# Supplementary material for: The impact of wide step width on lower limb coordination and its variability in individuals with flat feet
Source: PLoS One. 2025 Apr 24;20(4):e0321901. doi: 10.1371/journal.pone.0321901 (PMC12021241; doi:10.1371/journal.pone.0321901)
Supplement: S3 file — (ZIP) [file pone.0321901.s003.zip › Run10.csv]

Model Outputs
120
		sdk:LAbsAnkleAngle			sdk:LAnkleAngles			sdk:LAnkleForce			sdk:LAnkleMoment			sdk:LAnklePower			sdk:LFE									sdk:LFO									sdk:LFootProgressAngles			sdk:LHipAngles			sdk:LHipForce			sdk:LHipMoment			sdk:LHipPower
Frame	Sub Frame	X	Y	Z	X	Y	Z	X	Y	Z	X	Y	Z	X	Y	Z	RX	RY	RZ	TX	TY	TZ	SX	SY	SZ	RX	RY	RZ	TX	TY	TZ	SX	SY	SZ	X	Y	Z	X	Y	Z	X	Y	Z	X	Y	Z	X	Y	Z
		deg	deg	deg	deg	deg	deg	N/kg	N/kg	N/kg	N.mm/kg	N.mm/kg	N.mm/kg	W/kg	W/kg	W/kg	deg	deg	deg	mm	mm	mm	mm	mm	mm	deg	deg	deg	mm	mm	mm	mm	mm	mm	deg	deg	deg	deg	deg	deg	N/kg	N/kg	N/kg	N.mm/kg	N.mm/kg	N.mm/kg	W/kg	W/kg	W/kg
1
2
3
4
5	0	16.9178	0	0	23.106	6.50359	-42.1387										4.69662	-9.16473	3.81324	465.59	398.757	610.597	385.329	385.329	385.329	26.8051	-38.739	17.8496	92.6919	396.436	369.965	139.771	139.772	139.772	-37.4878	8.32649	-30.5675	35.2365	-3.66694	-2.60255
6	0	18.2909	0	0	24.7268	6.29842	-41.3842										5.27179	-11.1837	3.22636	474.747	400.118	610.392	382.24	382.24	382.24	26.5095	-41.0933	19.246	107.27	394.485	365.373	139.772	139.771	139.772	-39.6972	9.12382	-30.8455	38.6595	-5.034	-2.001
7	0	19.5913	0	0	26.2118	6.09312	-40.6109										5.75023	-13.2285	2.81347	484.011	401.254	611.021	379.5	379.5	379.5	26.2436	-43.6451	20.5924	122.989	392.539	359.733	139.772	139.772	139.772	-42.1472	9.77987	-31.1806	42.0171	-6.32534	-1.37187
8	0	20.8035	0	0	27.5627	5.89957	-39.8647										6.11263	-15.2763	2.58891	493.305	402.144	612.529	377.193	377.193	377.193	26.0122	-46.3788	21.8915	139.79	390.631	353.156	139.772	139.772	139.772	-44.8225	10.2947	-31.5749	45.2368	-7.4452	-0.752775
9	0	21.9131	0	0	28.7824	5.7271	-39.1856	-0.0977923	-0.0939549	0.144488	-12.2976	-1.69E-15	-3.38486	0	0	0.0294786	6.34188	-17.299	2.57548	502.546	402.77	614.95	375.383	375.383	375.383	25.8216	-49.2766	23.1508	157.61	388.794	345.762	139.772	139.772	139.772	-47.7054	10.6729	-32.0316	48.2383	-8.31122	-0.20324	1.52014	0.338159	2.68569	-453.556	-52.7288	36.7912	0	0	2.57241
10	0	22.9096	0	0	29.8749	5.58119	-38.6004	-0.108953	-0.0836571	0.135473	-12.4556	-1.69E-15	-2.2346	0	0	0.0251253	6.4247	-19.2629	2.79414	511.644	403.126	618.291	374.09	374.09	374.09	25.6776	-52.3204	24.3801	176.397	387.067	337.677	139.772	139.772	139.772	-50.778	10.9198	-32.5537	50.9424	-8.86524	0.2034	1.61058	0.317042	2.72554	-407.795	-41.4431	30.1984	0	0	2.07632
11	0	23.7881	0	0	30.8433	5.4628	-38.1183	-0.123868	-0.0764451	0.129185	-12.8441	-6.77E-16	-1.36764	0	0	0.0217239	6.35367	-21.1296	3.2523	520.492	403.207	622.518	373.28	373.28	373.28	25.5853	-55.4918	25.5876	196.107	385.482	329.034	139.772	139.772	139.772	-54.0233	11.0389	-33.1419	53.2784	-9.07908	0.393217	1.65358	0.283894	2.67344	-354.716	-29.8582	25.0249	0	0	1.55809
12	0	24.5479	0	0	31.6878	5.36855	-37.7299	-0.141801	-0.072522	0.125871	-13.4032	1.18E-15	-0.835806	0	0	0.0190025	6.12919	-22.8568	3.93424	528.966	403.018	627.555	372.858	372.858	372.858	25.5484	-58.7711	26.7767	216.714	384.07	319.968	139.772	139.772	139.772	-57.4252	11.0289	-33.7926	55.1912	-8.95452	0.306827	1.62492	0.248067	2.53989	-291.382	-18.7134	21.048	0	0	1.04737
13	0	25.1918	0	0	32.4034	5.29178	-37.4103	-0.162562	-0.0706209	0.124662	-14.1065	3.21E-15	-0.581572	0	0	0.016563	5.76076	-24.4005	4.7957	536.918	402.566	633.274	372.687	372.687	372.687	25.5699	-62.1369	27.945	238.201	382.854	310.614	139.772	139.772	139.772	-60.9672	10.8841	-34.4983	56.6482	-8.51734	-0.0871909	1.50977	0.217708	2.35601	-215.067	-8.80623	17.1525	0	0	0.586959
14	0	25.7225	0	0	32.9804	5.22423	-37.1269	-0.185816	-0.0694248	0.124591	-14.9229	1.27E-15	-0.539092	0	0	0.0140377	5.26711	-25.7182	5.76416	544.18	401.855	639.505	372.608	372.608	372.609	25.6524	-65.5648	29.0852	260.558	381.857	301.118	139.772	139.772	139.772	-64.6313	10.5959	-35.2472	57.6421	-7.80964	-0.783163	1.30845	0.1978	2.15094	-126.357	-0.65796	12.0966	0	0	0.230605
15	0	26.1414	0	0	33.4051	5.15757	-36.845	-0.211564	-0.0670002	0.123937	-15.8563	7.44E-15	-0.590447	0	0	0.0111042	4.67506	-26.7722	6.74531	550.57	400.886	646.036	372.473	372.473	372.473	25.797	-69.0282	30.1867	283.771	381.099	291.632	139.772	139.772	139.772	-68.3971	10.1557	-36.0234	58.1914	-6.88211	-1.73498	1.03211	0.193395	1.95734	-26.8692	6.92528	4.43973	0	0	0.0149419
16	0	26.4462	0	0	33.6615	5.08514	-36.5364	-0.239617	-0.0617679	0.121098	-16.9131	-2.37E-15	-0.622916	0	0	0.00746151	4.01659	-27.5322	7.63316	555.909	399.654	652.635	372.16	372.16	372.16	26.0007	-72.4986	31.2385	307.81	380.597	282.319	139.772	139.772	139.771	-72.2403	9.56036	-36.8066	58.3363	-5.7869	-2.85884	0.698917	0.207057	1.79846	79.7867	16.4986	-6.71855	0	0	-0.0488099
17	0	26.6305	0	0	33.7349	5.00331	-36.1846	-0.270018	-0.0517321	0.114011	-18.1324	2.25E-15	-0.465719	0	0	0.00274878	3.3257	-27.9784	8.32106	560.027	398.15	659.063	371.602	371.602	371.602	26.2541	-75.9477	32.2326	332.615	380.371	273.352	139.772	139.772	139.772	-76.1321	8.81753	-37.5735	58.1319	-4.57262	-4.0402	0.321243	0.236337	1.69455	192.473	31.5582	-21.8818	0	0	0.0250147
18	0	26.6853	0	0	33.6171	4.9126	-35.7908	-0.302979	-0.0350351	0.100276	-19.5754	8.62E-15	0.0735398	0	0	-0.00341566	2.63645	-28.1037	8.70992	562.776	396.374	665.091	370.791	370.791	370.791	26.5384	-79.3497	33.168	358.084	380.439	264.912	139.771	139.772	139.772	-80.0398	7.95019	-38.2995	57.6416	-3.28231	-5.14127	-0.0876387	0.270919	1.65462	310.949	54.4959	-40.2594	0	0	0.218426
19	0	26.6015	0	0	33.3113	4.81838	-35.3776	-0.337911	-0.0104722	0.0776213	-21.2489	-2.58E-15	1.15923	0	0	-0.0111799	1.9825	-27.915	8.71394	564.039	394.343	670.513	369.787	369.787	369.787	26.8238	-82.6849	34.053	384.061	380.814	257.185	139.772	139.772	139.772	-83.9281	6.99904	-38.9618	56.9301	-1.95522	-6.00934	-0.509506	0.297632	1.6722	435.147	85.586	-59.4434	0	0	0.518341
20	0	26.374	0	0	32.8356	4.73065	-34.9889	-0.373472	0.0221708	0.0444449	-23.0951	-1.20E-14	2.87699	0	0	-0.019989	1.39635	-27.434	8.26601	563.744	392.094	675.161	368.706	368.706	368.706	27.0711	-85.9414	34.9044	410.314	381.509	250.351	139.772	139.771	139.772	-87.7622	6.01989	-39.5417	56.0558	-0.63021	-6.48881	-0.900857	0.310363	1.72865	559.984	122.885	-75.8112	0	0	0.900637
21	0	26.0056	0	0	32.2236	4.66298	-34.6865	-0.407008	0.061478	0.000991077	-24.9364	1.21E-15	5.15867	0	0	-0.0281776	0.906008	-26.696	7.32772	561.88	389.696	678.917	367.696	367.696	367.696	27.236	-89.1143	35.7438	436.541	382.524	244.572	139.772	139.772	139.772	-91.5092	5.07619	-40.0266	55.0654	0.651257	-6.44416	-1.19089	0.312866	1.7941	672.119	161.873	-85.7655	0	0	1.30832
22	0	25.5119	0	0	31.5231	4.6296	-34.5365	-0.43523	0.104655	-0.0507421	-26.505	-2.54E-15	7.78344	0	0	-0.0332814	0.528938	-25.7481	5.90501	558.529	387.25	681.729	366.899	366.899	366.899	27.2769	-92.2035	36.5896	462.363	383.849	239.97	139.772	139.772	139.772	-95.1408	4.22663	-40.4103	53.9904	1.84444	-5.7936	-1.30354	0.314766	1.84167	753.431	195.252	-87.1982	0	0	1.65883
23	0	24.925	0	0	30.791	4.64101	-34.5878	-0.454793	0.147965	-0.107209	-27.4725	5.75E-15	10.4179	0	0	-0.0332092	0.265871	-24.645	4.06407	553.893	384.881	683.627	366.427	366.427	366.427	27.1634	-95.2083	37.4462	487.357	385.463	236.605	139.772	139.772	139.772	-98.6338	3.5117	-40.6895	52.849	2.90465	-4.54335	-1.19246	0.3231	1.85223	787.737	214.266	-80.5209	0	0	1.87648
24	0	24.2937	0	0	30.0873	4.69925	-34.8489	-0.463619	0.18786	-0.164913	-27.5499	1.02E-15	12.7276	0	0	-0.0277436	0.0983225	-23.4461	1.93669	548.312	382.718	684.722	366.342	366.343	366.343	26.8845	-98.1221	38.2954	511.082	387.325	234.46	139.772	139.772	139.772	-101.968	2.94393	-40.8597	51.6531	3.79406	-2.80451	-0.876274	0.336189	1.81869	771.805	211.493	-68.578	0	0	1.93442
25	0	23.6779	0	0	29.4657	4.79467	-35.2729	-0.461315	0.222324	-0.22163	-26.5496	-9.47E-15	14.5138	0	0	-0.0190388	-0.00721586	-22.2131	-0.294788	542.245	380.863	685.181	366.657	366.657	366.657	26.4508	-100.926	39.0922	533.115	389.383	233.432	139.772	139.772	139.772	-105.118	2.50724	-40.9112	50.4167	4.49008	-0.777922	-0.442072	0.342262	1.74482	720.268	183.842	-55.4661	0	0	1.86569
26	0	23.1361	0	0	28.9612	4.90608	-35.7624	-0.449478	0.251112	-0.276805	-24.4601	-1.89E-14	15.7625	0	0	-0.010687	-0.0895111	-21.0083	-2.43089	536.223	379.367	685.201	367.343	367.343	367.343	25.8927	-103.583	39.7689	553.078	391.571	233.339	139.772	139.772	139.772	-108.05	2.16609	-40.8277	49.1635	4.99043	1.29155	-0.00609538	0.322862	1.63826	659.241	132.984	-44.501	0	0	1.73433
27	0	22.7115	0	0	28.5809	5.00491	-36.1915	-0.431037	0.275216	-0.330303	-21.4536	-1.35E-15	16.6215	0	0	-0.00601182	-0.182021	-19.893	-4.29275	530.773	378.218	684.965	368.343	368.343	368.343	25.2539	-106.035	40.2445	570.648	393.811	233.931	139.772	139.771	139.772	-110.704	1.87915	-40.5885	47.9287	5.31156	3.17076	0.338585	0.267374	1.50821	613.299	65.6145	-36.8785	0	0	1.59066
28	0	22.4234	0	0	28.303	5.0619	-36.4368	-0.409258	0.295826	-0.381505	-17.8481	-8.12E-15	17.3267	0	0	-0.00676268	-0.3073	-18.924	-5.74652	526.36	377.352	684.623	369.577	369.577	369.577	24.5849	-108.206	40.438	585.557	396.021	234.909	139.772	139.772	139.771	-113.003	1.60999	-40.1733	46.7561	5.48179	4.67756	0.543283	0.178541	1.36346	598.076	-8.91762	-31.5828	0	0	1.45442
29	0	22.2665	0	0	28.0861	5.05464	-36.4056	-0.38704	0.31322	-0.429233	-14.0594	-6.77E-15	18.1042	0	0	-0.0127921	-0.477271	-18.1487	-6.71007	523.338	376.679	684.274	370.953	370.953	370.953	23.9367	-110.01	40.2828	597.588	398.121	235.959	139.772	139.772	139.772	-114.857	1.33274	-39.5696	45.6912	5.53258	5.69473	0.589802	0.0664702	1.21519	620.92	-82.1798	-26.4199	0	0	1.32462
30	0	22.2158	0	0	27.8839	4.97347	-36.0555	-0.366401	0.326275	-0.471866	-10.5405	-1.35E-15	19.0951	0	0	-0.022471	-0.695993	-17.6007	-7.14878	521.924	376.108	683.966	372.373	372.373	372.373	23.3543	-111.358	39.741	606.563	400.046	236.772	139.771	139.772	139.772	-116.178	1.03485	-38.7799	44.7737	5.49161	6.1669	0.477611	-0.0518199	1.07502	682.649	-146.999	-19.3359	0	0	1.18967
31	0	22.2338	0	0	27.6601	4.82419	-35.4032	-0.348558	0.332778	-0.507179	-7.74576	5.41E-15	20.3123	0	0	-0.0333347	-0.962171	-17.2948	-7.06867	522.178	375.569	683.698	373.748	373.748	373.748	22.8688	-112.175	38.8165	612.341	401.747	237.076	139.771	139.771	139.771	-116.892	0.719328	-37.8269	44.0306	5.3788	6.09173	0.223745	-0.15513	0.956972	776.861	-196.905	-9.12753	0	0	1.03381
32	0	22.2789	0	0	27.3965	4.62655	-34.5228	-0.334346	0.330095	-0.531924	-6.1114	-8.12E-15	21.6137	0	0	-0.0425807	-1.26995	-17.2253	-6.51061	524.009	375.032	683.427	375.003	375.003	375.003	22.492	-112.404	37.56	614.819	403.19	236.659	139.772	139.772	139.771	-116.951	0.405249	-36.7554	43.4717	5.2054	5.511	-0.137625	-0.224126	0.87541	889.908	-226.319	4.37394	0	0	0.848919
33	0	22.3129	0	0	27.0953	4.40947	-33.5335	-0.323961	0.31588	-0.541247	-5.97366	-6.77E-15	22.6995	0	0	-0.0474385	-1.60836	-17.367	-5.54676	527.185	374.515	683.069	376.083	376.083	376.083	22.2166	-112.022	36.0661	613.937	404.355	235.396	139.772	139.772	139.772	-116.346	0.124736	-35.6296	43.0882	4.97501	4.50423	-0.5513	-0.245918	0.844491	999.87	-231.308	20.2695	0	0	0.642974
34	0	22.3106	0	0	26.7766	4.20462	-32.5783	-0.316989	0.288823	-0.528953	-7.4844	-4.06E-15	23.1695	0	0	-0.0457164	-1.96107	-17.6784	-4.2766	531.364	374.075	682.524	376.944	376.944	376.944	22.023	-111.044	34.4604	609.696	405.233	233.265	139.772	139.772	139.771	-115.108	-0.0843323	-34.5256	42.8547	4.68702	3.18192	-0.948999	-0.22025	0.871193	1079.55	-211.858	36.5731	0	0	0.441377
35	0	22.268	0	0	26.4776	4.04009	-31.7959	-0.312538	0.249147	-0.489349	-10.5268	2.71E-15	22.6261	0	0	-0.036543	-2.30741	-18.1092	-2.82032	536.135	373.789	681.692	377.549	377.549	377.549	21.8889	-109.535	32.8786	602.19	405.825	230.365	139.772	139.772	139.772	-113.318	-0.188399	-33.5193	42.7349	4.34086	1.6759	-1.26658	-0.156706	0.949953	1104.41	-172.571	50.3994	0	0	0.274267
36	0	22.2094	0	0	26.2533	3.93568	-31.2922	-0.309513	0.199006	-0.420194	-14.6802	-6.77E-15	20.8128	0	0	-0.0208554	-2.62524	-18.6062	-1.30799	541.066	373.726	680.488	377.855	377.855	377.855	21.7957	-107.611	31.4442	591.637	406.147	226.913	139.772	139.771	139.771	-111.112	-0.166448	-32.6731	42.6898	3.94047	0.124826	-1.4664	-0.0708946	1.06514	1062.38	-122.49	58.8004	0	0	0.156559
37	0	22.1867	0	0	26.1749	3.90051	-31.1213	-0.306447	0.143235	-0.326854	-19.2439	-1.35E-15	17.779	0	0	-0.00118646	-2.89446	-19.1192	0.132908	545.739	373.929	678.854	377.821	377.821	377.821	21.7287	-105.44	30.2515	578.407	406.23	223.214	139.771	139.771	139.771	-108.669	-0.0130201	-32.0252	42.6854	3.49731	-1.34206	-1.55948	0.0192736	1.19474	964.374	-72.7398	59.9749	0	0	0.0803773
38	0	22.2659	0	0	26.3188	3.93379	-31.2831	-0.299738	0.0889567	-0.22315	-23.2496	-3.38E-15	13.9252	0	0	0.0191762	-3.09956	-19.6034	1.38773	549.773	374.408	676.757	377.415	377.415	377.415	21.6739	-103.213	29.3586	563.006	406.119	219.604	139.772	139.772	139.772	-106.188	0.265701	-31.5867	42.6996	3.03145	-2.6172	-1.58511	0.106046	1.32265	839.221	-31.3799	54.0944	0	0	0.025957
39	0	22.503	0	0	26.7451	4.02776	-31.7367	-0.285344	0.0433282	-0.125669	-25.7774	1.69E-15	9.85064	0	0	0.036864	-3.2321	-20.0196	2.36418	552.837	375.139	674.182	376.626	376.626	376.626	21.615	-101.11	28.7882	546.016	405.871	216.374	139.772	139.772	139.772	-103.851	0.659007	-31.3458	42.7244	2.57238	-3.6247	-1.5876	0.19129	1.43997	720.132	0.25975	42.7198	0	0	-0.0215618
40	0	22.925	0	0	27.4804	4.17104	-32.4198	-0.262725	0.0100943	-0.0458602	-26.4053	2.03E-15	6.06735	0	0	0.0489864	-3.29271	-20.3325	2.99983	554.649	376.079	671.122	375.471	375.471	375.471	21.5316	-99.2657	28.5338	528.01	405.545	213.702	139.772	139.771	139.771	-101.79	1.15736	-31.2738	42.765	2.159	-4.32621	-1.58118	0.277446	1.55059	625.273	25.196	27.9207	0	0	-0.0671473
41	0	23.5259	0	0	28.5136	4.35065	-33.2614	-0.234125	-0.0105054	0.0124226	-25.2262	1.86E-15	2.91678	0	0	0.0539317	-3.29195	-20.5101	3.26778	554.987	377.179	667.588	373.994	373.994	373.994	21.4002	-97.7569	28.5653	509.478	405.201	211.636	139.772	139.771	139.771	-100.075	1.75321	-31.3309	42.8357	1.83807	-4.7213	-1.54895	0.351464	1.66394	554.477	45.4215	11.7658	0	0	-0.112777
42	0	24.2724	0	0	29.7994	4.55315	-34.1909	-0.203733	-0.0210108	0.050138	-22.7488	4.31E-15	0.532545	0	0	0.0520878	-3.24913	-20.5253	3.17901	553.703	378.389	663.607	372.257	372.257	372.257	21.1997	-96.6028	28.8362	490.788	404.889	210.122	139.772	139.772	139.772	-98.7189	2.43778	-31.4732	42.955	1.65934	-4.84111	-1.4549	0.383436	1.78592	494.938	58.85	-3.49001	0	0	-0.158933
43	0	25.1131	0	0	31.2661	4.76531	-35.1429	-0.177261	-0.0257178	0.0709225	-19.7528	-1.12E-15	-1.15949	0	0	0.0457334	-3.18828	-20.3585	2.78213	550.739	379.666	659.243	370.331	370.331	370.331	20.9198	-95.775	29.289	472.189	404.656	209.045	139.772	139.772	139.772	-97.6873	3.19631	-31.6601	43.1387	1.66668	-4.73786	-1.26459	0.336272	1.91708	430.074	60.0477	-15.4846	0	0	-0.195423
44	0	25.9941	0	0	32.8298	4.97423	-36.0588	-0.158347	-0.028652	0.0788055	-16.891	1.21E-15	-2.33339	0	0	0.03766	-3.13229	-20.0005	2.15965	546.143	380.969	654.599	368.285	368.285	368.285	20.5658	-95.2153	29.8603	453.819	404.531	208.276	139.772	139.772	139.772	-96.922	4.00401	-31.8587	43.3929	1.88552	-4.47458	-0.964345	0.189361	2.05596	348.484	44.6054	-22.3039	0	0	-0.196388
45	0	26.8692	0	0	34.4069	5.16733	-36.8864	-0.148067	-0.0324398	0.0780074	-14.5551	7.19E-16	-3.17646	0	0	0.0300321	-3.09781	-19.4553	1.42032	540.072	382.251	649.819	366.18	366.18	366.18	20.1604	-94.8533	30.4849	435.741	404.524	207.71	139.772	139.772	139.772	-96.3567	4.8238	-32.046	43.7071	2.31064	-4.12154	-0.572182	-0.046446	2.19894	248.231	12.6162	-23.2772	0	0	-0.137032
46	0	27.7059	0	0	35.9207	5.33246	-37.58	-0.145898	-0.0376973	0.0719183	-12.8951	-1.06E-16	-3.81011	0	0	0.0239973	-3.09228	-18.7394	0.686007	532.775	383.457	645.078	364.07	364.07	364.07	19.7426	-94.618	31.0976	417.969	404.629	207.283	139.772	139.772	139.771	-95.9294	5.60642	-32.2081	44.0513	2.89735	-3.75821	-0.139396	-0.324431	2.35203	139.682	-29.813	-19.2844	0	0	-0.0263073
47	0	28.4846	0	0	37.3053	5.45866	-38.1014	-0.150534	-0.0431937	0.0632452	-11.8754	-1.44E-15	-4.2557	0	0	0.0197648	-3.11428	-17.8791	0.0740028	524.554	384.524	640.558	362.013	362.013	362.014	19.3624	-94.4452	31.6364	400.483	404.824	206.97	139.772	139.772	139.772	-95.5882	6.29453	-32.3386	44.3783	3.56303	-3.47507	0.260828	-0.575024	2.52432	42.3797	-71.4397	-12.6716	0	0	0.0810857
48	0	29.1939	0	0	38.5069	5.53788	-38.4248	-0.161028	-0.0468615	0.0539049	-11.3984	5.33E-15	-4.46862	0	0	0.0169383	-3.15653	-16.9039	-0.322272	515.709	385.394	636.428	360.089	360.089	360.089	19.0717	-94.2804	32.0465	383.248	405.085	206.783	139.772	139.772	139.772	-95.2903	6.83191	-32.4361	44.6314	4.20279	-3.36645	0.564959	-0.734974	2.72323	-23.8591	-100.463	-6.26127	0	0	0.1224
49	0	29.825	0	0	39.4853	5.56685	-38.5424	-0.176372	-0.0473481	0.0452474	-11.3273	2.73E-15	-4.42601	0	0	0.0147003	-3.20967	-15.8398	-0.448031	506.485	386.027	632.818	358.405	358.405	358.405	18.9121	-94.0772	32.2863	366.218	405.391	206.762	139.772	139.772	139.772	-94.9986	7.17583	-32.5006	44.7514	4.71557	-3.51188	0.747871	-0.774292	2.93349	-49.1774	-109.711	-2.07291	0	0	0.0840099
50	0	30.3668	0	0	40.2148	5.54799	-38.4659	-0.195235	-0.0450523	0.0384517	-11.5137	-4.67E-15	-4.1923	0	0	0.0122114	-3.26504	-14.7022	-0.29096	497.042	386.414	629.811	357.084	357.084	357.084	18.906	-93.7964	32.3316	349.344	405.734	206.963	139.772	139.772	139.772	-94.6768	7.30722	-32.5317	44.6795	5.0317	-3.95412	0.834966	-0.709708	3.11837	-39.6505	-99.9148	-0.596252	0	0	0.0142386
51	0	30.8043	0	0	40.6821	5.48839	-38.2231	-0.215908	-0.0413737	0.0341226	-11.8179	-3.60E-16	-3.87005	0	0	0.00897641	-3.31456	-13.4935	0.126625	487.455	386.584	627.451	356.232	356.232	356.233	19.0532	-93.4029	32.1763	332.58	406.115	207.455	139.772	139.772	139.772	-94.2864	7.2335	-32.5276	44.3578	5.1283	-4.68617	0.869678	-0.592548	3.23511	-10.0732	-78.5454	-1.07441	0	0	-0.0229385
52	0	31.1194	0	0	40.8836	5.39768	-37.8504	-0.236422	-0.0382164	0.0324257	-12.1191	-3.14E-15	-3.57463	0	0	0.00492291	-3.34772	-12.2048	0.758776	477.746	386.589	625.745	355.908	355.908	355.908	19.3348	-92.8647	31.8291	315.891	406.541	208.311	139.771	139.771	139.772	-93.7866	6.98388	-32.4854	43.7324	5.02643	-5.65235	0.883708	-0.47864	3.26327	23.7005	-56.1123	-2.03643	0	0	0.00224255
53	0	31.2921	0	0	40.8208	5.28597	-37.3861	-0.254809	-0.0368903	0.0329153	-12.3202	-2.87E-15	-3.37021	0	0	0.00025864	-3.34932	-10.8227	1.54297	467.906	386.493	624.679	356.105	356.105	356.105	19.7214	-92.1522	31.3088	299.26	407.018	209.603	139.772	139.772	139.772	-93.1362	6.60039	-32.4024	42.7624	4.77426	-6.75981	0.890547	-0.396205	3.21387	49.4019	-40.6186	-2.1233	0	0	0.0709595
54	0	31.3021	0	0	40.4971	5.16261	-36.8664	-0.269378	-0.0379669	0.0349116	-12.3492	4.20E-15	-3.27091	0	0	-0.0047026	-3.30182	-9.33669	2.40323	457.928	386.356	624.223	356.769	356.769	356.769	20.1799	-91.2386	30.6387	282.691	407.546	211.396	139.772	139.772	139.772	-92.2959	6.12887	-32.2781	41.4298	4.42826	-7.89305	0.886555	-0.346974	3.11848	60.0826	-36.3817	-0.5041	0	0	0.13344
55	0	31.1292	0	0	39.9159	5.03586	-36.3249	-0.278783	-0.0410514	0.0377628	-12.1508	-4.46E-15	-3.23383	0	0	-0.00965534	-3.19176	-7.7463	3.25262	447.823	386.219	624.353	357.818	357.818	357.818	20.6798	-90.1001	29.8436	266.208	408.119	213.742	139.772	139.772	139.772	-91.2306	5.61262	-32.1143	39.7497	4.04067	-8.92945	0.857794	-0.309093	3.01666	54.481	-42.006	2.78915	0	0	0.142312
56	0	30.7528	0	0	39.0801	4.91341	-35.7944	-0.282211	-0.0456539	0.0413532	-11.6928	-2.01E-15	-3.22559	0	0	-0.0142703	-3.01665	-6.06492	3.99809	437.623	386.099	625.05	359.168	359.168	359.168	21.1953	-88.7166	28.9489	249.85	408.72	216.669	139.772	139.772	139.772	-89.9105	5.08951	-31.9155	37.7757	3.65602	-9.75728	0.802894	-0.261594	2.92989	32.1641	-53.0399	7.13401	0	0	0.0644443
57	0	30.1531	0	0	37.9909	4.80262	-35.308	-0.279433	-0.0514535	0.0462803	-10.9708	-7.08E-16	-3.23989	0	0	-0.0181908	-2.78828	-4.31954	4.55133	427.387	385.999	626.314	360.742	360.742	360.742	21.7066	-87.0722	27.9784	233.672	409.328	220.179	139.772	139.772	139.772	-88.3124	4.5904	-31.689	35.5951	3.31086	-10.2923	0.747478	-0.200936	2.85362	-10.1928	-64.8489	11.6827	0	0	-0.125789
58	0	29.3114	0	0	36.6472	4.71001	-34.8969	-0.271213	-0.0581862	0.0530346	-10.042	-7.40E-15	-3.28474	0	0	-0.021164	-2.52972	-2.54646	4.84445	417.204	385.912	628.148	362.47	362.47	362.47	22.202	-85.1542	26.953	217.739	409.921	224.247	139.772	139.772	139.772	-86.4193	4.13679	-31.4437	33.3115	3.0319	-10.4887	0.7214	-0.138697	2.76853	-74.0884	-73.7679	15.6759	0	0	-0.426675
59	0	28.2126	0	0	35.0451	4.64047	-34.5854	-0.259109	-0.0652647	0.0614878	-9.02105	-7.06E-15	-3.34864	0	0	-0.0231917	-2.26737	-0.785241	4.84265	407.191	385.838	630.548	364.289	364.289	364.289	22.6773	-82.9534	25.8871	202.13	410.477	228.819	139.772	139.772	139.772	-84.2208	3.73929	-31.1888	31.0221	2.83113	-10.3409	0.744487	-0.0882628	2.65789	-157.311	-76.9827	18.5815	0	0	-0.80256
60	0	26.8471	0	0	33.1788	4.59671	-34.3882	-0.244949	-0.0717481	0.0703915	-8.0545	-1.69E-15	-3.39163	0	0	-0.0245687	-2.02232	0.926412	4.54864	397.486	385.788	633.486	366.146	366.147	366.147	23.1356	-80.4639	24.7878	186.93	410.98	233.823	139.772	139.772	139.772	-81.7124	3.39777	-30.9326	28.8018	2.70075	-9.87876	0.81811	-0.0547625	2.51498	-253.325	-72.9223	20.2326	0	0	-1.19355
61	0	25.2119	0	0	31.0437	4.57914	-34.3087	-0.230748	-0.0762528	0.0779601	-7.32557	2.88E-15	-3.33459	0	0	-0.0259756	-1.80529	2.55529	3.99889	388.245	385.786	636.901	368.007	368.007	368.007	23.5833	-77.6832	23.6552	172.221	411.416	239.171	139.772	139.772	139.772	-78.8954	3.10349	-30.6817	26.6977	2.61322	-9.16055	0.934957	-0.0352709	2.33941	-354.714	-61.7015	20.6381	0	0	-1.54474
62	0	23.3136	0	0	28.6399	4.58606	-34.34	-0.218271	-0.0773418	0.082185	-7.02561	-1.69E-16	-3.08346	0	0	-0.0284133	-1.61615	4.07295	3.25625	379.627	385.863	640.693	369.851	369.851	369.851	24.028	-74.6144	22.4834	158.075	411.78	244.774	139.772	139.772	139.772	-75.7781	2.84155	-30.4399	24.7334	2.5289	-8.26299	1.08516	-0.0240558	2.1342	-455.052	-45.6492	19.9457	0	0	-1.8191
63	0	21.1714	0	0	25.9795	4.61374	-34.4651	-0.209115	-0.0737054	0.0813239	-7.35029	3.38E-16	-2.54053	0	0	-0.0331604	-1.44701	5.4546	2.40149	371.8	386.046	644.732	371.679	371.679	371.679	24.4743	-71.2703	21.2632	144.542	412.071	250.553	139.772	139.771	139.772	-72.3789	2.59366	-30.2079	22.9193	2.40957	-7.2702	1.25398	-0.0134181	1.90492	-547.929	-27.8472	18.2578	0	0	-1.98985
64	0	18.8228	0	0	23.0939	4.65654	-34.6576	-0.204091	-0.0644769	0.0745625	-8.43434	2.88E-15	-1.62828	0	0	-0.0412947	-1.28676	6.67749	1.5246	364.932	386.348	648.858	373.501	373.501	373.501	24.9204	-67.6783	19.9859	131.651	412.296	256.45	139.772	139.772	139.772	-68.7309	2.34132	-29.9827	21.2625	2.23342	-6.26275	1.42255	0.00419636	1.6615	-627.276	-10.8849	15.5645	0	0	-2.03856
65	0	16.3269	0	0	20.0414	4.70727	-34.8847	-0.203358	-0.0495589	0.062083	-10.3295	-1.18E-15	-0.316956	0	0	-0.0531577	-1.12555	7.71969	0.715433	359.192	386.76	652.893	375.339	375.339	375.339	25.3557	-63.8864	18.648	119.405	412.47	262.438	139.772	139.772	139.772	-64.887	2.0696	-29.7575	19.7757	2.00438	-5.31065	1.56726	0.033788	1.41548	-686.859	3.7063	11.8413	0	0	-1.95264
66	0	13.7661	0	0	16.9114	4.75825	-35.1116	-0.206277	-0.0297521	0.0453036	-12.9607	1.78E-15	1.36071	0	0	-0.0676116	-0.95796	8.55999	0.0539179	354.729	387.257	656.649	377.218	377.218	377.218	25.7608	-59.9663	17.2568	107.796	412.617	268.526	139.772	139.771	139.772	-60.9221	1.77074	-29.5229	18.4802	1.75102	-4.47183	1.6665	0.076026	1.17885	-722.039	15.6526	7.14135	0	0	-1.7338
67	0	11.2433	0	0	13.8235	4.80318	-35.3105	-0.211854	-0.00695328	0.026533	-16.134	-1.86E-15	3.29168	0	0	-0.0817578	-0.784332	9.17929	-0.398747	351.665	387.8	659.943	379.166	379.166	379.166	26.1119	-56.0126	15.8342	96.8156	412.771	274.757	139.772	139.771	139.772	-56.9323	1.44587	-29.2703	17.4035	1.5166	-3.79434	1.70404	0.126592	0.962867	-730.443	25.4904	1.75369	0	0	-1.40454
68	0	8.87341	0	0	10.9178	4.83942	-35.4702	-0.218726	0.0160144	0.00899282	-19.5367	-2.62E-15	5.29157	0	0	-0.0912481	-0.610046	9.56316	-0.606573	350.076	388.349	662.611	381.207	381.207	381.207	26.3893	-52.136	14.4163	86.4625	412.975	281.193	139.772	139.772	139.772	-53.0284	1.10377	-28.9966	16.5717	1.34551	-3.31716	1.67882	0.176655	0.774135	-714.705	33.9735	-3.71922	0	0	-1.01404
69	0	6.77108	0	0	8.33785	4.86974	-35.6034	-0.225819	0.0357575	-0.00435886	-22.8145	-1.35E-15	7.12015	0	0	-0.0917667	-0.44342	9.70522	-0.560727	349.981	388.873	664.523	383.358	383.358	383.358	26.5866	-48.4506	13.048	76.7571	413.279	287.903	139.772	139.772	139.772	-49.3241	0.756948	-28.7091	16.0011	1.27168	-3.06749	1.60368	0.216642	0.613335	-681.469	41.7891	-8.38902	0	0	-0.622699
70	0	5.03583	0	0	6.20895	4.90257	-35.747	-0.232518	0.0490366	-0.0110389	-25.6396	-2.03E-15	8.51406	0	0	-0.0808161	-0.292502	9.60972	-0.276459	351.336	389.363	665.589	385.625	385.625	385.625	26.7162	-45.0583	11.7751	67.7438	413.736	294.941	139.772	139.772	139.772	-45.9213	0.417828	-28.4274	15.6917	1.31225	-3.05482	1.50038	0.237431	0.477879	-640.125	49.1571	-11.3227	0	0	-0.280757
71	0	3.73952	0	0	4.62142	4.9504	-35.9554	-0.238998	0.053675	-0.00976722	-27.7971	2.03E-15	9.23496	0	0	-0.0590726	-0.161903	9.29251	0.213457	354.046	389.828	665.759	387.995	387.995	387.995	26.8082	-42.0368	10.6373	59.4916	414.39	302.331	139.772	139.772	139.772	-42.8975	0.0974635	-28.1826	15.6265	1.46661	-3.26599	1.38551	0.232452	0.363829	-598.441	56.1104	-11.9673	0	0	-0.0117659
72	0	2.9194	0	0	3.62263	5.02694	-36.2865	-0.245567	0.0486939	-0.000430381	-29.1821	-6.77E-15	9.08264	0	0	-0.030315	-0.0503678	8.77959	0.864923	357.966	390.298	665.029	390.438	390.438	390.438	26.9023	-39.4341	9.66653	52.0915	415.271	310.055	139.772	139.772	139.772	-40.3004	-0.192452	-28.0108	15.7735	1.71829	-3.66476	1.26344	0.197761	0.267373	-560.675	61.9679	-10.2287	0	0	0.184671
73	0	2.57719	0	0	3.21859	5.14385	-36.7868	-0.252106	0.0340964	0.0163103	-29.7768	-1.35E-15	7.91474	0	0	-0.000326496	0.0501706	8.10373	1.6261	362.921	390.82	663.426	392.902	392.902	392.902	27.0363	-37.2709	8.88748	45.6526	416.386	318.053	139.772	139.772	139.772	-38.1478	-0.436469	-27.945	16.0921	2.03829	-4.1966	1.13401	0.131757	0.18719	-529.371	65.0907	-6.36173	0	0	0.323322
74	0	2.6819	0	0	3.38011	5.30758	-37.4764	-0.257789	0.011059	0.0387934	-29.6226	2.03E-15	5.71526	0	0	0.0248925	0.154006	7.29984	2.43942	368.711	391.443	661.011	395.314	395.314	395.314	27.2348	-35.5442	8.31925	40.2952	417.709	326.216	139.772	139.772	139.772	-36.4324	-0.613649	-28.0052	16.5393	2.38815	-4.79561	0.999628	0.0393015	0.125918	-506.127	63.8419	-0.795535	0	0	0.424698
75	0	3.17545	0	0	4.04987	5.51719	-38.3406	-0.260872	-0.0182248	0.0650186	-28.7816	6.77E-15	2.62982	0	0	0.0410805	0.279872	6.40078	3.24457	375.135	392.215	657.865	397.581	397.581	397.581	27.5013	-34.2328	7.97502	36.1418	419.188	334.392	139.772	139.772	139.772	-35.1255	-0.698838	-28.1917	17.0761	2.72377	-5.39091	0.870097	-0.0703319	0.0867867	-493.117	56.9159	5.99116	0	0	0.509682
76	0	3.98026	0	0	5.14852	5.76351	-39.3301	-0.259912	-0.050697	0.0924242	-27.3906	5.41E-15	-1.02967	0	0	0.0471917	0.448373	5.43403	3.98296	382.003	393.171	654.094	399.593	399.593	399.593	27.8178	-33.3005	7.8596	33.3051	420.746	342.399	139.771	139.772	139.772	-34.1818	-0.667086	-28.4841	17.6733	2.99946	-5.91141	0.755589	-0.179138	0.0784542	-491.114	44.8551	13.5297	0	0	0.593844
77	0	5.01005	0	0	6.58197	6.03006	-40.3696	-0.25452	-0.0831581	0.118408	-25.6686	-2.71E-15	-4.85715	0	0	0.0455596	0.678754	4.41954	4.60203	389.158	394.332	649.816	401.225	401.225	401.225	28.1492	-32.7014	7.96687	31.8778	422.296	350.031	139.772	139.772	139.772	-33.5469	-0.499323	-28.8451	18.3165	3.17326	-6.29006	0.659972	-0.264572	0.110655	-498.88	29.7881	21.4964	0	0	0.688518
78	0	6.18248	0	0	8.25127	6.2956	-41.3737	-0.245058	-0.11311	0.140793	-23.8432	5.41E-15	-8.45678	0	0	0.0403775	0.985186	3.36828	5.05752	396.486	395.703	645.172	402.352	402.352	402.352	28.4517	-32.3888	8.2796	31.9287	423.75	357.085	139.772	139.772	139.771	-33.1669	-0.186771	-29.2278	19.0113	3.21135	-6.47184	0.579238	-0.307281	0.193396	-512.93	14.1728	29.9052	0	0	0.804646
79	0	7.4299	0	0	10.063	6.53768	-42.2623	-0.232055	-0.138799	0.158281	-22.0701	-4.06E-15	-11.4969	0	0	0.0355825	1.37416	2.28182	5.31367	403.916	397.274	640.316	402.861	402.861	402.861	28.6813	-32.323	8.77211	33.5031	425.027	363.371	139.772	139.772	139.772	-32.9986	0.2677	-29.5846	19.7866	3.08935	-6.42392	0.518233	-0.304986	0.325073	-531.942	-1.40764	38.9721	0	0	0.958953
80	0	8.70422	0	0	11.9366	6.73616	-42.9723	-0.215667	-0.159632	0.17057	-20.3896	0	-13.7838	0	0	0.0332698	1.84459	1.15342	5.34601	411.423	399.025	635.407	402.668	402.668	402.668	28.8021	-32.4759	9.4149	36.6225	426.062	368.731	139.772	139.772	139.772	-33.0144	0.850952	-29.8754	20.69	2.7877	-6.14152	0.499305	-0.276377	0.492703	-558.51	-19.5634	49.1467	0	0	1.17309
81	0	9.97506	0	0	13.807	6.87594	-43.4625	-0.1961	-0.175424	0.177931	-18.7841	4.06E-15	-15.2395	0	0	0.0336252	2.39048	-0.0288646	5.14822	419.023	400.925	630.601	401.738	401.738	401.738	28.7932	-32.8293	10.1781	41.2834	426.807	373.039	139.772	139.772	139.772	-33.2012	1.54189	-30.0754	21.7759	2.28532	-5.64366	0.532617	-0.233766	0.681582	-592.193	-41.1908	60.5343	0	0	1.46005
82	0	11.2238	0	0	15.6223	6.94883	-43.7149	-0.17428	-0.18608	0.180948	-17.2693	0	-15.8855	0	0	0.0356996	3.00244	-1.2792	4.73573	426.769	402.936	626.041	400.086	400.086	400.086	28.6518	-33.371	11.033	47.4567	427.225	376.201	139.772	139.771	139.772	-33.5547	2.31342	-30.1778	23.0959	1.56341	-4.96318	0.601812	-0.17334	0.883189	-626.515	-63.9616	72.6797	0	0	1.815
83	0	12.438	0	0	17.3426	6.95434	-43.7339	-0.152093	-0.191446	0.180367	-15.9393	4.06E-15	-15.8129	0	0	0.0383156	3.66611	-2.6122	4.14211	434.73	405.016	621.853	397.781	397.781	397.781	28.3916	-34.0919	11.9522	55.0911	427.299	378.156	139.772	139.772	139.772	-34.0761	3.13465	-30.1922	24.6967	0.622133	-4.13933	0.679422	-0.0792763	1.09664	-652.81	-82.483	84.3658	0	0	2.22014
84	0	13.6088	0	0	18.9414	6.899	-43.5426	-0.131817	-0.191889	0.17706	-14.9263	-1.35E-15	-15.1839	0	0	0.0405992	4.35922	-4.04192	3.41118	442.972	407.11	618.15	394.929	394.929	394.929	28.0375	-34.9873	12.9126	64.1209	427.023	378.874	139.772	139.772	139.772	-34.7712	3.97438	-30.1402	26.6194	-0.498782	-3.21631	0.744019	0.0508805	1.32331	-664.732	-92.9423	94.2557	0	0	2.64337
85	0	14.7316	0	0	20.4081	6.79423	-43.1769	-0.115314	-0.188191	0.172035	-14.3209	1.35E-15	-14.1789	0	0	0.0421445	5.05112	-5.58082	2.59028	451.538	409.161	615.037	391.667	391.667	391.667	27.6181	-36.06	13.897	74.4782	426.403	378.352	139.772	139.772	139.772	-35.6521	4.80513	-30.0484	28.8931	-1.71423	-2.24588	0.807513	0.181124	1.56138	-664.212	-97.4661	101.316	0	0	3.04654
86	0	15.8076	0	0	21.7483	6.65308	-42.6771	-0.103322	-0.181589	0.166022	-14.1012	5.41E-15	-12.9698	0	0	0.042855	5.70881	-7.2373	1.7319	460.45	411.105	612.605	388.156	388.156	388.156	27.1604	-37.3227	14.8965	86.1023	425.458	376.613	139.772	139.772	139.771	-36.7381	5.60563	-29.9442	31.5148	-2.92249	-1.28756	0.910503	0.240461	1.8135	-659.85	-104.715	105.36	0	0	3.39294
87	0	16.8441	0	0	22.9801	6.48733	-42.0796	-0.0956736	-0.172999	0.159072	-14.1439	-2.71E-15	-11.6571	0	0	0.0427176	6.3074	-9.01242	0.902089	469.713	412.881	610.934	384.6	384.6	384.6	26.6876	-38.7948	15.9087	98.9442	424.212	373.7	139.772	139.772	139.772	-38.0535	6.36002	-29.8532	34.4274	-4.05796	-0.402051	1.06156	0.204374	2.08262	-653.25	-117.34	106.55	0	0	3.62569
88	0	17.8507	0	0	24.1259	6.30637	-41.4138	-0.0918323	-0.162708	0.150354	-14.2838	1.35E-15	-10.2566	0	0	0.0416332	6.83389	-10.8984	0.182032	479.322	414.435	610.089	381.243	381.243	381.243	26.2194	-40.4967	16.9339	112.964	422.696	369.68	139.772	139.772	139.772	-39.6223	7.05548	-29.7984	37.5216	-5.11314	0.358392	1.23474	0.11988	2.37047	-638.279	-128.851	105.119	0	0	3.6754
89	0	18.8341	0	0	25.2054	6.11834	-40.7069	-0.0914754	-0.150772	0.13943	-14.3911	4.06E-15	-8.74448	0	0	0.0394531	7.28045	-12.8788	-0.340817	489.251	415.721	610.132	378.336	378.336	378.336	25.7721	-42.4433	17.9725	128.121	420.946	364.638	139.772	139.772	139.772	-41.4619	7.6806	-29.7993	40.6613	-6.11018	0.955765	1.39464	0.0551602	2.65273	-608.613	-131.087	101.214	0	0	3.50723
90	0	19.7935	0	0	26.2299	5.93126	-39.988	-0.0944094	-0.13727	0.126626	-14.3978	2.03E-15	-7.09395	0	0	0.0361017	7.63456	-14.9287	-0.587934	499.441	416.708	611.131	376.078	376.078	376.078	25.36	-44.6384	19.0238	144.371	418.996	358.678	139.772	139.771	139.772	-43.5781	8.22563	-29.8715	43.7144	-7.05326	1.36537	1.51143	0.0550369	2.88761	-560.737	-119.734	95.0368	0	0	3.14065
91	0	20.7195	0	0	27.2017	5.75332	-39.2898	-0.100436	-0.122749	0.113758	-14.3024	-2.03E-15	-5.32363	0	0	0.0317656	7.8749	-17.0149	-0.506079	509.788	417.378	613.147	374.571	374.571	374.571	24.9956	-47.0728	20.0879	161.659	416.885	351.922	139.772	139.772	139.772	-45.9632	8.68356	-30.0275	46.5741	-7.8987	1.56953	1.57254	0.103141	3.02465	-497.31	-98.6075	86.9703	0	0	2.64352
92	0	21.5957	0	0	28.114	5.59164	-38.6427	-0.1095	-0.107779	0.102838	-14.1726	4.06E-15	-3.48236	0	0	0.0269011	7.97748	-19.0957	-0.0779486	520.144	417.729	616.214	373.798	373.798	373.798	24.6918	-49.7245	21.1654	179.921	414.657	344.498	139.772	139.772	139.771	-48.5964	9.04969	-30.2783	49.1627	-8.56886	1.55225	1.57415	0.163554	3.03805	-422.73	-73.3686	77.3976	0	0	2.08774
93	0	22.4036	0	0	28.9548	5.45094	-38.0697	-0.121506	-0.0929538	0.0954673	-14.1072	4.74E-15	-1.65756	0	0	0.0220738	7.92547	-21.1221	0.673756	530.322	417.777	620.318	373.638	373.638	373.638	24.4636	-52.5631	22.2583	199.094	412.363	336.537	139.772	139.772	139.772	-51.4485	9.32003	-30.6346	51.4271	-8.9855	1.3016	1.5064	0.214365	2.93415	-339.23	-47.7519	66.5187	0	0	1.52206
94	0	23.1267	0	0	29.7105	5.33304	-37.5824	-0.136163	-0.0786548	0.0921536	-14.1925	-1.02E-15	0.0415746	0	0	0.0177165	7.71573	-23.042	1.68634	540.111	417.546	625.376	373.903	373.903	373.903	24.3279	-55.5534	23.3688	219.119	410.065	328.168	139.772	139.772	139.772	-54.4872	9.48917	-31.1072	53.335	-9.09499	0.818606	1.35811	0.250794	2.74694	-247.046	-24.0471	54.2253	0	0	0.980705
95	0	23.7525	0	0	30.3681	5.23723	-37.1816	-0.15298	-0.065062	0.092635	-14.4753	1.69E-16	1.49542	0	0	0.0140059	7.36064	-24.8037	2.86075	549.286	417.056	631.244	374.382	374.382	374.382	24.3016	-58.661	24.4994	239.947	407.831	319.512	139.772	139.772	139.772	-57.6826	9.54902	-31.7047	54.8745	-8.87819	0.127742	1.12798	0.272997	2.51738	-147.139	-4.77528	40.3172	0	0	0.502377
96	0	24.2737	0	0	30.9176	5.1612	-36.8604	-0.171446	-0.0521522	0.0958106	-14.958	3.55E-15	2.59391	0	0	0.0108797	6.88605	-26.3613	4.07092	557.616	416.32	637.718	374.876	374.876	374.876	24.3994	-61.8551	25.6515	261.536	405.735	310.692	139.772	139.772	139.772	-61.0108	9.48883	-32.4315	56.0554	-8.34758	-0.716626	0.833437	0.28281	2.28118	-42.5873	8.45256	24.4844	0	0	0.129005
97	0	24.6875	0	0	31.3527	5.10184	-36.6077	-0.19106	-0.0399581	0.100143	-15.5974	4.74E-15	3.24338	0	0	0.00813905	6.32676	-27.6771	5.17894	564.886	415.327	644.556	375.232	375.232	375.232	24.6294	-65.1106	26.8258	283.852	403.854	301.828	139.772	139.772	139.771	-64.4556	9.29651	-33.2844	56.9057	-7.53851	-1.63217	0.510748	0.282276	2.06245	60.9558	16.137	6.50307	0	0	-0.109914
98	0	24.994	0	0	31.6694	5.05591	-36.4111	-0.211492	-0.0285921	0.103859	-16.3292	-8.21E-15	3.39411	0	0	0.0055484	5.72074	-28.7234	6.05397	570.905	414.051	651.497	375.349	375.349	375.349	24.9882	-68.4083	28.0208	306.861	402.255	293.042	139.772	139.771	139.772	-68.008	8.96172	-34.2489	57.4645	-6.49982	-2.51923	0.199086	0.273753	1.87201	157.873	21.1973	-13.509	0	0	-0.212683
99	0	25.1943	0	0	31.8645	5.02025	-36.2577	-0.232788	-0.0180682	0.10485	-17.1037	-3.30E-15	3.07801	0	0	0.00288705	5.10398	-29.4813	6.58872	575.526	412.459	658.282	375.179	375.179	375.179	25.4566	-71.7335	29.2316	330.52	400.997	284.458	139.772	139.772	139.772	-71.662	8.47995	-35.2956	57.7712	-5.28755	-3.2746	-0.0695904	0.261588	1.71541	244.533	28.1009	-34.7182	0	0	-0.200007
100	0	25.2891	0	0	31.9342	4.99212	-36.1362	-0.255332	-0.00807035	0.100894	-17.9104	-3.64E-15	2.43474	0	0	-4.77E-05	4.50686	-29.94	6.71045	578.645	410.529	664.674	374.716	374.716	374.716	25.9971	-75.0741	30.4494	354.777	400.113	276.202	139.772	139.772	139.771	-75.4097	7.85739	-36.38	57.8563	-3.96125	-3.80453	-0.278324	0.249868	1.59621	320.134	40.612	-55.2929	0	0	-0.097833
101	0	25.2775	0	0	31.8747	4.96958	-36.0386	-0.279898	0.00228049	0.0898603	-18.8001	5.79E-15	1.7146	0	0	-0.00345351	3.95206	-30.0957	6.38519	580.208	408.264	670.473	373.991	373.991	373.991	26.5558	-78.4184	31.6612	379.55	399.617	268.409	139.771	139.772	139.772	-79.2354	7.1147	-37.4454	57.7365	-2.58128	-4.03516	-0.422334	0.239408	1.51823	385.795	59.8202	-72.6432	0	0	0.0750991
102	0	25.1584	0	0	31.6838	4.95208	-35.9627	-0.306916	0.0140709	0.0698659	-19.8368	-9.03E-15	1.21356	0	0	-0.00749017	3.45402	-29.9518	5.61728	580.214	405.699	675.522	373.063	373.063	373.063	27.0686	-81.7541	32.8513	404.727	399.495	261.216	139.772	139.771	139.772	-83.112	6.28838	-38.4312	57.4159	-1.20678	-3.92021	-0.501743	0.225308	1.48304	442.285	82.3949	-83.6107	0	0	0.30874
103	0	24.9327	0	0	31.3657	4.94077	-35.9135	-0.336114	0.0284515	0.0396776	-21.056	-1.40E-15	1.20574	0	0	-0.0121485	3.01877	-29.5202	4.44731	578.717	402.903	679.717	372.021	372.021	372.021	27.4709	-85.0682	34.003	430.141	399.709	254.768	139.772	139.772	139.772	-87.0004	5.42748	-39.2822	56.89	0.107103	-3.44628	-0.521342	0.204843	1.4863	489.621	102.629	-85.8362	0	0	0.588479
104	0	24.6071	0	0	30.9344	4.93827	-35.9027	-0.366142	0.0459879	-0.000761045	-22.4082	-2.25E-15	1.84475	0	0	-0.0170247	2.64445	-28.8236	2.94827	575.842	399.972	683.011	370.973	370.973	370.973	27.7092	-88.3462	35.1009	455.568	400.199	249.204	139.771	139.772	139.772	-90.8534	4.58602	-39.9583	56.1538	1.31237	-2.63398	-0.484102	0.176695	1.51936	525.716	113.56	-78.6821	0	0	0.888332
105	0	24.1972	0	0	30.4157	4.9475	-35.9428	-0.394663	0.0669665	-0.0504437	-23.7358	6.77E-15	3.15485	0	0	-0.0212369	2.32248	-27.8969	1.21991	571.785	397.015	685.414	370.044	370.044	370.044	27.75	-91.5713	36.1309	480.715	400.889	244.645	139.772	139.772	139.772	-94.6217	3.81261	-40.4401	55.2085	2.37094	-1.53609	-0.402231	0.140493	1.56663	549.945	109.111	-63.9746	0	0	1.17712
106	0	23.73	0	0	29.8465	4.96984	-36.0397	-0.418898	0.0911438	-0.107441	-24.7953	-1.08E-14	5.01781	0	0	-0.0236626	2.04041	-26.7881	-0.621138	566.812	394.139	686.986	369.355	369.355	369.355	27.5851	-94.7231	37.0809	505.229	401.686	241.176	139.772	139.772	139.772	-98.2586	3.14107	-40.7287	54.0684	3.25649	-0.231059	-0.293383	0.0972619	1.61171	563.836	85.9975	-45.5186	0	0	1.42762
107	0	23.243	0	0	29.2708	5.00333	-36.1846	-0.436368	0.118256	-0.169431	-25.319	-2.03E-15	7.24469	0	0	-0.0235349	1.78545	-25.556	-2.45486	561.251	391.433	687.831	369.014	369.014	369.014	27.2306	-97.7758	37.9389	528.714	402.493	238.821	139.772	139.771	139.772	-101.723	2.58611	-40.841	52.7652	3.95569	1.18749	-0.183517	0.049513	1.6395	573.254	44.9185	-27.945	0	0	1.62825
108	0	22.7795	0	0	28.7332	5.04179	-36.3504	-0.445312	0.147998	-0.233776	-25.0762	2.20E-14	9.62657	0	0	-0.0210211	1.54736	-24.2679	-4.17279	555.46	388.958	688.073	369.092	369.092	369.092	26.72	-100.697	38.6917	550.748	403.211	237.529	139.772	139.771	139.771	-104.979	2.14543	-40.8023	51.3497	4.46766	2.62339	-0.0921666	0.00266598	1.6412	585.073	-9.31117	-15.0846	0	0	1.77586
109	0	22.3812	0	0	28.2705	5.07511	-36.4934	-0.445122	0.179927	-0.297517	-23.9452	-1.02E-14	11.981	0	0	-0.0173879	1.31915	-22.9935	-5.68851	549.805	386.741	687.85	369.611	369.611	369.611	26.0959	-103.445	39.3216	570.911	403.746	237.166	139.772	139.772	139.772	-107.984	1.80602	-40.6369	49.8878	4.80259	3.98691	-0.0283183	-0.0385708	1.61167	604.702	-69.7084	-8.72408	0	0	1.86571
110	0	22.0798	0	0	27.9032	5.09065	-36.5599	-0.436542	0.213497	-0.357532	-21.9591	-6.77E-16	14.1946	0	0	-0.0145453	1.09526	-21.7999	-6.94042	544.631	384.774	687.297	370.539	370.539	370.539	25.4026	-105.969	39.8035	588.811	404.017	237.521	139.772	139.772	139.772	-110.692	1.55024	-40.3622	48.4533	4.97973	5.19791	0.00753296	-0.0713761	1.55253	635.14	-128.967	-8.39351	0	0	1.88723
111	0	21.8917	0	0	27.6332	5.07585	-36.4966	-0.421593	0.247772	-0.410773	-19.3109	8.12E-15	16.2228	0	0	-0.0141954	0.868687	-20.7456	-7.8876	540.239	383.021	686.543	371.792	371.792	371.792	24.6826	-108.207	40.1035	604.104	403.965	238.32	139.772	139.771	139.772	-113.042	1.35949	-39.9858	47.1168	5.02513	6.18462	0.0153275	-0.0950207	1.46906	677.467	-180.613	-12.0197	0	0	1.82968
112	0	21.8172	0	0	27.4462	5.02122	-36.2618	-0.402805	0.28121	-0.454437	-16.2919	2.71E-15	18.0722	0	0	-0.0170671	0.629286	-19.8761	-8.50375	536.87	381.423	685.697	373.251	373.251	373.251	23.9751	-110.094	40.1835	616.507	403.561	239.255	139.772	139.771	139.772	-114.971	1.21588	-39.508	45.9354	4.96908	6.88315	-0.0113925	-0.108463	1.37044	732.045	-219.137	-16.959	0	0	1.69247
113	0	21.8429	0	0	27.3192	4.9232	-35.837	-0.382356	0.311226	-0.486305	-13.2164	-6.77E-15	19.7448	0	0	-0.0226186	0.364116	-19.2203	-8.77267	534.687	379.911	684.845	374.78	374.78	374.78	23.3138	-111.566	40.0086	625.803	402.809	240.017	139.772	139.772	139.772	-116.415	1.10438	-38.9259	44.9458	4.84373	7.24085	-0.0772089	-0.109017	1.2647	796.413	-240.184	-20.8112	0	0	1.48588
114	0	21.9434	0	0	27.2261	4.78581	-35.2337	-0.361945	0.334639	-0.504557	-10.4064	1.08E-14	21.2263	0	0	-0.0292707	0.0596226	-18.7891	-8.6862	533.762	378.427	684.034	376.254	376.254	376.254	22.7239	-112.567	39.5567	631.846	401.745	240.328	139.772	139.771	139.771	-117.319	1.01567	-38.2395	44.1604	4.68002	7.22105	-0.181073	-0.0899594	1.16401	864.532	-239.643	-22.0444	0	0	1.23351
115	0	22.0852	0	0	27.142	4.62052	-34.4956	-0.342961	0.348283	-0.507607	-8.20413	0	22.4745	0	0	-0.0349532	-0.295212	-18.5748	-8.24466	534.078	376.935	683.275	377.565	377.565	377.565	22.2191	-113.049	38.8275	634.56	400.434	239.964	139.772	139.772	139.772	-117.641	0.94897	-37.4562	43.5679	4.50395	6.8077	-0.318585	-0.0477256	1.0794	927.618	-215.005	-20.153	0	0	0.971468
116	0	22.2301	0	0	27.0465	4.44432	-33.6939	-0.326633	0.349667	-0.494186	-6.97233	-2.71E-15	23.4109	0	0	-0.0377421	-0.70503	-18.5535	-7.46066	535.527	375.439	682.536	378.641	378.641	378.641	21.8009	-112.984	37.8476	633.941	398.956	238.781	139.772	139.772	139.772	-117.355	0.912651	-36.5952	43.137	4.33319	6.01026	-0.479389	0.0158245	1.02455	974.344	-166.702	-15.5366	0	0	0.737757
117	0	22.3428	0	0	26.9267	4.27684	-32.9175	-0.31388	0.337134	-0.463116	-7.04032	-8.12E-15	23.892	0	0	-0.0363639	-1.16474	-18.6894	-6.36531	537.922	373.984	681.753	379.437	379.437	379.438	21.46	-112.363	36.6715	630.06	397.406	236.733	139.772	139.772	139.771	-116.465	0.921696	-35.6877	42.8257	4.17523	4.86843	-0.642618	0.0946709	1.01202	990.964	-99.4739	-9.25698	0	0	0.558586
118	0	22.3997	0	0	26.7835	4.13702	-32.2585	-0.305358	0.31023	-0.413973	-8.61657	-5.41E-15	23.7169	0	0	-0.0304364	-1.6588	-18.9412	-5.01295	541.02	372.646	680.845	379.932	379.932	379.932	21.1827	-111.211	35.3776	623.064	395.875	233.877	139.771	139.772	139.771	-115.01	0.991981	-34.7758	42.5904	4.02848	3.45225	-0.778665	0.179148	1.04768	964.429	-22.9766	-2.76651	0	0	0.43844
119	0	22.3998	0	0	26.638	4.04008	-31.7958	-0.301265	0.269814	-0.348044	-11.6652	4.06E-15	22.655	0	0	-0.0203474	-2.16359	-19.2686	-3.48159	544.546	371.514	679.735	380.113	380.113	380.113	20.9569	-109.595	34.0592	613.188	394.453	230.379	139.772	139.772	139.772	-113.074	1.13374	-33.9081	42.3952	3.88635	1.85616	-0.87036	0.257937	1.12789	890.814	49.2688	2.52992	0	0	0.359842
120	0	22.3724	0	0	26.5385	3.9956	-31.582	-0.300563	0.218005	-0.268736	-15.7882	-1.22E-14	20.5098	0	0	-0.00692225	-2.65243	-19.6368	-1.86882	548.214	370.667	678.364	379.97	379.97	379.97	20.7745	-107.631	32.8119	600.758	393.211	226.498	139.772	139.772	139.771	-110.79	1.34839	-33.1326	42.2196	3.74304	0.188178	-0.912602	0.32131	1.23764	776.489	103.61	5.83139	0	0	0.292923
121	0	22.3755	0	0	26.5583	4.0064	-31.634	-0.300508	0.159649	-0.183776	-20.229	3.38E-15	17.3224	0	0	0.00866078	-3.10146	-20.0179	-0.283352	551.74	370.153	676.698	379.493	379.493	379.493	20.6298	-105.478	31.722	586.191	392.197	222.55	139.772	139.772	139.772	-108.335	1.63007	-32.4895	42.0608	3.59865	-1.44325	-0.92837	0.36618	1.35845	644.458	131.55	7.16872	0	0	0.216822
122	0	22.4797	0	0	26.7787	4.06904	-31.9346	-0.29553	0.101515	-0.10402	-23.9348	2.03E-15	13.4108	0	0	0.0246954	-3.49462	-20.3893	1.16593	554.852	369.982	674.723	378.677	378.677	378.677	20.5138	-103.313	30.8547	569.972	391.432	218.851	139.772	139.771	139.771	-105.897	1.9715	-32.0031	41.9325	3.46363	-2.94125	-0.951083	0.393371	1.47088	524.512	132.532	7.27755	0	0	0.129135
123	0	22.7423	0	0	27.2626	4.1754	-32.4404	-0.281232	0.0507722	-0.039314	-26.0329	-2.71E-15	9.30622	0	0	0.0387513	-3.82593	-20.7288	2.38133	557.287	370.123	672.434	377.533	377.533	377.533	20.4107	-101.298	30.246	552.604	390.901	215.646	139.772	139.772	139.772	-103.638	2.36925	-31.6775	41.8588	3.35983	-4.22783	-1.01382	0.406416	1.56397	443.286	114.353	6.83864	0	0	0.037456
124	0	23.1895	0	0	28.0368	4.3153	-33.097	-0.25802	0.01203	0.00614979	-26.2415	5.75E-15	5.52049	0	0	0.0483069	-4.09835	-21.0116	3.28527	558.792	370.517	669.818	376.088	376.088	376.088	20.2987	-99.5462	29.9037	534.543	390.568	213.061	139.772	139.772	139.772	-101.669	2.82493	-31.4986	41.8661	3.31945	-5.24573	-1.12001	0.402756	1.64197	409.115	88.0037	5.98057	0	0	-0.0558436
125	0	23.8141	0	0	29.0899	4.4785	-33.8506	-0.228922	-0.0135099	0.0336917	-24.7582	-5.08E-16	2.40883	0	0	0.0518239	-4.3201	-21.2084	3.826	559.124	371.09	666.854	374.395	374.395	374.395	20.1541	-98.1207	29.8126	516.154	390.385	211.102	139.772	139.772	139.772	-100.045	3.34226	-31.4403	41.9769	3.3813	-5.9563	-1.24701	0.368196	1.71397	413.193	61.9131	4.33593	0	0	-0.153679
126	0	24.5814	0	0	30.3778	4.65586	-34.6546	-0.198331	-0.027655	0.0472402	-22.121	1.95E-15	0.108714	0	0	0.0495513	-4.4995	-21.2883	3.98063	558.073	371.768	663.517	372.523	372.523	372.523	19.9567	-97.0317	29.9412	497.692	390.31	209.684	139.772	139.772	139.772	-98.7688	3.92326	-31.4706	42.2048	3.58316	-6.33576	-1.34861	0.282838	1.79028	434.654	38.9108	1.76881	0	0	-0.250862
127	0	25.4392	0	0	31.8326	4.83955	-35.4708	-0.171924	-0.0340663	0.0511283	-19.0928	3.55E-15	-1.44359	0	0	0.0435176	-4.64072	-21.2224	3.757	555.484	372.488	659.795	370.554	370.554	370.554	19.6945	-96.2489	30.2464	479.312	390.306	208.675	139.772	139.772	139.772	-97.8031	4.56501	-31.5575	42.5498	3.95189	-6.37464	-1.36989	0.13034	1.87672	449.584	16.6453	-1.14426	0	0	-0.323126
128	0	26.3326	0	0	33.379	5.02274	-36.2684	-0.152632	-0.0366205	0.0494927	-16.2514	-3.85E-15	-2.4231	0	0	0.0361055	-4.7421	-20.9891	3.19527	551.284	373.2	655.707	368.571	368.571	368.571	19.3652	-95.7178	30.6803	461.09	390.35	207.938	139.772	139.772	139.772	-97.0896	5.25816	-31.6725	42.9941	4.49267	-6.08297	-1.2595	-0.0858957	1.97273	436.666	-8.47295	-3.35689	0	0	-0.332725
129	0	27.2153	0	0	34.9456	5.19893	-37.0201	-0.140878	-0.0383869	0.0454723	-13.9249	1.92E-15	-3.03442	0	0	0.0291095	-4.79877	-20.5766	2.36902	545.51	373.868	651.314	366.649	366.649	366.649	18.9789	-95.3755	31.1944	443.053	390.423	207.361	139.772	139.772	139.772	-96.5646	5.98503	-31.7944	43.4992	5.18173	-5.50223	-0.990692	-0.335269	2.07941	384.093	-37.8201	-3.8353	0	0	-0.254858
130	0	28.0549	0	0	36.4707	5.36114	-37.6992	-0.136067	-0.0407965	0.0408236	-12.2542	-2.22E-15	-3.42429	0	0	0.0235192	-4.80845	-19.9837	1.38261	538.305	374.463	646.734	364.848	364.848	364.848	18.5589	-95.1599	31.741	425.196	390.511	206.87	139.772	139.772	139.772	-96.1696	6.71739	-31.9097	44.0084	5.96585	-4.71668	-0.588314	-0.565221	2.20131	296.262	-68.8148	-2.08576	0	0	-0.109293
131	0	28.8333	0	0	37.9036	5.50176	-38.2777	-0.137099	-0.0439575	0.0362936	-11.2191	-1.48E-16	-3.67298	0	0	0.0195209	-4.77717	-19.2186	0.359805	529.91	374.949	642.127	363.216	363.216	363.216	18.1406	-95.0173	32.2735	407.506	390.602	206.428	139.772	139.772	139.772	-95.8581	7.41629	-32.0119	44.4552	6.77094	-3.85238	-0.124302	-0.721999	2.34893	191.831	-96.1038	1.55622	0	0	0.0405497
132	0	29.543	0	0	39.2034	5.61357	-38.7311	-0.143543	-0.0472295	0.0321621	-10.753	-7.82E-16	-3.81104	0	0	0.0168727	-4.72109	-18.2963	-0.575988	520.607	375.29	637.676	361.797	361.797	361.797	17.7665	-94.9036	32.7476	389.961	390.686	206.035	139.772	139.772	139.772	-95.5955	8.0361	-32.0998	44.7739	7.51761	-3.05716	0.313849	-0.77584	2.52041	94.5766	-114.159	5.94512	0	0	0.128124
133	0	30.1809	0	0	40.3372	5.69124	-39.0427	-0.155145	-0.0498559	0.0287177	-10.7523	4.10E-15	-3.84894	0	0	0.0150449	-4.66297	-17.2339	-1.32254	510.673	375.454	633.561	360.643	360.643	360.643	17.4798	-94.7826	33.125	372.539	390.758	205.716	139.772	139.772	139.772	-95.3552	8.53235	-32.1751	44.905	8.13738	-2.46711	0.662674	-0.731507	2.70135	22.7112	-119.701	9.74165	0	0	0.128266
134	0	30.744	0	0	41.2791	5.73246	-39.2069	-0.171198	-0.0518616	0.0262812	-11.0741	4.23E-15	-3.83475	0	0	0.0133732	-4.62534	-16.0457	-1.81048	500.333	375.425	629.927	359.806	359.806	359.806	17.3157	-94.6238	33.376	355.213	390.817	205.521	139.772	139.772	139.772	-95.1138	8.87052	-32.2408	44.7947	8.58477	-2.17606	0.906085	-0.623412	2.86084	-18.5556	-113.296	12.2355	0	0	0.0665139
135	0	31.2262	0	0	42.0093	5.73802	-39.229	-0.190723	-0.0536868	0.0253886	-11.5844	-3.17E-16	-3.82969	0	0	0.0113479	-4.62315	-14.74	-2.00295	489.749	375.213	626.877	359.327	359.327	359.327	17.2972	-94.3983	33.4817	337.96	390.868	205.519	139.772	139.772	139.772	-94.8458	9.03133	-32.2993	44.392	8.84079	-2.22136	1.06184	-0.507272	2.96516	-34.943	-99.9732	13.4075	0	0	-0.0103444
136	0	31.6182	0	0	42.5124	5.71088	-39.1211	-0.212094	-0.0556736	0.0262205	-12.143	-2.34E-15	-3.87414	0	0	0.00867635	-4.65735	-13.3183	-1.88842	479.026	374.855	624.466	359.219	359.219	359.219	17.4339	-94.0767	33.4327	320.764	390.916	205.791	139.772	139.772	139.772	-94.5213	9.0116	-32.3513	43.6492	8.90705	-2.58744	1.15032	-0.424009	2.99545	-35.667	-85.2002	13.6467	0	0	-0.0688126
137	0	31.9075	0	0	42.7767	5.65522	-38.8985	-0.233436	-0.0576115	0.0286664	-12.6306	3.68E-15	-3.95786	0	0	0.00528934	-4.71258	-11.7793	-1.4764	468.233	374.402	622.71	359.46	359.46	359.46	17.7235	-93.6279	33.2271	303.617	390.967	206.425	139.772	139.772	139.772	-94.106	8.82183	-32.3959	42.5314	8.79701	-3.2193	1.1765	-0.387167	2.95949	-28.0417	-73.0996	13.3223	0	0	-0.0964029
138	0	32.0794	0	0	42.7942	5.57592	-38.5791	-0.252762	-0.0588842	0.0322165	-12.9474	-5.69E-15	-4.03152	0	0	0.00125896	-4.76068	-10.1251	-0.799606	457.417	373.91	621.59	359.999	359.999	359.999	18.1532	-93.0204	32.8687	286.526	391.024	207.505	139.771	139.771	139.771	-93.5622	8.48345	-32.4307	41.029	8.52998	-4.03585	1.13121	-0.387179	2.88768	-15.9862	-66.1235	12.6849	0	0	-0.0934877
139	0	32.1172	0	0	42.561	5.47875	-38.1837	-0.268244	-0.0588633	0.0363349	-13.0188	-3.32E-15	-4.03507	0	0	-0.0032439	-4.76866	-8.36724	0.0801218	446.614	373.427	621.073	360.782	360.782	360.782	18.7019	-92.2233	32.3664	269.507	391.093	209.106	139.772	139.772	139.772	-92.8509	8.02661	-32.4522	39.1723	8.12988	-4.94227	1.00457	-0.401124	2.81571	-1.37097	-64.6096	11.8804	0	0	-0.0656763
140	0	32.0014	0	0	42.0768	5.37079	-37.7392	-0.27854	-0.0577308	0.0407718	-12.8069	5.27E-15	-3.9556	0	0	-0.00793491	-4.70917	-6.53114	1.06975	435.851	372.979	621.122	361.766	361.766	361.766	19.3407	-91.2092	31.7336	252.587	391.177	211.283	139.772	139.772	139.772	-91.9349	7.48834	-32.4563	37.0373	7.62703	-5.84365	0.818412	-0.406897	2.76807	9.71762	-67.4321	11.1312	0	0	-0.0420034
141	0	31.7105	0	0	41.3444	5.26029	-37.2785	-0.282926	-0.0565891	0.0456022	-12.312	-3.23E-15	-3.83495	0	0	-0.0124315	-4.5692	-4.65465	2.05544	425.154	372.57	621.71	362.927	362.927	362.927	20.0363	-89.9548	30.9872	235.802	391.278	214.066	139.772	139.772	139.772	-90.7798	6.90895	-32.4387	34.7373	7.05954	-6.66011	0.629237	-0.396344	2.74265	6.48883	-73.7112	10.8269	0	0	-0.0797172
142	0	31.2228	0	0	40.3669	5.15569	-36.837	-0.281303	-0.0570924	0.0513113	-11.5636	5.46E-15	-3.74571	0	0	-0.0163225	-4.35321	-2.78242	2.92493	414.568	372.184	622.825	364.243	364.243	364.243	20.7565	-88.4418	30.1445	219.198	391.397	217.459	139.772	139.772	139.771	-89.3571	6.32624	-32.3957	32.3975	6.4705	-7.33792	0.502347	-0.372391	2.72163	-21.7825	-82.7359	11.3495	0	0	-0.229951
143	0	30.5192	0	0	39.1462	5.06416	-36.4464	-0.274198	-0.0606768	0.0583767	-10.6163	4.86E-15	-3.74388	0	0	-0.0192932	-4.07955	-0.957768	3.59178	404.168	371.797	624.46	365.692	365.692	365.692	21.4756	-86.6568	29.2204	202.835	391.528	221.437	139.771	139.771	139.772	-87.6452	5.7695	-32.3256	30.1252	5.89997	-7.85101	0.482206	-0.337913	2.68326	-80.2547	-93.2544	12.9969	0	0	-0.496776
144	0	29.5852	0	0	37.6819	4.99071	-36.1301	-0.262794	-0.0680605	0.0667107	-9.55361	-6.56E-15	-3.84823	0	0	-0.0212344	-3.77294	0.784226	4.01089	394.067	371.391	626.6	367.247	367.246	367.247	22.1782	-84.5905	28.2268	186.789	391.659	225.955	139.772	139.771	139.771	-85.6302	5.25646	-32.2301	27.9874	5.37481	-8.19208	0.577884	-0.285761	2.61684	-166.579	-102.864	16.0169	0	0	-0.836337
145	0	28.4106	0	0	35.9712	4.93816	-35.9022	-0.248873	-0.0787593	0.0752873	-8.49467	-2.03E-15	-4.02529	0	0	-0.0223388	-3.45819	2.41983	4.18107	384.402	370.966	629.213	368.875	368.875	368.875	22.8599	-82.2366	27.1731	171.15	391.768	230.942	139.772	139.772	139.772	-83.3048	4.7942	-32.1157	26.0067	4.90364	-8.35913	0.762071	-0.207239	2.51792	-271.566	-109.12	20.4671	0	0	-1.18684
146	0	26.9898	0	0	34.01	4.90777	-35.7697	-0.234497	-0.0911631	0.0826533	-7.58943	2.96E-15	-4.20726	0	0	-0.0231222	-3.15657	3.93495	4.1358	375.325	370.544	632.244	370.545	370.545	370.545	23.5253	-79.5912	26.0686	156.012	391.824	236.314	139.772	139.772	139.772	-80.6664	4.38283	-31.9947	24.1745	4.48039	-8.34822	0.979903	-0.106524	2.38621	-381.859	-111.076	26.009	0	0	-1.49432
147	0	25.321	0	0	31.796	4.90011	-35.7363	-0.221798	-0.1026	0.0873489	-7.01546	-3.55E-15	-4.29333	0	0	-0.0244481	-2.88416	5.31987	3.92641	366.986	370.163	635.612	372.227	372.227	372.227	24.185	-76.6523	24.9235	141.463	391.789	241.979	139.772	139.772	139.772	-77.716	4.01944	-31.8832	22.475	4.09617	-8.15788	1.18421	0.000725769	2.22122	-486.114	-108.105	31.6702	0	0	-1.72412
148	0	23.4097	0	0	29.332	4.91527	-35.8025	-0.212603	-0.109992	0.0884904	-6.95361	5.75E-15	-4.17352	0	0	-0.0274141	-2.65076	6.56414	3.60754	359.522	369.868	639.213	373.898	373.898	373.898	24.8505	-73.4232	23.7477	127.579	391.626	247.849	139.772	139.772	139.772	-74.4599	3.70036	-31.7982	20.9046	3.7492	-7.79815	1.35625	0.0911412	2.02239	-578.733	-99.8664	36.0454	0	0	-1.85716
149	0	21.2733	0	0	26.6319	4.95217	-35.9631	-0.208066	-0.110231	0.0854557	-7.54976	3.55E-15	-3.72322	0	0	-0.0330958	-2.4586	7.65396	3.23052	353.063	369.703	642.915	375.548	375.547	375.547	25.5296	-69.9163	22.5479	114.41	391.305	253.852	139.772	139.772	139.772	-70.9132	3.42129	-31.7524	19.4763	3.4452	-7.29644	1.49409	0.145985	1.79614	-655.876	-85.6755	37.6544	0	0	-1.8732
150	0	18.9467	0	0	23.727	5.00772	-36.2036	-0.208345	-0.101191	0.0778977	-8.87185	5.41E-15	-2.84647	0	0	-0.0421031	-2.3014	8.57263	2.84264	347.724	369.7	646.559	377.182	377.182	377.182	26.2216	-66.1584	21.3272	101.987	390.814	259.943	139.772	139.772	139.772	-67.1049	3.17748	-31.7492	18.2136	3.19053	-6.698	1.60171	0.161642	1.55407	-713.86	-65.1894	35.5552	0	0	-1.75968
151	0	16.4851	0	0	20.6711	5.07661	-36.4998	-0.212472	-0.0819912	0.0660271	-10.8817	-6.09E-15	-1.48301	0	0	-0.0541371	-2.16559	9.30277	2.48858	343.612	369.876	649.968	378.832	378.832	378.832	26.9139	-62.195	20.0862	90.3199	390.166	266.11	139.772	139.772	139.772	-63.0819	2.96444	-31.7806	17.1408	2.98645	-6.0623	1.67911	0.151239	1.31179	-748.283	-38.0414	29.3417	0	0	-1.52177
152	0	13.9631	0	0	17.5437	5.15224	-36.8224	-0.218921	-0.0539444	0.0507235	-13.4593	-1.69E-15	0.319987	0	0	-0.0678077	-2.03377	9.82975	2.21109	340.81	370.231	652.958	380.542	380.542	380.542	27.5821	-58.0923	18.8278	79.4036	389.4	272.376	139.772	139.772	139.772	-58.9109	2.77884	-31.828	16.2747	2.82714	-5.45569	1.71738	0.138999	1.08355	-755.074	-5.04737	19.4528	0	0	-1.1904
153	0	11.4707	0	0	14.4471	5.22869	-37.1457	-0.226054	-0.0204972	0.0338726	-16.4254	-7.44E-15	2.39427	0	0	-0.0806504	-1.89005	10.1445	2.04839	339.374	370.756	655.36	382.361	382.361	382.361	28.1953	-53.9351	17.5606	69.2251	388.581	278.79	139.772	139.772	139.772	-54.6781	2.61818	-31.8676	15.6224	2.70526	-4.9411	1.70838	0.144731	0.880463	-734.08	31.2533	6.96914	0	0	-0.820463
154	0	9.1058	0	0	11.4998	5.3029	-37.4568	-0.233042	0.0131117	0.0181008	-19.6	1.86E-15	4.45087	0	0	-0.0896199	-1.72477	10.2457	2.03009	339.317	371.432	657.033	384.323	384.323	384.323	28.7238	-49.8224	16.3009	59.7769	387.792	285.419	139.772	139.772	139.772	-50.4846	2.47904	-31.8761	15.1817	2.61826	-4.56742	1.65465	0.173548	0.709566	-691.746	66.3733	-6.40541	0	0	-0.473812
155	0	6.96637	0	0	8.82481	5.37579	-37.7598	-0.239851	0.0411986	0.0062183	-22.8023	-2.37E-15	6.15137	0	0	-0.0916801	-1.53647	10.1402	2.17379	340.609	372.24	657.882	386.438	386.438	386.438	29.1469	-45.8598	15.0712	51.0701	387.124	292.328	139.772	139.772	139.772	-46.4402	2.35523	-31.8376	14.9422	2.57066	-4.3616	1.5682	0.210954	0.572653	-639.228	94.7411	-18.681	0	0	-0.193839
156	0	5.14243	0	0	6.53789	5.45209	-38.0744	-0.247063	0.059313	0.000177846	-25.8518	4.40E-15	7.21101	0	0	-0.0847063	-1.33003	9.84227	2.48361	343.177	373.162	657.858	388.689	388.689	388.689	29.4575	-42.1511	13.8978	43.1479	386.657	299.568	139.772	139.772	139.772	-42.6541	2.23858	-31.7475	14.8865	2.57032	-4.32651	1.459	0.231247	0.465884	-587.111	111.422	-27.91	0	0	0.00876604
157	0	3.70857	0	0	4.73624	5.53914	-38.43	-0.25482	0.0648991	0.00066587	-28.526	-6.77E-15	7.44398	0	0	-0.0682285	-1.11253	9.3715	2.94884	346.915	374.183	656.955	391.029	391.029	391.029	29.6629	-38.7899	12.8097	36.0893	386.453	307.153	139.772	139.772	139.772	-39.2249	2.12276	-31.6136	14.9928	2.62349	-4.4436	1.33236	0.212426	0.385052	-542.552	114.128	-32.5756	0	0	0.150517
158	0	2.71642	0	0	3.4892	5.64494	-38.8573	-0.262839	0.0575129	0.00747845	-30.6057	2.03E-15	6.79015	0	0	-0.0440839	-0.888859	8.74978	3.54334	351.689	375.294	655.208	393.391	393.391	393.391	29.7806	-35.851	11.8378	30.0038	386.54	315.058	139.772	139.772	139.772	-36.2302	2.00881	-31.4529	15.2394	2.73083	-4.67775	1.19592	0.141607	0.325642	-510.382	103.037	-31.8428	0	0	0.260815
159	0	2.18912	0	0	2.83257	5.77587	-39.379	-0.270513	0.0385989	0.0198129	-31.9281	1.35E-15	5.31479	0	0	-0.0161354	-0.65836	7.99866	4.22704	357.352	376.488	652.679	395.691	395.691	395.691	29.8325	-33.3845	11.0147	25.0185	386.912	323.206	139.772	139.772	139.772	-33.7182	1.90955	-31.2867	15.6077	2.88327	-4.98311	1.05731	0.0189208	0.287925	-492.563	80.352	-25.6569	0	0	0.367304
160	0	2.11941	0	0	2.76719	5.93483	-40.0019	-0.276628	0.0109789	0.036905	-32.3985	-1.35E-15	3.18155	0	0	0.0109316	-0.413205	7.13712	4.9496	363.752	377.761	649.456	397.836	397.836	397.836	29.8403	-31.4135	10.3744	21.2632	387.525	331.478	139.772	139.772	139.771	-31.7056	1.85075	-31.1365	16.083	3.05762	-5.30876	0.928687	-0.14571	0.275059	-490.335	49.0176	-14.6967	0	0	0.487439
161	0	2.47136	0	0	3.26119	6.11999	-40.7132	-0.27944	-0.0219797	0.0577824	-32.0036	-2.71E-15	0.59578	0	0	0.0330246	-0.138563	6.1802	5.65674	370.749	379.109	645.646	399.731	399.731	399.731	29.8228	-29.9341	9.95014	18.8566	388.313	339.719	139.772	139.772	139.771	-30.179	1.8677	-31.0211	16.6539	3.21182	-5.60685	0.819631	-0.331279	0.292606	-502.678	12.6346	-0.231758	0	0	0.624304
162	0	3.18598	0	0	4.25434	6.32434	-41.4805	-0.276913	-0.057405	0.0812158	-30.8075	-1.35E-15	-2.2677	0	0	0.0476874	0.185343	5.13846	6.2968	378.225	380.531	641.37	401.286	401.286	401.286	29.7948	-28.9206	9.76919	17.896	389.192	347.749	139.772	139.772	139.772	-29.1014	1.99767	-30.9555	17.3111	3.2817	-5.84035	0.731238	-0.509008	0.346615	-525.725	-25.2245	16.2995	0	0	0.76895
163	0	4.18903	0	0	5.66385	6.53577	-42.2554	-0.267439	-0.0928575	0.105795	-28.9556	-6.77E-15	-5.25466	0	0	0.0546197	0.5793	4.01777	6.82561	386.087	382.021	636.77	402.424	402.424	402.424	29.7642	-28.3314	9.84675	18.4497	390.075	355.368	139.772	139.772	139.772	-28.422	2.27056	-30.9476	18.0496	3.18387	-5.98864	0.66473	-0.637796	0.442342	-555.438	-59.2519	33.3329	0	0	0.913143
164	0	5.40093	0	0	7.39183	6.73797	-42.9787	-0.25078	-0.125765	0.130012	-26.6813	-9.47E-15	-8.1779	0	0	0.0556288	1.0593	2.81943	7.21168	394.274	383.575	632.003	403.085	403.085	403.085	29.7296	-28.1185	10.1808	20.5555	390.881	362.371	139.772	139.772	139.772	-28.0868	2.70117	-30.9946	18.8745	2.83013	-6.04624	0.625053	-0.679831	0.579541	-588.716	-84.5513	49.3375	0	0	1.06654
165	0	6.74699	0	0	9.33494	6.91257	-43.5896	-0.228033	-0.153824	0.152633	-24.2476	1.35E-15	-10.8338	0	0	0.0536693	1.63096	1.54108	7.44055	402.755	385.185	627.24	403.226	403.226	403.226	29.6803	-28.2363	10.7511	24.2223	391.533	368.553	139.772	139.771	139.771	-28.0496	3.28519	-31.0833	19.8062	2.1498	-6.01383	0.606091	-0.630156	0.749067	-621.087	-101.511	63.0784	0	0	1.2544
166	0	8.16533	0	0	11.3944	7.04223	-44.0352	-0.201054	-0.175652	0.172607	-21.8717	-5.41E-15	-13.0481	0	0	0.0514448	2.28757	0.1777	7.51378	411.517	386.838	622.662	402.824	402.824	402.824	29.5999	-28.6494	11.523	29.4364	391.977	373.723	139.772	139.772	139.772	-28.2794	4.00014	-31.1938	20.8828	1.10726	-5.88979	0.589243	-0.49379	0.935335	-646.176	-111.668	73.8803	0	0	1.50435
167	0	9.61003	0	0	13.4837	7.11358	-44.2776	-0.172077	-0.190302	0.188938	-19.6951	-1.35E-15	-14.6517	0	0	0.0504959	3.00971	-1.2775	7.44185	420.555	388.517	618.446	401.879	401.879	401.879	29.4701	-29.335	12.4525	36.1668	392.175	377.713	139.772	139.772	139.772	-28.7625	4.80984	-31.3034	22.1626	-0.280822	-5.6669	0.549097	-0.271977	1.1246	-656.048	-114.418	81.5616	0	0	1.83293
168	0	11.0494	0	0	15.5326	7.12004	-44.2994	-0.143468	-0.197574	0.20069	-17.7918	0	-15.5206	0	0	0.0509188	3.76417	-2.83252	7.23415	429.846	390.193	614.763	400.394	400.394	400.394	29.2748	-30.2822	13.4929	44.3707	392.111	380.39	139.772	139.772	139.772	-29.5001	5.67058	-31.3922	23.7252	-1.92664	-5.33567	0.47188	0.0335266	1.30456	-645.13	-106.655	86.3877	0	0	2.23452
169	0	12.4621	0	0	17.4895	7.06332	-44.1071	-0.11743	-0.198273	0.20728	-16.1868	8.12E-15	-15.6146	0	0	0.0517862	4.50401	-4.49523	6.89214	439.341	391.83	611.771	398.366	398.366	398.366	29.0041	-31.488	14.6002	53.9967	391.788	381.659	139.772	139.772	139.772	-30.5022	6.53818	-31.447	25.6637	-3.66217	-4.89285	0.379095	0.382237	1.46966	-615.512	-89.3254	89.1444	0	0	2.66037
170	0	13.8331	0	0	19.3214	6.95255	-43.7278	-0.0954857	-0.194154	0.208882	-14.8577	4.06E-15	-14.9917	0	0	0.0518779	5.17496	-6.27016	6.41199	448.962	393.381	609.607	395.788	395.788	395.789	28.6567	-32.954	15.739	64.9881	391.223	381.471	139.772	139.772	139.772	-31.782	7.37447	-31.4647	28.0568	-5.26713	-4.34922	0.337415	0.669481	1.62614	-580.287	-72.6738	90.9514	0	0	3.04326
171	0	15.1517	0	0	21.0118	6.80108	-43.201	-0.0784499	-0.187174	0.20605	-13.7589	1.35E-15	-13.7725	0	0	0.0503266	5.73126	-8.15271	5.79911	458.618	394.803	608.37	392.691	392.691	392.691	28.2418	-34.6817	16.8851	77.2867	390.441	379.822	139.772	139.772	139.772	-33.3494	8.15113	-31.4538	30.9246	-6.54552	-3.72961	0.415762	0.77718	1.7923	-554.64	-69.9232	92.8587	0	0	3.35835
172	0	16.409	0	0	22.5555	6.62282	-42.5689	-0.0668328	-0.178319	0.199095	-12.8635	9.47E-15	-12.0703	0	0	0.0468516	6.15198	-10.1245	5.08523	468.23	396.06	608.11	389.2	389.2	389.2	27.7798	-36.6685	18.0249	90.835	389.47	376.746	139.772	139.772	139.772	-35.2066	8.84935	-31.4353	34.1956	-7.40702	-3.06376	0.616274	0.688447	1.98429	-540.71	-80.7719	95.1016	0	0	3.59624
173	0	17.5968	0	0	23.9538	6.4309	-41.8734	-0.0611868	-0.167825	0.188215	-12.189	-4.06E-15	-10.0046	0	0	0.0417256	6.443	-12.1543	4.33271	477.743	397.128	608.832	385.546	385.545	385.546	27.3021	-38.905	19.1531	105.576	388.34	372.311	139.772	139.772	139.772	-37.3467	9.45726	-31.4401	37.7144	-7.88219	-2.3787	0.876381	0.483431	2.19571	-528.977	-94.2287	97.1223	0	0	3.68622
174	0	18.7059	0	0	25.2118	6.23783	-41.1579	-0.0619501	-0.15567	0.17438	-11.7812	-2.03E-15	-7.72096	0	0	0.0356113	6.62492	-14.2045	3.62308	487.116	397.993	610.518	382.008	382.008	382.008	26.8469	-41.3754	20.2718	121.453	387.082	366.622	139.772	139.772	139.771	-39.7541	9.96777	-31.5055	41.2841	-8.07582	-1.69908	1.12263	0.261943	2.40589	-509.116	-100.427	97.7436	0	0	3.53995
175	0	19.7255	0	0	26.3366	6.05551	-40.4672	-0.0693176	-0.142086	0.159294	-11.6953	-2.71E-15	-5.4028	0	0	0.0294084	6.7186	-16.2366	3.03755	496.311	398.649	613.135	378.855	378.855	378.855	26.4544	-44.058	21.389	138.41	385.731	359.81	139.772	139.772	139.772	-42.4069	10.3773	-31.67	44.713	-8.10585	-1.05214	1.30288	0.0969731	2.58241	-475.2	-95.2035	95.8079	0	0	3.1384
176	0	20.6452	0	0	27.3365	5.89433	-39.8443	-0.0830488	-0.127772	0.145092	-11.9687	1.35E-15	-3.25951	0	0	0.0239934	6.73611	-18.2145	2.63797	505.271	399.09	616.646	376.279	376.279	376.279	26.1614	-46.9283	22.5181	156.394	384.328	352.031	139.772	139.772	139.772	-45.28	10.6848	-31.9684	47.8489	-8.05604	-0.469984	1.40393	0.0144643	2.6868	-428.125	-80.1064	90.6229	0	0	2.5646
177	0	21.4572	0	0	28.2209	5.76176	-39.3232	-0.10243	-0.113612	0.133711	-12.6037	3.05E-15	-1.48481	0	0	0.019905	6.67926	-20.1034	2.45572	513.916	399.315	620.997	374.37	374.37	374.37	25.9962	-49.9614	23.6749	175.36	382.921	343.452	139.772	139.772	139.772	-48.3498	10.8898	-32.4267	50.5924	-7.95487	0.0150823	1.4369	0.00371819	2.69102	-372.162	-59.2397	81.857	0	0	1.93856
178	0	22.1586	0	0	28.9987	5.66088	-38.9212	-0.12624	-0.100634	0.126626	-13.5518	3.38E-15	-0.237265	0	0	0.0171758	6.54384	-21.869	2.48973	522.136	399.326	626.113	373.099	373.099	373.099	25.9748	-53.134	24.874	195.276	381.562	334.249	139.772	139.772	139.772	-51.5966	10.9903	-33.0579	52.8914	-7.78206	0.378691	1.40658	0.0361118	2.59918	-309.692	-37.2061	69.588	0	0	1.34491
179	0	22.752	0	0	29.676	5.58953	-38.6342	-0.153208	-0.0891884	0.124328	-14.7381	2.03E-15	0.427744	0	0	0.0153945	6.32594	-23.4763	2.70823	529.802	399.122	631.884	372.344	372.344	372.344	26.0985	-56.4256	26.1235	216.125	380.31	324.6	139.772	139.772	139.772	-55.007	10.9799	-33.859	54.728	-7.4932	0.609841	1.31094	0.0883447	2.44257	-240.711	-16.4671	53.7407	0	0	0.826958
180	0	23.2448	0	0	30.2547	5.54079	-38.4366	-0.182233	-0.0789751	0.126297	-16.0763	3.47E-15	0.559078	0	0	0.0139904	6.02683	-24.8911	3.05277	536.765	398.704	638.165	371.936	371.936	371.936	26.3546	-59.8186	27.4221	237.904	379.225	314.68	139.771	139.772	139.772	-58.5737	10.8471	-34.8093	56.107	-7.04588	0.714101	1.14575	0.148268	2.25985	-163.948	2.43674	34.2481	0	0	0.406091
181	0	23.6463	0	0	30.7308	5.5044	-38.2885	-0.212247	-0.0692866	0.130867	-17.4655	6.77E-16	0.288882	0	0	0.0124694	5.65486	-26.0816	3.44378	542.861	398.066	644.779	371.703	371.703	371.703	26.7179	-63.2976	28.7573	260.619	378.368	304.665	139.772	139.772	139.772	-62.2941	10.5766	-35.8721	57.0494	-6.4152	0.715681	0.913097	0.212296	2.0858	-78.1644	20.2083	11.3898	0	0	0.0971538
182	0	23.9639	0	0	31.0939	5.46909	-38.1441	-0.242679	-0.0590297	0.135373	-18.8384	-8.46E-16	-0.178142	0	0	0.0104925	5.22448	-27.0202	3.78861	547.921	397.197	651.521	371.507	371.507	371.507	27.1535	-66.8475	30.1072	284.27	377.799	294.736	139.772	139.772	139.772	-66.1655	10.1532	-36.9974	57.5884	-5.59818	0.656965	0.629984	0.282062	1.94335	16.1906	38.6166	-13.8966	0	0	-0.0879803
183	0	24.1999	0	0	31.3285	5.4253	-37.9643	-0.273462	-0.0468477	0.136387	-20.1765	2.54E-16	-0.589326	0	0	0.00775433	4.75319	-27.685	3.9922	551.774	396.084	658.175	371.251	371.251	371.251	27.6196	-70.4519	31.444	308.841	377.574	285.076	139.772	139.772	139.772	-70.1799	9.56841	-38.1264	57.7658	-4.61002	0.593084	0.322287	0.354371	1.84312	117.944	59.209	-39.9257	0	0	-0.145085
184	0	24.3498	0	0	31.4182	5.36757	-37.7258	-0.305064	-0.0313121	0.130234	-21.5232	5.08E-16	-0.678571	0	0	0.00386635	4.25838	-28.0602	3.96964	554.269	394.722	664.529	370.886	370.886	370.886	28.0711	-74.092	32.7399	334.274	377.74	275.876	139.772	139.772	139.772	-74.3192	8.82726	-39.1985	57.6262	-3.47824	0.583716	0.0237499	0.416088	1.78375	224.031	81.9459	-64.1663	0	0	-0.0762713
185	0	24.404	0	0	31.3511	5.29589	-37.4275	-0.337966	-0.0112764	0.113883	-22.9461	-9.15E-16	-0.218018	0	0	-0.00157488	3.75569	-28.1376	3.65799	555.289	393.117	670.391	370.405	370.405	370.405	28.462	-77.7476	33.9731	360.456	378.328	267.336	139.772	139.772	139.772	-78.5522	7.95358	-40.1583	57.212	-2.23916	0.684234	-0.233373	0.445307	1.75778	330.124	104.214	-83.5786	0	0	0.110522
186	0	24.3524	0	0	31.1268	5.21571	-37.091	-0.372144	0.0137837	0.0851295	-24.4837	-2.73E-15	0.929041	0	0	-0.00864735	3.259	-27.9169	3.0265	554.771	391.296	675.597	369.84	369.84	369.84	28.7499	-81.3983	35.1306	387.2	379.35	259.656	139.772	139.772	139.772	-82.8357	6.98986	-40.9632	56.5591	-0.93717	0.937057	-0.422844	0.426514	1.75146	430.627	121.834	-95.0995	0	0	0.398531
187	0	24.1898	0	0	30.7595	5.13648	-36.7554	-0.406469	0.0437435	0.0434492	-26.0811	-7.59E-15	2.78257	0	0	-0.0166809	2.78018	-27.4086	2.08326	552.732	389.312	680.032	369.253	369.253	369.253	28.8997	-85.0245	36.2093	414.234	380.793	253.03	139.772	139.772	139.772	-87.1188	5.99112	-41.5874	55.6955	0.374602	1.36459	-0.531713	0.367468	1.75516	519.859	131.834	-96.9217	0	0	0.755233
188	0	23.9219	0	0	30.28	5.06923	-36.4682	-0.438817	0.0776328	-0.0101815	-27.5766	1.41E-14	5.22329	0	0	-0.024104	2.32759	-26.636	0.877016	549.283	387.241	683.635	368.726	368.726	368.726	28.8882	-88.6068	37.2123	441.202	382.615	247.626	139.772	139.772	139.772	-91.3478	5.01443	-42.0237	54.6436	1.63751	1.96402	-0.557365	0.286865	1.75916	591.922	130.877	-88.981	0	0	1.13743
189	0	23.5685	0	0	29.7323	5.02343	-36.2714	-0.4661	0.113724	-0.0728525	-28.6997	-3.55E-15	8.01098	0	0	-0.0289085	1.90447	-25.6382	-0.506694	544.636	385.174	686.404	368.35	368.35	368.35	28.7072	-92.1235	38.1429	467.676	384.75	243.561	139.772	139.772	139.772	-95.4712	4.10744	-42.2799	53.4257	2.7936	2.70483	-0.506578	0.205313	1.75296	641.824	116.666	-73.699	0	0	1.49354
190	0	23.1635	0	0	29.1677	5.00368	-36.1861	-0.485216	0.150225	-0.140738	-29.1551	-1.02E-15	10.862	0	0	-0.0297054	1.50922	-24.47	-1.95561	539.103	383.206	688.397	368.21	368.21	368.21	28.3652	-95.5468	38.9984	493.176	387.108	240.879	139.772	139.772	139.772	-99.4395	3.30002	-42.3737	52.0709	3.7933	3.52993	-0.393947	0.133537	1.72791	667.851	88.0582	-55.2948	0	0	1.77573
191	0	22.7507	0	0	28.6359	5.00724	-36.2015	-0.493701	0.18581	-0.209716	-28.7003	-7.44E-15	13.5233	0	0	-0.0266719	1.13783	-23.2	-3.3458	533.078	381.421	689.719	368.372	368.372	368.371	27.8864	-98.8392	39.7649	517.21	389.587	239.531	139.772	139.772	139.772	-103.203	2.6018	-42.3253	50.6206	4.60185	4.36183	-0.239324	0.0750216	1.67642	672.942	47.2959	-38.5476	0	0	1.94737
192	0	22.3764	0	0	28.1763	5.02334	-36.271	-0.490426	0.219939	-0.276111	-27.2275	-1.96E-14	15.833	0	0	-0.0217267	0.786738	-21.9059	-4.55855	527.01	379.878	690.503	368.867	368.867	368.867	27.3078	-101.951	40.416	539.304	392.08	239.373	139.772	139.772	139.772	-106.709	2.00522	-42.1528	49.1293	5.20196	5.11329	-0.0667575	0.0281251	1.59635	664.753	-0.347823	-26.9255	0	0	1.99265
193	0	22.0816	0	0	27.8116	5.03451	-36.3191	-0.475673	0.252553	-0.336756	-24.7852	-1.08E-14	17.7311	0	0	-0.0177379	0.454158	-20.6671	-5.49425	521.36	378.605	690.894	369.688	369.688	369.688	26.6746	-104.824	40.914	559.036	394.487	240.163	139.772	139.772	139.772	-109.897	1.49128	-41.8682	47.6621	5.59348	5.69825	0.098894	-0.0101318	1.49065	653.203	-47.8547	-21.4186	0	0	1.91706
194	0	21.8959	0	0	27.5462	5.01996	-36.2564	-0.450963	0.283489	-0.389205	-21.5596	2.71E-15	19.2421	0	0	-0.0172553	0.138809	-19.5584	-6.08101	516.562	377.593	691.034	370.783	370.783	370.783	26.0356	-107.391	41.2132	576.057	396.726	241.59	139.772	139.771	139.772	-112.704	1.03478	-41.4763	46.2881	5.79115	6.04028	0.229593	-0.0408846	1.3659	649.018	-88.3915	-20.5964	0	0	1.74559
195	0	21.8351	0	0	27.3695	4.96018	-35.9978	-0.418782	0.311888	-0.431708	-17.8279	-1.35E-15	20.4434	0	0	-0.0214574	-0.162659	-18.6425	-6.27764	512.984	376.804	691.047	372.062	372.062	372.062	25.4373	-109.589	41.265	590.104	398.745	243.298	139.772	139.772	139.772	-115.068	0.608856	-40.9751	45.0713	5.82165	6.07789	0.292584	-0.0643448	1.2298	662.325	-117.476	-21.6642	0	0	1.51426
196	0	21.9019	0	0	27.264	4.84227	-35.4828	-0.382052	0.335667	-0.463251	-13.8928	1.35E-15	21.4098	0	0	-0.0297238	-0.457509	-17.9639	-6.07364	510.882	376.18	691.029	373.423	373.423	373.423	24.9193	-111.363	41.0267	601	400.518	244.92	139.772	139.772	139.772	-116.936	0.189698	-40.3594	44.0624	5.71939	5.77009	0.259693	-0.07951	1.08637	700.081	-133.365	-21.8814	0	0	1.25369
197	0	22.0859	0	0	27.2126	4.66432	-34.6925	-0.344261	0.351972	-0.483608	-10.0797	-4.06E-15	22.1931	0	0	-0.0398978	-0.756364	-17.544	-5.48698	510.374	375.66	691.027	374.764	374.764	374.764	24.5075	-112.67	40.4729	608.65	402.051	246.113	139.772	139.772	139.771	-118.267	-0.237445	-39.6276	43.2905	5.52042	5.1013	0.112211	-0.0833727	0.941021	765.817	-136.108	-19.5135	0	0	0.984354
198	0	22.3633	0	0	27.2019	4.43729	-33.6616	-0.309081	0.357375	-0.492253	-6.72628	-6.77E-15	22.7623	0	0	-0.0488759	-1.06974	-17.3787	-4.56076	511.42	375.197	691.033	376.006	376.006	376.006	24.2097	-113.483	39.6063	613.033	403.365	246.583	139.772	139.772	139.772	-119.036	-0.671684	-38.7876	42.7573	5.25567	4.08464	-0.145899	-0.0718661	0.802429	855.434	-126.344	-13.9104	0	0	0.718406
199	0	22.6963	0	0	27.2184	4.18344	-32.4784	-0.280416	0.349215	-0.488754	-4.21881	2.71E-15	23.0225	0	0	-0.0534749	-1.40298	-17.4375	-3.35945	513.822	374.78	690.974	377.1	377.1	377.1	24.0136	-113.785	38.465	614.191	404.489	246.112	139.772	139.772	139.772	-119.231	-1.09246	-37.8631	42.435	4.945	2.76344	-0.488336	-0.0405809	0.687583	957.942	-105.107	-5.19306	0	0	0.479866
200	0	23.0326	0	0	27.2431	3.93171	-31.273	-0.261302	0.326422	-0.47177	-2.94304	-2.71E-15	22.8327	0	0	-0.051444	-1.75156	-17.6689	-1.96549	517.253	374.436	690.722	378.031	378.031	378.031	23.8903	-113.57	37.1218	612.218	405.45	244.577	139.772	139.772	139.772	-118.849	-1.46051	-36.8946	42.2699	4.59562	1.21066	-0.862113	0.00797335	0.616921	1053.38	-74.9287	5.97452	0	0	0.309998
201	0	23.3127	0	0	27.2499	3.71194	-30.1944	-0.253703	0.290217	-0.440837	-3.25939	-2.71E-15	22.0644	0	0	-0.0424848	-2.09912	-18.0078	-0.475358	521.297	374.223	690.115	378.794	378.794	378.794	23.8027	-112.842	35.6768	607.259	406.261	241.967	139.771	139.772	139.772	-117.898	-1.72588	-35.9363	42.1909	4.20514	-0.474098	-1.20599	0.0623457	0.610933	1119.48	-41.4798	18.4226	0	0	0.251348
202	0	23.4827	0	0	27.2126	3.54956	-29.3817	-0.257765	0.243681	-0.396167	-5.38428	-5.41E-15	20.6257	0	0	-0.0285953	-2.41915	-18.3879	1.00525	525.511	374.214	688.995	379.381	379.381	379.381	23.7169	-111.622	34.241	599.504	406.925	238.387	139.772	139.772	139.772	-116.409	-1.84094	-35.0473	42.1238	3.7676	-2.17117	-1.46545	0.108486	0.680483	1136.7	-11.6452	30.3818	0	0	0.309595
203	0	23.5128	0	0	27.1213	3.4622	-28.939	-0.271701	0.191081	-0.339748	-9.26839	4.06E-15	18.4959	0	0	-0.0132463	-2.68027	-18.7519	2.36831	529.483	374.471	687.246	379.762	379.762	379.762	23.6105	-109.964	32.9175	589.189	407.433	234.058	139.772	139.772	139.772	-114.447	-1.7739	-34.2791	42.0063	3.28047	-3.75191	-1.61424	0.133982	0.82186	1096.29	7.73708	39.8387	0	0	0.431119
204	0	23.4144	0	0	26.9998	3.45823	-28.9187	-0.2911	0.136976	-0.273718	-14.4393	1.35E-15	15.7371	0	0	0.000595975	-2.85327	-19.0601	3.51171	532.872	375.028	684.813	379.888	379.888	379.888	23.4754	-107.961	31.7865	576.597	407.771	229.294	139.771	139.772	139.772	-112.117	-1.51713	-33.6656	41.8018	2.74923	-5.09258	-1.64572	0.138137	1.01893	998.428	13.9002	44.93	0	0	0.525525
205	0	23.2449	0	0	26.9126	3.53662	-29.3163	-0.309315	0.0860166	-0.201659	-19.9974	1.02E-14	12.5306	0	0	0.0121814	-2.91873	-19.2929	4.3487	535.431	375.879	681.722	379.7	379.7	379.7	23.3132	-105.752	30.8979	562.068	407.93	224.469	139.772	139.771	139.772	-109.574	-1.08759	-33.2183	41.5073	2.18998	-6.09033	-1.57685	0.128436	1.245	855.792	7.92836	44.6392	0	0	0.520711
206	0	23.0959	0	0	26.9557	3.68802	-30.0755	-0.319024	0.0426984	-0.129144	-24.8142	-6.09E-15	9.17984	0	0	0.0227429	-2.87253	-19.4475	4.81689	537.008	376.98	678.062	379.144	379.144	379.144	23.1272	-103.507	30.2735	545.993	407.916	219.951	139.772	139.772	139.772	-106.999	-0.518505	-32.9288	41.1523	1.63038	-6.67667	-1.44257	0.120734	1.46999	691.691	-4.5876	39.0606	0	0	0.410741
207	0	23.0638	0	0	27.2284	3.89706	-31.1046	-0.313864	0.0103373	-0.0636271	-27.8273	2.71E-15	6.02988	0	0	0.0332513	-2.72763	-19.5314	4.88486	537.525	378.258	673.966	378.182	378.182	378.182	22.9168	-101.393	29.9145	528.794	407.76	216.04	139.772	139.772	139.772	-104.569	0.153325	-32.7762	40.7915	1.10942	-6.82507	-1.28507	0.129068	1.66767	534.468	-17.0503	29.4708	0	0	0.251549
208	0	23.2169	0	0	27.7989	4.14536	-32.2981	-0.292599	-0.0099764	-0.0112159	-28.5279	-4.40E-15	3.35702	0	0	0.0425964	-2.51181	-19.5544	4.5554	536.954	379.623	669.578	376.809	376.809	376.809	22.6765	-99.5417	29.8069	510.877	407.513	212.9	139.772	139.772	139.772	-102.42	0.89718	-32.7352	40.4917	0.676056	-6.55179	-1.13721	0.160182	1.82623	407.238	-23.5174	17.6019	0	0	0.110798
209	0	23.5786	0	0	28.6853	4.41426	-33.5556	-0.260536	-0.0197437	0.0262392	-27.1725	1.69E-15	1.29434	0	0	0.0484501	-2.26266	-19.5219	3.86446	535.29	380.992	665.025	375.057	375.057	375.057	22.3991	-98.0239	29.923	492.59	407.236	210.554	139.772	139.771	139.772	-100.623	1.69046	-32.7791	40.3172	0.386107	-5.91108	-1.00604	0.20577	1.94967	318.603	-21.3286	5.05062	0	0	0.017928
210	0	24.1321	0	0	29.8574	4.68657	-34.7922	-0.224754	-0.0222278	0.0498599	-24.4259	2.79E-15	-0.163159	0	0	0.0493401	-2.02123	-19.431	2.8776	532.534	382.295	660.405	372.99	372.99	372.99	22.0783	-96.8559	30.2222	474.194	406.992	208.907	139.772	139.772	139.772	-99.1929	2.51483	-32.8796	40.3181	0.296523	-4.98789	-0.872683	0.240733	2.04943	262.646	-12.9828	-6.60747	0	0	-0.0406829
211	0	24.8343	0	0	31.2504	4.94793	-35.9446	-0.191654	-0.0213778	0.0618807	-21.0812	4.82E-15	-1.13315	0	0	0.0457298	-1.82528	-19.2701	1.68546	528.694	383.488	655.788	370.697	370.697	370.697	21.7133	-96.0104	30.6553	455.86	406.833	207.806	139.772	139.771	139.772	-98.101	3.35183	-33.0095	40.52	0.455726	-3.89015	-0.706587	0.232078	2.13674	224.988	-4.68231	-15.7486	0	0	-0.086609
212	0	25.6301	0	0	32.7805	5.18746	-36.9717	-0.165919	-0.0212749	0.0651826	-17.8499	5.50E-16	-1.83029	0	0	0.0394427	-1.70315	-19.0211	0.398763	523.799	384.548	651.231	368.276	368.276	368.276	21.3121	-95.433	31.1692	437.686	406.796	207.087	139.772	139.772	139.772	-97.292	4.18027	-33.1467	40.9177	0.888777	-2.74172	-0.486074	0.149578	2.21257	189.978	-3.97517	-20.8759	0	0	-0.114797
213	0	26.4673	0	0	34.3621	5.39727	-37.8487	-0.148791	-0.0240849	0.06272	-15.1305	-6.83E-16	-2.41683	0	0	0.0324651	-1.66902	-18.6642	-0.859225	517.911	385.467	646.789	365.821	365.821	365.821	20.8925	-95.0578	31.713	419.712	406.891	206.607	139.772	139.771	139.772	-96.7022	4.97538	-33.2755	41.4721	1.57996	-1.6726	-0.208897	-0.0152777	2.27495	146.7	-15.5226	-21.1946	0	0	-0.0952323
214	0	27.3042	0	0	35.9181	5.57131	-38.5605	-0.139679	-0.0302605	0.057093	-13.0757	-3.10E-15	-2.99326	0	0	0.0262007	-1.72131	-18.1827	-1.96415	511.14	386.24	642.518	363.418	363.418	363.418	20.4816	-94.8195	32.24	401.95	407.106	206.266	139.772	139.772	139.772	-96.2705	5.70758	-33.3877	42.1135	2.46228	-0.807141	0.1003	-0.237696	2.32796	93.3852	-38.6552	-16.9752	0	0	-0.0138813
215	0	28.1127	0	0	37.3836	5.7044	-39.0952	-0.1375	-0.0385622	0.0500346	-11.6817	-4.12E-15	-3.5638	0	0	0.0213535	-1.84532	-17.5672	-2.80592	503.636	386.853	638.475	361.147	361.147	361.147	20.1141	-94.6602	32.7071	384.392	407.413	206.006	139.772	139.772	139.772	-95.9457	6.34213	-33.4803	42.751	3.42263	-0.250702	0.389585	-0.466291	2.38825	39.7957	-67.9514	-9.5698	0	0	0.0914178
216	0	28.876	0	0	38.7073	5.79242	-39.4444	-0.141552	-0.0466339	0.0424839	-10.8739	1.95E-15	-4.04753	0	0	0.0180334	-2.01881	-16.8171	-3.306	495.565	387.282	634.716	359.097	359.097	359.097	19.8272	-94.5321	33.0761	367.025	407.772	205.809	139.772	139.772	139.772	-95.6875	6.84232	-33.5538	43.2871	4.32527	-0.0751897	0.605017	-0.641533	2.4762	1.05711	-94.5741	-1.27921	0	0	0.15285
217	0	29.583	0	0	39.8503	5.83368	-39.6069	-0.151666	-0.0523783	0.0352195	-10.5643	4.44E-15	-4.35778	0	0	0.0158626	-2.21807	-15.9384	-3.43111	487.075	387.506	631.291	357.369	357.369	357.369	19.6535	-94.3955	33.315	349.827	408.145	205.689	139.772	139.772	139.772	-95.4627	7.17695	-33.6091	43.6319	5.04672	-0.306555	0.717862	-0.723022	2.59688	-11.3005	-110.735	5.69262	0	0	0.139134
218	0	30.2233	0	0	40.7857	5.83025	-39.5934	-0.167569	-0.0545283	0.0291097	-10.6522	-9.09E-16	-4.43887	0	0	0.0141533	-2.42257	-14.9387	-3.1967	478.266	387.514	628.239	356.069	356.069	356.069	19.6133	-94.2169	33.4029	332.77	408.501	205.686	139.772	139.772	139.772	-95.2407	7.32888	-33.6462	43.7136	5.50981	-0.919248	0.741379	-0.705069	2.73215	3.5624	-112.215	9.8595	0	0	0.0869021
219	0	30.7832	0	0	41.497	5.78832	-39.4282	-0.188203	-0.0534135	0.0251766	-11.0129	-1.61E-15	-4.32585	0	0	0.0121683	-2.61661	-13.8235	-2.6574	469.183	387.319	625.591	355.274	355.274	355.274	19.7111	-93.965	33.3313	315.822	408.826	205.86	139.772	139.772	139.772	-94.9881	7.30019	-33.664	43.482	5.70017	-1.84151	0.719406	-0.622146	2.84871	35.3647	-100.85	10.886	0	0	0.0624949
220	0	31.2445	0	0	41.9746	5.71684	-39.1448	-0.211725	-0.0499891	0.0240364	-11.5135	3.07E-15	-4.08289	0	0	0.00940477	-2.78677	-12.5933	-1.88889	459.833	386.957	623.379	355.005	355.005	355.005	19.9365	-93.6084	33.1027	298.952	409.119	206.289	139.771	139.772	139.772	-94.6667	7.11093	-33.6598	42.9063	5.65723	-2.97038	0.691649	-0.521307	2.92381	70.4143	-81.8663	9.25636	0	0	0.100597
221	0	31.5861	0	0	42.2131	5.62562	-38.7796	-0.235633	-0.0455434	0.025673	-12.0177	-9.09E-16	-3.78939	0	0	0.00567792	-2.91836	-11.2464	-0.971285	450.207	386.476	621.632	355.224	355.224	355.224	20.2687	-93.1146	32.7265	282.136	409.393	207.06	139.772	139.772	139.772	-94.2339	6.79333	-33.6294	41.974	5.44633	-4.19055	0.676253	-0.430199	2.95978	96.9467	-60.3463	6.00562	0	0	0.186124
222	0	31.7856	0	0	42.208	5.52375	-38.3674	-0.257396	-0.041054	0.0293184	-12.4145	3.60E-16	-3.49845	0	0	0.00108099	-2.99563	-9.78334	0.0197295	440.312	385.934	620.381	355.853	355.853	355.853	20.6821	-92.4507	32.2149	265.362	409.669	208.261	139.772	139.772	139.772	-93.6454	6.38477	-33.5688	40.6925	5.13235	-5.39048	0.662646	-0.356767	2.97278	109.643	-40.5867	2.27895	0	0	0.277332
223	0	31.8213	0	0	41.9559	5.41907	-37.9386	-0.274639	-0.0372892	0.0340854	-12.6111	-1.51E-15	-3.24495	0	0	-0.00409652	-3.0054	-8.21382	1.01292	430.176	385.377	619.657	356.807	356.807	356.807	21.15	-91.5856	31.5809	248.636	409.969	209.972	139.772	139.772	139.771	-92.8588	5.92219	-33.474	39.0964	4.76542	-6.47494	0.631332	-0.294823	2.98034	107.308	-25.2144	-0.94514	0	0	0.330521
224	0	31.6731	0	0	41.4537	5.31801	-37.5198	-0.285703	-0.0350685	0.0393793	-12.5532	-6.41E-15	-3.0622	0	0	-0.00943158	-2.94217	-6.5605	1.93939	419.86	384.839	619.491	358.01	358.01	358.01	21.648	-90.4918	30.8362	231.978	410.313	212.255	139.772	139.771	139.772	-91.8367	5.43813	-33.342	37.2533	4.38009	-7.37709	0.582688	-0.242477	2.98377	88.5911	-16.2775	-2.98023	0	0	0.306267
225	0	31.3238	0	0	40.6993	5.22552	-37.1323	-0.289495	-0.035435	0.0454162	-12.2025	-3.52E-16	-2.9906	0	0	-0.0144196	-2.8106	-4.85831	2.73582	409.452	384.332	619.914	359.406	359.406	359.406	22.1555	-89.1479	29.9906	215.424	410.713	215.147	139.771	139.771	139.771	-90.5501	4.95753	-33.1706	35.2583	3.99932	-8.06547	0.546414	-0.206178	2.96713	49.4599	-15.3259	-3.42693	0	0	0.170051
226	0	30.7602	0	0	39.6906	5.14466	-36.7902	-0.285887	-0.0392872	0.0525786	-11.558	9.81E-15	-3.04884	0	0	-0.0185839	-2.62382	-3.14841	3.3541	399.067	383.851	620.945	360.946	360.946	360.946	22.6583	-87.5387	29.0501	199.028	411.174	218.656	139.772	139.772	139.772	-88.9796	4.49482	-32.9592	33.2139	3.63791	-8.54238	0.557772	-0.192478	2.91404	-12.1376	-22.871	-2.06226	0	0	-0.0824442
227	0	29.9731	0	0	38.4243	5.07623	-36.4982	-0.275708	-0.047171	0.061223	-10.6589	-1.27E-15	-3.22337	0	0	-0.0215699	-2.3986	-1.46969	3.77043	388.846	383.385	622.585	362.581	362.581	362.581	23.1504	-85.6552	28.0174	182.865	411.686	222.756	139.772	139.772	139.772	-87.1161	4.05309	-32.7092	31.2056	3.302	-8.8321	0.639648	-0.199108	2.81672	-94.7397	-38.2152	1.29609	0	0	-0.421447
228	0	28.9565	0	0	36.896	5.01904	-36.2524	-0.26069	-0.0589357	0.0707747	-9.59088	-2.66E-15	-3.46016	0	0	-0.0232542	-2.15091	0.148408	3.9892	378.936	382.92	624.807	364.265	364.265	364.265	23.6326	-83.4934	26.8934	167.029	412.229	227.393	139.772	139.772	139.772	-84.9587	3.62626	-32.4256	29.2834	2.9862	-8.96392	0.78858	-0.209691	2.68244	-191.76	-59.17	6.83945	0	0	-0.794924
229	0	27.7059	0	0	35.1004	4.97088	-36.0443	-0.243272	-0.0733772	0.0798509	-8.48844	-8.46E-16	-3.66403	0	0	-0.0238727	-1.89436	1.68904	4.03916	369.481	382.449	627.56	365.956	365.956	365.956	24.1121	-81.053	25.6817	151.623	412.773	232.485	139.772	139.772	139.772	-82.5121	3.20422	-32.1193	27.4588	2.6744	-8.95784	0.972839	-0.20108	2.52643	-292.425	-82.2083	14.4934	0	0	-1.15097
230	0	26.216	0	0	33.0332	4.93016	-35.8673	-0.226053	-0.0883379	0.0864117	-7.51438	5.16E-15	-3.7272	0	0	-0.0240615	-1.64165	3.1459	3.96232	360.606	381.974	630.776	367.623	367.623	367.623	24.5993	-78.336	24.3921	136.749	413.275	237.93	139.772	139.772	139.772	-79.7837	2.779	-31.8081	25.7178	2.34915	-8.82104	1.13715	-0.16393	2.36109	-382.844	-104.529	23.7442	0	0	-1.44469
231	0	24.4816	0	0	30.6939	4.89741	-35.7245	-0.2112	-0.101343	0.0887083	-6.82953	-6.77E-16	-3.58038	0	0	-0.0247422	-1.40588	4.51753	3.79864	352.405	381.502	634.373	369.244	369.244	369.244	25.1059	-75.3468	23.0433	122.497	413.688	243.62	139.772	139.772	139.772	-76.7819	2.34937	-31.5165	24.0445	2.00637	-8.5551	1.24331	-0.111054	2.19009	-454.346	-124.652	33.5139	0	0	-1.65243
232	0	22.4999	0	0	28.0876	4.87575	-35.6297	-0.200069	-0.10972	0.0855654	-6.56913	-3.72E-15	-3.18526	0	0	-0.0269371	-1.19988	5.80143	3.57501	344.942	381.044	638.259	370.813	370.813	370.813	25.6436	-72.092	21.6598	108.925	413.961	249.452	139.772	139.772	139.772	-73.5157	1.92112	-31.2725	22.4378	1.66279	-8.16528	1.28404	-0.0638058	2.00933	-504.924	-140.278	42.1478	0	0	-1.76023
233	0	20.2763	0	0	25.2283	4.86988	-35.604	-0.193248	-0.110983	0.0765877	-6.83875	-2.88E-15	-2.52575	0	0	-0.0315737	-1.03341	6.99054	3.3035	338.261	380.609	642.325	372.338	372.338	372.338	26.2217	-68.5837	20.2659	96.0616	414.052	255.345	139.772	139.772	139.772	-69.9971	1.50414	-31.1022	20.9157	1.35065	-7.6666	1.27859	-0.042111	1.81518	-537.421	-148.505	47.8132	0	0	-1.76201
234	0	17.8312	0	0	22.1428	4.88428	-35.667	-0.190303	-0.103356	0.0621413	-7.68086	-5.75E-15	-1.60208	0	0	-0.0391202	-0.909588	8.07256	2.98723	332.399	380.205	646.447	373.844	373.844	373.844	26.8443	-64.8419	18.8798	83.9027	413.93	261.248	139.772	139.772	139.772	-66.2458	1.10834	-31.0229	19.5071	1.10322	-7.08611	1.25658	-0.0493438	1.60775	-556.089	-145.82	49.0252	0	0	-1.66249
235	0	15.2064	0	0	18.8757	4.92129	-35.8287	-0.190195	-0.0859208	0.0433853	-9.08628	-2.37E-15	-0.405257	0	0	-0.0494466	-0.823447	9.03131	2.62986	327.398	379.838	650.474	375.377	375.377	375.377	27.5058	-60.9003	17.5098	72.4189	413.583	267.146	139.772	139.772	139.772	-62.2936	0.74063	-31.0372	18.2413	0.942347	-6.46217	1.24259	-0.0700043	1.3915	-563.798	-128.948	44.9309	0	0	-1.47969
236	0	12.4667	0	0	15.4929	4.98004	-36.0839	-0.191343	-0.0594996	0.0225212	-10.9791	-4.06E-15	1.03801	0	0	-0.0615586	-0.763393	9.84942	2.24391	323.312	379.511	654.241	376.993	376.993	376.993	28.187	-56.8093	16.1551	61.5668	413.028	273.061	139.772	139.772	139.772	-58.189	0.403499	-31.1302	17.1401	0.87312	-5.84078	1.25152	-0.0765532	1.17507	-563.241	-96.4657	35.617	0	0	-1.24788
237	0	9.69843	0	0	12.0833	5.0564	-36.4132	-0.192614	-0.026716	0.00226235	-13.2672	-2.54E-15	2.65105	0	0	-0.0738264	-0.715054	10.5111	1.85547	320.208	379.229	657.577	378.747	378.746	378.747	28.8556	-52.6381	14.81	51.3021	412.305	279.041	139.772	139.772	139.772	-53.9997	0.0946999	-31.2698	16.214	0.886899	-5.26882	1.28644	-0.0469499	0.967925	-556.834	-50.7172	22.1764	0	0	-1.00579
238	0	7.00296	0	0	8.75661	5.14408	-36.7877	-0.193683	0.00802228	-0.0145669	-15.8497	-2.88E-15	4.27621	0	0	-0.0841054	-0.665742	11.0047	1.50389	318.155	378.993	660.318	380.674	380.674	380.674	29.4698	-48.474	13.4702	41.5937	411.479	285.15	139.772	139.772	139.772	-49.8126	-0.192272	-31.4137	15.4615	0.967852	-4.78615	1.33297	0.0279821	0.780279	-546.2	2.9476	6.48983	0	0	-0.782508
239	0	4.48878	0	0	5.63719	5.23665	-37.1792	-0.195407	0.039714	-0.0262138	-18.6339	-5.75E-15	5.71546	0	0	-0.0900466	-0.607702	11.3235	1.23468	317.218	378.811	662.327	382.788	382.788	382.788	29.9875	-44.4181	12.1389	32.4368	410.631	291.451	139.772	139.772	139.772	-45.7302	-0.466805	-31.5185	14.8734	1.1017	-4.42013	1.36269	0.129632	0.61862	-531.181	55.4854	-9.06695	0	0	-0.591306
240	0	2.26143	0	0	2.85356	5.3299	-37.5694	-0.198963	0.0638091	-0.0319686	-21.4802	4.74E-15	6.76864	0	0	-0.0892246	-0.538192	11.4656	1.08802	317.436	378.691	663.497	385.073	385.073	385.073	30.3749	-40.5776	10.8303	23.8614	409.844	297.991	139.772	139.772	139.772	-41.8633	-0.738983	-31.5491	14.4385	1.28091	-4.18441	1.36325	0.229628	0.485638	-515.072	98.6038	-22.1172	0	0	-0.436775
241	0	0.414206	0	0	0.52533	5.42331	-37.9561	-0.205157	0.0770828	-0.0324975	-24.1819	-3.38E-15	7.2756	0	0	-0.0797974	-0.457434	11.4333	1.09113	318.818	378.647	663.763	387.491	387.491	387.491	30.6142	-37.0554	9.56896	15.9336	409.193	304.793	139.772	139.772	139.772	-38.3189	-1.01625	-31.4864	14.1466	1.5046	-4.07965	1.33294	0.299174	0.381748	-501.631	126.232	-30.5708	0	0	-0.311975
242	0	-0.980685	0	0	-1.25061	5.5203	-38.3533	-0.214434	0.078492	-0.0291021	-26.5155	3.38E-15	7.17672	0	0	-0.0615644	-0.365774	11.2324	1.25467	321.333	378.699	663.096	389.989	389.989	389.989	30.7061	-33.9381	8.38758	8.74896	408.724	311.851	139.772	139.772	139.771	-35.1864	-1.29908	-31.3291	13.9892	1.77371	-4.09616	1.27323	0.318565	0.306908	-492.598	136.402	-33.2029	0	0	-0.201938
243	0	-1.87938	0	0	-2.41132	5.62729	-38.7864	-0.226694	0.0685429	-0.0225938	-28.2898	-2.71E-15	6.48127	0	0	-0.0365051	-0.26129	10.8716	1.57167	324.921	378.869	661.502	392.509	392.509	392.509	30.6673	-31.2858	7.32327	2.42193	408.45	319.127	139.772	139.771	139.772	-32.5259	-1.57704	-31.0914	13.9578	2.08441	-4.21694	1.19188	0.276876	0.257303	-489.737	129.738	-29.6137	0	0	-0.0901892
244	0	-2.27082	0	0	-2.9343	5.75169	-39.2833	-0.241134	0.0491164	-0.0129772	-29.3887	-1.35E-15	5.26736	0	0	-0.00842531	-0.138086	10.3618	2.01846	329.489	379.182	659.018	394.988	394.987	394.987	30.5259	-29.1265	6.4151	-2.92555	408.351	326.555	139.772	139.772	139.772	-30.3609	-1.82654	-30.799	14.0445	2.42321	-4.41926	1.09628	0.175038	0.229903	-493.47	109.524	-20.4204	0	0	0.0363085
245	0	-2.17811	0	0	-2.83816	5.89943	-39.8642	-0.25621	0.0226371	0.000483491	-29.7965	5.41E-15	3.63504	0	0	0.0182123	0.0142288	9.71497	2.55672	334.924	379.661	655.706	397.359	397.359	397.359	30.3147	-27.4552	5.70161	-7.17244	408.37	334.045	139.772	139.772	139.772	-28.6782	-2.01197	-30.4833	14.2425	2.76496	-4.67485	0.992737	0.021096	0.221231	-503.616	79.5493	-6.93015	0	0	0.183682
246	0	-1.65502	0	0	-2.17777	6.07249	-40.5322	-0.269755	-0.0082276	0.0185733	-29.5935	4.06E-15	1.69416	0	0	0.0397621	0.210474	8.94314	3.13628	341.103	380.321	651.651	399.554	399.554	399.554	30.0664	-26.2392	5.21803	-10.2046	408.435	341.484	139.772	139.772	139.772	-27.4341	-2.09043	-30.1766	14.5479	3.07111	-4.95064	0.885281	-0.166654	0.23091	-519.187	43.8881	9.1387	0	0	0.349834
247	0	-0.777692	0	0	-1.0347	6.26727	-41.268	-0.279413	-0.0408451	0.0411912	-28.9326	1.35E-15	-0.446119	0	0	0.0544668	0.468841	8.05757	3.69926	347.9	381.171	646.962	401.494	401.494	401.494	29.8089	-25.427	4.99279	-11.9192	408.464	348.738	139.772	139.772	139.771	-26.5666	-2.01919	-29.908	14.9608	3.28881	-5.21183	0.781306	-0.357983	0.26489	-539.177	6.82203	26.0708	0	0	0.52735
248	0	0.368113	0	0	0.495592	6.47406	-42.0312	-0.28315	-0.073135	0.0674226	-27.9925	5.41E-15	-2.70012	0	0	0.0626505	0.808282	7.06773	4.1871	355.197	382.211	641.769	403.093	403.093	403.093	29.5633	-24.9622	5.04374	-12.2277	408.379	355.648	139.772	139.772	139.772	-26.0101	-1.76406	-29.6997	15.486	3.35107	-5.42703	0.690972	-0.510384	0.330371	-563.217	-26.4104	42.4025	0	0	0.710661
249	0	1.70087	0	0	2.31708	6.67757	-42.7644	-0.279907	-0.1033	0.0955771	-26.9411	-5.41E-15	-4.9712	0	0	0.0662233	1.24406	5.98057	4.54986	362.9	383.432	636.229	404.264	404.264	404.264	29.3405	-24.796	5.37625	-11.0581	408.113	362.045	139.772	139.772	139.772	-25.7104	-1.3052	-29.5642	16.1345	3.18134	-5.57191	0.630025	-0.579103	0.43718	-592.035	-50.4208	57.0944	0	0	0.90849
250	0	3.15456	0	0	4.34385	6.85876	-43.4027	-0.269416	-0.129646	0.123661	-25.8698	-4.06E-15	-7.12862	0	0	0.0676326	1.78245	4.8002	4.75626	370.946	384.824	630.518	404.924	404.924	404.924	29.1413	-24.8973	5.98332	-8.35579	407.617	367.748	139.772	139.772	139.772	-25.6349	-0.639759	-29.503	16.9241	2.70591	-5.62806	0.605629	-0.540319	0.586473	-624.657	-62.5496	69.4222	0	0	1.14754
251	0	4.68348	0	0	6.5049	6.99811	-43.8844	-0.252034	-0.151105	0.149872	-24.7736	-2.71E-15	-9.0457	0	0	0.0687634	2.41759	3.5277	4.79877	379.307	386.371	624.832	405.003	405.003	405.003	28.9587	-25.2562	6.84681	-4.08543	406.857	372.58	139.772	139.772	139.772	-25.7763	0.218204	-29.5094	17.8823	1.8705	-5.57695	0.608884	-0.408413	0.768031	-657.251	-65.9445	79.1562	0	0	1.45739
252	0	6.25978	0	0	8.74233	7.07907	-44.1606	-0.229144	-0.166604	0.172529	-23.6138	2.71E-15	-10.5675	0	0	0.0705299	3.13225	2.16114	4.69033	387.978	388.056	619.368	404.457	404.457	404.457	28.7818	-25.8787	7.93827	1.7661	405.824	376.378	139.772	139.772	139.772	-26.1471	1.239	-29.5727	19.0486	0.655719	-5.39722	0.612806	-0.202962	0.967953	-681.912	-63.0727	86.0552	0	0	1.85186
253	0	7.86714	0	0	11.0074	7.09154	-44.2029	-0.203156	-0.175486	0.190027	-22.372	1.35E-15	-11.5584	0	0	0.0727835	3.89881	0.695711	4.45403	396.962	389.855	614.322	403.269	403.269	403.269	28.6	-26.7787	9.2195	9.18899	404.524	379.003	139.772	139.772	139.772	-26.772	2.37942	-29.6823	20.4791	-0.904023	-5.06762	0.588381	0.0649501	1.17377	-690.244	-53.3641	89.9993	0	0	2.32441
254	0	9.49429	0	0	13.2579	7.03406	-44.0074	-0.176703	-0.177796	0.201234	-21.0452	1.35E-15	-11.9384	0	0	0.0745473	4.67908	-0.876124	4.11126	406.245	391.737	609.877	401.435	401.435	401.435	28.405	-27.9707	10.6451	18.1528	402.983	380.353	139.772	139.772	139.772	-27.6788	3.58691	-29.8301	22.2483	-2.70018	-4.57522	0.523568	0.376261	1.37453	-677.361	-35.9832	91.1093	0	0	2.83564
255	0	11.1299	0	0	15.4582	6.91402	-43.5946	-0.152131	-0.174211	0.205878	-19.6478	1.35E-15	-11.6912	0	0	0.0746096	5.42599	-2.56323	3.67479	415.788	393.661	606.197	398.956	398.956	398.956	28.1927	-29.4648	12.167	28.6099	401.238	380.371	139.772	139.772	139.771	-28.8917	4.80603	-30.012	24.4385	-4.5485	-3.92458	0.449915	0.672299	1.56631	-648.265	-15.234	89.6314	0	0	3.3164
256	0	12.7598	0	0	17.5788	6.7453	-43.0046	-0.131009	-0.166424	0.204793	-18.1991	-2.71E-15	-10.9034	0	0	0.072117	6.09257	-4.37227	3.15332	425.528	395.573	603.42	395.855	395.855	395.855	27.9634	-31.2624	13.7405	40.5	399.336	379.044	139.772	139.772	139.772	-30.4258	5.98557	-30.2285	27.1079	-6.23272	-3.14374	0.440059	0.845208	1.76042	-617.59	-3.80652	86.3232	0	0	3.70881
257	0	14.3663	0	0	19.5961	6.54415	-42.2857	-0.114328	-0.156048	0.199169	-16.7455	4.06E-15	-9.69844	0	0	0.0669536	6.64764	-6.30213	2.56701	435.398	397.422	601.639	392.225	392.225	392.225	27.7237	-33.3541	15.3285	53.7534	397.323	376.4	139.772	139.772	139.771	-32.2824	7.08348	-30.4851	30.2483	-7.58779	-2.28285	0.554123	0.831742	1.97739	-597.846	-8.39532	81.8346	0	0	4.01964
258	0	15.9286	0	0	21.4908	6.32594	-41.4864	-0.102878	-0.144045	0.189777	-15.3819	0	-8.20076	0	0	0.0597204	7.08502	-8.34028	1.9628	445.349	399.157	600.898	388.271	388.271	388.271	27.4863	-35.7193	16.9027	68.2959	395.248	372.501	139.772	139.772	139.772	-34.4492	8.06808	-30.7922	33.7661	-8.55883	-1.40627	0.792331	0.663894	2.22367	-589.485	-23.5615	76.467	0	0	4.25154
259	0	17.4244	0	0	23.2472	6.10414	-40.6529	-0.0973826	-0.130897	0.177415	-14.2418	2.03E-15	-6.53539	0	0	0.0514653	7.41808	-10.4632	1.41773	455.359	400.735	601.208	384.289	384.289	384.289	27.2686	-38.3289	18.4437	84.0518	393.153	367.436	139.772	139.772	139.772	-36.9023	8.91711	-31.1627	37.4986	-9.19532	-0.585032	1.09768	0.433375	2.48116	-582.951	-38.2524	70.1147	0	0	4.33171
260	0	18.8312	0	0	24.8542	5.89048	-39.8293	-0.098297	-0.117036	0.163179	-13.4561	0	-4.83257	0	0	0.0433246	7.66545	-12.6399	1.0262	465.422	402.123	602.565	380.601	380.601	380.601	27.09	-41.1487	19.941	100.948	391.081	361.32	139.772	139.772	139.772	-39.6112	9.61711	-31.6097	41.2536	-9.60019	0.110782	1.39757	0.235402	2.71931	-567.134	-43.3353	62.5556	0	0	4.16529
261	0	20.1292	0	0	26.3073	5.69499	-39.0577	-0.105479	-0.103355	0.148515	-13.1014	0	-3.23476	0	0	0.0362157	7.83723	-14.8345	0.877607	475.523	403.294	604.964	377.472	377.472	377.472	26.9675	-44.1453	21.3936	118.915	389.068	354.288	139.772	139.772	139.772	-42.5444	10.1632	-32.1436	44.8488	-9.87	0.619458	1.63129	0.126119	2.89984	-534.284	-35.7478	54.0519	0	0	3.71892
262	0	21.3041	0	0	27.6085	5.52526	-38.3735	-0.117919	-0.0909327	0.135147	-13.1611	-3.38E-15	-1.85883	0	0	0.030566	7.92901	-17.0078	1.0339	485.612	404.231	608.4	375.063	375.063	375.063	26.9129	-47.2894	22.809	137.895	387.154	346.491	139.772	139.772	139.772	-45.6735	10.558	-32.7702	48.1392	-10.053	0.894653	1.7734	0.110246	2.98718	-483.914	-17.9821	45.3152	0	0	3.06291
263	0	22.3489	0	0	28.7654	5.38529	-37.7992	-0.134032	-0.0807537	0.1245	-13.5362	-1.02E-15	-0.775178	0	0	0.0263024	7.92532	-19.1165	1.5167	495.593	404.929	612.846	373.398	373.398	373.398	26.9307	-50.5573	24.2	157.839	385.37	338.084	139.772	139.772	139.772	-48.9762	10.8087	-33.4903	51.0247	-10.1407	0.909339	1.81431	0.149089	2.96548	-418.164	3.14153	37.308	0	0	2.30594
264	0	23.2645	0	0	29.7873	5.27451	-37.3381	-0.152025	-0.0733846	0.117329	-14.0766	-6.77E-15	7.18E-06	0	0	0.0229949	7.80971	-21.1145	2.3042	505.325	405.39	618.242	372.39	372.39	372.39	27.0202	-53.9305	25.5794	178.71	383.748	329.223	139.772	139.772	139.772	-52.4362	10.9217	-34.2991	53.4446	-10.0909	0.657912	1.74419	0.204207	2.84376	-337.899	22.1471	30.5742	0	0	1.54479
265	0	24.0572	0	0	30.6806	5.18783	-36.9732	-0.170662	-0.0685914	0.113285	-14.6493	-1.35E-15	0.510701	0	0	0.0201089	7.57426	-22.9544	3.33328	514.623	405.625	624.472	371.873	371.873	371.873	27.1776	-57.3924	26.9553	200.482	382.315	320.06	139.772	139.772	139.772	-56.0416	10.899	-35.1877	55.3712	-9.85862	0.160024	1.55173	0.252498	2.65185	-241.91	35.5841	25.0296	0	0	0.856848
266	0	24.7351	0	0	31.4455	5.11711	-36.6729	-0.189513	-0.065053	0.111039	-15.1755	-6.43E-15	0.860267	0	0	0.0171609	7.22492	-24.5912	4.50404	523.273	405.643	631.362	371.655	371.655	371.655	27.3996	-60.9246	28.3288	223.131	381.096	310.74	139.771	139.772	139.772	-59.7811	10.7363	-36.144	56.8069	-9.41577	-0.534814	1.23756	0.287042	2.42762	-129.301	42.2179	19.6618	0	0	0.309653
267	0	25.3034	0	0	32.0748	5.05368	-36.4015	-0.208781	-0.0609788	0.108673	-15.634	-2.05E-15	1.15613	0	0	0.0138076	6.78176	-25.9855	5.68877	531.036	405.442	638.682	371.559	371.559	371.559	27.6853	-64.5044	29.696	246.625	380.113	301.402	139.772	139.772	139.772	-63.6406	10.4254	-37.1547	57.7817	-8.75847	-1.34688	0.830025	0.310681	2.20665	-2.96633	42.6866	13.0778	0	0	-0.0429152
268	0	25.7608	0	0	32.5551	4.99094	-36.1311	-0.229076	-0.0545427	0.104261	-16.0578	1.59E-15	1.48324	0	0	0.00984103	6.27488	-27.1052	6.74735	537.674	405.005	646.163	371.45	371.45	371.45	28.0358	-68.1038	31.0517	270.917	379.386	292.187	139.772	139.772	139.772	-67.6004	9.95976	-38.2062	58.3477	-7.90458	-2.17457	0.383086	0.328448	2.01261	129.873	39.6902	3.78971	0	0	-0.182004
269	0	26.0989	0	0	32.8706	4.92619	-35.8501	-0.251305	-0.0442995	0.0962002	-16.531	-2.62E-15	1.89366	0	0	0.00516795	5.73778	-27.9267	7.54693	542.966	404.303	653.518	371.242	371.242	371.242	28.449	-71.6904	32.394	295.931	378.935	283.237	139.772	139.772	139.772	-71.6338	9.34104	-39.2841	58.567	-6.88782	-2.90973	-0.0413675	0.341452	1.85684	259.99	37.1562	-9.18651	0	0	-0.130493
270	0	26.3032	0	0	33.007	4.86111	-35.5655	-0.276253	-0.0290599	0.0831863	-17.1595	9.30E-15	2.44105	0	0	-0.000254408	5.20116	-28.4342	7.98062	546.735	403.305	660.475	370.896	370.896	370.896	28.9145	-75.2308	33.7265	321.557	378.773	274.697	139.772	139.772	139.772	-75.7068	8.58527	-40.3713	58.498	-5.75153	-3.4543	-0.393076	0.345339	1.74428	379.644	39.0262	-26.0091	0	0	0.064159
271	0	26.3569	0	0	32.9557	4.80119	-35.3017	-0.304298	-0.00820844	0.064478	-18.0486	-3.38E-16	3.17689	0	0	-0.00639643	4.68918	-28.6194	7.98059	548.863	401.991	666.793	370.417	370.417	370.417	29.4079	-78.6933	35.0583	347.645	378.913	266.717	139.771	139.772	139.772	-79.7792	7.72603	-41.4467	58.1861	-4.54385	-3.73354	-0.642477	0.330712	1.67176	483.111	47.107	-45.3542	0	0	0.356189
272	0	26.2461	0	0	32.7167	4.75447	-35.0948	-0.33508	0.0185637	0.0395221	-19.2673	-8.46E-17	4.16822	0	0	-0.0130875	4.21824	-28.4828	7.52397	549.308	400.364	672.29	369.846	369.846	369.846	29.8897	-82.0519	36.3995	373.998	379.356	259.446	139.772	139.772	139.771	-83.8063	6.81253	-42.4846	57.6589	-3.31538	-3.70191	-0.785764	0.295649	1.63644	568.388	61.4003	-64.7123	0	0	0.709572
273	0	25.9649	0	0	32.3025	4.73001	-34.9861	-0.367177	0.0509674	0.00837652	-20.8077	7.11E-15	5.45632	0	0	-0.0198118	3.79703	-28.0355	6.63201	548.112	398.457	676.845	369.254	369.254	369.254	30.3106	-85.288	37.7564	400.373	380.099	253.028	139.772	139.772	139.772	-87.7428	5.90269	-43.4571	56.9303	-2.11681	-3.34218	-0.828166	0.249097	1.63003	633.176	79.9843	-81.0028	0	0	1.08953
274	0	25.5214	0	0	31.7397	4.73636	-35.0143	-0.398086	0.0880437	-0.0284368	-22.5543	-2.81E-15	7.0244	0	0	-0.0255704	3.42598	-27.3033	5.3664	545.408	396.334	680.416	368.73	368.73	368.73	30.6206	-88.3924	39.1261	426.479	381.132	247.594	139.772	139.772	139.772	-91.5477	5.05157	-44.3367	56.0076	-0.994332	-2.66538	-0.780942	0.203491	1.64537	675.428	98.8234	-91.8088	0	0	1.45473
275	0	24.9407	0	0	31.0692	4.77936	-35.2052	-0.424746	0.128038	-0.0695382	-24.2892	4.74E-15	8.77285	0	0	-0.0290516	3.09758	-26.3284	3.82308	541.423	394.077	683.037	368.366	368.366	368.366	30.7795	-91.3632	40.4908	451.98	382.436	243.245	139.772	139.772	139.772	-95.1893	4.29858	-45.0981	54.9021	0.0160941	-1.71275	-0.656917	0.170314	1.66854	692.726	113.113	-96.2633	0	0	1.75356
276	0	24.2665	0	0	30.344	4.85963	-35.559	-0.444189	0.168898	-0.113389	-25.7183	-9.14E-15	10.5585	0	0	-0.0291877	2.79775	-25.1695	2.12305	536.474	391.777	684.808	368.247	368.247	368.247	30.7661	-94.2033	41.815	476.51	383.986	240.036	139.772	139.772	139.772	-98.6482	3.65782	-45.718	53.6368	0.892953	-0.555835	-0.477506	0.155017	1.68664	686.582	118.767	-95.4337	0	0	1.94328
277	0	23.5579	0	0	29.6229	4.97034	-36.0419	-0.454263	0.208525	-0.158521	-26.5254	-1.39E-14	12.2321	0	0	-0.0258322	2.50944	-23.8988	0.399034	530.95	389.519	685.883	368.436	368.436	368.436	30.5804	-96.916	43.045	499.693	385.747	237.961	139.772	139.772	139.772	-101.915	3.1164	-46.1735	52.2511	1.63012	0.709619	-0.269108	0.154647	1.68158	662.542	113.62	-91.6133	0	0	2.00559
278	0	22.8822	0	0	28.9625	5.09613	-36.5833	-0.454037	0.245394	-0.204014	-26.437	2.03E-15	13.7028	0	0	-0.0201336	2.21718	-22.5956	-1.2199	525.286	387.367	686.44	368.961	368.96	368.961	30.2413	-99.5011	44.1144	521.161	387.676	236.946	139.771	139.772	139.771	-104.984	2.64195	-46.4409	50.7997	2.23368	1.97557	-0.0622735	0.162126	1.64265	631.097	97.9062	-87.1439	0	0	1.95717
279	0	22.3041	0	0	28.4076	5.21412	-37.0843	-0.443454	0.278211	-0.249177	-25.2583	-1.02E-14	14.928	0	0	-0.0143376	1.9105	-21.3391	-2.62232	519.919	385.364	686.655	369.805	369.805	369.805	29.7789	-101.949	44.9502	540.58	389.717	236.843	139.772	139.772	139.772	-107.842	2.19641	-46.4954	49.3475	2.71711	3.13453	0.117092	0.169328	1.56461	603.442	73.4345	-83.2031	0	0	1.83288
280	0	21.8731	0	0	27.9811	5.2976	-37.4347	-0.423684	0.30591	-0.293162	-22.9593	4.06E-15	15.9179	0	0	-0.0110547	1.58437	-20.2008	-3.72294	515.26	383.529	686.683	370.911	370.911	370.91	29.2274	-104.236	45.48	557.657	391.808	237.434	139.772	139.772	139.771	-110.458	1.74957	-46.3124	47.9614	3.09665	4.08967	0.246105	0.170097	1.45313	589.638	42.8455	-79.5928	0	0	1.66876
281	0	21.6153	0	0	27.6803	5.3215	-37.5344	-0.396954	0.327841	-0.33498	-19.7003	-6.77E-16	16.7499	0	0	-0.0121736	1.23736	-19.2384	-4.4661	511.647	381.861	686.644	372.189	372.189	372.189	28.6209	-106.318	45.6386	572.156	393.876	238.449	139.771	139.772	139.772	-112.775	1.28659	-45.8722	46.7007	3.3883	4.76196	0.30419	0.160032	1.31646	597.684	9.02481	-75.281	0	0	1.49126
282	0	21.5315	0	0	27.4815	5.26875	-37.314	-0.366569	0.343439	-0.373508	-15.8356	1.08E-14	17.54	0	0	-0.0180926	0.869223	-18.4916	-4.82521	509.326	380.346	686.613	373.538	373.538	373.538	27.9909	-108.136	45.3769	583.9	395.85	239.582	139.772	139.772	139.772	-114.719	0.808733	-45.1644	45.6102	3.60526	5.09537	0.275778	0.136487	1.16664	632.28	-25.4972	-68.9989	0	0	1.31295
283	0	21.6013	0	0	27.3521	5.13505	-36.7493	-0.336256	0.351962	-0.407405	-11.8414	-1.35E-15	18.4033	0	0	-0.0276077	0.479643	-17.9797	-4.80022	508.422	378.963	686.618	374.863	374.863	374.863	27.3626	-109.625	44.6719	592.768	397.662	240.526	139.771	139.772	139.771	-116.21	0.330013	-44.1944	44.7135	3.75699	5.06057	0.15205	0.10061	1.017	694.528	-57.8225	-59.8342	0	0	1.13806
284	0	21.789	0	0	27.2618	4.93054	-35.869	-0.309366	0.352475	-0.434987	-8.22565	2.71E-15	19.4088	0	0	-0.0384044	0.069072	-17.7009	-4.41469	508.936	377.699	686.635	376.092	376.092	376.092	26.7524	-110.719	43.5367	598.683	399.259	240.996	139.772	139.772	139.771	-117.181	-0.126191	-42.9878	44.0113	3.84864	4.65755	-0.0618989	0.0591017	0.88237	780.068	-84.5111	-47.3659	0	0	0.970182
285	0	22.0486	0	0	27.1869	4.67775	-34.7527	-0.288887	0.344121	-0.45406	-5.50041	-6.77E-15	20.5402	0	0	-0.0476999	-0.359213	-17.6333	-3.71309	510.741	376.553	686.591	377.184	377.184	377.184	26.1664	-111.36	42.0262	601.607	400.6	240.759	139.772	139.772	139.772	-117.581	-0.52984	-41.5925	43.4824	3.88182	3.91656	-0.348221	0.0228943	0.779486	879.737	-101.668	-31.7646	0	0	0.823123
286	0	22.3274	0	0	27.1095	4.40701	-33.5222	-0.276962	0.326359	-0.461859	-4.12487	1.35E-15	21.6631	0	0	-0.0527642	-0.796712	-17.7384	-2.75845	513.601	375.546	686.381	378.118	378.118	378.118	25.6022	-111.506	40.2357	601.529	401.663	239.66	139.772	139.772	139.772	-117.385	-0.847219	-40.0783	43.0875	3.85528	2.89679	-0.671089	0.00296588	0.725557	977.682	-106.441	-13.7369	0	0	0.718785
287	0	22.5729	0	0	27.0166	4.1507	-32.3234	-0.27447	0.299581	-0.455458	-4.44057	-2.71E-15	22.5535	0	0	-0.0515485	-1.22857	-17.9675	-1.62948	517.203	374.717	685.877	378.891	378.891	378.891	25.0558	-111.13	38.2923	598.473	402.443	237.636	139.772	139.772	139.772	-116.596	-1.04593	-38.5321	42.7769	3.76656	1.68183	-0.985369	0.0054161	0.735765	1054.92	-98.1678	5.26915	0	0	0.676516
288	0	22.7441	0	0	26.9036	3.93818	-31.3044	-0.280425	0.26454	-0.432158	-6.56283	5.41E-15	22.8915	0	0	-0.0432167	-1.63456	-18.2688	-0.416208	521.194	374.118	684.961	379.493	379.493	379.493	24.5267	-110.239	36.3385	592.501	402.952	234.739	139.772	139.771	139.771	-115.251	-1.10109	-37.0472	42.4999	3.6148	0.372041	-1.24502	0.0269968	0.813692	1091.73	-80.1746	23.175	0	0	0.691602
289	0	22.8235	0	0	26.7824	3.79195	-30.5899	-0.292122	0.222584	-0.390256	-10.2977	0	22.3549	0	0	-0.028575	-1.99231	-18.5956	0.785235	525.219	373.796	683.544	379.898	379.898	379.898	24.0231	-108.875	34.5112	583.732	403.216	231.133	139.772	139.771	139.772	-113.424	-1.00115	-35.7106	42.2157	3.40417	-0.925052	-1.41782	0.0588414	0.953209	1074.48	-58.462	37.5384	0	0	0.72547
290	0	22.8284	0	0	26.6911	3.72542	-30.2612	-0.305289	0.175248	-0.329602	-15.08	-1.35E-15	20.6907	0	0	-0.0097756	-2.28186	-18.9111	1.87874	528.958	373.777	681.587	380.064	380.064	380.064	23.5589	-107.133	32.922	572.369	403.275	227.083	139.772	139.771	139.772	-111.235	-0.750573	-34.5882	41.9023	3.14624	-2.10573	-1.48985	0.0946653	1.1322	998.644	-39.18	46.2884	0	0	0.719623
291	0	22.8125	0	0	26.696	3.74188	-30.3428	-0.314986	0.125226	-0.25397	-20.0493	-9.47E-15	17.8737	0	0	0.0103612	-2.49088	-19.1915	2.77532	532.142	374.056	679.106	379.935	379.935	379.935	23.1477	-105.154	31.6451	558.718	403.17	222.922	139.772	139.772	139.772	-108.844	-0.367646	-33.7165	41.5611	2.86071	-3.0816	-1.47283	0.133931	1.32462	874.992	-26.2642	48.5256	0	0	0.63432
292	0	22.8519	0	0	26.8804	3.83526	-30.8026	-0.315912	0.0769588	-0.172209	-24.1881	-6.09E-15	14.198	0	0	0.0290774	-2.61889	-19.4235	3.4012	534.559	374.595	676.16	379.456	379.456	379.456	22.7937	-103.107	30.715	543.19	402.949	218.989	139.772	139.772	139.772	-106.428	0.122788	-33.1001	41.2164	2.57551	-3.79051	-1.40227	0.178427	1.50156	729.111	-19.5447	44.796	0	0	0.478058
293	0	23.0186	0	0	27.319	3.99269	-31.5679	-0.303792	0.0354765	-0.0959966	-26.6049	-1.02E-15	10.1839	0	0	0.0439361	-2.67814	-19.5996	3.70495	536.042	375.331	672.831	378.589	378.589	378.589	22.487	-101.159	30.1323	526.263	402.654	215.563	139.772	139.772	139.772	-104.155	0.698425	-32.7179	40.9087	2.3255	-4.20244	-1.3212	0.220652	1.63922	592.108	-16.4362	36.7166	0	0	0.297368
294	0	23.3549	0	0	28.0526	4.19796	-32.547	-0.27918	0.00427576	-0.0336438	-26.9748	-3.05E-15	6.36799	0	0	0.0530331	-2.68987	-19.7125	3.66331	536.459	376.187	669.196	377.324	377.324	377.324	22.2064	-99.4351	29.8726	508.415	402.325	212.796	139.772	139.771	139.771	-102.142	1.34448	-32.532	40.6848	2.14954	-4.31824	-1.25138	0.235834	1.72628	484.312	-14.5828	25.9496	0	0	0.135328
295	0	23.867	0	0	29.0809	4.4341	-33.6469	-0.246423	-0.0162088	0.0122239	-25.5359	4.74E-15	3.11422	0	0	0.0555187	-2.67678	-19.7503	3.28555	535.706	377.092	665.311	375.685	375.685	375.685	21.9251	-98.0082	29.8949	490.066	401.995	210.712	139.772	139.772	139.771	-100.454	2.052	-32.4968	40.5862	2.08477	-4.16251	-1.184	0.196939	1.76862	408.083	-13.9851	14.023	0	0	0.00874969
296	0	24.532	0	0	30.3666	4.68457	-34.7832	-0.210768	-0.0274161	0.0422664	-22.8453	-2.20E-15	0.614793	0	0	0.0521523	-2.65631	-19.6961	2.61545	533.705	377.985	661.204	373.735	373.735	373.735	21.6191	-96.9001	30.1471	471.54	401.695	209.231	139.772	139.771	139.772	-99.1029	2.81214	-32.5653	40.6396	2.16011	-3.77615	-1.09333	0.096862	1.79046	354.378	-15.8186	2.46531	0	0	-0.082008
297	0	25.3074	0	0	31.8447	4.93418	-35.8849	-0.178396	-0.0325465	0.0588883	-19.6738	-3.32E-15	-1.16006	0	0	0.0451499	-2.6389	-19.5302	1.73001	530.425	378.821	656.89	371.558	371.558	371.558	21.2751	-96.09	30.5699	453.058	401.449	208.214	139.772	139.772	139.772	-98.0621	3.61049	-32.6954	40.8517	2.39092	-3.21467	-0.949454	-0.0465816	1.81964	308.409	-21.7496	-7.03434	0	0	-0.136035
298	0	26.1456	0	0	33.4358	5.16949	-36.8956	-0.153877	-0.0346412	0.0649877	-16.6949	-1.23E-15	-2.34447	0	0	0.037159	-2.63125	-19.2353	0.732977	525.887	379.568	652.4	369.246	369.247	369.246	20.8949	-95.5307	31.1008	434.753	401.274	207.509	139.772	139.772	139.772	-97.2826	4.42376	-32.8531	41.2078	2.7758	-2.55187	-0.739449	-0.201887	1.8818	259.223	-32.823	-13.0997	0	0	-0.146378
299	0	27.0043	0	0	35.0609	5.37937	-37.7747	-0.138455	-0.0358957	0.063768	-14.2726	2.71E-15	-3.1097	0	0	0.0300209	-2.64129	-18.8006	-0.258103	520.18	380.194	647.796	366.889	366.889	366.889	20.4942	-95.1645	31.6784	416.685	401.178	206.99	139.772	139.772	139.772	-96.7093	5.21987	-33.0137	41.6739	3.29499	-1.88224	-0.469354	-0.339662	1.98967	201.35	-48.6267	-15.2357	0	0	-0.108278
300	0	27.8515	0	0	36.649	5.5551	-38.4948	-0.131821	-0.0372927	0.0581002	-12.5514	3.17E-15	-3.59911	0	0	0.0246138	-2.68084	-18.2254	-1.12912	513.446	380.662	643.18	364.566	364.566	364.566	20.1004	-94.9333	32.2448	398.868	401.157	206.567	139.772	139.772	139.771	-96.2901	5.95964	-33.1609	42.202	3.91059	-1.31522	-0.169784	-0.448447	2.1444	138.757	-68.1636	-13.9487	0	0	-0.0330932
301	0	28.6652	0	0	38.1405	5.69046	-39.0396	-0.132597	-0.038966	0.0503966	-11.4867	-1.35E-15	-3.9113	0	0	0.0209135	-2.7633	-17.5182	-1.78673	505.872	380.93	638.681	362.357	362.357	362.357	19.7476	-94.7852	32.7475	381.282	401.2	206.198	139.772	139.772	139.772	-95.9811	6.60028	-33.2848	42.7343	4.56835	-0.958033	0.123864	-0.531629	2.33576	79.9427	-89.3101	-10.5022	0	0	0.0497644
302	0	29.4321	0	0	39.4885	5.78145	-39.4011	-0.139453	-0.0402982	0.0425635	-10.9525	-9.30E-16	-4.07955	0	0	0.0184611	-2.89822	-16.6924	-2.16901	497.65	380.953	634.438	360.353	360.353	360.353	19.471	-94.6764	33.1402	363.897	401.291	205.874	139.772	139.772	139.772	-95.7473	7.09998	-33.3793	43.2051	5.20259	-0.893866	0.379738	-0.590227	2.54482	35.5169	-107.25	-6.54725	0	0	0.101588
303	0	30.1429	0	0	40.6562	5.82653	-39.5788	-0.15197	-0.0402877	0.0356572	-10.845	2.71E-15	-4.08561	0	0	0.0167032	-3.08664	-15.7601	-2.24828	488.956	380.698	630.573	358.657	358.657	358.657	19.3014	-94.5701	33.3856	346.67	401.418	205.617	139.771	139.772	139.772	-95.5584	7.42394	-33.4403	43.5416	5.7469	-1.16465	0.577483	-0.612864	2.75128	14.5254	-115.241	-3.46022	0	0	0.099843
304	0	30.7887	0	0	41.6173	5.82724	-39.5816	-0.169514	-0.0387349	0.0304882	-11.0408	-1.31E-15	-3.94275	0	0	0.0149695	-3.32054	-14.7257	-2.02814	479.917	380.16	627.18	357.37	357.37	357.37	19.2596	-94.4336	33.4578	329.562	401.575	205.476	139.772	139.772	139.772	-95.3856	7.55128	-33.4651	43.6647	6.14934	-1.76422	0.712017	-0.58983	2.9294	19.6905	-108.665	-1.85659	0	0	0.0646763
305	0	31.3577	0	0	42.3534	5.78839	-39.4285	-0.191285	-0.0362101	0.0274232	-11.4341	-3.15E-15	-3.70015	0	0	0.0127237	-3.58389	-13.5824	-1.53785	470.602	379.366	624.323	356.564	356.564	356.564	19.3522	-94.2352	33.3451	312.53	401.765	205.517	139.772	139.772	139.772	-95.1961	7.48017	-33.4512	43.4933	6.38484	-2.64131	0.790648	-0.540655	3.05299	46.4482	-90.2062	-1.51285	0	0	0.0532496
306	0	31.8329	0	0	42.8526	5.71754	-39.1476	-0.215691	-0.0337631	0.0264896	-11.9085	6.39E-15	-3.42919	0	0	0.00963483	-3.85218	-12.3138	-0.826522	461.029	378.375	622.035	356.264	356.264	356.264	19.5713	-93.9423	33.049	295.54	401.996	205.822	139.772	139.772	139.772	-94.951	7.22873	-33.3968	42.9519	6.45444	-3.70941	0.81392	-0.4909	3.11291	86.7436	-66.4565	-1.65812	0	0	0.121063
307	0	32.1931	0	0	43.1074	5.62404	-38.7733	-0.240609	-0.0321429	0.0273059	-12.3568	4.86E-15	-3.17657	0	0	0.00561377	-4.09285	-10.9006	0.0384586	451.177	377.267	620.327	356.445	356.445	356.445	19.8963	-93.5202	32.583	278.57	402.278	206.482	139.771	139.772	139.772	-94.6049	6.83225	-33.3003	41.9842	6.37513	-4.86065	0.776358	-0.453014	3.12069	131.58	-44.2292	-1.41802	0	0	0.289302
308	0	32.4125	0	0	43.1128	5.5183	-38.3452	-0.263577	-0.03184	0.0294334	-12.6846	-7.19E-16	-2.97434	0	0	0.000770577	-4.27022	-9.33032	0.970611	441.005	376.125	619.195	357.049	357.049	357.049	20.2983	-92.9328	31.9693	261.61	402.618	207.588	139.772	139.772	139.772	-94.1083	6.33763	-33.1621	40.5698	6.1698	-5.97994	0.676846	-0.42555	3.10263	171.289	-28.7674	-0.156819	0	0	0.52582
309	0	32.4628	0	0	42.8655	5.41122	-37.9063	-0.282288	-0.0330177	0.0325017	-12.8257	-4.65E-16	-2.83889	0	0	-0.00463845	-4.35453	-7.60535	1.8661	430.477	375.02	618.637	358.011	358.011	358.011	20.7454	-92.1451	31.2353	244.665	403.016	209.225	139.772	139.772	139.772	-93.4118	5.79638	-32.9848	38.7383	5.86399	-6.96047	0.519841	-0.396657	3.08292	198.373	-21.9018	2.21981	0	0	0.756232
310	0	32.315	0	0	42.3634	5.31365	-37.5017	-0.294849	-0.0360079	0.0363388	-12.7398	4.42E-15	-2.80329	0	0	-0.0102435	-4.33132	-5.74852	2.61098	419.582	373.996	618.659	359.273	359.273	359.273	21.2066	-91.1255	30.4101	227.757	403.468	211.458	139.772	139.772	139.772	-92.4703	5.25776	-32.7725	36.575	5.48851	-7.71966	0.342177	-0.35872	3.0689	203.361	-23.1091	5.42709	0	0	0.876955
311	0	31.9426	0	0	41.6049	5.23545	-37.1741	-0.299876	-0.0415037	0.0414489	-12.399	-7.98E-16	-2.92026	0	0	-0.0156041	-4.20654	-3.80102	3.09865	408.35	373.07	619.285	360.783	360.783	360.783	21.6574	-89.8484	29.5195	210.927	403.961	214.332	139.772	139.772	139.772	-91.2473	4.76165	-32.5309	34.2075	5.08112	-8.21146	0.214501	-0.314686	3.04358	173.789	-30.5392	8.92433	0	0	0.782602
312	0	31.3257	0	0	40.5879	5.18378	-36.9561	-0.296757	-0.0502669	0.0487349	-11.7907	-2.67E-15	-3.22693	0	0	-0.0202769	-4.00418	-1.81438	3.25491	396.878	372.236	620.546	362.484	362.484	362.484	22.0837	-88.2948	28.5803	194.235	404.474	217.857	139.772	139.772	139.771	-89.7187	4.33087	-32.2652	31.7738	4.6821	-8.42885	0.210909	-0.27157	2.98623	99.2973	-41.9047	12.3122	0	0	0.420679
313	0	30.4547	0	0	39.3085	5.16132	-36.8609	-0.286128	-0.0627447	0.0587528	-10.945	2.54E-15	-3.71252	0	0	-0.0238993	-3.75795	0.160073	3.05957	385.336	371.484	622.458	364.309	364.309	364.309	22.4862	-86.4532	27.5967	177.765	404.982	222.014	139.772	139.772	139.772	-87.8738	3.96604	-31.9807	29.386	4.32257	-8.3947	0.371617	-0.2321	2.88402	-22.2414	-55.0848	15.6496	0	0	-0.174037
314	0	29.3306	0	0	37.7615	5.1654	-36.8782	-0.269849	-0.0782725	0.0707211	-9.94081	-2.66E-15	-4.27668	0	0	-0.0262571	-3.50095	2.07937	2.5549	373.963	370.801	625.009	366.193	366.193	366.193	22.8795	-84.3185	26.5604	161.625	405.454	226.752	139.772	139.772	139.772	-85.7148	3.64637	-31.6838	27.1069	4.01057	-8.14661	0.66863	-0.19081	2.7398	-178.412	-68.0538	19.4087	0	0	-0.884138
315	0	27.9628	0	0	35.9412	5.18897	-36.9781	-0.25085	-0.0948457	0.0825012	-8.91697	-1.95E-15	-4.74433	0	0	-0.0274185	-3.25835	3.91106	1.83385	363.037	370.184	628.14	368.083	368.083	368.083	23.2879	-81.8907	25.4568	145.938	405.851	231.988	139.772	139.772	139.772	-83.2529	3.33793	-31.3842	24.9511	3.72752	-7.72468	1.01508	-0.140282	2.5644	-344.832	-78.8034	23.9523	0	0	-1.56552
316	0	26.3644	0	0	33.8447	5.22314	-37.1223	-0.232097	-0.109886	0.0917205	-8.02762	-2.28E-15	-4.95035	0	0	-0.027799	-3.04454	5.62984	1.01306	352.833	369.635	631.752	369.949	369.949	369.949	23.7375	-79.1732	24.2743	130.823	406.134	237.619	139.772	139.772	139.772	-80.5032	3.00702	-31.0974	22.9102	3.44131	-7.1704	1.32395	-0.0829933	2.36466	-498.376	-86.4642	29.164	0	0	-2.11524
317	0	24.5495	0	0	31.4758	5.25973	-37.2761	-0.215996	-0.120599	0.096499	-7.42398	3.89E-15	-4.77756	0	0	-0.0282374	-2.86348	7.21285	0.204979	343.591	369.157	635.709	371.776	371.776	371.776	24.2493	-76.1731	23.0117	116.382	406.262	243.535	139.772	139.772	139.772	-77.4819	2.63124	-30.844	20.9799	3.12681	-6.53078	1.54491	-0.0308072	2.1432	-624.294	-90.3366	34.2135	0	0	-2.47358
318	0	22.5335	0	0	28.8483	5.29281	-37.4147	-0.204226	-0.124436	0.095603	-7.25337	-5.08E-16	-4.17386	0	0	-0.0299381	-2.71002	8.6368	-0.500472	335.497	368.756	639.85	373.56	373.56	373.561	24.8343	-72.9013	21.6797	102.684	406.201	249.628	139.772	139.772	139.772	-74.2043	2.20525	-30.6471	19.1766	2.77911	-5.8599	1.66654	0.00218895	1.90467	-715.562	-89.9771	37.9716	0	0	-2.6045
319	0	20.3376	0	0	25.9902	5.31895	-37.5238	-0.19761	-0.11924	0.0884176	-7.64383	3.72E-15	-3.12646	0	0	-0.0341805	-2.57175	9.87775	-1.04321	328.682	368.438	643.996	375.312	375.312	375.312	25.4914	-69.3756	20.2987	89.7616	405.928	255.809	139.772	139.771	139.772	-70.6874	1.74072	-30.5266	17.5369	2.41385	-5.21593	1.7036	0.0119126	1.65749	-770.179	-84.244	39.3045	0	0	-2.49514
320	0	17.9932	0	0	22.9471	5.33692	-37.5986	-0.195782	-0.103937	0.0749417	-8.65898	-4.06E-15	-1.66975	0	0	-0.0417273	-2.43208	10.9129	-1.3919	323.227	368.209	647.961	377.05	377.05	377.05	26.206	-65.6243	18.8946	77.6101	405.439	262.023	139.772	139.772	139.772	-66.9545	1.26237	-30.4935	16.1072	2.05802	-4.65655	1.68049	0.00984017	1.41664	-788.786	-71.5368	37.4528	0	0	-2.16927
321	0	15.5471	0	0	19.7849	5.34739	-37.6421	-0.197489	-0.0789219	0.0562499	-10.2871	-6.77E-16	0.117831	0	0	-0.0523576	-2.27499	11.7238	-1.53832	319.172	368.068	651.561	378.806	378.806	378.806	26.9516	-61.6902	17.4943	66.1938	404.751	268.253	139.772	139.772	139.772	-63.0404	0.801532	-30.5458	14.9286	1.73896	-4.23392	1.62	0.0207208	1.19525	-774.054	-49.7047	32.0702	0	0	-1.69361
322	0	13.0629	0	0	16.5902	5.35282	-37.6646	-0.201271	-0.0467771	0.0348166	-12.4546	-6.17E-15	2.07524	0	0	-0.0646392	-2.09049	12.2989	-1.49044	316.522	368.014	654.629	380.616	380.617	380.617	27.6934	-57.6338	16.1221	55.4599	403.907	274.525	139.772	139.772	139.772	-58.9966	0.388344	-30.6675	14.0254	1.47735	-3.98859	1.54352	0.0642006	1.00139	-732.971	-18.6168	23.4124	0	0	-1.1695
323	0	10.62	0	0	13.4662	5.35739	-37.6836	-0.205963	-0.0118419	0.014029	-15.0336	-3.13E-15	3.97735	0	0	-0.0760463	-1.87803	12.6362	-1.26528	315.255	368.041	657.025	382.516	382.516	382.516	28.3941	-53.5333	14.7975	45.3563	402.966	280.898	139.772	139.772	139.772	-54.8939	0.0436621	-30.8312	13.4	1.28524	-3.94201	1.4676	0.136233	0.834437	-675.635	17.9465	12.3206	0	0	-0.695023
324	0	8.30816	0	0	10.5259	5.36673	-37.7224	-0.210999	0.0206865	-0.0026489	-17.8567	6.77E-16	5.56956	0	0	-0.0835434	-1.64528	12.7441	-0.88312	315.324	368.142	658.643	384.526	384.526	384.526	29.0202	-49.4811	13.5339	35.8531	402.004	287.447	139.772	139.772	139.772	-50.8214	-0.226413	-31.0038	13.0335	1.1675	-4.08942	1.3984	0.216187	0.691101	-612.942	54.0732	0.16275	0	0	-0.329674
325	0	6.21876	0	0	7.88063	5.38761	-37.8088	-0.216409	0.0461447	-0.0127696	-20.7354	1.69E-15	6.63142	0	0	-0.084495	-1.4039	12.64	-0.36521	316.657	368.313	659.411	386.653	386.653	386.653	29.5476	-45.5753	12.3395	26.9574	401.099	294.244	139.772	139.772	139.772	-46.8794	-0.431348	-31.1544	12.8925	1.12379	-4.3997	1.32848	0.279191	0.56716	-553.043	84.0049	-11.4111	0	0	-0.0838232
326	0	4.43424	0	0	5.6285	5.42741	-37.973	-0.222536	0.060928	-0.0154695	-23.4772	-3.05E-15	6.9881	0	0	-0.0775044	-1.16495	12.3477	0.264445	319.159	368.552	659.292	388.883	388.883	388.882	29.9636	-41.9106	11.2191	18.7203	400.32	301.337	139.772	139.771	139.772	-43.1686	-0.59153	-31.2593	12.9368	1.14933	-4.82324	1.24334	0.307321	0.461904	-500.672	103.428	-20.6957	0	0	0.06625
327	0	3.01929	0	0	3.84546	5.49346	-38.2438	-0.229961	0.063515	-0.0111464	-25.9224	6.77E-16	6.57442	0	0	-0.0629779	-0.935707	11.8937	0.975222	322.709	368.865	658.28	391.185	391.185	391.185	30.2657	-38.5691	10.1785	11.2331	399.716	308.732	139.772	139.771	139.772	-39.7792	-0.729429	-31.3055	13.127	1.23524	-5.30407	1.13363	0.295103	0.376737	-458.484	110.405	-26.3756	0	0	0.157185
328	0	2.01596	0	0	2.58144	5.5919	-38.6437	-0.238946	0.0540842	-0.000629598	-27.9367	-4.06E-15	5.41757	0	0	-0.042909	-0.718638	11.3038	1.72762	327.165	369.26	656.401	393.513	393.513	393.513	30.4576	-35.6158	9.22827	4.61813	399.306	316.386	139.772	139.772	139.772	-36.7822	-0.859847	-31.2885	13.4301	1.36869	-5.79042	1.0065	0.251831	0.312821	-430.037	105.709	-27.6885	0	0	0.224164
329	0	1.44181	0	0	1.8602	5.72629	-39.1824	-0.249062	0.0344149	0.0152014	-29.4034	-1.35E-15	3.64409	0	0	-0.020264	-0.512311	10.6009	2.47549	332.376	369.752	653.71	395.805	395.805	395.805	30.5458	-33.0962	8.38782	-0.983766	399.076	324.212	139.772	139.771	139.771	-34.2248	-0.982067	-31.2105	13.8226	1.53428	-6.2396	0.882715	0.19386	0.272993	-419.324	92.0275	-24.4716	0	0	0.294861
330	0	1.29004	0	0	1.68051	5.89649	-39.8527	-0.259094	0.00718457	0.0355169	-30.2284	-1.35E-15	1.43976	0	0	0.00178487	-0.313211	9.80394	3.17227	338.195	370.355	650.286	397.981	397.981	397.981	30.5387	-31.0356	7.68711	-5.42679	398.982	332.081	139.772	139.772	139.772	-32.1281	-1.07664	-31.0792	14.2918	1.71759	-6.61605	0.783523	0.133499	0.258003	-428.877	72.6968	-17.044	0	0	0.388204
331	0	1.53058	0	0	2.0169	6.09789	-40.6291	-0.266943	-0.0246311	0.0593409	-30.3423	0	-0.991888	0	0	0.0205543	-0.117112	8.92758	3.77758	344.496	371.08	646.234	399.942	399.942	399.942	30.4465	-29.4379	7.16382	-8.5735	398.962	339.831	139.772	139.772	139.772	-30.4872	-1.10798	-30.9068	14.8364	1.90746	-6.88728	0.713733	0.0692905	0.270588	-456.268	50.4453	-6.105	0	0	0.513769
332	0	2.11271	0	0	2.82003	6.32125	-41.469	-0.27045	-0.0584549	0.0852866	-29.7584	1.35E-15	-3.4851	0	0	0.0343646	0.0818051	7.98133	4.2602	351.182	371.939	641.676	401.58	401.58	401.58	30.2823	-28.2864	6.85636	-10.3071	398.942	347.28	139.772	139.772	139.772	-29.2739	-1.0325	-30.7094	15.4648	2.09123	-7.02455	0.6723	-0.0132629	0.311495	-497.242	26.6001	7.54719	0	0	0.676461
333	0	2.97061	0	0	4.01889	6.55266	-42.3165	-0.267985	-0.0921648	0.111565	-28.5905	-8.12E-15	-5.91937	0	0	0.0429551	0.293676	6.96928	4.59966	358.189	372.937	636.752	402.787	402.787	402.787	30.0601	-27.5469	6.79521	-10.5396	398.847	354.234	139.772	139.772	139.772	-28.4432	-0.809306	-30.5042	16.1907	2.24198	-7.00744	0.655291	-0.130141	0.380007	-546.552	1.8413	23.0005	0	0	0.876389
334	0	4.0329	0	0	5.52786	6.77407	-43.106	-0.259196	-0.12357	0.13646	-27.0552	5.41E-15	-8.17539	0	0	0.047609	0.536286	5.8903	4.78778	365.487	374.079	631.609	403.47	403.47	403.47	29.7923	-27.1759	6.99637	-9.2147	398.606	360.497	139.772	139.772	139.772	-27.944	-0.409613	-30.3059	17.0269	2.30328	-6.82989	0.658976	-0.285392	0.472514	-599.295	-23.1978	39.1406	0	0	1.10913
335	0	5.23483	0	0	7.25847	6.96466	-43.7695	-0.244956	-0.150735	0.158299	-25.4017	2.71E-15	-10.144	0	0	0.0505077	0.83604	4.73884	4.82996	373.075	375.369	626.391	403.567	403.567	403.567	29.4876	-27.1321	7.45981	-6.30409	398.157	365.883	139.772	139.772	139.771	-27.732	0.178091	-30.1245	17.9832	2.18127	-6.50426	0.67564	-0.459253	0.585165	-650.089	-47.8772	54.9878	0	0	1.36577
336	0	6.52766	0	0	9.13088	7.1035	-44.2435	-0.226614	-0.172115	0.175923	-23.8094	-4.06E-15	-11.723	0	0	0.0536176	1.22438	3.50587	4.74468	380.975	376.808	621.236	403.056	403.056	403.056	29.1508	-27.3861	8.17162	-1.80155	397.449	370.227	139.772	139.772	139.771	-27.7801	0.947296	-29.9654	19.071	1.75499	-6.06031	0.69313	-0.603231	0.724853	-692.802	-70.2173	69.5688	0	0	1.63956
337	0	7.88095	0	0	11.0792	7.17297	-44.4777	-0.20568	-0.186548	0.188256	-22.3547	4.06E-15	-12.8107	0	0	0.0578207	1.72876	2.17977	4.55969	389.221	378.391	616.277	401.962	401.962	401.962	28.7843	-27.9236	9.10645	4.28232	396.45	373.397	139.772	139.772	139.772	-28.0803	1.87505	-29.8307	20.3128	0.90876	-5.53954	0.69351	-0.64698	0.904102	-719.975	-85.7385	81.9711	0	0	1.9375
338	0	9.27777	0	0	13.051	7.16278	-44.4435	-0.183807	-0.193084	0.19472	-21.0402	-4.06E-15	-13.2977	0	0	0.0626668	2.3599	0.747057	4.30499	397.841	380.109	611.647	400.355	400.355	400.355	28.3891	-28.7413	10.2289	11.9219	395.144	375.297	139.772	139.771	139.772	-28.6394	2.92444	-29.721	21.7537	-0.415863	-4.98511	0.665153	-0.52104	1.13157	-725.493	-87.2406	91.1483	0	0	2.29267
339	0	10.7069	0	0	15.0039	7.07308	-44.1403	-0.162988	-0.19158	0.194742	-19.859	0	-13.1196	0	0	0.0667978	3.0994	-0.806385	4.0056	406.846	381.939	607.49	398.328	398.328	398.328	27.9675	-29.8402	11.496	21.0768	393.534	375.88	139.772	139.772	139.772	-29.471	4.04857	-29.6375	23.4667	-2.16566	-4.43032	0.606984	-0.206944	1.39391	-705.585	-70.7564	96.4195	0	0	2.72197
340	0	12.1566	0	0	16.9053	6.91535	-43.5993	-0.144903	-0.18327	0.189231	-18.796	-1.08E-14	-12.3106	0	0	0.0687208	3.896	-2.49265	3.67635	416.216	383.848	603.968	395.958	395.958	395.958	27.524	-31.2208	12.8621	31.6922	391.643	375.146	139.772	139.772	139.772	-30.5885	5.19731	-29.5835	25.5416	-4.15713	-3.89229	0.547981	0.208584	1.65551	-665.668	-43.9062	97.6566	0	0	3.16726
341	0	13.6118	0	0	18.7319	6.70891	-42.8758	-0.130547	-0.170431	0.179781	-17.8279	-1.35E-15	-10.9964	0	0	0.0675833	4.67944	-4.31733	3.32495	425.896	385.789	601.241	393.288	393.288	393.288	27.066	-32.8805	14.2864	43.702	389.508	373.138	139.772	139.772	139.771	-32.0005	6.32548	-29.5656	28.0517	-6.13148	-3.37603	0.55569	0.556178	1.89181	-621.53	-24.3863	95.5716	0	0	3.52897
342	0	15.0552	0	0	20.4704	6.47521	-42.0354	-0.119891	-0.155185	0.168528	-16.9081	-2.71E-15	-9.32597	0	0	0.0633468	5.38686	-6.27367	2.96568	435.818	387.709	599.446	390.354	390.353	390.354	26.6054	-34.812	15.7381	57.0333	387.177	369.933	139.772	139.772	139.771	-33.7079	7.39819	-29.5953	31.0076	-7.86419	-2.87963	0.677379	0.717894	2.11045	-586.04	-21.2603	90.9502	0	0	3.76743
343	0	16.4686	0	0	22.1128	6.23319	-41.1405	-0.112764	-0.13872	0.156508	-16.0239	1.35E-15	-7.42316	0	0	0.0566796	5.98177	-8.33958	2.63165	445.909	389.557	598.677	387.238	387.238	387.238	26.1587	-37.0024	17.1972	71.6087	384.702	365.631	139.772	139.772	139.772	-35.7028	8.39083	-29.6892	34.3335	-9.2397	-2.39744	0.886721	0.696808	2.32741	-557.016	-28.3081	84.3303	0	0	3.86182
344	0	17.8321	0	0	23.6534	5.99795	-40.2461	-0.109035	-0.121718	0.144858	-15.2007	-5.41E-15	-5.40742	0	0	0.0486341	6.45482	-10.4806	2.37302	456.101	391.289	598.985	384.085	384.085	384.085	25.746	-39.4325	18.6516	87.3484	382.142	360.342	139.772	139.772	139.772	-37.9686	9.2865	-29.8663	37.884	-10.2477	-1.92567	1.11649	0.562602	2.54073	-525.859	-35.182	75.865	0	0	3.76708
345	0	19.1251	0	0	25.0862	5.78073	-39.3983	-0.10887	-0.104735	0.13458	-14.5058	-1.35E-15	-3.39999	0	0	0.0403712	6.81372	-12.6554	2.24404	466.319	392.869	600.393	381.073	381.073	381.073	25.3885	-42.0777	20.0955	104.172	379.557	354.181	139.772	139.771	139.772	-40.4823	10.0733	-30.1454	41.4812	-10.9397	-1.46868	1.2966	0.39875	2.73405	-484.032	-34.9509	65.5911	0	0	3.43801
346	0	20.3276	0	0	26.4042	5.58902	-38.6321	-0.112551	-0.0882525	0.126551	-14.0207	4.74E-15	-1.50381	0	0	0.032846	7.07187	-14.8212	2.2848	476.467	394.27	602.894	378.377	378.377	378.377	25.1055	-44.9106	21.5267	122.005	377.009	347.266	139.772	139.772	139.772	-43.2177	10.7425	-30.5415	44.9532	-11.383	-1.0408	1.38022	0.268981	2.88447	-426.679	-26.0183	53.7061	0	0	2.88427
347	0	21.4225	0	0	27.6011	5.42683	-37.9706	-0.120278	-0.0727922	0.121356	-13.8104	-1.35E-15	0.202039	0	0	0.0266138	7.24045	-16.9355	2.5062	486.416	395.471	606.451	376.138	376.138	376.138	24.9121	-47.9037	22.9459	140.781	374.566	339.711	139.771	139.772	139.772	-46.1495	11.2868	-31.064	48.1616	-11.631	-0.664337	1.36245	0.202611	2.96785	-355.405	-10.8474	40.7143	0	0	2.19523
348	0	22.3978	0	0	28.672	5.29504	-37.424	-0.131719	-0.0587219	0.1192	-13.8817	-1.69E-16	1.67116	0	0	0.0217334	7.32552	-18.957	2.88613	496.005	396.453	610.99	374.437	374.437	374.437	24.8196	-51.032	24.355	160.446	372.294	331.629	139.771	139.772	139.772	-49.2562	11.6985	-31.7172	51.0111	-11.713	-0.363678	1.27893	0.194568	2.96635	-278.049	5.8791	27.2423	0	0	1.50346
349	0	23.2467	0	0	29.6135	5.19196	-36.9907	-0.146094	-0.0466124	0.119953	-14.186	3.47E-15	2.84942	0	0	0.0179446	7.32857	-20.8443	3.379	505.054	397.194	616.403	373.276	373.276	373.276	24.8366	-54.2731	25.7553	180.961	370.266	323.136	139.772	139.772	139.772	-52.5212	11.968	-32.5005	53.4432	-11.6386	-0.156494	1.16379	0.225689	2.87059	-201.449	20.3013	13.8322	0	0	0.904698
350	0	23.9664	0	0	30.4217	5.11397	-36.6595	-0.162744	-0.036255	0.12309	-14.6644	-2.20E-15	3.72699	0	0	0.0148179	7.24858	-22.5569	3.92753	513.383	397.672	622.544	372.577	372.577	372.577	24.9697	-57.6064	27.1463	202.297	368.551	314.347	139.772	139.772	139.772	-55.9322	12.0825	-33.4091	55.4266	-11.4028	-0.0455942	1.0154	0.273242	2.69219	-124.949	30.3627	0.166556	0	0	0.426247
351	0	24.5562	0	0	31.0919	5.05647	-36.4134	-0.181389	-0.0270025	0.127432	-15.2748	-1.52E-15	4.30696	0	0	0.0119516	7.08526	-24.0568	4.46702	520.818	397.858	629.236	372.197	372.197	372.197	25.2237	-61.0116	28.5261	224.428	367.217	305.382	139.772	139.772	139.772	-59.4801	12.0272	-34.4341	56.9537	-10.9907	-0.0150836	0.819954	0.325778	2.46583	-44.7445	36.8213	-14.5328	0	0	0.0723411
352	0	25.0158	0	0	31.6184	5.01499	-36.235	-0.201934	-0.0182825	0.131588	-15.9903	-2.03E-15	4.57656	0	0	0.00904633	6.84124	-25.3112	4.92592	527.188	397.721	636.276	371.964	371.964	371.964	25.6001	-64.4688	29.892	247.331	366.329	296.364	139.772	139.772	139.772	-63.1575	11.788	-35.5614	58.0387	-10.3863	-0.0314116	0.577974	0.375433	2.22986	40.6201	41.3581	-30.8221	0	0	-0.148418
353	0	25.3438	0	0	31.9943	4.98597	-36.1096	-0.224511	-0.0096446	0.133617	-16.8117	-4.23E-15	4.52647	0	0	0.00590252	6.5227	-26.2938	5.22926	532.334	397.224	643.44	371.717	371.717	371.717	26.0924	-67.9581	31.2414	270.972	365.944	287.424	139.772	139.772	139.772	-66.9572	11.355	-36.7694	58.7125	-9.58226	-0.049244	0.312719	0.416883	2.01878	129.172	46.4851	-48.7111	0	0	-0.231684
354	0	25.5375	0	0	32.2125	4.96715	-36.0281	-0.249517	-0.000787141	0.131787	-17.7774	-3.89E-15	4.1767	0	0	0.00237982	6.13845	-26.9855	5.30762	536.118	396.336	650.497	371.342	371.342	371.342	26.682	-71.4593	32.5721	295.303	366.107	278.705	139.772	139.772	139.772	-70.8696	10.7279	-38.0266	59.0157	-8.58542	-0.0219532	0.0641732	0.4402	1.84783	215.221	54.107	-67.2812	0	0	-0.186638
355	0	25.5938	0	0	32.2674	4.95737	-35.9857	-0.277562	0.00872149	0.124184	-18.9588	-5.92E-15	3.61753	0	0	-0.00165329	5.69883	-27.3741	5.1096	538.44	395.041	657.23	370.785	370.785	370.785	27.335	-74.9544	33.8803	320.253	366.841	270.359	139.772	139.771	139.772	-74.8813	9.9185	-39.2902	58.9897	-7.41935	0.0870464	-0.133689	0.437996	1.72435	293.916	65.635	-84.7086	0	0	-0.0422234
356	0	25.5131	0	0	32.1589	4.95633	-35.9811	-0.309051	0.0195855	0.109181	-20.4219	2.20E-15	3.02065	0	0	-0.0063078	5.21507	-27.4544	4.61131	539.249	393.344	663.446	370.05	370.05	370.05	28.0023	-78.4291	35.1602	345.72	368.149	262.553	139.772	139.771	139.772	-78.9737	8.95314	-40.5087	58.6711	-6.12319	0.297889	-0.270272	0.407712	1.64472	363.643	81.1813	-98.5884	0	0	0.166224
357	0	25.3016	0	0	31.896	4.96427	-36.0156	-0.343473	0.0324166	0.0854295	-22.1607	3.47E-15	2.58988	0	0	-0.0115345	4.69971	-27.2309	3.81991	538.561	391.282	668.992	369.196	369.197	369.197	28.6247	-81.875	36.4024	371.565	370.009	255.465	139.771	139.772	139.771	-83.1224	7.87177	-41.6261	58.091	-4.7487	0.615756	-0.345868	0.355425	1.60195	423.294	98.8272	-106.156	0	0	0.408867
358	0	24.9749	0	0	31.4999	4.98165	-36.0909	-0.379151	0.0479393	0.0520312	-24.0613	-8.01E-15	2.53343	0	0	-0.0169442	4.16637	-26.7195	2.77268	536.458	388.929	673.764	368.318	368.318	368.318	29.1408	-85.2887	37.5941	397.595	372.37	249.28	139.772	139.772	139.772	-87.297	6.72395	-42.59	57.2783	-3.35561	1.03484	-0.365914	0.296027	1.58796	471.979	115.126	-105.538	0	0	0.662882
359	0	24.5585	0	0	31.0036	5.00849	-36.2069	-0.413254	0.0663096	0.00935531	-25.8909	2.52E-15	2.97334	0	0	-0.0217165	3.62841	-25.95	1.53395	533.097	386.389	677.716	367.526	367.526	367.526	29.4975	-88.6691	38.7178	423.557	375.154	244.173	139.772	139.772	139.772	-91.4606	5.56245	-43.3575	56.2616	-2.00542	1.53959	-0.333197	0.243954	1.5916	506.988	125.059	-96.4794	0	0	0.908638
360	0	24.087	0	0	30.4486	5.04308	-36.356	-0.442369	0.0876785	-0.0416584	-27.3391	9.56E-15	3.95868	0	0	-0.0248324	3.09718	-24.9667	0.189408	528.711	383.788	680.853	366.937	366.937	366.937	29.6583	-92.0116	39.7511	449.139	378.262	240.282	139.772	139.771	139.772	-95.5697	4.43522	-43.8997	55.0716	-0.754379	2.10371	-0.258867	0.208784	1.60274	528.633	123.76	-81.0514	0	0	1.13326
361	0	23.601	0	0	29.8787	5.08069	-36.5173	-0.463323	0.11213	-0.0990715	-28.0935	-1.88E-14	5.45828	0	0	-0.0255956	2.58121	-23.8268	-1.16331	523.605	381.255	683.235	366.648	366.648	366.648	29.6091	-95.3014	40.6662	473.974	381.571	237.687	139.772	139.772	139.772	-99.5734	3.37949	-44.2034	53.7444	0.353021	2.69023	-0.160001	0.193379	1.60878	540.155	108.939	-63.1716	0	0	1.3269
362	0	23.1422	0	0	29.3334	5.11283	-36.6547	-0.473884	0.140244	-0.16095	-27.9202	-1.08E-14	7.41943	0	0	-0.0241902	2.08683	-22.5972	-2.42738	518.134	378.911	684.956	366.731	366.731	366.731	29.3589	-98.5093	41.4312	497.661	384.95	236.386	139.771	139.772	139.772	-103.413	2.41926	-44.2692	52.3228	1.28764	3.25562	-0.0580985	0.191233	1.59911	548.835	80.879	-47.0159	0	0	1.48751
363	0	22.7486	0	0	28.8427	5.12784	-36.7186	-0.47309	0.172436	-0.224753	-26.7164	-2.71E-15	9.7553	0	0	-0.0218759	1.61904	-21.3495	-3.51905	512.68	376.85	686.137	367.217	367.217	367.217	28.9366	-101.59	42.0124	519.782	388.268	236.279	139.771	139.772	139.771	-107.021	1.56591	-44.109	50.8582	2.03637	3.75503	0.0315404	0.191851	1.56405	561.917	43.0767	-35.4644	0	0	1.6092
364	0	22.4496	0	0	28.4238	5.11247	-36.6531	-0.461311	0.208525	-0.28783	-24.5321	1.15E-14	12.3557	0	0	-0.0206305	1.18138	-20.1544	-4.37474	507.623	375.133	686.905	368.091	368.091	368.09	28.3854	-104.484	42.3765	539.929	391.408	237.164	139.772	139.772	139.772	-110.326	0.819918	-43.7418	49.4073	2.6004	4.14482	0.0994405	0.182853	1.49643	584.992	0.26447	-29.0954	0	0	1.68196
365	0	22.2632	0	0	28.0814	5.0544	-36.4046	-0.440421	0.247045	-0.347411	-21.5758	-7.44E-15	15.075	0	0	-0.0223448	0.774738	-19.0764	-4.95219	503.313	373.777	687.386	369.289	369.289	369.289	27.7578	-107.123	42.492	557.722	394.282	238.755	139.772	139.772	139.772	-113.255	0.172528	-43.1903	48.029	2.99199	4.38219	0.137666	0.157543	1.39721	621.48	-42.2519	-26.4967	0	0	1.69402
366	0	22.1968	0	0	27.8119	4.94499	-35.9319	-0.413224	0.285392	-0.401162	-18.1493	2.71E-15	17.7631	0	0	-0.0279182	0.396012	-18.1684	-5.22784	500.047	372.762	687.69	370.714	370.714	370.714	27.1084	-109.435	42.333	572.833	396.832	240.705	139.772	139.772	139.772	-115.741	-0.391995	-42.478	46.7765	3.23135	4.4244	0.130482	0.113657	1.27111	674.392	-80.5776	-25.2335	0	0	1.64212
367	0	22.2488	0	0	27.6103	4.78209	-35.2173	-0.382914	0.319871	-0.446984	-14.5802	-2.71E-15	20.2597	0	0	-0.0366927	0.0379847	-17.4674	-5.19442	498.037	372.034	687.904	372.249	372.249	372.249	26.4874	-111.357	41.8843	584.998	399.036	242.641	139.772	139.772	139.772	-117.728	-0.892137	-41.6291	45.6916	3.34265	4.23232	0.0571394	0.0554786	1.128	745.78	-111.811	-23.0494	0	0	1.53061
368	0	22.4091	0	0	27.4736	4.57213	-34.277	-0.352483	0.34623	-0.482632	-11.1647	0	22.3923	0	0	-0.0464406	-0.308621	-16.992	-4.86061	497.39	371.528	688.075	373.778	373.778	373.778	25.9335	-112.839	41.1483	594.019	400.902	244.201	139.772	139.772	139.772	-119.18	-1.34275	-40.6706	44.7982	3.34938	3.77823	-0.098005	-0.00764915	0.978169	834.815	-133.708	-18.5786	0	0	1.36907
369	0	22.6579	0	0	27.4004	4.33042	-33.1674	-0.324988	0.360649	-0.505776	-8.19442	-1.35E-15	23.9922	0	0	-0.0539799	-0.651727	-16.7401	-4.25215	498.09	371.181	688.201	375.208	375.208	375.208	25.4688	-113.842	40.1503	599.772	402.456	245.069	139.772	139.772	139.772	-120.072	-1.74827	-39.6346	44.0995	3.26946	3.0546	-0.337382	-0.0624048	0.837996	936.672	-144.071	-11.4837	0	0	1.17535
370	0	22.9633	0	0	27.3851	4.07945	-31.9843	-0.302868	0.360303	-0.513435	-5.93857	-6.77E-15	24.8877	0	0	-0.0561741	-0.994113	-16.6903	-3.41331	499.992	370.956	688.229	376.476	376.476	376.476	25.0962	-114.34	38.9406	602.204	403.732	245.007	139.772	139.771	139.771	-120.391	-2.09802	-38.5604	43.5765	3.1126	2.08144	-0.637729	-0.0964632	0.721437	1038.82	-140.86	-2.21425	0	0	0.976307
371	0	23.2811	0	0	27.4119	3.84503	-30.8505	-0.288052	0.344337	-0.503342	-4.68327	-1.22E-14	24.9555	0	0	-0.0512049	-1.33048	-16.8042	-2.40661	502.848	370.845	688.06	377.546	377.546	377.546	24.8002	-114.318	37.5901	601.337	404.766	243.874	139.771	139.772	139.771	-120.134	-2.36608	-37.4927	43.1913	2.88131	0.90966	-0.955439	-0.102908	0.649634	1123.61	-124.259	8.30698	0	0	0.809334
372	0	23.5585	0	0	27.4539	3.65201	-29.896	-0.281102	0.313504	-0.474189	-4.67894	-2.71E-15	24.111	0	0	-0.0394338	-1.64719	-17.0331	-1.31017	506.329	370.87	687.568	378.402	378.402	378.402	24.5536	-113.773	36.1822	597.269	405.588	241.647	139.772	139.771	139.771	-119.305	-2.51678	-36.4777	42.893	2.57449	-0.381742	-1.23633	-0.0850668	0.63874	1170.26	-97.8446	18.8107	0	0	0.704629
373	0	23.744	0	0	27.479	3.52046	-29.2346	-0.281679	0.270265	-0.426726	-6.12962	2.71E-15	22.3563	0	0	-0.0235683	-1.92446	-17.3261	-0.212523	510.084	371.07	686.627	379.029	379.029	379.029	24.3263	-112.716	34.8003	590.174	406.222	238.42	139.772	139.772	139.772	-117.923	-2.51496	-35.5564	42.6285	2.19242	-1.69369	-1.43007	-0.0562751	0.698369	1161.28	-68.727	27.853	0	0	0.662526
374	0	23.8036	0	0	27.4651	3.46308	-28.9434	-0.288405	0.218211	-0.363394	-9.08428	1.35E-15	19.7846	0	0	-0.00758271	-2.14095	-17.6392	0.795907	513.781	371.477	685.147	379.406	379.406	379.406	24.0949	-111.187	33.5169	580.301	406.683	234.399	139.771	139.772	139.772	-116.038	-2.33835	-34.7589	42.3543	1.7414	-2.92008	-1.50621	-0.0322474	0.819984	1088.18	-44.5472	34.0333	0	0	0.644367
375	0	23.7369	0	0	27.4171	3.48401	-29.0498	-0.298943	0.161879	-0.288379	-13.3231	-1.35E-15	16.5955	0	0	0.00530862	-2.27876	-17.941	1.63239	517.146	372.107	683.09	379.497	379.497	379.497	23.8482	-109.264	32.3846	567.971	406.982	229.883	139.772	139.772	139.772	-113.736	-1.98681	-34.0992	42.0464	1.23519	-3.96266	-1.46531	-0.0223429	0.983858	956.557	-30.7125	36.4029	0	0	0.594874
376	0	23.5871	0	0	27.3795	3.57898	-29.5299	-0.309433	0.106167	-0.207278	-18.2494	6.09E-15	13.0611	0	0	0.0145094	-2.32797	-18.215	2.23051	519.983	372.949	680.472	379.268	379.268	379.268	23.5856	-107.071	31.4358	553.568	407.131	225.228	139.772	139.772	139.772	-111.155	-1.4838	-33.5758	41.7051	0.694943	-4.74468	-1.33558	-0.0273327	1.16349	785.581	-29.3814	34.8631	0	0	0.481257
377	0	23.4357	0	0	27.4339	3.73662	-30.3167	-0.314729	0.056297	-0.127733	-22.9444	1.08E-14	9.52338	0	0	0.0220455	-2.28985	-18.4558	2.54635	522.164	373.958	677.358	378.689	378.689	378.689	23.3106	-104.768	30.6871	537.532	407.147	220.797	139.771	139.772	139.772	-108.473	-0.868474	-33.1763	41.3533	0.148608	-5.2208	-1.16439	-0.0331838	1.33318	605.451	-37.8511	30.2163	0	0	0.32025
378	0	23.3788	0	0	27.6773	3.94121	-31.3191	-0.30863	0.0165908	-0.0586193	-26.3326	5.75E-15	6.30893	0	0	0.0302406	-2.17847	-18.6626	2.56215	523.605	375.067	673.836	377.749	377.749	377.749	23.0249	-102.532	30.1477	520.32	407.061	216.897	139.771	139.772	139.772	-105.875	-0.181641	-32.8853	41.0289	-0.368097	-5.38283	-1.00393	-0.0198978	1.47563	448.666	-50.2958	23.8398	0	0	0.162824
379	0	23.4937	0	0	28.1884	4.17592	-32.4429	-0.288216	-0.0108782	-0.00635989	-27.6855	7.61E-15	3.63562	0	0	0.0390736	-2.02018	-18.8319	2.28706	524.237	376.2	669.996	376.456	376.456	376.456	22.7262	-100.51	29.8224	502.366	406.911	213.717	139.772	139.771	139.772	-103.52	0.546079	-32.6908	40.775	-0.809884	-5.25969	-0.897346	0.0245016	1.58334	339.478	-60.3835	16.9967	0	0	0.0521365
380	0	23.8175	0	0	29.0039	4.42543	-33.607	-0.256797	-0.0267329	0.027654	-26.9809	2.88E-15	1.57692	0	0	0.0461848	-1.85043	-18.9521	1.75342	523.981	377.282	665.909	374.841	374.841	374.841	22.41	-98.8003	29.7088	484.033	406.736	211.302	139.772	139.771	139.771	-101.506	1.29763	-32.5827	40.6316	-1.1222	-4.90928	-0.860299	0.0983996	1.66978	285.171	-62.6369	10.2496	0	0	-0.00695268
381	0	24.3455	0	0	30.1138	4.67706	-34.7496	-0.2206	-0.0331852	0.046201	-24.7027	4.57E-15	0.119162	0	0	0.0491723	-1.7084	-19.0035	1.01102	522.735	378.257	661.624	372.954	372.954	372.954	22.0698	-97.4425	29.7928	465.586	406.57	209.576	139.772	139.772	139.772	-99.8719	2.06578	-32.5491	40.6302	-1.24562	-4.40615	-0.869416	0.170261	1.75107	274.047	-56.9015	3.6863	0	0	-0.0453922
382	0	25.0406	0	0	31.4693	4.9211	-35.8279	-0.186224	-0.0333677	0.0535096	-21.5893	-2.41E-15	-0.826645	0	0	0.0474872	-1.62911	-18.9605	0.122891	520.389	379.095	657.174	370.855	370.855	370.855	21.7001	-96.4292	30.0474	447.195	406.439	208.389	139.771	139.772	139.771	-98.606	2.84646	-32.5745	40.7894	-1.12679	-3.82886	-0.881033	0.195476	1.84102	284.4	-47.2926	-2.51873	0	0	-0.0945903
383	0	25.8479	0	0	32.9966	5.15051	-36.8151	-0.159284	-0.0311592	0.0539196	-18.4113	1.18E-15	-1.44578	0	0	0.0424798	-1.6352	-18.7976	-0.837826	516.852	379.788	652.592	368.611	368.611	368.611	21.3012	-95.7181	30.4356	428.95	406.359	207.571	139.772	139.772	139.772	-97.6612	3.63333	-32.6419	41.112	-0.733441	-3.24922	-0.842022	0.140091	1.94206	291.484	-39.6834	-7.66944	0	0	-0.153993
384	0	26.711	0	0	34.6141	5.35978	-37.6935	-0.141978	-0.0294003	0.0510803	-15.6716	2.27E-15	-1.90805	0	0	0.0361407	-1.73185	-18.4949	-1.79055	512.089	380.349	647.925	366.294	366.294	366.294	20.8812	-95.2486	30.9143	410.882	406.343	206.972	139.772	139.772	139.772	-96.9748	4.41398	-32.7355	41.5817	-0.0691999	-2.72823	-0.714364	-0.00395577	2.0492	277.36	-38.4958	-11.0163	0	0	-0.187979
385	0	27.583	0	0	36.2438	5.54347	-38.4475	-0.133652	-0.0294605	0.0474639	-13.5736	-3.24E-15	-2.33074	0	0	0.0300069	-1.90689	-18.0426	-2.65188	506.143	380.793	643.241	363.971	363.971	363.971	20.4576	-94.9562	31.4369	392.994	406.391	206.488	139.772	139.771	139.772	-96.4828	5.16696	-32.8419	42.1597	0.816249	-2.31756	-0.4878	-0.211747	2.1568	235.638	-44.9852	-12.1254	0	0	-0.158139
386	0	28.4308	0	0	37.8165	5.69531	-39.0589	-0.132974	-0.031078	0.0440254	-12.1505	-3.14E-15	-2.7444	0	0	0.0249622	-2.13574	-17.4422	-3.34292	499.144	381.125	638.631	361.706	361.706	361.706	20.0579	-94.7795	31.9535	375.276	406.501	206.058	139.772	139.772	139.772	-96.1286	5.85979	-32.9501	42.7843	1.82809	-2.06358	-0.190242	-0.43024	2.27253	174.779	-56.2368	-11.3039	0	0	-0.0693039
387	0	29.2351	0	0	39.2729	5.80852	-39.5079	-0.138586	-0.0330448	0.0409874	-11.3219	5.14E-15	-3.11203	0	0	0.0212139	-2.38955	-16.7032	-3.79915	491.28	381.339	634.2	359.565	359.565	359.565	19.7162	-94.6654	32.4121	357.713	406.668	205.667	139.772	139.772	139.772	-95.866	6.45105	-33.0503	43.3749	2.8422	-2.00949	0.126212	-0.595183	2.41474	112.401	-65.7145	-9.59285	0	0	0.0231476
388	0	29.9847	0	0	40.564	5.87747	-39.7785	-0.149933	-0.0341734	0.038291	-10.9942	1.04E-15	-3.37873	0	0	0.0185393	-2.64362	-15.8371	-3.9799	482.759	381.417	630.058	357.63	357.63	357.63	19.4672	-94.5683	32.7624	340.288	406.887	205.332	139.772	139.772	139.772	-95.6575	6.89772	-33.133	43.8408	3.73364	-2.19215	0.410888	-0.661649	2.59538	66.2048	-67.0481	-8.12791	0	0	0.0637303
389	0	30.6713	0	0	41.6512	5.89971	-39.8653	-0.166658	-0.0338147	0.0361233	-11.0631	-2.18E-15	-3.50251	0	0	0.0164046	-2.8827	-14.8511	-3.87344	473.76	381.347	626.303	356.001	356.001	356.001	19.338	-94.4492	32.9619	322.977	407.16	205.099	139.772	139.772	139.772	-95.47	7.16565	-33.1886	44.0897	4.40749	-2.63343	0.63474	-0.628515	2.79911	45.9662	-57.7827	-7.61412	0	0	0.0515023
390	0	31.2846	0	0	42.5073	5.87713	-39.7771	-0.187703	-0.0326371	0.0348481	-11.3892	-3.91E-15	-3.51427	0	0	0.0141367	-3.09998	-13.7429	-3.49493	464.41	381.132	623.018	354.781	354.78	354.781	19.3422	-94.2729	32.9821	305.757	407.494	205.033	139.772	139.772	139.772	-95.2698	7.23832	-33.2081	44.0338	4.8185	-3.3298	0.797698	-0.543757	2.98359	49.3542	-42.1637	-7.81359	0	0	0.0391319
391	0	31.8103	0	0	43.115	5.81553	-39.5355	-0.211472	-0.0317738	0.0346648	-11.8333	-9.09E-16	-3.46869	0	0	0.0112459	-3.28963	-12.5006	-2.87909	454.779	380.796	620.263	354.048	354.048	354.048	19.4785	-94.0053	32.81	288.604	407.896	205.218	139.772	139.772	139.772	-95.0194	7.11992	-33.184	43.5936	4.9703	-4.246	0.898417	-0.473252	3.10861	69.2121	-28.2777	-7.92324	0	0	0.0801623
392	0	32.2292	0	0	43.4643	5.72338	-39.1708	-0.235888	-0.0322279	0.035165	-12.2655	-2.82E-15	-3.41412	0	0	0.00751318	-3.43775	-11.1078	-2.07624	444.891	380.377	618.072	353.836	353.836	353.836	19.7328	-93.6114	32.4475	271.503	408.376	205.744	139.772	139.771	139.772	-94.6763	6.83344	-33.1111	42.7065	4.89781	-5.31648	0.920845	-0.450044	3.16973	99.0366	-22.2095	-6.91754	0	0	0.198183
393	0	32.5174	0	0	43.5502	5.6109	-38.7204	-0.258862	-0.034627	0.0357302	-12.594	-6.12E-15	-3.38544	0	0	0.00297055	-3.52031	-9.55276	-1.15522	434.741	379.919	616.456	354.143	354.143	354.143	20.0815	-93.0558	31.9094	254.445	408.932	206.706	139.772	139.772	139.772	-94.1935	6.41672	-32.9881	41.3417	4.64662	-6.45397	0.851158	-0.470635	3.18733	132.251	-27.1576	-3.97068	0	0	0.380902
394	0	32.6468	0	0	43.371	5.48949	-38.2276	-0.278381	-0.0391446	0.0358851	-12.7571	-4.45E-15	-3.40479	0	0	-0.0021939	-3.51015	-7.83752	-0.207504	424.309	379.459	615.417	354.947	354.947	354.947	20.4962	-92.3031	31.221	237.436	409.553	208.189	139.772	139.772	139.772	-93.5225	5.91726	-32.8179	39.5158	4.26191	-7.56153	0.69103	-0.503389	3.19261	161.967	-42.2082	1.08628	0	0	0.581711
395	0	32.5867	0	0	42.9269	5.37129	-37.7412	-0.292866	-0.0456627	0.0358812	-12.7313	-9.00E-15	-3.49087	0	0	-0.00771108	-3.38945	-5.98355	0.655094	413.576	379.015	614.961	356.217	356.217	356.217	20.9466	-91.3206	30.4145	220.492	410.215	210.264	139.772	139.772	139.772	-92.6171	5.38625	-32.6076	37.3016	3.78931	-8.54769	0.479128	-0.511942	3.20028	177.876	-63.2057	7.60138	0	0	0.718547
396	0	32.3064	0	0	42.219	5.26824	-37.3118	-0.300741	-0.0541575	0.0370248	-12.4808	-1.63E-15	-3.67415	0	0	-0.0132315	-3.16075	-4.03127	1.31616	402.552	378.586	615.115	357.916	357.916	357.916	21.406	-90.08	29.5238	203.643	410.882	212.981	139.772	139.772	139.771	-91.4371	4.87099	-32.3672	34.8207	3.27924	-9.34138	0.303025	-0.478145	3.19775	163.03	-85.2582	14.3637	0	0	0.673105
397	0	31.7801	0	0	41.2465	5.19005	-36.9826	-0.300949	-0.0646784	0.0411657	-11.9741	-9.31E-15	-3.97789	0	0	-0.0183338	-2.84961	-2.03255	1.68386	391.307	378.152	615.921	359.97	359.97	359.97	21.857	-88.5591	28.5762	186.937	411.515	216.362	139.771	139.772	139.772	-89.9525	4.40502	-32.1076	32.2148	2.78454	-9.89999	0.254019	-0.404748	3.15574	102.421	-104.377	20.2046	0	0	0.356627
398	0	30.991	0	0	40.0059	5.14203	-36.779	-0.293448	-0.0769131	0.0494711	-11.2089	-4.65E-16	-4.37571	0	0	-0.0225932	-2.49723	-0.0399423	1.71873	379.988	377.692	617.419	362.269	362.269	362.269	22.2964	-86.7424	27.5861	170.449	412.073	220.401	139.772	139.772	139.772	-88.1462	3.99996	-31.839	29.6097	2.34887	-10.2062	0.375739	-0.302232	3.05705	-7.07636	-117.596	24.6172	0	0	-0.215959
399	0	29.9334	0	0	38.4904	5.12414	-36.7029	-0.279541	-0.0897325	0.061472	-10.2389	-1.56E-15	-4.76661	0	0	-0.0256895	-2.14838	1.90206	1.44422	368.815	377.19	619.626	364.673	364.673	364.673	22.7361	-84.6207	26.5526	154.277	412.52	225.056	139.772	139.772	139.772	-86.0139	3.64434	-31.5713	27.0918	1.99409	-10.2602	0.630017	-0.180885	2.90586	-150.497	-122.623	27.709	0	0	-0.910503
400	0	28.6099	0	0	36.6919	5.13201	-36.7364	-0.26157	-0.101371	0.0749905	-9.17423	-2.20E-15	-5.00954	0	0	-0.0275218	-1.84049	3.7598	0.932988	358.049	376.646	622.515	367.048	367.048	367.048	23.1968	-82.1906	25.4648	138.536	412.829	230.255	139.772	139.771	139.772	-83.5614	3.31128	-31.3149	24.7081	1.71823	-10.0753	0.92878	-0.0502779	2.71697	-302.613	-118.227	29.8794	0	0	-1.55665
401	0	27.0272	0	0	34.6032	5.15938	-36.8527	-0.242348	-0.110052	0.087455	-8.17157	3.13E-15	-4.99125	0	0	-0.0283763	-1.59807	5.50827	0.279964	347.943	376.072	626.01	369.291	369.291	369.291	23.7009	-79.4526	24.3101	123.346	412.982	235.9	139.772	139.772	139.772	-80.7993	2.97087	-31.0817	22.4826	1.50676	-9.67926	1.20123	0.0762639	2.50329	-443.721	-104.551	31.3186	0	0	-2.04626
402	0	25.1942	0	0	32.2218	5.20022	-37.0256	-0.224514	-0.114078	0.0965193	-7.41394	4.06E-15	-4.64328	0	0	-0.0290434	-1.43151	7.12754	-0.421105	338.716	375.493	629.992	371.342	371.342	371.342	24.265	-76.4111	23.0799	108.808	412.971	241.875	139.772	139.772	139.772	-77.7401	2.59992	-30.8852	20.432	1.34658	-9.11497	1.40862	0.174658	2.27203	-562.245	-84.0559	31.8253	0	0	-2.33444
403	0	23.1229	0	0	29.5539	5.2497	-37.234	-0.210392	-0.112115	0.100302	-7.10927	3.55E-15	-3.94991	0	0	-0.0308425	-1.33731	8.59963	-1.09268	330.535	374.935	634.305	373.192	373.192	373.192	24.8967	-73.0754	21.7729	94.9979	412.795	248.064	139.772	139.772	139.772	-74.3983	2.18656	-30.7385	18.5729	1.23159	-8.4379	1.53572	0.217309	2.02696	-651.974	-61.1683	31.0043	0	0	-2.41284
404	0	20.8343	0	0	26.6204	5.30406	-37.4616	-0.201444	-0.103229	0.0974724	-7.4428	1.02E-15	-2.92354	0	0	-0.0352796	-1.29906	9.90602	-1.68095	323.521	374.423	638.762	374.875	374.875	374.875	25.591	-69.4637	20.3936	81.9558	412.464	254.37	139.772	139.771	139.772	-70.7937	1.7306	-30.6503	16.9236	1.15861	-7.71177	1.59483	0.198408	1.7758	-711.934	-38.6696	28.4551	0	0	-2.30135
405	0	18.3639	0	0	23.4627	5.35994	-37.6942	-0.198077	-0.0870479	0.0877532	-8.53847	1.02E-15	-1.58762	0	0	-0.0435212	-1.2912	11.0274	-2.15526	317.758	373.976	643.157	376.468	376.468	376.468	26.3299	-65.6083	18.9514	69.69	411.998	260.724	139.771	139.772	139.772	-66.9566	1.24175	-30.621	15.5009	1.12227	-7.0038	1.60759	0.140965	1.52703	-743.564	-16.2913	23.892	0	0	-2.03705
406	0	15.7673	0	0	20.1477	5.41382	-37.917	-0.199419	-0.0638748	0.0718483	-10.4092	7.27E-15	0.0342772	0	0	-0.0556705	-1.28581	11.945	-2.50273	313.299	373.598	647.274	378.066	378.066	378.066	27.0817	-61.56	17.4601	58.1834	411.426	267.101	139.772	139.772	139.772	-62.9336	0.736447	-30.6399	14.317	1.11422	-6.37856	1.59611	0.0848349	1.29019	-749.372	7.95346	17.3075	0	0	-1.67076
407	0	13.1214	0	0	16.7708	5.46232	-38.1164	-0.203839	-0.0353541	0.0518545	-12.9561	5.41E-15	1.87298	0	0	-0.0702923	-1.26041	12.6434	-2.72096	310.181	373.283	650.908	379.762	379.762	379.762	27.8052	-57.3918	15.9389	47.405	410.786	273.518	139.772	139.772	139.772	-58.7918	0.234252	-30.6852	13.3772	1.12583	-5.88935	1.57648	0.0656208	1.07299	-733.581	35.7247	9.00164	0	0	-1.2629
408	0	10.5219	0	0	13.4525	5.50316	-38.2834	-0.209763	-0.00435304	0.0309195	-15.9947	-1.52E-15	3.80446	0	0	-0.0844157	-1.20304	13.1137	-2.81119	308.423	373.018	653.879	381.628	381.628	381.628	28.4563	-53.1978	14.4126	37.3254	410.126	280.025	139.772	139.772	139.772	-54.6198	-0.2465	-30.7291	12.6773	1.15099	-5.56898	1.55547	0.0893944	0.878517	-701.774	65.1851	-0.340564	0	0	-0.870511
409	0	8.07698	0	0	10.3308	5.53654	-38.4194	-0.216118	0.024821	0.0126523	-19.2734	1.02E-15	5.60754	0	0	-0.0939973	-1.11226	13.3562	-2.77447	308.024	372.788	656.044	383.701	383.701	383.701	28.9979	-49.0883	12.9122	27.9312	409.506	286.693	139.772	139.772	139.772	-50.5244	-0.692712	-30.7445	12.2029	1.18634	-5.42395	1.52907	0.141369	0.706713	-660.603	92.6748	-9.59073	0	0	-0.533903
410	0	5.89573	0	0	7.54607	5.56615	-38.5395	-0.222614	0.0475984	-0.000147491	-22.5095	2.37E-15	7.01707	0	0	-0.095133	-0.993326	13.3803	-2.61189	308.957	372.583	657.302	385.983	385.983	385.983	29.4082	-45.179	11.4724	19.2384	408.984	293.589	139.772	139.772	139.772	-46.6208	-1.09852	-30.713	11.9302	1.22906	-5.43586	1.48438	0.197821	0.560449	-615.867	114.45	-17.3067	0	0	-0.268865
411	0	4.07568	0	0	5.22332	5.59959	-38.6748	-0.22933	0.0600707	-0.00565658	-25.4076	-6.77E-16	7.77044	0	0	-0.0854921	-0.853673	13.2036	-2.32854	311.162	372.403	657.599	388.444	388.444	388.444	29.6857	-41.5773	10.128	11.2974	408.614	300.762	139.772	139.772	139.772	-43.0191	-1.46404	-30.6301	11.8304	1.27536	-5.57012	1.40461	0.235627	0.438976	-571.924	127.982	-22.1128	0	0	-0.0704543
412	0	2.69007	0	0	3.45582	5.64739	-38.8671	-0.236622	0.0601031	-0.00352985	-27.7191	2.03E-15	7.6841	0	0	-0.0656195	-0.698806	12.8479	-1.93919	314.538	372.263	656.927	391.026	391.026	391.026	29.8468	-38.3701	8.91144	4.19159	408.43	308.218	139.771	139.772	139.772	-39.8094	-1.79089	-30.5053	11.8749	1.31954	-5.78594	1.28085	0.237361	0.340326	-532.065	131.952	-23.0219	0	0	0.0776258
413	0	1.77981	0	0	2.29564	5.7208	-39.1606	-0.244342	0.0476316	0.00595835	-29.2525	2.03E-15	6.69037	0	0	-0.0390281	-0.529407	12.3365	-1.47203	318.949	372.193	655.315	393.655	393.655	393.655	29.9192	-35.6157	7.85202	-1.97083	408.438	315.918	139.772	139.772	139.771	-37.0519	-2.07604	-30.3581	12.0398	1.35374	-6.04398	1.12038	0.199289	0.261536	-500.067	127.274	-19.7828	0	0	0.194392
414	0	1.34985	0	0	1.7517	5.82882	-39.5878	-0.251677	0.0244393	0.0220438	-29.9069	2.71E-15	4.84964	0	0	-0.0111387	-0.340242	11.691	-0.967268	324.231	372.231	652.826	396.248	396.248	396.248	29.9319	-33.3408	6.97668	-7.06831	408.611	323.771	139.772	139.772	139.772	-34.772	-2.3066	-30.2103	12.3092	1.36834	-6.30974	0.957092	0.127926	0.202514	-482.85	115.838	-12.7669	0	0	0.299268
415	0	1.37035	0	0	1.79315	5.9751	-40.1579	-0.257359	-0.00622022	0.043554	-29.7002	0	2.3473	0	0	0.012718	-0.120466	10.9303	-0.468747	330.219	372.422	649.542	398.722	398.722	398.722	29.9085	-31.5421	6.31111	-10.9796	408.891	331.639	139.772	139.772	139.772	-32.9604	-2.45798	-30.0806	12.6719	1.34822	-6.55469	0.824611	0.0344315	0.164941	-485.082	99.6135	-2.87374	0	0	0.409244
416	0	1.7823	0	0	2.35648	6.15595	-40.8495	-0.260291	-0.0403326	0.0685689	-28.791	-5.41E-15	-0.543752	0	0	0.0293116	0.144695	10.0705	-0.0147675	336.762	372.805	645.556	400.997	400.997	400.997	29.8631	-30.1897	5.87823	-13.5955	409.199	339.344	139.772	139.772	139.772	-31.5784	-2.49724	-29.981	13.1182	1.27001	-6.75651	0.742544	-0.0687791	0.155978	-506.928	80.1638	8.73829	0	0	0.535791
417	0	2.50806	0	0	3.35541	6.35992	-41.6123	-0.25985	-0.0739072	0.0948054	-27.4441	2.71E-15	-3.51901	0	0	0.0384767	0.471515	9.12364	0.368143	343.75	373.412	640.977	403.003	403.003	403.003	29.8003	-29.2362	5.6944	-14.8266	409.451	346.689	139.772	139.772	139.772	-30.5682	-2.39083	-29.9155	13.6394	1.10213	-6.90137	0.709091	-0.1688	0.181853	-543.398	58.6508	20.8998	0	0	0.683498
418	0	3.46467	0	0	4.69235	6.56901	-42.3755	-0.25596	-0.103828	0.119647	-25.9596	1.22E-14	-6.31157	0	0	0.0425128	0.874577	8.09746	0.666088	351.111	374.259	635.92	404.672	404.672	404.672	29.7164	-28.6271	5.76481	-14.6046	409.568	353.472	139.772	139.772	139.772	-29.8671	-2.11364	-29.8798	14.2314	0.8061	-6.98419	0.70661	-0.246924	0.249881	-585.833	37.2441	32.5903	0	0	0.85265
419	0	4.57684	0	0	6.27013	6.76136	-43.0613	-0.249047	-0.127927	0.141168	-24.5948	-5.41E-15	-8.70285	0	0	0.0446569	1.36316	6.99442	0.874911	358.817	375.344	630.521	405.945	405.945	405.945	29.6015	-28.3129	6.08107	-12.8806	409.484	359.507	139.772	139.772	139.772	-29.4209	-1.65569	-29.8628	14.8989	0.340299	-7.00552	0.720679	-0.279166	0.364544	-627.238	19.5479	42.9872	0	0	1.04929
420	0	5.78619	0	0	8.00219	6.9149	-43.5977	-0.239383	-0.145296	0.158219	-23.4699	-4.06E-15	-10.5492	0	0	0.0474131	1.93777	5.81173	0.997868	366.873	376.649	624.931	406.76	406.76	406.76	29.4417	-28.2584	6.62238	-9.62202	409.154	364.635	139.772	139.772	139.772	-29.1947	-1.02419	-29.8478	15.6598	-0.334424	-6.9675	0.74576	-0.25182	0.52444	-663.775	7.94707	51.6648	0	0	1.28813
421	0	7.05471	0	0	9.81866	7.011	-43.9286	-0.226845	-0.156532	0.170582	-22.5479	-1.35E-15	-11.8089	0	0	0.0516694	2.58939	4.54236	1.04523	375.309	378.144	619.322	407.059	407.058	407.059	29.2234	-28.446	7.35927	-4.81116	408.554	368.735	139.772	139.772	139.772	-29.1759	-0.241306	-29.8177	16.5449	-1.25163	-6.86985	0.781365	-0.183649	0.715046	-694.471	-0.963922	58.8974	0	0	1.5814
422	0	8.36149	0	0	11.6666	7.03721	-44.0181	-0.211426	-0.162702	0.178235	-21.7087	0	-12.4848	0	0	0.0569201	3.30301	3.17666	1.03449	384.17	379.791	613.871	406.8	406.8	406.8	28.9368	-28.8724	8.2578	1.55242	407.678	371.719	139.772	139.772	139.772	-29.3704	0.660166	-29.7591	17.5938	-2.44009	-6.70567	0.820317	-0.0903929	0.921934	-717.396	-10.3924	65.3106	0	0	1.9302
423	0	9.69622	0	0	13.5066	6.98883	-43.8525	-0.19378	-0.164502	0.181051	-20.845	8.12E-15	-12.5821	0	0	0.0619013	4.06027	1.70387	0.98801	393.499	381.55	608.751	405.967	405.967	405.967	28.5799	-29.5422	9.28209	9.44908	406.535	373.533	139.772	139.772	139.772	-29.7942	1.64112	-29.6672	18.8542	-3.91439	-6.46024	0.838068	0.0369738	1.13608	-726.382	-19.114	71.2609	0	0	2.32252
424	0	11.052	0	0	15.3088	6.86995	-43.4416	-0.175295	-0.162371	0.178746	-19.9186	1.35E-15	-12.1282	0	0	0.0652123	4.83769	0.113058	0.92637	403.322	383.383	604.128	404.569	404.569	404.569	28.1598	-30.4612	10.3967	18.8378	405.141	374.158	139.772	139.772	139.772	-30.4653	2.66024	-29.5469	20.3865	-5.64912	-6.11497	0.804324	0.22421	1.35343	-713.312	-22.1292	76.6843	0	0	2.73309
425	0	12.4201	0	0	17.051	6.69309	-42.8197	-0.157626	-0.156674	0.171361	-18.9564	1.35E-15	-11.1831	0	0	0.0658448	5.60226	-1.60619	0.85951	413.625	385.253	600.161	402.624	402.624	402.625	27.6919	-31.6324	11.5696	29.6581	403.519	373.602	139.772	139.772	139.772	-31.3983	3.67876	-29.4127	22.2672	-7.54775	-5.65617	0.705324	0.483739	1.56893	-673.125	-14.6173	81.0677	0	0	3.11105
426	0	13.7881	0	0	18.7188	6.47721	-42.0427	-0.142232	-0.147973	0.159811	-18.0196	5.41E-15	-9.84686	0	0	0.0635477	6.30956	-3.46215	0.781792	424.341	387.123	597.001	400.145	400.145	400.145	27.1971	-33.0553	12.7763	41.8338	401.695	371.909	139.772	139.772	139.772	-32.6012	4.66556	-29.2853	24.5789	-9.43296	-5.08466	0.574928	0.767672	1.78238	-611.366	0.609099	83.7992	0	0	3.37776
427	0	15.1405	0	0	20.3056	6.24381	-41.1803	-0.130083	-0.137353	0.146222	-17.1665	4.06E-15	-8.26912	0	0	0.0588809	6.91189	-5.45717	0.678158	435.358	388.96	594.784	397.151	397.151	397.151	26.6985	-34.727	14.0034	55.2791	399.695	369.148	139.771	139.772	139.771	-34.0757	5.60072	-29.1899	27.3788	-11.089	-4.41922	0.503028	0.958973	2.00449	-547.136	10.8135	84.5297	0	0	3.49769
428	0	16.4619	0	0	21.8123	6.01223	-40.3011	-0.121665	-0.125646	0.132623	-16.4319	-1.35E-15	-6.5827	0	0	0.0528358	7.37553	-7.58208	0.54314	446.545	390.729	593.611	393.721	393.721	393.721	26.2195	-36.6424	15.2485	69.9067	397.548	365.406	139.771	139.772	139.772	-35.8184	6.47511	-29.1537	30.6548	-12.3468	-3.69127	0.555883	0.982443	2.24968	-495.394	9.84742	82.9092	0	0	3.51225
429	0	17.74	0	0	23.2447	5.79664	-39.4611	-0.117069	-0.113223	0.120317	-15.8186	-4.06E-15	-4.87905	0	0	0.0463669	7.69199	-9.81318	0.39804	457.778	392.405	593.538	390.036	390.036	390.036	25.7814	-38.795	16.5169	85.634	395.286	360.779	139.772	139.772	139.772	-37.822	7.28643	-29.2029	34.3086	-13.1383	-2.93669	0.741218	0.845068	2.50783	-460.429	1.63451	78.7209	0	0	3.47503
430	0	18.965	0	0	24.6087	5.60563	-38.6991	-0.116086	-0.100192	0.11017	-15.3043	-2.71E-15	-3.21373	0	0	0.0401128	7.87593	-12.1138	0.296157	468.962	393.972	594.586	386.354	386.354	386.354	25.4024	-41.1758	17.8163	102.387	392.949	355.371	139.772	139.772	139.772	-40.0765	8.03401	-29.36	38.1716	-13.4928	-2.19307	1.01249	0.613054	2.74938	-437.253	-5.13766	71.7974	0	0	3.37397
431	0	20.1276	0	0	25.9069	5.44315	-38.0377	-0.118347	-0.0867323	0.102705	-14.8642	-2.03E-15	-1.62458	0	0	0.0343839	7.95414	-14.439	0.312763	480.025	395.418	596.751	382.952	382.952	382.952	25.0956	-43.7711	19.1518	120.1	390.582	349.281	139.772	139.772	139.772	-42.5682	8.71462	-29.641	42.0399	-13.4991	-1.50076	1.28997	0.372465	2.94012	-415.008	-3.06851	62.2192	0	0	3.13034
432	0	21.2169	0	0	27.1345	5.30997	-37.4863	-0.123559	-0.0730984	0.0983058	-14.5023	2.71E-15	-0.13308	0	0	0.0292883	7.95288	-16.7406	0.52182	490.904	396.742	600.012	380.051	380.051	380.051	24.8698	-46.5609	20.5236	138.716	388.238	342.611	139.772	139.772	139.772	-45.2786	9.32094	-30.0543	45.7136	-13.2586	-0.904118	1.49397	0.192186	3.05912	-382.372	10.5291	50.3469	0	0	2.6797
433	0	22.219	0	0	28.2798	5.20498	-37.0457	-0.131342	-0.0598755	0.0974757	-14.245	-2.03E-15	1.22685	0	0	0.0248376	7.89016	-18.9707	0.969352	501.516	397.941	604.329	377.781	377.781	377.781	24.7305	-49.5188	21.927	158.185	385.977	335.457	139.772	139.772	139.772	-48.1848	9.84179	-30.6015	49.031	-12.8515	-0.450886	1.58158	0.0991782	3.09285	-334.512	32.6279	36.8924	0	0	2.05667
434	0	23.1195	0	0	29.3266	5.12572	-36.7096	-0.141245	-0.0478002	0.100427	-14.1298	4.10E-15	2.40621	0	0	0.0209787	7.77518	-21.0841	1.65736	511.742	399.017	609.638	376.169	376.169	376.169	24.6825	-52.6149	23.3543	178.464	383.867	327.911	139.772	139.772	139.772	-51.2621	10.2632	-31.2798	51.8845	-12.3291	-0.185865	1.55519	0.0850227	3.03466	-273.966	57.0883	22.866	0	0	1.37721
435	0	23.9058	0	0	30.2573	5.06848	-36.465	-0.152845	-0.0376063	0.106966	-14.1889	2.71E-15	3.33847	0	0	0.017588	7.61178	-23.038	2.54405	521.431	399.97	615.833	375.154	375.154	375.154	24.731	-55.8191	24.7959	199.526	381.979	320.059	139.772	139.772	139.771	-54.4874	10.5686	-32.0833	54.2177	-11.7216	-0.13806	1.4308	0.125536	2.88485	-204.647	78.1956	9.10422	0	0	0.75309
436	0	24.5697	0	0	31.0559	5.02823	-36.292	-0.165714	-0.0294402	0.116091	-14.4239	-3.81E-15	3.9755	0	0	0.0144406	7.40256	-24.7934	3.55301	530.407	400.787	622.767	374.595	374.595	374.595	24.882	-59.1045	26.2415	221.35	380.386	311.986	139.772	139.772	139.772	-57.8433	10.7385	-33.0043	56.0172	-11.0469	-0.306549	1.2131	0.190133	2.65913	-126.773	91.6688	-4.266	0	0	0.248878
437	0	25.1087	0	0	31.7098	4.99897	-36.1658	-0.179602	-0.0226689	0.126091	-14.8079	5.41E-15	4.30665	0	0	0.0112901	7.15299	-26.3167	4.58294	538.484	401.444	630.247	374.312	374.312	374.312	25.1418	-62.4492	27.6804	243.93	379.161	303.778	139.771	139.772	139.772	-61.3198	10.7516	-34.0326	57.3059	-10.3108	-0.653225	0.909612	0.25231	2.38852	-39.5606	95.6675	-17.9587	0	0	-0.100928
438	0	25.524	0	0	32.2095	4.9746	-36.0604	-0.194825	-0.0164844	0.134688	-15.3196	2.88E-15	4.33241	0	0	0.00799153	6.87393	-27.5805	5.51889	545.468	401.901	638.038	374.114	374.114	374.114	25.5141	-65.836	29.1027	267.256	378.37	295.525	139.771	139.772	139.772	-64.9134	10.5863	-35.154	58.1357	-9.50672	-1.10631	0.548482	0.300664	2.11285	55.0555	91.7938	-32.9355	0	0	-0.282701
439	0	25.8181	0	0	32.5479	4.9498	-35.9528	-0.212081	-0.00991671	0.139476	-15.9516	5.08E-15	4.08802	0	0	0.00448943	6.5805	-28.5639	6.24643	551.179	402.104	645.878	373.842	373.842	373.842	25.9955	-69.2507	30.4996	291.313	378.07	287.33	139.772	139.772	139.772	-68.6239	10.2258	-36.3471	58.5756	-8.62075	-1.57241	0.174664	0.338112	1.86806	152.567	84.5715	-49.8684	0	0	-0.307607
440	0	25.9925	0	0	32.7201	4.92115	-35.8281	-0.232572	-0.00174601	0.138198	-16.7433	5.24E-15	3.67411	0	0	0.000751858	6.28746	-29.252	6.66693	555.461	401.996	653.498	373.385	373.385	373.385	26.5701	-72.6804	31.8643	316.065	378.303	279.306	139.771	139.772	139.772	-72.4499	9.66331	-37.5808	58.697	-7.64017	-1.95261	-0.165428	0.372412	1.67942	248.218	79.744	-68.8647	0	0	-0.205781
441	0	26.0464	0	0	32.724	4.88798	-35.6832	-0.257465	0.00911479	0.128948	-17.7625	2.54E-15	3.24288	0	0	-0.00332817	6.00461	-29.6353	6.71026	558.195	401.53	660.648	372.692	372.692	372.692	27.2061	-76.1128	33.1921	341.443	379.093	271.589	139.772	139.772	139.772	-76.3841	8.90801	-38.8135	58.5597	-6.56135	-2.15766	-0.436027	0.407306	1.55825	338.254	81.6259	-88.7521	0	0	-0.0104332
442	0	25.9777	0	0	32.5628	4.85265	-35.5284	-0.287612	0.023569	0.110491	-19.091	-4.06E-15	2.98819	0	0	-0.00795491	5.73411	-29.7102	6.34224	559.317	400.682	667.117	371.77	371.77	371.77	27.8552	-79.5366	34.4798	367.339	380.441	264.331	139.772	139.772	139.772	-80.4095	7.98871	-39.9955	58.2045	-5.39453	-2.11924	-0.62009	0.44074	1.50594	420.637	91.6735	-107.048	0	0	0.250898
443	0	25.7858	0	0	32.2476	4.82042	-35.3866	-0.3227	0.0421396	0.08226	-20.7553	-8.04E-16	3.10184	0	0	-0.0132636	5.47067	-29.4805	5.56663	558.821	399.46	672.751	370.673	370.673	370.673	28.4574	-82.9422	35.7248	393.587	382.329	257.704	139.772	139.771	139.772	-84.4978	6.95311	-41.0746	57.6535	-4.16445	-1.79702	-0.713039	0.466281	1.51404	493.038	107.889	-120.424	0	0	0.55445
444	0	25.4752	0	0	31.7998	4.79854	-35.29	-0.360877	0.0647138	0.0447062	-22.6786	-3.45E-15	3.71218	0	0	-0.0189849	5.20382	-28.9604	4.42315	556.774	397.913	677.458	369.501	369.501	369.501	28.9498	-86.3214	36.9226	419.965	384.713	251.888	139.771	139.772	139.772	-88.6098	5.86166	-42.0029	56.9155	-2.90736	-1.18203	-0.722641	0.474367	1.56638	552.862	124.873	-125.806	0	0	0.87541
445	0	25.0587	0	0	31.2507	4.79441	-35.2718	-0.399014	0.0903738	-0.00076753	-24.6718	1.10E-14	4.83604	0	0	-0.0242242	4.92135	-28.1772	2.98269	553.322	396.123	681.216	368.38	368.38	368.38	29.2778	-89.6656	38.0633	446.182	387.534	247.055	139.772	139.772	139.771	-92.6982	4.77673	-42.743	55.9958	-1.66549	-0.29671	-0.65755	0.456216	1.63904	595.514	135.61	-121.712	0	0	1.18081
446	0	24.5602	0	0	30.6394	4.81322	-35.3548	-0.433242	0.117759	-0.0523496	-26.448	-4.40E-15	6.3854	0	0	-0.0276578	4.61319	-27.1735	1.34125	548.697	394.193	684.066	367.451	367.451	367.451	29.4062	-92.9623	39.1285	471.892	390.709	243.347	139.772	139.772	139.772	-96.7113	3.75032	-43.2719	54.9051	-0.481875	0.80764	-0.530492	0.406251	1.70581	617.764	133.362	-109.14	0	0	1.43688
447	0	24.015	0	0	30.01	4.85538	-35.5404	-0.45986	0.145291	-0.108013	-27.6835	-2.71E-15	8.18785	0	0	-0.0281771	4.27468	-26.0067	-0.387902	543.214	392.235	686.102	366.847	366.847	366.847	29.3255	-96.1923	40.0911	496.706	394.144	240.852	139.772	139.772	139.772	-100.597	2.81495	-43.5811	53.6658	0.604096	2.05608	-0.355629	0.326078	1.74306	618.854	114.034	-91.3332	0	0	1.61629
448	0	23.4677	0	0	29.4064	4.91478	-35.8003	-0.475837	0.171902	-0.166447	-28.0732	6.77E-16	10.0588	0	0	-0.0256178	3.90818	-24.7456	-2.08409	537.252	390.352	687.454	366.667	366.667	366.667	29.0527	-99.3274	40.9175	520.216	397.731	239.582	139.771	139.771	139.771	-104.307	1.98109	-43.6748	52.3143	1.55978	3.35736	-0.15546	0.227188	1.73931	604.288	77.3266	-72.5546	0	0	1.71234
449	0	22.9659	0	0	28.8668	4.97878	-36.0785	-0.479196	0.197464	-0.226294	-27.3968	-6.77E-16	11.86	0	0	-0.0210782	3.52194	-23.4647	-3.63085	531.228	388.623	688.277	366.956	366.956	366.956	28.626	-102.329	41.5714	542.015	401.353	239.46	139.772	139.772	139.772	-107.79	1.242	-43.5664	50.9007	2.36217	4.61167	0.0395539	0.12869	1.69422	584.782	27.6027	-56.684	0	0	1.73668
450	0	22.5522	0	0	28.4165	5.02997	-36.2995	-0.469499	0.222172	-0.285973	-25.592	1.29E-14	13.4928	0	0	-0.0166231	3.12672	-22.2371	-4.92785	525.562	387.097	688.727	367.699	367.699	367.699	28.0954	-105.148	42.018	561.725	404.89	240.312	139.772	139.772	139.772	-110.994	0.582393	-43.2735	49.4847	3.00015	5.71902	0.197982	0.0431533	1.61225	572.494	-29.4286	-45.5862	0	0	1.70871
451	0	22.257	0	0	28.0649	5.04943	-36.3832	-0.448144	0.245914	-0.342923	-22.7916	-6.77E-16	14.8918	0	0	-0.014453	2.73162	-21.1289	-5.89979	520.635	385.789	688.951	368.823	368.823	368.823	27.5135	-107.725	42.2245	579.013	408.229	241.877	139.772	139.772	139.772	-113.86	-0.0141806	-42.8139	48.13	3.47467	6.58831	0.294573	-0.0227525	1.50164	576.873	-86.9211	-38.979	0	0	1.63837
452	0	22.0963	0	0	27.8071	5.02035	-36.2581	-0.417944	0.267786	-0.39423	-19.2799	5.41E-15	16.0227	0	0	-0.0159326	2.34065	-20.1939	-6.50052	516.757	384.686	689.075	370.215	370.215	370.215	26.9272	-109.999	42.1612	593.611	411.268	243.828	139.771	139.772	139.772	-116.325	-0.561639	-42.2012	46.896	3.7973	7.14553	0.316083	-0.0714894	1.3683	602.377	-139.355	-34.9613	0	0	1.52491
453	0	22.0733	0	0	27.6301	4.93154	-35.8733	-0.382244	0.286178	-0.436787	-15.3988	-6.77E-15	16.8987	0	0	-0.0210576	1.95111	-19.4702	-6.71148	514.146	383.748	689.195	371.746	371.746	371.746	26.3725	-111.914	41.8025	605.321	413.931	245.808	139.772	139.772	139.771	-118.334	-1.07018	-41.4445	45.8302	3.98649	7.33904	0.258717	-0.107675	1.21779	648.96	-181.994	-31.2451	0	0	1.36571
454	0	22.1803	0	0	27.5195	4.78016	-35.2087	-0.344802	0.299227	-0.468094	-11.5089	2.71E-15	17.5873	0	0	-0.0286079	1.55442	-18.9771	-6.53724	512.91	382.928	689.36	373.294	373.294	373.294	25.8722	-113.423	41.1334	614.024	416.166	247.463	139.771	139.772	139.772	-119.843	-1.54529	-40.5504	44.9601	4.06352	7.1422	0.123764	-0.135707	1.05592	714.479	-211.269	-26.0462	0	0	1.17013
455	0	22.399	0	0	27.4627	4.5733	-34.2823	-0.309593	0.305108	-0.486699	-7.96989	1.35E-15	18.1737	0	0	-0.0366568	1.13964	-18.7137	-6.00079	513.042	382.178	689.566	374.763	374.763	374.763	25.4345	-114.494	40.156	619.668	417.955	248.477	139.771	139.771	139.771	-120.822	-1.98545	-39.5293	44.2892	4.0488	6.55525	-0.0880492	-0.156193	0.891674	796.578	-224.518	-18.4582	0	0	0.964081
456	0	22.699	0	0	27.4473	4.32776	-33.155	-0.280554	0.302494	-0.491354	-5.14282	-8.12E-15	18.7199	0	0	-0.0430689	0.69867	-18.658	-5.14189	514.416	381.47	689.753	376.091	376.091	376.091	25.0532	-115.104	38.8979	622.263	419.303	248.602	139.772	139.772	139.772	-121.255	-2.37903	-38.4013	43.7968	3.95869	5.60816	-0.366349	-0.162966	0.743439	889.367	-219.008	-8.4386	0	0	0.782512
457	0	23.0371	0	0	27.4572	4.06778	-31.9285	-0.260975	0.290979	-0.481295	-3.37796	-2.71E-15	19.2311	0	0	-0.0458757	0.231481	-18.7694	-4.01772	516.796	380.804	689.803	377.253	377.253	377.253	24.7106	-115.237	37.4166	621.865	420.243	247.674	139.772	139.772	139.772	-121.137	-2.70309	-37.2012	43.4399	3.80285	4.36255	-0.68657	-0.146319	0.634508	981.967	-193.059	3.33499	0	0	0.665005
458	0	23.3592	0	0	27.4696	3.82115	-30.7335	-0.252752	0.271039	-0.456004	-2.98147	-2.71E-15	19.6261	0	0	-0.0436577	-0.250662	-18.9938	-2.70375	519.864	380.213	689.566	378.242	378.242	378.242	24.3834	-114.887	35.7978	618.567	420.822	245.632	139.772	139.771	139.772	-120.473	-2.92597	-35.9791	43.1599	3.58312	2.91052	-1.00423	-0.102405	0.591201	1056.49	-148.461	15.5934	0	0	0.641495
459	0	23.6074	0	0	27.4567	3.6148	-29.7098	-0.255704	0.243709	-0.415591	-4.14954	0	19.7354	0	0	-0.0360737	-0.725033	-19.2729	-1.29185	523.258	379.758	688.885	379.052	379.052	379.052	24.0506	-114.055	34.1458	612.499	421.103	242.529	139.772	139.772	139.772	-119.282	-3.01446	-34.7964	42.8933	3.29589	1.36833	-1.26639	-0.0394537	0.630067	1091.47	-92.2781	26.6332	0	0	0.710316
460	0	23.7341	0	0	27.3944	3.47072	-28.9823	-0.267826	0.210444	-0.36158	-6.91866	-4.06E-15	19.3519	0	0	-0.0243035	-1.16088	-19.5549	0.115576	526.621	379.509	687.635	379.664	379.664	379.664	23.7029	-112.761	32.5682	603.826	421.156	238.526	139.772	139.771	139.772	-117.601	-2.94421	-33.7163	42.5862	2.93739	-0.136539	-1.42647	0.0264171	0.753418	1069.07	-35.5654	34.6594	0	0	0.818492
461	0	23.7182	0	0	27.2777	3.40317	-28.6376	-0.285698	0.172855	-0.296764	-11.0899	2.71E-15	18.2889	0	0	-0.0106887	-1.52587	-19.8035	1.41548	529.648	379.523	685.756	380.035	380.035	380.035	23.3457	-111.055	31.157	592.759	421.054	233.884	139.772	139.772	139.771	-115.499	-2.7085	-32.7921	42.2094	2.51076	-1.48382	-1.46734	0.0812899	0.9459	983.377	10.3196	38.3216	0	0	0.873206
462	0	23.5789	0	0	27.1346	3.41745	-28.7106	-0.30476	0.132775	-0.225205	-16.1554	-1.15E-14	16.448	0	0	0.00255938	-1.79384	-20.0029	2.51331	532.115	379.831	683.265	380.106	380.106	380.106	22.9961	-109.025	29.9767	579.564	420.862	228.939	139.771	139.772	139.772	-113.083	-2.32157	-32.0572	41.7697	2.03424	-2.57885	-1.40471	0.122668	1.18097	844.091	37.8582	37.2382	0	0	0.794732
463	0	23.3786	0	0	27.0322	3.51006	-29.182	-0.319678	0.0926653	-0.152169	-21.3111	-8.80E-15	13.8886	0	0	0.0145903	-1.95174	-20.1567	3.32953	533.885	380.425	680.248	379.816	379.816	379.816	22.673	-106.804	29.0607	564.569	420.635	224.06	139.772	139.772	139.772	-110.498	-1.81388	-31.5215	41.3146	1.54982	-3.3662	-1.28174	0.161428	1.42295	675.86	46.7141	32.0672	0	0	0.577537
464	0	23.2087	0	0	27.0642	3.67036	-29.9876	-0.324456	0.0557423	-0.0843598	-25.5585	-5.41E-15	10.8509	0	0	0.0257647	-2.0039	-20.281	3.80335	534.881	381.262	676.838	379.115	379.115	379.115	22.3858	-104.554	28.417	548.15	420.415	219.592	139.772	139.772	139.772	-107.915	-1.22088	-31.1738	40.9264	1.12826	-3.83493	-1.1477	0.211908	1.63667	511.047	42.9617	24.223	0	0	0.298317
465	0	23.1597	0	0	27.3232	3.88315	-31.0368	-0.314023	0.0247893	-0.0282018	-27.9874	2.37E-15	7.6614	0	0	0.0360319	-1.97179	-20.3945	3.89633	535.064	382.271	673.176	377.981	377.981	377.981	22.1291	-102.431	28.0364	530.709	420.233	215.797	139.772	139.772	139.772	-105.493	-0.571388	-30.9884	40.7053	0.863454	-4.01412	-1.03351	0.268782	1.79033	377.303	33.8972	15.2829	0	0	0.0512517
466	0	23.2922	0	0	27.8693	4.13135	-32.2316	-0.288794	0.0012321	0.0130667	-28.2712	-2.37E-15	4.63629	0	0	0.0439513	-1.888	-20.5083	3.59831	534.399	383.37	669.371	376.432	376.432	376.432	21.8852	-100.555	27.8981	512.626	420.109	212.8	139.772	139.772	139.772	-103.349	0.117617	-30.9326	40.7424	0.849181	-3.95827	-0.931378	0.296382	1.86858	285.76	22.9873	6.46257	0	0	-0.118904
467	0	23.6272	0	0	28.7181	4.39752	-33.4783	-0.253949	-0.0151001	0.0403267	-26.6964	-7.11E-15	2.01581	0	0	0.0477404	-1.78606	-20.6169	2.93696	532.849	384.484	665.481	374.528	374.528	374.528	21.632	-98.9959	27.9722	494.223	420.053	210.591	139.772	139.772	139.772	-101.544	0.83775	-30.9716	41.0879	1.14038	-3.72704	-0.800413	0.256543	1.87992	228.828	10.6568	-1.50955	0	0	-0.212549
468	0	24.1525	0	0	29.8438	4.6643	-34.6925	-0.21557	-0.0255707	0.056239	-23.8548	2.62E-15	-0.0674118	0	0	0.0467778	-1.69192	-20.6952	1.98744	530.377	385.552	661.513	372.361	372.361	372.361	21.3513	-97.7726	28.2204	475.748	420.067	209.059	139.771	139.772	139.772	-100.094	1.58139	-31.0718	41.7232	1.71712	-3.36864	-0.600065	0.128132	1.84761	189.223	-5.83486	-7.81309	0	0	-0.231084
469	0	24.8342	0	0	31.1874	4.915	-35.8013	-0.180243	-0.03222	0.0628377	-20.5148	2.50E-15	-1.60248	0	0	0.0422208	-1.62059	-20.702	0.874215	526.969	386.537	657.452	370.035	370.035	370.035	21.0368	-96.8647	28.5961	457.365	420.148	208.041	139.772	139.772	139.772	-98.9745	2.33418	-31.2042	42.5504	2.47482	-2.91554	-0.339625	-0.0606958	1.81545	156.512	-27.0656	-11.2749	0	0	-0.181286
470	0	25.628	0	0	32.6712	5.13537	-36.7507	-0.153198	-0.0367869	0.0619301	-17.3702	-3.17E-15	-2.65073	0	0	0.0362328	-1.58008	-20.5899	-0.246802	522.637	387.411	653.286	367.639	367.639	367.639	20.6971	-96.226	29.0484	439.174	420.286	207.364	139.772	139.772	139.772	-98.1393	3.0728	-31.347	43.4141	3.26118	-2.39733	-0.0786663	-0.238009	1.83368	130.247	-48.0482	-11.2661	0	0	-0.103906
471	0	26.4894	0	0	34.2151	5.3161	-37.5119	-0.135811	-0.0397471	0.0553475	-14.7812	1.63E-15	-3.26502	0	0	0.0305794	-1.57896	-20.3186	-1.22492	517.418	388.153	649.041	365.248	365.248	365.248	20.3509	-95.7997	29.5284	421.213	420.465	206.885	139.772	139.772	139.772	-97.535	3.76936	-31.4859	44.1576	3.94761	-1.86214	0.105792	-0.352141	1.93344	116.379	-64.5114	-8.31826	0	0	-0.0448851
472	0	27.3774	0	0	35.7484	5.45438	-38.0838	-0.127096	-0.0416803	0.0458007	-12.8539	4.65E-16	-3.55381	0	0	0.0260091	-1.62834	-19.8659	-1.95395	511.355	388.736	644.774	362.938	362.938	362.938	20.0205	-95.5288	29.9951	403.48	420.661	206.503	139.772	139.771	139.771	-97.1082	4.39802	-31.6132	44.6827	4.48471	-1.38796	0.196599	-0.425247	2.09491	111.422	-80.3541	-3.58143	0	0	-0.00129573
473	0	28.2574	0	0	37.2148	5.55234	-38.4835	-0.125177	-0.043228	0.0360424	-11.5404	-5.08E-16	-3.64458	0	0	0.0225269	-1.73472	-19.231	-2.38884	504.5	389.132	640.566	360.808	360.808	360.808	19.7283	-95.3619	30.4171	385.945	420.85	206.156	139.772	139.771	139.772	-96.8106	4.93754	-31.7262	44.9678	4.89463	-1.06941	0.230771	-0.50711	2.27294	106.318	-101.246	1.87095	0	0	0.0419497
474	0	29.1034	0	0	38.5731	5.61393	-38.7326	-0.128605	-0.0445397	0.0275037	-10.7423	2.14E-15	-3.62404	0	0	0.0198834	-1.89234	-18.4304	-2.53732	496.924	389.309	636.499	358.977	358.977	358.977	19.4969	-95.2557	30.7704	368.568	421.009	205.816	139.772	139.772	139.772	-96.6023	5.36915	-31.8259	45.04	5.221	-0.988798	0.23971	-0.603958	2.43811	100.433	-125.06	7.16581	0	0	0.0807145
475	0	29.8969	0	0	39.7934	5.64316	-38.8502	-0.137188	-0.0452631	0.0208012	-10.3971	-1.82E-15	-3.52821	0	0	0.0178397	-2.08379	-17.4891	-2.44309	488.708	389.236	632.644	357.567	357.567	357.567	19.3485	-95.1741	31.0359	351.308	421.121	205.488	139.772	139.771	139.772	-96.4504	5.67551	-31.9153	44.937	5.48947	-1.19013	0.247952	-0.674159	2.58623	98.3289	-142.354	11.4988	0	0	0.110472
476	0	30.6239	0	0	40.8535	5.64409	-38.8539	-0.151083	-0.0449204	0.0160927	-10.4403	-2.69E-15	-3.36629	0	0	0.0160736	-2.28891	-16.4305	-2.16724	479.926	388.899	629.065	356.673	356.673	356.673	19.3015	-95.0863	31.1995	334.127	421.177	205.199	139.772	139.772	139.772	-96.3266	5.84379	-31.9975	44.6754	5.69902	-1.66572	0.280143	-0.674949	2.71518	103.011	-144.134	14.204	0	0	0.135792
477	0	31.2707	0	0	41.7369	5.62153	-38.7632	-0.170005	-0.043854	0.0135811	-10.7793	-2.01E-15	-3.18823	0	0	0.0141891	-2.49317	-15.2669	-1.76917	470.635	388.303	625.825	356.334	356.334	356.334	19.3669	-94.9635	31.2529	316.99	421.174	205.002	139.772	139.771	139.772	-96.2024	5.87004	-32.0751	44.2342	5.83334	-2.35879	0.356107	-0.616027	2.81156	112.18	-130.812	15.1798	0	0	0.168496
478	0	31.8224	0	0	42.43	5.58094	-38.5994	-0.193083	-0.0425613	0.0134053	-11.3102	-4.34E-15	-3.04052	0	0	0.0118471	-2.6873	-13.9972	-1.2917	460.877	387.479	622.987	356.515	356.515	356.515	19.5462	-94.7762	31.1935	299.868	421.118	204.971	139.772	139.772	139.772	-96.0457	5.76125	-32.1488	43.5594	5.8749	-3.18091	0.469443	-0.539312	2.86158	122.737	-108.925	14.6306	0	0	0.220996
479	0	32.2621	0	0	42.9207	5.52811	-38.3851	-0.218621	-0.0413751	0.0155049	-11.9145	-1.16E-15	-2.9477	0	0	0.00879688	-2.86085	-12.6095	-0.75824	450.686	386.483	620.612	357.119	357.119	357.119	19.832	-94.4919	31.0239	282.739	421.019	205.197	139.772	139.772	139.772	-95.8186	5.53491	-32.2174	42.5824	5.80884	-4.03398	0.588004	-0.472917	2.87161	132.539	-84.8277	13.031	0	0	0.299571
480	0	32.5709	0	0	43.1966	5.46882	-38.143	-0.244444	-0.0405477	0.0194681	-12.4855	6.48E-15	-2.92183	0	0	0.00492722	-2.99883	-11.09	-0.182317	440.099	385.381	618.748	358.017	358.017	358.017	20.2099	-94.0748	30.7491	265.594	420.889	205.781	139.772	139.772	139.772	-95.4773	5.21664	-32.2785	41.2467	5.6221	-4.82779	0.673879	-0.421105	2.86292	139.258	-62.9285	10.9859	0	0	0.396001
481	0	32.728	0	0	43.246	5.40888	-37.8966	-0.268017	-0.0401551	0.0250446	-12.9246	-2.77E-15	-2.95763	0	0	0.000272903	-3.08426	-9.43329	0.417746	429.163	384.238	617.434	359.089	359.089	359.09	20.6606	-93.4868	30.3761	248.438	420.74	206.822	139.772	139.772	139.772	-94.9743	4.83719	-32.3284	39.5345	5.30585	-5.49275	0.702415	-0.37384	2.85939	139.021	-45.6194	8.93576	0	0	0.479418
482	0	32.7126	0	0	43.0581	5.35386	-37.6689	-0.286996	-0.0403981	0.0319062	-13.1584	-2.64E-15	-3.052	0	0	-0.00496539	-3.10456	-7.65092	1.009	417.947	383.106	616.701	360.253	360.253	360.253	21.1629	-92.6906	29.9119	231.289	420.582	208.414	139.772	139.772	139.772	-94.2625	4.42807	-32.3634	37.4842	4.86188	-5.9901	0.680608	-0.320907	2.87341	125.555	-33.7553	7.12706	0	0	0.494794
483	0	32.5058	0	0	42.6242	5.3087	-37.481	-0.299483	-0.0416777	0.0401146	-13.1324	7.15E-15	-3.20478	0	0	-0.0104416	-3.05735	-5.7732	1.54529	406.552	382.011	616.576	361.469	361.469	361.469	21.6969	-91.6532	29.3616	214.182	420.427	210.629	139.772	139.772	139.772	-93.2998	4.01693	-32.3791	35.1883	4.30963	-6.3158	0.64646	-0.263954	2.89567	90.6168	-27.5142	5.64608	0	0	0.37628
484	0	32.0925	0	0	41.9375	5.27701	-37.3485	-0.304318	-0.0447344	0.0497979	-12.8127	2.07E-15	-3.42398	0	0	-0.0157008	-2.95184	-3.84533	1.97892	395.114	380.962	617.085	362.723	362.723	362.723	22.2465	-90.3483	28.7264	197.172	420.278	213.514	139.772	139.772	139.772	-92.053	3.62285	-32.3712	32.7703	3.68853	-6.49414	0.644857	-0.211743	2.90826	28.5689	-26.3021	4.65128	0	0	0.0905019
485	0	31.4632	0	0	40.9928	5.26033	-37.2786	-0.301247	-0.0502035	0.0606625	-12.19	-2.33E-15	-3.69694	0	0	-0.0202557	-2.80518	-1.91878	2.27441	383.809	379.951	618.24	364.01	364.01	364.01	22.8022	-88.7571	28.0027	180.333	420.141	217.086	139.771	139.772	139.772	-90.5003	3.25334	-32.336	30.3527	3.05212	-6.56369	0.695459	-0.179422	2.88722	-58.3648	-30.2124	4.55847	0	0	-0.326122
486	0	30.6131	0	0	39.7852	5.25818	-37.2696	-0.290994	-0.0585176	0.0719573	-11.2916	-2.22E-16	-3.99791	0	0	-0.0236778	-2.63551	-0.0426416	2.4155	372.829	378.967	620.028	365.329	365.329	365.329	23.3618	-86.8683	27.1837	163.76	420.011	221.324	139.772	139.772	139.772	-88.6312	2.9048	-32.2717	28.0313	2.45227	-6.55997	0.78983	-0.172148	2.82039	-161.34	-38.4836	5.84456	0	0	-0.784716
487	0	29.5404	0	0	38.3102	5.26876	-37.314	-0.275244	-0.0694537	0.0826758	-10.1962	-2.41E-15	-4.27957	0	0	-0.0257404	-2.45583	1.74212	2.40417	362.365	378.004	622.403	366.682	366.682	366.682	23.9288	-84.6764	26.2631	147.559	419.876	226.174	139.772	139.771	139.772	-86.4435	2.56675	-32.1807	25.8653	1.92275	-6.50372	0.90467	-0.179249	2.70346	-269.239	-48.9599	8.76715	0	0	-1.19438
488	0	28.2437	0	0	36.5637	5.29016	-37.4036	-0.256363	-0.0820508	0.0919641	-9.03375	3.72E-15	-4.48915	0	0	-0.0265427	-2.2721	3.40458	2.25555	352.583	377.066	625.281	368.076	368.076	368.076	24.5105	-82.1802	25.2398	131.839	419.713	231.55	139.772	139.772	139.771	-83.9412	2.22737	-32.0717	23.8822	1.47191	-6.39824	1.02617	-0.180435	2.5428	-374.802	-58.5536	13.0906	0	0	-1.50717
489	0	26.7217	0	0	34.5435	5.32117	-37.533	-0.236919	-0.0945644	0.0993518	-7.96718	4.23E-15	-4.57368	0	0	-0.0265588	-2.08505	4.92288	1.99422	343.616	376.171	628.552	369.521	369.521	369.521	25.116	-79.3816	24.1196	116.706	419.492	237.342	139.772	139.772	139.772	-81.1315	1.87755	-31.9601	22.0885	1.08744	-6.23566	1.15333	-0.157116	2.34676	-475.23	-64.37	18.082	0	0	-1.71419
490	0	24.9748	0	0	32.2508	5.36127	-37.6997	-0.219671	-0.104738	0.104328	-7.19766	-8.46E-16	-4.48697	0	0	-0.026708	-1.8938	6.28166	1.653	335.572	375.347	632.087	371.018	371.018	371.018	25.7548	-76.2861	22.9138	102.247	419.178	243.43	139.772	139.772	139.772	-78.0247	1.5122	-31.8653	20.4832	0.749331	-6.00794	1.29177	-0.101049	2.12864	-569.362	-64.3055	22.6624	0	0	-1.81962
491	0	23.0091	0	0	29.6934	5.40977	-37.9003	-0.207023	-0.10967	0.106185	-6.92703	2.37E-15	-4.15155	0	0	-0.0282418	-1.69857	7.46949	1.27248	328.548	374.623	635.749	372.568	372.568	372.568	26.4335	-72.9042	21.6354	88.5359	418.742	249.7	139.772	139.772	139.772	-74.6344	1.13017	-31.8066	19.0647	0.442654	-5.71759	1.43892	-0.0168367	1.89988	-653.739	-57.0514	25.5799	0	0	-1.82048
492	0	20.8414	0	0	26.8901	5.46502	-38.1274	-0.200419	-0.106632	0.103785	-7.31044	2.37E-15	-3.48166	0	0	-0.0324336	-1.50177	8.47688	0.89854	322.639	374.025	639.388	374.175	374.175	374.175	27.1509	-69.2545	20.2959	75.619	418.165	256.056	139.772	139.772	139.772	-70.9807	0.734133	-31.7968	17.8349	0.164737	-5.38364	1.58285	0.0806043	1.66793	-722.186	-42.4355	25.7489	0	0	-1.71136
493	0	18.5026	0	0	23.8762	5.524	-38.3683	-0.199972	-0.0935768	0.0961412	-8.42153	3.05E-15	-2.39067	0	0	-0.0401647	-1.30724	9.2954	0.577457	317.934	373.565	642.847	375.852	375.852	375.852	27.8943	-65.3668	18.9043	63.5196	417.447	262.436	139.772	139.772	139.772	-67.0923	0.33078	-31.8373	16.7976	-0.0758125	-5.04078	1.70361	0.175626	1.44054	-767.104	-20.4464	22.3475	0	0	-1.49606
494	0	16.0406	0	0	20.7076	5.58283	-38.607	-0.204555	-0.0702421	0.0831913	-10.2433	1.18E-15	-0.85409	0	0	-0.051486	-1.11887	9.91793	0.350227	314.515	373.247	645.965	377.62	377.62	377.62	28.6371	-61.286	17.4688	52.2369	416.61	268.818	139.772	139.772	139.772	-63.0107	-0.0696668	-31.9156	15.9556	-0.264433	-4.73255	1.78378	0.257594	1.22052	-783.723	8.45241	15.0929	0	0	-1.2015
495	0	13.5198	0	0	17.4634	5.63786	-38.8289	-0.212548	-0.0385932	0.0658988	-12.6943	2.54E-15	1.05557	0	0	-0.065358	-0.93951	10.3397	0.248002	312.44	373.06	648.586	379.506	379.506	379.506	29.3413	-57.0743	15.9989	41.7527	415.702	275.223	139.772	139.772	139.772	-58.7933	-0.455729	-32.0067	15.3081	-0.386926	-4.50142	1.80937	0.319132	1.01363	-770.889	42.1188	4.51318	0	0	-0.872298
496	0	11.0205	0	0	14.2449	5.68707	-39.0261	-0.222405	-0.00294623	0.0464942	-15.6363	1.86E-15	3.13961	0	0	-0.0794691	-0.770379	10.5595	0.289062	311.735	372.993	650.566	381.531	381.531	381.531	29.9641	-52.812	14.5079	32.0441	414.788	281.708	139.772	139.772	139.772	-54.5165	-0.818425	-32.0773	14.8502	-0.433905	-4.37872	1.77543	0.355387	0.823707	-733.213	76.7141	-8.02983	0	0	-0.55792
497	0	8.63367	0	0	11.1698	5.73121	-39.2019	-0.233113	0.0307665	0.0277087	-18.884	-2.37E-15	5.09502	0	0	-0.0904808	-0.611085	10.5803	0.477166	312.39	373.031	651.788	383.704	383.704	383.704	30.4656	-48.5948	13.0137	23.101	413.943	288.357	139.772	139.772	139.771	-50.2747	-1.15499	-32.0933	14.5739	-0.402511	-4.37851	1.68107	0.359674	0.657864	-678.529	106.444	-20.4055	0	0	-0.292849
498	0	6.45419	0	0	8.36121	5.7744	-39.3732	-0.24421	0.0564202	0.0122329	-22.2075	1.02E-15	6.58383	0	0	-0.0948357	-0.459343	10.4091	0.799866	314.351	373.162	652.165	386.014	386.014	386.014	30.8174	-44.5269	11.5392	14.9419	413.242	295.254	139.772	139.772	139.772	-46.1742	-1.47001	-32.0278	14.4705	-0.296808	-4.49628	1.53519	0.32615	0.520416	-617.383	125.275	-30.1365	0	0	-0.0874165
499	0	4.57062	0	0	5.93354	5.82397	-39.5687	-0.255372	0.0692141	0.00199304	-25.338	2.71E-15	7.31929	0	0	-0.0899968	-0.31073	10.056	1.22858	317.524	373.38	651.654	388.431	388.431	388.431	31.0082	-40.7102	10.1108	7.62351	412.736	302.467	139.772	139.772	139.772	-42.3221	-1.77253	-31.867	14.5312	-0.127992	-4.71264	1.35766	0.255578	0.417387	-560.71	129.177	-34.9431	0	0	0.0713994
500	0	3.05398	0	0	3.97775	5.88903	-39.8236	-0.26644	0.0666883	-0.00183837	-28.0324	-2.71E-15	7.13611	0	0	-0.075736	-0.158635	9.53319	1.72193	321.783	373.683	650.251	390.911	390.911	390.911	31.0445	-37.2319	8.75831	1.23956	412.448	310.02	139.772	139.772	139.772	-38.8107	-2.06946	-31.6131	14.7471	0.0857029	-4.99909	1.17582	0.155616	0.347931	-518.154	117.3	-33.2984	0	0	0.209347
501	0	1.94999	0	0	2.55222	5.97807	-40.1694	-0.27718	0.0490445	0.00135077	-30.1183	6.77E-15	6.02671	0	0	-0.0543761	0.00561751	8.85472	2.23257	326.987	374.079	647.994	393.391	393.391	393.391	30.9459	-34.1565	7.5155	-4.08863	412.354	317.886	139.772	139.772	139.772	-35.7069	-2.35729	-31.2816	15.1083	0.319143	-5.32228	1.02038	0.0359692	0.310947	-497.103	91.4392	-24.6785	0	0	0.352943
502	0	1.27511	0	0	1.68005	6.09622	-40.6227	-0.286898	0.0190343	0.0114117	-31.5053	0	4.14851	0	0	-0.029796	0.19271	8.0355	2.71655	332.995	374.575	644.957	395.796	395.796	395.796	30.7391	-31.5222	6.42155	-8.22563	412.392	325.974	139.772	139.772	139.771	-33.0458	-2.61602	-30.8965	15.6026	0.540238	-5.64612	0.91246	-0.094474	0.303636	-500.491	55.1931	-9.54251	0	0	0.518997
503	0	1.0175	0	0	1.35194	6.24339	-41.1787	-0.294224	-0.018878	0.0277767	-32.174	1.35E-15	1.77058	0	0	-0.00587996	0.415422	7.09048	3.14178	339.683	375.186	641.248	398.037	398.037	398.037	30.4538	-29.3429	5.52151	-11.0376	412.462	334.143	139.772	139.772	139.772	-30.8332	-2.80835	-30.4865	16.2152	0.709907	-5.93244	0.857863	-0.230489	0.324224	-526.349	12.6021	10.7767	0	0	0.70897
504	0	1.14223	0	0	1.53255	6.4139	-41.8111	-0.297416	-0.0597172	0.0491282	-32.1675	-1.35E-15	-0.814647	0	0	0.01465	0.688772	6.03336	3.49244	346.956	375.927	637.002	400.015	400.015	400.015	30.1216	-27.6134	4.86374	-12.4066	412.449	342.209	139.772	139.771	139.772	-29.0523	-2.88526	-30.0837	16.9307	0.78205	-6.1425	0.842298	-0.362301	0.372516	-567.261	-31.8193	34.3436	0	0	0.909045
505	0	1.59922	0	0	2.16855	6.5974	-42.4777	-0.294495	-0.0995654	0.0736622	-31.5531	-2.71E-15	-3.4057	0	0	0.0305329	1.02875	4.87485	3.76779	354.747	376.813	632.377	401.623	401.623	401.623	29.7755	-26.3166	4.4938	-12.2412	412.238	349.963	139.772	139.771	139.772	-27.6747	-2.79608	-29.7221	17.7379	0.705657	-6.24104	0.838337	-0.468834	0.453161	-612.357	-73.1009	59.0114	0	0	1.10092
506	0	2.33174	0	0	3.19568	6.78034	-43.1281	-0.283972	-0.135506	0.0994265	-30.4226	0	-5.8792	0	0	0.0417573	1.44881	3.62118	3.97684	363.009	377.858	627.554	402.761	402.761	402.761	29.4461	-25.4315	4.44648	-10.4823	411.728	357.186	139.772	139.772	139.772	-26.6704	-2.49957	-29.4329	18.6378	0.431153	-6.20316	0.821061	-0.513883	0.568433	-651.425	-104.815	82.4327	0	0	1.28173
507	0	3.28353	0	0	4.54482	6.94756	-43.7106	-0.265727	-0.165242	0.124688	-28.9114	-5.41E-15	-8.13785	0	0	0.0492645	1.95374	2.27343	4.13234	371.708	379.066	622.73	403.34	403.34	403.34	29.1553	-24.9401	4.73909	-7.10541	410.842	363.661	139.772	139.772	139.772	-26.0164	-1.97237	-29.2384	19.6525	-0.0771087	-6.01926	0.781762	-0.464351	0.716115	-678.578	-121.35	102.2	0	0	1.47966
508	0	4.40486	0	0	6.14767	7.08416	-44.1779	-0.241239	-0.187118	0.148372	-27.1873	-2.71E-15	-10.0841	0	0	0.0545095	2.53468	0.828359	4.24731	380.814	380.434	618.107	403.288	403.288	403.288	28.9133	-24.8317	5.36914	-2.11695	409.528	369.184	139.772	139.772	139.772	-25.7014	-1.21267	-29.1488	20.829	-0.827086	-5.69507	0.721193	-0.326779	0.881066	-691.872	-123.41	116.29	0	0	1.73879
509	0	5.65616	0	0	7.94156	7.17718	-44.4919	-0.212792	-0.200574	0.169522	-25.3886	-5.41E-15	-11.6351	0	0	0.0588108	3.1693	-0.719982	4.33168	390.288	381.947	613.888	402.558	402.557	402.558	28.7178	-25.1052	6.31613	4.45308	407.765	373.572	139.772	139.772	139.772	-25.7276	-0.239219	-29.1624	22.235	-1.79209	-5.24689	0.636827	-0.12752	1.0476	-689.275	-114.01	123.644	0	0	2.08248
510	0	7.008	0	0	9.87075	7.21685	-44.6247	-0.183001	-0.205905	0.187342	-23.6051	8.12E-15	-12.7074	0	0	0.0629256	3.82535	-2.37811	4.38746	400.077	383.575	610.25	401.129	401.129	401.129	28.5565	-25.7658	7.54468	12.56	405.565	376.673	139.772	139.772	139.772	-26.1076	0.911919	-29.2685	23.9495	-2.90785	-4.69751	0.52989	0.0980281	1.20545	-669.857	-96.3362	124.319	0	0	2.49183
511	0	8.43818	0	0	11.885	7.19743	-44.5598	-0.154695	-0.204139	0.200788	-21.8997	-2.71E-15	-13.2282	0	0	0.066932	4.46594	-4.15098	4.40474	410.102	385.275	607.342	399.015	399.015	399.015	28.4101	-26.8202	9.0078	22.1518	402.965	378.374	139.772	139.772	139.772	-26.8585	2.19164	-29.451	26.0472	-4.07632	-4.07624	0.417196	0.305126	1.35792	-635.828	-74.7718	119.521	0	0	2.90269
512	0	9.92891	0	0	13.9389	7.11764	-44.2913	-0.130239	-0.196725	0.209347	-20.296	-5.41E-15	-13.1463	0	0	0.070244	5.05678	-6.03915	4.36349	420.262	386.995	605.273	396.275	396.275	396.275	28.2573	-28.2711	10.6511	33.176	400.02	378.603	139.772	139.772	139.772	-27.9962	3.54298	-29.6925	28.577	-5.18572	-3.42082	0.345275	0.431547	1.51472	-596.451	-57.3326	110.882	0	0	3.24879
513	0	11.4643	0	0	15.991	6.98034	-43.8234	-0.111012	-0.185409	0.212578	-18.7753	0	-12.463	0	0	0.0717997	5.57633	-8.03498	4.24481	430.445	388.677	604.103	393.032	393.032	393.033	28.08	-30.1132	12.4177	45.5834	396.799	377.339	139.772	139.772	139.772	-29.5298	4.90668	-29.9788	31.534	-6.15499	-2.77347	0.371391	0.426015	1.69038	-563.61	-52.5967	100.238	0	0	3.50583
514	0	13.027	0	0	18.003	6.79224	-43.17	-0.0975287	-0.170991	0.21007	-17.3146	0	-11.1816	0	0	0.070436	6.02282	-10.1196	4.04703	440.556	390.269	603.852	389.496	389.496	389.496	27.8692	-32.3286	14.2516	59.3274	393.378	374.606	139.772	139.772	139.772	-31.4562	6.22565	-30.3024	34.8425	-6.97583	-2.1665	0.507772	0.3195	1.89428	-539.815	-57.564	88.5207	0	0	3.65811
515	0	14.5949	0	0	19.9386	6.56467	-42.3598	-0.0900812	-0.153606	0.201678	-15.9465	4.06E-15	-9.34509	0	0	0.0654863	6.40873	-12.2633	3.79372	450.522	391.725	604.511	385.931	385.931	385.931	27.6277	-34.8857	16.1018	74.3583	389.831	370.478	139.772	139.772	139.772	-33.7572	7.44858	-30.6644	38.3684	-7.70013	-1.60956	0.719636	0.207409	2.1215	-518.882	-60.3555	75.8395	0	0	3.66326
516	0	16.1381	0	0	21.7647	6.31425	-41.4431	-0.0888837	-0.133572	0.188425	-14.7661	0	-7.08709	0	0	0.0573298	6.74505	-14.4301	3.52994	460.29	393.01	606.073	382.595	382.595	382.595	27.3708	-37.7402	17.9268	90.6175	386.233	365.072	139.772	139.772	139.772	-36.3991	8.53479	-31.074	41.9535	-8.38031	-1.09213	0.962822	0.166404	2.34933	-494.819	-52.2734	61.9378	0	0	3.49395
517	0	17.6209	0	0	23.4556	6.06133	-40.4895	-0.093857	-0.11204	0.172952	-13.8915	1.35E-15	-4.64376	0	0	0.0474771	7.02881	-16.5821	3.31189	469.817	394.094	608.539	379.679	379.679	379.679	27.1215	-40.8407	19.701	108.035	382.659	358.54	139.772	139.772	139.772	-39.3371	9.45916	-31.5452	45.4465	-9.01942	-0.600334	1.19501	0.193792	2.54056	-464.477	-35.7537	46.8816	0	0	3.15759
518	0	19.0073	0	0	24.9953	5.82577	-39.5758	-0.104602	-0.0906429	0.158363	-13.4245	3.38E-15	-2.28634	0	0	0.0379354	7.2432	-18.6824	3.19375	479.055	394.955	611.916	377.287	377.287	377.287	26.904	-44.1359	21.4164	126.536	379.184	351.056	139.772	139.772	139.772	-42.5222	10.2132	-32.0931	48.7189	-9.56978	-0.135642	1.38476	0.250876	2.66223	-427.119	-16.1948	31.0558	0	0	2.69272
519	0	20.268	0	0	26.3781	5.62258	-38.7674	-0.119966	-0.0710826	0.147599	-13.3841	-1.69E-15	-0.257135	0	0	0.0301923	7.366	-20.6951	3.21653	487.943	395.572	616.188	375.443	375.443	375.443	26.7375	-47.5805	23.0786	146.048	375.882	342.798	139.772	139.772	139.772	-45.9094	10.8002	-32.7289	51.6693	-9.9617	0.277186	1.51724	0.298174	2.69324	-384.306	2.37168	15.1676	0	0	2.15669
520	0	21.3848	0	0	27.605	5.45907	-38.1031	-0.138337	-0.05481	0.142328	-13.7082	5.08E-16	1.27274	0	0	0.0246892	7.37855	-22.5855	3.40274	496.41	395.932	621.306	374.109	374.109	374.109	26.6326	-51.1378	24.6974	166.516	372.828	333.941	139.772	139.772	139.772	-49.4624	11.227	-33.4555	54.2209	-10.1346	0.595331	1.58562	0.316567	2.63143	-337.324	18.5957	-0.0068134	0	0	1.60169
521	0	22.3505	0	0	28.6777	5.33414	-37.587	-0.158353	-0.0423595	0.142892	-14.3061	-4.82E-15	2.25261	0	0	0.0209305	7.27084	-24.3195	3.75503	504.368	396.024	627.172	373.208	373.208	373.208	26.5914	-54.779	26.2777	187.901	370.093	324.646	139.772	139.772	139.772	-53.1557	11.495	-34.2654	56.3191	-10.0537	0.770654	1.5807	0.30965	2.49211	-285.324	33.1374	-14.2903	0	0	1.06467
522	0	23.1669	0	0	29.5939	5.2396	-37.1916	-0.179453	-0.033239	0.148087	-15.1119	5.71E-16	2.74857	0	0	0.0180374	7.04293	-25.8634	4.25525	511.721	395.839	633.643	372.636	372.636	372.636	26.6103	-58.4802	27.8132	210.187	367.749	315.06	139.772	139.772	139.772	-56.9723	11.5964	-35.1411	57.9317	-9.71257	0.764739	1.48297	0.291716	2.30121	-223.734	46.5604	-28.1245	0	0	0.570365
523	0	23.8406	0	0	30.3465	5.1629	-36.8676	-0.201754	-0.0260966	0.155383	-16.0921	-2.88E-15	2.91358	0	0	0.0152111	6.70432	-27.1851	4.86122	518.347	395.366	640.536	372.278	372.278	372.278	26.6846	-62.2211	29.2873	233.369	365.863	305.329	139.772	139.772	139.772	-60.902	11.5144	-36.0574	59.0516	-9.12565	0.564022	1.27646	0.278264	2.09131	-147.176	58.9268	-42.3397	0	0	0.154036
524	0	24.3802	0	0	30.9246	5.09069	-36.5601	-0.22573	-0.0191977	0.161407	-17.2347	5.16E-15	2.9369	0	0	0.0119234	6.27288	-28.2557	5.50462	524.103	394.593	647.629	372.02	372.02	372.02	26.8101	-65.9839	30.6781	257.443	364.499	295.6	139.772	139.772	139.772	-64.938	11.2295	-36.9857	59.6994	-8.32054	0.190434	0.96277	0.282008	1.89679	-52.2694	70.3176	-57.4366	0	0	-0.137062
525	0	24.7921	0	0	31.3186	5.01241	-36.2239	-0.252182	-0.0105804	0.162222	-18.5534	-1.61E-15	3.0224	0	0	0.00785117	5.77252	-29.051	6.09395	528.82	393.498	654.679	371.771	371.771	371.771	26.9835	-69.7528	31.9665	282.389	363.715	286.034	139.772	139.772	139.772	-69.0735	10.7276	-37.8971	59.9209	-7.33051	-0.296923	0.570832	0.310494	1.74597	60.1575	81.863	-73.338	0	0	-0.262416
526	0	25.0797	0	0	31.5245	4.92313	-35.8367	-0.281871	0.00119038	0.154236	-20.0659	4.74E-15	3.33336	0	0	0.00279945	5.22939	-29.5533	6.52536	532.319	392.063	661.434	371.468	371.468	371.468	27.1989	-73.5146	33.1436	308.146	363.554	276.811	139.772	139.772	139.772	-73.2989	10.0089	-38.7654	59.779	-6.19013	-0.810174	0.159391	0.358682	1.64944	183.265	94.5253	-88.8399	0	0	-0.207288
527	0	25.2428	0	0	31.548	4.82473	-35.4055	-0.315234	0.0169347	0.134734	-21.7762	-3.38E-16	3.98385	0	0	-0.00326079	4.66761	-29.7524	6.70091	534.441	390.272	667.66	371.082	371.082	371.082	27.4439	-77.2584	34.215	334.599	364.038	268.129	139.772	139.772	139.772	-77.5986	9.09444	-39.5677	59.3406	-4.93526	-1.25014	-0.209251	0.411866	1.60518	307.871	108.821	-101.876	0	0	0.00840325
528	0	25.2804	0	0	31.4066	4.7253	-34.9651	-0.351723	0.0367964	0.102262	-23.6276	-2.71E-15	5.02567	0	0	-0.0099942	4.10651	-29.6465	6.547	535.069	388.134	673.159	370.617	370.617	370.617	27.6962	-80.9755	35.2002	361.56	365.162	260.199	139.772	139.772	139.772	-81.9496	8.02682	-40.2859	58.6638	-3.60569	-1.52343	-0.490013	0.454681	1.60577	425.799	124.117	-109.751	0	0	0.343645
529	0	25.1943	0	0	31.1294	4.63722	-34.5708	-0.389601	0.060215	0.0569649	-25.4827	-4.82E-15	6.43154	0	0	-0.0164798	3.55933	-29.2433	6.02786	534.159	385.689	677.793	370.108	370.108	370.108	27.925	-84.658	36.1283	388.762	366.887	253.229	139.772	139.772	139.771	-86.3206	6.8663	-40.9075	57.7907	-2.2471	-1.55675	-0.655105	0.477836	1.63568	528.712	138.322	-109.958	0	0	0.746078
530	0	24.9934	0	0	30.7552	4.57412	-34.286	-0.42602	0.0862314	0.000441659	-27.1227	-4.29E-15	8.1031	0	0	-0.0212912	3.03305	-28.5621	5.15238	531.758	383.014	681.491	369.614	369.614	369.614	28.0954	-88.2958	37.0308	415.862	369.137	247.404	139.772	139.772	139.772	-90.6726	5.68138	-41.4263	56.7466	-0.91001	-1.30952	-0.710512	0.474005	1.68252	612.267	146.745	-101.291	0	0	1.16745
531	0	24.6968	0	0	30.3287	4.54743	-34.165	-0.457488	0.11342	-0.0642062	-28.2785	1.13E-14	9.86584	0	0	-0.0229986	2.53012	-27.6365	3.97194	528.02	380.225	684.253	369.213	369.213	369.213	28.1741	-91.8735	37.9319	442.449	371.804	242.859	139.772	139.772	139.772	-94.9595	4.53752	-41.8413	55.5491	0.354514	-0.779223	-0.673258	0.439996	1.73218	672.36	143.822	-84.7392	0	0	1.55727
532	0	24.3344	0	0	29.8955	4.56285	-34.2349	-0.480685	0.140716	-0.133004	-28.6956	7.78E-15	11.5442	0	0	-0.0210061	2.05098	-26.516	2.57247	523.2	377.456	686.148	368.993	368.993	368.993	28.1356	-95.3664	38.8392	468.075	374.751	239.658	139.771	139.772	139.772	-99.1282	3.48689	-42.1529	54.2185	1.50075	-0.00205696	-0.563466	0.377912	1.7687	706.67	125.941	-63.8791	0	0	1.8657
533	0	23.9442	0	0	29.4951	4.61743	-34.4817	-0.493418	0.16736	-0.202164	-28.2162	0	12.9879	0	0	-0.0161141	1.59629	-25.2655	1.06407	517.652	374.843	687.3	369.038	369.038	369.038	27.9671	-98.7365	39.7368	492.277	377.823	237.774	139.772	139.772	139.772	-103.117	2.56237	-42.3596	52.7875	2.49315	0.950191	-0.398296	0.290993	1.77696	715.561	91.982	-43.4368	0	0	2.05504
534	0	23.5665	0	0	29.154	4.69831	-34.8447	-0.495142	0.193734	-0.268418	-26.8283	4.74E-15	14.1615	0	0	-0.0103758	1.16819	-23.9611	-0.430966	511.799	372.499	687.867	369.405	369.405	369.405	27.6719	-101.931	40.5835	514.617	380.864	237.084	139.772	139.771	139.772	-106.853	1.77617	-42.4547	51.3041	3.30834	1.97796	-0.201965	0.187641	1.74679	705.778	45.315	-27.8338	0	0	2.11467
535	0	23.2392	0	0	28.8823	4.78375	-35.2246	-0.486758	0.220727	-0.329649	-24.6536	-1.69E-14	15.1281	0	0	-0.00626896	0.76997	-22.683	-1.79086	506.105	370.501	688.026	370.108	370.108	370.108	27.2708	-104.885	41.3173	534.697	383.727	237.379	139.772	139.772	139.772	-110.258	1.12187	-42.4274	49.8288	3.93562	2.96613	-0.00366976	0.0801156	1.67611	689.089	-7.85786	-19.1727	0	0	2.06068
536	0	22.9925	0	0	28.6733	4.84677	-35.5026	-0.469728	0.249329	-0.384252	-21.8757	8.80E-15	16.0384	0	0	-0.00576969	0.403616	-21.5082	-2.90631	501.023	368.873	687.946	371.109	371.109	371.109	26.7996	-107.528	41.8648	552.18	386.291	238.382	139.772	139.772	139.772	-113.252	0.578903	-42.2642	48.4267	4.37628	3.79819	0.155223	-0.0204533	1.56982	681.213	-60.5267	-16.8096	0	0	1.92853
537	0	22.8461	0	0	28.5091	4.86115	-35.5657	-0.445563	0.279132	-0.430772	-18.6871	-6.77E-15	17.0285	0	0	-0.00982889	0.0670788	-20.5018	-3.69125	496.951	367.59	687.772	372.328	372.328	372.328	26.3035	-109.791	42.1522	566.789	388.47	239.771	139.772	139.772	139.772	-115.761	0.118823	-41.9514	47.1587	4.64281	4.37129	0.235975	-0.103832	1.43345	695.225	-106.351	-18.0134	0	0	1.74787
538	0	22.8068	0	0	28.3684	4.80809	-35.3322	-0.415684	0.308038	-0.467825	-15.2679	0	18.1794	0	0	-0.0181621	-0.247457	-19.7112	-4.09037	494.181	366.591	687.608	373.661	373.661	373.661	25.8276	-111.614	42.1185	578.313	390.219	241.205	139.772	139.772	139.772	-117.724	-0.287115	-41.479	46.072	4.75646	4.60854	0.208941	-0.162788	1.27736	738.82	-140.944	-19.5046	0	0	1.53653
539	0	22.8681	0	0	28.2349	4.68189	-34.7712	-0.382201	0.33246	-0.494272	-11.8412	5.41E-15	19.4812	0	0	-0.0292181	-0.553139	-19.1616	-4.08284	492.867	365.79	687.502	374.999	374.999	374.999	25.4072	-112.951	41.7272	586.608	391.533	242.35	139.772	139.772	139.772	-119.098	-0.659671	-40.8451	45.1941	4.74436	4.46667	0.0588127	-0.190345	1.11208	813.29	-160.836	-18.8509	0	0	1.30485
540	0	23.0101	0	0	28.1008	4.49227	-33.9136	-0.348127	0.348183	-0.508794	-8.70367	0	20.8215	0	0	-0.0403077	-0.865016	-18.8529	-3.68287	493.005	365.113	687.446	376.25	376.25	376.25	25.0593	-113.775	40.9775	591.597	392.44	242.904	139.772	139.771	139.772	-119.859	-1.0042	-40.0608	44.5288	4.63548	3.94001	-0.206363	-0.183234	0.955092	911.859	-163.607	-14.9188	0	0	1.06417
541	0	23.1997	0	0	27.9646	4.26264	-32.851	-0.317265	0.351631	-0.509595	-6.24117	-8.12E-15	22.0089	0	0	-0.0481404	-1.19453	-18.7608	-2.93732	494.432	364.511	687.369	377.348	377.348	377.348	24.7798	-114.069	39.909	593.269	392.988	242.627	139.772	139.772	139.772	-120	-1.30676	-39.1541	44.0553	4.45559	3.06122	-0.555316	-0.139681	0.823817	1020.09	-146.96	-7.78913	0	0	0.83866
542	0	23.3926	0	0	27.8241	4.02466	-31.7218	-0.293379	0.340585	-0.494523	-4.88344	-1.08E-14	22.7896	0	0	-0.0497916	-1.54354	-18.8401	-1.9214	496.852	363.98	687.148	378.253	378.253	378.253	24.5469	-113.832	38.5996	591.676	393.236	241.363	139.772	139.771	139.771	-119.53	-1.53598	-38.1699	43.7311	4.22283	1.89984	-0.931612	-0.0667407	0.738299	1115.8	-111.748	1.62813	0	0	0.664943
543	0	23.5394	0	0	27.6718	3.81143	-30.6857	-0.279254	0.31505	-0.46185	-5.02132	-4.06E-15	22.9274	0	0	-0.0439988	-1.90065	-19.0331	-0.731906	499.882	363.558	686.632	378.941	378.941	378.941	24.3297	-113.078	37.1543	586.931	393.244	239.067	139.771	139.772	139.771	-118.473	-1.65116	-37.1657	43.4993	3.94616	0.557475	-1.26857	0.0247372	0.716506	1173.89	-62.1679	11.7056	0	0	0.576378
544	0	23.5976	0	0	27.4994	3.65126	-29.8923	-0.275844	0.276669	-0.411434	-6.88259	5.41E-15	22.2249	0	0	-0.0318633	-2.242	-19.2799	0.52138	503.111	363.312	685.671	379.391	379.391	379.391	24.1002	-111.836	35.6885	579.214	393.073	235.819	139.772	139.772	139.772	-116.876	-1.61477	-36.2018	43.3002	3.62801	-0.841944	-1.50285	0.11575	0.768442	1172.09	-7.97988	20.5073	0	0	0.572617
545	0	23.5472	0	0	27.3097	3.56369	-29.453	-0.281909	0.228497	-0.345031	-10.4046	0	20.5841	0	0	-0.016418	-2.53657	-19.53	1.7261	506.16	363.312	684.154	379.569	379.569	379.569	23.842	-110.17	34.3087	568.772	392.779	231.819	139.772	139.772	139.772	-114.818	-1.40527	-35.3311	43.0851	3.2687	-2.167	-1.59715	0.190128	0.890178	1099.17	39.6197	26.1953	0	0	0.605598
546	0	23.405	0	0	27.1325	3.55772	-29.4228	-0.293846	0.17438	-0.266732	-15.131	2.71E-15	18.0284	0	0	-0.000876421	-2.75421	-19.7491	2.77813	508.726	363.613	682.035	379.434	379.434	379.434	23.5534	-108.179	33.0986	555.922	392.408	227.374	139.772	139.772	139.772	-112.418	-1.02474	-34.5907	42.8281	2.87095	-3.2969	-1.54849	0.237597	1.06307	959.466	70.6529	27.7726	0	0	0.601684
547	0	23.2289	0	0	27.0318	3.63188	-29.7954	-0.305928	0.119143	-0.183091	-20.2168	0	14.7552	0	0	0.013101	-2.87395	-19.9219	3.59175	510.604	364.233	679.339	378.943	378.943	378.943	23.2432	-106.003	32.1142	541.059	392.005	222.849	139.772	139.772	139.772	-109.836	-0.497506	-33.999	42.5316	2.44294	-4.13938	-1.38845	0.260677	1.25942	774.128	80.8162	25.3956	0	0	0.512797
548	0	23.1049	0	0	27.096	3.77575	-30.5101	-0.310873	0.068111	-0.10296	-24.5633	-6.77E-16	11.116	0	0	0.0255573	-2.89015	-20.0482	4.10755	511.683	365.156	676.147	378.068	378.068	378.068	22.9222	-103.808	31.3855	524.63	391.606	218.609	139.772	139.772	139.772	-107.251	0.139924	-33.5588	42.2258	2.00064	-4.64432	-1.17207	0.272673	1.44905	576.436	72.304	20.3201	0	0	0.35175
549	0	23.1187	0	0	27.41	3.97268	-31.4714	-0.30234	0.0257548	-0.0356665	-27.1667	-5.08E-15	7.51061	0	0	0.0365517	-2.81525	-20.1355	4.29753	511.919	366.328	672.574	376.81	376.81	376.81	22.5968	-101.749	30.9221	507.105	391.245	214.944	139.772	139.771	139.771	-104.833	0.85186	-33.2621	41.96	1.57102	-4.81002	-0.959243	0.28919	1.60999	401.894	52.1668	14.2987	0	0	0.177364
550	0	23.3267	0	0	28.0262	4.20319	-32.5716	-0.27975	-0.00557243	0.0133321	-27.6303	-4.23E-15	4.27134	0	0	0.0448986	-2.67823	-20.1902	4.16606	511.301	367.672	668.734	375.204	375.204	375.204	22.2676	-99.9442	30.7166	488.921	390.947	212.008	139.772	139.772	139.771	-102.7	1.6115	-33.0952	41.7908	1.19468	-4.67957	-0.791453	0.313715	1.73613	275.11	28.7519	8.66308	0	0	0.0430731
551	0	23.7452	0	0	28.9512	4.44798	-33.7107	-0.247837	-0.0259813	0.0437234	-26.2155	1.86E-15	1.6004	0	0	0.0489662	-2.5194	-20.2108	3.74726	509.818	369.102	664.72	373.315	373.315	373.315	21.9315	-98.4569	30.7461	470.438	390.725	209.815	139.772	139.772	139.772	-100.917	2.40046	-33.0392	41.7687	0.926001	-4.32832	-0.677268	0.326901	1.83425	202.366	7.50929	3.92361	0	0	-0.0387053
552	0	24.3554	0	0	30.1497	4.68993	-34.8072	-0.212439	-0.037161	0.058653	-23.5115	-7.61E-15	-0.414574	0	0	0.048159	-2.38164	-20.1848	3.10091	507.44	370.535	660.595	371.227	371.227	371.227	21.5838	-97.3015	30.9725	451.913	390.58	208.274	139.772	139.772	139.772	-99.4945	3.20369	-33.0697	41.9274	0.827472	-3.84583	-0.591185	0.285352	1.91375	172.352	-12.1475	0.137409	0	0	-0.0860025
553	0	25.1144	0	0	31.555	4.91539	-35.803	-0.179685	-0.0418552	0.0624029	-20.2745	3.81E-15	-1.80733	0	0	0.0435797	-2.29974	-20.0891	2.3094	504.128	371.894	656.399	369.033	369.033	369.033	21.2238	-96.4534	31.3459	433.508	390.507	207.234	139.772	139.772	139.772	-98.404	4.00428	-33.1599	42.274	0.956414	-3.31807	-0.497241	0.151383	1.97925	165.43	-33.9527	-2.59397	0	0	-0.109384
554	0	25.9686	0	0	33.084	5.11462	-36.6623	-0.154457	-0.0433149	0.0593526	-17.1939	-9.05E-16	-2.72129	0	0	0.0372962	-2.29165	-19.8948	1.47341	499.854	373.12	652.159	366.827	366.827	366.827	20.8583	-95.863	31.811	415.302	390.493	206.534	139.772	139.772	139.772	-97.5946	4.78079	-33.2845	42.7827	1.34523	-2.81597	-0.362674	-0.0745233	2.03655	160.969	-60.3779	-3.88225	0	0	-0.0939507
555	0	26.8678	0	0	34.6549	5.28121	-37.3662	-0.138177	-0.0439129	0.0529745	-14.6436	-4.17E-15	-3.31289	0	0	0.0310726	-2.35672	-19.5742	0.70341	494.625	374.163	647.904	364.688	364.688	364.688	20.5025	-95.4712	32.3132	397.319	390.526	206.036	139.772	139.772	139.771	-97.0083	5.50712	-33.4236	43.3939	1.98294	-2.39592	-0.182624	-0.347671	2.09218	147.011	-90.1831	-3.43335	0	0	-0.0239836
556	0	27.7718	0	0	36.1958	5.41121	-37.9062	-0.130264	-0.0444667	0.0453494	-12.7505	-4.50E-15	-3.68432	0	0	0.0259309	-2.48098	-19.1066	0.104051	488.495	374.983	643.68	362.684	362.684	362.684	20.1788	-95.2197	32.8023	379.553	390.587	205.644	139.772	139.772	139.772	-96.5902	6.15365	-33.5631	44.02	2.80648	-2.10728	0.0180018	-0.594326	2.16547	123.483	-118.338	-1.41362	0	0	0.0810618
557	0	28.6516	0	0	37.6493	5.50276	-38.2818	-0.129773	-0.0446693	0.0374993	-11.5109	-4.06E-15	-3.88278	0	0	0.0221758	-2.64667	-18.4835	-0.246173	481.562	375.544	639.547	360.88	360.88	360.88	19.9129	-95.0564	33.234	361.978	390.66	205.302	139.772	139.772	139.772	-96.2927	6.68999	-33.6937	44.5631	3.71069	-1.99781	0.199811	-0.747185	2.28177	99.2704	-138.502	1.40634	0	0	0.169375
558	0	29.4871	0	0	38.9727	5.55616	-38.4991	-0.135519	-0.0440054	0.0303303	-10.8219	2.47E-15	-3.93544	0	0	0.0195212	-2.8409	-17.7075	-0.311471	473.943	375.815	635.586	359.353	359.353	359.353	19.7286	-94.9382	33.5725	344.558	390.731	204.993	139.772	139.772	139.772	-96.0768	7.08971	-33.8089	44.9352	4.57627	-2.10965	0.335391	-0.779139	2.44733	83.8581	-146.145	3.91238	0	0	0.203006
559	0	30.2633	0	0	40.1364	5.57407	-38.5716	-0.147061	-0.0421948	0.0246443	-10.5915	3.62E-15	-3.86548	0	0	0.0175213	-3.05851	-16.7888	-0.103239	465.745	375.777	631.882	358.2	358.2	358.2	19.6431	-94.8285	33.7911	327.257	390.791	204.731	139.772	139.771	139.772	-95.9084	7.33527	-33.9035	45.0702	5.30348	-2.46478	0.425221	-0.715223	2.6344	81.8654	-140.813	5.18741	0	0	0.191014
560	0	30.9668	0	0	41.1202	5.56101	-38.5187	-0.163806	-0.0393796	0.0213407	-10.7101	3.40E-15	-3.70228	0	0	0.0156543	-3.29829	-15.7376	0.330926	457.053	375.433	628.513	357.517	357.517	357.517	19.6639	-94.6959	33.8733	310.034	390.842	204.553	139.772	139.772	139.772	-95.7557	7.42131	-33.9726	44.9214	5.83556	-3.04975	0.490484	-0.61002	2.79297	91.3951	-124.967	4.80973	0	0	0.174286
561	0	31.5837	0	0	41.9099	5.5227	-38.3631	-0.184803	-0.0359034	0.0206661	-11.061	-6.34E-17	-3.47249	0	0	0.01346	-3.55533	-14.5585	0.926019	447.921	374.813	625.546	357.356	357.356	357.356	19.7892	-94.5103	33.8115	292.855	390.891	204.521	139.772	139.772	139.772	-95.5848	7.35492	-34.0114	44.4525	6.1622	-3.81053	0.54265	-0.515621	2.88605	109.403	-102.534	2.98912	0	0	0.193671
562	0	32.0979	0	0	42.4937	5.46551	-38.1294	-0.208672	-0.0322074	0.0223376	-11.5344	-8.99E-16	-3.20159	0	0	0.0106083	-3.81468	-13.2486	1.61413	438.376	373.97	623.026	357.704	357.704	357.704	20.0089	-94.2403	33.6059	275.694	390.956	204.715	139.772	139.772	139.772	-95.3579	7.15475	-34.0154	43.6326	6.30562	-4.66132	0.571507	-0.455211	2.91294	133.485	-76.8754	0.330013	0	0	0.27456
563	0	32.49	0	0	42.8611	5.39643	-37.8452	-0.233487	-0.0288057	0.0256577	-12.0235	7.40E-17	-2.91926	0	0	0.00692188	-4.05076	-11.8021	2.32886	428.424	372.977	620.983	358.481	358.481	358.481	20.3059	-93.8521	33.2633	258.532	391.059	205.223	139.771	139.772	139.771	-95.0315	6.84969	-33.981	42.4433	6.30105	-5.50154	0.56286	-0.424328	2.89918	159.353	-51.3403	-2.27351	0	0	0.417919
564	0	32.7373	0	0	43.0019	5.32307	-37.5409	-0.256966	-0.0264219	0.0299554	-12.4328	-2.31E-15	-2.67427	0	0	0.0024139	-4.23337	-10.217	3.0041	418.063	371.912	619.439	359.579	359.579	359.579	20.6582	-93.3099	32.7967	241.364	391.224	206.139	139.772	139.772	139.772	-94.5585	6.47635	-33.906	40.8915	6.18363	-6.23403	0.509821	-0.40363	2.8793	180.451	-28.9776	-4.0032	0	0	0.590392
565	0	32.8153	0	0	42.9074	5.2534	-37.2496	-0.276758	-0.0257728	0.0347949	-12.6829	-3.21E-15	-2.51967	0	0	-0.00272283	-4.33742	-8.50303	3.57285	407.301	370.845	618.418	360.885	360.885	360.885	21.0414	-92.5779	32.2225	224.194	391.468	207.551	139.772	139.772	139.772	-93.8908	6.07482	-33.7895	39.0227	5.98599	-6.78201	0.423191	-0.371345	2.87651	188.692	-11.5465	-4.38429	0	0	0.726
566	0	32.7001	0	0	42.5702	5.19518	-37.0043	-0.290894	-0.0278091	0.0404569	-12.7191	1.92E-15	-2.52513	0	0	-0.00815376	-4.35187	-6.68595	3.97096	396.179	369.829	617.953	362.312	362.312	362.312	21.432	-91.6236	31.5581	207.044	391.802	209.532	139.772	139.772	139.772	-92.9844	5.68288	-33.6321	36.9253	5.74191	-7.10301	0.350297	-0.321117	2.88914	171.75	-0.249412	-3.41315	0	0	0.729662
567	0	32.3717	0	0	41.985	5.15466	-36.8327	-0.297992	-0.0335261	0.047801	-12.5006	6.07E-15	-2.75394	0	0	-0.0134719	-4.28313	-4.80556	4.15032	384.788	368.895	618.086	363.791	363.791	363.791	21.8129	-90.4194	30.8173	189.953	392.228	212.135	139.771	139.772	139.772	-91.8037	5.32846	-33.4353	34.7146	5.48709	-7.19424	0.36297	-0.264432	2.89477	115.822	3.68697	-1.37121	0	0	0.513898
568	0	31.8178	0	0	41.1463	5.13494	-36.7488	-0.297463	-0.0436533	0.0575743	-11.9986	1.65E-15	-3.23098	0	0	-0.0182297	-4.15098	-2.90816	4.09743	373.294	368.059	618.859	365.267	365.267	365.267	22.1776	-88.944	30.0051	172.989	392.736	215.387	139.772	139.772	139.772	-90.3245	5.02241	-33.2012	32.5007	5.25106	-7.08514	0.517504	-0.219918	2.86734	12.9145	-1.12282	1.5991	0	0	0.0557485
569	0	31.035	0	0	40.0474	5.13459	-36.7474	-0.289882	-0.0580661	0.0699595	-11.2219	-2.69E-15	-3.90149	0	0	-0.0219752	-3.97967	-1.03727	3.84535	361.935	367.328	620.288	366.692	366.691	366.691	22.5331	-87.1823	29.1159	156.247	393.305	219.282	139.771	139.772	139.772	-88.535	4.755	-32.9329	30.3562	5.04196	-6.81995	0.810894	-0.196288	2.79477	-131.339	-14.47	5.52451	0	0	-0.575433
570	0	30.0271	0	0	38.68	5.14779	-36.8035	-0.276999	-0.075321	0.0837037	-10.2335	4.65E-15	-4.61448	0	0	-0.0243462	-3.78918	0.771635	3.4687	350.998	366.703	622.354	368.03	368.03	368.03	22.8972	-85.124	28.1355	139.847	393.908	223.786	139.771	139.772	139.772	-86.4339	4.49989	-32.6354	28.3044	4.83665	-6.44112	1.16414	-0.181043	2.68399	-294.524	-33.0383	10.5284	0	0	-1.24461
571	0	28.8006	0	0	37.035	5.1664	-36.8825	-0.261319	-0.0930361	0.0966204	-9.15151	4.99E-15	-5.17811	0	0	-0.0252672	-3.59167	2.4904	3.0598	340.775	366.184	624.987	369.276	369.276	369.276	23.2912	-82.7626	27.0488	123.925	394.506	228.832	139.771	139.772	139.772	-84.0253	4.22565	-32.3175	26.3373	4.59053	-5.98378	1.4805	-0.156883	2.54807	-450.696	-52.3472	16.5004	0	0	-1.83433
572	0	27.359	0	0	35.1053	5.18302	-36.9529	-0.245442	-0.108532	0.10657	-8.13147	2.54E-15	-5.42991	0	0	-0.0251658	-3.39245	4.09421	2.70112	331.518	365.774	628.081	370.444	370.444	370.444	23.7322	-80.094	25.8492	108.612	395.057	234.329	139.772	139.772	139.771	-81.3139	3.90869	-31.993	24.444	4.26004	-5.47942	1.69293	-0.119231	2.3917	-581.328	-69.1077	22.9385	0	0	-2.27046
573	0	25.7018	0	0	32.8888	5.19332	-36.9964	-0.231552	-0.119158	0.111836	-7.34813	-1.52E-15	-5.26681	0	0	-0.0250331	-3.19225	5.55788	2.44638	323.411	365.482	631.504	371.569	371.569	371.569	24.2297	-77.1166	24.5435	94.0185	395.518	240.171	139.772	139.772	139.772	-78.3031	3.54075	-31.6805	22.6337	3.82355	-4.96177	1.78182	-0.0769638	2.21541	-678.039	-81.3349	28.9571	0	0	-2.50509
574	0	23.8278	0	0	30.3927	5.19683	-37.0113	-0.220987	-0.122673	0.111426	-6.96696	-1.18E-15	-4.6525	0	0	-0.0261947	-2.98903	6.85434	2.31466	316.574	365.32	635.103	372.692	372.692	372.692	24.7844	-73.8329	23.1512	80.2214	395.852	246.254	139.772	139.772	139.772	-74.9964	3.12943	-31.4011	20.943	3.29149	-4.46962	1.76657	-0.0403787	2.01838	-740.141	-87.0734	33.4196	0	0	-2.50833
575	0	21.7402	0	0	27.6351	5.19607	-37.0081	-0.214556	-0.11748	0.104892	-7.15402	2.88E-15	-3.59447	0	0	-0.0300938	-2.77927	7.95582	2.29584	311.065	365.306	638.72	373.858	373.858	373.858	25.3889	-70.2527	21.6977	67.257	396.037	252.485	139.772	139.772	139.772	-71.4008	2.69342	-31.1734	19.4286	2.70378	-4.04551	1.69137	-0.0137629	1.80385	-771.77	-84.7653	35.329	0	0	-2.28348
576	0	19.4551	0	0	24.6491	5.19475	-37.0025	-0.212016	-0.103092	0.0926012	-8.01727	-4.57E-15	-2.13659	0	0	-0.0377374	-2.55923	8.83729	2.3634	306.906	365.452	642.188	375.114	375.113	375.114	26.0282	-66.3975	20.2086	55.1242	396.067	258.803	139.772	139.772	139.772	-67.5332	2.25572	-31.0077	18.1507	2.11846	-3.72979	1.60786	0.0105319	1.57906	-779.445	-72.6828	33.9495	0	0	-1.87748
577	0	17.0076	0	0	21.4866	5.19595	-37.0076	-0.212582	-0.0805039	0.0756287	-9.6157	3.38E-15	-0.359325	0	0	-0.0494109	-2.32633	9.4812	2.49053	304.096	365.767	645.344	376.505	376.505	376.505	26.6791	-62.3057	18.7048	43.7935	395.957	265.18	139.772	139.772	139.772	-63.4266	1.83784	-30.9023	17.1548	1.59558	-3.55147	1.55574	0.0451031	1.35124	-769.682	-50.5303	29.1476	0	0	-1.37296
578	0	14.4559	0	0	18.2219	5.20114	-37.0295	-0.215156	-0.0521454	0.0560297	-11.9459	2.54E-15	1.62515	0	0	-0.0643211	-2.08054	9.88159	2.66311	302.626	366.252	648.031	378.077	378.076	378.077	27.3118	-58.0373	17.2031	33.2222	395.743	271.626	139.772	139.771	139.772	-59.1364	1.45622	-30.8426	16.4589	1.18279	-3.5198	1.5412	0.101339	1.12903	-745.499	-19.1461	21.2928	0	0	-0.859971
579	0	11.8816	0	0	14.9536	5.2106	-37.0694	-0.219282	-0.021662	0.0365511	-14.9779	-1.69E-15	3.66647	0	0	-0.0805367	-1.82494	10.0455	2.883	302.473	366.903	650.114	379.861	379.861	379.861	27.8922	-53.6762	15.7201	23.3724	395.477	278.183	139.772	139.772	139.772	-54.7431	1.12121	-30.8052	16.0513	0.906397	-3.6233	1.53318	0.168001	0.919942	-705.977	16.5742	11.3452	0	0	-0.416445
580	0	9.38445	0	0	11.8016	5.22515	-37.1308	-0.225015	0.00646176	0.0204326	-18.6173	-6.77E-16	5.56493	0	0	-0.0947419	-1.56426	9.99152	3.16003	303.594	367.717	651.48	381.875	381.875	381.875	28.3889	-49.3291	14.2763	14.2307	395.22	284.91	139.772	139.772	139.772	-50.3529	0.836821	-30.7642	15.896	0.768185	-3.83871	1.49948	0.225743	0.730835	-653.516	50.3548	0.802254	0	0	-0.0914874
581	0	7.076	0	0	8.89986	5.24796	-37.2267	-0.232731	0.0278855	0.0106445	-22.6773	2.03E-15	7.09823	0	0	-0.102547	-1.30253	9.746	3.50116	305.906	368.69	652.052	384.118	384.118	384.118	28.7813	-45.12	12.8991	5.82521	395.038	291.866	139.772	139.772	139.772	-46.0918	0.601203	-30.7012	15.9434	0.750902	-4.13916	1.42452	0.258488	0.56641	-595.239	76.7369	-8.54665	0	0	0.108726
582	0	5.06913	0	0	6.38451	5.28558	-37.3844	-0.242714	0.0393426	0.00914378	-26.8581	-4.06E-15	8.05371	0	0	-0.0995608	-1.04145	9.33935	3.90338	309.293	369.823	651.792	386.56	386.56	386.56	29.0677	-41.1804	11.6231	-1.76571	394.99	299.09	139.772	139.772	139.772	-42.0959	0.40872	-30.6134	16.141	0.827935	-4.49666	1.31526	0.258167	0.430966	-541.914	92.0469	-14.9423	0	0	0.214348
583	0	3.46684	0	0	4.37981	5.34745	-37.6423	-0.2544	0.0388593	0.0162654	-30.7377	2.03E-15	8.23159	0	0	-0.0831031	-0.779758	8.80224	4.35231	313.61	371.118	650.702	389.144	389.144	389.144	29.2679	-37.6365	10.4883	-8.41555	395.123	306.584	139.772	139.772	139.772	-38.497	0.254794	-30.517	16.4416	0.971491	-4.88288	1.18584	0.221651	0.326905	-502.342	93.8728	-16.866	0	0	0.270327
584	0	2.3501	0	0	2.98454	5.44412	-38.0417	-0.266698	0.0264143	0.0309619	-33.8697	1.35E-15	7.50792	0	0	-0.0541965	-0.513281	8.16246	4.82412	318.7	372.58	648.819	391.786	391.786	391.786	29.4184	-34.5961	9.53839	-13.9642	395.461	314.297	139.772	139.772	139.772	-35.4059	0.14227	-30.4443	16.8084	1.15625	-5.26878	1.05408	0.150699	0.256595	-482.282	82.0455	-13.5178	0	0	0.315721
585	0	1.76651	0	0	2.26104	5.58476	-38.6149	-0.277809	0.00313467	0.0513351	-35.8635	-2.71E-15	5.81646	0	0	-0.0180992	-0.235397	7.44248	5.28908	324.41	374.209	646.217	394.379	394.379	394.379	29.5631	-32.1369	8.81798	-18.2397	395.999	322.124	139.772	139.772	139.772	-32.8998	0.0863469	-30.4355	17.2168	1.35857	-5.62464	0.935189	0.049767	0.220213	-483.88	58.1107	-4.79111	0	0	0.374714
586	0	1.72244	0	0	2.2284	5.7745	-39.3736	-0.285485	-0.0285836	0.0753235	-36.4794	-6.77E-15	3.20037	0	0	0.0171532	0.0625574	6.65792	5.71549	330.61	376.001	642.996	396.801	396.801	396.801	29.7423	-30.2993	8.37033	-21.081	396.698	329.912	139.772	139.772	139.772	-31.0128	0.115529	-30.5282	17.655	1.55354	-5.92042	0.840346	-0.0756273	0.217519	-506.311	25.5073	8.41823	0	0	0.457113
587	0	2.18131	0	0	2.8606	6.01197	-40.3001	-0.287573	-0.0656211	0.101112	-35.6976	5.41E-15	-0.190485	0	0	0.0439053	0.391405	5.81669	6.07326	337.198	377.947	639.277	398.926	398.926	398.926	29.982	-29.0838	8.23246	-22.3564	397.493	337.472	139.772	139.772	139.771	-29.7357	0.267298	-30.7479	18.1237	1.71058	-6.12733	0.775723	-0.217954	0.248716	-546.377	-11.2313	24.3499	0	0	0.56477
588	0	3.06989	0	0	4.09059	6.28773	-41.3444	-0.282688	-0.104256	0.127123	-33.7295	0	-4.08971	0	0	0.0581627	0.76463	4.91904	6.33738	344.116	380.035	635.195	400.631	400.631	400.631	30.2873	-28.4566	8.42909	-21.973	398.297	344.59	139.772	139.772	139.772	-29.0219	0.579535	-31.1015	18.6348	1.78903	-6.22087	0.744532	-0.3659	0.309926	-599.629	-47.6024	40.6843	0	0	0.70047
589	0	4.29203	0	0	5.81937	6.58369	-42.4284	-0.270293	-0.141296	0.152052	-30.9298	0	-8.19266	0	0	0.0608215	1.19817	3.95818	6.49158	351.342	382.247	630.897	401.808	401.808	401.808	30.6407	-28.3599	8.9663	-19.8767	399.016	351.045	139.772	139.772	139.772	-28.8019	1.08036	-31.5739	19.2107	1.73592	-6.18447	0.746809	-0.498198	0.400148	-660.651	-79.8958	55.3295	0	0	0.87584
590	0	5.74553	0	0	7.92695	6.87395	-43.4556	-0.251004	-0.173736	0.174718	-27.7067	5.41E-15	-12.1435	0	0	0.0566091	1.70808	2.92164	6.53183	358.898	384.567	626.53	402.377	402.377	402.377	31.0042	-28.7251	9.82688	-16.046	399.563	356.62	139.772	139.772	139.772	-28.9991	1.77929	-32.1296	19.8848	1.49099	-6.01255	0.776333	-0.579822	0.518562	-722.568	-104.215	66.6012	0	0	1.11637
591	0	7.33667	0	0	10.2827	7.12775	-44.3255	-0.226388	-0.198965	0.193881	-24.4215	2.71E-15	-15.5703	0	0	0.0513206	2.30517	1.79305	6.4674	366.831	386.975	622.245	402.288	402.288	402.288	31.3259	-29.4844	10.9687	-10.4834	399.867	361.113	139.772	139.772	139.772	-29.5441	2.66182	-32.7171	20.7045	1.0013	-5.71164	0.811801	-0.568054	0.667868	-775.185	-116.762	73.6665	0	0	1.45654
592	0	8.98883	0	0	12.7542	7.31487	-44.9504	-0.198483	-0.21521	0.208416	-21.3237	2.71E-15	-18.1453	0	0	0.0490232	2.98725	0.553714	6.31677	375.2	389.447	618.193	401.528	401.528	401.528	31.5507	-30.5768	12.3269	-3.20854	399.885	364.356	139.772	139.772	139.771	-30.383	3.68827	-33.2781	21.735	0.243881	-5.29836	0.828991	-0.434511	0.847545	-808.276	-115.383	76.5716	0	0	1.92381
593	0	10.6438	0	0	15.2153	7.41206	-45.2696	-0.16958	-0.221744	0.217451	-18.5625	-2.71E-15	-19.6314	0	0	0.050762	3.73333	-0.815324	6.10037	384.049	391.95	614.529	400.111	400.111	400.111	31.6304	-31.95	13.8202	5.74309	399.6	366.221	139.772	139.772	139.772	-31.4794	4.7983	-33.7566	23.0581	-0.753177	-4.79705	0.808148	-0.195198	1.04681	-813.822	-102.438	76.0174	0	0	2.50059
594	0	12.2588	0	0	17.5558	7.40828	-45.2572	-0.142409	-0.218913	0.220464	-16.2542	-5.41E-15	-19.912	0	0	0.0550744	4.50423	-2.33034	5.83273	393.389	394.439	611.403	398.075	398.075	398.075	31.5328	-33.5594	15.3621	16.3202	399.025	366.635	139.772	139.772	139.772	-32.8104	5.92094	-34.1088	24.7609	-1.90403	-4.2377	0.750252	0.0989818	1.25497	-789.886	-82.5165	73.1439	0	0	3.10365
595	0	13.8033	0	0	19.6919	7.30646	-44.9226	-0.11968	-0.208304	0.217611	-14.499	-1.35E-15	-19.0231	0	0	0.0593633	5.25005	-4.00149	5.51926	403.182	396.861	608.956	395.475	395.475	395.475	31.2464	-35.3692	16.8737	28.4562	398.191	365.578	139.772	139.772	139.772	-34.3631	6.98787	-34.3094	26.914	-3.08097	-3.65581	0.689385	0.357682	1.46426	-743.887	-64.6139	69.3311	0	0	3.6104
596	0	15.2574	0	0	21.5744	7.121	-44.3027	-0.103601	-0.192314	0.209388	-13.3712	-2.71E-15	-17.1309	0	0	0.0613104	5.92429	-5.82838	5.16162	413.35	399.154	607.297	392.398	392.398	392.398	30.7815	-37.3544	18.2961	42.0737	397.145	363.085	139.772	139.772	139.772	-36.1312	7.94509	-34.3562	29.5385	-4.16355	-3.0896	0.680593	0.485379	1.68087	-689.589	-59.0083	65.8434	0	0	3.93231
597	0	16.611	0	0	23.1902	6.87265	-43.4511	-0.0953219	-0.173253	0.196453	-12.8783	5.41E-15	-14.4677	0	0	0.059583	6.49902	-7.79664	4.76923	423.793	401.26	606.497	388.996	388.996	388.996	30.169	-39.5016	19.5966	57.09	395.942	359.241	139.772	139.772	139.772	-38.1131	8.75852	-34.2698	32.5805	-5.09977	-2.56934	0.748427	0.453619	1.91661	-635.501	-68.0367	63.4422	0	0	4.03387
598	0	17.8626	0	0	24.5558	6.5844	-42.4309	-0.0951745	-0.152371	0.179214	-12.9691	1.35E-15	-11.2548	0	0	0.0539812	6.96957	-9.87802	4.36589	434.403	403.126	606.59	385.491	385.491	385.491	29.4563	-41.8069	20.7676	73.4214	394.638	354.173	139.772	139.772	139.771	-40.3094	9.41292	-34.0916	35.9142	-5.92347	-2.10382	0.866293	0.331803	2.17549	-579.665	-81.7221	61.8772	0	0	3.89225
599	0	19.0146	0	0	25.7076	6.27979	-41.3148	-0.102469	-0.130701	0.158736	-13.519	0	-7.74596	0	0	0.0453765	7.34501	-12.0349	3.98645	445.074	404.716	607.587	382.137	382.137	382.137	28.7018	-44.2711	21.8225	90.9824	393.291	348.051	139.772	139.772	139.772	-42.7194	9.90807	-33.8774	39.3768	-6.70576	-1.67664	1.00052	0.216994	2.44172	-519.946	-88.4864	60.5059	0	0	3.52737
600	0	20.0688	0	0	26.6899	5.98187	-40.1841	-0.115647	-0.109528	0.136999	-14.3541	4.06E-15	-4.23986	0	0	0.0355345	7.63344	-14.2255	3.66906	455.696	406.001	609.496	379.159	379.159	379.159	27.9687	-46.8947	22.7906	109.683	391.958	341.069	139.772	139.772	139.772	-45.3381	10.2543	-33.6912	42.8078	-7.48533	-1.25692	1.12702	0.16799	2.67985	-456.76	-83.281	58.8221	0	0	3.01059
601	0	21.0246	0	0	27.5454	5.71127	-39.1226	-0.132567	-0.0904429	0.116748	-15.2864	0	-1.05955	0	0	0.0265412	7.83337	-16.408	3.44704	466.156	406.965	612.325	376.704	376.704	376.704	27.3173	-49.6736	23.711	129.431	390.694	333.438	139.772	139.772	139.772	-48.1552	10.4677	-33.5961	46.0759	-8.2316	-0.81862	1.23025	0.175101	2.84677	-392.594	-69.8632	56.5949	0	0	2.43263
602	0	21.8794	0	0	28.3087	5.48357	-38.2034	-0.151177	-0.0745277	0.10068	-16.1692	1.18E-15	1.53141	0	0	0.0199039	7.93607	-18.5413	3.3418	476.335	407.603	616.066	374.822	374.822	374.822	26.7981	-52.5987	24.6256	150.133	389.55	325.362	139.772	139.772	139.772	-51.1565	10.5647	-33.6467	49.084	-8.86437	-0.35708	1.30259	0.20128	2.91543	-329.999	-53.6291	53.4833	0	0	1.86676
603	0	22.6307	0	0	29.003	5.30731	-37.4752	-0.169993	-0.0622571	0.0903887	-16.9222	-1.78E-15	3.3606	0	0	0.0160077	7.93334	-20.5854	3.35948	486.11	407.919	620.682	373.482	373.482	373.482	26.4474	-55.6559	25.5717	171.706	388.573	317.026	139.772	139.772	139.772	-54.3262	10.5569	-33.8825	51.7633	-9.29539	0.107114	1.34065	0.218397	2.8779	-270.28	-37.484	48.96	0	0	1.35525
604	0	23.2784	0	0	29.6397	5.18324	-36.9538	-0.188088	-0.0532899	0.0862487	-17.5157	-4.23E-16	4.38097	0	0	0.0141432	7.82355	-22.5011	3.49149	495.359	407.926	626.096	372.594	372.594	372.594	26.284	-58.8281	26.5766	194.082	387.806	308.591	139.772	139.772	139.772	-57.6508	10.4477	-34.3229	54.0647	-9.46022	0.535479	1.33924	0.224493	2.75447	-212.232	-20.7786	42.1688	0	0	0.910868
605	0	23.8257	0	0	30.2196	5.10518	-36.622	-0.205102	-0.0465691	0.0872002	-17.9546	5.24E-15	4.67056	0	0	0.0131084	7.61305	-24.2502	3.71611	503.958	407.645	632.187	372.033	372.033	372.033	26.3087	-62.0971	27.6531	217.208	387.284	300.189	139.772	139.772	139.772	-61.1199	10.2316	-34.9653	55.9545	-9.32946	0.882946	1.28297	0.229405	2.57512	-151.307	-2.44854	32.2011	0	0	0.52538
606	0	24.2774	0	0	30.7345	5.06192	-36.4368	-0.221055	-0.040808	0.0914456	-18.2572	-3.38E-16	4.39018	0	0	0.0118832	7.31455	-25.7963	3.99904	511.781	407.097	638.797	371.659	371.659	371.659	26.5063	-65.4445	28.7995	241.049	387.041	291.933	139.772	139.772	139.772	-64.7269	9.89604	-35.786	57.4146	-8.90592	1.11063	1.15429	0.24454	2.3709	-82.029	17.9028	18.4002	0	0	0.19548
607	0	24.6388	0	0	31.1687	5.03964	-36.3411	-0.236305	-0.0347302	0.0964218	-18.4535	-7.53E-15	3.74685	0	0	0.00996028	6.94524	-27.1064	4.2928	518.693	406.306	645.735	371.344	371.344	371.344	26.8489	-68.8516	30.0008	265.573	387.104	283.923	139.772	139.772	139.772	-68.4662	9.42534	-36.7438	58.4449	-8.21557	1.19848	0.944171	0.273216	2.16821	-0.0510294	39.0373	0.888493	0	0	-0.0639248
608	0	24.9132	0	0	31.5019	5.02468	-36.2767	-0.251583	-0.0268059	0.0991007	-18.597	6.60E-15	2.98905	0	0	0.00727225	6.52484	-28.1515	4.53823	524.552	405.288	652.782	370.984	370.984	370.984	27.2991	-72.2987	31.2335	290.743	387.5	276.254	139.772	139.772	139.772	-72.3295	8.80669	-37.7853	59.0635	-7.29797	1.15367	0.66048	0.31408	1.98508	96.0695	59.9865	-19.7425	0	0	-0.223675
609	0	25.1	0	0	31.7123	5.00611	-36.1967	-0.268036	-0.0155818	0.0962711	-18.7807	-1.20E-14	2.3648	0	0	0.00392987	6.0739	-28.9086	4.66956	529.217	404.056	659.701	370.515	370.515	370.515	27.8137	-75.765	32.4706	316.501	388.25	269.022	139.772	139.772	139.771	-76.302	8.03704	-38.8509	59.3035	-6.19895	1.01215	0.33124	0.359422	1.83299	203.872	79.6111	-42.0351	0	0	-0.253356
610	0	25.1952	0	0	31.7822	4.97773	-36.0739	-0.287076	0.000316767	0.084996	-19.1328	3.38E-16	2.10845	0	0	-4.39E-05	5.61197	-29.3614	4.62314	532.56	402.625	666.252	369.915	369.915	369.915	28.3448	-79.2287	33.687	342.752	389.365	262.331	139.772	139.772	139.772	-80.3587	7.12908	-39.8813	59.206	-4.9665	0.833308	-0.0096364	0.402244	1.71872	319.303	97.6213	-63.9132	0	0	-0.138018
611	0	25.1924	0	0	31.7031	4.93904	-35.906	-0.309782	0.0216553	0.0632901	-19.7734	1.35E-15	2.39116	0	0	-0.00473206	5.15552	-29.5026	4.3466	534.486	401.011	672.212	369.201	369.201	369.201	28.8417	-82.6688	34.8634	369.346	390.845	256.29	139.772	139.772	139.771	-84.4629	6.11493	-40.8221	58.8142	-3.64952	0.689902	-0.326815	0.437599	1.64635	436.502	113.685	-82.5512	0	0	0.117718
612	0	25.0867	0	0	31.4794	4.89498	-35.7139	-0.33613	0.0485346	0.0303978	-20.7468	5.69E-15	3.30127	0	0	-0.0100724	4.71593	-29.3363	3.80626	534.953	399.244	677.398	368.429	368.429	368.429	29.2528	-86.0665	35.9878	396.072	392.676	251.015	139.772	139.772	139.772	-88.5686	5.04449	-41.629	58.1701	-2.29773	0.654761	-0.58756	0.460171	1.61428	548.031	126.586	-95.0908	0	0	0.486722
613	0	24.8791	0	0	31.1308	4.85433	-35.5358	-0.364543	0.0799033	-0.0127966	-21.9698	-3.51E-15	4.79415	0	0	-0.0154893	4.29842	-28.8805	2.99341	533.991	397.366	681.682	367.681	367.681	367.681	29.5311	-89.4064	37.053	422.648	394.824	246.62	139.772	139.771	139.772	-92.6243	3.97778	-42.2706	57.3139	-0.960864	0.786737	-0.763999	0.457697	1.61225	644.887	132.634	-99.37	0	0	0.921779
614	0	24.5802	0	0	30.6902	4.82662	-35.4139	-0.392303	0.113948	-0.0642817	-23.242	2.20E-15	6.71286	0	0	-0.0198744	3.9028	-28.1683	1.92905	531.713	395.437	685.01	367.056	367.056	367.056	29.6401	-92.6747	38.0521	448.731	397.234	243.196	139.772	139.772	139.772	-96.5779	2.97258	-42.7295	56.284	0.313158	1.11955	-0.837385	0.417545	1.62219	718.427	127.338	-95.0682	0	0	1.35899
615	0	24.2126	0	0	30.199	4.81851	-35.3781	-0.416054	0.148565	-0.121324	-24.274	-4.06E-15	8.8344	0	0	-0.022066	3.52593	-27.2478	0.666072	528.328	393.524	687.4	366.655	366.655	366.655	29.5606	-95.8558	38.9716	473.93	399.837	240.795	139.771	139.772	139.772	-100.381	2.07215	-42.9996	55.1182	1.47984	1.65537	-0.807021	0.335528	1.62698	764.123	107.484	-84.0316	0	0	1.73438
616	0	23.8099	0	0	29.6999	4.83061	-35.4314	-0.433002	0.181918	-0.181522	-24.7821	6.43E-15	10.9378	0	0	-0.0215955	3.16442	-26.1797	-0.714067	524.128	391.694	688.935	366.559	366.559	366.559	29.2935	-98.9277	39.7872	497.829	402.547	239.413	139.772	139.772	139.772	-103.988	1.29802	-43.0821	53.8547	2.50059	2.36322	-0.692502	0.220702	1.6133	784.035	72.7369	-69.6176	0	0	2.00366
617	0	23.4121	0	0	29.2309	4.85606	-35.5434	-0.441545	0.212962	-0.243028	-24.556	8.80E-15	12.8758	0	0	-0.0191077	2.81665	-25.0326	-2.11082	519.47	390.005	689.747	366.814	366.814	366.814	28.8594	-101.86	40.4635	520.013	405.268	238.973	139.772	139.772	139.772	-107.354	0.65045	-42.9818	52.5342	3.34522	3.18241	-0.532134	0.0905176	1.57953	787.705	25.3761	-55.3949	0	0	2.15607
618	0	23.0603	0	0	28.8205	4.88152	-35.655	-0.441194	0.241431	-0.304145	-23.4842	0	14.6015	0	0	-0.0161302	2.48296	-23.8768	-3.41888	514.739	388.49	689.994	367.42	367.42	367.42	28.2935	-104.611	40.958	540.09	407.898	239.325	139.772	139.772	139.772	-110.433	0.115171	-42.7047	51.2004	3.99504	4.03101	-0.370575	-0.0374159	1.52576	787.934	-30.428	-43.8342	0	0	2.20415
619	0	22.7889	0	0	28.4849	4.8903	-35.6934	-0.432414	0.267365	-0.362978	-21.5698	-4.74E-15	16.1451	0	0	-0.0144213	2.16487	-22.7777	-4.54292	510.307	387.162	689.836	368.335	368.335	368.335	27.6383	-107.131	41.2278	557.707	410.336	240.251	139.772	139.771	139.772	-113.174	-0.327954	-42.2572	49.9006	4.44417	4.81807	-0.248489	-0.149497	1.45637	797.092	-89.6578	-35.6427	0	0	2.16837
620	0	22.6197	0	0	28.2272	4.86703	-35.5915	-0.416287	0.290436	-0.416856	-18.9242	-1.62E-14	17.561	0	0	-0.0152461	1.86314	-21.7907	-5.40883	506.491	386.005	689.417	369.483	369.483	369.483	26.9378	-109.365	41.2361	572.562	412.492	241.481	139.772	139.772	139.771	-115.524	-0.697411	-41.6473	48.6807	4.69929	5.45677	-0.193385	-0.234961	1.37276	822.392	-146.347	-30.0268	0	0	2.06068
621	0	22.5577	0	0	28.0386	4.80203	-35.3054	-0.394511	0.309688	-0.462476	-15.7719	8.12E-15	18.8909	0	0	-0.01886	1.57599	-20.9568	-5.97009	503.531	384.991	688.851	370.774	370.774	370.774	26.2319	-111.251	40.9585	584.414	414.292	242.709	139.772	139.772	139.772	-117.423	-1.00594	-40.8874	47.5814	4.7776	5.87585	-0.215683	-0.285137	1.27689	864.494	-194.085	-25.4798	0	0	1.88613
622	0	22.5904	0	0	27.9019	4.69427	-34.8266	-0.369503	0.323623	-0.496415	-12.4475	-1.35E-14	20.1394	0	0	-0.0243557	1.29816	-20.3014	-6.20889	501.569	384.08	688.204	372.117	372.117	372.117	25.5541	-112.728	40.3889	593.09	415.693	243.626	139.772	139.772	139.772	-118.816	-1.25938	-39.9967	46.6323	4.70381	6.02666	-0.308549	-0.2952	1.17168	918.073	-226.769	-20.6071	0	0	1.65301
623	0	22.6905	0	0	27.7957	4.55191	-34.1852	-0.344325	0.330183	-0.515533	-9.37307	-8.12E-15	21.2378	0	0	-0.0299038	1.02157	-19.8334	-6.13258	500.647	383.241	687.5	373.434	373.434	373.434	24.9294	-113.738	39.5445	598.489	416.683	243.948	139.772	139.772	139.772	-119.656	-1.45698	-39.0045	45.8482	4.50724	5.88593	-0.451577	-0.265282	1.06399	973.34	-239.577	-14.575	0	0	1.38151
624	0	22.8207	0	0	27.6983	4.39028	-33.4449	-0.322012	0.327623	-0.517218	-6.99021	-6.77E-15	22.0743	0	0	-0.0334286	0.738136	-19.5458	-5.76789	500.715	382.459	686.714	374.665	374.665	374.665	24.3729	-114.236	38.4668	600.58	417.284	243.452	139.771	139.772	139.772	-119.911	-1.59234	-37.9499	45.2267	4.21804	5.45539	-0.61624	-0.199343	0.966851	1018.09	-229.375	-7.29404	0	0	1.10517
625	0	22.9402	0	0	27.5895	4.22858	-32.6912	-0.304942	0.314773	-0.499941	-5.69697	-1.35E-15	22.4978	0	0	-0.0334033	0.443107	-19.4183	-5.1547	501.648	381.745	685.785	375.767	375.768	375.767	23.8904	-114.192	37.2188	599.404	417.543	242.006	139.772	139.771	139.772	-119.569	-1.655	-36.8798	44.7494	3.86391	4.75921	-0.769494	-0.104875	0.897254	1038.97	-195.74	0.663762	0	0	0.861685
626	0	23.0107	0	0	27.4531	4.08594	-32.0153	-0.29456	0.291464	-0.463401	-5.803	6.77E-15	22.36	0	0	-0.0294844	0.138008	-19.4207	-4.34094	503.266	381.14	684.634	376.706	376.705	376.706	23.4808	-113.6	35.8772	595.071	417.531	239.585	139.772	139.772	139.772	-118.64	-1.63329	-35.8438	44.385	3.46647	3.84076	-0.880903	0.00616293	0.874406	1023.61	-142.117	8.24403	0	0	0.678247
627	0	23.0057	0	0	27.2812	3.97819	-31.498	-0.291152	0.258403	-0.408871	-7.4664	-1.08E-14	21.5342	0	0	-0.0225712	-0.168186	-19.5186	-3.37941	505.362	380.705	683.184	377.441	377.441	377.441	23.1389	-112.481	34.5217	587.762	417.323	236.281	139.772	139.772	139.772	-117.163	-1.5181	-34.8878	44.0962	3.03879	2.75888	-0.929873	0.119263	0.90969	963.41	-76.1091	14.212	0	0	0.558565
628	0	22.9199	0	0	27.0824	3.91564	-31.195	-0.293951	0.217096	-0.339409	-10.6279	-1.35E-15	19.9445	0	0	-0.0141567	-0.460304	-19.6797	-2.32626	507.718	380.512	681.387	377.922	377.922	377.922	22.8581	-110.893	33.2254	577.73	416.998	232.295	139.771	139.772	139.772	-115.212	-1.30685	-34.0479	43.8485	2.58598	1.58358	-0.911565	0.217328	1.00535	857.049	-9.16298	17.6065	0	0	0.480255
629	0	22.7784	0	0	26.8912	3.90212	-31.1292	-0.30046	0.169973	-0.259669	-14.8952	0	17.6009	0	0	-0.00523259	-0.720199	-19.8787	-1.2402	510.132	380.627	679.236	378.084	378.084	378.084	22.6308	-108.937	32.049	565.301	416.627	227.917	139.771	139.772	139.772	-112.902	-1.00535	-33.3462	43.6198	2.10911	0.390866	-0.839801	0.287294	1.14491	713.391	46.5581	18.1229	0	0	0.409209
630	0	22.6379	0	0	26.7707	3.93532	-31.2905	-0.306968	0.120735	-0.176631	-19.5723	2.71E-15	14.6459	0	0	0.00436811	-0.93143	-20.0998	-0.181246	512.423	381.089	676.767	377.861	377.861	377.861	22.4471	-106.755	31.0398	550.87	416.266	223.488	139.772	139.772	139.772	-110.383	-0.626753	-32.7914	43.4065	1.61048	-0.744364	-0.743239	0.323694	1.30467	552.594	81.4632	16.3353	0	0	0.322427
631	0	22.5756	0	0	26.8043	4.00836	-31.6434	-0.308174	0.0744213	-0.0990763	-23.7135	4.74E-15	11.38	0	0	0.0154001	-1.0839	-20.3347	0.79206	514.426	381.901	674.044	377.202	377.202	377.202	22.2941	-104.515	30.2327	534.881	415.957	219.343	139.772	139.772	139.772	-107.833	-0.187185	-32.382	43.2243	1.09905	-1.75698	-0.663493	0.332176	1.45748	404.091	92.6747	13.2805	0	0	0.221729
632	0	22.6656	0	0	27.0712	4.11224	-32.1407	-0.298582	0.035351	-0.0357376	-26.374	5.41E-15	8.13076	0	0	0.0275832	-1.17677	-20.5766	1.62647	515.99	383.026	671.128	376.09	376.09	376.09	22.1573	-102.381	29.6502	517.791	415.73	215.75	139.772	139.772	139.772	-105.419	0.299435	-32.1099	43.1008	0.59509	-2.59896	-0.634053	0.324117	1.58182	294.956	82.9952	10.1898	0	0	0.121333
633	0	22.954	0	0	27.6215	4.23809	-32.7358	-0.277098	0.0057016	0.00868271	-27.0947	1.35E-15	5.15257	0	0	0.0387596	-1.21931	-20.8134	2.27829	516.954	384.396	668.059	374.56	374.56	374.56	22.0223	-100.478	29.3006	500.015	415.598	212.857	139.772	139.772	139.772	-103.266	0.824075	-31.9628	43.0667	0.134285	-3.24304	-0.676757	0.30754	1.67482	241.795	59.5048	7.71549	0	0	0.0284221
634	0	23.45	0	0	28.4647	4.37837	-33.3899	-0.247157	-0.0143169	0.0347442	-25.9993	-1.69E-15	2.61973	0	0	0.0461181	-1.22836	-21.0228	2.71564	517.141	385.92	664.837	372.69	372.69	372.691	21.8751	-98.8826	29.1758	481.894	415.559	210.68	139.772	139.772	139.772	-101.447	1.38227	-31.9235	43.1464	-0.23146	-3.67934	-0.778449	0.284554	1.74917	241.873	30.7549	5.71164	0	0	-0.0621781
635	0	24.1305	0	0	29.5736	4.52704	-34.0722	-0.213612	-0.0256864	0.0462897	-23.5598	-2.45E-15	0.643376	0	0	0.0480525	-1.22465	-21.1724	2.92064	516.362	387.5	661.433	370.594	370.594	370.594	21.7016	-97.6204	29.2525	463.669	415.598	209.136	139.772	139.772	139.772	-99.9827	1.97181	-31.9688	43.3529	-0.43938	-3.91094	-0.897592	0.248682	1.82652	277.421	3.35374	3.58873	0	0	-0.154178
636	0	24.9478	0	0	30.8917	4.67949	-34.7605	-0.18222	-0.0305299	0.0480859	-20.4798	-1.06E-15	-0.768432	0	0	0.045125	-1.22881	-21.2234	2.89288	514.434	389.046	657.806	368.397	368.397	368.397	21.4905	-96.6764	29.4954	445.49	415.696	208.082	139.772	139.771	139.772	-98.8511	2.59015	-32.0727	43.6846	-0.426897	-3.95262	-0.977159	0.179724	1.91837	322.513	-21.4906	1.12745	0	0	-0.234152
637	0	25.8435	0	0	32.3467	4.83236	-35.4392	-0.157984	-0.0320382	0.0444977	-17.4641	-1.92E-15	-1.74014	0	0	0.0393867	-1.25751	-21.1373	2.65284	511.213	390.478	653.934	366.217	366.217	366.217	21.2368	-96.0062	29.8632	427.431	415.834	207.36	139.772	139.771	139.771	-98.0027	3.23203	-32.2105	44.1233	-0.148958	-3.83157	-0.962556	0.0563033	2.02539	351.776	-46.3731	-1.23156	0	0	-0.267312
638	0	26.7621	0	0	33.8664	4.98262	-36.0951	-0.142227	-0.0328332	0.039246	-14.9132	3.52E-15	-2.42345	0	0	0.0328677	-1.32067	-20.8837	2.24322	506.632	391.732	649.832	364.156	364.155	364.156	20.9436	-95.5527	30.3138	409.519	415.995	206.833	139.772	139.772	139.772	-97.3776	3.88738	-32.3619	44.633	0.404406	-3.58908	-0.818672	-0.129776	2.13615	346.918	-74.2084	-2.78852	0	0	-0.214989
639	0	27.6596	0	0	35.3858	5.12634	-36.7122	-0.134345	-0.0342851	0.0343751	-12.9975	4.23E-17	-2.93714	0	0	0.0269683	-1.42094	-20.4446	1.72679	500.722	392.752	645.562	362.29	362.29	362.29	20.6243	-95.2568	30.8044	391.751	416.161	206.404	139.772	139.771	139.772	-96.9172	4.538	-32.5121	45.1602	1.19601	-3.28109	-0.543851	-0.361526	2.2409	302.578	-105.388	-2.93546	0	0	-0.070048
640	0	28.5071	0	0	36.8503	5.25785	-37.2682	-0.133146	-0.0365594	0.0308967	-11.7295	3.72E-15	-3.34486	0	0	0.0223256	-1.55579	-19.8171	1.18012	493.62	393.482	641.231	360.675	360.675	360.675	20.3029	-95.064	31.2907	374.116	416.322	206.019	139.772	139.772	139.772	-96.5715	5.15459	-32.6504	45.6362	2.14155	-2.97612	-0.178363	-0.594801	2.34203	227.873	-135.766	-1.71838	0	0	0.116598
641	0	29.2892	0	0	38.2142	5.36994	-37.7356	-0.137437	-0.0389796	0.028527	-11.016	-1.27E-15	-3.65278	0	0	0.0189662	-1.72093	-19.0111	0.682556	485.537	393.87	636.975	359.344	359.344	359.344	20.013	-94.928	31.7265	356.602	416.467	205.664	139.772	139.772	139.772	-96.302	5.69735	-32.7698	45.9849	3.12523	-2.7476	0.205702	-0.776276	2.44708	143.442	-158.602	0.224526	0	0	0.255721
642	0	29.9996	0	0	39.4394	5.4553	-38.0876	-0.146997	-0.0406688	0.0269352	-10.7677	3.49E-15	-3.83984	0	0	0.0166323	-1.91258	-18.0442	0.302752	476.717	393.873	632.942	358.33	358.33	358.33	19.7918	-94.8097	32.0666	339.195	416.593	205.353	139.772	139.771	139.772	-96.0791	6.12218	-32.865	46.132	4.02607	-2.6607	0.53522	-0.8662	2.56374	71.7136	-167.275	1.87857	0	0	0.283019
643	0	30.6351	0	0	40.494	5.50864	-38.3058	-0.161709	-0.0408406	0.0257466	-10.8816	-1.35E-15	-3.87398	0	0	0.0148299	-2.12769	-16.9354	0.0872729	467.383	393.473	629.26	357.664	357.664	357.664	19.6721	-94.6753	32.2724	321.879	416.704	205.127	139.772	139.772	139.772	-95.8771	6.39097	-32.9324	46.0136	4.7466	-2.75846	0.76047	-0.856271	2.68388	29.2014	-158.567	2.41585	0	0	0.210858
644	0	31.1904	0	0	41.3531	5.52836	-38.3861	-0.181001	-0.0394448	0.0251431	-11.243	-3.49E-15	-3.76056	0	0	0.0129564	-2.36167	-15.6989	0.0553231	457.697	392.687	626.031	357.368	357.368	357.368	19.6746	-94.4938	32.3178	304.635	416.807	205.049	139.772	139.772	139.772	-95.669	6.48197	-32.9687	45.581	5.23267	-3.05219	0.873722	-0.770885	2.78699	19.3653	-134.317	1.68477	0	0	0.117542
645	0	31.6557	0	0	41.9985	5.51704	-38.34	-0.203713	-0.0372307	0.025446	-11.7406	3.17E-16	-3.55389	0	0	0.0105097	-2.60493	-14.3417	0.200516	447.752	391.569	623.318	357.442	357.442	357.442	19.8039	-94.2337	32.1919	287.441	416.914	205.193	139.772	139.772	139.771	-95.4218	6.39502	-32.9712	44.8029	5.47744	-3.52037	0.896175	-0.660831	2.85147	34.7436	-102.068	0.273122	0	0	0.085094
646	0	32.0155	0	0	42.4176	5.48054	-38.191	-0.227844	-0.0351404	0.0267264	-12.2517	7.61E-16	-3.32094	0	0	0.00720986	-2.83924	-12.865	0.496007	437.581	390.206	621.158	357.853	357.853	357.853	20.0498	-93.8624	31.8979	270.279	417.041	205.649	139.771	139.772	139.772	-95.0962	6.1505	-32.9383	43.6665	5.50795	-4.11508	0.854957	-0.561956	2.87441	63.2838	-69.4343	-0.912782	0	0	0.145702
647	0	32.2506	0	0	42.6021	5.42673	-37.9702	-0.251134	-0.0340098	0.02894	-12.6727	2.11E-15	-3.12482	0	0	0.00305138	-3.03866	-11.2692	0.897912	427.186	388.695	619.559	358.543	358.543	358.543	20.3916	-93.3457	31.4503	253.138	417.2	206.507	139.772	139.772	139.772	-94.6479	5.78366	-32.8697	42.1812	5.36568	-4.77246	0.771811	-0.486506	2.87154	92.8458	-42.1397	-1.12626	0	0	0.274654
648	0	32.3395	0	0	42.5471	5.36425	-37.712	-0.271347	-0.0341961	0.0319664	-12.9199	4.37E-15	-2.99975	0	0	-0.00177264	-3.17542	-9.56033	1.34671	416.56	387.134	618.523	359.448	359.448	359.448	20.8028	-92.6501	30.8699	236.018	417.398	207.854	139.772	139.772	139.772	-94.0311	5.33745	-32.7667	40.3835	5.09336	-5.42415	0.660163	-0.425787	2.86626	114.389	-22.5328	-0.146799	0	0	0.414202
649	0	32.2597	0	0	42.2494	5.30186	-37.4525	-0.286503	-0.0359469	0.0357554	-12.9286	-1.59E-16	-2.97276	0	0	-0.00693577	-3.22846	-7.7551	1.76956	405.713	385.598	618.053	360.514	360.514	360.514	21.2554	-91.7441	30.18	218.935	417.637	209.764	139.772	139.772	139.772	-93.2019	4.85615	-32.6318	38.3409	4.7315	-6.0097	0.543235	-0.365485	2.87174	119.585	-10.4325	1.78852	0	0	0.491842
650	0	31.9897	0	0	41.7072	5.24783	-37.2262	-0.295285	-0.039519	0.040825	-12.6681	-1.26E-15	-3.063	0	0	-0.012048	-3.19033	-5.8825	2.08947	394.685	384.14	618.158	361.705	361.705	361.705	21.7234	-90.5998	29.4026	201.921	417.909	212.292	139.772	139.772	139.772	-92.1215	4.37944	-32.4677	36.1461	4.31887	-6.48669	0.467617	-0.300498	2.87866	98.0573	-4.68676	4.1107	0	0	0.430739
651	0	31.5109	0	0	40.9178	5.20883	-37.0619	-0.296894	-0.0456204	0.0481694	-12.1211	1.03E-15	-3.30211	0	0	-0.0166808	-3.06899	-3.97994	2.24301	383.565	382.787	618.858	362.991	362.991	362.991	22.187	-89.1943	28.5539	185.029	418.203	215.465	139.772	139.772	139.772	-90.7588	3.93627	-32.2768	33.897	3.89072	-6.8327	0.491895	-0.234135	2.86526	38.7369	-4.31789	6.41692	0	0	0.172662
652	0	30.8101	0	0	39.8766	5.18854	-36.9762	-0.291738	-0.0547449	0.0585494	-11.3272	8.43E-15	-3.68327	0	0	-0.0204858	-2.88401	-2.08638	2.20038	372.502	381.549	620.164	364.343	364.343	364.343	22.6369	-87.509	27.6405	168.332	418.502	219.28	139.772	139.772	139.772	-89.0922	3.53914	-32.0608	31.6715	3.47173	-7.03954	0.646329	-0.170916	2.81556	-62.1421	-8.34272	8.65298	0	0	-0.279747
653	0	29.8809	0	0	38.5767	5.18692	-36.9694	-0.281238	-0.0667573	0.0713492	-10.3688	-1.25E-15	-4.14295	0	0	-0.0232606	-2.65961	-0.236655	1.97535	361.702	380.427	622.067	365.73	365.73	365.73	23.0757	-85.5305	26.659	151.932	418.786	223.706	139.772	139.772	139.772	-87.1104	3.18248	-31.8225	29.5113	3.06771	-7.10552	0.898102	-0.110191	2.72918	-193.855	-15.8061	11.2871	0	0	-0.846927
654	0	28.7216	0	0	37.0095	5.20096	-37.0287	-0.267637	-0.0807728	0.0849262	-9.36925	-7.66E-15	-4.57674	0	0	-0.0250304	-2.41852	1.53972	1.6173	351.405	379.42	624.527	367.136	367.136	367.136	23.5153	-83.2497	25.6001	135.945	419.033	228.684	139.772	139.772	139.772	-84.8106	2.84758	-31.567	27.4276	2.66528	-7.0326	1.18322	-0.0474743	2.61376	-338.95	-25.3762	14.8184	0	0	-1.43114
655	0	27.333	0	0	35.1673	5.22644	-37.1362	-0.25328	-0.0954083	0.0973406	-8.45987	-7.61E-16	-4.88502	0	0	-0.0260733	-2.17855	3.21622	1.19326	341.852	378.525	627.467	368.556	368.556	368.556	23.9729	-80.6611	24.4553	120.496	419.215	234.134	139.772	139.772	139.772	-82.1959	2.51117	-31.3051	25.4187	2.24153	-6.82964	1.44392	0.0145202	2.4732	-481.897	-36.6497	19.448	0	0	-1.9582
656	0	25.7167	0	0	33.0457	5.25949	-37.2751	-0.240188	-0.108679	0.106941	-7.77036	5.08E-15	-4.98201	0	0	-0.0269591	-1.95149	4.76622	0.770555	333.261	377.742	630.779	370	370	370	24.4663	-77.7628	23.222	105.704	419.3	239.963	139.772	139.772	139.772	-79.2722	2.15301	-31.0531	23.4896	1.77839	-6.51635	1.64772	0.0689958	2.30653	-612.35	-48.6655	24.7195	0	0	-2.37204
657	0	23.8755	0	0	30.6453	5.29728	-37.4333	-0.230123	-0.117858	0.112341	-7.44715	3.38E-16	-4.77877	0	0	-0.0286302	-1.74334	6.16101	0.404964	325.818	377.071	634.329	371.485	371.485	371.485	25.0102	-74.5558	21.9046	91.6696	419.257	246.073	139.772	139.772	139.772	-76.0474	1.76041	-30.8319	21.6637	1.27507	-6.12402	1.77983	0.110153	2.11316	-722.153	-59.0514	29.5906	0	0	-2.61121
658	0	21.8169	0	0	27.9756	5.33809	-37.6034	-0.224383	-0.11998	0.112516	-7.64368	-1.69E-16	-4.19057	0	0	-0.0323208	-1.55564	7.36991	0.134463	319.671	376.511	637.965	373.026	373.026	373.026	25.6128	-71.0474	20.5127	78.4658	419.059	252.376	139.772	139.772	139.772	-72.5321	1.32998	-30.6619	19.9858	0.754883	-5.69227	1.84212	0.135854	1.89587	-805.003	-64.1741	32.6663	0	0	-2.61894
659	0	19.558	0	0	25.0592	5.3808	-37.7806	-0.22325	-0.112846	0.106786	-8.47253	7.27E-15	-3.16898	0	0	-0.0391641	-1.38682	8.36249	-0.02208	314.927	376.058	641.521	374.637	374.637	374.637	26.2711	-67.254	19.0582	66.1364	418.693	258.803	139.772	139.772	139.772	-68.7431	0.867358	-30.5572	18.5147	0.26168	-5.26469	1.84729	0.145757	1.6639	-856.533	-61.2735	32.7773	0	0	-2.37405
660	0	17.1305	0	0	21.9369	5.42434	-37.9603	-0.226181	-0.0957169	0.0951734	-9.99963	-7.27E-15	-1.71804	0	0	-0.049831	-1.23314	9.11255	-0.0614146	311.654	375.705	644.827	376.336	376.336	376.336	26.9686	-63.2064	17.5542	54.6952	418.165	265.319	139.772	139.772	139.772	-64.7089	0.385321	-30.5203	17.3079	-0.153926	-4.88482	1.81465	0.143646	1.42779	-875.259	-48.864	29.2287	0	0	-1.91652
661	0	14.5847	0	0	18.6722	5.46744	-38.1374	-0.231799	-0.0698916	0.0786985	-12.2144	-5.08E-16	0.0800823	0	0	-0.0639722	-1.08932	9.60272	0.0103036	309.882	375.444	647.717	378.15	378.15	378.15	27.6746	-58.9555	16.0139	44.1342	417.502	271.921	139.772	139.772	139.772	-60.475	-0.0991843	-30.5396	16.4043	-0.453179	-4.59287	1.75818	0.1466	1.20217	-861.977	-25.7798	22.0325	0	0	-1.34128
662	0	11.9913	0	0	15.3534	5.50917	-38.3079	-0.238607	-0.0388116	0.0597833	-15.0455	0	2.04926	0	0	-0.0799433	-0.950484	9.82802	0.183482	309.599	375.267	650.043	380.11	380.11	380.11	28.3483	-54.5749	14.4537	34.4366	416.75	278.641	139.771	139.772	139.772	-56.1094	-0.568566	-30.5902	15.8143	-0.619646	-4.42062	1.68607	0.170015	0.996176	-821.362	7.03547	11.8982	0	0	-0.769964
663	0	9.43905	0	0	12.0916	5.54977	-38.4731	-0.245332	-0.00760944	0.0418316	-18.354	2.03E-15	3.92433	0	0	-0.0947114	-0.81387	9.79741	0.44874	310.754	375.174	651.683	382.243	382.243	382.243	28.9451	-50.1615	12.8943	25.5948	415.969	285.533	139.772	139.772	139.772	-51.7038	-1.00856	-30.6396	15.5187	-0.659577	-4.38486	1.59903	0.211855	0.812928	-761.521	44.7163	0.220845	0	0	-0.301572
664	0	7.02921	0	0	9.01418	5.59157	-38.6424	-0.251472	0.0183086	0.0281674	-21.9519	2.37E-15	5.41493	0	0	-0.104434	-0.678383	9.5323	0.796625	313.255	375.174	652.558	384.562	384.562	384.562	29.4264	-45.8313	11.3627	17.6275	415.223	292.652	139.771	139.772	139.772	-47.3719	-1.41099	-30.6552	15.4764	-0.595215	-4.48255	1.49292	0.258353	0.653322	-691.991	80.388	-11.1179	0	0	0.0217568
665	0	4.86677	0	0	6.25269	5.63928	-38.8346	-0.256861	0.0342748	0.0213114	-25.5772	6.77E-16	6.24882	0	0	-0.10532	-0.543281	9.06293	1.21497	316.975	375.284	652.625	387.058	387.058	387.058	29.767	-41.7106	9.89222	10.5906	414.567	300.033	139.772	139.772	139.772	-43.2402	-1.77379	-30.6126	15.6362	-0.453598	-4.69024	1.37322	0.295372	0.51422	-624.609	107.922	-20.057	0	0	0.213698
666	0	3.04994	0	0	3.92997	5.69941	-39.0753	-0.261676	0.0378859	0.0220627	-28.9258	2.71E-15	6.27092	0	0	-0.0950763	-0.407065	8.42367	1.68774	321.764	375.532	651.883	389.687	389.687	389.687	29.9595	-37.9237	8.52157	4.57696	414.038	307.669	139.772	139.771	139.772	-39.4357	-2.09684	-30.5005	15.9493	-0.255647	-4.9674	1.24788	0.309114	0.396278	-568.695	122.829	-24.8111	0	0	0.320198
667	0	1.65996	0	0	2.14809	5.77881	-39.3907	-0.265844	0.0289601	0.0299851	-31.6665	-1.35E-15	5.45559	0	0	-0.073914	-0.26676	7.64846	2.19528	327.459	375.947	650.367	392.377	392.377	392.377	30.0132	-34.5811	7.2945	-0.294477	413.648	315.499	139.772	139.772	139.771	-36.0708	-2.37521	-30.3225	16.3755	-0.0124521	-5.26354	1.12471	0.290186	0.300462	-530.118	123.276	-24.2386	0	0	0.390604
668	0	0.751727	0	0	0.978458	5.88288	-39.7996	-0.269062	0.00931231	0.0436386	-33.515	2.71E-15	3.91648	0	0	-0.0449073	-0.117518	6.76695	2.71542	333.903	376.556	648.141	395.026	395.026	395.026	29.9494	-31.7692	6.25875	-3.89689	413.374	323.407	139.772	139.772	139.771	-33.2308	-2.5927	-30.0936	16.8875	0.271216	-5.52746	1.01029	0.230263	0.230817	-511.014	109.26	-17.9153	0	0	0.462315
669	0	0.346564	0	0	0.454468	6.01383	-40.3073	-0.270531	-0.017844	0.0613823	-34.2837	1.35E-15	1.87775	0	0	-0.0131148	0.0478207	5.80205	3.22471	340.955	377.376	645.294	397.52	397.52	397.52	29.7963	-29.541	5.4636	-6.11421	413.17	331.238	139.772	139.772	139.772	-30.9636	-2.71949	-29.8369	17.4693	0.589081	-5.71487	0.907818	0.124174	0.190199	-510.338	82.904	-6.3235	0	0	0.55616
670	0	0.429065	0	0	0.567669	6.16958	-40.9011	-0.269118	-0.0485368	0.0817808	-33.9379	8.12E-15	-0.380137	0	0	0.0161099	0.239523	4.76863	3.69952	348.495	378.413	641.928	399.738	399.738	399.738	29.5847	-27.9122	4.95515	-6.85592	412.966	338.804	139.772	139.772	139.772	-29.2766	-2.71566	-29.5797	18.1149	0.923116	-5.79364	0.819334	-0.028231	0.181288	-525.02	47.9785	9.14037	0	0	0.677962
671	0	0.949852	0	0	1.26929	6.34339	-41.5511	-0.263805	-0.0790712	0.103601	-32.6214	2.71E-15	-2.61608	0	0	0.0388893	0.47202	3.67368	4.11743	356.434	379.656	638.162	401.569	401.569	401.569	29.3457	-26.8626	4.76953	-6.06453	412.688	345.913	139.772	139.772	139.772	-28.1401	-2.54004	-29.3519	18.8246	1.2333	-5.74709	0.747261	-0.22251	0.204641	-551.199	8.17899	26.4928	0	0	0.822734
672	0	1.83539	0	0	2.47841	6.524	-42.2128	-0.254121	-0.107027	0.125599	-30.6247	-2.71E-15	-4.71163	0	0	0.0538221	0.764845	2.51713	4.45954	364.712	381.086	634.119	402.917	402.917	402.917	29.1076	-26.3449	4.92637	-3.71477	412.271	352.376	139.772	139.772	139.772	-27.4996	-2.16084	-29.1823	19.6026	1.44851	-5.57582	0.696705	-0.437942	0.262717	-585.145	-32.4127	43.6402	0	0	0.978727
673	0	3.00229	0	0	4.09543	6.69606	-42.8302	-0.24034	-0.130817	0.146558	-28.2978	1.35E-15	-6.62445	0	0	0.0619377	1.14151	1.29333	4.71408	373.297	382.672	629.93	403.709	403.709	403.709	28.8909	-26.2996	5.42501	0.194036	411.66	358.018	139.772	139.772	139.772	-27.2914	-1.56385	-29.0932	20.4565	1.4658	-5.2975	0.673638	-0.63342	0.359812	-623.375	-69.0986	58.7034	0	0	1.13708
674	0	4.37179	0	0	6.01644	6.84135	-43.3419	-0.223079	-0.14937	0.164935	-25.9253	5.41E-15	-8.32781	0	0	0.0655962	1.62443	-0.00719487	4.88018	382.188	384.382	625.731	403.905	403.905	403.905	28.7037	-26.6697	6.24423	5.64794	410.822	362.686	139.772	139.772	139.772	-27.459	-0.756087	-29.0946	21.4006	1.16548	-4.94166	0.676113	-0.747099	0.502916	-660.42	-95.9485	70.3699	0	0	1.3059
675	0	5.87861	0	0	8.14298	6.94159	-43.69	-0.203001	-0.162053	0.179269	-23.6526	-2.71E-15	-9.7708	0	0	0.0670683	2.226	-1.39601	4.96864	391.4	386.182	621.669	403.5	403.5	403.5	28.5413	-27.4095	7.3445	12.6245	409.736	366.251	139.772	139.772	139.772	-27.9618	0.234242	-29.1825	22.4641	0.447102	-4.53862	0.687931	-0.722462	0.692821	-688.469	-108.539	78.0049	0	0	1.52135
676	0	7.47205	0	0	10.3851	6.98218	-43.8297	-0.180851	-0.168715	0.188623	-21.4988	-1.35E-15	-10.8696	0	0	0.0676131	2.93953	-2.88554	4.99674	400.953	388.039	617.898	402.519	402.519	402.519	28.3883	-28.4856	8.67099	21.0931	408.401	368.614	139.772	139.772	139.771	-28.7756	1.3607	-29.3412	23.7008	-0.724767	-4.10834	0.679912	-0.542478	0.91671	-698.048	-107.214	81.5555	0	0	1.82343
677	0	9.11143	0	0	12.6605	6.9555	-43.7379	-0.158003	-0.169497	0.192458	-19.4521	-4.06E-15	-11.511	0	0	0.0674303	3.73522	-4.48758	4.97792	410.844	389.921	614.579	401.006	401.006	401.006	28.2242	-29.8711	10.1578	31.0121	406.828	369.714	139.772	139.771	139.771	-29.8863	2.56401	-29.5475	25.1909	-2.2893	-3.65867	0.628032	-0.218856	1.14985	-681.79	-92.982	81.5066	0	0	2.21761
678	0	10.7612	0	0	14.8953	6.86287	-43.417	-0.136356	-0.164704	0.190575	-17.5309	0	-11.5808	0	0	0.0660535	4.56096	-6.21174	4.9121	421.033	391.788	611.866	399	399	399	28.0288	-31.5401	11.7349	42.3265	405.036	369.524	139.771	139.772	139.771	-31.2833	3.7803	-29.7759	27.0328	-4.08186	-3.19367	0.537121	0.201342	1.36767	-638.809	-67.5577	78.606	0	0	2.64356
679	0	12.3882	0	0	17.0281	6.71444	-42.8954	-0.117571	-0.155604	0.183778	-15.7771	-6.77E-15	-11.0585	0	0	0.0628992	5.3495	-8.06245	4.78417	431.434	393.598	609.902	396.517	396.517	396.517	27.7872	-33.4656	13.338	54.9682	403.057	368.058	139.772	139.772	139.771	-32.9541	4.95121	-30.0054	29.3183	-5.86102	-2.72485	0.461061	0.604182	1.55642	-580.298	-40.4289	74.0668	0	0	2.98933
680	0	13.9624	0	0	19.0146	6.52601	-42.2201	-0.102919	-0.143873	0.173523	-14.2594	2.71E-15	-10.0101	0	0	0.0578446	6.03574	-10.034	4.57675	441.928	395.301	608.796	393.568	393.568	393.568	27.4944	-35.6199	14.9173	68.8592	400.924	365.361	139.772	139.772	139.772	-34.8829	6.03241	-30.2239	32.0895	-7.38612	-2.27534	0.490364	0.832924	1.72975	-527.254	-27.5654	69.0571	0	0	3.19855
681	0	15.4591	0	0	20.8294	6.31445	-41.4438	-0.0932697	-0.13096	0.161025	-13.0561	0	-8.55858	0	0	0.0513436	6.5791	-12.1054	4.29262	452.401	396.851	608.604	390.224	390.224	390.224	27.1567	-37.9764	16.4421	83.9169	398.674	361.509	139.772	139.772	139.771	-37.0503	6.99687	-30.4318	35.2967	-8.51763	-1.87019	0.651448	0.816302	1.91366	-488.591	-34.1284	64.3305	0	0	3.28384
682	0	16.861	0	0	22.4645	6.09477	-40.6172	-0.0891451	-0.117466	0.147058	-12.2317	4.74E-15	-6.82988	0	0	0.0441461	6.97348	-14.2398	3.96534	462.759	398.212	609.333	386.656	386.656	386.656	26.791	-40.511	17.8996	100.06	396.343	356.597	139.772	139.772	139.772	-39.4355	7.83247	-30.6416	38.7971	-9.2584	-1.52146	0.884962	0.613828	2.11871	-457.285	-49.9013	59.7395	0	0	3.23214
683	0	18.1577	0	0	23.9253	5.87958	-39.7867	-0.0907201	-0.103676	0.132307	-11.8115	0	-4.96321	0	0	0.037027	7.23954	-16.3918	3.65049	472.93	399.357	610.956	383.11	383.11	383.11	26.4214	-43.2031	19.2915	117.214	393.969	350.74	139.772	139.772	139.772	-42.0184	8.53747	-30.874	42.3931	-9.71446	-1.22319	1.10955	0.340892	2.33524	-422.872	-62.4116	54.7526	0	0	2.99326
684	0	19.3437	0	0	25.226	5.6794	-38.9954	-0.0976145	-0.0899967	0.11791	-11.76	6.77E-16	-3.10491	0	0	0.0305915	7.40862	-18.515	3.40727	482.846	400.267	613.428	379.852	379.852	379.852	26.0734	-46.0356	20.629	135.306	391.591	344.068	139.772	139.772	139.772	-44.7806	9.11661	-31.1529	45.8821	-10.0249	-0.957063	1.25961	0.107106	2.53705	-377.827	-63.913	48.928	0	0	2.55041
685	0	20.416	0	0	26.3841	5.50269	-38.2815	-0.108974	-0.077115	0.105051	-11.9934	3.38E-16	-1.39389	0	0	0.0252112	7.50836	-20.5678	3.2783	492.429	400.931	616.695	377.103	377.103	377.103	25.7694	-48.9937	21.9293	154.274	389.247	336.721	139.772	139.772	139.772	-47.7051	9.57812	-31.5001	49.099	-10.2968	-0.703606	1.30976	-0.0231325	2.68938	-320.634	-53.2567	42.3133	0	0	1.97144
686	0	21.3726	0	0	27.4157	5.35551	-37.6758	-0.123439	-0.0659929	0.0950936	-12.394	-6.77E-16	0.0463023	0	0	0.0209744	7.55516	-22.5143	3.27705	501.581	401.344	620.695	375	375	375	25.5262	-52.0624	23.2112	174.063	386.977	328.842	139.772	139.772	139.772	-50.7757	9.93139	-31.9323	51.9383	-10.5675	-0.452257	1.27933	-0.0456239	2.75213	-256.811	-35.1803	35.4997	0	0	1.3827
687	0	22.2108	0	0	28.3307	5.24099	-37.1974	-0.139678	-0.0573257	0.0889096	-12.8645	5.08E-16	1.1356	0	0	0.017705	7.5542	-24.3232	3.38811	510.182	401.503	625.346	373.57	373.57	373.57	25.3541	-55.2248	24.4912	194.624	384.82	320.57	139.772	139.772	139.772	-53.9749	10.1843	-32.4593	54.3527	-10.8053	-0.204322	1.19647	0.00304053	2.71025	-191.879	-16.5098	28.9947	0	0	0.873974
688	0	22.9265	0	0	29.1314	5.15888	-36.8506	-0.156727	-0.051235	0.0868484	-13.359	1.46E-15	1.84253	0	0	0.0150461	7.50463	-25.9657	3.57482	518.106	401.413	630.542	372.738	372.738	372.738	25.2585	-58.4608	25.7805	215.921	382.811	312.033	139.772	139.771	139.772	-57.2841	10.3409	-33.084	56.3349	-10.9414	0.0304218	1.07996	0.0835497	2.57502	-128.519	-1.51034	22.8302	0	0	0.476781
689	0	23.5147	0	0	29.8111	5.10587	-36.625	-0.174349	-0.0469374	0.0881663	-13.9038	5.16E-15	2.19709	0	0	0.0125912	7.40476	-27.4153	3.78795	525.222	401.075	636.149	372.357	372.357	372.357	25.2413	-61.7473	27.0829	237.927	380.987	303.353	139.771	139.771	139.772	-60.6838	10.4001	-33.8027	57.8998	-10.9045	0.240869	0.937509	0.170517	2.38146	-65.962	9.00411	16.2876	0	0	0.186294
690	0	23.9706	0	0	30.3575	5.07649	-36.4993	-0.19279	-0.0434869	0.091816	-14.5682	-1.78E-15	2.24012	0	0	0.0100064	7.2548	-28.6474	3.97229	531.407	400.49	642.007	372.244	372.244	372.244	25.302	-65.0608	28.396	260.622	379.381	294.639	139.772	139.772	139.772	-64.1553	10.3564	-34.6059	59.0718	-10.6437	0.423162	0.774727	0.2492	2.16778	-3.01045	15.8886	8.31886	0	0	-0.00676074
691	0	24.2909	0	0	30.7563	5.06401	-36.4458	-0.212627	-0.0398097	0.0959457	-15.4363	-4.23E-16	2.03512	0	0	0.0070535	7.05765	-29.6395	4.07249	536.543	399.657	647.94	372.224	372.224	372.224	25.4365	-68.3798	29.7123	283.99	378.028	286.005	139.772	139.771	139.772	-67.6838	10.2019	-35.4782	59.8765	-10.1359	0.585558	0.606604	0.312482	1.97047	60.1356	20.6145	-1.96883	0	0	-0.106913
692	0	24.4756	0	0	30.9949	5.06137	-36.4345	-0.234553	-0.0345292	0.0984374	-16.579	-6.26E-15	1.69984	0	0	0.00358026	6.81758	-30.3713	4.04016	540.525	398.568	653.764	372.155	372.155	372.155	25.6344	-71.6885	31.0211	308.009	376.964	277.569	139.772	139.772	139.772	-71.2594	9.92972	-36.3972	60.3341	-9.38525	0.744718	0.455253	0.362755	1.81373	121.63	25.9116	-15.1818	0	0	-0.119035
693	0	24.5292	0	0	31.0667	5.06192	-36.4369	-0.259385	-0.0260236	0.0967927	-18.047	3.72E-15	1.41728	0	0	-0.000488508	6.53754	-30.8245	3.84145	543.272	397.219	659.303	371.95	371.95	371.95	25.8775	-74.9782	32.3102	332.643	376.22	269.462	139.772	139.772	139.772	-74.8781	9.53669	-37.334	60.4553	-8.41634	0.914713	0.336872	0.40517	1.7109	180.351	34.4705	-31.2138	0	0	-0.0538209
694	0	24.4611	0	0	30.974	5.06044	-36.4305	-0.28777	-0.0125738	0.088431	-19.8495	7.57E-15	1.42381	0	0	-0.00517322	6.2168	-30.9842	3.46187	544.732	395.609	664.402	371.572	371.571	371.572	26.1394	-78.248	33.5672	357.824	375.827	261.835	139.772	139.772	139.772	-78.5399	9.02599	-38.2541	60.2418	-7.26602	1.09739	0.242964	0.441441	1.66541	238.962	47.6998	-49.0886	0	0	0.0780251
695	0	24.286	0	0	30.731	5.05404	-36.403	-0.319779	0.00709026	0.071057	-21.9279	-6.22E-15	1.94843	0	0	-0.0103806	5.85134	-30.8421	2.9047	544.889	393.746	668.939	371.034	371.034	371.034	26.3878	-81.5034	34.7807	383.434	375.807	254.854	139.772	139.771	139.772	-82.247	8.4087	-39.1211	59.694	-5.97755	1.28332	0.150993	0.467991	1.67356	301.776	64.9106	-66.8443	0	0	0.276325
696	0	24.0232	0	0	30.3648	5.04312	-36.3561	-0.354247	0.0333409	0.0431144	-24.1173	1.27E-15	3.14184	0	0	-0.0157208	5.4368	-30.4005	2.18552	543.763	391.653	672.83	370.394	370.394	370.394	26.5888	-84.7531	35.9426	409.286	376.178	248.698	139.772	139.772	139.772	-85.9991	7.70387	-39.9015	58.8226	-4.59766	1.46094	0.0413612	0.474898	1.71913	371.053	82.6638	-81.6705	0	0	0.549763
697	0	23.6964	0	0	29.9145	5.03151	-36.3061	-0.388866	0.0654732	0.00436434	-26.1626	-4.90E-15	5.01835	0	0	-0.0203362	4.97222	-29.6771	1.3269	541.425	389.367	676.032	369.74	369.74	369.741	26.713	-88.0043	37.0483	435.114	376.943	243.536	139.772	139.772	139.772	-89.7899	6.93668	-40.5703	57.6579	-3.17532	1.62812	-0.0869752	0.453391	1.78064	444.664	96.5017	-91.005	0	0	0.896275
698	0	23.332	0	0	29.4264	5.02543	-36.28	-0.420302	0.101852	-0.043926	-27.7424	-7.53E-15	7.4364	0	0	-0.0229901	4.46265	-28.7083	0.35649	537.998	386.939	678.54	369.179	369.179	369.179	26.7407	-91.2558	38.0955	460.572	378.088	239.512	139.772	139.772	139.772	-93.6018	6.13504	-41.1135	56.2531	-1.76153	1.79894	-0.220788	0.401535	1.83237	517.585	102.469	-93.564	0	0	1.28822
699	0	22.9572	0	0	28.9473	5.0314	-36.3057	-0.445058	0.139906	-0.0995119	-28.5482	9.14E-15	10.0966	0	0	-0.0226107	3.9195	-27.5481	-0.692175	533.668	384.437	680.391	368.809	368.809	368.809	26.6644	-94.4921	39.081	485.25	379.579	236.707	139.772	139.772	139.772	-97.4021	5.32594	-41.5272	54.6789	-0.408575	2.00194	-0.330504	0.32677	1.85649	581.885	97.9009	-89.651	0	0	1.66659
700	0	22.5993	0	0	28.5176	5.05315	-36.3992	-0.460176	0.177019	-0.159416	-28.3467	-4.74E-15	12.6346	0	0	-0.0190856	3.35861	-26.2659	-1.77714	528.689	381.936	681.66	368.703	368.703	368.703	26.4884	-97.6797	39.9956	508.702	381.357	235.123	139.772	139.772	139.772	-101.14	4.53231	-41.8144	53.0146	0.832318	2.269	-0.388515	0.239015	1.8417	631.179	81.4848	-81.2947	0	0	1.9646
701	0	22.2832	0	0	28.1659	5.08882	-36.5521	-0.464266	0.210966	-0.220878	-27.0565	-1.35E-15	14.7092	0	0	-0.0137217	2.79724	-24.9395	-2.84665	523.374	379.509	682.452	368.892	368.892	368.892	26.2267	-100.767	40.819	530.48	383.343	234.667	139.772	139.772	139.772	-104.748	3.77117	-41.9784	51.3386	1.91582	2.61996	-0.378682	0.148541	1.78887	663.072	53.3808	-71.2649	0	0	2.13371
702	0	22.0311	0	0	27.9046	5.12931	-36.7249	-0.457569	0.240836	-0.281416	-24.7491	-1.96E-14	16.1316	0	0	-0.00883839	2.25082	-23.6475	-3.84064	518.078	377.221	682.894	369.365	369.365	369.365	25.8989	-103.691	41.5154	550.173	385.436	235.154	139.772	139.772	139.772	-108.145	3.05326	-42.017	49.7213	2.80887	3.04864	-0.309258	0.0636559	1.70297	681.766	15.7813	-62.0919	0	0	2.16241
703	0	21.8594	0	0	27.7294	5.15887	-36.8506	-0.44189	0.266839	-0.339005	-21.6351	6.77E-15	16.9069	0	0	-0.00668286	1.73025	-22.4618	-4.69552	513.171	375.112	683.115	370.075	370.075	370.075	25.5264	-106.377	42.0329	567.429	387.525	236.322	139.771	139.772	139.771	-111.241	2.3841	-41.9186	48.2233	3.49595	3.51661	-0.211447	-0.00882411	1.59359	697.263	-27.6049	-54.967	0	0	2.07223
704	0	21.7765	0	0	27.6198	5.15838	-36.8485	-0.419634	0.289492	-0.391332	-17.9901	2.71E-15	17.2061	0	0	-0.00840375	1.23996	-21.4421	-5.35163	508.998	373.197	683.232	370.955	370.955	370.956	25.1298	-108.751	42.3064	581.966	389.494	237.86	139.772	139.771	139.772	-113.94	1.76612	-41.6621	46.895	3.98123	3.95832	-0.124133	-0.0647042	1.46487	719.885	-72.0474	-49.4823	0	0	1.89174
705	0	21.7798	0	0	27.5448	5.11049	-36.6446	-0.393449	0.308682	-0.436167	-14.1298	9.47E-15	17.2916	0	0	-0.013744	0.776855	-20.6311	-5.76023	505.846	371.461	683.331	371.931	371.931	371.931	24.7268	-110.739	42.2672	593.574	391.242	239.437	139.772	139.771	139.772	-116.151	1.20108	-41.2217	45.7744	4.2861	4.29432	-0.0815307	-0.102435	1.32097	756.868	-112.888	-44.133	0	0	1.64497
706	0	21.8559	0	0	27.4697	5.00496	-36.1917	-0.365583	0.322878	-0.47114	-10.3705	2.71E-15	17.4087	0	0	-0.0214068	0.330981	-20.0521	-5.88826	503.907	369.871	683.46	372.926	372.926	372.926	24.33	-112.277	41.8574	602.113	392.69	240.726	139.772	139.772	139.772	-117.792	0.692408	-40.575	44.8835	4.44308	4.44728	-0.106724	-0.123179	1.16873	809.758	-146.042	-37.2027	0	0	1.35121
707	0	21.9803	0	0	27.365	4.84259	-35.4842	-0.338358	0.329879	-0.49451	-7.06933	-8.12E-15	17.7451	0	0	-0.0296817	-0.11152	-19.707	-5.7214	503.255	368.387	683.619	373.877	373.877	373.877	23.9445	-113.311	41.0468	607.502	393.79	241.439	139.772	139.772	139.772	-118.8	0.247708	-39.7133	44.2234	4.48795	4.35677	-0.209541	-0.126255	1.01959	875.506	-167.272	-27.5689	0	0	1.03658
708	0	22.1203	0	0	27.2112	4.63608	-34.5657	-0.314259	0.327496	-0.504683	-4.63141	5.41E-15	18.3716	0	0	-0.0368726	-0.563795	-19.5774	-5.26575	503.841	366.981	683.76	374.732	374.732	374.732	23.5666	-113.801	39.8471	609.716	394.524	241.345	139.772	139.771	139.771	-119.139	-0.119658	-38.65	43.7727	4.45286	3.99023	-0.382962	-0.111897	0.890973	945.803	-172.952	-14.9524	0	0	0.737582
709	0	22.2385	0	0	27.0001	4.40789	-33.5262	-0.295624	0.314297	-0.499633	-3.47079	6.77E-15	19.2078	0	0	-0.0414133	-1.03296	-19.6268	-4.54908	505.501	365.649	683.793	375.452	375.452	375.452	23.1858	-113.727	38.3192	608.776	394.903	240.294	139.771	139.772	139.772	-118.801	-0.391287	-37.4254	43.4898	4.36068	3.34935	-0.603037	-0.0831109	0.802388	1007.22	-160.507	-0.0475005	0	0	0.496832
710	0	22.2992	0	0	26.7339	4.18568	-32.489	-0.284397	0.290086	-0.477099	-3.94777	4.06E-15	20.0272	0	0	-0.0419293	-1.51534	-19.8065	-3.6208	507.974	364.422	683.601	376.006	376.006	376.006	22.7915	-113.089	36.5686	604.752	394.961	238.235	139.772	139.772	139.771	-117.814	-0.547737	-36.1057	43.3199	4.22169	2.47176	-0.831679	-0.0502405	0.771482	1042.95	-131.161	15.5648	0	0	0.347838
711	0	22.278	0	0	26.4261	3.99702	-31.5888	-0.28141	0.256038	-0.435211	-6.23782	8.12E-15	20.5077	0	0	-0.0374929	-1.99423	-20.0645	-2.55062	510.944	363.356	683.063	376.363	376.363	376.363	22.3804	-111.917	34.7306	597.767	394.752	235.235	139.772	139.772	139.772	-116.24	-0.574713	-34.7748	43.2053	4.03456	1.42825	-1.02876	-0.0252521	0.808174	1037.07	-89.617	29.5225	0	0	0.294168
712	0	22.173	0	0	26.1068	3.86469	-30.9467	-0.285932	0.214212	-0.373777	-10.2029	-8.12E-15	20.2968	0	0	-0.0278712	-2.44124	-20.3529	-1.42446	514.075	362.516	682.081	376.483	376.483	376.483	21.9617	-110.282	32.9477	588.009	394.347	231.477	139.772	139.772	139.771	-114.184	-0.468602	-33.5212	43.0973	3.79235	0.313837	-1.16492	-0.0161525	0.911261	980.116	-43.8016	39.2864	0	0	0.298963
713	0	22.0149	0	0	25.8298	3.80328	-30.6457	-0.295239	0.167566	-0.295969	-15.299	0	19.1372	0	0	-0.0136208	-2.8214	-20.6357	-0.337928	517.049	361.958	680.597	376.32	376.32	376.32	21.5548	-108.298	31.3464	575.752	393.825	227.252	139.772	139.772	139.772	-111.793	-0.238446	-32.4221	42.9687	3.49203	-0.766789	-1.23118	-0.0186139	1.06749	874.608	-1.97773	43.0198	0	0	0.301209
714	0	21.8673	0	0	25.6734	3.81772	-30.7166	-0.304462	0.11975	-0.208798	-20.6009	6.77E-15	16.9649	0	0	0.00398812	-3.10094	-20.8913	0.61261	519.59	361.715	678.601	375.836	375.837	375.836	21.1808	-106.125	30.0215	561.361	393.266	222.918	139.772	139.772	139.772	-109.246	0.0978559	-31.532	42.8215	3.14444	-1.71772	-1.23584	-0.0176531	1.25672	735.662	29.3721	40.4482	0	0	0.253968
715	0	21.8113	0	0	25.7272	3.90361	-31.1365	-0.306873	0.0749337	-0.123029	-24.9634	4.74E-15	13.9628	0	0	0.0227745	-3.256	-21.1103	1.34124	521.47	361.79	676.129	375.014	375.014	375.014	20.8527	-103.941	29.0297	545.283	392.74	218.835	139.772	139.772	139.772	-106.733	0.520921	-30.8772	42.6866	2.78133	-2.46954	-1.19952	0.00750936	1.44991	588.348	47.8893	33.007	0	0	0.154384
716	0	21.918	0	0	26.0655	4.04936	-31.8403	-0.296581	0.0366005	-0.049164	-27.4072	2.37E-15	10.4767	0	0	0.0394078	-3.2797	-21.2894	1.78442	522.513	362.16	673.241	373.868	373.868	373.868	20.5704	-101.908	28.3904	527.999	392.301	215.288	139.772	139.771	139.772	-104.417	1.01641	-30.4575	42.6136	2.45523	-2.98934	-1.13535	0.0733085	1.62164	456.467	55.5382	23.0887	0	0	0.0352559
717	0	22.2245	0	0	26.7224	4.2387	-32.7387	-0.273752	0.00666295	0.00647868	-27.6504	-3.72E-15	6.90086	0	0	0.0503762	-3.18603	-21.4232	1.91211	522.587	362.781	670.005	372.444	372.444	372.444	20.3222	-100.141	28.0904	509.971	391.98	212.429	139.772	139.771	139.772	-102.406	1.57594	-30.2502	42.6521	2.23123	-3.28021	-1.04261	0.182282	1.75818	354.208	57.0994	12.8522	0	0	-0.0683769
718	0	22.7307	0	0	27.6865	4.45307	-33.7341	-0.242992	-0.014422	0.0430935	-26.0401	-6.77E-16	3.60613	0	0	0.0539239	-3.00954	-21.4984	1.73498	521.598	363.603	666.488	370.808	370.808	370.808	20.0885	-98.6958	28.0891	491.587	391.787	210.273	139.772	139.771	139.771	-100.747	2.19308	-30.2161	42.8305	2.17104	-3.37042	-0.912298	0.307237	1.86269	283.153	55.2022	3.6215	0	0	-0.141059
719	0	23.4078	0	0	28.909	4.67379	-34.735	-0.209611	-0.027135	0.0629952	-23.217	-6.01E-15	0.889947	0	0	0.0509191	-2.79894	-21.4914	1.30386	519.484	364.571	662.752	369.024	369.024	369.024	19.8478	-97.5813	28.3267	473.136	391.714	208.737	139.772	139.772	139.772	-99.4384	2.85793	-30.3056	43.1419	2.31247	-3.29819	-0.746105	0.393563	1.94714	237.623	47.6996	-3.89351	0	0	-0.179125
720	0	24.2089	0	0	30.3146	4.88436	-35.6674	-0.17916	-0.0334014	0.0700742	-19.957	3.26E-15	-1.1298	0	0	0.0440792	-2.60558	-21.3723	0.701352	516.221	365.629	658.857	367.149	367.149	367.149	19.5857	-96.7668	28.7326	454.804	391.745	207.681	139.772	139.772	139.772	-98.4436	3.55325	-30.4685	43.5425	2.65501	-3.10123	-0.54766	0.394102	2.02478	205.815	31.2614	-9.14314	0	0	-0.174491
721	0	25.0819	0	0	31.8174	5.07201	-36.4801	-0.155826	-0.0361652	0.0683545	-16.926	2.62E-15	-2.51889	0	0	0.0363258	-2.47251	-21.112	0.0294316	511.821	366.719	654.874	365.229	365.229	365.229	19.2996	-96.1997	29.2342	436.692	391.863	206.953	139.772	139.772	139.772	-97.7072	4.25368	-30.6613	43.9629	3.16013	-2.81565	-0.333673	0.293966	2.10669	177.501	5.17133	-11.6142	0	0	-0.123052
722	0	25.9811	0	0	33.3368	5.22793	-37.1425	-0.140494	-0.0375713	0.0612919	-14.4608	9.30E-16	-3.39291	0	0	0.0295457	-2.42784	-20.6903	-0.607351	506.342	367.776	650.884	363.312	363.312	363.312	18.9989	-95.8214	29.7653	418.831	392.048	206.426	139.772	139.772	139.772	-97.1719	4.92821	-30.8514	44.3298	3.76905	-2.48479	-0.143257	0.113604	2.20056	150.498	-27.2826	-11.1796	0	0	-0.0413821
723	0	26.8709	0	0	34.8054	5.34717	-37.6412	-0.132461	-0.038999	0.0516425	-12.6662	-7.19E-16	-3.89078	0	0	0.0244554	-2.48219	-20.1021	-1.12245	499.878	368.732	646.977	361.452	361.452	361.452	18.7022	-95.5766	30.2699	401.214	392.278	206.009	139.771	139.772	139.772	-96.7861	5.54374	-31.0176	44.594	4.42959	-2.17101	-0.00226501	-0.125901	2.30148	125.802	-64.0838	-8.11947	0	0	0.0476433
724	0	27.7272	0	0	36.1726	5.42772	-37.9742	-0.130497	-0.0411115	0.0417983	-11.495	-2.66E-15	-4.14085	0	0	0.0209401	-2.62744	-19.3576	-1.4606	492.542	369.516	643.24	359.724	359.724	359.724	18.4338	-95.4186	30.7044	383.811	392.529	205.647	139.772	139.772	139.772	-96.5084	6.06799	-31.1494	44.7422	5.1036	-1.95496	0.0997346	-0.405554	2.39494	102.743	-104.185	-3.17431	0	0	0.127618
725	0	28.5356	0	0	37.4031	5.4693	-38.145	-0.133648	-0.043288	0.0328147	-10.8318	-1.27E-16	-4.19147	0	0	0.0185466	-2.83785	-18.4762	-1.5979	484.459	370.063	639.744	358.22	358.22	358.22	18.2215	-95.3103	31.0369	366.583	392.777	205.319	139.772	139.772	139.772	-96.3079	6.47107	-31.2446	44.7811	5.7514	-1.91752	0.170901	-0.666069	2.47993	86.8468	-140.227	2.49663	0	0	0.180337
726	0	29.2868	0	0	38.4735	5.47331	-38.1614	-0.141948	-0.0445969	0.0250456	-10.5884	-3.05E-15	-4.06212	0	0	0.0167648	-3.07873	-17.4785	-1.53773	475.74	370.328	636.543	357.03	357.03	357.03	18.0919	-95.2219	31.2468	349.488	393.003	205.03	139.772	139.772	139.772	-96.16	6.72916	-31.3073	44.716	6.3266	-2.11638	0.21778	-0.825287	2.56796	85.2183	-160.531	7.63316	0	0	0.197274
727	0	29.9721	0	0	39.3693	5.44361	-38.0396	-0.155355	-0.0444996	0.018872	-10.6687	-2.54E-15	-3.78294	0	0	0.0150519	-3.31988	-16.3774	-1.30452	466.466	370.294	633.679	356.227	356.227	356.227	18.0645	-95.1273	31.3248	332.486	393.193	204.808	139.772	139.772	139.772	-96.0414	6.83023	-31.3441	44.5329	6.78937	-2.56755	0.265649	-0.839537	2.66235	97.2741	-158.284	11.4047	0	0	0.194146
728	0	30.5793	0	0	40.0816	5.38662	-37.8047	-0.173239	-0.0437329	0.0148704	-10.9641	-3.32E-15	-3.45288	0	0	0.012978	-3.54466	-15.174	-0.932049	456.681	369.977	631.193	355.842	355.842	355.842	18.1477	-95.0004	31.2725	315.536	393.341	204.704	139.772	139.772	139.772	-95.9249	6.77743	-31.362	44.1894	7.12029	-3.23983	0.341791	-0.746412	2.74374	115.218	-138.411	13.7262	0	0	0.203862
729	0	31.0924	0	0	40.6032	5.31004	-37.4866	-0.194518	-0.0431818	0.0134289	-11.3788	-2.33E-15	-3.16131	0	0	0.0103279	-3.74667	-13.8576	-0.451248	446.41	369.425	629.127	355.862	355.862	355.862	18.3391	-94.8121	31.099	298.602	393.449	204.782	139.771	139.772	139.772	-95.7773	6.58757	-31.3669	43.6181	7.32074	-4.06447	0.454206	-0.626203	2.78809	130.096	-112.45	15.0082	0	0	0.247403
730	0	31.4929	0	0	40.9273	5.22148	-37.1153	-0.217491	-0.0433474	0.0143614	-11.8161	2.96E-15	-2.95717	0	0	0.00702544	-3.9194	-12.4111	0.114809	435.682	368.705	627.515	356.237	356.237	356.237	18.6291	-94.5294	30.8171	281.662	393.52	205.123	139.772	139.772	139.772	-95.5588	6.28627	-31.3629	42.7403	7.3997	-4.95244	0.581244	-0.53716	2.79046	136.952	-89.9572	15.838	0	0	0.318173
731	0	31.7611	0	0	41.0464	5.12771	-36.7181	-0.240333	-0.0442685	0.0169458	-12.2015	-4.39E-15	-2.85039	0	0	0.00309712	-4.04964	-10.8203	0.745325	424.546	367.887	626.378	356.905	356.905	356.905	19.0045	-94.1161	30.4408	264.704	393.558	205.815	139.772	139.772	139.772	-95.2253	5.90331	-31.3535	41.4888	7.36056	-5.81037	0.687068	-0.495141	2.76595	134.542	-75.6321	16.6412	0	0	0.387674
732	0	31.8772	0	0	40.953	5.0348	-36.3203	-0.260969	-0.0455575	0.0205446	-12.4589	-5.06E-15	-2.81887	0	0	-0.00136344	-4.11869	-9.083	1.41148	413.072	367.036	625.725	357.813	357.813	357.813	19.4501	-93.5344	29.9836	247.731	393.565	206.945	139.772	139.772	139.772	-94.731	5.46976	-31.3417	39.8305	7.19724	-6.5524	0.740804	-0.481503	2.74009	122.857	-69.4817	17.4763	0	0	0.417679
733	0	31.8219	0	0	40.6412	4.94856	-35.9474	-0.277629	-0.0468826	0.024887	-12.5359	-2.33E-15	-2.84314	0	0	-0.00616498	-4.10968	-7.21527	2.06904	401.357	366.195	625.564	358.929	358.929	358.929	19.949	-92.7482	29.4581	230.757	393.541	208.591	139.772	139.772	139.772	-94.0309	5.01661	-31.3294	37.7857	6.90118	-7.11134	0.733646	-0.466556	2.7304	100.886	-68.5232	18.0157	0	0	0.37062
734	0	31.5771	0	0	40.1067	4.87469	-35.6251	-0.288808	-0.0482202	0.0304881	-12.391	2.02E-15	-2.91803	0	0	-0.0110233	-4.01564	-5.25288	2.65982	389.518	365.39	625.903	360.235	360.235	360.235	20.4833	-91.7248	28.8755	213.81	393.486	210.815	139.772	139.772	139.772	-93.0842	4.57326	-31.3172	35.4321	6.47102	-7.44797	0.694575	-0.430232	2.73455	62.8421	-69.0447	17.7872	0	0	0.203794
735	0	31.1275	0	0	39.3464	4.81823	-35.3769	-0.293579	-0.0501072	0.0383137	-12.0068	6.19E-15	-3.06099	0	0	-0.0155919	-3.84349	-3.24683	3.12416	377.704	364.629	626.759	361.717	361.717	361.717	21.0353	-90.4374	28.2431	196.932	393.399	213.657	139.772	139.771	139.772	-91.8568	4.16404	-31.3035	32.8906	5.91996	-7.55621	0.674909	-0.368805	2.73404	0.970269	-68.2268	16.5403	0	0	-0.114676
736	0	30.4623	0	0	38.3571	4.78243	-35.2188	-0.291888	-0.0534202	0.0491366	-11.4043	-6.76E-15	-3.29114	0	0	-0.0195529	-3.61239	-1.25503	3.41845	366.092	363.911	628.145	363.34	363.341	363.341	21.592	-88.8654	27.5614	180.187	393.281	217.13	139.772	139.772	139.772	-90.3232	3.80342	-31.2844	30.2972	5.27771	-7.46185	0.717154	-0.291122	2.70903	-88.6137	-64.8908	14.4676	0	0	-0.570524
737	0	29.5762	0	0	37.1345	4.76778	-35.1539	-0.284439	-0.0588414	0.0630541	-10.6306	-4.09E-15	-3.59603	0	0	-0.0226753	-3.34732	0.666618	3.52774	354.89	363.237	630.061	365.055	365.055	365.055	22.1471	-86.9949	26.8238	163.661	393.134	221.217	139.772	139.772	139.772	-88.4678	3.49311	-31.2547	27.7748	4.58647	-7.21336	0.836934	-0.208537	2.64847	-203.221	-58.9845	12.111	0	0	-1.09384
738	0	28.4691	0	0	35.6726	4.77186	-35.172	-0.272638	-0.0664683	0.0792133	-9.75777	-5.79E-15	-3.92089	0	0	-0.0248538	-3.07152	2.47059	3.46867	344.321	362.612	632.476	366.8	366.8	366.8	22.7013	-84.8175	26.0175	147.464	392.963	225.879	139.772	139.772	139.772	-86.2845	3.2229	-31.21	25.4157	3.89277	-6.86803	1.02346	-0.130646	2.55273	-334.783	-51.6976	10.2149	0	0	-1.59002
739	0	27.1444	0	0	33.9653	4.79007	-35.2526	-0.258121	-0.0758776	0.0960182	-8.85966	6.43E-15	-4.19856	0	0	-0.0260914	-2.80109	4.12019	3.28402	334.604	362.05	635.325	368.524	368.524	368.524	23.2614	-82.3304	25.1288	131.718	392.77	231.047	139.772	139.772	139.772	-83.7753	2.97488	-31.1494	23.2769	3.23895	-6.47826	1.24899	-0.0647587	2.42301	-472.771	-45.1923	9.42126	0	0	-1.97861
740	0	25.6068	0	0	32.0068	4.81675	-35.3704	-0.242636	-0.0857708	0.111624	-8.01872	1.78E-15	-4.34646	0	0	-0.0265768	-2.54312	5.58877	3.03212	325.941	361.572	638.512	370.19	370.19	370.19	23.8374	-79.5347	24.1478	116.553	392.554	236.635	139.772	139.771	139.772	-80.9478	2.72926	-31.0775	21.3861	2.65556	-6.08293	1.48142	-0.0115022	2.26698	-606.374	-40.6926	9.9067	0	0	-2.20869
741	0	23.8613	0	0	29.7943	4.84623	-35.5002	-0.228	-0.0941296	0.124118	-7.33978	-3.89E-15	-4.28296	0	0	-0.0268044	-2.29726	6.85732	2.7757	318.505	361.2	641.915	371.786	371.786	371.786	24.4391	-76.4349	23.071	102.089	392.311	242.539	139.772	139.772	139.772	-77.8127	2.46987	-31.0043	19.7517	2.15928	-5.70688	1.68993	0.0317008	2.0875	-725.098	-38.139	11.3276	0	0	-2.25747
742	0	21.9134	0	0	27.3295	4.87359	-35.6203	-0.215929	-0.0982346	0.131728	-6.95089	7.27E-15	-3.91685	0	0	-0.0276529	-2.05918	7.91211	2.57181	312.43	360.953	645.393	373.318	373.318	373.318	25.0725	-73.0391	21.9016	88.4276	392.037	248.652	139.771	139.772	139.772	-74.3827	2.1881	-30.9424	18.3729	1.7544	-5.36685	1.84627	0.0690157	1.89182	-818.185	-35.9349	12.9051	0	0	-2.12302
743	0	19.7717	0	0	24.6221	4.89537	-35.7156	-0.207684	-0.0955583	0.132699	-6.98441	1.69E-16	-3.18108	0	0	-0.0302818	-1.82436	8.74327	2.4638	307.808	360.84	648.8	374.812	374.812	374.812	25.7355	-69.3609	20.649	75.6369	391.729	254.869	139.772	139.772	139.772	-70.6729	1.88475	-30.903	17.2448	1.43779	-5.07889	1.92769	0.104802	1.6861	-875.459	-31.4173	13.6713	0	0	-1.82589
744	0	17.4505	0	0	21.6939	4.91016	-35.7802	-0.203452	-0.0845567	0.12578	-7.53319	-1.52E-15	-2.05224	0	0	-0.0357433	-1.59089	9.34492	2.47607	304.679	360.865	651.989	376.308	376.308	376.308	26.4161	-65.4218	19.3261	63.7482	391.396	261.109	139.772	139.772	139.772	-66.7034	1.56924	-30.8908	16.3615	1.20401	-4.86305	1.92	0.141831	1.47672	-889.45	-22.0166	12.779	0	0	-1.41355
745	0	14.9735	0	0	18.5805	4.91914	-35.8193	-0.202624	-0.0655445	0.110914	-8.66145	-3.21E-15	-0.581014	0	0	-0.0446779	-1.36044	9.71636	2.61225	303.028	361.021	654.822	377.854	377.854	377.854	27.0919	-61.2545	17.9471	52.7537	391.057	267.323	139.772	139.772	139.772	-62.5034	1.25595	-30.901	15.7148	1.04858	-4.74145	1.82644	0.181953	1.26789	-859.226	-5.86943	9.72152	0	0	-0.958452
746	0	12.377	0	0	15.3337	4.9261	-35.8497	-0.204129	-0.0411829	0.089718	-10.4089	-3.05E-15	1.08752	0	0	-0.0569771	-1.13727	9.86398	2.85799	302.785	361.302	657.177	379.502	379.502	379.502	27.733	-56.9054	16.5254	42.6152	390.74	273.5	139.772	139.772	139.772	-58.1155	0.958206	-30.9186	15.2916	0.96844	-4.73101	1.67322	0.223834	1.06194	-793.505	16.4882	4.7222	0	0	-0.540546
747	0	9.71365	0	0	12.0216	4.93684	-35.8964	-0.207436	-0.0157098	0.0656241	-12.8307	2.20E-15	2.7551	0	0	-0.0718162	-0.926009	9.80254	3.18854	303.831	361.704	658.951	381.292	381.292	381.292	28.3072	-52.4379	15.072	33.2826	390.481	279.665	139.772	139.772	139.771	-53.6008	0.681872	-30.9211	15.0726	0.961202	-4.83317	1.49839	0.262157	0.859448	-708.225	42.4758	-1.42969	0	0	-0.2166
748	0	7.05462	0	0	8.73039	4.9579	-35.9879	-0.212898	0.00609891	0.0427194	-15.9837	4.23E-15	4.20717	0	0	-0.0875504	-0.729032	9.55497	3.5772	306.021	362.233	660.06	383.248	383.248	383.248	28.7845	-47.9344	13.5975	24.7213	390.31	285.872	139.772	139.771	139.772	-49.0437	0.421988	-30.8835	15.0315	1.02385	-5.02762	1.32613	0.285662	0.666944	-619.431	66.9683	-7.38524	0	0	-0.00213998
749	0	4.49043	0	0	5.56423	4.99569	-36.1517	-0.221115	0.0205742	0.0248589	-19.8422	6.77E-16	5.28005	0	0	-0.101369	-0.544689	9.1492	3.99906	309.195	362.9	660.443	385.366	385.366	385.366	29.1428	-43.4984	12.1161	16.9375	390.252	292.181	139.772	139.772	139.772	-44.5531	0.164398	-30.7854	15.1384	1.15084	-5.27634	1.17225	0.283227	0.492507	-541.543	84.617	-11.7445	0	0	0.122951
750	0	2.1274	0	0	2.64382	5.05612	-36.412	-0.232161	0.0258137	0.0145639	-24.2179	5.41E-15	5.86678	0	0	-0.109174	-0.367026	8.61392	4.43165	313.197	363.724	660.062	387.62	387.62	387.62	29.3719	-39.2514	10.6511	9.99494	390.318	298.639	139.772	139.772	139.772	-40.2586	-0.107956	-30.6178	15.3634	1.33254	-5.53329	1.04546	0.247648	0.34297	-485.093	91.183	-13.352	0	0	0.197387
751	0	0.0802021	0	0	0.100143	5.14442	-36.7892	-0.245471	0.0220255	0.0126978	-28.7512	-2.03E-15	5.93008	0	0	-0.106426	-0.186841	7.97409	4.85472	317.891	364.721	658.905	389.957	389.957	389.957	29.4767	-35.3261	9.23919	4.01304	390.503	305.258	139.772	139.772	139.771	-36.3	-0.40568	-30.387	15.6808	1.55464	-5.75456	0.950871	0.176393	0.226122	-455.707	84.6818	-11.6275	0	0	0.259427
752	0	-1.53936	0	0	-1.93523	5.26501	-37.2983	-0.259879	0.0105935	0.0185365	-32.9503	-2.71E-15	5.45975	0	0	-0.0898222	0.00687169	7.24792	5.25073	323.171	365.9	656.984	392.309	392.309	392.31	29.477	-31.8553	7.93257	-0.849275	390.788	311.998	139.772	139.772	139.772	-32.8129	-0.723461	-30.115	16.0707	1.79817	-5.90657	0.890287	0.0702015	0.147302	-454.348	64.9479	-6.35875	0	0	0.33591
753	0	-2.63638	0	0	-3.3439	5.42092	-37.9462	-0.273615	-0.00651607	0.0303605	-36.2706	-4.06E-15	4.47756	0	0	-0.0593077	0.225618	6.44539	5.6058	328.97	367.259	654.336	394.601	394.601	394.601	29.4052	-28.9572	6.79765	-4.41972	391.143	318.774	139.772	139.772	139.772	-29.912	-1.03378	-29.8352	16.5211	2.03883	-5.97114	0.862643	-0.0674004	0.112013	-478.204	33.6889	2.35873	0	0	0.43958
754	0	-3.14845	0	0	-4.03714	5.61284	-38.7282	-0.284657	-0.0274986	0.0460453	-38.2508	-5.41E-15	3.02835	0	0	-0.0192691	0.480832	5.56841	5.91109	335.26	368.781	651.025	396.75	396.75	396.75	29.3003	-26.7198	5.90953	-6.54033	391.526	325.459	139.772	139.772	139.772	-27.6755	-1.28674	-29.5872	17.0278	2.24554	-5.94778	0.863633	-0.232682	0.121511	-521.849	-6.46515	14.2283	0	0	0.572099
755	0	-3.05774	0	0	-3.97105	5.83782	-39.6231	-0.291053	-0.0507546	0.0637434	-38.6432	-2.71E-15	1.18974	0	0	0.0224279	0.784574	4.61203	6.16367	342.045	370.44	647.139	398.678	398.677	398.677	29.2009	-25.1881	5.3429	-7.08918	391.885	331.903	139.772	139.771	139.772	-26.1331	-1.41697	-29.4096	17.5937	2.37652	-5.85291	0.885244	-0.418725	0.17408	-577.85	-52.1559	28.5917	0	0	0.726994
756	0	-2.39593	0	0	-3.15585	6.08811	-40.5918	-0.291201	-0.075028	0.0820356	-37.4874	-8.12E-15	-0.954846	0	0	0.0574323	1.15039	3.5666	6.36694	349.356	372.2	642.792	400.309	400.309	400.309	29.1384	-24.359	5.15992	-5.99176	392.164	337.95	139.772	139.772	139.772	-25.2651	-1.35695	-29.3348	18.2274	2.3756	-5.71601	0.919159	-0.606584	0.268061	-638.109	-98.9476	44.4023	0	0	0.894161
757	0	-1.23863	0	0	-1.6559	6.35075	-41.5783	-0.283949	-0.0993247	0.100016	-35.0802	-8.12E-15	-3.33738	0	0	0.0802678	1.59261	2.42003	6.53075	357.234	374.025	638.121	401.58	401.58	401.58	29.1312	-24.1856	5.39795	-3.22126	392.307	343.448	139.772	139.772	139.772	-25.0103	-1.05308	-29.3844	18.9429	2.17291	-5.5735	0.950796	-0.762502	0.398936	-693.094	-141.27	60.1556	0	0	1.06571
758	0	0.309378	0	0	0.41973	6.60808	-42.516	-0.269065	-0.122757	0.117125	-31.8824	5.41E-15	-5.89985	0	0	0.090107	2.1227	1.15997	6.66972	365.717	375.88	633.283	402.435	402.435	402.435	29.1804	-24.5921	6.06064	1.20953	392.26	348.252	139.772	139.772	139.772	-25.283	-0.479387	-29.5651	19.7614	1.69413	-5.45891	0.965328	-0.835058	0.567033	-734.241	-171.747	74.0344	0	0	1.25082
759	0	2.13328	0	0	2.93353	6.83934	-43.3349	-0.247608	-0.143759	0.133134	-28.3867	-5.41E-15	-8.51023	0	0	0.0902754	2.74267	-0.224806	6.79979	374.825	377.735	628.459	402.832	402.832	402.832	29.268	-25.492	7.11549	7.26144	391.977	352.227	139.772	139.772	139.772	-25.9946	0.3558	-29.8638	20.7168	0.882014	-5.39147	0.948114	-0.780842	0.765614	-754.957	-184.597	84.1189	0	0	1.4827
760	0	4.12599	0	0	5.73762	7.02335	-43.9708	-0.221421	-0.160634	0.147591	-24.9623	2.71E-15	-10.963	0	0	0.0856827	3.43906	-1.7432	6.93265	384.548	379.562	623.845	402.736	402.736	402.736	29.3577	-26.8052	8.49889	14.883	391.421	355.247	139.772	139.772	139.772	-27.0703	1.41184	-30.2473	21.8605	-0.278635	-5.36697	0.886907	-0.593588	0.979879	-751.352	-180.009	89.309	0	0	1.79696
761	0	6.19835	0	0	8.68775	7.1418	-44.3729	-0.192449	-0.172362	0.159707	-21.7797	2.71E-15	-13.0191	0	0	0.080152	4.18154	-3.40093	7.06843	394.831	381.337	619.643	402.117	402.117	402.117	29.4017	-28.4661	10.1258	24.0197	390.568	357.2	139.772	139.772	139.772	-28.4571	2.62413	-30.6669	23.264	-1.74209	-5.35709	0.770866	-0.289056	1.18994	-720.647	-160.23	89.8952	0	0	2.19332
762	0	8.28045	0	0	11.6514	7.18291	-44.5111	-0.162663	-0.17835	0.168382	-18.87	-5.41E-15	-14.4126	0	0	0.0753257	4.92466	-5.19975	7.18848	405.568	383.032	616.048	400.939	400.939	400.939	29.35	-30.4222	11.9006	34.6156	389.413	357.995	139.772	139.771	139.772	-30.1206	3.91545	-31.0674	25.0166	-3.39066	-5.3192	0.605333	0.0967676	1.37845	-663.409	-127.964	87.4164	0	0	2.60836
763	0	10.3179	0	0	14.5134	7.14419	-44.3809	-0.134129	-0.179057	0.172847	-16.2339	1.35E-15	-14.9565	0	0	0.0709965	5.61299	-7.13584	7.25327	416.601	384.612	613.23	399.161	399.161	399.161	29.1621	-32.6285	13.7288	46.6102	387.961	357.573	139.772	139.772	139.772	-32.0371	5.20821	-31.3989	27.2097	-5.04066	-5.2122	0.432611	0.478973	1.53912	-588.488	-91.5878	84.221	0	0	2.92626
764	0	12.268	0	0	17.1816	7.03271	-44.0028	-0.10902	-0.175537	0.173052	-13.9273	-1.35E-15	-14.58	0	0	0.0662865	6.19385	-9.19652	7.21162	427.732	386.039	611.317	396.752	396.752	396.752	28.8166	-35.0439	15.5293	59.9359	386.23	355.907	139.772	139.772	139.772	-34.185	6.43625	-31.6284	29.9019	-6.48906	-5.00892	0.328129	0.729306	1.68506	-513.301	-65.8006	82.4008	0	0	3.06858
765	0	14.0979	0	0	19.5922	6.86213	-43.4144	-0.0895464	-0.169074	0.169395	-12.0828	1.35E-15	-13.3478	0	0	0.0606189	6.63552	-11.356	7.02034	438.76	387.275	610.376	393.754	393.754	393.754	28.3177	-37.6304	17.2436	74.5189	384.247	353.006	139.772	139.772	139.771	-36.5414	7.55267	-31.7474	33.0757	-7.59441	-4.69552	0.347747	0.754392	1.83978	-452.786	-61.4453	83.0098	0	0	3.06107
766	0	15.7862	0	0	21.7129	6.64912	-42.663	-0.0776634	-0.160249	0.162155	-10.8615	-1.35E-15	-11.3996	0	0	0.0539494	6.9397	-13.5742	6.66268	449.508	388.295	610.406	390.326	390.326	390.326	27.6945	-40.3567	18.8398	90.2853	382.042	348.917	139.772	139.772	139.772	-39.0832	8.53113	-31.7741	36.6189	-8.33583	-4.26108	0.477809	0.584922	2.02044	-408.191	-73.0898	85.5143	0	0	2.95346
767	0	17.3219	0	0	23.541	6.41129	-41.8015	-0.0745245	-0.149099	0.151933	-10.3651	3.38E-15	-8.9289	0	0	0.046544	7.13627	-15.8022	6.15388	459.841	389.081	611.357	386.73	386.73	386.73	26.996	-43.2007	20.3124	107.166	379.649	343.72	139.772	139.772	139.772	-41.7905	9.36241	-31.7492	40.3496	-8.79749	-3.69432	0.668604	0.329931	2.22343	-374.119	-87.441	88.1672	0	0	2.75312
768	0	18.7033	0	0	25.0984	6.16635	-40.8888	-0.0802172	-0.135679	0.139877	-10.5807	-6.77E-16	-6.17103	0	0	0.0388709	7.26606	-17.991	5.53635	469.668	389.631	613.161	383.267	383.267	383.267	26.2815	-46.1508	21.6775	125.099	377.113	337.535	139.772	139.772	139.772	-44.6495	10.0494	-31.7278	44.064	-9.10622	-2.99259	0.879582	0.104132	2.43085	-346.485	-93.3626	89.0045	0	0	2.46309
769	0	19.9344	0	0	26.4226	5.9311	-39.9874	-0.0935634	-0.120403	0.127737	-11.3662	-1.35E-15	-3.37917	0	0	0.0315567	7.36192	-20.0977	4.87019	478.934	389.944	615.752	380.205	380.205	380.205	25.6113	-49.2032	22.9667	144.028	374.487	330.512	139.772	139.772	139.772	-47.6519	10.6016	-31.77	47.579	-9.36531	-2.17402	1.08012	-0.0223663	2.60693	-321.837	-86.3871	86.589	0	0	2.10517
770	0	21.0217	0	0	27.5563	5.72005	-39.1576	-0.11237	-0.104294	0.117526	-12.4929	6.77E-16	-0.810755	0	0	0.0252913	7.43727	-22.0873	4.22041	487.606	390.024	619.075	377.725	377.725	377.725	25.0381	-52.3573	24.2184	163.903	371.835	322.82	139.772	139.772	139.772	-50.7933	11.0306	-31.9309	50.7596	-9.61166	-1.28318	1.25129	-0.0399709	2.70958	-297.815	-68.4296	80.3504	0	0	1.72171
771	0	21.9714	0	0	28.5372	5.54367	-38.4483	-0.134154	-0.0886402	0.111008	-13.7278	8.46E-17	1.3128	0	0	0.0205367	7.48559	-23.9315	3.64503	495.655	389.871	623.084	375.888	375.888	375.888	24.6018	-55.6108	25.4699	184.676	369.231	314.638	139.772	139.772	139.772	-54.0697	11.3444	-32.2532	53.523	-9.81144	-0.38708	1.37878	0.00860069	2.71401	-272.318	-46.2068	70.4837	0	0	1.34575
772	0	22.7886	0	0	29.3921	5.40683	-37.8882	-0.157108	-0.0742035	0.109185	-14.919	1.35E-15	2.86445	0	0	0.0172625	7.48902	-25.606	3.18708	503.044	389.483	627.718	374.646	374.646	374.646	24.3272	-58.9565	26.7495	206.303	366.751	306.139	139.772	139.771	139.772	-57.4762	11.5444	-32.7621	55.8275	-9.89273	0.435563	1.44897	0.0819755	2.62441	-242.623	-23.7868	57.1078	0	0	0.989697
773	0	23.4782	0	0	30.1348	5.30837	-37.4796	-0.180406	-0.0610231	0.111724	-16.012	1.18E-15	3.82126	0	0	0.0149715	7.42792	-27.0883	2.87023	509.727	388.859	632.892	373.867	373.867	373.867	24.2243	-62.3824	28.0722	228.75	364.475	297.482	139.772	139.772	139.772	-61.0076	11.6228	-33.463	57.6574	-9.78436	1.10837	1.44874	0.159343	2.4717	-204.923	-1.77439	40.1072	0	0	0.653934
774	0	24.0458	0	0	30.7678	5.24186	-37.2011	-0.203713	-0.0481714	0.117346	-16.9984	-5.08E-15	4.27427	0	0	0.0129317	7.28705	-28.357	2.69628	515.637	387.994	638.491	373.387	373.387	373.387	24.2895	-65.8741	29.4388	251.983	362.483	288.815	139.772	139.772	139.772	-64.6605	11.5642	-34.3421	59.013	-9.43983	1.5723	1.36114	0.235578	2.28957	-153.841	21.0374	18.8934	0	0	0.338754
775	0	24.4977	0	0	31.2852	5.19737	-37.0136	-0.226988	-0.0344722	0.123946	-17.8896	4.06E-15	4.3684	0	0	0.0105438	7.05905	-29.3915	2.64316	520.689	386.887	644.362	373.042	373.042	373.042	24.508	-69.415	30.8375	275.972	360.852	280.28	139.772	139.772	139.772	-68.4329	11.3479	-35.3685	59.908	-8.84402	1.79934	1.18174	0.31225	2.10811	-85.8096	45.7305	-6.78068	0	0	0.0614011
776	0	24.8388	0	0	31.6745	5.16377	-36.8713	-0.250723	-0.0182949	0.128607	-18.7305	8.46E-16	4.31008	0	0	0.00746312	6.74519	-30.1732	2.66636	524.779	385.537	650.326	372.697	372.697	372.697	24.8556	-72.9869	32.2463	300.671	359.66	272.016	139.772	139.772	139.772	-72.3214	10.9538	-36.4975	60.3689	-8.00881	1.79924	0.919892	0.393041	1.94894	1.28293	73.2606	-36.6009	0	0	-0.149171
777	0	25.0713	0	0	31.9201	5.13121	-36.7329	-0.275894	0.0017266	0.128066	-19.603	-5.08E-16	4.3135	0	0	0.0035588	6.35399	-30.686	2.7045	527.794	383.944	656.179	372.261	372.261	372.26	25.2993	-76.5697	33.6378	326.007	358.981	264.162	139.772	139.772	139.771	-76.3182	10.3688	-37.6737	60.4332	-6.96513	1.61697	0.607861	0.479999	1.82619	104.972	104.271	-68.9321	0	0	-0.257398
778	0	25.1948	0	0	32.0089	5.09312	-36.5705	-0.303608	0.0264576	0.119184	-20.6085	-9.05E-15	4.57782	0	0	-0.00121802	5.89806	-30.918	2.69	529.626	382.117	661.718	371.689	371.689	371.689	25.7983	-80.1423	34.9837	351.866	358.88	256.867	139.772	139.772	139.772	-80.4073	9.5934	-38.8362	60.1459	-5.75535	1.32152	0.285248	0.568082	1.74563	220.593	138.149	-100.732	0	0	-0.234094
779	0	25.2079	0	0	31.9358	5.04739	-36.3745	-0.33451	0.0558177	0.0992923	-21.8232	9.39E-15	5.24311	0	0	-0.00683231	5.39086	-30.8638	2.56178	530.197	380.073	666.751	370.982	370.982	370.982	26.305	-83.6849	36.2583	378.073	359.407	250.28	139.772	139.772	139.771	-84.5628	8.64701	-39.9236	59.553	-4.42874	0.991373	-0.00853217	0.64621	1.70857	341.16	172.441	-127.662	0	0	-0.063169
780	0	25.1114	0	0	31.7082	4.99631	-36.1543	-0.368242	0.0885213	0.0665937	-23.2475	-3.38E-15	6.34827	0	0	-0.0129896	4.84463	-30.5265	2.27594	529.474	377.845	671.125	370.18	370.18	370.18	26.7692	-87.1791	37.4411	404.384	360.587	244.555	139.772	139.772	139.772	-88.7475	7.5677	-40.8803	58.6992	-3.03881	0.700339	-0.247185	0.69984	1.71214	459.556	202.501	-145.104	0	0	0.253412
781	0	24.9125	0	0	31.3483	4.94548	-35.934	-0.403171	0.122644	0.0208834	-24.7687	-1.95E-15	7.84324	0	0	-0.0189752	4.27025	-29.9212	1.81262	527.493	375.489	674.738	369.361	369.361	369.361	27.1437	-90.609	38.5171	430.486	362.413	239.833	139.772	139.772	139.772	-92.9151	6.40805	-41.6631	57.6264	-1.6417	0.506154	-0.414528	0.711651	1.74524	567.865	222.019	-149.901	0	0	0.688558
782	0	24.6279	0	0	30.8923	4.90149	-35.7423	-0.436409	0.156015	-0.0367319	-26.1521	-1.35E-15	9.59837	0	0	-0.0237101	3.67898	-29.0767	1.17863	524.372	373.078	677.552	368.63	368.63	368.63	27.3908	-93.959	39.475	455.995	364.832	236.226	139.772	139.772	139.772	-97.0123	5.22644	-42.2442	56.3751	-0.294578	0.444621	-0.505218	0.66826	1.79063	659.067	224.366	-141.476	0	0	1.18986
783	0	24.2844	0	0	30.385	4.86923	-35.6011	-0.464299	0.186619	-0.103671	-27.08	1.35E-15	11.432	0	0	-0.026165	3.08474	-28.037	0.406183	520.307	370.702	679.586	368.102	368.102	368.102	27.4874	-97.2092	40.3034	480.481	367.75	233.798	139.772	139.772	139.772	-100.98	4.07748	-42.6112	54.9866	0.947226	0.528843	-0.521988	0.564656	1.82921	727.899	204.57	-122.264	0	0	1.68599
784	0	23.9163	0	0	29.8714	4.84949	-35.5145	-0.483429	0.213248	-0.176808	-27.2463	-6.77E-16	13.174	0	0	-0.0259744	2.5055	-26.8597	-0.452212	515.577	368.458	680.919	367.88	367.88	367.88	27.4282	-100.33	40.9873	503.49	371.028	232.538	139.772	139.772	139.772	-104.756	3.00476	-42.765	53.5036	2.03403	0.752634	-0.479765	0.408852	1.8452	774.291	161.105	-96.9878	0	0	2.10759
785	0	23.5595	0	0	29.3893	4.83789	-35.4635	-0.491587	0.235711	-0.252484	-26.4555	-6.77E-15	14.7091	0	0	-0.0237824	1.96256	-25.6124	-1.33219	510.517	366.434	681.673	368.027	368.027	368.027	27.2256	-103.279	41.5074	524.572	374.497	232.351	139.771	139.772	139.772	-108.268	2.03815	-42.7165	51.9722	2.9262	1.09508	-0.403581	0.221061	1.83094	803.233	97.0871	-71.0956	0	0	2.40178
786	0	23.2463	0	0	28.9635	4.82539	-35.4085	-0.488185	0.255076	-0.32699	-24.679	4.06E-15	16.0267	0	0	-0.0210332	1.47735	-24.367	-2.16797	505.485	364.694	681.996	368.554	368.554	368.554	26.906	-106	41.841	543.311	377.969	233.051	139.772	139.771	139.772	-111.441	1.19443	-42.4835	50.4424	3.59783	1.52412	-0.325819	0.0284103	1.78809	824.479	19.4723	-48.9476	0	0	2.54525
787	0	22.9997	0	0	28.6036	4.80067	-35.2994	-0.474025	0.272479	-0.396035	-22.0465	0	17.1649	0	0	-0.0192902	1.0666	-23.1927	-2.90177	500.833	363.27	682.043	369.417	369.417	369.417	26.5057	-108.426	41.9656	559.346	381.262	234.378	139.772	139.772	139.772	-114.2	0.479712	-42.0876	48.9685	4.03938	1.99841	-0.27439	-0.139092	1.71915	847.181	-61.7859	-32.6436	0	0	2.53426
788	0	22.8301	0	0	28.3057	4.75313	-35.0888	-0.450868	0.288673	-0.455477	-18.8053	1.08E-14	18.1951	0	0	-0.0195497	0.737177	-22.1494	-3.48951	496.859	362.157	681.957	370.529	370.529	370.529	26.0639	-110.486	41.8616	572.382	384.214	236.013	139.772	139.771	139.772	-116.47	-0.107895	-41.552	47.6055	4.25873	2.46903	-0.269963	-0.261084	1.62653	878.056	-137.34	-21.9236	0	0	2.38416
789	0	22.7354	0	0	28.0565	4.67619	-34.7457	-0.421104	0.303132	-0.501436	-15.2741	1.62E-14	19.1571	0	0	-0.0218291	0.483459	-21.2818	-3.90301	493.784	361.316	681.849	371.779	371.779	371.779	25.6181	-112.115	41.5159	582.204	386.706	237.616	139.771	139.771	139.772	-118.188	-0.57545	-40.8998	46.403	4.27969	2.88366	-0.322766	-0.328594	1.50966	919.234	-199.468	-15.0882	0	0	2.12161
790	0	22.7017	0	0	27.8389	4.56971	-34.266	-0.387461	0.313842	-0.530912	-11.8018	-4.06E-15	20.019	0	0	-0.0251441	0.28844	-20.6155	-4.12861	491.728	360.684	681.785	373.058	373.058	373.058	25.1978	-113.257	40.927	588.679	388.669	238.859	139.772	139.772	139.772	-119.309	-0.931556	-40.154	45.3951	4.13706	3.19254	-0.428724	-0.340838	1.3712	967.059	-242.732	-10.025	0	0	1.78186
791	0	22.7061	0	0	27.6361	4.44086	-33.678	-0.35303	0.317965	-0.54162	-8.75976	-1.35E-15	20.6808	0	0	-0.0278898	0.127935	-20.1551	-4.16421	490.703	360.194	681.77	374.274	374.274	374.274	24.8214	-113.874	40.1091	591.755	390.085	239.458	139.772	139.772	139.772	-119.805	-1.18241	-39.339	44.5937	3.8711	3.35425	-0.572671	-0.301906	1.2188	1013.28	-263.028	-5.18153	0	0	1.41215
792	0	22.7194	0	0	27.4337	4.30313	-33.0403	-0.321052	0.312638	-0.532121	-6.52853	-1.35E-15	20.9903	0	0	-0.0284842	-0.0235042	-19.8852	-4.01649	490.625	359.793	681.753	375.367	375.367	375.367	24.4936	-113.945	39.0952	591.458	390.98	239.203	139.771	139.772	139.772	-119.671	-1.32883	-38.4818	43.985	3.52194	3.34029	-0.727357	-0.219461	1.06801	1045.26	-257.918	0.140743	0	0	1.06696
793	0	22.7103	0	0	27.2202	4.17339	-32.4309	-0.294545	0.296125	-0.5016	-5.47148	-6.77E-15	20.8057	0	0	-0.0261088	-0.186957	-19.7738	-3.6988	491.329	359.457	681.632	376.302	376.302	376.302	24.2081	-113.474	37.9349	587.897	391.412	237.982	139.772	139.772	139.772	-118.923	-1.36645	-37.6116	43.5326	3.12602	3.13755	-0.85831	-0.105784	0.940274	1047.84	-227.118	5.73619	0	0	0.795433
794	0	22.6528	0	0	26.9884	4.0681	-31.9301	-0.276053	0.268457	-0.45072	-5.89499	0	20.0463	0	0	-0.0211116	-0.374975	-19.7796	-3.23025	492.601	359.196	681.282	377.064	377.064	377.064	23.9518	-112.484	36.6887	581.255	391.46	235.799	139.772	139.771	139.772	-117.604	-1.2896	-36.7577	43.1866	2.71321	2.74914	-0.931566	0.0221915	0.859011	1007.38	-174.005	10.7499	0	0	0.622061
795	0	22.5348	0	0	26.742	3.99983	-31.6024	-0.266848	0.231201	-0.381939	-7.93552	2.71E-15	18.6981	0	0	-0.0146468	-0.590043	-19.859	-2.63542	494.216	359.046	680.588	377.636	377.636	377.636	23.7114	-111.029	35.4201	571.789	391.217	232.773	139.772	139.772	139.771	-115.783	-1.09763	-35.9466	42.8948	2.30522	2.19383	-0.927558	0.141501	0.839755	916.81	-106.771	14.1018	0	0	0.532262
796	0	22.3688	0	0	26.504	3.97514	-31.4833	-0.266362	0.187243	-0.300104	-11.4406	6.77E-16	16.8166	0	0	-0.00768379	-0.825095	-19.975	-1.94512	495.963	359.058	679.468	377.993	377.993	377.993	23.4782	-109.198	34.1901	559.827	390.778	229.131	139.772	139.772	139.772	-113.567	-0.799897	-35.2	42.6142	1.91608	1.50547	-0.851443	0.227131	0.883667	780.741	-37.5807	15.0343	0	0	0.480699
797	0	22.1974	0	0	26.3244	3.99433	-31.5758	-0.271655	0.140237	-0.211863	-15.8816	-6.09E-15	14.5015	0	0	-5.40E-05	-1.06557	-20.1014	-1.19704	497.665	359.279	677.895	378.093	378.093	378.093	23.2489	-107.115	33.0548	545.758	390.239	225.175	139.772	139.772	139.772	-111.098	-0.416291	-34.5352	42.3201	1.55346	0.731228	-0.727937	0.262374	0.975291	614.86	21.3984	13.4848	0	0	0.420238
798	0	22.0885	0	0	26.2775	4.05245	-31.8552	-0.277811	0.0945821	-0.126132	-20.4123	6.77E-16	11.9183	0	0	0.009372	-1.29289	-20.224	-0.434348	499.178	359.737	675.889	377.892	377.892	377.892	23.0249	-104.932	32.0651	530.019	389.689	221.242	139.772	139.771	139.772	-108.549	0.0273443	-33.9678	42.0096	1.22104	-0.0732374	-0.599272	0.240148	1.09075	446.027	60.2313	10.2464	0	0	0.332581
799	0	22.1185	0	0	26.4457	4.14141	-32.2793	-0.278018	0.0542863	-0.052407	-23.9914	-4.40E-15	9.25176	0	0	0.021147	-1.48793	-20.3367	0.29767	500.378	360.434	673.5	377.355	377.355	377.355	22.809	-102.811	31.2647	513.061	389.207	217.639	139.772	139.772	139.772	-106.092	0.506755	-33.5117	41.697	0.920264	-0.850239	-0.514521	0.168817	1.20351	305.078	74.5273	6.61028	0	0	0.233695
800	0	22.3465	0	0	26.8933	4.2521	-32.8016	-0.267187	0.0217896	0.00212052	-25.8024	3.38E-15	6.65618	0	0	0.0336629	-1.63384	-20.4349	0.955289	501.146	361.344	670.778	376.479	376.479	376.479	22.6035	-100.886	30.6846	495.312	388.847	214.583	139.772	139.772	139.772	-103.872	1.00535	-33.1779	41.4065	0.65273	-1.54544	-0.50901	0.0750671	1.29932	215.698	66.4102	3.851	0	0	0.150593
801	0	22.7961	0	0	27.6447	4.37603	-33.379	-0.24603	-0.00227349	0.0354257	-25.6724	4.23E-15	4.25116	0	0	0.0437126	-1.71921	-20.5092	1.50019	501.344	362.419	667.753	375.293	375.293	375.293	22.4079	-99.2458	30.3355	477.134	388.636	212.163	139.772	139.772	139.772	-101.978	1.51539	-32.9686	41.1637	0.423975	-2.11357	-0.590955	-9.44E-05	1.38307	186.254	43.9837	2.54843	0	0	0.0950461
802	0	23.4541	0	0	28.6828	4.50605	-33.9765	-0.218929	-0.0181706	0.0504571	-23.9554	3.21E-15	2.16673	0	0	0.0486855	-1.74218	-20.5416	1.90208	500.808	363.602	664.43	373.858	373.858	373.858	22.2162	-97.927	30.2065	458.796	388.57	210.357	139.772	139.771	139.771	-100.441	2.03552	-32.8737	40.9908	0.248924	-2.52448	-0.733085	-0.0146639	1.47632	207.181	18.3434	2.34937	0	0	0.0566918
803	0	24.2797	0	0	29.9577	4.63696	-34.5696	-0.190772	-0.0265746	0.0523424	-21.2482	4.23E-16	0.535009	0	0	0.0480778	-1.71511	-20.506	2.14106	499.354	364.83	660.804	372.243	372.243	372.243	22.0174	-96.9241	30.269	440.47	388.623	209.062	139.772	139.771	139.772	-99.2476	2.56756	-32.8715	40.9055	0.1579	-2.76991	-0.890594	0.0478306	1.59608	258.296	-2.00907	2.41563	0	0	0.0156898
804	0	25.2141	0	0	31.3987	4.76623	-35.147	-0.166553	-0.0295604	0.0464363	-18.2586	-3.89E-15	-0.63241	0	0	0.0434418	-1.66611	-20.3733	2.20891	496.801	366.046	656.885	370.511	370.511	370.511	21.7999	-96.2003	30.4843	422.243	388.76	208.14	139.772	139.772	139.772	-98.3526	3.11441	-32.9352	40.9235	0.197545	-2.86638	-1.0041	0.15637	1.74866	313.503	-15.7821	2.2312	0	0	-0.0413385
805	0	26.1939	0	0	32.9298	4.89378	-35.7086	-0.149466	-0.0300713	0.0375797	-15.5633	3.52E-15	-1.44394	0	0	0.0370771	-1.63435	-20.1172	2.11159	493.006	367.2	652.715	368.703	368.703	368.703	21.5544	-95.7007	30.8128	404.142	388.947	207.454	139.772	139.771	139.772	-97.6927	3.67866	-33.0389	41.0571	0.422104	-2.85201	-1.02361	0.238227	1.91893	349.076	-27.9254	1.77007	0	0	-0.105069
806	0	27.1633	0	0	34.4825	5.02027	-36.2577	-0.139517	-0.0304682	0.0295243	-13.4378	-2.94E-15	-2.03503	0	0	0.0307378	-1.65845	-19.7198	1.87148	487.901	368.244	648.373	366.849	366.85	366.85	21.2775	-95.3667	31.2173	386.157	389.153	206.895	139.772	139.772	139.772	-97.2033	4.26003	-33.1615	41.31	0.873803	-2.77664	-0.914107	0.21391	2.08241	347.859	-45.4091	1.42346	0	0	-0.137489
807	0	28.0818	0	0	36.0016	5.14485	-36.791	-0.135363	-0.03217	0.0243037	-11.9533	-4.65E-16	-2.5305	0	0	0.0253533	-1.7632	-19.1742	1.52948	481.52	369.133	643.964	364.987	364.987	364.987	20.9755	-95.1438	31.6626	368.27	389.357	206.392	139.772	139.772	139.772	-96.8278	4.84989	-33.2876	41.6696	1.55955	-2.6919	-0.673441	0.0409218	2.21437	305.4	-72.4152	1.71853	0	0	-0.0935356
808	0	28.927	0	0	37.444	5.26325	-37.2909	-0.135608	-0.0354765	0.0223082	-11.0544	4.86E-16	-3.00134	0	0	0.0211999	-1.95069	-18.4841	1.14404	473.998	369.819	639.603	363.171	363.171	363.171	20.667	-94.9866	32.1118	350.465	389.541	205.911	139.772	139.772	139.772	-96.5239	5.42558	-33.4071	42.0991	2.434	-2.64495	-0.336474	-0.25437	2.30413	230.994	-106.47	2.88558	0	0	0.0315985
809	0	29.6935	0	0	38.7766	5.36757	-37.7258	-0.139637	-0.0394622	0.0224191	-10.6357	2.73E-15	-3.43094	0	0	0.0182388	-2.20067	-17.6607	0.784793	465.549	370.255	635.398	361.479	361.479	361.479	20.383	-94.8599	32.5237	332.737	389.697	205.451	139.772	139.772	139.772	-96.2642	5.94944	-33.5136	42.5355	3.39961	-2.67661	0.0280946	-0.579437	2.36771	146.461	-138.135	4.59123	0	0	0.173269
810	0	30.3861	0	0	39.9723	5.4483	-38.0589	-0.147868	-0.0424992	0.0232178	-10.6028	2.41E-15	-3.73937	0	0	0.0162763	-2.48017	-16.7179	0.519016	456.415	370.401	631.439	359.996	359.996	359.996	20.1597	-94.737	32.856	315.088	389.821	205.033	139.772	139.772	139.772	-96.0327	6.37568	-33.6024	42.8971	4.33018	-2.81936	0.339515	-0.819217	2.43576	78.0824	-155.061	5.92355	0	0	0.240743
811	0	31.0121	0	0	41.0086	5.49791	-38.262	-0.160791	-0.042987	0.0236774	-10.8562	1.52E-15	-3.8316	0	0	0.014878	-2.7576	-15.6673	0.394813	446.809	370.24	627.796	358.802	358.802	358.802	20.0294	-94.5958	33.0712	297.517	389.917	204.7	139.772	139.772	139.772	-95.8167	6.66361	-33.6697	43.0974	5.10968	-3.09213	0.546845	-0.898055	2.53555	43.8673	-149.241	5.95962	0	0	0.206358
812	0	31.5726	0	0	41.8682	5.5139	-38.3272	-0.178104	-0.0408176	0.0238356	-11.2791	1.42E-15	-3.70735	0	0	0.0134039	-3.01262	-14.5146	0.430472	436.869	369.786	624.528	357.963	357.963	357.963	20.0107	-94.4148	33.1452	280.013	389.996	204.509	139.772	139.772	139.772	-95.5993	6.79089	-33.7118	43.0603	5.66806	-3.49454	0.648776	-0.826386	2.65814	45.4206	-123.501	4.45738	0	0	0.135141
813	0	32.0597	0	0	42.5378	5.4994	-38.2681	-0.198693	-0.0370268	0.0243769	-11.7627	-2.54E-15	-3.4433	0	0	0.0113196	-3.23639	-13.257	0.615905	426.66	369.084	621.683	357.518	357.518	357.518	20.1053	-94.1695	33.069	262.56	390.075	204.531	139.772	139.772	139.772	-95.3541	6.75895	-33.7254	42.7269	5.99235	-4.0041	0.68034	-0.676833	2.77223	70.7277	-88.3461	1.88161	0	0	0.114074
814	0	32.4569	0	0	43.0069	5.46141	-38.1126	-0.220799	-0.0330901	0.0257834	-12.216	-6.24E-16	-3.14709	0	0	0.00837695	-3.4243	-11.886	0.922155	416.187	368.202	619.298	357.472	357.472	357.472	20.3008	-93.831	32.8467	245.138	390.175	204.841	139.772	139.772	139.772	-95.0449	6.58947	-33.7076	42.0562	6.11113	-4.58006	0.677107	-0.519669	2.85317	104.376	-53.9561	-0.840631	0	0	0.180693
815	0	32.7426	0	0	43.266	5.40845	-37.8948	-0.242456	-0.030384	0.0282336	-12.5747	1.86E-15	-2.91958	0	0	0.00460713	-3.5702	-10.3918	1.31011	405.437	367.218	617.402	357.796	357.796	357.796	20.5767	-93.3668	32.49	227.731	390.316	205.523	139.772	139.772	139.772	-94.6289	6.31616	-33.6559	41.0263	6.06962	-5.17125	0.668557	-0.395551	2.89656	131.491	-27.1862	-2.7499	0	0	0.30875
816	0	32.8939	0	0	43.3063	5.34863	-37.6472	-0.261646	-0.029677	0.0316801	-12.783	5.29E-15	-2.81628	0	0	0.000198889	-3.66576	-8.76968	1.73636	394.408	366.205	616.02	358.443	358.443	358.443	20.9098	-92.7434	32.0129	210.336	390.514	206.654	139.772	139.772	139.772	-94.0611	5.97591	-33.5684	39.6365	5.91111	-5.724	0.664479	-0.314001	2.91091	142.693	-10.8594	-3.33474	0	0	0.434684
817	0	32.8892	0	0	43.1194	5.28877	-37.3978	-0.276736	-0.0313565	0.0360076	-12.8025	-7.30E-16	-2.86006	0	0	-0.00457791	-3.70361	-7.02556	2.15561	383.13	365.215	615.176	359.357	359.357	359.357	21.2788	-91.9285	31.4284	192.967	390.778	208.307	139.772	139.772	139.772	-93.2989	5.60255	-33.4439	37.9123	5.66937	-6.18868	0.664038	-0.262931	2.91184	133.653	-4.45429	-2.49681	0	0	0.490399
818	0	32.7089	0	0	42.6978	5.23431	-37.1693	-0.286604	-0.0354961	0.0414657	-12.6072	-6.60E-15	-3.04251	0	0	-0.00942013	-3.68186	-5.17874	2.52249	371.676	364.282	614.896	360.487	360.487	360.487	21.6662	-90.8928	30.747	175.654	391.106	210.537	139.772	139.772	139.772	-92.3045	5.22337	-33.282	35.9076	5.36962	-6.52654	0.675814	-0.228679	2.90475	101.056	-5.81042	-0.56475	0	0	0.416749
819	0	32.3369	0	0	42.0344	5.18915	-36.9788	-0.290606	-0.0423424	0.0487573	-12.178	-7.42E-15	-3.35398	0	0	-0.0139869	-3.60622	-3.26085	2.79774	360.162	363.418	615.208	361.782	361.783	361.782	22.0594	-89.6111	29.9756	158.446	391.491	213.381	139.772	139.772	139.772	-91.0473	4.85691	-33.0831	33.6986	5.03152	-6.71349	0.724518	-0.205945	2.88294	40.4415	-13.0585	2.12206	0	0	0.167804
820	0	31.7602	0	0	41.1215	5.15522	-36.835	-0.288799	-0.052081	0.0584619	-11.5173	2.06E-16	-3.76717	0	0	-0.017934	-3.48859	-1.31108	2.95832	348.747	362.626	616.13	363.193	363.193	363.193	22.4528	-88.063	29.1161	141.416	391.917	216.849	139.772	139.772	139.772	-89.5048	4.51079	-32.8483	31.3688	4.66986	-6.73947	0.828249	-0.189656	2.8412	-49.4131	-23.8965	5.38225	0	0	-0.262674
821	0	30.9698	0	0	39.9504	5.13237	-36.7379	-0.281916	-0.0646194	0.0704836	-10.6535	-1.80E-15	-4.23112	0	0	-0.0209642	-3.3434	0.629528	3.00442	337.627	361.902	617.665	364.671	364.671	364.671	22.8478	-86.2321	28.1665	124.659	392.361	220.926	139.772	139.772	139.772	-87.6623	4.18169	-32.5807	28.9927	4.29	-6.6073	0.971583	-0.181472	2.77765	-161.461	-37.3616	9.27717	0	0	-0.819301
822	0	29.9581	0	0	38.5114	5.11898	-36.6809	-0.271426	-0.0792241	0.0838379	-9.65695	-2.11E-15	-4.66457	0	0	-0.0229449	-3.18258	2.52146	2.95602	327.01	361.243	619.784	366.18	366.18	366.18	23.2521	-84.1058	27.1232	108.29	392.8	225.57	139.772	139.772	139.772	-85.5116	3.85893	-32.2866	26.6289	3.88249	-6.33391	1.1169	-0.181506	2.69307	-283.123	-52.7259	13.9053	0	0	-1.40663
823	0	28.717	0	0	36.794	5.11335	-36.6569	-0.25892	-0.0947847	0.0971592	-8.61324	6.17E-15	-4.99705	0	0	-0.0239321	-3.01228	4.32745	2.84189	317.093	360.656	622.429	367.699	367.699	367.699	23.6766	-81.6739	25.9859	92.4341	393.201	230.716	139.772	139.771	139.772	-83.0479	3.53019	-31.978	24.3252	3.42677	-5.95282	1.2354	-0.185656	2.58634	-403.692	-69.0832	19.195	0	0	-1.93608
824	0	27.2362	0	0	34.7874	5.11478	-36.663	-0.246124	-0.109583	0.108891	-7.64099	-3.38E-16	-5.16545	0	0	-0.0242882	-2.83285	6.01184	2.68869	308.045	360.153	625.509	369.225	369.225	369.225	24.1338	-78.927	24.7598	77.2147	393.531	236.278	139.772	139.771	139.772	-80.2672	3.1862	-31.6722	22.1268	2.90417	-5.51419	1.31964	-0.181703	2.45427	-516.566	-84.0863	24.7018	0	0	-2.33844
825	0	25.5042	0	0	32.4827	5.12398	-36.7022	-0.234676	-0.121206	0.117667	-6.88702	-1.35E-15	-5.10235	0	0	-0.0247319	-2.64204	7.54028	2.51532	300.004	359.752	628.912	370.762	370.762	370.762	24.6362	-75.8573	23.4553	62.744	393.757	242.158	139.772	139.772	139.772	-77.1659	2.82252	-31.3913	20.0835	2.31525	-5.07819	1.3851	-0.154198	2.29496	-619.341	-94.0554	29.5489	0	0	-2.56556
826	0	23.5125	0	0	29.8746	5.14236	-36.7804	-0.226111	-0.126799	0.122264	-6.52834	-4.57E-15	-4.72965	0	0	-0.0263883	-2.4393	8.88051	2.33397	293.085	359.475	632.506	372.313	372.313	372.313	25.1937	-72.4598	22.0839	49.1108	393.849	248.254	139.772	139.771	139.772	-73.7416	2.43886	-31.1576	18.2481	1.69036	-4.7002	1.4628	-0.0920131	2.10807	-712.178	-94.8757	32.5996	0	0	-2.59143
827	0	21.262	0	0	26.9667	5.17059	-36.9003	-0.221513	-0.123527	0.121426	-6.74246	-3.89E-15	-3.95794	0	0	-0.0306762	-2.22846	10.0048	2.15738	287.394	359.339	636.146	373.877	373.877	373.877	25.81	-68.7364	20.6547	36.3748	393.792	254.478	139.771	139.772	139.772	-69.9977	2.03727	-30.988	16.668	1.08434	-4.41418	1.57222	0.00262415	1.8977	-792.49	-83.7619	32.7474	0	0	-2.40767
828	0	18.77	0	0	23.7781	5.20735	-37.0557	-0.221219	-0.109245	0.113816	-7.67609	1.86E-15	-2.7023	0	0	-0.039035	-2.01719	10.8927	2.0049	283.033	359.358	639.673	375.455	375.455	375.455	26.4779	-64.702	19.1717	24.5627	393.589	260.766	139.772	139.772	139.772	-65.9484	1.62183	-30.8886	15.3768	0.55823	-4.22567	1.68756	0.113131	1.67331	-848.742	-60.3322	29.1933	0	0	-2.02506
829	0	16.0746	0	0	20.3509	5.2494	-37.2328	-0.224583	-0.0837578	0.0990956	-9.40964	2.88E-15	-0.948888	0	0	-0.0523659	-1.81441	11.532	1.90005	280.087	359.534	642.922	377.059	377.059	377.059	27.1735	-60.3902	17.6371	13.6695	393.267	267.09	139.772	139.772	139.772	-61.6254	1.19967	-30.8497	14.3904	0.162065	-4.12032	1.77811	0.220569	1.44499	-871.618	-25.9102	21.6581	0	0	-1.51061
830	0	13.2382	0	0	16.7571	5.29256	-37.4136	-0.230228	-0.0494806	0.0785514	-11.9427	6.94E-15	1.20241	0	0	-0.0703634	-1.62729	11.9198	1.86544	278.61	359.864	645.731	378.717	378.717	378.717	27.8566	-55.8603	16.0546	3.66692	392.878	273.465	139.772	139.772	139.772	-57.0836	0.780543	-30.8458	13.707	-0.0766336	-4.07872	1.81173	0.309877	1.22474	-856.174	16.4724	10.5774	0	0	-0.963667
831	0	10.3477	0	0	13.1006	5.33327	-37.5834	-0.236715	-0.0114539	0.0554333	-15.1977	6.77E-16	3.52153	0	0	-0.0909482	-1.45945	12.0621	1.91671	278.61	360.343	647.95	380.47	380.47	380.47	28.4755	-51.2007	14.435	-5.47908	392.489	279.942	139.772	139.771	139.772	-52.4077	0.373912	-30.8393	13.3072	-0.155087	-4.08697	1.77443	0.368452	1.01776	-806.734	61.4362	-2.76212	0	0	-0.483461
832	0	7.51157	0	0	9.51477	5.37015	-37.7365	-0.243426	0.0238198	0.0341379	-19.0375	-8.46E-16	5.69577	0	0	-0.110225	-1.31005	11.9728	2.05823	280.04	360.965	649.453	382.367	382.367	382.367	28.9778	-46.5286	12.7982	-13.7848	392.176	286.596	139.772	139.772	139.772	-47.7132	-0.0152488	-30.7886	13.1588	-0.0900559	-4.13814	1.67384	0.39184	0.82785	-735.825	102.993	-16.3452	0	0	-0.128578
833	0	4.85276	0	0	6.15274	5.40507	-37.8809	-0.250448	0.0501648	0.0187706	-23.2319	-6.77E-16	7.40898	0	0	-0.122925	-1.17408	11.6725	2.28238	282.805	361.73	650.15	384.44	384.44	384.44	29.323	-41.9837	11.1749	-21.227	392.012	293.496	139.772	139.771	139.772	-43.1417	-0.388785	-30.6597	13.2234	0.0915677	-4.22676	1.53302	0.374934	0.657418	-660.075	134.265	-27.688	0	0	0.0982062
834	0	2.49682	0	0	3.17082	5.44358	-38.0395	-0.258268	0.0631555	0.0116409	-27.4539	2.03E-15	8.40189	0	0	-0.123845	-1.04273	11.1862	2.57148	286.77	362.641	649.992	386.698	386.698	386.698	29.4941	-37.7138	9.60548	-27.7323	392.055	300.687	139.772	139.772	139.771	-38.846	-0.753099	-30.4371	13.4621	0.359084	-4.34299	1.38123	0.31278	0.508724	-595.056	149.201	-34.359	0	0	0.237025
835	0	0.557354	0	0	0.709692	5.49413	-38.2466	-0.267398	0.0613944	0.0130248	-31.3174	4.06E-15	8.54801	0	0	-0.109944	-0.903234	10.5411	2.90185	291.784	363.706	648.969	389.115	389.115	389.115	29.5019	-33.8568	8.13749	-33.182	392.338	308.159	139.772	139.772	139.772	-34.9694	-1.11169	-30.129	13.8383	0.679033	-4.47028	1.24036	0.204397	0.38603	-550.549	144.634	-34.632	0	0	0.340718
836	0	-0.877393	0	0	-1.12178	5.56651	-38.541	-0.277582	0.045914	0.0217498	-34.4192	5.41E-15	7.82838	0	0	-0.0819101	-0.739237	9.76397	3.24762	297.69	364.937	647.109	391.633	391.633	391.633	29.3819	-30.5254	6.82427	-37.4301	392.858	315.847	139.772	139.772	139.772	-31.6267	-1.45613	-29.7662	14.319	1.01384	-4.58665	1.11886	0.0637157	0.296078	-529.383	122.392	-27.7554	0	0	0.446808
837	0	-1.75598	0	0	-2.25835	5.66959	-38.9562	-0.287632	0.0194625	0.0359685	-36.4319	1.35E-15	6.31728	0	0	-0.0445839	-0.533132	8.8782	3.58306	304.345	366.343	644.478	394.162	394.162	394.162	29.1849	-27.7947	5.7219	-40.325	393.58	323.63	139.772	139.772	139.772	-28.89	-1.7605	-29.3939	14.878	1.3236	-4.66867	1.01582	-0.0854097	0.247356	-529.273	88.4744	-14.0672	0	0	0.56815
838	0	-2.07064	0	0	-2.68426	5.80898	-39.5097	-0.295444	-0.0145095	0.0542408	-37.1772	2.71E-15	4.14468	0	0	-0.00545861	-0.269036	7.90179	3.88383	311.624	367.932	641.177	396.588	396.588	396.588	28.966	-25.6976	4.88539	-41.7316	394.431	331.348	139.772	139.772	139.772	-26.7834	-1.98206	-29.0613	15.499	1.56866	-4.6973	0.932931	-0.235134	0.241725	-547.235	47.9652	5.09905	0	0	0.704341
839	0	-1.85707	0	0	-2.4315	5.98466	-40.1948	-0.298694	-0.0521491	0.0755475	-36.6845	5.41E-15	1.49429	0	0	0.028177	0.0674592	6.84611	4.12983	319.429	369.708	637.337	398.786	398.786	398.786	28.7733	-24.2258	4.36413	-41.5466	395.317	338.813	139.772	139.772	139.772	-25.2867	-2.06784	-28.8126	16.1767	1.70584	-4.66257	0.876329	-0.389143	0.275441	-580.403	4.56129	27.5202	0	0	0.850951
840	0	-1.18521	0	0	-1.56994	6.18931	-40.9755	-0.295651	-0.0896683	0.0986694	-35.1859	-8.12E-15	-1.4216	0	0	0.0520209	0.491868	5.71587	4.30959	327.694	371.672	633.108	400.637	400.637	400.637	28.6414	-23.3401	4.19705	-39.705	396.132	345.821	139.772	139.772	139.772	-24.3475	-1.96462	-28.6808	16.9134	1.68038	-4.56598	0.846496	-0.542906	0.343324	-623.86	-38.2876	50.6424	0	0	1.00201
841	0	-0.142919	0	0	-0.191682	6.40826	-41.7904	-0.285654	-0.123925	0.122026	-33.0329	-2.71E-15	-4.40024	0	0	0.065806	1.02149	4.50986	4.42377	336.389	373.82	628.648	402.043	402.043	402.043	28.5879	-22.9859	4.40821	-36.179	396.775	352.166	139.772	139.772	139.772	-23.8993	-1.62965	-28.6848	17.7185	1.4224	-4.41982	0.83766	-0.667491	0.44652	-670.699	-75.6163	71.9363	0	0	1.15769
842	0	1.18163	0	0	1.60437	6.62075	-42.5615	-0.268993	-0.152546	0.14387	-30.5662	-5.41E-15	-7.24798	0	0	0.072267	1.67137	3.22184	4.48579	345.509	376.146	624.125	402.937	402.937	402.937	28.6119	-23.1094	5.00316	-30.9697	397.162	357.653	139.772	139.772	139.772	-23.8803	-1.03951	-28.8273	18.6099	0.855451	-4.24415	0.832939	-0.71162	0.590507	-711.843	-101.328	89.261	0	0	1.33654
843	0	2.71206	0	0	3.72209	6.80292	-43.2074	-0.246737	-0.173893	0.162469	-28.0246	-2.71E-15	-9.76751	0	0	0.0750364	2.44587	1.84151	4.51791	355.067	378.636	619.711	403.284	403.284	403.284	28.6948	-23.6691	5.96611	-24.0985	397.234	362.106	139.772	139.772	139.772	-24.2451	-0.195777	-29.0944	19.6221	-0.0794429	-4.06011	0.812887	-0.631703	0.774156	-738.615	-112.158	101.292	0	0	1.57974
844	0	4.38765	0	0	6.07007	6.93218	-43.6574	-0.220374	-0.187129	0.176578	-25.5107	5.41E-15	-11.7653	0	0	0.0767275	3.33066	0.355682	4.54342	365.072	381.269	615.591	403.076	403.076	403.076	28.805	-24.6361	7.2586	-15.6014	396.959	365.378	139.772	139.772	139.772	-24.9683	0.872738	-29.4592	20.8137	-1.3932	-3.88227	0.760396	-0.418383	0.983461	-744.33	-109.42	107.525	0	0	1.92631
845	0	6.15992	0	0	8.55886	6.99171	-43.8624	-0.191764	-0.192113	0.185462	-23.038	5.41E-15	-13.0653	0	0	0.0781231	4.28946	-1.2499	4.57759	375.516	384.008	611.948	402.317	402.317	402.317	28.9053	-25.9885	8.82023	-5.52735	396.332	367.365	139.772	139.772	139.772	-26.0379	2.11172	-29.8877	22.269	-3.02451	-3.71456	0.666659	-0.0881947	1.19429	-724.789	-95.0832	108.223	0	0	2.37671
846	0	7.98639	0	0	11.0991	6.97421	-43.8023	-0.163238	-0.189398	0.188802	-20.6167	-2.71E-15	-13.5455	0	0	0.0785355	5.26557	-2.98794	4.6205	386.352	386.805	608.966	400.997	400.997	400.997	28.961	-27.7023	10.573	6.06139	395.374	368.006	139.772	139.772	139.772	-27.447	3.44758	-30.3457	24.09	-4.82939	-3.55309	0.543673	0.30875	1.38446	-680.467	-72.1916	104.347	0	0	2.86213
847	0	9.8262	0	0	13.6048	6.88317	-43.4876	-0.137161	-0.180343	0.187297	-18.292	4.06E-15	-13.1849	0	0	0.0767522	6.18991	-4.8656	4.65605	397.49	389.591	606.806	399.081	399.081	399.081	28.9465	-29.7467	12.4314	19.0895	394.128	367.285	139.772	139.772	139.772	-29.1857	4.79893	-30.8043	26.3725	-6.60019	-3.39398	0.443263	0.672322	1.54671	-621.776	-48.6934	97.2105	0	0	3.27074
848	0	11.6395	0	0	16.0011	6.7309	-42.9537	-0.115449	-0.167029	0.18211	-16.1489	0	-12.0865	0	0	0.0720373	6.99733	-6.87898	4.66167	408.808	392.293	605.594	396.54	396.54	396.54	28.8503	-32.0836	14.3151	33.4713	392.648	365.231	139.772	139.772	139.772	-31.237	6.09023	-31.245	29.1652	-8.12831	-3.23808	0.432564	0.876484	1.70036	-564.027	-36.9741	88.4219	0	0	3.52276
849	0	13.3894	0	0	18.2304	6.53436	-42.2503	-0.09942	-0.151235	0.174453	-14.3042	1.35E-15	-10.4132	0	0	0.0646014	7.6461	-9.00794	4.62385	420.171	394.832	605.4	393.414	393.414	393.414	28.6769	-34.6706	16.1603	49.1165	390.997	361.903	139.772	139.772	139.772	-33.5757	7.26226	-31.6626	32.4318	-9.28728	-3.08548	0.527692	0.863255	1.87081	-513.945	-41.0793	78.8946	0	0	3.6007
850	0	15.0443	0	0	20.256	6.31162	-41.4333	-0.0900467	-0.134102	0.164911	-12.8967	-6.77E-15	-8.35149	0	0	0.0554758	8.12759	-11.216	4.54561	431.446	397.145	606.234	389.85	389.85	389.85	28.4451	-37.4653	17.9249	65.9353	389.241	357.39	139.772	139.772	139.772	-36.1714	8.27612	-32.0651	36.0461	-10.0729	-2.9262	0.680502	0.684353	2.07149	-466.423	-52.9359	68.905	0	0	3.48384
851	0	16.5798	0	0	22.0618	6.08021	-40.5617	-0.0881317	-0.116193	0.154385	-12.0566	-1.35E-15	-6.08633	0	0	0.0460374	8.46032	-13.4562	4.44243	442.509	399.179	608.063	386.092	386.092	386.092	28.1841	-40.43	19.5892	83.8437	387.445	351.8	139.771	139.772	139.772	-38.9922	9.11247	-32.4707	39.8235	-10.575	-2.73941	0.837947	0.442974	2.29117	-417.045	-61.5736	58.0787	0	0	3.16475
852	0	17.9796	0	0	23.651	5.85609	-39.6948	-0.093785	-0.0983741	0.144087	-11.8314	2.71E-15	-3.8281	0	0	0.037513	8.67537	-15.6788	4.33529	453.242	400.899	610.828	382.422	382.422	382.422	27.9264	-43.5353	21.1541	102.769	385.675	345.261	139.772	139.772	139.772	-42.0102	9.76797	-32.9034	43.5639	-10.9188	-2.50151	0.97313	0.229344	2.50381	-366.365	-61.2649	46.3392	0	0	2.69016
853	0	19.2364	0	0	25.0414	5.65245	-38.8875	-0.106009	-0.0814366	0.135573	-12.1414	-3.38E-16	-1.75685	0	0	0.0305832	8.80232	-17.8369	4.24553	463.538	402.282	614.456	379.101	379.101	379.101	27.7022	-46.7619	22.6353	122.651	383.999	337.918	139.772	139.772	139.772	-45.2052	10.2498	-33.3878	47.0883	-11.2085	-2.19648	1.0809	0.0956416	2.67085	-317.461	-51.1499	33.7838	0	0	2.15101
854	0	20.3496	0	0	26.2574	5.47857	-38.183	-0.12283	-0.0664585	0.130057	-12.8015	0	-0.0331634	0	0	0.0253785	8.85996	-19.8883	4.19173	473.302	403.314	618.867	376.323	376.323	376.323	27.5341	-50.0978	24.0552	143.449	382.484	329.922	139.772	139.772	139.771	-48.5639	10.5687	-33.9433	50.2603	-11.4886	-1.82392	1.16613	0.0495538	2.75268	-273.225	-34.2011	21.0503	0	0	1.63493
855	0	21.3213	0	0	27.3204	5.33906	-37.6074	-0.142189	-0.0542032	0.128667	-13.6144	3.38E-16	1.24496	0	0	0.0215752	8.8537	-21.7961	4.18836	482.45	403.986	623.976	374.176	374.176	374.176	27.4356	-53.5325	25.4342	165.133	381.197	321.43	139.772	139.772	139.772	-52.0767	10.7334	-34.5798	52.9914	-11.7344	-1.40351	1.22497	0.0616954	2.73075	-233.838	-15.3422	8.56742	0	0	1.18395
856	0	22.1528	0	0	28.2412	5.23341	-37.1656	-0.162877	-0.0448849	0.131254	-14.4641	-5.50E-16	2.0512	0	0	0.0186166	8.77978	-23.5275	4.24389	490.906	404.292	629.679	372.641	372.641	372.641	27.4118	-57.0521	26.7834	187.686	380.203	312.59	139.771	139.772	139.772	-55.7332	10.7458	-35.2959	55.2336	-11.8762	-0.974521	1.24228	0.101076	2.61779	-195.735	2.25471	-3.43297	0	0	0.796543
857	0	22.8437	0	0	29.0184	5.15669	-36.8413	-0.184788	-0.0377946	0.136924	-15.3458	-2.53E-15	2.44642	0	0	0.0158962	8.63097	-25.0541	4.35762	498.593	404.226	635.853	371.619	371.619	371.619	27.4616	-60.6378	28.1022	211.098	379.561	303.543	139.772	139.772	139.772	-59.5209	10.6007	-36.079	56.9693	-11.8341	-0.588022	1.19754	0.149661	2.44568	-153.426	18.4435	-15.5382	0	0	0.461605
858	0	23.3923	0	0	29.6406	5.10075	-36.6031	-0.208086	-0.0318706	0.143629	-16.3001	-1.35E-15	2.53138	0	0	0.0129023	8.40178	-26.3518	4.51582	505.427	403.785	642.351	370.969	370.969	370.969	27.5807	-64.2669	29.38	235.368	379.328	294.43	139.772	139.772	139.772	-63.4251	10.2876	-36.9076	58.2045	-11.5439	-0.292169	1.07146	0.197418	2.25076	-100.4	33.4207	-28.2964	0	0	0.178582
859	0	23.797	0	0	30.0917	5.05619	-36.4123	-0.233155	-0.0256659	0.14853	-17.3925	-4.44E-15	2.44557	0	0	0.009297	8.09212	-27.4005	4.68861	511.311	402.965	648.998	370.546	370.546	370.546	27.7624	-67.9157	30.6001	260.488	379.555	285.398	139.772	139.772	139.772	-67.4302	9.79522	-37.7545	58.9664	-10.9705	-0.116009	0.860054	0.243149	2.06386	-31.976	48.008	-42.1717	0	0	-0.0336762
860	0	24.0573	0	0	30.3562	5.01435	-36.2322	-0.260416	-0.0175418	0.148016	-18.686	-1.06E-15	2.35524	0	0	0.004889	7.70886	-28.1843	4.83043	516.133	401.766	655.601	370.231	370.231	370.231	27.9973	-71.5627	31.7463	286.431	380.287	276.607	139.772	139.772	139.772	-71.5196	9.11781	-38.5893	59.2995	-10.1107	-0.0586971	0.578747	0.289957	1.90476	53.8899	62.9298	-56.9693	0	0	-0.148583
861	0	24.1744	0	0	30.426	4.96916	-36.0368	-0.290313	-0.00597173	0.138337	-20.2281	-4.23E-15	2.43409	0	0	-0.000411419	7.26472	-28.692	4.88565	519.777	400.198	661.95	369.941	369.941	369.941	28.2716	-75.1903	32.8071	313.133	381.552	268.234	139.772	139.771	139.772	-75.676	8.26095	-39.3811	59.2601	-8.98892	-0.0885192	0.264986	0.34296	1.78145	154.938	78.767	-71.5421	0	0	-0.145318
862	0	24.1537	0	0	30.3053	4.9184	-35.8161	-0.322897	0.0101172	0.116366	-22.0154	7.61E-15	2.83568	0	0	-0.00655955	6.77464	-28.9171	4.79902	522.138	398.283	667.845	369.627	369.627	369.627	28.5644	-78.7877	33.7804	340.476	383.359	260.472	139.772	139.772	139.772	-79.8809	7.24588	-40.1009	58.9073	-7.65078	-0.152478	-0.0340809	0.405663	1.6966	265.512	95.5654	-83.8744	0	0	-0.0200053
863	0	24.0066	0	0	30.0146	4.86396	-35.578	-0.357376	0.031053	0.0801233	-23.9531	1.69E-15	3.66196	0	0	-0.0131988	6.2515	-28.8592	4.52796	523.147	396.061	673.107	369.269	369.269	369.269	28.8472	-82.3511	34.6731	368.264	385.685	253.522	139.772	139.771	139.772	-84.1142	6.10997	-40.7227	58.2949	-6.1566	-0.192518	-0.281313	0.475666	1.6481	379.163	111.777	-91.3641	0	0	0.216723
864	0	23.7525	0	0	29.591	4.81107	-35.3454	-0.392237	0.056517	0.0291457	-25.8613	-3.28E-15	4.95032	0	0	-0.0194953	5.70293	-28.5263	4.05199	522.792	393.596	677.606	368.872	368.872	368.872	29.086	-85.8815	35.4989	396.22	388.476	247.581	139.772	139.772	139.772	-88.3537	4.90308	-41.2262	57.4673	-4.57523	-0.161571	-0.458904	0.541143	1.63553	490.165	123.797	-91.7966	0	0	0.547442
865	0	23.4204	0	0	29.0853	4.76664	-35.1488	-0.424902	0.0852307	-0.0350164	-27.4598	9.09E-15	6.63244	0	0	-0.0241644	5.13155	-27.9371	3.37648	521.136	390.975	681.266	368.472	368.472	368.472	29.2458	-89.3808	36.2734	423.98	391.636	242.813	139.772	139.772	139.772	-92.5724	3.68124	-41.5977	56.462	-2.97781	-0.0332231	-0.56517	0.577277	1.65038	592.805	125.478	-84.1556	0	0	0.951041
866	0	23.0464	0	0	28.5549	4.73681	-35.0163	-0.452202	0.115714	-0.109165	-28.4255	-1.69E-16	8.57558	0	0	-0.0259613	4.53881	-27.1237	2.53155	518.325	388.305	684.072	368.134	368.134	368.135	29.2957	-92.8435	37.0074	451.11	395.034	239.33	139.772	139.771	139.772	-96.7345	2.49937	-41.83	55.3137	-1.43295	0.197682	-0.603607	0.557958	1.67415	681.111	110.723	-69.4916	0	0	1.3927
867	0	22.6704	0	0	28.0538	4.72445	-34.9613	-0.47118	0.146388	-0.188779	-28.4828	-7.11E-15	10.5905	0	0	-0.0243973	3.92995	-26.1325	1.56837	514.596	385.7	686.064	367.951	367.951	367.951	29.2143	-96.2486	37.7013	477.123	398.512	237.161	139.772	139.772	139.772	-100.789	1.40533	-41.9219	54.0583	-0.00358621	0.520005	-0.575236	0.469566	1.68552	748.922	76.4366	-50.8425	0	0	1.81545
868	0	22.3294	0	0	27.6235	4.72715	-34.9733	-0.480023	0.176433	-0.269028	-27.4983	6.77E-16	12.5096	0	0	-0.0202715	3.3167	-25.0232	0.554678	510.268	383.269	687.329	368.013	368.013	368.013	28.9936	-99.5535	38.3411	501.521	401.892	236.235	139.772	139.772	139.772	-104.668	0.435876	-41.8764	52.7336	1.25641	0.910265	-0.48727	0.321961	1.66844	794.035	24.9816	-32.4042	0	0	2.15288
869	0	22.0538	0	0	27.2874	4.73641	-35.0145	-0.478464	0.20584	-0.345297	-25.5179	4.74E-15	14.2245	0	0	-0.0155016	2.71574	-23.8649	-0.431394	505.72	381.099	687.989	368.384	368.384	368.384	28.6407	-102.694	38.8976	523.824	405.001	236.378	139.772	139.772	139.772	-108.284	-0.386056	-41.6993	51.3801	2.30574	1.33316	-0.356677	0.140054	1.61948	819.488	-36.9058	-17.9159	0	0	2.35294
870	0	21.864	0	0	27.0493	4.73857	-35.0242	-0.467556	0.235427	-0.41392	-22.7375	-3.38E-15	15.7279	0	0	-0.0123398	2.14441	-22.7305	-1.30927	501.364	379.24	688.189	369.08	369.08	369.08	28.1775	-105.59	39.3284	543.603	407.683	237.33	139.772	139.772	139.771	-111.545	-1.05269	-41.3965	50.041	3.11897	1.74094	-0.21522	-0.0456661	1.54303	834.805	-100.033	-9.28979	0	0	2.39966
871	0	21.7704	0	0	26.8971	4.71764	-34.931	-0.449024	0.265554	-0.471761	-19.4285	-2.71E-15	17.0632	0	0	-0.0124451	1.61556	-21.6897	-2.00532	497.599	377.695	688.084	370.062	370.062	370.061	27.6374	-108.155	39.5821	560.5	409.822	238.767	139.772	139.772	139.772	-114.355	-1.57079	-40.9722	48.7607	3.68859	2.07541	-0.101946	-0.206049	1.44689	851.648	-154.986	-5.99643	0	0	2.3093
872	0	21.7726	0	0	26.8082	4.65936	-34.6703	-0.424653	0.295422	-0.516659	-15.8665	-1.22E-14	18.2938	0	0	-0.0162854	1.1336	-20.801	-2.46209	494.767	376.427	687.812	371.247	371.247	371.247	27.0595	-110.307	39.6053	574.233	411.348	240.335	139.771	139.771	139.771	-116.631	-1.95828	-40.4273	47.5831	4.02547	2.27442	-0.0567076	-0.321546	1.33871	880.952	-194.86	-5.74853	0	0	2.12048
873	0	21.8602	0	0	26.7567	4.55572	-34.2026	-0.396188	0.322424	-0.546933	-12.3123	5.41E-15	19.4431	0	0	-0.022976	0.693398	-20.1065	-2.64615	493.11	375.366	687.48	372.529	372.529	372.529	26.4815	-111.977	39.3521	584.604	412.248	241.683	139.772	139.772	139.772	-118.307	-2.23785	-39.7612	46.546	4.15653	2.28277	-0.108498	-0.381048	1.22323	928.584	-215.343	-5.89207	0	0	1.87346
874	0	22.0125	0	0	26.7193	4.40836	-33.5284	-0.365701	0.342999	-0.561596	-9.04407	9.47E-15	20.5024	0	0	-0.0305464	0.282604	-19.6269	-2.55296	492.737	374.428	687.148	373.804	373.804	373.804	25.9309	-113.113	38.795	591.497	412.556	242.494	139.772	139.772	139.772	-119.338	-2.42879	-38.9751	45.6746	4.11938	2.06462	-0.266416	-0.383471	1.10586	993.741	-214.654	-4.54647	0	0	1.60223
875	0	22.1994	0	0	26.6775	4.22942	-32.6951	-0.335913	0.353286	-0.559432	-6.39886	1.08E-14	21.4061	0	0	-0.0364738	-0.113167	-19.3597	-2.20758	493.61	373.543	686.811	374.986	374.986	374.986	25.4182	-113.683	37.9346	594.879	412.345	242.512	139.772	139.771	139.772	-119.703	-2.53981	-38.0772	44.9753	3.95445	1.61307	-0.511773	-0.333114	0.994686	1066.62	-192.182	-1.02906	0	0	1.33329
876	0	22.3839	0	0	26.6176	4.03946	-31.7929	-0.310037	0.350844	-0.539289	-4.77216	-1.08E-14	22.0853	0	0	-0.0385241	-0.504107	-19.2802	-1.66081	495.556	372.673	686.405	376.016	376.016	376.016	24.9363	-113.678	36.8047	594.792	411.712	241.565	139.772	139.772	139.772	-119.403	-2.5663	-37.0861	44.4329	3.69812	0.953844	-0.804475	-0.24046	0.904875	1131.1	-148.938	4.23918	0	0	1.09569
877	0	22.5261	0	0	26.5296	3.86327	-30.9397	-0.291132	0.334867	-0.500275	-4.55775	-2.71E-15	22.4487	0	0	-0.0354428	-0.891122	-19.3468	-0.982524	498.292	371.82	685.818	376.862	376.862	376.862	24.4655	-113.109	35.4707	591.353	410.768	239.589	139.772	139.772	139.772	-118.466	-2.49369	-36.0326	44.0129	3.37865	0.143442	-1.08669	-0.122486	0.854834	1166.24	-89.1019	10.0649	0	0	0.916573
878	0	22.593	0	0	26.4092	3.72489	-30.2587	-0.281413	0.306493	-0.442755	-6.04523	1.35E-15	22.4053	0	0	-0.0273227	-1.26395	-19.5091	-0.252994	501.474	371.024	684.917	377.503	377.503	377.503	23.9851	-112.013	34.0214	584.754	409.631	236.637	139.772	139.772	139.772	-116.948	-2.30644	-34.9579	43.6695	3.01542	-0.738116	-1.29933	0.00105205	0.860449	1152.43	-20.292	14.8051	0	0	0.808347
879	0	22.5701	0	0	26.266	3.64362	-29.8541	-0.281422	0.268004	-0.369168	-9.27421	8.12E-15	21.8383	0	0	-0.0152739	-1.60318	-19.7176	0.446903	504.754	370.347	683.582	377.915	377.915	377.915	23.485	-110.457	32.5572	575.251	408.421	232.885	139.772	139.772	139.772	-114.939	-1.99834	-33.9103	43.3572	2.62059	-1.59899	-1.40125	0.11171	0.926431	1078.8	46.975	16.9248	0	0	0.754109
880	0	22.4732	0	0	26.134	3.63147	-29.7933	-0.28899	0.221868	-0.2841	-13.8784	0	20.582	0	0	-0.000650521	-1.88538	-19.9321	1.0446	507.822	369.859	681.739	378.065	378.065	378.065	22.9722	-108.543	31.1775	563.171	407.251	228.612	139.772	139.772	139.772	-112.568	-1.5784	-32.9404	43.0411	2.20214	-2.34928	-1.38081	0.199868	1.04318	947.159	102.226	15.6537	0	0	0.710514
881	0	22.3535	0	0	26.0772	3.69215	-30.0961	-0.29912	0.170897	-0.194432	-19.0567	-6.09E-15	18.4983	0	0	0.0154219	-2.08992	-20.1254	1.48297	510.437	369.618	679.369	377.91	377.909	377.91	22.4673	-106.411	29.9708	548.908	406.222	224.169	139.772	139.772	139.772	-110	-1.06859	-32.0959	42.7049	1.76812	-2.91545	-1.25994	0.262971	1.18915	774.352	137.316	11.4488	0	0	0.63414
882	0	22.2885	0	0	26.1828	3.82097	-30.7326	-0.305074	0.118538	-0.108778	-23.7321	1.35E-15	15.5774	0	0	0.0317166	-2.20508	-20.2828	1.72466	512.428	369.663	676.511	377.411	377.411	377.411	21.9935	-104.225	29.0069	532.914	405.409	219.919	139.772	139.771	139.772	-107.418	-0.49448	-31.4152	42.3541	1.33039	-3.25205	-1.08579	0.30471	1.34127	588.833	148.958	5.84494	0	0	0.510673
883	0	22.3594	0	0	26.538	4.00589	-31.6315	-0.299877	0.0691001	-0.0364058	-26.8231	4.06E-15	12.0271	0	0	0.0461457	-2.23186	-20.3978	1.75393	513.683	370.003	673.237	376.548	376.548	376.548	21.5649	-102.148	28.3317	515.673	404.852	216.169	139.772	139.772	139.772	-104.994	0.125247	-30.9213	42.0125	0.907366	-3.3482	-0.914825	0.333019	1.47884	423.181	139.501	0.736413	0	0	0.361714
884	0	22.6227	0	0	27.1992	4.22956	-32.6958	-0.280659	0.0265886	0.0167212	-27.7288	3.38E-16	8.21769	0	0	0.0558778	-2.18466	-20.4653	1.57616	514.12	370.619	669.631	375.325	375.325	375.325	21.1803	-100.308	27.9611	497.653	404.548	213.103	139.772	139.771	139.772	-102.853	0.782994	-30.6161	41.7143	0.525843	-3.22741	-0.785961	0.354582	1.59538	300.419	115.324	-2.5802	0	0	0.220769
885	0	23.0952	0	0	28.1748	4.47218	-33.8217	-0.251175	-0.00602466	0.0495125	-26.6111	2.71E-15	4.59646	0	0	0.0590689	-2.0896	-20.4765	1.21589	513.67	371.469	665.771	373.778	373.779	373.779	20.8264	-98.7772	27.8799	479.253	404.464	210.767	139.772	139.772	139.772	-101.061	1.47741	-30.4807	41.4955	0.222775	-2.94136	-0.714877	0.366773	1.69833	229.471	83.667	-3.92396	0	0	0.108455
886	0	23.7576	0	0	29.4272	4.7147	-34.9178	-0.217572	-0.0276279	0.0652147	-24.0735	1.52E-15	1.5466	0	0	0.0560635	-1.98047	-20.4163	0.712761	512.257	372.496	661.717	371.967	371.967	371.967	20.4853	-97.5779	28.0474	460.774	404.545	209.089	139.772	139.771	139.771	-99.6306	2.20534	-30.4809	41.3865	0.0445679	-2.55839	-0.685024	0.359234	1.80311	202.339	50.7952	-4.06327	0	0	0.0250514
887	0	24.566	0	0	30.887	4.9416	-35.9171	-0.185582	-0.0394387	0.0684114	-20.8557	6.51E-15	-0.741837	0	0	0.0489725	-1.89338	-20.2645	0.117989	509.805	373.63	657.52	369.963	369.963	369.963	20.1428	-96.69	28.4056	442.409	404.737	207.936	139.772	139.772	139.772	-98.5328	2.95611	-30.576	41.4074	0.0430292	-2.1513	-0.662883	0.306884	1.9165	201.624	18.3652	-3.75207	0	0	-0.0362641
888	0	25.4649	0	0	32.4673	5.14234	-36.7803	-0.160279	-0.0447526	0.0640458	-17.6891	4.86E-15	-2.31811	0	0	0.0405143	-1.85972	-20	-0.508469	506.253	374.798	653.233	367.838	367.838	367.838	19.7942	-96.0659	28.8889	424.258	404.991	207.15	139.772	139.771	139.772	-97.716	3.71051	-30.7268	41.5652	0.264569	-1.78653	-0.60719	0.187474	2.03797	206.132	-14.4886	-3.22974	0	0	-0.0707382
889	0	26.3998	0	0	34.0816	5.31091	-37.4902	-0.143869	-0.0467654	0.0561947	-15.0351	1.69E-15	-3.33271	0	0	0.0327699	-1.89955	-19.6056	-1.10024	501.584	375.928	648.919	365.667	365.667	365.667	19.4447	-95.6461	29.4326	406.353	405.272	206.595	139.772	139.772	139.772	-97.1195	4.44299	-30.9004	41.8497	0.734362	-1.51873	-0.486052	-0.00849943	2.15385	198.49	-49.4966	-2.27349	0	0	-0.0577889
890	0	27.3272	0	0	35.655	5.44421	-38.0421	-0.135953	-0.0476927	0.0479363	-13.0588	-2.96E-15	-3.95564	0	0	0.0266919	-2.01766	-19.0715	-1.58814	495.841	376.948	644.65	363.523	363.523	363.523	19.1092	-95.3706	29.9781	388.689	405.551	206.171	139.772	139.772	139.772	-96.6852	5.12353	-31.0727	42.2292	1.43879	-1.39064	-0.291847	-0.260676	2.2552	170.901	-85.8338	-0.693862	0	0	0.0170087
891	0	28.2168	0	0	37.1281	5.54035	-38.4349	-0.135533	-0.0483523	0.0405113	-11.769	4.14E-15	-4.30799	0	0	0.0224393	-2.20391	-18.397	-1.90715	489.136	377.79	640.507	361.482	361.482	361.482	18.811	-95.1849	30.4743	371.238	405.81	205.823	139.772	139.772	139.772	-96.3633	5.71849	-31.2285	42.6473	2.31532	-1.43583	-0.0494212	-0.521296	2.34865	128.484	-120.149	1.54902	0	0	0.131418
892	0	29.0511	0	0	38.4572	5.59796	-38.6682	-0.141325	-0.0483816	0.0341996	-11.0572	-2.54E-16	-4.44144	0	0	0.0195995	-2.43853	-17.5892	-2.00703	481.632	378.389	636.573	359.625	359.625	359.625	18.5786	-95.0434	30.8776	353.97	406.037	205.535	139.772	139.772	139.772	-96.114	6.1929	-31.359	43.0272	3.25773	-1.67974	0.19136	-0.726766	2.45573	86.1096	-145.866	3.89124	0	0	0.223667
893	0	29.8198	0	0	39.6118	5.61705	-38.7452	-0.152683	-0.0470925	0.02883	-10.8065	4.40E-15	-4.3762	0	0	0.0175613	-2.69939	-16.6595	-1.86486	473.501	378.696	632.927	358.042	358.042	358.042	18.4392	-94.9077	31.1531	336.848	406.227	205.322	139.772	139.772	139.772	-95.9049	6.5163	-31.4598	43.2818	4.14003	-2.13473	0.38357	-0.829298	2.59526	59.6008	-156.777	5.54471	0	0	0.242354
894	0	30.5142	0	0	40.5718	5.60027	-38.6775	-0.169101	-0.0441204	0.0246162	-10.9013	-2.77E-15	-4.13518	0	0	0.0156656	-2.96792	-15.6181	-1.4924	464.891	378.687	629.64	356.835	356.835	356.835	18.4118	-94.7443	31.2777	319.834	406.384	205.225	139.772	139.772	139.772	-95.7053	6.67037	-31.5287	43.3265	4.85081	-2.79138	0.509694	-0.819753	2.75983	56.5855	-150.018	5.88553	0	0	0.197702
895	0	31.1221	0	0	41.3245	5.55332	-38.4875	-0.189478	-0.0400672	0.0221095	-11.2101	9.52E-16	-3.78886	0	0	0.0133442	-3.23082	-14.4703	-0.932697	455.9	378.368	626.772	356.1	356.1	356.1	18.5025	-94.5214	31.2414	302.889	406.517	205.304	139.772	139.772	139.772	-95.4824	6.65423	-31.5643	43.0886	5.32204	-3.6131	0.589772	-0.729109	2.91165	72.1758	-127.838	4.9157	0	0	0.153043
896	0	31.6267	0	0	41.8611	5.48412	-38.2056	-0.212297	-0.0360427	0.0218596	-11.6176	-7.72E-15	-3.42973	0	0	0.0102933	-3.47719	-13.2133	-0.246072	446.578	377.78	624.371	355.888	355.888	355.888	18.7045	-94.2058	31.0458	285.979	406.644	205.633	139.772	139.772	139.771	-95.1979	6.48426	-31.5652	42.5098	5.53885	-4.53985	0.652975	-0.62109	3.00769	94.9739	-98.5339	3.18328	0	0	0.165821
897	0	32.0075	0	0	42.1737	5.40114	-37.8647	-0.235566	-0.0328119	0.0239489	-12.0183	-5.29E-15	-3.11933	0	0	0.00643307	-3.69227	-11.8384	0.504766	436.948	376.99	622.472	356.191	356.191	356.191	19.0017	-93.7627	30.7007	269.082	406.782	206.296	139.772	139.772	139.772	-94.8087	6.18927	-31.5306	41.5485	5.52794	-5.49677	0.702012	-0.53776	3.03337	116.315	-69.2939	1.25672	0	0	0.246877
898	0	32.242	0	0	42.2545	5.31239	-37.4964	-0.257288	-0.0305794	0.0279014	-12.3349	-2.45E-15	-2.87689	0	0	0.00184554	-3.85484	-10.3368	1.25973	427.022	376.078	621.097	356.944	356.944	356.944	19.3725	-93.1565	30.2211	252.188	406.952	207.379	139.772	139.772	139.772	-94.2692	5.8049	-31.4603	40.1859	5.33778	-6.4025	0.72284	-0.483335	3.01041	131.013	-44.2854	-0.347982	0	0	0.368293
899	0	32.3075	0	0	42.0961	5.22521	-37.131	-0.275488	-0.0295579	0.033209	-12.5032	2.25E-15	-2.71986	0	0	-0.00326483	-3.94199	-8.70703	1.95947	416.819	375.125	620.258	358.054	358.054	358.054	19.7929	-92.3527	29.6242	235.307	407.167	208.963	139.772	139.772	139.772	-93.5347	5.36902	-31.3546	38.4362	5.0233	-7.17717	0.707624	-0.439021	2.97189	133.839	-25.327	-1.31108	0	0	0.474302
900	0	32.1822	0	0	41.6922	5.14618	-36.7966	-0.288428	-0.0299061	0.0395101	-12.468	5.55E-15	-2.65551	0	0	-0.00859765	-3.93827	-6.96155	2.54438	406.374	374.195	619.969	359.43	359.43	359.43	20.2388	-91.3205	28.9269	218.465	407.439	211.114	139.772	139.772	139.772	-92.5646	4.91748	-31.214	36.3547	4.63814	-7.75339	0.660872	-0.381245	2.94177	120.29	-12.1559	-1.62727	0	0	0.501476
901	0	31.8469	0	0	41.0382	5.0811	-36.5191	-0.294926	-0.0321345	0.0467997	-12.1922	-4.26E-15	-2.70399	0	0	-0.0137709	-3.84327	-5.12836	2.95816	395.755	373.329	620.25	360.995	360.995	360.995	20.688	-90.0352	28.1439	201.704	407.772	213.879	139.771	139.772	139.772	-91.3257	4.48017	-31.0382	34.0349	4.23093	-8.08798	0.611285	-0.304682	2.91821	84.2845	-4.84018	-1.32851	0	0	0.386773
902	0	31.2863	0	0	40.1303	5.03454	-36.3192	-0.29448	-0.0370256	0.0556574	-11.6572	7.72E-15	-2.88941	0	0	-0.0183736	-3.67302	-3.24811	3.15709	385.068	372.546	621.127	362.693	362.693	362.693	21.124	-88.4781	27.2851	185.087	408.164	217.276	139.772	139.772	139.772	-89.7944	4.07673	-30.8271	31.5922	3.84037	-8.16873	0.602773	-0.223981	2.88084	19.5123	-3.79642	-0.44313	0	0	0.0889223
903	0	30.4901	0	0	38.9646	5.00904	-36.2093	-0.287661	-0.0453709	0.0664575	-10.8886	2.07E-15	-3.2219	0	0	-0.0220711	-3.45441	-1.36726	3.12112	374.462	371.848	622.612	364.471	364.471	364.471	21.5395	-86.6368	26.3534	168.696	408.608	221.296	139.772	139.772	139.772	-87.9571	3.71283	-30.5806	29.1382	3.48817	-8.01365	0.667287	-0.162885	2.80849	-75.7679	-9.80953	1.29025	0	0	-0.378347
904	0	29.4526	0	0	37.5355	5.00466	-36.1904	-0.275912	-0.0573642	0.0789391	-9.95117	6.85E-15	-3.66618	0	0	-0.0246793	-3.21565	0.469009	2.85987	364.124	371.225	624.696	366.281	366.281	366.281	21.9373	-84.5034	25.345	152.632	409.086	225.898	139.772	139.772	139.772	-85.8091	3.37934	-30.301	26.7603	3.17423	-7.6634	0.806776	-0.133791	2.69375	-196.009	-21.9748	4.21091	0	0	-0.938791
905	0	28.172	0	0	35.8352	5.01916	-36.253	-0.261415	-0.0724027	0.0919856	-8.95502	-1.27E-15	-4.14663	0	0	-0.0262375	-2.97812	2.22118	2.40998	354.263	370.668	627.334	368.075	368.075	368.076	22.33	-82.0732	24.2515	137.012	409.572	231.018	139.772	139.772	139.772	-83.3526	3.0558	-29.9944	24.516	2.88046	-7.17003	0.999837	-0.132443	2.54035	-330.988	-37.8766	8.55722	0	0	-1.49252
906	0	26.648	0	0	33.8545	5.0488	-36.3805	-0.246651	-0.0886172	0.104014	-8.04315	-5.75E-15	-4.53415	0	0	-0.0270823	-2.75261	3.85634	1.82673	345.09	370.17	630.445	369.818	369.819	369.819	22.7358	-79.3425	23.0648	121.961	410.031	236.568	139.772	139.772	139.772	-80.5927	2.71661	-29.6726	22.4387	2.58242	-6.58612	1.21934	-0.141846	2.36038	-469.917	-53.8095	14.1049	0	0	-1.95517
907	0	24.8815	0	0	31.5852	5.08911	-36.5533	-0.233898	-0.1033	0.113064	-7.37213	-4.57E-15	-4.68883	0	0	-0.0278851	-2.54012	5.34687	1.17477	336.806	369.732	633.915	371.486	371.486	371.486	23.1752	-76.3094	21.78	107.595	410.423	242.449	139.772	139.772	139.772	-77.5363	2.33762	-29.3536	20.5492	2.26266	-5.95821	1.43841	-0.143878	2.16429	-602.25	-66.3442	20.2081	0	0	-2.266
908	0	22.8768	0	0	29.0247	5.13556	-36.7515	-0.224636	-0.113022	0.117334	-7.07865	-5.41E-15	-4.46449	0	0	-0.0295951	-2.33525	6.66866	0.519909	329.596	369.36	637.604	373.074	373.074	373.074	23.6659	-72.9743	20.3988	94.0119	410.708	248.563	139.772	139.771	139.772	-74.1911	1.90168	-29.0599	18.8641	1.91795	-5.32527	1.63593	-0.12435	1.96203	-718.513	-72.0929	25.7355	0	0	-2.38711
909	0	20.6441	0	0	26.1805	5.18375	-36.956	-0.219595	-0.114663	0.115307	-7.28339	-2.71E-15	-3.76019	0	0	-0.0333927	-2.13036	7.79989	-0.0770643	323.62	369.063	641.356	374.597	374.597	374.597	24.2176	-69.3436	18.9285	81.2803	410.851	254.823	139.772	139.772	139.772	-70.5676	1.4023	-28.8139	17.3993	1.55897	-4.72155	1.7941	-0.0783522	1.75767	-809.751	-68.864	29.4594	0	0	-2.30265
910	0	18.2047	0	0	23.076	5.22946	-37.1489	-0.218632	-0.105869	0.106089	-8.07427	5.58E-15	-2.52188	0	0	-0.0404327	-1.91871	8.72095	-0.56501	319.009	368.851	645	376.093	376.093	376.093	24.8274	-65.4329	17.3822	69.4315	410.836	261.163	139.771	139.772	139.772	-66.682	0.845288	-28.6323	16.1693	1.20428	-4.18125	1.89589	-0.0078208	1.55621	-867.459	-55.2961	30.2261	0	0	-2.0236
911	0	15.5944	0	0	19.7557	5.269	-37.315	-0.220809	-0.0864217	0.0897993	-9.49636	-7.95E-15	-0.804775	0	0	-0.0513942	-1.6965	9.41551	-0.906319	315.857	368.73	648.366	377.619	377.619	377.619	25.4773	-61.2729	15.7777	58.4615	410.668	267.553	139.771	139.772	139.772	-62.5615	0.24832	-28.5213	15.1839	0.874343	-3.74067	1.92922	0.0801311	1.35873	-886.183	-31.8468	27.4033	0	0	-1.59802
912	0	12.8673	0	0	16.2893	5.29976	-37.4437	-0.224907	-0.0582651	0.0679869	-11.5613	2.54E-15	1.24685	0	0	-0.0660702	-1.46369	9.87242	-1.07932	314.216	368.705	651.29	379.239	379.239	379.239	26.1345	-56.9133	14.1372	48.3391	410.371	273.999	139.772	139.772	139.772	-58.2493	-0.362297	-28.4729	14.4461	0.588104	-3.43573	1.89356	0.176194	1.16891	-866.083	-0.493233	20.9737	0	0	-1.10529
913	0	10.0963	0	0	12.7713	5.32091	-37.5319	-0.229927	-0.0257737	0.0438696	-14.2468	-4.23E-15	3.38385	0	0	-0.0829613	-1.22361	10.088	-1.07806	314.086	368.778	653.626	381.016	381.016	381.016	26.756	-52.4264	12.4869	39.0237	409.992	280.541	139.772	139.772	139.772	-53.8096	-0.957413	-28.4658	13.9498	0.361875	-3.2952	1.80287	0.270977	0.988783	-814.947	35.2672	11.7123	0	0	-0.635024
914	0	7.37182	0	0	9.31806	5.33383	-37.5857	-0.235471	0.00559372	0.0215459	-17.4883	-2.03E-15	5.3262	0	0	-0.0992106	-0.981727	10.068	-0.909051	315.419	368.958	655.26	382.994	382.994	382.994	27.2967	-47.9075	10.8558	30.4881	409.586	287.246	139.772	139.772	139.772	-49.3298	-1.51188	-28.469	13.6798	0.208411	-3.33283	1.68379	0.352163	0.820101	-746.87	70.392	1.14741	0	0	-0.255305
915	0	4.79709	0	0	6.06062	5.34222	-37.6206	-0.241478	0.0305322	0.00490916	-21.1384	-6.09E-15	6.81376	0	0	-0.11084	-0.743572	9.82765	-0.586165	318.126	369.256	656.113	385.191	385.191	385.191	27.7187	-43.471	9.27582	22.7416	409.209	294.181	139.772	139.772	139.772	-44.9195	-2.00944	-28.4505	13.6123	0.135015	-3.54313	1.55542	0.409543	0.663934	-675.802	100.22	-8.78793	0	0	0.00940273
916	0	2.48002	0	0	3.13335	5.35192	-37.6609	-0.24782	0.0451487	-0.00372839	-24.9422	7.44E-15	7.65872	0	0	-0.113618	-0.5129	9.39052	-0.127456	322.086	369.69	656.143	387.587	387.588	387.588	27.9999	-39.2424	7.78172	15.841	408.908	301.394	139.772	139.771	139.772	-40.7028	-2.44328	-28.3857	13.7179	0.142571	-3.90124	1.42653	0.430623	0.522356	-611.992	120.008	-15.9566	0	0	0.173582
917	0	0.52249	0	0	0.6607	5.37058	-37.7383	-0.254597	0.0477022	-0.00375893	-28.5919	-3.38E-15	7.77727	0	0	-0.1046	-0.29007	8.78484	0.445339	327.159	370.28	655.346	390.133	390.133	390.133	28.1385	-35.3455	6.41072	9.88801	408.711	308.888	139.772	139.772	139.772	-36.8052	-2.81216	-28.2644	13.965	0.225164	-4.36733	1.2958	0.408605	0.399608	-560.616	127.473	-18.7222	0	0	0.272523
918	0	-0.990021	0	0	-1.25447	5.40674	-37.8878	-0.261901	0.0385388	0.00404886	-31.7664	-5.41E-15	7.1871	0	0	-0.0832988	-0.071237	8.04005	1.10528	333.19	371.052	653.755	392.747	392.747	392.747	28.1516	-31.8915	5.2026	5.01432	408.623	316.611	139.772	139.771	139.772	-33.3401	-3.11351	-28.0929	14.3237	0.369866	-4.89325	1.15504	0.338142	0.300286	-522.239	121.495	-16.0678	0	0	0.342252
919	0	-1.99718	0	0	-2.5397	5.46854	-38.1419	-0.269445	0.019659	0.0182901	-34.17	-2.71E-15	5.99192	0	0	-0.0521507	0.152006	7.18333	1.81765	340.015	372.029	651.429	395.333	395.333	395.333	28.0716	-28.9685	4.19964	1.36275	408.623	324.459	139.772	139.771	139.772	-30.3966	-3.33672	-27.8922	14.7679	0.555682	-5.4294	1.00314	0.219652	0.231605	-496.59	102.896	-7.86433	0	0	0.408818
920	0	-2.47052	0	0	-3.15844	5.56225	-38.5237	-0.276108	-0.00620608	0.0377195	-35.5621	0	4.33074	0	0	-0.0160465	0.392645	6.23741	2.53965	347.469	373.226	648.452	397.788	397.788	397.788	27.9396	-26.6352	3.4459	-0.931309	408.667	332.284	139.772	139.772	139.772	-28.031	-3.45939	-27.6941	15.2772	0.751991	-5.92972	0.851688	0.0616796	0.19508	-484.785	73.9788	5.29581	0	0	0.486548
921	0	-2.41702	0	0	-3.11248	5.69056	-39.04	-0.279955	-0.0360526	0.0610575	-35.8012	1.35E-15	2.35289	0	0	0.0189326	0.66766	5.2196	3.2241	355.399	374.651	644.929	400.008	400.008	400.008	27.7999	-24.9161	2.98493	-1.75466	408.694	339.908	139.772	139.772	139.771	-26.2627	-3.44804	-27.5363	15.8371	0.917813	-6.35348	0.71489	-0.119656	0.190924	-487.172	38.3479	22.0764	0	0	0.577468
922	0	-1.87812	0	0	-2.4405	5.85146	-39.6767	-0.278862	-0.0669986	0.0869596	-34.8948	-5.41E-15	0.191685	0	0	0.0473073	0.996821	4.14169	3.82513	363.67	376.301	640.979	401.892	401.892	401.892	27.6939	-23.8031	2.85515	-1.02656	408.64	347.14	139.772	139.772	139.772	-25.0761	-3.26399	-27.4578	16.4412	1.00204	-6.66432	0.601579	-0.298204	0.217592	-502.159	0.856644	40.6174	0	0	0.675981
923	0	-0.923182	0	0	-1.21229	6.0378	-40.3993	-0.271191	-0.0967309	0.113663	-33.0091	0	-2.06372	0	0	0.0658321	1.40021	3.00993	4.30365	372.18	378.166	636.736	403.339	403.339	403.339	27.6547	-23.261	3.08344	1.29665	408.442	353.78	139.772	139.772	139.772	-24.4281	-2.87254	-27.4928	17.0933	0.947365	-6.8295	0.516096	-0.437776	0.279946	-526.322	-32.4934	58.8109	0	0	0.779998
924	0	0.361828	0	0	0.480562	6.23764	-41.1572	-0.256449	-0.123306	0.139338	-30.4379	-5.41E-15	-4.3384	0	0	0.0742862	1.89409	1.82529	4.63205	380.856	380.227	632.348	404.257	404.257	404.257	27.7018	-23.2381	3.6791	5.22301	408.05	359.635	139.772	139.772	139.772	-24.2606	-2.25255	-27.665	17.812	0.698166	-6.82327	0.457653	-0.501341	0.380964	-555.229	-56.0209	74.585	0	0	0.903601
925	0	1.88766	0	0	2.53606	6.4353	-41.8896	-0.235481	-0.145236	0.162154	-27.5287	-2.71E-15	-6.55386	0	0	0.0750176	2.48597	0.583644	4.7971	389.663	382.465	627.974	404.57	404.57	404.57	27.8372	-23.6785	4.63073	10.7315	407.426	364.522	139.772	139.772	139.772	-24.5141	-1.40253	-27.9821	18.6334	0.210797	-6.63307	0.424279	-0.467381	0.520896	-584.327	-67.0033	86.3405	0	0	1.07934
926	0	3.57333	0	0	4.85194	6.61308	-42.534	-0.209994	-0.161612	0.180732	-24.5816	2.71E-15	-8.61613	0	0	0.0715322	3.17123	-0.723344	4.80094	398.592	384.854	623.776	404.229	404.23	404.229	28.045	-24.5322	5.90699	17.7811	406.549	368.281	139.772	139.772	139.772	-25.1385	-0.342125	-28.4345	19.6119	-0.537161	-6.26472	0.417543	-0.346786	0.687832	-610.815	-68.1109	93.2527	0	0	1.34497
927	0	5.35246	0	0	7.33177	6.75318	-43.0324	-0.18221	-0.171995	0.193982	-21.8022	-4.06E-15	-10.403	0	0	0.0670566	3.93341	-2.10662	4.66063	407.653	387.363	619.911	403.22	403.22	403.22	28.2953	-25.7589	7.45988	26.3192	405.414	370.781	139.772	139.772	139.772	-26.0975	0.890243	-28.9974	20.8145	-1.54002	-5.74051	0.430896	-0.158122	0.86667	-630.14	-62.3106	95.3367	0	0	1.71813
928	0	7.17421	0	0	9.88701	6.83995	-43.3371	-0.154823	-0.176006	0.200995	-19.3188	-2.71E-15	-11.748	0	0	0.0636916	4.74499	-3.57787	4.40355	416.864	389.956	616.521	401.561	401.561	401.561	28.5499	-27.3268	9.22848	36.2873	404.029	371.923	139.772	139.772	139.772	-27.3682	2.24124	-29.6359	22.3146	-2.75357	-5.09352	0.447655	0.0826393	1.0502	-635.419	-49.8938	93.0392	0	0	2.17733
929	0	9.00102	0	0	12.4382	6.86268	-43.4163	-0.130468	-0.173767	0.201375	-17.1911	1.35E-15	-12.4974	0	0	0.0620121	5.56833	-5.14756	4.05922	426.232	392.59	613.73	399.295	399.295	399.295	28.7684	-29.209	11.1435	47.6257	402.414	371.656	139.772	139.772	139.772	-28.9375	3.6477	-30.3105	24.1829	-4.08544	-4.36405	0.45845	0.345808	1.23349	-622.314	-31.6437	87.237	0	0	2.65322
930	0	10.8051	0	0	14.917	6.81762	-43.2589	-0.111159	-0.165991	0.195508	-15.4245	1.35E-15	-12.5504	0	0	0.0613031	6.3594	-6.82246	3.65355	435.742	395.211	611.638	396.48	396.48	396.48	28.9157	-31.3801	13.1333	60.275	400.6	369.975	139.772	139.772	139.772	-30.7971	5.04348	-30.9833	26.4712	-5.40455	-3.59957	0.486972	0.560173	1.42531	-595.251	-14.6225	79.0079	0	0	3.05326
931	0	12.565	0	0	17.2682	6.70815	-42.8731	-0.0978605	-0.154041	0.184816	-13.9859	0	-11.8977	0	0	0.0601826	7.07871	-8.6021	3.21286	445.356	397.76	610.32	393.211	393.211	393.211	28.9668	-33.8126	15.131	74.1759	398.624	366.926	139.772	139.772	139.772	-32.9378	6.36709	-31.6235	29.1816	-6.59025	-2.85262	0.575604	0.632192	1.63803	-565.115	-10.7508	69.4654	0	0	3.31596
932	0	14.2621	0	0	19.4501	6.54308	-42.2818	-0.0908624	-0.138807	0.170273	-12.8592	2.71E-15	-10.5689	0	0	0.0573839	7.70492	-10.4755	2.77437	455.027	400.18	609.813	389.656	389.656	389.656	28.9115	-36.4746	17.0795	89.2673	396.528	362.599	139.772	139.771	139.772	-35.3444	7.56743	-32.2122	32.2427	-7.59886	-2.17089	0.724234	0.548934	1.88744	-534.134	-21.5125	59.313	0	0	3.39939
933	0	15.8782	0	0	21.4338	6.33565	-41.5225	-0.0901409	-0.120618	0.152887	-12.0743	2.71E-15	-8.63346	0	0	0.0522685	8.23704	-12.4217	2.38917	464.71	402.418	610.128	386.056	386.056	386.056	28.7569	-39.3287	18.9351	105.482	394.359	357.118	139.772	139.771	139.772	-37.9928	8.60678	-32.7445	35.5176	-8.47622	-1.5858	0.90193	0.393298	2.16964	-498.791	-35.9323	48.5261	0	0	3.2787
934	0	17.3938	0	0	23.2038	6.10301	-40.6486	-0.0957445	-0.100166	0.134016	-11.7115	2.03E-15	-6.24904	0	0	0.0451754	8.68258	-14.4131	2.11628	474.354	404.425	611.266	382.685	382.685	382.685	28.5257	-42.3351	20.6706	122.744	392.17	350.641	139.771	139.772	139.772	-40.8513	9.46277	-33.2296	38.8404	-9.30572	-1.1085	1.07465	0.263582	2.4572	-455.995	-43.0142	37.0533	0	0	2.96167
935	0	18.7898	0	0	24.7592	5.86456	-39.728	-0.107203	-0.078791	0.115877	-11.8207	0	-3.64944	0	0	0.037204	9.04298	-16.4187	2.01107	483.899	406.159	613.231	379.776	379.776	379.776	28.2504	-45.4572	22.2782	140.969	390.018	343.344	139.772	139.772	139.772	-43.8861	10.129	-33.6875	42.0553	-10.1387	-0.735246	1.21289	0.216372	2.70208	-404.783	-38.0435	25.0521	0	0	2.50061
936	0	20.0513	0	0	26.1132	5.63899	-38.8334	-0.122901	-0.0583796	0.101051	-12.3409	-3.38E-15	-1.10617	0	0	0.029658	9.30672	-18.4056	2.11169	493.266	407.582	616.031	377.467	377.467	377.467	27.9666	-48.667	23.7683	160.074	387.968	335.412	139.772	139.772	139.772	-47.0677	10.6127	-34.1447	45.0419	-10.9535	-0.459359	1.30274	0.236314	2.85922	-347.723	-25.3094	13.1707	0	0	1.97593
937	0	21.1705	0	0	27.2888	5.44086	-38.0283	-0.140444	-0.0407669	0.0917885	-13.1099	1.35E-15	1.1329	0	0	0.0234874	9.45428	-20.3385	2.43049	502.354	408.663	619.66	375.792	375.792	375.792	27.7074	-51.9465	25.1637	179.98	386.085	327.029	139.771	139.772	139.772	-50.3754	10.9278	-34.6289	47.7197	-11.6675	-0.283666	1.3416	0.279015	2.90202	-288.636	-11.0563	2.1736	0	0	1.45894
938	0	22.1464	0	0	28.3096	5.27817	-37.3534	-0.157759	-0.0269648	0.088845	-13.95	-1.37E-15	2.90559	0	0	0.0189733	9.46807	-22.1804	2.95244	511.044	409.379	624.074	374.689	374.689	374.689	27.5006	-55.2847	26.489	200.624	384.44	318.355	139.771	139.772	139.772	-53.7964	11.0863	-35.1641	50.0396	-12.1777	-0.223605	1.32734	0.31555	2.8331	-228.96	1.81933	-7.53513	0	0	0.988057
939	0	22.9822	0	0	29.1927	5.1521	-36.8218	-0.173915	-0.016907	0.091406	-14.7482	-2.71E-15	4.1527	0	0	0.015791	9.33924	-23.892	3.63774	519.205	409.718	629.189	374.038	374.038	374.038	27.3687	-58.6724	27.7635	221.956	383.1	309.531	139.772	139.772	139.772	-57.3234	11.0926	-35.7669	51.9741	-12.3958	-0.301473	1.25007	0.339412	2.68369	-166.05	13.3676	-16.2439	0	0	0.572314
940	0	23.6829	0	0	29.9458	5.05842	-36.4218	-0.189106	-0.0101238	0.0976416	-15.4739	6.77E-16	4.86853	0	0	0.0133473	9.06994	-25.4342	4.42491	526.694	409.669	634.874	373.688	373.688	373.688	27.328	-62.1	28.9974	243.941	382.126	300.671	139.772	139.772	139.772	-60.9526	10.942	-36.4444	53.5126	-12.2663	-0.535165	1.09881	0.352409	2.48997	-95.947	23.8743	-24.5478	0	0	0.217203
941	0	24.2542	0	0	30.5683	4.98947	-36.1247	-0.204193	-0.00553574	0.105103	-16.1531	-1.86E-15	5.11241	0	0	0.011043	8.67289	-26.7698	5.23451	533.356	409.225	640.956	373.489	373.489	373.489	27.389	-65.5572	30.1924	266.553	381.575	291.875	139.772	139.772	139.772	-64.6823	10.6232	-37.1933	54.6608	-11.7711	-0.924906	0.873247	0.352225	2.28476	-15.7078	32.5599	-33.2547	0	0	-0.0607882
942	0	24.7013	0	0	31.0542	4.93643	-35.8947	-0.220234	-0.00202968	0.110985	-16.8303	-2.20E-15	4.96697	0	0	0.00849054	8.17035	-27.8652	5.97561	539.029	408.376	647.232	373.318	373.318	373.318	27.5552	-69.0334	31.3452	289.77	381.49	283.242	139.772	139.771	139.772	-68.5121	10.1234	-38.0007	55.4394	-10.9259	-1.44221	0.592187	0.335006	2.08912	73.9092	38.6973	-42.9466	0	0	-0.233292
943	0	25.028	0	0	31.3955	4.8913	-35.6978	-0.238544	0.00162445	0.112167	-17.5698	3.05E-15	4.54895	0	0	0.00553531	7.59205	-28.6917	6.55587	543.554	407.112	653.472	373.088	373.088	373.088	27.8212	-72.5177	32.4503	313.561	381.902	274.873	139.771	139.772	139.771	-72.4401	9.43446	-38.8447	55.8809	-9.77341	-2.02702	0.286291	0.302938	1.91608	170.222	42.8964	-53.7612	0	0	-0.279192
944	0	25.2365	0	0	31.5853	4.84841	-35.5098	-0.260504	0.00666171	0.105614	-18.4452	-6.77E-16	4.00953	0	0	0.00214295	6.97162	-29.227	6.89263	546.783	405.426	659.441	372.754	372.754	372.754	28.1702	-75.9994	33.5039	337.874	382.82	266.885	139.772	139.772	139.772	-76.4598	8.55964	-39.6954	56.0209	-8.37602	-2.59454	-0.0139549	0.268817	1.77709	270.136	47.6293	-65.1313	0	0	-0.195658
945	0	25.3279	0	0	31.6219	4.80564	-35.3214	-0.28718	0.0142615	0.0887866	-19.5215	-7.70E-15	3.53305	0	0	-0.0017277	6.3414	-29.4566	6.92185	548.602	403.327	664.918	372.303	372.303	372.303	28.5709	-79.4684	34.5055	362.619	384.23	259.411	139.772	139.772	139.772	-80.5564	7.52024	-40.516	55.8925	-6.80755	-3.04872	-0.278876	0.25253	1.68513	369.892	55.9683	-75.4686	0	0	0.00283817
946	0	25.3024	0	0	31.5109	4.76507	-35.1418	-0.318556	0.0254001	0.0603196	-20.8094	-3.09E-15	3.31359	0	0	-0.00612216	5.7267	-29.3762	6.60454	548.938	400.847	669.717	371.749	371.749	371.749	28.9781	-82.9139	35.4593	387.654	386.086	252.601	139.772	139.772	139.772	-84.7025	6.35909	-41.2665	55.5225	-5.1453	-3.30052	-0.48762	0.265621	1.64893	465.462	68.7775	-82.344	0	0	0.292482
947	0	25.1616	0	0	31.2672	4.7328	-34.9985	-0.353299	0.0405813	0.020073	-22.248	-3.07E-15	3.50517	0	0	-0.0108861	5.14199	-28.994	5.93021	547.778	398.048	673.71	371.134	371.134	371.134	29.336	-86.3245	36.3725	412.775	388.315	246.614	139.772	139.772	139.772	-88.857	5.13907	-41.9089	54.9329	-3.46375	-3.28423	-0.623938	0.302969	1.66848	551.591	83.2816	-83.2219	0	0	0.643356
948	0	24.9113	0	0	30.9154	4.71752	-34.9304	-0.388614	0.059632	-0.0302042	-23.6825	2.96E-15	4.17092	0	0	-0.0154125	4.59101	-28.3325	4.91832	545.181	395.023	676.84	370.524	370.524	370.524	29.5868	-89.6857	37.2528	437.708	390.813	241.598	139.772	139.772	139.771	-92.9658	3.93524	-42.4132	54.1435	-1.82984	-2.96784	-0.678964	0.34156	1.72822	621.642	93.4193	-76.703	0	0	1.01695
949	0	24.5652	0	0	30.4884	4.72785	-34.9764	-0.420809	0.0817945	-0.0874104	-24.8883	1.52E-15	5.26546	0	0	-0.0186568	4.07066	-27.4295	3.61764	541.294	391.895	679.119	370.006	370.006	370.006	29.6808	-92.979	38.1031	462.117	393.455	237.671	139.772	139.772	139.772	-96.9665	2.82164	-42.7606	53.1767	-0.300861	-2.35507	-0.651318	0.352356	1.79939	669.09	92.3812	-63.5189	0	0	1.3656
950	0	24.1466	0	0	30.0237	4.76884	-35.1585	-0.445938	0.105923	-0.147803	-25.6023	-2.54E-15	6.65114	0	0	-0.0195859	3.57694	-26.3376	2.10279	536.358	388.8	680.625	369.673	369.672	369.673	29.585	-96.1779	38.9157	485.624	396.106	234.9	139.772	139.771	139.772	-100.794	1.85721	-42.944	52.0599	1.07553	-1.48071	-0.545615	0.315103	1.85408	689.452	75.4504	-46.5766	0	0	1.63973
951	0	23.6886	0	0	29.5579	4.83889	-35.4679	-0.460977	0.130986	-0.208085	-25.6045	1.29E-14	8.16035	0	0	-0.0178777	3.10954	-25.1221	0.468508	530.701	385.868	681.488	369.604	369.604	369.604	29.2899	-99.247	39.6681	507.828	398.629	233.277	139.772	139.772	139.772	-104.384	1.0759	-42.9644	50.8279	2.2615	-0.404013	-0.376348	0.226956	1.86826	683.318	41.7506	-29.9889	0	0	1.80357
952	0	23.2301	0	0	29.1214	4.92803	-35.8581	-0.464522	0.156486	-0.265808	-24.7752	-1.08E-14	9.66169	0	0	-0.0143196	2.67333	-23.857	-1.17896	524.722	383.204	681.868	369.844	369.844	369.844	28.8105	-102.141	40.3236	528.341	400.898	232.715	139.772	139.772	139.772	-107.676	0.483678	-42.828	49.5245	3.22968	0.797853	-0.168404	0.10456	1.83515	657.768	-5.31755	-17.4896	0	0	1.84611
953	0	22.8111	0	0	28.734	5.01844	-36.2498	-0.456992	0.182875	-0.319568	-23.1238	4.74E-15	11.1228	0	0	-0.0105849	2.27571	-22.6186	-2.73229	518.856	380.87	681.935	370.388	370.388	370.388	28.183	-104.806	40.8347	546.803	402.807	233.045	139.772	139.772	139.772	-110.615	0.0624582	-42.5421	48.2024	3.96554	2.0348	0.0396388	-0.0227049	1.76034	626.718	-59.0331	-11.098	0	0	1.78582
954	0	22.4665	0	0	28.4032	5.08751	-36.5465	-0.439981	0.210699	-0.368125	-20.7556	8.12E-15	12.5734	0	0	-0.00858137	1.92159	-21.4791	-4.09495	513.528	378.877	681.853	371.183	371.183	371.183	27.4577	-107.187	41.1503	562.899	404.275	234.032	139.772	139.772	139.771	-113.149	-0.221651	-42.1134	46.9222	4.47033	3.20941	0.20591	-0.12707	1.65372	605.981	-112.073	-10.444	0	0	1.6556
955	0	22.221	0	0	28.1255	5.113	-36.6554	-0.415924	0.239964	-0.410304	-17.8584	-2.03E-15	14.07	0	0	-0.00975983	1.60813	-20.5001	-5.19069	509.112	377.184	681.758	372.145	372.145	372.145	26.6897	-109.228	41.2217	576.369	405.256	235.39	139.772	139.772	139.772	-115.235	-0.408938	-41.5467	45.7468	4.76216	4.22453	0.291734	-0.19383	1.5244	609.31	-158.497	-13.3531	0	0	1.48569
956	0	22.0847	0	0	27.8899	5.07886	-36.5095	-0.387442	0.269241	-0.444579	-14.6637	4.06E-15	15.6295	0	0	-0.0145703	1.32278	-19.7275	-5.96975	505.886	375.714	681.743	373.176	373.176	373.176	25.93	-110.876	41.0085	587.003	405.738	236.81	139.772	139.771	139.772	-116.832	-0.53737	-40.845	44.7331	4.87394	4.99417	0.273172	-0.221516	1.3774	644.261	-194.057	-17.0352	0	0	1.28932
957	0	22.0525	0	0	27.683	4.97989	-36.0833	-0.357425	0.295732	-0.469663	-11.46	-1.22E-14	17.2147	0	0	-0.0222018	1.04514	-19.1871	-6.40993	504.005	374.37	681.845	374.193	374.193	374.193	25.2174	-112.09	40.4854	594.65	405.748	237.983	139.771	139.772	139.772	-117.909	-0.635312	-40.0117	43.9212	4.84682	5.45396	0.147758	-0.21627	1.21918	710.176	-215.796	-19.1246	0	0	1.06512
958	0	22.1043	0	0	27.493	4.82355	-35.4004	-0.328948	0.315931	-0.48422	-8.59665	6.77E-15	18.7456	0	0	-0.0307381	0.752015	-18.883	-6.51366	503.494	373.064	682.044	375.134	375.134	375.134	24.5725	-112.834	39.6479	599.216	405.339	238.634	139.772	139.772	139.772	-118.442	-0.716518	-39.0535	43.3264	4.72228	5.56838	-0.0693573	-0.185348	1.06108	799.432	-220.987	-18.3003	0	0	0.815683
959	0	22.2094	0	0	27.3116	4.62837	-34.531	-0.30476	0.326542	-0.486753	-6.45289	-2.71E-15	20.119	0	0	-0.0377449	0.423748	-18.7965	-6.30359	504.244	371.739	682.259	375.968	375.968	375.968	23.9963	-113.085	38.5176	600.658	404.587	238.542	139.772	139.772	139.772	-118.415	-0.778265	-37.9849	42.9354	4.53579	5.33369	-0.347974	-0.135318	0.921463	897.943	-207.319	-14.2826	0	0	0.562229
960	0	22.33	0	0	27.1325	4.41961	-33.5802	-0.286964	0.325373	-0.475423	-5.40682	-2.71E-15	21.2315	0	0	-0.041063	0.0500871	-18.8892	-5.81877	506.038	370.379	682.368	376.684	376.684	376.684	23.4735	-112.836	37.1437	598.988	403.576	237.568	139.772	139.772	139.772	-117.831	-0.803888	-36.8303	42.7099	4.31359	4.77803	-0.642626	-0.0716925	0.82215	985.603	-173.882	-7.64532	0	0	0.346147
961	0	22.4287	0	0	26.9514	4.22392	-32.6692	-0.276535	0.311481	-0.448377	-5.76249	-4.06E-15	21.9629	0	0	-0.0393856	-0.366423	-19.1097	-5.11126	508.583	369.016	682.228	377.277	377.277	377.277	22.981	-112.093	35.5999	594.273	402.399	235.672	139.772	139.772	139.772	-116.709	-0.770042	-35.6256	42.5947	4.07273	3.95822	-0.904527	-0.000228523	0.78238	1040.41	-123.102	0.361809	0	0	0.212465
962	0	22.4782	0	0	26.7704	4.0648	-31.9143	-0.273499	0.285358	-0.404551	-7.68101	-5.41E-15	22.1776	0	0	-0.0324723	-0.810545	-19.402	-4.24369	511.55	367.714	681.706	377.735	377.735	377.735	22.4995	-110.888	33.9787	586.642	401.145	232.923	139.771	139.772	139.772	-115.096	-0.656066	-34.4174	42.5295	3.82311	2.95384	-1.0946	0.072561	0.81437	1044.64	-61.6068	8.03946	0	0	0.179897
963	0	22.4725	0	0	26.6069	3.95977	-31.409	-0.27643	0.248216	-0.344117	-11.0402	-5.41E-15	21.6848	0	0	-0.0208369	-1.25796	-19.715	-3.28614	514.613	366.553	680.704	378.028	378.028	378.028	22.0215	-109.284	32.3813	576.293	399.904	229.495	139.772	139.772	139.771	-113.075	-0.451604	-33.2594	42.4616	3.57032	1.85755	-1.19312	0.141947	0.913317	989.42	0.936911	13.7085	0	0	0.22128
964	0	22.4362	0	0	26.5029	3.91902	-31.2114	-0.28279	0.202248	-0.269566	-15.3871	0	20.2969	0	0	-0.00546824	-1.68124	-20.0089	-2.31229	517.478	365.61	679.176	378.108	378.108	378.108	21.5537	-107.385	30.9087	563.507	398.758	225.652	139.772	139.772	139.772	-110.772	-0.158973	-32.2079	42.3566	3.31993	0.76336	-1.20514	0.204676	1.06005	879.503	53.9931	16.3108	0	0	0.27538
965	0	22.423	0	0	26.5254	3.94517	-31.3383	-0.288814	0.15087	-0.187162	-19.9523	-4.74E-15	17.9275	0	0	0.0121741	-2.05652	-20.2583	-1.39428	519.898	364.945	677.129	377.926	377.925	377.925	21.1121	-105.33	29.6512	548.655	397.776	221.711	139.772	139.772	139.772	-108.345	0.210908	-31.3147	42.206	3.0814	-0.245711	-1.15692	0.259972	1.22971	733.989	89.4531	15.8573	0	0	0.285134
966	0	22.5014	0	0	26.752	4.03372	-31.7653	-0.288885	0.0991766	-0.107185	-23.7325	2.03E-15	14.7211	0	0	0.0298434	-2.36892	-20.4502	-0.596771	521.669	364.587	674.61	377.438	377.438	377.438	20.7114	-103.278	28.6772	532.179	397.003	217.992	139.772	139.771	139.771	-105.963	0.646469	-30.6182	42.027	2.87048	-1.10831	-1.09079	0.310378	1.39459	583.376	104.87	13.279	0	0	0.233066
967	0	22.7296	0	0	27.2452	4.17427	-32.435	-0.278353	0.0523694	-0.0399259	-25.8747	3.38E-15	11.012	0	0	0.0444973	-2.61548	-20.5787	0.0285619	522.626	364.541	671.684	376.626	376.626	376.626	20.3562	-101.373	28.0243	514.553	396.453	214.743	139.772	139.772	139.772	-103.773	1.14179	-30.1351	41.8574	2.70972	-1.79031	-1.04016	0.357685	1.53768	456.025	103.585	9.82209	0	0	0.14032
968	0	23.1368	0	0	28.0313	4.35239	-33.2695	-0.258001	0.0144996	0.00921836	-26.1476	-4.06E-15	7.24195	0	0	0.0534498	-2.80492	-20.6392	0.447711	522.631	364.786	668.416	375.501	375.501	375.501	20.0369	-99.7167	27.6947	496.225	396.111	212.099	139.771	139.772	139.772	-101.871	1.69679	-29.8562	41.7449	2.62828	-2.28437	-1.01535	0.393247	1.6554	367.273	91.9248	6.23313	0	0	0.0366286
969	0	23.7216	0	0	29.0986	4.55185	-34.185	-0.231438	-0.0122662	0.0404992	-24.8002	-5.75E-15	3.84837	0	0	0.0557178	-2.95426	-20.6235	0.646834	521.567	365.282	664.862	374.102	374.102	374.102	19.7335	-98.3641	27.6604	477.563	395.936	210.078	139.772	139.772	139.772	-100.301	2.31227	-29.7506	41.7358	2.65928	-2.60341	-0.997132	0.398842	1.75556	315.486	76.0235	2.57409	0	0	-0.0619792
970	0	24.4571	0	0	30.4024	4.75688	-35.1055	-0.202587	-0.028367	0.0573003	-22.3285	1.18E-15	1.11273	0	0	0.0522384	-3.08373	-20.5188	0.634023	519.342	365.981	661.064	372.49	372.49	372.49	19.4251	-97.3246	27.8721	458.839	395.885	208.609	139.772	139.772	139.772	-99.0627	2.98349	-29.7762	41.8648	2.83571	-2.77275	-0.949094	0.343969	1.84458	286.887	57.5234	-1.14835	0	0	-0.147336
971	0	25.2997	0	0	31.8727	4.95364	-35.9694	-0.176511	-0.0366804	0.0637204	-19.4252	-4.82E-15	-0.918596	0	0	0.0453577	-3.21033	-20.3084	0.440893	515.902	366.821	657.067	370.738	370.738	370.738	19.1	-96.5704	28.2669	440.223	395.923	207.576	139.772	139.772	139.772	-98.1232	3.69536	-29.8891	42.145	3.1803	-2.82356	-0.834647	0.200349	1.92437	263.931	33.9354	-4.4727	0	0	-0.200821
972	0	26.2011	0	0	33.4285	5.13048	-36.7299	-0.156604	-0.0405968	0.0635279	-16.6599	2.97E-15	-2.34305	0	0	0.0375542	-3.34209	-19.9749	0.123659	511.252	367.739	652.922	368.919	368.919	368.919	18.7592	-96.0512	28.7756	421.808	396.022	206.849	139.772	139.772	139.772	-97.4297	4.42147	-30.0498	42.5598	3.69142	-2.79034	-0.635488	-0.0342331	1.99611	232.778	2.53737	-6.61623	0	0	-0.193864
973	0	27.1193	0	0	34.9908	5.2778	-37.3519	-0.143692	-0.0424464	0.059466	-14.3402	-1.08E-15	-3.2879	0	0	0.0305396	-3.47611	-19.5037	-0.239896	505.461	368.666	648.696	367.104	367.104	367.104	18.4167	-95.7088	29.3289	403.633	396.165	206.322	139.772	139.772	139.772	-96.9263	5.12585	-30.2264	43.0583	4.33283	-2.71363	-0.369649	-0.319891	2.06707	190.351	-35.5868	-6.97731	0	0	-0.118209
974	0	28.0225	0	0	36.49	5.38827	-37.8115	-0.137845	-0.043259	0.0529334	-12.6124	9.94E-16	-3.85814	0	0	0.025154	-3.60238	-18.8854	-0.562278	498.654	369.531	644.472	365.353	365.353	365.353	18.0968	-95.4862	29.8627	385.697	396.335	205.916	139.772	139.772	139.771	-96.5612	5.76663	-30.3958	43.5628	5.03558	-2.64428	-0.0886529	-0.581496	2.16176	145.369	-74.3913	-5.48331	0	0	-0.0102641
975	0	28.8884	0	0	37.871	5.45771	-38.0975	-0.138397	-0.0429949	0.0445267	-11.4652	-2.24E-15	-4.11209	0	0	0.0213634	-3.71152	-18.1173	-0.765804	490.983	370.262	640.35	363.727	363.727	363.727	17.8278	-95.3339	30.3225	367.979	396.519	205.591	139.772	139.772	139.772	-96.2914	6.30288	-30.5423	43.9852	5.71576	-2.64412	0.144886	-0.747954	2.30404	112.505	-106.377	-2.65071	0	0	0.0742149
976	0	29.7005	0	0	39.0948	5.48632	-38.2147	-0.144734	-0.0416823	0.0351716	-10.8223	2.50E-15	-4.11614	0	0	0.0186415	-3.80201	-17.2023	-0.802637	482.591	370.796	636.436	362.301	362.302	362.302	17.6349	-95.211	30.6681	350.44	396.707	205.335	139.772	139.772	139.772	-96.0809	6.70289	-30.6569	44.2476	6.29906	-2.77667	0.29313	-0.786302	2.49841	101.878	-125.876	0.656694	0	0	0.111968
977	0	30.4427	0	0	40.1361	5.47892	-38.1844	-0.156513	-0.039662	0.0262616	-10.6027	-2.69E-15	-3.94821	0	0	0.0163783	-3.88232	-16.1461	-0.664631	473.58	371.087	632.836	361.166	361.166	361.166	17.5334	-95.0826	30.8762	333.031	396.889	205.161	139.772	139.772	139.772	-95.8973	6.95089	-30.7351	44.2912	6.74103	-3.08906	0.363936	-0.718792	2.71189	112.737	-131.555	3.588	0	0	0.129121
978	0	31.0977	0	0	40.9805	5.44363	-38.0397	-0.172875	-0.0378596	0.0194386	-10.6974	8.46E-16	-3.71345	0	0	0.0140398	-3.96637	-14.9532	-0.377037	464.01	371.112	629.645	360.406	360.406	360.406	17.5275	-94.9181	30.9392	315.697	397.061	205.106	139.772	139.772	139.772	-95.708	7.04863	-30.7757	44.0722	7.03104	-3.59362	0.401696	-0.606397	2.89204	134.065	-126.51	5.76185	0	0	0.167015
979	0	31.6469	0	0	41.6193	5.3896	-37.817	-0.192801	-0.0372852	0.0159714	-11.0146	2.98E-15	-3.51118	0	0	0.0113229	-4.0646	-13.6241	0.0193679	453.917	370.88	626.935	360.079	360.079	360.079	17.6123	-94.6869	30.8609	298.395	397.22	205.225	139.772	139.772	139.772	-95.478	7.01134	-30.7794	43.5507	7.18115	-4.26061	0.450476	-0.511629	2.99328	152.435	-115.46	7.17216	0	0	0.240493
980	0	32.0716	0	0	42.0453	5.32482	-37.5482	-0.214935	-0.0382074	0.0160565	-11.4689	-1.76E-15	-3.37908	0	0	0.00806028	-4.17557	-12.1557	0.484702	443.331	370.424	624.755	360.192	360.192	360.192	17.7787	-94.3573	30.6505	281.093	397.368	205.594	139.772	139.772	139.772	-95.1695	6.86139	-30.7479	42.6861	7.2091	-5.02522	0.522256	-0.467001	3.00452	159.975	-102.616	8.11989	0	0	0.332026
981	0	32.355	0	0	42.2517	5.25551	-37.2584	-0.237472	-0.0404443	0.0191245	-11.9664	1.29E-15	-3.31748	0	0	0.00416609	-4.28351	-10.5457	0.985556	432.305	369.798	623.128	360.7	360.7	360.7	18.016	-93.8962	30.3194	263.781	397.505	206.299	139.772	139.772	139.772	-94.7428	6.62338	-30.6843	41.4454	7.1266	-5.80347	0.606222	-0.467495	2.94756	153.04	-90.793	8.98486	0	0	0.403043
982	0	32.4815	0	0	42.2323	5.18633	-36.9669	-0.258425	-0.0433503	0.0242483	-12.4125	3.17E-16	-3.29141	0	0	-0.000351171	-4.36371	-8.79831	1.49219	420.917	369.062	622.061	361.526	361.526	361.526	18.3144	-93.2701	29.8789	246.465	397.636	207.428	139.772	139.772	139.772	-94.1583	6.32117	-30.5924	39.8188	6.9371	-6.50951	0.679409	-0.487864	2.85931	131.572	-81.82	9.93191	0	0	0.411021
983	0	32.4377	0	0	41.9827	5.12113	-36.69	-0.275747	-0.0464463	0.0306164	-12.7084	-6.84E-15	-3.27556	0	0	-0.00534136	-4.39178	-6.93038	1.97292	409.276	368.271	621.551	362.582	362.582	362.582	18.6649	-92.447	29.3404	229.168	397.763	209.067	139.772	139.771	139.772	-93.3783	5.97676	-30.4771	37.8344	6.64077	-7.06969	0.722888	-0.495539	2.77842	96.5108	-75.9974	10.9855	0	0	0.323007
984	0	32.2115	0	0	41.5007	5.06353	-36.4438	-0.287773	-0.0496007	0.0379055	-12.771	7.96E-15	-3.26604	0	0	-0.0105008	-4.35346	-4.97348	2.39081	397.521	367.463	621.599	363.788	363.788	363.788	19.0589	-91.3986	28.7143	211.929	397.889	211.286	139.772	139.772	139.772	-92.3697	5.60957	-30.3435	35.5661	6.24335	-7.43491	0.736762	-0.468181	2.72519	47.8859	-72.1892	11.9563	0	0	0.123481
985	0	31.7924	0	0	40.7864	5.0171	-36.2441	-0.293305	-0.053449	0.046486	-12.5329	-2.72E-15	-3.30415	0	0	-0.0153936	-4.24992	-2.97212	2.70664	385.812	366.663	622.206	365.086	365.086	365.086	19.4885	-90.1012	28.01	194.8	398.014	214.131	139.772	139.772	139.772	-91.1054	5.23544	-30.1965	33.1272	5.7626	-7.58846	0.747971	-0.410569	2.69264	-17.8221	-70.5457	12.7868	0	0	-0.195621
986	0	31.1717	0	0	39.8396	4.98469	-36.1041	-0.291967	-0.0590053	0.0567973	-11.9659	4.70E-15	-3.44299	0	0	-0.0195581	-4.09606	-0.977894	2.88834	374.329	365.878	623.371	366.432	366.432	366.432	19.9484	-88.5363	27.233	177.848	398.136	217.62	139.772	139.771	139.772	-89.5647	4.86412	-30.0404	30.6462	5.22775	-7.54528	0.786871	-0.34428	2.66134	-102.719	-71.7964	13.6161	0	0	-0.613388
987	0	30.3427	0	0	38.6577	4.96769	-36.0304	-0.284382	-0.0671378	0.0690267	-11.0987	-7.04E-15	-3.71031	0	0	-0.0226385	-3.91323	0.958275	2.91977	363.265	365.11	625.08	367.794	367.794	367.794	20.4368	-86.6898	26.3843	161.164	398.251	221.738	139.772	139.771	139.772	-87.7334	4.49765	-29.8788	28.2393	4.67227	-7.34255	0.870612	-0.291574	2.61476	-205.153	-76.4607	14.7771	0	0	-1.0746
988	0	29.2999	0	0	37.2343	4.96571	-36.0219	-0.27193	-0.0781721	0.0824287	-10.0099	-3.72E-15	-4.0906	0	0	-0.0244582	-3.72073	2.79212	2.80408	352.815	364.359	627.292	369.151	369.151	369.151	20.9559	-84.5506	25.4605	144.852	398.342	226.441	139.772	139.772	139.772	-85.6026	4.13104	-29.7158	25.9894	4.12384	-7.0271	0.993208	-0.261066	2.54588	-318.344	-83.9106	16.6801	0	0	-1.50197
989	0	28.0376	0	0	35.559	4.97717	-36.0715	-0.256619	-0.0913513	0.0958466	-8.8306	8.46E-16	-4.50625	0	0	-0.0251093	-3.53018	4.48898	2.56051	343.157	363.63	629.941	370.5	370.5	370.5	21.5105	-82.11	24.4568	129.031	398.389	231.653	139.772	139.772	139.772	-83.1665	3.75555	-29.5569	23.9414	3.5973	-6.64373	1.14003	-0.246689	2.45244	-434.646	-92.4531	19.5162	0	0	-1.83708
990	0	26.5485	0	0	33.6188	5.00002	-36.1703	-0.240801	-0.104985	0.107668	-7.73359	8.46E-17	-4.84805	0	0	-0.0250243	-3.34474	6.02358	2.21874	334.446	362.938	632.934	371.846	371.846	371.846	22.1072	-79.3602	23.3707	113.821	398.359	237.278	139.772	139.772	139.772	-80.4208	3.36233	-29.4116	22.1088	3.09531	-6.22697	1.29566	-0.233748	2.33164	-547.105	-99.8704	23.1495	0	0	-2.0521
991	0	24.8261	0	0	31.4021	5.03247	-36.3103	-0.226642	-0.116455	0.116481	-6.90068	6.26E-15	-4.98652	0	0	-0.0249833	-3.16173	7.37802	1.81403	326.809	362.303	636.161	373.206	373.206	373.206	22.753	-76.2964	22.2037	99.3341	398.217	243.207	139.772	139.772	139.772	-77.3641	2.94524	-29.2934	20.4874	2.61418	-5.79735	1.44949	-0.204868	2.18181	-650.279	-102.961	26.9078	0	0	-2.14154
992	0	22.8675	0	0	28.9027	5.073	-36.4844	-0.215941	-0.12273	0.120704	-6.51282	-5.92E-15	-4.79999	0	0	-0.0261194	-2.97662	8.5395	1.38429	320.352	361.749	639.497	374.596	374.595	374.596	23.4529	-72.9184	20.9611	85.6572	397.932	249.33	139.772	139.772	139.772	-73.9985	2.50223	-29.218	19.0671	2.15159	-5.3635	1.5888	-0.149011	2.00536	-737.607	-98.7162	29.8275	0	0	-2.1035
993	0	20.678	0	0	26.1252	5.12006	-36.6855	-0.209977	-0.120778	0.118894	-6.73944	-2.54E-15	-4.17919	0	0	-0.0298396	-2.78628	9.49857	0.967624	315.158	361.297	642.808	376.03	376.03	376.03	24.2061	-69.2337	19.6503	72.8497	397.481	255.552	139.772	139.771	139.772	-70.3323	2.03628	-29.1985	17.8404	1.71184	-4.92876	1.69739	-0.0639981	1.80834	-801.174	-84.5826	30.7779	0	0	-1.93696
994	0	18.2761	0	0	23.09	5.17182	-36.9055	-0.209118	-0.108337	0.109871	-7.70527	1.52E-15	-3.04794	0	0	-0.0374748	-2.59059	10.2485	0.599626	311.29	360.964	645.953	377.528	377.528	377.528	25.0016	-65.2617	18.2794	60.9359	396.861	261.807	139.772	139.772	139.772	-66.3837	1.55588	-29.2401	16.8053	1.30745	-4.49939	1.75474	0.0433494	1.60163	-832.203	-59.3583	28.7479	0	0	-1.64968
995	0	15.6976	0	0	19.8396	5.22651	-37.1365	-0.212803	-0.0850206	0.0935757	-9.46993	-3.89E-15	-1.41045	0	0	-0.0497482	-2.39237	10.7853	0.309457	308.78	360.761	648.791	379.111	379.111	379.111	25.8148	-61.039	16.857	49.9069	396.092	268.065	139.772	139.771	139.772	-62.1858	1.07436	-29.3356	15.9641	0.957531	-4.08972	1.74612	0.161215	1.39446	-825.487	-23.6651	23.1155	0	0	-1.27411
996	0	13.0002	0	0	16.4434	5.28288	-37.3731	-0.219764	-0.0528442	0.0715289	-12.0095	1.52E-15	0.625776	0	0	-0.0661288	-2.19632	11.1091	0.116498	307.628	360.693	651.187	380.807	380.807	380.807	26.6083	-56.6242	15.3934	39.7304	395.215	274.345	139.772	139.772	139.772	-57.7924	0.606944	-29.4639	15.3197	0.683827	-3.72203	1.66972	0.276622	1.19694	-782.21	19.9087	13.8912	0	0	-0.867952
997	0	10.2636	0	0	12.9991	5.34092	-37.6152	-0.22832	-0.0164107	0.0473235	-15.1973	3.38E-16	2.82855	0	0	-0.0843046	-2.00743	11.2245	0.0287704	307.788	360.763	653.023	382.642	382.642	382.642	27.3365	-52.1013	13.9022	30.3689	394.293	280.707	139.772	139.772	139.772	-53.283	0.166175	-29.5928	14.8719	0.506244	-3.4209	1.54473	0.376763	1.01194	-713.212	66.7285	1.91805	0	0	-0.500297
998	0	7.58795	0	0	9.62918	5.40197	-37.8681	-0.236953	0.0180792	0.0254999	-18.8134	-4.06E-15	4.8784	0	0	-0.100359	-1.82929	11.1416	0.0449711	309.187	360.978	654.202	384.635	384.635	384.635	27.9544	-47.5787	12.4018	21.8037	393.398	287.237	139.772	139.772	139.772	-48.7639	-0.242616	-29.6853	14.6147	0.438458	-3.20592	1.40643	0.448127	0.841335	-636.18	110.388	-11.069	0	0	-0.220959
999	0	5.08518	0	0	6.47092	5.46838	-38.1412	-0.24462	0.0444907	0.00994025	-22.5649	4.06E-15	6.44429	0	0	-0.109727	-1.66246	10.8755	0.159262	311.725	361.343	654.65	386.79	386.79	386.79	28.4266	-43.1814	10.9165	14.0545	392.604	294.016	139.772	139.772	139.772	-44.3613	-0.622129	-29.709	14.5352	0.484536	-3.08633	1.28723	0.478149	0.683407	-568.776	144.236	-22.7456	0	0	-0.0386754
1000	0	2.86681	0	0	3.66137	5.54303	-38.4458	-0.251122	0.058535	0.002662	-26.1448	-1.35E-15	7.2782	0	0	-0.10877	-1.50311	10.4452	0.365864	315.3	361.869	654.32	389.091	389.091	389.091	28.7344	-39.0377	9.47825	7.18569	391.968	301.094	139.772	139.771	139.772	-40.2072	-0.978422	-29.6445	14.6143	0.636991	-3.05972	1.20673	0.455395	0.539273	-523.162	162.58	-30.705	0	0	0.0752362
1001	0	1.03134	0	0	1.32325	5.62869	-38.792	-0.256995	0.0585357	0.00355391	-29.2817	6.77E-16	7.26384	0	0	-0.0960592	-1.34239	9.87127	0.66149	319.814	362.567	653.19	391.498	391.498	391.498	28.8783	-35.2652	8.12799	1.29916	391.526	308.464	139.772	139.772	139.772	-36.4226	-1.31231	-29.4895	14.8286	0.875863	-3.11547	1.16557	0.374494	0.411579	-503.407	162.412	-33.0532	0	0	0.164257
1002	0	-0.345717	0	0	-0.446027	5.72732	-39.1865	-0.262781	0.0453007	0.011362	-31.753	0	6.42947	0	0	-0.0727712	-1.16654	9.17345	1.04496	325.183	363.447	651.264	393.953	393.953	393.953	28.8759	-31.9606	6.91589	-3.48181	391.274	316.062	139.772	139.772	139.772	-33.1041	-1.61104	-29.2583	15.152	1.16815	-3.23999	1.15691	0.238005	0.307983	-508.385	143.645	-28.7475	0	0	0.263189
1003	0	-1.21849	0	0	-1.58215	5.83933	-39.6291	-0.268603	0.0217586	0.024265	-33.4076	0	4.94737	0	0	-0.0423166	-0.957928	8.36917	1.51587	331.339	364.518	648.575	396.383	396.383	396.383	28.7571	-29.1916	5.8992	-7.03026	391.178	323.767	139.772	139.772	139.772	-30.3152	-1.84459	-28.9775	15.5568	1.4677	-3.42048	1.16786	0.0598258	0.2354	-533.032	109.328	-17.7879	0	0	0.384725
1004	0	-1.57456	0	0	-2.059	5.96315	-40.1117	-0.273834	-0.0081201	0.0409097	-34.1739	4.06E-15	3.06481	0	0	-0.00931477	-0.697281	7.47232	2.07232	338.227	365.786	645.184	398.701	398.701	398.701	28.5599	-26.9938	5.13684	-9.23087	391.171	331.425	139.772	139.772	139.772	-28.0825	-1.96874	-28.6819	16.0166	1.71671	-3.64509	1.17886	-0.134164	0.203499	-569.477	65.345	-1.28467	0	0	0.519414
1005	0	-1.43454	0	0	-1.89006	6.09548	-40.6199	-0.277347	-0.0400315	0.0601208	-34.082	-9.47E-15	1.04216	0	0	0.0216208	-0.366976	6.4925	2.70711	345.8	367.252	641.187	400.805	400.805	400.805	28.3267	-25.3708	4.68149	-9.98934	391.171	338.861	139.772	139.772	139.771	-26.3995	-1.93436	-28.4107	16.5115	1.85193	-3.89998	1.16271	-0.309524	0.219713	-607.435	19.5625	18.6448	0	0	0.64906
1006	0	-0.8475	0	0	-1.12531	6.23207	-41.1363	-0.277289	-0.0706714	0.0811811	-33.2214	2.71E-15	-0.958123	0	0	0.0468978	0.0452074	5.43417	3.40223	354.01	368.914	636.712	402.588	402.588	402.588	28.101	-24.2997	4.57069	-9.23609	391.099	345.899	139.772	139.772	139.772	-25.2345	-1.6996	-28.2051	17.0366	1.81477	-4.16668	1.09044	-0.433183	0.289116	-636.039	-20.3414	39.3039	0	0	0.766492
1007	0	0.116603	0	0	0.156027	6.3683	-41.6432	-0.271899	-0.0982701	0.103472	-31.7433	2.71E-15	-2.90664	0	0	0.0645495	0.543092	4.2963	4.12374	362.797	370.763	631.926	403.934	403.934	403.934	27.9213	-23.7396	4.81989	-6.92697	390.886	352.368	139.772	139.772	139.772	-24.5416	-1.24041	-28.1019	17.6111	1.56138	-4.42203	0.95385	-0.486429	0.408109	-649.813	-49.7099	58.141	0	0	0.888074
1008	0	1.37725	0	0	1.85695	6.49863	-42.1207	-0.260316	-0.122093	0.126534	-29.8449	-4.06E-15	-4.83974	0	0	0.0745239	1.12186	3.0729	4.8234	372.083	372.784	627.02	404.738	404.738	404.738	27.8137	-23.6433	5.42084	-3.04167	390.485	358.105	139.772	139.772	139.772	-24.2719	-0.55486	-28.1264	18.2802	1.06683	-4.64117	0.78361	-0.476061	0.562275	-653.073	-68.9529	73.1595	0	0	1.04815
1009	0	2.85496	0	0	3.87628	6.61542	-42.5424	-0.242845	-0.141848	0.149456	-27.7224	0	-6.77351	0	0	0.0783763	1.77118	1.75503	5.44966	381.785	374.954	622.195	404.915	404.915	404.915	27.7859	-23.9673	6.34605	2.42007	389.865	362.953	139.772	139.771	139.772	-24.3839	0.339282	-28.287	19.1073	0.320811	-4.79887	0.622042	-0.416382	0.734223	-652.966	-81.026	83.41	0	0	1.28075
Trajectories
120
		sdk:LASI			sdk:RASI			sdk:LPSI			sdk:RPSI			sdk:LTHI			sdk:LKNE			sdk:LTIB			sdk:LANK			sdk:LHEE			sdk:LTOE			sdk:RTHI			sdk:RKNE			sdk:RTIB			sdk:RANK			sdk:RHEE			sdk:RTOE
Frame	Sub Frame	X	Y	Z	X	Y	Z	X	Y	Z	X	Y	Z	X	Y	Z	X	Y	Z	X	Y	Z	X	Y	Z	X	Y	Z	X	Y	Z	X	Y	Z	X	Y	Z	X	Y	Z	X	Y	Z	X	Y	Z	X	Y	Z
		mm	mm	mm	mm	mm	mm	mm	mm	mm	mm	mm	mm	mm	mm	mm	mm	mm	mm	mm	mm	mm	mm	mm	mm	mm	mm	mm	mm	mm	mm	mm	mm	mm	mm	mm	mm	mm	mm	mm	mm	mm	mm	mm	mm	mm	mm	mm	mm
1	0	490.816	419.884	1090.67				280.856	344.179	1166.04	285.692	252.05	1162.94	405.128	511.556	923.49	421.227	462.827	620.967	299.11	473.443	536.906	13.1484	385.206	439.732	28.9808	349.605	372.299	88.9553	422.176	267.512	478.688	117.067	932.44	555.491	187.157	670.768	527.187	174.781	495.814	479.787	201.051	240.346	423.319	251.879	224.988	617.412	216.609	212.634
2	0	488.976	418.822	1081.25				279.525	343.727	1161.3	284.475	252.841	1160	406.987	511.001	918.283	430.994	465.019	618.734	309.565	474.371	535.531	20.9726	383.508	439.359	38.5889	347.749	372.265	101.814	420.029	269.092	477.716	115.214	931.189	551.673	185.738	665.948	518.507	173.805	491.58	462.603	201.258	238.857	406.14	252.141	224.49	600.026	216.303	210.807
3	0	487.12	418.469	1071.9				278.324	343.187	1157.3	283.369	253.48	1157.49	408.44	510.268	914.013	440.78	467.007	617.172	320.14	475.134	534.341	29.7923	381.686	437.535	49.4526	345.825	370.973	116.182	417.969	269.823	476.306	113.394	929.529	546.965	184.413	661.191	509.226	172.913	487.564	445.461	201.385	237.441	388.976	252.307	224.054	582.623	215.984	209.17
4	0	485.242	418.816	1062.66				277.25	342.554	1154.04	282.374	253.962	1155.42	409.483	509.367	910.668	450.575	468.789	616.286	330.831	475.731	533.335	39.607	379.742	434.266	61.5697	343.838	368.431	132.048	416.002	269.715	474.452	111.607	927.47	541.369	183.185	656.512	499.35	172.108	483.768	428.361	201.436	236.102	371.825	252.381	223.683	565.202	215.655	207.722
5	0	483.328	419.835	1053.63	487.886	164.279	1048.43	276.296	341.822	1151.49	281.491	254.274	1153.76	410.104	508.334	908.214	460.357	470.357	616.08	341.631	476.161	532.511	50.4164	377.684	429.566	74.9329	341.799	364.655	149.378	414.144	268.796	472.147	109.861	925.049	534.901	182.058	651.942	488.892	171.399	480.199	411.301	201.413	234.849	354.684	252.364	223.382	547.77	215.321	206.46
6	0	481.357	421.466	1045.03	484.94	159.411	1043.32	275.451	340.981	1149.62	280.723	254.397	1152.5	410.297	507.226	906.588	470.082	471.701	616.568	352.523	476.425	531.867	62.2214	375.523	423.465	89.5278	339.727	359.678	168.114	412.425	267.116	469.382	108.17	922.331	527.584	181.047	647.537	477.87	170.795	476.871	394.276	201.322	233.7	337.548	252.261	223.164	530.331	214.984	205.375
7	0	479.306	423.611	1037.14	482.44	155.328	1039.33	274.698	340.017	1148.36	280.075	254.303	1151.64	410.063	506.119	905.702	479.685	472.807	617.762	363.481	476.524	531.397	75.0251	373.277	416.015	105.332	337.647	353.553	188.168	410.88	264.756	466.16	106.561	919.416	519.455	180.167	643.364	466.305	170.304	473.808	377.276	201.168	232.677	320.407	252.076	223.049	512.891	214.648	204.453
8	0	477.161	426.124	1030.3	480.414	152.053	1036.45	274.023	338.924	1147.67	279.554	253.963	1151.16	409.423	505.093	905.447	489.081	473.664	619.672	374.467	476.457	531.094	88.8344	370.968	407.286	122.318	335.592	346.353	209.432	409.552	261.819	462.502	105.069	916.432	510.562	179.434	639.494	454.214	169.928	471.049	360.287	200.955	231.813	303.252	251.812	223.072	495.448	214.321	203.676
9	0	474.932	428.813	1024.86	478.905	149.625	1034.68	273.41	337.702	1147.49	279.17	253.354	1151.05	408.428	504.219	905.718	498.174	474.261	622.296	385.434	476.229	530.946	103.661	368.624	397.373	140.454	333.599	338.177	231.785	408.483	258.432	458.461	103.737	913.517	500.96	178.861	635.994	441.613	169.661	468.647	343.295	200.686	231.153	286.074	251.472	223.284	477.999	214.012	203.025
10	0	472.671	431.454	1021.12	477.948	148.083	1033.96	272.849	336.368	1147.75	278.934	252.464	1151.3	407.162	503.548	906.42	506.864	474.593	625.609	396.324	475.844	530.939	119.521	366.279	386.395	159.709	331.705	329.148	255.103	407.71	254.736	454.128	102.61	910.81	490.709	178.453	632.92	428.522	169.486	466.668	326.288	200.365	230.754	268.865	251.055	223.754	460.536	213.731	202.481
11	0	470.479	433.814	1019.26	477.549	147.448	1034.21	272.335	334.953	1148.41	278.856	251.3	1151.9	405.752	503.114	907.483	515.054	474.655	629.558	407.074	475.309	531.051	136.437	363.969	374.491	180.056	329.951	319.413	279.269	407.261	250.878	449.632	101.734	908.432	479.877	178.205	630.322	414.973	169.382	465.187	309.261	199.993	230.688	251.624	250.556	224.569	443.051	213.485	202.029
12	0	468.503	435.689	1019.34	477.67	147.694	1035.31	271.872	333.504	1149.43	278.943	249.894	1152.86	404.355	502.929	908.863	522.651	474.445	634.062	417.617	474.636	531.259	154.433	361.732	361.823	201.467	328.375	309.139	304.168	407.148	246.997	445.125	101.147	906.488	468.539	178.1	628.245	401.018	169.323	464.28	292.221	199.571	231.04	234.363	249.97	225.829	425.535	213.275	201.654
13	0	466.922	436.932	1021.29	478.224	148.738	1037.09	271.47	332.081	1150.77	279.198	248.304	1154.15	403.148	502.99	910.548	529.573	473.96	639.014	427.88	473.836	531.533	173.533	359.608	348.568	223.917	327.012	298.511	329.698	407.368	243.22	440.774	100.88	905.056	456.796	178.119	626.733	386.738	169.282	464.017	275.191	199.096	231.892	217.105	249.287	227.642	407.989	213.098	201.342
14	0	465.912	437.49	1024.92	479.094	150.437	1039.35	271.145	330.75	1152.41	279.617	246.611	1155.77	402.305	503.274	912.557	535.74	473.199	644.287	437.798	472.923	531.842	193.752	357.637	334.922	247.375	325.893	287.721	355.763	407.913	239.659	436.732	100.946	904.182	444.773	178.232	625.829	372.238	169.234	464.453	258.207	198.562	233.325	199.889	248.502	230.114	390.414	212.947	201.084
15	0	465.615	437.408	1029.93	480.147	152.599	1041.91	270.918	329.58	1154.34	280.191	244.916	1157.69	401.982	503.75	914.927	541.082	472.162	649.738	447.303	471.914	532.156	215.091	355.862	321.093	271.802	325.044	276.967	382.275	408.762	236.411	433.125	101.347	903.879	432.632	178.412	625.565	357.647	169.158	465.624	241.322	197.963	235.405	182.775	247.609	233.338	372.819	212.817	200.865
16	0	466.104	436.823	1035.99	481.263	155.017	1044.6	270.815	328.636	1156.55	280.907	243.332	1159.91	402.299	504.371	917.707	545.53	470.855	655.215	456.336	470.825	532.446	237.526	354.328	307.304	297.141	324.488	266.451	409.151	409.89	233.564	430.031	102.069	904.128	420.556	178.631	625.962	343.115	169.035	467.546	224.605	197.293	238.177	165.838	246.611	237.384	355.214	212.703	200.671
17	0	467.368	435.939	1042.72	482.348	157.508	1047.31	270.861	327.972	1159.03	281.745	241.972	1162.39	403.331	505.088	920.937	549.024	469.288	660.564	464.847	469.679	532.688	260.997	353.081	293.785	323.308	324.246	256.374	436.3	411.266	231.205	427.475	103.083	904.888	408.744	178.862	627.018	328.797	168.85	470.207	208.133	196.55	241.664	149.174	245.517	242.297	337.603	212.605	200.488
18	0	469.308	434.98	1049.75	483.335	159.939	1049.94	271.083	327.631	1161.77	282.681	240.943	1165.1	405.105	505.851	924.64	551.514	467.486	665.634	472.794	468.498	532.867	285.403	352.168	280.767	350.177	324.34	246.938	463.619	412.86	229.425	425.436	104.351	906.105	397.395	179.081	628.708	314.854	168.592	473.576	191.998	195.733	245.863	132.898	244.346	248.088	319.989	212.523	200.293
19	0	471.734	434.153	1056.76	484.186	162.225	1052.46	271.5	327.64	1164.76	283.692	240.331	1168.01	407.598	506.617	928.807	552.966	465.486	670.287	480.148	467.307	532.976	310.588	351.633	268.479	377.576	324.787	238.344	490.98	414.641	228.33	423.851	105.829	907.726	386.694	179.261	630.981	301.441	168.252	477.594	176.294	194.847	250.747	117.139	243.128	254.734	302.368	212.459	200.064
20	0	474.398	433.617	1063.5	484.887	164.326	1054.9	272.125	328.009	1167.94	284.753	240.201	1171.06	410.739	507.35	933.39	553.374	463.339	674.408	486.894	466.135	533.017	336.332	351.514	257.133	405.277	325.6	230.783	518.211	416.59	228.037	422.635	107.466	909.697	376.804	179.377	633.759	288.703	167.827	482.183	161.123	193.904	256.267	102.037	241.899	262.184	284.732	212.418	199.777
21	0	477.026	433.467	1069.78	485.451	166.222	1057.3	272.959	328.732	1171.29	285.84	240.581	1174.22	414.418	508.028	938.296	552.766	461.11	677.907	493.029	465.014	533	362.348	351.835	246.922	432.993	326.778	224.419	545.089	418.698	228.666	421.7	109.207	911.972	367.862	179.407	636.944	276.774	167.318	487.245	146.582	192.926	262.354	87.7336	240.706	270.358	267.07	212.408	199.415
22	0	479.385	433.742	1075.48	485.911	167.911	1059.76	273.992	329.791	1174.73	286.935	241.471	1177.44	418.494	508.636	943.395	551.222	458.872	680.732	498.568	463.974	532.938	388.282	352.606	237.995	460.371	328.31	219.367	571.332	420.963	230.318	420.969	110.995	914.504	359.983	179.332	640.417	265.771	166.732	492.659	132.761	191.939	268.929	74.3617	239.599	279.16	249.37	212.441	198.973
23	0	481.331	434.433	1080.58	486.319	169.395	1062.36	275.203	331.156	1178.21	288.021	242.835	1180.69	422.806	509.165	948.523	548.875	456.702	682.87	503.541	463.049	532.844	413.715	353.816	230.448	487.002	330.164	215.671	596.604	423.379	233.045	420.391	112.772	917.247	353.257	179.138	644.042	255.799	166.079	498.293	119.737	190.976	275.9	62.0368	238.628	288.478	231.625	212.534	198.467
24	0	482.843	435.505	1085.11	486.734	170.684	1065.19	276.56	332.791	1181.65	289.085	244.611	1183.9	427.19	509.608	953.496	545.921	454.677	684.351	507.988	462.27	532.73	438.181	355.438	224.31	512.426	332.291	213.288	620.529	425.914	236.822	419.95	114.478	920.147	347.757	178.822	647.669	246.942	165.378	503.998	107.566	190.071	283.174	50.8445	237.841	298.196	213.841	212.697	197.94
25	0	484.011	436.903	1089.14	487.214	171.799	1068.28	278.021	334.659	1184.98	290.116	246.716	1187.04	431.484	509.959	958.119	542.608	452.863	685.243	511.963	461.665	532.597	461.184	357.426	219.527	536.155	334.616	212.082	642.716	428.497	241.516	419.655	116.057	923.146	343.536	178.387	651.14	239.269	164.65	509.62	96.284	189.258	290.661	40.8326	237.275	308.198	196.047	212.931	197.467
26	0	484.994	438.545	1092.79	487.802	172.773	1071.64	279.543	336.722	1188.12	291.103	249.057	1190.04	435.546	510.213	962.203	539.229	451.303	685.644	515.523	461.255	532.44	482.224	359.724	215.97	557.697	337.048	211.826	662.791	431.005	246.867	419.531	117.458	926.175	340.621	177.846	654.29	232.827	163.923	515.004	85.9064	188.57	298.283	32.0067	236.953	318.377	178.311	213.23	197.16
27	0	485.95	440.327	1096.1	488.524	173.656	1075.23	281.078	338.944	1190.99	292.035	251.536	1192.83	439.259	510.373	965.575	536.094	450.017	685.668	518.723	461.054	532.239	500.82	362.267	213.443	576.579	339.487	212.221	680.418	433.27	252.49	419.605	118.644	929.153	339.016	177.218	656.962	227.643	163.223	520.002	76.4281	188.033	305.979	24.3308	236.881	328.639	160.746	213.579	197.161
28	0	487	442.125	1099.13	489.383	174.515	1078.97	282.58	341.292	1193.51	292.901	254.061	1195.34	442.532	510.452	968.093	533.502	448.992	685.425	521.611	461.066	531.968	516.539	364.992	211.704	592.376	341.831	212.924	695.323	435.105	257.894	419.893	119.589	931.989	338.689	176.522	659.01	223.723	162.578	524.483	67.8309	187.67	313.705	17.7354	237.054	338.902	143.525	213.955	197.641
29	0	488.202	443.813	1101.83	490.357	175.425	1082.73	284.007	343.736	1195.6	293.685	256.549	1197.48	445.305	510.477	969.653	531.705	448.187	685.008	524.22	461.279	531.591	529.012	367.836	210.499	604.73	343.991	213.582	707.295	436.339	262.541	420.395	120.288	934.579	339.58	175.776	660.316	221.052	162.01	528.339	60.0911	187.496	321.441	12.1305	237.456	349.095	126.884	214.319	198.774
30	0	489.56	445.28	1104.16	491.404	176.457	1086.41	285.322	346.24	1197.18	294.374	258.932	1199.16	447.548	510.486	970.194	530.876	447.547	684.474	526.559	461.672	531.066	537.952	370.738	209.591	613.369	345.897	213.878	716.186	436.863	265.899	421.094	120.751	936.812	341.603	174.994	660.796	219.599	161.539	531.488	53.19	187.522	329.173	7.42109	238.065	359.152	111.124	214.617	200.718
31	0	491.034	446.44	1106.01	492.467	177.667	1089.86	286.495	348.769	1198.16	294.952	261.161	1200.28	449.254	510.529	969.7	531.084	447.016	683.839	528.614	462.21	530.355	543.173	373.63	208.794	618.12	347.504	213.558	721.9	436.657	267.521	421.961	121.008	938.575	344.649	174.185	660.404	219.317	161.175	533.884	47.1244	187.749	336.89	3.52405	238.863	369.001	96.5963	214.776	203.584
32	0	492.557	447.237	1107.3	493.487	179.091	1092.95	287.501	351.282	1198.46	295.405	263.199	1200.74	450.444	510.665	968.205	532.288	446.553	683.077	530.344	462.852	529.421	544.594	376.432	207.988	618.917	348.783	212.469	724.381	435.796	267.097	422.968	121.101	939.755	348.599	173.35	659.137	220.154	160.922	535.511	41.9139	188.174	344.571	0.380581	239.829	378.566	83.6879	214.71	207.423
33	0	494.05	447.646	1107.92	494.404	180.737	1095.53	288.324	353.733	1198.01	295.718	265.031	1200.46	451.153	510.953	965.784	534.341	446.152	682.129	531.689	463.552	528.238	542.254	379.05	207.129	615.819	349.727	210.572	723.608	434.44	264.505	424.088	121.08	940.25	353.339	172.488	657.033	222.048	160.775	536.388	37.6043	188.784	352.174	-2.03452	240.946	387.756	72.7814	214.337	212.204
34	0	495.437	447.671	1107.8	495.174	182.592	1097.5	288.952	356.076	1196.78	295.879	266.653	1199.37	451.434	511.447	962.56	537.025	445.834	680.924	532.572	464.265	526.794	536.319	381.382	206.238	609.012	350.338	207.938	719.617	432.798	259.837	425.309	121	939.973	358.763	171.594	654.163	224.94	160.723	536.563	34.2675	189.558	359.633	-3.70853	242.193	396.474	64.2127	213.606	217.816
35	0	496.653	447.346	1106.88	495.763	184.622	1098.72	289.376	358.264	1194.74	295.879	268.074	1197.43	451.344	512.195	958.691	540.073	445.644	679.398	532.91	464.954	525.084	527.084	383.328	205.379	598.824	350.635	204.734	712.53	431.099	253.406	426.634	120.914	938.862	364.789	170.667	650.633	228.773	160.747	536.107	31.998	190.469	366.854	-4.59191	243.545	404.614	58.2322	212.52	224.072
36	0	497.651	446.738	1105.13	496.147	186.774	1099.12	289.592	360.255	1191.9	295.708	269.316	1194.63	450.945	513.225	954.367	543.211	445.632	677.512	532.617	465.592	523.119	514.978	384.815	204.629	585.718	350.656	201.187	702.597	429.544	245.728	428.082	120.873	936.89	371.363	169.706	646.573	233.498	160.829	535.115	30.9044	191.485	373.72	-4.6055	244.968	412.073	54.982	211.153	230.726
37	0	498.403	445.942	1102.57	496.303	188.981	1098.62	289.599	362.015	1188.34	295.362	270.403	1191.02	450.291	514.553	949.798	546.176	445.838	675.258	531.615	466.162	520.912	500.537	385.814	204.054	570.28	350.458	197.535	690.22	428.289	237.46	429.684	120.916	934.075	378.453	168.719	642.137	239.075	160.947	533.686	31.0973	192.572	380.097	-3.65296	246.421	418.749	54.4952	209.638	237.5
38	0	498.898	445.076	1099.21	496.196	191.156	1097.18	289.402	363.514	1184.13	294.839	271.365	1186.68	449.429	516.169	945.197	548.724	446.283	672.645	529.836	466.662	518.481	484.363	386.343	203.685	553.164	350.117	193.99	675.931	427.426	229.299	431.48	121.073	930.492	386.051	167.719	637.495	245.477	161.086	531.928	32.6748	193.699	385.836	-1.63578	247.858	424.549	56.7103	208.16	244.109
39	0	499.133	444.275	1095.12	495.785	193.207	1094.75	289.013	364.737	1179.44	294.144	272.234	1181.75	448.395	518.043	940.761	550.631	446.965	669.692	527.219	467.099	515.845	467.047	386.465	203.518	535.013	349.71	190.706	660.309	426.983	221.843	433.505	121.36	926.278	394.158	166.721	632.825	252.684	161.233	529.939	35.7103	194.839	390.796	1.53235	249.233	429.389	61.4926	206.916	250.284
40	0	499.121	443.681	1090.35	495.025	195.039	1091.31	288.45	365.676	1174.43	293.289	273.04	1176.41	447.211	520.118	936.648	551.688	447.864	666.414	523.716	467.485	513.019	449.105	386.274	203.508	516.377	349.309	187.776	643.866	426.924	215.492	435.78	121.784	921.633	402.783	165.744	628.302	260.683	161.381	527.811	40.2444	195.975	394.842	5.91524	250.507	433.195	68.6597	206.094	255.79
41	0	498.886	443.438	1085.01	493.891	196.574	1086.83	287.743	366.338	1169.33	292.293	273.813	1170.87	445.885	522.314	932.959	551.705	448.946	662.817	519.291	467.839	510.023	430.93	385.88	203.585	497.665	348.972	185.236	626.972	427.162	210.423	438.303	122.34	916.811	411.926	164.811	624.095	269.464	161.529	525.621	46.2836	197.098	397.862	11.5492	251.659	435.907	78.0032	205.84	260.439
42	0	498.463	443.68	1079.21	492.396	197.754	1081.3	286.926	366.743	1164.35	291.185	274.581	1165.36	444.413	524.535	929.723	550.521	450.165	658.908	513.916	468.176	506.882	412.788	385.396	203.673	479.136	348.74	183.081	609.864	427.591	206.623	441.03	123.022	912.094	421.576	163.945	620.354	279.012	161.682	523.43	53.8035	198.211	399.767	18.4428	252.685	437.473	89.3084	206.241	264.093
43	0	497.897	444.517	1073.06	490.616	198.54	1074.76	286.037	366.924	1159.71	290	275.371	1160.11	442.779	526.679	926.901	548.023	451.472	654.71	507.578	468.506	503.629	394.828	384.922	203.709	460.923	348.636	181.278	592.678	428.118	203.934	443.88	123.814	907.764	431.706	163.172	617.207	289.304	161.854	521.289	62.7555	199.329	400.503	26.5803	253.598	437.852	102.371	207.31	266.673
44	0	497.231	446.015	1066.73	488.682	198.888	1067.32	285.118	366.931	1155.61	288.773	276.205	1155.35	440.944	528.652	924.403	544.165	452.812	650.277	500.282	468.838	500.312	377.114	384.533	203.662	443.063	348.669	179.785	575.485	428.674	202.121	446.728	124.696	904.067	442.269	162.522	614.763	300.306	162.061	519.237	73.0744	200.47	400.041	35.9271	254.432	437.016	117.012	208.996	268.151
45	0	496.505	448.178	1060.39	486.748	198.737	1059.18	284.202	366.824	1152.2	287.539	277.099	1151.22	438.855	530.373	922.122	538.976	454.124	645.703	492.051	469.172	496.994	359.649	384.275	203.54	425.531	348.829	178.564	558.316	429.214	200.939	449.423	125.635	901.185	453.196	162.022	613.108	311.972	162.323	517.305	84.6867	201.657	398.386	46.4365	255.229	434.947	133.086	211.193	268.551
46	0	495.745	450.935	1054.22	484.923	198	1050.66	283.318	366.67	1149.57	286.327	278.065	1147.85	436.443	531.787	919.966	532.558	455.348	641.123	482.931	469.503	493.747	342.397	384.159	203.382	408.268	349.098	177.589	541.178	429.711	200.166	451.814	126.579	899.216	464.393	161.699	612.311	324.239	162.66	515.524	97.5183	202.909	395.568	58.057	256.037	431.638	150.488	213.763	267.942
47	0	494.968	454.13	1048.42	483.204	196.587	1042.19	282.486	366.542	1147.75	285.156	279.103	1145.3	433.639	532.86	917.885	525.068	456.419	636.696	472.984	469.823	490.658	325.307	384.178	203.26	391.196	349.45	176.846	524.064	430.153	199.631	453.774	127.463	898.184	475.746	161.573	612.426	337.027	163.093	513.922	111.501	204.239	391.638	70.7389	256.9	427.095	169.145	216.554	266.425
48	0	494.181	457.538	1043.2	481.454	194.457	1034.29	281.72	366.507	1146.72	284.038	280.209	1143.56	430.388	533.588	915.892	516.689	457.285	632.58	462.284	470.12	487.82	308.318	384.311	203.262	374.234	349.858	176.338	506.962	430.536	199.211	455.221	128.212	898.043	487.115	161.659	613.488	350.238	163.633	512.529	126.574	205.65	386.664	84.441	257.852	421.336	189.009	219.41	264.128
49	0	493.39	460.88	1038.76	479.456	191.678	1027.51	281.026	366.627	1146.42	282.978	281.366	1142.62	426.674	533.996	914.052	507.595	457.913	628.915	450.909	470.385	485.332	291.379	384.539	203.491	357.304	350.304	176.084	489.852	430.865	198.83	456.132	128.762	898.71	498.35	161.963	615.519	363.761	164.289	511.376	142.693	207.135	380.729	99.1353	258.919	414.39	210.049	222.191	261.192
[truncated: 1,191 more rows]
[truncated: 123 more columns]
