# Supplementary material for: The impact of wide step width on lower limb coordination and its variability in individuals with flat feet
Source: PLoS One. 2025 Apr 24;20(4):e0321901. doi: 10.1371/journal.pone.0321901 (PMC12021241; doi:10.1371/journal.pone.0321901)
Supplement: S3 file — (ZIP) [file pone.0321901.s003.zip › Run11.csv]

Model Outputs
120
		sdk:LAbsAnkleAngle			sdk:LAnkleAngles			sdk:LAnkleForce			sdk:LAnkleMoment			sdk:LAnklePower			sdk:LFE									sdk:LFO									sdk:LFootProgressAngles			sdk:LHipAngles			sdk:LHipForce			sdk:LHipMoment			sdk:LHipPower
Frame	Sub Frame	X	Y	Z	X	Y	Z	X	Y	Z	X	Y	Z	X	Y	Z	RX	RY	RZ	TX	TY	TZ	SX	SY	SZ	RX	RY	RZ	TX	TY	TZ	SX	SY	SZ	X	Y	Z	X	Y	Z	X	Y	Z	X	Y	Z	X	Y	Z
		deg	deg	deg	deg	deg	deg	N/kg	N/kg	N/kg	N.mm/kg	N.mm/kg	N.mm/kg	W/kg	W/kg	W/kg	deg	deg	deg	mm	mm	mm	mm	mm	mm	deg	deg	deg	mm	mm	mm	mm	mm	mm	deg	deg	deg	deg	deg	deg	N/kg	N/kg	N/kg	N.mm/kg	N.mm/kg	N.mm/kg	W/kg	W/kg	W/kg
1	0	21.4512	0	0	28.0916	5.69194	-39.0455										0.347303	-16.4001	-9.18431	500.81	390.47	683.941	381.498	381.498	381.498	-46.5178	216.443	-85.1055	601.191	410.098	244.647	139.473	139.473	139.473	-117.55	1.97222	-42.0479	40.1079	5.28272	9.28955
2	0	21.9898	0	0	27.6948	5.03604	-36.3256										-0.457274	-16.9162	-7.59647	505.385	387.329	685.01	382.93	382.93	382.93	-45.9494	219.05	-80.9208	601.951	408.427	242.544	139.473	139.473	139.473	-117.438	1.23096	-39.9795	40.294	5.37908	7.65114
3	0	22.377	0	0	27.3561	4.52391	-34.058										-1.22037	-17.4009	-5.93374	509.82	384.532	685.48	384.082	384.082	384.082	-45.722	221.629	-77.3315	600.008	406.862	239.901	139.473	139.473	139.473	-116.803	0.694725	-38.1348	40.4468	5.37124	5.87393
4	0	22.6088	0	0	27.0359	4.1346	-32.247										-1.93341	-17.8505	-4.21989	514.078	382.098	685.341	384.923	384.923	384.923	-45.8192	224.223	-74.3458	595.39	405.422	236.724	139.473	139.473	139.473	-115.672	0.342261	-36.5152	40.5605	5.25557	3.99163
5	0	22.6934	0	0	26.7184	3.85467	-30.8977	-0.314216	0.25821	-0.328282	-11.62	-1.35E-15	26.3178	0	0	-0.0712362	-2.58089	-18.2594	-2.48791	518.1	380.053	684.584	385.415	385.415	385.415	-46.2216	226.847	-71.9757	588.151	404.122	233.07	139.473	139.473	139.473	-114.085	0.158116	-35.1234	40.6253	5.03254	2.05891	-1.3383	0.137967	0.755728	1069.05	69.6835	21.7651	0	0	0.0110231
6	0	22.6611	0	0	26.4188	3.67491	-30.0102	-0.314632	0.229857	-0.29955	-14.6265	-5.41E-15	24.6327	0	0	-0.045088	-3.14265	-18.6205	-0.78438	521.804	378.424	683.219	385.498	385.498	385.498	-46.9012	229.471	-70.2312	578.394	402.977	229.066	139.473	139.473	139.473	-112.115	0.126577	-33.9635	40.6314	4.71096	0.154445	-1.28647	0.161018	0.861719	994.875	104.638	27.5937	0	0	0.175128
7	0	22.5704	0	0	26.1875	3.58762	-29.5734	-0.317216	0.192485	-0.25339	-18.5263	2.71E-15	22.0815	0	0	-0.019538	-3.60012	-18.9297	0.8266	525.087	377.228	681.284	385.11	385.11	385.11	-47.8089	232.024	-69.107	566.305	401.999	224.916	139.473	139.473	139.473	-109.877	0.228707	-33.0372	40.5776	4.31296	-1.62557	-1.2252	0.204196	1.02583	887.699	129.25	29.7108	0	0	0.275385
8	0	22.5042	0	0	26.1047	3.5844	-29.5572	-0.318386	0.148374	-0.193536	-22.5515	-8.12E-15	18.6572	0	0	0.00492802	-3.94273	-19.1864	2.26456	527.821	376.461	678.852	384.195	384.195	384.196	-48.8622	234.399	-68.5736	552.168	401.194	220.879	139.473	139.473	139.473	-107.527	0.443554	-32.3395	40.4797	3.87405	-3.18198	-1.16895	0.263393	1.23206	760.675	138.72	28.1504	0	0	0.287279
9	0	22.552	0	0	26.2603	3.65469	-29.9094	-0.312412	0.101964	-0.128253	-25.6683	6.77E-16	14.5986	0	0	0.0269634	-4.17079	-19.3931	3.44184	529.865	376.087	676.012	382.733	382.733	382.733	-49.9411	236.482	-68.5757	536.358	400.562	217.219	139.473	139.473	139.473	-105.233	0.752875	-31.8552	40.3694	3.4345	-4.43131	-1.13097	0.32271	1.44604	634.191	131.478	23.8029	0	0	0.22189
10	0	22.7811	0	0	26.7221	3.78552	-30.5582	-0.29452	0.0587837	-0.0672829	-27.0045	-6.77E-15	10.3515	0	0	0.0440148	-4.29433	-19.5499	4.27855	531.068	376.049	672.853	380.75	380.75	380.75	-50.9047	238.186	-69.0411	519.311	400.09	214.137	139.473	139.473	139.473	-103.144	1.14576	-31.5583	40.2849	3.02921	-5.32009	-1.11718	0.36887	1.63471	528.036	111.601	17.8822	0	0	0.116886
11	0	23.2157	0	0	27.5115	3.96211	-31.4203	-0.266114	0.0234113	-0.0175052	-26.3909	4.06E-15	6.40642	0	0	0.0536108	-4.32987	-19.6499	4.71818	531.275	376.277	669.438	378.326	378.326	378.326	-51.6221	239.476	-69.8917	501.457	399.755	211.718	139.473	139.473	139.473	-101.349	1.61877	-31.415	40.2599	2.685	-5.82923	-1.12613	0.40738	1.78664	454.189	89.0122	11.2944	0	0	0.0099084
12	0	23.838	0	0	28.6024	4.16929	-32.4115	-0.232341	-0.0020023	0.0185054	-24.2319	1.02E-15	3.13015	0	0	0.0551473	-4.29886	-19.6764	4.73825	530.338	376.702	665.799	375.589	375.589	375.589	-51.9979	240.364	-71.049	483.172	399.533	209.935	139.473	139.473	139.473	-99.8838	2.17171	-31.3881	40.316	2.42792	-5.97114	-1.14358	0.446622	1.91571	412.349	73.3323	4.53336	0	0	-0.0818772
13	0	24.6023	0	0	29.9338	4.39276	-33.4564	-0.198423	-0.0177769	0.0412819	-21.1734	-3.89E-15	0.691085	0	0	0.0503166	-4.22745	-19.6047	4.35501	528.125	377.27	661.948	372.69	372.69	372.69	-51.9856	240.901	-72.4359	464.742	399.402	208.68	139.473	139.473	139.473	-98.7347	2.80238	-31.4412	40.4651	2.29522	-5.78459	-1.14076	0.467073	2.03611	391.282	66.6236	-1.99583	0	0	-0.160006
14	0	25.4488	0	0	31.4242	4.62018	-34.4941	-0.169909	-0.0264424	0.0530735	-17.993	-3.93E-15	-0.970065	0	0	0.0423048	-4.14379	-19.4077	3.62413	524.539	377.942	657.897	369.783	369.783	369.783	-51.5934	241.155	-73.9775	446.355	399.347	207.809	139.473	139.473	139.473	-97.8569	3.50266	-31.5421	40.7114	2.34139	-5.32617	-1.07393	0.413116	2.14716	372.051	60.9094	-7.51682	0	0	-0.22306
15	0	26.32	0	0	32.9884	4.84111	-35.4777	-0.149908	-0.0317735	0.0573356	-15.2659	-3.88E-15	-2.08383	0	0	0.033966	-4.07076	-19.0613	2.64078	519.553	378.689	653.678	367.004	367.004	367.004	-50.8786	241.2	-75.601	428.123	399.36	207.18	139.473	139.473	139.473	-97.1918	4.25556	-31.6654	41.0493	2.62666	-4.66176	-0.893452	0.222489	2.23104	332.669	42.7199	-10.8703	0	0	-0.240303
16	0	27.173	0	0	34.5507	5.04555	-36.3666	-0.138189	-0.0368496	0.0572021	-13.2166	4.12E-16	-2.89706	0	0	0.0268822	-4.01793	-18.5499	1.53809	513.236	379.479	649.348	364.458	364.458	364.458	-49.9401	241.106	-77.2305	410.097	399.429	206.688	139.473	139.473	139.473	-96.683	5.0316	-31.7933	41.4521	3.18399	-3.86571	-0.578946	-0.107967	2.27683	260.258	4.01732	-10.9354	0	0	-0.163684
17	0	27.984	0	0	36.048	5.22256	-37.1198	-0.133649	-0.0429236	0.0544936	-11.8685	2.79E-15	-3.56361	0	0	0.0216793	-3.98042	-17.8694	0.477608	505.766	380.258	644.992	362.218	362.218	362.218	-48.9135	240.933	-78.78	392.296	399.541	206.269	139.473	139.473	139.473	-96.285	5.78558	-31.9147	41.8625	3.98031	-3.03238	-0.171116	-0.499225	2.30847	160.927	-52.3923	-7.34034	0	0	0.00664204
18	0	28.7455	0	0	37.4299	5.36052	-37.6966	-0.13512	-0.0488791	0.0493713	-11.1121	-3.21E-15	-4.07838	0	0	0.0183472	-3.94658	-17.0288	-0.375921	497.403	380.947	640.72	360.334	360.334	360.334	-47.9586	240.735	-80.1521	374.721	399.679	205.899	139.473	139.473	139.473	-95.9662	6.45852	-32.0239	42.1965	4.89624	-2.29012	0.220592	-0.814875	2.3917	62.7989	-112.246	-1.16681	0	0	0.173826
19	0	29.4576	0	0	38.6567	5.45038	-38.0674	-0.142468	-0.0523838	0.0414201	-10.8414	1.14E-15	-4.34067	0	0	0.0164801	-3.91085	-16.0492	-0.895656	488.421	381.453	636.658	358.869	358.869	358.869	-47.2339	240.563	-81.2535	357.357	399.822	205.587	139.473	139.473	139.473	-95.705	6.98931	-32.1186	42.3694	5.7491	-1.79726	0.465129	-0.926676	2.59313	3.64955	-155.076	5.29207	0	0	0.220787
20	0	30.1176	0	0	39.6999	5.48995	-38.2295	-0.155914	-0.0521236	0.031632	-10.9695	-6.60E-15	-4.30233	0	0	0.0152761	-3.88501	-14.9598	-1.03262	479.032	381.691	632.939	357.929	357.929	357.929	-46.8599	240.457	-82.0215	340.166	399.954	205.365	139.473	139.473	139.473	-95.4815	7.33367	-32.1972	42.3282	6.36626	-1.70603	0.52688	-0.796014	2.89688	-0.0326649	-165.657	9.80624	0	0	0.1536
21	0	30.7131	0	0	40.5425	5.48542	-38.211	-0.174303	-0.0496497	0.0230279	-11.3463	-8.67E-16	-4.09794	0	0	0.0138019	-3.90043	-13.7888	-0.820803	469.345	381.61	629.694	357.63	357.63	357.63	-46.895	240.449	-82.4426	323.095	400.061	205.284	139.473	139.473	139.473	-95.2698	7.47737	-32.2579	42.0589	6.66673	-2.10705	0.535303	-0.532098	3.16786	26.2915	-147.631	11.8353	0	0	0.0829945
22	0	31.2252	0	0	41.1733	5.44687	-38.053	-0.195227	-0.048358	0.0199638	-11.7761	-1.90E-15	-3.97871	0	0	0.0115654	-3.99176	-12.5499	-0.329628	459.408	381.202	627.039	358.006	358.006	358.006	-47.3532	240.562	-82.5409	306.093	400.142	205.409	139.473	139.473	139.473	-95.0369	7.43023	-32.2983	41.554	6.68916	-2.98766	0.687829	-0.377036	3.22541	33.4907	-127.161	12.0199	0	0	0.0440783
23	0	31.6374	0	0	41.5812	5.38099	-37.7814	-0.217089	-0.0486975	0.022883	-12.1423	2.45E-15	-3.98187	0	0	0.0085835	-4.16287	-11.2313	0.397694	449.279	380.505	625.04	358.946	358.946	358.946	-48.2445	240.813	-82.346	289.129	400.201	205.822	139.473	139.473	139.473	-94.746	7.20637	-32.3161	40.7683	6.53363	-4.23135	0.967643	-0.409541	3.07397	17.0416	-114.082	10.9343	0	0	-0.00959904
24	0	31.9375	0	0	41.7527	5.29	-37.4029	-0.239111	-0.0484569	0.0289893	-12.4013	-7.93E-15	-3.95332	0	0	0.00489334	-4.37253	-9.80213	1.34622	439.043	379.592	623.697	360.245	360.245	360.245	-49.5875	241.22	-81.882	272.203	400.249	206.61	139.473	139.473	139.473	-94.3584	6.81879	-32.3094	39.6183	6.27895	-5.66059	1.18682	-0.545622	2.85537	8.57641	-103.26	8.85547	0	0	-0.0543927
25	0	32.1106	0	0	41.6764	5.17642	-36.9249	-0.260424	-0.0452863	0.0349507	-12.5311	-7.68E-15	-3.72492	0	0	0.000377862	-4.55003	-8.23125	2.47877	428.753	378.561	622.959	361.718	361.718	361.718	-51.3842	241.797	-81.185	255.33	400.303	207.859	139.473	139.473	139.473	-93.8303	6.29115	-32.2757	38.0274	5.94491	-7.08306	1.17257	-0.645773	2.70699	36.4706	-86.4312	6.27744	0	0	0.030729
26	0	32.1319	0	0	41.346	5.04809	-36.3775	-0.279286	-0.0385959	0.0388828	-12.492	2.85E-15	-3.25045	0	0	-0.00499531	-4.62707	-6.50822	3.68923	418.395	377.507	622.76	363.272	363.272	363.272	-53.5943	242.551	-80.3245	238.529	400.383	209.645	139.473	139.473	139.473	-93.1117	5.67025	-32.2118	35.9882	5.51766	-8.32608	0.882007	-0.621992	2.69332	102.201	-61.0451	3.82484	0	0	0.342084
27	0	31.9654	0	0	40.7609	4.91949	-35.8209	-0.293278	-0.0304974	0.0414451	-12.239	-1.04E-15	-2.67143	0	0	-0.0108069	-4.56657	-4.65411	4.79955	407.886	376.504	623.065	364.906	364.906	364.906	-56.1316	243.486	-79.4054	221.811	400.508	212.024	139.473	139.473	139.473	-92.149	5.02544	-32.1136	33.5959	4.98687	-9.26964	0.44741	-0.471547	2.78084	172.557	-30.312	1.83976	0	0	0.761817
28	0	31.5703	0	0	39.9226	4.80832	-35.3332	-0.3	-0.0247463	0.0454442	-11.7351	-9.41E-16	-2.23583	0	0	-0.016245	-4.3755	-2.71755	5.61023	397.141	375.592	623.886	366.659	366.659	366.659	-58.8957	244.605	-78.5464	205.193	400.698	215.028	139.473	139.473	139.473	-90.8923	4.43153	-31.9768	31.0218	4.36949	-9.86919	0.115494	-0.253087	2.87078	193.91	0.454678	0.00967091	0	0	0.95674
29	0	30.9134	0	0	38.8315	4.72931	-34.9829	-0.298208	-0.0245584	0.0539593	-10.978	5.79E-16	-2.1355	0	0	-0.0206069	-4.09669	-0.757582	5.97709	386.169	374.791	625.275	368.525	368.525	368.525	-61.8198	245.911	-77.8411	188.707	400.964	218.664	139.473	139.473	139.473	-89.3046	3.94359	-31.7977	28.4444	3.71727	-10.1455	0.0826383	-0.0449193	2.88203	127.756	25.8801	-2.03007	0	0	0.674753
30	0	29.979	0	0	37.4844	4.68921	-34.804	-0.288527	-0.0312878	0.0683836	-10.0158	-4.67E-15	-2.41249	0	0	-0.0236188	-3.78558	1.17489	5.86438	375.122	374.122	627.278	370.434	370.434	370.434	-64.9093	247.404	-77.3251	172.425	401.315	222.91	139.473	139.473	139.473	-87.3667	3.57869	-31.5739	25.9855	3.10174	-10.1367	0.37798	0.0907148	2.7898	-27.0295	40.9685	-3.80555	0	0	-0.0473573
31	0	28.77	0	0	35.876	4.68552	-34.7875	-0.273373	-0.0437366	0.0869634	-8.94795	-2.07E-15	-2.92949	0	0	-0.0253688	-3.48548	3.04446	5.34588	364.288	373.611	629.892	372.29	372.29	372.29	-68.2517	249.078	-76.9672	156.459	401.753	227.714	139.473	139.473	139.473	-85.0779	3.31477	-31.3064	23.6915	2.58131	-9.85176	0.84431	0.128306	2.62491	-231.492	42.7756	-4.23545	0	0	-0.939721
32	0	27.3003	0	0	33.9995	4.70926	-34.8936	-0.255821	-0.0594168	0.105874	-7.89136	2.62E-15	-3.48763	0	0	-0.0260462	-3.21392	4.82419	4.55848	354.018	373.287	633.044	374.025	374.025	374.025	-71.9968	250.908	-76.6897	140.947	402.269	232.999	139.473	139.473	139.473	-82.4488	3.10593	-31.0005	21.5606	2.16904	-9.27258	1.27667	0.0841601	2.42697	-437.138	31.6822	-2.48529	0	0	-1.73353
33	0	25.5857	0	0	31.8485	4.7495	-35.0727	-0.23867	-0.0752625	0.121314	-6.9729	-1.78E-15	-3.89822	0	0	-0.0260176	-2.96441	6.48323	3.64522	344.643	373.166	636.594	375.636	375.636	375.636	-76.3275	252.854	-76.3981	126.035	402.848	238.665	139.473	139.473	139.473	-79.4942	2.90281	-30.6672	19.586	1.82736	-8.40399	1.55081	0.00789146	2.22216	-611.629	12.7614	1.29745	0	0	-2.269
34	0	23.6386	0	0	29.4188	4.79681	-35.2824	-0.22419	-0.0882328	0.130585	-6.35198	3.38E-16	-4.02248	0	0	-0.0261127	-2.71889	7.97983	2.71852	336.431	373.246	640.366	377.165	377.165	377.165	-81.4368	254.846	-76.0047	111.852	403.463	244.6	139.473	139.473	139.473	-76.2274	2.66706	-30.3219	17.7887	1.49619	-7.32257	1.66336	-0.0361375	2.01589	-745.676	-5.06593	6.16631	0	0	-2.48562
35	0	21.4694	0	0	26.7135	4.84442	-35.4922	-0.213992	-0.0955519	0.132254	-6.21926	-1.18E-15	-3.76281	0	0	-0.02773	-2.46317	9.26429	1.8535	329.578	373.511	644.169	378.667	378.667	378.667	-87.5154	256.788	-75.4335	98.4905	404.081	250.694	139.473	139.473	139.473	-72.661	2.37637	-29.9812	16.2236	1.13493	-6.18389	1.69311	-0.00873966	1.80683	-845.023	-14.5482	10.9133	0	0	-2.38599
36	0	19.0943	0	0	23.7484	4.88736	-35.6805	-0.208999	-0.0952581	0.126025	-6.77277	5.24E-15	-3.07145	0	0	-0.0326299	-2.19547	10.2887	1.10219	324.227	373.935	647.818	380.178	380.178	380.178	-94.7394	258.55	-74.611	86.0029	404.673	256.858	139.473	139.473	139.473	-68.8125	2.02323	-29.6589	14.9585	0.746856	-5.17731	1.72676	0.0725916	1.58918	-917.445	-15.4661	14.4609	0	0	-2.01315
37	0	16.544	0	0	20.5606	4.92067	-35.826	-0.209315	-0.0863936	0.112293	-8.1674	-5.08E-16	-1.94586	0	0	-0.0423648	-1.92365	11.0181	0.511326	320.484	374.484	651.137	381.716	381.716	381.716	-103.249	259.974	-73.4552	74.405	405.216	263.034	139.473	139.473	139.473	-64.7111	1.61213	-29.3614	14.0425	0.367843	-4.45632	1.80637	0.150643	1.36316	-964.58	-12.9399	15.9937	0	0	-1.44494
38	0	13.8713	0	0	17.2161	4.93856	-35.9039	-0.214501	-0.0688156	0.0917441	-10.4834	-1.02E-15	-0.409233	0	0	-0.0575643	-1.65498	11.4371	0.129915	318.425	375.122	653.956	383.305	383.305	383.305	-113.109	260.872	-71.8774	63.6858	405.702	269.205	139.473	139.473	139.473	-60.4062	1.15832	-29.0843	13.487	0.0339596	-4.09551	1.8976	0.182984	1.13994	-976.176	-10.2102	14.9668	0	0	-0.78292
39	0	11.1536	0	0	13.8146	4.93609	-35.8932	-0.223314	-0.0440535	0.0661747	-13.6582	-5.08E-16	1.43271	0	0	-0.0768163	-1.38982	11.5507	0.000109124	318.079	375.817	656.12	384.984	384.984	384.984	-124.268	261.051	-69.8005	53.8208	406.137	275.4	139.473	139.473	139.473	-55.9727	0.686702	-28.8133	13.2677	-0.238854	-4.09485	1.93547	0.176795	0.934244	-942.076	-4.66896	11.2378	0	0	-0.153
40	0	8.49026	0	0	10.4869	4.9124	-35.7899	-0.233849	-0.015742	0.0390851	-17.4576	2.71E-15	3.36501	0	0	-0.0960708	-1.12391	11.3804	0.141214	319.409	376.548	657.5	386.805	386.805	386.805	-136.522	260.338	-67.182	44.7892	406.545	281.688	139.473	139.473	139.473	-51.5121	0.226598	-28.528	13.3399	-0.449641	-4.40692	1.88003	0.16562	0.756422	-864.107	7.58599	5.30423	0	0	0.331867
41	0	5.99445	0	0	7.38086	4.87286	-35.617	-0.243825	0.0106874	0.0152106	-21.4888	4.40E-15	5.08445	0	0	-0.109333	-0.854799	10.9594	0.54023	322.303	377.31	658.018	388.809	388.809	388.809	-149.519	258.623	-64.022	36.591	406.961	288.157	139.473	139.473	139.473	-47.1475	-0.197859	-28.2084	13.6528	-0.597858	-4.96034	1.73948	0.17773	0.610256	-758.733	27.1129	-1.50048	0	0	0.619919
42	0	3.7802	0	0	4.64061	4.82876	-35.4233	-0.251524	0.029741	-0.00113088	-25.2995	6.77E-16	6.30288	0	0	-0.111091	-0.585992	10.328	1.15465	326.588	378.116	657.645	391.003	391.003	391.003	-162.785	255.905	-60.3605	29.26	407.428	294.889	139.473	139.473	139.473	-43.0106	-0.57541	-27.8426	14.157	-0.67623	-5.67416	1.5525	0.210917	0.491541	-648.969	48.9277	-7.24245	0	0	0.73213
43	0	1.94713	0	0	2.38523	4.79478	-35.2734	-0.256464	0.0377393	-0.00743192	-28.5009	-4.06E-15	6.84783	0	0	-0.0989501	-0.325643	9.52947	1.924	332.054	378.99	656.402	393.353	393.353	393.353	-175.783	252.317	-56.2787	22.8658	407.981	301.923	139.473	139.473	139.473	-39.2233	-0.907535	-27.4315	14.8053	-0.676444	-6.46901	1.3573	0.241049	0.396373	-553.645	65.7493	-9.98565	0	0	0.733291
44	0	0.567585	0	0	0.694877	4.78571	-35.2333	-0.259326	0.0337026	-0.00346791	-30.85	-2.71E-15	6.69646	0	0	-0.0746875	-0.0815866	8.60644	2.78185	338.479	379.961	654.343	395.79	395.79	395.79	-187.969	248.119	-51.9227	17.5033	408.641	309.242	139.473	139.473	139.473	-35.8817	-1.20025	-26.9905	15.5517	-0.597882	-7.27428	1.16848	0.230185	0.320637	-481.427	69.9067	-8.37939	0	0	0.692171
45	0	-0.320627	0	0	-0.393142	4.81404	-35.3584	-0.261279	0.0190888	0.00931459	-32.2695	5.41E-15	5.94334	0	0	-0.0432352	0.144569	7.59673	3.6618	345.645	381.056	651.549	398.222	398.222	398.222	-198.862	243.663	-47.5415	13.2792	409.404	316.765	139.473	139.473	139.473	-33.0468	-1.45361	-26.5475	16.3527	-0.454527	-8.03168	0.982798	0.157803	0.267896	-432.49	57.9751	-1.98453	0	0	0.656092
46	0	-0.71605	0	0	-0.881598	4.8883	-35.6846	-0.263177	-0.00285739	0.0288455	-32.8172	2.71E-15	4.75875	0	0	-0.0105449	0.359932	6.53054	4.49852	353.348	382.292	648.114	400.55	400.55	400.55	-208.088	239.326	-43.5112	10.2984	410.244	324.359	139.473	139.473	139.473	-30.7424	-1.65521	-26.138	17.1719	-0.275572	-8.6955	0.804846	0.0393738	0.246121	-405.873	33.574	8.55452	0	0	0.647212
47	0	-0.650291	0	0	-0.8061	5.01241	-36.2238	-0.265183	-0.0280335	0.0527593	-32.6405	-4.06E-15	3.33538	0	0	0.0184185	0.5778	5.42888	5.22948	361.409	383.677	644.148	402.664	402.664	402.665	-215.431	235.435	-40.3141	8.65555	411.116	331.861	139.473	139.473	139.473	-28.9602	-1.78028	-25.8007	17.9851	-0.0992909	-9.22945	0.643953	-0.0937725	0.262648	-399.864	3.85861	21.6722	0	0	0.666394
48	0	-0.179871	0	0	-0.225106	5.18558	-36.9637	-0.266405	-0.0528717	0.0788518	-31.9024	2.71E-15	1.80704	0	0	0.0406972	0.813426	4.30331	5.79867	369.68	385.205	639.779	404.452	404.452	404.452	-220.832	232.208	-38.4655	8.43058	411.969	339.09	139.473	139.473	139.473	-27.6689	-1.7972	-25.5732	18.7856	0.0356256	-9.60234	0.517537	-0.21892	0.317712	-413.824	-24.808	35.3095	0	0	0.711298
49	0	0.624169	0	0	0.790684	5.40234	-37.8696	-0.265344	-0.0754566	0.105078	-30.7508	-1.35E-15	0.193945	0	0	0.0552519	1.08197	3.15654	6.16239	378.061	386.858	635.153	405.791	405.791	405.791	-224.35	229.73	-38.4053	9.68665	412.758	345.869	139.473	139.473	139.473	-26.8248	-1.67509	-25.4876	19.5864	0.0964553	-9.78122	0.439796	-0.33054	0.401511	-446.292	-49.3961	47.7172	0	0	0.787853
50	0	1.68714	0	0	2.16767	5.65217	-38.8863	-0.260477	-0.0951557	0.129531	-29.3013	1.35E-15	-1.54093	0	0	0.0625224	1.39887	1.98367	6.29482	386.498	388.618	630.424	406.559	406.559	406.559	-226.094	227.992	-40.3958	12.4687	413.445	352.03	139.473	139.473	139.473	-26.3824	-1.39016	-25.5637	20.4201	0.0581416	-9.72656	0.414639	-0.424876	0.509644	-492.946	-68.1693	57.7144	0	0	0.910947
51	0	2.93991	0	0	3.83575	5.91961	-39.9428	-0.250831	-0.111721	0.150593	-27.6374	2.71E-15	-3.40148	0	0	0.0640437	1.78009	0.773389	6.19091	394.989	390.461	625.75	406.646	406.646	406.646	-226.147	226.942	-44.458	16.8024	414.003	357.416	139.473	139.473	139.473	-26.3016	-0.92992	-25.8048	21.3337	-0.104903	-9.40053	0.423659	-0.489922	0.643858	-544.608	-80.2749	64.7669	0	0	1.0947
52	0	4.32445	0	0	5.73063	6.18531	-40.9604	-0.235969	-0.125435	0.167275	-25.7962	5.41E-15	-5.35924	0	0	0.0618386	2.24043	-0.491172	5.86416	403.568	392.368	621.287	405.984	405.985	405.984	-224.541	226.534	-50.363	22.6927	414.41	361.889	139.473	139.473	139.473	-26.5529	-0.295334	-26.1968	22.3804	-0.437777	-8.79123	0.470825	-0.513684	0.808375	-597.476	-88.0955	69.0784	0	0	1.35869
53	0	5.79498	0	0	7.79168	6.42752	-41.861	-0.216175	-0.136317	0.179386	-23.7931	1.35E-15	-7.30644	0	0	0.0579838	2.79095	-1.82967	5.34974	412.3	394.32	617.175	404.572	404.572	404.572	-221.289	226.73	-57.6729	30.1231	414.65	365.334	139.473	139.473	139.473	-27.1163	0.498409	-26.7118	23.6088	-1.0165	-7.92676	0.590556	-0.492343	0.990174	-655.379	-96.0405	70.894	0	0	1.73908
54	0	7.31559	0	0	9.95725	6.6242	-42.5738	-0.192889	-0.143263	0.185873	-21.6805	1.35E-15	-9.01798	0	0	0.0542393	3.43474	-3.26045	4.70983	421.277	396.298	613.538	402.472	402.472	402.472	-216.441	227.489	-65.805	39.0559	414.715	367.653	139.473	139.473	139.473	-27.9776	1.42121	-27.314	25.0609	-1.91912	-6.85904	0.723223	-0.352037	1.18944	-699.583	-93.011	70.2634	0	0	2.23654
55	0	8.85561	0	0	12.1612	6.75811	-43.0498	-0.168482	-0.144698	0.185673	-19.5627	-2.71E-15	-10.2215	0	0	0.0515043	4.15247	-4.80008	4.01278	430.578	398.279	610.499	399.78	399.78	399.78	-210.128	228.759	-74.1059	49.434	414.602	368.782	139.473	139.473	139.473	-29.1263	2.42711	-27.9628	26.8012	-3.13212	-5.64994	0.734006	-0.00543604	1.40803	-695.802	-60.5066	66.876	0	0	2.77126
56	0	10.3851	0	0	14.3354	6.82266	-43.2766	-0.14525	-0.140952	0.18013	-17.5484	-2.71E-15	-10.7876	0	0	0.0495965	4.88986	-6.46544	3.29304	440.214	400.223	608.189	396.567	396.567	396.567	-202.567	230.489	-81.955	61.1842	414.32	368.696	139.473	139.473	139.473	-30.5527	3.45871	-28.6167	28.9398	-4.46826	-4.38102	0.620842	0.436949	1.62993	-644.423	-11.2708	61.2089	0	0	3.1929
57	0	11.8754	0	0	16.4173	6.82155	-43.2727	-0.124578	-0.135329	0.173748	-15.7063	1.35E-15	-10.8353	0	0	0.0478379	5.57836	-8.26912	2.54798	450.118	402.085	606.727	392.901	392.901	392.901	-194.027	232.61	-88.8809	74.2235	413.887	367.403	139.473	139.473	139.473	-32.246	4.459	-29.2394	31.5703	-5.65732	-3.16281	0.609774	0.613317	1.84768	-601.208	-0.643046	55.2886	0	0	3.4886
58	0	13.3044	0	0	18.3584	6.76086	-43.0595	-0.107667	-0.12973	0.167729	-14.1162	0	-10.4522	0	0	0.0458235	6.18582	-10.2069	1.79277	460.218	403.816	606.17	388.98	388.98	388.98	-184.809	235.014	-94.6081	88.4712	413.324	364.932	139.473	139.473	139.473	-34.1924	5.38077	-29.8076	34.6505	-6.60705	-2.10642	0.82691	0.440891	2.09276	-594.638	-39.4618	50.9567	0	0	3.75242
59	0	14.6589	0	0	20.1256	6.64611	-42.6522	-0.096035	-0.122575	0.158744	-12.8922	-2.71E-15	-9.55314	0	0	0.0431997	6.72509	-12.2538	1.09658	470.488	405.38	606.514	385.171	385.171	385.171	-175.222	237.56	-99.0181	103.856	412.659	361.324	139.473	139.473	139.473	-36.377	6.18695	-30.3152	37.9894	-7.47978	-1.27416	1.1284	0.256274	2.38891	-589.948	-73.779	47.9339	0	0	3.83303
60	0	15.9289	0	0	21.7026	6.48849	-42.0838	-0.0907392	-0.112818	0.144785	-12.1161	1.35E-15	-8.13868	0	0	0.0395404	7.20417	-14.3729	0.551511	480.915	406.741	607.766	381.851	381.851	381.851	-165.554	240.092	-102.112	120.312	411.916	356.649	139.473	139.473	139.473	-38.7855	6.85104	-30.7692	41.3554	-8.46813	-0.663909	1.36681	0.299437	2.69101	-557.442	-68.9598	45.4979	0	0	3.57598
61	0	17.1024	0	0	23.0891	6.3077	-41.4187	-0.0913881	-0.102494	0.128873	-11.7634	0	-6.44317	0	0	0.0348457	7.59173	-16.5237	0.230013	491.443	407.861	609.984	379.237	379.237	379.237	-156.039	242.462	-104.001	137.771	411.12	351.013	139.473	139.473	139.473	-41.4044	7.36213	-31.1865	44.5684	-9.5795	-0.229177	1.54672	0.437342	2.89532	-509.469	-48.5344	44.205	0	0	3.10545
62	0	18.1674	0	0	24.2978	6.12569	-40.7348	-0.0970943	-0.0937819	0.114703	-11.7697	-5.41E-15	-4.71183	0	0	0.029718	7.83816	-18.6625	0.174974	501.967	408.705	613.231	377.349	377.349	377.349	-146.854	244.523	-104.881	156.169	410.291	344.543	139.473	139.473	139.473	-44.2195	7.72534	-31.5911	47.5139	-10.6492	0.0882477	1.63066	0.512577	2.96192	-449.298	-34.9164	44.569	0	0	2.50753
63	0	19.1161	0	0	25.3478	5.95954	-40.0977	-0.107069	-0.0875516	0.104536	-12.0756	6.77E-16	-3.09987	0	0	0.0249214	7.90869	-20.7439	0.389914	512.337	409.255	617.522	376.086	376.086	376.086	-138.135	246.149	-104.98	175.454	409.45	337.369	139.473	139.473	139.473	-47.2167	7.95532	-32.0118	50.1276	-11.4728	0.318239	1.56954	0.484017	2.9158	-371.879	-30.2491	46.2868	0	0	1.84398
64	0	19.9471	0	0	26.2589	5.81877	-39.5483	-0.121012	-0.0834291	0.0991645	-12.6536	3.05E-15	-1.68522	0	0	0.0209723	7.79911	-22.7236	0.830665	522.36	409.508	622.794	375.312	375.312	375.312	-129.987	247.243	-104.52	195.588	408.615	329.622	139.473	139.473	139.473	-50.3822	8.06818	-32.4784	52.3805	-11.9098	0.450394	1.40137	0.37567	2.78014	-284.534	-29.6282	48.468	0	0	1.23357
65	0	20.665	0	0	27.0486	5.70568	-39.1003	-0.138438	-0.0808722	0.0982007	-13.4554	-1.69E-15	-0.543225	0	0	0.0179805	7.5338	-24.5591	1.41883	531.823	409.477	628.901	374.9	374.9	374.9	-122.487	247.744	-103.685	216.558	407.812	321.429	139.473	139.473	139.473	-53.705	8.07501	-33.019	54.2669	-11.9097	0.459065	1.19304	0.232234	2.57387	-198.213	-29.8349	50.0564	0	0	0.755309
66	0	21.279	0	0	27.73	5.61703	-38.7451	-0.158869	-0.0789647	0.0998347	-14.4239	-6.77E-16	0.281348	0	0	0.0157319	7.15453	-26.2095	2.06402	540.516	409.18	635.64	374.729	374.729	374.729	-115.687	247.634	-102.615	238.361	407.07	312.918	139.473	139.473	139.473	-57.1775	7.97854	-33.6559	55.7941	-11.4904	0.331543	0.967369	0.110313	2.33155	-114.007	-27.3147	49.5857	0	0	0.402928
67	0	21.7992	0	0	28.3106	5.54675	-38.4608	-0.181745	-0.0767787	0.102081	-15.4916	-2.96E-15	0.766059	0	0	0.0138752	6.70721	-27.6372	2.67485	548.25	408.635	642.77	374.676	374.676	374.676	-109.6	246.932	-101.41	261.004	406.419	304.226	139.473	139.473	139.473	-60.7942	7.77462	-34.4021	56.9783	-10.7075	0.0810179	0.715973	0.0419438	2.09307	-27.716	-20.803	45.7052	0	0	0.143854
68	0	22.2336	0	0	28.7924	5.48814	-38.2221	-0.206519	-0.0735695	0.103181	-16.5952	-1.10E-15	0.911813	0	0	0.0120811	6.23392	-28.8104	3.16174	554.846	407.854	650.038	374.628	374.627	374.628	-104.196	245.689	-100.141	284.488	405.891	295.499	139.473	139.473	139.473	-64.5499	7.45654	-35.2584	57.8432	-9.63215	-0.25019	0.446795	0.0196126	1.88397	60.7144	-12.5304	37.4769	0	0	-0.0284978
69	0	22.5867	0	0	29.1726	5.43529	-38.0054	-0.232815	-0.0682979	0.101468	-17.6962	-4.27E-15	0.790619	0	0	0.0100799	5.77088	-29.7039	3.44304	560.145	406.85	657.186	374.495	374.495	374.495	-99.4002	243.979	-98.8609	308.797	405.51	286.891	139.473	139.473	139.473	-68.4374	7.0201	-36.2111	58.4138	-8.34071	-0.592379	0.188937	0.0233852	1.71333	147.096	-4.56145	24.5403	0	0	-0.105037
70	0	22.859	0	0	29.4449	5.38387	-37.7933	-0.260415	-0.0597151	0.0949426	-18.7868	3.17E-15	0.548999	0	0	0.00764352	5.34753	-30.2987	3.4553	564.016	405.636	663.972	374.219	374.219	374.219	-95.1004	241.897	-97.6073	333.889	405.293	278.57	139.473	139.473	139.473	-72.4448	6.46841	-37.232	58.7078	-6.90834	-0.857305	-0.0356166	0.0562931	1.58765	229.788	5.44887	7.36163	0	0	-0.0886035
71	0	23.0471	0	0	29.6023	5.33204	-37.5783	-0.289554	-0.04607	0.081376	-19.9126	-7.68E-15	0.426714	0	0	0.00452758	4.98266	-30.5823	3.16035	566.367	404.236	670.183	373.765	373.765	373.765	-91.1559	239.545	-96.408	359.683	405.249	270.706	139.473	139.473	139.473	-76.5525	5.81669	-38.2809	58.7309	-5.40276	-0.953976	-0.214911	0.130849	1.51816	309.494	21.024	-12.58	0	0	0.0167716
72	0	23.146	0	0	29.6417	5.28116	-37.3659	-0.320211	-0.0260398	0.0591639	-21.1188	-1.61E-15	0.675821	0	0	0.000526736	4.67978	-30.5497	2.5481	567.152	402.687	675.654	373.123	373.123	373.123	-87.4125	237.03	-95.2831	386.045	405.375	263.476	139.473	139.473	139.473	-80.7318	5.0951	-39.3095	58.4782	-3.88192	-0.809462	-0.347286	0.247917	1.5167	387.458	42.756	-32.5622	0	0	0.215718
73	0	23.152	0	0	29.5671	5.23569	-37.1751	-0.351788	0.00139247	0.0276019	-22.4158	2.41E-15	1.53437	0	0	-0.00434242	4.42532	-30.2055	1.63555	566.378	401.037	680.283	372.316	372.316	372.315	-83.7226	234.449	-94.2422	412.773	405.659	257.055	139.473	139.473	139.473	-84.9445	4.34725	-40.2681	57.9424	-2.39741	-0.389998	-0.437375	0.388505	1.58224	463.785	67.5887	-49.4863	0	0	0.51096
74	0	23.0658	0	0	29.3925	5.20215	-37.0338	-0.382801	0.0363728	-0.0127029	-23.7375	7.49E-15	3.14262	0	0	-0.00952896	4.19215	-29.5672	0.463557	564.116	399.346	684.031	371.409	371.409	371.409	-79.9683	231.89	-93.2808	439.593	406.084	251.603	139.473	139.473	139.473	-89.1451	3.62342	-41.1122	57.1253	-0.997427	0.286651	-0.493714	0.51339	1.69006	536.679	89.3877	-60.9408	0	0	0.889316
75	0	22.8968	0	0	29.1424	5.18715	-36.9704	-0.411083	0.0782315	-0.0600374	-24.9364	7.19E-16	5.50956	0	0	-0.0138769	3.94826	-28.6672	-0.907534	560.514	397.677	686.919	370.518	370.518	370.518	-76.0835	229.416	-92.3776	466.154	406.628	247.252	139.473	139.473	139.473	-93.2839	2.96988	-41.8088	56.0473	0.277139	1.15693	-0.518174	0.573288	1.79619	601.444	100.944	-66.2157	0	0	1.31172
76	0	22.6651	0	0	28.85	5.19472	-37.0024	-0.434239	0.125512	-0.112269	-25.8032	9.47E-15	8.50068	0	0	-0.01604	3.66841	-27.5548	-2.40178	555.804	396.093	689.011	369.786	369.786	369.786	-72.0668	227.074	-91.4955	492.042	407.27	244.077	139.473	139.473	139.473	-97.3107	2.41762	-42.3391	54.7512	1.39857	2.13508	-0.5116	0.532139	1.85456	654.271	96.8744	-66.4787	0	0	1.72193
77	0	22.401	0	0	28.5525	5.22395	-37.1257	-0.450089	0.176036	-0.167246	-26.1054	-1.12E-14	11.8587	0	0	-0.0153106	3.34355	-26.2948	-3.93175	550.299	394.647	690.398	369.356	369.356	369.356	-67.9807	224.893	-90.588	516.797	407.996	242.087	139.473	139.473	139.473	-101.176	1.97565	-42.6978	53.297	2.3529	3.14238	-0.4682	0.386846	1.8348	692.501	75.8495	-64.0422	0	0	2.05895
78	0	22.1416	0	0	28.2851	5.26757	-37.309	-0.4573	0.227227	-0.223129	-25.6553	-9.47E-15	15.2653	0	0	-0.0123409	2.98363	-24.9628	-5.40315	544.376	393.372	691.184	369.336	369.336	369.336	-63.9372	222.899	-89.6082	539.944	408.793	241.201	139.473	139.473	139.473	-104.831	1.63118	-42.8883	51.754	3.13548	4.12367	-0.39165	0.172652	1.7334	718.468	40.9479	-61.2872	0	0	2.28209
79	0	21.9238	0	0	28.0734	5.31232	-37.4961	-0.455554	0.276437	-0.27856	-24.3532	4.06E-15	18.4149	0	0	-0.0091201	2.61227	-23.6385	-6.72189	538.454	392.278	691.471	369.772	369.772	369.772	-60.0744	221.126	-88.517	561.017	409.653	241.252	139.473	139.473	139.473	-108.223	1.35625	-42.9182	50.1926	3.74563	5.04409	-0.298116	-0.0514782	1.57566	738.756	-2.19401	-59.6373	0	0	2.37912
80	0	21.7773	0	0	27.9284	5.3413	-37.6168	-0.445305	0.320942	-0.331878	-22.1975	1.08E-14	21.0598	0	0	-0.00808119	2.25607	-22.3977	-7.80309	532.946	391.347	691.36	370.647	370.647	370.647	-56.5313	219.616	-87.288	579.597	410.566	241.99	139.473	139.473	139.473	-111.291	1.11734	-42.7935	48.681	4.18411	5.87288	-0.215299	-0.228348	1.39604	761.532	-47.7171	-59.194	0	0	2.35628
81	0	21.7186	0	0	27.8446	5.33774	-37.602	-0.427605	0.358304	-0.38114	-19.2863	1.35E-15	23.0634	0	0	-0.010858	1.93341	-21.3058	-8.58058	528.218	390.539	690.939	371.891	371.891	371.891	-53.4284	218.428	-85.9073	595.329	411.514	243.108	139.473	139.473	139.473	-113.971	0.883988	-42.5174	47.2834	4.45518	6.56917	-0.178071	-0.323142	1.22535	794.686	-90.8484	-59.0847	0	0	2.22523
82	0	21.7487	0	0	27.8025	5.28926	-37.3998	-0.40405	0.386168	-0.424036	-15.8191	2.71E-15	24.3896	0	0	-0.0174416	1.64795	-20.413	-9.01502	524.555	389.8	690.285	373.405	373.405	373.405	-50.8564	217.626	-84.3745	607.942	412.477	244.264	139.473	139.473	139.473	-116.191	0.635107	-42.0903	46.0585	4.56944	7.07849	-0.215143	-0.330532	1.08039	842.937	-128.29	-57.996	0	0	1.99171
83	0	21.8511	0	0	27.7731	5.19151	-36.9888	-0.376503	0.402075	-0.457555	-12.0786	0	25.0634	0	0	-0.0261432	1.3881	-19.7508	-9.09833	522.123	389.078	689.455	375.078	375.078	375.078	-48.871	217.274	-82.7025	617.256	413.427	245.119	139.473	139.473	139.473	-117.882	0.363077	-41.5138	45.0556	4.5453	7.33818	-0.328897	-0.270638	0.96505	903.617	-157.369	-54.7058	0	0	1.65411
84	0	21.9937	0	0	27.7226	5.04969	-36.3843	-0.347462	0.403886	-0.47894	-8.45636	2.71E-15	25.1486	0	0	-0.0343359	1.13241	-19.3302	-8.8506	520.964	388.334	688.481	376.801	376.801	376.801	-47.494	217.421	-80.9225	623.182	414.335	245.365	139.473	139.473	139.473	-118.98	0.0750178	-40.7963	44.3068	4.40758	7.2886	-0.483661	-0.180865	0.870203	964.919	-176.667	-48.2695	0	0	1.22485
85	0	22.1327	0	0	27.6174	4.87726	-35.6363	-0.319941	0.390237	-0.485527	-5.44174	-1.08E-14	24.7158	0	0	-0.0395648	0.858053	-19.1403	-8.3077	521.005	387.553	687.363	378.467	378.467	378.467	-46.7173	218.095	-79.0866	625.721	415.17	244.759	139.473	139.473	139.473	-119.434	-0.209114	-39.9574	43.8169	4.18327	6.88665	-0.626617	-0.0999956	0.790307	1010.51	-184.948	-38.3041	0	0	0.75941
86	0	22.2197	0	0	27.4281	4.69276	-34.8199	-0.29745	0.361137	-0.475893	-3.60291	-1.35E-14	23.8262	0	0	-0.0405401	0.550415	-19.1492	-7.50634	522.083	386.753	686.077	379.967	379.967	379.967	-46.5112	219.293	-77.2703	624.955	415.906	243.151	139.473	139.473	139.473	-119.211	-0.46121	-39.0314	43.5564	3.89377	6.11897	-0.715675	-0.0549055	0.732018	1025.88	-182.11	-25.0806	0	0	0.351685
87	0	22.2112	0	0	27.1355	4.51612	-34.0225	-0.283342	0.318867	-0.449532	-3.49338	-2.71E-15	22.5598	0	0	-0.0376726	0.209764	-19.3085	-6.47716	523.976	385.986	684.576	381.195	381.195	381.195	-46.8308	220.975	-75.5696	621.033	416.515	240.503	139.473	139.473	139.473	-118.313	-0.650747	-38.0662	43.4628	3.54958	5.01054	-0.74816	-0.0341091	0.724016	1005.1	-165.675	-9.80397	0	0	0.0913305
88	0	22.0806	0	0	26.7387	4.36586	-33.3319	-0.280197	0.267218	-0.407176	-5.51434	-8.12E-15	20.961	0	0	-0.0325734	-0.148731	-19.562	-5.25084	526.431	385.332	682.81	382.052	382.052	382.052	-47.6182	223.065	-74.0918	614.158	416.975	236.899	139.473	139.473	139.473	-116.778	-0.750346	-37.1174	43.4559	3.15585	3.62595	-0.739609	-0.00933911	0.796022	946.853	-135.585	5.64825	0	0	0.00857428
89	0	21.8321	0	0	26.2666	4.25705	-32.8248	-0.288366	0.210676	-0.349874	-9.68553	1.35E-15	19.0169	0	0	-0.0266039	-0.501237	-19.8558	-3.87014	529.181	384.885	680.752	382.447	382.447	382.447	-48.8	225.444	-72.9403	604.584	417.268	232.551	139.473	139.473	139.473	-114.696	-0.741055	-36.241	43.4587	2.72431	2.06153	-0.701703	0.0462489	0.965375	850.537	-95.3381	19.0537	0	0	0.059242
90	0	21.5112	0	0	25.7876	4.19966	-32.555	-0.304732	0.153618	-0.279933	-15.4573	-2.71E-15	16.6702	0	0	-0.0193064	-0.824835	-20.1483	-2.39662	531.967	384.73	678.415	382.311	382.31	382.31	-50.2801	227.956	-72.1935	592.613	417.389	227.781	139.473	139.473	139.473	-112.216	-0.616729	-35.484	43.4187	2.28381	0.429446	-0.644146	0.143003	1.22169	720.6	-52.151	28.4226	0	0	0.152241
91	0	21.2051	0	0	25.4097	4.19753	-32.5449	-0.322322	0.100215	-0.202273	-21.6964	-3.38E-15	13.9102	0	0	-0.00845557	-1.10653	-20.4145	-0.909027	534.556	384.918	675.856	381.611	381.611	381.611	-51.9314	230.418	-71.8907	578.609	417.352	222.983	139.473	139.473	139.473	-109.538	-0.384478	-34.879	43.3197	1.88122	-1.16244	-0.586693	0.266916	1.53007	572.161	-14.9254	32.6556	0	0	0.203249
92	0	21.0227	0	0	25.2587	4.24844	-32.7845	-0.331369	0.0541749	-0.124771	-26.9174	-1.69E-14	10.8478	0	0	0.0074636	-1.34756	-20.6448	0.503838	536.745	385.452	673.168	380.365	380.365	380.365	-53.5969	232.645	-72.0271	562.99	417.188	218.556	139.473	139.473	139.473	-106.885	-0.0598228	-34.4417	43.1824	1.5716	-2.62742	-0.560676	0.387366	1.83538	430.498	9.72626	31.9191	0	0	0.181986
93	0	21.0568	0	0	25.4399	4.34539	-33.237	-0.323206	0.0182433	-0.0567478	-29.8046	2.37E-15	7.71644	0	0	0.0262678	-1.56154	-20.8389	1.75289	538.355	386.286	670.442	378.65	378.65	378.65	-55.1144	234.492	-72.5644	546.208	416.944	214.809	139.473	139.473	139.473	-104.458	0.340134	-34.1719	43.0531	1.40365	-3.90759	-0.599948	0.470567	2.08246	323.945	20.5319	27.4016	0	0	0.112332
94	0	21.3505	0	0	26.0006	4.47847	-33.8505	-0.297264	-0.00640502	-0.00428458	-29.9307	-3.05E-15	4.79943	0	0	0.0424357	-1.76739	-20.9968	2.75775	539.214	387.337	667.736	376.593	376.593	376.593	-56.3513	235.884	-73.4415	528.7	416.669	211.901	139.473	139.473	139.473	-102.387	0.800961	-34.0555	42.9886	1.41054	-4.96669	-0.724845	0.483376	2.22636	271.626	21.3916	20.3143	0	0	0.0274609
95	0	21.891	0	0	26.9221	4.63666	-34.5683	-0.260073	-0.0201084	0.0307239	-27.7662	-1.52E-15	2.35971	0	0	0.0511464	-1.97821	-21.111	3.45331	539.142	388.508	665.048	374.343	374.343	374.343	-57.2249	236.818	-74.5796	510.829	416.409	209.822	139.473	139.473	139.473	-100.725	1.31094	-34.0661	43.0425	1.60849	-5.77038	-0.930859	0.407605	2.25766	277.655	18.4866	11.5281	0	0	-0.0679326
96	0	22.6243	0	0	28.1366	4.80952	-35.3385	-0.219463	-0.0249315	0.0502116	-24.1895	-6.68E-15	0.537771	0	0	0.0512826	-2.19131	-21.1639	3.7933	537.942	389.705	662.316	372.037	372.037	372.037	-57.702	237.35	-75.8901	492.864	416.2	208.447	139.473	139.473	139.473	-99.459	1.86003	-34.1684	43.2563	1.99544	-6.26862	-1.16377	0.242626	2.19247	325.045	15.3957	1.91322	0	0	-0.188845
97	0	23.476	0	0	29.5481	4.98826	-36.1195	-0.183166	-0.0249579	0.0578822	-20.2247	-7.06E-15	-0.734515	0	0	0.0453018	-2.38556	-21.1287	3.75783	535.425	390.859	659.441	369.757	369.757	369.757	-57.7953	237.569	-77.2874	474.97	416.067	207.591	139.473	139.473	139.473	-98.536	2.43895	-34.3253	43.6494	2.551	-6.39833	-1.31164	0.0102826	2.07457	377.937	11.0768	-7.0027	0	0	-0.320347
98	0	24.3725	0	0	31.0566	5.1652	-36.8774	-0.155941	-0.0249983	0.0585781	-16.6632	4.86E-16	-1.67144	0	0	0.0368142	-2.52976	-20.9731	3.37033	531.454	391.929	656.338	367.526	367.526	367.526	-57.5546	237.57	-78.6973	457.232	416.026	207.064	139.473	139.473	139.473	-97.882	3.03717	-34.5035	44.2066	3.24138	-6.11774	-1.23004	-0.250609	1.97484	390.382	0.83318	-13.1805	0	0	-0.384521
99	0	25.2577	0	0	32.5738	5.33168	-37.5767	-0.138367	-0.0281295	0.0559358	-13.8667	-1.36E-15	-2.45787	0	0	0.0285667	-2.5994	-20.6629	2.71861	526.006	392.898	652.978	365.333	365.333	365.333	-57.0625	237.44	-80.0558	439.685	416.073	206.714	139.473	139.473	139.473	-97.424	3.6375	-34.678	44.8629	4.02141	-5.46117	-0.859442	-0.495083	1.96126	336.752	-20.9826	-14.7021	0	0	-0.30173
100	0	26.0986	0	0	34.0286	5.47678	-38.1756	-0.12971	-0.0345865	0.0512306	-11.9418	1.50E-15	-3.14762	0	0	0.0221258	-2.59087	-20.1685	1.95376	519.212	393.753	649.424	363.194	363.194	363.194	-56.4358	237.248	-81.3	422.342	416.193	206.44	139.473	139.473	139.473	-97.1009	4.20988	-34.8342	45.5034	4.82192	-4.5698	-0.310705	-0.670832	2.08101	234.045	-55.148	-10.7818	0	0	-0.108464
101	0	26.8813	0	0	35.3669	5.58922	-38.6329	-0.128688	-0.0422729	0.0441512	-10.8119	2.16E-15	-3.66622	0	0	0.0178998	-2.52583	-19.4739	1.24881	511.317	394.465	645.82	361.199	361.199	361.199	-55.8158	237.045	-82.3656	405.199	416.355	206.192	139.473	139.473	139.473	-96.8684	4.71194	-34.9665	45.9896	5.53502	-3.66468	0.213336	-0.72188	2.35448	126.099	-92.9771	-2.55652	0	0	0.0500247
102	0	27.6011	0	0	36.5501	5.66136	-38.9232	-0.134449	-0.0489129	0.0349358	-10.3405	-3.26E-15	-3.9364	0	0	0.015448	-2.4464	-18.5839	0.738243	502.6	394.981	642.349	359.541	359.54	359.541	-55.3441	236.867	-83.1987	388.241	416.522	205.961	139.473	139.473	139.473	-96.6955	5.09937	-35.0768	46.2021	6.03342	-2.97889	0.547856	-0.631381	2.72996	53.0205	-121.686	7.21765	0	0	0.0797295
103	0	28.2524	0	0	37.5536	5.69238	-39.0472	-0.146454	-0.0533057	0.0250357	-10.3817	3.05E-15	-3.95106	0	0	0.0139086	-2.40421	-17.5227	0.477373	493.286	395.244	639.194	358.467	358.467	358.467	-55.1341	236.737	-83.7723	371.435	416.657	205.769	139.473	139.473	139.473	-96.5568	5.34044	-35.1712	46.0762	6.23291	-2.68176	0.669511	-0.451437	3.06578	25.919	-133.983	15.9543	0	0	0.0335423
104	0	28.8252	0	0	38.3635	5.6877	-39.0285	-0.162779	-0.0571786	0.0179654	-10.7037	3.72E-15	-3.89854	0	0	0.0123397	-2.44391	-16.3233	0.450808	483.523	395.216	636.503	358.154	358.154	358.154	-55.2601	236.665	-84.0942	354.738	416.728	205.663	139.473	139.473	139.473	-96.4265	5.42325	-35.2586	45.6052	6.15553	-2.82465	0.725464	-0.356	3.17051	15.041	-143.53	22.6588	0	0	-0.0109804
105	0	29.308	0	0	38.9706	5.65372	-38.8925	-0.182099	-0.0611634	0.0152774	-11.1481	2.54E-16	-3.88297	0	0	0.0103257	-2.57843	-15.0116	0.625551	473.414	394.888	634.359	358.586	358.586	358.586	-55.7748	236.658	-84.192	338.115	416.71	205.708	139.473	139.473	139.473	-96.2761	5.34814	-35.3488	44.8069	5.91987	-3.33342	0.821394	-0.417781	3.02249	-0.428675	-155.754	27.048	0	0	-0.0583249
106	0	29.6906	0	0	39.3662	5.59478	-38.6554	-0.203761	-0.0637707	0.0155941	-11.6435	-4.42E-15	-3.85122	0	0	0.00771204	-2.77962	-13.5972	0.986777	463.05	394.294	632.781	359.57	359.57	359.57	-56.7224	236.715	-84.0999	321.545	416.589	205.984	139.473	139.473	139.473	-96.0732	5.12142	-35.4508	43.6929	5.65928	-4.05744	0.900031	-0.548126	2.77281	-7.16828	-160.613	28.9249	0	0	-0.0835743
107	0	29.9608	0	0	39.5428	5.51522	-38.3326	-0.226823	-0.0630892	0.017052	-12.1446	7.57E-15	-3.70631	0	0	0.00434518	-2.99397	-12.0797	1.52213	452.499	393.498	631.744	360.853	360.853	360.853	-58.1262	236.841	-83.8634	305.02	416.36	206.579	139.473	139.473	139.473	-95.7797	4.76106	-35.5708	42.2708	5.44906	-4.83662	0.884346	-0.62903	2.57016	8.74058	-149.247	28.2805	0	0	-0.0317113
108	0	30.1013	0	0	39.4963	5.42214	-37.9513	-0.249418	-0.0585413	0.0190356	-12.5856	-4.84E-15	-3.42466	0	0	0.00014243	-3.16776	-10.4599	2.19264	441.79	392.582	631.207	362.229	362.228	362.228	-59.9746	237.038	-83.546	288.533	416.027	207.58	139.473	139.473	139.473	-95.3501	4.30278	-35.7106	40.5673	5.29755	-5.54468	0.770966	-0.601181	2.4782	41.7095	-121.921	25.416	0	0	0.101943
109	0	30.0906	0	0	39.2264	5.32532	-37.5503	-0.268722	-0.0508185	0.0221762	-12.8632	-6.58E-15	-3.04795	0	0	-0.00474301	-3.26639	-8.74906	2.92482	430.928	391.623	631.145	363.577	363.577	363.577	-62.2252	237.313	-83.2229	272.079	415.606	209.069	139.473	139.473	139.473	-94.7356	3.79645	-35.8674	38.6412	5.17461	-6.10485	0.618761	-0.482183	2.48331	71.9301	-85.8505	20.6715	0	0	0.247026
110	0	29.907	0	0	38.7354	5.23494	-37.172	-0.28205	-0.0415272	0.0272583	-12.8848	1.10E-15	-2.65625	0	0	-0.00987984	-3.2801	-6.97092	3.62626	419.93	390.681	631.557	364.853	364.853	364.853	-64.8234	237.674	-82.9643	255.658	415.122	211.111	139.473	139.473	139.473	-93.8905	3.29445	-36.0342	36.5763	5.03914	-6.48878	0.505416	-0.329751	2.53153	78.6535	-48.8988	14.4849	0	0	0.301793
111	0	29.5341	0	0	38.0264	5.15897	-36.851	-0.287565	-0.0326039	0.034925	-12.5862	-2.38E-15	-2.32716	0	0	-0.0146964	-3.21814	-5.15793	4.21189	408.857	389.794	632.46	366.053	366.053	366.053	-67.7246	238.133	-82.8176	239.287	414.609	213.747	139.473	139.473	139.473	-92.7781	2.83942	-36.2002	34.4599	4.85645	-6.7047	0.486828	-0.203139	2.5648	49.2963	-16.3655	7.46288	0	0	0.198341
112	0	28.9632	0	0	37.1016	5.10137	-36.6057	-0.284862	-0.0260896	0.0450465	-11.9541	-1.32E-16	-2.12431	0	0	-0.0186584	-3.09689	-3.34441	4.62523	397.828	388.986	633.87	367.181	367.181	367.181	-70.9087	238.701	-82.7977	222.999	414.109	216.993	139.473	139.473	139.473	-91.3735	2.45644	-36.3521	32.3605	4.60153	-6.78016	0.571308	-0.137578	2.55064	-15.7765	8.71078	0.615297	0	0	-0.0555784
113	0	28.193	0	0	35.9618	5.06202	-36.4373	-0.275059	-0.0234074	0.0571863	-11.0344	1.55E-15	-2.06091	0	0	-0.021431	-2.9286	-1.56078	4.84537	387.006	388.271	635.78	368.246	368.246	368.246	-74.3861	239.384	-82.8896	206.855	413.663	220.828	139.473	139.473	139.473	-89.6643	2.15234	-36.4764	30.3158	4.25307	-6.74625	0.720458	-0.137499	2.48228	-105.539	24.8549	-5.00438	0	0	-0.395886
114	0	27.2266	0	0	34.606	5.038	-36.3341	-0.260463	-0.0252775	0.0701065	-9.93086	6.25E-15	-2.1152	0	0	-0.0229449	-2.71556	0.168105	4.88004	376.572	387.666	638.144	369.274	369.274	369.274	-78.1933	240.181	-83.0593	190.932	413.306	225.204	139.473	139.473	139.473	-87.6469	1.92079	-36.5617	28.3358	3.7882	-6.62759	0.885159	-0.168366	2.37666	-206.727	33.1611	-8.43134	0	0	-0.755324
115	0	26.0672	0	0	33.0319	5.02559	-36.2807	-0.243873	-0.0317262	0.0823391	-8.78388	-3.09E-15	-2.25412	0	0	-0.0234041	-2.45295	1.821	4.7543	366.694	387.191	640.885	370.307	370.307	370.307	-82.3876	241.076	-83.2714	175.326	413.061	230.047	139.473	139.473	139.473	-85.3237	1.74991	-36.6018	26.4189	3.18964	-6.44071	1.03769	-0.172268	2.2583	-311.412	36.9297	-9.04777	0	0	-1.0957
116	0	24.7164	0	0	31.2371	5.02198	-36.2651	-0.227856	-0.0419694	0.0924702	-7.74534	-1.14E-15	-2.44016	0	0	-0.0232598	-2.13823	3.37673	4.50353	357.525	386.868	643.907	371.392	371.392	371.392	-87.0436	242.032	-83.501	160.135	412.936	235.265	139.473	139.473	139.473	-82.6991	1.62821	-36.5976	24.5689	2.463	-6.1965	1.17248	-0.106904	2.14213	-416.801	38.7287	-6.77065	0	0	-1.39774
117	0	23.1735	0	0	29.2202	5.02602	-36.2825	-0.21464	-0.0543783	0.0993703	-6.98554	4.82E-15	-2.62745	0	0	-0.0232525	-1.77948	4.81091	4.1701	349.207	386.721	647.114	372.57	372.57	372.57	-92.2555	242.989	-83.7389	145.457	412.92	240.763	139.473	139.473	139.473	-79.778	1.54698	-36.5574	22.8069	1.64594	-5.90606	1.28876	0.0249069	2.02687	-520.379	38.0526	-2.07041	0	0	-1.63752
118	0	21.4388	0	0	26.9825	5.03791	-36.3337	-0.205974	-0.0664671	0.102003	-6.68317	-4.14E-15	-2.74335	0	0	-0.0243936	-1.39673	6.09401	3.79961	341.878	386.765	650.406	373.857	373.857	373.857	-98.1371	243.859	-83.9852	131.376	412.989	246.449	139.473	139.473	139.473	-76.5658	1.50008	-36.4945	21.1734	0.79916	-5.59048	1.38615	0.178882	1.89941	-617.504	32.5512	4.03756	0	0	-1.77781
119	0	19.518	0	0	24.5321	5.05827	-36.4212	-0.203087	-0.0753465	0.0998356	-7.00957	5.08E-16	-2.69409	0	0	-0.0278485	-1.01583	7.19206	3.43618	335.677	387.007	653.68	375.255	375.255	375.255	-104.816	244.53	-84.237	117.961	413.106	252.252	139.473	139.473	139.473	-73.0708	1.48263	-36.4226	19.7212	-0.0140117	-5.28744	1.47728	0.29474	1.745	-704.704	20.1906	10.2051	0	0	-1.78494
120	0	17.4286	0	0	21.889	5.08683	-36.5436	-0.206556	-0.0781061	0.0923837	-8.09519	-5.24E-15	-2.36884	0	0	-0.0346453	-0.658705	8.07032	3.12102	330.74	387.435	656.813	376.752	376.752	376.752	-112.418	244.867	-84.4738	105.263	413.234	258.126	139.473	139.473	139.473	-69.3102	1.48934	-36.3506	18.5012	-0.745299	-5.04596	1.58	0.332125	1.55941	-778.177	1.89306	15.0603	0	0	-1.63365
121	0	15.2052	0	0	19.0919	5.12155	-36.6918	-0.215806	-0.0723995	0.079459	-9.96742	-1.69E-15	-1.66647	0	0	-0.0451035	-0.335869	8.69925	2.89415	327.197	388.025	659.659	378.346	378.346	378.346	-121.036	244.719	-84.648	93.3154	413.343	264.063	139.473	139.473	139.473	-65.3156	1.51406	-36.2796	17.5518	-1.36732	-4.91072	1.69592	0.291101	1.353	-831.413	-17.7792	17.4779	0	0	-1.31807
122	0	12.9025	0	0	16.2033	5.15904	-36.8513	-0.22909	-0.0574399	0.061199	-12.5259	4.06E-15	-0.556245	0	0	-0.0583291	-0.0454221	9.05953	2.79424	325.158	388.74	662.06	380.043	380.043	380.043	-130.706	243.933	-84.6852	82.1348	413.419	270.096	139.473	139.473	139.473	-61.1384	1.55028	-36.201	16.894	-1.86819	-4.90961	1.79264	0.206282	1.14479	-853.26	-32.673	16.8326	0	0	-0.867004
123	0	10.5927	0	0	13.3092	5.19646	-37.0097	-0.243768	-0.034821	0.039112	-15.5486	2.37E-15	0.870906	0	0	-0.0720082	0.221602	9.14456	2.85206	324.693	389.543	663.864	381.862	381.862	381.862	-141.368	242.37	-84.4908	71.7292	413.462	276.293	139.473	139.473	139.473	-56.851	1.59098	-36.0979	16.5342	-2.242	-5.05183	1.83749	0.123642	0.953515	-837.748	-37.8834	13.1941	0	0	-0.358456
124	0	8.36035	0	0	10.5129	5.23352	-37.166	-0.257107	-0.00889515	0.0162251	-18.746	-3.72E-15	2.37678	0	0	-0.0828397	0.473546	8.96097	3.08365	325.816	390.4	664.947	383.821	383.821	383.821	-152.857	239.939	-83.9566	62.1045	413.494	282.746	139.473	139.473	139.473	-52.5453	1.62636	-35.9481	16.4661	-2.48168	-5.33132	1.8206	0.075642	0.791075	-789.714	-32.087	7.46614	0	0	0.109714
125	0	6.29318	0	0	7.9241	5.27348	-37.3338	-0.267383	0.0144971	-0.00366992	-21.8458	5.41E-15	3.65238	0	0	-0.0876312	0.712913	8.52766	3.48775	328.479	391.287	665.229	385.922	385.922	385.922	-164.908	236.618	-82.967	53.2777	413.545	289.547	139.473	139.473	139.473	-48.3255	1.64141	-35.7299	16.6712	-2.57787	-5.73044	1.74736	0.0644881	0.659851	-721.295	-18.7227	1.26805	0	0	0.464443
126	0	4.47324	0	0	5.64479	5.3228	-37.5398	-0.274462	0.0299818	-0.0172873	-24.6541	7.44E-15	4.4285	0	0	-0.0844693	0.936327	7.87333	4.04635	332.578	392.192	664.68	388.149	388.149	388.149	-177.178	232.481	-81.4136	45.2888	413.648	296.767	139.473	139.473	139.473	-44.2984	1.61693	-35.4275	17.1183	-2.52413	-6.22507	1.63062	0.0646977	0.558223	-646.76	-4.515	-3.53305	0	0	0.68274
127	0	2.96911	0	0	3.75952	5.38974	-37.8176	-0.279027	0.0338254	-0.0220133	-27.032	-6.77E-16	4.53056	0	0	-0.0732373	1.13925	7.03274	4.7271	337.961	393.117	663.31	390.47	390.47	390.47	-189.277	227.699	-79.2235	38.2073	413.827	304.433	139.473	139.473	139.473	-40.5619	1.53563	-35.0362	17.7642	-2.32508	-6.78854	1.48787	0.0412497	0.478122	-579.705	3.17283	-5.28132	0	0	0.791558
128	0	1.82988	0	0	2.32869	5.48222	-38.1979	-0.281787	0.0248223	-0.0168598	-28.8746	-5.41E-15	3.92341	0	0	-0.0556205	1.32165	6.0429	5.48705	344.443	394.069	661.159	392.845	392.845	392.845	-200.798	222.531	-76.4051	32.1323	414.085	312.513	139.473	139.473	139.473	-37.195	1.39113	-34.5639	18.5573	-2.00223	-7.39171	1.33509	-0.0211543	0.416092	-529.444	0.312919	-2.87848	0	0	0.842619
129	0	1.08075	0	0	1.38484	5.6057	-38.6994	-0.283512	0.00455618	-0.00189033	-30.1465	2.71E-15	2.72773	0	0	-0.0345737	1.49062	4.93959	6.27737	351.827	395.065	658.295	395.224	395.224	395.224	-211.35	217.293	-73.095	27.1835	414.405	320.909	139.473	139.473	139.473	-34.2505	1.19547	-34.0298	19.4422	-1.59365	-8.00123	1.18533	-0.115368	0.371497	-501.064	-13.4046	3.88317	0	0	0.882813
130	0	0.720955	0	0	0.931978	5.76173	-39.3231	-0.28453	-0.0231876	0.0212677	-30.8631	5.41E-15	1.18169	0	0	-0.0132253	1.65884	3.75443	7.0479	359.916	396.118	654.804	397.548	397.548	397.548	-220.592	212.318	-69.5844	23.4887	414.75	329.466	139.473	139.473	139.473	-31.7527	0.980917	-33.4619	20.3676	-1.1473	-8.5778	1.0379	-0.212937	0.350175	-492.844	-34.8021	14.4584	0	0	0.932891
131	0	0.725596	0	0	0.947967	5.9483	-40.0542	-0.284277	-0.0535365	0.0501237	-31.0581	-1.35E-14	-0.439103	0	0	0.00599057	1.83958	2.51225	7.74844	368.525	397.237	650.8	399.733	399.733	399.733	-228.279	207.896	-66.2995	21.1695	415.073	337.983	139.473	139.473	139.473	-29.7003	0.794207	-32.8963	21.2967	-0.709845	-9.07803	0.870136	-0.273958	0.366015	-495.232	-57.2867	27.4504	0	0	0.987254
132	0	1.04995	0	0	1.3885	6.16124	-40.8695	-0.281458	-0.0826201	0.0816926	-30.7753	6.77E-15	-1.96819	0	0	0.0215199	2.04053	1.22843	8.32448	377.484	398.421	646.428	401.668	401.668	401.668	-234.276	204.229	-63.7252	20.3298	415.33	346.24	139.473	139.473	139.473	-28.0745	0.684909	-32.3746	22.2217	-0.312651	-9.46247	0.655706	-0.270952	0.427962	-495.993	-74.2941	41.1902	0	0	1.03917
133	0	1.63663	0	0	2.19371	6.39545	-41.7433	-0.274579	-0.108485	0.113769	-30.0673	1.35E-15	-3.40137	0	0	0.0325859	2.2606	-0.0927336	8.71277	386.632	399.659	641.862	403.219	403.219	403.219	-238.551	201.426	-62.2979	21.0474	415.49	354.014	139.473	139.473	139.473	-26.8484	0.693621	-31.9388	23.1752	0.0370083	-9.70502	0.415894	-0.213005	0.528158	-493.613	-82.7674	53.9347	0	0	1.10776
134	0	2.4252	0	0	3.29787	6.64393	-42.6444	-0.262541	-0.130547	0.144765	-28.9929	0	-4.82645	0	0	0.0392232	2.49351	-1.45636	8.8494	395.828	400.929	637.297	404.245	404.245	404.245	-241.12	199.531	-62.3239	23.372	415.534	361.088	139.473	139.473	139.473	-25.9973	0.846232	-31.6233	24.2249	0.349737	-9.79224	0.233322	-0.152252	0.637821	-500.801	-85.1984	64.2104	0	0	1.23721
135	0	3.36243	0	0	4.6402	6.89551	-43.5305	-0.244931	-0.148934	0.173239	-27.6017	-2.71E-15	-6.33505	0	0	0.0422756	2.737	-2.87173	8.69404	404.974	402.206	632.919	404.618	404.618	404.618	-241.986	198.574	-63.9488	27.3256	415.453	367.257	139.473	139.473	139.473	-25.5052	1.15499	-31.4483	25.4453	0.630053	-9.70853	0.198115	-0.148582	0.725094	-532.8	-85.865	71.3194	0	0	1.47554
136	0	4.40887	0	0	6.17076	7.13331	-44.3442	-0.221989	-0.163857	0.197519	-25.9179	-2.71E-15	-7.94679	0	0	0.0431766	3.00063	-4.34621	8.25522	414.048	403.476	628.889	404.238	404.238	404.238	-241.115	198.594	-67.1585	32.9039	415.246	372.327	139.473	139.473	139.473	-25.3672	1.62172	-31.4189	26.8822	0.847408	-9.41897	0.333747	-0.228334	0.774594	-591.269	-86.3437	75.4036	0	0	1.83897
137	0	5.5388	0	0	7.84783	7.33536	-45.018	-0.194739	-0.175148	0.215926	-23.9678	5.41E-15	-9.56923	0	0	0.0435702	3.30683	-5.88251	7.59685	423.096	404.732	625.325	403.052	403.052	403.052	-238.451	199.626	-71.7754	40.0773	414.917	376.128	139.473	139.473	139.473	-25.5872	2.23799	-31.5247	28.5344	0.924429	-8.86716	0.560397	-0.379284	0.795585	-656.931	-87.6336	77.2358	0	0	2.27041
138	0	6.73496	0	0	9.62921	7.47778	-45.4833	-0.165348	-0.182221	0.227327	-21.8389	-6.77E-15	-11.0169	0	0	0.0448277	3.68605	-7.48053	6.81521	432.206	405.973	622.308	401.064	401.064	401.064	-233.974	201.659	-77.4489	48.794	414.466	378.518	139.473	139.473	139.473	-26.1713	2.98149	-31.7436	30.3689	0.75051	-7.99374	0.741418	-0.554024	0.825023	-700.321	-91.3223	77.3681	0	0	2.64855
139	0	7.98298	0	0	11.4662	7.53972	-45.6833	-0.136684	-0.184427	0.231024	-19.6786	-4.06E-15	-12.0759	0	0	0.0474715	4.16886	-9.14184	5.99893	441.451	407.185	619.878	398.356	398.356	398.356	-227.758	204.61	-83.679	58.9859	413.897	379.396	139.473	139.473	139.473	-27.123	3.81311	-32.0453	32.3632	0.213685	-6.77418	0.775476	-0.666869	0.924251	-699.974	-96.3734	75.9338	0	0	2.86333
140	0	9.26812	0	0	13.3043	7.50889	-45.584	-0.111509	-0.181029	0.226649	-17.6496	-5.41E-15	-12.5385	0	0	0.0508522	4.77409	-10.8724	5.19763	450.841	408.347	618.053	395.114	395.114	395.114	-219.994	208.328	-89.8936	70.5762	413.217	378.712	139.473	139.473	139.473	-28.4411	4.67892	-32.3968	34.5425	-0.758874	-5.26479	0.667134	-0.599084	1.14417	-655.502	-93.7763	72.6528	0	0	2.90576
141	0	10.5735	0	0	15.0908	7.38649	-45.186	-0.0918782	-0.171542	0.213976	-15.8867	0	-12.2569	0	0	0.0533602	5.49091	-12.6807	4.41882	460.321	409.422	616.853	391.61	391.61	391.61	-210.972	212.61	-95.5583	83.4844	412.435	376.471	139.473	139.473	139.473	-30.1186	5.51802	-32.7678	36.9736	-2.16106	-3.62655	0.514183	-0.27718	1.48473	-583.713	-74.2717	67.5332	0	0	2.85797
142	0	11.8789	0	0	16.7838	7.18927	-44.5324	-0.078849	-0.157066	0.194482	-14.4694	-1.35E-15	-11.2553	0	0	0.0533664	6.26538	-14.5718	3.65008	469.783	410.366	616.328	388.13	388.13	388.13	-201.035	217.227	-100.277	97.6265	411.566	372.74	139.473	139.473	139.473	-32.1432	6.27436	-33.1358	39.7074	-3.88758	-2.08006	0.448798	0.209991	1.86428	-510.319	-45.062	61.2383	0	0	2.79632
143	0	13.1616	0	0	18.3587	6.94537	-43.703	-0.0725097	-0.139978	0.171314	-13.4179	1.35E-15	-9.71827	0	0	0.050294	7.00965	-16.5388	2.8926	479.116	411.13	616.557	384.884	384.884	384.884	-190.524	221.936	-103.845	112.914	410.626	367.636	139.473	139.473	139.473	-34.4971	6.90823	-33.4895	42.715	-5.75684	-0.795293	0.58501	0.632517	2.18113	-461.369	-27.9816	54.8898	0	0	2.74307
144	0	14.3991	0	0	19.8086	6.68551	-42.7927	-0.0722886	-0.122908	0.148204	-12.7106	2.71E-15	-7.91644	0	0	0.0448794	7.63378	-18.5574	2.19147	488.238	411.662	617.628	381.977	381.976	381.977	-179.754	226.493	-106.242	129.26	409.633	361.314	139.473	139.473	139.473	-37.1579	7.40086	-33.8305	45.8763	-7.56505	0.188726	0.925921	0.811335	2.38911	-444.062	-35.042	49.3974	0	0	2.67079
145	0	15.5731	0	0	21.1387	6.43495	-41.8883	-0.077697	-0.106834	0.127339	-12.3337	6.77E-16	-6.05151	0	0	0.0384926	8.07401	-20.5874	1.638	497.118	411.918	619.604	379.431	379.431	379.431	-168.994	230.67	-107.573	146.581	408.609	353.939	139.473	139.473	139.473	-40.1002	7.75021	-34.1697	49.0214	-9.13112	0.935235	1.32423	0.766314	2.51205	-435.892	-52.4589	44.2107	0	0	2.50296
146	0	16.6694	0	0	22.3585	6.21058	-41.0556	-0.0882183	-0.0922276	0.110005	-12.2733	-1.35E-15	-4.29954	0	0	0.0324589	8.29915	-22.5811	1.33202	505.735	411.866	622.513	377.244	377.244	377.244	-158.471	234.293	-108.002	164.807	407.573	345.683	139.473	139.473	139.473	-43.2962	7.96368	-34.5212	51.981	-10.3184	1.51432	1.59717	0.610204	2.59469	-407.655	-62.536	38.2966	0	0	2.15884
147	0	17.6776	0	0	23.4756	6.02093	-40.3345	-0.103775	-0.0790254	0.0972188	-12.552	-2.03E-15	-2.77041	0	0	0.0276246	8.3052	-24.4916	1.33277	514.031	411.487	626.329	375.42	375.42	375.42	-148.358	237.251	-107.716	183.879	406.549	336.713	139.473	139.473	139.473	-46.7157	8.05262	-34.8945	54.6198	-11.0503	1.93733	1.67253	0.442246	2.64727	-350.319	-57.7482	30.7449	0	0	1.66507
148	0	18.5911	0	0	24.4937	5.86715	-39.7381	-0.124428	-0.0672687	0.0895168	-13.2075	-3.38E-15	-1.53015	0	0	0.0242669	8.10853	-26.2755	1.63727	521.898	410.784	630.967	373.987	373.987	373.987	-138.769	239.505	-106.885	203.756	405.565	327.193	139.473	139.473	139.473	-50.3276	8.02864	-35.2917	56.8492	-11.3128	2.15961	1.60573	0.307068	2.6447	-276.45	-41.8698	21.8171	0	0	1.13844
149	0	19.4087	0	0	25.4131	5.74435	-39.2541	-0.149671	-0.0571174	0.0864327	-14.2334	-2.37E-15	-0.600871	0	0	0.0221465	7.73896	-27.8923	2.19289	529.193	409.776	636.289	372.965	372.965	372.965	-129.762	241.078	-105.648	224.415	404.658	317.286	139.473	139.473	139.473	-54.1026	7.90019	-35.7071	58.6246	-11.1359	2.11981	1.46595	0.225154	2.56764	-197.95	-19.7859	12.208	0	0	0.664175
150	0	20.1338	0	0	26.2312	5.64349	-38.8515	-0.178461	-0.0489426	0.0866909	-15.5704	-1.69E-16	0.0191811	0	0	0.0207746	7.23222	-29.3028	2.91858	535.766	408.49	642.112	372.334	372.334	372.334	-121.359	242.031	-104.099	245.849	403.867	307.16	139.473	139.473	139.473	-58.015	7.67063	-36.1286	59.9368	-10.5682	1.77476	1.28475	0.198191	2.42239	-118.736	4.66718	2.84041	0	0	0.274648
151	0	20.7723	0	0	26.9425	5.55351	-38.4883	-0.209417	-0.0426444	0.0885846	-17.1134	-1.02E-15	0.385371	0	0	0.0195901	6.62497	-30.4714	3.71883	541.47	406.954	648.227	372.027	372.027	372.027	-113.551	242.448	-102.294	268.059	403.235	296.991	139.473	139.473	139.473	-62.0425	7.33879	-36.5395	60.8043	-9.66248	1.1207	1.06844	0.19771	2.22902	-38.6892	26.3399	-5.85711	0	0	-0.010449
152	0	21.3306	0	0	27.5398	5.46336	-38.1207	-0.241226	-0.0378855	0.0900212	-18.7416	2.03E-15	0.577728	0	0	0.0181258	5.95545	-31.3687	4.49326	546.168	405.19	654.406	371.942	371.942	371.942	-106.319	242.416	-100.265	291.043	402.798	286.964	139.473	139.473	139.473	-66.1651	6.90142	-36.9208	61.2653	-8.47241	0.208195	0.824546	0.184917	2.01008	41.0744	39.5783	-13.5221	0	0	-0.162145
153	0	21.8134	0	0	28.0145	5.3637	-37.7098	-0.273055	-0.0333818	0.0879458	-20.3583	-5.96E-15	0.744716	0	0	0.0159778	5.26579	-31.9729	5.14544	549.74	403.218	660.413	371.966	371.966	371.966	-99.6363	242.014	-98.0367	314.778	402.584	277.269	139.473	139.473	139.473	-70.3624	6.35678	-37.2547	61.3669	-7.05593	-0.852698	0.552282	0.158589	1.79383	122.862	44.7313	-20.0976	0	0	-0.171539
154	0	22.2221	0	0	28.3597	5.24911	-37.2316	-0.304736	-0.0271988	0.0787215	-21.9149	-1.11E-14	1.08071	0	0	0.0127682	4.59952	-32.2721	5.58719	552.082	401.059	666.014	371.995	371.995	371.995	-93.4731	241.309	-95.6428	339.212	402.603	268.104	139.473	139.473	139.473	-74.6117	5.70999	-37.5265	61.157	-5.47522	-1.90366	0.253232	0.154756	1.6172	210.667	47.9279	-25.3934	0	0	-0.0528209
155	0	22.5535	0	0	28.5734	5.12023	-36.6862	-0.336233	-0.0173046	0.0594113	-23.3806	-5.86E-15	1.78581	0	0	0.00817673	3.99361	-32.2654	5.7411	553.108	398.739	671.004	371.939	371.939	371.939	-87.7873	240.348	-93.1394	364.233	402.85	259.666	139.473	139.473	139.473	-78.8856	4.9788	-37.7274	60.6806	-3.79302	-2.76636	-0.0489535	0.205452	1.51648	304.811	55.003	-28.756	0	0	0.169896
156	0	22.8007	0	0	28.6615	4.9843	-36.1024	-0.367253	-0.00256681	0.0283081	-24.7154	1.86E-15	2.98648	0	0	0.00223779	3.46972	-31.963	5.54709	552.754	396.298	675.222	371.739	371.739	371.739	-82.522	239.165	-90.6088	389.662	403.297	252.146	139.473	139.473	139.473	-83.1519	4.19649	-37.8557	59.9787	-2.0688	-3.27973	-0.310574	0.310323	1.50818	400.237	66.8725	-28.9089	0	0	0.468397
157	0	22.957	0	0	28.6393	4.85372	-35.5331	-0.39684	0.0172977	-0.0144535	-25.8365	-1.09E-14	4.71978	0	0	-0.00437479	3.03005	-31.3846	4.9739	551.001	393.796	678.575	371.382	371.382	371.382	-77.6102	237.782	-88.1512	415.237	403.895	245.716	139.473	139.473	139.473	-87.3742	3.40952	-37.9185	59.0852	-0.359088	-3.33448	-0.487716	0.440879	1.58209	488.854	79.9775	-24.7982	0	0	0.80745
158	0	23.0194	0	0	28.5305	4.74283	-35.0431	-0.423249	0.0416415	-0.0671963	-26.604	1.88E-15	6.90732	0	0	-0.0102736	2.65926	-30.5579	4.02991	547.892	391.314	681.042	370.906	370.906	370.906	-72.9882	236.216	-85.8692	440.62	404.582	240.508	139.473	139.473	139.473	-91.5127	2.66996	-37.9314	58.0241	1.28043	-2.89529	-0.556871	0.549391	1.70329	562.836	86.6714	-16.1502	0	0	1.15585
159	0	22.9934	0	0	28.3647	4.66409	-34.6915	-0.444443	0.0695136	-0.127371	-26.8543	1.40E-14	9.38871	0	0	-0.0138232	2.33161	-29.518	2.7678	543.558	388.952	682.671	370.396	370.396	370.396	-68.6121	234.484	-83.8513	465.408	405.279	236.6	139.473	139.473	139.473	-95.5254	2.02511	-37.9175	56.8108	2.79287	-2.0044	-0.529958	0.600794	1.83487	619.438	80.4673	-4.27093	0	0	1.49055
160	0	22.895	0	0	28.1744	4.62501	-34.5159	-0.458449	0.100091	-0.192073	-26.4325	9.81E-15	11.9608	0	0	-0.0139309	2.0197	-28.3091	1.2784	538.221	386.809	683.567	369.969	369.969	369.969	-64.4688	232.612	-82.1596	489.157	405.906	233.994	139.473	139.473	139.473	-99.3675	1.50866	-37.9037	55.459	4.12182	-0.768957	-0.445319	0.581311	1.94506	660.921	58.1795	8.09652	0	0	1.79741
161	0	22.7484	0	0	27.9909	4.62638	-34.522	-0.463907	0.133064	-0.258115	-25.2425	-6.09E-15	14.4335	0	0	-0.0107231	1.70162	-26.9856	-0.325068	532.183	384.971	683.87	369.748	369.748	369.748	-60.5779	230.637	-80.8246	511.403	406.381	232.607	139.473	139.473	139.473	-102.99	1.13623	-37.9154	53.993	5.2211	0.664754	-0.343444	0.489002	2.00336	692.115	20.1431	17.4458	0	0	2.06295
162	0	22.5828	0	0	27.8388	4.66171	-34.6808	-0.460478	0.168549	-0.322028	-23.2876	2.71E-15	16.6649	0	0	-0.00565313	1.36576	-25.6112	-1.92516	525.804	383.491	683.732	369.837	369.837	369.837	-56.9854	228.617	-79.8439	531.698	406.631	232.268	139.473	139.473	139.473	-106.338	0.90522	-37.9707	52.4549	6.06953	2.14506	-0.24339	0.331423	1.98707	715.997	-29.3781	20.9401	0	0	2.25713
163	0	22.4254	0	0	27.7308	4.71803	-34.9327	-0.449193	0.207039	-0.380356	-20.6978	4.06E-15	18.601	0	0	-0.000942777	1.01188	-24.2553	-3.4136	519.471	382.376	683.302	370.29	370.29	370.29	-53.7547	226.634	-79.1845	549.629	406.597	232.729	139.473	139.473	139.473	-109.347	0.797532	-38.0745	50.9033	6.67849	3.54322	-0.156847	0.128691	1.89134	736.847	-82.3627	17.5487	0	0	2.34995
164	0	22.2962	0	0	27.6641	4.77796	-35.199	-0.432048	0.24874	-0.429926	-17.6989	-1.76E-14	20.2662	0	0	0.00138508	0.648086	-22.9865	-4.69955	513.57	381.588	682.706	371.098	371.098	371.098	-50.958	224.79	-78.7873	564.842	406.246	233.685	139.473	139.473	139.473	-111.95	0.783813	-38.2159	49.4053	7.08448	4.76793	-0.0972681	-0.0896728	1.72986	760.298	-129.031	8.46445	0	0	2.32522
165	0	22.2038	0	0	27.6204	4.82342	-35.3998	-0.411335	0.292828	-0.468238	-14.5634	6.77E-15	21.7319	0	0	0.000350553	0.285982	-21.8663	-5.71495	508.446	381.045	682.041	372.195	372.195	372.195	-48.6678	223.198	-78.5766	577.048	405.579	234.803	139.473	139.473	139.473	-114.073	0.828746	-38.369	48.0265	7.3309	5.76608	-0.0913521	-0.301581	1.52615	794.134	-161.896	-3.54955	0	0	2.18835
166	0	22.1427	0	0	27.5695	4.84025	-35.4739	-0.389075	0.336422	-0.494094	-11.5736	1.35E-15	23.0402	0	0	-0.00362513	-0.0620869	-20.9448	-6.41957	504.372	380.637	681.367	373.471	373.471	373.471	-46.9482	221.977	-78.4724	586.03	404.635	235.754	139.473	139.473	139.473	-115.646	0.898117	-38.4978	46.825	7.44823	6.51666	-0.178346	-0.498104	1.3056	846.752	-178.271	-15.2967	0	0	1.95276
167	0	22.0937	0	0	27.478	4.8227	-35.3966	-0.366771	0.374639	-0.507317	-9.01739	-8.12E-15	24.1669	0	0	-0.00891844	-0.381747	-20.257	-6.80784	501.511	380.25	680.693	374.807	374.807	374.807	-45.841	221.232	-78.4049	591.641	403.483	236.243	139.473	139.473	139.473	-116.607	0.967626	-38.5631	45.8496	7.44272	7.02793	-0.386271	-0.675508	1.08993	921.512	-178.919	-24.4351	0	0	1.61786
168	0	22.0275	0	0	27.3177	4.77603	-35.1904	-0.345517	0.400896	-0.507703	-7.20415	-6.77E-15	24.9695	0	0	-0.0133632	-0.652959	-19.8223	-6.91361	499.894	379.787	679.977	376.095	376.095	376.095	-45.352	221.043	-78.3278	593.799	402.214	236.035	139.473	139.473	139.473	-116.91	1.03072	-38.5309	45.1398	7.2965	7.34145	-0.698708	-0.83528	0.892252	1008.45	-168.348	-29.8977	0	0	1.16546
169	0	21.9129	0	0	27.0746	4.71543	-34.9211	-0.32653	0.408744	-0.493786	-6.48223	-5.41E-15	25.2297	0	0	-0.0151957	-0.846702	-19.6432	-6.80622	499.42	379.194	679.128	377.246	377.246	377.246	-45.4448	221.448	-78.2247	592.495	400.917	234.977	139.473	139.473	139.473	-116.531	1.09994	-38.3794	44.7243	6.97536	7.53635	-1.04747	-0.967562	0.727126	1083.61	-151.359	-31.8947	0	0	0.594532
170	0	21.728	0	0	26.7549	4.66137	-34.6793	-0.311401	0.393853	-0.462947	-7.18891	0	24.7217	0	0	-0.0138796	-0.925585	-19.7058	-6.57476	499.879	378.466	678.018	378.196	378.196	378.196	-46.0451	222.436	-78.1074	587.802	399.664	233.024	139.473	139.473	139.473	-115.488	1.19941	-38.1038	44.617	6.44085	7.72322	-1.32598	-1.03445	0.621112	1114.87	-130.927	-31.4173	0	0	-0.0342374
171	0	21.4746	0	0	26.3906	4.63297	-34.5517	-0.30142	0.355255	-0.412181	-9.48995	9.47E-15	23.2669	0	0	-0.0100816	-0.852828	-19.9809	-6.30338	501.009	377.647	676.52	378.903	378.903	378.903	-47.0534	223.937	-78.0058	579.884	398.508	230.25	139.473	139.473	139.473	-113.849	1.35116	-37.7176	44.8134	5.6673	8.01947	-1.41562	-0.965351	0.613159	1071.26	-106.992	-29.6299	0	0	-0.580252
172	0	21.1889	0	0	26.0444	4.64209	-34.5927	-0.296585	0.295881	-0.340457	-13.1979	5.41E-15	20.7892	0	0	-0.00457853	-0.610829	-20.4251	-6.04381	502.546	376.815	674.554	379.343	379.343	379.343	-48.3582	225.824	-77.9546	569.023	397.481	226.858	139.473	139.473	139.473	-111.74	1.56279	-37.2509	45.286	4.66451	8.50475	-1.22148	-0.671167	0.736567	934.684	-75.421	-27.1421	0	0	-0.857046
173	0	20.9441	0	0	25.8075	4.68986	-34.8069	-0.295225	0.22289	-0.252434	-17.7114	3.38E-15	17.4134	0	0	0.00288258	-0.225435	-20.9808	-5.79499	504.271	376.059	672.131	379.494	379.494	379.494	-49.8401	227.923	-77.9822	555.619	396.604	223.147	139.473	139.473	139.473	-109.344	1.82419	-36.7469	45.9723	3.50094	9.16593	-0.725979	-0.0849527	0.996751	714.943	-27.7041	-23.4239	0	0	-0.741311
174	0	20.8349	0	0	25.7867	4.76785	-35.1542	-0.29331	0.146596	-0.159183	-22.0588	6.09E-15	13.5031	0	0	0.0133341	0.214274	-21.5759	-5.50116	506.02	375.461	669.381	379.31	379.31	379.31	-51.3713	230.032	-78.1108	540.181	395.892	219.467	139.473	139.473	139.473	-106.879	2.11605	-36.256	46.7542	2.31861	9.85275	-0.01986	0.778992	1.35063	451.501	47.1763	-17.3171	0	0	-0.313261
175	0	20.9473	0	0	26.0749	4.86314	-35.5744	-0.284841	0.0780881	-0.075708	-25.1255	4.40E-15	9.59251	0	0	0.0266221	0.556663	-22.1259	-5.07193	507.661	375.078	666.538	378.682	378.682	378.683	-52.8209	231.96	-78.3619	523.275	395.352	216.133	139.473	139.473	139.473	-104.549	2.42306	-35.827	47.4447	1.3238	10.2736	0.677371	1.71676	1.70902	208.589	140.866	-8.6825	0	0	0.0822946
176	0	21.3255	0	0	26.719	4.96467	-36.0173	-0.266378	0.0250672	-0.0127514	-26.1947	2.37E-15	6.14512	0	0	0.0399025	0.630009	-22.5445	-4.42023	509.055	374.947	663.86	377.463	377.463	377.463	-54.0735	233.566	-78.7606	505.445	394.977	213.356	139.473	139.473	139.473	-102.503	2.74218	-35.497	47.8249	0.731322	10.0751	1.00333	2.24491	1.95461	65.0846	201.824	0.0909037	0	0	0.126731
177	0	21.9606	0	0	27.7086	5.06721	-36.4595	-0.240579	-0.010077	0.0269816	-25.3277	1.35E-15	3.40664	0	0	0.049182	0.34344	-22.7699	-3.52211	510.006	375.095	661.468	375.607	375.607	375.607	-55.0439	234.777	-79.3341	487.141	394.749	211.205	139.473	139.473	139.473	-100.817	3.08373	-35.2859	47.7763	0.650741	9.05283	0.589423	1.88082	1.98824	90.4695	166.039	5.36263	0	0	0.00348732
178	0	22.8023	0	0	28.9884	5.17056	-36.9001	-0.21072	-0.030745	0.0487566	-22.9596	-2.71E-15	1.30732	0	0	0.051775	-0.22694	-22.7882	-2.46852	510.234	375.548	659.226	373.303	373.303	373.303	-55.6785	235.583	-80.1061	468.682	394.642	209.633	139.473	139.473	139.473	-99.4968	3.46665	-35.1956	47.3975	1.0022	7.35225	-0.203872	1.06456	1.90486	206.974	93.9487	7.0348	0	0	0.0649271
179	0	23.7805	0	0	30.4756	5.27466	-37.3387	-0.18147	-0.0405511	0.0574833	-19.8238	-5.79E-15	-0.216464	0	0	0.0481907	-0.908589	-22.6164	-1.41521	509.426	376.308	656.854	370.869	370.869	370.869	-55.9683	236.021	-81.0759	450.274	394.627	208.523	139.473	139.473	139.473	-98.5037	3.90409	-35.2133	46.901	1.61191	5.33969	-0.949259	0.294316	1.806	330.895	40.5876	6.33171	0	0	0.209794
180	0	24.8216	0	0	32.0761	5.37757	-37.7672	-0.158026	-0.0434508	0.0579132	-16.7309	-1.12E-15	-1.28297	0	0	0.0412922	-1.53919	-22.2767	-0.507451	507.311	377.342	654.095	368.566	368.566	368.566	-55.952	236.16	-82.2108	432.026	394.682	207.73	139.473	139.473	139.473	-97.7745	4.39533	-35.3161	46.4623	2.3302	3.3854	-1.35903	-0.194273	1.76697	402.91	19.4146	4.53688	0	0	0.248372
181	0	25.8641	0	0	33.7025	5.47531	-38.1696	-0.142527	-0.0432591	0.054034	-14.1851	1.16E-16	-2.05771	0	0	0.0338981	-2.02664	-21.7825	0.179055	503.739	378.583	650.83	366.531	366.531	366.531	-55.7024	236.08	-83.4522	413.981	394.789	207.128	139.473	139.473	139.473	-97.241	4.92528	-35.4775	46.1571	3.07849	1.72803	-1.33689	-0.397318	1.81668	396.935	17.3598	2.63824	0	0	0.175895
182	0	26.8663	0	0	35.2837	5.56207	-38.523	-0.135011	-0.0422922	0.0482774	-12.3988	1.19E-15	-2.65546	0	0	0.0277613	-2.35748	-21.1374	0.662596	498.72	379.95	647.105	364.788	364.788	364.788	-55.3145	235.86	-84.7251	396.144	394.935	206.623	139.473	139.473	139.473	-96.8433	5.4662	-35.6724	45.9741	3.83796	0.435261	-1.00661	-0.46334	1.92404	330.642	10.9155	1.37488	0	0	0.104246
183	0	27.806	0	0	36.7677	5.63111	-38.8017	-0.134102	-0.0418196	0.0417962	-11.3389	-5.56E-15	-3.15404	0	0	0.0233669	-2.56565	-20.3444	1.03052	492.408	381.35	643.082	363.304	363.304	363.304	-54.893	235.568	-85.9467	378.498	395.109	206.166	139.473	139.473	139.473	-96.5359	5.98094	-35.8793	45.8578	4.60658	-0.551528	-0.554175	-0.540154	2.04905	236.715	-16.4881	1.41385	0	0	0.101506
184	0	28.6767	0	0	38.1196	5.67575	-38.9808	-0.137907	-0.0417537	0.0352739	-10.8192	-2.39E-15	-3.55403	0	0	0.0204035	-2.69317	-19.4131	1.39236	485.045	382.682	638.967	362.035	362.035	362.035	-54.5436	235.265	-87.0329	361.016	395.3	205.743	139.473	139.473	139.473	-96.2887	6.42669	-36.0808	45.7442	5.35999	-1.35392	-0.14791	-0.684266	2.17569	148.979	-66.3584	2.58631	0	0	0.151493
185	0	29.4798	0	0	39.3167	5.69094	-39.0415	-0.145822	-0.0410817	0.0284053	-10.6858	3.45E-15	-3.79398	0	0	0.0183813	-2.76679	-18.3625	1.83559	476.889	383.844	634.949	360.971	360.971	360.971	-54.3635	235.001	-87.9071	343.667	395.5	205.368	139.473	139.473	139.473	-96.0824	6.76106	-36.2639	45.5813	6.03404	-2.10912	0.103699	-0.82905	2.33383	95.4217	-122.738	4.10978	0	0	0.191269
186	0	30.2157	0	0	40.345	5.67559	-38.9801	-0.157934	-0.0388328	0.0211013	-10.8322	3.60E-16	-3.81177	0	0	0.0167225	-2.80016	-17.2173	2.39559	468.144	384.74	631.176	360.158	360.158	360.158	-54.426	234.813	-88.5149	326.416	395.7	205.074	139.473	139.473	139.473	-95.9011	6.95276	-36.4182	45.3358	6.53945	-2.93856	0.182132	-0.843124	2.56387	88.5932	-159.698	5.04731	0	0	0.180678
187	0	30.8769	0	0	41.1964	5.63444	-38.8151	-0.174058	-0.0355277	0.0143128	-11.1736	1.95E-15	-3.64882	0	0	0.0148725	-2.81333	-16.0003	3.0511	458.924	385.295	627.769	359.686	359.686	359.686	-54.766	234.732	-88.8395	309.218	395.896	204.906	139.473	139.473	139.473	-95.7244	6.99229	-36.5363	44.9856	6.80588	-3.92195	0.184541	-0.6754	2.84229	113.412	-162.675	5.13702	0	0	0.149062
188	0	31.4464	0	0	41.865	5.57662	-38.5819	-0.192839	-0.0335199	0.0105313	-11.5971	6.98E-16	-3.4794	0	0	0.0124677	-2.84378	-14.7231	3.75287	449.272	385.467	624.835	359.64	359.64	359.64	-55.3851	234.774	-88.903	292.028	396.084	204.923	139.473	139.473	139.473	-95.5231	6.89256	-36.6131	44.4999	6.82511	-5.07428	0.265973	-0.458207	3.03733	133.663	-145.08	4.87649	0	0	0.140377
189	0	31.9044	0	0	42.343	5.51047	-38.3133	-0.212483	-0.0347272	0.0114027	-11.9937	-5.79E-15	-3.45836	0	0	0.00942499	-2.92768	-13.3781	4.46867	439.215	385.252	622.465	360.022	360.022	360.022	-56.281	234.952	-88.7461	274.814	396.266	205.194	139.473	139.473	139.473	-95.2617	6.67528	-36.6476	43.8168	6.65055	-6.33685	0.485339	-0.387885	3.03929	127.389	-133.367	4.91188	0	0	0.13916
190	0	32.2349	0	0	42.6179	5.4398	-38.0239	-0.232228	-0.038135	0.0158476	-12.3359	4.14E-15	-3.54499	0	0	0.00579335	-3.06821	-11.9399	5.20057	428.816	384.686	620.699	360.737	360.737	360.737	-57.4722	235.273	-88.4058	257.571	396.443	205.799	139.473	139.473	139.473	-94.9025	6.35744	-36.6419	42.842	6.35021	-7.59553	0.738565	-0.48128	2.90059	108.06	-132.546	5.38174	0	0	0.124275
191	0	32.426	0	0	42.6755	5.36524	-37.7161	-0.251327	-0.041649	0.0216667	-12.5978	-6.98E-16	-3.62576	0	0	0.00159435	-3.23003	-10.3794	5.95736	418.154	383.828	619.526	361.652	361.652	361.652	-58.991	235.743	-87.9151	240.312	396.62	206.819	139.473	139.473	139.473	-94.4071	5.95297	-36.6005	41.4813	5.96365	-8.72045	0.899324	-0.625475	2.74224	95.2706	-133.657	6.24592	0	0	0.118757
192	0	32.4645	0	0	42.5039	5.28806	-37.3948	-0.268696	-0.0434955	0.0272212	-12.7364	5.39E-15	-3.60569	0	0	-0.0031404	-3.36146	-8.67872	6.71801	407.298	382.752	618.906	362.67	362.67	362.67	-60.8596	236.363	-87.3139	223.065	396.798	208.333	139.473	139.473	139.473	-93.7355	5.48238	-36.5276	39.6869	5.50345	-9.59872	0.902429	-0.691775	2.66209	97.5295	-125.939	7.13635	0	0	0.171915
193	0	32.3325	0	0	42.0962	5.21282	-37.0788	-0.282671	-0.0431989	0.0319962	-12.6872	7.09E-15	-3.46874	0	0	-0.00825514	-3.42317	-6.84259	7.41509	396.289	381.522	618.807	363.758	363.759	363.759	-63.0734	237.135	-86.6573	205.862	396.981	210.408	139.473	139.473	139.473	-92.8465	4.97943	-36.4262	37.4936	4.98404	-10.1554	0.753516	-0.6288	2.68796	110.613	-106.423	7.6846	0	0	0.29897
194	0	32.0075	0	0	41.4496	5.14772	-36.8032	-0.291378	-0.0419245	0.0372543	-12.3886	3.76E-15	-3.29512	0	0	-0.0133829	-3.40465	-4.90065	7.94398	385.15	380.195	619.229	364.942	364.942	364.942	-65.6008	238.055	-86.0153	188.738	397.173	213.089	139.473	139.473	139.473	-91.6993	4.48914	-36.2965	35.0198	4.43779	-10.3633	0.547845	-0.473953	2.76894	113.383	-79.1997	7.44311	0	0	0.398372
195	0	31.4663	0	0	40.5629	5.10215	-36.6091	-0.29329	-0.0419255	0.0452701	-11.801	-2.87E-15	-3.21691	0	0	-0.0180125	-3.32185	-2.90026	8.19682	373.923	378.817	620.195	366.259	366.259	366.259	-68.4052	239.122	-85.456	171.738	397.379	216.398	139.473	139.473	139.473	-90.2581	4.05591	-36.1361	32.4242	3.91232	-10.2362	0.415294	-0.30973	2.82189	79.3313	-51.7948	6.23354	0	0	0.299485
196	0	30.6909	0	0	39.4327	5.08306	-36.5274	-0.288299	-0.0449045	0.0575273	-10.9566	-4.12E-16	-3.30416	0	0	-0.0217483	-3.20224	-0.893788	8.10222	362.701	377.434	621.734	367.719	367.719	367.719	-71.4755	240.334	-85.0235	154.926	397.608	220.328	139.473	139.473	139.473	-88.4972	3.708	-35.9414	29.8501	3.45391	-9.80949	0.429413	-0.195725	2.80262	-3.39218	-28.6691	4.24309	0	0	-0.0674506
197	0	29.6722	0	0	38.0519	5.09268	-36.5686	-0.277718	-0.0514654	0.0735135	-9.94725	5.27E-15	-3.53808	0	0	-0.0244252	-3.06841	1.0714	7.64622	351.642	376.104	623.845	369.3	369.3	369.3	-74.8471	241.687	-84.7237	138.398	397.872	224.844	139.473	139.473	139.473	-86.4033	3.44918	-35.7087	27.3906	3.08429	-9.12402	0.579096	-0.133066	2.71501	-126.797	-9.16871	2.23812	0	0	-0.61825
198	0	28.4089	0	0	36.4096	5.12864	-36.722	-0.263617	-0.0612539	0.0911768	-8.88711	3.30E-15	-3.8422	0	0	-0.0260614	-2.93122	2.95591	6.8689	340.95	374.893	626.487	370.973	370.973	370.973	-78.6064	243.162	-84.5261	122.27	398.183	229.884	139.473	139.473	139.473	-83.9742	3.26089	-35.4371	25.0879	2.78663	-8.22728	0.813162	-0.0845066	2.58396	-274.18	9.4708	1.19697	0	0	-1.21608
199	0	26.9038	0	0	34.4934	5.18548	-36.9633	-0.248364	-0.0732393	0.107884	-7.90689	8.46E-16	-4.12325	0	0	-0.0268792	-2.79232	4.72646	5.849	330.854	373.868	629.58	372.708	372.708	372.708	-82.8837	244.728	-84.3748	106.673	398.549	235.365	139.473	139.473	139.473	-81.2151	3.11108	-35.1305	22.9528	2.51431	-7.18288	1.07784	-0.0171085	2.427	-429.21	27.8979	1.85612	0	0	-1.75141
200	0	25.1617	0	0	32.2908	5.25619	-37.2613	-0.23441	-0.0857981	0.121055	-7.16915	4.91E-15	-4.28651	0	0	-0.0274641	-2.64988	6.35287	4.6864	321.585	373.089	633.014	374.484	374.484	374.484	-87.8425	246.328	-84.2006	91.7362	398.969	241.187	139.473	139.473	139.473	-78.1353	2.96403	-34.7984	20.9887	2.2207	-6.07278	1.33587	0.0739964	2.24859	-579.167	43.6679	4.43325	0	0	-2.15431
201	0	23.1896	0	0	29.7948	5.33317	-37.583	-0.223919	-0.0964783	0.128576	-6.86025	-3.38E-16	-4.21489	0	0	-0.0288719	-2.50196	7.80634	3.48701	313.364	372.598	636.656	376.274	376.274	376.274	-93.6668	247.873	-83.9278	77.5715	399.428	247.249	139.473	139.473	139.473	-74.7465	2.78832	-34.4546	19.2082	1.8864	-4.98676	1.56705	0.170106	2.04798	-714.274	53.8462	8.44362	0	0	-2.37803
202	0	21.0004	0	0	27.0096	5.40866	-37.8957	-0.218527	-0.102492	0.128779	-7.1744	5.41E-15	-3.79051	0	0	-0.0326187	-2.3464	9.05958	2.35125	306.387	372.414	640.356	378.055	378.055	378.055	-100.541	249.246	-83.4772	64.2662	399.905	253.458	139.473	139.473	139.473	-71.0652	2.56263	-34.1139	17.6365	1.52454	-4.00769	1.76372	0.244449	1.82776	-826.628	56.633	12.9837	0	0	-2.39293
203	0	18.6185	0	0	23.9591	5.47486	-38.1678	-0.219035	-0.100908	0.1207	-8.27407	-3.72E-15	-2.89468	0	0	-0.0403655	-2.17938	10.0883	1.36653	300.824	372.533	643.944	379.81	379.81	379.81	-108.626	250.29	-82.7687	51.8747	400.374	259.745	139.473	139.473	139.473	-67.1164	2.27949	-33.7883	16.3032	1.16487	-3.20306	1.92075	0.280259	1.59797	-908.895	53.0985	16.8505	0	0	-2.19005
204	0	16.0854	0	0	20.6955	5.52462	-38.3709	-0.225152	-0.0898084	0.104264	-10.2411	8.46E-16	-1.47645	0	0	-0.053182	-1.99444	10.8728	0.602303	296.81	372.927	647.243	381.54	381.54	381.54	-118.02	250.818	-81.7294	40.4182	400.813	266.077	139.473	139.473	139.473	-62.9396	1.94687	-33.4839	15.2327	0.832827	-2.62498	2.02763	0.276784	1.37286	-954.291	45.9838	18.9771	0	0	-1.79453
205	0	13.4642	0	0	17.3049	5.55283	-38.4855	-0.235224	-0.0694756	0.0809386	-13.0195	8.80E-15	0.378746	0	0	-0.0704293	-1.78384	11.4001	0.106024	294.438	373.556	650.076	383.269	383.268	383.268	-128.733	250.618	-80.3052	29.8903	401.21	272.466	139.473	139.473	139.473	-58.5944	1.58652	-33.1997	14.4378	0.539863	-2.31177	2.06957	0.250309	1.16554	-958.826	39.2033	18.6541	0	0	-1.27122
206	0	10.8399	0	0	13.9061	5.55831	-38.5078	-0.246861	-0.0426591	0.0538949	-16.42	-7.11E-15	2.45034	0	0	-0.0891459	-1.54182	11.6644	-0.100442	293.748	374.375	652.282	385.037	385.037	385.037	-140.646	249.482	-78.4712	20.2708	401.573	278.968	139.473	139.473	139.473	-54.1636	1.22797	-32.9276	13.919	0.288064	-2.28616	2.03829	0.224933	0.984893	-924.67	36.5007	15.7687	0	0	-0.711215
207	0	8.31481	0	0	10.6416	5.54511	-38.4542	-0.257757	-0.0145339	0.0276301	-20.1511	0	4.3999	0	0	-0.104388	-1.26859	11.6683	-0.0219558	294.725	375.343	653.735	386.892	386.892	386.892	-153.505	247.246	-76.234	11.5443	401.922	285.664	139.473	139.473	139.473	-49.7524	0.898896	-32.6551	13.6681	0.0812522	-2.55163	1.93864	0.217063	0.832023	-861.083	39.2061	11.0304	0	0	-0.202331
208	0	5.99944	0	0	7.66022	5.52262	-38.3627	-0.266714	0.00874492	0.00700155	-23.8889	1.35E-15	5.86597	0	0	-0.110906	-0.971806	11.423	0.312299	297.298	376.428	654.35	388.867	388.867	388.867	-166.919	243.839	-73.6254	3.71987	402.289	292.642	139.473	139.473	139.473	-45.481	0.615959	-32.3699	13.6711	-0.0693014	-3.09136	1.79422	0.220551	0.701446	-784.028	44.4349	5.93053	0	0	0.198187
209	0	4.0001	0	0	5.09874	5.50386	-38.2863	-0.273658	0.0218196	-0.004028	-27.3126	-6.09E-15	6.56107	0	0	-0.105188	-0.663862	10.9474	0.856413	301.348	377.612	654.089	390.973	390.973	390.973	-180.4	239.324	-70.6995	-3.15529	402.705	299.961	139.473	139.473	139.473	-41.4729	0.381625	-32.0654	13.9089	-0.148017	-3.87007	1.65194	0.208016	0.582162	-714.311	45.8819	2.40303	0	0	0.482142
210	0	2.40578	0	0	3.06532	5.50251	-38.2808	-0.279119	0.0219539	-0.00371838	-30.1374	-3.38E-15	6.36622	0	0	-0.0870077	-0.355168	10.268	1.56083	306.73	378.888	652.953	393.197	393.197	393.197	-193.401	233.921	-67.5497	-8.99352	403.194	307.63	139.473	139.473	139.473	-37.8391	0.189567	-31.7453	14.3534	-0.146131	-4.83347	1.54774	0.156315	0.469081	-667.179	38.2935	2.19954	0	0	0.685284
211	0	1.27637	0	0	1.62861	5.53021	-38.3936	-0.283768	0.00980007	0.00716111	-32.1658	1.35E-15	5.36481	0	0	-0.0596433	-0.0491523	9.41718	2.38241	313.288	380.258	650.973	395.497	395.497	395.497	-205.392	227.984	-64.3429	-13.6768	403.758	315.59	139.473	139.473	139.473	-34.663	0.035252	-31.4244	14.9644	-0.0696995	-5.90864	1.46551	0.0699427	0.369172	-641.742	21.8722	6.08452	0	0	0.845
212	0	0.634662	0	0	0.812754	5.59545	-38.6581	-0.287679	-0.0115716	0.0260755	-33.2998	0	3.77076	0	0	-0.0285306	0.256979	8.42916	3.28126	320.859	381.731	648.212	397.805	397.804	397.805	-215.92	221.947	-61.3418	-17.0746	404.381	323.72	139.473	139.473	139.473	-31.9917	-0.0758784	-31.1264	15.6939	0.0624219	-7.01135	1.35372	-0.0246303	0.302551	-625.599	0.871213	13.7403	0	0	0.970128
213	0	0.463742	0	0	0.597515	5.70379	-39.0928	-0.290182	-0.0381432	0.05052	-33.5551	4.06E-15	1.83136	0	0	0.000659813	0.567335	7.33463	4.20848	329.27	383.316	644.773	400.023	400.023	400.023	-224.676	216.237	-58.8861	-19.0626	405.029	331.85	139.473	139.473	139.473	-29.8344	-0.127438	-30.8785	16.4981	0.226237	-8.0608	1.1747	-0.101094	0.283781	-607.806	-20.147	23.925	0	0	1.05536
214	0	0.712037	0	0	0.925478	5.85786	-39.7017	-0.290122	-0.0659872	0.0786273	-33.0523	-8.12E-15	-0.237196	0	0	0.0237384	0.883259	6.15683	5.09709	338.329	385.017	640.794	402.038	402.038	402.038	-231.517	211.197	-57.333	-19.5357	405.657	339.783	139.473	139.473	139.473	-28.1696	-0.096565	-30.7073	17.3492	0.397678	-8.99106	0.934697	-0.150537	0.318405	-586.313	-38.8349	34.7855	0	0	1.10711
215	0	1.30514	0	0	1.71576	6.05667	-40.4717	-0.286127	-0.0924378	0.108708	-31.9672	-9.47E-15	-2.32196	0	0	0.0388339	1.20338	4.91023	5.86512	347.841	386.824	636.447	403.722	403.722	403.722	-236.435	207.044	-56.9903	-18.4134	406.226	347.308	139.473	139.473	139.473	-26.9574	0.0401885	-30.6357	18.2411	0.551819	-9.75306	0.676824	-0.175496	0.395488	-566.387	-53.9921	44.5694	0	0	1.14763
216	0	2.16072	0	0	2.87967	6.29418	-41.3684	-0.276869	-0.116226	0.139013	-30.4685	0	-4.40229	0	0	0.0462417	1.52629	3.60195	6.42947	357.627	388.719	631.921	404.949	404.949	404.949	-239.491	203.884	-58.0625	-15.642	406.706	354.213	139.473	139.473	139.473	-26.1537	0.302325	-30.6792	19.1873	0.663437	-10.3049	0.465538	-0.182263	0.496424	-557.39	-63.961	52.113	0	0	1.20909
217	0	3.2019	0	0	4.33334	6.55782	-42.3351	-0.261689	-0.136516	0.167182	-28.6943	1.08E-14	-6.45383	0	0	0.0478555	1.85302	2.23471	6.72561	367.547	390.674	627.406	405.599	405.599	405.599	-240.749	201.767	-60.6239	-11.1943	407.077	360.289	139.473	139.473	139.473	-25.721	0.702641	-30.8412	20.2166	0.713535	-10.598	0.350031	-0.175145	0.606249	-565.083	-65.8442	56.935	0	0	1.32125
218	0	4.36642	0	0	6.00463	6.82865	-43.2976	-0.240826	-0.152961	0.190885	-26.7388	0	-8.43123	0	0	0.0462938	2.18822	0.809595	6.72266	377.517	392.663	623.082	405.561	405.561	405.561	-240.234	200.73	-64.6103	-5.06957	407.331	365.344	139.473	139.473	139.473	-25.6352	1.24538	-31.1131	21.3654	0.694908	-10.5738	0.328997	-0.17745	0.7138	-585.696	-61.0429	59.4357	0	0	1.50026
219	0	5.60982	0	0	7.83341	7.08295	-44.1738	-0.215388	-0.165389	0.208318	-24.661	0	-10.2439	0	0	0.0441259	2.54214	-0.672991	6.42446	387.505	394.659	619.106	404.758	404.758	404.758	-237.937	200.8	-69.8225	2.70723	407.464	369.206	139.473	139.473	139.473	-25.8864	1.92458	-31.4755	22.6715	0.603702	-10.1763	0.356816	-0.225121	0.812339	-607.843	-55.6495	60.355	0	0	1.73861
220	0	6.90324	0	0	9.76654	7.29468	-44.8836	-0.18714	-0.173576	0.218733	-22.5111	2.71E-15	-11.7579	0	0	0.0432652	2.93391	-2.21394	5.85877	397.509	396.64	615.597	403.163	403.163	403.163	-233.858	201.972	-75.9372	12.0881	407.478	371.739	139.473	139.473	139.473	-26.4745	2.72232	-31.9024	24.1698	0.421047	-9.37208	0.393918	-0.332165	0.900568	-623.088	-55.9931	60.3494	0	0	2.01711
221	0	8.22841	0	0	11.7518	7.43875	-45.3566	-0.158558	-0.176924	0.221822	-20.375	1.35E-15	-12.8061	0	0	0.0446235	3.39157	-3.81617	5.06748	407.541	398.58	612.632	400.821	400.821	400.821	-228.056	204.173	-82.5274	23.0065	407.375	372.844	139.473	139.473	139.473	-27.4029	3.60695	-32.3657	25.8929	0.103195	-8.16717	0.430161	-0.46156	0.998198	-628.858	-63.335	59.6518	0	0	2.31421
222	0	9.57277	0	0	13.735	7.49529	-45.54	-0.132411	-0.174907	0.217705	-18.3716	-1.35E-15	-13.2495	0	0	0.0478494	3.94419	-5.48443	4.10394	417.616	400.45	610.253	397.848	397.848	397.848	-220.693	207.257	-89.102	35.384	407.163	372.473	139.473	139.473	139.473	-28.6732	4.53269	-32.8382	27.8725	-0.40782	-6.62256	0.475077	-0.529564	1.14413	-625.567	-72.3447	58.0352	0	0	2.60904
223	0	10.9255	0	0	15.6623	7.45447	-45.4077	-0.11126	-0.167108	0.206278	-16.6252	-1.35E-15	-12.9946	0	0	0.0514915	4.60645	-7.22454	3.03308	427.753	402.217	608.488	394.429	394.429	394.429	-212.03	211.022	-95.171	49.1363	406.852	370.627	139.473	139.473	139.473	-30.283	5.44271	-33.2968	30.1374	-1.15969	-4.86478	0.524742	-0.44914	1.38462	-609.272	-75.1897	55.1996	0	0	2.85693
224	0	12.2743	0	0	17.4871	7.32075	-44.9698	-0.0966994	-0.153915	0.187948	-15.2143	0	-12.0434	0	0	0.0535675	5.3623	-9.04255	1.92515	437.96	403.837	607.384	390.8	390.8	390.8	-202.396	215.243	-100.324	64.1769	406.458	367.364	139.473	139.473	139.473	-32.2251	6.27703	-33.7239	32.701	-2.16799	-3.07805	0.559463	-0.1868	1.73645	-573.338	-67.2588	50.8981	0	0	2.9841
225	0	13.6027	0	0	19.1774	7.1137	-44.278	-0.0891971	-0.136919	0.164126	-14.1638	0	-10.519	0	0	0.0526216	6.15841	-10.9429	0.843659	448.218	405.255	607.017	387.219	387.219	387.219	-192.139	219.69	-104.299	80.4157	405.999	362.796	139.473	139.473	139.473	-34.4868	6.98447	-34.109	35.5404	-3.40772	-1.46228	0.589974	0.188561	2.16332	-520.142	-53.8073	45.5972	0	0	2.937
226	0	14.8896	0	0	20.718	6.86353	-43.4193	-0.0882085	-0.118988	0.137969	-13.4558	-5.41E-15	-8.67274	0	0	0.0485764	6.91517	-12.9248	-0.156737	458.479	406.409	607.489	383.93	383.93	383.93	-181.58	224.137	-107.012	97.7579	405.492	357.075	139.473	139.473	139.473	-37.0478	7.53339	-34.4506	38.5823	-4.81348	-0.165063	0.7005	0.517509	2.57232	-470.968	-48.5971	40.6137	0	0	2.77038
227	0	16.1114	0	0	22.1087	6.60235	-42.4955	-0.0928778	-0.103033	0.113435	-13.0728	-4.74E-15	-6.79702	0	0	0.0426702	7.55204	-14.9767	-1.01028	468.688	407.24	608.9	381.126	381.126	381.126	-170.993	228.366	-108.539	116.108	404.949	350.378	139.473	139.473	139.473	-39.8807	7.91506	-34.7557	41.7068	-6.28413	0.769363	0.969329	0.665105	2.86474	-447.761	-59.5738	37.4752	0	0	2.59981
228	0	17.2477	0	0	23.3587	6.35593	-41.5975	-0.10265	-0.0904572	0.0930652	-13.0247	-2.03E-15	-5.10387	0	0	0.0365213	8.00907	-17.0733	-1.62225	478.819	407.698	611.327	378.916	378.916	378.916	-160.601	232.187	-109.049	135.378	404.38	342.884	139.473	139.473	139.473	-42.9542	8.1378	-35.0381	44.7716	-7.68907	1.38881	1.32423	0.638227	3.00351	-440.759	-76.2854	36.3637	0	0	2.42533
229	0	18.2845	0	0	24.4812	6.1406	-40.7914	-0.117038	-0.0813447	0.078139	-13.3151	-1.35E-15	-3.71057	0	0	0.0312744	8.25176	-19.1777	-1.89135	488.853	407.748	614.808	377.31	377.31	377.31	-150.571	235.46	-108.748	155.5	403.79	334.763	139.473	139.473	139.473	-46.2377	8.21881	-35.313	47.6468	-8.8818	1.76409	1.58081	0.529177	3.01419	-417.559	-82.5648	35.8697	0	0	2.13853
230	0	19.2152	0	0	25.4899	5.96375	-40.114	-0.13496	-0.0756686	0.0693745	-13.8896	4.06E-15	-2.69539	0	0	0.0273378	8.26826	-21.2475	-1.76136	498.725	407.386	619.334	376.235	376.235	376.235	-141.008	238.103	-107.842	176.429	403.187	326.175	139.473	139.473	139.473	-49.703	8.17918	-35.5925	50.2405	-9.73581	1.92902	1.63657	0.410089	2.93604	-361.689	-73.1988	34.9388	0	0	1.70747
231	0	20.0396	0	0	26.3948	5.82502	-39.5729	-0.155095	-0.0733924	0.0668658	-14.6644	-3.38E-16	-2.08812	0	0	0.0245442	8.06796	-23.2374	-1.2509	508.295	406.637	624.826	375.578	375.578	375.578	-131.966	240.095	-106.516	198.14	402.577	317.265	139.473	139.473	139.473	-53.3246	8.04012	-35.882	52.5008	-10.1822	1.88081	1.52842	0.30994	2.77935	-282.471	-53.9272	33.7171	0	0	1.21491
232	0	20.7616	0	0	27.1992	5.71756	-39.1476	-0.176623	-0.0740087	0.0693245	-15.585	-3.05E-15	-1.84116	0	0	0.0224706	7.67914	-25.099	-0.443159	517.365	405.549	631.14	375.204	375.204	375.204	-123.46	241.458	-104.907	220.635	401.972	308.171	139.473	139.473	139.473	-57.0789	7.81848	-36.1797	54.4048	-10.2098	1.62059	1.32182	0.241006	2.56171	-191.98	-32.9463	32.6622	0	0	0.742258
233	0	21.387	0	0	27.8983	5.6302	-38.7981	-0.199308	-0.0761401	0.0742718	-16.6335	-2.37E-15	-1.81596	0	0	0.0206605	7.14268	-26.7825	0.538319	525.71	404.182	638.069	374.964	374.964	374.964	-115.491	242.244	-103.103	243.927	401.382	299.021	139.473	139.473	139.473	-60.9447	7.52398	-36.4784	55.948	-9.84289	1.18363	1.03564	0.224023	2.32633	-91.3525	-13.5336	31.5695	0	0	0.324582
234	0	21.9216	0	0	28.4826	5.55083	-38.4774	-0.2234	-0.0778475	0.0786388	-17.8179	-5.24E-15	-1.81819	0	0	0.0187179	6.50412	-28.2413	1.54603	533.091	402.586	645.364	374.717	374.717	374.717	-108.048	242.521	-101.157	268.034	400.818	289.95	139.473	139.473	139.473	-64.9028	7.1605	-36.7682	57.1414	-9.12147	0.64393	0.673584	0.25681	2.1219	21.6933	2.19234	29.894	0	0	-0.0115689
235	0	22.3688	0	0	28.9416	5.46981	-38.1471	-0.248947	-0.0773057	0.0798364	-19.1202	3.21E-15	-1.65874	0	0	0.0162434	5.80879	-29.4374	2.42235	539.27	400.8	652.747	374.363	374.364	374.364	-101.115	242.355	-99.1013	292.958	400.293	281.108	139.473	139.473	139.473	-68.9362	6.73028	-37.0401	58.012	-8.09374	0.106012	0.272428	0.310373	1.96912	142.399	12.4012	27.2998	0	0	-0.226515
236	0	22.7292	0	0	29.2677	5.38194	-37.7853	-0.276	-0.072625	0.0755216	-20.5103	2.54E-15	-1.15283	0	0	0.0128142	5.09998	-30.3441	3.019	544.034	398.849	659.935	373.866	373.866	373.866	-94.6678	241.803	-96.9722	318.669	399.815	272.656	139.473	139.473	139.473	-73.0288	6.23817	-37.2882	58.5966	-6.81344	-0.307896	-0.102455	0.349394	1.86234	260.897	17.4306	23.3869	0	0	-0.297261
237	0	23.0005	0	0	29.4589	5.28712	-37.3909	-0.304433	-0.0624408	0.0643269	-21.9387	-1.82E-15	-0.172206	0	0	0.00812254	4.41779	-30.9445	3.22048	547.217	396.754	666.653	373.244	373.244	373.244	-88.6804	240.906	-94.8165	345.087	399.394	264.774	139.473	139.473	139.473	-77.1635	5.69509	-37.5115	58.9276	-5.33779	-0.47481	-0.371585	0.343015	1.77723	363.411	18.4392	18.0699	0	0	-0.220887
238	0	23.1795	0	0	29.5203	5.18962	-36.9808	-0.333994	-0.0454527	0.044925	-23.3485	2.11E-15	1.37662	0	0	0.00214527	3.79686	-31.2286	2.96568	548.729	394.548	672.668	372.546	372.546	372.546	-83.1208	239.697	-92.6943	372.07	399.035	257.643	139.473	139.473	139.473	-81.321	5.11889	-37.7149	59.0149	-3.72807	-0.293134	-0.48127	0.288185	1.70117	440.472	18.3164	11.507	0	0	-0.0187123
239	0	23.2643	0	0	29.4648	5.09655	-36.5852	-0.364073	-0.0208835	0.0163145	-24.6667	1.15E-14	3.5134	0	0	-0.00463719	3.26131	-31.1908	2.26032	548.578	392.279	677.804	371.832	371.832	371.832	-77.9565	238.199	-90.6739	399.404	398.746	251.439	139.473	139.473	139.473	-85.4783	4.53282	-37.9084	58.8359	-2.05325	0.290109	-0.436088	0.224689	1.64957	492.375	22.0734	4.60148	0	0	0.26818
240	0	23.2571	0	0	29.3126	5.01646	-36.2413	-0.39347	0.0113515	-0.0219568	-25.7957	-7.98E-16	6.16853	0	0	-0.0111646	2.81734	-30.8324	1.17222	546.87	390.017	681.968	371.166	371.166	371.166	-73.1588	236.435	-88.823	426.798	398.533	246.318	139.473	139.473	139.473	-89.6077	3.96236	-38.1063	58.3466	-0.389601	1.25469	-0.306691	0.194843	1.64692	530.866	31.6609	-1.43485	0	0	0.608947
241	0	23.1657	0	0	29.0902	4.95793	-35.9881	-0.420347	0.050195	-0.0691779	-26.6091	-9.30E-15	9.15394	0	0	-0.01598	2.45074	-30.1678	-0.189962	543.792	387.833	685.15	370.625	370.625	370.625	-68.7064	234.433	-87.1996	453.885	398.399	242.393	139.473	139.473	139.473	-93.6761	3.43144	-38.3245	57.5117	1.18489	2.50328	-0.169192	0.200077	1.69267	567.086	41.9705	-5.7047	0	0	1.00263
242	0	23.0054	0	0	28.8291	4.92754	-35.8559	-0.442513	0.0935946	-0.123183	-26.9648	0	12.1862	0	0	-0.0178248	2.13378	-29.2299	-1.70095	539.605	385.798	687.41	370.306	370.306	370.306	-64.5871	232.234	-85.841	480.235	398.344	239.72	139.473	139.473	139.473	-97.6451	2.95807	-38.5768	56.3325	2.60029	3.88153	-0.0555038	0.211695	1.75274	602.864	45.2006	-8.34955	0	0	1.44236
243	0	22.8011	0	0	28.5636	4.92711	-35.8541	-0.457647	0.138959	-0.181158	-26.7096	-2.71E-15	14.9464	0	0	-0.0164102	1.83608	-28.0714	-3.23416	534.627	383.964	688.86	370.32	370.32	370.32	-60.7993	229.893	-84.7538	505.384	398.358	238.279	139.473	139.473	139.473	-101.472	2.5502	-38.8696	54.8527	3.8054	5.2148	0.0436036	0.189712	1.77561	632.652	34.3121	-10.448	0	0	1.8861
244	0	22.5863	0	0	28.3265	4.95119	-35.9588	-0.464122	0.184223	-0.240221	-25.7287	-3.38E-15	17.1943	0	0	-0.012831	1.53492	-26.761	-4.66795	529.231	382.36	689.642	370.753	370.753	370.753	-57.3522	227.487	-83.9074	528.865	398.421	237.964	139.473	139.473	139.473	-105.11	2.20346	-39.1966	53.1446	4.77437	6.35041	0.136385	0.115138	1.7275	653.734	7.61401	-13.5824	0	0	2.26897
245	0	22.3985	0	0	28.1426	4.98651	-36.1119	-0.461517	0.228521	-0.298568	-23.986	-2.71E-15	18.8575	0	0	-0.00913339	1.22058	-25.3772	-5.89216	523.822	380.988	689.907	371.637	371.637	371.637	-54.2653	225.116	-83.2375	550.238	398.503	238.589	139.473	139.473	139.473	-108.505	1.90288	-39.5357	51.2921	5.50687	7.19004	0.18514	0.00438383	1.61479	676.823	-30.7522	-18.7613	0	0	2.56161
246	0	22.2698	0	0	28.0233	5.01485	-36.2344	-0.450662	0.27186	-0.355009	-21.5456	6.77E-15	20.0375	0	0	-0.00730563	0.895824	-24.0018	-6.82435	518.801	379.822	689.797	372.942	372.942	372.942	-51.5616	222.897	-82.6591	569.111	398.562	239.892	139.473	139.473	139.473	-111.595	1.62981	-39.8484	49.3852	6.02198	7.70282	0.120799	-0.101069	1.47426	721.682	-72.7909	-25.7558	0	0	2.78041
247	0	22.2188	0	0	27.9634	5.01867	-36.2509	-0.43295	0.313506	-0.407486	-18.5469	-6.77E-15	20.9008	0	0	-0.00840307	0.569878	-22.7155	-7.43016	514.503	378.817	689.43	374.588	374.588	374.588	-49.259	220.959	-82.0833	585.152	398.553	241.556	139.473	139.473	139.473	-114.306	1.3712	-40.0848	47.5246	6.35038	7.91855	-0.0868806	-0.168886	1.33799	798.28	-111.48	-33.0195	0	0	2.91372
248	0	22.2452	0	0	27.9438	4.98648	-36.1118	-0.410241	0.35103	-0.452872	-15.2141	0	21.5811	0	0	-0.0122607	0.250467	-21.5912	-7.73002	511.162	377.916	688.897	376.466	376.466	376.466	-47.3647	219.431	-81.4333	598.096	398.435	243.232	139.473	139.473	139.473	-116.556	1.12557	-40.1915	45.8205	6.52536	7.90511	-0.404813	-0.192098	1.21983	900.013	-143.015	-38.5618	0	0	2.88828
249	0	22.331	0	0	27.9364	4.91562	-35.804	-0.384276	0.379835	-0.487075	-11.8154	1.35E-14	22.0902	0	0	-0.0176911	-0.0618108	-20.6874	-7.785	508.894	377.062	688.259	378.453	378.453	378.453	-45.8757	218.425	-80.655	607.753	398.177	244.572	139.473	139.473	139.473	-118.266	0.903169	-40.1226	44.3783	6.57452	7.73871	-0.740198	-0.186527	1.11766	1003.27	-166.516	-40.7416	0	0	2.60527
250	0	22.4454	0	0	27.9108	4.81167	-35.348	-0.356859	0.395052	-0.506162	-8.66331	1.35E-15	22.3782	0	0	-0.023006	-0.374066	-20.0396	-7.66649	507.715	376.199	687.543	380.436	380.436	380.436	-44.7827	218.023	-79.7244	614.01	397.766	245.262	139.473	139.473	139.473	-119.364	0.720917	-39.8489	43.2745	6.5159	7.47584	-0.990638	-0.183052	1.01883	1080.28	-182.988	-38.7592	0	0	2.0479
251	0	22.5522	0	0	27.8393	4.68573	-34.7884	-0.330326	0.393396	-0.507632	-6.12881	4.06E-15	22.3952	0	0	-0.0266581	-0.695923	-19.6549	-7.42419	507.565	375.286	686.748	382.321	382.321	382.321	-44.075	218.266	-78.6516	616.845	397.201	245.058	139.473	139.473	139.473	-119.804	0.595653	-39.3666	42.5353	6.35805	7.13887	-1.10157	-0.198516	0.916969	1113.6	-191.707	-32.6857	0	0	1.33334
252	0	22.6155	0	0	27.701	4.55175	-34.1846	-0.307567	0.374487	-0.490421	-4.62827	0	22.1355	0	0	-0.0277848	-1.03293	-19.5115	-7.07094	508.339	374.306	685.835	384.035	384.035	384.035	-43.7427	219.146	-77.482	616.322	396.498	243.813	139.473	139.473	139.473	-119.569	0.539839	-38.6985	42.1308	6.10529	6.72067	-1.07929	-0.221154	0.821413	1099.5	-188.51	-23.3736	0	0	0.648882
253	0	22.6056	0	0	27.4846	4.42467	-33.6035	-0.29165	0.340419	-0.454933	-4.57423	5.41E-15	21.5938	0	0	-0.0263748	-1.38344	-19.5647	-6.58948	509.89	373.273	684.746	385.511	385.511	385.511	-43.7755	220.611	-76.2925	612.579	395.681	241.492	139.473	139.473	139.473	-118.674	0.5605	-37.8914	41.9877	5.76427	6.19859	-0.969271	-0.220877	0.760121	1043.03	-168.536	-12.2588	0	0	0.148363
254	0	22.5054	0	0	27.1932	4.31893	-33.1139	-0.284775	0.29509	-0.402607	-6.25554	-2.71E-15	20.7422	0	0	-0.0230436	-1.73972	-19.757	-5.95367	512.045	372.239	683.415	386.676	386.676	386.676	-44.1595	222.567	-75.1825	605.826	394.786	238.183	139.473	139.473	139.473	-117.172	0.659585	-37.0087	42.0135	5.35039	5.54862	-0.816871	-0.168913	0.766237	949.898	-129.723	-1.1304	0	0	-0.108309
255	0	22.3183	0	0	26.8508	4.24699	-32.7776	-0.287565	0.242764	-0.336145	-9.71064	-5.41E-15	19.4857	0	0	-0.0183387	-2.09205	-20.0298	-5.15032	514.606	371.282	681.803	387.443	387.443	387.443	-44.8726	224.882	-74.2574	596.328	393.853	234.089	139.473	139.473	139.473	-115.155	0.834031	-36.1204	42.1194	4.89128	4.75493	-0.64976	-0.0579696	0.854989	824.444	-76.1443	8.21938	0	0	-0.154831
256	0	22.0769	0	0	26.5087	4.21754	-32.6392	-0.29799	0.18746	-0.259713	-14.5707	1.22E-14	17.6964	0	0	-0.0119724	-2.43269	-20.3337	-4.19132	517.371	370.491	679.903	387.721	387.721	387.721	-45.8764	227.393	-73.61	584.406	392.931	229.515	139.473	139.473	139.473	-112.754	1.07571	-35.293	42.2365	4.42543	3.81501	-0.487709	0.0917911	1.01812	674.227	-17.7524	14.4017	0	0	-0.0827211
257	0	21.845	0	0	26.2481	4.23398	-32.7166	-0.310835	0.132921	-0.17947	-20.001	4.06E-15	15.3027	0	0	-0.00272683	-2.75788	-20.6338	-3.11488	520.144	369.946	677.752	387.433	387.433	387.434	-47.1038	229.921	-73.3018	570.436	392.071	224.829	139.473	139.473	139.473	-110.141	1.37324	-34.58	42.323	3.99658	2.74244	-0.349549	0.247295	1.22886	513.839	33.5772	16.9159	0	0	0.00989141
258	0	21.7089	0	0	26.1697	4.29392	-32.9973	-0.318632	0.0827612	-0.103165	-24.8504	-1.35E-15	12.3804	0	0	0.0103315	-3.06873	-20.9103	-1.97853	522.746	369.698	675.414	386.545	386.545	386.545	-48.4497	232.282	-73.3553	554.841	391.315	220.407	139.473	139.473	139.473	-107.507	1.71574	-34.0162	42.3628	3.64668	1.56445	-0.262902	0.37318	1.4515	366.049	68.2192	16.2975	0	0	0.0622266
259	0	21.7531	0	0	26.3686	4.38995	-33.4434	-0.31373	0.0404171	-0.039067	-27.9665	1.35E-15	9.18481	0	0	0.0259974	-3.36997	-21.1539	-0.849124	525.01	369.764	672.955	385.082	385.082	385.082	-49.779	234.325	-73.7566	538.068	390.695	216.559	139.473	139.473	139.473	-105.035	2.09658	-33.6154	42.36	3.40957	0.317837	-0.259063	0.437871	1.64744	256.912	81.2371	13.8179	0	0	0.0650878
260	0	22.0308	0	0	26.9025	4.51188	-34.0031	-0.292953	0.00845409	0.00700913	-28.7107	7.44E-15	6.07511	0	0	0.0405195	-3.66622	-21.3574	0.205695	526.763	370.122	670.413	383.137	383.136	383.137	-50.9548	235.954	-74.4673	520.544	390.225	213.467	139.473	139.473	139.473	-102.861	2.51455	-33.3727	42.3281	3.30545	-0.949914	-0.36663	0.432311	1.78998	207.144	75.7132	10.7098	0	0	0.0430689
261	0	22.5485	0	0	27.7752	4.64945	-34.6258	-0.260643	-0.0121952	0.0343495	-27.2839	-4.06E-15	3.38862	0	0	0.0498612	-3.95727	-21.5094	1.12134	527.816	370.727	667.774	380.862	380.862	380.862	-51.869	237.141	-75.4343	502.623	389.899	211.161	139.473	139.473	139.473	-101.051	2.97155	-33.2689	42.2837	3.33961	-2.17515	-0.588875	0.371269	1.87521	221.509	61.0826	7.51334	0	0	0.0205514
262	0	23.2727	0	0	28.9438	4.79445	-35.272	-0.223875	-0.0224689	0.0460502	-24.3699	3.47E-15	1.33589	0	0	0.0522102	-4.23566	-21.591	1.83655	527.951	371.518	664.973	378.438	378.438	378.438	-52.4553	237.913	-76.5983	484.562	389.701	209.547	139.473	139.473	139.473	-99.617	3.4699	-33.2757	42.2448	3.50615	-3.27701	-0.89149	0.279412	1.91569	286.895	47.5891	4.11295	0	0	-0.000260442
263	0	24.144	0	0	30.3356	4.94176	-35.9178	-0.189116	-0.0250198	0.047345	-20.7944	-3.64E-15	-0.0524702	0	0	0.0485858	-4.48716	-21.5776	2.2957	526.931	372.434	661.914	376.028	376.028	376.028	-52.6871	238.334	-77.8991	466.518	389.609	208.464	139.473	139.473	139.473	-98.5231	4.01128	-33.3607	42.2351	3.79572	-4.16637	-1.19396	0.163467	1.92359	373.203	39.1043	0.313372	0	0	-0.035312
264	0	25.0925	0	0	31.8649	5.08898	-36.5528	-0.162144	-0.0237526	0.0431094	-17.3877	1.69E-15	-0.924905	0	0	0.0418457	-4.69273	-21.4434	2.45786	524.542	373.422	658.507	373.738	373.738	373.738	-52.5752	238.485	-79.2849	448.563	389.604	207.733	139.473	139.473	139.473	-97.7081	4.59625	-33.4926	42.2853	4.20099	-4.76147	-1.39673	0.00548196	1.90737	445.161	30.9033	-3.47233	0	0	-0.0922101
265	0	26.0542	0	0	33.4505	5.235	-37.1722	-0.144834	-0.0229615	0.0379036	-14.6384	-1.60E-15	-1.54754	0	0	0.0345445	-4.83082	-21.167	2.31163	520.64	374.439	654.703	371.6	371.6	371.6	-52.1592	238.445	-80.7156	430.717	389.671	207.2	139.473	139.473	139.473	-97.102	5.22267	-33.6456	42.4238	4.71216	-5.00309	-1.39416	-0.213948	1.8761	467.632	14.4354	-6.29995	0	0	-0.143069
266	0	26.9829	0	0	35.0262	5.37705	-37.7651	-0.135631	-0.025605	0.0345131	-12.6669	-1.21E-15	-2.15765	0	0	0.0280537	-4.88182	-20.7335	1.89359	515.207	375.45	650.517	369.583	369.583	369.583	-51.5059	238.283	-82.1546	412.978	389.795	206.757	139.473	139.473	139.473	-96.6411	5.88019	-33.8018	42.6561	5.30611	-4.87494	-1.11049	-0.477605	1.86232	416.682	-15.5669	-6.90777	0	0	-0.131001
267	0	27.8541	0	0	36.5401	5.50809	-38.3035	-0.132377	-0.0319646	0.0334822	-11.4072	-5.18E-16	-2.83757	0	0	0.0229469	-4.83693	-20.1345	1.30185	508.38	376.421	646.044	367.642	367.642	367.642	-50.7161	238.053	-83.5525	395.347	389.961	206.345	139.473	139.473	139.473	-96.2761	6.54194	-33.9505	42.9434	5.939	-4.43359	-0.578281	-0.71434	1.9269	298.913	-55.4799	-4.61631	0	0	-0.0368736
268	0	28.6631	0	0	37.9509	5.61679	-38.7441	-0.133513	-0.0397878	0.0329515	-10.7035	2.03E-15	-3.49384	0	0	0.019355	-4.70692	-19.3684	0.683595	500.434	377.305	641.451	365.779	365.779	365.779	-49.9215	237.803	-84.8371	377.829	390.15	205.948	139.473	139.473	139.473	-95.9757	7.16171	-34.0856	43.203	6.54492	-3.82453	0.0175201	-0.841572	2.11267	160.017	-96.7669	0.180183	0	0	0.0705079
269	0	29.4146	0	0	39.2244	5.69169	-39.0445	-0.138994	-0.0457778	0.0308174	-10.433	-1.54E-15	-3.94199	0	0	0.0171379	-4.52273	-18.4427	0.186342	491.691	378.046	636.941	364.083	364.083	364.083	-49.2632	237.577	-85.9253	360.435	390.346	205.576	139.473	139.473	139.473	-95.7215	7.68374	-34.2035	43.3346	7.03762	-3.25046	0.457981	-0.803555	2.42585	55.6976	-128.215	5.70374	0	0	0.100063
270	0	30.1111	0	0	40.3332	5.72682	-39.1845	-0.149479	-0.0478167	0.0262376	-10.5174	-4.38E-15	-4.06005	0	0	0.0157453	-4.32947	-17.3754	-0.0978757	482.416	378.59	632.717	362.731	362.731	362.731	-48.8574	237.412	-86.7517	343.158	390.533	205.261	139.473	139.473	139.473	-95.4991	8.06206	-34.3018	43.2583	7.3328	-2.90649	0.630774	-0.587608	2.81385	17.7941	-137.973	9.83542	0	0	0.0554408
271	0	30.7451	0	0	41.2594	5.72493	-39.177	-0.164765	-0.0463139	0.0203441	-10.8611	-1.27E-16	-3.89162	0	0	0.0143698	-4.1803	-16.1916	-0.156458	472.752	378.905	628.948	361.918	361.918	361.918	-48.7661	237.335	-87.2952	325.975	390.705	205.047	139.473	139.473	139.473	-95.2899	8.2777	-34.3788	42.937	7.39667	-2.91833	0.594186	-0.257483	3.15805	37.6703	-122.26	11.5522	0	0	0.0333196
272	0	31.2987	0	0	41.9929	5.69558	-39.06	-0.18318	-0.0442092	0.0163496	-11.3275	4.65E-16	-3.65616	0	0	0.0124088	-4.12648	-14.9132	-0.0312373	462.733	378.992	625.766	361.753	361.753	361.753	-48.9985	237.362	-87.582	308.846	390.859	204.99	139.473	139.473	139.473	-95.0665	8.34091	-34.4336	42.3685	7.2812	-3.30622	0.548116	0.00112785	3.30197	69.6118	-97.9572	11.3555	0	0	0.0779552
273	0	31.7522	0	0	42.526	5.64837	-38.8711	-0.202644	-0.043811	0.0164103	-11.7892	1.27E-16	-3.53409	0	0	0.00971285	-4.19429	-13.5478	0.238427	452.359	378.886	623.251	362.184	362.184	362.184	-49.5453	237.504	-87.6591	291.737	391.002	205.158	139.473	139.473	139.473	-94.7961	8.27439	-34.4658	41.5497	7.0936	-3.98726	0.621562	0.0479489	3.20317	80.0666	-82.2823	10.2784	0	0	0.132827
274	0	32.0917	0	0	42.8488	5.5881	-38.6284	-0.221798	-0.044738	0.020118	-12.176	-9.09E-16	-3.52115	0	0	0.00637531	-4.36695	-12.0851	0.648635	441.662	378.642	621.422	363.023	363.023	363.023	-50.4126	237.77	-87.5654	274.634	391.142	205.626	139.473	139.473	139.473	-94.4447	8.09588	-34.4762	40.45	6.91987	-4.81741	0.782521	-0.0912523	2.9661	69.4524	-76.4103	8.90683	0	0	0.148812
275	0	32.308	0	0	42.9496	5.51526	-38.3328	-0.239694	-0.0453454	0.0256619	-12.4402	5.00E-15	-3.52167	0	0	0.00249713	-4.59093	-10.5066	1.21562	430.709	378.326	620.244	364.059	364.059	364.059	-51.6258	238.171	-87.3253	257.541	391.293	206.474	139.473	139.473	139.473	-93.9784	7.81537	-34.4651	39.0174	6.77055	-5.64882	0.911636	-0.28842	2.73007	56.9579	-72.4707	7.36534	0	0	0.143249
276	0	32.3924	0	0	42.8176	5.42965	-37.9822	-0.255328	-0.0440701	0.0314513	-12.5326	1.50E-15	-3.43805	0	0	-0.00184151	-4.80032	-8.80099	1.93648	419.58	377.997	619.655	365.144	365.144	365.144	-53.2101	238.72	-86.9592	240.477	391.471	207.773	139.473	139.473	139.473	-93.3627	7.44372	-34.4319	37.2183	6.59592	-6.36941	0.912596	-0.423867	2.5877	57.8476	-63.7419	5.44038	0	0	0.171838
277	0	32.3313	0	0	42.4455	5.33372	-37.5853	-0.267761	-0.0403485	0.0364856	-12.4272	-4.49E-15	-3.23053	0	0	-0.00651398	-4.94202	-6.97572	2.75974	408.333	377.702	619.599	366.226	366.226	366.226	-55.1696	239.425	-86.4969	223.465	391.694	209.583	139.473	139.473	139.473	-92.5612	7.00202	-34.3738	35.0803	6.33694	-6.91756	0.762071	-0.444554	2.56604	74.9744	-48.2845	3.05506	0	0	0.275905
278	0	32.1042	0	0	41.8304	5.23374	-37.1669	-0.27592	-0.0354606	0.0412201	-12.1123	-2.23E-15	-2.97024	0	0	-0.0112347	-4.99078	-5.06042	3.58375	397	377.467	620.044	367.332	367.332	367.332	-57.479	240.296	-85.9825	206.529	391.981	211.943	139.473	139.473	139.473	-91.5364	6.52434	-34.2853	32.7036	5.96572	-7.28003	0.540933	-0.372847	2.62018	90.7699	-28.9291	0.409999	0	0	0.388534
279	0	31.6878	0	0	40.9714	5.13785	-36.7612	-0.27875	-0.031727	0.047394	-11.5828	4.72E-15	-2.77873	0	0	-0.0155719	-4.95001	-3.09995	4.28742	385.614	377.301	620.993	368.508	368.508	368.508	-60.0976	241.337	-85.4642	189.7	392.349	214.87	139.473	139.473	139.473	-90.2543	6.04945	-34.1587	30.2294	5.49952	-7.476	0.383709	-0.284832	2.67475	77.282	-12.8375	-2.18891	0	0	0.351448
280	0	31.0622	0	0	39.8675	5.05262	-36.3969	-0.275807	-0.0311955	0.0563657	-10.852	-8.86E-15	-2.73887	0	0	-0.0191066	-4.83899	-1.14137	4.77438	374.247	377.206	622.463	369.78	369.78	369.78	-62.997	242.554	-84.9746	173.025	392.815	218.363	139.473	139.473	139.473	-88.6891	5.60686	-33.9858	27.7854	4.98433	-7.53289	0.369702	-0.240321	2.68019	20.0688	-4.70364	-4.42335	0	0	0.085279
281	0	30.2154	0	0	38.5162	4.98059	-36.0863	-0.267752	-0.0342735	0.0679566	-9.96845	6.77E-16	-2.81422	0	0	-0.0216386	-4.67681	0.776422	4.99944	363.023	377.184	624.458	371.147	371.147	371.147	-66.1806	243.949	-84.5192	156.576	393.39	222.395	139.473	139.473	139.473	-86.8272	5.20836	-33.7601	25.4484	4.46297	-7.46621	0.479991	-0.23307	2.63113	-72.3977	-1.66186	-5.89427	0	0	-0.33188
282	0	29.1421	0	0	36.9142	4.92083	-35.8267	-0.255694	-0.0404487	0.080823	-8.97319	-1.61E-15	-2.92241	0	0	-0.0230785	-4.47554	2.62503	4.96649	352.105	377.249	626.952	372.59	372.59	372.59	-69.6855	245.515	-84.0815	140.445	394.08	226.918	139.473	139.473	139.473	-84.6653	4.85063	-33.4789	23.2468	3.9582	-7.27392	0.650701	-0.213429	2.53965	-182.378	2.96707	-6.13907	0	0	-0.773641
283	0	27.8398	0	0	35.0578	4.87078	-35.6079	-0.240796	-0.0488853	0.093391	-7.89669	-5.29E-15	-2.99834	0	0	-0.0233727	-4.24317	4.38333	4.71242	341.662	377.428	629.896	374.083	374.083	374.083	-73.5757	247.229	-83.6381	124.735	394.885	231.861	139.473	139.473	139.473	-82.2063	4.52299	-33.1455	21.1848	3.47855	-6.94462	0.832623	-0.149109	2.41635	-297.231	12.0868	-4.88002	0	0	-1.16688
284	0	26.3062	0	0	32.9433	4.82779	-35.419	-0.224472	-0.0582314	0.10424	-6.80274	5.58E-15	-2.98829	0	0	-0.0226634	-3.98783	6.03288	4.29214	331.855	377.758	633.213	375.596	375.596	375.596	-77.9383	249.052	-83.1696	109.551	395.797	237.134	139.473	139.473	139.473	-79.456	4.21372	-32.7692	19.2658	3.02878	-6.47364	0.999456	-0.0423215	2.26491	-409.536	24.5815	-2.25952	0	0	-1.47817
285	0	24.5387	0	0	30.5681	4.7897	-35.2509	-0.20837	-0.0669621	0.112129	-5.81159	-1.44E-15	-2.86332	0	0	-0.0214438	-3.71866	7.55466	3.76768	322.833	378.277	636.809	377.099	377.099	377.099	-82.8826	250.923	-82.6639	94.9859	396.798	242.631	139.473	139.473	139.473	-76.4201	3.91322	-32.3644	17.5035	2.6147	-5.87863	1.14524	0.0735335	2.08391	-515.48	36.3919	1.25593	0	0	-1.68963
286	0	22.537	0	0	27.9333	4.75459	-35.0953	-0.194589	-0.0729226	0.115769	-5.12641	-3.72E-15	-2.56522	0	0	-0.020853	-3.44287	8.92791	3.20056	314.733	379.02	640.562	378.575	378.575	378.575	-88.537	252.762	-82.1117	81.1123	397.869	248.239	139.473	139.473	139.473	-73.1048	3.61512	-31.9475	15.9215	2.24063	-5.20726	1.27187	0.157044	1.87576	-610.657	43.8502	4.86397	0	0	-1.77786
287	0	20.3073	0	0	25.0481	4.72027	-34.9427	-0.185252	-0.0738612	0.113569	-5.00149	1.44E-15	-2.01627	0	0	-0.0226639	-3.1614	10.1307	2.64646	307.679	380.005	644.32	380.033	380.033	380.033	-95.0378	254.464	-81.4993	67.9766	398.987	253.857	139.473	139.473	139.473	-69.519	3.31677	-31.532	14.5458	1.90301	-4.53439	1.38395	0.186085	1.65014	-689.682	45.7378	7.75786	0	0	-1.72294
288	0	17.8686	0	0	21.9365	4.68407	-34.781	-0.182096	-0.0678542	0.103976	-5.69599	-1.27E-15	-1.12479	0	0	-0.0290034	-2.86778	11.1415	2.1523	301.782	381.237	647.905	381.509	381.509	381.509	-102.511	255.907	-80.8023	55.5946	400.136	259.409	139.473	139.473	139.473	-65.6794	3.01978	-31.1252	13.3975	1.58898	-3.94964	1.48117	0.171067	1.42158	-745.968	44.0968	9.29525	0	0	-1.52215
289	0	15.2585	0	0	18.6456	4.64323	-34.5979	-0.185665	-0.0546543	0.0864653	-7.38467	1.18E-15	0.132045	0	0	-0.0413907	-2.55139	11.9412	1.75556	297.139	382.702	651.128	383.06	383.06	383.06	-111.044	256.951	-79.9849	43.9531	401.305	264.864	139.473	139.473	139.473	-61.6169	2.72998	-30.7253	12.49	1.28277	-3.53832	1.57397	0.143274	1.20356	-778.257	41.7914	9.31232	0	0	-1.21085
290	0	12.5386	0	0	15.2514	4.59539	-34.3822	-0.195195	-0.0355794	0.0621694	-10.102	-1.61E-15	1.71471	0	0	-0.0596953	-2.20326	12.5164	1.48923	293.834	384.372	653.803	384.743	384.743	384.743	-120.66	257.441	-79.0021	33.0211	402.494	270.244	139.473	139.473	139.473	-57.3841	2.45578	-30.3226	11.8267	0.974988	-3.35875	1.68636	0.133576	1.00508	-792.648	41.0646	8.06759	0	0	-0.843972
291	0	9.79672	0	0	11.8618	4.53934	-34.1282	-0.209201	-0.0130571	0.0328467	-13.7305	3.81E-15	3.53845	0	0	-0.081378	-1.82064	12.8617	1.38814	291.941	386.214	655.764	386.599	386.599	386.599	-131.291	257.224	-77.8085	22.7668	403.711	275.625	139.473	139.473	139.473	-53.0598	2.20559	-29.9038	11.4003	0.668196	-3.42702	1.76705	0.146727	0.833675	-781.778	40.5264	6.26924	0	0	-0.456791
292	0	7.14367	0	0	8.61134	4.47741	-33.8457	-0.225789	0.00927175	0.0021018	-17.9864	1.52E-15	5.43951	0	0	-0.101228	-1.40877	12.9786	1.47876	291.508	388.191	656.883	388.636	388.636	388.636	-142.764	256.163	-76.372	13.175	404.971	281.126	139.473	139.473	139.473	-48.7483	1.98516	-29.4591	11.2024	0.381519	-3.72923	1.77957	0.165072	0.691437	-745.23	37.2342	4.8881	0	0	-0.0940638
293	0	4.70334	0	0	5.64754	4.41704	-33.5684	-0.243134	0.0270001	-0.0252675	-22.4547	1.18E-15	7.17059	0	0	-0.112524	-0.978457	12.8742	1.76946	292.535	390.272	657.076	390.835	390.835	390.835	-154.815	254.16	-74.6812	4.26356	406.292	286.884	139.473	139.473	139.473	-44.5712	1.79444	-28.9902	11.2273	0.144806	-4.23944	1.73447	0.155124	0.578906	-695.034	26.7578	5.2482	0	0	0.20979
294	0	2.59883	0	0	3.11173	4.37046	-33.3532	-0.259734	0.0367309	-0.0446479	-26.6586	1.35E-15	8.48808	0	0	-0.109589	-0.539799	12.561	2.25107	294.974	392.432	656.304	393.155	393.155	393.155	-167.115	251.171	-72.751	-3.90639	407.692	293.028	139.473	139.473	139.473	-40.6527	1.62741	-28.5173	11.4655	-0.0182795	-4.92862	1.65375	0.0962753	0.49388	-644.83	7.60821	8.35845	0	0	0.449028
295	0	0.935147	0	0	1.11851	4.35289	-33.2718	-0.274665	0.0367627	-0.0531995	-30.1689	-3.38E-15	9.17926	0	0	-0.0905127	-0.0972348	12.0572	2.90075	298.738	394.659	654.57	395.541	395.541	395.541	-179.314	247.213	-70.6341	-11.2318	409.183	299.643	139.473	139.473	139.473	-37.1008	1.47647	-28.0797	11.895	-0.105313	-5.76638	1.5497	-0.00601331	0.437965	-602.736	-18.5245	14.6081	0	0	0.63513
296	0	-0.217298	0	0	-0.260279	4.37998	-33.3973	-0.287642	0.0273974	-0.0500835	-32.7082	2.71E-15	9.09394	0	0	-0.0584559	0.351141	11.3849	3.68349	303.703	396.95	651.917	397.932	397.932	397.932	-191.073	242.363	-68.4408	-17.5794	410.769	306.754	139.473	139.473	139.473	-33.9921	1.33921	-27.7291	12.4792	-0.138908	-6.7192	1.41415	-0.124627	0.414095	-569.035	-47.7383	23.42	0	0	0.777625
297	0	-0.832974	0	0	-1.0023	4.46533	-33.7903	-0.298649	0.0101105	-0.0360186	-34.1916	-2.71E-15	8.13305	0	0	-0.0206184	0.809989	10.5682	4.54921	309.711	399.309	648.432	400.256	400.256	400.256	-202.081	236.757	-66.354	-22.8018	412.437	314.316	139.473	139.473	139.473	-31.3646	1.22283	-27.5175	13.1734	-0.158301	-7.74835	1.23627	-0.216917	0.427163	-541.183	-74.7319	33.6153	0	0	0.880833
298	0	-0.932889	0	0	-1.13179	4.61824	-34.4854	-0.307395	-0.0131256	-0.0124045	-34.6957	1.35E-15	6.26968	0	0	0.0144809	1.28021	9.6298	5.43178	316.585	401.742	644.244	402.423	402.423	402.423	-212.053	230.601	-64.6263	-26.751	414.157	322.217	139.473	139.473	139.473	-29.2203	1.1447	-27.4845	13.9392	-0.198817	-8.80629	1.05259	-0.23194	0.478845	-525.905	-91.9535	43.7525	0	0	0.966007
299	0	-0.5774	0	0	-0.709061	4.84152	-35.4795	-0.312995	-0.0399894	0.0183758	-34.3868	-9.47E-15	3.59701	0	0	0.0400597	1.75265	8.58979	6.25986	324.144	404.248	639.523	404.315	404.315	404.315	-220.732	224.178	-63.5503	-29.2879	415.885	330.288	139.473	139.473	139.473	-27.5347	1.12953	-27.6469	14.7593	-0.264335	-9.82616	0.878964	-0.163693	0.567156	-523.611	-96.9217	52.4674	0	0	1.0534
300	0	0.147286	0	0	0.183782	5.13063	-36.7305	-0.314202	-0.0680363	0.0532764	-33.4573	4.06E-15	0.336917	0	0	0.0531485	2.20812	7.46338	6.96355	332.224	406.818	634.474	405.787	405.787	405.787	-227.888	217.841	-63.4042	-30.2897	417.569	338.317	139.473	139.473	139.473	-26.2682	1.20413	-27.9957	15.644	-0.323187	-10.7295	0.697561	-0.0666728	0.685288	-525.845	-94.3958	58.7635	0	0	1.14782
301	0	1.14534	0	0	1.45678	5.47386	-38.1637	-0.309431	-0.0955728	0.0898694	-32.0522	-1.35E-15	-3.23744	0	0	0.0547783	2.62637	6.25957	7.47399	340.677	409.428	629.312	406.703	406.703	406.703	-233.33	211.992	-64.392	-29.6573	419.156	346.064	139.473	139.473	139.473	-25.3784	1.39202	-28.4988	16.6245	-0.33667	-11.4469	0.543721	-0.0175993	0.809738	-536.465	-92.0624	62.4973	0	0	1.27122
302	0	2.3261	0	0	3.02293	5.85213	-39.6793	-0.297384	-0.121669	0.125483	-30.2666	8.12E-15	-6.85069	0	0	0.0487832	2.99901	4.98247	7.73348	349.388	412.043	624.238	406.953	406.953	406.953	-236.916	207.021	-66.6157	-27.3202	420.598	353.278	139.473	139.473	139.473	-24.8283	1.7105	-29.1088	17.7359	-0.292586	-11.9162	0.461108	-0.0674426	0.914911	-561.106	-94.8072	64.3153	0	0	1.44748
303	0	3.61427	0	0	4.80327	6.23914	-41.1628	-0.277905	-0.145161	0.157511	-28.1943	2.71E-15	-10.2099	0	0	0.0402769	3.33816	3.6342	7.7099	358.285	414.628	619.419	406.475	406.475	406.475	-238.559	203.261	-70.0686	-23.2428	421.859	359.709	139.473	139.473	139.473	-24.5898	2.169	-29.7724	19	-0.225413	-12.0689	0.475104	-0.216229	0.987282	-601.878	-102.499	65.1945	0	0	1.69027
304	0	4.95475	0	0	6.72728	6.60328	-42.4988	-0.252337	-0.164662	0.18352	-25.9632	5.41E-15	-13.0489	0	0	0.0338757	3.67596	2.21654	7.40624	367.349	417.155	614.976	405.254	405.254	405.254	-238.228	200.932	-74.6332	-17.4249	422.914	365.124	139.473	139.473	139.473	-24.6458	2.76658	-30.4398	20.4175	-0.216053	-11.8265	0.563193	-0.41366	1.03359	-651.196	-111.197	65.9486	0	0	1.98453
305	0	6.31224	0	0	8.73062	6.91154	-43.5861	-0.222877	-0.178728	0.20173	-23.7094	2.71E-15	-15.1613	0	0	0.0322513	4.05511	0.729975	6.85735	376.605	419.601	610.993	403.318	403.318	403.318	-235.946	200.129	-80.078	-9.89918	423.753	369.325	139.473	139.473	139.473	-24.989	3.4888	-31.0699	21.9792	-0.370998	-11.1178	0.65928	-0.584193	1.08583	-692.773	-116.789	66.8999	0	0	2.28863
306	0	7.66705	0	0	10.753	7.13516	-44.3505	-0.19206	-0.186494	0.211343	-21.5554	2.71E-15	-16.4404	0	0	0.0355708	4.51485	-0.828871	6.11452	386.094	421.949	607.529	400.744	400.744	400.744	-231.796	200.827	-86.0628	-0.723698	424.374	372.163	139.473	139.473	139.473	-25.6203	4.30576	-31.6331	23.6914	-0.789551	-9.91805	0.695915	-0.651478	1.18926	-710.554	-116.377	67.9091	0	0	2.56198
307	0	9.00942	0	0	12.7392	7.25543	-44.7534	-0.162486	-0.187674	0.212226	-19.6019	0	-16.8602	0	0	0.0420428	5.0768	-2.4694	5.22759	395.844	424.179	604.642	397.665	397.665	397.665	-225.92	202.903	-92.1742	10.0249	424.786	373.548	139.473	139.473	139.473	-26.5461	5.17377	-32.1103	25.5974	-1.53305	-8.29276	0.647048	-0.553352	1.38498	-696.886	-106.77	68.5828	0	0	2.78559
308	0	10.3345	0	0	14.6431	7.26782	-44.7945	-0.136227	-0.182837	0.204973	-17.8991	-2.71E-15	-16.4718	0	0	0.048914	5.73348	-4.20614	4.23589	405.853	426.266	602.4	394.28	394.28	394.28	-218.511	206.166	-97.9869	22.2587	425.004	373.445	139.473	139.473	139.473	-27.7758	6.04173	-32.4925	27.7692	-2.6042	-6.41876	0.539834	-0.277141	1.67707	-654.759	-87.3694	68.6683	0	0	2.94943
309	0	11.6378	0	0	16.4319	7.18271	-44.5105	-0.114654	-0.173333	0.190945	-16.4516	0	-15.386	0	0	0.0536567	6.44454	-6.05407	3.17052	416.08	428.177	600.892	390.82	390.82	390.82	-209.8	210.377	-103.131	35.8827	425.045	371.881	139.473	139.473	139.473	-29.3176	6.86018	-32.7791	30.2642	-3.94586	-4.5444	0.444339	0.100298	2.02408	-596.793	-65.8062	68.3739	0	0	3.03084
310	0	12.9123	0	0	18.0874	7.022	-43.9661	-0.0983052	-0.161282	0.172626	-15.2273	0	-13.7752	0	0	0.0548039	7.14712	-8.02111	2.06655	426.459	429.871	600.223	387.516	387.516	387.516	-200.044	215.254	-107.344	50.7982	424.923	368.929	139.473	139.473	139.473	-31.1748	7.58989	-32.9782	33.0779	-5.45813	-2.88753	0.461046	0.434783	2.35581	-544.459	-55.1137	68.3147	0	0	3.03443
311	0	14.147	0	0	19.6034	6.8124	-43.2407	-0.0874043	-0.148639	0.152686	-14.2066	-1.35E-15	-11.8196	0	0	0.052231	7.77669	-10.1008	0.983616	436.922	431.307	600.496	384.556	384.556	384.556	-189.527	220.481	-110.482	66.9059	424.653	364.696	139.473	139.473	139.473	-33.342	8.20607	-33.107	36.1309	-7.01809	-1.53766	0.657048	0.616475	2.61146	-514.664	-60.9722	69.3151	0	0	3.00764
312	0	15.328	0	0	20.98	6.5793	-42.4126	-0.0821448	-0.136328	0.132843	-13.4057	1.35E-15	-9.65108	0	0	0.0467719	8.28275	-12.2699	0.0181871	447.428	432.446	601.792	382.059	382.059	382.059	-178.559	225.725	-112.512	84.1108	424.244	359.312	139.473	139.473	139.473	-35.804	8.69677	-33.1904	39.299	-8.48414	-0.447827	0.971698	0.643574	2.76397	-499.543	-74.5304	71.3745	0	0	2.94077
313	0	16.4391	0	0	22.2202	6.34405	-41.5536	-0.0828039	-0.124412	0.114342	-12.8792	1.35E-15	-7.36068	0	0	0.0397067	8.63138	-14.4921	-0.716624	457.943	433.254	604.174	380.055	380.055	380.055	-167.468	230.674	-113.49	102.326	423.707	352.915	139.473	139.473	139.473	-38.5377	9.05953	-33.2586	42.4556	-9.70041	0.478472	1.24105	0.57531	2.82708	-471.921	-83.3717	73.485	0	0	2.72888
314	0	17.4638	0	0	23.3284	6.12348	-40.7264	-0.0893584	-0.11313	0.0987421	-12.6808	1.35E-15	-5.06091	0	0	0.0323839	8.80312	-16.7257	-1.13748	468.397	433.709	607.666	378.501	378.501	378.501	-156.567	235.065	-113.544	121.474	423.056	345.653	139.473	139.473	139.473	-41.514	9.29917	-33.3446	45.495	-10.5337	1.29108	1.35409	0.461372	2.83073	-415.54	-82.6413	74.7112	0	0	2.32048
315	0	18.3887	0	0	24.3111	5.92938	-39.9808	-0.101404	-0.102906	0.0874008	-12.8406	-2.71E-15	-2.88016	0	0	0.025899	8.79411	-18.9277	-1.22261	478.66	433.804	612.243	377.328	377.328	377.328	-146.133	238.701	-112.855	141.492	422.312	337.676	139.473	139.473	139.473	-44.7021	9.42579	-33.4825	48.3333	-10.9267	1.96677	1.33795	0.325467	2.78146	-338.895	-75.2204	75.0877	0	0	1.80183
316	0	19.2071	0	0	25.1773	5.76797	-39.3478	-0.117823	-0.0943735	0.0811604	-13.3231	3.38E-15	-0.964031	0	0	0.0208403	8.61686	-21.0524	-1.00584	488.552	433.553	617.816	376.469	376.469	376.469	-136.383	241.462	-111.627	162.335	421.506	329.132	139.473	139.473	139.473	-48.0742	9.45025	-33.7054	50.9006	-10.9054	2.44829	1.2806	0.183968	2.664	-259.846	-65.5439	75.032	0	0	1.30077
317	0	19.9193	0	0	25.9369	5.63956	-38.8357	-0.137531	-0.087519	0.0795724	-14.0676	-1.02E-15	0.584251	0	0	0.0172425	8.29632	-23.0481	-0.550027	497.88	432.979	624.238	375.851	375.851	375.851	-127.47	243.298	-110.044	183.975	420.677	320.165	139.473	139.473	139.473	-51.6085	9.37858	-34.043	53.1356	-10.5397	2.68945	1.21925	0.0613966	2.48062	-184.864	-55.3444	74.085	0	0	0.870018
318	0	20.5319	0	0	26.5983	5.53966	-38.4321	-0.159658	-0.0817467	0.0813734	-14.9999	-1.52E-15	1.70645	0	0	0.0147505	7.86325	-24.8592	0.0703674	506.456	432.111	631.315	375.373	375.373	375.373	-119.48	244.225	-108.256	206.402	419.87	310.918	139.473	139.473	139.473	-55.2908	9.2091	-34.5179	54.9885	-9.89816	2.67335	1.11534	-0.0221938	2.26003	-106.511	-45.0452	70.716	0	0	0.497131
319	0	21.0549	0	0	27.1676	5.46075	-38.1099	-0.183838	-0.0759937	0.0845161	-16.0618	4.57E-15	2.39665	0	0	0.0128793	7.35029	-26.4309	0.769714	514.094	430.971	638.817	374.923	374.923	374.923	-112.434	244.303	-106.376	229.612	419.132	301.535	139.473	139.473	139.473	-59.1132	8.93341	-35.1424	56.4292	-9.02934	2.4137	0.918276	-0.0581995	2.04613	-15.5279	-34.8986	63.201	0	0	0.181472
320	0	21.4979	0	0	27.6471	5.3944	-37.8369	-0.209923	-0.0688632	0.0866275	-17.2054	-1.27E-15	2.70973	0	0	0.0111844	6.79095	-27.7155	1.44806	520.601	429.578	646.482	374.409	374.409	374.409	-106.287	243.628	-104.482	253.598	418.508	292.164	139.473	139.473	139.473	-63.0717	8.5402	-35.9147	57.4544	-7.96773	1.95286	0.62065	-0.043196	1.8749	89.6098	-23.6743	50.3189	0	0	-0.0454107
321	0	21.8677	0	0	28.0347	5.33322	-37.5832	-0.238462	-0.0592925	0.0854324	-18.4398	3.68E-15	2.73195	0	0	0.00939015	6.21779	-28.677	1.99696	525.785	427.944	654.032	373.783	373.783	373.783	-100.937	242.319	-102.629	278.335	418.039	282.965	139.473	139.473	139.473	-67.1626	8.02052	-36.8171	58.0855	-6.74728	1.35907	0.266423	0.00902612	1.75049	201.261	-10.8145	31.974	0	0	-0.144892
322	0	22.1666	0	0	28.326	5.27212	-37.3281	-0.269818	-0.0461138	0.0790309	-19.7761	-2.83E-15	2.62296	0	0	0.00725671	5.66008	-29.2925	2.31572	529.474	426.082	661.191	373.043	373.043	373.043	-96.2355	240.505	-100.855	303.774	417.758	274.11	139.473	139.473	139.473	-71.3784	7.37327	-37.8155	58.3569	-5.41195	0.72421	-0.0795474	0.0725897	1.65786	308.838	3.51423	9.1652	0	0	-0.101165
323	0	22.3938	0	0	28.517	5.20897	-37.0626	-0.304241	-0.0282193	0.0656804	-21.2336	-8.46E-17	2.60256	0	0	0.00453347	5.1418	-29.5523	2.32882	531.54	424.011	667.71	372.216	372.216	372.216	-92.0048	238.324	-99.1798	329.82	417.687	265.787	139.473	139.473	139.473	-75.7052	6.60978	-38.8615	58.3025	-4.01802	0.159573	-0.375423	0.138244	1.5882	407.411	21.1454	-15.8528	0	0	0.0721594
324	0	22.5466	0	0	28.6076	5.14514	-36.7922	-0.340995	-0.00471445	0.0438586	-22.7798	7.36E-15	2.9163	0	0	0.000974732	4.67872	-29.4596	1.9942	531.921	421.764	673.384	371.339	371.339	371.339	-88.0587	235.908	-97.615	356.325	417.835	258.193	139.473	139.473	139.473	-80.119	5.75691	-39.8986	57.9496	-2.62613	-0.216707	-0.602644	0.213966	1.54851	496.597	44.2795	-39.5648	0	0	0.354329
325	0	22.6224	0	0	28.6037	5.08556	-36.5381	-0.378016	0.0242434	0.013256	-24.3017	-1.35E-15	3.73274	0	0	-0.00338257	4.27456	-29.031	1.30423	530.63	419.391	678.077	370.456	370.456	370.456	-84.2258	233.378	-96.1619	383.076	418.197	251.524	139.473	139.473	139.473	-84.5832	4.85706	-40.8685	57.3208	-1.2883	-0.303105	-0.742624	0.292228	1.54634	572.938	69.9381	-57.9941	0	0	0.7247
326	0	22.6202	0	0	28.5179	5.03745	-36.3317	-0.412453	0.0580904	-0.0254373	-25.634	1.18E-15	5.13665	0	0	-0.00799179	3.92096	-28.2968	0.286387	527.763	416.959	681.728	369.621	369.621	369.621	-80.3751	230.836	-94.8123	409.787	418.757	245.958	139.473	139.473	139.473	-89.0474	3.96273	-41.7203	56.4387	-0.0427827	-0.0381396	-0.784066	0.344121	1.57467	631.494	89.9235	-68.476	0	0	1.14657
327	0	22.5442	0	0	28.3682	5.00785	-36.2042	-0.441407	0.0959627	-0.0708895	-26.5943	-5.16E-15	7.09975	0	0	-0.0118002	3.6026	-27.3018	-0.997006	523.516	414.545	684.351	368.916	368.916	368.916	-76.4374	228.359	-93.5463	436.103	419.483	241.628	139.473	139.473	139.473	-93.4503	3.12595	-42.4163	55.3282	1.07992	0.585516	-0.734655	0.350768	1.6198	669.944	97.1744	-70.8765	0	0	1.56172
328	0	22.4068	0	0	28.1778	5.00089	-36.1741	-0.462617	0.136916	-0.122127	-27.0144	-1.02E-14	9.49508	0	0	-0.0136793	3.30384	-26.1042	-2.45478	518.177	412.227	686.026	368.441	368.441	368.441	-72.4117	226.008	-92.3322	461.615	420.336	238.601	139.473	139.473	139.473	-97.7243	2.38699	-42.9355	54.0207	2.05037	1.51898	-0.626176	0.315908	1.6657	692.445	88.4012	-67.311	0	0	1.91746
329	0	22.2298	0	0	27.9732	5.01593	-36.239	-0.474573	0.179916	-0.178272	-26.7452	-9.14E-15	12.1301	0	0	-0.0130689	3.01311	-24.7734	-3.98052	512.112	410.071	686.881	368.298	368.298	368.298	-68.3551	223.826	-91.1321	485.878	421.269	236.863	139.473	139.473	139.473	-101.801	1.76762	-43.271	52.562	2.84302	2.66796	-0.50146	0.256425	1.69733	707.848	63.9723	-61.1319	0	0	2.18458
330	0	22.0419	0	0	27.7809	5.04713	-36.3734	-0.476888	0.223742	-0.238588	-25.6967	3.38E-15	14.7904	0	0	-0.0104605	2.72479	-23.3867	-5.46973	505.727	408.125	687.071	368.571	368.571	368.571	-64.3624	221.852	-89.9078	508.434	422.229	236.301	139.473	139.473	139.473	-105.613	1.27125	-43.4249	51.017	3.44498	3.91262	-0.40054	0.181522	1.69971	727.113	24.5583	-55.3662	0	0	2.35922
331	0	21.8728	0	0	27.6225	5.08418	-36.5322	-0.469976	0.266509	-0.301052	-23.8461	-6.77E-15	17.2559	0	0	-0.00738199	2.43912	-22.0233	-6.83387	499.43	406.41	686.756	369.293	369.293	369.293	-60.5424	220.131	-88.6267	528.835	423.158	236.715	139.473	139.473	139.473	-109.092	0.888641	-43.4024	49.4691	3.86077	5.13142	-0.331291	0.0972885	1.65734	753.899	-27.6133	-51.7028	0	0	2.4229
332	0	21.7481	0	0	27.5085	5.11357	-36.6578	-0.454998	0.30575	-0.362492	-21.2636	8.12E-15	19.3399	0	0	-0.00585352	2.15916	-20.7574	-8.00344	493.602	404.918	686.092	370.435	370.435	370.435	-57.001	218.717	-87.2634	546.672	423.991	237.819	139.473	139.473	139.473	-112.17	0.603812	-43.2067	48.0085	4.11167	6.21958	-0.277089	0.00587198	1.56479	784.801	-89.3848	-50.2239	0	0	2.34354
333	0	21.6837	0	0	27.4355	5.12036	-36.6867	-0.433549	0.338816	-0.419024	-18.1105	-2.71E-15	20.9313	0	0	-0.00747989	1.88641	-19.6529	-8.92185	488.579	403.616	685.219	371.903	371.903	371.903	-53.8348	217.676	-85.799	561.598	424.665	239.275	139.473	139.473	139.473	-114.774	0.397407	-42.8386	46.7162	4.22857	7.09758	-0.228124	-0.0782523	1.43482	816.112	-154.264	-49.9287	0	0	2.10674
334	0	21.6834	0	0	27.3866	5.09089	-36.5609	-0.4078	0.36361	-0.467288	-14.6542	0	22.0366	0	0	-0.0126665	1.61629	-18.7576	-9.54132	484.631	402.444	684.255	373.553	373.553	373.553	-51.1267	217.075	-84.2222	573.344	425.121	240.718	139.473	139.473	139.473	-116.837	0.248928	-42.2981	45.6503	4.24333	7.70863	-0.201482	-0.135007	1.2967	849.544	-213.898	-49.3392	0	0	1.73895
335	0	21.7393	0	0	27.3375	5.01651	-36.2415	-0.379982	0.378363	-0.503755	-11.2248	1.22E-14	22.7313	0	0	-0.0204031	1.33601	-18.1005	-9.82635	481.942	401.332	683.292	375.228	375.228	375.228	-48.9392	216.974	-82.5335	581.729	425.314	241.797	139.473	139.473	139.473	-118.298	0.140191	-41.5894	44.8419	4.1839	8.01098	-0.2204	-0.158608	1.17428	886.992	-260.536	-46.9683	0	0	1.28647
336	0	21.8337	0	0	27.2645	4.89679	-35.7218	-0.352174	0.381455	-0.524799	-8.18763	-5.41E-15	23.0932	0	0	-0.028685	1.02738	-17.6909	-9.75935	480.59	400.216	682.386	376.791	376.791	376.791	-47.3073	217.414	-80.7511	586.655	425.214	242.209	139.473	139.473	139.473	-119.113	0.0593866	-40.7251	44.2964	4.0716	7.97163	-0.287486	-0.164013	1.07721	924.629	-289.032	-41.6697	0	0	0.79992
337	0	21.9411	0	0	27.1504	4.74045	-35.0325	-0.326502	0.372005	-0.526768	-5.93828	9.47E-15	23.1831	0	0	-0.035332	0.673582	-17.5188	-9.34265	480.542	399.05	681.553	378.142	378.142	378.142	-46.2347	218.406	-78.9145	588.109	424.815	241.725	139.473	139.473	139.473	-119.259	0.00375649	-39.7299	43.9954	3.9171	7.56552	-0.39005	-0.161796	1.00438	954.36	-293.955	-33.1053	0	0	0.340558
338	0	22.0332	0	0	26.9871	4.56389	-34.2397	-0.305261	0.350052	-0.506861	-4.88329	-2.71E-15	23.0126	0	0	-0.0387073	0.266075	-17.5561	-8.59802	481.669	397.822	680.758	379.223	379.223	379.223	-45.6954	219.925	-77.0858	586.161	424.136	240.22	139.473	139.473	139.473	-118.74	-0.0203155	-38.6414	43.8997	3.72116	6.78397	-0.496692	-0.155669	0.951546	963.29	-272.001	-21.8531	0	0	-0.0238886
339	0	22.084	0	0	26.7766	4.3877	-33.433	-0.290964	0.317066	-0.464097	-5.39701	2.71E-15	22.5599	0	0	-0.0380688	-0.191195	-17.7597	-7.56456	483.759	396.559	679.935	380	380	380	-45.6396	221.913	-75.345	580.962	423.224	237.688	139.473	139.473	139.473	-117.592	-0.000727036	-37.5076	43.9529	3.48254	5.6507	-0.582293	-0.135413	0.921779	940.413	-222.692	-9.48929	0	0	-0.238394
340	0	22.0787	0	0	26.5339	4.23277	-32.7108	-0.285663	0.275588	-0.400381	-7.70021	-5.41E-15	21.7574	0	0	-0.0333473	-0.68177	-18.0779	-6.29909	486.55	395.317	678.997	380.436	380.436	380.436	-46.0019	224.274	-73.7822	572.742	422.151	234.245	139.473	139.473	139.473	-115.886	0.075082	-36.3828	44.0896	3.20946	4.23524	-0.647088	-0.0869652	0.932082	882.561	-151.495	1.8004	0	0	-0.294762
341	0	22.0226	0	0	26.2929	4.1174	-32.1653	-0.289927	0.22864	-0.32071	-11.7032	4.06E-15	20.4887	0	0	-0.0245608	-1.18039	-18.4588	-4.88084	489.744	394.176	677.859	380.483	380.483	380.483	-46.7043	226.876	-72.4868	561.802	421.007	230.132	139.473	139.473	139.473	-113.734	0.215665	-35.3225	44.2503	2.92646	2.65249	-0.708761	-0.000502102	1.00406	795.248	-69.2696	9.93821	0	0	-0.242875
342	0	21.9483	0	0	26.1114	4.0555	-31.8698	-0.300899	0.178882	-0.23248	-16.8235	-4.06E-15	18.5995	0	0	-0.0114538	-1.6596	-18.8588	-3.41461	493.034	393.214	676.463	380.09	380.09	380.09	-47.6546	229.56	-71.5345	548.513	419.893	225.678	139.473	139.473	139.473	-111.289	0.423645	-34.377	44.3965	2.66979	1.04338	-0.777631	0.11088	1.14059	688.159	8.34571	13.8429	0	0	-0.159715
343	0	21.9144	0	0	26.0698	4.05526	-31.8686	-0.312254	0.129159	-0.145043	-22.0326	-2.03E-15	16.0264	0	0	0.0057682	-2.09558	-19.2482	-2.02327	496.116	392.491	674.779	379.229	379.229	379.229	-48.742	232.149	-70.9766	533.303	418.902	221.264	139.473	139.473	139.473	-108.734	0.696885	-33.5855	44.5177	2.47127	-0.454929	-0.853663	0.212392	1.31724	576.018	66.0415	13.7318	0	0	-0.102319
344	0	21.9908	0	0	26.2553	4.11829	-32.1695	-0.315152	0.0825578	-0.0680649	-26.0699	3.38E-15	12.8778	0	0	0.0251143	-2.47041	-19.6089	-0.830247	498.708	392.035	672.799	377.912	377.912	377.911	-49.8367	234.479	-70.8343	516.635	418.101	217.243	139.473	139.473	139.473	-106.253	1.0327	-32.9708	44.6249	2.3415	-1.73137	-0.937476	0.266466	1.48567	477.703	94.6389	10.8559	0	0	-0.084881
345	0	22.2331	0	0	26.7345	4.23962	-32.743	-0.302753	0.0420338	-0.00898397	-27.9521	9.14E-15	9.43268	0	0	0.0424124	-2.77078	-19.9286	0.0600631	500.558	391.84	670.52	376.193	376.193	376.193	-50.8024	236.427	-71.0993	498.97	417.525	213.872	139.473	139.473	139.473	-104.001	1.43235	-32.536	44.7363	2.26713	-2.70442	-1.03418	0.268963	1.61019	410.823	96.2145	6.89858	0	0	-0.0936601
346	0	22.6626	0	0	27.5306	4.40892	-33.531	-0.275831	0.0100014	0.0294685	-27.5163	-3.05E-15	6.07577	0	0	0.0533349	-2.98775	-20.1921	0.576346	501.444	391.879	667.923	374.169	374.169	374.169	-51.5172	237.938	-71.7409	480.725	417.17	211.258	139.473	139.473	139.473	-102.067	1.90196	-32.2656	44.8665	2.22658	-3.31615	-1.14156	0.254163	1.6887	382.987	82.7513	3.15371	0	0	-0.114739
347	0	23.2648	0	0	28.623	4.61271	-34.4604	-0.240407	-0.0125417	0.0495581	-25.2748	2.03E-15	3.15305	0	0	0.0560305	-3.12044	-20.3768	0.688197	501.164	392.118	664.973	371.954	371.955	371.954	-51.8917	239.015	-72.7129	462.226	417.003	209.368	139.473	139.473	139.473	-100.483	2.44911	-32.1322	45.0226	2.21198	-3.53432	-1.22766	0.258565	1.75057	384.805	67.2605	0.148806	0	0	-0.142085
348	0	24.0017	0	0	29.9583	4.83635	-35.4567	-0.203128	-0.0264175	0.0560248	-22.0019	-3.72E-15	0.857394	0	0	0.0517463	-3.18118	-20.452	0.411564	499.555	392.528	661.638	369.672	369.672	369.672	-51.8805	239.7	-73.9576	443.697	416.977	208.073	139.473	139.473	139.473	-99.2337	3.0775	-32.1034	45.2073	2.24412	-3.36729	-1.23981	0.283223	1.82419	394.866	55.9469	-2.14645	0	0	-0.17077
349	0	24.8238	0	0	31.463	5.06554	-36.4524	-0.170833	-0.0334961	0.0539793	-18.5742	6.34E-16	-0.771715	0	0	0.0438504	-3.19629	-20.3837	-0.188798	496.506	393.088	657.917	367.427	367.427	367.427	-51.489	240.062	-75.4075	425.269	417.046	207.2	139.473	139.473	139.473	-98.2736	3.78247	-32.1472	45.4205	2.37419	-2.87682	-1.14813	0.287076	1.92247	393.711	46.5971	-3.82735	0	0	-0.193169
350	0	25.6829	0	0	33.0582	5.28748	-37.3924	-0.147574	-0.0369458	0.0481903	-15.6335	8.46E-17	-1.88039	0	0	0.0355153	-3.19935	-20.1425	-1.00652	491.99	393.779	653.855	365.305	365.305	365.305	-50.7694	240.174	-76.9883	407	417.169	206.586	139.473	139.473	139.473	-97.5446	4.54847	-32.2359	45.6605	2.6687	-2.17059	-0.934789	0.208243	2.03286	364.389	31.1133	-4.53881	0	0	-0.191214
351	0	26.5415	0	0	34.6709	5.49065	-38.2324	-0.133176	-0.0395012	0.0425207	-13.4101	2.38E-15	-2.65845	0	0	0.0284699	-3.2198	-19.7107	-1.90616	486.076	394.572	649.55	363.36	363.36	363.36	-49.8125	240.108	-78.6186	388.904	417.316	206.101	139.473	139.473	139.473	-96.9909	5.34714	-32.3478	45.919	3.18058	-1.38132	-0.595418	0.00787644	2.12763	296.425	2.64486	-3.84566	0	0	-0.135313
352	0	27.3767	0	0	36.2376	5.6636	-38.9322	-0.126358	-0.0426623	0.0386974	-11.9236	4.44E-16	-3.2498	0	0	0.0233499	-3.27328	-19.0865	-2.73713	478.944	395.412	645.135	361.629	361.629	361.629	-48.7448	239.93	-80.2045	370.979	417.466	205.667	139.473	139.473	139.473	-96.5667	6.13416	-32.4673	46.173	3.91506	-0.648742	-0.169376	-0.292843	2.19774	195.848	-39.639	-1.44721	0	0	-0.0125994
353	0	28.1794	0	0	37.7041	5.79449	-39.4526	-0.125756	-0.0460924	0.0362921	-11.0614	4.23E-17	-3.68408	0	0	0.0200898	-3.35863	-18.283	-3.3536	470.854	396.217	640.765	360.132	360.132	360.132	-47.7217	239.7	-81.6395	353.216	417.609	205.248	139.473	139.473	139.473	-96.2401	6.84964	-32.5844	46.3792	4.8052	-0.107931	0.24727	-0.606105	2.26782	88.9847	-87.9849	2.16883	0	0	0.131529
354	0	28.9486	0	0	39.0247	5.87315	-39.7616	-0.130956	-0.0484503	0.033788	-10.6968	-6.22E-15	-3.91752	0	0	0.018236	-3.46317	-17.3244	-3.64283	462.089	396.895	636.585	358.898	358.898	358.898	-46.9076	239.474	-82.8166	335.606	417.738	204.843	139.473	139.473	139.473	-95.9901	7.42705	-32.6934	46.4808	5.71631	0.121578	0.544555	-0.817818	2.38915	10.4303	-129.219	5.91981	0	0	0.211541
355	0	29.6823	0	0	40.1641	5.89493	-39.8467	-0.142489	-0.0483765	0.029815	-10.7499	1.21E-15	-3.89392	0	0	0.0170915	-3.57408	-16.2386	-3.55333	452.882	397.364	632.726	357.986	357.986	357.986	-46.443	239.299	-83.6527	318.134	417.855	204.478	139.473	139.473	139.473	-95.7994	7.81036	-32.7916	46.423	6.48965	-0.0477866	0.6533	-0.828428	2.59418	-12.8982	-147.23	8.65274	0	0	0.188342
356	0	30.3711	0	0	41.0998	5.86381	-39.7251	-0.159958	-0.0461041	0.0246007	-11.1026	1.10E-15	-3.65594	0	0	0.0157763	-3.69253	-15.0494	-3.107	443.356	397.579	629.296	357.476	357.476	357.476	-46.4113	239.211	-84.1141	300.767	417.963	204.199	139.473	139.473	139.473	-95.6471	7.97205	-32.8774	46.1673	7.01334	-0.64947	0.61905	-0.627822	2.85018	16.0632	-134.135	10.1192	0	0	0.131483
357	0	30.9947	0	0	41.8202	5.79134	-39.4402	-0.181511	-0.0446241	0.0203688	-11.5893	1.00E-15	-3.42945	0	0	0.0137124	-3.8378	-13.7678	-2.37716	433.531	397.539	626.396	357.424	357.424	357.424	-46.8314	239.23	-84.2232	283.465	418.068	204.073	139.473	139.473	139.473	-95.5026	7.91904	-32.9497	45.6851	7.2726	-1.64775	0.592241	-0.384289	3.0291	61.3496	-107.146	11.2909	0	0	0.135602
358	0	31.5285	0	0	42.319	5.69061	-39.0402	-0.204792	-0.0460945	0.0191402	-12.0548	4.97E-16	-3.37893	0	0	0.010832	-4.0258	-12.3854	-1.44007	423.383	397.281	624.097	357.805	357.805	357.805	-47.6863	239.366	-84.037	266.191	418.172	204.179	139.473	139.473	139.473	-95.3275	7.67972	-33.0082	44.9339	7.32846	-2.94128	0.65565	-0.290946	3.04109	95.0133	-89.7358	12.9416	0	0	0.205686
359	0	31.9495	0	0	42.5891	5.57143	-38.5609	-0.228142	-0.0500179	0.0205005	-12.4166	-2.04E-15	-3.48638	0	0	0.00725786	-4.24066	-10.8775	-0.349434	412.896	396.868	622.425	358.515	358.515	358.515	-48.9569	239.626	-83.6221	248.928	418.269	204.605	139.473	139.473	139.473	-95.0785	7.28812	-33.0539	43.845	7.24804	-4.38615	0.753761	-0.37261	2.92906	118.33	-87.1411	15.2475	0	0	0.313129
360	0	32.236	0	0	42.6219	5.44064	-38.0274	-0.250356	-0.0544036	0.023495	-12.6382	-5.73E-15	-3.6348	0	0	0.00304846	-4.43177	-9.21602	0.847228	402.072	396.373	621.355	359.432	359.432	359.432	-50.63	240.014	-83.0474	231.677	418.35	205.444	139.473	139.473	139.473	-94.7086	6.77993	-33.0894	42.3402	7.05235	-5.82193	0.805923	-0.530899	2.78372	138.046	-92.1668	17.7377	0	0	0.443763
361	0	32.3654	0	0	42.4097	5.30467	-37.4642	-0.270193	-0.0571548	0.0271487	-12.695	4.78E-15	-3.7054	0	0	-0.00178443	-4.53585	-7.38426	2.08152	390.92	395.865	620.837	360.466	360.466	360.466	-52.689	240.53	-82.388	214.454	418.402	206.782	139.473	139.473	139.473	-94.1679	6.19578	-33.1177	40.3688	6.72365	-7.09101	0.751899	-0.646536	2.68931	158.215	-96.1366	19.6259	0	0	0.595276
362	0	32.3104	0	0	41.9475	5.17197	-36.9061	-0.286513	-0.0569588	0.0313031	-12.5903	-3.45E-15	-3.6354	0	0	-0.00716186	-4.50569	-5.38882	3.2493	379.451	395.393	620.835	361.584	361.584	361.584	-55.1041	241.178	-81.7293	197.281	418.417	208.689	139.473	139.473	139.473	-93.405	5.58445	-33.1411	37.9514	6.24292	-8.06155	0.578433	-0.649518	2.6934	176.079	-93.3393	19.9277	0	0	0.746527
363	0	32.0407	0	0	41.2332	5.05348	-36.4006	-0.297769	-0.0542905	0.0369119	-12.3157	-7.82E-16	-3.47512	0	0	-0.0127781	-4.32941	-3.26462	4.21789	367.691	394.981	621.346	362.805	362.805	362.805	-57.8306	241.957	-81.1625	180.189	418.393	211.218	139.473	139.473	139.473	-92.3702	5.00073	-33.1595	35.1966	5.61314	-8.65473	0.361138	-0.542628	2.77263	173.93	-82.7029	17.9919	0	0	0.788405
364	0	31.527	0	0	40.2659	4.96052	-35.9993	-0.302081	-0.0514158	0.0459503	-11.8323	9.52E-15	-3.37223	0	0	-0.0180624	-4.03305	-1.06974	4.85996	355.711	394.628	622.413	364.164	364.164	364.164	-60.8263	242.872	-80.7673	163.216	418.339	214.399	139.473	139.473	139.473	-91.0202	4.49446	-33.1691	32.2743	4.8664	-8.85863	0.229849	-0.381665	2.85312	126.052	-66.9688	13.748	0	0	0.553292
365	0	30.7496	0	0	39.0435	4.90083	-35.7394	-0.298374	-0.0506713	0.0597438	-11.1169	2.09E-15	-3.4408	0	0	-0.0224435	-3.66641	1.12768	5.09665	343.668	394.326	624.086	365.662	365.662	365.662	-64.0795	243.927	-80.5854	146.427	418.273	218.234	139.473	139.473	139.473	-89.3252	4.09493	-33.1619	29.3599	4.05823	-8.72	0.269766	-0.228003	2.87806	20.7204	-49.6883	7.94093	0	0	-0.00753421
366	0	29.7027	0	0	37.5624	4.87586	-35.6302	-0.287013	-0.0532689	0.0778988	-10.186	-2.83E-15	-3.68391	0	0	-0.0255185	-3.28196	3.26269	4.92182	331.805	394.073	626.395	367.262	367.262	367.262	-67.6275	245.127	-80.605	129.914	418.221	222.696	139.473	139.473	139.473	-87.272	3.80188	-33.1276	26.5887	3.25097	-8.31973	0.485881	-0.100348	2.83005	-133.65	-30.7429	1.91315	0	0	-0.765136
367	0	28.3935	0	0	35.8174	4.88067	-35.6513	-0.269497	-0.0591087	0.0985633	-9.07809	1.52E-15	-4.0095	0	0	-0.026988	-2.91986	5.28125	4.39971	320.428	393.877	629.312	368.913	368.913	368.913	-71.5595	246.465	-80.7629	113.799	418.212	227.724	139.473	139.473	139.473	-84.8635	3.58844	-33.0565	24.0397	2.49892	-7.74602	0.830866	0.012229	2.71438	-317.84	-8.86829	-2.96952	0	0	-1.53317
368	0	26.8373	0	0	33.8034	4.90555	-35.76	-0.24827	-0.0668463	0.118893	-7.87144	-3.05E-15	-4.27315	0	0	-0.0267389	-2.60291	7.14233	3.64583	309.862	393.76	632.747	370.569	370.569	370.569	-76.0048	247.921	-80.9635	98.221	418.271	233.225	139.473	139.473	139.473	-82.1135	3.4123	-32.9432	21.7446	1.84048	-7.07311	1.23103	0.115066	2.5429	-508.903	14.2073	-5.80901	0	0	-2.16633
369	0	25.0512	0	0	31.5169	4.93856	-35.9039	-0.226377	-0.0741257	0.135849	-6.70569	-9.30E-16	-4.32245	0	0	-0.0251361	-2.33718	8.81602	2.80054	300.414	393.745	636.558	372.202	372.202	372.202	-81.1177	249.451	-81.1003	83.3152	418.416	239.075	139.473	139.473	139.473	-79.0407	3.22967	-32.7887	19.7054	1.29343	-6.3543	1.60107	0.193716	2.32795	-683.194	33.8597	-6.5568	0	0	-2.57428
370	0	23.051	0	0	28.9591	4.96827	-36.0329	-0.206937	-0.0781994	0.146631	-5.78439	1.86E-15	-4.04203	0	0	-0.0233027	-2.11466	10.2795	1.99937	292.337	393.848	640.559	373.813	373.813	373.813	-87.058	250.986	-81.0743	69.1958	418.659	245.139	139.473	139.473	139.473	-75.6645	3.00723	-32.5994	17.9129	0.851746	-5.63187	1.86495	0.227192	2.08184	-819.45	45.5837	-5.88483	0	0	-2.70875
371	0	20.8511	0	0	26.1407	4.98586	-36.1091	-0.192844	-0.0765185	0.14881	-5.37137	-1.69E-16	-3.36604	0	0	-0.0232188	-1.91759	11.5131	1.34658	285.808	394.071	644.542	375.427	375.427	375.427	-93.9707	252.426	-80.8036	55.9386	419.009	251.279	139.473	139.473	139.473	-72.004	2.72905	-32.3837	16.3612	0.48954	-4.9549	1.9806	0.211927	1.82251	-902.867	48.6282	-4.82285	0	0	-2.56196
372	0	18.4683	0	0	23.0866	4.98664	-36.1125	-0.186035	-0.067732	0.140793	-5.72956	8.46E-16	-2.3015	0	0	-0.0272183	-1.72512	12.4987	0.899165	280.913	394.403	648.296	377.092	377.092	377.093	-101.967	253.646	-80.2226	43.5726	419.467	257.386	139.473	139.473	139.473	-68.0811	2.39726	-32.1463	15.054	0.175031	-4.38816	1.95612	0.173658	1.56601	-929.986	46.8396	-4.25391	0	0	-2.17857
373	0	15.9292	0	0	19.8414	4.97035	-36.0419	-0.187205	-0.0518671	0.12236	-7.06158	-3.38E-16	-0.896273	0	0	-0.0371646	-1.52183	13.221	0.666688	277.663	394.823	651.624	378.865	378.865	378.865	-111.107	254.503	-79.2707	32.0825	420.039	263.398	139.473	139.473	139.473	-63.9275	2.02634	-31.8843	14.0044	-0.110758	-4.00238	1.83951	0.146836	1.32774	-908.081	45.2146	-4.68661	0	0	-1.64782
374	0	13.2779	0	0	16.4737	4.94036	-35.9117	-0.195498	-0.0306719	0.0952768	-9.42844	5.92E-16	0.758166	0	0	-0.0533015	-1.30345	13.6717	0.624433	276.01	395.304	654.364	380.785	380.785	380.785	-121.384	254.844	-77.8763	21.4222	420.726	269.311	139.473	139.473	139.473	-59.5936	1.63387	-31.5856	13.2276	-0.363643	-3.85055	1.69287	0.14768	1.11411	-852.201	45.6856	-6.08659	0	0	-1.07987
375	0	10.5821	0	0	13.0776	4.90236	-35.7461	-0.20916	-0.00709649	0.0631908	-12.7323	5.16E-15	2.54783	0	0	-0.0736051	-1.0766	13.8526	0.732644	275.874	395.822	656.389	382.875	382.875	382.875	-132.714	254.522	-75.9428	11.5389	421.53	275.187	139.473	139.473	139.473	-55.1547	1.23164	-31.2325	12.7311	-0.561082	-3.94626	1.57224	0.173214	0.927973	-780.927	47.9486	-7.95757	0	0	-0.569072
376	0	7.93404	0	0	9.77075	4.8631	-35.5743	-0.225907	0.0150183	0.0310137	-16.7036	-1.35E-15	4.31578	0	0	-0.0936324	-0.853759	13.7776	0.954701	277.166	396.36	657.607	385.13	385.13	385.13	-144.915	253.42	-73.3492	2.39979	422.455	281.135	139.473	139.473	139.473	-50.7122	0.821378	-30.8076	12.5077	-0.676103	-4.25632	1.51159	0.212947	0.768665	-712.283	51.3826	-9.34335	0	0	-0.164889
377	0	5.44355	0	0	6.68561	4.82987	-35.4282	-0.243454	0.0320531	0.00296896	-20.9425	-3.38E-16	5.89477	0	0	-0.107575	-0.647592	13.4717	1.26821	279.798	396.91	657.958	387.527	387.527	387.527	-157.712	251.464	-69.9724	-5.98696	423.502	287.283	139.473	139.473	139.473	-46.3861	0.396701	-30.3034	12.5335	-0.688758	-4.71101	1.49045	0.244279	0.639185	-652.953	53.885	-9.07275	0	0	0.131311
378	0	3.22405	0	0	3.95371	4.81139	-35.3468	-0.25986	0.0410178	-0.0177895	-24.9975	3.72E-15	7.10375	0	0	-0.110201	-0.465999	12.9665	1.6607	283.681	397.48	657.414	390.024	390.024	390.024	-170.748	248.643	-65.7302	-13.5657	424.671	293.746	139.473	139.473	139.473	-42.2987	-0.0503557	-29.7285	12.7724	-0.591567	-5.22887	1.44941	0.233939	0.537627	-599.571	51.0058	-6.04769	0	0	0.33778
379	0	1.37442	0	0	1.68579	4.81864	-35.3787	-0.274481	0.0398355	-0.0293535	-28.5152	-2.03E-15	7.75854	0	0	-0.0992103	-0.308341	12.294	2.11417	288.705	398.091	655.976	392.578	392.578	392.578	-183.625	245.012	-60.6274	-20.2407	425.951	300.6	139.473	139.473	139.473	-38.5556	-0.522527	-29.1105	13.1835	-0.392471	-5.74381	1.34672	0.163921	0.466104	-549.399	39.262	0.467976	0	0	0.47647
380	0	-0.0345717	0	0	-0.0425083	4.86412	-35.5787	-0.287588	0.0278987	-0.0304351	-31.2913	-3.38E-15	7.72258	0	0	-0.0761544	-0.164291	11.4828	2.59457	294.729	398.775	653.68	395.147	395.147	395.147	-195.945	240.685	-54.7988	-25.8876	427.316	307.861	139.473	139.473	139.473	-35.2333	-1.01197	-28.4908	13.7279	-0.115889	-6.21908	1.2018	0.0473185	0.421486	-510.151	18.7061	10.6398	0	0	0.576638
381	0	-0.966716	0	0	-1.19487	4.95915	-35.9934	-0.299637	0.00631824	-0.0205672	-33.2634	9.47E-15	6.94581	0	0	-0.0457094	-0.0161448	10.5566	3.05726	301.594	399.571	650.588	397.684	397.684	397.684	-207.335	235.837	-48.5551	-30.3647	428.72	315.482	139.473	139.473	139.473	-32.3752	-1.49626	-27.9177	14.3701	0.19958	-6.64264	1.07005	-0.0813633	0.400721	-494.251	-7.39851	23.9563	0	0	0.670047
382	0	-1.42011	0	0	-1.77007	5.11087	-36.6463	-0.310385	-0.0220387	-0.000880584	-34.4501	6.77E-15	5.495	0	0	-0.0137568	0.155874	9.53545	3.46291	309.149	400.512	646.795	400.127	400.127	400.127	-217.475	230.69	-42.4143	-33.5245	430.099	323.348	139.473	139.473	139.473	-29.9943	-1.93703	-27.4386	15.078	0.508735	-7.00971	0.991636	-0.183745	0.402874	-507.658	-33.6557	39.3554	0	0	0.774414
383	0	-1.42286	0	0	-1.79432	5.32065	-37.5308	-0.318783	-0.0532117	0.0260439	-34.9081	-6.77E-15	3.53481	0	0	0.0145863	0.36744	8.43619	3.78929	317.274	401.631	642.423	402.383	402.383	402.383	-226.12	225.511	-37.0763	-35.225	431.376	331.294	139.473	139.473	139.473	-28.0808	-2.28362	-27.0947	15.8256	0.77138	-7.30491	0.959245	-0.242229	0.429277	-543.816	-55.4455	55.3461	0	0	0.887167
384	0	-1.0257	0	0	-1.31268	5.58378	-38.6109	-0.323139	-0.083661	0.0568576	-34.6963	1.35E-15	1.24487	0	0	0.0361158	0.626526	7.2713	4.02931	325.882	402.945	637.626	404.327	404.327	404.327	-233.108	220.589	-33.3134	-35.342	432.471	339.116	139.473	139.473	139.473	-26.6101	-2.48173	-26.9161	16.5988	0.960294	-7.49563	0.92833	-0.275578	0.479388	-587.398	-72.5833	70.3791	0	0	0.999288
385	0	-0.292724	0	0	-0.381168	5.89018	-39.8281	-0.321535	-0.111093	0.088102	-33.86	2.71E-15	-1.22484	0	0	0.049714	0.935649	6.04658	4.1779	334.908	404.456	632.575	405.817	405.817	405.817	-238.344	216.218	-31.8054	-33.7785	433.318	346.596	139.473	139.473	139.473	-25.5522	-2.48352	-26.9185	17.4033	1.05685	-7.53878	0.853332	-0.315284	0.550342	-622.96	-87.2883	83.1992	0	0	1.10964
386	0	0.707439	0	0	0.938963	6.22494	-41.1095	-0.312146	-0.134665	0.117214	-32.4263	-8.12E-15	-3.77116	0	0	0.0559281	1.2972	4.75956	4.21933	344.293	406.152	627.453	406.719	406.719	406.719	-241.755	212.665	-32.9879	-30.4726	433.861	353.513	139.473	139.473	139.473	-24.8776	-2.25511	-27.1011	18.2686	1.03952	-7.39501	0.733004	-0.36495	0.64013	-645.469	-99.0724	93.0519	0	0	1.23243
387	0	1.90865	0	0	2.58401	6.56874	-42.3745	-0.294414	-0.153978	0.142579	-30.472	0	-6.27826	0	0	0.0566589	1.71586	3.40037	4.12865	353.986	408.005	622.436	406.929	406.929	406.929	-243.262	210.131	-36.964	-25.402	434.064	359.659	139.473	139.473	139.473	-24.5604	-1.78023	-27.4482	19.2455	0.875785	-7.04214	0.630361	-0.408521	0.746593	-665.026	-106.847	99.6436	0	0	1.40279
388	0	3.25257	0	0	4.48914	6.89826	-43.54	-0.26924	-0.169094	0.163726	-28.1311	0	-8.63777	0	0	0.054444	2.19884	1.9561	3.89219	363.959	409.979	617.684	406.391	406.391	406.391	-242.784	208.721	-43.5026	-18.5845	433.908	364.846	139.473	139.473	139.473	-24.5795	-1.06055	-27.933	20.3884	0.512917	-6.47998	0.637043	-0.454671	0.860085	-699.792	-116.133	103.058	0	0	1.68387
389	0	4.69186	0	0	6.58819	7.18724	-44.5257	-0.23886	-0.179058	0.179072	-25.5853	-2.71E-15	-10.6643	0	0	0.05185	2.7555	0.415869	3.52998	374.229	412.037	613.33	405.106	405.106	405.106	-240.271	208.429	-52.0899	-10.0712	433.39	368.91	139.473	139.473	139.473	-24.9192	-0.115602	-28.5243	21.7384	-0.12227	-5.72208	0.685392	-0.436682	0.986869	-730.643	-118.604	103.134	0	0	2.07975
390	0	6.18911	0	0	8.81158	7.4116	-45.2681	-0.2062	-0.182421	0.1872	-23.0208	0	-12.1387	0	0	0.0504942	3.3849	-1.23026	3.07834	384.826	414.138	609.495	403.115	403.115	403.115	-235.746	209.161	-61.9913	0.0625622	432.525	371.724	139.473	139.473	139.473	-25.5698	1.01473	-29.1878	23.3502	-1.05908	-4.79193	0.634165	-0.254429	1.14153	-722.379	-96.6931	99.2791	0	0	2.54048
391	0	7.71317	0	0	11.087	7.55661	-45.7376	-0.174017	-0.178906	0.188581	-20.5766	5.41E-15	-12.9313	0	0	0.0505312	4.06002	-2.99541	2.5505	395.733	416.236	606.304	400.466	400.466	400.466	-229.338	210.784	-72.3592	11.7254	431.342	373.208	139.473	139.473	139.473	-26.5277	2.27109	-29.888	25.3282	-2.19694	-3.73749	0.436963	0.0841808	1.32385	-663.908	-48.9569	91.3769	0	0	2.95969
392	0	9.23651	0	0	13.3448	7.61972	-45.9394	-0.144362	-0.171028	0.186498	-18.3271	-2.71E-15	-13.128	0	0	0.0511683	4.7318	-4.89445	1.92391	406.866	418.278	603.88	397.207	397.207	397.207	-221.292	213.147	-82.3971	24.8173	429.885	373.328	139.473	139.473	139.473	-27.7923	3.58408	-30.5907	27.8001	-3.31963	-2.64968	0.281064	0.334853	1.51519	-599.505	-13.8577	80.9343	0	0	3.29751
393	0	10.7369	0	0	15.5253	7.60464	-45.8913	-0.118539	-0.162246	0.184305	-16.3017	0	-12.9197	0	0	0.0515897	5.36679	-6.93261	1.18666	418.123	420.215	602.303	393.471	393.471	393.47	-211.931	216.077	-91.4967	39.2393	428.203	372.086	139.473	139.473	139.473	-29.3613	4.88737	-31.2687	30.806	-4.28937	-1.64671	0.395721	0.250111	1.71748	-581.599	-31.1182	70.3919	0	0	3.67878
394	0	12.1995	0	0	17.58	7.51453	-45.6022	-0.0979499	-0.151948	0.179849	-14.5605	-1.35E-15	-12.2649	0	0	0.0512076	5.97679	-9.09507	0.39333	429.465	422.003	601.588	389.552	389.552	389.552	-201.634	219.383	-99.2627	54.903	426.351	369.498	139.473	139.473	139.473	-31.2284	6.12237	-31.9059	34.2243	-5.2195	-0.815112	0.691195	0.0473064	1.97014	-585.812	-65.707	60.3434	0	0	3.99369
395	0	13.6111	0	0	19.4707	7.35696	-45.0891	-0.0840115	-0.138156	0.169982	-13.192	-1.35E-15	-11.0642	0	0	0.049286	6.58339	-11.3519	-0.352401	440.89	423.607	601.742	385.818	385.818	385.818	-190.787	222.873	-105.471	71.7299	424.379	365.611	139.473	139.473	139.473	-33.3835	7.23677	-32.495	37.843	-6.33014	-0.164768	0.963978	0.0685311	2.28529	-565.849	-65.4511	49.8391	0	0	3.98149
396	0	14.9528	0	0	21.1715	7.15095	-44.4037	-0.0772335	-0.12231	0.156081	-12.2463	2.71E-15	-9.46717	0	0	0.045418	7.1676	-13.6679	-0.951664	452.372	424.984	602.821	382.542	382.542	382.542	-179.741	226.381	-110.062	89.6442	422.336	360.51	139.473	139.473	139.473	-35.8127	8.19068	-33.0341	41.4693	-7.6865	0.359711	1.18305	0.274278	2.59242	-523.56	-39.98	39.5466	0	0	3.67795
397	0	16.2016	0	0	22.6718	6.92282	-43.6251	-0.0773203	-0.107184	0.141565	-11.737	-2.03E-15	-7.70518	0	0	0.0400245	7.67361	-16.0045	-1.33151	463.832	426.094	604.922	379.838	379.838	379.838	-168.765	229.753	-113.135	108.573	420.268	354.311	139.473	139.473	139.473	-38.4976	8.96501	-33.5267	44.9637	-9.14622	0.83232	1.3442	0.487391	2.81972	-469.637	-15.5618	30.9657	0	0	3.18457
398	0	17.3356	0	0	23.9743	6.6972	-42.8342	-0.083687	-0.0947679	0.129256	-11.667	3.38E-15	-5.94251	0	0	0.0340649	8.0416	-18.3201	-1.45145	475.15	426.904	608.12	377.702	377.702	377.702	-158.051	232.849	-114.896	128.454	418.212	347.147	139.473	139.473	139.473	-41.4165	9.56148	-33.9822	48.2294	-10.4726	1.29122	1.41346	0.600794	2.94888	-404.602	-2.77596	25.2055	0	0	2.55023
399	0	18.3402	0	0	25.0895	6.49099	-42.0929	-0.0956401	-0.0857243	0.120826	-12.0262	-2.03E-15	-4.25488	0	0	0.0284119	8.23278	-20.5708	-1.31114	486.159	427.398	612.427	376.087	376.087	376.087	-147.737	235.543	-115.591	149.242	416.201	339.156	139.473	139.473	139.473	-44.5474	9.99452	-34.416	51.1938	-11.4625	1.71079	1.39479	0.598827	2.98171	-331.313	1.09507	22.6589	0	0	1.87194
400	0	19.2098	0	0	26.0315	6.31171	-41.4336	-0.112807	-0.0794617	0.116528	-12.8036	-3.05E-15	-2.65092	0	0	0.0235265	8.23734	-22.7108	-0.945947	496.672	427.573	617.775	374.944	374.944	374.944	-137.932	237.735	-115.449	170.916	414.271	330.481	139.473	139.473	139.473	-47.8699	10.2807	-34.8477	53.7961	-12.0097	2.01815	1.33748	0.510437	2.90856	-258.297	0.376557	22.9126	0	0	1.26462
401	0	19.9487	0	0	26.815	6.15886	-40.8605	-0.134496	-0.0746342	0.115384	-13.9305	3.38E-16	-1.11165	0	0	0.0193811	8.0692	-24.6912	-0.409872	506.502	427.438	624.019	374.211	374.211	374.211	-128.737	239.352	-114.661	193.473	412.458	321.268	139.473	139.473	139.473	-51.3685	10.4303	-35.3008	55.9836	-12.0963	2.13388	1.2689	0.387604	2.73056	-188.744	-1.13028	24.4979	0	0	0.776081
402	0	20.5682	0	0	27.4542	6.0268	-40.3571	-0.160097	-0.0695046	0.115402	-15.314	-2.03E-15	0.385825	0	0	0.0156945	7.75536	-26.4619	0.236374	515.471	427.004	630.962	373.779	373.779	373.779	-120.248	240.352	-113.376	216.92	410.809	311.676	139.473	139.473	139.473	-55.033	10.4437	-35.8008	57.7163	-11.7556	2.00546	1.15678	0.28011	2.47927	-114.442	-0.816085	25.0342	0	0	0.385613
403	0	21.0825	0	0	27.9611	5.90816	-39.8982	-0.188897	-0.062036	0.114468	-16.8436	-9.73E-16	1.86461	0	0	0.0120939	7.3276	-27.9749	0.922554	523.413	426.278	638.369	373.493	373.493	373.493	-112.546	240.717	-111.717	241.258	409.375	301.883	139.473	139.473	139.473	-58.8563	10.3132	-36.3727	58.9772	-11.0398	1.62474	0.953806	0.213407	2.20836	-25.0058	2.17071	21.7052	0	0	0.0813434
404	0	21.5042	0	0	28.3461	5.79667	-39.4612	-0.220341	-0.0505205	0.110261	-18.4282	-2.96E-15	3.31427	0	0	0.008324	6.81961	-29.1896	1.56307	530.154	425.265	645.971	373.185	373.185	373.185	-105.684	240.454	-109.799	266.461	408.212	292.083	139.473	139.473	139.473	-62.8315	10.0284	-37.0369	59.7786	-10.0056	1.03362	0.651373	0.185915	1.96857	82.5372	7.1505	12.5366	0	0	-0.10913
405	0	21.842	0	0	28.6182	5.68918	-39.0345	-0.254002	-0.0337745	0.100694	-20.0115	4.91E-15	4.69947	0	0	0.00433001	6.2666	-30.0757	2.06028	535.523	423.969	653.483	372.727	372.727	372.727	-99.6649	239.593	-107.737	292.467	407.377	282.486	139.473	139.473	139.473	-66.9491	9.58243	-37.8051	60.1607	-8.70966	0.319491	0.283062	0.188726	1.78938	203.689	15.113	-3.3168	0	0	-0.155874
406	0	22.0998	0	0	28.7863	5.58654	-38.6221	-0.289614	-0.0115201	0.0840166	-21.5784	2.37E-15	5.96433	0	0	0.000291871	5.7035	-30.6149	2.31828	539.367	422.397	660.615	372.058	372.058	372.058	-94.4325	238.188	-105.642	319.159	406.919	273.314	139.473	139.473	139.473	-71.1955	8.9772	-38.6755	60.1788	-7.20913	-0.39827	-0.0861825	0.208524	1.67658	327.984	27.4194	-24.9168	0	0	-0.0493323
407	0	22.2779	0	0	28.861	5.49321	-38.2428	-0.326738	0.0156347	0.0593987	-23.1258	-5.92E-15	7.06345	0	0	-0.00345986	5.16151	-30.8006	2.26144	541.574	420.568	667.107	371.185	371.185	371.185	-89.8641	236.32	-103.617	346.358	406.876	264.789	139.473	139.473	139.473	-75.5515	8.2285	-39.629	59.8859	-5.56418	-0.986699	-0.398778	0.234041	1.62149	445.598	44.5311	-49.4644	0	0	0.199364
408	0	22.3771	0	0	28.8571	5.41587	-37.9255	-0.364223	0.0466006	0.0269387	-24.6153	-5.58E-15	8.00257	0	0	-0.00657519	4.66407	-30.6376	1.84851	542.101	418.524	672.747	370.172	370.172	370.172	-85.7848	234.096	-101.734	373.828	407.26	257.123	139.473	139.473	139.473	-79.9911	7.36746	-40.628	59.3187	-3.84156	-1.31968	-0.625408	0.271511	1.61728	550.577	66.8395	-72.7943	0	0	0.565876
409	0	22.4008	0	0	28.7933	5.36184	-37.7021	-0.400012	0.0801309	-0.0125064	-25.9471	1.01E-14	8.84526	0	0	-0.0087331	4.22236	-30.1434	1.07697	540.983	416.328	677.397	369.116	369.116	369.116	-81.9945	231.638	-100.031	401.276	408.057	250.508	139.473	139.473	139.473	-84.4799	6.43902	-41.6196	58.4959	-2.11463	-1.30139	-0.760288	0.328166	1.65865	639.506	91.9303	-90.4726	0	0	1.01922
410	0	22.3568	0	0	28.6917	5.33733	-37.6003	-0.431331	0.114843	-0.05713	-26.9635	1.31E-15	9.67615	0	0	-0.00961802	3.83295	-29.3498	-0.0196426	538.342	414.063	681.002	368.141	368.141	368.141	-78.3051	229.079	-98.5008	428.36	409.227	245.094	139.473	139.473	139.473	-88.9725	5.49694	-42.541	57.429	-0.457214	-0.888457	-0.803888	0.394384	1.72736	707.377	113.828	-99.4599	0	0	1.50835
411	0	22.2589	0	0	28.5753	5.34531	-37.6335	-0.455507	0.149614	-0.105196	-27.4935	-1.18E-14	10.5828	0	0	-0.00900032	3.48066	-28.3042	-1.37674	534.391	411.823	683.593	367.377	367.377	367.377	-74.5765	226.549	-97.0973	454.704	410.707	240.973	139.473	139.473	139.473	-93.4107	4.59564	-43.3283	56.1368	1.06585	-0.101177	-0.76925	0.444237	1.79862	751.457	124.359	-99.1072	0	0	1.96734
412	0	22.1261	0	0	28.4653	5.38369	-37.7926	-0.470684	0.18351	-0.155059	-27.3951	-2.03E-15	11.6184	0	0	-0.00693623	3.14582	-27.0691	-2.90669	529.426	409.7	685.272	366.948	366.948	366.948	-70.7397	224.163	-95.7461	479.913	412.416	238.167	139.473	139.473	139.473	-97.7247	3.78127	-43.9244	54.6564	2.40654	0.983149	-0.672404	0.451488	1.84249	770.9	117.616	-91.4669	0	0	2.32462
413	0	21.9822	0	0	28.3779	5.44405	-38.0414	-0.475985	0.215864	-0.205804	-26.5676	-1.52E-14	12.8023	0	0	-0.00400935	2.81268	-25.7188	-4.50816	523.814	407.773	686.189	366.949	366.949	366.949	-66.803	222.02	-94.3607	503.59	414.266	236.612	139.473	139.473	139.473	-101.836	3.08454	-44.2852	53.045	3.53762	2.25233	-0.537104	0.397403	1.83514	770.194	90.451	-79.9846	0	0	2.53853
414	0	21.8522	0	0	28.3214	5.51193	-38.3192	-0.471773	0.246202	-0.257101	-24.9867	5.41E-15	14.1319	0	0	-0.0013887	2.47522	-24.3341	-6.0771	517.967	406.095	686.514	367.428	367.428	367.428	-62.8399	220.198	-92.8615	525.353	416.169	236.162	139.473	139.473	139.473	-105.66	2.51773	-44.3833	51.3748	4.45177	3.58725	-0.389196	0.287076	1.77068	757.944	44.6708	-68.0722	0	0	2.60209
415	0	21.7586	0	0	28.2943	5.56885	-38.5505	-0.459139	0.27412	-0.308389	-22.6938	-8.80E-15	15.6001	0	0	-0.000554637	2.13744	-22.9951	-7.51704	512.302	404.684	686.414	368.372	368.372	368.372	-58.9661	218.76	-91.19	544.85	418.037	236.596	139.473	139.473	139.473	-109.115	2.07616	-44.2077	49.7253	5.15691	4.88036	-0.258887	0.142223	1.6584	745.637	-14.9022	-57.9015	0	0	2.539
416	0	21.7171	0	0	28.2851	5.59574	-38.6592	-0.439675	0.29894	-0.358394	-19.806	2.03E-15	17.1922	0	0	-0.00279875	1.80874	-21.774	-8.74786	507.205	403.524	686.038	369.713	369.713	369.713	-55.3145	217.751	-89.3176	561.77	419.79	237.629	139.473	139.473	139.473	-112.123	1.74254	-43.7642	48.175	5.66883	6.04305	-0.166233	-0.0113313	1.51328	741.749	-82.3922	-49.9419	0	0	2.37328
417	0	21.7339	0	0	28.2753	5.57705	-38.5837	-0.415011	0.319428	-0.404486	-16.4984	1.22E-14	18.8702	0	0	-0.0086762	1.49753	-20.7296	-9.70873	502.996	402.571	685.501	371.342	371.342	371.342	-52.0158	217.202	-87.2487	575.852	421.36	238.937	139.473	139.473	139.473	-114.616	1.49173	-43.0746	46.7932	6.00512	7.00512	-0.114316	-0.151634	1.34811	748.383	-151.538	-43.356	0	0	2.11303
418	0	21.8039	0	0	28.2429	5.50405	-38.2871	-0.387353	0.334162	-0.44388	-13.0429	-5.41E-15	20.5839	0	0	-0.0176348	1.20601	-19.9032	-10.3557	499.908	401.757	684.885	373.128	373.128	373.128	-49.1873	217.131	-85.0197	586.894	422.697	240.179	139.473	139.473	139.473	-116.541	1.29499	-42.176	45.6302	6.18047	7.71244	-0.116889	-0.257171	1.17978	768.456	-215.447	-36.8492	0	0	1.7753
419	0	21.9108	0	0	28.1674	5.37734	-37.7663	-0.359365	0.341931	-0.473847	-9.79341	-6.77E-15	22.267	0	0	-0.0280143	0.928057	-19.3164	-10.6621	498.074	401.012	684.235	374.938	374.938	374.938	-46.9241	217.532	-82.6978	594.758	423.771	241.03	139.473	139.473	139.473	-117.856	1.12598	-41.1208	44.7128	6.20604	8.1266	-0.183337	-0.309957	1.0288	803.118	-266.347	-29.3079	0	0	1.38249
420	0	22.0285	0	0	28.0336	5.20768	-37.0571	-0.333842	0.341272	-0.491657	-7.1512	-5.41E-15	23.7717	0	0	-0.0373791	0.650066	-18.9704	-10.6195	497.51	400.28	683.556	376.655	376.655	376.655	-45.2938	218.385	-80.3791	599.368	424.577	241.212	139.473	139.473	139.473	-118.539	0.967102	-39.9744	44.0447	6.09184	8.22295	-0.316139	-0.303523	0.911023	850.182	-297.2	-20.07	0	0	0.965541
421	0	22.1236	0	0	27.8326	5.01437	-36.2323	-0.313388	0.331399	-0.494827	-5.52804	1.49E-14	24.911	0	0	-0.043299	0.355411	-18.8472	-10.2394	498.125	399.536	682.82	378.182	378.183	378.182	-44.3323	219.646	-78.1844	600.706	425.129	240.52	139.473	139.473	139.473	-118.58	0.814269	-38.8112	43.6101	5.85026	7.98976	-0.489966	-0.252468	0.833479	900.074	-303.579	-9.12725	0	0	0.563266
422	0	22.1615	0	0	27.5627	4.82129	-35.3904	-0.299772	0.31147	-0.480975	-5.27598	-4.06E-15	25.4159	0	0	-0.0441346	0.0316603	-18.9127	-9.54986	499.732	398.796	681.97	379.444	379.444	379.444	-44.0458	221.256	-76.2475	598.812	425.456	238.853	139.473	139.473	139.473	-117.99	0.677145	-37.7079	43.3767	5.49497	7.42985	-0.654062	-0.186451	0.796021	934.677	-285.256	2.90066	0	0	0.222362
423	0	22.1156	0	0	27.2304	4.65177	-34.6362	-0.293917	0.281765	-0.449011	-6.63583	-2.71E-15	25.0544	0	0	-0.0397944	-0.322237	-19.1206	-8.58871	502.09	398.116	680.938	380.373	380.373	380.373	-44.4133	223.138	-74.6979	593.789	425.596	236.225	139.473	139.473	139.473	-116.8	0.574802	-36.7342	43.2969	5.03716	6.56595	-0.768199	-0.11957	0.802517	937.551	-243.594	14.6193	0	0	-0.00788001
424	0	21.9789	0	0	26.8565	4.52414	-34.059	-0.295305	0.242977	-0.39905	-9.61574	6.77E-15	23.6344	0	0	-0.0315171	-0.693676	-19.4195	-7.40195	504.927	397.582	679.656	380.897	380.897	380.897	-45.3855	225.2	-73.6385	585.807	425.588	232.773	139.473	139.473	139.473	-115.075	0.529403	-35.9424	43.3141	4.48879	5.448	-0.813573	-0.046148	0.862795	897.355	-182.746	24.2288	0	0	-0.104352
425	0	21.7744	0	0	26.485	4.44903	-33.7155	-0.301747	0.196494	-0.332545	-13.8898	-6.77E-15	21.0729	0	0	-0.0208814	-1.06074	-19.7607	-6.04584	507.977	397.29	678.081	380.94	380.94	380.94	-46.8767	227.332	-73.1251	575.12	425.464	228.75	139.473	139.473	139.473	-112.92	0.559959	-35.3604	43.3753	3.87246	4.15338	-0.79448	0.0427659	0.980823	811.535	-111.159	30.0757	0	0	-0.0904984
426	0	21.5605	0	0	26.1874	4.42854	-33.6213	-0.309663	0.145241	-0.25362	-18.7877	-2.03E-15	17.4936	0	0	-0.00877242	-1.40011	-20.1042	-4.58998	510.988	397.323	676.207	380.433	380.433	380.433	-48.7542	229.407	-73.1545	562.07	425.253	224.488	139.473	139.473	139.473	-110.486	0.67785	-34.989	43.4438	3.22691	2.77496	-0.739385	0.155342	1.15437	691.142	-39.235	31.3057	0	0	-0.0240565
427	0	21.4213	0	0	26.0573	4.45734	-33.7537	-0.314027	0.0940893	-0.169798	-23.3605	-5.41E-15	13.2753	0	0	0.00472627	-1.69535	-20.4218	-3.11669	513.728	397.734	674.061	379.34	379.34	379.34	-50.8347	231.296	-73.668	547.09	424.981	220.351	139.473	139.473	139.473	-107.959	0.885724	-34.8064	43.5066	2.60033	1.39892	-0.676619	0.272025	1.36347	556.795	20.6393	28.2369	0	0	0.034869
428	0	21.4427	0	0	26.1862	4.52513	-34.0635	-0.308345	0.0490974	-0.0916225	-26.5361	-1.69E-15	8.98893	0	0	0.0191727	-1.94025	-20.6946	-1.71153	515.99	398.531	671.687	377.682	377.682	377.682	-52.905	232.89	-74.5702	530.67	424.672	216.663	139.473	139.473	139.473	-105.528	1.17888	-34.7769	43.5681	2.03486	0.0852628	-0.632804	0.356074	1.5666	434.631	58.8138	22.1225	0	0	0.0540294
429	0	21.6827	0	0	26.6328	4.61975	-34.4922	-0.289295	0.0151636	-0.0284801	-27.6315	3.38E-16	5.19499	0	0	0.0325742	-2.1364	-20.9067	-0.450238	517.581	399.682	669.122	375.548	375.548	375.548	-54.7652	234.125	-75.7537	513.3	424.359	213.635	139.473	139.473	139.473	-103.343	1.54792	-34.8611	43.6371	1.55772	-1.13302	-0.640339	0.394081	1.73797	349.753	75.2427	14.4597	0	0	0.0351486
430	0	22.1549	0	0	27.4059	4.73012	-34.9865	-0.259856	-0.00625734	0.0155182	-26.6948	1.69E-16	2.22919	0	0	0.0420942	-2.28948	-21.039	0.608757	518.32	401.125	666.378	373.075	373.075	373.075	-56.2682	234.988	-77.1192	495.406	424.075	211.334	139.473	139.473	139.473	-101.495	1.9814	-35.0227	43.7189	1.18844	-2.23476	-0.720574	0.389671	1.87277	314.259	76.3133	6.39801	0	0	-0.0068614
431	0	22.8336	0	0	28.4702	4.84777	-35.5069	-0.225407	-0.016765	0.0413748	-24.23	7.61E-16	0.175339	0	0	0.0458521	-2.40617	-21.0681	1.42468	518.023	402.783	663.438	370.432	370.432	370.432	-57.3324	235.511	-78.5829	477.308	423.851	209.704	139.473	139.473	139.473	-100.011	2.46775	-35.2308	43.8146	0.947972	-3.19216	-0.87166	0.359931	1.98644	324.617	71.0025	-1.3742	0	0	-0.0581785
432	0	23.6657	0	0	29.758	4.96723	-36.0284	-0.191824	-0.0198361	0.052663	-20.9773	3.76E-15	-1.0833	0	0	0.0441068	-2.49297	-20.969	1.97199	516.51	404.577	660.269	367.79	367.79	367.79	-57.9372	235.754	-80.0778	459.211	423.713	208.609	139.473	139.473	139.473	-98.8727	2.99685	-35.4589	43.9266	0.865901	-3.96199	-1.04969	0.30369	2.08892	361.465	63.391	-8.17995	0	0	-0.108991
433	0	24.5848	0	0	31.1855	5.08558	-36.5382	-0.164775	-0.0196811	0.053937	-17.7368	-5.60E-16	-1.79149	0	0	0.0389802	-2.55513	-20.7202	2.24235	513.627	406.433	656.847	365.297	365.297	365.297	-58.1129	235.789	-81.5558	441.227	423.677	207.883	139.473	139.473	139.473	-98.0262	3.56025	-35.6855	44.0625	0.978125	-4.49284	-1.17251	0.19806	2.17863	395.974	51.4205	-13.086	0	0	-0.145869
434	0	25.528	0	0	32.671	5.20095	-37.0287	-0.14626	-0.0203678	0.0498913	-15.0014	1.68E-15	-2.2503	0	0	0.0327235	-2.59542	-20.3081	2.25306	509.283	408.286	653.175	363.065	363.065	363.065	-57.927	235.685	-82.9852	423.394	423.743	207.377	139.473	139.473	139.473	-97.4061	4.14874	-35.8958	44.2296	1.31608	-4.74607	-1.1425	0.00538882	2.23727	397.133	28.0788	-15.055	0	0	-0.141401
435	0	26.4476	0	0	34.1448	5.31002	-37.4865	-0.13559	-0.0241973	0.0443565	-12.9586	-4.02E-16	-2.68075	0	0	0.026875	-2.61177	-19.7272	2.05889	503.498	410.075	649.294	361.161	361.161	361.161	-57.4768	235.499	-84.3388	405.719	423.901	206.981	139.473	139.473	139.473	-96.9495	4.74606	-36.0822	44.4218	1.88804	-4.72022	-0.905443	-0.290945	2.25111	346.997	-13.2148	-13.3686	0	0	-0.0620086
436	0	27.3163	0	0	35.5521	5.406	-37.8848	-0.131422	-0.0312249	0.0389551	-11.605	4.23E-16	-3.16837	0	0	0.0222	-2.59669	-18.9809	1.75597	496.419	411.732	645.287	359.604	359.604	359.604	-56.8898	235.277	-85.5779	388.192	424.127	206.629	139.473	139.473	139.473	-96.6062	5.3214	-36.2425	44.6056	2.65684	-4.46969	-0.494243	-0.64054	2.24037	251.637	-71.1709	-8.05671	0	0	0.0885684
437	0	28.1253	0	0	36.8505	5.47896	-38.1845	-0.132642	-0.0393241	0.0336136	-10.8231	3.17E-15	-3.64656	0	0	0.018879	-2.54187	-18.0799	1.46665	488.302	413.178	641.268	358.393	358.393	358.393	-56.3182	235.056	-86.6452	370.806	424.392	206.296	139.473	139.473	139.473	-96.3422	5.8276	-36.3786	44.7219	3.52783	-4.11208	-0.034534	-0.934249	2.26197	142.556	-134.213	-0.521964	0	0	0.236214
438	0	28.8753	0	0	38.0071	5.51933	-38.3493	-0.139601	-0.0452842	0.0274181	-10.5283	-2.47E-15	-3.95703	0	0	0.0167695	-2.44687	-17.042	1.30345	479.441	414.33	637.37	357.533	357.533	357.533	-55.918	234.871	-87.4756	353.549	424.663	205.99	139.473	139.473	139.473	-96.1345	6.21066	-36.494	44.706	4.36236	-3.81272	0.314881	-1.04513	2.38217	62.3182	-182.163	6.67048	0	0	0.287227
439	0	29.5651	0	0	38.9978	5.52312	-38.3648	-0.152758	-0.0465143	0.0199635	-10.6406	2.60E-15	-3.963	0	0	0.0153001	-2.3295	-15.8906	1.32746	470.08	415.116	633.728	357.064	357.063	357.063	-55.8131	234.748	-88.0215	336.399	424.916	205.745	139.473	139.473	139.473	-95.9628	6.42902	-36.5912	44.5142	5.02367	-3.74247	0.462421	-0.891665	2.62169	39.3651	-194.378	11.0094	0	0	0.234723
440	0	30.1836	0	0	39.8078	5.49492	-38.2498	-0.171021	-0.0441586	0.0134054	-11.0164	1.27E-16	-3.76685	0	0	0.0136708	-2.23174	-14.6493	1.53116	460.36	415.492	630.478	357.046	357.046	357.046	-56.0656	234.711	-88.2775	319.317	425.135	205.611	139.473	139.473	139.473	-95.8001	6.47082	-36.6705	44.1354	5.44004	-4.02077	0.495785	-0.579355	2.87115	56.1902	-174.709	11.8391	0	0	0.169255
441	0	30.7117	0	0	40.4279	5.44442	-38.0429	-0.191987	-0.0414002	0.0111521	-11.4768	6.98E-15	-3.59667	0	0	0.011413	-2.20332	-13.3322	1.87142	450.339	415.452	627.742	357.491	357.491	357.491	-56.6847	234.777	-88.2748	302.258	425.314	205.656	139.473	139.473	139.473	-95.6109	6.35152	-36.7295	43.5655	5.63039	-4.66631	0.595715	-0.347308	2.96523	68.0604	-148.701	10.1028	0	0	0.132414
442	0	31.131	0	0	40.8493	5.37928	-37.7743	-0.213592	-0.0397203	0.0140687	-11.8986	-1.82E-15	-3.55075	0	0	0.00847789	-2.26762	-11.9349	2.32315	440.07	415.032	625.596	358.311	358.311	358.311	-57.6652	234.961	-88.0529	285.193	425.461	205.958	139.473	139.473	139.473	-95.3556	6.09487	-36.7646	42.7659	5.65979	-5.58853	0.799544	-0.309529	2.87479	59.443	-130.287	6.94296	0	0	0.0919869
443	0	31.4291	0	0	41.0615	5.30247	-37.455	-0.234898	-0.0378396	0.0201618	-12.2464	-5.82E-15	-3.5257	0	0	0.00492266	-2.40381	-10.437	2.88944	429.626	414.301	624.056	359.348	359.348	359.348	-59.0091	235.279	-87.6424	268.118	425.591	206.602	139.473	139.473	139.473	-94.9941	5.72199	-36.7711	41.6561	5.5675	-6.62896	0.986479	-0.404281	2.70552	49.5727	-115.85	3.01233	0	0	0.0518093
444	0	31.5952	0	0	41.0546	5.21516	-37.0887	-0.254769	-0.0343928	0.0273042	-12.4752	-4.93E-15	-3.40532	0	0	0.000754212	-2.55865	-8.8158	3.56615	419.078	413.342	623.09	360.457	360.457	360.457	-60.7159	235.748	-87.0718	251.044	425.726	207.673	139.473	139.473	139.473	-94.4854	5.25606	-36.7435	40.1494	5.33639	-7.61631	1.04401	-0.506299	2.56306	55.5118	-97.7915	-1.19217	0	0	0.0676398
445	0	31.615	0	0	40.8213	5.12047	-36.6872	-0.271811	-0.028801	0.0340862	-12.5331	8.46E-16	-3.12538	0	0	-0.00398148	-2.67384	-7.06177	4.30676	408.467	412.241	622.646	361.555	361.555	361.555	-62.7668	236.381	-86.3795	233.992	425.892	209.247	139.473	139.473	139.473	-93.7871	4.73004	-36.6755	38.2089	4.92586	-8.40547	0.929536	-0.516841	2.51125	80.8571	-71.4641	-5.30995	0	0	0.202354
446	0	31.4681	0	0	40.3581	5.02539	-36.2798	-0.28445	-0.0221136	0.0401939	-12.375	-3.61E-15	-2.73501	0	0	-0.00903835	-2.71148	-5.18659	5.01273	397.795	411.066	622.69	362.63	362.63	362.63	-65.1177	237.189	-85.6213	216.985	426.119	211.382	139.473	139.473	139.473	-92.8561	4.18919	-36.5607	35.8855	4.31792	-8.90272	0.691619	-0.40825	2.55467	112.133	-37.353	-8.93092	0	0	0.434124
447	0	31.1289	0	0	39.6637	4.94006	-35.9104	-0.291094	-0.0168041	0.0467801	-11.9625	1.95E-15	-2.38208	0	0	-0.0139229	-2.66614	-3.22287	5.55559	387.055	409.873	623.223	363.706	363.706	363.706	-67.7105	238.179	-84.8646	200.05	426.432	214.115	139.473	139.473	139.473	-91.652	3.68468	-36.3928	33.3097	3.54031	-9.0768	0.465662	-0.230989	2.6338	119.518	-1.68592	-11.7152	0	0	0.587663
448	0	30.5733	0	0	38.7369	4.87447	-35.6241	-0.290917	-0.0154906	0.0556431	-11.2928	-8.56E-16	-2.2221	0	0	-0.0180992	-2.5592	-1.21473	5.82264	376.274	408.702	624.273	364.806	364.806	364.806	-70.5003	239.357	-84.1697	183.229	426.854	217.459	139.473	139.473	139.473	-90.1425	3.25911	-36.1668	30.6393	2.66357	-8.94634	0.372831	-0.064596	2.68401	77.9738	28.0403	-13.5081	0	0	0.470125
449	0	29.7848	0	0	37.5744	4.83501	-35.4508	-0.284459	-0.0193304	0.0674302	-10.4182	8.84E-15	-2.30766	0	0	-0.0212743	-2.42131	0.793097	5.75514	365.552	407.594	625.87	365.931	365.931	365.931	-73.4806	240.723	-83.5704	166.589	427.403	221.397	139.473	139.473	139.473	-88.3078	2.93349	-35.8793	28.0047	1.77548	-8.55392	0.43213	0.0449187	2.68397	-13.1602	48.9453	-14.1938	0	0	0.0640865
450	0	28.7563	0	0	36.1709	4.82349	-35.4001	-0.273267	-0.028109	0.0814617	-9.42164	4.88E-15	-2.59972	0	0	-0.0234068	-2.27692	2.75991	5.35548	355.055	406.595	628.012	367.077	367.077	367.077	-76.6936	242.269	-83.066	150.223	428.088	225.891	139.473	139.473	139.473	-86.1411	2.70442	-35.5299	25.4883	0.950497	-7.94795	0.587166	0.10245	2.6399	-137.801	63.1408	-13.5395	0	0	-0.502975
451	0	27.487	0	0	34.5191	4.83811	-35.4645	-0.259309	-0.040688	0.0962399	-8.39561	-3.21E-15	-3.00623	0	0	-0.024605	-2.13888	4.64706	4.67146	344.992	405.752	630.657	368.259	368.259	368.259	-80.2262	243.978	-82.6275	134.246	428.91	230.878	139.473	139.473	139.473	-83.6447	2.54964	-35.1213	23.1363	0.233918	-7.18124	0.779349	0.130707	2.55807	-279.311	73.0993	-11.4316	0	0	-1.09313
452	0	25.98	0	0	32.6103	4.87481	-35.6256	-0.244359	-0.0555621	0.110351	-7.42769	-5.08E-16	-3.42445	0	0	-0.0250362	-2.00998	6.41434	3.77783	335.588	405.108	633.718	369.502	369.502	369.502	-84.2054	245.815	-82.2034	118.783	429.857	236.272	139.473	139.473	139.473	-80.827	2.43563	-34.6611	20.9792	-0.357993	-6.31621	0.987974	0.141939	2.43137	-429.334	78.3273	-7.98558	0	0	-1.62197
453	0	24.2404	0	0	30.4353	4.92761	-35.8562	-0.230364	-0.07062	0.122135	-6.65133	2.37E-15	-3.72115	0	0	-0.0251411	-1.8855	8.01897	2.76524	327.075	404.691	637.066	370.836	370.836	370.836	-88.7944	247.728	-81.7224	103.957	430.911	241.978	139.473	139.473	139.473	-77.6988	2.3233	-34.1605	19.0431	-0.834128	-5.42607	1.2232	0.14029	2.25414	-584.06	76.6791	-3.4691	0	0	-2.0324
454	0	22.2772	0	0	27.9883	4.98826	-36.1195	-0.219165	-0.0833961	0.130005	-6.24143	3.38E-15	-3.75129	0	0	-0.0257951	-1.75525	9.41817	1.73625	319.69	404.511	640.539	372.281	372.281	372.281	-94.1863	249.641	-81.0912	89.8801	432.046	247.893	139.473	139.473	139.473	-74.2729	2.17324	-33.6343	17.3508	-1.22325	-4.58679	1.50578	0.131557	2.02974	-740.428	66.9381	1.78787	0	0	-2.27855
455	0	20.1077	0	0	25.2737	5.04585	-36.3678	-0.212734	-0.091089	0.131486	-6.43375	-4.74E-15	-3.36666	0	0	-0.0286134	-1.60586	10.574	0.803426	313.672	404.558	643.939	373.847	373.847	373.847	-100.586	251.446	-80.1973	76.6421	433.231	253.92	139.473	139.473	139.473	-70.5668	1.95245	-33.0982	15.9172	-1.56443	-3.8629	1.81935	0.134048	1.77835	-885.443	51.3655	7.48092	0	0	-2.30197
456	0	17.7608	0	0	22.316	5.08807	-36.5489	-0.212819	-0.0906549	0.123396	-7.48863	4.23E-15	-2.42158	0	0	-0.0358544	-1.42622	11.4575	0.0790019	309.243	404.802	647.059	375.534	375.534	375.534	-108.173	253.003	-78.9242	64.3008	434.436	259.986	139.473	139.473	139.473	-66.6061	1.64388	-32.5664	14.7507	-1.88833	-3.29871	2.06823	0.170008	1.53224	-988.439	35.6719	13.019	0	0	-2.04032
457	0	15.2802	0	0	19.1695	5.10526	-36.6224	-0.220411	-0.0803228	0.103357	-9.61719	4.40E-15	-0.860061	0	0	-0.0494896	-1.21431	12.0483	-0.353721	306.566	405.203	649.7	377.348	377.348	377.348	-117.058	254.134	-77.1798	52.8756	435.633	266.057	139.473	139.473	139.473	-62.4291	1.25479	-32.0484	13.8632	-2.19748	-2.929	2.12767	0.219182	1.31663	-1015.15	20.9973	17.6133	0	0	-1.50588
458	0	12.7275	0	0	15.9235	5.09528	-36.5797	-0.234545	-0.0618401	0.0733756	-12.8381	-3.21E-15	1.15588	0	0	-0.0691312	-0.978239	12.3339	-0.471187	305.702	405.727	651.702	379.305	379.305	379.305	-127.237	254.639	-74.9193	42.3501	436.798	272.156	139.473	139.473	139.473	-58.0943	0.815407	-31.5468	13.274	-2.46588	-2.79797	2.01801	0.260341	1.13668	-970.89	8.78915	20.8524	0	0	-0.844755
459	0	10.1863	0	0	12.7004	5.06439	-36.4474	-0.252611	-0.039551	0.0391821	-16.9322	-1.35E-15	3.32557	0	0	-0.0908315	-0.731915	12.3133	-0.303946	306.602	406.351	652.945	381.434	381.434	381.434	-138.585	254.312	-72.1446	32.6959	437.914	278.371	139.473	139.473	139.473	-53.6868	0.365265	-31.0594	12.9974	-2.65436	-2.94805	1.85169	0.284948	0.984019	-888.328	1.29707	22.9532	0	0	-0.221143
460	0	7.76202	0	0	9.64434	5.02468	-36.2767	-0.271459	-0.0184201	0.00773119	-21.4829	4.40E-15	5.33518	0	0	-0.107914	-0.488737	12.002	0.0960466	309.15	407.071	653.355	383.766	383.766	383.766	-150.857	252.975	-68.8951	23.9051	438.972	284.826	139.473	139.473	139.473	-49.3174	-0.061743	-30.5847	13.0272	-2.72931	-3.38955	1.72158	0.291931	0.847965	-800.057	0.147554	24.5385	0	0	0.270706
461	0	5.5713	0	0	6.90383	4.99099	-36.1313	-0.288365	-0.00258057	-0.0156027	-25.9635	1.35E-15	6.92441	0	0	-0.113545	-0.256954	11.4332	0.683129	313.197	407.901	652.896	386.307	386.307	386.307	-163.71	250.507	-65.2514	16.0132	439.97	291.648	139.473	139.473	139.473	-45.1123	-0.444122	-30.1287	13.3322	-2.67424	-4.08364	1.6325	0.272072	0.723255	-719.447	3.45528	26.39	0	0	0.608952
462	0	3.72486	0	0	4.61065	4.97939	-36.0811	-0.301332	0.00503155	-0.0275363	-29.8374	4.74E-15	7.87612	0	0	-0.103709	-0.037506	10.6522	1.42176	318.575	408.865	651.569	389.036	389.036	389.036	-176.733	246.871	-61.3508	9.10278	440.915	298.928	139.473	139.473	139.473	-41.1946	-0.771181	-29.7102	13.8621	-2.49232	-4.95289	1.53571	0.207764	0.608642	-646.941	6.01351	29.1453	0	0	0.808532
463	0	2.3082	0	0	2.86062	5.00589	-36.1957	-0.30958	0.00335754	-0.0273233	-32.7028	6.77E-16	8.05002	0	0	-0.0794054	0.176701	9.70747	2.27294	325.091	409.993	649.41	391.9	391.9	391.9	-189.488	242.131	-57.4014	3.28994	441.814	306.694	139.473	139.473	139.473	-37.6651	-1.0375	-29.3593	14.5594	-2.20537	-5.90923	1.36714	0.0864628	0.511403	-575.69	1.48526	33.1306	0	0	0.895932
464	0	1.36797	0	0	1.70263	5.08491	-36.5354	-0.313197	-0.00749929	-0.0150895	-34.3629	0	7.34755	0	0	-0.0463944	0.399793	8.64204	3.17806	332.525	411.31	646.491	394.822	394.822	394.822	-201.55	236.458	-53.6826	-1.29535	442.667	314.895	139.473	139.473	139.473	-34.5911	-1.23722	-29.1118	15.3697	-1.85524	-6.88155	1.14594	-0.0657641	0.436824	-514.311	-11.121	38.2699	0	0	0.91942
465	0	0.90776	0	0	1.13869	5.22614	-37.1349	-0.312626	-0.0262689	0.00755801	-34.8328	-5.41E-15	5.74759	0	0	-0.0128296	0.648624	7.49046	4.06489	340.644	412.83	642.911	397.702	397.702	397.702	-212.54	230.12	-50.5376	-4.52647	443.464	323.406	139.473	139.473	139.473	-32.0019	-1.35894	-29.0004	16.2466	-1.4967	-7.81649	0.960217	-0.191905	0.389629	-481.979	-27.3441	44.1521	0	0	0.939394
466	0	0.892305	0	0	1.13222	5.43153	-37.9899	-0.308178	-0.0502946	0.0368162	-34.2891	2.71E-15	3.36202	0	0	0.0140808	0.935625	6.27925	4.87011	349.25	414.551	638.802	400.402	400.402	400.402	-222.148	223.461	-48.3482	-6.29278	444.182	332.036	139.473	139.473	139.473	-29.8933	-1.38338	-29.0465	17.1554	-1.17953	-8.66024	0.813991	-0.257198	0.383687	-474.846	-43.7244	50.1113	0	0	0.97118
467	0	1.25727	0	0	1.61919	5.69491	-39.0574	-0.299925	-0.0760237	0.0687465	-32.9977	0	0.435624	0	0	0.0306392	1.26343	5.02611	5.5443	358.189	416.457	634.325	402.758	402.758	402.758	-230.141	216.871	-47.4684	-6.50874	444.786	340.552	139.473	139.473	139.473	-28.2371	-1.28697	-29.2537	18.0781	-0.93824	-9.3594	0.700587	-0.249335	0.425961	-484.756	-55.8674	55.1613	0	0	1.01585
468	0	1.92265	0	0	2.52002	6.00312	-40.266	-0.287747	-0.100529	0.0999763	-31.234	1.35E-15	-2.74778	0	0	0.0371384	1.62385	3.73978	6.05044	367.351	418.517	629.668	404.587	404.587	404.587	-236.357	210.753	-48.1425	-5.1181	445.241	348.703	139.473	139.473	139.473	-26.9934	-1.04894	-29.606	19.02	-0.786595	-9.86335	0.621662	-0.188388	0.511615	-505.973	-61.4187	58.5619	0	0	1.08533
469	0	2.80657	0	0	3.75019	6.33751	-41.5293	-0.271476	-0.122047	0.128128	-29.2205	0	-5.91981	0	0	0.0366311	2.00194	2.42145	6.36384	376.667	420.691	625.03	405.71	405.711	405.711	-240.697	205.482	-50.4528	-2.09399	445.512	356.242	139.473	139.473	139.473	-26.1226	-0.657073	-30.0717	20.0104	-0.718211	-10.121	0.569202	-0.125689	0.620822	-532.22	-61.8521	59.9514	0	0	1.19718
470	0	3.83629	0	0	5.22815	6.67534	-42.7565	-0.251302	-0.139868	0.151644	-27.1125	2.71E-15	-8.8505	0	0	0.0331523	2.38494	1.06655	6.46888	386.102	422.929	620.604	405.976	405.976	405.976	-243.101	201.384	-54.316	2.56316	445.575	362.941	139.473	139.473	139.473	-25.5928	-0.11037	-30.6077	21.0968	-0.719554	-10.0801	0.513496	-0.123824	0.739037	-553.981	-62.743	59.7343	0	0	1.35798
471	0	4.95504	0	0	6.8802	6.9913	-43.861	-0.227924	-0.15373	0.16984	-25.0042	2.71E-15	-11.3436	0	0	0.0302682	2.7723	-0.333919	6.3519	395.633	425.18	616.555	405.291	405.291	405.291	-243.535	198.704	-59.5196	8.82903	445.417	368.605	139.473	139.473	139.473	-25.3839	0.581204	-31.1674	22.3348	-0.793647	-9.69855	0.438521	-0.218054	0.852426	-566.252	-69.5869	58.7715	0	0	1.56481
472	0	6.12428	0	0	8.64227	7.25938	-44.7665	-0.202365	-0.163776	0.18246	-22.9416	2.71E-15	-13.2707	0	0	0.0301147	3.18166	-1.79196	5.99995	405.239	427.392	612.998	403.653	403.653	403.653	-241.994	197.584	-65.7666	16.6594	445.034	373.072	139.473	139.473	139.473	-25.4872	1.39829	-31.7087	23.7781	-0.979034	-8.96226	0.383095	-0.383299	0.958986	-575.859	-82.967	58.0368	0	0	1.82637
473	0	7.32127	0	0	10.4584	7.45532	-45.4105	-0.176071	-0.169847	0.18927	-20.9657	-2.71E-15	-14.5452	0	0	0.0332563	3.64482	-3.31992	5.41412	414.915	429.519	609.996	401.157	401.157	401.157	-238.517	198.032	-72.7027	25.9942	444.43	376.222	139.473	139.473	139.473	-25.9014	2.31319	-32.2	25.4731	-1.34227	-7.89527	0.395843	-0.540185	1.06825	-590.483	-97.833	57.9994	0	0	2.15449
474	0	8.53401	0	0	12.2785	7.5602	-45.7491	-0.150806	-0.171445	0.189822	-19.1323	4.06E-15	-15.1209	0	0	0.0388602	4.19385	-4.92817	4.62506	424.683	431.528	607.581	397.971	397.971	397.971	-233.209	199.931	-79.929	36.7621	443.614	377.979	139.473	139.473	139.473	-26.6272	3.28981	-32.6217	27.4568	-1.94746	-6.56178	0.482309	-0.591914	1.21399	-607.026	-106.761	58.5015	0	0	2.5309
475	0	9.7559	0	0	14.0579	7.56501	-45.7646	-0.128277	-0.168051	0.183818	-17.4968	1.35E-15	-14.9962	0	0	0.0451259	4.84266	-6.62439	3.694	434.584	433.39	605.776	394.321	394.321	394.321	-226.247	203.066	-87.0221	48.8854	442.601	378.315	139.473	139.473	139.473	-27.6656	4.28463	-32.965	29.7528	-2.82844	-5.06982	0.594363	-0.474232	1.43631	-611.202	-104.603	58.7724	0	0	2.87593
476	0	10.9806	0	0	15.7605	7.47396	-45.471	-0.109807	-0.159761	0.171444	-16.0947	-5.41E-15	-14.2265	0	0	0.0499692	5.57324	-8.41358	2.69633	444.657	435.076	604.626	390.459	390.459	390.459	-217.865	207.172	-93.5785	62.2824	441.406	377.249	139.473	139.473	139.473	-29.0162	5.25071	-33.2279	32.3578	-3.98135	-3.56594	0.688052	-0.189334	1.7498	-592.052	-91.5501	58.0634	0	0	3.08529
477	0	12.1986	0	0	17.3607	7.30438	-44.9157	-0.0960244	-0.1475	0.153963	-14.9237	4.06E-15	-12.9162	0	0	0.0518034	6.33349	-10.2968	1.70331	454.907	436.551	604.208	386.644	386.644	386.644	-208.335	211.966	-99.2721	76.8682	440.045	374.849	139.473	139.473	139.473	-30.6757	6.14532	-33.413	35.2277	-5.36636	-2.20046	0.767207	0.17985	2.12098	-552.231	-74.4239	56.0872	0	0	3.09923
478	0	13.3957	0	0	18.8448	7.08253	-44.1724	-0.0868974	-0.13331	0.133894	-13.9532	-1.35E-15	-11.2338	0	0	0.0501191	7.0498	-12.2682	0.778956	465.299	437.772	604.623	383.107	383.108	383.107	-197.94	217.162	-103.898	92.5547	438.535	371.219	139.473	139.473	139.473	-32.635	6.93744	-33.5275	38.2724	-6.90493	-1.06868	0.899579	0.489797	2.47623	-511.321	-65.296	53.6583	0	0	2.96652
479	0	14.554	0	0	20.208	6.83639	-43.3246	-0.0821763	-0.11915	0.114091	-13.1644	6.77E-15	-9.33959	0	0	0.0454873	7.64932	-14.3112	-0.00475474	475.782	438.697	605.971	380.023	380.023	380.023	-186.966	222.472	-107.38	109.253	436.888	366.487	139.473	139.473	139.473	-34.8784	7.611	-33.5837	41.3688	-8.47639	-0.173472	1.12062	0.634854	2.74816	-483.079	-69.6238	51.8409	0	0	2.76042
480	0	15.6543	0	0	21.4502	6.58974	-42.4501	-0.0817514	-0.106189	0.0966358	-12.578	-2.71E-15	-7.34791	0	0	0.0390996	8.07791	-16.3985	-0.561331	486.307	439.286	608.335	377.498	377.498	377.498	-175.701	227.623	-109.741	126.878	435.119	360.79	139.473	139.473	139.473	-37.3831	8.16257	-33.5995	44.3871	-9.9273	0.547624	1.33556	0.629784	2.92741	-453.999	-78.0702	50.9248	0	0	2.46201
481	0	16.6783	0	0	22.5732	6.3599	-41.6122	-0.0855756	-0.0948279	0.0830615	-12.2419	1.35E-15	-5.33594	0	0	0.0322363	8.3049	-18.4962	-0.816585	496.804	439.515	611.757	375.583	375.583	375.583	-164.423	232.373	-111.081	145.354	433.244	354.261	139.473	139.473	139.473	-40.1215	8.59732	-33.5974	47.2177	-11.1022	1.14536	1.42744	0.539377	3.0303	-405.125	-80.0061	50.4484	0	0	2.0444
482	0	17.6104	0	0	23.5784	6.15778	-40.8564	-0.093489	-0.0853529	0.0748543	-12.2045	6.77E-16	-3.38884	0	0	0.0259464	8.32227	-20.5683	-0.742031	507.16	439.377	616.23	374.302	374.302	374.302	-153.391	236.527	-111.544	164.62	431.286	347.028	139.473	139.473	139.473	-43.0633	8.92535	-33.6031	49.783	-11.8861	1.60783	1.39436	0.41374	3.04266	-338.663	-72.7082	50.2095	0	0	1.57923
483	0	18.4403	0	0	24.4679	5.98795	-40.2075	-0.105337	-0.0778136	0.0726505	-12.5032	3.38E-16	-1.58673	0	0	0.0208364	8.14198	-22.5753	-0.359731	517.213	438.89	621.687	373.648	373.648	373.648	-142.837	239.946	-111.297	184.634	429.276	339.21	139.473	139.473	139.473	-46.18	9.15712	-33.6447	52.0346	-12.224	1.87513	1.30498	0.284843	2.93466	-267.906	-58.9456	50.2152	0	0	1.15366
484	0	19.1657	0	0	25.2456	5.84926	-39.668	-0.120692	-0.0718411	0.0756347	-13.1273	-1.35E-15	0.011296	0	0	0.0169898	7.79065	-24.4724	0.273264	526.784	438.086	628.004	373.55	373.55	373.55	-132.948	242.552	-110.499	205.378	427.256	330.919	139.473	139.473	139.473	-49.4493	9.2986	-33.7518	53.9442	-12.1107	1.88379	1.18228	0.185029	2.71156	-195.199	-40.8781	49.888	0	0	0.777588
485	0	19.7915	0	0	25.9172	5.73639	-39.2225	-0.138733	-0.0668988	0.082113	-14.0026	2.71E-15	1.35425	0	0	0.0141222	7.30294	-26.2102	1.07441	535.682	437.004	635.005	373.86	373.86	373.86	-123.864	244.321	-109.29	226.855	425.28	322.263	139.473	139.473	139.473	-52.8579	9.34898	-33.9526	55.4996	-11.5729	1.60124	1.00405	0.132937	2.41954	-114.34	-20.5899	48.2176	0	0	0.431458
486	0	20.327	0	0	26.4883	5.64182	-38.8448	-0.158659	-0.06195	0.0897859	-15.0283	-1.06E-15	2.42837	0	0	0.0117965	6.71741	-27.7386	1.9375	543.703	435.679	642.471	374.379	374.379	374.379	-115.67	245.27	-107.788	249.079	423.407	313.357	139.473	139.473	139.473	-56.3994	9.30102	-34.2703	56.7044	-10.659	1.04237	0.755027	0.121309	2.1137	-21.2707	-1.3898	44.0118	0	0	0.126058
487	0	20.7823	0	0	26.963	5.55776	-38.5055	-0.179999	-0.0560724	0.0963562	-16.1144	4.65E-16	3.22177	0	0	0.00965141	6.07533	-29.013	2.74013	550.634	434.139	650.149	374.907	374.907	374.907	-108.396	245.452	-106.09	272.062	421.697	304.32	139.473	139.473	139.473	-60.0726	9.14343	-34.7199	57.5757	-9.43408	0.273332	0.463375	0.121664	1.83041	78.5493	12.8963	36.226	0	0	-0.0902107
488	0	21.1655	0	0	27.3429	5.47742	-38.1782	-0.203074	-0.0480389	0.0996567	-17.2298	-4.57E-15	3.76607	0	0	0.00745867	5.41975	-29.9961	3.36219	556.276	432.395	657.764	375.284	375.284	375.284	-102.019	244.94	-104.277	295.802	420.208	295.285	139.473	139.473	139.473	-63.8777	8.86398	-35.3059	58.135	-7.97786	-0.596031	0.170065	0.114768	1.58583	177.287	22.1554	23.6821	0	0	-0.183599
489	0	21.4817	0	0	27.6281	5.39599	-37.8434	-0.228953	-0.0365069	0.0973603	-18.4088	3.05E-15	4.14128	0	0	0.00509969	4.79265	-30.6599	3.70485	560.458	430.46	665.038	375.402	375.402	375.402	-96.464	243.825	-102.418	320.273	418.989	286.397	139.473	139.473	139.473	-67.8138	8.45386	-36.019	58.3975	-6.38014	-1.4277	-0.0984228	0.106864	1.39061	270.969	30.7728	5.6857	0	0	-0.151937
490	0	21.7325	0	0	27.8188	5.31163	-37.4932	-0.258513	-0.0202844	0.0872018	-19.6906	6.77E-16	4.47453	0	0	0.00247349	4.22956	-30.986	3.70095	563.056	428.344	671.714	375.201	375.201	375.201	-91.6034	242.212	-100.571	345.406	418.082	277.823	139.473	139.473	139.473	-71.876	7.91302	-36.8352	58.3668	-4.73253	-2.07606	-0.32994	0.116084	1.25883	359.313	43.5298	-16.8866	0	0	0.0011375
491	0	21.9172	0	0	27.9185	5.22624	-37.1354	-0.292042	0.00140507	0.0676014	-21.0925	-1.69E-16	4.92811	0	0	-0.000513352	3.75369	-30.9667	3.31643	563.995	426.072	677.579	374.665	374.665	374.665	-87.2714	240.211	-98.7847	371.081	417.514	269.743	139.473	139.473	139.473	-76.0523	7.25494	-37.7163	58.038	-3.11836	-2.41217	-0.524119	0.164117	1.21174	444.407	64.1235	-41.4453	0	0	0.274663
492	0	22.0333	0	0	27.9352	5.14575	-36.7948	-0.328846	0.0289297	0.037717	-22.5863	5.41E-15	5.6838	0	0	-0.00385261	3.37159	-30.6065	2.54604	563.256	423.686	682.475	373.834	373.834	373.834	-83.2829	237.937	-97.0982	397.114	417.296	262.353	139.473	139.473	139.473	-80.32	6.50922	-38.614	57.4086	-1.60381	-2.34957	-0.680972	0.259666	1.26443	527.757	92.602	-63.8689	0	0	0.663608
493	0	22.0782	0	0	27.8821	5.07936	-36.5116	-0.366904	0.0617907	-0.00162864	-24.071	1.05E-14	6.87191	0	0	-0.00718218	3.07199	-29.9239	1.4086	560.88	421.244	686.318	372.807	372.807	372.807	-79.4597	235.498	-95.5356	423.245	417.422	255.845	139.473	139.473	139.473	-84.6431	5.7203	-39.4756	56.4912	-0.231932	-1.86413	-0.786234	0.382199	1.39854	605.018	123.91	-79.9047	0	0	1.13355
494	0	22.0519	0	0	27.7781	5.03755	-36.3322	-0.403182	0.0984277	-0.0484254	-25.3808	-6.24E-15	8.50967	0	0	-0.00963228	2.82997	-28.9535	-0.0538212	556.99	418.822	689.101	371.741	371.741	371.741	-75.6598	232.995	-94.1025	449.146	417.867	250.393	139.473	139.473	139.473	-88.9713	4.94079	-40.2515	55.319	0.977437	-0.994844	-0.821627	0.480734	1.56641	667.853	147.616	-86.5807	0	0	1.61542
495	0	21.9617	0	0	27.6462	5.02878	-36.2944	-0.434158	0.136854	-0.0998322	-26.3021	3.81E-15	10.5093	0	0	-0.0101127	2.61675	-27.7456	-1.77414	551.799	416.503	690.885	370.821	370.821	370.821	-71.8021	230.514	-92.7832	474.424	418.595	246.119	139.473	139.473	139.473	-93.2435	4.22049	-40.9023	53.941	2.01977	0.176229	-0.774672	0.504573	1.70829	707.577	153.645	-83.9326	0	0	2.02275
496	0	21.8241	0	0	27.5125	5.05606	-36.4117	-0.456719	0.175115	-0.153706	-26.6182	1.02E-15	12.7037	0	0	-0.00797813	2.41068	-26.3653	-3.66006	545.617	414.37	691.788	370.221	370.221	370.221	-67.8773	228.125	-91.5418	498.652	419.556	243.081	139.473	139.473	139.473	-97.392	3.59502	-41.4017	52.4136	2.89365	1.55265	-0.650028	0.436636	1.78393	720.488	136.9	-74.6383	0	0	2.28972
497	0	21.6656	0	0	27.4027	5.11479	-36.663	-0.468882	0.211803	-0.208753	-26.1582	2.71E-15	14.9055	0	0	-0.00366294	2.20338	-24.8896	-5.59896	538.842	412.486	691.959	370.071	370.071	370.071	-63.9432	225.887	-90.331	521.386	420.698	241.25	139.473	139.473	139.473	-101.347	3.07905	-41.7369	50.7955	3.59419	3.04175	-0.481982	0.297241	1.78393	713.251	98.1747	-62.9308	0	0	2.4037
498	0	21.5174	0	0	27.3372	5.19276	-36.9941	-0.470077	0.246214	-0.26469	-24.8377	8.12E-15	16.9579	0	0	0.00123394	1.9994	-23.4018	-7.47087	531.92	410.889	691.563	370.429	370.429	370.429	-60.1044	223.853	-89.1043	542.196	421.957	240.506	139.473	139.473	139.473	-105.039	2.66729	-41.9055	49.152	4.11348	4.55729	-0.320828	0.129891	1.72545	700.406	42.1594	-52.6578	0	0	2.3938
499	0	21.4089	0	0	27.3261	5.27252	-37.3297	-0.460744	0.277976	-0.320429	-22.6618	-6.77E-16	18.7489	0	0	0.00452158	1.81032	-21.9855	-9.16535	525.298	409.58	690.76	371.283	371.283	371.283	-56.4855	222.075	-87.8267	560.686	423.267	240.638	139.473	139.473	139.473	-108.397	2.34146	-41.9112	47.5595	4.44728	6.01414	-0.203315	-0.0251882	1.6275	695.388	-25.3066	-46.0064	0	0	2.28801
500	0	21.3606	0	0	27.3653	5.3348	-37.5898	-0.442273	0.306369	-0.373619	-19.7478	6.77E-15	20.1943	0	0	0.00429793	1.64645	-20.7168	-10.5932	519.377	408.524	689.697	372.555	372.555	372.555	-53.2091	220.612	-86.4788	576.508	424.558	241.363	139.473	139.473	139.473	-111.35	2.07793	-41.7601	46.1034	4.60133	7.3265	-0.131546	-0.137242	1.50589	702.971	-97.1936	-43.0837	0	0	2.08212
501	0	21.3798	0	0	27.4361	5.36204	-37.7029	-0.416551	0.329841	-0.420703	-16.3022	-5.41E-15	21.2239	0	0	-0.000241117	1.50881	-19.6566	-11.6877	514.48	407.661	688.497	374.116	374.116	374.116	-50.3832	219.527	-85.0533	589.383	425.762	242.348	139.473	139.473	139.473	-113.825	1.85247	-41.4583	44.8625	4.59358	8.40988	-0.0891312	-0.194684	1.3703	720.494	-166.891	-42.4221	0	0	1.76114
502	0	21.4608	0	0	27.5084	5.34106	-37.6158	-0.386117	0.346598	-0.458203	-12.6254	1.35E-15	21.8269	0	0	-0.00839981	1.38496	-18.8453	-12.3992	510.836	406.912	687.262	375.813	375.813	375.813	-48.0947	218.881	-83.5496	599.112	426.821	243.243	139.473	139.473	139.473	-115.757	1.64237	-41.0114	43.8921	4.45173	9.18379	-0.0704193	-0.200691	1.23196	745.055	-227.91	-42.0073	0	0	1.33796
503	0	21.5867	0	0	27.5492	5.26571	-37.3012	-0.353854	0.354573	-0.483601	-9.07993	-4.06E-15	22.0283	0	0	-0.0182092	1.25044	-18.2997	-12.6921	508.572	406.193	686.062	377.49	377.49	377.49	-46.4042	218.73	-81.9741	605.581	427.692	243.717	139.473	139.473	139.473	-117.092	1.42952	-40.4269	43.2143	4.20941	9.57504	-0.0926976	-0.1736	1.1027	777.331	-275.136	-40.0231	0	0	0.859971
504	0	21.7325	0	0	27.53	5.1389	-36.7657	-0.323242	0.352266	-0.495095	-6.10053	8.12E-15	21.9011	0	0	-0.0272147	1.07594	-18.0142	-12.5485	507.701	405.435	684.926	379.017	379.017	379.017	-45.3375	219.108	-80.3435	608.756	428.35	243.494	139.473	139.473	139.473	-117.79	1.20607	-39.7169	42.8184	3.90093	9.52395	-0.176103	-0.131487	0.99583	817.772	-303.038	-35.278	0	0	0.387605
505	0	21.8682	0	0	27.4334	4.97308	-36.0538	-0.297702	0.338529	-0.491045	-4.14447	-1.35E-15	21.4926	0	0	-0.0334153	0.836302	-17.9633	-11.9747	508.127	404.603	683.839	380.304	380.304	380.304	-44.8798	220.022	-78.6916	608.679	428.782	242.379	139.473	139.473	139.473	-117.833	0.979191	-38.9016	42.6697	3.557	8.99452	-0.306314	-0.0911741	0.915135	857.839	-307.128	-27.2839	0	0	-0.0201884
506	0	21.9634	0	0	27.2549	4.78783	-35.2427	-0.280127	0.312983	-0.469453	-3.64182	-1.35E-15	20.8053	0	0	-0.0358501	0.518599	-18.1057	-11.0019	509.658	403.704	682.744	381.295	381.295	381.295	-44.978	221.446	-77.0726	605.452	428.987	240.279	139.473	139.473	139.473	-117.229	0.77067	-38.0106	42.7146	3.20178	7.98704	-0.433954	-0.0633887	0.8626	878.657	-284.973	-16.3804	0	0	-0.304181
507	0	21.9952	0	0	27.0041	4.60511	-34.4261	-0.272723	0.276956	-0.429881	-4.93491	6.77E-15	19.8402	0	0	-0.0346711	0.126991	-18.3896	-9.68046	512.046	402.789	681.556	381.953	381.953	381.953	-45.5519	223.322	-75.5567	599.238	428.981	237.224	139.473	139.473	139.473	-116.013	0.609506	-37.0814	42.8861	2.85218	6.54913	-0.527867	-0.0466071	0.846251	866.312	-238.232	-3.93906	0	0	-0.422706
508	0	21.9585	0	0	26.7087	4.4452	-33.698	-0.276106	0.233003	-0.373151	-8.12809	-4.06E-15	18.5703	0	0	-0.030389	-0.31706	-18.7599	-8.0791	515.017	401.938	680.184	382.241	382.241	382.241	-46.5035	225.552	-74.2227	590.259	428.79	233.366	139.473	139.473	139.473	-114.26	0.523228	-36.1573	43.1112	2.51913	4.78023	-0.587304	-0.0238883	0.883558	815.072	-172.449	7.94191	0	0	-0.386125
509	0	21.8755	0	0	26.4207	4.32406	-33.1378	-0.28872	0.184753	-0.302775	-12.9457	3.38E-15	16.9639	0	0	-0.0228588	-0.780217	-19.1679	-6.28905	518.291	401.244	678.551	382.123	382.123	382.123	-47.7218	228.005	-73.1474	578.796	428.453	228.97	139.473	139.473	139.473	-112.09	0.530748	-35.2827	43.3273	2.21065	2.82222	-0.63944	0.0187035	0.986491	731.657	-98.987	17.1565	0	0	-0.262636
510	0	21.7994	0	0	26.2197	4.25259	-32.8039	-0.305523	0.135869	-0.224046	-18.5962	-1.08E-14	14.9729	0	0	-0.0109057	-1.22603	-19.5784	-4.42794	521.592	400.789	676.614	381.565	381.565	381.565	-49.0832	230.518	-72.3957	565.187	428.024	224.383	139.473	139.473	139.473	-109.667	0.639704	-34.4998	43.4982	1.9326	0.836643	-0.705748	0.0808334	1.15036	628.61	-31.703	22.3815	0	0	-0.137319
511	0	21.8072	0	0	26.2052	4.23642	-32.728	-0.318823	0.0898847	-0.144758	-23.9018	1.35E-14	12.6027	0	0	0.00625018	-1.62391	-19.9726	-2.63232	524.657	400.62	674.362	380.555	380.556	380.555	-50.4522	232.911	-72.0131	549.828	427.561	219.982	139.473	139.473	139.473	-107.183	0.847942	-33.844	43.623	1.68703	-1.0252	-0.786246	0.14478	1.34329	521.965	17.0668	23.5609	0	0	-0.0648312
512	0	21.9767	0	0	26.473	4.27582	-32.9127	-0.319496	0.0496875	-0.0736792	-27.5606	1.08E-14	9.94462	0	0	0.0266836	-1.95456	-20.3431	-1.03688	527.238	400.738	671.812	379.111	379.111	379.111	-51.6941	235.018	-72.0219	533.15	427.125	216.099	139.473	139.473	139.473	-104.829	1.14809	-33.3405	43.7308	1.47195	-2.64459	-0.872652	0.186353	1.51709	429.965	41.6479	21.5944	0	0	-0.0534715
513	0	22.3576	0	0	27.0829	4.36588	-33.332	-0.302454	0.017099	-0.0177865	-28.7427	-2.37E-15	7.16873	0	0	0.0452284	-2.20963	-20.6845	0.249849	529.109	401.107	668.982	377.279	377.279	377.279	-52.6976	236.721	-72.4219	515.579	426.76	212.947	139.473	139.473	139.473	-102.747	1.53246	-33.0007	43.861	1.28349	-3.94003	-0.957241	0.194675	1.63874	367.632	45.0311	17.7732	0	0	-0.0834405
514	0	22.9548	0	0	28.0392	4.49712	-33.9358	-0.271149	-0.00711504	0.0205789	-27.5485	-1.69E-16	4.4957	0	0	0.0565288	-2.38805	-20.9835	1.16249	530.065	401.668	665.873	375.134	375.134	375.134	-53.3917	237.97	-73.1885	497.497	426.491	210.584	139.473	139.473	139.473	-101.012	1.99473	-32.82	44.0441	1.11958	-4.86149	-1.02958	0.182867	1.7139	339.849	37.354	13.0337	0	0	-0.133346
515	0	23.7356	0	0	29.2977	4.6567	-34.6584	-0.233129	-0.0228289	0.042971	-24.6843	3.05E-15	2.16359	0	0	0.0585392	-2.49428	-21.2141	1.68472	529.919	402.366	662.466	372.775	372.775	372.775	-53.7446	238.778	-74.2693	479.202	426.322	208.937	139.473	139.473	139.473	-99.6359	2.52825	-32.778	44.2904	0.987986	-5.38874	-1.07184	0.184852	1.78379	339.441	31.1276	7.84819	0	0	-0.187832
516	0	24.6447	0	0	30.7817	4.83074	-35.432	-0.195877	-0.0310933	0.0528228	-21.0539	-5.41E-15	0.320682	0	0	0.0531348	-2.54089	-21.3402	1.8464	528.516	403.16	658.739	370.313	370.313	370.313	-53.7606	239.205	-75.5894	460.901	426.241	207.853	139.473	139.473	139.473	-98.587	3.12357	-32.8436	44.5945	0.921608	-5.53809	-1.05551	0.204933	1.88666	349.12	30.9663	2.61071	0	0	-0.233582
517	0	25.6194	0	0	32.3996	5.00668	-36.1991	-0.166137	-0.0343369	0.0542164	-17.5615	1.12E-15	-1.04134	0	0	0.0443265	-2.54937	-21.3233	1.71624	525.744	404.022	654.696	367.865	367.865	367.865	-53.478	239.334	-77.0643	442.715	426.234	207.155	139.473	139.473	139.473	-97.8067	3.76691	-32.9823	44.9428	0.981427	-5.36759	-0.954476	0.204898	2.03445	349.312	31.8016	-2.07683	0	0	-0.256456
518	0	26.6039	0	0	34.0637	5.17433	-36.9161	-0.14622	-0.0354394	0.0511499	-14.7195	-2.17E-16	-2.04019	0	0	0.0354304	-2.54528	-21.1322	1.39184	521.569	404.934	650.386	365.547	365.547	365.547	-52.9601	239.252	-78.6099	424.7	426.283	206.685	139.473	139.473	139.473	-97.2296	4.43934	-33.1621	45.3169	1.24127	-4.9706	-0.753064	0.124611	2.20221	323.75	22.7488	-5.34936	0	0	-0.236086
519	0	27.5581	0	0	35.7	5.3251	-37.5494	-0.134949	-0.0363817	0.0467889	-12.6595	-4.85E-15	-2.7971	0	0	0.0281261	-2.54922	-20.7504	0.987535	516.055	405.864	645.903	363.467	363.467	363.467	-52.2909	239.04	-80.1435	406.87	426.374	206.33	139.473	139.473	139.473	-96.7967	5.11438	-33.3566	45.6914	1.75637	-4.45937	-0.461885	-0.0693369	2.35389	266.992	-4.4723	-6.56591	0	0	-0.149035
520	0	28.4596	0	0	37.2507	5.45071	-38.0688	-0.130347	-0.0378414	0.0423053	-11.3159	-2.79E-15	-3.38088	0	0	0.0228547	-2.56943	-20.1796	0.619637	509.359	406.762	641.374	361.72	361.72	361.72	-51.5741	238.768	-81.5788	389.22	426.494	206.024	139.473	139.473	139.473	-96.4629	5.75464	-33.5455	46.0291	2.52444	-3.95091	-0.131334	-0.338807	2.47567	190.233	-48.2728	-5.59063	0	0	0.000713854
521	0	29.3001	0	0	38.6717	5.54312	-38.4461	-0.130937	-0.0391299	0.037618	-10.5432	4.02E-16	-3.77503	0	0	0.019374	-2.60267	-19.4366	0.387339	501.701	407.553	636.94	360.381	360.381	360.381	-50.9257	238.497	-82.8253	371.738	426.631	205.738	139.473	139.473	139.473	-96.198	6.31326	-33.7139	46.2827	3.46215	-3.56076	0.158498	-0.57723	2.59356	117.953	-95.1112	-3.18511	0	0	0.152525
522	0	30.0775	0	0	39.9295	5.59677	-38.6634	-0.136824	-0.0391703	0.0319968	-10.251	9.09E-16	-3.9321	0	0	0.0171936	-2.6447	-18.5476	0.351081	493.304	408.155	632.74	359.504	359.504	359.504	-50.4576	238.277	-83.8018	354.403	426.779	205.473	139.473	139.473	139.473	-95.9819	6.74327	-33.8516	46.4051	4.42284	-3.3941	0.336276	-0.664637	2.75033	76.6045	-125.335	-0.54649	0	0	0.226762
523	0	30.7873	0	0	41.0007	5.61149	-38.7227	-0.148237	-0.0375646	0.0258221	-10.3549	2.43E-15	-3.84718	0	0	0.015593	-2.70361	-17.5394	0.519295	484.328	408.495	628.907	359.133	359.133	359.133	-50.253	238.145	-84.4573	337.185	426.933	205.252	139.473	139.473	139.473	-95.7969	7.01215	-33.9524	46.3608	5.25927	-3.52405	0.404601	-0.577069	2.93947	74.0003	-128.914	1.32836	0	0	0.218389
524	0	31.4183	0	0	41.871	5.59292	-38.6478	-0.164434	-0.0357981	0.0207669	-10.7339	4.80E-15	-3.64681	0	0	0.0138467	-2.80175	-16.4292	0.85895	474.855	408.532	625.56	359.283	359.283	359.283	-50.3555	238.127	-84.7839	320.044	427.091	205.116	139.473	139.473	139.473	-95.6216	7.11023	-34.014	46.1218	5.88605	-3.96419	0.459101	-0.422956	3.07605	90.7575	-113.975	2.41681	0	0	0.195117
525	0	31.9553	0	0	42.5307	5.54884	-38.4693	-0.183713	-0.0359778	0.0188539	-11.2386	-1.42E-15	-3.50425	0	0	0.0115352	-2.95874	-15.2171	1.33118	464.916	408.263	622.786	359.912	359.912	359.912	-50.7826	238.237	-84.8052	302.943	427.255	205.129	139.473	139.473	139.473	-95.429	7.04537	-34.0369	45.6445	6.2932	-4.65705	0.58867	-0.378103	3.06101	101.004	-101.68	3.3065	0	0	0.200731
526	0	32.3851	0	0	42.9716	5.48478	-38.2083	-0.20462	-0.0379432	0.0197168	-11.7601	3.38E-15	-3.43817	0	0	0.0085487	-3.16578	-13.8842	1.91934	454.543	407.722	620.624	360.905	360.905	360.905	-51.5489	238.482	-84.556	285.859	427.426	205.365	139.473	139.473	139.473	-95.1888	6.83082	-34.0246	44.8554	6.50585	-5.49226	0.750567	-0.46485	2.92374	105.448	-96.3945	4.36047	0	0	0.230967
527	0	32.6966	0	0	43.1851	5.40396	-37.8763	-0.225959	-0.0403305	0.0220838	-12.2227	4.78E-15	-3.38354	0	0	0.00486904	-3.38166	-12.4035	2.61833	443.771	406.968	619.062	362.112	362.112	362.112	-52.6724	238.865	-84.0749	268.785	427.607	205.91	139.473	139.473	139.473	-94.8672	6.4823	-33.9819	43.6701	6.53971	-6.34604	0.863421	-0.600363	2.75724	112.431	-93.2937	5.69755	0	0	0.289539
528	0	32.8773	0	0	43.1644	5.3095	-37.4844	-0.246426	-0.0419122	0.0250027	-12.5599	3.34E-15	-3.28213	0	0	0.000517871	-3.55059	-10.7552	3.4075	432.639	406.075	618.061	363.411	363.411	363.411	-54.1641	239.389	-83.4092	251.726	427.796	206.852	139.473	139.473	139.473	-94.4268	6.02203	-33.9142	42.0319	6.39222	-7.10903	0.875388	-0.682376	2.63998	124.799	-86.9101	7.18884	0	0	0.387958
529	0	32.9103	0	0	42.9052	5.20656	-37.0524	-0.264715	-0.0418039	0.028097	-12.7267	8.88E-16	-3.09613	0	0	-0.00441136	-3.62651	-8.9378	4.23187	421.178	405.108	617.588	364.735	364.735	364.735	-56.0191	240.053	-82.6192	234.691	427.993	208.269	139.473	139.473	139.473	-93.8263	5.48223	-33.8264	39.9494	6.06743	-7.69775	0.765248	-0.651124	2.61868	141.825	-74.2613	8.30005	0	0	0.531241
530	0	32.7733	0	0	42.4063	5.10309	-36.6131	-0.279142	-0.0405872	0.0318902	-12.674	3.80E-15	-2.88109	0	0	-0.00963357	-3.59006	-6.97457	4.99988	409.421	404.116	617.635	366.081	366.081	366.081	-58.2132	240.854	-81.7782	217.699	428.2	210.228	139.473	139.473	139.473	-93.0225	4.90525	-33.7225	37.5114	5.5905	-8.06425	0.589322	-0.517537	2.67871	149.597	-57.1054	8.71769	0	0	0.645722
531	0	32.4408	0	0	41.6677	5.00847	-36.2068	-0.287851	-0.0399636	0.0379125	-12.3477	4.31E-15	-2.75169	0	0	-0.0146556	-3.45235	-4.90993	5.60631	397.425	403.131	618.226	367.483	367.483	367.483	-60.7145	241.792	-80.9621	200.775	428.42	212.776	139.473	139.473	139.473	-91.9733	4.33648	-33.6045	34.8612	5.00411	-8.19989	0.467912	-0.342869	2.75189	123.023	-39.7733	8.22606	0	0	0.567415
532	0	31.8911	0	0	40.6874	4.93026	-35.8678	-0.289641	-0.0418062	0.0474129	-11.722	3.48E-15	-2.80595	0	0	-0.018932	-3.24522	-2.79864	5.97193	385.306	402.173	619.401	368.96	368.96	368.96	-63.5062	242.869	-80.2281	183.965	428.655	215.935	139.473	139.473	139.473	-90.6431	3.8115	-33.4721	32.1466	4.3595	-8.12478	0.486465	-0.198703	2.77621	46.9107	-27.5403	7.09151	0	0	0.191245
533	0	31.111	0	0	39.4608	4.87144	-35.6108	-0.284643	-0.0468161	0.0603399	-10.8304	-6.59E-15	-3.03134	0	0	-0.0220909	-3.00402	-0.694197	6.07043	373.256	401.262	621.19	370.499	370.5	370.5	-66.6064	244.086	-79.5979	167.344	428.912	219.701	139.473	139.473	139.473	-89.0065	3.34641	-33.3233	29.4799	3.70493	-7.86801	0.635543	-0.122132	2.73374	-71.395	-22.4197	5.90898	0	0	-0.414503
534	0	30.0951	0	0	37.9804	4.83029	-35.4301	-0.274012	-0.0547649	0.0751767	-9.74577	-3.02E-15	-3.33855	0	0	-0.0239467	-2.75327	1.35683	5.92602	361.518	400.423	623.581	372.07	372.07	372.07	-70.0713	245.439	-79.0578	151.011	429.191	224.041	139.473	139.473	139.473	-87.0487	2.93834	-33.1558	26.9296	3.0754	-7.45451	0.838141	-0.101301	2.64024	-209.452	-22.5718	5.54445	0	0	-1.07376
535	0	28.8427	0	0	36.2379	4.80249	-35.3074	-0.25963	-0.0646875	0.0896233	-8.57941	8.08E-15	-3.60586	0	0	-0.0245622	-2.50271	3.31435	5.59088	350.342	399.684	626.516	373.651	373.651	373.65	-73.9863	246.914	-78.5752	135.083	429.49	228.893	139.473	139.473	139.473	-84.7626	2.57404	-32.9698	24.5363	2.48794	-6.90947	1.01779	-0.104146	2.51776	-345.174	-25.4972	6.64361	0	0	-1.63197
536	0	27.3532	0	0	34.2264	4.78381	-35.2249	-0.243721	-0.0752404	0.101269	-7.4813	2.88E-15	-3.73141	0	0	-0.0243637	-2.25128	5.14195	5.12087	339.947	399.073	629.894	375.244	375.244	375.244	-78.455	248.476	-78.1183	119.677	429.8	234.171	139.473	139.473	139.473	-82.1465	2.23974	-32.7703	22.3289	1.94032	-6.2759	1.13604	-0.104617	2.37623	-464.847	-30.1065	9.38673	0	0	-2.00644
537	0	25.6246	0	0	31.9429	4.77209	-35.173	-0.228602	-0.084826	0.108212	-6.6417	2.88E-15	-3.65021	0	0	-0.0242493	-1.99407	6.80509	4.56067	330.503	398.62	633.589	376.87	376.87	376.87	-83.5953	250.06	-77.6701	104.896	430.104	239.77	139.473	139.473	139.473	-79.2017	1.927	-32.5684	20.3345	1.41444	-5.62942	1.19798	-0.0777847	2.21456	-563.547	-34.0513	13.3864	0	0	-2.17191
538	0	23.6569	0	0	29.391	4.76763	-35.1532	-0.21638	-0.0920339	0.10968	-6.27327	-3.05E-15	-3.35017	0	0	-0.0255202	-1.72964	8.27147	3.94176	322.138	398.341	637.458	378.547	378.547	378.547	-89.5384	251.576	-77.2275	90.8194	430.377	245.587	139.473	139.473	139.473	-75.9335	1.63361	-32.3796	18.5813	0.894789	-5.06779	1.26723	-0.0158853	2.02306	-649.664	-35.9671	17.9097	0	0	-2.16825
539	0	21.459	0	0	26.5856	4.77143	-35.17	-0.20878	-0.0953255	0.105748	-6.58616	3.55E-15	-2.82719	0	0	-0.0297122	-1.46303	9.51482	3.29617	314.963	398.247	641.354	380.27	380.27	380.27	-96.4272	252.897	-76.7858	77.4958	430.591	251.531	139.473	139.473	139.473	-72.3552	1.35992	-32.2195	17.0938	0.390451	-4.66575	1.42036	0.0583115	1.79732	-735.965	-37.4137	22.0225	0	0	-2.05038
540	0	19.0577	0	0	23.5584	4.78262	-35.2196	-0.207069	-0.0923995	0.096043	-7.76019	3.55E-15	-2.02285	0	0	-0.0382979	-1.20157	10.519	2.67445	309.099	398.331	645.114	382.016	382.016	382.016	-104.404	253.865	-76.3209	64.9504	430.722	257.537	139.473	139.473	139.473	-68.493	1.10562	-32.0998	15.8845	-0.0679208	-4.43388	1.6589	0.109148	1.55225	-819.524	-40.8325	24.8031	0	0	-1.82582
541	0	16.5035	0	0	20.3655	4.79753	-35.2856	-0.211584	-0.0809592	0.0795987	-9.88618	2.88E-15	-0.862142	0	0	-0.0519506	-0.948744	11.2784	2.14634	304.68	398.572	648.565	383.764	383.764	383.764	-113.575	254.299	-75.7836	53.1886	430.752	263.584	139.473	139.473	139.473	-64.3915	0.871236	-32.0235	14.9487	-0.455795	-4.33134	1.88783	0.121771	1.3166	-877.539	-45.1722	25.3861	0	0	-1.47663
542	0	13.8709	0	0	17.0928	4.81184	-35.3487	-0.221265	-0.0604265	0.0565275	-12.9013	3.55E-15	0.644168	0	0	-0.0695263	-0.702954	11.7935	1.77821	301.817	398.933	651.528	385.522	385.522	385.522	-123.962	254.002	-75.1113	42.1997	430.68	269.695	139.473	139.473	139.473	-60.1172	0.661502	-31.9827	14.2708	-0.77136	-4.31781	1.99722	0.103907	1.11036	-886.568	-47.0967	23.1542	0	0	-1.0253
543	0	11.2563	0	0	13.8555	4.82391	-35.402	-0.233942	-0.0332259	0.0296344	-16.5771	-6.77E-15	2.33322	0	0	-0.087539	-0.461127	12.0663	1.60613	300.567	399.371	653.846	387.322	387.322	387.322	-135.456	252.798	-74.2376	31.9661	430.518	275.942	139.473	139.473	139.473	-55.761	0.483844	-31.9585	13.8364	-1.02499	-4.38642	1.94716	0.0748686	0.937352	-842.975	-43.42	17.9776	0	0	-0.543293
544	0	8.77101	0	0	10.7897	4.8367	-35.4583	-0.2471	-0.0043749	0.00377971	-20.5504	3.38E-15	3.92923	0	0	-0.10076	-0.2226	12.0994	1.62471	300.907	399.845	655.391	389.209	389.209	389.209	-147.797	250.575	-73.0926	22.4811	430.298	282.428	139.473	139.473	139.473	-51.437	0.340981	-31.925	13.6396	-1.22083	-4.56055	1.76932	0.0578091	0.796077	-761.747	-32.9772	10.6358	0	0	-0.107747
545	0	6.53147	0	0	8.03671	4.85751	-35.5497	-0.258931	0.0202558	-0.0156596	-24.4064	4.06E-15	5.14276	0	0	-0.104133	0.00831163	11.8988	1.79478	302.746	400.322	656.083	391.215	391.215	391.215	-160.584	247.331	-71.5983	13.7673	430.06	289.263	139.473	139.473	139.473	-47.2749	0.224214	-31.8556	13.6829	-1.34631	-4.87259	1.55166	0.0705035	0.677652	-671.453	-16.0749	2.63656	0	0	0.229974
546	0	4.64474	0	0	5.72405	4.89577	-35.7173	-0.268525	0.0351638	-0.0242989	-27.7449	1.35E-15	5.71406	0	0	-0.0949004	0.223123	11.477	2.06722	305.953	400.785	655.887	393.343	393.343	393.343	-173.317	243.205	-69.6835	5.88822	429.847	296.525	139.473	139.473	139.473	-43.4031	0.114493	-31.7319	13.9674	-1.37467	-5.33618	1.4173	0.100686	0.57247	-608.429	2.29489	-3.88288	0	0	0.473518
547	0	3.19417	0	0	3.94908	4.95971	-35.9958	-0.275744	0.0373938	-0.0212276	-30.2574	2.71E-15	5.525	0	0	-0.0739979	0.414668	10.8568	2.41328	310.401	401.232	654.802	395.566	395.565	395.566	-185.468	238.47	-67.3298	-1.05417	429.697	304.236	139.473	139.473	139.473	-39.9294	-0.00701717	-31.5495	14.4779	-1.28042	-5.92162	1.38533	0.110236	0.472241	-582.464	14.0942	-7.01626	0	0	0.666124
548	0	2.22698	0	0	2.76745	5.05504	-36.4073	-0.281277	0.027233	-0.00874111	-31.8159	4.06E-15	4.62982	0	0	-0.0457604	0.582895	10.0696	2.82727	315.967	401.673	652.855	397.832	397.832	397.832	-196.552	233.485	-64.6279	-6.93367	429.629	312.346	139.473	139.473	139.473	-36.9238	-0.146143	-31.3185	15.1763	-1.05621	-6.56431	1.33725	0.0603517	0.389078	-568.458	12.0037	-5.74094	0	0	0.819574
549	0	1.7488	0	0	2.18891	5.18582	-36.9647	-0.285678	0.00679072	0.0111776	-32.4504	1.35E-15	3.16081	0	0	-0.0159857	0.736846	9.14683	3.29715	322.512	402.13	650.099	400.087	400.087	400.087	-206.196	228.629	-61.8014	-11.6186	429.637	320.739	139.473	139.473	139.473	-34.414	-0.290325	-31.0591	16.0115	-0.724684	-7.20552	1.22607	-0.0328906	0.332117	-556.023	-2.07905	-0.00786374	0	0	0.935858
550	0	1.72642	0	0	2.18132	5.35449	-37.6716	-0.288904	-0.0206096	0.0369816	-32.3045	1.35E-15	1.29431	0	0	0.0101446	0.890293	8.11619	3.79013	329.867	402.627	646.615	402.266	402.266	402.266	-214.17	224.224	-59.1879	-14.9838	429.687	329.253	139.473	139.473	139.473	-32.3892	-0.41092	-30.7969	16.931	-0.33275	-7.8076	1.08155	-0.116179	0.310693	-550.275	-20.0559	9.28691	0	0	1.02724
551	0	2.09751	0	0	2.68121	5.56089	-38.5182	-0.290394	-0.0509811	0.0665868	-31.5865	5.41E-15	-0.77944	0	0	0.0294913	1.05426	6.99969	4.26069	337.858	403.185	642.524	404.287	404.287	404.287	-220.395	220.487	-57.1865	-16.917	429.736	337.694	139.473	139.473	139.473	-30.812	-0.469977	-30.5599	17.8921	0.0688424	-8.34239	0.939702	-0.149531	0.332278	-555.421	-34.9188	20.5535	0	0	1.10524
552	0	2.78363	0	0	3.60743	5.80148	-39.4802	-0.288906	-0.0810592	0.0974455	-30.4821	8.12E-15	-2.93762	0	0	0.0411829	1.23173	5.81344	4.66249	346.329	403.82	637.979	406.036	406.036	406.036	-224.905	217.518	-56.1828	-17.3228	429.731	345.85	139.473	139.473	139.473	-29.6324	-0.42913	-30.3745	18.8712	0.444163	-8.78	0.815906	-0.131887	0.398105	-569.816	-44.2079	32.0889	0	0	1.17974
553	0	3.70292	0	0	4.87344	6.06876	-40.5179	-0.282926	-0.108633	0.126983	-29.1145	-1.08E-14	-5.1197	0	0	0.0460651	1.41857	4.5669	4.95487	355.15	404.539	633.162	407.378	407.378	407.378	-227.782	215.34	-56.4738	-16.1263	429.627	353.51	139.473	139.473	139.473	-28.8011	-0.257421	-30.26	19.8683	0.776432	-9.08727	0.711945	-0.102439	0.50033	-589.224	-50.3503	42.5047	0	0	1.26622
554	0	4.78038	0	0	6.39628	6.35059	-41.5778	-0.271484	-0.132233	0.153126	-27.5586	4.06E-15	-7.26947	0	0	0.0460807	1.6101	3.26256	5.1056	364.234	405.337	628.271	408.171	408.171	408.171	-229.097	213.951	-58.2156	-13.2774	429.384	360.468	139.473	139.473	139.473	-28.278	0.064071	-30.2236	20.9051	1.0573	-9.2313	0.639632	-0.098131	0.618091	-612.645	-54.3808	50.7544	0	0	1.38741
555	0	5.95515	0	0	8.10188	6.62998	-42.5946	-0.254279	-0.151227	0.174302	-25.836	-5.41E-15	-9.31758	0	0	0.0435621	1.80783	1.89694	5.09523	373.526	406.205	623.499	408.288	408.288	408.288	-228.876	213.366	-61.4081	-8.75362	428.968	366.538	139.473	139.473	139.473	-28.0363	0.541191	-30.2578	22.0182	1.27325	-9.17973	0.607279	-0.136381	0.736058	-638.991	-55.7677	56.623	0	0	1.56481
556	0	7.18316	0	0	9.92595	6.88601	-43.4975	-0.231678	-0.165482	0.189618	-23.9362	5.41E-15	-11.1575	0	0	0.0406638	2.02255	0.462105	4.92073	383.011	407.129	619.017	407.633	407.633	407.633	-227.099	213.616	-65.9044	-2.56191	428.355	371.555	139.473	139.473	139.473	-28.0629	1.16727	-30.3437	23.2528	1.39712	-8.90127	0.602751	-0.222482	0.839657	-663.46	-55.2777	60.5288	0	0	1.80865
557	0	8.43473	0	0	11.8099	7.09595	-44.2179	-0.204704	-0.174858	0.198902	-21.8589	-1.35E-15	-12.6383	0	0	0.0389472	2.2747	-1.05295	4.59374	392.7	408.095	614.965	406.15	406.15	406.15	-223.74	214.727	-71.4289	5.26104	427.528	375.386	139.473	139.473	139.473	-28.3533	1.92352	-30.4551	24.6588	1.38357	-8.37095	0.606403	-0.351273	0.928974	-679.889	-56.2162	63.1656	0	0	2.11357
558	0	9.68903	0	0	13.6956	7.23843	-44.6968	-0.175331	-0.179313	0.202552	-19.6786	-1.35E-15	-13.6146	0	0	0.0391123	2.59235	-2.66061	4.13573	402.609	409.086	611.446	403.848	403.849	403.849	-218.827	216.671	-77.5983	14.6508	426.475	377.927	139.473	139.473	139.473	-28.9051	2.77875	-30.5653	26.2882	1.17205	-7.5787	0.608931	-0.494285	1.01903	-684.689	-61.7441	65.0854	0	0	2.45804
559	0	10.93	0	0	15.5238	7.29694	-44.8911	-0.146273	-0.178546	0.200778	-17.5527	-1.35E-15	-13.957	0	0	0.0409379	3.00535	-4.37252	3.5745	412.752	410.081	608.524	400.817	400.817	400.817	-212.478	219.357	-83.9615	25.5215	425.194	379.113	139.473	139.473	139.473	-29.714	3.69049	-30.6518	28.1937	0.700292	-6.54153	0.61444	-0.587773	1.14927	-676.25	-70.7645	66.4297	0	0	2.80307
560	0	12.1441	0	0	17.2402	7.26366	-44.7807	-0.120356	-0.172278	0.193523	-15.6758	-4.06E-15	-13.5853	0	0	0.0433326	3.5333	-6.19694	2.94261	423.131	411.054	606.242	397.234	397.234	397.234	-204.897	222.643	-90.0612	37.7743	423.691	378.916	139.473	139.473	139.473	-30.774	4.6093	-30.7002	30.4224	-0.0731248	-5.31771	0.620454	-0.547876	1.36718	-650.999	-76.9453	66.8336	0	0	3.08767
561	0	13.3202	0	0	18.804	7.14267	-44.3758	-0.0999732	-0.160536	0.180681	-14.222	1.35E-15	-12.4844	0	0	0.0447236	4.17029	-8.13677	2.27318	433.726	411.97	604.646	393.358	393.358	393.358	-196.344	226.361	-95.5056	51.3059	421.984	377.353	139.473	139.473	139.473	-32.0798	5.48647	-30.7058	33.0035	-1.14508	-4.01141	0.6234	-0.313583	1.69697	-605.666	-72.472	65.7663	0	0	3.24486
562	0	14.448	0	0	20.1962	6.95103	-43.7225	-0.0863593	-0.144379	0.163063	-13.2738	0	-10.7457	0	0	0.0437496	4.87342	-10.1875	1.59443	444.482	412.787	603.807	389.489	389.489	389.489	-187.089	230.335	-100.026	66.0128	420.097	374.487	139.473	139.473	139.473	-33.6287	6.28316	-30.6744	35.9289	-2.45289	-2.75541	0.640034	0.0838812	2.10894	-544.025	-57.2557	63.0614	0	0	3.23218
563	0	15.5176	0	0	21.4208	6.71582	-42.9003	-0.0795554	-0.126007	0.143012	-12.808	-2.71E-15	-8.57205	0	0	0.0400531	5.56691	-12.3348	0.931298	455.316	413.453	603.825	385.908	385.908	385.908	-177.382	234.376	-103.501	81.7946	418.064	370.42	139.473	139.473	139.473	-35.4204	6.97705	-30.6226	39.1353	-3.87724	-1.66798	0.738098	0.495201	2.5136	-484.622	-43.0851	59.2938	0	0	3.09098
564	0	16.5201	0	0	22.4993	6.46731	-42.0066	-0.0786844	-0.108004	0.123824	-12.7175	1.35E-15	-6.23043	0	0	0.0344562	6.16517	-14.5514	0.323905	466.136	413.917	604.81	382.82	382.82	382.82	-167.458	238.279	-105.943	98.558	415.922	365.285	139.473	139.473	139.473	-37.4549	7.56274	-30.5774	42.5005	-5.26781	-0.807197	0.99385	0.751074	2.81504	-450.341	-41.4175	55.5382	0	0	2.93857
565	0	17.4491	0	0	23.4615	6.23173	-41.135	-0.0826735	-0.0920477	0.107913	-12.8761	1.35E-15	-3.95958	0	0	0.0283831	6.5992	-16.7963	-0.151751	476.877	414.137	606.852	380.33	380.33	380.33	-157.545	241.831	-107.451	116.221	413.713	359.225	139.473	139.473	139.473	-39.731	8.04571	-30.573	45.8594	-6.48051	-0.165177	1.35051	0.799771	2.97376	-436.897	-48.03	52.3271	0	0	2.77856
566	0	18.3011	0	0	24.336	6.02733	-40.3591	-0.0905242	-0.0787803	0.0964199	-13.1734	6.77E-16	-1.94602	0	0	0.0230946	6.82912	-19.0199	-0.397898	487.492	414.087	610.01	378.442	378.442	378.442	-147.87	244.843	-108.167	134.72	411.482	352.38	139.473	139.473	139.473	-42.2443	8.43505	-30.6458	49.0395	-7.40637	0.287335	1.62824	0.703279	3.0083	-414.573	-49.1514	49.038	0	0	2.47285
567	0	19.0746	0	0	25.1445	5.86391	-39.7254	-0.101423	-0.0687019	0.0900564	-13.5373	-2.37E-15	-0.359152	0	0	0.0192767	6.84482	-21.1726	-0.34234	497.91	413.766	614.286	377.091	377.091	377.091	-138.635	247.176	-108.253	154.006	409.273	344.882	139.473	139.473	139.473	-44.9858	8.7393	-30.8268	51.9007	-7.98687	0.558178	1.70979	0.541014	2.94001	-365.079	-37.9918	44.9246	0	0	1.97321
568	0	19.7696	0	0	25.8982	5.74307	-39.2491	-0.115203	-0.0618054	0.0887007	-13.9696	-5.08E-16	0.703549	0	0	0.0169335	6.66328	-23.209	0.0263686	507.996	413.197	619.613	376.171	376.171	376.171	-129.992	248.759	-107.865	174.053	407.129	336.847	139.473	139.473	139.473	-47.9418	8.96428	-31.1363	54.3577	-8.21418	0.638559	1.59951	0.372488	2.78261	-290.712	-17.085	39.5728	0	0	1.3707
569	0	20.3889	0	0	26.5999	5.65937	-38.9152	-0.13191	-0.0575861	0.0913549	-14.5055	-3.05E-15	1.23029	0	0	0.0156007	6.32334	-25.0876	0.655043	517.564	412.425	625.851	375.552	375.552	375.552	-122.02	249.592	-107.139	194.853	405.09	328.383	139.473	139.473	139.473	-51.0967	9.11185	-31.5814	56.3795	-8.11243	0.536089	1.34132	0.250222	2.56464	-197.926	9.28301	32.671	0	0	0.771995
570	0	20.9373	0	0	27.245	5.60248	-38.6864	-0.151158	-0.0550355	0.0962391	-15.1546	-2.03E-15	1.2965	0	0	0.0146828	5.87618	-26.7704	1.43799	526.384	411.501	632.791	375.092	375.092	375.092	-114.732	249.731	-106.177	216.42	403.19	319.595	139.473	139.473	139.473	-54.4353	9.17942	-32.1547	57.9778	-7.71704	0.295197	0.979787	0.208585	2.32724	-91.4121	37.6135	23.873	0	0	0.249917
571	0	21.4198	0	0	27.823	5.56012	-38.5151	-0.172454	-0.0528127	0.101795	-15.9142	-3.38E-16	1.0464	0	0	0.0137392	5.37525	-28.2238	2.23457	534.209	410.473	640.176	374.659	374.66	374.66	-108.083	249.272	-105.041	238.776	401.464	310.591	139.473	139.473	139.473	-57.9429	9.16109	-32.8357	59.1929	-7.06271	-0.00142937	0.568526	0.238121	2.09849	21.5955	63.1124	12.7364	0	0	-0.143528
572	0	21.8387	0	0	28.3184	5.52058	-38.3545	-0.195583	-0.0492828	0.106346	-16.7914	5.84E-15	0.680981	0	0	0.0125102	4.8699	-29.4203	2.89293	540.798	409.373	647.721	374.146	374.146	374.146	-101.993	248.328	-103.765	261.943	399.941	301.494	139.473	139.473	139.473	-61.6048	9.04974	-33.5932	60.0784	-6.18073	-0.242532	0.172516	0.305004	1.89894	131.38	82.284	-1.17015	0	0	-0.379814
573	0	22.1927	0	0	28.714	5.47482	-38.1676	-0.220505	-0.0428181	0.108034	-17.799	-3.72E-15	0.42941	0	0	0.0107736	4.40184	-30.3382	3.27644	545.947	408.216	655.137	373.489	373.489	373.489	-96.3674	247.012	-102.363	285.93	398.652	292.44	139.473	139.473	139.473	-65.4048	8.84042	-34.389	60.6838	-5.10484	-0.308597	-0.141471	0.378896	1.74251	227.841	95.3596	-17.7893	0	0	-0.455291
574	0	22.4775	0	0	28.9944	5.41756	-37.9324	-0.247611	-0.0316614	0.104658	-18.9758	-3.87E-15	0.548303	0	0	0.00821302	4.0009	-30.96	3.28754	549.508	407.012	662.153	372.673	372.673	372.673	-91.1061	245.429	-100.845	310.712	397.63	283.583	139.473	139.473	139.473	-69.3248	8.53371	-35.1823	61.0359	-3.87973	-0.101596	-0.318771	0.447705	1.63744	303.303	106.217	-36.3264	0	0	-0.387801
575	0	22.6868	0	0	29.1503	5.34806	-37.6449	-0.277212	-0.0146572	0.0945925	-20.3513	4.76E-15	1.25166	0	0	0.00446155	3.67983	-31.2703	2.88381	551.412	405.772	668.55	371.724	371.724	371.724	-86.1165	243.665	-99.2222	336.223	396.912	275.097	139.473	139.473	139.473	-73.3434	8.13818	-35.9342	61.1298	-2.56174	0.425372	-0.342993	0.510341	1.58489	355.537	118.902	-54.9181	0	0	-0.210065
576	0	22.8149	0	0	29.1812	5.26989	-37.3187	-0.309454	0.00893545	0.0766579	-21.9359	3.21E-15	2.6951	0	0	-0.000666347	3.43112	-31.2563	2.08121	551.673	404.51	674.176	370.694	370.694	370.694	-81.3267	241.782	-97.512	362.333	396.537	267.172	139.473	139.473	139.473	-77.4356	7.6698	-36.6132	60.9345	-1.20947	1.25206	-0.255532	0.562379	1.58218	391.39	134.53	-71.2731	0	0	0.0408253
577	0	22.8588	0	0	29.0971	5.18996	-36.9822	-0.343601	0.0390243	0.0504568	-23.6639	-3.05E-15	4.91479	0	0	-0.00681387	3.23034	-30.913	0.942992	550.38	403.25	678.95	369.66	369.66	369.66	-76.6971	239.818	-95.7381	388.841	396.546	260.005	139.473	139.473	139.473	-81.5731	7.14852	-37.2003	60.4118	0.128315	2.29997	-0.120039	0.588333	1.61516	419.613	150.12	-83.2483	0	0	0.337813
578	0	22.8218	0	0	28.9193	5.11674	-36.6713	-0.37801	0.0746198	0.0161128	-25.3835	-1.69E-15	7.79968	0	0	-0.0128854	3.04493	-30.2484	-0.436742	547.694	402.015	682.852	368.717	368.717	368.717	-72.2269	237.787	-93.9291	415.468	396.981	253.786	139.473	139.473	139.473	-85.7258	6.59299	-37.6914	59.5389	1.41747	3.45873	0.00884264	0.570681	1.66224	446.272	160.59	-89.5129	0	0	0.663678
579	0	22.7163	0	0	28.679	5.05807	-36.4203	-0.410175	0.113901	-0.0260202	-26.858	-1.32E-14	11.0926	0	0	-0.0172947	2.84459	-29.2901	-1.94804	543.838	400.833	685.911	367.98	367.98	367.98	-67.9531	235.691	-92.1159	441.863	397.88	248.676	139.473	139.473	139.473	-89.8626	6.01546	-38.0967	58.3225	2.63403	4.61321	0.0946571	0.507897	1.70544	475.125	162.224	-89.9882	0	0	1.00742
580	0	22.565	0	0	28.4145	5.01906	-36.2525	-0.437253	0.154506	-0.0754397	-27.8102	3.05E-15	14.4311	0	0	-0.0186668	2.60873	-28.0867	-3.47821	539.09	399.726	688.19	367.57	367.57	367.57	-63.9388	233.527	-90.3306	467.61	399.269	244.785	139.473	139.473	139.473	-93.9516	5.41969	-38.4363	56.8033	3.75522	5.6629	0.124686	0.407737	1.72406	507.716	152.277	-85.7648	0	0	1.36362
581	0	22.3983	0	0	28.1665	5.00072	-36.1734	-0.456591	0.194148	-0.131404	-27.9759	-3.38E-16	17.4342	0	0	-0.0166091	2.33046	-26.7054	-4.92294	533.766	398.717	689.772	367.596	367.596	367.596	-60.2565	231.302	-88.6043	492.255	401.149	242.148	139.473	139.473	139.473	-97.9563	4.80271	-38.7328	55.0502	4.75367	6.53732	0.0966403	0.281399	1.69957	546.474	128.808	-78.644	0	0	1.73052
582	0	22.2494	0	0	27.9714	4.99966	-36.1688	-0.466247	0.230875	-0.193023	-27.1637	-3.38E-15	19.7765	0	0	-0.0120214	2.01724	-25.2263	-6.19673	528.207	397.823	690.746	368.122	368.122	368.122	-56.9687	229.046	-86.9625	515.329	403.491	240.71	139.473	139.473	139.473	-101.832	4.15997	-39.0023	53.1485	5.59895	7.2086	0.00716844	0.142522	1.62631	595.917	90.9484	-70.2931	0	0	2.10199
583	0	22.1478	0	0	27.855	5.00897	-36.209	-0.46548	0.263644	-0.258814	-25.3097	1.76E-14	21.2808	0	0	-0.00676292	1.68818	-23.7351	-7.24291	522.747	397.058	691.2	369.152	369.152	369.152	-54.1122	226.813	-85.4198	536.379	406.225	240.317	139.473	139.473	139.473	-105.521	3.49162	-39.2476	51.1932	6.2628	7.69267	-0.146822	0.00806772	1.51678	661.322	39.984	-62.0007	0	0	2.45223
584	0	22.1123	0	0	27.8271	5.01992	-36.2562	-0.454843	0.291577	-0.325802	-22.4989	-2.71E-15	21.9014	0	0	-0.0028683	1.36776	-22.3159	-8.03929	517.692	396.431	691.219	370.626	370.626	370.626	-51.6932	224.691	-83.9736	554.994	409.243	240.728	139.473	139.473	139.473	-108.949	2.80763	-39.4533	49.2844	6.72412	8.03466	-0.344973	-0.100596	1.39182	740.847	-20.015	-54.3688	0	0	2.70593
585	0	22.1476	0	0	27.8787	5.02331	-36.2708	-0.436044	0.313731	-0.389124	-18.9593	-1.62E-14	21.7195	0	0	-0.00177802	1.07663	-21.0441	-8.59368	513.294	395.944	690.882	372.435	372.435	372.435	-49.6952	222.795	-82.6006	570.831	412.404	241.632	139.473	139.473	139.473	-112.026	2.12835	-39.5872	47.5233	6.97497	8.28212	-0.53536	-0.172041	1.26659	822.453	-83.6689	-47.5197	0	0	2.75499
586	0	22.2438	0	0	27.9814	5.01002	-36.2135	-0.411709	0.329007	-0.443536	-15.0384	1.35E-14	20.9247	0	0	-0.0038589	0.823936	-19.9797	-8.92711	509.754	395.584	690.265	374.448	374.448	374.448	-48.0947	221.25	-81.2593	583.63	415.555	242.678	139.473	139.473	139.473	-114.652	1.47987	-39.6065	46.0007	7.02561	8.45791	-0.658352	-0.208686	1.14821	890.031	-145.728	-41.1148	0	0	2.52848
587	0	22.3801	0	0	28.0933	4.97136	-36.0464	-0.384666	0.336189	-0.485039	-11.136	0	19.7791	0	0	-0.00836919	0.604439	-19.1616	-9.053	507.226	395.325	689.443	376.527	376.527	376.527	-46.8784	220.184	-79.8987	593.222	418.553	243.521	139.473	139.473	139.473	-116.726	0.886809	-39.4684	44.7806	6.90367	8.54699	-0.691914	-0.228305	1.03413	934.722	-202.583	-34.4509	0	0	2.05667
588	0	22.5292	0	0	28.1671	4.9006	-35.7384	-0.357583	0.334271	-0.511672	-7.66154	-5.41E-15	18.5775	0	0	-0.0139035	0.402531	-18.6048	-8.96654	505.808	395.129	688.473	378.542	378.542	378.542	-46.0469	219.699	-78.4734	599.529	421.276	243.854	139.473	139.473	139.473	-118.16	0.367278	-39.1417	43.8878	6.64676	8.50485	-0.657266	-0.250456	0.924488	957.462	-251.531	-26.601	0	0	1.45183
589	0	22.6619	0	0	28.1614	4.79555	-35.2768	-0.33245	0.322099	-0.522453	-4.98609	0	17.5357	0	0	-0.0190444	0.199624	-18.3016	-8.64726	505.54	394.954	687.391	380.381	380.381	380.381	-45.6077	219.859	-76.9616	602.544	423.633	243.437	139.473	139.473	139.473	-118.89	-0.067549	-38.6164	43.3067	6.29307	8.27582	-0.59677	-0.282552	0.82752	962.71	-288.957	-16.7533	0	0	0.843498
590	0	22.75	0	0	28.0496	4.66074	-34.6765	-0.311443	0.299888	-0.517055	-3.49503	-3.38E-15	16.8052	0	0	-0.0229537	-0.0186322	-18.2247	-8.07108	506.382	394.774	686.195	381.955	381.955	381.955	-45.5644	220.676	-75.3787	602.328	425.566	242.118	139.473	139.473	139.473	-118.892	-0.41053	-37.9099	42.9898	5.87212	7.80885	-0.554673	-0.31475	0.760304	955.955	-309.631	-4.74093	0	0	0.337092
591	0	22.7706	0	0	27.8253	4.50799	-33.9854	-0.296648	0.268873	-0.494789	-3.54706	4.74E-15	16.3919	0	0	-0.0254436	-0.25826	-18.3326	-7.22626	508.213	394.59	684.858	383.199	383.199	383.199	-45.9051	222.107	-73.7835	598.988	427.045	239.844	139.473	139.473	139.473	-118.176	-0.654572	-37.0662	42.8714	5.40091	7.06985	-0.554091	-0.308873	0.746259	937.686	-305.501	8.75017	0	0	-0.00389561
592	0	22.7108	0	0	27.5045	4.35467	-33.28	-0.289935	0.231194	-0.454696	-5.41026	4.74E-15	16.1496	0	0	-0.0264978	-0.518248	-18.5762	-6.12591	510.836	394.435	683.332	384.062	384.062	384.062	-46.5995	224.058	-72.2732	592.682	428.072	236.667	139.473	139.473	139.473	-116.799	-0.791322	-36.1499	42.8814	4.89304	6.05094	-0.573362	-0.247115	0.795727	898.158	-274.172	22.1983	0	0	-0.161496
593	0	22.5769	0	0	27.1276	4.2198	-32.6498	-0.29168	0.189152	-0.396054	-9.08107	6.77E-16	15.7927	0	0	-0.0254792	-0.793151	-18.9049	-4.80878	514	394.37	681.576	384.498	384.498	384.498	-47.6008	226.388	-70.9664	583.614	428.675	232.755	139.473	139.473	139.473	-114.861	-0.814404	-35.2356	42.9539	4.36633	4.77413	-0.571754	-0.133137	0.909129	824.334	-219.72	33.455	0	0	-0.159126
594	0	22.4035	0	0	26.7619	4.11964	-32.1759	-0.300287	0.145383	-0.321052	-14.1629	3.38E-15	15.0182	0	0	-0.0207979	-1.07632	-19.2729	-3.33256	517.443	394.465	679.57	384.466	384.466	384.466	-48.8466	228.922	-69.977	572.054	428.913	228.376	139.473	139.473	139.473	-112.508	-0.724497	-34.3951	43.0341	3.84863	3.28705	-0.532159	0.02156	1.07798	714.073	-150.587	40.4238	0	0	-0.0582546
595	0	22.2572	0	0	26.5007	4.06457	-31.9132	-0.311167	0.102729	-0.235293	-19.7862	3.38E-15	13.6214	0	0	-0.0104863	-1.36388	-19.6434	-1.76758	520.915	394.777	677.325	383.932	383.932	383.932	-50.2538	231.464	-69.3888	558.345	428.869	223.877	139.473	139.473	139.473	-109.927	-0.5311	-33.686	43.085	3.38019	1.65246	-0.46656	0.181718	1.27892	579.026	-80.0622	41.9173	0	0	0.0580861
596	0	22.2243	0	0	26.451	4.05808	-31.8821	-0.317322	0.0641632	-0.148489	-24.7599	-1.35E-15	11.5906	0	0	0.00602116	-1.65531	-19.9903	-0.191566	524.187	395.334	674.878	382.892	382.892	382.892	-51.7141	233.819	-69.2391	542.903	428.64	219.624	139.473	139.473	139.473	-107.328	-0.249957	-33.1445	43.0917	3.00537	-0.0618046	-0.42134	0.296034	1.47452	446.094	-23.1026	38.2483	0	0	0.124984
597	0	22.3846	0	0	26.7059	4.09788	-32.0723	-0.311146	0.0324594	-0.0722576	-27.8964	2.71E-15	9.12251	0	0	0.0260597	-1.9495	-20.2951	1.31336	527.049	396.13	672.262	381.383	381.383	381.383	-53.103	235.828	-69.5195	526.185	428.323	215.924	139.473	139.473	139.473	-104.902	0.102619	-32.7836	43.0593	2.75602	-1.78537	-0.456778	0.330164	1.62949	348.154	11.6145	30.9808	0	0	0.127796
598	0	22.7809	0	0	27.3143	4.17814	-32.4534	-0.28994	0.00912464	-0.0146864	-28.6013	-5.41E-15	6.51548	0	0	0.0441393	-2.23934	-20.5426	2.66245	529.293	397.121	669.486	379.487	379.487	379.487	-54.3016	237.4	-70.1868	508.637	428.001	212.958	139.473	139.473	139.473	-102.783	0.514736	-32.5948	43.0078	2.63942	-3.44069	-0.612983	0.282829	1.72005	307.815	25.4359	21.9762	0	0	0.0901801
599	0	23.4082	0	0	28.2699	4.29152	-32.9861	-0.258141	-0.0057093	0.0224061	-27.1278	2.03E-15	4.0824	0	0	0.0552254	-2.50903	-20.7162	3.77134	530.692	398.244	666.511	377.321	377.321	377.321	-55.2144	238.515	-71.1741	490.635	427.729	210.754	139.473	139.473	139.473	-101.037	0.98036	-32.5526	42.9667	2.63941	-4.93792	-0.876795	0.191771	1.75336	325.697	28.91	12.5468	0	0	0.0341442
600	0	24.2236	0	0	29.5229	4.43039	-33.6299	-0.222256	-0.0131949	0.0419323	-24.1761	-4.23E-15	2.06216	0	0	0.0575455	-2.73685	-20.7959	4.5636	531.006	399.425	663.258	375.006	375.006	375.006	-55.7753	239.214	-72.4025	472.457	427.538	209.222	139.473	139.473	139.473	-99.6659	1.49802	-32.6201	42.9725	2.73273	-6.17923	-1.19011	0.0935292	1.75649	383.449	31.7169	3.43239	0	0	-0.041954
601	0	25.1624	0	0	30.9963	4.58771	-34.3475	-0.188815	-0.0157877	0.0489195	-20.6214	-8.08E-15	0.535776	0	0	0.0528927	-2.90029	-20.7595	4.98202	529.999	400.6	659.641	372.645	372.645	372.645	-55.9542	239.572	-73.7962	454.279	427.441	208.205	139.473	139.473	139.473	-98.6298	2.06847	-32.7581	43.0639	2.90423	-7.07072	-1.4556	-0.00731659	1.75829	449.24	35.2861	-4.72161	0	0	-0.145603
602	0	26.155	0	0	32.6031	4.75698	-35.106	-0.163162	-0.0169139	0.0485294	-17.2777	-2.64E-15	-0.594412	0	0	0.0448148	-2.9803	-20.5853	5.00423	527.483	401.722	655.595	370.307	370.307	370.307	-55.7618	239.676	-75.2913	436.192	427.439	207.531	139.473	139.473	139.473	-97.8638	2.69126	-32.9321	43.2726	3.15315	-7.53965	-1.56264	-0.131188	1.78177	487.902	33.4339	-10.9741	0	0	-0.254778
603	0	27.1421	0	0	34.2619	4.93107	-35.8713	-0.146486	-0.019399	0.0454686	-14.5683	-1.22E-16	-1.49561	0	0	0.0362197	-2.96503	-20.2553	4.6594	523.367	402.764	651.115	368.027	368.027	368.027	-55.2481	239.607	-76.8344	418.234	427.521	207.056	139.473	139.473	139.473	-97.2976	3.3595	-33.1165	43.608	3.49	-7.55672	-1.41105	-0.291217	1.8508	468.253	18.7712	-14.3578	0	0	-0.304666
604	0	28.0847	0	0	35.9034	5.1005	-36.602	-0.137699	-0.024547	0.0422237	-12.6082	-2.54E-15	-2.3087	0	0	0.0287309	-2.85504	-19.7565	4.04081	517.705	403.711	646.278	365.832	365.832	365.832	-54.5042	239.432	-78.3687	400.414	427.672	206.679	139.473	139.473	139.473	-96.8696	4.05204	-33.2945	44.0384	3.92454	-7.16557	-0.985946	-0.468817	1.99493	382.736	-12.3562	-14.0333	0	0	-0.236294
605	0	28.9638	0	0	37.4696	5.25288	-37.2474	-0.135576	-0.0312448	0.0389162	-11.3509	3.76E-15	-3.0382	0	0	0.0230628	-2.66756	-19.0825	3.29784	510.699	404.54	641.24	363.778	363.778	363.778	-53.6614	239.207	-79.8198	382.735	427.87	206.347	139.473	139.473	139.473	-96.5331	4.7281	-33.4566	44.4841	4.44251	-6.50214	-0.414774	-0.615106	2.23254	259.856	-56.4231	-10.2202	0	0	-0.0788741
606	0	29.775	0	0	38.9115	5.3753	-37.7578	-0.139519	-0.0368364	0.0344468	-10.685	-4.46E-15	-3.57432	0	0	0.0192786	-2.43518	-18.2367	2.59411	502.644	405.205	636.213	361.979	361.979	361.979	-52.8741	238.982	-81.0973	365.195	428.094	206.05	139.473	139.473	139.473	-96.2566	5.3317	-33.5964	44.834	4.97636	-5.77289	0.0917133	-0.661161	2.56695	150.569	-100.375	-4.74631	0	0	0.0531647
607	0	30.5159	0	0	40.1874	5.45917	-38.1035	-0.150055	-0.0388389	0.0281634	-10.5422	-3.81E-16	-3.794	0	0	0.0169647	-2.20186	-17.2347	2.04918	493.824	405.647	631.42	360.605	360.605	360.605	-52.2873	238.806	-82.1166	347.779	428.323	205.805	139.473	139.473	139.473	-96.0159	5.80787	-33.7093	44.9826	5.40727	-5.19639	0.381043	-0.534963	2.97608	94.9965	-123.089	-0.307906	0	0	0.0857756
608	0	31.177	0	0	41.2655	5.50431	-38.2881	-0.166946	-0.0371975	0.0214223	-10.8235	-2.11E-17	-3.71829	0	0	0.0151957	-2.0218	-16.1012	1.70215	484.437	405.805	627.07	359.838	359.838	359.838	-52.0007	238.718	-82.8291	330.454	428.547	205.656	139.473	139.473	139.473	-95.7852	6.12279	-33.7903	44.8679	5.63072	-4.93842	0.4765	-0.272276	3.34881	92.5781	-116.125	1.40956	0	0	0.0773261
609	0	31.7396	0	0	42.1238	5.51793	-38.3436	-0.188094	-0.0354465	0.0179637	-11.3469	-1.08E-15	-3.60287	0	0	0.0130113	-1.95038	-14.8599	1.52984	474.584	405.643	623.338	359.777	359.777	359.777	-52.0598	238.752	-83.233	313.176	428.765	205.666	139.473	139.473	139.473	-95.5322	6.27078	-33.8355	44.4697	5.6317	-5.05719	0.586906	-0.0703966	3.50404	95.5527	-98.2837	0.949267	0	0	0.0924805
610	0	32.1853	0	0	42.7464	5.5076	-38.3015	-0.210802	-0.0366389	0.0201291	-11.919	-3.93E-15	-3.66296	0	0	0.0100217	-2.01731	-13.5185	1.51185	464.343	405.16	620.342	360.344	360.344	360.344	-52.4887	238.931	-83.3477	295.912	428.981	205.918	139.473	139.473	139.473	-95.2206	6.25929	-33.8419	43.763	5.48321	-5.48579	0.8532	-0.0954512	3.37609	66.703	-91.5446	-0.079191	0	0	0.0742226
611	0	32.5035	0	0	43.1189	5.47589	-38.172	-0.233417	-0.0402454	0.0264022	-12.4225	-5.88E-15	-3.86166	0	0	0.0063039	-2.2038	-12.0638	1.67108	453.832	404.391	618.128	361.313	361.313	361.313	-53.3229	239.278	-83.1857	278.657	429.207	206.506	139.473	139.473	139.473	-94.8154	6.09216	-33.8083	42.6836	5.26602	-6.0757	1.17677	-0.295065	3.1046	20.2628	-94.3296	-0.658702	0	0	-0.0268217
612	0	32.6889	0	0	43.2284	5.42204	-37.9509	-0.254904	-0.0437613	0.0337113	-12.7859	1.63E-15	-4.02438	0	0	0.00197755	-2.44982	-10.473	2.0463	443.19	403.394	616.678	362.435	362.435	362.434	-54.6044	239.807	-82.7548	261.434	429.45	207.529	139.473	139.473	139.473	-94.2815	5.77257	-33.7346	41.1511	5.0004	-6.67291	1.36756	-0.516531	2.8625	-9.88504	-96.047	-0.547725	0	0	-0.14438
613	0	32.7329	0	0	43.0677	5.34724	-37.6414	-0.274232	-0.0447012	0.0394544	-12.9599	-3.95E-15	-3.98287	0	0	-0.00294361	-2.68157	-8.73361	2.6333	432.524	402.242	615.931	363.554	363.554	363.554	-56.351	240.529	-82.0803	244.275	429.717	209.076	139.473	139.473	139.473	-93.5807	5.3178	-33.6215	39.1356	4.65903	-7.1654	1.27149	-0.631124	2.75965	4.23179	-88.2415	-0.0828788	0	0	-0.10649
614	0	32.6161	0	0	42.637	5.25901	-37.2731	-0.289792	-0.0424316	0.0429822	-12.8985	5.10E-15	-3.70547	0	0	-0.00838087	-2.83946	-6.85924	3.3401	421.861	401.002	615.825	364.657	364.657	364.657	-58.5325	241.444	-81.226	227.213	430.012	211.219	139.473	139.473	139.473	-92.6695	4.77108	-33.4697	36.7155	4.21817	-7.49985	0.893037	-0.607314	2.80003	59.5829	-70.5181	0.477914	0	0	0.175435
615	0	32.3078	0	0	41.9424	5.17148	-36.904	-0.299333	-0.0390301	0.0462485	-12.5499	-3.75E-15	-3.34896	0	0	-0.0139004	-2.89477	-4.89235	3.99272	411.153	399.723	616.319	365.825	365.825	365.825	-61.0742	242.548	-80.2923	210.276	430.338	214.004	139.473	139.473	139.473	-91.5019	4.19758	-33.2796	34.0757	3.69836	-7.67708	0.423374	-0.500025	2.88859	115.284	-48.326	0.821582	0	0	0.506363
616	0	31.7737	0	0	40.9898	5.10076	-36.6031	-0.300853	-0.0377412	0.0524747	-11.8788	2.98E-16	-3.13143	0	0	-0.0187955	-2.85057	-2.89253	4.39668	400.346	398.438	617.4	367.148	367.148	367.148	-63.896	243.836	-79.385	193.499	430.698	217.448	139.473	139.473	139.473	-90.0369	3.66304	-33.051	31.4365	3.1715	-7.72755	0.122084	-0.376213	2.93215	118.032	-26.3025	0.465295	0	0	0.55155
617	0	30.9877	0	0	39.7797	5.0585	-36.4222	-0.293731	-0.0411885	0.0639881	-10.9014	2.36E-15	-3.19158	0	0	-0.0224588	-2.7304	-0.916763	4.41693	389.462	397.175	619.074	368.656	368.656	368.656	-66.9616	245.303	-78.5731	176.939	431.095	221.538	139.473	139.473	139.473	-88.2466	3.2083	-32.7832	28.9631	2.72501	-7.67824	0.156334	-0.269397	2.88599	35.9048	-6.64964	-0.66593	0	0	0.161691
618	0	29.9389	0	0	38.3055	5.04755	-36.3751	-0.279355	-0.0499919	0.0802622	-9.70896	7.61E-15	-3.49973	0	0	-0.0246324	-2.56315	0.995489	4.02803	378.653	395.974	621.331	370.319	370.319	370.319	-70.3097	246.943	-77.8605	160.693	431.532	226.225	139.473	139.473	139.473	-86.1197	2.83562	-32.4758	26.712	2.4016	-7.52506	0.501371	-0.167138	2.76192	-120.879	11.0453	-1.63496	0	0	-0.523228
619	0	28.6305	0	0	36.5555	5.06228	-36.4384	-0.260938	-0.0624649	0.0976278	-8.47358	5.92E-15	-3.86817	0	0	-0.0254675	-2.37333	2.82341	3.30775	368.172	394.884	624.127	372.086	372.086	372.086	-74.0504	248.739	-77.1897	144.882	432.007	231.434	139.473	139.473	139.473	-83.6598	2.51528	-32.1315	24.6437	2.16932	-7.23192	0.960961	-0.0426249	2.59305	-305.508	27.2334	-0.953302	0	0	-1.2412
620	0	27.0714	0	0	34.5177	5.0931	-36.5704	-0.242016	-0.0762378	0.111997	-7.3896	2.20E-15	-4.10293	0	0	-0.0254642	-2.17979	4.55371	2.38564	358.312	393.959	627.382	373.906	373.906	373.906	-78.3376	250.657	-76.4748	129.643	432.51	237.059	139.473	139.473	139.473	-80.8778	2.20582	-31.7587	22.6864	1.95141	-6.76263	1.35932	0.101408	2.39957	-477.54	39.1243	2.30953	0	0	-1.84324
621	0	25.2711	0	0	32.1856	5.13085	-36.7314	-0.225445	-0.0890566	0.120645	-6.64408	2.20E-15	-4.0821	0	0	-0.0255508	-1.99697	6.16952	1.39284	349.339	393.237	630.984	375.736	375.736	375.736	-83.3429	252.633	-75.6317	115.094	433.021	242.985	139.473	139.473	139.473	-77.7881	1.87167	-31.3724	20.7954	1.67822	-6.11333	1.63298	0.234742	2.1839	-621.766	43.641	7.90599	0	0	-2.29108
622	0	23.2399	0	0	29.5624	5.16869	-36.8922	-0.213415	-0.0982781	0.121809	-6.43621	6.77E-15	-3.71352	0	0	-0.0272081	-1.83449	7.64618	0.438247	341.475	392.74	634.795	377.542	377.542	377.542	-89.2417	254.568	-74.592	101.325	433.507	249.097	139.473	139.473	139.473	-74.4064	1.4911	-30.9936	18.9774	1.32333	-5.32107	1.77463	0.330701	1.94585	-732.732	41.6321	14.7154	0	0	-2.5438
623	0	20.9942	0	0	26.6674	5.20232	-37.0345	-0.207272	-0.101367	0.114761	-6.95438	-1.69E-16	-2.94268	0	0	-0.0321957	-1.69623	8.95203	-0.39936	334.885	392.466	638.655	379.297	379.297	379.297	-96.2011	256.328	-73.3037	88.3891	433.93	255.302	139.473	139.473	139.473	-70.753	1.05814	-30.6448	17.2878	0.914517	-4.45393	1.81174	0.351804	1.69286	-809.873	32.8936	21.2261	0	0	-2.56031
624	0	18.5645	0	0	23.5419	5.2291	-37.1474	-0.207352	-0.0964091	0.0996682	-8.33164	-3.72E-15	-1.75541	0	0	-0.0419261	-1.57647	10.0525	-1.07033	329.687	392.396	642.381	380.996	380.996	380.996	-104.359	257.742	-71.7247	76.3001	434.255	261.538	139.473	139.473	139.473	-66.8581	0.58111	-30.3449	15.8045	0.506428	-3.60106	1.77443	0.265996	1.43949	-851.93	15.5592	26.0602	0	0	-2.32056
625	0	16.0021	0	0	20.2553	5.2474	-37.2244	-0.2129	-0.0823098	0.0773847	-10.597	-4.40E-15	-0.158365	0	0	-0.0566189	-1.45654	10.9149	-1.55116	325.951	392.496	645.777	382.676	382.676	382.676	-113.791	258.611	-69.8207	65.0427	434.458	267.792	139.473	139.473	139.473	-62.768	0.0799796	-30.1041	14.5965	0.1381	-2.87037	1.67489	0.110975	1.20486	-853.905	-4.46125	28.0684	0	0	-1.84531
626	0	13.3824	0	0	16.9073	5.25717	-37.2654	-0.222119	-0.0598963	0.0503351	-13.6352	7.11E-15	1.76461	0	0	-0.0744551	-1.31114	11.5131	-1.84267	323.699	392.727	648.643	384.414	384.414	384.414	-124.478	258.722	-67.5691	54.5846	434.529	274.099	139.473	139.473	139.473	-58.55	-0.41738	-29.9208	13.708	-0.181329	-2.38187	1.54607	-0.0263128	1.00449	-819.571	-16.8499	26.7331	0	0	-1.23944
627	0	10.8025	0	0	13.6242	5.26078	-37.2805	-0.232606	-0.0325447	0.0232666	-17.1833	-1.02E-15	3.8064	0	0	-0.0913793	-1.12141	11.8328	-1.95957	322.91	393.049	650.809	386.292	386.292	386.292	-136.271	257.882	-64.965	44.8935	434.478	280.535	139.473	139.473	139.473	-54.2938	-0.882151	-29.7835	13.1531	-0.460002	-2.23957	1.47282	-0.0643396	0.840519	-771.604	-13.1904	22.3174	0	0	-0.650332
628	0	8.3749	0	0	10.5485	5.26243	-37.2875	-0.242546	-0.0052864	0.00148515	-20.9047	4.91E-15	5.67659	0	0	-0.102239	-0.884306	11.8772	-1.90603	323.553	393.43	652.151	388.363	388.363	388.363	-148.893	255.949	-62.028	35.9591	434.336	287.194	139.473	139.473	139.473	-50.1077	-1.29225	-29.6761	12.914	-0.703686	-2.48311	1.52302	0.00534126	0.701096	-735.414	4.71565	15.9186	0	0	-0.165033
629	0	6.21578	0	0	7.82379	5.2674	-37.3083	-0.251398	0.0172737	-0.0125148	-24.4621	7.11E-15	7.11388	0	0	-0.102658	-0.611243	11.6688	-1.65994	325.607	393.85	652.596	390.625	390.625	390.625	-161.947	252.871	-58.82	27.808	434.15	294.163	139.473	139.473	139.473	-46.1091	-1.63524	-29.586	12.9476	-0.902102	-3.06389	1.6138	0.126142	0.583261	-703.933	27.4945	9.18182	0	0	0.204305
630	0	4.42846	0	0	5.57585	5.28319	-37.3744	-0.259208	0.0311307	-0.0179867	-27.5303	-3.38E-15	7.87148	0	0	-0.0905503	-0.320866	11.2425	-1.19358	329.03	394.303	652.12	393.028	393.028	393.028	-174.955	248.712	-55.4622	20.5057	433.971	301.496	139.473	139.473	139.473	-42.4088	-1.90672	-29.51	13.2031	-1.03036	-3.88441	1.65257	0.230328	0.486631	-667.46	46.5412	3.93578	0	0	0.456761
631	0	3.08808	0	0	3.89503	5.32004	-37.5283	-0.266196	0.0338482	-0.0149835	-29.8455	-2.71E-15	7.77634	0	0	-0.0672975	-0.0306643	10.6359	-0.500833	333.743	394.803	650.746	395.494	395.494	395.494	-187.414	243.665	-52.1374	14.1476	433.839	309.2	139.473	139.473	139.473	-39.0973	-2.10729	-29.4547	13.6348	-1.06251	-4.84598	1.59559	0.260749	0.412636	-624.74	55.0223	1.65499	0	0	0.606662
632	0	2.23216	0	0	2.82597	5.38912	-37.815	-0.272305	0.0251381	-0.00412323	-31.245	-4.06E-15	6.77952	0	0	-0.0375933	0.250656	9.88374	0.389614	339.606	395.376	648.528	397.943	397.943	397.943	-198.864	238.033	-49.0807	8.84811	433.773	317.228	139.473	139.473	139.473	-36.2338	-2.23804	-29.4339	14.2013	-0.991939	-5.87182	1.4432	0.19537	0.362882	-579.862	49.4353	2.97621	0	0	0.684646
633	0	1.85743	0	0	2.36606	5.49961	-38.2689	-0.27712	0.00653792	0.0134879	-31.7006	-8.12E-15	4.95303	0	0	-0.0078246	0.526557	9.01502	1.41557	346.44	396.051	645.547	400.306	400.306	400.306	-208.944	232.185	-46.5627	4.7268	433.763	325.479	139.473	139.473	139.473	-33.8411	-2.29558	-29.4625	14.8615	-0.845271	-6.90842	1.23708	0.0621674	0.337665	-541.518	31.2691	7.75318	0	0	0.728592
634	0	1.92303	0	0	2.47132	5.65579	-38.9009	-0.279845	-0.0187653	0.0361972	-31.3124	-1.35E-15	2.49763	0	0	0.0163584	0.809092	8.05297	2.49446	354.038	396.855	641.902	402.516	402.516	402.516	-217.423	226.491	-44.8658	1.89692	433.776	333.805	139.473	139.473	139.473	-31.9082	-2.2694	-29.5511	15.5749	-0.676211	-7.91226	1.02403	-0.0715099	0.340228	-515.913	7.71705	15.0122	0	0	0.76425
635	0	2.35985	0	0	3.06742	5.85563	-39.693	-0.279661	-0.0467761	0.061707	-30.285	-2.71E-15	-0.298506	0	0	0.0319896	1.10974	7.016	3.53956	362.205	397.801	637.717	404.495	404.495	404.495	-224.202	221.271	-44.2443	0.456156	433.76	342.021	139.473	139.473	139.473	-30.3977	-2.1434	-29.7019	16.3107	-0.539386	-8.83307	0.838058	-0.139213	0.373249	-505.043	-12.2304	23.2927	0	0	0.804848
636	0	3.08364	0	0	4.06296	6.0911	-40.6032	-0.275972	-0.0739932	0.0874836	-28.8684	0	-3.14387	0	0	0.0392472	1.43077	5.91788	4.47274	370.772	398.891	633.142	406.13	406.13	406.13	-229.285	216.763	-44.8808	0.480811	433.657	349.925	139.473	139.473	139.473	-29.2584	-1.90073	-29.9078	17.062	-0.457907	-9.60413	0.68463	-0.115818	0.439172	-504.819	-23.0365	31.1862	0	0	0.861019
637	0	4.00913	0	0	5.36252	6.34954	-41.5739	-0.268443	-0.0982956	0.111108	-27.2837	-4.06E-15	-5.80946	0	0	0.0404654	1.76281	4.76665	5.22838	379.608	400.114	628.355	407.273	407.273	407.273	-232.724	213.13	-46.855	2.02382	433.416	357.317	139.473	139.473	139.473	-28.4386	-1.52909	-30.1536	17.8574	-0.406833	-10.1478	0.537955	-0.0296635	0.538705	-504.966	-25.0318	37.9649	0	0	0.940061
638	0	5.06148	0	0	6.87728	6.61529	-42.5419	-0.257028	-0.118912	0.131197	-25.6739	8.12E-15	-8.13815	0	0	0.0386774	2.09012	3.56335	5.7484	388.611	401.45	623.546	407.769	407.769	407.769	-234.566	210.487	-50.1422	5.11508	432.994	364.01	139.473	139.473	139.473	-27.8964	-1.02359	-30.4174	18.7576	-0.331216	-10.3987	0.392148	0.0518923	0.667682	-501.512	-23.6955	43.78	0	0	1.05037
639	0	6.184	0	0	8.53233	6.87062	-43.444	-0.241666	-0.135947	0.147325	-24.073	1.35E-15	-10.0361	0	0	0.0364308	2.4018	2.30288	5.9828	397.705	402.875	618.899	407.493	407.493	407.493	-234.83	208.914	-54.6382	9.76282	432.361	369.841	139.473	139.473	139.473	-27.6054	-0.386547	-30.6758	19.8319	-0.196551	-10.3259	0.315991	0.0565652	0.806364	-508.409	-26.4611	49.3505	0	0	1.22351
640	0	7.33988	0	0	10.2683	7.09602	-44.2181	-0.222254	-0.149888	0.15944	-22.4356	2.71E-15	-11.4693	0	0	0.0352234	2.70323	0.978888	5.90819	406.858	404.365	614.566	406.387	406.387	406.387	-233.51	208.449	-60.1863	15.9537	431.495	374.672	139.473	139.473	139.473	-27.5533	0.374124	-30.9103	21.1233	-0.0407823	-9.92703	0.369198	-0.0522095	0.934596	-538.438	-38.6387	55.5515	0	0	1.49301
641	0	8.50868	0	0	12.0369	7.27137	-44.8063	-0.199482	-0.160299	0.167179	-20.7416	4.06E-15	-12.3948	0	0	0.0356591	3.02045	-0.411978	5.54525	416.09	405.9	610.657	404.471	404.471	404.471	-230.618	209.048	-66.5746	23.652	430.383	378.391	139.473	139.473	139.473	-27.7369	1.24431	-31.1124	22.6283	0.00746614	-9.20691	0.524913	-0.246764	1.04488	-585.293	-59.3343	62.5814	0	0	1.83827
642	0	9.67972	0	0	13.7957	7.37905	-45.1616	-0.174939	-0.16614	0.170219	-19.0395	-6.77E-15	-12.783	0	0	0.0375008	3.39297	-1.87074	4.95467	425.464	407.466	607.238	401.833	401.833	401.833	-226.224	210.583	-73.5173	32.8007	429.022	380.916	139.473	139.473	139.473	-28.1562	2.20103	-31.2844	24.3146	-0.232676	-8.16955	0.672719	-0.427323	1.16202	-623.903	-78.8308	69.5147	0	0	2.17024
643	0	10.8462	0	0	15.5051	7.40863	-45.2584	-0.150967	-0.166236	0.168145	-17.4476	2.71E-15	-12.6255	0	0	0.0399343	3.8557	-3.40115	4.20921	435.049	409.045	604.361	398.61	398.61	398.61	-220.468	212.866	-80.6556	43.3264	427.416	382.198	139.473	139.473	139.473	-28.8126	3.2112	-31.4351	26.1712	-0.897351	-6.83669	0.688417	-0.456698	1.33467	-625.384	-82.1872	74.56	0	0	2.40023
644	0	12.0009	0	0	17.1322	7.36081	-45.1017	-0.129546	-0.160562	0.161725	-16.0696	4.06E-15	-11.9857	0	0	0.0418857	4.41727	-5.01475	3.35955	444.863	410.612	602.084	394.974	394.974	394.974	-213.543	215.702	-87.6052	55.1459	425.579	382.226	139.473	139.473	139.473	-29.7089	4.23539	-31.5744	28.2532	-1.97274	-5.28423	0.562926	-0.281134	1.59266	-586.026	-65.8027	76.0282	0	0	2.52516
645	0	13.1356	0	0	18.6546	7.24717	-44.7259	-0.111631	-0.151027	0.153151	-14.938	-4.06E-15	-11.0262	0	0	0.0424908	5.05349	-6.72831	2.42922	454.872	412.126	600.486	391.129	391.129	391.129	-205.659	218.92	-94.0283	68.1729	423.534	381.021	139.473	139.473	139.473	-30.8498	5.23565	-31.7106	30.6482	-3.3045	-3.65697	0.468639	-0.0376106	1.91572	-542.078	-52.6131	73.9166	0	0	2.63393
646	0	14.2417	0	0	20.0625	7.08495	-44.1806	-0.0974775	-0.138919	0.143305	-14.035	0	-9.83464	0	0	0.0413648	5.72276	-8.55331	1.44989	465.022	413.547	599.65	387.331	387.33	387.33	-197.026	222.37	-99.6804	82.3247	421.311	378.63	139.473	139.473	139.473	-32.2407	6.18146	-31.8507	33.3752	-4.75028	-2.12211	0.507977	0.220371	2.27428	-511.217	-44.9382	68.9803	0	0	2.75004
647	0	15.31	0	0	21.3552	6.89351	-43.5235	-0.0870888	-0.125579	0.132782	-13.3282	0	-8.4878	0	0	0.0385967	6.37366	-10.4881	0.486422	475.281	414.828	599.667	383.851	383.851	383.851	-187.847	225.907	-104.415	97.5231	418.946	375.117	139.473	139.473	139.473	-33.8851	7.0509	-32.0026	36.351	-6.23997	-0.792516	0.715527	0.42744	2.60379	-499.26	-43.6763	62.6787	0	0	2.85285
648	0	16.3295	0	0	22.5374	6.69179	-42.815	-0.0805562	-0.112352	0.122724	-12.8014	2.71E-15	-7.06962	0	0	0.0346457	6.95168	-12.5155	-0.357858	485.642	415.919	600.629	380.912	380.912	380.912	-178.325	229.39	-108.167	113.696	416.476	370.558	139.473	139.473	139.473	-35.7837	7.82937	-32.1753	39.4299	-7.71777	0.315268	1.04605	0.53536	2.83556	-500.297	-47.2297	56.2134	0	0	2.88892
649	0	17.2887	0	0	23.6157	6.49588	-42.1107	-0.0783089	-0.0999612	0.113845	-12.4737	-2.71E-15	-5.63801	0	0	0.0301619	7.40723	-14.6053	-0.959107	496.109	416.772	602.623	378.63	378.63	378.63	-168.659	232.68	-110.941	130.779	413.937	365.039	139.473	139.473	139.473	-37.9336	8.50764	-32.3795	42.4594	-9.08184	1.24138	1.35177	0.550283	2.9565	-490.498	-49.3381	49.9112	0	0	2.74327
650	0	18.1772	0	0	24.5978	6.31799	-41.4569	-0.0806373	-0.0891068	0.107234	-12.3665	-2.71E-15	-4.26347	0	0	0.0258044	7.70215	-16.7197	-1.21686	506.651	417.345	605.704	377.017	377.017	377.017	-159.034	235.653	-112.792	148.721	411.368	358.648	139.473	139.473	139.473	-40.3284	9.08125	-32.6265	45.3162	-10.197	2.00183	1.50691	0.494889	2.9823	-451.861	-45.7217	43.6027	0	0	2.37374
651	0	18.9879	0	0	25.491	6.16543	-40.8854	-0.087498	-0.0805939	0.103902	-12.4889	6.77E-16	-3.03405	0	0	0.0220724	7.81677	-18.8174	-1.09148	517.169	417.616	609.878	376.025	376.025	376.025	-149.614	238.201	-113.82	167.486	408.807	351.48	139.473	139.473	139.473	-42.9582	9.54985	-32.9273	47.9147	-10.9531	2.55378	1.51482	0.396146	2.91666	-389.688	-36.1767	37.7879	0	0	1.88077
652	0	19.7178	0	0	26.3009	6.04001	-40.4078	-0.0988204	-0.0748773	0.104186	-12.8557	-6.77E-16	-2.01872	0	0	0.0191962	7.75267	-20.8529	-0.60689	527.499	417.584	615.081	375.57	375.57	375.57	-140.538	240.244	-114.143	187.057	406.294	343.627	139.473	139.473	139.473	-45.8106	9.91467	-33.2921	50.2003	-11.297	2.82543	1.43236	0.283304	2.75812	-316.537	-22.9142	33.0833	0	0	1.37448
653	0	20.3682	0	0	27.0299	5.93844	-40.0159	-0.114549	-0.0718486	0.107615	-13.4863	-2.71E-15	-1.24792	0	0	0.0171321	7.52948	-22.7762	0.165758	537.442	417.268	621.183	375.533	375.533	375.533	-131.921	241.736	-113.881	207.439	403.869	335.187	139.473	139.473	139.473	-48.8713	10.1751	-33.7282	52.141	-11.2271	2.76252	1.28659	0.189404	2.52991	-237.167	-7.78104	29.6259	0	0	0.90193
654	0	20.9436	0	0	27.6771	5.85393	-39.6863	-0.134246	-0.0711401	0.113217	-14.369	1.69E-15	-0.730815	0	0	0.015647	7.17837	-24.5348	1.12179	546.779	416.692	628	375.763	375.763	375.763	-123.846	242.664	-113.139	228.658	401.571	326.265	139.473	139.473	139.473	-52.1269	10.3266	-34.2397	53.7237	-10.7751	2.35604	1.07295	0.130854	2.26737	-150.357	6.51363	27.0574	0	0	0.482105
655	0	21.4493	0	0	28.2385	5.77807	-39.3877	-0.157324	-0.071969	0.119618	-15.4696	3.38E-15	-0.439171	0	0	0.014444	6.73688	-26.0793	2.13313	555.282	415.875	635.303	376.098	376.098	376.098	-116.367	243.041	-112.007	250.748	399.438	316.978	139.473	139.473	139.473	-55.565	10.3615	-34.8266	54.9541	-9.99251	1.65161	0.804674	0.0993819	2.00283	-58.9596	16.0315	24.7802	0	0	0.153535
656	0	21.8901	0	0	28.7077	5.70275	-39.0886	-0.183271	-0.0731784	0.125367	-16.7434	-1.35E-15	-0.307647	0	0	0.0132379	6.24564	-27.3681	3.06373	562.728	414.822	642.834	376.386	376.386	376.386	-109.506	242.904	-110.563	273.752	397.506	307.462	139.473	139.473	139.473	-59.1753	10.2697	-35.4847	55.8528	-8.94215	0.747131	0.512686	0.0763333	1.75582	30.7238	18.2427	21.6989	0	0	-0.0484398
657	0	22.2691	0	0	29.0781	5.62142	-38.7627	-0.211633	-0.0730078	0.12841	-18.133	-1.35E-15	-0.214377	0	0	0.0117201	5.74572	-28.37	3.78848	568.92	413.528	650.324	376.504	376.504	376.504	-103.255	242.299	-108.875	297.698	395.807	297.874	139.473	139.473	139.473	-62.9492	10.042	-36.206	56.447	-7.69466	-0.219152	0.224812	0.0563308	1.54225	114.427	14.9121	16.4138	0	0	-0.122617
658	0	22.5865	0	0	29.3437	5.53037	-38.3943	-0.242311	-0.0690212	0.125937	-19.5987	6.94E-15	0.0286865	0	0	0.00950874	5.27466	-29.0643	4.20703	573.698	411.988	657.512	376.365	376.365	376.365	-97.5789	241.275	-107.012	322.593	394.37	288.392	139.473	139.473	139.473	-66.8777	9.6736	-36.9786	56.7608	-6.32762	-1.08833	-0.0469176	0.0579888	1.38456	193.731	12.6017	7.59011	0	0	-0.0993856
659	0	22.8386	0	0	29.5015	5.43013	-37.9842	-0.275297	-0.0589398	0.115307	-21.112	3.53E-15	0.618393	0	0	0.00619364	4.86094	-29.4413	4.24945	576.939	410.199	664.166	375.92	375.92	375.92	-92.4145	239.883	-105.049	348.393	393.215	279.215	139.473	139.473	139.473	-70.9484	9.16971	-37.7874	56.811	-4.92399	-1.70638	-0.290938	0.100494	1.30246	271.317	17.6399	-5.03028	0	0	-0.00160074
660	0	23.0185	0	0	29.5533	5.32608	-37.5535	-0.310407	-0.0407629	0.0945545	-22.6491	-1.14E-15	1.74325	0	0	0.00151035	4.51873	-29.5011	3.87848	578.567	408.181	670.096	375.161	375.162	375.161	-87.6757	238.169	-103.071	374.989	392.36	270.56	139.473	139.473	139.473	-75.1425	8.54899	-38.6147	56.6078	-3.56717	-1.952	-0.488925	0.18665	1.30728	348.494	32.7559	-20.4462	0	0	0.169795
661	0	23.1176	0	0	29.5076	5.228	-37.1428	-0.346831	-0.0137276	0.0630527	-24.166	1.61E-15	3.4944	0	0	-0.00426096	4.24535	-29.2539	3.09243	578.557	405.972	675.171	374.13	374.13	374.13	-83.2641	236.18	-101.164	402.19	391.813	262.649	139.473	139.473	139.473	-79.4324	7.84403	-39.4428	56.159	-2.32866	-1.76078	-0.617454	0.298676	1.38968	422.866	55.419	-36.264	0	0	0.423124
662	0	23.1298	0	0	29.3802	5.14813	-36.8049	-0.382818	0.0217103	0.0216489	-25.5702	-1.02E-15	5.83951	0	0	-0.0100522	4.02236	-28.7195	1.92826	576.957	403.632	679.327	372.913	372.913	372.913	-79.0853	233.96	-99.4018	429.71	391.575	255.695	139.473	139.473	139.473	-83.7815	7.09659	-40.2556	55.4753	-1.25209	-1.13602	-0.662504	0.40321	1.52046	490.458	78.6578	-49.8885	0	0	0.75076
663	0	23.0567	0	0	29.1948	5.09807	-36.5916	-0.416178	0.064218	-0.0276166	-26.7389	1.98E-14	8.62916	0	0	-0.01421	3.82089	-27.9289	0.46199	573.902	401.237	682.566	371.639	371.639	371.639	-75.0683	231.557	-97.8351	457.182	391.637	249.876	139.473	139.473	139.473	-88.1458	6.34859	-41.0404	54.5725	-0.345378	-0.141719	-0.627896	0.468547	1.66168	547.73	94.4893	-59.8013	0	0	1.11751
664	0	22.9111	0	0	28.9814	5.08539	-36.5374	-0.444652	0.111751	-0.0823259	-27.5247	7.19E-15	11.6132	0	0	-0.0152126	3.60984	-26.9256	-1.19741	569.625	398.864	684.944	370.461	370.461	370.461	-71.1783	229.023	-96.4772	484.165	391.985	245.314	139.473	139.473	139.473	-92.4763	5.63227	-41.7859	53.4736	0.410699	1.1162	-0.534673	0.480666	1.77963	593.663	97.1427	-66.021	0	0	1.47382
665	0	22.7193	0	0	28.7749	5.11099	-36.6468	-0.466052	0.161813	-0.140016	-27.7519	5.08E-15	14.4889	0	0	-0.0125812	3.36329	-25.7663	-2.92091	564.449	396.584	686.56	369.538	369.538	369.538	-67.4193	226.424	-95.3028	510.174	392.595	242.055	139.473	139.473	139.473	-96.7204	4.96384	-42.4793	52.2127	1.04578	2.50992	-0.409856	0.445361	1.85019	629.365	84.8666	-69.8592	0	0	1.7735
666	0	22.518	0	0	28.6089	5.16767	-36.8879	-0.478723	0.212096	-0.198809	-27.2512	1.62E-14	16.9907	0	0	-0.00740651	3.06526	-24.5185	-4.57638	558.766	394.445	687.536	369.009	369.009	369.009	-63.8271	223.841	-94.2549	534.711	393.43	240.056	139.473	139.473	139.473	-100.821	4.34319	-43.1017	50.8383	1.58786	3.90603	-0.282575	0.37403	1.86055	659.245	58.6782	-73.0232	0	0	1.98873
667	0	22.3459	0	0	28.5085	5.24056	-37.1956	-0.481906	0.260601	-0.257067	-25.9062	-2.10E-14	18.9423	0	0	-0.00205955	2.71165	-23.2572	-6.04482	553.005	392.473	688	368.973	368.973	368.973	-60.4573	221.373	-93.2565	557.293	394.444	239.183	139.473	139.473	139.473	-104.714	3.75965	-43.6242	49.4143	2.05897	5.18005	-0.179695	0.283301	1.81241	689.736	22.4854	-76.5355	0	0	2.10498
668	0	22.2353	0	0	28.4813	5.30929	-37.4835	-0.475902	0.305781	-0.313369	-23.6972	6.09E-15	20.3004	0	0	0.000779629	2.30879	-22.0585	-7.23286	547.594	390.669	688.074	369.479	369.479	369.479	-57.373	219.138	-92.2241	577.482	395.575	239.212	139.473	139.473	139.473	-108.318	3.20063	-44.0073	48.0165	2.47592	6.22863	-0.123487	0.186705	1.71228	727.979	-18.9469	-80.21	0	0	2.11523
669	0	22.2042	0	0	28.514	5.35189	-37.6608	-0.461679	0.345711	-0.365672	-20.7057	-1.22E-14	21.1127	0	0	-0.000737507	1.86925	-20.9933	-8.07872	542.92	389.017	687.867	370.509	370.509	370.509	-54.6356	217.267	-91.0785	594.907	396.753	239.853	139.473	139.473	139.473	-111.541	2.65934	-44.204	46.7238	2.85044	6.97912	-0.123	0.0893509	1.56981	776.932	-61.6949	-82.7046	0	0	2.00716
670	0	22.2526	0	0	28.5738	5.34928	-37.6499	-0.440591	0.378313	-0.412052	-17.1189	6.77E-15	21.5265	0	0	-0.00689553	1.4075	-20.1215	-8.55247	539.296	387.488	687.467	371.986	371.986	371.986	-52.2996	215.89	-89.755	609.274	397.905	240.77	139.473	139.473	139.473	-114.275	2.13819	-44.1671	45.608	3.18657	7.394	-0.179712	-0.00686434	1.39753	836.981	-102.977	-82.3871	0	0	1.77493
671	0	22.3632	0	0	28.6167	5.28962	-37.4013	-0.414335	0.400855	-0.450474	-13.2349	9.47E-15	21.719	0	0	-0.0163883	0.93642	-19.4853	-8.65245	536.934	386.046	686.938	373.783	373.783	373.783	-50.407	215.123	-88.211	620.375	398.964	241.618	139.473	139.473	139.473	-116.415	1.64905	-43.8595	44.7235	3.47865	7.46856	-0.283318	-0.100824	1.2098	903.626	-141.199	-77.9014	0	0	1.42334
672	0	22.5053	0	0	28.5983	5.17115	-36.9026	-0.385505	0.410864	-0.479398	-9.4974	5.41E-15	21.8867	0	0	-0.026951	0.465723	-19.1053	-8.399	535.933	384.662	686.314	375.743	375.743	375.743	-48.982	215.051	-86.435	628.089	399.87	242.067	139.473	139.473	139.473	-117.868	1.21065	-43.2643	44.0995	3.71211	7.22233	-0.420715	-0.176742	1.03158	971.275	-173.42	-68.6678	0	0	0.982241
673	0	22.6405	0	0	28.4851	5.00294	-36.183	-0.357215	0.406231	-0.497039	-6.44609	-9.47E-15	22.1503	0	0	-0.0362776	0.000770912	-18.978	-7.82813	536.269	383.315	685.599	377.702	377.702	377.702	-48.0262	215.707	-84.4539	632.369	400.578	241.841	139.473	139.473	139.473	-118.569	0.845336	-42.3929	43.7374	3.86956	6.68608	-0.570714	-0.205509	0.892178	1031.1	-194.418	-54.7874	0	0	0.50766
674	0	22.7297	0	0	28.2615	4.80331	-35.3111	-0.332772	0.386333	-0.500612	-4.65117	0	22.5305	0	0	-0.0427527	-0.458624	-19.0764	-6.98536	537.808	382.011	684.772	379.512	379.512	379.512	-47.5179	217.071	-82.3391	633.235	401.056	240.743	139.473	139.473	139.473	-118.495	0.575249	-41.2887	43.6095	3.94058	5.88994	-0.697776	-0.160223	0.817492	1069.88	-197.328	-37.0405	0	0	0.0830714
675	0	22.7412	0	0	27.932	4.59613	-34.3856	-0.315049	0.35205	-0.486557	-4.60159	-1.35E-15	22.891	0	0	-0.0455277	-0.918396	-19.3531	-5.91839	540.326	380.785	683.792	381.052	381.051	381.052	-47.4209	219.06	-80.2063	630.765	401.286	238.683	139.473	139.473	139.473	-117.666	0.417924	-40.026	43.6609	3.93114	4.85797	-0.761252	-0.0397354	0.82247	1071.24	-178.129	-16.8407	0	0	-0.19682
676	0	22.6595	0	0	27.5224	4.40613	-33.5181	-0.306122	0.306008	-0.451988	-6.58541	-1.35E-15	22.9709	0	0	-0.0441604	-1.38773	-19.747	-4.67111	543.548	379.702	682.619	382.225	382.225	382.224	-47.6955	221.538	-78.2055	625.095	401.273	235.692	139.473	139.473	139.473	-116.157	0.381947	-38.7019	43.8138	3.86691	3.61142	-0.748988	0.121393	0.907641	1025.2	-139.206	3.57407	0	0	-0.273238
677	0	22.496	0	0	27.0819	4.25479	-32.8142	-0.306204	0.251812	-0.396003	-10.5114	-2.71E-15	22.4247	0	0	-0.0380389	-1.87335	-20.1937	-3.28559	547.177	378.844	681.221	382.96	382.96	382.96	-48.3033	224.324	-76.4994	616.43	401.045	231.938	139.473	139.473	139.473	-114.088	0.46531	-37.4219	43.9819	3.78825	2.18044	-0.688267	0.285	1.06658	933.462	-86.9944	21.4148	0	0	-0.169741
678	0	22.2947	0	0	26.6857	4.15751	-32.3557	-0.312926	0.19344	-0.321053	-15.8005	0	20.9325	0	0	-0.0262929	-2.37564	-20.6364	-1.8124	550.922	378.293	679.589	383.213	383.213	383.213	-49.1981	227.206	-75.2331	605.056	400.651	227.706	139.473	139.473	139.473	-111.63	0.656979	-36.2829	44.0915	3.74515	0.616094	-0.62311	0.412235	1.27659	807.797	-32.0002	34.0699	0	0	0.0149983
679	0	22.1302	0	0	26.4313	4.12214	-32.1878	-0.32113	0.135281	-0.234105	-21.4195	-1.35E-15	18.3684	0	0	-0.00868104	-2.88668	-21.033	-0.319927	554.498	378.111	677.733	382.971	382.971	382.971	-50.3079	229.966	-74.5039	591.356	400.156	223.366	139.473	139.473	139.473	-108.99	0.941347	-35.3565	44.0992	3.78583	-1.00614	-0.603257	0.470911	1.50101	670.406	13.6119	40.0382	0	0	0.168913
680	0	22.0897	0	0	26.4218	4.149	-32.3154	-0.322889	0.0821628	-0.146394	-26.0477	0	14.9151	0	0	0.0129722	-3.39014	-21.3584	1.1028	557.638	378.315	675.669	382.262	382.262	382.262	-51.5216	232.405	-74.3438	575.799	399.627	219.297	139.473	139.473	139.473	-106.381	1.30379	-34.6793	44	3.94163	-2.59181	-0.666789	0.449147	1.69214	548.681	41.6584	39.4721	0	0	0.235465
681	0	22.2432	0	0	26.7361	4.2326	-32.71	-0.31087	0.0386777	-0.0700206	-28.5395	-1.15E-14	11.0276	0	0	0.0341576	-3.86309	-21.6005	2.35238	560.077	378.88	673.399	381.148	381.148	381.148	-52.6993	234.383	-74.7244	558.9	399.122	215.801	139.473	139.473	139.473	-103.986	1.73515	-34.2525	43.8236	4.21796	-4.03776	-0.827031	0.353412	1.80935	466.127	51.2018	33.8018	0	0	0.227121
682	0	22.618	0	0	27.4037	4.3639	-33.3228	-0.284611	0.00742582	-0.0123286	-28.5499	1.35E-15	7.22981	0	0	0.0494912	-4.27869	-21.7537	3.32576	561.566	379.738	670.893	379.714	379.714	379.714	-53.7008	235.841	-75.5734	541.148	398.682	213.037	139.473	139.473	139.473	-101.925	2.23237	-34.0485	43.6217	4.59411	-5.24251	-1.06395	0.211377	1.84134	431.577	49.3933	24.825	0	0	0.179501
683	0	23.1981	0	0	28.4036	4.53219	-34.0957	-0.24928	-0.0116408	0.0256626	-26.4922	-5.08E-16	3.94317	0	0	0.0558131	-4.60996	-21.8121	3.93747	561.866	380.799	668.09	378.051	378.051	378.051	-54.409	236.794	-76.7924	522.954	398.331	211.009	139.473	139.473	139.473	-100.243	2.79566	-34.0215	43.4529	5.03291	-6.11394	-1.3262	0.0554265	1.80519	436.365	46.2595	13.9811	0	0	0.106726
684	0	23.9366	0	0	29.6773	4.72627	-34.9694	-0.211263	-0.0208701	0.0468085	-23.1441	1.27E-15	1.39065	0	0	0.0535771	-4.83365	-21.7667	4.13534	560.773	381.971	664.912	376.228	376.228	376.228	-54.7448	237.31	-78.2735	504.616	398.082	209.609	139.473	139.473	139.473	-98.9311	3.42531	-34.1178	43.3715	5.49442	-6.57552	-1.54035	-0.102082	1.72834	458.535	45.9101	2.74219	0	0	0.00592999
685	0	24.7721	0	0	31.1444	4.93513	-35.889	-0.177589	-0.0244075	0.0557526	-19.4607	-3.68E-15	-0.447547	0	0	0.0460529	-4.93272	-21.6059	3.91322	558.136	383.183	661.294	374.279	374.279	374.279	-54.6792	237.488	-79.9152	486.322	397.941	208.671	139.473	139.473	139.473	-97.9408	4.11868	-34.2857	43.4191	5.94759	-6.57566	-1.61705	-0.271881	1.64249	468.209	44.2082	-7.17676	0	0	-0.111524
686	0	25.645	0	0	32.7189	5.14764	-36.8029	-0.152605	-0.0269813	0.0576061	-16.1821	-2.41E-15	-1.7755	0	0	0.0369201	-4.89799	-21.3168	3.32301	553.9	384.389	657.215	372.196	372.196	372.196	-54.237	237.429	-81.6287	468.174	397.904	208.024	139.473	139.473	139.473	-97.2039	4.86635	-34.4823	43.6162	6.37239	-6.10814	-1.4602	-0.470903	1.58769	432.859	31.3436	-13.8194	0	0	-0.197347
687	0	26.5121	0	0	34.3222	5.35101	-37.6571	-0.136671	-0.0317164	0.0561421	-13.6378	-2.02E-15	-2.80925	0	0	0.0286593	-4.73083	-20.8882	2.48432	548.143	385.562	652.721	369.965	369.965	369.965	-53.4968	237.222	-83.3328	450.218	397.961	207.531	139.473	139.473	139.473	-96.6534	5.64541	-34.6778	43.951	6.75334	-5.24453	-1.02927	-0.679258	1.6191	336.099	1.10603	-15.5221	0	0	-0.193155
688	0	27.3502	0	0	35.886	5.52996	-38.3926	-0.129044	-0.038854	0.0525903	-11.9202	-8.46E-17	-3.64316	0	0	0.0226048	-4.44826	-20.3123	1.57754	541.092	386.678	647.937	367.614	367.614	367.614	-52.5912	236.942	-84.9422	432.475	398.093	207.105	139.473	139.473	139.473	-96.2346	6.41329	-34.8551	44.3734	7.06925	-4.15851	-0.421998	-0.830369	1.78567	198.247	-43.1435	-11.8337	0	0	-0.103182
689	0	28.1528	0	0	37.3531	5.66893	-38.9535	-0.128699	-0.0461488	0.0465086	-10.9556	1.02E-15	-4.22839	0	0	0.0190432	-4.08625	-19.5903	0.800721	533.071	387.692	643.057	365.259	365.259	365.259	-51.6894	236.648	-86.3644	414.946	398.274	206.707	139.473	139.473	139.473	-95.9093	7.11022	-35.0072	44.8075	7.2841	-3.10412	0.159763	-0.838797	2.11444	68.2234	-88.0043	-4.34841	0	0	-0.0136724
690	0	28.9188	0	0	38.6777	5.7571	-39.3047	-0.134896	-0.0511571	0.0378856	-10.6009	-3.93E-15	-4.49608	0	0	0.0173755	-3.69918	-18.7354	0.3053	524.406	388.544	638.309	363.109	363.109	363.109	-50.9601	236.39	-87.516	397.616	398.476	206.336	139.473	139.473	139.473	-95.6522	7.67429	-35.1335	45.1747	7.35227	-2.34829	0.55512	-0.655769	2.57888	-12.9077	-116.73	3.85934	0	0	0.00355266
691	0	29.6429	0	0	39.8264	5.79242	-39.4444	-0.14688	-0.0531783	0.0283617	-10.6888	-5.50E-16	-4.47617	0	0	0.0165012	-3.35521	-17.7706	0.154443	515.34	389.17	633.916	361.43	361.43	361.43	-50.5344	236.204	-88.3453	380.452	398.673	206.02	139.473	139.473	139.473	-95.4415	8.06044	-35.2363	45.4103	7.24896	-2.09145	0.758816	-0.350915	3.05123	-40.5897	-125.09	10.3182	0	0	-0.0311687
692	0	30.312	0	0	40.7781	5.78077	-39.3984	-0.162907	-0.0539932	0.021054	-11.0015	-1.90E-16	-4.34898	0	0	0.0153691	-3.12183	-16.7175	0.337206	506.011	389.526	630.07	360.441	360.441	360.441	-50.4915	236.115	-88.8413	363.405	398.846	205.806	139.473	139.473	139.473	-95.2533	8.24886	-35.3187	45.4583	7.00418	-2.40628	0.902128	-0.0966692	3.3426	-44.2193	-124.59	14.3808	0	0	-0.066035
693	0	30.9096	0	0	41.5184	5.73054	-39.1993	-0.18172	-0.0548375	0.0176914	-11.3924	5.43E-15	-4.24293	0	0	0.0135467	-3.04088	-15.5823	0.820667	496.496	389.6	626.904	360.2	360.2	360.2	-50.8774	236.139	-89.0205	346.433	398.984	205.756	139.473	139.473	139.473	-95.0596	8.23772	-35.3846	45.2522	6.69959	-3.22312	1.05787	-0.0243769	3.36278	-42.0049	-125.814	16.2004	0	0	-0.0929891
694	0	31.4194	0	0	42.0353	5.64893	-38.8733	-0.20289	-0.0548575	0.0175896	-11.8092	1.35E-15	-4.13161	0	0	0.0109421	-3.10804	-14.3514	1.57991	486.844	389.413	624.47	360.589	360.589	360.589	-51.7213	236.286	-88.912	329.507	399.085	205.946	139.473	139.473	139.473	-94.8276	8.03567	-35.4366	44.7116	6.41539	-4.37309	1.1605	-0.121021	3.19272	-23.2438	-126.641	15.795	0	0	-0.097648
695	0	31.8238	0	0	42.3193	5.54262	-38.4441	-0.225567	-0.0529329	0.0194435	-12.2049	5.71E-16	-3.95883	0	0	0.00747215	-3.27398	-12.9998	2.58141	477.065	389.019	622.746	361.401	361.401	361.401	-53.0301	236.564	-88.559	312.612	399.154	206.457	139.473	139.473	139.473	-94.5184	7.66419	-35.4758	43.7615	6.17529	-5.6552	1.14602	-0.291198	2.96247	19.2092	-121.893	13.5157	0	0	-0.0284615
696	0	32.1016	0	0	42.3641	5.41958	-37.9407	-0.248159	-0.0484508	0.0226991	-12.5174	-8.25E-16	-3.6887	0	0	0.0030858	-3.46574	-11.5048	3.75831	467.126	388.481	621.665	362.427	362.427	362.427	-54.7811	236.976	-88.0221	295.74	399.205	207.376	139.473	139.473	139.473	-94.0864	7.16096	-35.5001	42.3557	5.94043	-6.88086	1.02211	-0.43628	2.76602	74.4661	-109.56	9.81343	0	0	0.144733
697	0	32.227	0	0	42.1664	5.28945	-37.4006	-0.268503	-0.0414043	0.0268209	-12.6775	-3.87E-15	-3.3107	0	0	-0.00212983	-3.61441	-9.856	5.00473	456.971	387.858	621.155	363.517	363.517	363.517	-56.9245	237.53	-87.3743	278.891	399.257	208.78	139.473	139.473	139.473	-93.4819	6.57691	-35.5044	40.4989	5.64812	-7.89658	0.799918	-0.483283	2.66991	131.926	-89.0173	5.21886	0	0	0.415189
698	0	32.1705	0	0	41.725	5.16358	-36.8705	-0.284422	-0.0328194	0.0318834	-12.6357	-2.36E-15	-2.86895	0	0	-0.00785285	-3.67783	-8.06433	6.18213	446.538	387.187	621.174	364.595	364.595	364.595	-59.3921	238.232	-86.6948	262.071	399.336	210.739	139.473	139.473	139.473	-92.655	5.97064	-35.4807	38.2665	5.25479	-8.60425	0.523363	-0.422522	2.67951	176.995	-62.2363	0.181287	0	0	0.70393
699	0	31.9014	0	0	41.0392	5.05383	-36.4021	-0.293735	-0.0253262	0.0388942	-12.3374	-7.56E-16	-2.50095	0	0	-0.0134895	-3.6487	-6.16281	7.14211	435.798	386.481	621.72	365.647	365.647	365.647	-62.1136	239.093	-86.0586	245.297	399.475	213.299	139.473	139.473	139.473	-91.5605	5.39916	-35.4194	35.7967	4.75845	-8.9711	0.301961	-0.313415	2.7345	184.851	-36.1662	-4.66462	0	0	0.829547
700	0	31.394	0	0	40.1067	4.96973	-36.0392	-0.295139	-0.0217723	0.0489227	-11.7554	3.89E-15	-2.33922	0	0	-0.0184135	-3.54629	-4.19844	7.76586	424.789	385.744	622.828	366.684	366.684	366.684	-65.0422	240.122	-85.5188	228.604	399.702	216.483	139.473	139.473	139.473	-90.163	4.90453	-35.3108	33.2454	4.19853	-9.01411	0.237671	-0.224387	2.76623	136.172	-16.919	-8.64407	0	0	0.639452
701	0	30.6331	0	0	38.9227	4.91576	-35.8046	-0.288983	-0.0240936	0.0616576	-10.9274	-7.40E-15	-2.43672	0	0	-0.0222294	-3.39906	-2.2198	7.99698	413.641	384.98	624.53	367.707	367.707	367.707	-68.1753	241.329	-85.0912	212.059	400.046	220.286	139.473	139.473	139.473	-88.4415	4.5035	-35.1461	30.7364	3.63422	-8.77005	0.34706	-0.188055	2.74902	33.3326	-7.03523	-10.7237	0	0	0.152827
702	0	29.615	0	0	37.4803	4.89089	-35.696	-0.276919	-0.0326115	0.0756353	-9.93418	-6.03E-15	-2.73412	0	0	-0.0248139	-3.23003	-0.269347	7.84701	402.56	384.215	626.833	368.724	368.723	368.724	-71.5608	242.716	-84.7542	195.756	400.519	224.673	139.473	139.473	139.473	-86.3892	4.18746	-34.9198	28.3378	3.11289	-8.27502	0.562971	-0.187007	2.68883	-102.57	-4.11694	-9.94371	0	0	-0.474812
703	0	28.3434	0	0	35.7723	4.8903	-35.6934	-0.26124	-0.0465592	0.0887624	-8.87655	3.76E-15	-3.12195	0	0	-0.0262181	-3.05161	1.61693	7.37704	391.788	383.49	629.701	369.755	369.755	369.755	-75.2892	244.267	-84.4638	179.81	401.121	229.58	139.473	139.473	139.473	-84.0099	3.93141	-34.6331	26.0726	2.64826	-7.56488	0.812363	-0.182494	2.59657	-250.494	-4.63947	-5.73312	0	0	-1.10385
704	0	26.8252	0	0	33.7922	4.90784	-35.77	-0.244188	-0.0643845	0.0991227	-7.85933	-4.74E-15	-3.48566	0	0	-0.0266497	-2.8683	3.40624	6.67518	381.568	382.855	633.057	370.838	370.838	370.838	-79.4846	245.946	-84.1726	164.347	401.828	234.923	139.473	139.473	139.473	-81.3133	3.7051	-34.2959	23.9428	2.22118	-6.68894	1.05221	-0.163144	2.46832	-397.33	-9.51773	1.78921	0	0	-1.66319
705	0	25.0674	0	0	31.536	4.93744	-35.899	-0.227787	-0.0834341	0.105354	-7.00929	2.28E-15	-3.69554	0	0	-0.0266195	-2.67933	5.06655	5.84008	372.129	382.362	636.794	372.008	372.007	372.007	-84.3006	247.684	-83.8427	149.481	402.598	240.599	139.473	139.473	139.473	-78.3105	3.48099	-33.9279	21.9497	1.79434	-5.71833	1.26772	-0.13898	2.29734	-536.086	-21.2202	11.6773	0	0	-2.11485
706	0	23.0784	0	0	29.0042	4.9737	-36.0565	-0.214122	-0.100262	0.106283	-6.51105	-4.40E-15	-3.62275	0	0	-0.0271877	-2.4795	6.56585	4.97021	363.675	382.054	640.772	373.287	373.287	373.287	-89.9177	249.379	-83.4493	135.309	403.373	246.503	139.473	139.473	139.473	-75.0123	3.23899	-33.5569	20.1054	1.33203	-4.74398	1.4559	-0.120729	2.08259	-660.589	-40.26	22.4662	0	0	-2.41688
707	0	20.8711	0	0	26.2068	5.01183	-36.2213	-0.205085	-0.11102	0.101034	-6.58868	-3.89E-15	-3.14698	0	0	-0.0299759	-2.26052	7.87304	4.15638	356.389	381.958	644.827	374.688	374.688	374.688	-96.533	250.888	-82.9793	121.898	404.093	252.534	139.473	139.473	139.473	-71.4307	2.9695	-33.2142	18.4362	0.816694	-3.86413	1.62147	-0.0972404	1.83799	-764.761	-61.5973	32.4118	0	0	-2.522
708	0	18.4696	0	0	23.1706	5.04768	-36.3757	-0.202097	-0.112553	0.0887887	-7.46555	6.60E-15	-2.20374	0	0	-0.036828	-2.01546	8.96021	3.47721	350.431	382.085	648.779	376.212	376.211	376.211	-104.335	252.026	-82.4273	109.278	404.7	258.621	139.473	139.473	139.473	-67.5832	2.67553	-32.9288	16.9773	0.25915	-3.16698	1.76054	-0.0456038	1.58529	-840.399	-77.0846	39.9231	0	0	-2.38829
709	0	15.915	0	0	19.9467	5.07809	-36.5062	-0.205507	-0.103073	0.0696413	-9.28438	-6.09E-15	-0.798161	0	0	-0.048919	-1.74425	9.80505	2.99467	345.932	382.427	652.444	377.85	377.849	377.849	-113.468	252.571	-81.7935	97.4463	405.154	264.728	139.473	139.473	139.473	-63.5002	2.37311	-32.7197	15.7655	-0.301623	-2.71584	1.85471	0.038835	1.34465	-878.589	-80.84	43.7191	0	0	-2.01385
710	0	13.271	0	0	16.6168	5.10183	-36.6077	-0.214481	-0.0830094	0.0453114	-12.0484	2.88E-15	0.961721	0	0	-0.065674	-1.45537	10.393	2.74847	342.982	382.965	655.653	379.591	379.591	379.591	-123.984	252.281	-81.0804	86.3765	405.436	270.875	139.473	139.473	139.473	-59.2326	2.08788	-32.5921	14.8314	-0.809497	-2.54282	1.89134	0.120936	1.12421	-876.473	-73.9386	43.0472	0	0	-1.47173
711	0	10.626	0	0	13.2938	5.12024	-36.6862	-0.226757	-0.0553497	0.0197161	-15.5557	8.46E-16	2.85044	0	0	-0.0838761	-1.16008	10.7192	2.75354	341.621	383.674	658.255	381.434	381.434	381.434	-135.808	250.914	-80.2881	76.0381	405.553	277.128	139.473	139.473	139.473	-54.8581	1.8472	-32.5366	14.1911	-1.21403	-2.6521	1.87964	0.153196	0.92505	-841.992	-61.5926	37.9023	0	0	-0.885672
712	0	8.08863	0	0	10.115	5.1371	-36.758	-0.239713	-0.0246172	-0.00276251	-19.4493	1.52E-15	4.58929	0	0	-0.0983398	-0.864045	10.7896	3.0034	341.837	384.529	660.118	383.394	383.394	383.394	-148.708	248.279	-79.4082	66.4196	405.538	283.589	139.473	139.473	139.473	-50.4821	1.67066	-32.5339	13.8399	-1.49087	-3.02567	1.82351	0.135915	0.74867	-784.745	-44.4942	29.0577	0	0	-0.359598
713	0	5.77687	0	0	7.22603	5.15851	-36.849	-0.251042	0.00383983	-0.0184095	-23.2811	-2.37E-15	5.87514	0	0	-0.103688	-0.56633	10.6206	3.47349	343.565	385.514	661.138	385.499	385.499	385.499	-162.298	244.286	-78.4215	57.5447	405.446	290.363	139.473	139.473	139.473	-46.2286	1.56363	-32.5608	13.7539	-1.64076	-3.62713	1.71522	0.103104	0.598772	-712.87	-21.2884	18.041	0	0	0.0435685
714	0	3.80056	0	0	4.76043	5.19274	-36.994	-0.259454	0.0250031	-0.0250594	-26.6195	-6.09E-15	6.43661	0	0	-0.0967886	-0.264473	10.2359	4.12195	346.689	386.618	661.251	387.767	387.767	387.767	-176.063	239.006	-77.2986	49.4764	405.345	297.524	139.473	139.473	139.473	-42.2253	1.51594	-32.5973	13.9002	-1.67336	-4.40458	1.55551	0.071962	0.475906	-635.244	4.71813	6.8132	0	0	0.303527
715	0	2.24464	0	0	2.81959	5.24898	-37.231	-0.264564	0.0350186	-0.0219713	-29.1257	6.77E-16	6.0775	0	0	-0.0782946	0.0424992	9.66366	4.89211	351.051	387.837	660.44	390.192	390.192	390.192	-189.424	232.692	-76.0121	42.3103	405.299	305.095	139.473	139.473	139.473	-38.5845	1.50672	-32.6285	14.2444	-1.59893	-5.29624	1.36578	0.0349155	0.378995	-563.303	26.0419	-2.66173	0	0	0.442185
716	0	1.15768	0	0	1.46104	5.33497	-37.5905	-0.267208	0.0322649	-0.00987802	-30.6552	0	4.75458	0	0	-0.0525643	0.355864	8.93363	5.72005	356.465	389.17	658.73	392.741	392.741	392.741	-201.813	225.776	-74.5657	36.1608	405.355	313.031	139.473	139.473	139.473	-35.3882	1.51442	-32.6445	14.7499	-1.43286	-6.23661	1.18438	-0.0252304	0.306365	-509.048	34.6085	-8.78425	0	0	0.511514
717	0	0.548352	0	0	0.696654	5.45417	-38.083	-0.268635	0.0175974	0.00946617	-31.2471	2.71E-15	2.6088	0	0	-0.0254889	0.680427	8.0759	6.54648	362.742	390.615	656.18	395.357	395.357	395.357	-212.744	218.804	-73.0367	31.1491	405.533	321.217	139.473	139.473	139.473	-32.6804	1.52779	-32.6365	15.3744	-1.20455	-7.15954	1.04844	-0.106267	0.258688	-481.478	27.078	-10.5796	0	0	0.567534
718	0	0.388763	0	0	0.498076	5.60399	-38.6925	-0.269713	-0.00558353	0.0332821	-31.0684	5.41E-15	-0.0217355	0	0	-0.00185369	1.02423	7.11936	7.32744	369.708	392.168	652.879	397.959	397.959	397.959	-221.863	212.342	-71.6014	27.3926	405.819	329.485	139.473	139.473	139.473	-30.4671	1.55214	-32.5936	16.0706	-0.955181	-7.99638	0.969543	-0.174309	0.243726	-481.301	7.49013	-7.83714	0	0	0.64042
719	0	0.622443	0	0	0.805303	5.77643	-39.3812	-0.270598	-0.0323459	0.0582769	-30.3533	-1.35E-15	-2.6834	0	0	0.0161594	1.39269	6.08904	8.03815	377.228	393.822	648.945	400.43	400.43	400.43	-228.982	206.878	-70.5173	24.9964	406.177	337.637	139.473	139.473	139.473	-28.723	1.60752	-32.5045	16.7972	-0.718522	-8.6751	0.92836	-0.182957	0.274632	-500.611	-14.7937	-1.15564	0	0	0.730393
720	0	1.17542	0	0	1.53682	5.96106	-40.1036	-0.270813	-0.0582255	0.0816285	-29.3429	-6.77E-15	-4.97637	0	0	0.0286907	1.78081	5.00279	8.66759	385.199	395.566	644.536	402.617	402.617	402.617	-234.069	202.734	-70.0582	24.0459	406.559	345.469	139.473	139.473	139.473	-27.4019	1.72019	-32.3614	17.5373	-0.497639	-9.12599	0.882583	-0.114534	0.363024	-526.329	-31.6154	8.30694	0	0	0.83048
721	0	1.96808	0	0	2.60107	6.14841	-40.821	-0.269282	-0.0809242	0.101481	-28.2185	-2.71E-15	-6.70368	0	0	0.0368988	2.17076	3.86806	9.20513	393.547	397.38	639.845	404.34	404.34	404.34	-237.211	200.044	-70.4418	24.6037	406.917	352.799	139.473	139.473	139.473	-26.4505	1.91286	-32.1653	18.31	-0.26079	-9.29636	0.774087	-0.00620386	0.507205	-542.277	-41.524	19.394	0	0	0.939307
722	0	2.92584	0	0	3.90837	6.33175	-41.508	-0.264722	-0.0998236	0.117758	-27.0766	5.41E-15	-7.84791	0	0	0.0420247	2.53869	2.68027	9.62335	402.2	399.237	635.084	405.423	405.423	405.423	-238.548	198.791	-71.7888	26.7095	407.214	359.475	139.473	139.473	139.473	-25.8199	2.1991	-31.9254	19.1671	0.0296715	-9.17329	0.570187	0.0643469	0.693357	-538.402	-48.897	30.9755	0	0	1.06206
723	0	3.98731	0	0	5.38161	6.50635	-42.1487	-0.255919	-0.115459	0.131588	-25.9234	0	-8.52412	0	0	0.0450324	2.86904	1.42425	9.86861	411.076	401.099	630.465	405.745	405.744	405.744	-238.213	198.871	-74.1255	30.3812	407.422	365.376	139.473	139.473	139.473	-25.4746	2.58353	-31.6578	20.1754	0.366636	-8.8046	0.31617	0.0230154	0.884122	-521.804	-60.2184	42.4364	0	0	1.21625
724	0	5.10913	0	0	6.96288	6.66688	-42.7264	-0.241826	-0.128922	0.144316	-24.6886	-5.41E-15	-8.91888	0	0	0.0465857	3.1687	0.0802455	9.87438	420.086	402.926	626.158	405.263	405.263	405.263	-236.3	200.133	-77.4118	35.6162	407.52	370.399	139.473	139.473	139.473	-25.395	3.0658	-31.3841	21.3986	0.661735	-8.29193	0.142222	-0.15472	1.02722	-517.484	-79.3195	53.6571	0	0	1.44655
725	0	6.2659	0	0	8.61264	6.80444	-43.2127	-0.222285	-0.140711	0.156226	-23.3063	-2.71E-15	-9.18831	0	0	0.0472691	3.47239	-1.36736	9.5979	429.178	404.691	622.282	404.011	404.011	404.011	-232.875	202.392	-81.5571	42.3909	407.497	374.453	139.473	139.473	139.473	-25.574	3.64358	-31.1305	22.8837	0.758184	-7.73688	0.154774	-0.428549	1.09035	-543.916	-105.539	64.4647	0	0	1.79827
726	0	7.44621	0	0	10.3033	6.906	-43.5669	-0.198583	-0.15011	0.166184	-21.7854	-1.35E-15	-9.39034	0	0	0.0476642	3.83484	-2.92395	9.05204	438.359	406.383	618.897	402.06	402.06	402.06	-228.006	205.431	-86.4054	50.6617	407.346	377.45	139.473	139.473	139.473	-26.0117	4.31107	-30.9237	24.6539	0.492665	-7.16926	0.343489	-0.688125	1.10159	-593.693	-131.125	74.2623	0	0	2.25729
727	0	8.64672	0	0	12.0113	6.9574	-43.7445	-0.172844	-0.155465	0.172389	-20.1876	0	-9.47483	0	0	0.0480825	4.30935	-4.58502	8.30553	447.692	408.011	616.038	399.504	399.504	399.504	-221.798	209.029	-91.7087	60.3684	407.062	379.313	139.473	139.473	139.473	-26.7133	5.05408	-30.7855	26.7128	-0.226432	-6.52492	0.60152	-0.784702	1.14448	-639.681	-142.458	81.8187	0	0	2.74186
728	0	9.86561	0	0	13.7127	6.94894	-43.7153	-0.147371	-0.155578	0.173345	-18.5905	-2.71E-15	-9.35619	0	0	0.0483141	4.92023	-6.34131	7.45299	457.253	409.581	613.746	396.458	396.458	396.458	-214.403	212.987	-97.125	71.4393	406.649	379.987	139.473	139.473	139.473	-27.6865	5.84611	-30.7279	29.0609	-1.37377	-5.70967	0.800647	-0.61277	1.29867	-653.488	-129.471	86.0102	0	0	3.14231
729	0	11.097	0	0	15.3813	6.88022	-43.4774	-0.123916	-0.150373	0.168831	-17.0422	-4.06E-15	-8.95399	0	0	0.0476942	5.64353	-8.18396	6.57473	467.074	411.083	612.097	393.067	393.067	393.066	-206.019	217.146	-102.266	83.7939	406.111	379.446	139.473	139.473	139.473	-28.9407	6.64976	-30.7517	31.7044	-2.82445	-4.6995	0.859092	-0.189292	1.58164	-620.888	-94.6653	86.2862	0	0	3.34505
730	0	12.3279	0	0	16.9913	6.76148	-43.0617	-0.103657	-0.141209	0.160155	-15.5698	2.71E-15	-8.23987	0	0	0.0455669	6.40971	-10.1061	5.70998	477.11	412.488	611.201	389.498	389.498	389.498	-196.879	221.378	-106.778	97.3454	405.463	377.701	139.473	139.473	139.473	-30.4828	7.42403	-30.8499	34.6365	-4.41735	-3.58143	0.798024	0.330395	1.94165	-552.185	-54.8577	83.3933	0	0	3.28577
731	0	13.5384	0	0	18.5199	6.61012	-42.5234	-0.0872013	-0.130534	0.149981	-14.192	-2.71E-15	-7.26271	0	0	0.0417529	7.12932	-12.0994	4.86163	487.24	413.747	611.177	385.929	385.929	385.929	-187.237	225.558	-110.418	112.003	404.72	374.791	139.473	139.473	139.473	-32.3136	8.1333	-31.0144	37.8049	-6.01357	-2.49323	0.752832	0.728778	2.28885	-481.53	-31.0489	79.1265	0	0	3.05021
732	0	14.7059	0	0	19.9493	6.44455	-41.9234	-0.0751159	-0.120392	0.140743	-12.9596	-1.35E-15	-6.09383	0	0	0.0366898	7.7273	-14.1473	4.03435	497.33	414.81	612.113	382.538	382.538	382.538	-177.354	229.54	-113.073	127.678	403.905	370.774	139.473	139.473	139.473	-34.4256	8.75243	-31.2425	41.1014	-7.51258	-1.52277	0.863075	0.861525	2.54285	-440.869	-32.6811	75.4385	0	0	2.81339
733	0	15.8093	0	0	21.2665	6.27918	-41.3125	-0.0682092	-0.111591	0.133327	-11.9678	-6.77E-16	-4.79363	0	0	0.0311634	8.16407	-16.2206	3.27224	507.28	415.638	614.053	379.487	379.487	379.487	-167.5	233.165	-114.744	144.293	403.04	365.713	139.473	139.473	139.473	-36.8045	9.26539	-31.5396	44.3819	-8.83435	-0.66676	1.11076	0.751604	2.68355	-427.424	-49.1219	73.1967	0	0	2.61066
734	0	16.8315	0	0	22.4628	6.12332	-40.7258	-0.0674047	-0.104012	0.127564	-11.3299	6.77E-16	-3.42624	0	0	0.0259525	8.43324	-18.2802	2.65337	517.04	416.204	616.996	376.903	376.903	376.903	-157.934	236.281	-115.502	161.789	402.153	359.678	139.473	139.473	139.473	-39.432	9.66123	-31.9187	47.4995	-9.90535	0.119575	1.34169	0.525123	2.7457	-411.327	-62.7768	71.7876	0	0	2.3181
735	0	17.7603	0	0	23.5335	5.98242	-40.1862	-0.0733159	-0.09746	0.122958	-11.1306	2.03E-15	-2.09119	0	0	0.0216029	8.54806	-20.2837	2.24704	526.551	416.491	620.906	374.873	374.873	374.873	-148.878	238.771	-115.468	180.127	401.272	352.752	139.473	139.473	139.473	-42.289	9.93186	-32.3968	50.33	-10.6688	0.850769	1.45784	0.295738	2.75623	-375.039	-65.1113	70.2393	0	0	1.89133
736	0	18.5887	0	0	24.4787	5.85923	-39.7071	-0.0858048	-0.0921233	0.119591	-11.3848	0	-0.924043	0	0	0.0183363	8.52978	-22.1886	2.08233	535.722	416.491	625.707	373.445	373.445	373.445	-140.502	240.558	-114.795	199.288	400.431	345.029	139.473	139.473	139.473	-45.3578	10.0715	-32.9914	52.7828	-11.0973	1.48982	1.47317	0.118175	2.70464	-323.325	-58.5833	68.0465	0	0	1.41303
737	0	19.3158	0	0	25.3025	5.75393	-39.2921	-0.104588	-0.0876961	0.116762	-12.0754	3.38E-15	-0.0163815	0	0	0.0160956	8.40073	-23.9518	2.14722	544.424	416.202	631.285	372.604	372.604	372.604	-132.905	241.611	-113.642	219.269	399.663	336.625	139.473	139.473	139.473	-48.6241	10.0758	-33.7167	54.7985	-11.1893	1.9727	1.40976	0.0191218	2.58262	-260.667	-47.0423	64.6334	0	0	0.95368
738	0	19.9466	0	0	26.0131	5.66469	-38.9365	-0.128379	-0.0838899	0.113773	-13.0951	-5.92E-15	0.55552	0	0	0.0146102	8.18031	-25.5298	2.39606	552.5	415.63	637.491	372.262	372.262	372.262	-126.115	241.94	-112.165	240.084	399	327.674	139.473	139.473	139.473	-52.0784	9.94122	-34.581	56.3468	-10.9565	2.24036	1.25479	0.00353996	2.40385	-184.209	-33.0507	59.2651	0	0	0.546105
739	0	20.49	0	0	26.621	5.58845	-38.6298	-0.155559	-0.0799131	0.109543	-14.3013	5.58E-15	0.770997	0	0	0.0135544	7.88453	-26.8817	2.75264	559.764	414.778	644.142	372.264	372.264	372.264	-120.093	241.59	-110.5	261.745	398.471	318.333	139.473	139.473	139.473	-55.7156	9.66527	-35.5829	57.4294	-10.4165	2.26319	0.99416	0.0488958	2.19311	-90.4032	-19.3185	50.9622	0	0	0.222913
740	0	20.9556	0	0	27.1356	5.52163	-38.3587	-0.184626	-0.0746337	0.103077	-15.5592	-2.54E-15	0.660487	0	0	0.0126491	7.52983	-27.973	3.11516	566.017	413.65	651.019	372.427	372.427	372.427	-114.745	240.632	-108.759	284.257	398.094	308.773	139.473	139.473	139.473	-59.5325	9.24737	-36.7086	58.0807	-9.59147	2.05777	0.654426	0.107089	1.97608	16.6857	-9.95885	38.7749	0	0	0.0275162
741	0	21.3515	0	0	27.5634	5.46078	-38.1101	-0.214824	-0.0669132	0.0930943	-16.7968	7.61E-16	0.297937	0	0	0.0116997	7.13769	-28.7776	3.37198	571.057	412.247	657.877	372.581	372.581	372.581	-109.941	239.165	-107.026	307.601	397.883	299.182	139.473	139.473	139.473	-63.5235	8.69059	-37.9294	58.3584	-8.51442	1.69164	0.290019	0.144408	1.77277	128.577	-6.15511	22.2299	0	0	-0.0210756
742	0	21.6825	0	0	27.9071	5.40293	-37.8721	-0.246097	-0.0555005	0.078258	-18.0101	-3.89E-15	-0.170945	0	0	0.0105044	6.7346	-29.2783	3.42191	574.713	410.577	664.461	372.601	372.601	372.601	-105.52	237.307	-105.354	331.727	397.838	289.752	139.473	139.473	139.473	-67.6781	8.00449	-39.2013	58.3263	-7.23731	1.27459	-0.0458266	0.16665	1.60029	238.003	-3.69901	1.67461	0	0	0.0582022
743	0	21.9501	0	0	28.1669	5.34656	-37.6386	-0.278729	-0.0390667	0.0573759	-19.2416	-1.86E-15	-0.518057	0	0	0.00876992	6.34559	-29.4666	3.19033	576.861	408.655	670.533	372.405	372.405	372.405	-101.309	235.189	-103.769	356.541	397.948	280.685	139.473	139.473	139.473	-71.9756	7.20951	-40.4652	58.0374	-5.83026	0.938041	-0.320333	0.201862	1.47944	341.614	3.44307	-21.3204	0	0	0.232217
744	0	22.1521	0	0	28.3419	5.2925	-37.4134	-0.312672	-0.0167772	0.030272	-20.5349	4.86E-15	-0.481483	0	0	0.00615039	5.98539	-29.343	2.6371	577.438	406.509	675.902	371.95	371.95	371.95	-97.1365	232.952	-102.275	381.899	398.191	272.183	139.473	139.473	139.473	-76.3818	6.34087	-41.6521	57.5258	-4.37161	0.80541	-0.512689	0.270472	1.4338	435.41	18.2356	-43.5981	0	0	0.476014
745	0	22.2834	0	0	28.432	5.24409	-37.2105	-0.347225	0.0113577	-0.00237486	-21.907	-2.98E-15	0.170662	0	0	0.00246146	5.6521	-28.9186	1.75936	576.448	404.186	680.444	371.236	371.236	371.236	-92.8556	230.725	-100.854	407.599	398.54	264.444	139.473	139.473	139.473	-80.8452	5.44836	-42.6909	56.8109	-2.93493	0.95774	-0.618276	0.364703	1.47097	515.421	38.1505	-61.4189	0	0	0.771265
746	0	22.3387	0	0	28.4398	5.20635	-37.0515	-0.38087	0.044252	-0.0390516	-23.3206	1.33E-15	1.56413	0	0	-0.00202006	5.3279	-28.2169	0.590969	573.974	401.745	684.111	370.327	370.327	370.327	-88.3707	228.619	-99.4746	433.377	398.962	257.652	139.473	139.473	139.473	-85.2986	4.59014	-43.5197	55.9058	-1.57928	1.41173	-0.634315	0.444978	1.57071	574.562	55.2836	-71.6726	0	0	1.08909
747	0	22.3161	0	0	28.3718	5.18411	-36.9575	-0.4117	0.0800701	-0.0781447	-24.6899	-6.07E-15	3.68472	0	0	-0.00646156	4.98682	-27.2751	-0.799872	570.189	399.25	686.924	369.341	369.341	369.341	-83.6573	226.707	-98.0901	458.912	399.426	251.96	139.473	139.473	139.473	-89.6658	3.8203	-44.0964	54.8262	-0.343885	2.12158	-0.572265	0.46458	1.69352	607.892	60.6656	-73.3423	0	0	1.38591
748	0	22.2225	0	0	28.2413	5.17978	-36.9392	-0.437376	0.116641	-0.118486	-25.8532	8.12E-15	6.37672	0	0	-0.00976429	4.60623	-26.1446	-2.31717	565.353	396.763	688.962	368.444	368.444	368.444	-78.7699	225.026	-96.6512	483.839	399.91	247.479	139.473	139.473	139.473	-93.8725	3.17457	-44.4059	53.5951	0.749934	3.00265	-0.453421	0.397383	1.79876	614.777	48.623	-67.8545	0	0	1.61574
749	0	22.0762	0	0	28.0692	5.19171	-36.9896	-0.4553	0.151612	-0.15974	-26.5791	-6.43E-15	9.35778	0	0	-0.0111247	4.17633	-24.8893	-3.84885	559.8	394.336	690.331	367.813	367.813	367.813	-73.8291	223.575	-95.1167	507.764	400.394	244.258	139.473	139.473	139.473	-97.8577	2.66122	-44.4609	52.2448	1.69108	3.96116	-0.309029	0.254892	1.85827	601.261	18.8478	-58.17	0	0	1.75162
750	0	21.9066	0	0	27.8832	5.21365	-37.0823	-0.46303	0.183001	-0.201907	-26.609	-6.77E-15	12.2887	0	0	-0.0105561	3.70303	-23.5817	-5.2824	553.912	392	691.151	367.602	367.602	367.602	-68.9946	222.329	-93.4665	530.284	400.86	242.274	139.473	139.473	139.473	-101.578	2.26238	-44.2969	50.8174	2.47349	4.9138	-0.168482	0.0837796	1.86154	577.558	-23.253	-47.6455	0	0	1.78925
751	0	21.7497	0	0	27.7136	5.23552	-37.1744	-0.458938	0.20972	-0.245057	-25.7289	-3.38E-15	14.8578	0	0	-0.00902733	3.20261	-22.2965	-6.51959	548.077	389.768	691.542	367.905	367.905	367.905	-64.4312	221.255	-91.708	551.018	401.285	241.418	139.473	139.473	139.473	-105.005	1.94415	-43.9629	49.3676	3.09657	5.78928	-0.0538461	-0.0662325	1.80991	555.275	-70.8064	-38.8636	0	0	1.74535
752	0	21.6418	0	0	27.5871	5.24484	-37.2136	-0.442648	0.231245	-0.287943	-23.8246	2.71E-15	16.8114	0	0	-0.00812464	2.69282	-21.1031	-7.48525	542.655	387.636	691.616	368.737	368.737	368.737	-60.2789	220.326	-89.8709	569.625	401.634	241.5	139.473	139.473	139.473	-108.116	1.66949	-43.5095	47.96	3.56748	6.52045	0.0326414	-0.165803	1.70675	540.957	-117.466	-33.056	0	0	1.6335
753	0	21.6123	0	0	27.5201	5.22799	-37.1427	-0.415644	0.247973	-0.328614	-20.9415	-5.41E-15	18.0341	0	0	-0.00938971	2.18502	-20.0596	-8.1268	537.955	385.591	691.477	370.036	370.036	370.036	-56.6387	219.54	-87.9934	585.828	401.856	242.256	139.473	139.473	139.473	-110.891	1.40689	-42.9779	46.6617	3.90163	7.03945	0.0928431	-0.210393	1.55759	538.835	-158.413	-30.1294	0	0	1.46776
754	0	21.6785	0	0	27.5138	5.17186	-36.9056	-0.381324	0.261254	-0.364727	-17.3012	-4.06E-15	18.5983	0	0	-0.0136091	1.68097	-19.2073	-8.40931	534.218	383.611	691.21	371.678	371.678	371.678	-53.5713	218.92	-86.1051	599.428	401.895	243.371	139.473	139.473	139.473	-113.3	1.13403	-42.3923	45.5298	4.11964	7.28115	0.117735	-0.211697	1.37512	554.034	-189.376	-29.1916	0	0	1.26673
755	0	21.8424	0	0	27.5534	5.0664	-36.4561	-0.344455	0.272927	-0.394598	-13.2761	5.41E-15	18.7538	0	0	-0.0204655	1.1744	-18.5692	-8.3131	531.608	381.677	690.876	373.512	373.512	373.512	-51.1021	218.52	-84.2184	610.301	401.696	244.51	139.473	139.473	139.473	-115.303	0.839335	-41.7584	44.6007	4.2418	7.19323	0.0799632	-0.182736	1.17946	594.618	-206.31	-28.9375	0	0	1.05242
756	0	22.0891	0	0	27.6118	4.90807	-35.771	-0.310011	0.284016	-0.416868	-9.31837	-1.35E-15	18.8165	0	0	-0.0287147	0.655338	-18.1491	-7.83794	530.194	379.778	690.499	375.39	375.39	375.39	-49.2245	218.407	-82.3328	618.383	401.217	245.347	139.473	139.473	139.473	-116.853	0.524089	-41.0675	43.8867	4.28473	6.74712	-0.0435239	-0.129978	0.992235	665.239	-205.082	-28.0466	0	0	0.834839
757	0	22.3874	0	0	27.6575	4.70271	-34.8643	-0.282636	0.294659	-0.43096	-5.92905	6.77E-15	19.095	0	0	-0.036776	0.114932	-17.934	-7.00849	529.945	377.918	690.061	377.193	377.193	377.193	-47.9052	218.65	-80.4489	623.654	400.443	245.596	139.473	139.473	139.473	-117.897	0.204579	-40.3068	43.3797	4.26233	5.94295	-0.249725	-0.057453	0.832684	762.146	-183.299	-25.5126	0	0	0.616404
758	0	22.6934	0	0	27.6604	4.46589	-33.7929	-0.265453	0.303311	-0.435587	-3.57144	2.71E-15	19.7395	0	0	-0.0430981	-0.450622	-17.8967	-5.87491	530.736	376.126	689.505	378.834	378.834	378.834	-47.0885	219.302	-78.587	626.115	399.386	245.036	139.473	139.473	139.473	-118.387	-0.0883409	-39.4711	43.0552	4.18781	4.80978	-0.499088	0.0262979	0.713336	868.639	-141.333	-20.8645	0	0	0.406301
759	0	22.9566	0	0	27.5965	4.22021	-32.6518	-0.259882	0.307611	-0.429455	-2.63946	4.06E-15	20.7151	0	0	-0.0463167	-1.03669	-17.9997	-4.50601	532.37	374.451	688.746	380.252	380.252	380.252	-46.7079	220.386	-76.7987	625.776	398.093	243.53	139.473	139.473	139.473	-118.285	-0.31499	-38.5715	42.8747	4.07124	3.40396	-0.732571	0.100886	0.642292	960.238	-84.68	-14.2754	0	0	0.234358
760	0	23.1295	0	0	27.4511	3.99083	-31.559	-0.265289	0.305018	-0.411491	-3.39233	5.41E-15	21.8004	0	0	-0.0453205	-1.6277	-18.2008	-2.97913	534.616	372.957	687.689	381.393	381.393	381.393	-46.6999	221.889	-75.1676	622.656	396.635	241.044	139.473	139.473	139.473	-117.577	-0.436396	-37.6386	42.787	3.91344	1.80847	-0.909902	0.159497	0.629444	1014.97	-20.5537	-6.56237	0	0	0.136604
761	0	23.1792	0	0	27.2236	3.8015	-30.6369	-0.279215	0.293108	-0.380957	-5.89576	-5.41E-15	22.6159	0	0	-0.0394013	-2.1989	-18.46	-1.37576	537.237	371.711	686.254	382.189	382.189	382.189	-47.0122	223.76	-73.7984	616.792	395.104	237.656	139.473	139.473	139.473	-116.28	-0.423903	-36.7176	42.7375	3.70921	0.13336	-1.02739	0.206777	0.68611	1020.71	42.4917	0.997434	0	0	0.120892
762	0	23.0992	0	0	26.9359	3.67183	-29.9949	-0.298254	0.270106	-0.337564	-9.97866	9.47E-15	22.7133	0	0	-0.0285005	-2.72169	-18.7472	0.215221	540.009	370.771	684.401	382.554	382.554	382.554	-47.6041	225.911	-72.7955	608.266	393.593	233.549	139.473	139.473	139.473	-114.455	-0.265354	-35.8596	42.6841	3.45477	-1.4878	-1.09548	0.251787	0.818185	973.672	95.3355	7.10815	0	0	0.148668
763	0	22.9189	0	0	26.6401	3.61554	-29.7136	-0.318108	0.235006	-0.281266	-15.144	0	21.6665	0	0	-0.0132475	-3.17076	-19.0469	1.69489	542.724	370.174	682.137	382.387	382.387	382.387	-48.4348	228.217	-72.2387	597.227	392.189	229.007	139.473	139.473	139.473	-112.213	0.0330701	-35.1106	42.6124	3.15193	-2.91331	-1.12601	0.296236	1.01462	878.439	129.67	10.8074	0	0	0.1553
764	0	22.7053	0	0	26.4203	3.6392	-29.832	-0.333803	0.18921	-0.214147	-20.5708	-1.35E-15	19.2853	0	0	0.0049614	-3.52985	-19.3577	2.95751	545.191	369.923	679.517	381.602	381.602	381.602	-49.4441	230.527	-72.1618	583.923	390.955	224.378	139.473	139.473	139.473	-109.713	0.450391	-34.5025	42.5418	2.80874	-4.01655	-1.13075	0.334742	1.24637	750.214	141.459	11.69	0	0	0.0941467
765	0	22.549	0	0	26.3807	3.74163	-30.3415	-0.33963	0.137267	-0.142058	-25.2116	1.62E-14	15.7497	0	0	0.0239682	-3.79386	-19.6859	3.90032	547.231	369.986	676.622	380.153	380.153	380.153	-50.5335	232.684	-72.546	568.71	389.931	220.022	139.473	139.473	139.473	-107.145	0.959988	-34.0477	42.5205	2.44422	-4.70725	-1.12913	0.362703	1.47713	615.596	134.008	9.90444	0	0	-0.0337775
766	0	22.5365	0	0	26.6175	3.91461	-31.19	-0.329975	0.0862518	-0.0746345	-28.0395	-4.74E-15	11.6017	0	0	0.0408624	-3.96748	-20.0357	4.4362	548.66	370.304	673.525	378.059	378.059	378.059	-51.5632	234.557	-73.3321	552.031	389.13	216.242	139.473	139.473	139.473	-104.695	1.54135	-33.7395	42.6137	2.10231	-4.94456	-1.14451	0.381706	1.68211	505.781	117.582	5.97904	0	0	-0.194075
767	0	22.7199	0	0	27.1884	4.1452	-32.2973	-0.304003	0.0426687	-0.0194903	-28.5798	-2.71E-15	7.50037	0	0	0.0525058	-4.06173	-20.3997	4.50677	549.286	370.81	670.268	375.421	375.421	375.421	-52.3739	236.067	-74.4472	534.355	388.54	213.215	139.473	139.473	139.473	-102.499	2.18785	-33.5557	42.8881	1.86667	-4.7424	-1.16675	0.381091	1.85216	435.924	101.772	0.512833	0	0	-0.35633
768	0	23.1076	0	0	28.1014	4.41788	-33.5723	-0.266478	0.00916549	0.0208783	-27.0602	-5.24E-15	3.90976	0	0	0.0567983	-4.08917	-20.7513	4.09825	548.91	371.44	666.843	372.423	372.423	372.424	-52.8259	237.189	-75.8254	516.108	388.136	210.965	139.473	139.473	139.473	-100.635	2.9039	-33.4694	43.389	1.84819	-4.16872	-1.12455	0.315038	1.98428	393.028	85.0897	-5.56399	0	0	-0.487573
769	0	23.6745	0	0	29.3212	4.71491	-34.9188	-0.223308	-0.0155553	0.0483011	-24.0599	6.43E-15	0.993702	0	0	0.0536479	-4.05826	-21.0422	3.26369	547.364	372.154	663.205	369.315	369.315	369.315	-52.8358	237.939	-77.4098	497.633	387.891	209.399	139.473	139.473	139.473	-99.121	3.6939	-33.4552	44.103	2.12326	-3.33351	-0.915849	0.132068	2.06216	343.942	57.1722	-10.6837	0	0	-0.509297
770	0	24.3786	0	0	30.779	5.01479	-36.2341	-0.182297	-0.0332412	0.0640655	-20.4507	4.99E-15	-1.20841	0	0	0.0456549	-3.97203	-21.2068	2.14168	544.565	372.926	659.31	366.344	366.344	366.343	-52.4058	238.359	-79.1351	479.183	387.777	208.352	139.473	139.473	139.473	-97.9373	4.54776	-33.4927	44.9219	2.65579	-2.36233	-0.530161	-0.118423	2.09885	272.736	18.0639	-12.8825	0	0	-0.376199
771	0	25.1753	0	0	32.3862	5.29428	-37.4208	-0.150783	-0.0443892	0.068002	-17.0898	8.67E-16	-2.68008	0	0	0.0367503	-3.84025	-21.1762	0.939311	540.536	373.737	655.154	363.696	363.696	363.696	-51.6232	238.509	-80.9161	460.921	387.762	207.643	139.473	139.473	139.473	-97.0402	5.43426	-33.5659	45.6609	3.30237	-1.37509	-0.136217	-0.26587	2.16786	205.063	-13.3027	-11.1238	0	0	-0.19455
772	0	26.0223	0	0	34.0502	5.53518	-38.4139	-0.131584	-0.0499973	0.0624233	-14.4466	5.60E-16	-3.51841	0	0	0.029499	-3.69715	-20.9015	-0.136927	535.359	374.556	650.81	361.462	361.462	361.462	-50.6239	238.457	-82.6594	442.924	387.816	207.122	139.473	139.473	139.473	-96.3777	6.30973	-33.6624	46.1551	3.93246	-0.484492	0.127362	-0.270948	2.28856	159.273	-32.9099	-6.33336	0	0	-0.0546998
773	0	26.8805	0	0	35.6877	5.72861	-39.1916	-0.123864	-0.0527553	0.0523297	-12.6398	1.99E-15	-3.96747	0	0	0.0244385	-3.5951	-20.3692	-0.944141	529.133	375.331	646.411	359.655	359.655	359.655	-49.5518	238.272	-84.282	425.201	387.908	206.686	139.473	139.473	139.473	-95.897	7.13046	-33.7719	46.337	4.51427	0.209859	0.258411	-0.243988	2.41842	125.932	-53.5605	-0.178473	0	0	0.0495803
774	0	27.7179	0	0	37.2322	5.8727	-39.7598	-0.124766	-0.0550068	0.0418558	-11.548	2.69E-15	-4.24199	0	0	0.0210643	-3.5785	-19.6006	-1.41803	521.977	375.995	642.113	358.247	358.247	358.247	-48.5388	238.018	-85.7161	407.724	388.006	206.282	139.473	139.473	139.473	-95.5503	7.85678	-33.8857	46.2381	5.09091	0.631093	0.307129	-0.299999	2.523	93.2616	-85.6572	6.13056	0	0	0.133872
775	0	28.5126	0	0	38.6338	5.96819	-40.1312	-0.131864	-0.0576717	0.0331256	-11.0008	-9.73E-16	-4.44216	0	0	0.0187805	-3.66138	-18.642	-1.5565	514.036	376.478	638.059	357.218	357.218	357.218	-47.7049	237.754	-86.9057	390.45	388.085	205.903	139.473	139.473	139.473	-95.2978	8.45145	-33.997	45.9446	5.70099	0.724936	0.316174	-0.471251	2.61014	61.5859	-128.361	11.948	0	0	0.197917
776	0	29.251	0	0	39.8553	6.01624	-40.3165	-0.144183	-0.0601015	0.0262728	-10.8808	-1.44E-15	-4.55067	0	0	0.0171349	-3.8227	-17.5482	-1.39659	505.465	376.72	634.353	356.582	356.582	356.582	-47.1597	237.529	-87.8064	373.34	388.126	205.573	139.473	139.473	139.473	-95.1067	8.87986	-34.1017	45.5437	6.31437	0.454996	0.310825	-0.679554	2.71126	41.4958	-167.366	16.6759	0	0	0.228921
777	0	29.9233	0	0	40.87	6.01929	-40.3283	-0.161295	-0.061253	0.0208584	-11.0883	2.24E-15	-4.52469	0	0	0.015609	-4.02202	-16.367	-0.995697	496.4	376.685	631.067	356.396	356.396	356.396	-46.9941	237.381	-88.3933	356.354	388.117	205.341	139.473	139.473	139.473	-94.9476	9.11631	-34.1984	45.0815	6.83262	-0.192573	0.326638	-0.781165	2.84961	39.638	-181.254	19.8098	0	0	0.213332
778	0	30.5168	0	0	41.6599	5.9829	-40.188	-0.18246	-0.061098	0.0172209	-11.515	-2.03E-15	-4.39792	0	0	0.0136687	-4.22742	-15.125	-0.412571	486.932	376.374	628.263	356.706	356.706	356.706	-47.2665	237.337	-88.6719	339.454	388.055	205.276	139.473	139.473	139.473	-94.788	9.15275	-34.2876	44.5456	7.15869	-1.1922	0.428453	-0.704521	2.98941	46.3763	-160.006	21.1582	0	0	0.16807
779	0	31.015	0	0	42.213	5.91497	-39.9247	-0.205941	-0.0607351	0.0167155	-12.0138	-2.22E-15	-4.28378	0	0	0.0109634	-4.42887	-13.8216	0.315553	477.123	375.826	626.012	357.493	357.493	357.493	-48.0009	237.414	-88.6765	322.606	387.941	205.458	139.473	139.473	139.473	-94.5899	9.00034	-34.3696	43.8673	7.2675	-2.46892	0.636619	-0.59082	3.03878	47.9846	-125.858	20.8258	0	0	0.131032
780	0	31.4007	0	0	42.5201	5.82282	-39.5642	-0.229753	-0.0600606	0.0196583	-12.4547	8.99E-15	-4.20477	0	0	0.00741349	-4.61757	-12.4326	1.18216	467.03	375.115	624.366	358.652	358.652	358.652	-49.2014	237.622	-88.4555	305.792	387.785	205.98	139.473	139.473	139.473	-94.3107	8.68209	-34.444	42.9418	7.19353	-3.90915	0.882679	-0.539879	2.97442	44.6135	-96.1421	18.8156	0	0	0.111086
781	0	31.6565	0	0	42.5731	5.7121	-39.1259	-0.252364	-0.0575535	0.0251058	-12.7733	-1.69E-16	-4.06888	0	0	0.00303664	-4.76791	-10.9243	2.19052	456.71	374.327	623.34	360.036	360.036	360.036	-50.8616	237.971	-88.0609	289.006	387.602	206.932	139.473	139.473	139.473	-93.9045	8.2276	-34.5084	41.6588	6.97692	-5.37797	1.04438	-0.536377	2.85086	48.6652	-72.6729	15.0566	0	0	0.126183
782	0	31.7638	0	0	42.366	5.5885	-38.63	-0.272106	-0.051894	0.0316427	-12.9227	2.51E-15	-3.77763	0	0	-0.00212628	-4.84183	-9.27229	3.31534	446.205	373.551	622.912	361.506	361.506	361.506	-52.9586	238.471	-87.5484	272.259	387.415	208.398	139.473	139.473	139.473	-93.3237	7.6745	-34.5578	39.9502	6.6422	-6.73403	1.01792	-0.510564	2.75564	71.6831	-49.9718	9.802	0	0	0.232644
783	0	31.699	0	0	41.8968	5.46007	-38.1071	-0.287032	-0.0434612	0.0385652	-12.8538	6.51E-15	-3.33075	0	0	-0.0078415	-4.80694	-7.47701	4.47458	435.526	372.851	623.049	362.991	362.991	362.991	-55.4461	239.127	-86.9821	255.569	387.254	210.446	139.473	139.473	139.473	-92.5202	7.07076	-34.5848	37.8317	6.2018	-7.85086	0.819058	-0.417418	2.73444	104.083	-25.3487	3.75717	0	0	0.426831
784	0	31.4351	0	0	41.1667	5.33703	-37.599	-0.295054	-0.0349122	0.0464223	-12.5067	-1.76E-15	-2.86654	0	0	-0.0135213	-4.65386	-5.56765	5.54065	424.669	372.265	623.736	364.481	364.481	364.481	-58.2623	239.949	-86.4289	238.96	387.155	213.119	139.473	139.473	139.473	-91.4503	6.46932	-34.5799	35.4048	5.66618	-8.64145	0.584042	-0.271723	2.75992	114.684	-2.44553	-2.08947	0	0	0.548915
785	0	30.9472	0	0	40.1775	5.22901	-37.147	-0.29497	-0.029358	0.0557989	-11.8556	3.52E-15	-2.53794	0	0	-0.0184464	-4.40051	-3.5929	6.38585	413.664	371.799	624.985	365.991	365.991	365.991	-61.3551	240.939	-85.9425	222.47	387.153	216.431	139.473	139.473	139.473	-90.08	5.91472	-34.5334	32.8154	5.05392	-9.07076	0.437245	-0.121519	2.78072	80.1364	13.1307	-6.71567	0	0	0.425332
786	0	30.2177	0	0	38.9296	5.14213	-36.7794	-0.287115	-0.0290116	0.0666548	-10.9374	-2.84E-15	-2.42739	0	0	-0.0220973	-4.0827	-1.60725	6.92338	402.611	371.448	626.823	367.522	367.522	367.522	-64.7063	242.101	-85.5486	206.16	387.279	220.369	139.473	139.473	139.473	-88.3892	5.43191	-34.4376	30.204	4.39416	-9.15157	0.409048	-0.00808069	2.76685	1.49912	18.4393	-9.12552	0	0	0.0443363
787	0	29.2375	0	0	37.421	5.07836	-36.5073	-0.273095	-0.0345975	0.0779594	-9.83473	-6.70E-15	-2.52179	0	0	-0.0242958	-3.73903	0.33833	7.11881	391.665	371.205	629.26	369.067	369.067	369.067	-68.3401	243.428	-85.2439	190.111	387.547	224.887	139.473	139.473	139.473	-86.3712	5.02474	-34.2882	27.6785	3.72303	-8.93196	0.454707	0.0567627	2.70866	-102.06	14.9804	-8.54084	0	0	-0.454207
788	0	28.0033	0	0	35.648	5.03684	-36.3291	-0.255089	-0.0456739	0.0884453	-8.64869	-5.50E-16	-2.75413	0	0	-0.0251284	-3.40017	2.19976	6.97866	381.004	371.074	632.271	370.62	370.62	370.62	-72.3195	244.9	-85.0093	174.424	387.955	229.909	139.473	139.473	139.473	-84.0289	4.68271	-34.087	25.3145	3.08095	-8.48177	0.536874	0.0875346	2.60624	-214.227	7.12649	-4.76487	0	0	-0.933016
789	0	26.5143	0	0	33.6055	5.01533	-36.2364	-0.235269	-0.0610395	0.0971509	-7.48723	-6.17E-15	-3.04454	0	0	-0.0248638	-3.08522	3.94028	6.5389	370.804	371.069	635.795	372.179	372.179	372.179	-76.7413	246.476	-84.8232	159.204	388.479	235.341	139.473	139.473	139.473	-81.3705	4.38875	-33.8436	23.164	2.51229	-7.87676	0.668052	0.0975043	2.45301	-332.256	-2.78749	1.79005	0	0	-1.34194
790	0	24.7725	0	0	31.2888	5.01035	-36.215	-0.215739	-0.0785611	0.103532	-6.48179	7.61E-16	-3.29433	0	0	-0.0240301	-2.80148	5.53132	5.86408	361.234	371.219	639.733	373.737	373.737	373.737	-81.7373	248.09	-84.6658	144.555	389.077	241.068	139.473	139.473	139.473	-78.4063	4.12356	-33.5749	21.2576	2.05445	-7.17797	0.882345	0.0927566	2.24722	-460.297	-14.7189	10.2142	0	0	-1.67678
791	0	22.7855	0	0	28.697	5.01637	-36.2409	-0.198885	-0.0947304	0.106496	-5.82206	-7.11E-15	-3.35545	0	0	-0.0236815	-2.54516	6.95335	5.05102	352.473	371.554	643.956	375.281	375.281	375.281	-87.4712	249.646	-84.5186	130.568	389.695	246.973	139.473	139.473	139.473	-75.1485	3.86863	-33.3041	19.6015	1.71834	-6.42016	1.17885	0.0788458	2.00553	-594.95	-28.6228	19.3174	0	0	-1.91446
792	0	20.5698	0	0	25.8393	5.0257	-36.2811	-0.187013	-0.105211	0.104089	-5.73016	-5.08E-15	-3.06259	0	0	-0.0254362	-2.30412	8.19439	4.22209	344.712	372.102	648.301	376.8	376.8	376.8	-94.1237	251.013	-84.3653	117.31	390.279	252.945	139.473	139.473	139.473	-71.6126	3.61151	-33.057	18.1805	1.47957	-5.62511	1.49097	0.0645151	1.75512	-717.542	-42.4769	27.6507	0	0	-2.00297
793	0	18.1541	0	0	22.7433	5.03015	-36.3003	-0.181703	-0.106042	0.0938687	-6.40374	-1.69E-16	-2.29599	0	0	-0.0311293	-2.06265	9.24564	3.50175	338.134	372.872	652.588	378.304	378.304	378.304	-101.859	252.026	-84.2006	104.819	390.777	258.898	139.473	139.473	139.473	-67.8196	3.35276	-32.8559	16.9707	1.29116	-4.83113	1.7176	0.0511216	1.52003	-800.958	-54.0974	33.6805	0	0	-1.89947
794	0	15.5817	0	0	19.462	5.02392	-36.2735	-0.183073	-0.0950987	0.0746019	-7.93977	-1.69E-16	-1.04158	0	0	-0.041899	-1.80644	10.0969	2.98476	332.886	373.855	656.63	379.831	379.832	379.832	-110.782	252.488	-84.0384	93.088	391.157	264.787	139.473	139.473	139.473	-63.8005	3.1094	-32.7137	15.9572	1.10882	-4.11093	1.79111	0.0397471	1.31088	-826.545	-60.8713	36.0507	0	0	-1.6079
795	0	12.9138	0	0	16.0773	5.00597	-36.1961	-0.189783	-0.0732825	0.0477735	-10.2955	-1.69E-15	0.570304	0	0	-0.0571484	-1.5266	10.735	2.71557	329.046	375.026	660.252	381.44	381.44	381.44	-120.905	252.192	-83.9077	82.077	391.403	270.621	139.473	139.473	139.473	-59.6032	2.90953	-32.6285	15.1441	0.912854	-3.56087	1.7353	0.0362083	1.12353	-799.523	-60.6715	34.1775	0	0	-1.1958
796	0	10.2319	0	0	12.6974	4.98012	-36.0843	-0.199337	-0.0444592	0.0178526	-13.2681	6.77E-16	2.29232	0	0	-0.0739719	-1.22185	11.1479	2.6938	326.635	376.352	663.298	383.187	383.186	383.186	-132.128	250.948	-83.8307	71.7269	391.522	276.466	139.473	139.473	139.473	-55.2982	2.77923	-32.5844	14.548	0.713652	-3.26642	1.65146	0.051845	0.949656	-747.276	-51.9718	28.5019	0	0	-0.762265
797	0	7.6358	0	0	9.44914	4.95277	-35.9657	-0.209479	-0.0137342	-0.010119	-16.5656	2.54E-15	3.87122	0	0	-0.0880265	-0.898023	11.331	2.90186	325.642	377.801	665.637	385.102	385.102	385.101	-144.24	248.612	-83.797	61.9884	391.543	282.426	139.473	139.473	139.473	-50.98	2.72977	-32.5559	14.1797	0.540927	-3.26398	1.61528	0.0850816	0.783924	-694.764	-36.5167	20.3916	0	0	-0.375437
798	0	5.23483	0	0	6.46482	4.93108	-35.8714	-0.218961	0.0144475	-0.0331034	-19.8701	2.71E-15	5.14158	0	0	-0.0950514	-0.565304	11.2908	3.3255	326.048	379.343	667.169	387.184	387.184	387.184	-156.925	245.131	-83.7526	52.8428	391.508	288.615	139.473	139.473	139.473	-46.7591	2.75266	-32.5162	14.0341	0.42647	-3.53041	1.57626	0.11465	0.632102	-638.949	-19.2755	11.5232	0	0	-0.0585203
799	0	3.13288	0	0	3.86559	4.92375	-35.8394	-0.227665	0.0359733	-0.0491032	-22.8901	4.06E-15	5.9555	0	0	-0.0922566	-0.234921	11.0412	3.9452	327.81	380.958	667.821	389.406	389.406	389.406	-169.8	240.561	-83.6038	44.3099	391.472	295.135	139.473	139.473	139.473	-42.7488	2.82246	-32.4454	14.0956	0.391889	-4.01072	1.4931	0.112819	0.500879	-578.62	-6.34784	3.76076	0	0	0.174095
800	0	1.41389	0	0	1.74588	4.9412	-35.9154	-0.235958	0.0474932	-0.0565868	-25.3823	2.71E-15	6.17826	0	0	-0.0792878	0.0848922	10.5994	4.72585	330.846	382.632	667.558	391.731	391.731	391.731	-182.455	235.077	-83.2338	36.4467	391.482	302.054	139.473	139.473	139.473	-39.049	2.9044	-32.3355	14.3439	0.440263	-4.64576	1.37556	0.0593594	0.392986	-522.936	-2.86425	-1.2471	0	0	0.330159
801	0	0.132085	0	0	0.163565	4.99376	-36.1433	-0.244584	0.0475762	-0.0548234	-27.2153	6.09E-15	5.75884	0	0	-0.0585805	0.392742	9.98517	5.61949	335.04	384.354	666.369	394.12	394.12	394.12	-194.508	228.957	-82.5379	29.3432	391.576	309.393	139.473	139.473	139.473	-35.7329	2.96598	-32.1894	14.7512	0.551448	-5.38411	1.26066	-0.0424162	0.310102	-484.378	-10.5861	-2.50591	0	0	0.439865
802	0	-0.692717	0	0	-0.862356	5.08926	-36.554	-0.253932	0.0371645	-0.0442835	-28.3631	5.41E-15	4.76989	0	0	-0.034332	0.694822	9.22038	6.57606	340.261	386.12	664.273	396.537	396.537	396.537	-205.63	222.531	-81.4786	23.1153	391.769	317.117	139.473	139.473	139.473	-32.8399	2.98886	-32.0183	15.2806	0.686243	-6.18137	1.17863	-0.160049	0.254827	-470.347	-26.2491	0.0978168	0	0	0.535015
803	0	-1.07524	0	0	-1.34919	5.23149	-37.1575	-0.263871	0.018843	-0.0263453	-28.9042	4.06E-15	3.37081	0	0	-0.0108983	1.0007	8.32834	7.55321	346.375	387.931	661.318	398.934	398.934	398.934	-215.582	216.125	-80.1322	17.8929	392.053	325.138	139.473	139.473	139.473	-30.3742	2.97544	-31.8372	15.8903	0.802527	-6.99371	1.12531	-0.248295	0.232452	-478.207	-42.9225	5.92855	0	0	0.630535
804	0	-1.06025	0	0	-1.34447	5.4201	-37.9429	-0.273807	-0.00388595	-0.00317718	-28.9986	-1.35E-15	1.76908	0	0	0.00862564	1.31635	7.33115	8.51705	353.258	389.789	657.589	401.237	401.238	401.237	-224.225	210.005	-78.6945	13.8087	392.407	333.326	139.473	139.473	139.473	-28.3101	2.94739	-31.6623	16.547	0.877541	-7.77409	1.06732	-0.27851	0.253079	-496.698	-53.2225	13.8083	0	0	0.725804
805	0	-0.713195	0	0	-0.916231	5.65176	-38.8847	-0.282705	-0.0280857	0.0233916	-28.8333	-5.41E-15	0.121359	0	0	0.0229391	1.63977	6.24624	9.43476	360.795	391.694	653.214	403.343	403.343	403.343	-231.515	204.343	-77.4412	10.9889	392.801	341.523	139.473	139.473	139.473	-26.6047	2.93738	-31.5106	17.2413	0.92111	-8.47622	0.974949	-0.276324	0.315433	-515.513	-55.8126	22.5007	0	0	0.822484
806	0	-0.107968	0	0	-0.140826	5.92049	-39.9462	-0.28878	-0.0524387	0.0520904	-28.5355	-2.71E-15	-1.54095	0	0	0.0321261	1.96548	5.08425	10.267	368.871	393.64	648.356	405.126	405.126	405.126	-237.466	199.235	-76.6691	9.54841	393.204	349.555	139.473	139.473	139.473	-25.2115	2.98026	-31.3988	17.9912	0.964089	-9.06112	0.848665	-0.316243	0.405162	-531.307	-57.1797	31.2364	0	0	0.929362
807	0	0.685133	0	0	0.908892	6.21637	-41.0774	-0.290016	-0.0766725	0.0820624	-28.154	-5.41E-15	-3.26698	0	0	0.0371228	2.29724	3.85006	10.968	377.375	395.615	643.192	406.47	406.47	406.47	-242.099	194.746	-76.6534	9.58623	393.593	357.241	139.473	139.473	139.473	-24.0919	3.10755	-31.3409	18.8285	1.02217	-9.49791	0.723664	-0.483074	0.494746	-549.177	-69.7751	39.9308	0	0	1.05771
808	0	1.60922	0	0	2.17281	6.52302	-42.2092	-0.284832	-0.10049	0.112234	-27.6746	-4.06E-15	-5.1029	0	0	0.0394554	2.66205	2.54623	11.4959	386.214	397.598	637.889	407.287	407.288	407.287	-245.388	190.965	-77.6292	11.1814	393.944	364.388	139.473	139.473	139.473	-23.2236	3.3461	-31.3459	19.7733	1.04697	-9.75763	0.65393	-0.798349	0.567928	-578.419	-104.707	48.9114	0	0	1.20409
809	0	2.62687	0	0	3.6079	6.81646	-43.2549	-0.272457	-0.122982	0.140269	-27.044	1.49E-14	-7.04303	0	0	0.0409261	3.11355	1.17664	11.8285	395.33	399.57	632.585	407.542	407.541	407.542	-247.24	188.034	-79.778	14.3875	394.237	370.795	139.473	139.473	139.473	-22.6027	3.71765	-31.4179	20.8105	0.890917	-9.80502	0.66954	-1.15935	0.640187	-622.458	-165.223	58.5708	0	0	1.31702
810	0	3.71949	0	0	5.18486	7.0679	-44.1227	-0.253134	-0.142389	0.163022	-26.2013	-2.71E-15	-8.99787	0	0	0.0430154	3.71424	-0.252766	11.9752	404.712	401.52	627.4	407.241	407.242	407.241	-247.511	186.135	-83.1833	19.2274	394.454	376.269	139.473	139.473	139.473	-22.243	4.23502	-31.5567	21.8974	0.327694	-9.5942	0.745951	-1.32154	0.780707	-671.932	-239.55	68.2631	0	0	1.32883
811	0	4.87929	0	0	6.87749	7.25153	-44.7404	-0.228385	-0.15562	0.176378	-25.1173	2.71E-15	-10.7345	0	0	0.0460753	4.49446	-1.73826	11.969	414.377	403.442	622.479	406.429	406.429	406.429	-246.056	185.452	-87.7546	25.6899	394.577	380.639	139.473	139.473	139.473	-22.1706	4.89363	-31.7569	23.02	-0.833043	-9.08078	0.759395	-0.946661	1.06511	-693.079	-293.498	75.7527	0	0	1.3167
812	0	6.0965	0	0	8.65177	7.35701	-45.0892	-0.200797	-0.158799	0.176231	-23.7961	2.71E-15	-11.8795	0	0	0.0486285	5.39477	-3.28806	11.8295	424.316	405.315	618.051	405.104	405.104	405.103	-242.793	186.141	-93.1646	33.7283	394.594	383.78	139.473	139.473	139.473	-22.4187	5.66214	-32.0046	24.2805	-2.55216	-8.26497	0.508978	0.317721	1.4776	-629.469	-256.565	77.8106	0	0	1.58323
813	0	7.3468	0	0	10.4627	7.40214	-45.2372	-0.173107	-0.150518	0.161844	-22.2437	1.35E-15	-12.103	0	0	0.0480027	6.21215	-4.93448	11.5021	434.412	407.071	614.481	403.008	403.008	403.008	-237.738	188.297	-98.8863	43.2598	394.496	385.647	139.473	139.473	139.473	-23.0215	6.48233	-32.2744	25.9444	-4.37549	-7.25262	-0.125909	2.449	1.86055	-443.588	-62.7769	73.1803	0	0	1.93605
814	0	8.5866	0	0	12.2638	7.43377	-45.3404	-0.146772	-0.135225	0.141077	-20.4458	0	-11.3631	0	0	0.0430912	6.61142	-6.73413	10.8175	444.366	408.581	612.246	399.494	399.494	399.494	-230.979	191.928	-104.378	54.1677	394.283	386.272	139.473	139.473	139.473	-24.0066	7.2894	-32.5332	28.3634	-5.45961	-6.28129	-0.895837	4.57651	2.2352	-196.918	258.478	64.7463	0	0	1.04306
815	0	9.76573	0	0	14.0244	7.50698	-45.5778	-0.121334	-0.124883	0.131648	-18.409	4.06E-15	-10.2042	0	0	0.0365121	6.27074	-8.73306	9.53481	453.747	409.706	611.745	394.057	394.057	394.057	-222.624	196.884	-109.32	66.3132	393.96	385.729	139.473	139.473	139.473	-25.383	8.04757	-32.7521	31.8155	-4.97816	-5.66945	-1.06327	4.93437	2.81672	-79.5849	484.2	58.6492	0	0	-0.778855
816	0	10.8608	0	0	15.7406	7.64105	-46.0073	-0.0951343	-0.137776	0.154978	-16.1699	0	-9.96031	0	0	0.0325055	5.1653	-10.898	7.52469	462.233	410.436	612.959	387.467	387.467	387.467	-212.799	202.77	-113.708	79.5713	393.536	384.041	139.473	139.473	139.473	-27.1316	8.7737	-32.9282	36.3598	-2.83053	-5.65044	0.0489954	1.67516	2.903	-289.363	256.918	62.0045	0	0	1.52377
817	0	11.9159	0	0	17.4209	7.76447	-46.3968	-0.0693191	-0.182744	0.212365	-13.9292	2.71E-15	-11.6826	0	0	0.0353905	3.86783	-13.0922	5.03749	470.032	410.943	615.143	381.628	381.628	381.628	-201.797	208.949	-117.633	93.8979	393.021	381.09	139.473	139.473	139.473	-29.2101	9.50863	-33.1037	41.5533	-0.277359	-5.97839	1.80885	-5.16004	0.632938	-744.818	-539.824	81.8162	0	0	7.41602
818	0	13.0436	0	0	19.0403	7.7102	-46.2262	-0.0551471	-0.218456	0.25132	-12.4773	-1.35E-15	-13.0657	0	0	0.0475334	3.47166	-15.1853	2.76912	478.057	411.386	616.997	377.384	377.384	377.384	-190.275	214.757	-120.829	109.379	392.414	376.629	139.473	139.473	139.473	-31.5836	10.2245	-33.3593	46.0515	0.337054	-5.4969	3.2912	-9.72971	-1.53671	-1124.49	-1112.79	101.86	0	0	6.84849
819	0	14.3177	0	0	20.5312	7.37878	-45.1607	-0.0658507	-0.174777	0.198207	-12.6139	-5.41E-15	-9.50996	0	0	0.0530637	4.56876	-17.1553	1.49742	487.331	411.752	617.936	374.57	374.57	374.57	-179.063	219.906	-122.622	126.123	391.727	370.568	139.473	139.473	139.473	-34.2548	10.7769	-33.7442	48.7703	-2.07458	-3.42246	3.88254	-4.83469	1.35492	-1060.24	-419.728	82.1306	0	0	4.05808
820	0	15.6532	0	0	21.8623	6.90597	-43.5668	-0.0863278	-0.108335	0.117759	-13.1831	2.03E-15	-4.71017	0	0	0.0440307	6.35996	-19.0202	1.377	497.848	411.936	619.025	373.693	373.692	373.693	-168.513	224.505	-122.738	144.028	391.007	363.225	139.473	139.473	139.473	-37.2354	11.0536	-34.2183	50.5031	-5.73357	-0.939828	2.43598	1.43067	3.73922	-550.642	297.723	41.3744	0	0	3.76429
821	0	16.9039	0	0	23.0539	6.48032	-42.054	-0.101102	-0.0723177	0.0725093	-13.1782	-6.77E-16	-1.91278	0	0	0.032782	7.79645	-20.8052	1.81038	508.552	411.79	621.439	374.116	374.116	374.116	-158.511	228.574	-121.644	162.857	390.292	355.046	139.473	139.473	139.473	-40.494	11.0953	-34.7273	52.1488	-8.64251	0.914169	0.849517	4.0625	3.93279	-147.138	418.718	22.7318	0	0	2.22009
822	0	17.9819	0	0	24.1261	6.18264	-40.9504	-0.110282	-0.0641244	0.0659119	-12.7848	-6.77E-16	-0.661508	0	0	0.0248482	8.44584	-22.5344	2.23441	518.519	411.198	625.507	374.488	374.488	374.488	-148.957	231.967	-119.936	182.432	389.599	346.308	139.473	139.473	139.473	-43.9742	10.9976	-35.2595	53.8438	-10.1138	2.01421	0.422434	3.68643	3.42575	-56.8451	192.762	29.0225	0	0	0.537643
823	0	18.8741	0	0	25.0852	6.00405	-40.2696	-0.120695	-0.068394	0.0794708	-12.642	1.35E-15	0.0111841	0	0	0.0199794	8.38162	-24.1882	2.49673	527.445	410.148	630.978	374.305	374.305	374.305	-139.916	234.555	-117.955	202.697	388.951	337.127	139.473	139.473	139.473	-47.63	10.8137	-35.8331	55.4294	-10.3278	2.52422	0.755704	2.1062	2.86887	-124.529	-36.6249	42.7466	0	0	0.340225
824	0	19.6108	0	0	25.9319	5.90097	-39.8702	-0.13722	-0.0740047	0.0967537	-13.1296	1.69E-16	0.508983	0	0	0.0173371	7.86987	-25.707	2.69827	535.398	408.715	637.41	373.821	373.821	373.821	-131.532	236.297	-115.812	223.686	388.385	327.559	139.473	139.473	139.473	-51.4384	10.5433	-36.4729	56.7316	-9.728	2.60134	1.12926	0.618849	2.36309	-178.235	-135.74	49.9637	0	0	0.610448
825	0	20.2334	0	0	26.6661	5.82955	-39.5907	-0.161106	-0.0753272	0.108773	-14.241	8.46E-16	0.925975	0	0	0.0159118	7.16587	-27.0244	2.96137	542.486	406.988	644.371	373.377	373.377	373.377	-123.925	237.227	-113.523	245.466	387.952	317.682	139.473	139.473	139.473	-55.3925	10.1579	-37.1955	57.639	-8.70634	2.36519	1.13733	-0.215912	1.95664	-144.034	-123.096	45.8736	0	0	0.526776
826	0	20.773	0	0	27.2873	5.76104	-39.3203	-0.191	-0.0708062	0.112591	-15.7628	-3.30E-15	1.26518	0	0	0.0147913	6.43678	-28.0891	3.29761	548.677	405.027	651.498	373.085	373.085	373.085	-117.133	237.422	-111.118	268.09	387.703	307.625	139.473	139.473	139.473	-59.4911	9.62988	-38.0044	58.1264	-7.50026	1.92817	0.773458	-0.399819	1.69681	-30.0915	-58.1033	31.9988	0	0	0.203949
827	0	21.2431	0	0	27.7961	5.68438	-39.0153	-0.2246	-0.0616281	0.108911	-17.4657	-3.68E-15	1.46015	0	0	0.0134574	5.76287	-28.87	3.59941	553.782	402.87	658.484	372.873	372.873	372.873	-111.102	236.974	-108.664	291.57	387.681	297.565	139.473	139.473	139.473	-63.7296	8.94977	-38.8885	58.246	-6.20826	1.4117	0.243044	-0.200927	1.56804	118.518	10.1985	12.7504	0	0	-0.0331476
828	0	21.6433	0	0	28.1945	5.60105	-38.6807	-0.259918	-0.0494399	0.0988783	-19.1987	7.19E-15	1.46885	0	0	0.0117116	5.16866	-29.3519	3.70832	557.54	400.543	665.072	372.614	372.614	372.614	-105.699	235.99	-106.248	315.868	387.914	287.71	139.473	139.473	139.473	-68.0978	8.12941	-39.8222	58.0866	-4.85229	0.940269	-0.246171	0.107776	1.52054	260.349	59.4484	-7.84932	0	0	-0.0711618
829	0	21.9668	0	0	28.4864	5.51814	-38.3445	-0.295933	-0.0349256	0.0826412	-20.9103	2.54E-15	1.3532	0	0	0.0094582	4.6525	-29.5292	3.48869	559.722	398.073	671.049	372.208	372.208	372.208	-100.743	234.585	-103.953	340.9	388.412	278.279	139.473	139.473	139.473	-72.5794	7.199	-40.7676	57.7269	-3.43694	0.628257	-0.582256	0.368382	1.51846	375.283	89.7971	-27.0999	0	0	0.0442264
830	0	22.2078	0	0	28.6789	5.44342	-38.0388	-0.33172	-0.0175479	0.0594044	-22.563	5.92E-15	1.29666	0	0	0.00656134	4.20389	-29.4016	2.86687	560.19	395.509	676.252	371.616	371.616	371.616	-96.0358	232.883	-101.829	366.534	389.161	269.492	139.473	139.473	139.473	-77.15	6.20304	-41.676	57.2078	-1.98509	0.566761	-0.749195	0.529236	1.54854	462.136	109.304	-42.8906	0	0	0.254849
831	0	22.3642	0	0	28.7818	5.38299	-37.7896	-0.366365	0.00363762	0.0283751	-24.1125	-3.60E-15	1.53737	0	0	0.00300701	3.80999	-28.974	1.83683	558.917	392.917	680.576	370.868	370.868	370.868	-91.3897	231.008	-99.8879	392.583	390.127	261.559	139.473	139.473	139.473	-81.7748	5.19602	-42.4927	56.5294	-0.547843	0.812202	-0.776562	0.589083	1.60313	526.01	121.866	-53.1097	0	0	0.537677
832	0	22.4398	0	0	28.8078	5.34053	-37.6136	-0.398538	0.0296283	-0.0105163	-25.4709	1.69E-16	2.31299	0	0	-0.000935879	3.45739	-28.2601	0.450427	555.989	390.382	683.977	370.046	370.046	370.046	-86.6607	229.074	-98.1053	418.796	391.257	254.671	139.473	139.473	139.473	-86.4049	4.23646	-43.1633	55.668	0.809086	1.37905	-0.704948	0.56403	1.6672	570.947	125.584	-56.4136	0	0	0.878116
833	0	22.4441	0	0	28.7716	5.31674	-37.5145	-0.426935	0.0610669	-0.0568775	-26.5329	-2.95E-15	3.79389	0	0	-0.0046807	3.13277	-27.2874	-1.19659	551.603	387.989	686.472	369.269	369.269	369.269	-81.773	227.177	-96.427	444.857	392.487	248.978	139.473	139.473	139.473	-90.9785	3.37786	-43.642	54.5998	2.03028	2.23822	-0.579828	0.481073	1.73084	601.036	116.669	-53.0043	0	0	1.24672
834	0	22.3926	0	0	28.6898	5.30907	-37.4826	-0.450242	0.0978971	-0.109789	-27.1693	-4.65E-15	6.03128	0	0	-0.00755403	2.82351	-26.1007	-2.98142	546.052	385.815	688.129	368.671	368.671	368.671	-76.7311	225.393	-94.7828	470.38	393.746	244.578	139.473	139.473	139.473	-95.424	2.6591	-43.8979	53.3217	3.08533	3.3212	-0.441338	0.363811	1.78609	620.74	91.9356	-45.0219	0	0	1.60262
835	0	22.3072	0	0	28.5805	5.31152	-37.4928	-0.46726	0.139434	-0.168291	-27.2407	4.06E-15	8.9561	0	0	-0.00921107	2.51989	-24.7626	-4.77239	539.707	383.908	689.061	368.382	368.382	368.382	-71.6155	223.768	-93.1042	494.925	394.969	241.496	139.473	139.473	139.473	-99.6667	2.09734	-43.9202	51.8619	3.96288	4.53146	-0.324844	0.227844	1.81997	637.162	50.24	-35.7398	0	0	1.91384
836	0	22.2135	0	0	28.4624	5.31514	-37.5079	-0.477085	0.18434	-0.231162	-26.6275	-1.02E-15	12.3897	0	0	-0.00997925	2.21786	-23.3499	-6.44757	532.983	382.29	689.396	368.513	368.513	368.513	-66.5631	222.333	-91.3425	518.01	396.096	239.671	139.473	139.473	139.473	-103.633	1.6869	-43.7179	50.2799	4.65997	5.76059	-0.247833	0.084729	1.8166	657.385	-6.27792	-28.3235	0	0	2.15625
837	0	22.138	0	0	28.3524	5.30936	-37.4838	-0.478952	0.230629	-0.296133	-25.2455	-4.74E-15	16.0694	0	0	-0.0108869	1.91985	-21.9468	-7.90688	526.306	380.951	689.267	369.131	369.131	369.131	-61.7394	221.108	-89.4804	539.14	397.077	238.949	139.473	139.473	139.473	-107.256	1.40415	-43.3177	48.6602	5.17784	6.90265	-0.204453	-0.0554978	1.75782	684.506	-72.4175	-24.6232	0	0	2.29696
838	0	22.1038	0	0	28.2625	5.28355	-37.3759	-0.472637	0.275797	-0.359921	-23.0951	0	19.688	0	0	-0.0132861	1.63231	-20.636	-9.07551	520.084	379.852	688.796	370.234	370.234	370.234	-57.3124	220.11	-87.5343	557.837	397.875	239.087	139.473	139.473	139.473	-110.469	1.21482	-42.7579	47.0995	5.52413	7.86454	-0.175763	-0.179243	1.63787	717.887	-140.793	-24.7047	0	0	2.29624
839	0	22.1255	0	0	28.1972	5.22872	-37.1458	-0.458499	0.316984	-0.418345	-20.2752	-9.47E-15	22.9373	0	0	-0.0181589	1.36079	-19.4899	-9.90025	514.682	378.936	688.091	371.747	371.747	371.747	-53.4338	219.363	-85.5469	573.672	398.469	239.766	139.473	139.473	139.473	-113.212	1.08097	-42.0828	45.6891	5.71398	8.57215	-0.156447	-0.27026	1.47069	756.958	-203.068	-27.2486	0	0	2.13262
840	0	22.2067	0	0	28.1515	5.13929	-36.7674	-0.437666	0.351324	-0.467154	-16.9955	9.47E-15	25.5612	0	0	-0.0254301	1.10548	-18.5635	-10.3467	510.396	378.135	687.237	373.534	373.534	373.534	-50.2265	218.9	-83.5754	586.298	398.852	240.63	139.473	139.473	139.473	-115.427	0.967215	-41.3361	44.5006	5.76551	8.97274	-0.163415	-0.312988	1.28922	803.315	-251.305	-30.3105	0	0	1.81858
841	0	22.3377	0	0	28.1116	5.01489	-36.2346	-0.411831	0.376057	-0.502464	-13.5534	1.35E-15	27.3774	0	0	-0.0337066	0.859095	-17.8912	-10.4008	507.428	377.382	686.299	375.438	375.438	375.438	-47.7761	218.762	-81.6813	595.467	399.037	241.314	139.473	139.473	139.473	-117.062	0.846552	-40.5567	43.5785	5.69412	9.03218	-0.227826	-0.294373	1.12721	860.143	-278.232	-32.1639	0	0	1.39497
842	0	22.4956	0	0	28.0581	4.86153	-35.5674	-0.382923	0.388378	-0.521064	-10.3007	5.41E-15	28.2604	0	0	-0.0407125	0.60741	-17.4851	-10.0725	505.86	376.629	685.31	377.313	377.313	377.313	-46.124	218.987	-79.924	601.042	399.045	241.491	139.473	139.473	139.473	-118.069	0.706268	-39.7763	42.9399	5.51224	8.73156	-0.353225	-0.215129	1.0034	922.95	-279.283	-31.6064	0	0	0.910224
843	0	22.6477	0	0	27.9696	4.6911	-34.8124	-0.353299	0.385834	-0.520149	-7.64451	-6.77E-15	28.1432	0	0	-0.044291	0.332898	-17.335	-9.39452	505.648	375.861	684.277	379.04	379.04	379.04	-45.2648	219.606	-78.3572	602.994	398.909	240.905	139.473	139.473	139.473	-118.417	0.550979	-39.019	42.5755	5.23352	8.06596	-0.499382	-0.0963935	0.915425	976.07	-253.694	-28.1528	0	0	0.42762
844	0	22.7578	0	0	27.8265	4.51864	-34.0339	-0.326008	0.367304	-0.49833	-6.04712	-2.71E-15	27.0523	0	0	-0.0434657	0.0210613	-17.409	-8.41062	506.64	375.102	683.173	380.527	380.527	380.527	-45.1505	220.631	-77.0264	601.407	398.66	239.402	139.473	139.473	139.473	-118.091	0.40062	-38.3017	42.4482	4.87531	7.04693	-0.606049	0.021709	0.85357	998.805	-206.341	-22.0047	0	0	0.0328235
845	0	22.7954	0	0	27.6164	4.35884	-33.2994	-0.304488	0.333485	-0.456095	-5.96369	4.06E-15	25.1059	0	0	-0.0388284	-0.331657	-17.6577	-7.16327	508.608	374.411	681.95	381.699	381.699	381.698	-45.6992	222.051	-75.9663	596.465	398.329	236.949	139.473	139.473	139.473	-117.107	0.284056	-37.6355	42.4925	4.45628	5.71038	-0.646149	0.113077	0.823259	978.492	-144.226	-14.1208	0	0	-0.194534
846	0	22.7471	0	0	27.3433	4.22359	-32.6677	-0.291916	0.287066	-0.396228	-7.71984	5.41E-15	22.4942	0	0	-0.0319432	-0.714055	-18.021	-5.69321	511.282	373.878	680.547	382.482	382.482	382.482	-46.7996	223.82	-75.1985	588.437	397.94	233.641	139.473	139.473	139.473	-115.517	0.231463	-37.026	42.6234	3.9965	4.12512	-0.638779	0.194125	0.853015	915.122	-73.3177	-5.90693	0	0	-0.231354
847	0	22.6271	0	0	27.0379	4.12131	-32.1838	-0.289648	0.232001	-0.322882	-11.3041	1.08E-14	19.4098	0	0	-0.023955	-1.10509	-18.4395	-4.05249	514.374	373.601	678.915	382.812	382.812	382.812	-48.3118	225.854	-74.7309	577.667	397.515	229.693	139.473	139.473	139.473	-113.426	0.267213	-36.4759	42.7582	3.52488	2.38979	-0.619162	0.287537	0.969341	816.89	-2.36025	1.27186	0	0	-0.131633
848	0	22.4833	0	0	26.7654	4.05738	-31.8787	-0.29557	0.172938	-0.24132	-16.1904	8.80E-15	16.0185	0	0	-0.0144579	-1.48333	-18.8642	-2.31601	517.589	373.664	677.03	382.648	382.648	382.648	-50.0691	228.029	-74.5585	564.557	397.074	225.416	139.473	139.473	139.473	-110.989	0.404329	-35.9877	42.8384	3.08216	0.612738	-0.600511	0.393515	1.16966	693.261	56.4767	6.63016	0	0	0.00792195
849	0	22.3926	0	0	26.6208	4.0345	-31.7691	-0.303726	0.115308	-0.158864	-21.3519	-3.38E-15	12.5155	0	0	-0.00194198	-1.83507	-19.261	-0.578916	520.644	374.11	674.902	381.99	381.99	381.99	-51.887	230.192	-74.6667	549.557	396.639	221.172	139.473	139.473	139.473	-108.407	0.641936	-35.567	42.8401	2.71392	-1.11478	-0.58566	0.480164	1.40896	559.938	90.8296	10.0263	0	0	0.104896
850	0	22.441	0	0	26.7072	4.05286	-31.8571	-0.305177	0.0644343	-0.0845136	-25.4712	3.72E-15	9.13296	0	0	0.0140612	-2.15699	-19.6087	1.05848	523.284	374.932	672.558	380.888	380.888	380.888	-53.5838	232.183	-75.0347	533.141	396.236	217.304	139.473	139.473	139.473	-105.887	0.968349	-35.2235	42.7696	2.46039	-2.73079	-0.590673	0.511382	1.62749	440.281	95.3109	11.8136	0	0	0.133385
851	0	22.6929	0	0	27.1019	4.1104	-32.1319	-0.292871	0.0242404	-0.0262915	-27.4938	1.69E-15	6.09667	0	0	0.0310126	-2.45302	-19.8918	2.50594	525.284	376.068	670.025	379.43	379.43	379.43	-55.0105	233.872	-75.6424	515.769	395.889	214.059	139.473	139.473	139.473	-103.604	1.36861	-34.9682	42.6498	2.34943	-4.19438	-0.65537	0.474912	1.77807	360.397	75.3866	12.4128	0	0	0.119526
852	0	23.1687	0	0	27.8317	4.20348	-32.573	-0.267503	-0.00362977	0.0126194	-27.21	3.21E-15	3.57187	0	0	0.0444045	-2.72881	-20.0954	3.6896	526.436	377.419	667.303	377.722	377.722	377.722	-56.0711	235.187	-76.4714	497.841	395.613	211.541	139.473	139.473	139.473	-101.663	1.8312	-34.8082	42.5114	2.39368	-5.4663	-0.814017	0.381356	1.84583	335.449	43.5414	11.9246	0	0	0.098914
853	0	23.8451	0	0	28.8732	4.32745	-33.1536	-0.234514	-0.0198295	0.0340317	-25.0804	-6.01E-15	1.63123	0	0	0.0508383	-2.98645	-20.2021	4.55086	526.531	378.872	664.355	375.868	375.868	375.868	-56.7218	236.109	-77.5	479.662	395.414	209.716	139.473	139.473	139.473	-100.097	2.34993	-34.7417	42.3921	2.59212	-6.49143	-1.06482	0.24741	1.84365	361.97	12.1214	10.0387	0	0	0.078666
854	0	24.6689	0	0	30.1671	4.47705	-33.844	-0.200086	-0.0266796	0.0423033	-21.868	4.57E-15	0.254414	0	0	0.0499584	-3.2206	-20.1953	5.04418	525.365	380.315	661.122	373.941	373.941	373.941	-56.9592	236.67	-78.6985	461.431	395.287	208.46	139.473	139.473	139.473	-98.8895	2.92237	-34.7568	42.3367	2.92985	-7.19559	-1.3544	0.0847869	1.80111	419.209	-12.1675	6.60373	0	0	0.0360135
855	0	25.5723	0	0	31.6337	4.64691	-34.6144	-0.170851	-0.0278508	0.0424172	-18.4761	-2.03E-15	-0.690529	0	0	0.044233	-3.41815	-20.0617	5.14103	522.752	381.655	657.541	371.975	371.975	371.975	-56.8124	236.931	-80.0306	443.261	395.223	207.607	139.473	139.473	139.473	-97.9848	3.54724	-34.8341	42.3931	3.38	-7.50127	-1.57146	-0.0983608	1.75824	472.843	-28.5786	2.05877	0	0	-0.0494912
856	0	26.4903	0	0	33.1914	4.83109	-35.4336	-0.150255	-0.0276814	0.0394362	-15.5459	4.12E-16	-1.42461	0	0	0.0366696	-3.56303	-19.7932	4.84493	518.574	382.831	653.584	369.968	369.968	369.968	-56.3342	236.965	-81.4557	425.197	395.214	206.999	139.473	139.473	139.473	-97.3141	4.22055	-34.9515	42.5989	3.91119	-7.35981	-1.5753	-0.29896	1.75195	483.014	-41.6174	-2.46437	0	0	-0.150021
857	0	27.3754	0	0	34.769	5.02133	-36.2623	-0.137973	-0.0291158	0.0368722	-13.3291	-2.01E-15	-2.11755	0	0	0.0293419	-3.64406	-19.3845	4.21356	512.835	383.809	649.283	367.912	367.912	367.912	-55.5998	236.843	-82.9232	407.252	395.248	206.515	139.473	139.473	139.473	-96.8119	4.92877	-35.0881	42.9592	4.49506	-6.79011	-1.2724	-0.511099	1.81167	423.822	-57.8612	-5.51499	0	0	-0.186123
858	0	28.2026	0	0	36.3076	5.20546	-37.0477	-0.132631	-0.0331924	0.0358715	-11.8506	1.24E-15	-2.84156	0	0	0.0233476	-3.66179	-18.8312	3.3713	505.688	384.574	644.747	365.82	365.82	365.82	-54.7155	236.63	-84.3631	389.432	395.315	206.084	139.473	139.473	139.473	-96.4256	5.64092	-35.2264	43.4291	5.10399	-5.90248	-0.712011	-0.714202	1.94434	304.507	-82.2056	-5.86897	0	0	-0.107074
859	0	28.9671	0	0	37.7578	5.36793	-37.7273	-0.132886	-0.0385935	0.0353044	-10.994	-3.34E-15	-3.52167	0	0	0.0191095	-3.62902	-18.1306	2.49022	497.421	385.114	640.143	363.758	363.758	363.758	-53.8181	236.386	-85.6826	371.743	395.405	205.676	139.473	139.473	139.473	-96.1199	6.306	-35.3532	43.9142	5.69373	-4.88286	-0.0630336	-0.866433	2.15273	164.886	-113.277	-3.47705	0	0	0.0292214
860	0	29.6752	0	0	39.0767	5.49321	-38.2428	-0.13843	-0.0429375	0.0336467	-10.6275	1.12E-15	-4.01047	0	0	0.0165644	-3.56717	-17.2831	1.74326	488.371	385.403	635.664	361.848	361.848	361.848	-53.0593	236.167	-86.7785	354.19	395.508	205.297	139.473	139.473	139.473	-95.8731	6.8614	-35.4585	44.2925	6.19152	-3.94682	0.477929	-0.885224	2.45082	53.1615	-137.011	0.178138	0	0	0.0988373
861	0	30.3322	0	0	40.2282	5.57119	-38.56	-0.149987	-0.0436689	0.0295061	-10.6745	-3.74E-15	-4.14405	0	0	0.0152054	-3.50681	-16.2946	1.2513	478.83	385.418	631.496	360.273	360.273	360.273	-52.5718	236.019	-87.5653	336.765	395.617	204.976	139.473	139.473	139.473	-95.6681	7.25201	-35.5351	44.4508	6.51876	-3.28883	0.760083	-0.698466	2.827	8.39605	-134.295	2.98639	0	0	0.0624525
862	0	30.9331	0	0	41.1857	5.60163	-38.683	-0.166961	-0.0411377	0.0243827	-11.0035	-4.93E-15	-3.95794	0	0	0.0139769	-3.48938	-15.1744	1.04836	468.961	385.152	627.802	359.229	359.229	359.229	-52.4333	235.981	-88.0071	319.442	395.731	204.762	139.473	139.473	139.473	-95.4835	7.45143	-35.5782	44.3185	6.64296	-3.03452	0.803389	-0.399492	3.16191	26.2156	-108.035	3.87823	0	0	0.0262145
863	0	31.4605	0	0	41.932	5.59261	-38.6466	-0.187392	-0.0384754	0.0213294	-11.4495	2.37E-15	-3.68304	0	0	0.0120246	-3.5521	-13.9297	1.09681	458.806	384.622	624.699	358.839	358.839	358.839	-52.6646	236.075	-88.1219	302.181	395.852	204.718	139.473	139.473	139.473	-95.2879	7.46604	-35.5849	43.8691	6.60741	-3.20709	0.772271	-0.207984	3.30258	65.2081	-82.8364	3.59481	0	0	0.0688321
864	0	31.8926	0	0	42.4541	5.55407	-38.4906	-0.209374	-0.0377022	0.02179	-11.8969	6.34E-16	-3.47822	0	0	0.0091215	-3.70014	-12.5583	1.339	448.348	383.877	622.251	359.081	359.081	359.081	-53.2625	236.312	-87.957	284.947	395.991	204.92	139.473	139.473	139.473	-95.0429	7.31937	-35.5549	43.0885	6.49618	-3.72816	0.77495	-0.22171	3.23432	95.9613	-71.3326	3.22382	0	0	0.164924
865	0	32.2092	0	0	42.7397	5.49357	-38.2443	-0.231646	-0.0386245	0.0248725	-12.2953	-1.80E-15	-3.35292	0	0	0.00535318	-3.89655	-11.0483	1.72891	437.572	382.984	620.459	359.824	359.824	359.824	-54.2278	236.701	-87.5656	267.725	396.155	205.451	139.473	139.473	139.473	-94.707	7.03769	-35.4903	41.9499	6.36254	-4.45596	0.803388	-0.368364	3.06448	115.258	-68.8379	3.44404	0	0	0.279145
866	0	32.3911	0	0	42.7774	5.41676	-37.9291	-0.25297	-0.0401656	0.0291341	-12.6033	-7.61E-16	-3.2571	0	0	0.000834591	-4.07965	-9.3868	2.22749	426.483	382.014	619.292	360.897	360.897	360.897	-55.5666	237.246	-87.0019	250.516	396.355	206.4	139.473	139.473	139.473	-94.2369	6.64804	-35.3949	40.4191	6.19414	-5.2342	0.817132	-0.510099	2.89707	126.153	-65.7082	4.35558	0	0	0.39365
867	0	32.4181	0	0	42.5583	5.32936	-37.5671	-0.271805	-0.0414699	0.0336826	-12.7658	-3.81E-16	-3.1556	0	0	-0.0042785	-4.19231	-7.5709	2.78713	415.107	381.034	618.719	362.15	362.15	362.15	-57.2812	237.947	-86.3245	233.335	396.596	207.849	139.473	139.473	139.473	-93.588	6.1817	-35.2731	38.4863	5.9461	-5.92758	0.780311	-0.549065	2.79511	130.497	-56.9905	5.59425	0	0	0.493246
868	0	32.2674	0	0	42.0774	5.23858	-37.1873	-0.286511	-0.0424795	0.0386452	-12.7297	1.95E-15	-3.06272	0	0	-0.00969684	-4.20395	-5.61592	3.34307	403.491	380.094	618.734	363.472	363.472	363.472	-59.362	238.804	-85.5995	216.206	396.881	209.87	139.473	139.473	139.473	-92.7155	5.67639	-35.1288	36.1995	5.58922	-6.44175	0.698012	-0.46026	2.77387	122.822	-42.3206	6.60676	0	0	0.533511
869	0	31.9151	0	0	41.3328	5.15266	-36.8242	-0.295326	-0.0443225	0.045391	-12.4325	6.53E-15	-3.05844	0	0	-0.0149292	-4.11783	-3.55707	3.822	391.717	379.23	619.36	364.792	364.792	364.792	-61.7924	239.814	-84.8946	199.167	397.211	212.512	139.473	139.473	139.473	-91.5775	5.17257	-34.9645	33.6699	5.13578	-6.73071	0.650649	-0.281723	2.79041	83.4389	-24.3274	7.05312	0	0	0.39291
870	0	31.341	0	0	40.3237	5.07839	-36.5074	-0.29682	-0.0486008	0.055651	-11.8127	1.50E-15	-3.22876	0	0	-0.0193365	-3.9641	-1.44268	4.17025	379.928	378.466	620.638	366.059	366.06	366.059	-64.566	240.975	-84.2627	182.274	397.584	215.8	139.473	139.473	139.473	-90.1395	4.70276	-34.7809	31.0393	4.64328	-6.78436	0.723064	-0.0932323	2.79024	-6.71805	-8.73212	7.00442	0	0	-0.0461683
871	0	30.5334	0	0	39.0477	5.01824	-36.249	-0.291077	-0.0555811	0.0696351	-10.8787	-1.78E-15	-3.54448	0	0	-0.0224228	-3.78127	0.67548	4.37806	368.342	377.82	622.591	367.228	367.228	367.228	-67.7078	242.282	-83.7231	165.611	398	219.73	139.473	139.473	139.473	-88.3783	4.28123	-34.577	28.4353	4.19012	-6.60455	0.881674	0.0188416	2.75238	-137.723	-1.95472	6.74028	0	0	-0.706704
872	0	29.4886	0	0	37.5015	4.97047	-36.0425	-0.279752	-0.0640321	0.0852514	-9.72373	-3.51E-15	-3.87202	0	0	-0.0240454	-3.59411	2.746	4.46854	357.218	377.31	625.192	368.293	368.293	368.293	-71.2747	243.726	-83.2628	149.291	398.459	224.265	139.473	139.473	139.473	-86.2818	3.90552	-34.351	25.9464	3.82204	-6.20081	0.975562	0.00879228	2.69279	-269.963	-6.56692	6.70327	0	0	-1.31841
873	0	28.2038	0	0	35.6814	4.93265	-35.8782	-0.265242	-0.0721921	0.0992673	-8.49566	4.36E-15	-4.06401	0	0	-0.0244702	-3.40237	4.71371	4.45481	346.781	376.951	628.347	369.33	369.33	369.33	-75.3383	245.287	-82.8602	133.438	398.956	229.336	139.473	139.473	139.473	-83.8445	3.56885	-34.1025	23.6335	3.50436	-5.62992	0.890611	-0.093672	2.62262	-367.536	-17.1004	7.14025	0	0	-1.65349
874	0	26.6715	0	0	33.5843	4.90564	-35.7604	-0.249225	-0.0797732	0.110369	-7.3196	-3.21E-15	-4.10414	0	0	-0.0240724	-3.18778	6.51682	4.30837	337.174	376.759	631.916	370.476	370.476	370.476	-79.9731	246.926	-82.5086	118.169	399.487	234.848	139.473	139.473	139.473	-81.0624	3.27083	-33.8338	21.5524	3.12723	-5.04699	0.721819	-0.190389	2.52099	-440.015	-22.1221	7.99833	0	0	-1.74617
875	0	24.8813	0	0	31.2071	4.893	-35.7052	-0.23258	-0.0872392	0.119655	-6.29949	-2.88E-15	-4.04561	0	0	-0.0232527	-2.93279	8.09544	3.98218	328.476	376.755	635.745	371.855	371.855	371.855	-85.271	248.582	-82.211	103.581	400.04	240.689	139.473	139.473	139.473	-77.9335	3.01325	-33.5501	19.7573	2.5819	-4.67364	0.716361	-0.197519	2.34637	-533.215	-15.2325	8.99723	0	0	-1.77036
876	0	22.8304	0	0	28.5477	4.89566	-35.7169	-0.216644	-0.0939025	0.127961	-5.601	-8.46E-16	-3.87559	0	0	-0.0228548	-2.63206	9.40817	3.47518	320.795	376.964	639.674	373.498	373.498	373.498	-91.3694	250.172	-81.9481	89.7584	400.604	246.741	139.473	139.473	139.473	-74.4626	2.78764	-33.2597	18.2758	1.84937	-4.64614	1.04464	-0.0871274	2.08563	-679.171	2.38403	10.0507	0	0	-1.78651
877	0	20.5328	0	0	25.6115	4.90702	-35.7665	-0.203924	-0.0961706	0.13254	-5.49617	3.21E-15	-3.40757	0	0	-0.0247212	-2.29251	10.4427	2.87796	314.32	377.414	643.539	375.34	375.34	375.34	-98.4531	251.576	-81.656	76.7732	401.17	252.886	139.473	139.473	139.473	-70.6662	2.5726	-32.9718	17.0954	1.02095	-4.88893	1.6133	0.123455	1.77729	-851.93	27.6595	11.1613	0	0	-1.68537
878	0	18.0217	0	0	22.4229	4.91446	-35.7989	-0.197668	-0.0890817	0.127217	-6.32628	2.88E-15	-2.39156	0	0	-0.0316928	-1.92999	11.2097	2.34748	309.298	378.12	647.168	377.262	377.262	377.262	-106.706	252.642	-81.2426	64.6715	401.738	259.025	139.473	139.473	139.473	-66.5742	2.34837	-32.6926	16.188	0.234888	-5.1895	2.07274	0.326898	1.48085	-969.689	48.6705	11.7827	0	0	-1.35642
879	0	15.3464	0	0	19.0367	4.90738	-35.768	-0.199649	-0.07018	0.107935	-8.32385	-1.52E-15	-0.752089	0	0	-0.0460279	-1.56128	11.7237	2.01538	305.91	379.072	650.394	379.182	379.182	379.182	-116.235	253.187	-80.6285	53.4554	402.312	265.101	139.473	139.473	139.473	-62.2331	2.11401	-32.4203	15.5415	-0.412005	-5.39795	2.14059	0.400512	1.23414	-969.863	53.0641	10.5952	0	0	-0.849261
880	0	12.5743	0	0	15.5434	4.88406	-35.6661	-0.208848	-0.0424987	0.0777094	-11.4665	-5.75E-15	1.25581	0	0	-0.0670388	-1.19493	11.9894	1.91517	304.185	380.24	653.066	381.104	381.104	381.104	-127.015	253.018	-79.7604	43.0822	402.908	271.127	139.473	139.473	139.473	-57.7135	1.88615	-32.1409	15.1626	-0.898936	-5.52248	1.91905	0.362935	1.03864	-881.254	47.5266	6.89366	0	0	-0.327986
881	0	9.79723	0	0	12.0673	4.85029	-35.518	-0.222277	-0.011612	0.0438062	-15.4654	5.41E-15	3.28358	0	0	-0.0902934	-0.833164	12.0073	2.00402	304.023	381.583	655.061	383.095	383.095	383.095	-138.88	251.973	-78.5844	33.4963	403.543	277.187	139.473	139.473	139.473	-53.1187	1.68019	-31.831	15.0565	-1.24693	-5.66028	1.67235	0.302063	0.879992	-771.601	44.9582	1.09074	0	0	0.090892
882	0	7.13207	0	0	8.75663	4.81411	-35.3587	-0.236647	0.017281	0.0122137	-19.8454	5.75E-15	5.0763	0	0	-0.108986	-0.478117	11.7874	2.22881	305.289	383.06	656.289	385.219	385.219	385.219	-151.521	249.96	-77.0228	24.6681	404.245	283.404	139.473	139.473	139.473	-48.5823	1.49656	-31.4666	15.2088	-1.4777	-5.89575	1.50766	0.259374	0.749652	-673.358	46.9855	-5.46892	0	0	0.377138
883	0	4.7078	0	0	5.76618	4.78342	-35.2232	-0.24912	0.0396062	-0.012806	-24.0278	-5.08E-15	6.43838	0	0	-0.116343	-0.134313	11.3521	2.55774	307.856	384.632	656.697	387.505	387.505	387.505	-164.511	246.994	-74.9887	16.6126	405.045	289.909	139.473	139.473	139.473	-44.252	1.32159	-31.0324	15.5848	-1.60228	-6.26195	1.42844	0.240134	0.639877	-596.292	49.6667	-10.8877	0	0	0.546984
884	0	2.64484	0	0	3.2351	4.76599	-35.1459	-0.258266	0.0518249	-0.0293622	-27.4888	6.77E-16	7.21882	0	0	-0.108617	0.191859	10.7324	2.98018	311.614	386.274	656.263	389.941	389.941	389.941	-177.341	243.224	-72.4242	9.38738	405.974	296.795	139.473	139.473	139.473	-40.2647	1.13695	-30.5287	16.1389	-1.62171	-6.7458	1.39093	0.226797	0.547956	-538.957	47.8189	-13.0647	0	0	0.636291
885	0	1.03451	0	0	1.26549	4.77001	-35.1637	-0.264159	0.0520899	-0.03702	-29.8872	-3.38E-15	7.34007	0	0	-0.0868139	0.49443	9.96174	3.49307	316.457	387.97	655.002	392.475	392.475	392.475	-189.503	238.913	-69.3451	3.0762	407.046	304.103	139.473	139.473	139.473	-36.7236	0.930445	-29.9722	16.8252	-1.53009	-7.30802	1.33752	0.191959	0.475037	-495.111	37.1918	-10.3549	0	0	0.680481
886	0	-0.0738051	0	0	-0.0904398	4.80427	-35.3153	-0.267974	0.0407237	-0.0359235	-31.1319	-1.35E-15	6.82836	0	0	-0.0561679	0.771017	9.07048	4.08328	322.267	389.718	652.952	395.038	395.038	395.038	-200.562	234.381	-65.8751	-2.22724	408.254	311.808	139.473	139.473	139.473	-33.6849	0.703289	-29.3931	17.6038	-1.32541	-7.90804	1.22837	0.116296	0.423932	-458.965	16.3538	-2.20436	0	0	0.705939
887	0	-0.676775	0	0	-0.832707	4.87727	-35.6364	-0.270894	0.0196382	-0.0257893	-31.3443	-4.06E-15	5.77258	0	0	-0.0236759	1.02516	8.08316	4.71847	328.908	391.523	650.177	397.561	397.561	397.561	-210.228	229.923	-62.2604	-6.43015	409.563	319.833	139.473	139.473	139.473	-31.1566	0.472289	-28.8298	18.4415	-1.02512	-8.51875	1.11168	0.0157749	0.391734	-441.165	-10.0366	10.727	0	0	0.747524
888	0	-0.81288	0	0	-1.00671	4.99525	-36.1498	-0.273546	-0.00727061	-0.00747093	-30.7965	-2.71E-15	4.34938	0	0	0.00462701	1.26566	7.01974	5.35696	336.234	393.396	646.762	399.966	399.966	399.966	-218.388	225.735	-58.8601	-9.44469	410.92	328.05	139.473	139.473	139.473	-29.1063	0.267912	-28.3242	19.3087	-0.666045	-9.11557	0.986832	-0.0911334	0.379582	-437.971	-36.6314	26.4365	0	0	0.801156
889	0	-0.552132	0	0	-0.690079	5.16116	-36.8602	-0.275829	-0.0359837	0.0177493	-29.8267	2.71E-15	2.70561	0	0	0.0253723	1.50417	5.8959	5.95213	344.103	395.351	642.81	402.164	402.164	402.164	-225.087	221.881	-56.0951	-11.1892	412.262	336.296	139.473	139.473	139.473	-27.4755	0.127353	-27.9167	20.1825	-0.298536	-9.66924	0.877844	-0.190125	0.384943	-450.212	-59.1041	42.4334	0	0	0.860797
890	0	0.0195423	0	0	0.0247162	5.37367	-37.7511	-0.276902	-0.0632654	0.0478143	-28.7403	9.47E-15	0.923035	0	0	0.0379751	1.75365	4.72358	6.46021	352.388	397.398	638.449	404.044	404.044	404.044	-230.468	218.317	-54.3728	-11.5872	413.531	344.387	139.473	139.473	139.473	-26.1976	0.0865177	-27.6415	21.052	0.0275551	-10.1324	0.808097	-0.277276	0.403123	-478.722	-75.6893	56.4201	0	0	0.92567
891	0	0.816624	0	0	1.04763	5.62647	-38.7831	-0.27537	-0.0871958	0.0797486	-27.7289	-5.41E-15	-0.982606	0	0	0.0436876	2.02752	3.51132	6.84792	360.99	399.541	633.824	405.47	405.47	405.47	-234.673	214.982	-54.0167	-10.5675	414.681	352.126	139.473	139.473	139.473	-25.215	0.173851	-27.5212	21.9207	0.276288	-10.4299	0.758106	-0.352899	0.442192	-514.72	-86.0288	66.662	0	0	0.992357
892	0	1.76651	0	0	2.30285	5.90826	-39.8986	-0.26985	-0.106714	0.110525	-26.849	1.22E-14	-2.99117	0	0	0.0446174	2.33921	2.2629	7.08918	369.836	401.773	629.094	406.295	406.295	406.295	-237.753	211.89	-55.2135	-8.0674	415.684	359.313	139.473	139.473	139.473	-24.4896	0.406816	-27.5611	22.8099	0.422905	-10.4728	0.677567	-0.409048	0.520752	-543.19	-89.7179	72.3422	0	0	1.05935
893	0	2.81545	0	0	3.73332	6.20364	-41.0295	-0.259279	-0.121786	0.138037	-26.0318	-4.06E-15	-5.07089	0	0	0.0429485	2.70059	0.975061	7.1544	378.867	404.075	624.427	406.394	406.394	406.394	-239.622	209.188	-57.9941	-4.0391	416.521	365.756	139.473	139.473	139.473	-24.008	0.791189	-27.7471	23.7591	0.433136	-10.1947	0.562894	-0.432515	0.652603	-560.67	-87.4339	73.7372	0	0	1.14909
894	0	3.92888	0	0	5.29891	6.49413	-42.1043	-0.24322	-0.133478	0.161561	-25.1403	-1.35E-15	-7.19012	0	0	0.0404977	3.12108	-0.362222	7.01274	388.034	406.418	619.99	405.695	405.695	405.695	-240.092	207.14	-62.2479	1.54334	417.189	371.277	139.473	139.473	139.473	-23.7775	1.32284	-28.0499	24.8196	0.242855	-9.57768	0.484115	-0.437985	0.812219	-581.642	-86.2308	72.0111	0	0	1.32161
895	0	5.08721	0	0	6.96975	6.75857	-43.0514	-0.222164	-0.142388	0.179956	-24.052	-1.35E-15	-9.23036	0	0	0.0387421	3.60898	-1.76186	6.65006	397.317	408.768	615.936	404.189	404.189	404.189	-238.939	206.042	-67.7522	8.67976	417.69	375.716	139.473	139.473	139.473	-23.818	1.99003	-28.4319	26.046	-0.233431	-8.6394	0.461204	-0.404091	0.980612	-607.407	-85.6555	68.5602	0	0	1.61868
896	0	6.27907	0	0	8.71687	6.97557	-43.807	-0.197653	-0.147871	0.191532	-22.7278	1.35E-15	-10.962	0	0	0.0386595	4.16654	-3.23735	6.07351	406.724	411.089	612.395	401.916	401.915	401.916	-235.983	206.128	-74.1791	17.3428	418.032	378.941	139.473	139.473	139.473	-24.1532	2.7722	-28.8526	27.5074	-1.04437	-7.41464	0.41752	-0.25831	1.16114	-615.691	-72.2	64.219	0	0	2.02884
897	0	7.49416	0	0	10.5052	7.1287	-44.3287	-0.171966	-0.149123	0.195434	-21.2277	-5.41E-15	-12.1514	0	0	0.040398	4.77765	-4.80419	5.28913	416.25	413.342	609.487	398.942	398.942	398.942	-231.148	207.516	-81.1009	27.4804	418.222	380.852	139.473	139.473	139.473	-24.8039	3.6373	-29.273	29.3155	-2.11431	-5.96403	0.270583	0.0398896	1.363	-583.812	-35.3692	59.3234	0	0	2.45305
898	0	8.71979	0	0	12.2941	7.21055	-44.6037	-0.14727	-0.147242	0.193878	-19.6593	2.71E-15	-12.7317	0	0	0.0433438	5.40424	-6.48005	4.28123	425.845	415.481	607.323	395.35	395.35	395.35	-224.48	210.185	-88.0396	39.0219	418.273	381.397	139.473	139.473	139.473	-25.7845	4.54393	-29.6582	31.6125	-3.22003	-4.40211	0.152373	0.291191	1.56547	-540.724	-6.1071	54.6634	0	0	2.82115
899	0	9.94398	0	0	14.0441	7.21955	-44.6338	-0.125196	-0.144928	0.19059	-18.131	2.71E-15	-12.8056	0	0	0.0466326	6.01701	-8.27458	3.04751	435.452	417.459	605.968	391.303	391.303	391.303	-216.139	213.974	-94.5545	51.8888	418.196	380.564	139.473	139.473	139.473	-27.101	5.44961	-29.9833	34.4628	-4.16944	-2.88611	0.344785	0.189712	1.75266	-549.48	-34.4393	52.0969	0	0	3.29067
900	0	11.1612	0	0	15.7229	7.15363	-44.4127	-0.10742	-0.141551	0.183924	-16.7683	0	-12.3197	0	0	0.0493923	6.63059	-10.1766	1.66956	445.096	419.241	605.416	387.127	387.127	387.127	-206.383	218.607	-100.285	66.0074	418.005	378.363	139.473	139.473	139.473	-28.7512	6.31527	-30.2386	37.7459	-5.03698	-1.54366	0.814062	-0.0811363	1.97291	-597.91	-90.998	52.2765	0	0	3.81682
901	0	12.3686	0	0	17.3065	7.015	-43.9422	-0.0952128	-0.134247	0.169939	-15.6596	-1.35E-15	-11.1315	0	0	0.0503231	7.26892	-12.1585	0.309184	454.881	420.788	605.651	383.228	383.228	383.228	-195.56	223.747	-104.935	81.3118	417.71	374.842	139.473	139.473	139.473	-30.7288	7.10167	-30.4287	41.216	-6.06383	-0.420147	1.27091	-0.0899407	2.27061	-620.539	-108.208	53.5382	0	0	4.00698
902	0	13.5572	0	0	18.7792	6.81968	-43.2662	-0.0886521	-0.123778	0.150113	-14.7998	0	-9.39417	0	0	0.0483452	7.90306	-14.1904	-0.866578	464.893	422.043	606.726	379.904	379.904	379.904	-184.066	229.056	-108.296	97.7337	417.323	370.098	139.473	139.473	139.473	-33.024	7.77146	-30.5677	44.6414	-7.3479	0.505354	1.61829	0.106468	2.56925	-607.056	-96.4843	55.1381	0	0	3.77958
903	0	14.7098	0	0	20.1347	6.5946	-42.4676	-0.0871023	-0.112614	0.128882	-14.1376	-1.35E-15	-7.40428	0	0	0.0435924	8.45865	-16.2426	-1.72932	475.141	422.933	608.748	377.268	377.268	377.268	-172.306	234.211	-110.3	115.199	416.857	364.267	139.473	139.473	139.473	-35.6208	8.29872	-30.6777	47.859	-8.76247	1.27846	1.81672	0.296877	2.79104	-564.122	-85.0565	56.9743	0	0	3.23755
904	0	15.8056	0	0	21.3749	6.36779	-41.6413	-0.0899468	-0.102824	0.109863	-13.6423	-6.77E-16	-5.43588	0	0	0.0373503	8.85992	-18.2849	-2.2071	485.552	423.395	611.811	375.302	375.302	375.302	-160.66	238.918	-111.037	133.63	416.321	357.504	139.473	139.473	139.473	-38.4957	8.67468	-30.7874	50.7703	-10.0766	1.91936	1.84162	0.364195	2.91381	-496.109	-84.5077	59.0633	0	0	2.52406
905	0	16.8263	0	0	22.5064	6.16079	-40.8678	-0.0965199	-0.0956817	0.0958757	-13.3069	1.35E-15	-3.7035	0	0	0.0311418	9.06146	-20.2858	-2.29021	495.978	423.394	615.939	373.945	373.945	373.945	-149.448	242.942	-110.712	152.957	415.725	349.96	139.473	139.473	139.473	-41.6187	8.90583	-30.9274	53.3237	-11.0911	2.40036	1.74394	0.300128	2.92768	-415.46	-90.7238	61.4618	0	0	1.83383
906	0	17.7587	0	0	23.5353	5.98517	-40.1968	-0.106613	-0.0911805	0.0876604	-13.174	-2.71E-15	-2.31622	0	0	0.0259733	9.05599	-22.2096	-2.0171	506.227	422.927	621.071	373.137	373.137	373.137	-138.914	246.13	-109.585	173.125	415.081	341.771	139.473	139.473	139.473	-44.9573	9.0061	-31.1249	55.493	-11.6986	2.66421	1.58513	0.174546	2.83466	-331.711	-94.4767	63.7194	0	0	1.27971
907	0	18.595	0	0	24.4636	5.84319	-39.6442	-0.120507	-0.0884204	0.0848679	-13.3231	2.03E-15	-1.28244	0	0	0.0221534	8.86366	-24.0153	-1.45627	516.091	422.021	627.074	372.808	372.808	372.808	-129.215	248.423	-107.902	194.103	414.4	333.058	139.473	139.473	139.473	-48.4792	8.98907	-31.399	57.2659	-11.8762	2.65367	1.39055	0.0700678	2.65194	-246.832	-89.3248	64.9022	0	0	0.864689
908	0	19.3328	0	0	25.2895	5.73047	-39.199	-0.138595	-0.0864886	0.0863407	-13.8283	-6.77E-16	-0.561752	0	0	0.0195098	8.51669	-25.6578	-0.696414	525.358	420.715	633.763	372.849	372.849	372.849	-120.426	249.842	-105.867	215.88	413.699	323.937	139.473	139.473	139.473	-52.1566	8.86365	-31.7586	58.6412	-11.6507	2.33551	1.16169	0.027298	2.40239	-159.65	-75.551	64.1735	0	0	0.552451
909	0	19.9737	0	0	26.0091	5.63902	-38.8335	-0.160623	-0.0847252	0.0906436	-14.6944	-6.77E-16	-0.0941371	0	0	0.0176177	8.04965	-27.0928	0.15928	533.817	419.056	640.916	373.106	373.106	373.106	-112.551	250.456	-103.631	238.468	413.001	314.524	139.473	139.473	139.473	-55.9683	8.6332	-32.205	59.633	-11.066	1.71871	0.898046	0.0438488	2.12005	-70.3646	-57.5296	61.1165	0	0	0.323262
910	0	20.5224	0	0	26.6176	5.55951	-38.5127	-0.185962	-0.0825727	0.0959423	-15.8735	-3.21E-15	0.188268	0	0	0.0160359	7.49649	-28.2808	1.00022	541.265	417.087	648.292	373.401	373.401	373.401	-105.549	250.361	-101.295	261.887	412.337	304.953	139.473	139.473	139.473	-59.9	8.2964	-32.733	60.2708	-10.1661	0.862846	0.614133	0.089607	1.84129	17.6277	-40.635	55.4492	0	0	0.179025
911	0	20.9842	0	0	27.1101	5.48299	-38.201	-0.21442	-0.0789874	0.0997175	-17.3226	1.35E-15	0.383582	0	0	0.0144132	6.89081	-29.1907	1.72006	547.518	414.848	655.635	373.572	373.572	373.572	-99.3505	249.656	-98.9294	286.156	411.74	295.374	139.473	139.473	139.473	-63.9425	7.84951	-33.3338	60.5926	-8.99601	-0.126332	0.333435	0.137203	1.59824	100.649	-27.4297	46.7214	0	0	0.120606
912	0	21.3649	0	0	27.4835	5.40239	-37.8698	-0.245947	-0.0725886	0.0989121	-18.9894	3.21E-15	0.6056	0	0	0.0124586	6.26544	-29.8009	2.22845	552.421	412.377	662.695	373.501	373.501	373.501	-93.8699	248.434	-96.5835	311.272	411.243	285.959	139.473	139.473	139.473	-68.0896	7.29001	-33.9957	60.6339	-7.60951	-1.11174	0.0679421	0.187964	1.41609	179.31	-14.9767	34.5332	0	0	0.133761
913	0	21.6693	0	0	27.7394	5.31413	-37.5037	-0.280471	-0.0618911	0.0904527	-20.8087	8.15E-15	0.977145	0	0	0.00992157	5.64888	-30.0995	2.45644	555.857	409.715	669.244	373.125	373.125	373.125	-89.0018	246.776	-94.3042	337.197	410.875	276.904	139.473	139.473	139.473	-72.3356	6.62168	-34.7039	60.4214	-6.0709	-1.94879	-0.17657	0.254808	1.3177	257.049	1.3928	19.1568	0	0	0.207026
914	0	21.9014	0	0	27.886	5.21931	-37.1062	-0.317507	-0.0456906	0.0715461	-22.6853	-8.23E-15	1.61278	0	0	0.00663879	5.0609	-30.0845	2.35842	557.747	406.907	675.087	372.442	372.442	372.442	-84.622	244.757	-92.1414	363.832	410.655	268.427	139.473	139.473	139.473	-76.6721	5.85953	-35.4401	59.9727	-4.45122	-2.51377	-0.382761	0.340888	1.31282	334.891	23.8967	2.12551	0	0	0.344198
915	0	22.065	0	0	27.9395	5.1237	-36.701	-0.355728	-0.0232021	0.0406587	-24.4754	3.26E-15	2.60822	0	0	0.00265938	4.50976	-29.7633	1.91558	558.06	404.013	680.086	371.509	371.509	371.509	-80.5913	242.446	-90.1462	391.001	410.585	260.754	139.473	139.473	139.473	-81.0836	5.03244	-36.1827	59.2994	-2.82198	-2.72898	-0.535994	0.432035	1.39123	412.98	50.6687	-14.1259	0	0	0.558594
916	0	22.165	0	0	27.923	5.03628	-36.3267	-0.392976	0.00548872	-0.00175534	-25.9981	-3.89E-15	3.99775	0	0	-0.00156595	3.99328	-29.1536	1.13933	556.827	401.105	684.16	370.434	370.434	370.434	-76.7692	239.914	-88.3627	418.442	410.649	254.1	139.473	139.473	139.473	-85.5438	4.18198	-36.9071	58.4105	-1.24767	-2.57235	-0.626082	0.500173	1.52013	488.699	75.8448	-26.8185	0	0	0.856279
917	0	22.2087	0	0	27.8635	4.96675	-36.0263	-0.426425	0.0399169	-0.0540178	-27.0524	4.88E-15	5.77029	0	0	-0.00521198	3.50326	-28.2844	0.0722118	554.157	398.269	687.29	369.365	369.365	369.364	-73.034	237.231	-86.815	445.805	410.813	248.647	139.473	139.473	139.473	-90.0121	3.35684	-37.5872	57.3171	0.220746	-2.06872	-0.66158	0.52409	1.66224	560.708	92.881	-34.069	0	0	1.22478
918	0	22.2075	0	0	27.7886	4.92261	-35.8345	-0.453258	0.0790496	-0.113176	-27.4601	9.64E-15	7.84488	0	0	-0.00732991	3.0307	-27.198	-1.21712	550.244	395.592	689.514	368.461	368.461	368.461	-69.3032	234.476	-85.4997	472.668	411.026	244.511	139.473	139.473	139.473	-94.4324	2.60488	-38.1975	56.0371	1.54855	-1.27333	-0.651943	0.495242	1.78445	625.501	96.7571	-35.8103	0	0	1.62549
919	0	22.1774	0	0	27.7232	4.9066	-35.7646	-0.471294	0.121861	-0.176137	-27.099	8.12E-15	10.1158	0	0	-0.00738755	2.56996	-25.9506	-2.64237	545.371	393.156	690.914	367.881	367.881	367.882	-65.5441	231.732	-84.3821	498.559	411.23	241.722	139.473	139.473	139.473	-98.7344	1.96474	-38.7132	54.6004	2.7134	-0.257936	-0.606278	0.410136	1.85702	680.144	83.9714	-33.8096	0	0	2.00974
920	0	22.1377	0	0	27.6861	4.91508	-35.8016	-0.479364	0.167009	-0.240013	-25.9186	-3.05E-15	12.4509	0	0	-0.00569229	2.12172	-24.6109	-4.10902	539.893	391.017	691.6	367.757	367.757	367.757	-61.7768	229.09	-83.4014	522.989	411.365	240.213	139.473	139.473	139.473	-102.837	1.45957	-39.1109	53.0488	3.69926	0.90043	-0.538989	0.273792	1.85976	724.573	53.951	-30.6627	0	0	2.33032
921	0	22.1091	0	0	27.6871	4.93813	-35.902	-0.477621	0.213619	-0.302715	-23.9606	-1.35E-14	14.7755	0	0	-0.0034555	1.69428	-23.2557	-5.52562	534.212	389.202	691.7	368.167	368.167	368.167	-58.0669	226.645	-82.4829	545.477	411.381	239.812	139.473	139.473	139.473	-106.65	1.09475	-39.3685	51.4373	4.49351	2.12978	-0.479631	0.103074	1.78559	765.522	9.57414	-28.668	0	0	2.55849
922	0	22.1078	0	0	27.7245	4.96165	-36.0042	-0.467193	0.260228	-0.362457	-21.3418	-4.74E-15	17.0216	0	0	-0.00232929	1.30128	-21.9641	-6.81557	528.744	387.698	691.335	369.121	369.121	369.121	-54.5099	224.497	-81.5516	565.58	411.239	240.263	139.473	139.473	139.473	-110.084	0.860069	-39.4659	49.8354	5.08936	3.36955	-0.448443	-0.0695779	1.64634	809.368	-43.1167	-28.7208	0	0	2.6637
923	0	22.1427	0	0	27.7846	4.9707	-36.0435	-0.449779	0.304597	-0.416668	-18.2371	-4.06E-15	19.1223	0	0	-0.00374774	0.95522	-20.8114	-7.92283	523.87	386.458	690.62	370.555	370.555	370.555	-51.2139	222.741	-80.5458	582.91	410.917	241.237	139.473	139.473	139.473	-113.049	0.734304	-39.387	48.326	5.49069	4.56795	-0.436534	-0.209498	1.46345	855.613	-96.924	-30.3439	0	0	2.60346
924	0	22.2123	0	0	27.8443	4.95243	-35.9642	-0.427196	0.343362	-0.462181	-14.8591	1.35E-15	20.9808	0	0	-0.00833522	0.659167	-19.8602	-8.80715	519.914	385.406	689.654	372.335	372.335	372.335	-48.2874	221.464	-79.4233	597.15	410.414	242.37	139.473	139.473	139.473	-115.464	0.688915	-39.1218	46.9941	5.7132	5.6706	-0.415386	-0.294415	1.2658	897.315	-145.893	-32.1511	0	0	2.34737
925	0	22.3053	0	0	27.8743	4.89828	-35.7283	-0.40125	0.372682	-0.496011	-11.4553	-1.08E-14	22.4944	0	0	-0.0155872	0.401839	-19.1536	-9.43258	517.121	384.445	688.527	374.29	374.29	374.29	-45.8308	220.739	-78.165	608.065	409.747	243.296	139.473	139.473	139.473	-117.261	0.691305	-38.6703	45.9076	5.78111	6.60829	-0.369098	-0.321332	1.07995	928.295	-186.041	-32.6004	0	0	1.91691
926	0	22.402	0	0	27.8449	4.80553	-35.3209	-0.373905	0.389408	-0.516112	-8.32843	0	23.6028	0	0	-0.0239529	0.159015	-18.7099	-9.76055	515.649	383.478	687.31	376.238	376.238	376.238	-43.9282	220.614	-76.7763	615.513	408.952	243.685	139.473	139.473	139.473	-118.389	0.709585	-38.0446	45.1007	5.72149	7.29531	-0.320544	-0.297443	0.92956	950.358	-213.496	-30.5921	0	0	1.39273
927	0	22.4767	0	0	27.7317	4.6786	-34.7565	-0.347474	0.391679	-0.521249	-5.85664	-8.12E-15	24.2883	0	0	-0.0313717	-0.0995506	-18.5219	-9.75441	515.545	382.429	686.046	378.019	378.019	378.019	-42.6356	221.107	-75.2889	619.441	408.071	243.273	139.473	139.473	139.473	-118.819	0.720226	-37.2702	44.5684	5.56113	7.64267	-0.307256	-0.235884	0.830296	967.676	-224.36	-25.5774	0	0	0.87186
928	0	22.5005	0	0	27.5202	4.52945	-34.0832	-0.324521	0.378873	-0.510279	-4.48067	4.06E-15	24.5311	0	0	-0.036035	-0.401001	-18.5604	-9.39148	516.744	381.263	684.75	379.508	379.508	379.508	-41.9697	222.205	-73.7601	619.881	407.148	241.89	139.473	139.473	139.473	-118.544	0.715186	-36.3852	44.2733	5.32722	7.58016	-0.348684	-0.144149	0.792314	978.864	-214.155	-17.6212	0	0	0.435008
929	0	22.447	0	0	27.2097	4.37584	-33.3781	-0.307864	0.3515	-0.482241	-4.66316	2.71E-15	24.2757	0	0	-0.0370162	-0.762283	-18.7795	-8.67394	519.069	380.003	683.401	380.617	380.617	380.617	-41.9055	223.859	-72.2702	616.939	406.227	239.481	139.473	139.473	139.473	-117.583	0.70381	-35.4374	44.1575	5.05162	7.07595	-0.429369	-0.0269559	0.823818	973.412	-180.913	-7.41556	0	0	0.134751
930	0	22.3024	0	0	26.8171	4.23776	-32.7343	-0.299952	0.311146	-0.436427	-6.75264	-1.35E-15	23.4269	0	0	-0.0343265	-1.18722	-19.1246	-7.63336	522.262	378.724	681.963	381.291	381.291	381.291	-42.3785	225.984	-70.9125	610.793	405.34	236.113	139.473	139.473	139.473	-115.993	0.707856	-34.4793	44.1554	4.77415	6.14775	-0.516012	0.107956	0.929238	936.99	-127.552	3.62996	0	0	-0.0139326
931	0	22.0786	0	0	26.385	4.1334	-32.2413	-0.30202	0.260519	-0.3736	-10.7954	1.35E-15	21.8776	0	0	-0.0281865	-1.66744	-19.541	-6.32969	526.021	377.534	680.395	381.497	381.497	381.497	-43.2923	228.452	-69.779	601.69	404.513	231.985	139.473	139.473	139.473	-113.873	0.752287	-33.5627	44.2056	4.54185	4.86273	-0.582054	0.244505	1.10275	860.828	-63.3569	13.64	0	0	-0.0435286
932	0	21.8229	0	0	25.9888	4.07611	-31.9683	-0.312179	0.203371	-0.296594	-16.3062	2.71E-15	19.5587	0	0	-0.0180411	-2.18647	-19.9826	-4.84796	530.031	376.549	678.672	381.226	381.226	381.226	-44.521	231.101	-68.9476	589.955	403.769	227.41	139.473	139.473	139.473	-111.379	0.857224	-32.7336	44.263	4.40332	3.32658	-0.627567	0.367892	1.3277	749.499	0.069692	20.7755	0	0	-0.020159
933	0	21.6177	0	0	25.7347	4.07307	-31.9538	-0.324578	0.1445	-0.211717	-22.2311	2.71E-15	16.5227	0	0	-0.00277501	-2.72529	-20.4169	-3.2936	533.993	375.856	676.792	380.497	380.497	380.497	-45.9103	233.735	-68.4731	575.99	403.123	222.781	139.473	139.473	139.473	-108.712	1.03521	-32.0289	44.3068	4.3952	1.66289	-0.666081	0.44434	1.56335	619.901	48.5389	24.0535	0	0	-0.00484395
934	0	21.5603	0	0	25.74	4.12531	-32.2029	-0.329778	0.0891597	-0.128299	-27.1325	9.47E-15	12.9824	0	0	0.0172635	-3.26483	-20.8244	-1.78287	537.627	375.502	674.757	379.36	379.361	379.361	-47.2863	236.156	-68.3872	560.267	402.588	218.492	139.473	139.473	139.473	-106.088	1.29351	-31.474	44.3407	4.52707	-0.00695692	-0.723403	0.434674	1.75155	498.424	71.392	23.5788	0	0	-0.0189321
935	0	21.728	0	0	26.0961	4.22849	-32.6907	-0.319159	0.0420495	-0.0565778	-29.7412	1.35E-15	9.27994	0	0	0.0382344	-3.78397	-21.1922	-0.429764	540.675	375.477	672.562	377.895	377.895	377.895	-48.4815	238.207	-68.7013	543.289	402.17	214.854	139.473	139.473	139.473	-103.695	1.63779	-31.0806	44.3857	4.77734	-1.57334	-0.82615	0.33332	1.85104	411.54	68.6458	20.3858	0	0	-0.0510402
936	0	22.1499	0	0	26.8377	4.37424	-33.3707	-0.292234	0.00615825	-0.00285776	-29.6847	-5.41E-15	5.78871	0	0	0.0541408	-4.25793	-21.5068	0.665548	542.888	375.734	670.166	376.192	376.192	376.192	-49.3648	239.797	-69.4061	525.534	401.863	212.018	139.473	139.473	139.473	-101.651	2.07296	-30.8454	44.47	5.10358	-2.93892	-0.987311	0.177572	1.86077	374.614	51.7688	15.5618	0	0	-0.0935894
937	0	22.8051	0	0	27.9398	4.55162	-34.184	-0.254785	-0.0177251	0.0319338	-27.417	-5.58E-15	2.81476	0	0	0.0607934	-4.66018	-21.7479	1.4254	544.023	376.2	667.494	374.34	374.34	374.34	-49.8566	240.907	-70.4662	507.4	401.655	209.979	139.473	139.473	139.473	-100.001	2.60089	-30.7512	44.62	5.46191	-4.017	-1.18425	0.012274	1.81085	383.347	34.2203	9.76332	0	0	-0.155649
938	0	23.6382	0	0	29.3334	4.74852	-35.0684	-0.21399	-0.0306873	0.0505228	-23.7885	3.05E-15	0.541163	0	0	0.0581688	-4.9664	-21.8882	1.80179	543.849	376.8	664.45	372.406	372.406	372.406	-49.9289	241.578	-71.818	489.176	401.528	208.611	139.473	139.473	139.473	-98.7292	3.21739	-30.7692	44.8566	5.82291	-4.73453	-1.36268	-0.141886	1.74052	417.595	22.9679	3.36303	0	0	-0.243879
939	0	24.5776	0	0	30.9237	4.95306	-35.9669	-0.177807	-0.0357388	0.0573934	-19.8412	-1.44E-15	-1.03885	0	0	0.049823	-5.15793	-21.8977	1.78416	542.176	377.469	660.958	370.418	370.418	370.418	-49.6037	241.889	-73.3775	471.041	401.464	207.733	139.473	139.473	139.473	-97.7832	3.91036	-30.8651	45.1937	6.17623	-5.0434	-1.43441	-0.29882	1.68264	445.225	15.0267	-2.97726	0	0	-0.334981
940	0	25.5549	0	0	32.6116	5.15414	-36.8305	-0.150975	-0.0372795	0.0577449	-16.3518	4.34E-15	-2.11744	0	0	0.0398651	-5.22412	-21.7484	1.41115	538.898	378.164	656.989	368.366	368.366	368.366	-48.946	241.931	-75.0517	453.088	401.452	207.16	139.473	139.473	139.473	-97.0927	4.65864	-31.006	45.6314	6.52272	-4.94057	-1.2931	-0.483473	1.66372	429.755	1.02091	-8.0089	0	0	-0.368543
941	0	26.5194	0	0	34.3087	5.34022	-37.6123	-0.134125	-0.0390223	0.0557063	-13.6659	-3.55E-15	-2.92401	0	0	0.0309917	-5.16539	-21.4181	0.783671	534.047	378.847	652.591	366.229	366.229	366.229	-48.0582	241.794	-76.7423	435.355	401.482	206.746	139.473	139.473	139.473	-96.5899	5.42919	-31.1649	46.1401	6.85959	-4.49295	-0.884288	-0.694687	1.71467	349.833	-27.2903	-10.2098	0	0	-0.290623
942	0	27.4429	0	0	35.9415	5.49822	-38.2633	-0.126485	-0.0420991	0.0525699	-11.8615	2.14E-15	-3.56741	0	0	0.024496	-4.99617	-20.8929	0.0621561	527.811	379.476	647.898	364.016	364.016	364.016	-47.0784	241.558	-78.3433	417.849	401.545	206.397	139.473	139.473	139.473	-96.2196	6.17334	-31.3223	46.6514	7.16535	-3.85026	-0.30775	-0.881615	1.86766	225.407	-69.8112	-8.67004	0	0	-0.136379
943	0	28.3159	0	0	37.4526	5.61523	-38.7378	-0.126862	-0.0450088	0.0476478	-10.8399	-2.14E-15	-3.99824	0	0	0.0205167	-4.74543	-20.1714	-0.573709	520.491	379.99	643.107	361.808	361.808	361.808	-46.166	241.293	-79.7439	400.566	401.629	206.071	139.473	139.473	139.473	-95.9431	6.8303	-31.4657	47.0708	7.39084	-3.21941	0.236441	-0.94774	2.15764	104.804	-113.829	-4.20226	0	0	-0.0199151
944	0	29.136	0	0	38.7992	5.68312	-39.0103	-0.134531	-0.045744	0.0400608	-10.4538	1.27E-16	-4.12998	0	0	0.018378	-4.45658	-19.2677	-0.987328	512.399	380.314	638.446	359.781	359.781	359.781	-45.4703	241.06	-80.8481	383.485	401.726	205.765	139.473	139.473	139.473	-95.7332	7.34163	-31.5877	47.3098	7.4729	-2.80853	0.580564	-0.808966	2.58603	32.4524	-139.991	0.968956	0	0	-0.00695731
945	0	29.8966	0	0	39.9539	5.7027	-39.0884	-0.14885	-0.0437689	0.0307439	-10.5527	-9.09E-16	-3.96449	0	0	0.0169897	-4.18795	-18.2079	-1.12855	503.766	380.381	634.133	358.179	358.179	358.179	-45.0933	240.903	-81.6026	366.565	401.827	205.508	139.473	139.473	139.473	-95.5656	7.67051	-31.6837	47.3112	7.37865	-2.7686	0.698773	-0.481057	3.06339	19.5694	-137.371	4.89498	0	0	-0.0368111
946	0	30.5822	0	0	40.9024	5.68334	-39.0112	-0.167832	-0.0416367	0.0227054	-10.9266	-9.09E-16	-3.70608	0	0	0.0153151	-4.00629	-17.0199	-1.02688	494.708	380.157	630.361	357.225	357.225	357.225	-45.0763	240.852	-82.0086	349.75	401.928	205.351	139.473	139.473	139.473	-95.4119	7.81111	-31.7514	47.0495	7.14632	-3.15195	0.728831	-0.144064	3.40585	36.0467	-118.758	7.40464	0	0	-0.0256803
947	0	31.172	0	0	41.6366	5.63704	-38.8256	-0.189309	-0.0422164	0.0188081	-11.3983	1.37E-15	-3.57665	0	0	0.0129355	-3.96125	-15.7192	-0.737554	485.273	379.641	627.266	357.012	357.012	357.012	-45.425	240.926	-82.1051	332.987	402.027	205.363	139.473	139.473	139.473	-95.2379	7.7786	-31.7909	46.5011	6.87159	-3.90221	0.807444	-0.0151381	3.47501	47.6661	-107.161	9.3255	0	0	0.0182136
948	0	31.6479	0	0	42.1477	5.57217	-38.5639	-0.211924	-0.0455898	0.0188735	-11.8744	-1.61E-15	-3.60512	0	0	0.00983939	-4.0541	-14.3021	-0.29521	475.499	378.874	624.906	357.469	357.469	357.469	-46.1449	241.136	-81.9398	316.244	402.122	205.626	139.473	139.473	139.473	-95.0067	7.59229	-31.8044	45.6193	6.64166	-4.88112	0.918163	-0.126878	3.31717	53.0765	-107.63	11.3511	0	0	0.0678596
949	0	31.9952	0	0	42.4246	5.49302	-38.242	-0.234614	-0.0499077	0.021269	-12.2981	8.46E-16	-3.68798	0	0	0.0060419	-4.23265	-12.7526	0.283342	465.425	377.921	623.261	358.425	358.425	358.425	-47.2506	241.49	-81.5594	299.511	402.206	206.231	139.473	139.473	139.473	-94.6794	7.27066	-31.7961	44.339	6.47584	-5.91578	0.987544	-0.364605	3.0647	61.9895	-112.809	13.6229	0	0	0.131251
950	0	32.1992	0	0	42.4567	5.40279	-37.8715	-0.256187	-0.0529738	0.0243428	-12.622	2.41E-15	-3.69818	0	0	0.00151326	-4.41558	-11.0562	0.971024	455.085	376.863	622.264	359.694	359.694	359.694	-48.7545	241.994	-81.0151	282.797	402.273	207.271	139.473	139.473	139.473	-94.2142	6.83637	-31.7704	42.6062	6.32244	-6.83866	0.951293	-0.562742	2.84698	81.588	-111.601	15.7801	0	0	0.241713
951	0	32.2407	0	0	42.2362	5.30677	-37.473	-0.274999	-0.0532833	0.0272217	-12.7909	7.45E-15	-3.55502	0	0	-0.00372152	-4.52883	-9.21286	1.70545	444.489	375.774	621.849	361.128	361.128	361.128	-50.6512	242.65	-80.3713	266.114	402.32	208.831	139.473	139.473	139.473	-93.5666	6.32247	-31.7318	40.4228	6.10804	-7.51873	0.780429	-0.612961	2.74677	112.506	-97.8828	17.1768	0	0	0.428583
952	0	32.0945	0	0	41.7598	5.2138	-37.0829	-0.288956	-0.0512932	0.0306667	-12.7401	2.51E-15	-3.30691	0	0	-0.0093797	-4.53259	-7.24528	2.3826	433.637	374.714	621.985	362.648	362.648	362.648	-52.911	243.458	-79.7077	249.48	402.344	210.975	139.473	139.473	139.473	-92.6916	5.77384	-31.683	37.8766	5.78317	-7.8858	0.545156	-0.516057	2.7533	135.839	-74.0686	17.1992	0	0	0.608722
953	0	31.7339	0	0	41.0265	5.13433	-36.7463	-0.295885	-0.0489306	0.0366759	-12.4	7.41E-15	-3.08652	0	0	-0.0148885	-4.42751	-5.19602	2.8834	422.546	373.722	622.683	364.221	364.221	364.221	-55.4944	244.417	-79.1044	232.922	402.35	213.749	139.473	139.473	139.473	-91.5479	5.23805	-31.6245	35.1216	5.34227	-7.93444	0.379618	-0.353564	2.787	121.177	-48.0673	15.4905	0	0	0.583081
954	0	31.1375	0	0	40.0355	5.07655	-36.4996	-0.29475	-0.0480681	0.046702	-11.7495	6.85E-16	-2.99638	0	0	-0.0196247	-4.24137	-3.11678	3.11805	411.299	372.821	623.98	365.821	365.821	365.821	-58.3797	245.526	-78.6178	216.486	402.349	217.166	139.473	139.473	139.473	-90.1044	4.75011	-31.5549	32.3218	4.81836	-7.70272	0.365046	-0.204389	2.78499	53.2286	-24.8264	12.1851	0	0	0.243127
955	0	30.2949	0	0	38.7845	5.04362	-36.3582	-0.286238	-0.0497632	0.0607169	-10.8404	5.01E-15	-3.05683	0	0	-0.0231653	-4.00858	-1.05776	3.05395	400.063	372.031	625.903	367.415	367.415	367.415	-61.5832	246.783	-78.2624	200.243	402.354	221.21	139.473	139.473	139.473	-88.3434	4.32294	-31.4706	29.6044	4.26135	-7.24589	0.482551	-0.110122	2.72651	-58.7427	-5.71961	8.0908	0	0	-0.323146
956	0	29.2055	0	0	37.2691	5.03359	-36.3151	-0.272328	-0.0540702	0.0768791	-9.77202	3.89E-15	-3.2077	0	0	-0.0253632	-3.75389	0.936796	2.71293	389.059	371.375	628.435	368.978	368.978	368.978	-65.1612	248.181	-78.0125	184.295	402.381	225.835	139.473	139.473	139.473	-86.2595	3.94876	-31.3678	27.0482	3.7126	-6.62278	0.656568	-0.0654554	2.62454	-191.279	10.4434	4.44261	0	0	-0.926703
957	0	27.8743	0	0	35.4846	5.04153	-36.3493	-0.255327	-0.0608017	0.0929241	-8.64914	-4.57E-15	-3.38447	0	0	-0.0262622	-3.48728	2.82756	2.15069	378.526	370.877	631.513	370.512	370.512	370.512	-69.1997	249.704	-77.8184	168.757	402.443	230.965	139.473	139.473	139.473	-83.8555	3.60842	-31.2447	24.6963	3.18915	-5.89944	0.835572	-0.0383388	2.49223	-326.689	24.8471	2.27319	0	0	-1.43655
958	0	26.3075	0	0	33.4264	5.06147	-36.4349	-0.237449	-0.0692869	0.106685	-7.5835	4.06E-15	-3.5169	0	0	-0.026134	-3.20814	4.5785	1.43962	368.685	370.566	635.03	372.044	372.044	372.043	-73.8066	251.318	-77.6228	153.748	402.543	236.504	139.473	139.473	139.473	-81.1385	3.28018	-31.1032	22.5707	2.68122	-5.15709	1.02001	0.000782566	2.3346	-459.279	36.371	2.15403	0	0	-1.815
959	0	24.5122	0	0	31.0928	5.08729	-36.5456	-0.220562	-0.0783805	0.116722	-6.69931	-1.86E-15	-3.53652	0	0	-0.0255317	-2.91239	6.15731	0.663454	359.743	370.464	638.852	373.604	373.604	373.604	-79.1095	252.966	-77.37	139.378	402.675	242.342	139.473	139.473	139.473	-78.1174	2.94489	-30.9503	20.6779	2.1604	-4.486	1.24913	0.0791593	2.14883	-592.977	44.8153	4.12414	0	0	-2.07844
960	0	22.498	0	0	28.487	5.11232	-36.6525	-0.206439	-0.0857912	0.121584	-6.16189	-2.71E-15	-3.33159	0	0	-0.0255017	-2.59989	7.53798	-0.0794746	351.903	370.582	642.827	375.21	375.21	375.21	-85.2549	254.567	-77.0064	125.736	402.821	248.365	139.473	139.473	139.473	-74.8026	2.58798	-30.797	19.0125	1.60554	-3.95861	1.54446	0.207613	1.93247	-727.944	51.4902	7.74033	0	0	-2.22648
961	0	20.2812	0	0	25.6237	5.12904	-36.7237	-0.196819	-0.088337	0.119218	-6.17995	-1.52E-15	-2.76086	0	0	-0.0277029	-2.27828	8.70229	-0.678551	345.369	370.915	646.792	376.852	376.852	376.852	-92.3979	256.005	-76.4804	112.883	402.96	254.468	139.473	139.473	139.473	-71.2081	2.2024	-30.6564	17.5678	1.03652	-3.60063	1.83203	0.339114	1.69307	-843.487	53.1089	12.0788	0	0	-2.20149
962	0	17.8882	0	0	22.5355	5.13075	-36.731	-0.193115	-0.0829451	0.107432	-6.96927	-4.74E-15	-1.70845	0	0	-0.0341183	-1.95822	9.63654	-1.03533	340.322	371.437	650.572	378.515	378.515	378.515	-100.675	257.13	-75.7528	100.843	403.071	260.573	139.473	139.473	139.473	-67.355	1.7939	-30.5397	16.3497	0.507098	-3.40574	1.9822	0.391612	1.44873	-906.686	43.2598	15.8042	0	0	-1.94764
963	0	15.3592	0	0	19.2804	5.11459	-36.6622	-0.195427	-0.0687406	0.0861803	-8.65319	-8.46E-16	-0.2017	0	0	-0.0458999	-1.64425	10.3265	-1.09816	336.872	372.111	653.986	380.213	380.213	380.213	-110.169	257.756	-74.8077	89.5988	403.137	266.643	139.473	139.473	139.473	-63.2765	1.38319	-30.4521	15.3779	0.061804	-3.38199	1.95274	0.334491	1.21555	-905.712	22.5836	17.7169	0	0	-1.49977
964	0	12.7527	0	0	15.9442	5.083	-36.5272	-0.202526	-0.0476102	0.0584706	-11.2157	-6.34E-15	1.57961	0	0	-0.0622438	-1.3319	10.7583	-0.872812	335.042	372.895	656.856	382.002	382.002	382.002	-120.883	257.678	-73.6493	79.1049	403.155	272.696	139.473	139.473	139.473	-59.0252	0.999616	-30.3904	14.6737	-0.286583	-3.56584	1.81936	0.221058	1.00171	-857.974	1.44241	17.306	0	0	-0.967628
965	0	10.1487	0	0	12.6379	5.0428	-36.3547	-0.212486	-0.0232822	0.0291417	-14.5007	1.69E-15	3.38174	0	0	-0.0800358	-1.01382	10.925	-0.40147	334.782	373.752	659.024	383.95	383.95	383.95	-132.727	256.692	-72.2845	69.31	403.131	278.799	139.473	139.473	139.473	-54.6785	0.669313	-30.3435	14.2476	-0.543155	-3.99004	1.67269	0.12064	0.81205	-788.118	-11.1039	14.8259	0	0	-0.462007
966	0	7.64631	0	0	9.48884	5.00339	-36.1849	-0.223486	-0.000321591	0.00357877	-18.2411	1.35E-15	4.93353	0	0	-0.0945399	-0.687207	10.8331	0.26492	336.009	374.655	660.374	386.104	386.104	386.104	-145.497	254.625	-70.7074	60.1869	403.083	285.053	139.473	139.473	139.473	-50.3385	0.405636	-30.2966	14.0921	-0.714407	-4.64944	1.56442	0.0720459	0.647668	-716.061	-12.4576	11.0947	0	0	-0.0516961
967	0	5.35435	0	0	6.6288	4.97528	-36.0633	-0.234468	0.0170875	-0.0140606	-22.1132	0	5.99969	0	0	-0.100962	-0.356703	10.5041	1.08306	338.618	375.588	660.836	388.469	388.469	388.469	-158.882	251.381	-68.8986	51.7536	403.034	291.557	139.473	139.473	139.473	-46.1242	0.206245	-30.2369	14.1812	-0.802031	-5.49142	1.49336	0.0771066	0.5082	-651.679	-4.96225	7.25442	0	0	0.244678
968	0	3.37826	0	0	4.17903	4.96924	-36.0371	-0.245007	0.0258044	-0.0216383	-25.7685	-6.77E-15	6.39805	0	0	-0.0960854	-0.0327427	9.96992	2.01875	342.491	376.552	660.388	391.005	391.005	391.005	-172.46	246.974	-66.8416	44.0802	403.012	298.383	139.473	139.473	139.473	-42.1584	0.0571428	-30.1597	14.4769	-0.8019	-6.4309	1.42068	0.103906	0.39261	-595.87	5.27937	4.55397	0	0	0.438254
969	0	1.80616	0	0	2.23705	4.99577	-36.152	-0.254725	0.0243937	-0.0188996	-28.8593	7.44E-15	6.03439	0	0	-0.0795472	0.273409	9.26701	3.03734	347.488	377.558	659.05	393.642	393.642	393.642	-185.724	241.569	-64.5543	37.2821	403.034	305.55	139.473	139.473	139.473	-38.5531	-0.0591025	-30.0694	14.9385	-0.708417	-7.37712	1.30932	0.106458	0.301549	-546.945	10.8658	3.96652	0	0	0.552739
970	0	0.697086	0	0	0.866591	5.06389	-36.4453	-0.263295	0.0133851	-0.00680944	-31.1085	-6.77E-15	4.9278	0	0	-0.0542848	0.556037	8.42991	4.09416	353.444	378.625	656.871	396.3	396.3	396.3	-198.13	235.489	-62.1264	31.5031	403.107	313.013	139.473	139.473	139.473	-35.3954	-0.154307	-29.9777	15.5266	-0.525823	-8.25673	1.1508	0.0560222	0.236412	-506.033	6.89955	5.89915	0	0	0.618364
971	0	0.0742268	0	0	0.0928619	5.17952	-36.9381	-0.270258	-0.00522797	0.0127755	-32.3562	2.71E-15	3.19054	0	0	-0.0255547	0.818773	7.4876	5.13329	360.176	379.772	653.924	398.903	398.903	398.903	-209.166	229.185	-59.7518	26.8943	403.216	320.665	139.473	139.473	139.473	-32.7383	-0.227608	-29.8991	16.2039	-0.279393	-9.02482	0.977036	-0.0406423	0.19965	-479.507	-7.04265	10.2867	0	0	0.667973
972	0	-0.0770258	0	0	-0.0972488	5.34373	-37.6269	-0.274977	-0.0286635	0.0376886	-32.5885	-1.35E-15	0.995142	0	0	0.000987696	1.07323	6.46279	6.09701	367.505	381.011	650.296	401.38	401.38	401.38	-218.428	223.153	-57.7344	23.5953	403.334	328.35	139.473	139.473	139.473	-30.597	-0.262703	-29.8476	16.9365	-0.0140705	-9.65904	0.838341	-0.152436	0.190613	-475.639	-27.6249	16.5051	0	0	0.728802
973	0	0.195122	0	0	0.249249	5.55148	-38.4801	-0.276921	-0.0535954	0.0650319	-31.9532	-5.41E-15	-1.431	0	0	0.0213265	1.33408	5.37226	6.93967	375.282	382.344	646.094	403.649	403.649	403.649	-225.679	217.836	-56.4465	21.7211	403.421	335.879	139.473	139.473	139.473	-28.9515	-0.230756	-29.8327	17.699	0.221725	-10.1421	0.755409	-0.243339	0.213098	-494.1	-49.618	23.5705	0	0	0.811489
974	0	0.81777	0	0	1.05894	5.79183	-39.4421	-0.275667	-0.0770797	0.0919823	-30.7125	5.41E-15	-3.86225	0	0	0.0341986	1.61292	4.22689	7.63411	383.404	383.764	641.447	405.605	405.605	405.605	-230.849	213.555	-56.2421	21.3566	403.437	343.048	139.473	139.473	139.473	-27.7558	-0.0989769	-29.857	18.4845	0.399251	-10.446	0.713669	-0.283927	0.273904	-526.351	-66.5923	30.3804	0	0	0.919643
975	0	1.70583	0	0	2.24169	6.04938	-40.4438	-0.27112	-0.0970811	0.115866	-29.1779	-1.35E-15	-6.10873	0	0	0.0408638	1.91332	3.03036	8.16697	391.808	385.257	636.513	407.11	407.11	407.11	-233.993	210.481	-57.3584	22.5566	403.346	349.664	139.473	139.473	139.473	-26.9521	0.158811	-29.9144	19.3145	0.523381	-10.5331	0.660315	-0.270112	0.38501	-555.069	-74.1727	36.0709	0	0	1.05085
976	0	2.77566	0	0	3.70229	6.3066	-41.4146	-0.26342	-0.11294	0.135575	-27.6176	-5.41E-15	-8.05085	0	0	0.0439051	2.23079	1.77783	8.52382	400.458	386.796	631.474	408.017	408.017	408.017	-235.218	208.681	-59.8597	25.3507	403.121	355.554	139.473	139.473	139.473	-26.4849	0.55475	-29.9901	20.2391	0.616836	-10.379	0.57071	-0.242555	0.545481	-571.401	-75.3587	40.3699	0	0	1.2075
977	0	3.95752	0	0	5.35317	6.54482	-42.2881	-0.252552	-0.125115	0.151471	-26.1665	-2.71E-15	-9.62998	0	0	0.0458687	2.56102	0.457352	8.6837	409.326	388.348	626.524	408.208	408.208	408.208	-234.614	208.167	-63.6537	29.7497	402.742	360.578	139.473	139.473	139.473	-26.314	1.08674	-30.0633	21.317	0.671455	-9.99164	0.52537	-0.278255	0.726607	-592.275	-82.077	43.6614	0	0	1.42506
978	0	5.2037	0	0	7.12374	6.74403	-43.0001	-0.238207	-0.134487	0.163506	-24.8032	0	-10.8195	0	0	0.0483302	2.91272	-0.943827	8.63993	418.407	389.883	621.836	407.622	407.623	407.623	-232.222	208.923	-68.5514	35.749	402.202	364.621	139.473	139.473	139.473	-26.4181	1.74353	-30.1136	22.58	0.598442	-9.39512	0.58817	-0.401853	0.90204	-630.842	-102.213	47.0397	0	0	1.72785
979	0	6.48828	0	0	8.96072	6.884	-43.4905	-0.220216	-0.140755	0.170003	-23.4123	2.71E-15	-11.529	0	0	0.051616	3.31018	-2.43457	8.41837	427.738	391.377	617.553	406.269	406.269	406.269	-228.058	210.882	-74.2989	43.3283	401.498	367.596	139.473	139.473	139.473	-26.7924	2.50755	-30.1276	24.0251	0.235758	-8.60079	0.696635	-0.514278	1.07684	-669.559	-124.547	51.2378	0	0	2.07387
980	0	7.79824	0	0	10.8205	6.94961	-43.7176	-0.199172	-0.142581	0.168987	-21.89	-1.35E-15	-11.6211	0	0	0.0547828	3.77628	-4.02176	8.06228	437.363	392.819	613.801	404.2	404.2	404.2	-222.171	213.91	-80.5639	52.4445	400.632	369.453	139.473	139.473	139.473	-27.4404	3.35265	-30.1011	25.6609	-0.550488	-7.60418	0.691911	-0.439618	1.27917	-668.275	-122.417	55.9728	0	0	2.3946
981	0	9.12145	0	0	12.6615	6.9379	-43.6772	-0.17647	-0.138706	0.160088	-20.2139	2.71E-15	-10.9956	0	0	0.056229	4.30519	-5.71675	7.58889	447.273	394.19	610.709	401.476	401.476	401.476	-214.706	217.791	-86.9347	63.0266	399.609	370.178	139.473	139.473	139.473	-28.3658	4.24249	-30.0374	27.5752	-1.71727	-6.41986	0.467578	-0.0744875	1.52371	-599.977	-77.4248	60.0495	0	0	2.61538
982	0	10.4391	0	0	14.443	6.86076	-43.4097	-0.153705	-0.130897	0.147049	-18.439	-5.41E-15	-9.79835	0	0	0.0548593	4.85104	-7.53744	6.96087	457.358	395.464	608.417	398.143	398.143	398.143	-205.914	222.25	-92.9859	74.9741	398.437	369.803	139.473	139.473	139.473	-29.5658	5.13605	-29.946	29.9363	-2.99183	-5.1281	0.185173	0.3541	1.77608	-502.485	-24.87	63.0413	0	0	2.69203
983	0	11.7288	0	0	16.1312	6.73689	-42.9749	-0.13216	-0.122884	0.135964	-16.6635	4.06E-15	-8.35079	0	0	0.0508786	5.36354	-9.49578	6.12851	467.465	396.612	607.03	394.303	394.303	394.303	-196.138	226.971	-98.3782	88.168	397.132	368.383	139.473	139.473	139.473	-31.0286	5.99852	-29.8444	32.8615	-4.0797	-3.86917	0.205182	0.422579	2.00547	-458.98	-30.7979	65.5264	0	0	2.84096
984	0	12.9743	0	0	17.7041	6.57972	-42.4141	-0.113636	-0.115125	0.127021	-15.0573	1.35E-15	-6.78607	0	0	0.0453057	5.84033	-11.5787	5.1204	477.513	397.624	606.564	390.246	390.246	390.246	-185.773	231.635	-102.901	102.49	395.714	365.972	139.473	139.473	139.473	-32.737	6.80533	-29.7592	36.2718	-4.97017	-2.76187	0.58798	0.199919	2.24091	-478.802	-79.0563	67.6166	0	0	3.20121
985	0	14.1667	0	0	19.151	6.39776	-41.7518	-0.0999238	-0.104821	0.115891	-13.7839	2.03E-15	-5.02432	0	0	0.0389347	6.30813	-13.748	4.06413	487.526	398.499	606.999	386.389	386.389	386.389	-175.222	235.964	-106.44	117.834	394.208	362.625	139.473	139.473	139.473	-34.6742	7.53661	-29.7225	39.9264	-5.8867	-1.83698	1.06416	0.132373	2.51368	-499.164	-95.2901	67.8216	0	0	3.44456
986	0	15.2967	0	0	20.4701	6.20369	-41.0297	-0.0915096	-0.092332	0.102831	-12.8885	-6.77E-16	-3.18591	0	0	0.0323978	6.75809	-15.9574	3.11975	497.554	399.228	608.362	383.059	383.059	383.059	-164.842	239.763	-108.964	134.101	392.642	358.412	139.473	139.473	139.473	-36.8276	8.1751	-29.7635	43.5691	-6.9639	-1.05735	1.46604	0.259737	2.77511	-493.628	-75.7215	65.5916	0	0	3.3599
987	0	16.3513	0	0	21.6659	6.01492	-40.3114	-0.0880854	-0.0797194	0.0909915	-12.3372	-6.77E-16	-1.4702	0	0	0.0263908	7.13832	-18.1623	2.42181	507.598	399.783	610.737	380.396	380.396	380.396	-154.903	242.917	-110.529	151.202	391.049	353.42	139.473	139.473	139.473	-39.188	8.70983	-29.9059	47.0055	-8.12696	-0.37762	1.70126	0.419337	2.96609	-458.183	-46.967	61.2916	0	0	2.94776
988	0	17.3168	0	0	22.7467	5.84793	-39.6628	-0.0889717	-0.0692218	0.0835124	-12.0662	2.03E-15	-0.0495654	0	0	0.0215288	7.38958	-20.3221	2.04751	517.582	400.131	614.199	378.387	378.387	378.387	-145.588	245.361	-111.264	169.06	389.463	347.739	139.473	139.473	139.473	-41.7469	9.13791	-30.168	50.1137	-9.18766	0.208445	1.74731	0.481445	3.04738	-399.151	-26.8773	56.0414	0	0	2.33002
989	0	18.1838	0	0	23.7217	5.71312	-39.13	-0.0935437	-0.0619611	0.0819719	-12.026	1.18E-15	0.996366	0	0	0.0180308	7.47781	-22.3997	2.00878	527.362	400.253	618.762	376.955	376.955	376.955	-137.002	247.073	-111.336	187.621	387.92	341.452	139.473	139.473	139.473	-44.496	9.46176	-30.563	52.8301	-9.97419	0.667686	1.64326	0.426701	3.00189	-327.044	-16.2442	50.7248	0	0	1.67361
990	0	18.9492	0	0	24.5984	5.61284	-38.7282	-0.101452	-0.0576739	0.0857761	-12.1973	3.38E-16	1.67668	0	0	0.015696	7.40429	-24.3587	2.2621	536.746	400.146	624.353	375.993	375.993	375.993	-129.191	248.058	-110.91	206.86	386.456	334.627	139.473	139.473	139.473	-47.428	9.68402	-31.0993	55.1312	-10.3946	0.959707	1.42561	0.32016	2.84878	-245.41	-7.74308	45.3895	0	0	1.07451
991	0	19.6161	0	0	25.3816	5.54289	-38.4452	-0.112627	-0.0552083	0.0931204	-12.5792	-1.69E-15	2.04939	0	0	0.0141296	7.19668	-26.1624	2.72171	545.516	399.819	630.814	375.387	375.387	375.387	-122.154	248.353	-110.125	226.78	385.108	327.327	139.473	139.473	139.473	-50.537	9.80386	-31.779	57.0207	-10.4355	1.06561	1.13348	0.233387	2.6224	-156.559	3.28136	39.3655	0	0	0.573292
992	0	20.1923	0	0	26.0745	5.49526	-38.2512	-0.126724	-0.0532809	0.101557	-13.1378	1.52E-15	2.17306	0	0	0.0129308	6.89433	-27.7742	3.27447	553.445	399.289	637.925	375.011	375.011	375.011	-115.855	248.017	-109.085	247.402	383.916	319.62	139.473	139.473	139.473	-53.821	9.81577	-32.5984	58.5203	-10.1306	1.00176	0.798586	0.200902	2.35557	-61.7661	16.1774	31.6995	0	0	0.178159
993	0	20.688	0	0	26.679	5.46075	-38.1099	-0.143297	-0.0505664	0.108475	-13.8146	3.70E-15	2.11108	0	0	0.0118072	6.53699	-29.1596	3.79638	560.309	398.563	645.427	374.729	374.729	374.729	-110.225	247.12	-107.865	268.755	382.921	311.585	139.473	139.473	139.473	-57.2811	9.71074	-33.5467	59.6632	-9.52928	0.821383	0.450086	0.223457	2.0824	37.1097	28.8259	21.317	0	0	-0.106302
994	0	21.1126	0	0	27.1953	5.4309	-37.9873	-0.162244	-0.0454511	0.111422	-14.5669	-3.28E-16	1.95956	0	0	0.0105824	6.15879	-30.2877	4.16895	565.9	397.645	653.038	374.413	374.413	374.413	-105.175	245.742	-106.518	290.859	382.161	303.322	139.473	139.473	139.473	-60.9196	9.47889	-34.605	60.4857	-8.68107	0.605696	0.125721	0.2791	1.83458	136.073	39.8819	7.21721	0	0	-0.271991
995	0	21.4728	0	0	27.6217	5.39925	-37.8569	-0.183886	-0.0366674	0.108694	-15.388	-2.48E-16	1.81685	0	0	0.00914729	5.78547	-31.1317	4.29598	570.045	396.536	660.476	373.96	373.96	373.96	-100.594	243.971	-105.084	313.71	381.671	294.952	139.473	139.473	139.473	-64.7361	9.1131	-35.7441	61.0168	-7.63276	0.445332	-0.128968	0.342913	1.63351	228.156	50.1824	-10.9366	0	0	-0.311619
996	0	21.771	0	0	27.955	5.36186	-37.7021	-0.209195	-0.0231687	0.0989345	-16.3377	5.69E-15	1.80739	0	0	0.00738431	5.43277	-31.6685	4.1182	572.619	395.237	667.484	373.307	373.307	373.307	-96.3581	241.901	-103.593	337.264	381.48	286.621	139.473	139.473	139.473	-68.7241	8.61266	-36.9243	61.2671	-6.4319	0.417985	-0.289971	0.402718	1.49207	309.639	62.4844	-32.3399	0	0	-0.230483
997	0	22.0061	0	0	28.1912	5.31742	-37.5174	-0.239253	-0.00435724	0.0813606	-17.5106	8.46E-16	2.07275	0	0	0.00511493	5.10484	-31.8793	3.61848	573.557	393.763	673.842	372.44	372.44	372.44	-92.34	239.629	-102.065	361.433	381.607	278.497	139.473	139.473	139.473	-72.8667	7.98653	-38.0961	61.2272	-5.12629	0.570699	-0.364477	0.45504	1.41787	381.144	79.1209	-54.9197	0	0	-0.0405051
998	0	22.1751	0	0	28.3288	5.26722	-37.3076	-0.274726	0.0197761	0.0558408	-18.9933	-8.46E-17	2.75327	0	0	0.00214813	4.79511	-31.752	2.81667	572.856	392.14	679.384	371.39	371.39	371.39	-88.4199	237.253	-100.511	386.071	382.063	270.767	139.473	139.473	139.473	-77.1352	7.25541	-39.2047	60.8768	-3.76083	0.913921	-0.391	0.48638	1.40922	447.316	98.0735	-75.4543	0	0	0.250934
999	0	22.2757	0	0	28.3713	5.21477	-37.087	-0.314981	0.0487977	0.0227452	-20.7875	6.43E-15	3.9697	0	0	-0.00157283	4.49132	-31.2863	1.75721	570.576	390.406	684.002	370.238	370.238	370.238	-84.4997	234.862	-98.9353	410.969	382.851	263.638	139.473	139.473	139.473	-81.4882	6.4511	-40.1965	60.2015	-2.37827	1.42906	-0.400878	0.483985	1.45473	509.981	114.994	-90.4757	0	0	0.631353
1000	0	22.3088	0	0	28.3297	5.16525	-36.8776	-0.357912	0.0815722	-0.0167372	-22.7798	2.50E-15	5.76232	0	0	-0.00571912	4.18137	-30.4989	0.498982	566.839	388.608	687.645	369.108	369.108	369.108	-80.5181	232.528	-97.3329	435.854	383.959	257.316	139.473	139.473	139.473	-85.8735	5.61279	-41.0269	59.2081	-1.02174	2.08006	-0.39872	0.439605	1.53221	564.862	124.566	-97.4263	0	0	1.06735
1001	0	22.281	0	0	28.2231	5.12419	-36.7031	-0.399959	0.116469	-0.0610352	-24.7293	1.53E-16	8.06333	0	0	-0.00949352	3.85743	-29.4266	-0.888032	561.834	386.799	690.319	368.148	368.148	368.148	-76.4627	230.301	-95.6975	460.389	385.369	251.993	139.473	139.473	139.473	-90.2313	4.78007	-41.6672	57.9285	0.262865	2.82363	-0.368628	0.356917	1.61845	604.244	122.437	-95.5858	0	0	1.50006
1002	0	22.2062	0	0	28.077	5.09581	-36.582	-0.436788	0.151381	-0.108566	-26.3126	-7.78E-15	10.6752	0	0	-0.0118681	3.51713	-28.1254	-2.32268	555.825	385.033	692.09	367.504	367.504	367.504	-72.374	228.205	-94.0239	484.186	387.051	247.818	139.473	139.473	139.473	-94.4988	3.98477	-42.1091	56.4122	1.42486	3.6167	-0.308652	0.26112	1.69894	625.589	107.935	-86.5195	0	0	1.86965
1003	0	22.1045	0	0	27.92	5.08144	-36.5205	-0.464068	0.184586	-0.158106	-27.1887	4.06E-15	13.3376	0	0	-0.0121512	3.16227	-26.6669	-3.71786	549.135	383.362	693.073	367.297	367.297	367.297	-68.3378	226.249	-92.3146	506.821	388.965	244.872	139.473	139.473	139.473	-98.6133	3.24596	-42.3636	54.718	2.41313	4.42039	-0.236119	0.180079	1.76468	633.38	82.8125	-73.5169	0	0	2.14377
1004	0	22.0002	0	0	27.7797	5.07883	-36.5093	-0.478393	0.214574	-0.208802	-27.081	1.35E-15	15.7506	0	0	-0.0104656	2.79722	-25.1314	-4.99226	542.119	381.83	693.416	367.6	367.6	367.6	-64.4651	224.434	-90.5841	527.868	391.057	243.147	139.473	139.473	139.473	-102.514	2.56991	-42.4559	52.91	3.18898	5.20259	-0.179733	0.127836	1.80555	637.142	49.4141	-60.1407	0	0	2.32269
1005	0	21.9181	0	0	27.6784	5.0823	-36.5242	-0.478041	0.241129	-0.259586	-25.8458	-1.42E-14	17.7035	0	0	-0.00788784	2.42787	-23.6002	-6.08261	535.135	380.471	693.284	368.43	368.43	368.43	-60.8671	222.765	-88.8569	546.923	393.262	242.533	139.473	139.473	139.473	-106.144	1.95447	-42.4171	51.059	3.73914	5.93675	-0.156728	0.0947881	1.808	645.571	9.84778	-49.2494	0	0	2.4159
1006	0	21.8795	0	0	27.6295	5.08325	-36.5282	-0.463154	0.264321	-0.308437	-23.4934	1.35E-15	19.0635	0	0	-0.00604787	2.06168	-22.1488	-6.94902	528.511	379.306	692.834	369.746	369.746	369.746	-57.6358	221.265	-87.1582	563.631	395.503	242.822	139.473	139.473	139.473	-109.444	1.39391	-42.2743	49.2424	4.07781	6.59698	-0.1621	0.0605262	1.75209	661.315	-33.7016	-42.0041	0	0	2.41613
1007	0	21.8991	0	0	27.6345	5.07083	-36.4751	-0.435819	0.284392	-0.352758	-20.1954	5.41E-15	19.8167	0	0	-0.00645997	1.70653	-20.8409	-7.57014	522.528	378.344	692.201	371.455	371.455	371.455	-54.8356	219.977	-85.5007	577.71	397.696	243.726	139.473	139.473	139.473	-112.358	0.881535	-42.0432	47.5392	4.23872	7.15145	-0.181271	0.0199521	1.63411	683.378	-76.7628	-38.0564	0	0	2.30885
1008	0	21.9829	0	0	27.6812	5.03327	-36.3137	-0.39972	0.301387	-0.389925	-16.2608	4.06E-15	20.0675	0	0	-0.00984416	1.3675	-19.7246	-7.93431	517.415	377.573	691.489	373.425	373.425	373.425	-52.5065	218.963	-83.8773	588.961	399.766	244.908	139.473	139.473	139.473	-114.831	0.410383	-41.7247	46.02	4.26305	7.55894	-0.208631	-0.0210603	1.46554	710.754	-114.606	-36.0612	0	0	2.09498
1009	0	22.1259	0	0	27.7455	4.96021	-35.998	-0.359569	0.314546	-0.418024	-12.098	6.77E-15	19.9857	0	0	-0.015783	1.04376	-18.8301	-8.03309	513.334	376.965	690.766	375.509	375.509	375.509	-50.6706	218.3	-82.2625	597.268	401.65	246.012	139.473	139.473	139.473	-116.806	-0.0260148	-41.308	44.7372	4.1888	7.77026	-0.250778	-0.0509058	1.26921	743.93	-143.45	-34.3249	0	0	1.79713
1010	0	22.312	0	0	27.7962	4.84589	-35.4987	-0.320009	0.321903	-0.435664	-8.13901	1.35E-15	19.7257	0	0	-0.0228907	0.727544	-18.1699	-7.85998	510.373	376.48	690.057	377.568	377.568	377.568	-49.3364	218.06	-80.6254	602.594	403.308	246.704	139.473	139.473	139.473	-118.234	-0.431481	-40.7784	43.7175	4.04569	7.73417	-0.311039	-0.0627467	1.06782	780.837	-161.546	-31.2807	0	0	1.44728
1011	0	22.516	0	0	27.8031	4.69171	-34.8152	-0.285372	0.321132	-0.442405	-4.82195	-4.06E-15	19.3991	0	0	-0.0293932	0.406165	-17.7383	-7.41177	508.541	376.078	689.348	379.488	379.488	379.488	-48.4985	218.294	-78.9476	604.956	404.723	246.701	139.473	139.473	139.473	-119.076	-0.804332	-40.1284	42.9587	3.85318	7.4062	-0.383929	-0.0646226	0.880004	817.243	-169.767	-25.9495	0	0	1.08888
1012	0	22.7065	0	0	27.7432	4.50705	-33.9811	-0.259171	0.310067	-0.43762	-2.55587	1.35E-15	19.0249	0	0	-0.0337408	0.0674321	-17.5123	-6.68992	507.767	375.73	688.583	381.184	381.184	381.184	-48.1359	219.025	-77.2395	604.423	405.894	245.801	139.473	139.473	139.473	-119.31	-1.135	-39.3662	42.4288	3.61905	6.75876	-0.454528	-0.0634737	0.722256	844.87	-168.49	-17.9938	0	0	0.771757
1013	0	22.8503	0	0	27.6036	4.30784	-33.0622	-0.243924	0.287872	-0.421053	-1.70407	2.71E-15	18.5538	0	0	-0.0350817	-0.29484	-17.4542	-5.70306	507.914	375.437	687.68	382.599	382.599	382.599	-48.2125	220.234	-75.5482	601.097	406.827	243.9	139.473	139.473	139.473	-118.933	-1.40585	-38.5194	42.0704	3.34262	5.79021	-0.5103	-0.0580437	0.616044	855.238	-157.06	-7.74275	0	0	0.545874
1014	0	22.9174	0	0	27.3815	4.11346	-32.1465	-0.240838	0.255325	-0.392375	-2.54327	-6.77E-15	17.8837	0	0	-0.0334011	-0.677601	-17.5166	-4.47148	508.795	375.225	686.543	383.69	383.69	383.69	-48.681	221.872	-73.9559	595.111	407.533	241.001	139.473	139.473	139.473	-117.966	-1.59377	-37.6321	41.8111	3.02116	4.53079	-0.547014	-0.0440634	0.581717	840.509	-135.473	3.89524	0	0	0.43668
1015	0	22.8894	0	0	27.0873	3.94337	-31.3296	-0.249617	0.214928	-0.351941	-5.19891	4.06E-15	16.9109	0	0	-0.0293408	-1.06835	-17.651	-3.034	510.195	375.145	685.088	384.411	384.411	384.411	-49.4858	223.855	-72.5664	586.626	408.018	237.225	139.473	139.473	139.473	-116.457	-1.67539	-36.7579	41.5788	2.65585	3.04553	-0.569862	-0.0173234	0.636334	795.996	-105.652	15.5218	0	0	0.426676
1016	0	22.7694	0	0	26.7501	3.81412	-30.6989	-0.267952	0.169887	-0.300532	-9.52189	-6.77E-15	15.5312	0	0	-0.0234782	-1.44807	-17.8168	-1.45411	511.894	375.26	683.268	384.715	384.715	384.715	-50.5635	226.075	-71.484	575.839	408.292	232.795	139.473	139.473	139.473	-114.486	-1.63374	-35.9491	41.3193	2.25534	1.431	-0.586358	0.0155931	0.778795	720.152	-73.2228	25.5306	0	0	0.455869
1017	0	22.5916	0	0	26.4253	3.7372	-30.3196	-0.291289	0.123985	-0.24013	-14.9848	1.35E-15	13.7081	0	0	-0.0155692	-1.79582	-17.9888	0.179149	513.68	375.618	681.08	384.553	384.553	384.554	-51.8389	228.402	-70.7882	562.992	408.364	228.025	139.473	139.473	139.473	-112.175	-1.46413	-35.2472	41.0106	1.83513	-0.196821	-0.60396	0.031268	0.986741	617.417	-47.0741	32.4502	0	0	0.450396
1018	0	22.4223	0	0	26.1958	3.71803	-30.2246	-0.312789	0.0811404	-0.174555	-20.6592	-2.03E-15	11.5081	0	0	-0.00443813	-2.09199	-18.1594	1.75735	515.365	376.231	678.565	383.892	383.892	383.892	-53.2175	230.692	-70.5149	548.376	408.254	223.279	139.473	139.473	139.473	-109.683	-1.17642	-34.6776	40.6695	1.41474	-1.72132	-0.646753	0.0106603	1.22188	503.953	-34.2763	35.3093	0	0	0.368778
1019	0	22.3481	0	0	26.1618	3.75636	-30.4144	-0.324681	0.0450411	-0.11013	-25.4022	5.41E-15	9.11673	0	0	0.0106581	-2.32007	-18.3351	3.16132	516.778	377.07	675.787	382.733	382.733	382.733	-54.5817	232.799	-70.6519	532.334	407.995	218.912	139.473	139.473	139.473	-107.192	-0.791008	-34.2484	40.3511	1.02116	-3.04443	-0.749442	-0.0385854	1.4455	406.181	-35.1862	33.9418	0	0	0.226739
1020	0	22.448	0	0	26.4133	3.84796	-30.8648	-0.319965	0.0182956	-0.0541666	-28.1524	1.08E-14	6.78171	0	0	0.0280697	-2.46846	-18.5286	4.27099	517.749	378.06	672.803	381.124	381.124	381.124	-55.8018	234.608	-71.1528	515.234	407.633	215.205	139.473	139.473	139.473	-104.87	-0.32993	-33.9542	40.1425	0.700722	-4.10202	-0.927753	-0.0732377	1.62873	348.646	-40.5256	28.803	0	0	0.0669877
1021	0	22.7644	0	0	27.0009	3.98661	-31.5386	-0.297173	0.00153271	-0.0113164	-28.4519	-6.77E-15	4.71584	0	0	0.0435442	-2.53409	-18.7479	4.97988	518.085	379.107	669.641	379.16	379.161	379.161	-56.7598	236.047	-71.96	497.429	407.224	212.3	139.473	139.473	139.473	-102.839	0.191576	-33.7812	40.1475	0.529899	-4.87132	-1.13863	-0.0411599	1.75304	337.474	-36.088	20.5248	0	0	-0.101376
1022	0	23.2928	0	0	27.9231	4.16477	-32.3901	-0.261835	-0.00710979	0.0185681	-26.6419	6.77E-16	3.00658	0	0	0.052799	-2.52681	-18.986	5.21841	517.58	380.122	666.292	376.964	376.964	376.964	-57.3713	237.102	-73.0181	479.218	406.821	210.189	139.473	139.473	139.473	-101.153	0.767353	-33.7104	40.4555	0.600734	-5.36313	-1.26734	0.0618458	1.81127	351.305	-15.7111	9.9616	0	0	-0.299423
1023	0	23.9944	0	0	29.1358	4.37247	-33.3625	-0.221253	-0.0109321	0.038453	-23.4493	1.18E-15	1.6287	0	0	0.0540929	-2.46982	-19.212	4.98441	516.038	381.048	662.722	374.642	374.642	374.642	-57.5948	237.8	-74.2728	460.828	406.471	208.753	139.473	139.473	139.473	-99.8145	1.39532	-33.719	41.0914	0.966792	-5.59515	-1.18959	0.155227	1.79912	354.9	8.71627	-1.30497	0	0	-0.481098
1024	0	24.815	0	0	30.5673	4.59588	-34.3844	-0.182812	-0.0131752	0.0506841	-19.7435	2.66E-15	0.49962	0	0	0.0489154	-2.39064	-19.3699	4.3652	513.327	381.872	658.9	372.255	372.255	372.255	-57.4424	238.198	-75.6646	442.421	406.212	207.813	139.473	139.473	139.473	-98.7861	2.0685	-33.784	41.9689	1.576	-5.56359	-0.890824	0.146695	1.74629	329.567	18.2469	-10.7913	0	0	-0.528018
1025	0	25.7004	0	0	32.132	4.81831	-35.3773	-0.153428	-0.0155346	0.0554889	-16.3657	-2.54E-15	-0.435165	0	0	0.0408196	-2.31075	-19.389	3.52574	509.4	382.614	654.818	369.821	369.821	369.821	-56.9818	238.36	-77.1243	424.102	406.068	207.183	139.473	139.473	139.473	-98.0133	2.76842	-33.8848	42.8935	2.26276	-5.24787	-0.504554	0.0749718	1.73371	288.242	13.3552	-16.2474	0	0	-0.426021
1026	0	26.6049	0	0	33.7458	5.02463	-36.2765	-0.136122	-0.017852	0.0526677	-13.7945	1.48E-15	-1.16558	0	0	0.0330117	-2.24985	-19.2055	2.65364	504.281	383.298	650.517	367.33	367.33	367.33	-56.313	238.355	-78.58	405.927	406.043	206.713	139.473	139.473	139.473	-97.4388	3.46794	-34.0051	43.6495	2.84722	-4.65767	-0.239763	0.069021	1.85008	263.519	11.8293	-17.1873	0	0	-0.295292
1027	0	27.4897	0	0	35.3361	5.20656	-37.0524	-0.129892	-0.0203137	0.0447433	-12.122	1.26E-15	-1.73867	0	0	0.0269058	-2.23683	-18.7864	1.8849	498.014	383.933	646.098	364.79	364.79	364.79	-55.5328	238.242	-79.9724	387.907	406.125	206.303	139.473	139.473	139.473	-97.0089	4.14267	-34.131	44.127	3.27734	-3.88354	-0.170444	0.100342	2.0851	261.744	11.0026	-14.7005	0	0	-0.179369
1028	0	28.3234	0	0	36.8466	5.36243	-37.7045	-0.131009	-0.0250146	0.0368017	-11.1548	3.74E-15	-2.33709	0	0	0.022236	-2.29903	-18.1357	1.27305	490.646	384.5	641.7	362.257	362.257	362.257	-54.7187	238.076	-81.2599	370.024	406.286	205.905	139.473	139.473	139.473	-96.6769	4.77495	-34.2506	44.3561	3.63617	-3.08583	-0.154139	-0.0190997	2.33401	247.696	-14.5661	-9.95073	0	0	-0.0545396
1029	0	29.0866	0	0	38.2348	5.49095	-38.2336	-0.136639	-0.0316687	0.0311559	-10.6786	4.23E-16	-2.96572	0	0	0.0186717	-2.43554	-17.2835	0.822261	482.27	384.958	637.453	359.856	359.856	359.856	-53.9484	237.901	-82.401	352.258	406.495	205.513	139.473	139.473	139.473	-96.4067	5.34293	-34.3547	44.4184	4.00304	-2.43008	-0.0995896	-0.31166	2.55152	211.074	-64.7004	-4.1786	0	0	0.04943
1030	0	29.7724	0	0	39.4663	5.58814	-38.6285	-0.146499	-0.0381286	0.027401	-10.6062	-4.36E-15	-3.48991	0	0	0.0161239	-2.61315	-16.2694	0.520412	473.033	385.254	633.461	357.768	357.768	357.768	-53.3157	237.758	-83.3431	334.592	406.719	205.151	139.473	139.473	139.473	-96.1733	5.81404	-34.4369	44.3704	4.36717	-2.04166	-0.0117484	-0.610137	2.76157	170.489	-111.929	1.22025	0	0	0.108504
1031	0	30.3791	0	0	40.5119	5.6497	-38.8764	-0.160973	-0.0423756	0.0245898	-10.8754	9.09E-16	-3.78241	0	0	0.0142535	-2.79118	-15.1303	0.349307	463.092	385.345	629.807	356.189	356.19	356.19	-52.9189	237.682	-84.0356	317.016	406.938	204.864	139.473	139.473	139.473	-95.9566	6.15313	-34.4936	44.222	4.65452	-1.98941	0.11708	-0.724888	2.98513	139.706	-127.314	5.11658	0	0	0.124068
1032	0	30.9032	0	0	41.3482	5.67432	-38.9751	-0.179516	-0.04449	0.0233377	-11.3674	-2.58E-15	-3.86608	0	0	0.0123883	-2.95295	-13.8895	0.295628	452.585	385.214	626.583	355.267	355.267	355.267	-52.8385	237.701	-84.4487	299.514	407.14	204.718	139.473	139.473	139.473	-95.735	6.33548	-34.5238	43.9321	4.79944	-2.27633	0.340165	-0.608453	3.18429	111.445	-103.639	7.10699	0	0	0.120811
1033	0	31.3368	0	0	41.9562	5.66362	-38.9322	-0.200459	-0.0463084	0.0253134	-11.915	-3.28E-15	-3.88866	0	0	0.00994909	-3.11198	-12.549	0.372525	441.636	384.879	623.898	355.031	355.031	355.031	-53.1334	237.836	-84.5781	282.069	407.324	204.793	139.473	139.473	139.473	-95.4807	6.35102	-34.5278	43.4108	4.79488	-2.8446	0.682465	-0.467215	3.25687	70.9104	-71.5487	7.58339	0	0	0.102884
1034	0	31.6708	0	0	42.3191	5.61914	-38.7536	-0.222116	-0.0482291	0.0303659	-12.3829	4.80E-15	-3.89723	0	0	0.00674527	-3.27851	-11.0906	0.62964	430.383	384.391	621.844	355.4	355.4	355.4	-53.8544	238.107	-84.4325	264.677	407.5	205.177	139.473	139.473	139.473	-95.161	6.19774	-34.5073	42.5363	4.66888	-3.60017	1.04065	-0.4208	3.19587	26.9826	-50.1543	7.08604	0	0	0.0455786
1035	0	31.8953	0	0	42.4221	5.54188	-38.4411	-0.243193	-0.0492827	0.0368236	-12.6967	-6.77E-15	-3.84028	0	0	0.00278649	-3.43518	-9.48877	1.12411	418.962	383.823	620.459	356.234	356.234	356.234	-55.0462	238.526	-84.0296	247.348	407.679	205.96	139.473	139.473	139.473	-94.7382	5.88073	-34.4647	41.1938	4.4353	-4.44345	1.27066	-0.438648	3.07087	-1.07836	-39.0322	6.04661	0	0	-0.0295409
1036	0	31.9961	0	0	42.2551	5.43472	-38.0031	-0.262368	-0.0480448	0.0426526	-12.8156	1.67E-15	-3.6312	0	0	-0.00190441	-3.54311	-7.72871	1.87296	407.482	383.256	619.733	357.408	357.408	357.408	-56.732	239.102	-83.4038	230.103	407.877	207.227	139.473	139.473	139.473	-94.1694	5.41886	-34.4022	39.3272	4.08767	-5.2847	1.25522	-0.424857	2.97104	4.21228	-28.9913	4.73333	0	0	-0.0116442
1037	0	31.9504	0	0	41.8147	5.3052	-37.4664	-0.278158	-0.0440985	0.0465669	-12.7205	-2.59E-15	-3.25092	0	0	-0.00721389	-3.56564	-5.82094	2.81567	395.986	382.758	619.635	358.849	358.849	358.849	-58.8961	239.838	-82.6179	212.961	408.108	209.046	139.473	139.473	139.473	-93.4072	4.85209	-34.3214	36.9845	3.6252	-6.05298	0.98462	-0.331822	2.94076	42.0069	-16.1952	3.49313	0	0	0.185675
1038	0	31.7267	0	0	41.1038	5.16591	-36.8804	-0.288617	-0.0392038	0.0494022	-12.3828	-4.71E-15	-2.82584	0	0	-0.0126868	-3.48825	-3.80531	3.81514	384.465	382.375	620.146	360.531	360.531	360.531	-61.4847	240.728	-81.7618	195.943	408.383	211.465	139.473	139.473	139.473	-92.4027	4.23944	-34.2232	34.3174	3.07295	-6.70315	0.605184	-0.192067	2.94456	81.2291	-4.37691	2.58716	0	0	0.429199
1039	0	31.2909	0	0	40.1275	5.03114	-36.3046	-0.292047	-0.0357932	0.0532308	-11.7839	-1.79E-15	-2.51513	0	0	-0.0176269	-3.32331	-1.74085	4.70532	372.904	382.121	621.268	362.426	362.426	362.426	-64.4315	241.769	-80.9309	179.073	408.712	214.504	139.473	139.473	139.473	-91.1123	3.64342	-34.1072	31.5269	2.48602	-7.21437	0.303065	-0.0653444	2.92798	85.3412	2.71218	1.8908	0	0	0.471072
1040	0	30.6155	0	0	38.8897	4.91224	-35.7893	-0.287938	-0.0357313	0.0598077	-10.9486	-5.28E-15	-2.41717	0	0	-0.0214455	-3.10062	0.311024	5.34997	361.34	381.99	623.018	364.468	364.468	364.468	-67.6918	242.954	-80.1974	162.389	409.098	218.16	139.473	139.473	139.473	-89.5047	3.11154	-33.9716	28.7949	1.93443	-7.58157	0.175177	-0.000102644	2.8603	39.3455	3.5885	1.22171	0	0	0.214119
1041	0	29.6842	0	0	37.3915	4.81512	-35.3632	-0.277015	-0.039538	0.069469	-9.92963	-3.71E-15	-2.51681	0	0	-0.0238694	-2.85107	2.29913	5.6743	349.878	381.969	625.394	366.568	366.568	366.568	-71.2617	244.273	-79.5932	145.959	409.545	222.398	139.473	139.473	139.473	-87.5641	2.66683	-33.8138	26.2422	1.47364	-7.80469	0.220463	-0.00568081	2.74168	-49.5542	-0.142124	0.697461	0	0	-0.242776
1042	0	28.4921	0	0	35.6323	4.74025	-35.0316	-0.26095	-0.0469135	0.0813111	-8.79572	-7.49E-15	-2.73681	0	0	-0.0248628	-2.59464	4.18729	5.66636	338.678	382.051	628.358	368.65	368.65	368.65	-75.1793	245.712	-79.1121	129.869	410.049	227.157	139.473	139.473	139.473	-85.2885	2.30952	-33.6311	23.923	1.12396	-7.87975	0.399608	-0.0485889	2.57872	-167.496	-4.57037	0.741327	0	0	-0.754965
1043	0	27.0421	0	0	33.6107	4.68424	-34.7818	-0.241746	-0.0568116	0.0938807	-7.61773	-4.99E-15	-2.96691	0	0	-0.0245395	-2.3382	5.95289	5.3662	327.927	382.244	631.83	370.661	370.661	370.661	-79.5199	247.241	-78.7233	114.225	410.605	232.347	139.473	139.473	139.473	-82.6858	2.02495	-33.4238	21.8419	0.871041	-7.79279	0.678977	-0.0829643	2.38235	-304.562	-6.73258	1.75224	0	0	-1.23759
1044	0	25.3416	0	0	31.3264	4.6413	-34.5892	-0.221825	-0.0672528	0.104987	-6.51254	1.18E-15	-3.07299	0	0	-0.0233595	-2.07997	7.58285	4.8543	317.828	382.567	635.691	372.568	372.568	372.568	-84.3894	248.812	-78.3857	99.135	411.201	237.859	139.473	139.473	139.473	-79.7691	1.79186	-33.1969	19.9768	0.681158	-7.52184	1.00606	-0.0782503	2.1666	-447.834	-6.35832	3.92024	0	0	-1.63368
1045	0	23.4006	0	0	28.7824	4.60501	-34.4257	-0.203611	-0.0755642	0.112045	-5.64672	2.71E-15	-2.92605	0	0	-0.0222836	-1.8155	9.06789	4.23461	308.583	383.042	639.802	374.351	374.351	374.351	-89.9171	250.353	-78.0609	84.6929	411.823	243.572	139.473	139.473	139.473	-76.5527	1.59046	-32.9602	18.301	0.516542	-7.0556	1.31474	-0.031291	1.95001	-580.843	-5.26991	7.03805	0	0	-1.89601
1046	0	21.2315	0	0	25.9892	4.57003	-34.2674	-0.189467	-0.0788282	0.11235	-5.24551	-4.14E-15	-2.42526	0	0	-0.0229216	-1.54213	10.3971	3.61132	300.384	383.687	644.003	376.014	376.014	376.014	-96.2444	251.763	-77.723	70.9652	412.454	249.365	139.473	139.473	139.473	-73.0511	1.40859	-32.7268	16.7999	0.347109	-6.42065	1.53462	0.0375542	1.74569	-684.125	-5.32746	10.3895	0	0	-1.97634
1047	0	18.8526	0	0	22.9696	4.53375	-34.1027	-0.181061	-0.0749637	0.103963	-5.53737	2.45E-15	-1.54076	0	0	-0.0271463	-1.26075	11.5541	3.06409	293.384	384.501	648.127	377.587	377.587	377.587	-103.506	252.912	-77.3604	57.9778	413.081	255.141	139.473	139.473	139.473	-69.2814	1.24476	-32.509	15.4788	0.157999	-5.69699	1.62777	0.10034	1.55937	-744.128	-7.19861	13.0014	0	0	-1.85418
1048	0	16.2937	0	0	19.7648	4.49697	-33.9351	-0.179036	-0.0630862	0.0867954	-6.69395	-1.18E-15	-0.294937	0	0	-0.0364037	-0.975825	12.5174	2.63361	287.686	385.47	652.005	379.131	379.131	379.13	-111.809	253.644	-76.9662	45.7148	413.693	260.842	139.473	139.473	139.473	-65.2701	1.10549	-32.3127	14.3596	-0.046842	-5.00922	1.61592	0.139964	1.38452	-760.941	-9.07673	13.8518	0	0	-1.56233
1049	0	13.6044	0	0	16.4387	4.46295	-33.7794	-0.182771	-0.0444633	0.063234	-8.76193	4.40E-15	1.20326	0	0	-0.0507245	-0.69369	13.2643	2.32665	283.35	386.566	655.468	380.722	380.722	380.722	-121.212	253.79	-76.5162	34.1299	414.288	266.463	139.473	139.473	139.473	-61.0611	0.997953	-32.1338	13.4692	-0.246025	-4.4921	1.58466	0.151375	1.21013	-752.163	-9.34525	12.4979	0	0	-1.18805
1050	0	10.8597	0	0	13.0812	4.43491	-33.6506	-0.190633	-0.021923	0.0375792	-11.6302	1.44E-15	2.80176	0	0	-0.0681469	-0.419146	13.7788	2.14126	280.411	387.754	658.353	382.436	382.436	382.436	-131.698	253.182	-75.9484	23.1706	414.876	272.057	139.473	139.473	139.473	-56.7235	0.922064	-31.9581	12.8224	-0.40988	-4.24185	1.63619	0.1464	1.0265	-743.544	-6.02638	9.2064	0	0	-0.817917
1051	0	8.16004	0	0	9.80643	4.41393	-33.5541	-0.201242	0.00142814	0.0126979	-15.0901	2.45E-15	4.37009	0	0	-0.0851112	-0.152562	14.0581	2.09394	278.906	389.003	660.503	384.325	384.325	384.325	-143.155	251.676	-75.1619	12.8043	415.473	277.71	139.473	139.473	139.473	-52.3524	0.868067	-31.7667	12.4112	-0.514846	-4.28229	1.73309	0.131942	0.841423	-732.162	-0.249858	4.94236	0	0	-0.477364
1052	0	5.62109	0	0	6.74501	4.40055	-33.4923	-0.213623	0.0222654	-0.00957368	-18.8503	-3.38E-16	5.7676	0	0	-0.097027	0.109363	14.1114	2.21423	278.863	390.286	661.782	386.414	386.414	386.414	-155.353	249.182	-74.0431	3.03342	416.108	283.529	139.473	139.473	139.473	-48.0621	0.820349	-31.5432	12.2104	-0.550615	-4.57962	1.78333	0.11131	0.669422	-704.675	5.84656	1.03561	0	0	-0.18234
1053	0	3.35877	0	0	4.02797	4.39799	-33.4805	-0.227211	0.036971	-0.0273078	-22.5765	-3.38E-15	6.8074	0	0	-0.0995413	0.370531	13.9551	2.52097	280.265	391.59	662.091	388.697	388.697	388.697	-167.96	245.688	-72.4941	-6.10044	416.809	289.615	139.473	139.473	139.473	-43.9723	0.761474	-31.2809	12.1912	-0.519305	-5.07655	1.73206	0.0789743	0.52544	-657.813	8.95338	-0.971134	0	0	0.0514738
[truncated: 2,810 more rows]
[truncated: 123 more columns]
