# Supplementary material for: The impact of wide step width on lower limb coordination and its variability in individuals with flat feet
Source: PLoS One. 2025 Apr 24;20(4):e0321901. doi: 10.1371/journal.pone.0321901 (PMC12021241; doi:10.1371/journal.pone.0321901)
Supplement: S3 file — (ZIP) [file pone.0321901.s003.zip › Run12.csv]

Model Outputs
120
		sdk:LAbsAnkleAngle			sdk:LAnkleAngles			sdk:LAnkleForce			sdk:LAnkleMoment			sdk:LAnklePower			sdk:LFE									sdk:LFO									sdk:LFootProgressAngles			sdk:LHipAngles			sdk:LHipForce			sdk:LHipMoment			sdk:LHipPower
Frame	Sub Frame	X	Y	Z	X	Y	Z	X	Y	Z	X	Y	Z	X	Y	Z	RX	RY	RZ	TX	TY	TZ	SX	SY	SZ	RX	RY	RZ	TX	TY	TZ	SX	SY	SZ	X	Y	Z	X	Y	Z	X	Y	Z	X	Y	Z	X	Y	Z
		deg	deg	deg	deg	deg	deg	N/kg	N/kg	N/kg	N.mm/kg	N.mm/kg	N.mm/kg	W/kg	W/kg	W/kg	deg	deg	deg	mm	mm	mm	mm	mm	mm	deg	deg	deg	mm	mm	mm	mm	mm	mm	deg	deg	deg	deg	deg	deg	N/kg	N/kg	N/kg	N.mm/kg	N.mm/kg	N.mm/kg	W/kg	W/kg	W/kg
1
2
3
1760	0	0.560834	0	0	0.711144	5.41953	-37.9405	-0.302202	-0.042049	0.0568604	-36.9644	-5.41E-15	2.81369	0	0	0.0299735	1.26963	7.50227	5.98065	341.972	387.412	633.626	400.996	400.996	400.996	28.5521	-27.3711	7.56646	-17.0638	404.144	331.495	139.771	139.772	139.772	-27.8623	0.475615	-29.2465	15.2492	0.665086	-8.50403	0.870963	-0.131296	0.487704	-525.476	-44.1752	34.7947	0	0	0.761892
1761	0	1.19417	0	0	1.53531	5.66483	-38.9371	-0.294284	-0.0747246	0.085901	-35.081	-4.06E-15	-0.667629	0	0	0.0501979	1.67475	6.43269	6.46955	349.93	389.702	629.489	402.935	402.935	402.935	28.8971	-26.2734	7.53815	-16.6369	405.208	339.312	139.772	139.772	139.772	-26.7009	0.670939	-29.589	15.9423	0.809804	-8.8363	0.731262	-0.155071	0.551406	-536.244	-62.7552	46.0583	0	0	0.865624
1762	0	2.18509	0	0	2.85629	5.95515	-40.0807	-0.28041	-0.107522	0.115122	-32.4563	2.71E-15	-4.49616	0	0	0.0563795	2.08199	5.30513	6.82346	358.226	392.067	625.25	404.279	404.279	404.279	29.3323	-25.697	7.7973	-14.5495	406.211	346.664	139.772	139.772	139.771	-26.0391	1.00341	-30.0748	16.7156	0.924013	-9.01024	0.594419	-0.189874	0.627522	-552.107	-78.1874	55.9193	0	0	1.00912
1763	0	3.42838	0	0	4.56478	6.27277	-41.2886	-0.260747	-0.137745	0.142727	-29.4492	0	-8.32296	0	0	0.0525387	2.49389	4.11733	7.00013	366.777	394.482	621.082	404.904	404.904	404.904	29.8218	-25.5852	8.33656	-10.7915	407.083	353.307	139.772	139.772	139.772	-25.8118	1.48848	-30.6682	17.6154	0.987437	-8.99058	0.478744	-0.241774	0.708706	-572.482	-90.0272	63.3824	0	0	1.21109
1764	0	4.82814	0	0	6.55151	6.59395	-42.4653	-0.23665	-0.163192	0.167243	-26.4025	2.71E-15	-11.8047	0	0	0.0447876	2.91879	2.86206	6.9666	375.524	396.914	617.138	404.733	404.732	404.732	30.3164	-25.8846	9.13723	-5.37774	407.763	359.009	139.772	139.772	139.772	-25.9597	2.12943	-31.3215	18.6961	0.967889	-8.75651	0.408508	-0.309093	0.791614	-598.296	-98.471	68.0221	0	0	1.49099
1765	0	6.3091	0	0	8.71575	6.8908	-43.5141	-0.210131	-0.182291	0.187472	-23.5719	5.41E-15	-14.6484	0	0	0.038658	3.37053	1.5295	6.70823	384.446	399.329	613.538	403.741	403.741	403.741	30.7629	-26.5522	10.1701	1.66149	408.209	363.564	139.772	139.772	139.772	-26.4391	2.91532	-31.9833	20.0093	0.817025	-8.30461	0.403983	-0.379311	0.878409	-629.978	-103.943	70.011	0	0	1.86287
1766	0	7.82046	0	0	10.969	7.13434	-44.3477	-0.183111	-0.194495	0.202217	-21.0839	-2.71E-15	-16.6656	0	0	0.0371871	3.86574	0.109638	6.23543	393.551	401.691	610.373	401.971	401.971	401.971	31.1119	-27.5572	11.3961	10.2877	408.403	366.808	139.772	139.772	139.772	-27.2242	3.82031	-32.6056	21.5954	0.47348	-7.64851	0.465056	-0.428801	0.980081	-663.649	-106.887	70.2231	0	0	2.31776
1767	0	9.33223	0	0	13.2335	7.29897	-44.8978	-0.15723	-0.199839	0.210638	-18.9618	0	-17.7598	0	0	0.0405538	4.41815	-1.40629	5.58385	402.875	403.967	607.708	399.525	399.524	399.524	31.3247	-28.8775	12.7669	20.4577	408.344	368.623	139.771	139.771	139.771	-28.3041	4.80397	-33.1499	23.4795	-0.124026	-6.81735	0.571552	-0.425914	1.11355	-691.791	-106.584	69.5592	0	0	2.81311
1768	0	10.8274	0	0	15.4405	7.36756	-45.1239	-0.134099	-0.19866	0.212134	-17.1939	-2.71E-15	-17.9145	0	0	0.0468308	5.03166	-3.02481	4.80761	412.467	406.122	605.601	396.552	396.552	396.552	31.3779	-30.4931	14.2255	32.1235	408.049	368.948	139.772	139.772	139.772	-29.6757	5.81383	-33.5906	25.6703	-1.01555	-5.85487	0.686741	-0.346715	1.29488	-704.204	-102.394	68.6245	0	0	3.26686
1769	0	12.2945	0	0	17.532	7.33567	-45.019	-0.115239	-0.191892	0.206757	-15.7688	2.71E-15	-17.2089	0	0	0.0531948	5.69451	-4.74957	3.96722	422.359	408.117	604.112	393.24	393.241	393.241	31.2653	-32.3828	15.7116	45.2305	407.545	367.779	139.772	139.772	139.771	-31.3371	6.79184	-33.9161	28.1597	-2.19991	-4.8162	0.781176	-0.188748	1.5296	-694.158	-94.7909	67.7032	0	0	3.58576
1770	0	13.7227	0	0	19.4648	7.21257	-44.6105	-0.101912	-0.180914	0.195185	-14.6861	4.06E-15	-15.7915	0	0	0.0571952	6.37772	-6.58004	3.11878	432.556	409.914	603.31	389.788	389.788	389.788	30.9969	-34.5245	17.1701	59.7173	406.861	365.166	139.772	139.771	139.772	-33.2845	7.6842	-34.1284	30.9191	-3.62484	-3.76036	0.854323	0.0244411	1.80936	-662.757	-85.484	66.9521	0	0	3.71039
1771	0	15.1	0	0	21.2149	7.0186	-43.9546	-0.0946261	-0.167446	0.178918	-13.9302	-2.71E-15	-13.8544	0	0	0.0575001	7.03849	-8.50952	2.31075	443.019	411.467	603.279	386.384	386.384	386.384	30.5947	-36.8967	18.5597	75.5168	406.028	361.206	139.772	139.772	139.772	-35.5095	8.45082	-34.241	33.8943	-5.1917	-2.73982	0.924473	0.240311	2.10538	-616.955	-78.0508	66.5138	0	0	3.63027
1772	0	16.412	0	0	22.7758	6.77991	-43.1266	-0.0930398	-0.153366	0.160318	-13.4624	-1.35E-15	-11.6088	0	0	0.0540813	7.62887	-10.5236	1.58727	453.679	412.736	604.105	383.192	383.192	383.192	30.0891	-39.4788	19.8581	92.5577	405.07	356.033	139.771	139.772	139.771	-37.9981	9.07028	-34.2765	37.0045	-6.77518	-1.78924	1.01756	0.40153	2.38179	-566.707	-75.6223	66.7869	0	0	3.38854
1773	0	17.6424	0	0	24.1526	6.52269	-42.208	-0.0966002	-0.139945	0.14194	-13.2579	-1.35E-15	-9.23022	0	0	0.0479172	8.10561	-12.5993	0.9931	464.442	413.683	605.859	380.339	380.339	380.339	29.5158	-42.2501	21.0608	110.767	404.008	349.803	139.772	139.772	139.772	-40.7298	9.53841	-34.2644	40.1496	-8.24727	-0.923092	1.13556	0.475148	2.60636	-517.137	-77.9403	67.8929	0	0	3.03976
1774	0	18.7746	0	0	25.3559	6.26909	-41.2748	-0.104788	-0.12809	0.126121	-13.3111	6.77E-16	-6.87543	0	0	0.0404486	8.43705	-14.7059	0.572107	475.205	414.279	608.587	377.918	377.919	377.919	28.9136	-45.1888	22.1767	130.075	402.864	342.679	139.772	139.772	139.772	-43.6787	9.86269	-34.2387	43.222	-9.49682	-0.146985	1.25108	0.463793	2.75913	-467.163	-81.7138	69.7361	0	0	2.6237
1775	0	19.794	0	0	26.398	6.03505	-40.3888	-0.116938	-0.118216	0.114588	-13.6075	2.03E-15	-4.67137	0	0	0.0329717	8.60556	-16.8066	0.357669	485.852	414.507	612.295	375.988	375.988	375.988	28.3226	-48.2727	23.2236	150.42	401.659	334.826	139.772	139.771	139.772	-46.8174	10.0554	-34.2363	46.1199	-10.4409	0.525279	1.33195	0.391595	2.82831	-413.702	-83.4814	71.8258	0	0	2.17054
1776	0	20.6908	0	0	27.2906	5.8299	-39.592	-0.132351	-0.110385	0.108098	-14.119	2.03E-15	-2.71801	0	0	0.0263209	8.60724	-18.8598	0.362682	496.249	414.359	616.942	374.57	374.57	374.57	27.7821	-51.4805	24.2231	171.755	400.422	326.403	139.772	139.772	139.772	-50.1207	10.1279	-34.2932	48.7553	-11.0291	1.06413	1.36151	0.288327	2.80891	-355.388	-81.6918	73.4618	0	0	1.71168
1777	0	21.4605	0	0	28.0434	5.65677	-38.9048	-0.150284	-0.104196	0.10633	-14.7975	-1.69E-15	-1.07404	0	0	0.0207614	8.45007	-20.8201	0.574275	506.246	413.84	622.443	373.642	373.642	373.642	27.3283	-54.7926	25.1967	194.047	399.19	317.559	139.772	139.772	139.772	-53.5676	10.0862	-34.4419	51.0593	-11.2411	1.43131	1.3259	0.183405	2.70722	-289.773	-76.4085	73.7509	0	0	1.26571
1778	0	22.1029	0	0	28.6625	5.51411	-38.3281	-0.170394	-0.0985166	0.107692	-15.608	1.69E-15	0.263104	0	0	0.0161324	8.15119	-22.6399	0.951955	515.675	412.959	628.662	373.132	373.132	373.132	26.9928	-58.1908	26.1635	217.279	398.003	308.439	139.771	139.771	139.771	-57.1423	9.92976	-34.7087	52.9851	-11.0797	1.59434	1.21062	0.101358	2.54368	-212.861	-68.1749	71.4403	0	0	0.845236
1779	0	22.6203	0	0	29.1502	5.39769	-37.8504	-0.192625	-0.0918713	0.10989	-16.5277	-1.14E-15	1.3275	0	0	0.0120889	7.73419	-24.2715	1.42817	524.347	411.73	635.423	372.929	372.929	372.929	26.8009	-61.6571	27.1395	241.434	396.909	299.19	139.772	139.771	139.772	-60.8328	9.65282	-35.1119	54.5103	-10.5646	1.54128	1.00826	0.0523793	2.3439	-121.316	-58.2785	65.2279	0	0	0.47148
1780	0	23.0155	0	0	29.5068	5.30258	-37.4555	-0.217299	-0.0829117	0.110173	-17.5597	5.22E-15	2.15104	0	0	0.00831049	7.22734	-25.6704	1.9131	532.059	410.162	642.51	372.895	372.895	372.895	26.7697	-65.1739	28.1395	266.49	395.956	289.961	139.772	139.772	139.772	-64.6297	9.24784	-35.6611	55.6372	-9.72818	1.29194	0.731651	0.0338927	2.136	-15.4599	-47.7778	54.0865	0	0	0.178557
1781	0	23.2916	0	0	29.7323	5.22464	-37.1286	-0.24457	-0.0705149	0.106081	-18.7006	9.52E-15	2.76454	0	0	0.00454775	6.66214	-26.7984	2.30604	538.604	408.265	649.681	372.893	372.893	372.893	26.9046	-68.7239	29.1775	292.4	395.193	280.918	139.771	139.771	139.771	-68.5251	8.71014	-36.355	56.388	-8.61373	0.901423	0.41301	0.037015	1.94201	100.474	-36.5517	37.5107	0	0	-0.00163895
1782	0	23.4513	0	0	29.8285	5.16141	-36.8613	-0.274408	-0.0539955	0.0953287	-19.9451	-8.46E-17	3.20001	0	0	0.000662813	6.07116	-27.6257	2.51118	543.795	406.051	656.676	372.812	372.812	372.812	27.1944	-72.2902	30.2676	319.086	394.66	272.235	139.772	139.772	139.772	-72.5104	8.04271	-37.1791	56.7946	-7.27477	0.454692	0.0926769	0.0569142	1.77815	220.269	-22.8447	16.073	0	0	-0.0532399
1783	0	23.4975	0	0	29.8004	5.11247	-36.6531	-0.306599	-0.0326842	0.0759338	-21.2898	-1.06E-14	3.53825	0	0	-0.00339586	5.4846	-28.1325	2.4527	547.482	403.543	663.247	372.576	372.576	372.576	27.6076	-75.8569	31.4215	346.419	394.385	264.102	139.772	139.772	139.772	-76.5737	7.26047	-38.1042	56.889	-5.77416	0.05369	-0.198224	0.0977271	1.65692	339.482	-3.88127	-8.4639	0	0	0.0225285
1784	0	23.4351	0	0	29.6585	5.07946	-36.512	-0.340448	-0.0063849	0.046654	-22.7118	-4.74E-15	3.88564	0	0	-0.00753718	4.92577	-28.3102	2.08429	549.575	400.784	669.173	372.154	372.154	372.154	28.0911	-79.41	32.6468	374.216	394.376	256.706	139.771	139.771	139.772	-80.6968	6.39302	-39.0867	56.6957	-4.18101	-0.200381	-0.440248	0.163258	1.5889	454.629	21.0457	-32.8031	0	0	0.22241
1785	0	23.273	0	0	29.4207	5.06551	-36.4522	-0.374499	0.0247801	0.00719899	-24.1398	-7.53E-15	4.37563	0	0	-0.0114577	4.40737	-28.1634	1.39233	550.052	397.839	674.285	371.559	371.559	371.559	28.5734	-82.9378	33.9424	402.229	394.616	250.232	139.772	139.772	139.772	-84.8534	5.48397	-40.071	56.2328	-2.56652	-0.225583	-0.623264	0.24654	1.57535	562.122	48.8871	-53.0889	0	0	0.540806
1786	0	23.0271	0	0	29.1135	5.07403	-36.4888	-0.406462	0.0600515	-0.0410546	-25.4343	-6.98E-16	5.12046	0	0	-0.0145656	3.93096	-27.7117	0.394869	548.977	394.797	678.48	370.852	370.852	370.852	28.9725	-86.4315	35.2946	430.146	395.067	244.839	139.772	139.772	139.772	-89.0087	4.58612	-40.9946	55.5169	-0.999791	0.0259129	-0.738553	0.326616	1.60578	655.795	72.8172	-66.0467	0	0	0.954723
1787	0	22.7214	0	0	28.7702	5.10677	-36.6288	-0.43376	0.0984972	-0.0960486	-26.4111	-7.95E-15	6.21152	0	0	-0.0161147	3.48961	-26.9912	-0.861371	546.505	391.76	681.725	370.138	370.138	370.138	29.2086	-89.8823	36.6719	457.596	395.667	240.646	139.772	139.772	139.772	-93.1181	3.75277	-41.7944	54.5707	0.455618	0.560364	-0.783913	0.378231	1.65786	729.864	85.1974	-70.457	0	0	1.41174
1788	0	22.3869	0	0	28.4262	5.16166	-36.8624	-0.45392	0.138878	-0.154991	-26.8628	5.08E-16	7.68113	0	0	-0.0155546	3.07303	-26.0554	-2.30607	542.887	388.833	684.059	369.547	369.547	369.547	29.2175	-93.2755	38.0232	484.165	396.339	237.709	139.772	139.772	139.771	-97.127	3.02827	-42.4126	53.4291	1.74602	1.34466	-0.762336	0.381109	1.70588	780.237	80.2143	-67.5655	0	0	1.83777
1789	0	22.058	0	0	28.1128	5.23139	-37.157	-0.465359	0.179946	-0.215587	-26.6221	3.72E-15	9.50763	0	0	-0.0130289	2.67275	-24.9729	-3.85215	538.461	386.105	685.576	369.211	369.211	369.211	28.9631	-96.5843	39.2798	509.414	397	236.009	139.772	139.772	139.772	-100.971	2.44079	-42.8024	52.1419	2.83257	2.31608	-0.68213	0.326186	1.72594	806.786	55.2615	-60.3547	0	0	2.16165
1790	0	21.7678	0	0	27.851	5.30306	-37.4575	-0.467622	0.22044	-0.275629	-25.5988	2.03E-14	11.616	0	0	-0.00966164	2.28531	-23.823	-5.40325	533.629	383.637	686.409	369.23	369.23	369.23	28.4429	-99.7659	40.3625	532.9	397.572	235.438	139.772	139.771	139.772	-104.576	1.99901	-42.9323	50.7722	3.69435	3.39478	-0.557878	0.221471	1.70453	814.032	12.2511	-52.2886	0	0	2.33577
1791	0	21.5434	0	0	27.6489	5.35956	-37.6926	-0.461255	0.259001	-0.333493	-23.7948	1.22E-14	13.8888	0	0	-0.00735659	1.91182	-22.6887	-6.86092	528.823	381.453	686.717	369.649	369.649	369.649	27.689	-102.761	41.1921	554.198	397.984	235.805	139.772	139.772	139.772	-107.864	1.69271	-42.7887	49.3913	4.32827	4.49316	-0.408198	0.0889222	1.64092	809.973	-43.6417	-45.7266	0	0	2.34599
1792	0	21.4036	0	0	27.5014	5.38229	-37.7867	-0.447139	0.294305	-0.387333	-21.2794	2.71E-15	16.206	0	0	-0.00809015	1.55411	-21.6477	-8.13044	524.463	379.531	686.659	370.444	370.444	370.445	26.7611	-105.499	41.6993	572.923	398.183	236.848	139.772	139.772	139.771	-110.759	1.4965	-42.3749	48.0721	4.74708	5.51926	-0.25916	-0.0437841	1.54476	804.833	-104.912	-41.3806	0	0	2.20787
1793	0	21.3566	0	0	27.3937	5.35505	-37.6739	-0.426501	0.32505	-0.435175	-18.1998	-1.62E-14	18.4744	0	0	-0.0130474	1.21004	-20.7651	-9.12707	520.921	377.813	686.386	371.537	371.537	371.537	25.7355	-107.903	41.834	588.75	398.136	238.253	139.772	139.772	139.772	-113.191	1.37586	-41.7086	46.8813	4.97595	6.37892	-0.147651	-0.154231	1.42666	810.14	-163.751	-38.4311	0	0	1.9576
1794	0	21.3988	0	0	27.3059	5.26834	-37.3122	-0.401023	0.34965	-0.47508	-14.7892	0	20.6184	0	0	-0.0219712	0.8712	-20.0869	-9.78424	518.478	376.217	686.018	372.81	372.81	372.81	24.6916	-109.9	41.5707	601.42	397.83	239.682	139.772	139.771	139.771	-115.103	1.29496	-40.819	45.8723	5.04763	6.98225	-0.108412	-0.228719	1.29854	834.816	-213.174	-35.2291	0	0	1.63286
1795	0	21.515	0	0	27.2194	5.12277	-36.697	-0.372629	0.366214	-0.504616	-11.3459	-9.47E-15	22.5627	0	0	-0.0330182	0.523879	-19.6363	-10.0614	517.293	374.658	685.634	374.142	374.142	374.142	23.6994	-111.422	40.9138	610.756	397.276	240.8	139.771	139.772	139.772	-116.448	1.22512	-39.7449	45.0796	4.99673	7.25387	-0.165079	-0.264569	1.16551	882.134	-247.129	-30.2924	0	0	1.26477
1796	0	21.6793	0	0	27.12	4.93033	-35.8681	-0.34414	0.372948	-0.521647	-8.27152	1.08E-14	24.2203	0	0	-0.0432368	0.153272	-19.4132	-9.94902	517.393	373.074	685.256	375.424	375.424	375.424	22.8097	-112.419	39.9007	616.654	396.507	241.308	139.772	139.772	139.772	-117.197	1.15158	-38.5348	44.5142	4.8533	7.1451	-0.31475	-0.261675	1.03661	947.444	-260.511	-22.8239	0	0	0.88218
1797	0	21.8568	0	0	26.9988	4.71254	-34.9082	-0.318676	0.368579	-0.523588	-6.01896	5.41E-15	25.4771	0	0	-0.0495087	-0.251222	-19.3947	-9.46838	518.672	371.441	684.85	376.573	376.573	376.573	22.0495	-112.852	38.6001	619.092	395.569	240.976	139.772	139.772	139.772	-117.333	1.07665	-37.2457	44.162	4.63903	6.64307	-0.532622	-0.224361	0.922663	1018.65	-249.724	-13.002	0	0	0.522882
1798	0	22.0081	0	0	26.8497	4.49623	-33.9317	-0.299277	0.352375	-0.50827	-5.04542	4.06E-15	26.1698	0	0	-0.0495909	-0.691126	-19.5398	-8.66857	520.915	369.785	684.33	377.532	377.532	377.532	21.424	-112.706	37.1051	618.114	394.522	239.661	139.771	139.772	139.772	-116.861	1.01749	-35.9405	43.986	4.36681	5.77607	-0.772699	-0.158796	0.843498	1076.67	-214.503	-1.80513	0	0	0.233737
1799	0	22.0964	0	0	26.67	4.30812	-33.0636	-0.288022	0.324388	-0.474204	-5.70476	-6.77E-15	26.112	0	0	-0.0429684	-1.15643	-19.7961	-7.62055	523.83	368.174	683.58	378.26	378.26	378.26	20.9229	-111.99	35.5218	613.837	393.431	237.341	139.772	139.772	139.772	-115.803	0.999274	-34.6829	43.933	4.04442	4.61252	-0.98556	-0.0746182	0.820341	1100.53	-159.469	9.14756	0	0	0.0556507
1800	0	22.1004	0	0	26.4665	4.17014	-32.4155	-0.285634	0.285515	-0.421438	-8.14063	-2.71E-15	25.1329	0	0	-0.0310016	-1.62665	-20.1099	-6.41064	527.098	366.697	682.485	378.719	378.719	378.719	20.5289	-110.746	33.9563	606.449	392.36	234.115	139.772	139.772	139.772	-114.217	1.04595	-33.5306	43.945	3.67923	3.25229	-1.12559	0.0197045	0.870964	1071.96	-93.6695	18.0125	0	0	-0.00195388
1801	0	22.0262	0	0	26.2659	4.09618	-32.0642	-0.290777	0.237419	-0.352018	-12.1436	-5.41E-15	23.1175	0	0	-0.0160807	-2.07611	-20.4351	-5.13236	530.411	365.448	680.96	378.871	378.871	378.871	20.224	-109.057	32.502	596.216	391.366	230.208	139.771	139.771	139.772	-112.199	1.17258	-32.5291	43.9719	3.28364	1.81042	-1.16687	0.115468	0.998148	982.723	-29.1151	23.3149	0	0	0.0258222
1802	0	21.916	0	0	26.1236	4.09071	-32.0381	-0.299905	0.182776	-0.270023	-17.0908	6.77E-15	20.0705	0	0	-0.000282539	-2.48127	-20.7398	-3.87675	533.503	364.498	678.977	378.682	378.682	378.682	19.9918	-107.055	31.2331	583.485	390.491	225.938	139.772	139.772	139.771	-109.889	1.38252	-31.7074	43.9814	2.87889	0.397646	-1.10658	0.205072	1.18633	837.701	22.818	24.5418	0	0	0.0763424
1803	0	21.8442	0	0	26.1212	4.14886	-32.3147	-0.307582	0.125842	-0.183043	-22.0172	4.74E-15	16.1982	0	0	0.0153459	-2.8279	-21.0077	-2.72301	536.169	363.885	676.568	378.129	378.129	378.129	19.815	-104.907	30.2016	568.692	389.762	221.673	139.771	139.772	139.771	-107.461	1.67032	-31.0771	43.964	2.49554	-0.896834	-0.976126	0.28434	1.40702	660.086	55.1455	22.3633	0	0	0.0974561
1804	0	21.897	0	0	26.3487	4.25848	-32.8315	-0.307111	0.0723813	-0.101152	-25.8083	4.74E-15	11.9283	0	0	0.0301713	-3.11494	-21.2342	-1.73199	538.259	363.607	673.81	377.215	377.215	377.215	19.6733	-102.793	29.4389	552.329	389.188	217.76	139.772	139.771	139.772	-105.096	2.02836	-30.6346	43.9304	2.17169	-2.01497	-0.829183	0.348309	1.62527	484.724	67.074	18.2439	0	0	0.0752175
1805	0	22.1419	0	0	26.8731	4.40357	-33.5063	-0.293595	0.0279637	-0.0339501	-27.607	-1.22E-14	7.78471	0	0	0.0427665	-3.35369	-21.4187	-0.943894	539.656	363.635	670.797	375.975	375.975	375.975	19.5437	-100.867	28.9555	534.902	388.76	214.452	139.771	139.772	139.772	-102.948	2.45141	-30.3642	43.9045	1.94995	-2.92933	-0.725424	0.391703	1.80949	346.78	64.038	13.5779	0	0	0.0281979
1806	0	22.6059	0	0	27.7154	4.56808	-34.2586	-0.268558	-0.00428574	0.0139098	-27.2876	3.72E-15	4.19457	0	0	0.0510331	-3.56255	-21.5574	-0.380436	540.253	363.92	667.608	374.479	374.479	374.479	19.405	-99.2289	28.7412	516.866	388.461	211.863	139.772	139.772	139.772	-101.111	2.93647	-30.2415	43.9148	1.87351	-3.63301	-0.699888	0.403461	1.94196	266.174	53.7691	9.0579	0	0	-0.0220353
1807	0	23.2749	0	0	28.8502	4.7385	-35.0238	-0.236881	-0.0240364	0.042916	-25.2628	2.79E-15	1.40877	0	0	0.053556	-3.75935	-21.6386	-0.0489675	539.927	364.406	664.282	372.819	372.819	372.819	19.2396	-97.9197	28.7673	498.577	388.27	209.974	139.772	139.772	139.772	-99.6199	3.47983	-30.2362	43.9871	1.98098	-4.1259	-0.754188	0.368536	2.01953	243.817	42.6098	4.62415	0	0	-0.0704055
1808	0	24.105	0	0	30.2174	4.90506	-35.7579	-0.203675	-0.0331771	0.0565382	-22.1833	2.33E-15	-0.512114	0	0	0.0506052	-3.9539	-21.642	0.0536442	538.542	365.041	660.819	371.09	371.09	371.09	19.035	-96.9336	28.9919	480.281	388.166	208.679	139.771	139.772	139.772	-98.463	4.07476	-30.3156	44.1409	2.29771	-4.40375	-0.854249	0.269119	2.04573	264.12	31.9862	0.144375	0	0	-0.121813
1809	0	25.0362	0	0	31.7366	5.06168	-36.4358	-0.17457	-0.0353914	0.0592679	-18.8363	-5.71E-16	-1.7027	0	0	0.0441628	-4.14334	-21.5423	-0.0591731	535.962	365.781	657.19	369.367	369.367	369.367	18.7854	-96.2298	29.3654	462.118	388.134	207.823	139.772	139.772	139.772	-97.5952	4.71073	-30.4474	44.3851	2.82494	-4.45672	-0.934243	0.098083	2.03155	300.484	19.2688	-4.00608	0	0	-0.169756
1810	0	26.0072	0	0	33.3237	5.20486	-37.0452	-0.152828	-0.0347333	0.0557585	-15.8141	-2.39E-16	-2.40049	0	0	0.0365833	-4.31289	-21.3136	-0.358396	532.086	366.593	653.367	367.684	367.684	367.684	18.4927	-95.7502	29.8376	444.146	388.164	207.254	139.772	139.772	139.772	-96.9558	5.37362	-30.6045	44.7126	3.53158	-4.2817	-0.911592	-0.129643	1.99935	322.468	0.700306	-6.95765	0	0	-0.185423
1811	0	26.968	0	0	34.9044	5.33182	-37.5774	-0.138884	-0.034237	0.0495112	-13.411	-5.29E-16	-2.83411	0	0	0.029569	-4.44346	-20.9332	-0.790693	526.884	367.445	649.351	366.04	366.04	366.04	18.1676	-95.4333	30.3612	426.378	388.245	206.845	139.772	139.771	139.772	-96.4833	6.04438	-30.7664	45.0932	4.3544	-3.90642	-0.72705	-0.368974	1.99205	307.753	-24.699	-7.74965	0	0	-0.138773
1812	0	27.8843	0	0	36.418	5.43899	-38.0206	-0.132334	-0.034985	0.0425242	-11.7411	-3.98E-15	-3.13284	0	0	0.0240611	-4.52342	-20.3839	-1.27488	520.421	368.296	645.196	364.422	364.422	364.422	17.8309	-95.2231	30.8918	408.796	388.367	206.508	139.772	139.772	139.772	-96.1247	6.69636	-30.9196	45.4706	5.21003	-3.41051	-0.40549	-0.567457	2.05055	256.928	-55.0961	-6.01381	0	0	-0.0364991
1813	0	28.7376	0	0	37.819	5.52208	-38.3606	-0.132183	-0.0367292	0.0354078	-10.7585	-3.11E-15	-3.34406	0	0	0.0201823	-4.55621	-19.6569	-1.71587	512.851	369.095	641.013	362.842	362.842	362.842	17.5115	-95.0736	31.3876	391.375	388.514	206.2	139.772	139.772	139.772	-95.8401	7.29546	-31.0567	45.7717	6.01031	-2.91837	-0.0441796	-0.683671	2.19683	190.697	-86.1393	-2.1888	0	0	0.0715946
1814	0	29.519	0	0	39.0747	5.57767	-38.5862	-0.137712	-0.0388116	0.0286289	-10.3539	-4.23E-17	-3.47998	0	0	0.0175832	-4.56038	-18.7541	-2.03165	504.371	369.775	636.948	361.363	361.363	361.363	17.2417	-94.9492	31.8111	374.085	388.675	205.909	139.772	139.772	139.772	-95.6012	7.80505	-31.1739	45.9229	6.67822	-2.56331	0.265411	-0.701513	2.42167	131.297	-111.772	2.5256	0	0	0.135295
1815	0	30.224	0	0	40.1626	5.60457	-38.6949	-0.148358	-0.0408163	0.0228416	-10.3904	-1.44E-15	-3.55569	0	0	0.0156976	-4.56365	-17.6868	-2.17409	495.172	370.272	633.157	360.105	360.105	360.105	17.0507	-94.8224	32.1327	356.892	388.837	205.658	139.772	139.772	139.772	-95.3867	8.19328	-31.2705	45.8605	7.16372	-2.4461	0.484657	-0.642083	2.67497	90.6305	-127.712	6.87869	0	0	0.145074
1816	0	30.8476	0	0	41.0675	5.60401	-38.6926	-0.163233	-0.0428836	0.0187885	-10.7071	2.05E-15	-3.61058	0	0	0.0139372	-4.59372	-16.4706	-2.13044	485.415	370.54	629.773	359.207	359.207	359.207	16.9604	-94.6696	32.3317	339.765	388.991	205.489	139.772	139.772	139.772	-95.1773	8.43853	-31.347	45.5321	7.45214	-2.60765	0.630397	-0.556338	2.88456	67.8292	-133.634	10.1463	0	0	0.125905
1817	0	31.3832	0	0	41.778	5.57856	-38.5898	-0.181294	-0.045511	0.0171534	-11.1614	-2.33E-15	-3.69762	0	0	0.0118889	-4.66759	-15.1192	-1.90934	475.221	370.559	626.898	358.774	358.774	358.774	16.9838	-94.4674	32.3958	322.677	389.134	205.465	139.772	139.772	139.772	-94.9512	8.5307	-31.404	44.8916	7.55924	-3.02508	0.733089	-0.497614	2.98986	56.6031	-132.542	12.2935	0	0	0.104458
1818	0	31.8223	0	0	42.2827	5.53094	-38.3966	-0.201344	-0.0483944	0.0177068	-11.6413	-4.59E-15	-3.80571	0	0	0.00932215	-4.78355	-13.6408	-1.52614	464.679	370.348	624.587	358.843	358.843	358.843	17.1266	-94.19	32.3184	305.611	389.262	205.661	139.772	139.772	139.772	-94.6816	8.46975	-31.4415	43.8994	7.51586	-3.62941	0.796962	-0.480281	2.98669	54.6839	-125.718	13.4465	0	0	0.100957
1819	0	32.1536	0	0	42.5704	5.46392	-38.1229	-0.222028	-0.050612	0.0197766	-12.0666	-1.88E-15	-3.87567	0	0	0.00611167	-4.92062	-12.0401	-1.00054	453.858	369.952	622.856	359.371	359.371	359.371	17.3868	-93.8076	32.0979	288.565	389.374	206.162	139.772	139.771	139.772	-94.3358	8.26522	-31.4587	42.5331	7.35366	-4.33166	0.806809	-0.486969	2.9129	62.1899	-113.769	13.7673	0	0	0.135816
1820	0	32.3625	0	0	42.63	5.38104	-37.7816	-0.241778	-0.0513096	0.0228687	-12.3777	4.32E-15	-3.851	0	0	0.00221192	-5.04603	-10.323	-0.363302	442.806	369.436	621.695	360.269	360.269	360.269	17.7549	-93.2873	31.7382	271.539	389.474	207.048	139.772	139.772	139.772	-93.8755	7.93653	-31.4545	40.8004	7.09887	-5.04277	0.76154	-0.488331	2.8167	74.983	-97.5243	13.3301	0	0	0.210525
1821	0	32.4314	0	0	42.453	5.28693	-37.3901	-0.258688	-0.0501336	0.0268055	-12.5112	-8.35E-15	-3.70932	0	0	-0.00229858	-5.1266	-8.50214	0.339048	431.56	368.866	621.087	361.429	361.429	361.429	18.2141	-92.5957	31.2485	254.546	389.566	208.395	139.772	139.772	139.772	-93.2596	7.51143	-31.4278	38.7473	6.77547	-5.68471	0.677168	-0.463136	2.73613	85.3995	-78.7662	12.1899	0	0	0.29425
1822	0	32.3407	0	0	42.0341	5.18715	-36.9704	-0.27115	-0.0473379	0.0319094	-12.4258	2.57E-15	-3.46758	0	0	-0.00717061	-5.13896	-6.59929	1.04663	420.163	368.303	621.018	362.753	362.753	362.753	18.7428	-91.7014	30.6419	237.6	389.661	210.263	139.772	139.772	139.772	-92.4482	7.02242	-31.3775	36.4554	6.40944	-6.19672	0.580599	-0.405044	2.68617	84.7329	-58.9271	10.2461	0	0	0.332309
1823	0	32.0713	0	0	41.3707	5.08746	-36.5463	-0.278116	-0.0437807	0.0385291	-12.1027	3.46E-15	-3.17599	0	0	-0.0120139	-5.07464	-4.64519	1.69453	408.677	367.791	621.491	364.162	364.162	364.162	19.3168	-90.5779	29.9327	220.731	389.775	212.693	139.772	139.772	139.772	-91.4062	6.50217	-31.3025	34.0294	6.0274	-6.54016	0.504531	-0.32271	2.66203	65.5459	-39.4225	7.62142	0	0	0.271549
1824	0	31.6064	0	0	40.4628	4.99303	-36.1401	-0.279209	-0.0408765	0.0471264	-11.5419	-1.05E-14	-2.90922	0	0	-0.0163694	-4.9394	-2.67593	2.22463	397.19	367.358	622.513	365.6	365.6	365.599	19.9128	-89.2048	29.1332	203.979	389.925	215.701	139.772	139.772	139.772	-90.1055	5.97906	-31.2008	31.5755	5.65227	-6.7014	0.479263	-0.236601	2.64305	22.5032	-22.0466	4.6925	0	0	0.0820733
1825	0	30.9329	0	0	39.3111	4.90762	-35.7691	-0.274709	-0.0400084	0.0578917	-10.7586	-4.14E-15	-2.72592	0	0	-0.0198261	-4.74759	-0.728053	2.59603	385.822	367.022	624.091	367.025	367.025	367.025	20.511	-87.5683	28.2526	187.404	390.131	219.279	139.772	139.772	139.772	-88.5267	5.47375	-31.0702	29.1821	5.29672	-6.69006	0.518544	-0.167532	2.6114	-44.8492	-8.66819	2.07625	0	0	-0.221746
1826	0	30.0415	0	0	37.9159	4.83343	-35.4439	-0.265597	-0.0422963	0.0703995	-9.79365	-3.15E-15	-2.66221	0	0	-0.0221139	-4.51488	1.16574	2.78971	374.717	366.797	626.212	368.413	368.413	368.413	21.097	-85.6598	27.2962	171.083	390.407	223.395	139.772	139.772	139.772	-86.6581	4.99807	-30.9088	26.9066	4.95761	-6.53289	0.615407	-0.121497	2.55584	-132.1	0.089945	0.490456	0	0	-0.589698
1827	0	28.9249	0	0	36.2761	4.77149	-35.1703	-0.253285	-0.0482711	0.083695	-8.71049	-3.85E-15	-2.72606	0	0	-0.0231551	-4.25329	2.97841	2.80689	364.029	366.694	628.836	369.758	369.758	369.758	21.6626	-83.4737	26.2679	155.11	390.761	227.991	139.772	139.772	139.772	-84.4934	4.5565	-30.7171	24.7752	4.61538	-6.26635	0.755022	-0.088209	2.47613	-233.669	4.94251	0.51569	0	0	-0.970231
1828	0	27.5764	0	0	34.3886	4.72233	-34.9518	-0.239441	-0.0575532	0.0964964	-7.60121	7.74E-15	-2.89091	0	0	-0.0231184	-3.97027	4.68777	2.66502	353.914	366.731	631.896	371.069	371.069	371.069	22.2058	-81.0052	25.1719	139.59	391.188	232.993	139.772	139.771	139.772	-82.029	4.14874	-30.4995	22.7925	4.24218	-5.93011	0.922921	-0.051719	2.37146	-344.592	7.23139	2.31051	0	0	-1.32641
1829	0	25.9894	0	0	32.2483	4.68631	-34.791	-0.225774	-0.0689848	0.107376	-6.58942	-7.61E-16	-3.1105	0	0	-0.0224521	-3.67023	6.27404	2.39396	344.526	366.931	635.299	372.369	372.369	372.369	22.7304	-78.2493	24.0139	124.628	391.672	238.309	139.771	139.771	139.772	-79.262	3.77167	-30.2653	20.955	3.81526	-5.56156	1.11036	-0.00313249	2.24351	-461.271	7.32999	5.70455	0	0	-1.63569
1830	0	24.1591	0	0	29.8505	4.66336	-34.6882	-0.213978	-0.0803789	0.114955	-5.83921	-5.92E-16	-3.29255	0	0	-0.0220011	-3.3568	7.71714	2.03353	336.022	367.315	638.931	373.681	373.681	373.681	23.2443	-75.2005	22.8	110.322	392.186	243.841	139.772	139.772	139.771	-76.1903	3.42025	-30.027	19.2627	3.32891	-5.19309	1.31142	0.0564932	2.08876	-579.798	5.70648	10.027	0	0	-1.87352
1831	0	22.086	0	0	27.1937	4.65234	-34.6388	-0.205654	-0.0888349	0.117881	-5.55286	5.08E-16	-3.30103	0	0	-0.0230741	-3.03381	8.99481	1.6317	328.563	367.901	642.654	375.032	375.032	375.032	23.7562	-71.8554	21.5347	96.7493	392.696	249.495	139.772	139.772	139.772	-72.8137	3.08807	-29.7977	17.7263	2.79873	-4.85248	1.51752	0.117567	1.90915	-693.912	3.04954	14.3259	0	0	-2.00349
1832	0	19.7812	0	0	24.2862	4.65038	-34.6299	-0.20223	-0.0913671	0.114718	-5.9585	-1.18E-15	-2.97904	0	0	-0.0274178	-2.70499	10.0825	1.24206	322.316	368.692	646.31	376.447	376.447	376.447	24.2711	-68.2171	20.2205	83.9674	393.169	255.191	139.771	139.772	139.772	-69.1385	2.76882	-29.5866	16.3677	2.25756	-4.5654	1.71565	0.166623	1.70615	-794.799	0.193581	17.6119	0	0	-1.98432
1833	0	17.2716	0	0	21.1538	4.65277	-34.6407	-0.204469	-0.085561	0.104448	-7.25314	5.75E-15	-2.18295	0	0	-0.0367961	-2.37281	10.9548	0.919908	317.445	369.68	649.724	377.955	377.955	377.955	24.7847	-64.3022	18.8594	72.0038	393.582	260.879	139.772	139.772	139.772	-65.183	2.45878	-29.3961	15.2166	1.74551	-4.35768	1.8848	0.195024	1.48782	-871.466	-1.34777	18.9817	0	0	-1.78641
1834	0	14.6054	0	0	17.8488	4.65372	-34.645	-0.2123	-0.0704631	0.0868971	-9.55254	3.38E-16	-0.844556	0	0	-0.0522153	-2.03773	11.5887	0.716822	314.09	370.837	652.713	379.582	379.582	379.582	25.2808	-60.1481	17.4578	60.8614	393.925	266.551	139.772	139.772	139.772	-60.9847	2.15921	-29.22	14.3033	1.29959	-4.25472	2.00327	0.201678	1.26531	-914.212	-0.172607	17.8712	0	0	-1.41852
1835	0	11.8556	0	0	14.4567	4.64805	-34.6195	-0.224709	-0.0470687	0.0634278	-12.834	5.08E-16	0.986762	0	0	-0.0728086	-1.69847	11.9673	0.675158	312.357	372.133	655.1	381.359	381.359	381.359	25.7322	-55.8194	16.0308	50.5274	394.211	272.248	139.772	139.772	139.772	-56.6073	1.87705	-29.0447	13.6511	0.946299	-4.27825	2.05333	0.19577	1.0536	-917.842	5.31987	14.1406	0	0	-0.936873
1836	0	9.12022	0	0	11.0962	4.63337	-34.5535	-0.239838	-0.0188281	0.0372739	-16.8993	-2.71E-15	3.10023	0	0	-0.0949255	-1.35365	12.083	0.823582	312.295	373.533	656.73	383.31	383.311	383.31	26.1084	-51.4109	14.6046	40.9897	394.469	278.053	139.772	139.771	139.772	-52.1442	1.62215	-28.8537	13.2705	0.699694	-4.44173	2.02988	0.18829	0.864668	-885.205	15.3823	8.32865	0	0	-0.431817
1837	0	6.51642	0	0	7.91096	4.61168	-34.4558	-0.255524	0.00908521	0.0125589	-21.3919	-3.72E-15	5.16949	0	0	-0.11249	-1.0036	11.9397	1.17453	313.889	375.012	657.49	385.447	385.447	385.447	26.3847	-47.0426	13.214	32.2575	394.747	284.081	139.772	139.772	139.772	-47.7155	1.40207	-28.6338	13.1565	0.563121	-4.74763	1.93373	0.182372	0.708636	-824.459	27.8402	1.72931	0	0	0.0106469
1838	0	4.16887	0	0	5.05204	4.59002	-34.358	-0.269722	0.0310786	-0.00643422	-25.8465	3.38E-15	6.83581	0	0	-0.118885	-0.651175	11.5521	1.72201	317.059	376.557	657.32	387.763	387.763	387.763	26.5522	-42.8475	11.8968	24.3755	395.1	290.443	139.772	139.772	139.772	-43.4573	1.2176	-28.3811	13.2894	0.532142	-5.18691	1.77409	0.170561	0.587242	-747.774	38.7623	-3.88847	0	0	0.339768
1839	0	2.19312	0	0	2.65541	4.57943	-34.3101	-0.281376	0.0428737	-0.0170098	-29.8108	2.03E-15	7.81834	0	0	-0.109938	-0.300661	10.9433	2.44058	321.669	378.165	656.21	390.229	390.229	390.229	26.6212	-38.9545	10.687	17.4289	395.577	297.221	139.772	139.772	139.772	-39.5032	1.06235	-28.1047	13.6398	0.595636	-5.74195	1.56383	0.139439	0.500806	-666.379	43.6999	-6.68886	0	0	0.55015
1840	0	0.67967	0	0	0.823452	4.59298	-34.3713	-0.290279	0.0425217	-0.0179062	-32.9215	4.06E-15	7.97399	0	0	-0.0858749	0.0447416	10.1419	3.28595	327.534	379.844	654.205	392.796	392.795	392.796	26.6192	-35.4718	9.61257	11.534	396.213	304.438	139.772	139.772	139.772	-35.9665	0.927848	-27.8265	14.172	0.734758	-6.38926	1.32799	0.0784864	0.44453	-591.239	39.5889	-5.33108	0	0	0.670977
1841	0	-0.31696	0	0	-0.385048	4.64306	-34.5971	-0.296643	0.0302354	-0.00938473	-34.9556	-5.41E-15	7.28167	0	0	-0.0513815	0.385469	9.17824	4.20001	334.44	381.604	651.386	395.394	395.394	395.394	26.5841	-32.4765	8.69741	6.82354	397.014	312.051	139.772	139.771	139.772	-32.927	0.81149	-27.5778	14.8483	0.921108	-7.09948	1.1002	-0.0144786	0.414655	-531.955	25.245	0.809517	0	0	0.746408
1842	0	-0.783276	0	0	-0.956531	4.73888	-35.0255	-0.300573	0.00817428	0.00730195	-35.8463	1.35E-15	5.83534	0	0	-0.0137805	0.727098	8.0829	5.11942	342.171	383.456	647.867	397.937	397.937	397.937	26.5563	-30.0103	7.96534	3.42926	397.959	319.952	139.772	139.772	139.772	-30.4251	0.723325	-27.393	15.6313	1.11678	-7.83357	0.914138	-0.130277	0.408113	-495.7	1.87755	11.5019	0	0	0.815131
1843	0	-0.746063	0	0	-0.918346	4.88451	-35.6681	-0.301833	-0.020252	0.0300065	-35.6721	4.06E-15	3.81064	0	0	0.0196962	1.07982	6.88461	5.98558	350.527	385.409	643.786	400.319	400.319	400.319	26.5713	-28.0807	7.44221	1.468	398.999	327.981	139.772	139.772	139.771	-28.4623	0.68777	-27.3041	16.4861	1.27885	-8.53679	0.78825	-0.251128	0.423847	-484.55	-27.246	25.7077	0	0	0.895125
1844	0	-0.26509	0	0	-0.329791	5.07824	-36.5068	-0.299855	-0.051279	0.0560813	-34.621	-4.06E-15	1.41624	0	0	0.0441904	1.4561	5.60844	6.7513	359.342	387.462	639.297	402.416	402.416	402.416	26.6567	-26.6667	7.1545	1.03225	400.068	335.941	139.772	139.772	139.772	-27.0089	0.739121	-27.3367	17.3847	1.36609	-9.13774	0.716377	-0.353387	0.467236	-493.973	-57.2067	41.7806	0	0	0.98215
1845	0	0.578963	0	0	0.729771	5.31312	-37.4995	-0.293628	-0.0820074	0.0827615	-32.9145	4.06E-15	-1.18378	0	0	0.0580133	1.86725	4.27365	7.38161	368.493	389.611	634.567	404.089	404.089	404.089	26.8293	-25.7296	7.12476	2.18642	401.094	343.625	139.772	139.772	139.772	-26.0161	0.912821	-27.5071	18.3124	1.34462	-9.55689	0.669445	-0.416261	0.542447	-513.978	-83.5824	58.0376	0	0	1.06352
1846	0	1.69785	0	0	2.17231	5.578	-38.5875	-0.281998	-0.110346	0.107948	-30.7556	-4.06E-15	-3.86038	0	0	0.0621841	2.32007	2.89185	7.8493	377.891	391.843	629.776	405.203	405.203	405.203	27.0933	-25.224	7.36603	4.96619	402.009	350.821	139.772	139.772	139.772	-25.4297	1.23648	-27.8198	19.2753	1.18777	-9.72529	0.623421	-0.428338	0.651967	-536.038	-103.334	72.7904	0	0	1.14011
1847	0	3.00702	0	0	3.90976	5.85851	-39.7043	-0.264271	-0.134921	0.13052	-28.3145	-4.06E-15	-6.50648	0	0	0.0593824	2.81558	1.4663	8.13189	387.475	394.138	625.104	405.645	405.645	405.645	27.4397	-25.1071	7.87853	9.37876	402.751	357.331	139.772	139.772	139.772	-25.2003	1.72412	-28.2666	20.303	0.870619	-9.60207	0.577855	-0.399465	0.785147	-557.646	-117.444	84.6113	0	0	1.23725
1848	0	4.43353	0	0	5.85942	6.13783	-40.7809	-0.24084	-0.154823	0.149872	-25.7436	-1.35E-15	-9.01196	0	0	0.052935	3.35055	-0.0066367	8.21382	397.208	396.469	620.723	405.34	405.34	405.34	27.8475	-25.3437	8.64921	15.4047	403.274	362.972	139.772	139.772	139.772	-25.2892	2.37431	-28.8271	21.4445	0.365344	-9.17814	0.534945	-0.335279	0.931106	-576.918	-126.613	92.4654	0	0	1.38877
1849	0	5.91953	0	0	7.94589	6.39759	-41.7511	-0.212966	-0.169165	0.165481	-23.1659	1.35E-15	-11.2285	0	0	0.0459498	3.91811	-1.53549	8.08861	407.068	398.8	616.785	404.263	404.263	404.263	28.2857	-25.9079	9.65272	23.0017	403.544	367.579	139.772	139.772	139.772	-25.6712	3.17067	-29.4715	22.7648	-0.349437	-8.47101	0.486709	-0.225797	1.08389	-588.995	-128.58	95.7099	0	0	1.62181
1850	0	7.42189	0	0	10.1	6.61972	-42.5578	-0.182588	-0.177327	0.17701	-20.6851	-2.71E-15	-12.99	0	0	0.0406251	4.50563	-3.13193	7.75709	417.038	401.094	613.42	402.431	402.431	402.431	28.7171	-26.7821	10.8525	32.1102	403.549	371.014	139.772	139.772	139.772	-26.3334	4.08303	-30.1632	24.342	-1.2649	-7.51966	0.422337	-0.056367	1.24062	-588.079	-119.309	94.3066	0	0	1.94365
1851	0	8.90948	0	0	12.258	6.78914	-43.159	-0.152071	-0.179151	0.184127	-18.396	4.06E-15	-14.1429	0	0	0.0379395	5.09185	-4.80924	7.22357	427.095	403.307	610.737	399.9	399.899	399.9	29.1028	-27.9531	12.2027	42.6578	403.291	373.168	139.772	139.772	139.772	-27.2724	5.06995	-30.8628	26.262	-2.31798	-6.38356	0.346513	0.161371	1.40322	-571.597	-98.037	88.907	0	0	2.32076
1852	0	10.3607	0	0	14.3632	6.89617	-43.5328	-0.123766	-0.175778	0.187177	-16.3789	-4.06E-15	-14.6299	0	0	0.0376833	5.64846	-6.57956	6.49528	437.201	405.393	608.827	396.753	396.753	396.753	29.4074	-29.4105	13.653	54.5657	402.79	373.969	139.772	139.772	139.772	-28.4907	6.08368	-31.5339	28.5973	-3.39383	-5.14168	0.306502	0.349892	1.57156	-547.857	-75.0165	81.0794	0	0	2.69525
1853	0	11.7619	0	0	16.3697	6.93694	-43.6739	-0.0995562	-0.169106	0.186858	-14.6829	-2.71E-15	-14.4806	0	0	0.0389235	6.15102	-8.44873	5.59307	447.311	407.309	607.752	393.129	393.129	393.129	29.6047	-31.1447	15.155	67.755	402.077	373.379	139.772	139.772	139.772	-29.9939	7.07667	-32.1484	31.3696	-4.38175	-3.88297	0.382533	0.395777	1.75227	-533.71	-67.3533	72.8303	0	0	3.04415
1854	0	13.1073	0	0	18.2453	6.91198	-43.5876	-0.0808056	-0.160574	0.183028	-13.3299	1.35E-15	-13.7488	0	0	0.0404814	6.59307	-10.4106	4.57071	457.398	409.022	607.536	389.25	389.25	389.25	29.6819	-33.1462	16.6665	82.1528	401.191	371.399	139.772	139.772	139.772	-31.7872	8.00636	-32.6911	34.5142	-5.25304	-2.68598	0.603133	0.286748	1.95202	-534.942	-77.3273	65.88	0	0	3.34704
1855	0	14.395	0	0	19.9701	6.82596	-43.2881	-0.0683498	-0.150636	0.175112	-12.3179	1.35E-15	-12.4819	0	0	0.041178	6.98469	-12.4459	3.52309	467.466	410.504	608.181	385.411	385.411	385.411	29.6414	-35.404	18.1533	97.6946	400.17	368.064	139.772	139.772	139.772	-33.8725	8.83678	-33.1608	37.8873	-6.06825	-1.60249	0.910451	0.131834	2.16849	-539.965	-89.8087	60.9517	0	0	3.51248
1856	0	15.6228	0	0	21.5348	6.68912	-42.8055	-0.0627085	-0.139434	0.163097	-11.6419	1.35E-15	-10.7595	0	0	0.0401427	7.33409	-14.5264	2.57086	477.533	411.734	609.69	381.905	381.905	381.905	29.4998	-37.9039	19.5895	114.322	399.048	363.446	139.772	139.771	139.772	-36.2457	9.53943	-33.5687	41.31	-6.90018	-0.659456	1.21813	0.0386006	2.38097	-533.871	-91.4216	57.9086	0	0	3.44176
1857	0	16.7843	0	0	22.9381	6.51745	-42.189	-0.0635808	-0.127858	0.148826	-11.2659	-2.71E-15	-8.74916	0	0	0.0371128	7.63178	-16.6194	1.83172	487.602	412.687	612.08	378.946	378.946	378.946	29.2839	-40.6278	20.9599	131.98	397.857	357.654	139.772	139.772	139.771	-38.8952	10.0957	-33.9356	44.615	-7.75907	0.127126	1.46653	0.0221565	2.55076	-510.665	-82.7931	56.4207	0	0	3.1292
1858	0	17.868	0	0	24.1844	6.32978	-41.5007	-0.0704844	-0.116871	0.134783	-11.171	-6.09E-15	-6.64208	0	0	0.0326048	7.8516	-18.6898	1.39431	497.635	413.344	615.377	376.632	376.632	376.632	29.0273	-43.553	22.2615	150.616	396.626	350.821	139.772	139.772	139.772	-41.8007	10.4985	-34.2881	47.6693	-8.5849	0.739284	1.60779	0.0557534	2.64568	-467.341	-68.4451	55.8586	0	0	2.62722
1859	0	18.8606	0	0	25.2811	6.14366	-40.803	-0.0826925	-0.107559	0.123549	-11.3463	1.35E-15	-4.64268	0	0	0.0275913	7.96257	-20.7001	1.29897	507.541	413.691	619.578	374.963	374.963	374.963	28.7657	-46.6531	23.5028	170.183	395.383	343.096	139.772	139.772	139.772	-44.9349	10.7512	-34.6564	50.3806	-9.28334	1.15112	1.62656	0.103619	2.64847	-405.832	-52.7956	55.773	0	0	2.02972
1860	0	19.7505	0	0	26.2363	5.97194	-40.1457	-0.099703	-0.100572	0.116841	-11.8066	-1.35E-15	-2.9187	0	0	0.0229927	7.94175	-22.6103	1.53193	517.172	413.73	624.632	373.859	373.859	373.859	28.5331	-49.9004	24.7007	190.647	394.157	334.63	139.772	139.772	139.772	-48.2679	10.8633	-35.0696	52.6939	-9.76496	1.33605	1.53781	0.141538	2.55911	-331.702	-38.6406	55.6048	0	0	1.43644
1861	0	20.5306	0	0	27.0571	5.82103	-39.5571	-0.120782	-0.0958973	0.115085	-12.5445	1.35E-15	-1.57426	0	0	0.0192327	7.78191	-24.3783	2.03269	526.345	413.472	630.425	373.201	373.201	373.201	28.3584	-53.2677	25.8748	211.992	392.983	325.573	139.772	139.772	139.772	-51.7711	10.8447	-35.5522	54.5841	-9.96655	1.28184	1.36101	0.166833	2.39931	-248.997	-27.0156	54.6488	0	0	0.9133
1862	0	21.1983	0	0	27.7474	5.69141	-39.0434	-0.145354	-0.0927118	0.117375	-13.5474	7.27E-15	-0.631292	0	0	0.0162422	7.49215	-25.961	2.70603	534.851	412.934	636.786	372.846	372.846	372.846	28.2636	-56.7299	27.0425	234.221	391.898	316.074	139.772	139.772	139.772	-55.4208	10.7013	-36.1216	56.0492	-9.85453	1.00241	1.10483	0.189719	2.20179	-158.009	-17.5785	51.7117	0	0	0.489595
1863	0	21.7541	0	0	28.3069	5.57962	-38.5941	-0.172923	-0.089504	0.12188	-14.7922	-1.52E-15	-0.033941	0	0	0.013642	7.09419	-27.3178	3.43353	542.469	412.126	643.491	372.657	372.657	372.657	28.2629	-60.2643	28.2167	257.352	390.945	306.288	139.772	139.772	139.772	-59.1988	10.4334	-36.7855	57.1078	-9.42091	0.543707	0.78569	0.217377	1.9995	-59.7504	-9.65281	45.4003	0	0	0.182151
1864	0	22.1989	0	0	28.7326	5.48067	-38.1915	-0.20324	-0.0845352	0.126021	-16.2614	0	0.320493	0	0	0.0109923	6.61756	-28.4131	4.08688	548.979	411.052	650.288	372.513	372.513	372.513	28.362	-63.8509	29.4056	281.401	390.169	296.38	139.772	139.772	139.772	-63.0917	10.0384	-37.5422	57.7948	-8.67835	-0.0169345	0.434356	0.248618	1.81862	42.7893	-2.05677	34.4957	0	0	-0.00241706
1865	0	22.5327	0	0	29.0199	5.39032	-37.82	-0.236141	-0.0760211	0.12688	-17.9401	1.69E-15	0.568495	0	0	0.00789958	6.09513	-29.2189	4.5436	554.172	409.706	656.911	372.327	372.327	372.327	28.5562	-67.4729	30.6152	306.368	389.618	286.535	139.772	139.772	139.772	-67.0898	9.51476	-38.38	58.1537	-7.65793	-0.578886	0.0934299	0.276774	1.67408	144.716	7.36812	18.3265	0	0	-0.0690571
1866	0	22.7549	0	0	29.1669	5.30653	-37.4719	-0.271632	-0.0621711	0.121298	-19.8249	-1.27E-16	0.879493	0	0	0.004065	5.55926	-29.7152	4.70352	557.878	408.085	663.105	372.045	372.045	372.045	28.8286	-71.1169	31.851	332.221	389.338	276.952	139.772	139.772	139.772	-71.1848	8.86755	-39.2776	58.2256	-6.40936	-1.0326	-0.19366	0.295833	1.57488	241.378	21.2383	-2.70849	0	0	-0.030833
1867	0	22.8656	0	0	29.1778	5.23023	-37.1522	-0.309435	-0.0412409	0.106522	-21.8905	-1.05E-14	1.45167	0	0	-0.000657003	5.03818	-29.8907	4.50162	559.976	406.198	668.648	371.647	371.647	371.647	29.1481	-74.7738	33.1194	358.871	389.368	267.854	139.772	139.772	139.772	-75.3677	8.11263	-40.2057	58.0388	-5.00023	-1.2775	-0.400386	0.309261	1.52549	330.982	42.4794	-27.0454	0	0	0.0982299
1868	0	22.8689	0	0	29.0669	5.16533	-36.8779	-0.348758	-0.0123255	0.0805397	-24.0656	-7.49E-15	2.44823	0	0	-0.00604101	4.55242	-29.743	3.91492	560.412	404.08	673.372	371.147	371.147	371.147	29.4701	-78.4392	34.4263	386.157	389.734	259.47	139.772	139.772	139.772	-79.6271	7.27815	-41.1278	57.6049	-3.51073	-1.2409	-0.518901	0.323651	1.52949	413.573	71.112	-51.4149	0	0	0.314148
1869	0	22.7754	0	0	28.8602	5.11774	-36.6756	-0.387764	0.0244646	0.0424796	-26.1844	-6.77E-16	3.96804	0	0	-0.0112999	4.11199	-29.2806	2.96222	559.214	401.79	677.173	370.587	370.587	370.587	29.7396	-82.1125	35.7734	413.832	390.449	252.032	139.772	139.772	139.772	-83.947	6.40197	-42.0027	56.9241	-2.02353	-0.89306	-0.563608	0.340233	1.58075	490.816	102.631	-71.7417	0	0	0.619957
1870	0	22.6049	0	0	28.5954	5.09401	-36.5743	-0.423923	0.0678884	-0.00689484	-28.0022	-3.34E-15	6.01201	0	0	-0.0150951	3.71624	-28.5262	1.69848	556.499	399.408	680.02	370.039	370.039	370.039	29.899	-85.7931	37.1533	441.556	391.503	245.743	139.772	139.772	139.771	-88.3044	5.52604	-42.7885	55.9972	-0.613255	-0.251169	-0.548346	0.352292	1.66198	560.978	129.053	-84.6911	0	0	1.00378
1871	0	22.3858	0	0	28.3171	5.09893	-36.5953	-0.454523	0.11614	-0.0655405	-29.2326	-1.22E-14	8.5002	0	0	-0.0160268	3.35634	-27.5196	0.207404	552.48	397.029	681.953	369.6	369.6	369.6	29.8973	-89.4743	38.5435	468.905	392.864	240.758	139.772	139.772	139.772	-92.6653	4.68901	-43.4451	54.8371	0.661168	0.626028	-0.48617	0.349614	1.74659	620.622	141.985	-89.2336	0	0	1.4254
1872	0	22.1527	0	0	28.0698	5.13293	-36.7403	-0.477341	0.166708	-0.130465	-29.6111	-2.00E-14	11.2531	0	0	-0.0134602	3.01988	-26.3185	-1.40741	547.468	394.744	683.074	369.374	369.374	369.374	29.7001	-93.1352	39.902	495.389	394.48	237.15	139.772	139.772	139.772	-96.979	3.92004	-43.9361	53.4768	1.76061	1.65142	-0.387552	0.325393	1.80759	665.954	135.651	-86.8416	0	0	1.82041
1873	0	21.9408	0	0	27.8884	5.18998	-36.9823	-0.491343	0.217219	-0.198674	-28.9758	-1.02E-15	14.0577	0	0	-0.00827075	2.69561	-24.9973	-3.0331	541.859	392.631	683.526	369.448	369.448	369.448	29.2957	-96.7325	41.1665	520.482	396.281	234.896	139.772	139.772	139.772	-101.173	3.23625	-44.2307	51.9712	2.667	2.72649	-0.269669	0.278345	1.82661	697.839	108.648	-80.846	0	0	2.12907
1874	0	21.7795	0	0	27.7891	5.25715	-37.2653	-0.496846	0.265636	-0.267462	-27.3148	-1.29E-14	16.7095	0	0	-0.00281705	2.37683	-23.6418	-4.56003	536.107	390.742	683.479	369.875	369.875	369.875	28.6986	-100.197	42.2583	543.659	398.187	233.864	139.771	139.772	139.772	-105.149	2.6439	-44.3049	50.3937	3.38056	3.75856	-0.154403	0.213219	1.79732	721.771	64.0896	-74.6546	0	0	2.31354
1875	0	21.6863	0	0	27.7655	5.31625	-37.5125	-0.494871	0.310091	-0.334573	-24.7492	1.96E-14	19.0447	0	0	-1.34E-05	2.06243	-22.3422	-5.89387	530.686	389.099	683.103	370.658	370.658	370.658	27.9471	-103.436	43.0905	564.424	400.114	233.827	139.772	139.772	139.772	-108.79	2.1411	-44.1423	48.8299	3.91398	4.67335	-0.0662779	0.135891	1.72283	746.585	7.21645	-70.0996	0	0	2.36231
1876	0	21.6649	0	0	27.7897	5.34739	-37.6421	-0.486168	0.348586	-0.397668	-21.4755	0	20.9639	0	0	-0.00201103	1.75485	-21.1846	-6.96327	526.044	387.689	682.554	371.746	371.746	371.746	27.0975	-106.341	43.5795	582.341	401.979	234.481	139.772	139.772	139.772	-111.969	1.72045	-43.7354	47.3683	4.28566	5.41938	-0.020984	0.0559411	1.61427	779.043	-55.3326	-66.9459	0	0	2.26966
1877	0	21.7051	0	0	27.8195	5.33344	-37.5841	-0.470874	0.378676	-0.454275	-17.7379	-1.35E-14	22.4417	0	0	-0.00921786	1.45604	-20.2422	-7.7215	522.559	386.477	681.955	373.044	373.044	373.044	26.2145	-108.8	43.656	597.05	403.71	235.481	139.772	139.772	139.772	-114.56	1.37094	-43.0863	46.09	4.5153	5.96285	-0.0282582	-0.0187559	1.48403	822.493	-117.734	-63.4651	0	0	2.03361
1878	0	21.7855	0	0	27.8088	5.26414	-37.2946	-0.448667	0.397666	-0.501715	-13.8231	-2.71E-15	23.5282	0	0	-0.0201269	1.16377	-19.5676	-8.14301	520.502	385.409	681.394	374.44	374.44	374.44	25.3602	-110.711	43.2769	608.281	405.248	236.469	139.772	139.772	139.772	-116.461	1.0804	-42.2073	45.059	4.62134	6.27751	-0.0921112	-0.079555	1.34659	876.202	-174.531	-57.6153	0	0	1.66092
1879	0	21.8768	0	0	27.7192	5.13917	-36.7668	-0.420001	0.40314	-0.537283	-10.1235	2.71E-15	24.3202	0	0	-0.0319731	0.870281	-19.1871	-8.21871	520.009	384.431	680.911	375.824	375.824	375.824	24.5835	-111.989	42.4356	615.864	406.543	237.107	139.772	139.772	139.771	-117.594	0.839444	-41.1243	44.313	4.62054	6.33655	-0.216151	-0.119737	1.21278	937.232	-220.519	-47.9735	0	0	1.18224
1880	0	21.9467	0	0	27.5282	4.96903	-36.0362	-0.387169	0.393866	-0.55795	-7.17505	1.35E-15	24.9174	0	0	-0.0418696	0.564442	-19.0979	-7.9536	521.067	383.509	680.497	377.11	377.11	377.111	23.9125	-112.576	41.1715	619.725	407.561	237.11	139.772	139.772	139.772	-117.923	0.64599	-39.8793	43.8585	4.52781	6.1139	-0.393	-0.136051	1.09409	998.993	-250.382	-34.1129	0	0	0.655504
1881	0	21.9656	0	0	27.2347	4.77357	-35.1795	-0.354119	0.369905	-0.559632	-5.58478	-8.12E-15	25.3241	0	0	-0.0476912	0.236274	-19.2689	-7.36667	523.514	382.638	680.095	378.237	378.237	378.237	23.3532	-112.454	39.5717	619.882	408.281	236.271	139.772	139.772	139.772	-117.455	0.507261	-38.5327	43.6693	4.35576	5.59406	-0.599464	-0.125992	1.00251	1049.55	-258.55	-16.7119	0	0	0.162499
1882	0	21.9152	0	0	26.8607	4.57805	-34.3038	-0.325741	0.332791	-0.53847	-5.88863	4.06E-15	25.4062	0	0	-0.048257	-0.118695	-19.6456	-6.49224	527.064	381.852	679.613	379.158	379.158	379.158	22.8957	-111.643	37.7642	616.438	408.701	234.498	139.772	139.772	139.772	-116.245	0.43704	-37.1609	43.6912	4.11602	4.78441	-0.800865	-0.0885072	0.955072	1073.68	-241.932	2.42449	0	0	-0.208184
1883	0	21.7976	0	0	26.4515	4.40815	-33.5274	-0.306083	0.284875	-0.491303	-8.31699	4.06E-15	24.8752	0	0	-0.0428566	-0.497163	-20.1594	-5.38214	531.346	381.21	678.941	379.822	379.822	379.822	22.5246	-110.219	35.9008	609.582	408.839	231.829	139.772	139.772	139.772	-114.401	0.449652	-35.8488	43.8521	3.82219	3.72331	-0.967569	-0.025058	0.96466	1057.79	-202.031	20.4572	0	0	-0.397086
1884	0	21.644	0	0	26.077	4.28537	-32.9574	-0.296687	0.229255	-0.418629	-12.6008	-6.77E-15	23.3981	0	0	-0.030991	-0.888646	-20.7379	-4.10796	535.946	380.782	677.98	380.171	380.171	380.171	22.2275	-108.312	34.1351	599.594	408.738	228.448	139.772	139.771	139.772	-112.084	0.554213	-34.6787	44.0775	3.49263	2.48046	-1.08176	0.0571211	1.03404	995.618	-146.945	34.3054	0	0	-0.406761
1885	0	21.5164	0	0	25.8294	4.22384	-32.6688	-0.295132	0.169576	-0.325591	-17.8952	5.41E-15	20.7501	0	0	-0.0128679	-1.2786	-21.3153	-2.75953	540.45	380.623	676.655	380.141	380.141	380.141	21.9959	-106.106	32.6001	586.864	408.459	224.659	139.772	139.772	139.772	-109.5	0.752555	-33.7168	44.3039	3.15147	1.14825	-1.14114	0.144627	1.15407	891.629	-89.0626	41.7333	0	0	-0.300548
1886	0	21.4952	0	0	25.8103	4.2286	-32.6912	-0.29511	0.110767	-0.223593	-22.9382	-6.77E-16	17.0192	0	0	0.00944963	-1.65258	-21.8378	-1.43767	544.47	380.757	674.921	379.678	379.678	379.678	21.8208	-103.815	31.39	571.885	408.072	220.832	139.772	139.772	139.772	-106.876	1.04121	-33.0017	44.488	2.82766	-0.172205	-1.16157	0.221029	1.30492	763.912	-40.5972	42.2352	0	0	-0.165476
1887	0	21.6536	0	0	26.1046	4.29608	-33.0074	-0.288391	0.0586726	-0.127322	-26.421	1.15E-14	12.6455	0	0	0.0316206	-1.99985	-22.266	-0.242883	547.675	381.17	672.765	378.764	378.764	378.764	21.6865	-101.641	30.5518	555.227	407.64	217.313	139.772	139.771	139.772	-104.416	1.41551	-32.5392	44.61	2.5533	-1.38529	-1.16901	0.272896	1.46408	638.231	-8.03296	36.9207	0	0	-0.0648348
1888	0	22.0301	0	0	26.7535	4.41635	-33.5652	-0.271076	0.0180134	-0.0482535	-27.6406	-6.43E-15	8.23923	0	0	0.0484999	-2.31479	-22.5728	0.736944	549.794	381.814	670.19	377.421	377.421	377.421	21.5693	-99.7373	30.0853	537.463	407.211	214.338	139.772	139.772	139.772	-102.266	1.87209	-32.305	44.6715	2.36275	-2.41065	-1.18355	0.292689	1.61142	535.783	10.0502	27.5331	0	0	-0.0167536
1889	0	22.6205	0	0	27.7464	4.57584	-34.2938	-0.245547	-0.00934093	0.00921506	-26.7199	-2.71E-15	4.34667	0	0	0.0568631	-2.59604	-22.7402	1.43595	550.621	382.622	667.209	375.722	375.722	375.722	21.4408	-98.1853	29.9541	519.095	406.82	211.999	139.772	139.771	139.772	-100.497	2.40773	-32.2534	44.6899	2.29131	-3.18655	-1.20003	0.274716	1.73863	462.654	19.0599	15.8171	0	0	-0.00814653
1890	0	23.3878	0	0	29.0317	4.75977	-35.1183	-0.216083	-0.0246188	0.0461881	-24.2342	-3.38E-16	1.29716	0	0	0.0566876	-2.84407	-22.7569	1.81664	550.022	383.525	663.837	373.773	373.773	373.773	21.2738	-97.0037	30.0989	500.513	406.489	210.266	139.772	139.772	139.772	-99.1158	3.0161	-32.33	44.6925	2.37176	-3.67015	-1.1943	0.211509	1.84081	412.165	23.3345	3.47249	0	0	-0.0194742
1891	0	24.2763	0	0	30.5305	4.95361	-35.9693	-0.187886	-0.0312851	0.0663251	-20.9976	-4.86E-15	-0.841641	0	0	0.0506208	-3.0583	-22.6172	1.8735	547.932	384.461	660.094	371.699	371.699	371.699	21.0503	-96.1624	30.4494	481.978	406.24	209.033	139.772	139.772	139.772	-98.0838	3.68472	-32.4817	44.7097	2.62681	-3.83912	-1.12323	0.0952096	1.92174	368.822	23.1744	-7.53702	0	0	-0.0349106
1892	0	25.2264	0	0	32.1522	5.14397	-36.7873	-0.165417	-0.0336283	0.0742396	-17.7842	-9.67E-16	-2.21176	0	0	0.0421852	-3.23577	-22.3203	1.63693	544.37	385.384	656.023	369.615	369.615	369.615	20.7665	-95.6006	30.9331	463.641	406.088	208.165	139.772	139.772	139.772	-97.3356	4.39311	-32.6643	44.7649	3.05944	-3.70035	-0.940622	-0.0734866	1.98882	314.79	16.3662	-15.3105	0	0	-0.0396934
1893	0	26.1877	0	0	33.8094	5.31869	-37.5227	-0.150167	-0.0350704	0.0739709	-15.0543	-1.49E-15	-3.03691	0	0	0.0340131	-3.37245	-21.8701	1.17684	539.439	386.263	651.698	367.607	367.607	367.607	20.4351	-95.2464	31.4814	445.573	406.039	207.539	139.772	139.772	139.772	-96.7998	5.11189	-32.8462	44.8664	3.64567	-3.3042	-0.62739	-0.27289	2.05901	239.753	1.47643	-18.5035	0	0	-0.0205813
1894	0	27.1247	0	0	35.426	5.46686	-38.135	-0.142086	-0.0373049	0.0685548	-13.0147	-1.67E-15	-3.51642	0	0	0.0274898	-3.46681	-21.2739	0.599591	533.327	387.075	647.235	365.738	365.738	365.738	20.0842	-95.0293	32.0326	427.788	406.091	207.063	139.772	139.772	139.772	-96.4113	5.80305	-33.009	44.9995	4.33474	-2.75422	-0.222942	-0.464934	2.15096	148.99	-20.5413	-16.9149	0	0	0.0227002
1895	0	28.0169	0	0	36.9415	5.57959	-38.594	-0.140172	-0.0402951	0.0597572	-11.6628	2.28E-15	-3.77159	0	0	0.022872	-3.52254	-20.5422	0.0310772	526.277	387.797	642.782	364.052	364.051	364.051	19.7527	-94.8889	32.5346	410.27	406.229	206.685	139.772	139.772	139.772	-96.1182	6.42318	-33.1456	45.1288	5.05478	-2.19775	0.173306	-0.607986	2.27717	63.9734	-46.5091	-11.5374	0	0	0.0689849
1896	0	28.8538	0	0	38.312	5.65154	-38.8838	-0.143331	-0.0429493	0.0489192	-10.8837	-2.85E-15	-3.84956	0	0	0.0197478	-3.54852	-19.6875	-0.413535	518.531	388.405	638.494	362.594	362.594	362.594	19.4816	-94.7777	32.9464	392.985	406.434	206.381	139.772	139.771	139.771	-95.8821	6.93101	-33.2566	45.2073	5.72332	-1.79206	0.456808	-0.667364	2.44034	9.3556	-70.6156	-4.43166	0	0	0.0893669
1897	0	29.6278	0	0	39.5085	5.68236	-39.0072	-0.151131	-0.0442573	0.0373778	-10.5601	-1.25E-15	-3.77601	0	0	0.0174927	-3.55731	-18.7232	-0.659494	510.281	388.876	634.51	361.427	361.427	361.427	19.3034	-94.6597	33.2415	375.885	406.678	206.158	139.772	139.772	139.772	-95.6736	7.29711	-33.3456	45.1865	6.26457	-1.66175	0.583665	-0.632021	2.62936	-3.08328	-87.4523	2.38643	0	0	0.0798323
1898	0	30.3293	0	0	40.5146	5.67695	-38.9856	-0.163031	-0.0439198	0.0267334	-10.5649	-7.19E-16	-3.59153	0	0	0.0154611	-3.56416	-17.6603	-0.684613	501.629	389.196	630.93	360.625	360.625	360.625	19.2351	-94.5069	33.4079	358.914	406.939	206.038	139.772	139.772	139.772	-95.4669	7.51083	-33.4164	45.0216	6.63108	-1.86764	0.581357	-0.521246	2.80794	21.2222	-93.7296	7.4629	0	0	0.0698225
1899	0	30.9444	0	0	41.3225	5.64403	-38.8536	-0.178362	-0.0426433	0.0186515	-10.7932	-1.25E-15	-3.37788	0	0	0.0132069	-3.58489	-16.5036	-0.510581	492.599	389.36	627.821	360.249	360.249	360.249	19.2773	-94.2955	33.4467	342.018	407.198	206.062	139.772	139.772	139.772	-95.2348	7.58066	-33.4711	44.6709	6.81796	-2.39571	0.527601	-0.391092	2.92488	63.1146	-91.9447	10.389	0	0	0.0955479
1900	0	31.4561	0	0	41.9279	5.5934	-38.6498	-0.196103	-0.0415173	0.0141458	-11.1566	7.85E-15	-3.2255	0	0	0.0105086	-3.63039	-15.2502	-0.180577	483.17	389.382	625.219	360.31	360.31	360.31	19.4199	-94.0017	33.3667	325.152	407.445	206.283	139.772	139.772	139.772	-94.9474	7.52792	-33.5107	44.0924	6.8569	-3.16807	0.492758	-0.303239	2.94653	102.422	-87.4419	11.4063	0	0	0.164274
1901	0	31.847	0	0	42.3266	5.53352	-38.4071	-0.214966	-0.0409274	0.0134195	-11.5798	-6.34E-16	-3.16717	0	0	0.00728379	-3.70002	-13.8915	0.260324	473.318	389.279	623.134	360.759	360.759	360.759	19.6486	-93.6005	33.1776	308.283	407.677	206.767	139.772	139.772	139.772	-94.5721	7.37808	-33.5342	43.2465	6.79251	-4.07028	0.501129	-0.282043	2.88493	127.8	-83.084	10.9047	0	0	0.253361
1902	0	32.1014	0	0	42.513	5.4703	-38.1491	-0.233453	-0.0406371	0.015775	-11.9908	5.28E-15	-3.18625	0	0	0.00351721	-3.78021	-12.4189	0.771865	463.046	389.078	621.564	361.495	361.495	361.495	19.9493	-93.0659	32.8861	291.401	407.898	207.586	139.772	139.771	139.772	-94.0753	7.15469	-33.5395	42.1032	6.65876	-4.98187	0.543651	-0.314019	2.78204	135.18	-79.3808	9.33654	0	0	0.326656
1903	0	32.2064	0	0	42.4806	5.40731	-37.8901	-0.24985	-0.0401589	0.0203844	-12.3056	3.03E-15	-3.24213	0	0	-0.000731758	-3.84923	-10.8308	1.31593	452.396	388.798	620.501	362.408	362.408	362.408	20.3095	-92.3713	32.4945	274.51	408.116	208.814	139.772	139.772	139.772	-93.4245	6.87674	-33.5228	40.6544	6.47065	-5.79869	0.596369	-0.370343	2.67745	124.961	-76.1917	7.02412	0	0	0.348803
1904	0	32.1517	0	0	42.2234	5.34648	-37.6383	-0.262564	-0.038999	0.0263678	-12.4426	-5.22E-15	-3.28394	0	0	-0.00529258	-3.88484	-9.1368	1.8523	441.449	388.456	619.941	363.401	363.401	363.401	20.7177	-91.4922	32.0011	257.631	408.345	210.517	139.772	139.772	139.772	-92.5898	6.55856	-33.479	38.9232	6.22956	-6.44532	0.634313	-0.417741	2.60263	100.374	-72.1554	4.15984	0	0	0.300537
1905	0	31.9287	0	0	41.7373	5.28901	-37.3988	-0.270478	-0.0371022	0.0331396	-12.344	-1.18E-15	-3.27767	0	0	-0.00988493	-3.87131	-7.36	2.33632	430.319	388.059	619.886	364.415	364.415	364.415	21.162	-90.4075	31.4022	240.797	408.6	212.744	139.772	139.771	139.772	-91.5459	6.21157	-33.4016	36.9682	5.93379	-6.88245	0.642442	-0.430957	2.57102	65.736	-65.1984	0.97509	0	0	0.187202
1906	0	31.5301	0	0	41.0204	5.23605	-37.1767	-0.273082	-0.0351949	0.0406917	-11.9855	-3.07E-15	-3.22832	0	0	-0.014163	-3.80366	-5.53451	2.72117	419.133	387.611	620.343	365.426	365.426	365.426	21.6282	-89.1001	30.6942	224.051	408.901	215.523	139.772	139.772	139.772	-90.2717	5.84616	-33.2832	34.8771	5.58728	-7.10943	0.637811	-0.400205	2.56931	20.6618	-53.5947	-2.15574	0	0	0.015578
1907	0	30.949	0	0	40.072	5.18875	-36.9771	-0.270497	-0.0346873	0.04946	-11.377	3.25E-15	-3.17332	0	0	-0.0177862	-3.68766	-3.70012	2.96715	408.033	387.117	621.323	366.431	366.431	366.431	22.1011	-87.5579	29.8747	207.449	409.264	218.859	139.772	139.772	139.772	-88.7515	5.47155	-33.1161	32.7481	5.20417	-7.15885	0.656966	-0.337422	2.57021	-38.3803	-38.3734	-4.60015	0	0	-0.213749
1908	0	30.1798	0	0	38.8915	5.14774	-36.8033	-0.263446	-0.0371478	0.0596835	-10.5587	2.98E-15	-3.15326	0	0	-0.0204939	-3.53525	-1.89481	3.05373	397.165	386.594	622.825	367.439	367.439	367.439	22.5668	-85.7719	28.9426	191.061	409.701	222.728	139.772	139.771	139.772	-86.9747	5.09395	-32.8946	30.6642	4.80451	-7.08054	0.735835	-0.260662	2.55006	-115.061	-22.2711	-5.55912	0	0	-0.500073
1909	0	29.2174	0	0	37.477	5.11277	-36.6544	-0.253126	-0.0436111	0.0710593	-9.59281	-3.30E-15	-3.18044	0	0	-0.0221655	-3.35829	-0.148507	2.98747	386.682	386.07	624.83	368.458	368.458	368.458	23.0167	-83.7362	27.899	174.97	410.217	227.088	139.772	139.772	139.772	-84.9352	4.71513	-32.617	28.6723	4.4025	-6.92164	0.883965	-0.183205	2.49666	-208.671	-8.82073	-4.21926	0	0	-0.82947
1910	0	28.0567	0	0	35.8249	5.0828	-36.5263	-0.240967	-0.0542188	0.0824329	-8.55282	1.23E-15	-3.23611	0	0	-0.0228364	-3.1644	1.51914	2.80106	376.736	385.587	627.296	369.495	369.495	369.495	23.4495	-81.4456	26.7489	159.273	410.806	231.875	139.772	139.772	139.772	-82.63	4.33295	-32.2893	26.7784	3.99492	-6.71073	1.08167	-0.109591	2.41163	-313.888	-1.18429	0.00156164	0	0	-1.18076
1911	0	26.6916	0	0	33.9298	5.05679	-36.4148	-0.228628	-0.0678902	0.0920144	-7.53768	1.52E-15	-3.2672	0	0	-0.0227824	-2.9562	3.0964	2.54346	367.475	385.196	630.153	370.561	370.561	370.561	23.8715	-78.8945	25.5026	144.075	411.447	237.01	139.772	139.772	139.772	-80.0572	3.94388	-31.9262	24.9601	3.56038	-6.45489	1.27703	-0.0403991	2.29852	-419.533	-1.23771	7.10095	0	0	-1.5204
1912	0	25.1131	0	0	31.7854	5.03469	-36.3198	-0.217694	-0.0824347	0.0980738	-6.67056	-4.74E-15	-3.20037	0	0	-0.0225629	-2.73332	4.5734	2.26321	359.029	384.945	633.311	371.675	371.675	371.675	24.295	-76.0755	24.1769	129.47	412.105	242.406	139.772	139.772	139.772	-77.2132	3.54646	-31.5511	23.1926	3.07263	-6.15052	1.42314	0.0243348	2.16092	-515.379	-8.6103	16.3131	0	0	-1.81429
1913	0	23.3113	0	0	29.3862	5.01808	-36.2483	-0.209694	-0.0951223	0.099281	-6.11621	6.77E-15	-2.96836	0	0	-0.0231099	-2.49549	5.93607	1.99469	351.511	384.879	636.66	372.86	372.86	372.859	24.7358	-72.9798	22.7933	115.538	412.733	247.975	139.772	139.772	139.772	-74.0919	3.14334	-31.1934	21.4741	2.52002	-5.79847	1.50461	0.083293	1.99905	-596.593	-20.5096	26.232	0	0	-2.02677
1914	0	21.2789	0	0	26.7304	5.00972	-36.2122	-0.205915	-0.10279	0.0947274	-6.0733	-2.03E-15	-2.48679	0	0	-0.0257521	-2.24467	7.16313	1.75413	345.012	385.029	640.073	374.137	374.137	374.137	25.2097	-69.5992	21.3741	102.332	413.283	253.641	139.772	139.772	139.772	-70.6867	2.74086	-30.8836	19.8356	1.9179	-5.41427	1.53306	0.131384	1.81395	-661.65	-32.7615	35.0727	0	0	-2.11415
1915	0	19.0185	0	0	23.8255	5.01245	-36.224	-0.207237	-0.102948	0.0841589	-6.74982	-3.38E-16	-1.69643	0	0	-0.032025	-1.98489	8.22707	1.54474	339.616	385.41	643.407	375.527	375.527	375.527	25.728	-65.9317	19.9383	89.8741	413.71	259.351	139.772	139.772	139.772	-66.9954	2.34776	-30.6473	18.3338	1.30571	-5.02996	1.54172	0.159811	1.61053	-712.321	-42.0096	41.2255	0	0	-2.04644
1916	0	16.5511	0	0	20.6967	5.02758	-36.2892	-0.213923	-0.0939694	0.0678781	-8.31715	3.21E-15	-0.55166	0	0	-0.0432485	-1.7199	9.09808	1.3679	335.403	386.023	646.507	377.048	377.048	377.048	26.2927	-61.9888	18.4992	78.1648	413.985	265.093	139.772	139.772	139.772	-63.0281	1.9738	-30.4986	17.0326	0.731545	-4.68989	1.56373	0.170729	1.39975	-750.035	-44.5891	43.4583	0	0	-1.81615
1917	0	13.9232	0	0	17.395	5.05401	-36.4029	-0.225161	-0.0760746	0.0473609	-10.8334	5.08E-16	0.915406	0	0	-0.059623	-1.45125	9.74971	1.23444	332.459	386.857	649.209	378.716	378.716	378.716	26.8921	-57.8044	17.0668	67.1901	414.098	270.896	139.772	139.772	139.772	-58.8159	1.62978	-30.4374	15.9847	0.23657	-4.44178	1.62047	0.173164	1.19357	-776.11	-38.6701	41.3128	0	0	-1.453
1918	0	11.2105	0	0	14.0049	5.08814	-36.5492	-0.239449	-0.0510331	0.0251868	-14.222	-4.23E-15	2.60217	0	0	-0.0795448	-1.17785	10.1638	1.17126	330.868	387.891	651.355	380.546	380.546	380.546	27.5006	-53.4415	15.6522	56.9404	414.06	276.833	139.772	139.772	139.772	-54.4178	1.32767	-30.4481	15.2192	-0.153891	-4.32513	1.70563	0.177583	1.00375	-789.37	-24.184	34.9444	0	0	-1.01066
1919	0	8.51596	0	0	10.6445	5.12536	-36.7081	-0.254594	-0.0224301	0.00456672	-18.2392	4.91E-15	4.30196	0	0	-0.0991179	-0.897102	10.3335	1.2181	330.701	389.1	652.803	382.548	382.548	382.548	28.0824	-48.9953	14.2729	47.4283	413.906	283.003	139.772	139.771	139.772	-49.9248	1.07997	-30.5046	14.7385	-0.43123	-4.36372	1.77126	0.191625	0.840267	-783.208	-3.26072	25.2764	0	0	-0.551106
1920	0	5.96013	0	0	7.45748	5.16272	-36.8669	-0.268388	0.00506933	-0.0110699	-22.5174	3.38E-16	5.74571	0	0	-0.112934	-0.607571	10.2631	1.41252	331.991	390.463	653.448	384.721	384.721	384.721	28.6006	-44.5877	12.9545	38.7018	413.687	289.51	139.772	139.772	139.772	-45.4565	0.896624	-30.576	14.5265	-0.595156	-4.56569	1.77479	0.217276	0.708007	-755.082	20.9431	13.799	0	0	-0.140318
1921	0	3.66616	0	0	4.59411	5.20113	-37.0294	-0.279024	0.0263612	-0.0188197	-26.6235	6.77E-15	6.6419	0	0	-0.115846	-0.311452	9.96605	1.77494	334.717	391.963	653.232	387.049	387.049	387.049	29.0272	-40.3548	11.7269	30.8479	413.465	296.429	139.772	139.772	139.772	-41.1491	0.78022	-30.6352	14.5572	-0.645089	-4.92517	1.71078	0.24752	0.6055	-711.679	44.339	2.53388	0	0	0.175632
1922	0	1.74277	0	0	2.18863	5.24559	-37.2168	-0.286031	0.0377626	-0.0172479	-30.1847	-1.35E-15	6.80506	0	0	-0.105333	-0.0146337	9.46311	2.30331	338.794	393.592	652.154	389.488	389.488	389.488	29.3495	-36.4282	10.6179	23.9863	413.301	303.785	139.772	139.772	139.772	-37.1383	0.723763	-30.6648	14.8001	-0.576354	-5.42063	1.59409	0.26563	0.530319	-663.004	63.1022	-6.58255	0	0	0.387763
1923	0	0.270718	0	0	0.341058	5.30368	-37.4601	-0.290374	0.0376014	-0.00657208	-32.9636	4.06E-15	6.1942	0	0	-0.0825766	0.276129	8.78054	2.97482	344.092	395.347	650.26	391.971	391.971	391.971	29.5708	-32.9191	9.65014	18.255	413.244	311.534	139.772	139.772	139.772	-33.5419	0.714278	-30.6593	15.2226	-0.384762	-6.01462	1.44742	0.247335	0.479912	-618.551	73.4448	-11.911	0	0	0.518268
1924	0	-0.704198	0	0	-0.891109	5.38306	-37.79	-0.293491	0.026025	0.0117866	-34.8483	2.71E-15	4.89698	0	0	-0.0517452	0.557707	7.94738	3.75081	350.447	397.229	647.637	394.415	394.415	394.415	29.7055	-29.9094	8.84224	13.7959	413.323	319.564	139.772	139.772	139.772	-30.447	0.740934	-30.6244	15.789	-0.077039	-6.65584	1.29137	0.170884	0.451807	-585.336	72.527	-12.3267	0	0	0.60554
1925	0	-1.17279	0	0	-1.49299	5.48923	-38.2265	-0.296218	0.00485558	0.0355054	-35.8095	4.06E-15	3.11102	0	0	-0.0183168	0.834747	6.99256	4.58154	357.677	399.238	644.4	396.722	396.722	396.722	29.7738	-27.4481	8.21317	10.7435	413.541	327.71	139.772	139.772	139.772	-27.9048	0.803319	-30.5731	16.4601	0.318055	-7.28225	1.13333	0.0252251	0.44299	-565.271	58.288	-7.15148	0	0	0.684563
1926	0	-1.15974	0	0	-1.48763	5.62433	-38.7745	-0.298113	-0.0226267	0.0621471	-35.863	-2.71E-15	1.10728	0	0	0.0125948	1.1215	5.94216	5.40876	365.603	401.369	640.679	398.793	398.793	398.793	29.7992	-25.5521	7.7849	9.21541	413.875	335.772	139.772	139.772	139.772	-25.9294	0.915072	-30.5248	17.1955	0.742391	-7.82612	0.972944	-0.18048	0.452411	-556.729	31.1115	3.42709	0	0	0.770579
1927	0	-0.717587	0	0	-0.928981	5.78751	-39.425	-0.297431	-0.0529994	0.0894087	-35.0565	2.71E-15	-0.891776	0	0	0.0372291	1.44087	4.81687	6.16708	374.052	403.608	636.614	400.527	400.527	400.527	29.8095	-24.2097	7.58137	9.30391	414.285	343.535	139.772	139.771	139.772	-24.5025	1.10103	-30.5055	17.9592	1.1058	-8.22209	0.807922	-0.412569	0.482015	-556.103	-6.17707	18.6159	0	0	0.855028
1928	0	0.081234	0	0	0.10629	5.97578	-40.1606	-0.291825	-0.0837127	0.115479	-33.4882	-2.71E-15	-2.80666	0	0	0.0535154	1.81993	3.63052	6.78768	382.867	405.933	632.352	401.831	401.831	401.831	29.838	-23.3856	7.62414	11.069	414.726	350.791	139.772	139.772	139.772	-23.5807	1.38979	-30.5485	18.7289	1.29317	-8.4173	0.648822	-0.614425	0.538879	-561.734	-47.2439	36.8558	0	0	0.920792
1929	0	1.15415	0	0	1.52833	6.18413	-40.956	-0.279804	-0.112894	0.138687	-31.3563	-2.71E-15	-4.67699	0	0	0.0612609	2.28254	2.38955	7.2071	391.923	408.315	628.04	402.62	402.62	402.62	29.9189	-23.0304	7.92696	14.5344	415.15	357.343	139.772	139.772	139.772	-23.1069	1.80521	-30.6892	19.5077	1.18534	-8.37958	0.515683	-0.720527	0.629126	-573.404	-83.2816	55.8701	0	0	0.970932
1930	0	2.41974	0	0	3.24557	6.40492	-41.7781	-0.261511	-0.138144	0.158038	-28.9438	0	-6.52519	0	0	0.0621957	2.84076	1.09362	7.37916	401.133	410.721	623.831	402.831	402.831	402.831	30.0778	-23.0927	8.49246	19.69	415.51	363.013	139.772	139.771	139.772	-23.024	2.36046	-30.9553	20.334	0.69533	-8.09762	0.424798	-0.686049	0.754234	-590.194	-106.467	72.5469	0	0	1.05324
1931	0	3.80868	0	0	5.17625	6.62767	-42.5863	-0.238333	-0.15719	0.172827	-26.5237	5.41E-15	-8.3321	0	0	0.0591686	3.48885	-0.263355	7.28312	410.452	413.119	619.88	402.42	402.42	402.42	30.3242	-23.5316	9.3124	26.4994	415.767	367.645	139.772	139.772	139.772	-23.2883	3.05532	-31.359	21.2835	-0.196369	-7.57537	0.370025	-0.514141	0.904023	-606.623	-114.802	83.9667	0	0	1.23981
1932	0	5.27032	0	0	7.25513	6.8396	-43.3358	-0.211945	-0.168883	0.182871	-24.2554	-6.77E-15	-10.0483	0	0	0.054944	4.20276	-1.69182	6.92209	419.867	415.476	616.338	401.363	401.363	401.363	30.6475	-24.324	10.3693	34.9084	415.894	371.111	139.772	139.772	139.771	-23.8772	3.87636	-31.8938	22.4603	-1.42866	-6.83003	0.329475	-0.229908	1.06522	-614.272	-107.757	88.3175	0	0	1.57974
1933	0	6.77204	0	0	9.43199	7.02658	-43.9818	-0.184041	-0.173346	0.18828	-22.176	6.77E-15	-11.5814	0	0	0.0515001	4.94274	-3.20512	6.31403	429.378	417.754	613.344	399.653	399.653	399.653	31.0173	-25.4633	11.6368	44.852	415.88	373.313	139.772	139.772	139.772	-24.7888	4.79778	-32.5337	23.9799	-2.86429	-5.89469	0.288839	0.120176	1.22582	-607.119	-86.8473	85.4444	0	0	2.05384
1934	0	8.29407	0	0	11.665	7.17456	-44.4831	-0.156433	-0.171644	0.189832	-20.2543	-6.77E-15	-12.795	0	0	0.049857	5.65923	-4.81703	5.48375	438.978	419.909	611.026	397.293	397.293	397.293	31.3868	-26.9521	13.0797	56.2587	415.726	374.188	139.772	139.772	139.772	-26.035	5.783	-33.2368	25.9451	-4.31472	-4.82087	0.272771	0.446383	1.38194	-589.264	-60.5189	76.7157	0	0	2.57715
1935	0	9.82399	0	0	13.9146	7.27066	-44.804	-0.130825	-0.165753	0.188256	-18.4361	-1.35E-15	-13.5637	0	0	0.0500507	6.30571	-6.53731	4.46533	448.651	421.896	609.479	394.321	394.321	394.321	31.7016	-28.7936	14.6544	69.0542	415.449	373.702	139.772	139.772	139.772	-27.6327	6.78736	-33.9527	28.41	-5.59941	-3.67511	0.343705	0.626015	1.54512	-574.404	-44.6045	64.8838	0	0	3.06979
1936	0	11.3525	0	0	16.1388	7.30395	-44.9143	-0.108488	-0.157758	0.183757	-16.6725	1.35E-15	-13.7913	0	0	0.0512801	6.85497	-8.36633	3.31524	458.388	423.67	608.761	390.861	390.861	390.861	31.9104	-30.9826	16.3097	83.1647	415.071	371.855	139.772	139.772	139.772	-29.5942	7.76123	-34.6316	31.3449	-6.62419	-2.5269	0.53249	0.605924	1.73329	-569.904	-47.0035	53.1889	0	0	3.48792
1937	0	12.8691	0	0	18.2911	7.26723	-44.7926	-0.0905731	-0.148576	0.175493	-14.9711	4.06E-15	-13.3857	0	0	0.0522694	7.30448	-10.2929	2.12103	468.196	425.189	608.894	387.143	387.143	387.143	31.9752	-33.5003	17.9882	98.5189	414.617	368.675	139.772	139.771	139.772	-31.9197	8.65256	-35.2325	34.6332	-7.41125	-1.43502	0.806968	0.442787	1.95322	-570.048	-61.5236	43.9856	0	0	3.76471
1938	0	14.3582	0	0	20.322	7.16037	-44.4354	-0.0781064	-0.138582	0.163161	-13.4037	0	-12.3351	0	0	0.0516733	7.666	-12.2967	0.995459	478.093	426.417	609.88	383.461	383.461	383.461	31.8785	-36.3118	19.6292	115.045	414.107	364.228	139.772	139.771	139.772	-34.5927	9.41087	-35.7281	38.1026	-8.05716	-0.442519	1.10595	0.236349	2.19422	-564.731	-78.0713	38.4384	0	0	3.81117
1939	0	15.7977	0	0	22.1853	6.99258	-43.8654	-0.0723367	-0.127875	0.147349	-12.1208	-1.35E-15	-10.7185	0	0	0.0487526	7.94924	-14.3518	0.0584367	488.093	427.315	611.727	380.109	380.109	380.109	31.6264	-39.3694	21.1771	132.67	413.557	358.609	139.772	139.772	139.772	-37.58	9.99465	-36.1083	41.5663	-8.66111	0.420609	1.36618	0.0795591	2.42869	-544.748	-87.7997	36.4087	0	0	3.57889
1940	0	17.1604	0	0	23.8474	6.78162	-43.1326	-0.0740883	-0.11706	0.12985	-11.2813	0	-8.72313	0	0	0.0437082	8.14944	-16.4285	-0.587765	498.177	427.848	614.449	377.309	377.309	377.309	31.2455	-42.6205	22.5928	151.316	412.976	351.946	139.772	139.772	139.772	-40.8358	10.3798	-36.3803	44.8615	-9.26208	1.12887	1.53574	0.0189584	2.61606	-504.041	-86.7819	37.094	0	0	3.09796
1941	0	18.42	0	0	25.2936	6.54987	-42.3064	-0.0833481	-0.107361	0.113364	-10.9896	-4.06E-15	-6.6086	0	0	0.0375514	8.24595	-18.4933	-0.882767	508.276	427.992	618.061	375.173	375.173	375.173	30.776	-46.0161	23.862	170.913	412.372	344.392	139.771	139.772	139.772	-44.3093	10.5645	-36.5664	47.871	-9.81732	1.65171	1.59494	0.0351461	2.71958	-443.25	-78.0065	39.6648	0	0	2.47292
1942	0	19.5557	0	0	26.5283	6.31863	-41.4593	-0.0988166	-0.100199	0.100567	-11.231	2.03E-15	-4.64534	0	0	0.0314655	8.21239	-20.5073	-0.820028	518.259	427.734	622.551	373.7	373.7	373.7	30.2623	-49.5166	24.9955	191.397	411.753	336.108	139.772	139.772	139.772	-47.9529	10.5666	-36.6987	50.5233	-10.2338	1.95146	1.55806	0.0801903	2.71621	-368.752	-66.8693	43.6698	0	0	1.82922
1943	0	20.5561	0	0	27.5676	6.10335	-40.6499	-0.118659	-0.096239	0.092851	-11.9057	-1.35E-15	-3.02594	0	0	0.0262434	8.02999	-22.4262	-0.442944	527.949	427.085	627.854	372.803	372.803	372.803	29.7464	-53.093	26.0207	212.729	411.131	327.261	139.772	139.772	139.772	-51.7269	10.4137	-36.8127	52.7805	-10.4155	1.99391	1.44529	0.116686	2.60874	-285.896	-56.994	48.5278	0	0	1.25017
1944	0	21.4183	0	0	28.4304	5.91177	-39.9123	-0.141312	-0.095109	0.0901752	-12.8898	-3.72E-15	-1.8342	0	0	0.0220852	7.69602	-24.2012	0.167295	537.14	426.067	633.849	372.336	372.336	372.336	29.2627	-56.7243	26.9705	234.887	410.518	318.011	139.772	139.772	139.772	-55.6015	10.1329	-36.9409	54.6268	-10.2939	1.7641	1.26887	0.129638	2.42579	-196.97	-49.7932	53.2981	0	0	0.775165
1945	0	22.1457	0	0	29.1321	5.74477	-39.2558	-0.166019	-0.0955524	0.0913474	-14.0905	6.26E-15	-1.0527	0	0	0.0187439	7.22581	-25.7822	0.904772	545.611	424.713	640.354	372.131	372.131	372.131	28.8381	-60.3943	27.8743	257.868	409.931	308.513	139.772	139.772	139.772	-59.5553	9.7438	-37.1087	56.0629	-9.83885	1.27793	1.03248	0.121508	2.20695	-101.946	-45.0381	56.4459	0	0	0.417937
1946	0	22.744	0	0	29.682	5.59861	-38.6708	-0.192534	-0.0957172	0.09429	-15.4461	-5.41E-15	-0.585525	0	0	0.0157479	6.64995	-27.1225	1.65063	553.142	423.051	647.144	372.031	372.031	372.031	28.4909	-64.0895	28.7549	281.68	409.387	298.924	139.772	139.772	139.772	-63.574	9.25737	-37.3324	57.1043	-9.05615	0.586722	0.745367	0.100432	1.99109	-1.41433	-41.9493	56.1834	0	0	0.184074
1947	0	23.2193	0	0	30.0835	5.46772	-38.1385	-0.220983	-0.0934322	0.0963348	-16.9296	5.67E-15	-0.284202	0	0	0.0126047	6.00935	-28.1823	2.28503	559.517	421.109	653.964	371.909	371.909	371.91	28.2313	-67.7984	29.6283	306.324	408.908	289.405	139.772	139.772	139.772	-67.6474	8.67888	-37.619	57.7782	-7.98073	-0.224858	0.430339	0.077166	1.80541	101.715	-38.7845	50.9537	0	0	0.0727993
1948	0	23.5753	0	0	30.3372	5.34722	-37.6414	-0.251811	-0.0861569	0.0942599	-18.5478	2.54E-15	0.0506215	0	0	0.00886199	5.3488	-28.9317	2.69986	564.545	418.911	660.552	371.683	371.683	371.683	28.0601	-71.5098	30.5069	331.78	408.517	280.131	139.772	139.772	139.771	-71.7668	8.0133	-37.9665	58.1178	-6.66808	-1.04779	0.113172	0.0643708	1.66673	205.324	-32.4123	39.6089	0	0	0.0704349
1949	0	23.813	0	0	30.4443	5.2349	-37.1718	-0.285412	-0.0717759	0.0849918	-20.3144	-4.44E-15	0.612355	0	0	0.00419553	4.71023	-29.3514	2.80951	568.066	416.486	666.662	371.309	371.309	371.309	27.9668	-75.2138	31.4024	357.987	408.239	271.292	139.772	139.771	139.772	-75.9221	7.27161	-38.365	58.154	-5.18682	-1.76184	-0.177782	0.0755822	1.58568	307.137	-19.282	22.4203	0	0	0.163017
1950	0	23.9331	0	0	30.4118	5.13228	-36.7375	-0.321778	-0.0488412	0.0658495	-22.2201	3.72E-15	1.56847	0	0	-0.00148034	4.12623	-29.4337	2.5586	569.97	413.874	672.085	370.782	370.782	370.782	27.9276	-78.9021	32.3277	384.82	408.096	263.089	139.772	139.772	139.772	-80.1003	6.47548	-38.7976	57.9095	-3.61174	-2.25246	-0.425222	0.12187	1.56698	407.218	3.28373	1.19959	0	0	0.344526
1951	0	23.9383	0	0	30.256	5.04465	-36.3627	-0.359608	-0.0173711	0.0353115	-24.164	-2.66E-15	2.99527	0	0	-0.00774359	3.61524	-29.1826	1.92536	570.204	411.134	676.669	370.128	370.127	370.127	27.9044	-82.568	33.2966	412.077	408.107	255.73	139.772	139.772	139.772	-84.2839	5.65907	-39.2419	57.3987	-2.01774	-2.42828	-0.613895	0.202228	1.60984	503.852	33.9992	-20.3475	0	0	0.621304
1952	0	23.836	0	0	30.0035	4.98001	-36.0838	-0.396527	0.0215392	-0.00642947	-25.962	7.38E-15	4.88746	0	0	-0.0135334	3.17963	-28.6149	0.922801	568.789	408.345	680.328	369.408	369.408	369.408	27.8487	-86.2054	34.3198	439.468	408.28	249.408	139.772	139.772	139.772	-88.4496	4.86596	-39.672	56.6314	-0.473369	-2.23685	-0.735115	0.299232	1.69725	593.506	67.3998	-38.2749	0	0	0.992052
1953	0	23.6416	0	0	29.6894	4.94665	-35.9391	-0.429453	0.0660799	-0.0576235	-27.3664	1.50E-14	7.16584	0	0	-0.0173472	2.8081	-27.7618	-0.402095	565.836	405.601	683.047	368.72	368.72	368.72	27.7086	-89.8054	35.3986	466.622	408.609	244.281	139.772	139.772	139.772	-92.5669	4.14157	-40.0602	55.6205	0.964078	-1.67223	-0.783294	0.38331	1.79968	670.212	94.8087	-49.737	0	0	1.42825
1954	0	23.3792	0	0	29.3539	4.95008	-35.954	-0.455276	0.113757	-0.115292	-28.1116	2.88E-15	9.67151	0	0	-0.0178757	2.48158	-26.6706	-1.97171	561.558	403.003	684.879	368.18	368.18	368.18	27.4385	-93.3516	36.5174	493.1	409.078	240.441	139.772	139.772	139.772	-96.5966	3.52335	-40.3788	54.3887	2.2514	-0.772687	-0.758899	0.426745	1.88075	727.532	107.87	-54.1791	0	0	1.86798
1955	0	23.0809	0	0	29.0355	4.98973	-36.1259	-0.471833	0.162239	-0.176102	-27.9913	-3.38E-16	12.2327	0	0	-0.0148954	2.18041	-25.4047	-3.68414	556.271	400.643	685.933	367.91	367.91	367.91	27.0083	-96.815	37.638	518.423	409.658	237.898	139.772	139.771	139.772	-100.489	3.03238	-40.5999	52.9736	3.35997	0.388641	-0.667267	0.416976	1.91126	761.131	102.058	-53.4426	0	0	2.23216
1956	0	22.7827	0	0	28.7636	5.05686	-36.4152	-0.478535	0.20953	-0.237494	-26.9197	-1.42E-14	14.6975	0	0	-0.00975394	1.88978	-24.0424	-5.42242	550.385	398.586	686.353	368.007	368.007	368.007	26.4116	-100.15	38.6986	542.107	410.315	236.564	139.772	139.771	139.772	-104.183	2.6695	-40.6959	51.4304	4.27395	1.71472	-0.525089	0.357559	1.87928	772.938	76.9139	-50.4612	0	0	2.46147
1957	0	22.5181	0	0	28.5521	5.1347	-36.7478	-0.476227	0.254047	-0.297342	-24.9473	1.69E-14	16.9637	0	0	-0.00502435	1.60185	-22.6705	-7.06649	544.37	396.86	686.3	368.519	368.519	368.519	25.6685	-103.292	39.6194	563.689	411.013	236.257	139.772	139.771	139.772	-107.603	2.41679	-40.6414	49.8313	4.98727	3.09411	-0.356119	0.265309	1.78817	770.015	36.2554	-47.7881	0	0	2.52913
1958	0	22.3122	0	0	28.3953	5.20081	-37.0281	-0.466588	0.294574	-0.354549	-22.2412	-4.06E-15	18.9992	0	0	-0.00343219	1.31415	-21.3778	-8.50514	538.714	395.449	685.933	369.437	369.437	369.437	24.8238	-106.162	40.313	582.754	411.72	236.716	139.772	139.772	139.772	-110.665	2.24258	-40.4158	48.2605	5.50152	4.40869	-0.192898	0.157593	1.65431	764.485	-15.1499	-46.2988	0	0	2.44705
1959	0	22.1772	0	0	28.271	5.23202	-37.1597	-0.451224	0.330055	-0.407642	-19.0336	-2.71E-15	20.8378	0	0	-0.00667387	1.02605	-20.2451	-9.64611	533.874	394.295	685.393	370.694	370.694	370.694	23.9408	-108.673	40.6981	598.945	412.408	237.626	139.772	139.772	139.772	-113.279	2.10883	-40.0066	46.8055	5.82555	5.54247	-0.067992	0.0478779	1.49339	768.253	-71.8714	-45.2716	0	0	2.23999
1960	0	22.1116	0	0	28.1474	5.21034	-37.0683	-0.431403	0.358706	-0.454753	-15.6	0	22.5091	0	0	-0.0147296	0.735133	-19.3371	-10.422	530.226	393.313	684.788	372.183	372.183	372.183	23.0908	-110.735	40.7139	611.974	413.055	238.644	139.772	139.772	139.772	-115.361	1.97848	-39.4136	45.5448	5.9747	6.39174	-0.00527509	-0.0562024	1.31917	788.795	-129.04	-42.9909	0	0	1.92882
1961	0	22.1008	0	0	27.9934	5.12794	-36.7191	-0.408283	0.378273	-0.493514	-12.2596	9.47E-15	24.0196	0	0	-0.0258592	0.435542	-18.6956	-10.7916	528.025	392.405	684.186	373.774	373.774	373.774	22.341	-112.268	40.3323	621.625	413.651	239.434	139.772	139.772	139.772	-116.84	1.82261	-38.6519	44.535	5.96854	6.87501	-0.022307	-0.149672	1.14446	829.299	-181.559	-37.9188	0	0	1.53579
1962	0	22.1208	0	0	27.7879	4.98971	-36.1258	-0.383395	0.385836	-0.521069	-9.3876	-8.12E-15	25.2801	0	0	-0.0371247	0.119203	-18.3353	-10.7388	527.384	391.488	683.608	375.339	375.339	375.339	21.7422	-113.21	39.566	627.76	414.192	239.696	139.771	139.772	139.772	-117.665	1.62684	-37.7541	43.802	5.82687	6.942	-0.120389	-0.222218	0.985698	885.823	-223.262	-29.2057	0	0	1.08991
1963	0	22.1429	0	0	27.5243	4.81243	-35.3514	-0.359102	0.379171	-0.534469	-7.42046	4.06E-15	26.1365	0	0	-0.0453077	-0.221161	-18.2428	-10.2708	528.261	390.517	683.03	376.767	376.767	376.767	21.3208	-113.522	38.4701	630.314	414.678	239.193	139.772	139.772	139.772	-117.812	1.39518	-36.7698	43.3371	5.56723	6.57873	-0.292512	-0.260435	0.8641	950.435	-247.211	-16.9662	0	0	0.642816
1964	0	22.1385	0	0	27.2104	4.62108	-34.4981	-0.337901	0.356962	-0.529933	-6.77066	0	26.3494	0	0	-0.047871	-0.588047	-18.3792	-9.41919	530.471	389.499	682.389	377.964	377.964	377.964	21.0764	-113.191	37.1368	629.304	415.106	237.785	139.772	139.772	139.772	-117.284	1.14997	-35.7616	43.1002	5.20415	5.80952	-0.513002	-0.251265	0.802445	1008.04	-247.243	-2.16171	0	0	0.260213
1965	0	22.0866	0	0	26.8658	4.44335	-33.6895	-0.322154	0.319572	-0.504135	-7.74821	-4.06E-15	25.6631	0	0	-0.0437994	-0.976329	-18.6872	-8.24181	533.711	388.493	681.602	378.859	378.859	378.859	20.9868	-112.244	35.6824	624.828	415.469	235.448	139.771	139.772	139.772	-116.12	0.926509	-34.798	43.0298	4.75188	4.69504	-0.737486	-0.191557	0.818549	1038.44	-221.983	13.4643	0	0	0.00378927
1966	0	21.9831	0	0	26.5233	4.30382	-33.0435	-0.312947	0.268846	-0.454529	-10.3969	0	23.8594	0	0	-0.0337817	-1.37319	-19.1016	-6.82144	537.605	387.601	680.581	379.394	379.394	379.394	21.0163	-110.748	34.2287	617.077	415.753	232.29	139.772	139.772	139.772	-114.399	0.763535	-33.9421	43.0566	4.22886	3.32538	-0.915551	-0.0888618	0.915312	1021.38	-176.173	27.5253	0	0	-0.098722
1967	0	21.8507	0	0	26.2332	4.21925	-32.6473	-0.309781	0.20862	-0.381912	-14.4034	-6.77E-15	20.8884	0	0	-0.0197038	-1.76153	-19.56	-5.26066	541.757	386.925	679.261	379.52	379.52	379.52	21.1246	-108.821	32.885	606.348	415.943	228.54	139.772	139.771	139.772	-112.247	0.693	-33.2405	43.1174	3.66298	1.80833	-1.01136	0.0410788	1.08128	946.647	-119.966	37.5874	0	0	-0.0734839
1968	0	21.7424	0	0	26.0663	4.19631	-32.5392	-0.309762	0.144591	-0.291501	-19.0454	-9.47E-15	16.9484	0	0	-0.00356374	-2.12549	-20.0106	-3.67195	545.791	386.549	677.614	379.206	379.206	379.206	21.2709	-106.628	31.7349	593.051	416.025	224.527	139.772	139.772	139.772	-109.835	0.733822	-32.7158	43.166	3.09391	0.254351	-1.02128	0.177576	1.28623	821.214	-65.3357	42.0136	0	0	0.010536
1969	0	21.7313	0	0	26.1054	4.23209	-32.7076	-0.307649	0.0838916	-0.194612	-23.2987	-8.12E-15	12.5047	0	0	0.0130748	-2.45572	-20.4156	-2.16586	549.385	386.511	675.646	378.447	378.447	378.447	21.4171	-104.361	30.8319	577.701	415.996	220.612	139.772	139.772	139.771	-107.359	0.891301	-32.3663	43.1783	2.57048	-1.2377	-0.977852	0.296087	1.49394	671.125	-22.8543	40.7618	0	0	0.081391
1970	0	21.8853	0	0	26.4225	4.31722	-33.106	-0.297013	0.0336046	-0.104944	-26.0972	4.74E-15	8.17152	0	0	0.0285914	-2.75129	-20.7493	-0.840307	552.276	386.801	673.382	377.276	377.276	377.276	21.5305	-102.205	30.201	560.863	415.867	217.112	139.771	139.771	139.772	-105.004	1.1614	-32.1731	43.1509	2.1453	-2.5887	-0.937966	0.375409	1.66698	532.145	3.4873	34.997	0	0	0.103761
1971	0	22.2418	0	0	27.0543	4.44	-33.674	-0.275745	-0.00212553	-0.0329413	-26.8995	4.74E-15	4.4542	0	0	0.0408211	-3.01737	-20.9935	0.226179	554.249	387.372	670.843	375.766	375.766	375.766	21.5875	-100.298	29.8433	543.085	415.663	214.225	139.772	139.771	139.772	-102.907	1.53549	-32.1099	43.0972	1.86833	-3.73822	-0.950793	0.400391	1.78395	433.111	16.2581	26.28	0	0	0.0832813
1972	0	22.7997	0	0	27.9946	4.58923	-34.3544	-0.246655	-0.0229732	0.0174976	-25.816	-6.77E-15	1.62019	0	0	0.0477722	-3.25974	-21.1328	0.97694	555.125	388.151	668.028	374.022	374.022	374.022	21.5732	-98.7173	29.7406	524.827	415.418	212.009	139.771	139.772	139.772	-101.143	2.00322	-32.1479	43.0426	1.77936	-4.63685	-1.03274	0.360986	1.84055	384.807	21.0355	15.8769	0	0	0.0414358
1973	0	23.5265	0	0	29.2021	4.75542	-35.099	-0.214143	-0.0314959	0.0477929	-23.3449	3.30E-15	-0.293914	0	0	0.04877	-3.47891	-21.153	1.37758	554.744	389.062	664.911	372.155	372.155	372.155	21.4787	-97.4841	29.86	506.43	415.174	210.411	139.771	139.772	139.771	-99.7296	2.55358	-32.2575	43.0188	1.89983	-5.23866	-1.15685	0.252711	1.84747	378.524	21.9185	4.83319	0	0	-0.0071997
1974	0	24.3698	0	0	30.61	4.93075	-35.8699	-0.183806	-0.0315788	0.0620371	-20.2417	-4.99E-15	-1.40829	0	0	0.0451111	-3.66669	-21.0404	1.4185	552.976	390.036	661.453	370.254	370.255	370.254	21.3005	-96.5748	30.158	488.107	414.966	209.301	139.772	139.772	139.772	-98.64	3.17453	-32.4098	43.0569	2.22608	-5.50283	-1.25081	0.0780587	1.82568	389.862	19.1293	-5.64096	0	0	-0.0553176
1975	0	25.2707	0	0	32.1408	5.10871	-36.6371	-0.160264	-0.0283598	0.0653899	-17.2301	-1.42E-15	-2.0099	0	0	0.0390748	-3.80811	-20.783	1.12209	549.742	391.019	657.629	368.373	368.373	368.373	21.0425	-95.9375	30.5864	469.969	414.828	208.529	139.772	139.772	139.772	-97.8199	3.85132	-32.5797	43.1774	2.7272	-5.40909	-1.22454	-0.147344	1.80578	388.197	9.63853	-13.9031	0	0	-0.0878818
1976	0	26.1786	0	0	33.72	5.28265	-37.3722	-0.144662	-0.0261974	0.0626629	-14.7165	3.56E-15	-2.40353	0	0	0.0325567	-3.88838	-20.3725	0.552202	545.045	391.97	653.463	366.522	366.522	366.522	20.7186	-95.5096	31.0967	452.053	414.779	207.965	139.772	139.772	139.772	-97.2073	4.5633	-32.7482	43.3797	3.34948	-4.98285	-1.00596	-0.392307	1.82285	347.874	-9.60107	-18.4117	0	0	-0.078995
1977	0	27.0585	0	0	35.2826	5.44425	-38.0422	-0.136518	-0.0271185	0.0569598	-12.8699	1.54E-15	-2.78138	0	0	0.0267949	-3.90201	-19.8045	-0.181737	539.002	392.849	649.04	364.693	364.693	364.693	20.354	-95.229	31.6394	434.358	414.826	207.511	139.771	139.772	139.771	-96.7447	5.27942	-32.9029	43.6344	4.02576	-4.31656	-0.608097	-0.614465	1.90464	266.227	-39.0985	-18.3224	0	0	-0.0175836
1978	0	27.8915	0	0	36.7737	5.58348	-38.6097	-0.134738	-0.0308808	0.0499939	-11.6789	-2.58E-15	-3.20045	0	0	0.0223279	-3.85827	-19.0809	-0.93909	531.83	393.605	644.512	362.893	362.893	362.893	19.9864	-95.0414	32.1638	416.866	414.96	207.116	139.772	139.771	139.772	-96.3868	5.95623	-33.0366	43.8877	4.68469	-3.56552	-0.130245	-0.767375	2.06189	163.836	-74.4554	-14.2206	0	0	0.0650228
1979	0	28.6708	0	0	38.1481	5.69029	-39.0389	-0.138451	-0.035334	0.0424199	-11.0361	-3.79E-15	-3.57904	0	0	0.0192154	-3.78017	-18.2106	-1.58139	523.801	394.181	640.065	361.164	361.164	361.164	19.6602	-94.9032	32.6195	399.551	415.161	206.762	139.772	139.772	139.772	-96.1015	6.54227	-33.1458	44.0744	5.25923	-2.91184	0.289877	-0.811032	2.29289	74.3249	-106.265	-8.17058	0	0	0.11187
1980	0	29.3939	0	0	39.3694	5.75771	-39.3071	-0.147407	-0.0383913	0.0349847	-10.8247	8.25E-16	-3.81727	0	0	0.0171256	-3.6991	-17.2085	-2.00895	515.171	394.515	635.886	359.601	359.601	359.601	19.4163	-94.7792	32.9619	382.385	415.406	206.465	139.772	139.772	139.772	-95.8646	6.98951	-33.2277	44.1312	5.69831	-2.51448	0.564127	-0.733009	2.57225	21.2994	-124.498	-2.68372	0	0	0.0984417
1981	0	30.056	0	0	40.4101	5.78406	-39.4114	-0.161261	-0.03862	0.028618	-10.9207	4.50E-15	-3.83504	0	0	0.0154462	-3.64811	-16.0908	-2.17965	506.127	394.567	632.13	358.334	358.334	358.334	19.2827	-94.6401	33.1583	365.332	415.678	206.26	139.772	139.772	139.772	-95.6534	7.266	-33.2794	44.0048	5.97991	-2.46949	0.677279	-0.565981	2.84558	11.354	-124.191	0.43838	0	0	0.0578375
1982	0	30.6466	0	0	41.2514	5.77327	-39.3687	-0.179182	-0.0365612	0.0244985	-11.2056	1.06E-15	-3.67102	0	0	0.0135233	-3.65365	-14.8698	-2.10357	496.767	394.333	628.904	357.494	357.494	357.494	19.2691	-94.4582	33.1921	348.356	415.969	206.201	139.772	139.772	139.772	-95.4407	7.36301	-33.2972	43.6505	6.11571	-2.79143	0.686318	-0.384878	3.04058	31.3762	-109.074	0.933366	0	0	0.044996
1983	0	31.1497	0	0	41.8808	5.73288	-39.2086	-0.199805	-0.0337203	0.02327	-11.5774	5.35E-15	-3.42212	0	0	0.0109501	-3.726	-13.5494	-1.82058	487.122	393.845	626.267	357.16	357.16	357.16	19.3699	-94.2048	33.061	331.421	416.284	206.354	139.772	139.771	139.771	-95.1928	7.29318	-33.2776	43.029	6.13981	-3.4199	0.655546	-0.264717	3.11494	63.2178	-87.9309	-0.227099	0	0	0.0877736
1984	0	31.5467	0	0	42.2897	5.67152	-38.9638	-0.221504	-0.0314157	0.0244179	-11.96	-1.91E-15	-3.17152	0	0	0.00760872	-3.85259	-12.1267	-1.38109	477.19	393.169	624.229	357.334	357.334	357.334	19.5696	-93.8486	32.7725	314.502	416.634	206.794	139.771	139.772	139.772	-94.8701	7.0832	-33.2181	42.1073	6.08868	-4.24486	0.604696	-0.2302	3.08239	96.5123	-67.5262	-1.64585	0	0	0.185189
1985	0	31.8173	0	0	42.4715	5.59754	-38.6665	-0.242515	-0.0304237	0.026918	-12.2944	-2.59E-15	-2.9689	0	0	0.00355959	-4.00047	-10.5982	-0.842817	466.957	392.378	622.773	357.958	357.958	357.959	19.8479	-93.3569	32.3403	297.589	417.034	207.602	139.772	139.772	139.772	-94.4297	6.76737	-33.1175	40.8698	5.98494	-5.13808	0.528176	-0.261455	2.99195	125.961	-51.885	-2.08086	0	0	0.318956
1986	0	31.9412	0	0	42.4217	5.51888	-38.3475	-0.260944	-0.0311504	0.0297213	-12.519	1.54E-15	-2.84318	0	0	-0.00103539	-4.12762	-8.96809	-0.276106	456.417	391.546	621.864	358.944	358.944	358.944	20.1829	-92.6973	31.7814	280.682	417.492	208.856	139.772	139.771	139.772	-93.8284	6.38273	-32.9768	39.3324	5.83595	-5.97999	0.427577	-0.321092	2.89267	146.404	-43.0823	-0.812146	0	0	0.450842
1987	0	31.8984	0	0	42.1375	5.44312	-38.0376	-0.274999	-0.0338714	0.0324401	-12.573	-5.71E-16	-2.81751	0	0	-0.00592418	-4.19712	-7.25277	0.235531	445.584	390.726	621.475	360.199	360.199	360.199	20.5533	-91.8401	31.1151	263.797	418.011	210.624	139.772	139.772	139.772	-93.0264	5.96526	-32.7985	37.5513	5.64481	-6.6775	0.327323	-0.371266	2.81481	150.46	-40.3269	2.10203	0	0	0.521934
1988	0	31.6704	0	0	41.618	5.37726	-37.7659	-0.283294	-0.0387476	0.0354229	-12.4063	-3.52E-15	-2.90487	0	0	-0.0107854	-4.18811	-5.4811	0.606001	434.502	389.949	621.596	361.641	361.641	361.641	20.9407	-90.7594	30.3597	246.959	418.58	212.959	139.771	139.772	139.772	-91.9896	5.54615	-32.5871	35.6163	5.42062	-7.1752	0.273446	-0.388068	2.76481	129.119	-40.9777	6.04315	0	0	0.470193
1989	0	31.2422	0	0	40.8627	5.32684	-37.5566	-0.28505	-0.0462306	0.0398708	-11.9858	4.91E-15	-3.12786	0	0	-0.0152407	-4.09963	-3.68894	0.766301	423.264	389.23	622.235	363.195	363.195	363.195	21.3326	-89.4345	29.5303	230.213	419.182	215.889	139.772	139.772	139.772	-90.6917	5.14753	-32.3476	33.6279	5.17912	-7.45727	0.326721	-0.368844	2.72417	71.4518	-42.766	10.265	0	0	0.247135
1990	0	30.6043	0	0	39.8697	5.29456	-37.422	-0.280391	-0.0564583	0.0469953	-11.3127	-5.58E-15	-3.47288	0	0	-0.018932	-3.94596	-1.91129	0.686949	412.022	388.575	623.408	364.796	364.796	364.796	21.725	-87.8494	28.635	213.621	419.789	219.417	139.772	139.772	139.772	-89.1153	4.77805	-32.0859	31.6659	4.93299	-7.53692	0.520539	-0.327105	2.66784	-27.11	-45.067	14.3078	0	0	-0.146054
1991	0	29.7538	0	0	38.635	5.27932	-37.3582	-0.270651	-0.068815	0.0568169	-10.4468	-2.75E-16	-3.86762	0	0	-0.021628	-3.74707	-0.175945	0.38939	400.984	387.989	625.114	366.388	366.388	366.388	22.1246	-85.9928	27.6736	197.268	420.374	223.517	139.772	139.772	139.772	-87.2522	4.43123	-31.8093	29.766	4.67817	-7.43879	0.818155	-0.270969	2.58651	-155.698	-46.9062	18.1136	0	0	-0.63986
1992	0	28.6927	0	0	37.1528	5.27696	-37.3483	-0.257877	-0.0819714	0.0680982	-9.48667	3.98E-15	-4.19972	0	0	-0.0232886	-3.52018	1.49708	-0.0634271	390.389	387.487	627.323	367.934	367.934	367.934	22.5452	-83.8566	26.6413	181.258	420.904	228.14	139.772	139.771	139.772	-85.1005	4.09058	-31.5272	27.9227	4.38915	-7.18817	1.13994	-0.196527	2.48296	-294.408	-46.6232	21.9278	0	0	-1.14748
1993	0	27.4234	0	0	35.4172	5.28235	-37.3709	-0.244164	-0.0945716	0.0790466	-8.5463	-4.23E-16	-4.38396	0	0	-0.0240997	-3.27704	3.09168	-0.589699	380.473	387.084	629.973	369.427	369.427	369.427	23.0029	-81.4354	25.5344	165.701	421.35	233.213	139.772	139.772	139.772	-82.6613	3.73826	-31.2527	26.1133	4.02971	-6.81026	1.41982	-0.102908	2.36174	-427.124	-43.5754	25.9108	0	0	-1.61332
1994	0	25.9474	0	0	33.4242	5.2911	-37.4075	-0.231222	-0.10519	0.0878696	-7.74526	-2.54E-15	-4.36751	0	0	-0.0245159	-3.0245	4.59087	-1.10945	371.445	386.803	632.97	370.88	370.88	370.88	23.5116	-78.725	24.3545	150.702	421.683	238.652	139.772	139.772	139.772	-79.9363	3.36233	-31.0026	24.3228	3.56947	-6.33522	1.62095	0.00110716	2.22211	-543.952	-38.5063	29.9293	0	0	-1.9984
1995	0	24.2652	0	0	31.1737	5.30041	-37.4464	-0.220755	-0.111951	0.0930254	-7.24808	-5.08E-15	-4.09465	0	0	-0.0254277	-2.76595	5.97349	-1.55751	363.476	386.666	636.195	372.318	372.318	372.318	24.0794	-75.7232	23.1098	136.352	421.877	244.365	139.772	139.772	139.772	-76.926	2.96019	-30.7947	22.5606	2.99824	-5.80191	1.73577	0.101583	2.06093	-640.064	-32.1371	33.4345	0	0	-2.26156
1996	0	22.3801	0	0	28.673	5.30904	-37.4824	-0.214102	-0.112832	0.0931532	-7.23343	1.18E-15	-3.51027	0	0	-0.0280468	-2.50277	7.2134	-1.8886	356.697	386.691	639.513	373.777	373.777	373.777	24.7075	-72.4321	21.8129	122.716	421.91	250.268	139.772	139.772	139.772	-73.6327	2.53856	-30.6451	20.8648	2.33401	-5.25805	1.77682	0.186517	1.87932	-712.993	-24.4602	35.6586	0	0	-2.35738
1997	0	20.304	0	0	25.9427	5.31679	-37.5147	-0.211998	-0.106028	0.0877459	-7.85692	5.08E-16	-2.56394	0	0	-0.033617	-2.23524	8.28097	-2.07627	351.208	386.889	642.772	375.29	375.29	375.29	25.388	-68.8628	20.4791	109.83	421.773	256.296	139.772	139.772	139.772	-70.065	2.11166	-30.5646	19.295	1.62209	-4.75723	1.76623	0.245931	1.68074	-761.674	-15.0651	35.7053	0	0	-2.25532
1998	0	18.0642	0	0	23.0218	5.32384	-37.5441	-0.214414	-0.0909754	0.0767033	-9.20998	-2.71E-15	-1.26296	0	0	-0.0428936	-1.96292	9.14656	-2.10852	347.08	387.26	645.81	376.897	376.897	376.897	26.104	-65.0411	19.1247	97.7032	421.47	262.413	139.772	139.772	139.772	-66.2443	1.69814	-30.5553	17.9184	0.924871	-4.35461	1.72352	0.275806	1.47434	-784.591	-4.11009	33.0375	0	0	-1.95818
1999	0	15.7071	0	0	19.9722	5.33056	-37.5721	-0.220379	-0.0685287	0.0613025	-11.2791	2.54E-15	0.325363	0	0	-0.0555454	-1.68504	9.78499	-1.98286	344.357	387.793	648.466	378.64	378.64	378.64	26.8295	-61.0121	17.7662	86.3251	421.024	268.622	139.772	139.772	139.772	-62.2101	1.31804	-30.6082	16.7941	0.307158	-4.10182	1.67012	0.284249	1.2697	-783.455	9.18138	27.4199	0	0	-1.51835
2000	0	13.2994	0	0	16.879	5.33756	-37.6012	-0.228296	-0.041259	0.0436695	-13.9469	2.37E-15	2.05284	0	0	-0.0698416	-1.40149	10.18	-1.70096	343.058	388.469	650.585	380.557	380.557	380.557	27.5323	-56.8426	16.4202	75.679	420.476	274.96	139.772	139.772	139.772	-58.0236	0.988665	-30.7043	15.9606	-0.177773	-4.04018	1.62199	0.283732	1.07575	-762.278	24.9369	19.2382	0	0	-1.02237
2001	0	10.924	0	0	13.8458	5.34622	-37.6372	-0.236674	-0.0130824	0.0269635	-17.0343	-1.69E-15	3.70352	0	0	-0.0829223	-1.11383	10.328	-1.26436	343.173	389.261	652.038	382.679	382.679	382.679	28.1789	-52.6187	15.1037	65.7577	419.879	281.489	139.772	139.772	139.772	-53.7673	0.720759	-30.818	15.4286	-0.498427	-4.19319	1.58843	0.282234	0.896785	-728.266	42.52	9.34869	0	0	-0.560319
2002	0	8.67348	0	0	10.9861	5.3591	-37.6907	-0.244702	0.0116211	0.0142648	-20.3437	-1.35E-15	5.03488	0	0	-0.0915194	-0.825324	10.2388	-0.673391	344.665	390.147	652.725	385.018	385.018	385.018	28.7411	-48.4404	13.834	56.5787	419.294	288.276	139.772	139.772	139.772	-49.5405	0.51601	-30.9228	15.1807	-0.649472	-4.56214	1.55472	0.279675	0.736428	-686.087	60.3178	-0.979715	0	0	-0.190445
2003	0	6.64056	0	0	8.41316	5.38049	-37.7793	-0.252273	0.0287546	0.00819766	-23.6746	-2.03E-15	5.80848	0	0	-0.0928113	-0.540231	9.9341	0.0678641	347.462	391.111	652.587	387.559	387.559	387.559	29.2001	-44.4142	12.6292	48.1948	418.781	295.37	139.772	139.772	139.772	-45.4526	0.36738	-30.9973	15.1791	-0.646961	-5.12661	1.50372	0.264151	0.594921	-641.455	75.4177	-10.2559	0	0	0.0670941
2004	0	4.90954	0	0	6.22867	5.41602	-37.9261	-0.259414	0.0355553	0.010108	-26.806	5.41E-15	5.85021	0	0	-0.0852021	-0.261689	9.44263	0.944982	351.459	392.147	651.605	390.258	390.258	390.258	29.5493	-40.6444	11.5087	40.698	418.389	302.786	139.772	139.771	139.772	-41.6135	0.262527	-31.0293	15.3759	-0.521259	-5.84885	1.42184	0.218009	0.471489	-599.224	84.3081	-17.0829	0	0	0.228409
2005	0	3.54844	0	0	4.51433	5.47156	-38.1543	-0.266132	0.0312072	0.0202608	-29.5167	-4.06E-15	5.0969	0	0	-0.0689709	0.0110402	8.79604	1.92869	356.518	393.256	649.799	393.048	393.048	393.048	29.792	-37.2256	10.4936	34.214	418.151	310.488	139.772	139.772	139.771	-38.1236	0.189715	-31.016	15.7215	-0.31248	-6.67795	1.31074	0.12828	0.365084	-565.194	84.1317	-20.4635	0	0	0.330117
2006	0	2.60303	0	0	3.3259	5.55148	-38.4801	-0.272422	0.0166357	0.0373713	-31.6217	-1.35E-15	3.59899	0	0	-0.0463276	0.284738	8.02475	2.97508	362.481	394.445	647.221	395.839	395.839	395.839	29.9387	-34.2356	9.60823	28.8896	418.074	318.382	139.772	139.772	139.772	-35.0648	0.144335	-30.9626	16.1697	-0.069397	-7.55249	1.17639	-0.00572476	0.27961	-542.323	73.0197	-19.7866	0	0	0.409616
2007	0	2.0929	0	0	2.68989	5.65706	-38.9059	-0.277603	-0.0059837	0.0595458	-32.9596	0	1.50795	0	0	-0.0207171	0.572337	7.15518	4.02853	369.181	395.72	643.946	398.527	398.527	398.527	30.0025	-31.7307	8.8805	24.8758	418.143	326.324	139.772	139.772	139.771	-32.4935	0.133453	-30.8786	16.6806	0.151374	-8.40174	1.0279	-0.167054	0.222269	-531.758	51.3589	-14.9149	0	0	0.491014
2008	0	2.00986	0	0	2.60199	5.78556	-39.4173	-0.280575	-0.0334714	0.0841034	-33.4368	-1.35E-15	-0.92848	0	0	0.00412399	0.890451	6.2078	5.02594	376.456	397.081	640.077	400.994	400.994	400.994	29.9959	-29.7416	8.34004	22.3115	418.321	334.13	139.772	139.772	139.772	-30.4365	0.176027	-30.7744	17.2252	0.289454	-9.14873	0.868912	-0.320172	0.206533	-530.762	22.8852	-6.18412	0	0	0.580013
2009	0	2.31922	0	0	3.02746	5.93059	-39.9855	-0.279864	-0.062433	0.10864	-33.0384	-5.41E-15	-3.42708	0	0	0.0251635	1.2545	5.19575	5.90089	384.159	398.522	635.743	403.112	403.112	403.112	29.9296	-28.273	8.01388	21.3085	418.555	341.596	139.772	139.772	139.771	-28.8919	0.298149	-30.6599	17.792	0.289597	-9.71775	0.701455	-0.424693	0.245121	-535.111	-6.41776	5.60377	0	0	0.675288
2010	0	2.96483	0	0	3.90453	6.08323	-40.5732	-0.274249	-0.0900954	0.130988	-31.8545	5.41E-15	-5.74665	0	0	0.0406859	1.67362	4.12402	6.58818	392.167	400.029	631.099	404.753	404.753	404.753	29.8135	-27.3055	7.92065	21.9423	418.788	348.521	139.772	139.772	139.772	-27.8332	0.525202	-30.5439	18.3949	0.111665	-10.0469	0.538996	-0.455323	0.344052	-542.595	-31.3094	19.4248	0	0	0.784072
2011	0	3.87757	0	0	5.15188	6.23337	-41.1412	-0.263142	-0.114857	0.150019	-30.0644	-2.71E-15	-7.74765	0	0	0.0504434	2.14856	2.99006	7.03195	400.387	401.586	626.318	405.8	405.8	405.8	29.6558	-26.8022	8.06657	24.2487	418.965	354.717	139.772	139.772	139.771	-27.2183	0.874769	-30.4343	19.074	-0.265909	-10.0991	0.415054	-0.424138	0.491857	-556.383	-51.4883	34.1265	0	0	0.928473
2012	0	4.98601	0	0	6.67946	6.37018	-41.6501	-0.246965	-0.13567	0.165212	-27.9101	0	-9.35624	0	0	0.05545	2.67482	1.78619	7.19744	408.766	403.174	621.586	406.163	406.163	406.163	29.4634	-26.7178	8.44508	28.2272	419.034	360.021	139.772	139.771	139.772	-26.9993	1.35321	-30.3375	19.8858	-0.854517	-9.86434	0.360411	-0.360229	0.670276	-579.593	-69.5617	48.6211	0	0	1.13493
2013	0	6.22619	0	0	8.39993	6.48255	-42.0621	-0.226993	-0.151533	0.176028	-25.637	-2.71E-15	-10.5237	0	0	0.0573642	3.24686	0.502741	7.07985	417.291	404.778	617.074	405.8	405.8	405.8	29.2414	-27.008	9.03932	33.8486	418.956	364.298	139.771	139.772	139.772	-27.1327	1.95527	-30.2588	20.8888	-1.66418	-9.35372	0.37404	-0.271969	0.862703	-608.431	-85.3998	61.838	0	0	1.42178
2014	0	7.54748	0	0	10.2366	6.5606	-42.3452	-0.20463	-0.161957	0.18215	-23.42	2.71E-15	-11.2453	0	0	0.0576203	3.85785	-0.870016	6.70323	425.984	406.385	612.938	404.718	404.718	404.718	28.9943	-27.6363	9.82506	41.063	418.702	367.446	139.772	139.772	139.772	-27.5855	2.66508	-30.2029	22.1407	-2.69571	-8.59209	0.427643	-0.141924	1.06004	-633.721	-95.5001	72.9097	0	0	1.79467
2015	0	8.91238	0	0	12.1256	6.59742	-42.4777	-0.181468	-0.166638	0.18346	-21.3725	-1.35E-15	-11.52	0	0	0.057077	4.49459	-2.34141	6.11047	434.877	407.979	609.315	402.961	402.961	402.961	28.7256	-28.5748	10.7722	49.8062	418.253	369.398	139.772	139.772	139.772	-28.3361	3.45749	-30.1739	23.702	-3.91533	-7.61515	0.482074	0.0551103	1.25624	-644.738	-94.4863	80.9954	0	0	2.23882
2016	0	10.2932	0	0	14.0151	6.59065	-42.4534	-0.159217	-0.165717	0.180323	-19.5669	0	-11.3588	0	0	0.0560374	5.13155	-3.92037	5.34958	443.994	409.54	606.329	400.587	400.587	400.587	28.4376	-29.8034	11.8464	60.0036	417.605	370.122	139.772	139.772	139.772	-29.3724	4.3005	-30.1738	25.639	-5.22917	-6.47236	0.515403	0.313899	1.44954	-635.689	-80.4456	85.528	0	0	2.70623
2017	0	11.6686	0	0	15.8649	6.54307	-42.2818	-0.139391	-0.160275	0.173799	-18.0389	1.35E-15	-10.8167	0	0	0.0544927	5.73078	-5.61414	4.46412	453.331	411.036	604.096	397.658	397.658	397.658	28.1318	-31.307	13.0122	71.5755	416.765	369.621	139.772	139.772	139.772	-30.6879	5.15941	-30.2034	28.0093	-6.48523	-5.23003	0.551763	0.561235	1.64165	-612.497	-61.2234	86.6284	0	0	3.13018
2018	0	13.0227	0	0	17.6464	6.46097	-41.9835	-0.123038	-0.152158	0.165337	-16.788	5.41E-15	-9.98841	0	0	0.0523843	6.25306	-7.42465	3.49609	462.862	412.432	602.708	394.26	394.26	394.26	27.8095	-33.0744	14.2376	84.4414	415.747	367.927	139.772	139.772	139.772	-32.2798	6.00162	-30.2633	30.8284	-7.52722	-3.96702	0.650027	0.679475	1.84485	-589.886	-51.9099	85.3063	0	0	3.47706
2019	0	14.3444	0	0	19.3422	6.35147	-41.581	-0.110797	-0.142957	0.155739	-15.7886	1.35E-15	-8.95266	0	0	0.0497021	6.67464	-9.34391	2.49955	472.551	413.691	602.229	390.546	390.546	390.546	27.4741	-35.0967	15.4965	98.5257	414.573	365.094	139.772	139.772	139.772	-34.1461	6.79943	-30.3561	34.0364	-8.27554	-2.76002	0.835697	0.62362	2.07101	-575.337	-57.3908	82.8149	0	0	3.7362
2020	0	15.6274	0	0	20.9437	6.22112	-41.0952	-0.103015	-0.13347	0.144986	-15.0038	2.71E-15	-7.74949	0	0	0.046431	6.99361	-11.353	1.54908	482.367	414.779	602.691	386.752	386.752	386.752	27.1328	-37.3653	16.7692	113.76	413.267	361.194	139.772	139.772	139.771	-36.2841	7.52999	-30.4877	37.4987	-8.76023	-1.66859	1.07322	0.449618	2.31869	-563.49	-69.7458	80.0539	0	0	3.8495
2021	0	16.8659	0	0	22.4466	6.07654	-40.5476	-0.0998783	-0.123897	0.133103	-14.4019	-2.03E-15	-6.40151	0	0	0.0425493	7.22151	-13.4251	0.734215	492.288	415.669	604.112	383.162	383.162	383.161	26.7971	-39.8697	18.0409	130.084	411.854	356.317	139.772	139.772	139.772	-38.6877	8.17439	-30.6677	41.0395	-9.0842	-0.730975	1.30826	0.247564	2.56864	-545.856	-78.892	77.2488	0	0	3.74442
2022	0	18.0521	0	0	23.8481	5.92525	-39.9647	-0.101362	-0.114267	0.120894	-13.9632	-1.35E-15	-4.94282	0	0	0.0381154	7.37016	-15.5299	0.144127	502.278	416.335	606.507	380.038	380.038	380.038	26.4825	-42.5944	19.3022	147.438	410.357	350.57	139.772	139.772	139.772	-41.3454	8.71779	-30.9079	44.4826	-9.35804	0.0313581	1.4936	0.0979755	2.7825	-516.113	-77.5411	74.2186	0	0	3.40201
2023	0	19.1738	0	0	25.1443	5.77576	-39.3786	-0.107518	-0.104675	0.109589	-13.705	-1.35E-15	-3.42997	0	0	0.0334035	7.44163	-17.6344	-0.151343	512.277	416.763	609.888	377.563	377.563	377.563	26.2069	-45.5181	20.5492	165.768	408.8	344.07	139.772	139.772	139.772	-44.2386	9.15017	-31.2217	47.6848	-9.64006	0.606252	1.59839	0.0393252	2.91472	-470.953	-63.7315	70.5611	0	0	2.87373
2024	0	20.2161	0	0	26.3306	5.63649	-38.8234	-0.118013	-0.0954589	0.101207	-13.6436	0	-1.94869	0	0	0.0287937	7.42679	-19.7034	-0.118103	522.185	416.948	614.255	375.797	375.797	375.797	25.9891	-48.6147	21.7846	185.022	407.212	336.945	139.772	139.772	139.772	-47.3429	9.46707	-31.623	50.5515	-9.91058	0.984894	1.6133	0.051802	2.9327	-411.582	-42.1941	65.8325	0	0	2.25617
2025	0	21.1647	0	0	27.4025	5.51386	-38.3271	-0.13207	-0.0869124	0.0971443	-13.7756	3.38E-15	-0.589652	0	0	0.0245853	7.31322	-21.6985	0.234532	531.857	416.899	619.574	374.678	374.678	374.678	25.8471	-51.8556	23.0165	205.157	405.629	329.323	139.772	139.772	139.772	-50.6315	9.66807	-32.1246	53.0333	-10.0951	1.1619	1.53988	0.100282	2.83486	-340.236	-18.6347	59.6682	0	0	1.63159
2026	0	22.0085	0	0	28.3556	5.41091	-37.905	-0.148343	-0.0789067	0.0977994	-14.0537	-2.54E-15	0.57898	0	0	0.020826	7.09439	-23.5779	0.854772	541.108	416.638	625.757	374.053	374.053	374.053	25.796	-55.2124	24.2556	226.142	404.093	321.33	139.771	139.772	139.772	-54.0787	9.75345	-32.7369	55.1134	-10.1056	1.14173	1.37868	0.16522	2.65142	-257.38	4.03966	51.4086	0	0	1.04605
2027	0	22.7404	0	0	29.1843	5.32713	-37.5578	-0.165556	-0.070745	0.102484	-14.4237	6.34E-16	1.52477	0	0	0.0173722	6.77441	-25.299	1.65443	549.729	416.19	632.656	373.725	373.726	373.726	25.8477	-58.6577	25.5113	247.958	402.655	313.088	139.772	139.772	139.772	-57.6616	9.72102	-33.4651	56.7958	-9.87259	0.946679	1.1336	0.238344	2.42232	-163.023	24.4814	40.1799	0	0	0.528302
2028	0	23.3553	0	0	29.8806	5.25951	-37.2752	-0.18302	-0.0611238	0.109318	-14.8576	1.71E-15	2.25866	0	0	0.0140118	6.36798	-26.8204	2.51884	557.493	415.574	640.069	373.504	373.504	373.504	26.0097	-62.1653	26.789	270.587	401.378	304.712	139.772	139.772	139.772	-61.3612	9.5648	-34.3083	58.0982	-9.35977	0.622882	0.820142	0.31388	2.18486	-58.0598	42.2499	24.8139	0	0	0.104005
2029	0	23.8498	0	0	30.4355	5.20404	-37.0417	-0.200767	-0.0488317	0.116143	-15.3654	2.71E-15	2.79794	0	0	0.0105904	5.89788	-28.1046	3.32092	564.174	414.799	647.745	373.233	373.233	373.233	26.283	-65.711	28.09	294.009	400.33	296.316	139.772	139.772	139.772	-65.1623	9.27655	-35.2575	59.0471	-8.56534	0.240946	0.470109	0.386136	1.96295	53.6779	58.3512	4.3127	0	0	-0.199893
2030	0	24.2218	0	0	30.8406	5.15692	-36.8423	-0.219533	-0.0330178	0.12054	-15.9974	7.27E-15	3.16771	0	0	0.00703186	5.39098	-29.1197	3.93816	569.563	413.859	655.411	372.808	372.808	372.808	26.6596	-69.2741	29.4122	318.188	399.582	288.017	139.772	139.772	139.772	-69.0537	8.8493	-36.2935	59.6718	-7.51706	-0.111615	0.125087	0.449712	1.77217	166.932	75.245	-21.5608	0	0	-0.365175
2031	0	24.4702	0	0	31.0909	5.11544	-36.6658	-0.240403	-0.0131406	0.120201	-16.8237	1.18E-15	3.42694	0	0	0.0032852	4.87388	-29.8399	4.26934	573.49	412.745	662.788	372.18	372.18	372.18	27.1171	-72.8384	30.7498	343.062	399.209	279.939	139.772	139.772	139.772	-73.0263	8.28229	-37.3848	59.997	-6.26561	-0.345326	-0.171245	0.5013	1.62009	275.446	96.3562	-51.7976	0	0	-0.385142
2032	0	24.5962	0	0	31.1866	5.0783	-36.507	-0.264703	0.0109575	0.112747	-17.9306	1.27E-15	3.67946	0	0	-0.000699054	4.36899	-30.2455	4.24765	575.835	411.452	669.617	371.352	371.352	371.352	27.617	-76.3925	32.0937	368.536	399.277	272.217	139.772	139.772	139.772	-77.0704	7.58536	-38.4869	60.0368	-4.87717	-0.386015	-0.388918	0.538	1.51039	374.929	123.808	-83.6014	0	0	-0.263312
2033	0	24.6046	0	0	31.1352	5.04571	-36.3673	-0.293413	0.0392993	0.0959365	-19.3798	-5.08E-16	4.08922	0	0	-0.00496899	3.89175	-30.3242	3.84766	576.545	409.993	675.679	370.366	370.366	370.366	28.1049	-79.93	33.4297	394.47	399.84	264.999	139.772	139.772	139.772	-81.1724	6.78157	-39.5444	59.7934	-3.42528	-0.188933	-0.518643	0.556538	1.44887	463.735	156.556	-112.478	0	0	-0.00935158
2034	0	24.5054	0	0	30.9541	5.01926	-36.2534	-0.326421	0.0711991	0.0683429	-21.1476	-6.05E-15	4.81377	0	0	-0.00941143	3.44959	-30.0734	3.0852	575.643	408.403	680.815	369.3	369.301	369.301	28.5161	-83.4492	34.7376	420.666	400.929	258.448	139.772	139.772	139.772	-85.3119	5.90644	-40.4957	59.263	-1.98168	0.254378	-0.571448	0.551089	1.4323	541.334	189.369	-133.103	0	0	0.359036
2035	0	24.3159	0	0	30.6712	5.00127	-36.1757	-0.362085	0.105129	0.0292945	-23.0817	3.27E-15	5.9494	0	0	-0.0135773	3.04295	-29.5049	2.01149	573.235	406.737	684.936	368.262	368.262	368.262	28.7862	-86.9503	35.99	446.862	402.552	252.73	139.772	139.772	139.772	-89.4604	5.00316	-41.2817	58.4465	-0.609598	0.919789	-0.558339	0.516362	1.453	605.177	213.749	-140.949	0	0	0.805713
2036	0	24.0611	0	0	30.3231	4.99374	-36.1432	-0.397448	0.138983	-0.0204155	-24.9067	-6.34E-15	7.4991	0	0	-0.0167076	2.6675	-28.6486	0.706358	569.514	405.068	688.026	367.375	367.375	367.375	28.8629	-90.4302	37.1526	472.727	404.683	247.999	139.772	139.772	139.772	-93.5801	4.11513	-41.8533	57.3581	0.640127	1.75788	-0.483463	0.451233	1.49441	649.627	221.1	-134.428	0	0	1.26759
2037	0	23.7721	0	0	29.9499	4.99649	-36.1551	-0.428761	0.170966	-0.0790662	-26.2681	-1.86E-15	9.39848	0	0	-0.0181044	2.3168	-27.5539	-0.728366	564.763	403.472	690.143	366.765	366.764	366.765	28.7185	-93.8758	38.1859	497.87	407.261	244.37	139.772	139.772	139.771	-97.6226	3.2778	-42.1793	56.0294	1.72975	2.70096	-0.359548	0.361963	1.54007	672.62	205.791	-115.887	0	0	1.67704
2038	0	23.4834	0	0	29.5888	5.00554	-36.1942	-0.452511	0.199718	-0.144332	-26.8291	-1.45E-14	11.5152	0	0	-0.0176637	1.98507	-26.2883	-2.17864	559.341	402.021	691.404	366.536	366.536	366.536	28.3558	-97.2567	39.0479	521.858	410.191	241.893	139.772	139.771	139.772	-101.528	2.51335	-42.2489	54.5094	2.63418	3.6714	-0.213045	0.258751	1.57413	678.07	166.46	-90.568	0	0	1.98925
2039	0	23.2272	0	0	29.2667	5.01263	-36.2248	-0.466324	0.2251	-0.213843	-26.3696	-1.62E-14	13.7227	0	0	-0.016193	1.66968	-24.9311	-3.53241	553.657	400.774	691.967	366.757	366.757	366.757	27.808	-100.521	39.7001	544.24	413.354	240.531	139.772	139.771	139.772	-105.225	1.83	-42.0726	52.8623	3.34012	4.59187	-0.0855824	0.152998	1.58788	677.913	106.476	-64.6149	0	0	2.20011
2040	0	23.0292	0	0	28.998	5.00675	-36.1994	-0.4692	0.247787	-0.284821	-24.8314	-1.35E-14	15.9103	0	0	-0.0151423	1.37215	-23.5671	-4.69568	548.124	399.768	692.005	367.44	367.44	367.44	27.1317	-103.599	40.1141	564.572	416.612	240.151	139.772	139.772	139.772	-108.635	1.22557	-41.6795	51.1643	3.845	5.39598	-0.0168617	0.0522952	1.57314	686.38	32.5253	-42.6894	0	0	2.32603
2041	0	22.9046	0	0	28.784	4.97701	-36.0708	-0.461212	0.268804	-0.35388	-22.3044	-1.35E-14	17.9971	0	0	-0.0159095	1.09682	-22.2776	-5.60496	543.119	399.013	691.68	368.545	368.545	368.545	26.3953	-106.406	40.2757	582.446	419.827	240.528	139.771	139.772	139.772	-111.675	0.692287	-41.1114	49.4988	4.15568	6.03563	-0.0278225	-0.0370065	1.52572	713.931	-46.5024	-26.7863	0	0	2.37301
2042	0	22.8558	0	0	28.615	4.91578	-35.8047	-0.443243	0.288508	-0.416535	-18.9966	-4.06E-15	19.9011	0	0	-0.0191219	0.84708	-21.1332	-6.22989	538.946	398.5	691.133	369.977	369.977	369.977	25.6674	-108.856	40.1853	597.509	422.874	241.363	139.771	139.772	139.772	-114.265	0.22081	-40.4158	47.9487	4.28764	6.48077	-0.114536	-0.111371	1.44257	762.828	-121.581	-16.4101	0	0	2.32285
2043	0	22.8715	0	0	28.4731	4.82082	-35.3883	-0.417381	0.30616	-0.468559	-15.237	-8.12E-15	21.5357	0	0	-0.0242716	0.621606	-20.1874	-6.56674	535.812	398.193	690.465	371.612	371.612	371.612	25.0078	-110.865	39.8542	609.482	425.655	242.311	139.772	139.772	139.772	-116.333	-0.197623	-39.6399	46.5864	4.26334	6.71299	-0.251474	-0.168861	1.3259	827.801	-185.473	-9.60064	0	0	2.15147
2044	0	22.9277	0	0	28.3345	4.69599	-34.8343	-0.386568	0.319696	-0.50628	-11.433	8.12E-15	22.7949	0	0	-0.0298044	0.412628	-19.4717	-6.62587	533.823	398.046	689.736	373.312	373.312	373.312	24.4615	-112.36	39.3014	618.174	428.112	243.023	139.771	139.772	139.772	-117.818	-0.569274	-38.8255	45.4618	4.10941	6.71668	-0.407545	-0.206191	1.18587	899.288	-232.712	-4.19935	0	0	1.85937
2045	0	22.9916	0	0	28.1737	4.55075	-34.18	-0.354713	0.326535	-0.527751	-8.07143	5.41E-15	23.5858	0	0	-0.0337405	0.20748	-18.9931	-6.42046	532.988	398.007	688.959	374.955	374.955	374.955	24.0554	-113.285	38.553	623.483	430.218	243.18	139.771	139.772	139.772	-118.675	-0.895452	-38.0084	44.5926	3.85417	6.47472	-0.564371	-0.219754	1.03988	969.023	-260.047	1.37415	0	0	1.49316
2046	0	23.0257	0	0	27.9682	4.39902	-33.4853	-0.325768	0.323681	-0.531725	-5.65166	2.71E-15	23.7918	0	0	-0.0344652	-0.00721714	-18.7343	-5.96243	533.221	398.038	688.101	376.446	376.446	376.446	23.7958	-113.601	37.6435	625.389	431.978	242.534	139.772	139.772	139.771	-118.875	-1.16934	-37.2188	43.961	3.52504	5.97273	-0.707443	-0.203106	0.913077	1026.54	-265.384	7.87234	0	0	1.12642
2047	0	22.9946	0	0	27.7018	4.25703	-32.8247	-0.303482	0.30914	-0.517691	-4.65546	-2.71E-15	23.3273	0	0	-0.0315407	-0.241317	-18.6581	-5.26542	534.356	398.131	687.09	377.724	377.724	377.724	23.6689	-113.298	36.617	623.95	433.411	240.939	139.772	139.772	139.771	-118.414	-1.37529	-36.4827	43.5188	3.14785	5.20714	-0.821829	-0.152326	0.834839	1059.83	-248.504	15.1839	0	0	0.83757
2048	0	22.8741	0	0	27.3707	4.14071	-32.276	-0.290478	0.282078	-0.485106	-5.44058	1.35E-15	22.124	0	0	-0.0258752	-0.498327	-18.7144	-4.3505	536.177	398.306	685.842	378.754	378.754	378.754	23.646	-112.396	35.5252	619.292	434.54	238.368	139.772	139.772	139.772	-117.318	-1.49204	-35.8209	43.1972	2.74693	4.19177	-0.881934	-0.0714951	0.830888	1052.75	-212.56	22.5598	0	0	0.674362
2049	0	22.6618	0	0	26.9912	4.06272	-31.9043	-0.287841	0.243552	-0.434195	-8.13328	-4.06E-15	20.18	0	0	-0.0190828	-0.775561	-18.8499	-3.25051	538.441	398.609	684.284	379.513	379.513	379.513	23.6903	-110.953	34.4237	611.61	435.388	234.93	139.772	139.772	139.772	-115.649	-1.50016	-35.2481	42.9216	2.34602	2.95929	-0.869986	0.029507	0.9139	993.107	-163.973	28.7944	0	0	0.632331
2050	0	22.3874	0	0	26.6083	4.03032	-31.749	-0.294018	0.196434	-0.366458	-12.4614	-2.71E-15	17.5739	0	0	-0.0120702	-1.06673	-19.0175	-2.012	540.916	399.09	682.379	379.98	379.98	379.98	23.7653	-109.073	33.3665	601.168	435.972	230.858	139.772	139.772	139.772	-113.516	-1.38986	-34.7705	42.6272	1.97128	1.55854	-0.784746	0.132187	1.07612	877.852	-112.473	32.6699	0	0	0.648991
2051	0	22.1158	0	0	26.2989	4.0445	-31.817	-0.304567	0.144749	-0.285386	-17.695	1.08E-14	14.4515	0	0	-0.00400132	-1.36593	-19.1837	-0.69452	543.403	399.786	680.148	380.133	380.133	380.133	23.8393	-106.907	32.4032	588.313	436.315	226.484	139.772	139.772	139.772	-111.081	-1.16537	-34.3865	42.2735	1.65405	0.0497021	-0.65255	0.214663	1.28591	718.273	-68.3809	33.4221	0	0	0.639571
2052	0	21.9369	0	0	26.1634	4.10058	-32.0851	-0.313185	0.0938125	-0.198365	-22.7788	5.41E-15	11.079	0	0	0.00695676	-1.6705	-19.3314	0.631557	545.739	400.698	677.654	379.952	379.952	379.952	23.8883	-104.636	31.5771	573.467	436.451	222.181	139.772	139.772	139.772	-108.535	-0.843433	-34.0897	41.8531	1.43016	-1.49993	-0.528317	0.255823	1.49767	543.044	-39.8556	31.1554	0	0	0.557271
2053	0	21.9412	0	0	26.3015	4.19047	-32.5116	-0.312519	0.049187	-0.115635	-26.5439	-9.81E-15	7.80422	0	0	0.0213642	-1.98125	-19.4563	1.88845	547.788	401.79	674.979	379.436	379.435	379.435	23.8959	-102.446	30.9244	557.11	436.424	218.296	139.772	139.771	139.772	-106.078	-0.446411	-33.8733	41.3918	1.33432	-3.01894	-0.472982	0.246383	1.66349	388.675	-28.3161	26.6454	0	0	0.423686
2054	0	22.1887	0	0	26.7801	4.30551	-33.0514	-0.297761	0.0150079	-0.0473224	-28.1551	1.25E-14	4.95016	0	0	0.0367335	-2.29954	-19.5604	2.9958	549.412	402.992	672.189	378.602	378.602	378.602	23.8547	-100.488	30.4696	539.723	436.292	215.067	139.772	139.772	139.772	-103.869	0.00503457	-33.733	40.9404	1.39223	-4.43327	-0.53835	0.184733	1.74776	289.095	-29.4431	20.939	0	0	0.300189
2055	0	22.6903	0	0	27.6128	4.43864	-33.6678	-0.270747	-0.00763699	0.00153779	-27.5435	1.08E-14	2.68603	0	0	0.0487084	-2.62192	-19.6434	3.876	550.45	404.218	669.3	377.493	377.493	377.493	23.7643	-98.8503	30.2213	521.733	436.113	212.588	139.772	139.772	139.772	-102	0.496361	-33.6659	40.5617	1.6124	-5.6652	-0.73038	0.0797713	1.74377	258.161	-34.8315	14.7604	0	0	0.218913
2056	0	23.4132	0	0	28.7641	4.58485	-34.3346	-0.236812	-0.0197376	0.0313152	-25.1969	-1.69E-15	1.06221	0	0	0.0540752	-2.93546	-19.6965	4.46063	550.701	405.389	666.263	376.167	376.167	376.167	23.6269	-97.5611	30.1709	503.472	435.933	210.82	139.771	139.772	139.772	-100.502	1.01957	-33.6657	40.3161	1.98238	-6.63345	-1.01277	-0.0491675	1.67616	288.96	-35.7809	8.3385	0	0	0.154012
2057	0	24.2957	0	0	30.1651	4.74091	-35.0345	-0.201877	-0.0239848	0.0455173	-21.865	2.28E-15	0.00193699	0	0	0.0525386	-3.21702	-19.7007	4.69825	549.937	406.443	662.988	374.674	374.674	374.674	23.4432	-96.6019	30.2959	485.158	435.788	209.635	139.772	139.772	139.772	-99.35	1.57215	-33.7217	40.2486	2.47193	-7.25794	-1.30349	-0.190029	1.58513	355.103	-30.1566	2.00014	0	0	0.0545635
2058	0	25.2644	0	0	31.7305	4.90453	-35.7556	-0.172119	-0.0240777	0.0490224	-18.4007	2.31E-15	-0.676058	0	0	0.0464483	-3.43678	-19.6288	4.56545	547.929	407.348	659.368	373.048	373.048	373.048	23.2136	-95.9233	30.5659	466.917	435.699	208.865	139.772	139.772	139.772	-98.49	2.15473	-33.8198	40.3799	3.03789	-7.47421	-1.49843	-0.338014	1.51575	420.793	-22.3911	-3.65336	0	0	-0.0926021
2059	0	26.252	0	0	33.3765	5.07306	-36.4846	-0.150749	-0.0239253	0.0466663	-15.3988	-2.03E-15	-1.212	0	0	0.0386463	-3.56581	-19.4501	4.08061	544.503	408.103	655.331	371.298	371.298	371.298	22.9402	-95.4633	30.9477	448.802	435.675	208.349	139.772	139.772	139.772	-97.854	2.76744	-33.9459	40.6982	3.6295	-7.25783	-1.49288	-0.4866	1.51117	449.392	-20.4741	-7.63377	0	0	-0.2329
2060	0	27.209	0	0	35.0324	5.24167	-37.2003	-0.137807	-0.0256369	0.0421874	-13.1101	-1.25E-15	-1.7598	0	0	0.0311553	-3.58675	-19.1351	3.31607	539.594	408.724	650.875	369.431	369.431	369.431	22.6302	-95.1606	31.4066	430.826	435.709	207.96	139.772	139.772	139.772	-97.3778	3.40404	-34.0874	41.1563	4.19471	-6.65308	-1.23501	-0.61441	1.607	419.307	-29.8234	-9.0909	0	0	-0.284926
2061	0	28.107	0	0	36.6414	5.40247	-37.8702	-0.132294	-0.0293957	0.0373786	-11.5736	1.19E-15	-2.36373	0	0	0.0250321	-3.50378	-18.6604	2.39663	533.279	409.228	646.089	367.474	367.474	367.474	22.3008	-94.9616	31.9039	412.987	435.787	207.621	139.772	139.772	139.772	-97.0091	4.04521	-34.2333	41.6759	4.68874	-5.78733	-0.778382	-0.691237	1.8146	337.761	-50.9159	-7.69181	0	0	-0.222556
2062	0	28.9351	0	0	38.1586	5.54566	-38.4564	-0.133029	-0.0333041	0.0327247	-10.6904	1.65E-15	-2.92739	0	0	0.0206141	-3.34557	-18.0142	1.47342	525.757	409.608	641.146	365.499	365.499	365.499	21.9797	-94.8224	32.3957	395.276	435.888	207.296	139.772	139.772	139.772	-96.7108	4.65669	-34.3748	42.1638	5.08019	-4.84925	-0.261276	-0.684258	2.11679	235.953	-76.7916	-4.49852	0	0	-0.105643
2063	0	29.6912	0	0	39.5464	5.66218	-38.9265	-0.139585	-0.0353459	0.0285052	-10.3397	2.83E-15	-3.33435	0	0	0.01774	-3.15974	-17.1981	0.681591	517.287	409.827	636.265	363.626	363.626	363.626	21.6996	-94.7077	32.8349	377.68	435.996	206.985	139.772	139.772	139.772	-96.4569	5.19535	-34.5029	42.5311	5.35571	-4.03646	0.183049	-0.578717	2.47573	146.692	-96.7617	-1.53797	0	0	-0.0125595
2064	0	30.3741	0	0	40.7736	5.74647	-39.2626	-0.151792	-0.0344819	0.0255079	-10.3998	7.82E-16	-3.5197	0	0	0.0158533	-3.00186	-16.2261	0.106988	508.122	409.839	631.67	362.004	362.004	362.004	21.49	-94.5877	33.1771	360.178	436.101	206.716	139.772	139.772	139.772	-96.2263	5.6206	-34.608	42.7065	5.52431	-3.50108	0.4828	-0.399951	2.82786	89.4105	-102.587	-0.747956	0	0	0.0292798
2065	0	30.9787	0	0	41.8148	5.79764	-39.465	-0.168966	-0.0310549	0.0246539	-10.7378	1.61E-15	-3.50185	0	0	0.0142043	-2.92178	-15.1171	-0.222166	498.46	409.602	627.549	360.78	360.78	360.78	21.3704	-94.4346	33.3873	342.745	436.209	206.54	139.772	139.772	139.772	-95.9964	5.90482	-34.6803	42.6392	5.61566	-3.31554	0.64878	-0.213117	3.10146	64.2472	-92.8948	-2.88655	0	0	0.0434855
2066	0	31.4953	0	0	42.6495	5.81857	-39.5475	-0.189896	-0.0264972	0.0266392	-11.2336	3.74E-15	-3.36777	0	0	0.012169	-2.94954	-13.8879	-0.319222	488.433	409.107	624.032	360.053	360.053	360.053	21.3477	-94.2197	33.4416	325.356	436.339	206.526	139.772	139.772	139.772	-95.7387	6.03763	-34.7102	42.2928	5.66733	-3.46873	0.731961	-0.0975301	3.24329	60.105	-73.3182	-7.31734	0	0	0.0600321
2067	0	31.9109	0	0	43.2617	5.81382	-39.5288	-0.21277	-0.0222306	0.0310718	-11.7742	-5.08E-16	-3.20192	0	0	0.00939482	-3.08435	-12.5485	-0.216517	478.123	408.383	621.183	359.856	359.856	359.856	21.4186	-93.9123	33.3272	307.993	436.521	206.757	139.772	139.772	139.772	-95.4187	6.02385	-34.6892	41.6388	5.70356	-3.88729	0.765328	-0.0868024	3.25483	67.6572	-49.6868	-12.5383	0	0	0.0958581
2068	0	32.2119	0	0	43.6384	5.78829	-39.4281	-0.235645	-0.0190207	0.0367161	-12.2719	-4.44E-16	-3.0429	0	0	0.00579961	-3.29366	-11.1024	0.0454741	467.581	407.487	619.009	360.161	360.161	360.161	21.5721	-93.4803	33.0397	290.649	436.787	207.321	139.772	139.772	139.772	-94.9974	5.87982	-34.61	40.6577	5.72202	-4.46821	0.750694	-0.163138	3.17812	82.7113	-26.6138	-16.9134	0	0	0.163968
2069	0	32.384	0	0	43.771	5.74712	-39.2651	-0.25637	-0.0174518	0.0421313	-12.642	5.57E-15	-2.91789	0	0	0.00148084	-3.52376	-9.55347	0.415639	456.837	406.493	617.479	360.898	360.898	360.898	21.7912	-92.8918	32.5825	273.331	437.166	208.309	139.772	139.772	139.772	-94.4338	5.63071	-34.4675	39.3479	5.69708	-5.10592	0.689856	-0.277988	3.06193	100.067	-7.79726	-19.0619	0	0	0.263703
2070	0	32.4123	0	0	43.655	5.69595	-39.0615	-0.272975	-0.0179535	0.0462264	-12.8127	6.09E-15	-2.8463	0	0	-0.00331039	-3.71722	-7.91132	0.827796	445.911	405.473	616.545	361.987	361.987	361.987	22.0549	-92.1171	31.966	256.053	437.676	209.799	139.772	139.772	139.772	-93.6884	5.30729	-34.2592	37.7376	5.5986	-5.70987	0.593456	-0.377513	2.95056	113.754	4.54948	-18.3	0	0	0.370655
2071	0	32.281	0	0	43.2904	5.64122	-38.8424	-0.284093	-0.0209535	0.0489701	-12.7427	5.18E-16	-2.84986	0	0	-0.00822105	-3.83018	-6.19502	1.20293	434.828	404.482	616.17	363.342	363.342	363.342	22.3408	-91.1305	31.2066	238.842	438.322	211.854	139.772	139.772	139.772	-92.7256	4.9424	-33.9856	35.8905	5.41154	-6.21442	0.499374	-0.422239	2.86528	113.606	10.4663	-14.8585	0	0	0.425616
2072	0	31.9744	0	0	42.6797	5.58953	-38.6342	-0.288973	-0.0269776	0.0513116	-12.4146	-1.96E-15	-2.95656	0	0	-0.0128653	-3.84306	-4.43166	1.46277	423.636	403.556	616.335	364.884	364.884	364.884	22.6284	-89.9113	30.3236	221.732	439.091	214.514	139.772	139.772	139.772	-91.5165	4.56598	-33.6502	33.8943	5.14369	-6.58204	0.46491	-0.400958	2.80312	87.1239	10.8254	-9.50722	0	0	0.35363
2073	0	31.4789	0	0	41.8256	5.54651	-38.4599	-0.287705	-0.0363048	0.0544581	-11.8468	6.21E-15	-3.17093	0	0	-0.0169179	-3.76138	-2.65133	1.5497	412.419	402.713	617.041	366.536	366.536	366.536	22.9041	-88.4433	29.3351	204.774	439.959	217.79	139.772	139.772	139.772	-90.0403	4.19929	-33.2592	31.8385	4.82066	-6.79869	0.517745	-0.329568	2.74554	29.5364	6.25217	-3.06229	0	0	0.126161
2074	0	30.7841	0	0	40.729	5.5158	-38.335	-0.281206	-0.0490265	0.0594295	-11.0923	-2.33E-15	-3.47724	0	0	-0.0201763	-3.60794	-0.882199	1.43889	401.307	401.966	618.292	368.228	368.228	368.228	23.1633	-86.7146	28.255	188.035	440.889	221.671	139.772	139.772	139.772	-88.2847	3.85151	-32.8213	29.7932	4.47256	-6.86367	0.65574	-0.235345	2.67719	-57.1673	-2.8399	4.01888	0	0	-0.233871
2075	0	29.8827	0	0	39.3879	5.49892	-38.2661	-0.27099	-0.0647208	0.0665951	-10.2288	5.92E-16	-3.82593	0	0	-0.0225939	-3.41173	0.851733	1.13941	390.466	401.321	620.082	369.899	369.899	369.899	23.4116	-84.7163	27.0929	171.6	441.835	226.118	139.772	139.772	139.772	-86.2442	3.51971	-32.3489	27.7998	4.11988	-6.78041	0.857976	-0.139576	2.59003	-166.896	-15.1089	11.5701	0	0	-0.677242
2076	0	28.769	0	0	37.7975	5.49568	-38.2529	-0.258859	-0.0824926	0.0755478	-9.34525	-6.89E-15	-4.15299	0	0	-0.0242707	-3.19927	2.53044	0.688191	380.079	400.79	622.377	371.508	371.508	371.508	23.6638	-82.4414	25.8559	155.571	442.75	231.073	139.772	139.772	139.771	-83.9187	3.19175	-31.859	25.8735	3.76564	-6.55332	1.09194	-0.0540565	2.48164	-291.673	-28.6815	19.5126	0	0	-1.15382
2077	0	27.439	0	0	35.9514	5.50479	-38.2901	-0.246469	-0.100848	0.0852539	-8.52323	-2.62E-15	-4.38738	0	0	-0.0254155	-2.98949	4.13509	0.140137	370.339	400.386	625.115	373.035	373.035	373.035	23.9423	-79.8844	24.5505	140.057	443.581	236.463	139.772	139.772	139.772	-81.3112	2.85071	-31.3751	24.015	3.39653	-6.19103	1.3271	0.0156447	2.35152	-423.658	-41.9888	27.6582	0	0	-1.62295
2078	0	25.8889	0	0	33.8425	5.52447	-38.3703	-0.235235	-0.117885	0.0944987	-7.84382	3.72E-15	-4.47151	0	0	-0.026358	-2.79226	5.64479	-0.441651	361.435	400.124	628.203	374.48	374.48	374.48	24.2734	-77.0401	23.1846	125.17	444.28	242.203	139.772	139.772	139.772	-78.4249	2.47948	-30.9258	22.2255	2.99221	-5.71212	1.54379	0.0650458	2.19711	-556.556	-54.0048	35.4792	0	0	-2.04822
2079	0	24.1169	0	0	31.465	5.55226	-38.4832	-0.22634	-0.13095	0.101739	-7.40173	4.23E-15	-4.33028	0	0	-0.0276402	-2.60879	7.03441	-0.993547	353.55	400.017	631.517	375.858	375.858	375.858	24.6832	-73.9039	21.7665	111.01	444.798	248.205	139.772	139.772	139.772	-75.2623	2.0646	-30.5427	20.518	2.53566	-5.15009	1.72672	0.0957912	2.02013	-682.407	-62.7826	42.0555	0	0	-2.37418
2080	0	22.1253	0	0	28.8178	5.58485	-38.6152	-0.220849	-0.136937	0.10525	-7.32293	-4.57E-15	-3.87234	0	0	-0.0301421	-2.43342	8.2742	-1.4578	346.855	400.075	634.908	377.198	377.199	377.198	25.191	-70.4735	20.3044	97.6637	445.101	254.382	139.771	139.771	139.772	-71.8252	1.60002	-30.2549	18.9214	2.02265	-4.55474	1.86242	0.114193	1.82487	-791.014	-65.7434	46.2792	0	0	-2.52799
2081	0	19.9244	0	0	25.91	5.61813	-38.7495	-0.219278	-0.133042	0.103358	-7.73736	-1.69E-16	-3.01689	0	0	-0.0349824	-2.25663	9.33179	-1.78785	341.497	400.301	638.207	378.54	378.54	378.54	25.803	-66.7521	18.807	85.187	445.168	260.66	139.772	139.772	139.772	-68.1175	1.09062	-30.0835	17.4792	1.46831	-3.98905	1.93854	0.130076	1.62107	-870.761	-60.0377	47.0709	0	0	-2.44261
2082	0	17.5354	0	0	22.7667	5.64789	-38.8691	-0.221559	-0.117703	0.0949167	-8.76811	2.37E-15	-1.73075	0	0	-0.0433065	-2.06881	10.1757	-1.95274	337.59	400.691	641.239	379.93	379.93	379.93	26.5072	-62.7542	17.2843	73.6063	445	266.992	139.771	139.772	139.772	-64.1491	0.553979	-30.0359	16.2428	0.908367	-3.52182	1.9454	0.153373	1.41785	-911.16	-43.7833	43.6825	0	0	-2.09761
2083	0	14.9952	0	0	19.4358	5.67087	-38.9613	-0.226824	-0.091609	0.080363	-10.4924	8.46E-16	-0.0769215	0	0	-0.0556989	-1.8636	10.7799	-1.93916	335.203	401.236	643.835	381.417	381.417	381.417	27.2715	-58.5108	15.749	62.9182	444.624	273.36	139.772	139.772	139.772	-59.9427	0.018656	-30.1019	15.261	0.394424	-3.21771	1.89188	0.188375	1.22502	-909.557	-17.1561	35.825	0	0	-1.55782
2084	0	12.3588	0	0	15.9911	5.68559	-39.0201	-0.233643	-0.0581028	0.0620526	-12.9211	8.46E-15	1.76373	0	0	-0.0715548	-1.63942	11.1288	-1.7486	334.348	401.925	645.847	383.044	383.044	383.044	28.0478	-54.0765	14.2166	53.1014	444.088	279.788	139.772	139.772	139.772	-55.5415	-0.482073	-30.2532	14.5677	-0.0197697	-3.12645	1.80527	0.229392	1.04723	-873.164	16.4936	23.947	0	0	-0.955877
2085	0	9.70182	0	0	12.5323	5.69234	-39.0471	-0.240558	-0.0225061	0.0439801	-15.9945	7.95E-15	3.52711	0	0	-0.088747	-1.39842	11.2214	-1.3899	334.994	402.744	647.158	384.846	384.846	384.846	28.7788	-49.5329	12.7047	44.1382	443.461	286.325	139.772	139.772	139.772	-51.016	-0.919206	-30.4463	14.1701	-0.296543	-3.27398	1.71541	0.268664	0.888141	-815.782	52.5784	9.21916	0	0	-0.425392
2086	0	7.11782	0	0	9.18104	5.69297	-39.0496	-0.246992	0.00919478	0.0299917	-19.6091	-6.77E-15	4.92793	0	0	-0.103928	-1.14484	11.0714	-0.872757	337.067	403.682	647.691	386.842	386.842	386.842	29.4084	-44.9887	11.2331	36.0371	442.815	293.031	139.772	139.772	139.772	-46.4674	-1.27595	-30.6301	14.046	-0.424288	-3.65738	1.62844	0.296442	0.748906	-749.539	85.5546	-6.38919	0	0	-0.0420474
2087	0	4.71183	0	0	6.07103	5.69088	-39.0413	-0.253142	0.0318161	0.0227272	-23.5949	4.74E-15	5.7285	0	0	-0.113045	-0.883773	10.7055	-0.208169	340.459	404.729	647.407	389.025	389.025	389.024	29.8911	-40.5731	9.82406	28.8492	442.224	299.951	139.772	139.772	139.772	-42.0234	-1.55123	-30.7558	14.1516	-0.412929	-4.24587	1.52992	0.299518	0.629309	-682.762	109.988	-20.5225	0	0	0.187127
2088	0	2.59051	0	0	3.33608	5.69105	-39.0419	-0.259617	0.0424149	0.0229718	-27.7004	-2.71E-15	5.81783	0	0	-0.112291	-0.620048	10.1568	0.58507	345.036	405.876	646.314	391.356	391.356	391.356	30.199	-36.4254	8.5031	22.671	441.746	307.087	139.772	139.772	139.772	-37.8275	-1.75721	-30.7865	14.4355	-0.283488	-4.98691	1.40486	0.262535	0.530398	-621.267	121.347	-30.8759	0	0	0.303443
2089	0	0.852334	0	0	1.09796	5.69981	-39.0769	-0.267005	0.040432	0.030056	-31.5994	2.71E-15	5.21894	0	0	-0.0992202	-0.356389	9.45955	1.47415	350.639	407.114	644.457	393.764	393.764	393.764	30.3246	-32.682	7.29956	17.6354	441.415	314.392	139.772	139.772	139.772	-34.0244	-1.91174	-30.7034	14.8502	-0.0618946	-5.81415	1.2478	0.173508	0.45303	-569.572	117.017	-35.6477	0	0	0.3668
2090	0	-0.421941	0	0	-0.544277	5.72397	-39.1732	-0.275409	0.0272977	0.0422813	-34.918	9.47E-15	4.07201	0	0	-0.0737707	-0.0912373	8.64406	2.40935	357.096	408.433	641.916	396.15	396.15	396.15	30.2802	-29.4637	6.24768	13.8934	441.239	321.766	139.772	139.772	139.772	-30.7429	-2.02787	-30.5076	15.3587	0.219954	-6.65374	1.06122	0.0274016	0.398948	-530.082	96.0966	-33.6862	0	0	0.429263
2091	0	-1.17809	0	0	-1.52364	5.76978	-39.3549	-0.283992	0.005435	0.0577819	-37.2822	2.71E-15	2.57217	0	0	-0.0388014	0.183059	7.7338	3.32488	364.234	409.819	638.793	398.397	398.397	398.397	30.0949	-26.8633	5.38684	11.5942	441.197	329.067	139.772	139.772	139.772	-28.0801	-2.10463	-30.2196	15.9365	0.517806	-7.42974	0.858786	-0.166427	0.37239	-504.878	59.8858	-24.5178	0	0	0.520254
2092	0	-1.39584	0	0	-1.81269	5.84168	-39.6383	-0.290804	-0.0222772	0.0750854	-38.3857	5.41E-15	0.921254	0	0	0.000195326	0.480585	6.74394	4.14441	371.887	411.25	635.208	400.382	400.382	400.382	29.8104	-24.9358	4.7602	10.866	441.243	336.133	139.772	139.772	139.772	-26.0895	-2.12262	-29.8754	16.5706	0.769638	-8.06979	0.663539	-0.383487	0.376125	-495.762	12.0497	-8.52813	0	0	0.641243
2093	0	-1.09312	0	0	-1.42759	5.94137	-40.0273	-0.293225	-0.0530617	0.0930235	-38.0788	5.41E-15	-0.73585	0	0	0.0364505	0.820472	5.68168	4.79143	379.915	412.708	631.292	401.985	401.985	401.985	29.4771	-23.6927	4.41066	11.8015	441.314	342.791	139.772	139.771	139.772	-24.7762	-2.0466	-29.523	17.2591	0.894686	-8.51182	0.506843	-0.581395	0.417238	-504.55	-40.5411	13.0066	0	0	0.77449
2094	0	-0.324252	0	0	-0.426499	6.06715	-40.5118	-0.288918	-0.0844973	0.110767	-36.4388	2.71E-15	-2.34988	0	0	0.064082	1.22301	4.54757	5.20385	388.216	414.172	627.187	403.101	403.101	403.101	29.1479	-23.1039	4.37459	14.4484	441.339	348.879	139.772	139.772	139.772	-24.1009	-1.83448	-29.2172	18.0115	0.803129	-8.7106	0.418715	-0.705134	0.502127	-531.646	-88.0505	37.8771	0	0	0.907425
2095	0	0.828972	0	0	1.09955	6.2138	-41.0677	-0.276997	-0.114536	0.127532	-33.7865	-2.71E-15	-3.95952	0	0	0.0801379	1.70309	3.33757	5.3486	396.738	415.634	623.04	403.649	403.65	403.649	28.872	-23.1077	4.67514	18.8089	441.243	354.244	139.772	139.771	139.772	-23.9935	-1.44938	-29.012	18.8521	0.417959	-8.64294	0.413312	-0.712151	0.634359	-573.636	-121.781	63.1763	0	0	1.05921
2096	0	2.272	0	0	3.04165	6.37248	-41.6586	-0.258223	-0.141098	0.142865	-30.5829	-8.12E-15	-5.61155	0	0	0.0853222	2.2641	2.0452	5.22931	405.48	417.094	619.009	403.585	403.585	403.585	28.685	-23.6284	5.31746	24.8475	440.962	358.746	139.772	139.772	139.772	-24.3724	-0.869819	-28.9501	19.8231	-0.301303	-8.31012	0.467201	-0.606397	0.802732	-620.266	-139.949	85.5221	0	0	1.27139
2097	0	3.91336	0	0	5.2892	6.5311	-42.2385	-0.234478	-0.162176	0.156378	-27.2717	6.77E-15	-7.29729	0	0	0.0829362	2.89669	0.662983	4.88033	414.47	418.556	615.25	402.898	402.898	402.898	28.6017	-24.5941	6.28785	32.5065	440.441	362.261	139.772	139.772	139.772	-25.1631	-0.0947245	-29.0543	20.9821	-1.34837	-7.73393	0.546874	-0.410851	0.99086	-660.658	-143.865	101.923	0	0	1.58631
2098	0	5.67557	0	0	7.7406	6.67517	-42.7559	-0.20767	-0.176425	0.167697	-24.1299	5.41E-15	-8.93746	0	0	0.0768345	3.57948	-0.81649	4.35388	423.746	420.023	611.914	401.616	401.616	401.616	28.6127	-25.9477	7.55504	41.7196	439.639	364.68	139.772	139.771	139.772	-26.3099	0.856327	-29.3229	22.3971	-2.66721	-6.9501	0.614172	-0.143251	1.1839	-684.256	-133.788	110.459	0	0	2.01675
2099	0	7.49781	0	0	10.3051	6.78968	-43.161	-0.179628	-0.183224	0.17656	-21.2631	4.06E-15	-10.3702	0	0	0.0699839	4.27903	-2.39982	3.70484	433.328	421.486	609.144	399.783	399.783	399.784	28.6876	-27.648	9.07175	52.4204	438.54	365.912	139.772	139.771	139.772	-27.777	1.9453	-29.7308	24.1396	-4.14828	-6.00384	0.648165	0.174514	1.37145	-685.547	-110.289	110.647	0	0	2.52737
2100	0	9.33268	0	0	12.8994	6.86161	-43.4126	-0.152124	-0.182971	0.182818	-18.6718	-5.41E-15	-11.4073	0	0	0.0638999	4.95156	-4.09167	2.98037	443.206	422.925	607.07	397.45	397.45	397.45	28.782	-29.6642	10.7767	64.5445	437.146	365.895	139.772	139.772	139.772	-29.5432	3.11957	-30.2359	26.2713	-5.63428	-4.94839	0.665143	0.484334	1.55087	-668.143	-79.9033	103.639	0	0	3.03438
2101	0	11.141	0	0	15.4446	6.8821	-43.4839	-0.126815	-0.177189	0.186727	-16.3322	5.41E-15	-11.9095	0	0	0.0588186	5.55092	-5.89208	2.21995	453.336	424.305	605.804	394.672	394.672	394.672	28.848	-31.967	12.599	78.0291	435.483	364.589	139.772	139.772	139.772	-31.5931	4.31776	-30.7882	28.8181	-6.95603	-3.84225	0.709894	0.693882	1.72882	-643.181	-55.0523	91.8691	0	0	3.45099
2102	0	12.8885	0	0	17.8669	6.84735	-43.3629	-0.105383	-0.167514	0.187885	-14.2702	2.71E-15	-11.7875	0	0	0.0543228	6.04161	-7.79298	1.46409	463.659	425.584	605.429	391.546	391.545	391.546	28.846	-34.5236	14.4646	92.8126	433.594	361.988	139.772	139.772	139.772	-33.9105	5.47683	-31.341	31.7431	-7.9918	-2.74291	0.807709	0.748322	1.9216	-617.45	-43.0471	78.1909	0	0	3.71645
2103	0	14.5447	0	0	20.1016	6.75926	-43.0539	-0.0895588	-0.155134	0.185917	-12.5843	-1.35E-15	-11.0116	0	0	0.0498702	6.40669	-9.77677	0.761149	474.106	426.716	605.996	388.229	388.229	388.229	28.7529	-37.2968	16.3045	108.835	431.531	358.112	139.772	139.772	139.772	-36.4745	6.53918	-31.8591	34.9415	-8.70364	-1.69994	0.94352	0.666014	2.13507	-589.833	-41.3043	64.8248	0	0	3.7862
2104	0	16.0836	0	0	22.1007	6.62562	-42.5789	-0.0809376	-0.141212	0.180923	-11.4165	1.35E-15	-9.65557	0	0	0.0451183	6.64568	-11.818	0.166128	484.604	427.656	607.526	384.939	384.939	384.939	28.5662	-40.2485	18.0632	126.038	429.352	353.016	139.772	139.772	139.772	-39.2615	7.45891	-32.3249	38.2622	-9.12931	-0.752996	1.08945	0.496234	2.35502	-557.848	-45.0536	53.2105	0	0	3.63921
2105	0	17.4857	0	0	23.8387	6.45885	-41.9757	-0.0804953	-0.126847	0.173977	-10.8794	-2.71E-15	-7.87805	0	0	0.0400018	6.76771	-13.8858	-0.265662	495.076	428.364	610.019	381.911	381.911	381.911	28.3029	-43.3454	19.7056	144.369	427.118	346.79	139.772	139.772	139.772	-42.2478	8.20595	-32.7394	41.5387	-9.35172	0.0676572	1.2146	0.301425	2.54918	-519.039	-49.0116	43.8157	0	0	3.28689
2106	0	18.7393	0	0	25.3135	6.27346	-41.2911	-0.0882629	-0.112791	0.166435	-10.9989	-4.74E-15	-5.86911	0	0	0.034662	6.7837	-15.946	-0.48939	505.433	428.803	613.454	379.353	379.353	379.353	27.994	-46.5626	21.2188	163.785	424.891	339.551	139.772	139.772	139.772	-45.4135	8.76618	-33.1199	44.6186	-9.45744	0.74104	1.28589	0.14489	2.67679	-469.679	-47.5588	36.1938	0	0	2.76686
2107	0	19.8409	0	0	26.542	6.08371	-40.575	-0.10344	-0.0998083	0.159761	-11.7065	-1.35E-15	-3.84086	0	0	0.0294097	6.70028	-17.9617	-0.48491	515.561	428.945	617.787	377.392	377.392	377.392	27.6777	-49.8843	22.6103	184.254	422.731	331.448	139.772	139.772	139.772	-48.7443	9.13844	-33.494	47.388	-9.49347	1.256	1.27427	0.0646097	2.70269	-406.06	-37.8489	29.5907	0	0	2.14248
2108	0	20.7933	0	0	27.5521	5.90157	-39.8725	-0.124582	-0.0885242	0.155047	-12.8571	3.72E-15	-1.99067	0	0	0.024576	6.51899	-19.8935	-0.269108	525.308	428.777	622.943	376.036	376.036	376.036	27.3919	-53.3014	23.9013	205.756	420.701	322.647	139.772	139.772	139.772	-52.2303	9.32993	-33.8928	49.7836	-9.44578	1.61288	1.17086	0.0511188	2.6212	-327.754	-22.6417	23.1636	0	0	1.49826
2109	0	21.6032	0	0	28.374	5.7353	-39.2182	-0.150144	-0.0792421	0.152781	-14.2871	1.35E-15	-0.468876	0	0	0.0203752	6.24195	-21.7007	0.101553	534.489	428.296	628.802	375.189	375.189	375.189	27.1687	-56.8072	25.1202	228.278	418.861	313.327	139.772	139.772	139.772	-55.8644	9.35136	-34.3445	51.7878	-9.25796	1.82633	0.984542	0.0793851	2.4556	-237.037	-5.63101	16.228	0	0	0.908089
2110	0	22.2788	0	0	29.033	5.58901	-38.632	-0.179047	-0.0711926	0.152111	-15.8749	-5.41E-15	0.683383	0	0	0.0167551	5.87792	-23.3428	0.538142	542.888	427.511	635.198	374.687	374.687	374.687	27.0312	-60.3942	26.2957	251.815	417.27	303.677	139.772	139.772	139.772	-59.6398	9.21327	-34.8693	53.4155	-8.86561	1.92818	0.73257	0.130031	2.2505	-135.834	11.6095	7.86588	0	0	0.410241
2111	0	22.8276	0	0	29.5477	5.46362	-38.1217	-0.210428	-0.0633394	0.151529	-17.5354	-4.82E-15	1.48276	0	0	0.0134668	5.44473	-24.7817	0.93248	550.279	426.438	641.922	374.355	374.355	374.355	26.9912	-64.0531	27.4531	276.357	415.979	293.894	139.772	139.771	139.772	-63.5495	8.92519	-35.4765	54.7005	-8.22374	1.96741	0.444121	0.186633	2.0475	-27.6966	28.6038	-2.6739	0	0	0.0227075
2112	0	23.2552	0	0	29.9287	5.35823	-37.6871	-0.243469	-0.0543989	0.149384	-19.2137	-2.94E-15	2.00551	0	0	0.0101545	4.96836	-25.9836	1.17384	556.445	425.103	648.731	374.042	374.042	374.042	27.0478	-67.7717	28.6128	301.881	415.036	284.183	139.772	139.772	139.772	-67.5844	8.49711	-36.163	55.6831	-7.3215	2.00637	0.158683	0.238108	1.87293	82.0219	46.0297	-15.8878	0	0	-0.248399
2113	0	23.5643	0	0	30.1811	5.27144	-37.3252	-0.277631	-0.0431735	0.143866	-20.895	3.34E-15	2.36407	0	0	0.00650859	4.47948	-26.9197	1.16666	561.197	423.534	655.373	373.649	373.649	373.649	27.1867	-71.5356	29.7896	328.337	414.48	274.758	139.772	139.772	139.771	-71.7318	7.94221	-36.9135	56.398	-6.18441	2.11274	-0.0765578	0.27952	1.73626	186.177	65.1099	-31.5088	0	0	-0.400943
2114	0	23.7558	0	0	30.3073	5.2023	-37.0344	-0.312559	-0.0284407	0.132751	-22.5884	4.31E-15	2.71057	0	0	0.00233982	4.00763	-27.5664	0.847506	564.398	421.776	661.606	373.127	373.127	373.127	27.3807	-75.3295	30.9935	355.638	414.342	265.837	139.772	139.772	139.772	-75.975	7.27967	-37.7023	56.863	-4.86745	2.34598	-0.223185	0.311872	1.63938	279.055	86.744	-48.2743	0	0	-0.435425
2115	0	23.8314	0	0	30.3117	5.15075	-36.8161	-0.348053	-0.00891239	0.113401	-24.3098	1.44E-15	3.2291	0	0	-0.00233542	3.57493	-27.9049	0.197044	565.982	419.885	667.22	372.467	372.466	372.467	27.5907	-79.1389	32.2291	383.643	414.64	257.638	139.772	139.772	139.772	-80.2931	6.53609	-38.496	57.0725	-3.44334	2.74105	-0.265634	0.341903	1.5857	358.383	110.633	-63.8563	0	0	-0.352875
2116	0	23.7978	0	0	30.2058	5.1176	-36.675	-0.383348	0.016077	0.083958	-26.0138	-7.82E-15	4.0688	0	0	-0.00716927	3.19042	-27.9226	-0.755785	565.965	417.929	672.062	371.693	371.693	371.693	27.77	-82.9511	33.4947	412.148	415.378	250.373	139.772	139.772	139.772	-84.6609	5.74452	-39.2565	57	-1.98884	3.29376	-0.218297	0.375077	1.5779	425.103	134.205	-75.3716	0	0	-0.154743
2117	0	23.669	0	0	30.0108	5.10392	-36.6166	-0.417045	0.0464447	0.0432919	-27.574	-1.33E-14	5.31244	0	0	-0.0114485	2.8484	-27.6171	-1.93986	564.455	415.987	676.046	370.863	370.863	370.863	27.87	-86.7548	34.7805	440.87	416.542	244.236	139.772	139.772	139.772	-89.0488	4.94088	-39.9454	56.6103	-0.57341	3.95667	-0.128166	0.404537	1.61122	484.359	151.388	-80.3284	0	0	0.159771
2118	0	23.4679	0	0	29.7572	5.11015	-36.6432	-0.446905	0.0811599	-0.00810794	-28.7628	-1.23E-14	6.9425	0	0	-0.0142551	2.53269	-27.0016	-3.25711	561.641	414.134	679.148	370.07	370.07	370.07	27.8476	-90.5366	36.0667	469.451	418.098	239.382	139.772	139.772	139.772	-93.4212	4.15919	-40.5274	55.8777	0.74714	4.65164	-0.0380498	0.413209	1.66498	538.215	155.023	-77.8577	0	0	0.584296
2119	0	23.2255	0	0	29.4814	5.13428	-36.746	-0.47062	0.11888	-0.0690116	-29.3148	0	8.87694	0	0	-0.0149405	2.22509	-26.1098	-4.59974	557.794	412.439	681.402	369.444	369.444	369.444	27.672	-94.276	37.3209	497.462	419.988	235.901	139.772	139.772	139.772	-97.7339	3.42666	-40.9722	54.8032	1.93183	5.29174	0.0262195	0.384572	1.7094	586.755	139.653	-69.2514	0	0	1.09015
2120	0	22.9771	0	0	29.2183	5.17025	-36.8988	-0.486238	0.158315	-0.137137	-28.9857	2.71E-15	11.0024	0	0	-0.0136652	1.91351	-24.9985	-5.86395	553.256	410.955	682.882	369.127	369.127	369.127	27.3301	-97.9395	38.4971	524.425	422.131	233.799	139.772	139.772	139.772	-101.93	2.76094	-41.2549	53.4223	2.95329	5.80194	0.0596702	0.314154	1.71789	628.492	104.585	-57.6101	0	0	1.61482
2121	0	22.7566	0	0	28.9924	5.207	-37.0542	-0.493244	0.198967	-0.210296	-27.6675	-6.09E-15	13.2474	0	0	-0.0116525	1.59653	-23.7462	-6.95995	548.424	409.718	683.691	369.245	369.245	369.245	26.8286	-101.475	39.5362	549.84	424.432	232.982	139.772	139.772	139.772	-105.935	2.16972	-41.356	51.805	3.79531	6.13228	0.0556175	0.209278	1.67893	667.649	53.0011	-46.4867	0	0	2.0904
2122	0	22.5889	0	0	28.8109	5.22977	-37.1502	-0.492521	0.240535	-0.285863	-25.4231	1.15E-14	15.5714	0	0	-0.0108156	1.28307	-22.447	-7.82008	543.726	408.741	683.947	369.875	369.875	369.875	26.1948	-104.807	40.3705	573.213	426.784	233.25	139.772	139.772	139.772	-109.656	1.65299	-41.2623	50.0504	4.44926	6.26248	0.0097934	0.0858286	1.59771	711.03	-9.1428	-38.2964	0	0	2.4559
2123	0	22.4856	0	0	28.6627	5.22311	-37.1222	-0.485916	0.282262	-0.360918	-22.4776	1.08E-14	17.9469	0	0	-0.0129289	0.987695	-21.2013	-8.40407	539.581	408.01	683.776	371.016	371.016	371.016	25.4733	-107.845	40.9318	594.074	429.084	234.316	139.771	139.771	139.771	-112.983	1.20552	-40.9677	48.2755	4.91066	6.1977	-0.0798391	-0.0402909	1.48995	765.5	-75.6673	-33.4562	0	0	2.66316
2124	0	22.4435	0	0	28.5234	5.17481	-36.9181	-0.474979	0.322195	-0.431803	-19.1268	2.71E-15	20.3226	0	0	-0.0187859	0.723533	-20.1053	-8.69913	536.36	407.489	683.304	372.59	372.59	372.59	24.7207	-110.486	41.1615	612.003	431.247	235.828	139.772	139.771	139.772	-115.804	0.818554	-40.4763	46.6022	5.17727	5.95756	-0.205137	-0.156945	1.37363	833.292	-141.196	-30.6979	0	0	2.66662
2125	0	22.4466	0	0	28.3632	5.07932	-36.5114	-0.460368	0.356689	-0.494346	-15.6731	-9.47E-15	22.5789	0	0	-0.027731	0.496065	-19.2391	-8.71343	534.356	407.118	682.649	374.455	374.455	374.455	23.9983	-112.627	41.0214	626.64	433.206	237.404	139.772	139.771	139.772	-118.014	0.481075	-39.8039	45.1414	5.25027	5.56234	-0.348831	-0.255429	1.26307	910.315	-201.268	-27.9911	0	0	2.42889
2126	0	22.4689	0	0	28.1545	4.93942	-35.9076	-0.442041	0.381389	-0.544514	-12.4113	8.12E-15	24.5587	0	0	-0.0377515	0.300501	-18.657	-8.46536	533.751	406.823	681.912	376.434	376.434	376.434	23.3638	-114.177	40.5027	637.704	434.926	238.675	139.772	139.772	139.772	-119.529	0.181922	-38.9805	43.9772	5.13649	5.02187	-0.501652	-0.331953	1.16506	991.031	-252.222	-23.5823	0	0	1.95443
2127	0	22.479	0	0	27.8786	4.76631	-35.1473	-0.420152	0.392355	-0.578763	-9.66515	-8.12E-15	26.0895	0	0	-0.0460841	0.124448	-18.3822	-7.97559	534.603	406.538	681.164	378.355	378.355	378.355	22.8619	-115.063	39.632	645.002	436.39	239.316	139.771	139.772	139.771	-120.292	-0.0858364	-38.0502	43.155	4.8493	4.33528	-0.667367	-0.380107	1.08539	1070.32	-289.298	-16.471	0	0	1.30268
2128	0	22.4444	0	0	27.5278	4.57815	-34.3042	-0.395697	0.386939	-0.593833	-7.80956	0	26.9875	0	0	-0.0501384	-0.0460904	-18.4048	-7.26618	536.835	406.218	680.431	380.069	380.07	380.07	22.5156	-115.24	38.4715	648.441	437.596	239.084	139.772	139.772	139.772	-120.277	-0.319722	-37.0684	42.6778	4.40792	3.50088	-0.847485	-0.385938	1.03199	1140.8	-306.022	-6.47542	0	0	0.578045
2129	0	22.3372	0	0	27.1067	4.3974	-33.4778	-0.370763	0.364317	-0.586183	-7.24736	0	27.0673	0	0	-0.0484401	-0.221402	-18.6851	-6.3651	540.234	405.865	679.696	381.466	381.466	381.466	22.3225	-114.702	37.1121	648.027	438.549	237.841	139.772	139.771	139.772	-119.497	-0.505119	-36.0966	42.5085	3.8362	2.52732	-1.03193	-0.338727	1.01963	1189.92	-296.723	5.73015	0	0	-0.0915869
2130	0	22.1414	0	0	26.6326	4.24704	-32.7778	-0.348216	0.325409	-0.552352	-8.31037	8.12E-15	26.1512	0	0	-0.0411466	-0.404394	-19.1616	-5.31328	544.479	405.522	678.903	382.463	382.463	382.463	22.2588	-113.483	35.661	643.877	439.252	235.577	139.771	139.771	139.772	-118.006	-0.618367	-35.1939	42.5816	3.16303	1.44255	-1.20002	-0.243054	1.05872	1201.83	-260.904	18.5254	0	0	-0.588158
2131	0	21.8627	0	0	26.1404	4.1465	-32.3035	-0.330785	0.272678	-0.490563	-11.0952	4.06E-15	24.1088	0	0	-0.0297691	-0.589373	-19.7622	-4.17033	549.173	405.269	677.98	383	383	383	22.2873	-111.672	34.2266	636.221	439.711	232.421	139.772	139.772	139.772	-115.908	-0.634735	-34.4083	42.8189	2.42255	0.29927	-1.317	-0.111901	1.15061	1160.22	-204.346	29.5669	0	0	-0.842797
2132	0	21.5391	0	0	25.6895	4.1082	-32.1214	-0.319866	0.210425	-0.402592	-15.3146	0	20.9522	0	0	-0.0161677	-0.764471	-20.416	-3.01334	553.898	405.187	676.857	383.029	383.029	383.029	22.3667	-109.417	32.9053	625.413	439.937	228.635	139.772	139.772	139.771	-113.361	-0.537698	-33.7698	43.146	1.65539	-0.828781	-1.35544	0.0369507	1.28164	1058.41	-137.851	36.4525	0	0	-0.862776
2133	0	21.2409	0	0	25.3652	4.1357	-32.2523	-0.313898	0.145051	-0.296961	-20.2129	2.71E-15	16.9291	0	0	-0.00150185	-0.916839	-21.0614	-1.9281	558.258	405.344	675.482	382.521	382.521	382.521	22.4588	-106.917	31.773	611.935	439.953	224.579	139.772	139.772	139.772	-110.574	-0.323834	-33.2889	43.5038	0.909051	-1.85875	-1.3222	0.18591	1.42776	909.863	-73.8872	37.78	0	0	-0.728561
2134	0	21.0546	0	0	25.2638	4.22452	-32.6721	-0.307002	0.0845928	-0.188573	-24.6126	-4.74E-15	12.5388	0	0	0.0137854	-1.0378	-21.6502	-0.997971	561.916	405.769	673.82	381.475	381.475	381.475	22.5309	-104.394	30.8835	596.37	439.8	220.643	139.772	139.771	139.772	-107.775	9.68E-05	-32.9603	43.8551	0.237002	-2.71252	-1.25563	0.319089	1.56631	745.91	-22.1738	33.7519	0	0	-0.549038
2135	0	21.0541	0	0	25.4648	4.36475	-33.3268	-0.292853	0.0355762	-0.0927047	-27.4031	5.08E-15	8.32076	0	0	0.0286344	-1.12589	-22.1468	-0.293341	564.595	406.459	671.848	379.936	379.936	379.936	22.5572	-102.044	30.2674	579.337	439.529	217.151	139.772	139.771	139.772	-105.166	0.424158	-32.7693	44.185	-0.303931	-3.32816	-1.20101	0.424802	1.68335	600.47	13.8972	25.7712	0	0	-0.403905
2136	0	21.2784	0	0	26.0085	4.54378	-34.1484	-0.269803	0.000973811	-0.0182874	-28.0866	8.12E-15	4.68277	0	0	0.040693	-1.18706	-22.5248	0.136102	566.083	407.382	669.543	378	378	378	22.5183	-100.012	29.9328	561.417	439.197	214.294	139.772	139.771	139.772	-102.888	0.940089	-32.6959	44.4961	-0.658688	-3.66642	-1.17398	0.493204	1.78006	491.831	36.7603	15.4832	0	0	-0.318817
2137	0	21.7276	0	0	26.8905	4.74792	-35.0657	-0.239803	-0.0195288	0.0327236	-26.7698	-3.72E-15	1.86054	0	0	0.0475319	-1.23248	-22.7643	0.266928	566.228	408.491	666.879	375.802	375.802	375.802	22.3999	-98.3692	29.866	543.084	438.858	212.12	139.772	139.772	139.772	-101.013	1.54087	-32.7156	44.8016	-0.779809	-3.71233	-1.15428	0.512526	1.86498	419.469	50.4161	4.33318	0	0	-0.283733
2138	0	22.3686	0	0	28.0651	4.96345	-36.012	-0.20747	-0.0286819	0.0629636	-24.0497	-5.92E-16	-0.0957325	0	0	0.0483841	-1.27509	-22.8505	0.106236	564.935	409.737	663.842	373.498	373.498	373.498	22.1961	-97.1276	30.0335	524.68	438.564	210.562	139.772	139.771	139.772	-99.5463	2.21678	-32.8026	45.1178	-0.633127	-3.47486	-1.0973	0.46797	1.94453	369.05	56.7788	-6.35929	0	0	-0.274944
2139	0	23.1475	0	0	29.4557	5.17722	-36.9283	-0.179005	-0.0310046	0.0767819	-20.8005	-1.86E-15	-1.33075	0	0	0.0446536	-1.32584	-22.7735	-0.305568	562.178	411.076	660.444	371.233	371.233	371.233	21.9121	-96.2469	30.386	506.419	438.353	209.486	139.772	139.772	139.772	-98.4463	2.95101	-32.9318	45.4569	-0.20459	-2.98733	-0.94977	0.347678	2.02223	320.426	53.9295	-14.9108	0	0	-0.261877
2140	0	24.0068	0	0	30.9735	5.37682	-37.7641	-0.157443	-0.0313062	0.0794241	-17.6796	-7.35E-16	-2.10517	0	0	0.0385401	-1.39161	-22.529	-0.892689	558.016	412.467	656.735	369.124	369.124	369.124	21.565	-95.6596	30.8651	488.408	438.256	208.746	139.772	139.772	139.772	-97.6459	3.71722	-33.0818	45.8189	0.492971	-2.31336	-0.665399	0.158916	2.09938	253.259	39.6972	-19.6584	0	0	-0.209997
2141	0	24.898	0	0	32.5314	5.55019	-38.4748	-0.143351	-0.0328833	0.0751454	-15.0701	-1.78E-15	-2.65735	0	0	0.0320574	-1.47673	-22.119	-1.54443	552.6	413.87	652.819	367.247	367.247	367.247	21.1847	-95.2889	31.4079	470.683	438.28	208.22	139.772	139.772	139.772	-97.0735	4.47815	-33.2364	46.1836	1.41603	-1.55667	-0.246936	-0.0661446	2.18504	160.329	14.1583	-19.4755	0	0	-0.103266
2142	0	25.7875	0	0	34.0523	5.68576	-39.0208	-0.13598	-0.03661	0.0668047	-13.1126	-2.28E-15	-3.10863	0	0	0.0265183	-1.58624	-21.5512	-2.12558	546.162	415.236	648.841	365.647	365.647	365.647	20.8124	-95.0627	31.9521	453.241	438.419	207.82	139.772	139.772	139.772	-96.6653	5.18635	-33.3851	46.5092	2.49183	-0.861871	0.226096	-0.281296	2.28885	55.2497	-18.9861	-14.6469	0	0	0.031021
2143	0	26.6554	0	0	35.474	5.77406	-39.3718	-0.134248	-0.0414281	0.0559972	-11.7792	9.09E-16	-3.46432	0	0	0.0224171	-1.72682	-20.839	-2.50231	538.976	416.507	644.973	364.357	364.357	364.357	20.4949	-94.92	32.4404	436.056	438.647	207.497	139.772	139.772	139.771	-96.3715	5.78967	-33.5232	46.7397	3.62315	-0.391774	0.624191	-0.444542	2.41756	-32.7916	-53.5	-6.87699	0	0	0.132402
2144	0	27.4895	0	0	36.75	5.81018	-39.5145	-0.137756	-0.045563	0.0439762	-10.9953	-4.44E-16	-3.67392	0	0	0.0196389	-1.90452	-20.0002	-2.57605	531.292	417.625	641.377	363.414	363.414	363.414	20.2755	-94.8128	32.8269	419.089	438.929	207.233	139.772	139.772	139.772	-96.1542	6.24199	-33.6498	46.8193	4.69961	-0.285349	0.851843	-0.531288	2.56661	-79.0114	-82.0079	1.45199	0	0	0.158405
2145	0	28.2788	0	0	37.8507	5.79577	-39.4576	-0.146136	-0.0477294	0.0323211	-10.6489	-7.82E-16	-3.70592	0	0	0.0176211	-2.12154	-19.0529	-2.30624	523.281	418.546	638.175	362.872	362.872	362.872	20.1839	-94.7042	33.0827	402.293	439.231	207.033	139.772	139.772	139.772	-95.9826	6.51484	-33.766	46.7008	5.61827	-0.617989	0.894925	-0.549739	2.70632	-76.1433	-99.8025	8.34455	0	0	0.126773
2146	0	29.0095	0	0	38.7607	5.73855	-39.2311	-0.158836	-0.0479384	0.0225161	-10.6211	3.51E-15	-3.60293	0	0	0.0157357	-2.37326	-18.01	-1.71025	515.016	419.251	635.436	362.783	362.783	362.783	20.2317	-94.5647	33.1975	385.617	439.521	206.924	139.772	139.772	139.772	-95.8273	6.60321	-33.8737	46.3451	6.30662	-1.38028	0.818034	-0.541901	2.7848	-36.6336	-108.112	13.0053	0	0	0.0990213
2147	0	29.6642	0	0	39.474	5.64969	-38.8764	-0.174891	-0.0469812	0.0158826	-10.7968	1.06E-16	-3.45035	0	0	0.0135588	-2.64503	-16.8745	-0.843672	506.49	419.748	633.177	363.156	363.156	363.156	20.4137	-94.3679	33.1759	369.01	439.777	206.947	139.772	139.772	139.772	-95.6574	6.523	-33.9741	45.7142	6.73413	-2.48077	0.705619	-0.552212	2.76185	18.5058	-111.245	15.4286	0	0	0.12165
2148	0	30.2235	0	0	39.9886	5.54078	-38.4366	-0.193244	-0.0451603	0.0122698	-11.0922	-5.08E-15	-3.29359	0	0	0.0108925	-2.9106	-15.6391	0.221695	497.649	420.059	631.375	363.932	363.932	363.932	20.7137	-94.0887	33.0308	352.434	439.988	207.157	139.772	139.771	139.772	-95.4391	6.30334	-34.0677	44.7676	6.90565	-3.77163	0.591563	-0.586376	2.65882	76.6952	-111.255	15.8778	0	0	0.209542
2149	0	30.6668	0	0	40.3035	5.42241	-37.9524	-0.212803	-0.0421831	0.0111578	-11.4555	-8.04E-16	-3.13195	0	0	0.00764414	-3.13599	-14.2916	1.40497	488.426	420.216	629.989	364.995	364.995	364.995	21.1094	-93.7007	32.7782	335.861	440.151	207.621	139.772	139.772	139.772	-95.1356	5.98044	-34.1537	43.4752	6.84382	-5.08788	0.465196	-0.622165	2.53209	132.905	-108.33	14.5478	0	0	0.360923
2150	0	30.9727	0	0	40.417	5.3041	-37.4618	-0.232016	-0.0378616	0.0120211	-11.8259	2.42E-15	-2.9652	0	0	0.0037859	-3.28837	-12.8245	2.61233	478.759	420.247	628.975	366.214	366.214	366.214	21.574	-93.1774	32.434	319.272	440.272	208.409	139.772	139.771	139.772	-94.7086	5.59369	-34.2289	41.8397	6.57696	-6.28113	0.32798	-0.634653	2.43078	179.526	-102.706	11.6657	0	0	0.541828
2151	0	31.1206	0	0	40.3274	5.19413	-36.9999	-0.24896	-0.0324037	0.0148007	-12.1256	3.20E-15	-2.80701	0	0	-0.000599808	-3.3459	-11.2426	3.73984	468.609	420.161	628.31	367.476	367.476	367.476	22.0792	-92.4935	32.0108	302.659	440.363	209.591	139.772	139.772	139.772	-94.1204	5.18122	-34.2878	39.9112	6.1393	-7.24103	0.207176	-0.615068	2.37647	205.153	-95.3822	7.44046	0	0	0.675886
2152	0	31.0928	0	0	40.0327	5.09882	-36.5948	-0.261786	-0.026401	0.0196092	-12.2757	-4.12E-16	-2.67671	0	0	-0.00530029	-3.30409	-9.56467	4.68783	457.989	419.954	628.001	368.698	368.698	368.698	22.5981	-91.6268	31.5155	286.026	440.446	211.228	139.772	139.772	139.772	-93.3379	4.77452	-34.3217	37.7837	5.57368	-7.90557	0.138834	-0.562095	2.36587	200.408	-85.7202	2.07474	0	0	0.685318
2153	0	30.8773	0	0	39.5308	5.02183	-36.2644	-0.269101	-0.020818	0.0264739	-12.2095	-2.61E-15	-2.59373	0	0	-0.00999062	-3.17616	-7.82167	5.3798	446.975	419.611	628.081	369.825	369.825	369.825	23.1086	-90.5595	30.9463	269.393	440.548	213.37	139.772	139.772	139.772	-92.3349	4.39423	-34.319	35.5744	4.93094	-8.26256	0.152406	-0.481066	2.38315	161.33	-72.4518	-3.94018	0	0	0.538047
2154	0	30.4686	0	0	38.8198	4.96374	-36.0133	-0.270377	-0.0170153	0.0351393	-11.8942	6.36E-15	-2.58014	0	0	-0.0142925	-2.98808	-6.05004	5.77763	435.708	419.122	628.601	370.817	370.817	370.817	23.5944	-89.2787	30.2941	252.795	440.698	216.041	139.772	139.771	139.772	-91.0935	4.04828	-34.2663	33.396	4.26495	-8.34282	0.257401	-0.387745	2.40401	90.7589	-56.3829	-9.60805	0	0	0.260848
2155	0	29.8674	0	0	37.8978	4.9222	-35.8327	-0.266044	-0.0160778	0.0452276	-11.3379	-1.25E-15	-2.6252	0	0	-0.0178794	-2.76957	-4.28518	5.88663	424.38	418.488	629.605	371.654	371.654	371.654	24.0464	-87.7758	29.5447	236.286	440.925	219.245	139.772	139.772	139.772	-89.6043	3.73288	-34.151	31.3313	3.62208	-8.20521	0.438603	-0.297334	2.41085	-2.56346	-39.2892	-13.8541	0	0	-0.0806584
2156	0	29.0792	0	0	36.7634	4.8927	-35.7039	-0.257533	-0.0186704	0.0558295	-10.6009	6.37E-15	-2.69421	0	0	-0.0205717	-2.54549	-2.55628	5.74925	413.206	417.732	631.114	372.335	372.335	372.335	24.4613	-86.0462	28.6836	219.94	441.25	222.959	139.772	139.772	139.772	-87.8653	3.43628	-33.9638	29.4209	3.03139	-7.919	0.65455	-0.215536	2.39796	-105.111	-23.2641	-15.6388	0	0	-0.413521
2157	0	28.1099	0	0	35.4158	4.87022	-35.6055	-0.246688	-0.024935	0.0659653	-9.76806	2.81E-15	-2.74311	0	0	-0.0223772	-2.33146	-0.884847	5.42956	402.392	416.893	633.115	372.884	372.884	372.884	24.8397	-84.0879	27.7017	203.839	441.684	227.14	139.771	139.771	139.772	-85.8788	3.14471	-33.7012	27.6675	2.50287	-7.54822	0.862936	-0.142012	2.36505	-205.411	-10.6022	-14.3104	0	0	-0.698252
2158	0	26.9637	0	0	33.8556	4.85098	-35.5211	-0.235099	-0.0347779	0.0746477	-8.913	-8.29E-15	-2.7585	0	0	-0.023428	-2.13404	0.71372	4.99637	392.115	416.021	635.565	373.346	373.346	373.346	25.1851	-81.9004	26.6001	188.075	442.222	231.727	139.772	139.771	139.772	-83.6497	2.84747	-33.3687	26.0503	2.03171	-7.14191	1.03994	-0.0819144	2.31334	-298.142	-4.92872	-9.66592	0	0	-0.935569
2159	0	25.6406	0	0	32.0839	4.83355	-35.4444	-0.224087	-0.0475786	0.0812345	-8.10904	3.13E-15	-2.74598	0	0	-0.0239846	-1.95278	2.22746	4.51129	382.515	415.167	638.395	373.778	373.778	373.778	25.5047	-79.4827	25.3911	172.737	442.845	236.651	139.772	139.772	139.772	-81.1821	2.53904	-32.9813	24.5396	1.60382	-6.73116	1.17939	-0.0396866	2.24091	-382.782	-8.76475	-2.12756	0	0	-1.14064
2160	0	24.1364	0	0	30.1012	4.81899	-35.3803	-0.214761	-0.0618424	0.085389	-7.43944	-2.03E-15	-2.70026	0	0	-0.0244549	-1.7834	3.64478	4.02216	373.703	414.377	641.519	374.246	374.246	374.246	25.81	-76.8323	24.0952	157.909	443.517	241.835	139.772	139.772	139.772	-78.4778	2.21866	-32.563	23.1093	1.20168	-6.33219	1.28957	-0.0137012	2.14773	-461.519	-21.4919	7.20586	0	0	-1.3247
2161	0	22.4454	0	0	27.9082	4.81018	-35.3414	-0.208183	-0.0750025	0.0868939	-7.01118	4.57E-15	-2.57365	0	0	-0.0254547	-1.621	4.9522	3.56148	365.769	413.688	644.836	374.81	374.809	374.81	26.1168	-73.9452	22.7367	143.665	444.193	247.207	139.772	139.772	139.771	-75.5366	1.88822	-32.1429	21.7446	0.811086	-5.95257	1.38108	0.00211197	2.03115	-535.405	-39.3151	16.7142	0	0	-1.48186
2162	0	20.5638	0	0	25.5065	4.81065	-35.3435	-0.205116	-0.0839511	0.0851848	-6.93663	1.69E-16	-2.28435	0	0	-0.0277325	-1.46251	6.13304	3.14784	358.8	413.121	648.231	375.525	375.525	375.525	26.4421	-70.817	21.3377	130.062	444.826	252.702	139.772	139.772	139.772	-72.3575	1.55011	-31.751	20.4459	0.426795	-5.59725	1.46461	0.0156448	1.89251	-603.582	-56.6682	24.7101	0	0	-1.59058
2163	0	18.4948	0	0	22.9026	4.82354	-35.4003	-0.205939	-0.0857974	0.0796521	-7.32304	8.46E-16	-1.73797	0	0	-0.0320689	-1.30792	7.16784	2.79003	352.881	412.685	651.58	376.436	376.436	376.436	26.8001	-67.4466	19.9138	117.141	445.374	258.273	139.772	139.772	139.772	-68.9418	1.20585	-31.4116	19.2285	0.0554035	-5.27347	1.54509	0.0360755	1.73313	-663.064	-67.2185	29.7246	0	0	-1.61951
2164	0	16.2528	0	0	20.1124	4.85068	-35.5197	-0.210234	-0.0788475	0.0697583	-8.23548	-4.91E-15	-0.868955	0	0	-0.038988	-1.16023	8.03583	2.49186	348.104	412.377	654.746	377.574	377.574	377.574	27.1975	-63.8405	18.4718	104.922	445.814	263.9	139.772	139.772	139.772	-65.297	0.855489	-31.139	18.1186	-0.28418	-4.99312	1.61825	0.0638848	1.55653	-708.94	-67.292	30.9611	0	0	-1.54245
2165	0	13.8673	0	0	17.166	4.89222	-35.7018	-0.216897	-0.0632637	0.055901	-9.6932	3.55E-15	0.329412	0	0	-0.0485649	-1.02368	8.7171	2.25571	344.555	412.186	657.587	378.958	378.959	378.958	27.6296	-60.0166	17.0112	93.4084	446.144	269.59	139.771	139.772	139.772	-61.4415	0.497797	-30.9341	17.1481	-0.565318	-4.7713	1.67645	0.0920636	1.36437	-737.405	-56.21	28.3048	0	0	-1.35658
2166	0	11.3846	0	0	14.1111	4.94666	-35.9391	-0.224754	-0.0414054	0.0393512	-11.6961	2.03E-15	1.77691	0	0	-0.0603692	-0.900846	9.19533	2.08501	342.309	412.099	659.96	380.597	380.597	380.597	28.0787	-56.0093	15.527	82.5913	446.381	275.38	139.772	139.772	139.772	-57.4093	0.130613	-30.7845	16.3475	-0.762342	-4.6221	1.71666	0.115455	1.16525	-747.884	-35.9505	22.5523	0	0	-1.08833
2167	0	8.86795	0	0	11.0159	5.01134	-36.2192	-0.233035	-0.0172557	0.0223266	-14.2355	-3.21E-15	3.32088	0	0	-0.0733624	-0.790774	9.46085	1.9864	341.42	412.104	661.729	382.488	382.488	382.488	28.5165	-51.8724	14.0156	72.4672	446.561	281.327	139.772	139.772	139.772	-53.2535	-0.2485	-30.6671	15.7389	-0.856877	-4.55381	1.73685	0.134992	0.96836	-742.636	-9.62123	15.1021	0	0	-0.781359
2168	0	6.39578	0	0	7.96859	5.08363	-36.5299	-0.241658	0.00462593	0.00734532	-17.2896	-4.23E-15	4.76792	0	0	-0.085757	-0.688954	9.5127	1.96973	341.906	412.199	662.776	384.621	384.621	384.621	28.9096	-47.6811	12.4809	63.0517	446.722	287.496	139.772	139.772	139.772	-49.0489	-0.641141	-30.5549	15.3323	-0.839479	-4.5659	1.71475	0.144671	0.786126	-721.622	17.2842	7.68221	0	0	-0.477225
2169	0	4.05729	0	0	5.07381	5.16276	-36.867	-0.250944	0.0202474	-0.00300201	-20.7821	-4.40E-15	5.91874	0	0	-0.094893	-0.587819	9.35863	2.04182	343.739	412.389	663.016	386.975	386.975	386.975	29.2281	-43.5301	10.9401	54.3942	446.904	293.946	139.772	139.771	139.772	-44.8904	-1.04692	-30.4249	15.1253	-0.710972	-4.65179	1.64762	0.138662	0.626729	-690.051	39.6123	1.87269	0	0	-0.210617
2170	0	1.9467	0	0	2.44553	5.25102	-37.2396	-0.26112	0.0268039	-0.00650667	-24.5409	-2.71E-15	6.58093	0	0	-0.0975405	-0.477504	9.01393	2.20263	346.843	412.691	662.402	389.515	389.515	389.515	29.4544	-39.5287	9.42412	46.5859	447.131	300.709	139.772	139.772	139.772	-40.8879	-1.46219	-30.2658	15.1033	-0.482795	-4.79978	1.54743	0.113853	0.493544	-656.425	53.7281	-1.16836	0	0	0.00383912
2171	0	0.155732	0	0	0.196746	5.35358	-37.6678	-0.27207	0.023863	-0.00225903	-28.2952	4.06E-15	6.65074	0	0	-0.090898	-0.346902	8.49965	2.44474	351.104	413.127	660.929	392.19	392.19	392.19	29.5879	-35.7915	7.97689	39.7583	447.414	307.776	139.772	139.772	139.772	-37.1564	-1.87774	-30.0811	15.2415	-0.175753	-4.99237	1.42536	0.0705228	0.389533	-626.845	58.4597	-1.05786	0	0	0.17091
2172	0	-1.23522	0	0	-1.57141	5.47724	-38.1775	-0.283036	0.012471	0.00946486	-31.6942	-9.47E-15	6.07875	0	0	-0.0738189	-0.185037	7.83973	2.7532	356.379	413.725	658.634	394.931	394.931	394.931	29.6444	-32.4287	6.65109	34.0711	447.747	315.088	139.772	139.772	139.771	-33.8049	-2.27618	-29.8875	15.5088	0.181579	-5.20691	1.28681	0.00944111	0.31623	-604.319	53.5848	2.13008	0	0	0.304675
2173	0	-2.16676	0	0	-2.78035	5.62855	-38.7915	-0.292986	-0.0056379	0.0273107	-34.3931	-1.35E-15	4.86107	0	0	-0.0478352	0.0177102	7.05758	3.10482	362.514	414.504	655.588	397.649	397.649	397.649	29.6509	-29.5349	5.5036	29.6926	448.105	322.531	139.772	139.772	139.772	-30.9241	-2.63025	-29.7096	15.8742	0.555353	-5.41781	1.13779	-0.0683314	0.276238	-590.363	39.2665	8.12725	0	0	0.421465
2174	0	-2.60854	0	0	-3.38234	5.81146	-39.5195	-0.300575	-0.0285019	0.0493344	-36.1162	0	3.05366	0	0	-0.0170153	0.268752	6.17299	3.46806	369.355	415.473	651.9	400.237	400.237	400.237	29.6376	-27.1801	4.59089	26.7794	448.453	329.946	139.772	139.771	139.772	-28.5771	-2.90306	-29.5735	16.3141	0.908399	-5.60036	0.984922	-0.159996	0.271435	-585.316	16.1809	16.6081	0	0	0.535835
2175	0	-2.5638	0	0	-3.36499	6.02527	-40.3512	-0.304226	-0.0543521	0.0735668	-36.7117	-8.12E-15	0.766372	0	0	0.0133288	0.573169	5.19995	3.80469	376.763	416.624	647.699	402.574	402.574	402.574	29.6301	-25.4048	3.96445	25.4598	448.741	337.146	139.772	139.772	139.772	-26.7946	-3.05125	-29.4999	16.8182	1.20146	-5.73383	0.842812	-0.258269	0.301703	-590.27	-13.9251	27.2111	0	0	0.660618
2176	0	-2.06854	0	0	-2.75191	6.26342	-41.2537	-0.302504	-0.0811389	0.0980797	-36.1897	8.12E-15	-1.80898	0	0	0.0386143	0.933872	4.14584	4.07505	384.621	417.932	643.141	404.532	404.532	404.532	29.6446	-24.2183	3.66571	25.8234	448.914	343.926	139.772	139.772	139.772	-25.5751	-3.03113	-29.501	17.3928	1.39489	-5.80183	0.730588	-0.348103	0.365056	-606.159	-47.0183	39.227	0	0	0.80765
2177	0	-1.18474	0	0	-1.59872	6.51358	-42.175	-0.294577	-0.107039	0.121275	-34.7194	-5.41E-15	-4.46036	0	0	0.0564677	1.35177	3.01176	4.24623	392.852	419.361	638.394	405.979	405.979	405.979	29.686	-23.6029	3.7209	27.918	448.916	350.086	139.772	139.772	139.772	-24.8905	-2.80666	-29.5804	18.0609	1.45201	-5.78839	0.665922	-0.412229	0.45741	-632.786	-78.186	51.7261	0	0	0.992595
2178	0	0.0110822	0	0	0.0151555	6.75898	-43.0529	-0.280487	-0.130628	0.141947	-32.5753	1.08E-14	-6.99792	0	0	0.0670372	1.82529	1.79392	4.30012	401.416	420.865	633.634	406.787	406.787	406.787	29.7493	-23.5223	4.13726	31.7526	448.698	355.436	139.772	139.772	139.772	-24.6971	-2.35703	-29.7345	18.8591	1.34271	-5.67295	0.648664	-0.434324	0.576166	-666.123	-102.493	63.5998	0	0	1.23432
2179	0	1.44055	0	0	1.99687	6.98048	-43.8239	-0.261003	-0.150763	0.159273	-30.0491	5.41E-15	-9.26211	0	0	0.07219	2.34955	0.48487	4.23562	410.307	422.402	629.04	406.854	406.854	406.854	29.8211	-23.9321	4.90147	37.3069	448.22	359.812	139.772	139.772	139.772	-24.9474	-1.68146	-29.953	19.834	1.04544	-5.4322	0.655046	-0.408964	0.718317	-697.294	-117.356	73.7561	0	0	1.54568
2180	0	3.03261	0	0	4.24875	7.15923	-44.4316	-0.237315	-0.166578	0.17297	-27.3752	0	-11.1259	0	0	0.0742016	2.91615	-0.925354	4.06365	419.535	423.929	624.781	406.114	406.114	406.114	29.8813	-24.7879	5.98058	44.5403	447.455	363.078	139.772	139.772	139.772	-25.5995	-0.800389	-30.2204	21.0396	0.546059	-5.04982	0.662731	-0.342958	0.878491	-718.892	-123.345	81.3897	0	0	1.93039
2181	0	4.72757	0	0	6.6738	7.27911	-44.832	-0.210874	-0.177332	0.18266	-24.707	-5.41E-15	-12.4802	0	0	0.0747492	3.51361	-2.44766	3.80013	429.105	425.412	621.008	404.563	404.563	404.563	29.9072	-26.0485	7.3248	53.3992	446.392	365.129	139.772	139.772	139.772	-26.6197	0.246604	-30.5179	22.5333	-0.159435	-4.52474	0.650943	-0.24137	1.05234	-723.817	-121.556	86.0893	0	0	2.36845
2182	0	6.47695	0	0	9.1792	7.32932	-44.9981	-0.183335	-0.18241	0.188106	-22.1362	0	-13.2326	0	0	0.0745302	4.12708	-4.09194	3.45901	439.002	426.815	617.845	402.258	402.258	402.258	29.8771	-27.6753	8.87157	63.8206	445.033	365.895	139.772	139.772	139.772	-27.9824	1.40514	-30.8264	24.372	-1.05409	-3.87619	0.60814	-0.105329	1.23945	-706.999	-112.507	87.7109	0	0	2.80841
2183	0	8.24155	0	0	11.6801	7.30627	-44.922	-0.156643	-0.18191	0.189273	-19.7366	-4.06E-15	-13.3534	0	0	0.0734716	4.73717	-5.86472	3.04801	449.178	428.105	615.391	399.318	399.319	399.318	29.7745	-29.6311	10.5514	75.7343	443.392	365.34	139.772	139.772	139.772	-29.6664	2.61241	-31.1286	26.6034	-2.08895	-3.14676	0.553426	0.0514022	1.44026	-670.632	-98.9612	86.5817	0	0	3.17994
2184	0	9.98969	0	0	14.1045	7.21381	-44.6146	-0.132602	-0.176508	0.18677	-17.5661	-1.35E-15	-12.8752	0	0	0.0711564	5.32091	-7.76591	2.57263	459.554	429.248	613.717	395.916	395.916	395.916	29.5903	-31.8801	12.2956	89.0646	441.497	363.466	139.772	139.772	139.772	-31.6534	3.80543	-31.4122	29.2463	-3.19142	-2.40004	0.550308	0.177618	1.65487	-627.916	-89.482	83.1929	0	0	3.4394
2185	0	11.6959	0	0	16.3969	7.06143	-44.1007	-0.112789	-0.167199	0.181228	-15.6788	4.06E-15	-11.8806	0	0	0.067236	5.85735	-9.78448	2.05149	470.042	430.209	612.866	392.272	392.272	392.272	29.3248	-34.3887	14.0438	103.733	439.384	360.305	139.772	139.772	139.772	-33.9255	4.92835	-31.6708	32.2609	-4.30713	-1.70592	0.652166	0.230661	1.8866	-591.055	-90.554	78.1028	0	0	3.57304
2186	0	13.3396	0	0	18.5191	6.86201	-43.414	-0.0986406	-0.154408	0.172603	-14.1407	0	-10.4381	0	0	0.0616263	6.33097	-11.8959	1.52963	480.563	430.954	612.861	388.647	388.647	388.647	28.9873	-37.1255	15.7477	119.663	437.093	355.917	139.772	139.772	139.772	-36.4642	5.93654	-31.9052	35.5352	-5.43096	-1.11821	0.844194	0.250981	2.14076	-558.292	-94.1329	71.4	0	0	3.55118
2187	0	14.9019	0	0	20.4481	6.63132	-42.5993	-0.0911534	-0.138783	0.16124	-13.0135	-1.35E-15	-8.6484	0	0	0.0545864	6.72452	-14.0645	1.07517	491.048	431.451	613.723	385.298	385.298	385.298	28.5947	-40.0606	17.3732	136.776	434.67	350.395	139.772	139.771	139.772	-39.2494	6.79812	-32.1221	38.9085	-6.57505	-0.663176	1.0741	0.293099	2.39941	-522.71	-89.8107	63.1834	0	0	3.34701
2188	0	16.3636	0	0	22.1729	6.38691	-41.7118	-0.0908299	-0.121705	0.148591	-12.3515	0	-6.66917	0	0	0.0468067	7.01174	-16.248	0.764483	501.429	431.67	615.482	382.42	382.42	382.42	28.1684	-43.1659	18.9008	154.997	432.165	343.852	139.772	139.772	139.772	-42.2577	7.4951	-32.3319	42.211	-7.7149	-0.34394	1.30923	0.342911	2.6202	-484.816	-78.1877	53.9118	0	0	2.9963
2189	0	17.7059	0	0	23.6918	6.14536	-40.8094	-0.0977384	-0.104737	0.136882	-12.1991	2.03E-15	-4.66761	0	0	0.0392185	7.16177	-18.4006	0.667887	511.628	431.588	618.17	380.113	380.113	380.113	27.7305	-46.4143	20.325	174.253	429.626	336.428	139.772	139.772	139.772	-45.4634	8.02266	-32.5472	45.2901	-8.7748	-0.153066	1.4994	0.371683	2.76166	-442.307	-62.4064	44.1344	0	0	2.5339
2190	0	18.9134	0	0	25.0099	5.91939	-39.9419	-0.112117	-0.0888187	0.127805	-12.6166	-2.03E-15	-2.76212	0	0	0.0326653	7.14916	-20.4763	0.831757	521.549	431.194	621.794	378.385	378.385	378.385	27.3029	-49.781	21.6519	194.487	427.108	328.271	139.772	139.771	139.772	-48.8402	8.38579	-32.7812	48.0272	-9.64966	-0.0863208	1.58399	0.372739	2.8082	-388.63	-43.1073	34.0257	0	0	1.98478
2191	0	19.9791	0	0	26.1392	5.71653	-39.1435	-0.133143	-0.0746124	0.122272	-13.5692	-2.71E-15	-1.05208	0	0	0.0274819	6.96264	-22.4317	1.25975	531.065	430.491	626.317	377.172	377.172	377.172	26.9058	-53.2464	22.896	215.654	424.669	319.544	139.772	139.772	139.772	-52.3659	8.59479	-33.0479	50.3478	-10.2376	-0.147056	1.52571	0.35525	2.76406	-318.604	-20.7139	23.6301	0	0	1.39185
2192	0	20.9051	0	0	27.097	5.5392	-38.4302	-0.159164	-0.0624897	0.120062	-14.9294	-1.52E-15	0.381262	0	0	0.0235436	6.60976	-24.2271	1.9033	540.01	429.495	631.64	376.368	376.368	376.368	26.5567	-56.7967	24.0757	237.729	422.37	310.421	139.771	139.772	139.772	-56.0251	8.66046	-33.3603	52.2235	-10.4633	-0.335769	1.32796	0.32845	2.6464	-232.123	2.15593	13.0964	0	0	0.820499
2193	0	21.7005	0	0	27.9021	5.38582	-37.8014	-0.188286	-0.0521298	0.120046	-16.5202	2.45E-15	1.50453	0	0	0.0204321	6.11711	-25.8282	2.66598	548.191	428.23	637.598	375.854	375.854	375.854	26.2696	-60.4223	25.2094	260.698	420.276	301.084	139.772	139.772	139.772	-59.8081	8.59085	-33.7282	53.668	-10.2875	-0.633588	1.01808	0.304752	2.48135	-131.161	23.3876	2.2077	0	0	0.329847
2194	0	22.3771	0	0	28.5707	5.25267	-37.2465	-0.218849	-0.0428315	0.119979	-18.1637	1.22E-15	2.31855	0	0	0.0176743	5.5263	-27.2063	3.41755	555.396	426.72	643.97	375.516	375.516	375.516	26.0539	-64.115	26.3124	284.546	418.447	291.724	139.772	139.772	139.772	-63.7083	8.39062	-34.1562	54.728	-9.70635	-0.992314	0.64204	0.292917	2.29854	-19.7392	41.8901	-9.27626	0	0	-0.0405862
2195	0	22.9442	0	0	29.114	5.13586	-36.7528	-0.249627	-0.0334723	0.117529	-19.7197	6.34E-16	2.87689	0	0	0.0148421	4.88739	-28.3398	4.0144	561.42	424.984	650.501	375.259	375.259	375.259	25.9119	-67.8648	27.3963	309.243	416.935	282.537	139.772	139.772	139.771	-67.7179	8.0638	-34.641	55.4703	-8.74857	-1.33525	0.262409	0.293349	2.11975	94.9258	57.9315	-21.6477	0	0	-0.275908
2196	0	23.4069	0	0	29.5373	5.03266	-36.3111	-0.27996	-0.0226405	0.110324	-21.1117	-2.62E-15	3.29135	0	0	0.0116074	4.25132	-29.2132	4.32431	566.081	423.041	656.921	375.01	375.01	375.01	25.8359	-71.6583	28.4689	334.731	415.779	273.719	139.772	139.772	139.772	-71.8245	7.61792	-35.17	55.963	-7.47129	-1.56814	-0.0494129	0.304524	1.95892	203.256	73.3771	-34.8779	0	0	-0.385345
2197	0	23.7647	0	0	29.8418	4.9422	-35.9198	-0.309366	-0.00907224	0.0965151	-22.307	-5.41E-15	3.70767	0	0	0.00777509	3.66201	-29.8153	4.25132	569.254	420.917	662.984	374.716	374.716	374.716	25.807	-75.4783	29.5352	360.908	415.003	265.464	139.772	139.772	139.772	-76.0087	7.06818	-35.7217	56.2558	-5.95377	-1.59894	-0.237771	0.327735	1.8239	296.924	90.7204	-48.2712	0	0	-0.39096
2198	0	24.0148	0	0	30.0276	4.86526	-35.5837	-0.337575	0.00850019	0.0746806	-23.315	3.13E-15	4.30894	0	0	0.00332399	3.14884	-30.1373	3.75381	570.88	418.657	668.483	374.337	374.337	374.337	25.7951	-79.3039	30.5973	387.618	414.614	257.956	139.772	139.772	139.772	-80.2422	6.4394	-36.2677	56.3652	-4.28735	-1.36178	-0.283464	0.368175	1.72341	372.543	111.611	-60.4561	0	0	-0.312133
2199	0	24.1548	0	0	30.097	4.80356	-35.3122	-0.364609	0.0311799	0.0435401	-24.1797	4.31E-15	5.28108	0	0	-0.0015067	2.72134	-30.1722	2.85029	570.983	416.326	673.275	373.85	373.85	373.85	25.7636	-83.1115	31.653	414.648	414.605	251.358	139.771	139.772	139.772	-84.4883	5.76468	-36.7765	56.2733	-2.56267	-0.837359	-0.215306	0.428856	1.66993	434.21	134.801	-69.502	0	0	-0.154828
2200	0	24.1867	0	0	30.0581	4.75927	-35.1161	-0.390541	0.0596778	0.00230461	-24.943	6.53E-15	6.76372	0	0	-0.00615958	2.36867	-29.9178	1.61057	569.668	414.007	677.288	373.251	373.251	373.251	25.6754	-86.8753	32.6962	441.715	414.955	245.809	139.772	139.772	139.772	-88.7037	5.08114	-37.2192	55.9416	-0.858241	-0.0614682	-0.10203	0.50222	1.66717	491.743	155.782	-73.784	0	0	0.0904426
2201	0	24.1207	0	0	29.9286	4.73451	-35.0061	-0.414967	0.0937649	-0.0486523	-25.5875	9.05E-15	8.78053	0	0	-0.00978327	2.06521	-29.3824	0.13534	567.105	411.79	680.515	372.571	372.571	372.571	25.5008	-90.5674	33.7171	468.468	415.635	241.41	139.772	139.772	139.772	-92.8415	4.42435	-37.5749	55.3352	0.763584	0.885755	-0.00963836	0.567205	1.70277	552.569	168.032	-72.651	0	0	0.438395
2202	0	23.9769	0	0	29.7366	4.73048	-34.9882	-0.436786	0.132304	-0.107705	-26.0091	-1.27E-14	11.2255	0	0	-0.0114959	1.78051	-28.5899	-1.46548	563.52	409.758	682.997	371.878	371.878	371.878	25.2235	-94.1575	34.7025	494.491	416.607	238.212	139.772	139.772	139.772	-96.8542	3.82236	-37.833	54.4441	2.25451	1.9022	0.0234908	0.593854	1.75329	618.457	165.417	-66.8235	0	0	0.887362
2203	0	23.785	0	0	29.5177	4.74615	-35.0579	-0.454102	0.173316	-0.172306	-26.0161	4.06E-15	13.8757	0	0	-0.0108448	1.48965	-27.5837	-3.08845	559.185	407.979	684.811	371.269	371.269	371.269	24.8427	-97.6117	35.6356	519.323	417.83	236.205	139.772	139.772	139.772	-100.694	3.29174	-37.9923	53.2943	3.57525	2.88832	-0.0122044	0.556397	1.78771	686.902	144.46	-57.9716	0	0	1.40049
2204	0	23.5799	0	0	29.3086	4.77709	-35.1951	-0.464818	0.214177	-0.239647	-25.3937	1.15E-14	16.4366	0	0	-0.0082522	1.18065	-26.426	-4.646	554.41	406.501	686.051	370.853	370.853	370.853	24.3726	-100.889	36.4934	542.484	419.255	235.303	139.772	139.771	139.772	-104.313	2.83653	-38.0569	51.946	4.69291	3.76747	-0.106584	0.441242	1.78306	754.62	104.721	-48.0048	0	0	1.90768
2205	0	23.3955	0	0	29.1379	4.8152	-35.3635	-0.467432	0.252781	-0.30689	-23.9941	8.12E-15	18.6686	0	0	-0.00505085	0.857375	-25.1937	-6.07058	549.522	405.34	686.814	370.721	370.721	370.721	23.8384	-103.94	37.2457	563.504	420.828	235.339	139.772	139.772	139.772	-107.655	2.45098	-38.0308	50.4843	5.58136	4.49881	-0.247358	0.250985	1.72435	821.606	48.7181	-38.6248	0	0	2.32837
2206	0	23.2564	0	0	29.0188	4.8498	-35.5159	-0.46161	0.28729	-0.371171	-21.806	1.22E-14	20.4139	0	0	-0.00292175	0.538022	-23.971	-7.31667	544.845	404.485	687.187	370.927	370.927	370.927	23.2714	-106.705	37.8537	581.954	422.488	236.073	139.771	139.772	139.772	-110.657	2.12434	-37.9142	49.0048	6.22329	5.08145	-0.418832	0.00784226	1.61489	888.966	-19.1985	-30.6018	0	0	2.58822
2207	0	23.1735	0	0	28.9469	4.87002	-35.6046	-0.448136	0.316284	-0.429634	-18.9658	-1.62E-14	21.6325	0	0	-0.00307661	0.249136	-22.8398	-8.35992	540.668	403.896	687.24	371.475	371.475	371.475	22.7035	-109.115	38.2732	597.475	424.169	237.206	139.772	139.772	139.772	-113.246	1.84551	-37.7016	47.6009	6.61144	5.5462	-0.598676	-0.245402	1.4689	956.212	-92.7624	-23.9108	0	0	2.63079
2208	0	23.1425	0	0	28.9023	4.86748	-35.5935	-0.428364	0.337823	-0.478708	-15.716	0	22.3365	0	0	-0.00569607	0.0160633	-21.8705	-9.19165	537.225	403.511	687.021	372.322	372.322	372.322	22.1641	-111.103	38.4596	609.785	425.806	238.411	139.772	139.772	139.772	-115.346	1.60603	-37.3844	46.3532	6.74944	5.93471	-0.751539	-0.45274	1.30996	1017.21	-164.155	-18.0219	0	0	2.42709
2209	0	23.1454	0	0	28.8555	4.83821	-35.4649	-0.404374	0.350095	-0.515372	-12.4038	5.41E-15	22.6059	0	0	-0.00992815	-0.147694	-21.1119	-9.80839	534.674	403.26	686.563	373.387	373.387	373.387	21.678	-112.603	38.3766	618.693	427.342	239.363	139.772	139.772	139.771	-116.887	1.40091	-36.9553	45.3204	6.65209	6.27171	-0.8463	-0.567533	1.16177	1064.05	-226.133	-12.2677	0	0	2.00458
2210	0	23.1553	0	0	28.7739	4.78341	-35.2231	-0.378302	0.351096	-0.537019	-9.41845	-4.06E-15	22.5117	0	0	-0.0143429	-0.2474	-20.5858	-10.201	533.094	403.072	685.886	374.574	374.574	374.574	21.2644	-113.557	38.0046	624.101	428.732	239.773	139.772	139.772	139.772	-117.811	1.22841	-36.4143	44.5327	6.34566	6.54363	-0.870653	-0.569218	1.04379	1089.92	-273.006	-6.00761	0	0	1.45123
2211	0	23.1414	0	0	28.6296	4.7093	-34.8937	-0.352688	0.339706	-0.542165	-7.19657	-2.71E-15	22.1244	0	0	-0.017588	-0.306856	-20.2851	-10.3501	532.485	402.894	685.001	375.78	375.78	375.78	20.9362	-113.924	37.3492	625.994	429.941	239.423	139.772	139.772	139.772	-118.077	1.09011	-35.7739	43.987	5.86828	6.69527	-0.836724	-0.47015	0.968295	1091.64	-301.224	1.28273	0	0	0.892317
2212	0	23.0756	0	0	28.4058	4.62635	-34.5219	-0.329799	0.315674	-0.529417	-6.14639	4.06E-15	21.4527	0	0	-0.0188917	-0.361354	-20.1782	-10.2306	532.771	402.703	683.906	376.909	376.909	376.909	20.6978	-113.686	36.4469	624.438	430.946	238.182	139.772	139.771	139.772	-117.678	0.991538	-35.0617	43.6473	5.26904	6.64651	-0.770786	-0.303216	0.943647	1067.26	-307.913	9.76212	0	0	0.446855
2213	0	22.9394	0	0	28.1029	4.54774	-34.1663	-0.311648	0.27984	-0.497512	-6.59473	-4.06E-15	20.4299	0	0	-0.0182011	-0.447304	-20.2167	-9.82227	533.809	402.511	682.595	377.874	377.874	377.874	20.5457	-112.853	35.3637	619.569	431.734	236.027	139.772	139.772	139.772	-116.638	0.942061	-34.319	43.4526	4.60582	6.31959	-0.692264	-0.106792	0.976038	1012.46	-291.461	19.0238	0	0	0.188452
2214	0	22.7326	0	0	27.7433	4.48677	-33.8884	-0.299618	0.234163	-0.44561	-8.67891	4.06E-15	18.9325	0	0	-0.0158449	-0.593354	-20.3463	-9.12127	535.407	402.367	681.058	378.599	378.599	378.599	20.4693	-111.476	34.187	611.598	432.302	233.048	139.771	139.772	139.772	-115.023	0.95275	-33.5952	43.3313	3.94233	5.66311	-0.608777	0.0870955	1.06748	922.232	-252.603	27.9045	0	0	0.122591
2215	0	22.4811	0	0	27.3754	4.45392	-33.738	-0.293737	0.181613	-0.374061	-12.2148	0	16.8339	0	0	-0.0118642	-0.815731	-20.5166	-8.14631	537.35	402.337	679.298	379.025	379.025	379.025	20.4529	-109.65	33.0127	600.816	432.653	229.445	139.772	139.772	139.772	-112.946	1.03318	-32.9386	43.2178	3.34359	4.66476	-0.521945	0.253095	1.20668	794.713	-196.216	34.6962	0	0	0.184331
2216	0	22.2401	0	0	27.0749	4.45454	-33.7408	-0.292629	0.126639	-0.28718	-16.6687	-5.41E-15	14.1304	0	0	-0.00561231	-1.11747	-20.6887	-6.9406	539.42	402.49	677.333	379.114	379.114	379.114	20.477	-107.52	31.9317	587.603	432.807	225.508	139.772	139.772	139.772	-110.565	1.18902	-32.3879	43.0673	2.86873	3.35402	-0.445253	0.37121	1.37052	640.033	-132.24	37.8502	0	0	0.27177
2217	0	22.0865	0	0	26.9354	4.48818	-33.8949	-0.292576	0.0743665	-0.193738	-21.1649	-6.09E-15	10.9761	0	0	0.00385212	-1.49061	-20.8381	-5.5699	541.412	402.879	675.193	378.856	378.856	378.856	20.5189	-105.265	31.0193	572.419	432.795	221.575	139.772	139.771	139.772	-108.07	1.42199	-31.9669	42.8641	2.56305	1.7972	-0.400085	0.424352	1.52478	478.901	-73.5593	36.7701	0	0	0.303533
2218	0	22.0987	0	0	27.0473	4.54983	-34.1758	-0.287581	0.0301541	-0.106329	-24.6463	1.35E-15	7.70259	0	0	0.0164087	-1.91915	-20.954	-4.11741	543.137	403.522	672.906	378.274	378.274	378.274	20.556	-103.068	30.3284	555.777	432.66	217.96	139.772	139.772	139.772	-105.649	1.73069	-31.6836	42.6228	2.45074	0.0882997	-0.414987	0.399176	1.63447	340.019	-31.8306	32.1163	0	0	0.263372
2219	0	22.33	0	0	27.4706	4.63236	-34.5489	-0.273543	-0.00263823	-0.035269	-26.3519	2.03E-15	4.65566	0	0	0.0298272	-2.38138	-21.0342	-2.67628	544.419	404.404	670.483	377.413	377.413	377.414	20.5696	-101.077	29.8848	538.18	432.453	214.893	139.772	139.772	139.772	-103.454	2.11111	-31.5329	42.3816	2.53092	-1.66188	-0.50825	0.297985	1.67928	247.324	-10.9852	25.1562	0	0	0.187863
2220	0	22.7952	0	0	28.22	4.72863	-34.9799	-0.251197	-0.0234256	0.0149415	-26.1439	3.72E-15	2.08875	0	0	0.0406601	-2.85118	-21.0782	-1.3419	545.086	405.474	667.902	376.336	376.336	376.336	20.5471	-99.3881	29.6865	520.067	432.22	212.476	139.772	139.772	139.772	-101.577	2.55609	-31.4994	42.1913	2.77954	-3.33525	-0.674496	0.14001	1.66591	210.863	-7.19214	17.1645	0	0	0.114993
2221	0	23.4728	0	0	29.2678	4.83246	-35.4396	-0.223568	-0.0335717	0.0451198	-24.3347	3.05E-15	0.148931	0	0	0.0462409	-3.29942	-21.082	-0.204583	544.963	406.66	665.108	375.104	375.104	375.104	20.4804	-98.0375	29.7079	501.771	431.998	210.697	139.772	139.772	139.772	-100.054	3.05522	-31.5589	42.1019	3.15799	-4.81451	-0.881132	-0.0474854	1.61935	224.801	-12.7898	9.03793	0	0	0.0504379
2222	0	24.3144	0	0	30.5535	4.93919	-35.9067	-0.19477	-0.0356655	0.0588516	-21.5195	3.00E-15	-1.13775	0	0	0.0460806	-3.69577	-21.0349	0.658573	543.872	407.881	662.03	373.768	373.768	373.768	20.3651	-97.0149	29.9067	483.512	431.817	209.459	139.772	139.772	139.772	-98.8694	3.59562	-31.6826	42.1503	3.62344	-5.99168	-1.06969	-0.241598	1.57022	270.044	-22.1067	1.58104	0	0	-0.0198556
2223	0	25.2569	0	0	31.9975	5.04575	-36.3674	-0.169813	-0.0332768	0.060885	-18.44	3.66E-15	-1.88925	0	0	0.0418363	-4.01153	-20.9179	1.19486	541.651	409.059	658.604	372.36	372.36	372.36	20.2017	-96.2756	30.2336	465.408	431.697	208.625	139.772	139.772	139.772	-97.9767	4.16316	-31.8421	42.3499	4.13624	-6.78125	-1.16645	-0.423477	1.55268	319.66	-32.7565	-4.42535	0	0	-0.096238
2224	0	26.2381	0	0	33.519	5.14993	-36.8126	-0.151483	-0.0299791	0.0559981	-15.6451	-2.59E-15	-2.30759	0	0	0.0357856	-4.22441	-20.706	1.38994	538.184	410.135	654.798	370.895	370.895	370.895	19.9957	-95.7594	30.6407	447.503	431.646	208.055	139.772	139.772	139.772	-97.3132	4.74359	-32.0141	42.6822	4.66403	-7.14041	-1.10824	-0.575889	1.59611	347.575	-45.1097	-8.23818	0	0	-0.148578
2225	0	27.208	0	0	35.0477	5.24916	-37.2317	-0.140058	-0.0278836	0.0481372	-13.4051	-2.95E-15	-2.561	0	0	0.0297025	-4.32483	-20.3698	1.27851	533.424	411.071	650.637	369.388	369.388	369.388	19.7577	-95.4049	31.0862	429.791	431.664	207.636	139.772	139.772	139.772	-96.817	5.32173	-32.1817	43.0938	5.18252	-7.08998	-0.87389	-0.678575	1.72219	338.4	-59.6046	-9.51301	0	0	-0.14042
2226	0	28.1316	0	0	36.5263	5.3398	-37.6105	-0.135282	-0.0275717	0.0395327	-11.8305	3.73E-15	-2.74976	0	0	0.0246186	-4.32103	-19.8808	0.942411	527.416	411.848	646.213	367.869	367.869	367.869	19.5047	-95.1571	31.5333	412.245	431.742	207.288	139.772	139.771	139.772	-96.4345	5.87893	-32.3344	43.5019	5.67302	-6.72266	-0.521121	-0.715166	1.9318	297.548	-76.2543	-8.28513	0	0	-0.0705973
2227	0	28.9884	0	0	37.9116	5.41769	-37.9329	-0.136402	-0.0282771	0.0312064	-10.8835	-6.66E-16	-2.88817	0	0	0.0207904	-4.23929	-19.2167	0.488681	520.275	412.452	641.678	366.398	366.398	366.398	19.2579	-94.9709	31.9497	394.83	431.864	206.973	139.772	139.771	139.772	-96.1246	6.39284	-32.4665	43.8102	6.11513	-6.18291	-0.16137	-0.673318	2.20726	246.115	-92.1947	-5.31246	0	0	0.0208598
2228	0	29.7666	0	0	39.1716	5.47967	-38.1874	-0.14274	-0.0289712	0.0238172	-10.4597	-2.42E-15	-2.96082	0	0	0.0179922	-4.11922	-18.3675	0.016289	512.148	412.869	637.213	365.071	365.071	365.071	19.0392	-94.8115	32.308	377.511	432.015	206.682	139.772	139.772	139.772	-95.8566	6.84075	-32.5747	43.9296	6.48305	-5.62587	0.1175	-0.553538	2.51742	202.919	-102.138	-1.93556	0	0	0.0969911
2229	0	30.458	0	0	40.2828	5.5247	-38.3712	-0.153891	-0.0290774	0.0180931	-10.4493	-1.68E-15	-2.96447	0	0	0.0157984	-4.00626	-17.3368	-0.408053	503.182	413.086	632.999	364.008	364.008	364.008	18.8665	-94.651	32.5866	360.248	432.184	206.435	139.772	139.772	139.772	-95.606	7.20443	-32.6571	43.7953	6.75222	-5.17748	0.283129	-0.385163	2.80976	176.879	-102.118	0.49705	0	0	0.155023
2230	0	31.0541	0	0	41.2273	5.55397	-38.4902	-0.168906	-0.0289757	0.0150032	-10.7136	3.60E-15	-2.94502	0	0	0.0136939	-3.94181	-16.1388	-0.754533	493.493	413.1	629.195	363.317	363.317	363.317	18.7518	-94.4644	32.77	343.01	432.367	206.275	139.772	139.772	139.772	-95.3493	7.47345	-32.7116	43.371	6.91074	-4.90879	0.371359	-0.22954	3.01889	162.297	-93.3796	1.3605	0	0	0.210253
2231	0	31.5454	0	0	41.9895	5.56952	-38.5532	-0.186724	-0.0297666	0.0153173	-11.1366	-7.08E-16	-2.98607	0	0	0.0112981	-3.952	-14.7923	-1.01565	483.183	412.923	625.919	363.058	363.058	363.058	18.7018	-94.2264	32.8472	325.77	432.565	206.26	139.772	139.772	139.771	-95.0609	7.64394	-32.736	42.6422	6.96399	-4.82965	0.449354	-0.154373	3.09308	146.083	-81.9327	0.967293	0	0	0.256744
2232	0	31.9232	0	0	42.5533	5.57239	-38.5648	-0.206045	-0.0319212	0.0189381	-11.6166	9.94E-16	-3.11818	0	0	0.00840533	-4.03886	-13.3147	-1.18558	472.354	412.586	623.243	363.212	363.212	363.212	18.7222	-93.9095	32.8075	308.518	432.788	206.465	139.772	139.772	139.772	-94.7124	7.71424	-32.7276	41.6031	6.92619	-4.9012	0.551145	-0.174418	3.04465	121.36	-70.854	0.000253282	0	0	0.269558
2233	0	32.1804	0	0	42.902	5.56208	-38.5231	-0.225631	-0.035137	0.0248315	-12.0788	5.92E-16	-3.31262	0	0	0.00496103	-4.18065	-11.7201	-1.25166	461.122	412.132	621.198	363.696	363.696	363.696	18.8186	-93.4836	32.6395	291.259	433.046	206.972	139.772	139.772	139.772	-94.2729	7.68235	-32.6837	40.2532	6.80759	-5.06191	0.663684	-0.253001	2.93237	90.2484	-60.175	-0.831906	0	0	0.236004
2234	0	32.3102	0	0	43.0195	5.53741	-38.4229	-0.244054	-0.0385913	0.0317755	-12.4484	1.45E-15	-3.50169	0	0	0.000996506	-4.34146	-10.0222	-1.20101	449.613	411.611	619.787	364.399	364.399	364.399	18.9956	-92.9176	32.3322	274.015	433.352	207.865	139.772	139.772	139.772	-93.7101	7.54731	-32.6018	38.6036	6.60842	-5.2547	0.755768	-0.335964	2.81744	57.9319	-48.976	-1.19581	0	0	0.164226
2235	0	32.3048	0	0	42.893	5.49791	-38.262	-0.259828	-0.0417424	0.0387497	-12.6534	6.89E-15	-3.63662	0	0	-0.00336937	-4.48383	-8.23821	-1.03243	437.961	411.07	618.995	365.226	365.226	365.226	19.2543	-92.1807	31.8787	256.819	433.715	209.223	139.772	139.772	139.772	-92.9914	7.31244	-32.4806	36.6886	6.32548	-5.44038	0.809772	-0.385683	2.73686	26.4607	-37.7544	-0.969416	0	0	0.0650336
2236	0	32.1542	0	0	42.5143	5.44464	-38.0438	-0.271558	-0.0444279	0.045232	-12.6318	5.15E-15	-3.69578	0	0	-0.00791413	-4.57837	-6.39136	-0.763597	426.294	410.546	618.808	366.111	366.111	366.111	19.5898	-91.2444	31.2779	239.708	434.143	211.11	139.772	139.772	139.772	-92.0848	6.9876	-32.3199	34.5694	5.9631	-5.59694	0.823317	-0.389589	2.69656	-4.60069	-27.5746	-0.187324	0	0	-0.0546767
2237	0	31.8458	0	0	41.8798	5.38039	-37.7789	-0.278157	-0.0470656	0.0511807	-12.3408	-5.02E-15	-3.69941	0	0	-0.0123027	-4.60854	-4.51064	-0.430603	414.735	410.069	619.21	367.02	367.02	367.02	19.9907	-90.0832	30.5355	222.729	434.638	213.57	139.772	139.772	139.772	-90.9606	6.58945	-32.1205	32.3279	5.53935	-5.71214	0.813419	-0.356162	2.68077	-39.0974	-19.3706	1.11005	0	0	-0.201648
2238	0	31.3659	0	0	40.9899	5.30909	-37.4826	-0.279104	-0.0499645	0.0571621	-11.7693	4.11E-15	-3.66106	0	0	-0.0161621	-4.57014	-2.62838	-0.0803562	403.401	409.66	620.189	367.941	367.941	367.941	20.441	-88.6767	29.6624	205.934	435.197	216.622	139.772	139.772	139.772	-89.5928	6.13904	-31.8844	30.052	5.08396	-5.77574	0.805841	-0.308918	2.66378	-81.9615	-13.8376	2.70137	0	0	-0.38781
2239	0	30.701	0	0	39.8473	5.23507	-37.1725	-0.274501	-0.0536576	0.0638804	-10.9358	4.97E-15	-3.61401	0	0	-0.0191332	-4.46686	-0.776313	0.240919	392.406	409.333	621.718	368.874	368.874	368.874	20.9231	-87.0093	28.673	189.386	435.812	220.256	139.772	139.772	139.772	-87.961	5.65793	-31.6149	27.8185	4.62777	-5.77597	0.824124	-0.269009	2.62716	-137.428	-11.2204	4.43109	0	0	-0.61895
2240	0	29.8382	0	0	38.4553	5.16235	-36.8653	-0.264992	-0.0582682	0.071765	-9.88224	4.27E-15	-3.57321	0	0	-0.0209584	-4.30455	1.01761	0.497243	381.864	409.102	623.759	369.834	369.834	369.834	21.4219	-85.0702	27.5828	173.156	436.471	224.438	139.772	139.772	139.772	-86.0506	5.16459	-31.317	25.6803	4.1891	-5.70287	0.870147	-0.245147	2.56255	-204.637	-10.7431	6.04118	0	0	-0.874762
2241	0	28.7661	0	0	36.8159	5.09438	-36.5758	-0.252106	-0.0634965	0.0805066	-8.70746	-9.30E-16	-3.538	0	0	-0.0216339	-4.08713	2.7303	0.666009	371.881	408.979	626.245	370.847	370.847	370.847	21.9258	-82.8521	26.4065	157.324	437.159	229.103	139.772	139.772	139.772	-83.8521	4.67303	-30.9974	23.6635	3.76444	-5.55532	0.932602	-0.228254	2.47008	-279.551	-10.9315	7.40868	0	0	-1.12399
2242	0	27.4738	0	0	34.9294	5.03418	-36.3177	-0.237608	-0.0686862	0.0894677	-7.53578	-2.54E-16	-3.49639	0	0	-0.0214133	-3.81639	4.3423	0.736367	362.556	408.98	629.09	371.956	371.956	371.956	22.4262	-80.3504	25.1577	141.974	437.863	234.171	139.772	139.772	139.772	-81.3597	4.19309	-30.6635	21.7751	3.33063	-5.34679	1.00343	-0.193612	2.35344	-358.841	-9.0334	8.37513	0	0	-1.34294
2243	0	25.952	0	0	32.7948	4.98436	-36.1026	-0.223307	-0.073001	0.0975572	-6.51954	-3.64E-15	-3.4277	0	0	-0.0208525	-3.49569	5.83565	0.707812	353.978	409.125	632.193	373.205	373.205	373.205	22.9178	-77.5623	23.8472	127.188	438.569	239.544	139.772	139.772	139.771	-78.571	3.73042	-30.3225	20.0149	2.85957	-5.10488	1.08776	-0.115272	2.21666	-441.821	-2.55107	8.90033	0	0	-1.51996
2244	0	24.1953	0	0	30.4115	4.94657	-35.9387	-0.210933	-0.0754212	0.103546	-5.84205	2.37E-15	-3.2838	0	0	-0.0208894	-3.1347	7.19197	0.591588	346.242	409.431	635.441	374.629	374.629	374.629	23.3965	-74.4876	22.4816	113.037	439.266	245.122	139.772	139.771	139.772	-75.4867	3.28585	-29.9796	18.3858	2.3392	-4.86438	1.19292	0.0125711	2.06006	-527.527	9.04196	8.91967	0	0	-1.64145
2245	0	22.2058	0	0	27.7833	4.92075	-35.8263	-0.202261	-0.074715	0.105874	-5.72658	1.52E-15	-2.96846	0	0	-0.0229543	-2.75079	8.39144	0.412218	339.453	409.908	638.717	376.246	376.246	376.246	23.8575	-71.1313	21.0617	99.5788	439.945	250.813	139.771	139.772	139.772	-72.114	2.85511	-29.6361	16.9001	1.78732	-4.65761	1.31839	0.167602	1.8829	-612.124	23.3264	8.43748	0	0	-1.68725
2246	0	19.9988	0	0	24.925	4.90447	-35.7553	-0.198931	-0.0696792	0.102988	-6.41015	1.18E-15	-2.34682	0	0	-0.0288423	-2.36574	9.41282	0.206751	333.731	410.56	641.892	378.053	378.053	378.053	24.2928	-67.5079	19.5847	86.8534	440.605	256.542	139.772	139.771	139.772	-68.4701	2.43012	-29.2883	15.5806	1.24966	-4.5096	1.4584	0.31013	1.68651	-689.638	36.3371	7.49389	0	0	-1.63877
2247	0	17.608	0	0	21.8714	4.89288	-35.7047	-0.201975	-0.0594992	0.0936946	-8.08059	-2.37E-15	-1.28165	0	0	-0.04015	-1.99931	10.235	0.0221723	329.206	411.376	644.827	380.039	380.039	380.039	24.6878	-63.6479	18.0488	74.882	441.245	262.27	139.772	139.771	139.772	-64.5881	2.00237	-28.9278	14.4555	0.782204	-4.44068	1.60216	0.407041	1.47887	-753.128	45.2499	6.21579	0	0	-1.48511
2248	0	15.0911	0	0	18.6865	4.87976	-35.6473	-0.211452	-0.0441822	0.0776324	-10.8085	-3.38E-15	0.308262	0	0	-0.0572903	-1.6638	10.8397	-0.0887771	326.004	412.337	647.371	382.194	382.194	382.194	25.0222	-59.6039	16.4612	63.6724	441.876	267.998	139.772	139.772	139.772	-60.5229	1.56739	-28.5443	13.5493	0.430314	-4.47028	1.72823	0.440411	1.27012	-794.848	48.6084	4.88154	0	0	-1.22912
2249	0	12.5306	0	0	15.4678	4.85986	-35.56	-0.226183	-0.0250062	0.0559384	-14.4835	1.44E-15	2.38377	0	0	-0.0782925	-1.36162	11.2145	-0.0747735	324.229	413.417	649.372	384.513	384.513	384.513	25.2744	-55.454	14.8451	53.2272	442.511	273.778	139.772	139.772	139.772	-56.3532	1.12872	-28.1313	12.8773	0.216727	-4.61575	1.80848	0.411596	1.07003	-808.597	46.6164	3.91348	0	0	-0.895415
2250	0	10.0308	0	0	12.344	4.8319	-35.4372	-0.24405	-0.00475474	0.0316067	-18.8064	-6.77E-16	4.74748	0	0	-0.0982902	-1.08639	11.3545	0.104976	323.94	414.593	650.694	386.994	386.994	386.994	25.4308	-51.2999	13.2424	43.5564	443.173	279.703	139.772	139.772	139.772	-52.1803	0.698627	-27.6924	12.443	0.14083	-4.88845	1.82484	0.335791	0.888342	-794.207	40.3769	3.90948	0	0	-0.53038
2251	0	7.70947	0	0	9.4608	4.80091	-35.3005	-0.262378	0.0128137	0.00902615	-23.3201	4.06E-15	7.07287	0	0	-0.110465	-0.826391	11.2636	0.473073	325.141	415.849	651.225	389.628	389.628	389.628	25.4955	-47.2575	11.7095	34.691	443.891	285.887	139.772	139.771	139.772	-48.1195	0.294935	-27.2472	12.2388	0.184786	-5.29119	1.77361	0.232015	0.73064	-757.483	30.9012	5.52647	0	0	-0.18338
2252	0	5.68329	0	0	6.96091	4.77855	-35.2016	-0.278722	0.0235777	-0.0071576	-27.5116	5.41E-15	8.94664	0	0	-0.108718	-0.568214	10.9544	1.02985	327.777	417.183	650.899	392.395	392.395	392.395	25.4969	-43.4439	10.3063	26.6932	444.691	292.443	139.772	139.772	139.772	-44.2875	-0.0640801	-26.832	12.2477	0.320903	-5.81652	1.6689	0.117473	0.598213	-709.436	18.206	9.46756	0	0	0.11197
2253	0	4.05144	0	0	4.9609	4.78106	-35.2127	-0.291653	0.0247594	-0.0133906	-30.9454	2.03E-15	9.99284	0	0	-0.0908729	-0.299704	10.4468	1.75424	331.736	418.603	649.697	395.251	395.251	395.251	25.4852	-39.9607	9.08609	19.658	445.595	299.441	139.772	139.772	139.772	-40.7865	-0.363036	-26.497	12.4449	0.517919	-6.44576	1.53393	0.00598492	0.491211	-661.841	2.31912	15.987	0	0	0.346621
2254	0	2.88181	0	0	3.53659	4.82568	-35.4097	-0.300666	0.0153455	-0.00803609	-33.3391	-5.41E-15	9.91936	0	0	-0.0601456	-0.0114562	9.76604	2.60829	336.869	420.128	647.646	398.129	398.129	398.129	25.5222	-36.8841	8.08933	13.7073	446.609	306.893	139.772	139.772	139.772	-37.6931	-0.588958	-26.2974	12.8001	0.744247	-7.1484	1.39052	-0.0923543	0.410396	-623.794	-16.6049	24.7912	0	0	0.529795
2255	0	2.20325	0	0	2.71863	4.9267	-35.8523	-0.305638	-0.00398683	0.00827657	-34.5806	-2.71E-15	8.55462	0	0	-0.0241709	0.302272	8.94021	3.5432	343.004	421.778	644.821	400.934	400.934	400.934	25.6663	-34.2609	7.34366	8.97719	447.716	314.732	139.772	139.772	139.772	-35.0528	-0.728309	-26.2822	13.28	0.969042	-7.88388	1.24797	-0.160336	0.360045	-598.652	-35.9648	35.0076	0	0	0.67453
2256	0	2.00439	0	0	2.49589	5.09229	-36.5669	-0.306344	-0.031413	0.0332416	-34.7062	-5.41E-15	5.87569	0	0	0.00791172	0.642078	7.9971	4.50379	349.963	423.571	641.334	403.548	403.548	403.548	25.9566	-32.1104	6.86589	5.60425	448.875	322.82	139.772	139.772	139.772	-32.8813	-0.764639	-26.4813	13.8542	1.16521	-8.605	1.10636	-0.191959	0.344864	-585.665	-53.7473	45.4737	0	0	0.792649
2257	0	2.23799	0	0	2.82279	5.32239	-37.5381	-0.302325	-0.0639272	0.0637488	-33.8625	1.35E-15	2.0747	0	0	0.0290866	1.00343	6.96108	5.43127	357.573	425.516	637.333	405.834	405.834	405.834	26.4021	-30.4291	6.66356	3.71181	450.017	330.953	139.772	139.772	139.772	-31.1688	-0.678979	-26.896	14.502	1.31135	-9.26133	0.962532	-0.192919	0.36708	-581.893	-68.1206	54.7679	0	0	0.895657
2258	0	2.83016	0	0	3.62775	5.60782	-38.708	-0.293231	-0.0978641	0.0964911	-32.2774	-1.35E-15	-2.44918	0	0	0.0371272	1.37861	5.85057	6.2651	365.679	427.612	632.992	407.644	407.644	407.644	26.9775	-29.1968	6.73499	3.39983	451.06	338.884	139.772	139.772	139.772	-29.8865	-0.453018	-27.4951	15.219	1.39144	-9.80125	0.812901	-0.178624	0.422627	-583.498	-77.8917	61.6227	0	0	0.997942
2259	0	3.69342	0	0	4.82281	5.93083	-39.9864	-0.279033	-0.129704	0.128596	-30.2109	0	-7.17136	0	0	0.0349055	1.76007	4.67642	6.94468	374.142	429.841	628.496	408.831	408.831	408.831	27.6279	-28.384	7.0688	4.73933	451.915	346.34	139.772	139.772	139.772	-28.9956	-0.0734764	-28.2198	16.02	1.39272	-10.173	0.662678	-0.171541	0.502359	-588.464	-83.3239	65.3795	0	0	1.12029
2260	0	4.74098	0	0	6.31298	6.26677	-41.2662	-0.260311	-0.156598	0.15765	-27.9192	0	-11.5474	0	0	0.0283646	2.14464	3.44172	7.41289	382.855	432.175	624.03	409.268	409.268	409.268	28.2811	-27.9588	7.6445	7.77123	452.508	353.051	139.771	139.772	139.772	-28.4565	0.464211	-28.9952	16.9382	1.30114	-10.3262	0.526047	-0.194033	0.597087	-596.608	-86.1675	66.2036	0	0	1.28729
2261	0	5.8988	0	0	8.00495	6.58676	-42.4394	-0.23838	-0.177032	0.181769	-25.6284	5.41E-15	-15.1442	0	0	0.0234149	2.53737	2.14308	7.62213	391.739	434.575	619.757	408.87	408.87	408.87	28.8621	-27.8929	8.43433	12.5085	452.788	358.772	139.772	139.772	139.772	-28.2366	1.15388	-29.7446	18.0192	1.09669	-10.2148	0.421112	-0.25862	0.69862	-608.846	-89.2892	65.197	0	0	1.52205
2262	0	7.11282	0	0	9.81407	6.86111	-43.4109	-0.214745	-0.190472	0.199413	-23.4897	2.71E-15	-17.6829	0	0	0.023603	2.95327	0.772655	7.54128	400.748	436.999	615.808	407.61	407.61	407.61	29.3068	-28.1642	9.40591	18.9405	452.728	363.296	139.772	139.772	139.772	-28.3151	1.97858	-30.4031	19.3136	0.752351	-9.80181	0.36317	-0.3529	0.805772	-625.062	-93.8754	63.7795	0	0	1.83721
2263	0	8.34954	0	0	11.6675	7.06324	-44.1068	-0.190842	-0.197005	0.209728	-21.5802	-2.71E-15	-19.0475	0	0	0.029379	3.4149	-0.679751	7.16242	409.871	439.404	612.28	405.532	405.533	405.533	29.5706	-28.7564	10.5236	27.0369	452.33	366.475	139.772	139.772	139.772	-28.6825	2.91125	-30.9257	20.8715	0.238163	-9.06872	0.36237	-0.440485	0.93082	-643.65	-98.9183	63.0944	0	0	2.23034
2264	0	9.59145	0	0	13.5051	7.17389	-44.4809	-0.168131	-0.197001	0.212477	-19.94	5.41E-15	-19.2596	0	0	0.0387759	3.94551	-2.22463	6.50524	419.124	441.754	609.238	402.753	402.753	402.753	29.6319	-29.6558	11.7491	36.7501	451.61	368.22	139.772	139.772	139.772	-29.3368	3.9162	-31.2909	22.7358	-0.471624	-8.02952	0.418813	-0.475034	1.0908	-660.749	-102.041	63.5531	0	0	2.67699
2265	0	10.8309	0	0	15.2797	7.18444	-44.5162	-0.148003	-0.190824	0.207957	-18.5914	-2.71E-15	-18.4301	0	0	0.0487093	4.55974	-3.87114	5.61747	428.545	444.017	606.736	399.454	399.454	399.454	29.4913	-30.849	13.0421	48.0182	450.598	368.504	139.772	139.771	139.772	-30.2797	4.95181	-31.4986	24.9348	-1.39233	-6.74258	0.518485	-0.417227	1.30362	-669.688	-100.472	64.7369	0	0	3.12067
2266	0	12.0645	0	0	16.9586	7.09869	-44.2272	-0.131484	-0.1792	0.197192	-17.5346	1.35E-15	-16.7459	0	0	0.056225	5.25449	-5.62555	4.56914	438.177	446.161	604.829	395.859	395.859	395.859	29.1678	-32.3229	14.3636	60.7677	449.331	367.358	139.772	139.772	139.772	-31.5138	5.97476	-31.5662	27.4721	-2.52432	-5.30922	0.640208	-0.255223	1.57428	-663.912	-92.9637	65.7161	0	0	3.47934
2267	0	13.2885	0	0	18.5241	6.93199	-43.6568	-0.119145	-0.163382	0.181681	-16.7474	-1.35E-15	-14.4432	0	0	0.0594621	6.00434	-7.48945	3.44281	448.049	448.15	603.588	392.212	392.212	392.212	28.6935	-34.065	15.679	74.9156	447.853	364.864	139.772	139.772	139.772	-33.0403	6.94506	-31.5236	30.3173	-3.84913	-3.85222	0.768826	-0.020993	1.88817	-640.802	-81.9991	65.6469	0	0	3.67144
2268	0	14.4962	0	0	19.9714	6.70774	-42.8717	-0.111158	-0.145182	0.163248	-16.1905	-5.41E-15	-11.7818	0	0	0.0580714	6.76475	-9.45774	2.32424	458.162	449.944	603.105	388.735	388.735	388.735	28.1076	-36.0638	16.9625	90.3717	446.212	361.141	139.772	139.772	139.771	-34.8576	7.83077	-31.4077	33.402	-5.32477	-2.48027	0.908007	0.219612	2.21233	-604.458	-72.6664	64.2748	0	0	3.65947
2269	0	15.6769	0	0	21.3051	6.45244	-41.9523	-0.107326	-0.12666	0.144127	-15.8094	5.41E-15	-9.00863	0	0	0.0529857	7.48182	-11.517	1.29879	468.482	451.494	603.48	385.607	385.607	385.607	27.4526	-38.3081	18.1991	107.041	444.453	356.333	139.772	139.772	139.771	-36.9603	8.61042	-31.2585	36.6267	-6.8809	-1.26063	1.06909	0.400604	2.50737	-562.781	-68.628	61.9832	0	0	3.46774
2270	0	16.8173	0	0	22.5346	6.19069	-40.9807	-0.107379	-0.109502	0.126164	-15.5566	0	-6.31115	0	0	0.045785	8.1038	-13.6453	0.45072	478.95	452.753	604.812	382.944	382.944	382.944	26.7699	-40.7864	19.3845	124.83	442.625	350.594	139.772	139.772	139.772	-39.3382	9.27257	-31.1157	39.8769	-8.41915	-0.217639	1.2446	0.488641	2.74025	-520.147	-69.2554	59.5522	0	0	3.14745
2271	0	17.9024	0	0	23.6692	5.94206	-40.03	-0.111001	-0.0946271	0.111198	-15.3959	-3.38E-15	-3.79718	0	0	0.0379922	8.58899	-15.8133	-0.142264	489.485	453.68	607.179	380.801	380.801	380.801	26.099	-43.4849	20.5224	143.65	440.771	344.076	139.772	139.772	139.772	-41.9767	9.81302	-31.0163	43.0413	-9.82372	0.644835	1.39931	0.492865	2.89234	-474.793	-69.7018	57.4316	0	0	2.74514
2272	0	18.9175	0	0	24.7149	5.71981	-39.1566	-0.118009	-0.0823132	0.100475	-15.3186	-3.05E-15	-1.51716	0	0	0.0307202	8.90894	-17.9864	-0.422132	499.979	454.245	610.625	379.173	379.173	379.173	25.4756	-46.3864	21.622	163.422	438.934	336.924	139.772	139.772	139.772	-44.8566	10.2312	-30.9937	46.0239	-10.9824	1.31653	1.49291	0.445495	2.95432	-422.587	-65.0259	55.7068	0	0	2.29436
2273	0	19.8485	0	0	25.6728	5.531	-38.3968	-0.128144	-0.0723891	0.0949171	-15.331	0	0.50628	0	0	0.0245518	9.04914	-20.1261	-0.364413	510.297	454.435	615.144	378.012	378.012	378.012	24.9335	-49.4693	22.6948	184.08	437.157	329.271	139.772	139.772	139.772	-47.9552	10.5271	-31.0774	48.749	-11.8086	1.76977	1.50746	0.376793	2.92147	-362.22	-53.641	54.1259	0	0	1.82467
2274	0	20.6839	0	0	26.5392	5.37726	-37.766	-0.14092	-0.0644682	0.0943882	-15.439	-8.46E-16	2.24662	0	0	0.0196102	9.009	-22.1903	0.0156326	520.274	454.258	620.675	377.233	377.233	377.233	24.5044	-52.7082	23.7537	205.576	435.488	321.238	139.772	139.771	139.771	-51.2474	10.6985	-31.2934	51.1612	-12.2543	1.96964	1.43926	0.308894	2.79837	-293.058	-37.1752	52.1775	0	0	1.35174
2275	0	21.4146	0	0	27.3064	5.25597	-37.2604	-0.155851	-0.0578346	0.097627	-15.6527	-1.69E-16	3.67509	0	0	0.0157029	8.80099	-24.1338	0.663831	529.722	453.738	627.092	376.723	376.723	376.723	24.2186	-56.0751	24.8111	227.875	433.98	312.937	139.772	139.771	139.772	-54.7083	10.7392	-31.6637	53.2239	-12.3085	1.89506	1.28417	0.26094	2.60555	-212.668	-17.9558	48.8629	0	0	0.883053
2276	0	22.0354	0	0	27.9648	5.16175	-36.8628	-0.172785	-0.051507	0.102404	-15.9936	-1.86E-15	4.76281	0	0	0.0125025	8.44865	-25.9099	1.49174	538.433	452.904	634.21	376.348	376.349	376.348	24.1032	-59.5417	25.8793	250.953	432.689	304.478	139.772	139.772	139.772	-58.3157	10.6396	-32.2052	54.9195	-11.9874	1.55592	1.03825	0.240978	2.3719	-117.99	1.0665	42.9021	0	0	0.435559
2277	0	22.5447	0	0	28.5063	5.08797	-36.5485	-0.191835	-0.0443191	0.105748	-16.475	-2.88E-15	5.49262	0	0	0.00967076	7.98404	-27.4729	2.38418	546.186	451.788	641.79	375.979	375.979	375.979	24.1784	-63.0816	26.9707	274.786	431.67	295.971	139.772	139.771	139.772	-62.053	10.3882	-32.9267	56.2507	-11.3246	1.0012	0.709649	0.24734	2.13239	-7.723	17.6539	32.9661	0	0	0.0440545
2278	0	22.9452	0	0	28.9261	5.02825	-36.2921	-0.213195	-0.0350552	0.104834	-17.0878	-4.91E-15	5.8767	0	0	0.00694748	7.44489	-28.7823	3.21121	552.76	450.409	649.551	375.508	375.507	375.507	24.4524	-66.6727	28.0984	299.339	430.973	287.541	139.771	139.772	139.772	-65.9097	9.97528	-33.826	57.2376	-10.3639	0.317452	0.333024	0.27323	1.91596	114.041	31.7682	17.9551	0	0	-0.246184
2279	0	23.2411	0	0	29.2231	4.97771	-36.0738	-0.237021	-0.0227754	0.0972152	-17.8063	-4.91E-15	5.96207	0	0	0.00419042	6.87085	-29.8043	3.84539	557.95	448.783	657.188	374.867	374.867	374.867	24.9154	-70.2956	29.2747	324.55	430.637	279.325	139.772	139.772	139.772	-69.8794	9.39732	-34.8855	57.9112	-9.15561	-0.381877	-0.0457016	0.309089	1.7371	240.746	44.8843	-2.23227	0	0	-0.402134
2280	0	23.4366	0	0	29.3999	4.93386	-35.8835	-0.26345	-0.00670356	0.081299	-18.6145	1.18E-15	5.85705	0	0	0.00133479	6.29907	-30.5135	4.17932	561.591	446.92	664.4	374.035	374.035	374.035	25.5362	-73.9324	30.5095	350.32	430.685	271.473	139.772	139.772	139.771	-73.9546	8.66167	-36.0705	58.3025	-7.75468	-0.971989	-0.379306	0.346822	1.60317	364.886	59.4917	-26.5176	0	0	-0.407298
2281	0	23.5343	0	0	29.4614	4.8971	-35.7231	-0.292636	0.0138778	0.0563703	-19.5314	-4.74E-15	5.7404	0	0	-0.00165624	5.76028	-30.8936	4.13884	563.569	444.841	670.913	373.029	373.028	373.028	26.2604	-77.5652	31.8081	376.499	431.118	264.146	139.772	139.772	139.772	-78.1207	7.79089	-37.3297	58.4333	-6.22053	-1.33324	-0.63818	0.38142	1.51439	481.189	77.3687	-52.3653	0	0	-0.257994
2282	0	23.5362	0	0	29.417	4.87063	-35.6073	-0.324161	0.0394028	0.0227281	-20.5767	2.88E-15	5.82259	0	0	-0.00475998	5.27586	-30.9386	3.68919	563.845	442.583	676.506	371.897	371.897	371.897	27.014	-81.1759	33.1686	402.882	431.916	257.501	139.771	139.771	139.772	-82.3523	6.82452	-38.5993	58.3124	-4.61713	-1.36752	-0.805332	0.412956	1.47327	585.15	98.3662	-75.9799	0	0	0.0387318
2283	0	23.446	0	0	29.2813	4.85985	-35.56	-0.356835	0.0697718	-0.0183377	-21.7397	-6.13E-15	6.28549	0	0	-0.00773766	4.85537	-30.6546	2.83582	562.457	440.207	681.03	370.717	370.717	370.717	27.7122	-84.747	34.58	429.208	433.04	251.69	139.772	139.772	139.771	-86.6107	5.81643	-39.8109	57.9385	-3.01108	-1.01581	-0.872003	0.439967	1.4771	671.148	119.437	-93.443	0	0	0.455132
2284	0	23.2731	0	0	29.0768	4.87069	-35.6075	-0.388606	0.104155	-0.0647525	-22.9386	-7.36E-15	7.22206	0	0	-0.0100117	4.49565	-30.0631	1.6232	559.535	437.79	684.422	369.585	369.585	369.585	28.2723	-88.2622	36.0201	455.16	434.439	246.843	139.772	139.772	139.772	-90.8463	4.82663	-40.9005	57.3097	-1.46797	-0.27339	-0.837683	0.452784	1.51775	733.095	134.544	-102.153	0	0	0.936089
2285	0	23.0353	0	0	28.8324	4.90707	-35.7667	-0.416751	0.141052	-0.114134	-23.9989	9.90E-15	8.60845	0	0	-0.0108111	4.18296	-29.2024	0.131267	555.305	435.419	686.709	368.616	368.616	368.616	28.6279	-91.705	37.4524	480.375	436.055	243.053	139.772	139.772	139.772	-95.0028	3.9091	-41.8147	56.4339	-0.0481237	0.804387	-0.712232	0.438441	1.57921	766.36	137.208	-101.932	0	0	1.40454
2286	0	22.76	0	0	28.5808	4.96815	-36.0324	-0.438489	0.178574	-0.164603	-24.6794	1.69E-15	10.3168	0	0	-0.00966206	3.8979	-28.1284	-1.53128	550.082	433.175	688	367.925	367.925	367.925	28.7403	-95.0548	38.8256	504.462	437.825	240.358	139.772	139.772	139.772	-99.0209	3.10023	-42.5143	55.3358	1.19824	2.11066	-0.521964	0.388089	1.64066	772.156	122.951	-95.0522	0	0	1.78937
2287	0	22.4808	0	0	28.3515	5.04645	-36.3704	-0.451883	0.214908	-0.215402	-24.7463	0	12.1663	0	0	-0.00693956	3.62156	-26.9114	-3.23862	544.258	431.116	688.465	367.613	367.613	367.613	28.6044	-98.2821	40.0755	527.019	439.688	238.734	139.772	139.771	139.772	-102.84	2.4129	-42.9748	54.0599	2.23717	3.50887	-0.301219	0.299862	1.68339	757.678	90.1484	-84.9795	0	0	2.05057
2288	0	22.232	0	0	28.1652	5.12788	-36.7188	-0.456256	0.248828	-0.266581	-24.0384	-6.77E-15	13.9938	0	0	-0.00396785	3.34039	-25.6302	-4.86253	538.258	429.269	688.307	367.738	367.738	367.738	28.2477	-101.345	41.1313	547.651	441.583	238.078	139.771	139.772	139.772	-106.396	1.83859	-43.1852	52.6655	3.05583	4.8605	-0.0993366	0.183049	1.69681	737.905	40.7833	-74.9844	0	0	2.19339
2289	0	22.0426	0	0	28.0292	5.19418	-37.0001	-0.452017	0.279456	-0.318461	-22.5001	-2.71E-15	15.6769	0	0	-0.00249201	3.0485	-24.3639	-6.28944	532.502	427.627	687.731	368.307	368.307	368.307	27.7211	-104.189	41.9244	565.991	443.444	238.212	139.772	139.771	139.772	-109.625	1.35588	-43.1449	51.2209	3.66205	6.05063	0.0337332	0.0542706	1.68034	730.031	-21.03	-66.7041	0	0	2.25078
2290	0	21.931	0	0	27.9386	5.22738	-37.1402	-0.440071	0.305968	-0.370266	-20.1769	4.74E-15	17.1449	0	0	-0.00382317	2.74632	-23.1845	-7.4362	527.353	426.158	686.922	369.269	369.269	369.269	27.0855	-106.751	42.3967	581.711	445.201	238.897	139.772	139.772	139.772	-112.456	0.941551	-42.8615	49.7959	4.07799	7.00305	0.0581675	-0.0663226	1.63891	748.086	-89.1491	-60.1545	0	0	2.25289
2291	0	21.9013	0	0	27.8781	5.21474	-37.0869	-0.421508	0.326902	-0.419668	-17.2137	-4.06E-15	18.3462	0	0	-0.00818171	2.43718	-22.1506	-8.26005	523.08	424.812	686.025	370.531	370.531	370.531	26.3987	-108.965	42.5072	594.535	446.783	239.844	139.772	139.772	139.772	-114.819	0.579877	-42.3481	48.4572	4.33187	7.68207	-0.0333771	-0.165435	1.57454	795.19	-157.495	-54.0877	0	0	2.19718
2292	0	21.9424	0	0	27.827	5.15233	-36.8228	-0.397809	0.340375	-0.46286	-13.8686	5.41E-15	19.2567	0	0	-0.0145637	2.12355	-21.3033	-8.75841	519.835	423.536	685.136	371.98	371.98	371.98	25.7056	-110.763	42.236	604.25	448.117	240.741	139.772	139.772	139.772	-116.646	0.267099	-41.6224	47.2625	4.4499	8.0832	-0.210929	-0.23248	1.48746	862.423	-218.68	-47.0977	0	0	2.05276
2293	0	22.0297	0	0	27.7627	5.04568	-36.3671	-0.371181	0.344603	-0.49529	-10.5191	-1.08E-14	19.885	0	0	-0.0211998	1.80466	-20.6643	-8.95771	517.662	422.288	684.297	373.503	373.503	373.503	25.0343	-112.086	41.5875	610.717	449.142	241.283	139.772	139.771	139.772	-117.879	0.0104269	-40.7083	46.2542	4.4531	8.21775	-0.421938	-0.264944	1.3758	933.358	-265.603	-38.2378	0	0	1.79818
2294	0	22.1302	0	0	27.6646	4.9079	-35.7703	-0.344433	0.33838	-0.512459	-7.62941	4.06E-15	20.2617	0	0	-0.0263174	1.47695	-20.2353	-8.89681	516.514	421.043	683.5	374.999	374.999	374.999	24.3977	-112.882	40.592	613.872	449.812	241.205	139.772	139.772	139.772	-118.474	-0.176335	-39.6377	45.452	4.35724	8.10103	-0.610435	-0.264252	1.24455	989.288	-291.51	-27.3084	0	0	1.45218
2295	0	22.2086	0	0	27.5168	4.75624	-35.1027	-0.320353	0.321478	-0.510411	-5.67636	-2.71E-15	20.4209	0	0	-0.0288058	1.13676	-19.999	-8.61222	516.278	419.802	682.692	376.386	376.386	376.386	23.7981	-113.118	39.3052	613.729	450.11	240.315	139.772	139.772	139.772	-118.412	-0.278592	-38.4517	44.8489	4.17456	7.74875	-0.739249	-0.231422	1.10806	1014.72	-290.924	-14.899	0	0	1.07814
2296	0	22.2336	0	0	27.3108	4.60875	-34.4426	-0.301636	0.295078	-0.486805	-5.10328	-5.41E-15	20.3971	0	0	-0.0285104	0.783407	-19.924	-8.13138	516.8	418.593	681.791	377.592	377.592	377.592	23.2338	-112.783	37.8054	610.378	450.047	238.52	139.771	139.772	139.772	-117.704	-0.286189	-37.2007	44.4134	3.91607	7.17946	-0.79103	-0.165366	0.992936	998.992	-260.951	-2.32967	0	0	0.752679
2297	0	22.1859	0	0	27.0492	4.48137	-33.8638	-0.290021	0.261182	-0.441155	-6.20171	-1.35E-15	20.1738	0	0	-0.0259308	0.420803	-19.9701	-7.47423	517.912	417.469	680.706	378.558	378.558	378.558	22.7059	-111.893	36.187	603.976	449.671	235.838	139.771	139.772	139.772	-116.395	-0.197355	-35.9424	44.0987	3.59331	6.41729	-0.766268	-0.0696133	0.927091	936.215	-204.017	8.66239	0	0	0.525205
2298	0	22.0668	0	0	26.7525	4.38605	-33.4254	-0.286036	0.221962	-0.375521	-9.01354	-1.22E-14	19.6468	0	0	-0.021528	0.0571872	-20.0971	-6.65953	519.441	416.503	679.359	379.224	379.224	379.224	22.2218	-110.501	34.5513	594.756	449.058	232.41	139.772	139.772	139.772	-114.571	-0.0203547	-34.7374	43.8562	3.21927	5.49241	-0.677355	0.048092	0.928081	826.827	-128.519	16.4126	0	0	0.396942
2299	0	21.9056	0	0	26.4665	4.32969	-33.164	-0.288321	0.179389	-0.294804	-13.2097	-4.06E-15	18.6334	0	0	-0.0150289	-0.29713	-20.2704	-5.71122	521.221	415.768	677.714	379.528	379.528	379.528	21.795	-108.707	32.9984	583.02	448.312	228.479	139.772	139.772	139.772	-112.357	0.228206	-33.6446	43.6475	2.80904	4.43877	-0.543905	0.17478	0.996778	678.66	-47.8109	20.0017	0	0	0.329792
2300	0	21.7615	0	0	26.2642	4.3137	-33.0896	-0.293459	0.13509	-0.206393	-18.0691	-8.80E-15	16.9319	0	0	-0.00543149	-0.633207	-20.4653	-4.66124	523.101	415.327	675.774	379.416	379.416	379.416	21.4401	-106.65	31.6178	569.143	447.543	224.359	139.772	139.771	139.772	-109.918	0.528324	-32.715	43.4525	2.381	3.28987	-0.395907	0.29325	1.11634	509.454	22.8458	19.7183	0	0	0.278105
2301	0	21.7139	0	0	26.2368	4.33464	-33.187	-0.296191	0.0917521	-0.120553	-22.5854	7.44E-15	14.5061	0	0	0.00784514	-0.946696	-20.6664	-3.54906	524.939	415.219	673.582	378.844	378.844	378.844	21.1662	-104.502	30.4814	553.561	446.852	220.389	139.772	139.772	139.772	-107.438	0.862908	-31.9862	43.271	1.95821	2.07503	-0.277327	0.387606	1.26179	348.09	71.7078	16.8692	0	0	0.218606
2302	0	21.839	0	0	26.4688	4.38566	-33.4236	-0.290221	0.0523676	-0.0477676	-25.6975	2.03E-15	11.5023	0	0	0.0234594	-1.23921	-20.8631	-2.41981	526.588	415.452	671.199	377.796	377.796	377.796	20.9718	-102.434	29.6347	536.738	446.314	216.858	139.772	139.772	139.772	-105.092	1.22231	-31.4759	43.1179	1.56891	0.819182	-0.233741	0.447143	1.40691	225.383	93.9762	13.2227	0	0	0.15361
2303	0	22.1833	0	0	27.0104	4.45864	-33.7597	-0.272824	0.0197413	0.00469864	-26.7961	6.77E-16	8.23216	0	0	0.0379127	-1.51734	-21.0436	-1.32224	527.879	416.004	668.672	376.291	376.291	376.291	20.8442	-100.577	29.0913	519.121	445.963	213.95	139.772	139.772	139.772	-103.01	1.60433	-31.1789	43.015	1.24582	-0.452788	-0.301028	0.466744	1.53461	164.481	92.7552	10.0887	0	0	0.0924921
2304	0	22.7519	0	0	27.8638	4.54617	-34.1592	-0.246786	-0.00437025	0.0360129	-25.9628	-6.43E-15	5.06937	0	0	0.0475247	-1.78923	-21.1902	-0.308154	528.614	416.826	666.015	374.395	374.395	374.395	20.7608	-99.0133	28.8332	501.083	445.797	211.719	139.772	139.772	139.772	-101.262	2.01149	-31.0684	42.9822	1.02393	-1.70724	-0.478129	0.446259	1.64552	168.569	77.0194	7.69011	0	0	0.0330764
2305	0	23.514	0	0	28.991	4.6427	-34.5955	-0.216858	-0.0192112	0.0497	-23.6943	1.52E-15	2.37136	0	0	0.0505613	-2.06037	-21.2774	0.569419	528.56	417.858	663.202	372.218	372.218	372.218	20.6929	-97.7694	28.821	482.899	445.784	210.109	139.772	139.772	139.772	-99.8642	2.44801	-31.1026	43.0333	0.938512	-2.89395	-0.734969	0.384093	1.74725	224.419	56.0276	5.42384	0	0	-0.0357946
2306	0	24.416	0	0	30.3276	4.74501	-35.0528	-0.187698	-0.0258811	0.0512507	-20.6558	-2.79E-15	0.334128	0	0	0.0477673	-2.3297	-21.2747	1.25882	527.475	419.028	660.174	369.898	369.898	369.898	20.6112	-96.8321	29.0046	464.74	445.884	208.998	139.772	139.772	139.772	-98.7904	2.91813	-31.2344	43.1739	1.02292	-3.94249	-1.01247	0.274611	1.84943	306.358	34.9362	2.70123	0	0	-0.117235
2307	0	25.3932	0	0	31.7966	4.85185	-35.5249	-0.164035	-0.0275005	0.0460704	-17.5695	-2.09E-15	-1.07627	0	0	0.0415814	-2.58747	-21.1525	1.71568	525.132	420.266	656.866	367.586	367.586	367.586	20.4916	-96.1595	29.3323	446.692	446.058	208.237	139.772	139.772	139.772	-97.9884	3.42509	-31.4197	43.402	1.30397	-4.76842	-1.23331	0.108279	1.95589	383.946	12.8955	-0.286511	0	0	-0.19003
2308	0	26.3848	0	0	33.3233	4.96255	-36.0081	-0.147934	-0.0273001	0.0387823	-14.9176	-1.55E-15	-2.00466	0	0	0.0344803	-2.81614	-20.8874	1.91215	521.368	421.506	653.235	365.426	365.426	365.426	20.3183	-95.696	29.7569	428.778	446.276	207.69	139.772	139.772	139.772	-97.3949	3.96964	-31.6227	43.7044	1.79418	-5.29143	-1.31224	-0.112209	2.0647	427.929	-12.8181	-2.85481	0	0	-0.211751
2309	0	27.343	0	0	34.8445	5.07541	-36.4947	-0.138861	-0.0277577	0.0323578	-12.8969	-1.14E-15	-2.62947	0	0	0.0280335	-2.99566	-20.4652	1.84896	516.119	422.685	649.286	363.537	363.537	363.537	20.0873	-95.3848	30.2369	410.993	446.513	207.254	139.772	139.772	139.771	-96.949	4.54616	-31.8178	44.052	2.48359	-5.46437	-1.18944	-0.365575	2.17016	419.341	-44.2396	-4.10114	0	0	-0.145896
2310	0	28.2371	0	0	36.31	5.18631	-36.9668	-0.135641	-0.0299739	0.0279619	-11.5397	2.85E-15	-3.08574	0	0	0.0229446	-3.11157	-19.8816	1.56492	509.445	423.743	645.086	362	362	362	19.8099	-95.1743	30.7333	393.321	446.754	206.866	139.772	139.771	139.772	-96.5998	5.13748	-31.9893	44.3973	3.33328	-5.30127	-0.867227	-0.606802	2.27353	357.907	-79.5087	-3.43944	0	0	-0.000448998
2311	0	29.0532	0	0	37.6812	5.28853	-37.3968	-0.137017	-0.0336279	0.0254119	-10.7568	-9.73E-16	-3.4285	0	0	0.0192568	-3.16227	-19.1409	1.13597	501.521	424.616	640.762	360.852	360.852	360.852	19.5124	-95.0216	31.2075	375.748	446.984	206.5	139.772	139.772	139.772	-96.3106	5.71247	-32.1298	44.6787	4.27477	-4.88852	-0.415887	-0.779907	2.38312	261.855	-112.649	-1.0054	0	0	0.16166
2312	0	29.7884	0	0	38.9274	5.37412	-37.7529	-0.14267	-0.0375571	0.0237289	-10.4461	6.32E-15	-3.65135	0	0	0.0167343	-3.16225	-18.2533	0.660113	492.598	425.249	636.484	360.102	360.102	360.102	19.232	-94.8924	31.6209	358.265	447.195	206.159	139.772	139.771	139.772	-96.0566	6.22937	-32.2381	44.8312	5.21855	-4.36833	0.0500511	-0.842768	2.50663	161.412	-136.239	2.39975	0	0	0.261037
2313	0	30.4447	0	0	40.0236	5.43628	-38.0095	-0.152841	-0.0404896	0.0222431	-10.5124	-4.44E-15	-3.72604	0	0	0.0149581	-3.1391	-17.2321	0.233511	482.943	425.594	632.431	359.738	359.738	359.738	19.0085	-94.7586	31.9387	340.862	447.382	205.872	139.772	139.772	139.772	-95.8205	6.64524	-32.3164	44.7975	6.07208	-3.89855	0.430135	-0.786638	2.64033	83.4459	-144.115	5.49042	0	0	0.261285
2314	0	31.0222	0	0	40.9498	5.47162	-38.1545	-0.167256	-0.0421637	0.0208704	-10.8344	3.62E-15	-3.67828	0	0	0.0133453	-3.12564	-16.0903	-0.0699226	472.777	425.631	628.765	359.734	359.734	359.734	18.8742	-94.5956	32.135	323.524	447.547	205.685	139.772	139.772	139.772	-95.5852	6.92724	-32.3682	44.5337	6.76249	-3.60649	0.681512	-0.648752	2.75938	39.8677	-136.101	7.5078	0	0	0.194581
2315	0	31.5158	0	0	41.6899	5.48063	-38.1914	-0.18513	-0.0431985	0.0203929	-11.2958	-1.48E-15	-3.58192	0	0	0.0113985	-3.14936	-14.8365	-0.205185	462.259	425.369	625.608	360.052	360.052	360.052	18.849	-94.3785	32.1954	306.235	447.691	205.659	139.772	139.772	139.771	-95.3292	7.05976	-32.3973	44.0065	7.25207	-3.55687	0.83096	-0.501652	2.82695	23.4878	-118.318	8.29619	0	0	0.119721
2316	0	31.9155	0	0	42.2304	5.46646	-38.1334	-0.204982	-0.0443911	0.0214251	-11.7798	-6.03E-15	-3.51525	0	0	0.00882135	-3.22171	-13.4733	-0.148771	451.484	424.85	623.034	360.63	360.63	360.63	18.94	-94.0799	32.1158	288.981	447.821	205.869	139.772	139.772	139.772	-95.0242	7.0437	-32.4064	43.1869	7.53447	-3.74588	0.920214	-0.405776	2.82556	21.0662	-98.6111	8.33568	0	0	0.0702703
2317	0	32.2085	0	0	42.5592	5.43298	-37.9959	-0.22522	-0.0458805	0.0239089	-12.2	4.36E-15	-3.50547	0	0	0.00554773	-3.33299	-11.9993	0.108193	440.518	424.139	621.073	361.385	361.385	361.385	19.1455	-93.6699	31.8979	271.755	447.944	206.394	139.772	139.772	139.772	-94.6364	6.8911	-32.3976	42.0486	7.61602	-4.12009	0.959494	-0.372807	2.77708	25.0655	-81.0972	8.11181	0	0	0.0529569
2318	0	32.3803	0	0	42.6648	5.38408	-37.7942	-0.244235	-0.0472278	0.0273915	-12.493	5.98E-15	-3.53375	0	0	0.00164665	-3.45604	-10.4143	0.555952	429.413	423.306	619.721	362.242	362.242	362.242	19.4578	-93.1163	31.5467	254.56	448.065	207.315	139.772	139.772	139.772	-94.1282	6.62077	-32.3721	40.5805	7.50014	-4.60565	0.94042	-0.382905	2.71749	32.3848	-67.6104	7.89002	0	0	0.0639231
2319	0	32.4148	0	0	42.537	5.32374	-37.5437	-0.260529	-0.0479423	0.0316012	-12.6124	1.28E-15	-3.56754	0	0	-0.00272873	-3.55589	-8.72623	1.1578	418.212	422.418	618.955	363.15	363.15	363.15	19.8642	-92.3869	31.0688	237.41	448.189	208.705	139.772	139.772	139.772	-93.4604	6.25589	-32.3298	38.8029	7.18706	-5.13017	0.865035	-0.407309	2.67491	39.0633	-58.4449	7.57558	0	0	0.0852366
2320	0	32.2951	0	0	42.1679	5.25622	-37.2614	-0.272834	-0.0478805	0.0362747	-12.5282	3.70E-16	-3.58239	0	0	-0.00735427	-3.60058	-6.9547	1.84795	406.963	421.521	618.749	364.087	364.087	364.087	20.3464	-91.4516	30.4718	220.33	448.318	210.626	139.772	139.772	139.772	-92.5956	5.82265	-32.2686	36.7746	6.68417	-5.63438	0.747646	-0.418729	2.66423	41.0246	-52.3619	7.08047	0	0	0.0920603
2321	0	32.0033	0	0	41.5522	5.1863	-36.9668	-0.280206	-0.0473838	0.0417894	-12.226	5.24E-15	-3.56798	0	0	-0.0119474	-3.57028	-5.1303	2.53886	395.717	420.644	619.086	365.055	365.055	365.055	20.8816	-90.2846	29.764	203.353	448.457	213.12	139.772	139.772	139.772	-91.4995	5.34914	-32.1846	34.5887	6.01655	-6.07814	0.627086	-0.398351	2.68245	30.7414	-46.3422	6.2646	0	0	0.0483167
2322	0	31.522	0	0	40.6865	5.11889	-36.6805	-0.282187	-0.0472475	0.0488565	-11.7096	7.38E-16	-3.52775	0	0	-0.0161954	-3.46182	-3.29035	3.13876	384.54	419.799	619.964	366.065	366.065	366.065	21.4447	-88.8654	28.9538	186.527	448.608	216.207	139.772	139.772	139.772	-90.1436	4.86236	-32.0726	32.3527	5.23087	-6.44229	0.553237	-0.350102	2.70693	-0.474853	-39.0731	5.21781	0	0	-0.0812246
2323	0	30.8358	0	0	39.5689	5.05837	-36.4216	-0.278789	-0.0487676	0.0583593	-10.9897	-1.35E-15	-3.49147	0	0	-0.019762	-3.28612	-1.47233	3.57341	373.522	418.99	621.386	367.124	367.124	367.124	22.0131	-87.1793	28.0484	169.912	448.776	219.881	139.772	139.772	139.772	-88.5069	4.38387	-31.9277	30.1631	4.38886	-6.72173	0.569992	-0.292565	2.70848	-59.9572	-31.3816	4.25714	0	0	-0.315663
2324	0	29.9327	0	0	38.1973	5.00759	-36.203	-0.270722	-0.0530713	0.0702486	-10.0983	-2.09E-15	-3.4839	0	0	-0.0223749	-3.06032	0.292183	3.80366	362.786	418.224	623.348	368.231	368.231	368.231	22.5721	-85.2164	27.0536	153.587	448.965	224.115	139.772	139.772	139.772	-86.5763	3.9257	-31.7484	28.083	3.55241	-6.91219	0.693121	-0.241044	2.66974	-148.827	-25.2561	4.02137	0	0	-0.639772
2325	0	28.8041	0	0	36.5686	4.9676	-36.03	-0.259066	-0.0606288	0.0836408	-9.07459	-5.92E-16	-3.51018	0	0	-0.023855	-2.79961	1.98037	3.832	352.481	417.517	625.82	369.381	369.381	369.381	23.1173	-82.9705	25.9737	137.65	449.175	228.855	139.771	139.771	139.772	-84.346	3.48979	-31.5385	26.1362	2.76828	-6.99934	0.900446	-0.194987	2.58661	-260.766	-21.8488	5.1298	0	0	-1.01098
2326	0	27.4433	0	0	34.6774	4.93792	-35.9011	-0.24556	-0.0708088	0.0966986	-8.00743	8.97E-15	-3.54043	0	0	-0.0242949	-2.51343	3.57651	3.69574	342.771	416.895	628.744	370.573	370.573	370.573	23.6533	-80.4361	24.8134	122.208	449.401	234.027	139.771	139.772	139.772	-81.8137	3.07101	-31.308	24.3169	2.05977	-6.95883	1.1428	-0.142837	2.46872	-383.87	-21.4551	7.97394	0	0	-1.37876
2327	0	25.844	0	0	32.5173	4.91756	-35.8124	-0.232195	-0.081782	0.107376	-7.03355	3.05E-15	-3.50799	0	0	-0.0241684	-2.20671	5.06714	3.45128	333.826	416.394	632.032	371.815	371.815	371.815	24.1908	-77.6072	23.5791	107.369	449.628	239.54	139.772	139.772	139.772	-78.9775	2.66218	-31.0729	22.6098	1.42847	-6.77076	1.36536	-0.0734052	2.32571	-504.773	-23.2295	12.3198	0	0	-1.69423
2328	0	24	0	0	30.0823	4.9059	-35.7616	-0.221185	-0.0910276	0.113651	-6.3554	6.26E-15	-3.33363	0	0	-0.0244974	-1.88366	6.43559	3.15582	325.807	416.047	635.573	373.124	373.124	373.124	24.7422	-74.477	22.2804	93.2264	449.833	245.294	139.772	139.772	139.772	-75.8351	2.2583	-30.8531	21.01	0.86338	-6.43996	1.52878	0.0124654	2.16373	-611.818	-26.0958	17.3797	0	0	-1.9096
2329	0	21.9087	0	0	27.3713	4.90306	-35.7492	-0.214358	-0.0957689	0.113978	-6.20233	5.24E-15	-2.92815	0	0	-0.0267899	-1.5509	7.65885	2.85392	318.855	415.882	639.24	374.523	374.523	374.523	25.3177	-71.0416	20.9281	79.8504	449.991	251.195	139.772	139.772	139.772	-72.3849	1.85859	-30.6685	19.5326	0.352368	-6.00868	1.62866	0.104412	1.98485	-698.935	-28.1132	21.9193	0	0	-1.98715
2330	0	19.5772	0	0	24.3941	4.90931	-35.7765	-0.212998	-0.093611	0.10748	-6.80343	-1.69E-16	-2.20489	0	0	-0.0328542	-1.21798	8.70839	2.57455	313.092	415.911	642.886	376.038	376.038	376.038	25.9204	-67.3045	19.5321	67.2812	450.08	257.172	139.771	139.771	139.772	-68.6315	1.4661	-30.5335	18.2097	-0.108403	-5.55188	1.69418	0.184048	1.78682	-766.105	-27.7623	24.6848	0	0	-1.91344
2331	0	17.0306	0	0	21.1795	4.92384	-35.8398	-0.217258	-0.0832775	0.0940964	-8.3124	-4.40E-15	-1.11038	0	0	-0.0441265	-0.894978	9.55485	2.33877	308.63	416.133	646.357	377.69	377.69	377.69	26.5426	-63.2846	18.1	55.531	450.086	263.189	139.772	139.772	139.772	-64.5929	1.08612	-30.452	17.0774	-0.513125	-5.1557	1.76351	0.236244	1.57052	-815.715	-24.0072	24.7907	0	0	-1.70127
2332	0	14.319	0	0	17.7834	4.94374	-35.9264	-0.226276	-0.064765	0.0748007	-10.7703	3.21E-15	0.364533	0	0	-0.0609155	-0.588628	10.1741	2.17074	305.568	416.533	649.486	379.494	379.494	379.494	27.1644	-59.0237	16.6388	44.5937	450.009	269.256	139.772	139.772	139.772	-60.3091	0.725323	-30.4156	16.1628	-0.850978	-4.89031	1.84905	0.256077	1.34391	-847.123	-16.1023	21.85	0	0	-1.38046
2333	0	11.5207	0	0	14.2955	4.96452	-36.0167	-0.238373	-0.039751	0.0516229	-14.0735	-1.18E-15	2.13989	0	0	-0.0815557	-0.300077	10.5518	2.10262	303.995	417.089	652.108	381.463	381.463	381.463	27.7543	-54.5926	15.1606	34.4584	449.864	275.425	139.772	139.772	139.772	-55.8482	0.391939	-30.4046	15.4772	-1.11221	-4.79311	1.92295	0.249481	1.12038	-854.709	-4.01125	16.1345	0	0	-0.992503
2334	0	8.73979	0	0	10.8384	4.98214	-36.093	-0.251292	-0.0117326	0.0277326	-17.9614	-5.08E-16	4.01875	0	0	-0.101996	-0.025715	10.6844	2.16812	303.964	417.776	654.071	383.601	383.601	383.601	28.2752	-50.0918	13.6863	25.1261	449.682	281.784	139.772	139.772	139.771	-51.3081	0.0948852	-30.3929	15.0189	-1.29139	-4.86938	1.94216	0.228801	0.913564	-833.927	11.6017	8.51607	0	0	-0.590743
2335	0	6.09617	0	0	7.55754	4.99581	-36.1522	-0.262682	0.0144441	0.00691352	-22.0476	-1.02E-15	5.70797	0	0	-0.116528	0.239951	10.5782	2.39049	305.478	418.573	655.259	385.905	385.905	385.905	28.6949	-45.6451	12.2465	16.6225	449.505	288.428	139.772	139.772	139.772	-46.8121	-0.15954	-30.3559	14.7783	-1.3867	-5.103	1.88115	0.201907	0.732779	-787.026	28.2647	0.448364	0	0	-0.228683
2336	0	3.71195	0	0	4.60232	5.00957	-36.2116	-0.270795	0.033686	-0.00757938	-25.9031	9.47E-15	6.88828	0	0	-0.119825	0.501784	10.2477	2.77334	308.479	419.469	655.596	388.356	388.356	388.356	28.9952	-41.3855	10.8759	9.00543	449.38	295.436	139.772	139.772	139.772	-42.4954	-0.371698	-30.2774	14.7419	-1.39836	-5.46612	1.74457	0.167098	0.580853	-723.362	41.6585	-6.23849	0	0	0.0590262
2337	0	1.69505	0	0	2.1036	5.03179	-36.3074	-0.275124	0.0423116	-0.0134353	-29.1646	4.06E-15	7.32445	0	0	-0.109334	0.763751	9.71332	3.29875	312.849	420.46	655.058	390.919	390.919	390.919	29.1771	-37.4373	9.60693	2.36115	449.346	302.843	139.772	139.772	139.772	-38.4878	-0.549112	-30.1542	14.8934	-1.32962	-5.92425	1.55883	0.120757	0.456902	-655.652	48.0997	-9.94264	0	0	0.266635
2338	0	0.126748	0	0	0.157647	5.07289	-36.4839	-0.276509	0.0390188	-0.0101289	-31.6111	4.06E-15	6.92843	0	0	-0.0864374	1.02991	9.00015	3.93203	318.424	421.554	653.662	393.543	393.543	393.543	29.258	-33.9025	8.46691	-3.20512	449.425	310.622	139.772	139.772	139.772	-34.8969	-0.70132	-29.996	15.2118	-1.18966	-6.43881	1.35404	0.0632079	0.360881	-594.395	45.6053	-9.62644	0	0	0.411213
2339	0	-0.945462	0	0	-1.18047	5.14247	-36.7809	-0.276355	0.0247857	0.00164423	-33.1612	2.71E-15	5.75445	0	0	-0.0556699	1.30507	8.13602	4.62872	325.017	422.763	651.466	396.163	396.163	396.163	29.2649	-30.8538	7.48043	-7.58182	449.616	318.678	139.772	139.772	139.771	-31.799	-0.831576	-29.8214	15.6712	-0.995596	-6.96858	1.15492	0.0034537	0.293913	-546.703	34.7558	-5.01917	0	0	0.518486
2340	0	-1.50944	0	0	-1.89573	5.24695	-37.2225	-0.275862	0.00225276	0.020324	-33.8422	8.12E-15	3.9664	0	0	-0.0228424	1.59399	7.14906	5.34176	332.43	424.1	648.558	398.698	398.698	398.698	29.2271	-28.3331	6.67304	-10.6617	449.894	326.865	139.772	139.772	139.772	-29.2354	-0.930215	-29.653	16.2435	-0.770274	-7.47072	0.976851	-0.0459472	0.260292	-515.796	17.8625	3.4244	0	0	0.610862
2341	0	-1.58629	0	0	-2.00803	5.38827	-37.8115	-0.275221	-0.0249162	0.0437325	-33.729	4.06E-15	1.80457	0	0	0.00688343	1.89987	6.06526	6.02649	340.479	425.577	645.055	401.048	401.048	401.048	29.1713	-26.3546	6.07314	-12.3493	450.213	334.993	139.772	139.772	139.772	-27.2147	-0.973304	-29.513	16.9038	-0.537594	-7.90171	0.826868	-0.0771721	0.2648	-501.588	-2.39812	14.7484	0	0	0.702776
2342	0	-1.22508	0	0	-1.56611	5.56376	-38.5299	-0.273325	-0.0533029	0.0697179	-32.9039	4.06E-15	-0.499644	0	0	0.0300804	2.22287	4.90604	6.64402	349	427.194	641.099	403.096	403.096	403.096	29.1198	-24.9084	5.70943	-12.5667	450.518	342.857	139.772	139.772	139.772	-25.7184	-0.927631	-29.4214	17.6367	-0.318069	-8.21897	0.706604	-0.0914906	0.309101	-501.987	-23.3911	27.6079	0	0	0.802902
2343	0	-0.496171	0	0	-0.64158	5.76648	-39.3419	-0.268431	-0.080059	0.0958036	-31.4722	-5.41E-15	-2.75194	0	0	0.045364	2.56041	3.68647	7.16264	357.858	428.945	636.854	404.71	404.71	404.71	29.0891	-23.9651	5.60503	-11.2588	450.753	350.249	139.772	139.772	139.772	-24.7078	-0.759482	-29.3939	18.4407	-0.127452	-8.3828	0.610216	-0.100479	0.391548	-512.138	-43.178	40.5377	0	0	0.916407
2344	0	0.517886	0	0	0.678054	5.98611	-40.2005	-0.259153	-0.103384	0.120069	-29.5889	-1.35E-15	-4.8322	0	0	0.0532069	2.90909	2.41449	7.55735	366.954	430.806	632.496	405.757	405.757	405.757	29.0892	-23.4815	5.77099	-8.39687	450.873	356.971	139.772	139.772	139.772	-24.132	-0.44393	-29.4403	19.33	0.0208207	-8.35813	0.5319	-0.120808	0.503216	-527.533	-60.4743	52.1131	0	0	1.05132
2345	0	1.73361	0	0	2.29914	6.20972	-41.0523	-0.245223	-0.122146	0.141111	-27.4617	-1.35E-15	-6.66302	0	0	0.0555072	3.26798	1.09087	7.80887	376.219	432.747	628.201	406.12	406.12	406.12	29.1217	-23.4097	6.20341	-3.9792	450.843	362.845	139.772	139.772	139.772	-23.9387	0.0294848	-29.5627	20.3334	0.110298	-8.11761	0.464822	-0.165878	0.632301	-543.881	-74.5573	61.1559	0	0	1.21785
2346	0	3.0777	0	0	4.13286	6.42256	-41.8429	-0.22707	-0.136075	0.158047	-25.2744	1.35E-15	-8.21271	0	0	0.0546857	3.64159	-0.289784	7.90264	385.61	434.727	624.132	405.714	405.714	405.714	29.18	-23.7067	6.88495	1.97351	450.643	367.723	139.772	139.772	139.772	-24.0836	0.655854	-29.7553	21.4911	0.114951	-7.64686	0.405335	-0.238489	0.767257	-557.875	-85.6407	67.1704	0	0	1.42656
2347	0	4.4939	0	0	6.10244	6.60901	-42.5194	-0.20558	-0.145496	0.170538	-23.1499	-2.71E-15	-9.46876	0	0	0.0528841	4.04109	-1.73744	7.82837	395.106	436.704	620.427	404.508	404.508	404.508	29.25	-24.3397	7.78868	9.42284	450.266	371.48	139.772	139.772	139.772	-24.5367	1.41723	-30.0054	22.8516	-0.00405304	-6.95256	0.355148	-0.324665	0.901548	-567.588	-94.1746	70.327	0	0	1.68401
2348	0	5.94401	0	0	8.14476	6.75366	-43.0341	-0.182145	-0.150537	0.178374	-21.1629	-6.77E-15	-10.3847	0	0	0.0515839	4.48243	-3.26446	7.5815	404.697	438.637	617.188	402.538	402.538	402.538	29.3136	-25.2868	8.88116	18.3168	449.715	374.026	139.772	139.772	139.772	-25.2815	2.28575	-30.2963	24.4673	-0.294703	-6.07072	0.32327	-0.391999	1.03907	-571.916	-99.587	71.0693	0	0	1.98698
2349	0	7.40491	0	0	10.2084	6.84314	-43.3482	-0.158523	-0.151577	0.18139	-19.3591	4.06E-15	-10.9238	0	0	0.0513758	4.98071	-4.88278	7.16629	414.38	440.489	614.487	399.908	399.908	399.908	29.3517	-26.5335	10.1241	28.5939	448.999	375.298	139.772	139.772	139.772	-26.3119	3.2258	-30.6106	26.3879	-0.8029	-5.07033	0.322966	-0.403045	1.19304	-570.305	-101.208	70.0886	0	0	2.31784
2350	0	8.86383	0	0	12.2513	6.86836	-43.4361	-0.136414	-0.149023	0.179512	-17.759	4.06E-15	-11.0569	0	0	0.0520333	5.54254	-6.60112	6.59983	424.155	442.224	612.373	396.787	396.787	396.787	29.3475	-28.0692	11.4754	40.1867	448.135	375.269	139.772	139.772	139.772	-27.628	4.19618	-30.9321	28.6483	-1.55785	-4.04496	0.366982	-0.332593	1.376	-562.324	-98.9537	67.9879	0	0	2.64088
2351	0	10.3137	0	0	14.239	6.8265	-43.29	-0.117276	-0.143175	0.172914	-16.3677	1.35E-15	-10.7643	0	0	0.0527802	6.15927	-8.42222	5.91468	434.023	443.81	610.886	393.384	393.384	393.384	29.2889	-29.884	12.8915	53.0258	447.142	373.945	139.772	139.772	139.772	-29.2324	5.15269	-31.2479	31.2536	-2.55855	-3.08985	0.462753	-0.181837	1.59404	-547.56	-93.8131	65.0535	0	0	2.90439
2352	0	11.7486	0	0	16.1447	6.72225	-42.9231	-0.102145	-0.134654	0.162177	-15.177	6.77E-15	-10.0697	0	0	0.0526488	6.80421	-10.3404	5.15851	443.973	445.209	610.072	389.918	389.918	389.918	29.1698	-31.9669	14.3296	67.0406	446.039	371.364	139.772	139.772	139.772	-31.1268	6.05198	-31.5495	34.1666	-3.76651	-2.27322	0.61072	0.0185698	1.83889	-526.645	-87.7868	61.4716	0	0	3.05714
2353	0	13.16	0	0	17.9482	6.56732	-42.3694	-0.091675	-0.124056	0.148436	-14.1793	4.06E-15	-9.01492	0	0	0.0509012	7.43554	-12.3406	4.39117	453.985	446.382	609.99	386.583	386.583	386.583	28.991	-34.3043	15.7522	82.1604	444.846	367.601	139.772	139.771	139.772	-33.3088	6.85608	-31.833	37.3069	-5.10825	-1.61821	0.804076	0.224107	2.09448	-501.294	-81.7622	57.2174	0	0	3.072
2354	0	14.535	0	0	19.6354	6.37839	-41.6804	-0.0861264	-0.112191	0.133254	-13.3775	-4.06E-15	-7.67441	0	0	0.0473254	8.00344	-14.3985	3.68012	464.021	447.286	610.712	383.524	383.524	383.524	28.7591	-36.8786	17.1306	98.3141	443.582	362.75	139.772	139.772	139.772	-35.7697	7.53666	-32.0992	40.5611	-6.48564	-1.10807	1.02105	0.388179	2.33762	-472.553	-75.924	52.3351	0	0	2.94566
2355	0	15.8558	0	0	21.1963	6.17403	-40.9179	-0.0855765	-0.0998626	0.118637	-12.8022	-3.38E-15	-6.13783	0	0	0.0423228	8.46004	-16.4827	3.09302	474.026	447.883	612.311	380.827	380.827	380.827	28.4857	-39.6681	18.4467	115.432	442.269	356.929	139.772	139.772	139.771	-38.4927	8.07745	-32.3529	43.8014	-7.79261	-0.708606	1.22317	0.475432	2.5453	-439.12	-70.2114	46.941	0	0	2.68446
2356	0	17.1019	0	0	22.6245	5.97123	-40.143	-0.0902759	-0.0877261	0.106472	-12.5242	-3.38E-15	-4.49754	0	0	0.0367448	8.7694	-18.558	2.68615	483.92	448.142	614.843	378.539	378.539	378.539	28.1861	-42.6477	19.694	133.449	440.929	350.26	139.772	139.772	139.772	-41.4541	8.47393	-32.6025	46.904	-8.93237	-0.39174	1.37032	0.474488	2.69762	-398.632	-64.1006	41.1117	0	0	2.30784
2357	0	18.2551	0	0	23.9173	5.78291	-39.4069	-0.100519	-0.0763657	0.0979637	-12.6212	6.77E-16	-2.85052	0	0	0.0315085	8.9143	-20.587	2.4927	493.603	448.048	618.324	376.681	376.681	376.681	27.8776	-45.7915	20.8754	152.31	439.592	342.873	139.772	139.771	139.772	-44.6269	8.73041	-32.8598	49.7623	-9.83089	-0.148103	1.4469	0.413156	2.77904	-351.285	-55.0315	35.1159	0	0	1.86569
2358	0	19.3036	0	0	25.0772	5.61675	-38.7439	-0.115934	-0.0662845	0.0935601	-13.101	-3.38E-16	-1.29439	0	0	0.0271705	8.8959	-22.5314	2.51716	502.95	447.601	622.723	375.257	375.256	375.256	27.5792	-49.0768	22.0009	171.979	438.294	334.899	139.772	139.772	139.772	-47.9862	8.85529	-33.1386	52.2941	-10.4418	0.0135497	1.45536	0.329132	2.77844	-298.36	-42.0125	29.2313	0	0	1.40729
2359	0	20.2435	0	0	26.1111	5.47531	-38.1696	-0.13529	-0.0580341	0.0930197	-13.8762	-5.08E-15	0.0674108	0	0	0.0238131	8.72892	-24.352	2.73603	511.826	446.814	627.956	374.244	374.244	374.244	27.3098	-52.4849	23.0834	192.436	437.082	326.475	139.772	139.772	139.772	-51.5123	8.8562	-33.4533	54.4423	-10.7429	0.0745969	1.40834	0.251628	2.69354	-242.052	-26.54	23.7132	0	0	0.974347
2360	0	21.0767	0	0	27.0261	5.35694	-37.6817	-0.157019	-0.0518118	0.095618	-14.81	-1.69E-15	1.15578	0	0	0.0211603	8.43622	-26.0099	3.10335	520.088	445.709	633.893	373.582	373.582	373.582	27.087	-55.9993	24.1346	213.675	436.005	317.739	139.771	139.772	139.772	-55.1894	8.7366	-33.8159	56.1738	-10.7287	0.0177877	1.30673	0.203104	2.53617	-181.7	-10.2479	18.3822	0	0	0.589487
2361	0	21.8071	0	0	27.8257	5.25726	-37.2658	-0.179786	-0.0473142	0.100007	-15.7771	1.99E-15	1.92785	0	0	0.0187983	8.04399	-27.4678	3.55512	527.588	444.31	640.365	373.171	373.171	373.171	26.9266	-59.603	25.1624	235.7	435.109	308.832	139.772	139.772	139.772	-59.0033	8.49508	-34.2345	57.4781	-10.4031	-0.162114	1.13998	0.194448	2.33524	-114.236	5.46176	12.7843	0	0	0.267918
2362	0	22.4365	0	0	28.5074	5.17086	-36.9014	-0.202615	-0.0437535	0.104558	-16.6928	1.32E-15	2.3816	0	0	0.0163433	7.57879	-28.6927	4.01211	534.174	442.639	647.171	372.89	372.89	372.89	26.841	-63.2763	26.1711	258.509	434.44	299.897	139.772	139.772	139.772	-62.9387	8.12736	-34.7114	58.3685	-9.77722	-0.450129	0.90127	0.226135	2.12241	-36.8896	20.5303	6.03275	0	0	0.027117
2363	0	22.9636	0	0	29.0633	5.09271	-36.5687	-0.225418	-0.0402981	0.107546	-17.5569	-7.87E-15	2.53651	0	0	0.0135919	7.06656	-29.6577	4.38432	539.693	440.716	654.087	372.621	372.621	372.621	26.8366	-66.9968	27.1627	282.091	434.032	291.074	139.772	139.771	139.772	-66.9777	7.6302	-35.2417	58.8791	-8.87139	-0.806654	0.608242	0.283819	1.92417	48.7125	34.7766	-2.47245	0	0	-0.113204
2364	0	23.3841	0	0	29.4831	5.01903	-36.2524	-0.248536	-0.0356499	0.107061	-18.4127	6.34E-16	2.47865	0	0	0.0104275	6.53225	-30.3438	4.58099	543.996	438.565	660.877	372.272	372.272	372.272	26.9109	-70.7418	28.1385	306.418	433.909	282.507	139.772	139.772	139.772	-71.1002	7.00575	-35.8127	59.0582	-7.71713	-1.16949	0.296843	0.348601	1.75418	138.08	49.0189	-13.241	0	0	-0.148454
2365	0	23.693	0	0	29.7584	4.94775	-35.9439	-0.272607	-0.0283518	0.100676	-19.3246	2.11E-16	2.35283	0	0	0.00677679	5.9993	-30.7391	4.52356	546.954	436.212	667.307	371.792	371.792	371.792	27.0492	-74.4906	29.1007	331.431	434.085	274.343	139.771	139.772	139.772	-75.285	6.26539	-36.4036	58.9569	-6.35871	-1.46093	0.0033356	0.405875	1.62163	227.7	64.5209	-26.0685	0	0	-0.0892746
2366	0	23.8869	0	0	29.8861	4.87876	-35.6429	-0.298284	-0.0167426	0.0861101	-20.3496	-9.43E-15	2.36763	0	0	0.00255939	5.4882	-30.8385	4.15687	548.475	433.698	673.166	371.169	371.169	371.169	27.2235	-78.2267	30.0525	357.037	434.557	266.733	139.772	139.772	139.772	-79.5087	5.43246	-36.9866	58.6184	-4.85189	-1.59843	-0.246537	0.450756	1.53089	315.843	82.5939	-39.8942	0	0	0.0503096
2367	0	23.9655	0	0	29.8715	4.81412	-35.3588	-0.326056	0.000765681	0.0611338	-21.5197	-2.50E-15	2.75975	0	0	-0.00224424	5.01397	-30.6439	3.4555	548.509	431.08	678.277	370.426	370.426	370.426	27.3943	-81.9372	30.9974	383.083	435.31	259.834	139.772	139.772	139.772	-83.7448	4.54258	-37.53	58.0716	-3.26145	-1.50777	-0.440065	0.489461	1.49172	402.936	103.796	-52.694	0	0	0.261566
2368	0	23.9338	0	0	29.7304	4.75816	-35.1112	-0.355675	0.0251091	0.0245188	-22.8009	5.65E-15	3.72055	0	0	-0.00738266	4.5833	-30.1652	2.42556	547.066	428.428	682.517	369.618	369.618	369.618	27.5146	-85.6118	31.9383	409.353	436.314	253.799	139.772	139.772	139.772	-87.9625	3.64142	-38.0025	57.3321	-1.65647	-1.13889	-0.570159	0.525434	1.50542	487.937	125.779	-61.836	0	0	0.541057
2369	0	23.8029	0	0	29.4892	4.7169	-34.9277	-0.38591	0.0562038	-0.0235073	-24.0744	-8.37E-15	5.33064	0	0	-0.0121164	4.19308	-29.4231	1.10369	544.223	425.826	685.823	368.825	368.825	368.825	27.5378	-89.2398	32.8759	435.548	437.53	248.766	139.772	139.772	139.772	-92.1257	2.77878	-38.3783	56.4087	-0.104914	-0.479239	-0.634257	0.548481	1.56202	567.88	142.49	-65.12	0	0	0.883251
2370	0	23.5916	0	0	29.1828	4.69636	-34.836	-0.414601	0.0927747	-0.081118	-25.1417	-4.40E-15	7.51917	0	0	-0.0152921	3.83244	-28.4507	-0.445395	540.135	423.365	688.203	368.145	368.145	368.145	27.4267	-92.8055	33.8049	461.292	438.907	244.842	139.772	139.772	139.772	-96.1933	1.99992	-38.6406	55.3122	1.33112	0.441267	-0.629473	0.536737	1.63758	636.963	145.849	-61.8047	0	0	1.26686
2371	0	23.3271	0	0	28.851	4.70004	-34.8524	-0.439032	0.132311	-0.145378	-25.7567	8.46E-15	10.0557	0	0	-0.0158844	3.48797	-27.2948	-2.13335	535.043	421.124	689.726	367.684	367.684	367.684	27.1606	-96.2842	34.7111	486.147	440.388	242.078	139.771	139.772	139.771	-100.119	1.3367	-38.7819	54.0611	2.59935	1.55617	-0.558641	0.467256	1.69876	689.469	128.464	-53.0219	0	0	1.65258
2372	0	23.0424	0	0	28.5321	4.72642	-34.9701	-0.456605	0.172006	-0.213077	-25.6889	6.77E-15	12.6382	0	0	-0.0137868	3.14996	-26.0149	-3.85541	529.273	419.165	690.508	367.534	367.534	367.534	26.7405	-99.6378	35.5681	509.634	441.911	240.452	139.771	139.772	139.772	-103.85	0.802181	-38.8024	52.6855	3.66026	2.7772	-0.431811	0.334986	1.72162	722.958	87.759	-41.5573	0	0	1.98812
2373	0	22.7721	0	0	28.256	4.76771	-35.1536	-0.465524	0.209524	-0.281145	-24.7925	-8.80E-15	14.9864	0	0	-0.0101833	2.81617	-24.6798	-5.50037	523.214	417.514	690.698	367.753	367.753	367.753	26.189	-102.813	36.3379	531.273	443.408	239.857	139.772	139.772	139.771	-107.327	0.390629	-38.7067	51.2264	4.48936	4.01001	-0.274924	0.156332	1.69597	741.271	26.7214	-30.6105	0	0	2.22891
2374	0	22.5467	0	0	28.0385	4.81043	-35.3425	-0.465112	0.243196	-0.346854	-23.0443	2.71E-15	16.8982	0	0	-0.00710816	2.49137	-23.3625	-6.96345	517.287	416.162	690.452	368.35	368.35	368.35	25.5456	-105.744	36.9731	550.614	444.812	240.103	139.771	139.771	139.772	-110.482	0.0821612	-38.4996	49.7349	5.07803	5.16613	-0.121729	-0.0352269	1.62918	752.649	-47.0908	-22.3894	0	0	2.34799
2375	0	22.3874	0	0	27.8802	4.83812	-35.4645	-0.45537	0.272181	-0.407308	-20.5182	-1.35E-14	18.2946	0	0	-0.0064379	2.18289	-22.1332	-8.15823	511.897	415.059	689.923	369.283	369.283	369.283	24.8597	-108.355	37.4226	567.263	446.054	240.928	139.772	139.771	139.772	-113.242	-0.15034	-38.1847	48.2697	5.43314	6.16874	-0.00971598	-0.205068	1.5335	767.204	-124.127	-17.4939	0	0	2.34045
2376	0	22.3032	0	0	27.7673	4.83531	-35.4521	-0.436827	0.295983	-0.459249	-17.3685	1.22E-14	19.2023	0	0	-0.00899912	1.89475	-21.0531	-9.02514	507.393	414.131	689.242	370.468	370.468	370.469	24.1821	-110.571	37.6374	580.903	447.072	242.022	139.772	139.772	139.772	-115.536	-0.334534	-37.7631	46.8925	5.5756	6.95413	0.0320576	-0.324737	1.42324	792.484	-194.107	-15.0773	0	0	2.21408
2377	0	22.2884	0	0	27.6762	4.79142	-35.2585	-0.410671	0.313794	-0.499534	-13.8292	1.35E-14	19.7065	0	0	-0.0142542	1.62328	-20.1688	-9.53421	504.029	413.288	688.509	371.8	371.8	371.8	23.5569	-112.323	37.5769	591.309	447.818	243.055	139.772	139.772	139.772	-117.297	-0.493121	-37.2343	45.6614	5.53756	7.47059	-0.0139942	-0.383309	1.30484	832.3	-248.923	-13.5042	0	0	1.98829
2378	0	22.3247	0	0	27.5794	4.7037	-34.8688	-0.379028	0.324249	-0.525362	-10.2261	-8.12E-15	19.9068	0	0	-0.0206127	1.35688	-19.5081	-9.68337	501.939	412.446	687.781	373.173	373.173	373.173	23.0142	-113.551	37.2151	598.347	448.264	243.709	139.772	139.772	139.772	-118.467	-0.639294	-36.598	44.6224	5.35787	7.67917	-0.146159	-0.384306	1.18067	884.898	-282.861	-11.1987	0	0	1.68867
2379	0	22.3831	0	0	27.4506	4.57824	-34.3046	-0.345151	0.325713	-0.534642	-6.98857	-6.77E-15	19.8903	0	0	-0.026135	1.07969	-19.0773	-9.49268	501.128	411.546	687.065	374.496	374.496	374.496	22.5649	-114.215	36.5466	601.978	448.404	243.703	139.772	139.772	139.772	-119.006	-0.773621	-35.8576	43.7997	5.07636	7.55714	-0.337008	-0.33885	1.05207	941.202	-292.259	-7.1596	0	0	1.3472
2380	0	22.4284	0	0	27.2695	4.42866	-33.6219	-0.313015	0.31694	-0.525684	-4.61699	5.41E-15	19.7208	0	0	-0.029319	0.77725	-18.8602	-8.99577	501.486	410.567	686.314	375.703	375.703	375.703	22.1997	-114.291	35.592	602.248	448.255	242.83	139.772	139.772	139.772	-118.896	-0.88415	-35.0233	43.1896	4.72802	7.1013	-0.547498	-0.259151	0.927991	987.579	-275.016	-1.24705	0	0	1.01052
2381	0	22.426	0	0	27.024	4.27321	-32.9005	-0.286937	0.297703	-0.497672	-3.63614	2.71E-15	19.4318	0	0	-0.0296181	0.44189	-18.8215	-8.23316	502.807	409.532	685.438	376.745	376.745	376.745	21.8951	-113.782	34.3991	599.278	447.85	240.979	139.772	139.772	139.771	-118.143	-0.950394	-34.1156	42.7605	4.33898	6.3309	-0.736595	-0.155947	0.828522	1008.48	-231.571	5.83745	0	0	0.731
2382	0	22.3504	0	0	26.714	4.13105	-32.2301	-0.270868	0.269189	-0.450907	-4.49485	5.41E-15	19.0274	0	0	-0.027421	0.0761036	-18.9135	-7.25026	504.831	408.506	684.325	377.587	377.587	377.587	21.6222	-112.717	33.0402	593.253	447.242	238.152	139.772	139.772	139.772	-116.787	-0.950381	-33.1654	42.4613	3.92602	5.28871	-0.874772	-0.0373825	0.781385	990.747	-165.866	12.7017	0	0	0.544185
2383	0	22.1954	0	0	26.3582	4.01902	-31.6947	-0.26718	0.233492	-0.387098	-7.3969	0	18.4455	0	0	-0.0233195	-0.307511	-19.0861	-6.09982	507.279	407.578	682.871	378.191	378.191	378.191	21.3572	-111.158	31.6049	584.414	446.496	234.473	139.772	139.772	139.772	-114.908	-0.868232	-32.2134	42.2366	3.4998	4.0394	-0.942424	0.084182	0.807936	925.381	-87.1333	17.7079	0	0	0.445425
2384	0	21.9852	0	0	26.0023	3.94943	-31.3589	-0.275077	0.1931	-0.309812	-12.0967	6.77E-16	17.5507	0	0	-0.0170626	-0.68924	-19.2967	-4.84427	509.884	406.846	681.006	378.514	378.514	378.514	21.0883	-109.211	30.1915	573.054	445.689	230.188	139.772	139.772	139.772	-112.627	-0.699212	-31.3061	42.0421	3.06837	2.66385	-0.933018	0.190836	0.912114	811.384	-9.06081	19.5788	0	0	0.392823
2385	0	21.7788	0	0	25.7235	3.92865	-31.2581	-0.289723	0.150206	-0.224502	-17.7995	-4.06E-15	16.1486	0	0	-0.00718883	-1.04728	-19.5174	-3.55416	512.422	406.385	678.718	378.509	378.509	378.509	20.8173	-107.019	28.8958	559.521	444.904	225.635	139.771	139.772	139.772	-110.11	-0.449763	-30.4911	41.8557	2.63948	1.24991	-0.851453	0.265605	1.07716	657.303	53.7649	18.0352	0	0	0.335813
2386	0	21.6621	0	0	25.6224	3.95661	-31.3937	-0.303232	0.107276	-0.139018	-23.3027	2.03E-15	14.1179	0	0	0.00759934	-1.36335	-19.7353	-2.30247	514.718	406.239	676.048	378.132	378.132	378.132	20.5543	-104.755	27.802	544.217	444.216	221.192	139.772	139.772	139.772	-107.547	-0.132827	-29.8116	41.6794	2.22202	-0.11895	-0.73247	0.296555	1.27296	487.389	90.3285	13.9675	0	0	0.251086
2387	0	21.7247	0	0	25.7993	4.02752	-31.7355	-0.306718	0.0670719	-0.0627303	-27.3128	-8.80E-15	11.4992	0	0	0.026123	-1.62678	-19.9489	-1.15865	516.637	406.406	673.082	377.354	377.354	377.354	20.3101	-102.597	26.9715	527.588	443.69	217.204	139.772	139.772	139.772	-105.125	0.238847	-29.2987	41.5356	1.82767	-1.37169	-0.629562	0.284197	1.46595	335.493	97.4597	9.05409	0	0	0.15133
2388	0	22.0275	0	0	26.3199	4.1316	-32.2328	-0.294409	0.0321747	-0.00345876	-28.9413	-9.47E-15	8.50099	0	0	0.0438981	-1.83549	-20.1586	-0.184042	518.054	406.842	669.911	376.172	376.172	376.172	20.0904	-100.685	26.4337	510.079	443.357	213.909	139.772	139.772	139.772	-102.988	0.656362	-28.9648	41.4569	1.47265	-2.45293	-0.593556	0.244091	1.63149	232.668	81.1877	4.84822	0	0	0.0611153
2389	0	22.5821	0	0	27.1925	4.25756	-32.8272	-0.268391	0.00473553	0.0353411	-28.1786	3.72E-15	5.45948	0	0	0.0556979	-1.9946	-20.358	0.570965	518.832	407.477	666.608	374.619	374.619	374.619	19.8926	-99.0997	26.1822	492.088	443.22	211.392	139.772	139.772	139.772	-101.211	1.11374	-28.8004	41.4755	1.18103	-3.32249	-0.647303	0.198432	1.76216	195.018	53.4003	2.01613	0	0	-0.013604
2390	0	23.3546	0	0	28.3727	4.39491	-33.4663	-0.234807	-0.0140994	0.0552692	-25.6186	-1.69E-16	2.72711	0	0	0.0589092	-2.11402	-20.5272	1.07007	518.795	408.229	663.202	372.764	372.764	372.764	19.7064	-97.8612	26.1809	473.924	443.252	209.607	139.772	139.772	139.772	-99.809	1.60573	-28.777	41.6136	0.986898	-3.95465	-0.765776	0.164766	1.86988	215.912	26.5195	0.165989	0	0	-0.0879368
2391	0	24.2834	0	0	29.7825	4.53567	-34.1115	-0.200006	-0.0247374	0.0604977	-22.0724	4.57E-15	0.546572	0	0	0.054506	-2.20643	-20.632	1.2967	517.74	409.028	659.684	370.7	370.7	370.7	19.5163	-96.9479	26.3777	455.79	443.413	208.418	139.772	139.772	139.772	-98.7516	2.12703	-28.8553	41.8768	0.934694	-4.34144	-0.894618	0.139086	1.97115	272.708	6.65524	-1.33015	0	0	-0.173454
2392	0	25.2946	0	0	31.3295	4.67494	-34.7401	-0.170251	-0.0296062	0.0563779	-18.4046	-3.45E-15	-1.04823	0	0	0.0458328	-2.28505	-20.6273	1.25936	515.461	409.819	656.029	368.526	368.526	368.526	19.3068	-96.3095	26.7158	437.796	443.661	207.652	139.772	139.772	139.772	-97.9804	2.67264	-28.9943	42.2512	1.07268	-4.49585	-0.974332	0.0973762	2.077	336.052	-7.44104	-2.71779	0	0	-0.254433
2393	0	26.3193	0	0	32.9245	4.81012	-35.3412	-0.149376	-0.0315918	0.0478202	-15.2462	-7.40E-16	-2.15008	0	0	0.0363549	-2.36058	-20.4666	0.992838	511.795	410.568	652.223	366.339	366.339	366.339	19.0653	-95.8838	27.1432	419.982	443.955	207.146	139.771	139.772	139.772	-97.4266	3.23833	-29.1582	42.7025	1.43893	-4.45066	-0.959875	0.00847132	2.18538	379.32	-21.9295	-3.67367	0	0	-0.288019
2394	0	27.3029	0	0	34.4939	4.93951	-35.9081	-0.137636	-0.032917	0.0388668	-12.8575	9.30E-16	-2.89289	0	0	0.0281598	-2.43837	-20.112	0.553864	506.659	411.253	648.279	364.224	364.224	364.224	18.7859	-95.609	27.6162	402.343	444.26	206.77	139.772	139.771	139.772	-97.0242	3.81866	-29.3193	43.1789	2.04144	-4.25329	-0.830422	-0.139289	2.28802	384.879	-42.0683	-3.72601	0	0	-0.232236
2395	0	28.2102	0	0	35.982	5.06069	-36.4316	-0.133964	-0.0342967	0.0317384	-11.2827	4.23E-17	-3.36437	0	0	0.0220748	-2.5183	-19.5421	0.0123981	500.077	411.852	644.249	362.257	362.257	362.257	18.4733	-95.4303	28.0973	384.857	444.549	206.446	139.772	139.771	139.772	-96.7174	4.40203	-29.4594	43.6153	2.84288	-3.96076	-0.600436	-0.324388	2.3847	350.039	-68.1689	-2.76854	0	0	-0.0878923
2396	0	29.0234	0	0	37.3494	5.16986	-36.8972	-0.136681	-0.0354547	0.0272732	-10.412	-1.18E-15	-3.61018	0	0	0.0179693	-2.59775	-18.7567	-0.559967	492.181	412.331	640.227	360.513	360.513	360.513	18.1443	-95.3026	28.5517	367.498	444.804	206.138	139.772	139.772	139.772	-96.4639	4.96697	-29.5685	43.9423	3.75966	-3.63519	-0.312972	-0.494205	2.48983	285.65	-94.2047	-1.33851	0	0	0.086225
2397	0	29.7369	0	0	38.5681	5.26239	-37.2873	-0.144785	-0.0357144	0.025165	-10.1089	3.76E-15	-3.65201	0	0	0.0153233	-2.67645	-17.7742	-1.10157	483.179	412.646	636.329	359.067	359.067	359.067	17.8257	-95.1894	28.9458	350.244	445.02	205.852	139.772	139.772	139.772	-96.2333	5.4828	-29.642	44.0974	4.68147	-3.33871	-0.0192411	-0.593127	2.62087	209.954	-111.356	-0.281114	0	0	0.210184
2398	0	30.3509	0	0	39.617	5.33412	-37.5869	-0.157841	-0.0349069	0.0249821	-10.2472	-5.50E-16	-3.53725	0	0	0.0134649	-2.76042	-16.6259	-1.56803	473.315	412.753	632.687	358.008	358.008	358.008	17.5496	-95.0601	29.2481	333.072	445.205	205.618	139.772	139.772	139.772	-96.0022	5.91521	-29.6796	44.0345	5.50447	-3.12622	0.246181	-0.597033	2.77095	139.221	-113.369	-0.254966	0	0	0.241819
2399	0	30.8661	0	0	40.4796	5.38258	-37.788	-0.175059	-0.0336363	0.0264577	-10.6824	-1.76E-15	-3.35148	0	0	0.0116986	-2.86156	-15.3464	-1.93138	462.826	412.623	629.427	357.414	357.414	357.414	17.3459	-94.8869	29.4323	315.965	445.377	205.493	139.772	139.772	139.772	-95.7492	6.23371	-29.6828	43.7236	6.15981	-3.03587	0.483407	-0.530077	2.90658	80.0523	-100.52	-1.28099	0	0	0.19449
2400	0	31.2809	0	0	41.1414	5.40696	-37.8887	-0.195246	-0.0332912	0.0293648	-11.2738	1.52E-15	-3.21723	0	0	0.00950921	-2.99157	-13.9645	-2.17047	451.922	412.253	626.655	357.328	357.328	357.328	17.2384	-94.6421	29.4779	298.909	445.56	205.551	139.772	139.772	139.772	-95.4507	6.41655	-29.6534	43.1423	6.62251	-3.08246	0.706407	-0.455093	2.98041	31.4761	-80.391	-2.59037	0	0	0.104104
2401	0	31.591	0	0	41.5893	5.40734	-37.8902	-0.216738	-0.0346547	0.0333101	-11.887	1.16E-15	-3.19799	0	0	0.00666104	-3.152	-12.4978	-2.26107	440.784	411.668	624.445	357.736	357.736	357.736	17.2422	-94.2967	29.3712	281.898	445.776	205.877	139.772	139.771	139.772	-95.0795	6.45201	-29.5927	42.2667	6.89655	-3.25807	0.910113	-0.418397	2.97498	-7.90604	-60.2761	-3.35451	0	0	-0.00491473
2402	0	31.7905	0	0	41.8109	5.38417	-37.7945	-0.237711	-0.0376946	0.0373502	-12.4095	-1.10E-15	-3.28759	0	0	0.0031547	-3.32792	-10.9545	-2.1769	429.562	410.917	622.834	358.567	358.567	358.567	17.3643	-93.8204	29.1037	264.938	446.039	206.563	139.771	139.772	139.771	-94.6048	6.33822	-29.5014	41.0737	6.99299	-3.54029	1.06126	-0.42641	2.91253	-35.7536	-44.5955	-2.85644	0	0	-0.111466
2403	0	31.8708	0	0	41.7962	5.33871	-37.606	-0.256386	-0.0415645	0.0407522	-12.7558	-1.63E-15	-3.41686	0	0	-0.0008753	-3.49027	-9.33908	-1.90256	418.376	410.062	621.826	359.718	359.718	359.718	17.6027	-93.1823	28.6743	248.043	446.352	207.695	139.771	139.772	139.772	-93.9929	6.08363	-29.3803	39.5553	6.9162	-3.90003	1.1295	-0.455236	2.82881	-51.0479	-34.4288	-0.990856	0	0	-0.195404
2404	0	31.8201	0	0	41.5388	5.27378	-37.335	-0.271097	-0.0452158	0.0432701	-12.8595	-6.20E-15	-3.50356	0	0	-0.00523358	-3.60457	-7.66024	-1.44838	407.316	409.167	621.406	361.087	361.087	361.087	17.9464	-92.3528	28.0899	231.237	446.71	209.349	139.772	139.772	139.772	-93.2094	5.70701	-29.231	37.7339	6.66594	-4.30534	1.10165	-0.47435	2.75488	-55.2745	-29.3447	1.86321	0	0	-0.242767
2405	0	31.6236	0	0	41.0365	5.19416	-37	-0.280539	-0.0481745	0.0452163	-12.6796	-3.97E-15	-3.50899	0	0	-0.00965599	-3.64173	-5.93539	-0.857793	396.443	408.285	621.549	362.589	362.589	362.589	18.3767	-91.3051	27.3653	214.547	447.097	211.58	139.772	139.772	139.772	-92.2212	5.23604	-29.0564	35.6709	6.24675	-4.72415	1.00024	-0.461688	2.70251	-55.6258	-28.3252	5.16594	0	0	-0.269158
2406	0	31.2636	0	0	40.2908	5.10628	-36.6267	-0.283927	-0.0506343	0.0475085	-12.2013	-1.18E-15	-3.44054	0	0	-0.0138056	-3.58641	-4.19097	-0.201223	385.806	407.455	622.234	364.162	364.162	364.162	18.8701	-90.0172	26.5208	198.007	447.497	214.416	139.771	139.771	139.772	-90.999	4.7034	-28.8607	33.46	5.6768	-5.1277	0.88141	-0.409786	2.66472	-64.3461	-29.9665	8.39016	0	0	-0.325109
2407	0	30.7221	0	0	39.3044	5.01707	-36.2439	-0.281184	-0.0534856	0.0512582	-11.4427	6.30E-15	-3.34673	0	0	-0.0173075	-3.44074	-2.4582	0.442529	375.453	406.696	623.445	365.758	365.758	365.758	19.4026	-88.4717	25.5782	181.659	447.89	217.859	139.772	139.772	139.772	-89.5185	4.14089	-28.6484	31.2058	4.99286	-5.49205	0.799974	-0.328434	2.62194	-92.0771	-33.5619	11.2709	0	0	-0.457611
2408	0	29.982	0	0	38.0792	4.93272	-35.8785	-0.273153	-0.0577013	0.057333	-10.4646	-3.00E-15	-3.27174	0	0	-0.0198851	-3.2213	-0.767375	1.00571	365.447	406.015	625.167	367.338	367.338	367.338	19.9539	-86.6565	24.5571	165.56	448.257	221.88	139.772	139.772	139.772	-87.7624	3.57428	-28.4247	29.0011	4.24741	-5.7957	0.780947	-0.236045	2.56352	-142.198	-38.8188	13.8706	0	0	-0.669059
2409	0	29.0286	0	0	36.6147	4.85815	-35.5525	-0.261453	-0.064132	0.0657986	-9.36582	3.26E-15	-3.24822	0	0	-0.0214616	-2.95232	0.855953	1.44235	355.87	405.41	627.373	368.872	368.872	368.872	20.5105	-84.5636	23.473	149.781	448.58	226.427	139.772	139.772	139.772	-85.7193	3.02089	-28.1957	26.9129	3.49831	-6.01706	0.822804	-0.153956	2.48145	-212.317	-46.2174	16.5666	0	0	-0.926921
2410	0	27.8484	0	0	34.9076	4.79711	-35.2837	-0.248039	-0.0729499	0.0758655	-8.26302	-6.34E-16	-3.27465	0	0	-0.0222137	-2.65758	2.39174	1.72974	346.818	404.881	630.018	370.34	370.34	370.34	21.0667	-82.1871	22.3386	134.406	448.835	231.428	139.772	139.772	139.772	-83.3826	2.48999	-27.9704	24.9796	2.79449	-6.13437	0.90824	-0.0980687	2.37687	-296.891	-56.3832	19.7984	0	0	-1.18765
2411	0	26.4292	0	0	32.9517	4.75262	-35.0866	-0.234864	-0.0834077	0.086123	-7.28287	-5.16E-15	-3.31551	0	0	-0.022575	-2.3548	3.82355	1.86438	338.389	404.43	633.037	371.744	371.744	371.744	21.6252	-79.5221	21.1646	119.529	449	236.796	139.772	139.772	139.772	-80.7485	1.98446	-27.7615	23.2174	2.16479	-6.13009	1.01785	-0.0721523	2.25105	-390.244	-68.9703	23.7177	0	0	-1.41493
2412	0	24.7605	0	0	30.739	4.72724	-34.9737	-0.223615	-0.0937861	0.0947962	-6.56024	8.97E-15	-3.30477	0	0	-0.0232272	-2.05382	5.13526	1.85656	330.689	404.065	636.338	373.1	373.1	373.1	22.196	-76.5636	19.9605	105.242	449.048	242.44	139.772	139.772	139.772	-77.8145	1.50241	-27.5865	21.6313	1.61457	-5.99982	1.1397	-0.0682894	2.10797	-487.537	-82.3928	28.0437	0	0	-1.58137
2413	0	22.8356	0	0	28.262	4.72283	-34.9541	-0.215774	-0.101676	0.100197	-6.25232	-5.08E-15	-3.1579	0	0	-0.0251488	-1.75821	6.30826	1.72688	323.829	403.795	639.811	374.439	374.439	374.439	22.7945	-73.3066	18.7325	91.6254	448.95	248.271	139.772	139.772	139.772	-74.579	1.0385	-27.4654	20.2244	1.13161	-5.76159	1.27135	-0.0705835	1.95073	-584.617	-93.6266	31.9938	0	0	-1.66313
2414	0	20.6565	0	0	25.5184	4.7398	-35.0296	-0.212278	-0.104307	0.100737	-6.51421	6.94E-15	-2.77343	0	0	-0.029513	-1.46875	7.3204	1.50516	317.933	403.625	643.328	375.803	375.803	375.803	23.436	-69.7498	17.4826	78.7426	448.685	254.214	139.772	139.772	139.772	-71.0442	0.585421	-27.4167	19.0039	0.698312	-5.45964	1.41212	-0.0622979	1.78286	-675.784	-99.01	34.5004	0	0	-1.63528
2415	0	18.2389	0	0	22.5181	4.77628	-35.1915	-0.213453	-0.0994213	0.0955044	-7.48061	2.03E-15	-2.07078	0	0	-0.0374946	-1.18637	8.14733	1.23057	313.134	403.552	646.747	377.241	377.241	377.241	24.1289	-65.9003	16.2075	66.6349	448.24	260.219	139.772	139.772	139.772	-67.2199	0.136543	-27.452	17.9817	0.304329	-5.15767	1.56791	-0.0332935	1.60362	-756.153	-95.4782	34.4667	0	0	-1.48633
2416	0	15.6186	0	0	19.2911	4.82751	-35.4178	-0.218818	-0.0855671	0.0843595	-9.22473	-1.86E-15	-0.994851	0	0	-0.0498438	-0.913572	8.76641	0.953321	309.57	403.563	649.913	378.799	378.799	378.799	24.8678	-61.7814	14.9015	55.3226	447.62	266.268	139.771	139.772	139.772	-63.13	-0.310969	-27.5708	17.1697	-0.0455629	-4.92112	1.73755	0.019997	1.41314	-819.829	-80.708	30.9893	0	0	-1.22171
2417	0	12.855	0	0	15.8955	4.88616	-35.6753	-0.227309	-0.0630136	0.0682192	-11.7368	-3.21E-15	0.423125	0	0	-0.0663314	-0.654062	9.16136	0.733437	307.375	403.639	652.675	380.518	380.518	380.518	25.6289	-57.4392	13.5615	44.813	446.844	272.378	139.772	139.772	139.772	-58.8185	-0.753144	-27.7575	16.5746	-0.332192	-4.79884	1.87946	0.0855907	1.21566	-855.121	-55.5528	23.6761	0	0	-0.867747
2418	0	10.0312	0	0	12.4218	4.94411	-35.928	-0.237229	-0.0341298	0.0495467	-14.887	6.43E-15	2.03601	0	0	-0.0850873	-0.411065	9.32487	0.629678	306.646	403.76	654.885	382.425	382.425	382.425	26.3712	-52.9481	12.1929	35.1114	445.954	278.599	139.772	139.772	139.772	-54.355	-1.17854	-27.9821	16.1962	-0.532294	-4.81994	1.95658	0.151135	1.01964	-855.511	-22.1446	12.7686	0	0	-0.483571
2419	0	7.24931	0	0	8.9904	4.99479	-36.1478	-0.246575	-0.00352664	0.03183	-18.4288	1.35E-15	3.56721	0	0	-0.102475	-0.186064	9.25977	0.687459	307.427	403.911	656.424	384.534	384.534	384.534	27.0432	-48.4108	10.8123	26.2362	445.004	285	139.772	139.772	139.772	-49.8363	-1.57201	-28.2038	16.026	-0.628653	-4.99538	1.9517	0.205237	0.832311	-823.514	15.3226	-0.528545	0	0	-0.138356
2420	0	4.62147	0	0	5.73929	5.03499	-36.3211	-0.253369	0.02325	0.0181094	-22.0258	4.40E-15	4.69789	0	0	-0.113876	0.021768	8.97856	0.930943	309.692	404.089	657.2	386.84	386.84	386.84	27.5945	-43.9506	9.44557	18.231	444.058	291.644	139.772	139.772	139.772	-45.381	-1.92145	-28.3787	16.0474	-0.615009	-5.31912	1.86162	0.240213	0.661902	-766.487	51.4833	-14.1869	0	0	0.119737
2421	0	2.25611	0	0	2.80528	5.06556	-36.4525	-0.256727	0.0413435	0.01016	-25.3601	2.71E-15	5.17746	0	0	-0.115534	0.215352	8.50134	1.35918	313.354	404.305	657.166	389.319	389.319	389.319	27.9859	-39.697	8.1224	11.166	443.174	298.564	139.772	139.772	139.772	-41.1174	-2.22321	-28.4669	16.2377	-0.495856	-5.76962	1.70235	0.250495	0.512533	-695.585	80.352	-25.7099	0	0	0.278326
2422	0	0.245837	0	0	0.306066	5.09075	-36.5604	-0.25696	0.0480005	0.00822593	-28.1869	-2.71E-15	4.91597	0	0	-0.105945	0.399295	7.85323	1.94768	318.269	404.58	656.315	391.921	391.921	391.921	28.1942	-35.7698	6.87144	5.13035	442.394	305.744	139.772	139.772	139.772	-37.1678	-2.48234	-28.4393	16.571	-0.283642	-6.31181	1.49893	0.235458	0.389435	-621.648	97.4834	-32.8473	0	0	0.357759
2423	0	-1.3401	0	0	-1.67088	5.11668	-36.671	-0.25551	0.0429834	0.0115193	-30.377	1.35E-15	4.00483	0	0	-0.086267	0.579149	7.06148	2.65389	324.258	404.944	654.677	394.577	394.577	394.577	28.2132	-32.2687	5.71955	0.219088	441.73	313.113	139.772	139.772	139.772	-33.6356	-2.70689	-28.2799	17.0198	0.00469385	-6.89947	1.27952	0.196463	0.294976	-553.879	100.571	-34.1019	0	0	0.394626
2424	0	-2.45907	0	0	-3.07198	5.14948	-36.8107	-0.25424	0.0282459	0.018878	-31.8994	-9.47E-15	2.68512	0	0	-0.0595156	0.76079	6.15301	3.42443	331.131	405.423	652.314	397.197	397.197	397.197	28.0506	-29.2665	4.69395	-3.47788	441.166	320.558	139.772	139.772	139.772	-30.597	-2.89946	-27.9871	17.5575	0.349721	-7.47934	1.06684	0.138395	0.232953	-498.521	90.3971	-29.0269	0	0	0.422773
2425	0	-3.09471	0	0	-3.87604	5.19409	-36.9997	-0.254514	0.00735491	0.0294504	-32.7737	2.71E-15	1.2893	0	0	-0.0293368	0.949914	5.15225	4.20167	338.698	406.038	649.31	399.682	399.682	399.682	27.726	-26.8085	3.82544	-5.88199	440.655	327.935	139.772	139.771	139.772	-28.097	-3.05028	-27.5729	18.1616	0.730414	-7.99631	0.876442	0.0635324	0.207814	-459.222	69.7915	-18.2325	0	0	0.462789
2426	0	-3.25541	0	0	-4.09101	5.25365	-37.2506	-0.256434	-0.0156255	0.0426401	-33.0224	-1.35E-15	0.136501	0	0	0.000893081	1.15228	4.07939	4.92905	346.785	406.799	645.77	401.926	401.926	401.926	27.2712	-24.9123	3.14934	-6.92802	440.138	335.096	139.772	139.772	139.772	-26.15	-3.13538	-27.0643	18.8151	1.12259	-8.39908	0.719606	-0.0336698	0.220888	-437.826	42.0869	-3.14595	0	0	0.521478
2427	0	-2.97218	0	0	-3.75079	5.32964	-37.5683	-0.258657	-0.0375051	0.058221	-32.6589	2.71E-15	-0.591055	0	0	0.0283779	1.37555	2.9493	5.55554	355.247	407.702	641.811	403.823	403.823	403.823	26.7305	-23.5699	2.70276	-6.56505	439.553	341.896	139.772	139.772	139.772	-24.7427	-3.1206	-26.5037	19.5081	1.49193	-8.64563	0.603924	-0.16327	0.270156	-434.782	10.1261	14.388	0	0	0.596138
2428	0	-2.29545	0	0	-2.91146	5.42175	-37.9497	-0.259099	-0.0569621	0.0756577	-31.723	1.35E-15	-0.930676	0	0	0.0509507	1.63244	1.77123	6.03949	363.971	408.732	637.556	405.281	405.281	405.281	26.1596	-22.7508	2.51908	-4.75797	438.854	348.207	139.772	139.772	139.772	-23.8392	-2.96948	-25.947	20.2351	1.78332	-8.70668	0.529267	-0.331551	0.349002	-447.884	-24.6966	32.7427	0	0	0.677337
2429	0	-1.28916	0	0	-1.64466	5.5274	-38.3822	-0.255875	-0.0736755	0.0942838	-30.3121	2.71E-15	-1.05769	0	0	0.0673058	1.94282	0.548975	6.35169	372.883	409.866	633.138	406.219	406.219	406.219	25.6177	-22.4092	2.62204	-1.48857	438.013	353.915	139.772	139.772	139.772	-23.3902	-2.65192	-25.4557	20.9952	1.9117	-8.56611	0.490491	-0.524658	0.449142	-473.382	-60.4406	50.2843	0	0	0.752142
2430	0	-0.0215812	0	0	-0.0277164	5.64127	-38.8426	-0.247838	-0.0878326	0.112899	-28.563	-4.06E-15	-1.20029	0	0	0.0771579	2.33292	-0.718716	6.47737	381.942	411.079	628.685	406.582	406.582	406.582	25.1576	-22.4951	3.02225	3.24496	437.018	358.913	139.772	139.772	139.772	-23.3446	-2.15052	-25.0868	21.7946	1.76353	-8.21855	0.481777	-0.697162	0.572109	-506.79	-93.4843	65.6885	0	0	0.816192
2431	0	1.44342	0	0	1.86536	5.75556	-39.2986	-0.234449	-0.0994326	0.129706	-26.5896	6.77E-15	-1.53313	0	0	0.0810686	2.82876	-2.03754	6.41794	391.14	412.345	624.331	406.336	406.336	406.336	24.8181	-22.9647	3.71618	9.42901	435.871	363.104	139.771	139.772	139.771	-23.6588	-1.46361	-24.8836	22.6549	1.21997	-7.66685	0.490025	-0.769539	0.730591	-540.965	-116.474	77.8324	0	0	0.893728
2432	0	3.05058	0	0	3.96712	5.86158	-39.7163	-0.215747	-0.108454	0.143219	-24.4527	0	-2.14418	0	0	0.080043	3.44374	-3.41722	6.18955	400.486	413.642	620.215	405.483	405.483	405.483	24.6191	-23.7846	4.68571	17.0338	434.577	366.398	139.772	139.771	139.772	-24.3015	-0.606373	-24.8711	23.6264	0.204383	-6.92123	0.491568	-0.666808	0.931444	-566.686	-122.123	85.8838	0	0	1.05167
2433	0	4.75192	0	0	6.21435	5.95161	-40.067	-0.192721	-0.114526	0.152339	-22.1971	2.71E-15	-2.99482	0	0	0.0753422	4.16626	-4.87108	5.8157	409.993	414.947	616.487	404.048	404.048	404.048	24.5609	-24.9306	5.89822	26.0117	433.147	368.72	139.772	139.772	139.772	-25.2517	0.390114	-25.0536	24.7985	-1.26415	-6.00106	0.451149	-0.37004	1.16107	-572.511	-108.49	89.3444	0	0	1.35042
2434	0	6.50331	0	0	8.54459	6.02063	-40.3334	-0.167246	-0.117278	0.156888	-19.8849	0	-3.95552	0	0	0.0683116	4.95499	-6.41505	5.31471	419.65	416.235	613.307	402.06	402.06	402.06	24.6259	-26.3827	7.30844	36.2977	431.59	370.007	139.772	139.772	139.772	-26.4944	1.48201	-25.4163	26.2938	-3.04236	-4.94113	0.35105	0.0811758	1.38826	-551.863	-77.3361	88.1098	0	0	1.77679
2435	0	8.26259	0	0	10.8957	6.06696	-40.511	-0.141538	-0.116984	0.157703	-17.6001	4.06E-15	-4.8809	0	0	0.060201	5.74433	-8.06523	4.69081	429.406	417.471	610.829	399.53	399.53	399.53	24.7837	-28.121	8.86336	47.8133	429.918	370.22	139.772	139.772	139.772	-28.0168	2.61879	-25.9291	28.2408	-4.87975	-3.79889	0.230965	0.564743	1.58796	-511.532	-39.5999	82.9224	0	0	2.21781
2436	0	9.99041	0	0	13.2087	6.09119	-40.6035	-0.117589	-0.114611	0.156547	-15.4392	4.06E-15	-5.65582	0	0	0.0520676	6.46276	-9.83246	3.94114	439.176	418.614	609.183	396.464	396.464	396.464	24.9967	-30.1239	10.5094	60.4734	428.141	369.333	139.772	139.772	139.772	-29.8054	3.75092	-26.5533	30.7223	-6.5001	-2.65281	0.202408	0.890247	1.76724	-475.274	-16.1527	75.1736	0	0	2.58268
2437	0	11.6534	0	0	15.4314	6.09364	-40.6129	-0.0971578	-0.111153	0.154763	-13.5172	-1.35E-15	-6.19272	0	0	0.0447732	7.0596	-11.7147	3.08172	448.875	419.622	608.449	392.935	392.935	392.935	25.2282	-32.3678	12.1983	74.196	426.275	367.335	139.772	139.772	139.772	-31.8451	4.83556	-27.249	33.722	-7.7257	-1.58652	0.3534	0.942145	1.95876	-462.266	-18.1925	66.4685	0	0	2.90265
2438	0	13.2272	0	0	17.5212	6.07291	-40.5338	-0.0818048	-0.10672	0.152082	-11.9584	-3.38E-15	-6.39691	0	0	0.0388746	7.51976	-13.6929	2.1707	458.456	420.46	608.652	389.149	389.149	389.149	25.4482	-34.8278	13.8891	88.9107	424.335	364.231	139.772	139.772	139.772	-34.1201	5.8374	-27.9818	37.112	-8.54833	-0.667379	0.664833	0.765793	2.17966	-469.596	-36.3953	57.8335	0	0	3.19345
2439	0	14.6958	0	0	19.4462	6.02726	-40.3589	-0.0727204	-0.101045	0.14787	-10.8642	2.71E-15	-6.20643	0	0	0.0344518	7.8556	-15.7342	1.30786	467.912	421.098	609.787	385.422	385.422	385.422	25.6374	-37.4806	15.5475	104.563	422.34	360.04	139.772	139.772	139.772	-36.616	6.72677	-28.7254	40.6881	-9.09426	0.0651883	1.04613	0.495468	2.41252	-481.937	-53.7599	49.6607	0	0	3.35618
2440	0	16.0506	0	0	21.1859	5.95716	-40.0885	-0.0706666	-0.0938638	0.141698	-10.2952	6.77E-16	-5.60419	0	0	0.0311622	8.08675	-17.7986	0.612239	477.257	421.511	611.843	382.077	382.077	382.077	25.7883	-40.3057	17.1466	121.116	420.317	354.81	139.772	139.771	139.772	-39.3211	7.47906	-29.4635	44.2251	-9.52875	0.598741	1.38661	0.265491	2.62024	-481.604	-57.3697	41.8571	0	0	3.25564
2441	0	17.2867	0	0	22.7319	5.86681	-39.7368	-0.0756847	-0.0855148	0.133933	-10.2472	-6.77E-16	-4.64187	0	0	0.0284736	8.22298	-19.8449	0.187041	486.486	421.675	614.818	379.355	379.355	379.355	25.9033	-43.2861	18.6691	138.541	418.294	348.618	139.772	139.772	139.772	-42.2258	8.07683	-30.1895	47.5281	-9.9612	0.938742	1.60018	0.149422	2.76069	-456.467	-43.9528	34.4371	0	0	2.85527
2442	0	18.4019	0	0	24.087	5.76382	-39.3313	-0.0872005	-0.0770136	0.126041	-10.6643	-2.03E-15	-3.43622	0	0	0.0260001	8.25985	-21.8329	0.0876687	495.543	421.574	618.706	377.354	377.354	377.354	25.9932	-46.4074	20.1103	156.822	416.306	341.572	139.772	139.772	139.771	-45.3204	8.51249	-30.9054	50.4648	-10.3997	1.09575	1.65468	0.131863	2.80178	-405.07	-21.1453	27.7985	0	0	2.25103
2443	0	19.3972	0	0	25.2633	5.65682	-38.905	-0.104376	-0.06946	0.119485	-11.4682	2.37E-15	-2.13209	0	0	0.0236373	8.18787	-23.7235	0.307239	504.307	421.207	623.469	376.039	376.039	376.039	26.074	-49.6566	21.4782	175.945	414.391	333.804	139.771	139.772	139.772	-48.5948	8.78821	-31.6215	52.9696	-10.7756	1.07927	1.56913	0.163099	2.73243	-334.116	1.35548	22.583	0	0	1.59043
2444	0	20.2774	0	0	26.2794	5.553	-38.4862	-0.125868	-0.0636704	0.11517	-12.54	-3.38E-16	-0.88383	0	0	0.0214081	8.00406	-25.4784	0.783179	512.61	420.583	629.016	375.277	375.277	375.277	26.1657	-53.0226	22.7907	195.906	412.587	325.461	139.772	139.772	139.772	-52.0387	8.91222	-32.3541	55.0284	-10.9951	0.903763	1.38384	0.204638	2.56976	-251.962	17.6689	19.0233	0	0	0.988218
2445	0	21.0505	0	0	27.1552	5.45679	-38.0937	-0.150115	-0.0599028	0.113076	-13.7422	-6.94E-15	0.167435	0	0	0.0193294	7.71767	-27.0604	1.41506	520.255	419.721	635.197	374.884	374.884	374.884	26.2896	-56.494	24.0704	216.705	410.933	316.702	139.772	139.772	139.771	-55.6425	8.89367	-33.1222	56.66	-10.9777	0.598693	1.13036	0.244014	2.35137	-163.259	26.7547	16.6019	0	0	0.500135
2446	0	21.7246	0	0	27.9071	5.36991	-37.7355	-0.175828	-0.0575369	0.112392	-14.9573	6.17E-15	0.93194	0	0	0.017327	7.34886	-28.4354	2.08276	527.041	418.636	641.809	374.672	374.672	374.672	26.4649	-60.0578	25.339	238.343	409.465	307.692	139.772	139.772	139.772	-59.396	8.73933	-33.9427	57.9007	-10.6758	0.214245	0.833754	0.28303	2.12182	-70.0374	30.4633	13.9216	0	0	0.143948
2447	0	22.3046	0	0	28.5439	5.29245	-37.4131	-0.201984	-0.0554013	0.111785	-16.0965	8.46E-17	1.37414	0	0	0.0152315	6.92417	-29.574	2.66242	532.77	417.339	648.614	374.479	374.479	374.479	26.705	-63.6972	26.6149	260.814	408.214	298.596	139.772	139.772	139.772	-63.2872	8.45343	-34.8255	58.7941	-10.0768	-0.17974	0.526598	0.322527	1.91534	24.702	31.406	9.34897	0	0	-0.0788546
2448	0	22.7903	0	0	29.0667	5.22383	-37.1252	-0.228234	-0.0520654	0.109528	-17.1373	2.11E-17	1.52115	0	0	0.012857	6.47114	-30.4517	3.04248	537.271	415.837	655.363	374.19	374.19	374.19	27.013	-67.3919	27.9113	284.099	407.202	289.584	139.772	139.772	139.772	-67.3007	8.0403	-35.7694	59.3817	-9.19872	-0.502983	0.254314	0.359586	1.75113	115.438	32.7008	1.54472	0	0	-0.176349
2449	0	23.1769	0	0	29.4697	5.16344	-36.8699	-0.254704	-0.0460103	0.103549	-18.1102	-2.96E-16	1.47352	0	0	0.0100168	6.01349	-31.048	3.13978	540.401	414.135	661.814	373.742	373.742	373.742	27.3778	-71.1188	29.2356	308.153	406.444	280.821	139.771	139.772	139.772	-71.4173	7.50815	-36.7598	59.6921	-8.08015	-0.681771	0.052698	0.388568	1.6364	198.067	37.14	-9.96043	0	0	-0.165198
2450	0	23.4571	0	0	29.7442	5.11082	-36.6461	-0.281857	-0.0356421	0.0918627	-19.0859	-2.24E-15	1.41352	0	0	0.00653608	5.56773	-31.3459	2.91074	542.069	412.247	667.756	373.117	373.117	373.117	27.7727	-74.8545	30.5892	332.899	405.946	272.477	139.772	139.772	139.772	-75.6126	6.87288	-37.7686	59.7339	-6.77224	-0.666061	-0.0655856	0.405463	1.57272	271.68	46.651	-24.5814	0	0	-0.0614782
2451	0	23.6244	0	0	29.8826	5.06589	-36.4539	-0.31037	-0.0192962	0.0725161	-20.1583	-1.02E-14	1.59404	0	0	0.00227838	5.14202	-31.3317	2.35377	542.235	410.204	673.023	372.335	372.335	372.335	28.1564	-78.5763	31.9663	358.212	405.704	264.718	139.772	139.772	139.772	-79.8564	6.16	-38.7565	59.4969	-5.33248	-0.439134	-0.125459	0.408083	1.55796	341.211	60.9638	-40.5688	0	0	0.129227
2452	0	23.6757	0	0	29.8833	5.02928	-36.2965	-0.340607	0.00464468	0.0439844	-21.3951	-5.92E-16	2.29667	0	0	-0.00276478	4.73727	-30.9993	1.50157	540.914	408.046	677.497	371.449	371.449	371.449	28.4792	-82.264	33.355	383.91	405.706	257.713	139.772	139.771	139.772	-84.1121	5.40429	-39.6791	58.9626	-3.82221	-0.0144113	-0.164983	0.398464	1.58688	412.668	78.0614	-55.5553	0	0	0.41308
2453	0	23.6143	0	0	29.755	5.00287	-36.1827	-0.372175	0.0369689	0.00560727	-22.7916	-8.75E-15	3.72911	0	0	-0.00824275	4.34972	-30.3544	0.409344	538.178	405.832	681.115	370.54	370.54	370.54	28.6911	-85.8992	34.7378	409.74	405.936	251.619	139.772	139.772	139.771	-88.3383	4.64641	-40.4948	58.1203	-2.30501	0.574487	-0.208862	0.377369	1.64731	487.805	93.7724	-67.0292	0	0	0.795153
2454	0	23.4522	0	0	29.5197	4.98972	-36.1258	-0.403669	0.0772141	-0.0419214	-24.2359	8.08E-15	5.94867	0	0	-0.0132634	3.9734	-29.4201	-0.854558	534.159	403.622	683.865	369.717	369.717	369.717	28.7517	-89.4648	36.0938	435.368	406.373	246.575	139.772	139.772	139.772	-92.4903	3.92648	-41.1718	56.9794	-0.843611	1.28289	-0.261031	0.343113	1.71936	563.142	103.066	-73.3771	0	0	1.25765
2455	0	23.2119	0	0	29.212	4.99294	-36.1397	-0.432529	0.123535	-0.0968503	-25.4923	0	8.82595	0	0	-0.0165238	3.60259	-28.2392	-2.21424	529.059	401.483	685.785	369.097	369.097	369.097	28.6384	-92.9417	37.3989	460.386	406.996	242.681	139.772	139.772	139.772	-96.5232	3.27626	-41.6922	55.5753	0.504424	2.0619	-0.311834	0.292662	1.77826	632.485	101.283	-74.4431	0	0	1.75138
2456	0	22.9255	0	0	28.875	5.01374	-36.2296	-0.455692	0.172773	-0.156601	-26.2566	1.52E-14	12.0543	0	0	-0.0169345	3.23417	-26.8735	-3.59052	523.148	399.473	686.959	368.792	368.792	368.792	28.3507	-96.3053	38.6249	484.328	407.779	239.973	139.772	139.772	139.772	-100.392	2.71293	-42.0513	53.9674	1.69085	2.86439	-0.346349	0.225613	1.80383	689.956	85.5386	-71.5184	0	0	2.20409
2457	0	22.6306	0	0	28.5524	5.0496	-36.3839	-0.470379	0.221794	-0.218364	-26.2391	-1.15E-14	15.2771	0	0	-0.0144618	2.86883	-25.4004	-4.90538	516.762	397.637	687.5	368.884	368.884	368.884	27.91	-99.5205	39.7389	506.701	408.692	238.409	139.772	139.772	139.772	-104.05	2.23773	-42.2541	52.233	2.68096	3.64956	-0.356463	0.146419	1.78455	733.554	56.1145	-66.9178	0	0	2.54519
2458	0	22.3638	0	0	28.2786	5.09316	-36.5706	-0.474989	0.267462	-0.279435	-25.2644	2.03E-15	18.1373	0	0	-0.0104899	2.51111	-23.9056	-6.08811	510.278	396	687.544	369.406	369.406	369.406	27.3542	-102.539	40.7015	527.02	409.702	237.856	139.772	139.772	139.772	-107.441	1.83939	-42.3091	50.4586	3.45563	4.38547	-0.344877	0.0652641	1.72241	765.766	15.9112	-62.6564	0	0	2.72808
2459	0	22.1541	0	0	28.0715	5.13284	-36.7399	-0.469168	0.30722	-0.337199	-23.3053	-9.47E-15	20.3708	0	0	-0.00731237	2.1673	-22.475	-7.08142	504.086	394.563	687.231	370.336	370.336	370.336	26.7302	-105.301	41.4674	544.848	410.765	238.095	139.772	139.772	139.772	-110.503	1.5005	-42.2226	48.7322	4.01087	5.04637	-0.31913	-0.00662676	1.62724	790.715	-30.716	-59.6252	0	0	2.73278
2460	0	22.0177	0	0	27.9299	5.15476	-36.8331	-0.453481	0.338651	-0.388707	-20.4727	8.12E-15	21.8142	0	0	-0.00697993	1.8417	-21.1858	-7.84439	498.552	393.303	686.692	371.604	371.604	371.604	26.0865	-107.737	41.9866	559.821	411.831	238.839	139.772	139.772	139.772	-113.16	1.20308	-41.9958	47.1366	4.35661	5.60497	-0.289261	-0.062872	1.50919	811.89	-79.3333	-57.4462	0	0	2.56228
2461	0	21.9566	0	0	27.8345	5.14562	-36.7943	-0.429367	0.360586	-0.4314	-17.0064	1.35E-15	22.5004	0	0	-0.0102614	1.53331	-20.1	-8.35154	493.983	392.178	686.038	373.104	373.104	373.104	25.4677	-109.775	42.2097	571.669	412.848	239.765	139.772	139.772	139.772	-115.338	0.932132	-41.625	45.7416	4.51393	6.02588	-0.271609	-0.100869	1.37771	833.63	-125.442	-55.059	0	0	2.24575
2462	0	21.9584	0	0	27.7538	5.09607	-36.5831	-0.399114	0.371909	-0.462968	-13.2572	-2.71E-15	22.5621	0	0	-0.016329	1.23435	-19.2582	-8.58979	490.6	391.134	685.349	374.719	374.719	374.719	24.9091	-111.348	42.094	580.228	413.763	240.545	139.772	139.772	139.772	-116.962	0.677955	-41.1046	44.5965	4.51182	6.26554	-0.27828	-0.123231	1.23827	857.69	-165.309	-51.1208	0	0	1.82602
2463	0	21.9998	0	0	27.6535	5.00331	-36.1846	-0.365675	0.3718	-0.481724	-9.65744	-1.35E-15	22.2024	0	0	-0.023267	0.931646	-18.6774	-8.5543	488.516	390.113	684.664	376.335	376.335	376.336	24.4328	-112.4	41.6137	585.428	414.533	240.878	139.772	139.772	139.771	-117.974	0.437692	-40.4319	43.7234	4.38284	6.2782	-0.315341	-0.136457	1.09728	883.387	-195.824	-44.5752	0	0	1.35931
2464	0	22.0513	0	0	27.5048	4.8725	-35.6155	-0.332771	0.359767	-0.486636	-6.71173	-2.71E-15	21.6208	0	0	-0.0290221	0.610885	-18.3496	-8.24559	487.73	389.074	683.979	377.857	377.857	377.857	24.0449	-112.893	40.7698	587.289	415.125	240.523	139.772	139.772	139.772	-118.337	0.21668	-39.6134	43.1122	4.15792	6.0266	-0.38368	-0.144442	0.96471	907.938	-213.851	-34.9543	0	0	0.911448
2465	0	22.0825	0	0	27.2917	4.71639	-34.9254	-0.304386	0.336112	-0.476908	-4.94118	-8.12E-15	20.9628	0	0	-0.0322111	0.261944	-18.2439	-7.6708	488.127	388.002	683.246	379.208	379.208	379.208	23.7352	-112.811	39.598	585.902	415.517	239.317	139.771	139.772	139.772	-118.041	0.0287178	-38.6698	42.7218	3.86188	5.49254	-0.481779	-0.145438	0.859724	926.445	-216.235	-22.503	0	0	0.546754
2466	0	22.0677	0	0	27.0141	4.55352	-34.1926	-0.284386	0.302282	-0.451757	-4.81697	1.35E-15	20.2826	0	0	-0.0323717	-0.116654	-18.3116	-6.84982	489.496	386.915	682.382	380.333	380.333	380.333	23.4825	-112.167	38.1707	581.415	415.7	237.202	139.771	139.772	139.771	-117.112	-0.10608	-37.6386	42.4889	3.5118	4.68513	-0.601236	-0.133273	0.803917	931.315	-200.719	-8.27083	0	0	0.310314
2467	0	21.9933	0	0	26.6902	4.40496	-33.5127	-0.275216	0.260393	-0.410422	-6.60274	-2.71E-15	19.4971	0	0	-0.0295041	-0.515975	-18.4952	-5.82253	491.555	385.866	681.295	381.182	381.182	381.182	23.2619	-111.002	36.5909	574.02	415.679	234.229	139.772	139.772	139.772	-115.613	-0.166417	-36.5729	42.3425	3.11931	3.64505	-0.719942	-0.104245	0.815335	910.949	-168.638	6.02054	0	0	0.209417
2468	0	21.8666	0	0	26.3595	4.29068	-32.9822	-0.276932	0.213111	-0.352925	-10.2052	-9.47E-15	18.4229	0	0	-0.0234377	-0.918231	-18.738	-4.65246	493.988	384.924	679.905	381.702	381.702	381.702	23.0546	-109.399	34.9789	563.955	415.476	230.564	139.772	139.772	139.771	-113.648	-0.136501	-35.5347	42.2197	2.6952	2.44328	-0.812022	-0.0576893	0.898138	855.044	-125.052	18.1936	0	0	0.208438
2469	0	21.7221	0	0	26.0852	4.22598	-32.6789	-0.286296	0.163295	-0.281393	-15.0581	-4.74E-15	16.8464	0	0	-0.0135753	-1.30162	-18.9937	-3.42318	496.482	384.155	678.163	381.837	381.837	381.837	22.8522	-107.477	33.4548	551.512	415.128	226.477	139.771	139.772	139.771	-111.363	-0.0108123	-34.5862	42.0793	2.25444	1.17274	-0.856947	0.00153836	1.03973	759.729	-78.1721	26.2826	0	0	0.241388
2470	0	21.6207	0	0	25.9503	4.21901	-32.6461	-0.297178	0.113935	-0.201232	-20.1835	1.35E-15	14.6381	0	0	0.000430149	-1.64631	-19.231	-2.22854	498.758	383.607	676.069	381.53	381.53	381.53	22.6556	-105.391	32.1219	537.05	414.689	222.305	139.772	139.772	139.772	-108.931	0.205797	-33.7791	41.9083	1.81826	-0.0658606	-0.85519	0.0657711	1.21367	633.976	-36.7807	29.302	0	0	0.24724
2471	0	21.6356	0	0	26.0435	4.26981	-32.8846	-0.301955	0.0686833	-0.121384	-24.4199	-5.41E-15	11.8848	0	0	0.017424	-1.93971	-19.4338	-1.16006	500.589	383.294	673.659	380.742	380.742	380.742	22.468	-103.311	31.0537	520.989	414.216	218.388	139.772	139.772	139.772	-106.538	0.502677	-33.1465	41.7212	1.41288	-1.17968	-0.826804	0.127367	1.38924	499.392	-6.87515	27.6245	0	0	0.203363
2472	0	21.8283	0	0	26.4336	4.37118	-33.3566	-0.29412	0.0309549	-0.0520497	-26.7861	1.02E-15	8.85829	0	0	0.034183	-2.17893	-19.5963	-0.294911	501.797	383.201	670.99	379.465	379.465	379.465	22.2888	-101.387	30.2878	503.78	413.762	214.999	139.772	139.772	139.772	-104.339	0.869134	-32.6992	41.5515	1.06611	-2.09697	-0.807989	0.18254	1.53894	384.206	10.6319	22.6909	0	0	0.128324
2473	0	22.2266	0	0	27.1474	4.51134	-34.0006	-0.272978	0.00305123	0.000268016	-26.9636	2.03E-15	5.91561	0	0	0.0466691	-2.36989	-19.7151	0.312275	502.237	383.292	668.111	377.735	377.735	377.735	22.112	-99.7243	29.8264	485.853	413.365	212.283	139.772	139.772	139.772	-102.437	1.29753	-32.4269	41.4401	0.804697	-2.77328	-0.819996	0.232367	1.65082	308.04	20.4107	16.0306	0	0	0.0503593
2474	0	22.8208	0	0	28.1659	4.67664	-34.7478	-0.24312	-0.0145972	0.0344429	-25.3031	3.55E-15	3.36492	0	0	0.0523465	-2.52438	-19.7825	0.634709	501.779	383.529	665.048	375.632	375.632	375.632	21.9272	-98.3703	29.6439	467.566	413.049	210.254	139.772	139.771	139.772	-100.872	1.7823	-32.3041	41.4228	0.654576	-3.19228	-0.860698	0.277495	1.73324	275.486	29.1301	8.65532	0	0	-0.0211628
2475	0	23.5735	0	0	29.4358	4.85397	-35.5342	-0.210131	-0.0231894	0.052972	-22.4538	1.52E-15	1.39465	0	0	0.051272	-2.65676	-19.7818	0.6758	500.302	383.88	661.799	373.274	373.274	373.274	21.7224	-97.327	29.6967	449.182	412.825	208.824	139.772	139.772	139.772	-99.6384	2.31764	-32.2967	41.522	0.643233	-3.36306	-0.902787	0.306736	1.8043	276.18	40.088	1.20122	0	0	-0.0950291
2476	0	24.4321	0	0	30.8822	5.03219	-36.3091	-0.179684	-0.0255927	0.0598413	-19.1829	-6.22E-15	0.00612025	0	0	0.0456057	-2.78042	-19.6887	0.469816	497.695	384.331	658.35	370.789	370.789	370.789	21.4885	-96.5624	29.9324	430.865	412.698	207.849	139.771	139.771	139.772	-98.6972	2.89553	-32.3687	41.7416	0.798707	-3.31719	-0.905264	0.295083	1.88158	290.632	50.5557	-5.55331	0	0	-0.174515
2477	0	25.3407	0	0	32.423	5.20257	-37.0355	-0.156481	-0.0254164	0.0591323	-16.1807	2.39E-15	-0.94713	0	0	0.0382035	-2.90469	-19.4744	0.0806075	493.883	384.877	654.692	368.308	368.308	368.308	21.2225	-96.0241	30.2967	412.697	412.669	207.177	139.772	139.772	139.772	-97.9903	3.50452	-32.4879	42.0649	1.14296	-3.10714	-0.829948	0.212241	1.9739	297.8	53.1972	-10.5421	0	0	-0.237513
2478	0	26.2526	0	0	33.9829	5.35822	-37.687	-0.14181	-0.0256921	0.054639	-13.8044	3.99E-15	-1.65866	0	0	0.0311105	-3.03237	-19.1129	-0.403273	488.846	385.518	650.847	365.948	365.948	365.948	20.9298	-95.6548	30.7385	394.71	412.732	206.677	139.772	139.772	139.772	-97.4584	4.12827	-32.6287	42.4544	1.67993	-2.80462	-0.655339	0.0464445	2.07904	281.4	41.2991	-12.7766	0	0	-0.243108
2479	0	27.1344	0	0	35.4989	5.4928	-38.2411	-0.134953	-0.0278072	0.0488469	-12.1508	-2.59E-16	-2.26654	0	0	0.025349	-3.15993	-18.5861	-0.878359	482.643	386.236	646.872	363.808	363.808	363.808	20.6258	-95.4008	31.2101	376.9	412.875	206.261	139.772	139.772	139.772	-97.0494	4.74265	-32.7734	42.8544	2.3842	-2.49831	-0.396333	-0.180064	2.1952	237.871	13.2408	-11.9106	0	0	-0.16799
2480	0	27.9673	0	0	36.9204	5.59984	-38.6758	-0.134759	-0.0313307	0.0428944	-11.1679	3.34E-15	-2.806	0	0	0.0211867	-3.28043	-17.8889	-1.2426	475.407	386.988	642.859	361.974	361.974	361.974	20.3364	-95.2162	31.6657	359.256	413.081	205.885	139.772	139.772	139.772	-96.7232	5.31382	-32.9103	43.199	3.19646	-2.28613	-0.109265	-0.415355	2.32493	178.993	-26.4268	-8.51816	0	0	-0.0376673
2481	0	28.7428	0	0	38.2084	5.67339	-38.9713	-0.140069	-0.0348096	0.0369987	-10.7123	-2.31E-15	-3.2361	0	0	0.0183573	-3.38777	-17.0297	-1.4166	467.315	387.704	638.926	360.521	360.521	360.521	20.094	-95.0645	32.0606	341.757	413.329	205.541	139.772	139.772	139.772	-96.4516	5.80106	-33.0319	43.4228	4.03101	-2.25879	0.132447	-0.594272	2.47267	125.376	-67.6269	-4.02762	0	0	0.0856212
2482	0	29.4561	0	0	39.3324	5.70974	-39.1165	-0.1507	-0.0367595	0.0313692	-10.6701	-2.33E-16	-3.49238	0	0	0.0163913	-3.48083	-16.0269	-1.36244	458.545	388.304	635.195	359.51	359.51	359.51	19.9298	-94.9157	32.3546	324.38	413.602	205.25	139.772	139.772	139.772	-96.2131	6.16496	-33.1322	43.4738	4.79644	-2.47823	0.278533	-0.668609	2.63335	95.007	-98.8361	-0.0950289	0	0	0.155567
2483	0	30.1007	0	0	40.2696	5.70928	-39.1147	-0.166209	-0.0367729	0.0265479	-10.9157	4.12E-15	-3.56228	0	0	0.0146346	-3.56552	-14.9034	-1.09024	449.236	388.715	631.782	358.982	358.982	358.983	19.8659	-94.743	32.517	307.096	413.89	205.056	139.772	139.772	139.772	-95.9862	6.37808	-33.2058	43.3189	5.42176	-2.9593	0.337438	-0.633065	2.78414	91.8215	-112.671	2.29554	0	0	0.178754
2484	0	30.6644	0	0	41.0041	5.67664	-38.9844	-0.185568	-0.0356727	0.0235182	-11.3235	4.86E-16	-3.5041	0	0	0.0125066	-3.65311	-13.6782	-0.645906	439.472	388.896	628.789	358.933	358.933	358.933	19.9106	-94.5198	32.5298	289.873	414.187	205.022	139.772	139.772	139.772	-95.745	6.43174	-33.2474	42.9398	5.87474	-3.66449	0.369736	-0.538808	2.88686	104.276	-110.4	3.10131	0	0	0.192857
2485	0	31.1303	0	0	41.524	5.6191	-38.7534	-0.207202	-0.0348038	0.02321	-11.781	2.56E-15	-3.41007	0	0	0.00968307	-3.75236	-12.3603	-0.0857019	429.301	388.839	626.296	359.298	359.298	359.298	20.0602	-94.2166	32.3878	272.684	414.498	205.223	139.772	139.772	139.772	-95.4561	6.33502	-33.2531	42.3192	6.15773	-4.51284	0.436102	-0.455254	2.91545	115.906	-98.6506	2.86081	0	0	0.218065
2486	0	31.4795	0	0	41.8196	5.54415	-38.4503	-0.229352	-0.0349385	0.0255056	-12.2036	-2.16E-15	-3.33878	0	0	0.00609419	-3.86022	-10.9471	0.544845	418.765	388.575	624.357	359.965	359.965	359.965	20.304	-93.801	32.0946	255.511	414.828	205.741	139.772	139.772	139.772	-95.0801	6.10874	-33.2211	41.4284	6.28436	-5.4003	0.541047	-0.414658	2.88807	119.375	-83.0519	2.37238	0	0	0.251451
2487	0	31.6925	0	0	41.8822	5.45829	-38.0999	-0.250214	-0.0362246	0.0296875	-12.5266	2.81E-15	-3.31268	0	0	0.00182892	-3.95943	-9.43037	1.21316	407.916	388.16	623.001	360.811	360.811	360.811	20.6282	-93.2383	31.659	238.356	415.185	206.663	139.772	139.772	139.772	-94.5743	5.77991	-33.1518	40.2321	6.25745	-6.2242	0.653049	-0.410277	2.83922	113.557	-67.3471	2.28334	0	0	0.279172
2488	0	31.7508	0	0	41.7043	5.36694	-37.7232	-0.267944	-0.0382956	0.0348862	-12.6871	1.61E-15	-3.32204	0	0	-0.00292657	-4.02419	-7.80419	1.88975	396.819	387.661	622.236	361.738	361.738	361.738	21.0169	-92.4943	31.0935	221.232	415.574	208.07	139.772	139.772	139.772	-93.8956	5.37818	-33.0474	38.7059	6.06552	-6.9022	0.737799	-0.41715	2.79949	98.788	-54.0872	2.84726	0	0	0.280205
2489	0	31.6371	0	0	41.2806	5.27478	-37.3392	-0.280923	-0.0405954	0.0404164	-12.6304	1.34E-15	-3.34013	0	0	-0.00789906	-4.02997	-6.07316	2.53831	385.56	387.139	622.061	362.692	362.692	362.692	21.4531	-91.5375	30.4116	204.17	415.996	210.029	139.772	139.771	139.772	-93.0039	4.9334	-32.9106	36.858	5.69641	-7.38303	0.771796	-0.408203	2.78539	75.714	-43.9152	3.85968	0	0	0.233786
2490	0	31.3355	0	0	40.6082	5.1862	-36.9663	-0.287936	-0.0428524	0.0462046	-12.3158	-6.76E-15	-3.34831	0	0	-0.0127311	-3.96211	-4.25634	3.11155	374.234	386.645	622.472	363.668	363.668	363.668	21.9184	-90.3412	29.6277	187.212	416.449	212.586	139.772	139.772	139.772	-91.8647	4.47397	-32.744	34.7415	5.15409	-7.65126	0.756403	-0.366474	2.79397	43.1893	-35.5509	4.85938	0	0	0.122952
2491	0	30.8311	0	0	39.6859	5.10543	-36.6231	-0.288452	-0.0455072	0.0528972	-11.7323	4.52E-16	-3.35872	0	0	-0.0170125	-3.8205	-2.3865	3.55622	362.953	386.211	623.466	364.687	364.687	364.687	22.3944	-88.8848	28.755	170.409	416.928	215.762	139.772	139.772	139.772	-90.4505	4.02497	-32.5491	32.4485	4.4695	-7.72469	0.729253	-0.295733	2.80413	-4.87344	-28.0225	5.54816	0	0	-0.0782764
2492	0	30.1116	0	0	38.5133	5.03596	-36.3253	-0.282731	-0.0494623	0.0614678	-10.9028	3.14E-15	-3.3945	0	0	-0.0203717	-3.61829	-0.504399	3.8266	351.843	385.858	625.041	365.777	365.777	365.777	22.865	-87.1536	27.8039	153.829	417.427	219.545	139.772	139.772	139.772	-88.7417	3.60471	-32.3264	30.0876	3.70051	-7.64228	0.734593	-0.218005	2.78723	-74.4712	-21.7879	5.93266	0	0	-0.386381
2493	0	29.1675	0	0	37.0886	4.97976	-36.0827	-0.27193	-0.0556604	0.0724695	-9.89031	1.69E-15	-3.4694	0	0	-0.0225855	-3.37497	1.34842	3.89798	341.047	385.601	627.177	366.958	366.958	366.958	23.3204	-85.1384	26.7805	137.552	417.941	223.899	139.772	139.772	139.772	-86.7274	3.22157	-32.0767	27.7554	2.9181	-7.44534	0.800563	-0.158315	2.72628	-167.611	-18.4326	6.39028	0	0	-0.78936
2494	0	27.9923	0	0	35.4082	4.93699	-35.8971	-0.257898	-0.0642543	0.0853176	-8.78994	5.67E-15	-3.54924	0	0	-0.023676	-3.10787	3.13485	3.77295	330.726	385.452	629.83	368.237	368.237	368.237	23.7587	-82.8339	25.6868	121.679	418.46	228.757	139.772	139.772	139.772	-84.404	2.87333	-31.803	25.5194	2.18416	-7.16201	0.923155	-0.130059	2.61907	-279.069	-19.5339	7.50877	0	0	-1.23634
2495	0	26.5811	0	0	33.467	4.90662	-35.7647	-0.242773	-0.0746704	0.098439	-7.71524	-6.77E-16	-3.58208	0	0	-0.0239117	-2.82666	4.82372	3.4784	321.042	385.424	632.923	369.621	369.621	369.621	24.1869	-80.2365	24.524	106.315	418.977	234.035	139.772	139.772	139.772	-81.7728	2.55001	-31.5136	23.4162	1.53285	-6.80292	1.0811	-0.126504	2.4741	-400.45	-25.2666	9.77037	0	0	-1.6647
2496	0	24.9295	0	0	31.2592	4.8873	-35.6803	-0.228464	-0.0853063	0.10986	-6.78241	-2.45E-15	-3.49508	0	0	-0.0237971	-2.53324	6.38796	3.05729	312.16	385.53	636.353	371.112	371.112	371.112	24.6188	-77.3433	23.2953	91.569	419.476	239.634	139.772	139.772	139.772	-78.8369	2.23839	-31.2236	21.4628	0.965953	-6.37007	1.24768	-0.125422	2.30009	-522.211	-33.5759	13.1566	0	0	-2.01369
2497	0	23.0336	0	0	28.7799	4.87798	-35.6395	-0.216635	-0.094185	0.117436	-6.13049	4.74E-15	-3.2381	0	0	-0.0241338	-2.22603	7.8019	2.56005	304.234	385.779	639.992	372.712	372.712	372.712	25.072	-74.1507	22.0062	77.5357	419.942	245.45	139.772	139.772	139.772	-75.5994	1.92619	-30.9532	19.6715	0.463887	-5.87247	1.40992	-0.104344	2.10816	-637.363	-41.8726	17.2832	0	0	-2.24036
2498	0	20.8931	0	0	26.0281	4.87775	-35.6385	-0.20863	-0.0987597	0.119418	-5.92706	1.69E-16	-2.74981	0	0	-0.0261138	-1.90524	9.03955	2.03942	297.413	386.173	643.701	374.412	374.412	374.412	25.5629	-70.6566	20.6632	64.2868	420.357	251.386	139.772	139.772	139.772	-72.0629	1.60474	-30.7247	18.0602	0.00463832	-5.33903	1.56105	-0.0536696	1.90491	-739.167	-47.3284	21.2468	0	0	-2.30844
2499	0	18.5164	0	0	23.0119	4.88524	-35.6713	-0.205415	-0.0968847	0.114324	-6.35894	6.77E-16	-1.99317	0	0	-0.0312441	-1.57553	10.075	1.54775	291.838	386.705	647.332	376.201	376.201	376.201	26.101	-66.8644	19.2727	51.8644	420.706	257.363	139.772	139.772	139.772	-68.2337	1.27075	-30.5558	16.6534	-0.421588	-4.82049	1.6968	0.017942	1.69588	-820.573	-48.6608	24.0807	0	0	-2.19593
2500	0	15.9269	0	0	19.7567	4.89811	-35.7275	-0.207273	-0.0870348	0.101478	-7.58662	1.69E-16	-0.940985	0	0	-0.0409695	-1.24502	10.885	1.13515	287.638	387.355	650.731	378.068	378.068	378.068	26.6825	-62.7904	17.8402	40.2803	420.979	263.335	139.772	139.772	139.772	-64.128	0.927421	-30.4542	15.477	-0.808587	-4.38053	1.80682	0.0912591	1.48629	-873.643	-45.3568	24.8328	0	0	-1.9052
2501	0	13.1695	0	0	16.3129	4.9131	-35.793	-0.213834	-0.0691724	0.081579	-9.70485	7.95E-15	0.380973	0	0	-0.0560013	-0.922095	11.452	0.846727	284.918	388.099	653.744	380.006	380.006	380.006	27.2868	-58.4714	16.3729	29.5225	421.176	269.297	139.772	139.772	139.772	-59.7796	0.584583	-30.4129	14.5503	-1.13978	-4.08095	1.88052	0.1528	1.28056	-893.198	-36.5112	22.8442	0	0	-1.47856
2502	0	10.3141	0	0	12.7619	4.92691	-35.8532	-0.223919	-0.0451587	0.0571492	-12.6829	-3.05E-15	1.8674	0	0	-0.0753624	-0.612642	11.7676	0.719442	283.741	388.912	656.226	382.022	382.022	382.022	27.8771	-53.9722	14.8824	19.5698	421.307	275.29	139.772	139.772	139.772	-55.2484	0.25638	-30.41	13.8805	-1.39614	-3.96712	1.90928	0.198132	1.08373	-879.034	-21.5075	18.0049	0	0	-0.991608
2503	0	7.45507	0	0	9.217	4.9375	-35.8993	-0.235917	-0.0184994	0.0319594	-16.3518	-5.08E-16	3.34103	0	0	-0.0959185	-0.318927	11.8343	0.778966	284.123	389.775	658.048	384.126	384.126	384.126	28.4078	-49.3874	13.387	10.4122	421.392	281.389	139.772	139.772	139.772	-50.6245	-0.0436606	-30.4121	13.4616	-1.5623	-4.05857	1.8875	0.228719	0.900526	-836.353	-0.991293	10.8994	0	0	-0.527567
2504	0	4.70518	0	0	5.8145	4.94546	-35.9339	-0.247901	0.00634195	0.0100767	-20.3982	1.02E-15	4.58246	0	0	-0.112679	-0.0401168	11.6659	1.03644	286.026	390.683	659.11	386.328	386.328	386.328	28.834	-44.8372	11.9109	2.06976	421.462	287.686	139.772	139.771	139.772	-46.026	-0.308617	-30.3825	13.2762	-1.62975	-4.3477	1.80981	0.246926	0.73469	-773.571	22.4998	2.77881	0	0	-0.148201
2505	0	2.18314	0	0	2.69799	4.9548	-35.9745	-0.258175	0.0250459	-0.00524855	-24.4244	-2.03E-15	5.38382	0	0	-0.120369	0.226409	11.2844	1.485	289.357	391.647	659.349	388.626	388.626	388.626	29.1235	-40.4545	10.481	-5.39853	421.549	294.26	139.772	139.772	139.772	-41.5881	-0.542023	-30.29	13.2996	-1.59704	-4.80511	1.68026	0.251783	0.589779	-701.59	44.7615	-4.71147	0	0	0.121394
2506	0	-0.00119517	0	0	-0.00147645	4.97255	-36.0515	-0.266099	0.0348476	-0.0127067	-28.0584	-7.44E-15	5.62691	0	0	-0.115623	0.483975	10.7165	2.09896	293.978	392.691	658.742	390.998	390.998	390.998	29.262	-36.368	9.12367	-11.8982	421.682	301.15	139.772	139.772	139.772	-37.4456	-0.756503	-30.116	13.5044	-1.46918	-5.38779	1.51253	0.23941	0.469203	-630.93	61.1521	-9.96552	0	0	0.292742
2507	0	-1.75939	0	0	-2.18051	5.00734	-36.2019	-0.271972	0.0350723	-0.0122208	-31.0109	0	5.30943	0	0	-0.0981881	0.736139	9.99029	2.83677	299.724	393.842	657.3	393.407	393.407	393.407	29.2542	-32.6875	7.86343	-17.3134	421.882	308.339	139.772	139.772	139.772	-33.7152	-0.966686	-29.8577	13.8631	-1.25696	-6.04647	1.32827	0.205562	0.376224	-570.879	68.2659	-11.9229	0	0	0.400232
2508	0	-3.03208	0	0	-3.77091	5.0672	-36.4595	-0.276801	0.0268067	-0.00496826	-33.116	-5.41E-15	4.52493	0	0	-0.0708648	0.986613	9.13143	3.64667	306.42	395.128	655.071	395.795	395.795	395.795	29.1185	-29.4952	6.72532	-21.5234	422.151	315.754	139.772	139.772	139.771	-30.4838	-1.17939	-29.5257	14.3509	-0.976653	-6.73093	1.14879	0.146863	0.314545	-527.453	64.3399	-10.1343	0	0	0.483817
2509	0	-3.79264	0	0	-4.74121	5.1576	-36.8451	-0.281392	0.0123241	0.00759382	-34.306	4.06E-15	3.43621	0	0	-0.0382918	1.2397	8.16154	4.47321	313.898	396.566	652.129	398.088	398.088	398.088	28.882	-26.8419	5.73831	-24.4155	422.474	323.282	139.772	139.772	139.772	-27.802	-1.38568	-29.1407	14.9474	-0.650199	-7.39288	0.990379	0.0628341	0.287555	-503.42	49.7596	-4.7551	0	0	0.575627
2510	0	-4.04784	0	0	-5.09522	5.27999	-37.361	-0.285543	-0.00559809	0.0239797	-34.5742	-4.06E-15	2.23838	0	0	-0.00549128	1.50062	7.09678	5.26267	322.014	398.157	648.569	400.201	400.201	400.201	28.575	-24.7468	4.93628	-25.8941	422.821	330.779	139.772	139.772	139.772	-25.6828	-1.55862	-28.7289	15.6385	-0.305661	-7.98749	0.859897	-0.0435998	0.298048	-497.691	26.8396	3.62127	0	0	0.692649
2511	0	-3.83627	0	0	-4.86986	5.43152	-37.9899	-0.287912	-0.0245166	0.0427125	-33.966	-1.35E-15	1.09637	0	0	0.0232402	1.77609	5.94745	5.96661	330.652	399.89	644.511	402.038	402.038	402.038	28.2299	-23.1981	4.3549	-25.8872	423.158	338.089	139.772	139.772	139.772	-24.105	-1.65818	-28.3197	16.4176	0.0217756	-8.47418	0.755495	-0.169177	0.345972	-505.703	-1.55904	14.2465	0	0	0.836641
2512	0	-3.22347	0	0	-4.13172	5.60558	-38.6989	-0.286774	-0.0428009	0.0623855	-32.6121	0	0.0960475	0	0	0.0450592	2.07533	4.71849	6.54422	339.724	401.74	640.091	403.498	403.498	403.498	27.8797	-22.1573	4.02474	-24.3505	423.45	345.06	139.772	139.772	139.772	-23.0195	-1.64153	-27.945	17.2854	0.287039	-8.81707	0.677213	-0.307671	0.428546	-522.713	-32.4484	26.3178	0	0	1.00065
2513	0	-2.29242	0	0	-2.96914	5.79279	-39.4459	-0.280749	-0.0601909	0.0818559	-30.7313	6.77E-15	-0.807753	0	0	0.0589038	2.41099	3.41073	6.9656	349.169	403.672	635.462	404.485	404.485	404.485	27.5574	-21.5669	3.96436	-21.2694	423.67	351.549	139.772	139.771	139.772	-22.3609	-1.47416	-27.6369	18.2489	0.432781	-8.98508	0.628104	-0.447541	0.540467	-544.803	-63.4827	39.1503	0	0	1.17516
2514	0	-1.13021	0	0	-1.47945	5.98177	-40.1837	-0.269235	-0.0763482	0.100062	-28.5911	-1.35E-15	-1.68465	0	0	0.0655319	2.79885	2.02257	7.21596	358.948	405.654	630.785	404.915	404.915	404.915	27.2916	-21.3644	4.17718	-16.6553	423.799	357.42	139.772	139.772	139.772	-22.062	-1.13713	-27.4242	19.3194	0.390486	-8.95116	0.607196	-0.562488	0.677318	-567.791	-91.1102	51.7292	0	0	1.35125
2515	0	0.185067	0	0	0.244723	6.16045	-40.8666	-0.252279	-0.0907887	0.116094	-26.429	0	-2.60062	0	0	0.0668534	3.25472	0.551421	7.29762	369.041	407.652	626.225	404.724	404.724	404.724	27.1033	-21.4959	4.65245	-10.5407	423.822	362.551	139.772	139.771	139.772	-22.0681	-0.62918	-27.3283	20.5146	0.0903717	-8.69293	0.598481	-0.611572	0.840282	-585.206	-110.884	62.9379	0	0	1.52588
2516	0	1.59237	0	0	2.12491	6.31783	-41.4563	-0.230493	-0.103013	0.129416	-24.4005	0	-3.5997	0	0	0.0650422	3.78783	-1.00586	7.22624	379.43	409.64	621.952	403.88	403.88	403.88	27.004	-21.9247	5.36857	-2.9742	423.729	366.83	139.772	139.772	139.772	-22.3448	0.0349305	-27.3609	21.8665	-0.518599	-8.19852	0.577889	-0.55006	1.02796	-590.108	-118.02	71.5915	0	0	1.71098
2517	0	3.04938	0	0	4.1002	6.44543	-41.9266	-0.205149	-0.112307	0.13988	-22.5774	-1.35E-15	-4.66362	0	0	0.0619625	4.39321	-2.65286	7.02202	390.088	411.593	618.128	402.385	402.385	402.385	26.9945	-22.6341	6.29698	5.98276	423.514	370.159	139.772	139.772	139.772	-22.8795	0.828417	-27.5235	23.4292	-1.44174	-7.47451	0.520577	-0.359844	1.23271	-576.393	-110.635	76.6077	0	0	1.92164
2518	0	4.53016	0	0	6.1267	6.5382	-42.2642	-0.178067	-0.118138	0.147594	-20.9652	2.71E-15	-5.7243	0	0	0.0588589	5.04738	-4.39332	6.69857	400.96	413.488	614.911	400.269	400.269	400.269	27.0637	-23.6243	7.40551	16.2604	423.176	372.451	139.772	139.772	139.772	-23.6787	1.71693	-27.8067	25.2789	-2.61515	-6.55272	0.413469	-0.0524342	1.43859	-540.941	-88.7046	77.4187	0	0	2.14666
2519	0	6.02119	0	0	8.17524	6.59458	-42.4675	-0.151174	-0.120561	0.152775	-19.5161	6.77E-15	-6.69215	0	0	0.056294	5.70905	-6.22987	6.25499	411.956	415.296	612.439	397.577	397.577	397.577	27.1903	-24.9081	8.66159	27.7858	422.719	373.639	139.772	139.772	139.772	-24.762	2.66302	-28.1915	27.4987	-3.90106	-5.49466	0.279068	0.310367	1.63171	-488.473	-57.5932	74.3062	0	0	2.33551
2520	0	7.51696	0	0	10.2276	6.61558	-42.5429	-0.125874	-0.12057	0.156321	-18.1328	-4.06E-15	-7.49573	0	0	0.0542188	6.32833	-8.16096	5.67828	422.952	416.98	610.823	394.371	394.371	394.371	27.3446	-26.5038	10.0345	40.4874	422.153	373.671	139.772	139.772	139.772	-26.1558	3.63012	-28.6521	30.1425	-5.12481	-4.38741	0.191814	0.598051	1.80847	-435.867	-32.8852	68.4927	0	0	2.45102
2521	0	9.01534	0	0	12.2704	6.60264	-42.4965	-0.1032	-0.119098	0.158615	-16.7241	0	-8.04466	0	0	0.0522648	6.86517	-10.1757	4.96099	433.819	418.507	610.126	390.767	390.767	390.767	27.4937	-28.427	11.4961	54.2989	421.492	372.514	139.772	139.771	139.771	-27.884	4.58499	-29.1604	33.1927	-6.15922	-3.32259	0.231716	0.695961	1.98189	-400.943	-28.3717	61.4668	0	0	2.52301
2522	0	10.5131	0	0	14.2889	6.55656	-42.3306	-0.0838929	-0.116535	0.159333	-15.24	1.35E-15	-8.23717	0	0	0.0498937	7.3043	-12.2502	4.12289	444.452	419.844	610.359	386.969	386.969	386.969	27.6077	-30.6831	13.0188	69.1608	420.751	370.15	139.772	139.772	139.772	-29.9605	5.49727	-29.6905	36.5422	-6.99058	-2.36366	0.406436	0.615891	2.16129	-386.133	-40.1085	54.4021	0	0	2.57587
2523	0	12.0014	0	0	16.2612	6.47868	-42.048	-0.0688678	-0.112353	0.157549	-13.7173	0	-7.96519	0	0	0.0466158	7.65198	-14.3498	3.21814	454.789	420.964	611.499	383.248	383.248	383.248	27.6643	-33.2617	14.5725	85.0198	419.947	366.584	139.772	139.772	139.772	-32.3846	6.33739	-30.2216	40.022	-7.69444	-1.52581	0.667139	0.455742	2.33759	-382.699	-54.0644	47.7492	0	0	2.57309
2524	0	13.4628	0	0	18.1575	6.37329	-41.6616	-0.0590361	-0.106401	0.153158	-12.2637	-2.71E-15	-7.21454	0	0	0.0421987	7.91997	-16.4352	2.32629	464.803	421.843	613.511	379.875	379.875	379.875	27.6526	-36.1369	16.1243	101.827	419.102	361.845	139.772	139.772	139.772	-35.1394	7.07621	-30.7396	43.4488	-8.3515	-0.78323	0.947866	0.307111	2.48388	-380.249	-60.3927	41.8193	0	0	2.45858
2525	0	14.8717	0	0	19.9437	6.24849	-41.1978	-0.0553551	-0.0991045	0.14714	-11.0434	0	-6.06872	0	0	0.0369228	8.1119	-18.4677	1.53322	474.481	422.456	616.369	377.046	377.046	377.046	27.5736	-39.2696	17.642	119.537	418.237	355.99	139.772	139.772	139.772	-38.1941	7.68804	-31.2375	46.6617	-8.98091	-0.098396	1.18161	0.203716	2.57567	-369.51	-58.6425	36.8023	0	0	2.19976
2526	0	16.1983	0	0	21.5875	6.11467	-40.6929	-0.0586332	-0.0914434	0.14099	-10.2371	-6.77E-16	-4.6869	0	0	0.0315265	8.22113	-20.4118	0.908496	483.799	422.776	620.042	374.855	374.855	374.855	27.4399	-42.6134	19.1002	138.11	417.38	349.102	139.772	139.772	139.772	-41.5085	8.15445	-31.7162	49.5413	-9.53518	0.54587	1.32224	0.14459	2.59926	-344.82	-51.903	32.8793	0	0	1.81601
2527	0	17.4148	0	0	23.0634	5.98181	-40.1838	-0.0695751	-0.0844209	0.136214	-10.011	1.35E-15	-3.24464	0	0	0.0268574	8.23644	-22.2352	0.488687	492.701	422.782	624.48	373.312	373.312	373.312	27.2722	-46.1214	20.4834	157.521	416.562	341.283	139.772	139.771	139.772	-45.0387	8.46595	-32.1832	52.0127	-9.93458	1.13245	1.36523	0.113527	2.54781	-307.369	-43.4714	30.1019	0	0	1.37877
2528	0	18.5008	0	0	24.3566	5.85706	-39.6986	-0.0884921	-0.0787026	0.133546	-10.4656	-1.69E-15	-1.89428	0	0	0.0234103	8.14912	-23.9075	0.274721	501.099	422.462	629.599	372.355	372.355	372.355	27.0962	-49.7521	21.7879	177.761	415.817	332.659	139.772	139.772	139.772	-48.7448	8.62037	-32.6511	54.0388	-10.1033	1.61854	1.32876	0.0978627	2.42893	-260.747	-35.0384	28.2536	0	0	0.959117
2529	0	19.4477	0	0	25.4644	5.74353	-39.2509	-0.114619	-0.0746879	0.132844	-11.568	-3.72E-15	-0.761375	0	0	0.0210971	7.95734	-25.3991	0.238733	508.88	421.814	635.274	371.879	371.879	371.879	26.9395	-53.4743	23.0188	198.845	415.186	323.375	139.771	139.772	139.772	-52.5961	8.61938	-33.1356	55.6109	-9.9894	1.95462	1.22643	0.094983	2.26346	-206.52	-26.6761	26.8367	0	0	0.597988
2530	0	20.2573	0	0	26.3925	5.64057	-38.8398	-0.14633	-0.0722279	0.133115	-13.1711	-8.46E-16	0.0825486	0	0	0.0194294	7.66719	-26.6812	0.331592	515.908	420.847	641.347	371.749	371.749	371.749	26.8272	-57.2661	24.1875	220.802	414.708	313.603	139.772	139.772	139.772	-56.5728	8.46528	-33.6517	56.7415	-9.57051	2.10305	1.05899	0.107183	2.07971	-143.06	-17.8606	25.0599	0	0	0.311087
2531	0	20.937	0	0	27.1496	5.54519	-38.4545	-0.181911	-0.0704418	0.132906	-15.0918	1.52E-15	0.636544	0	0	0.0178387	7.29207	-27.727	0.487568	522.033	419.578	647.631	371.822	371.822	371.822	26.7798	-61.1123	25.3079	243.665	414.418	303.538	139.772	139.772	139.772	-60.6621	8.16023	-34.2105	57.4604	-8.85149	2.05262	0.832386	0.134209	1.90671	-69.4489	-8.14156	21.8709	0	0	0.108683
2532	0	21.495	0	0	27.7433	5.45384	-38.0816	-0.219965	-0.0682258	0.130274	-17.1676	1.52E-15	0.93921	0	0	0.0158793	6.85142	-28.5132	0.62991	527.092	418.033	653.923	371.964	371.964	371.964	26.81	-64.9991	26.3946	267.455	414.347	293.396	139.772	139.772	139.772	-64.854	7.70773	-34.8166	57.8103	-7.85978	1.82641	0.566895	0.168257	1.7612	12.5935	2.07472	16.5062	0	0	-0.00125239
2533	0	21.9368	0	0	28.1789	5.36383	-37.7103	-0.259601	-0.0641531	0.123039	-19.2913	0	1.08411	0	0	0.01324	6.36904	-29.0212	0.6798	530.926	416.244	660.013	372.067	372.067	372.066	26.9197	-68.9131	27.4628	292.163	414.513	283.411	139.772	139.772	139.772	-69.1374	7.11595	-35.466	57.839	-6.64123	1.48129	0.295009	0.19919	1.65375	99.1638	12.2633	8.64243	0	0	-0.0164885
2534	0	22.2656	0	0	28.4608	5.27435	-37.3374	-0.300052	-0.0566528	0.109008	-21.3892	-6.62E-15	1.21396	0	0	0.00969842	5.87039	-29.2382	0.567458	533.395	414.249	665.702	372.053	372.053	372.053	27.098	-72.8403	28.5278	317.737	414.919	273.829	139.772	139.772	139.772	-73.4978	6.40112	-36.1463	57.5895	-5.25646	1.1007	0.0431866	0.222273	1.58665	187.441	22.4945	-1.39762	0	0	0.05981
2535	0	22.4826	0	0	28.596	5.18705	-36.9699	-0.340768	-0.0440452	0.0857209	-23.4211	3.53E-15	1.51835	0	0	0.00514121	5.37901	-29.1581	0.24177	534.399	412.097	670.814	371.882	371.882	371.882	27.3198	-76.7662	29.6047	344.064	415.554	264.9	139.772	139.771	139.772	-77.9155	5.59039	-36.8374	57.0931	-3.77679	0.782404	-0.173617	0.243177	1.5658	276.968	33.4433	-12.3742	0	0	0.226049
2536	0	22.5901	0	0	28.5972	5.10626	-36.6266	-0.380698	-0.024872	0.0514994	-25.3186	0	2.19832	0	0	-0.000325076	4.91243	-28.7836	-0.324114	533.888	409.847	675.214	371.544	371.544	371.544	27.547	-80.6767	30.7082	370.958	416.389	256.87	139.771	139.772	139.772	-82.3644	4.72292	-37.5139	56.3679	-2.27832	0.621359	-0.35128	0.27354	1.59407	368.176	45.5371	-22.2801	0	0	0.483637
2537	0	22.5944	0	0	28.4863	5.03859	-36.3366	-0.418115	0.00153943	0.0059035	-26.9609	-4.48E-15	3.39979	0	0	-0.00612992	4.47851	-28.1285	-1.13053	531.88	407.571	678.818	371.073	371.073	371.073	27.732	-84.5573	31.8502	398.146	417.379	249.963	139.772	139.772	139.772	-86.8111	3.84758	-38.149	55.425	-0.834108	0.689147	-0.483865	0.315663	1.66523	458.862	56.4978	-28.784	0	0	0.829546
2538	0	22.5086	0	0	28.294	4.99143	-36.1332	-0.45044	0.0347674	-0.0496896	-28.1531	1.08E-14	5.15879	0	0	-0.0111482	4.07435	-27.2198	-2.14989	528.474	405.347	681.597	370.538	370.538	370.538	27.8252	-88.3914	33.036	425.27	418.465	244.358	139.772	139.771	139.772	-91.2151	3.01674	-38.7181	54.2778	0.493311	1.01618	-0.559939	0.354908	1.75659	542.747	61.1255	-30.4715	0	0	1.23895
2539	0	22.3539	0	0	28.0576	4.97034	-36.0419	-0.475157	0.0736341	-0.112572	-28.6885	-3.05E-15	7.4015	0	0	-0.014074	3.68906	-26.0997	-3.32634	523.861	403.257	683.582	370.046	370.046	370.046	27.7844	-92.1566	34.2595	451.893	419.576	240.167	139.772	139.772	139.772	-95.5283	2.2767	-39.2018	52.9489	1.65712	1.58375	-0.565161	0.367754	1.83552	611.387	53.6367	-27.8382	0	0	1.65688
2540	0	22.1599	0	0	27.8157	4.97599	-36.0664	-0.490152	0.11664	-0.179295	-28.3804	-8.12E-15	9.97222	0	0	-0.0141959	3.30962	-24.8247	-4.57763	518.332	401.376	684.854	369.716	369.716	369.716	27.584	-95.8195	35.4978	477.529	420.641	237.413	139.771	139.772	139.772	-99.6948	1.6585	-39.5858	51.4735	2.62812	2.32904	-0.497204	0.335579	1.87005	659.598	30.846	-23.3929	0	0	2.01648
2541	0	21.9611	0	0	27.6009	5.00187	-36.1783	-0.494747	0.162349	-0.246528	-27.1526	1.08E-14	12.6843	0	0	-0.0121137	2.92684	-23.4636	-5.80249	512.268	399.756	685.525	369.661	369.661	369.661	27.2217	-99.3319	36.7091	501.669	421.59	236.012	139.772	139.772	139.772	-103.649	1.17247	-39.8606	49.899	3.39398	3.16015	-0.366343	0.256618	1.84501	687.458	-5.8171	-20.3301	0	0	2.26135
2542	0	21.7904	0	0	27.4325	5.03405	-36.3171	-0.489767	0.209743	-0.311658	-25.0672	4.06E-15	15.3875	0	0	-0.00976215	2.53857	-22.0932	-6.89239	506.116	398.421	685.725	369.957	369.957	369.957	26.7202	-102.629	37.8339	523.817	422.368	235.776	139.772	139.772	139.772	-107.317	0.808341	-40.0186	48.2834	3.95628	3.97356	-0.2059	0.145886	1.76349	703.587	-50.8474	-20.9229	0	0	2.37197
2543	0	21.6739	0	0	27.3128	5.05338	-36.4002	-0.477144	0.258111	-0.372732	-22.3121	-2.03E-15	18.0051	0	0	-0.00959525	2.14894	-20.792	-7.74685	500.346	397.358	685.588	370.635	370.635	370.635	26.1243	-105.632	38.801	543.518	422.934	236.428	139.772	139.772	139.772	-110.614	0.540091	-40.0532	46.693	4.32684	4.6685	-0.0601363	0.027627	1.6428	721.235	-96.8452	-25.3567	0	0	2.35894
2544	0	21.6259	0	0	27.2289	5.0401	-36.3431	-0.458735	0.305907	-0.427777	-19.1215	-9.47E-15	20.4859	0	0	-0.0134117	1.76416	-19.6341	-8.28786	495.401	396.517	685.234	371.669	371.669	371.669	25.4931	-108.256	39.5366	560.373	423.27	237.628	139.771	139.772	139.772	-113.455	0.333491	-39.9582	45.1988	4.52514	5.15731	0.0275285	-0.0768125	1.50044	752.506	-137.268	-31.7988	0	0	2.24057
2545	0	21.6482	0	0	27.1589	4.97921	-36.0803	-0.435863	0.350208	-0.474297	-15.7332	1.49E-14	22.7674	0	0	-0.0214733	1.38776	-18.6818	-8.46933	491.646	395.826	684.766	372.987	372.987	372.987	24.8903	-110.419	39.9753	574.052	423.383	239.001	139.772	139.771	139.771	-115.757	0.154127	-39.7295	43.8706	4.57624	5.37224	0.0292845	-0.153618	1.35177	803.275	-167.462	-37.5696	0	0	2.02399
2546	0	21.73	0	0	27.0801	4.86499	-35.5826	-0.409314	0.386477	-0.50966	-12.375	-2.71E-15	24.726	0	0	-0.0322087	1.01737	-17.9798	-8.27926	489.327	395.205	684.259	374.483	374.483	374.483	24.3731	-112.048	40.072	584.305	423.3	240.175	139.771	139.772	139.772	-117.452	-0.0251076	-39.3691	42.7682	4.50838	5.2691	-0.0597642	-0.194933	1.20788	871.141	-184.547	-40.3848	0	0	1.70704
2547	0	21.85	0	0	26.9751	4.7031	-34.8661	-0.380173	0.409936	-0.531121	-9.31181	-2.71E-15	26.2125	0	0	-0.0426588	0.644528	-17.5498	-7.73466	488.553	394.58	683.755	376.038	376.038	376.038	23.9825	-113.09	39.811	590.973	423.065	240.815	139.772	139.772	139.772	-118.487	-0.217892	-38.8883	41.9304	4.35036	4.82781	-0.228301	-0.202262	1.07407	948.278	-186.903	-39.1382	0	0	1.30141
2548	0	21.9793	0	0	26.8345	4.50959	-33.9927	-0.350516	0.416643	-0.536071	-6.89008	-4.06E-15	27.0624	0	0	-0.0494974	0.258903	-17.3878	-6.8739	489.28	393.908	683.254	377.537	377.537	377.537	23.7361	-113.509	39.2114	593.99	422.725	240.652	139.771	139.772	139.772	-118.835	-0.420699	-38.3099	41.3668	4.12698	4.05449	-0.448878	-0.179371	0.957775	1022.14	-172.85	-33.7978	0	0	0.846563
2549	0	22.0859	0	0	26.6559	4.30747	-33.0606	-0.323397	0.404524	-0.522089	-5.52866	-1.08E-14	27.1239	0	0	-0.0503007	-0.145629	-17.4643	-5.74979	491.327	393.188	682.714	378.882	378.882	378.882	23.626	-113.299	38.3261	593.387	422.325	239.512	139.771	139.772	139.771	-118.494	-0.612899	-37.6677	41.0545	3.8558	2.98399	-0.690278	-0.130362	0.868199	1078.5	-141.252	-25.1374	0	0	0.412261
2550	0	22.1397	0	0	26.4429	4.12203	-32.1873	-0.302624	0.37383	-0.487695	-5.67086	1.22E-14	26.2853	0	0	-0.0445047	-0.565415	-17.7296	-4.42717	494.402	392.466	682.056	379.992	379.993	379.993	23.623	-112.481	37.2345	589.293	421.901	237.342	139.772	139.772	139.772	-117.49	-0.761446	-37.0021	40.9427	3.54649	1.68181	-0.915493	-0.0587133	0.822725	1101.85	-93.548	-14.5393	0	0	0.0740509
2551	0	22.1232	0	0	26.2077	3.97605	-31.4876	-0.291333	0.326902	-0.432733	-7.61585	2.71E-15	24.4938	0	0	-0.0334752	-0.985429	-18.1229	-2.98369	498.144	391.823	681.179	380.802	380.802	380.802	23.6854	-111.11	36.0306	581.93	421.477	234.222	139.772	139.772	139.772	-115.888	-0.830064	-36.3534	40.965	3.2039	0.241726	-1.09045	0.0268399	0.835905	1078.52	-36.4021	-3.83894	0	0	-0.120937
2552	0	22.0412	0	0	25.9793	3.88627	-31.052	-0.290616	0.267862	-0.359582	-11.3314	4.06E-15	21.7862	0	0	-0.0195303	-1.38201	-18.5836	-1.5104	502.167	391.351	679.984	381.25	381.25	381.25	23.7697	-109.284	34.8099	571.609	421.068	230.365	139.772	139.772	139.772	-113.796	-0.790396	-35.7554	41.056	2.8328	-1.2224	-1.18554	0.11438	0.913236	1000.79	19.2512	5.07033	0	0	-0.177892
2553	0	21.931	0	0	25.8115	3.86149	-30.931	-0.298023	0.202255	-0.273718	-16.287	-1.22E-14	18.3214	0	0	-0.00443486	-1.72929	-19.0614	-0.107284	506.113	391.128	678.405	381.283	381.283	381.283	23.84	-107.146	33.6591	558.729	420.685	226.093	139.772	139.772	139.772	-111.367	-0.63047	-35.2318	41.1653	2.44203	-2.59143	-1.19331	0.189998	1.0395	874.009	61.5101	10.8524	0	0	-0.149775
2554	0	21.8605	0	0	25.7847	3.90243	-31.1307	-0.307373	0.136511	-0.183735	-21.4759	4.74E-15	14.392	0	0	0.0112933	-2.00643	-19.52	1.12566	509.673	391.193	676.412	380.857	380.857	380.857	23.871	-104.872	32.6506	543.758	420.335	221.79	139.772	139.772	139.772	-108.793	-0.355596	-34.796	41.2663	2.04588	-3.75788	-1.13039	0.242814	1.19068	717.597	82.1749	13.2619	0	0	-0.102453
2555	0	21.9107	0	0	25.9896	4.00312	-31.6182	-0.309954	0.0773021	-0.10018	-25.6361	-4.06E-15	10.4077	0	0	0.0273646	-2.20284	-19.937	2.1002	512.61	391.541	674.015	379.955	379.955	379.955	23.8481	-102.649	31.84	527.216	420.03	217.827	139.772	139.772	139.771	-106.274	0.0184557	-34.4547	41.356	1.66413	-4.6409	-1.03641	0.268851	1.33619	561.797	80.3885	13.0231	0	0	-0.0775265
2556	0	22.1472	0	0	26.4985	4.15319	-32.3352	-0.298784	0.0294823	-0.0322669	-27.7452	-8.80E-15	6.75158	0	0	0.0420256	-2.31991	-20.2973	2.7504	514.742	392.124	671.241	378.594	378.594	378.594	23.7642	-100.635	31.2645	509.617	419.778	214.477	139.771	139.771	139.772	-103.978	0.475364	-34.2105	41.4478	1.32091	-5.19413	-0.955204	0.274022	1.45738	435.812	62.6105	11.2902	0	0	-0.0812132
2557	0	22.5965	0	0	27.3397	4.34026	-33.2132	-0.273939	-0.00480973	0.0154953	-27.5565	3.55E-15	3.69118	0	0	0.0522713	-2.3692	-20.5865	3.03981	515.927	392.876	668.118	376.831	376.831	376.831	23.6183	-98.9304	30.9404	491.417	419.588	211.867	139.772	139.772	139.772	-102.011	1.00408	-34.0633	41.5609	1.04424	-5.4059	-0.912956	0.268249	1.55318	356.285	39.1101	8.89958	0	0	-0.100765
2558	0	23.2442	0	0	28.4943	4.55166	-34.1842	-0.240588	-0.0262588	0.0439602	-25.4978	2.11E-15	1.33004	0	0	0.0558794	-2.36922	-20.7853	2.96516	516.04	393.723	664.658	374.758	374.758	374.758	23.4131	-97.5741	30.8628	472.973	419.46	209.981	139.772	139.772	139.772	-100.408	1.59805	-34.008	41.7115	0.866852	-5.29454	-0.908109	0.254974	1.63948	322.462	18.681	6.09304	0	0	-0.12375
2559	0	24.0471	0	0	29.907	4.77533	-35.1873	-0.204918	-0.0370878	0.0569967	-22.3045	-3.30E-15	-0.341426	0	0	0.0529775	-2.34183	-20.8687	2.55645	514.966	394.606	660.867	372.488	372.488	372.488	23.1522	-96.5551	31.0075	454.528	419.391	208.703	139.771	139.772	139.772	-99.1578	2.2514	-34.0331	41.908	0.825227	-4.90164	-0.91221	0.22418	1.73413	319.262	4.74603	2.85908	0	0	-0.143154
2560	0	24.9468	0	0	31.4995	5.00056	-36.1727	-0.173498	-0.0405874	0.0593913	-18.8418	8.46E-17	-1.4407	0	0	0.0459672	-2.30853	-20.8094	1.87547	512.609	395.481	656.754	370.134	370.134	370.134	22.8414	-95.829	31.3347	436.221	419.373	207.867	139.772	139.772	139.772	-98.2104	2.95523	-34.1211	42.149	0.954279	-4.28755	-0.878908	0.157116	1.84853	323.708	-4.92955	-0.538367	0	0	-0.151202
2561	0	25.8849	0	0	33.1871	5.21833	-37.102	-0.150545	-0.0404555	0.0556476	-15.7767	1.33E-15	-2.16071	0	0	0.0377544	-2.28741	-20.5829	1.01238	508.921	396.323	652.357	367.8	367.8	367.8	22.4898	-95.3354	31.7961	418.116	419.397	207.311	139.771	139.771	139.771	-97.5028	3.69522	-34.252	42.4225	1.27742	-3.52968	-0.770061	0.0332935	1.97997	314.642	-16.4342	-3.40619	0	0	-0.134514
2562	0	26.8144	0	0	34.8923	5.42084	-37.9459	-0.136616	-0.0395505	0.0495808	-13.4083	-2.93E-15	-2.67885	0	0	0.0303043	-2.29026	-20.1749	0.0777831	503.922	397.113	647.75	365.57	365.57	365.57	22.112	-95.0114	32.3403	400.223	419.455	206.905	139.772	139.772	139.772	-96.9722	4.44982	-34.4068	42.7058	1.79265	-2.71987	-0.569698	-0.149613	2.11723	278.986	-34.9586	-4.94237	0	0	-0.0790045
2563	0	27.7034	0	0	36.5494	5.60064	-38.679	-0.130872	-0.039464	0.043356	-11.8095	2.54E-16	-3.11656	0	0	0.0245334	-2.32192	-19.5847	-0.809888	497.721	397.823	643.045	363.514	363.514	363.514	21.7306	-94.7998	32.9139	382.53	419.537	206.564	139.772	139.772	139.772	-96.565	5.1879	-34.569	42.9668	2.46208	-1.96083	-0.291046	-0.360629	2.25466	216.308	-60.621	-4.7042	0	0	0.0114726
2564	0	28.5349	0	0	38.105	5.7502	-39.2774	-0.131754	-0.0401589	0.0380708	-10.8825	-2.43E-15	-3.49844	0	0	0.0205183	-2.38239	-18.8261	-1.54071	490.505	398.408	638.38	361.698	361.698	361.698	21.376	-94.6522	33.4632	365.014	419.634	206.249	139.772	139.771	139.772	-96.2405	5.86821	-34.7251	43.1675	3.21294	-1.36061	0.0159526	-0.547019	2.39849	140.421	-88.0878	-3.17433	0	0	0.103457
2565	0	29.3027	0	0	39.5165	5.86262	-39.7204	-0.138269	-0.0406024	0.0337086	-10.4874	-1.73E-15	-3.77979	0	0	0.017929	-2.47028	-17.9237	-2.03144	482.499	398.814	633.9	360.187	360.187	360.187	21.0834	-94.5297	33.9356	347.648	419.739	205.958	139.772	139.772	139.772	-95.9695	6.44364	-34.8644	43.2697	3.95336	-1.01983	0.288276	-0.656307	2.55571	72.5277	-108.972	-1.50854	0	0	0.152542
2566	0	30.0048	0	0	40.7505	5.93346	-39.9966	-0.150136	-0.0396575	0.0304159	-10.5022	7.61E-16	-3.90048	0	0	0.0162224	-2.58556	-16.9057	-2.23931	473.927	398.986	629.74	359.058	359.058	359.058	20.8851	-94.4002	34.2846	330.409	419.852	205.716	139.772	139.772	139.772	-95.7295	6.87078	-34.9781	43.2397	4.59851	-1.01215	0.48611	-0.66337	2.72202	29.4864	-115.871	-0.986607	0	0	0.141279
2567	0	30.6378	0	0	41.7826	5.96233	-40.1085	-0.166895	-0.0370348	0.0284856	-10.803	-5.35E-15	-3.84931	0	0	0.0147061	-2.7304	-15.796	-2.16379	464.961	398.892	626.008	358.377	358.377	358.377	20.8032	-94.2355	34.4756	313.267	419.98	205.574	139.772	139.772	139.772	-95.4979	7.1205	-35.0584	43.0473	5.0949	-1.36565	0.613845	-0.584849	2.86872	15.4493	-106.284	-2.21489	0	0	0.094396
2568	0	31.1932	0	0	42.5958	5.95299	-40.0724	-0.187469	-0.0336108	0.0285503	-11.266	1.33E-15	-3.68888	0	0	0.0127658	-2.90585	-14.6065	-1.83462	455.713	398.533	622.785	358.177	358.177	358.178	20.8452	-94.0073	34.4885	296.194	420.137	205.597	139.772	139.772	139.772	-95.2468	7.18403	-35.0982	42.6595	5.42892	-2.0538	0.710086	-0.480134	2.95908	21.4032	-85.344	-4.81649	0	0	0.0544224
2569	0	31.6583	0	0	43.1781	5.91179	-39.9123	-0.210246	-0.0304148	0.0306246	-11.7811	-4.36E-15	-3.4901	0	0	0.010052	-3.10477	-13.3353	-1.29357	446.243	397.945	620.12	358.434	358.434	358.434	21.0059	-93.686	34.3166	279.168	420.344	205.864	139.772	139.772	139.772	-94.9417	7.0715	-35.092	42.0344	5.61416	-3.00054	0.791638	-0.401585	2.97728	38.187	-60.1566	-7.91692	0	0	0.0516829
2570	0	32.0163	0	0	43.5203	5.84602	-39.6553	-0.233411	-0.0280303	0.0340052	-12.2668	-5.71E-15	-3.29385	0	0	0.006471	-3.30667	-11.9698	-0.58583	436.579	397.19	618.034	359.069	359.069	359.069	21.2706	-93.2395	33.9634	262.175	420.624	206.464	139.772	139.772	139.772	-94.5421	6.80722	-35.0354	41.1239	5.66974	-4.09649	0.841249	-0.363099	2.94616	61.2107	-35.9853	-10.5208	0	0	0.103079
2571	0	32.2483	0	0	43.6158	5.76321	-39.3289	-0.254947	-0.026709	0.0377539	-12.6507	4.98E-15	-3.12046	0	0	0.00209711	-3.48024	-10.4958	0.235843	426.727	396.345	616.528	359.981	359.98	359.981	21.6184	-92.6352	33.4402	245.215	420.994	207.484	139.772	139.771	139.771	-94.0044	6.42513	-34.9267	39.8884	5.60547	-5.21803	0.839975	-0.347869	2.89859	85.5407	-16.1984	-11.7961	0	0	0.207453
2572	0	32.334	0	0	43.4602	5.67084	-38.9612	-0.272794	-0.0267459	0.041216	-12.8601	-2.51E-15	-2.99485	0	0	-0.00284776	-3.59281	-8.90614	1.10562	416.685	395.485	615.595	361.07	361.07	361.07	22.0247	-91.842	32.7643	228.297	421.468	209.006	139.772	139.772	139.772	-93.2855	5.96404	-34.7656	38.3151	5.42311	-6.24473	0.783359	-0.330251	2.85892	104.559	-3.00984	-11.2741	0	0	0.334906
2573	0	32.253	0	0	43.0514	5.57606	-38.5797	-0.285091	-0.028339	0.0442554	-12.8241	-7.82E-16	-2.93343	0	0	-0.00801372	-3.6216	-7.20752	1.9452	406.46	394.666	615.232	362.264	362.264	362.264	22.464	-90.8329	31.9556	211.442	422.049	211.096	139.772	139.772	139.772	-92.3468	5.46261	-34.554	36.4325	5.12691	-7.07521	0.687333	-0.28978	2.84109	110.706	3.41607	-9.05318	0	0	0.426884
2574	0	31.9861	0	0	42.3887	5.48536	-38.2107	-0.29054	-0.0318251	0.0473331	-12.4901	9.33E-15	-2.95469	0	0	-0.0129516	-3.56129	-5.42157	2.67279	396.079	393.921	615.444	363.519	363.519	363.519	22.9131	-89.5862	31.0339	194.685	422.729	213.797	139.772	139.772	139.772	-91.1571	4.95473	-34.2948	34.3113	4.73219	-7.64343	0.581515	-0.225029	2.83671	97.3634	4.00163	-5.60782	0	0	0.418364
2575	0	31.5156	0	0	41.4714	5.40412	-37.877	-0.288703	-0.0376645	0.0514379	-11.8408	2.26E-15	-3.07284	0	0	-0.0171895	-3.42439	-3.58179	3.21644	385.601	393.263	616.247	364.812	364.812	364.812	23.3536	-88.0854	30.0165	178.075	423.492	217.123	139.772	139.772	139.772	-89.693	4.46574	-33.9915	32.0514	4.26678	-7.92656	0.507453	-0.154183	2.82465	58.4547	-0.329372	-1.45947	0	0	0.260198
2576	0	30.8273	0	0	40.297	5.33589	-37.5943	-0.280198	-0.0462282	0.0576361	-10.9086	6.08E-15	-3.2826	0	0	-0.0203453	-3.23466	-1.72703	3.52778	375.12	392.691	617.653	366.128	366.128	366.128	23.7742	-86.3189	28.9157	161.677	424.313	221.055	139.772	139.772	139.772	-87.9403	4.00943	-33.6483	29.7563	3.76613	-7.94136	0.495563	-0.10366	2.78203	-7.967	-9.04083	3.05091	0	0	-0.050089
2577	0	29.91	0	0	38.8605	5.28205	-37.3697	-0.266658	-0.0575042	0.0661964	-9.77798	3.09E-15	-3.54734	0	0	-0.0222366	-3.01685	0.105075	3.58925	364.762	392.205	619.655	367.463	367.463	367.463	24.1727	-84.2793	27.7384	145.574	425.163	225.545	139.772	139.771	139.772	-85.8927	3.58722	-33.2712	27.5104	3.2625	-7.73129	0.552008	-0.0892672	2.70063	-97.8205	-21.2621	7.87555	0	0	-0.462458
2578	0	28.7551	0	0	37.1549	5.24213	-37.2022	-0.250284	-0.0708141	0.0765493	-8.56508	2.54E-16	-3.79772	0	0	-0.0229314	-2.78829	1.8822	3.41271	354.67	391.804	622.218	368.816	368.816	368.816	24.5552	-81.9616	26.4884	129.868	426.011	230.518	139.772	139.772	139.772	-83.55	3.19074	-32.8695	25.3676	2.77405	-7.35212	0.665585	-0.104587	2.58215	-203.784	-34.8972	13.0637	0	0	-0.906297
2579	0	27.3556	0	0	35.1716	5.21465	-37.0865	-0.233346	-0.0847272	0.0873065	-7.39838	-1.78E-15	-3.94565	0	0	-0.0227577	-2.55597	3.57811	3.03262	344.996	391.501	625.273	370.2	370.2	370.2	24.9346	-79.3623	25.1692	114.664	426.823	235.878	139.772	139.771	139.772	-80.9155	2.80647	-32.4574	23.354	2.30205	-6.86152	0.816859	-0.124657	2.43526	-317.49	-46.8586	18.576	0	0	-1.31794
2580	0	25.7049	0	0	32.9026	5.19803	-37.0164	-0.21788	-0.0971282	0.0966935	-6.41578	3.81E-15	-3.89926	0	0	-0.0223346	-2.31957	5.17112	2.49824	335.889	391.312	628.724	371.63	371.631	371.631	25.3277	-76.4779	23.7865	100.065	427.566	241.518	139.772	139.772	139.772	-77.9929	2.42054	-32.0549	21.4795	1.83918	-6.31317	0.989016	-0.118569	2.26775	-431.727	-53.3305	24.0167	0	0	-1.65244
2581	0	23.7982	0	0	30.3427	5.19109	-36.987	-0.20562	-0.10576	0.102762	-5.77498	3.21E-15	-3.59419	0	0	-0.0226282	-2.07705	6.64173	1.86719	327.498	391.259	632.456	373.124	373.124	373.124	25.7529	-73.3057	22.3486	86.1592	428.211	247.33	139.772	139.772	139.772	-74.7857	2.02224	-31.6853	19.7508	1.38303	-5.75381	1.17163	-0.0733726	2.08283	-540.785	-52.5917	28.7639	0	0	-1.88163
2582	0	21.6366	0	0	27.4934	5.19263	-36.9935	-0.197856	-0.108314	0.103708	-5.64826	5.41E-15	-2.97669	0	0	-0.0249665	-1.82831	7.97087	1.2013	319.971	391.359	636.338	374.693	374.693	374.692	26.2245	-69.8454	20.8646	73.009	428.737	253.216	139.772	139.772	139.772	-71.2981	1.60599	-31.372	18.1787	0.943181	-5.22224	1.35408	0.00103459	1.88196	-638.56	-44.9186	31.9577	0	0	-1.98258
2583	0	19.2327	0	0	24.3689	5.2007	-37.0276	-0.195414	-0.102992	0.0977978	-6.21197	-3.55E-15	-2.01346	0	0	-0.0309189	-1.57501	9.13915	0.562939	313.454	391.623	640.219	376.344	376.344	376.344	26.7481	-66.1044	19.3434	60.6467	429.131	259.101	139.772	139.772	139.772	-67.5388	1.17263	-31.1317	16.7793	0.53775	-4.75153	1.52332	0.0777826	1.66786	-718.059	-32.9042	32.8868	0	0	-1.94046
2584	0	16.6175	0	0	21.0046	5.21203	-37.0755	-0.198243	-0.0887534	0.0841491	-7.59388	-3.38E-16	-0.684371	0	0	-0.0417867	-1.31796	10.1272	0.0108627	308.091	392.05	643.936	378.092	378.092	378.092	27.3148	-62.1042	17.794	49.0746	429.391	264.949	139.772	139.772	139.772	-63.5279	0.730434	-30.9698	15.5708	0.18303	-4.37378	1.66181	0.133941	1.44628	-771.908	-18.9405	31.0354	0	0	-1.75489
2585	0	13.8455	0	0	17.4643	5.2223	-37.1187	-0.20541	-0.0656962	0.0631478	-9.83654	5.16E-15	1.00201	0	0	-0.0578797	-1.05511	10.9167	-0.404302	304.007	392.627	647.311	379.954	379.954	379.954	27.8997	-57.8879	16.2286	38.2704	429.53	270.768	139.772	139.772	139.772	-59.3036	0.294852	-30.8777	14.569	-0.113391	-4.1218	1.75897	0.164398	1.22807	-795.894	-3.69124	26.1881	0	0	-1.45173
2586	0	10.9972	0	0	13.8452	5.22735	-37.14	-0.21526	-0.0359009	0.0370147	-12.8663	5.08E-16	2.94698	0	0	-0.077668	-0.782234	11.4926	-0.642995	301.306	393.331	650.166	381.953	381.953	381.953	28.4651	-53.5246	14.6652	28.1999	429.573	276.613	139.772	139.772	139.772	-54.9287	-0.114097	-30.8335	13.7838	-0.352327	-4.0254	1.81019	0.179224	1.02317	-790.676	12.8277	18.7053	0	0	-1.08094
2587	0	8.17646	0	0	10.2757	5.22479	-37.1293	-0.225966	-0.00334479	0.00938842	-16.4933	3.55E-15	4.95194	0	0	-0.09744	-0.495611	11.8453	-0.678444	300.053	394.135	652.342	384.106	384.106	384.106	28.9681	-49.1106	13.1285	18.8341	429.558	282.579	139.772	139.772	139.772	-50.4932	-0.477416	-30.8068	13.218	-0.537527	-4.10357	1.81756	0.188631	0.839871	-762.164	29.397	9.60345	0	0	-0.702039
2588	0	5.50387	0	0	6.90589	5.21555	-37.0903	-0.236459	0.0267319	-0.0154806	-20.4562	-1.02E-15	6.74018	0	0	-0.111981	-0.194457	11.9723	-0.49725	300.28	395.011	653.709	386.413	386.413	386.413	29.3719	-44.7635	11.6484	10.1681	429.531	288.777	139.772	139.771	139.772	-46.1117	-0.783459	-30.7667	12.8668	-0.671583	-4.35964	1.78276	0.194258	0.685032	-719.001	43.0362	0.511576	0	0	-0.362465
2589	0	3.10526	0	0	3.89157	5.20468	-37.0444	-0.246514	0.0492016	-0.0339577	-24.4393	6.77E-16	8.0281	0	0	-0.115995	0.118209	11.8783	-0.100661	301.973	395.939	654.179	388.854	388.854	388.854	29.6553	-40.6122	10.2561	2.23539	429.541	295.311	139.772	139.772	139.772	-41.9142	-1.03189	-30.6906	12.719	-0.754554	-4.78093	1.70843	0.188667	0.561997	-670.643	49.9516	-6.63857	0	0	-0.0853889
2590	0	1.09725	0	0	1.37449	5.20118	-37.0297	-0.25634	0.0606212	-0.0440011	-28.0932	-6.77E-16	8.61472	0	0	-0.106046	0.436716	11.5742	0.494315	305.076	396.904	653.713	391.387	391.387	391.387	29.8178	-36.7812	8.98063	-4.88747	429.629	302.255	139.772	139.772	139.772	-38.0308	-1.23257	-30.5706	12.7587	-0.785156	-5.34224	1.5948	0.16166	0.473334	-623.5	47.3099	-10.1795	0	0	0.130889
2591	0	-0.427972	0	0	-0.536551	5.21685	-37.0958	-0.266329	0.0596677	-0.0448325	-31.096	-6.77E-15	8.40415	0	0	-0.0822543	0.75469	11.0761	1.25415	309.493	397.901	652.321	393.952	393.952	393.952	29.8786	-33.3754	7.8464	-11.0877	429.816	309.63	139.772	139.772	139.772	-34.5737	-1.39956	-30.4149	12.9672	-0.763282	-6.00984	1.44706	0.1071	0.418557	-582.465	34.2608	-9.14022	0	0	0.302541
2592	0	-1.41446	0	0	-1.77811	5.26405	-37.2942	-0.276708	0.0472451	-0.0369361	-33.2149	1.35E-15	7.41891	0	0	-0.0486921	1.06723	10.4031	2.12994	315.089	398.93	650.058	396.479	396.479	396.479	29.8699	-30.4686	6.87391	-16.2303	430.103	317.399	139.772	139.772	139.771	-31.6223	-1.54231	-30.2447	13.3248	-0.693329	-6.74548	1.2737	0.0319463	0.399365	-549.655	13.0351	-3.51923	0	0	0.448833
2593	0	-1.84972	0	0	-2.33699	5.35339	-37.667	-0.286819	0.0254711	-0.0208638	-34.3209	4.06E-15	5.74626	0	0	-0.0120796	1.37153	9.57621	3.06059	321.701	399.996	647.02	398.884	398.884	398.884	29.8276	-28.0981	6.08203	-20.1739	430.465	325.469	139.772	139.772	139.772	-29.2155	-1.65858	-30.0872	13.8128	-0.585605	-7.50789	1.09259	-0.0461924	0.414047	-527.886	-11.9395	5.8547	0	0	0.586127
2594	0	-1.76562	0	0	-2.24808	5.4915	-38.2358	-0.295096	-0.00275114	0.00252975	-34.4094	-5.41E-15	3.52811	0	0	0.0204653	1.66626	8.61685	3.97874	329.151	401.104	643.34	401.076	401.076	401.076	29.7845	-26.2642	5.48985	-22.7855	430.856	333.696	139.772	139.772	139.772	-27.3499	-1.73155	-29.9689	14.4161	-0.455664	-8.25262	0.922329	-0.109457	0.459406	-518.779	-35.5196	17.4747	0	0	0.725115
2595	0	-1.23237	0	0	-1.58572	5.67923	-38.9947	-0.299458	-0.0343296	0.0321574	-33.5981	1.08E-14	0.937828	0	0	0.043794	1.95101	7.5454	4.81824	337.263	402.259	639.179	402.948	402.948	402.948	29.7639	-24.9365	5.11616	-23.9507	431.216	341.897	139.772	139.772	139.772	-25.9873	-1.73276	-29.9104	15.1266	-0.322257	-8.93029	0.77918	-0.150373	0.527748	-523.027	-53.8577	29.6216	0	0	0.874098
2596	0	-0.345216	0	0	-0.450042	5.91081	-39.9085	-0.298071	-0.0667123	0.0660065	-32.1091	-5.41E-15	-1.85965	0	0	0.0561261	2.22688	6.37959	5.52105	345.878	403.462	634.719	404.383	404.383	404.383	29.7778	-24.065	4.97678	-23.5814	431.486	349.856	139.772	139.772	139.772	-25.0678	-1.62922	-29.9229	15.9459	-0.205662	-9.48441	0.667255	-0.176306	0.608259	-538.28	-65.8618	40.968	0	0	1.04067
2597	0	0.792488	0	0	1.04875	6.17373	-40.9167	-0.289652	-0.0981011	0.101448	-30.1971	0	-4.72046	0	0	0.0589651	2.49817	5.13329	6.04137	354.863	404.715	630.149	405.261	405.261	405.261	29.8263	-23.5936	5.08128	-21.6177	431.611	357.341	139.772	139.772	139.772	-24.5255	-1.39164	-30.0074	16.8869	-0.127895	-9.85034	0.580091	-0.202709	0.691501	-559.985	-72.6664	50.8437	0	0	1.2333
2598	0	2.0858	0	0	2.80463	6.44938	-41.9411	-0.274052	-0.126645	0.135486	-28.1083	5.41E-15	-7.46635	0	0	0.0560359	2.77433	3.81548	6.34656	364.113	406.018	625.655	405.473	405.473	405.473	29.898	-23.4733	5.43089	-18.028	431.546	364.11	139.772	139.772	139.772	-24.304	-1.00064	-30.1541	17.9741	-0.114043	-9.95932	0.505185	-0.238514	0.771759	-582.29	-75.3894	58.9427	0	0	1.45849
2599	0	3.46046	0	0	4.72609	6.71469	-42.8963	-0.252372	-0.150455	0.165525	-26.0412	-2.71E-15	-9.89293	0	0	0.0516277	3.07042	2.42984	6.41634	373.549	407.368	621.4	404.939	404.939	404.939	29.9735	-23.6709	6.01848	-12.807	431.257	369.932	139.772	139.772	139.772	-24.3657	-0.449762	-30.3454	19.242	-0.193325	-9.74936	0.435472	-0.280251	0.851961	-600.867	-74.9416	65.2157	0	0	1.72219
2600	0	4.8681	0	0	6.74105	6.94482	-43.7011	-0.226413	-0.168194	0.189673	-24.1046	2.71E-15	-11.8222	0	0	0.0489746	3.40534	0.975119	6.2425	383.114	408.759	617.524	403.626	403.626	403.626	30.0299	-24.1718	6.82982	-5.97199	430.728	374.602	139.772	139.771	139.772	-24.696	0.254108	-30.5612	20.7335	-0.398396	-9.18174	0.373775	-0.314147	0.940661	-613.708	-72.4206	69.7235	0	0	2.02863
2601	0	6.28417	0	0	8.79554	7.11642	-44.2872	-0.198385	-0.179222	0.206828	-22.3331	-5.41E-15	-13.1244	0	0	0.0494845	3.79829	-0.55359	5.83049	392.768	410.18	614.134	401.562	401.562	401.562	30.046	-24.9765	7.84393	2.44143	429.954	377.952	139.772	139.772	139.772	-25.2996	1.09138	-30.7829	22.4944	-0.763128	-8.25827	0.336248	-0.318491	1.05292	-621.663	-68.9077	72.6223	0	0	2.37989
2602	0	7.70086	0	0	10.8485	7.21092	-44.6049	-0.170661	-0.183341	0.216395	-20.721	-4.06E-15	-13.7093	0	0	0.052768	4.26337	-2.16301	5.20291	402.491	411.617	611.312	398.843	398.843	398.843	30.0049	-26.0927	9.03218	12.384	428.947	379.865	139.772	139.772	139.771	-26.1926	2.03052	-30.9967	24.566	-1.31722	-7.03266	0.339226	-0.266849	1.20856	-625.13	-64.3751	74.0365	0	0	2.7628
2603	0	9.11833	0	0	12.8663	7.21803	-44.6287	-0.145443	-0.180967	0.218116	-19.2456	-2.71E-15	-13.547	0	0	0.0571033	4.80277	-3.85938	4.40161	412.278	413.049	609.125	395.625	395.625	395.625	29.8964	-27.528	10.3573	23.7968	427.732	380.278	139.772	139.772	139.771	-27.3949	3.02921	-31.1948	26.9723	-2.07815	-5.60794	0.38791	-0.138933	1.42439	-622.336	-58.0243	74.2039	0	0	3.13563
2604	0	10.5369	0	0	14.8199	7.13834	-44.3612	-0.124413	-0.173045	0.212185	-17.8782	-6.77E-15	-12.6688	0	0	0.060232	5.40064	-5.64658	3.48521	422.135	414.446	607.64	392.114	392.114	392.114	29.7187	-29.2835	11.7752	36.6145	426.339	379.185	139.772	139.772	139.772	-28.9222	4.03758	-31.3763	29.7073	-3.04155	-4.11557	0.475379	0.0610807	1.70322	-609.905	-49.9997	73.411	0	0	3.42648
2605	0	11.9514	0	0	16.6834	6.98384	-43.8354	-0.108493	-0.1611	0.199609	-16.5912	5.41E-15	-11.1782	0	0	0.0602715	6.02145	-7.52419	2.52226	432.064	415.769	606.933	388.534	388.534	388.534	29.4794	-31.351	13.239	50.7659	424.806	376.638	139.772	139.772	139.772	-30.7814	5.00421	-31.5471	32.7249	-4.174	-2.68133	0.598715	0.293128	2.02486	-587.63	-42.9008	72.0738	0	0	3.56916
2606	0	13.3477	0	0	18.4356	6.77571	-43.1118	-0.0979587	-0.147035	0.18236	-15.3781	-4.06E-15	-9.24604	0	0	0.0564909	6.61549	-9.48548	1.58583	442.056	416.967	607.091	385.108	385.108	385.108	29.1958	-33.7115	14.7071	66.1728	423.168	372.733	139.772	139.772	139.772	-32.9664	5.88382	-31.7209	35.9394	-5.41079	-1.39376	0.77116	0.490442	2.3439	-561.233	-40.897	70.7157	0	0	3.54844
2607	0	14.7034	0	0	20.0594	6.53947	-42.2688	-0.0926269	-0.132836	0.163187	-14.2681	1.35E-15	-7.09278	0	0	0.049549	7.13007	-11.5156	0.754031	452.093	417.99	608.196	382.028	382.028	382.028	28.8944	-36.3359	16.1495	82.7514	421.459	367.603	139.772	139.772	139.772	-35.4573	6.64347	-31.9182	39.2356	-6.66027	-0.292652	1.00718	0.595012	2.60821	-538.422	-45.9419	69.9089	0	0	3.40182
2608	0	15.9906	0	0	21.5423	6.29961	-41.3886	-0.092515	-0.11988	0.144786	-13.3552	1.35E-15	-4.93258	0	0	0.0411052	7.52041	-13.5906	0.112011	462.153	418.789	610.313	379.433	379.433	379.433	28.6078	-39.1879	17.5505	100.416	419.709	361.395	139.772	139.772	139.772	-38.2225	7.2645	-32.1653	42.4852	-7.81572	0.615755	1.28068	0.591886	2.77677	-519.069	-54.6527	69.7656	0	0	3.15713
2609	0	17.1822	0	0	22.8764	6.07542	-40.5434	-0.0977212	-0.10882	0.129261	-12.7569	-4.06E-15	-2.94624	0	0	0.032955	7.75538	-15.6783	-0.256514	472.21	419.326	613.476	377.399	377.399	377.398	28.3709	-42.2282	18.9089	119.087	417.942	354.26	139.772	139.771	139.772	-41.2242	7.74044	-32.4902	45.5631	-8.77335	1.32919	1.52707	0.507763	2.83631	-494.856	-60.6569	69.7799	0	0	2.81137
2610	0	18.2575	0	0	24.0597	5.87913	-39.785	-0.108473	-0.0997947	0.11802	-12.5796	4.40E-15	-1.27	0	0	0.026352	7.81854	-17.7401	-0.287979	482.214	419.582	617.679	375.933	375.933	375.933	28.216	-45.4197	20.2348	138.7	416.184	346.348	139.772	139.772	139.772	-44.4259	8.07276	-32.9195	48.3614	-9.45069	1.82803	1.68402	0.387298	2.79168	-457.011	-58.7243	68.9366	0	0	2.36471
2611	0	19.2066	0	0	25.0969	5.7155	-39.1394	-0.12455	-0.0926623	0.1114	-12.8525	1.02E-15	0.00876757	0	0	0.0216714	7.70742	-19.7331	0.0427708	492.075	419.552	622.864	374.983	374.983	374.983	28.1686	-48.7322	21.545	159.215	414.462	337.803	139.772	139.772	139.772	-47.7981	8.26618	-33.4738	50.7969	-9.79717	2.07747	1.72099	0.267538	2.66087	-401.422	-48.1196	66.2939	0	0	1.84237
2612	0	20.0313	0	0	25.9975	5.58278	-38.6068	-0.144954	-0.0870756	0.108823	-13.5016	-2.54E-15	0.854007	0	0	0.0185644	7.43256	-21.611	0.7131	501.657	419.256	628.921	374.446	374.446	374.446	28.2446	-52.143	22.8587	180.615	412.806	328.768	139.771	139.772	139.771	-51.3213	8.32474	-34.1654	52.8156	-9.79552	2.04613	1.62112	0.177382	2.47379	-324.837	-30.8612	61.1159	0	0	1.27984
2613	0	20.7407	0	0	26.7715	5.47451	-38.1663	-0.168524	-0.0822602	0.108917	-14.4121	3.05E-15	1.29237	0	0	0.0163965	7.01605	-23.3258	1.65048	510.772	418.719	635.683	374.19	374.19	374.19	28.4494	-55.6344	24.1919	202.9	411.25	319.388	139.772	139.771	139.772	-54.9834	8.24932	-34.9956	54.3938	-9.45528	1.7269	1.38489	0.128297	2.26346	-226.146	-10.9304	52.8341	0	0	0.733625
2614	0	21.3463	0	0	27.4248	5.38202	-37.7857	-0.194333	-0.0770193	0.109845	-15.4825	-3.55E-15	1.40225	0	0	0.0145761	6.48975	-24.831	2.73867	519.187	417.969	642.934	374.08	374.08	374.08	28.7785	-59.1901	25.5555	226.077	409.826	309.818	139.771	139.772	139.772	-58.7763	8.03769	-35.9547	55.5385	-8.80536	1.15086	1.0348	0.115734	2.05813	-107.982	7.73555	40.9645	0	0	0.275052
2615	0	21.8566	0	0	27.9582	5.29698	-37.4321	-0.221768	-0.0700899	0.109731	-16.6499	-3.47E-15	1.28317	0	0	0.0126866	5.89293	-26.0849	3.83323	526.649	417.022	650.414	373.994	373.994	373.994	29.2174	-62.7928	26.9538	250.146	408.569	300.218	139.771	139.772	139.772	-62.6919	7.687	-37.0217	56.2826	-7.88779	0.390322	0.619546	0.125672	1.87694	21.7757	22.9839	25.2016	0	0	-0.0336472
2616	0	22.2754	0	0	28.3683	5.21331	-37.0808	-0.250511	-0.0599975	0.106631	-17.8935	2.37E-15	1.06983	0	0	0.0104223	5.26847	-27.0536	4.78433	532.904	415.876	657.841	373.845	373.845	373.845	29.7418	-66.4243	28.3867	275.088	407.51	290.761	139.772	139.771	139.772	-66.7198	7.19803	-38.1655	56.6746	-6.7542	-0.45036	0.195777	0.143901	1.72772	153.606	35.5353	5.43299	0	0	-0.168266
2617	0	22.6019	0	0	28.651	5.12838	-36.7209	-0.280552	-0.0454502	0.0986657	-19.2292	-5.16E-15	0.913707	0	0	0.00753034	4.65835	-27.7123	5.45993	537.731	414.525	664.934	373.578	373.578	373.578	30.3156	-70.0675	29.8512	300.848	406.677	281.628	139.772	139.772	139.772	-70.8462	6.58035	-39.3461	56.7652	-5.46473	-1.2506	-0.183643	0.161274	1.61247	278.602	47.9604	-17.684	0	0	-0.138529
2618	0	22.8327	0	0	28.8056	5.04341	-36.3574	-0.311677	-0.025392	0.0841265	-20.6649	3.01E-15	0.988421	0	0	0.0037676	4.09875	-28.0465	5.76336	540.964	412.96	671.437	373.171	373.171	373.171	30.8904	-73.7084	31.3432	327.331	406.092	273.011	139.772	139.772	139.772	-75.0525	5.85667	-40.5166	56.5951	-4.08781	-1.89059	-0.484606	0.1812	1.53522	391.411	63.8131	-42.2994	0	0	0.0285022
2619	0	22.9647	0	0	28.8379	4.96306	-36.0103	-0.343281	0.000887936	0.0613617	-22.1825	5.69E-15	1.4771	0	0	-0.000974845	3.61495	-28.0523	5.6419	542.514	411.19	677.141	372.631	372.631	372.631	31.4069	-77.3373	32.8572	354.381	405.767	265.103	139.772	139.772	139.772	-79.3135	5.0644	-41.6257	56.1896	-2.69546	-2.26819	-0.694945	0.21517	1.50326	490.621	85.4212	-65.3523	0	0	0.306023
2620	0	22.9972	0	0	28.7612	4.89442	-35.7114	-0.374	0.0336431	0.0297676	-23.7056	1.53E-14	2.54226	0	0	-0.00642111	3.21712	-27.7383	5.08746	542.374	409.245	681.906	371.99	371.99	371.99	31.7992	-80.9485	34.3832	381.78	405.705	258.093	139.772	139.772	139.772	-83.5965	4.25328	-42.6217	55.5614	-1.35465	-2.31422	-0.81216	0.266811	1.51898	574.739	111.112	-83.3291	0	0	0.668721
2621	0	22.9346	0	0	28.5963	4.84546	-35.4968	-0.402016	0.0721333	-0.0103912	-25.1093	-8.99E-15	4.25394	0	0	-0.011657	2.89885	-27.1273	4.13342	540.629	407.179	685.672	371.312	371.312	371.312	32.0039	-84.5367	35.9034	409.237	405.894	252.146	139.772	139.772	139.772	-87.8607	3.4778	-43.4573	54.719	-0.118194	-2.00355	-0.841137	0.322577	1.57313	641.516	134.346	-93.3846	0	0	1.08197
2622	0	22.7892	0	0	28.3708	4.82283	-35.3972	-0.42536	0.115022	-0.057685	-26.2259	-2.58E-15	6.58266	0	0	-0.01529	2.64048	-26.2578	2.84949	537.465	405.063	688.452	370.688	370.687	370.688	31.9723	-88.0933	37.3892	436.389	406.311	247.387	139.772	139.772	139.772	-92.0587	2.78607	-44.0959	53.675	0.979445	-1.35739	-0.792392	0.360075	1.64005	688.157	147.27	-94.9044	0	0	1.49181
2623	0	22.5833	0	0	28.1173	4.82951	-35.4266	-0.44235	0.160341	-0.110332	-26.8662	1.52E-15	9.38202	0	0	-0.0160461	2.41626	-25.1849	1.33358	533.163	402.972	690.329	370.228	370.228	370.228	31.6817	-91.6018	38.8002	462.821	406.926	243.879	139.772	139.772	139.772	-96.1407	2.20877	-44.5148	52.4534	1.92052	-0.435954	-0.683811	0.361418	1.69256	714.4	143.928	-89.6158	0	0	1.83957
2624	0	22.3486	0	0	27.871	4.86266	-35.5723	-0.451743	0.205766	-0.166496	-26.8383	2.37E-15	12.4182	0	0	-0.013615	2.20244	-23.9774	-0.299839	528.091	400.975	691.431	370.042	370.042	370.042	31.14	-95.034	40.086	488.076	407.699	241.613	139.772	139.772	139.772	-100.056	1.75321	-44.7055	51.0927	2.69968	0.674402	-0.540743	0.320753	1.70735	724.146	122.09	-80.7305	0	0	2.08361
2625	0	22.123	0	0	27.6634	4.91288	-35.792	-0.453162	0.249043	-0.224641	-26.0083	-6.09E-15	15.4287	0	0	-0.00916126	1.98289	-22.7139	-1.93368	522.67	399.123	691.909	370.21	370.21	370.21	30.3846	-98.3477	41.1909	511.691	408.587	240.49	139.772	139.772	139.772	-103.751	1.40536	-44.6717	49.647	3.31964	1.87509	-0.391055	0.247448	1.67604	725.397	83.89	-71.5806	0	0	2.21034
2626	0	21.9427	0	0	27.5165	4.96509	-36.0191	-0.447011	0.288378	-0.283405	-24.3329	2.71E-15	18.1887	0	0	-0.00500938	1.75045	-21.4755	-3.46148	517.342	397.44	691.914	370.768	370.768	370.768	29.4744	-101.486	42.0598	533.219	409.541	240.328	139.772	139.772	139.771	-107.17	1.13814	-44.4255	48.1836	3.78911	3.06628	-0.26347	0.155803	1.59974	728.834	33.5086	-64.2738	0	0	2.2311
2627	0	21.8364	0	0	27.4385	5.00137	-36.1762	-0.434291	0.322324	-0.341004	-21.8772	1.62E-14	20.5394	0	0	-0.00361605	1.50473	-20.3382	-4.79681	512.519	395.922	691.587	371.697	371.697	371.697	28.4788	-104.382	42.6443	552.257	410.503	240.868	139.772	139.771	139.772	-110.247	0.921396	-43.9838	46.7766	4.12176	4.15529	-0.179426	0.0593735	1.48625	743.578	-23.8106	-59.2263	0	0	2.16048
2628	0	21.8198	0	0	27.4229	5.00497	-36.1917	-0.416152	0.349248	-0.394874	-18.7939	-6.77E-15	22.3735	0	0	-0.00640295	1.24808	-19.3656	-5.87676	508.552	394.545	691.038	372.929	372.929	372.929	27.4674	-106.96	42.9076	568.46	411.416	241.799	139.772	139.772	139.772	-112.915	0.729502	-43.3662	45.4972	4.33541	5.06274	-0.152089	-0.0348505	1.34366	774.672	-83.6705	-55.3409	0	0	2.00469
2629	0	21.8933	0	0	27.4514	4.96431	-36.0158	-0.393879	0.367724	-0.441905	-15.3146	1.22E-14	23.6679	0	0	-0.0130741	0.982193	-18.6035	-6.66074	505.697	393.268	690.348	374.362	374.362	374.362	26.5015	-109.147	42.8278	581.563	412.219	242.783	139.772	139.771	139.772	-115.103	0.545623	-42.5939	44.4037	4.44933	5.7262	-0.187047	-0.117844	1.1847	822.985	-140.55	-51.055	0	0	1.76512
2630	0	22.0413	0	0	27.4979	4.87609	-35.6312	-0.369379	0.376839	-0.478849	-11.7686	-1.35E-14	24.4842	0	0	-0.0217419	0.706024	-18.0756	-7.12656	504.095	392.047	689.555	375.879	375.879	375.879	25.6279	-110.871	42.4019	591.382	412.86	243.488	139.772	139.772	139.772	-116.747	0.363807	-41.6908	43.5318	4.48087	6.10073	-0.284258	-0.18025	1.02628	885.994	-188.266	-45.0645	0	0	1.45246
2631	0	22.2349	0	0	27.5349	4.74674	-35.0605	-0.345267	0.37621	-0.502814	-8.57456	6.77E-15	24.9241	0	0	-0.0297245	0.416403	-17.7828	-7.26726	503.768	390.849	688.66	377.372	377.371	377.371	24.8745	-112.074	41.6495	597.818	413.296	243.617	139.772	139.771	139.771	-117.793	0.189984	-40.6857	42.8901	4.44241	6.15861	-0.436072	-0.21404	0.886448	957.93	-220.382	-36.7474	0	0	1.09622
2632	0	22.4351	0	0	27.5377	4.59151	-34.3647	-0.324388	0.365709	-0.511077	-6.19524	1.22E-14	25.0552	0	0	-0.0345421	0.110625	-17.7035	-7.08946	504.616	389.667	687.625	378.748	378.748	378.748	24.2501	-112.71	40.6158	600.845	413.505	242.941	139.772	139.771	139.771	-118.204	0.0417297	-39.6148	42.4593	4.33995	5.89016	-0.622238	-0.212197	0.785389	1027.83	-230.86	-26.2146	0	0	0.744243
2633	0	22.5987	0	0	27.487	4.43155	-33.6352	-0.309209	0.345518	-0.501549	-5.07557	9.47E-15	24.8732	0	0	-0.0347352	-0.210312	-17.7987	-6.61368	506.442	388.528	686.386	379.936	379.936	379.936	23.7462	-112.751	39.3705	600.509	413.484	241.323	139.772	139.772	139.772	-117.964	-0.0545675	-38.522	42.1976	4.17401	5.30642	-0.80931	-0.17207	0.741254	1079.81	-216.354	-14.2678	0	0	0.454054
2634	0	22.6868	0	0	27.372	4.28949	-32.9766	-0.301305	0.316166	-0.47298	-5.56491	5.41E-15	24.2945	0	0	-0.0302337	-0.539726	-18.0185	-5.8753	508.985	387.489	684.867	380.879	380.879	380.879	23.3434	-112.198	38.0005	596.914	413.251	238.735	139.772	139.771	139.772	-117.082	-0.0699697	-37.4556	42.0489	3.94306	4.44216	-0.956626	-0.0965206	0.767216	1094.99	-177.823	-2.29753	0	0	0.270189
2635	0	22.6765	0	0	27.1967	4.18514	-32.4864	-0.30104	0.278532	-0.425593	-7.82004	0	23.1812	0	0	-0.0221469	-0.865576	-18.3117	-4.92507	511.958	386.628	683.008	381.517	381.517	381.517	23.0193	-111.082	36.5987	590.23	412.843	235.271	139.772	139.771	139.771	-115.606	0.0186915	-36.4622	41.956	3.64855	3.35669	-1.03518	0.0054533	0.867026	1058.89	-121.834	7.98557	0	0	0.198234
2636	0	22.5732	0	0	26.9889	4.13239	-32.2365	-0.307203	0.23391	-0.361179	-11.6858	5.41E-15	21.3898	0	0	-0.011941	-1.17308	-18.6346	-3.82934	515.086	386.024	680.782	381.789	381.789	381.789	22.7541	-109.477	35.2526	580.693	412.311	231.144	139.772	139.772	139.772	-113.627	0.222019	-35.5801	41.8735	3.30026	2.13133	-1.03576	0.12063	1.03071	966.18	-59.0674	15.0269	0	0	0.195126
2637	0	22.4184	0	0	26.8073	4.13766	-32.2616	-0.316568	0.184054	-0.283401	-16.6023	9.47E-15	18.8286	0	0	-0.000425296	-1.44868	-18.9571	-2.66797	518.13	385.734	678.206	381.634	381.634	381.634	22.5318	-107.508	34.0363	568.616	411.713	226.662	139.772	139.772	139.772	-111.283	0.535889	-34.8347	41.7792	2.91926	0.862331	-0.970471	0.233996	1.23601	823.805	-1.85427	18.0463	0	0	0.194131
2638	0	22.2869	0	0	26.7401	4.19972	-32.5552	-0.324076	0.132119	-0.19851	-21.6498	6.77E-15	15.5765	0	0	0.0124608	-1.68422	-19.2647	-1.52943	520.898	385.784	675.338	381.006	381.006	381.006	22.3378	-105.34	33.0069	554.396	411.107	222.187	139.772	139.771	139.772	-108.755	0.944891	-34.2374	41.6795	2.53814	-0.350253	-0.872049	0.330712	1.45252	652.982	39.7299	17.3047	0	0	0.150007
2639	0	22.2682	0	0	26.8867	4.31089	-33.0765	-0.323456	0.0827922	-0.116037	-25.7245	-6.77E-16	11.9291	0	0	0.0266331	-1.87967	-19.5556	-0.503209	523.236	386.159	672.258	379.891	379.891	379.891	22.1564	-103.16	32.2043	538.497	410.546	218.067	139.772	139.772	139.772	-106.239	1.42977	-33.7875	41.6064	2.19786	-1.4142	-0.784802	0.398841	1.64875	486.127	60.8798	13.9739	0	0	0.0647435
2640	0	22.436	0	0	27.328	4.45968	-33.7644	-0.309319	0.0406703	-0.0456531	-27.8789	-4.74E-15	8.28832	0	0	0.0404223	-2.04276	-19.8328	0.329616	525.012	386.811	669.044	378.32	378.32	378.32	21.9706	-101.134	31.6506	521.412	410.073	214.569	139.772	139.771	139.772	-103.906	1.97486	-33.4761	41.6066	1.94305	-2.25384	-0.750616	0.429684	1.79714	355.647	63.3895	9.45382	0	0	-0.0308571
2641	0	22.8244	0	0	28.0992	4.63364	-34.5547	-0.282436	0.00837626	0.00647745	-27.861	-1.22E-14	5.00193	0	0	0.0507675	-2.18525	-20.0956	0.905286	526.093	387.668	665.739	376.374	376.374	376.374	21.7656	-99.3779	31.3492	503.6	409.717	211.822	139.772	139.772	139.771	-101.872	2.57074	-33.2891	41.7264	1.81706	-2.813	-0.783475	0.419469	1.89099	280.453	53.602	4.85545	0	0	-0.116979
2642	0	23.4246	0	0	29.1859	4.82125	-35.3902	-0.247635	-0.0139154	0.0398	-26.0156	0	2.27889	0	0	0.0551264	-2.31823	-20.3327	1.18489	526.331	388.658	662.34	374.175	374.175	374.175	21.5298	-97.948	31.2858	485.442	409.491	209.814	139.771	139.771	139.772	-100.188	3.21217	-33.2088	41.9977	1.85869	-3.0568	-0.862757	0.367669	1.94139	259.694	39.026	0.642922	0	0	-0.199379
2643	0	24.1966	0	0	30.5354	5.01238	-36.2237	-0.210367	-0.0276086	0.0569682	-22.9765	-2.28E-15	0.19825	0	0	0.0530939	-2.44876	-20.519	1.16063	525.563	389.714	658.805	371.867	371.867	371.867	21.2557	-96.8497	31.4307	467.21	409.39	208.439	139.772	139.772	139.772	-98.8552	3.89415	-33.2133	42.4285	2.09791	-2.97634	-0.933124	0.272119	1.96908	274.955	23.8426	-2.96727	0	0	-0.285403
2644	0	25.083	0	0	32.0691	5.19829	-37.0175	-0.177056	-0.0349578	0.062134	-19.5718	1.78E-15	-1.27477	0	0	0.0467114	-2.57876	-20.618	0.861646	523.637	390.789	655.08	369.585	369.585	369.585	20.9413	-96.0505	31.7421	449.078	409.401	207.536	139.772	139.772	139.772	-97.8363	4.60816	-33.2786	42.9986	2.5487	-2.59857	-0.92689	0.128841	1.99558	299.353	7.58735	-5.64474	0	0	-0.353913
2645	0	26.025	0	0	33.7003	5.37134	-37.7414	-0.151895	-0.0390622	0.0593985	-16.4592	-2.08E-15	-2.30215	0	0	0.038733	-2.70653	-20.5869	0.358216	520.443	391.851	651.13	367.429	367.429	367.429	20.5929	-95.4972	32.1717	431.135	409.502	206.938	139.772	139.772	139.772	-97.0752	5.33952	-33.3826	43.6576	3.19966	-1.99686	-0.787758	-0.0556453	2.04002	306.471	-12.8765	-6.57347	0	0	-0.355599
2646	0	26.9742	0	0	35.348	5.52432	-38.3697	-0.135827	-0.0421038	0.0526412	-13.9698	-1.17E-15	-3.03795	0	0	0.0312659	-2.83106	-20.384	-0.240886	515.949	392.877	646.971	365.46	365.46	365.46	20.2258	-95.1304	32.6696	413.411	409.667	206.511	139.771	139.772	139.772	-96.5135	6.06535	-33.5069	44.3292	4.00915	-1.29513	-0.504816	-0.25439	2.12146	281.123	-38.4474	-5.24004	0	0	-0.257835
2647	0	27.8967	0	0	36.9424	5.65008	-38.878	-0.128512	-0.0449364	0.0443005	-12.2221	-2.41E-15	-3.57683	0	0	0.0254482	-2.95665	-19.9769	-0.803473	510.222	393.837	642.68	363.709	363.709	363.709	19.8651	-94.8937	33.1843	395.902	409.868	206.162	139.772	139.772	139.772	-96.0988	6.75307	-33.6373	44.9203	4.90787	-0.65469	-0.140128	-0.43334	2.25026	228.544	-68.0127	-1.70183	0	0	-0.0885551
2648	0	28.772	0	0	38.4266	5.74214	-39.2454	-0.128814	-0.0472761	0.0357799	-11.1602	-6.56E-16	-3.94366	0	0	0.0214374	-3.0936	-19.3493	-1.20384	503.405	394.685	638.391	362.208	362.208	362.208	19.5428	-94.7382	33.6648	378.585	410.079	205.846	139.772	139.772	139.772	-95.7896	7.36227	-33.7632	45.3375	5.80784	-0.238931	0.207465	-0.559332	2.42859	167.879	-97.1205	3.00965	0	0	0.077593
2649	0	29.5882	0	0	39.7564	5.79614	-39.4591	-0.135743	-0.0483981	0.0280666	-10.6602	1.63E-15	-4.12475	0	0	0.0187999	-3.25473	-18.5034	-1.35455	495.682	395.367	634.262	361.012	361.012	361.012	19.2926	-94.6231	34.0643	361.426	410.277	205.554	139.772	139.772	139.772	-95.5531	7.85131	-33.8765	45.504	6.6194	-0.170771	0.458002	-0.614461	2.63906	119.179	-119.622	7.3307	0	0	0.180143
2650	0	30.3359	0	0	40.8989	5.81119	-39.5184	-0.148928	-0.0477739	0.0218767	-10.6122	-1.27E-16	-4.1081	0	0	0.0168777	-3.45026	-17.4566	-1.2251	487.229	395.832	630.451	360.196	360.196	360.196	19.1432	-94.5133	34.3444	344.386	410.451	205.311	139.772	139.772	139.772	-95.3609	8.18607	-33.9713	45.3686	7.27375	-0.500637	0.580171	-0.60697	2.84176	95.3902	-130.675	9.93079	0	0	0.217688
2651	0	31.004	0	0	41.8312	5.79037	-39.4363	-0.167495	-0.0458998	0.0180115	-10.881	-3.17E-15	-3.94577	0	0	0.0149284	-3.68266	-16.2347	-0.840304	478.182	396.05	627.082	359.834	359.834	359.834	19.1129	-94.3762	34.4799	327.425	410.599	205.167	139.772	139.772	139.772	-95.1833	8.34783	-34.0432	44.9063	7.74055	-1.19368	0.606162	-0.575784	2.97939	94.8894	-130.67	10.537	0	0	0.236309
2652	0	31.5775	0	0	42.5376	5.73979	-39.2361	-0.190206	-0.0438727	0.0170685	-11.3429	-1.90E-16	-3.72978	0	0	0.0124241	-3.94228	-14.8622	-0.25989	468.634	396.019	624.244	359.942	359.942	359.942	19.2087	-94.1786	34.4585	310.505	410.729	205.193	139.772	139.772	139.772	-94.9858	8.33551	-34.0898	44.108	8.02758	-2.14083	0.60137	-0.561424	3.01991	105.816	-123.097	9.71306	0	0	0.271918
2653	0	32.0384	0	0	43.0062	5.66673	-38.9447	-0.215249	-0.0425246	0.0188352	-11.8775	2.88E-15	-3.53384	0	0	0.00909152	-4.20624	-13.3567	0.447805	458.644	395.768	621.988	360.461	360.461	360.461	19.4273	-93.8849	34.2787	293.599	410.856	205.475	139.772	139.772	139.772	-94.7276	8.16286	-34.1094	42.9689	8.16244	-3.19272	0.601894	-0.569862	2.98425	118.511	-110.282	8.34714	0	0	0.33126
2654	0	32.3665	0	0	43.227	5.57852	-38.5896	-0.240472	-0.0421016	0.0225518	-12.3779	-7.07E-15	-3.39039	0	0	0.00487314	-4.44288	-11.7281	1.22025	448.26	395.349	620.336	361.276	361.276	361.276	19.758	-93.4572	33.9462	276.692	410.999	206.112	139.772	139.771	139.772	-94.3628	7.8548	-34.1015	41.4879	8.17022	-4.20291	0.603798	-0.582975	2.92221	128.465	-94.1284	7.18182	0	0	0.406147
2655	0	32.54	0	0	43.1918	5.48225	-38.198	-0.26364	-0.0425613	0.0273607	-12.7561	-2.26E-15	-3.30854	0	0	-0.000119099	-4.61984	-9.98487	2.00068	437.529	394.824	619.298	362.264	362.264	362.264	20.1838	-92.8564	33.4723	259.786	411.172	207.199	139.772	139.771	139.772	-93.8427	7.44431	-34.0659	39.6805	8.06522	-5.06069	0.589527	-0.583378	2.87274	132.531	-77.8028	6.69219	0	0	0.474375
2656	0	32.5367	0	0	42.894	5.38466	-37.7966	-0.282371	-0.043767	0.0327802	-12.9227	6.53E-15	-3.28535	0	0	-0.00562158	-4.71182	-8.14091	2.73267	426.508	394.254	618.877	363.33	363.33	363.33	20.6827	-92.0453	32.8718	242.897	411.386	208.826	139.772	139.772	139.772	-93.1187	6.96893	-34.003	37.5945	7.85635	-5.70492	0.550661	-0.563052	2.85296	126.664	-64.2436	6.90875	0	0	0.497279
2657	0	32.3352	0	0	42.3293	5.292	-37.4113	-0.29471	-0.0457718	0.0389583	-12.8118	-9.26E-15	-3.32225	0	0	-0.011219	-4.70583	-6.22061	3.35776	415.27	393.686	619.081	364.423	364.423	364.423	21.2306	-90.9913	32.1607	226.057	411.645	211.062	139.772	139.772	139.772	-92.147	6.46624	-33.9131	35.3131	7.55487	-6.12302	0.502058	-0.519709	2.85681	104.912	-54.1027	7.48774	0	0	0.427294
2658	0	31.9169	0	0	41.4952	5.20955	-37.065	-0.299289	-0.0488965	0.0464911	-12.3781	-4.29E-15	-3.42534	0	0	-0.0163837	-4.60307	-4.25869	3.82044	403.918	393.154	619.915	365.527	365.527	365.527	21.8045	-89.6676	31.3538	209.313	411.949	213.951	139.772	139.772	139.772	-90.8914	5.96897	-33.7963	32.9427	7.17867	-6.34165	0.484897	-0.45912	2.86019	59.1901	-46.7869	8.03057	0	0	0.221311
2659	0	31.2674	0	0	40.3892	5.1408	-36.7738	-0.295746	-0.0538518	0.0560936	-11.6162	-2.48E-15	-3.60893	0	0	-0.0205542	-4.41688	-2.29529	4.08059	392.587	392.679	621.385	366.648	366.648	366.648	22.3858	-88.0547	30.4608	192.732	412.292	217.503	139.772	139.772	139.772	-89.3258	5.49977	-33.6522	30.5868	6.75007	-6.41077	0.549031	-0.393145	2.83585	-18.0201	-42.122	8.43618	0	0	-0.138488
2660	0	30.3777	0	0	39.0083	5.08648	-36.5421	-0.284977	-0.0610596	0.0681608	-10.5744	-7.82E-16	-3.85113	0	0	-0.0232997	-4.16706	-0.368533	4.12765	381.45	392.276	623.478	367.79	367.79	367.79	22.9642	-86.1401	29.485	176.405	412.667	221.692	139.772	139.772	139.772	-87.4351	5.06748	-33.4803	28.3185	6.28749	-6.3832	0.720904	-0.329633	2.76764	-128.12	-39.9749	8.92071	0	0	-0.624287
2661	0	29.245	0	0	37.3488	5.0443	-36.3612	-0.268924	-0.0703909	0.0819712	-9.3475	3.00E-15	-4.09243	0	0	-0.0244364	-3.87344	1.49122	3.98728	370.714	391.959	626.153	368.959	368.959	368.959	23.5378	-83.9172	28.4238	160.438	413.066	226.459	139.772	139.772	139.772	-85.2148	4.66745	-33.2818	26.1657	5.79514	-6.2958	0.974585	-0.26477	2.65526	-261.109	-39.6258	10.0021	0	0	-1.16194
2662	0	27.8693	0	0	35.4068	5.00994	-36.2132	-0.250402	-0.0807129	0.0955476	-8.08345	-2.37E-15	-4.22908	0	0	-0.0242104	-3.55196	3.26206	3.71358	360.596	391.743	629.338	370.163	370.163	370.163	24.1108	-81.3838	27.2734	144.951	413.475	231.715	139.772	139.772	139.772	-82.6676	4.28741	-33.0614	24.1191	5.26114	-6.16106	1.23894	-0.187124	2.51202	-397.602	-39.5546	12.1175	0	0	-1.66111
2663	0	26.2513	0	0	33.1808	4.97922	-36.0804	-0.232201	-0.0903752	0.10671	-6.94537	5.08E-15	-4.16936	0	0	-0.0232873	-3.21446	4.92655	3.37058	351.294	391.649	632.93	371.415	371.415	371.415	24.6893	-78.5407	26.0352	130.059	413.88	237.349	139.772	139.772	139.772	-79.7995	3.91635	-32.8287	22.158	4.66862	-5.9753	1.45273	-0.0951516	2.34543	-521.47	-39.193	15.2652	0	0	-2.06337
2664	0	24.3908	0	0	30.6732	4.94985	-35.953	-0.216616	-0.0973071	0.113551	-6.10007	3.38E-15	-3.84468	0	0	-0.0227295	-2.86996	6.46691	3.01543	342.973	391.695	636.807	372.733	372.733	372.733	25.278	-75.391	24.7187	115.861	414.263	243.244	139.772	139.772	139.772	-76.6172	3.55041	-32.5982	20.2749	4.00956	-5.73431	1.5878	0.00378255	2.15986	-623.98	-38.0653	18.886	0	0	-2.33222
2665	0	22.2889	0	0	27.8924	4.92192	-35.8314	-0.205377	-0.099395	0.114725	-5.72208	1.35E-15	-3.21811	0	0	-0.0239258	-2.52591	7.8618	2.69022	335.759	391.9	640.83	374.133	374.133	374.133	25.8792	-71.9402	23.3406	102.426	414.606	249.285	139.771	139.772	139.772	-73.1278	3.19382	-32.3864	18.4876	3.29527	-5.44639	1.64714	0.0988502	1.95568	-702.295	-35.0807	22.0176	0	0	-2.43708
2666	0	19.953	0	0	24.856	4.89727	-35.7239	-0.199647	-0.094836	0.109506	-5.98526	-6.26E-15	-2.27543	0	0	-0.0284151	-2.18896	9.0861	2.42147	329.747	392.274	644.849	375.627	375.627	375.627	26.4908	-68.1989	21.9195	89.7885	414.899	255.381	139.772	139.772	139.772	-69.3414	2.85604	-32.2078	16.8387	2.55948	-5.13702	1.6518	0.177212	1.73619	-756.487	-29.1806	23.5945	0	0	-2.35682
2667	0	17.4037	0	0	21.595	4.87829	-35.6408	-0.19982	-0.0826421	0.0977559	-7.02313	-2.37E-15	-1.02648	0	0	-0.037454	-1.86446	10.1129	2.22438	325.006	392.82	648.703	377.225	377.225	377.225	27.1054	-64.188	20.4718	77.9503	415.138	261.476	139.772	139.771	139.772	-65.277	2.54761	-32.0693	15.3838	1.85183	-4.84658	1.62891	0.228241	1.50874	-787.578	-20.0001	22.8222	0	0	-2.09592
2668	0	14.681	0	0	18.1589	4.86676	-35.5903	-0.205251	-0.0633089	0.0804257	-8.87508	-2.11E-15	0.468391	0	0	-0.0513456	-1.55551	10.9174	2.10886	321.591	393.529	652.228	378.936	378.936	378.936	27.7083	-59.9438	19.0093	66.8905	415.337	267.557	139.771	139.772	139.772	-60.9695	2.2762	-31.9675	14.1758	1.22443	-4.6235	1.60769	0.248456	1.28416	-798.874	-7.62634	19.361	0	0	-1.69807
2669	0	11.847	0	0	14.6202	4.86317	-35.5746	-0.214412	-0.0388464	0.0594318	-11.4627	5.67E-15	2.09711	0	0	-0.0689335	-1.26188	11.4812	2.08583	319.544	394.382	655.26	380.773	380.773	380.773	28.2771	-55.5233	17.5396	56.581	415.518	273.66	139.772	139.772	139.772	-56.475	2.04379	-31.8871	13.2492	0.716469	-4.51441	1.60364	0.243359	1.07242	-793.731	7.4945	13.4905	0	0	-1.23116
2670	0	8.98585	0	0	11.0737	4.86689	-35.5909	-0.225278	-0.0126933	0.0378584	-14.5942	3.30E-15	3.68272	0	0	-0.087461	-0.980269	11.7959	2.17019	318.892	395.356	657.648	382.752	382.752	382.753	28.7842	-51.0048	16.0688	47.0047	415.718	279.855	139.772	139.772	139.772	-51.8737	1.84544	-31.8048	12.613	0.346059	-4.55332	1.61643	0.220256	0.879707	-776.127	24.0327	6.0763	0	0	-0.768714
2671	0	6.19614	0	0	7.63147	4.87709	-35.6356	-0.235993	0.0108099	0.0187514	-18.0129	-1.86E-15	4.99317	0	0	-0.103154	-0.70505	11.8646	2.37924	319.641	396.43	659.264	384.888	384.888	384.888	29.2025	-46.4853	14.6054	38.1716	415.978	286.226	139.772	139.772	139.772	-47.2666	1.66952	-31.6949	12.2518	0.110706	-4.75386	1.62732	0.180199	0.709387	-748.714	38.8265	-1.45875	0	0	-0.36646
2672	0	3.58121	0	0	4.41189	4.89392	-35.7092	-0.245147	0.0274223	0.00483204	-21.4416	1.69E-15	5.78878	0	0	-0.11226	-0.42898	11.7006	2.72619	321.765	397.586	660.014	387.185	387.185	387.185	29.5105	-42.0715	13.162	30.128	416.338	292.846	139.772	139.772	139.772	-42.767	1.49978	-31.5366	12.1324	-0.0079479	-5.10751	1.61223	0.119863	0.56118	-714.036	47.8881	-7.49461	0	0	-0.0524804
2673	0	1.23715	0	0	1.52578	4.91931	-35.8201	-0.252159	0.0342304	-0.00267924	-24.6488	1.35E-15	5.89697	0	0	-0.11233	-0.14343	11.325	3.21222	325.202	398.816	659.847	389.631	389.631	389.631	29.6973	-37.8695	11.7554	22.9561	416.826	299.75	139.772	139.772	139.772	-38.4885	1.31898	-31.3181	12.2109	-0.0394069	-5.58793	1.54657	0.0373125	0.437208	-672.923	47.2547	-10.5879	0	0	0.171498
2674	0	-0.756618	0	0	-0.935047	4.95684	-35.9834	-0.257353	0.030291	-0.00347612	-27.4903	-5.41E-15	5.26144	0	0	-0.102922	0.161382	10.7637	3.82009	329.844	400.123	658.754	392.199	392.199	392.199	29.7623	-33.9751	10.4059	16.7646	417.449	306.922	139.772	139.772	139.772	-34.5335	1.11368	-31.0371	12.4394	-0.0215995	-6.15868	1.42578	-0.0554213	0.340274	-628.736	34.4883	-9.75262	0	0	0.320701
2675	0	-2.34202	0	0	-2.90333	5.01078	-36.2168	-0.261812	0.0168165	0.00186585	-29.9141	2.71E-15	3.96957	0	0	-0.0854316	0.494382	10.0442	4.51413	335.548	401.52	656.77	394.841	394.841	394.841	29.713	-30.4693	9.13783	11.6766	418.189	314.288	139.772	139.772	139.772	-30.9865	0.879332	-30.6991	12.7723	0.00551087	-6.77743	1.2659	-0.121202	0.277105	-587.214	10.5506	-4.72406	0	0	0.420542
2676	0	-3.4829	0	0	-4.33619	5.08492	-36.5354	-0.266825	-0.00336372	0.0120606	-31.9174	4.06E-15	2.23229	0	0	-0.0622465	0.858478	9.19367	5.24624	342.146	403.021	653.978	397.478	397.478	397.478	29.5612	-27.4176	7.98069	7.81812	419.004	321.726	139.772	139.772	139.772	-27.9121	0.624195	-30.314	13.1748	0.0136134	-7.3965	1.07879	-0.103689	0.261055	-551.704	-20.8028	4.17951	0	0	0.4999
2677	0	-4.16428	0	0	-5.21338	5.18219	-36.9494	-0.272927	-0.0261945	0.0254315	-33.4688	2.71E-15	0.36662	0	0	-0.0359278	1.24188	8.23517	5.96138	349.466	404.642	650.507	399.993	399.994	399.994	29.3228	-24.8698	6.96965	5.30938	419.832	329.084	139.772	139.772	139.772	-25.355	0.369974	-29.8949	13.6354	0.00640935	-7.96833	0.870637	0.0606955	0.307536	-522.191	-51.9005	15.8121	0	0	0.591021
2678	0	-4.39229	0	0	-5.53716	5.30546	-37.4675	-0.279246	-0.047818	0.0403016	-34.4641	0	-1.30844	0	0	-0.00899578	1.60886	7.18476	6.60113	357.342	406.39	646.541	402.217	402.217	402.217	29.0167	-22.8593	6.14186	4.257	420.607	336.198	139.772	139.772	139.772	-23.3405	0.147703	-29.4576	14.1795	0.0393244	-8.45775	0.645592	0.409188	0.427798	-496.242	-74.4703	28.6367	0	0	0.730827
2679	0	-4.19523	0	0	-5.33418	5.4588	-38.1019	-0.283695	-0.065675	0.0552874	-34.7588	1.35E-14	-2.56924	0	0	0.0159018	1.89472	6.04871	7.10535	365.626	408.261	642.318	403.931	403.931	403.931	28.6669	-21.3994	5.52995	4.74575	421.273	342.915	139.772	139.772	139.772	-21.8738	-0.00955543	-29.0215	14.8781	0.230133	-8.85512	0.412968	0.922	0.627229	-470.13	-82.1773	40.8391	0	0	0.944588
2680	0	-3.6234	0	0	-4.656	5.64839	-38.8711	-0.283787	-0.0793411	0.0698742	-34.2471	8.12E-15	-3.37179	0	0	0.0361201	2.01011	4.82343	7.41257	374.185	410.238	638.116	404.9	404.9	404.9	28.3014	-20.482	5.15604	6.8302	421.788	349.102	139.772	139.772	139.772	-20.9392	-0.0736934	-28.6103	15.8471	0.752088	-9.18394	0.18949	1.49761	0.914537	-440.417	-75.3855	50.8818	0	0	1.22334
2681	0	-2.7452	0	0	-3.57391	5.88194	-39.796	-0.277788	-0.0897384	0.0843232	-32.9407	8.12E-15	-3.80452	0	0	0.0497858	1.85789	3.49847	7.45975	382.901	412.293	634.228	404.957	404.957	404.957	27.9485	-20.0786	5.03027	10.5293	422.132	354.648	139.772	139.772	139.772	-20.5034	-0.0244753	-28.2489	17.2397	1.8055	-9.50109	0.00636129	1.96826	1.30016	-407.053	-60.1355	57.5651	0	0	1.5305
2682	0	-1.63735	0	0	-2.16612	6.16664	-40.8899	-0.265356	-0.0980218	0.0996259	-30.9824	2.71E-15	-3.99708	0	0	0.0566053	1.36025	2.06309	7.1841	391.659	414.396	630.917	404.125	404.125	404.125	27.6334	-20.149	5.15584	15.8266	422.298	359.458	139.772	139.772	139.772	-20.5223	0.153167	-27.9618	19.2358	3.57034	-9.89383	-0.0919088	2.16667	1.78239	-376.673	-40.9035	60.1999	0	0	1.8357
2683	0	-0.371619	0	0	-0.501228	6.50604	-42.1476	-0.247152	-0.105289	0.116453	-28.5768	5.41E-15	-4.08311	0	0	0.0578587	0.486281	0.514286	6.53111	400.355	416.528	628.373	402.739	402.739	402.739	27.3756	-20.6519	5.53788	22.6759	422.293	363.445	139.772	139.772	139.771	-20.9505	0.475153	-27.7717	22.0355	6.1551	-10.4827	-0.0443865	2.00966	2.32174	-366.842	-12.0462	58.8869	0	0	2.12971
2684	0	0.995998	0	0	1.37389	6.89629	-43.5332	-0.224409	-0.113632	0.136225	-25.9356	-2.71E-15	-4.27136	0	0	0.0554786	-0.728647	-1.13595	5.47711	408.912	418.684	626.675	401.459	401.459	401.459	27.1871	-21.5535	6.19055	31.0115	422.131	366.517	139.772	139.772	139.771	-21.7484	0.963588	-27.6995	25.8546	9.55076	-11.4362	0.245267	1.37728	2.75315	-417.417	16.4301	55.3769	0	0	2.75327
2685	0	2.43112	0	0	3.43696	7.31877	-44.9633	-0.198695	-0.12586	0.160529	-23.2442	4.06E-15	-4.83136	0	0	0.0512482	-2.16083	-2.85704	4.08009	417.352	420.877	625.767	401.105	401.105	401.105	27.0726	-22.829	7.14075	40.7595	421.829	368.567	139.771	139.771	139.772	-22.8827	1.65001	-27.7641	30.8771	13.553	-12.9733	0.85236	0.0940438	2.66034	-573.101	15.442	53.075	0	0	4.56103
2686	0	3.92184	0	0	5.68029	7.73015	-46.2891	-0.172061	-0.142623	0.186436	-20.6674	-2.71E-15	-5.85819	0	0	0.0471098	-3.58225	-4.60799	2.54714	425.886	423.104	625.443	402.145	402.145	402.145	27.0313	-24.4594	8.42087	51.8537	421.4	369.467	139.772	139.771	139.772	-24.3246	2.56845	-27.9846	37.0735	17.643	-15.274	1.53399	-1.81097	1.4238	-789.116	-29.3456	55.8222	0	0	7.40473
2687	0	5.47078	0	0	8.08428	8.0635	-47.3173	-0.147654	-0.155873	0.202075	-18.4413	5.41E-15	-6.76807	0	0	0.0462148	-4.69509	-6.36585	1.18544	434.86	425.306	625.411	403.841	403.841	403.841	27.0568	-26.4274	10.0401	64.2486	420.846	369.085	139.771	139.772	139.772	-26.0519	3.72652	-28.3743	43.8284	20.9338	-18.1223	1.36214	-3.73276	-1.13443	-818.897	-71.3954	59.9401	0	0	7.71081
2688	0	7.077	0	0	10.5911	8.2612	-47.9084	-0.128787	-0.156705	0.200515	-16.8107	-6.77E-15	-6.91108	0	0	0.0501998	-5.2168	-8.15463	0.0268498	444.274	427.364	625.38	403.839	403.839	403.839	27.1318	-28.7139	11.95	77.9143	420.17	367.343	139.771	139.772	139.772	-28.0546	5.07187	-28.9258	49.6462	22.3822	-20.2649	-0.193298	-5.05218	-3.84566	-492.169	-88.9386	54.0754	0	0	3.60328
2689	0	8.72817	0	0	13.1159	8.30303	-48.0317	-0.113872	-0.162052	0.206836	-15.6005	2.71E-15	-7.54452	0	0	0.0572609	-4.89228	-10.0273	-1.42799	453.464	429.185	625.027	399.517	399.517	399.517	27.2267	-31.2939	14.0592	92.8224	419.383	364.252	139.772	139.772	139.772	-30.327	6.51154	-29.6078	52.7107	21.2078	-19.5378	-0.715007	-6.13455	-4.85388	-386.398	-207.446	41.9676	0	0	0.541822
2690	0	10.4293	0	0	15.568	8.15254	-47.5852	-0.0997176	-0.189106	0.238483	-14.4598	0	-10.0047	0	0	0.0696015	-3.45789	-12.0151	-3.22779	462.348	430.759	624.023	390.62	390.62	390.62	27.3296	-34.1313	16.2676	108.986	418.502	359.804	139.772	139.772	139.772	-32.8578	7.94217	-30.3978	52.4416	17.1395	-15.0911	2.574	-6.6454	-2.72674	-1113.79	-400.196	55.1392	0	0	-2.80264
2691	0	12.2068	0	0	17.8292	7.74139	-46.3244	-0.0989248	-0.179856	0.232408	-14.0569	1.35E-15	-10.2487	0	0	0.0805388	-0.882353	-14.0926	-4.10841	472.46	432.07	622.516	380.599	380.599	380.599	27.4754	-37.1855	18.4056	126.502	417.552	353.942	139.772	139.772	139.771	-35.655	9.17583	-31.2875	50.3745	10.6904	-9.10104	5.57062	-3.97736	2.05227	-1560.3	-226.991	58.2506	0	0	-4.01601
2692	0	14.0259	0	0	19.8079	7.13199	-44.3398	-0.117795	-0.113728	0.163045	-14.6358	1.35E-15	-6.56325	0	0	0.0729355	2.29285	-16.1573	-3.26315	484.654	433.138	621.391	373.977	373.977	373.977	27.6832	-40.4224	20.2759	145.386	416.603	346.821	139.772	139.772	139.772	-38.7473	9.99837	-32.2264	48.7365	3.46512	-4.2272	4.27496	1.21876	5.45954	-977.149	257.441	6.96308	0	0	2.57034
2693	0	15.7638	0	0	21.5114	6.5186	-42.1932	-0.136059	-0.0615259	0.103045	-14.8398	2.71E-15	-3.44377	0	0	0.0569146	5.2034	-18.1173	-1.42427	497.742	434.075	621.67	371.878	371.878	371.878	27.9007	-43.8119	21.848	165.439	415.743	338.845	139.772	139.772	139.772	-42.1186	10.3956	-33.1327	48.4748	-2.72509	-1.15195	1.71786	4.55755	5.66775	-301.091	444.168	-30.4827	0	0	4.80224
2694	0	17.3021	0	0	22.9765	6.02968	-40.3682	-0.14721	-0.0398012	0.0801737	-14.458	1.35E-15	-1.72039	0	0	0.0424273	7.27768	-19.9753	0.462944	510.277	434.823	623.845	372.229	372.229	372.229	28.0719	-47.3226	23.2189	186.422	415.021	330.367	139.772	139.771	139.772	-45.7101	10.496	-33.9637	49.2939	-7.03832	0.571927	0.195651	5.30948	4.67473	-0.908658	321.874	-34.1767	0	0	2.34124
2695	0	18.5861	0	0	24.2262	5.68968	-39.0365	-0.155605	-0.0344198	0.0830937	-14.0675	-5.08E-15	-0.445056	0	0	0.030994	8.39196	-21.7598	1.955	521.526	435.223	627.845	372.885	372.885	372.885	28.1813	-50.9273	24.4853	208.196	414.462	321.568	139.772	139.772	139.772	-49.4647	10.4163	-34.7241	50.6425	-9.50004	1.44158	-0.246803	4.53994	3.74466	47.582	124.531	-22.4477	0	0	0.384054
2696	0	19.6163	0	0	25.2761	5.47351	-38.1622	-0.165967	-0.0349931	0.0976596	-14.1556	1.52E-15	0.735365	0	0	0.0231779	8.69093	-23.4609	2.97085	531.282	435.178	633.297	372.918	372.918	372.918	28.2449	-54.6056	25.7038	230.723	414.106	312.537	139.772	139.772	139.772	-53.346	10.2169	-35.4404	52.127	-10.4811	1.78301	-0.113302	3.16705	3.09651	24.5444	-11.0257	-11.3821	0	0	-0.0800224
2697	0	20.4239	0	0	26.1407	5.3425	-37.6218	-0.180945	-0.0366783	0.11376	-14.8327	-4.91E-15	1.75563	0	0	0.0183145	8.41815	-25.0295	3.58068	539.568	434.682	639.729	372.328	372.328	372.328	28.2953	-58.3433	26.8962	254.018	414.01	303.341	139.772	139.772	139.772	-57.3384	9.90935	-36.143	53.518	-10.4037	1.80186	0.151007	1.76327	2.61723	13.2284	-70.7242	-5.7539	0	0	0.00342005
2698	0	21.0502	0	0	26.8336	5.26	-37.2773	-0.201747	-0.036705	0.124584	-15.9914	-3.21E-15	2.57251	0	0	0.0149329	7.81988	-26.4001	3.88117	546.457	433.77	646.667	371.453	371.453	371.453	28.3715	-62.13	28.0652	278.113	414.234	294.074	139.772	139.772	139.772	-61.4393	9.47702	-36.858	54.6887	-9.63138	1.64676	0.290262	0.652846	2.22527	41.7103	-80.6248	-6.15768	0	0	0.0508294
2699	0	21.5325	0	0	27.3667	5.1986	-37.0188	-0.228402	-0.0332406	0.125915	-17.4656	5.71E-15	3.2176	0	0	0.0118743	7.09771	-27.5121	3.93253	551.981	432.477	653.682	370.592	370.592	370.592	28.5077	-65.9553	29.209	303.021	414.828	284.872	139.772	139.772	139.772	-65.6509	8.89631	-37.6025	55.574	-8.43896	1.44719	0.237643	-0.0388632	1.91212	113.052	-62.964	-12.3371	0	0	-0.0247794
2700	0	21.8952	0	0	27.7502	5.14337	-36.7847	-0.260003	-0.0255478	0.115812	-19.095	-5.75E-15	3.72346	0	0	0.00857368	6.39016	-28.3199	3.74295	556.106	430.83	660.408	369.878	369.878	369.878	28.7236	-69.8073	30.332	328.71	415.825	275.912	139.772	139.772	139.772	-69.9712	8.15477	-38.3815	56.1465	-7.01619	1.32207	0.0579658	-0.336853	1.69288	212.863	-32.7767	-22.6211	0	0	-0.106736
2701	0	22.1483	0	0	27.9937	5.09122	-36.5623	-0.295239	-0.0139584	0.0941366	-20.7669	1.61E-15	4.09735	0	0	0.00490648	5.77224	-28.7943	3.28928	558.754	428.858	666.557	369.313	369.313	369.313	29.0172	-73.6708	31.4476	355.083	417.23	267.403	139.771	139.772	139.771	-74.3883	7.26163	-39.187	56.3985	-5.48739	1.36666	-0.134169	-0.346049	1.57663	318.082	0.0568782	-33.9542	0	0	-0.0768204
2702	0	22.2923	0	0	28.1073	5.04727	-36.3739	-0.332675	0.000983213	0.0615995	-22.4223	-7.36E-15	4.37234	0	0	0.00096029	5.26539	-28.9215	2.55308	559.859	426.603	671.927	368.837	368.837	368.837	29.3615	-77.5277	32.5749	381.974	419.012	259.564	139.772	139.772	139.772	-78.8774	6.24998	-39.9976	56.3275	-3.93305	1.63222	-0.260056	-0.191433	1.55541	411.506	29.1714	-42.9616	0	0	0.104152
2703	0	22.3258	0	0	28.1047	5.01991	-36.2562	-0.37046	0.0189304	0.0195703	-24.0081	3.81E-15	4.62797	0	0	-0.00305693	4.85297	-28.7017	1.5467	559.407	424.133	676.405	368.4	368.4	368.4	29.7073	-81.3591	33.7304	409.154	421.108	252.611	139.772	139.772	139.772	-83.4014	5.1721	-40.7809	55.9296	-2.40687	2.11662	-0.310229	0.0217161	1.60866	487.916	50.6983	-47.0778	0	0	0.413326
2704	0	22.2533	0	0	28.0048	5.01658	-36.2419	-0.406145	0.039769	-0.030115	-25.4288	1.19E-14	4.97786	0	0	-0.00674481	4.49855	-28.1508	0.317462	557.469	421.542	679.958	368.005	368.004	368.004	29.9918	-85.1457	34.9198	436.332	423.424	246.732	139.772	139.772	139.772	-87.9124	4.09057	-41.4969	55.2054	-0.946696	2.77445	-0.311543	0.214847	1.70192	547.982	60.8507	-45.222	0	0	0.808589
2705	0	22.0902	0	0	27.8333	5.04085	-36.3463	-0.437085	0.0637992	-0.085228	-26.5412	-3.55E-15	5.56081	0	0	-0.00947269	4.16315	-27.3029	-1.06183	554.209	418.938	682.618	367.71	367.71	367.71	30.1503	-88.8679	36.1321	463.166	425.843	242.076	139.772	139.772	139.772	-92.3545	3.06767	-42.1039	54.1704	0.416916	3.53813	-0.288451	0.342588	1.79641	592.174	57.043	-38.3484	0	0	1.23762
2706	0	21.8643	0	0	27.6219	5.0905	-36.5593	-0.460662	0.0915913	-0.1437	-27.1513	4.06E-15	6.50829	0	0	-0.01057	3.81756	-26.212	-2.50506	549.879	416.435	684.466	367.619	367.619	367.619	30.1293	-92.5038	37.3372	489.271	428.236	238.73	139.772	139.771	139.772	-96.6674	2.15504	-42.564	52.863	1.65539	4.33675	-0.256005	0.389695	1.85814	621.577	38.7512	-29.1504	0	0	1.64279
2707	0	21.6137	0	0	27.4043	5.15692	-36.8423	-0.474676	0.123583	-0.203456	-27.0499	-1.35E-15	7.90142	0	0	-0.00980927	3.44805	-24.951	-3.92279	544.813	414.133	685.617	367.837	367.837	367.837	29.8965	-96.0259	38.4878	514.237	430.478	236.704	139.772	139.772	139.772	-100.788	1.3866	-42.8469	51.3467	2.74025	5.10836	-0.217451	0.362045	1.8646	638.073	7.65835	-20.9625	0	0	1.96719
2708	0	21.3793	0	0	27.2097	5.22542	-37.1319	-0.477888	0.160014	-0.262631	-26.0798	-1.29E-14	9.7646	0	0	-0.00791458	3.05585	-23.6063	-5.22957	539.403	412.111	686.208	368.435	368.435	368.435	29.4474	-99.3954	39.5238	537.636	432.46	235.918	139.772	139.772	139.772	-104.651	0.775685	-42.9327	49.7062	3.64504	5.80442	-0.177084	0.280195	1.81037	647.299	-32.2512	-16.5222	0	0	2.17072
2709	0	21.1969	0	0	27.0546	5.27728	-37.3497	-0.470399	0.200557	-0.319325	-24.2006	2.03E-14	12.0538	0	0	-0.00663959	2.65211	-22.2707	-6.34964	534.069	410.408	686.384	369.421	369.421	369.421	28.8058	-102.559	40.3787	559.051	434.098	236.196	139.772	139.772	139.772	-108.185	0.316388	-42.8125	48.0388	4.34957	6.388	-0.140497	0.170449	1.70659	656.683	-75.5942	-16.8511	0	0	2.23424
2710	0	21.0904	0	0	26.9398	5.29295	-37.4152	-0.453628	0.243891	-0.371542	-21.5141	6.77E-16	14.6549	0	0	-0.00817789	2.25038	-21.0344	-7.22058	529.226	409.021	686.287	370.737	370.737	370.737	28.0205	-105.449	40.9871	578.089	435.342	237.276	139.772	139.772	139.772	-111.317	-0.01315	-42.4879	46.4452	4.84473	6.82707	-0.110788	0.0573458	1.56951	672.259	-116.981	-20.8925	0	0	2.15338
2711	0	21.0703	0	0	26.8535	5.25594	-37.2602	-0.429628	0.287609	-0.417179	-18.2222	-6.77E-15	17.4083	0	0	-0.0141366	1.85917	-19.9757	-7.79337	525.246	407.907	686.048	372.271	372.271	372.271	27.1579	-107.991	41.2922	594.405	436.184	238.83	139.772	139.771	139.771	-113.977	-0.246542	-41.9696	45.0181	5.13667	7.08578	-0.097447	-0.0423875	1.41673	699.15	-151.781	-26.2997	0	0	1.93934
2712	0	21.1343	0	0	26.7773	5.15659	-36.8409	-0.400466	0.327885	-0.45453	-14.5734	-1.35E-15	20.1017	0	0	-0.0245845	1.47801	-19.1543	-8.03194	522.424	406.989	685.772	373.892	373.892	373.892	26.2918	-110.111	41.2534	607.717	436.653	240.492	139.771	139.771	139.772	-116.102	-0.422986	-41.2759	43.8321	5.24664	7.12136	-0.12034	-0.120506	1.2559	741.673	-177.182	-30.4207	0	0	1.61595
2713	0	21.2679	0	0	26.6926	4.99483	-36.1479	-0.368426	0.360365	-0.48227	-10.8673	-9.47E-15	22.5247	0	0	-0.0377005	1.098	-18.6059	-7.91532	520.954	406.174	685.523	375.474	375.474	375.474	25.4908	-111.742	40.8527	617.818	436.807	241.898	139.772	139.772	139.772	-117.645	-0.578599	-40.4318	42.9362	5.20608	6.89103	-0.200663	-0.170355	1.09524	802.363	-190.542	-31.3968	0	0	1.21206
2714	0	21.4457	0	0	26.5845	4.78154	-35.2149	-0.336453	0.380744	-0.499151	-7.48321	4.06E-15	24.4732	0	0	-0.0501838	0.705927	-18.3398	-7.44179	520.899	405.384	685.32	376.916	376.917	376.916	24.8063	-112.831	40.1009	624.582	436.724	242.714	139.772	139.772	139.772	-118.572	-0.73674	-39.4698	42.3478	5.0489	6.36427	-0.344021	-0.18584	0.942211	877.934	-189.167	-28.4308	0	0	0.758946
2715	0	21.633	0	0	26.4427	4.53703	-34.1177	-0.308264	0.38627	-0.503952	-4.89197	-2.71E-15	25.8069	0	0	-0.058464	0.289632	-18.3377	-6.63164	522.186	404.572	685.125	378.15	378.15	378.15	24.2642	-113.342	39.0402	627.964	436.483	242.673	139.771	139.771	139.772	-118.863	-0.901464	-38.4303	42.0512	4.80544	5.53399	-0.544472	-0.164089	0.814248	961.207	-170.313	-21.7514	0	0	0.303691
2716	0	21.7899	0	0	26.26	4.2875	-32.9673	-0.287426	0.375709	-0.494866	-3.58658	-1.35E-15	26.4102	0	0	-0.0599999	-0.155606	-18.5573	-5.52871	524.616	403.742	684.854	379.134	379.134	379.134	23.8628	-113.258	37.7414	627.989	436.153	241.604	139.771	139.772	139.772	-118.515	-1.05597	-37.3604	41.9995	4.49868	4.42499	-0.77766	-0.110499	0.730072	1037.8	-133.49	-12.1905	0	0	-0.0919257
2717	0	21.878	0	0	26.0327	4.06022	-31.8923	-0.276717	0.349539	-0.470243	-4.00139	6.77E-15	26.1938	0	0	-0.054231	-0.622267	-18.9395	-4.2003	527.891	402.949	684.391	379.841	379.841	379.841	23.5781	-112.586	36.2964	624.749	435.785	239.455	139.772	139.772	139.772	-117.546	-1.16815	-36.3102	42.1241	4.14249	3.09774	-1.00351	-0.0384523	0.71022	1088.26	-82.4564	-1.08699	0	0	-0.362877
2718	0	21.8719	0	0	25.7652	3.87904	-31.0167	-0.277136	0.309494	-0.428726	-6.36308	-6.77E-15	25.0798	0	0	-0.0425947	-1.08884	-19.4192	-2.73388	531.656	402.283	683.613	380.249	380.249	380.249	23.3747	-111.364	34.8067	618.398	435.413	236.306	139.771	139.771	139.771	-116.005	-1.20151	-35.3279	42.3471	3.74237	1.64564	-1.17196	0.0379673	0.767115	1090.56	-25.4369	9.82732	0	0	-0.469873
2719	0	21.7724	0	0	25.4808	3.76094	-30.437	-0.287383	0.258589	-0.370599	-10.5449	-4.06E-15	23.0399	0	0	-0.0275664	-1.52386	-19.9376	-1.23026	535.557	401.844	682.422	380.322	380.322	380.322	23.2182	-109.671	33.3709	609.158	435.054	232.371	139.772	139.772	139.772	-113.979	-1.12793	-34.4545	42.5983	3.3005	0.183478	-1.24633	0.107391	0.899531	1030.98	26.3723	18.6905	0	0	-0.429746
2720	0	21.6176	0	0	25.2324	3.71431	-30.2062	-0.303051	0.200742	-0.297976	-15.9294	-1.35E-15	20.1145	0	0	-0.0110892	-1.89444	-20.4513	0.206537	539.281	401.713	680.771	380.018	380.018	380.018	23.0836	-107.631	32.0748	597.328	434.716	227.973	139.772	139.772	139.772	-111.605	-0.936402	-33.7198	42.8292	2.82238	-1.17059	-1.21641	0.164405	1.08663	910.012	62.7049	24.0785	0	0	-0.313706
2721	0	21.4818	0	0	25.1041	3.73879	-30.3275	-0.317525	0.140965	-0.216263	-21.4914	6.77E-16	16.4808	0	0	0.00612492	-2.17591	-20.935	1.48035	542.58	401.93	678.669	379.297	379.297	379.297	22.9557	-105.41	30.9847	583.292	434.399	223.503	139.772	139.772	139.772	-109.062	-0.633545	-33.1397	43.0214	2.32273	-2.31503	-1.10432	0.211131	1.2988	746.418	78.1282	25.5506	0	0	-0.204186
2722	0	21.4578	0	0	25.1951	3.82649	-30.7596	-0.322751	0.0848663	-0.134193	-25.9865	-1.42E-14	12.465	0	0	0.0236487	-2.35893	-21.3779	2.51268	545.275	402.485	676.173	378.14	378.14	378.14	22.8245	-103.193	30.1455	567.509	434.106	219.348	139.771	139.772	139.772	-106.543	-0.236278	-32.7177	43.1852	1.82804	-3.18138	-0.955472	0.25423	1.50156	572.585	73.9071	23.7517	0	0	-0.145898
2723	0	21.6243	0	0	25.5878	3.96449	-31.4318	-0.312175	0.0378172	-0.062115	-28.3641	3.72E-15	8.50162	0	0	0.039687	-2.45173	-21.7759	3.25011	547.233	403.328	673.361	376.562	376.562	376.562	22.681	-101.147	29.58	550.476	433.843	215.804	139.772	139.772	139.772	-104.222	0.238159	-32.4464	43.3494	1.37594	-3.74271	-0.825754	0.301863	1.66917	425.032	57.7285	19.8385	0	0	-0.13568
2724	0	22.0189	0	0	26.3186	4.13787	-32.2625	-0.286404	0.00306975	-0.00697287	-28.3485	-6.77E-16	4.98289	0	0	0.0511859	-2.47704	-22.1215	3.66721	548.343	404.386	670.299	374.622	374.622	374.622	22.5152	-99.386	29.2876	532.67	433.616	213.02	139.772	139.771	139.772	-102.211	0.777942	-32.31	43.5473	1.01373	-4.01155	-0.750088	0.356861	1.79601	327.339	39.8963	14.7517	0	0	-0.150213
2725	0	22.633	0	0	27.3723	4.33217	-33.1755	-0.251392	-0.0184227	0.0295093	-26.3692	4.57E-15	2.19678	0	0	0.055943	-2.46638	-22.3981	3.76613	548.488	405.577	667.022	372.416	372.416	372.416	22.3165	-97.9626	29.2474	514.485	433.429	210.995	139.771	139.771	139.772	-100.56	1.37598	-32.2853	43.8053	0.796531	-4.03018	-0.734492	0.407909	1.89668	284.497	28.8402	8.73396	0	0	-0.176949
2726	0	23.4245	0	0	28.6945	4.53522	-34.1094	-0.213749	-0.0283279	0.0496799	-23.1625	-3.98E-15	0.242137	0	0	0.0540112	-2.45274	-22.5787	3.57409	547.543	406.834	663.538	370.065	370.065	370.065	22.0746	-96.8774	29.4229	496.207	433.29	209.618	139.772	139.772	139.772	-99.2609	2.0267	-32.3443	44.1362	0.781043	-3.85747	-0.751288	0.42249	1.98503	282.43	26.0209	1.90333	0	0	-0.215156
2727	0	24.332	0	0	30.2063	4.73774	-35.0205	-0.180349	-0.0305174	0.0576112	-19.615	3.36E-15	-0.991933	0	0	0.0476532	-2.46263	-22.6299	3.14095	545.386	408.104	659.835	367.695	367.695	367.695	21.7835	-96.0934	29.7678	478.011	433.205	208.724	139.772	139.771	139.772	-98.2726	2.72283	-32.4578	44.536	1.0125	-3.55579	-0.750177	0.35294	2.06736	295.974	24.7087	-4.95016	0	0	-0.253499
2728	0	25.2921	0	0	31.8218	4.93281	-35.8789	-0.155401	-0.0297829	0.0579295	-16.4143	5.75E-15	-1.75928	0	0	0.0396719	-2.50887	-22.5199	2.53809	541.935	409.354	655.909	365.423	365.423	365.423	21.4441	-95.5532	30.2324	459.986	433.183	208.143	139.772	139.772	139.772	-97.533	3.45296	-32.5999	44.9829	1.50661	-3.18233	-0.677122	0.163793	2.13583	297.814	14.7587	-10.3586	0	0	-0.253581
2729	0	26.2524	0	0	33.4631	5.11422	-36.6606	-0.139348	-0.0298772	0.0544202	-13.8805	-4.64E-15	-2.31635	0	0	0.0320515	-2.58714	-22.2257	1.85597	537.181	410.555	651.78	363.347	363.347	363.347	21.0668	-95.1941	30.7674	442.161	433.228	207.735	139.771	139.772	139.772	-96.979	4.19851	-32.7504	45.4363	2.23227	-2.78786	-0.496721	-0.134722	2.18558	268.81	-10.4952	-12.7297	0	0	-0.174157
2730	0	27.1779	0	0	35.0647	5.27506	-37.3404	-0.13116	-0.0323244	0.0493186	-12.0998	8.04E-16	-2.81662	0	0	0.0258646	-2.6798	-21.739	1.19699	531.215	411.672	647.506	361.54	361.54	361.54	20.6745	-94.9577	31.324	424.535	433.332	207.404	139.772	139.771	139.772	-96.5559	4.93009	-32.8959	45.8384	3.10484	-2.42471	-0.220274	-0.471022	2.23348	207.5	-48.5558	-11.346	0	0	-0.0264346
2731	0	28.0505	0	0	36.5746	5.4075	-37.8909	-0.12929	-0.0364267	0.0433866	-10.9919	2.90E-15	-3.2812	0	0	0.0213977	-2.7667	-21.0684	0.660003	524.216	412.655	643.185	360.054	360.054	360.054	20.301	-94.7948	31.8537	407.097	433.483	207.102	139.772	139.772	139.772	-96.2226	5.6069	-33.0286	46.1245	4.00011	-2.15674	0.0925141	-0.744962	2.31329	130.422	-89.4509	-6.89584	0	0	0.114045
2732	0	28.8633	0	0	37.9528	5.50447	-38.2888	-0.132928	-0.040224	0.0368634	-10.4351	3.89E-15	-3.64004	0	0	0.018491	-2.83678	-20.236	0.319088	516.409	413.438	638.947	358.942	358.942	358.942	19.9856	-94.6664	32.3103	389.827	433.66	206.814	139.772	139.772	139.772	-95.9507	6.1823	-33.1442	46.2385	4.78731	-2.0583	0.364278	-0.881413	2.44872	62.4776	-121.184	-1.35385	0	0	0.170808
2733	0	29.6135	0	0	39.1689	5.56197	-38.5226	-0.142	-0.0421715	0.0304574	-10.3189	3.11E-15	-3.83258	0	0	0.0166553	-2.89335	-19.2702	0.206886	508.009	413.958	634.932	358.261	358.261	358.261	19.7635	-94.5421	32.6539	372.7	433.845	206.554	139.771	139.772	139.772	-95.7187	6.61443	-33.2399	46.1442	5.36846	-2.19709	0.546296	-0.871452	2.61738	22.1574	-136.331	3.07813	0	0	0.138128
2734	0	30.2968	0	0	40.2018	5.58034	-38.597	-0.156047	-0.0415641	0.0252194	-10.5107	-9.30E-16	-3.83371	0	0	0.0151878	-2.94969	-18.197	0.313508	499.173	414.171	631.266	358.065	358.065	358.065	19.6576	-94.3963	32.8562	355.683	434.026	206.359	139.772	139.772	139.772	-95.5065	6.87655	-33.3124	45.8243	5.70333	-2.60897	0.644461	-0.767899	2.7621	13.1771	-134.277	4.96783	0	0	0.0739709
2735	0	30.9043	0	0	41.0373	5.56386	-38.5303	-0.174253	-0.0388662	0.0221876	-10.8926	1.67E-15	-3.68234	0	0	0.0134618	-3.01837	-17.0309	0.602479	489.994	414.067	628.039	358.366	358.366	358.366	19.675	-94.2044	32.902	338.743	434.2	206.285	139.772	139.772	139.772	-95.2898	6.96163	-33.3575	45.2669	5.80843	-3.28145	0.696108	-0.642122	2.83168	27.3181	-118.852	4.0643	0	0	0.0397547
2736	0	31.4228	0	0	41.6648	5.51912	-38.3485	-0.195306	-0.034853	0.0217646	-11.3628	-6.13E-16	-3.4309	0	0	0.0110721	-3.1007	-15.7717	1.03097	480.502	413.68	625.306	359.108	359.108	359.108	19.8098	-93.9404	32.7878	321.848	434.377	206.4	139.772	139.772	139.772	-95.038	6.88076	-33.3707	44.454	5.7342	-4.15423	0.728112	-0.538177	2.8213	54.1356	-94.4652	0.969232	0	0	0.0669049
2737	0	31.8353	0	0	42.0759	5.45348	-38.0801	-0.217508	-0.0305104	0.0236634	-11.8364	-3.55E-15	-3.14575	0	0	0.00785099	-3.18284	-14.4076	1.56009	470.696	413.073	623.088	360.173	360.173	360.173	20.0463	-93.5752	32.5187	304.976	434.575	206.784	139.772	139.772	139.772	-94.7144	6.65844	-33.3479	43.3599	5.53578	-5.1339	0.745074	-0.460781	2.76644	84.3898	-65.2952	-3.17045	0	0	0.15823
2738	0	32.1229	0	0	42.2623	5.37414	-37.753	-0.239002	-0.026466	0.0271961	-12.2441	-2.32E-15	-2.87001	0	0	0.00381378	-3.24072	-12.9238	2.15288	460.559	412.33	621.393	361.417	361.417	361.417	20.3633	-93.0783	32.1053	288.112	434.818	207.518	139.772	139.772	139.772	-94.2781	6.32704	-33.2856	41.9618	5.25351	-6.11231	0.739638	-0.393586	2.71079	110.327	-35.7834	-7.22372	0	0	0.292768
2739	0	32.2656	0	0	42.2165	5.28762	-37.393	-0.257804	-0.0231971	0.0317518	-12.5151	-1.49E-15	-2.6363	0	0	-0.000888299	-3.24993	-11.3124	2.76766	450.086	411.529	620.226	362.714	362.714	362.714	20.7376	-92.4187	31.5601	271.258	435.127	208.684	139.772	139.772	139.772	-93.6878	5.92121	-33.181	40.2568	4.91081	-6.98441	0.704491	-0.320099	2.68562	125.647	-10.3814	-10.3721	0	0	0.428336
2740	0	32.2436	0	0	41.9316	5.19962	-37.0231	-0.272105	-0.0212733	0.0369328	-12.5822	5.04E-15	-2.47858	0	0	-0.00596701	-3.19513	-9.57939	3.35413	439.295	410.734	619.604	363.978	363.978	363.978	21.1471	-91.5679	30.8957	254.427	435.523	210.349	139.772	139.772	139.772	-92.9053	5.47302	-33.0323	38.276	4.5202	-7.66449	0.646756	-0.236138	2.69687	124.429	7.38068	-12.1693	0	0	0.504987
2741	0	32.0389	0	0	41.4014	5.11473	-36.6627	-0.280693	-0.0212509	0.0425097	-12.4029	-1.91E-15	-2.41866	0	0	-0.0110384	-3.07507	-7.74678	3.85696	428.24	409.983	619.554	365.176	365.176	365.177	21.5727	-90.5008	30.122	237.644	436.02	212.568	139.771	139.771	139.771	-91.8976	5.00832	-32.8381	36.0851	4.08965	-8.09945	0.589035	-0.148028	2.73009	102.048	16.2644	-12.485	0	0	0.46538
2742	0	31.6359	0	0	40.6205	5.03619	-36.3263	-0.283038	-0.0236998	0.0485907	-11.9603	3.76E-15	-2.46522	0	0	-0.0156799	-2.90204	-5.84928	4.22562	417.016	409.29	620.108	366.308	366.308	366.308	21.9995	-89.1972	29.2457	220.955	436.623	215.369	139.771	139.772	139.772	-90.6393	4.54494	-32.5975	33.7723	3.62839	-8.27475	0.559797	-0.0694856	2.75841	55.7471	16.838	-11.3272	0	0	0.277764
2743	0	31.0225	0	0	39.5844	4.96568	-36.0217	-0.279518	-0.0290012	0.0553498	-11.2771	-2.98E-15	-2.60345	0	0	-0.0195253	-2.69666	-3.92795	4.42519	405.755	408.656	621.292	367.386	367.386	367.386	22.4177	-87.6415	28.2707	204.418	437.327	218.755	139.772	139.771	139.772	-89.1123	4.09204	-32.3104	31.4287	3.15051	-8.21146	0.571026	-0.0144603	2.76112	-11.7781	10.5794	-8.65168	0	0	-0.0368366
2744	0	30.1901	0	0	38.2892	4.90345	-35.7509	-0.271081	-0.0370729	0.0633613	-10.3936	-8.07E-15	-2.78665	0	0	-0.0223191	-2.48085	-2.02391	4.44108	394.615	408.079	623.112	368.43	368.43	368.43	22.8224	-85.8232	27.1993	188.106	438.118	222.702	139.772	139.772	139.772	-87.3065	3.65141	-31.9789	29.1321	2.67353	-7.95651	0.620105	0.0130679	2.72764	-95.0093	0.522674	-4.6526	0	0	-0.421323
2745	0	29.1324	0	0	36.7324	4.84905	-35.5126	-0.259041	-0.0476503	0.0727119	-9.3583	-5.50E-16	-2.9722	0	0	-0.0239171	-2.27173	-0.173945	4.27787	383.757	407.557	625.547	369.459	369.459	369.459	23.2132	-83.7358	26.0356	172.109	438.972	227.163	139.772	139.772	139.771	-85.2177	3.22017	-31.609	26.9385	2.2142	-7.57038	0.696444	0.0173742	2.65495	-187.384	-10.7036	0.498275	0	0	-0.811683
2746	0	27.843	0	0	34.9114	4.80203	-35.3055	-0.244605	-0.0603925	0.0830853	-8.20724	6.43E-15	-3.14353	0	0	-0.0242255	-2.07828	1.59153	3.95462	373.332	407.103	628.54	370.496	370.496	370.496	23.5942	-81.376	24.7874	156.526	439.863	232.066	139.772	139.772	139.772	-82.8463	2.79387	-31.2119	24.8815	1.78392	-7.11381	0.795455	0.00779911	2.54247	-285.095	-21.5958	6.57131	0	0	-1.16794
2747	0	26.3145	0	0	32.8221	4.76247	-35.1303	-0.229186	-0.0743917	0.0936687	-7.00559	-5.33E-15	-3.28147	0	0	-0.0233418	-1.9013	3.24858	3.5008	363.477	406.735	632.009	371.564	371.564	371.564	23.9735	-78.7404	23.4666	141.458	440.755	237.32	139.772	139.772	139.772	-80.1926	2.36861	-30.8044	22.9771	1.38615	-6.63621	0.918291	-0.00279246	2.39402	-386.239	-31.4132	13.2278	0	0	-1.47049
2748	0	24.5369	0	0	30.4575	4.73084	-34.9897	-0.21444	-0.0878443	0.103156	-5.87328	2.45E-15	-3.33625	0	0	-0.0217358	-1.73607	4.77852	2.95351	354.313	406.482	635.848	372.682	372.682	372.682	24.3622	-75.8234	22.0869	127.007	441.614	242.822	139.772	139.772	139.772	-77.2554	1.94166	-30.4078	21.2303	1.01808	-6.16883	1.06932	0.00178488	2.21672	-489.545	-38.5339	19.8329	0	0	-1.70795
2749	0	22.5001	0	0	27.8091	4.70778	-34.8869	-0.202194	-0.0983183	0.109635	-5.00072	1.86E-15	-3.23108	0	0	-0.0204404	-1.57664	6.16596	2.35586	345.96	406.372	639.933	373.863	373.863	373.863	24.7735	-72.6174	20.6618	113.259	442.403	248.458	139.772	139.772	139.772	-74.03	1.51159	-30.0449	19.6425	0.676479	-5.72579	1.24668	0.0291622	2.01889	-591.471	-41.5851	25.6107	0	0	-1.86386
2750	0	20.1973	0	0	24.8705	4.69343	-34.8229	-0.194219	-0.103023	0.110737	-4.64413	-4.74E-15	-2.85787	0	0	-0.0212131	-1.41894	7.3972	1.75495	338.541	406.428	644.128	375.114	375.113	375.113	25.2184	-69.1148	19.2015	100.276	443.09	254.127	139.771	139.772	139.772	-70.5111	1.0785	-29.7367	18.2171	0.364449	-5.31088	1.43478	0.0733142	1.80757	-684.73	-39.7488	29.6876	0	0	-1.91288
2751	0	17.6323	0	0	21.6451	4.68699	-34.794	-0.192059	-0.0993494	0.103958	-5.10319	-1.52E-15	-2.09004	0	0	-0.0265209	-1.26112	8.45836	1.1971	332.185	406.662	648.282	376.439	376.439	376.439	25.7007	-65.3137	17.7125	88.0909	443.653	259.746	139.772	139.772	139.772	-66.6973	0.645204	-29.4967	16.9633	0.0930328	-4.92834	1.60147	0.114819	1.59245	-757.617	-33.6097	31.3159	0	0	-1.82747
2752	0	14.828	0	0	18.1575	4.6866	-34.7923	-0.196352	-0.0856783	0.0878967	-6.63653	8.12E-15	-0.821412	0	0	-0.0388402	-1.10184	9.3346	0.721147	327.017	407.071	652.236	377.852	377.852	377.852	26.2115	-61.227	16.1995	76.6997	444.082	265.28	139.772	139.772	139.772	-62.6001	0.218411	-29.327	15.896	-0.125005	-4.59253	1.73372	0.140073	1.38033	-803.524	-23.0953	29.9666	0	0	-1.60947
2753	0	11.8357	0	0	14.4654	4.68958	-34.8056	-0.206428	-0.0624472	0.0630046	-9.36754	9.30E-16	0.957961	0	0	-0.0592665	-0.938431	10.0111	0.356876	323.15	407.641	655.822	379.371	379.371	379.371	26.727	-56.8938	14.6691	66.0735	444.384	270.747	139.772	139.772	139.772	-58.2548	-0.191496	-29.216	15.0305	-0.280462	-4.32593	1.83047	0.144992	1.17547	-821.2	-8.62291	25.671	0	0	-1.29018
2754	0	8.74264	0	0	10.6697	4.69286	-34.8203	-0.220489	-0.0319972	0.031803	-13.2158	2.11E-15	3.15331	0	0	-0.085949	-0.766189	10.4753	0.127048	320.683	408.348	658.876	381.021	381.021	381.021	27.2116	-52.3887	13.1343	56.1745	444.578	276.229	139.772	139.772	139.772	-53.7322	-0.5723	-29.1404	14.378	-0.370076	-4.15102	1.8884	0.132389	0.986674	-812.075	8.29816	19.0286	0	0	-0.917868
2755	0	5.67305	0	0	6.9165	4.69452	-34.8277	-0.235904	0.0012407	-0.00114585	-17.854	2.54E-15	5.52558	0	0	-0.113051	-0.579047	10.7192	0.0485828	319.687	409.166	661.244	382.823	382.823	382.823	27.626	-47.8257	11.6192	46.9798	444.702	281.858	139.772	139.772	139.772	-49.143	-0.913143	-29.071	13.941	-0.397004	-4.08436	1.90159	0.110891	0.818111	-781.004	25.3907	11.2029	0	0	-0.546047
2756	0	2.77898	0	0	3.38625	4.69565	-34.8328	-0.24994	0.031735	-0.0307155	-22.7452	-2.03E-15	7.73805	0	0	-0.131808	-0.371052	10.7406	0.131466	320.2	410.072	662.8	384.792	384.792	384.792	27.9404	-43.3507	10.1585	38.5012	444.798	287.784	139.772	139.772	139.772	-44.6327	-1.20825	-28.9838	13.7137	-0.369196	-4.13465	1.86354	0.0873906	0.676063	-734.448	39.3496	3.85072	0	0	-0.216812
2757	0	0.220577	0	0	0.268824	4.70197	-34.861	-0.260442	0.0538898	-0.0526174	-27.2483	-1.35E-15	9.41746	0	0	-0.133881	-0.138204	10.5434	0.376222	322.212	411.053	663.455	386.93	386.93	386.93	28.1456	-39.122	8.79271	30.7935	444.917	294.143	139.772	139.772	139.772	-40.363	-1.45934	-28.8688	13.6823	-0.296362	-4.30352	1.77202	0.0620501	0.561188	-679.915	46.3204	-1.15418	0	0	0.0479682
2758	0	-1.86003	0	0	-2.2697	4.72376	-34.9582	-0.267117	0.0642053	-0.0644269	-30.8304	-4.06E-15	10.3004	0	0	-0.11582	0.120968	10.1378	0.772	325.667	412.104	663.166	389.223	389.223	389.223	28.2578	-35.2834	7.55954	23.9459	445.097	301.019	139.771	139.772	139.772	-36.4835	-1.67421	-28.7349	13.8275	-0.188472	-4.58712	1.6373	0.0336128	0.474318	-625.317	44.4526	-2.41175	0	0	0.247118
2759	0	-3.36183	0	0	-4.1144	4.77417	-35.1822	-0.27117	0.0617418	-0.065417	-33.1836	1.35E-15	10.2637	0	0	-0.0809284	0.405892	9.53907	1.29748	330.461	413.231	661.937	391.64	391.64	391.64	28.3139	-31.9414	6.4894	18.0657	445.363	308.426	139.772	139.772	139.772	-33.1066	-1.86079	-28.6083	14.1262	-0.0553442	-4.97719	1.47762	-0.000511944	0.416309	-577.716	33.8955	0.651375	0	0	0.394264
2760	0	-4.23862	0	0	-5.21463	4.86645	-35.589	-0.274371	0.0478577	-0.0558575	-34.2639	6.77E-15	9.31303	0	0	-0.0377262	0.715017	8.76726	1.92445	336.451	414.451	659.817	394.135	394.135	394.135	28.3606	-29.1538	5.60543	13.2629	445.711	316.306	139.772	139.772	139.772	-30.2932	-2.01948	-28.525	14.5525	0.0928573	-5.4603	1.31502	-0.0394332	0.384607	-543.047	17.2842	7.55538	0	0	0.509022
2761	0	-4.50135	0	0	-5.58247	5.01087	-36.2172	-0.277953	0.0251948	-0.0367551	-34.2432	2.71E-15	7.53442	0	0	0.00382895	1.04658	7.8456	2.62196	343.473	415.779	656.893	396.645	396.645	396.645	28.4426	-26.9307	4.92706	9.64135	446.115	324.542	139.772	139.771	139.772	-28.0518	-2.13765	-28.5211	15.0801	0.24605	-6.01592	1.16538	-0.0822189	0.379496	-524.274	-2.01115	17.0529	0	0	0.609059
2762	0	-4.21054	0	0	-5.28017	5.21213	-37.0759	-0.28191	-0.00300463	-0.009524	-33.4081	5.41E-15	5.08018	0	0	0.0360504	1.39896	6.79865	3.35881	351.35	417.228	653.283	399.089	399.089	399.089	28.5923	-25.2446	4.47252	7.29672	446.527	332.963	139.772	139.772	139.772	-26.3484	-2.18959	-28.6239	15.6855	0.394996	-6.61491	1.03315	-0.130514	0.397876	-520.716	-20.9369	27.4228	0	0	0.705021
2763	0	-3.46136	0	0	-4.40252	5.46777	-38.1387	-0.284777	-0.033358	0.0238453	-32.0473	-4.06E-15	2.16537	0	0	0.055505	1.77129	5.6498	4.10336	359.912	418.802	649.133	401.369	401.369	401.369	28.8238	-24.045	4.25834	6.31717	446.891	341.365	139.772	139.772	139.772	-25.1229	-2.14196	-28.8451	16.3518	0.529776	-7.22041	0.914004	-0.190036	0.437596	-528.658	-37.9784	36.9611	0	0	0.801137
2764	0	-2.36552	0	0	-3.05952	5.76795	-39.3477	-0.284295	-0.0630319	0.0605462	-30.3961	-4.06E-15	-0.973289	0	0	0.0629028	2.16467	4.41879	4.82159	368.999	420.493	644.606	403.373	403.373	403.373	29.1325	-23.2732	4.29578	6.78126	447.15	349.518	139.772	139.772	139.772	-24.3057	-1.96245	-29.1799	17.0719	0.633805	-7.79068	0.799949	-0.268448	0.493369	-542.79	-53.7834	44.4773	0	0	0.89928
2765	0	-1.03459	0	0	-1.36312	6.09621	-40.6227	-0.278428	-0.0905124	0.0977583	-28.6285	2.71E-15	-4.14487	0	0	0.0616256	2.58382	3.11994	5.47572	378.473	422.274	639.875	404.98	404.98	404.98	29.4984	-22.8735	4.5867	8.75274	447.261	357.183	139.772	139.772	139.772	-23.8313	-1.62817	-29.6088	17.8485	0.673409	-8.28161	0.689208	-0.363834	0.559345	-559.421	-69.8569	49.6379	0	0	1.00449
2766	0	0.433474	0	0	0.582144	6.43071	-41.8727	-0.266383	-0.114745	0.132644	-26.8838	-4.06E-15	-7.16418	0	0	0.0562146	3.03743	1.76145	6.02569	388.219	424.109	635.113	406.072	406.072	406.072	29.8903	-22.8015	5.12164	12.2756	447.195	364.12	139.772	139.772	139.772	-23.6486	-1.13048	-30.1012	18.6945	0.590909	-8.64646	0.592005	-0.453039	0.632832	-577.675	-85.6742	52.6239	0	0	1.12797
2767	0	1.96407	0	0	2.68633	6.74623	-43.0079	-0.248516	-0.134784	0.162754	-25.2463	-5.41E-15	-9.84747	0	0	0.0508434	3.53565	0.345649	6.43457	398.156	425.953	630.487	406.539	406.539	406.539	30.2711	-23.0296	5.88128	17.3717	446.939	370.109	139.772	139.772	139.772	-23.7274	-0.475756	-30.6205	19.6336	0.309251	-8.83452	0.514274	-0.489874	0.722462	-595.805	-97.4623	53.8724	0	0	1.28735
2768	0	3.50956	0	0	4.87761	7.01737	-43.9503	-0.225793	-0.149954	0.18595	-23.7215	5.41E-15	-12.0384	0	0	0.0481283	4.08387	-1.13029	6.67346	408.23	427.761	626.154	406.297	406.297	406.297	30.6034	-23.5487	6.83965	24.0411	446.491	374.952	139.772	139.772	139.772	-24.0612	0.316212	-31.13	20.7052	-0.245377	-8.79388	0.447431	-0.426813	0.839566	-608.8	-100.709	54.0227	0	0	1.50704
2769	0	5.04593	0	0	7.10113	7.22269	-44.6442	-0.199677	-0.159864	0.201109	-22.2643	-2.71E-15	-13.6143	0	0	0.0487839	4.67588	-2.67365	6.72171	418.408	429.491	622.266	405.295	405.295	405.295	30.854	-24.3641	7.96607	32.2614	445.863	378.496	139.772	139.772	139.772	-24.6623	1.21476	-31.5977	21.9723	-1.10801	-8.48119	0.366434	-0.249222	0.986679	-608.52	-93.97	53.6484	0	0	1.80077
2770	0	6.56554	0	0	9.31555	7.34826	-45.0605	-0.172038	-0.164359	0.207899	-20.819	-2.71E-15	-14.4859	0	0	0.0519443	5.2906	-4.29536	6.56185	428.657	431.109	618.958	403.524	403.524	403.524	30.9968	-25.4886	9.22654	41.9889	445.07	380.634	139.772	139.772	139.771	-25.5546	2.18154	-31.9998	23.5247	-2.24093	-7.87637	0.249483	0.0316628	1.15788	-587.344	-76.1095	53.1355	0	0	2.145
2771	0	8.06892	0	0	11.4897	7.3899	-45.1971	-0.144846	-0.163795	0.206858	-19.3429	5.41E-15	-14.6196	0	0	0.0558508	5.89301	-6.00817	6.17461	438.925	432.581	616.352	401.012	401.012	401.012	31.0143	-26.9347	10.5851	53.1613	444.129	381.308	139.772	139.772	139.771	-26.7647	3.17456	-32.3212	25.468	-3.51745	-6.99702	0.110766	0.360195	1.34301	-545.673	-50.2477	52.8117	0	0	2.46903
2772	0	9.55835	0	0	13.6001	7.35285	-45.0756	-0.119719	-0.159318	0.199678	-17.8104	-2.71E-15	-14.0645	0	0	0.0586582	6.44201	-7.82272	5.54179	449.134	433.876	614.542	397.829	397.829	397.829	30.8983	-28.7091	12.0064	65.7016	443.058	380.513	139.772	139.771	139.771	-28.3133	4.15323	-32.5566	27.8897	-4.75152	-5.90379	0.0144211	0.612511	1.5368	-496.159	-30.4186	52.9889	0	0	2.69655
2773	0	11.0341	0	0	15.6288	7.24842	-44.7301	-0.0980017	-0.152195	0.188636	-16.238	-2.71E-15	-12.9203	0	0	0.0591107	6.90779	-9.74114	4.6622	459.198	434.969	613.582	394.126	394.126	394.126	30.651	-30.8087	13.4583	79.523	441.872	378.283	139.772	139.772	139.771	-30.2095	5.08292	-32.7105	30.8089	-5.78753	-4.68597	0.0554194	0.660087	1.74622	-459.55	-33.4907	53.6955	0	0	2.84577
2774	0	12.4924	0	0	17.5605	7.08992	-44.1974	-0.0808755	-0.143163	0.175108	-14.6939	-1.35E-15	-11.3015	0	0	0.0567268	7.28766	-11.751	3.57493	469.051	435.844	613.471	390.168	390.168	390.168	30.2864	-33.2179	14.9129	94.5344	440.584	374.686	139.772	139.772	139.771	-32.4472	5.9361	-32.7977	34.143	-6.59267	-3.43077	0.270275	0.520774	1.97804	-444.131	-55.814	54.6356	0	0	2.97348
2775	0	13.9239	0	0	19.3795	6.89124	-43.5157	-0.0696281	-0.131997	0.159494	-13.3078	1.35E-15	-9.30023	0	0	0.0517211	7.59979	-13.8251	2.37055	478.672	436.492	614.181	386.309	386.309	386.309	29.829	-35.9094	16.3453	110.645	439.208	369.815	139.772	139.772	139.772	-35.006	6.69023	-32.8404	37.724	-7.24982	-2.20131	0.615455	0.336159	2.22055	-442.166	-77.151	55.0433	0	0	3.05124
2776	0	15.3119	0	0	21.0695	6.66795	-42.7302	-0.0653573	-0.118712	0.142595	-12.2329	0	-7.04544	0	0	0.0448879	7.85855	-15.9267	1.17922	488.076	436.904	615.692	382.883	382.882	382.883	29.3111	-38.8473	17.7337	127.768	437.762	363.785	139.772	139.772	139.772	-37.8547	7.32638	-32.8651	41.3482	-7.86107	-1.03809	1.00814	0.222537	2.43994	-440.866	-83.0985	54.1939	0	0	2.99406
2777	0	16.6336	0	0	22.6166	6.43721	-41.8966	-0.0685633	-0.104461	0.126422	-11.5968	1.35E-15	-4.73496	0	0	0.0374605	8.0561	-18.0155	0.142753	497.285	437.059	618.01	380.107	380.107	380.107	28.7681	-41.9915	19.0623	145.821	436.269	356.733	139.772	139.772	139.772	-40.9559	7.8307	-32.8983	44.8242	-8.46125	0.0256751	1.37571	0.179497	2.59035	-433.159	-76.6187	51.9428	0	0	2.76933
2778	0	17.8645	0	0	24.0113	6.21502	-41.0723	-0.0792473	-0.0906862	0.113368	-11.4863	-1.35E-15	-2.55747	0	0	0.030707	8.1656	-20.0506	-0.615283	506.307	436.933	621.159	378.046	378.046	378.046	28.2343	-45.3031	20.3241	164.736	434.76	348.81	139.772	139.772	139.772	-44.2714	8.19598	-32.9645	47.997	-9.007	0.95027	1.64757	0.167245	2.64324	-412.827	-64.0028	48.4043	0	0	2.38423
2779	0	18.9851	0	0	25.2512	6.01319	-40.3048	-0.0969032	-0.0785299	0.105191	-11.9289	-1.02E-15	-0.652281	0	0	0.0254542	8.15586	-21.993	-1.01555	515.106	436.501	625.146	376.632	376.632	376.632	27.7413	-48.7477	21.5212	184.463	433.273	340.172	139.771	139.771	139.772	-47.7665	8.42083	-33.0853	50.7581	-9.41623	1.68513	1.77899	0.155308	2.59681	-376.234	-48.7506	43.6452	0	0	1.88823
2780	0	19.9846	0	0	26.3405	5.83771	-39.6227	-0.120017	-0.0688385	0.102595	-12.8459	1.86E-15	0.875453	0	0	0.021839	8.00591	-23.8055	-1.03742	523.597	435.755	629.932	375.716	375.716	375.716	27.3162	-52.2984	22.6634	204.977	431.853	330.98	139.772	139.772	139.772	-51.4142	8.50697	-33.2794	53.0466	-9.61156	2.17925	1.7615	0.132697	2.47226	-323.355	-32.8022	37.811	0	0	1.35652
2781	0	20.8623	0	0	27.2877	5.6888	-39.033	-0.146861	-0.061589	0.104793	-14.1078	-1.78E-15	1.9825	0	0	0.019487	7.71298	-25.4532	-0.719069	531.647	434.7	635.42	375.119	375.119	375.119	26.9815	-55.9348	23.7637	226.276	430.553	321.395	139.772	139.772	139.771	-55.1953	8.4555	-33.5612	54.8449	-9.54237	2.39949	1.6038	0.110004	2.30449	-254.205	-16.7707	30.6682	0	0	0.853264
2782	0	21.6236	0	0	28.1014	5.56249	-38.5247	-0.175952	-0.0561461	0.109902	-15.577	-5.29E-15	2.66629	0	0	0.0178425	7.29325	-26.9033	-0.149579	539.087	433.355	641.454	374.675	374.675	374.675	26.7537	-59.641	24.8349	248.375	429.428	311.582	139.772	139.772	139.772	-59.0973	8.26527	-33.9389	56.1729	-9.18813	2.3451	1.32363	0.106293	2.13336	-168.108	-0.936056	21.8681	0	0	0.422992
2783	0	22.2765	0	0	28.7879	5.45299	-38.0781	-0.206301	-0.0515091	0.115324	-17.1364	-1.27E-16	2.95501	0	0	0.0164055	6.77708	-28.1262	0.544534	545.714	431.747	647.83	374.251	374.251	374.251	26.642	-63.4038	25.8886	271.292	428.529	301.709	139.771	139.772	139.772	-63.1121	7.93381	-34.4129	57.0792	-8.55201	2.05245	0.965094	0.132716	1.98593	-69.0536	14.5491	11.1438	0	0	0.101241
2784	0	22.8284	0	0	29.3514	5.35476	-37.6727	-0.237265	-0.0467436	0.118242	-18.6918	7.23E-15	2.89311	0	0	0.0148222	6.20189	-29.097	1.22051	551.317	429.901	654.313	373.764	373.764	373.764	26.6454	-67.2116	26.9341	295.032	427.9	291.955	139.772	139.772	139.772	-67.2335	7.46047	-34.974	57.6281	-7.65357	1.58925	0.593847	0.185143	1.87442	34.5325	29.4141	-1.33876	0	0	-0.0967386
2785	0	23.2841	0	0	29.7935	5.26362	-37.2924	-0.268294	-0.0410463	0.116147	-20.1626	-2.11E-15	2.55547	0	0	0.0128491	5.60444	-29.7954	1.74591	555.704	427.843	660.661	373.174	373.173	373.173	26.7499	-71.0534	27.9786	319.578	427.572	282.503	139.772	139.772	139.772	-71.454	6.85027	-35.6015	57.8823	-6.52406	1.04065	0.274078	0.250924	1.79586	132.943	44.2175	-15.0472	0	0	-0.178716
2786	0	23.6454	0	0	30.1138	5.17691	-36.927	-0.299158	-0.0334445	0.10682	-21.505	-3.09E-15	2.08393	0	0	0.0102954	5.01492	-30.2058	2.02176	558.721	425.602	666.652	372.472	372.472	372.472	26.9263	-74.917	29.0254	344.872	427.556	273.545	139.772	139.772	139.772	-75.7609	6.11754	-36.263	57.8872	-5.20507	0.494311	0.0373716	0.317916	1.74455	221.588	60.1068	-29.0756	0	0	-0.163956
2787	0	23.9118	0	0	30.3113	5.09337	-36.5715	-0.329838	-0.022487	0.088351	-22.7109	6.09E-15	1.7112	0	0	0.00696313	4.45394	-30.3182	1.99305	560.277	423.219	672.097	371.673	371.673	371.673	27.1307	-78.7881	30.0728	370.809	427.84	265.269	139.772	139.772	139.772	-80.132	5.28879	-36.9154	57.6636	-3.74827	0.031741	-0.130232	0.378755	1.72005	303.956	77.8353	-42.1221	0	0	-0.0621566
2788	0	24.0822	0	0	30.387	5.01327	-36.2276	-0.360527	-0.00610989	0.0589945	-23.8104	-3.68E-15	1.75115	0	0	0.00266934	3.93315	-30.1296	1.64454	560.34	420.751	676.849	370.815	370.815	370.815	27.3085	-82.6496	31.114	397.219	428.391	257.859	139.772	139.772	139.772	-84.5329	4.40387	-37.5108	57.2125	-2.21455	-0.27325	-0.266838	0.430826	1.72363	387.803	96.86	-52.4849	0	0	0.13635
2789	0	24.157	0	0	30.3474	4.93897	-35.9057	-0.39091	0.0174567	0.0179708	-24.815	-6.15E-15	2.49428	0	0	-0.00254455	3.45758	-29.6485	0.988317	558.944	418.269	680.808	369.956	369.956	369.956	27.4013	-86.4808	32.1385	423.858	429.156	251.479	139.772	139.772	139.772	-88.9167	3.51428	-38.0037	56.5296	-0.670702	-0.355843	-0.395221	0.472057	1.75597	476.964	114.737	-58.3184	0	0	0.445953
2790	0	24.1394	0	0	30.2073	4.87508	-35.6268	-0.420095	0.0488408	-0.0340345	-25.698	-7.27E-15	4.0972	0	0	-0.00810404	3.02783	-28.8982	0.0544103	556.182	415.859	683.924	369.178	369.178	369.178	27.3559	-90.2565	33.1338	450.399	430.076	246.264	139.772	139.772	139.772	-93.2257	2.67728	-38.3594	55.6186	0.816822	-0.167922	-0.51024	0.491239	1.80241	567.908	126.263	-58.3168	0	0	0.860003
2791	0	24.0389	0	0	29.9902	4.82737	-35.4172	-0.446247	0.0871229	-0.0947582	-26.3496	1.39E-14	6.51541	0	0	-0.012817	2.64177	-27.9186	-1.11155	552.22	413.612	686.198	368.574	368.574	368.574	27.1347	-93.9452	34.0856	476.435	431.087	242.301	139.772	139.772	139.772	-97.396	1.94592	-38.5594	54.5004	2.18764	0.310618	-0.582404	0.475551	1.84351	650.595	125.735	-52.5871	0	0	1.32664
2792	0	23.8733	0	0	29.7279	4.80044	-35.2984	-0.467014	0.129981	-0.160864	-26.5921	-1.05E-14	9.50687	0	0	-0.0153157	2.2956	-26.7647	-2.44573	547.306	411.609	687.687	368.235	368.235	368.235	26.7232	-97.5093	34.9774	501.496	432.131	239.611	139.772	139.772	139.772	-101.365	1.35748	-38.603	53.213	3.39223	1.06176	-0.587519	0.41828	1.85752	715.356	109.233	-42.9713	0	0	1.76229
2793	0	23.6701	0	0	29.456	4.79489	-35.2739	-0.480001	0.17455	-0.22883	-26.2174	4.74E-15	12.7222	0	0	-0.0149496	1.98493	-25.5043	-3.86582	541.768	409.914	688.492	368.226	368.226	368.226	26.1337	-100.903	35.7873	525.079	433.159	238.133	139.772	139.772	139.771	-105.073	0.925461	-38.5033	51.8103	4.39635	2.02674	-0.523079	0.319853	1.83274	758.455	75.6348	-32.4482	0	0	2.09007
2794	0	23.4625	0	0	29.2073	4.8055	-35.3208	-0.483737	0.217911	-0.295569	-25.0748	-2.03E-15	15.7938	0	0	-0.0124573	1.70564	-24.2121	-5.27654	535.994	408.554	688.751	368.578	368.578	368.578	25.4039	-104.073	36.4871	546.684	434.132	237.719	139.772	139.772	139.772	-108.466	0.638435	-38.2804	50.3578	5.18351	3.114	-0.411732	0.188386	1.76502	783.689	27.0375	-23.7938	0	0	2.26718
2795	0	23.2831	0	0	29.0036	4.82125	-35.3902	-0.478001	0.257912	-0.358474	-23.1242	-1.49E-14	18.4509	0	0	-0.00977888	1.4548	-22.9649	-6.58115	530.403	407.517	688.612	369.276	369.276	369.276	24.5895	-106.956	37.0413	565.853	435.022	238.138	139.771	139.772	139.772	-111.49	0.465822	-37.9546	48.9288	5.75396	4.2156	-0.292659	0.0388934	1.66035	801.151	-31.7057	-18.4843	0	0	2.29008
2796	0	23.1563	0	0	28.8516	4.82782	-35.4192	-0.463614	0.292706	-0.415112	-20.4466	1.49E-14	20.5289	0	0	-0.0090079	1.23006	-21.834	-7.69425	525.394	406.747	688.215	370.268	370.268	370.268	23.755	-109.485	37.4102	582.193	435.808	239.091	139.772	139.772	139.771	-114.089	0.36751	-37.5412	47.5969	6.12059	5.2258	-0.200028	-0.108004	1.52636	820.369	-94.0397	-16.2026	0	0	2.17128
2797	0	23.0931	0	0	28.7421	4.8114	-35.3468	-0.442174	0.320969	-0.463145	-17.2365	1.35E-14	21.9976	0	0	-0.0112361	1.02764	-20.879	-8.55076	521.306	406.162	687.673	371.475	371.475	371.475	22.964	-111.591	37.5548	595.395	436.477	240.244	139.772	139.772	139.772	-116.205	0.303375	-37.0497	46.4271	6.30379	6.05531	-0.161457	-0.232236	1.37604	849.224	-153.174	-15.5012	0	0	1.93379
2798	0	23.089	0	0	28.6537	4.76282	-35.1319	-0.415637	0.341048	-0.500043	-13.7724	4.06E-15	22.8858	0	0	-0.0159943	0.840393	-20.1419	-9.11001	518.381	405.664	687.061	372.802	372.802	372.802	22.2698	-113.209	37.4429	605.246	437.02	241.254	139.772	139.772	139.772	-117.782	0.241295	-36.4856	45.4664	6.32623	6.6392	-0.192303	-0.316059	1.22225	890.55	-202.617	-14.6288	0	0	1.6039
2799	0	23.1243	0	0	28.559	4.68051	-34.7651	-0.386217	0.351158	-0.523481	-10.4051	1.35E-15	23.2537	0	0	-0.0215576	0.657359	-19.6432	-9.35546	516.738	405.164	686.41	374.159	374.159	374.159	21.7084	-114.282	37.0565	611.621	437.438	241.804	139.772	139.771	139.771	-118.771	0.162998	-35.8529	44.7365	6.20947	6.93851	-0.292393	-0.348804	1.07916	941.519	-236.979	-12.2326	0	0	1.21695
2800	0	23.1671	0	0	28.4299	4.57139	-34.2736	-0.356245	0.34925	-0.531072	-7.54129	-9.47E-15	23.1298	0	0	-0.0258055	0.46532	-19.38	-9.29125	516.37	404.601	685.705	375.469	375.468	375.469	21.2934	-114.769	36.3979	614.49	437.734	241.635	139.771	139.772	139.772	-119.131	0.067093	-35.1596	44.2316	5.97323	6.93791	-0.441206	-0.328489	0.960095	991.803	-251.972	-7.64051	0	0	0.819985
2801	0	23.1793	0	0	28.2424	4.44914	-33.7161	-0.328559	0.334018	-0.520944	-5.65516	-5.41E-15	22.5312	0	0	-0.0272506	0.251865	-19.3275	-8.93692	517.149	403.957	684.893	376.67	376.67	376.67	21.0164	-114.647	35.4936	613.906	437.916	240.574	139.771	139.771	139.771	-118.842	-0.0320614	-34.4197	43.9203	5.6366	6.64176	-0.606582	-0.265885	0.875395	1026.86	-245.613	-0.91526	0	0	0.472046
2802	0	23.1251	0	0	27.9817	4.33075	-33.169	-0.305876	0.305232	-0.491662	-5.20193	-4.06E-15	21.4547	0	0	-0.0256655	0.00952206	-19.4447	-8.32287	518.861	403.257	683.898	377.709	377.709	377.709	20.8516	-113.917	34.3936	609.998	437.992	238.549	139.772	139.772	139.772	-117.909	-0.109728	-33.655	43.7536	5.2189	6.07167	-0.746888	-0.1782	0.836585	1029.11	-218.779	7.23842	0	0	0.224979
2803	0	22.9827	0	0	27.6481	4.23243	-32.7093	-0.290803	0.264631	-0.443191	-6.53658	1.08E-14	19.9286	0	0	-0.0220063	-0.261617	-19.6817	-7.48726	521.237	402.562	682.643	378.53	378.53	378.53	20.7644	-112.616	33.1656	602.974	437.967	235.609	139.772	139.772	139.771	-116.373	-0.139496	-32.8924	43.6748	4.74071	5.26507	-0.831057	-0.0857743	0.84949	985.746	-176.095	15.5286	0	0	0.100287
2804	0	22.7571	0	0	27.2669	4.16648	-32.3982	-0.284676	0.215291	-0.376909	-9.72395	6.77E-15	17.9759	0	0	-0.0173288	-0.553644	-19.9891	-6.47525	523.996	401.948	681.064	379.067	379.067	379.067	20.7211	-110.822	31.8892	593.113	437.849	231.921	139.772	139.772	139.772	-114.322	-0.101595	-32.1621	43.6325	4.22416	4.27424	-0.844648	-0.00216358	0.917004	891.763	-124.859	22.3889	0	0	0.074484
2805	0	22.4887	0	0	26.8966	4.13971	-32.2713	-0.286564	0.161636	-0.296561	-14.3859	1.35E-15	15.6436	0	0	-0.0114793	-0.853242	-20.3258	-5.33972	526.872	401.49	679.133	379.25	379.25	379.25	20.6946	-108.663	30.648	580.762	437.649	227.761	139.772	139.771	139.771	-111.898	0.0126648	-31.4944	43.591	3.69332	3.16311	-0.798723	0.0644822	1.03034	755.22	-74.4013	26.4883	0	0	0.0922674
2806	0	22.2531	0	0	26.6285	4.15341	-32.3363	-0.292533	0.108736	-0.20912	-19.6635	-3.38E-15	13.011	0	0	-0.00281747	-1.14596	-20.6623	-4.14142	529.63	401.238	676.858	379.012	379.012	379.012	20.6667	-106.313	29.5247	566.338	437.388	223.474	139.772	139.772	139.772	-109.287	0.202019	-30.9185	43.5373	3.17385	2.00115	-0.723655	0.113878	1.17688	596.821	-33.3551	27.2948	0	0	0.101267
2807	0	22.1428	0	0	26.5703	4.20458	-32.5781	-0.29553	0.0615077	-0.124158	-24.3426	-6.09E-15	10.213	0	0	0.0100971	-1.4209	-20.9809	-2.94696	532.066	401.212	674.278	378.315	378.315	378.315	20.6272	-103.965	28.5929	550.306	437.095	219.414	139.772	139.771	139.772	-106.695	0.460379	-30.4602	43.481	2.69267	0.855021	-0.659028	0.145804	1.33592	445.309	-7.48276	25.1832	0	0	0.079928
2808	0	22.2378	0	0	26.8132	4.28749	-32.9673	-0.288372	0.0235416	-0.0521461	-27.2748	9.14E-15	7.42164	0	0	0.0260197	-1.67322	-21.2705	-1.82383	533.998	401.395	671.44	377.156	377.155	377.155	20.5719	-101.795	27.9069	533.148	436.803	215.87	139.772	139.771	139.772	-104.305	0.781503	-30.1378	43.4476	2.27699	-0.218064	-0.638971	0.165473	1.48865	329.095	3.19321	21.1588	0	0	0.0374136
2809	0	22.5779	0	0	27.403	4.39507	-33.467	-0.269189	-0.00398977	0.00140319	-27.9571	-5.75E-15	4.78888	0	0	0.0407682	-1.90441	-21.5201	-0.833156	535.252	401.747	668.387	375.575	375.575	375.575	20.499	-99.9258	27.4911	515.306	436.541	213.005	139.771	139.772	139.772	-102.243	1.16076	-29.9572	43.4675	1.95496	-1.17393	-0.66951	0.181893	1.6254	261.703	4.77439	16.0533	0	0	-0.0105296
[truncated: 3,151 more rows]
[truncated: 123 more columns]
