# Supplementary material for: The impact of wide step width on lower limb coordination and its variability in individuals with flat feet
Source: PLoS One. 2025 Apr 24;20(4):e0321901. doi: 10.1371/journal.pone.0321901 (PMC12021241; doi:10.1371/journal.pone.0321901)
Supplement: S3 file — (ZIP) [file pone.0321901.s003.zip › Run13.csv]

	sdk:LAbsAnkleAngle			sdk:LAnkleAngles			sdk:LAnkleForce			sdk:LAnkleMoment			sdk:LAnklePower			sdk:LFE									sdk:LFO									sdk:LFootProgressAngles			sdk:LHipAngles			sdk:LHipForce			sdk:LHipMoment			sdk:LHipPower			sdk:LKneeAngles
Sub Frame	X	Y	Z	X	Y	Z	X	Y	Z	X	Y	Z	X	Y	Z	RX	RY	RZ	TX	TY	TZ	SX	SY	SZ	RX	RY	RZ	TX	TY	TZ	SX	SY	SZ	X	Y	Z	X	Y	Z	X	Y	Z	X	Y	Z	X	Y	Z	X
	deg	deg	deg	deg	deg	deg	N/kg	N/kg	N/kg	N.mm/kg	N.mm/kg	N.mm/kg	W/kg	W/kg	W/kg	deg	deg	deg	mm	mm	mm	mm	mm	mm	deg	deg	deg	mm	mm	mm	mm	mm	mm	deg	deg	deg	deg	deg	deg	N/kg	N/kg	N/kg	N.mm/kg	N.mm/kg	N.mm/kg	W/kg	W/kg	W/kg	deg
0	4.97225	0	0	6.27624	5.32524	-37.55	-0.27669	-0.00999027	-0.00482812	-27.6034	-2.71E-15	3.22016	0	0	-0.0769596	0.0745371	11.4749	0.830512	316.158	382.334	658.917	389.962	389.962	389.962	-175.986	237.333	-76.6868	18.5922	405.712	299.156	139.473	139.473	139.473	-43.5321	1.07479	-33.6003	13.3153	-2.14303	-5.0506	1.78116	0.165019	0.470545	-751.896	0.232365	19.2978	0	0	0.519164	37.7789
0	3.82127	0	0	4.84181	5.39854	-37.854	-0.282815	-0.0191608	0.00367767	-29.3202	8.12E-15	2.22631	0	0	-0.0561812	0.278426	10.821	1.40131	321.077	383.101	657.573	392.179	392.18	392.179	-186.711	233.063	-74.9564	12.0833	405.466	306.897	139.473	139.473	139.473	-40.3083	1.03004	-33.3441	13.761	-2.02845	-5.56241	1.63434	0.132869	0.37035	-713.645	0.0870595	21.8378	0	0	0.772846	40.2666
0	3.10311	0	0	3.95469	5.50438	-38.2884	-0.288102	-0.0383894	0.0207232	-30.2941	1.35E-15	0.507403	0	0	-0.0330779	0.480537	9.99164	2.06358	327.196	383.979	655.287	394.514	394.514	394.514	-196.474	228.54	-73.2731	6.76754	405.167	314.875	139.473	139.473	139.473	-37.4925	1.01388	-33.0856	14.3868	-1.80861	-6.0881	1.45068	0.0619365	0.295178	-681.993	-5.85601	27.1448	0	0	0.965824	43.0372
0	2.79817	0	0	3.59444	5.64582	-38.8608	-0.292276	-0.0642343	0.0447364	-30.5883	-6.77E-15	-1.68958	0	0	-0.0118662	0.688699	9.01279	2.76651	334.32	384.998	652.133	396.925	396.925	396.925	-205.01	224.035	-71.8713	2.78299	404.784	322.943	139.473	139.473	139.473	-35.0904	1.04589	-32.8367	15.1602	-1.50758	-6.61353	1.29231	-0.0284989	0.246604	-667.846	-14.878	34.4312	0	0	1.12622	46.0216
0	2.86066	0	0	3.71127	5.8203	-39.5543	-0.294512	-0.0918485	0.0731255	-30.3162	1.22E-14	-4.03254	0	0	0.00495595	0.914004	7.90974	3.46547	342.262	386.182	648.211	399.351	399.351	399.351	-212.141	219.793	-71.0388	0.263215	404.277	330.913	139.473	139.473	139.473	-33.0827	1.15438	-32.6079	16.0428	-1.16754	-7.12129	1.19203	-0.12551	0.225202	-673.966	-24.6157	42.3818	0	0	1.27002	49.1476
0	3.22838	0	0	4.2364	6.01935	-40.3285	-0.294067	-0.116432	0.102228	-29.6431	-5.41E-15	-6.20301	0	0	0.0169961	1.16842	6.70552	4.13094	350.873	387.542	643.65	401.702	401.702	401.702	-217.779	216.001	-71.0677	-0.676132	403.608	338.575	139.473	139.473	139.473	-31.435	1.36975	-32.4078	16.9929	-0.843232	-7.58308	1.1318	-0.22915	0.235752	-690.996	-34.4625	49.4262	0	0	1.39116	52.3458
0	3.83353	0	0	5.09231	6.22998	-41.1285	-0.290203	-0.134979	0.128933	-28.7286	-5.41E-15	-8.00735	0	0	0.0252839	1.4638	5.41844	4.74438	360.039	389.073	638.598	403.862	403.862	403.862	-221.904	212.783	-72.1865	0.0530593	402.754	345.727	139.473	139.473	139.473	-30.1082	1.71586	-32.2421	17.9762	-0.592019	-7.95858	1.0754	-0.343526	0.281741	-707.175	-45.11	54.3278	0	0	1.48312	55.5545
0	4.61201	0	0	6.20112	6.4364	-41.8936	-0.282515	-0.146041	0.150722	-27.7007	0	-9.34267	0	0	0.0313412	1.81167	4.05952	5.28896	369.681	390.753	633.222	405.698	405.698	405.698	-224.527	210.224	-74.5028	2.50694	401.712	352.187	139.473	139.473	139.473	-29.0687	2.2032	-32.1108	18.9787	-0.464691	-8.20162	0.997201	-0.454596	0.370449	-713.62	-54.5653	56.2613	0	0	1.55162	58.7243
0	5.51008	0	0	7.49127	6.62204	-42.5661	-0.271006	-0.149845	0.166323	-26.631	-2.71E-15	-10.1933	0	0	0.0363929	2.22188	2.63131	5.74406	379.739	392.54	627.703	407.073	407.073	407.073	-225.659	208.404	-77.9804	6.70863	400.497	357.808	139.473	139.473	139.473	-28.2947	2.82636	-32.007	20.0137	-0.502894	-8.27133	0.896033	-0.532907	0.50883	-708.157	-59.4906	55.2984	0	0	1.61874	61.8187
0	6.4877	0	0	8.90181	6.77179	-43.098	-0.255655	-0.148247	0.175717	-25.5034	5.41E-15	-10.6318	0	0	0.0409388	2.70015	1.12865	6.08742	390.174	394.383	622.235	407.864	407.864	407.864	-225.296	207.402	-82.4529	12.6495	399.139	362.48	139.473	139.473	139.473	-27.7788	3.56584	-31.919	21.1188	-0.748658	-8.14723	0.807567	-0.570549	0.693002	-698.51	-62.2512	52.5236	0	0	1.71813	64.8144
0	7.51786	0	0	10.3831	6.87317	-43.4529	-0.236342	-0.144093	0.180072	-24.2378	-4.06E-15	-10.7922	0	0	0.0447902	3.24954	-0.458197	6.30817	400.966	396.226	617.008	407.988	407.988	407.989	-223.435	207.291	-87.6612	20.2913	397.676	366.13	139.473	139.473	139.473	-27.5249	4.39273	-31.8349	22.3369	-1.27058	-7.83454	0.804359	-0.608716	0.897624	-702.881	-76.5333	49.7443	0	0	1.89172	67.6974
0	8.58284	0	0	11.8936	6.91656	-43.6034	-0.213474	-0.138741	0.179464	-22.7751	4.06E-15	-10.7194	0	0	0.0474701	3.87513	-2.13847	6.4248	412.131	398.022	612.197	407.424	407.424	407.424	-220.102	208.099	-93.2911	29.5685	396.145	368.71	139.473	139.473	139.473	-27.5414	5.27333	-31.7466	23.6967	-2.1791	-7.34506	0.855384	-0.593799	1.11384	-713.971	-99.7235	48.0182	0	0	2.13646	70.4586
0	9.66818	0	0	13.3958	6.8982	-43.5398	-0.188474	-0.131673	0.172569	-21.148	0	-10.3488	0	0	0.0483803	4.57351	-3.92043	6.47414	423.691	399.736	607.961	406.197	406.197	406.197	-215.387	209.787	-98.9978	40.3903	394.576	370.197	139.473	139.473	139.473	-27.835	6.1711	-31.6518	25.2413	-3.55177	-6.67854	0.793768	-0.357018	1.34579	-690.905	-104.094	47.0686	0	0	2.42698	73.0902
0	10.7561	0	0	14.8554	6.82551	-43.2866	-0.163154	-0.12204	0.159129	-19.4554	-1.35E-15	-9.60496	0	0	0.047002	5.30606	-5.81721	6.46488	435.61	401.329	604.47	404.31	404.31	404.31	-209.441	212.264	-104.44	52.6424	392.987	370.595	139.473	139.473	139.473	-28.409	7.04936	-31.5518	27.0943	-5.27814	-5.83994	0.484428	0.230998	1.57562	-599.215	-59.6568	45.9234	0	0	2.6927	75.5827
0	11.8228	0	0	16.2445	6.71864	-42.9103	-0.138803	-0.111681	0.142821	-17.7945	-1.35E-15	-8.60444	0	0	0.04346	5.98375	-7.85051	6.34066	447.738	402.753	601.915	401.669	401.669	401.669	-202.437	215.402	-109.339	66.1923	391.389	369.936	139.473	139.473	139.473	-29.2632	7.87794	-31.4494	29.4678	-6.9772	-4.88545	0.0599036	0.945355	1.76298	-467.722	10.2831	45.0932	0	0	2.74181	77.9246
0	12.8443	0	0	17.5466	6.60158	-42.4927	-0.115839	-0.104761	0.131015	-16.2166	2.71E-15	-7.63889	0	0	0.038732	6.50509	-10.0397	6.01306	459.85	403.948	600.451	398.159	398.159	398.159	-194.551	219.042	-113.523	80.9032	389.783	368.267	139.473	139.473	139.473	-30.3948	8.64021	-31.3507	32.5312	-8.19343	-3.93863	-0.0856246	1.21413	1.93499	-386.467	25.9899	46.2747	0	0	2.70502	80.1006
0	13.8084	0	0	18.7584	6.48765	-42.0807	-0.0952359	-0.102494	0.126094	-14.8003	-1.35E-15	-6.82661	0	0	0.034024	6.83356	-12.3788	5.4569	471.777	404.876	600.124	393.912	393.912	393.912	-185.962	222.983	-116.917	96.6546	388.167	365.618	139.473	139.473	139.473	-31.8	9.33172	-31.2696	36.2458	-8.78134	-3.12881	0.22018	0.842136	2.14036	-392.08	-34.9425	50.0985	0	0	3.02407	82.0864
0	14.7183	0	0	19.8843	6.37551	-41.6698	-0.0788574	-0.101491	0.124101	-13.6573	-3.38E-15	-5.99975	0	0	0.0299857	7.01969	-14.8276	4.76227	483.48	405.531	600.86	389.412	389.412	389.411	-176.877	227	-119.481	113.356	386.538	361.997	139.473	139.473	139.473	-33.4758	9.95017	-31.2278	40.3578	-9.01808	-2.50651	0.772411	0.209343	2.36351	-437.475	-112.108	54.5097	0	0	3.53921	83.8466
0	15.5838	0	0	20.931	6.25867	-41.2359	-0.0687448	-0.097954	0.119969	-12.8856	2.03E-15	-4.97358	0	0	0.0266077	7.14314	-17.3266	4.09728	495.015	405.921	602.562	385.247	385.247	385.247	-167.537	230.882	-121.185	130.944	384.9	357.413	139.473	139.473	139.473	-35.4216	10.4879	-31.2492	44.53	-9.33491	-2.02431	1.30577	-0.222178	2.58334	-467.351	-145.298	56.8444	0	0	3.704	85.3368
0	16.4098	0	0	21.9039	6.13626	-40.7749	-0.0659097	-0.0904058	0.111732	-12.5078	-3.38E-15	-3.70383	0	0	0.0235587	7.24203	-19.8153	3.63264	506.432	406.048	605.194	381.83	381.83	381.83	-158.182	234.451	-122.026	149.367	383.264	351.905	139.473	139.473	139.473	-37.636	10.9336	-31.3542	48.4742	-9.9719	-1.59276	1.64171	-0.238905	2.7767	-450.464	-117.202	55.4639	0	0	3.31931	86.5044
0	17.1907	0	0	22.8067	6.01638	-40.3171	-0.0699097	-0.0808359	0.101883	-12.4647	1.35E-15	-2.34845	0	0	0.0207233	7.28866	-22.241	3.4745	517.692	405.905	608.792	379.269	379.27	379.269	-149.015	237.573	-122.059	168.58	381.646	345.545	139.473	139.473	139.473	-40.1146	11.2795	-31.5567	52.0244	-10.8328	-1.16467	1.73664	-0.0191854	2.90087	-389.472	-63.7926	51.257	0	0	2.59999	87.29
0	17.9156	0	0	23.6416	5.91032	-39.9066	-0.0796403	-0.0720382	0.0936837	-12.6813	0	-1.09754	0	0	0.0182737	7.22694	-24.5575	3.63927	528.645	405.486	613.392	377.457	377.457	377.457	-140.196	240.144	-121.404	188.543	380.072	338.434	139.473	139.473	139.473	-42.8467	11.5247	-31.8656	55.1203	-11.6361	-0.770607	1.64888	0.195766	2.91608	-304.342	-19.8195	46.5681	0	0	1.80131	87.638
0	18.5751	0	0	24.4103	5.82535	-39.5741	-0.0944474	-0.0652548	0.08853	-13.1342	2.37E-15	-0.0423968	0	0	0.0164034	7.01897	-26.7217	4.07108	539.073	404.8	618.961	376.201	376.201	376.201	-131.842	242.089	-120.215	209.231	378.568	330.682	139.473	139.473	139.473	-45.8176	11.6729	-32.2871	57.7523	-12.1273	-0.482235	1.46251	0.298618	2.82275	-212.746	4.76271	42.889	0	0	1.08148	87.5082
0	19.1675	0	0	25.1147	5.7619	-39.3237	-0.113573	-0.0607459	0.0856945	-13.7925	-5.08E-16	0.762459	0	0	0.0151021	6.66387	-28.6915	4.67321	548.744	403.868	625.368	375.313	375.313	375.313	-124.037	243.37	-118.64	230.634	377.166	322.41	139.473	139.473	139.473	-49.0116	11.7265	-32.8256	59.9237	-12.1781	-0.358996	1.23447	0.306774	2.65367	-122.406	16.0867	40.3727	0	0	0.513321	86.8793
0	19.6971	0	0	25.7559	5.71474	-39.1364	-0.136163	-0.0577179	0.0836844	-14.6067	7.61E-16	1.3065	0	0	0.0141616	6.19125	-30.4263	5.33298	557.446	402.716	632.406	374.652	374.652	374.652	-116.836	243.983	-116.804	252.754	375.896	313.747	139.473	139.473	139.473	-52.4135	11.6838	-33.4826	61.639	-11.7806	-0.418803	0.984996	0.277005	2.43518	-33.5016	21.6858	37.6679	0	0	0.107968	85.7441
0	20.1711	0	0	26.3332	5.67593	-38.9815	-0.161414	-0.0548879	0.0809144	-15.5207	-6.77E-16	1.60551	0	0	0.0133204	5.6465	-31.8898	5.93472	564.993	401.369	639.811	374.105	374.105	374.105	-110.258	243.958	-114.807	275.597	374.784	304.834	139.473	139.473	139.473	-56.0083	11.5394	-34.254	62.9089	-10.9975	-0.628065	0.711946	0.265181	2.1918	57.0954	27.0842	32.9043	0	0	-0.151507	84.1032
0	20.595	0	0	26.8427	5.63793	-38.8291	-0.188511	-0.0505973	0.0761367	-16.4796	-8.50E-15	1.71985	0	0	0.0123387	5.07739	-33.0527	6.36502	571.231	399.844	647.297	373.571	373.571	373.571	-104.287	243.354	-112.73	299.154	373.853	295.825	139.473	139.473	139.473	-59.7794	11.287	-35.1274	63.758	-9.91174	-0.904492	0.421876	0.295667	1.95387	150.171	34.9089	24.2571	0	0	-0.277587	81.9605
0	20.9701	0	0	27.2778	5.59567	-38.6589	-0.21695	-0.0432734	0.0685836	-17.4658	-5.95E-15	1.74482	0	0	0.0110308	4.52589	-33.8946	6.51979	576.03	398.159	654.576	372.96	372.96	372.96	-98.8642	242.25	-110.636	323.399	373.119	286.887	139.473	139.473	139.473	-63.7072	10.9244	-36.0798	64.2221	-8.59884	-1.13227	0.156399	0.356147	1.74993	239.056	45.1858	10.7892	0	0	-0.269734	79.3207
0	21.2924	0	0	27.6301	5.54739	-38.4634	-0.246299	-0.0320063	0.0580644	-18.4877	3.76E-15	1.78163	0	0	0.00924359	4.02363	-34.4031	6.31791	579.297	396.334	661.384	372.207	372.207	372.207	-93.8952	240.743	-108.575	348.27	372.596	278.194	139.473	139.473	139.473	-67.7678	10.457	-37.0776	64.3361	-7.12088	-1.18913	-0.0362478	0.429205	1.60026	315.142	59.0108	-7.18442	0	0	-0.142329	76.1868
0	21.5546	0	0	27.8919	5.49433	-38.2474	-0.276278	-0.0158256	0.0445339	-19.5808	-3.81E-16	1.98387	0	0	0.00682015	3.58834	-34.5714	5.71549	580.99	394.4	667.504	371.293	371.293	371.293	-89.26	238.939	-106.582	373.67	372.295	269.921	139.473	139.473	139.473	-71.9321	9.89957	-38.0775	64.1204	-5.52932	-0.978676	-0.129902	0.50349	1.51502	373.362	78.5213	-28.4697	0	0	0.071074	72.5598
0	21.7483	0	0	28.0581	5.43998	-38.0247	-0.306718	0.00611869	0.0278033	-20.7928	4.65E-15	2.52819	0	0	0.00366441	3.2219	-34.3984	4.71209	581.123	392.404	672.782	370.243	370.243	370.243	-84.8317	236.947	-104.67	399.461	372.232	262.243	139.473	139.473	139.473	-76.1664	9.27652	-39.0312	63.5782	-3.86643	-0.454188	-0.152421	0.56695	1.49472	418.298	103.886	-51.0063	0	0	0.339176	68.4412
0	21.8672	0	0	28.1296	5.38914	-37.8151	-0.337617	0.0346465	0.00717609	-22.1678	7.61E-16	3.59379	0	0	-0.000133047	2.91325	-33.8913	3.34401	579.768	390.401	677.128	369.133	369.133	369.133	-80.4969	234.864	-102.834	425.457	372.426	255.324	139.473	139.473	139.473	-80.4333	8.61812	-39.8907	62.7084	-2.16892	0.379383	-0.151502	0.608011	1.53117	458.041	133.121	-72.3841	0	0	0.643227	63.8424
0	21.9105	0	0	28.1153	5.34715	-37.6411	-0.368592	0.0699076	-0.0177843	-23.6867	-6.77E-16	5.29	0	0	-0.0041237	2.64463	-33.0708	1.67195	577.051	388.455	680.518	368.078	368.078	368.078	-76.1727	232.777	-101.046	451.421	372.904	249.317	139.473	139.473	139.473	-84.6936	7.95573	-40.614	61.5233	-0.475003	1.47863	-0.156265	0.616939	1.60585	496.816	162.265	-90.1552	0	0	0.967269	58.7988
0	21.8858	0	0	28.034	5.31879	-37.5231	-0.398383	0.110733	-0.0474095	-25.2154	9.28E-15	7.59078	0	0	-0.00745067	2.39747	-31.9749	-0.228101	573.149	386.625	682.982	367.22	367.22	367.22	-71.8182	230.748	-99.2657	477.056	373.706	244.354	139.473	139.473	139.473	-88.9088	7.31549	-41.1685	60.0581	1.17004	2.77872	-0.165466	0.586632	1.68791	532.812	185.733	-102.214	0	0	1.2879	53.3849
0	21.8098	0	0	27.9129	5.30673	-37.4728	-0.424904	0.154718	-0.0819545	-26.5051	-2.79E-15	10.333	0	0	-0.00913685	2.1563	-30.6592	-2.26768	568.296	384.965	684.602	366.691	366.691	366.691	-67.4403	228.826	-97.4416	502.014	374.871	240.528	139.473	139.473	139.473	-93.0419	6.71268	-41.5335	58.3693	2.71226	4.20749	-0.164725	0.519131	1.74971	562.098	197.783	-107.314	0	0	1.57855	47.7251
0	21.7086	0	0	27.7846	5.31006	-37.4867	-0.445533	0.198787	-0.12196	-27.23	-1.02E-14	13.2621	0	0	-0.00863195	1.91038	-29.1934	-4.3477	562.781	383.512	685.495	366.591	366.591	366.591	-63.0914	227.042	-95.5225	525.906	376.439	237.881	139.473	139.473	139.473	-97.0561	6.14928	-41.6996	56.5254	4.09284	5.69363	-0.153815	0.428376	1.77549	585.156	194.068	-105.466	0	0	1.82754	41.9943
0	21.6127	0	0	27.6808	5.32389	-37.5443	-0.457907	0.239959	-0.168335	-27.0817	-6.43E-15	16.102	0	0	-0.00627329	1.65389	-27.6561	-6.36584	556.93	382.29	685.807	366.964	366.963	366.964	-58.8591	225.42	-93.4697	548.32	378.431	236.383	139.473	139.473	139.473	-100.91	5.6169	-41.6672	54.6005	5.25982	7.17186	-0.15577	0.330383	1.76149	609.02	171.718	-97.8313	0	0	2.04381	36.403
0	21.5502	0	0	27.6261	5.34054	-37.6136	-0.460404	0.275596	-0.221314	-25.8482	0	18.5928	0	0	-0.00329918	1.38596	-26.1283	-8.23025	551.084	381.301	685.687	367.791	367.79	367.79	-54.8475	223.984	-91.2681	568.841	380.841	235.919	139.473	139.473	139.473	-104.553	5.10435	-41.4444	52.6741	6.18244	8.58703	-0.194245	0.230648	1.71269	641.644	128.979	-86.2218	0	0	2.22854	31.1697
0	21.5406	0	0	27.6315	5.35143	-37.6589	-0.452849	0.30356	-0.279376	-23.5005	1.42E-14	20.5247	0	0	-0.00139512	1.11048	-24.6867	-9.87071	545.56	380.536	685.273	369.004	369.004	369.004	-51.1581	222.767	-88.9305	587.079	383.625	236.286	139.473	139.473	139.473	-107.918	4.60503	-41.0441	50.8321	6.85821	9.89254	-0.255343	0.122154	1.63275	681.85	65.6416	-72.3415	0	0	2.33449	26.4888
0	21.5901	0	0	27.692	5.34833	-37.646	-0.436561	0.322299	-0.339118	-20.2107	1.35E-15	21.7685	0	0	-0.00197686	0.834252	-23.3976	-11.237	540.638	379.971	684.682	370.503	370.503	370.503	-47.8784	221.813	-86.4911	602.692	386.702	237.208	139.473	139.473	139.473	-110.925	4.11908	-40.4815	49.1606	7.30789	11.0402	-0.299119	-0.000556786	1.52347	720.931	-15.0051	-57.4966	0	0	2.29077	22.5119
0	21.6919	0	0	27.7852	5.32356	-37.543	-0.414217	0.330972	-0.395952	-16.3358	6.77E-15	22.3078	0	0	-0.00554419	0.563691	-22.3117	-12.2877	536.557	379.573	684.006	372.171	372.171	372.171	-45.0815	221.177	-83.9938	615.406	389.961	238.357	139.473	139.473	139.473	-113.486	3.64988	-39.7735	47.7317	7.56392	11.9722	-0.301229	-0.127995	1.3935	751.706	-105.282	-42.4923	0	0	2.06523	19.3414
0	21.8279	0	0	27.8757	5.27062	-37.3218	-0.389268	0.329614	-0.445836	-12.3579	1.35E-15	22.2589	0	0	-0.0114325	0.301087	-21.4611	-12.9821	533.506	379.3	683.313	373.889	373.889	373.889	-42.8277	220.921	-81.4844	625.028	393.276	239.395	139.473	139.473	139.473	-115.513	3.19984	-38.9388	46.5887	7.65804	12.624	-0.272946	-0.242664	1.25965	774.379	-195.775	-27.5283	0	0	1.69231	17.0349
0	21.9716	0	0	27.9216	5.18571	-36.9643	-0.36471	0.318601	-0.485159	-8.77606	-1.35E-15	21.8107	0	0	-0.018113	0.0425248	-20.8587	-13.2806	531.613	379.104	682.641	375.547	375.547	375.547	-41.1646	221.102	-79.0093	631.438	396.517	240.01	139.473	139.473	139.473	-116.93	2.76921	-38.0009	45.7403	7.61299	12.9341	-0.247042	-0.33134	1.13723	793.021	-277.163	-12.3129	0	0	1.2421	15.6103
0	22.0921	0	0	27.8845	5.06991	-36.4711	-0.342908	0.29857	-0.51146	-6.07072	2.71E-15	21.1563	0	0	-0.0239046	-0.220649	-20.4998	-13.1542	530.93	378.95	682.004	377.054	377.054	377.054	-40.1236	221.757	-76.6235	634.588	399.566	239.952	139.473	139.473	139.473	-117.678	2.35908	-36.992	45.1649	7.44106	12.8547	-0.258435	-0.388223	1.03814	811.705	-341.871	3.67849	0	0	0.787813	15.0508
0	22.1586	0	0	27.7389	4.93069	-35.8697	-0.325184	0.270344	-0.522332	-4.64501	2.71E-15	20.405	0	0	-0.0276578	-0.497862	-20.365	-12.5948	531.418	378.822	681.379	378.336	378.336	378.336	-39.7146	222.891	-74.399	634.485	402.318	239.05	139.473	139.473	139.473	-117.729	1.97605	-35.9566	44.8217	7.14838	12.362	-0.328425	-0.410821	0.970805	830.687	-383.03	20.5898	0	0	0.38756	15.3082
0	22.1465	0	0	27.4789	4.78171	-35.2156	-0.312261	0.23466	-0.515164	-4.80616	5.41E-15	19.5018	0	0	-0.0289575	-0.794796	-20.4227	-11.6249	532.948	378.74	680.718	379.334	379.334	379.333	-39.9224	224.468	-72.4304	631.189	404.691	237.235	139.473	139.473	139.473	-117.083	1.63542	-34.9513	44.6631	6.7413	11.4636	-0.444013	-0.401257	0.937736	841.331	-396.03	37.8655	0	0	0.0798174	16.3061
0	22.0451	0	0	27.1224	4.64009	-34.5837	-0.304046	0.192677	-0.48662	-6.67271	1.35E-15	18.262	0	0	-0.0278653	-1.11011	-20.6342	-10.2981	535.316	378.755	679.955	379.994	379.994	379.994	-40.7056	226.409	-70.8275	624.813	406.625	234.549	139.473	139.473	139.473	-115.786	1.36001	-34.0383	44.6428	6.23232	10.2009	-0.561338	-0.364983	0.939269	827.511	-378.955	53.8999	0	0	-0.114376	17.9442
0	21.8675	0	0	26.7136	4.52202	-34.0493	-0.300203	0.146282	-0.434461	-10.121	-6.77E-15	16.4618	0	0	-0.0244135	-1.43473	-20.9573	-8.69122	538.265	378.934	679.018	380.262	380.262	380.262	-41.995	228.595	-69.6937	615.548	408.084	231.143	139.473	139.473	139.473	-113.929	1.17417	-33.2746	44.7193	5.64313	8.6466	-0.64184	-0.310736	0.974814	776.492	-334.917	66.2786	0	0	-0.195204	20.104
0	21.6592	0	0	26.3253	4.43853	-33.6673	-0.299872	0.0986373	-0.359674	-14.7084	-6.77E-16	13.9917	0	0	-0.0181769	-1.75349	-21.351	-6.89525	541.517	379.344	677.851	380.082	380.082	380.082	-43.6863	230.875	-69.0979	603.678	409.062	227.276	139.473	139.473	139.473	-111.656	1.09727	-32.6989	44.8577	5.00261	6.89496	-0.678952	-0.240159	1.04959	689.185	-270.832	72.494	0	0	-0.187985	22.6562
0	21.4963	0	0	26.0552	4.39364	-33.4604	-0.300923	0.0538343	-0.268823	-19.6629	9.47E-15	10.9495	0	0	-0.00830847	-2.04896	-21.7784	-5.01102	544.791	380.027	676.412	379.415	379.415	379.415	-45.6289	233.081	-69.052	589.592	409.584	223.277	139.473	139.473	139.473	-109.156	1.13955	-32.3224	45.0321	4.3433	5.05007	-0.692769	-0.159089	1.15815	580.724	-198.646	71.2026	0	0	-0.138222	25.4668
0	21.4684	0	0	26.0081	4.38523	-33.4216	-0.298141	0.0168128	-0.174369	-23.9006	-2.71E-15	7.69358	0	0	0.00545199	-2.30523	-22.2078	-3.14578	547.81	380.995	674.679	378.257	378.257	378.257	-47.6311	235.056	-69.5083	573.769	409.71	219.489	139.473	139.473	139.473	-106.641	1.30119	-32.1298	45.2259	3.69564	3.21458	-0.710262	-0.0749278	1.28774	475.286	-131.22	62.8861	0	0	-0.0904906	28.4035
0	21.6488	0	0	26.2663	4.40802	-33.5268	-0.28576	-0.00840495	-0.089926	-26.4042	0	4.6935	0	0	0.0213659	-2.51097	-22.6103	-1.40581	550.306	382.22	672.633	376.649	376.649	376.649	-49.4931	236.687	-70.378	556.723	409.527	216.191	139.473	139.473	139.473	-104.298	1.57373	-32.089	45.4285	3.08419	1.47882	-0.752173	0.00804451	1.41898	396.095	-76.4453	49.3196	0	0	-0.0698805	31.3427
0	22.0695	0	0	26.8647	4.45644	-33.7495	-0.263364	-0.0207787	-0.0243066	-26.8106	0	2.307	0	0	0.035821	-2.66106	-22.9558	0.114467	552.029	383.647	670.249	374.682	374.682	374.682	-51.0502	237.919	-71.5557	538.932	409.139	213.534	139.473	139.473	139.473	-102.256	1.94313	-32.1615	45.6307	2.52901	-0.0871667	-0.819808	0.0996202	1.54213	354.3	-33.6883	32.6614	0	0	-0.0765063	34.1735
0	22.7199	0	0	27.7902	4.5257	-34.0661	-0.234529	-0.0224891	0.0202061	-25.3661	3.38E-16	0.671045	0	0	0.045321	-2.75876	-23.212	1.34297	552.754	385.206	667.495	372.48	372.48	372.48	-52.1927	238.758	-72.9374	520.78	408.656	211.536	139.473	139.473	139.473	-100.576	2.39361	-32.3094	45.8236	2.05451	-1.4377	-0.896912	0.212569	1.6635	346.503	2.43025	15.0126	0	0	-0.0974083	36.802
0	23.5574	0	0	28.9934	4.61192	-34.4568	-0.203526	-0.0176298	0.045855	-22.6353	-3.81E-15	-0.280039	0	0	0.0483223	-2.8173	-23.3451	2.2371	552.291	386.83	664.342	370.178	370.178	370.178	-52.8693	239.252	-74.4324	502.534	408.175	210.113	139.473	139.473	139.473	-99.2628	2.91111	-32.4987	46.003	1.69928	-2.55302	-0.952186	0.329018	1.78671	357.73	33.893	-1.57984	0	0	-0.123267	39.1527
0	24.5202	0	0	30.401	4.71169	-34.9044	-0.176108	-0.0109803	0.057122	-19.4363	-5.92E-16	-0.759756	0	0	0.0459448	-2.8569	-23.324	2.78785	550.502	388.466	660.781	367.903	367.903	367.903	-53.0842	239.473	-75.9717	484.349	407.777	209.123	139.473	139.473	139.473	-98.2747	3.48455	-32.7013	46.1718	1.51613	-3.43534	-0.95172	0.392747	1.90657	368.61	55.7911	-15.0235	0	0	-0.151385	41.1714
0	25.5424	0	0	31.9322	4.82155	-35.3915	-0.155967	-0.0066044	0.0588078	-16.4499	1.86E-15	-1.02961	0	0	0.0406037	-2.89661	-23.1259	3.01966	547.319	390.076	656.833	365.758	365.758	365.758	-52.8866	239.497	-77.5101	466.299	407.514	208.418	139.473	139.473	139.473	-97.5466	4.10449	-32.8972	46.3401	1.56301	-4.09658	-0.86682	0.342982	2.00938	361.578	60.5457	-23.5296	0	0	-0.171009	42.8277
0	26.5678	0	0	33.5129	4.93718	-35.8979	-0.143407	-0.00686381	0.0552844	-14.0303	2.15E-15	-1.30706	0	0	0.0344204	-2.94513	-22.7396	2.98622	542.758	391.636	652.555	363.814	363.814	363.814	-52.3581	239.391	-79.019	448.402	407.407	207.873	139.473	139.473	139.473	-97.0085	4.75936	-33.0749	46.5186	1.88665	-4.54487	-0.68718	0.149739	2.07635	326.235	42.4945	-26.1416	0	0	-0.152543	44.1162
0	27.5562	0	0	35.0808	5.05253	-36.3965	-0.137274	-0.0120993	0.049665	-12.2971	-3.12E-16	-1.70883	0	0	0.0287298	-2.9961	-22.1674	2.76339	536.924	393.119	648.042	362.099	362.099	362.099	-51.6064	239.21	-80.4732	430.653	407.452	207.406	139.473	139.473	139.473	-96.5977	5.42989	-33.2304	46.706	2.49549	-4.78286	-0.422206	-0.163922	2.10563	261.353	0.925938	-22.9995	0	0	-0.0640991	45.0562
0	28.4852	0	0	36.5862	5.1594	-36.8528	-0.135933	-0.020843	0.0431	-11.1912	2.16E-15	-2.23268	0	0	0.0240751	-3.03114	-21.4237	2.44049	529.995	394.488	643.413	360.6	360.6	360.6	-50.7588	238.994	-81.8375	413.039	407.624	206.971	139.473	139.473	139.473	-96.2676	6.08493	-33.3648	46.876	3.3295	-4.82468	-0.126404	-0.498886	2.13358	181.917	-54.6635	-15.4166	0	0	0.0775224	45.6858
0	29.3461	0	0	37.9898	5.24886	-37.2305	-0.138483	-0.0305991	0.0357223	-10.5965	2.35E-15	-2.78552	0	0	0.020566	-3.03223	-20.5311	2.10448	522.189	395.697	638.809	359.29	359.29	359.29	-49.9503	238.777	-83.0652	395.547	407.885	206.559	139.473	139.473	139.473	-95.9872	6.68375	-33.4817	46.9811	4.25345	-4.72246	0.117913	-0.718043	2.23411	113.356	-106.56	-5.64462	0	0	0.19366	46.0541
0	30.1353	0	0	39.2604	5.3142	-37.5039	-0.145198	-0.0386372	0.0271965	-10.4309	4.31E-15	-3.22644	0	0	0.0180902	-2.99795	-19.5167	1.81862	513.698	396.695	634.378	358.172	358.172	358.172	-49.3014	238.587	-84.1095	378.161	408.193	206.183	139.473	139.473	139.473	-95.7366	7.18629	-33.5847	46.9757	5.09312	-4.57842	0.23787	-0.723823	2.4611	81.2623	-136.507	3.62227	0	0	0.218371	46.2093
0	30.8471	0	0	40.3741	5.35393	-37.6692	-0.155962	-0.0436797	0.0185136	-10.5888	-2.22E-15	-3.48662	0	0	0.0161792	-2.95312	-18.4063	1.60592	504.643	397.438	630.267	357.313	357.313	357.313	-48.8931	238.448	-84.9428	360.857	408.507	205.875	139.473	139.473	139.473	-95.4991	7.56677	-33.6758	46.8366	5.70239	-4.52147	0.251534	-0.539222	2.77036	88.19	-138.416	10.4113	0	0	0.179129	46.1886
0	31.4696	0	0	41.3139	5.37182	-37.7434	-0.169954	-0.0469562	0.0119237	-10.9498	4.76E-15	-3.65358	0	0	0.0142648	-2.94295	-17.2176	1.45787	495.069	397.906	626.609	356.812	356.812	356.812	-48.7612	238.38	-85.5657	343.603	408.795	205.678	139.473	139.473	139.473	-95.255	7.81954	-33.7545	46.5571	6.02432	-4.65388	0.295346	-0.312422	3.01481	104.988	-123.547	14.398	0	0	0.147216	46.012
0	31.99	0	0	42.0662	5.37278	-37.7474	-0.185578	-0.050829	0.0100966	-11.3693	1.82E-15	-3.88838	0	0	0.011964	-3.01024	-15.9505	1.37345	485.001	398.1	623.508	356.718	356.718	356.718	-48.9201	238.397	-85.9951	326.369	409.036	205.65	139.473	139.473	139.473	-94.9812	7.95005	-33.8197	46.1091	6.10109	-5.00246	0.510124	-0.243254	3.05301	94.3491	-115.019	16.451	0	0	0.128442	45.6816
0	32.4009	0	0	42.6174	5.35791	-37.6858	-0.202195	-0.0553402	0.0128309	-11.7756	1.40E-15	-4.19321	0	0	0.00924896	-3.16546	-14.5834	1.39411	474.505	398.047	621.02	356.976	356.976	356.976	-49.3977	238.517	-86.239	309.148	409.219	205.858	139.473	139.473	139.473	-94.6542	7.95856	-33.8702	45.41	6.01797	-5.51073	0.846902	-0.369939	2.91469	58.0723	-119.354	17.2021	0	0	0.0739142	45.1881
0	32.701	0	0	42.9526	5.32423	-37.5457	-0.219763	-0.0583837	0.0180771	-12.137	2.94E-15	-4.42399	0	0	0.00614304	-3.37752	-13.0828	1.58839	463.695	397.785	619.144	357.475	357.475	357.475	-50.2438	238.759	-86.2901	291.948	409.344	206.376	139.473	139.473	139.473	-94.2498	7.83674	-33.9048	44.338	5.8323	-6.07723	1.14111	-0.574988	2.73744	23.2361	-126.775	16.5626	0	0	-0.0224466	44.5203
0	32.8884	0	0	43.058	5.26856	-37.3131	-0.237917	-0.0576018	0.0238148	-12.4111	-1.69E-16	-4.4201	0	0	0.00251172	-3.59058	-11.421	2.00164	452.693	397.359	617.843	358.135	358.135	358.135	-51.5067	239.14	-86.1407	274.789	409.422	207.284	139.473	139.473	139.473	-93.7406	7.57884	-33.9214	42.7866	5.55027	-6.59861	1.24877	-0.709476	2.63709	14.4427	-124.471	14.0582	0	0	-0.0789309	43.6736
0	32.9533	0	0	42.9233	5.19187	-36.9903	-0.255707	-0.0517507	0.0286634	-12.5523	8.15E-15	-4.09591	0	0	-0.00185899	-3.75101	-9.59189	2.61123	441.576	396.814	617.071	358.952	358.952	358.952	-53.2044	239.678	-85.8041	257.689	409.473	208.652	139.473	139.473	139.473	-93.092	7.19627	-33.9155	40.7275	5.1568	-6.99425	1.09333	-0.691269	2.67038	44.488	-105.599	9.53972	0	0	0.0464146	42.6558
0	32.8729	0	0	42.5435	5.10163	-36.6068	-0.271225	-0.0420135	0.0328846	-12.5013	5.23E-15	-3.52763	0	0	-0.0069532	-3.82763	-7.61793	3.30942	430.354	396.189	616.805	359.997	359.997	359.997	-55.3074	240.382	-85.3283	240.658	409.527	210.542	139.473	139.473	139.473	-92.2617	6.72563	-33.8806	38.2442	4.65128	-7.21967	0.736653	-0.554066	2.79209	98.3649	-74.3991	3.63394	0	0	0.368674	41.4918
0	32.6146	0	0	41.916	5.01012	-36.214	-0.281901	-0.0316902	0.0384811	-12.1906	-3.01E-15	-2.92737	0	0	-0.0122974	-3.81602	-5.54684	3.93177	418.989	395.517	617.056	361.355	361.355	361.355	-57.7498	241.261	-84.7872	223.706	409.621	212.996	139.473	139.473	139.473	-91.2036	6.22142	-33.8081	35.507	4.0663	-7.26619	0.354546	-0.394979	2.90627	138.084	-40.4621	-2.74283	0	0	0.667731	40.2243
0	32.1449	0	0	41.0369	4.92967	-35.8652	-0.285802	-0.0241191	0.0476159	-11.5936	2.24E-15	-2.49478	0	0	-0.0171928	-3.7288	-3.4382	4.31784	407.46	394.826	617.861	363.053	363.053	363.053	-60.4655	242.323	-84.2535	206.853	409.794	216.036	139.473	139.473	139.473	-89.876	5.73661	-33.689	32.7079	3.46312	-7.14987	0.104188	-0.281796	2.94557	132.598	-9.56292	-8.93555	0	0	0.702137	38.9084
0	31.4376	0	0	39.8989	4.86834	-35.5972	-0.282508	-0.0212584	0.0610246	-10.7439	-2.19E-15	-2.31832	0	0	-0.0210924	-3.58223	-1.34853	4.36394	395.809	394.152	619.26	365.043	365.043	365.043	-63.422	243.574	-83.7712	190.15	410.084	219.66	139.473	139.473	139.473	-88.2483	5.30507	-33.5146	30.0001	2.90615	-6.89864	0.0648002	-0.203897	2.90409	70.6843	19.8933	-14.4043	0	0	0.407324	37.6001
0	30.4773	0	0	38.4907	4.82808	-35.4203	-0.272696	-0.0236699	0.0781137	-9.68897	-5.92E-16	-2.3841	0	0	-0.0236456	-3.39015	0.678438	4.04865	384.163	393.549	621.276	367.22	367.22	367.22	-66.6365	245.018	-83.3446	173.678	410.523	223.839	139.473	139.473	139.473	-86.3039	4.9349	-33.279	27.47	2.43446	-6.54296	0.252556	-0.091715	2.80257	-45.2241	53.7978	-18.4142	0	0	-0.137996	36.3454
0	29.2596	0	0	36.7995	4.805	-35.3185	-0.257785	-0.0306904	0.0969502	-8.47847	7.06E-15	-2.60771	0	0	-0.0246145	-3.16796	2.61553	3.43492	372.727	393.089	623.91	369.449	369.449	369.449	-70.1755	246.652	-82.9398	157.55	411.137	228.514	139.473	139.473	139.473	-84.0392	4.61152	-32.9798	25.136	2.051	-6.10716	0.61919	0.114853	2.66602	-200.764	95.8441	-20.1608	0	0	-0.799637	35.1749
0	27.7862	0	0	34.8128	4.79122	-35.2577	-0.239867	-0.0405673	0.114312	-7.19877	2.88E-15	-2.86109	0	0	-0.0239783	-2.93771	4.44929	2.64892	361.76	392.85	627.131	371.591	371.591	371.591	-74.1422	248.458	-82.4988	141.894	411.937	233.602	139.473	139.473	139.473	-81.4588	4.30779	-32.6196	22.9721	1.73652	-5.60723	1.0239	0.375592	2.50516	-363.648	137.282	-19.1022	0	0	-1.41642	34.1071
0	26.0605	0	0	32.5219	4.778	-35.1991	-0.221194	-0.0512626	0.127366	-5.98282	-6.01E-15	-3.03215	0	0	-0.0221133	-2.72293	6.17119	1.83487	351.525	392.899	630.875	373.53	373.53	373.53	-78.6561	250.4	-81.9594	126.834	412.922	238.992	139.473	139.473	139.473	-78.5709	3.99737	-32.2053	20.9489	1.47321	-5.06333	1.35373	0.594884	2.3143	-508.881	165.794	-15.5376	0	0	-1.89548	33.1564
0	24.0853	0	0	29.9248	4.75783	-35.1097	-0.204032	-0.060754	0.134305	-5.0315	3.13E-15	-3.03374	0	0	-0.0200944	-2.53741	7.76974	1.11512	342.248	393.28	635.028	375.209	375.209	375.209	-83.8358	252.424	-81.2694	112.476	414.072	244.562	139.473	139.473	139.473	-75.3846	3.66359	-31.7467	19.0603	1.25581	-4.51122	1.5775	0.689826	2.0879	-628.771	173.814	-10.402	0	0	-2.20898	32.3416
0	21.8673	0	0	27.0318	4.72495	-34.9635	-0.190809	-0.0668301	0.133734	-4.63177	8.46E-16	-2.76708	0	0	-0.0199977	-2.3766	9.22693	0.573296	334.109	394.009	639.423	376.64	376.639	376.639	-89.7889	254.453	-80.3894	98.8921	415.358	250.191	139.473	139.473	139.473	-71.9107	3.30184	-31.2532	17.3243	1.08338	-4.00368	1.71158	0.624842	1.83122	-723.27	159.949	-4.82443	0	0	-2.34208	31.6904
0	19.4244	0	0	23.8725	4.67493	-34.7401	-0.184032	-0.0670527	0.124233	-5.12787	-6.77E-16	-2.09745	0	0	-0.0248273	-2.21587	10.5182	0.254158	327.243	395.076	643.839	377.904	377.904	377.904	-96.5979	256.394	-79.2908	86.116	416.738	255.775	139.473	139.473	139.473	-68.1679	2.9186	-30.7317	15.7704	0.94196	-3.6086	1.77935	0.43736	1.56454	-790.652	130.204	0.237204	0	0	-2.27754	31.2409
0	16.7938	0	0	20.5041	4.60494	-34.4254	-0.185409	-0.0597484	0.104765	-6.80645	-1.69E-15	-0.911887	0	0	-0.0373906	-2.01911	11.6142	0.16967	321.753	396.453	648.024	379.138	379.139	379.138	-104.302	258.13	-77.9575	74.1431	418.177	261.257	139.473	139.473	139.473	-64.1899	2.52957	-30.1842	14.4291	0.801055	-3.40494	1.7973	0.215213	1.31179	-827.231	94.5637	4.28194	0	0	-2.02003	31.0406
0	14.0406	0	0	17.0194	4.51479	-34.0164	-0.195166	-0.0450144	0.0761162	-9.77374	-1.52E-15	0.808435	0	0	-0.0583675	-1.7544	12.4847	0.307394	317.718	398.095	651.724	380.491	380.491	380.491	-112.873	259.533	-76.3917	62.9376	419.641	266.639	139.473	139.473	139.473	-60.0339	2.15636	-29.6097	13.328	0.63063	-3.46916	1.79813	0.0458708	1.09028	-836.362	61.9367	7.29909	0	0	-1.62286	31.1434
0	11.2615	0	0	13.5479	4.40781	-33.5258	-0.211795	-0.0250627	0.0412796	-13.8637	-1.44E-15	2.94957	0	0	-0.0844558	-1.40742	13.1033	0.645056	315.201	399.947	654.714	382.081	382.081	382.081	-122.206	260.467	-74.6188	52.452	421.113	271.999	139.473	139.473	139.473	-55.7867	1.82059	-29.0076	12.4889	0.420568	-3.85036	1.82175	-0.026369	0.905602	-828.508	36.2344	9.76118	0	0	-1.15996	31.6035
0	8.58311	0	0	10.2487	4.29119	-32.9845	-0.232527	-0.00372933	0.00462606	-18.6321	4.48E-15	5.27669	0	0	-0.108173	-0.985267	13.4536	1.16603	314.261	401.959	656.813	383.973	383.973	383.973	-132.121	260.801	-72.6921	42.6519	422.586	277.471	139.473	139.473	139.473	-51.5624	1.53797	-28.3848	11.9223	0.186978	-4.54833	1.86651	-0.023708	0.752974	-809.387	14.0511	12.548	0	0	-0.684458	32.4674
0	6.14892	0	0	7.2919	4.17626	-32.4445	-0.254225	0.0145381	-0.0292137	-23.4494	-6.77E-16	7.47921	0	0	-0.120268	-0.509674	13.5321	1.86259	314.938	404.086	657.894	386.174	386.174	386.174	-142.39	260.418	-70.6984	33.5364	424.07	283.227	139.473	139.473	139.473	-47.49	1.31562	-27.7629	11.6277	-0.0374874	-5.51419	1.88651	-0.00510722	0.626242	-777.102	-10.8648	16.7795	0	0	-0.229987	33.7661
0	4.09677	0	0	4.83144	4.07877	-31.9811	-0.274236	0.0255523	-0.0560272	-27.6617	-3.89E-15	9.20728	0	0	-0.113938	-0.00596557	13.3466	2.72424	317.233	406.3	657.883	388.644	388.644	388.644	-152.781	259.222	-68.7552	25.1466	425.579	289.436	139.473	139.473	139.473	-43.6927	1.15259	-27.1817	11.596	-0.219974	-6.67052	1.83025	-0.00772762	0.528405	-728.285	-39.6949	23.4627	0	0	0.177117	35.5085
0	2.53321	0	0	2.97744	4.01789	-31.6893	-0.290973	0.0264733	-0.0722895	-30.7751	3.38E-15	10.1343	0	0	-0.0886232	0.504006	12.9146	3.72279	321.076	408.591	656.765	391.317	391.317	391.317	-163.117	257.124	-66.9976	17.5621	427.123	296.229	139.473	139.473	139.473	-40.2656	1.04296	-26.6958	11.812	-0.337079	-7.9355	1.67894	-0.0414089	0.46506	-665.499	-69.3985	32.9541	0	0	0.513226	37.6778
0	1.513	0	0	1.77778	4.01354	-31.6683	-0.303959	0.0169436	-0.0753034	-32.5851	-1.35E-15	10.0474	0	0	-0.0507514	1.00477	12.2602	4.80554	326.325	410.964	654.585	394.114	394.114	394.114	-173.298	254.042	-65.5637	10.8906	428.698	303.674	139.473	139.473	139.473	-37.2599	0.980966	-26.3647	12.2541	-0.37977	-9.23831	1.45674	-0.10099	0.436951	-598.789	-95.9023	44.4536	0	0	0.763988	40.2318
0	1.03216	0	0	1.21708	4.08225	-31.9977	-0.313324	-0.00172308	-0.0635781	-33.1869	-3.38E-15	8.83317	0	0	-0.010773	1.48855	11.4124	5.90064	332.777	413.432	651.438	396.948	396.948	396.948	-183.28	249.904	-64.5917	5.25726	430.281	311.754	139.473	139.473	139.473	-34.6808	0.966763	-26.2399	12.8909	-0.358525	-10.5238	1.22554	-0.17373	0.437711	-544.683	-116.488	56.2596	0	0	0.935619	43.1084
0	1.03536	0	0	1.23056	4.23309	-32.7123	-0.319516	-0.0268167	-0.0379194	-32.9053	-2.71E-15	6.52419	0	0	0.0214112	1.95568	10.4041	6.93331	340.205	416.012	647.459	399.729	399.73	399.729	-193.013	244.679	-64.2293	0.798351	431.828	320.371	139.473	139.473	139.473	-32.4971	1.01059	-26.3517	13.6778	-0.306325	-11.7439	1.04839	-0.244612	0.457495	-517.46	-130.363	66.3616	0	0	1.05266	46.232
0	1.4342	0	0	1.72576	4.46492	-33.7884	-0.322917	-0.0549332	-0.00165247	-32.1486	9.47E-15	3.3136	0	0	0.0402361	2.41287	9.27015	7.84289	348.389	418.714	642.81	402.354	402.354	402.354	-202.358	238.44	-64.629	-2.34412	433.285	329.346	139.473	139.473	139.473	-30.6576	1.13202	-26.7018	14.5598	-0.270565	-12.8408	0.940156	-0.289746	0.491619	-518.493	-136.096	73.0542	0	0	1.1353	49.5201
0	2.12901	0	0	2.60407	4.76646	-35.148	-0.32322	-0.082602	0.040059	-31.2365	-5.41E-15	-0.459647	0	0	0.0456703	2.868	8.04423	8.58768	357.142	421.541	637.673	404.695	404.695	404.695	-211.052	231.412	-65.9197	-4.02757	434.599	338.441	139.473	139.473	139.473	-29.111	1.35414	-27.2609	15.4886	-0.288689	-13.734	0.860882	-0.287505	0.546251	-534.644	-132.212	75.472	0	0	1.18994	52.889
0	3.02683	0	0	3.77512	5.11864	-36.6794	-0.319312	-0.107421	0.0819396	-30.3044	-6.77E-15	-4.40873	0	0	0.0416728	3.32373	6.75361	9.13478	366.31	424.479	632.253	406.599	406.599	406.599	-218.73	224.003	-68.1664	-4.11851	435.722	347.388	139.473	139.473	139.473	-27.82	1.69545	-27.9746	16.4444	-0.364209	-14.3276	0.74718	-0.235974	0.632132	-547.189	-119.393	73.8409	0	0	1.22253	56.2603
0	4.05113	0	0	5.16215	5.49801	-38.2624	-0.309946	-0.128049	0.120377	-29.3283	-5.41E-15	-8.1533	0	0	0.0336838	3.77523	5.41482	9.44444	375.756	427.49	626.768	407.901	407.901	407.901	-224.998	216.759	-71.351	-2.50586	436.628	355.911	139.473	139.473	139.473	-26.7678	2.16383	-28.7726	17.4487	-0.469251	-14.5405	0.581482	-0.166784	0.749378	-548.922	-102.491	69.1632	0	0	1.25791	59.567
0	5.14504	0	0	6.7016	5.87911	-39.7849	-0.294368	-0.144456	0.153734	-28.202	2.71E-15	-11.4071	0	0	0.0263551	4.21555	4.03314	9.46732	385.366	430.519	621.431	408.458	408.458	408.458	-229.522	210.27	-75.3858	0.886466	437.306	363.75	139.473	139.473	139.473	-25.9564	2.75543	-29.582	18.5518	-0.582293	-14.3309	0.442232	-0.141937	0.878216	-555.631	-91.4506	63.0589	0	0	1.356	62.7567
0	6.271	0	0	8.34085	6.23554	-41.1493	-0.272735	-0.157019	0.180593	-26.8274	-1.08E-14	-13.9775	0	0	0.0225198	4.64679	2.60674	9.16548	395.062	433.503	616.431	408.177	408.177	408.177	-232.083	205.053	-80.1443	6.09216	437.768	370.667	139.473	139.473	139.473	-25.4001	3.45704	-30.3398	19.7998	-0.736242	-13.6894	0.401237	-0.195739	0.998506	-581.182	-93.127	57.4788	0	0	1.56483	65.7913
0	7.4073	0	0	10.0344	6.54149	-42.2761	-0.245989	-0.165785	0.199449	-25.1626	8.12E-15	-15.748	0	0	0.0229778	5.08566	1.13079	8.53406	404.829	436.384	611.913	407.024	407.024	407.024	-232.594	201.461	-85.4675	13.1004	438.035	376.465	139.473	139.473	139.473	-25.1179	4.24815	-31.0014	21.2157	-1.03745	-12.6186	0.455673	-0.28968	1.11267	-621.944	-103.642	53.9163	0	0	1.88469	68.6447
0	8.54202	0	0	11.7395	6.77536	-43.1106	-0.215908	-0.170181	0.208912	-23.2577	5.41E-15	-16.6573	0	0	0.0268095	5.55637	-0.402116	7.60407	414.702	439.117	607.983	405.029	405.029	405.028	-231.085	199.651	-91.1471	21.858	438.135	380.989	139.473	139.473	139.473	-25.1272	5.10081	-31.5431	22.8152	-1.62438	-11.1309	0.521784	-0.32439	1.24054	-655.655	-108.618	52.7838	0	0	2.27003	71.3019
0	9.66647	0	0	13.4143	6.92467	-43.6315	-0.184712	-0.169525	0.208612	-21.2339	5.41E-15	-16.7084	0	0	0.0320233	6.07326	-2.00496	6.42297	424.734	441.664	604.734	402.262	402.262	402.262	-227.687	199.596	-96.917	32.2764	438.092	384.141	139.473	139.473	139.473	-25.4405	5.97981	-31.9583	24.649	-2.56889	-9.26902	0.488862	-0.195907	1.40652	-654.365	-91.4892	53.2576	0	0	2.65754	73.7596
0	10.7708	0	0	15.0206	6.98981	-43.8559	-0.154483	-0.164245	0.200152	-19.2339	8.12E-15	-16.0202	0	0	0.036588	6.62427	-3.69858	5.02528	434.945	443.985	602.256	398.816	398.816	398.816	-222.589	201.14	-102.479	44.2398	437.927	385.879	139.473	139.473	139.473	-26.0648	6.84628	-32.2523	26.831	-3.77608	-7.13778	0.334932	0.0667085	1.61213	-611.733	-57.3779	54.1456	0	0	2.96844	76.0225
0	11.8441	0	0	16.5299	6.98218	-43.8297	-0.126508	-0.15721	0.188268	-17.3581	-4.06E-15	-14.8899	0	0	0.0392891	7.17812	-5.50748	3.42626	445.299	446.037	600.637	394.822	394.822	394.822	-216.008	204.044	-107.558	57.6177	437.655	386.212	139.473	139.473	139.473	-27.0023	7.66541	-32.4387	29.4867	-5.0194	-4.91324	0.252274	0.192547	1.83421	-571.64	-50.6351	55.5465	0	0	3.22594	78.0985
0	12.8795	0	0	17.9264	6.91521	-43.5988	-0.101962	-0.150463	0.175632	-15.6947	-1.35E-15	-13.5548	0	0	0.039992	7.72154	-7.44719	1.66836	455.765	447.785	599.916	390.534	390.534	390.534	-208.175	208.01	-111.942	72.2794	437.283	385.173	139.473	139.473	139.473	-28.2512	8.41144	-32.5388	32.634	-6.1664	-2.79058	0.431216	0.0774015	2.07696	-572.564	-86.4205	58.4182	0	0	3.558	79.9932
0	13.8757	0	0	19.2054	6.79947	-43.1953	-0.0825616	-0.142334	0.159897	-14.349	-1.35E-15	-11.983	0	0	0.0389633	8.26553	-9.51627	-0.133007	466.369	449.204	600.091	386.342	386.342	386.342	-199.338	212.712	-115.462	88.106	436.814	382.814	139.473	139.473	139.473	-29.8082	9.06441	-32.5797	36.1455	-7.28441	-0.903451	0.769484	0.0286315	2.36043	-583.944	-112.534	61.957	0	0	3.84304	81.7038
0	14.8308	0	0	20.3688	6.6479	-42.6586	-0.0693969	-0.13244	0.14084	-13.3594	2.71E-15	-10.2087	0	0	0.0363665	8.79872	-11.7001	-1.8131	477.172	450.255	601.188	382.612	382.612	382.612	-189.76	217.829	-117.992	104.991	436.248	379.208	139.473	139.473	139.473	-31.6702	9.60661	-32.589	39.8359	-8.45267	0.705439	1.15785	0.11044	2.63595	-584.502	-117.143	65.3946	0	0	3.91694	83.2083
0	15.7383	0	0	21.4228	6.47757	-42.044	-0.0627481	-0.121942	0.120658	-12.7012	1.35E-15	-8.34777	0	0	0.0324965	9.27211	-13.974	-3.20093	488.215	450.886	603.283	379.567	379.567	379.567	-179.71	223.066	-119.467	122.839	435.582	374.46	139.473	139.473	139.473	-33.8322	10.0243	-32.5924	43.5267	-9.63467	2.05716	1.51379	0.219406	2.84403	-567.28	-113.104	68.4617	0	0	3.72072	84.461
0	16.588	0	0	22.3753	6.30628	-41.4134	-0.0622748	-0.112206	0.102069	-12.3217	1.35E-15	-6.51035	0	0	0.0279347	9.62063	-16.3042	-4.15509	499.487	451.041	606.464	377.271	377.271	377.271	-169.458	228.143	-119.903	141.566	434.814	368.69	139.473	139.473	139.473	-36.2847	10.3107	-32.6137	47.066	-10.7063	3.17239	1.75169	0.264077	2.95882	-526.21	-109.122	71.1015	0	0	3.26409	85.4003
0	17.3696	0	0	23.2344	6.14847	-40.8212	-0.067376	-0.10433	0.0872375	-12.1815	3.38E-15	-4.78462	0	0	0.0234068	9.79029	-18.6498	-4.59194	510.902	450.688	610.79	375.685	375.685	375.685	-159.263	232.812	-119.4	161.105	433.944	362.027	139.473	139.473	139.473	-39.0109	10.4677	-32.6756	50.3338	-11.5371	4.02392	1.85361	0.221197	2.97816	-464.743	-104.094	73.6476	0	0	2.66526	85.9672
0	18.076	0	0	24.0072	6.01278	-40.3032	-0.0773845	-0.0986344	0.0772094	-12.2657	-1.35E-15	-3.22429	0	0	0.0194936	9.75391	-20.9635	-4.49172	522.312	449.832	616.252	374.725	374.725	374.725	-149.363	236.862	-118.124	181.408	432.977	354.597	139.473	139.473	139.473	-41.988	10.5041	-32.8005	53.2385	-12.047	4.54076	1.85344	0.130061	2.89641	-391.424	-92.9211	76.5328	0	0	2.05664	86.1179
0	18.7056	0	0	24.7007	5.90179	-39.8734	-0.0918995	-0.09487	0.0717496	-12.5898	5.08E-15	-1.87239	0	0	0.0165091	9.51108	-23.1896	-3.88949	533.52	448.519	622.774	374.275	374.275	374.275	-139.963	240.14	-116.276	202.445	431.925	346.523	139.473	139.473	139.473	-45.1908	10.4322	-33.0108	55.712	-12.2091	4.64462	1.75809	0.0522328	2.71927	-307.068	-72.4743	79.3947	0	0	1.48043	85.8257
0	19.2633	0	0	25.3229	5.81342	-39.5272	-0.110079	-0.0924796	0.0699366	-13.1297	6.77E-16	-0.77606	0	0	0.0144375	9.08136	-25.2661	-2.87028	544.299	446.824	630.205	374.176	374.176	374.176	-131.214	242.552	-114.064	224.208	430.805	337.924	139.473	139.473	139.473	-48.5954	10.2648	-33.3276	57.7111	-12.0313	4.28793	1.53089	0.0272603	2.47403	-203.754	-45.2439	81.1602	0	0	0.928337	85.0755
0	19.7579	0	0	25.8818	5.74265	-39.2474	-0.130794	-0.0909294	0.0706043	-13.8213	-1.18E-15	0.00369506	0	0	0.0130612	8.49926	-27.1297	-1.57036	554.38	444.834	638.328	374.24	374.24	374.24	-123.209	244.07	-111.679	246.702	429.641	328.923	139.473	139.473	139.473	-52.1815	10.0128	-33.7685	59.2247	-11.5384	3.48239	1.15856	0.0565468	2.19544	-79.1997	-18.3093	80.8619	0	0	0.444141	83.8571
0	20.1994	0	0	26.3824	5.68284	-39.0092	-0.153262	-0.0893038	0.0721754	-14.6055	4.06E-15	0.440666	0	0	0.0120945	7.81133	-28.7234	-0.167212	563.471	442.633	646.859	374.281	374.281	374.281	-115.976	244.719	-109.273	269.938	428.454	319.647	139.473	139.473	139.473	-55.9326	9.68332	-34.3429	60.2781	-10.7614	2.3121	0.685085	0.114325	1.91716	57.7268	0.926904	77.5141	0	0	0.108148	82.1628
0	20.5953	0	0	26.825	5.62693	-38.7849	-0.177356	-0.0864015	0.072753	-15.4572	-2.54E-15	0.563256	0	0	0.0112782	7.07198	-30.0023	1.14704	571.281	440.281	655.467	374.151	374.151	374.151	-109.485	244.573	-106.955	293.925	427.27	310.227	139.473	139.473	139.473	-59.8348	9.27876	-35.0484	60.9251	-9.73544	0.926462	0.183317	0.175926	1.66495	193.499	9.87362	69.9586	0	0	-0.0377923	79.9846
0	20.9488	0	0	27.2041	5.56856	-38.5493	-0.203517	-0.0807581	0.0702355	-16.3909	-2.03E-15	0.479984	0	0	0.0103694	6.33644	-30.9368	2.19676	577.56	437.814	663.807	373.756	373.756	373.756	-103.659	243.743	-104.784	318.657	426.109	300.808	139.473	139.473	139.473	-63.8757	8.79864	-35.8683	61.2302	-8.50522	-0.483562	-0.280689	0.237444	1.4612	317.565	12.9114	57.1107	0	0	-0.0167453	77.315
0	21.2577	0	0	27.5097	5.50346	-38.2846	-0.232348	-0.0708131	0.0628299	-17.4458	3.21E-15	0.383669	0	0	0.00905482	5.65202	-31.5112	2.84479	582.113	435.254	671.551	373.066	373.066	373.066	-98.3762	242.359	-102.783	344.104	424.987	291.548	139.473	139.473	139.473	-68.0402	8.24479	-36.7707	61.25	-7.13182	-1.71824	-0.660237	0.302481	1.32169	424.556	16.9295	38.8568	0	0	0.1235	74.147
0	21.5141	0	0	27.7296	5.43065	-37.9863	-0.264183	-0.055188	0.0494238	-18.6647	4.29E-15	0.523515	0	0	0.00689662	5.05086	-31.7214	3.00305	584.818	432.615	678.423	372.103	372.103	372.103	-93.4939	240.563	-100.957	370.193	423.918	282.624	139.473	139.473	139.473	-72.3068	7.62728	-37.7113	61.022	-5.69225	-2.60349	-0.919176	0.366322	1.25575	510.884	26.4862	16.6299	0	0	0.352085	70.4745
0	21.7055	0	0	27.853	5.35301	-37.6654	-0.299039	-0.032529	0.0294366	-20.0925	4.61E-15	1.17816	0	0	0.00342499	4.5467	-31.5721	2.63657	585.627	429.922	684.216	370.939	370.939	370.939	-88.8641	238.487	-99.2988	396.802	422.911	274.224	139.473	139.473	139.473	-76.6449	6.96802	-38.6399	60.5592	-4.26931	-3.02065	-1.03967	0.413553	1.25929	575.279	41.7991	-7.01689	0	0	0.659485	66.2938
0	21.8192	0	0	27.8746	5.27679	-37.3476	-0.336236	-0.00201879	0.00307188	-21.7395	-1.06E-15	2.56557	0	0	-0.00152651	4.13615	-31.0759	1.76342	584.579	427.213	688.804	369.685	369.685	369.685	-84.36	236.245	-97.7976	423.741	421.981	266.544	139.473	139.473	139.473	-81.0148	6.29951	-39.5093	59.8547	-2.93347	-2.92117	-1.02414	0.430827	1.31764	618.079	60.014	-29.1282	0	0	1.03567	61.609
0	21.8469	0	0	27.7991	5.21024	-37.0679	-0.374079	0.0363	-0.0290731	-23.5335	3.81E-16	4.76967	0	0	-0.0074186	3.80224	-30.2545	0.450876	581.801	424.541	692.152	368.482	368.482	368.482	-79.8959	233.926	-96.4368	450.75	421.149	259.776	139.473	139.473	139.473	-85.371	5.65815	-40.2836	58.8919	-1.72345	-2.32366	-0.902308	0.423072	1.41315	642.346	78.0094	-47.1695	0	0	1.44879	56.4441
0	21.7899	0	0	27.6427	5.16156	-36.8619	-0.409995	0.0814924	-0.0662028	-25.2992	-1.74E-15	7.71094	0	0	-0.0128771	3.51806	-29.1425	-1.1946	577.516	421.959	694.309	367.478	367.478	367.478	-75.4395	231.588	-95.1917	477.495	420.445	254.089	139.473	139.473	139.473	-89.6678	5.07435	-40.9421	57.6598	-0.641372	-1.301	-0.726434	0.407864	1.53451	654.612	93.2584	-60.0164	0	0	1.85291	50.8604
0	21.6617	0	0	27.434	5.13685	-36.757	-0.440788	0.131627	-0.10774	-26.7567	5.67E-15	11.1461	0	0	-0.0160968	3.25137	-27.791	-3.04379	572.022	419.516	695.397	366.816	366.816	366.816	-71.0125	229.271	-94.029	503.578	419.909	249.606	139.473	139.473	139.473	-93.8634	4.5639	-41.4791	56.1685	0.33113	0.034614	-0.549025	0.386053	1.65952	661.719	101.23	-67.9352	0	0	2.20885	44.9723
0	21.4892	0	0	27.211	5.13829	-36.7631	-0.463406	0.184175	-0.153207	-27.578	1.02E-15	14.732	0	0	-0.0157348	2.97227	-26.2673	-4.96277	565.679	417.245	695.588	366.622	366.622	366.622	-66.6801	227	-92.9099	528.55	419.581	246.381	139.473	139.473	139.473	-97.9214	4.12443	-41.8998	54.4576	1.21047	1.54918	-0.412011	0.343739	1.75572	670.561	97.4333	-72.1703	0	0	2.49514	38.9539
0	21.3083	0	0	27.015	5.16305	-36.8683	-0.475649	0.236459	-0.202792	-27.4651	2.03E-15	18.1092	0	0	-0.011762	2.66196	-24.652	-6.82948	558.88	415.16	695.07	366.983	366.983	366.983	-62.5325	224.804	-91.7954	551.942	419.496	244.378	139.473	139.473	139.473	-101.806	3.73892	-42.2125	52.598	2.00132	3.10821	-0.34751	0.267754	1.79416	689.898	79.0882	-74.0177	0	0	2.71441	33.0267
0	21.1561	0	0	26.8818	5.20389	-37.0411	-0.476682	0.285945	-0.256328	-26.2339	6.09E-15	20.9714	0	0	-0.00571752	2.31799	-23.0326	-8.54674	552.019	413.258	694.025	367.929	367.929	367.929	-58.6624	222.723	-90.6524	573.289	419.669	243.46	139.473	139.473	139.473	-105.476	3.38555	-42.4211	50.6878	2.69983	4.59848	-0.363631	0.154446	1.7585	725.378	45.6831	-74.3474	0	0	2.8637	27.4288
0	21.0609	0	0	26.8325	5.2506	-37.2378	-0.467205	0.329686	-0.312179	-23.8742	-2.71E-15	23.0657	0	0	-0.000174257	1.95402	-21.4967	-10.0476	545.469	411.528	692.607	369.416	369.416	369.416	-55.1483	220.823	-89.4556	592.16	420.087	243.392	139.473	139.473	139.473	-108.87	3.04797	-42.5197	48.8407	3.29777	5.94414	-0.427435	0.00265024	1.64559	772.825	-3.39307	-73.337	0	0	2.90095	22.3804
0	21.0364	0	0	26.8662	5.29135	-37.4085	-0.449317	0.364706	-0.366892	-20.5747	-2.71E-15	24.2437	0	0	0.00232799	1.59427	-20.1231	-11.2884	539.558	409.947	690.94	371.329	371.329	371.329	-52.0491	219.192	-88.1844	608.187	420.705	243.858	139.473	139.473	139.473	-111.91	2.72034	-42.4904	47.1658	3.77945	7.10694	-0.480166	-0.161528	1.47648	819.393	-64.2297	-70.9435	0	0	2.75502	18.0599
0	21.0785	0	0	26.9577	5.31354	-37.5012	-0.42591	0.388517	-0.416075	-16.6893	1.08E-14	24.5038	0	0	0.000409282	1.26318	-18.9754	-12.2342	534.573	408.486	689.125	373.501	373.501	373.501	-49.4102	217.94	-86.8184	621.087	421.454	244.5	139.473	139.473	139.473	-114.498	2.40559	-42.3064	45.7477	4.1194	8.06544	-0.48156	-0.290801	1.29404	853.746	-128.491	-67.1879	0	0	2.39377	14.596
0	21.1682	0	0	27.0622	5.3051	-37.466	-0.39978	0.39914	-0.455207	-12.6591	-6.77E-15	23.9795	0	0	-0.00558011	0.973926	-18.0963	-12.8492	530.748	407.105	687.242	375.744	375.744	375.744	-47.2709	217.181	-85.3376	630.673	422.245	244.958	139.473	139.473	139.473	-116.531	2.11015	-41.9396	44.6366	4.29042	8.78722	-0.422456	-0.344574	1.14035	869.363	-186.042	-61.9894	0	0	1.85121	12.0703
0	21.2768	0	0	27.1259	5.25654	-37.2628	-0.373315	0.395363	-0.480987	-8.96008	-8.12E-15	22.9127	0	0	-0.0138514	0.72215	-17.5058	-13.0958	528.25	405.763	685.364	377.884	377.884	377.884	-45.6652	217.014	-83.7283	636.857	422.992	244.913	139.473	139.473	139.473	-117.915	1.8392	-41.3697	43.8472	4.27765	9.21467	-0.320702	-0.318237	1.03664	865.577	-230.268	-54.9405	0	0	1.22017	10.5213
0	21.3732	0	0	27.1002	5.16329	-36.8693	-0.348272	0.377046	-0.490878	-6.05176	1.35E-15	21.5971	0	0	-0.0221967	0.48766	-17.2008	-12.9404	527.169	404.421	683.548	379.776	379.776	379.776	-44.6171	217.504	-81.992	639.637	423.617	244.123	139.473	139.473	139.473	-118.582	1.59509	-40.594	43.3624	4.08756	9.27235	-0.200633	-0.237993	0.982014	843.307	-257.357	-45.4896	0	0	0.612525	9.94743
0	21.4292	0	0	26.9536	5.0276	-36.2893	-0.32649	0.345521	-0.483357	-4.39049	4.06E-15	20.3085	0	0	-0.0290897	0.242736	-17.1577	-12.3607	527.506	403.062	681.832	381.314	381.314	381.314	-44.1315	218.669	-80.1537	639.095	424.056	242.442	139.473	139.473	139.473	-118.501	1.37902	-39.6322	43.1368	3.74739	8.89	-0.0875679	-0.140745	0.966771	804.302	-265.417	-33.3022	0	0	0.129955	10.3077
0	21.4257	0	0	26.6805	4.85893	-35.556	-0.310165	0.303552	-0.457719	-4.39798	-9.47E-15	19.2181	0	0	-0.0340887	-0.037365	-17.3361	-11.3531	529.166	401.697	680.228	382.416	382.416	382.416	-44.1877	220.464	-78.2674	635.373	424.27	239.834	139.473	139.473	139.473	-117.688	1.1942	-38.5283	43.1042	3.3007	8.03058	-0.00712662	-0.046878	0.989756	751.209	-252.648	-18.705	0	0	-0.161447	11.5217
0	21.3585	0	0	26.3056	4.67299	-34.7314	-0.301609	0.255085	-0.414129	-6.36618	4.06E-15	18.3436	0	0	-0.0371818	-0.366938	-17.6844	-9.94081	531.971	400.374	678.724	383.021	383.021	383.021	-44.735	222.791	-76.4166	628.674	424.244	236.378	139.473	139.473	139.473	-116.209	1.04825	-37.3468	43.1886	2.80338	6.70999	0.0121182	0.0572774	1.06964	688.653	-216.227	-2.99054	0	0	-0.248552	13.4718
0	21.2449	0	0	25.8851	4.48936	-33.9003	-0.302055	0.204116	-0.353788	-10.2765	5.41E-15	17.5147	0	0	-0.0374146	-0.748854	-18.1472	-8.18369	535.66	399.171	677.294	383.096	383.096	383.096	-45.6924	225.493	-74.7083	619.252	423.992	232.265	139.473	139.473	139.473	-114.181	0.95307	-36.1649	43.3194	2.32188	4.99861	-0.0344718	0.184491	1.21927	617.935	-158.992	11.8039	0	0	-0.180074	16.0094
0	21.1286	0	0	25.5037	4.32815	-33.1569	-0.309823	0.153928	-0.279471	-15.6048	9.47E-15	16.4384	0	0	-0.03223	-1.17792	-18.6723	-6.17917	539.916	398.18	675.91	382.64	382.64	382.64	-46.9529	228.372	-73.2579	607.412	423.559	227.784	139.473	139.473	139.473	-111.771	0.921204	-35.0615	43.4432	1.92906	3.00475	-0.129724	0.332224	1.43265	538.802	-89.911	23.4137	0	0	-0.0450969	18.9654
0	21.0785	0	0	25.2668	4.20606	-32.5851	-0.319734	0.107405	-0.197626	-21.3189	3.38E-15	14.8745	0	0	-0.0189811	-1.64553	-19.2152	-4.05296	544.389	397.478	674.548	381.696	381.696	381.696	-48.3878	231.21	-72.1649	593.523	423.012	223.288	139.473	139.473	139.473	-109.182	0.961041	-34.1044	43.5292	1.69266	0.849192	-0.25886	0.471939	1.67225	458.213	-23.1688	30.2114	0	0	0.0676286	22.1652
0	21.1732	0	0	25.2801	4.13393	-32.2438	-0.323324	0.0668789	-0.11814	-26.0543	1.02E-14	12.7496	0	0	0.00213306	-2.1422	-19.7401	-1.94248	548.724	397.112	673.181	380.357	380.357	380.357	-49.8559	233.798	-71.4958	578.007	422.43	219.137	139.473	139.473	139.473	-106.631	1.07561	-33.3406	43.5662	1.65737	-1.35443	-0.432029	0.565325	1.88118	393.987	28.3677	31.9029	0	0	0.112551	25.4437
0	21.4731	0	0	25.6208	4.11641	-32.1605	-0.312587	0.0342524	-0.0514168	-28.6066	-1.69E-15	10.202	0	0	0.0262753	-2.65611	-20.2167	0.0177297	552.571	397.082	671.761	378.753	378.753	378.753	-51.2201	235.976	-71.2764	561.311	421.888	215.609	139.473	139.473	139.473	-104.298	1.26555	-32.7909	43.5583	1.83395	-3.50012	-0.684843	0.583845	1.9991	369.443	59.3957	29.3588	0	0	0.0970308	28.6563
0	21.9954	0	0	26.3127	4.15321	-32.3353	-0.286927	0.0107275	-0.00373508	-28.6138	-3.05E-15	7.51889	0	0	0.0461676	-3.16831	-20.6173	1.70301	555.585	397.354	670.199	377.015	377.015	377.015	-52.3629	237.662	-71.4972	543.853	421.437	212.842	139.473	139.473	139.473	-102.297	1.53354	-32.4499	43.5248	2.20206	-5.47275	-1.04886	0.51937	1.9942	399.602	73.0726	23.8414	0	0	0.0495525	31.6847
0	22.7128	0	0	27.328	4.24089	-32.749	-0.252038	-0.00361715	0.0245504	-26.5288	-2.20E-15	5.01696	0	0	0.0566621	-3.64794	-20.9158	2.99899	557.418	397.872	668.36	375.245	375.245	375.245	-53.1905	238.85	-72.1213	525.981	421.099	210.825	139.473	139.473	139.473	-100.671	1.88649	-32.2908	43.5022	2.71824	-7.13152	-1.51481	0.38493	1.87824	480.702	77.0749	16.3127	0	0	-0.0242388	34.4393
0	23.5679	0	0	28.6052	4.37431	-33.3711	-0.214655	-0.0102545	0.037525	-23.1644	-5.24E-15	2.91756	0	0	0.0571251	-4.05162	-21.0899	3.80248	557.732	398.566	666.077	373.479	373.478	373.479	-53.6295	239.591	-73.0944	507.936	420.878	209.437	139.473	139.473	139.473	-99.4058	2.33518	-32.2728	43.5433	3.32394	-8.31167	-1.99354	0.202631	1.69873	583.954	77.0986	7.49912	0	0	-0.152042	36.8587
0	24.4905	0	0	30.0662	4.54734	-34.1645	-0.181695	-0.0122706	0.0412157	-19.485	-4.14E-15	1.26847	0	0	0.0507253	-4.33036	-21.1243	4.03406	556.237	399.377	663.194	371.682	371.682	371.682	-53.6359	239.967	-74.3573	489.867	420.765	208.505	139.473	139.473	139.473	-98.4478	2.89105	-32.3503	43.7096	3.95703	-8.85336	-2.31958	-0.00503835	1.52473	661.871	74.0729	-1.80105	0	0	-0.349422	38.9076
0	25.4153	0	0	31.6323	4.75201	-35.0839	-0.157414	-0.0139447	0.0417262	-16.2478	3.55E-15	-0.0681991	0	0	0.0415328	-4.44359	-21.0104	3.66749	552.76	400.257	659.617	369.772	369.772	369.772	-53.2043	240.071	-75.8494	471.852	420.747	207.855	139.473	139.473	139.473	-97.7268	3.55974	-32.4817	44.0518	4.56662	-8.65605	-2.28998	-0.223634	1.43154	660.036	63.3195	-10.1993	0	0	-0.543052	40.5712
0	26.2979	0	0	33.236	4.97606	-36.0667	-0.141582	-0.0186167	0.0432527	-13.7651	1.32E-15	-1.26965	0	0	0.0323479	-4.37593	-20.742	2.76974	547.32	401.18	655.367	367.675	367.675	367.675	-52.3802	239.987	-77.501	453.932	420.811	207.351	139.473	139.473	139.473	-97.1747	4.33057	-32.634	44.5844	5.12454	-7.74381	-1.77948	-0.439646	1.47039	545.219	38.6407	-15.7545	0	0	-0.574513	41.8509
0	27.1207	0	0	34.8207	5.20061	-37.0272	-0.132619	-0.0272785	0.0463974	-12.0829	4.44E-16	-2.427	0	0	0.0247613	-4.14821	-20.3134	1.5239	540.179	402.118	650.6	365.378	365.378	365.378	-51.2757	239.786	-79.2146	436.14	420.942	206.906	139.473	139.473	139.473	-96.7378	5.1644	-32.7843	45.2626	5.62121	-6.30471	-0.87501	-0.631836	1.65164	337.01	-3.80894	-16.2945	0	0	-0.359977	42.7655
0	27.8892	0	0	36.3358	5.4014	-37.8657	-0.12931	-0.0375854	0.0486748	-11.1018	2.64E-15	-3.43978	0	0	0.0196574	-3.8144	-19.7213	0.199	531.794	403.019	645.586	362.963	362.963	362.963	-50.0694	239.53	-80.8574	418.511	421.127	206.484	139.473	139.473	139.473	-96.3833	5.98935	-32.9191	45.9823	6.04131	-4.66061	0.130373	-0.756765	1.95846	105.817	-58.4302	-11.5543	0	0	-0.0415923	43.3565
0	28.6197	0	0	37.7339	5.55487	-38.4938	-0.131451	-0.0458252	0.0474278	-10.6782	-4.23E-16	-4.12159	0	0	0.017119	-3.44618	-18.9714	-0.93312	522.683	403.791	640.638	360.604	360.604	360.604	-48.9754	239.276	-82.2792	401.072	421.349	206.083	139.473	139.473	139.473	-96.0959	6.71374	-33.0321	46.6086	6.34155	-3.17345	0.909283	-0.748756	2.37306	-69.0708	-108.004	-4.08893	0	0	0.132632	43.6869
0	29.3231	0	0	38.9733	5.64648	-38.8635	-0.139736	-0.0489457	0.0414688	-10.7023	-3.26E-15	-4.32328	0	0	0.0163416	-3.11752	-18.0796	-1.68724	513.265	404.325	636.037	358.551	358.551	358.551	-48.1874	239.078	-83.3527	383.825	421.592	205.725	139.473	139.473	139.473	-95.8671	7.25415	-33.1212	47.0206	6.46468	-2.14188	1.27082	-0.566551	2.84575	-139.458	-132.293	2.35003	0	0	0.0795807	43.8245
0	29.9955	0	0	40.0257	5.67613	-38.9823	-0.153474	-0.0477557	0.0328466	-11.0037	-1.40E-15	-4.15041	0	0	0.0158284	-2.89587	-17.0674	-2.00735	503.763	404.534	631.997	357.073	357.073	357.073	-47.8255	238.972	-84.0149	366.74	421.846	205.451	139.473	139.473	139.473	-95.6837	7.56384	-33.1868	47.1447	6.38937	-1.73087	1.29235	-0.298971	3.23755	-121.249	-129.937	6.03981	0	0	-0.051464	43.8192
0	30.6186	0	0	40.8763	5.65499	-38.8976	-0.17069	-0.0463592	0.0255111	-11.3877	3.89E-15	-3.92408	0	0	0.0145568	-2.82909	-15.9501	-1.93144	494.222	404.383	628.643	356.344	356.344	356.344	-47.9275	238.981	-84.2732	349.768	422.105	205.311	139.473	139.473	139.473	-95.5223	7.63891	-33.2297	46.9453	6.16453	-1.95103	1.23136	-0.147162	3.37826	-74.8071	-121.342	8.06358	0	0	-0.121586	43.69
0	31.1708	0	0	41.5178	5.59625	-38.6613	-0.189669	-0.047515	0.021708	-11.7266	-4.84E-15	-3.85972	0	0	0.0124218	-2.92336	-14.7239	-1.51458	484.61	403.885	626.018	356.363	356.363	356.363	-48.4885	239.116	-84.1724	332.863	422.362	205.366	139.473	139.473	139.473	-95.3515	7.49967	-33.2513	46.3863	5.88408	-2.68739	1.23262	-0.228925	3.24225	-38.0869	-123.063	9.99123	0	0	-0.132707	43.4291
0	31.6344	0	0	41.9443	5.50904	-38.3074	-0.209957	-0.0500618	0.0203933	-12.0032	-3.28E-15	-3.8906	0	0	0.00961606	-3.13088	-13.3671	-0.792907	474.895	403.091	624.081	356.985	356.985	356.985	-49.4972	239.383	-83.7649	315.998	422.606	205.689	139.473	139.473	139.473	-95.1359	7.17229	-33.2529	45.4116	5.61785	-3.75664	1.22353	-0.470866	2.97669	-1.57025	-132.409	12.1915	0	0	-0.0892947	43.014
0	31.9932	0	0	42.1497	5.40001	-37.86	-0.231358	-0.0514347	0.0196099	-12.2364	-1.65E-15	-3.84703	0	0	0.00611349	-3.36463	-11.8546	0.186518	465.039	402.073	622.736	358.034	358.034	358.034	-50.9383	239.784	-83.1081	299.163	422.827	206.359	139.473	139.473	139.473	-94.8358	6.68813	-33.2359	43.9657	5.36143	-4.96234	1.07742	-0.718941	2.74236	55.3435	-140.177	14.3893	0	0	0.075507	42.4203
0	32.2256	0	0	42.1304	5.27769	-37.3514	-0.252863	-0.0496346	0.0182112	-12.4175	9.18E-15	-3.60044	0	0	0.00172957	-3.53142	-10.176	1.31919	454.972	400.906	621.874	359.396	359.396	359.396	-52.7762	240.32	-82.2779	282.349	423.013	207.454	139.473	139.473	139.473	-94.4049	6.0918	-33.2014	42.0423	5.0555	-6.12915	0.733344	-0.847541	2.63739	139.953	-139.126	16.0407	0	0	0.436918	41.635
0	32.3	0	0	41.885	5.15528	-36.8353	-0.272377	-0.0449457	0.0168604	-12.5003	1.33E-15	-3.1871	0	0	-0.00349119	-3.56491	-8.34726	2.42699	444.577	399.647	621.414	361.036	361.036	361.036	-54.9457	240.991	-81.3771	265.548	423.159	209.046	139.473	139.473	139.473	-93.7912	5.44515	-33.1506	39.7222	4.63929	-7.12617	0.282106	-0.802792	2.66225	228.666	-125.273	16.6531	0	0	0.914895	40.6678
0	32.1775	0	0	41.413	5.04922	-36.3823	-0.286872	-0.0399355	0.0183474	-12.3994	7.90E-15	-2.80125	0	0	-0.00907696	-3.44721	-6.40899	3.29747	433.744	398.331	621.349	362.942	362.942	362.942	-57.3662	241.796	-80.5238	248.75	423.264	211.195	139.473	139.473	139.473	-92.9412	4.81852	-33.0838	37.1643	4.1003	-7.87933	-0.058427	-0.608485	2.73532	272.224	-98.0772	15.5489	0	0	1.21386	39.5565
0	31.823	0	0	40.711	4.97374	-36.0566	-0.293953	-0.0375262	0.0254116	-12.0572	5.39E-15	-2.64294	0	0	-0.0144147	-3.20908	-4.41288	3.76168	422.446	396.981	621.741	365.049	365.049	365.049	-59.9773	242.738	-79.8172	231.968	423.336	213.942	139.473	139.473	139.473	-91.8089	4.27	-33.0005	34.5459	3.49231	-8.36125	-0.121122	-0.348288	2.77733	235.225	-62.2707	12.3397	0	0	1.08526	38.3575
0	31.2159	0	0	39.7718	4.93575	-35.8917	-0.292767	-0.0392953	0.0390712	-11.4656	-6.63E-15	-2.7818	0	0	-0.0190656	-2.90778	-2.40644	3.75318	410.806	395.625	622.691	367.224	367.225	367.224	-62.7707	243.824	-79.3046	215.249	423.39	217.306	139.473	139.473	139.473	-90.3633	3.82711	-32.8977	31.9994	2.90035	-8.56823	0.110534	-0.111112	2.75611	117.73	-25.1607	7.62693	0	0	0.537974	37.1292
0	30.3536	0	0	38.5852	4.93298	-35.8796	-0.284133	-0.0452991	0.0578846	-10.6563	-1.07E-15	-3.14508	0	0	-0.0227205	-2.59788	-0.425638	3.31627	399.081	394.31	624.272	369.316	369.316	369.316	-65.8012	245.062	-78.9679	198.685	423.444	221.277	139.473	139.473	139.473	-88.5911	3.48162	-32.7708	29.5817	2.38309	-8.50319	0.536603	0.060685	2.67963	-53.8753	8.05268	2.96491	0	0	-0.241758	35.9211
0	29.2477	0	0	37.1396	4.95567	-35.9783	-0.269895	-0.0544453	0.0789782	-9.67225	-1.92E-15	-3.56869	0	0	-0.0250451	-2.31327	1.50363	2.57574	387.607	393.095	626.5	371.218	371.218	371.218	-69.1753	246.449	-78.7356	182.402	423.516	225.815	139.473	139.473	139.473	-86.4937	3.19863	-32.6159	27.2859	1.93928	-8.1766	1.01915	0.175486	2.56706	-246.229	35.6158	-0.0746453	0	0	-1.06318	34.7731
0	27.9152	0	0	35.4242	4.99026	-36.1281	-0.252359	-0.0651132	0.0987901	-8.57256	-5.63E-15	-3.88124	0	0	-0.0257847	-2.06501	3.35919	1.69342	376.739	392.035	629.32	372.892	372.892	372.892	-73.031	247.971	-78.5107	166.543	423.619	230.849	139.473	139.473	139.473	-84.0814	2.9328	-32.4327	25.0755	1.51558	-7.61931	1.43508	0.259227	2.43121	-429.922	56.5403	-0.535987	0	0	-1.79569	33.7214
0	26.3706	0	0	33.4311	5.02343	-36.2714	-0.234027	-0.0753111	0.114128	-7.46548	2.03E-15	-3.94874	0	0	-0.0251306	-1.84852	5.11608	0.826849	366.791	391.174	632.623	374.355	374.355	374.355	-77.5172	249.589	-78.2018	151.251	423.76	236.283	139.473	139.473	139.473	-81.3663	2.64494	-32.2278	22.9247	1.04451	-6.89299	1.70433	0.330536	2.27498	-583.861	70.1483	1.56722	0	0	-2.34882	32.8047
0	24.6219	0	0	31.1579	5.0456	-36.3668	-0.21749	-0.0831713	0.122463	-6.53859	1.52E-15	-3.71681	0	0	-0.0240296	-1.65269	6.74291	0.0974872	358.007	390.54	636.262	375.659	375.659	375.659	-82.778	251.236	-77.747	136.64	423.934	242.001	139.473	139.473	139.473	-78.3574	2.31354	-32.0143	20.8473	0.487348	-6.08833	1.79462	0.384941	2.09788	-695.081	74.9988	5.53855	0	0	-2.64631	32.0656
0	22.6717	0	0	28.6115	5.05277	-36.3976	-0.20505	-0.0869936	0.122584	-6.0427	-7.61E-15	-3.19084	0	0	-0.0241411	-1.46592	8.20167	-0.427864	350.544	390.141	640.067	376.864	376.863	376.863	-88.9435	252.818	-77.1224	122.789	424.125	247.888	139.473	139.473	139.473	-75.0605	1.93864	-31.8088	18.9032	-0.143506	-5.3129	1.73244	0.396505	1.8989	-761.757	69.4003	10.216	0	0	-2.65208	31.5492
0	20.524	0	0	25.812	5.04645	-36.3704	-0.198606	-0.0852917	0.114119	-6.26226	-1.69E-15	-2.39405	0	0	-0.0275459	-1.27761	9.4513	-0.738408	344.48	389.974	643.859	378.029	378.029	378.029	-96.124	254.207	-76.3342	109.732	424.311	253.846	139.473	139.473	139.473	-71.4827	1.53756	-31.6268	17.1787	-0.793884	-4.67649	1.58468	0.354139	1.68608	-789.683	55.2429	14.3602	0	0	-2.38219	31.3
0	18.1947	0	0	22.7976	5.03183	-36.3075	-0.199362	-0.0772362	0.0976942	-7.44854	6.77E-16	-1.3532	0	0	-0.036103	-1.07876	10.4537	-0.865103	339.836	390.019	647.453	379.218	379.218	379.218	-104.402	255.252	-75.3957	97.465	424.47	259.814	139.473	139.473	139.473	-67.6412	1.13611	-31.4767	15.7574	-1.39299	-4.27489	1.44085	0.280465	1.46975	-791.193	38.5084	17.0277	0	0	-1.91427	31.359
0	15.7226	0	0	19.6306	5.01512	-36.2355	-0.207131	-0.0633444	0.0756635	-9.71123	-3.38E-15	-0.126422	0	0	-0.0503463	-0.864035	11.181	-0.854283	336.608	390.247	650.669	380.493	380.493	380.493	-113.815	255.786	-74.3021	85.9605	424.582	265.786	139.473	139.473	139.473	-63.573	0.758699	-31.3559	14.695	-1.87819	-4.16773	1.40258	0.199861	1.2569	-786.68	23.3756	17.7415	0	0	-1.37049	31.7608
0	13.1761	0	0	16.4019	5.00051	-36.1725	-0.2207	-0.0450663	0.050851	-12.9858	-5.08E-16	1.21317	0	0	-0.0687385	-0.630872	11.6217	-0.73601	334.804	390.619	653.331	381.909	381.909	381.909	-124.328	255.64	-73.0149	75.1906	424.635	271.807	139.473	139.473	139.473	-59.343	0.421308	-31.2503	14.0043	-2.2176	-4.35626	1.50209	0.131756	1.05219	-786.663	11.5454	16.5853	0	0	-0.833093	32.5314
0	10.6542	0	0	13.2316	4.98937	-36.1243	-0.237984	-0.0246733	0.02606	-17.0079	-1.69E-16	2.55713	0	0	-0.0872797	-0.378313	11.7827	-0.508101	334.452	391.092	655.28	383.512	383.512	383.512	-135.802	254.666	-71.4717	65.1487	424.628	277.97	139.473	139.473	139.473	-55.0458	0.130743	-31.1389	13.658	-2.41366	-4.78158	1.68405	0.0972475	0.863439	-786.889	4.98616	14.1524	0	0	-0.342414	33.6866
0	8.27641	0	0	10.2615	4.98215	-36.0931	-0.256595	-0.00514804	0.00337565	-21.3541	1.69E-15	3.74801	0	0	-0.100287	-0.108999	11.685	-0.145403	335.586	391.631	656.383	385.324	385.324	385.324	-147.963	252.773	-69.6183	55.8632	424.571	284.387	139.473	139.473	139.473	-50.8003	-0.112431	-31.0002	13.6042	-2.48666	-5.35103	1.83366	0.101861	0.704606	-771.947	4.27878	11.4609	0	0	0.0720208	35.2303
0	6.16579	0	0	7.63824	4.98217	-36.0931	-0.274093	0.00964119	-0.0147352	-25.5035	-4.06E-15	4.5612	0	0	-0.102297	0.168443	11.3569	0.372588	338.206	392.209	656.55	387.346	387.346	387.346	-160.414	249.961	-67.4403	47.3996	424.477	291.165	139.473	139.473	139.473	-46.7352	-0.311508	-30.8193	13.7858	-2.45397	-5.97564	1.85103	0.114626	0.583991	-731.012	5.11299	9.74818	0	0	0.381755	37.1521
0	4.42924	0	0	5.48895	4.99772	-36.1604	-0.288697	0.0160902	-0.0256132	-28.9697	2.71E-15	4.78521	0	0	-0.0907881	0.44209	10.8267	1.03478	342.244	392.817	655.748	389.556	389.556	389.556	-172.681	246.345	-64.9774	39.8551	424.358	298.383	139.473	139.473	139.473	-42.9705	-0.472969	-30.5921	14.1556	-2.32325	-6.59501	1.70819	0.0918326	0.501052	-667.277	1.05659	10.1279	0	0	0.581631	39.4267
0	3.13996	0	0	3.89947	5.04089	-36.3465	-0.299633	0.0121566	-0.0265191	-31.4249	1.35E-15	4.30696	0	0	-0.0677488	0.703406	10.119	1.7899	347.555	393.457	653.989	391.929	391.929	391.929	-184.293	242.151	-62.3248	33.349	424.212	306.067	139.473	139.473	139.473	-39.598	-0.604028	-30.326	14.6802	-2.10136	-7.18237	1.46437	0.0132953	0.449441	-599.517	-11.2143	13.1083	0	0	0.700473	42.0147
0	2.32798	0	0	2.90398	5.12348	-36.7001	-0.307056	-0.00187947	-0.0158461	-32.7711	-4.06E-15	3.15282	0	0	-0.0388384	0.952725	9.25551	2.56216	353.945	394.137	651.329	394.437	394.437	394.437	-194.854	237.668	-59.6421	28.0121	424.026	314.174	139.473	139.473	139.473	-36.6697	-0.706398	-30.0371	15.333	-1.80917	-7.73438	1.23101	-0.102508	0.419522	-553.542	-29.9073	18.4972	0	0	0.788136	44.8666
0	1.98013	0	0	2.48772	5.25233	-37.2451	-0.311476	-0.0235961	0.00594675	-33.1258	-2.71E-15	1.46936	0	0	-0.0105985	1.19931	8.25709	3.28154	361.218	394.867	647.85	397.039	397.039	397.039	-204.085	233.193	-57.1707	23.9764	423.772	322.592	139.473	139.473	139.473	-34.1957	-0.769579	-29.7461	16.0834	-1.48929	-8.25136	1.09653	-0.217209	0.406043	-546.627	-50.192	25.4878	0	0	0.885113	47.9256
0	2.04823	0	0	2.5985	5.42657	-37.9695	-0.313406	-0.0491419	0.0358755	-32.7576	0	-0.517129	0	0	0.0123274	1.45683	7.14589	3.90891	369.216	395.655	643.667	399.66	399.66	399.66	-211.832	228.978	-55.2327	21.3677	423.414	331.146	139.473	139.473	139.473	-32.152	-0.769364	-29.4738	16.8924	-1.19928	-8.71597	1.07948	-0.296387	0.409979	-578.576	-67.2119	33.1082	0	0	1.0036	51.1299
0	2.46223	0	0	3.16131	5.63789	-38.829	-0.312796	-0.0742486	0.0693866	-31.96	-2.71E-15	-2.55111	0	0	0.0283681	1.73676	5.94371	4.44028	377.836	396.508	638.926	402.173	402.173	402.173	-218.042	225.207	-54.186	20.2977	422.918	339.625	139.473	139.473	139.473	-30.4959	-0.674091	-29.2376	17.7225	-0.98848	-9.07878	1.10344	-0.319815	0.441914	-627.353	-76.6391	40.2438	0	0	1.12821	54.4146
0	3.14409	0	0	4.0916	5.87357	-39.7632	-0.308987	-0.0957835	0.101652	-30.9543	4.06E-15	-4.43794	0	0	0.0382751	2.04242	4.66673	4.88495	387.009	397.428	633.811	404.403	404.403	404.403	-222.717	222.007	-54.3404	20.8589	422.262	347.804	139.473	139.473	139.473	-29.1822	-0.455743	-29.0495	18.5624	-0.869866	-9.26638	1.03339	-0.286721	0.518067	-657.898	-75.9258	45.9315	0	0	1.24043	57.7165
0	4.0186	0	0	5.30493	6.11999	-40.7132	-0.300609	-0.112806	0.130222	-29.8193	0	-6.10682	0	0	0.0436261	2.36766	3.31879	5.22965	396.658	398.404	628.54	406.149	406.149	406.149	-225.866	219.479	-55.8781	23.118	421.43	355.474	139.473	139.473	139.473	-28.1753	-0.0989674	-28.9132	19.4521	-0.812419	-9.21556	0.811635	-0.223083	0.643305	-653.985	-66.551	49.6585	0	0	1.35141	60.982
0	5.02089	0	0	6.72372	6.36353	-41.6256	-0.286456	-0.126219	0.155171	-28.5351	-4.06E-15	-7.58412	0	0	0.0459693	2.7034	1.88962	5.42647	406.682	399.416	623.343	407.228	407.228	407.228	-227.466	217.731	-58.8266	27.1128	420.424	362.442	139.473	139.473	139.473	-27.4543	0.397229	-28.8235	20.4773	-0.772686	-8.90718	0.574457	-0.197213	0.790093	-644.199	-58.9571	51.9124	0	0	1.52874	64.1723
0	6.10159	0	0	8.28165	6.58808	-42.4442	-0.266068	-0.13755	0.176731	-27.0452	8.12E-15	-8.91795	0	0	0.0466887	3.05141	0.362037	5.43004	416.995	400.436	618.435	407.517	407.517	407.517	-227.462	216.862	-63.0875	32.849	419.249	368.539	139.473	139.473	139.473	-27.0118	1.02408	-28.7702	21.7217	-0.759498	-8.36512	0.499221	-0.266329	0.927054	-665.334	-64.7663	54.0292	0	0	1.8568	67.2624
0	7.22876	0	0	9.92405	6.7733	-43.1034	-0.240179	-0.14716	0.193539	-25.3246	-2.71E-15	-10.0612	0	0	0.0470545	3.43285	-1.27836	5.24734	427.578	401.448	613.986	406.977	406.977	406.977	-225.795	216.939	-68.4669	40.3016	417.916	373.608	139.473	139.473	139.473	-26.8494	1.76686	-28.7429	23.2192	-0.883675	-7.62792	0.634086	-0.396394	1.04389	-722.993	-82.6608	57.3301	0	0	2.36773	70.2347
0	8.38408	0	0	11.6034	6.89756	-43.5376	-0.210523	-0.153499	0.202611	-23.4005	-1.35E-15	-10.8211	0	0	0.0478191	3.87823	-3.0399	4.94912	438.49	402.446	610.128	405.637	405.637	405.637	-222.434	217.97	-74.6707	49.4154	416.433	377.515	139.473	139.473	139.473	-26.9742	2.60348	-28.7339	24.9613	-1.32163	-6.72276	0.786094	-0.433427	1.17008	-767.752	-90.7172	61.9588	0	0	2.93803	73.0745
0	9.55447	0	0	13.2741	6.94607	-43.7054	-0.17959	-0.154892	0.202304	-21.3611	4.06E-15	-10.9858	0	0	0.048714	4.39999	-4.93125	4.61786	449.789	403.43	606.986	403.559	403.559	403.559	-217.427	219.896	-81.2959	60.1072	414.807	380.167	139.473	139.473	139.473	-27.3946	3.50118	-28.7377	26.9725	-2.17312	-5.67509	0.74269	-0.233406	1.34027	-748.724	-67.2196	67.031	0	0	3.40303	75.771
0	10.7252	0	0	14.8928	6.91769	-43.6073	-0.149686	-0.151704	0.194337	-19.3028	2.71E-15	-10.4865	0	0	0.0486904	4.97129	-6.96727	4.2854	461.448	404.385	604.693	400.803	400.803	400.803	-210.914	222.595	-87.8795	72.2693	413.042	381.518	139.473	139.473	139.473	-28.1173	4.41919	-28.7517	29.3638	-3.33336	-4.54989	0.51968	0.142207	1.55279	-670.353	-23.4496	72.08	0	0	3.67532	78.3169
0	11.8788	0	0	16.4238	6.82327	-43.2788	-0.122188	-0.146642	0.183694	-17.2853	-2.71E-15	-9.44247	0	0	0.0467895	5.5396	-9.16331	3.93093	473.345	405.289	603.376	397.453	397.453	397.453	-203.134	225.877	-93.9955	85.7791	411.146	381.568	139.473	139.473	139.473	-29.1445	5.31758	-28.7805	32.2678	-4.55923	-3.4765	0.386364	0.357316	1.77391	-596.049	-13.4443	77.8422	0	0	3.83402	80.7051
0	13.0005	0	0	17.8426	6.67655	-42.7608	-0.0982989	-0.140506	0.172697	-15.3847	1.35E-15	-7.90142	0	0	0.0426314	6.07194	-11.5187	3.5456	485.347	406.116	603.103	393.711	393.711	393.711	-194.42	229.477	-99.3224	100.512	409.126	380.344	139.473	139.473	139.473	-30.4719	6.16354	-28.8425	35.697	-5.73113	-2.59839	0.525203	0.313085	2.00779	-563.598	-47.5221	84.3464	0	0	4.02933	82.9201
0	14.0782	0	0	19.1354	6.49125	-42.0938	-0.079847	-0.130632	0.159017	-13.741	6.77E-16	-5.75313	0	0	0.0362317	6.56223	-14.0072	3.17672	497.373	406.841	603.891	389.906	389.906	389.906	-185.195	233.073	-103.652	116.349	407.001	377.891	139.473	139.473	139.473	-32.0891	6.93038	-28.972	39.5079	-6.93427	-1.97885	0.79329	0.329797	2.27041	-536.393	-65.7044	89.3084	0	0	4.10834	84.9302
0	15.0973	0	0	20.2979	6.28633	-41.3392	-0.0678967	-0.116606	0.143386	-12.4486	2.03E-15	-3.12067	0	0	0.0282286	6.98834	-16.5839	2.89701	509.351	407.438	605.765	386.334	386.334	386.334	-175.922	236.344	-106.895	133.177	404.801	374.281	139.473	139.473	139.473	-33.9823	7.59708	-29.214	43.4996	-8.23551	-1.5741	1.09245	0.460071	2.51392	-499.677	-55.2011	90.946	0	0	3.9623	86.6821
0	16.04	0	0	21.3345	6.08541	-40.5815	-0.0626843	-0.0998738	0.128394	-11.5411	6.77E-16	-0.310641	0	0	0.0200859	7.30302	-19.1928	2.77405	521.185	407.875	608.772	383.151	383.151	383.151	-167.034	239.007	-109.093	150.886	402.57	369.615	139.473	139.473	139.473	-36.1352	8.15079	-29.6198	47.4809	-9.55577	-1.28202	1.33943	0.583639	2.68885	-449.146	-32.8099	88.3894	0	0	3.55071	88.1063
0	16.8904	0	0	22.2575	5.91083	-39.9086	-0.0638332	-0.0822329	0.116494	-11.0012	-1.18E-15	2.32333	0	0	0.0135148	7.45935	-21.7734	2.85041	532.742	408.125	612.943	380.393	380.393	380.393	-158.88	240.844	-110.401	169.379	400.368	364.007	139.473	139.473	139.473	-38.5316	8.58713	-30.2402	51.2911	-10.7231	-1.01764	1.46139	0.59782	2.78263	-381.559	-13.0093	81.3114	0	0	2.88489	89.131
0	17.6394	0	0	23.0841	5.77824	-39.3884	-0.0705111	-0.0652149	0.108774	-10.7733	2.26E-15	4.45501	0	0	0.00953931	7.43711	-24.2663	3.12939	543.848	408.173	618.243	378.049	378.049	378.049	-151.678	241.723	-111.034	188.578	398.262	357.574	139.473	139.473	139.473	-41.1576	8.90656	-31.1188	54.8027	-11.5796	-0.751723	1.44852	0.483349	2.7932	-300.434	0.675287	69.5724	0	0	2.08176	89.6975
0	18.2879	0	0	23.8332	5.69378	-39.0528	-0.0820377	-0.0494353	0.104788	-10.8107	-8.46E-16	5.85628	0	0	0.00804182	7.25287	-26.6151	3.57647	554.312	408.019	624.55	376.117	376.117	376.117	-145.506	241.608	-111.211	208.427	396.324	350.431	139.473	139.473	139.473	-44.0038	9.10887	-32.2825	57.918	-12.0448	-0.496474	1.33976	0.29948	2.71906	-213.268	12.0113	52.7902	0	0	1.29518	89.7679
0	18.8457	0	0	24.5219	5.65462	-38.8962	-0.0979027	-0.0349229	0.103106	-11.0818	0	6.40298	0	0	0.00809026	6.95084	-28.7674	4.13186	563.944	407.672	631.666	374.604	374.604	374.604	-140.3	240.56	-111.111	228.89	394.622	342.686	139.473	139.473	139.473	-47.0659	9.18884	-33.7345	60.5676	-12.1162	-0.276286	1.17213	0.138526	2.57103	-124.317	26.6924	30.432	0	0	0.619265	89.3228
0	19.3285	0	0	25.1635	5.65167	-38.8843	-0.117563	-0.0215542	0.102522	-11.5594	1.18E-15	6.06811	0	0	0.00863797	6.58441	-30.6758	4.72219	572.573	407.143	639.338	373.491	373.491	373.491	-135.885	238.72	-110.854	249.95	393.213	334.452	139.473	139.473	139.473	-50.3456	9.13552	-35.4488	62.7101	-11.8399	-0.110205	0.965965	0.0653107	2.36367	-34.699	47.0528	2.36765	0	0	0.0915176	88.356
0	19.7536	0	0	25.7663	5.67273	-38.9687	-0.14005	-0.00953458	0.102194	-12.1953	0	4.89637	0	0	0.0090526	6.2006	-32.3005	5.26764	580.05	406.437	647.288	372.709	372.709	372.709	-132.011	236.286	-110.506	271.602	392.147	325.847	139.473	139.473	139.473	-53.849	8.93434	-37.369	64.3331	-11.2771	-0.00214142	0.724374	0.0922492	2.1173	56.793	71.0734	-30.5187	0	0	-0.275808	86.8694
0	20.1361	0	0	26.3329	5.70519	-39.0984	-0.164304	0.000646078	0.101763	-12.9476	7.61E-16	3.00163	0	0	0.00926216	5.83392	-33.611	5.68566	586.244	405.553	655.231	372.136	372.136	372.136	-128.397	233.492	-110.089	293.845	391.455	316.996	139.473	139.473	139.473	-57.5835	8.57165	-39.4101	65.4535	-10.4834	0.0667199	0.455779	0.188953	1.86363	149.553	94.3586	-65.9989	0	0	-0.468224	84.8705
0	20.4858	0	0	26.8588	5.73776	-39.228	-0.189686	0.00866296	0.100615	-13.8226	1.18E-15	0.583	0	0	0.00955884	5.50714	-34.5874	5.89634	591.047	404.486	662.887	371.635	371.635	371.635	-124.769	230.584	-109.593	316.685	391.157	308.026	139.473	139.473	139.473	-61.5514	8.0406	-41.4632	66.1123	-9.5045	0.137318	0.200329	0.310356	1.63532	236.894	113.291	-100.764	0	0	-0.476586	82.3712
0	20.8063	0	0	27.3333	5.76146	-39.322	-0.215952	0.0147983	0.0980443	-14.8703	-2.20E-15	-2.06509	0	0	0.010242	5.23295	-35.2192	5.83483	594.389	403.232	670.002	371.085	371.085	371.085	-120.886	227.801	-108.987	340.125	391.254	299.072	139.473	139.473	139.473	-65.7432	7.3481	-43.4036	66.36	-8.37879	0.258714	0.0208214	0.428079	1.45383	307.38	127.892	-131.115	0	0	-0.328118	79.3857
0	21.0953	0	0	27.7412	5.76988	-39.3553	-0.243373	0.0197237	0.0928959	-16.1828	3.72E-15	-4.58994	0	0	0.0113433	5.01184	-35.5029	5.46753	596.249	401.797	676.37	370.413	370.413	370.413	-116.558	225.356	-108.223	364.164	391.737	290.276	139.473	139.473	139.473	-70.1299	6.5209	-45.1019	66.2398	-7.13928	0.465199	-0.0396684	0.537241	1.33093	352.119	140.821	-153.371	0	0	-0.0931692	75.9276
0	21.3467	0	0	28.0651	5.75887	-39.3117	-0.272212	0.0245628	0.0836239	-17.8339	2.20E-15	-6.59893	0	0	0.0124785	4.8289	-35.4411	4.80074	596.669	400.202	681.853	369.592	369.592	369.592	-111.656	223.416	-107.235	388.783	392.582	281.795	139.473	139.473	139.473	-74.6585	5.60828	-46.4365	65.7777	-5.81119	0.759723	-0.00320296	0.64135	1.27846	373.353	154.142	-164.579	0	0	0.149796	72.0118
0	21.5531	0	0	28.2892	5.72587	-39.1807	-0.302392	0.0305988	0.0684307	-19.826	3.21E-15	-7.70563	0	0	0.0129039	4.65539	-35.0445	3.87368	595.745	398.481	686.389	368.647	368.647	368.647	-106.112	222.093	-105.943	413.933	393.754	273.803	139.473	139.473	139.473	-79.2529	4.67811	-47.3068	64.9893	-4.41253	1.11728	0.0646186	0.730989	1.29682	380.839	166.347	-163.124	0	0	0.359446	67.6604
0	21.7083	0	0	28.4015	5.66934	-38.9551	-0.333185	0.0394243	0.0452195	-22.0499	-6.85E-15	-7.54984	0	0	0.0116756	4.45736	-34.3361	2.7415	593.612	396.678	689.979	367.656	367.656	367.656	-99.9268	221.428	-104.254	439.512	395.203	266.491	139.473	139.473	139.473	-83.8231	3.80513	-47.6442	63.8958	-2.96076	1.50447	0.101298	0.774956	1.36839	385.234	171.509	-149.056	0	0	0.546986	62.914
0	21.8091	0	0	28.397	5.58865	-38.6306	-0.363473	0.0528269	0.012469	-24.3046	-4.02E-15	-5.845	0	0	0.00789597	4.20801	-33.3544	1.46035	590.433	394.842	692.666	366.742	366.742	366.742	-93.1727	221.389	-102.083	465.343	396.86	260.053	139.473	139.473	139.473	-88.2788	3.05397	-47.4216	62.5377	-1.48318	1.9033	0.0780319	0.742434	1.45991	393.544	163.535	-124.5	0	0	0.749619	57.8427
0	21.8569	0	0	28.2802	5.48453	-38.2073	-0.391749	0.0725679	-0.0307743	-26.3241	1.03E-14	-2.44066	0	0	0.00104252	3.89733	-32.153	0.0808583	586.392	393.029	694.518	366.042	366.042	366.042	-85.9975	221.867	-99.3701	491.159	398.647	254.667	139.473	139.473	139.473	-92.5458	2.4629	-46.6603	60.9759	-0.0269008	2.32578	2.56E-06	0.626578	1.54242	410.244	139.164	-93.2046	0	0	0.998102	52.5501
0	21.8588	0	0	28.0684	5.35995	-37.6942	-0.415976	0.0993758	-0.0840827	-27.8074	2.28E-15	2.56536	0	0	-0.00854619	3.53389	-30.7978	-1.35129	581.689	391.293	695.619	365.675	365.675	365.675	-78.6202	222.689	-96.1171	516.59	400.482	250.467	139.473	139.473	139.473	-96.5753	2.036	-45.4327	59.283	1.33934	2.81028	-0.101353	0.448434	1.59526	436.466	98.98	-59.9653	0	0	1.28694	47.17
0	21.8288	0	0	27.7928	5.22068	-37.1119	-0.434041	0.132396	-0.145651	-28.4855	7.44E-15	8.76978	0	0	-0.019323	3.13931	-29.3599	-2.78983	576.544	389.687	696.063	365.709	365.709	365.709	-71.3159	223.641	-92.408	541.173	402.298	247.51	139.473	139.473	139.473	-100.345	1.74682	-43.8592	57.5299	2.53935	3.40117	-0.189563	0.246102	1.61409	471.89	46.1486	-29.4087	0	0	1.57886	41.8538
0	21.788	0	0	27.4969	5.07505	-36.4931	-0.444174	0.169137	-0.212951	-28.1669	2.03E-15	15.484	0	0	-0.0287429	2.73859	-27.9089	-4.18281	571.189	388.255	695.956	366.149	366.149	366.149	-64.386	224.509	-88.4191	564.387	404.053	245.757	139.473	139.473	139.473	-103.847	1.55111	-42.097	55.7775	3.51405	4.12192	-0.246823	0.0608557	1.60808	517.243	-14.4478	-4.96639	0	0	1.83213	36.7549
0	21.7617	0	0	27.2298	4.93254	-35.8777	-0.445522	0.20605	-0.282949	-26.7773	6.77E-16	21.8486	0	0	-0.0342584	2.35131	-26.5061	-5.47286	565.863	387.026	695.412	366.948	366.948	366.948	-58.1175	225.115	-84.3999	585.688	405.736	245.056	139.473	139.473	139.473	-107.081	1.4016	-40.319	54.0772	4.2405	4.95505	-0.278706	-0.0845313	1.58133	574.281	-78.4183	11.6919	0	0	2.02306	32.0147
0	21.7746	0	0	27.0361	4.8018	-35.3044	-0.438216	0.239526	-0.352135	-24.3586	1.35E-14	27.0194	0	0	-0.0346681	1.98764	-25.2016	-6.60228	560.802	386.011	694.54	368.032	368.032	368.032	-52.7402	225.358	-80.6269	604.569	407.354	245.157	139.473	139.473	139.473	-110.035	1.25913	-38.6872	52.4749	4.73349	5.84147	-0.294338	-0.191409	1.52719	641.571	-142.53	20.7351	0	0	2.1349	27.7542
0	21.8436	0	0	26.9437	4.68839	-34.8003	-0.423575	0.26733	-0.416359	-21.0844	4.06E-15	30.4011	0	0	-0.0308877	1.64887	-24.0337	-7.51809	556.227	385.202	693.439	369.317	369.316	369.317	-48.3987	225.229	-77.3422	620.599	408.916	245.734	139.473	139.473	139.473	-112.679	1.09671	-37.3257	51.0105	5.0311	6.69477	-0.29855	-0.267249	1.44144	713.959	-202.123	23.5418	0	0	2.14977	24.0706
0	21.971	0	0	26.9553	4.59354	-34.3739	-0.403996	0.288819	-0.471011	-17.2616	-6.77E-15	31.7713	0	0	-0.0253172	1.32959	-23.0287	-8.17441	552.333	384.571	692.184	370.718	370.718	370.718	-45.1474	224.808	-74.7028	633.448	410.418	246.419	139.473	139.473	139.473	-114.965	0.898683	-36.3025	49.7131	5.17347	7.41787	-0.303845	-0.317524	1.33066	786.992	-251.241	22.0424	0	0	2.06404	21.0385
0	22.1415	0	0	27.0454	4.51446	-34.0149	-0.382276	0.304212	-0.511346	-13.2904	2.71E-15	31.281	0	0	-0.0202731	1.02037	-22.2031	-8.5351	549.28	384.076	690.826	372.162	372.162	372.162	-42.9651	224.238	-72.7578	642.904	411.835	246.851	139.473	139.473	139.473	-116.824	0.65904	-35.6244	48.597	5.18883	7.91745	-0.322654	-0.339247	1.21297	855.729	-282.878	18.2804	0	0	1.88658	18.7119
0	22.3229	0	0	27.1655	4.44624	-33.7027	-0.361087	0.313265	-0.533457	-9.62832	2.71E-15	29.3354	0	0	-0.0167512	0.710138	-21.5638	-8.57683	547.179	383.673	689.39	373.579	373.579	373.579	-41.7768	223.696	-71.4572	648.862	413.128	246.71	139.473	139.473	139.473	-118.173	0.381858	-35.2445	47.662	5.09272	8.11515	-0.366957	-0.329842	1.10647	915.35	-292.056	14.1122	0	0	1.6428	17.1248
0	22.4723	0	0	27.2547	4.38447	-33.418	-0.342164	0.314322	-0.535085	-6.72132	-5.41E-15	26.4252	0	0	-0.0144219	0.389038	-21.1092	-8.29264	546.075	383.328	687.881	374.905	374.905	374.905	-41.4755	223.365	-70.6868	651.32	414.255	245.761	139.473	139.473	139.473	-118.931	0.0834791	-35.0811	46.8973	4.89517	7.95862	-0.434112	-0.292388	1.02488	957.578	-277.678	11.0063	0	0	1.36422	16.2895
0	22.544	0	0	27.2544	4.32745	-33.1536	-0.326682	0.305077	-0.516039	-5.0013	-6.77E-15	23.0327	0	0	-0.0125698	0.0517772	-20.8291	-7.69398	545.944	383.028	686.288	376.07	376.07	376.07	-41.9359	223.4	-70.3112	650.367	415.184	243.872	139.473	139.473	139.473	-119.028	-0.206506	-35.0405	46.2846	4.60842	7.43135	-0.505181	-0.236393	0.975914	970.931	-242.284	9.77159	0	0	1.08325	16.1935
0	22.5015	0	0	27.1228	4.27674	-32.917	-0.31558	0.283488	-0.477996	-4.85437	1.35E-15	19.5445	0	0	-0.0110235	-0.299595	-20.7058	-6.80995	546.696	382.787	684.592	376.991	376.991	376.991	-43.0232	223.909	-70.2068	646.166	415.89	241.03	139.473	139.473	139.473	-118.422	-0.44899	-35.037	45.8011	4.24948	6.5598	-0.556622	-0.174278	0.96582	944.508	-191.67	10.5422	0	0	0.827537	16.7974
0	22.3292	0	0	26.848	4.23643	-32.728	-0.310024	0.249373	-0.423484	-6.56198	8.12E-15	16.2418	0	0	-0.0102805	-0.654303	-20.7168	-5.68494	548.192	382.646	682.772	377.572	377.572	377.572	-44.5946	224.933	-70.2802	638.95	416.364	237.339	139.473	139.473	139.473	-117.122	-0.603746	-35.0056	45.4217	3.83799	5.41425	-0.571779	-0.114715	1.00304	871.955	-132.915	12.7789	0	0	0.611571	18.0356
0	22.0448	0	0	26.4603	4.21156	-32.611	-0.310692	0.205144	-0.355259	-10.137	3.38E-15	13.2926	0	0	-0.0104896	-0.994233	-20.8392	-4.3769	550.257	382.664	680.82	377.718	377.718	377.718	-46.4984	226.44	-70.4723	629.01	416.604	233.015	139.473	139.473	139.473	-115.202	-0.640313	-34.9082	45.1239	3.39221	4.09939	-0.55498	-0.0615869	1.09465	756.871	-73.5098	15.3992	0	0	0.433702	19.8215
0	21.706	0	0	26.0371	4.20677	-32.5885	-0.316544	0.155402	-0.27677	-15.157	-1.08E-14	10.7468	0	0	-0.0100333	-1.29728	-21.053	-2.95749	552.699	382.902	678.74	377.354	377.354	377.354	-48.5706	228.319	-70.7528	616.694	416.62	228.363	139.473	139.473	139.473	-112.808	-0.545995	-34.7336	44.8956	2.92642	2.7342	-0.532713	-0.0139045	1.23753	614.642	-20.6929	17.1583	0	0	0.281236	22.0539
0	21.4061	0	0	25.6964	4.22552	-32.6768	-0.323635	0.106215	-0.193478	-20.7044	-4.74E-15	8.5973	0	0	-0.00548185	-1.5418	-21.3442	-1.5128	555.305	383.403	676.548	376.455	376.455	376.455	-50.6338	230.399	-71.1151	602.402	416.444	223.742	139.473	139.473	139.473	-110.151	-0.326729	-34.495	44.745	2.45436	1.42545	-0.544173	0.0338776	1.41519	471.364	20.0519	17.0831	0	0	0.143971	24.6243
0	21.2518	0	0	25.5715	4.2701	-32.886	-0.324575	0.0631556	-0.113577	-25.475	1.35E-15	6.79761	0	0	0.00593301	-1.71112	-21.7025	-0.141136	557.85	384.185	674.252	375.065	375.065	375.065	-52.511	232.481	-71.5741	586.574	416.132	219.505	139.473	139.473	139.473	-107.469	-0.000204548	-34.2243	44.7061	2.00053	0.242438	-0.624141	0.0938252	1.59843	356.895	46.7759	14.9137	0	0	0.0179117	27.4216
0	21.328	0	0	25.7701	4.34194	-33.2209	-0.311869	0.0296678	-0.0459414	-28.2442	-2.03E-15	5.27545	0	0	0.0229221	-1.79705	-22.1161	1.05424	560.08	385.231	671.838	373.304	373.304	373.304	-54.0557	234.374	-72.1659	569.656	415.754	215.921	139.473	139.473	139.473	-104.974	0.414297	-33.9648	44.837	1.61589	-0.796878	-0.775337	0.175697	1.75682	292.921	61.3937	11.0561	0	0	-0.110891	30.3357
0	21.6693	0	0	26.342	4.44125	-33.6798	-0.284959	0.00599345	0.00446065	-28.5755	-1.35E-15	3.91603	0	0	0.0399446	-1.80245	-22.5643	1.98048	561.724	386.499	669.258	371.343	371.343	371.343	-55.1806	235.942	-72.9356	552.059	415.387	213.117	139.473	139.473	139.473	-102.806	0.902484	-33.7586	45.2014	1.38275	-1.71837	-0.933663	0.277547	1.86554	277.011	68.4741	6.16277	0	0	-0.265756	33.2578
0	22.2602	0	0	27.2753	4.5654	-34.2465	-0.248766	-0.00939672	0.0374708	-26.7908	-2.03E-15	2.64374	0	0	0.0510806	-1.74227	-23.0102	2.58007	562.511	387.935	666.438	369.36	369.359	369.359	-55.8609	237.115	-73.9145	534.118	415.091	211.077	139.473	139.473	139.473	-101.03	1.45448	-33.6351	45.8331	1.38949	-2.55863	-0.984364	0.37137	1.90637	283.645	70.2815	0.856682	0	0	-0.429518	36.0804
0	23.0525	0	0	28.5125	4.70718	-34.8843	-0.209518	-0.0189075	0.055958	-23.6021	-1.27E-15	1.4228	0	0	0.0536876	-1.64244	-23.3974	2.85895	562.218	389.484	663.31	367.468	367.468	367.468	-56.1223	237.886	-75.0982	516.083	414.903	209.68	139.473	139.473	139.473	-99.6438	2.05952	-33.6043	46.688	1.67288	-3.31411	-0.831915	0.406661	1.87532	279.506	62.8452	-3.888	0	0	-0.509586	38.6982
0	23.983	0	0	29.9677	4.85498	-35.5386	-0.174831	-0.0244413	0.0625752	-19.9688	-4.95E-15	0.286283	0	0	0.0494458	-1.53506	-23.6546	2.89944	560.71	391.102	659.837	365.683	365.683	365.683	-56.0341	238.3	-76.4412	498.116	414.84	208.754	139.473	139.473	139.473	-98.6045	2.70001	-33.6585	47.6156	2.16788	-3.91092	-0.526589	0.353789	1.82151	256.834	41.8824	-6.89027	0	0	-0.443245	41.0148
0	24.9895	0	0	31.5475	4.99627	-36.1542	-0.150186	-0.0273142	0.0594984	-16.6927	-3.53E-15	-0.709211	0	0	0.0420984	-1.45165	-23.7135	2.83235	557.947	392.748	656.037	363.945	363.945	363.945	-55.6923	238.429	-77.8697	480.307	414.899	208.125	139.473	139.473	139.473	-97.8484	3.3514	-33.7792	48.4014	2.72723	-4.2411	-0.246126	0.271374	1.83914	235.243	16.2211	-7.60277	0	0	-0.295346	42.9565
0	26.0179	0	0	33.1669	5.12281	-36.6972	-0.136485	-0.0280927	0.0493217	-14.1621	7.51E-16	-1.49406	0	0	0.0347293	-1.42182	-23.5312	2.77275	553.95	394.372	651.985	362.191	362.191	362.191	-55.1906	238.353	-79.3057	462.68	415.056	207.656	139.473	139.473	139.473	-97.3079	3.9898	-33.9429	48.8831	3.22557	-4.25434	-0.158354	0.214176	1.98505	238.1	-3.67973	-6.56321	0	0	-0.157479	44.4873
0	27.0216	0	0	34.7589	5.23351	-37.166	-0.131458	-0.0287015	0.0371144	-12.431	-1.22E-15	-2.13389	0	0	0.0286585	-1.46972	-23.1064	2.76366	548.753	395.906	647.793	360.421	360.421	360.421	-54.5987	238.154	-80.689	445.217	415.282	207.256	139.473	139.473	139.473	-96.9191	4.60039	-34.125	49.0578	3.65711	-4.02594	-0.222431	0.0899731	2.1932	250.5	-29.1347	-4.32678	0	0	-0.0322116	45.6145
0	27.9657	0	0	36.2755	5.33074	-37.5728	-0.131152	-0.0317448	0.0281533	-11.3147	-1.34E-15	-2.77478	0	0	0.0238409	-1.59802	-22.4728	2.78182	542.419	397.264	643.584	358.705	358.705	358.705	-53.9686	237.897	-81.9755	427.882	415.539	206.876	139.473	139.473	139.473	-96.6286	5.17284	-34.3042	49.0562	4.0986	-3.72575	-0.235172	-0.248164	2.3451	232.324	-81.9521	-0.846257	0	0	0.0807876	46.3823
0	28.8332	0	0	37.6826	5.41323	-37.9146	-0.133382	-0.0375206	0.0236162	-10.6424	3.87E-15	-3.42669	0	0	0.0201178	-1.77283	-21.6762	2.79424	535.079	398.351	639.458	357.164	357.164	357.164	-53.3678	237.636	-83.1154	410.646	415.796	206.502	139.473	139.473	139.473	-96.3999	5.68582	-34.4654	49.0101	4.5723	-3.52195	-0.101508	-0.7287	2.41799	177.475	-153.856	3.77416	0	0	0.150535	46.8537
0	29.6222	0	0	38.953	5.47465	-38.1669	-0.13909	-0.0430787	0.0205485	-10.3858	1.86E-15	-3.89339	0	0	0.0175834	-1.93804	-20.7548	2.79268	526.923	399.083	635.491	355.925	355.925	355.925	-52.8918	237.412	-84.0458	393.5	416.027	206.145	139.473	139.473	139.473	-96.2122	6.102	-34.6001	48.963	4.98979	-3.51755	0.0944649	-1.06683	2.50735	123.455	-205.31	8.56986	0	0	0.149712	47.0901
0	30.3355	0	0	40.0645	5.50932	-38.3086	-0.149303	-0.046139	0.0165374	-10.4926	2.18E-15	-4.04361	0	0	0.0158767	-2.0567	-19.7309	2.78321	518.122	399.405	631.761	355.1	355.1	355.1	-52.635	237.256	-84.7134	376.436	416.212	205.835	139.473	139.473	139.473	-96.0525	6.38448	-34.706	48.8746	5.22866	-3.74371	0.277885	-1.05484	2.68328	98.0613	-206.61	12.4765	0	0	0.0952309	47.134
0	30.9689	0	0	41.0008	5.51744	-38.3417	-0.164012	-0.0472352	0.0120491	-10.8589	-3.17E-16	-3.95542	0	0	0.0142984	-2.14084	-18.6085	2.77317	508.778	399.306	628.368	354.754	354.754	354.754	-52.6587	237.186	-85.1034	359.432	416.341	205.616	139.473	139.473	139.473	-95.9044	6.51613	-34.7845	48.6582	5.23875	-4.17528	0.466506	-0.786489	2.87758	95.2872	-169.563	15.164	0	0	0.0630532	46.9999
0	31.5106	0	0	41.7496	5.50411	-38.2873	-0.181611	-0.0488401	0.00968738	-11.3154	-5.12E-15	-3.85063	0	0	0.012239	-2.23488	-17.3728	2.78165	498.935	398.816	625.432	354.872	354.872	354.872	-52.9896	237.21	-85.2415	342.461	416.404	205.548	139.473	139.473	139.473	-95.744	6.50204	-34.8404	48.2083	5.07698	-4.74841	0.707276	-0.557776	2.95638	90.703	-133.944	16.9995	0	0	0.080752	46.6774
0	31.9475	0	0	42.2996	5.47416	-38.1649	-0.200929	-0.0514378	0.0102348	-11.765	-2.45E-15	-3.81482	0	0	0.00952561	-2.36807	-15.9938	2.85285	488.632	398.002	623.039	355.362	355.362	355.362	-53.6465	237.33	-85.1689	325.502	416.398	205.699	139.473	139.473	139.473	-95.5415	6.35596	-34.88	47.4083	4.8393	-5.3783	0.953356	-0.505738	2.91395	79.7278	-117.737	18.283	0	0	0.11132	46.1443
0	32.2685	0	0	42.6381	5.43009	-37.984	-0.221268	-0.0536248	0.012997	-12.1733	4.95E-15	-3.79578	0	0	0.00615365	-2.5297	-14.4391	3.03945	477.923	396.946	621.225	356.118	356.118	356.118	-54.6548	237.55	-84.9259	308.547	416.32	206.15	139.473	139.473	139.473	-95.2634	6.09147	-34.9095	46.147	4.58047	-5.9782	1.10973	-0.569811	2.82589	71.8922	-114.088	18.7969	0	0	0.14136	45.3821
0	32.4619	0	0	42.7524	5.37363	-37.7509	-0.241812	-0.0533351	0.0168242	-12.52	-7.17E-15	-3.68309	0	0	0.0020912	-2.68039	-12.6909	3.36678	466.87	395.73	619.98	357.084	357.084	357.084	-56.0398	237.876	-84.5502	291.6	416.175	206.983	139.473	139.473	139.473	-94.8719	5.72402	-34.9334	44.3597	4.30343	-6.47195	1.09146	-0.614504	2.77882	79.6642	-107.746	17.8698	0	0	0.222621	44.389
0	32.5117	0	0	42.6327	5.30868	-37.4809	-0.261017	-0.0495839	0.0210266	-12.7592	-4.10E-15	-3.42428	0	0	-0.00266507	-2.77925	-10.7586	3.80261	455.522	394.419	619.282	358.27	358.27	358.27	-57.809	238.315	-84.0871	274.668	415.971	208.278	139.473	139.473	139.473	-94.3249	5.27852	-34.9528	42.0701	3.99165	-6.80361	0.894777	-0.560292	2.80653	102.521	-90.788	15.0937	0	0	0.395662	43.187
0	32.3959	0	0	42.2726	5.24251	-37.2038	-0.276446	-0.0435319	0.0265452	-12.8057	-2.22E-16	-3.09605	0	0	-0.0078899	-2.80514	-8.68114	4.25683	443.911	393.059	619.126	359.729	359.729	359.729	-59.9441	238.876	-83.5933	257.761	415.73	210.104	139.473	139.473	139.473	-93.5774	4.79206	-34.9656	39.3962	3.63513	-6.94397	0.633171	-0.422617	2.86261	116.894	-65.2928	10.5582	0	0	0.551016	41.8237
0	32.0913	0	0	41.6694	5.1836	-36.9553	-0.285857	-0.0373952	0.0348083	-12.5897	1.34E-15	-2.82471	0	0	-0.0131104	-2.76145	-6.5185	4.61759	432.091	391.682	619.53	361.489	361.489	361.489	-62.4141	239.568	-83.1246	240.899	415.478	212.51	139.473	139.473	139.473	-92.5867	4.30543	-34.9662	36.5086	3.24038	-6.8883	0.438259	-0.265925	2.87951	97.4039	-37.4121	4.81457	0	0	0.50502	40.3665
0	31.58	0	0	40.8206	5.13817	-36.7626	-0.288051	-0.0330865	0.0464637	-12.0881	-2.71E-15	-2.68965	0	0	-0.0177961	-2.6672	-4.33714	4.79523	420.167	390.315	620.527	363.511	363.511	363.511	-65.1983	240.401	-82.7151	224.12	415.248	215.525	139.473	139.473	139.473	-91.319	3.84989	-34.9464	33.5784	2.82607	-6.64969	0.368911	-0.143263	2.82509	36.418	-11.1962	-1.35305	0	0	0.193031	38.8906
0	30.853	0	0	39.7238	5.10824	-36.6351	-0.283141	-0.0314861	0.0607619	-11.3246	2.25E-15	-2.67954	0	0	-0.0215297	-2.54306	-2.19854	4.74484	408.303	388.986	622.136	365.696	365.696	365.696	-68.3007	241.384	-82.3667	207.492	415.075	219.147	139.473	139.473	139.473	-89.7533	3.43966	-34.8965	30.7455	2.41253	-6.25741	0.401814	-0.0637471	2.70854	-53.8529	13.4468	-6.99297	0	0	-0.272426	37.4683
0	29.9091	0	0	38.3759	5.09201	-36.5657	-0.27211	-0.0329281	0.0760996	-10.3417	4.02E-16	-2.74129	0	0	-0.0240131	-2.40281	-0.153866	4.46405	396.693	387.732	624.343	367.921	367.921	367.921	-71.7509	242.52	-82.0536	191.104	414.99	223.347	139.473	139.473	139.473	-87.8805	3.07358	-34.8073	28.1143	2.01685	-5.76264	0.496875	0.00269606	2.55763	-157.057	39.196	-11.1555	0	0	-0.735073	36.1599
0	28.7504	0	0	36.7735	5.08554	-36.5381	-0.25642	-0.0378648	0.0907712	-9.19327	8.67E-16	-2.84455	0	0	-0.0250508	-2.25357	1.75802	3.98259	385.535	386.601	627.095	370.077	370.077	370.077	-75.5998	243.8	-81.7364	175.062	415.021	228.065	139.473	139.473	139.473	-85.7001	2.74159	-34.6729	25.756	1.65562	-5.24016	0.650119	0.0817723	2.39062	-266.594	65.2394	-12.9629	0	0	-1.1205	35.0105
0	27.38	0	0	34.913	5.08385	-36.5308	-0.237824	-0.0463778	0.103555	-7.9584	1.27E-15	-2.96399	0	0	-0.024627	-2.09903	3.51165	3.35799	375.012	385.641	630.313	372.084	372.084	372.084	-79.9181	245.2	-81.3727	159.474	415.179	233.213	139.473	139.473	139.473	-83.2171	2.42994	-34.4931	23.7048	1.34094	-4.77093	0.894761	0.18201	2.21577	-386.944	87.7303	-11.8639	0	0	-1.43603	34.0485
0	25.8014	0	0	32.7916	5.081	-36.5186	-0.218611	-0.0575731	0.113148	-6.78291	-4.82E-15	-3.05122	0	0	-0.0231446	-1.94185	5.09583	2.6776	365.311	384.904	633.889	373.893	373.893	373.893	-84.8001	246.674	-80.9227	144.447	415.458	238.682	139.473	139.473	139.473	-80.4394	2.1238	-34.2746	21.9472	1.06614	-4.40927	1.2425	0.288793	2.03606	-520.318	101.343	-7.75723	0	0	-1.69586	33.2875
0	24.0201	0	0	30.4113	5.07037	-36.4731	-0.201895	-0.0687834	0.117435	-5.91659	-1.78E-15	-2.98858	0	0	-0.0218154	-1.78313	6.5118	2.05239	356.621	384.428	637.698	375.491	375.491	375.491	-90.3602	248.152	-80.3527	130.072	415.838	244.354	139.473	139.473	139.473	-77.3766	1.81111	-34.0306	20.4243	0.796245	-4.16446	1.60006	0.362125	1.85262	-646.698	100.491	-1.24956	0	0	-1.86077	32.7313
0	22.0451	0	0	27.7844	5.04663	-36.3712	-0.191051	-0.0760619	0.113605	-5.67924	-2.54E-16	-2.61814	0	0	-0.0227451	-1.61917	7.76478	1.58583	349.116	384.233	641.589	376.908	376.908	376.908	-96.7149	249.531	-79.6476	116.416	416.283	250.114	139.473	139.473	139.473	-74.0405	1.48991	-33.7784	19.0642	0.484554	-4.01973	1.81745	0.361895	1.66682	-732.21	82.7409	6.31387	0	0	-1.87681	32.3825
0	19.8912	0	0	24.9402	5.00889	-36.2087	-0.188333	-0.076172	0.0999538	-6.34978	2.88E-15	-1.85038	0	0	-0.0282011	-1.44011	8.85308	1.33206	342.908	384.317	645.393	378.22	378.22	378.22	-103.956	250.686	-78.8224	103.503	416.749	255.88	139.473	139.473	139.473	-70.4467	1.17376	-33.5344	17.8273	0.106022	-3.96467	1.82027	0.289211	1.47949	-758.438	53.1443	13.3083	0	0	-1.72482	32.2514
0	17.5856	0	0	21.9309	4.96232	-36.0071	-0.194258	-0.0678817	0.0771301	-8.08208	-3.38E-15	-0.708868	0	0	-0.0394525	-1.23452	9.76285	1.2771	338.032	384.662	648.931	379.527	379.527	379.526	-112.129	251.467	-77.9155	91.3184	417.194	261.618	139.473	139.473	139.473	-66.6218	0.887723	-33.3089	16.7275	-0.321575	-4.0082	1.66846	0.194192	1.29883	-736.227	23.2505	18.409	0	0	-1.43219	32.3597
0	15.1765	0	0	18.8329	4.91648	-35.8077	-0.207304	-0.0523188	0.0486396	-10.8282	-1.69E-16	0.681934	0	0	-0.0555823	-0.997846	10.4721	1.35887	334.474	385.234	652.035	380.922	380.922	380.922	-121.23	251.721	-76.9622	79.82	417.583	267.361	139.473	139.473	139.473	-62.6118	0.655824	-33.1027	15.8174	-0.742856	-4.16798	1.51022	0.12564	1.12781	-698.149	2.28642	20.8664	0	0	-1.07006	32.7388
0	12.7393	0	0	15.7467	4.88127	-35.6539	-0.224705	-0.0321609	0.0192751	-14.3457	2.03E-15	2.15899	0	0	-0.0732928	-0.735708	10.9602	1.51251	332.215	385.992	654.551	382.471	382.471	382.471	-131.19	251.302	-75.9607	68.9659	417.894	273.201	139.473	139.473	139.473	-58.4888	0.488561	-32.9073	15.1509	-1.09342	-4.45107	1.46523	0.0916763	0.96423	-673.345	-8.57562	20.6011	0	0	-0.70358	33.4246
0	10.3744	0	0	12.7916	4.86331	-35.5752	-0.24357	-0.010523	-0.00705029	-18.2581	-2.20E-15	3.57335	0	0	-0.087773	-0.458834	11.2164	1.70809	331.273	386.89	656.342	384.203	384.203	384.203	-141.863	250.104	-74.8625	58.7413	418.126	279.267	139.473	139.473	139.473	-54.3491	0.379396	-32.7079	14.7542	-1.33061	-4.84123	1.53931	0.073212	0.807851	-667.396	-13.0899	18.2257	0	0	-0.354013	34.451
0	8.19613	0	0	10.0961	4.86565	-35.5854	-0.261543	0.00920787	-0.0279934	-22.1279	6.09E-15	4.7664	0	0	-0.094169	-0.176173	11.2411	1.95598	331.692	387.885	657.289	386.121	386.121	386.121	-153.017	248.077	-73.5941	49.1721	418.293	285.695	139.473	139.473	139.473	-50.3038	0.310905	-32.4901	14.6204	-1.44506	-5.30416	1.63923	0.0518591	0.669347	-665.039	-15.1546	14.964	0	0	-0.0253067	35.8445
0	6.31366	0	0	7.78225	4.89045	-35.6941	-0.277323	0.02356	-0.0420734	-25.5546	-4.74E-15	5.55684	0	0	-0.089435	0.107581	11.0428	2.28225	333.504	388.945	657.301	388.211	388.211	388.211	-164.337	245.252	-72.0963	40.3239	418.417	292.598	139.473	139.473	139.473	-46.4625	0.263774	-32.2451	14.7231	-1.45154	-5.80683	1.66026	0.0117135	0.560152	-649.064	-18.5278	12.2298	0	0	0.263849	37.6195
0	4.81312	0	0	5.94691	4.9419	-35.9184	-0.290481	0.0293783	-0.047646	-28.2418	-2.03E-15	5.75811	0	0	-0.0736648	0.391759	10.6336	2.69779	336.686	390.047	656.333	390.451	390.451	390.451	-175.473	241.74	-70.356	32.2935	418.523	300.048	139.473	139.473	139.473	-42.9175	0.223254	-31.9737	15.0311	-1.37676	-6.33295	1.57075	-0.0542889	0.487234	-618.215	-26.3603	11.2409	0	0	0.493836	39.774
0	3.74463	0	0	4.64717	5.02635	-36.284	-0.300771	0.0244636	-0.042687	-30.0201	6.09E-15	5.22332	0	0	-0.0502293	0.679098	10.0268	3.18541	341.152	391.182	654.385	392.816	392.816	392.816	-186.091	237.709	-68.4239	25.2013	418.625	308.059	139.473	139.473	139.473	-39.7308	0.183115	-31.6863	15.515	-1.25395	-6.88359	1.42418	-0.129476	0.446786	-588.637	-38.4458	12.6521	0	0	0.671788	42.2871
0	3.11697	0	0	3.89426	5.14948	-36.8107	-0.308313	0.00902211	-0.0264571	-30.9008	6.77E-15	3.95327	0	0	-0.0245806	0.973985	9.23879	3.71059	346.765	392.349	651.51	395.271	395.271	395.271	-195.92	233.357	-66.4261	19.184	418.72	316.575	139.473	139.473	139.473	-36.9285	0.148859	-31.3988	16.1446	-1.11858	-7.46363	1.29631	-0.181542	0.433072	-577.612	-51.5298	16.4175	0	0	0.826781	45.1185
0	2.90039	0	0	3.65675	5.31308	-37.4993	-0.313187	-0.0145345	1.85E-05	-31.0419	4.06E-15	2.09207	0	0	-0.0019027	1.27895	8.28986	4.24105	353.379	393.556	647.803	397.757	397.757	397.757	-204.775	228.873	-64.5661	14.3868	418.791	325.471	139.473	139.473	139.473	-34.5034	0.138438	-31.1271	16.8886	-0.998278	-8.06371	1.22968	-0.186078	0.442457	-592.586	-62.1528	22.0215	0	0	0.987873	48.2105
0	3.03571	0	0	3.87079	5.51365	-38.3262	-0.315358	-0.0422622	0.0336777	-30.6924	1.35E-15	-0.109067	0	0	0.0147924	1.59128	7.20373	4.75901	360.859	394.812	643.403	400.174	400.174	400.174	-212.55	224.419	-63.1016	10.953	418.808	334.561	139.473	139.473	139.473	-32.4247	0.178298	-30.8848	17.7191	-0.897644	-8.64933	1.21031	-0.141898	0.47471	-626.417	-68.3453	28.5857	0	0	1.16616	51.492
0	3.44776	0	0	4.45401	5.74327	-39.2499	-0.314467	-0.0702349	0.0703874	-30.1015	6.77E-15	-2.39123	0	0	0.0250981	1.90175	6.00399	5.25783	369.089	396.128	638.49	402.383	402.383	402.383	-219.204	220.122	-62.2962	9.01517	418.741	343.616	139.473	139.473	139.473	-30.6527	0.295451	-30.6812	18.6233	-0.787244	-9.16327	1.17228	-0.0693787	0.53625	-659.989	-69.9675	35.1452	0	0	1.35135	54.8847
0	4.05934	0	0	5.31961	5.99172	-40.2221	-0.309651	-0.0957504	0.106552	-29.4283	2.71E-15	-4.5692	0	0	0.0303226	2.19636	4.70912	5.72474	377.958	397.502	633.272	404.22	404.22	404.22	-224.715	216.097	-62.3623	8.68597	418.567	352.396	139.473	139.473	139.473	-29.1531	0.509536	-30.5214	19.6145	-0.609648	-9.54628	1.05186	-0.00731467	0.632093	-675.36	-68.785	40.749	0	0	1.52765	58.3109
0	4.80248	0	0	6.38803	6.24775	-41.1951	-0.299878	-0.117485	0.14004	-28.7148	-2.71E-15	-6.53993	0	0	0.0323772	2.4625	3.32857	6.12514	387.342	398.921	627.976	405.524	405.524	405.524	-229.04	212.483	-63.4262	10.0518	418.27	360.66	139.473	139.473	139.473	-27.9065	0.829178	-30.4047	20.7297	-0.313693	-9.76434	0.870926	0.00788908	0.753101	-674.552	-66.3372	44.8604	0	0	1.70321	61.7023
0	5.62612	0	0	7.59512	6.49858	-42.1205	-0.284582	-0.135204	0.169899	-27.919	2.71E-15	-8.26129	0	0	0.0330919	2.69668	1.86362	6.41006	397.121	400.36	622.82	406.169	406.169	406.169	-232.083	209.468	-65.5307	13.168	417.845	368.182	139.473	139.473	139.473	-26.9114	1.25361	-30.3253	22.0095	0.0992388	-9.81677	0.732608	-0.0526569	0.867894	-678.376	-64.6413	47.5877	0	0	1.91894	65.0041
0	6.49954	0	0	8.89585	6.7287	-42.9459	-0.263712	-0.14928	0.195087	-26.9423	8.12E-15	-9.72238	0	0	0.0338647	2.91129	0.312358	6.54399	407.207	401.792	617.995	406.072	406.072	406.072	-233.697	207.274	-68.6567	18.0557	417.294	374.75	139.473	139.473	139.473	-26.1827	1.77682	-30.2757	23.4729	0.541837	-9.71107	0.704459	-0.21098	0.9441	-699.934	-68.6433	49.7658	0	0	2.20888	68.1742
0	7.40998	0	0	10.2613	6.92008	-43.6156	-0.23785	-0.159996	0.214101	-25.6859	2.71E-15	-10.8992	0	0	0.0355163	3.13764	-1.32627	6.52366	417.563	403.196	613.644	405.189	405.189	405.189	-233.718	206.116	-72.7291	24.7012	416.625	380.181	139.473	139.473	139.473	-25.745	2.38981	-30.2498	25.1045	0.836226	-9.42903	0.745108	-0.44038	0.977698	-728.406	-80.2717	52.444	0	0	2.54145	71.1803
0	8.35509	0	0	11.6696	7.05481	-44.0781	-0.208506	-0.166757	0.225372	-24.1216	-5.41E-15	-11.7042	0	0	0.0382201	3.41985	-3.05292	6.36828	428.188	404.559	609.866	403.518	403.518	403.518	-232.012	206.146	-77.5925	33.0564	415.849	384.319	139.473	139.473	139.473	-25.6241	3.07902	-30.2444	26.8766	0.762532	-8.91671	0.741005	-0.644984	1.00766	-737	-93.435	55.9389	0	0	2.82432	74.0003
0	9.33453	0	0	13.0986	7.11986	-44.2988	-0.177846	-0.168814	0.227956	-22.3087	0	-12.0434	0	0	0.0413819	3.79873	-4.87161	6.09051	439.067	405.867	606.729	401.111	401.111	401.111	-228.529	207.408	-82.9885	43.0418	414.97	387.052	139.473	139.473	139.473	-25.8407	3.82335	-30.2581	28.8022	0.161309	-8.11515	0.609153	-0.673951	1.1061	-705.217	-93.5209	59.7824	0	0	2.99672	76.6233
0	10.3439	0	0	14.5225	7.11152	-44.2706	-0.148183	-0.166011	0.222299	-20.369	1.35E-15	-11.8695	0	0	0.0439347	4.28896	-6.79234	5.67507	450.139	407.103	604.29	398.084	398.084	398.084	-223.329	209.824	-88.5687	54.554	413.997	388.32	139.473	139.473	139.473	-26.4066	4.59388	-30.2912	30.9761	-0.956386	-7.02181	0.38568	-0.45527	1.31393	-638.416	-74.9063	63.1169	0	0	3.0877	79.0486
0	11.373	0	0	15.9148	7.0365	-44.0157	-0.121375	-0.159462	0.210951	-18.4384	-2.71E-15	-11.2314	0	0	0.0448592	4.86882	-8.82724	5.08976	461.296	408.241	602.616	394.623	394.624	394.624	-216.578	213.211	-93.956	67.4752	412.932	388.111	139.473	139.473	139.473	-27.3248	5.35797	-30.3451	33.5341	-2.41285	-5.73124	0.237777	-0.109827	1.59956	-571.491	-56.3161	65.4311	0	0	3.1825	81.2784
0	12.4073	0	0	17.2523	6.90865	-43.5761	-0.099098	-0.149847	0.195534	-16.6662	-1.35E-15	-10.1637	0	0	0.0436789	5.49144	-10.9805	4.32541	472.436	409.254	601.776	390.975	390.975	390.975	-208.526	217.309	-98.816	81.6836	411.782	386.455	139.473	139.473	139.473	-28.5904	6.08507	-30.4243	36.5404	-4.01204	-4.3974	0.267315	0.275211	1.92294	-522.605	-41.8511	66.3509	0	0	3.30166	83.3072
0	13.43	0	0	18.5185	6.74605	-43.0072	-0.0825257	-0.13807	0.178036	-15.1725	-4.06E-15	-8.73766	0	0	0.0405037	6.09561	-13.2409	3.42141	483.483	410.113	601.843	387.393	387.394	387.393	-199.477	221.812	-102.906	97.0623	410.556	383.418	139.473	139.473	139.473	-30.1931	6.75071	-30.5373	39.9366	-5.62241	-3.14366	0.504146	0.570645	2.22178	-498.57	-37.8904	65.8764	0	0	3.42436	85.1117
0	14.424	0	0	19.7042	6.56784	-42.3713	-0.072228	-0.125212	0.160332	-14.0261	-1.35E-15	-7.06305	0	0	0.0359038	6.62107	-15.5795	2.47114	494.406	410.791	602.89	384.09	384.09	384.09	-189.76	226.407	-106.091	113.506	409.267	379.09	139.473	139.473	139.473	-32.1192	7.33785	-30.6978	43.5686	-7.1565	-2.00204	0.90761	0.699084	2.45166	-496.139	-43.8629	64.4366	0	0	3.51127	86.6484
0	15.3733	0	0	20.8071	6.39135	-41.7282	-0.0685883	-0.112266	0.143503	-13.2672	1.35E-15	-5.26893	0	0	0.0307458	7.01999	-17.9541	1.60896	505.201	411.262	604.984	381.2	381.2	381.2	-179.708	230.797	-108.336	130.924	407.934	373.582	139.473	139.473	139.473	-34.3539	7.83582	-30.9237	47.2428	-8.52748	-0.943234	1.3396	0.670117	2.6101	-495.027	-51.7195	62.4214	0	0	3.43682	87.8597
0	16.2646	0	0	21.8289	6.23047	-41.1303	-0.071541	-0.100114	0.128633	-12.8917	0	-3.49203	0	0	0.0258775	7.26104	-20.3172	0.972642	515.863	411.503	608.174	378.784	378.784	378.784	-169.634	234.731	-109.692	149.248	406.581	367.017	139.473	139.473	139.473	-36.881	8.2387	-31.2348	50.7727	-9.64029	0.0464452	1.66238	0.53484	2.70756	-475.755	-54.1137	59.8697	0	0	3.11107	88.6862
0	17.0884	0	0	22.7743	6.09432	-40.6155	-0.0805038	-0.0896409	0.116594	-12.856	-6.77E-16	-1.87552	0	0	0.021893	7.33126	-22.6224	0.663062	526.345	411.5	612.474	376.852	376.852	376.852	-159.808	238.017	-110.268	168.425	405.238	359.527	139.473	139.473	139.473	-39.6837	8.54403	-31.6508	54.0072	-10.4149	0.926195	1.8245	0.358234	2.74115	-433.24	-47.6553	56.9201	0	0	2.57888	89.08
0	17.8404	0	0	23.6484	5.98655	-40.2021	-0.0946171	-0.0810288	0.107875	-13.1058	1.35E-15	-0.511683	0	0	0.0189873	7.23475	-24.8254	0.723743	536.543	411.259	617.843	375.382	375.382	375.382	-150.446	240.53	-110.211	188.425	403.933	351.249	139.473	139.473	139.473	-42.7444	8.75109	-32.1882	56.8405	-10.8043	1.61469	1.83159	0.20723	2.70996	-369.649	-31.0728	53.325	0	0	1.93893	89.0101
0	18.5205	0	0	24.4551	5.90564	-39.8884	-0.112865	-0.0741378	0.102657	-13.5894	1.35E-15	0.533467	0	0	0.0170411	6.98817	-26.8822	1.13795	546.303	410.8	624.178	374.327	374.327	374.327	-141.695	242.216	-109.679	209.233	402.698	342.322	139.473	139.473	139.473	-46.0443	8.85884	-32.8573	59.2088	-10.7998	2.02333	1.71052	0.121409	2.61895	-289.175	-6.58895	48.6153	0	0	1.2816	88.4611
0	19.1324	0	0	25.1954	5.84588	-39.6548	-0.134431	-0.0683182	0.101057	-14.2791	3.05E-15	1.23112	0	0	0.0157758	6.61641	-28.748	1.83671	555.436	410.156	631.312	373.617	373.617	373.617	-133.636	243.081	-108.812	230.849	401.566	332.888	139.473	139.473	139.473	-49.5648	8.86399	-33.6603	61.0828	-10.4254	2.08716	1.49418	0.0983373	2.46723	-197.384	20.0942	41.6674	0	0	0.684894	87.4271
0	19.6824	0	0	25.8675	5.79853	-39.4685	-0.15863	-0.0626315	0.10259	-15.1557	-4.74E-15	1.57666	0	0	0.0149031	6.15145	-30.3789	2.71329	563.731	409.36	639.02	373.165	373.164	373.164	-126.289	243.182	-107.722	253.282	400.572	323.089	139.473	139.473	139.473	-53.2886	8.75962	-34.5902	62.4624	-9.7248	1.78983	1.19727	0.118151	2.2619	-96.6286	43.7358	30.9565	0	0	0.200718	85.9069
0	20.1786	0	0	26.4681	5.75344	-39.2902	-0.18481	-0.0556987	0.105829	-16.1896	-2.45E-15	1.61107	0	0	0.0141943	5.63228	-31.7347	3.63728	570.979	408.44	647.025	372.872	372.872	372.872	-119.621	242.612	-106.484	276.544	399.757	313.074	139.473	139.473	139.473	-57.2024	8.53543	-35.6292	63.373	-8.74774	1.17884	0.832888	0.166737	2.02942	11.6231	62.8444	14.7947	0	0	-0.13786	83.9015
0	20.6289	0	0	26.9919	5.70091	-39.0813	-0.21238	-0.0462832	0.108628	-17.3395	-3.13E-15	1.40415	0	0	0.0135001	5.10299	-32.7833	4.46769	576.977	407.412	655.017	372.644	372.645	372.644	-113.55	241.491	-105.138	300.642	399.166	303.003	139.473	139.473	139.473	-61.2954	8.18008	-36.747	63.8597	-7.54462	0.365651	0.428865	0.236133	1.79816	124.171	78.5548	-7.68608	0	0	-0.31353	81.4131
0	21.0377	0	0	27.4324	5.63367	-38.812	-0.241474	-0.0330062	0.1085	-18.6063	-2.88E-15	1.10283	0	0	0.0126559	4.6076	-33.5022	5.06845	581.548	406.281	662.675	372.405	372.405	372.405	-107.957	239.956	-103.704	325.564	398.846	293.044	139.473	139.473	139.473	-65.5565	7.68621	-37.8983	63.9764	-6.16817	-0.490281	0.037388	0.323628	1.59094	234.318	93.7719	-36.0148	0	0	-0.323599	78.4442
0	21.4041	0	0	27.7822	5.5486	-38.4684	-0.27228	-0.0152833	0.103153	-19.9975	3.76E-15	0.882491	0	0	0.0113599	4.18249	-33.8786	5.32588	584.552	405.045	669.698	372.09	372.09	372.09	-102.696	238.15	-102.182	351.263	398.842	283.381	139.473	139.473	139.473	-69.9696	7.05702	-39.0237	63.7739	-4.67659	-1.20927	-0.288339	0.432699	1.42096	335.468	112.153	-67.4448	0	0	-0.180039	74.998
0	21.7221	0	0	28.0361	5.44758	-38.0559	-0.305141	0.00746626	0.0902996	-21.5434	-1.17E-15	0.993603	0	0	0.00910776	3.84752	-33.9085	5.16348	585.899	403.711	675.841	371.642	371.642	371.642	-97.6078	236.214	-100.57	377.646	399.19	274.21	139.473	139.473	139.473	-74.5089	6.31215	-40.0546	63.2898	-3.13046	-1.62662	-0.511269	0.574471	1.31351	423.981	138.089	-97.5495	0	0	0.0883757	71.0775
0	21.9817	0	0	28.1934	5.33758	-37.6013	-0.339993	0.0351301	0.0682793	-23.2535	2.45E-15	1.67329	0	0	0.00544794	3.59877	-33.5964	4.55005	585.562	402.3	680.935	371.016	371.016	371.016	-92.5411	234.268	-98.8615	404.557	399.915	265.736	139.473	139.473	139.473	-79.1363	5.49044	-40.9221	62.5486	-1.58469	-1.62949	-0.620914	0.742765	1.29266	498.543	172.002	-120.976	0	0	0.443261	66.6877
0	22.1726	0	0	28.2599	5.22906	-37.1472	-0.375881	0.0670502	0.0365606	-25.0658	1.33E-14	3.09669	0	0	0.000398774	3.4084	-32.956	3.50111	583.586	400.85	684.907	370.204	370.204	370.204	-87.3785	232.405	-97.048	431.77	401.026	258.167	139.473	139.473	139.473	-83.801	4.64598	-41.5672	61.5668	-0.0818043	-1.18207	-0.629632	0.885613	1.36024	558.36	205.48	-133.124	0	0	0.84643	61.8426
0	22.2892	0	0	28.2491	5.1331	-36.741	-0.411175	0.102011	-0.00452869	-26.8382	3.47E-15	5.31912	0	0	-0.00520742	3.23553	-32.0128	2.07539	580.091	399.418	687.77	369.258	369.258	369.258	-82.0597	230.677	-95.1177	458.978	402.515	251.693	139.473	139.473	139.473	-88.4431	3.83696	-41.95	60.3592	1.3469	-0.323398	-0.570922	0.935534	1.49034	603.851	225.824	-131.825	0	0	1.2609	56.5803
0	22.3348	0	0	28.1813	5.0583	-36.4213	-0.443645	0.138629	-0.0542698	-28.3409	-5.75E-15	8.26695	0	0	-0.00988931	3.04339	-30.8073	0.365719	575.289	398.074	689.609	368.308	368.308	368.308	-76.5988	229.102	-93.0565	485.802	404.357	246.473	139.473	139.473	139.473	-92.9993	3.11145	-42.0566	58.9448	2.67247	0.859326	-0.485664	0.853443	1.64303	637.657	222.701	-118.176	0	0	1.65914	50.9818
0	22.3237	0	0	28.0832	5.00879	-36.2082	-0.470723	0.175074	-0.111785	-29.2845	4.91E-15	11.7136	0	0	-0.0121408	2.8133	-29.3965	-1.51405	569.469	396.884	690.548	367.542	367.542	367.542	-71.0839	227.667	-90.8582	511.794	406.513	242.601	139.473	139.473	139.473	-97.4076	2.49702	-41.9002	57.3519	3.862	2.26312	-0.399082	0.646133	1.76946	661.938	191.366	-95.9258	0	0	2.01752	45.1846
0	22.2803	0	0	27.9846	4.98374	-36.0999	-0.48989	0.209685	-0.176259	-29.3825	-1.02E-15	15.3437	0	0	-0.0112817	2.54923	-27.8528	-3.44253	562.986	395.904	690.732	367.153	367.153	367.153	-65.6613	226.341	-88.5386	536.465	408.929	240.09	139.473	139.473	139.473	-101.609	1.99826	-41.5195	55.6228	4.88076	3.79151	-0.326239	0.371315	1.84122	681.74	134.549	-70.1699	0	0	2.31573	39.3786
0	22.2328	0	0	27.9138	4.97822	-36.0761	-0.499349	0.241057	-0.246213	-28.443	1.42E-14	18.7983	0	0	-0.00790683	2.27107	-26.2582	-5.30412	556.229	395.17	690.311	367.286	367.286	367.286	-60.5056	225.095	-86.145	559.306	411.534	238.853	139.473	139.473	139.473	-105.546	1.60266	-40.9712	53.8183	5.70313	5.35735	-0.278941	0.10206	1.85094	703.998	59.5683	-45.908	0	0	2.5366	33.7822
0	22.2069	0	0	27.8915	4.9849	-36.105	-0.498324	0.268051	-0.318699	-26.4226	0	21.7265	0	0	-0.00372793	2.00273	-24.6962	-7.00095	549.585	394.693	689.435	367.998	367.998	367.998	-55.7861	223.915	-83.7546	579.824	414.246	238.691	139.473	139.473	139.473	-109.155	1.28985	-40.3204	52.0176	6.32195	6.87633	-0.25224	-0.119866	1.80184	731.48	-26.9543	-26.6378	0	0	2.65389	28.6087
0	22.2196	0	0	27.9251	4.99517	-36.1494	-0.487238	0.289683	-0.388911	-23.4459	5.41E-15	23.8334	0	0	-0.000894185	1.76262	-23.2437	-8.45683	543.416	394.458	688.245	369.25	369.25	369.25	-51.6436	222.819	-81.4576	597.579	416.967	239.315	139.473	139.473	139.473	-112.37	1.03841	-39.6288	50.3097	6.74943	8.2652	-0.229092	-0.289663	1.69716	761.152	-119.226	-13.8073	0	0	2.63023	24.0394
0	22.2757	0	0	28.0051	4.99943	-36.1678	-0.467693	0.305909	-0.451282	-19.7886	-6.77E-15	24.9919	0	0	-0.00109038	1.55911	-21.9646	-9.61285	538.035	394.424	686.87	370.923	370.923	370.923	-48.1821	221.858	-79.3342	612.21	419.596	240.366	139.473	139.473	139.473	-115.116	0.827713	-38.945	48.7759	7.00802	9.44669	-0.195572	-0.409682	1.55549	788.282	-208.853	-7.01975	0	0	2.44039	20.2125
0	22.3681	0	0	28.105	4.98756	-36.1165	-0.441953	0.316725	-0.50065	-15.8158	2.71E-15	25.2215	0	0	-0.00477049	1.38903	-20.9062	-10.4207	533.702	394.53	685.423	372.851	372.851	372.851	-45.471	221.112	-77.4349	623.463	422.038	241.463	139.473	139.473	139.473	-117.321	0.637258	-38.2974	47.4735	7.11686	10.3516	-0.158134	-0.479703	1.40486	810.715	-286.053	-4.48935	0	0	2.09735	17.2235
0	22.479	0	0	28.1861	4.95038	-35.9553	-0.41253	0.321939	-0.533397	-11.932	1.35E-15	24.6811	0	0	-0.0109588	1.23857	-20.0982	-10.8407	530.606	394.699	683.994	374.856	374.856	374.856	-43.5498	220.674	-75.7748	631.187	424.216	242.24	139.473	139.473	139.473	-118.914	0.447712	-37.694	46.429	7.08395	10.9185	-0.141324	-0.500813	1.27016	830.117	-342.428	-3.87667	0	0	1.65171	15.1306
0	22.5829	0	0	28.2056	4.88234	-35.6586	-0.381547	0.320215	-0.547101	-8.5255	-1.35E-15	23.5638	0	0	-0.0177355	1.08703	-19.5533	-10.847	528.849	394.857	682.646	376.781	376.781	376.781	-42.4295	220.637	-74.341	635.34	426.078	242.394	139.473	139.473	139.473	-119.839	0.24531	-37.128	45.6417	6.90877	11.0961	-0.16721	-0.476356	1.16507	846.73	-372.088	-3.0162	0	0	1.16629	13.9574
0	22.6501	0	0	28.1267	4.78381	-35.2249	-0.351192	0.309744	-0.540777	-5.99465	0	22.0628	0	0	-0.0231787	0.912199	-19.2676	-10.4338	528.436	394.95	681.406	378.501	378.501	378.501	-42.09	221.073	-73.1092	635.97	427.597	241.702	139.473	139.473	139.473	-120.057	0.0275911	-36.5855	45.0926	6.59174	10.8504	-0.240919	-0.410988	1.0909	857.304	-371.68	-0.496582	0	0	0.705824	13.6934
0	22.6523	0	0	27.9273	4.66192	-34.6817	-0.323978	0.288858	-0.514004	-4.75148	1.35E-15	20.3185	0	0	-0.0262406	0.696009	-19.2216	-9.62086	529.273	394.96	680.268	379.922	379.922	379.922	-42.476	222.016	-72.0591	633.208	428.767	240.053	139.473	139.473	139.473	-119.557	-0.192901	-36.0543	44.7519	6.14361	10.1739	-0.337077	-0.313817	1.04434	851.795	-340.962	4.16522	0	0	0.326846	14.2917
0	22.5694	0	0	27.6062	4.529	-34.0811	-0.303154	0.257045	-0.467415	-5.20401	5.41E-15	18.4112	0	0	-0.0270356	0.429163	-19.3822	-8.45074	531.179	394.915	679.196	380.969	380.969	380.969	-43.4964	223.456	-71.1832	627.263	429.6	237.447	139.473	139.473	139.473	-118.365	-0.390539	-35.529	44.5821	5.5899	9.09495	-0.416608	-0.200964	1.02148	818.005	-284.457	10.5517	0	0	0.0703039	15.6675
0	22.4007	0	0	27.1892	4.39958	-33.4879	-0.291396	0.215623	-0.40263	-7.57779	-1.35E-15	16.3711	0	0	-0.0262004	0.113878	-19.7056	-6.9847	533.914	394.879	678.135	381.571	381.571	381.571	-45.0278	225.329	-70.4877	618.407	430.121	234.011	139.473	139.473	139.473	-116.552	-0.534064	-35.0124	44.539	4.96857	7.68083	-0.457437	-0.089112	1.03235	749.562	-210.977	17.4363	0	0	-0.0527701	17.7012
0	22.1736	0	0	26.7339	4.28743	-32.967	-0.289777	0.167916	-0.323507	-11.7454	-2.03E-15	14.2077	0	0	-0.0236329	-0.236204	-20.1432	-5.30044	537.203	394.934	677.023	381.667	381.667	381.667	-46.9185	227.523	-69.9883	606.979	430.366	229.984	139.473	139.473	139.473	-114.245	-0.596183	-34.515	44.5783	4.32385	6.03062	-0.468713	0.00987845	1.0854	651.945	-132.814	23.224	0	0	-0.0711717	20.2465
0	21.9488	0	0	26.3309	4.20392	-32.575	-0.295847	0.118866	-0.236248	-17.0552	1.35E-15	11.953	0	0	-0.017679	-0.599292	-20.648	-3.49368	540.751	395.16	675.806	381.215	381.215	381.215	-48.9931	229.875	-69.704	593.375	430.381	225.695	139.473	139.473	139.473	-111.625	-0.560503	-34.0533	44.6641	3.69956	4.26141	-0.483114	0.0897318	1.18131	542.28	-62.8186	26.5215	0	0	-0.0404505	23.1432
0	21.8103	0	0	26.0924	4.15743	-32.3553	-0.303088	0.073676	-0.150123	-22.3678	1.02E-14	9.67139	0	0	-0.00616371	-0.950792	-21.1785	-1.67806	544.256	395.613	674.433	380.209	380.209	380.209	-51.0635	232.202	-69.6532	578.035	430.228	221.515	139.473	139.473	139.473	-108.909	-0.423399	-33.6474	44.776	3.13224	2.49172	-0.536168	0.149069	1.30449	444.526	-11.2537	26.8039	0	0	-0.0125068	26.2313
0	21.8413	0	0	26.1245	4.15358	-32.3371	-0.301886	0.0363872	-0.0752345	-26.3041	6.77E-16	7.45183	0	0	0.0108805	-1.26861	-21.6987	0.0223596	547.413	396.302	672.854	378.693	378.693	378.693	-52.9508	234.323	-69.8536	561.419	429.973	217.774	139.473	139.473	139.473	-106.309	-0.189931	-33.3184	44.9072	2.6447	0.826868	-0.640699	0.192551	1.42577	378.627	18.2832	24.4846	0	0	-0.0123921	29.363
0	22.0937	0	0	26.4955	4.19498	-32.5329	-0.286497	0.00887404	-0.0187636	-27.9501	-4.06E-15	5.38054	0	0	0.0295441	-1.53721	-22.174	1.48956	549.919	397.202	671.005	376.756	376.756	376.756	-54.514	236.107	-70.3203	543.962	429.68	214.692	139.473	139.473	139.473	-103.986	0.132629	-33.0837	45.0556	2.24566	-0.648131	-0.795822	0.227858	1.52204	355.777	29.6355	20.3742	0	0	-0.0400493	32.4095
0	22.5753	0	0	27.2201	4.28064	-32.9352	-0.258737	-0.00865276	0.0179499	-27.2555	-1.35E-15	3.56195	0	0	0.0441791	-1.74887	-22.5673	2.62799	551.485	398.259	668.807	374.522	374.522	374.522	-55.6623	237.484	-71.0599	526.03	429.398	212.339	139.473	139.473	139.473	-102.032	0.539453	-32.9509	45.2159	1.9376	-1.86566	-0.982164	0.268518	1.5967	372.811	32.8688	14.9169	0	0	-0.0825576	35.2629
0	23.2559	0	0	28.2671	4.40582	-33.5166	-0.224154	-0.0171292	0.037689	-24.7619	-3.21E-15	2.09924	0	0	0.051096	-1.90365	-22.8386	3.3756	551.844	399.412	666.174	372.127	372.127	372.127	-56.3505	238.445	-72.0618	507.899	429.158	210.655	139.473	139.473	139.473	-100.469	1.02885	-32.9155	45.38	1.72919	-2.77423	-1.16604	0.317845	1.67173	414.449	36.785	8.31791	0	0	-0.127067	37.835
0	24.0801	0	0	29.5729	4.56312	-34.2361	-0.18984	-0.0189567	0.0450762	-21.3457	-6.94E-15	1.00608	0	0	0.0503666	-2.00845	-22.9493	3.70798	550.773	400.615	663.035	369.704	369.704	369.704	-56.5753	239.028	-73.2991	489.744	428.981	209.497	139.473	139.473	139.473	-99.2695	1.60039	-32.9627	45.5445	1.64653	-3.3436	-1.30292	0.356532	1.77148	458.602	43.4983	1.0646	0	0	-0.167557	40.0583
0	24.982	0	0	31.0563	4.74406	-35.0486	-0.162582	-0.0179385	0.0451565	-17.9395	4.02E-15	0.161067	0	0	0.0448142	-2.07455	-22.8695	3.63815	548.118	401.836	659.362	367.373	367.373	367.372	-56.3705	239.3	-74.7333	471.657	428.875	208.692	139.473	139.473	139.473	-98.3712	2.25202	-33.0722	45.7178	1.73689	-3.56945	-1.33024	0.34036	1.89656	478.868	47.1923	-5.79493	0	0	-0.200126	41.8886
0	25.9013	0	0	32.637	4.93953	-35.9081	-0.144801	-0.0175925	0.042491	-15.1104	-1.95E-15	-0.595851	0	0	0.0374927	-2.11378	-22.5833	3.21646	543.823	403.059	655.189	365.229	365.229	365.229	-55.7973	239.333	-76.3162	453.675	428.843	208.086	139.473	139.473	139.473	-97.7019	2.97653	-33.2224	45.9166	2.05551	-3.47313	-1.18502	0.226184	2.02824	452.062	39.1044	-10.9329	0	0	-0.206575	43.3093
0	26.7945	0	0	34.2446	5.13907	-36.7664	-0.13551	-0.0201659	0.0401757	-13.0603	-2.42E-15	-1.39	0	0	0.0304281	-2.13546	-22.0918	2.53214	537.965	404.27	650.621	363.336	363.336	363.336	-54.9411	239.2	-77.9865	435.809	428.88	207.572	139.473	139.473	139.473	-97.1937	3.75605	-33.3929	46.1494	2.63572	-3.10136	-0.840164	0.00859674	2.14137	368.037	14.3714	-13.1601	0	0	-0.151771	44.3328
0	27.638	0	0	35.821	5.32984	-37.5691	-0.132472	-0.0259728	0.0389692	-11.7515	3.60E-16	-2.24523	0	0	0.0246226	-2.1471	-21.411	1.71104	530.757	405.44	645.827	361.718	361.718	361.718	-53.9142	238.966	-79.663	418.062	428.974	207.091	139.473	139.473	139.473	-96.7938	4.55602	-33.5661	46.3978	3.45404	-2.53309	-0.341125	-0.261071	2.24003	238.922	-23.6303	-11.9269	0	0	-0.0259104	44.9992
0	28.4267	0	0	37.3177	5.49692	-38.258	-0.133692	-0.0333917	0.0382529	-11.0226	-3.13E-15	-3.06351	0	0	0.0204425	-2.15794	-20.5686	0.901089	522.516	406.515	641.018	360.37	360.37	360.371	-52.855	238.687	-81.2437	400.444	429.109	206.625	139.473	139.473	139.473	-96.4675	5.32373	-33.7285	46.6116	4.41009	-1.89009	0.18968	-0.500622	2.36029	98.7534	-64.8584	-8.0011	0	0	0.109812	45.3699
0	29.1646	0	0	38.6922	5.62604	-38.7814	-0.138858	-0.0399373	0.0367819	-10.744	1.88E-15	-3.68937	0	0	0.0179006	-2.18119	-19.5972	0.242538	513.587	407.425	636.412	359.306	359.306	359.306	-51.9157	238.419	-82.6189	382.961	429.269	206.185	139.473	139.473	139.473	-96.1944	5.99553	-33.8704	46.7209	5.33715	-1.33274	0.611254	-0.651496	2.53778	-11.6366	-99.6191	-3.10286	0	0	0.161723	45.5149
0	29.8561	0	0	39.9079	5.70751	-39.1076	-0.148237	-0.0437617	0.0339409	-10.7996	-1.18E-15	-4.01279	0	0	0.0164758	-2.23159	-18.5278	-0.16476	504.26	408.098	632.192	358.592	358.592	358.592	-51.2366	238.206	-83.6942	365.615	429.44	205.803	139.473	139.473	139.473	-95.9612	6.51182	-33.9862	46.6581	6.0486	-1.02683	0.841785	-0.689435	2.75555	-65.1805	-119.946	0.994795	0	0	0.0982335	45.4976
0	30.4987	0	0	40.9364	5.7391	-39.2333	-0.161835	-0.0448884	0.0299994	-11.0792	-4.02E-15	-4.05652	0	0	0.015309	-2.32211	-17.3817	-0.278764	494.713	408.484	628.485	358.331	358.331	358.331	-50.92	238.086	-84.4136	348.389	429.616	205.523	139.473	139.473	139.473	-95.7531	6.83283	-34.0733	46.3719	6.41296	-1.09081	0.913288	-0.630007	2.93317	-63.8039	-122.812	3.65802	0	0	-0.00972371	45.3597
0	31.0808	0	0	41.7577	5.72569	-39.18	-0.178883	-0.0451233	0.0263102	-11.4689	1.16E-15	-3.96998	0	0	0.0136699	-2.46165	-16.1636	-0.104581	485.005	408.567	625.363	358.577	358.577	358.577	-51.0202	238.084	-84.7686	331.257	429.792	205.403	139.473	139.473	139.473	-95.5481	6.94617	-34.1313	45.8254	6.41892	-1.55215	0.934832	-0.544261	2.97683	-33.9235	-114.984	5.42125	0	0	-0.0713117	45.1141
0	31.5849	0	0	42.3588	5.6757	-38.9806	-0.19804	-0.0460399	0.0239825	-11.8611	4.12E-15	-3.88788	0	0	0.011249	-2.648	-14.8593	0.33378	475.126	408.365	622.856	359.259	359.259	359.259	-51.554	238.213	-84.7874	314.192	429.965	205.508	139.473	139.473	139.473	-95.3169	6.86184	-34.1616	44.9842	6.16864	-2.34074	0.972767	-0.517004	2.87581	0.977181	-108.838	7.09599	0	0	-0.0617558	44.7479
0	31.9925	0	0	42.7305	5.59756	-38.6666	-0.218317	-0.0473534	0.0227963	-12.2049	-1.10E-15	-3.81368	0	0	0.00802928	-2.85949	-13.441	1.00807	465.044	407.927	620.956	360.203	360.203	360.203	-52.5198	238.481	-84.518	297.174	430.133	205.913	139.473	139.473	139.473	-95.0243	6.60288	-34.1665	43.8095	5.79835	-3.32136	0.983949	-0.54242	2.72883	39.0578	-106.745	8.94203	0	0	0.0219711	44.2338
0	32.2835	0	0	42.8662	5.49944	-38.2682	-0.238628	-0.0476788	0.0219863	-12.4669	4.65E-15	-3.67283	0	0	0.00400661	-3.05874	-11.8817	1.87066	454.718	407.309	619.634	361.235	361.235	361.235	-53.9033	238.889	-84.0216	280.19	430.287	206.694	139.473	139.473	139.473	-94.6304	6.20195	-34.1487	42.2755	5.40399	-4.34127	0.889022	-0.56941	2.63317	87.296	-105.823	10.7681	0	0	0.202149	43.5446
0	32.4339	0	0	42.7625	5.39073	-37.8217	-0.25756	-0.045841	0.0212488	-12.6179	-3.66E-15	-3.40643	0	0	-0.000803883	-3.20609	-10.1694	2.83098	444.097	406.566	618.855	362.26	362.26	362.26	-55.6741	239.437	-83.3735	263.233	430.423	207.925	139.473	139.473	139.473	-94.0913	5.7023	-34.1112	40.401	5.03088	-5.26445	0.64105	-0.561899	2.63317	148.714	-102.969	12.0503	0	0	0.491104	42.6677
0	32.4147	0	0	42.4184	5.2833	-37.3749	-0.273602	-0.0416822	0.0208901	-12.6471	-3.94E-15	-3.02639	0	0	-0.00624227	-3.27303	-8.31769	3.74666	433.115	405.737	618.595	363.283	363.283	363.283	-57.7831	240.121	-82.6639	246.298	430.537	209.671	139.473	139.473	139.473	-93.3608	5.15747	-34.0562	38.2704	4.69436	-5.99455	0.272421	-0.50807	2.72608	214.619	-94.5598	12.2694	0	0	0.836476	41.615
0	32.1931	0	0	41.8346	5.19083	-36.9859	-0.28473	-0.0370934	0.0230509	-12.5156	-6.83E-15	-2.67702	0	0	-0.0118729	-3.2516	-6.36502	4.44379	421.711	404.84	618.862	364.372	364.372	364.372	-60.1709	240.939	-81.9896	229.386	430.632	211.981	139.473	139.473	139.473	-92.3933	4.62564	-33.9846	36.0188	4.39598	-6.49105	-0.0515309	-0.424196	2.84711	250.537	-78.8485	10.9671	0	0	1.04464	40.4259
0	31.7407	0	0	41.0106	5.12511	-36.707	-0.288955	-0.0352518	0.0308298	-12.1588	-2.62E-15	-2.56321	0	0	-0.0170931	-3.1553	-4.36287	4.77363	409.889	403.883	619.693	365.591	365.591	365.591	-62.7927	241.893	-81.4282	212.515	430.718	214.885	139.473	139.473	139.473	-91.1512	4.1541	-33.8951	33.7771	4.12768	-6.76489	-0.108167	-0.34652	2.91022	210.544	-58.8617	7.99117	0	0	0.880984	39.1574
0	31.0437	0	0	39.9422	5.09052	-36.5594	-0.285365	-0.0382236	0.0457458	-11.5251	-1.41E-15	-2.77466	0	0	-0.0213789	-3.00905	-2.35757	4.68019	397.778	402.889	621.136	366.947	366.947	366.947	-65.6526	242.986	-81.0053	195.74	430.811	218.393	139.473	139.473	139.473	-89.6117	3.76066	-33.7837	31.6107	3.86647	-6.84407	0.18903	-0.278434	2.87166	78.8535	-36.1928	3.86896	0	0	0.306904	37.8669
0	30.1063	0	0	38.6216	5.0817	-36.5216	-0.275199	-0.0451066	0.0650252	-10.6447	4.81E-15	-3.16734	0	0	-0.0244122	-2.83689	-0.380115	4.22431	385.651	401.902	623.214	368.387	368.387	368.387	-68.817	244.219	-80.6811	179.162	430.931	222.485	139.473	139.473	139.473	-87.769	3.42851	-33.6459	29.5043	3.57538	-6.73894	0.662771	-0.1855	2.765	-100.936	-9.64576	0.0805004	0	0	-0.444278	36.6001
0	28.9428	0	0	37.0396	5.08713	-36.5449	-0.260352	-0.0542419	0.0846917	-9.55823	-2.37E-15	-3.54781	0	0	-0.0258687	-2.65676	1.54789	3.53921	373.844	400.983	625.909	369.844	369.844	369.844	-72.3915	245.588	-80.377	162.912	431.094	227.113	139.473	139.473	139.473	-85.6279	3.12258	-33.4783	27.4099	3.21615	-6.45129	1.10749	-0.0470839	2.6279	-279.964	19.6435	-1.93444	0	0	-1.16529	35.3929
0	27.5659	0	0	35.1873	5.09443	-36.5761	-0.242764	-0.0643261	0.101516	-8.32317	-3.05E-15	-3.78536	0	0	-0.0255772	-2.48118	3.40472	2.77109	362.68	400.194	629.158	371.268	371.268	371.268	-76.4919	247.072	-80.0123	147.128	431.311	232.198	139.473	139.473	139.473	-83.1954	2.80984	-33.2818	25.2994	2.76583	-6.00451	1.42706	0.113007	2.46962	-434.39	46.0849	-1.48543	0	0	-1.77045	34.279
0	25.9815	0	0	33.0585	5.09389	-36.5738	-0.224594	-0.0740009	0.113466	-7.06965	-2.45E-15	-3.80147	0	0	-0.0239062	-2.31711	5.16437	2.04327	352.42	399.589	632.859	372.634	372.634	372.634	-81.2311	248.628	-79.5301	131.937	431.58	237.633	139.473	139.473	139.473	-80.4758	2.47096	-33.0628	23.1867	2.22591	-5.45559	1.61034	0.251533	2.28435	-558.617	64.2927	1.19846	0	0	-2.22434	33.2927
0	24.1893	0	0	30.6522	5.07992	-36.514	-0.208216	-0.081628	0.119382	-6.01911	1.78E-15	-3.55221	0	0	-0.0219918	-2.16443	6.79717	1.44231	343.255	399.209	636.878	373.938	373.938	373.938	-86.7183	250.187	-78.9069	117.436	431.887	243.298	139.473	139.473	139.473	-77.4697	2.10315	-32.8336	21.1232	1.62408	-4.88389	1.69015	0.327053	2.06852	-654.798	70.71	5.26866	0	0	-2.50217	32.4694
0	22.1874	0	0	27.9767	5.05085	-36.3893	-0.19611	-0.0850705	0.118376	-5.46715	4.06E-15	-2.99779	0	0	-0.0217649	-2.01405	8.27237	1.01724	335.318	399.082	641.048	375.192	375.192	375.192	-93.0613	251.653	-78.1496	103.689	432.21	249.074	139.473	139.473	139.473	-74.1771	1.71775	-32.6101	19.1802	1.0033	-4.37168	1.7077	0.312928	1.82928	-725.329	63.4917	9.59714	0	0	-2.58187	31.8443
0	19.9812	0	0	25.0547	5.00809	-36.2052	-0.190635	-0.0817227	0.109397	-5.73899	2.54E-15	-2.0782	0	0	-0.0257029	-1.84804	9.56067	0.784328	328.694	399.219	645.181	376.432	376.432	376.432	-100.362	252.896	-77.2845	90.7213	432.526	254.867	139.473	139.473	139.473	-70.6027	1.3357	-32.4074	17.4286	0.402629	-3.98963	1.68535	0.238283	1.58623	-767.769	48.2304	12.9868	0	0	-2.43879	31.4526
0	17.5916	0	0	21.9298	4.95541	-35.9772	-0.192953	-0.0701987	0.0921219	-7.07288	1.78E-15	-0.799637	0	0	-0.035752	-1.64677	10.636	0.733282	323.434	399.612	649.076	377.713	377.713	377.713	-108.697	253.764	-76.3422	78.5187	432.818	260.622	139.473	139.473	139.473	-66.7639	0.982703	-32.2339	15.9272	-0.149125	-3.78804	1.65381	0.163677	1.35955	-784.416	33.851	14.6363	0	0	-2.10069	31.3298
0	15.0642	0	0	18.6724	4.89824	-35.7281	-0.20275	-0.0509019	0.0676126	-9.54809	-2.20E-15	0.752372	0	0	-0.0521462	-1.39954	11.4775	0.839186	319.575	400.241	652.541	379.088	379.088	379.088	-118.096	254.088	-75.3415	67.0419	433.078	266.349	139.473	139.473	139.473	-62.6998	0.682627	-32.0876	14.7161	-0.631364	-3.79025	1.6387	0.143314	1.16059	-780.846	28.3266	14.172	0	0	-1.63458	31.5116
0	12.4739	0	0	15.3826	4.84276	-35.4849	-0.218201	-0.0263235	0.0384497	-13.0313	-1.78E-15	2.40994	0	0	-0.0724148	-1.11141	12.0713	1.07535	317.147	401.071	655.407	380.595	380.595	380.595	-128.509	253.702	-74.2729	56.2452	433.309	272.118	139.473	139.473	139.473	-58.4784	0.450644	-31.955	13.8145	-1.02698	-3.99026	1.63208	0.166241	0.989895	-759.881	29.843	11.7674	0	0	-1.1186	32.0324
0	9.92391	0	0	12.1872	4.79558	-35.2769	-0.236823	-0.000565666	0.00836751	-17.2009	5.24E-15	3.95381	0	0	-0.0915411	-0.799089	12.4105	1.41678	316.174	402.059	657.533	382.251	382.251	382.251	-139.78	252.477	-73.0904	46.1005	433.525	278.053	139.473	139.473	139.473	-54.1983	0.288214	-31.8134	13.2248	-1.32431	-4.36162	1.60097	0.179946	0.841645	-721.724	30.4749	8.12825	0	0	-0.621651	32.923
0	7.53596	0	0	9.22844	4.76396	-35.1369	-0.255902	0.0214013	-0.0181113	-21.5801	-7.11E-15	5.13828	0	0	-0.103256	-0.480372	12.4946	1.83422	316.651	403.165	658.801	384.071	384.071	384.071	-151.632	250.354	-71.7164	36.618	433.745	284.3	139.473	139.473	139.473	-49.9827	0.181988	-31.6379	12.9367	-1.5259	-4.87612	1.52832	0.151669	0.713921	-671.023	25.016	4.4686	0	0	-0.19479	34.2066
0	5.43422	0	0	6.64709	4.75578	-35.1006	-0.273214	0.0342991	-0.0358357	-25.6408	-2.03E-15	5.6934	0	0	-0.102538	-0.166623	12.3293	2.29295	318.538	404.353	659.125	386.072	386.072	386.072	-163.677	247.382	-70.0624	27.8571	433.986	290.99	139.473	139.473	139.473	-45.9634	0.107844	-31.4091	12.9299	-1.64835	-5.50986	1.48598	0.0971845	0.600166	-632.82	14.8875	2.44332	0	0	0.144237	35.8944
0	3.72643	0	0	4.56187	4.77806	-35.1994	-0.287642	0.0350139	-0.0420468	-28.9409	2.71E-15	5.46821	0	0	-0.0881602	0.138433	11.9295	2.7691	321.775	405.604	658.45	388.262	388.262	388.262	-175.469	243.722	-68.0732	19.9269	434.255	298.208	139.473	139.473	139.473	-42.26	0.0410567	-31.1199	13.1732	-1.70865	-6.22444	1.49149	0.0359913	0.500952	-617.196	1.76307	3.47977	0	0	0.423443	37.9792
0	2.4859	0	0	3.0523	4.83608	-35.4556	-0.298962	0.0227287	-0.0362491	-31.2105	6.77E-15	4.4322	0	0	-0.0632955	0.436748	11.3196	3.25531	326.285	406.909	656.761	390.628	390.628	390.628	-186.562	239.625	-65.784	12.9714	434.543	305.959	139.473	139.473	139.473	-38.9593	-0.0310515	-30.7777	13.6277	-1.7144	-6.96196	1.5091	-0.0258532	0.423326	-619.309	-14.4927	8.42966	0	0	0.667322	40.4329
0	1.74025	0	0	2.14798	4.93315	-35.8804	-0.307644	-0.000758752	-0.0197066	-32.4094	6.77E-15	2.71107	0	0	-0.0340824	0.733474	10.5287	3.74989	331.974	408.278	654.088	393.134	393.134	393.134	-196.579	235.385	-63.3607	7.15099	434.82	314.17	139.473	139.473	139.473	-36.1035	-0.101483	-30.4004	14.2492	-1.66889	-7.66342	1.47287	-0.0892503	0.378721	-624.851	-33.5663	17.2065	0	0	0.872104	43.2068
0	1.46989	0	0	1.82801	5.07028	-36.4727	-0.313952	-0.0324167	0.00662334	-32.6746	-1.35E-15	0.507427	0	0	-0.00684451	1.03496	9.58622	4.2409	338.713	409.73	650.509	395.731	395.731	395.731	-205.254	231.276	-61.099	2.62572	435.033	322.695	139.473	139.473	139.473	-33.692	-0.144251	-30.0102	14.9919	-1.58384	-8.29157	1.3975	-0.150216	0.366434	-636.895	-53.3979	29.0713	0	0	1.04135	46.2363
0	1.61665	0	0	2.03013	5.24469	-37.213	-0.317683	-0.0676521	0.0407667	-32.2548	-1.35E-15	-1.87342	0	0	0.014301	1.34805	8.51881	4.70863	346.354	411.285	646.148	398.343	398.343	398.343	-212.455	227.51	-59.3886	-0.45413	435.119	331.328	139.473	139.473	139.473	-31.6912	-0.120646	-29.6299	15.8126	-1.48239	-8.82651	1.32008	-0.208844	0.379115	-661.305	-72.0873	42.65	0	0	1.18883	49.4468
0	2.09867	0	0	2.66587	5.44904	-38.0619	-0.318094	-0.101349	0.0793293	-31.4228	1.08E-14	-4.10554	0	0	0.0283269	1.68032	7.34989	5.13547	354.752	412.962	641.163	400.868	400.868	400.868	-218.167	224.196	-58.6451	-1.95499	435.013	339.831	139.473	139.473	139.473	-30.0502	0.0108605	-29.2826	16.6769	-1.39057	-9.2468	1.23227	-0.268002	0.415808	-691.375	-88.4512	56.2633	0	0	1.31744	52.7597
0	2.82667	0	0	3.63657	5.67263	-38.9683	-0.314237	-0.129351	0.118114	-30.4074	9.47E-15	-5.95491	0	0	0.0364743	2.0396	6.09704	5.5048	363.777	414.77	635.745	403.171	403.171	403.172	-222.455	221.354	-59.2186	-1.76671	434.674	347.951	139.473	139.473	139.473	-28.7176	0.283334	-28.9915	17.5713	-1.32634	-9.52126	1.10315	-0.320482	0.483575	-713.775	-99.7025	68.1183	0	0	1.42664	56.0991
0	3.7178	0	0	4.84704	5.90318	-39.8788	-0.305286	-0.149461	0.153481	-29.3491	-8.12E-15	-7.34383	0	0	0.0407671	2.43239	4.76954	5.79371	373.306	416.7	630.105	405.098	405.098	405.098	-225.401	218.949	-61.3114	0.191733	434.081	355.447	139.473	139.473	139.473	-27.6538	0.713311	-28.7779	18.5107	-1.29705	-9.61777	0.929878	-0.345008	0.589925	-721.766	-101.218	76.69	0	0	1.52916	59.3982
0	4.70568	0	0	6.21622	6.1281	-40.744	-0.290904	-0.161198	0.183339	-28.2918	-1.08E-14	-8.31195	0	0	0.0430278	2.86194	3.36779	5.97284	383.23	418.733	624.472	406.49	406.49	406.49	-227.045	216.966	-64.9398	3.96844	433.244	362.103	139.473	139.473	139.473	-26.8396	1.2993	-28.6561	19.5354	-1.31225	-9.51896	0.762427	-0.343927	0.730686	-722.374	-93.616	80.9829	0	0	1.65563	62.6033
0	5.74552	0	0	7.68364	6.3344	-41.5178	-0.271135	-0.165975	0.206938	-27.1805	0	-9.0014	0	0	0.0443725	3.33118	1.88614	6.02039	393.469	420.835	619.069	407.21	407.21	407.21	-227.349	215.445	-69.95	9.57731	432.195	367.739	139.473	139.473	139.473	-26.2765	2.02606	-28.6323	20.6884	-1.41716	-9.2279	0.687369	-0.366384	0.880576	-733.516	-88.7501	81.2258	0	0	1.85697	65.6739
0	6.81367	0	0	9.20895	6.50784	-42.1541	-0.246564	-0.165535	0.223134	-25.9129	-2.71E-15	-9.52885	0	0	0.0453523	3.84959	0.317836	5.94262	403.991	422.974	614.096	407.173	407.173	407.173	-226.224	214.485	-76.0588	16.998	430.983	372.206	139.473	139.473	139.473	-25.9823	2.8702	-28.705	21.9923	-1.72303	-8.74951	0.713009	-0.401045	1.02797	-755.701	-90.7967	78.4109	0	0	2.15089	68.581
0	7.90064	0	0	10.7642	6.63445	-42.6105	-0.218492	-0.160911	0.230159	-24.4086	-5.41E-15	-9.90393	0	0	0.0460773	4.42899	-1.34311	5.77354	414.806	425.119	609.716	406.346	406.346	406.346	-223.579	214.208	-82.8804	26.1762	429.66	375.393	139.473	139.473	139.473	-25.9823	3.8021	-28.8661	23.461	-2.37268	-8.07156	0.730464	-0.342712	1.18551	-762.54	-87.0734	73.5395	0	0	2.50617	71.3048
0	9.00065	0	0	12.3237	6.70506	-42.8622	-0.18901	-0.152297	0.226617	-22.67	-1.35E-15	-10.0278	0	0	0.0462679	5.06482	-3.10516	5.54335	425.918	427.236	606.077	404.728	404.728	404.728	-219.388	214.713	-89.9529	37.0252	428.274	377.233	139.473	139.473	139.473	-26.3001	4.78495	-29.1009	25.1521	-3.42778	-7.17517	0.588995	-0.0697549	1.36846	-718.244	-57.0642	67.1405	0	0	2.85958	73.8332
0	10.1034	0	0	13.8592	6.72029	-42.9162	-0.160557	-0.140681	0.213442	-20.7873	1.35E-15	-9.83305	0	0	0.0454717	5.71788	-4.98356	5.23697	437.262	429.281	603.324	402.316	402.316	402.316	-213.724	216.042	-96.7982	49.4294	426.863	377.709	139.473	139.473	139.473	-26.9522	5.77677	-29.3894	27.207	-4.75063	-6.07929	0.259947	0.40016	1.56993	-615.858	0.769517	60.0413	0	0	3.08582	76.161
0	11.1925	0	0	15.3426	6.69037	-42.81	-0.134983	-0.129141	0.19564	-18.8807	5.41E-15	-9.41046	0	0	0.0435493	6.32174	-6.99751	4.78668	448.688	431.197	601.587	399.107	399.107	399.107	-206.746	218.16	-103.015	63.2542	425.451	376.851	139.473	139.473	139.473	-27.9445	6.73786	-29.7101	29.8034	-6.02627	-4.88155	-0.0373262	0.745424	1.76905	-506.664	38.6381	54.0344	0	0	3.11617	78.2859
0	12.2523	0	0	16.7517	6.6269	-42.5835	-0.113591	-0.120771	0.178648	-17.0854	6.77E-15	-8.90267	0	0	0.0409061	6.83213	-9.1556	4.12889	460.026	432.931	600.925	395.219	395.219	395.219	-198.677	220.933	-108.343	78.3634	424.048	374.716	139.473	139.473	139.473	-29.2718	7.63898	-30.0472	33.014	-7.01911	-3.73049	-0.00161384	0.628297	1.97182	-458.275	6.09681	50.8781	0	0	3.20227	80.2046
0	13.2756	0	0	18.0736	6.5349	-42.2522	-0.0978626	-0.11442	0.161991	-15.5685	2.71E-15	-8.22904	0	0	0.038027	7.26909	-11.4411	3.28272	471.19	434.449	601.296	391.014	391.014	391.014	-189.783	224.146	-112.655	94.6364	422.654	371.371	139.473	139.473	139.473	-30.9211	8.46134	-30.3959	36.7182	-7.8139	-2.72632	0.366713	0.263944	2.19632	-465.245	-58.6211	50.2645	0	0	3.4698	81.9069
0	14.2609	0	0	19.3026	6.4168	-41.8217	-0.089141	-0.106816	0.142593	-14.474	-2.71E-15	-7.21614	0	0	0.0349628	7.67953	-13.8159	2.36108	482.198	435.737	602.621	386.979	386.979	386.979	-180.356	227.554	-115.899	111.974	421.264	366.893	139.473	139.473	139.473	-32.8763	9.19025	-30.761	40.675	-8.67348	-1.85902	0.863289	0.0890946	2.43895	-479.95	-86.8849	50.2096	0	0	3.65903	83.3714
0	15.2041	0	0	20.4382	6.28128	-41.3203	-0.0873727	-0.0976917	0.121296	-13.8204	6.77E-16	-5.91634	0	0	0.0315466	8.06984	-16.2334	1.51992	493.105	436.771	604.884	383.476	383.476	383.476	-170.676	230.927	-118.086	130.292	419.873	361.39	139.473	139.473	139.473	-35.1208	9.81348	-31.1512	44.6429	-9.72191	-1.04817	1.33917	0.140957	2.65677	-479.289	-77.9026	49.9156	0	0	3.58633	84.5592
0	16.0956	0	0	21.4845	6.14344	-40.8022	-0.0913461	-0.0888369	0.101528	-13.5256	-6.77E-16	-4.51174	0	0	0.0278472	8.39751	-18.6464	0.90503	503.939	437.523	608.129	380.65	380.65	380.65	-160.989	234.068	-119.292	149.517	418.479	354.994	139.473	139.473	139.473	-37.6381	10.3245	-31.577	48.4321	-10.8594	-0.230549	1.67522	0.261089	2.81089	-452.219	-58.024	49.6593	0	0	3.1929	85.4167
0	16.9242	0	0	22.448	6.01888	-40.3267	-0.0994041	-0.0819405	0.0861756	-13.4745	-6.77E-16	-3.15642	0	0	0.0241989	8.60531	-21.0086	0.61125	514.653	437.965	612.41	378.488	378.488	378.488	-151.495	236.815	-119.652	169.587	417.085	347.847	139.473	139.473	139.473	-40.4099	10.7245	-32.0505	51.9071	-11.8797	0.5783	1.81668	0.32644	2.88964	-397.217	-42.9387	50.1858	0	0	2.54419	85.8877
0	17.6807	0	0	23.3349	5.91821	-39.9374	-0.110062	-0.0776908	0.0768509	-13.5756	-3.38E-16	-1.93413	0	0	0.0209498	8.65373	-23.2754	0.666427	525.125	438.087	617.723	376.921	376.921	376.921	-142.357	239.037	-119.336	190.459	415.696	340.083	139.473	139.473	139.473	-43.4155	11.02	-32.5854	54.9731	-12.6061	1.28681	1.80742	0.302427	2.87988	-325.898	-34.4172	52.0629	0	0	1.82819	85.9275
0	18.3601	0	0	24.148	5.84454	-39.6495	-0.122863	-0.075506	0.0733821	-13.8182	-4.06E-15	-0.863043	0	0	0.0183043	8.53299	-25.4012	1.0455	535.186	437.9	623.989	375.871	375.871	375.871	-133.71	240.643	-118.511	212.102	414.324	331.825	139.473	139.473	139.473	-46.6327	11.2174	-33.196	57.5632	-12.9471	1.77203	1.71799	0.223412	2.76853	-250.337	-28.0139	54.8656	0	0	1.19938	85.5067
0	18.9628	0	0	24.887	5.79392	-39.4503	-0.138024	-0.0739826	0.0741934	-14.2325	2.54E-15	0.0663236	0	0	0.0162479	8.2571	-27.3376	1.69361	544.648	437.429	631.055	375.242	375.242	375.242	-125.665	241.587	-117.322	234.505	412.989	323.181	139.473	139.473	139.473	-50.0413	11.3183	-33.8966	59.6321	-12.8838	1.92325	1.56727	0.147221	2.5677	-170.855	-19.4721	56.8931	0	0	0.694999	84.6076
0	19.4946	0	0	25.5498	5.75783	-39.3076	-0.155669	-0.0715373	0.0770263	-14.8231	-6.09E-15	0.857335	0	0	0.0145742	7.85265	-29.0358	2.5361	553.318	436.705	638.711	374.904	374.904	374.904	-118.297	241.862	-115.88	257.666	411.721	314.263	139.473	139.473	139.473	-53.6254	11.3169	-34.6998	61.1578	-12.4412	1.67057	1.32359	0.119437	2.31078	-78.6509	-6.84272	55.7067	0	0	0.300315	83.2182
0	19.9637	0	0	26.1333	5.72592	-39.1809	-0.175885	-0.0667139	0.079419	-15.5724	2.37E-15	1.50859	0	0	0.0130063	7.35128	-30.4504	3.47575	560.994	435.756	646.7	374.699	374.699	374.699	-111.642	241.495	-114.27	281.582	410.558	305.188	139.473	139.473	139.473	-57.3742	11.2023	-35.6131	62.1489	-11.6635	1.00537	0.96969	0.147912	2.04127	31.415	8.02568	49.1939	0	0	0.0307745	81.3297
0	20.3779	0	0	26.6323	5.68843	-39.0315	-0.198943	-0.0584193	0.0791178	-16.4645	-1.06E-14	2.02593	0	0	0.0112975	6.78725	-31.5437	4.39366	567.463	434.599	654.728	374.47	374.47	374.47	-105.689	240.545	-112.558	306.237	409.544	296.089	139.473	139.473	139.473	-61.2798	10.9608	-36.6335	62.645	-10.6021	-0.00755687	0.536092	0.203134	1.79043	154.508	20.7174	36.1324	0	0	-0.0716102	78.9357
0	20.7414	0	0	27.0398	5.63791	-38.8291	-0.225381	-0.0455574	0.0741338	-17.5078	4.82E-15	2.47528	0	0	0.00923585	6.19739	-32.2882	5.16217	572.521	433.235	662.481	374.096	374.096	374.096	-100.375	239.097	-110.79	331.59	408.723	287.114	139.473	139.473	139.473	-65.3345	10.5803	-37.7441	62.7072	-9.31199	-1.23133	0.081681	0.254534	1.57679	280.663	29.44	16.2884	0	0	0.0108758	76.0319
0	21.0537	0	0	27.3487	5.57078	-38.5583	-0.255808	-0.0271114	0.0625815	-18.7357	-3.81E-15	2.99281	0	0	0.00659376	5.61915	-32.6669	5.66258	575.993	431.66	669.647	373.504	373.504	373.504	-95.6003	237.252	-109.004	357.563	408.134	278.433	139.473	139.473	139.473	-69.5271	10.0557	-38.9129	62.4021	-7.8524	-2.47469	-0.340262	0.295415	1.41553	401.95	37.2431	-9.24479	0	0	0.257728	72.6171
0	21.3095	0	0	27.5545	5.48889	-38.2252	-0.290336	-0.00234359	0.0432212	-20.1739	2.79E-15	3.76359	0	0	0.00312372	5.08513	-32.6745	5.79937	577.757	429.868	675.951	372.675	372.675	372.675	-91.2307	235.119	-107.233	384.024	407.811	270.233	139.473	139.473	139.473	-73.8396	9.3949	-40.0958	61.7885	-6.28384	-3.52446	-0.687	0.339077	1.32675	512.207	49.7511	-37.7649	0	0	0.629904	68.694
0	21.4997	0	0	27.6592	5.40021	-37.8608	-0.328079	0.0287734	0.0157897	-21.8038	-5.75E-15	4.95613	0	0	-0.00122236	4.61591	-32.3181	5.50981	577.757	427.865	681.184	371.636	371.636	371.636	-87.1198	232.806	-105.506	410.781	407.774	262.71	139.473	139.473	139.473	-78.244	8.62377	-41.2424	60.9123	-4.66548	-4.18913	-0.931314	0.398279	1.32899	606.899	70.5903	-65.1593	0	0	1.08258	64.2728
0	21.6146	0	0	27.6733	5.31787	-37.5193	-0.36693	0.0656273	-0.0185547	-23.5333	-4.91E-15	6.6726	0	0	-0.00593609	4.21507	-31.6191	4.77006	576.013	425.678	685.229	370.472	370.472	370.472	-83.1282	230.403	-103.853	437.572	408.036	256.06	139.473	139.473	139.473	-82.7013	7.7853	-42.3044	59.8089	-3.05345	-4.34147	-1.05731	0.466394	1.41844	680.851	98.4626	-87.2439	0	0	1.5584	59.3765
0	21.6489	0	0	27.617	5.25724	-37.2657	-0.403544	0.106893	-0.0575654	-25.1732	1.27E-15	8.89155	0	0	-0.00974137	3.87022	-30.6151	3.5989	572.639	423.365	688.069	369.317	369.317	369.317	-79.1478	227.986	-102.294	464.07	408.597	250.456	139.473	139.473	139.473	-87.1629	6.93221	-43.2427	58.51	-1.49976	-3.94271	-1.0657	0.516368	1.5615	730.078	127.104	-101.239	0	0	1.991	54.0525
0	21.6065	0	0	27.5186	5.23167	-37.1582	-0.434295	0.15074	-0.0987192	-26.4759	7.74E-15	11.4585	0	0	-0.0109863	3.56008	-29.3604	2.05813	567.848	421.003	689.781	368.336	368.336	368.336	-75.1217	225.61	-100.827	489.891	409.452	246.026	139.473	139.473	139.473	-91.5752	6.11402	-44.0308	57.0495	-0.0522507	-3.03842	-0.967568	0.517591	1.70383	751.744	148.506	-106.777	0	0	2.31685	48.3875
0	21.5046	0	0	27.4119	5.24813	-37.2274	-0.456084	0.195175	-0.140218	-27.1737	-5.58E-15	14.1245	0	0	-0.00865272	3.26387	-27.9246	0.24905	561.953	418.684	690.519	367.691	367.691	367.691	-71.0535	223.321	-99.4264	514.621	410.593	242.828	139.473	139.473	139.473	-95.8838	5.364	-44.6541	55.4659	1.24152	-1.73466	-0.781801	0.462676	1.79555	746.711	157.295	-105.822	0	0	2.49676	42.522
0	21.3729	0	0	27.3307	5.30406	-37.4616	-0.467202	0.238234	-0.181571	-27.0438	-3.38E-15	16.6056	0	0	-0.00335049	2.96753	-26.3886	-1.69562	555.356	416.493	690.48	367.496	367.496	367.496	-67.0024	221.162	-98.0437	537.838	412.009	240.836	139.473	139.473	139.473	-100.034	4.69224	-45.1042	53.8037	2.33583	-0.172841	-0.531224	0.365386	1.80829	720.179	150.704	-101.44	0	0	2.52848	36.6538
0	21.248	0	0	27.3012	5.38617	-37.8028	-0.467503	0.278221	-0.223264	-25.9482	-9.47E-15	18.6603	0	0	0.00253436	2.66464	-24.8375	-3.62317	548.521	414.493	689.882	367.785	367.785	367.785	-63.0694	219.187	-96.615	559.137	413.681	239.935	139.473	139.473	139.473	-103.97	4.08719	-45.3732	52.1142	3.19754	1.48779	-0.247799	0.256395	1.74369	682.514	128.874	-96.3718	0	0	2.43907	31.022
0	21.1658	0	0	27.3342	5.47198	-38.156	-0.458248	0.313869	-0.266553	-23.8673	1.62E-14	20.1511	0	0	0.00580807	2.35309	-23.3529	-5.37645	541.932	412.712	688.936	368.509	368.509	368.509	-59.3758	217.465	-95.0736	578.154	415.582	239.927	139.473	139.473	139.473	-107.626	3.5243	-45.4484	50.456	3.81804	3.0804	0.0176023	0.166681	1.62941	649.804	93.2197	-92.0142	0	0	2.27633	25.873
0	21.152	0	0	27.4196	5.53427	-38.4102	-0.441337	0.343841	-0.311576	-20.8919	0	21.0433	0	0	0.00399279	2.03036	-22.0055	-6.8133	536.043	411.142	687.827	369.555	369.555	369.555	-56.0427	216.08	-93.3617	594.574	417.662	240.543	139.473	139.473	139.473	-110.923	2.97768	-45.3121	48.8938	4.21585	4.44051	0.216547	0.115341	1.49823	635.541	46.8915	-88.2233	0	0	2.07125	21.4227
0	21.2165	0	0	27.5277	5.54712	-38.4623	-0.418792	0.366508	-0.357007	-17.2197	-9.47E-15	21.398	0	0	-0.00351105	1.69	-20.8509	-7.82342	531.235	409.748	686.705	370.788	370.788	370.788	-53.1745	215.128	-91.4375	608.144	419.855	241.467	139.473	139.473	139.473	-113.771	2.42955	-44.9437	47.4911	4.43034	5.41988	0.317385	0.100845	1.37674	646.061	-6.23968	-83.6706	0	0	1.82902	17.8291
0	21.3517	0	0	27.6163	5.49209	-38.2382	-0.392613	0.379967	-0.400069	-13.1577	4.06E-15	21.3544	0	0	-0.0152261	1.32084	-19.9282	-8.33785	527.786	408.483	685.671	372.084	372.084	372.084	-50.8485	214.702	-89.2805	618.677	422.077	242.368	139.473	139.473	139.473	-116.073	1.87509	-44.3273	46.2994	4.50888	5.90364	0.3056	0.110266	1.27719	680.785	-60.5462	-76.7386	0	0	1.54441	15.1859
0	21.5344	0	0	27.6418	5.36244	-37.7046	-0.36487	0.382046	-0.43724	-9.12287	0	21.0812	0	0	-0.0283598	0.908824	-19.2591	-8.3311	525.847	407.305	684.78	373.355	373.355	373.355	-49.108	214.875	-86.8948	626.054	424.235	242.92	139.473	139.473	139.473	-117.735	1.32321	-43.4591	45.3489	4.49401	5.82442	0.193651	0.122786	1.19761	731.832	-110.439	-66.0595	0	0	1.21902	13.5273
0	21.7307	0	0	27.5698	5.16433	-36.8737	-0.337918	0.37121	-0.464917	-5.63361	-4.06E-15	20.7579	0	0	-0.0400741	0.441339	-18.848	-7.81643	525.444	406.191	684.04	374.542	374.542	374.542	-47.9593	215.689	-84.3145	630.223	426.239	242.842	139.473	139.473	139.473	-118.686	0.794523	-42.3547	44.6445	4.41497	5.16998	0.00799886	0.120926	1.12855	788.746	-150.574	-50.956	0	0	0.879158	12.8376
0	21.9017	0	0	27.382	4.91519	-35.8021	-0.314449	0.347185	-0.479482	-3.27125	-1.35E-15	20.5211	0	0	-0.0485218	-0.0875217	-18.6813	-6.83847	526.482	405.143	683.419	375.6	375.6	375.6	-47.3726	217.142	-81.6078	631.194	428.004	241.925	139.473	139.473	139.473	-118.882	0.317818	-41.0538	44.1664	4.28709	3.98448	-0.224169	0.0997868	1.07027	841.716	-175.896	-31.61	0	0	0.570999	13.0568
0	22.0102	0	0	27.0786	4.64029	-34.5846	-0.297555	0.311467	-0.47791	-2.61937	2.71E-15	20.4152	0	0	-0.0531207	-0.672384	-18.7287	-5.468	528.761	404.2	682.846	376.492	376.492	376.492	-47.2887	219.181	-78.8815	629.029	429.462	240.05	139.473	139.473	139.473	-118.322	-0.0744378	-39.6211	43.8762	4.1176	2.36299	-0.477422	0.0701855	1.03555	882.132	-182.532	-9.14233	0	0	0.339739	14.085
0	22.0296	0	0	26.6795	4.36852	-33.3442	-0.289719	0.266679	-0.456889	-4.09735	6.77E-15	20.3176	0	0	-0.0538127	-1.29511	-18.9462	-3.79842	531.989	403.427	682.227	377.172	377.172	377.172	-47.63	221.702	-76.2794	623.839	430.567	237.214	139.473	139.473	139.473	-117.054	-0.351353	-38.1422	43.7241	3.91566	0.439079	-0.717229	0.0513784	1.04308	898.041	-168.43	14.2634	0	0	0.20729	15.7896
0	21.9552	0	0	26.2259	4.12786	-32.215	-0.291936	0.216345	-0.414401	-7.77938	-4.06E-15	19.9708	0	0	-0.0501384	-1.92751	-19.2837	-1.94075	535.821	402.904	681.465	377.589	377.588	377.588	-48.3141	224.554	-73.9694	615.783	431.304	233.543	139.473	139.473	139.473	-115.176	-0.490418	-36.7144	43.6597	3.70155	-1.6329	-0.906857	0.063303	1.11265	877.776	-135.297	35.5353	0	0	0.16423	18.0176
0	21.8142	0	0	25.7841	3.94122	-31.3191	-0.302286	0.164094	-0.350568	-13.2019	-2.71E-15	19.0502	0	0	-0.0407988	-2.53878	-19.6913	-0.0153667	539.889	402.71	680.48	377.687	377.687	377.687	-49.2604	227.547	-72.1164	605.085	431.692	229.289	139.473	139.473	139.473	-112.841	-0.483229	-35.4318	43.6411	3.50947	-3.70194	-1.02099	0.116999	1.24913	814.965	-87.9196	51.2943	0	0	0.172473	20.6113
0	21.6708	0	0	25.4456	3.82318	-30.7434	-0.315495	0.113221	-0.269545	-19.3437	1.29E-14	17.2969	0	0	-0.0245161	-3.10359	-20.1267	1.85908	543.84	402.895	679.231	377.418	377.418	377.418	-50.3864	230.467	-70.8475	592.054	431.783	224.804	139.473	139.473	139.473	-110.25	-0.337313	-34.3701	43.6421	3.37878	-5.64451	-1.04806	0.175598	1.42124	712.469	-39.4364	59.1382	0	0	0.183169	23.4223
0	21.6146	0	0	25.3166	3.77841	-30.5232	-0.323737	0.0672612	-0.181349	-24.8328	-2.03E-15	14.6969	0	0	-0.00204112	-3.60391	-20.5555	3.5781	547.361	403.469	677.709	376.758	376.758	376.758	-51.5969	233.106	-70.2228	577.092	431.653	220.482	139.473	139.473	139.473	-107.626	-0.0723201	-33.5737	43.6509	3.33723	-7.37613	-1.03154	0.202294	1.58663	594.436	-1.3598	58.6324	0	0	0.164629	26.3194
0	21.7312	0	0	25.4896	3.80278	-30.6432	-0.318282	0.0295248	-0.0989864	-28.3064	2.71E-15	11.5001	0	0	0.0224902	-4.02614	-20.9502	5.05533	550.185	404.4	675.915	375.718	375.718	375.718	-52.7833	235.301	-70.2322	560.672	431.386	216.668	139.473	139.473	139.473	-105.173	0.288861	-33.0534	43.6649	3.38677	-8.84539	-1.03958	0.17733	1.70221	493.632	20.659	51.4591	0	0	0.114486	29.1901
0	22.0674	0	0	26.0111	3.88652	-31.0532	-0.296406	0.00228964	-0.0331151	-29.1255	7.78E-15	8.11703	0	0	0.0427237	-4.35707	-21.2861	6.21978	552.07	405.62	673.833	374.349	374.349	374.349	-53.8375	236.96	-70.8095	543.278	431.06	213.575	139.473	139.473	139.473	-103.034	0.727829	-32.7898	43.6892	3.50576	-10.0158	-1.13632	0.115201	1.74982	438.341	30.7051	40.119	0	0	0.0444815	31.9393
0	22.6193	0	0	26.8708	4.01733	-31.6866	-0.263332	-0.0140479	0.0119663	-27.6087	-2.71E-15	4.9618	0	0	0.0538499	-4.58231	-21.5386	7.01095	552.789	407.04	671.415	372.724	372.724	372.724	-54.6638	238.079	-71.8501	525.332	430.735	211.252	139.473	139.473	139.473	-101.274	1.23349	-32.7396	43.7393	3.66318	-10.8455	-1.33587	0.0480576	1.74091	435.726	37.432	26.7669	0	0	-0.0416114	34.4878
0	23.3447	0	0	28.016	4.1829	-32.4758	-0.226208	-0.020402	0.0372903	-24.5446	3.38E-16	2.38194	0	0	0.0551678	-4.68826	-21.6847	7.37772	552.117	408.565	668.585	370.919	370.919	370.919	-55.1808	238.719	-73.2292	507.16	430.451	209.617	139.473	139.473	139.473	-99.8958	1.80114	-32.8447	43.8446	3.83446	-11.2768	-1.59881	-0.00522163	1.7054	473.106	46.9119	12.7941	0	0	-0.154801	36.7715
0	24.1809	0	0	29.37	4.37278	-33.364	-0.19179	-0.019765	0.047717	-20.8814	1.61E-15	0.508132	0	0	0.049569	-4.66538	-21.7055	7.28462	549.854	410.108	665.266	368.984	368.984	368.984	-55.331	238.982	-74.8261	488.965	430.233	208.515	139.473	139.473	139.473	-98.8549	2.43077	-33.0433	44.0488	4.0098	-11.2425	-1.8177	-0.0619784	1.67545	517.516	56.8089	-0.684763	0	0	-0.299748	38.7434
0	25.0612	0	0	30.8496	4.57839	-34.3053	-0.165302	-0.0171983	0.0500267	-17.4781	4.40E-15	-0.801351	0	0	0.0410908	-4.51097	-21.5887	6.72997	545.871	411.607	661.42	366.941	366.941	366.941	-55.0949	238.979	-76.5404	470.857	430.096	207.77	139.473	139.473	139.473	-98.0841	3.12286	-33.2813	44.3974	4.19142	-10.69	-1.82439	-0.166214	1.68138	521.497	56.955	-12.2166	0	0	-0.430307	40.3757
0	25.933	0	0	32.3799	4.79022	-35.2532	-0.147392	-0.0175771	0.0502273	-14.7566	1.31E-15	-1.81371	0	0	0.0325649	-4.23218	-21.3279	5.77672	540.174	413.022	657.079	364.804	364.804	364.804	-54.5015	238.81	-78.2895	452.88	430.047	207.235	139.473	139.473	139.473	-97.5117	3.86938	-33.5181	44.9094	4.38655	-9.62588	-1.46206	-0.350222	1.75373	442.807	35.5836	-19.6894	0	0	-0.438029	41.6609
0	26.7682	0	0	33.8988	4.99413	-36.1449	-0.136577	-0.0233467	0.0509895	-12.8154	1.33E-15	-2.7403	0	0	0.0254699	-3.84988	-20.9192	4.57884	532.964	414.327	652.373	362.621	362.621	362.621	-53.6446	238.555	-79.9893	435.059	430.085	206.806	139.473	139.473	139.473	-97.0785	4.64062	-33.7292	45.5475	4.5989	-8.16418	-0.725552	-0.592748	1.91436	278.401	-11.6333	-20.9712	0	0	-0.258096	42.6125
0	27.5626	0	0	35.3536	5.17039	-36.8994	-0.131611	-0.0329678	0.0513064	-11.5887	9.09E-16	-3.57937	0	0	0.020572	-3.40034	-20.3607	3.36882	524.625	415.483	647.516	360.51	360.51	360.51	-52.6872	238.275	-81.5356	417.411	430.201	206.427	139.473	139.473	139.473	-96.7448	5.37691	-33.9039	46.2123	4.81555	-6.54009	0.16604	-0.792258	2.17442	80.226	-73.1892	-15.7098	0	0	-0.00123493	43.2668
0	28.3262	0	0	36.6976	5.29855	-37.4387	-0.132149	-0.0423641	0.0481818	-10.9363	-2.83E-15	-4.16771	0	0	0.0179616	-2.93397	-19.6565	2.38919	515.615	416.426	642.767	358.661	358.661	358.661	-51.8343	238.019	-82.8101	399.955	430.375	206.085	139.473	139.473	139.473	-96.49	5.99767	-34.0418	46.7764	4.99906	-5.06154	0.901565	-0.821408	2.53045	-76.4893	-126.691	-6.37584	0	0	0.131477	43.6785
0	29.0662	0	0	37.891	5.36571	-37.7181	-0.138719	-0.048031	0.0405344	-10.7325	1.27E-16	-4.36424	0	0	0.0169079	-2.51205	-18.8188	1.80677	506.317	417.078	638.374	357.298	357.298	357.298	-51.2766	237.827	-83.7147	382.688	430.581	205.79	139.473	139.473	139.473	-96.3015	6.42818	-34.1477	47.132	5.10187	-4.02228	1.27853	-0.628795	2.9323	-142.822	-153.252	3.02811	0	0	0.0801661	43.9046
0	29.7766	0	0	38.9055	5.37207	-37.7445	-0.151142	-0.0493386	0.0299236	-10.8329	3.17E-15	-4.19625	0	0	0.0161313	-2.19927	-17.8641	1.66767	496.934	417.378	634.534	356.624	356.624	356.624	-51.1352	237.725	-84.2068	365.58	430.794	205.575	139.473	139.473	139.473	-96.1629	6.62754	-34.2276	47.2177	5.10207	-3.61906	1.30814	-0.299518	3.25991	-120.815	-150.293	9.85291	0	0	-0.0276134	43.9835
0	30.4367	0	0	39.726	5.32945	-37.5675	-0.167933	-0.0488037	0.0201443	-11.0759	-4.36E-15	-3.8834	0	0	0.0146675	-2.04901	-16.8036	1.91908	487.491	417.309	631.372	356.732	356.732	356.732	-51.4458	237.727	-84.3123	348.58	430.99	205.483	139.473	139.473	139.473	-96.0473	6.59872	-34.2868	47.0116	5.02999	-3.90426	1.18556	-0.0148294	3.38266	-56.4911	-131.439	14.0097	0	0	-0.0563819	43.9236
0	31.0183	0	0	40.3447	5.25378	-37.2511	-0.187203	-0.0492761	0.0143491	-11.342	-2.33E-16	-3.65443	0	0	0.0123187	-2.08121	-15.6337	2.4744	477.914	416.903	628.932	357.551	357.551	357.551	-52.1886	237.834	-84.1039	331.633	431.148	205.569	139.473	139.473	139.473	-95.917	6.37545	-34.3308	46.5	4.95608	-4.78718	1.08756	0.03266	3.23935	5.28052	-119.82	16.6396	0	0	0.00603513	43.7091
0	31.4952	0	0	40.7561	5.15808	-36.8472	-0.207849	-0.0506123	0.0124459	-11.6015	-6.22E-15	-3.52538	0	0	0.00923659	-2.2616	-14.3337	3.25972	468.116	416.225	627.179	358.878	358.878	358.878	-53.3319	238.042	-83.6682	314.705	431.252	205.9	139.473	139.473	139.473	-95.7294	6.00101	-34.365	45.6507	4.93315	-6.07187	1.01706	-0.144283	2.93442	58.0549	-118.432	18.3578	0	0	0.130163	43.3129
0	31.8452	0	0	40.9542	5.05147	-36.392	-0.228938	-0.0511231	0.0131743	-11.8488	-2.75E-15	-3.40163	0	0	0.00548257	-2.50976	-12.8774	4.20687	458.027	415.359	626.019	360.47	360.47	360.47	-54.8474	238.35	-83.0898	297.778	431.29	206.551	139.473	139.473	139.473	-95.4388	5.51913	-34.3949	44.4127	4.94632	-7.51119	0.928896	-0.411511	2.61073	104.581	-120.444	19.2379	0	0	0.297796	42.7109
0	32.0473	0	0	40.9335	4.9413	-35.9158	-0.249288	-0.0489571	0.015208	-12.0654	-2.09E-15	-3.1715	0	0	0.00101593	-2.73101	-11.2472	5.22903	447.598	414.382	625.339	362.128	362.128	362.128	-56.7084	238.758	-82.4482	280.848	431.259	207.601	139.473	139.473	139.473	-94.9984	4.97344	-34.4241	42.7411	4.92212	-8.85107	0.779946	-0.613809	2.38104	147.15	-116.487	18.887	0	0	0.499131	41.8937
0	32.0788	0	0	40.6903	4.83566	-35.4537	-0.267313	-0.0433626	0.0176574	-12.2102	-1.46E-15	-2.79181	0	0	-0.00410757	-2.85189	-9.44673	6.2067	436.795	413.346	625.058	363.728	363.728	363.728	-58.8812	239.269	-81.8199	263.916	431.165	209.121	139.473	139.473	139.473	-94.3619	4.40991	-34.4534	40.6386	4.77656	-9.8729	0.549421	-0.662147	2.31235	185.279	-101.019	16.8605	0	0	0.723013	40.8748
0	31.9147	0	0	40.2235	4.74457	-35.0508	-0.280804	-0.0355207	0.0213105	-12.2067	-1.61E-15	-2.34184	0	0	-0.00954821	-2.84116	-7.50546	6.99376	425.607	412.275	625.152	365.236	365.236	365.236	-61.3211	239.89	-81.2811	246.985	431.025	211.172	139.473	139.473	139.473	-93.485	3.87759	-34.4807	38.1872	4.4515	-10.4364	0.298409	-0.571709	2.37485	203.24	-75.585	12.9121	0	0	0.878513	39.6948
0	31.5314	0	0	39.5331	4.67828	-34.7551	-0.287711	-0.0281364	0.0279333	-11.9801	-4.05E-15	-1.99012	0	0	-0.014745	-2.7092	-5.47428	7.45071	414.069	411.179	625.652	366.677	366.677	366.677	-63.9845	240.628	-80.8973	230.069	430.864	213.796	139.473	139.473	139.473	-92.3297	3.42106	-34.5005	35.5335	3.92855	-10.5006	0.13702	-0.420855	2.48061	178.326	-45.9084	7.24573	0	0	0.814276	38.4167
0	30.9139	0	0	38.619	4.64381	-34.6004	-0.287022	-0.0237203	0.0390367	-11.4952	4.04E-15	-1.86888	0	0	-0.0192071	-2.49089	-3.41337	7.48774	402.293	410.07	626.617	368.083	368.083	368.083	-66.8507	241.492	-80.7039	213.202	430.715	217.012	139.473	139.473	139.473	-90.8692	3.06816	-34.5041	32.8385	3.22604	-10.1153	0.138462	-0.269882	2.55972	99.8557	-14.3971	0.49105	0	0	0.470984	37.1126
0	30.0591	0	0	37.4792	4.64239	-34.5941	-0.279221	-0.0236398	0.0547363	-10.7721	5.96E-15	-2.00665	0	0	-0.0226612	-2.22584	-1.38044	7.0902	390.474	408.98	628.099	369.477	369.477	369.477	-69.9378	242.492	-80.6933	196.45	430.616	220.81	139.473	139.473	139.473	-89.0908	2.82228	-34.4807	30.2303	2.3871	-9.39452	0.307476	-0.132195	2.58412	-25.4067	19.9325	-6.25445	0	0	-0.0654084	35.8505
0	28.9756	0	0	36.11	4.66915	-34.7142	-0.265772	-0.0282494	0.0740322	-9.85166	7.31E-15	-2.34889	0	0	-0.0249236	-1.94562	0.576188	6.31883	378.872	407.964	630.111	370.872	370.872	370.872	-73.3053	243.629	-80.816	179.915	430.6	225.153	139.473	139.473	139.473	-86.9948	2.66362	-34.4191	27.7858	1.46952	-8.48145	0.617588	0.00122721	2.54531	-184.983	56.3377	-11.6674	0	0	-0.680547	34.686
0	27.6786	0	0	34.505	4.7141	-34.9152	-0.248608	-0.0370903	0.094796	-8.78405	-5.50E-15	-2.7964	0	0	-0.0257968	-1.66946	2.41964	5.29575	367.781	407.092	632.618	372.274	372.274	372.274	-77.0493	244.896	-80.9922	163.722	430.698	229.975	139.473	139.473	139.473	-84.5908	2.5562	-34.3111	25.5357	0.541286	-7.5077	1.02208	0.134495	2.43829	-364.392	89.9638	-14.5283	0	0	-1.29337	33.6626
0	26.185	0	0	32.6565	4.76409	-35.1375	-0.230052	-0.0483944	0.113863	-7.65924	2.79E-15	-3.20044	0	0	-0.0252425	-1.4046	4.12354	4.18116	357.507	406.429	635.54	373.675	373.675	373.675	-81.2932	246.27	-81.1284	148.013	430.93	235.185	139.473	139.473	139.473	-81.8928	2.45843	-34.154	23.4825	-0.327513	-6.55931	1.43125	0.257466	2.27464	-541.14	113.965	-14.2102	0	0	-1.81921	32.815
0	24.5081	0	0	30.5583	4.80586	-35.3223	-0.212829	-0.0595563	0.127738	-6.64651	-1.35E-15	-3.41481	0	0	-0.0237862	-1.14917	5.66722	3.13826	348.327	406.025	638.755	375.062	375.062	375.062	-86.1712	247.71	-81.1386	132.922	431.303	240.673	139.473	139.473	139.473	-78.9142	2.33537	-33.9515	21.6233	-1.08395	-5.67759	1.74154	0.347761	2.07589	-689.433	122.459	-10.9914	0	0	-2.16547	32.1754
0	22.6556	0	0	28.2103	4.82947	-35.4264	-0.199356	-0.0680769	0.133653	-5.96592	3.38E-16	-3.35807	0	0	-0.0226665	-0.895621	7.02993	2.29572	340.459	405.899	642.112	376.432	376.432	376.432	-91.8102	249.145	-80.9636	118.557	431.807	246.32	139.473	139.473	139.473	-75.6655	2.16894	-33.7126	19.964	-1.71146	-4.89342	1.88848	0.387709	1.86366	-791.254	113.558	-5.88028	0	0	-2.26563	31.7767
0	20.6325	0	0	25.6239	4.83069	-35.4318	-0.191815	-0.0718347	0.130175	-5.89137	-3.21E-15	-3.00485	0	0	-0.0238218	-0.635051	8.18723	1.72276	334.04	406.042	645.44	377.804	377.804	377.804	-98.3131	250.482	-80.5781	104.987	432.422	252.02	139.473	139.473	139.473	-72.1558	1.96122	-33.448	18.5222	-2.22959	-4.26038	1.88388	0.381664	1.65394	-843.781	91.4007	-0.278191	0	0	-2.11602	31.6534
0	18.4482	0	0	22.8273	4.81108	-35.3454	-0.191555	-0.0693991	0.117259	-6.6784	-6.94E-15	-2.36428	0	0	-0.0292877	-0.362367	9.11277	1.42874	329.131	406.427	648.568	379.22	379.22	379.22	-105.749	251.606	-79.981	92.236	433.116	257.698	139.473	139.473	139.473	-68.3994	1.72939	-33.1644	17.3216	-2.67142	-3.85346	1.80392	0.350364	1.4514	-858.296	63.4043	4.55763	0	0	-1.77829	31.8383
0	16.1274	0	0	19.8705	4.77619	-35.1911	-0.198996	-0.0599611	0.0957167	-8.50488	1.52E-15	-1.43737	0	0	-0.0404119	-0.0798758	9.78399	1.38313	325.746	407.009	651.332	380.723	380.723	380.723	-114.143	252.389	-79.1725	80.2941	433.856	263.326	139.473	139.473	139.473	-64.4247	1.49534	-32.861	16.3835	-3.05583	-3.73576	1.71113	0.304759	1.25982	-844.563	34.8375	7.72004	0	0	-1.32871	32.3592
0	13.7185	0	0	16.8288	4.73337	-35.001	-0.213161	-0.0441502	0.0677564	-11.3788	6.77E-16	-0.25862	0	0	-0.0567098	0.203542	10.1873	1.53832	323.873	407.737	653.582	382.355	382.355	382.355	-123.461	252.705	-78.1306	69.1314	434.613	268.937	139.473	139.473	139.473	-60.2837	1.27556	-32.5276	15.7219	-3.37741	-3.92803	1.65318	0.253679	1.07958	-813.258	9.72618	8.81476	0	0	-0.846494	33.2373
0	11.2977	0	0	13.8038	4.69	-34.8075	-0.231672	-0.0243488	0.0369689	-15.0912	-1.69E-15	1.0715	0	0	-0.0751352	0.475886	10.3216	1.84942	323.491	408.556	655.183	384.147	384.147	384.147	-133.594	252.449	-76.7977	58.7202	435.366	274.62	139.473	139.473	139.473	-56.0568	1.0748	-32.1472	15.3393	-3.61464	-4.39844	1.64787	0.202206	0.911856	-773.774	-9.73213	8.17146	0	0	-0.392348	34.4851
0	8.96517	0	0	10.9182	4.65255	-34.6397	-0.251797	-0.00436198	0.00749204	-19.2704	5.75E-15	2.38104	0	0	-0.0906218	0.725861	10.1988	2.28563	324.574	409.418	656.022	386.118	386.118	386.118	-144.335	251.561	-75.084	49.0558	436.107	280.503	139.473	139.473	139.473	-51.8496	0.885443	-31.701	15.2246	-3.74442	-5.07312	1.67699	0.155061	0.758681	-731.706	-22.3954	6.7972	0	0	1.50E-05	36.1051
0	6.83418	0	0	8.30449	4.62696	-34.5246	-0.271095	0.0114919	-0.0167728	-23.453	-6.77E-15	3.45939	0	0	-0.0976842	0.94519	9.84175	2.82922	327.085	410.289	656.012	388.271	388.271	388.271	-155.38	250.053	-72.8939	40.1717	436.836	286.718	139.473	139.473	139.473	-47.783	0.692671	-31.1757	15.3548	-3.75034	-5.85807	1.68916	0.108328	0.626019	-686.613	-29.6169	6.18031	0	0	0.316571	38.0873
0	5.01358	0	0	6.08671	4.62001	-34.4933	-0.288011	0.0190671	-0.0326894	-27.1916	4.74E-15	4.08224	0	0	-0.092687	1.12976	9.27891	3.46298	330.955	411.15	655.102	390.595	390.595	390.595	-166.351	248.018	-70.1667	32.1428	437.555	293.376	139.473	139.473	139.473	-43.9748	0.482453	-30.5701	15.6995	-3.6242	-6.66279	1.63099	0.048246	0.519769	-636.632	-35.357	7.93295	0	0	0.553986	40.4087
0	3.58952	0	0	4.36129	4.64004	-34.5835	-0.301644	0.0154902	-0.0377726	-30.1303	-9.47E-15	4.0771	0	0	-0.0755611	1.28091	8.54011	4.15569	336.07	412.003	653.281	393.062	393.062	393.062	-176.84	245.618	-66.92	25.0798	438.257	300.535	139.473	139.473	139.473	-40.5218	0.249309	-29.8975	16.2277	-3.36713	-7.41851	1.48893	-0.0398025	0.443418	-585.74	-44.3695	13.275	0	0	0.722951	43.0328
0	2.61121	0	0	3.18178	4.6958	-34.8335	-0.31191	0.000193872	-0.0303826	-32.0999	4.06E-15	3.39528	0	0	-0.0500783	1.40719	7.65311	4.85772	342.268	412.862	650.581	395.634	395.634	395.634	-186.478	243.055	-63.287	19.1171	438.922	308.183	139.473	139.473	139.473	-37.4849	0.00197877	-29.1842	16.9089	-2.99386	-8.08412	1.30225	-0.157216	0.39345	-545.792	-59.2884	22.558	0	0	0.851535	45.9121
0	2.08555	0	0	2.55467	4.7937	-35.2686	-0.31907	-0.0248352	-0.0105515	-33.1255	-2.71E-15	2.13114	0	0	-0.0220388	1.52476	6.64301	5.51142	349.36	413.748	647.073	398.259	398.259	398.259	-194.981	240.525	-59.5417	14.4012	439.508	316.232	139.473	139.473	139.473	-34.8853	-0.23407	-28.4649	17.7118	-2.53931	-8.64017	1.13463	-0.285687	0.366063	-529.764	-79.2681	35.2963	0	0	0.972013	48.9913
0	1.98122	0	0	2.44578	4.9355	-35.8906	-0.323329	-0.0554051	0.0193464	-33.3801	-4.06E-15	0.501212	0	0	0.00333094	1.65487	5.53296	6.0686	357.163	414.689	642.865	400.85	400.85	400.85	-202.176	238.173	-56.0992	11.0784	439.962	324.521	139.473	139.473	139.473	-32.7106	-0.418988	-27.7782	18.6008	-2.05898	-9.07488	1.02338	-0.39594	0.363182	-541.254	-100.416	50.3237	0	0	1.09706	52.2082
0	2.23998	0	0	2.7933	5.11785	-36.6761	-0.324491	-0.0869387	0.0552678	-33.092	9.47E-15	-1.2743	0	0	0.0230389	1.8183	4.34395	6.50157	365.519	415.711	638.105	403.284	403.284	403.284	-207.999	236.074	-53.4668	9.28449	440.226	332.841	139.473	139.473	139.473	-30.9281	-0.506477	-27.1632	19.5408	-1.61636	-9.3689	0.961092	-0.459638	0.391117	-572.477	-117.374	66.2177	0	0	1.21791	55.4961
0	2.79083	0	0	3.52263	5.33376	-37.5854	-0.321793	-0.115753	0.0922629	-32.446	2.71E-15	-3.0487	0	0	0.0363424	2.02959	3.09292	6.80048	374.305	416.834	632.98	405.386	405.386	405.386	-212.462	234.245	-52.1528	9.13593	440.249	340.957	139.473	139.473	139.473	-29.5005	-0.454255	-26.6559	20.5108	-1.26115	-9.48833	0.893994	-0.464531	0.461632	-604.883	-125.594	81.4697	0	0	1.31714	58.7872
0	3.56259	0	0	4.55873	5.57457	-38.5736	-0.313689	-0.140029	0.126579	-31.5023	4.06E-15	-4.79729	0	0	0.0437413	2.29412	1.78949	6.95802	383.417	418.072	627.708	406.96	406.96	406.96	-215.59	232.678	-52.5586	10.723	439.992	348.632	139.473	139.473	139.473	-28.3977	-0.232545	-26.2843	21.5198	-1.01616	-9.39423	0.778987	-0.425131	0.578166	-623.985	-124.235	94.7224	0	0	1.39712	62.0178
0	4.49208	0	0	5.83366	5.83064	-39.5949	-0.298779	-0.159171	0.156346	-30.2364	1.35E-15	-6.5485	0	0	0.0463012	2.61103	0.434058	6.95718	392.761	419.419	622.523	407.815	407.815	407.815	-217.36	231.394	-54.8983	14.1027	439.429	355.643	139.473	139.473	139.473	-27.602	0.172974	-26.0625	22.6097	-0.889427	-9.06272	0.641908	-0.383743	0.726643	-633.139	-118.131	104.832	0	0	1.49172	65.135
0	5.52879	0	0	7.29004	6.09024	-40.5999	-0.276617	-0.174027	0.181209	-28.6093	-2.71E-15	-8.37814	0	0	0.0453122	2.98142	-0.98008	6.77958	402.259	420.864	617.646	407.814	407.814	407.814	-217.682	230.452	-59.1742	19.2934	438.546	361.788	139.473	139.473	139.473	-27.1076	0.763537	-25.9897	23.8345	-0.911928	-8.49477	0.591596	-0.400779	0.873	-655.96	-119.028	111.499	0	0	1.67553	68.0991
0	6.63631	0	0	8.88051	6.33758	-41.5296	-0.24806	-0.184653	0.200035	-26.6254	9.47E-15	-10.24	0	0	0.0424796	3.41668	-2.46094	6.4322	411.88	422.387	613.256	406.897	406.897	406.897	-216.419	229.942	-65.1919	26.2746	437.336	366.882	139.473	139.473	139.473	-26.9159	1.53116	-26.051	25.2295	-1.1681	-7.70045	0.636647	-0.457509	1.00661	-691.962	-127.59	114.656	0	0	1.97254	70.8817
0	7.78926	0	0	10.562	6.55384	-42.3208	-0.21528	-0.190013	0.211143	-24.37	-2.71E-15	-11.9396	0	0	0.0396018	3.93292	-4.01631	5.94939	421.642	423.968	609.486	405.085	405.086	405.086	-213.435	229.963	-72.5741	34.99	435.799	370.768	139.473	139.473	139.473	-27.0316	2.45827	-26.2198	26.8217	-1.75979	-6.68852	0.650885	-0.420678	1.15317	-708.667	-124.307	114.035	0	0	2.33936	73.4654
0	8.96675	0	0	12.2892	6.72222	-42.923	-0.181338	-0.188729	0.213736	-22.0059	-1.35E-15	-13.2014	0	0	0.0379414	4.52965	-5.65778	5.35758	431.554	425.576	606.444	402.458	402.458	402.458	-208.656	230.598	-80.7856	45.3531	433.941	373.329	139.473	139.473	139.473	-27.459	3.51474	-26.4594	28.6809	-2.69611	-5.48685	0.500985	-0.163773	1.34446	-672.658	-88.6879	109.11	0	0	2.69711	75.8439
0	10.1474	0	0	14.0127	6.83325	-43.3137	-0.149035	-0.181609	0.209956	-19.706	2.71E-15	-13.8765	0	0	0.0377567	5.17308	-7.40381	4.63912	441.563	427.166	604.228	399.122	399.122	399.122	-202.105	231.9	-89.2112	57.2569	431.774	374.495	139.473	139.473	139.473	-28.2007	4.65875	-26.7265	30.9415	-3.81129	-4.18279	0.258317	0.211164	1.56916	-599.581	-37.7554	100.436	0	0	2.97508	78.0198
0	11.3101	0	0	15.684	6.88422	-43.4913	-0.120253	-0.172019	0.204351	-17.6047	-4.06E-15	-14.0105	0	0	0.0386261	5.81447	-9.27171	3.75296	451.573	428.684	602.913	395.242	395.242	395.242	-193.915	233.867	-97.2762	70.5862	429.323	374.241	139.473	139.473	139.473	-29.256	5.84419	-26.9796	33.7151	-4.87617	-2.92833	0.235261	0.344744	1.7961	-559.95	-29.7817	90.5104	0	0	3.28432	79.9961
0	12.4405	0	0	17.2623	6.87276	-43.4514	-0.0966366	-0.161497	0.197783	-15.8344	5.41E-15	-13.5839	0	0	0.0399598	6.43561	-11.2608	2.71506	461.539	430.08	602.508	391.128	391.128	391.128	-184.322	236.409	-104.525	85.2326	426.618	372.569	139.473	139.473	139.473	-30.6199	7.02725	-27.1892	36.9537	-5.86286	-1.86407	0.557414	0.191081	2.03736	-577.445	-68.8843	81.7444	0	0	3.7131	81.7669
0	13.5311	0	0	18.7173	6.79728	-43.1876	-0.0799518	-0.148274	0.186583	-14.5299	0	-12.427	0	0	0.0408012	7.04642	-13.3481	1.63512	471.512	431.314	602.99	387.214	387.214	387.214	-173.65	239.365	-110.62	101.103	423.696	369.511	139.473	139.473	139.473	-32.2863	8.16615	-27.3428	40.4525	-6.96172	-1.02888	1.00343	0.119879	2.31492	-598.845	-92.2843	74.2008	0	0	3.98559	83.3114
0	14.5745	0	0	20.0304	6.66523	-42.7205	-0.0708157	-0.132577	0.170876	-13.7266	0	-10.5762	0	0	0.0398795	7.63198	-15.4991	0.665151	481.568	432.336	604.374	383.866	383.866	383.866	-162.279	242.538	-115.335	118.114	420.599	365.141	139.473	139.473	139.473	-34.2493	9.22153	-27.4437	43.9781	-8.29384	-0.360584	1.4121	0.209562	2.57727	-596.604	-88.1152	67.8803	0	0	3.91697	84.5912
0	15.5605	0	0	21.1967	6.49431	-42.1049	-0.0689698	-0.116015	0.153303	-13.3788	4.06E-15	-8.2115	0	0	0.036562	8.1389	-17.6765	-0.054901	491.737	433.086	606.731	381.262	381.262	381.262	-150.605	245.711	-118.571	136.188	417.375	359.574	139.473	139.473	139.473	-36.5025	10.162	-27.5102	47.3512	-9.76186	0.230732	1.68392	0.350974	2.77019	-563.088	-73.2311	62.8554	0	0	3.50178	85.5517
0	16.4781	0	0	22.2239	6.30664	-41.4148	-0.0736047	-0.10052	0.137283	-13.3938	0	-5.56293	0	0	0.0313231	8.50145	-19.8429	-0.432886	501.969	433.506	610.14	379.405	379.405	379.405	-139.018	248.657	-120.368	155.256	414.075	352.955	139.473	139.473	139.473	-39.0366	10.9687	-27.5743	50.4594	-11.1339	0.782236	1.77304	0.432757	2.86834	-500.058	-61.7631	59.4859	0	0	2.84364	86.1334
0	17.3185	0	0	23.1274	6.12209	-40.7211	-0.0837895	-0.0872908	0.125592	-13.6791	-2.03E-15	-2.83202	0	0	0.025317	8.67143	-21.9609	-0.440412	512.131	433.557	614.628	378.206	378.206	378.206	-127.886	251.156	-120.88	175.258	410.76	345.439	139.473	139.473	139.473	-41.837	11.6348	-27.6787	53.2375	-12.1926	1.25388	1.72308	0.414348	2.85444	-420.805	-56.1549	58.0591	0	0	2.1308	86.2866
0	18.0775	0	0	23.9239	5.95391	-40.0759	-0.0987738	-0.0765624	0.119489	-14.1753	3.38E-16	-0.178934	0	0	0.019672	8.63231	-23.9902	-0.102811	522.035	433.227	620.142	377.541	377.541	377.541	-117.543	253.021	-120.335	196.15	407.491	337.182	139.473	139.473	139.473	-44.8838	12.1595	-27.8724	55.6428	-12.8168	1.56177	1.59885	0.325539	2.72456	-337.267	-52.0039	58.2479	0	0	1.49962	85.9787
0	18.7544	0	0	24.6267	5.80803	-39.506	-0.118016	-0.0676921	0.118629	-14.8598	2.03E-15	2.27637	0	0	0.0150327	8.39558	-25.886	0.519292	531.471	432.527	626.55	377.265	377.265	377.265	-108.265	254.123	-118.986	217.905	404.34	328.331	139.473	139.473	139.473	-48.1533	12.5417	-28.2049	57.6427	-12.982	1.62444	1.43028	0.230446	2.50525	-252.35	-43.4672	58.6095	0	0	0.983691	85.1912
0	19.3505	0	0	25.2431	5.68466	-39.0164	-0.141338	-0.0597508	0.121558	-15.7486	2.54E-15	4.42428	0	0	0.0115522	7.98923	-27.6001	1.34156	540.222	431.482	633.658	377.211	377.211	377.211	-100.248	254.397	-117.083	240.512	401.384	319.033	139.473	139.473	139.473	-51.6207	12.7761	-28.7215	59.2152	-12.7243	1.39234	1.21367	0.1737	2.23244	-163.198	-28.8792	57.1374	0	0	0.56601	83.9138
0	19.8683	0	0	25.7764	5.58069	-38.5984	-0.168627	-0.0516219	0.125977	-16.8585	-4.06E-15	6.16805	0	0	0.00904189	7.44852	-29.0843	2.26149	548.07	430.117	641.22	377.2	377.2	377.2	-93.5917	253.837	-114.851	263.967	398.705	309.439	139.473	139.473	139.473	-55.2641	12.8526	-29.4595	60.3568	-12.102	0.863463	0.943928	0.158873	1.94729	-67.9466	-11.2899	51.5924	0	0	0.241953	82.1384
0	20.312	0	0	26.2281	5.49172	-38.2367	-0.199381	-0.0421857	0.129158	-18.1568	1.35E-15	7.42218	0	0	0.00719464	6.81233	-30.2956	3.16525	554.805	428.454	648.96	377.065	377.065	377.065	-88.2925	252.478	-112.484	288.267	396.389	299.711	139.473	139.473	139.473	-59.0683	12.7586	-30.4444	61.0862	-11.1721	0.0897129	0.6286	0.169717	1.68924	32.5401	6.11635	39.7857	0	0	0.0227427	79.8574
0	20.6869	0	0	26.6012	5.41345	-37.9155	-0.233306	-0.0300482	0.127428	-19.5951	-3.72E-15	8.15202	0	0	0.00577459	6.12204	-31.1995	3.93814	560.231	426.505	656.582	376.684	376.684	376.684	-84.2437	250.384	-110.137	313.387	394.517	290.034	139.473	139.473	139.473	-63.0264	12.4815	-31.6854	61.4413	-9.9845	-0.828045	0.287458	0.19061	1.4942	137.04	22.7395	19.9676	0	0	-0.0843505	77.0642
0	20.9986	0	0	26.9003	5.34312	-37.6244	-0.27003	-0.0139259	0.11716	-21.0975	-1.02E-14	8.38084	0	0	0.00465211	5.41968	-31.7715	4.47552	564.179	424.283	663.789	376.005	376.005	376.005	-81.2452	247.646	-107.922	339.268	393.157	280.611	139.473	139.473	139.473	-67.1389	12.0127	-33.1694	61.4669	-8.58757	-1.75416	-0.0580432	0.227825	1.38223	245.847	42.61	-8.24944	0	0	-0.0814971	73.754
0	21.2515	0	0	27.1323	5.28081	-37.3645	-0.308928	0.00697351	0.0955697	-22.5728	-6.77E-16	8.20215	0	0	0.00373581	4.74311	-31.9985	4.69069	566.518	421.8	670.31	375.047	375.047	375.047	-79.0192	244.378	-105.918	365.793	392.356	271.667	139.473	139.473	139.473	-71.4086	11.3539	-34.8561	61.2048	-7.03399	-2.53955	-0.381406	0.292038	1.36102	359.443	69.6433	-42.5563	0	0	0.0391844	69.9267
0	21.4468	0	0	27.3063	5.23022	-37.1521	-0.348715	0.032635	0.0618843	-23.9159	-3.72E-15	7.77834	0	0	0.00288641	4.12001	-31.8793	4.52134	567.163	419.085	675.923	373.883	373.883	373.883	-77.2386	240.726	-104.163	392.772	392.125	263.432	139.473	139.473	139.473	-75.8341	10.5216	-36.6756	60.6877	-5.38109	-3.04814	-0.65078	0.382978	1.42301	475.248	104.443	-77.7708	0	0	0.294308	65.59
0	21.5837	0	0	27.433	5.19808	-37.0165	-0.387537	0.0625793	0.0172113	-25.0329	2.20E-15	7.34692	0	0	0.00194591	3.56352	-31.4249	3.93588	566.094	416.186	680.474	372.628	372.628	372.628	-75.5652	236.857	-102.658	419.941	392.437	256.126	139.473	139.473	139.473	-80.4006	9.55197	-38.5321	59.9386	-3.68995	-3.18252	-0.836211	0.492204	1.55114	587.448	143.827	-107.079	0	0	0.68255	60.7659
0	21.6605	0	0	27.5243	5.19237	-36.9924	-0.423193	0.0958884	-0.0356009	-25.8522	-2.71E-15	7.1617	0	0	0.000958316	3.07048	-30.66	2.93961	563.371	413.175	683.898	371.426	371.426	371.426	-73.6989	232.957	-101.368	446.966	393.223	249.937	139.473	139.473	139.473	-85.0714	8.50066	-40.3135	58.9745	-2.02072	-2.90235	-0.905644	0.583174	1.70419	683.533	177.85	-124.488	0	0	1.16633	55.5007
0	21.6793	0	0	27.5934	5.21904	-37.105	-0.453306	0.131543	-0.0926661	-26.3046	-7.07E-15	7.43609	0	0	0.000322784	2.62588	-29.6242	1.58114	559.161	410.151	686.219	370.429	370.429	370.429	-71.4254	229.209	-100.219	473.461	394.385	244.995	139.473	139.473	139.473	-89.7823	7.43634	-41.9066	57.8106	-0.425163	-2.22602	-0.84105	0.607497	1.83055	748.968	193.88	-127.667	0	0	1.6666	49.8803
0	21.6497	0	0	27.6532	5.27826	-37.3538	-0.476049	0.168954	-0.150972	-26.3268	3.72E-15	8.31856	0	0	0.000599809	2.21185	-28.3729	-0.0448924	553.756	407.221	687.544	369.779	369.779	369.779	-68.6504	225.773	-99.1106	499.001	395.809	241.364	139.473	139.473	139.473	-94.4424	6.42806	-43.2127	56.4639	1.05762	-1.21684	-0.664381	0.553271	1.90144	777.806	185.635	-118.926	0	0	2.09055	44.0453
0	21.5899	0	0	27.7149	5.36208	-37.703	-0.490455	0.207718	-0.209133	-25.8529	1.29E-14	9.85579	0	0	0.00196168	1.81484	-26.9771	-1.80765	547.561	404.49	688.042	369.581	369.581	369.581	-65.407	222.776	-97.93	523.147	397.38	239.023	139.473	139.473	139.473	-98.941	5.53103	-44.1604	54.9595	2.39771	0.0320543	-0.435037	0.445259	1.91786	777.15	154.555	-103.761	0	0	2.38195	38.1956
0	21.524	0	0	27.7836	5.45471	-38.0852	-0.496049	0.247104	-0.267094	-24.7988	-2.71E-15	11.9817	0	0	0.0036575	1.42861	-25.5206	-3.56276	541.055	402.034	687.916	369.896	369.896	369.896	-61.8344	220.302	-96.5775	545.454	398.993	237.868	139.473	139.473	139.473	-103.158	4.77705	-44.7115	53.3414	3.56756	1.40863	-0.226715	0.307727	1.88918	764.276	104.337	-87.8876	0	0	2.54515	32.5738
0	21.4759	0	0	27.8561	5.53532	-38.4144	-0.492749	0.285818	-0.32476	-23.1013	-2.44E-14	14.5473	0	0	0.0040243	1.05504	-24.0938	-5.17936	534.738	399.893	687.375	370.729	370.729	370.729	-58.1376	218.401	-94.9877	565.489	400.56	237.711	139.473	139.473	139.473	-106.976	4.17264	-44.8614	51.6783	4.53919	2.79478	-0.0942959	0.156133	1.82066	757.372	39.6289	-74.868	0	0	2.60447	27.4289
0	21.4634	0	0	27.9202	5.5827	-38.6065	-0.480561	0.321743	-0.381201	-20.7512	3.38E-15	17.3426	0	0	0.00119476	0.702255	-22.7847	-6.55991	529.063	398.062	686.604	372.027	372.027	372.027	-54.541	217.093	-93.1411	582.852	402.006	238.283	139.473	139.473	139.473	-110.288	3.70371	-44.635	50.0613	5.28933	4.08079	-0.0590028	0.00515126	1.7145	768.581	-33.8334	-65.3586	0	0	2.56161	22.9778
0	21.4952	0	0	27.9589	5.58027	-38.5967	-0.459608	0.351692	-0.433347	-17.8211	1.22E-14	20.1007	0	0	-0.00585555	0.378976	-21.6686	-7.64652	524.393	396.501	685.75	373.682	373.682	373.682	-51.2512	216.378	-91.0642	597.191	403.27	239.257	139.473	139.473	139.473	-113.011	3.34342	-44.0797	48.59	5.80782	5.17748	-0.102611	-0.128401	1.57193	797.479	-108.965	-57.9094	0	0	2.37798	19.3799
0	21.5697	0	0	27.9556	5.51981	-38.3513	-0.430814	0.372312	-0.477086	-14.5048	-1.49E-14	22.5563	0	0	-0.0165096	0.0878201	-20.8004	-8.41357	520.973	395.147	684.912	375.547	375.547	375.547	-48.4351	216.239	-88.8197	608.233	404.31	240.273	139.473	139.473	139.473	-115.085	3.05962	-43.2595	47.3524	6.10148	6.02158	-0.194341	-0.235108	1.40087	837.298	-179.465	-50.488	0	0	2.0259	16.7304
0	21.6756	0	0	27.8981	5.40296	-37.8722	-0.396583	0.381139	-0.508169	-11.1373	-1.35E-14	24.4979	0	0	-0.0285012	-0.177873	-20.2089	-8.85467	518.921	393.921	684.142	377.465	377.465	377.465	-46.2122	216.644	-86.4952	615.801	405.099	240.976	139.473	139.473	139.473	-116.475	2.82191	-42.2484	46.4067	6.18997	6.57353	-0.316432	-0.304294	1.21908	882.157	-237.849	-41.6439	0	0	1.52781	15.0645
0	21.7929	0	0	27.7796	5.24101	-37.1975	-0.360695	0.376855	-0.52299	-8.16658	-6.77E-15	25.7652	0	0	-0.038702	-0.432435	-19.8952	-8.97404	518.231	392.754	683.44	379.292	379.292	379.292	-44.6536	217.55	-84.194	619.819	405.63	241.055	139.473	139.473	139.473	-117.173	2.60882	-41.1245	45.7721	6.09901	6.81189	-0.462072	-0.331503	1.04918	927.996	-276.978	-30.7768	0	0	0.956425	14.3637
0	21.894	0	0	27.5987	5.0532	-36.3994	-0.327789	0.359401	-0.518947	-6.10714	2.71E-15	26.2431	0	0	-0.0443343	-0.692223	-19.8339	-8.78516	518.776	391.604	682.758	380.914	380.914	380.914	-43.7827	218.897	-82.0282	620.312	405.91	240.279	139.473	139.473	139.473	-117.186	2.41368	-39.9649	45.4289	5.85552	6.73164	-0.621084	-0.315508	0.912269	969.262	-289.97	-18.1669	0	0	0.411222	14.5612
0	21.9487	0	0	27.358	4.86323	-35.5748	-0.302366	0.329475	-0.494725	-5.45692	1.35E-15	25.8335	0	0	-0.0440392	-0.96847	-19.9773	-8.31341	520.324	390.47	682.008	382.25	382.25	382.25	-43.5782	220.619	-80.1101	617.391	405.96	238.532	139.473	139.473	139.473	-116.544	2.24632	-38.8396	45.3229	5.48505	6.34679	-0.765251	-0.265407	0.826667	994.031	-274.272	-4.7451	0	0	-0.0066568	15.5467
0	21.9323	0	0	27.0663	4.69471	-34.8286	-0.287519	0.288542	-0.450345	-6.56796	4.06E-15	24.4771	0	0	-0.0383237	-1.26127	-20.2621	-7.59718	522.574	389.396	681.077	383.24	383.24	383.24	-43.9781	222.636	-78.5406	611.252	405.81	235.823	139.473	139.473	139.473	-115.296	2.12887	-37.8054	45.374	5.00822	5.6932	-0.851864	-0.20205	0.802422	984.458	-234.022	7.98273	0	0	-0.222293	17.1768
0	21.8385	0	0	26.7463	4.56649	-34.2514	-0.284282	0.239158	-0.387741	-9.52069	4.06E-15	22.202	0	0	-0.0290136	-1.55697	-20.6193	-6.68615	525.201	388.461	679.859	383.831	383.831	383.831	-44.8871	224.851	-77.395	602.161	405.494	232.301	139.473	139.473	139.473	-113.526	2.08667	-36.9017	45.4873	4.43922	4.82967	-0.861345	-0.119167	0.852498	928.695	-175.193	18.1889	0	0	-0.219172	19.29
0	21.6911	0	0	26.4435	4.49004	-33.9034	-0.290566	0.184944	-0.310752	-13.9622	0	19.1428	0	0	-0.0177906	-1.83399	-20.9855	-5.64146	527.891	387.753	678.279	383.973	383.973	383.973	-46.1789	227.154	-76.711	590.458	405.049	228.233	139.473	139.473	139.473	-111.358	2.13906	-36.1497	45.5728	3.79869	3.83359	-0.801456	0.00113838	0.982989	825.181	-105.647	24.32	0	0	-0.0608323	21.7242
0	21.5483	0	0	26.2327	4.46874	-33.8059	-0.301105	0.130369	-0.225358	-19.0759	4.06E-15	15.5455	0	0	-0.00504025	-2.07347	-21.3121	-4.5348	530.373	387.352	676.312	383.621	383.621	383.621	-47.698	229.414	-76.4841	576.546	404.517	223.97	139.473	139.473	139.473	-108.955	2.2941	-35.5541	45.5675	3.12925	2.78766	-0.701322	0.160593	1.18219	685.59	-35.8304	25.6897	0	0	0.133672	24.3325
0	21.4929	0	0	26.2093	4.49899	-33.9443	-0.308269	0.0804166	-0.140235	-23.7194	-2.03E-15	11.7631	0	0	0.00962139	-2.26776	-21.5705	-3.44297	532.43	387.302	673.991	382.763	382.763	382.763	-49.2648	231.494	-76.6735	560.887	403.946	219.884	139.473	139.473	139.473	-106.51	2.54915	-35.1086	45.4484	2.49856	1.76123	-0.601155	0.334898	1.41949	533.24	22.9431	22.8722	0	0	0.256569	26.9925
0	21.6071	0	0	26.4644	4.57238	-34.2781	-0.303827	0.0392531	-0.0650776	-26.718	1.69E-15	8.16839	0	0	0.0254061	-2.42287	-21.7493	-2.43816	533.892	387.612	671.382	381.439	381.439	381.439	-50.698	233.275	-77.2191	543.965	403.389	216.289	139.473	139.473	139.473	-104.206	2.89532	-34.801	45.2316	1.98773	0.796109	-0.540284	0.478813	1.64943	396.402	61.8005	17.3851	0	0	0.269773	29.6089
0	21.9414	0	0	27.0516	4.6782	-34.7547	-0.284149	0.00896132	-0.00730923	-27.4216	1.35E-15	5.04909	0	0	0.0393199	-2.55404	-21.8476	-1.57785	534.629	388.254	668.552	379.746	379.746	379.746	-51.8513	234.682	-78.0576	526.241	402.897	213.376	139.473	139.473	139.473	-102.177	3.3222	-34.6169	44.9582	1.67033	-0.0929681	-0.54723	0.560401	1.83549	298.341	79.6592	10.9828	0	0	0.208253	32.1095
0	22.5003	0	0	27.9706	4.80535	-35.3201	-0.253544	-0.0105957	0.0306072	-26.0494	1.02E-15	2.56417	0	0	0.0479821	-2.67867	-21.8667	-0.89886	534.525	389.177	665.546	377.829	377.829	377.829	-52.639	235.691	-79.1288	508.098	402.509	211.184	139.473	139.473	139.473	-100.491	3.81938	-34.5399	44.6773	1.59232	-0.904019	-0.631264	0.56147	1.95256	250.071	81.2614	4.78919	0	0	0.128027	34.4399
0	23.2514	0	0	29.1762	4.94355	-35.9256	-0.218649	-0.021068	0.0506029	-23.271	6.94E-15	0.753461	0	0	0.0499432	-2.8087	-21.805	-0.417373	533.469	390.32	662.368	375.843	375.843	375.843	-53.0339	236.327	-80.3734	489.817	402.248	209.633	139.473	139.473	139.473	-99.154	4.37634	-34.5504	44.4347	1.76117	-1.62625	-0.782031	0.485902	1.99389	248.893	74.2152	-0.753325	0	0	0.0594311	36.5577
0	24.1396	0	0	30.595	5.08433	-36.5329	-0.185594	-0.0250137	0.0570924	-19.8964	-2.20E-15	-0.449334	0	0	0.0463661	-2.94593	-21.657	-0.133094	531.346	391.625	658.991	373.91	373.91	373.91	-53.0544	236.647	-81.7333	471.575	402.121	208.578	139.473	139.473	139.473	-98.1329	4.98216	-34.6258	44.2722	2.14979	-2.2263	-0.95013	0.335771	1.95965	276.68	62.2478	-5.48419	0	0	-0.0017333	38.4305
0	25.1021	0	0	32.1408	5.2214	-37.115	-0.159645	-0.02628	0.0554809	-16.7143	-1.21E-15	-1.25721	0	0	0.0399772	-3.08029	-21.4152	-0.0304741	528.056	393.042	655.375	372.08	372.08	372.08	-52.7555	236.723	-83.155	453.459	402.123	207.852	139.473	139.473	139.473	-97.3678	5.62468	-34.7435	44.2261	2.70495	-2.65294	-1.0468	0.113698	1.86821	303.535	44.095	-8.85792	0	0	-0.0630982	40.0379
0	26.0827	0	0	33.7322	5.34945	-37.6507	-0.142258	-0.0285308	0.0508351	-14.1651	5.50E-16	-1.92262	0	0	0.0331701	-3.19319	-21.0725	-0.0718945	523.553	394.524	651.496	370.331	370.331	370.331	-52.2171	236.627	-84.5902	435.5	402.238	207.314	139.473	139.473	139.473	-96.7939	6.28781	-34.8844	44.3206	3.36255	-2.86437	-0.953741	-0.155779	1.76316	293.504	18.2506	-10.0136	0	0	-0.105061	41.3743
0	27.0433	0	0	35.3014	5.46175	-38.1141	-0.13207	-0.033683	0.0465695	-12.3548	-1.17E-15	-2.6135	0	0	0.0273335	-3.26715	-20.6223	-0.183045	517.89	396.021	647.374	368.596	368.596	368.596	-51.542	236.424	-85.9855	417.705	402.444	206.863	139.473	139.473	139.473	-96.3546	6.94526	-35.0339	44.5543	4.06831	-2.8718	-0.606673	-0.438769	1.6969	225.818	-17.4312	-8.1608	0	0	-0.0799462	42.4497
0	27.9661	0	0	36.7945	5.54848	-38.4679	-0.127507	-0.041114	0.0431132	-11.2243	-2.56E-15	-3.33797	0	0	0.0231206	-3.29467	-20.0583	-0.248399	511.244	397.47	643.087	366.815	366.815	366.815	-50.8601	236.172	-87.2709	400.073	402.716	206.444	139.473	139.473	139.473	-96.0098	7.5541	-35.1829	44.888	4.78453	-2.76789	-0.0848522	-0.697019	1.70907	116.666	-64.1502	-3.29689	0	0	0.0275505	43.2889
0	28.8505	0	0	38.1712	5.59816	-38.669	-0.127395	-0.0481922	0.0390046	-10.6131	5.92E-16	-3.95891	0	0	0.0205553	-3.27974	-19.3763	-0.137521	503.877	398.792	638.764	364.985	364.985	364.985	-50.3171	235.919	-88.3589	382.608	403.025	206.038	139.473	139.473	139.473	-95.7376	8.05691	-35.3255	45.2482	5.47228	-2.70914	0.41729	-0.872352	1.83278	12.092	-116.303	3.30163	0	0	0.148176	43.9264
0	29.7019	0	0	39.4025	5.60234	-38.6859	-0.132098	-0.0517985	0.0323618	-10.4061	3.53E-15	-4.28853	0	0	0.0192312	-3.23544	-18.5776	0.243306	496.054	399.901	634.546	363.19	363.19	363.19	-50.0467	235.709	-89.1637	365.306	403.347	205.653	139.473	139.473	139.473	-95.5273	8.3964	-35.4576	45.5456	6.07099	-2.86202	0.709966	-0.888217	2.10103	-39.2152	-158.539	9.42584	0	0	0.183909	44.3961
0	30.5203	0	0	40.472	5.56091	-38.5183	-0.142281	-0.0505483	0.0227109	-10.5172	6.13E-16	-4.24016	0	0	0.018331	-3.18547	-17.6697	0.905832	487.94	400.721	630.567	361.602	361.602	361.602	-50.1321	235.575	-89.6331	348.141	403.659	205.311	139.473	139.473	139.473	-95.3692	8.53739	-35.5752	45.7003	6.50687	-3.34529	0.719162	-0.706267	2.4956	-14.8417	-174.903	13.4231	0	0	0.12882	44.7189
0	31.2922	0	0	41.3747	5.4839	-38.2048	-0.157286	-0.0460963	0.0120739	-10.8244	-3.55E-15	-3.92619	0	0	0.0170356	-3.16656	-16.6616	1.77228	479.56	401.201	626.943	360.441	360.441	360.441	-50.5832	235.536	-89.7714	331.066	403.945	205.05	139.473	139.473	139.473	-95.2456	8.48192	-35.6739	45.6569	6.73197	-4.1884	0.555209	-0.422326	2.88644	62.2092	-166.907	15.1792	0	0	0.0877736	44.8946
0	31.9926	0	0	42.1113	5.38706	-37.8065	-0.175279	-0.0421851	0.00412003	-11.1908	3.32E-15	-3.60365	0	0	0.0150151	-3.21718	-15.5539	2.72017	470.829	401.32	623.769	359.871	359.871	359.871	-51.3539	235.595	-89.6327	314.021	404.193	204.916	139.473	139.473	139.473	-95.1277	8.2641	-35.7496	45.3735	6.75772	-5.31525	0.426246	-0.237312	3.08612	141.452	-154.581	15.7615	0	0	0.140555	44.9035
0	32.5945	0	0	42.68	5.28419	-37.3786	-0.194561	-0.0406426	0.000743054	-11.5282	-2.46E-15	-3.40396	0	0	0.0122973	-3.35164	-14.3302	3.64713	461.638	401.091	621.099	359.898	359.898	359.898	-52.3882	235.755	-89.2903	296.955	404.398	204.97	139.473	139.473	139.473	-94.9799	7.92821	-35.8	44.792	6.643	-6.55927	0.424691	-0.258505	3.04121	195.135	-150.671	15.8996	0	0	0.2737	44.7145
0	33.075	0	0	43.0729	5.18344	-36.9546	-0.21454	-0.0405065	0.00113503	-11.8338	-1.96E-15	-3.27511	0	0	0.00893629	-3.54472	-12.9578	4.49701	451.908	400.551	618.944	360.382	360.382	360.382	-53.6525	236.016	-88.8114	279.84	404.555	205.28	139.473	139.473	139.473	-94.7635	7.51246	-35.825	43.8268	6.44358	-7.71197	0.475128	-0.410865	2.86917	231.103	-149.178	15.7343	0	0	0.468574	44.2947
0	33.4144	0	0	43.2773	5.08904	-36.553	-0.234637	-0.0401466	0.0041322	-12.1018	1.60E-15	-3.12651	0	0	0.00490928	-3.74413	-11.4027	5.23814	441.597	399.762	617.282	361.136	361.136	361.136	-55.1344	236.382	-88.2558	262.666	404.668	205.923	139.473	139.473	139.473	-94.4378	7.04875	-35.8263	42.3945	6.17719	-8.58545	0.498106	-0.55773	2.70685	256.88	-140.299	15.1137	0	0	0.716567	43.6197
0	33.593	0	0	43.2791	5.00438	-36.1892	-0.253724	-0.0384362	0.0089756	-12.2905	4.38E-15	-2.90643	0	0	0.000218016	-3.89767	-9.64503	5.83685	430.687	398.789	616.096	362.006	362.006	362.006	-56.8296	236.858	-87.6817	245.436	404.745	206.976	139.473	139.473	139.473	-93.9599	6.56767	-35.8058	40.4612	5.838	-9.05446	0.438248	-0.608293	2.64211	275.913	-120.037	13.6006	0	0	0.996834	42.6823
0	33.5886	0	0	43.0645	4.93396	-35.8839	-0.270518	-0.0349404	0.015094	-12.3643	3.16E-15	-2.61171	0	0	-0.00501605	-3.97341	-7.69106	6.24137	419.184	397.694	615.393	362.927	362.927	362.927	-58.7304	237.451	-87.1499	228.162	404.803	208.509	139.473	139.473	139.473	-93.2859	6.10246	-35.7647	38.0793	5.42422	-9.07447	0.26876	-0.549454	2.69539	290.292	-89.8019	10.7293	0	0	1.27491	41.5001
0	33.3764	0	0	42.6215	4.88407	-35.6661	-0.28333	-0.0306295	0.0231512	-12.28	1.68E-15	-2.33099	0	0	-0.0105057	-3.96523	-5.57666	6.37865	407.118	396.532	615.216	363.914	363.914	363.914	-60.8213	238.168	-86.7247	210.865	404.865	210.581	139.473	139.473	139.473	-92.3719	5.68954	-35.702	35.3903	4.95255	-8.67977	0.0533655	-0.429275	2.81273	287.503	-53.6684	6.26381	0	0	1.43506	40.1179
0	32.9328	0	0	41.939	4.86129	-35.5663	-0.290378	-0.0276883	0.0347623	-11.9902	6.07E-15	-2.21902	0	0	-0.0158566	-3.88661	-3.36089	6.17496	394.566	395.357	615.628	365.022	365.022	365.022	-63.09	239.018	-86.4618	193.581	404.963	213.236	139.473	139.473	139.473	-91.1784	5.36111	-35.6141	32.5828	4.46183	-7.96219	-0.0765883	-0.306787	2.91617	243.489	-15.5791	0.44637	0	0	1.30152	38.602
0	32.2416	0	0	41.0053	4.86924	-35.6012	-0.290509	-0.0282197	0.0514965	-11.4606	-4.23E-15	-2.39144	0	0	-0.020672	-3.75939	-1.11199	5.5936	381.68	394.226	616.688	366.289	366.289	366.289	-65.5513	240.014	-86.3865	176.372	405.131	216.493	139.473	139.473	139.473	-89.675	5.13177	-35.4942	29.8289	4.00027	-7.0414	0.00363123	-0.207881	2.95821	137.118	22.727	-6.10351	0	0	0.773307	37.028
0	31.2994	0	0	39.8067	4.90533	-35.7591	-0.283541	-0.0335508	0.0734098	-10.6708	-2.15E-15	-2.87086	0	0	-0.0244939	-3.60345	1.10705	4.66949	368.717	393.204	618.432	367.718	367.718	367.718	-68.2688	241.167	-86.4725	159.334	405.408	220.348	139.473	139.473	139.473	-87.8453	4.98774	-35.3332	27.2332	3.59577	-6.03753	0.344613	-0.107785	2.92707	-36.6889	61.8082	-12.087	0	0	-0.0915327	35.4695
0	30.116	0	0	38.3275	4.95941	-35.9945	-0.270709	-0.0430884	0.0982644	-9.64391	-4.23E-15	-3.52428	0	0	-0.0267615	-3.43288	3.24695	3.52139	356.035	392.362	620.846	369.28	369.28	369.28	-71.3601	242.489	-86.6355	142.604	405.83	224.766	139.473	139.473	139.473	-85.6876	4.88641	-35.1221	24.8175	3.23464	-5.05138	0.863351	0.0289838	2.83227	-254.108	101.269	-16.0811	0	0	-1.08435	33.9923
0	28.7086	0	0	36.5522	5.01574	-36.2382	-0.254159	-0.0548723	0.121689	-8.44324	-7.02E-15	-4.13654	0	0	-0.0269518	-3.2561	5.27133	2.32525	344.039	391.76	623.861	370.927	370.927	370.927	-74.9771	243.98	-86.7534	126.341	406.426	229.683	139.473	139.473	139.473	-83.2107	4.77069	-34.8543	22.5507	2.87389	-4.15567	1.3754	0.191669	2.68606	-469.396	134.368	-17.0813	0	0	-1.96002	32.6555
0	27.0923	0	0	34.4687	5.05768	-36.4187	-0.236184	-0.0664897	0.139776	-7.17381	4.14E-15	-4.50764	0	0	-0.0250146	-3.07532	7.14962	1.25942	333.11	391.435	627.359	372.61	372.61	372.61	-79.2723	245.623	-86.7023	110.704	407.211	235	139.473	139.473	139.473	-80.4255	4.59143	-34.5277	20.4008	2.46987	-3.40454	1.75556	0.344971	2.49178	-650.248	154.815	-15.1368	0	0	-2.58638	31.5156
0	25.275	0	0	32.0738	5.07211	-36.4805	-0.219181	-0.0761937	0.149764	-6.02651	-2.88E-15	-4.54451	0	0	-0.0218951	-2.88636	8.85209	0.460483	323.543	391.402	631.179	374.287	374.287	374.287	-84.3711	247.376	-86.3908	95.8294	408.179	240.599	139.473	139.473	139.473	-77.3401	4.32383	-34.1452	18.3664	2.00064	-2.84137	1.96911	0.446935	2.25331	-784.36	158.543	-10.823	0	0	-2.91794	30.6252
0	23.2589	0	0	29.3778	5.05182	-36.3935	-0.205763	-0.082249	0.150139	-5.3039	6.60E-15	-4.20159	0	0	-0.0197807	-2.67914	10.349	0.00411124	315.533	391.661	635.132	375.925	375.925	375.925	-90.3608	249.167	-85.7756	81.8121	409.308	246.352	139.473	139.473	139.473	-73.9598	3.97217	-33.7138	16.4826	1.47115	-2.49754	2.03594	0.472498	1.98232	-870.806	145.94	-5.10764	0	0	-2.94286	30.0296
0	21.0474	0	0	26.4098	4.99607	-36.1533	-0.198702	-0.0828266	0.13989	-5.39444	-6.09E-15	-3.44179	0	0	-0.0218928	-2.43968	11.6119	-0.0953518	309.178	392.207	639.014	377.512	377.512	377.512	-97.2893	250.893	-84.8629	68.6969	410.558	252.142	139.473	139.473	139.473	-70.2921	3.56469	-33.2413	14.8072	0.905941	-2.38952	1.98909	0.423601	1.7042	-910.634	120.358	1.08361	0	0	-2.67194	29.7646
0	18.6561	0	0	23.2224	4.90999	-35.7794	-0.200008	-0.0767577	0.119136	-6.64729	-4.91E-15	-2.25485	0	0	-0.0313249	-2.15475	12.6153	0.124877	304.504	393.026	642.617	379.059	379.059	379.059	-105.164	252.427	-83.6953	56.4793	411.882	257.896	139.473	139.473	139.473	-66.3567	3.14275	-32.7342	13.4037	0.337931	-2.52165	1.87577	0.319359	1.44447	-909.87	86.0839	6.9698	0	0	-2.17238	29.8571
0	16.1236	0	0	19.8961	4.80295	-35.3095	-0.210268	-0.0640217	0.089239	-9.24396	-2.71E-15	-0.667547	0	0	-0.0493336	-1.81605	13.3395	0.594062	301.484	394.096	645.745	380.61	380.61	380.61	-113.952	253.621	-82.3305	45.1188	413.234	263.599	139.473	139.473	139.473	-62.1967	2.74734	-32.1953	12.3215	-0.205159	-2.89155	1.74609	0.190804	1.22128	-878.534	47.5544	12.0978	0	0	-1.5517	30.328
0	13.5207	0	0	16.5406	4.68675	-34.793	-0.228136	-0.0458005	0.0531548	-13.0865	3.38E-16	1.25712	0	0	-0.0736691	-1.42358	13.7729	1.22993	300.066	395.385	648.224	382.228	382.228	382.228	-123.568	254.322	-80.8189	34.5608	414.576	269.316	139.473	139.473	139.473	-57.8866	2.4074	-31.625	11.5835	-0.706684	-3.49156	1.63164	0.0921847	1.04303	-826.356	12.7919	16.2512	0	0	-0.913569	31.193
0	10.95	0	0	13.2915	4.5744	-34.2872	-0.250442	-0.0251159	0.0159768	-17.7643	-5.08E-16	3.35724	0	0	-0.0980164	-0.989162	13.9146	1.9586	300.191	396.852	649.914	383.978	383.978	383.978	-133.878	254.384	-79.1889	24.7642	415.883	275.176	139.473	139.473	139.473	-53.5328	2.13356	-31.026	11.1875	-1.15211	-4.30265	1.57568	0.0450288	0.903791	-770.609	-14.5747	19.6448	0	0	-0.34512	32.4628
0	8.53713	0	0	10.2972	4.47888	-33.8524	-0.273329	-0.00601067	-0.016746	-22.6535	2.37E-15	5.39147	0	0	-0.113926	-0.533798	13.7754	2.73199	301.803	398.456	650.714	385.907	385.907	385.907	-144.692	253.689	-77.4444	15.7256	417.149	281.345	139.473	139.473	139.473	-49.2635	1.91864	-30.4094	11.1105	-1.52468	-5.28564	1.57606	0.0300828	0.791028	-720.786	-36.3328	22.8813	0	0	0.121798	34.1391
0	6.41151	0	0	7.70018	4.4128	-33.5488	-0.293664	0.00744645	-0.0403321	-27.1013	-5.08E-15	7.06814	0	0	-0.114523	-0.0800888	13.3777	3.52991	304.85	400.156	650.56	388.032	388.032	388.032	-155.788	252.151	-75.5828	7.49079	418.382	287.985	139.473	139.473	139.473	-45.2085	1.74553	-29.8002	11.3164	-1.80632	-6.38178	1.59522	0.0132144	0.695742	-678.595	-55.9619	26.8392	0	0	0.488519	36.2108
0	4.68274	0	0	5.61421	4.38852	-33.4368	-0.309554	0.0119093	-0.0512415	-30.5867	4.74E-15	8.07382	0	0	-0.0978524	0.355129	12.7517	4.3482	309.262	401.927	649.431	390.344	390.344	390.344	-166.941	249.716	-73.624	0.151592	419.598	295.214	139.473	139.473	139.473	-41.4766	1.59774	-29.2382	11.7631	-1.98246	-7.52332	1.59657	-0.0290836	0.616774	-644.836	-75.3615	32.2981	0	0	0.770138	38.6503
0	3.42033	0	0	4.10611	4.41754	-33.5707	-0.320341	0.00577808	-0.048011	-32.8355	1.35E-15	8.15072	0	0	-0.0680766	0.764622	11.9322	5.18453	314.937	403.758	647.347	392.809	392.809	392.809	-177.951	246.355	-71.6402	-6.16668	420.811	303.074	139.473	139.473	139.473	-38.1387	1.46811	-28.7726	12.404	-2.04988	-8.6464	1.54722	-0.101429	0.556002	-617.943	-94.7102	39.4606	0	0	0.981788	41.4126
0	2.64331	0	0	3.18852	4.50886	-33.9894	-0.326264	-0.0105804	-0.0310384	-33.857	-4.06E-15	7.15217	0	0	-0.0336276	1.15074	10.9543	6.02595	321.738	405.652	644.374	395.371	395.371	395.371	-188.652	242.061	-69.7718	-11.321	422.02	311.516	139.473	139.473	139.473	-35.2221	1.36261	-28.4513	13.1912	-2.02082	-9.69936	1.43374	-0.184762	0.517343	-596.795	-112.199	47.7712	0	0	1.13448	44.4374
0	2.32216	0	0	2.82505	4.66709	-34.7049	-0.328053	-0.034884	-0.00238986	-33.8945	1.35E-15	5.0972	0	0	-0.0033948	1.52136	9.8501	6.84299	329.492	407.622	640.623	397.945	397.945	397.945	-198.885	236.871	-68.2198	-15.1639	423.207	320.403	139.473	139.473	139.473	-32.7174	1.29901	-28.3084	14.0805	-1.91888	-10.6427	1.27356	-0.24277	0.503422	-583.559	-124.193	56.0733	0	0	1.24215	47.654
0	2.39135	0	0	2.94495	4.89057	-35.6946	-0.326342	-0.0635301	0.0346491	-33.2977	1.35E-15	2.18224	0	0	0.0168819	1.8838	8.64698	7.5933	338.011	409.682	636.25	400.414	400.414	400.414	-208.466	230.901	-67.2171	-17.5533	424.334	329.526	139.473	139.473	139.473	-30.5927	1.30179	-28.3554	15.0402	-1.76674	-11.4394	1.1048	-0.242119	0.517675	-582.351	-126.495	62.8304	0	0	1.32508	50.9863
0	2.76773	0	0	3.46182	5.17078	-36.901	-0.321301	-0.0927648	0.0758982	-32.3874	5.41E-15	-1.27319	0	0	0.0260843	2.23951	7.36673	8.23124	347.115	411.842	631.445	402.621	402.621	402.621	-217.151	224.391	-66.9843	-18.3588	425.358	338.621	139.473	139.473	139.473	-28.8107	1.39574	-28.5787	16.0572	-1.57426	-12.0453	0.941843	-0.180109	0.562199	-590.691	-118.222	66.8662	0	0	1.39807	54.358
0	3.36813	0	0	4.28991	5.49291	-38.2416	-0.312364	-0.11944	0.117128	-31.3469	-8.12E-15	-4.88921	0	0	0.0268859	2.58276	6.02431	8.71197	356.646	414.099	626.427	404.385	404.385	404.385	-224.642	217.724	-67.6889	-17.4689	426.237	347.397	139.473	139.473	139.473	-27.3423	1.60024	-28.9428	17.1393	-1.33948	-12.4112	0.779569	-0.0903605	0.63993	-601.835	-102.122	67.5947	0	0	1.47083	57.6979
0	4.12157	0	0	5.35394	5.83736	-39.6213	-0.298573	-0.141971	0.155093	-30.2088	0	-8.33184	0	0	0.0235937	2.90547	4.62685	8.9909	366.472	416.435	621.423	405.527	405.527	405.527	-230.617	211.4	-69.4228	-14.799	426.94	355.562	139.473	139.473	139.473	-26.1741	1.92597	-29.3972	18.3081	-1.06957	-12.4955	0.622186	-0.0369698	0.741095	-612.813	-85.8041	65.6036	0	0	1.56467	60.9445
0	4.97484	0	0	6.59239	6.18095	-40.944	-0.279588	-0.159593	0.187261	-28.939	2.71E-15	-11.3143	0	0	0.0203942	3.20657	3.1744	9.02596	376.49	418.82	616.641	405.913	405.913	405.913	-234.78	205.963	-72.203	-10.2998	427.453	362.843	139.473	139.473	139.473	-25.3084	2.37457	-29.8869	19.5859	-0.812227	-12.2733	0.492021	-0.0688615	0.849278	-625.618	-75.3173	62.1309	0	0	1.70953	64.0493
0	5.89346	0	0	7.95707	6.49865	-42.1208	-0.255879	-0.172615	0.212027	-27.4934	-2.71E-15	-13.6657	0	0	0.0200429	3.49992	1.6618	8.78587	386.632	421.213	612.252	405.474	405.474	405.474	-236.91	201.9	-75.9801	-3.96191	427.776	368.998	139.473	139.473	139.473	-24.7585	2.93995	-30.3629	20.9906	-0.663318	-11.732	0.410882	-0.200207	0.936267	-642.967	-74.5736	59.0182	0	0	1.93127	66.9777
0	6.859	0	0	9.40996	6.76557	-43.0761	-0.228718	-0.181313	0.228319	-25.864	-5.41E-15	-15.2849	0	0	0.023593	3.81632	0.080647	8.26001	396.87	423.574	608.373	404.21	404.21	404.21	-236.875	199.551	-80.6369	4.18574	427.92	373.831	139.473	139.473	139.473	-24.5432	3.60945	-30.7901	22.5466	-0.735079	-10.8597	0.39353	-0.396447	0.995256	-665.451	-83.0919	57.6189	0	0	2.23997	69.7091
0	7.86407	0	0	10.9188	6.95968	-43.7523	-0.200031	-0.185747	0.23571	-24.1	8.12E-15	-16.1353	0	0	0.0305065	4.19744	-1.57931	7.46645	407.215	425.866	605.079	402.173	402.173	402.173	-234.641	199.061	-85.9753	14.0815	427.899	377.202	139.473	139.473	139.473	-24.6808	4.36351	-31.1494	24.298	-1.10526	-9.64526	0.439707	-0.585016	1.05284	-689.779	-97.3246	58.4953	0	0	2.6269	72.2361
0	8.90678	0	0	12.4535	7.0652	-44.1135	-0.171937	-0.185743	0.234203	-22.2842	0	-16.2287	0	0	0.0390467	4.68264	-3.32928	6.45428	417.712	428.057	602.409	399.474	399.474	399.474	-230.272	200.376	-91.7032	25.6404	427.729	379.027	139.473	139.473	139.473	-25.1851	5.17458	-31.4362	26.3096	-1.78949	-8.10504	0.531844	-0.673254	1.16282	-707.93	-110.676	61.2956	0	0	3.05834	74.5621
0	9.98525	0	0	13.9846	7.07611	-44.1506	-0.146277	-0.180923	0.224012	-20.4976	-5.41E-15	-15.6002	0	0	0.0468595	5.29102	-5.18039	5.29731	428.422	430.112	600.401	396.283	396.283	396.283	-223.936	203.277	-97.4472	38.7631	427.422	379.282	139.473	139.473	139.473	-26.0636	6.00672	-31.6566	28.6467	-2.75515	-6.32355	0.631975	-0.579436	1.3734	-707.35	-114.768	64.8683	0	0	3.45928	76.6964
0	11.0928	0	0	15.4833	6.99882	-43.8868	-0.124506	-0.171204	0.205628	-18.8115	1.35E-15	-14.3169	0	0	0.0517344	6.00548	-7.1423	4.07789	439.39	431.989	599.116	392.82	392.82	392.82	-215.898	207.432	-102.798	53.3418	426.99	378.004	139.473	139.473	139.473	-27.3169	6.81795	-31.8228	31.3469	-3.95003	-4.46742	0.692771	-0.288003	1.69246	-675.375	-106.123	67.9329	0	0	3.69994	78.6457
0	12.2151	0	0	16.9244	6.85229	-43.3801	-0.107508	-0.157612	0.181138	-17.2762	-2.71E-15	-12.5211	0	0	0.0524131	6.76872	-9.22038	2.86649	450.611	433.632	598.651	389.317	389.317	389.317	-206.503	212.447	-107.386	69.2614	426.44	375.281	139.473	139.473	139.473	-28.9373	7.56681	-31.9506	34.3963	-5.31423	-2.73632	0.726673	0.103633	2.07157	-616.644	-92.5171	69.6537	0	0	3.69423	80.4044
0	13.33	0	0	18.2881	6.66349	-42.7143	-0.0957646	-0.142209	0.153821	-15.936	-2.71E-15	-10.424	0	0	0.0490937	7.49934	-11.4109	1.71908	462.027	434.973	599.12	385.981	385.981	385.981	-196.145	217.907	-110.959	86.4021	425.777	371.247	139.473	139.473	139.473	-30.9082	8.22049	-32.0591	37.7203	-6.77694	-1.26991	0.82874	0.419267	2.4258	-556.822	-89.1104	70.3401	0	0	3.50553	81.9488
0	14.4128	0	0	19.5621	6.4599	-41.9796	-0.0894695	-0.127127	0.127141	-14.8349	4.06E-15	-8.24312	0	0	0.0431291	8.11996	-13.696	0.699469	473.553	435.948	600.63	382.968	382.968	382.968	-185.228	223.412	-113.409	104.645	425.008	366.059	139.473	139.473	139.473	-33.2055	8.75947	-32.1699	41.1935	-8.24812	-0.0847917	1.05676	0.55012	2.68703	-514.656	-99.671	70.9431	0	0	3.25305	83.2385
0	15.44	0	0	20.7401	6.26369	-41.2547	-0.0889389	-0.113324	0.103016	-14.0361	1.35E-15	-6.1174	0	0	0.0362249	8.57562	-16.0431	-0.106143	485.115	436.506	603.257	380.369	380.369	380.369	-174.135	228.615	-114.759	123.88	424.137	359.881	139.473	139.473	139.473	-35.7998	9.17617	-32.3066	44.6698	-9.61166	0.896099	1.32434	0.515229	2.8444	-478.244	-112.658	71.6242	0	0	2.92897	84.2233
0	16.3933	0	0	21.8207	6.08992	-40.5987	-0.0940314	-0.101443	0.082902	-13.5738	3.38E-15	-4.16399	0	0	0.0297719	8.83707	-18.4104	-0.612107	496.629	436.615	607.035	378.216	378.216	378.216	-163.203	233.243	-115.129	144.012	423.171	352.875	139.473	139.473	139.473	-38.6602	9.47175	-32.4923	48.0126	-10.7418	1.75291	1.49872	0.382876	2.921	-426.47	-117.121	72.0012	0	0	2.47365	84.8548
0	17.2599	0	0	22.8051	5.9468	-40.0484	-0.104146	-0.0918317	0.0678898	-13.4469	1.35E-15	-2.47475	0	0	0.0245418	8.89886	-20.7526	-0.770178	507.973	436.271	611.947	376.507	376.507	376.507	-152.698	237.112	-114.699	164.966	422.119	345.197	139.473	139.473	139.473	-41.7557	9.65329	-32.7473	51.1122	-11.5385	2.50489	1.54489	0.2208	2.92546	-356.193	-109.381	71.8109	0	0	1.93201	85.0965
0	18.0337	0	0	23.6959	5.83639	-39.6175	-0.11866	-0.0846691	0.0582833	-13.6466	6.77E-16	-1.12107	0	0	0.0207498	8.77565	-23.0216	-0.583642	518.986	435.502	617.917	375.226	375.226	375.226	-142.815	240.118	-113.674	186.686	420.996	336.992	139.473	139.473	139.473	-45.0567	9.73067	-33.0886	53.888	-11.948	3.11051	1.49946	0.0844298	2.85476	-275.634	-91.1459	71.1322	0	0	1.38996	84.9262
0	18.7147	0	0	24.4957	5.75573	-39.2993	-0.137189	-0.0796293	0.0536156	-14.1704	-3.72E-15	-0.129102	0	0	0.0182098	8.49525	-25.165	-0.0999881	529.474	434.358	624.808	374.328	374.328	374.328	-133.676	242.23	-112.247	209.141	419.82	328.397	139.473	139.473	139.473	-48.5362	9.71334	-33.5283	56.2817	-11.9606	3.5009	1.39185	0.018749	2.71997	-189.905	-64.671	69.7055	0	0	0.891415	84.3296
0	19.3084	0	0	25.2078	5.69846	-39.0715	-0.158789	-0.0764227	0.0530913	-14.9599	-1.52E-15	0.483153	0	0	0.016508	8.09021	-27.1276	0.599958	539.234	432.907	632.436	373.733	373.733	373.733	-125.327	243.477	-110.586	232.316	418.614	319.546	139.473	139.473	139.473	-52.1732	9.60841	-34.0727	58.2529	-11.599	3.6136	1.22633	0.0344057	2.53302	-99.8449	-34.2263	67.0297	0	0	0.452781	83.2939
0	19.8238	0	0	25.8348	5.65618	-38.9024	-0.182257	-0.0744257	0.0556144	-15.9215	-1.86E-15	0.736541	0	0	0.0152046	7.59304	-28.8551	1.41213	548.054	431.213	640.576	373.325	373.325	373.325	-117.757	243.929	-108.815	256.214	417.403	310.571	139.473	139.473	139.473	-55.9523	9.41952	-34.7207	59.7803	-10.9024	3.41976	1.00092	0.103817	2.30797	-6.26368	-6.26547	62.3727	0	0	0.101188	81.8045
0	20.2704	0	0	26.3765	5.6196	-38.7554	-0.206705	-0.0725998	0.0599075	-16.9723	1.69E-15	0.703111	0	0	0.0139674	7.03618	-30.2996	2.22051	555.731	429.334	648.967	372.972	372.972	372.972	-110.91	243.683	-107.017	280.843	416.214	301.607	139.473	139.473	139.473	-59.8622	9.14682	-35.4624	60.8657	-9.91247	2.94261	0.719446	0.187718	2.06827	88.8329	14.1386	54.7242	0	0	-0.129099	79.8463
0	20.6554	0	0	26.8286	5.57971	-38.5945	-0.231788	-0.0693416	0.0640571	-18.066	5.92E-16	0.5233	0	0	0.0125509	6.45325	-31.4235	2.90931	562.079	427.314	657.326	372.557	372.557	372.557	-104.7	242.851	-105.238	306.206	415.073	292.792	139.473	139.473	139.473	-63.893	8.78816	-36.2785	61.5323	-8.67047	2.26083	0.394388	0.262893	1.84301	183.436	26.432	43.0454	0	0	-0.221153	77.4057
0	20.9817	0	0	27.1832	5.52931	-38.39	-0.257743	-0.0627013	0.0656071	-19.2064	-3.38E-15	0.396246	0	0	0.0106936	5.87797	-32.2024	3.37318	566.941	425.18	665.361	372.004	372.004	372.004	-99.0283	241.551	-103.497	332.291	414.007	284.271	139.473	139.473	139.473	-68.0335	8.34228	-37.1415	61.8177	-7.22293	1.49702	0.0490404	0.327195	1.65368	276.039	34.133	26.8543	0	0	-0.182039	74.4731
0	21.2474	0	0	27.4311	5.4648	-38.1265	-0.284954	-0.0506559	0.06234	-20.4219	7.63E-15	0.558363	0	0	0.00801352	5.33989	-32.6252	3.52525	570.198	422.953	672.792	371.284	371.284	371.284	-93.7847	239.894	-101.8	359.052	413.046	276.199	139.473	139.473	139.473	-72.2688	7.81328	-38.0175	61.7657	-5.62864	0.795999	-0.275283	0.38993	1.51022	362.895	42.7775	6.70269	0	0	-0.0337323	71.0428
0	21.446	0	0	27.5663	5.38742	-37.808	-0.313772	-0.0312688	0.0520079	-21.7495	-1.65E-15	1.2552	0	0	0.00407318	4.85797	-32.6927	3.30568	571.775	420.65	679.381	370.408	370.408	370.408	-88.86	237.98	-100.152	386.395	412.22	268.742	139.473	139.473	139.473	-76.5787	7.21426	-38.8705	61.4175	-3.95904	0.29671	-0.534287	0.460173	1.41864	440.612	57.3629	-15.7455	0	0	0.194377	67.1137
0	21.5693	0	0	27.589	5.30338	-37.4588	-0.343859	-0.00335339	0.0335633	-23.1791	-7.44E-15	2.6656	0	0	-0.00129704	4.43538	-32.4173	2.68985	571.66	418.291	684.952	369.412	369.412	369.412	-84.153	235.895	-98.5589	414.158	411.563	262.071	139.473	139.473	139.473	-80.9372	6.5683	-39.6671	60.8063	-2.28951	0.105476	-0.694623	0.530849	1.37744	505.622	79.3595	-38.1273	0	0	0.477295	62.6923
0	21.6118	0	0	27.5097	5.22212	-37.118	-0.374233	0.0335035	0.00663548	-24.6414	-4.69E-15	4.86711	0	0	-0.0076149	4.05967	-31.8213	1.69451	569.914	415.91	689.407	368.354	368.354	368.354	-79.5839	233.701	-97.0253	442.105	411.111	256.351	139.473	139.473	139.473	-85.3137	5.90458	-40.3811	59.9559	-0.683873	0.281174	-0.74954	0.573757	1.38157	557.194	104.768	-58.0009	0	0	0.801906	57.8011
0	21.5757	0	0	27.3491	5.15353	-36.8279	-0.40325	0.0787695	-0.0284175	-25.9913	1.08E-14	7.8026	0	0	-0.0136159	3.70939	-30.9389	0.378508	566.683	413.55	692.728	367.32	367.321	367.321	-75.1073	231.447	-95.5494	469.918	410.905	251.727	139.473	139.473	139.473	-89.6753	5.25088	-40.9952	58.8833	0.815948	0.834792	-0.72391	0.569772	1.42598	598.918	128.516	-73.6901	0	0	1.15624	52.4934
0	21.4742	0	0	27.1374	5.10511	-36.6217	-0.428977	0.130987	-0.0713864	-27.0283	5.33E-15	11.2831	0	0	-0.0176311	3.36319	-29.8171	-1.16576	562.2	411.265	694.964	366.437	366.437	366.437	-70.7202	229.168	-94.1172	497.201	410.986	248.297	139.473	139.473	139.473	-93.9866	4.62608	-41.5012	57.6042	2.18513	1.73457	-0.658796	0.521714	1.50219	637.954	146.211	-84.4378	0	0	1.53047	46.8697
0	21.3314	0	0	26.9112	5.08019	-36.5151	-0.44941	0.187797	-0.122056	-27.5188	-3.05E-15	15.0152	0	0	-0.0183567	3.00661	-28.516	-2.82813	556.771	409.11	696.216	365.86	365.86	365.86	-66.4576	226.899	-92.7056	523.497	411.392	246.098	139.473	139.473	139.473	-98.2088	4.0371	-41.8964	56.1424	3.40263	2.91134	-0.589203	0.439842	1.58452	680.9	153.056	-90.2505	0	0	1.91567	41.0847
0	21.179	0	0	26.7085	5.07721	-36.5024	-0.462973	0.24607	-0.1801	-27.2558	-6.09E-15	18.6523	0	0	-0.0156132	2.63587	-27.1065	-4.49845	550.754	407.131	696.619	365.744	365.744	365.744	-62.3808	224.681	-91.2858	548.308	412.148	245.077	139.473	139.473	139.473	-102.296	3.48088	-42.1783	54.5393	4.44361	4.26756	-0.533963	0.333759	1.64079	731.88	143.968	-91.5024	0	0	2.2931	35.3392
0	21.0505	0	0	26.5622	5.09013	-36.5577	-0.468737	0.302109	-0.244466	-26.1062	5.41E-15	21.8514	0	0	-0.0106356	2.25792	-25.6657	-6.08083	544.529	405.361	696.322	366.203	366.203	366.203	-58.5614	222.572	-89.8288	571.124	413.256	245.091	139.473	139.473	139.473	-106.189	2.95035	-42.3405	52.858	5.2841	5.69103	-0.496488	0.220707	1.64496	791.186	116.867	-88.8662	0	0	2.61695	29.856
0	20.9738	0	0	26.493	5.10942	-36.6401	-0.466597	0.352019	-0.312844	-24.0558	9.47E-15	24.3315	0	0	-0.00571896	1.8861	-24.2699	-7.50085	538.478	403.814	695.481	367.269	367.269	367.269	-55.0682	220.651	-88.3084	591.454	414.685	245.901	139.473	139.473	139.473	-109.813	2.44106	-42.3696	51.1816	5.91293	7.07	-0.467997	0.112047	1.58845	854.797	71.4464	-83.1728	0	0	2.82113	24.8499
0	20.9658	0	0	26.5048	5.12349	-36.7001	-0.456863	0.391628	-0.380865	-21.1995	0	25.8843	0	0	-0.0033273	1.53382	-22.9891	-8.70348	532.958	402.486	694.251	368.879	368.879	368.879	-51.9594	219.013	-86.7023	608.864	416.372	247.191	139.473	139.473	139.473	-113.075	1.95505	-42.2455	49.6002	6.33747	8.30566	-0.428086	0.0112137	1.47697	912.196	10.1013	-75.2467	0	0	2.82998	20.5049
0	21.03	0	0	26.5823	5.11964	-36.6837	-0.440018	0.417242	-0.442838	-17.7241	1.35E-15	26.4283	0	0	-0.00503847	1.20905	-21.881	-9.64325	528.287	401.354	692.778	370.888	370.888	370.888	-49.2855	217.766	-84.9915	623.002	418.221	248.599	139.473	139.473	139.473	-115.872	1.49924	-41.9456	48.1948	6.57838	9.31641	-0.362999	-0.0814484	1.33185	952.285	-61.9647	-65.6996	0	0	2.60583	16.9627
0	21.1578	0	0	26.6944	5.08568	-36.5386	-0.417058	0.426788	-0.493555	-13.9148	1.08E-14	26.069	0	0	-0.0108032	0.911185	-20.9882	-10.2754	524.731	400.377	691.195	373.105	373.105	373.105	-47.0917	217.011	-83.1638	633.626	420.119	249.754	139.473	139.473	139.473	-118.103	1.08078	-41.4522	47.0221	6.65814	10.0354	-0.289346	-0.166601	1.17765	972.747	-137.142	-54.9455	0	0	2.18563	14.3211
0	21.3304	0	0	26.8015	5.01255	-36.2245	-0.389158	0.419398	-0.528264	-10.1052	5.41E-15	25.0269	0	0	-0.0189043	0.632132	-20.3354	-10.5582	522.474	399.504	689.608	375.33	375.33	375.33	-45.4161	216.831	-81.2184	640.606	421.95	250.316	139.473	139.473	139.473	-119.678	0.704327	-40.7596	46.1079	6.59175	10.4107	-0.236686	-0.24097	1.03812	975.913	-206.223	-42.9259	0	0	1.64872	12.6318
0	21.5221	0	0	26.8652	4.8975	-35.7249	-0.358317	0.395744	-0.543489	-6.69884	1.35E-15	23.5916	0	0	-0.0267573	0.359464	-19.9286	-10.4621	521.601	398.682	688.081	377.387	377.387	377.387	-44.2815	217.275	-79.1738	643.932	423.606	250.011	139.473	139.473	139.473	-120.537	0.372686	-39.8798	45.4488	6.38652	10.4058	-0.240125	-0.301749	0.927283	968.059	-260.766	-29.4305	0	0	1.08919	11.8995
0	21.7019	0	0	26.8554	4.74641	-35.059	-0.327572	0.357291	-0.536311	-4.1634	0	21.9838	0	0	-0.0320261	0.0812858	-19.755	-9.98068	522.073	397.877	686.628	379.142	379.142	379.142	-43.6874	218.346	-77.0749	643.695	425	248.652	139.473	139.473	139.473	-120.652	0.0906172	-38.8453	45.0214	6.04704	10.0034	-0.304889	-0.343587	0.853959	949.413	-293.863	-14.4058	0	0	0.584339	12.0815
0	21.8356	0	0	26.7539	4.57381	-34.2846	-0.301127	0.306892	-0.505188	-3.01785	-4.06E-15	20.3328	0	0	-0.0335474	-0.209217	-19.7848	-9.13632	523.732	397.08	685.217	380.504	380.504	380.504	-43.6078	220.002	-74.9985	640.079	426.074	246.166	139.473	139.473	139.473	-120.036	-0.132221	-37.7088	44.7885	5.58162	9.21062	-0.409835	-0.357129	0.824968	915.274	-301.053	1.5798	0	0	0.196742	13.089
0	21.891	0	0	26.5559	4.4004	-33.4916	-0.283525	0.248721	-0.450449	-3.73612	-1.22E-14	18.6606	0	0	-0.0315881	-0.511261	-19.9748	-7.97949	526.318	396.318	683.776	381.413	381.413	381.413	-43.9962	222.155	-73.052	633.346	426.802	242.601	139.473	139.473	139.473	-118.735	-0.281583	-36.5393	44.7023	5.0069	8.06528	-0.507432	-0.324541	0.85429	855.426	-280.092	17.1522	0	0	-0.0309683	14.7929
0	21.8477	0	0	26.2731	4.2485	-32.7847	-0.278218	0.187886	-0.375354	-6.58264	-5.41E-15	16.9106	0	0	-0.027299	-0.81787	-20.2741	-6.58074	529.519	395.639	682.224	381.832	381.832	381.832	-44.7947	224.676	-71.3601	623.82	427.193	238.131	139.473	139.473	139.473	-116.84	-0.34323	-35.4132	44.7062	4.35179	6.63489	-0.550462	-0.235611	0.953709	761.248	-234.039	30.2745	0	0	-0.0911297	17.0367
0	21.7098	0	0	25.9397	4.13717	-32.2592	-0.285946	0.129489	-0.286665	-11.4192	2.03E-15	14.9872	0	0	-0.0215233	-1.11988	-20.6311	-5.02122	533.008	395.108	680.497	381.738	381.738	381.738	-45.9371	227.406	-70.0406	611.88	427.288	233.052	139.473	139.473	139.473	-114.479	-0.309006	-34.4016	44.7409	3.66377	5.0075	-0.520136	-0.0934363	1.12862	633.617	-171.725	38.9042	0	0	-0.0264741	19.6536
0	21.5185	0	0	25.6219	4.07855	-31.98	-0.302995	0.077959	-0.194175	-17.5371	-8.12E-15	12.8279	0	0	-0.013673	-1.41091	-21.0018	-3.3859	536.49	394.781	678.57	381.13	381.13	381.13	-47.3416	230.167	-69.1755	597.942	427.15	227.748	139.473	139.473	139.473	-111.825	-0.18039	-33.5576	44.7557	3.0088	3.2757	-0.440309	0.076939	1.3704	487.992	-106.976	41.8896	0	0	0.0805399	22.4857
0	21.3521	0	0	25.4168	4.07657	-31.9706	-0.320652	0.0366233	-0.108826	-23.6687	2.71E-15	10.4699	0	0	-0.00195904	-1.69055	-21.3544	-1.76057	539.72	394.69	676.459	380.048	380.048	380.048	-48.8961	232.774	-68.7922	582.446	426.857	222.641	139.473	139.473	139.473	-109.079	0.0329805	-32.9085	44.7181	2.45888	1.52038	-0.354688	0.245997	1.64796	348.457	-51.7949	39.4942	0	0	0.154886	25.3981
0	21.3081	0	0	25.436	4.12787	-32.215	-0.327668	0.00664008	-0.0395212	-28.3164	-2.37E-15	8.01328	0	0	0.0143104	-1.96553	-21.6693	-0.228479	542.5	394.836	674.21	378.58	378.58	378.58	-50.4549	235.067	-68.865	565.831	426.484	218.108	139.473	139.473	139.473	-106.448	0.318527	-32.4562	44.6174	2.07575	-0.200334	-0.31825	0.379072	1.90686	241.324	-14.0973	33.3085	0	0	0.167699	28.2844
0	21.4681	0	0	25.7705	4.22415	-32.6703	-0.316163	-0.0121172	0.00891378	-30.3723	-7.11E-15	5.64536	0	0	0.0323384	-2.24664	-21.9342	1.1331	544.662	395.187	671.868	376.859	376.859	376.859	-51.8616	236.932	-69.3346	548.502	426.095	214.403	139.473	139.473	139.473	-104.099	0.666052	-32.184	44.4637	1.90116	-1.84556	-0.387675	0.455855	2.09002	188.977	7.2469	25.1901	0	0	0.13934	31.0641
0	21.8678	0	0	26.4584	4.35523	-33.2827	-0.287518	-0.0207571	0.0368577	-29.7006	-1.02E-15	3.5829	0	0	0.0469233	-2.54188	-22.1389	2.25304	546.041	395.687	669.441	375.036	375.036	375.036	-52.9842	238.328	-70.129	530.792	425.738	211.607	139.473	139.473	139.473	-102.132	1.07033	-32.0636	44.2887	1.95843	-3.36847	-0.602884	0.470063	2.15823	201.977	19.9749	16.3663	0	0	0.0984161	33.6756
0	22.4917	0	0	27.4805	4.51156	-34.0017	-0.249833	-0.0211887	0.0478907	-26.9935	-3.38E-15	1.99494	0	0	0.0541954	-2.84838	-22.2716	3.0636	546.446	396.281	666.881	373.24	373.24	373.24	-53.7357	239.274	-71.1765	512.94	425.444	209.648	139.473	139.473	139.473	-100.573	1.53072	-32.0608	44.1464	2.25258	-4.69027	-0.964753	0.422845	2.11204	275.697	32.315	7.38251	0	0	0.0377809	36.07
0	23.2873	0	0	28.7759	4.68584	-34.7889	-0.211489	-0.0163556	0.047669	-23.2236	2.62E-15	0.91864	0	0	0.053774	-3.14658	-22.32	3.49839	545.656	396.923	664.088	371.542	371.542	371.542	-54.0706	239.835	-72.4114	495.084	425.232	208.358	139.473	139.473	139.473	-99.3912	2.05064	-32.1394	44.1117	2.76611	-5.69167	-1.40217	0.31194	1.97716	384.92	47.292	-1.5305	0	0	-0.0930257	38.2096
0	24.1842	0	0	30.2625	4.87345	-35.6196	-0.179396	-0.0102103	0.0422089	-19.3721	-7.61E-16	0.228266	0	0	0.0482078	-3.40006	-22.2743	3.50075	543.443	397.587	660.94	369.925	369.925	369.925	-53.9801	240.094	-73.7817	477.283	425.112	207.532	139.473	139.473	139.473	-98.523	2.63637	-32.2645	44.2684	3.45564	-6.2333	-1.75557	0.126642	1.80546	484.007	59.5381	-9.77295	0	0	-0.324766	40.0685
0	25.113	0	0	31.8562	5.07079	-36.4749	-0.156518	-0.00755901	0.0372379	-16.0993	-4.61E-15	-0.36072	0	0	0.0404986	-3.5635	-22.1263	3.05037	539.639	398.27	657.342	368.3	368.3	368.3	-53.4903	240.137	-75.2504	459.55	425.087	206.984	139.473	139.473	139.473	-97.8905	3.29267	-32.4089	44.6811	4.25741	-6.2057	-1.80824	-0.133765	1.65914	515.471	58.7565	-16.114	0	0	-0.568683	41.6319
0	26.0226	0	0	33.484	5.27117	-37.3241	-0.141369	-0.0113672	0.0361056	-13.6091	1.11E-15	-1.08436	0	0	0.0325965	-3.59894	-21.8663	2.20464	534.22	398.981	653.28	366.554	366.554	366.554	-52.6685	240.034	-76.7811	441.884	425.153	206.577	139.473	139.473	139.473	-97.4215	4.01232	-32.5543	45.3573	5.09821	-5.59874	-1.41334	-0.44099	1.60178	440.734	35.9238	-18.8513	0	0	-0.621277	42.894
0	26.8879	0	0	35.0844	5.46108	-38.1113	-0.131927	-0.0211175	0.0380268	-11.8928	4.23E-17	-1.98314	0	0	0.025769	-3.49385	-21.4798	1.12479	527.366	399.717	648.845	364.621	364.621	364.621	-51.6365	239.842	-78.3126	424.299	425.296	206.222	139.473	139.473	139.473	-97.0607	4.76258	-32.6913	46.2231	5.89796	-4.55244	-0.652333	-0.71666	1.68361	278.103	-8.46272	-16.48	0	0	-0.387763	43.8597
0	27.7068	0	0	36.6043	5.62153	-38.7632	-0.127201	-0.0331391	0.0394045	-10.8504	-2.41E-15	-2.89014	0	0	0.0208609	-3.27102	-20.9516	0.045576	519.425	400.441	644.233	362.539	362.539	362.539	-50.5679	239.606	-79.7473	406.823	425.496	205.878	139.473	139.473	139.473	-96.7758	5.48129	-32.8167	47.1357	6.56176	-3.34029	0.1866	-0.861272	1.94281	97.2266	-62.8145	-9.26956	0	0	-0.0544215	44.5489
0	28.4872	0	0	37.9971	5.7348	-39.2162	-0.127728	-0.0427654	0.037087	-10.3863	2.88E-15	-3.55192	0	0	0.0181229	-2.98537	-20.2737	-0.808022	510.788	401.07	639.691	360.476	360.476	360.476	-49.6542	239.371	-80.9688	389.482	425.725	205.535	139.473	139.473	139.473	-96.5524	6.09116	-32.9306	47.9309	6.98429	-2.28275	0.804332	-0.795109	2.37751	-28.2254	-106.661	-0.0845903	0	0	0.101449	44.9957
0	29.2325	0	0	39.226	5.79226	-39.4438	-0.134415	-0.0475565	0.0304441	-10.4043	-3.43E-15	-3.84034	0	0	0.01689	-2.71285	-19.4482	-1.30302	501.749	401.499	635.462	358.718	358.718	358.718	-49.0523	239.174	-81.8807	372.282	425.956	205.209	139.473	139.473	139.473	-96.3833	6.52647	-33.0335	48.4732	7.08939	-1.64109	1.07192	-0.52825	2.88967	-64.7346	-124.913	7.81143	0	0	0.0359696	45.2352
0	29.934	0	0	40.2676	5.79743	-39.4642	-0.146415	-0.049167	0.0225745	-10.7129	2.16E-15	-3.88747	0	0	0.0159496	-2.53485	-18.4831	-1.42227	492.437	401.639	631.741	357.559	357.559	357.559	-48.8474	239.042	-82.4386	355.198	426.166	204.931	139.473	139.473	139.473	-96.2578	6.75437	-33.1251	48.6785	6.88706	-1.54113	1.11987	-0.236011	3.26069	-42.3116	-126.205	13.1829	0	0	-0.0699071	45.2867
0	30.575	0	0	41.1095	5.76055	-39.3184	-0.161948	-0.0513343	0.0175465	-11.1053	2.18E-15	-3.95758	0	0	0.014547	-2.5101	-17.3786	-1.21104	482.868	401.441	628.656	357.148	357.148	357.148	-49.0657	238.994	-82.6459	338.193	426.335	204.749	139.473	139.473	139.473	-96.1582	6.77207	-33.2049	48.4904	6.48338	-1.95539	1.18404	-0.156925	3.30494	-18.3229	-134.891	16.8711	0	0	-0.121164	45.1479
0	31.1403	0	0	41.7429	5.69013	-39.0383	-0.180314	-0.0545802	0.0156351	-11.4869	1.82E-15	-4.08979	0	0	0.0125668	-2.64363	-16.1178	-0.703616	473.031	400.898	626.251	357.417	357.417	357.417	-49.7174	239.039	-82.5242	321.24	426.448	204.725	139.473	139.473	139.473	-96.0614	6.58781	-33.2731	47.8423	6.01587	-2.74259	1.2813	-0.302608	3.09643	-1.29692	-151.949	19.6184	0	0	-0.134371	44.7994
0	31.6176	0	0	42.1598	5.59155	-38.6423	-0.201499	-0.0569761	0.0150708	-11.845	-2.75E-15	-4.15584	0	0	0.00994567	-2.88455	-14.6722	0.0835014	462.927	400.045	624.494	358.167	358.167	358.167	-50.8103	239.188	-82.1046	304.322	426.492	204.935	139.473	139.473	139.473	-95.9377	6.21547	-33.3305	46.6591	5.57196	-3.71564	1.28613	-0.528098	2.82667	29.9935	-164.879	21.4945	0	0	-0.0630864	44.216
0	31.9915	0	0	42.3541	5.47084	-38.1513	-0.224996	-0.0563141	0.0141597	-12.1778	3.81E-15	-4.01002	0	0	0.00644267	-3.15185	-13.0188	1.10814	452.534	398.946	623.307	359.21	359.21	359.21	-52.3346	239.444	-81.4385	287.43	426.456	205.463	139.473	139.473	139.473	-95.7477	5.6829	-33.3779	44.9	5.16587	-4.69529	1.09023	-0.681196	2.64541	91.8237	-163.926	22.4813	0	0	0.20328	43.3784
0	32.2373	0	0	42.3235	5.33842	-37.6048	-0.249049	-0.0520393	0.0127055	-12.4511	-1.14E-15	-3.62441	0	0	0.00188158	-3.36849	-11.1575	2.2629	441.789	397.671	622.61	360.453	360.453	360.453	-54.2466	239.811	-80.6108	270.549	426.335	206.391	139.473	139.473	139.473	-95.4407	5.03993	-33.4157	42.6099	4.77358	-5.54034	0.69089	-0.693477	2.60927	178.033	-147.891	22.6679	0	0	0.701343	42.2867
0	32.3198	0	0	42.0685	5.20954	-37.0649	-0.270697	-0.0457226	0.0123079	-12.5969	2.88E-15	-3.12086	0	0	-0.00352297	-3.4866	-9.11952	3.37475	430.6	396.277	622.353	361.896	361.896	361.896	-56.4717	240.292	-79.7369	253.658	426.13	207.799	139.473	139.473	139.473	-94.9575	4.35573	-33.4444	39.9354	4.37553	-6.16342	0.23542	-0.599145	2.66293	252.613	-122.951	22.0196	0	0	1.22117	40.9724
0	32.2008	0	0	41.5899	5.10065	-36.6027	-0.286871	-0.0400267	0.0157701	-12.5521	5.11E-15	-2.69371	0	0	-0.0092043	-3.49517	-6.96203	4.25369	418.907	394.803	622.542	363.558	363.558	363.558	-58.9317	240.893	-78.9381	236.745	425.85	209.753	139.473	139.473	139.473	-94.2394	3.70274	-33.4647	37.0827	3.98126	-6.52975	-0.0751076	-0.474267	2.71945	271.449	-95.1762	20.0004	0	0	1.41013	39.4992
0	31.8506	0	0	40.8867	5.02414	-36.2744	-0.295591	-0.0372141	0.0248866	-12.2899	3.52E-15	-2.49396	0	0	-0.0145926	-3.41075	-4.75322	4.75773	406.758	393.278	623.225	365.41	365.41	365.41	-61.5802	241.619	-78.307	219.823	425.511	212.305	139.473	139.473	139.473	-93.2381	3.13538	-33.4773	34.2468	3.62325	-6.64245	-0.128781	-0.378403	2.72846	214.144	-67.7111	16.2676	0	0	1.10342	37.9511
0	31.2556	0	0	39.9556	4.98477	-36.1044	-0.296304	-0.0380718	0.0397173	-11.808	2.43E-15	-2.54179	0	0	-0.0193187	-3.2593	-2.55727	4.83091	394.331	391.737	624.462	367.374	367.374	367.374	-64.4246	242.479	-77.883	202.941	425.134	215.481	139.473	139.473	139.473	-91.9219	2.67682	-33.481	31.5581	3.32101	-6.52683	0.064723	-0.323271	2.68552	89.5426	-40.4976	11.1863	0	0	0.421556	36.4133
0	30.4189	0	0	38.7913	4.97929	-36.0807	-0.289571	-0.042637	0.0585632	-11.1035	-8.00E-15	-2.77833	0	0	-0.0230605	-3.06146	-0.426371	4.50383	381.912	390.233	626.276	369.361	369.361	369.361	-67.5273	243.474	-77.6485	186.191	424.748	219.285	139.473	139.473	139.473	-90.2762	2.3186	-33.4732	29.0667	3.0426	-6.22577	0.425885	-0.276845	2.60207	-78.1179	-12.354	5.92146	0	0	-0.400703	34.9591
0	29.3549	0	0	37.3873	4.9983	-36.1629	-0.27677	-0.050159	0.0788276	-10.1807	4.56E-15	-3.08306	0	0	-0.0254614	-2.82814	1.60051	3.87171	369.844	388.832	628.642	371.307	371.307	371.307	-70.9928	244.599	-77.5434	169.692	424.377	223.686	139.473	139.473	139.473	-88.3	2.03065	-33.4516	26.7595	2.70261	-5.79961	0.86063	-0.187959	2.48799	-262.732	18.0499	1.76472	0	0	-1.17543	33.6454
0	28.0815	0	0	35.7366	5.02946	-36.2973	-0.259769	-0.0598392	0.0975738	-9.0751	-3.55E-15	-3.35691	0	0	-0.0262327	-2.56542	3.49497	3.06655	358.471	387.603	631.487	373.174	373.174	373.174	-74.9493	245.832	-77.4902	153.582	424.044	228.624	139.473	139.473	139.473	-85.9991	1.77567	-33.4164	24.5982	2.2145	-5.31474	1.29039	-0.0298247	2.34613	-443.761	48.5679	-0.174024	0	0	-1.8088	32.5147
0	26.6134	0	0	33.8334	5.06065	-36.4314	-0.241077	-0.070191	0.112322	-7.90755	5.88E-15	-3.50559	0	0	-0.0255275	-2.28082	5.23546	2.23047	348.105	386.607	634.704	374.931	374.931	374.931	-79.5335	247.13	-77.419	137.996	423.756	234.007	139.473	139.473	139.473	-83.3809	1.5223	-33.3729	22.558	1.5546	-4.82423	1.64943	0.178268	2.18287	-604.696	74.0987	0.464333	0	0	-2.25694	31.5996
0	24.9588	0	0	31.6752	5.08274	-36.5261	-0.223663	-0.0792343	0.121109	-6.89961	2.03E-15	-3.46229	0	0	-0.0242337	-1.98537	6.80313	1.49044	339.002	385.888	638.162	376.549	376.549	376.549	-84.8788	248.427	-77.2851	123.051	423.511	239.722	139.473	139.473	139.473	-80.4507	1.25401	-33.3316	20.6483	0.780051	-4.35978	1.88317	0.377888	2.00651	-731.298	88.4519	3.24534	0	0	-2.48575	30.9279
0	23.1213	0	0	29.2678	5.0914	-36.5631	-0.210645	-0.0847497	0.122844	-6.35536	0	-3.18813	0	0	-0.0240424	-1.69032	8.1781	0.935791	331.344	385.467	641.718	378.016	378.016	378.016	-91.1053	249.628	-77.0752	108.832	423.294	245.653	139.473	139.473	139.473	-77.212	0.972519	-33.3051	18.9115	-0.00881551	-3.94559	1.96368	0.502352	1.82654	-814.188	87.6619	7.06387	0	0	-2.4702	30.5259
0	21.1054	0	0	26.6291	5.08747	-36.5463	-0.204476	-0.0845917	0.116998	-6.58139	3.38E-16	-2.65485	0	0	-0.0270409	-1.4022	9.33713	0.60452	325.231	385.342	645.214	379.354	379.354	379.354	-98.3097	250.612	-76.8005	95.388	423.083	251.7	139.473	139.473	139.473	-73.6712	0.694976	-33.3035	17.4036	-0.723593	-3.62144	1.9059	0.516315	1.64856	-851.492	72.9648	10.5458	0	0	-2.21584	30.421
0	18.9257	0	0	23.7952	5.07607	-36.4975	-0.206262	-0.0774702	0.104083	-7.79477	-4.91E-15	-1.85642	0	0	-0.0349023	-1.12068	10.2551	0.484552	320.695	385.489	648.482	380.63	380.63	380.63	-106.554	251.237	-76.4767	82.7334	422.857	257.8	139.473	139.473	139.473	-69.8456	0.446145	-33.3283	16.1721	-1.3188	-3.44971	1.77589	0.436151	1.47178	-852.462	50.9106	12.506	0	0	-1.78535	30.6412
0	16.6163	0	0	20.8237	5.06433	-36.4472	-0.215258	-0.0635202	0.0858367	-10.0336	-2.71E-15	-0.823242	0	0	-0.0478494	-0.841056	10.91	0.532129	317.717	385.865	651.355	381.935	381.935	381.935	-115.854	251.352	-76.0993	70.86	422.601	263.945	139.473	139.473	139.473	-65.7724	0.247561	-33.3692	15.2434	-1.78687	-3.49329	1.66482	0.313738	1.29072	-834.335	29.9244	12.2267	0	0	-1.27804	31.2126
0	14.2369	0	0	17.7964	5.05875	-36.4233	-0.22897	-0.0444027	0.0652011	-13.1183	4.06E-15	0.366421	0	0	-0.0639561	-0.558549	11.2898	0.700353	316.266	386.418	653.669	383.362	383.362	383.361	-126.162	250.811	-75.6216	59.7557	422.312	270.177	139.473	139.473	139.473	-61.5159	0.108409	-33.405	14.6211	-2.13709	-3.77859	1.6386	0.202591	1.10061	-813.342	16.1499	9.60201	0	0	-0.778777	32.1558
0	11.8726	0	0	14.8178	5.06326	-36.4426	-0.244365	-0.0229516	0.04489	-16.7177	-5.75E-15	1.58425	0	0	-0.079489	-0.271582	11.3967	0.962951	316.314	387.088	655.28	384.975	384.975	384.975	-137.346	249.495	-74.9513	49.4235	422.003	276.575	139.473	139.473	139.473	-57.1694	0.022298	-33.4077	14.2892	-2.37915	-4.27352	1.69308	0.137694	0.908143	-793.632	12.279	5.21611	0	0	-0.328775	33.4819
0	9.62488	0	0	12.0068	5.07961	-36.5127	-0.258857	-0.00279292	0.0270334	-20.4349	2.03E-15	2.64998	0	0	-0.0900232	0.0164369	11.2471	1.31917	317.843	387.826	656.066	386.804	386.805	386.804	-149.177	247.339	-73.9715	39.8931	421.695	283.233	139.473	139.473	139.473	-52.847	-0.0289214	-33.3493	14.2197	-2.51419	-4.89744	1.75515	0.118539	0.725691	-766.991	16.483	0.20901	0	0	0.0530992	35.1897
0	7.59649	0	0	9.4828	5.10955	-36.6407	-0.271147	0.0121304	0.0130563	-23.9134	5.41E-15	3.35002	0	0	-0.092079	0.298095	10.8669	1.77722	320.809	388.596	655.948	388.842	388.842	388.842	-161.327	244.361	-72.575	31.2232	421.415	290.229	139.473	139.473	139.473	-48.67	-0.0678834	-33.2084	14.3811	-2.53402	-5.55461	1.73411	0.108442	0.572008	-722.053	22.0687	-3.93603	0	0	0.348581	37.2638
0	5.87611	0	0	7.34977	5.15695	-36.8424	-0.280973	0.0180323	0.00474668	-26.8809	4.06E-15	3.47193	0	0	-0.0843543	0.566407	10.2852	2.32949	325.12	389.379	654.889	391.062	391.062	391.062	-173.403	240.677	-70.6994	23.4975	421.185	297.606	139.473	139.473	139.473	-44.7505	-0.114672	-32.9745	14.743	-2.43023	-6.16781	1.58979	0.0651237	0.457974	-658.863	21.1534	-5.69583	0	0	0.54869	39.6736
0	4.52702	0	0	5.68241	5.2276	-37.1411	-0.288656	0.012786	0.00415843	-29.1744	2.71E-15	2.91563	0	0	-0.0682088	0.820481	9.5302	2.939	330.618	390.175	652.899	393.437	393.437	393.437	-184.985	236.499	-68.3561	16.8208	421.006	305.362	139.473	139.473	139.473	-41.1785	-0.180869	-32.6485	15.2758	-2.20964	-6.69558	1.36154	-0.0206443	0.385403	-592.541	10.4342	-4.04309	0	0	0.672688	42.3757
0	3.58137	0	0	4.51938	5.32677	-37.5563	-0.29474	-0.00316274	0.0127449	-30.7506	-2.71E-15	1.75804	0	0	-0.0469784	1.0674	8.62793	3.54742	337.105	390.994	650.027	395.936	395.936	395.936	-195.673	232.109	-65.6572	11.3146	420.856	313.434	139.473	139.473	139.473	-38.0125	-0.264341	-32.241	15.9466	-1.9035	-7.12884	1.136	-0.11887	0.349581	-544.99	-7.76933	1.39249	0	0	0.764424	45.3168
0	3.04013	0	0	3.86392	5.45627	-38.0916	-0.299639	-0.026742	0.0301085	-31.6679	4.06E-15	0.245208	0	0	-0.0244328	1.31854	7.60301	4.09767	344.376	391.85	646.359	398.511	398.51	398.51	-205.133	227.817	-62.8369	7.10905	420.697	321.705	139.473	139.473	139.473	-35.2788	-0.346298	-31.7706	16.7194	-1.55961	-7.47172	0.982005	-0.187447	0.344506	-530.132	-28.1343	10.2325	0	0	0.865164	48.4368
0	2.87764	0	0	3.68981	5.61341	-38.7305	-0.303133	-0.0534872	0.0538085	-32.0264	0	-1.31115	0	0	-0.00340665	1.58301	6.47857	4.55335	352.264	392.759	642.022	401.066	401.066	401.065	-213.125	223.905	-60.2472	4.33226	420.478	330.008	139.473	139.473	139.473	-32.976	-0.393533	-31.2636	17.5628	-1.21938	-7.71924	0.910731	-0.1993	0.371244	-546.093	-45.5518	21.69	0	0	0.994024	51.6714
0	3.04896	0	0	3.94948	5.79246	-39.4446	-0.304475	-0.0791137	0.0801958	-31.9331	9.47E-15	-2.65864	0	0	0.0145528	1.86207	5.27412	4.9026	360.646	393.732	637.183	403.451	403.451	403.451	-219.519	220.576	-58.3086	3.09848	420.154	338.153	139.473	139.473	139.473	-31.084	-0.36666	-30.7542	18.464	-0.892765	-7.84608	0.872734	-0.161472	0.435703	-576.337	-57.2908	34.5044	0	0	1.14814	54.9558
0	3.4986	0	0	4.58289	5.98718	-40.2046	-0.302272	-0.101076	0.105973	-31.4471	-6.77E-15	-3.71818	0	0	0.0287481	2.14894	4.00179	5.14423	369.438	394.771	632.045	405.475	405.475	405.475	-224.285	217.935	-57.4263	3.49833	419.691	345.947	139.473	139.473	139.473	-29.5757	-0.230664	-30.2815	19.4383	-0.553996	-7.81775	0.797938	-0.116378	0.544814	-600.307	-64.8064	47.2971	0	0	1.31557	58.229
0	4.16843	0	0	5.52573	6.19204	-40.9858	-0.294887	-0.118915	0.129281	-30.5723	4.06E-15	-4.59239	0	0	0.0388452	2.4353	2.66333	5.26954	378.568	395.866	626.83	406.945	406.945	406.945	-227.451	216.004	-57.9051	5.59259	419.069	353.211	139.473	139.473	139.473	-28.425	0.037692	-29.8845	20.5272	-0.17033	-7.61874	0.697579	-0.121895	0.68714	-617.241	-72.7801	58.8986	0	0	1.50861	61.4402
0	5.00479	0	0	6.71641	6.40052	-41.7619	-0.281147	-0.133345	0.149739	-29.2923	6.77E-15	-5.46792	0	0	0.0448274	2.72194	1.25169	5.26692	387.987	396.996	621.755	407.711	407.71	407.71	-229.061	214.76	-59.9025	9.40879	418.281	359.78	139.473	139.473	139.473	-27.6121	0.448785	-29.595	21.7743	0.244522	-7.26773	0.677182	-0.21888	0.831656	-648.751	-86.2975	68.6043	0	0	1.77788	64.5518
0	5.96368	0	0	8.10046	6.60214	-42.4947	-0.260976	-0.144962	0.166215	-27.6156	-2.71E-15	-6.48375	0	0	0.0471934	3.02604	-0.243044	5.14984	397.689	398.143	617.007	407.685	407.685	407.685	-229.143	214.166	-63.4158	14.9405	417.328	365.506	139.473	139.473	139.473	-27.1234	1.00256	-29.4334	23.194	0.58897	-6.79951	0.783146	-0.39676	0.95486	-702.395	-106.341	76.2038	0	0	2.14155	67.5381
0	7.01156	0	0	9.62934	6.78192	-43.1337	-0.235295	-0.153294	0.177155	-25.585	1.35E-15	-7.63019	0	0	0.046948	3.37754	-1.83013	4.96991	407.73	399.285	612.732	406.843	406.843	406.843	-227.712	214.188	-68.2776	22.1485	416.211	370.253	139.473	139.473	139.473	-26.951	1.68911	-29.406	24.7698	0.684466	-6.23734	0.913192	-0.561742	1.06614	-751.599	-122.559	81.1496	0	0	2.52875	70.3825
0	8.1214	0	0	11.2548	6.92384	-43.6286	-0.206025	-0.157003	0.181078	-23.3019	-4.06E-15	-8.74839	0	0	0.0452985	3.80255	-3.52076	4.78851	418.175	400.405	609.052	405.21	405.21	405.21	-224.79	214.811	-74.1517	30.9626	414.929	373.912	139.473	139.473	139.473	-27.0897	2.48628	-29.5028	26.501	0.361745	-5.58738	0.889003	-0.575522	1.20575	-752.85	-117.968	82.5318	0	0	2.83838	73.0776
0	9.26673	0	0	12.924	7.01636	-43.9469	-0.17549	-0.155731	0.178726	-20.9074	-1.35E-15	-9.67361	0	0	0.0431594	4.30307	-5.33264	4.62693	429.027	401.476	606.08	402.849	402.849	402.849	-220.438	216.034	-80.5708	41.2868	413.482	376.402	139.473	139.473	139.473	-27.5345	3.35871	-29.6981	28.4646	-0.418193	-4.8676	0.662541	-0.392681	1.39597	-694.115	-90.8204	80.0251	0	0	3.04471	75.6246
0	10.4199	0	0	14.5816	7.05484	-44.0782	-0.145832	-0.150957	0.173014	-18.5526	2.71E-15	-10.3299	0	0	0.0410357	4.85348	-7.28772	4.4505	440.202	402.459	603.917	399.872	399.872	399.872	-214.772	217.855	-87.0294	53.0075	411.872	377.679	139.473	139.473	139.473	-28.278	4.26278	-29.9554	30.8029	-1.5364	-4.14106	0.413791	-0.161981	1.61491	-615.195	-68.9103	74.64	0	0	3.19821	78.0297
0	11.5554	0	0	16.1754	7.03867	-44.0231	-0.118989	-0.144436	0.166147	-16.3958	2.71E-15	-10.6681	0	0	0.0391735	5.4219	-9.39974	4.2123	451.574	403.313	602.638	396.47	396.47	396.47	-207.957	220.247	-93.086	66.006	410.107	377.724	139.473	139.473	139.473	-29.3103	5.15463	-30.2374	33.6166	-2.85149	-3.50161	0.354395	-0.0225328	1.84443	-559.772	-73.4973	68.1468	0	0	3.3631	80.2951
0	12.6535	0	0	17.6635	6.96923	-43.7852	-0.0969546	-0.135402	0.156785	-14.6061	-2.71E-15	-10.5101	0	0	0.0375218	5.98408	-11.662	3.9047	463.041	403.996	602.28	392.912	392.912	392.912	-200.19	223.142	-98.4122	80.1702	408.194	376.537	139.473	139.473	139.473	-30.6209	5.99529	-30.5133	36.8819	-4.31505	-3.00605	0.486894	0.143608	2.0986	-521.655	-77.9748	61.0633	0	0	3.49552	82.4073
0	13.6997	0	0	19.0187	6.85363	-43.3848	-0.080809	-0.124028	0.145041	-13.2777	-1.35E-15	-9.8049	0	0	0.0355624	6.50668	-14.0454	3.56295	474.526	404.472	602.886	389.469	389.469	389.469	-191.67	226.44	-102.802	95.3986	406.151	374.146	139.473	139.473	139.473	-32.2012	6.75388	-30.7628	40.4772	-5.89587	-2.63024	0.762558	0.343404	2.34821	-492.581	-73.4562	53.9135	0	0	3.53469	84.3293
0	14.6823	0	0	20.2307	6.70575	-42.8646	-0.0709253	-0.111093	0.132191	-12.4323	2.71E-15	-8.6075	0	0	0.0327857	6.94254	-16.503	3.25147	485.96	404.706	604.515	386.328	386.328	386.328	-182.585	230	-106.167	111.602	403.998	370.608	139.473	139.473	139.473	-34.0456	7.41091	-30.9788	44.2325	-7.50467	-2.2896	1.09856	0.517666	2.55372	-464.598	-62.4265	47.053	0	0	3.41953	86.0013
0	15.5933	0	0	21.3054	6.5435	-42.2834	-0.0670209	-0.0980742	0.120022	-12.0202	2.03E-15	-7.07157	0	0	0.0291517	7.24224	-18.9774	3.04402	497.265	404.672	607.229	383.565	383.565	383.565	-173.115	233.648	-108.52	128.702	401.762	366.007	139.473	139.473	139.473	-36.1501	7.95976	-31.1674	47.9689	-8.99098	-1.90214	1.37956	0.607719	2.69557	-426.033	-49.5141	41.0653	0	0	3.07684	87.3506
0	16.4284	0	0	22.2595	6.38442	-41.7027	-0.0683107	-0.0866039	0.110116	-11.9408	6.77E-16	-5.39596	0	0	0.0251228	7.37041	-21.409	2.99689	508.332	404.36	611.065	381.181	381.181	381.181	-163.434	237.185	-109.95	146.64	399.476	360.439	139.473	139.473	139.473	-38.511	8.40494	-31.3459	51.5238	-10.1946	-1.44159	1.53471	0.590002	2.76934	-372.085	-37.1569	36.697	0	0	2.52521	88.3074
0	17.1878	0	0	23.1149	6.24174	-41.1725	-0.0738514	-0.0779446	0.103516	-12.0815	0	-3.77464	0	0	0.021336	7.31715	-23.7419	3.13197	519.018	403.776	616	379.151	379.151	379.151	-153.72	240.409	-110.591	165.371	397.173	354.007	139.473	139.473	139.473	-41.1224	8.75751	-31.5386	54.7621	-11.0021	-0.944513	1.56084	0.486133	2.76473	-306.743	-25.5865	34.5097	0	0	1.87657	88.8169
0	17.8754	0	0	23.8914	6.12214	-40.7213	-0.0831284	-0.0722974	0.100211	-12.3746	0	-2.3309	0	0	0.0182378	7.09877	-25.925	3.43618	529.156	402.947	621.939	377.453	377.453	377.453	-144.155	243.146	-110.59	184.869	394.887	346.814	139.473	139.473	139.473	-43.9751	9.02929	-31.7719	57.5815	-11.3695	-0.483093	1.48567	0.353544	2.68531	-235.246	-12.921	34.4499	0	0	1.2436	88.8438
0	18.4974	0	0	24.6028	6.02614	-40.3546	-0.0960259	-0.0692474	0.0997225	-12.8034	4.74E-15	-1.13346	0	0	0.0159585	6.74872	-27.9123	3.86924	538.578	401.911	628.719	376.073	376.073	376.073	-134.917	245.265	-110.089	205.128	392.651	338.961	139.473	139.473	139.473	-47.0557	9.22844	-32.0695	59.9148	-11.3112	-0.136795	1.34206	0.250294	2.54463	-161.653	2.6501	35.8209	0	0	0.699552	88.369
0	19.0598	0	0	25.2558	5.94972	-40.0597	-0.112395	-0.0680581	0.101456	-13.3714	-2.37E-15	-0.20663	0	0	0.0143542	6.30563	-29.6631	4.37358	547.12	400.71	636.126	374.991	374.991	374.991	-126.157	246.695	-109.211	226.154	390.494	330.551	139.473	139.473	139.473	-50.3473	9.35744	-32.4498	61.73	-10.8746	0.0261517	1.15747	0.206374	2.34969	-89.0304	20.9604	37.537	0	0	0.280255	87.3845
0	19.5676	0	0	25.8496	5.88616	-39.8124	-0.131896	-0.06793	0.104987	-14.0824	-8.46E-16	0.453049	0	0	0.0131561	5.80491	-31.1422	4.8828	554.633	399.383	643.915	374.163	374.163	374.163	-117.987	247.42	-108.057	247.966	388.445	321.695	139.473	139.473	139.473	-53.8316	9.41307	-32.9241	63.0279	-10.1126	-0.0360014	0.936685	0.215802	2.11059	-17.1232	39.6563	38.1415	0	0	-0.00958496	85.8874
0	20.0244	0	0	26.3782	5.8275	-39.5826	-0.154037	-0.0678328	0.10969	-14.9295	-3.21E-15	0.886467	0	0	0.0120713	5.27755	-32.3209	5.32586	560.981	397.963	651.82	373.518	373.518	373.518	-110.477	247.47	-106.71	270.588	386.532	312.514	139.473	139.473	139.473	-57.4903	9.38772	-33.497	63.8372	-9.07095	-0.322218	0.679341	0.241908	1.84495	54.5404	54.1699	35.9847	0	0	-0.167973	83.8772
0	20.4322	0	0	26.8316	5.7655	-39.338	-0.178767	-0.0658863	0.11397	-15.9266	-1.82E-15	1.21483	0	0	0.0108145	4.7542	-33.1774	5.62976	566.041	396.473	659.56	372.977	372.977	372.977	-103.648	246.902	-105.229	294.042	384.788	303.142	139.473	139.473	139.473	-61.3068	9.2708	-34.1651	64.2058	-7.79154	-0.777332	0.389898	0.25813	1.58273	126.841	62.7566	29.1705	0	0	-0.200956	81.355
0	20.7905	0	0	27.1976	5.69308	-39.05	-0.206591	-0.0595685	0.11528	-17.1158	7.46E-15	1.62831	0	0	0.00905649	4.26763	-33.6972	5.72264	569.701	394.931	666.854	372.47	372.47	372.47	-97.4819	245.794	-103.659	318.337	383.249	293.732	139.473	139.473	139.473	-65.2657	9.0515	-34.9182	64.1888	-6.32328	-1.29408	0.0846411	0.266355	1.35412	200.47	68.2399	16.1694	0	0	-0.125536	78.3227
0	21.0956	0	0	27.4649	5.60649	-38.7026	-0.238384	-0.0464721	0.110868	-18.5574	-8.46E-16	2.33913	0	0	0.00639367	3.84904	-33.8732	5.53872	571.866	393.347	673.437	371.946	371.946	371.946	-91.926	244.232	-102.041	343.445	381.958	284.458	139.473	139.473	139.473	-69.3517	8.72292	-35.7394	63.8383	-4.72755	-1.73099	-0.206975	0.295272	1.19247	275.006	77.5386	-3.28032	0	0	0.0331367	74.7825
0	21.3403	0	0	27.6268	5.50733	-38.3005	-0.274794	-0.0244903	0.0977081	-20.293	-2.71E-15	3.56457	0	0	0.00242554	3.51889	-33.7067	5.02552	572.464	391.73	679.086	371.372	371.372	371.372	-86.8993	242.298	-100.415	369.287	380.964	275.522	139.473	139.473	139.473	-73.5481	8.28687	-36.607	63.1969	-3.07395	-1.94329	-0.450205	0.370212	1.13091	349.91	96.8468	-27.5641	0	0	0.257615	70.7364
0	21.5155	0	0	27.6857	5.40347	-37.8743	-0.315473	0.0067858	0.0741677	-22.294	-1.69E-15	5.41138	0	0	-0.00282056	3.27805	-33.2075	4.15374	571.455	390.091	683.651	370.746	370.746	370.746	-82.2998	240.065	-98.8265	395.706	380.322	267.149	139.473	139.473	139.473	-77.8353	7.75731	-37.4974	62.297	-1.43019	-1.818	-0.609377	0.481523	1.17873	421.566	125.941	-52.9442	0	0	0.545532	66.1881
0	21.6137	0	0	27.6547	5.30756	-37.4762	-0.358491	0.0459091	0.0401773	-24.4145	1.52E-15	7.83573	0	0	-0.00848525	3.10602	-32.3945	2.92815	568.857	388.45	687.066	370.098	370.098	370.098	-78.0205	237.598	-97.3228	422.455	380.084	259.573	139.473	139.473	139.473	-82.1896	7.15907	-38.3877	61.1618	0.147204	-1.29928	-0.668568	0.583576	1.31059	486.15	157.079	-74.7147	0	0	0.899486	61.1499
0	21.6342	0	0	27.5582	5.23353	-37.166	-0.400814	0.0900165	-0.00313051	-26.4158	5.67E-15	10.6451	0	0	-0.0129053	2.96812	-31.2974	1.39478	564.766	386.838	689.354	369.5	369.5	369.5	-73.9691	234.952	-95.9377	449.198	380.293	253.015	139.473	139.473	139.473	-86.5829	6.52164	-39.2584	59.8076	1.61442	-0.393285	-0.633213	0.629095	1.48381	539.867	179.587	-88.8438	0	0	1.30372	55.6588
0	21.5879	0	0	27.4292	5.19248	-36.9929	-0.438666	0.135969	-0.0541673	-27.985	1.05E-14	13.5653	0	0	-0.0143285	2.82712	-29.9589	-0.360381	559.373	385.293	690.612	369.056	369.056	369.056	-70.0866	232.181	-94.6837	475.518	380.973	247.652	139.473	139.473	139.473	-90.9826	5.87083	-40.0937	58.2486	2.93437	0.841521	-0.533175	0.598899	1.65334	582.105	185.254	-93.8098	0	0	1.72477	49.7966
0	21.4974	0	0	27.3056	5.18948	-36.9802	-0.468589	0.180974	-0.111197	-28.8131	7.95E-15	16.2963	0	0	-0.011902	2.65317	-28.436	-2.22218	552.964	383.854	690.988	368.881	368.881	368.881	-66.3553	229.337	-93.5489	500.943	382.119	243.592	139.473	139.473	139.473	-95.3488	5.22276	-40.8795	56.5054	4.0713	2.30896	-0.402828	0.501831	1.78511	613.898	169.876	-90.9142	0	0	2.12002	43.7073
0	21.3942	0	0	27.2236	5.22197	-37.1173	-0.488099	0.223171	-0.172499	-28.6567	6.09E-15	18.5847	0	0	-0.00635774	2.42972	-26.7997	-4.0629	545.904	382.551	690.664	369.082	369.082	369.082	-62.7968	226.487	-92.5024	524.976	383.694	240.846	139.473	139.473	139.473	-99.6303	4.58314	-41.6003	54.6161	4.99345	3.88974	-0.273492	0.358425	1.85293	638.586	133.007	-83.515	0	0	2.45051	37.597
0	21.3119	0	0	27.2102	5.27974	-37.36	-0.496281	0.261766	-0.236184	-27.4059	-8.80E-15	20.2759	0	0	9.60E-05	2.15522	-25.131	-5.75944	538.615	381.402	689.822	369.725	369.725	369.725	-59.4595	223.712	-91.5019	547.124	385.623	239.321	139.473	139.473	139.473	-103.759	3.95138	-42.2355	52.6423	5.68112	5.45565	-0.165034	0.198082	1.84851	660.766	78.5785	-75.2614	0	0	2.67882	31.7112
0	21.2777	0	0	27.275	5.3465	-37.6384	-0.493694	0.296564	-0.299786	-25.1036	1.08E-14	21.3226	0	0	0.00462992	1.84014	-23.5142	-7.20618	531.531	380.409	688.637	370.823	370.823	370.823	-56.4062	221.116	-90.501	566.932	387.799	238.817	139.473	139.473	139.473	-107.647	3.32673	-42.7566	50.6689	6.13512	6.88138	-0.0850998	0.0479962	1.77507	684.419	13.3059	-68.6514	0	0	2.76931	26.2976
0	21.3065	0	0	27.406	5.40242	-37.87	-0.481833	0.327224	-0.359764	-21.9258	1.08E-14	21.7669	0	0	0.00493189	1.5002	-22.0304	-8.32039	525.079	379.561	687.259	372.323	372.323	372.323	-53.7038	218.821	-89.4534	584.007	390.096	239.051	139.473	139.473	139.473	-111.185	2.71268	-43.1278	48.7946	6.37815	8.05377	-0.0260014	-0.0727607	1.64488	709.505	-54.7906	-64.3543	0	0	2.6854	21.5721
0	21.3975	0	0	27.5684	5.4271	-37.9717	-0.462558	0.352543	-0.412167	-18.1475	5.41E-15	21.713	0	0	0.000115493	1.14916	-20.7501	-9.03999	519.638	378.83	685.814	374.116	374.116	374.116	-51.4213	216.962	-88.3149	598.039	392.384	239.682	139.473	139.473	139.473	-114.251	2.11712	-43.3101	47.1158	6.44613	8.87736	0.0220122	-0.162746	1.47595	733.498	-119.48	-61.3778	0	0	2.41147	17.7006
0	21.5355	0	0	27.711	5.4027	-37.8711	-0.437648	0.37057	-0.453787	-14.1048	-9.47E-15	21.3337	0	0	-0.00897324	0.794019	-19.7281	-9.31809	515.526	378.181	684.401	376.048	376.048	376.048	-49.6274	215.669	-87.0481	608.808	394.542	240.355	139.473	139.473	139.473	-116.718	1.54964	-43.2686	45.7096	6.37414	9.27743	0.0527979	-0.219016	1.2973	755.816	-174.371	-57.9452	0	0	1.97422	14.7963
0	21.6937	0	0	27.7778	5.31772	-37.5186	-0.408961	0.378939	-0.482781	-10.1967	-4.06E-15	20.849	0	0	-0.0202046	0.43313	-18.9994	-9.12214	512.967	377.57	683.091	377.955	377.955	377.955	-48.3833	215.047	-85.6306	616.19	396.475	240.731	139.473	139.473	139.473	-118.475	1.02001	-42.9818	44.6223	6.18782	9.20134	0.0431648	-0.240912	1.13746	779.294	-214.359	-52.3003	0	0	1.4399	12.9224
0	21.84	0	0	27.7233	5.1705	-36.8998	-0.378615	0.375534	-0.498418	-6.88316	-2.71E-15	20.4752	0	0	-0.0311507	0.057641	-18.5767	-8.43973	512.066	376.967	681.921	379.683	379.683	379.683	-47.7289	215.162	-84.0659	620.146	398.114	240.524	139.473	139.473	139.473	-119.439	0.539457	-42.4502	43.8669	5.90283	8.62226	-0.0265323	-0.232219	1.01803	806.071	-235.611	-43.2327	0	0	0.884974	12.0931
0	21.9414	0	0	27.5245	4.97094	-36.0445	-0.349439	0.359019	-0.499826	-4.69037	4.06E-15	20.3312	0	0	-0.0399889	-0.343637	-18.4492	-7.28607	512.789	376.367	680.894	381.107	381.107	381.107	-47.6684	216.019	-82.3929	620.711	399.413	239.526	139.473	139.473	139.473	-119.571	0.124035	-41.7013	43.4264	5.52822	7.54582	-0.165475	-0.20323	0.945889	835.403	-235.963	-30.3144	0	0	0.379954	12.2723
0	21.9703	0	0	27.1867	4.73985	-35.0299	-0.325174	0.329845	-0.485437	-4.16773	0	20.3948	0	0	-0.045759	-0.776912	-18.5838	-5.71066	514.96	375.8	679.981	382.131	382.131	382.131	-48.1642	217.561	-80.6932	617.984	400.347	237.623	139.473	139.473	139.473	-118.883	-0.203555	-40.7906	43.2584	5.06975	6.02089	-0.360731	-0.165466	0.924217	861.201	-214.491	-14.092	0	0	-0.0199119	13.3717
0	21.9118	0	0	26.7434	4.50539	-33.9735	-0.309339	0.289569	-0.452675	-5.711	1.35E-15	20.4231	0	0	-0.0476122	-1.23646	-18.9298	-3.7994	518.275	375.331	679.117	382.68	382.68	382.68	-49.1413	219.665	-79.0878	612.115	400.911	234.821	139.473	139.473	139.473	-117.442	-0.416841	-39.7965	43.3028	4.53324	4.1487	-0.580953	-0.13103	0.951148	871.1	-173.758	3.79899	0	0	-0.282251	15.2542
0	21.7729	0	0	26.2544	4.29773	-33.0151	-0.30403	0.2413	-0.399724	-9.36031	-8.12E-15	20.0577	0	0	-0.0441649	-1.70072	-19.426	-1.67239	522.34	375.046	678.219	382.695	382.695	382.695	-50.4993	222.154	-77.722	603.313	401.126	231.249	139.473	139.473	139.473	-115.373	-0.493221	-38.8088	43.4918	3.92828	2.08247	-0.798813	-0.104238	1.03002	854.596	-120.177	20.5643	0	0	-0.409845	17.7451
0	21.5904	0	0	25.8034	4.14373	-32.2904	-0.307867	0.188337	-0.327509	-14.5904	9.47E-15	18.8967	0	0	-0.0335786	-2.13439	-20.0108	0.521506	526.709	375.024	677.195	382.133	382.133	382.133	-52.1208	224.813	-76.7341	591.853	401.036	227.166	139.473	139.473	139.473	-112.858	-0.422302	-37.9135	43.7645	3.27313	0.0100686	-1.00142	-0.0736812	1.16344	807.672	-62.9365	33.0332	0	0	-0.449324	20.6525
0	21.4307	0	0	25.4925	4.06265	-31.904	-0.315611	0.134779	-0.241955	-20.3399	-5.41E-15	16.737	0	0	-0.0153266	-2.49673	-20.6307	2.61311	530.934	375.306	675.963	380.984	380.984	380.984	-53.8715	227.411	-76.2211	578.096	400.713	222.925	139.473	139.473	139.473	-110.12	-0.209686	-37.1759	44.0867	2.60404	-1.88183	-1.19494	-0.0243652	1.34337	739.539	-11.9552	38.822	0	0	-0.474693	23.7895
0	21.3738	0	0	25.4254	4.06411	-31.911	-0.318164	0.085316	-0.15423	-25.1894	3.38E-15	13.7025	0	0	0.00802752	-2.75191	-21.2453	4.42683	534.588	375.885	674.452	379.291	379.291	379.291	-55.6	229.744	-76.2155	562.488	400.24	218.903	139.473	139.473	139.473	-107.392	0.127508	-36.6305	44.466	1.9821	-3.45144	-1.38828	0.0518368	1.54273	669.371	26.0668	37.3248	0	0	-0.546459	26.9926
0	21.4835	0	0	25.6793	4.14822	-32.3117	-0.30717	0.0443669	-0.0759507	-27.92	-3.38E-16	10.2059	0	0	0.0308275	-2.87652	-21.825	5.80142	537.296	376.704	672.593	377.168	377.168	377.168	-57.1475	231.669	-76.6903	545.527	399.702	215.412	139.473	139.473	139.473	-104.873	0.570852	-36.2794	44.9481	1.48935	-4.63135	-1.54718	0.158248	1.72118	609.629	52.4006	29.5482	0	0	-0.671843	30.1301
0	21.7864	0	0	26.2842	4.30649	-33.0559	-0.282059	0.0143268	-0.0143012	-28.1886	-3.38E-15	6.74503	0	0	0.0471127	-2.8648	-22.3429	6.62019	538.754	377.684	670.325	374.78	374.78	374.78	-58.3697	233.126	-77.578	527.696	399.172	212.617	139.473	139.473	139.473	-102.687	1.10756	-36.0995	45.587	1.21055	-5.42561	-1.58904	0.292534	1.83907	556.61	74.0228	17.4357	0	0	-0.800955	33.0982
0	22.2739	0	0	27.2252	4.52297	-34.0537	-0.247392	-0.00517208	0.0293401	-26.3654	1.02E-15	3.71285	0	0	0.053861	-2.73154	-22.7645	6.84302	538.754	378.753	667.593	372.291	372.291	372.291	-59.1575	234.126	-78.7903	509.413	398.708	210.536	139.473	139.473	139.473	-100.888	1.72974	-36.0525	46.3964	1.20035	-5.86816	-1.43064	0.416348	1.87776	494.912	91.93	3.55339	0	0	-0.849031	35.8103
0	22.9149	0	0	28.4527	4.77592	-35.1899	-0.20946	-0.0168522	0.0565978	-23.1997	-8.46E-16	1.28901	0	0	0.0518847	-2.5087	-23.0426	6.52607	537.202	379.869	664.374	369.814	369.814	369.814	-59.4586	234.725	-80.2316	490.992	398.353	209.071	139.473	139.473	139.473	-99.4737	2.42841	-36.0973	47.3096	1.44387	-5.97211	-1.07346	0.457227	1.85126	415.903	95.6702	-8.89655	0	0	-0.742653	38.189
0	23.6661	0	0	29.891	5.04044	-36.3446	-0.176129	-0.0238277	0.0700805	-19.6644	1.56E-15	-0.507179	0	0	0.0448185	-2.23464	-23.1235	5.81364	534.123	381.027	660.687	367.392	367.392	367.392	-59.2941	235.007	-81.8052	472.645	398.134	208.065	139.473	139.473	139.473	-98.3994	3.18673	-36.1967	48.1785	1.8431	-5.71473	-0.598921	0.41226	1.81959	321.746	80.6011	-16.9847	0	0	-0.491677	40.1707
0	24.4843	0	0	31.4528	5.29269	-37.4142	-0.152528	-0.0279411	0.0717589	-16.5131	-1.71E-15	-1.71817	0	0	0.0366331	-1.95058	-22.963	4.90161	529.639	382.232	656.609	365.019	365.019	365.019	-58.7511	235.057	-83.4169	454.493	398.059	207.358	139.473	139.473	139.473	-97.6021	3.97679	-36.3216	48.8229	2.25608	-5.07439	-0.170801	0.377959	1.87395	233.373	58.5053	-19.4845	0	0	-0.231193	41.7187
0	25.3302	0	0	33.0538	5.51568	-38.3345	-0.139889	-0.029576	0.0638101	-14.1331	-2.99E-16	-2.39607	0	0	0.0298788	-1.70631	-22.5451	3.97386	523.919	383.479	652.286	362.685	362.685	362.685	-57.9514	234.956	-84.9846	436.582	398.121	206.823	139.473	139.473	139.473	-97.0157	4.76534	-36.452	49.131	2.59633	-4.10157	0.0238409	0.441723	2.07411	182.79	46.0838	-17.5568	0	0	-0.0797359	42.8355
0	26.1668	0	0	34.6236	5.70361	-39.0921	-0.135904	-0.0302594	0.0510764	-12.5568	3.64E-15	-2.72527	0	0	0.0250239	-1.55984	-21.8945	3.13719	517.112	384.733	647.908	360.409	360.41	360.41	-57.0118	234.768	-86.4526	418.896	398.296	206.378	139.473	139.473	139.473	-96.5788	5.52527	-36.5745	49.1504	2.92205	-2.96137	-0.00661398	0.49515	2.35559	164.941	35.4684	-13.2826	0	0	-0.0148224	43.5642
0	26.9627	0	0	36.1106	5.85866	-39.7049	-0.136226	-0.0335527	0.0400117	-11.5613	9.94E-16	-3.04033	0	0	0.0212394	-1.55412	-21.0687	2.41645	509.348	385.933	643.67	358.265	358.265	358.265	-56.0311	234.547	-87.7895	401.391	398.551	205.981	139.473	139.473	139.473	-96.2395	6.2367	-36.6815	49.0528	3.38142	-1.88557	-0.030865	0.296922	2.57536	133.098	-2.1764	-7.5694	0	0	0.0283214	43.9771
0	27.6998	0	0	37.4764	5.98151	-40.1827	-0.138628	-0.0405189	0.033498	-10.9692	-6.32E-15	-3.48805	0	0	0.0181598	-1.68506	-20.1312	1.81623	500.792	387.005	639.716	356.372	356.372	356.372	-55.1149	234.33	-88.9616	384.028	398.853	205.622	139.473	139.473	139.473	-95.961	6.87197	-36.7705	48.9958	4.04122	-1.08091	0.103486	-0.184171	2.67304	67.6387	-69.5628	-0.856401	0	0	0.0990073	44.1581
0	28.3762	0	0	38.6885	6.06629	-40.5085	-0.143691	-0.0487027	0.0300465	-10.7212	1.40E-15	-3.95246	0	0	0.0159276	-1.89934	-19.1295	1.36988	491.662	387.874	636.124	354.881	354.881	354.881	-54.3943	234.151	-89.9145	366.787	399.172	205.313	139.473	139.473	139.473	-95.7226	7.38569	-36.8431	49.0317	4.80051	-0.686257	0.35538	-0.715912	2.69924	-4.89289	-136.858	5.92268	0	0	0.175612	44.1845
0	28.9981	0	0	39.718	6.10477	-40.6553	-0.153108	-0.0547568	0.0266913	-10.8	2.33E-16	-4.24202	0	0	0.0144656	-2.1291	-18.0851	1.13482	482.176	388.482	632.925	353.929	353.929	353.929	-54.0067	234.039	-90.5857	349.663	399.485	205.085	139.473	139.473	139.473	-95.5126	7.7257	-36.9028	49.1059	5.45567	-0.770975	0.622416	-1.00895	2.74006	-49.7738	-168.804	11.5092	0	0	0.163106	44.1112
0	29.5669	0	0	40.543	6.09383	-40.6136	-0.16766	-0.0575043	0.022282	-11.1395	1.06E-15	-4.307	0	0	0.0131977	-2.33664	-16.9943	1.16318	472.486	388.794	630.147	353.591	353.591	353.591	-54.0554	234.019	-90.9369	332.643	399.772	204.987	139.473	139.473	139.473	-95.3168	7.85652	-36.9528	49.0954	5.83586	-1.33406	0.866215	-0.961318	2.81082	-58.7154	-155.462	15.2589	0	0	0.0607245	43.959
0	30.074	0	0	41.1507	6.03819	-40.4008	-0.185885	-0.0589675	0.0190681	-11.569	-3.15E-15	-4.31298	0	0	0.0114826	-2.52842	-15.8313	1.48802	462.666	388.811	627.839	353.835	353.835	353.835	-54.5877	234.104	-90.972	315.705	400.022	205.08	139.473	139.473	139.473	-95.1114	7.77261	-36.9948	48.8495	5.90022	-2.30667	1.12437	-0.799636	2.8075	-55.1415	-130.416	17.4393	0	0	-0.0430779	43.7149
0	30.5044	0	0	41.5345	5.94602	-40.0453	-0.206323	-0.0599603	0.0181851	-11.9765	-5.01E-15	-4.33535	0	0	0.00910258	-2.72033	-14.5557	2.12976	452.753	388.561	626.044	354.525	354.525	354.525	-55.6137	234.304	-90.7243	298.826	400.226	205.435	139.473	139.473	139.473	-94.8631	7.4904	-37.0291	48.2188	5.71531	-3.56829	1.33818	-0.70722	2.71148	-44.3526	-117.762	18.2099	0	0	-0.118487	43.3445
0	30.8408	0	0	41.6901	5.82558	-39.575	-0.22771	-0.0592017	0.0193107	-12.3097	2.50E-15	-4.29641	0	0	0.00595746	-2.9045	-13.1266	3.08111	442.765	388.095	624.769	355.495	355.495	355.495	-57.1246	234.623	-90.2414	281.997	400.379	206.131	139.473	139.473	139.473	-94.5321	7.03885	-37.0547	47.0862	5.36703	-4.97414	1.39734	-0.697849	2.59777	-15.9964	-117.176	17.3452	0	0	-0.130717	42.811
0	31.0624	0	0	41.6151	5.68569	-39.0205	-0.248626	-0.0550688	0.021521	-12.5386	-5.27E-15	-4.08415	0	0	0.0019091	-3.04752	-11.5202	4.27647	432.695	387.463	623.984	356.633	356.633	356.633	-59.0927	235.065	-89.5812	265.212	400.485	207.248	139.473	139.473	139.473	-94.0732	6.45822	-37.0685	45.4054	4.91182	-6.37411	1.2384	-0.689797	2.54661	36.1944	-116.254	14.7281	0	0	0.001032	42.09
0	31.1425	0	0	41.3093	5.53747	-38.4232	-0.267143	-0.0473014	0.0242993	-12.6189	3.35E-15	-3.66884	0	0	-0.0030419	-3.11156	-9.7407	5.57817	422.494	386.706	623.647	357.91	357.91	357.91	-61.4656	235.634	-88.8148	248.472	400.556	208.859	139.473	139.473	139.473	-93.4373	5.80164	-37.0652	43.228	4.38589	-7.62723	0.890219	-0.616593	2.59442	103.464	-105.587	10.6341	0	0	0.306321	41.1813
0	31.0486	0	0	40.7733	5.39446	-37.8371	-0.280932	-0.0377552	0.028517	-12.489	-5.26E-15	-3.15232	0	0	-0.00852307	-3.07683	-7.82161	6.79701	412.088	385.849	623.747	359.36	359.36	359.36	-64.1706	236.334	-88.0235	231.779	400.615	211.021	139.473	139.473	139.473	-92.5751	5.13148	-37.0374	40.6961	3.82222	-8.62182	0.493922	-0.47654	2.70151	156.118	-83.6668	5.54722	0	0	0.634604	40.1136
0	30.7474	0	0	40.0058	5.26992	-37.3189	-0.288057	-0.0294893	0.0358575	-12.1048	2.85E-15	-2.7029	0	0	-0.0138837	-2.95062	-5.81602	7.74582	401.428	384.903	624.319	361.013	361.013	361.013	-67.1364	237.171	-87.2827	215.146	400.69	213.771	139.473	139.473	139.473	-91.4425	4.50678	-36.9764	37.9914	3.25517	-9.29156	0.211783	-0.315496	2.79244	162.639	-54.3807	-0.0400631	0	0	0.746953	38.9395
0	30.2125	0	0	39.0019	5.173	-36.9105	-0.287781	-0.0249105	0.0471732	-11.467	-2.73E-15	-2.42863	0	0	-0.0185465	-2.75931	-3.78106	8.29461	390.537	383.887	625.423	362.848	362.848	362.848	-70.322	238.155	-86.642	198.612	400.817	217.124	139.473	139.473	139.473	-90.0065	3.96811	-36.8735	35.2741	2.71296	-9.61681	0.11804	-0.181809	2.81863	113.186	-22.5657	-5.52146	0	0	0.545143	37.7208
0	29.4287	0	0	37.7521	5.10672	-36.6286	-0.280829	-0.0252505	0.0617856	-10.6261	4.37E-15	-2.34972	0	0	-0.0221827	-2.53182	-1.76593	8.39465	379.521	382.841	627.117	364.795	364.795	364.795	-73.7329	239.288	-86.1144	182.241	401.03	221.066	139.473	139.473	139.473	-88.2488	3.53026	-36.7218	32.6488	2.20543	-9.61537	0.192538	-0.0927308	2.77076	19.2363	7.93938	-9.83235	0	0	0.111734	36.5135
0	28.3907	0	0	36.2447	5.06855	-36.4653	-0.268525	-0.0306947	0.0780298	-9.6278	-6.43E-15	-2.42505	0	0	-0.0245949	-2.28756	0.192456	8.07131	368.547	381.83	629.42	366.77	366.769	366.77	-77.4217	240.566	-85.6803	166.13	401.359	225.556	139.473	139.473	139.473	-86.1643	3.1849	-36.5183	30.1657	1.72198	-9.33179	0.384721	-0.0280882	2.66528	-102.439	35.2675	-11.8754	0	0	-0.422175	35.3593
0	27.0999	0	0	34.4671	5.0522	-36.3951	-0.252526	-0.0408092	0.0936347	-8.52458	4.40E-15	-2.60117	0	0	-0.0256598	-2.0349	2.0683	7.40497	357.815	380.936	632.313	368.692	368.692	368.692	-81.4806	241.966	-85.3004	150.393	401.823	230.528	139.473	139.473	139.473	-83.7573	2.90888	-36.2654	27.8396	1.24633	-8.82656	0.64827	0.0441733	2.52148	-238.145	57.3348	-10.8076	0	0	-0.964093	34.286
0	25.5601	0	0	32.4071	5.04959	-36.3839	-0.234665	-0.0540169	0.106161	-7.40477	-2.37E-15	-2.78772	0	0	-0.0254821	-1.7766	3.84356	6.51058	347.538	380.241	635.737	370.5	370.5	370.5	-86.033	243.443	-84.9291	135.151	402.423	235.892	139.473	139.473	139.473	-81.0367	2.67384	-35.9722	25.6706	0.774868	-8.16585	0.938663	0.142542	2.36149	-375.607	71.7952	-6.52396	0	0	-1.45448	33.3109
0	23.7746	0	0	30.0557	5.05269	-36.3972	-0.21702	-0.0677318	0.113325	-6.42928	-6.51E-15	-2.86694	0	0	-0.0246829	-1.51587	5.50413	5.51642	337.926	379.815	639.606	372.156	372.156	372.156	-91.2226	244.93	-84.5259	120.515	403.143	241.537	139.473	139.473	139.473	-78.0119	2.45495	-35.6539	23.6569	0.323597	-7.41693	1.21125	0.256182	2.19532	-502.639	76.1567	0.285372	0	0	-1.84777	32.4476
0	21.7478	0	0	27.4115	5.05492	-36.4068	-0.201887	-0.0786773	0.113243	-5.84109	-6.77E-16	-2.70294	0	0	-0.0246781	-1.25853	7.03646	4.54196	329.174	379.696	643.806	373.652	373.652	373.652	-97.2001	246.329	-84.0623	106.57	403.948	247.347	139.473	139.473	139.473	-74.6922	2.23702	-35.3286	21.8007	-0.0814181	-6.65177	1.42512	0.352371	2.02591	-607.203	69.6233	8.211	0	0	-2.09996	31.7115
0	19.4905	0	0	24.4878	5.0521	-36.3947	-0.191253	-0.0836667	0.10481	-5.91182	-3.05E-15	-2.17323	0	0	-0.0275277	-1.01105	8.42476	3.67924	321.447	379.892	648.2	375.019	375.019	375.019	-104.105	247.514	-83.5223	93.3659	404.793	253.219	139.473	139.473	139.473	-71.0909	2.01708	-35.0135	20.1081	-0.41872	-5.95095	1.56097	0.391638	1.84645	-681.413	53.0202	15.5803	0	0	-2.18464	31.1241
0	17.028	0	0	21.3219	5.04254	-36.3536	-0.186401	-0.0803678	0.0882045	-6.86968	-3.38E-16	-1.20055	0	0	-0.0352726	-0.776155	9.65018	2.9843	314.88	380.383	652.621	376.328	376.328	376.328	-112.042	248.332	-82.8981	80.9077	405.633	259.074	139.473	139.473	139.473	-67.2326	1.80267	-34.7211	18.5868	-0.680185	-5.39713	1.6382	0.353078	1.64564	-726.299	29.651	20.8659	0	0	-2.11299	30.7162
0	14.4103	0	0	17.9824	5.02617	-36.2832	-0.187273	-0.0681527	0.0650294	-8.79951	6.77E-16	0.198463	0	0	-0.048651	-0.549197	10.6925	2.4834	309.576	381.127	656.876	377.674	377.674	377.675	-121.057	248.609	-82.1801	69.1669	406.427	264.887	139.473	139.473	139.473	-63.1625	1.60688	-34.4558	17.2448	-0.869349	-5.05595	1.70448	0.249001	1.41686	-750.92	4.30038	23.2847	0	0	-1.92862	30.5268
0	11.7177	0	0	14.5736	5.00341	-36.185	-0.192689	-0.0482641	0.0378666	-11.6056	-2.03E-15	1.90515	0	0	-0.0660645	-0.318293	11.5335	2.18954	305.627	382.07	660.751	379.154	379.154	379.154	-131.111	248.172	-81.3518	58.0955	407.154	270.68	139.473	139.473	139.473	-58.9529	1.44255	-34.2144	16.0887	-0.993148	-4.95461	1.78683	0.125078	1.16713	-762.522	-16.6609	22.8217	0	0	-1.66932	30.6017
0	9.05935	0	0	11.232	4.97511	-36.0626	-0.200919	-0.0235057	0.0090992	-15.0222	4.06E-15	3.7246	0	0	-0.0833706	-0.0694527	12.1604	2.1143	303.117	383.159	664.03	380.841	380.84	380.841	-142.05	246.871	-80.3936	47.6466	407.813	276.526	139.473	139.473	139.473	-54.7033	1.3185	-33.9884	15.1247	-1.05519	-5.07668	1.84156	0.0336065	0.919459	-754.657	-28.2975	20.1756	0	0	-1.34131	30.9889
0	6.56233	0	0	8.11375	4.94474	-35.9308	-0.210582	0.00204635	-0.0189731	-18.6842	-3.55E-15	5.4074	0	0	-0.0949883	0.205213	12.5647	2.26027	302.102	384.347	666.52	382.771	382.771	382.772	-153.601	244.616	-79.2913	37.7891	408.417	282.528	139.473	139.473	139.473	-50.533	1.23704	-33.7685	14.3627	-1.05278	-5.38188	1.78325	-0.00325288	0.700647	-713.198	-30.2967	16.4199	0	0	-0.953455	31.7324
0	4.35406	0	0	5.37288	4.92098	-35.8273	-0.221042	0.0233361	-0.0428752	-22.2021	-7.44E-15	6.65945	0	0	-0.0959311	0.502513	12.7407	2.60201	302.58	385.602	668.072	384.949	384.949	384.949	-165.393	241.415	-78.0334	28.5193	408.992	288.801	139.473	139.473	139.473	-46.5669	1.19092	-33.5493	13.821	-0.979049	-5.83314	1.6172	-0.000709735	0.522832	-646.402	-26.9744	13.0171	0	0	-0.567223	32.865
0	2.54454	0	0	3.13823	4.91698	-35.8099	-0.232213	0.035846	-0.058131	-25.2283	-5.41E-15	7.22371	0	0	-0.0840307	0.811337	12.6873	3.0879	304.483	386.908	668.594	387.347	387.347	387.347	-177.012	237.386	-76.6041	19.87	409.562	295.446	139.473	139.473	139.473	-42.9182	1.16319	-33.3321	13.5161	-0.831862	-6.4019	1.45726	0.00435558	0.384819	-587.673	-24.5392	11.4115	0	0	-0.245668	34.4016
0	1.21174	0	0	1.49666	4.94634	-35.9377	-0.244792	0.0379405	-0.0628227	-27.5609	-2.71E-15	7.01648	0	0	-0.061206	1.12213	12.4127	3.66612	307.711	388.267	668.042	389.923	389.923	389.923	-188.061	232.745	-75.0013	11.9159	410.144	302.527	139.473	139.473	139.473	-39.6704	1.1351	-33.1267	13.4438	-0.627087	-7.05221	1.34619	-0.0176863	0.284713	-551.568	-27.2755	12.2965	0	0	0.0102075	36.3346
0	0.391858	0	0	0.485956	5.02013	-36.2571	-0.25924	0.0301657	-0.0573818	-29.1361	-8.12E-15	6.06911	0	0	-0.0323844	1.43317	11.935	4.29607	312.147	389.691	666.412	392.627	392.627	392.627	-198.211	227.756	-73.275	4.76807	410.743	310.054	139.473	139.473	139.473	-36.8671	1.09745	-32.9486	13.5752	-0.399144	-7.73523	1.252	-0.0580424	0.228629	-532.43	-33.3595	15.5399	0	0	0.217701	38.6349
0	0.0769608	0	0	0.0961186	5.14585	-36.7953	-0.27553	0.0143613	-0.0431965	-30.026	-2.71E-15	4.4854	0	0	-0.00348918	1.74795	11.2775	4.94051	317.656	391.205	663.744	395.403	395.403	395.403	-207.226	222.69	-71.5544	-1.43649	411.347	317.986	139.473	139.473	139.473	-34.5109	1.05686	-32.8125	13.8694	-0.187598	-8.39875	1.13989	-0.0826185	0.222798	-522.339	-36.619	20.4175	0	0	0.384904	41.2555
0	0.220344	0	0	0.277944	5.32673	-37.5562	-0.292387	-0.00725106	-0.0211241	-30.3533	-2.71E-15	2.40805	0	0	0.0206208	2.06836	10.4637	5.55727	324.085	392.829	660.128	398.18	398.18	398.18	-214.962	217.79	-70.0466	-6.54445	411.931	326.234	139.473	139.473	139.473	-32.572	1.0353	-32.7266	14.2912	-0.0184369	-8.99807	1.01726	-0.0811324	0.262289	-522.568	-33.8417	25.8771	0	0	0.52472	44.1378
0	0.747728	0	0	0.955665	5.56044	-38.5164	-0.30748	-0.0322176	0.00755423	-30.2403	1.08E-14	0.0231525	0	0	0.0373446	2.39306	9.51414	6.10199	331.282	394.582	655.693	400.868	400.868	400.868	-221.355	213.251	-69.0143	-10.3955	412.463	334.665	139.473	139.473	139.473	-31.0002	1.06572	-32.6903	14.8212	0.104432	-9.49841	0.914604	-0.0870835	0.332621	-538.441	-28.8616	31.0782	0	0	0.662689	47.2183
0	1.57116	0	0	2.03996	5.83788	-39.6234	-0.318213	-0.0582816	0.0406996	-29.7954	1.35E-15	-2.475	0	0	0.0465596	2.72303	8.44561	6.53719	339.11	396.467	650.602	403.368	403.368	403.368	-226.4	209.214	-68.7344	-12.8343	412.912	343.115	139.473	139.473	139.473	-29.7371	1.18528	-32.696	15.4538	0.18881	-9.87043	0.844911	-0.1513	0.417406	-569.52	-29.4957	35.6828	0	0	0.821871	50.4343
0	2.60283	0	0	3.43924	6.14282	-40.7998	-0.322513	-0.0838715	0.07524	-29.1075	-6.77E-15	-4.93405	0	0	0.0499843	3.0693	7.27062	6.83736	347.466	398.479	645.025	405.579	405.579	405.579	-230.123	205.769	-69.4471	-13.7222	413.251	351.392	139.473	139.473	139.473	-28.7276	1.42751	-32.7323	16.1884	0.230228	-10.0877	0.798975	-0.298501	0.505407	-609.075	-41.9363	40.0783	0	0	1.0108	53.7288
0	3.7668	0	0	5.06794	6.45263	-41.953	-0.318976	-0.107639	0.107866	-28.2166	2.71E-15	-7.22074	0	0	0.0501707	3.45632	5.99697	6.98973	356.277	400.599	639.136	407.41	407.41	407.41	-232.552	202.98	-71.3096	-12.9482	413.467	359.292	139.473	139.473	139.473	-27.93	1.81536	-32.7866	17.026	0.193941	-10.1271	0.779982	-0.486156	0.596647	-651.802	-62.8894	44.8417	0	0	1.22735	57.0531
0	5.00564	0	0	6.85065	6.74068	-42.9883	-0.306875	-0.128243	0.135616	-27.104	-5.41E-15	-9.20623	0	0	0.0494397	3.91515	4.62782	6.99834	365.507	402.803	633.11	408.771	408.771	408.771	-233.687	200.91	-74.3647	-10.4366	413.551	366.615	139.473	139.473	139.473	-27.3217	2.35646	-32.8458	17.9698	0.0132514	-9.97149	0.802072	-0.606597	0.710709	-694.682	-78.8442	50.422	0	0	1.46892	60.3675
0	6.28045	0	0	8.7214	6.98073	-43.8247	-0.286312	-0.144494	0.156527	-25.72	5.41E-15	-10.7754	0	0	0.0491423	4.4673	3.16203	6.89054	375.161	405.066	627.14	409.568	409.568	409.568	-233.508	199.629	-78.5228	-6.15515	413.499	373.175	139.473	139.473	139.473	-26.8992	3.04075	-32.8983	19.0299	-0.398797	-9.62056	0.875672	-0.581949	0.86765	-735.659	-81.128	56.8955	0	0	1.74787	63.6384
0	7.56566	0	0	10.6205	7.15218	-44.4078	-0.258324	-0.156261	0.17056	-24.0301	-2.71E-15	-11.8902	0	0	0.0493617	5.1139	1.59538	6.71911	385.275	407.362	621.436	409.711	409.711	409.711	-232.003	199.193	-83.5642	-0.118767	413.312	378.811	139.473	139.473	139.473	-26.6726	3.84118	-32.9353	20.2231	-1.14407	-9.09501	0.988313	-0.477612	1.05383	-773.09	-85.4009	64.1267	0	0	2.07997	66.8352
0	8.84295	0	0	12.4931	7.24333	-44.7131	-0.225132	-0.162745	0.177392	-22.077	-1.35E-15	-12.4717	0	0	0.049468	5.8412	-0.0776834	6.55106	395.902	409.668	616.208	409.142	409.142	409.142	-229.199	199.622	-89.1673	7.61229	412.993	383.393	139.473	139.473	139.473	-26.6576	4.71801	-32.9537	21.5744	-2.33209	-8.41761	1.02804	-0.290797	1.25589	-783.279	-91.9386	71.029	0	0	2.43963	69.9286
0	10.0956	0	0	14.29	7.25468	-44.7509	-0.18976	-0.16296	0.176451	-19.9844	-1.35E-15	-12.4326	0	0	0.048465	6.61813	-1.86566	6.43126	407.049	411.956	611.661	407.827	407.827	407.827	-225.18	200.888	-94.9557	16.9386	412.547	386.827	139.473	139.473	139.473	-26.8703	5.62466	-32.9554	23.1568	-3.99146	-7.60103	0.848123	0.0829664	1.45895	-732.67	-76.626	76.0442	0	0	2.80204	72.8909
0	11.3048	0	0	15.9729	7.20142	-44.5732	-0.155106	-0.157166	0.16848	-17.9069	5.41E-15	-11.7765	0	0	0.0455725	7.38159	-3.78338	6.33867	418.624	414.178	608.001	405.7	405.7	405.7	-220.07	202.931	-100.566	27.7305	411.981	389.061	139.473	139.473	139.473	-27.3251	6.51612	-32.9463	25.1353	-5.92927	-6.66683	0.407687	0.685137	1.62986	-610.152	-19.9734	78.4543	0	0	3.05455	75.697
0	12.4489	0	0	17.5193	7.11009	-44.2658	-0.122897	-0.148733	0.158319	-15.9514	4.06E-15	-10.7382	0	0	0.0409129	8.03677	-5.8503	6.1746	430.414	416.266	605.419	402.623	402.623	402.623	-214.003	205.653	-105.719	39.8398	411.302	390.08	139.473	139.473	139.473	-28.0328	7.35895	-32.9357	27.7316	-7.70946	-5.682	-0.0676452	1.20239	1.7623	-466.727	37.8597	79.4525	0	0	3.0008	78.3254
0	13.5118	0	0	18.9245	7.00601	-43.9114	-0.0938411	-0.142444	0.152318	-14.1689	-4.06E-15	-9.68154	0	0	0.0355562	8.50875	-8.07545	5.81877	442.153	418.143	604.03	398.545	398.544	398.544	-207.111	208.916	-110.252	53.1189	410.518	389.89	139.473	139.473	139.473	-29.0009	8.13652	-32.9385	31.0704	-8.92687	-4.75817	-0.210274	1.12896	1.92095	-385.722	19.8403	81.0712	0	0	2.87949	80.7561
0	14.4924	0	0	20.1974	6.89975	-43.5452	-0.0691043	-0.138655	0.150793	-12.637	-4.06E-15	-8.70393	0	0	0.0306469	8.81172	-10.4379	5.22248	453.649	419.764	603.798	393.775	393.775	393.775	-199.539	212.531	-114.081	67.4418	409.641	388.487	139.473	139.473	139.473	-30.2342	8.84353	-32.9782	35.0482	-9.57394	-3.98216	0.076425	0.520048	2.13347	-384.396	-63.9422	83.1063	0	0	3.12086	82.965
0	15.4037	0	0	21.3532	6.78835	-43.1563	-0.0505883	-0.133432	0.148409	-11.4647	-1.35E-15	-7.62793	0	0	0.0266224	9.03668	-12.8862	4.44959	464.848	421.116	604.577	388.953	388.952	388.952	-191.468	216.284	-117.145	82.7128	408.683	385.863	139.473	139.473	139.473	-31.7371	9.47469	-33.0822	39.3764	-10.0168	-3.3476	0.58485	-0.0560008	2.35787	-412.556	-128.871	83.2627	0	0	3.47683	84.9183
0	16.2598	0	0	22.4073	6.66866	-42.7327	-0.0396063	-0.12404	0.141488	-10.7026	0	-6.34732	0	0	0.0232547	9.26243	-15.3572	3.64113	475.788	422.2	606.246	384.682	384.682	384.682	-183.099	219.981	-119.394	98.859	407.664	382.029	139.473	139.473	139.473	-33.5147	10.02	-33.2748	43.7298	-10.613	-2.77019	1.11727	-0.221576	2.55664	-430.537	-128.414	79.6501	0	0	3.55056	86.5689
0	17.0649	0	0	23.3732	6.5463	-42.2935	-0.0359044	-0.11188	0.13163	-10.2957	0	-5.00167	0	0	0.0202312	9.49312	-17.7915	2.95635	486.525	423.005	608.783	381.274	381.274	381.274	-174.618	223.465	-120.816	115.82	406.607	377.032	139.473	139.473	139.473	-35.5704	10.4684	-33.5709	47.8511	-11.4333	-2.16744	1.54511	-0.0884031	2.69693	-424.515	-90.6326	72.6875	0	0	3.26947	87.8553
0	17.8144	0	0	24.2615	6.43269	-41.88	-0.0383904	-0.100074	0.122202	-10.1564	2.71E-15	-3.80599	0	0	0.0175451	9.6752	-20.138	2.52328	497.07	423.508	612.232	378.75	378.75	378.75	-166.177	226.614	-121.461	133.546	405.54	370.954	139.473	139.473	139.473	-37.9036	10.8126	-33.9765	51.5702	-12.3133	-1.53001	1.79742	0.0939808	2.75816	-393.604	-53.7319	64.2996	0	0	2.71562	88.7104
0	18.4999	0	0	25.0783	6.33772	-41.5301	-0.0459335	-0.0909563	0.115876	-10.2299	0	-2.90224	0	0	0.0153686	9.74712	-22.353	2.41267	507.367	423.69	616.627	376.988	376.988	376.988	-157.9	229.332	-121.421	152.003	404.493	363.887	139.473	139.473	139.473	-40.5073	11.0488	-34.4907	54.7802	-13.0409	-0.929519	1.88664	0.184177	2.73284	-347.396	-31.985	56.4231	0	0	2.04798	89.0768
0	19.1159	0	0	25.8254	6.26477	-41.2587	-0.058334	-0.0855416	0.113471	-10.5517	-6.77E-16	-2.35084	0	0	0.0138705	9.67188	-24.3978	2.64144	517.307	423.546	621.933	375.839	375.839	375.839	-149.887	231.553	-120.809	171.181	403.493	355.928	139.473	139.473	139.473	-43.3699	11.1742	-35.1074	57.412	-13.4752	-0.47917	1.86155	0.174433	2.62534	-296.211	-21.2526	50.1169	0	0	1.41642	88.9186
0	19.663	0	0	26.5009	6.21001	-41.0534	-0.0760827	-0.0835052	0.114351	-11.2068	-3.38E-16	-2.13841	0	0	0.0130973	9.44223	-26.2364	3.18743	526.76	423.088	628.046	375.166	375.166	375.166	-142.211	233.245	-119.733	191.095	402.567	347.175	139.473	139.473	139.473	-46.4782	11.184	-35.8162	59.424	-13.5682	-0.291084	1.72797	0.13114	2.45075	-238.491	-12.2827	45.0135	0	0	0.872552	88.2221
0	20.1488	0	0	27.1034	6.16449	-40.8818	-0.0991207	-0.0841736	0.117229	-12.2212	-1.02E-15	-2.237	0	0	0.0129834	9.07188	-27.8356	3.99267	535.572	422.339	634.796	374.844	374.844	374.844	-134.915	234.41	-118.284	211.784	401.743	337.738	139.473	139.473	139.473	-49.8212	11.071	-36.6031	60.8088	-13.3347	-0.444983	1.4578	0.116624	2.22723	-165.472	-0.459783	40.1309	0	0	0.429992	86.9906
0	20.585	0	0	27.6314	6.11712	-40.7023	-0.126949	-0.0864452	0.120546	-13.563	-3.05E-15	-2.58128	0	0	0.0134274	8.58687	-29.168	4.95791	543.564	421.32	641.959	374.74	374.74	374.74	-128.006	235.078	-116.54	233.308	401.043	327.745	139.473	139.473	139.473	-53.3907	10.8271	-37.4489	61.6077	-12.8103	-0.962916	1.05037	0.147335	1.98347	-73.568	12.2253	34.5448	0	0	0.127842	85.239
0	20.9828	0	0	28.0822	6.05743	-40.4745	-0.15894	-0.0889565	0.122847	-15.1717	-4.06E-15	-3.0677	0	0	0.0142818	8.02161	-30.2141	5.94625	550.529	420.044	649.271	374.719	374.719	374.719	-121.466	235.296	-114.563	255.732	400.486	317.348	139.473	139.473	139.473	-57.1788	10.4454	-38.3293	61.9101	-12.0289	-1.79419	0.567474	0.194048	1.74856	28.7921	20.0565	27.5853	0	0	0.00432625	82.9875
0	21.3493	0	0	28.4509	5.97751	-40.1672	-0.194396	-0.0899452	0.122564	-16.9749	2.71E-15	-3.53667	0	0	0.0152085	7.41668	-30.9626	6.80482	556.259	418.512	656.447	374.668	374.668	374.668	-115.255	235.124	-112.403	279.112	400.088	306.73	139.473	139.473	139.473	-61.1754	9.92182	-39.2138	61.8324	-11.0238	-2.81687	0.101984	0.220393	1.53987	127.542	19.7192	18.6399	0	0	0.0429706	80.2563
0	21.6849	0	0	28.7302	5.8735	-39.7629	-0.232706	-0.0875191	0.117969	-18.912	-5.41E-15	-3.78549	0	0	0.0155576	6.81506	-31.4085	7.39359	560.569	416.715	663.207	374.501	374.501	374.501	-109.324	234.628	-110.102	303.476	399.857	296.101	139.473	139.473	139.473	-65.3647	9.25907	-40.0677	61.487	-9.83659	-3.85474	-0.280715	0.226761	1.37382	214.688	15.3713	7.31673	0	0	0.179481	77.0612
0	21.9827	0	0	28.9126	5.74675	-39.2637	-0.273324	-0.0795161	0.106991	-20.9399	-2.54E-15	-3.56307	0	0	0.0143508	6.25464	-31.5518	7.60545	563.326	414.643	669.305	374.159	374.159	374.159	-103.618	233.87	-107.702	328.812	399.8	285.699	139.473	139.473	139.473	-69.723	8.4706	-40.8556	60.9581	-8.51932	-4.70872	-0.5502	0.241549	1.27745	288.977	15.3918	-6.02083	0	0	0.351902	73.4117
0	22.2292	0	0	28.9938	5.60462	-38.695	-0.315664	-0.0637958	0.0877482	-23.0271	6.77E-16	-2.60977	0	0	0.010585	5.75938	-31.3971	7.37538	564.447	412.302	674.555	373.606	373.606	373.606	-98.0792	232.9	-105.253	355.038	399.914	275.78	139.473	139.473	139.473	-74.2158	7.58493	-41.5455	60.2934	-7.12942	-5.20204	-0.703325	0.292043	1.27765	353.602	26.7651	-20.0794	0	0	0.529776	69.3119
0	22.4071	0	0	28.9751	5.45976	-38.1059	-0.358544	-0.0391562	0.0594852	-25.1108	-1.33E-15	-0.758609	0	0	0.00392361	5.33372	-30.9546	6.68342	563.91	409.719	678.849	372.846	372.846	372.846	-92.6546	231.754	-102.812	381.991	400.194	266.612	139.473	139.473	139.473	-78.7983	6.64575	-42.1148	59.5094	-5.7214	-5.22451	-0.737726	0.37439	1.37636	408.631	49.5091	-32.6545	0	0	0.7096	64.7651
0	22.5002	0	0	28.8658	5.32784	-37.5608	-0.400117	-0.00585493	0.0227598	-27.0793	-4.91E-15	1.98633	0	0	-0.00464173	4.96317	-30.2414	5.55733	561.767	406.953	682.161	371.931	371.931	371.931	-87.3119	230.453	-100.443	409.411	400.631	258.451	139.473	139.473	139.473	-83.4172	5.70555	-42.5547	58.6009	-4.33888	-4.75436	-0.663477	0.456815	1.54224	452.986	76.8634	-41.6373	0	0	0.899332	59.7833
0	22.5003	0	0	28.6833	5.22378	-37.125	-0.437866	0.0346262	-0.0209533	-28.7537	6.45E-15	5.44086	0	0	-0.012828	4.62183	-29.2828	4.07174	558.152	404.089	684.539	370.964	370.964	370.964	-82.0521	229.002	-98.199	436.948	401.217	251.521	139.473	139.473	139.473	-88.0162	4.81393	-42.8724	57.55	-3.00911	-3.84712	-0.510491	0.504592	1.7258	486.66	99.5596	-46.1248	0	0	1.10404	54.403
0	22.4127	0	0	28.454	5.15814	-36.8475	-0.469287	0.0801699	-0.0702701	-29.9217	7.61E-15	9.28731	0	0	-0.0179919	4.28273	-28.1146	2.33889	553.292	401.228	686.085	370.081	370.081	370.081	-76.9159	227.404	-96.1181	464.169	401.943	245.988	139.473	139.473	139.473	-92.5408	4.00578	-43.0886	56.337	-1.74371	-2.60512	-0.325896	0.510496	1.88283	513.261	111.598	-46.9132	0	0	1.32185	48.7035
0	22.2588	0	0	28.2119	5.13465	-36.7476	-0.491924	0.128626	-0.124317	-30.3414	-2.71E-15	13.1549	0	0	-0.0184591	3.92509	-26.7847	0.491052	547.496	398.476	686.934	369.424	369.424	369.424	-71.9766	225.667	-94.2178	490.588	402.798	241.933	139.473	139.473	139.473	-96.9409	3.29525	-43.2316	54.9554	-0.544	-1.15002	-0.159868	0.493685	1.98716	539.418	111.763	-46.0503	0	0	1.54876	42.8199
0	22.0734	0	0	27.994	5.14947	-36.8106	-0.503986	0.178243	-0.182349	-29.804	-4.06E-15	16.7057	0	0	-0.0144581	3.53674	-25.3534	-1.34171	541.135	395.926	687.236	369.12	369.12	369.12	-67.3232	223.819	-92.4978	515.69	403.766	239.335	139.473	139.473	139.473	-101.167	2.6781	-43.3272	53.4254	0.591017	0.393296	-0.0530699	0.464378	2.02345	572.992	99.9188	-45.8938	0	0	1.78609	36.9401
0	21.8959	0	0	27.8326	5.19191	-36.9905	-0.504955	0.227711	-0.243155	-28.2087	-9.47E-15	19.6911	0	0	-0.00813368	3.11534	-23.8919	-3.05109	534.609	393.646	687.133	369.254	369.254	369.254	-63.0422	221.913	-90.9435	538.966	404.818	238.065	139.473	139.473	139.473	-105.165	2.13997	-43.391	51.8009	1.65639	1.90721	-0.0142666	0.41285	1.98175	617.9	75.5834	-47.9115	0	0	2.01951	31.2837
0	21.761	0	0	27.7459	5.24597	-37.2183	-0.495719	0.27578	-0.304131	-25.6045	6.77E-15	21.9664	0	0	-0.00265265	2.66863	-22.4766	-4.55837	528.325	391.676	686.747	369.865	369.865	369.865	-59.206	220.038	-89.5267	559.938	405.909	237.885	139.473	139.473	139.473	-108.864	1.66514	-43.4211	50.1627	2.63947	3.29075	-0.0157417	0.326503	1.85577	670.46	39.7471	-52.0345	0	0	2.19598	26.0732
0	21.6907	0	0	27.7313	5.29254	-37.4135	-0.478492	0.321006	-0.361889	-22.2025	1.35E-14	23.4997	0	0	-0.000846391	2.21134	-21.1822	-5.8092	522.676	390.023	686.175	370.928	370.928	370.928	-55.8717	218.313	-88.2051	578.19	406.988	238.469	139.473	139.473	139.473	-112.179	1.24105	-43.3973	48.602	3.52299	4.46618	-0.0279971	0.214138	1.66414	725.495	-3.08214	-56.9263	0	0	2.25154	21.5079
0	21.6897	0	0	27.7635	5.31242	-37.4965	-0.45589	0.361372	-0.412699	-18.3162	-6.77E-15	24.3555	0	0	-0.00404165	1.75854	-20.0751	-6.76415	518.016	388.661	685.488	372.365	372.365	372.365	-53.0859	216.88	-86.9245	593.387	408.001	239.442	139.473	139.473	139.473	-115.009	0.859133	-43.2844	47.2009	4.28888	5.37766	-0.0450701	0.0942543	1.44094	780.458	-47.1493	-60.7567	0	0	2.15084	17.7481
0	21.7459	0	0	27.8002	5.29008	-37.4032	-0.430005	0.393989	-0.453529	-14.2872	1.08E-14	24.6621	0	0	-0.0116429	1.31935	-19.2068	-7.39271	514.638	387.533	684.735	374.062	374.062	374.062	-50.8879	215.884	-85.6264	605.279	408.905	240.418	139.473	139.473	139.473	-117.25	0.514361	-43.0409	46.02	4.91973	5.98492	-0.0773424	-0.0154798	1.22093	834.118	-87.0061	-61.7873	0	0	1.89655	14.9095
0	21.8333	0	0	27.7925	5.21706	-37.0967	-0.402293	0.415205	-0.482247	-10.4655	1.35E-15	24.5746	0	0	-0.0215655	0.894363	-18.6107	-7.6713	512.743	386.563	683.945	375.886	375.886	375.886	-49.3049	215.454	-84.26	613.712	409.67	241.038	139.473	139.473	139.473	-118.805	0.205567	-42.6297	45.0928	5.40248	6.26093	-0.140267	-0.113206	1.02091	884.368	-118.718	-58.8055	0	0	1.52504	13.0616
0	21.9178	0	0	27.6976	5.09409	-36.5746	-0.374026	0.421465	-0.497821	-7.22892	1.35E-15	24.2504	0	0	-0.0311701	0.478559	-18.2987	-7.58415	512.416	385.679	683.127	377.695	377.695	377.695	-48.3443	215.683	-82.7943	618.618	410.282	241.004	139.473	139.473	139.473	-119.602	-0.0632224	-42.028	44.4247	5.73191	6.20231	-0.245547	-0.206351	0.843779	927.117	-138.503	-51.2289	0	0	1.0937	12.2268
0	21.9645	0	0	27.4893	4.93131	-35.8723	-0.347249	0.410455	-0.49963	-5.03377	0	23.8138	0	0	-0.0381847	0.0684386	-18.2613	-7.12875	513.614	384.829	682.263	379.338	379.337	379.338	-47.9844	216.612	-81.229	620.009	410.733	240.105	139.473	139.473	139.473	-119.605	-0.281481	-41.2353	43.9957	5.91214	5.84887	-0.418569	-0.310253	0.692066	961.499	-143.03	-39.1983	0	0	0.665075	12.3789
0	21.944	0	0	27.1652	4.74734	-35.0631	-0.325241	0.382453	-0.487185	-4.41157	4.06E-15	23.3438	0	0	-0.0412235	-0.327618	-18.4709	-6.33079	516.16	384.001	681.308	380.658	380.658	380.657	-48.1668	218.218	-79.6035	617.97	411.018	238.234	139.473	139.473	139.473	-118.82	-0.430975	-40.2774	43.7706	5.95019	5.3018	-0.711494	-0.450062	0.58664	994.008	-132.666	-23.6504	0	0	0.26548	13.443
0	21.8391	0	0	26.7492	4.56792	-34.2579	-0.311841	0.340236	-0.459351	-5.84036	-8.12E-15	22.8115	0	0	-0.039538	-0.676719	-18.8892	-5.27106	519.736	383.234	680.172	381.52	381.52	381.52	-48.7933	220.416	-78.0008	612.647	411.131	235.404	139.473	139.473	139.473	-117.308	-0.485647	-39.2052	43.7218	5.83815	4.723	-1.20027	-0.651696	0.575493	1038.51	-114.818	-6.61181	0	0	-0.16333	15.2987
0	21.6502	0	0	26.292	4.42388	-33.5999	-0.309607	0.287805	-0.413966	-9.49438	1.35E-15	22.0275	0	0	-0.0323268	-0.911116	-19.4805	-4.11565	523.881	382.597	678.72	381.877	381.878	381.878	-49.7277	223.058	-76.5432	604.24	411.069	231.75	139.473	139.473	139.473	-115.181	-0.414872	-38.0873	43.8659	5.52591	4.29711	-1.89973	-0.896691	0.719901	1098.01	-99.4236	8.63207	0	0	-0.77821	17.7932
0	21.4033	0	0	25.8704	4.34681	-33.2436	-0.316797	0.228323	-0.347516	-14.9297	-6.77E-15	20.626	0	0	-0.0187196	-0.932592	-20.2219	-3.11798	528.032	382.167	676.776	381.842	381.842	381.842	-50.8081	225.947	-75.3733	593.011	410.843	227.537	139.473	139.473	139.473	-112.609	-0.192768	-36.999	44.2966	4.90187	4.14144	-2.64172	-1.0601	1.0519	1139.54	-87.5383	18.072	0	0	-1.70902	20.7624
0	21.1565	0	0	25.5854	4.36063	-33.3077	-0.326047	0.163851	-0.258685	-20.991	3.38E-15	18.2243	0	0	0.000553426	-0.646286	-21.1032	-2.55401	531.614	382	674.179	381.706	381.706	381.706	-51.8719	228.851	-74.6207	579.316	410.489	223.129	139.473	139.473	139.473	-109.81	0.18876	-36.0116	45.1755	3.81545	4.19012	-3.01749	-0.941449	1.5125	1088.87	-70.1208	18.9867	0	0	-2.69577	24.0505
0	20.9982	0	0	25.5492	4.47021	-33.8127	-0.325955	0.0970552	-0.154304	-26.0466	3.38E-15	14.7006	0	0	0.0216394	-0.0187812	-22.1055	-2.58787	534.212	382.135	670.866	381.835	381.835	381.835	-52.787	231.541	-74.3687	563.63	410.071	218.929	139.473	139.473	139.473	-107.019	0.712449	-35.1834	46.6339	2.17387	4.17516	-2.53689	-0.443684	1.88557	869.545	-42.6203	13.5283	0	0	-2.88862	27.5138
0	21.0247	0	0	25.8548	4.65367	-34.6447	-0.307502	0.0332085	-0.051747	-28.6754	-1.22E-14	10.3768	0	0	0.0390115	0.872402	-23.1647	-3.13783	535.713	382.596	666.955	382.399	382.399	382.399	-53.4845	233.823	-74.6349	546.545	409.669	215.277	139.473	139.473	139.473	-104.447	1.33841	-34.5556	48.6014	0.107156	3.85394	-0.954121	0.408699	1.85908	461.99	4.14662	10.0023	0	0	-1.59663	31.0062
0	21.3073	0	0	26.5405	4.86637	-35.5886	-0.27359	-0.0179115	0.0267508	-28.6126	-6.77E-15	6.07057	0	0	0.0495545	1.81465	-24.1431	-3.84822	536.304	383.371	662.782	382.948	382.948	382.948	-53.9767	235.577	-75.3612	528.683	409.346	212.361	139.473	139.473	139.473	-102.239	2.01003	-34.1482	50.6893	-1.88598	3.34534	1.32116	1.63987	1.30987	-24.9489	102.97	14.9493	0	0	0.379011	34.3626
0	21.867	0	0	27.5781	5.06199	-36.4371	-0.236631	-0.0439883	0.0641009	-26.6799	-8.12E-15	2.88522	0	0	0.0543085	2.48297	-24.8491	-4.24566	536.271	384.384	658.839	382.235	382.235	382.235	-54.3272	236.773	-76.4199	510.567	409.132	210.201	139.473	139.473	139.473	-100.464	2.66626	-33.9546	52.2961	-3.01893	3.12703	2.63808	2.63303	0.886856	-260.549	193.564	20.9608	0	0	0.805352	37.3967
0	22.6576	0	0	28.8917	5.22408	-37.1263	-0.207255	-0.0418586	0.0626718	-23.9437	3.13E-15	1.35406	0	0	0.0551395	2.64605	-25.1532	-4.11681	535.612	385.542	655.426	379.316	379.316	379.316	-54.5475	237.461	-77.6839	492.505	409.025	208.69	139.473	139.473	139.473	-99.1179	3.28338	-33.9396	53.0676	-2.76236	3.4729	1.16576	2.21281	1.66311	77.6573	118.829	12.9536	0	0	-0.236474	39.9468
0	23.5796	0	0	30.3914	5.373	-37.7483	-0.181541	-0.0359649	0.0569405	-20.6949	3.09E-15	0.0760515	0	0	0.0503465	2.39629	-25.0957	-3.74181	533.87	386.822	652.319	375.026	375.025	375.025	-54.5358	237.74	-79.1104	474.586	409.008	207.665	139.473	139.473	139.473	-98.1335	3.90475	-34.0502	53.2691	-1.43208	3.93857	-0.357088	1.29078	2.48665	369.275	17.7943	1.47597	0	0	-0.260953	41.9588
0	24.5447	0	0	31.9907	5.52248	-38.3622	-0.158531	-0.03728	0.0581875	-17.4061	4.17E-15	-1.47866	0	0	0.041549	1.93696	-24.7642	-3.40801	530.685	388.204	649.188	370.682	370.682	370.682	-54.2322	237.72	-80.6595	456.832	409.068	206.964	139.473	139.473	139.473	-97.4249	4.56367	-34.2345	53.2471	0.197359	3.97636	-0.540418	0.466433	2.67652	348.56	-43.8707	-5.0513	0	0	0.118159	43.4656
0	25.5081	0	0	33.6091	5.66122	-38.9226	-0.141656	-0.0413251	0.0588445	-14.6739	-2.46E-15	-2.86388	0	0	0.0328191	1.39597	-24.1996	-3.11662	526.115	389.623	645.921	366.91	366.91	366.91	-53.7093	237.508	-82.2228	439.282	409.197	206.462	139.473	139.473	139.473	-96.9225	5.23356	-34.4515	53.0658	1.51476	3.50237	-0.0611666	-0.00307631	2.54779	191.92	-55.9337	-6.75825	0	0	0.218897	44.5299
0	26.4519	0	0	35.1747	5.7694	-39.3535	-0.132377	-0.0441246	0.0548976	-12.7511	3.24E-15	-3.78709	0	0	0.0265745	0.806842	-23.4216	-2.72134	520.453	390.985	642.61	363.745	363.745	363.745	-53.1151	237.202	-83.6576	421.965	409.379	206.071	139.473	139.473	139.473	-96.5749	5.85259	-34.6701	52.6594	2.40471	2.72498	0.433093	-0.171924	2.41352	43.3641	-45.2487	-5.15629	0	0	0.1187	45.2235
0	27.3688	0	0	36.6307	5.83251	-39.6023	-0.129203	-0.0454177	0.0477734	-11.4993	-8.04E-16	-4.2876	0	0	0.0227169	0.154261	-22.4605	-2.08981	514.035	392.189	639.432	361.032	361.032	361.032	-52.6028	236.883	-84.8378	404.879	409.6	205.742	139.473	139.473	139.473	-96.3443	6.35639	-34.8683	52.0136	3.10116	1.81582	0.657266	-0.363815	2.37521	-44.4924	-59.3742	-2.01859	0	0	0.0338522	45.6235
0	28.2543	0	0	37.9373	5.84403	-39.6475	-0.131481	-0.0444397	0.03786	-10.7636	-3.13E-15	-4.37981	0	0	0.0203807	-0.554048	-21.364	-1.17382	507.123	393.15	636.517	358.722	358.723	358.722	-52.2989	236.615	-85.6759	387.996	409.843	205.454	139.473	139.473	139.473	-96.202	6.69418	-35.0329	51.2108	3.83491	0.803273	0.448144	-0.717477	2.4698	-33.1337	-108.948	0.893382	0	0	0.119546	45.8073
0	29.0998	0	0	39.072	5.80722	-39.5028	-0.139401	-0.040563	0.0255788	-10.4678	-2.60E-15	-4.08	0	0	0.0186304	-1.25331	-20.1908	-0.0469154	499.814	393.81	633.878	356.989	356.989	356.989	-52.2776	236.434	-86.1413	371.271	410.091	205.206	139.473	139.473	139.473	-96.1218	6.84274	-35.1585	50.4058	4.65284	-0.381613	-0.079683	-1.0745	2.66651	70.2328	-162.304	3.30765	0	0	0.348579	45.8421
0	29.8863	0	0	40.0265	5.73491	-39.2167	-0.151838	-0.0362817	0.014112	-10.4824	-3.98E-15	-3.61877	0	0	0.016692	-1.85964	-18.9905	1.12361	492.031	394.129	631.456	356.091	356.091	356.091	-52.5505	236.358	-86.2633	354.636	410.33	205.015	139.473	139.473	139.473	-96.0749	6.81278	-35.2449	49.7353	5.45318	-1.79589	-0.438373	-1.15027	2.85102	174.603	-173.459	6.28201	0	0	0.483797	45.7678
0	30.5882	0	0	40.7981	5.64289	-38.8491	-0.167718	-0.0346419	0.00663713	-10.705	-2.20E-15	-3.26192	0	0	0.0143647	-2.34	-17.7749	2.1944	483.633	394.089	629.237	356.127	356.127	356.127	-53.097	236.386	-86.1056	338.027	410.547	204.914	139.473	139.473	139.473	-96.0294	6.63444	-35.2961	49.199	6.12393	-3.39225	-0.38183	-0.987976	2.92842	221.765	-147.581	9.6983	0	0	0.48989	45.5843
0	31.1828	0	0	41.3821	5.54248	-38.4435	-0.186179	-0.0365349	0.00409121	-11.0524	-2.24E-15	-3.11862	0	0	0.0116595	-2.71592	-16.5103	3.12582	474.539	393.707	627.279	356.962	356.962	356.962	-53.9028	236.516	-85.7343	321.395	410.731	204.959	139.473	139.473	139.473	-95.9527	6.33769	-35.3183	48.6465	6.62178	-5.03597	-0.0120155	-0.81867	2.8506	215.724	-119.163	13.017	0	0	0.480731	45.2568
0	31.6542	0	0	41.7697	5.4385	-38.0186	-0.20673	-0.0404073	0.00502922	-11.4649	1.23E-15	-3.11675	0	0	0.00850558	-3.01586	-15.1358	3.96366	464.759	393.034	625.661	358.314	358.314	358.315	-54.977	236.744	-85.202	304.719	410.871	205.222	139.473	139.473	139.473	-95.8117	5.94385	-35.3193	47.8538	6.94973	-6.56737	0.406158	-0.763115	2.67261	193.241	-108.19	16.054	0	0	0.509583	44.7344
0	31.9899	0	0	41.9493	5.33238	-37.5797	-0.228592	-0.0440195	0.00765752	-11.876	3.40E-15	-3.12376	0	0	0.00473414	-3.24222	-13.5922	4.7656	454.35	392.136	624.435	359.883	359.883	359.883	-56.341	237.071	-84.5537	287.996	410.957	205.789	139.473	139.473	139.473	-95.5707	5.4705	-35.306	46.6144	7.10239	-7.84245	0.65768	-0.797247	2.49357	183.378	-114.687	18.7596	0	0	0.579382	43.9733
0	32.1743	0	0	41.91	5.22658	-37.1368	-0.25063	-0.045235	0.0101367	-12.2362	9.52E-16	-3.00804	0	0	0.000176567	-3.37289	-11.8464	5.53575	443.367	391.078	623.617	361.453	361.453	361.453	-58.0097	237.499	-83.8401	271.234	410.984	206.747	139.473	139.473	139.473	-95.1887	4.94115	-35.2846	44.8197	7.05476	-8.75074	0.621084	-0.810962	2.42187	203.742	-124.498	20.7579	0	0	0.739358	42.9555
0	32.1837	0	0	41.6437	5.12829	-36.7205	-0.271155	-0.043178	0.0116921	-12.5174	-8.68E-15	-2.72719	0	0	-0.00517812	-3.38555	-9.90603	6.19304	431.831	389.905	623.217	362.944	362.944	362.944	-59.9715	238.031	-83.1332	254.439	410.949	208.181	139.473	139.473	139.473	-94.6182	4.39466	-35.2592	42.5167	6.79318	-9.23944	0.316989	-0.70471	2.51124	250.875	-119.908	21.4471	0	0	1.03238	41.7006
0	31.9854	0	0	41.1465	5.05014	-36.3863	-0.287367	-0.0395123	0.0142386	-12.6558	5.58E-15	-2.41437	0	0	-0.0109975	-3.28396	-7.81941	6.58823	419.738	388.639	623.278	364.386	364.386	364.386	-62.1849	238.669	-82.5284	237.616	410.853	210.163	139.473	139.473	139.473	-93.8085	3.88568	-35.2325	39.9046	6.35311	-9.33685	-0.034283	-0.480294	2.68914	282.818	-93.4242	20.094	0	0	1.27569	40.2652
0	31.5483	0	0	40.4159	5.00553	-36.1941	-0.295819	-0.0382207	0.0222397	-12.5311	-5.95E-15	-2.3442	0	0	-0.0166437	-3.10548	-5.65779	6.57659	407.129	387.304	623.884	365.827	365.827	365.827	-64.6065	239.417	-82.1178	220.78	410.706	212.744	139.473	139.473	139.473	-92.7133	3.46717	-35.2049	37.2422	5.8309	-9.13755	-0.116373	-0.249195	2.81767	236.16	-54.7294	16.287	0	0	1.09819	38.7287
0	30.8578	0	0	39.4478	5.00028	-36.1715	-0.294436	-0.0420309	0.038878	-12.0465	-1.80E-16	-2.66379	0	0	-0.0215025	-2.9007	-3.4878	6.10962	394.183	385.94	625.13	367.261	367.261	367.262	-67.2425	240.279	-81.9413	203.982	410.524	215.953	139.473	139.473	139.473	-91.3023	3.16155	-35.1736	34.7124	5.33464	-8.74295	0.240769	-0.126439	2.81714	78.5851	-19.3467	10.4922	0	0	0.348834	37.1687
0	29.924	0	0	38.2344	5.02722	-36.2877	-0.284327	-0.0498154	0.0620939	-11.2274	4.31E-15	-3.2145	0	0	-0.0250791	-2.70231	-1.35271	5.27844	381.247	384.618	627.064	368.645	368.645	368.645	-70.1787	241.258	-81.955	187.328	410.334	219.786	139.473	139.473	139.473	-89.5674	2.94532	-35.1336	32.3442	4.8995	-8.21054	0.872009	-0.108183	2.71767	-147.907	8.64981	4.33114	0	0	-0.6883	35.6454
0	28.7734	0	0	36.7652	5.06881	-36.4664	-0.26843	-0.0583318	0.0864162	-10.1553	-3.93E-15	-3.68503	0	0	-0.0268772	-2.51276	0.723408	4.27061	368.758	383.417	629.651	369.959	369.959	369.959	-73.5592	242.352	-82.0507	170.962	410.167	224.206	139.473	139.473	139.473	-87.5169	2.76406	-35.0795	30.0529	4.4607	-7.56391	1.48352	-0.098422	2.58254	-373.117	35.3997	-0.545192	0	0	-1.67286	34.2057
0	27.4325	0	0	35.031	5.10511	-36.6217	-0.249863	-0.0649415	0.106671	-8.92203	-5.50E-16	-3.84367	0	0	-0.0267065	-2.31623	2.72008	3.28748	357.13	382.407	632.792	371.237	371.237	371.237	-77.5365	243.541	-82.1085	155.039	410.058	229.138	139.473	139.473	139.473	-85.1639	2.56381	-35.0087	27.7413	3.91072	-6.83562	1.85849	-0.0295557	2.44222	-545.457	63.2028	-3.3204	0	0	-2.4069	32.8942
0	25.9153	0	0	33.0264	5.12127	-36.6906	-0.230994	-0.0692427	0.120368	-7.6351	6.77E-15	-3.67556	0	0	-0.0249793	-2.09566	4.60917	2.47881	346.665	381.632	636.347	372.534	372.534	372.534	-82.2331	244.789	-82.0441	139.693	410.031	234.478	139.473	139.473	139.473	-82.5165	2.31536	-34.9224	25.3788	3.17774	-6.08939	1.98292	0.0846987	2.28655	-659.867	85.1595	-3.84275	0	0	-2.86337	31.7579
0	24.2223	0	0	30.7531	5.11036	-36.6441	-0.214254	-0.0712512	0.126289	-6.51249	-1.95E-15	-3.2494	0	0	-0.0229232	-1.84021	6.35464	1.92367	337.544	381.118	640.164	373.897	373.897	373.897	-87.7344	246.035	-81.8255	125.023	410.101	240.108	139.473	139.473	139.473	-79.5754	2.0194	-34.8251	23.0145	2.26114	-5.40798	1.92087	0.199662	2.10295	-726.776	94.3972	-2.39696	0	0	-3.04074	30.8431
0	22.3464	0	0	28.2219	5.07322	-36.4853	-0.202211	-0.0703534	0.123522	-5.87553	-2.03E-15	-2.61608	0	0	-0.0224914	-1.54609	7.91704	1.63649	329.846	380.879	644.083	375.343	375.344	375.343	-94.0973	247.192	-81.4682	111.087	410.267	245.907	139.473	139.473	139.473	-76.3375	1.69995	-34.7232	20.7514	1.22641	-4.87027	1.73756	0.284621	1.89684	-754.008	89.9514	0.368633	0	0	-2.92972	30.1915
0	20.2832	0	0	25.4569	5.01717	-36.2444	-0.197083	-0.0654037	0.111641	-6.06608	5.08E-16	-1.77877	0	0	-0.0259682	-1.21714	9.2578	1.57895	323.58	380.91	647.952	376.865	376.865	376.865	-101.357	248.153	-81.0177	97.9004	410.513	251.781	139.473	139.473	139.473	-72.8036	1.39351	-34.6211	18.7125	0.183732	-4.53643	1.49992	0.338413	1.68347	-748.833	76.7903	3.55081	0	0	-2.55865	29.8386
0	18.0419	0	0	22.4997	4.9537	-35.9697	-0.199656	-0.0561032	0.0923443	-7.30709	-1.69E-16	-0.761624	0	0	-0.0349407	-0.866147	10.3434	1.67905	318.715	381.192	651.625	378.435	378.435	378.435	-109.532	248.79	-80.5226	85.4429	410.818	257.68	139.473	139.473	139.473	-68.9884	1.13575	-34.5182	17.0099	-0.741518	-4.4411	1.31919	0.353897	1.47515	-732.189	58.124	6.27362	0	0	-2.0589	29.8138
0	15.6574	0	0	19.4135	4.89442	-35.7114	-0.209123	-0.0429684	0.0688675	-9.62967	-4.74E-15	0.400424	0	0	-0.0493782	-0.510068	11.1513	1.86457	315.225	381.69	654.958	380.031	380.031	380.031	-118.619	248.965	-79.9985	73.6771	411.156	263.611	139.473	139.473	139.473	-64.9317	0.947887	-34.4067	15.7095	-1.45901	-4.58882	1.30529	0.316802	1.27816	-729.286	34.337	7.93144	0	0	-1.561	30.1418
0	13.1975	0	0	16.2872	4.84708	-35.5039	-0.223632	-0.0264209	0.0435659	-12.8698	4.91E-15	1.71252	0	0	-0.0672003	-0.161739	11.6745	2.09606	313.125	382.357	657.8	381.661	381.661	381.661	-128.582	248.54	-79.4062	62.5722	411.508	269.637	139.473	139.473	139.473	-60.7038	0.829974	-34.2733	14.8105	-1.9539	-4.95113	1.43908	0.264485	1.09472	-738.987	12.3736	8.30633	0	0	-1.07808	30.8421
0	10.759	0	0	13.2334	4.81555	-35.3651	-0.240457	-0.00782886	0.0183806	-16.6734	3.55E-15	3.12389	0	0	-0.0841307	0.169817	11.9205	2.37104	312.463	383.144	659.998	383.353	383.353	383.353	-139.319	247.394	-78.6586	52.1204	411.867	275.86	139.473	139.473	139.473	-56.4038	0.764976	-34.103	14.2676	-2.2603	-5.46869	1.62314	0.23152	0.92471	-745.483	-1.99193	7.70554	0	0	-0.614571	31.9293
0	8.45519	0	0	10.3802	4.80265	-35.3082	-0.256896	0.0097721	-0.00420881	-20.5861	-4.40E-15	4.45643	0	0	-0.094859	0.475763	11.9061	2.7062	313.291	384.007	661.413	385.14	385.14	385.14	-150.647	245.449	-77.6472	42.3437	412.238	282.399	139.473	139.473	139.473	-52.1496	0.72691	-33.885	14.0244	-2.41468	-6.06495	1.76205	0.211886	0.769037	-736.404	-9.57521	6.9699	0	0	-0.199414	33.4101
0	6.39915	0	0	7.8542	4.81284	-35.3531	-0.271072	0.0222018	-0.0213946	-24.1655	-1.02E-15	5.4305	0	0	-0.0951512	0.748006	11.6532	3.11522	315.619	384.915	661.937	387.051	387.051	387.051	-162.303	242.686	-76.2709	33.2962	412.632	289.363	139.473	139.473	139.473	-48.0622	0.688291	-33.6177	14.0323	-2.43445	-6.66515	1.78353	0.17878	0.631239	-705.151	-14.7964	7.19407	0	0	0.143454	35.2802
0	4.6855	0	0	5.76099	4.85373	-35.5331	-0.282513	0.0258829	-0.0303279	-27.0944	6.09E-15	5.78295	0	0	-0.0839094	0.982641	11.1856	3.58972	319.387	385.852	661.504	389.105	389.105	389.105	-173.979	239.156	-74.4622	25.0629	413.058	296.823	139.473	139.473	139.473	-44.248	0.626329	-33.3104	14.2561	-2.31971	-7.21201	1.66264	0.110968	0.519029	-653.846	-21.5763	9.23536	0	0	0.402885	37.5204
0	3.3768	0	0	4.16943	4.93547	-35.8905	-0.291655	0.0187691	-0.0283559	-29.216	6.77E-16	5.32831	0	0	-0.0637248	1.18298	10.5272	4.09117	324.456	386.82	660.091	391.325	391.325	391.325	-185.359	234.974	-72.2106	17.7569	413.517	304.795	139.473	139.473	139.473	-40.7851	0.528149	-32.9819	14.6714	-2.06796	-7.67584	1.44464	0.00983398	0.434162	-597.073	-30.8318	13.306	0	0	0.585464	40.0952
0	2.49701	0	0	3.10528	5.06763	-36.4613	-0.298917	0.000635167	-0.013766	-30.5145	5.41E-15	3.98429	0	0	-0.039795	1.36051	9.70277	4.56124	330.627	387.829	657.721	393.725	393.725	393.725	-196.153	230.303	-69.5891	11.5156	413.991	313.225	139.473	139.473	139.473	-37.7163	0.395483	-32.6563	15.2534	-1.69287	-8.05364	1.22643	-0.101145	0.371681	-558.053	-40.8394	19.0253	0	0	0.720145	42.9542
0	2.03241	0	0	2.55378	5.2548	-37.2554	-0.304777	-0.026267	0.0129265	-31.1264	0	1.83763	0	0	-0.0177314	1.53281	8.73928	4.94656	337.684	388.898	654.453	396.297	396.297	396.297	-206.109	225.332	-66.7785	6.49421	414.45	321.983	139.473	139.473	139.473	-35.0505	0.247647	-32.3549	15.9669	-1.23418	-8.35428	1.08944	-0.192012	0.32601	-553.655	-48.603	25.5221	0	0	0.841618	46.0342
0	1.93922	0	0	2.46944	5.49355	-38.2442	-0.309394	-0.0579741	0.0485593	-31.2739	-4.06E-15	-0.883723	0	0	-0.00113205	1.71923	7.6659	5.22017	345.438	390.05	650.386	398.985	398.985	398.985	-215.015	220.279	-64.0714	2.85567	414.852	330.869	139.473	139.473	139.473	-32.7702	0.119763	-32.0913	16.7658	-0.750242	-8.57702	1.04284	-0.250608	0.298554	-582.715	-53.5197	31.9954	0	0	0.96685	49.263
0	2.15596	0	0	2.78908	5.77223	-39.3646	-0.312343	-0.0898496	0.0881891	-31.1748	-2.71E-15	-3.85842	0	0	0.009489	1.93645	6.51061	5.38398	353.744	391.306	645.659	401.671	401.671	401.671	-222.689	215.384	-61.8367	0.75882	415.151	339.635	139.473	139.473	139.473	-30.8457	0.0549111	-31.8687	17.6054	-0.297738	-8.699	1.03082	-0.278755	0.300087	-628.307	-56.0536	37.8069	0	0	1.09185	52.5641
0	2.61668	0	0	3.44384	6.07323	-40.535	-0.312292	-0.118406	0.126666	-30.9444	-1.08E-14	-6.78598	0	0	0.0158822	2.19523	5.29457	5.45272	362.498	392.677	640.449	404.181	404.18	404.18	-228.962	210.922	-60.4475	0.345859	415.306	348.014	139.473	139.473	139.473	-29.2494	0.0932592	-31.6796	18.463	0.0895136	-8.67802	0.977503	-0.280918	0.347012	-668.909	-56.2581	42.6577	0	0	1.21363	55.8648
0	3.26073	0	0	4.36717	6.37603	-41.6717	-0.30747	-0.141652	0.16027	-30.5777	-5.41E-15	-9.41848	0	0	0.0205451	2.49889	4.02666	5.43282	371.615	394.159	634.966	406.307	406.307	406.307	-233.668	207.212	-60.2088	1.73034	415.289	355.745	139.473	139.473	139.473	-27.9643	0.26338	-31.5068	19.3542	0.405902	-8.47344	0.846951	-0.26135	0.450064	-692.308	-53.4944	46.4722	0	0	1.34822	59.1032
0	4.03847	0	0	5.49908	6.65958	-42.7003	-0.296521	-0.159417	0.187399	-29.9971	0	-11.603	0	0	0.0254966	2.84484	2.70137	5.31356	381.028	395.727	629.445	407.845	407.845	407.845	-236.631	204.593	-61.3125	4.98728	415.078	362.594	139.473	139.473	139.473	-26.988	0.578921	-31.3266	20.3326	0.653991	-8.0732	0.701404	-0.249555	0.598596	-709.814	-52.2158	49.861	0	0	1.54366	62.234
0	4.9144	0	0	6.78892	6.90306	-43.5567	-0.278914	-0.17264	0.208008	-29.1028	1.08E-14	-13.2632	0	0	0.0317635	3.232	1.3022	5.08615	390.7	397.347	624.116	408.63	408.63	408.63	-237.668	203.379	-63.8324	10.1481	414.662	368.362	139.473	139.473	139.473	-26.3295	1.04096	-31.116	21.4608	0.797288	-7.50603	0.675555	-0.304087	0.756437	-749.798	-63.7504	54.073	0	0	1.87837	65.2292
0	5.86714	0	0	8.19533	7.08597	-44.184	-0.255029	-0.181574	0.220943	-27.8167	8.12E-15	-14.3067	0	0	0.0393231	3.66926	-0.191391	4.77847	400.667	398.984	619.18	408.562	408.562	408.562	-236.615	203.781	-67.7294	17.2	414.037	372.885	139.473	139.473	139.473	-26.0042	1.64158	-30.8602	22.7754	0.722333	-6.82026	0.77446	-0.400353	0.905323	-808.636	-86.242	60.0152	0	0	2.36537	68.0747
0	6.88442	0	0	9.68166	7.19166	-44.5405	-0.226382	-0.184843	0.224414	-26.1381	5.41E-15	-14.5783	0	0	0.0470902	4.1695	-1.80132	4.45583	411.02	400.603	614.808	407.603	407.603	407.603	-233.363	205.85	-72.8257	26.0878	413.203	376.049	139.473	139.473	139.473	-26.0277	2.36307	-30.5572	24.3022	0.284296	-6.05527	0.838705	-0.421936	1.05857	-843.262	-100.808	67.031	0	0	2.92924	70.7672
0	7.95514	0	0	11.211	7.21403	-44.6153	-0.19538	-0.181111	0.21782	-24.1556	2.71E-15	-13.9854	0	0	0.0531622	4.7302	-3.55336	4.17478	421.835	402.168	611.151	405.759	405.759	405.759	-227.91	209.452	-78.7741	36.7162	412.162	377.792	139.473	139.473	139.473	-26.4107	3.17527	-30.216	26.1184	-0.568018	-5.24139	0.69769	-0.262245	1.24163	-809.149	-88.8482	73.3711	0	0	3.44542	73.3106
0	9.06379	0	0	12.7463	7.16123	-44.4383	-0.164626	-0.171306	0.203823	-22.0124	-1.35E-15	-12.6479	0	0	0.0559166	5.31973	-5.47758	3.93311	433.091	403.633	608.351	403.068	403.067	403.068	-220.393	214.286	-85.0922	48.957	410.925	378.114	139.473	139.473	139.473	-27.1564	4.03804	-29.8543	28.3832	-1.69882	-4.43586	0.408945	-0.00357628	1.44865	-717.25	-63.8319	77.9205	0	0	3.79567	75.7132
0	10.1916	0	0	14.255	7.0505	-44.0634	-0.136227	-0.158727	0.187698	-19.854	-4.06E-15	-10.8916	0	0	0.0550032	5.89405	-7.59814	3.68118	444.673	404.942	606.517	399.64	399.64	399.64	-211.101	219.938	-91.2647	62.6618	409.51	377.066	139.473	139.473	139.473	-28.2591	4.91006	-29.4962	31.2525	-2.88512	-3.74607	0.283807	0.0678702	1.65422	-637.525	-72.9605	80.9514	0	0	4.04489	77.9815
0	11.3226	0	0	15.7137	6.89741	-43.5371	-0.112154	-0.144691	0.171237	-17.8398	2.71E-15	-8.93025	0	0	0.0511546	6.4353	-9.91447	3.39517	456.463	406.04	605.681	395.738	395.738	395.738	-200.45	225.94	-96.8439	77.6803	407.939	374.72	139.473	139.473	139.473	-29.7056	5.75558	-29.1716	34.7297	-4.07343	-3.27362	0.442558	-0.0722845	1.87933	-593.687	-118.069	82.1305	0	0	4.24177	80.1096
0	12.4451	0	0	17.1067	6.7137	-42.8928	-0.0942996	-0.12738	0.151673	-16.1296	-1.35E-15	-6.76064	0	0	0.0453053	6.94927	-12.3937	3.10765	468.379	406.883	605.826	391.75	391.75	391.75	-188.946	231.846	-101.49	93.8716	406.245	371.165	139.473	139.473	139.473	-31.4779	6.5436	-28.9117	38.6451	-5.41586	-3.02284	0.706705	-0.0639324	2.16409	-543.342	-136.736	79.5072	0	0	4.16095	82.0703
0	13.545	0	0	18.4237	6.51426	-42.1774	-0.0835428	-0.107458	0.12989	-14.8091	2.71E-15	-4.52215	0	0	0.0384649	7.41743	-14.9798	2.86973	480.327	407.425	606.954	388.028	388.028	388.028	-177.105	237.305	-104.994	111.104	404.463	366.513	139.473	139.473	139.473	-33.5561	7.24699	-28.742	42.7707	-7.00318	-2.88844	0.995912	0.134289	2.45836	-479.549	-120.681	72.7478	0	0	3.77574	83.8096
0	14.6037	0	0	19.6586	6.31763	-41.4556	-0.0797315	-0.0876741	0.109125	-13.8893	-2.03E-15	-2.45248	0	0	0.0317761	7.78806	-17.6041	2.72907	492.181	407.625	609.109	384.761	384.761	384.761	-165.38	242.084	-107.3	129.256	402.633	360.899	139.473	139.473	139.473	-35.919	7.84607	-28.6801	46.8948	-8.72251	-2.72689	1.25903	0.36628	2.69858	-408.955	-92.3422	63.3477	0	0	3.1844	85.2526
0	15.6014	0	0	20.8081	6.14092	-40.7926	-0.0821555	-0.0709418	0.0925572	-13.3457	-2.03E-15	-0.748825	0	0	0.026221	8.00419	-20.1945	2.72192	503.786	407.454	612.335	381.994	381.994	381.994	-154.115	246.047	-108.491	148.224	400.797	354.46	139.473	139.473	139.473	-38.5436	8.3314	-28.7354	50.8405	-10.3322	-2.44729	1.44862	0.490539	2.85893	-336.699	-69.8112	53.7856	0	0	2.48316	86.3197
0	16.5215	0	0	21.8703	5.99492	-40.2344	-0.0897471	-0.0593238	0.0819396	-13.1343	-3.38E-15	0.488131	0	0	0.0222057	8.03203	-22.6833	2.86703	514.972	406.907	616.634	379.698	379.698	379.698	-143.532	249.142	-108.74	167.931	398.992	347.329	139.473	139.473	139.473	-41.4067	8.70219	-28.9109	54.4611	-11.5983	-2.05212	1.56207	0.465035	2.92729	-269.943	-56.6865	46.4441	0	0	1.80352	86.9435
0	17.3536	0	0	22.843	5.8821	-39.7966	-0.101616	-0.0533055	0.0771381	-13.2244	8.46E-16	1.27851	0	0	0.0195476	7.87131	-25.0105	3.16725	525.575	406.001	621.947	377.839	377.839	377.839	-133.755	251.372	-108.251	188.333	397.251	339.619	139.473	139.473	139.473	-44.4857	8.96165	-29.2045	57.6327	-12.3781	-1.61829	1.61352	0.344178	2.90539	-212.255	-47.1629	42.6211	0	0	1.23619	87.0775
0	18.095	0	0	23.7233	5.79773	-39.4654	-0.117283	-0.0519636	0.0768745	-13.6058	0	1.73169	0	0	0.0177924	7.54666	-27.1243	3.61299	535.452	404.772	628.152	376.388	376.388	376.388	-124.834	252.782	-107.214	209.415	395.595	331.435	139.473	139.473	139.473	-47.7598	9.11258	-29.6112	60.2558	-12.6356	-1.25961	1.60217	0.217062	2.80098	-160.873	-34.6972	42.1524	0	0	0.787599	86.6951
0	18.7492	0	0	24.5081	5.73281	-39.2083	-0.136185	-0.0537653	0.0794251	-14.2448	3.47E-15	1.97368	0	0	0.0164872	7.09245	-28.9814	4.18035	544.476	403.267	635.081	375.303	375.303	375.303	-116.778	253.431	-105.788	231.191	394.041	322.877	139.473	139.473	139.473	-51.2123	9.15507	-30.1265	62.2641	-12.4146	-1.09152	1.51603	0.144738	2.62024	-109.758	-17.7823	43.8426	0	0	0.431563	85.7849
0	19.3236	0	0	25.1956	5.67712	-38.9863	-0.157489	-0.0569766	0.083061	-15.0691	-2.37E-15	2.10478	0	0	0.0152962	6.5422	-30.5473	4.82668	552.531	401.536	642.532	374.503	374.503	374.503	-109.572	253.385	-104.104	253.687	392.603	314.055	139.473	139.473	139.473	-54.8294	9.08669	-30.7478	63.6363	-11.7925	-1.20076	1.3307	0.148645	2.37441	-50.7642	1.9317	45.8853	0	0	0.157403	84.3453
0	19.8274	0	0	25.7854	5.62155	-38.7633	-0.180377	-0.0595974	0.0858346	-15.9899	-1.86E-15	2.19968	0	0	0.0140006	5.92593	-31.7969	5.48546	559.492	399.624	650.273	373.862	373.862	373.862	-103.186	252.704	-102.272	276.929	391.293	305.09	139.473	139.473	139.473	-58.6003	8.9038	-31.4752	64.4024	-10.8421	-1.62109	1.03543	0.212913	2.09576	21.8816	21.6428	46.032	0	0	-0.0126759	82.3817
0	20.269	0	0	26.2787	5.55956	-38.5128	-0.204444	-0.0596169	0.0856287	-16.9382	1.67E-15	2.30164	0	0	0.0124768	5.27279	-32.7152	6.06721	565.227	397.573	658.044	373.239	373.239	373.239	-97.5746	251.445	-100.391	300.929	390.124	296.117	139.473	139.473	139.473	-62.5155	8.60354	-32.3088	64.6388	-9.61754	-2.31737	0.6554	0.293706	1.82365	107.213	37.9042	42.0574	0	0	-0.0488496	79.9044
0	20.654	0	0	26.6774	5.48773	-38.2204	-0.230066	-0.0549323	0.0802614	-17.9018	2.11E-16	2.46047	0	0	0.0106397	4.61536	-33.2959	6.47042	569.602	395.414	665.567	372.521	372.521	372.521	-92.6651	249.67	-98.5456	325.668	389.108	287.287	139.473	139.473	139.473	-66.5647	8.186	-33.2448	64.4482	-8.16266	-3.18201	0.235122	0.348573	1.59145	201.252	49.3806	31.9315	0	0	0.047814	76.9278
0	20.985	0	0	26.9845	5.40586	-37.8842	-0.257871	-0.043678	0.0679805	-18.9003	1.44E-15	2.75326	0	0	0.0083638	3.99153	-33.5407	6.59647	572.498	393.178	672.559	371.655	371.655	371.655	-88.3529	247.45	-96.8058	351.083	388.256	278.765	139.473	139.473	139.473	-70.7348	7.65703	-34.2697	63.9348	-6.52614	-4.04497	-0.181763	0.368374	1.41829	300.748	59.5208	14.7878	0	0	0.247481	73.4694
0	21.2606	0	0	27.2041	5.31723	-37.5166	-0.288238	-0.0243748	0.0477754	-19.962	-5.58E-15	3.30728	0	0	0.00546304	3.44049	-33.4574	6.36208	573.823	390.893	678.756	370.651	370.651	370.651	-84.4994	244.874	-95.2228	377.056	387.578	270.728	139.473	139.473	139.473	-75.0073	7.03169	-35.357	63.1831	-4.7672	-4.69985	-0.552541	0.382033	1.32257	402.476	75.9258	-8.37424	0	0	0.512906	69.5493
0	21.4757	0	0	27.342	5.22884	-37.1463	-0.320899	0.00368772	0.0197308	-21.1023	4.74E-15	4.27692	0	0	0.00182781	2.99288	-33.06	5.70957	573.528	388.595	683.939	369.567	369.567	369.567	-80.9422	242.042	-93.8278	403.404	387.081	263.356	139.473	139.473	139.473	-79.3545	6.33757	-36.4674	62.2483	-2.94942	-4.9488	-0.83347	0.424613	1.31561	501.095	104.305	-34.3601	0	0	0.816935	65.1893
0	21.6226	0	0	27.406	5.15085	-36.8165	-0.354599	0.0398983	-0.0145839	-22.2942	-4.31E-15	5.77165	0	0	-0.00228664	2.66022	-32.3696	4.61716	571.62	386.333	687.968	368.498	368.498	368.498	-77.5167	239.062	-92.6317	429.873	386.774	256.825	139.473	139.473	139.473	-83.7378	5.61476	-37.5535	61.16	-1.13186	-4.65444	-0.981229	0.49861	1.38522	586.907	142.351	-58.638	0	0	1.13879	60.4156
0	21.6951	0	0	27.4072	5.0941	-36.5746	-0.387217	0.0822329	-0.0528645	-23.454	3.93E-15	7.79297	0	0	-0.00607701	2.4308	-31.4143	3.10979	568.183	384.169	690.798	367.556	367.556	367.556	-74.0858	236.036	-91.6208	456.146	386.67	251.284	139.473	139.473	139.473	-88.1088	4.90987	-38.5669	59.9305	0.635667	-3.77547	-0.971944	0.569914	1.49425	649.326	179.65	-76.8869	0	0	1.4543	55.2653
0	21.6942	0	0	27.3609	5.06658	-36.4568	-0.416209	0.128123	-0.093261	-24.4391	-1.86E-15	10.244	0	0	-0.00843827	2.27455	-30.2312	1.26452	563.399	382.175	692.484	366.855	366.855	366.855	-70.5686	233.055	-90.7548	481.853	386.785	246.845	139.473	139.473	139.473	-92.4129	4.26449	-39.4661	58.5633	2.30831	-2.37044	-0.826278	0.606136	1.60812	684.506	205.415	-86.9021	0	0	1.73823	49.8015
0	21.6323	0	0	27.2869	5.0706	-36.4741	-0.439293	0.175176	-0.135553	-25.0684	5.41E-15	12.9572	0	0	-0.00853547	2.15291	-28.8672	-0.797145	557.554	380.417	693.162	366.494	366.494	366.495	-66.9561	230.194	-89.9706	506.591	387.14	243.563	139.473	139.473	139.473	-96.5948	3.70359	-40.2215	57.0616	3.83656	-0.574095	-0.604669	0.590672	1.70478	698.324	211.958	-89.0711	0	0	1.98752	44.1307
0	21.533	0	0	27.2087	5.10189	-36.6079	-0.454692	0.221426	-0.180709	-25.1363	9.81E-15	15.7232	0	0	-0.00634079	2.02995	-27.3806	-2.93034	551.01	378.935	693.022	366.553	366.553	366.553	-63.3079	227.51	-89.1961	529.935	387.753	241.425	139.473	139.473	139.473	-100.601	3.23023	-40.8164	55.4377	5.16251	1.44029	-0.380981	0.516064	1.76744	703.343	194.873	-85.7325	0	0	2.22256	38.413
0	21.4265	0	0	27.1493	5.15067	-36.8157	-0.461435	0.26507	-0.230042	-24.4623	5.41E-15	18.3072	0	0	-0.00280339	1.88198	-25.8391	-4.99289	544.176	377.74	692.27	367.079	367.079	367.079	-59.7312	225.049	-88.3668	551.459	388.632	240.338	139.473	139.473	139.473	-104.377	2.82941	-41.2449	53.7207	6.22796	3.49975	-0.207284	0.385936	1.78141	711.679	152.987	-79.5026	0	0	2.45087	32.8524
0	21.3425	0	0	27.1266	5.20414	-37.0422	-0.459329	0.304359	-0.283756	-22.9369	7.44E-15	20.4854	0	0	0.000459818	1.7014	-24.315	-6.86503	537.459	376.81	691.103	368.078	368.078	368.078	-56.3513	222.859	-87.4391	570.75	389.763	240.125	139.473	139.473	139.473	-107.866	2.47819	-41.5075	51.9599	6.99277	5.45624	-0.100803	0.221028	1.73682	729.852	89.4344	-72.2961	0	0	2.63764	27.6686
0	21.3024	0	0	27.1473	5.249	-37.2311	-0.44913	0.337467	-0.339991	-20.5815	-5.41E-15	22.0777	0	0	0.00181284	1.49274	-22.8788	-8.45746	531.238	376.097	689.687	369.5	369.5	369.5	-53.286	220.992	-86.3927	587.43	391.101	240.536	139.473	139.473	139.473	-110.998	2.15595	-41.6055	50.2246	7.45282	7.19321	-0.0554377	0.0547163	1.63786	758.412	11.4466	-65.1168	0	0	2.71932	23.0629
0	21.3146	0	0	27.2039	5.27375	-37.3349	-0.432187	0.362243	-0.394714	-17.5527	9.47E-15	22.9613	0	0	0.000282948	1.26435	-21.5921	-9.71023	525.834	375.536	688.156	371.241	371.241	371.241	-50.6307	219.513	-85.2248	601.178	392.576	241.262	139.473	139.473	139.473	-113.695	1.85078	-41.5381	48.5952	7.64405	8.62282	-0.0548616	-0.0937749	1.50218	792.589	-73.5886	-58.1346	0	0	2.63743	19.1949
0	21.3724	0	0	27.274	5.27003	-37.3193	-0.410245	0.376483	-0.442724	-14.1312	6.77E-15	23.103	0	0	-0.00403219	1.0218	-20.5039	-10.5864	521.496	375.055	686.611	373.156	373.156	373.156	-48.4555	218.497	-83.9428	611.751	394.096	241.969	139.473	139.473	139.473	-115.871	1.56024	-41.3017	47.1492	7.62531	9.68104	-0.0796772	-0.216052	1.35203	824.201	-157.411	-50.9913	0	0	2.36373	16.1746
0	21.4572	0	0	27.3249	5.23326	-37.1649	-0.385349	0.378198	-0.478897	-10.6975	5.41E-15	22.5629	0	0	-0.0100288	0.765184	-19.6477	-11.0637	518.4	374.582	685.119	375.094	375.094	375.094	-46.8061	218.014	-82.5601	618.994	395.558	242.335	139.473	139.473	139.473	-117.444	1.28857	-40.8934	45.9454	7.45176	10.3211	-0.111815	-0.308375	1.20783	844.501	-231.456	-42.9824	0	0	1.91919	14.0658
0	21.5426	0	0	27.321	5.16283	-36.8673	-0.359723	0.366475	-0.499374	-7.69349	1.35E-14	21.5106	0	0	-0.0161213	0.489308	-19.0404	-11.1286	516.64	374.054	683.716	376.918	376.918	376.918	-45.7072	218.121	-81.0948	622.848	396.868	242.09	139.473	139.473	139.473	-118.346	1.04302	-40.3161	45.0125	7.15952	10.5099	-0.139291	-0.369204	1.08072	846.971	-287.245	-33.4334	0	0	1.37384	12.8909
0	21.6017	0	0	27.2334	5.0622	-36.438	-0.3355	0.341741	-0.501486	-5.57208	1.35E-15	20.175	0	0	-0.0209787	0.186291	-18.6821	-10.7735	516.233	373.432	682.405	378.511	378.511	378.511	-45.1616	218.846	-79.5742	623.341	397.942	241.042	139.473	139.473	139.473	-118.536	0.831695	-39.5833	44.3471	6.76617	10.231	-0.166391	-0.398384	0.976661	829.954	-317.704	-22.0059	0	0	0.826791	12.6351
0	21.6128	0	0	27.0481	4.93885	-35.9052	-0.315186	0.306199	-0.48424	-4.78955	1.35E-15	18.8024	0	0	-0.0240935	-0.150124	-18.5576	-10.002	517.117	372.705	681.164	379.779	379.779	379.779	-45.1483	220.175	-78.0377	620.585	398.718	239.104	139.473	139.473	139.473	-118.01	0.663216	-38.722	43.9211	6.28023	9.4926	-0.206674	-0.390729	0.908666	795.758	-317.321	-8.99775	0	0	0.371482	13.2481
0	21.5655	0	0	26.7725	4.80396	-35.3139	-0.301187	0.263006	-0.447363	-5.71281	-1.35E-15	17.5451	0	0	-0.0256555	-0.520911	-18.6393	-8.83739	519.154	371.902	679.948	380.647	380.647	380.647	-45.6204	222.049	-76.5406	614.757	399.165	236.295	139.473	139.473	139.473	-116.808	0.547347	-37.7727	43.6932	5.71221	8.33554	-0.259449	-0.343909	0.885072	743.844	-284.407	4.54924	0	0	0.063998	14.6454
0	21.4679	0	0	26.4408	4.67094	-34.7222	-0.295164	0.215592	-0.391275	-8.48578	4.74E-15	16.4049	0	0	-0.0256531	-0.919625	-18.8913	-7.32865	522.139	371.09	678.702	381.05	381.05	381.05	-46.5043	224.36	-75.1524	606.096	399.283	232.749	139.473	139.473	139.473	-115.017	0.493727	-36.7865	43.6182	5.08036	6.83639	-0.304004	-0.265821	0.911539	669.182	-223.451	16.9076	0	0	-0.0857304	16.7128
0	21.3537	0	0	26.1167	4.55299	-34.1902	-0.296945	0.167578	-0.318361	-12.865	6.77E-16	15.2693	0	0	-0.0228611	-1.33192	-19.2746	-5.54953	525.823	370.354	677.375	380.935	380.935	380.935	-47.704	226.954	-73.9491	594.899	399.109	228.702	139.473	139.473	139.473	-112.775	0.508554	-35.821	43.6525	4.40863	5.10386	-0.333423	-0.170414	0.98676	572.781	-145.281	26.0404	0	0	-0.108582	19.3132
0	21.2837	0	0	25.8912	4.46099	-33.7704	-0.303443	0.122399	-0.234302	-18.1204	4.06E-15	13.9803	0	0	-0.0148366	-1.73721	-19.7508	-3.59546	529.931	369.784	675.928	380.268	380.268	380.269	-49.1032	229.64	-73.0033	581.524	398.715	224.47	139.473	139.473	139.473	-110.266	0.592493	-34.9335	43.7582	3.72191	3.26764	-0.371315	-0.0701121	1.10472	467.919	-64.131	30.3665	0	0	-0.0654105	22.297
0	21.3362	0	0	25.8698	4.40256	-33.5016	-0.308811	0.0829473	-0.148892	-23.1393	4.74E-15	12.4254	0	0	0.000218121	-2.1112	-20.2851	-1.5823	534.166	369.453	674.326	379.055	379.055	379.055	-50.5685	232.213	-72.3738	566.384	398.201	220.398	139.473	139.473	139.473	-107.701	0.742277	-34.1739	43.9107	3.04473	1.46038	-0.481079	0.0298891	1.25695	383.644	6.02337	29.6416	0	0	-0.025563	25.5117
0	21.5823	0	0	26.1456	4.38265	-33.4096	-0.305099	0.0510414	-0.0736981	-26.6674	8.80E-15	10.5859	0	0	0.0207613	-2.42892	-20.8465	0.352944	538.198	369.403	672.526	377.358	377.358	377.358	-51.9617	234.491	-72.1008	549.922	397.673	216.791	139.473	139.473	139.473	-105.276	0.955179	-33.5776	44.1098	2.40758	-0.204112	-0.709043	0.136119	1.43127	347.897	57.3128	25.0998	0	0	-0.0444694	28.8121
0	22.0571	0	0	26.7688	4.40446	-33.5104	-0.287546	0.0270042	-0.017063	-27.8991	6.77E-16	8.52784	0	0	0.0412777	-2.66853	-21.4048	2.0593	541.666	369.639	670.463	375.307	375.308	375.307	-53.1598	236.346	-72.2049	532.565	397.221	213.848	139.473	139.473	139.473	-103.137	1.23291	-33.1612	44.3839	1.85929	-1.6536	-1.04252	0.256172	1.60821	371.146	89.8136	18.5715	0	0	-0.158447	32.0675
0	22.748	0	0	27.7342	4.46924	-33.8082	-0.258514	0.00986582	0.0191373	-26.8816	7.11E-15	6.37516	0	0	0.0554545	-2.81511	-21.9255	3.39217	544.18	370.135	668.045	373.08	373.08	373.08	-54.0693	237.725	-72.685	514.676	396.904	211.618	139.473	139.473	139.473	-101.359	1.58219	-32.921	44.7795	1.47329	-2.86563	-1.38718	0.388288	1.76332	436.33	109.292	11.3815	0	0	-0.371806	35.1646
0	23.6069	0	0	28.9929	4.57492	-34.2896	-0.223346	-0.00222304	0.0384536	-24.1947	1.02E-15	4.26019	0	0	0.0599292	-2.86413	-22.3644	4.24503	545.372	370.847	665.171	370.851	370.851	370.851	-54.6267	238.642	-73.5168	496.53	396.745	210.034	139.473	139.473	139.473	-99.9495	2.01231	-32.8354	45.3314	1.33255	-3.84484	-1.59343	0.502844	1.8674	503.999	118.611	4.31099	0	0	-0.616404	38.0045
0	24.5701	0	0	30.4707	4.71473	-34.918	-0.188265	-0.0110273	0.0462419	-20.6738	-2.62E-15	2.30995	0	0	0.0556783	-2.82344	-22.6653	4.58367	544.95	371.737	661.763	368.737	368.737	368.737	-54.8025	239.154	-74.6534	478.315	396.737	208.948	139.473	139.473	139.473	-98.8747	2.52979	-32.8718	46.0182	1.48359	-4.57525	-1.53603	0.553165	1.91022	532.725	114.189	-1.79817	0	0	-0.743529	40.4993
0	25.5743	0	0	32.083	4.87718	-35.636	-0.159771	-0.0181666	0.0469224	-17.2062	1.69E-16	0.58991	0	0	0.0466395	-2.71278	-22.7636	4.46458	542.758	372.779	657.803	366.761	366.761	366.761	-54.6128	239.341	-76.0298	460.145	396.855	208.191	139.473	139.473	139.473	-98.0734	3.13162	-32.9948	46.7312	1.88598	-4.99125	-1.22629	0.499941	1.92359	507.367	88.8487	-5.72194	0	0	-0.640295	42.5724
0	26.5703	0	0	33.7494	5.04815	-36.3777	-0.141116	-0.024162	0.0432557	-14.3653	9.30E-16	-0.845753	0	0	0.0368425	-2.56052	-22.6015	4.01695	538.796	373.949	653.348	364.875	364.875	364.875	-54.1154	239.29	-77.5656	442.08	397.066	207.613	139.473	139.473	139.473	-97.4794	3.80157	-33.1719	47.2986	2.41441	-5.00913	-0.797876	0.392717	1.98023	441.172	49.268	-6.74385	0	0	-0.364393	44.17
0	27.524	0	0	35.401	5.21463	-37.0864	-0.132934	-0.0281127	0.0363966	-12.4178	-1.68E-15	-1.91207	0	0	0.0289459	-2.40592	-22.1476	3.39134	533.191	375.206	648.545	363.024	363.024	363.024	-53.3954	239.079	-79.1721	424.143	397.333	207.111	139.473	139.473	139.473	-97.0322	4.51244	-33.3749	47.5727	2.9407	-4.60647	-0.457603	0.331971	2.14855	370.867	14.8764	-5.53357	0	0	-0.0943168	45.2761
0	28.4112	0	0	36.9843	5.3689	-37.7313	-0.133286	-0.0301047	0.0284064	-11.3328	-2.46E-15	-2.62959	0	0	0.0235969	-2.30076	-21.4127	2.69644	526.131	376.478	643.604	361.191	361.191	361.191	-52.5394	238.78	-80.7675	406.328	397.625	206.63	139.473	139.473	139.473	-96.6821	5.23465	-33.5804	47.5373	3.44513	-3.88858	-0.292233	0.286027	2.40315	314.444	-11.0956	-3.5434	0	0	0.0840374	45.9211
0	29.2153	0	0	38.4609	5.50806	-38.3034	-0.13811	-0.0330415	0.0236045	-10.829	4.63E-15	-3.22399	0	0	0.0198774	-2.29166	-20.4468	1.97894	517.824	377.66	638.758	359.423	359.423	359.423	-51.6266	238.454	-82.282	388.608	397.917	206.16	139.473	139.473	139.473	-96.3903	5.93961	-33.7692	47.3156	4.01427	-3.06744	-0.146974	0.0486618	2.61188	242.657	-53.4698	-1.45057	0	0	0.189003	46.1749
0	29.931	0	0	39.8009	5.62762	-38.7877	-0.145273	-0.0385867	0.0237202	-10.6814	2.41E-15	-3.83446	0	0	0.0170778	-2.38692	-19.3155	1.27103	508.527	378.647	634.199	357.82	357.82	357.82	-50.7543	238.15	-83.6414	370.968	398.196	205.718	139.473	139.473	139.473	-96.131	6.58808	-33.9285	47.0473	4.69148	-2.36585	0.108147	-0.41537	2.71402	140.993	-116.519	0.813785	0	0	0.238479	46.1282
0	30.5658	0	0	40.9761	5.71811	-39.1498	-0.15525	-0.0445444	0.0259288	-10.7995	4.65E-16	-4.33432	0	0	0.0150751	-2.54943	-18.0757	0.634373	498.538	379.344	630.053	356.517	356.517	356.517	-50.055	237.914	-84.756	353.408	398.455	205.344	139.473	139.473	139.473	-95.8908	7.12328	-34.0513	46.7853	5.38234	-1.95102	0.407798	-0.877187	2.76961	43.359	-170.286	2.9585	0	0	0.223038	45.8716
0	31.1302	0	0	41.959	5.76969	-39.3546	-0.169583	-0.0479633	0.0268633	-11.1645	3.38E-15	-4.55007	0	0	0.0136264	-2.72791	-16.7644	0.148836	488.137	379.692	626.389	355.647	355.647	355.647	-49.6685	237.787	-85.5423	335.934	398.698	205.096	139.473	139.473	139.473	-95.6596	7.48654	-34.1358	46.4935	5.91813	-1.91978	0.6466	-1.07577	2.86258	-12.5915	-182.609	4.28166	0	0	0.128579	45.4785
0	31.6262	0	0	42.7278	5.77906	-39.3916	-0.188304	-0.0485218	0.0258153	-11.691	-2.81E-15	-4.49512	0	0	0.01203	-2.89656	-15.3977	-0.12069	477.514	379.671	623.262	355.304	355.305	355.304	-49.695	237.799	-85.9583	318.539	398.929	205.041	139.473	139.473	139.473	-95.42	7.64281	-34.1822	46.0882	6.18661	-2.29551	0.829002	-0.962704	2.98239	-26.3097	-151.625	4.70867	0	0	0.0127431	44.9933
0	32.044	0	0	43.2685	5.75038	-39.2781	-0.209198	-0.0492145	0.0257378	-12.1959	-1.25E-15	-4.41076	0	0	0.00967338	-3.06358	-13.9699	-0.131634	466.772	379.305	620.729	355.495	355.495	355.495	-50.1783	237.97	-86.014	301.207	399.157	205.257	139.473	139.473	139.473	-95.1429	7.58978	-34.1916	45.4687	6.20251	-3.02761	1.05093	-0.789773	3.0084	-32.8868	-116.504	5.01486	0	0	-0.0754023	44.4287
0	32.3693	0	0	43.5715	5.68982	-39.037	-0.230401	-0.051059	0.0277424	-12.5695	-2.54E-16	-4.39196	0	0	0.00650989	-3.2368	-12.457	0.151777	455.983	378.649	618.828	356.135	356.135	356.135	-51.134	238.313	-85.7458	283.924	399.386	205.825	139.473	139.473	139.473	-94.7908	7.34357	-34.1653	44.5221	6.0522	-4.0075	1.27467	-0.707883	2.93574	-40.2859	-99.1516	5.6925	0	0	-0.151533	43.7749
0	32.5872	0	0	43.6294	5.6028	-38.6877	-0.250667	-0.0528202	0.0312021	-12.7753	-3.26E-15	-4.36818	0	0	0.0026597	-3.39864	-10.8299	0.74421	445.212	377.775	617.557	357.112	357.112	357.112	-52.5682	238.835	-85.199	266.692	399.618	206.829	139.473	139.473	139.473	-94.3225	6.92837	-34.1055	43.1434	5.79925	-5.10269	1.38663	-0.699356	2.83976	-35.8368	-96.8154	6.54666	0	0	-0.201791	43.0144
0	32.6794	0	0	43.4377	5.49563	-38.2527	-0.268962	-0.0524083	0.0347743	-12.8128	-7.66E-15	-4.20326	0	0	-0.00185835	-3.5116	-9.07043	1.6033	434.499	376.754	616.874	358.358	358.358	358.358	-54.4703	239.537	-84.4301	249.525	399.855	208.346	139.473	139.473	139.473	-93.6936	6.37875	-34.0139	41.2766	5.45458	-6.18098	1.28428	-0.67455	2.79588	-4.11856	-96.5799	7.08171	0	0	-0.132913	42.1336
0	32.6196	0	0	42.9961	5.37839	-37.7706	-0.28386	-0.049241	0.0378796	-12.6733	8.10E-15	-3.8619	0	0	-0.00697352	-3.54066	-7.18417	2.605	423.825	375.647	616.736	359.865	359.865	359.865	-56.7984	240.416	-83.5172	232.441	400.098	210.44	139.473	139.473	139.473	-92.8568	5.74587	-33.8917	38.9577	5.00958	-7.12448	0.966231	-0.575937	2.82466	52.0036	-89.5543	7.12455	0	0	0.115075	41.1345
0	32.3736	0	0	42.3073	5.26547	-37.3002	-0.2933	-0.045093	0.0412832	-12.3191	-3.40E-15	-3.46545	0	0	-0.012291	-3.47396	-5.203	3.55785	413.125	374.491	617.122	361.653	361.653	361.653	-59.4804	241.466	-82.5597	215.464	400.353	213.152	139.473	139.473	139.473	-91.7649	5.09482	-33.7391	36.3197	4.47457	-7.84379	0.571812	-0.42735	2.87537	101.68	-76.717	6.86583	0	0	0.399147	40.0402
0	31.9053	0	0	41.3736	5.17217	-36.9069	-0.295467	-0.0427783	0.0469662	-11.7205	-1.71E-15	-3.19119	0	0	-0.0171903	-3.32706	-3.17581	4.26003	402.337	373.305	618.049	363.709	363.709	363.709	-62.4422	242.682	-81.6556	198.624	400.623	216.499	139.473	139.473	139.473	-90.3772	4.48851	-33.5549	33.5453	3.88816	-8.28667	0.274057	-0.290966	2.88143	109.171	-62.5164	6.24334	0	0	0.46961	38.8939
0	31.1866	0	0	40.1933	5.10998	-36.6425	-0.289899	-0.0444181	0.0561044	-10.9005	-3.31E-15	-3.14599	0	0	-0.0211895	-3.13085	-1.15416	4.56194	391.465	372.099	619.548	365.965	365.965	365.965	-65.6442	244.058	-80.8716	181.974	400.915	220.473	139.473	139.473	139.473	-88.6669	3.96834	-33.3376	30.8011	3.29733	-8.43843	0.160785	-0.206497	2.8142	60.6079	-49.2288	5.31608	0	0	0.2256	37.7464
0	30.2032	0	0	38.7607	5.08391	-36.5311	-0.277709	-0.0505207	0.0683272	-9.93447	1.73E-15	-3.30762	0	0	-0.024122	-2.9147	0.818121	4.39827	380.595	370.897	621.637	368.315	368.315	368.315	-69.1031	245.587	-80.2262	165.596	401.231	225.035	139.473	139.473	139.473	-86.6234	3.54521	-33.0859	28.198	2.73131	-8.31708	0.234249	-0.15597	2.68829	-37.1778	-34.2079	4.53405	0	0	-0.246383	36.6438
0	28.9532	0	0	37.0669	5.09257	-36.5681	-0.260828	-0.0608393	0.0820893	-8.90665	5.54E-15	-3.60381	0	0	-0.0259606	-2.69803	2.70835	3.7892	369.885	369.742	624.294	370.658	370.658	370.658	-72.8935	247.251	-79.6917	149.591	401.568	230.117	139.473	139.473	139.473	-84.2506	3.20267	-32.8017	25.7881	2.19672	-7.96425	0.466672	-0.0912315	2.52391	-172.171	-14.6878	4.78875	0	0	-0.81946	35.6193
0	27.445	0	0	35.1021	5.12942	-36.7253	-0.241528	-0.0739187	0.095418	-7.90774	6.77E-15	-3.90785	0	0	-0.0267817	-2.49161	4.49391	2.8278	359.55	368.699	627.462	372.908	372.908	372.908	-77.1411	249.016	-79.2062	134.078	401.914	235.631	139.473	139.473	139.473	-81.5621	2.90645	-32.4915	23.5814	1.69394	-7.42906	0.813195	0.0229497	2.33729	-330.948	8.95837	6.76635	0	0	-1.39561	34.6945
0	25.6928	0	0	32.8584	5.18443	-36.9589	-0.222548	-0.0872852	0.106049	-7.08072	-5.16E-15	-4.0733	0	0	-0.027008	-2.30252	6.15915	1.65868	349.841	367.836	631.049	375.001	375.001	375.001	-82.01	250.825	-78.6883	119.172	402.251	241.465	139.473	139.473	139.473	-78.5767	2.61589	-32.1684	21.567	1.23424	-6.75291	1.20303	0.179895	2.13822	-495.884	32.23	10.5894	0	0	-1.89822	33.8849
0	23.715	0	0	30.3349	5.24617	-37.2192	-0.206725	-0.0974789	0.111696	-6.62045	-2.03E-15	-3.94278	0	0	-0.0276615	-2.13627	7.69082	0.447116	341.016	367.204	634.932	376.898	376.898	376.898	-87.6823	252.593	-78.0523	104.974	402.551	247.505	139.473	139.473	139.473	-75.3153	2.29574	-31.85	19.732	0.839392	-5.97174	1.54072	0.333637	1.93252	-643.501	49.5304	15.4202	0	0	-2.24583	33.2085
0	21.5349	0	0	27.5447	5.30405	-37.4616	-0.196544	-0.100889	0.11048	-6.7478	4.06E-15	-3.39107	0	0	-0.0303876	-1.9946	9.07302	-0.65799	333.307	366.827	638.955	378.6	378.6	378.6	-94.3301	254.203	-77.2228	91.5536	402.787	253.641	139.473	139.473	139.473	-71.8012	1.92611	-31.5558	18.0747	0.527633	-5.13505	1.7401	0.425139	1.72526	-750.869	57.0357	19.7079	0	0	-2.36233	32.6921
0	19.1829	0	0	24.5216	5.35053	-37.6551	-0.193411	-0.095124	0.101379	-7.6426	-6.77E-16	-2.38224	0	0	-0.0369002	-1.87187	10.283	-1.5558	326.888	366.7	642.938	380.155	380.155	380.155	-102.083	255.512	-76.1447	78.9435	402.937	259.793	139.473	139.473	139.473	-68.062	1.50748	-31.3008	16.6096	0.30155	-4.3245	1.77202	0.424112	1.52028	-806.128	55.6953	21.8553	0	0	-2.21739	32.3748
0	16.7028	0	0	21.3256	5.38219	-37.7864	-0.197318	-0.0797642	0.0850913	-9.38452	-4.40E-15	-0.977707	0	0	-0.0480387	-1.75429	11.2915	-2.20586	321.86	366.798	646.68	381.654	381.654	381.654	-110.997	256.355	-74.783	67.14	402.992	265.924	139.473	139.473	139.473	-64.1354	1.05852	-31.0899	15.3647	0.148768	-3.65265	1.69061	0.351665	1.31964	-816.097	51.364	20.8938	0	0	-1.86173	32.3053
0	14.1563	0	0	18.0447	5.39931	-37.8571	-0.206687	-0.0567618	0.0641753	-11.8996	-1.52E-15	0.663778	0	0	-0.0627965	-1.6244	12.0679	-2.61447	318.266	367.083	649.976	383.21	383.21	383.21	-121.035	256.567	-73.1146	56.1179	402.96	272.049	139.473	139.473	139.473	-60.0752	0.607113	-30.9156	14.3728	0.0538345	-3.23469	1.60566	0.263858	1.12408	-803.102	51.1469	16.8054	0	0	-1.40439	32.5364
0	11.6256	0	0	14.7912	5.40406	-37.8767	-0.219116	-0.0297197	0.0421192	-14.9772	-6.77E-16	2.3344	0	0	-0.0782107	-1.4676	12.5888	-2.80305	316.127	367.512	652.635	384.919	384.919	384.919	-132.058	256.007	-71.1168	45.8508	402.866	278.227	139.473	139.473	139.473	-55.9541	0.179683	-30.7595	13.6573	0.0091586	-3.14483	1.60326	0.208733	0.936294	-788.693	58.0652	10.4558	0	0	-0.940504	33.1168
0	9.20849	0	0	11.6937	5.39904	-37.856	-0.232615	-0.00317987	0.0220021	-18.3414	-4.74E-15	3.79871	0	0	-0.0902201	-1.27638	12.8451	-2.78092	315.472	368.045	654.492	386.839	386.839	386.839	-143.819	254.582	-68.7695	36.3317	402.747	284.543	139.473	139.473	139.473	-51.8622	-0.205448	-30.5971	13.2231	0.0155093	-3.3876	1.68938	0.198922	0.760698	-780.571	69.4033	3.35049	0	0	-0.514554	34.0857
0	7.00835	0	0	8.88402	5.38748	-37.8082	-0.24608	0.0182935	0.00588294	-21.7007	-3.38E-15	4.82657	0	0	-0.0949072	-1.05069	12.8421	-2.53932	316.332	368.647	655.417	388.984	388.983	388.984	-155.978	252.275	-66.0711	27.585	402.647	291.088	139.473	139.473	139.473	-47.898	-0.53914	-30.4049	13.0546	0.0750228	-3.90566	1.80273	0.216546	0.606496	-773.531	79.7177	-2.71795	0	0	-0.138609	35.4662
0	5.12045	0	0	6.48156	5.37462	-37.755	-0.259462	0.0307727	-0.00529904	-24.8006	-4.06E-15	5.22264	0	0	-0.089861	-0.795938	12.5963	-2.06609	318.721	369.298	655.326	391.328	391.328	391.328	-168.127	249.163	-63.0591	19.6703	402.601	297.93	139.473	139.473	139.473	-44.1578	-0.819178	-30.1663	13.122	0.18575	-4.61174	1.85588	0.223733	0.480494	-756.411	82.2617	-5.9494	0	0	0.182705	37.2621
0	3.61945	0	0	4.57827	5.36898	-37.7316	-0.272764	0.0320585	-0.0110461	-27.4094	6.77E-15	4.9018	0	0	-0.0750029	-0.519495	12.1296	-1.36956	322.602	369.997	654.185	393.824	393.824	393.824	-179.834	245.425	-59.8224	12.6795	402.624	305.109	139.473	139.473	139.473	-40.7232	-1.04703	-29.8739	13.3908	0.338384	-5.41987	1.79052	0.19131	0.38702	-722.27	73.0416	-5.13884	0	0	0.443922	39.4541
0	2.5496	0	0	3.22667	5.38169	-37.7843	-0.28583	0.0221757	-0.0106808	-29.3615	8.12E-15	3.92721	0	0	-0.0528797	-0.227434	11.4649	-0.494267	327.869	370.76	652.014	396.413	396.413	396.413	-190.698	241.318	-56.5046	6.72825	402.704	312.618	139.473	139.473	139.473	-37.6519	-1.22408	-29.5291	13.8298	0.516491	-6.26062	1.61563	0.122419	0.327231	-676.343	53.5156	0.0760076	0	0	0.647597	42.0014
0	1.9198	0	0	2.43516	5.42399	-37.9589	-0.297964	0.00337768	-0.0031993	-30.5715	9.47E-15	2.50309	0	0	-0.0277633	0.0761581	10.6242	0.48321	334.352	371.613	648.884	399.022	399.022	399.022	-200.4	237.139	-53.3067	1.94536	402.8	320.409	139.473	139.473	139.473	-34.9712	-1.34719	-29.1411	14.4159	0.702066	-7.07949	1.40161	0.0472442	0.300015	-634.918	29.9416	9.02893	0	0	0.813107	44.8467
0	1.70437	0	0	2.17158	5.50389	-38.2864	-0.308322	-0.0205004	0.0116146	-31.0747	-6.77E-15	0.912636	0	0	-0.0040358	0.387692	9.62961	1.47632	341.856	372.582	644.903	401.562	401.562	401.562	-208.749	233.156	-50.491	-1.53901	402.853	328.384	139.473	139.473	139.473	-32.6775	-1.40503	-28.7254	15.1333	0.885064	-7.82544	1.22396	-0.00934347	0.30346	-613.367	8.08724	20.2319	0	0	0.97076	47.9229
0	1.85	0	0	2.37319	5.62397	-38.773	-0.315769	-0.04479	0.0324736	-30.9947	8.12E-15	-0.551391	0	0	0.0153789	0.703381	8.50333	2.41105	350.196	373.687	640.217	403.918	403.918	403.918	-215.689	229.547	-48.3742	-3.60406	402.802	336.412	139.473	139.473	139.473	-30.7425	-1.37791	-28.3049	15.9713	1.06856	-8.44363	1.08056	-0.0543435	0.340236	-607.88	-11.0927	31.6442	0	0	1.13155	51.1602
0	2.28636	0	0	2.95939	5.78154	-39.4014	-0.319075	-0.0658199	0.0568789	-30.5025	-5.41E-15	-1.71697	0	0	0.0294822	1.02099	7.26501	3.22848	359.209	374.935	634.996	405.964	405.964	405.964	-221.284	226.374	-47.2848	-4.14748	402.598	344.338	139.473	139.473	139.473	-29.1241	-1.24327	-27.9084	16.9253	1.26147	-8.88479	0.930124	-0.104348	0.416496	-605.084	-28.3604	41.4014	0	0	1.28799	54.4913
0	2.93823	0	0	3.8445	5.96964	-40.1368	-0.317143	-0.0818333	0.0822435	-29.7612	-1.35E-15	-2.57666	0	0	0.03867	1.34201	5.92824	3.87582	368.748	376.324	629.431	407.575	407.575	407.575	-225.659	223.607	-47.4995	-3.09157	402.219	351.998	139.473	139.473	139.473	-27.7795	-0.983046	-27.566	18.0006	1.46289	-9.12411	0.76289	-0.144262	0.53714	-598.3	-39.3908	48.2656	0	0	1.43682	57.8569
0	3.73715	0	0	4.94933	6.17781	-40.9322	-0.309412	-0.0925601	0.106326	-28.8901	-1.35E-15	-3.22163	0	0	0.0440128	1.67027	4.49949	4.30563	378.685	377.835	623.725	408.638	408.638	408.638	-228.921	221.189	-49.1883	-0.385923	401.663	359.229	139.473	139.473	139.473	-26.6767	-0.588577	-27.3028	19.2151	1.65737	-9.16694	0.616756	-0.152796	0.696365	-591.782	-38.6034	51.6313	0	0	1.59323	61.2077
0	4.63005	0	0	6.20974	6.39256	-41.7326	-0.295739	-0.0990528	0.127731	-27.9226	-4.06E-15	-3.79362	0	0	0.0466487	2.0104	2.97991	4.48735	388.926	379.444	618.093	409.054	409.054	409.054	-231.094	219.109	-52.3933	3.99183	400.951	365.881	139.473	139.473	139.473	-25.801	-0.0610081	-27.1334	20.5953	1.81379	-9.03797	0.551149	-0.151172	0.872554	-596.039	-28.4247	51.8783	0	0	1.79352	64.5026
0	5.58297	0	0	7.57987	6.59751	-42.4781	-0.275976	-0.103273	0.145829	-26.7854	4.06E-15	-4.43824	0	0	0.0474338	2.3717	1.36887	4.42429	399.424	381.127	612.738	408.749	408.749	408.749	-232.097	217.439	-57.0382	10.0357	400.113	371.81	139.473	139.473	139.473	-25.1559	0.591556	-27.061	22.1593	1.86823	-8.75953	0.616688	-0.200841	1.03597	-621.771	-20.4236	50.3967	0	0	2.08601	67.7075
0	6.57877	0	0	9.02832	6.77386	-43.1053	-0.250423	-0.106684	0.159802	-25.3739	1.35E-15	-5.20989	0	0	0.0470514	2.77535	-0.332664	4.16611	410.19	382.865	607.834	407.688	407.688	407.688	-231.782	216.31	-62.9408	17.7099	399.182	376.886	139.473	139.473	139.473	-24.757	1.35633	-27.0804	23.8927	1.69501	-8.33016	0.790729	-0.327482	1.16898	-664.383	-23.4562	48.8824	0	0	2.46343	70.7937
0	7.60991	0	0	10.5289	6.90262	-43.5552	-0.220351	-0.109508	0.168339	-23.6457	1.35E-15	-6.03576	0	0	0.0460731	3.25371	-2.12233	3.8006	421.28	384.646	603.52	405.891	405.891	405.891	-230.005	215.859	-69.8056	26.9481	398.186	380.992	139.473	139.473	139.473	-24.6235	2.21455	-27.181	25.7541	1.118	-7.71766	0.946889	-0.452767	1.2913	-695.806	-31.4601	48.3728	0	0	2.8223	73.7388
0	8.67015	0	0	12.0526	6.96946	-43.786	-0.188062	-0.110887	0.170318	-21.6685	-8.12E-15	-6.74936	0	0	0.0448171	3.8344	-4.00078	3.41587	432.742	386.458	599.904	403.424	403.424	403.424	-226.702	216.179	-77.2204	37.6559	397.142	384.03	139.473	139.473	139.473	-24.772	3.13841	-27.3492	27.7295	0.00632499	-6.8799	0.917595	-0.427769	1.45238	-678.599	-26.9562	48.5827	0	0	3.04892	76.5288
0	9.74858	0	0	13.5653	6.97002	-43.7879	-0.155981	-0.110164	0.165903	-19.5729	2.71E-15	-7.19945	0	0	0.0432034	4.51727	-5.97712	3.04979	444.551	388.282	597.091	400.395	400.395	400.395	-221.916	217.3	-84.6992	49.7177	396.058	385.936	139.473	139.473	139.473	-25.2135	4.09147	-27.5693	29.9018	-1.58999	-5.8154	0.65473	-0.162622	1.6848	-601.876	-0.898923	48.9033	0	0	3.1103	79.1576
0	10.8284	0	0	15.0323	6.91148	-43.5858	-0.125851	-0.108389	0.158305	-17.4887	2.71E-15	-7.37089	0	0	0.0409639	5.26485	-8.06752	2.67444	456.583	390.083	595.19	396.941	396.941	396.941	-215.785	219.188	-91.7781	63.0062	394.936	386.677	139.473	139.473	139.473	-25.9529	5.03494	-27.8255	32.4359	-3.41258	-4.61221	0.367009	0.1761	1.95281	-512.214	18.5415	49.5817	0	0	3.07026	81.6223
0	11.8913	0	0	16.4255	6.80712	-43.2222	-0.0990229	-0.106631	0.150364	-15.5431	-1.35E-15	-7.28664	0	0	0.0380003	6.02617	-10.283	2.24834	468.681	391.821	594.288	393.262	393.262	393.262	-208.518	221.734	-98.1038	77.3944	393.772	386.242	139.473	139.473	139.473	-26.9899	5.9358	-28.1081	35.4385	-5.20021	-3.42889	0.303477	0.388574	2.23313	-460.326	5.84328	51.1472	0	0	3.05974	83.9156
0	12.9216	0	0	17.7269	6.67113	-42.7415	-0.0771282	-0.103422	0.141011	-13.883	-4.06E-15	-6.83787	0	0	0.03437	6.75822	-12.6171	1.77852	480.736	393.453	594.439	389.631	389.631	389.631	-200.363	224.763	-103.457	92.7668	392.561	384.635	139.473	139.473	139.473	-28.321	6.76983	-28.4161	38.8523	-6.89155	-2.4087	0.443723	0.591175	2.53756	-433.264	-6.34919	52.6714	0	0	3.09271	86.0153
0	13.9053	0	0	18.9286	6.51985	-42.1977	-0.0611154	-0.0986098	0.131057	-12.5895	2.03E-15	-6.04404	0	0	0.0302379	7.41166	-15.0453	1.32237	492.68	394.932	595.699	386.326	386.326	386.326	-191.577	228.066	-107.735	109.023	391.302	381.878	139.473	139.473	139.473	-29.9419	7.52108	-28.7566	42.5075	-8.53973	-1.61016	0.747995	0.736711	2.79254	-423.555	-13.0351	53.6439	0	0	3.12279	87.878
0	14.8302	0	0	20.032	6.37013	-41.65	-0.0513113	-0.0929865	0.12232	-11.6746	-2.71E-15	-5.01398	0	0	0.0259413	7.93457	-17.5285	0.975022	504.476	396.217	598.126	383.539	383.539	383.539	-182.405	231.423	-110.936	126.082	389.999	378.014	139.473	139.473	139.473	-31.8488	8.18123	-29.1422	46.2067	-10.1536	-0.993888	1.14043	0.733358	2.9209	-423.697	-21.1346	54.0423	0	0	3.07473	89.4415
0	15.6877	0	0	21.0443	6.2355	-41.1492	-0.0478802	-0.0872293	0.115698	-11.1193	-6.77E-16	-3.85371	0	0	0.0219202	8.28991	-20.0173	0.847758	516.095	397.271	601.759	381.333	381.333	381.333	-173.079	234.619	-113.126	143.886	388.664	373.097	139.473	139.473	139.473	-34.0373	8.74737	-29.5894	49.7775	-11.6378	-0.482823	1.48263	0.587925	2.91205	-414.721	-28.5764	53.7326	0	0	2.84502	90.6364
0	16.4735	0	0	21.9748	6.12398	-40.7283	-0.0507112	-0.0818323	0.111555	-10.8829	-6.77E-16	-2.64999	0	0	0.0185267	8.46464	-22.459	1.02855	527.483	398.076	606.591	379.662	379.662	379.662	-163.811	237.464	-114.42	162.399	387.319	367.192	139.473	139.473	139.473	-36.501	9.21943	-30.1158	53.0933	-12.8312	-0.0375479	1.6518	0.381232	2.81025	-378.598	-28.3412	52.5936	0	0	2.39165	91.4015
0	17.1876	0	0	22.8318	6.03772	-40.399	-0.0595118	-0.0770639	0.109511	-10.9304	0	-1.47095	0	0	0.0159158	8.46892	-24.8016	1.54522	538.525	398.633	612.553	378.423	378.423	378.423	-154.795	239.8	-114.96	181.609	385.99	360.375	139.473	139.473	139.473	-39.2302	9.59796	-30.7382	56.0718	-13.5874	0.315231	1.6147	0.206758	2.67187	-311.177	-16.6832	50.7338	0	0	1.77603	91.6948
0	17.8324	0	0	23.6198	5.97414	-40.1542	-0.0735246	-0.0731581	0.109093	-11.2224	6.77E-16	-0.388202	0	0	0.0140208	8.32889	-26.9958	2.35417	549.042	398.962	619.505	377.513	377.513	377.513	-146.198	241.516	-114.893	201.525	384.712	352.732	139.473	139.473	139.473	-42.2103	9.88211	-31.4709	58.6609	-13.8386	0.505465	1.42693	0.11769	2.52033	-223.171	3.19135	48.6182	0	0	1.12157	91.4943
0	18.4111	0	0	24.3386	5.92737	-39.973	-0.0922593	-0.0698243	0.109762	-11.7633	-1.52E-15	0.54769	0	0	0.0126676	8.0771	-28.9949	3.35794	558.815	399.088	627.241	376.849	376.849	376.849	-138.156	242.549	-114.363	222.165	383.519	344.364	139.473	139.473	139.473	-45.423	10.0676	-32.3243	60.8246	-13.6141	0.465841	1.17114	0.114612	2.34553	-129.231	24.3515	45.9836	0	0	0.544329	90.7913
0	18.9271	0	0	24.9839	5.89004	-39.8276	-0.115335	-0.0662419	0.11085	-12.5728	-4.40E-15	1.30093	0	0	0.0116459	7.74563	-30.7552	4.43543	567.623	399.03	635.514	376.348	376.348	376.348	-130.763	242.884	-113.491	243.561	382.453	335.389	139.473	139.473	139.473	-48.8487	10.1461	-33.3045	62.539	-13.0129	0.172979	0.892255	0.162445	2.12828	-36.9286	40.0863	41.4967	0	0	0.109966	89.5823
0	19.3851	0	0	25.5519	5.85467	-39.6892	-0.141963	-0.0614312	0.111391	-13.6286	7.61E-16	1.83056	0	0	0.010759	7.36493	-32.2382	5.46404	575.264	398.796	644.042	375.909	375.909	375.909	-124.066	242.545	-112.379	265.74	381.556	325.945	139.473	139.473	139.473	-52.4712	10.1054	-34.4126	63.7984	-12.1531	-0.33213	0.59571	0.223612	1.87543	54.1049	47.4633	33.1816	0	0	-0.161988	87.8661
0	19.7911	0	0	26.0407	5.81476	-39.5325	-0.171221	-0.0541911	0.109817	-14.8758	4.91E-15	2.11899	0	0	0.00987518	6.96533	-33.4131	6.32929	581.568	398.381	652.53	375.412	375.412	375.412	-118.052	241.59	-111.112	288.723	380.873	316.193	139.473	139.473	139.473	-56.2788	9.93244	-35.6421	64.6222	-11.1269	-0.951306	0.293549	0.283158	1.62386	144.063	49.0634	19.1815	0	0	-0.27478	85.6433
0	20.1506	0	0	26.45	5.76578	-39.3391	-0.202511	-0.0433596	0.104985	-16.2625	-1.27E-15	2.19127	0	0	0.00892259	6.57567	-34.2574	6.9318	586.399	397.77	660.682	374.745	374.746	374.746	-112.651	240.106	-109.752	312.51	380.446	306.314	139.473	139.473	139.473	-60.2641	9.61558	-36.9729	65.0498	-9.9857	-1.55778	0.0284653	0.339881	1.41875	227.446	50.1983	-1.5671	0	0	-0.242719	82.9164
0	20.4665	0	0	26.78	5.70563	-39.1001	-0.235455	-0.0280618	0.0958835	-17.7473	-1.45E-15	2.13337	0	0	0.00779756	6.21792	-34.7559	7.19871	589.661	396.944	668.23	373.839	373.839	373.839	-107.736	238.209	-108.342	337.066	380.315	296.503	139.473	139.473	139.473	-64.4202	9.14872	-38.3672	65.1204	-8.75562	-2.03066	-0.145259	0.394107	1.29277	296.085	55.7084	-28.4478	0	0	-0.0903714	79.6872
0	20.7383	0	0	27.0305	5.63479	-38.8166	-0.269625	-0.00810674	0.0820353	-19.2964	-3.84E-15	2.08053	0	0	0.00630493	5.90109	-34.8988	7.09621	591.317	395.891	674.956	372.685	372.685	372.685	-103.144	236.034	-106.904	362.316	380.51	286.972	139.473	139.473	139.473	-68.7364	8.53489	-39.7684	64.8537	-7.4606	-2.28394	-0.214558	0.449237	1.2569	348.245	69.0786	-58.7579	0	0	0.150815	75.9559
0	20.962	0	0	27.2009	5.55598	-38.4983	-0.304779	0.0164718	0.062662	-20.9052	-8.04E-16	2.23416	0	0	0.00415293	5.6187	-34.6829	6.63098	591.39	394.61	680.713	371.343	371.344	371.344	-98.7064	233.726	-105.435	388.136	381.053	277.934	139.473	139.473	139.473	-73.1932	7.78898	-41.1053	64.2475	-6.1296	-2.27849	-0.225486	0.499995	1.29947	392.09	90.0125	-88.2523	0	0	0.463605	71.7251
0	21.132	0	0	27.2922	5.47387	-38.1637	-0.340423	0.0454664	0.0368034	-22.5606	1.78E-15	2.81922	0	0	0.00108831	5.35359	-34.1159	5.83752	589.952	393.117	685.421	369.928	369.928	369.928	-94.271	231.423	-103.913	414.348	381.955	269.602	139.473	139.473	139.473	-77.7578	6.93918	-42.3015	63.2966	-4.79054	-2.01149	-0.233693	0.528758	1.39278	436.572	113.719	-112.182	0	0	0.845391	67.0095
0	21.2433	0	0	27.3092	5.39469	-37.838	-0.375546	0.0783311	0.0036118	-24.2054	-1.13E-14	4.01374	0	0	-0.00281718	5.08667	-33.2219	4.76375	587.126	391.439	689.059	368.584	368.583	368.583	-89.7329	229.235	-102.308	440.711	383.213	262.181	139.473	139.473	139.473	-82.3826	6.02548	-43.2878	62.0148	-3.46192	-1.49637	-0.261933	0.517135	1.50584	483.628	133.283	-126.571	0	0	1.2777	61.8491
0	21.2949	0	0	27.2624	5.32515	-37.5496	-0.408486	0.114033	-0.0374046	-25.7132	-8.75E-15	5.88608	0	0	-0.00693737	4.80405	-32.0442	3.4643	583.083	389.618	691.664	367.463	367.463	367.463	-85.0471	227.239	-100.585	466.917	384.809	255.848	139.473	139.473	139.473	-87.0059	5.09454	-44.0121	60.4445	-2.15443	-0.748379	-0.305165	0.463795	1.61802	530.322	143.007	-129.32	0	0	1.71248	56.3221
0	21.2917	0	0	27.1693	5.27101	-37.3234	-0.437093	0.151146	-0.0862504	-26.891	5.71E-15	8.36881	0	0	-0.0101821	4.49906	-30.6458	2.00014	578.046	387.707	693.317	366.709	366.709	366.709	-80.2329	225.473	-98.7149	492.593	386.707	250.741	139.473	139.473	139.473	-91.5565	4.19178	-44.4467	58.6535	-0.881775	0.216217	-0.346401	0.384622	1.71674	572.685	139.493	-121.022	0	0	2.08968	50.552
0	21.2475	0	0	27.0531	5.23549	-37.1743	-0.458816	0.187638	-0.141805	-27.4931	4.23E-15	11.2421	0	0	-0.0114795	4.17069	-29.1049	0.439584	572.291	385.769	694.144	366.428	366.428	366.428	-75.3668	223.942	-96.6849	517.309	388.85	246.932	139.473	139.473	139.473	-95.9596	3.35344	-44.5906	56.7262	0.332512	1.37049	-0.363598	0.290186	1.78463	606.367	119.667	-104.73	0	0	2.36021	44.7069
0	21.1837	0	0	26.9405	5.21772	-37.0994	-0.471346	0.221293	-0.202336	-27.2856	9.81E-15	14.1876	0	0	-0.0105033	3.82196	-27.5078	-1.14114	566.137	383.863	694.297	366.679	366.679	366.679	-70.5677	222.631	-94.5019	540.607	391.164	244.41	139.473	139.473	139.473	-100.142	2.60133	-44.4667	54.7532	1.45893	2.66751	-0.346459	0.18431	1.80723	630.799	81.5184	-84.8344	0	0	2.50837	38.987
0	21.127	0	0	26.8567	5.21183	-37.0746	-0.473305	0.250329	-0.265492	-26.1191	-1.35E-15	16.8748	0	0	-0.0081118	3.45909	-25.94	-2.66027	559.932	382.045	693.942	367.462	367.462	367.462	-65.9753	221.519	-92.1956	562.026	393.556	243.066	139.473	139.473	139.473	-104.033	1.9424	-44.1148	52.8225	2.47079	4.03676	-0.299797	0.0724921	1.77766	649.136	26.4699	-65.6371	0	0	2.54338	33.6027
0	21.1044	0	0	26.82	5.20754	-37.0565	-0.464387	0.273681	-0.328288	-23.9587	2.03E-15	19.0337	0	0	-0.00606993	3.09014	-24.4781	-4.03633	554.024	380.356	693.237	368.719	368.719	368.719	-61.7262	220.595	-89.8139	581.137	395.918	242.701	139.473	139.473	139.473	-107.568	1.37268	-43.5829	51.0138	3.34958	5.38793	-0.243101	-0.0328735	1.70107	667.638	-39.9693	-50.0173	0	0	2.48386	28.7486
0	21.1369	0	0	26.8375	5.192	-36.9909	-0.445613	0.291664	-0.387294	-20.9114	-4.06E-15	20.5503	0	0	-0.00620706	2.72207	-23.1843	-5.19539	548.733	378.816	692.321	370.35	370.35	370.35	-57.9358	219.867	-87.4132	597.576	398.139	243.032	139.473	139.473	139.473	-110.684	0.882629	-42.9176	49.3917	4.08439	6.62182	-0.201626	-0.120405	1.5895	693.175	-109.88	-38.9509	0	0	2.34265	24.5814
0	21.2345	0	0	26.9017	5.15267	-36.8242	-0.418824	0.304923	-0.438376	-17.1926	-4.06E-15	21.4287	0	0	-0.00949602	2.35767	-22.1031	-6.07788	544.321	377.425	691.302	372.233	372.233	372.233	-54.6889	219.364	-85.0466	611.058	400.108	243.725	139.473	139.473	139.473	-113.317	0.461422	-42.1576	48.0013	4.66812	7.64274	-0.197539	-0.183497	1.45528	729.929	-174.48	-31.7225	0	0	2.12133	21.2093
0	21.392	0	0	26.9899	5.08014	-36.5149	-0.386659	0.313862	-0.4774	-13.1223	1.35E-15	21.7691	0	0	-0.0155979	1.99397	-21.2612	-6.64243	540.971	376.164	690.253	374.241	374.241	374.241	-52.0399	219.137	-82.7545	621.387	401.735	244.423	139.473	139.473	139.473	-115.41	0.0992726	-41.3298	46.8654	5.09634	8.36861	-0.23188	-0.220697	1.30741	775.545	-225.781	-26.6043	0	0	1.81899	18.6923
0	21.5889	0	0	27.0678	4.97024	-36.0415	-0.352346	0.31799	-0.501157	-9.10881	5.41E-15	21.7094	0	0	-0.0230046	1.62255	-20.6667	-6.86447	538.776	375.003	689.208	376.256	376.256	376.256	-50.0171	219.249	-80.5618	628.464	402.962	244.784	139.473	139.473	139.473	-116.905	-0.211448	-40.45	45.9841	5.37132	8.73884	-0.291444	-0.232236	1.15196	822.738	-257.533	-21.7149	0	0	1.45632	17.0473
0	21.7924	0	0	27.0962	4.82516	-35.4075	-0.319748	0.31672	-0.508246	-5.65002	1.35E-15	21.4372	0	0	-0.029756	1.23164	-20.3105	-6.73274	537.745	373.909	688.167	378.17	378.17	378.17	-48.6257	219.757	-78.4836	632.272	403.766	244.515	139.473	139.473	139.473	-117.76	-0.474859	-39.5286	45.3356	5.50695	8.7209	-0.370752	-0.214833	1.00328	866.2	-264.697	-15.8475	0	0	1.08585	16.2549
0	21.9628	0	0	27.0399	4.6537	-34.6449	-0.292779	0.309306	-0.498774	-3.28452	1.22E-14	21.115	0	0	-0.0343158	0.809771	-20.1674	-6.24945	537.8	372.864	687.096	379.888	379.888	379.888	-47.8479	220.703	-76.536	632.867	404.161	243.402	139.473	139.473	139.473	-117.944	-0.689052	-38.5762	44.8809	5.52924	8.31389	-0.468729	-0.163967	0.88161	901.319	-244.004	-8.60379	0	0	0.767029	16.2628
0	22.0613	0	0	26.8764	4.4705	-33.814	-0.274645	0.294655	-0.473432	-2.51196	1.35E-15	20.7937	0	0	-0.0360666	0.350256	-20.1999	-5.43404	538.794	371.876	685.936	381.322	381.322	381.322	-47.6417	222.096	-74.7475	630.358	404.196	241.335	139.473	139.473	139.473	-117.455	-0.844393	-37.6092	44.5706	5.47068	7.54923	-0.569196	-0.0882977	0.803745	918.794	-196.811	-0.284252	0	0	0.540321	16.9897
0	22.0595	0	0	26.602	4.29346	-32.9952	-0.267514	0.271894	-0.432857	-3.7103	-2.71E-15	20.3989	0	0	-0.0352319	-0.143975	-20.363	-4.3253	540.521	370.984	684.616	382.396	382.396	382.396	-47.9429	223.908	-73.1627	624.896	403.937	238.318	139.473	139.473	139.473	-116.321	-0.925765	-36.6526	44.3515	5.36038	6.48937	-0.642964	-0.0115646	0.781526	904.99	-130.475	8.21271	0	0	0.415752	18.3309
0	21.9511	0	0	26.2396	4.14048	-32.2749	-0.271976	0.241108	-0.378191	-6.99783	2.71E-15	19.7667	0	0	-0.0321699	-0.656939	-20.6105	-2.97975	542.751	370.251	683.066	383.037	383.037	383.037	-48.6704	226.065	-71.8389	616.674	403.464	234.48	139.473	139.473	139.473	-114.614	-0.918698	-35.7385	44.1725	5.21289	5.22342	-0.673469	0.0415693	0.824174	850.381	-57.2951	15.5639	0	0	0.370822	20.1669
0	21.7641	0	0	25.8454	4.02641	-31.7302	-0.286094	0.203302	-0.311145	-12.0586	0	18.6747	0	0	-0.0262783	-1.1596	-20.902	-1.4708	545.246	369.754	681.235	383.184	383.184	383.184	-49.7287	228.447	-70.8343	605.931	402.861	230.068	139.473	139.473	139.473	-112.455	-0.816089	-34.9029	43.9936	5.02397	3.85798	-0.671822	0.0580879	0.935792	755.604	7.75399	20.4567	0	0	0.35319	22.3748
0	21.5639	0	0	25.5102	3.96122	-31.4159	-0.304856	0.160885	-0.235593	-18.0599	1.15E-14	16.9543	0	0	-0.0157399	-1.61424	-21.2084	0.109523	547.778	369.555	679.101	382.795	382.795	382.795	-51.0051	230.894	-70.1935	592.966	402.206	225.425	139.473	139.473	139.473	-110.013	-0.62118	-34.1798	43.8006	4.77921	2.50194	-0.686864	0.0545072	1.11236	638.27	53.0675	22.0732	0	0	0.302313	24.8384
0	21.4432	0	0	25.3487	3.94984	-31.3609	-0.320688	0.117562	-0.158401	-23.773	6.77E-16	14.5914	0	0	0.000931553	-1.98332	-21.5147	1.64622	550.116	369.687	676.671	381.864	381.864	381.864	-52.364	233.228	-69.9389	578.143	401.573	220.931	139.473	139.473	139.473	-107.495	-0.344248	-33.5956	43.622	4.47602	1.24583	-0.779685	0.0844573	1.34832	529.112	77.3068	20.468	0	0	0.182663	27.4538
0	21.4941	0	0	25.4711	3.99325	-31.5706	-0.324453	0.0775603	-0.0882253	-27.8415	0	11.7619	0	0	0.0222128	-2.24254	-21.8176	3.00118	552.01	370.141	673.973	380.428	380.428	380.428	-53.6516	235.283	-70.0699	561.877	401.021	216.936	139.473	139.473	139.473	-105.102	0.00495669	-33.1651	43.5396	4.15469	0.139505	-0.975091	0.213079	1.62111	457.012	91.4611	16.3377	0	0	-0.00959135	30.1313
0	21.7716	0	0	25.9461	4.08973	-32.0334	-0.310286	0.0439506	-0.0316999	-29.3579	-5.75E-15	8.74358	0	0	0.0426159	-2.39344	-22.1186	4.02746	553.183	370.867	671.046	378.563	378.563	378.562	-54.718	236.944	-70.5703	544.596	400.588	213.671	139.473	139.473	139.473	-102.987	0.423685	-32.8882	43.6764	3.91967	-0.817092	-1.20699	0.439312	1.88129	427.764	107.292	10.4268	0	0	-0.278758	32.7918
0	22.2765	0	0	26.7806	4.23482	-32.7205	-0.280618	0.0175397	0.00988406	-28.3625	-4.06E-15	5.8001	0	0	0.0557698	-2.46451	-22.4113	4.60433	553.353	371.796	667.924	376.362	376.362	376.362	-55.4467	238.169	-71.4113	526.686	400.296	211.211	139.473	139.473	139.473	-101.228	0.916206	-32.7507	44.1509	3.91716	-1.6515	-1.32119	0.639929	2.05798	416.18	121.828	3.25218	0	0	-0.599397	35.3592
0	22.9686	0	0	27.9293	4.41901	-33.5775	-0.241555	-0.00285824	0.0390399	-25.486	5.24E-15	3.1133	0	0	0.0585101	-2.49342	-22.6681	4.68487	552.288	372.859	664.623	373.917	373.917	373.917	-55.7718	238.975	-72.5472	508.469	400.144	209.494	139.473	139.473	139.473	-99.8374	1.48634	-32.7281	45.0035	4.24894	-2.37049	-1.18136	0.622045	2.10044	386.414	114.84	-4.13637	0	0	-0.814094	37.7517
0	23.7909	0	0	29.314	4.6256	-34.5185	-0.200333	-0.0187608	0.0581581	-21.6299	-1.78E-15	0.806005	0	0	0.0524181	-2.49885	-22.8332	4.33038	549.865	374.015	661.129	371.314	371.314	371.314	-55.6943	239.42	-73.9074	490.19	400.127	208.368	139.473	139.473	139.473	-98.781	2.12631	-32.7906	46.1306	4.86645	-2.92031	-0.763506	0.323432	2.00914	317.465	75.0064	-9.76011	0	0	-0.727494	39.8807
0	24.6887	0	0	30.8405	4.83166	-35.4361	-0.165365	-0.0303985	0.0669851	-17.8004	-4.10E-15	-1.00121	0	0	0.0423718	-2.47262	-22.8324	3.70836	546.098	375.239	657.42	368.614	368.614	368.614	-55.2895	239.583	-75.3939	472.024	400.226	207.649	139.473	139.473	139.473	-98.0034	2.80833	-32.9102	47.2702	5.54578	-3.18952	-0.239304	-0.0598612	1.9007	230.458	22.8888	-11.7292	0	0	-0.427905	41.6625
0	25.6183	0	0	32.4151	5.0151	-36.2354	-0.142147	-0.036274	0.0640976	-14.6999	-2.82E-15	-2.16197	0	0	0.0330517	-2.40534	-22.5999	3.03026	541.099	376.51	653.513	365.856	365.856	365.856	-54.6814	239.544	-76.8951	454.071	400.421	207.169	139.473	139.473	139.473	-97.4445	3.49001	-33.0628	48.1102	6.02259	-3.08351	0.0948265	-0.23458	1.95878	179.273	-5.74823	-9.99079	0	0	-0.198083	43.0403
0	26.5418	0	0	33.9583	5.16429	-36.8735	-0.131297	-0.0373351	0.0529125	-12.5713	8.67E-16	-2.76083	0	0	0.0263476	-2.31709	-22.1069	2.4527	534.982	377.791	649.491	363.113	363.113	363.113	-53.9895	239.381	-78.319	436.359	400.681	206.804	139.473	139.473	139.473	-97.0465	4.13363	-33.2287	48.4835	6.20039	-2.63279	0.147615	-0.196771	2.20569	173.883	-13.4006	-6.2125	0	0	-0.0662174	44.0007
0	27.4252	0	0	35.4132	5.27951	-37.359	-0.129632	-0.0373299	0.0401146	-11.2902	-9.09E-16	-3.0984	0	0	0.0218388	-2.25042	-21.3693	2.03271	527.831	379.018	645.478	360.535	360.535	360.535	-53.2992	239.157	-79.6104	418.856	400.976	206.48	139.473	139.473	139.473	-96.7572	4.71711	-33.3919	48.4432	6.19355	-2.0131	0.0795706	-0.183616	2.50117	174.244	-32.1248	-1.76631	0	0	0.0373859	44.5741
0	28.2446	0	0	36.7441	5.3654	-37.7168	-0.133319	-0.039093	0.0303548	-10.6002	-1.48E-15	-3.40883	0	0	0.0186454	-2.23635	-20.4333	1.7625	519.749	380.11	641.602	358.328	358.328	358.328	-52.6751	238.924	-80.736	401.514	401.276	206.171	139.473	139.473	139.473	-96.535	5.22553	-33.5411	48.1567	6.1807	-1.45892	0.0601973	-0.353091	2.72112	149.625	-78.2759	2.85312	0	0	0.0927903	44.8216
0	28.9888	0	0	37.9282	5.42404	-37.9591	-0.140941	-0.0425327	0.024413	-10.3505	-2.09E-15	-3.71559	0	0	0.0163623	-2.27216	-19.3538	1.62109	510.887	380.978	637.96	356.71	356.71	356.71	-52.1888	238.72	-81.6614	384.293	401.556	205.88	139.473	139.473	139.473	-96.3501	5.63779	-33.6693	47.7735	6.25904	-1.17153	0.138037	-0.643853	2.84492	105.264	-136.951	7.30319	0	0	0.105278	44.8181
0	29.6569	0	0	38.9487	5.45407	-38.0825	-0.152494	-0.0459913	0.0208511	-10.447	8.46E-17	-3.932	0	0	0.0146794	-2.33036	-18.1773	1.59781	501.43	381.546	634.613	355.855	355.855	355.855	-51.9244	238.578	-82.3471	367.165	401.797	205.641	139.473	139.473	139.473	-96.1823	5.9254	-33.7738	47.3632	6.41116	-1.27183	0.295281	-0.854371	2.90882	61.225	-176.722	10.9776	0	0	0.100125	44.6337
0	30.2486	0	0	39.792	5.45433	-38.0836	-0.168293	-0.0479565	0.0183394	-10.8099	-3.85E-15	-3.9845	0	0	0.013165	-2.38981	-16.931	1.69428	491.543	381.764	631.62	355.834	355.833	355.833	-51.9611	238.521	-82.7642	350.11	401.989	205.504	139.473	139.473	139.473	-96.0133	6.06344	-33.8549	46.9064	6.56108	-1.78317	0.505291	-0.829073	2.94782	31.5038	-175.3	13.2583	0	0	0.0787961	44.317
0	30.7581	0	0	40.4461	5.42675	-37.9703	-0.187544	-0.049005	0.0174916	-11.3109	2.75E-16	-3.94529	0	0	0.0112967	-2.45717	-15.619	1.92198	481.35	381.622	629.052	356.575	356.575	356.575	-52.3533	238.566	-82.9102	333.108	402.127	205.538	139.473	139.473	139.473	-95.82	6.04217	-33.9147	46.3168	6.65286	-2.64042	0.749075	-0.687464	2.91677	13.818	-151.299	14.1046	0	0	0.0432609	43.8873
0	31.1738	0	0	40.8997	5.37539	-37.7582	-0.208717	-0.0497726	0.0186884	-11.8159	1.12E-15	-3.88761	0	0	0.00874928	-2.54687	-14.2245	2.30068	470.931	381.154	626.982	357.884	357.884	357.884	-53.1313	238.725	-82.8073	316.143	402.212	205.821	139.473	139.473	139.473	-95.5723	5.86737	-33.9555	45.4779	6.66735	-3.72179	0.974439	-0.588857	2.79591	6.36778	-128.977	13.8513	0	0	0.00590213	43.3394
0	31.4808	0	0	41.1414	5.30468	-37.4642	-0.230252	-0.0499064	0.0215545	-12.237	-2.66E-15	-3.80885	0	0	0.00541447	-2.65339	-12.721	2.84492	460.342	380.422	625.447	359.508	359.508	359.508	-54.3098	239.008	-82.4923	299.207	402.25	206.438	139.473	139.473	139.473	-95.2335	5.55588	-33.9794	44.2781	6.58652	-4.88273	1.11145	-0.568162	2.62891	11.3304	-115.159	12.8175	0	0	-0.0120751	42.657
0	31.6614	0	0	41.1599	5.21931	-37.1062	-0.250589	-0.0482377	0.024833	-12.5248	6.34E-16	-3.64062	0	0	0.00127241	-2.74789	-11.0864	3.54065	449.617	379.501	624.45	361.212	361.213	361.212	-55.8903	239.423	-82.0119	282.304	402.247	207.473	139.473	139.473	139.473	-94.7622	5.13347	-33.9873	42.6455	6.37586	-5.9794	1.09597	-0.56131	2.4926	33.493	-103.259	11.225	0	0	0.0376625	41.8265
0	31.6939	0	0	40.9464	5.12572	-36.7096	-0.267915	-0.0441677	0.0279448	-12.6363	6.96E-15	-3.34715	0	0	-0.0035852	-2.79532	-9.31614	4.32483	438.761	378.461	623.974	362.833	362.833	362.833	-57.8568	239.977	-81.4236	265.438	402.214	209.001	139.473	139.473	139.473	-94.114	4.63584	-33.9791	40.5854	6.00432	-6.88917	0.913282	-0.50661	2.44681	70.8311	-86.7164	9.07853	0	0	0.193655	40.8494
0	31.5525	0	0	40.4949	5.03264	-36.311	-0.280314	-0.0384995	0.0314634	-12.529	6.45E-16	-2.98186	0	0	-0.00884243	-2.77336	-7.4295	5.08536	427.763	377.356	624.011	364.298	364.298	364.298	-60.1754	240.676	-80.7939	248.621	402.165	211.081	139.473	139.473	139.473	-93.2448	4.10708	-33.9534	38.1929	5.46323	-7.53257	0.650313	-0.401785	2.48679	103.324	-65.8216	6.3869	0	0	0.379082	39.7481
0	31.2116	0	0	39.8021	4.94957	-35.9518	-0.286038	-0.0331566	0.0371299	-12.1561	2.07E-15	-2.66351	0	0	-0.0139559	-2.6804	-5.4647	5.69198	416.623	376.221	624.576	365.604	365.604	365.604	-62.8066	241.524	-80.1868	231.87	402.118	213.749	139.473	139.473	139.473	-92.1161	3.59156	-33.9073	35.6195	4.77306	-7.8833	0.441203	-0.277902	2.56003	103.683	-42.8199	3.02904	0	0	0.427167	38.5646
0	30.6509	0	0	38.8658	4.88376	-35.6648	-0.284418	-0.0298348	0.0462722	-11.5098	-4.47E-15	-2.47733	0	0	-0.0183729	-2.53186	-3.46724	6.03993	405.39	375.078	625.699	366.777	366.777	366.777	-65.724	242.522	-79.6455	215.223	402.095	217.016	139.473	139.473	139.473	-90.6996	3.12254	-33.8363	33.0168	3.98303	-7.95996	0.363505	-0.166922	2.62307	59.5069	-19.1546	-0.861137	0	0	0.251442	37.3495
0	29.8596	0	0	37.6832	4.83842	-35.4659	-0.276148	-0.0293809	0.0589779	-10.6318	-8.06E-15	-2.43307	0	0	-0.0217247	-2.3497	-1.47953	6.07572	394.175	373.958	627.408	367.854	367.854	367.854	-68.9279	243.672	-79.1811	198.742	402.118	220.864	139.473	139.473	139.473	-88.9805	2.71553	-33.7345	30.4951	3.15978	-7.80845	0.403031	-0.0887401	2.6527	-20.3264	4.4038	-4.82049	0	0	-0.0869217	36.1511
0	28.834	0	0	36.2502	4.81292	-35.3535	-0.262815	-0.0319139	0.0736343	-9.5915	-2.11E-15	-2.48385	0	0	-0.0238481	-2.15131	0.463535	5.79553	383.127	372.894	629.699	368.891	368.891	368.891	-72.4465	244.969	-78.7756	182.515	402.212	225.247	139.473	139.473	139.473	-86.9547	2.36967	-33.596	28.1122	2.36516	-7.486	0.505573	-0.0379723	2.64208	-118.104	27.7515	-7.97833	0	0	-0.474437	35.0079
0	27.5747	0	0	34.5622	4.80434	-35.3157	-0.246135	-0.0372898	0.0883318	-8.45656	1.95E-15	-2.57478	0	0	-0.0246981	-1.94504	2.33373	5.2315	372.406	371.936	632.531	369.964	369.964	369.964	-76.3327	246.399	-78.3944	166.646	402.396	230.094	139.473	139.473	139.473	-84.6258	2.07382	-33.4172	25.8847	1.63754	-7.05217	0.644779	0.00848693	2.58102	-224.125	50.8659	-9.59801	0	0	-0.855907	33.9479
0	26.0837	0	0	32.6136	4.80871	-35.3349	-0.227814	-0.0452181	0.101352	-7.31027	4.57E-15	-2.66597	0	0	-0.0243856	-1.73208	4.10769	4.44322	362.171	371.136	635.83	371.147	371.147	371.147	-80.663	247.933	-77.9962	151.243	402.679	235.31	139.473	139.473	139.473	-82.0016	1.81176	-33.1988	23.8038	0.985496	-6.56051	0.835833	0.0667432	2.45711	-339.694	70.8776	-9.12775	0	0	-1.2423	32.9918
0	24.3644	0	0	30.4001	4.82101	-35.3892	-0.209894	-0.0545663	0.110996	-6.29737	2.54E-16	-2.69386	0	0	-0.0234269	-1.51021	5.76593	3.5176	352.588	370.546	639.492	372.484	372.484	372.484	-85.541	249.526	-77.5364	136.407	403.061	240.786	139.473	139.473	139.473	-79.0913	1.5649	-32.9474	21.8492	0.396635	-6.04708	1.0887	0.145415	2.26863	-465.604	84.5877	-6.38509	0	0	-1.63733	32.1572
0	22.424	0	0	27.9223	4.8352	-35.4517	-0.194686	-0.0629395	0.115002	-5.63231	-2.11E-15	-2.54591	0	0	-0.0229688	-1.2777	7.29134	2.56469	343.841	370.207	643.388	373.975	373.975	373.975	-91.0956	251.107	-76.9692	122.222	403.527	246.408	139.473	139.473	139.473	-75.906	1.31523	-32.6744	20.0067	-0.13995	-5.52547	1.36045	0.239809	2.03303	-589.963	90.0947	-1.75249	0	0	-1.98254	31.4634
0	20.2765	0	0	25.192	4.84508	-35.4951	-0.184563	-0.0672957	0.110812	-5.58332	2.54E-16	-2.09313	0	0	-0.0248527	-1.03536	8.6658	1.69811	336.124	370.135	647.371	375.587	375.587	375.586	-97.4628	252.579	-76.2515	108.742	404.054	252.071	139.473	139.473	139.473	-72.4597	1.05096	-32.3941	18.2842	-0.619836	-5.00306	1.56387	0.321123	1.78208	-689.404	85.5891	3.81558	0	0	-2.17216	30.9381
0	17.9468	0	0	22.2401	4.84619	-35.5	-0.181276	-0.0650153	0.0968455	-6.40583	1.35E-15	-1.23986	0	0	-0.0311527	-0.785654	9.86611	1.00544	329.605	370.322	651.271	377.288	377.288	377.288	-104.758	253.82	-75.351	95.9841	404.61	257.702	139.473	139.473	139.473	-68.7734	0.771742	-32.1188	16.7149	-1.03232	-4.51171	1.64163	0.353637	1.53726	-746.337	70.6752	8.98606	0	0	-2.13205	30.6205
0	15.4767	0	0	19.124	4.83721	-35.4605	-0.185425	-0.0552051	0.0736949	-8.26141	-8.54E-15	0.0135364	0	0	-0.0431296	-0.529924	10.8631	0.528705	324.41	370.74	654.907	379.075	379.075	379.075	-113.044	254.688	-74.2476	83.9267	405.164	263.274	139.473	139.473	139.473	-64.8816	0.488656	-31.8547	15.3457	-1.37523	-4.12404	1.62243	0.329334	1.3068	-762.893	48.7425	12.6795	0	0	-1.88039	30.5607
0	12.9326	0	0	15.9326	4.81961	-35.383	-0.196144	-0.0390998	0.0445457	-11.136	3.38E-15	1.55863	0	0	-0.0599345	-0.267254	11.6265	0.271278	320.621	371.347	658.09	380.972	380.973	380.972	-122.307	255.031	-72.9276	72.5251	405.688	268.821	139.473	139.473	139.473	-60.8405	0.218446	-31.6001	14.2201	-1.65461	-3.93243	1.60589	0.275316	1.08891	-760.006	26.2545	14.5036	0	0	-1.50998	30.814
0	10.409	0	0	12.7865	4.79598	-35.2787	-0.211528	-0.0193327	0.0136478	-14.8147	1.86E-15	3.22327	0	0	-0.0780027	0.00424537	12.1338	0.22541	318.304	372.103	660.635	383.011	383.011	383.01	-132.432	254.713	-71.3802	61.7369	406.164	274.433	139.473	139.473	139.473	-56.7328	-0.0235729	-31.3471	13.3654	-1.87408	-4.00284	1.65812	0.230904	0.887368	-754.705	9.12323	14.8183	0	0	-1.09866	31.4327
0	8.02368	0	0	9.83058	4.7694	-35.1611	-0.229261	0.000659485	-0.0150782	-18.9034	5.08E-15	4.79318	0	0	-0.0916379	0.284525	12.3759	0.393373	317.518	372.97	662.374	385.207	385.207	385.207	-143.198	253.633	-69.6092	51.5454	406.588	280.238	139.473	139.473	139.473	-52.6648	-0.22685	-31.0871	12.7876	-2.02884	-4.34227	1.75403	0.217028	0.712366	-747.087	-0.36789	14.5076	0	0	-0.681677	32.4581
0	5.90309	0	0	7.21726	4.7449	-35.0523	-0.247255	0.0168615	-0.0383853	-22.9064	1.35E-15	6.00941	0	0	-0.0949996	0.569397	12.3576	0.785042	318.306	373.923	663.177	387.561	387.561	387.561	-154.281	251.753	-67.6523	41.9739	406.963	286.372	139.473	139.473	139.473	-48.7547	-0.385761	-30.8169	12.4762	-2.10776	-4.90439	1.81356	0.2203	0.570686	-727.35	-4.68914	14.7746	0	0	-0.283029	33.9137
0	4.16127	0	0	5.08167	4.73137	-34.9921	-0.263774	0.0255462	-0.0534323	-26.3217	3.05E-15	6.61918	0	0	-0.0848242	0.851341	12.094	1.39883	320.661	374.955	662.961	390.051	390.051	390.051	-165.302	249.114	-65.591	33.0872	407.298	292.953	139.473	139.473	139.473	-45.114	-0.499166	-30.5425	12.4125	-2.09863	-5.61758	1.76511	0.203699	0.465558	-687.9	-8.84912	16.6705	0	0	0.0678906	35.7994
0	2.87845	0	0	3.51633	4.74189	-35.0389	-0.2776	0.0240426	-0.0578785	-28.7683	4.06E-15	6.42572	0	0	-0.062506	1.1238	11.6061	2.20241	324.495	376.073	661.701	392.649	392.649	392.649	-175.896	245.83	-63.5411	24.9856	407.595	300.053	139.473	139.473	139.473	-41.8278	-0.569342	-30.2798	12.5752	-1.99528	-6.41266	1.58922	0.135205	0.393302	-630.855	-17.3987	20.7951	0	0	0.346136	38.0899
0	2.08598	0	0	2.55486	4.79125	-35.2578	-0.288287	0.011698	-0.0498171	-30.103	1.22E-14	5.35753	0	0	-0.0339157	1.38593	10.9181	3.12734	329.641	377.293	659.423	395.328	395.328	395.328	-185.776	242.057	-61.6397	17.7942	407.845	307.677	139.473	139.473	139.473	-38.9409	-0.598547	-30.0498	12.9413	-1.80596	-7.23771	1.34015	0.0141099	0.347324	-572	-30.7698	26.8752	0	0	0.548064	40.7365
0	1.76378	0	0	2.17204	4.89146	-35.6985	-0.29608	-0.00997562	-0.0287478	-30.4504	4.06E-15	3.49015	0	0	-0.00659875	1.64486	10.0572	4.08384	335.87	378.634	656.196	398.056	398.056	398.056	-194.764	237.959	-60.0436	11.6529	408.024	315.753	139.473	139.473	139.473	-36.455	-0.583454	-29.8716	13.4814	-1.55964	-8.05531	1.11058	-0.131811	0.320941	-532.966	-46.3333	33.9332	0	0	0.697528	43.6728
0	1.85007	0	0	2.29797	5.04725	-36.3739	-0.301308	-0.0376437	0.00365139	-30.1173	1.35E-15	1.04176	0	0	0.0138249	1.91418	9.05437	4.98762	342.947	380.107	652.125	400.785	400.785	400.785	-202.77	233.685	-58.9369	6.70965	408.095	324.134	139.473	139.473	139.473	-34.3377	-0.511117	-29.7569	14.1558	-1.30401	-8.82638	0.963392	-0.262203	0.30912	-526.707	-60.2586	40.6647	0	0	0.82649	46.8216
0	2.25919	0	0	2.83867	5.25396	-37.2519	-0.304296	-0.0666046	0.0428538	-29.4836	-6.77E-15	-1.64032	0	0	0.0257543	2.20942	7.94179	5.77961	350.662	381.718	647.344	403.431	403.431	403.431	-209.758	229.369	-58.5257	3.11322	408.021	332.611	139.473	139.473	139.473	-32.5387	-0.360397	-29.7067	14.9197	-1.09137	-9.49459	0.880428	-0.348326	0.320733	-545.675	-70.4274	45.9779	0	0	0.947945	50.1016
0	2.90112	0	0	3.69602	5.49897	-38.2663	-0.304888	-0.0925937	0.0833261	-28.8489	1.35E-15	-4.1994	0	0	0.0311001	2.54232	6.7481	6.42419	358.849	383.465	642.02	405.866	405.866	405.866	-215.697	225.145	-59.0042	1.0043	407.772	340.942	139.473	139.473	139.473	-31.009	-0.108996	-29.7126	15.7398	-0.958152	-9.98805	0.794743	-0.369149	0.371154	-570.313	-74.5222	49.373	0	0	1.06082	53.434
0	3.69727	0	0	4.78256	5.76517	-39.3367	-0.302357	-0.113078	0.120128	-28.3409	5.41E-15	-6.37225	0	0	0.0331044	2.91591	5.49206	6.8937	367.375	385.331	636.349	407.927	407.927	407.927	-220.522	221.174	-60.5125	0.505888	407.334	348.883	139.473	139.473	139.473	-29.7155	0.258718	-29.7599	16.6147	-0.909686	-10.2403	0.663787	-0.31182	0.47637	-586.064	-69.1812	50.9684	0	0	1.17555	56.7497
0	4.58888	0	0	6.02923	6.03435	-40.3861	-0.295421	-0.12763	0.150522	-27.8933	0	-8.03679	0	0	0.0343784	3.32218	4.17909	7.15773	376.134	387.29	630.556	409.436	409.436	409.436	-224.117	217.656	-63.1118	1.71334	406.709	356.213	139.473	139.473	139.473	-28.6477	0.747848	-29.8317	17.5832	-0.921996	-10.2169	0.505274	-0.200471	0.632444	-593.021	-55.3656	51.4547	0	0	1.32001	59.9943
0	5.53847	0	0	7.38669	6.28894	-41.3489	-0.282854	-0.137637	0.174117	-27.3225	1.08E-14	-9.2149	0	0	0.0361511	3.74793	2.8025	7.19014	385.05	389.304	624.875	410.232	410.232	410.232	-226.326	214.816	-66.7856	4.6857	405.916	362.74	139.473	139.473	139.473	-27.8152	1.3541	-29.913	18.7072	-0.974996	-9.92995	0.430852	-0.133378	0.809137	-614.218	-47.0656	52.093	0	0	1.5593	63.1298
0	6.527	0	0	8.82192	6.51148	-42.1673	-0.263957	-0.144593	0.19098	-26.4272	5.41E-15	-9.97583	0	0	0.0385772	4.19008	1.3499	6.99709	394.111	391.338	619.516	410.209	410.209	410.209	-226.996	212.852	-71.4534	9.44014	404.98	368.31	139.473	139.473	139.473	-27.239	2.06761	-29.9963	20.0294	-1.11273	-9.41998	0.510751	-0.184859	0.971434	-663.1	-56.6152	54.1828	0	0	1.93929	66.1318
0	7.54756	0	0	10.3108	6.68491	-42.7905	-0.239308	-0.148651	0.200319	-25.1068	-2.71E-15	-10.3417	0	0	0.0412753	4.66455	-0.191185	6.63412	403.378	393.365	614.643	409.339	409.339	409.339	-226.029	211.876	-76.9613	15.9497	403.928	372.796	139.473	139.473	139.473	-26.9418	2.87381	-30.0849	21.5525	-1.46821	-8.72556	0.682515	-0.301107	1.1136	-721.499	-76.9577	58.0742	0	0	2.41732	68.986
0	8.5971	0	0	11.83	6.79604	-43.1833	-0.210653	-0.149017	0.201296	-23.3909	-8.12E-15	-10.304	0	0	0.043498	5.19443	-1.8334	6.18713	412.948	395.364	610.38	407.66	407.66	407.66	-223.424	211.891	-83.0527	24.1449	402.785	376.109	139.473	139.473	139.473	-26.9412	3.75042	-30.1901	23.2734	-2.19404	-7.86891	0.785682	-0.334414	1.25338	-748.894	-85.8301	62.7092	0	0	2.88784	71.6871
0	9.66921	0	0	13.3521	6.84051	-43.339	-0.180476	-0.144943	0.194282	-21.4169	-6.77E-15	-9.87082	0	0	0.0444435	5.78574	-3.59305	5.72545	422.892	397.31	606.836	405.237	405.237	405.237	-219.292	212.805	-89.3676	33.9203	401.573	378.198	139.473	139.473	139.473	-27.2476	4.66541	-30.3262	25.2481	-3.32737	-6.87145	0.701627	-0.176633	1.41313	-716.071	-67.3977	66.1084	0	0	3.26262	74.2372
0	10.7512	0	0	14.8479	6.82477	-43.284	-0.15097	-0.137486	0.182124	-19.3431	1.35E-15	-9.16603	0	0	0.0436701	6.41273	-5.49046	5.26521	433.192	399.162	604.12	402.141	402.141	402.141	-213.833	214.475	-95.5035	45.145	400.307	379.054	139.473	139.473	139.473	-27.8644	5.58074	-30.5042	27.6118	-4.70489	-5.78815	0.497211	0.0925729	1.59189	-638.728	-37.3157	67.2711	0	0	3.48648	76.641
0	11.8272	0	0	16.2919	6.76147	-43.0617	-0.123524	-0.129448	0.16964	-17.2912	-2.71E-15	-8.4123	0	0	0.0413464	7.03382	-7.54139	4.7845	443.754	400.872	602.317	398.482	398.482	398.482	-207.295	216.735	-101.105	57.6775	399.002	378.698	139.473	139.473	139.473	-28.7898	6.46009	-30.7312	30.493	-6.06849	-4.72598	0.42881	0.179915	1.78287	-576.724	-44.5013	66.7044	0	0	3.63745	78.8994
0	12.8848	0	0	17.665	6.66095	-42.7052	-0.0995307	-0.120916	0.157591	-15.3856	-1.35E-15	-7.62458	0	0	0.0379782	7.6298	-9.74256	4.2854	454.485	402.391	601.458	394.504	394.504	394.504	-199.944	219.407	-105.917	71.3814	397.669	377.158	139.473	139.473	139.473	-30.0177	7.27326	-31.0124	33.8775	-7.32543	-3.80604	0.578388	0.10889	2.02348	-544.712	-81.3545	64.3364	0	0	3.77324	81.0021
0	13.9146	0	0	18.9545	6.53144	-42.2397	-0.0807493	-0.109357	0.142765	-13.7694	4.06E-15	-6.62098	0	0	0.0339098	8.19576	-12.068	3.81584	465.323	403.68	601.543	390.563	390.563	390.563	-192.041	222.317	-109.777	86.1324	396.318	374.473	139.473	139.473	139.473	-31.5407	7.99482	-31.3512	37.6026	-8.58382	-3.10178	0.776217	0.22633	2.33307	-500.709	-85.8391	58.8386	0	0	3.69357	82.9209
0	14.9037	0	0	20.1525	6.38618	-41.7091	-0.06796	-0.0954614	0.126603	-12.5084	-3.38E-15	-5.43142	0	0	0.0294021	8.69555	-14.4779	3.43257	476.19	404.695	602.607	386.962	386.962	386.962	-183.815	225.312	-112.618	101.816	394.964	370.702	139.473	139.473	139.473	-33.3501	8.60515	-31.7475	41.4675	-9.91689	-2.61654	0.998933	0.464672	2.6281	-448.135	-64.7079	50.6467	0	0	3.39623	84.6051
0	15.8362	0	0	21.2561	6.24201	-41.1736	-0.0611215	-0.0817007	0.1124	-11.6056	-6.77E-16	-4.20534	0	0	0.0248781	9.06823	-16.9229	3.19024	486.984	405.391	604.718	383.861	383.861	383.861	-175.447	228.258	-114.473	118.329	393.624	365.925	139.473	139.473	139.473	-35.4364	9.09378	-32.1985	45.2921	-11.2521	-2.29084	1.25169	0.623552	2.82324	-401.762	-45.1458	41.5724	0	0	2.99383	85.9864
0	16.698	0	0	22.2669	6.1133	-40.6877	-0.0600496	-0.069948	0.102204	-11.0538	-2.71E-15	-3.05437	0	0	0.0208374	9.26222	-19.3475	3.14254	497.594	405.74	607.925	381.29	381.29	381.29	-167.076	231.03	-115.439	135.589	392.32	360.229	139.473	139.473	139.473	-37.7885	9.45877	-32.7021	48.9257	-12.4224	-2.04682	1.45667	0.619216	2.90107	-356.242	-35.8723	33.1744	0	0	2.49343	86.9931
0	17.4797	0	0	23.1884	6.00826	-40.2858	-0.0643095	-0.0613719	0.0966388	-10.8335	-2.03E-15	-2.05621	0	0	0.0176104	9.25667	-21.6948	3.32459	507.898	405.729	612.226	379.212	379.212	379.212	-158.817	233.514	-115.651	153.541	391.078	353.697	139.473	139.473	139.473	-40.3942	9.70325	-33.2577	52.2474	-13.2602	-1.83923	1.54379	0.489472	2.88345	-302.607	-30.8061	26.476	0	0	1.91301	87.5654
0	18.1781	0	0	24.0234	5.9283	-39.9766	-0.0735431	-0.0562778	0.0951735	-10.937	6.77E-16	-1.25192	0	0	0.0152682	9.06317	-23.911	3.73434	517.749	405.37	617.549	377.579	377.578	377.579	-150.769	235.616	-115.249	172.157	389.926	346.413	139.473	139.473	139.473	-43.2397	9.83131	-33.8657	55.1637	-13.6645	-1.66868	1.49759	0.325063	2.79501	-238.305	-22.7582	21.8313	0	0	1.31337	87.6647
0	18.7945	0	0	24.7728	5.86943	-39.747	-0.0875893	-0.0541612	0.0966469	-11.3736	6.77E-16	-0.645743	0	0	0.0136815	8.71453	-25.9475	4.3277	526.981	404.689	623.752	376.343	376.343	376.343	-143.02	237.267	-114.358	191.438	388.89	338.459	139.473	139.473	139.473	-46.3101	9.84513	-34.5263	57.608	-13.6196	-1.56063	1.34268	0.206995	2.65165	-166.039	-9.47975	18.9875	0	0	0.76207	87.2716
0	19.3335	0	0	25.4356	5.8248	-39.572	-0.106372	-0.0541951	0.0998038	-12.1538	-2.37E-15	-0.232593	0	0	0.0126397	8.25034	-27.7614	5.02576	535.414	403.713	630.645	375.446	375.446	375.446	-135.644	238.429	-113.09	211.406	387.997	329.926	139.473	139.473	139.473	-49.591	9.74405	-35.2392	59.5429	-13.1735	-1.53665	1.10251	0.169799	2.4603	-87.3618	6.42574	17.1736	0	0	0.304554	86.3791
0	19.8019	0	0	26.0113	5.78696	-39.4229	-0.129088	-0.0553562	0.103373	-13.2246	1.86E-15	-0.0024432	0	0	0.0118864	7.70795	-29.3175	5.72525	542.862	402.469	637.997	374.803	374.803	374.803	-128.69	239.087	-111.536	232.1	387.272	320.923	139.473	139.473	139.473	-53.0703	9.52524	-36.0033	60.9661	-12.4007	-1.59332	0.793285	0.201008	2.23127	-1.99197	20.4455	15.2762	0	0	-0.025464	84.9867
0	20.2075	0	0	26.5009	5.74957	-39.2749	-0.154711	-0.0566063	0.106084	-14.5023	2.20E-15	0.053562	0	0	0.011219	7.12056	-30.5891	6.30964	549.14	400.969	645.552	374.298	374.298	374.298	-122.181	239.25	-109.779	253.562	386.738	311.576	139.473	139.473	139.473	-56.7392	9.18534	-36.8156	61.9136	-11.3701	-1.69287	0.450265	0.262247	1.98145	86.8615	29.3069	12.1143	0	0	-0.200258	83.0965
0	20.5564	0	0	26.9057	5.7081	-39.11	-0.182726	-0.0565471	0.106663	-15.9286	1.02E-15	-0.0199372	0	0	0.0104965	6.51844	-31.5579	6.66471	554.077	399.221	653.041	373.808	373.808	373.808	-116.107	238.943	-107.888	275.824	386.413	302.036	139.473	139.473	139.473	-60.5904	8.72237	-37.6681	62.4494	-10.1289	-1.76839	0.138037	0.313967	1.74029	170.467	33.0746	6.38005	0	0	-0.219515	80.7106
0	20.8528	0	0	27.2269	5.66007	-38.918	-0.212801	-0.0539219	0.103906	-17.457	-2.20E-15	-0.158466	0	0	0.00958491	5.92894	-32.2105	6.69942	557.535	397.232	660.201	373.228	373.228	373.228	-110.427	238.214	-105.926	298.9	386.311	292.469	139.473	139.473	139.473	-64.6161	8.13826	-38.5456	62.6413	-8.71074	-1.74212	-0.0760083	0.338069	1.53698	238.874	35.5839	-2.62373	0	0	-0.120765	77.8287
0	21.0978	0	0	27.4652	5.60486	-38.696	-0.245119	-0.047444	0.0964845	-19.0829	-3.38E-15	-0.248188	0	0	0.00831867	5.37312	-32.5359	6.36442	559.429	395.015	666.796	372.494	372.494	372.494	-105.07	237.125	-103.939	322.774	386.439	283.063	139.473	139.473	139.473	-68.8046	7.44139	-39.423	62.5341	-7.15075	-1.55003	-0.16351	0.340727	1.39372	288.308	42.6314	-14.7479	0	0	0.0401856	74.4455
0	21.2909	0	0	27.6213	5.54338	-38.4472	-0.279792	-0.0359112	0.0828929	-20.8041	-1.27E-15	-0.126722	0	0	0.00646771	4.86184	-32.5237	5.65865	559.732	392.603	672.643	371.593	371.593	371.593	-99.9446	235.753	-101.962	347.384	386.797	274.021	139.473	139.473	139.473	-73.138	6.6488	-40.2665	62.1393	-5.49246	-1.16052	-0.154072	0.33337	1.32593	324.615	57.2746	-28.5788	0	0	0.227562	70.5537
0	21.4311	0	0	27.6986	5.47785	-38.18	-0.316726	-0.0183372	0.0617584	-22.6061	3.81E-15	0.396086	0	0	0.00380399	4.39561	-32.1687	4.62109	558.473	390.046	677.613	370.563	370.563	370.563	-94.9515	234.179	-100.011	372.615	387.377	265.559	139.473	139.473	139.473	-77.5898	5.78713	-41.0362	61.4455	-3.78693	-0.576599	-0.108222	0.322727	1.33336	358.266	78.3624	-41.8706	0	0	0.441159	66.1525
0	21.5189	0	0	27.7037	5.4115	-37.9074	-0.354995	0.00591346	0.0318929	-24.4118	-7.87E-15	1.4992	0	0	0.000242455	3.96833	-31.4756	3.3155	555.737	387.413	681.641	369.489	369.489	369.489	-90.0045	232.483	-98.091	398.282	388.163	257.9	139.473	139.473	139.473	-82.1226	4.89162	-41.6912	60.4391	-2.08782	0.176722	-0.0742152	0.30561	1.39957	396.648	100.249	-51.9313	0	0	0.705177	61.2608
0	21.5571	0	0	27.6481	5.34825	-37.6457	-0.392939	0.0370233	-0.0072851	-26.0836	1.10E-14	3.30482	0	0	-0.00396707	3.57207	-30.4654	1.81707	551.654	384.779	684.712	368.49	368.49	368.49	-85.0475	230.73	-96.1925	424.122	389.128	251.255	139.473	139.473	139.473	-86.6874	4.00278	-42.1967	59.122	-0.446888	1.06987	-0.0796792	0.28244	1.50226	443.408	116.656	-56.7693	0	0	1.04137	55.9313
0	21.5522	0	0	27.548	5.29225	-37.4123	-0.428135	0.0743757	-0.0556714	-27.4211	9.83E-15	5.81886	0	0	-0.00812472	3.20021	-29.1787	0.202795	546.409	382.229	686.861	367.706	367.706	367.706	-80.0678	228.973	-94.3043	449.788	390.239	245.805	139.473	139.473	139.473	-91.2233	3.16136	-42.5295	57.5202	1.08625	2.07996	-0.132656	0.261286	1.62057	499.049	122.683	-55.6717	0	0	1.4517	50.2602
0	21.5145	0	0	27.4233	5.24712	-37.2232	-0.457615	0.116681	-0.112384	-28.1825	-8.80E-15	8.91983	0	0	-0.0112341	2.84787	-27.6762	-1.45517	540.237	379.841	688.165	367.271	367.271	367.271	-75.0999	227.248	-92.4191	474.851	391.452	241.671	139.473	139.473	139.473	-95.6608	2.40268	-42.6824	55.686	2.46267	3.19039	-0.222037	0.247982	1.73151	561.434	115.179	-49.7016	0	0	1.90977	44.3895
0	21.4581	0	0	27.2962	5.21509	-37.0884	-0.478738	0.162048	-0.175853	-28.1567	1.56E-14	12.3663	0	0	-0.0124513	2.51156	-26.0353	-3.09358	533.423	377.686	688.736	367.293	367.293	367.293	-70.2185	225.58	-90.5394	498.824	392.715	238.891	139.473	139.473	139.473	-99.9239	1.75224	-42.6641	53.6945	3.63702	4.38331	-0.322482	0.235261	1.80866	626.507	91.6129	-41.1686	0	0	2.3626	38.4996
0	21.4	0	0	27.1883	5.19578	-37.0069	-0.489505	0.208265	-0.243367	-27.1997	2.03E-15	15.8425	0	0	-0.011682	2.18912	-24.3432	-4.65785	526.29	375.818	688.711	367.827	367.827	367.827	-65.5257	223.994	-88.6792	521.187	393.974	237.401	139.473	139.473	139.473	-103.933	1.22308	-42.4957	51.6371	4.5767	5.63034	-0.395421	0.205564	1.82523	687.243	51.2021	-32.9597	0	0	2.7295	32.793
0	21.3579	0	0	27.1156	5.18505	-36.9615	-0.489271	0.252887	-0.311453	-25.296	3.38E-15	19.0104	0	0	-0.00994352	1.87978	-22.6876	-6.09632	519.193	374.264	688.238	368.864	368.864	368.864	-61.1366	222.528	-86.8586	541.426	395.169	237.024	139.473	139.473	139.473	-107.608	0.81477	-42.2039	49.6114	5.2713	6.88499	-0.396757	0.145999	1.77074	734.417	-4.16407	-27.2079	0	0	2.92135	27.4751
0	21.3476	0	0	27.0844	5.17413	-36.9152	-0.478619	0.293669	-0.375992	-22.5565	-5.41E-15	21.5959	0	0	-0.00911774	1.58254	-21.1488	-7.35056	512.51	373.021	687.465	370.326	370.326	370.326	-57.1676	221.235	-85.095	559.071	396.244	237.49	139.473	139.473	139.473	-110.868	0.513558	-41.814	47.7075	5.73553	8.07736	-0.322581	0.0567256	1.65404	765.849	-69.2327	-24.8338	0	0	2.90067	22.7359
0	21.3798	0	0	27.0878	5.15039	-36.8145	-0.459129	0.328772	-0.433026	-19.2033	2.71E-15	23.4549	0	0	-0.0110506	1.2946	-19.7927	-8.35267	506.611	372.044	686.528	372.086	372.086	372.086	-53.7268	220.186	-83.3947	573.731	397.149	238.456	139.473	139.473	139.473	-113.636	0.294731	-41.3436	45.9967	6.00129	9.11847	-0.20269	-0.0498	1.50229	785.304	-136.848	-25.1369	0	0	2.68471	18.736
0	21.4569	0	0	27.1064	5.09993	-36.5996	-0.43273	0.356384	-0.478819	-15.5192	-1.49E-14	24.5721	0	0	-0.016497	1.00958	-18.6688	-9.03041	501.83	371.257	685.542	373.999	373.999	373.999	-50.9054	219.466	-81.7507	585.109	397.849	239.551	139.473	139.473	139.473	-115.838	0.127051	-40.8002	44.5267	6.10372	9.90792	-0.0926281	-0.148889	1.3443	801.151	-197.959	-26.36	0	0	2.32693	15.5983
0	21.5723	0	0	27.1133	5.01171	-36.2208	-0.401511	0.374319	-0.510527	-11.8271	2.71E-15	25.0179	0	0	-0.0246116	0.716272	-17.8093	-9.3193	498.424	370.562	684.591	375.925	375.925	375.925	-48.7706	219.162	-80.1474	593.016	398.322	240.41	139.473	139.473	139.473	-117.414	-0.0205567	-40.1844	43.3227	6.07382	10.344	-0.0422955	-0.214777	1.20125	820.114	-243.917	-26.4302	0	0	1.88584	13.4032
0	21.7104	0	0	27.0814	4.88146	-35.6547	-0.367559	0.380101	-0.525579	-8.47247	-4.06E-15	24.8958	0	0	-0.0332723	0.398429	-17.2282	-9.17537	496.534	369.866	683.726	377.743	377.743	377.743	-47.3566	219.342	-78.5702	597.367	398.564	240.714	139.473	139.473	139.473	-118.32	-0.171241	-39.4948	42.3917	5.94181	10.3389	-0.0747064	-0.233377	1.07763	842.711	-267.603	-23.8314	0	0	1.41316	12.1864
0	21.8493	0	0	26.9914	4.71389	-34.9142	-0.333856	0.371917	-0.52236	-5.87721	5.41E-15	24.3232	0	0	-0.0400403	0.037831	-16.9204	-8.58402	496.171	369.1	682.957	379.354	379.354	379.354	-46.6586	220.045	-77.0172	598.182	398.583	240.219	139.473	139.473	139.473	-118.533	-0.333781	-38.7358	41.7248	5.74159	9.83865	-0.183799	-0.207408	0.97158	864.005	-264.859	-17.9261	0	0	0.959702	11.9361
0	21.9653	0	0	26.8367	4.52231	-34.0507	-0.304163	0.349015	-0.499563	-4.51355	-2.71E-15	23.3756	0	0	-0.0431061	-0.379646	-16.8619	-7.56338	497.218	368.244	682.258	380.675	380.675	380.675	-46.6299	221.269	-75.5079	595.569	398.399	238.782	139.473	139.473	139.473	-118.06	-0.499679	-37.9212	41.2966	5.50811	8.83956	-0.341979	-0.156369	0.885527	874.633	-235.14	-9.00537	0	0	0.572811	12.5913
0	22.0382	0	0	26.6252	4.32598	-33.1467	-0.282884	0.312761	-0.457054	-4.85065	0	22.1076	0	0	-0.0418269	-0.856711	-17.0121	-6.16453	499.447	367.33	681.56	381.64	381.64	381.64	-47.1849	222.97	-74.0865	589.721	398.037	236.376	139.473	139.473	139.473	-116.94	-0.645581	-37.077	41.0666	5.26792	7.39648	-0.51955	-0.0924155	0.83111	865.971	-179.449	1.70861	0	0	0.290091	14.0432
0	22.0603	0	0	26.3819	4.14641	-32.3031	-0.273192	0.266061	-0.395859	-7.14661	-6.77E-15	20.5121	0	0	-0.0363778	-1.38043	-17.3194	-4.47085	502.545	366.434	680.772	382.195	382.195	382.195	-48.2077	225.055	-72.819	580.904	397.529	233.105	139.473	139.473	139.473	-115.252	-0.740527	-36.2388	40.9829	5.03429	5.6217	-0.684742	-0.0388764	0.821883	829.476	-106.071	12.2944	0	0	0.123135	16.1436
0	22.0441	0	0	26.152	4.00359	-31.6204	-0.275553	0.212952	-0.318737	-11.258	0	18.5404	0	0	-0.0269496	-1.92079	-17.7296	-2.59424	506.159	365.654	679.788	382.304	382.304	382.304	-49.5637	227.392	-71.7831	569.447	396.915	229.191	139.473	139.473	139.473	-113.119	-0.756276	-35.4476	40.9903	4.80552	3.67266	-0.809038	-0.0380002	0.855813	759.37	-32.252	20.5035	0	0	0.0528552	18.7214
0	22.03	0	0	26.0033	3.9125	-31.1797	-0.286325	0.158223	-0.231813	-16.5011	0	16.1669	0	0	-0.0132965	-2.43046	-18.194	-0.665885	509.931	365.084	678.507	381.949	381.949	381.949	-51.1096	229.816	-71.0507	555.741	396.244	224.958	139.473	139.473	139.473	-110.704	-0.676508	-34.7445	41.039	4.56336	1.72906	-0.899657	-0.105203	0.929369	663.886	24.1021	24.555	0	0	0.0349503	21.6036
0	22.0821	0	0	26.0216	3.88147	-31.0286	-0.298207	0.106919	-0.144789	-21.7471	6.77E-16	13.4628	0	0	0.00456459	-2.85159	-18.6742	1.17187	513.521	364.784	676.84	381.146	381.146	381.146	-52.6982	232.147	-70.6722	540.229	395.575	220.777	139.473	139.473	139.473	-108.202	-0.498987	-34.1629	41.097	4.28093	-0.0388449	-1.00067	-0.166791	1.05294	566.964	59.3014	24.0304	0	0	0.0206944	24.6351
0	22.2704	0	0	26.2929	3.91232	-31.1788	-0.301414	0.0630782	-0.068108	-25.6651	2.03E-15	10.5861	0	0	0.0248172	-3.13337	-19.1437	2.77378	516.613	364.771	674.719	379.956	379.956	379.956	-54.182	234.223	-70.6691	523.378	394.962	216.993	139.473	139.473	139.473	-105.803	-0.229711	-33.7235	41.1657	3.94687	-1.50638	-1.1268	-0.151859	1.2134	489.559	75.8051	19.9676	0	0	-0.0233955	27.6894
0	22.6433	0	0	26.8758	4.0012	-31.6089	-0.289099	0.0290555	-0.00987381	-27.3021	-3.72E-15	7.75103	0	0	0.0431922	-3.24933	-19.5827	4.01096	518.916	365.024	672.106	378.476	378.476	378.476	-55.4269	235.93	-71.0368	505.642	394.45	213.843	139.473	139.473	139.473	-103.657	0.125137	-33.4313	41.2801	3.58805	-2.61405	-1.26066	0.00868156	1.38803	443.952	86.1249	14.0332	0	0	-0.107034	30.6683
0	23.2102	0	0	27.7823	4.14006	-32.2729	-0.262946	0.00594875	0.027274	-26.6167	-6.09E-15	5.21627	0	0	0.0551632	-3.21074	-19.9708	4.7935	520.169	365.501	668.994	376.809	376.809	376.809	-56.3292	237.217	-71.7531	487.407	394.064	211.414	139.473	139.473	139.473	-101.845	0.564295	-33.2766	41.4923	3.28132	-3.3614	-1.36822	0.334865	1.56153	432.058	105.208	7.34038	0	0	-0.233059	33.4925
0	23.9434	0	0	28.9814	4.31881	-33.1134	-0.229264	-0.00747854	0.0461336	-24.208	2.88E-15	3.13181	0	0	0.0586443	-3.06809	-20.2804	5.08468	520.143	366.163	665.407	375.023	375.023	375.023	-56.8222	238.093	-72.7856	468.963	393.811	209.655	139.473	139.473	139.473	-100.387	1.09164	-33.2395	41.8479	3.14125	-3.7835	-1.41433	0.688986	1.70747	443.71	126.575	0.487696	0	0	-0.406926	36.0907
0	24.7928	0	0	30.413	4.52651	-34.0698	-0.194506	-0.0143719	0.052807	-20.8945	-1.35E-15	1.49264	0	0	0.0546681	-2.88871	-20.4752	4.90512	518.658	366.983	661.388	373.146	373.146	373.146	-56.8791	238.603	-74.0936	450.495	393.684	208.429	139.473	139.473	139.473	-99.255	1.71183	-33.2942	42.3639	3.26958	-3.92289	-1.34023	0.887898	1.80898	452.516	133.294	-6.00833	0	0	-0.572907	38.3947
0	25.7006	0	0	32.0006	4.75105	-35.0796	-0.165162	-0.0187204	0.0532219	-17.5587	4.53E-15	0.164981	0	0	0.0464524	-2.72782	-20.5134	4.33526	515.613	367.945	656.994	371.183	371.183	371.183	-56.5216	238.815	-75.6241	432.108	393.67	207.566	139.473	139.473	139.473	-98.3926	2.42234	-33.414	43.0036	3.68631	-3.80945	-1.08754	0.82835	1.86998	427.389	112.728	-10.9786	0	0	-0.603794	40.3447
0	26.6182	0	0	33.6656	4.97811	-36.0756	-0.144505	-0.0237751	0.0511799	-14.7846	1.16E-15	-1.01519	0	0	0.0372429	-2.61405	-20.3542	3.51508	511.029	369.033	652.299	369.133	369.133	369.133	-55.8224	238.8	-77.305	413.854	393.751	206.911	139.473	139.473	139.473	-97.7372	3.20495	-33.5747	43.6622	4.2917	-3.4595	-0.667989	0.54716	1.91341	354.439	67.2145	-12.9675	0	0	-0.441622	41.8988
0	27.5148	0	0	35.3363	5.19152	-36.9889	-0.133021	-0.0296915	0.0473919	-12.8253	2.56E-15	-2.05634	0	0	0.0294368	-2.55555	-19.9699	2.6247	505.058	370.213	647.413	367.002	367.002	367.002	-54.8982	238.628	-79.0406	395.759	393.907	206.354	139.473	139.473	139.473	-97.2342	4.02151	-33.756	44.1962	4.90903	-2.90371	-0.230155	0.209515	2.00066	258.981	16.9921	-11.471	0	0	-0.210681	43.0459
0	28.3738	0	0	36.9512	5.37674	-37.7638	-0.129602	-0.0350604	0.041762	-11.6846	-2.50E-15	-2.88626	0	0	0.0240955	-2.55795	-19.3598	1.83251	497.929	371.419	642.492	364.811	364.811	364.811	-53.8879	238.363	-80.722	377.83	394.11	205.835	139.473	139.473	139.473	-96.8424	4.82023	-33.9412	44.5128	5.4102	-2.23335	0.0658476	-0.0674761	2.1671	177.816	-23.5788	-7.5275	0	0	-0.0488913	43.8129
0	29.1864	0	0	38.4606	5.52397	-38.3682	-0.131233	-0.0404251	0.0366497	-11.1167	-6.34E-16	-3.57244	0	0	0.0206776	-2.62925	-18.5529	1.24768	489.887	372.55	637.712	362.621	362.621	362.621	-52.9273	238.064	-82.2444	360.06	394.336	205.334	139.473	139.473	139.473	-96.5329	5.54633	-34.1166	44.6319	5.7923	-1.61094	0.263298	-0.376708	2.34911	106.829	-71.0242	-2.48863	0	0	0.0396301	44.2581
0	29.9501	0	0	39.8241	5.62604	-38.7813	-0.13646	-0.0457798	0.0331825	-10.9123	2.96E-15	-4.13667	0	0	0.018527	-2.76119	-17.593	0.927426	481.168	373.495	633.225	360.541	360.541	360.541	-52.15	237.783	-83.509	342.435	394.562	204.861	139.473	139.473	139.473	-96.2875	6.14293	-34.2725	44.6277	6.09528	-1.21863	0.42375	-0.751863	2.50586	44.9241	-131.248	2.54684	0	0	0.068764	44.4535
0	30.6667	0	0	41.0088	5.6771	-38.9862	-0.145824	-0.0491155	0.0296289	-10.9761	-2.45E-15	-4.45476	0	0	0.0171808	-2.9211	-16.5198	0.896518	471.979	374.155	629.129	358.724	358.724	358.724	-51.684	237.565	-84.426	324.946	394.774	204.447	139.473	139.473	139.473	-96.0952	6.55377	-34.4026	44.5487	6.31122	-1.20188	0.503727	-1.0429	2.67636	18.6477	-180.869	6.65211	0	0	0.050446	44.463
0	31.335	0	0	41.9898	5.67608	-38.9821	-0.160308	-0.0490658	0.0246004	-11.2642	-3.72E-15	-4.44779	0	0	0.0159686	-3.07244	-15.3574	1.14152	462.45	374.459	625.482	357.345	357.345	357.345	-51.6262	237.447	-84.9377	307.574	394.961	204.136	139.473	139.473	139.473	-95.9439	6.73942	-34.5032	44.3937	6.39875	-1.63832	0.493904	-1.08305	2.89815	41.8702	-192.765	9.29751	0	0	0.0242854	44.3263
0	31.9424	0	0	42.7523	5.62974	-38.7962	-0.179562	-0.0468244	0.0191062	-11.6909	4.86E-15	-4.21923	0	0	0.014147	-3.20354	-14.1099	1.61056	452.603	374.381	622.332	356.547	356.547	356.547	-52.0145	237.45	-85.0421	290.284	395.121	203.987	139.473	139.473	139.473	-95.8113	6.69391	-34.5726	44.1135	6.3415	-2.51978	0.489904	-0.872835	3.12741	92.3969	-163.911	10.6855	0	0	0.0537813	44.0499
0	32.4664	0	0	43.2888	5.55013	-38.4746	-0.201461	-0.0454092	0.0162549	-12.1025	2.16E-15	-4.00336	0	0	0.011363	-3.33081	-12.7585	2.2429	442.396	373.944	619.742	356.386	356.386	356.386	-52.8353	237.586	-84.789	273.038	395.251	204.071	139.473	139.473	139.473	-95.6622	6.44306	-34.6104	43.613	6.17683	-3.75438	0.599688	-0.663642	3.23071	131.256	-129.112	11.4558	0	0	0.155434	43.6109
0	32.8826	0	0	43.5929	5.44832	-38.0589	-0.224292	-0.045438	0.0171442	-12.4122	-4.65E-16	-3.86813	0	0	0.00769294	-3.46341	-11.2663	3.00132	431.794	373.207	617.76	356.812	356.812	356.812	-54.0623	237.857	-84.2491	255.807	395.35	204.467	139.473	139.473	139.473	-95.4529	6.02518	-34.618	42.7611	5.95978	-5.18806	0.777071	-0.596245	3.18124	150.756	-108.772	11.7935	0	0	0.297282	42.9717
0	33.1687	0	0	43.6566	5.332	-37.5781	-0.24692	-0.0452931	0.0207277	-12.5969	2.75E-16	-3.72277	0	0	0.00323318	-3.57891	-9.59238	3.86151	420.794	372.252	616.397	357.717	357.717	357.717	-55.6764	238.268	-83.494	238.581	395.419	205.261	139.473	139.473	139.473	-95.1353	5.47981	-34.598	41.4212	5.70734	-6.63606	0.88636	-0.628795	3.05556	166.209	-100.398	11.6186	0	0	0.47248	42.0975
0	33.3013	0	0	43.4723	5.20799	-37.0584	-0.26799	-0.0431928	0.0255605	-12.6378	-6.37E-15	-3.46108	0	0	-0.00197572	-3.63277	-7.71183	4.77395	409.407	371.165	615.626	358.999	358.999	358.999	-57.6568	238.82	-82.599	221.367	395.464	206.536	139.473	139.473	139.473	-94.6574	4.85064	-34.5532	39.5043	5.38757	-7.91205	0.818205	-0.646436	2.95094	191.583	-92.4517	10.6978	0	0	0.718792	40.9728
0	33.2516	0	0	43.0346	5.08545	-36.5377	-0.286106	-0.0385095	0.0306498	-12.5383	9.94E-16	-3.0535	0	0	-0.00779352	-3.5858	-5.63081	5.6359	397.63	370.017	615.426	360.595	360.595	360.596	-59.9643	239.519	-81.6532	204.179	395.493	208.365	139.473	139.473	139.473	-93.9641	4.19196	-34.4853	37.0235	4.95216	-8.86094	0.551991	-0.563603	2.92887	227.411	-75.6144	8.86632	0	0	1.05624	39.6133
0	32.9842	0	0	42.3406	4.97716	-36.0714	-0.299052	-0.0329264	0.0372194	-12.2641	4.05E-15	-2.62494	0	0	-0.0137639	-3.42871	-3.39162	6.29724	385.46	368.857	615.804	362.481	362.481	362.481	-62.5392	240.368	-80.7612	187.038	395.524	210.805	139.473	139.473	139.473	-92.9997	3.56823	-34.395	34.1134	4.37456	-9.39455	0.224789	-0.383314	2.96507	244.187	-48.9365	5.93021	0	0	1.30792	38.0706
0	32.4645	0	0	41.3879	4.89639	-35.72	-0.304641	-0.0296098	0.0474512	-11.7723	-5.39E-16	-2.38668	0	0	-0.0192198	-3.18829	-1.06285	6.60958	372.935	367.717	616.811	364.619	364.619	364.619	-65.3261	241.374	-80.0207	169.977	395.577	213.888	139.473	139.473	139.473	-91.7155	3.03858	-34.2809	30.9866	3.67075	-9.50846	0.0294777	-0.171867	2.99141	204.34	-17.5181	1.90583	0	0	1.1841	36.4235
0	31.6688	0	0	40.1722	4.85202	-35.5256	-0.301848	-0.0308033	0.0627669	-11.0488	6.67E-15	-2.45653	0	0	-0.0236553	-2.9128	1.27911	6.48563	360.198	366.628	618.512	366.926	366.926	366.926	-68.3115	242.541	-79.4876	153.059	395.678	217.624	139.473	139.473	139.473	-90.0781	2.63614	-34.1396	27.854	2.89367	-9.26753	0.0724078	0.000766026	2.96096	92.3993	12.7475	-2.71997	0	0	0.577717	34.7596
0	30.5905	0	0	38.6866	4.8452	-35.4957	-0.291334	-0.037391	0.0822844	-10.1231	-7.50E-15	-2.82863	0	0	-0.0267904	-2.64852	3.56554	5.9286	347.505	365.629	620.943	369.287	369.287	369.287	-71.5473	243.872	-79.155	136.384	395.852	221.991	139.473	139.473	139.473	-88.0734	2.35686	-33.9664	24.8679	2.10981	-8.7687	0.340128	0.11029	2.86588	-79.347	38.948	-6.75777	0	0	-0.350693	33.1576
0	29.2387	0	0	36.9225	4.8693	-35.6014	-0.27497	-0.0484187	0.103333	-9.05032	5.12E-15	-3.35923	0	0	-0.0284275	-2.42334	5.742	5.02437	335.192	364.772	624.072	371.595	371.595	371.595	-75.1483	245.359	-78.9547	120.085	396.12	226.936	139.473	139.473	139.473	-85.7049	2.16437	-33.7576	22.1103	1.37704	-8.10353	0.741075	0.16881	2.71917	-282.573	59.8457	-8.9935	0	0	-1.33199	31.6814
0	27.6308	0	0	34.871	4.91226	-35.7893	-0.255325	-0.062062	0.122263	-7.92323	-1.69E-16	-3.86586	0	0	-0.0284705	-2.24292	7.76695	3.91078	323.623	364.107	627.8	373.776	373.776	373.776	-79.2731	246.976	-78.78	104.313	396.493	232.373	139.473	139.473	139.473	-82.9866	2.00602	-33.5126	19.6137	0.732152	-7.33866	1.16569	0.200522	2.53308	-487.08	73.9507	-8.64368	0	0	-2.14669	30.3825
0	25.7858	0	0	32.5257	4.95995	-35.9968	-0.235378	-0.0756329	0.135689	-6.90604	-6.26E-15	-4.15566	0	0	-0.0273564	-2.09614	9.60723	2.7409	313.135	363.673	631.967	375.794	375.793	375.794	-84.0973	248.676	-78.5145	89.2102	396.967	238.19	139.473	139.473	139.473	-79.9366	1.83136	-33.2363	17.3888	0.188397	-6.5186	1.52849	0.218685	2.31528	-668.796	79.418	-5.77574	0	0	-2.6677	29.3059
0	23.7212	0	0	29.8886	4.99937	-36.1676	-0.218321	-0.0860228	0.14094	-6.25559	-3.89E-15	-4.06376	0	0	-0.0265486	-1.96343	11.2341	1.65139	304.008	363.483	636.375	377.641	377.64	377.641	-89.7891	250.384	-78.0567	74.896	397.523	244.259	139.473	139.473	139.473	-76.5728	1.60644	-32.9379	15.4449	-0.260906	-5.68312	1.77851	0.221672	2.07694	-810.82	74.9926	-1.09261	0	0	-2.83962	28.4935
0	21.4552	0	0	26.9769	5.02119	-36.2617	-0.206849	-0.0902764	0.136383	-6.26931	-3.55E-15	-3.48004	0	0	-0.0284527	-1.82382	12.6208	0.740729	296.441	363.531	640.805	379.332	379.332	379.332	-96.4882	251.991	-77.3358	61.4442	398.129	250.457	139.473	139.473	139.473	-72.915	1.32063	-32.6296	13.7966	-0.634803	-4.88522	1.89615	0.203972	1.82996	-902.481	61.9434	4.29066	0	0	-2.66446	27.9858
0	19.0136	0	0	23.8315	5.02125	-36.2619	-0.202725	-0.0864852	0.12162	-7.21662	3.38E-16	-2.38015	0	0	-0.0356401	-1.66004	13.7426	0.0584676	290.551	363.79	645.036	380.908	380.908	380.908	-104.287	253.357	-76.3163	48.879	398.749	256.691	139.473	139.473	139.473	-68.991	0.985979	-32.3223	12.4622	-0.955822	-4.19732	1.89433	0.170054	1.59277	-940.762	44.2094	9.29494	0	0	-2.20782	27.8206
0	16.4388	0	0	20.5222	5.00085	-36.1739	-0.206156	-0.0744776	0.0980896	-9.23348	-6.77E-15	-0.837226	0	0	-0.049347	-1.46209	14.5785	-0.392227	286.381	364.226	648.858	382.43	382.431	382.431	-113.216	254.313	-74.9903	37.1808	399.35	262.919	139.473	139.473	139.473	-64.8442	0.629626	-32.0222	11.4559	-1.24054	-3.70031	1.81913	0.134675	1.37573	-933.014	26.9361	13.066	0	0	-1.59103	28.0315
0	13.7967	0	0	17.149	4.96578	-36.0221	-0.215792	-0.0561634	0.069289	-12.2552	-1.52E-15	0.975461	0	0	-0.0681275	-1.2285	15.1151	-0.63886	283.915	364.799	652.085	383.984	383.984	383.984	-123.227	254.68	-73.3643	26.3058	399.91	269.157	139.473	139.473	139.473	-60.5417	0.282432	-31.729	10.7809	-1.49487	-3.45779	1.73778	0.115725	1.1808	-896.17	14.21	15.2151	0	0	-0.949206	28.6444
0	11.1796	0	0	13.8379	4.92425	-35.8416	-0.229168	-0.0350136	0.0401358	-16	4.57E-15	2.81988	0	0	-0.0875435	-0.964878	15.3513	-0.715663	283.107	365.475	654.557	385.653	385.653	385.653	-134.185	254.287	-71.4444	16.2136	400.416	275.477	139.473	139.473	139.473	-56.1775	-0.0317772	-31.4373	10.4237	-1.71433	-3.48746	1.7081	0.124877	1.00062	-850.237	8.23644	15.8472	0	0	-0.377938	29.6745
0	8.70012	0	0	10.7309	4.88516	-35.6709	-0.243748	-0.0150534	0.0152157	-20.0363	-6.77E-16	4.44225	0	0	-0.101503	-0.680484	15.301	-0.642735	283.899	366.229	656.145	387.508	387.508	387.508	-145.859	253.004	-69.2365	6.89327	400.871	281.983	139.473	139.473	139.473	-51.867	-0.301303	-31.1412	10.3553	-1.88769	-3.74979	1.72633	0.164305	0.832674	-804.309	9.49104	15.556	0	0	0.0870118	31.1229
0	6.47606	0	0	7.96847	4.8577	-35.5506	-0.257574	1.46E-05	-0.00242235	-23.8759	2.71E-15	5.60712	0	0	-0.104611	-0.385855	14.9916	-0.422992	286.221	367.05	656.763	389.584	389.584	389.584	-157.931	250.767	-66.7612	-1.62247	401.288	288.775	139.473	139.473	139.473	-47.7334	-0.525087	-30.8402	10.5369	-1.99982	-4.16552	1.73382	0.218168	0.678973	-755.689	15.7633	15.2734	0	0	0.438696	32.9739
0	4.61087	0	0	5.66868	4.85231	-35.5269	-0.269265	0.00716543	-0.0109718	-27.0628	-2.03E-15	6.1043	0	0	-0.0945208	-0.0910563	14.4582	-0.0568857	289.973	367.945	656.368	391.878	391.878	391.878	-170.031	247.596	-64.0745	-9.25902	401.684	295.922	139.473	139.473	139.473	-43.8889	-0.707864	-30.5431	10.928	-2.03426	-4.64888	1.66898	0.255228	0.545151	-699.986	22.529	15.9205	0	0	0.677854	35.1944
0	3.1755	0	0	3.90892	4.88055	-35.6507	-0.278158	0.0044551	-0.00977837	-29.2826	-2.03E-15	5.77711	0	0	-0.0732858	0.197088	13.7378	0.439741	295.012	368.938	654.968	394.355	394.355	394.355	-181.786	243.595	-61.2796	-15.9115	402.07	303.443	139.473	139.473	139.473	-40.4172	-0.854675	-30.2669	11.4918	-1.9797	-5.13455	1.51795	0.251352	0.435198	-640.458	25.5629	18.1612	0	0	0.819361	37.7347
0	2.19809	0	0	2.71619	4.95299	-35.9666	-0.284314	-0.00790697	0.000751063	-30.4356	-5.41E-15	4.61532	0	0	-0.0466119	0.477693	12.8646	1.02914	301.149	370.066	652.613	396.956	396.956	396.956	-192.86	238.939	-58.5329	-21.4589	402.442	311.289	139.473	139.473	139.473	-37.3638	-0.965407	-30.032	12.1954	-1.83809	-5.58779	1.3092	0.204965	0.35482	-585.581	23.5431	22.0456	0	0	0.893596	40.5334
0	1.66366	0	0	2.06969	5.07607	-36.4975	-0.288184	-0.0275214	0.0193126	-30.6315	4.06E-15	2.78059	0	0	-0.0211005	0.756046	11.8681	1.65821	308.172	371.365	649.391	399.611	399.611	399.611	-202.991	233.851	-56.0453	-25.778	402.777	319.349	139.473	139.473	139.473	-34.7347	-1.03083	-29.8544	13.0081	-1.62943	-6.0017	1.11006	0.135816	0.305595	-548.967	18.4262	27.0486	0	0	0.94306	43.5225
0	1.52256	0	0	1.91244	5.24934	-37.2325	-0.290058	-0.0503417	0.0434102	-30.1143	0	0.583814	0	0	-0.00127998	1.04131	10.7738	2.27566	315.882	372.867	645.412	402.232	402.231	402.231	-211.994	228.572	-54.075	-28.7531	403.036	327.46	139.473	139.473	139.473	-32.5048	-1.03203	-29.7414	13.8991	-1.39051	-6.38392	0.982706	0.0639601	0.288022	-540.571	12.7402	32.3294	0	0	1.00539	46.6344
0	1.70395	0	0	2.16627	5.46461	-38.1258	-0.290226	-0.0718635	0.0695326	-29.2014	-1.22E-14	-1.59861	0	0	0.0117473	1.34355	9.60273	2.84841	324.127	374.589	640.81	404.706	404.707	404.706	-219.765	223.327	-52.8984	-30.2848	403.18	335.428	139.473	139.473	139.473	-30.6293	-0.944311	-29.6918	14.8391	-1.16541	-6.73645	0.943758	-0.00748428	0.300641	-559.335	7.09398	37.004	0	0	1.09732	49.8066
0	2.13091	0	0	2.74652	5.70719	-39.1063	-0.288723	-0.0887806	0.0937845	-28.1867	2.71E-15	-3.45855	0	0	0.0195691	1.67226	8.37102	3.36546	332.814	376.53	635.731	406.902	406.902	406.902	-226.269	218.308	-52.7608	-30.2952	403.177	343.055	139.473	139.473	139.473	-29.0575	-0.744233	-29.699	15.8075	-0.990318	-7.03948	0.954857	-0.0912939	0.345551	-592.223	-0.625636	40.5882	0	0	1.21358	52.9852
0	2.73283	0	0	3.5734	5.95887	-40.0951	-0.285351	-0.0995496	0.11326	-27.2748	-1.22E-14	-4.81831	0	0	0.0246738	2.03661	7.08737	3.82716	341.903	378.672	630.333	408.669	408.669	408.669	-231.508	213.667	-53.8263	-28.7306	403.013	350.163	139.473	139.473	139.473	-27.7457	-0.41654	-29.7541	16.8026	-0.883972	-7.25012	0.956864	-0.191061	0.42828	-622.419	-11.1466	42.8826	0	0	1.3423	56.1281
0	3.4536	0	0	4.57958	6.20125	-41.0205	-0.279966	-0.104424	0.126358	-26.565	-1.35E-15	-5.65026	0	0	0.0289948	2.44518	5.75105	4.22966	351.386	380.977	624.786	409.859	409.859	409.859	-235.482	209.536	-56.1483	-25.5614	402.692	356.612	139.473	139.473	139.473	-26.6648	0.0419962	-29.8481	17.8472	-0.853169	-7.31906	0.910264	-0.280841	0.562133	-638.204	-20.8904	44.1134	0	0	1.47776	59.207
0	4.25526	0	0	5.71488	6.41867	-41.8286	-0.272017	-0.105098	0.133459	-26.0126	9.47E-15	-6.06213	0	0	0.033338	2.90348	4.3518	4.55635	361.262	383.398	619.27	410.348	410.347	410.347	-238.164	206.05	-59.6736	-20.7804	402.235	362.301	139.473	139.473	139.473	-25.8049	0.623181	-29.9742	18.9835	-0.914639	-7.21885	0.832814	-0.335838	0.748587	-642.094	-27.2707	44.853	0	0	1.63201	62.2062
0	5.11732	0	0	6.94697	6.59947	-42.4851	-0.260572	-0.104365	0.136361	-25.4586	-4.06E-15	-6.27508	0	0	0.0375486	3.41384	2.87288	4.7874	371.541	385.881	613.965	410.059	410.059	410.059	-239.496	203.345	-64.2686	-14.4017	401.668	367.166	139.473	139.473	139.473	-25.1733	1.31139	-30.1296	20.255	-1.12624	-6.95788	0.816581	-0.381653	0.960663	-655.185	-38.2254	46.1253	0	0	1.85386	65.12
0	6.03252	0	0	8.25744	6.73487	-42.9678	-0.244718	-0.104284	0.136424	-24.7027	-5.41E-15	-6.48483	0	0	0.0410997	3.98095	1.29744	4.92542	382.257	388.38	609.041	408.98	408.979	408.979	-239.409	201.536	-69.7473	-6.45996	401.018	371.165	139.473	139.473	139.473	-24.7875	2.08827	-30.317	21.6864	-1.60324	-6.55587	0.884913	-0.419045	1.17174	-682.649	-58.2748	48.6294	0	0	2.16188	67.9468
0	6.99952	0	0	9.63351	6.81912	-43.2642	-0.224456	-0.104735	0.133146	-23.6117	-1.35E-15	-6.73459	0	0	0.0434768	4.61039	-0.388161	5.00159	393.462	390.86	604.644	407.153	407.153	407.153	-237.862	200.691	-75.8714	2.98754	400.307	374.267	139.473	139.473	139.473	-24.6675	2.93349	-30.543	23.2947	-2.47518	-6.01369	0.901457	-0.346052	1.3846	-690.797	-71.1102	51.8115	0	0	2.5019	70.6846
0	8.01393	0	0	11.0591	6.85287	-43.3822	-0.200582	-0.104449	0.125563	-22.1465	1.35E-15	-6.95715	0	0	0.0441613	5.29043	-2.19788	5.03805	405.166	393.295	600.921	404.64	404.64	404.64	-234.869	200.821	-82.3393	13.8602	399.542	376.452	139.473	139.473	139.473	-24.8299	3.8223	-30.8123	25.147	-3.75871	-5.32044	0.670804	-0.00893015	1.60895	-631.216	-46.2212	54.3673	0	0	2.76984	73.3296
0	9.06153	0	0	12.5109	6.84694	-43.3615	-0.174287	-0.103128	0.11534	-20.3529	-4.06E-15	-7.10774	0	0	0.0428795	5.96963	-4.15154	4.99521	417.264	395.649	598.033	401.464	401.464	401.464	-230.509	201.888	-88.812	26.0545	398.723	377.713	139.473	139.473	139.473	-25.2851	4.72581	-31.1231	27.4073	-5.22682	-4.50388	0.20006	0.546778	1.83488	-503.266	16.5799	55.6508	0	0	2.79804	75.8755
0	10.1191	0	0	13.9613	6.81873	-43.2628	-0.14627	-0.103983	0.109067	-18.2979	1.35E-15	-7.35265	0	0	0.0398915	6.57038	-6.26994	4.77404	429.537	397.876	596.136	397.63	397.63	397.63	-224.902	203.813	-94.9905	39.451	397.839	378.05	139.473	139.473	139.473	-26.0358	5.61778	-31.4668	30.2643	-6.48583	-3.67525	-0.127929	0.847728	2.04526	-394.989	45.5165	57.0349	0	0	2.65958	78.3126
0	11.1649	0	0	15.3841	6.77876	-43.1226	-0.11768	-0.10893	0.110862	-16.1163	-1.35E-15	-7.77123	0	0	0.0360879	7.05784	-8.55385	4.31029	441.772	399.935	595.295	393.318	393.318	393.318	-218.199	206.454	-100.674	53.9309	396.875	377.444	139.473	139.473	139.473	-27.0767	6.48141	-31.8347	33.7478	-7.34615	-2.98531	0.035551	0.55337	2.25221	-382.506	-9.97303	59.7525	0	0	2.82872	80.6219
0	12.1876	0	0	16.7569	6.72301	-42.9258	-0.0912197	-0.114051	0.1157	-14.0568	0	-8.06726	0	0	0.0324478	7.47968	-10.9687	3.66448	453.889	401.812	595.457	389.006	389.006	389.006	-210.584	209.618	-105.729	69.3923	395.817	375.842	139.473	139.473	139.473	-28.3985	7.30488	-32.2243	37.6519	-8.05028	-2.50305	0.542267	0.0472356	2.45571	-426.02	-86.094	62.4407	0	0	3.25429	82.7687
0	13.1813	0	0	18.0592	6.64345	-42.6427	-0.0700199	-0.114211	0.116698	-12.373	-2.71E-15	-7.88654	0	0	0.0293137	7.9035	-13.456	2.99699	465.921	403.502	596.547	385.238	385.238	385.238	-202.264	213.106	-110.034	85.7535	394.659	373.188	139.473	139.473	139.473	-29.9934	8.07197	-32.6365	41.6605	-8.98879	-2.15906	1.05533	-0.142813	2.6522	-450.998	-104.821	62.5466	0	0	3.40417	84.7001
0	14.1361	0	0	19.2738	6.54193	-42.2777	-0.0558604	-0.108852	0.113189	-11.1894	0	-7.19976	0	0	0.0263897	8.33642	-15.9543	2.47573	477.903	404.985	598.57	382.322	382.322	382.322	-193.447	216.741	-113.49	102.945	393.407	369.462	139.473	139.473	139.473	-31.8576	8.76265	-33.0721	45.5099	-10.2912	-1.81922	1.39062	-0.00855502	2.808	-430.923	-74.884	59.0495	0	0	3.11314	86.3455
0	15.0372	0	0	20.391	6.43079	-41.873	-0.0491855	-0.100596	0.108176	-10.5132	0	-6.19428	0	0	0.023425	8.72597	-18.4085	2.20951	489.782	406.229	601.593	380.275	380.275	380.275	-184.316	220.369	-116.063	120.909	392.074	364.682	139.473	139.473	139.473	-33.9886	9.3617	-33.5329	49.0524	-11.7607	-1.39826	1.50488	0.221454	2.87467	-373.236	-35.893	53.0789	0	0	2.52175	87.6248
[truncated: 2,862 more rows]
[truncated: 122 more columns]
