# Supplementary material for: The impact of wide step width on lower limb coordination and its variability in individuals with flat feet
Source: PLoS One. 2025 Apr 24;20(4):e0321901. doi: 10.1371/journal.pone.0321901 (PMC12021241; doi:10.1371/journal.pone.0321901)
Supplement: S3 file — (ZIP) [file pone.0321901.s003.zip › Run14.csv]

Model Outputs
120
		sdk:LAbsAnkleAngle			sdk:LAnkleAngles			sdk:LAnkleForce			sdk:LAnkleMoment			sdk:LAnklePower			sdk:LFE									sdk:LFO									sdk:LFootProgressAngles			sdk:LHipAngles			sdk:LHipForce			sdk:LHipMoment			sdk:LHipPower
Frame	Sub Frame	X	Y	Z	X	Y	Z	X	Y	Z	X	Y	Z	X	Y	Z	RX	RY	RZ	TX	TY	TZ	SX	SY	SZ	RX	RY	RZ	TX	TY	TZ	SX	SY	SZ	X	Y	Z	X	Y	Z	X	Y	Z	X	Y	Z	X	Y	Z
		deg	deg	deg	deg	deg	deg	N/kg	N/kg	N/kg	N.mm/kg	N.mm/kg	N.mm/kg	W/kg	W/kg	W/kg	deg	deg	deg	mm	mm	mm	mm	mm	mm	deg	deg	deg	mm	mm	mm	mm	mm	mm	deg	deg	deg	deg	deg	deg	N/kg	N/kg	N/kg	N.mm/kg	N.mm/kg	N.mm/kg	W/kg	W/kg	W/kg
1001	0	1.03134	0	0	1.32325	5.62869	-38.792	-0.256995	0.0585357	0.00355391	-29.2817	6.77E-16	7.26384	0	0	-0.0960592	-1.34239	9.87127	0.66149	319.814	362.567	653.19	391.498	391.498	391.498	28.8783	-35.2652	8.12799	1.29916	391.526	308.464	139.772	139.772	139.772	-36.4226	-1.31231	-29.4895	14.8286	0.875863	-3.11547	1.16557	0.374494	0.411579	-503.407	162.412	-33.0532	0	0	0.164257
1002	0	-0.345717	0	0	-0.446027	5.72732	-39.1865	-0.262781	0.0453007	0.011362	-31.753	0	6.42947	0	0	-0.0727712	-1.16654	9.17345	1.04496	325.183	363.447	651.264	393.953	393.953	393.953	28.8759	-31.9606	6.91589	-3.48181	391.274	316.062	139.772	139.772	139.772	-33.1041	-1.61104	-29.2583	15.152	1.16815	-3.23999	1.15691	0.238005	0.307983	-508.385	143.645	-28.7475	0	0	0.263189
1003	0	-1.21849	0	0	-1.58215	5.83933	-39.6291	-0.268603	0.0217586	0.024265	-33.4076	0	4.94737	0	0	-0.0423166	-0.957928	8.36917	1.51587	331.339	364.518	648.575	396.383	396.383	396.383	28.7571	-29.1916	5.8992	-7.03026	391.178	323.767	139.772	139.772	139.772	-30.3152	-1.84459	-28.9775	15.5568	1.4677	-3.42048	1.16786	0.0598258	0.2354	-533.032	109.328	-17.7879	0	0	0.384725
1004	0	-1.57456	0	0	-2.059	5.96315	-40.1117	-0.273834	-0.0081201	0.0409097	-34.1739	4.06E-15	3.06481	0	0	-0.00931477	-0.697281	7.47232	2.07232	338.227	365.786	645.184	398.701	398.701	398.701	28.5599	-26.9938	5.13684	-9.23087	391.171	331.425	139.772	139.772	139.772	-28.0825	-1.96874	-28.6819	16.0166	1.71671	-3.64509	1.17886	-0.134164	0.203499	-569.477	65.345	-1.28467	0	0	0.519414
1005	0	-1.43454	0	0	-1.89006	6.09548	-40.6199	-0.277347	-0.0400315	0.0601208	-34.082	-9.47E-15	1.04216	0	0	0.0216208	-0.366976	6.4925	2.70711	345.8	367.252	641.187	400.805	400.805	400.805	28.3267	-25.3708	4.68149	-9.98934	391.171	338.861	139.772	139.772	139.771	-26.3995	-1.93436	-28.4107	16.5115	1.85193	-3.89998	1.16271	-0.309524	0.219713	-607.435	19.5625	18.6448	0	0	0.64906
1006	0	-0.8475	0	0	-1.12531	6.23207	-41.1363	-0.277289	-0.0706714	0.0811811	-33.2214	2.71E-15	-0.958123	0	0	0.0468978	0.0452074	5.43417	3.40223	354.01	368.914	636.712	402.588	402.588	402.588	28.101	-24.2997	4.57069	-9.23609	391.099	345.899	139.772	139.772	139.772	-25.2345	-1.6996	-28.2051	17.0366	1.81477	-4.16668	1.09044	-0.433183	0.289116	-636.039	-20.3414	39.3039	0	0	0.766492
1007	0	0.116603	0	0	0.156027	6.3683	-41.6432	-0.271899	-0.0982701	0.103472	-31.7433	2.71E-15	-2.90664	0	0	0.0645495	0.543092	4.2963	4.12374	362.797	370.763	631.926	403.934	403.934	403.934	27.9213	-23.7396	4.81989	-6.92697	390.886	352.368	139.772	139.772	139.772	-24.5416	-1.24041	-28.1019	17.6111	1.56138	-4.42203	0.95385	-0.486429	0.408109	-649.813	-49.7099	58.141	0	0	0.888074
1008	0	1.37725	0	0	1.85695	6.49863	-42.1207	-0.260316	-0.122093	0.126534	-29.8449	-4.06E-15	-4.83974	0	0	0.0745239	1.12186	3.0729	4.8234	372.083	372.784	627.02	404.738	404.738	404.738	27.8137	-23.6433	5.42084	-3.04167	390.485	358.105	139.772	139.772	139.772	-24.2719	-0.55486	-28.1264	18.2802	1.06683	-4.64117	0.78361	-0.476061	0.562275	-653.073	-68.9529	73.1595	0	0	1.04815
1009	0	2.85496	0	0	3.87628	6.61542	-42.5424	-0.242845	-0.141848	0.149456	-27.7224	0	-6.77351	0	0	0.0783763	1.77118	1.75503	5.44966	381.785	374.954	622.195	404.915	404.915	404.915	27.7859	-23.9673	6.34605	2.42007	389.865	362.953	139.772	139.771	139.772	-24.3839	0.339282	-28.287	19.1073	0.320811	-4.79887	0.622042	-0.416382	0.734223	-652.966	-81.026	83.41	0	0	1.28075
1010	0	4.48055	0	0	6.11925	6.70838	-42.8739	-0.220585	-0.15715	0.170532	-25.5099	0	-8.63766	0	0	0.0783795	2.47792	0.333331	5.96027	391.824	377.242	617.643	404.414	404.414	404.414	27.8276	-24.6787	7.5553	9.44302	389.016	366.76	139.772	139.772	139.772	-24.8489	1.40952	-28.5751	20.1627	-0.674105	-4.86975	0.487605	-0.307562	0.911117	-650.397	-87.0461	88.887	0	0	1.6047
1011	0	6.19874	0	0	8.50104	6.766	-43.0776	-0.195075	-0.167577	0.187764	-23.2671	6.77E-15	-10.2805	0	0	0.076527	3.22515	-1.20042	6.32656	402.128	379.613	613.538	403.225	403.225	403.225	27.9138	-25.7549	8.99957	17.9994	387.938	369.394	139.772	139.772	139.772	-25.6513	2.61227	-28.9684	21.5196	-1.89062	-4.82949	0.375893	-0.134841	1.08895	-640.189	-84.8664	90.273	0	0	2.01452
1012	0	7.96582	0	0	10.9447	6.77824	-43.1207	-0.168379	-0.172622	0.199358	-21.0308	0	-11.4974	0	0	0.0740076	3.98817	-2.85234	6.52982	412.625	382.022	610.031	401.368	401.368	401.368	28.0114	-27.1784	10.6224	28.0499	386.645	370.747	139.772	139.772	139.772	-26.7839	3.89498	-29.4363	23.2527	-3.25568	-4.66069	0.278796	0.105729	1.26523	-616.37	-72.0298	88.4854	0	0	2.46495
1013	0	9.74544	0	0	13.3789	6.73959	-42.9844	-0.142762	-0.172275	0.204614	-18.8502	-1.35E-15	-12.1194	0	0	0.0711068	4.73246	-4.62491	6.55634	423.234	384.422	607.25	398.887	398.887	398.887	28.087	-28.9305	12.3624	39.5436	385.16	370.748	139.771	139.771	139.772	-28.2414	5.19971	-29.9461	25.4293	-4.64255	-4.36252	0.217236	0.369384	1.44298	-580.778	-52.0142	84.4708	0	0	2.87667
1014	0	11.5054	0	0	15.7395	6.65035	-42.6674	-0.12039	-0.167196	0.203747	-16.8068	1.35E-15	-12.07	0	0	0.0675798	5.41995	-6.5137	6.40031	433.864	386.759	605.292	395.854	395.854	395.854	28.1137	-30.9871	14.1584	52.4201	383.513	369.37	139.772	139.772	139.772	-30.0148	6.4691	-30.4692	28.0814	-5.90332	-3.95679	0.245473	0.548086	1.62951	-545.074	-38.0487	79.1828	0	0	3.18704
1015	0	13.2173	0	0	17.9723	6.51556	-42.1822	-0.103051	-0.158152	0.197652	-15.0101	0	-11.3539	0	0	0.0630942	6.02389	-8.50267	6.07636	444.428	388.984	604.219	392.4	392.4	392.4	28.0763	-33.3184	15.956	66.6119	381.739	366.63	139.772	139.772	139.772	-32.0888	7.65291	-30.9863	31.1689	-6.94352	-3.48069	0.398472	0.563127	1.8375	-519.324	-39.5174	73.0546	0	0	3.38698
1016	0	14.8572	0	0	20.0371	6.34334	-41.5509	-0.0923358	-0.145333	0.186687	-13.5978	1.35E-15	-10.0139	0	0	0.0575239	6.53914	-10.5627	5.62977	454.86	391.053	604.046	388.744	388.744	388.744	27.9743	-35.8903	17.7116	82.0485	379.877	362.587	139.772	139.771	139.772	-34.4416	8.71166	-31.4899	34.5663	-7.77359	-2.9687	0.638866	0.446715	2.07388	-499.326	-50.9916	65.9182	0	0	3.44166
1017	0	16.4059	0	0	21.9095	6.14448	-40.8061	-0.0893753	-0.129011	0.171589	-12.6916	0	-8.15758	0	0	0.0509939	6.97665	-12.6561	5.13212	465.118	392.933	604.769	385.154	385.154	385.154	27.8204	-38.6685	19.3956	98.6578	377.971	357.341	139.772	139.771	139.771	-37.0478	9.61773	-31.9842	38.0915	-8.48468	-2.44006	0.905211	0.295575	2.32927	-477.552	-60.3246	57.2099	0	0	3.30763
1018	0	17.8481	0	0	23.5814	5.93217	-39.9916	-0.094414	-0.109846	0.1538	-12.3437	6.77E-16	-5.94411	0	0	0.0438473	7.34836	-14.7444	4.66758	475.171	394.594	606.379	381.894	381.894	381.894	27.6364	-41.6215	20.9927	116.367	376.07	351.032	139.772	139.772	139.772	-39.8814	10.3555	-32.4814	41.5528	-9.17851	-1.9011	1.14105	0.198391	2.57873	-447.825	-58.8196	46.6036	0	0	2.97691
1019	0	19.1717	0	0	25.0581	5.7209	-39.161	-0.106625	-0.0890828	0.135529	-12.5132	-3.38E-15	-3.56762	0	0	0.0366349	7.65404	-16.7932	4.31466	484.989	396.008	608.874	379.162	379.162	379.162	27.4473	-44.7222	22.5015	135.104	374.23	343.829	139.772	139.772	139.772	-42.9174	10.9208	-32.9981	44.7906	-9.89889	-1.35868	1.30892	0.194775	2.78068	-407.427	-44.4771	34.3048	0	0	2.50279
1020	0	20.3674	0	0	26.3542	5.52452	-38.3705	-0.124012	-0.0686802	0.119491	-13.0632	2.37E-15	-1.25148	0	0	0.0299952	7.87812	-18.774	4.12895	494.522	397.15	612.258	377.05	377.05	377.05	27.2776	-47.9476	23.932	154.795	372.512	335.922	139.772	139.772	139.772	-46.133	11.3177	-33.5514	47.7002	-10.6025	-0.834781	1.39998	0.249577	2.89235	-358.695	-24.2563	21.3024	0	0	1.97329
1021	0	21.4286	0	0	27.4868	5.35365	-37.6681	-0.14418	-0.0506902	0.107947	-13.8256	-1.52E-15	0.795123	0	0	0.0244444	7.99832	-20.6616	4.1348	503.698	398	616.513	375.551	375.551	375.551	27.1481	-51.2768	25.3	175.373	370.981	327.505	139.772	139.772	139.772	-49.5069	11.555	-34.1564	50.2284	-11.1869	-0.371083	1.42221	0.312792	2.89228	-305.564	-4.93854	8.92426	0	0	1.46009
1022	0	22.3524	0	0	28.4709	5.21388	-37.0833	-0.165219	-0.0362758	0.101807	-14.6697	-3.60E-15	2.43904	0	0	0.020128	7.99647	-22.432	4.32594	512.426	398.544	621.585	374.578	374.578	374.578	27.0763	-54.6893	26.6208	196.774	369.7	318.76	139.772	139.772	139.772	-53.0192	11.6396	-34.8242	52.3583	-11.54	-0.0211682	1.38477	0.357012	2.79053	-249.671	11.1501	-2.00289	0	0	0.997011
1023	0	23.1387	0	0	29.3158	5.10553	-36.6235	-0.185964	-0.0256547	0.100764	-15.52	-2.45E-15	3.62012	0	0	0.0168041	7.86472	-24.0608	4.67063	520.603	398.775	627.373	373.998	373.998	373.998	27.0762	-58.1644	27.9056	218.949	368.733	309.85	139.772	139.772	139.772	-56.6525	11.5738	-35.5606	54.0941	-11.5769	0.163413	1.29425	0.374382	2.61584	-190.67	24.1761	-11.4212	0	0	0.595603
1024	0	23.7909	0	0	30.0258	5.02462	-36.2765	-0.205949	-0.0182132	0.103413	-16.3444	-5.24E-15	4.34065	0	0	0.0140108	7.60686	-25.5222	5.11841	528.115	398.69	633.732	373.667	373.667	373.667	27.1591	-61.6821	29.1599	241.855	368.136	300.92	139.772	139.772	139.772	-60.3927	11.3536	-36.3655	55.4511	-11.2555	0.148296	1.15251	0.369521	2.40307	-126.342	35.1588	-20.0135	0	0	0.257897
1025	0	24.315	0	0	30.6013	4.96445	-36.0164	-0.225139	-0.0128427	0.107783	-17.1289	-3.89E-15	4.6432	0	0	0.0112889	7.23704	-26.7898	5.60629	534.843	398.289	640.48	373.452	373.452	373.452	27.3327	-65.2244	30.3845	265.458	367.959	292.104	139.772	139.772	139.772	-64.2302	10.9706	-37.233	56.4508	-10.5762	-0.0710676	0.961143	0.350325	2.18205	-54.4006	45.0048	-28.909	0	0	-0.0105531
1026	0	24.7181	0	0	31.0402	4.91747	-35.812	-0.24366	-0.00827504	0.111433	-17.8586	-1.69E-16	4.59244	0	0	0.00832971	6.77756	-27.8373	6.06475	540.659	397.572	647.407	373.246	373.246	373.246	27.5996	-68.7754	31.5777	289.723	368.244	283.524	139.772	139.772	139.771	-68.1584	10.4162	-38.151	57.1165	-9.57337	-0.462379	0.725026	0.32627	1.97631	26.6133	54.5691	-39.061	0	0	-0.197496
1027	0	25.0059	0	0	31.3389	4.87681	-35.6343	-0.262216	-0.00306689	0.111464	-18.5554	5.24E-15	4.28923	0	0	0.00501563	6.25588	-28.64	6.42326	545.435	396.543	654.285	372.975	372.975	372.975	27.954	-72.3211	32.7372	314.605	369.018	275.299	139.772	139.772	139.772	-72.1714	9.68633	-39.0995	57.4714	-8.30438	-0.957967	0.452799	0.307745	1.80145	117.461	64.9299	-50.9195	0	0	-0.286377
1028	0	25.1821	0	0	31.4936	4.83757	-35.4621	-0.281978	0.00437866	0.104968	-19.2833	-2.37E-15	3.88489	0	0	0.00132881	5.70099	-29.1768	6.61598	549.044	395.21	660.885	372.598	372.598	372.598	28.3777	-75.8487	33.861	340.034	370.294	267.552	139.772	139.772	139.772	-76.2595	8.78777	-40.0501	57.5366	-6.84003	-1.4649	0.161808	0.307809	1.66981	216.92	77.9365	-64.1413	0	0	-0.261701
1029	0	25.2481	0	0	31.5032	4.79779	-35.2867	-0.304195	0.0154735	0.0892787	-20.13	-2.28E-15	3.56637	0	0	-0.00274291	5.13922	-29.4332	6.5871	551.376	393.589	666.991	372.103	372.103	372.103	28.8381	-79.3469	34.9479	365.906	372.063	260.405	139.772	139.772	139.772	-80.4065	7.74276	-40.9663	57.3313	-5.25613	-1.88179	-0.130812	0.333684	1.59172	323.399	94.3807	-77.1667	0	0	-0.112379
1030	0	25.205	0	0	31.3727	4.7588	-35.1141	-0.329701	0.0312713	0.0626827	-21.1722	-5.88E-15	3.53642	0	0	-0.00720882	4.5906	-29.4039	6.29536	552.347	391.713	672.419	371.508	371.508	371.508	29.2881	-82.8067	35.9976	392.066	374.294	253.99	139.772	139.772	139.772	-84.5867	6.59171	-41.8064	56.8762	-3.6276	-2.11653	-0.398528	0.383044	1.5736	432.134	113.282	-87.4378	0	0	0.160166
1031	0	25.0558	0	0	31.1161	4.72512	-34.9643	-0.358059	0.0521128	0.0245996	-22.4054	8.93E-15	3.96134	0	0	-0.0119015	4.0668	-29.0958	5.71854	551.925	389.634	677.033	370.865	370.865	370.865	29.6711	-86.2209	37.0093	418.299	376.93	248.436	139.772	139.772	139.772	-88.7638	5.39118	-42.5285	56.1957	-2.02418	-2.10191	-0.612664	0.43899	1.60691	536.078	130.68	-92.0836	0	0	0.534116
1032	0	24.8099	0	0	30.758	4.7031	-34.8661	-0.38747	0.0775566	-0.0238103	-23.7212	5.41E-15	4.92786	0	0	-0.0162531	3.5714	-28.5295	4.85885	550.142	387.427	680.758	370.254	370.254	370.254	29.93	-89.583	37.9792	444.323	379.892	243.865	139.772	139.772	139.772	-92.8931	4.20634	-43.0967	55.3192	-0.507803	-1.80528	-0.741258	0.475356	1.66903	625.073	140.588	-89.1752	0	0	0.959469
1033	0	24.4852	0	0	30.3323	4.69871	-34.8465	-0.414924	0.106339	-0.0802241	-24.9013	-1.42E-14	6.40644	0	0	-0.0192865	3.1025	-27.7404	3.74775	547.12	385.184	683.588	369.772	369.772	369.772	30.0174	-92.8837	38.8974	469.793	383.078	240.371	139.771	139.772	139.771	-96.9235	3.0993	-43.4854	54.2796	0.868711	-1.23157	-0.767219	0.468644	1.73094	690.647	137.052	-78.7791	0	0	1.3702
1034	0	24.1093	0	0	29.8785	4.71482	-34.9184	-0.43688	0.136901	-0.141396	-25.6583	1.69E-15	8.27402	0	0	-0.0200472	2.65651	-26.7768	2.44742	543.079	383.007	685.581	369.512	369.512	369.512	29.9064	-96.1063	39.7455	494.317	386.375	238	139.772	139.772	139.772	-100.801	2.1175	-43.6822	53.1116	2.06297	-0.42048	-0.688995	0.406416	1.76496	727.376	116.379	-63.2783	0	0	1.70203
1035	0	23.7179	0	0	29.4362	4.74879	-35.0696	-0.450414	0.167618	-0.20422	-25.7211	1.18E-14	10.3394	0	0	-0.0182977	2.23158	-25.6985	1.04708	538.328	380.993	686.85	369.546	369.546	369.546	29.5961	-99.2227	40.4957	517.475	389.663	236.728	139.772	139.771	139.772	-104.471	1.28585	-43.6876	51.8513	3.04437	0.559905	-0.529801	0.292594	1.7544	737.524	78.2739	-46.4411	0	0	1.9174
1036	0	23.3511	0	0	29.0393	4.79139	-35.2584	-0.453813	0.197643	-0.266048	-24.897	-6.77E-16	12.4305	0	0	-0.0149664	1.82921	-24.5717	-0.346888	533.248	379.222	687.54	369.906	369.906	369.906	29.112	-102.192	41.1135	538.851	392.825	236.454	139.771	139.772	139.772	-107.879	0.605677	-43.5125	50.5377	3.79572	1.6221	-0.330791	0.14717	1.69515	730.728	26.9046	-32.1136	0	0	2.01091
1037	0	23.0466	0	0	28.7104	4.82782	-35.4192	-0.44689	0.226743	-0.324638	-23.1198	3.38E-15	14.4221	0	0	-0.011935	1.45324	-23.4645	-1.62492	528.25	377.737	687.81	370.579	370.579	370.579	28.4997	-104.961	41.5617	558.055	395.755	236.992	139.771	139.771	139.772	-110.97	0.0600213	-43.1745	49.2143	4.31445	2.66873	-0.138406	-9.71E-05	1.59434	721.005	-30.5068	-22.5764	0	0	2.0022
1038	0	22.8327	0	0	28.457	4.84072	-35.476	-0.430943	0.255353	-0.377909	-20.4739	-1.49E-14	16.2801	0	0	-0.0112328	1.10635	-22.4399	-2.68815	523.732	376.545	687.804	371.514	371.514	371.514	27.8159	-107.466	41.803	574.747	398.365	238.087	139.772	139.772	139.772	-113.687	-0.377826	-42.6926	47.929	4.61312	3.60054	0.00218463	-0.121349	1.4639	723.146	-85.4958	-18.0244	0	0	1.92289
1039	0	22.7214	0	0	28.27	4.81474	-35.3615	-0.408262	0.283222	-0.423821	-17.1769	5.41E-15	17.9977	0	0	-0.0140666	0.786478	-21.5505	-3.45987	520.031	375.617	687.641	372.633	372.633	372.633	27.1182	-109.639	41.8034	588.647	400.595	239.433	139.772	139.772	139.772	-115.969	-0.735885	-42.0844	46.7304	4.71814	4.32493	0.0563926	-0.20003	1.31548	748.1	-131.27	-16.7836	0	0	1.80062
1040	0	22.7058	0	0	28.1267	4.74112	-35.0355	-0.381669	0.308999	-0.460481	-13.5535	1.35E-15	19.5758	0	0	-0.0201862	0.485152	-20.8338	-3.89273	517.388	374.899	687.395	373.849	373.848	373.848	26.4571	-111.408	41.5359	599.541	402.415	240.699	139.772	139.771	139.772	-117.754	-1.03672	-41.3652	45.6616	4.66607	4.76558	0.00778562	-0.230078	1.15976	799.548	-162.69	-16.4968	0	0	1.64849
1041	0	22.7611	0	0	27.9976	4.62071	-34.4965	-0.35437	0.329749	-0.486494	-10.0213	5.41E-15	20.9659	0	0	-0.0278664	0.18875	-20.3094	-3.97121	515.928	374.326	687.094	375.076	375.076	375.076	25.8685	-112.708	40.9864	607.284	403.83	241.566	139.772	139.772	139.772	-118.982	-1.29253	-40.549	44.7529	4.49788	4.87124	-0.138619	-0.217527	1.01002	873.102	-177.754	-15.0331	0	0	1.46947
1042	0	22.8491	0	0	27.8531	4.46435	-33.7858	-0.329366	0.341898	-0.500457	-7.04105	-1.35E-15	22.0837	0	0	-0.0345636	-0.117556	-19.978	-3.70934	515.649	373.847	686.716	376.243	376.243	376.243	25.3694	-113.483	40.1606	611.794	404.868	241.756	139.772	139.772	139.772	-119.604	-1.50229	-39.6533	44.0162	4.25241	4.62176	-0.35637	-0.174908	0.880939	956.229	-175.94	-11.1808	0	0	1.26643
1043	0	22.9246	0	0	27.6684	4.2906	-32.9818	-0.309361	0.342352	-0.501137	-5.09159	-6.77E-15	22.8245	0	0	-0.0379727	-0.444392	-19.8222	-3.14546	516.436	373.432	686.199	377.292	377.292	377.292	24.9578	-113.695	39.0899	613.05	405.577	241.066	139.772	139.771	139.772	-119.588	-1.65222	-38.702	43.4422	3.96005	4.03007	-0.60731	-0.117617	0.79033	1032.11	-158.334	-4.71153	0	0	1.05579
1044	0	22.9437	0	0	27.4266	4.12179	-32.1862	-0.296395	0.329256	-0.486808	-4.60932	2.71E-15	23.0687	0	0	-0.0369428	-0.793115	-19.8111	-2.33607	518.086	373.087	685.456	378.171	378.171	378.171	24.6175	-113.327	37.831	611.089	406.005	239.388	139.772	139.772	139.772	-118.926	-1.72018	-37.7274	43.0045	3.63897	3.14113	-0.84303	-0.0603755	0.75585	1080.25	-127.463	3.73225	0	0	0.861537
1045	0	22.8743	0	0	27.1237	3.97954	-31.5045	-0.291487	0.302407	-0.455821	-5.89486	1.35E-15	22.694	0	0	-0.0317942	-1.15342	-19.9068	-1.34958	520.341	372.845	684.4	378.833	378.833	378.833	24.3256	-112.39	36.4602	606.006	406.205	236.735	139.772	139.772	139.771	-117.643	-1.68384	-36.7676	42.6665	3.29498	2.02719	-1.02197	-0.0132073	0.789171	1082.58	-87.9125	12.8208	0	0	0.702843
1046	0	22.7092	0	0	26.7764	3.88108	-31.0267	-0.294222	0.263053	-0.407051	-8.98164	1.35E-15	21.5798	0	0	-0.0237541	-1.50486	-20.0718	-0.261099	522.932	372.757	682.965	379.224	379.224	379.224	24.0622	-110.937	35.0641	597.96	406.219	233.242	139.772	139.772	139.772	-115.806	-1.52976	-35.8622	42.3916	2.92586	0.780561	-1.11648	0.0214794	0.895114	1027.49	-45.9278	20.8386	0	0	0.577417
1047	0	22.4756	0	0	26.4306	3.83701	-30.8112	-0.302187	0.213879	-0.34085	-13.5024	5.41E-15	19.6473	0	0	-0.013825	-1.822	-20.276	0.851399	525.598	372.875	681.126	379.281	379.281	379.281	23.8149	-109.065	33.7284	587.188	406.089	229.16	139.772	139.772	139.772	-113.536	-1.25913	-35.0467	42.1541	2.52768	-0.497257	-1.1204	0.0491418	1.06024	914.717	-7.85983	26.129	0	0	0.462801
1048	0	22.2374	0	0	26.1637	3.85038	-30.8767	-0.311324	0.159047	-0.260696	-18.6944	8.80E-15	16.9265	0	0	-0.00206444	-2.08129	-20.4996	1.91099	528.113	373.237	678.91	378.94	378.94	378.94	23.5787	-106.922	32.5301	574.022	405.855	224.827	139.772	139.772	139.772	-111	-0.887425	-34.3491	41.9457	2.10124	-1.70842	-1.05217	0.0771388	1.25801	758.587	20.6249	27.7731	0	0	0.33755
1049	0	22.0824	0	0	26.0733	3.91722	-31.2026	-0.31607	0.104152	-0.174425	-23.5029	1.08E-14	13.6235	0	0	0.0118525	-2.26722	-20.7318	2.84596	530.282	373.852	676.38	378.153	378.153	378.153	23.3524	-104.687	31.5321	558.884	405.558	220.613	139.772	139.772	139.772	-108.395	-0.43775	-33.7877	41.7779	1.65665	-2.77082	-0.948048	0.112308	1.45337	586.669	36.7339	25.9328	0	0	0.203007
1050	0	22.0958	0	0	26.2509	4.02829	-31.7392	-0.309935	0.0551346	-0.0933284	-26.8065	-5.41E-15	10.0929	0	0	0.0270559	-2.37589	-20.966	3.59546	531.94	374.707	673.609	376.903	376.903	376.903	23.1341	-102.541	30.7781	542.263	405.239	216.846	139.771	139.772	139.772	-105.913	0.068148	-33.3718	41.6761	1.21473	-3.62744	-0.853069	0.158404	1.61539	432.665	41.4623	21.6973	0	0	0.080598
1051	0	22.3302	0	0	26.7504	4.17155	-32.4222	-0.290459	0.016168	-0.0268737	-27.9691	-4.40E-15	6.70103	0	0	0.04067	-2.41502	-21.1926	4.11482	532.935	375.76	670.659	375.221	375.221	375.221	22.9202	-100.623	30.289	524.654	404.939	213.738	139.771	139.771	139.772	-103.698	0.615591	-33.1009	41.6703	0.806149	-4.24976	-0.800565	0.214734	1.73054	322.983	39.2753	16.3168	0	0	-0.0134381
1052	0	22.7943	0	0	27.5762	4.33443	-33.1861	-0.260853	-0.0110372	0.0206451	-27.0679	4.23E-15	3.74645	0	0	0.0493726	-2.40135	-21.3935	4.37902	533.114	376.961	667.551	373.184	373.184	373.184	22.7047	-99.0163	30.0605	506.499	404.684	211.361	139.772	139.772	139.772	-101.83	1.19636	-32.9641	41.7831	0.470497	-4.63479	-0.793842	0.269922	1.80671	266.155	34.9002	10.5966	0	0	-0.0848301
1053	0	23.4602	0	0	28.6891	4.50527	-33.973	-0.226029	-0.0268433	0.0495434	-24.596	-1.86E-15	1.4268	0	0	0.0515052	-2.35641	-21.5395	4.38451	532.321	378.254	664.271	370.904	370.904	370.904	22.4799	-97.7477	30.0663	488.14	404.495	209.665	139.772	139.771	139.772	-100.332	1.80452	-32.9404	42.0228	0.253699	-4.7987	-0.813365	0.304064	1.86534	254.795	30.9495	4.85835	0	0	-0.150436
1054	0	24.2753	0	0	30.0192	4.67448	-34.7381	-0.191831	-0.033418	0.0627768	-21.3049	5.50E-16	-0.206558	0	0	0.0479552	-2.30174	-21.5928	4.14948	530.409	379.588	660.789	368.506	368.506	368.506	22.2392	-96.7998	30.2633	469.813	404.382	208.518	139.772	139.772	139.772	-99.1788	2.43289	-33.0021	42.3784	0.202432	-4.77014	-0.820761	0.289827	1.92671	269.324	25.7027	-0.516444	0	0	-0.214061
1055	0	25.1765	0	0	31.4818	4.83523	-35.4518	-0.163948	-0.0343028	0.0646161	-17.9915	-2.79E-15	-1.2639	0	0	0.0413013	-2.25475	-21.5131	3.71383	527.259	380.918	657.078	366.111	366.111	366.111	21.9802	-96.125	30.6004	451.646	404.347	207.76	139.771	139.772	139.772	-98.3167	3.0715	-33.1204	42.8202	0.353556	-4.58667	-0.778154	0.206989	2.00293	287.094	15.1378	-4.84449	0	0	-0.254094
1056	0	26.1055	0	0	32.9956	4.98316	-36.0974	-0.144637	-0.0330361	0.0594272	-15.1524	4.68E-15	-1.93587	0	0	0.0339794	-2.22618	-21.2654	3.13682	522.808	382.205	653.143	363.821	363.821	363.821	21.7058	-95.6634	31.0265	433.691	404.389	207.24	139.772	139.772	139.772	-97.6823	3.70757	-33.27	43.3022	0.72177	-4.29355	-0.665207	0.0501411	2.09431	290.038	-4.89775	-7.29318	0	0	-0.236761
1057	0	27.0165	0	0	34.4926	5.11544	-36.6658	-0.133657	-0.0320835	0.050889	-12.9982	1.16E-15	-2.40558	0	0	0.0275038	-2.21962	-20.8279	2.4898	517.073	383.409	649.029	361.719	361.719	361.719	21.4251	-95.3554	31.4953	415.948	404.498	206.841	139.772	139.772	139.772	-97.2147	4.32502	-33.4314	43.7675	1.28737	-3.94223	-0.482429	-0.157944	2.1969	269.185	-34.7999	-7.37044	0	0	-0.146257
1058	0	27.8794	0	0	35.9211	5.22964	-37.1497	-0.12996	-0.0323938	0.0415102	-11.5616	4.86E-16	-2.78676	0	0	0.0225031	-2.23401	-20.1959	1.84558	510.148	384.484	644.824	359.872	359.872	359.872	21.1532	-95.1483	31.965	398.392	404.657	206.491	139.772	139.772	139.772	-96.8624	4.90331	-33.5905	44.1558	1.99217	-3.58974	-0.248803	-0.372068	2.3149	226.239	-70.4414	-5.2561	0	0	-0.00753983
1059	0	28.6778	0	0	37.2442	5.32311	-37.5411	-0.132058	-0.0338204	0.0327256	-10.7349	2.11E-16	-3.12248	0	0	0.0189096	-2.26806	-19.3814	1.2681	502.196	385.372	640.649	358.336	358.336	358.336	20.9098	-94.9994	32.3976	380.986	404.846	206.156	139.772	139.772	139.772	-96.5865	5.41738	-33.7375	44.4111	2.7493	-3.29768	0.00132832	-0.539876	2.44973	171.715	-104.139	-1.80304	0	0	0.122316
1060	0	29.405	0	0	38.4357	5.39309	-37.8314	-0.139329	-0.0354895	0.0256317	-10.4046	-4.02E-16	-3.39172	0	0	0.0164348	-2.3244	-18.4075	0.804162	493.413	386.016	636.643	357.169	357.169	357.169	20.7166	-94.8753	32.7587	363.696	405.044	205.835	139.772	139.772	139.772	-96.3586	5.84006	-33.8646	44.4877	3.46623	-3.12593	0.234384	-0.622113	2.59613	119.253	-126.716	1.53946	0	0	0.191985
1061	0	30.0586	0	0	39.4765	5.43759	-38.0149	-0.151523	-0.036443	0.0209344	-10.4583	5.50E-16	-3.54912	0	0	0.0146491	-2.41062	-17.3007	0.4811	483.993	386.369	632.938	356.422	356.422	356.422	20.5925	-94.748	33.0185	346.489	405.235	205.555	139.771	139.772	139.771	-96.1555	6.14721	-33.9656	44.3514	4.0708	-3.12115	0.436213	-0.614278	2.73041	78.4164	-132.494	3.55682	0	0	0.19162
1062	0	30.6356	0	0	40.3508	5.45611	-38.0909	-0.16808	-0.0365183	0.0191528	-10.772	4.97E-15	-3.5935	0	0	0.0130276	-2.53597	-16.0822	0.311827	474.103	386.413	629.644	356.128	356.128	356.128	20.5519	-94.5921	33.1546	329.336	405.411	205.365	139.772	139.772	139.772	-95.9543	6.3225	-34.0356	43.9737	4.52671	-3.30537	0.612172	-0.55341	2.82026	51.4411	-122.556	3.75186	0	0	0.14925
1063	0	31.1304	0	0	41.0446	5.44971	-38.0646	-0.188169	-0.0359118	0.0204289	-11.2387	-9.30E-16	-3.545	0	0	0.0111216	-2.70364	-14.7623	0.303801	463.872	386.163	626.842	356.277	356.277	356.277	20.6026	-94.3803	33.1526	312.216	405.577	205.334	139.771	139.772	139.772	-95.728	6.36002	-34.0714	43.3236	4.82886	-3.67121	0.767711	-0.491298	2.84553	36.1416	-102.837	2.34638	0	0	0.100082
1064	0	31.5334	0	0	41.5438	5.42058	-37.9449	-0.210422	-0.0349602	0.0240647	-11.7559	-4.80E-15	-3.4351	0	0	0.00860501	-2.90332	-13.3404	0.463189	453.398	385.669	624.576	356.816	356.816	356.817	20.7464	-94.0824	33.0051	295.118	405.747	205.542	139.772	139.772	139.772	-95.4437	6.26416	-34.0708	42.3662	4.98564	-4.18532	0.887802	-0.449786	2.81731	31.3217	-78.7791	0.112079	0	0	0.0715919
1065	0	31.8315	0	0	41.8349	5.37196	-37.744	-0.233115	-0.0337085	0.0288868	-12.2332	-2.64E-15	-3.27764	0	0	0.00531203	-3.11078	-11.8105	0.788932	442.748	385.003	622.857	357.667	357.667	357.667	20.9788	-93.665	32.7112	278.037	405.938	206.08	139.772	139.772	139.772	-95.0629	6.04898	-34.0327	41.0711	5.00568	-4.79622	0.952632	-0.422811	2.76693	35.0412	-54.6261	-2.0845	0	0	0.0808178
1066	0	32.008	0	0	41.9062	5.30831	-37.4794	-0.254063	-0.0325755	0.0338025	-12.573	-1.59E-16	-3.11356	0	0	0.0012574	-3.29465	-10.1691	1.26217	431.974	384.244	621.681	358.741	358.741	358.741	21.2889	-93.0933	32.2762	260.98	406.173	207.036	139.771	139.772	139.772	-94.5432	5.73724	-33.9572	39.4286	4.89541	-5.44245	0.947058	-0.392999	2.72429	43.8981	-33.9352	-3.44677	0	0	0.129236
1067	0	32.0436	0	0	41.7486	5.23535	-37.1737	-0.271282	-0.0317668	0.038154	-12.7015	4.97E-16	-2.96711	0	0	-0.00335718	-3.42637	-8.4222	1.8383	421.115	383.463	621.038	359.969	359.969	359.969	21.6602	-92.3338	31.7108	243.959	406.466	208.49	139.772	139.772	139.772	-93.8421	5.35837	-33.8449	37.464	4.66475	-6.06078	0.870328	-0.347497	2.70788	53.3967	-18.7852	-3.6822	0	0	0.197858
1068	0	31.9174	0	0	41.3561	5.15983	-36.8546	-0.283262	-0.0317489	0.042069	-12.575	-4.62E-15	-2.87329	0	0	-0.00818298	-3.48847	-6.58925	2.44741	410.207	382.711	620.926	361.308	361.308	361.308	22.0716	-91.3563	31.0297	226.995	406.827	210.506	139.772	139.772	139.772	-92.9194	4.9456	-33.6966	35.2431	4.33301	-6.59418	0.751782	-0.287617	2.71235	55.0719	-9.96311	-2.90773	0	0	0.234853
1069	0	31.6085	0	0	40.7253	5.08877	-36.5519	-0.289314	-0.0331201	0.0462901	-12.1946	-1.51E-15	-2.86292	0	0	-0.0128281	-3.47805	-4.70207	3.00657	399.3	382.018	621.349	362.726	362.726	362.726	22.5001	-90.1357	30.2485	210.12	407.258	213.123	139.772	139.772	139.772	-91.7404	4.53154	-33.5125	32.8623	3.93021	-6.99833	0.64284	-0.226403	2.72056	38.4447	-7.04383	-1.49013	0	0	0.171881
1070	0	31.0985	0	0	39.8536	5.02833	-36.2925	-0.289251	-0.0366138	0.0518603	-11.5778	-5.82E-15	-2.95825	0	0	-0.0169297	-3.40448	-2.79937	3.43914	388.468	381.398	622.32	364.199	364.199	364.199	22.9243	-88.6525	29.3803	193.38	407.754	216.356	139.772	139.772	139.772	-90.2778	4.14272	-33.2915	30.4263	3.49256	-7.24511	0.584678	-0.18053	2.7094	-3.33672	-9.14127	0.276412	0	0	-0.0297654
1071	0	30.3731	0	0	38.7381	4.98303	-36.0969	-0.283744	-0.0427789	0.0594212	-10.7807	2.26E-15	-3.15398	0	0	-0.0202601	-3.28325	-0.920522	3.69008	377.817	380.853	623.842	365.696	365.696	365.696	23.3287	-86.8927	28.4337	176.84	408.303	220.194	139.772	139.772	139.772	-88.5132	3.79547	-33.0325	28.0273	3.0527	-7.3222	0.591971	-0.155819	2.67034	-70.2241	-14.4675	2.36024	0	0	-0.350118
1072	0	29.422	0	0	37.3753	4.95555	-35.9777	-0.27397	-0.0517965	0.069051	-9.87667	-1.31E-15	-3.41704	0	0	-0.0227479	-3.12988	0.898885	3.73199	367.474	380.388	625.9	367.19	367.19	367.19	23.7054	-84.8471	27.4131	160.583	408.891	224.601	139.772	139.772	139.772	-86.4368	3.49476	-32.7353	25.7328	2.63158	-7.23191	0.65912	-0.145023	2.59987	-158.027	-20.7455	4.91834	0	0	-0.733748
1073	0	28.2379	0	0	35.76	4.94718	-35.9414	-0.261529	-0.0633816	0.0801775	-8.95727	3.81E-15	-3.69662	0	0	-0.0244961	-2.95662	2.62845	3.56384	357.582	380.01	628.452	368.664	368.664	368.664	24.0553	-82.5101	26.3202	144.708	409.497	229.52	139.772	139.771	139.772	-84.0461	3.23521	-32.4035	23.5855	2.2357	-6.99033	0.776141	-0.137032	2.50048	-262.009	-26.6209	8.17296	0	0	-1.12523
1074	0	26.8163	0	0	33.8867	4.95818	-35.9892	-0.247865	-0.0768726	0.0918258	-8.10147	-4.91E-15	-3.9459	0	0	-0.0256926	-2.77134	4.24216	3.20743	348.289	379.733	631.431	370.11	370.11	370.11	24.3881	-79.8788	25.1559	129.325	410.098	234.873	139.772	139.772	139.772	-81.3446	3.00318	-32.0458	21.6096	1.86037	-6.62544	0.937672	-0.122864	2.37195	-379.045	-31.941	12.2428	0	0	-1.48546
1075	0	25.1555	0	0	31.7494	4.98765	-36.1169	-0.234556	-0.0907349	0.102712	-7.40768	0	-4.09387	0	0	-0.0267113	-2.57797	5.71652	2.70408	339.752	379.577	634.74	371.531	371.531	371.531	24.7215	-76.9522	23.9206	114.544	410.668	240.573	139.772	139.772	139.772	-78.3397	2.77897	-31.6775	19.8191	1.49666	-6.17337	1.13999	-0.0962851	2.21476	-505.594	-36.5798	16.949	0	0	-1.77941
1076	0	23.2584	0	0	29.3437	5.03305	-36.3128	-0.223192	-0.102524	0.111141	-6.99589	-4.91E-15	-4.03927	0	0	-0.028173	-2.37767	7.02898	2.11128	332.137	379.56	638.258	372.94	372.94	372.94	25.0776	-73.731	22.6137	100.471	411.178	246.523	139.772	139.772	139.772	-75.0417	2.53988	-31.3184	18.2251	1.14035	-5.67283	1.37014	-0.0535409	2.03024	-634.268	-39.532	21.7736	0	0	-1.96264
1077	0	21.1348	0	0	26.6711	5.08984	-36.5565	-0.215271	-0.109206	0.115061	-7.00644	3.38E-16	-3.66126	0	0	-0.031014	-2.17035	8.15733	1.4973	325.617	379.697	641.841	374.355	374.355	374.355	25.4768	-70.2202	21.2346	87.1924	411.602	252.632	139.772	139.772	139.772	-71.4641	2.26502	-30.9894	16.8409	0.798694	-5.16088	1.60068	0.00161541	1.82471	-752.61	-39.6356	25.9449	0	0	-1.98696
1078	0	18.8045	0	0	23.7448	5.1517	-36.8201	-0.211557	-0.107835	0.11244	-7.55521	3.05E-15	-2.84718	0	0	-0.0363004	-1.95553	9.08032	0.932462	320.358	379.992	645.326	375.805	375.805	375.805	25.9305	-66.4326	19.7846	74.7694	411.922	258.819	139.772	139.772	139.772	-67.6251	1.94116	-30.7085	15.6824	0.488235	-4.67491	1.78867	0.0617685	1.60674	-843.623	-35.2311	28.4795	0	0	-1.81793
1079	0	16.3003	0	0	20.5962	5.2116	-37.0736	-0.211754	-0.0966467	0.102166	-8.7028	1.86E-15	-1.54435	0	0	-0.0448757	-1.73263	9.77917	0.477946	316.498	380.441	648.54	377.325	377.325	377.325	26.4344	-62.3936	18.2702	63.2295	412.132	265.031	139.772	139.772	139.772	-63.5513	1.56791	-30.4854	14.7647	0.226541	-4.25727	1.90095	0.121969	1.38467	-893.677	-24.5154	28.486	0	0	-1.46963
1080	0	13.6695	0	0	17.2804	5.26343	-37.2917	-0.214616	-0.0760975	0.0846939	-10.4459	-4.57E-15	0.190327	0	0	-0.0568858	-1.50134	10.2405	0.178214	314.127	381.034	651.315	378.96	378.96	378.96	26.9671	-58.1452	16.7063	52.5674	412.243	271.249	139.772	139.772	139.772	-59.2817	1.15875	-30.3186	14.0975	0.0272728	-3.95319	1.92995	0.179697	1.16449	-898.248	-6.71017	25.5136	0	0	-1.01115
1081	0	10.9753	0	0	13.8775	5.30354	-37.4595	-0.218615	-0.0489965	0.0624775	-12.7387	5.75E-15	2.19071	0	0	-0.0714125	-1.26155	10.4597	0.0602035	313.274	381.761	653.5	380.749	380.749	380.749	27.4937	-53.7496	15.116	42.7541	412.28	277.49	139.772	139.772	139.772	-54.872	0.737151	-30.1956	13.6804	-0.101131	-3.79987	1.88771	0.233119	0.951314	-862.383	17.1696	19.779	0	0	-0.539472
1082	0	8.29582	0	0	10.4894	5.33176	-37.5771	-0.222949	-0.019891	0.0391519	-15.533	1.35E-15	4.21339	0	0	-0.0864373	-1.01317	10.4438	0.136617	313.907	382.62	654.971	382.721	382.72	382.72	27.9746	-49.2887	13.5297	33.7551	412.283	283.796	139.772	139.772	139.772	-50.397	0.329049	-30.096	13.5002	-0.155457	-3.81623	1.79285	0.278927	0.755647	-797.47	44.0266	12.2928	0	0	-0.139534
1083	0	5.72065	0	0	7.23356	5.35201	-37.6613	-0.227895	0.00595944	0.0186678	-18.7741	-5.58E-15	5.97677	0	0	-0.0989717	-0.75604	10.2108	0.408922	315.939	383.617	655.643	384.881	384.881	384.881	28.3762	-44.8618	11.9819	25.5523	412.299	290.229	139.772	139.772	139.772	-45.9507	-0.0446687	-29.9988	13.5317	-0.136714	-3.99887	1.66031	0.309007	0.583866	-717.683	69.0378	4.67142	0	0	0.144067
1084	0	3.34644	0	0	4.23346	5.37218	-37.7449	-0.234401	0.0243446	0.00400455	-22.3575	4.06E-15	7.2446	0	0	-0.10549	-0.48961	9.78713	0.867529	319.243	384.766	655.468	387.211	387.211	387.211	28.6798	-40.5796	10.5087	18.1639	412.371	296.846	139.772	139.772	139.772	-41.6422	-0.372421	-29.8899	13.7415	-0.0495268	-4.32547	1.49922	0.31297	0.445591	-635.878	87.2155	-1.33566	0	0	0.312752
1085	0	1.26985	0	0	1.60876	5.40331	-37.8736	-0.24286	0.0328086	-0.0030534	-26.0521	-5.41E-15	7.84795	0	0	-0.102617	-0.212741	9.20285	1.48983	323.656	386.085	654.444	389.666	389.666	389.666	28.886	-36.5576	9.14586	11.6548	412.533	303.68	139.772	139.772	139.772	-37.5885	-0.651484	-29.7671	14.0939	0.0978501	-4.76249	1.3158	0.284028	0.344871	-562.22	95.312	-4.39424	0	0	0.398917
1086	0	-0.421028	0	0	-0.53502	5.45786	-38.0981	-0.253137	0.0312522	-0.00224724	-29.5408	-5.41E-15	7.72402	0	0	-0.0885833	0.0765952	8.48673	2.23829	329.003	387.592	652.603	392.179	392.179	392.179	29.0133	-32.9054	7.92782	6.13357	412.804	310.729	139.772	139.772	139.772	-33.9026	-0.883189	-29.6419	14.5561	0.292606	-5.27353	1.12066	0.216743	0.284024	-503.566	91.5605	-3.90378	0	0	0.445055
1087	0	-1.6561	0	0	-2.11526	5.54742	-38.4636	-0.264332	0.0207891	0.0057526	-32.466	-4.06E-15	6.86017	0	0	-0.0642434	0.381909	7.6626	3.06138	335.107	389.296	650.01	394.673	394.673	394.673	29.0915	-29.7177	6.88752	1.73773	413.182	317.941	139.772	139.772	139.772	-30.682	-1.06605	-29.535	15.1022	0.514445	-5.82527	0.934578	0.114114	0.261258	-465.582	76.295	0.157912	0	0	0.489472
1088	0	-2.39225	0	0	-3.07874	5.68002	-38.9979	-0.275075	0.00333146	0.0195707	-34.5202	2.71E-15	5.30348	0	0	-0.0333013	0.708624	6.74764	3.89919	341.809	391.195	646.755	397.061	397.061	397.061	29.1532	-27.0658	6.05815	-1.38663	413.645	325.218	139.772	139.772	139.772	-27.9972	-1.18901	-29.4705	15.7145	0.733206	-6.38939	0.787789	-0.0163433	0.273764	-453.035	51.1165	7.39627	0	0	0.55936
1089	0	-2.61946	0	0	-3.40544	5.85773	-39.7012	-0.283641	-0.01916	0.0375794	-35.5126	-2.71E-15	3.14428	0	0	-0.00121862	1.06443	5.75255	4.69352	348.985	393.273	642.946	399.254	399.254	399.254	29.2255	-24.9912	5.47435	-3.10511	414.156	332.422	139.771	139.772	139.772	-25.8847	-1.22774	-29.469	16.3825	0.907704	-6.93915	0.707268	-0.160186	0.315843	-468.189	18.9842	17.2192	0	0	0.668051
1090	0	-2.36222	0	0	-3.10912	6.07507	-40.542	-0.288286	-0.0446064	0.0577701	-35.4173	8.12E-15	0.539394	0	0	0.0267662	1.45908	4.68262	5.39842	356.559	395.508	638.708	401.161	401.161	401.161	29.3244	-23.5045	5.17099	-3.31033	414.66	339.386	139.772	139.772	139.772	-24.3456	-1.14602	-29.5425	17.1013	0.987667	-7.4428	0.69235	-0.301341	0.384966	-505.884	-16.9834	28.9811	0	0	0.812755
1091	0	-1.67486	0	0	-2.23516	6.31906	-41.4609	-0.287504	-0.0710012	0.0782662	-34.366	-1.35E-14	-2.30761	0	0	0.0474895	1.90321	3.5384	5.98472	364.5	397.873	634.18	402.685	402.685	402.685	29.4525	-22.5883	5.17844	-1.93044	415.098	345.932	139.772	139.772	139.772	-23.3506	-0.903264	-29.6932	17.8737	0.918508	-7.86178	0.721034	-0.415749	0.479215	-555.776	-52.2746	41.8739	0	0	0.983094
1092	0	-0.631525	0	0	-0.854971	6.57088	-42.3822	-0.280665	-0.0967391	0.0973566	-32.621	-8.12E-15	-5.19281	0	0	0.0605814	2.40549	2.31627	6.43949	372.817	400.339	629.514	403.732	403.732	403.732	29.6008	-22.2048	5.51528	1.06965	415.406	351.884	139.772	139.772	139.772	-22.8505	-0.46529	-29.9136	18.7138	0.649251	-8.15403	0.772621	-0.471831	0.601611	-607.93	-81.251	54.9916	0	0	1.17987
1093	0	0.68695	0	0	0.942778	6.80829	-43.2263	-0.268095	-0.120133	0.114026	-30.4904	-2.71E-15	-7.90022	0	0	0.0679473	2.96833	1.00937	6.76337	381.537	402.881	624.877	404.215	404.215	404.215	29.75	-22.3071	6.18268	5.69394	415.526	357.076	139.772	139.772	139.772	-22.7905	0.186034	-30.1881	19.6521	0.142205	-8.2799	0.807015	-0.450701	0.750954	-649.486	-100.073	67.0922	0	0	1.41088
1094	0	2.20535	0	0	3.06248	7.00903	-43.9218	-0.250758	-0.139594	0.127983	-28.2281	-1.08E-14	-10.2257	0	0	0.0722499	3.58535	-0.391824	6.96285	390.683	405.472	620.442	404.069	404.069	404.069	29.874	-22.8498	7.16234	11.9245	415.41	361.368	139.772	139.772	139.772	-23.1231	1.04747	-30.4952	20.7395	-0.619783	-8.21246	0.806069	-0.357457	0.918881	-674.055	-108.76	76.9743	0	0	1.69557
1095	0	3.8613	0	0	5.40961	7.15391	-44.4137	-0.229609	-0.154144	0.139217	-25.9582	-8.12E-15	-12.0152	0	0	0.0753403	4.24178	-1.89795	7.04421	400.259	408.088	616.38	403.254	403.254	403.254	29.9442	-23.7949	8.41826	19.7294	415.024	364.642	139.772	139.772	139.772	-23.8144	2.09433	-30.8112	22.0458	-1.6283	-7.94307	0.759898	-0.202203	1.09335	-677.854	-107.635	83.918	0	0	2.04325
1096	0	5.60529	0	0	7.89384	7.22962	-44.6674	-0.205746	-0.163381	0.147732	-23.7084	-2.71E-15	-13.1633	0	0	0.0777135	4.9154	-3.51901	7.00878	410.236	410.697	612.851	401.763	401.763	401.763	29.9341	-25.1106	9.8997	29.0655	414.355	366.815	139.772	139.772	139.772	-24.843	3.28364	-31.1136	23.6536	-2.83955	-7.48194	0.667327	0.00414882	1.26643	-658.928	-95.9046	87.794	0	0	2.4329
1097	0	7.39691	0	0	10.4299	7.23065	-44.6708	-0.180419	-0.167346	0.153579	-21.4659	2.71E-15	-13.609	0	0	0.078803	5.57779	-5.26241	6.84973	420.544	413.267	609.992	399.617	399.617	399.617	29.8231	-26.7669	11.5452	39.8798	413.405	367.829	139.772	139.772	139.772	-26.1942	4.55963	-31.3846	25.6473	-4.16586	-6.85807	0.547221	0.22763	1.4352	-619.813	-75.758	88.9768	0	0	2.80232
1098	0	9.20072	0	0	12.9393	7.15965	-44.433	-0.154905	-0.16669	0.157045	-19.2262	1.35E-15	-13.3617	0	0	0.0776879	6.19922	-7.1302	6.55451	431.075	415.756	607.915	396.868	396.868	396.868	29.6002	-28.7321	13.2892	52.1079	412.193	367.658	139.772	139.771	139.772	-27.8541	5.86156	-31.6131	28.0883	-5.48991	-6.11686	0.451472	0.389704	1.60384	-571.173	-57.4187	88.2101	0	0	3.07874
1099	0	10.9842	0	0	15.3539	7.02539	-43.9778	-0.130657	-0.162258	0.158731	-17.0389	0	-12.484	0	0	0.073824	6.75989	-9.11489	6.11693	441.703	418.126	606.691	393.63	393.63	393.63	29.266	-30.9716	15.0691	65.6761	410.75	366.297	139.772	139.772	139.772	-29.8051	7.132	-31.797	30.9817	-6.71712	-5.3099	0.449555	0.40492	1.78103	-528.886	-54.1227	86.1512	0	0	3.2451
1100	0	12.7179	0	0	17.6188	6.83984	-43.3367	-0.109487	-0.154219	0.158268	-15.0249	-1.35E-15	-11.036	0	0	0.0672941	7.2604	-11.196	5.55463	452.307	420.34	606.35	390.103	390.103	390.103	28.8344	-33.4489	16.8322	80.5039	409.115	363.763	139.772	139.772	139.772	-32.0251	8.32236	-31.9445	34.2512	-7.8329	-4.47546	0.563829	0.292656	1.97764	-498.637	-64.1905	82.8545	0	0	3.31134
1101	0	14.3762	0	0	19.6955	6.61702	-42.5481	-0.0931949	-0.142244	0.154886	-13.3356	-1.35E-15	-9.0814	0	0	0.0586168	7.7163	-13.3411	4.91665	462.797	422.368	606.888	386.55	386.55	386.55	28.3317	-36.129	18.5382	96.5084	407.334	360.096	139.772	139.772	139.772	-34.4894	9.39464	-32.0737	37.7535	-8.89153	-3.62632	0.758775	0.16355	2.19236	-474.493	-73.3204	77.7723	0	0	3.25661
1102	0	15.9357	0	0	21.5622	6.37345	-41.6622	-0.0833304	-0.126315	0.148413	-12.114	0	-6.72793	0	0	0.0486655	8.13927	-15.5116	4.27514	473.103	424.179	608.301	383.233	383.233	383.233	27.7932	-38.9808	20.1612	113.606	405.464	355.359	139.772	139.772	139.772	-37.1733	10.3219	-32.2102	41.3198	-9.94373	-2.75816	0.982843	0.11163	2.40528	-449.032	-70.6842	70.286	0	0	3.06139
1103	0	17.3754	0	0	23.2132	6.1277	-40.7424	-0.0808453	-0.107363	0.140092	-11.453	0	-4.15484	0	0	0.038625	8.52213	-17.6682	3.70826	483.17	425.742	610.596	380.343	380.343	380.343	27.2586	-41.9785	21.6916	131.714	403.569	349.643	139.772	139.772	139.772	-40.0538	11.0889	-32.3839	44.7947	-10.9762	-1.87173	1.18785	0.141886	2.58303	-417.658	-58.0422	60.1367	0	0	2.73215
1104	0	18.6778	0	0	24.6572	5.89796	-39.8585	-0.0859494	-0.0872625	0.132047	-11.3742	1.02E-15	-1.60099	0	0	0.0298022	8.83986	-19.7736	3.28179	492.935	427.021	613.784	377.976	377.976	377.976	26.7671	-45.1025	23.1345	150.753	401.72	343.061	139.772	139.772	139.772	-43.1107	11.6913	-32.6256	48.0526	-11.9107	-0.991503	1.34066	0.2124	2.69371	-379.265	-41.8394	47.8543	0	0	2.30504
1105	0	19.832	0	0	25.9128	5.69884	-39.073	-0.0976357	-0.0682433	0.126261	-11.792	-1.69E-16	0.680718	0	0	0.0231204	9.06052	-21.7923	3.03639	502.321	427.984	617.856	376.143	376.143	376.143	26.3537	-48.3389	24.5069	170.658	399.999	335.745	139.772	139.772	139.771	-46.3289	12.1316	-32.9644	50.9994	-12.6404	-0.169541	1.43201	0.279343	2.71839	-335.899	-26.8879	34.4662	0	0	1.83516
1106	0	20.8354	0	0	27.0035	5.53911	-38.4298	-0.114207	-0.0521427	0.123973	-12.5563	-2.45E-15	2.47848	0	0	0.0188085	9.1565	-23.6905	2.98461	511.238	428.602	622.762	374.799	374.799	374.799	26.0456	-51.6778	25.8299	191.378	398.489	327.832	139.772	139.772	139.772	-49.6984	12.4137	-33.4224	53.5662	-13.0707	0.524548	1.46382	0.321205	2.65774	-289.74	-14.5342	21.0428	0	0	1.37058
1107	0	21.6921	0	0	27.9508	5.421	-37.9466	-0.133709	-0.0401239	0.125433	-13.4951	-2.54E-16	3.64624	0	0	0.0163849	9.11056	-25.4346	3.11432	519.584	428.856	628.406	373.861	373.861	373.862	25.8607	-55.1107	27.122	212.883	397.271	319.461	139.772	139.772	139.772	-53.2135	12.5377	-34.0117	55.7041	-13.1406	1.01968	1.43488	0.340412	2.52768	-240.619	-3.58401	8.23878	0	0	0.937603
1108	0	22.4103	0	0	28.7689	5.34082	-37.6148	-0.154997	-0.0321571	0.129744	-14.5016	-1.02E-15	4.14568	0	0	0.0149847	8.91674	-26.9919	3.39273	527.253	428.732	634.645	373.233	373.232	373.232	25.8065	-58.6278	28.3935	235.16	396.417	310.768	139.772	139.772	139.772	-56.8713	12.4974	-34.731	57.3842	-12.827	1.25923	1.33392	0.346673	2.35159	-184.982	7.3665	-4.13165	0	0	0.544581
1109	0	22.9992	0	0	29.4631	5.29044	-37.4047	-0.177376	-0.027682	0.135663	-15.5161	0	4.00735	0	0	0.0137492	8.57986	-28.3319	3.76798	534.131	428.221	641.301	372.81	372.809	372.809	25.8803	-62.2166	29.6455	258.206	395.989	301.886	139.772	139.772	139.772	-60.6694	12.2817	-35.5645	58.6008	-12.1388	1.21664	1.15382	0.343335	2.15127	-119.71	18.4609	-16.65	0	0	0.207951
1110	0	23.468	0	0	30.0295	5.25891	-37.2727	-0.200814	-0.025336	0.141324	-16.5399	5.92E-15	3.35702	0	0	0.0121179	8.11545	-29.4275	4.17137	540.092	427.319	648.161	372.498	372.498	372.498	26.0689	-65.8628	30.8693	282.028	396.03	292.95	139.772	139.772	139.771	-64.6053	11.8771	-36.4823	59.3731	-11.11	0.907233	0.901793	0.329573	1.94649	-43.5301	29.6167	-30.1235	0	0	-0.0466508
1111	0	23.8239	0	0	30.4577	5.23431	-37.1693	-0.225666	-0.023423	0.14405	-17.6086	-5.92E-16	2.39148	0	0	0.00989784	7.54946	-30.2561	4.52271	545.008	426.024	654.991	372.222	372.222	372.222	26.3494	-69.5509	32.049	306.626	396.572	284.104	139.772	139.772	139.772	-68.6744	11.2728	-37.4414	59.7421	-9.79413	0.391775	0.602217	0.303738	1.75117	42.3494	40.7172	-44.8062	0	0	-0.192594
1112	0	24.0726	0	0	30.7348	5.20564	-37.0485	-0.252806	-0.0197166	0.140555	-18.7951	5.92E-15	1.39801	0	0	0.00709566	6.91607	-30.8008	4.73937	548.754	424.344	661.549	371.922	371.922	371.922	26.6888	-73.2658	33.1642	331.979	397.629	275.503	139.772	139.771	139.771	-72.8682	10.4666	-38.389	59.7603	-8.26092	-0.230697	0.288915	0.272309	1.58	135.764	52.8865	-60.3028	0	0	-0.215068
1113	0	24.2185	0	0	30.8516	5.16494	-36.8763	-0.28316	-0.0119788	0.12733	-20.1729	-5.67E-15	0.710279	0	0	0.00363795	6.25321	-31.0513	4.74718	551.223	422.297	667.602	371.556	371.556	371.556	27.0458	-76.9944	34.1952	358.031	399.196	267.319	139.772	139.772	139.772	-77.171	9.4714	-39.2676	59.4804	-6.59254	-0.839421	-0.00686387	0.249164	1.44918	234.717	67.6229	-75.0633	0	0	-0.110092
1114	0	24.2658	0	0	30.8083	5.10914	-36.6389	-0.317055	0.0016126	0.101481	-21.7666	-7.53E-15	0.649696	0	0	-0.000738083	5.59605	-31.0046	4.49012	552.336	419.923	672.949	371.097	371.097	371.098	27.3733	-80.7255	35.1273	384.663	401.249	259.743	139.772	139.772	139.772	-81.5572	8.31946	-40.0219	58.946	-4.87769	-1.31285	-0.259845	0.253038	1.38078	337.022	86.0674	-86.5375	0	0	0.117589
1115	0	24.2192	0	0	30.6189	5.04116	-36.3477	-0.353739	0.0219378	0.0615298	-23.5121	-1.08E-15	1.44047	0	0	-0.00619024	4.97022	-30.6673	3.93793	552.06	417.282	677.44	370.54	370.54	370.54	27.6238	-84.4495	35.9549	411.671	403.739	252.973	139.771	139.772	139.772	-85.9893	7.06358	-40.6076	58.1884	-3.20198	-1.55122	-0.453061	0.288678	1.38532	439.053	106.04	-91.7805	0	0	0.457372
1116	0	24.0873	0	0	30.3123	4.96927	-36.0373	-0.391186	0.0486323	0.00791518	-25.234	-1.14E-14	3.13492	0	0	-0.0122286	4.38812	-30.0571	3.09084	550.422	414.463	680.991	369.915	369.915	369.915	27.7554	-88.155	36.683	438.759	406.595	247.2	139.772	139.771	139.772	-90.419	5.77106	-40.9982	57.2303	-1.63807	-1.49382	-0.579079	0.341003	1.45518	535.972	121.613	-88.7027	0	0	0.884821
1117	0	23.8843	0	0	29.9297	4.90478	-35.7567	-0.42612	0.0801003	-0.0568849	-26.6444	1.33E-14	5.57836	0	0	-0.0174556	3.85022	-29.2043	1.98063	547.525	411.578	683.587	369.292	369.292	369.292	27.7392	-91.8255	37.3246	465.536	409.722	242.579	139.772	139.772	139.772	-94.7898	4.51268	-41.1894	56.0925	-0.239035	-1.12686	-0.63735	0.382824	1.56329	621.666	125.343	-77.2464	0	0	1.35168
1118	0	23.6315	0	0	29.5186	4.85836	-35.5535	-0.454787	0.114026	-0.129136	-27.4073	4.23E-15	8.44602	0	0	-0.0201112	3.35019	-28.1533	0.667507	543.554	408.753	685.28	368.776	368.776	368.776	27.5639	-95.4341	37.8953	491.536	413.008	239.198	139.772	139.772	139.772	-99.0398	3.35013	-41.1974	54.8014	0.964086	-0.48123	-0.63278	0.385576	1.67077	690.864	110.796	-59.7707	0	0	1.79418
1119	0	23.3557	0	0	29.1238	4.83652	-35.4575	-0.474067	0.148104	-0.204465	-27.2414	1.22E-14	11.3351	0	0	-0.0192303	2.88157	-26.961	-0.766855	538.783	406.11	686.17	368.486	368.486	368.486	27.237	-98.9382	38.406	516.254	416.329	237.06	139.771	139.771	139.772	-103.102	2.32717	-41.0517	53.394	1.9594	0.378805	-0.571402	0.334193	1.74365	740.238	75.7753	-40.4092	0	0	2.14766
1120	0	23.085	0	0	28.7788	4.83889	-35.4679	-0.482649	0.181	-0.278848	-26.0335	-1.29E-14	13.9028	0	0	-0.0155201	2.44229	-25.6947	-2.22838	533.556	403.752	686.394	368.526	368.526	368.526	26.7819	-102.278	38.856	539.183	419.555	236.059	139.772	139.772	139.772	-106.903	1.46633	-40.7862	51.9183	2.74864	1.36925	-0.465889	0.232477	1.76142	771.35	23.2305	-23.5342	0	0	2.37031
1121	0	22.8437	0	0	28.4997	4.85752	-35.5498	-0.481149	0.212406	-0.349042	-23.8669	1.35E-14	15.9465	0	0	-0.0111119	2.0353	-24.4266	-3.62086	528.266	401.749	686.104	368.954	368.954	368.954	26.2328	-105.378	39.2272	559.854	422.562	235.995	139.772	139.772	139.772	-110.362	0.770859	-40.4288	50.4303	3.34045	2.39869	-0.338971	0.100462	1.72357	791.229	-40.0357	-12.006	0	0	2.45308
1122	0	22.6478	0	0	28.2827	4.87849	-35.6417	-0.471389	0.242568	-0.412323	-20.9739	0	17.4312	0	0	-0.00838942	1.6656	-23.2281	-4.85588	523.315	400.12	685.456	369.775	369.775	369.775	25.6289	-108.153	39.483	577.864	425.245	236.588	139.772	139.772	139.772	-113.393	0.229449	-39.9954	48.9902	3.7461	3.3767	-0.218596	-0.0348971	1.64198	809.239	-105.445	-6.35036	0	0	2.40812
1123	0	22.502	0	0	28.1062	4.88531	-35.6716	-0.455693	0.271539	-0.466404	-17.6753	-9.47E-15	18.4661	0	0	-0.00880917	1.3354	-22.1631	-5.86039	519.075	398.842	684.591	370.933	370.933	370.933	25.0103	-110.515	39.5715	592.884	427.518	237.513	139.772	139.772	139.772	-115.909	-0.178355	-39.4877	47.6554	3.97865	4.21908	-0.133373	-0.152164	1.53223	833.937	-165.656	-4.95479	0	0	2.2557
1124	0	22.3992	0	0	27.9372	4.86339	-35.5756	-0.43596	0.298032	-0.509255	-14.3017	-1.35E-15	19.2092	0	0	-0.0124035	1.04028	-21.2822	-6.58114	515.849	397.849	683.627	372.331	372.331	372.331	24.4138	-112.38	39.4343	604.667	429.333	238.431	139.771	139.772	139.772	-117.827	-0.476832	-38.8962	46.4744	4.05417	4.85211	-0.107518	-0.238823	1.41193	870.085	-215.31	-5.19157	0	0	2.01502
1125	0	22.322	0	0	27.7403	4.80425	-35.3152	-0.413762	0.319587	-0.539399	-11.1926	1.35E-15	19.8232	0	0	-0.0180574	0.768551	-20.6188	-6.98655	513.837	397.05	682.65	373.846	373.846	373.846	23.8684	-113.68	39.0199	613.041	430.674	239.029	139.772	139.772	139.772	-119.081	-0.688802	-38.2078	45.4816	3.99318	5.21722	-0.153119	-0.292796	1.29512	917.115	-251.189	-4.61721	0	0	1.70515
1126	0	22.2464	0	0	27.487	4.70818	-34.8888	-0.390312	0.332503	-0.55522	-8.69014	5.41E-15	20.3809	0	0	-0.0241135	0.503899	-20.1868	-7.06625	513.126	396.353	681.706	375.352	375.352	375.352	23.3909	-114.365	38.2982	617.908	431.558	239.04	139.772	139.772	139.771	-119.624	-0.830802	-37.414	44.6935	3.81999	5.27617	-0.26491	-0.316163	1.1947	967.61	-270.918	-1.67469	0	0	1.34884
1127	0	22.1463	0	0	27.1622	4.58462	-34.3335	-0.36711	0.333595	-0.554815	-7.17136	6.77E-15	20.8886	0	0	-0.0289995	0.230193	-19.9802	-6.82938	513.677	395.686	680.801	376.73	376.729	376.729	22.9845	-114.407	37.2731	619.241	432.027	238.273	139.772	139.772	139.771	-119.439	-0.910548	-36.519	44.1074	3.56051	5.0153	-0.420595	-0.309629	1.12406	1008.94	-271.421	4.01022	0	0	0.980786
1128	0	22.0005	0	0	26.7685	4.44999	-33.7199	-0.345742	0.320792	-0.535515	-6.98821	-6.77E-15	21.2503	0	0	-0.0315265	-0.0636069	-19.9757	-6.30299	515.343	395.013	679.91	377.877	377.877	377.877	22.6397	-113.812	35.9879	617.082	432.136	236.63	139.772	139.772	139.772	-118.547	-0.927852	-35.5444	43.7027	3.23929	4.44858	-0.590349	-0.272802	1.09342	1026.23	-250.318	11.7633	0	0	0.645803
1129	0	21.8012	0	0	26.3287	4.32398	-33.1374	-0.328055	0.293837	-0.494614	-8.39173	0	21.2852	0	0	-0.03085	-0.380233	-20.1368	-5.53188	517.89	394.337	678.986	378.706	378.706	378.706	22.341	-112.619	34.5222	611.556	431.954	234.126	139.772	139.772	139.772	-117.009	-0.878674	-34.5294	43.4464	2.87731	3.61855	-0.738104	-0.206008	1.11179	1004.55	-207.772	20.0415	0	0	0.382892
1130	0	21.563	0	0	25.889	4.22551	-32.6767	-0.315277	0.254236	-0.430571	-11.3649	2.71E-15	20.7511	0	0	-0.026154	-0.713605	-20.42	-4.57808	521.028	393.698	677.975	379.144	379.144	379.144	22.0738	-110.917	32.9824	602.875	431.556	230.891	139.772	139.772	139.772	-114.938	-0.760267	-33.526	43.2994	2.49146	2.59367	-0.841869	-0.114084	1.17578	936.343	-148.601	26.7757	0	0	0.209918
1131	0	21.3278	0	0	25.5193	4.16928	-32.4114	-0.30757	0.205017	-0.345357	-15.5314	-5.41E-15	19.4148	0	0	-0.0166198	-1.05072	-20.7812	-3.51962	524.438	393.154	676.832	379.135	379.135	379.135	21.8294	-108.841	31.4852	591.359	431.025	227.168	139.772	139.771	139.772	-112.495	-0.574236	-32.5918	43.2253	2.09597	1.462	-0.892869	-0.00636734	1.27338	824.305	-82.3513	30.1399	0	0	0.115384
1132	0	21.161	0	0	25.3075	4.16371	-32.3851	-0.302922	0.150894	-0.246881	-20.1242	-4.06E-15	17.1895	0	0	-0.0020838	-1.3753	-21.1798	-2.44503	527.802	392.765	675.518	378.645	378.645	378.645	21.6052	-106.568	30.1423	577.435	430.445	223.278	139.772	139.772	139.772	-109.879	-0.325391	-31.7808	43.1964	1.70511	0.31985	-0.908224	0.103676	1.38129	686.786	-20.7332	29.3494	0	0	0.0697827
1133	0	21.1344	0	0	25.3417	4.21062	-32.6066	-0.295911	0.0978372	-0.148377	-24.0527	6.09E-15	14.221	0	0	0.0159174	-1.6714	-21.5801	-1.44462	530.814	392.579	674.002	377.672	377.672	377.672	21.4008	-104.289	29.044	561.621	429.895	219.555	139.772	139.772	139.772	-107.294	-0.01731	-31.1354	43.1969	1.33455	-0.740996	-0.915162	0.205458	1.47794	551.323	27.3436	25.008	0	0	0.0438884
1134	0	21.3007	0	0	25.6838	4.306	-33.0537	-0.281507	0.0510823	-0.0634998	-26.3776	-2.03E-15	10.8102	0	0	0.0337082	-1.92645	-21.9495	-0.598909	533.191	392.626	672.241	376.261	376.261	376.261	21.2134	-102.172	28.2483	544.472	429.432	216.273	139.772	139.772	139.772	-104.91	0.35103	-30.6782	43.2206	1.00209	-1.64627	-0.938771	0.292595	1.55034	443.922	58.4267	18.6873	0	0	0.0196702
1135	0	21.6791	0	0	26.3544	4.44134	-33.6802	-0.259388	0.0141294	8.93E-05	-26.777	-4.06E-15	7.33636	0	0	0.0469693	-2.13349	-22.2561	0.031538	534.683	392.919	670.178	374.498	374.498	374.498	21.0343	-100.331	27.7752	526.509	429.087	213.586	139.771	139.772	139.772	-102.839	0.784817	-30.4096	43.2669	0.728744	-2.34763	-0.986311	0.361889	1.60533	377.287	75.1364	11.7534	0	0	-0.0102739
1136	0	22.257	0	0	27.3347	4.60519	-34.4265	-0.231785	-0.0115578	0.0413052	-25.4283	-6.26E-15	4.16965	0	0	0.0530213	-2.29207	-22.4671	0.412076	535.074	393.456	667.749	372.504	372.504	372.504	20.8473	-98.8264	27.6113	508.162	428.864	211.527	139.772	139.772	139.772	-101.133	1.28975	-30.3084	43.3381	0.541345	-2.82425	-1.0407	0.407443	1.66083	347.55	82.0323	4.93456	0	0	-0.0481058
1137	0	22.9979	0	0	28.5744	4.78486	-35.2295	-0.202023	-0.026279	0.0633259	-22.8373	-3.38E-16	1.59674	0	0	0.0519713	-2.40804	-22.5511	0.536327	534.191	394.223	664.898	370.41	370.41	370.41	20.6343	-97.6675	27.7175	489.743	428.752	210.031	139.771	139.772	139.772	-99.7887	1.86729	-30.3393	43.4389	0.474805	-3.07976	-1.06569	0.415992	1.73431	338.616	81.7658	-1.45011	0	0	-0.0924994
1138	0	23.8499	0	0	30.0004	4.96832	-36.0332	-0.175435	-0.032871	0.0708966	-19.7802	2.03E-15	-0.318253	0	0	0.0462488	-2.4926	-22.4813	0.426422	531.925	395.195	661.605	368.34	368.34	368.34	20.3818	-96.8221	28.0378	471.448	428.734	208.975	139.772	139.772	139.772	-98.7671	2.51073	-30.4614	43.576	0.569848	-3.13822	-1.02057	0.367043	1.83448	330.152	72.825	-6.7591	0	0	-0.135032
1139	0	24.7598	0	0	31.5327	5.14503	-36.7918	-0.155091	-0.0351068	0.069047	-16.8682	-1.15E-15	-1.6699	0	0	0.0387162	-2.55983	-22.2408	0.131067	528.244	396.331	657.9	366.396	366.396	366.396	20.0854	-96.2353	28.5091	453.373	428.796	208.224	139.772	139.772	139.772	-98.0079	3.20424	-30.636	43.7553	0.86392	-3.04048	-0.880343	0.241063	1.95362	305.535	51.539	-10.0862	0	0	-0.154709
1140	0	25.6826	0	0	33.0964	5.30602	-37.4698	-0.141374	-0.0361705	0.0622134	-14.4368	3.36E-15	-2.61068	0	0	0.0314756	-2.62321	-21.8257	-0.280453	523.21	397.573	653.87	364.652	364.652	364.652	19.7513	-95.8446	29.0676	435.551	428.92	207.66	139.772	139.772	139.772	-97.4475	3.92298	-30.8303	43.9778	1.37573	-2.83985	-0.642283	0.0364501	2.07533	256.459	16.0884	-10.7144	0	0	-0.122624
1141	0	26.5859	0	0	34.6274	5.44343	-38.0388	-0.133897	-0.0377149	0.0534885	-12.6434	2.33E-16	-3.26295	0	0	0.0257113	-2.69272	-21.2456	-0.726589	516.966	398.843	649.653	363.15	363.15	363.15	19.398	-95.5902	29.6528	417.971	429.085	207.199	139.772	139.772	139.772	-97.0296	4.63311	-31.0203	44.2319	2.0888	-2.59946	-0.332088	-0.218052	2.1885	186.42	-30.4753	-8.55002	0	0	-0.0263165
1142	0	27.4509	0	0	36.0748	5.55033	-38.4754	-0.1315	-0.0400458	0.0445477	-11.4574	1.84E-15	-3.69871	0	0	0.0216449	-2.77433	-20.5204	-1.12424	509.724	400.044	645.41	361.906	361.906	361.906	19.0544	-95.422	30.2098	400.608	429.272	206.789	139.772	139.772	139.771	-96.711	5.29321	-31.1909	44.4894	2.94383	-2.39054	-0.0010916	-0.467377	2.29503	109.534	-80.1948	-4.22516	0	0	0.104973
1143	0	28.2685	0	0	37.4001	5.62126	-38.7621	-0.133755	-0.0424607	0.0362169	-10.799	4.23E-17	-3.93707	0	0	0.019024	-2.872	-19.6743	-1.40106	501.713	401.079	641.312	360.922	360.922	360.922	18.756	-95.3008	30.6914	383.428	429.46	206.412	139.772	139.771	139.772	-96.4614	5.85865	-31.3348	44.7056	3.84683	-2.2876	0.290234	-0.650265	2.40894	45.2261	-122.486	1.01296	0	0	0.208289
1144	0	29.0336	0	0	38.5751	5.65349	-38.8916	-0.140704	-0.0438315	0.0285839	-10.5676	2.03E-15	-3.968	0	0	0.0173104	-2.99028	-18.7283	-1.50697	493.139	401.863	637.505	360.204	360.204	360.204	18.5376	-95.1966	31.0614	366.394	429.631	206.072	139.772	139.772	139.772	-96.2599	6.28942	-31.4509	44.8255	4.69376	-2.35771	0.495308	-0.731431	2.53584	10.3501	-148.981	5.81874	0	0	0.237201
1145	0	29.7408	0	0	39.5811	5.64827	-38.8707	-0.152281	-0.0437984	0.0221217	-10.6464	1.12E-15	-3.82597	0	0	0.0158412	-3.13479	-17.694	-1.42094	484.141	402.34	634.104	359.767	359.767	359.767	18.4256	-95.0855	31.297	349.466	429.773	205.795	139.772	139.772	139.772	-96.0882	6.55896	-31.5415	44.7907	5.39995	-2.64509	0.605951	-0.7145	2.66232	9.98165	-156.328	9.2791	0	0	0.203579
1146	0	30.3794	0	0	40.4053	5.6109	-38.7204	-0.16821	-0.042772	0.0171739	-10.9361	-3.57E-15	-3.5863	0	0	0.0140976	-3.30954	-16.5696	-1.14926	474.786	402.498	631.183	359.627	359.627	359.627	18.4331	-94.9446	31.3902	332.606	429.883	205.626	139.772	139.771	139.772	-95.9252	6.65966	-31.6103	44.5434	5.92072	-3.15857	0.649051	-0.641915	2.75718	37.0119	-147.831	11.2156	0	0	0.166881
1147	0	30.9336	0	0	41.0391	5.54936	-38.4714	-0.187539	-0.0417195	0.0143234	-11.3389	2.41E-15	-3.34934	0	0	0.0117786	-3.51144	-15.341	-0.717547	465.073	402.363	628.779	359.781	359.781	359.781	18.559	-94.7492	31.3452	315.775	429.959	205.623	139.772	139.772	139.772	-95.7428	6.60283	-31.6606	44.0272	6.25229	-3.8668	0.662925	-0.57317	2.79319	76.6257	-131.753	12.035	0	0	0.182944
1148	0	31.3843	0	0	41.4757	5.47243	-38.1578	-0.209032	-0.0410592	0.0136211	-11.7853	2.05E-15	-3.16619	0	0	0.00878693	-3.72524	-13.9872	-0.162769	454.977	401.99	626.898	360.195	360.195	360.195	18.7917	-94.4712	31.174	298.947	430.004	205.86	139.772	139.772	139.772	-95.5061	6.41367	-31.6946	43.1907	6.41565	-4.70338	0.664738	-0.537914	2.77304	116.313	-114.642	12.2361	0	0	0.268356
1149	0	31.711	0	0	41.7084	5.38844	-37.8122	-0.231053	-0.0405647	0.0148881	-12.2113	-4.07E-15	-3.0351	0	0	0.00510829	-3.9247	-12.4887	0.468287	444.47	401.444	625.528	360.813	360.813	360.813	19.1132	-94.0793	30.8918	282.102	430.022	206.415	139.771	139.772	139.772	-95.1751	6.12479	-31.7138	41.9958	6.43916	-5.57827	0.655713	-0.534681	2.72254	146.786	-100.413	12.1241	0	0	0.398927
1150	0	31.8931	0	0	41.7314	5.3048	-37.4647	-0.251544	-0.0398834	0.017746	-12.5394	-1.28E-15	-2.93932	0	0	0.000802412	-4.0799	-10.8368	1.11784	433.549	400.787	624.652	361.579	361.579	361.579	19.5037	-93.5406	30.5137	265.236	430.017	207.374	139.772	139.772	139.772	-94.7075	5.7707	-31.7184	40.4312	6.34854	-6.3911	0.633593	-0.544245	2.67048	161.317	-90.5202	11.7662	0	0	0.520176
1151	0	31.9115	0	0	41.5398	5.22806	-37.143	-0.268581	-0.0386509	0.021814	-12.7024	3.95E-15	-2.85426	0	0	-0.00396451	-4.16689	-9.03962	1.71886	422.252	400.062	624.259	362.455	362.455	362.455	19.943	-92.823	30.0523	248.356	429.999	208.812	139.772	139.772	139.772	-94.0618	5.38369	-31.708	38.5223	6.1646	-7.04675	0.59589	-0.541038	2.64072	156.807	-83.3883	10.965	0	0	0.572887
1152	0	31.749	0	0	41.1303	5.16411	-36.8728	-0.280721	-0.0374784	0.0271828	-12.6577	7.61E-16	-2.81115	0	0	-0.00889353	-4.17534	-7.1242	2.20114	410.659	399.292	624.352	363.422	363.422	363.422	20.4122	-91.8967	29.5168	231.479	429.975	210.794	139.772	139.772	139.772	-93.2002	4.99194	-31.6805	36.3351	5.90507	-7.47219	0.556725	-0.512597	2.6364	129.709	-77.0719	9.66878	0	0	0.50236
1153	0	31.3914	0	0	40.5007	5.11781	-36.6759	-0.287114	-0.037437	0.0342104	-12.3885	3.80E-15	-2.85465	0	0	-0.0136398	-4.11078	-5.13342	2.50287	398.9	398.482	624.947	364.474	364.474	364.474	20.8942	-90.7366	28.9119	214.639	429.956	213.364	139.772	139.771	139.772	-92.0904	4.61724	-31.6321	33.9677	5.58604	-7.62945	0.548268	-0.465625	2.63931	75.5637	-70.7613	8.06253	0	0	0.269038
1154	0	30.8298	0	0	39.6494	5.09225	-36.5668	-0.287616	-0.0399136	0.0434714	-11.9053	5.16E-15	-3.03086	0	0	-0.017888	-3.99048	-3.11933	2.58543	387.146	397.634	626.065	365.602	365.602	365.602	21.3761	-89.3225	28.2366	197.888	429.952	216.542	139.772	139.772	139.772	-90.708	4.27197	-31.5576	31.5292	5.22043	-7.52097	0.59963	-0.414279	2.62789	-7.75965	-64.5394	6.57348	0	0	-0.127637
1155	0	30.0605	0	0	38.5741	5.08789	-36.5481	-0.282723	-0.0459169	0.0550136	-11.2376	-1.28E-15	-3.34593	0	0	-0.0213991	-3.83558	-1.13531	2.44345	375.609	396.749	627.714	366.789	366.789	366.789	21.8519	-87.6398	27.484	181.301	429.964	220.325	139.772	139.772	139.772	-89.0371	3.95676	-31.4518	29.1188	4.81525	-7.18662	0.718652	-0.367783	2.58912	-116.745	-58.9495	5.821	0	0	-0.634624
1156	0	29.0849	0	0	37.2709	5.10256	-36.6108	-0.273418	-0.0559888	0.0683613	-10.4268	1.12E-15	-3.77761	0	0	-0.0239982	-3.66351	0.769977	2.10594	364.519	395.836	629.87	368.016	368.016	368.016	22.3237	-85.6783	26.6433	164.974	429.99	224.686	139.772	139.772	139.772	-87.0703	3.66132	-31.3122	26.811	4.37025	-6.69449	0.894744	-0.323357	2.52009	-244.228	-54.383	6.39661	0	0	-1.17136
1157	0	27.9071	0	0	35.7345	5.13201	-36.7364	-0.261066	-0.0697403	0.0824939	-9.52732	2.33E-15	-4.26482	0	0	-0.02559	-3.48438	2.55551	1.62929	354.111	394.918	632.48	369.268	369.268	369.268	22.8001	-83.4318	25.7043	149.024	430.016	229.573	139.772	139.772	139.772	-84.8069	3.36816	-31.1417	24.6541	3.8823	-6.12747	1.1056	-0.272453	2.42443	-381.009	-51.3719	8.63158	0	0	-1.65816
1158	0	26.5312	0	0	33.9581	5.17086	-36.9014	-0.247039	-0.0858112	0.0963453	-8.59521	-4.23E-15	-4.72333	0	0	-0.0261589	-3.30102	4.18811	1.08557	344.603	394.022	635.456	370.535	370.535	370.536	23.2945	-80.8963	24.6608	133.576	430.018	234.914	139.772	139.772	139.772	-82.2499	3.05795	-30.9498	22.6759	3.35339	-5.56613	1.33022	-0.205759	2.3024	-518.965	-49.7486	12.3363	0	0	-2.03817
1159	0	24.9598	0	0	31.9343	5.21345	-37.0815	-0.233135	-0.10137	0.108873	-7.73204	-1.35E-15	-5.0174	0	0	-0.0259888	-3.11205	5.64155	0.550177	336.189	393.183	638.69	371.818	371.818	371.818	23.8216	-78.0694	23.5123	118.758	429.961	240.618	139.772	139.772	139.772	-79.4036	2.71428	-30.7526	20.8921	2.79747	-5.07303	1.5472	-0.118861	2.15605	-649.374	-47.9444	16.7122	0	0	-2.2683
1160	0	23.1939	0	0	29.6571	5.25459	-37.2546	-0.22125	-0.112855	0.118783	-7.07356	3.89E-15	-5.00201	0	0	-0.0257731	-2.91539	6.89518	0.0905083	329.033	392.434	642.053	373.117	373.117	373.117	24.3938	-74.9501	22.2646	104.686	429.811	246.582	139.772	139.772	139.772	-76.2727	2.32739	-30.5699	19.314	2.24109	-4.6841	1.73302	-0.0154257	1.98745	-762.186	-43.455	20.5916	0	0	-2.31695
1161	0	21.2348	0	0	27.1256	5.29013	-37.4035	-0.212854	-0.116275	0.124473	-6.76033	1.18E-15	-4.52189	0	0	-0.0265994	-2.71063	7.93299	-0.24333	323.26	391.802	645.407	374.444	374.444	374.444	25.0175	-71.5408	20.9287	91.4523	429.544	252.704	139.772	139.772	139.772	-72.8622	1.89653	-30.4221	17.9525	1.71707	-4.41176	1.86096	0.0939032	1.80145	-845.617	-33.3101	22.6253	0	0	-2.16826
1162	0	19.0869	0	0	24.348	5.31762	-37.5182	-0.208484	-0.108951	0.124294	-6.90533	-2.20E-15	-3.50066	0	0	-0.0296966	-2.49998	8.74318	-0.424698	318.95	391.309	648.609	375.818	375.818	375.818	25.689	-67.8494	19.5184	79.1154	429.153	258.894	139.772	139.772	139.772	-69.1797	1.43038	-30.3239	16.8182	1.25641	-4.25519	1.91324	0.197657	1.60301	-890.273	-15.0058	21.6709	0	0	-1.84183
1163	0	16.7613	0	0	21.3446	5.3366	-37.5972	-0.20759	-0.0902253	0.117122	-7.581	-1.86E-15	-1.95698	0	0	-0.0360718	-2.28752	9.31879	-0.451344	316.131	390.968	651.516	377.271	377.271	377.271	26.3924	-63.8923	18.0476	67.6941	428.658	265.086	139.772	139.772	139.772	-65.2381	0.945024	-30.2797	15.92	0.883508	-4.20784	1.88909	0.287257	1.396	-892.528	12.2545	17.1572	0	0	-1.39875
1164	0	14.2807	0	0	18.1519	5.3486	-37.6471	-0.209075	-0.0620319	0.103097	-8.8403	5.08E-15	-0.0231251	0	0	-0.0462108	-2.07774	9.65947	-0.340298	314.782	390.788	653.99	378.844	378.844	378.844	27.1002	-59.6987	16.5288	57.1692	428.105	271.25	139.772	139.772	139.772	-61.0611	0.459509	-30.2812	15.261	0.615232	-4.25825	1.80095	0.359425	1.1868	-855.144	47.4897	9.17202	0	0	-0.925343
1165	0	11.6833	0	0	14.8251	5.35671	-37.6808	-0.212006	-0.0287012	0.0840047	-10.7345	-1.44E-15	2.06854	0	0	-0.0598464	-1.87405	9.77327	-0.119653	314.833	390.774	655.91	380.577	380.577	380.577	27.7753	-55.3149	14.9722	47.4965	427.558	277.394	139.772	139.772	139.772	-56.6894	-0.0096978	-30.3065	14.8348	0.460465	-4.38773	1.66875	0.413756	0.982288	-787.293	87.3224	-1.3671	0	0	-0.506348
1166	0	9.02697	0	0	11.4399	5.36495	-37.7149	-0.216154	0.00401165	0.0630612	-13.3108	-6.77E-16	4.02886	0	0	-0.0758012	-1.6775	9.67701	0.179226	316.174	390.936	657.172	382.504	382.504	382.504	28.3758	-50.8091	13.387	38.6292	427.088	283.558	139.772	139.772	139.772	-52.1872	-0.453554	-30.3239	14.6247	0.420551	-4.56979	1.51303	0.448731	0.791733	-702.374	126.36	-12.8435	0	0	-0.195591
1167	0	6.39006	0	0	8.09369	5.37769	-37.7677	-0.221725	0.0301511	0.0440036	-16.5543	-6.77E-16	5.55498	0	0	-0.0917279	-1.48613	9.39488	0.526974	318.666	391.283	657.701	384.643	384.643	384.643	28.8614	-46.2736	11.7852	30.5453	426.759	289.802	139.772	139.772	139.772	-47.6462	-0.872583	-30.2983	14.6046	0.489883	-4.77317	1.35205	0.459611	0.621684	-615.583	157.984	-23.1456	0	0	-0.00203009
1168	0	3.86839	0	0	4.90181	5.39945	-37.8577	-0.22893	0.045294	0.0297618	-20.3375	-6.43E-15	6.41086	0	0	-0.104211	-1.29495	8.95535	0.898197	322.158	391.831	657.447	386.986	386.986	386.986	29.1997	-41.8229	10.1856	23.27	426.614	296.181	139.772	139.772	139.772	-43.1836	-1.27506	-30.199	14.7429	0.656875	-4.96702	1.19869	0.439066	0.477486	-540.017	175.931	-30.1265	0	0	0.103772
1169	0	1.56738	0	0	1.98928	5.43481	-38.0034	-0.237919	0.0476236	0.0219371	-24.4234	6.77E-16	6.48372	0	0	-0.109478	-1.09623	8.38699	1.27132	326.496	392.593	656.397	389.5	389.5	389.5	29.3725	-37.5846	8.61738	16.8823	426.67	302.723	139.772	139.772	139.772	-38.9321	-1.6714	-30.0068	15.0072	0.904514	-5.12691	1.06114	0.383019	0.363062	-484.459	176.751	-32.2455	0	0	0.167472
1170	0	-0.408037	0	0	-0.519386	5.48814	-38.2221	-0.248598	0.0380712	0.0207958	-28.4851	-4.06E-15	5.80678	0	0	-0.104396	-0.880474	7.71467	1.62749	331.539	393.582	654.566	392.124	392.124	392.124	29.3776	-33.6889	7.12075	11.5072	426.908	309.408	139.772	139.772	139.772	-35.0263	-2.06606	-29.7174	15.3695	1.21028	-5.23986	0.947436	0.290279	0.279016	-453.734	160.089	-28.8819	0	0	0.230242
1171	0	-1.96403	0	0	-2.51084	5.56286	-38.5262	-0.260441	0.0193693	0.0254143	-32.1455	8.12E-15	4.52983	0	0	-0.0874868	-0.63719	6.95676	1.95061	337.173	394.802	651.999	394.771	394.771	394.771	29.2275	-30.2561	5.74734	7.29692	427.28	316.168	139.772	139.772	139.772	-31.5876	-2.44958	-29.3398	15.8085	1.54469	-5.30582	0.869433	0.163762	0.228471	-449.938	128.144	-20.1576	0	0	0.319011
1172	0	-3.02845	0	0	-3.89366	5.66042	-38.9194	-0.272365	-0.00498511	0.0345533	-35.0355	5.41E-15	2.88177	0	0	-0.0596601	-0.355651	6.12394	2.22951	343.319	396.246	648.765	397.341	397.341	397.341	28.946	-27.3852	4.55819	4.40665	427.713	322.885	139.772	139.771	139.772	-28.7106	-2.79342	-28.8941	16.3111	1.86983	-5.33554	0.83865	0.00791206	0.211007	-473.13	84.5914	-6.74585	0	0	0.445619
1173	0	-3.55952	0	0	-4.60794	5.77936	-39.3928	-0.282912	-0.0314926	0.0467825	-36.8719	-2.71E-15	1.12385	0	0	-0.0242969	-0.0248884	5.21932	2.46111	349.942	397.894	644.957	399.723	399.723	399.723	28.5654	-25.1436	3.61999	2.97385	428.121	329.419	139.772	139.772	139.772	-26.4531	-3.0499	-28.4078	16.8714	2.1378	-5.34596	0.858944	-0.171301	0.226771	-520.057	33.6889	10.3701	0	0	0.608279
1174	0	-3.55066	0	0	-4.63202	5.91488	-39.9244	-0.290396	-0.0571119	0.0609174	-37.5156	2.71E-15	-0.509728	0	0	0.0135373	0.366478	4.23934	2.65258	357.051	399.716	640.681	401.806	401.807	401.806	28.1239	-23.5609	2.99878	3.10372	428.418	335.617	139.772	139.771	139.771	-24.8322	-3.15856	-27.9157	17.4888	2.28947	-5.35478	0.922946	-0.3636	0.274753	-583.963	-19.8893	29.8345	0	0	0.795182
1175	0	-3.02944	0	0	-3.98424	6.05929	-40.4817	-0.292998	-0.0800324	0.0760578	-36.9859	-2.71E-15	-1.90747	0	0	0.0484088	0.830402	3.17513	2.82134	364.689	401.674	636.064	403.485	403.486	403.486	27.6637	-22.6299	2.75066	4.86315	428.528	341.337	139.772	139.772	139.772	-23.8282	-3.05835	-27.4588	18.1678	2.25486	-5.3749	1.00797	-0.549055	0.356863	-654.148	-71.268	50.0439	0	0	0.99048
1176	0	-2.05162	0	0	-2.71995	6.2028	-41.0263	-0.289167	-0.099763	0.0913293	-35.4435	2.71E-15	-3.10958	0	0	0.0759166	1.37822	2.01399	2.99149	372.92	403.727	631.247	404.669	404.668	404.669	27.2267	-22.3129	2.91178	8.28129	428.396	346.453	139.772	139.772	139.772	-23.3949	-2.70204	-27.081	18.9203	1.95863	-5.40917	1.08124	-0.693031	0.477208	-717.482	-114.953	69.1963	0	0	1.18708
1177	0	-0.691931	0	0	-0.924135	6.33437	-41.5177	-0.278206	-0.116201	0.106098	-33.1506	-5.41E-15	-4.22176	0	0	0.0938101	2.01696	0.740928	3.18707	381.804	405.837	626.39	405.285	405.285	405.286	26.847	-22.5538	3.49021	13.3541	427.987	350.859	139.772	139.771	139.772	-23.4727	-2.06812	-26.8208	19.7714	1.3334	-5.44794	1.10416	-0.747874	0.641654	-760.509	-144.605	85.2511	0	0	1.40157
1178	0	0.966109	0	0	1.29837	6.44263	-41.9164	-0.260564	-0.128979	0.119697	-30.4013	8.12E-15	-5.31209	0	0	0.102252	2.74341	-0.660037	3.42305	391.372	407.97	621.669	405.294	405.294	405.294	26.5422	-23.2901	4.46265	20.0513	427.286	354.462	139.772	139.772	139.772	-24.0011	-1.16666	-26.7021	20.7696	0.341073	-5.47091	1.05104	-0.672238	0.850027	-774.039	-155.48	96.384	0	0	1.67686
1179	0	2.83848	0	0	3.83224	6.51744	-42.189	-0.237326	-0.137712	0.131724	-27.4274	0	-6.3723	0	0	0.102968	3.53885	-2.20415	3.69811	401.608	410.094	617.276	404.677	404.677	404.677	26.3107	-24.4621	5.7771	28.3231	426.29	357.183	139.772	139.772	139.772	-24.9275	-0.037868	-26.7287	21.9928	-1.00413	-5.4528	0.919626	-0.459033	1.08532	-755.768	-147.718	101.657	0	0	2.04931
1180	0	4.84517	0	0	6.55855	6.55142	-42.312	-0.209988	-0.142242	0.141754	-24.3743	4.06E-15	-7.31158	0	0	0.0981513	4.36755	-3.90364	3.99184	412.435	412.182	613.41	403.434	403.434	403.434	26.1339	-26.0155	7.35958	38.1042	425.014	358.954	139.771	139.772	139.772	-26.2081	1.25508	-26.8854	23.5441	-2.61967	-5.37028	0.727225	-0.128592	1.3237	-707.764	-123.148	101.245	0	0	2.49896
1181	0	6.91209	0	0	9.3605	6.54108	-42.2746	-0.180642	-0.142715	0.149375	-21.3516	4.06E-15	-7.98175	0	0	0.0898458	5.17941	-5.76496	4.26664	423.719	414.199	610.259	401.567	401.567	401.568	25.9833	-27.9	9.12397	49.3166	423.479	359.721	139.772	139.772	139.772	-27.8064	2.6365	-27.143	25.5334	-4.35295	-5.21104	0.517726	0.25599	1.5454	-637.989	-87.7794	96.5575	0	0	2.92628
1182	0	8.97328	0	0	12.1309	6.4873	-42.0794	-0.151701	-0.139804	0.154641	-18.467	1.35E-15	-8.24861	0	0	0.0796865	5.91899	-7.78508	4.47594	435.278	416.109	607.989	399.083	399.083	399.083	25.829	-30.0684	10.9836	61.8729	421.72	359.442	139.772	139.772	139.772	-29.6903	4.03006	-27.4673	28.0426	-6.01227	-4.9809	0.365721	0.574823	1.7441	-562.478	-55.4385	89.602	0	0	3.21163
1183	0	10.9738	0	0	14.7799	6.39397	-41.7378	-0.125313	-0.134337	0.157658	-15.8273	-4.06E-15	-8.02848	0	0	0.0688374	6.54236	-9.94703	4.58054	446.91	417.869	606.713	396.028	396.028	396.028	25.6486	-32.4772	12.8622	75.682	419.773	358.095	139.772	139.772	139.772	-31.8307	5.36899	-27.8282	31.081	-7.441	-4.6997	0.342128	0.705035	1.93531	-498.28	-41.6531	82.1838	0	0	3.31887
1184	0	12.8719	0	0	17.2397	6.26646	-41.265	-0.103439	-0.126445	0.157987	-13.5573	0	-7.2717	0	0	0.058099	7.03351	-12.2171	4.56582	458.428	419.441	606.483	392.545	392.545	392.545	25.4342	-35.0868	14.7005	90.6544	417.682	355.673	139.772	139.772	139.772	-34.2004	6.60112	-28.2077	34.5578	-8.59223	-4.38284	0.447802	0.636151	2.13664	-448.909	-46.8863	74.991	0	0	3.27159
1185	0	14.6382	0	0	19.4658	6.11159	-40.6812	-0.0879507	-0.11577	0.154759	-11.7969	4.06E-15	-5.9873	0	0	0.0479909	7.4045	-14.5476	4.44646	469.675	420.797	607.291	388.877	388.877	388.877	25.1942	-37.8624	16.4579	106.706	415.496	352.195	139.772	139.772	139.772	-36.7742	7.68871	-28.6028	38.3006	-9.52975	-4.02385	0.634288	0.470854	2.35176	-408.566	-57.3966	67.5321	0	0	3.08355
1186	0	16.2537	0	0	21.4363	5.93888	-40.0177	-0.0801364	-0.102325	0.148012	-10.6491	-4.74E-15	-4.28105	0	0	0.038822	7.67934	-16.8846	4.26003	480.531	421.914	609.101	385.309	385.309	385.309	24.9511	-40.7755	18.1123	123.758	413.266	347.709	139.772	139.772	139.772	-39.5299	8.60756	-29.0241	42.1029	-10.3569	-3.59687	0.84835	0.328859	2.56449	-371.587	-59.8214	58.9791	0	0	2.76636
1187	0	17.7063	0	0	23.1497	5.76093	-39.3199	-0.0804152	-0.0869656	0.138792	-10.1456	1.35E-15	-2.35215	0	0	0.03089	7.87494	-19.1755	4.05518	490.901	422.775	611.869	382.092	382.092	382.092	24.7354	-43.804	19.6601	141.74	411.051	342.297	139.772	139.771	139.772	-42.4488	9.34648	-29.4915	45.7715	-11.1338	-3.07698	1.04655	0.276995	2.7422	-334.237	-49.1287	48.9024	0	0	2.35248
1188	0	18.9891	0	0	24.6206	5.59198	-38.644	-0.0881574	-0.0711582	0.129358	-10.2292	-3.38E-15	-0.442949	0	0	0.0245146	7.99133	-21.3733	3.87787	500.709	423.367	615.554	379.389	379.389	379.389	24.578	-46.9321	21.1138	160.586	408.914	336.066	139.772	139.771	139.772	-45.5156	9.90625	-30.0283	49.1554	-11.8362	-2.46473	1.19944	0.295543	2.84823	-295.374	-30.9051	37.4098	0	0	1.89217
1189	0	20.1	0	0	25.8733	5.44509	-38.0457	-0.102023	-0.0566508	0.122157	-10.7796	-4.14E-15	1.20236	0	0	0.0199238	8.01661	-23.438	3.76067	509.879	423.676	620.103	377.261	377.26	377.261	24.5044	-50.1483	22.4972	180.245	406.92	329.146	139.771	139.772	139.772	-48.7183	10.2962	-30.656	52.1523	-12.3763	-1.79775	1.29524	0.330187	2.85547	-256.056	-12.9748	25.2126	0	0	1.43666
1190	0	21.0429	0	0	26.9363	5.32931	-37.5669	-0.120223	-0.0448488	0.11869	-11.6354	-3.97E-15	2.38925	0	0	0.0169901	7.9379	-25.3355	3.71903	518.34	423.697	625.434	375.688	375.688	375.688	24.5316	-53.4443	23.8385	200.679	405.131	321.673	139.771	139.771	139.772	-52.049	10.5285	-31.3896	54.7004	-12.6534	-1.1433	1.33278	0.345676	2.7619	-216.959	1.46647	12.9456	0	0	1.01934
1191	0	21.8266	0	0	27.8361	5.24814	-37.2275	-0.140994	-0.0365037	0.119225	-12.6347	4.23E-16	3.0004	0	0	0.0151871	7.74903	-27.037	3.75272	526.021	423.425	631.427	374.594	374.594	374.594	24.6658	-56.8133	25.162	221.869	403.609	313.784	139.772	139.771	139.772	-55.5031	10.6127	-32.234	56.769	-12.5929	-0.580163	1.30997	0.335939	2.5883	-176.635	13.2883	0.905745	0	0	0.652084
1192	0	22.4631	0	0	28.5918	5.19943	-37.0223	-0.163039	-0.0315538	0.122869	-13.6555	-6.77E-16	3.01389	0	0	0.0137836	7.45306	-28.5176	3.84749	532.853	422.861	637.923	373.873	373.873	373.873	24.9023	-60.247	26.4824	243.812	402.405	305.615	139.771	139.772	139.772	-59.0777	10.553	-33.1809	58.3521	-12.1618	-0.178184	1.22017	0.312779	2.36642	-131.32	24.8946	-11.2026	0	0	0.333753
1193	0	22.964	0	0	29.2119	5.17633	-36.9245	-0.185832	-0.0289113	0.127662	-14.6456	-4.53E-15	2.52498	0	0	0.0121409	7.06178	-29.7563	3.97494	538.763	422.008	644.735	373.406	373.406	373.406	25.2254	-63.7346	27.8021	266.517	401.562	297.297	139.772	139.772	139.772	-62.7691	10.3479	-34.2072	59.4663	-11.3668	0.0200954	1.05867	0.288014	2.13069	-76.7202	37.6061	-23.9977	0	0	0.0668038
1194	0	23.3389	0	0	29.6938	5.169	-36.8935	-0.20952	-0.0267887	0.130974	-15.6231	1.90E-16	1.72551	0	0	0.00991736	6.5948	-30.7361	4.09209	543.667	420.876	651.648	373.088	373.088	373.088	25.6101	-67.2613	29.111	289.992	401.111	288.965	139.772	139.772	139.772	-66.5702	9.9937	-35.2764	60.1476	-10.2458	0.0131669	0.832101	0.269288	1.90786	-10.0436	51.7519	-38.0293	0	0	-0.134565
1195	0	23.5939	0	0	30.0267	5.16671	-36.8838	-0.234806	-0.0227578	0.129769	-16.671	6.37E-15	0.896116	0	0	0.00701983	6.07808	-31.444	4.14426	547.478	419.477	658.438	372.827	372.827	372.827	26.0234	-70.8093	30.3896	314.231	401.072	280.762	139.771	139.772	139.772	-70.4682	9.48941	-36.3414	60.4455	-8.85887	-0.156118	0.564139	0.261735	1.71874	68.3285	67.3897	-53.2998	0	0	-0.249252
1196	0	23.7316	0	0	30.1971	5.16022	-36.8563	-0.262263	-0.0147536	0.121611	-17.8821	3.08E-15	0.323996	0	0	0.00339506	5.54078	-31.8718	4.07195	550.108	417.831	664.883	372.557	372.557	372.557	26.4278	-74.3593	31.6138	339.197	401.454	272.846	139.772	139.772	139.772	-74.443	8.84189	-37.3502	60.4143	-7.28058	-0.408278	0.283846	0.271201	1.57585	156.327	84.9014	-68.9356	0	0	-0.260875
1197	0	23.7531	0	0	30.1949	5.14368	-36.786	-0.292521	-0.000864503	0.104029	-19.3561	7.26E-15	0.298568	0	0	-0.00112208	5.0106	-32.0168	3.8202	551.484	415.969	670.779	372.233	372.233	372.233	26.7841	-77.8928	32.7601	364.802	402.26	265.389	139.772	139.772	139.772	-78.4674	8.06992	-38.2524	60.1037	-5.59302	-0.643357	0.0251705	0.302865	1.48996	250.031	104.444	-83.0792	0	0	-0.161218
1198	0	23.6606	0	0	30.0215	5.11585	-36.6675	-0.325621	0.0200485	0.0750865	-21.1305	-1.56E-15	1.04183	0	0	-0.00670198	4.50808	-31.8831	3.3484	551.562	413.93	675.966	371.831	371.831	371.831	27.0549	-81.3951	33.8113	390.89	403.481	258.576	139.772	139.772	139.772	-82.5091	7.20498	-39.0061	59.5543	-3.87919	-0.762375	-0.185565	0.357889	1.46708	345.665	125.244	-93.313	0	0	0.0484105
1199	0	23.4619	0	0	29.6948	5.08006	-36.5146	-0.360646	0.0478467	0.0341541	-23.131	5.92E-16	2.64041	0	0	-0.0131157	4.04246	-31.4827	2.63921	550.345	411.77	680.335	371.352	371.352	371.352	27.2091	-84.857	34.7585	417.225	405.098	252.596	139.772	139.772	139.772	-86.5352	6.28788	-39.5836	58.7954	-2.21672	-0.689699	-0.326446	0.424358	1.50317	437.476	143.884	-97.1847	0	0	0.356521
1200	0	23.1745	0	0	29.251	5.04268	-36.3542	-0.395317	0.0810556	-0.0180036	-25.1344	1.45E-15	5.01214	0	0	-0.0193824	3.61084	-30.8371	1.70472	547.899	409.558	683.848	370.824	370.824	370.824	27.2266	-88.2735	35.6017	443.482	407.077	247.626	139.772	139.771	139.772	-90.5144	5.36154	-39.9741	57.8485	-0.672339	-0.38936	-0.391311	0.479395	1.58117	520.33	154.942	-93.3639	0	0	0.738453
1201	0	22.826	0	0	28.7399	5.01063	-36.2162	-0.426282	0.117068	-0.0791834	-26.7999	6.94E-15	7.90402	0	0	-0.0239275	3.20214	-29.9775	0.58771	544.363	407.373	686.526	370.304	370.304	370.304	27.1022	-91.6382	36.3465	469.259	409.369	243.805	139.772	139.772	139.772	-94.4176	4.46306	-40.1841	56.7312	0.702455	0.129992	-0.388683	0.492752	1.67333	590.131	151.542	-82.1492	0	0	1.15847
1202	0	22.4527	0	0	28.2165	4.98853	-36.1207	-0.450035	0.152963	-0.146564	-27.764	6.09E-15	10.9568	0	0	-0.0253936	2.80397	-28.9453	-0.643199	539.951	405.295	688.448	369.871	369.871	369.871	26.8476	-94.9367	37.0003	494.096	411.907	241.206	139.772	139.772	139.771	-98.2134	3.61818	-40.2344	55.4636	1.87275	0.822535	-0.339527	0.44295	1.74923	645.663	128.834	-65.82	0	0	1.57218
1203	0	22.0948	0	0	27.7323	4.97655	-36.0688	-0.463928	0.186416	-0.217007	-27.7483	-4.06E-15	13.802	0	0	-0.0235739	2.4097	-27.7924	-1.90342	534.946	403.4	689.725	369.608	369.608	369.608	26.489	-98.14	37.5681	517.507	414.603	239.818	139.772	139.772	139.771	-101.864	2.84042	-40.1539	54.0737	2.81939	1.61982	-0.265165	0.327232	1.78476	688.168	85.9432	-47.8413	0	0	1.93285
1204	0	21.791	0	0	27.3277	4.96954	-36.0384	-0.466629	0.216296	-0.287272	-26.6206	-4.74E-15	16.1557	0	0	-0.0197119	2.02137	-26.5779	-3.10374	529.677	401.743	690.488	369.587	369.587	369.587	26.0609	-101.204	38.0493	539.015	417.355	239.531	139.772	139.772	139.772	-105.322	2.1336	-39.9728	52.6009	3.53674	2.44429	-0.18997	0.166034	1.76745	722.652	27.623	-31.829	0	0	2.20337
1205	0	21.5737	0	0	27.0279	4.95769	-35.987	-0.45805	0.242705	-0.354338	-24.4002	-2.71E-15	17.8784	0	0	-0.015927	1.64829	-25.3649	-4.16226	524.491	400.353	690.867	369.846	369.846	369.846	25.5987	-104.073	38.4336	558.186	420.047	240.14	139.772	139.772	139.772	-108.528	1.496	-39.7147	51.0957	4.03039	3.21956	-0.13872	-0.00840253	1.6972	756.768	-38.266	-20.0978	0	0	2.36606
1206	0	21.4631	0	0	26.8394	4.92899	-35.8623	-0.439211	0.266469	-0.414651	-21.2456	-8.12E-15	18.9868	0	0	-0.0141854	1.30223	-24.2144	-5.01444	519.72	399.23	690.981	370.383	370.383	370.383	25.1326	-106.681	38.6982	574.652	422.566	241.361	139.772	139.772	139.772	-111.415	0.924227	-39.3907	49.6169	4.3154	3.87729	-0.129387	-0.161284	1.58123	796.974	-102.055	-13.2374	0	0	2.41536
1207	0	21.4633	0	0	26.75	4.87245	-35.6152	-0.41233	0.287866	-0.464817	-17.4452	5.41E-15	19.5904	0	0	-0.0154277	0.9914	-23.1794	-5.61849	515.642	398.344	690.919	371.159	371.159	371.159	24.6852	-108.959	38.8073	588.131	424.811	242.86	139.772	139.772	139.772	-113.907	0.415288	-38.9985	48.2241	4.41524	4.36127	-0.17173	-0.269888	1.42954	846.386	-155.978	-10.1436	0	0	2.35521
1208	0	21.5623	0	0	26.7327	4.78134	-35.2139	-0.380324	0.306122	-0.501818	-13.3655	-4.06E-15	19.8485	0	0	-0.0192566	0.716475	-22.2998	-5.95599	512.46	397.648	690.74	372.107	372.107	372.107	24.2704	-110.839	38.717	598.428	426.708	244.278	139.771	139.772	139.772	-115.927	-0.0320515	-38.5251	46.9684	4.35917	4.63058	-0.26493	-0.323553	1.25632	903.482	-194.457	-8.93737	0	0	2.19673
1209	0	21.7337	0	0	26.7526	4.65532	-34.6521	-0.346621	0.31898	-0.523774	-9.42309	-1.35E-15	19.8938	0	0	-0.024211	0.46989	-21.5986	-6.02832	510.284	397.081	690.46	373.149	373.149	373.149	23.894	-112.262	38.386	605.439	428.217	245.274	139.772	139.772	139.772	-117.408	-0.416139	-37.9542	45.8831	4.17912	4.66048	-0.402371	-0.324278	1.07825	963.403	-215.286	-7.6956	0	0	1.96399
1210	0	21.9421	0	0	26.7748	4.50125	-33.9546	-0.314677	0.32359	-0.529683	-6.04391	2.71E-15	19.8152	0	0	-0.0284198	0.238418	-21.0804	-5.85175	509.121	396.59	690.055	374.212	374.212	374.212	23.5535	-113.181	37.7885	609.142	429.337	245.559	139.772	139.772	139.771	-118.296	-0.730778	-37.2742	44.9786	3.90618	4.44231	-0.567236	-0.281924	0.914051	1017.35	-218.232	-5.09874	0	0	1.69177
1211	0	22.1465	0	0	26.769	4.33229	-33.1761	-0.287821	0.317387	-0.519187	-3.65072	-4.06E-15	19.6319	0	0	-0.0302746	0.00800709	-20.7319	-5.45228	508.89	396.142	689.463	375.234	375.234	375.234	23.239	-113.565	36.9266	609.586	430.092	244.92	139.772	139.772	139.772	-118.56	-0.964807	-36.487	44.2414	3.56752	3.98248	-0.73656	-0.209887	0.783805	1054.45	-204.614	-0.600622	0	0	1.4228
1212	0	22.306	0	0	26.7121	4.16581	-32.395	-0.26867	0.299207	-0.492024	-2.61825	2.71E-15	19.3079	0	0	-0.0289659	-0.231161	-20.5256	-4.8629	509.429	395.731	688.595	376.167	376.167	376.167	22.9366	-113.404	35.8363	606.881	430.528	243.245	139.772	139.772	139.771	-118.194	-1.10365	-35.6126	43.6391	3.18512	3.30266	-0.884527	-0.123353	0.706121	1062.95	-176.628	5.51164	0	0	1.19502
1213	0	22.3852	0	0	26.5907	4.0203	-31.7008	-0.259246	0.269558	-0.448713	-3.25859	-2.71E-15	18.7564	0	0	-0.0246815	-0.480851	-20.4252	-4.12298	510.53	395.382	687.359	376.967	376.967	376.967	22.6343	-112.705	34.584	601.192	430.701	240.537	139.772	139.772	139.772	-117.221	-1.13352	-34.6885	43.128	2.77491	2.44115	-0.982777	-0.035489	0.698617	1031.62	-138.094	12.3664	0	0	1.02382
1214	0	22.3641	0	0	26.4059	3.91222	-31.1783	-0.260249	0.230483	-0.39056	-5.71478	-4.06E-15	17.8642	0	0	-0.0183888	-0.734057	-20.3933	-3.27802	511.962	395.142	685.684	377.587	377.587	377.587	22.3262	-111.504	33.2566	592.733	430.669	236.914	139.771	139.772	139.772	-115.699	-1.04665	-33.7637	42.6649	2.34819	1.45233	-1.01713	0.0427194	0.76839	954.801	-94.3225	18.6527	0	0	0.894763
1215	0	22.248	0	0	26.1808	3.85342	-30.8916	-0.27069	0.185026	-0.320439	-9.85305	-3.38E-15	16.5207	0	0	-0.0110857	-0.977067	-20.3988	-2.37962	513.502	395.065	683.537	377.965	377.966	377.966	22.0149	-109.873	31.9468	581.772	430.492	232.607	139.772	139.772	139.772	-113.72	-0.845177	-32.8894	42.2183	1.91423	0.403475	-0.984268	0.106238	0.912846	833.761	-51.7422	23.1115	0	0	0.769853
1216	0	22.0756	0	0	25.9683	3.8496	-30.8729	-0.286771	0.136945	-0.242535	-15.1172	-1.02E-14	14.6709	0	0	-0.00287247	-1.19399	-20.4221	-1.48442	514.958	395.198	680.945	378.031	378.031	378.032	21.7093	-107.922	30.7404	568.627	430.224	227.935	139.771	139.772	139.772	-111.421	-0.541447	-32.1113	41.7785	1.48371	-0.632771	-0.896945	0.151032	1.11107	678.806	-16.8443	24.8679	0	0	0.614561
1217	0	21.9176	0	0	25.8498	3.89985	-31.1182	-0.302304	0.0903038	-0.162818	-20.5669	-8.80E-15	12.3564	0	0	0.00720548	-1.37184	-20.4565	-0.650927	516.176	395.566	677.984	377.716	377.716	377.716	21.419	-105.801	29.7084	553.669	429.911	223.267	139.772	139.772	139.772	-108.967	-0.154361	-31.463	41.3603	1.07085	-1.58768	-0.77507	0.17744	1.33088	508.173	5.59625	23.824	0	0	0.425765
1218	0	21.8621	0	0	25.9222	3.99714	-31.5894	-0.310026	0.049235	-0.0887773	-25.0791	6.77E-16	9.74879	0	0	0.0198591	-1.50488	-20.5046	0.066426	517.038	396.164	674.762	376.968	376.968	376.968	21.1499	-103.678	28.9024	537.31	429.598	218.954	139.772	139.772	139.772	-106.539	0.296396	-30.9644	40.9996	0.695067	-2.40649	-0.652899	0.189199	1.53862	348.394	14.4378	20.532	0	0	0.238773
1219	0	21.988	0	0	26.2695	4.13024	-32.2263	-0.303569	0.0164272	-0.0276582	-27.6624	-3.38E-16	7.06144	0	0	0.0337238	-1.59639	-20.5716	0.623689	517.45	396.957	671.396	375.769	375.769	375.769	20.9016	-101.707	28.3519	519.971	429.322	215.269	139.772	139.771	139.772	-104.299	0.795415	-30.6222	40.7427	0.381412	-3.05439	-0.560388	0.195007	1.70427	224.146	12.2026	16.05	0	0	0.0960191
1220	0	22.3376	0	0	26.9345	4.28604	-32.9605	-0.282299	-0.00705225	0.0163419	-27.962	-2.71E-15	4.51395	0	0	0.04537	-1.65815	-20.6569	0.992365	517.323	397.891	667.971	374.146	374.146	374.146	20.67	-99.9991	28.0616	502.04	429.111	212.349	139.772	139.772	139.772	-102.354	1.33212	-30.4302	40.6332	0.161486	-3.51844	-0.519982	0.204692	1.82009	152.323	4.88846	11.2019	0	0	0.0114489
1221	0	22.9096	0	0	27.9085	4.45175	-33.728	-0.251438	-0.0215531	0.0432608	-26.3352	-4.23E-15	2.29805	0	0	0.0516571	-1.70792	-20.747	1.16072	516.549	398.904	664.532	372.171	372.171	372.171	20.4485	-98.6052	28.0113	483.834	428.979	210.194	139.772	139.772	139.772	-100.755	1.89819	-30.3703	40.7004	0.0741491	-3.80472	-0.533847	0.218439	1.89643	135.034	-1.56066	6.31203	0	0	-0.04115
1222	0	23.6682	0	0	29.1422	4.61651	-34.4776	-0.21722	-0.0281928	0.0556812	-23.455	-3.64E-15	0.563827	0	0	0.0516863	-1.76521	-20.8142	1.1323	514.998	399.939	661.073	369.953	369.953	369.953	20.2274	-97.5297	28.1608	465.58	428.931	208.703	139.772	139.772	139.772	-99.4975	2.48507	-30.4134	40.9531	0.162755	-3.93223	-0.585364	0.217104	1.95178	161.399	-5.39536	1.49545	0	0	-0.101389
1223	0	24.5576	0	0	30.5613	4.77275	-35.1759	-0.18518	-0.0295262	0.0577011	-20.0735	3.51E-15	-0.682192	0	0	0.0468438	-1.84577	-20.8189	0.923974	512.523	400.95	657.559	367.616	367.616	367.616	19.9976	-96.742	28.4601	447.414	428.962	207.722	139.772	139.771	139.772	-98.5463	3.08336	-30.526	41.3769	0.466706	-3.92559	-0.633521	0.171422	2.00202	208.545	-9.47488	-2.86151	0	0	-0.180056
1224	0	25.5154	0	0	32.0828	4.91631	-35.807	-0.159998	-0.0289411	0.0532988	-16.8867	-1.90E-16	-1.56537	0	0	0.039701	-1.95698	-20.7172	0.566621	508.988	401.906	653.947	365.279	365.279	365.279	19.7534	-96.1906	28.8578	429.4	429.066	207.084	139.772	139.772	139.772	-97.8447	3.68307	-30.6765	41.9344	1.00831	-3.81151	-0.638474	0.0585127	2.0542	253.008	-19.1216	-5.9212	0	0	-0.243481
1225	0	26.4859	0	0	33.6306	5.04531	-36.3655	-0.142808	-0.0288452	0.0461255	-14.2567	-2.67E-15	-2.21771	0	0	0.0323911	-2.09616	-20.4694	0.104683	504.301	402.782	650.214	363.041	363.041	363.041	19.4939	-95.8184	29.3081	411.555	429.228	206.646	139.772	139.772	139.771	-97.3324	4.27391	-30.8398	42.567	1.77755	-3.61924	-0.572713	-0.121583	2.10972	276.345	-37.852	-6.98909	0	0	-0.238571
1226	0	27.4273	0	0	35.1432	5.15852	-36.849	-0.132895	-0.0302519	0.0384106	-12.3024	-2.45E-15	-2.73307	0	0	0.0261474	-2.25249	-20.0474	-0.408254	498.439	403.553	646.37	360.977	360.977	360.977	19.2245	-95.5725	29.7721	393.867	429.429	206.302	139.772	139.772	139.772	-96.955	4.84329	-30.9977	43.1997	2.7208	-3.38231	-0.435691	-0.338693	2.17216	272.027	-65.2732	-5.74468	0	0	-0.142906
1227	0	28.3128	0	0	36.574	5.25433	-37.2535	-0.129269	-0.0328731	0.0313477	-11.0127	1.31E-15	-3.14514	0	0	0.0214259	-2.41272	-19.4384	-0.917778	491.452	404.185	642.465	359.143	359.143	359.143	18.9579	-95.4077	30.2161	376.317	429.646	205.988	139.771	139.772	139.772	-96.6691	5.3739	-31.1386	43.7501	3.74266	-3.14008	-0.244195	-0.537996	2.25725	243.57	-95.7353	-2.61995	0	0	0.00810993
1228	0	29.1279	0	0	37.8897	5.33061	-37.5723	-0.131095	-0.0356456	0.0254208	-10.2958	5.08E-16	-3.43823	0	0	0.0181236	-2.56855	-18.6444	-1.37711	483.451	404.632	638.588	357.587	357.586	357.586	18.7127	-95.2889	30.61	358.881	429.856	205.676	139.772	139.771	139.772	-96.4432	5.84336	-31.2561	44.1395	4.72646	-2.93751	-0.0365479	-0.669328	2.37769	203.813	-121.274	1.27116	0	0	0.143802
1229	0	29.8657	0	0	39.0659	5.38544	-37.7998	-0.138184	-0.0376677	0.0208765	-10.0544	-4.31E-15	-3.59899	0	0	0.0158696	-2.72063	-17.6776	-1.75423	474.578	404.847	634.849	356.362	356.362	356.362	18.5108	-95.188	30.9272	341.537	430.042	205.368	139.772	139.771	139.771	-96.254	6.22714	-31.3473	44.3033	5.56679	-2.81723	0.153861	-0.710327	2.52657	166.405	-135.035	4.61857	0	0	0.216894
1230	0	30.5216	0	0	40.0838	5.41791	-37.9339	-0.150404	-0.0386152	0.0182083	-10.1828	9.52E-16	-3.63932	0	0	0.0141503	-2.87724	-16.5537	-2.03286	464.974	404.795	631.364	355.527	355.527	355.527	18.3723	-95.0808	31.1455	324.261	430.195	205.091	139.772	139.772	139.772	-96.0817	6.50375	-31.4108	44.1939	6.19826	-2.80774	0.321725	-0.674108	2.67463	137.541	-134.067	6.51483	0	0	0.232466
1231	0	31.0906	0	0	40.9274	5.42826	-37.9765	-0.167083	-0.0388921	0.0178686	-10.5532	4.97E-15	-3.60729	0	0	0.0124277	-3.04816	-15.285	-2.20498	454.762	404.468	628.238	355.121	355.121	355.121	18.313	-94.9441	31.2485	307.031	430.315	204.896	139.772	139.772	139.772	-95.9056	6.65856	-31.4461	43.7747	6.60522	-2.91635	0.476207	-0.606841	2.78236	116.762	-121.491	6.82208	0	0	0.224931
1232	0	31.5656	0	0	41.5816	5.41748	-37.9321	-0.187399	-0.0389511	0.0197562	-11.0638	-3.93E-15	-3.54215	0	0	0.0103138	-3.23603	-13.8777	-2.26134	444.048	403.889	625.557	355.146	355.146	355.146	18.3426	-94.7518	31.2246	289.832	430.41	204.853	139.772	139.772	139.772	-95.7006	6.68514	-31.4524	43.0131	6.80733	-3.12991	0.617217	-0.544873	2.83613	102.246	-101.742	5.93167	0	0	0.221782
1233	0	31.9371	0	0	42.0313	5.38715	-37.8069	-0.209988	-0.0388913	0.0232963	-11.6174	-4.34E-15	-3.44985	0	0	0.00754441	-3.43082	-12.3327	-2.18917	432.923	403.113	623.38	355.562	355.562	355.562	18.4648	-94.4748	31.0671	272.654	430.494	205.045	139.772	139.772	139.772	-95.4354	6.58576	-31.429	41.8813	6.83629	-3.42269	0.72773	-0.494157	2.85069	93.2085	-78.166	4.49244	0	0	0.237394
1234	0	32.1922	0	0	42.2621	5.33971	-37.6102	-0.233043	-0.0387595	0.0278363	-12.124	-5.20E-15	-3.32956	0	0	0.00399005	-3.61177	-10.6509	-1.97933	421.47	402.212	621.748	356.304	356.304	356.304	18.6775	-94.0795	30.7743	255.497	430.583	205.564	139.772	139.772	139.772	-95.0728	6.37135	-31.3752	40.3659	6.72059	-3.76464	0.79241	-0.443474	2.84883	86.9125	-53.7676	3.14246	0	0	0.269615
1235	0	32.315	0	0	42.2615	5.27866	-37.3555	-0.254486	-0.0385093	0.0328556	-12.5027	-8.12E-15	-3.176	0	0	-0.000326331	-3.75423	-8.84017	-1.63663	409.771	401.264	620.685	357.307	357.307	357.307	18.9726	-93.5299	30.3499	238.367	430.693	206.501	139.771	139.772	139.772	-94.5714	6.06046	-31.2912	38.4821	6.48265	-4.1261	0.800082	-0.381288	2.84867	80.2906	-31.4806	2.27489	0	0	0.302407
1236	0	32.2874	0	0	42.0201	5.20872	-37.0615	-0.272249	-0.0384273	0.0382328	-12.6834	5.56E-15	-3.01278	0	0	-0.00519681	-3.83771	-6.92017	-1.18744	397.914	400.338	620.208	358.52	358.52	358.52	19.338	-92.7904	29.8025	221.278	430.838	207.939	139.772	139.771	139.772	-93.8885	5.6773	-31.1787	36.283	6.143	-4.48119	0.760724	-0.302865	2.85653	67.5114	-13.2681	2.00232	0	0	0.298092
1237	0	32.0907	0	0	41.5324	5.1354	-36.7508	-0.28479	-0.0389618	0.044218	-12.6243	-3.47E-15	-2.87956	0	0	-0.0102541	-3.85161	-4.92393	-0.678451	385.999	399.487	620.333	359.907	359.907	359.907	19.759	-91.8281	29.1446	204.256	431.028	209.945	139.772	139.772	139.772	-92.9843	5.24858	-31.041	33.8581	5.72513	-4.81142	0.707389	-0.218531	2.86223	40.6723	-0.663177	2.20889	0	0	0.202699
1238	0	31.7075	0	0	40.7966	5.06418	-36.4465	-0.291156	-0.0409285	0.0512523	-12.3009	6.69E-15	-2.83916	0	0	-0.015027	-3.79675	-2.89498	-0.165872	374.151	398.745	621.07	361.435	361.435	361.435	20.2205	-90.6156	28.3894	187.339	431.269	212.562	139.772	139.772	139.772	-91.8251	4.79928	-30.8819	31.3183	5.25647	-5.10732	0.681542	-0.147597	2.84855	-7.5132	5.10881	2.79172	0	0	-0.0275569
1239	0	31.1242	0	0	39.8128	4.99941	-36.1677	-0.291217	-0.0448872	0.0598022	-11.7161	2.93E-15	-2.92482	0	0	-0.0190718	-3.68225	-0.881159	0.299058	362.521	398.126	622.422	363.06	363.06	363.06	20.7093	-89.1318	27.5478	170.585	431.561	215.809	139.772	139.772	139.772	-90.3852	4.3485	-30.7052	28.7742	4.76483	-5.36723	0.706826	-0.106256	2.80291	-78.7132	4.04036	3.62232	0	0	-0.38432
1240	0	30.3314	0	0	38.5817	4.94364	-35.926	-0.285485	-0.0511936	0.0699547	-10.8909	-5.76E-15	-3.13947	0	0	-0.0220377	-3.52007	1.07161	0.679296	351.279	397.629	624.367	364.734	364.734	364.734	21.2156	-87.3621	26.6262	154.069	431.898	219.677	139.772	139.771	139.772	-88.6475	3.90748	-30.5134	26.318	4.27223	-5.59313	0.782794	-0.096759	2.72016	-168.638	-2.3939	4.70471	0	0	-0.806005
1241	0	29.323	0	0	37.1033	4.89775	-35.726	-0.275064	-0.0596835	0.0813724	-9.87222	-8.04E-16	-3.43794	0	0	-0.0237412	-3.32053	2.92363	0.953833	340.604	397.25	626.857	366.412	366.412	366.412	21.7321	-85.2968	25.6272	137.885	432.267	224.128	139.772	139.772	139.772	-86.6019	3.4805	-30.3079	24.0152	3.79028	-5.78615	0.89804	-0.106306	2.60423	-270.843	-11.6264	6.15824	0	0	-1.21674
1242	0	28.094	0	0	35.3753	4.86153	-35.5674	-0.261503	-0.069933	0.0932735	-8.74049	1.10E-15	-3.75844	0	0	-0.0242038	-3.09089	4.64297	1.11574	330.667	396.983	629.811	368.061	368.061	368.061	22.2546	-82.9297	24.5514	122.141	432.648	229.098	139.772	139.772	139.772	-84.2429	3.06711	-30.0909	21.9059	3.32122	-5.94328	1.04253	-0.116477	2.46115	-380.246	-21.3517	8.154	0	0	-1.56137
1243	0	26.6391	0	0	33.3936	4.83435	-35.4479	-0.246587	-0.0809185	0.104611	-7.61072	-2.45E-15	-4.01586	0	0	-0.0237211	-2.8361	6.20484	1.17014	321.622	396.824	633.123	369.665	369.665	369.665	22.782	-80.2559	23.3999	106.948	433.017	234.501	139.772	139.772	139.772	-81.5676	2.66409	-29.8672	20.011	2.86308	-6.05521	1.21136	-0.110864	2.2981	-493.499	-29.8319	10.7471	0	0	-1.80917
1244	0	24.9528	0	0	31.1529	4.8154	-35.3645	-0.232326	-0.0910572	0.114062	-6.64521	-1.86E-15	-4.11699	0	0	-0.0229756	-2.56055	7.58976	1.13336	313.612	396.778	636.663	371.224	371.224	371.224	23.3169	-77.2712	22.1753	92.4107	433.347	240.235	139.772	139.772	139.772	-78.5745	2.26671	-29.6454	18.3403	2.41644	-6.1074	1.39801	-0.0813283	2.12031	-606.844	-35.8787	13.761	0	0	-1.93988
1245	0	23.0314	0	0	28.6494	4.80358	-35.3123	-0.220725	-0.0978718	0.119943	-6.044	6.77E-15	-3.93936	0	0	-0.023134	-2.26937	8.78117	1.03159	306.771	396.849	640.29	372.75	372.75	372.75	23.8641	-73.9728	20.8817	78.6189	433.611	246.192	139.772	139.772	139.772	-75.264	1.86992	-29.4372	16.9001	1.98922	-6.08566	1.58266	-0.032456	1.9334	-712.308	-38.9156	16.7261	0	0	-1.93014
1246	0	20.8773	0	0	25.8854	4.79746	-35.2853	-0.213497	-0.0985485	0.120334	-6.02223	-4.74E-15	-3.35909	0	0	-0.0257956	-1.96842	9.7636	0.89654	301.22	397.042	643.85	374.272	374.272	374.272	24.4277	-70.3626	19.5246	65.6376	433.791	252.276	139.772	139.771	139.772	-71.6405	1.4702	-29.2553	15.6981	1.596	-5.98755	1.73353	0.0224856	1.74129	-797.616	-38.5545	18.9162	0	0	-1.76197
1247	0	18.5034	0	0	22.8765	4.79555	-35.2768	-0.211471	-0.0912067	0.113795	-6.75643	-4.74E-15	-2.31699	0	0	-0.0325809	-1.66356	10.5223	0.758951	297.062	397.356	647.184	375.834	375.834	375.834	25.0063	-66.4524	18.1109	53.5001	433.878	258.412	139.772	139.772	139.772	-67.7172	1.06777	-29.109	14.7422	1.25084	-5.83394	1.83069	0.0796725	1.5464	-852.814	-32.9254	19.5682	0	0	-1.44718
1248	0	15.9389	0	0	19.6577	4.79651	-35.281	-0.214271	-0.0754978	0.100193	-8.33738	-5.92E-15	-0.835106	0	0	-0.0444928	-1.36063	11.0449	0.645142	294.367	397.785	650.135	377.489	377.489	377.489	25.5884	-62.27	16.6497	42.2094	433.88	264.564	139.772	139.772	139.772	-63.5216	0.667408	-29.0003	14.0374	0.965373	-5.66669	1.86877	0.140436	1.35076	-872.649	-19.9682	18.0076	0	0	-1.03245
1249	0	13.2339	0	0	16.2889	4.79949	-35.2942	-0.220776	-0.052856	0.0809543	-10.7704	-3.38E-16	0.984174	0	0	-0.0613564	-1.06549	11.3256	0.576947	293.163	398.319	652.56	379.286	379.286	379.286	26.152	-57.8659	15.1529	31.7484	433.82	270.737	139.772	139.772	139.772	-59.1021	0.27732	-28.921	13.5816	0.750548	-5.53353	1.85569	0.202585	1.15392	-858.243	0.266054	13.9885	0	0	-0.590534
1250	0	10.4611	0	0	12.857	4.80454	-35.3165	-0.229375	-0.0263904	0.0591672	-13.9633	-8.80E-15	2.96638	0	0	-0.0812824	-0.783151	11.3677	0.573688	293.434	398.948	654.338	381.264	381.264	381.264	26.6671	-53.3162	13.6365	22.0968	433.733	276.98	139.772	139.772	139.772	-54.5327	-0.0940829	-28.8537	13.3622	0.615883	-5.4714	1.79981	0.261969	0.961369	-815.292	25.9914	7.82622	0	0	-0.194561
1251	0	7.71363	0	0	9.47237	4.81328	-35.3551	-0.238579	-0.000488481	0.0385102	-17.748	-2.03E-15	4.87454	0	0	-0.100688	-0.516842	11.1861	0.652425	295.118	399.667	655.377	383.436	383.436	383.436	27.1034	-48.7219	12.1215	13.252	433.663	283.362	139.772	139.772	139.772	-49.9136	-0.441875	-28.7774	13.3552	0.567986	-5.49647	1.70681	0.307448	0.77814	-752.779	52.9304	0.558932	0	0	0.104773
1252	0	5.09889	0	0	6.2616	4.8295	-35.4266	-0.247343	0.0203059	0.0224295	-21.8957	2.37E-15	6.45783	0	0	-0.114896	-0.266838	10.8048	0.825554	298.108	400.48	655.619	385.788	385.788	385.788	27.4384	-44.2038	10.6337	5.24554	433.658	289.956	139.772	139.772	139.772	-45.3668	-0.766733	-28.6741	13.5279	0.607667	-5.60432	1.57522	0.32805	0.615766	-679.885	76.1211	-6.26426	0	0	0.292505
1253	0	2.72904	0	0	3.35524	4.85951	-35.5585	-0.255686	0.0325249	0.0133186	-26.1654	1.35E-15	7.50796	0	0	-0.119403	-0.0301655	10.2541	1.09544	302.261	401.396	655.048	388.281	388.281	388.281	27.6643	-39.8918	9.20383	-1.84989	433.759	296.811	139.772	139.771	139.772	-41.0263	-1.07414	-28.5362	13.8425	0.728939	-5.77661	1.40643	0.312303	0.479839	-606.111	90.4976	-11.0001	0	0	0.386334
1254	0	0.711784	0	0	0.877462	4.9117	-35.7869	-0.26423	0.0346357	0.0121343	-30.2865	-5.41E-15	7.90054	0	0	-0.110981	0.199375	9.56526	1.44957	307.406	402.432	653.683	390.851	390.851	390.851	27.7905	-35.916	7.86657	-7.92212	433.992	303.933	139.772	139.772	139.772	-37.0267	-1.37003	-28.3695	14.2623	0.917208	-5.99052	1.21116	0.258813	0.379507	-540.264	93.3146	-12.4136	0	0	0.423066
1255	0	-0.857602	0	0	-1.06211	4.99532	-36.15	-0.273261	0.0270283	0.018654	-33.9245	4.06E-15	7.59486	0	0	-0.0886384	0.430292	8.7665	1.8595	313.361	403.603	651.575	393.416	393.416	393.416	27.8416	-32.3974	6.66176	-12.83	434.365	311.276	139.772	139.772	139.772	-33.4924	-1.65402	-28.1936	14.7551	1.14879	-6.22613	1.01411	0.17284	0.315439	-491.012	83.7984	-9.86453	0	0	0.443186
1256	0	-1.90519	0	0	-2.37584	5.1188	-36.6801	-0.282294	0.0114766	0.0314665	-36.7057	-5.41E-15	6.61663	0	0	-0.0545398	0.67215	7.88034	2.28568	319.952	404.917	648.804	395.886	395.886	395.886	27.8527	-29.4385	5.63522	-16.4204	434.863	318.744	139.772	139.772	139.772	-30.5263	-1.91289	-28.0379	15.2974	1.39166	-6.46747	0.850808	0.0663256	0.288871	-466.313	63.4277	-3.25808	0	0	0.479189
1257	0	-2.38814	0	0	-3.00644	5.28786	-37.394	-0.289883	-0.00962956	0.0487026	-38.2832	5.41E-15	5.03497	0	0	-0.0141702	0.934103	6.92268	2.687	327.038	406.375	645.469	398.156	398.156	398.156	27.8632	-27.1138	4.8382	-18.5495	435.452	326.197	139.772	139.772	139.772	-28.198	-2.11711	-27.9368	15.8755	1.61049	-6.69751	0.748729	-0.0503737	0.295901	-470.208	35.0912	6.88769	0	0	0.549297
1258	0	-2.30335	0	0	-2.93495	5.50365	-38.2854	-0.294132	-0.0342263	0.0683246	-38.4514	-2.71E-15	2.92615	0	0	0.0248143	1.22425	5.90254	3.03006	334.521	407.961	641.689	400.116	400.116	400.116	27.9094	-25.4594	4.32349	-19.102	436.084	333.471	139.772	139.772	139.772	-26.5349	-2.22274	-27.9236	16.4875	1.77173	-6.8918	0.711655	-0.174995	0.335159	-500.013	1.20181	19.7032	0	0	0.658464
1259	0	-1.69045	0	0	-2.18534	5.76111	-39.3206	-0.293139	-0.060659	0.0885643	-37.2196	0	0.384638	0	0	0.0551668	1.55051	4.82212	3.29307	342.357	409.653	637.592	401.654	401.654	401.654	28.0167	-24.4704	4.13773	-18.0034	436.698	340.392	139.772	139.772	139.772	-25.5201	-2.17936	-28.0227	17.1425	1.84234	-7.01751	0.720821	-0.305274	0.40237	-547.22	-35.7526	33.9937	0	0	0.804201
1260	0	-0.626421	0	0	-0.823063	6.0483	-40.4396	-0.285416	-0.0874654	0.108063	-34.8146	-5.41E-15	-2.46037	0	0	0.0727867	1.92172	3.67692	3.46471	350.54	411.42	633.315	402.665	402.665	402.665	28.1933	-24.1047	4.31212	-15.2235	437.227	346.784	139.772	139.772	139.771	-25.099	-1.94185	-28.2448	17.8611	1.78597	-7.03715	0.748721	-0.42557	0.496923	-600.544	-71.8821	48.3413	0	0	0.984447
1261	0	0.787268	0	0	1.05221	6.3468	-41.5637	-0.270436	-0.113256	0.125939	-31.6229	8.12E-15	-5.44462	0	0	0.0779852	2.34647	2.4565	3.54125	359.095	413.226	629.004	403.066	403.066	403.066	28.4281	-24.2944	4.85406	-10.772	437.606	352.479	139.772	139.772	139.771	-25.1933	-1.48222	-28.5833	18.677	1.56286	-6.91654	0.775747	-0.499497	0.620479	-650.471	-100.902	61.2458	0	0	1.20871
1262	0	2.44159	0	0	3.31814	6.63336	-42.6066	-0.24902	-0.135941	0.141601	-28.0948	8.12E-15	-8.32297	0	0	0.074768	2.82881	1.14625	3.52517	368.056	415.037	624.807	402.8	402.8	402.8	28.6927	-24.9601	5.74305	-4.6892	437.772	357.32	139.772	139.771	139.772	-25.718	-0.797351	-29.0149	19.6392	1.13795	-6.63637	0.785879	-0.490279	0.775122	-688.383	-116.66	71.0393	0	0	1.49749
1263	0	4.23585	0	0	5.84309	6.88296	-43.4869	-0.222975	-0.153606	0.154702	-24.617	0	-10.837	0	0	0.0683084	3.36357	-0.270389	3.42354	377.453	416.819	620.877	401.849	401.849	401.849	28.9465	-26.0253	6.93201	2.9668	437.675	361.166	139.772	139.772	139.772	-26.5969	0.0889395	-29.5026	20.8117	0.493287	-6.20006	0.770691	-0.391591	0.954131	-708.536	-118.236	76.6946	0	0	1.87001
1264	0	6.08773	0	0	8.49793	7.07253	-44.1384	-0.194459	-0.165	0.164792	-21.4313	4.06E-15	-12.7582	0	0	0.0625269	3.93489	-1.80916	3.24548	387.298	418.541	617.363	400.233	400.233	400.233	29.1448	-27.4245	8.3534	12.1298	437.287	363.902	139.772	139.772	139.772	-27.7722	1.12977	-30.0022	22.2691	-0.359153	-5.63292	0.721865	-0.217291	1.14603	-705.849	-107.012	78.0803	0	0	2.31275
1265	0	7.93613	0	0	11.165	7.18482	-44.5175	-0.165585	-0.169797	0.171018	-18.634	1.35E-15	-13.9211	0	0	0.0590047	4.51745	-3.48225	2.99772	397.564	420.176	614.407	398.005	398.005	398.005	29.2465	-29.1059	9.92814	22.7308	436.598	365.438	139.772	139.772	139.772	-29.2056	2.26284	-30.4691	24.0869	-1.36784	-4.97705	0.643328	0.00244634	1.34533	-678.392	-86.0099	76.1419	0	0	2.76036
1266	0	9.73883	0	0	13.745	7.21153	-44.607	-0.138321	-0.168627	0.172915	-16.2354	-8.12E-15	-14.2504	0	0	0.0573163	5.0803	-5.29529	2.68254	408.186	421.693	612.132	395.25	395.251	395.251	29.2215	-31.0293	11.5755	34.6985	435.62	365.722	139.772	139.772	139.771	-30.8746	3.42039	-30.866	26.3234	-2.44547	-4.2865	0.566912	0.202246	1.54837	-632.083	-63.7278	72.4877	0	0	3.11536
1267	0	11.4681	0	0	16.1613	7.15392	-44.4137	-0.114369	-0.162926	0.170365	-14.2182	0	-13.7779	0	0	0.056047	5.596	-7.24366	2.3031	419.061	423.067	610.636	392.094	392.094	392.094	29.0555	-33.1631	13.2234	47.9581	434.379	364.739	139.772	139.772	139.772	-32.766	4.53937	-31.1695	28.9913	-3.50502	-3.61827	0.553574	0.295651	1.75676	-581.204	-53.105	68.9131	0	0	3.31738
1268	0	13.1064	0	0	18.3631	7.02115	-43.9633	-0.095141	-0.15408	0.163424	-12.5776	2.71E-15	-12.6005	0	0	0.0537829	6.05195	-9.30893	1.87601	430.074	424.275	609.979	388.717	388.717	388.717	28.753	-35.4813	14.8152	62.431	432.906	362.51	139.772	139.771	139.772	-34.8698	5.56903	-31.3737	32.0312	-4.51402	-3.01484	0.62548	0.267817	1.97713	-533.015	-56.8789	66.5572	0	0	3.34283
1269	0	14.6425	0	0	20.3237	6.82838	-43.2966	-0.0818922	-0.142685	0.151901	-11.3441	-1.35E-15	-10.8259	0	0	0.0496627	6.45087	-11.459	1.43625	441.111	425.297	610.193	385.346	385.346	385.346	28.3363	-37.9622	16.3142	78.0356	431.236	359.091	139.772	139.772	139.772	-37.1752	6.47423	-31.4912	35.3164	-5.50083	-2.48697	0.747927	0.200687	2.2102	-483.562	-63.5396	65.4084	0	0	3.17175
1270	0	16.0671	0	0	22.0377	6.59581	-42.472	-0.0752983	-0.129472	0.136676	-10.5467	-4.06E-15	-8.61836	0	0	0.0435665	6.79792	-13.6531	1.02837	452.057	426.118	611.293	382.205	382.205	382.205	27.8413	-40.5871	17.7041	94.6876	429.403	354.57	139.772	139.772	139.772	-39.6695	7.23655	-31.5495	38.6906	-6.49753	-2.01315	0.87543	0.176944	2.43713	-428.76	-62.4463	64.9605	0	0	2.81859
1271	0	17.3704	0	0	23.5161	6.34663	-41.5631	-0.0752719	-0.115646	0.120131	-10.1859	2.03E-15	-6.19772	0	0	0.0361548	7.08845	-15.847	0.693019	462.798	426.725	613.294	379.458	379.458	379.458	27.3107	-43.3403	18.9889	112.302	427.44	349.065	139.772	139.772	139.772	-42.3374	7.85379	-31.5859	42.0063	-7.48641	-1.55659	0.981556	0.203181	2.62238	-370.334	-54.2444	64.662	0	0	2.35085
1272	0	18.5427	0	0	24.7809	6.10336	-40.6499	-0.0812251	-0.102392	0.105136	-10.2365	-6.77E-16	-3.78448	0	0	0.0285844	7.30839	-17.9974	0.456297	473.208	427.108	616.202	377.189	377.189	377.189	26.7885	-46.2082	20.1895	130.797	425.381	342.709	139.772	139.772	139.772	-45.1618	8.33669	-31.6428	45.1435	-8.39995	-1.0854	1.04186	0.246522	2.73131	-309.619	-44.0156	64.1173	0	0	1.83409
1273	0	19.5766	0	0	25.8589	5.88433	-39.8053	-0.0922838	-0.0905835	0.0942564	-10.6502	-1.35E-15	-1.56955	0	0	0.021989	7.44254	-20.0639	0.32195	483.158	427.258	619.989	375.411	375.411	375.411	26.3161	-49.179	21.3376	150.105	423.262	335.642	139.771	139.772	139.772	-48.1258	8.70256	-31.7634	48.0157	-9.15096	-0.584623	1.04898	0.272458	2.74482	-249.025	-35.7233	62.9287	0	0	1.33121
1274	0	20.4698	0	0	26.7777	5.7015	-39.0836	-0.107202	-0.0809404	0.0887667	-11.3393	4.91E-15	0.279927	0	0	0.0170307	7.48309	-22.0094	0.270735	492.513	427.173	624.582	374.088	374.088	374.088	25.9295	-52.2431	22.4686	170.174	421.127	328.001	139.772	139.772	139.772	-51.216	8.96822	-31.9875	50.5668	-9.66378	-0.0563121	1.01087	0.262914	2.66453	-191.074	-31.2917	60.8534	0	0	0.890655
1275	0	21.2258	0	0	27.5617	5.55994	-38.5144	-0.124675	-0.0736154	0.0887466	-12.1977	-3.09E-15	1.65606	0	0	0.013719	7.43356	-23.8	0.266501	501.145	426.853	629.859	373.151	373.151	373.151	25.6568	-55.3922	23.6148	190.977	419.024	319.916	139.772	139.771	139.772	-54.4231	9.14425	-32.3469	52.7643	-9.89167	0.487405	0.937959	0.22533	2.51046	-136.485	-29.8859	57.4204	0	0	0.536395
1276	0	21.852	0	0	28.229	5.45867	-38.1014	-0.143783	-0.0682962	0.0930196	-13.1378	-1.59E-15	2.5105	0	0	0.0115899	7.30669	-25.4047	0.264391	508.931	426.297	635.656	372.518	372.518	372.518	25.5179	-58.6188	24.8001	212.505	417.003	311.509	139.771	139.772	139.772	-57.7424	9.23228	-32.8625	54.5932	-9.81857	1.0305	0.835429	0.1836	2.31598	-83.3219	-28.987	51.9377	0	0	0.267987
1277	0	22.3575	0	0	28.7894	5.39239	-37.8285	-0.163962	-0.0642952	0.0998333	-14.098	5.58E-15	2.85466	0	0	0.00998827	7.1191	-26.7951	0.217163	515.758	425.505	641.781	372.1	372.1	372.1	25.5219	-61.9141	26.039	234.764	415.117	302.898	139.772	139.771	139.772	-61.1719	9.22586	-33.5414	56.052	-9.45165	1.55662	0.7083	0.15537	2.11004	-29.1589	-26.8938	43.6562	0	0	0.0771357
1278	0	22.75	0	0	29.244	5.35324	-37.6664	-0.185322	-0.0605616	0.106791	-15.0745	2.71E-15	2.7622	0	0	0.0083576	6.88649	-27.9458	0.0804206	521.516	424.471	648.03	371.811	371.811	371.811	25.6669	-65.2678	27.3359	257.766	413.414	294.2	139.772	139.772	139.772	-64.7105	9.11357	-34.3761	57.1484	-8.81374	2.05138	0.568837	0.146481	1.91666	27.321	-22.7918	31.9958	0	0	-0.0416798
1279	0	23.0349	0	0	29.5869	5.33254	-37.5803	-0.208413	-0.055817	0.111475	-16.1077	2.92E-15	2.36054	0	0	0.00635842	6.62073	-28.8334	-0.181477	526.107	423.192	654.193	371.575	371.575	371.575	25.9391	-68.6674	28.6876	281.516	411.937	285.539	139.772	139.772	139.772	-68.3565	8.88371	-35.3444	57.8934	-7.93846	2.50281	0.439787	0.156564	1.75389	85.0009	-15.7052	16.7987	0	0	-0.090057
1280	0	23.2154	0	0	29.8089	5.3221	-37.5369	-0.234187	-0.0487068	0.111157	-17.2771	-4.53E-15	1.81951	0	0	0.00385334	6.3279	-29.4366	-0.588355	529.443	421.669	660.076	371.328	371.329	371.329	26.3124	-72.0997	30.0849	306	410.722	277.052	139.772	139.772	139.772	-72.1058	8.52883	-36.4114	58.2942	-6.86682	2.89787	0.339035	0.17949	1.63214	142.904	-5.37637	-1.26603	0	0	-0.071018
1281	0	23.2945	0	0	29.902	5.3152	-37.5081	-0.263467	-0.0377254	0.103462	-18.6562	-1.10E-15	1.35207	0	0	0.000789801	6.00751	-29.7364	-1.13949	531.465	419.908	665.503	371.033	371.033	371.033	26.7495	-75.5518	31.5149	331.172	409.796	268.895	139.772	139.772	139.772	-75.9511	8.04975	-37.5319	58.3495	-5.64466	3.22013	0.266174	0.20911	1.5585	202.084	8.14563	-20.9691	0	0	0.0138929
1282	0	23.2771	0	0	29.8643	5.30739	-37.4756	-0.296527	-0.0214501	0.0862726	-20.2753	1.40E-15	1.18644	0	0	-0.00286085	5.65379	-29.7191	-1.81504	532.144	417.925	670.334	370.673	370.673	370.673	27.203	-79.0124	32.962	356.934	409.174	261.243	139.772	139.772	139.772	-79.8806	7.45812	-38.6541	58.0511	-4.3214	3.45335	0.196072	0.237669	1.53302	266.859	23.2267	-40.3539	0	0	0.175633
1283	0	23.1711	0	0	29.7041	5.2971	-37.4326	-0.332626	0.00119937	0.0580623	-22.0807	2.16E-15	1.52655	0	0	-0.0070386	5.25934	-29.3801	-2.58425	531.492	415.749	674.46	370.268	370.268	370.268	27.62	-82.4724	34.4097	383.125	408.856	254.283	139.772	139.772	139.772	-83.8765	6.77731	-39.7251	57.3937	-2.94964	3.59126	0.0968597	0.259026	1.54906	341.679	37.3105	-57.1228	0	0	0.440047
1284	0	22.9896	0	0	29.4422	5.28591	-37.3858	-0.369779	0.030871	0.0182357	-23.9139	-1.41E-14	2.51866	0	0	-0.0114065	4.81974	-28.7297	-3.41555	529.561	413.419	677.811	369.873	369.873	369.873	27.9468	-85.9237	35.8407	409.504	408.828	248.208	139.772	139.772	139.772	-87.9128	6.04131	-40.6957	56.3867	-1.5847	3.64711	-0.0477237	0.266656	1.59402	427.496	46.9677	-69.1179	0	0	0.831416
1285	0	22.7506	0	0	29.1103	5.27803	-37.3528	-0.405207	0.0671655	-0.032418	-25.5414	6.72E-15	4.18506	0	0	-0.0151957	4.33707	-27.7973	-4.2828	526.456	410.992	680.356	369.571	369.571	369.571	28.1354	-89.3561	37.2365	435.744	409.059	243.186	139.772	139.772	139.772	-91.9541	5.29103	-41.5253	55.0644	-0.282269	3.65565	-0.227088	0.256076	1.64823	519.735	49.0364	-75.0325	0	0	1.33863
1286	0	22.4767	0	0	28.7479	5.27856	-37.355	-0.435424	0.108572	-0.091607	-26.6662	2.71E-15	6.4106	0	0	-0.0173571	3.82087	-26.633	-5.16489	522.342	408.535	682.104	369.462	369.462	369.462	28.148	-92.7532	38.5741	461.44	409.497	239.338	139.772	139.772	139.772	-95.9535	4.56853	-42.1831	53.4881	0.905152	3.66476	-0.400596	0.226217	1.69243	607.494	41.1669	-74.8718	0	0	1.88857
1287	0	22.1941	0	0	28.3944	5.29068	-37.4057	-0.457373	0.152868	-0.156285	-27.0177	3.72E-15	8.9817	0	0	-0.0171582	3.28617	-25.3059	-6.03932	517.454	406.121	683.113	369.636	369.636	369.636	27.9631	-96.087	39.8217	486.13	410.08	236.708	139.772	139.772	139.772	-99.8515	3.91001	-42.6476	51.7404	1.93344	3.7185	-0.52015	0.179333	1.71212	679.461	22.1975	-70.2999	0	0	2.36703
1288	0	21.9296	0	0	28.0819	5.3128	-37.4981	-0.469342	0.197472	-0.223005	-26.4334	-8.12E-15	11.6386	0	0	-0.0148708	2.74989	-23.8978	-6.87402	512.102	403.818	683.482	370.149	370.149	370.149	27.5782	-99.3139	40.9353	509.326	410.731	235.247	139.772	139.771	139.772	-103.576	3.34035	-42.904	49.9147	2.772	3.83885	-0.548886	0.121268	1.70122	727.255	-7.34746	-63.9025	0	0	2.66383
1289	0	21.708	0	0	27.829	5.33686	-37.5983	-0.471462	0.240194	-0.289004	-24.9128	-7.44E-15	14.1639	0	0	-0.0119893	2.22715	-22.4959	-7.62348	506.658	401.681	683.35	371.013	371.013	371.013	27.0123	-102.374	41.8587	530.552	411.369	234.808	139.772	139.772	139.772	-107.042	2.86999	-42.9431	48.1039	3.40698	4.01424	-0.490592	0.0581998	1.66371	753.177	-45.8579	-58.1736	0	0	2.73714
1290	0	21.5487	0	0	27.6381	5.34896	-37.6486	-0.465075	0.279394	-0.351772	-22.5899	1.42E-14	16.4262	0	0	-0.0106647	1.72857	-21.184	-8.23293	501.528	399.733	682.874	372.191	372.191	372.191	26.3034	-105.192	42.5285	549.367	411.916	235.158	139.771	139.771	139.772	-110.158	2.49574	-42.76	46.3934	3.84189	4.20059	-0.375291	-0.00452361	1.60475	765.607	-90.1705	-54.3733	0	0	2.60487
1291	0	21.4629	0	0	27.4968	5.33238	-37.5797	-0.451909	0.31356	-0.408904	-19.6849	-8.12E-15	18.3712	0	0	-0.0127046	1.25832	-20.036	-8.6471	497.112	397.967	682.214	373.606	373.606	373.606	25.5049	-107.685	42.8827	565.394	412.302	236.001	139.771	139.771	139.772	-112.832	2.20343	-42.3551	44.857	4.09516	4.33184	-0.246268	-0.0657081	1.52836	775.623	-136.535	-52.1401	0	0	2.31884
1292	0	21.4518	0	0	27.3818	5.27195	-37.3274	-0.433408	0.341185	-0.457634	-16.4565	-1.08E-14	20.0165	0	0	-0.0187329	0.813306	-19.1102	-8.81867	493.762	396.346	681.511	375.155	375.155	375.155	24.6778	-109.769	42.8704	578.328	412.472	237.011	139.772	139.772	139.772	-114.976	1.97231	-41.7349	43.5525	4.19563	4.3344	-0.143228	-0.123073	1.43704	791.671	-179.808	-49.9608	0	0	1.93055
1293	0	21.5063	0	0	27.2666	5.15859	-36.8493	-0.41092	0.360575	-0.495154	-13.2049	4.06E-15	21.4137	0	0	-0.0278969	0.383759	-18.4452	-8.71377	491.739	394.81	680.871	376.727	376.727	376.727	23.8814	-111.366	42.4611	587.945	412.392	237.86	139.771	139.771	139.772	-116.521	1.78007	-40.9145	42.5179	4.17725	4.14054	-0.10285	-0.175266	1.33231	819.941	-214.83	-46.0872	0	0	1.48816
1294	0	21.6087	0	0	27.13	4.99293	-36.1397	-0.385943	0.370157	-0.519004	-10.2725	0	22.6181	0	0	-0.0381597	-0.0440041	-18.0573	-8.31608	491.185	393.294	680.354	378.217	378.217	378.217	23.1641	-112.411	41.6555	594.106	412.053	238.255	139.772	139.772	139.772	-117.416	1.60891	-39.9197	41.7671	4.07297	3.70072	-0.14947	-0.214215	1.22381	862.679	-235.634	-39.3214	0	0	1.03268
1295	0	21.7351	0	0	26.9614	4.78652	-35.2369	-0.360473	0.368672	-0.526883	-8.04903	4.06E-15	23.637	0	0	-0.0469133	-0.483342	-17.9383	-7.63022	492.098	391.751	679.965	379.539	379.539	379.539	22.5551	-112.866	40.4903	596.753	411.469	237.961	139.771	139.771	139.771	-117.639	1.45138	-38.7893	41.2887	3.91042	2.99273	-0.291642	-0.231196	1.12156	917.339	-236.726	-29.3918	0	0	0.601807
1296	0	21.8587	0	0	26.762	4.56031	-34.2234	-0.336983	0.355453	-0.516461	-6.94163	-5.41E-15	24.3932	0	0	-0.0516382	-0.941947	-18.0577	-6.6845	494.332	390.166	679.654	380.633	380.633	380.633	22.0616	-112.715	39.0388	595.91	410.678	236.827	139.772	139.772	139.772	-117.197	1.31342	-37.5742	41.0473	3.70899	2.02854	-0.51289	-0.216969	1.04179	973.904	-214.002	-16.9766	0	0	0.232299
1297	0	21.954	0	0	26.5429	4.34049	-33.2142	-0.31801	0.330367	-0.485809	-7.29677	2.71E-15	24.702	0	0	-0.0504279	-1.41753	-18.366	-5.53262	497.609	388.571	679.326	381.459	381.459	381.459	21.6721	-111.976	37.4036	591.677	409.734	234.806	139.771	139.772	139.771	-116.129	1.21254	-36.3354	40.9883	3.47919	0.857482	-0.774633	-0.165763	1.00268	1015.93	-167.52	-3.60463	0	0	-0.0394322
1298	0	22.0049	0	0	26.3245	4.15338	-32.3361	-0.305417	0.293892	-0.433974	-9.27461	-1.35E-15	24.3043	0	0	-0.0424395	-1.89633	-18.8031	-4.25281	501.559	387.033	678.86	381.987	381.987	381.987	21.3652	-110.704	35.7044	584.238	408.707	231.967	139.772	139.772	139.772	-114.51	1.17122	-35.1374	41.0475	3.22513	-0.43625	-1.0266	-0.0796546	1.01669	1024.63	-103.358	8.59299	0	0	-0.188944
1299	0	22.0141	0	0	26.1403	4.02056	-31.7021	-0.299567	0.247493	-0.362286	-12.7128	-8.12E-15	22.9586	0	0	-0.0281789	-2.35568	-19.3074	-2.94319	505.763	385.637	678.135	382.186	382.186	382.186	21.1184	-108.996	34.0616	573.865	407.672	228.491	139.772	139.772	139.772	-112.455	1.20875	-34.0413	41.1626	2.9489	-1.74328	-1.22248	0.031908	1.08536	986.69	-32.8321	17.4677	0	0	-0.220984
1300	0	22.0107	0	0	26.0422	3.9557	-31.3893	-0.298761	0.193925	-0.27577	-17.062	-9.47E-15	20.5493	0	0	-0.00941263	-2.76984	-19.824	-1.71208	509.807	384.467	677.057	382.016	382.017	382.017	20.9132	-106.989	32.5818	560.926	406.704	224.66	139.772	139.771	139.772	-110.117	1.33555	-33.0963	41.2848	2.65549	-2.94566	-1.33803	0.153493	1.19409	902.051	30.8998	21.6741	0	0	-0.174561
1301	0	22.0484	0	0	26.099	3.96349	-31.4269	-0.298833	0.137795	-0.183918	-21.4275	8.12E-15	17.2067	0	0	0.0111682	-3.11621	-20.3093	-0.665182	513.314	383.586	675.566	381.443	381.443	381.443	20.7347	-104.855	31.3474	545.879	405.864	220.805	139.772	139.772	139.772	-107.679	1.55365	-32.3345	41.3852	2.35528	-3.93581	-1.37651	0.268027	1.3204	786.225	77.501	21.2583	0	0	-0.103891
1302	0	22.1882	0	0	26.3812	4.0405	-31.7978	-0.293146	0.0848531	-0.0987674	-24.7246	-4.06E-15	13.3008	0	0	0.0303246	-3.38007	-20.73	0.107914	515.97	383.024	673.635	380.444	380.444	380.444	20.5681	-102.77	30.4114	529.239	405.194	217.244	139.772	139.772	139.772	-105.32	1.86201	-31.7688	41.4548	2.06448	-4.63288	-1.36427	0.362351	1.43877	664.869	103.186	17.4709	0	0	-0.0503597
1303	0	22.4752	0	0	26.9374	4.17738	-32.4498	-0.277419	0.0400074	-0.0303018	-26.1997	3.72E-15	9.29646	0	0	0.0447638	-3.55657	-21.0604	0.544354	517.528	382.79	671.257	379.033	379.033	379.033	20.3958	-100.876	29.7964	511.524	404.71	214.204	139.772	139.771	139.772	-103.18	2.26178	-31.3933	41.4993	1.8049	-4.99146	-1.32957	0.427811	1.53634	560.793	110.289	12.0551	0	0	-0.0290513
1304	0	22.9244	0	0	27.781	4.36122	-33.3104	-0.252937	0.00579905	0.0179531	-25.7757	-3.38E-15	5.6009	0	0	0.05225	-3.65054	-21.2778	0.614623	517.806	382.869	668.431	377.26	377.26	377.259	20.1976	-99.2633	29.4974	493.196	404.403	211.787	139.772	139.771	139.772	-101.343	2.75701	-31.187	41.5338	1.60507	-5.00271	-1.2826	0.457806	1.61586	482.795	104.63	6.31281	0	0	-0.0359439
1305	0	23.5236	0	0	28.8911	4.57719	-34.2999	-0.223351	-0.0174754	0.0474819	-23.8259	1.02E-15	2.50276	0	0	0.0525252	-3.67529	-21.3613	0.325339	516.683	383.236	665.162	375.209	375.209	375.209	19.9535	-97.9697	29.4879	474.615	404.248	209.976	139.772	139.772	139.772	-99.8367	3.35074	-31.1186	41.5772	1.50171	-4.6901	-1.21518	0.44557	1.69269	426.546	91.865	0.903418	0	0	-0.0610911
1306	0	24.2402	0	0	30.2191	4.80996	-35.3405	-0.193111	-0.0312077	0.0622433	-20.979	-2.20E-15	0.143538	0	0	0.0473808	-3.65043	-21.2927	-0.280988	514.103	383.854	661.467	372.991	372.99	372.991	19.6487	-96.9873	29.7241	456.033	404.215	208.677	139.771	139.771	139.772	-98.6459	4.03977	-31.1519	41.6502	1.5384	-4.1037	-1.10213	0.382186	1.78051	378.47	74.8354	-3.77833	0	0	-0.0936145
1307	0	25.031	0	0	31.6966	5.0448	-36.3633	-0.167375	-0.038548	0.0666254	-17.9877	3.13E-15	-1.53392	0	0	0.0397316	-3.59917	-21.0605	-1.12775	510.081	384.679	657.396	370.719	370.719	370.719	19.2794	-96.2755	30.1497	437.604	404.276	207.756	139.772	139.772	139.772	-97.7253	4.81001	-31.2512	41.7724	1.75822	-3.3153	-0.916064	0.253148	1.88226	323.253	51.716	-7.00289	0	0	-0.117198
1308	0	25.8541	0	0	33.2494	5.26804	-37.311	-0.148688	-0.0429419	0.0647829	-15.3745	-1.10E-15	-2.69682	0	0	0.0320717	-3.54415	-20.6626	-2.10888	504.711	385.658	653.033	368.498	368.498	368.498	18.856	-95.7778	30.7023	419.403	404.406	207.083	139.772	139.772	139.772	-97.0185	5.63433	-31.3861	41.9564	2.18969	-2.41375	-0.637962	0.0521396	1.98853	248.712	19.3979	-7.93853	0	0	-0.104067
1309	0	26.6783	0	0	34.8074	5.46694	-38.1353	-0.136944	-0.046903	0.0598008	-13.3636	3.36E-15	-3.52262	0	0	0.0258152	-3.50356	-20.1086	-3.09678	498.169	386.719	648.505	366.414	366.414	366.414	18.4037	-95.4355	31.3174	401.457	404.584	206.557	139.772	139.772	139.772	-96.4719	6.47184	-31.5334	42.2009	2.8306	-1.50185	-0.277305	-0.201556	2.08895	153.182	-22.6346	-6.02307	0	0	-0.0289173
1310	0	27.4847	0	0	36.3093	5.62948	-38.7952	-0.131448	-0.051405	0.0534241	-12.0052	5.08E-16	-4.12851	0	0	0.021502	-3.48948	-19.4183	-3.95547	490.7	387.772	643.963	364.523	364.523	364.523	17.962	-95.1962	31.9307	383.764	404.787	206.114	139.772	139.772	139.772	-96.0426	7.26889	-31.6783	42.4851	3.63666	-0.693914	0.121222	-0.458138	2.18586	47.9286	-69.7457	-1.49831	0	0	0.0985058
1311	0	28.2657	0	0	37.7047	5.74524	-39.2577	-0.131176	-0.0557759	0.0462178	-11.2041	8.46E-17	-4.53531	0	0	0.0189662	-3.50922	-18.6176	-4.55948	482.583	388.716	639.567	362.866	362.866	362.866	17.5791	-95.0177	32.4821	366.307	404.996	205.723	139.772	139.772	139.772	-95.7009	7.96453	-31.8129	42.769	4.52288	-0.109917	0.482498	-0.652915	2.29832	-44.6367	-113.21	4.50676	0	0	0.219037
1312	0	29.0191	0	0	38.9548	5.80739	-39.5035	-0.13583	-0.0587921	0.0385417	-10.8424	-6.34E-16	-4.72432	0	0	0.0176568	-3.56821	-17.7326	-4.81627	474.074	389.457	635.465	361.48	361.48	361.48	17.3024	-94.8677	32.9203	349.061	405.19	205.385	139.772	139.772	139.772	-95.4267	8.50114	-31.9346	43.0011	5.38321	0.139327	0.734245	-0.738677	2.44045	-101.489	-143.89	10.3254	0	0	0.264067
1313	0	29.742	0	0	40.0334	5.81501	-39.5335	-0.14551	-0.0591999	0.0307547	-10.8111	-2.50E-15	-4.66381	0	0	0.0168313	-3.67178	-16.7828	-4.68359	465.36	389.925	631.773	360.416	360.416	360.416	17.1682	-94.7208	33.2103	331.991	405.353	205.118	139.772	139.771	139.772	-95.2031	8.83748	-32.0437	43.1276	6.12041	-0.0248492	0.846318	-0.709729	2.60341	-110.253	-156.038	14.4513	0	0	0.217181
1314	0	30.4254	0	0	40.9257	5.77371	-39.3705	-0.15984	-0.0571651	0.0236598	-10.9924	4.23E-16	-4.40793	0	0	0.0157388	-3.82376	-15.7754	-4.17299	456.533	390.097	628.569	359.732	359.732	359.732	17.1933	-94.5543	33.336	315.056	405.478	204.96	139.772	139.772	139.772	-95.0103	8.95821	-32.1413	43.0968	6.67221	-0.627023	0.849554	-0.607795	2.74785	-76.6613	-150.632	16.4204	0	0	0.131191
1315	0	31.0531	0	0	41.6253	5.69397	-39.0536	-0.177861	-0.0538293	0.0185408	-11.2787	4.50E-15	-4.06819	0	0	0.0139363	-4.02162	-14.703	-3.33674	447.592	389.994	625.888	359.466	359.466	359.466	17.3748	-94.3441	33.2994	298.209	405.563	204.96	139.772	139.772	139.772	-94.8208	8.87463	-32.228	42.8568	7.02013	-1.6278	0.806124	-0.502898	2.82511	-19.0169	-134.294	16.4868	0	0	0.0794913
1316	0	31.6036	0	0	42.1288	5.588	-38.628	-0.198312	-0.0500947	0.0159967	-11.5942	3.53E-15	-3.73175	0	0	0.0113091	-4.24951	-13.5449	-2.24893	438.482	389.669	623.73	359.608	359.608	359.608	17.6947	-94.0625	33.1144	281.41	405.614	205.18	139.772	139.771	139.772	-94.599	8.61749	-32.303	42.3515	7.17685	-2.92905	0.752064	-0.442765	2.82156	46.3544	-113.969	15.2185	0	0	0.107816
1317	0	32.052	0	0	42.432	5.46736	-38.137	-0.219618	-0.0461942	0.0159485	-11.8798	2.06E-15	-3.43342	0	0	0.00789272	-4.47625	-12.274	-0.99548	429.124	389.199	622.07	360.099	360.099	360.099	18.1272	-93.6783	32.7998	264.629	405.642	205.691	139.772	139.772	139.772	-94.3028	8.22809	-32.3647	41.526	7.16724	-4.39092	0.688264	-0.430607	2.76385	108.941	-93.776	13.097	0	0	0.226423
1318	0	32.3719	0	0	42.5288	5.34208	-37.62	-0.240061	-0.0419915	0.0179969	-12.0885	8.49E-15	-3.1755	0	0	0.00378068	-4.66171	-10.8676	0.326686	419.441	388.655	620.874	360.848	360.848	360.848	18.6428	-93.1575	32.3751	247.847	405.659	206.565	139.772	139.772	139.772	-93.8865	7.75136	-32.4103	40.341	7.01549	-5.85389	0.607029	-0.443928	2.69336	160.398	-76.213	10.4284	0	0	0.410479
1319	0	32.537	0	0	42.4111	5.2206	-37.1116	-0.257859	-0.0373301	0.0216681	-12.1743	-7.48E-15	-2.94734	0	0	-0.000881342	-4.76851	-9.31634	1.61122	409.379	388.096	620.114	361.771	361.771	361.771	19.2112	-92.4665	31.8571	231.062	405.685	207.875	139.772	139.771	139.772	-93.304	7.23086	-32.4352	38.7904	6.74284	-7.16224	0.505535	-0.452013	2.64987	193.95	-62.0161	7.34542	0	0	0.603243
1320	0	32.5224	0	0	42.0709	5.11003	-36.6427	-0.271631	-0.0324719	0.0266774	-12.1132	3.84E-15	-2.75001	0	0	-0.00586573	-4.77365	-7.62962	2.74946	398.922	387.554	619.785	362.805	362.805	362.805	19.8029	-91.5741	31.2585	214.281	405.738	209.681	139.772	139.772	139.772	-92.5125	6.70562	-32.4334	36.9125	6.3702	-8.1889	0.393539	-0.428392	2.65152	204.382	-49.6248	3.88576	0	0	0.733099
1321	0	32.306	0	0	41.5008	5.01624	-36.2404	-0.280377	-0.0284303	0.0329932	-11.8929	-2.59E-15	-2.61405	0	0	-0.0108679	-4.67545	-5.83604	3.6436	388.104	387.035	619.91	363.92	363.92	363.92	20.3904	-90.4539	30.5871	197.527	405.84	212.03	139.772	139.772	139.772	-91.4752	6.20776	-32.3966	34.7897	5.92117	-8.85664	0.309386	-0.368619	2.68845	184.813	-37.8287	0.320772	0	0	0.72363
1322	0	31.8704	0	0	40.6946	4.9435	-35.9254	-0.283557	-0.0268006	0.0409434	-11.5086	2.69E-15	-2.587	0	0	-0.0155551	-4.49246	-3.97779	4.22434	377.018	386.536	620.531	365.101	365.101	365.101	20.9509	-89.0853	29.8452	180.84	406.011	214.947	139.772	139.772	139.771	-90.1639	5.75953	-32.3155	32.5302	5.42343	-9.1474	0.296821	-0.293033	2.72699	130.048	-27.6368	-2.73095	0	0	0.524205
1323	0	31.2054	0	0	39.6475	4.89367	-35.7082	-0.281145	-0.0290324	0.0510007	-10.9584	1.16E-15	-2.69255	0	0	-0.0196254	-4.25448	-2.10204	4.46476	365.816	386.05	621.697	366.334	366.334	366.334	21.4696	-87.4537	29.0295	164.278	406.265	218.439	139.772	139.772	139.772	-88.56	5.36995	-32.1811	30.2413	4.90599	-9.09494	0.380329	-0.224599	2.73653	40.324	-20.3939	-4.51027	0	0	0.142067
1324	0	30.3073	0	0	38.3554	4.86611	-35.5875	-0.273947	-0.0360092	0.0630786	-10.2638	-1.56E-15	-2.92018	0	0	-0.0228631	-3.99134	-0.253289	4.38355	354.702	385.581	623.433	367.599	367.599	367.599	21.9428	-85.5502	28.1326	147.923	406.608	222.489	139.772	139.772	139.772	-86.6556	5.03391	-31.9883	28.0067	4.3941	-8.76606	0.551816	-0.173262	2.70333	-77.1641	-16.8301	-4.22755	0	0	-0.357193
1325	0	29.1775	0	0	36.8141	4.85812	-35.5524	-0.263172	-0.0477654	0.076555	-9.44894	3.89E-15	-3.22891	0	0	-0.0251134	-3.72482	1.53088	4.03749	343.903	385.144	625.731	368.875	368.875	368.875	22.3778	-83.3698	27.1469	131.877	407.036	227.058	139.772	139.772	139.772	-84.4509	4.73512	-31.7389	25.8796	3.90581	-8.23942	0.785998	-0.135047	2.62686	-212.965	-16.9454	-1.41166	0	0	-0.893734
1326	0	27.8186	0	0	35.0189	4.8659	-35.5865	-0.250275	-0.0634146	0.0902843	-8.54874	-2.62E-15	-3.56219	0	0	-0.0263002	-3.46594	3.22014	3.50788	333.651	384.766	628.542	370.145	370.145	370.146	22.7913	-80.9088	26.0675	116.259	407.531	232.085	139.772	139.772	139.772	-81.9507	4.45127	-31.4433	23.8874	3.45096	-7.59004	1.0484	-0.100246	2.51181	-356.864	-20.5586	3.91244	0	0	-1.39684
1327	0	26.232	0	0	32.9628	4.88535	-35.6717	-0.236984	-0.0809213	0.103093	-7.63659	1.02E-15	-3.83817	0	0	-0.0265592	-3.21653	4.78933	2.88538	324.169	384.481	631.784	371.401	371.401	371.401	23.206	-78.163	24.8944	101.193	408.062	237.489	139.772	139.772	139.771	-79.1596	4.15971	-31.1207	22.043	3.03173	-6.88162	1.31204	-0.059733	2.36431	-500.857	-26.6874	11.0328	0	0	-1.81681
1328	0	24.4166	0	0	30.6372	4.91254	-35.7905	-0.22517	-0.0973065	0.113493	-6.8389	-5.24E-15	-3.95555	0	0	-0.0263979	-2.97274	6.21567	2.25735	315.661	384.323	635.34	372.643	372.643	372.643	23.6463	-75.1259	23.6321	86.7983	408.59	243.177	139.772	139.772	139.771	-76.0796	3.84183	-30.7967	20.3551	2.64414	-6.16769	1.55423	-0.00858294	2.19057	-636.814	-33.4677	18.7708	0	0	-2.11018
1329	0	22.3703	0	0	28.0344	4.94383	-35.9268	-0.216741	-0.108843	0.119771	-6.34144	-1.02E-15	-3.78571	0	0	-0.0268773	-2.72896	7.47661	1.69821	308.308	384.322	639.069	373.881	373.881	373.881	24.1337	-71.7899	22.2886	73.1769	409.075	249.051	139.772	139.772	139.772	-72.709	3.4862	-30.4991	18.8348	2.28139	-5.49642	1.7565	0.0536116	1.99808	-755.705	-37.6937	25.5791	0	0	-2.23628
1330	0	20.0938	0	0	25.1517	4.97589	-36.066	-0.21299	-0.112043	0.120093	-6.34615	-4.06E-15	-3.21126	0	0	-0.0295282	-2.48065	8.54917	1.26321	302.265	384.498	642.811	375.141	375.141	375.141	24.6812	-68.1496	20.8734	60.403	409.483	255.022	139.771	139.772	139.772	-69.0451	3.09067	-30.2528	17.4984	1.93858	-4.91417	1.90288	0.121591	1.79327	-847.814	-36.2855	29.9809	0	0	-2.16665
1331	0	17.5958	0	0	21.999	5.00565	-36.1946	-0.214345	-0.10444	0.112945	-7.0391	-6.77E-16	-2.14919	0	0	-0.0361188	-2.2257	9.41078	0.985371	297.652	384.861	646.397	376.458	376.458	376.458	25.2875	-64.2072	19.3969	48.5157	409.796	261.025	139.772	139.772	139.772	-65.0894	2.66317	-30.0728	16.366	1.61725	-4.46402	1.98224	0.189093	1.58184	-904.307	-26.6764	30.8174	0	0	-1.9013
1332	0	14.9003	0	0	18.6064	5.0305	-36.3018	-0.220085	-0.085775	0.0981056	-8.53848	-3.38E-15	-0.610525	0	0	-0.0479956	-1.9647	10.042	0.87608	294.55	385.415	649.654	377.873	377.873	377.873	25.9342	-59.9808	17.871	37.5186	410.018	267.033	139.772	139.772	139.772	-60.8557	2.22049	-29.9606	15.4577	1.32757	-4.1795	1.9973	0.248691	1.36917	-921.86	-8.31869	27.5764	0	0	-1.48634
1333	0	12.0523	0	0	15.0316	5.04863	-36.3798	-0.228624	-0.0582049	0.0772365	-10.8693	-9.30E-15	1.28992	0	0	-0.0653138	-1.70013	10.4298	0.929993	292.995	386.155	652.422	379.429	379.429	379.428	26.5865	-55.5121	16.3097	27.3908	410.175	273.062	139.771	139.772	139.772	-56.3796	1.78432	-29.9016	14.7876	1.08581	-4.07757	1.95948	0.295666	1.15967	-903.085	17.6087	20.4531	0	0	-1.00272
1334	0	9.12142	0	0	11.3628	5.05939	-36.426	-0.237934	-0.026186	0.0537418	-13.9481	-3.72E-15	3.32691	0	0	-0.0863285	-1.435	10.5715	1.13184	292.975	387.07	654.56	381.16	381.16	381.16	27.1994	-50.8726	14.731	18.1058	410.311	279.168	139.772	139.772	139.771	-51.7263	1.37532	-29.8686	14.3588	0.908904	-4.15466	1.88147	0.323742	0.958461	-855.567	47.2951	10.4742	0	0	-0.539988
1335	0	6.20104	0	0	7.71692	5.06381	-36.4449	-0.246141	0.00466633	0.0320876	-17.5943	4.57E-15	5.21401	0	0	-0.107326	-1.17129	10.4757	1.46201	294.433	388.153	655.957	383.091	383.091	383.091	27.7272	-46.1638	13.1578	9.65433	410.481	285.431	139.772	139.772	139.772	-46.9935	1.00701	-29.8285	14.1602	0.808893	-4.38844	1.77101	0.328293	0.769862	-789.344	75.9043	-0.740351	0	0	-0.164926
1336	0	3.4014	0	0	4.23	5.06509	-36.4505	-0.251863	0.0287894	0.0163073	-21.552	1.69E-15	6.65488	0	0	-0.123329	-0.908878	10.162	1.89919	297.267	389.395	656.538	385.227	385.227	385.227	28.1339	-41.5115	11.6173	2.06336	410.744	291.924	139.772	139.772	139.771	-42.3074	0.681918	-29.751	14.1676	0.790224	-4.74309	1.63266	0.303175	0.599577	-714.919	97.7362	-11.148	0	0	0.095391
1337	0	0.838306	0	0	1.04242	5.06882	-36.4664	-0.254935	0.042412	0.00886637	-25.5662	2.03E-15	7.43989	0	0	-0.12972	-0.644845	9.65821	2.42051	301.336	390.789	656.266	387.555	387.555	387.555	28.4016	-37.0533	10.1392	-4.59853	411.15	298.681	139.772	139.772	139.772	-37.8102	0.39194	-29.6175	14.3477	0.848747	-5.17629	1.46675	0.245759	0.452094	-640.561	108.416	-18.8402	0	0	0.251828
1338	0	-1.37825	0	0	-1.71519	5.08241	-36.5247	-0.25612	0.0443846	0.0103655	-29.4001	6.77E-16	7.4958	0	0	-0.123465	-0.373545	8.9963	2.99973	306.474	392.33	655.148	390.032	390.032	390.032	28.5325	-32.9259	8.75475	-10.2278	411.734	305.684	139.772	139.771	139.772	-33.6455	0.123455	-29.425	14.6622	0.972084	-5.64586	1.27512	0.161282	0.334816	-572.044	106.554	-22.5914	0	0	0.335908
1339	0	-3.15258	0	0	-3.93109	5.11421	-36.6606	-0.256792	0.0356407	0.0198012	-32.8444	1.35E-15	6.85564	0	0	-0.103762	-0.0875107	8.20825	3.6056	312.493	394.014	653.23	392.593	392.593	392.593	28.5466	-29.2553	7.49683	-14.7005	412.508	312.847	139.772	139.772	139.772	-29.9458	-0.134493	-29.1861	15.0748	1.14064	-6.11428	1.06725	0.0607337	0.252682	-514.309	92.7258	-21.7779	0	0	0.383546
1340	0	-4.40874	0	0	-5.51666	5.1721	-36.9067	-0.258413	0.0186449	0.0351186	-35.7038	-4.06E-15	5.64117	0	0	-0.0720975	0.220918	7.32244	4.20179	319.208	395.831	650.591	395.149	395.149	395.149	28.4759	-26.1506	6.4024	-17.8879	413.464	320.03	139.772	139.772	139.772	-26.8233	-0.381859	-28.9251	15.5557	1.32952	-6.54993	0.860222	-0.0400891	0.213131	-471.888	69.6396	-16.4754	0	0	0.42465
1341	0	-5.09475	0	0	-6.40847	5.26227	-37.2868	-0.261812	-0.00336218	0.0540146	-37.7709	4.06E-15	4.03553	0	0	-0.0319786	0.557772	6.36101	4.74897	326.445	397.769	647.344	397.585	397.585	397.585	28.3585	-23.6992	5.51453	-19.6685	414.569	327.059	139.772	139.772	139.772	-24.3637	-0.601989	-28.6731	16.0875	1.51161	-6.92623	0.674455	-0.129251	0.218486	-448.962	40.3317	-7.1884	0	0	0.481149
1342	0	-5.1872	0	0	-6.57122	5.38821	-37.8113	-0.266399	-0.0274897	0.0741008	-38.8143	-5.41E-15	2.22064	0	0	0.011385	0.92633	5.33828	5.2078	334.062	399.809	643.624	399.775	399.776	399.776	28.2331	-21.9621	4.88214	-19.9373	415.78	333.746	139.772	139.772	139.772	-22.6209	-0.760926	-28.4633	16.6685	1.66168	-7.21999	0.524654	-0.20319	0.267599	-446.805	7.14475	5.43301	0	0	0.568127
1343	0	-4.69679	0	0	-6.00363	5.55021	-38.4749	-0.2701	-0.0518047	0.0935674	-38.6368	0	0.333222	0	0	0.0516198	1.32701	4.26019	5.54177	341.952	401.926	639.586	401.584	401.584	401.584	28.1357	-20.9664	4.55501	-18.613	417.042	339.915	139.772	139.772	139.772	-21.6117	-0.812744	-28.3285	17.3162	1.75877	-7.4106	0.420911	-0.264831	0.354486	-464.4	-27.8979	20.5819	0	0	0.699494
1344	0	-3.67196	0	0	-4.7443	5.74479	-39.2559	-0.270079	-0.0757297	0.111242	-37.1741	-2.71E-15	-1.58354	0	0	0.0825116	1.75872	3.1249	5.72049	350.05	404.087	635.391	402.88	402.88	402.88	28.0943	-20.6997	4.57503	-15.646	418.3	345.411	139.772	139.772	139.771	-21.3121	-0.709453	-28.2978	18.066	1.78608	-7.4807	0.370223	-0.320173	0.467782	-498.53	-63.0175	37.3462	0	0	0.89145
1345	0	-2.19643	0	0	-2.87263	5.96426	-40.116	-0.263885	-0.0993007	0.127264	-34.57	5.41E-15	-3.54825	0	0	0.100086	2.22071	1.9244	5.7241	358.333	406.257	631.201	403.549	403.549	403.549	28.1252	-21.111	4.96675	-11.0227	419.498	350.105	139.772	139.772	139.772	-21.6604	-0.412552	-28.3923	18.9666	1.72746	-7.41695	0.378672	-0.368827	0.593939	-545.55	-95.0758	54.3484	0	0	1.1635
1346	0	-0.378578	0	0	-0.501634	6.19617	-41.0014	-0.250837	-0.121703	0.141894	-31.1966	-2.71E-15	-5.53746	0	0	0.104397	2.71365	0.646885	5.54841	366.813	408.4	627.167	403.509	403.509	403.509	28.2288	-22.1196	5.73069	-4.76409	420.58	353.889	139.772	139.772	139.771	-22.5689	0.0975144	-28.6213	20.0725	1.56326	-7.21001	0.444981	-0.404	0.724065	-599.856	-120.163	69.7043	0	0	1.53059
1347	0	1.66609	0	0	2.23684	6.4238	-41.8474	-0.231698	-0.141805	0.155494	-27.5102	-1.35E-15	-7.50116	0	0	0.099026	3.23932	-0.720632	5.20812	375.529	410.48	623.425	402.719	402.719	402.719	28.3891	-23.6321	6.84151	3.0844	421.496	356.667	139.772	139.772	139.772	-23.9417	0.816061	-28.9793	21.4345	1.26723	-6.85437	0.555799	-0.417778	0.853511	-654.179	-135.696	81.6213	0	0	1.99264
1348	0	3.83171	0	0	5.20745	6.62724	-42.5848	-0.208176	-0.158102	0.167404	-23.9046	-1.35E-15	-9.32863	0	0	0.0890684	3.79917	-2.19009	4.7352	384.537	412.467	620.091	401.186	401.186	401.186	28.5767	-25.5587	8.25029	12.4658	422.208	358.355	139.772	139.771	139.772	-25.692	1.71384	-29.4457	23.0922	0.806091	-6.34943	0.685187	-0.403696	0.988784	-699.032	-141.408	88.9183	0	0	2.5186
1349	0	6.03236	0	0	8.28154	6.78566	-43.1468	-0.182426	-0.169116	0.176594	-20.6289	1.35E-15	-10.8578	0	0	0.0788848	4.3923	-3.7708	4.17276	393.887	414.332	617.265	398.974	398.974	398.974	28.7527	-27.8225	9.88864	23.322	422.689	358.878	139.772	139.772	139.772	-27.7521	2.74013	-29.986	25.0697	0.14427	-5.70342	0.802003	-0.3536	1.14146	-725.063	-138.489	91.2394	0	0	3.04326
1350	0	8.20463	0	0	11.3422	6.88062	-43.4788	-0.15693	-0.173871	0.181456	-17.8024	0	-11.9152	0	0	0.070872	5.01255	-5.46813	3.5661	403.605	416.046	615.027	396.201	396.201	396.201	28.8768	-30.3616	11.6741	35.5974	422.929	358.186	139.772	139.772	139.772	-30.0746	3.82812	-30.5574	27.3739	-0.744505	-4.93878	0.880133	-0.258342	1.32912	-724.896	-128.833	89.1267	0	0	3.47513
1351	0	10.3046	0	0	14.2879	6.90016	-43.5466	-0.134	-0.172238	0.180701	-15.4488	-2.71E-15	-12.3638	0	0	0.0652988	5.64557	-7.28239	2.95461	413.679	417.576	613.453	393.032	393.032	393.032	28.9139	-33.1261	13.5176	49.2379	422.934	356.258	139.772	139.772	139.772	-32.6287	4.90304	-31.1154	29.9932	-1.86171	-4.09513	0.910659	-0.114632	1.56306	-696.239	-114.726	83.7814	0	0	3.72574
1352	0	12.3019	0	0	17.0361	6.84215	-43.3447	-0.11571	-0.165047	0.173832	-13.5692	-5.41E-15	-12.1426	0	0	0.0611154	6.26709	-9.20741	2.36729	424.049	418.892	612.613	389.661	389.661	389.661	28.8411	-36.0738	15.3339	64.1861	422.72	353.115	139.772	139.772	139.772	-35.3924	5.89294	-31.6212	32.8943	-3.17174	-3.22448	0.906579	0.0660913	1.83894	-642.949	-98.8862	76.7562	0	0	3.74206
1353	0	14.1743	0	0	19.528	6.71517	-42.898	-0.103721	-0.153774	0.161477	-12.18	4.06E-15	-11.2734	0	0	0.0569875	6.84423	-11.229	1.82412	434.608	419.957	612.577	386.285	386.285	386.285	28.6513	-39.1686	17.0532	80.3771	422.312	348.822	139.772	139.772	139.771	-38.3465	6.74039	-32.0476	36.0178	-4.59998	-2.37834	0.906201	0.253411	2.13525	-576.002	-84.3292	69.5844	0	0	3.54195
1354	0	15.9044	0	0	21.7313	6.5365	-42.258	-0.0988577	-0.140601	0.145512	-11.2986	2.71E-15	-9.88347	0	0	0.0520424	7.34003	-13.3243	1.34386	445.223	420.743	613.411	383.081	383.081	383.081	28.3524	-42.3796	18.6305	97.7378	421.736	343.479	139.772	139.772	139.772	-41.4708	7.41128	-32.3835	39.2779	-6.04356	-1.59399	0.947433	0.404532	2.4138	-507.839	-74.0869	63.7093	0	0	3.1942
1355	0	17.4788	0	0	23.6395	6.32748	-41.4922	-0.10105	-0.127475	0.128445	-10.9233	6.77E-16	-8.14559	0	0	0.0461384	7.72005	-15.4617	0.951675	455.755	421.226	615.164	380.191	380.191	380.191	27.9656	-45.6819	20.0495	116.191	421.018	337.22	139.772	139.772	139.772	-44.7432	7.89674	-32.6344	42.5679	-7.39066	-0.888491	1.04232	0.487093	2.63729	-446.096	-68.9451	59.9774	0	0	2.7741
1356	0	18.8881	0	0	25.2655	6.10897	-40.6712	-0.10955	-0.115679	0.112854	-11.021	2.03E-15	-6.2415	0	0	0.0396946	7.95832	-17.6026	0.679035	466.071	421.392	617.863	377.708	377.708	377.708	27.5208	-49.0561	21.3184	135.662	420.18	330.194	139.772	139.772	139.772	-48.1412	8.20773	-32.8205	45.7723	-8.53905	-0.266278	1.16596	0.493995	2.77927	-390.764	-67.0094	58.4126	0	0	2.32551
1357	0	20.1277	0	0	26.6333	5.89794	-39.8584	-0.123098	-0.105946	0.100889	-11.5157	2.03E-15	-4.35256	0	0	0.0333264	8.04051	-19.7038	0.555186	476.048	421.237	621.494	375.681	375.681	375.681	27.0533	-52.4873	22.4619	156.083	419.249	322.562	139.772	139.772	139.772	-51.6433	8.36566	-32.9723	48.7797	-9.40844	0.266129	1.28553	0.438832	2.82868	-339.582	-65.663	58.3777	0	0	1.87819
1358	0	21.1974	0	0	27.7706	5.70576	-39.1006	-0.140485	-0.0983039	0.0935826	-12.3173	0	-2.62437	0	0	0.0275345	7.96467	-21.7188	0.597212	485.573	420.766	625.999	374.117	374.117	374.117	26.5997	-55.9626	23.5119	177.4	418.251	314.481	139.772	139.772	139.772	-55.2306	8.39286	-33.1254	51.492	-9.9468	0.690848	1.3707	0.344579	2.78841	-289.258	-63.4378	58.7779	0	0	1.44813
1359	0	22.1015	0	0	28.7028	5.53806	-38.4256	-0.160665	-0.0922244	0.0908591	-13.3319	8.46E-16	-1.15394	0	0	0.0225117	7.73986	-23.6009	0.803452	494.532	419.993	631.273	372.983	372.983	372.983	26.1949	-59.4704	24.5003	199.574	417.221	306.108	139.772	139.772	139.772	-58.8878	8.30619	-33.3138	53.8301	-10.1303	0.980013	1.39227	0.24416	2.67769	-235.154	-58.7332	58.2339	0	0	1.04208
1360	0	22.8473	0	0	29.4507	5.39574	-37.8424	-0.182966	-0.086652	0.0914746	-14.4837	1.69E-15	0.0227588	0	0	0.0181523	7.38335	-25.3049	1.14878	502.804	418.933	637.174	372.212	372.212	372.212	25.8693	-62.9999	25.4542	222.576	416.196	297.593	139.772	139.772	139.772	-62.6038	8.11457	-33.5663	55.7402	-9.95768	1.10411	1.32106	0.165422	2.52487	-170.87	-50.6904	55.2753	0	0	0.663087
1361	0	23.4435	0	0	30.0298	5.27676	-37.3475	-0.206812	-0.0804826	0.0936484	-15.7041	-2.28E-15	0.903926	0	0	0.0141784	6.91809	-26.7898	1.58167	510.258	417.6	643.519	371.716	371.716	371.716	25.6467	-66.5402	26.3955	246.384	415.219	289.086	139.772	139.772	139.772	-66.3704	7.82039	-33.9035	57.1997	-9.4446	1.04502	1.14564	0.11793	2.35667	-92.5617	-39.9862	48.7286	0	0	0.333719
1362	0	23.8978	0	0	30.4498	5.17769	-36.9303	-0.231926	-0.0726896	0.095174	-16.9547	-5.61E-15	1.51601	0	0	0.0102872	6.37201	-28.0215	2.02673	516.746	416.009	650.1	371.406	371.406	371.406	25.5414	-70.0799	27.3407	270.967	414.334	280.742	139.772	139.772	139.772	-70.181	7.42287	-34.3354	58.2182	-8.62005	0.809201	0.882444	0.09413	2.19054	-0.901473	-28.1549	37.9518	0	0	0.0902964
1363	0	24.216	0	0	30.7157	5.09492	-36.5782	-0.258246	-0.0623868	0.0935981	-18.2274	8.46E-16	1.91396	0	0	0.0062191	5.77764	-28.9738	2.39473	522.116	414.173	656.685	371.201	371.201	371.201	25.5559	-73.6068	28.3015	296.28	413.584	272.716	139.772	139.772	139.772	-74.0282	6.92239	-34.8602	58.8316	-7.52598	0.434719	0.566907	0.0830303	2.03585	100.447	-15.891	23.0746	0	0	-0.0401084
1364	0	24.4014	0	0	30.8296	5.02574	-36.2813	-0.285965	-0.0486354	0.0864358	-19.5496	8.25E-15	2.20154	0	0	0.00177984	5.17036	-29.6287	2.59702	526.223	412.105	663.039	371.037	371.038	371.037	25.6786	-77.1078	29.2857	322.245	413.005	265.167	139.772	139.772	139.771	-77.9018	6.32512	-35.4635	59.0901	-6.21732	-0.0104494	0.243963	0.0805541	1.89805	206.045	-2.1513	5.03103	0	0	-0.0509476
1365	0	24.4564	0	0	30.7949	4.96895	-36.0359	-0.315114	-0.0306529	0.0715218	-20.9494	4.95E-15	2.51868	0	0	-0.00311858	4.58403	-29.9767	2.56013	528.951	409.827	668.937	370.865	370.865	370.864	25.8822	-80.5706	30.2981	348.747	412.625	258.259	139.772	139.772	139.772	-81.7878	5.6468	-36.1204	59.0437	-4.76056	-0.438029	-0.0507959	0.0936702	1.78557	311.779	15.25	-14.2522	0	0	0.0473784
1366	0	24.3851	0	0	30.62	4.92536	-35.8464	-0.345428	-0.00783192	0.0470291	-22.4339	1.73E-15	3.02881	0	0	-0.0083763	4.04543	-30.0167	2.23601	530.227	407.375	674.189	370.645	370.644	370.645	26.1253	-83.9853	31.3408	375.614	412.455	252.153	139.772	139.772	139.772	-85.6688	4.91461	-36.7972	58.7322	-3.23001	-0.754118	-0.289818	0.13242	1.70832	413.683	37.6634	-32.0349	0	0	0.242338
1367	0	24.1966	0	0	30.3229	4.89757	-35.7252	-0.375698	0.0195693	0.012246	-23.9274	-6.98E-15	3.84483	0	0	-0.0135501	3.56926	-29.7574	1.60825	530.038	404.802	678.657	370.358	370.358	370.358	26.3557	-87.3458	32.4131	402.616	412.493	247.002	139.771	139.772	139.772	-89.5239	4.16576	-37.4565	58.1821	-1.70249	-0.876952	-0.453591	0.194724	1.67078	506.74	62.554	-45.1446	0	0	0.526329
1368	0	23.9083	0	0	29.9323	4.88894	-35.6875	-0.403832	0.0509444	-0.0322856	-25.2648	-7.40E-15	5.03216	0	0	-0.0178356	3.15626	-29.2183	0.694951	528.445	402.179	682.269	370.012	370.012	370.012	26.5184	-90.6492	33.5099	429.455	412.716	242.934	139.772	139.772	139.772	-93.3302	3.44191	-38.0619	57.4084	-0.251332	-0.753499	-0.530907	0.263167	1.66692	585.193	84.0824	-51.5005	0	0	0.884783
1369	0	23.5472	0	0	29.4862	4.90159	-35.7427	-0.427178	0.0852045	-0.0846591	-26.2131	-1.22E-14	6.57417	0	0	-0.0202737	2.79579	-28.4309	-0.451687	525.595	399.594	685.017	369.649	369.649	369.649	26.5653	-93.8913	34.6178	455.776	413.086	240.038	139.772	139.772	139.771	-97.0611	2.78115	-38.5818	56.4212	1.05894	-0.370255	-0.525404	0.313469	1.68341	644.687	95.2975	-50.9431	0	0	1.28559
1370	0	23.1485	0	0	29.0262	4.93414	-35.8847	-0.443207	0.121116	-0.14246	-26.5319	3.38E-15	8.39006	0	0	-0.0202593	2.4716	-27.4392	-1.75119	521.727	397.136	686.959	369.342	369.342	369.342	26.4629	-97.0613	35.7122	481.177	413.548	238.338	139.772	139.772	139.771	-100.685	2.2104	-38.9906	55.2339	2.17801	0.245245	-0.456718	0.325418	1.70006	684.619	90.6398	-45.2723	0	0	1.68187
1371	0	22.7514	0	0	28.5898	4.97998	-36.0837	-0.450433	0.157556	-0.203204	-26.0592	-9.47E-15	10.3651	0	0	-0.0180747	2.16828	-26.3001	-3.10623	517.159	394.884	688.199	369.183	369.183	369.183	26.1986	-100.135	36.7551	505.236	414.04	237.782	139.772	139.771	139.772	-104.16	1.74137	-39.2692	53.8717	3.07404	1.03172	-0.348916	0.292407	1.70289	707.823	68.3394	-37.5438	0	0	2.02085
1372	0	22.3939	0	0	28.2051	5.02693	-36.2864	-0.44866	0.194014	-0.264693	-24.7525	-9.47E-15	12.4103	0	0	-0.0150179	1.87525	-25.0804	-4.41565	512.264	392.89	688.872	369.262	369.262	369.262	25.7819	-103.075	37.697	527.529	414.495	238.233	139.772	139.772	139.772	-107.435	1.3707	-39.4043	52.3772	3.73637	1.90498	-0.231503	0.219894	1.67871	721.414	30.5936	-30.8179	0	0	2.26445
1373	0	22.1082	0	0	27.8867	5.05874	-36.4232	-0.438686	0.230104	-0.3247	-22.6812	3.38E-15	14.4561	0	0	-0.0129761	1.58768	-23.8524	-5.58746	507.441	391.173	689.125	369.643	369.644	369.644	25.242	-105.825	38.4819	547.659	414.847	239.473	139.771	139.772	139.772	-110.449	1.08315	-39.3874	50.811	4.17496	2.7711	-0.132644	0.12194	1.62383	734.663	-17.4697	-26.8981	0	0	2.3974
1374	0	21.9167	0	0	27.6366	5.05825	-36.4211	-0.421918	0.265291	-0.380783	-20.001	4.06E-15	16.456	0	0	-0.0136703	1.30417	-22.6876	-6.54832	503.068	389.71	689.097	370.347	370.347	370.347	24.6227	-108.323	39.0537	565.269	415.042	241.219	139.772	139.772	139.771	-113.135	0.85624	-39.2149	49.2468	4.41685	3.53889	-0.0765235	0.0153278	1.53578	756.343	-69.2657	-25.8735	0	0	2.42258
1375	0	21.8294	0	0	27.4461	5.01151	-36.2199	-0.400121	0.298407	-0.4302	-16.9239	0	18.3649	0	0	-0.0179211	1.02335	-21.6497	-7.24812	499.472	388.449	688.91	371.344	371.344	371.344	23.9753	-110.502	39.3632	580.057	415.042	243.144	139.772	139.772	139.772	-115.427	0.665096	-38.8877	47.761	4.49944	4.13005	-0.078977	-0.0853944	1.41734	792.359	-118.556	-26.4342	0	0	2.35057
1376	0	21.8436	0	0	27.3013	4.91159	-35.7864	-0.375179	0.327211	-0.470311	-13.6847	-5.41E-15	20.1061	0	0	-0.0252036	0.740848	-20.7873	-7.65961	496.894	387.311	688.651	372.567	372.567	372.567	23.3508	-112.297	39.3747	591.786	414.833	244.908	139.772	139.771	139.771	-117.262	0.487177	-38.4119	46.4204	4.46294	4.48511	-0.150354	-0.168919	1.27451	845.238	-160.199	-26.743	0	0	2.19518
1377	0	21.9445	0	0	27.1878	4.76105	-35.124	-0.349026	0.348715	-0.498567	-10.5274	2.71E-15	21.5716	0	0	-0.0336794	0.448815	-20.1294	-7.7758	495.464	386.214	688.362	373.923	373.923	373.923	22.7909	-113.654	39.0717	600.289	414.423	246.184	139.772	139.771	139.772	-118.591	0.307397	-37.7995	45.2706	4.34255	4.56662	-0.290964	-0.225243	1.12049	912.726	-189.774	-25.284	0	0	1.97234
1378	0	22.106	0	0	27.0919	4.57219	-34.2773	-0.32367	0.359368	-0.512567	-7.71019	2.71E-15	22.599	0	0	-0.0406743	0.137704	-19.682	-7.60671	495.191	385.086	688.038	375.316	375.316	375.316	22.3212	-114.53	38.4621	605.478	413.838	246.694	139.772	139.772	139.772	-119.377	0.12264	-37.0695	44.329	4.16417	4.35927	-0.488936	-0.247801	0.971031	986.961	-203.702	-21.2811	0	0	1.70531
1379	0	22.2917	0	0	26.9996	4.36493	-33.3276	-0.301483	0.356624	-0.510382	-5.54107	-4.06E-15	23.0462	0	0	-0.0436713	-0.200102	-19.4285	-7.1766	495.966	383.89	687.624	376.662	376.662	376.662	21.948	-114.896	37.5787	607.338	413.116	246.231	139.772	139.772	139.772	-119.596	-0.0557446	-36.2487	43.5834	3.94312	3.86975	-0.720381	-0.235868	0.844934	1055.54	-199.449	-14.7834	0	0	1.43036
1380	0	22.4576	0	0	26.8937	4.1629	-32.3812	-0.284619	0.339566	-0.490297	-4.35173	4.06E-15	22.8197	0	0	-0.0413387	-0.566062	-19.3339	-6.52192	497.585	382.626	687.028	377.889	377.889	377.889	21.6586	-114.735	36.4768	605.935	412.297	244.682	139.772	139.772	139.771	-119.237	-0.203365	-35.3706	42.998	3.68579	3.12684	-0.947854	-0.19226	0.762915	1101.5	-175.721	-6.54356	0	0	1.18767
1381	0	22.5582	0	0	26.7542	3.98898	-31.5501	-0.275073	0.309226	-0.452145	-4.4928	1.35E-15	21.9075	0	0	-0.0341712	-0.952733	-19.3522	-5.6897	499.778	381.338	686.141	378.937	378.937	378.937	21.4281	-114.048	35.2267	601.407	411.421	242.044	139.772	139.771	139.771	-118.308	-0.288942	-34.4716	42.5232	3.39417	2.18132	-1.13349	-0.12525	0.743216	1108.6	-134.813	2.18209	0	0	1.00498
1382	0	22.5574	0	0	26.5648	3.86161	-30.9316	-0.274016	0.26842	-0.397562	-6.2357	5.41E-15	20.3921	0	0	-0.0242779	-1.3437	-19.4363	-4.73665	502.252	380.098	684.866	379.744	379.744	379.744	21.2269	-112.86	33.9042	593.962	410.521	238.431	139.772	139.772	139.772	-116.839	-0.28333	-33.5867	42.1093	3.07078	1.10418	-1.24723	-0.0427496	0.799044	1065.11	-82.2291	9.85872	0	0	0.877639
1383	0	22.4413	0	0	26.3254	3.79268	-30.5935	-0.281382	0.220955	-0.329985	-9.64782	-1.08E-14	18.4145	0	0	-0.0141455	-1.7168	-19.547	-3.72747	504.732	378.991	683.145	380.24	380.24	380.24	21.0295	-111.224	32.5824	583.872	409.628	234.065	139.771	139.772	139.772	-114.895	-0.168485	-32.7457	41.7203	2.72304	-0.0195356	-1.26994	0.0467323	0.929283	966.491	-26.3223	15.0933	0	0	0.766928
1384	0	22.2319	0	0	26.0663	3.78691	-30.5651	-0.294951	0.170958	-0.253933	-14.4232	-2.71E-15	16.1283	0	0	-0.00495017	-2.04983	-19.66	-2.73083	506.989	378.095	680.974	380.351	380.351	380.351	20.8201	-109.237	31.3277	571.461	408.77	229.256	139.772	139.771	139.772	-112.585	0.057228	-31.9719	41.3435	2.36488	-1.10219	-1.19922	0.132433	1.11674	817.922	23.3805	17.0689	0	0	0.626713
1385	0	21.9909	0	0	25.8561	3.84222	-30.8367	-0.309903	0.122181	-0.174788	-19.8083	5.41E-15	13.6499	0	0	0.00432081	-2.32624	-19.7678	-1.81302	508.863	377.464	678.41	380.01	380.01	380.01	20.5934	-107.035	30.1992	557.097	407.976	224.373	139.772	139.771	139.772	-110.06	0.380202	-31.2852	40.9929	2.0152	-2.06679	-1.04983	0.203846	1.32817	635.102	58.8722	15.8283	0	0	0.440814
1386	0	21.8107	0	0	25.7934	3.95072	-31.3651	-0.319502	0.0781523	-0.0992011	-24.7214	-1.35E-15	11.0904	0	0	0.0157034	-2.53929	-19.8769	-1.0305	510.259	377.12	675.555	379.173	379.173	379.173	20.3521	-104.784	29.2505	541.191	407.28	219.782	139.772	139.772	139.772	-107.504	0.77908	-30.7042	40.7052	1.695	-2.85817	-0.860831	0.256756	1.52716	445.934	76.7239	12.2105	0	0	0.241525
1387	0	21.7875	0	0	25.9809	4.10031	-32.0839	-0.316407	0.0410249	-0.0342469	-28.015	-1.02E-15	8.51622	0	0	0.029542	-2.69324	-19.9995	-0.42444	511.132	377.052	672.521	377.831	377.831	377.831	20.1017	-102.653	28.5267	524.164	406.715	215.789	139.772	139.772	139.772	-105.092	1.23458	-30.247	40.5285	1.42593	-3.4483	-0.679958	0.292262	1.6818	281.746	78.0452	7.63207	0	0	0.0813532
1388	0	21.989	0	0	26.4892	4.27645	-32.9157	-0.297515	0.0119026	0.0145566	-29.0176	-2.03E-15	6.00907	0	0	0.0430265	-2.8015	-20.1438	-0.0180791	511.451	377.223	669.403	376.027	376.027	376.027	19.8478	-100.771	28.0556	506.422	406.305	212.577	139.772	139.772	139.772	-102.961	1.73461	-29.9259	40.5084	1.23101	-3.83493	-0.553722	0.317206	1.77956	169.527	68.5761	3.39527	0	0	-0.0135872
1389	0	22.4355	0	0	27.3346	4.46415	-33.7849	-0.266713	-0.00919841	0.0457235	-27.8558	3.05E-15	3.67235	0	0	0.0521024	-2.88311	-20.3051	0.182365	511.167	377.587	666.246	373.85	373.85	373.85	19.5932	-99.2102	27.84	488.313	406.059	210.181	139.772	139.772	139.772	-101.183	2.27245	-29.7416	40.6763	1.13754	-4.03512	-0.499731	0.333859	1.83315	119.691	55.2437	0.194676	0	0	-0.067387
1390	0	23.1052	0	0	28.4828	4.64975	-34.6271	-0.230583	-0.0223796	0.060891	-25.1432	-1.95E-15	1.66932	0	0	0.054544	-2.95844	-20.461	0.185822	510.19	378.093	663.048	371.421	371.421	371.421	19.3366	-97.9889	27.8563	470.1	405.967	208.519	139.772	139.772	139.772	-99.7694	2.84194	-29.6796	41.041	1.17878	-4.0778	-0.51137	0.330483	1.86685	127.174	42.783	-2.08018	0	0	-0.129423
1391	0	23.9475	0	0	29.8639	4.82287	-35.3974	-0.195143	-0.028874	0.0635657	-21.6444	2.54E-16	0.099199	0	0	0.0509284	-3.04402	-20.5726	0.0145719	508.387	378.702	659.768	368.874	368.874	368.874	19.0741	-97.0845	28.0617	451.954	406.004	207.438	139.772	139.772	139.772	-98.6937	3.43467	-29.7136	41.5856	1.38897	-3.99647	-0.55589	0.281303	1.90209	172.439	30.3364	-3.59389	0	0	-0.22475
1392	0	24.8977	0	0	31.3905	4.97755	-36.0732	-0.16583	-0.0314511	0.0580833	-18.1381	5.79E-15	-1.08279	0	0	0.0437903	-3.14812	-20.5912	-0.296181	505.608	379.382	656.357	366.322	366.322	366.322	18.8022	-96.4474	28.4047	433.961	406.142	206.762	139.772	139.772	139.772	-97.901	4.03996	-29.8133	42.2678	1.79246	-3.82429	-0.590603	0.165719	1.94917	229.815	14.0341	-4.25636	0	0	-0.325315
1393	0	25.8925	0	0	32.9761	5.11164	-36.6496	-0.145133	-0.0327921	0.0485897	-15.1374	-7.88E-16	-1.97587	0	0	0.0358152	-3.26887	-20.4678	-0.699761	501.719	380.108	652.78	363.856	363.856	363.856	18.5194	-96.018	28.8343	416.149	406.35	206.328	139.772	139.772	139.772	-97.3273	4.64658	-29.9497	43.0236	2.39114	-3.59222	-0.577523	-0.0204082	2.01026	275.367	-10.6419	-3.67863	0	0	-0.366144
1394	0	26.88	0	0	34.5478	5.22507	-37.1304	-0.132616	-0.0345381	0.0385147	-12.8391	2.74E-15	-2.66733	0	0	0.0287249	-3.39626	-20.1628	-1.14267	496.639	380.849	649.035	361.539	361.539	361.539	18.2271	-95.7379	29.3053	398.506	406.592	206.012	139.772	139.772	139.772	-96.9121	5.24267	-30.0985	43.7732	3.15313	-3.3297	-0.494103	-0.250405	2.08685	293.032	-44.4526	-1.6492	0	0	-0.297692
1395	0	27.8236	0	0	36.0498	5.31816	-37.5205	-0.127176	-0.0371363	0.029569	-11.2769	1.97E-15	-3.20649	0	0	0.0232929	-3.51803	-19.653	-1.57153	490.364	381.558	645.163	359.421	359.421	359.42	17.9327	-95.5565	29.7788	381.008	406.835	205.733	139.772	139.772	139.772	-96.6043	5.81309	-30.2418	44.429	4.00948	-3.06815	-0.343772	-0.474932	2.18998	279.608	-83.9724	1.75445	0	0	-0.132696
1396	0	28.7019	0	0	37.4428	5.3906	-37.8211	-0.127521	-0.0399679	0.0224367	-10.3639	2.43E-15	-3.58992	0	0	0.0195283	-3.62717	-18.934	-1.94123	482.972	382.172	641.245	357.562	357.562	357.562	17.6507	-95.4337	30.2206	363.628	407.051	205.451	139.772	139.772	139.772	-96.3663	6.33739	-30.3681	44.9077	4.86578	-2.84299	-0.152277	-0.638732	2.33454	243.221	-121.59	5.86577	0	0	0.0569446
1397	0	29.5043	0	0	38.7003	5.44166	-38.0316	-0.133069	-0.042184	0.0170595	-9.98872	-4.02E-16	-3.80552	0	0	0.0170686	-3.72762	-18.0178	-2.2217	474.594	382.615	637.394	356.049	356.049	356.049	17.4016	-95.3388	30.6007	346.339	407.218	205.158	139.772	139.772	139.772	-96.1716	6.79065	-30.4715	45.1409	5.62865	-2.69061	0.0455123	-0.70395	2.51871	198.265	-148.228	9.6636	0	0	0.194287
1398	0	30.226	0	0	39.8045	5.47105	-38.1522	-0.143683	-0.0433717	0.0138065	-10.0375	-2.66E-15	-3.86953	0	0	0.0153845	-3.83489	-16.9261	-2.39961	465.391	382.817	633.737	354.988	354.988	354.988	17.2079	-95.2472	30.8939	329.115	407.324	204.877	139.772	139.771	139.772	-96.0005	7.14786	-30.55	45.0818	6.23489	-2.64059	0.236859	-0.675581	2.70827	154.58	-158.164	12.1296	0	0	0.251914
1399	0	30.8638	0	0	40.7422	5.47914	-38.1853	-0.158876	-0.0438512	0.0130569	-10.3714	-1.35E-15	-3.84038	0	0	0.0138941	-3.96969	-15.6823	-2.47074	455.523	382.734	630.4	354.469	354.469	354.469	17.09	-95.1369	31.0807	311.933	407.369	204.652	139.772	139.772	139.772	-95.8351	7.38838	-30.6036	44.701	6.66505	-2.70903	0.429243	-0.608441	2.84794	115.112	-153.435	12.9253	0	0	0.247153
1400	0	31.4135	0	0	41.5014	5.46662	-38.134	-0.177941	-0.044225	0.0149331	-10.8654	2.85E-15	-3.78515	0	0	0.0121484	-4.14526	-14.3039	-2.42791	445.142	382.357	627.486	354.53	354.53	354.53	17.0642	-94.9839	31.1459	294.775	407.363	204.548	139.772	139.772	139.772	-95.6539	7.49819	-30.6329	43.976	6.93258	-2.89665	0.613531	-0.560528	2.90228	82.2245	-139.386	12.2817	0	0	0.207805
1401	0	31.8689	0	0	42.069	5.43431	-38.0014	-0.200026	-0.0443969	0.0185892	-11.4299	4.04E-15	-3.70978	0	0	0.00985969	-4.35612	-12.8005	-2.25819	434.38	381.717	625.065	355.14	355.14	355.14	17.1407	-94.7609	31.0787	277.631	407.32	204.645	139.772	139.772	139.772	-95.4299	7.47155	-30.6377	42.889	7.0625	-3.19185	0.743928	-0.551188	2.88352	63.5563	-119.989	10.7551	0	0	0.173243
1402	0	32.2198	0	0	42.4318	5.3841	-37.7942	-0.223662	-0.0438432	0.0229994	-11.9819	-4.93E-15	-3.58107	0	0	0.00682368	-4.57601	-11.178	-1.95575	423.34	380.875	623.169	356.217	356.217	356.217	17.3213	-94.4357	30.8745	260.5	407.26	205.034	139.772	139.772	139.772	-95.1286	7.3139	-30.6174	41.4382	7.07685	-3.57355	0.778406	-0.566344	2.82917	63.9184	-97.7327	8.87001	0	0	0.189046
1403	0	32.4508	0	0	42.578	5.32	-37.5281	-0.24678	-0.0424043	0.0275669	-12.44	-5.18E-16	-3.3872	0	0	0.0029558	-4.76548	-9.4461	-1.53866	412.09	379.913	621.803	357.658	357.658	357.658	17.5972	-93.9729	30.5362	243.383	407.201	205.808	139.771	139.772	139.772	-94.709	7.04404	-30.5708	39.6525	6.99252	-4.01143	0.715439	-0.576685	2.77473	78.7361	-74.5756	7.10768	0	0	0.270456
1404	0	32.5421	0	0	42.4991	5.24826	-37.228	-0.267007	-0.0404751	0.0323512	-12.7254	-3.32E-15	-3.15432	0	0	-0.00163657	-4.88548	-7.62311	-1.05534	400.672	378.911	620.96	359.366	359.366	359.366	17.9508	-93.3359	30.0749	226.289	407.162	207.055	139.772	139.772	139.772	-94.1266	6.69202	-30.4968	37.5981	6.82629	-4.46864	0.600691	-0.554795	2.74074	94.0388	-51.9279	5.70299	0	0	0.37057
1405	0	32.4719	0	0	42.1897	5.17631	-36.9245	-0.282248	-0.0389916	0.0380651	-12.7767	5.72E-15	-2.94592	0	0	-0.00663207	-4.91033	-5.73784	-0.574813	389.131	377.936	620.638	361.255	361.255	361.255	18.3595	-92.4908	29.506	209.231	407.161	208.85	139.772	139.771	139.772	-93.3381	6.2929	-30.3954	35.3687	6.59672	-4.90803	0.51529	-0.490089	2.72556	89.9557	-31.3933	4.60609	0	0	0.385902
1406	0	32.2203	0	0	41.6467	5.11101	-36.6469	-0.291053	-0.0391169	0.0455954	-12.5516	6.51E-15	-2.83514	0	0	-0.0115705	-4.83442	-3.82528	-0.163578	377.546	377.037	620.849	363.243	363.243	363.243	18.8023	-91.4083	28.8445	192.239	407.212	211.245	139.772	139.772	139.772	-92.3061	5.87791	-30.2673	33.0606	6.3196	-5.29719	0.531211	-0.390455	2.71128	50.364	-14.971	3.6814	0	0	0.222887
1407	0	31.7726	0	0	40.8674	5.05684	-36.415	-0.29299	-0.0417278	0.0552981	-12.0403	-6.37E-15	-2.86245	0	0	-0.0159862	-4.6703	-1.92036	0.136974	366.05	376.24	621.614	365.249	365.249	365.249	19.2649	-90.0651	28.0996	175.364	407.324	214.271	139.771	139.772	139.772	-91.0024	5.46716	-30.1135	30.7478	6.0013	-5.60914	0.661189	-0.272629	2.68319	-26.3767	-4.42172	3.02303	0	0	-0.124569
1408	0	31.1198	0	0	39.8488	5.01538	-36.2366	-0.288587	-0.0472544	0.0668818	-11.264	2.88E-15	-3.02532	0	0	-0.0195028	-4.4414	-0.0535361	0.317474	354.829	375.561	622.945	367.192	367.192	367.192	19.7408	-88.4438	27.2737	158.68	407.501	217.927	139.772	139.772	139.772	-89.4079	5.06778	-29.9355	28.4736	5.63651	-5.82107	0.865401	-0.145693	2.63474	-129.661	0.677735	2.99354	0	0	-0.585789
1409	0	30.2567	0	0	38.5867	4.98614	-36.1104	-0.279106	-0.0557877	0.0796144	-10.2751	2.05E-15	-3.29494	0	0	-0.0218822	-4.17526	1.74994	0.392551	344.094	375.006	624.829	369.009	369.009	369.009	20.2293	-86.5319	26.3647	142.28	407.737	222.187	139.771	139.772	139.772	-87.5111	4.67744	-29.7355	26.2591	5.21561	-5.91374	1.08674	-0.0179531	2.56645	-245.261	1.55486	4.04029	0	0	-1.07356
1410	0	29.1782	0	0	37.0748	4.96793	-36.0315	-0.266294	-0.0671427	0.0926253	-9.16006	-2.11E-15	-3.63597	0	0	-0.0230782	-3.8983	3.46818	0.387558	334.05	374.578	627.225	370.662	370.662	370.662	20.7328	-84.3197	25.3701	126.274	408.017	226.996	139.771	139.772	139.772	-85.3048	4.28988	-29.5181	24.1191	4.73509	-5.87388	1.28327	0.0946847	2.47698	-363.105	-1.41913	6.47264	0	0	-1.52763
1411	0	27.8773	0	0	35.3054	4.9599	-35.9966	-0.25207	-0.0805957	0.105084	-8.0336	-1.10E-15	-4.00287	0	0	-0.0232846	-3.63177	5.07983	0.328423	324.879	374.28	630.06	372.138	372.138	372.138	21.2554	-81.7992	24.2902	110.781	408.315	232.276	139.772	139.772	139.772	-82.7839	3.89856	-29.2912	22.0738	4.20298	-5.69765	1.43729	0.170849	2.36199	-478.426	-8.57753	10.2453	0	0	-1.91183
1412	0	26.3454	0	0	33.2695	4.96175	-36.0046	-0.238389	-0.094597	0.11613	-7.03766	-3.13E-15	-4.32403	0	0	-0.0229931	-3.3885	6.5615	0.236863	316.733	374.119	633.233	373.448	373.448	373.448	21.8032	-78.9633	23.1285	95.9145	408.597	237.932	139.772	139.772	139.772	-79.9446	3.49778	-29.0673	20.1545	3.6383	-5.39405	1.54918	0.196941	2.22147	-588.873	-18.953	14.8307	0	0	-2.19159
1413	0	24.5747	0	0	30.9582	4.97331	-36.0548	-0.227048	-0.106827	0.124814	-6.33078	2.88E-15	-4.49902	0	0	-0.0230141	-3.17122	7.88635	0.129609	309.741	374.1	636.614	374.623	374.623	374.623	22.3836	-75.8066	21.8903	81.7829	408.824	243.865	139.772	139.772	139.771	-76.7847	3.08253	-28.8617	18.4029	3.06766	-4.98747	1.63078	0.171193	2.05411	-692.315	-30.4348	19.3633	0	0	-2.32711
1414	0	22.5613	0	0	28.3663	4.99364	-36.1428	-0.219596	-0.114132	0.129768	-6.08207	8.80E-15	-4.37915	0	0	-0.0245171	-2.97288	9.02487	0.0203739	304.01	374.226	640.054	375.712	375.712	375.712	23.0031	-72.327	20.5798	68.4765	408.959	249.975	139.772	139.772	139.772	-73.3049	2.64845	-28.6899	16.866	2.51994	-4.51889	1.69688	0.107332	1.86577	-784.323	-39.5732	22.7794	0	0	-2.27717
1415	0	20.3103	0	0	25.4966	5.0204	-36.2583	-0.216722	-0.113455	0.12943	-6.42755	-3.38E-15	-3.81384	0	0	-0.028823	-2.77903	9.94776	-0.0766021	299.632	374.497	643.38	376.785	376.785	376.785	23.6625	-68.5293	19.2	56.0619	408.977	256.178	139.772	139.772	139.772	-69.5118	2.19313	-28.5631	15.5874	2.02066	-4.0447	1.75541	0.035296	1.66303	-857.779	-42.0169	24.1046	0	0	-2.02066
1416	0	17.8393	0	0	22.3667	5.04974	-36.3846	-0.218311	-0.1026	0.122393	-7.46933	-5.08E-16	-2.68954	0	0	-0.0372383	-2.57272	10.6301	-0.143588	296.683	374.907	646.414	377.921	377.921	377.921	24.353	-64.4293	17.7535	44.5763	408.874	262.415	139.771	139.772	139.771	-65.4219	1.71844	-28.4854	14.5984	1.58846	-3.63056	1.80636	-0.00562516	1.45681	-904.353	-33.271	22.6079	0	0	-1.58045
1417	0	15.1829	0	0	19.015	5.0772	-36.5024	-0.223332	-0.0814155	0.108431	-9.25268	-4.23E-15	-1.00444	0	0	-0.0505527	-2.34079	11.0561	-0.157507	295.212	375.447	648.985	379.201	379.201	379.201	25.0527	-60.0597	16.2459	34.0262	408.665	268.662	139.772	139.772	139.772	-61.0656	1.23242	-28.4509	13.9114	1.23533	-3.33983	1.84199	0.013563	1.25431	-917.989	-11.0984	17.9247	0	0	-1.03261
1418	0	12.3947	0	0	15.5066	5.09892	-36.5953	-0.23052	-0.0520343	0.0887748	-11.7849	3.05E-15	1.11362	0	0	-0.0685749	-2.07858	11.2224	-0.0907766	295.237	376.108	650.946	380.688	380.688	380.688	25.7278	-55.4749	14.689	24.3952	408.393	274.93	139.772	139.771	139.772	-56.4937	0.748805	-28.4432	13.5178	0.968311	-3.21926	1.84721	0.0915399	1.06163	-896.418	21.9917	10.208	0	0	-0.483319
1419	0	9.54948	0	0	11.9347	5.11317	-36.6561	-0.238661	-0.0188807	0.0663062	-15.0182	3.72E-15	3.39842	0	0	-0.0894706	-1.79064	11.1394	0.0840964	296.735	376.883	652.186	382.418	382.418	382.418	26.3373	-50.7557	13.1031	15.6608	408.115	281.268	139.772	139.772	139.772	-51.7824	0.283589	-28.4383	13.3906	0.791821	-3.28877	1.80606	0.207297	0.883736	-843.168	60.7978	0.274872	0	0	-0.0293571
1420	0	6.74162	0	0	8.41834	5.12153	-36.6918	-0.247023	0.012215	0.0446106	-18.8437	-1.02E-15	5.49239	0	0	-0.109593	-1.48831	10.829	0.386962	299.636	377.773	652.636	384.39	384.39	384.389	26.8427	-46.0088	11.5162	7.81623	407.899	287.744	139.772	139.772	139.772	-47.0357	-0.150466	-28.4099	13.4912	0.709462	-3.54024	1.70543	0.318019	0.726857	-766.465	96.7951	-10.2701	0	0	0.275377
1421	0	4.08011	0	0	5.0929	5.12934	-36.725	-0.255275	0.0354939	0.0273723	-23.0639	-4.74E-15	7.03247	0	0	-0.123969	-1.18453	10.3211	0.821631	303.821	378.786	652.272	386.572	386.572	386.572	27.2161	-41.3621	9.96217	0.89034	407.81	294.428	139.772	139.772	139.772	-42.381	-0.548321	-28.336	13.7767	0.722201	-3.94483	1.54844	0.38472	0.5952	-679.345	122.459	-19.3844	0	0	0.432835
1422	0	1.67962	0	0	2.09752	5.1447	-36.7903	-0.263537	0.0471684	0.0169722	-27.3998	6.77E-16	7.77166	0	0	-0.127726	-0.888745	9.64818	1.37136	309.131	379.932	651.106	388.908	388.908	388.908	27.446	-36.9541	8.47694	-5.04171	407.893	301.362	139.772	139.772	139.772	-37.9603	-0.91291	-28.204	14.2061	0.824934	-4.46248	1.35175	0.386101	0.492011	-595.146	133.392	-25.0653	0	0	0.48731
1423	0	-0.349875	0	0	-0.437665	5.17682	-36.9266	-0.27205	0.046457	0.0143431	-31.4997	-2.71E-15	7.65157	0	0	-0.117677	-0.603635	8.8413	1.99967	315.384	381.225	649.184	391.323	391.323	391.323	27.5379	-32.9222	7.09808	-9.86257	408.166	308.542	139.772	139.772	139.772	-33.915	-1.24985	-28.0131	14.7433	1.00376	-5.04815	1.14181	0.317328	0.420412	-525.204	128.507	-25.9738	0	0	0.49804
1424	0	-1.91401	0	0	-2.4022	5.23418	-37.1688	-0.28067	0.0346495	0.0191156	-34.9654	1.35E-15	6.7498	0	0	-0.093496	-0.3242	7.92705	2.65614	322.398	382.671	646.575	393.733	393.733	393.733	27.5114	-29.3896	5.86588	-13.429	408.618	315.902	139.772	139.772	139.772	-30.3717	-1.55892	-27.7747	15.3591	1.23357	-5.6554	0.94848	0.1864	0.380066	-477.78	108.883	-21.4553	0	0	0.515751
1425	0	-2.94539	0	0	-3.71554	5.32281	-37.5398	-0.288708	0.0145608	0.0298698	-37.4225	4.06E-15	5.25861	0	0	-0.0582657	-0.0383546	6.92591	3.28538	330.006	384.272	643.37	396.045	396.045	396.045	27.3961	-26.4538	4.82502	-15.5945	409.21	323.327	139.772	139.772	139.772	-27.4271	-1.82608	-27.5096	16.0302	1.47657	-6.23868	0.798638	0.00579369	0.371908	-457.528	76.5175	-11.5721	0	0	0.569366
1426	0	-3.41335	0	0	-4.33587	5.44501	-38.0453	-0.294975	-0.0106951	0.0450681	-38.6087	-8.12E-15	3.40404	0	0	-0.0178909	0.271956	5.85181	3.83722	338.079	386.017	639.676	398.164	398.164	398.164	27.2276	-24.1749	4.02395	-16.2319	409.879	330.663	139.772	139.772	139.772	-25.1359	-2.02022	-27.2457	16.7387	1.68087	-6.75434	0.71327	-0.208958	0.391972	-466.58	33.9415	2.96798	0	0	0.663986
1427	0	-3.32888	0	0	-4.26523	5.59853	-38.6705	-0.297745	-0.0381299	0.0629655	-38.4313	-1.08E-14	1.40412	0	0	0.0206268	0.629604	4.71241	4.27616	346.534	387.889	635.611	399.99	399.99	399.99	27.0432	-22.5702	3.51128	-15.2485	410.553	337.736	139.772	139.772	139.772	-23.5062	-2.09621	-27.0151	17.4699	1.77884	-7.16124	0.696568	-0.433011	0.441532	-501.604	-15.4308	21.0391	0	0	0.781957
1428	0	-2.74241	0	0	-3.54898	5.7767	-39.3823	-0.294979	-0.0655888	0.0819472	-36.9878	0	-0.60431	0	0	0.0513048	1.05898	3.5096	4.58684	355.339	389.866	631.305	401.429	401.429	401.429	26.8791	-21.6158	3.32826	-12.5943	411.158	344.37	139.772	139.772	139.772	-22.5032	-2.00515	-26.8512	18.214	1.69079	-7.42302	0.722479	-0.619243	0.524307	-551.558	-64.8466	41.0686	0	0	0.894573
1429	0	-1.73476	0	0	-2.26935	5.96948	-40.1362	-0.285044	-0.091686	0.10058	-34.5524	2.71E-15	-2.57696	0	0	0.070878	1.57928	2.2397	4.77165	364.496	391.922	626.904	402.4	402.4	402.4	26.7658	-21.2561	3.49948	-8.2621	411.626	350.4	139.772	139.772	139.772	-22.062	-1.70789	-26.7852	18.9758	1.33938	-7.51317	0.75035	-0.707823	0.648702	-601.362	-105.319	61.0907	0	0	0.993968
1430	0	-0.403226	0	0	-0.533345	6.16504	-40.8839	-0.267772	-0.114979	0.118224	-31.5374	-5.41E-15	-4.48961	0	0	0.0795428	2.19584	0.893674	4.84323	374.027	394.028	622.571	402.835	402.835	402.835	26.7229	-21.4187	4.02602	-2.28233	411.9	355.673	139.772	139.772	139.771	-22.105	-1.18647	-26.8396	19.7884	0.673836	-7.42096	0.748995	-0.658593	0.812789	-639.28	-129.87	78.6484	0	0	1.11864
1431	0	1.15465	0	0	1.54365	6.35104	-41.5794	-0.244421	-0.134058	0.134684	-28.3687	-4.06E-15	-6.30713	0	0	0.0801433	2.89476	-0.541543	4.81664	383.946	396.156	618.48	402.689	402.689	402.689	26.7551	-22.0329	4.88553	5.28821	411.934	360.053	139.772	139.772	139.772	-22.5605	-0.447917	-27.0229	20.7209	-0.308729	-7.15206	0.705588	-0.480167	0.996755	-659.268	-138.099	91.496	0	0	1.33178
1432	0	2.85412	0	0	3.85297	6.51565	-42.1825	-0.216888	-0.147856	0.149556	-25.3508	-2.71E-15	-7.96482	0	0	0.0763645	3.64443	-2.08081	4.70369	394.248	398.273	614.813	401.934	401.934	401.934	26.8513	-23.0422	6.03806	14.3792	411.702	363.415	139.772	139.772	139.772	-23.3753	0.479287	-27.3286	21.873	-1.55406	-6.72341	0.616503	-0.203508	1.17819	-657.881	-131.126	98.2436	0	0	1.67302
1433	0	4.62908	0	0	6.30058	6.64825	-42.6599	-0.187175	-0.155909	0.162249	-22.6177	-6.77E-15	-9.36178	0	0	0.0711937	4.40031	-3.73809	4.50779	404.893	400.341	611.742	400.552	400.552	400.552	26.9869	-24.409	7.43305	24.9163	411.195	365.651	139.772	139.772	139.772	-24.5186	1.55183	-27.7356	23.3601	-2.94929	-6.15812	0.487517	0.127786	1.34095	-633.725	-110.24	98.7694	0	0	2.11567
1434	0	6.43137	0	0	8.80814	6.74034	-42.9871	-0.157505	-0.158402	0.172031	-20.189	1.35E-15	-10.3737	0	0	0.0663661	5.1119	-5.52361	4.22164	415.8	402.32	609.415	398.53	398.53	398.53	27.1281	-26.1116	9.01483	36.8257	410.422	366.674	139.772	139.772	139.772	-25.9778	2.7182	-28.2138	25.2908	-4.33424	-5.48461	0.356092	0.440236	1.48586	-592.633	-81.2511	94.1509	0	0	2.56606
1435	0	8.22711	0	0	11.3109	6.78588	-43.1476	-0.129967	-0.156553	0.178628	-18.0212	2.71E-15	-10.9147	0	0	0.0623837	5.73421	-7.43963	3.83314	426.856	404.17	607.949	395.887	395.886	395.886	27.2384	-28.1361	10.7271	50.0367	409.409	366.423	139.772	139.772	139.772	-27.7512	3.9246	-28.7294	27.7312	-5.54385	-4.73752	0.288804	0.625283	1.62897	-548.339	-57.7473	86.4194	0	0	2.92858
1436	0	9.9926	0	0	13.7546	6.7809	-43.1301	-0.106448	-0.151649	0.181638	-16.0726	1.35E-15	-10.9181	0	0	0.0589653	6.24325	-9.47555	3.34039	437.935	405.856	607.409	392.716	392.716	392.716	27.2863	-30.4696	12.5159	64.4841	408.189	364.867	139.772	139.772	139.772	-29.8388	5.11947	-29.252	30.6672	-6.48106	-3.95281	0.33881	0.612361	1.79197	-513.09	-50.7248	77.7603	0	0	3.17421
1437	0	11.7099	0	0	16.0921	6.72361	-42.9279	-0.0883846	-0.144351	0.180392	-14.3303	-4.06E-15	-10.3285	0	0	0.0553881	6.64433	-11.6057	2.76568	448.922	407.353	607.812	389.221	389.221	389.221	27.2506	-33.0934	14.3305	80.1086	406.803	362.008	139.772	139.772	139.772	-32.2355	6.25525	-29.759	33.991	-7.16493	-3.15728	0.493687	0.452843	1.98375	-486.389	-55.3921	69.651	0	0	3.28597
1438	0	13.3615	0	0	18.2807	6.61634	-42.5457	-0.0768958	-0.135036	0.174623	-12.8379	-4.06E-15	-9.14785	0	0	0.0509031	6.96268	-13.7927	2.15661	459.724	408.644	609.139	385.681	385.681	385.681	27.1261	-35.9794	16.1237	96.8559	405.292	357.884	139.772	139.772	139.772	-34.926	7.28877	-30.2395	37.5295	-7.70004	-2.36387	0.705875	0.259857	2.19267	-462.093	-60.4012	62.8799	0	0	3.22862
1439	0	14.9272	0	0	20.2832	6.46737	-42.0068	-0.0726308	-0.124284	0.165246	-11.6817	0	-7.46596	0	0	0.0451409	7.22429	-15.9941	1.57653	470.267	409.718	611.364	382.377	382.377	382.377	26.9241	-39.0902	17.8553	114.673	403.697	352.572	139.772	139.772	139.772	-37.884	8.18366	-30.6947	41.0907	-8.20105	-1.57764	0.931189	0.129637	2.39036	-435.978	-57.7482	57.776	0	0	2.99767
1440	0	16.3823	0	0	22.0705	6.29074	-41.3556	-0.0758138	-0.112872	0.154188	-10.9727	-3.38E-15	-5.44345	0	0	0.038399	7.43988	-18.1674	1.09046	480.485	410.562	614.466	379.517	379.517	379.517	26.6716	-42.3826	19.4971	133.509	402.063	346.184	139.772	139.772	139.772	-41.0738	8.91432	-31.1377	44.5034	-8.72573	-0.806151	1.12838	0.102926	2.53747	-404.569	-45.5314	54.2512	0	0	2.62347
1441	0	17.7016	0	0	23.6264	6.10378	-40.6515	-0.0861388	-0.101969	0.144056	-10.8028	-4.06E-15	-3.30376	0	0	0.0315295	7.60024	-20.2723	0.749049	490.308	411.168	618.424	377.204	377.204	377.204	26.4064	-45.813	21.0388	153.316	400.431	338.855	139.772	139.772	139.772	-44.4556	9.46889	-31.5923	47.6394	-9.24955	-0.0692159	1.26314	0.148557	2.60356	-365.319	-29.2509	52.1053	0	0	2.15338
1442	0	18.8648	0	0	24.9492	5.92304	-39.9561	-0.102868	-0.0925463	0.137068	-11.2071	-1.69E-15	-1.27427	0	0	0.0254545	7.68457	-22.2708	0.576481	499.645	411.528	623.199	375.43	375.43	375.43	26.1721	-49.3444	22.4894	174.056	398.852	330.737	139.772	139.772	139.772	-47.9927	9.84795	-32.0905	50.4155	-9.69186	0.597283	1.32434	0.21009	2.57512	-318.766	-15.2421	50.8433	0	0	1.64879
1443	0	19.8627	0	0	26.0519	5.76068	-39.3189	-0.124543	-0.0854352	0.134266	-12.1108	-1.69E-16	0.423423	0	0	0.0206803	7.67329	-24.1263	0.56868	508.385	411.637	628.713	374.117	374.117	374.117	26.012	-52.9503	23.8728	195.709	397.376	321.993	139.771	139.772	139.772	-51.6584	10.059	-32.6675	52.7839	-9.96031	1.1479	1.31856	0.249175	2.46418	-266.809	-6.38143	49.7218	0	0	1.16677
1444	0	20.698	0	0	26.9557	5.62235	-38.7665	-0.149414	-0.0803422	0.135229	-13.3542	8.46E-16	1.65852	0	0	0.0171105	7.55621	-25.8024	0.699595	516.403	411.495	634.836	373.149	373.149	373.149	25.9631	-56.6153	25.2198	218.272	396.059	312.786	139.772	139.772	139.772	-55.4393	10.1093	-33.3556	54.7194	-9.98221	1.53842	1.2454	0.261198	2.30169	-207.915	-1.08029	47.2179	0	0	0.737562
1445	0	21.3825	0	0	27.6834	5.50738	-38.3007	-0.176177	-0.0758898	0.138149	-14.767	2.69E-15	2.40507	0	0	0.0142889	7.33413	-27.2625	0.927113	523.56	411.103	641.392	372.408	372.408	372.408	26.0517	-60.3308	26.5595	241.754	394.954	303.286	139.772	139.772	139.771	-59.3325	10.0005	-34.1766	56.2127	-9.71569	1.73555	1.10135	0.257235	2.12318	-138.65	3.41681	41.2747	0	0	0.377785
1446	0	21.9314	0	0	28.252	5.41056	-37.9035	-0.204216	-0.0700903	0.140437	-16.223	3.09E-15	2.72525	0	0	0.0117019	7.01698	-28.4714	1.19702	529.71	410.461	648.164	371.797	371.797	371.797	26.2901	-64.0899	27.9134	266.159	394.114	293.666	139.772	139.772	139.772	-63.3412	9.72834	-35.1366	57.2681	-9.14896	1.72603	0.884577	0.248172	1.95573	-55.2447	9.30029	29.6966	0	0	0.101227
1447	0	22.3581	0	0	28.6711	5.3246	-37.5473	-0.234108	-0.060922	0.139032	-17.7052	2.71E-15	2.74574	0	0	0.00898786	6.62205	-29.3961	1.44642	534.698	409.568	654.908	371.25	371.25	371.25	26.6744	-67.883	29.2936	291.475	393.586	284.108	139.772	139.772	139.771	-67.4686	9.2863	-36.2233	57.9009	-8.29616	1.52528	0.607834	0.240633	1.81635	43.3413	17.9079	11.2417	0	0	-0.0711706
1448	0	22.6726	0	0	28.9444	5.24274	-37.2048	-0.266884	-0.0465394	0.130717	-19.2665	1.18E-15	2.65529	0	0	0.00586747	6.17186	-30.0082	1.60918	538.37	408.423	661.365	370.732	370.732	370.732	27.1815	-71.6982	30.7037	317.653	393.41	274.807	139.772	139.772	139.772	-71.7143	8.67233	-37.4051	58.1349	-7.19258	1.18123	0.297703	0.238336	1.71373	155.324	30.1488	-13.6887	0	0	-0.114546
1449	0	22.8813	0	0	29.0753	5.16082	-36.8588	-0.303348	-0.025611	0.112878	-20.978	7.02E-15	2.68273	0	0	0.00207145	5.69102	-30.2862	1.62343	540.593	407.03	667.285	370.235	370.235	370.235	27.7684	-75.5219	32.1409	344.588	393.615	265.971	139.772	139.772	139.772	-76.071	7.8962	-38.6332	57.9969	-5.89065	0.770141	-0.017696	0.245226	1.64991	277.764	46.4131	-42.5317	0	0	-0.00345555
1450	0	22.9884	0	0	29.0713	5.0789	-36.5096	-0.343518	0.00238768	0.0837769	-22.8781	6.26E-15	3.0578	0	0	-0.00260909	5.20208	-30.2184	1.43877	541.267	405.404	672.449	369.77	369.77	369.77	28.3732	-79.3411	33.5974	372.107	394.215	257.825	139.772	139.772	139.772	-80.5211	6.98496	-39.8461	57.5133	-4.45597	0.385196	-0.308072	0.266777	1.62889	405.172	66.3171	-70.7686	0	0	0.280806
1451	0	22.9981	0	0	28.9486	5.00173	-36.1777	-0.385951	0.0370925	0.0427031	-24.9061	1.10E-15	3.96298	0	0	-0.00805767	4.72111	-29.8069	1.02272	540.349	403.572	676.688	369.364	369.364	369.364	28.922	-83.1441	35.0609	399.956	395.203	250.594	139.772	139.772	139.771	-85.0343	5.98443	-40.9776	56.7109	-2.96303	0.119551	-0.550434	0.299725	1.64806	530.788	86.5337	-92.984	0	0	0.737931
1452	0	22.9179	0	0	28.7335	4.93785	-35.9008	-0.427848	0.0771378	-0.0093341	-26.8868	-6.25E-15	5.4712	0	0	-0.0134559	4.2553	-29.0716	0.365996	537.877	401.581	679.907	369.06	369.06	369.06	29.3383	-86.9203	36.5149	427.794	396.547	244.487	139.772	139.772	139.772	-89.5667	4.95466	-41.9664	55.6207	-1.48968	0.0481626	-0.719763	0.332016	1.6981	643.966	101.608	-104.889	0	0	1.32154
1453	0	22.7624	0	0	28.4621	4.89696	-35.7225	-0.465446	0.120553	-0.0701476	-28.5356	2.54E-15	7.5299	0	0	-0.0172834	3.80372	-28.0525	-0.512766	533.983	399.495	682.094	368.919	368.919	368.919	29.5568	-90.657	37.9358	455.197	398.194	239.673	139.772	139.772	139.772	-94.063	3.95949	-42.7637	54.2833	-0.110591	0.21188	-0.801569	0.347675	1.76227	734.77	105.537	-105.145	0	0	1.93663
1454	0	22.555	0	0	28.1761	4.88616	-35.6753	-0.494951	0.164933	-0.136658	-29.5171	-1.35E-15	9.96021	0	0	-0.0179825	3.36088	-26.8098	-1.56574	528.909	397.393	683.323	369.011	369.011	369.011	29.534	-94.3344	39.2897	481.681	400.066	236.247	139.772	139.772	139.772	-98.4584	3.05414	-43.3369	52.752	1.11054	0.608623	-0.790576	0.333221	1.81929	795.75	93.8165	-95.8663	0	0	2.46346
1455	0	22.3268	0	0	27.9157	4.90643	-35.7639	-0.51344	0.207882	-0.205742	-29.5286	-1.18E-14	12.5097	0	0	-0.0150937	2.92155	-25.4212	-2.71912	523	395.361	683.735	369.4	369.4	369.4	29.2555	-97.9187	40.5305	506.728	402.067	234.212	139.772	139.772	139.772	-102.679	2.27589	-43.6684	51.0931	2.12766	1.19451	-0.694237	0.282128	1.84993	825.13	64.6887	-81.5699	0	0	2.80352
1456	0	22.1116	0	0	27.7104	4.95024	-35.9547	-0.519816	0.247541	-0.274787	-28.4105	0	14.9332	0	0	-0.01001	2.48485	-23.9757	-3.88124	516.684	393.473	683.518	370.126	370.126	370.126	28.7371	-101.356	41.599	529.827	404.093	233.457	139.772	139.772	139.771	-106.64	1.64095	-43.7524	49.3833	2.91631	1.89408	-0.532632	0.196118	1.84253	828.269	19.3636	-67.1875	0	0	2.91489
1457	0	21.9385	0	0	27.5715	5.00175	-36.1778	-0.514705	0.282611	-0.341452	-26.1874	1.29E-14	17.0451	0	0	-0.00559011	2.05505	-22.5655	-4.95317	510.437	391.785	682.885	371.183	371.183	371.183	28.0217	-104.572	42.4285	550.503	406.035	233.768	139.772	139.772	139.772	-110.247	1.14691	-43.5919	47.7036	3.47374	2.61489	-0.330701	0.0882397	1.79568	814.271	-37.6742	-56.0338	0	0	2.80655
1458	0	21.8272	0	0	27.489	5.03934	-36.3398	-0.499716	0.312134	-0.403394	-23.0459	2.71E-15	18.747	0	0	-0.00479001	1.63847	-21.2768	-5.83884	504.74	390.316	682.044	372.514	372.514	372.514	27.1732	-107.475	42.9514	568.348	407.789	234.84	139.772	139.772	139.772	-113.399	0.77689	-43.1962	46.1327	3.81632	3.25931	-0.121722	-0.0231858	1.7143	794.631	-99.8321	-48.9345	0	0	2.52424
1459	0	21.785	0	0	27.4356	5.04018	-36.3435	-0.47643	0.335312	-0.457798	-19.2633	-1.08E-14	20.0392	0	0	-0.00920116	1.23857	-20.1828	-6.45428	500.033	389.05	681.182	374.018	374.018	374.018	26.2676	-109.967	43.1093	583.035	409.263	236.315	139.772	139.772	139.772	-115.996	0.504072	-42.5808	44.7397	3.9746	3.73311	0.0477816	-0.126516	1.60585	781.979	-160.523	-44.5896	0	0	2.13056
1460	0	21.8071	0	0	27.3755	4.986	-36.1097	-0.446255	0.351389	-0.501509	-15.1726	-4.06E-15	21.0105	0	0	-0.0183698	0.852806	-19.3377	-6.73652	496.667	387.938	680.446	375.572	375.572	375.572	25.3817	-111.953	42.8633	594.33	410.389	237.815	139.772	139.772	139.772	-117.956	0.297407	-41.7671	43.5802	3.98631	3.95476	0.135659	-0.209057	1.47732	785.823	-212.126	-40.7164	0	0	1.67852
1461	0	21.8782	0	0	27.2756	4.86828	-35.597	-0.411091	0.359761	-0.531594	-11.1742	0	21.8075	0	0	-0.030167	0.471958	-18.7736	-6.65022	494.866	386.915	679.923	377.058	377.058	377.058	24.5801	-113.356	42.2023	602.094	411.123	238.976	139.771	139.772	139.772	-119.217	0.128813	-40.7832	42.6913	3.89036	3.86318	0.113613	-0.260355	1.33666	811.42	-247.278	-35.2531	0	0	1.2078
1462	0	21.9747	0	0	27.1148	4.69137	-34.8136	-0.373748	0.35944	-0.545221	-7.73596	-1.35E-15	22.5284	0	0	-0.0417076	0.082387	-18.4979	-6.19106	494.697	385.919	679.641	378.379	378.379	378.379	23.9042	-114.123	41.15	606.279	411.455	239.485	139.772	139.772	139.772	-119.748	-0.0190845	-39.6647	42.0872	3.72137	3.42514	-0.0273091	-0.270206	1.19422	858.15	-258.937	-27.0955	0	0	0.747386
1463	0	22.0678	0	0	26.8874	4.47236	-33.8225	-0.338203	0.349503	-0.540254	-5.38569	1.35E-15	23.1772	0	0	-0.050237	-0.328981	-18.4919	-5.38702	496.064	384.916	679.556	379.468	379.469	379.469	23.3661	-114.23	39.767	606.919	411.409	239.108	139.771	139.771	139.772	-119.548	-0.147469	-38.4564	41.7554	3.50606	2.64207	-0.272304	-0.235045	1.06442	918.913	-242.56	-16.2797	0	0	0.325122
1464	0	22.1277	0	0	26.6017	4.23768	-32.7339	-0.30876	0.329256	-0.51479	-4.62155	1.35E-15	23.6235	0	0	-0.0536303	-0.7681	-18.7128	-4.29798	498.715	383.913	679.564	380.292	380.292	380.292	22.9505	-113.69	38.1473	604.124	411.037	237.715	139.772	139.772	139.772	-118.651	-0.240801	-37.2108	41.657	3.261	1.55568	-0.580742	-0.157185	0.967458	978.078	-197.392	-3.87848	0	0	-0.0251373
1465	0	22.13	0	0	26.2766	4.01748	-31.6873	-0.289306	0.298796	-0.46803	-5.80532	4.06E-15	23.6411	0	0	-0.0506939	-1.22853	-19.0995	-3.01318	502.274	382.961	679.517	380.832	380.832	380.832	22.6252	-112.551	36.4085	598.068	410.413	235.304	139.772	139.772	139.772	-117.125	-0.273073	-35.9862	41.7311	2.99257	0.248872	-0.89314	-0.0476988	0.92294	1014.28	-129	8.1946	0	0	-0.263744
1466	0	22.066	0	0	25.9425	3.83958	-30.8238	-0.281653	0.258974	-0.400813	-8.97044	-5.41E-15	22.9554	0	0	-0.0412493	-1.69027	-19.5827	-1.64492	506.296	382.141	679.253	381.069	381.069	381.069	22.3555	-110.901	34.6764	588.998	409.628	232.009	139.771	139.771	139.772	-115.078	-0.218657	-34.8409	41.9067	2.70029	-1.16069	-1.14797	0.0753167	0.942957	1006.71	-49.5388	17.6585	0	0	-0.364683
1467	0	21.9539	0	0	25.647	3.7247	-30.2577	-0.284538	0.211558	-0.317154	-13.6919	-2.71E-15	21.3406	0	0	-0.0260729	-2.12358	-20.0967	-0.317502	510.33	381.539	678.629	380.972	380.972	380.972	22.1158	-108.871	33.0689	577.234	408.781	228.091	139.772	139.772	139.772	-112.658	-0.062551	-33.8264	42.1171	2.38303	-2.53575	-1.30319	0.192932	1.02405	945.145	25.1728	22.7461	0	0	-0.34079
1468	0	21.8437	0	0	25.4595	3.68385	-30.0548	-0.293203	0.159791	-0.224658	-19.074	1.22E-14	18.7507	0	0	-0.00674645	-2.49689	-20.5881	0.847012	513.965	381.222	677.551	380.497	380.497	380.497	21.8923	-106.628	31.6814	563.176	407.965	223.905	139.772	139.771	139.772	-110.049	0.195734	-32.9809	42.3122	2.04509	-3.74098	-1.35239	0.289731	1.14829	836.731	81.3619	22.9796	0	0	-0.245972
1469	0	21.8076	0	0	25.4639	3.71828	-30.2258	-0.299656	0.108111	-0.134287	-23.8871	0	15.3679	0	0	0.0143591	-2.7849	-21.0192	1.74296	516.87	381.227	675.977	379.6	379.6	379.6	21.6785	-104.359	30.5797	547.294	407.255	219.834	139.772	139.772	139.772	-107.447	0.546617	-32.3253	42.4663	1.69956	-4.66401	-1.32066	0.357355	1.28903	704.156	111.821	19.4201	0	0	-0.145079
1470	0	21.9154	0	0	25.7358	3.82114	-30.7334	-0.29563	0.0612296	-0.0570175	-26.9613	-6.77E-16	11.5589	0	0	0.0338276	-2.97397	-21.365	2.29252	518.796	381.552	673.908	378.263	378.263	378.263	21.468	-102.237	29.7983	530.093	406.701	216.205	139.772	139.772	139.772	-105.028	0.979507	-31.8632	42.5759	1.36876	-5.23054	-1.25295	0.395816	1.42396	576.949	117.791	13.9941	0	0	-0.0792615
1471	0	22.2087	0	0	26.3174	3.98023	-31.5078	-0.278259	0.0225111	0.000549101	-27.758	-3.38E-15	7.73446	0	0	0.0477991	-3.06385	-21.6079	2.45233	519.566	382.172	671.368	376.51	376.51	376.51	21.2502	-100.383	29.3426	512.053	406.322	213.221	139.772	139.772	139.772	-102.912	1.48929	-31.5825	42.6528	1.08404	-5.40981	-1.1803	0.409453	1.54268	475.181	106.605	8.44186	0	0	-0.0545112
1472	0	22.6916	0	0	27.2077	4.18028	-32.4634	-0.25082	-0.00628994	0.037673	-26.4939	5.75E-15	4.27148	0	0	0.0538589	-3.06682	-21.732	2.21665	519.061	383.043	668.385	374.414	374.414	374.414	21.0103	-98.8615	29.1929	493.584	406.109	210.936	139.772	139.772	139.772	-101.154	2.07566	-31.4584	42.7168	0.885196	-5.21265	-1.11405	0.399685	1.65343	405.291	87.1958	3.57771	0	0	-0.0570893
1473	0	23.338	0	0	28.3682	4.40484	-33.5121	-0.218485	-0.0248889	0.0574728	-23.7878	3.89E-15	1.45272	0	0	0.0522939	-3.00507	-21.7214	1.61711	517.209	384.115	664.988	372.089	372.089	372.089	20.7327	-97.681	29.3106	474.99	406.032	209.289	139.772	139.772	139.772	-99.7526	2.73792	-31.4571	42.7879	0.818469	-4.68426	-1.04217	0.358752	1.76772	360.13	65.7833	-0.592262	0	0	-0.0703182
1474	0	24.1028	0	0	29.7336	4.63797	-34.5742	-0.186974	-0.0347145	0.0645537	-20.4421	-1.48E-15	-0.610717	0	0	0.0457032	-2.90654	-21.5611	0.720464	513.981	385.338	661.218	369.671	369.671	369.671	20.4064	-96.8113	29.6424	456.472	406.061	208.149	139.772	139.772	139.772	-98.6703	3.46927	-31.5416	42.8831	0.930529	-3.89471	-0.938608	0.270148	1.89151	325.148	43.5476	-4.1344	0	0	-0.0805104
1475	0	24.9344	0	0	31.224	4.86546	-35.5846	-0.161372	-0.0389438	0.0637893	-17.2229	-1.96E-15	-2.01553	0	0	0.037379	-2.79963	-21.2412	-0.375985	509.401	386.66	657.138	367.295	367.295	367.295	20.0312	-96.1969	30.1272	438.136	406.166	207.364	139.772	139.772	139.772	-97.8475	4.25302	-31.6766	43.0121	1.25767	-2.92979	-0.769834	0.118709	2.01894	282.84	17.7516	-6.65283	0	0	-0.0720726
1476	0	25.7871	0	0	32.7606	5.07508	-36.4933	-0.143666	-0.0407278	0.0590939	-14.5826	2.90E-15	-2.94092	0	0	0.0297481	-2.70843	-20.7602	-1.55081	503.56	388.025	652.84	365.081	365.081	365.081	19.6189	-95.7753	30.7013	420.029	406.325	206.794	139.772	139.771	139.772	-97.2217	5.06104	-31.8328	43.1734	1.81208	-1.88644	-0.518788	-0.0934507	2.13705	221.718	-14.2012	-7.54032	0	0	-0.02717
1477	0	26.6288	0	0	34.2745	5.25614	-37.2611	-0.133466	-0.0421973	0.0530587	-12.6722	-2.07E-15	-3.55766	0	0	0.023952	-2.64974	-20.1272	-2.66905	496.62	389.364	648.446	363.117	363.117	363.117	19.1942	-95.4873	31.3018	402.153	406.52	206.341	139.772	139.772	139.772	-96.7389	5.85401	-31.9885	43.3508	2.56838	-0.871597	-0.195768	-0.338384	2.23863	140.624	-52.1172	-6.34764	0	0	0.0597554
1478	0	27.4414	0	0	35.7096	5.39924	-37.8568	-0.129824	-0.0441712	0.0468105	-11.4716	-1.69E-16	-3.97825	0	0	0.0201882	-2.63298	-19.3613	-3.59753	488.803	390.595	644.099	361.46	361.46	361.46	18.7923	-95.2836	31.8695	384.496	406.738	205.944	139.771	139.772	139.772	-96.3586	6.58315	-32.1294	43.5139	3.45817	-0.0020185	0.151657	-0.561159	2.32907	51.7022	-90.9131	-3.30646	0	0	0.16081
1479	0	28.218	0	0	37.024	5.49688	-38.2578	-0.131625	-0.0462002	0.0406582	-10.8439	-2.11E-16	-4.23412	0	0	0.0180519	-2.66273	-18.4877	-4.22456	480.357	391.63	639.942	360.145	360.145	360.145	18.4539	-95.126	32.3513	367.035	406.965	205.581	139.772	139.772	139.772	-96.0534	7.19631	-32.2475	43.6237	4.38025	0.602111	0.461126	-0.706145	2.42606	-25.8875	-123.29	0.683763	0	0	0.224073
1480	0	28.9575	0	0	38.1887	5.54499	-38.4537	-0.138367	-0.0473492	0.0346415	-10.644	2.20E-15	-4.31607	0	0	0.0169065	-2.74197	-17.532	-4.4784	471.512	392.393	636.103	359.204	359.204	359.204	18.2164	-94.9864	32.7051	349.742	407.193	205.257	139.772	139.772	139.772	-95.8051	7.64743	-32.3398	43.6416	5.22676	0.833265	0.675478	-0.741088	2.53601	-72.8402	-142.162	4.30219	0	0	0.213368
1481	0	29.6578	0	0	39.1861	5.54436	-38.4512	-0.149754	-0.0470564	0.028963	-10.7393	3.24E-15	-4.22731	0	0	0.0160479	-2.87343	-16.5132	-4.33803	462.439	392.835	632.681	358.663	358.663	358.663	18.1059	-94.8419	32.9037	332.586	407.414	205	139.772	139.772	139.772	-95.597	7.90715	-32.4055	43.5342	5.91428	0.621287	0.780387	-0.67562	2.64353	-80.9892	-144.688	6.72562	0	0	0.144153
1482	0	30.3119	0	0	40.0076	5.50078	-38.2737	-0.165018	-0.0455271	0.024312	-10.9972	2.98E-15	-4.01141	0	0	0.0148684	-3.05784	-15.4389	-3.82972	453.226	392.951	629.738	358.538	358.538	358.538	18.1315	-94.6718	32.9374	315.532	407.625	204.852	139.772	139.772	139.772	-95.409	7.9691	-32.4451	43.2715	6.40331	-0.0450914	0.80481	-0.557545	2.71367	-55.7729	-132.972	7.75073	0	0	0.0697967
1483	0	30.9062	0	0	40.6492	5.42341	-37.9565	-0.182996	-0.0436382	0.0214868	-11.3074	-2.90E-15	-3.74926	0	0	0.0130307	-3.28883	-14.3019	-3.01177	443.891	392.774	627.3	358.806	358.806	358.806	18.2866	-94.4532	32.8109	298.546	407.827	204.87	139.772	139.772	139.772	-95.2136	7.84859	-32.459	42.818	6.69489	-1.11016	0.797464	-0.453957	2.71718	-12.0154	-114.056	7.85222	0	0	0.0404607
1484	0	31.4223	0	0	41.1071	5.32227	-37.5376	-0.202414	-0.0418337	0.0205634	-11.5973	7.19E-16	-3.48615	0	0	0.010436	-3.54689	-13.0829	-1.95762	434.401	392.369	625.362	359.398	359.398	359.398	18.5548	-94.1596	32.5382	281.599	408.026	205.117	139.772	139.772	139.772	-94.9763	7.57548	-32.4475	42.1292	6.80963	-2.46147	0.775081	-0.3998	2.66215	39.3208	-93.5062	7.54884	0	0	0.0813341
1485	0	31.8379	0	0	41.3752	5.20675	-37.0532	-0.221963	-0.0401132	0.0212815	-11.8234	-1.64E-15	-3.23502	0	0	0.00710143	-3.79899	-11.7574	-0.749075	424.703	391.817	623.9	360.212	360.212	360.212	18.9144	-93.7607	32.1376	264.673	408.225	205.662	139.772	139.772	139.772	-94.6567	7.18696	-32.4115	41.1576	6.7681	-3.95261	0.732052	-0.391975	2.58065	90.2215	-74.4891	7.17295	0	0	0.194467
1486	0	32.1286	0	0	41.4446	5.08508	-36.5361	-0.240302	-0.0382043	0.0230402	-11.9569	5.16E-15	-2.98906	0	0	0.00309828	-4.00516	-10.3047	0.523402	414.739	391.197	622.88	361.144	361.144	361.144	19.3426	-93.224	31.628	247.76	408.434	206.576	139.771	139.772	139.771	-94.2115	6.72223	-32.3521	39.8686	6.58356	-5.42841	0.655833	-0.407078	2.51522	134.688	-59.0666	6.89349	0	0	0.36029
1487	0	32.2688	0	0	41.3051	4.96458	-36.0169	-0.256062	-0.0359264	0.0254695	-11.9713	-1.61E-15	-2.74549	0	0	-0.00143587	-4.12901	-8.71685	1.76089	404.464	390.571	622.274	362.12	362.12	362.12	19.8164	-92.5167	31.0273	230.859	408.659	207.923	139.772	139.772	139.772	-93.5974	6.21943	-32.2703	38.2581	6.26601	-6.74699	0.542951	-0.416389	2.49194	166.917	-47.677	6.59769	0	0	0.534488
1488	0	32.2332	0	0	40.9464	4.85189	-35.525	-0.268099	-0.033475	0.0284791	-11.8522	-5.11E-15	-2.52135	0	0	-0.00627295	-4.14764	-7.00314	2.86156	393.86	389.981	622.078	363.104	363.104	363.104	20.3137	-91.6081	30.3514	213.98	408.909	209.756	139.772	139.772	139.772	-92.7739	5.7135	-32.1664	36.3629	5.82883	-7.7986	0.413039	-0.397288	2.5196	180.052	-39.1334	6.0524	0	0	0.652403
1489	0	31.9985	0	0	40.3596	4.75293	-35.088	-0.275535	-0.0314565	0.0326793	-11.5913	2.54E-15	-2.35089	0	0	-0.011115	-4.05755	-5.19021	3.73326	382.948	389.444	622.31	364.096	364.096	364.096	20.8137	-90.4717	29.6133	197.142	409.192	212.115	139.772	139.771	139.772	-91.7057	5.23436	-32.0398	34.2584	5.29357	-8.51971	0.307476	-0.340571	2.57886	166.02	-31.1873	4.98158	0	0	0.645079
1490	0	31.5462	0	0	39.5376	4.67225	-34.7281	-0.27795	-0.0308431	0.0388228	-11.1902	-2.29E-15	-2.27764	0	0	-0.0156453	-3.87447	-3.3171	4.30943	371.805	388.969	623.01	365.11	365.11	365.11	21.2988	-89.0868	28.8208	180.379	409.516	215.021	139.772	139.772	139.772	-90.3656	4.80369	-31.888	32.0421	4.69254	-8.89719	0.269046	-0.254751	2.63818	119.483	-22.7064	3.44138	0	0	0.472875
1491	0	30.8644	0	0	38.4755	4.61236	-34.4588	-0.27548	-0.0324854	0.0476744	-10.6593	5.12E-15	-2.32104	0	0	-0.0196023	-3.62733	-1.42782	4.56146	360.56	388.558	624.223	366.154	366.154	366.154	21.7571	-87.4391	27.9762	163.743	409.889	218.477	139.772	139.772	139.772	-88.7359	4.43225	-31.7074	29.8113	4.06598	-8.96055	0.321578	-0.156801	2.67047	40.4162	-13.3448	1.73689	0	0	0.147339
1492	0	29.9483	0	0	37.17	4.57337	-34.2826	-0.268655	-0.037119	0.0593527	-10.0047	-3.55E-15	-2.48394	0	0	-0.0227649	-3.34895	0.435311	4.50228	349.392	388.218	625.979	367.221	367.221	367.221	22.184	-85.5205	27.076	147.309	410.315	222.465	139.772	139.772	139.772	-86.8088	4.1187	-31.4946	27.6442	3.45496	-8.76707	0.463557	-0.0659356	2.65939	-65.965	-4.25437	0.501492	0	0	-0.279686
1493	0	28.7987	0	0	35.6189	4.55325	-34.1914	-0.258371	-0.0448423	0.073242	-9.23332	-2.11E-16	-2.72923	0	0	-0.024963	-3.06723	2.23572	4.18085	338.51	387.962	628.275	368.296	368.296	368.296	22.5818	-83.3277	26.1129	131.172	410.799	226.945	139.772	139.772	139.772	-84.5847	3.85112	-31.2481	25.5916	2.89271	-8.38521	0.675274	0.00228667	2.60133	-191.539	2.54993	0.368229	0	0	-0.744353
1494	0	27.4191	0	0	33.819	4.54843	-34.1695	-0.245678	-0.0552267	0.0883329	-8.35552	-1.44E-15	-3.00351	0	0	-0.0260559	-2.7994	3.9436	3.67121	328.133	387.81	631.071	369.368	369.368	369.368	22.9599	-80.8596	25.0783	115.444	411.335	231.858	139.771	139.772	139.772	-82.0689	3.6106	-30.9701	23.6785	2.39736	-7.88156	0.929964	0.0428054	2.49851	-328.35	5.44544	1.70928	0	0	-1.19338
1495	0	25.8126	0	0	31.7658	4.55454	-34.1972	-0.231912	-0.0671532	0.103102	-7.41674	-1.86E-15	-3.23699	0	0	-0.0260578	-2.55078	5.53442	3.05956	318.478	387.779	634.287	370.433	370.433	370.433	23.3318	-78.1149	23.9649	100.245	411.916	237.125	139.772	139.772	139.772	-79.2677	3.3754	-30.6682	21.9125	1.9703	-7.31437	1.19901	0.059754	2.35771	-468.23	3.57529	4.55848	0	0	-1.58298
1496	0	23.9806	0	0	29.4532	4.56697	-34.2536	-0.21867	-0.0786813	0.115881	-6.51916	2.20E-15	-3.33728	0	0	-0.0253248	-2.31733	6.9864	2.43199	309.751	387.886	637.807	371.501	371.501	371.502	23.7134	-75.0906	22.7682	85.6897	412.526	242.648	139.772	139.772	139.772	-76.1857	3.12514	-30.3551	20.2951	1.60049	-6.73316	1.45873	0.0654578	2.18652	-603.487	-1.91408	8.45162	0	0	-1.87573
1497	0	21.9229	0	0	26.8755	4.58129	-34.3185	-0.207636	-0.0871847	0.124463	-5.82771	0	-3.1921	0	0	-0.0247431	-2.09042	8.27827	1.86472	302.137	388.136	641.486	372.597	372.597	372.597	24.119	-71.7822	21.4873	71.8801	413.146	248.325	139.772	139.772	139.772	-72.8246	2.84435	-30.0466	18.8304	1.27309	-6.18204	1.68478	0.0733439	1.99307	-724.271	-8.54	12.6117	0	0	-2.03078
1498	0	19.6402	0	0	24.0308	4.59361	-34.3742	-0.20045	-0.0898516	0.126416	-5.56804	1.86E-15	-2.68781	0	0	-0.0258763	-1.86168	9.38832	1.4165	295.798	388.529	645.161	373.751	373.751	373.751	24.5573	-68.186	20.1247	58.8891	413.76	254.053	139.772	139.772	139.772	-69.1843	2.52538	-29.7583	17.5301	0.978422	-5.70183	1.85713	0.0916213	1.78455	-820.213	-13.2648	16.0908	0	0	-2.01489
1499	0	17.1399	0	0	20.9284	4.60087	-34.407	-0.198039	-0.0846087	0.11963	-5.97191	-3.89E-15	-1.75136	0	0	-0.0307011	-1.62613	10.295	1.12443	290.864	389.054	648.658	375.003	375.003	375.003	25.0269	-64.3042	18.6873	46.7529	414.356	259.753	139.772	139.772	139.771	-65.2676	2.17012	-29.5017	16.4139	0.716463	-5.3293	1.96034	0.119911	1.56693	-881.67	-13.8334	18.0595	0	0	-1.81695
1500	0	14.4428	0	0	17.5963	4.60128	-34.4088	-0.200678	-0.0709247	0.103257	-7.25068	-6.43E-15	-0.384294	0	0	-0.0411389	-1.38305	10.9792	1.00304	287.422	389.699	651.803	376.393	376.393	376.393	25.5138	-60.1525	17.1871	35.4688	414.93	265.382	139.772	139.772	139.772	-61.0883	1.78961	-29.2806	15.5039	0.495678	-5.09309	1.98749	0.152844	1.34837	-902.761	-9.1737	18.0385	0	0	-1.46404
1501	0	11.5908	0	0	14.0899	4.59458	-34.3786	-0.207836	-0.0501273	0.0781462	-9.53373	5.08E-16	1.32853	0	0	-0.0580621	-1.13531	11.4273	1.04643	285.516	390.454	654.432	377.958	377.958	377.958	25.9916	-55.7693	15.6411	25.0041	415.488	270.947	139.771	139.772	139.772	-56.6804	1.40107	-29.0883	14.8188	0.328433	-5.00961	1.93713	0.183044	1.13671	-881.998	0.380589	16.022	0	0	-1.02009
1502	0	8.65319	0	0	10.4967	4.58262	-34.3245	-0.218465	-0.0253122	0.0477594	-12.826	5.41E-15	3.22026	0	0	-0.0802407	-0.887597	11.6339	1.23237	285.132	391.309	656.401	379.731	379.731	379.731	26.4257	-51.2227	14.0725	15.3163	416.043	276.507	139.772	139.772	139.772	-52.1076	1.02256	-28.909	14.3677	0.225245	-5.0807	1.82669	0.205225	0.939531	-827.105	13.5249	12.4952	0	0	-0.572209
1503	0	5.72794	0	0	6.93629	4.56967	-34.2658	-0.231329	-0.000963594	0.017063	-16.9769	-4.23E-15	5.04523	0	0	-0.10369	-0.644434	11.604	1.52939	286.209	392.262	657.596	381.734	381.734	381.734	26.7824	-46.6132	12.5091	6.38084	416.613	282.165	139.772	139.772	139.772	-47.4681	0.666631	-28.7228	14.1467	0.191994	-5.29171	1.68393	0.215572	0.761932	-751.984	27.618	8.48356	0	0	-0.193505
1504	0	2.93715	0	0	3.55334	4.5625	-34.2333	-0.245093	0.0185949	-0.00875847	-21.6663	-4.40E-15	6.55416	0	0	-0.122135	-0.408211	11.3534	1.9044	288.642	393.318	657.94	383.968	383.968	383.968	27.0383	-42.0694	10.9834	-1.78396	417.216	288.038	139.772	139.772	139.772	-42.8915	0.336461	-28.5141	14.1384	0.230352	-5.60993	1.52892	0.210115	0.610255	-670.835	39.4563	5.21445	0	0	0.0818421
1505	0	0.414587	0	0	0.50168	4.57026	-34.2685	-0.258378	0.0297266	-0.0259418	-26.4328	-2.03E-15	7.50375	0	0	-0.128797	-0.178119	10.9069	2.32686	292.294	394.489	657.394	386.414	386.414	386.414	27.1883	-37.7353	9.5295	-9.10438	417.869	294.225	139.772	139.772	139.772	-38.5258	0.0265503	-28.2789	14.3149	0.338628	-5.98936	1.37511	0.183908	0.48796	-595.775	45.5843	3.97547	0	0	0.258415
1506	0	-1.71164	0	0	-2.07504	4.6035	-34.4189	-0.27033	0.0312561	-0.0327896	-30.7841	-4.06E-15	7.77336	0	0	-0.119296	0.0501706	10.2941	2.76985	297.01	395.789	655.963	389.024	389.024	389.024	27.2465	-33.7518	8.182	-15.4577	418.58	300.777	139.772	139.772	139.772	-34.5177	-0.271596	-28.0276	14.641	0.510661	-6.37822	1.22901	0.136801	0.400921	-534.69	45.1111	5.43966	0	0	0.36343
1507	0	-3.33625	0	0	-4.0606	4.67279	-34.7305	-0.28057	0.0238589	-0.029572	-34.2866	6.77E-15	7.33623	0	0	-0.0935875	0.283829	9.54607	3.20938	302.632	397.236	653.692	391.726	391.726	391.726	27.2423	-30.241	6.97542	-20.6928	419.343	307.676	139.772	139.772	139.772	-30.9928	-0.561153	-27.7828	15.0794	0.735221	-6.72751	1.08944	0.066799	0.349089	-491.064	38.1884	9.7016	0	0	0.427971
1508	0	-4.39025	0	0	-5.37786	4.78691	-35.2386	-0.289129	0.00929268	-0.0178903	-36.651	0	6.23577	0	0	-0.0562519	0.532322	8.69028	3.62173	309.004	398.842	650.659	394.427	394.427	394.427	27.212	-27.2932	5.94566	-24.6547	420.139	314.841	139.772	139.772	139.772	-28.0415	-0.832373	-27.5735	15.5954	0.99365	-6.99725	0.959874	-0.0286347	0.334541	-467.03	25.5009	16.4737	0	0	0.478161
1509	0	-4.84886	0	0	-5.99406	4.95087	-35.9574	-0.296154	-0.0103444	0.000167607	-37.773	-1.35E-15	4.56724	0	0	-0.0148023	0.807522	7.74808	3.98224	315.989	400.613	646.973	397.019	397.019	397.019	27.1907	-24.9601	5.13165	-27.206	420.934	322.135	139.772	139.772	139.772	-25.7102	-1.05837	-27.4284	16.1619	1.2561	-7.16072	0.846422	-0.153595	0.352469	-463.472	7.54334	25.2021	0	0	0.532033
1510	0	-4.73221	0	0	-5.91927	5.16406	-36.8726	-0.301392	-0.0330701	0.0226092	-37.7122	0	2.46921	0	0	0.0231457	1.12459	6.73294	4.26592	323.473	402.545	642.759	399.394	399.394	399.394	27.2052	-23.2549	4.57522	-28.2374	421.683	329.389	139.772	139.772	139.772	-24.0022	-1.19612	-27.3697	16.7611	1.47538	-7.20627	0.762189	-0.304181	0.399615	-481.044	-14.9187	35.3746	0	0	0.600447
1511	0	-4.09886	0	0	-5.19981	5.41882	-37.9376	-0.303647	-0.0570059	0.0474988	-36.6247	5.41E-15	0.125649	0	0	0.0523446	1.50227	5.65047	4.45114	331.378	404.626	638.155	401.448	401.448	401.448	27.2695	-22.1573	4.31785	-27.6708	422.332	336.417	139.772	139.772	139.772	-22.8837	-1.19282	-27.4095	17.3852	1.58266	-7.13801	0.716999	-0.464708	0.469806	-517.551	-40.5444	46.5314	0	0	0.686647
1512	0	-3.03378	0	0	-3.90935	5.70048	-39.0796	-0.301131	-0.0805455	0.0727815	-34.722	-5.41E-15	-2.26916	0	0	0.0708814	1.96141	4.49958	4.5252	339.659	406.841	633.304	403.089	403.089	403.089	27.3851	-21.6223	4.39427	-25.4592	422.83	343.033	139.772	139.772	139.772	-22.2958	-0.996657	-27.5506	18.037	1.48798	-6.97361	0.716565	-0.600119	0.563146	-568.184	-66.0688	58.2721	0	0	0.793565
1513	0	-1.63437	0	0	-2.14038	5.98913	-40.2121	-0.292207	-0.102791	0.0965199	-32.2426	-5.41E-15	-4.57639	0	0	0.079615	2.52011	3.274	4.48948	348.314	409.169	628.356	404.24	404.24	404.24	27.5447	-21.591	4.82384	-21.5861	423.13	349.057	139.772	139.772	139.772	-22.1677	-0.569275	-27.7893	18.7321	1.09325	-6.73766	0.748192	-0.657887	0.684138	-623.434	-85.8356	70.0889	0	0	0.935436
1514	0	0.0022089	0	0	0.00293877	6.26256	-41.2504	-0.276406	-0.122798	0.117234	-29.4513	0	-6.68491	0	0	0.0811397	3.18574	1.9638	4.35966	357.366	411.586	623.469	404.846	404.846	404.846	27.7349	-22.0003	5.6034	-16.0629	423.197	354.329	139.772	139.772	139.772	-22.4291	0.103893	-28.1173	19.5055	0.320843	-6.45074	0.779223	-0.596692	0.833409	-670.546	-95.3672	81.0584	0	0	1.14587
1515	0	1.78829	0	0	2.41145	6.49987	-42.1252	-0.254359	-0.139358	0.134365	-26.5868	1.35E-15	-8.49806	0	0	0.0784945	3.94835	0.556178	4.15811	366.843	414.07	618.81	404.868	404.868	404.868	27.9388	-22.7912	6.70451	-8.92479	423.008	358.708	139.772	139.772	139.772	-23.0206	1.00886	-28.5217	20.4189	-0.855024	-6.11968	0.768942	-0.417425	1.00301	-697.149	-95.4751	89.8625	0	0	1.45583
1516	0	3.65064	0	0	4.97758	6.68486	-42.7904	-0.227427	-0.151266	0.147916	-23.817	-4.06E-15	-9.93587	0	0	0.0741086	4.77963	-0.963284	3.9026	376.757	416.589	614.553	404.282	404.283	404.282	28.138	-23.9141	8.07649	-0.225413	422.552	362.079	139.772	139.772	139.772	-23.8992	2.10513	-28.9868	21.5619	-2.39007	-5.73685	0.705471	-0.136969	1.17671	-698.62	-86.6416	95.1175	0	0	1.87965
1517	0	5.53143	0	0	7.6017	6.8081	-43.2256	-0.197547	-0.157792	0.158008	-21.2418	1.35E-15	-10.9412	0	0	0.0694033	5.63495	-2.60849	3.60004	387.085	419.105	610.866	403.075	403.075	403.075	28.3145	-25.3307	9.65397	9.96761	421.837	364.349	139.772	139.772	139.772	-25.0385	3.3333	-29.4943	23.0429	-4.16479	-5.28774	0.59516	0.215504	1.34	-674.506	-68.464	96.0281	0	0	2.38474
1518	0	7.3873	0	0	10.1986	6.8677	-43.4338	-0.167019	-0.159061	0.165008	-18.9097	-1.35E-15	-11.4871	0	0	0.0649156	6.4578	-4.39	3.24538	397.761	421.568	607.905	401.226	401.226	401.226	28.4507	-27.0137	11.3667	21.5773	420.882	365.45	139.772	139.772	139.772	-26.4274	4.62545	-30.0248	24.9716	-5.99237	-4.76182	0.469411	0.571864	1.48389	-630.334	-44.9682	92.709	0	0	2.87649
1519	0	9.18765	0	0	12.702	6.86783	-43.4343	-0.13787	-0.15619	0.169413	-16.8177	1.35E-15	-11.5868	0	0	0.0605734	7.19037	-6.31127	2.82694	408.68	423.923	605.802	398.721	398.721	398.721	28.5309	-28.9458	13.1492	34.5224	419.72	365.339	139.772	139.772	139.772	-28.0659	5.91595	-30.5591	27.4276	-7.65869	-4.15942	0.398135	0.819773	1.62005	-580.943	-27.4638	86.3458	0	0	3.26118
1520	0	10.9122	0	0	15.065	6.81585	-43.2528	-0.111651	-0.150454	0.171546	-14.9416	-4.06E-15	-11.2539	0	0	0.056071	7.79018	-8.364	2.34169	419.724	426.11	604.649	395.602	395.601	395.602	28.5423	-31.1159	14.9469	48.7222	418.389	363.991	139.772	139.772	139.772	-29.959	7.14889	-31.0808	30.4214	-8.99584	-3.49196	0.442642	0.868566	1.77237	-540.427	-25.5717	78.5425	0	0	3.51865
1521	0	12.5476	0	0	17.256	6.71994	-42.9149	-0.0896918	-0.142525	0.170937	-13.2863	0	-10.4806	0	0	0.0511383	8.24242	-10.5254	1.81077	430.776	428.077	604.484	392.01	392.01	392.01	28.4789	-33.5135	16.7172	64.0996	416.932	361.405	139.772	139.772	139.772	-32.1105	8.28009	-31.5797	33.8714	-9.94158	-2.77742	0.599643	0.729213	1.95524	-509.999	-36.0214	70.4874	0	0	3.65262
1522	0	14.0829	0	0	19.2541	6.58906	-42.4477	-0.0735878	-0.132563	0.167151	-11.9313	1.35E-15	-9.26961	0	0	0.0457298	8.55803	-12.7602	1.28276	441.743	429.78	605.309	388.188	388.188	388.188	28.3444	-36.1247	18.4278	80.581	415.389	357.602	139.772	139.772	139.772	-34.5178	9.27603	-32.054	37.6176	-10.5382	-2.03918	0.823871	0.477454	2.15878	-484.051	-49.9163	62.7138	0	0	3.63429
1523	0	15.5085	0	0	21.0473	6.43359	-41.8833	-0.0649498	-0.120992	0.160329	-11.0019	-3.38E-15	-7.69726	0	0	0.0400614	8.76205	-15.0261	0.825245	452.547	431.184	607.1	384.423	384.423	384.423	28.1533	-38.9314	20.057	98.0985	413.805	352.631	139.772	139.772	139.771	-37.171	10.1131	-32.5105	41.4565	-10.8926	-1.30864	1.05659	0.206161	2.36223	-455.336	-59.5761	55.371	0	0	3.41563
1524	0	16.8158	0	0	22.6342	6.26536	-41.2609	-0.0649747	-0.108516	0.151218	-10.6118	0	-5.90305	0	0	0.0345537	8.88015	-17.2779	0.508258	463.121	432.264	609.818	380.99	380.99	380.99	27.9287	-41.9139	21.5945	116.592	412.223	346.575	139.772	139.772	139.772	-40.0555	10.7778	-32.9643	45.182	-11.1266	-0.625495	1.24872	-0.00415045	2.53705	-418.34	-60.3307	48.4587	0	0	2.98753
1525	0	17.9995	0	0	24.0246	6.09664	-40.6243	-0.0735925	-0.0962724	0.141212	-10.7791	-1.35E-15	-4.07926	0	0	0.029638	8.92828	-19.471	0.385607	473.387	433.003	613.419	378.097	378.097	378.097	27.6984	-45.0543	23.0434	136.013	410.689	339.547	139.772	139.771	139.772	-43.1551	11.2668	-33.4356	48.6194	-11.3308	-0.0349873	1.37461	-0.111712	2.64927	-371.41	-51.7931	42.1077	0	0	2.41103
1526	0	19.059	0	0	25.2374	5.93844	-40.0159	-0.0893751	-0.0857923	0.131968	-11.4066	3.05E-15	-2.44823	0	0	0.0256308	8.909	-21.5611	0.482338	483.25	433.39	617.838	375.852	375.852	375.852	27.4899	-48.3374	24.4173	156.328	409.246	331.686	139.772	139.772	139.772	-46.4549	11.5848	-33.946	51.6448	-11.535	0.416855	1.43805	-0.124597	2.66664	-318.202	-38.2594	36.7828	0	0	1.7982
1527	0	19.9971	0	0	26.2942	5.79837	-39.4679	-0.110282	-0.0782287	0.124754	-12.339	-2.03E-15	-1.19289	0	0	0.0226166	8.81473	-23.5049	0.793145	492.599	433.424	622.99	374.248	374.248	374.248	27.3261	-51.7497	25.7356	177.514	407.938	323.151	139.772	139.772	139.772	-49.9408	11.74	-34.5137	54.1845	-11.7079	0.688512	1.44267	-0.0804544	2.58231	-261.657	-25.5684	32.6718	0	0	1.23372
1528	0	20.8186	0	0	27.2127	5.67927	-38.9949	-0.134508	-0.0738096	0.120214	-13.436	2.37E-15	-0.405866	0	0	0.020412	8.63509	-25.2606	1.28634	501.309	433.106	628.755	373.179	373.179	373.179	27.2222	-55.2758	27.0163	199.563	406.8	314.108	139.772	139.772	139.772	-53.5989	11.7397	-35.1492	56.2048	-11.7815	0.747627	1.37665	-0.00784674	2.42267	-200.71	-16.2179	29.266	0	0	0.755156
1529	0	21.5288	0	0	28.0022	5.57911	-38.592	-0.16106	-0.0716646	0.117687	-14.6245	5.24E-15	-0.0677828	0	0	0.0186558	8.36285	-26.79	1.90696	509.244	432.44	634.976	372.485	372.485	372.485	27.1854	-58.8978	28.271	222.475	405.861	304.724	139.772	139.771	139.772	-57.4143	11.5875	-35.8522	57.7038	-11.6794	0.576974	1.2195	0.0763974	2.23128	-130.914	-10.0782	25.3102	0	0	0.376344
1530	0	22.1322	0	0	28.6634	5.49225	-38.2389	-0.189408	-0.0701812	0.116003	-15.8784	1.69E-16	-0.064998	0	0	0.0169242	7.99794	-28.0618	2.57873	516.261	431.431	641.463	372.002	372.002	372.002	27.214	-62.595	29.5034	246.25	405.143	295.174	139.772	139.772	139.772	-61.3713	11.2834	-36.6111	58.7071	-11.3383	0.184767	0.966521	0.159554	2.05403	-49.5077	-6.13261	19.3586	0	0	0.11446
1531	0	22.6312	0	0	29.1895	5.41146	-37.9073	-0.219488	-0.067257	0.113387	-17.2152	-7.27E-15	-0.204884	0	0	0.0148252	7.5493	-29.0526	3.20903	522.207	430.083	647.998	371.607	371.607	371.607	27.2983	-66.3456	30.7098	270.883	404.662	285.635	139.772	139.772	139.772	-65.4529	10.8271	-37.4038	59.2639	-10.719	-0.385622	0.640029	0.231054	1.9172	42.5458	-2.76245	10.2156	0	0	-0.016786
1532	0	23.0258	0	0	29.5707	5.33022	-37.5707	-0.251419	-0.0607165	0.107851	-18.6687	-3.43E-15	-0.250956	0	0	0.011977	7.03433	-29.7478	3.69957	526.933	428.396	654.349	371.237	371.237	371.237	27.4219	-70.1271	31.8821	296.344	404.433	276.297	139.772	139.772	139.772	-69.6394	10.2214	-38.2009	59.438	-9.81077	-1.05405	0.28961	0.27958	1.82085	139.845	1.51319	-2.5375	0	0	-0.0179374
1533	0	23.3135	0	0	29.7979	5.24467	-37.2129	-0.285534	-0.0485239	0.0968598	-20.2848	-5.38E-15	0.0490135	0	0	0.00799042	6.4764	-30.1411	3.96156	530.311	426.377	660.291	370.881	370.881	370.881	27.5633	-73.9187	33.0115	322.567	404.471	267.36	139.772	139.772	139.772	-73.9084	9.47701	-38.9695	59.2951	-8.63533	-1.71401	-0.0320311	0.30112	1.75092	236.986	8.58353	-18.3784	0	0	0.092138
1534	0	23.4909	0	0	29.8691	5.15494	-36.8339	-0.321968	-0.0290801	0.0776547	-22.0874	-4.40E-15	0.918937	0	0	0.00257019	5.90079	-30.2336	3.92995	532.248	424.04	665.624	370.546	370.546	370.546	27.6973	-77.7019	34.0929	349.429	404.787	259.034	139.772	139.772	139.772	-78.2335	8.61543	-39.6785	58.8904	-7.24792	-2.25195	-0.285669	0.304542	1.70014	330.403	20.3343	-35.4922	0	0	0.289281
1535	0	23.5569	0	0	29.7935	5.06565	-36.4529	-0.360109	-0.00221012	0.0481779	-24.0321	-7.49E-15	2.45374	0	0	-0.00410441	5.32936	-30.0333	3.57241	532.709	421.42	670.196	370.24	370.24	370.24	27.7974	-81.4612	35.1273	376.735	405.389	251.533	139.772	139.772	139.772	-82.5845	7.67	-40.3032	58.2618	-5.73173	-2.57003	-0.454582	0.307102	1.67683	418.482	37.2236	-50.9224	0	0	0.555084
1536	0	23.5152	0	0	29.5942	4.98542	-36.1072	-0.398237	0.0310421	0.00790458	-25.9729	5.88E-15	4.60191	0	0	-0.0110476	4.7757	-29.5567	2.89215	531.721	418.569	673.915	369.966	369.966	369.966	27.8388	-85.1833	36.1235	404.204	406.276	245.062	139.772	139.772	139.772	-86.9282	6.6833	-40.829	57.4312	-4.18277	-2.60593	-0.539631	0.31854	1.69017	499.404	56.4773	-61.6584	0	0	0.876654
1537	0	23.3776	0	0	29.3075	4.92495	-35.8446	-0.433599	0.0685121	-0.0421463	-27.663	8.44E-15	7.1553	0	0	-0.0165023	4.24353	-28.8296	1.92558	529.385	415.565	676.758	369.739	369.739	369.739	27.8009	-88.8547	37.095	431.475	407.429	239.793	139.771	139.772	139.772	-91.2289	5.70116	-41.2528	56.4121	-2.6909	-2.34258	-0.555299	0.334192	1.73807	571.079	72.2377	-65.8167	0	0	1.2378
1538	0	23.1661	0	0	28.9788	4.89385	-35.7089	-0.462809	0.10746	-0.0997105	-28.7861	-8.46E-16	9.79765	0	0	-0.0186572	3.7294	-27.8895	0.735812	525.879	412.503	678.766	369.596	369.596	369.596	27.6699	-92.4585	38.0542	458.116	408.809	235.843	139.772	139.772	139.772	-95.4486	4.76516	-41.58	55.2193	-1.32441	-1.8058	-0.521146	0.338832	1.80218	630.946	77.6696	-63.4193	0	0	1.60791
1539	0	22.9122	0	0	28.656	4.89719	-35.7235	-0.482696	0.145439	-0.162126	-29.0328	-7.44E-15	12.2027	0	0	-0.016753	3.22805	-26.7859	-0.596912	521.459	409.485	680.032	369.598	369.598	369.598	27.4384	-95.9705	39.0034	483.659	410.352	233.25	139.772	139.772	139.772	-99.5446	3.907	-41.8175	53.8782	-0.123532	-1.05241	-0.45753	0.316896	1.85546	678.016	67.7865	-56.5085	0	0	1.94489
1540	0	22.6518	0	0	28.3798	4.93274	-35.8786	-0.491336	0.181078	-0.226512	-28.1993	1.08E-14	14.1406	0	0	-0.0117755	2.73778	-25.5799	-1.98608	516.446	406.612	680.682	369.815	369.815	369.815	27.1048	-99.3539	39.9264	507.631	411.971	231.952	139.772	139.772	139.772	-103.464	3.14687	-41.9668	52.4299	0.897273	-0.154684	-0.378118	0.260535	1.87412	712.866	41.4126	-48.2962	0	0	2.20416
1541	0	22.419	0	0	28.1751	4.9899	-36.1266	-0.488816	0.214411	-0.290345	-26.2679	4.74E-15	15.5502	0	0	-0.00613185	2.26276	-24.3407	-3.34805	511.206	403.965	680.862	370.301	370.301	370.301	26.6732	-102.557	40.7836	529.586	413.563	231.79	139.772	139.772	139.772	-107.139	2.49477	-42.0187	50.9314	1.7409	0.812454	-0.29524	0.174694	1.84513	739.625	1.65392	-41.7909	0	0	2.3561
1542	0	22.2397	0	0	28.0449	5.05084	-36.3893	-0.476967	0.246237	-0.351233	-23.4052	1.35E-15	16.5276	0	0	-0.00250478	1.81176	-23.1406	-4.60891	506.127	401.596	680.721	371.073	371.073	371.073	26.1535	-105.514	41.5122	549.129	415.016	232.512	139.772	139.772	139.772	-110.486	1.95285	-41.9524	49.4502	2.41859	1.77843	-0.222847	0.0721956	1.76838	765.073	-46.2302	-38.438	0	0	2.39153
1543	0	22.1264	0	0	27.9697	5.09401	-36.5743	-0.458449	0.277408	-0.406796	-19.9045	-1.22E-14	17.2876	0	0	-0.00268788	1.39393	-22.0485	-5.70817	501.582	399.52	680.396	372.103	372.103	372.103	25.5633	-108.146	42.0321	565.926	416.226	233.806	139.772	139.772	139.772	-113.407	1.51722	-41.7389	48.057	2.94371	2.67937	-0.176337	-0.0298122	1.65373	796.534	-95.8943	-37.8631	0	0	2.31326
1544	0	22.0761	0	0	27.9127	5.09916	-36.5963	-0.43581	0.307702	-0.454795	-16.116	-5.41E-15	18.0734	0	0	-0.00706607	1.014	-21.1227	-6.60007	497.89	397.713	680	373.319	373.318	373.318	24.9285	-110.372	42.2586	579.71	417.114	235.321	139.772	139.772	139.771	-115.803	1.17909	-41.3484	46.8158	3.33003	3.45825	-0.174258	-0.118003	1.51315	840.096	-142.213	-38.2821	0	0	2.13052
1545	0	22.0719	0	0	27.8296	5.05285	-36.3979	-0.410939	0.335109	-0.493242	-12.3995	1.35E-15	19.0623	0	0	-0.0147521	0.669408	-20.4054	-7.25323	495.291	396.122	679.614	374.624	374.624	374.624	24.2806	-112.109	42.1194	590.278	417.636	236.704	139.771	139.772	139.772	-117.582	0.926567	-40.7585	45.7754	3.59127	4.06564	-0.227078	-0.18063	1.36159	896.869	-180.821	-37.5165	0	0	1.85185
1546	0	22.086	0	0	27.6811	4.95248	-35.9644	-0.385345	0.356252	-0.520349	-9.13153	0	20.3189	0	0	-0.0240178	0.350196	-19.9183	-7.64913	493.913	394.679	679.273	375.919	375.918	375.919	23.6505	-113.29	41.5728	597.485	417.787	237.63	139.772	139.772	139.772	-118.672	0.748105	-39.9632	44.962	3.74192	4.4608	-0.338044	-0.213609	1.21197	963.123	-208.511	-33.945	0	0	1.4967
1547	0	22.0853	0	0	27.4429	4.8077	-35.3305	-0.360543	0.367219	-0.533865	-6.71201	1.35E-15	21.758	0	0	-0.0327371	0.0421656	-19.6605	-7.78082	493.765	393.323	678.968	377.112	377.112	377.112	23.0619	-113.861	40.6222	601.245	417.596	237.83	139.772	139.772	139.772	-119.034	0.636328	-38.9791	44.3759	3.79617	4.61476	-0.495653	-0.214256	1.0815	1028.82	-221.169	-26.9842	0	0	1.10085
1548	0	22.0383	0	0	27.1109	4.63823	-34.5753	-0.338387	0.364538	-0.530975	-5.55067	-6.77E-15	23.1361	0	0	-0.0387842	-0.267858	-19.6097	-7.65255	494.738	392.019	678.644	378.134	378.134	378.134	22.5267	-113.8	39.3212	601.535	417.119	237.117	139.772	139.772	139.772	-118.663	0.590066	-37.8472	43.9923	3.76631	4.51402	-0.67602	-0.183591	0.986432	1079	-215.206	-17.0679	0	0	0.718105
1549	0	21.9225	0	0	26.7008	4.46923	-33.8082	-0.320649	0.346276	-0.507877	-5.97759	0	24.1057	0	0	-0.0404787	-0.58727	-19.7269	-7.28115	496.624	390.771	678.219	378.929	378.929	378.929	22.0471	-113.114	37.7674	598.398	416.427	235.412	139.772	139.772	139.772	-117.599	0.612991	-36.6299	43.768	3.66214	4.1651	-0.842955	-0.121187	0.943253	1094.66	-187.474	-5.60902	0	0	0.404259
1550	0	21.7335	0	0	26.2474	4.32555	-33.1447	-0.30877	0.312348	-0.461861	-8.14055	-5.41E-15	24.2805	0	0	-0.0369451	-0.915198	-19.9641	-6.69819	499.154	389.622	677.603	379.446	379.446	379.446	21.6214	-111.851	36.0861	591.961	415.604	232.764	139.772	139.772	139.772	-115.923	0.708862	-35.4015	43.6529	3.4928	3.59725	-0.959575	-0.0320004	0.962915	1059.21	-139.733	5.36673	0	0	0.193467
1551	0	21.4931	0	0	25.8047	4.22658	-32.6817	-0.303113	0.264681	-0.392462	-11.8706	2.71E-15	23.3429	0	0	-0.0281948	-1.24347	-20.2735	-5.95091	502.032	388.639	676.723	379.628	379.627	379.628	21.2482	-110.106	34.4093	582.454	414.733	229.352	139.772	139.772	139.772	-113.761	0.877001	-34.2374	43.6022	3.26903	2.86064	-1.00516	0.0740863	1.04184	965.581	-78.9458	13.7158	0	0	0.0806247
1552	0	21.2531	0	0	25.4478	4.18314	-32.477	-0.302473	0.207267	-0.304053	-16.6215	0	21.1631	0	0	-0.0148902	-1.5598	-20.6147	-5.10143	504.969	387.893	675.542	379.414	379.414	379.414	20.9278	-108.024	32.8565	570.218	413.896	225.471	139.772	139.772	139.772	-111.284	1.11106	-33.2018	43.5873	3.00474	2.02037	-0.979876	0.181241	1.16436	821.504	-17.0086	18.0885	0	0	0.029599
1553	0	21.0896	0	0	25.2671	4.1967	-32.541	-0.303216	0.145987	-0.2062	-21.4834	-8.12E-15	17.8881	0	0	0.00182502	-1.85196	-20.9584	-4.22174	507.707	387.439	674.058	378.755	378.755	378.755	20.6577	-105.786	31.5228	555.713	413.158	221.482	139.772	139.772	139.772	-108.691	1.40226	-32.3407	43.5996	2.71761	1.14619	-0.908065	0.270842	1.30446	650.639	33.6001	18.4475	0	0	0.00150084
1554	0	21.0824	0	0	25.3499	4.26094	-32.843	-0.298987	0.0877828	-0.112824	-25.3272	4.06E-15	13.9333	0	0	0.0199728	-2.111	-21.2843	-3.3855	510.017	387.306	672.291	377.627	377.627	377.627	20.4303	-103.581	30.4723	539.477	412.569	217.743	139.772	139.771	139.772	-106.177	1.74441	-31.6781	43.6472	2.42783	0.302386	-0.828984	0.325967	1.43518	486.679	63.7348	16.0948	0	0	-0.0243804
1555	0	21.2874	0	0	25.7535	4.36475	-33.3268	-0.284822	0.0384954	-0.0360785	-27.2872	-8.80E-15	9.81855	0	0	0.036377	-2.33273	-21.5761	-2.65808	511.705	387.489	670.261	376.051	376.051	376.051	20.2333	-101.566	29.7361	522.067	412.151	214.526	139.772	139.772	139.772	-103.899	2.13634	-31.2182	43.7458	2.15697	-0.459863	-0.776814	0.342375	1.54023	359.171	72.5965	12.6514	0	0	-0.0526266
1556	0	21.722	0	0	26.4901	4.49521	-33.927	-0.261272	0.00101371	0.0184302	-27.1865	-2.37E-15	5.98249	0	0	0.0476584	-2.51765	-21.8158	-2.08808	512.597	387.958	667.973	374.098	374.098	374.098	20.052	-99.8438	29.3132	503.984	411.902	211.965	139.772	139.772	139.772	-101.951	2.57959	-30.9469	43.9085	1.92934	-1.10578	-0.76276	0.323664	1.62251	281.473	65.5966	9.23129	0	0	-0.0845102
1557	0	22.3681	0	0	27.5302	4.6394	-34.5806	-0.231567	-0.0238294	0.0512141	-25.3454	5.24E-15	2.7679	0	0	0.0519787	-2.67021	-21.98	-1.70179	512.534	388.668	665.409	371.881	371.881	371.881	19.871	-98.4581	29.1759	485.626	411.801	210.069	139.772	139.772	139.772	-100.371	3.07396	-30.8366	44.1389	1.77464	-1.61685	-0.773829	0.276372	1.69743	249.88	50.767	6.03996	0	0	-0.121039
1558	0	23.1818	0	0	28.8119	4.78569	-35.2332	-0.199924	-0.0372567	0.0662192	-22.3759	-6.77E-16	0.348845	0	0	0.0498506	-2.79748	-22.0404	-1.50095	511.383	389.564	662.543	369.535	369.534	369.534	19.6774	-97.4044	29.2764	467.27	411.816	208.749	139.772	139.771	139.772	-99.1432	3.61374	-30.8505	44.4291	1.72985	-1.98942	-0.780513	0.201801	1.78015	248.532	33.5047	2.97735	0	0	-0.156645
1559	0	24.1048	0	0	30.2532	4.92476	-35.8438	-0.171921	-0.0422449	0.0684619	-19.0799	4.88E-15	-1.29595	0	0	0.0437582	-2.90741	-21.9674	-1.46338	509.04	390.591	659.359	367.2	367.2	367.2	19.4645	-96.6413	29.5545	449.074	411.919	207.865	139.772	139.772	139.772	-98.2212	4.18638	-30.9492	44.7602	1.83548	-2.23375	-0.748264	0.0937754	1.87829	256.604	14.4337	0.265909	0	0	-0.174657
1560	0	25.0786	0	0	31.7696	5.0499	-36.3853	-0.150979	-0.0424853	0.0629056	-16.0752	1.94E-15	-2.32742	0	0	0.036443	-3.00684	-21.7364	-1.54603	505.458	391.692	655.867	365.004	365.004	365.004	19.2327	-96.1095	29.9476	431.11	412.083	207.271	139.772	139.771	139.772	-97.5418	4.77373	-31.0971	45.1048	2.12538	-2.37328	-0.654526	-0.0531094	1.98792	256.328	-8.66727	-1.5461	0	0	-0.153456
1561	0	26.0554	0	0	33.2877	5.15663	-36.841	-0.1374	-0.0409274	0.0535831	-13.6575	-2.46E-15	-2.93205	0	0	0.0297399	-3.09979	-21.3328	-1.69226	500.654	392.81	652.118	363.049	363.049	363.049	18.9895	-95.7473	30.3982	413.385	412.29	206.844	139.772	139.772	139.772	-97.0421	5.35402	-31.2653	45.429	2.61235	-2.44234	-0.498067	-0.232361	2.09746	238.142	-37.7031	-1.9035	0	0	-0.0807176
1562	0	27.0012	0	0	34.75	5.24199	-37.2016	-0.130648	-0.0394335	0.0432382	-11.9408	-2.24E-15	-3.27197	0	0	0.0245358	-3.18728	-20.7557	-1.84238	494.715	393.883	648.2	361.409	361.409	361.409	18.7486	-95.4988	30.856	395.874	412.518	206.495	139.772	139.772	139.772	-96.6677	5.90279	-31.4326	45.6956	3.2753	-2.48336	-0.299382	-0.417306	2.20079	202.617	-71.4898	-0.572888	0	0	0.0321807
1563	0	27.8958	0	0	36.1164	5.30402	-37.4615	-0.129589	-0.0385458	0.0334008	-10.8769	9.30E-16	-3.44109	0	0	0.0208904	-3.26948	-20.0171	-1.94477	487.781	394.841	644.226	360.126	360.126	360.126	18.5285	-95.3193	31.2798	378.537	412.752	206.175	139.771	139.772	139.772	-96.3772	6.39389	-31.5856	45.8679	4.05601	-2.54369	-0.0949915	-0.568328	2.30007	159.163	-105.15	2.06421	0	0	0.148906
1564	0	28.7295	0	0	37.3619	5.34188	-37.6192	-0.133369	-0.0381132	0.024884	-10.3515	6.98E-16	-3.48893	0	0	0.0184487	-3.34887	-19.1385	-1.96527	480.015	395.614	640.323	359.225	359.225	359.225	18.3494	-95.1754	31.6376	361.331	412.977	205.864	139.772	139.772	139.772	-96.1415	6.80216	-31.7172	45.9146	4.87048	-2.66946	0.0796273	-0.649254	2.40093	120.525	-131.763	5.17145	0	0	0.228715
1565	0	29.4972	0	0	38.4718	5.35634	-37.6792	-0.14162	-0.0377007	0.0182046	-10.2456	-1.29E-15	-3.43947	0	0	0.016736	-3.43246	-18.144	-1.89091	471.575	396.145	636.61	358.712	358.712	358.712	18.2296	-95.0422	31.907	344.213	413.182	205.569	139.771	139.771	139.772	-95.9397	7.10751	-31.825	45.8124	5.63247	-2.89624	0.211371	-0.646647	2.49989	95.5971	-145.278	7.75833	0	0	0.254025
1566	0	30.1946	0	0	39.4378	5.34987	-37.6524	-0.153785	-0.037189	0.013761	-10.4229	-1.56E-15	-3.32884	0	0	0.0152499	-3.53118	-17.0534	-1.72556	462.585	396.399	633.19	358.582	358.582	358.582	18.1822	-94.8994	32.0753	327.146	413.361	205.322	139.772	139.772	139.772	-95.7535	7.29862	-31.9094	45.5429	6.2767	-3.2401	0.315989	-0.581544	2.5784	85.1587	-144.204	9.28197	0	0	0.239983
1567	0	30.8152	0	0	40.2533	5.32613	-37.5537	-0.169109	-0.0369652	0.0117502	-10.7584	5.12E-15	-3.21809	0	0	0.0136026	-3.65542	-15.876	-1.47906	453.132	396.374	630.143	358.804	358.804	358.804	18.2135	-94.727	32.1373	310.099	413.515	205.168	139.771	139.772	139.771	-95.5628	7.37383	-31.9717	45.0836	6.76924	-3.69398	0.418534	-0.504092	2.61282	84.124	-132.78	9.78801	0	0	0.216856
1568	0	31.3497	0	0	40.9107	5.28889	-37.3982	-0.186746	-0.0372592	0.0119912	-11.159	-2.94E-15	-3.14697	0	0	0.0115611	-3.80745	-14.6092	-1.15786	443.275	396.095	627.516	359.319	359.319	359.319	18.3244	-94.5027	32.0924	293.049	413.646	205.168	139.771	139.772	139.772	-95.3432	7.33932	-32.0128	44.4026	7.10116	-4.23056	0.520396	-0.46149	2.59386	88.5297	-117.501	9.61872	0	0	0.208855
1569	0	31.7867	0	0	41.4	5.24148	-37.1995	-0.205684	-0.0378134	0.0137946	-11.5558	4.97E-16	-3.11184	0	0	0.008993	-3.97539	-13.2421	-0.765768	433.059	395.609	625.331	360.047	360.047	360.047	18.512	-94.2005	31.9421	275.987	413.762	205.393	139.772	139.772	139.771	-95.0652	7.20658	-32.0332	43.462	7.27392	-4.80909	0.594483	-0.46728	2.54155	98.4832	-102.836	9.1168	0	0	0.231315
1570	0	32.1125	0	0	41.7092	5.18704	-36.9699	-0.224752	-0.0382184	0.0165123	-11.8993	2.57E-15	-3.09026	0	0	0.00583731	-4.13388	-11.7632	-0.314477	422.514	394.974	623.586	360.907	360.907	360.907	18.7699	-93.7912	31.6888	258.907	413.871	205.918	139.772	139.772	139.772	-94.6945	6.99122	-32.0321	42.233	7.28854	-5.38361	0.617809	-0.504946	2.48927	112.69	-90.9373	8.5416	0	0	0.287371
1571	0	32.3114	0	0	41.8261	5.12893	-36.7233	-0.242549	-0.0380865	0.0197121	-12.1432	6.64E-15	-3.05396	0	0	0.00209763	-4.25145	-10.1688	0.166411	411.668	394.244	622.267	361.841	361.841	361.842	19.0884	-93.2437	31.3361	241.815	413.979	206.817	139.772	139.772	139.772	-94.1943	6.71224	-32.008	40.7129	7.1466	-5.91143	0.589157	-0.540471	2.46603	126.621	-81.3111	7.90923	0	0	0.361903
1572	0	32.366	0	0	41.7393	5.07111	-36.4763	-0.257597	-0.0375068	0.0234455	-12.2439	7.64E-15	-3.00212	0	0	-0.00211954	-4.30119	-8.46701	0.627918	400.556	393.461	621.366	362.826	362.826	362.826	19.4546	-92.5271	30.8886	224.721	414.097	208.158	139.772	139.772	139.772	-93.5272	6.39105	-31.9588	38.9342	6.8598	-6.35988	0.535621	-0.540358	2.484	131.683	-71.7795	7.08824	0	0	0.415666
1573	0	32.2587	0	0	41.4393	5.01789	-36.2475	-0.268769	-0.036876	0.0282597	-12.1781	6.80E-15	-2.94957	0	0	-0.00660558	-4.27004	-6.67861	1.01142	389.231	392.654	620.893	363.859	363.859	363.859	19.8539	-91.613	30.3513	207.643	414.231	209.999	139.771	139.772	139.772	-92.6579	6.0493	-31.8817	36.9612	6.45662	-6.71048	0.506868	-0.487112	2.53541	116.689	-60.0136	5.90912	0	0	0.391163
1574	0	31.9736	0	0	40.9183	4.97314	-36.054	-0.275449	-0.0369699	0.034926	-11.9396	-3.95E-15	-2.93043	0	0	-0.0110834	-4.16267	-4.83302	1.26682	377.783	391.843	620.876	364.943	364.943	364.943	20.2727	-90.4761	29.7277	190.614	414.392	212.378	139.772	139.772	139.772	-91.5559	5.70512	-31.774	34.8717	5.9803	-6.95772	0.551368	-0.389989	2.5944	72.142	-45.8208	4.3782	0	0	0.236065
1575	0	31.4987	0	0	40.1702	4.93925	-35.9069	-0.277489	-0.0386599	0.0442306	-11.5265	4.23E-15	-2.97777	0	0	-0.0152523	-3.99769	-2.96252	1.37018	366.355	391.044	621.359	366.073	366.073	366.073	20.7014	-89.0964	29.0188	173.68	414.59	215.317	139.772	139.772	139.772	-90.1975	5.36899	-31.6334	32.7328	5.47582	-7.10155	0.68412	-0.275255	2.63407	-3.79716	-30.8185	2.73093	0	0	-0.0625649
1576	0	30.8273	0	0	39.1894	4.91642	-35.8075	-0.275235	-0.0425394	0.0561316	-10.9421	4.83E-15	-3.09913	0	0	-0.0188316	-3.79852	-1.09767	1.33043	355.13	390.271	622.374	367.229	367.229	367.229	21.1362	-87.4584	28.2208	156.911	414.833	218.821	139.772	139.772	139.772	-88.567	5.04187	-31.4584	30.5858	4.97256	-7.14059	0.875995	-0.164394	2.64181	-102.929	-16.3319	1.4416	0	0	-0.464868
1577	0	29.9557	0	0	37.9706	4.90308	-35.7493	-0.26917	-0.0489254	0.0700338	-10.1803	5.01E-15	-3.28428	0	0	-0.0215484	-3.58497	0.734386	1.18208	344.315	389.547	623.929	368.388	368.388	368.387	21.5773	-85.5509	27.3283	140.399	415.129	222.87	139.772	139.772	139.772	-86.6551	4.71788	-31.2492	28.4481	4.47459	-7.07143	1.0757	-0.0673917	2.61235	-213.028	-3.01396	1.0381	0	0	-0.90998
1578	0	28.8806	0	0	36.5068	4.897	-35.7227	-0.260116	-0.0575728	0.0848227	-9.25741	5.33E-15	-3.49605	0	0	-0.0232109	-3.36866	2.50842	0.970314	334.109	388.897	625.997	369.535	369.535	369.535	22.0265	-83.3648	26.3365	124.249	415.477	227.427	139.772	139.772	139.772	-84.4557	4.38887	-31.0081	26.3273	3.96514	-6.89366	1.24157	0.0126689	2.54795	-324.01	8.52137	1.86805	0	0	-1.34466
1579	0	27.5954	0	0	34.7893	4.89648	-35.7204	-0.249107	-0.0679872	0.0993634	-8.22417	-1.35E-15	-3.70283	0	0	-0.0237704	-3.15267	4.19884	0.737274	324.687	388.357	628.516	370.668	370.668	370.668	22.4859	-80.8916	25.2449	108.58	415.872	232.429	139.772	139.772	139.772	-81.9631	4.04843	-30.7406	24.2378	3.42067	-6.61652	1.36086	0.0780346	2.44859	-432.124	17.7154	4.02403	0	0	-1.73524
1580	0	26.09	0	0	32.8075	4.90091	-35.7398	-0.237678	-0.0790643	0.112398	-7.20239	-2.54E-16	-3.85804	0	0	-0.0235221	-2.9338	5.77764	0.514747	316.195	387.961	631.395	371.796	371.796	371.796	22.9583	-78.1217	24.0571	93.5095	416.298	237.794	139.772	139.772	139.772	-79.1703	3.69281	-30.4565	22.2113	2.82725	-6.26374	1.44243	0.129778	2.31589	-536.727	23.8192	7.28617	0	0	-2.04975
1581	0	24.3524	0	0	30.5498	4.91051	-35.7817	-0.227687	-0.0889487	0.122326	-6.38205	-5.08E-16	-3.88378	0	0	-0.0232554	-2.70586	7.21377	0.322277	308.757	387.748	634.515	372.937	372.937	372.937	23.4475	-75.0449	22.7797	79.1452	416.735	243.43	139.772	139.772	139.772	-76.0697	3.32021	-30.1689	20.2988	2.19153	-5.87461	1.49521	0.172065	2.15366	-634.741	27.3238	11.1101	0	0	-2.23679
1582	0	22.3727	0	0	28.0073	4.92579	-35.8483	-0.221081	-0.0952883	0.127218	-6.00824	-7.95E-15	-3.6728	0	0	-0.0243617	-2.46297	8.47367	0.167454	302.48	387.746	637.736	374.114	374.114	374.114	23.9569	-71.6527	21.4199	65.5767	417.16	249.241	139.772	139.772	139.772	-72.6547	2.92993	-29.8916	18.5658	1.54413	-5.50102	1.54041	0.208626	1.96828	-723.481	29.26	14.8512	0	0	-2.25142
1583	0	20.1489	0	0	25.1792	4.94674	-35.9395	-0.219355	-0.0956871	0.125218	-6.33678	-5.08E-15	-3.09864	0	0	-0.0287242	-2.20205	9.52379	0.0509112	297.46	387.977	640.9	375.36	375.36	375.36	24.4864	-67.9426	19.9837	52.8665	417.551	255.148	139.772	139.772	139.772	-68.924	2.52196	-29.6361	17.0788	0.931662	-5.2009	1.591	0.242511	1.76504	-797.585	31.3952	17.7743	0	0	-2.06307
1584	0	17.6944	0	0	22.0816	4.97211	-36.0496	-0.223026	-0.0885743	0.115151	-7.57685	-1.52E-15	-2.06112	0	0	-0.0382613	-1.92355	10.3343	-0.0275345	293.788	388.445	643.838	376.708	376.708	376.708	25.0286	-63.9248	18.4767	41.0466	417.893	261.099	139.771	139.772	139.772	-64.8888	2.09789	-29.4081	15.8922	0.402652	-5.0279	1.65569	0.276065	1.55064	-851.786	35.4061	19.2877	0	0	-1.68445
1585	0	15.0459	0	0	18.757	4.99912	-36.1665	-0.231639	-0.0739095	0.0972747	-9.85367	-3.55E-15	-0.536898	0	0	-0.0541864	-1.63093	10.8834	-0.062507	291.542	389.146	646.381	378.199	378.199	378.199	25.5657	-59.6316	16.9076	30.1229	418.183	267.085	139.772	139.772	139.772	-60.5806	1.66271	-29.2051	15.0374	-0.00555968	-5.0197	1.73355	0.306373	1.33178	-881.903	41.7017	19.0489	0	0	-1.1768
1586	0	12.2688	0	0	15.2826	5.024	-36.2738	-0.244028	-0.0531897	0.0737212	-13.1733	4.57E-15	1.39986	0	0	-0.0759903	-1.32872	11.1611	-0.0390238	290.782	390.064	648.362	379.87	379.87	379.87	26.0694	-55.1247	15.2938	20.0883	418.426	273.143	139.772	139.772	139.771	-56.0593	1.22658	-29.0171	14.5192	-0.274455	-5.18937	1.81616	0.324804	1.11731	-886.849	49.0546	17.0759	0	0	-0.633402
1587	0	9.4588	0	0	11.7746	5.04346	-36.3576	-0.258462	-0.0296331	0.0484531	-17.3811	-1.02E-15	3.53661	0	0	-0.100395	-1.02024	11.1714	0.0680963	291.539	391.177	649.64	381.758	381.758	381.758	26.5073	-50.5002	13.6665	10.9428	418.638	279.348	139.772	139.772	139.772	-51.418	0.805029	-28.8312	14.3151	-0.406661	-5.52367	1.88834	0.323328	0.916028	-869.376	55.7109	13.7978	0	0	-0.145282
1588	0	6.73786	0	0	8.38328	5.05671	-36.4145	-0.272934	-0.00739824	0.0262652	-22.1507	0	5.55886	0	0	-0.121294	-0.706187	10.9327	0.290425	293.805	392.465	650.101	383.882	383.882	383.882	26.8524	-45.8862	12.0725	2.71432	418.845	285.793	139.772	139.772	139.772	-46.7822	0.417116	-28.6376	14.3783	-0.422772	-5.98805	1.92252	0.29489	0.739023	-833.442	59.4472	10.0998	0	0	0.228338
1589	0	4.24159	0	0	5.27647	5.06729	-36.4599	-0.285559	0.00918303	0.0112163	-27.0203	6.09E-15	7.10413	0	0	-0.131354	-0.384754	10.4739	0.656148	297.523	393.909	649.683	386.241	386.241	386.241	27.0944	-41.4312	10.5692	-4.52754	419.079	292.56	139.772	139.772	139.772	-42.2988	0.081443	-28.4371	14.6457	-0.353389	-6.53602	1.88387	0.23815	0.59458	-782.467	58.7192	7.14097	0	0	0.468701
1590	0	2.10127	0	0	2.61535	5.08375	-36.5304	-0.295272	0.0169413	0.00591918	-31.4957	5.41E-15	7.87302	0	0	-0.125119	-0.0528648	9.82973	1.17669	302.582	395.496	648.374	388.799	388.799	388.799	27.2451	-37.286	9.2146	-10.6726	419.37	299.691	139.772	139.772	139.772	-38.1188	-0.187818	-28.243	15.051	-0.230345	-7.11808	1.74657	0.155404	0.490466	-720.12	52.6259	6.02473	0	0	0.591461
1591	0	0.425521	0	0	0.530566	5.11833	-36.6781	-0.301687	0.0144716	0.0110149	-35.1281	9.47E-15	7.69471	0	0	-0.101647	0.292454	9.03413	1.83484	308.818	397.218	646.226	391.487	391.487	391.487	27.3352	-33.5849	8.05771	-15.5826	419.742	307.161	139.772	139.772	139.772	-34.3777	-0.382486	-28.0794	15.5381	-0.0809292	-7.68782	1.5086	0.0562646	0.429122	-651.559	41.9524	7.41955	0	0	0.633039
1592	0	-0.713663	0	0	-0.893123	5.18412	-36.9575	-0.304818	0.00228899	0.0254948	-37.5891	0	6.55719	0	0	-0.0653146	0.653485	8.11637	2.58053	316.025	399.064	643.338	394.203	394.203	394.203	27.4053	-30.4318	7.13421	-19.1109	420.2	314.877	139.772	139.772	139.772	-31.1815	-0.497855	-27.9747	16.0715	0.0731473	-8.20497	1.2018	-0.0507754	0.410815	-585.246	27.744	11.4777	0	0	0.636343
1593	0	-1.28847	0	0	-1.62218	5.29151	-37.4092	-0.30459	-0.0178078	0.0474886	-38.7106	9.47E-15	4.57467	0	0	-0.0241406	1.0327	7.09887	3.33767	323.974	401.025	639.854	396.821	396.821	396.821	27.4936	-27.8936	6.46815	-21.123	420.733	322.68	139.772	139.771	139.772	-28.5966	-0.527554	-27.9547	16.6382	0.211031	-8.63579	0.886561	-0.162335	0.427435	-533.22	10.5898	17.915	0	0	0.639975
1594	0	-1.3161	0	0	-1.67126	5.44489	-38.0449	-0.300616	-0.0429071	0.0742788	-38.4979	5.41E-15	1.98039	0	0	0.0134232	1.43514	5.99757	4.0213	332.447	403.082	635.941	399.206	399.205	399.206	27.6268	-25.9979	6.07684	-21.512	421.309	330.366	139.772	139.772	139.772	-26.6478	-0.458688	-28.0357	17.2416	0.303829	-8.95136	0.628475	-0.280606	0.470598	-506.222	-9.83786	26.1574	0	0	0.670598
1595	0	-0.852118	0	0	-1.09404	5.64085	-38.8409	-0.29233	-0.0700624	0.102877	-37.1173	2.71E-15	-0.953488	0	0	0.0415164	1.87078	4.82313	4.5582	341.266	405.214	631.772	401.222	401.222	401.222	27.8165	-24.7369	5.97423	-20.2091	421.885	337.702	139.772	139.772	139.772	-25.3211	-0.271072	-28.2236	17.8923	0.306628	-9.12373	0.468356	-0.403565	0.529781	-508.505	-33.8423	35.578	0	0	0.741414
1596	0	0.0223702	0	0	0.02909	5.8681	-39.7418	-0.279269	-0.0966536	0.130101	-34.8515	-5.41E-15	-3.95779	0	0	0.058301	2.35477	3.58197	4.90213	350.313	407.396	627.516	402.749	402.749	402.749	28.0597	-24.0763	6.17045	-17.1848	422.411	344.455	139.772	139.772	139.772	-24.5741	0.0585141	-28.5138	18.6029	0.157879	-9.12257	0.407295	-0.508238	0.605518	-534.735	-58.955	45.4613	0	0	0.855299
1597	0	1.21559	0	0	1.60282	6.10911	-40.6718	-0.261352	-0.120607	0.153289	-32.0338	-5.41E-15	-6.80044	0	0	0.0654459	2.90288	2.27631	5.03812	359.532	409.602	623.33	403.689	403.689	403.689	28.3415	-23.966	6.66754	-12.4453	422.839	350.406	139.772	139.772	139.772	-24.3493	0.548208	-28.8931	19.3931	-0.207146	-8.91706	0.413917	-0.548031	0.703507	-572.818	-79.2244	54.9711	0	0	1.01897
1598	0	2.63807	0	0	3.52603	6.34305	-41.5498	-0.239279	-0.139996	0.17097	-28.9953	2.71E-15	-9.26991	0	0	0.0665219	3.52305	0.903456	4.97642	368.916	411.808	619.365	403.974	403.974	403.974	28.6375	-24.3514	7.45407	-6.02553	423.129	355.368	139.772	139.772	139.772	-24.5874	1.20283	-29.341	20.301	-0.831361	-8.4848	0.444983	-0.482078	0.828366	-609.204	-88.9144	62.9251	0	0	1.25511
1599	0	4.21138	0	0	5.69848	6.5491	-42.3036	-0.214575	-0.153769	0.182957	-26.0153	5.41E-15	-11.2242	0	0	0.0651012	4.20799	-0.544522	4.74118	378.483	413.984	615.764	403.567	403.568	403.568	28.9177	-25.1808	8.5024	2.0199	423.25	359.193	139.771	139.772	139.772	-25.2367	2.00904	-29.8316	21.3936	-1.71246	-7.82336	0.471873	-0.311106	0.973907	-635.285	-87.8371	68.3761	0	0	1.5942
1600	0	5.87248	0	0	8.02584	6.70937	-42.8774	-0.188952	-0.161608	0.189708	-23.2646	5.41E-15	-12.5731	0	0	0.0635277	4.93398	-2.07972	4.36043	388.257	416.101	612.663	402.46	402.46	402.46	29.1504	-26.4095	9.7699	11.6257	423.188	361.778	139.772	139.772	139.772	-26.2587	2.93564	-30.3364	22.7621	-2.79392	-6.95768	0.478035	-0.0582298	1.12775	-645.538	-76.8413	70.8316	0	0	2.04246
1601	0	7.57333	0	0	10.4224	6.81105	-43.2359	-0.163878	-0.163738	0.191803	-20.8014	-2.71E-15	-13.2604	0	0	0.062602	5.66379	-3.71617	3.85884	398.249	418.123	610.185	400.665	400.665	400.665	29.3056	-28.0004	11.2028	22.7221	422.939	363.061	139.772	139.772	139.772	-27.6265	3.93768	-30.8272	24.5061	-3.96788	-5.94109	0.467269	0.229449	1.28362	-638.542	-58.4741	70.4644	0	0	2.55523
1602	0	9.27758	0	0	12.8123	6.84782	-43.3645	-0.140713	-0.161239	0.190136	-18.627	2.71E-15	-13.2953	0	0	0.0619975	6.35392	-5.4662	3.25675	408.448	420.011	608.436	398.221	398.221	398.221	29.3594	-29.9203	12.7414	35.2373	422.516	363.019	139.772	139.772	139.772	-29.3217	4.96257	-31.2792	26.7044	-5.09874	-4.85106	0.47601	0.462649	1.44193	-620.902	-41.9719	68.2319	0	0	3.05313
1603	0	10.9577	0	0	15.1317	6.81951	-43.2656	-0.120671	-0.155687	0.185574	-16.7262	0	-12.745	0	0	0.0609247	6.96781	-7.33544	2.57831	418.823	421.725	607.497	395.211	395.211	395.211	29.2982	-32.1383	14.3266	49.0992	421.941	361.666	139.771	139.771	139.772	-31.3288	5.95732	-31.6755	29.3789	-6.08009	-3.77653	0.557182	0.549076	1.61675	-603.784	-38.8305	65.4559	0	0	3.47897
1604	0	12.5926	0	0	17.3299	6.73065	-42.9528	-0.104837	-0.148154	0.178353	-15.0991	5.41E-15	-11.68	0	0	0.0586525	7.48838	-9.31839	1.86458	429.336	423.229	607.411	391.8	391.8	391.8	29.1215	-34.6236	15.9053	64.2369	421.239	359.045	139.772	139.772	139.772	-33.6316	6.87411	-32.0093	32.4704	-6.89341	-2.79593	0.718511	0.486201	1.82081	-589.274	-48.9514	63.1121	0	0	3.78135
1605	0	14.1646	0	0	19.3688	6.58988	-42.4507	-0.0942358	-0.139062	0.168272	-13.7788	-2.71E-15	-10.1692	0	0	0.0547569	7.91726	-11.3978	1.17696	439.948	424.49	608.201	388.225	388.225	388.225	28.8426	-37.3445	17.4337	80.5817	420.439	355.225	139.772	139.772	139.772	-36.2106	7.67332	-32.2848	35.8507	-7.6054	-1.95704	0.918828	0.354923	2.05434	-570.271	-61.8054	61.3918	0	0	3.88251
1606	0	15.6565	0	0	21.2228	6.4102	-41.7975	-0.0897077	-0.128667	0.155937	-12.8224	1.35E-15	-8.307	0	0	0.0492437	8.26228	-13.5477	0.588158	450.613	425.484	609.883	384.744	384.744	384.744	28.4876	-40.2689	18.8803	98.0661	419.567	350.303	139.772	139.772	139.772	-39.0424	8.32584	-32.5166	39.3604	-8.306	-1.27117	1.11774	0.242027	2.29705	-541.965	-67.778	60.0792	0	0	3.74477
1607	0	17.0498	0	0	22.8781	6.20815	-41.0464	-0.0917382	-0.117471	0.142748	-12.2895	-2.71E-15	-6.22615	0	0	0.0426107	8.52424	-15.7365	0.168645	461.267	426.187	612.478	381.577	381.577	381.577	28.0908	-43.3651	20.2287	116.624	418.653	344.399	139.772	139.772	139.772	-42.0995	8.81514	-32.7274	42.8432	-9.04155	-0.722231	1.28595	0.194626	2.51388	-502.823	-63.025	58.8546	0	0	3.39472
1608	0	18.3259	0	0	24.3318	6.00152	-40.2599	-0.100227	-0.106423	0.130777	-12.2105	-2.71E-15	-4.09977	0	0	0.0357146	8.69171	-17.9287	-0.0274704	471.82	426.583	616.008	378.862	378.862	378.862	27.6918	-46.6036	21.4791	136.194	417.725	337.651	139.772	139.772	139.772	-45.3528	9.13765	-32.9459	46.1678	-9.78459	-0.285533	1.39906	0.198509	2.67	-452.701	-51.3905	57.6351	0	0	2.89067
1609	0	19.4694	0	0	25.5908	5.8061	-39.4984	-0.114146	-0.0967561	0.122021	-12.545	-3.38E-16	-2.12197	0	0	0.0293953	8.74643	-20.0849	0.025717	482.149	426.662	620.474	376.655	376.654	376.655	27.3302	-49.9589	22.6469	156.723	416.818	330.209	139.772	139.772	139.772	-48.7749	9.29988	-33.204	49.2331	-10.4525	0.0524509	1.44506	0.218272	2.7425	-392.801	-38.1516	56.4715	0	0	2.30202
1610	0	20.4709	0	0	26.6673	5.63279	-38.8085	-0.132045	-0.0892922	0.117526	-13.2022	-1.35E-15	-0.455711	0	0	0.0241543	8.67314	-22.1616	0.320866	492.101	426.426	625.835	374.939	374.939	374.939	27.0421	-53.41	23.7567	178.175	415.97	322.226	139.772	139.772	139.772	-52.3433	9.31265	-33.5326	51.9638	-10.9477	0.286902	1.42742	0.227054	2.72244	-325.633	-26.9424	55.3086	0	0	1.69862
1611	0	21.3281	0	0	27.5752	5.4864	-38.215	-0.152425	-0.0840352	0.116946	-14.0625	1.35E-15	0.797974	0	0	0.0200082	8.46671	-24.1113	0.820487	501.502	425.883	631.994	373.653	373.653	373.653	26.8579	-56.9403	24.8358	200.526	415.222	313.854	139.772	139.771	139.772	-56.0413	9.18497	-33.9583	54.3036	-11.1877	0.400418	1.34748	0.220921	2.62252	-251.37	-18.633	53.5723	0	0	1.12992
1612	0	22.0446	0	0	28.3262	5.36616	-37.72	-0.174227	-0.0799919	0.118665	-15.0183	1.90E-15	1.6171	0	0	0.0166218	8.13373	-25.884	1.46265	510.165	425.045	638.796	372.703	372.703	372.703	26.8004	-60.5357	25.9087	223.766	414.613	305.241	139.772	139.772	139.772	-59.8587	8.92032	-34.4998	56.2115	-11.1191	0.373901	1.19681	0.213073	2.46711	-167.156	-11.9316	49.9017	0	0	0.628357
1613	0	22.6273	0	0	28.928	5.26741	-37.3083	-0.196869	-0.075663	0.120299	-15.9897	1.01E-15	2.03289	0	0	0.0135631	7.69083	-27.4299	2.16624	517.892	423.924	646.037	371.982	371.982	371.982	26.8834	-64.1829	26.9942	247.886	414.18	296.536	139.771	139.772	139.772	-63.7894	8.51664	-35.1649	57.6635	-10.7185	0.197638	0.967416	0.214085	2.28573	-69.5333	-5.74102	42.6245	0	0	0.225517
1614	0	23.0837	0	0	29.3831	5.18367	-36.9556	-0.220579	-0.0690588	0.118946	-16.9613	2.54E-16	2.14249	0	0	0.0104806	7.16225	-28.703	2.83663	524.487	422.529	653.469	371.387	371.387	371.387	27.109	-67.8678	28.1049	272.865	413.957	287.892	139.772	139.771	139.772	-67.8286	7.96981	-35.9482	58.657	-9.98805	-0.11735	0.665758	0.228814	2.10433	42.626	1.52195	30.1233	0	0	-0.0427216
1615	0	23.4198	0	0	29.6911	5.10866	-36.6369	-0.246163	-0.0582524	0.111694	-17.9727	-6.77E-16	2.08844	0	0	0.00714531	6.57742	-29.6648	3.37425	529.755	420.867	660.817	370.839	370.839	370.839	27.464	-71.5748	29.2474	298.654	413.968	279.469	139.772	139.772	139.772	-71.9693	7.27954	-36.8295	59.2111	-8.95103	-0.532273	0.317927	0.252354	1.94037	167.078	11.0914	11.7314	0	0	-0.14544
1616	0	23.6398	0	0	29.852	5.03796	-36.3339	-0.274613	-0.0415627	0.095902	-19.0937	9.35E-15	2.06207	0	0	0.00337837	5.96847	-30.286	3.68615	533.53	418.95	667.799	370.286	370.286	370.286	27.9168	-75.2879	30.4239	325.161	414.226	271.434	139.772	139.771	139.772	-76.1995	6.45587	-37.7735	59.3608	-7.64848	-0.98021	-0.0350665	0.277487	1.80127	298.468	24.2329	-11.6741	0	0	-0.0675986
1617	0	23.7479	0	0	29.8705	4.97017	-36.0412	-0.306606	-0.0178276	0.069285	-20.3854	-1.31E-15	2.28546	0	0	-0.000978042	5.36666	-30.5484	3.69851	535.682	416.798	674.147	369.713	369.714	369.713	28.417	-78.9921	31.6331	352.236	414.733	263.969	139.772	139.772	139.772	-80.499	5.52461	-38.7318	59.147	-6.13812	-1.37287	-0.359063	0.303846	1.69402	432.326	41.9261	-37.201	0	0	0.187258
1618	0	23.7493	0	0	29.7594	4.90766	-35.7693	-0.341964	0.0132548	0.0305016	-21.8579	3.38E-16	2.96528	0	0	-0.00592675	4.79777	-30.447	3.36463	536.145	414.452	679.633	369.131	369.131	369.131	28.8975	-82.6742	32.8697	379.658	415.474	257.256	139.772	139.772	139.772	-84.8374	4.52979	-39.6484	58.6084	-4.49154	-1.61301	-0.62938	0.335864	1.62725	564.016	63.4886	-60.3074	0	0	0.603794
1619	0	23.6523	0	0	29.5422	4.85653	-35.5454	-0.378932	0.0510194	-0.0198907	-23.4106	-2.54E-16	4.23979	0	0	-0.0110236	4.27745	-29.9922	2.66872	534.926	411.971	684.095	368.573	368.573	368.573	29.2819	-86.3221	34.1237	407.122	416.414	251.474	139.772	139.772	139.772	-89.1718	3.53138	-40.4666	57.779	-2.78972	-1.61294	-0.827546	0.372363	1.60432	686.394	85.1282	-76.2697	0	0	1.14799
1620	0	23.4699	0	0	29.2515	4.82532	-35.4081	-0.414546	0.0936736	-0.079604	-24.8496	5.37E-15	6.11421	0	0	-0.0151633	3.80927	-29.2128	1.62705	532.122	409.438	687.452	368.101	368.101	368.101	29.4969	-89.9222	35.3787	434.245	417.501	246.772	139.772	139.772	139.772	-93.4479	2.59681	-41.1369	56.6927	-1.11671	-1.3148	-0.936721	0.396779	1.61882	789.32	99.3798	-81.9916	0	0	1.75573
1621	0	23.2211	0	0	28.9253	4.82218	-35.3944	-0.445167	0.138602	-0.144753	-25.9172	-7.95E-15	8.44723	0	0	-0.0168897	3.38658	-28.1576	0.288168	527.932	406.944	689.717	367.794	367.794	367.794	29.4847	-93.4545	36.6082	460.575	418.666	243.248	139.772	139.772	139.772	-97.6014	1.78804	-41.6232	55.3878	0.447128	-0.705139	-0.947321	0.387254	1.65114	862.172	98.7348	-77.5702	0	0	2.32941
1622	0	22.9312	0	0	28.6018	4.85128	-35.5224	-0.467565	0.182848	-0.21122	-26.3666	6.09E-15	10.9836	0	0	-0.0152839	2.99811	-26.8947	-1.26931	522.661	404.583	690.985	367.744	367.744	367.744	29.2148	-96.8871	37.7727	485.624	419.835	240.924	139.772	139.772	139.772	-101.562	1.14855	-41.9041	53.9126	1.83286	0.181614	-0.859427	0.32569	1.67714	898.055	77.9792	-66.1304	0	0	2.76674
1623	0	22.6305	0	0	28.313	4.90957	-35.7776	-0.479678	0.223648	-0.275242	-26.0241	4.06E-15	13.4251	0	0	-0.0108744	2.63388	-25.5076	-2.94245	516.709	402.433	691.418	368.027	368.027	368.027	28.6895	-100.173	38.8197	508.899	420.929	239.734	139.772	139.772	139.772	-105.256	0.695062	-41.9717	52.3256	2.98928	1.27096	-0.68533	0.213669	1.67643	896.504	37.6274	-52.4983	0	0	2.99141
1624	0	22.3517	0	0	28.0795	4.98507	-36.1057	-0.480961	0.258876	-0.334417	-24.8307	-2.03E-15	15.5159	0	0	-0.00578076	2.28846	-24.0884	-4.6129	510.543	400.537	691.221	368.68	368.68	368.68	27.9433	-103.253	39.6863	529.943	421.88	239.523	139.772	139.772	139.772	-108.612	0.416283	-41.827	50.6933	3.88727	2.46106	-0.450127	0.0684168	1.64174	864.906	-17.9197	-40.8009	0	0	2.98317
1625	0	22.1258	0	0	27.9078	5.05767	-36.4186	-0.471812	0.287472	-0.387173	-22.8187	9.47E-15	17.124	0	0	-0.0027905	1.96004	-22.7282	-6.15768	504.654	398.897	690.609	369.687	369.687	369.687	27.0357	-106.057	40.3062	548.36	422.626	240.058	139.772	139.772	139.772	-111.561	0.278219	-41.4763	49.0852	4.52114	3.63521	-0.195499	-0.0816549	1.57586	817.688	-81.1502	-33.121	0	0	2.77718
1626	0	21.9777	0	0	27.79	5.10259	-36.6109	-0.453144	0.309148	-0.432536	-20.0928	-4.06E-15	18.2511	0	0	-0.00400922	1.64661	-21.5085	-7.46172	499.506	397.47	689.787	370.979	370.979	370.979	26.0409	-108.514	40.6175	563.837	423.117	241.054	139.772	139.772	139.772	-114.045	0.23336	-40.928	47.5696	4.90772	4.67354	0.0218601	-0.213959	1.4859	773.597	-144.895	-29.1035	0	0	2.44635
1627	0	21.9223	0	0	27.7073	5.09643	-36.5846	-0.426121	0.324153	-0.469157	-16.8147	0	19.0196	0	0	-0.00994272	1.34262	-20.4936	-8.43118	495.481	396.177	688.922	372.448	372.448	372.448	25.0351	-110.559	40.5716	576.149	423.316	242.194	139.772	139.772	139.772	-116.013	0.231675	-40.1926	46.2088	5.0817	5.46577	0.150969	-0.311612	1.37765	748.795	-201.771	-26.8754	0	0	2.06005
1628	0	21.9611	0	0	27.6372	5.02377	-36.2728	-0.392617	0.332378	-0.495154	-13.2294	2.71E-15	19.5822	0	0	-0.0194194	1.03739	-19.7257	-9.00357	492.837	394.923	688.129	373.977	373.977	373.977	24.0845	-112.134	40.1419	585.161	423.203	243.16	139.772	139.772	139.772	-117.427	0.230795	-39.2843	45.0536	5.08813	5.92265	0.158429	-0.364871	1.25423	753.11	-244.82	-24.2351	0	0	1.66597
1629	0	22.0821	0	0	27.5604	4.88226	-35.6582	-0.356054	0.333795	-0.508747	-9.71764	-1.35E-15	20.1024	0	0	-0.0301751	0.71645	-19.2217	-9.15309	491.678	393.623	687.46	375.456	375.456	375.456	23.2355	-113.199	39.331	590.821	422.779	243.652	139.771	139.771	139.772	-118.264	0.204417	-38.2236	44.1363	4.9735	5.98537	0.0358324	-0.370334	1.12255	789.115	-267.771	-19.6586	0	0	1.29076
1630	0	22.26	0	0	27.4654	4.68417	-34.7814	-0.320931	0.328144	-0.508158	-6.75734	1.35E-15	20.6704	0	0	-0.0396011	0.365429	-18.9719	-8.89047	491.949	392.225	686.895	376.802	376.802	376.802	22.5083	-113.728	38.1751	593.153	422.067	243.42	139.772	139.772	139.771	-118.512	0.14733	-37.0409	43.4635	4.77769	5.63247	-0.199603	-0.331936	0.990769	851.041	-265.855	-12.6599	0	0	0.949446
1631	0	22.4591	0	0	27.3477	4.45379	-33.7374	-0.292036	0.315235	-0.49221	-4.86174	2.71E-15	21.2734	0	0	-0.0453237	-0.024073	-18.9412	-8.25906	493.444	390.728	686.35	377.961	377.961	377.961	21.8975	-113.713	36.7439	592.245	421.113	242.292	139.772	139.772	139.772	-118.18	0.0756107	-35.7775	43.0131	4.52858	4.88418	-0.507942	-0.257058	0.878454	925.069	-237.079	-3.70978	0	0	0.660078
1632	0	22.6372	0	0	27.2055	4.22207	-32.6606	-0.272954	0.294877	-0.459958	-4.46084	2.71E-15	21.7699	0	0	-0.0455604	-0.44922	-19.0752	-7.32962	495.842	389.181	685.69	378.899	378.899	378.899	21.3803	-113.166	35.1352	588.232	419.985	240.191	139.772	139.772	139.772	-117.29	0.0211612	-34.4858	42.7366	4.24039	3.80328	-0.834333	-0.157873	0.807269	990.103	-183.954	5.9205	0	0	0.44852
1633	0	22.7538	0	0	27.039	4.02031	-31.7009	-0.265676	0.267248	-0.411786	-5.83441	-1.35E-15	21.9306	0	0	-0.0395674	-0.893596	-19.3095	-6.19477	498.757	387.678	684.758	379.594	379.594	379.594	20.9281	-112.117	33.4633	581.295	418.767	237.155	139.771	139.772	139.772	-115.884	0.0215176	-33.2259	42.5698	3.91682	2.49079	-1.11524	-0.046437	0.79978	1021.81	-114.153	14.4841	0	0	0.335854
1634	0	22.7828	0	0	26.8557	3.87471	-30.9956	-0.269806	0.23268	-0.349428	-8.98624	0	21.4726	0	0	-0.0279323	-1.32998	-19.5818	-4.96099	501.79	386.326	683.412	380.014	380.014	380.014	20.5191	-110.623	31.8443	571.659	417.548	233.338	139.772	139.771	139.771	-114.032	0.108171	-32.0589	42.4475	3.55777	1.07359	-1.29816	0.0636886	0.865971	1000.03	-40.034	20.2722	0	0	0.313538
1635	0	22.7269	0	0	26.6824	3.80277	-30.6432	-0.282221	0.19188	-0.276146	-13.5393	-4.06E-15	20.1398	0	0	-0.0124112	-1.72732	-19.8429	-3.73806	504.59	385.22	681.56	380.117	380.117	380.117	20.1432	-108.773	30.3808	559.601	416.414	229.003	139.772	139.772	139.772	-111.836	0.29802	-31.038	42.3199	3.16645	-0.314843	-1.35047	0.161432	0.998934	914.753	25.1825	22.2007	0	0	0.332959
1636	0	22.6262	0	0	26.5744	3.81153	-30.6862	-0.297089	0.146276	-0.197054	-18.7032	-6.77E-15	17.7964	0	0	0.00479973	-2.05919	-20.0636	-2.62624	506.89	384.427	679.179	379.852	379.852	379.852	19.8009	-106.695	29.1508	545.461	415.434	224.488	139.772	139.772	139.772	-109.435	0.591484	-30.2014	42.1631	2.75384	-1.55622	-1.27619	0.236099	1.17291	773.123	70.2102	20.3287	0	0	0.329847
1637	0	22.5538	0	0	26.6128	3.89726	-31.1055	-0.307333	0.0989915	-0.119197	-23.437	-4.74E-15	14.5553	0	0	0.021684	-2.31061	-20.2342	-1.70556	508.519	383.971	676.315	379.176	379.176	379.176	19.4942	-104.543	28.2031	529.639	414.653	220.15	139.772	139.772	139.772	-106.991	0.977891	-29.5676	41.9832	2.33961	-2.56427	-1.11111	0.283898	1.35864	599.024	90.0671	15.8067	0	0	0.268992
1638	0	22.5941	0	0	26.8847	4.04691	-31.8286	-0.305788	0.0544822	-0.0507187	-26.6753	-4.74E-15	10.7799	0	0	0.0364085	-2.48143	-20.3588	-1.02895	509.391	383.834	673.064	378.066	378.066	378.066	19.2185	-102.478	27.558	512.576	414.081	216.304	139.772	139.772	139.772	-104.665	1.444	-29.1343	41.8109	1.95151	-3.29344	-0.915414	0.307464	1.52636	427.27	86.9288	10.3494	0	0	0.165767
1639	0	22.8131	0	0	27.4523	4.24111	-32.75	-0.288938	0.0172804	0.00198482	-27.7629	-1.35E-15	6.97545	0	0	0.0470739	-2.58527	-20.4463	-0.620833	509.476	383.969	669.535	376.535	376.535	376.535	18.9605	-100.629	27.2095	494.711	413.706	213.148	139.771	139.772	139.772	-102.584	1.97933	-28.8815	41.6899	1.62391	-3.73727	-0.744391	0.316734	1.66056	289.137	69.4636	5.31933	0	0	0.0628128
1640	0	23.2385	0	0	28.3315	4.45807	-33.757	-0.260266	-0.00959944	0.0367875	-26.8048	6.77E-16	3.61881	0	0	0.0523419	-2.64547	-20.5008	-0.479069	508.757	384.31	665.822	374.638	374.638	374.638	18.7034	-99.074	27.1293	476.431	413.496	210.742	139.772	139.772	139.772	-100.82	2.57509	-28.7776	41.6636	1.39662	-3.92018	-0.633766	0.320515	1.76554	203.147	48.3525	1.21302	0	0	-0.0118832
1641	0	23.8599	0	0	29.4928	4.67743	-34.7513	-0.226143	-0.0256171	0.05543	-24.3707	-4.74E-15	1.01383	0	0	0.0521514	-2.68954	-20.5159	-0.579354	507.202	384.793	661.987	372.468	372.468	372.468	18.4322	-97.8385	27.2735	458.027	413.413	209.024	139.772	139.771	139.772	-99.3934	3.22042	-28.7858	41.7645	1.31413	-3.88608	-0.586338	0.315427	1.85664	169.877	31.1029	-2.15812	0	0	-0.0638346
1642	0	24.6402	0	0	30.8738	4.88313	-35.662	-0.192418	-0.0327918	0.0614735	-21.1661	-6.17E-15	-0.778434	0	0	0.0476931	-2.74367	-20.4734	-0.878929	504.752	385.366	658.057	370.144	370.144	370.143	18.1384	-96.9082	27.589	439.69	413.428	207.859	139.772	139.772	139.772	-98.2845	3.89997	-28.8693	42.0083	1.42233	-3.68856	-0.579121	0.281602	1.94771	175.828	18.5712	-4.88111	0	0	-0.113935
1643	0	25.5264	0	0	32.393	5.06484	-36.4494	-0.164693	-0.0347797	0.0591879	-17.9381	-1.07E-15	-1.90562	0	0	0.0410633	-2.82728	-20.3465	-1.31957	501.331	385.988	654.045	367.787	367.786	367.787	17.8212	-96.2402	28.0194	421.522	413.515	207.086	139.772	139.772	139.772	-97.4485	4.59428	-28.996	42.3914	1.76097	-3.38333	-0.569198	0.193049	2.04444	198.911	6.74815	-6.70904	0	0	-0.165379
1644	0	26.4638	0	0	33.9669	5.21746	-37.0984	-0.145598	-0.0351923	0.0526094	-15.1791	-4.36E-15	-2.59924	0	0	0.0341792	-2.94913	-20.1062	-1.82995	496.875	386.634	649.96	365.51	365.51	365.51	17.4872	-95.7787	28.5122	403.556	413.656	206.554	139.772	139.772	139.772	-96.8294	5.28216	-29.1401	42.8888	2.34953	-3.02524	-0.512386	0.0340879	2.13836	216.591	-9.94728	-7.1026	0	0	-0.189069
1645	0	27.4058	0	0	35.5229	5.33933	-37.6086	-0.134937	-0.0363643	0.0448653	-13.0878	2.29E-15	-3.06167	0	0	0.0282194	-3.10616	-19.728	-2.33019	491.359	387.28	645.829	363.407	363.407	363.407	17.1495	-95.4669	29.0219	385.788	413.833	206.151	139.772	139.772	139.772	-96.3714	5.94153	-29.2839	43.4524	3.17018	-2.66859	-0.379795	-0.187126	2.22065	213.22	-35.3064	-5.5692	0	0	-0.144451
1646	0	28.3186	0	0	37.0028	5.42999	-37.9836	-0.131591	-0.0389522	0.0376482	-11.6914	1.92E-15	-3.40752	0	0	0.0236844	-3.28633	-19.1963	-2.73924	484.826	387.893	641.701	361.542	361.542	361.542	16.8277	-95.2534	29.5093	368.197	414.025	205.807	139.772	139.772	139.772	-96.0261	6.54767	-29.4171	44.0128	4.15632	-2.36966	-0.173027	-0.429828	2.29611	185.514	-68.2232	-2.06893	0	0	-0.0257628
1647	0	29.1815	0	0	38.3641	5.48889	-38.2252	-0.13419	-0.0422284	0.0312186	-10.8956	-1.76E-15	-3.65899	0	0	0.0204934	-3.47502	-18.5068	-2.98625	477.381	388.423	637.65	359.965	359.965	359.965	16.5476	-95.096	29.9399	350.755	414.212	205.492	139.772	139.772	139.772	-95.7561	7.07188	-29.5345	44.4865	5.1972	-2.18754	0.0701806	-0.633013	2.38862	143.905	-102.518	2.7751	0	0	0.11413
1648	0	29.9834	0	0	39.5769	5.51582	-38.3351	-0.142155	-0.0449716	0.0254376	-10.5907	1.48E-16	-3.79429	0	0	0.0182838	-3.66211	-17.6641	-3.02404	469.169	388.808	633.769	358.724	358.724	358.724	16.3374	-94.9613	30.2834	333.437	414.379	205.21	139.772	139.771	139.772	-95.5332	7.48408	-29.6349	44.7892	6.16301	-2.17842	0.29698	-0.744264	2.52039	105.238	-129.432	7.74086	0	0	0.203186
1649	0	30.7167	0	0	40.6215	5.51219	-38.3203	-0.155225	-0.0460537	0.020301	-10.6598	3.55E-15	-3.78204	0	0	0.0165249	-3.84604	-16.6782	-2.83923	460.338	388.99	630.157	357.878	357.878	357.878	16.2221	-94.8214	30.5161	316.213	414.513	204.993	139.772	139.772	139.772	-95.3344	7.75947	-29.7189	44.8501	6.94284	-2.38272	0.465591	-0.748	2.68552	83.9869	-141.901	11.4906	0	0	0.216589
1650	0	31.3721	0	0	41.4853	5.48203	-38.1971	-0.172636	-0.0456284	0.0163684	-10.9611	-2.01E-15	-3.66463	0	0	0.0146398	-4.03178	-15.5588	-2.45274	451.004	388.929	626.911	357.49	357.49	357.49	16.2169	-94.6506	30.6239	299.051	414.61	204.893	139.772	139.772	139.772	-95.1359	7.88562	-29.7874	44.6182	7.47576	-2.8099	0.575691	-0.684941	2.83669	82.0235	-140.237	13.4267	0	0	0.196054
1651	0	31.9364	0	0	42.1588	5.43145	-37.9896	-0.193201	-0.0446555	0.0145724	-11.3665	-3.26E-15	-3.52805	0	0	0.0122385	-4.22261	-14.311	-1.90762	441.247	388.619	624.11	357.592	357.592	357.592	16.3255	-94.4213	30.6016	281.918	414.675	204.977	139.772	139.771	139.772	-94.9086	7.86495	-29.8399	44.0582	7.75654	-3.43084	0.648468	-0.622917	2.92054	91.8937	-130.382	13.6704	0	0	0.193228
1652	0	32.3923	0	0	42.6322	5.36718	-37.7242	-0.215438	-0.0436986	0.0151866	-11.7817	2.75E-15	-3.42075	0	0	0.00914235	-4.41026	-12.9347	-1.25394	431.114	388.084	621.805	358.161	358.161	358.161	16.5419	-94.1018	30.4507	264.792	414.714	205.325	139.772	139.772	139.772	-94.6166	7.7122	-29.8751	43.1462	7.81628	-4.18405	0.683288	-0.59704	2.92623	108.085	-116.713	12.6363	0	0	0.233068
1653	0	32.7194	0	0	42.8948	5.29581	-37.4272	-0.237717	-0.0426014	0.017818	-12.1516	-2.83E-15	-3.33511	0	0	0.00530705	-4.57199	-11.4289	-0.544445	420.633	387.375	620.017	359.125	359.125	359.125	16.8522	-93.6569	30.177	247.659	414.739	206.02	139.772	139.772	139.772	-94.2181	7.45139	-29.8898	41.8758	7.69785	-4.99243	0.662682	-0.597924	2.8864	127.997	-100.56	10.7601	0	0	0.320736
1654	0	32.8957	0	0	42.9354	5.22384	-37.1252	-0.25813	-0.0411519	0.0221717	-12.4326	-2.07E-15	-3.2561	0	0	0.000784134	-4.67745	-9.7988	0.1609	409.826	386.555	618.753	360.39	360.39	360.39	17.2364	-93.0495	29.7897	230.522	414.762	207.146	139.772	139.771	139.772	-93.668	7.11315	-29.8805	40.2713	7.44288	-5.7805	0.592691	-0.596504	2.83636	144.372	-82.3123	8.3262	0	0	0.429369
1655	0	32.8992	0	0	42.7444	5.15746	-36.8446	-0.274508	-0.0394383	0.0283466	-12.5663	8.80E-15	-3.1852	0	0	-0.00424827	-4.70051	-8.06154	0.794963	398.721	385.682	618.012	361.867	361.867	361.867	17.6714	-92.245	29.2994	213.393	414.798	208.778	139.772	139.772	139.772	-92.9228	6.73019	-29.843	38.3947	7.09196	-6.48624	0.516127	-0.569169	2.79512	144.058	-62.9967	5.43467	0	0	0.487934
1656	0	32.711	0	0	42.3144	5.1018	-36.6076	-0.285075	-0.0381631	0.0366354	-12.4981	-2.22E-15	-3.15766	0	0	-0.00945235	-4.62948	-6.24672	1.29484	387.38	384.799	617.805	363.476	363.476	363.476	18.1358	-91.2134	28.7147	196.304	414.862	210.977	139.772	139.771	139.772	-91.9449	6.33048	-29.773	36.3375	6.68661	-7.06779	0.494664	-0.506175	2.76191	113.085	-44.1033	2.18027	0	0	0.408969
1657	0	32.3185	0	0	41.6401	5.05965	-36.4271	-0.288699	-0.0382545	0.0473501	-12.1753	-6.74E-15	-3.20736	0	0	-0.0143735	-4.47076	-4.39212	1.61956	375.922	383.933	618.152	365.147	365.147	365.147	18.6139	-89.9324	28.0381	179.304	414.971	213.779	139.772	139.772	139.772	-90.7072	5.93046	-29.6662	34.1978	6.26398	-7.50476	0.576689	-0.415809	2.72142	43.3129	-27.8588	-1.17672	0	0	0.141664
1658	0	31.7165	0	0	40.7172	5.03047	-36.3017	-0.285328	-0.04066	0.0601518	-11.5724	-7.56E-16	-3.34855	0	0	-0.0185176	-4.24471	-2.53684	1.76327	364.529	383.097	619.071	366.816	366.816	366.816	19.0993	-88.3869	27.2641	162.464	415.143	217.195	139.772	139.772	139.772	-89.1939	5.53143	-29.5187	32.0541	5.84544	-7.79206	0.762651	-0.314192	2.66124	-60.7178	-16.6014	-3.92724	0	0	-0.284159
1659	0	30.9065	0	0	39.5416	5.01055	-36.2158	-0.27596	-0.0458512	0.0741962	-10.7018	-5.54E-15	-3.54906	0	0	-0.0214617	-3.97729	-0.715449	1.75458	353.431	382.294	620.562	368.425	368.425	368.425	19.5926	-86.5684	26.3808	145.877	415.386	221.205	139.772	139.772	139.772	-87.399	5.12184	-29.3273	29.9517	5.42919	-7.93121	1.00831	-0.210989	2.57651	-184.429	-10.8997	-5.18682	0	0	-0.781991
1660	0	29.8917	0	0	38.1088	4.99448	-36.1464	-0.262507	-0.0538805	0.0879277	-9.62903	3.98E-15	-3.75356	0	0	-0.0229877	-3.693	1.04434	1.64314	342.865	381.527	622.595	369.936	369.936	369.936	20.098	-84.4723	25.3755	129.651	415.701	225.759	139.772	139.772	139.771	-85.3229	4.68462	-29.0919	27.9058	4.99457	-7.92465	1.24747	-0.109603	2.47383	-309.075	-9.95516	-4.14368	0	0	-1.25731
1661	0	28.673	0	0	36.4144	4.97733	-36.0722	-0.247237	-0.0641766	0.0997537	-8.46156	1.86E-15	-3.89387	0	0	-0.023196	-3.41113	2.72077	1.48088	333.044	380.804	625.107	371.331	371.331	371.331	20.6189	-82.0961	24.2427	113.901	416.075	230.782	139.772	139.772	139.772	-82.9674	4.20613	-28.8172	25.9187	4.51652	-7.77555	1.42504	-0.0188839	2.35734	-420.176	-13.242	-0.48371	0	0	-1.64854
1662	0	27.2458	0	0	34.4549	4.95662	-35.9824	-0.232327	-0.0756169	0.108205	-7.33931	-2.28E-15	-3.91233	0	0	-0.0225624	-3.14401	4.29516	1.30676	324.126	380.136	628.013	372.615	372.615	372.615	21.1564	-79.4373	22.9879	98.7322	416.482	236.177	139.772	139.772	139.772	-80.3329	3.68195	-28.5146	23.9965	3.98001	-7.4916	1.51557	0.0447544	2.22673	-510.742	-21.1294	5.53007	0	0	-1.92761
1663	0	25.6005	0	0	32.2279	4.93312	-35.8802	-0.219744	-0.0864487	0.112089	-6.43689	-5.24E-15	-3.75884	0	0	-0.0219822	-2.89614	5.74871	1.13937	316.218	379.546	631.203	373.815	373.815	373.815	21.7106	-76.4926	21.6285	84.2346	416.882	241.841	139.772	139.772	139.772	-77.4172	3.11772	-28.2027	22.1603	3.38763	-7.08938	1.52436	0.0705535	2.08028	-580.146	-33.0607	13.0771	0	0	-2.08195
1664	0	23.7259	0	0	29.7341	4.91048	-35.7816	-0.21099	-0.0945296	0.11059	-5.945	6.09E-15	-3.39146	0	0	-0.0226892	-2.66499	7.06048	0.977947	309.38	379.056	634.55	374.972	374.972	374.972	22.2824	-73.2585	20.1897	70.4713	417.231	247.675	139.772	139.771	139.772	-74.2165	2.52591	-27.9051	20.4479	2.76101	-6.59689	1.48157	0.0620273	1.9181	-632.018	-46.5053	20.9085	0	0	-2.10471
1665	0	21.616	0	0	26.9798	4.8937	-35.7083	-0.207009	-0.0976542	0.103356	-6.05458	-4.23E-15	-2.76829	0	0	-0.0261275	-2.44336	8.20732	0.809845	303.645	378.689	637.914	376.143	376.143	376.143	22.8736	-69.7348	18.6975	57.4762	417.483	253.598	139.772	139.772	139.772	-70.7297	1.92137	-27.6467	18.9082	2.1365	-6.05397	1.42658	0.0367258	1.74264	-670.873	-57.5193	27.662	0	0	-1.99238
1666	0	19.2779	0	0	23.9818	4.88726	-35.6801	-0.207951	-0.0941148	0.0905073	-6.92106	2.71E-15	-1.85436	0	0	-0.0336333	-2.22296	9.16585	0.621856	299.04	378.461	641.143	377.39	377.39	377.39	23.4839	-65.9296	17.174	45.2557	417.604	259.559	139.772	139.771	139.772	-66.9637	1.3179	-27.4469	17.5901	1.55669	-5.50992	1.39656	0.0225427	1.55895	-700.479	-61.2832	32.1059	0	0	-1.75223
1667	0	16.7392	0	0	20.7749	4.89364	-35.708	-0.213456	-0.0830551	0.0728742	-8.65418	-1.52E-15	-0.625202	0	0	-0.0460943	-1.99804	9.91568	0.411468	295.599	378.378	644.083	378.774	378.774	378.774	24.1072	-61.8662	15.6352	33.7974	417.571	265.547	139.772	139.771	139.772	-62.9403	0.727255	-27.3157	16.5306	1.06077	-5.01769	1.41211	0.0426092	1.37193	-722.055	-54.3697	33.3953	0	0	-1.40912
1668	0	14.0531	0	0	17.4187	4.91273	-35.7914	-0.222616	-0.0649495	0.0522029	-11.2762	4.23E-15	0.899611	0	0	-0.0632731	-1.76765	10.443	0.193841	293.365	378.44	646.58	380.345	380.345	380.345	24.7274	-57.5902	14.0936	23.0825	417.379	271.59	139.772	139.772	139.772	-58.7027	0.159988	-27.2499	15.7466	0.677657	-4.6256	1.46638	0.0970235	1.18531	-733.335	-37.3405	31.2182	0	0	-1.00731
1669	0	11.3004	0	0	14.0029	4.94264	-35.9217	-0.234083	-0.0420011	0.0315036	-14.6928	-5.08E-15	2.61045	0	0	-0.0831562	-1.53489	10.7429	0.00077305	292.383	378.636	648.493	382.137	382.137	382.137	25.3193	-53.1744	12.5633	13.1029	417.044	277.751	139.771	139.772	139.772	-54.3211	-0.373193	-27.2352	15.2341	0.42324	-4.36912	1.54239	0.172007	1.00218	-733.741	-12.9871	25.835	0	0	-0.605141
1670	0	8.58617	0	0	10.6465	4.98116	-36.0888	-0.246147	-0.0179391	0.0143582	-18.6773	-4.57E-15	4.29681	0	0	-0.101749	-1.30456	10.8207	-0.12537	292.684	378.955	649.703	384.16	384.16	384.16	25.8539	-48.72	11.0653	3.87855	416.597	284.112	139.772	139.772	139.772	-49.8936	-0.861335	-27.2502	14.9708	0.301198	-4.26634	1.61448	0.246291	0.827335	-723.956	14.5808	18.1363	0	0	-0.253223
1671	0	6.03005	0	0	7.48853	5.02749	-36.2888	-0.257144	0.00284442	0.00394456	-22.9034	-1.35E-15	5.68316	0	0	-0.1139	-1.08055	10.6906	-0.141537	294.274	379.387	650.119	386.403	386.403	386.403	26.306	-44.3495	9.62894	-4.53037	416.085	290.748	139.771	139.772	139.772	-45.5405	-1.29437	-27.274	14.9221	0.304513	-4.31876	1.65503	0.296445	0.665477	-705.816	40.7868	9.50177	0	0	0.0179685
1672	0	3.75268	0	0	4.67189	5.08329	-36.5284	-0.266312	0.0164066	0.00230534	-27.0355	0	6.49685	0	0	-0.115098	-0.863607	10.3729	-0.0143582	297.124	379.928	649.688	388.832	388.832	388.832	26.662	-40.1944	8.2901	-12.0226	415.557	297.7	139.772	139.772	139.772	-41.3925	-1.66439	-27.2918	15.0467	0.416146	-4.51583	1.65647	0.301315	0.522811	-685.244	61.0378	1.59408	0	0	0.202676
1673	0	1.86224	0	0	2.3266	5.15233	-36.8228	-0.273684	0.0204595	0.010071	-30.7651	6.77E-15	6.55653	0	0	-0.103016	-0.649311	9.89182	0.275209	301.167	380.581	648.395	391.393	391.393	391.393	26.9226	-36.3818	7.08766	-18.4639	415.056	304.952	139.772	139.772	139.772	-37.5768	-1.96483	-27.2984	15.2984	0.605536	-4.83727	1.62986	0.245734	0.401976	-670.395	71.6024	-4.13657	0	0	0.32035
1674	0	0.444375	0	0	0.557811	5.23906	-37.1893	-0.279986	0.0149014	0.0255364	-33.8484	-2.71E-15	5.82545	0	0	-0.0783669	-0.426962	9.27203	0.730421	306.314	381.353	646.264	394.013	394.013	394.013	27.101	-33.0233	6.06172	-23.7016	414.608	312.426	139.771	139.772	139.772	-34.2051	-2.18709	-27.2981	15.6282	0.825702	-5.25299	1.53897	0.133626	0.308536	-655.306	71.4027	-6.67569	0	0	0.392926
1675	0	-0.445001	0	0	-0.561973	5.34741	-37.6422	-0.285783	0.000718792	0.0466036	-36.0877	5.41E-15	4.36143	0	0	-0.0446215	-0.181601	8.53486	1.33064	312.447	382.256	643.353	396.602	396.603	396.602	27.2172	-30.2079	5.2521	-27.5816	414.22	319.988	139.772	139.772	139.771	-31.3654	-2.31732	-27.3012	15.9964	1.0238	-5.72419	1.40385	-0.0181329	0.24734	-644.781	60.593	-5.31825	0	0	0.447358
1676	0	-0.78379	0	0	-0.997183	5.47908	-38.185	-0.290839	-0.0197439	0.0705968	-37.3237	9.47E-15	2.3513	0	0	-0.00707888	0.103187	7.69653	2.03333	319.432	383.293	639.757	399.057	399.057	399.057	27.2924	-27.9968	4.69713	-29.9626	413.879	327.464	139.772	139.772	139.772	-29.1155	-2.33469	-27.3205	16.3793	1.14913	-6.20109	1.22367	-0.188435	0.226148	-636.703	39.8316	0.0423854	0	0	0.504941
1677	0	-0.585957	0	0	-0.751957	5.63267	-38.808	-0.293895	-0.0437085	0.0947506	-37.4533	-1.08E-14	0.0415921	0	0	0.0284285	0.442437	6.7667	2.77523	327.127	384.463	635.6	401.259	401.259	401.259	27.3454	-26.4189	4.43055	-30.7278	413.55	334.661	139.771	139.772	139.772	-27.479	-2.21341	-27.369	16.776	1.15806	-6.62842	0.994625	-0.347682	0.253648	-626.337	11.5782	9.07225	0	0	0.579027
1678	0	0.0997002	0	0	0.129193	5.80386	-39.4895	-0.292965	-0.0688036	0.117542	-36.4656	-5.41E-15	-2.34291	0	0	0.0568967	0.846729	5.74748	3.47488	335.387	385.752	631.033	403.088	403.088	403.088	27.3909	-25.4689	4.4762	-29.795	413.188	341.387	139.772	139.772	139.772	-26.4448	-1.92866	-27.4585	17.2139	1.01918	-6.95759	0.75416	-0.457358	0.333855	-617.435	-18.5355	20.9167	0	0	0.685413
1679	0	1.19555	0	0	1.56529	5.98528	-40.1972	-0.286245	-0.0935524	0.137976	-34.4869	0	-4.66156	0	0	0.0753646	1.31955	4.63469	4.04819	344.083	387.137	626.23	404.43	404.43	404.43	27.439	-25.1098	4.84288	-27.1209	412.747	347.467	139.772	139.772	139.772	-25.9709	-1.46319	-27.5996	17.7449	0.714778	-7.15594	0.57063	-0.49191	0.461826	-619.91	-45.3422	34.4737	0	0	0.84899
1680	0	2.60626	0	0	3.4484	6.1663	-40.8887	-0.272921	-0.116971	0.15557	-31.7768	-2.71E-15	-6.84018	0	0	0.0836278	1.85678	3.42104	4.43246	353.126	388.589	621.375	405.182	405.182	405.182	27.493	-25.2809	5.5216	-22.7006	412.18	352.743	139.772	139.772	139.772	-25.9937	-0.812282	-27.7986	18.4308	0.234851	-7.20732	0.487384	-0.456593	0.625234	-638.379	-67.343	48.3933	0	0	1.0963
1681	0	4.23316	0	0	5.65732	6.33327	-41.5136	-0.253697	-0.137257	0.169727	-28.6824	2.71E-15	-8.76527	0	0	0.0840406	2.44913	2.0992	4.60192	362.479	390.081	616.657	405.27	405.27	405.27	27.5482	-25.9109	6.48586	-16.5614	411.445	357.08	139.772	139.772	139.772	-26.4417	0.0136951	-28.0549	19.3291	-0.430918	-7.10607	0.497548	-0.365815	0.809051	-666.628	-83.6245	60.9727	0	0	1.44158
1682	0	5.9872	0	0	8.07126	6.47129	-42.0211	-0.230092	-0.152843	0.179867	-25.5172	-5.41E-15	-10.3339	0	0	0.0799248	3.08363	0.663391	4.56649	372.143	391.59	612.252	404.657	404.657	404.657	27.5929	-26.9305	7.69401	-8.75334	410.51	360.365	139.772	139.772	139.772	-27.2493	0.988771	-28.3601	20.4894	-1.29111	-6.84967	0.556106	-0.223341	1.00248	-691.491	-92.1671	70.826	0	0	1.87575
1683	0	7.79572	0	0	10.5789	6.56698	-42.3682	-0.203987	-0.162332	0.185512	-22.5002	-1.35E-15	-11.4297	0	0	0.0740978	3.74223	-0.890371	4.35778	382.133	393.092	608.324	403.341	403.341	403.341	27.6107	-28.2799	9.09266	0.659115	409.352	362.512	139.771	139.771	139.772	-28.3643	2.073	-28.6991	21.9585	-2.33593	-6.43569	0.61091	-0.0257545	1.1996	-700.009	-90.127	76.9021	0	0	2.36422
1684	0	9.60249	0	0	13.0825	6.61139	-42.5279	-0.177492	-0.165192	0.186442	-19.766	0	-11.9677	0	0	0.0681364	4.39883	-2.56467	4.01169	392.449	394.565	605.021	401.348	401.348	401.348	27.5841	-29.9106	10.6209	11.6011	407.966	363.467	139.772	139.772	139.772	-29.7488	3.21636	-29.0526	23.7863	-3.51463	-5.86646	0.626468	0.218028	1.39778	-684.429	-76.7375	78.8615	0	0	2.84336
1685	0	11.3645	0	0	15.5003	6.60208	-42.4945	-0.152788	-0.161802	0.182996	-17.4004	-6.77E-15	-11.9099	0	0	0.0625273	5.01915	-4.36044	3.55577	403.058	395.978	602.474	398.725	398.725	398.725	27.4983	-31.7827	12.2163	23.9896	406.361	363.21	139.772	139.772	139.772	-31.376	4.36523	-29.4012	26.0218	-4.72586	-5.15862	0.609954	0.465424	1.59844	-647.418	-56.2038	77.0566	0	0	3.23659
1686	0	13.0493	0	0	17.7693	6.54309	-42.2819	-0.131738	-0.153752	0.176123	-15.4585	-1.35E-15	-11.3068	0	0	0.0571645	5.56684	-6.27526	3.00821	413.889	397.296	600.794	395.543	395.543	395.543	27.3448	-33.8638	13.8228	37.7366	404.559	361.755	139.772	139.771	139.772	-33.2263	5.47026	-29.7294	28.6906	-5.84158	-4.34941	0.61355	0.628837	1.80927	-602.209	-40.1911	72.6453	0	0	3.49608
1687	0	14.6339	0	0	19.8476	6.44276	-41.9169	-0.115599	-0.142864	0.166786	-13.9701	0	-10.2483	0	0	0.0518195	6.01618	-8.29982	2.38935	424.857	398.48	600.054	391.938	391.938	391.938	27.1231	-36.128	15.3968	52.7536	402.59	359.145	139.772	139.772	139.772	-35.2849	6.49239	-30.0293	31.7629	-6.76808	-3.49215	0.687285	0.641782	2.0415	-561.369	-37.87	67.0125	0	0	3.62071
1688	0	16.1043	0	0	21.7142	6.31133	-41.4322	-0.105045	-0.130369	0.155738	-12.944	1.35E-15	-8.81912	0	0	0.046335	6.36121	-10.4155	1.73484	435.879	399.497	600.293	388.127	388.127	388.127	26.842	-38.5558	16.9098	68.9562	400.492	355.447	139.772	139.771	139.772	-37.5401	7.40477	-30.3029	35.1385	-7.4942	-2.64211	0.838017	0.525139	2.29537	-528.241	-46.1478	61.0533	0	0	3.61642
1689	0	17.4532	0	0	23.365	6.15974	-40.8638	-0.100099	-0.117153	0.143926	-12.3549	-2.03E-15	-7.11505	0	0	0.0406452	6.61218	-12.5951	1.10058	446.889	400.316	601.521	384.394	384.395	384.395	26.5191	-41.1328	18.3472	86.2664	398.305	350.752	139.772	139.772	139.772	-39.9822	8.19129	-30.5613	38.6629	-8.08201	-1.84399	1.04797	0.347428	2.5508	-501.73	-56.9943	55.3323	0	0	3.48286
1690	0	18.6774	0	0	24.8086	5.99919	-40.2509	-0.100477	-0.103797	0.132506	-12.1588	-6.77E-16	-5.23712	0	0	0.0348418	6.78379	-14.8052	0.558925	457.837	400.911	603.736	381.032	381.032	381.032	26.1788	-43.8482	19.7064	104.613	396.069	345.165	139.772	139.772	139.772	-42.6031	8.84365	-30.824	42.1604	-8.6173	-1.12602	1.27543	0.189283	2.76914	-476.596	-61.7074	49.9118	0	0	3.20907
1691	0	19.7754	0	0	26.0605	5.84064	-39.6342	-0.105438	-0.0908216	0.122923	-12.2798	1.35E-15	-3.29561	0	0	0.0291438	6.88278	-17.0087	0.18444	468.676	401.257	606.936	378.266	378.266	378.266	25.8499	-46.6933	20.9937	123.934	393.833	338.805	139.772	139.772	139.772	-45.3952	9.35885	-31.1149	45.4686	-9.14888	-0.503358	1.46006	0.103542	2.90654	-444.111	-55.6394	44.6176	0	0	2.78612
1692	0	20.7463	0	0	27.1393	5.69396	-39.0536	-0.114138	-0.0788381	0.116662	-12.6363	0	-1.41434	0	0	0.0238856	6.90271	-19.1665	0.0316745	479.34	401.336	611.109	376.2	376.2	376.2	25.5624	-49.6605	22.2222	144.175	391.645	331.794	139.771	139.772	139.772	-48.3512	9.73697	-31.4604	48.4647	-9.65371	0.0117198	1.55052	0.0841987	2.93519	-397.725	-41.6753	39.1731	0	0	2.24321
1693	0	21.59	0	0	28.0631	5.56661	-38.5414	-0.125479	-0.0684871	0.114694	-13.1334	-1.35E-15	0.273195	0	0	0.0193355	6.83026	-21.238	0.116617	489.721	401.134	616.219	374.812	374.812	374.812	25.3457	-52.7419	23.4093	165.292	389.561	324.254	139.771	139.771	139.772	-51.4644	9.97883	-31.8864	51.0743	-10.0536	0.402209	1.52731	0.0999677	2.8488	-336.007	-25.1688	33.2818	0	0	1.64833
1694	0	22.3082	0	0	28.8469	5.46231	-38.1163	-0.138599	-0.0599016	0.116796	-13.698	-1.52E-15	1.65964	0	0	0.0155784	6.65566	-23.1825	0.410791	499.665	400.648	622.18	373.981	373.981	373.981	25.2273	-55.9282	24.5729	187.254	387.64	316.301	139.772	139.772	139.772	-54.7282	10.0833	-32.416	53.2636	-10.2556	0.651547	1.39255	0.126879	2.66893	-259.477	-9.93551	26.5066	0	0	1.06928
1695	0	22.904	0	0	29.4998	5.38096	-37.7812	-0.153295	-0.052529	0.121564	-14.3072	7.61E-16	2.67852	0	0	0.0125051	6.37957	-24.9589	0.845897	508.984	399.881	628.851	373.53	373.53	373.53	25.2299	-59.2082	25.7292	210.041	385.942	308.044	139.772	139.771	139.771	-58.1369	10.0454	-33.0661	55.0299	-10.184	0.755424	1.15611	0.160381	2.43473	-167.994	3.51873	17.8877	0	0	0.554618
1696	0	23.3818	0	0	30.0266	5.31954	-37.5262	-0.169915	-0.0454145	0.126548	-14.9761	4.31E-15	3.29551	0	0	0.00988945	6.01423	-26.5277	1.32393	517.46	398.838	636.031	373.267	373.267	373.267	25.3695	-62.5694	26.8911	233.64	384.527	299.592	139.772	139.772	139.772	-61.686	9.85751	-33.8447	56.3913	-9.79644	0.73117	0.836455	0.199345	2.18971	-61.5707	15.4094	6.40558	0	0	0.138341
1697	0	23.7469	0	0	30.429	5.27375	-37.3349	-0.189075	-0.0374724	0.129069	-15.7358	3.38E-16	3.5095	0	0	0.00748955	5.58146	-27.8529	1.73035	524.866	397.522	643.472	373.029	373.029	373.029	25.6504	-65.9987	28.0688	258.031	383.449	291.061	139.772	139.772	139.772	-65.3726	9.51219	-34.7478	57.3795	-9.08751	0.622151	0.470996	0.23877	1.96551	56.2988	26.4594	-8.77139	0	0	-0.150056
1698	0	24.0048	0	0	30.7083	5.23933	-37.1904	-0.211531	-0.0280181	0.126501	-16.6273	-1.69E-16	3.34022	0	0	0.00513015	5.10924	-28.9025	1.95162	530.981	395.938	650.897	372.7	372.701	372.701	26.0609	-69.4837	29.2696	283.181	382.752	282.578	139.772	139.771	139.772	-69.1938	9.00725	-35.7563	58.0307	-8.0845	0.493512	0.116467	0.268653	1.77976	177.641	37.3437	-27.4208	0	0	-0.28787
1699	0	24.1611	0	0	30.8666	5.21296	-37.0794	-0.237993	-0.0164289	0.11645	-17.6943	2.88E-15	2.87382	0	0	0.00267649	4.62732	-29.6499	1.89487	535.623	394.093	658.022	372.224	372.224	372.224	26.5693	-73.0124	30.4972	309.031	382.465	274.291	139.772	139.772	139.771	-73.144	8.35056	-36.8343	58.3749	-6.84054	0.41937	-0.170637	0.283327	1.64107	293.596	49.3446	-48.1673	0	0	-0.267775
1700	0	24.2215	0	0	30.9084	5.19271	-36.9939	-0.269066	-0.00230759	0.0971952	-18.9868	-6.09E-15	2.26142	0	0	1.55E-05	4.16202	-30.0732	1.5048	538.663	392.01	664.584	371.598	371.598	371.598	27.1218	-76.5731	31.7496	335.482	382.592	266.367	139.772	139.772	139.772	-77.2105	7.56436	-37.9288	58.4253	-5.42574	0.464762	-0.35182	0.284512	1.55158	396.28	63.1435	-68.1848	0	0	-0.0950812
1701	0	24.1933	0	0	30.8427	5.17794	-36.9314	-0.304604	0.0149206	0.0678316	-20.515	-1.27E-15	1.73716	0	0	-0.00296388	3.73118	-30.1574	0.772566	540.055	389.734	670.366	370.862	370.862	370.862	27.6462	-80.155	33.0168	362.387	383.111	258.99	139.772	139.772	139.772	-81.3697	6.68679	-38.9739	58.1756	-3.91745	0.668997	-0.426788	0.283252	1.51795	483.001	78.297	-83.9377	0	0	0.211989
1702	0	24.0864	0	0	30.6843	5.16928	-36.8947	-0.343377	0.0355166	0.0280799	-22.2192	-3.07E-15	1.55062	0	0	-0.00626035	3.34106	-29.8976	-0.267642	539.833	387.329	675.22	370.092	370.092	370.092	28.0596	-83.7471	34.2785	389.539	383.976	252.351	139.772	139.772	139.772	-85.5841	5.77016	-39.8976	57.6078	-2.3899	1.03837	-0.43396	0.285717	1.53897	556.079	90.8279	-91.798	0	0	0.632482
1703	0	23.9138	0	0	30.4533	5.16819	-36.8901	-0.382896	0.0596957	-0.0212627	-23.9446	-1.41E-14	1.93661	0	0	-0.00962682	2.98753	-29.3052	-1.55297	538.118	384.877	679.075	369.395	369.395	369.395	28.2814	-87.3358	35.5037	416.664	385.111	246.64	139.772	139.771	139.771	-89.8014	4.87533	-40.6322	56.7103	-0.907011	1.55347	-0.422131	0.288659	1.60432	618.863	94.976	-89.8851	0	0	1.13753
1704	0	23.6916	0	0	30.1741	5.17641	-36.9249	-0.41984	0.0871396	-0.0786892	-25.463	-7.49E-15	3.03237	0	0	-0.0124936	2.66139	-28.413	-3.00946	535.106	382.467	681.934	368.896	368.896	368.896	28.2468	-90.9008	36.6523	443.422	386.424	242.018	139.772	139.772	139.772	-93.9555	4.06306	-41.1237	55.4951	0.480006	2.18438	-0.423892	0.27991	1.68973	672.13	84.77	-78.581	0	0	1.67963
1705	0	23.4379	0	0	29.8717	5.19479	-37.0027	-0.450576	0.117173	-0.14179	-26.5084	-1.10E-14	4.85676	0	0	-0.0141332	2.35459	-27.2777	-4.56503	531.058	380.187	683.864	368.719	368.719	368.719	27.9188	-94.4109	37.6786	469.407	387.809	238.592	139.772	139.772	139.772	-97.9707	3.38415	-41.3397	54.0087	1.73091	2.90305	-0.447609	0.24764	1.7674	714.599	57.2584	-60.9227	0	0	2.18646
1706	0	23.1719	0	0	29.5688	5.22203	-37.1176	-0.472026	0.148845	-0.207799	-26.8456	4.06E-15	7.30929	0	0	-0.0140763	2.0643	-25.977	-6.15486	526.292	378.116	684.984	368.964	368.964	368.964	27.2957	-97.8198	38.5368	494.17	389.159	236.392	139.772	139.771	139.772	-101.767	2.87064	-41.2733	52.3305	2.81364	3.68797	-0.476025	0.185128	1.80841	743.32	12.9363	-41.4143	0	0	2.57176
1707	0	22.9143	0	0	29.2835	5.25333	-37.2493	-0.482304	0.181034	-0.273668	-26.3263	-1.15E-14	10.1982	0	0	-0.012588	1.79329	-24.603	-7.71904	521.166	376.31	685.448	369.671	369.671	369.671	26.4122	-101.068	39.1874	517.245	390.376	235.353	139.772	139.772	139.772	-105.269	2.53018	-40.9421	50.5627	3.70345	4.52017	-0.482372	0.093815	1.79579	756.828	-44.7388	-24.5155	0	0	2.76546
1708	0	22.6871	0	0	29.0291	5.27975	-37.36	-0.480877	0.212324	-0.33638	-24.9095	1.15E-14	13.2689	0	0	-0.0108612	1.54685	-23.2515	-9.19646	516.063	374.798	685.429	370.808	370.808	370.808	25.3341	-104.089	39.6017	538.178	391.381	235.315	139.772	139.772	139.771	-108.412	2.3454	-40.3836	48.8144	4.3845	5.37391	-0.442388	-0.0149103	1.72603	755.683	-110.312	-13.0192	0	0	2.73542
1709	0	22.5123	0	0	28.8128	5.28871	-37.3975	-0.468467	0.241675	-0.393205	-22.6619	8.80E-15	16.2945	0	0	-0.0106672	1.32786	-22.0109	-10.5188	511.365	373.567	685.101	372.273	372.273	372.273	24.1493	-106.81	39.7645	556.561	392.12	236.032	139.772	139.771	139.772	-111.144	2.27842	-39.6477	47.1857	4.85326	6.20621	-0.353873	-0.123999	1.61005	745.38	-177.551	-7.43665	0	0	2.50382
1710	0	22.4075	0	0	28.6349	5.26644	-37.3043	-0.446825	0.268648	-0.44186	-19.7464	4.06E-15	19.1271	0	0	-0.0135358	1.13238	-20.9526	-11.6104	507.424	372.566	684.617	373.925	373.925	373.925	22.9559	-109.162	39.6744	572.053	392.57	237.196	139.772	139.772	139.772	-113.424	2.27926	-38.7897	45.7565	5.12155	6.95127	-0.251478	-0.215373	1.46507	738.523	-239.548	-6.44088	0	0	2.13877
1711	0	22.3814	0	0	28.4886	5.20201	-37.0332	-0.418672	0.292861	-0.480452	-16.4236	-1.35E-15	21.6813	0	0	-0.0198739	0.948327	-20.1259	-12.397	504.525	371.713	684.099	375.615	375.615	375.615	21.8493	-111.082	39.3422	584.395	392.735	238.467	139.772	139.772	139.772	-115.219	2.29654	-37.864	44.581	5.21501	7.52629	-0.184402	-0.274089	1.30953	748.832	-289.523	-7.62711	0	0	1.711
1712	0	22.4295	0	0	28.3622	5.09182	-36.5649	-0.3874	0.31328	-0.507587	-13.0371	2.71E-15	23.8831	0	0	-0.0284673	0.757014	-19.5558	-12.8182	502.851	370.915	683.615	377.217	377.217	377.217	20.9099	-112.515	38.7903	593.414	392.652	239.503	139.772	139.772	139.772	-116.5	2.28793	-36.9202	43.6874	5.16786	7.84383	-0.195432	-0.292093	1.15689	785.901	-321.412	-8.63345	0	0	1.26877
1713	0	22.5329	0	0	28.2421	4.94224	-35.9199	-0.356617	0.327995	-0.52188	-9.98724	1.08E-14	25.6305	0	0	-0.0366921	0.537456	-19.2423	-12.8392	502.461	370.098	683.178	378.645	378.645	378.645	20.1927	-113.415	38.052	599.015	392.376	239.997	139.772	139.771	139.772	-117.242	2.22886	-36.002	43.0771	5.01594	7.8278	-0.301719	-0.270684	1.01832	850.133	-330.65	-7.89205	0	0	0.8377
1714	0	22.66	0	0	28.1155	4.76952	-35.1616	-0.329757	0.33435	-0.522028	-7.70594	4.06E-15	26.7662	0	0	-0.0414444	0.272643	-19.1623	-12.4568	503.282	369.226	682.744	379.851	379.851	379.851	19.7216	-113.753	37.172	601.176	391.977	239.706	139.772	139.772	139.772	-117.424	2.1175	-35.147	42.7255	4.79007	7.43032	-0.490245	-0.217855	0.902833	931.585	-314.944	-4.85499	0	0	0.441931
1715	0	22.7711	0	0	27.9707	4.59659	-34.3877	-0.30938	0.329367	-0.506403	-6.59689	-5.41E-15	27.0749	0	0	-0.04044	-0.0441208	-19.2726	-11.6999	505.125	368.321	682.22	380.813	380.813	380.813	19.4891	-113.514	36.2047	599.941	391.525	238.482	139.771	139.772	139.772	-117.037	1.97463	-34.3878	42.584	4.51139	6.64575	-0.716212	-0.141757	0.824876	1009.07	-274.502	0.13716	0	0	0.119953
1716	0	22.8275	0	0	27.7994	4.44786	-33.7102	-0.29702	0.310601	-0.473588	-6.98523	-2.71E-15	26.3324	0	0	-0.0333639	-0.405739	-19.5165	-10.6261	507.713	367.456	681.489	381.515	381.515	381.515	19.462	-112.707	35.2101	595.42	391.083	236.288	139.772	139.772	139.771	-116.086	1.83739	-33.7503	42.5859	4.19101	5.51682	-0.923942	-0.0506581	0.799811	1056.81	-213.937	6.08585	0	0	-0.0806427
1717	0	22.8036	0	0	27.6027	4.34382	-33.2297	-0.29277	0.277221	-0.422954	-9.00644	1.35E-14	24.3934	0	0	-0.022116	-0.792342	-19.8332	-9.31508	510.728	366.735	680.432	381.932	381.932	381.932	19.591	-111.372	34.2465	587.793	390.691	233.213	139.772	139.772	139.771	-114.605	1.74855	-33.2513	42.6581	3.83432	4.12998	-1.0621	0.0496383	0.840405	1051.18	-141.774	11.5997	0	0	-0.13663
1718	0	22.7016	0	0	27.4022	4.29712	-33.0123	-0.295048	0.230496	-0.355674	-12.4883	2.71E-15	21.2534	0	0	-0.00965872	-1.17705	-20.1682	-7.86177	513.855	366.266	678.964	382.02	382.02	382.02	19.82	-109.591	33.3644	577.325	390.369	229.467	139.772	139.772	139.772	-112.671	1.74466	-32.8948	42.7358	3.44745	2.60005	-1.10304	0.149911	0.947734	980.164	-70.5164	15.4113	0	0	-0.0788265
1719	0	22.5605	0	0	27.2488	4.31075	-33.0758	-0.300626	0.173721	-0.275349	-16.8912	4.06E-15	17.0784	0	0	0.00185998	-1.53431	-20.4811	-6.367	516.817	366.13	677.055	381.723	381.723	381.723	20.0935	-107.494	32.6027	564.372	390.113	225.359	139.772	139.772	139.772	-110.409	1.84778	-32.6705	42.7762	3.0429	1.04843	-1.04794	0.236912	1.10631	848.313	-13.384	16.9057	0	0	0.0172313
1720	0	22.4532	0	0	27.2215	4.37846	-33.3903	-0.304839	0.11309	-0.189387	-21.36	-1.35E-15	12.2975	0	0	0.0121697	-1.84753	-20.7487	-4.92791	519.391	366.359	674.727	380.99	380.99	380.991	20.3601	-105.25	31.9887	549.377	389.907	221.246	139.771	139.771	139.771	-107.99	2.06356	-32.5561	42.7653	2.6413	-0.417653	-0.930937	0.296563	1.28936	679.856	20.1771	16.3164	0	0	0.078972
1721	0	22.4654	0	0	27.4089	4.48735	-33.8911	-0.30146	0.0567855	-0.108395	-24.8479	-1.15E-14	7.55071	0	0	0.0221501	-2.11287	-20.9615	-3.6289	521.407	366.933	672.044	379.801	379.801	379.801	20.5754	-103.043	31.5405	532.85	389.727	217.466	139.772	139.772	139.771	-105.598	2.38548	-32.5236	42.7158	2.27126	-1.71811	-0.807837	0.322608	1.4687	512.299	28.8727	14.3819	0	0	0.0813161
1722	0	22.6654	0	0	27.8784	4.62196	-34.5021	-0.286112	0.0120699	-0.0420556	-26.5416	-6.43E-15	3.47084	0	0	0.031893	-2.3386	-21.1162	-2.53561	522.734	367.785	669.079	378.177	378.177	378.177	20.7071	-101.031	31.267	515.302	389.555	214.264	139.772	139.772	139.772	-103.394	2.80113	-32.5465	42.6571	1.96959	-2.80239	-0.731246	0.314291	1.6235	380.725	18.9133	11.7895	0	0	0.0459498
1723	0	23.0825	0	0	28.6548	4.76836	-35.1564	-0.26061	-0.0177216	0.00515157	-26.3124	2.71E-15	0.437468	0	0	0.0399627	-2.54052	-21.2078	-1.69231	523.249	368.826	665.89	376.194	376.194	376.194	20.7383	-99.3154	31.1676	497.186	389.381	211.749	139.772	139.772	139.771	-101.485	3.29612	-32.6051	42.623	1.78019	-3.64328	-0.725675	0.274656	1.75263	303.511	0.811657	8.70909	0	0	0.00606337
1724	0	23.7072	0	0	29.7203	4.9163	-35.8069	-0.22935	-0.0335122	0.0341879	-24.4925	-3.00E-15	-1.4893	0	0	0.044414	-2.73525	-21.2251	-1.12184	522.828	369.96	662.502	373.973	373.973	373.973	20.6669	-97.9418	31.2323	478.845	389.208	209.9	139.772	139.772	139.772	-99.9177	3.85563	-32.6871	42.6413	1.7508	-4.2275	-0.780382	0.199821	1.86169	278.319	-17.0929	4.99771	0	0	-0.0214187
1725	0	24.5003	0	0	31.0237	5.05938	-36.4259	-0.197204	-0.0386733	0.0486268	-21.6664	-7.25E-15	-2.47037	0	0	0.0443921	-2.93392	-21.1495	-0.826118	521.343	371.105	658.912	371.665	371.665	371.665	20.501	-96.9058	31.4407	460.506	389.05	208.614	139.772	139.772	139.772	-98.6904	4.46454	-32.7842	42.7261	1.9257	-4.54813	-0.856072	0.084357	1.95885	287.953	-31.1646	0.726297	0	0	-0.0336963
1726	0	25.4043	0	0	32.4913	5.19424	-37.0003	-0.169818	-0.0375951	0.0528924	-18.5848	-1.45E-15	-2.79351	0	0	0.0408965	-3.13811	-20.9589	-0.785825	518.678	372.198	655.106	369.425	369.425	369.425	20.256	-96.1664	31.7636	442.295	388.921	207.74	139.772	139.772	139.772	-97.7636	5.10713	-32.8894	42.8749	2.3346	-4.60423	-0.892353	-0.0741499	2.04624	306.773	-42.8353	-3.42845	0	0	-0.0261251
1727	0	26.3593	0	0	34.0446	5.3193	-37.5252	-0.15001	-0.0346802	0.0510593	-15.7892	9.40E-16	-2.7946	0	0	0.0356399	-3.34043	-20.6321	-0.957866	514.761	373.198	651.081	367.389	367.389	367.389	19.9524	-95.6638	32.1674	424.262	388.837	207.133	139.772	139.772	139.772	-97.0794	5.76644	-32.9975	43.0664	2.97943	-4.41117	-0.828731	-0.264826	2.12292	309.746	-55.7467	-6.32862	0	0	0.0134035
1728	0	27.3146	0	0	35.6121	5.43317	-37.9967	-0.137878	-0.0328717	0.0462601	-13.5492	3.20E-15	-2.73543	0	0	0.0301192	-3.52953	-20.1537	-1.27376	509.592	374.078	646.868	365.648	365.648	365.648	19.6157	-95.3338	32.6177	406.411	388.808	206.675	139.772	139.772	139.772	-96.5761	6.42256	-33.1058	43.2614	3.82439	-4.01687	-0.636841	-0.460931	2.18916	282.175	-72.5341	-6.9923	0	0	0.0897815
1729	0	28.2332	0	0	37.1344	5.53339	-38.4066	-0.13258	-0.0332063	0.040391	-11.9589	-6.35E-15	-2.75324	0	0	0.0252898	-3.69702	-19.5165	-1.64443	503.26	374.814	642.544	364.247	364.247	364.247	19.2759	-95.1173	33.0791	388.723	388.832	206.285	139.772	139.771	139.772	-96.1988	7.04995	-33.2126	43.408	4.79422	-3.51192	-0.342482	-0.622614	2.2609	226.114	-92.3872	-5.13881	0	0	0.181417
1730	0	29.0937	0	0	38.5652	5.61626	-38.742	-0.132884	-0.0351427	0.0341436	-10.9711	5.39E-16	-2.86676	0	0	0.0214796	-3.84319	-18.7233	-1.97485	495.927	375.374	638.223	363.2	363.2	363.2	18.9666	-94.965	33.5157	371.174	388.902	205.924	139.772	139.772	139.772	-95.9043	7.61697	-33.3173	43.4515	5.78632	-3.0215	-0.0234142	-0.714074	2.35422	159.746	-111.297	-1.45639	0	0	0.246513
1731	0	29.8849	0	0	39.8699	5.67798	-38.9897	-0.138207	-0.0376319	0.027959	-10.5018	7.08E-16	-3.03794	0	0	0.0186519	-3.97783	-17.7855	-2.18622	487.789	375.726	634.041	362.511	362.511	362.511	18.7206	-94.8382	33.8927	353.735	389.006	205.585	139.771	139.771	139.772	-95.6607	8.09007	-33.4187	43.3453	6.69357	-2.67551	0.241916	-0.724524	2.47147	104.305	-124.721	2.77366	0	0	0.258
1732	0	30.6017	0	0	41.0229	5.71597	-39.1413	-0.148408	-0.0396544	0.0224152	-10.4561	-3.91E-16	-3.20559	0	0	0.016539	-4.11583	-16.7195	-2.23309	479.032	375.84	630.127	362.195	362.195	362.195	18.5641	-94.7072	34.1798	336.38	389.129	205.284	139.772	139.772	139.772	-95.4439	8.44051	-33.5138	43.0559	7.43028	-2.56984	0.41488	-0.675117	2.58645	73.2505	-129.891	6.24766	0	0	0.227312
1733	0	31.2405	0	0	42.0061	5.72967	-39.1958	-0.162882	-0.0409223	0.0184465	-10.7	3.64E-15	-3.34142	0	0	0.0146885	-4.26965	-15.5407	-2.10584	469.794	375.704	626.585	362.258	362.258	362.258	18.5128	-94.5476	34.3541	319.079	389.259	205.065	139.771	139.772	139.772	-95.2326	8.65034	-33.5983	42.5581	7.94965	-2.73769	0.51279	-0.608015	2.65901	65.8532	-127.203	8.28765	0	0	0.190559
1734	0	31.7958	0	0	42.8055	5.72032	-39.1586	-0.180929	-0.0416053	0.0166233	-11.1182	4.65E-16	-3.44206	0	0	0.0126929	-4.44189	-14.2581	-1.8188	460.166	375.33	623.481	362.675	362.675	362.675	18.5725	-94.3366	34.401	301.808	389.392	204.987	139.772	139.771	139.772	-95.0036	8.7138	-33.6668	41.8271	8.24608	-3.14512	0.569724	-0.558299	2.66712	74.8782	-118.556	8.85822	0	0	0.180235
1735	0	32.2597	0	0	43.4088	5.69039	-39.0393	-0.201366	-0.0418361	0.0170175	-11.6014	-4.20E-15	-3.50418	0	0	0.0102286	-4.62152	-12.8714	-1.3965	450.194	374.756	620.849	363.372	363.372	363.372	18.7404	-94.0493	34.3128	284.548	389.528	205.122	139.772	139.772	139.772	-94.7293	8.63655	-33.7138	40.8353	8.34244	-3.71017	0.598179	-0.527797	2.63251	94.264	-104.428	8.24538	0	0	0.216555
1736	0	32.6197	0	0	43.8038	5.64349	-38.8515	-0.222851	-0.0415492	0.0193597	-12.0708	-2.85E-15	-3.51858	0	0	0.00710459	-4.78664	-11.375	-0.869417	439.9	374.038	618.704	364.242	364.242	364.242	19.0069	-93.6576	34.0886	267.289	389.675	205.553	139.772	139.772	139.772	-94.3759	8.43455	-33.7344	39.5604	8.2713	-4.33326	0.592982	-0.499863	2.59474	119.287	-85.5794	6.8407	0	0	0.3078
1737	0	32.8597	0	0	43.9791	5.5844	-38.6134	-0.243537	-0.0409695	0.0234975	-12.4464	-4.67E-15	-3.50241	0	0	0.00326019	-4.9118	-9.76399	-0.276928	429.291	373.242	617.051	365.183	365.183	365.183	19.3566	-93.1301	33.7324	250.03	389.845	206.363	139.772	139.772	139.772	-93.9044	8.13235	-33.7237	37.9985	8.06284	-4.92166	0.562139	-0.459924	2.58193	140.941	-64.4802	5.08097	0	0	0.429757
1738	0	32.9604	0	0	43.9242	5.5185	-38.346	-0.261506	-0.0404818	0.0291139	-12.658	2.54E-15	-3.48457	0	0	-0.00119507	-4.97605	-8.04144	0.332799	418.384	372.431	615.902	366.117	366.117	366.117	19.77	-92.4349	33.2519	232.782	390.05	207.632	139.772	139.772	139.772	-93.2735	7.75924	-33.6777	36.1734	7.74346	-5.40272	0.529154	-0.40588	2.59978	148.099	-44.8203	3.33526	0	0	0.521912
1739	0	32.9027	0	0	43.6302	5.45089	-38.0695	-0.275212	-0.0405693	0.0361344	-12.6585	6.86E-15	-3.49413	0	0	-0.00599795	-4.96831	-6.22114	0.909119	407.224	371.653	615.278	367.003	367.003	367.003	20.2274	-91.5416	32.6549	215.569	390.306	209.428	139.772	139.772	139.772	-92.444	7.34386	-33.5928	34.1363	7.33764	-5.73014	0.516479	-0.339787	2.64291	132.512	-28.6199	1.75987	0	0	0.516993
1740	0	32.6692	0	0	43.0902	5.38567	-37.8007	-0.283662	-0.0417091	0.044616	-12.4215	7.60E-15	-3.5467	0	0	-0.0107921	-4.88894	-4.32795	1.40709	395.901	370.941	615.21	367.827	367.827	367.827	20.7109	-90.4233	31.9478	198.433	390.624	211.801	139.772	139.772	139.772	-91.3817	6.90991	-33.4657	31.9576	6.86885	-5.88619	0.540788	-0.26537	2.69697	90.4616	-15.7877	0.402494	0	0	0.373675
1741	0	32.2458	0	0	42.2983	5.32555	-37.5513	-0.28643	-0.0444875	0.054704	-11.9364	1.41E-15	-3.65007	0	0	-0.0151804	-4.74811	-2.39494	1.795	384.553	370.314	615.729	368.601	368.601	368.601	21.2061	-89.0576	31.1338	181.43	391.015	214.779	139.771	139.772	139.771	-90.0588	6.47381	-33.2934	29.7137	6.3589	-5.88023	0.612479	-0.193773	2.74228	21.6933	-6.36457	-0.543723	0	0	0.0866168
1742	0	31.6212	0	0	41.2494	5.27176	-37.3266	-0.283698	-0.0492401	0.0664467	-11.2129	5.00E-15	-3.78327	0	0	-0.0187989	-4.56078	-0.459045	2.05913	373.352	369.783	616.853	369.342	369.342	369.342	21.7031	-87.4265	30.2135	164.638	391.484	218.367	139.772	139.772	139.772	-88.455	6.04394	-33.0741	27.4732	5.82493	-5.7424	0.725033	-0.137705	2.75922	-69.0897	-0.46324	-0.866754	0	0	-0.30661
1743	0	30.7863	0	0	39.9385	5.22431	-37.1272	-0.276152	-0.0562167	0.0794344	-10.2811	-3.28E-15	-3.92015	0	0	-0.0213577	-4.34065	1.44296	2.2032	362.492	369.359	618.574	370.077	370.077	370.077	22.1963	-85.516	29.1862	148.151	392.031	222.54	139.772	139.771	139.772	-86.5561	5.62179	-32.8079	25.2876	5.27426	-5.51404	0.863308	-0.100483	2.73747	-175.166	2.05725	-0.232361	0	0	-0.749212
1744	0	29.7326	0	0	38.3601	5.18262	-36.9512	-0.264797	-0.0650623	0.0927323	-9.18978	3.13E-15	-4.01104	0	0	-0.0227067	-4.09613	3.27677	2.24424	352.167	369.054	620.849	370.836	370.836	370.836	22.6847	-83.3149	28.0527	132.077	392.651	227.25	139.772	139.772	139.772	-84.353	5.20451	-32.4992	23.1908	4.70309	-5.24005	1.00627	-0.0734825	2.67367	-288.562	2.03009	1.59303	0	0	-1.18008
1745	0	28.4511	0	0	36.5087	5.14631	-36.7972	-0.250917	-0.0751072	0.105026	-8.01524	5.33E-15	-4.01931	0	0	-0.0228818	-3.8302	5.01082	2.2065	342.557	368.888	623.602	371.652	371.652	371.652	23.1711	-80.8143	26.818	116.528	393.331	232.421	139.772	139.772	139.772	-81.8397	4.78777	-32.1573	21.2054	4.10206	-4.96319	1.13952	-0.0418581	2.56837	-402.933	0.385597	4.69925	0	0	-1.55138
1746	0	26.9316	0	0	34.3786	5.11562	-36.6665	-0.236076	-0.0850736	0.114997	-6.87641	-8.46E-17	-3.90676	0	0	-0.022228	-3.5433	6.6153	2.11623	333.818	368.884	626.728	372.558	372.559	372.558	23.6617	-78.0061	25.491	101.61	394.054	237.959	139.772	139.772	139.772	-79.0119	4.36777	-31.7978	19.3521	3.4671	-4.72024	1.2589	0.00558365	2.42245	-513.854	-2.02719	8.83385	0	0	-1.82682
1747	0	25.1646	0	0	31.9652	5.09128	-36.5626	-0.22215	-0.0932748	0.121191	-5.95059	-3.38E-16	-3.6381	0	0	-0.0215501	-3.23688	8.06099	1.99906	326.09	369.066	630.099	373.581	373.581	373.581	24.1652	-74.8837	24.084	87.4153	394.795	243.757	139.772	139.772	139.772	-75.8665	3.94171	-31.4401	17.6571	2.80942	-4.53897	1.36787	0.0702212	2.2389	-617.258	-4.57893	13.4557	0	0	-1.97411
1748	0	23.1451	0	0	29.2678	5.0738	-36.4878	-0.211157	-0.0973522	0.122303	-5.47134	5.08E-16	-3.13915	0	0	-0.0222723	-2.91553	9.31947	1.87954	319.496	369.45	633.566	374.737	374.737	374.737	24.6898	-71.4437	22.6089	74.0099	395.529	249.706	139.772	139.772	139.772	-72.4031	3.50809	-31.1041	16.1529	2.15758	-4.43637	1.47421	0.143166	2.02234	-708.818	-6.0254	17.635	0	0	-1.96658
1749	0	20.8781	0	0	26.295	5.06252	-36.4394	-0.205089	-0.0952297	0.116936	-5.71681	-4.91E-15	-2.33551	0	0	-0.0264307	-2.5862	10.3645	1.78258	314.147	370.048	636.967	376.037	376.037	376.037	25.2381	-67.6902	21.0759	61.4313	396.236	255.714	139.772	139.772	139.772	-68.6277	3.06736	-30.8052	14.8741	1.54964	-4.41972	1.58074	0.208374	1.78325	-782.517	-5.73258	20.56	0	0	-1.79207
1750	0	18.3858	0	0	23.0733	5.05513	-36.4077	-0.205321	-0.0856021	0.10414	-6.9496	2.71E-15	-1.16626	0	0	-0.0362296	-2.25589	11.1748	1.73461	310.143	370.858	640.129	377.492	377.492	377.492	25.8022	-63.6418	19.4946	49.6867	396.9	261.721	139.772	139.772	139.771	-64.5589	2.62363	-30.5499	13.8499	1.0218	-4.48938	1.67922	0.250866	1.53534	-831.131	-3.209	21.6201	0	0	-1.46511
1751	0	15.7138	0	0	19.6566	5.04799	-36.377	-0.212231	-0.0685425	0.0840547	-9.34758	4.14E-15	0.379189	0	0	-0.0530742	-1.92916	11.7364	1.7623	307.561	371.867	642.875	379.118	379.118	379.118	26.3605	-59.3399	17.8777	38.7608	397.518	267.714	139.772	139.771	139.772	-60.2364	2.18643	-30.3331	13.0976	0.599519	-4.64178	1.7519	0.262797	1.29379	-848.482	1.89205	20.5292	0	0	-1.03447
1752	0	12.9367	0	0	16.1347	5.03739	-36.3315	-0.224797	-0.0457484	0.0586581	-12.9135	3.38E-16	2.23383	0	0	-0.0760944	-1.60669	12.0447	1.88903	306.447	373.058	645.039	380.935	380.935	380.935	26.879	-54.857	16.2462	28.6316	398.095	273.735	139.772	139.772	139.772	-55.7288	1.7709	-30.1394	12.6188	0.294047	-4.8721	1.78078	0.242921	1.07141	-833.068	8.98885	17.4553	0	0	-0.575732
1753	0	10.1591	0	0	12.6358	5.0216	-36.2634	-0.241147	-0.0205586	0.0318132	-17.4493	-2.71E-15	4.23028	0	0	-0.101166	-1.28532	12.1056	2.13029	306.801	374.411	646.479	382.966	382.966	382.966	27.3198	-50.3001	14.6338	19.2909	398.649	279.871	139.772	139.772	139.771	-51.1397	1.39481	-29.9486	12.3995	0.103213	-5.17589	1.75511	0.197122	0.877631	-789.559	16.6728	13.0732	0	0	-0.164699
1754	0	7.50963	0	0	9.3184	5.0028	-36.1824	-0.258777	0.00271687	0.00833541	-22.5363	-8.46E-15	6.12244	0	0	-0.121072	-0.959465	11.934	2.48981	308.576	375.907	647.091	385.226	385.226	385.226	27.654	-45.8062	13.085	10.7665	399.205	286.239	139.772	139.772	139.772	-46.6041	1.07323	-29.7448	12.4119	0.0151503	-5.54892	1.67735	0.135838	0.718483	-728.378	22.764	8.56252	0	0	0.149748
1755	0	5.12791	0	0	6.35265	4.98833	-36.1198	-0.275206	0.0197794	-0.00734562	-27.6016	6.77E-16	7.62907	0	0	-0.1278	-0.62322	11.5529	2.95837	311.677	377.533	646.815	387.707	387.708	387.707	27.8746	-41.528	11.65	3.13262	399.797	292.944	139.772	139.772	139.772	-42.276	0.813964	-29.5258	12.619	0.0130565	-5.98559	1.56041	0.0722477	0.595344	-662.489	25.272	5.34021	0	0	0.358299
1756	0	3.14468	0	0	3.89439	4.99009	-36.1274	-0.28846	0.0273022	-0.0125967	-32.0334	-4.06E-15	8.48163	0	0	-0.116125	-0.272535	10.9902	3.51497	315.973	379.281	645.648	390.376	390.376	390.376	28.0023	-37.6121	10.3766	-3.49271	400.461	300.055	139.772	139.772	139.771	-38.3062	0.617077	-29.3093	12.9797	0.0788956	-6.47616	1.4226	0.0133017	0.507369	-603.597	21.8635	4.79491	0	0	0.48344
1757	0	1.66189	0	0	2.06137	5.02239	-36.2669	-0.29777	0.0239593	-0.00704157	-35.3494	-1.35E-15	8.49223	0	0	-0.0866564	0.0939949	10.2762	4.13049	321.31	381.146	643.635	393.159	393.159	393.159	28.0813	-34.1786	9.30458	-8.9652	401.226	307.569	139.772	139.772	139.772	-34.8195	0.479466	-29.1306	13.4533	0.19462	-7.00399	1.27997	-0.0372153	0.453393	-559.376	11.7765	7.71659	0	0	0.560389
1758	0	0.738386	0	0	0.919697	5.09895	-36.5954	-0.303232	0.0100782	0.00798419	-37.2831	-1.35E-15	7.54808	0	0	-0.0459598	0.475293	9.4405	4.77116	327.525	383.125	640.868	395.95	395.95	395.95	28.1673	-31.3083	8.46431	-13.1363	402.106	315.416	139.772	139.772	139.772	-31.8993	0.401883	-29.0348	14.0041	0.342327	-7.54306	1.14093	-0.0777601	0.433185	-532.769	-4.19004	14.1996	0	0	0.620287
1759	0	0.383817	0	0	0.481556	5.22991	-37.1508	-0.304871	-0.0127417	0.0301315	-37.7803	1.35E-15	5.62611	0	0	-0.00394357	0.868504	8.50911	5.40071	334.461	385.216	637.479	398.615	398.615	398.615	28.3124	-29.0393	7.87904	-15.8718	403.091	323.454	139.772	139.772	139.772	-29.5822	0.394152	-29.0639	14.6061	0.50451	-8.05749	1.00627	-0.10821	0.44585	-522.773	-23.8339	23.641	0	0	0.683541
1760	0	0.560834	0	0	0.711144	5.41953	-37.9405	-0.302202	-0.042049	0.0568604	-36.9644	-5.41E-15	2.81369	0	0	0.0299735	1.26963	7.50227	5.98065	341.972	387.412	633.626	400.996	400.996	400.996	28.5521	-27.3711	7.56646	-17.0638	404.144	331.495	139.771	139.772	139.772	-27.8623	0.475615	-29.2465	15.2492	0.665086	-8.50403	0.870963	-0.131296	0.487704	-525.476	-44.1752	34.7947	0	0	0.761892
1761	0	1.19417	0	0	1.53531	5.66483	-38.9371	-0.294284	-0.0747246	0.085901	-35.081	-4.06E-15	-0.667629	0	0	0.0501979	1.67475	6.43269	6.46955	349.93	389.702	629.489	402.935	402.935	402.935	28.8971	-26.2734	7.53815	-16.6369	405.208	339.312	139.772	139.772	139.772	-26.7009	0.670939	-29.589	15.9423	0.809804	-8.8363	0.731262	-0.155071	0.551406	-536.244	-62.7552	46.0583	0	0	0.865624
1762	0	2.18509	0	0	2.85629	5.95515	-40.0807	-0.28041	-0.107522	0.115122	-32.4563	2.71E-15	-4.49616	0	0	0.0563795	2.08199	5.30513	6.82346	358.226	392.067	625.25	404.279	404.279	404.279	29.3323	-25.697	7.7973	-14.5495	406.211	346.664	139.772	139.772	139.771	-26.0391	1.00341	-30.0748	16.7156	0.924013	-9.01024	0.594419	-0.189874	0.627522	-552.107	-78.1874	55.9193	0	0	1.00912
1763	0	3.42838	0	0	4.56478	6.27277	-41.2886	-0.260747	-0.137745	0.142727	-29.4492	0	-8.32296	0	0	0.0525387	2.49389	4.11733	7.00013	366.777	394.482	621.082	404.904	404.904	404.904	29.8218	-25.5852	8.33656	-10.7915	407.083	353.307	139.772	139.772	139.772	-25.8118	1.48848	-30.6682	17.6154	0.987437	-8.99058	0.478744	-0.241774	0.708706	-572.482	-90.0272	63.3824	0	0	1.21109
1764	0	4.82814	0	0	6.55151	6.59395	-42.4653	-0.23665	-0.163192	0.167243	-26.4025	2.71E-15	-11.8047	0	0	0.0447876	2.91879	2.86206	6.9666	375.524	396.914	617.138	404.733	404.732	404.732	30.3164	-25.8846	9.13723	-5.37774	407.763	359.009	139.772	139.772	139.772	-25.9597	2.12943	-31.3215	18.6961	0.967889	-8.75651	0.408508	-0.309093	0.791614	-598.296	-98.471	68.0221	0	0	1.49099
1765	0	6.3091	0	0	8.71575	6.8908	-43.5141	-0.210131	-0.182291	0.187472	-23.5719	5.41E-15	-14.6484	0	0	0.038658	3.37053	1.5295	6.70823	384.446	399.329	613.538	403.741	403.741	403.741	30.7629	-26.5522	10.1701	1.66149	408.209	363.564	139.772	139.772	139.772	-26.4391	2.91532	-31.9833	20.0093	0.817025	-8.30461	0.403983	-0.379311	0.878409	-629.978	-103.943	70.011	0	0	1.86287
1766	0	7.82046	0	0	10.969	7.13434	-44.3477	-0.183111	-0.194495	0.202217	-21.0839	-2.71E-15	-16.6656	0	0	0.0371871	3.86574	0.109638	6.23543	393.551	401.691	610.373	401.971	401.971	401.971	31.1119	-27.5572	11.3961	10.2877	408.403	366.808	139.772	139.772	139.772	-27.2242	3.82031	-32.6056	21.5954	0.47348	-7.64851	0.465056	-0.428801	0.980081	-663.649	-106.887	70.2231	0	0	2.31776
1767	0	9.33223	0	0	13.2335	7.29897	-44.8978	-0.15723	-0.199839	0.210638	-18.9618	0	-17.7598	0	0	0.0405538	4.41815	-1.40629	5.58385	402.875	403.967	607.708	399.525	399.524	399.524	31.3247	-28.8775	12.7669	20.4577	408.344	368.623	139.771	139.771	139.771	-28.3041	4.80397	-33.1499	23.4795	-0.124026	-6.81735	0.571552	-0.425914	1.11355	-691.791	-106.584	69.5592	0	0	2.81311
1768	0	10.8274	0	0	15.4405	7.36756	-45.1239	-0.134099	-0.19866	0.212134	-17.1939	-2.71E-15	-17.9145	0	0	0.0468308	5.03166	-3.02481	4.80761	412.467	406.122	605.601	396.552	396.552	396.552	31.3779	-30.4931	14.2255	32.1235	408.049	368.948	139.772	139.772	139.772	-29.6757	5.81383	-33.5906	25.6703	-1.01555	-5.85487	0.686741	-0.346715	1.29488	-704.204	-102.394	68.6245	0	0	3.26686
1769	0	12.2945	0	0	17.532	7.33567	-45.019	-0.115239	-0.191892	0.206757	-15.7688	2.71E-15	-17.2089	0	0	0.0531948	5.69451	-4.74957	3.96722	422.359	408.117	604.112	393.24	393.241	393.241	31.2653	-32.3828	15.7116	45.2305	407.545	367.779	139.772	139.772	139.771	-31.3371	6.79184	-33.9161	28.1597	-2.19991	-4.8162	0.781176	-0.188748	1.5296	-694.158	-94.7909	67.7032	0	0	3.58576
1770	0	13.7227	0	0	19.4648	7.21257	-44.6105	-0.101912	-0.180914	0.195185	-14.6861	4.06E-15	-15.7915	0	0	0.0571952	6.37772	-6.58004	3.11878	432.556	409.914	603.31	389.788	389.788	389.788	30.9969	-34.5245	17.1701	59.7173	406.861	365.166	139.772	139.771	139.772	-33.2845	7.6842	-34.1284	30.9191	-3.62484	-3.76036	0.854323	0.0244411	1.80936	-662.757	-85.484	66.9521	0	0	3.71039
1771	0	15.1	0	0	21.2149	7.0186	-43.9546	-0.0946261	-0.167446	0.178918	-13.9302	-2.71E-15	-13.8544	0	0	0.0575001	7.03849	-8.50952	2.31075	443.019	411.467	603.279	386.384	386.384	386.384	30.5947	-36.8967	18.5597	75.5168	406.028	361.206	139.772	139.772	139.772	-35.5095	8.45082	-34.241	33.8943	-5.1917	-2.73982	0.924473	0.240311	2.10538	-616.955	-78.0508	66.5138	0	0	3.63027
1772	0	16.412	0	0	22.7758	6.77991	-43.1266	-0.0930398	-0.153366	0.160318	-13.4624	-1.35E-15	-11.6088	0	0	0.0540813	7.62887	-10.5236	1.58727	453.679	412.736	604.105	383.192	383.192	383.192	30.0891	-39.4788	19.8581	92.5577	405.07	356.033	139.771	139.772	139.771	-37.9981	9.07028	-34.2765	37.0045	-6.77518	-1.78924	1.01756	0.40153	2.38179	-566.707	-75.6223	66.7869	0	0	3.38854
1773	0	17.6424	0	0	24.1526	6.52269	-42.208	-0.0966002	-0.139945	0.14194	-13.2579	-1.35E-15	-9.23022	0	0	0.0479172	8.10561	-12.5993	0.9931	464.442	413.683	605.859	380.339	380.339	380.339	29.5158	-42.2501	21.0608	110.767	404.008	349.803	139.772	139.772	139.772	-40.7298	9.53841	-34.2644	40.1496	-8.24727	-0.923092	1.13556	0.475148	2.60636	-517.137	-77.9403	67.8929	0	0	3.03976
1774	0	18.7746	0	0	25.3559	6.26909	-41.2748	-0.104788	-0.12809	0.126121	-13.3111	6.77E-16	-6.87543	0	0	0.0404486	8.43705	-14.7059	0.572107	475.205	414.279	608.587	377.918	377.919	377.919	28.9136	-45.1888	22.1767	130.075	402.864	342.679	139.772	139.772	139.772	-43.6787	9.86269	-34.2387	43.222	-9.49682	-0.146985	1.25108	0.463793	2.75913	-467.163	-81.7138	69.7361	0	0	2.6237
1775	0	19.794	0	0	26.398	6.03505	-40.3888	-0.116938	-0.118216	0.114588	-13.6075	2.03E-15	-4.67137	0	0	0.0329717	8.60556	-16.8066	0.357669	485.852	414.507	612.295	375.988	375.988	375.988	28.3226	-48.2727	23.2236	150.42	401.659	334.826	139.772	139.771	139.772	-46.8174	10.0554	-34.2363	46.1199	-10.4409	0.525279	1.33195	0.391595	2.82831	-413.702	-83.4814	71.8258	0	0	2.17054
1776	0	20.6908	0	0	27.2906	5.8299	-39.592	-0.132351	-0.110385	0.108098	-14.119	2.03E-15	-2.71801	0	0	0.0263209	8.60724	-18.8598	0.362682	496.249	414.359	616.942	374.57	374.57	374.57	27.7821	-51.4805	24.2231	171.755	400.422	326.403	139.772	139.772	139.772	-50.1207	10.1279	-34.2932	48.7553	-11.0291	1.06413	1.36151	0.288327	2.80891	-355.388	-81.6918	73.4618	0	0	1.71168
1777	0	21.4605	0	0	28.0434	5.65677	-38.9048	-0.150284	-0.104196	0.10633	-14.7975	-1.69E-15	-1.07404	0	0	0.0207614	8.45007	-20.8201	0.574275	506.246	413.84	622.443	373.642	373.642	373.642	27.3283	-54.7926	25.1967	194.047	399.19	317.559	139.772	139.772	139.772	-53.5676	10.0862	-34.4419	51.0593	-11.2411	1.43131	1.3259	0.183405	2.70722	-289.773	-76.4085	73.7509	0	0	1.26571
1778	0	22.1029	0	0	28.6625	5.51411	-38.3281	-0.170394	-0.0985166	0.107692	-15.608	1.69E-15	0.263104	0	0	0.0161324	8.15119	-22.6399	0.951955	515.675	412.959	628.662	373.132	373.132	373.132	26.9928	-58.1908	26.1635	217.279	398.003	308.439	139.771	139.771	139.771	-57.1423	9.92976	-34.7087	52.9851	-11.0797	1.59434	1.21062	0.101358	2.54368	-212.861	-68.1749	71.4403	0	0	0.845236
1779	0	22.6203	0	0	29.1502	5.39769	-37.8504	-0.192625	-0.0918713	0.10989	-16.5277	-1.14E-15	1.3275	0	0	0.0120889	7.73419	-24.2715	1.42817	524.347	411.73	635.423	372.929	372.929	372.929	26.8009	-61.6571	27.1395	241.434	396.909	299.19	139.772	139.771	139.772	-60.8328	9.65282	-35.1119	54.5103	-10.5646	1.54128	1.00826	0.0523793	2.3439	-121.316	-58.2785	65.2279	0	0	0.47148
1780	0	23.0155	0	0	29.5068	5.30258	-37.4555	-0.217299	-0.0829117	0.110173	-17.5597	5.22E-15	2.15104	0	0	0.00831049	7.22734	-25.6704	1.9131	532.059	410.162	642.51	372.895	372.895	372.895	26.7697	-65.1739	28.1395	266.49	395.956	289.961	139.772	139.772	139.772	-64.6297	9.24784	-35.6611	55.6372	-9.72818	1.29194	0.731651	0.0338927	2.136	-15.4599	-47.7778	54.0865	0	0	0.178557
1781	0	23.2916	0	0	29.7323	5.22464	-37.1286	-0.24457	-0.0705149	0.106081	-18.7006	9.52E-15	2.76454	0	0	0.00454775	6.66214	-26.7984	2.30604	538.604	408.265	649.681	372.893	372.893	372.893	26.9046	-68.7239	29.1775	292.4	395.193	280.918	139.771	139.771	139.771	-68.5251	8.71014	-36.355	56.388	-8.61373	0.901423	0.41301	0.037015	1.94201	100.474	-36.5517	37.5107	0	0	-0.00163895
1782	0	23.4513	0	0	29.8285	5.16141	-36.8613	-0.274408	-0.0539955	0.0953287	-19.9451	-8.46E-17	3.20001	0	0	0.000662813	6.07116	-27.6257	2.51118	543.795	406.051	656.676	372.812	372.812	372.812	27.1944	-72.2902	30.2676	319.086	394.66	272.235	139.772	139.772	139.772	-72.5104	8.04271	-37.1791	56.7946	-7.27477	0.454692	0.0926769	0.0569142	1.77815	220.269	-22.8447	16.073	0	0	-0.0532399
1783	0	23.4975	0	0	29.8004	5.11247	-36.6531	-0.306599	-0.0326842	0.0759338	-21.2898	-1.06E-14	3.53825	0	0	-0.00339586	5.4846	-28.1325	2.4527	547.482	403.543	663.247	372.576	372.576	372.576	27.6076	-75.8569	31.4215	346.419	394.385	264.102	139.772	139.772	139.772	-76.5737	7.26047	-38.1042	56.889	-5.77416	0.05369	-0.198224	0.0977271	1.65692	339.482	-3.88127	-8.4639	0	0	0.0225285
1784	0	23.4351	0	0	29.6585	5.07946	-36.512	-0.340448	-0.0063849	0.046654	-22.7118	-4.74E-15	3.88564	0	0	-0.00753718	4.92577	-28.3102	2.08429	549.575	400.784	669.173	372.154	372.154	372.154	28.0911	-79.41	32.6468	374.216	394.376	256.706	139.771	139.771	139.772	-80.6968	6.39302	-39.0867	56.6957	-4.18101	-0.200381	-0.440248	0.163258	1.5889	454.629	21.0457	-32.8031	0	0	0.22241
1785	0	23.273	0	0	29.4207	5.06551	-36.4522	-0.374499	0.0247801	0.00719899	-24.1398	-7.53E-15	4.37563	0	0	-0.0114577	4.40737	-28.1634	1.39233	550.052	397.839	674.285	371.559	371.559	371.559	28.5734	-82.9378	33.9424	402.229	394.616	250.232	139.772	139.772	139.772	-84.8534	5.48397	-40.071	56.2328	-2.56652	-0.225583	-0.623264	0.24654	1.57535	562.122	48.8871	-53.0889	0	0	0.540806
1786	0	23.0271	0	0	29.1135	5.07403	-36.4888	-0.406462	0.0600515	-0.0410546	-25.4343	-6.98E-16	5.12046	0	0	-0.0145656	3.93096	-27.7117	0.394869	548.977	394.797	678.48	370.852	370.852	370.852	28.9725	-86.4315	35.2946	430.146	395.067	244.839	139.772	139.772	139.772	-89.0087	4.58612	-40.9946	55.5169	-0.999791	0.0259129	-0.738553	0.326616	1.60578	655.795	72.8172	-66.0467	0	0	0.954723
1787	0	22.7214	0	0	28.7702	5.10677	-36.6288	-0.43376	0.0984972	-0.0960486	-26.4111	-7.95E-15	6.21152	0	0	-0.0161147	3.48961	-26.9912	-0.861371	546.505	391.76	681.725	370.138	370.138	370.138	29.2086	-89.8823	36.6719	457.596	395.667	240.646	139.772	139.772	139.772	-93.1181	3.75277	-41.7944	54.5707	0.455618	0.560364	-0.783913	0.378231	1.65786	729.864	85.1974	-70.457	0	0	1.41174
1788	0	22.3869	0	0	28.4262	5.16166	-36.8624	-0.45392	0.138878	-0.154991	-26.8628	5.08E-16	7.68113	0	0	-0.0155546	3.07303	-26.0554	-2.30607	542.887	388.833	684.059	369.547	369.547	369.547	29.2175	-93.2755	38.0232	484.165	396.339	237.709	139.772	139.772	139.771	-97.127	3.02827	-42.4126	53.4291	1.74602	1.34466	-0.762336	0.381109	1.70588	780.237	80.2143	-67.5655	0	0	1.83777
1789	0	22.058	0	0	28.1128	5.23139	-37.157	-0.465359	0.179946	-0.215587	-26.6221	3.72E-15	9.50763	0	0	-0.0130289	2.67275	-24.9729	-3.85215	538.461	386.105	685.576	369.211	369.211	369.211	28.9631	-96.5843	39.2798	509.414	397	236.009	139.772	139.772	139.772	-100.971	2.44079	-42.8024	52.1419	2.83257	2.31608	-0.68213	0.326186	1.72594	806.786	55.2615	-60.3547	0	0	2.16165
1790	0	21.7678	0	0	27.851	5.30306	-37.4575	-0.467622	0.22044	-0.275629	-25.5988	2.03E-14	11.616	0	0	-0.00966164	2.28531	-23.823	-5.40325	533.629	383.637	686.409	369.23	369.23	369.23	28.4429	-99.7659	40.3625	532.9	397.572	235.438	139.772	139.771	139.772	-104.576	1.99901	-42.9323	50.7722	3.69435	3.39478	-0.557878	0.221471	1.70453	814.032	12.2511	-52.2886	0	0	2.33577
1791	0	21.5434	0	0	27.6489	5.35956	-37.6926	-0.461255	0.259001	-0.333493	-23.7948	1.22E-14	13.8888	0	0	-0.00735659	1.91182	-22.6887	-6.86092	528.823	381.453	686.717	369.649	369.649	369.649	27.689	-102.761	41.1921	554.198	397.984	235.805	139.772	139.772	139.772	-107.864	1.69271	-42.7887	49.3913	4.32827	4.49316	-0.408198	0.0889222	1.64092	809.973	-43.6417	-45.7266	0	0	2.34599
1792	0	21.4036	0	0	27.5014	5.38229	-37.7867	-0.447139	0.294305	-0.387333	-21.2794	2.71E-15	16.206	0	0	-0.00809015	1.55411	-21.6477	-8.13044	524.463	379.531	686.659	370.444	370.444	370.445	26.7611	-105.499	41.6993	572.923	398.183	236.848	139.772	139.772	139.771	-110.759	1.4965	-42.3749	48.0721	4.74708	5.51926	-0.25916	-0.0437841	1.54476	804.833	-104.912	-41.3806	0	0	2.20787
1793	0	21.3566	0	0	27.3937	5.35505	-37.6739	-0.426501	0.32505	-0.435175	-18.1998	-1.62E-14	18.4744	0	0	-0.0130474	1.21004	-20.7651	-9.12707	520.921	377.813	686.386	371.537	371.537	371.537	25.7355	-107.903	41.834	588.75	398.136	238.253	139.772	139.772	139.772	-113.191	1.37586	-41.7086	46.8813	4.97595	6.37892	-0.147651	-0.154231	1.42666	810.14	-163.751	-38.4311	0	0	1.9576
1794	0	21.3988	0	0	27.3059	5.26834	-37.3122	-0.401023	0.34965	-0.47508	-14.7892	0	20.6184	0	0	-0.0219712	0.8712	-20.0869	-9.78424	518.478	376.217	686.018	372.81	372.81	372.81	24.6916	-109.9	41.5707	601.42	397.83	239.682	139.772	139.771	139.771	-115.103	1.29496	-40.819	45.8723	5.04763	6.98225	-0.108412	-0.228719	1.29854	834.816	-213.174	-35.2291	0	0	1.63286
1795	0	21.515	0	0	27.2194	5.12277	-36.697	-0.372629	0.366214	-0.504616	-11.3459	-9.47E-15	22.5627	0	0	-0.0330182	0.523879	-19.6363	-10.0614	517.293	374.658	685.634	374.142	374.142	374.142	23.6994	-111.422	40.9138	610.756	397.276	240.8	139.771	139.772	139.772	-116.448	1.22512	-39.7449	45.0796	4.99673	7.25387	-0.165079	-0.264569	1.16551	882.134	-247.129	-30.2924	0	0	1.26477
1796	0	21.6793	0	0	27.12	4.93033	-35.8681	-0.34414	0.372948	-0.521647	-8.27152	1.08E-14	24.2203	0	0	-0.0432368	0.153272	-19.4132	-9.94902	517.393	373.074	685.256	375.424	375.424	375.424	22.8097	-112.419	39.9007	616.654	396.507	241.308	139.772	139.772	139.772	-117.197	1.15158	-38.5348	44.5142	4.8533	7.1451	-0.31475	-0.261675	1.03661	947.444	-260.511	-22.8239	0	0	0.88218
1797	0	21.8568	0	0	26.9988	4.71254	-34.9082	-0.318676	0.368579	-0.523588	-6.01896	5.41E-15	25.4771	0	0	-0.0495087	-0.251222	-19.3947	-9.46838	518.672	371.441	684.85	376.573	376.573	376.573	22.0495	-112.852	38.6001	619.092	395.569	240.976	139.772	139.772	139.772	-117.333	1.07665	-37.2457	44.162	4.63903	6.64307	-0.532622	-0.224361	0.922663	1018.65	-249.724	-13.002	0	0	0.522882
1798	0	22.0081	0	0	26.8497	4.49623	-33.9317	-0.299277	0.352375	-0.50827	-5.04542	4.06E-15	26.1698	0	0	-0.0495909	-0.691126	-19.5398	-8.66857	520.915	369.785	684.33	377.532	377.532	377.532	21.424	-112.706	37.1051	618.114	394.522	239.661	139.771	139.772	139.772	-116.861	1.01749	-35.9405	43.986	4.36681	5.77607	-0.772699	-0.158796	0.843498	1076.67	-214.503	-1.80513	0	0	0.233737
1799	0	22.0964	0	0	26.67	4.30812	-33.0636	-0.288022	0.324388	-0.474204	-5.70476	-6.77E-15	26.112	0	0	-0.0429684	-1.15643	-19.7961	-7.62055	523.83	368.174	683.58	378.26	378.26	378.26	20.9229	-111.99	35.5218	613.837	393.431	237.341	139.772	139.772	139.772	-115.803	0.999274	-34.6829	43.933	4.04442	4.61252	-0.98556	-0.0746182	0.820341	1100.53	-159.469	9.14756	0	0	0.0556507
1800	0	22.1004	0	0	26.4665	4.17014	-32.4155	-0.285634	0.285515	-0.421438	-8.14063	-2.71E-15	25.1329	0	0	-0.0310016	-1.62665	-20.1099	-6.41064	527.098	366.697	682.485	378.719	378.719	378.719	20.5289	-110.746	33.9563	606.449	392.36	234.115	139.772	139.772	139.772	-114.217	1.04595	-33.5306	43.945	3.67923	3.25229	-1.12559	0.0197045	0.870964	1071.96	-93.6695	18.0125	0	0	-0.00195388
1801	0	22.0262	0	0	26.2659	4.09618	-32.0642	-0.290777	0.237419	-0.352018	-12.1436	-5.41E-15	23.1175	0	0	-0.0160807	-2.07611	-20.4351	-5.13236	530.411	365.448	680.96	378.871	378.871	378.871	20.224	-109.057	32.502	596.216	391.366	230.208	139.771	139.771	139.772	-112.199	1.17258	-32.5291	43.9719	3.28364	1.81042	-1.16687	0.115468	0.998148	982.723	-29.1151	23.3149	0	0	0.0258222
1802	0	21.916	0	0	26.1236	4.09071	-32.0381	-0.299905	0.182776	-0.270023	-17.0908	6.77E-15	20.0705	0	0	-0.000282539	-2.48127	-20.7398	-3.87675	533.503	364.498	678.977	378.682	378.682	378.682	19.9918	-107.055	31.2331	583.485	390.491	225.938	139.772	139.772	139.771	-109.889	1.38252	-31.7074	43.9814	2.87889	0.397646	-1.10658	0.205072	1.18633	837.701	22.818	24.5418	0	0	0.0763424
1803	0	21.8442	0	0	26.1212	4.14886	-32.3147	-0.307582	0.125842	-0.183043	-22.0172	4.74E-15	16.1982	0	0	0.0153459	-2.8279	-21.0077	-2.72301	536.169	363.885	676.568	378.129	378.129	378.129	19.815	-104.907	30.2016	568.692	389.762	221.673	139.771	139.772	139.771	-107.461	1.67032	-31.0771	43.964	2.49554	-0.896834	-0.976126	0.28434	1.40702	660.086	55.1455	22.3633	0	0	0.0974561
1804	0	21.897	0	0	26.3487	4.25848	-32.8315	-0.307111	0.0723813	-0.101152	-25.8083	4.74E-15	11.9283	0	0	0.0301713	-3.11494	-21.2342	-1.73199	538.259	363.607	673.81	377.215	377.215	377.215	19.6733	-102.793	29.4389	552.329	389.188	217.76	139.772	139.771	139.772	-105.096	2.02836	-30.6346	43.9304	2.17169	-2.01497	-0.829183	0.348309	1.62527	484.724	67.074	18.2439	0	0	0.0752175
1805	0	22.1419	0	0	26.8731	4.40357	-33.5063	-0.293595	0.0279637	-0.0339501	-27.607	-1.22E-14	7.78471	0	0	0.0427665	-3.35369	-21.4187	-0.943894	539.656	363.635	670.797	375.975	375.975	375.975	19.5437	-100.867	28.9555	534.902	388.76	214.452	139.771	139.772	139.772	-102.948	2.45141	-30.3642	43.9045	1.94995	-2.92933	-0.725424	0.391703	1.80949	346.78	64.038	13.5779	0	0	0.0281979
1806	0	22.6059	0	0	27.7154	4.56808	-34.2586	-0.268558	-0.00428574	0.0139098	-27.2876	3.72E-15	4.19457	0	0	0.0510331	-3.56255	-21.5574	-0.380436	540.253	363.92	667.608	374.479	374.479	374.479	19.405	-99.2289	28.7412	516.866	388.461	211.863	139.772	139.772	139.772	-101.111	2.93647	-30.2415	43.9148	1.87351	-3.63301	-0.699888	0.403461	1.94196	266.174	53.7691	9.0579	0	0	-0.0220353
1807	0	23.2749	0	0	28.8502	4.7385	-35.0238	-0.236881	-0.0240364	0.042916	-25.2628	2.79E-15	1.40877	0	0	0.053556	-3.75935	-21.6386	-0.0489675	539.927	364.406	664.282	372.819	372.819	372.819	19.2396	-97.9197	28.7673	498.577	388.27	209.974	139.772	139.772	139.772	-99.6199	3.47983	-30.2362	43.9871	1.98098	-4.1259	-0.754188	0.368536	2.01953	243.817	42.6098	4.62415	0	0	-0.0704055
1808	0	24.105	0	0	30.2174	4.90506	-35.7579	-0.203675	-0.0331771	0.0565382	-22.1833	2.33E-15	-0.512114	0	0	0.0506052	-3.9539	-21.642	0.0536442	538.542	365.041	660.819	371.09	371.09	371.09	19.035	-96.9336	28.9919	480.281	388.166	208.679	139.771	139.772	139.772	-98.463	4.07476	-30.3156	44.1409	2.29771	-4.40375	-0.854249	0.269119	2.04573	264.12	31.9862	0.144375	0	0	-0.121813
1809	0	25.0362	0	0	31.7366	5.06168	-36.4358	-0.17457	-0.0353914	0.0592679	-18.8363	-5.71E-16	-1.7027	0	0	0.0441628	-4.14334	-21.5423	-0.0591731	535.962	365.781	657.19	369.367	369.367	369.367	18.7854	-96.2298	29.3654	462.118	388.134	207.823	139.772	139.772	139.772	-97.5952	4.71073	-30.4474	44.3851	2.82494	-4.45672	-0.934243	0.098083	2.03155	300.484	19.2688	-4.00608	0	0	-0.169756
1810	0	26.0072	0	0	33.3237	5.20486	-37.0452	-0.152828	-0.0347333	0.0557585	-15.8141	-2.39E-16	-2.40049	0	0	0.0365833	-4.31289	-21.3136	-0.358396	532.086	366.593	653.367	367.684	367.684	367.684	18.4927	-95.7502	29.8376	444.146	388.164	207.254	139.772	139.772	139.772	-96.9558	5.37362	-30.6045	44.7126	3.53158	-4.2817	-0.911592	-0.129643	1.99935	322.468	0.700306	-6.95765	0	0	-0.185423
1811	0	26.968	0	0	34.9044	5.33182	-37.5774	-0.138884	-0.034237	0.0495112	-13.411	-5.29E-16	-2.83411	0	0	0.029569	-4.44346	-20.9332	-0.790693	526.884	367.445	649.351	366.04	366.04	366.04	18.1676	-95.4333	30.3612	426.378	388.245	206.845	139.772	139.771	139.772	-96.4833	6.04438	-30.7664	45.0932	4.3544	-3.90642	-0.72705	-0.368974	1.99205	307.753	-24.699	-7.74965	0	0	-0.138773
1812	0	27.8843	0	0	36.418	5.43899	-38.0206	-0.132334	-0.034985	0.0425242	-11.7411	-3.98E-15	-3.13284	0	0	0.0240611	-4.52342	-20.3839	-1.27488	520.421	368.296	645.196	364.422	364.422	364.422	17.8309	-95.2231	30.8918	408.796	388.367	206.508	139.772	139.772	139.772	-96.1247	6.69636	-30.9196	45.4706	5.21003	-3.41051	-0.40549	-0.567457	2.05055	256.928	-55.0961	-6.01381	0	0	-0.0364991
1813	0	28.7376	0	0	37.819	5.52208	-38.3606	-0.132183	-0.0367292	0.0354078	-10.7585	-3.11E-15	-3.34406	0	0	0.0201823	-4.55621	-19.6569	-1.71587	512.851	369.095	641.013	362.842	362.842	362.842	17.5115	-95.0736	31.3876	391.375	388.514	206.2	139.772	139.772	139.772	-95.8401	7.29546	-31.0567	45.7717	6.01031	-2.91837	-0.0441796	-0.683671	2.19683	190.697	-86.1393	-2.1888	0	0	0.0715946
1814	0	29.519	0	0	39.0747	5.57767	-38.5862	-0.137712	-0.0388116	0.0286289	-10.3539	-4.23E-17	-3.47998	0	0	0.0175832	-4.56038	-18.7541	-2.03165	504.371	369.775	636.948	361.363	361.363	361.363	17.2417	-94.9492	31.8111	374.085	388.675	205.909	139.772	139.772	139.772	-95.6012	7.80505	-31.1739	45.9229	6.67822	-2.56331	0.265411	-0.701513	2.42167	131.297	-111.772	2.5256	0	0	0.135295
1815	0	30.224	0	0	40.1626	5.60457	-38.6949	-0.148358	-0.0408163	0.0228416	-10.3904	-1.44E-15	-3.55569	0	0	0.0156976	-4.56365	-17.6868	-2.17409	495.172	370.272	633.157	360.105	360.105	360.105	17.0507	-94.8224	32.1327	356.892	388.837	205.658	139.772	139.772	139.772	-95.3867	8.19328	-31.2705	45.8605	7.16372	-2.4461	0.484657	-0.642083	2.67497	90.6305	-127.712	6.87869	0	0	0.145074
1816	0	30.8476	0	0	41.0675	5.60401	-38.6926	-0.163233	-0.0428836	0.0187885	-10.7071	2.05E-15	-3.61058	0	0	0.0139372	-4.59372	-16.4706	-2.13044	485.415	370.54	629.773	359.207	359.207	359.207	16.9604	-94.6696	32.3317	339.765	388.991	205.489	139.772	139.772	139.772	-95.1773	8.43853	-31.347	45.5321	7.45214	-2.60765	0.630397	-0.556338	2.88456	67.8292	-133.634	10.1463	0	0	0.125905
1817	0	31.3832	0	0	41.778	5.57856	-38.5898	-0.181294	-0.045511	0.0171534	-11.1614	-2.33E-15	-3.69762	0	0	0.0118889	-4.66759	-15.1192	-1.90934	475.221	370.559	626.898	358.774	358.774	358.774	16.9838	-94.4674	32.3958	322.677	389.134	205.465	139.772	139.772	139.772	-94.9512	8.5307	-31.404	44.8916	7.55924	-3.02508	0.733089	-0.497614	2.98986	56.6031	-132.542	12.2935	0	0	0.104458
1818	0	31.8223	0	0	42.2827	5.53094	-38.3966	-0.201344	-0.0483944	0.0177068	-11.6413	-4.59E-15	-3.80571	0	0	0.00932215	-4.78355	-13.6408	-1.52614	464.679	370.348	624.587	358.843	358.843	358.843	17.1266	-94.19	32.3184	305.611	389.262	205.661	139.772	139.772	139.772	-94.6816	8.46975	-31.4415	43.8994	7.51586	-3.62941	0.796962	-0.480281	2.98669	54.6839	-125.718	13.4465	0	0	0.100957
1819	0	32.1536	0	0	42.5704	5.46392	-38.1229	-0.222028	-0.050612	0.0197766	-12.0666	-1.88E-15	-3.87567	0	0	0.00611167	-4.92062	-12.0401	-1.00054	453.858	369.952	622.856	359.371	359.371	359.371	17.3868	-93.8076	32.0979	288.565	389.374	206.162	139.772	139.771	139.772	-94.3358	8.26522	-31.4587	42.5331	7.35366	-4.33166	0.806809	-0.486969	2.9129	62.1899	-113.769	13.7673	0	0	0.135816
1820	0	32.3625	0	0	42.63	5.38104	-37.7816	-0.241778	-0.0513096	0.0228687	-12.3777	4.32E-15	-3.851	0	0	0.00221192	-5.04603	-10.323	-0.363302	442.806	369.436	621.695	360.269	360.269	360.269	17.7549	-93.2873	31.7382	271.539	389.474	207.048	139.772	139.772	139.772	-93.8755	7.93653	-31.4545	40.8004	7.09887	-5.04277	0.76154	-0.488331	2.8167	74.983	-97.5243	13.3301	0	0	0.210525
1821	0	32.4314	0	0	42.453	5.28693	-37.3901	-0.258688	-0.0501336	0.0268055	-12.5112	-8.35E-15	-3.70932	0	0	-0.00229858	-5.1266	-8.50214	0.339048	431.56	368.866	621.087	361.429	361.429	361.429	18.2141	-92.5957	31.2485	254.546	389.566	208.395	139.772	139.772	139.772	-93.2596	7.51143	-31.4278	38.7473	6.77547	-5.68471	0.677168	-0.463136	2.73613	85.3995	-78.7662	12.1899	0	0	0.29425
1822	0	32.3407	0	0	42.0341	5.18715	-36.9704	-0.27115	-0.0473379	0.0319094	-12.4258	2.57E-15	-3.46758	0	0	-0.00717061	-5.13896	-6.59929	1.04663	420.163	368.303	621.018	362.753	362.753	362.753	18.7428	-91.7014	30.6419	237.6	389.661	210.263	139.772	139.772	139.772	-92.4482	7.02242	-31.3775	36.4554	6.40944	-6.19672	0.580599	-0.405044	2.68617	84.7329	-58.9271	10.2461	0	0	0.332309
1823	0	32.0713	0	0	41.3707	5.08746	-36.5463	-0.278116	-0.0437807	0.0385291	-12.1027	3.46E-15	-3.17599	0	0	-0.0120139	-5.07464	-4.64519	1.69453	408.677	367.791	621.491	364.162	364.162	364.162	19.3168	-90.5779	29.9327	220.731	389.775	212.693	139.772	139.772	139.772	-91.4062	6.50217	-31.3025	34.0294	6.0274	-6.54016	0.504531	-0.32271	2.66203	65.5459	-39.4225	7.62142	0	0	0.271549
1824	0	31.6064	0	0	40.4628	4.99303	-36.1401	-0.279209	-0.0408765	0.0471264	-11.5419	-1.05E-14	-2.90922	0	0	-0.0163694	-4.9394	-2.67593	2.22463	397.19	367.358	622.513	365.6	365.6	365.599	19.9128	-89.2048	29.1332	203.979	389.925	215.701	139.772	139.772	139.772	-90.1055	5.97906	-31.2008	31.5755	5.65227	-6.7014	0.479263	-0.236601	2.64305	22.5032	-22.0466	4.6925	0	0	0.0820733
1825	0	30.9329	0	0	39.3111	4.90762	-35.7691	-0.274709	-0.0400084	0.0578917	-10.7586	-4.14E-15	-2.72592	0	0	-0.0198261	-4.74759	-0.728053	2.59603	385.822	367.022	624.091	367.025	367.025	367.025	20.511	-87.5683	28.2526	187.404	390.131	219.279	139.772	139.772	139.772	-88.5267	5.47375	-31.0702	29.1821	5.29672	-6.69006	0.518544	-0.167532	2.6114	-44.8492	-8.66819	2.07625	0	0	-0.221746
1826	0	30.0415	0	0	37.9159	4.83343	-35.4439	-0.265597	-0.0422963	0.0703995	-9.79365	-3.15E-15	-2.66221	0	0	-0.0221139	-4.51488	1.16574	2.78971	374.717	366.797	626.212	368.413	368.413	368.413	21.097	-85.6598	27.2962	171.083	390.407	223.395	139.772	139.772	139.772	-86.6581	4.99807	-30.9088	26.9066	4.95761	-6.53289	0.615407	-0.121497	2.55584	-132.1	0.089945	0.490456	0	0	-0.589698
1827	0	28.9249	0	0	36.2761	4.77149	-35.1703	-0.253285	-0.0482711	0.083695	-8.71049	-3.85E-15	-2.72606	0	0	-0.0231551	-4.25329	2.97841	2.80689	364.029	366.694	628.836	369.758	369.758	369.758	21.6626	-83.4737	26.2679	155.11	390.761	227.991	139.772	139.772	139.772	-84.4934	4.5565	-30.7171	24.7752	4.61538	-6.26635	0.755022	-0.088209	2.47613	-233.669	4.94251	0.51569	0	0	-0.970231
1828	0	27.5764	0	0	34.3886	4.72233	-34.9518	-0.239441	-0.0575532	0.0964964	-7.60121	7.74E-15	-2.89091	0	0	-0.0231184	-3.97027	4.68777	2.66502	353.914	366.731	631.896	371.069	371.069	371.069	22.2058	-81.0052	25.1719	139.59	391.188	232.993	139.772	139.771	139.772	-82.029	4.14874	-30.4995	22.7925	4.24218	-5.93011	0.922921	-0.051719	2.37146	-344.592	7.23139	2.31051	0	0	-1.32641
1829	0	25.9894	0	0	32.2483	4.68631	-34.791	-0.225774	-0.0689848	0.107376	-6.58942	-7.61E-16	-3.1105	0	0	-0.0224521	-3.67023	6.27404	2.39396	344.526	366.931	635.299	372.369	372.369	372.369	22.7304	-78.2493	24.0139	124.628	391.672	238.309	139.771	139.771	139.772	-79.262	3.77167	-30.2653	20.955	3.81526	-5.56156	1.11036	-0.00313249	2.24351	-461.271	7.32999	5.70455	0	0	-1.63569
1830	0	24.1591	0	0	29.8505	4.66336	-34.6882	-0.213978	-0.0803789	0.114955	-5.83921	-5.92E-16	-3.29255	0	0	-0.0220011	-3.3568	7.71714	2.03353	336.022	367.315	638.931	373.681	373.681	373.681	23.2443	-75.2005	22.8	110.322	392.186	243.841	139.772	139.772	139.771	-76.1903	3.42025	-30.027	19.2627	3.32891	-5.19309	1.31142	0.0564932	2.08876	-579.798	5.70648	10.027	0	0	-1.87352
1831	0	22.086	0	0	27.1937	4.65234	-34.6388	-0.205654	-0.0888349	0.117881	-5.55286	5.08E-16	-3.30103	0	0	-0.0230741	-3.03381	8.99481	1.6317	328.563	367.901	642.654	375.032	375.032	375.032	23.7562	-71.8554	21.5347	96.7493	392.696	249.495	139.772	139.772	139.772	-72.8137	3.08807	-29.7977	17.7263	2.79873	-4.85248	1.51752	0.117567	1.90915	-693.912	3.04954	14.3259	0	0	-2.00349
1832	0	19.7812	0	0	24.2862	4.65038	-34.6299	-0.20223	-0.0913671	0.114718	-5.9585	-1.18E-15	-2.97904	0	0	-0.0274178	-2.70499	10.0825	1.24206	322.316	368.692	646.31	376.447	376.447	376.447	24.2711	-68.2171	20.2205	83.9674	393.169	255.191	139.771	139.772	139.772	-69.1385	2.76882	-29.5866	16.3677	2.25756	-4.5654	1.71565	0.166623	1.70615	-794.799	0.193581	17.6119	0	0	-1.98432
1833	0	17.2716	0	0	21.1538	4.65277	-34.6407	-0.204469	-0.085561	0.104448	-7.25314	5.75E-15	-2.18295	0	0	-0.0367961	-2.37281	10.9548	0.919908	317.445	369.68	649.724	377.955	377.955	377.955	24.7847	-64.3022	18.8594	72.0038	393.582	260.879	139.772	139.772	139.772	-65.183	2.45878	-29.3961	15.2166	1.74551	-4.35768	1.8848	0.195024	1.48782	-871.466	-1.34777	18.9817	0	0	-1.78641
1834	0	14.6054	0	0	17.8488	4.65372	-34.645	-0.2123	-0.0704631	0.0868971	-9.55254	3.38E-16	-0.844556	0	0	-0.0522153	-2.03773	11.5887	0.716822	314.09	370.837	652.713	379.582	379.582	379.582	25.2808	-60.1481	17.4578	60.8614	393.925	266.551	139.772	139.772	139.772	-60.9847	2.15921	-29.22	14.3033	1.29959	-4.25472	2.00327	0.201678	1.26531	-914.212	-0.172607	17.8712	0	0	-1.41852
1835	0	11.8556	0	0	14.4567	4.64805	-34.6195	-0.224709	-0.0470687	0.0634278	-12.834	5.08E-16	0.986762	0	0	-0.0728086	-1.69847	11.9673	0.675158	312.357	372.133	655.1	381.359	381.359	381.359	25.7322	-55.8194	16.0308	50.5274	394.211	272.248	139.772	139.772	139.772	-56.6073	1.87705	-29.0447	13.6511	0.946299	-4.27825	2.05333	0.19577	1.0536	-917.842	5.31987	14.1406	0	0	-0.936873
1836	0	9.12022	0	0	11.0962	4.63337	-34.5535	-0.239838	-0.0188281	0.0372739	-16.8993	-2.71E-15	3.10023	0	0	-0.0949255	-1.35365	12.083	0.823582	312.295	373.533	656.73	383.31	383.311	383.31	26.1084	-51.4109	14.6046	40.9897	394.469	278.053	139.772	139.771	139.772	-52.1442	1.62215	-28.8537	13.2705	0.699694	-4.44173	2.02988	0.18829	0.864668	-885.205	15.3823	8.32865	0	0	-0.431817
1837	0	6.51642	0	0	7.91096	4.61168	-34.4558	-0.255524	0.00908521	0.0125589	-21.3919	-3.72E-15	5.16949	0	0	-0.11249	-1.0036	11.9397	1.17453	313.889	375.012	657.49	385.447	385.447	385.447	26.3847	-47.0426	13.214	32.2575	394.747	284.081	139.772	139.772	139.772	-47.7155	1.40207	-28.6338	13.1565	0.563121	-4.74763	1.93373	0.182372	0.708636	-824.459	27.8402	1.72931	0	0	0.0106469
1838	0	4.16887	0	0	5.05204	4.59002	-34.358	-0.269722	0.0310786	-0.00643422	-25.8465	3.38E-15	6.83581	0	0	-0.118885	-0.651175	11.5521	1.72201	317.059	376.557	657.32	387.763	387.763	387.763	26.5522	-42.8475	11.8968	24.3755	395.1	290.443	139.772	139.772	139.772	-43.4573	1.2176	-28.3811	13.2894	0.532142	-5.18691	1.77409	0.170561	0.587242	-747.774	38.7623	-3.88847	0	0	0.339768
1839	0	2.19312	0	0	2.65541	4.57943	-34.3101	-0.281376	0.0428737	-0.0170098	-29.8108	2.03E-15	7.81834	0	0	-0.109938	-0.300661	10.9433	2.44058	321.669	378.165	656.21	390.229	390.229	390.229	26.6212	-38.9545	10.687	17.4289	395.577	297.221	139.772	139.772	139.772	-39.5032	1.06235	-28.1047	13.6398	0.595636	-5.74195	1.56383	0.139439	0.500806	-666.379	43.6999	-6.68886	0	0	0.55015
1840	0	0.67967	0	0	0.823452	4.59298	-34.3713	-0.290279	0.0425217	-0.0179062	-32.9215	4.06E-15	7.97399	0	0	-0.0858749	0.0447416	10.1419	3.28595	327.534	379.844	654.205	392.796	392.795	392.796	26.6192	-35.4718	9.61257	11.534	396.213	304.438	139.772	139.772	139.772	-35.9665	0.927848	-27.8265	14.172	0.734758	-6.38926	1.32799	0.0784864	0.44453	-591.239	39.5889	-5.33108	0	0	0.670977
1841	0	-0.31696	0	0	-0.385048	4.64306	-34.5971	-0.296643	0.0302354	-0.00938473	-34.9556	-5.41E-15	7.28167	0	0	-0.0513815	0.385469	9.17824	4.20001	334.44	381.604	651.386	395.394	395.394	395.394	26.5841	-32.4765	8.69741	6.82354	397.014	312.051	139.772	139.771	139.772	-32.927	0.81149	-27.5778	14.8483	0.921108	-7.09948	1.1002	-0.0144786	0.414655	-531.955	25.245	0.809517	0	0	0.746408
1842	0	-0.783276	0	0	-0.956531	4.73888	-35.0255	-0.300573	0.00817428	0.00730195	-35.8463	1.35E-15	5.83534	0	0	-0.0137805	0.727098	8.0829	5.11942	342.171	383.456	647.867	397.937	397.937	397.937	26.5563	-30.0103	7.96534	3.42926	397.959	319.952	139.772	139.772	139.772	-30.4251	0.723325	-27.393	15.6313	1.11678	-7.83357	0.914138	-0.130277	0.408113	-495.7	1.87755	11.5019	0	0	0.815131
1843	0	-0.746063	0	0	-0.918346	4.88451	-35.6681	-0.301833	-0.020252	0.0300065	-35.6721	4.06E-15	3.81064	0	0	0.0196962	1.07982	6.88461	5.98558	350.527	385.409	643.786	400.319	400.319	400.319	26.5713	-28.0807	7.44221	1.468	398.999	327.981	139.772	139.772	139.771	-28.4623	0.68777	-27.3041	16.4861	1.27885	-8.53679	0.78825	-0.251128	0.423847	-484.55	-27.246	25.7077	0	0	0.895125
1844	0	-0.26509	0	0	-0.329791	5.07824	-36.5068	-0.299855	-0.051279	0.0560813	-34.621	-4.06E-15	1.41624	0	0	0.0441904	1.4561	5.60844	6.7513	359.342	387.462	639.297	402.416	402.416	402.416	26.6567	-26.6667	7.1545	1.03225	400.068	335.941	139.772	139.772	139.772	-27.0089	0.739121	-27.3367	17.3847	1.36609	-9.13774	0.716377	-0.353387	0.467236	-493.973	-57.2067	41.7806	0	0	0.98215
1845	0	0.578963	0	0	0.729771	5.31312	-37.4995	-0.293628	-0.0820074	0.0827615	-32.9145	4.06E-15	-1.18378	0	0	0.0580133	1.86725	4.27365	7.38161	368.493	389.611	634.567	404.089	404.089	404.089	26.8293	-25.7296	7.12476	2.18642	401.094	343.625	139.772	139.772	139.772	-26.0161	0.912821	-27.5071	18.3124	1.34462	-9.55689	0.669445	-0.416261	0.542447	-513.978	-83.5824	58.0376	0	0	1.06352
1846	0	1.69785	0	0	2.17231	5.578	-38.5875	-0.281998	-0.110346	0.107948	-30.7556	-4.06E-15	-3.86038	0	0	0.0621841	2.32007	2.89185	7.8493	377.891	391.843	629.776	405.203	405.203	405.203	27.0933	-25.224	7.36603	4.96619	402.009	350.821	139.772	139.772	139.772	-25.4297	1.23648	-27.8198	19.2753	1.18777	-9.72529	0.623421	-0.428338	0.651967	-536.038	-103.334	72.7904	0	0	1.14011
1847	0	3.00702	0	0	3.90976	5.85851	-39.7043	-0.264271	-0.134921	0.13052	-28.3145	-4.06E-15	-6.50648	0	0	0.0593824	2.81558	1.4663	8.13189	387.475	394.138	625.104	405.645	405.645	405.645	27.4397	-25.1071	7.87853	9.37876	402.751	357.331	139.772	139.772	139.772	-25.2003	1.72412	-28.2666	20.303	0.870619	-9.60207	0.577855	-0.399465	0.785147	-557.646	-117.444	84.6113	0	0	1.23725
1848	0	4.43353	0	0	5.85942	6.13783	-40.7809	-0.24084	-0.154823	0.149872	-25.7436	-1.35E-15	-9.01196	0	0	0.052935	3.35055	-0.0066367	8.21382	397.208	396.469	620.723	405.34	405.34	405.34	27.8475	-25.3437	8.64921	15.4047	403.274	362.972	139.772	139.772	139.772	-25.2892	2.37431	-28.8271	21.4445	0.365344	-9.17814	0.534945	-0.335279	0.931106	-576.918	-126.613	92.4654	0	0	1.38877
1849	0	5.91953	0	0	7.94589	6.39759	-41.7511	-0.212966	-0.169165	0.165481	-23.1659	1.35E-15	-11.2285	0	0	0.0459498	3.91811	-1.53549	8.08861	407.068	398.8	616.785	404.263	404.263	404.263	28.2857	-25.9079	9.65272	23.0017	403.544	367.579	139.772	139.772	139.772	-25.6712	3.17067	-29.4715	22.7648	-0.349437	-8.47101	0.486709	-0.225797	1.08389	-588.995	-128.58	95.7099	0	0	1.62181
1850	0	7.42189	0	0	10.1	6.61972	-42.5578	-0.182588	-0.177327	0.17701	-20.6851	-2.71E-15	-12.99	0	0	0.0406251	4.50563	-3.13193	7.75709	417.038	401.094	613.42	402.431	402.431	402.431	28.7171	-26.7821	10.8525	32.1102	403.549	371.014	139.772	139.772	139.772	-26.3334	4.08303	-30.1632	24.342	-1.2649	-7.51966	0.422337	-0.056367	1.24062	-588.079	-119.309	94.3066	0	0	1.94365
1851	0	8.90948	0	0	12.258	6.78914	-43.159	-0.152071	-0.179151	0.184127	-18.396	4.06E-15	-14.1429	0	0	0.0379395	5.09185	-4.80924	7.22357	427.095	403.307	610.737	399.9	399.899	399.9	29.1028	-27.9531	12.2027	42.6578	403.291	373.168	139.772	139.772	139.772	-27.2724	5.06995	-30.8628	26.262	-2.31798	-6.38356	0.346513	0.161371	1.40322	-571.597	-98.037	88.907	0	0	2.32076
1852	0	10.3607	0	0	14.3632	6.89617	-43.5328	-0.123766	-0.175778	0.187177	-16.3789	-4.06E-15	-14.6299	0	0	0.0376833	5.64846	-6.57956	6.49528	437.201	405.393	608.827	396.753	396.753	396.753	29.4074	-29.4105	13.653	54.5657	402.79	373.969	139.772	139.772	139.772	-28.4907	6.08368	-31.5339	28.5973	-3.39383	-5.14168	0.306502	0.349892	1.57156	-547.857	-75.0165	81.0794	0	0	2.69525
1853	0	11.7619	0	0	16.3697	6.93694	-43.6739	-0.0995562	-0.169106	0.186858	-14.6829	-2.71E-15	-14.4806	0	0	0.0389235	6.15102	-8.44873	5.59307	447.311	407.309	607.752	393.129	393.129	393.129	29.6047	-31.1447	15.155	67.755	402.077	373.379	139.772	139.772	139.772	-29.9939	7.07667	-32.1484	31.3696	-4.38175	-3.88297	0.382533	0.395777	1.75227	-533.71	-67.3533	72.8303	0	0	3.04415
1854	0	13.1073	0	0	18.2453	6.91198	-43.5876	-0.0808056	-0.160574	0.183028	-13.3299	1.35E-15	-13.7488	0	0	0.0404814	6.59307	-10.4106	4.57071	457.398	409.022	607.536	389.25	389.25	389.25	29.6819	-33.1462	16.6665	82.1528	401.191	371.399	139.772	139.772	139.772	-31.7872	8.00636	-32.6911	34.5142	-5.25304	-2.68598	0.603133	0.286748	1.95202	-534.942	-77.3273	65.88	0	0	3.34704
1855	0	14.395	0	0	19.9701	6.82596	-43.2881	-0.0683498	-0.150636	0.175112	-12.3179	1.35E-15	-12.4819	0	0	0.041178	6.98469	-12.4459	3.52309	467.466	410.504	608.181	385.411	385.411	385.411	29.6414	-35.404	18.1533	97.6946	400.17	368.064	139.772	139.772	139.772	-33.8725	8.83678	-33.1608	37.8873	-6.06825	-1.60249	0.910451	0.131834	2.16849	-539.965	-89.8087	60.9517	0	0	3.51248
1856	0	15.6228	0	0	21.5348	6.68912	-42.8055	-0.0627085	-0.139434	0.163097	-11.6419	1.35E-15	-10.7595	0	0	0.0401427	7.33409	-14.5264	2.57086	477.533	411.734	609.69	381.905	381.905	381.905	29.4998	-37.9039	19.5895	114.322	399.048	363.446	139.772	139.771	139.772	-36.2457	9.53943	-33.5687	41.31	-6.90018	-0.659456	1.21813	0.0386006	2.38097	-533.871	-91.4216	57.9086	0	0	3.44176
1857	0	16.7843	0	0	22.9381	6.51745	-42.189	-0.0635808	-0.127858	0.148826	-11.2659	-2.71E-15	-8.74916	0	0	0.0371128	7.63178	-16.6194	1.83172	487.602	412.687	612.08	378.946	378.946	378.946	29.2839	-40.6278	20.9599	131.98	397.857	357.654	139.772	139.772	139.771	-38.8952	10.0957	-33.9356	44.615	-7.75907	0.127126	1.46653	0.0221565	2.55076	-510.665	-82.7931	56.4207	0	0	3.1292
1858	0	17.868	0	0	24.1844	6.32978	-41.5007	-0.0704844	-0.116871	0.134783	-11.171	-6.09E-15	-6.64208	0	0	0.0326048	7.8516	-18.6898	1.39431	497.635	413.344	615.377	376.632	376.632	376.632	29.0273	-43.553	22.2615	150.616	396.626	350.821	139.772	139.772	139.772	-41.8007	10.4985	-34.2881	47.6693	-8.5849	0.739284	1.60779	0.0557534	2.64568	-467.341	-68.4451	55.8586	0	0	2.62722
1859	0	18.8606	0	0	25.2811	6.14366	-40.803	-0.0826925	-0.107559	0.123549	-11.3463	1.35E-15	-4.64268	0	0	0.0275913	7.96257	-20.7001	1.29897	507.541	413.691	619.578	374.963	374.963	374.963	28.7657	-46.6531	23.5028	170.183	395.383	343.096	139.772	139.772	139.772	-44.9349	10.7512	-34.6564	50.3806	-9.28334	1.15112	1.62656	0.103619	2.64847	-405.832	-52.7956	55.773	0	0	2.02972
1860	0	19.7505	0	0	26.2363	5.97194	-40.1457	-0.099703	-0.100572	0.116841	-11.8066	-1.35E-15	-2.9187	0	0	0.0229927	7.94175	-22.6103	1.53193	517.172	413.73	624.632	373.859	373.859	373.859	28.5331	-49.9004	24.7007	190.647	394.157	334.63	139.772	139.772	139.772	-48.2679	10.8633	-35.0696	52.6939	-9.76496	1.33605	1.53781	0.141538	2.55911	-331.702	-38.6406	55.6048	0	0	1.43644
1861	0	20.5306	0	0	27.0571	5.82103	-39.5571	-0.120782	-0.0958973	0.115085	-12.5445	1.35E-15	-1.57426	0	0	0.0192327	7.78191	-24.3783	2.03269	526.345	413.472	630.425	373.201	373.201	373.201	28.3584	-53.2677	25.8748	211.992	392.983	325.573	139.772	139.772	139.772	-51.7711	10.8447	-35.5522	54.5841	-9.96655	1.28184	1.36101	0.166833	2.39931	-248.997	-27.0156	54.6488	0	0	0.9133
1862	0	21.1983	0	0	27.7474	5.69141	-39.0434	-0.145354	-0.0927118	0.117375	-13.5474	7.27E-15	-0.631292	0	0	0.0162422	7.49215	-25.961	2.70603	534.851	412.934	636.786	372.846	372.846	372.846	28.2636	-56.7299	27.0425	234.221	391.898	316.074	139.772	139.772	139.772	-55.4208	10.7013	-36.1216	56.0492	-9.85453	1.00241	1.10483	0.189719	2.20179	-158.009	-17.5785	51.7117	0	0	0.489595
1863	0	21.7541	0	0	28.3069	5.57962	-38.5941	-0.172923	-0.089504	0.12188	-14.7922	-1.52E-15	-0.033941	0	0	0.013642	7.09419	-27.3178	3.43353	542.469	412.126	643.491	372.657	372.657	372.657	28.2629	-60.2643	28.2167	257.352	390.945	306.288	139.772	139.772	139.772	-59.1988	10.4334	-36.7855	57.1078	-9.42091	0.543707	0.78569	0.217377	1.9995	-59.7504	-9.65281	45.4003	0	0	0.182151
1864	0	22.1989	0	0	28.7326	5.48067	-38.1915	-0.20324	-0.0845352	0.126021	-16.2614	0	0.320493	0	0	0.0109923	6.61756	-28.4131	4.08688	548.979	411.052	650.288	372.513	372.513	372.513	28.362	-63.8509	29.4056	281.401	390.169	296.38	139.772	139.772	139.772	-63.0917	10.0384	-37.5422	57.7948	-8.67835	-0.0169345	0.434356	0.248618	1.81862	42.7893	-2.05677	34.4957	0	0	-0.00241706
1865	0	22.5327	0	0	29.0199	5.39032	-37.82	-0.236141	-0.0760211	0.12688	-17.9401	1.69E-15	0.568495	0	0	0.00789958	6.09513	-29.2189	4.5436	554.172	409.706	656.911	372.327	372.327	372.327	28.5562	-67.4729	30.6152	306.368	389.618	286.535	139.772	139.772	139.772	-67.0898	9.51476	-38.38	58.1537	-7.65793	-0.578886	0.0934299	0.276774	1.67408	144.716	7.36812	18.3265	0	0	-0.0690571
1866	0	22.7549	0	0	29.1669	5.30653	-37.4719	-0.271632	-0.0621711	0.121298	-19.8249	-1.27E-16	0.879493	0	0	0.004065	5.55926	-29.7152	4.70352	557.878	408.085	663.105	372.045	372.045	372.045	28.8286	-71.1169	31.851	332.221	389.338	276.952	139.772	139.772	139.772	-71.1848	8.86755	-39.2776	58.2256	-6.40936	-1.0326	-0.19366	0.295833	1.57488	241.378	21.2383	-2.70849	0	0	-0.030833
1867	0	22.8656	0	0	29.1778	5.23023	-37.1522	-0.309435	-0.0412409	0.106522	-21.8905	-1.05E-14	1.45167	0	0	-0.000657003	5.03818	-29.8907	4.50162	559.976	406.198	668.648	371.647	371.647	371.647	29.1481	-74.7738	33.1194	358.871	389.368	267.854	139.772	139.772	139.772	-75.3677	8.11263	-40.2057	58.0388	-5.00023	-1.2775	-0.400386	0.309261	1.52549	330.982	42.4794	-27.0454	0	0	0.0982299
1868	0	22.8689	0	0	29.0669	5.16533	-36.8779	-0.348758	-0.0123255	0.0805397	-24.0656	-7.49E-15	2.44823	0	0	-0.00604101	4.55242	-29.743	3.91492	560.412	404.08	673.372	371.147	371.147	371.147	29.4701	-78.4392	34.4263	386.157	389.734	259.47	139.772	139.772	139.772	-79.6271	7.27815	-41.1278	57.6049	-3.51073	-1.2409	-0.518901	0.323651	1.52949	413.573	71.112	-51.4149	0	0	0.314148
1869	0	22.7754	0	0	28.8602	5.11774	-36.6756	-0.387764	0.0244646	0.0424796	-26.1844	-6.77E-16	3.96804	0	0	-0.0112999	4.11199	-29.2806	2.96222	559.214	401.79	677.173	370.587	370.587	370.587	29.7396	-82.1125	35.7734	413.832	390.449	252.032	139.772	139.772	139.772	-83.947	6.40197	-42.0027	56.9241	-2.02353	-0.89306	-0.563608	0.340233	1.58075	490.816	102.631	-71.7417	0	0	0.619957
1870	0	22.6049	0	0	28.5954	5.09401	-36.5743	-0.423923	0.0678884	-0.00689484	-28.0022	-3.34E-15	6.01201	0	0	-0.0150951	3.71624	-28.5262	1.69848	556.499	399.408	680.02	370.039	370.039	370.039	29.899	-85.7931	37.1533	441.556	391.503	245.743	139.772	139.772	139.771	-88.3044	5.52604	-42.7885	55.9972	-0.613255	-0.251169	-0.548346	0.352292	1.66198	560.978	129.053	-84.6911	0	0	1.00378
1871	0	22.3858	0	0	28.3171	5.09893	-36.5953	-0.454523	0.11614	-0.0655405	-29.2326	-1.22E-14	8.5002	0	0	-0.0160268	3.35634	-27.5196	0.207404	552.48	397.029	681.953	369.6	369.6	369.6	29.8973	-89.4743	38.5435	468.905	392.864	240.758	139.772	139.772	139.772	-92.6653	4.68901	-43.4451	54.8371	0.661168	0.626028	-0.48617	0.349614	1.74659	620.622	141.985	-89.2336	0	0	1.4254
1872	0	22.1527	0	0	28.0698	5.13293	-36.7403	-0.477341	0.166708	-0.130465	-29.6111	-2.00E-14	11.2531	0	0	-0.0134602	3.01988	-26.3185	-1.40741	547.468	394.744	683.074	369.374	369.374	369.374	29.7001	-93.1352	39.902	495.389	394.48	237.15	139.772	139.772	139.772	-96.979	3.92004	-43.9361	53.4768	1.76061	1.65142	-0.387552	0.325393	1.80759	665.954	135.651	-86.8416	0	0	1.82041
1873	0	21.9408	0	0	27.8884	5.18998	-36.9823	-0.491343	0.217219	-0.198674	-28.9758	-1.02E-15	14.0577	0	0	-0.00827075	2.69561	-24.9973	-3.0331	541.859	392.631	683.526	369.448	369.448	369.448	29.2957	-96.7325	41.1665	520.482	396.281	234.896	139.772	139.772	139.772	-101.173	3.23625	-44.2307	51.9712	2.667	2.72649	-0.269669	0.278345	1.82661	697.839	108.648	-80.846	0	0	2.12907
1874	0	21.7795	0	0	27.7891	5.25715	-37.2653	-0.496846	0.265636	-0.267462	-27.3148	-1.29E-14	16.7095	0	0	-0.00281705	2.37683	-23.6418	-4.56003	536.107	390.742	683.479	369.875	369.875	369.875	28.6986	-100.197	42.2583	543.659	398.187	233.864	139.771	139.772	139.772	-105.149	2.6439	-44.3049	50.3937	3.38056	3.75856	-0.154403	0.213219	1.79732	721.771	64.0896	-74.6546	0	0	2.31354
1875	0	21.6863	0	0	27.7655	5.31625	-37.5125	-0.494871	0.310091	-0.334573	-24.7492	1.96E-14	19.0447	0	0	-1.34E-05	2.06243	-22.3422	-5.89387	530.686	389.099	683.103	370.658	370.658	370.658	27.9471	-103.436	43.0905	564.424	400.114	233.827	139.772	139.772	139.772	-108.79	2.1411	-44.1423	48.8299	3.91398	4.67335	-0.0662779	0.135891	1.72283	746.585	7.21645	-70.0996	0	0	2.36231
1876	0	21.6649	0	0	27.7897	5.34739	-37.6421	-0.486168	0.348586	-0.397668	-21.4755	0	20.9639	0	0	-0.00201103	1.75485	-21.1846	-6.96327	526.044	387.689	682.554	371.746	371.746	371.746	27.0975	-106.341	43.5795	582.341	401.979	234.481	139.772	139.772	139.772	-111.969	1.72045	-43.7354	47.3683	4.28566	5.41938	-0.020984	0.0559411	1.61427	779.043	-55.3326	-66.9459	0	0	2.26966
1877	0	21.7051	0	0	27.8195	5.33344	-37.5841	-0.470874	0.378676	-0.454275	-17.7379	-1.35E-14	22.4417	0	0	-0.00921786	1.45604	-20.2422	-7.7215	522.559	386.477	681.955	373.044	373.044	373.044	26.2145	-108.8	43.656	597.05	403.71	235.481	139.772	139.772	139.772	-114.56	1.37094	-43.0863	46.09	4.5153	5.96285	-0.0282582	-0.0187559	1.48403	822.493	-117.734	-63.4651	0	0	2.03361
1878	0	21.7855	0	0	27.8088	5.26414	-37.2946	-0.448667	0.397666	-0.501715	-13.8231	-2.71E-15	23.5282	0	0	-0.0201269	1.16377	-19.5676	-8.14301	520.502	385.409	681.394	374.44	374.44	374.44	25.3602	-110.711	43.2769	608.281	405.248	236.469	139.772	139.772	139.772	-116.461	1.0804	-42.2073	45.059	4.62134	6.27751	-0.0921112	-0.079555	1.34659	876.202	-174.531	-57.6153	0	0	1.66092
1879	0	21.8768	0	0	27.7192	5.13917	-36.7668	-0.420001	0.40314	-0.537283	-10.1235	2.71E-15	24.3202	0	0	-0.0319731	0.870281	-19.1871	-8.21871	520.009	384.431	680.911	375.824	375.824	375.824	24.5835	-111.989	42.4356	615.864	406.543	237.107	139.772	139.772	139.771	-117.594	0.839444	-41.1243	44.313	4.62054	6.33655	-0.216151	-0.119737	1.21278	937.232	-220.519	-47.9735	0	0	1.18224
1880	0	21.9467	0	0	27.5282	4.96903	-36.0362	-0.387169	0.393866	-0.55795	-7.17505	1.35E-15	24.9174	0	0	-0.0418696	0.564442	-19.0979	-7.9536	521.067	383.509	680.497	377.11	377.11	377.111	23.9125	-112.576	41.1715	619.725	407.561	237.11	139.772	139.772	139.772	-117.923	0.64599	-39.8793	43.8585	4.52781	6.1139	-0.393	-0.136051	1.09409	998.993	-250.382	-34.1129	0	0	0.655504
1881	0	21.9656	0	0	27.2347	4.77357	-35.1795	-0.354119	0.369905	-0.559632	-5.58478	-8.12E-15	25.3241	0	0	-0.0476912	0.236274	-19.2689	-7.36667	523.514	382.638	680.095	378.237	378.237	378.237	23.3532	-112.454	39.5717	619.882	408.281	236.271	139.772	139.772	139.772	-117.455	0.507261	-38.5327	43.6693	4.35576	5.59406	-0.599464	-0.125992	1.00251	1049.55	-258.55	-16.7119	0	0	0.162499
1882	0	21.9152	0	0	26.8607	4.57805	-34.3038	-0.325741	0.332791	-0.53847	-5.88863	4.06E-15	25.4062	0	0	-0.048257	-0.118695	-19.6456	-6.49224	527.064	381.852	679.613	379.158	379.158	379.158	22.8957	-111.643	37.7642	616.438	408.701	234.498	139.772	139.772	139.772	-116.245	0.43704	-37.1609	43.6912	4.11602	4.78441	-0.800865	-0.0885072	0.955072	1073.68	-241.932	2.42449	0	0	-0.208184
1883	0	21.7976	0	0	26.4515	4.40815	-33.5274	-0.306083	0.284875	-0.491303	-8.31699	4.06E-15	24.8752	0	0	-0.0428566	-0.497163	-20.1594	-5.38214	531.346	381.21	678.941	379.822	379.822	379.822	22.5246	-110.219	35.9008	609.582	408.839	231.829	139.772	139.772	139.772	-114.401	0.449652	-35.8488	43.8521	3.82219	3.72331	-0.967569	-0.025058	0.96466	1057.79	-202.031	20.4572	0	0	-0.397086
1884	0	21.644	0	0	26.077	4.28537	-32.9574	-0.296687	0.229255	-0.418629	-12.6008	-6.77E-15	23.3981	0	0	-0.030991	-0.888646	-20.7379	-4.10796	535.946	380.782	677.98	380.171	380.171	380.171	22.2275	-108.312	34.1351	599.594	408.738	228.448	139.772	139.771	139.772	-112.084	0.554213	-34.6787	44.0775	3.49263	2.48046	-1.08176	0.0571211	1.03404	995.618	-146.945	34.3054	0	0	-0.406761
1885	0	21.5164	0	0	25.8294	4.22384	-32.6688	-0.295132	0.169576	-0.325591	-17.8952	5.41E-15	20.7501	0	0	-0.0128679	-1.2786	-21.3153	-2.75953	540.45	380.623	676.655	380.141	380.141	380.141	21.9959	-106.106	32.6001	586.864	408.459	224.659	139.772	139.772	139.772	-109.5	0.752555	-33.7168	44.3039	3.15147	1.14825	-1.14114	0.144627	1.15407	891.629	-89.0626	41.7333	0	0	-0.300548
1886	0	21.4952	0	0	25.8103	4.2286	-32.6912	-0.29511	0.110767	-0.223593	-22.9382	-6.77E-16	17.0192	0	0	0.00944963	-1.65258	-21.8378	-1.43767	544.47	380.757	674.921	379.678	379.678	379.678	21.8208	-103.815	31.39	571.885	408.072	220.832	139.772	139.772	139.772	-106.876	1.04121	-33.0017	44.488	2.82766	-0.172205	-1.16157	0.221029	1.30492	763.912	-40.5972	42.2352	0	0	-0.165476
1887	0	21.6536	0	0	26.1046	4.29608	-33.0074	-0.288391	0.0586726	-0.127322	-26.421	1.15E-14	12.6455	0	0	0.0316206	-1.99985	-22.266	-0.242883	547.675	381.17	672.765	378.764	378.764	378.764	21.6865	-101.641	30.5518	555.227	407.64	217.313	139.772	139.771	139.772	-104.416	1.41551	-32.5392	44.61	2.5533	-1.38529	-1.16901	0.272896	1.46408	638.231	-8.03296	36.9207	0	0	-0.0648348
1888	0	22.0301	0	0	26.7535	4.41635	-33.5652	-0.271076	0.0180134	-0.0482535	-27.6406	-6.43E-15	8.23923	0	0	0.0484999	-2.31479	-22.5728	0.736944	549.794	381.814	670.19	377.421	377.421	377.421	21.5693	-99.7373	30.0853	537.463	407.211	214.338	139.772	139.772	139.772	-102.266	1.87209	-32.305	44.6715	2.36275	-2.41065	-1.18355	0.292689	1.61142	535.783	10.0502	27.5331	0	0	-0.0167536
1889	0	22.6205	0	0	27.7464	4.57584	-34.2938	-0.245547	-0.00934093	0.00921506	-26.7199	-2.71E-15	4.34667	0	0	0.0568631	-2.59604	-22.7402	1.43595	550.621	382.622	667.209	375.722	375.722	375.722	21.4408	-98.1853	29.9541	519.095	406.82	211.999	139.772	139.771	139.772	-100.497	2.40773	-32.2534	44.6899	2.29131	-3.18655	-1.20003	0.274716	1.73863	462.654	19.0599	15.8171	0	0	-0.00814653
1890	0	23.3878	0	0	29.0317	4.75977	-35.1183	-0.216083	-0.0246188	0.0461881	-24.2342	-3.38E-16	1.29716	0	0	0.0566876	-2.84407	-22.7569	1.81664	550.022	383.525	663.837	373.773	373.773	373.773	21.2738	-97.0037	30.0989	500.513	406.489	210.266	139.772	139.772	139.772	-99.1158	3.0161	-32.33	44.6925	2.37176	-3.67015	-1.1943	0.211509	1.84081	412.165	23.3345	3.47249	0	0	-0.0194742
1891	0	24.2763	0	0	30.5305	4.95361	-35.9693	-0.187886	-0.0312851	0.0663251	-20.9976	-4.86E-15	-0.841641	0	0	0.0506208	-3.0583	-22.6172	1.8735	547.932	384.461	660.094	371.699	371.699	371.699	21.0503	-96.1624	30.4494	481.978	406.24	209.033	139.772	139.772	139.772	-98.0838	3.68472	-32.4817	44.7097	2.62681	-3.83912	-1.12323	0.0952096	1.92174	368.822	23.1744	-7.53702	0	0	-0.0349106
1892	0	25.2264	0	0	32.1522	5.14397	-36.7873	-0.165417	-0.0336283	0.0742396	-17.7842	-9.67E-16	-2.21176	0	0	0.0421852	-3.23577	-22.3203	1.63693	544.37	385.384	656.023	369.615	369.615	369.615	20.7665	-95.6006	30.9331	463.641	406.088	208.165	139.772	139.772	139.772	-97.3356	4.39311	-32.6643	44.7649	3.05944	-3.70035	-0.940622	-0.0734866	1.98882	314.79	16.3662	-15.3105	0	0	-0.0396934
1893	0	26.1877	0	0	33.8094	5.31869	-37.5227	-0.150167	-0.0350704	0.0739709	-15.0543	-1.49E-15	-3.03691	0	0	0.0340131	-3.37245	-21.8701	1.17684	539.439	386.263	651.698	367.607	367.607	367.607	20.4351	-95.2464	31.4814	445.573	406.039	207.539	139.772	139.772	139.772	-96.7998	5.11189	-32.8462	44.8664	3.64567	-3.3042	-0.62739	-0.27289	2.05901	239.753	1.47643	-18.5035	0	0	-0.0205813
1894	0	27.1247	0	0	35.426	5.46686	-38.135	-0.142086	-0.0373049	0.0685548	-13.0147	-1.67E-15	-3.51642	0	0	0.0274898	-3.46681	-21.2739	0.599591	533.327	387.075	647.235	365.738	365.738	365.738	20.0842	-95.0293	32.0326	427.788	406.091	207.063	139.772	139.772	139.772	-96.4113	5.80305	-33.009	44.9995	4.33474	-2.75422	-0.222942	-0.464934	2.15096	148.99	-20.5413	-16.9149	0	0	0.0227002
1895	0	28.0169	0	0	36.9415	5.57959	-38.594	-0.140172	-0.0402951	0.0597572	-11.6628	2.28E-15	-3.77159	0	0	0.022872	-3.52254	-20.5422	0.0310772	526.277	387.797	642.782	364.052	364.051	364.051	19.7527	-94.8889	32.5346	410.27	406.229	206.685	139.772	139.772	139.772	-96.1182	6.42318	-33.1456	45.1288	5.05478	-2.19775	0.173306	-0.607986	2.27717	63.9734	-46.5091	-11.5374	0	0	0.0689849
1896	0	28.8538	0	0	38.312	5.65154	-38.8838	-0.143331	-0.0429493	0.0489192	-10.8837	-2.85E-15	-3.84956	0	0	0.0197478	-3.54852	-19.6875	-0.413535	518.531	388.405	638.494	362.594	362.594	362.594	19.4816	-94.7777	32.9464	392.985	406.434	206.381	139.772	139.771	139.771	-95.8821	6.93101	-33.2566	45.2073	5.72332	-1.79206	0.456808	-0.667364	2.44034	9.3556	-70.6156	-4.43166	0	0	0.0893669
1897	0	29.6278	0	0	39.5085	5.68236	-39.0072	-0.151131	-0.0442573	0.0373778	-10.5601	-1.25E-15	-3.77601	0	0	0.0174927	-3.55731	-18.7232	-0.659494	510.281	388.876	634.51	361.427	361.427	361.427	19.3034	-94.6597	33.2415	375.885	406.678	206.158	139.772	139.772	139.772	-95.6736	7.29711	-33.3456	45.1865	6.26457	-1.66175	0.583665	-0.632021	2.62936	-3.08328	-87.4523	2.38643	0	0	0.0798323
1898	0	30.3293	0	0	40.5146	5.67695	-38.9856	-0.163031	-0.0439198	0.0267334	-10.5649	-7.19E-16	-3.59153	0	0	0.0154611	-3.56416	-17.6603	-0.684613	501.629	389.196	630.93	360.625	360.625	360.625	19.2351	-94.5069	33.4079	358.914	406.939	206.038	139.772	139.772	139.772	-95.4669	7.51083	-33.4164	45.0216	6.63108	-1.86764	0.581357	-0.521246	2.80794	21.2222	-93.7296	7.4629	0	0	0.0698225
1899	0	30.9444	0	0	41.3225	5.64403	-38.8536	-0.178362	-0.0426433	0.0186515	-10.7932	-1.25E-15	-3.37788	0	0	0.0132069	-3.58489	-16.5036	-0.510581	492.599	389.36	627.821	360.249	360.249	360.249	19.2773	-94.2955	33.4467	342.018	407.198	206.062	139.772	139.772	139.772	-95.2348	7.58066	-33.4711	44.6709	6.81796	-2.39571	0.527601	-0.391092	2.92488	63.1146	-91.9447	10.389	0	0	0.0955479
1900	0	31.4561	0	0	41.9279	5.5934	-38.6498	-0.196103	-0.0415173	0.0141458	-11.1566	7.85E-15	-3.2255	0	0	0.0105086	-3.63039	-15.2502	-0.180577	483.17	389.382	625.219	360.31	360.31	360.31	19.4199	-94.0017	33.3667	325.152	407.445	206.283	139.772	139.772	139.772	-94.9474	7.52792	-33.5107	44.0924	6.8569	-3.16807	0.492758	-0.303239	2.94653	102.422	-87.4419	11.4063	0	0	0.164274
1901	0	31.847	0	0	42.3266	5.53352	-38.4071	-0.214966	-0.0409274	0.0134195	-11.5798	-6.34E-16	-3.16717	0	0	0.00728379	-3.70002	-13.8915	0.260324	473.318	389.279	623.134	360.759	360.759	360.759	19.6486	-93.6005	33.1776	308.283	407.677	206.767	139.772	139.772	139.772	-94.5721	7.37808	-33.5342	43.2465	6.79251	-4.07028	0.501129	-0.282043	2.88493	127.8	-83.084	10.9047	0	0	0.253361
1902	0	32.1014	0	0	42.513	5.4703	-38.1491	-0.233453	-0.0406371	0.015775	-11.9908	5.28E-15	-3.18625	0	0	0.00351721	-3.78021	-12.4189	0.771865	463.046	389.078	621.564	361.495	361.495	361.495	19.9493	-93.0659	32.8861	291.401	407.898	207.586	139.772	139.771	139.772	-94.0753	7.15469	-33.5395	42.1032	6.65876	-4.98187	0.543651	-0.314019	2.78204	135.18	-79.3808	9.33654	0	0	0.326656
1903	0	32.2064	0	0	42.4806	5.40731	-37.8901	-0.24985	-0.0401589	0.0203844	-12.3056	3.03E-15	-3.24213	0	0	-0.000731758	-3.84923	-10.8308	1.31593	452.396	388.798	620.501	362.408	362.408	362.408	20.3095	-92.3713	32.4945	274.51	408.116	208.814	139.772	139.772	139.772	-93.4245	6.87674	-33.5228	40.6544	6.47065	-5.79869	0.596369	-0.370343	2.67745	124.961	-76.1917	7.02412	0	0	0.348803
1904	0	32.1517	0	0	42.2234	5.34648	-37.6383	-0.262564	-0.038999	0.0263678	-12.4426	-5.22E-15	-3.28394	0	0	-0.00529258	-3.88484	-9.1368	1.8523	441.449	388.456	619.941	363.401	363.401	363.401	20.7177	-91.4922	32.0011	257.631	408.345	210.517	139.772	139.772	139.772	-92.5898	6.55856	-33.479	38.9232	6.22956	-6.44532	0.634313	-0.417741	2.60263	100.374	-72.1554	4.15984	0	0	0.300537
1905	0	31.9287	0	0	41.7373	5.28901	-37.3988	-0.270478	-0.0371022	0.0331396	-12.344	-1.18E-15	-3.27767	0	0	-0.00988493	-3.87131	-7.36	2.33632	430.319	388.059	619.886	364.415	364.415	364.415	21.162	-90.4075	31.4022	240.797	408.6	212.744	139.772	139.771	139.772	-91.5459	6.21157	-33.4016	36.9682	5.93379	-6.88245	0.642442	-0.430957	2.57102	65.736	-65.1984	0.97509	0	0	0.187202
1906	0	31.5301	0	0	41.0204	5.23605	-37.1767	-0.273082	-0.0351949	0.0406917	-11.9855	-3.07E-15	-3.22832	0	0	-0.014163	-3.80366	-5.53451	2.72117	419.133	387.611	620.343	365.426	365.426	365.426	21.6282	-89.1001	30.6942	224.051	408.901	215.523	139.772	139.772	139.772	-90.2717	5.84616	-33.2832	34.8771	5.58728	-7.10943	0.637811	-0.400205	2.56931	20.6618	-53.5947	-2.15574	0	0	0.015578
1907	0	30.949	0	0	40.072	5.18875	-36.9771	-0.270497	-0.0346873	0.04946	-11.377	3.25E-15	-3.17332	0	0	-0.0177862	-3.68766	-3.70012	2.96715	408.033	387.117	621.323	366.431	366.431	366.431	22.1011	-87.5579	29.8747	207.449	409.264	218.859	139.772	139.772	139.772	-88.7515	5.47155	-33.1161	32.7481	5.20417	-7.15885	0.656966	-0.337422	2.57021	-38.3803	-38.3734	-4.60015	0	0	-0.213749
1908	0	30.1798	0	0	38.8915	5.14774	-36.8033	-0.263446	-0.0371478	0.0596835	-10.5587	2.98E-15	-3.15326	0	0	-0.0204939	-3.53525	-1.89481	3.05373	397.165	386.594	622.825	367.439	367.439	367.439	22.5668	-85.7719	28.9426	191.061	409.701	222.728	139.772	139.771	139.772	-86.9747	5.09395	-32.8946	30.6642	4.80451	-7.08054	0.735835	-0.260662	2.55006	-115.061	-22.2711	-5.55912	0	0	-0.500073
1909	0	29.2174	0	0	37.477	5.11277	-36.6544	-0.253126	-0.0436111	0.0710593	-9.59281	-3.30E-15	-3.18044	0	0	-0.0221655	-3.35829	-0.148507	2.98747	386.682	386.07	624.83	368.458	368.458	368.458	23.0167	-83.7362	27.899	174.97	410.217	227.088	139.772	139.772	139.772	-84.9352	4.71513	-32.617	28.6723	4.4025	-6.92164	0.883965	-0.183205	2.49666	-208.671	-8.82073	-4.21926	0	0	-0.82947
1910	0	28.0567	0	0	35.8249	5.0828	-36.5263	-0.240967	-0.0542188	0.0824329	-8.55282	1.23E-15	-3.23611	0	0	-0.0228364	-3.1644	1.51914	2.80106	376.736	385.587	627.296	369.495	369.495	369.495	23.4495	-81.4456	26.7489	159.273	410.806	231.875	139.772	139.772	139.772	-82.63	4.33295	-32.2893	26.7784	3.99492	-6.71073	1.08167	-0.109591	2.41163	-313.888	-1.18429	0.00156164	0	0	-1.18076
1911	0	26.6916	0	0	33.9298	5.05679	-36.4148	-0.228628	-0.0678902	0.0920144	-7.53768	1.52E-15	-3.2672	0	0	-0.0227824	-2.9562	3.0964	2.54346	367.475	385.196	630.153	370.561	370.561	370.561	23.8715	-78.8945	25.5026	144.075	411.447	237.01	139.772	139.772	139.772	-80.0572	3.94388	-31.9262	24.9601	3.56038	-6.45489	1.27703	-0.0403991	2.29852	-419.533	-1.23771	7.10095	0	0	-1.5204
1912	0	25.1131	0	0	31.7854	5.03469	-36.3198	-0.217694	-0.0824347	0.0980738	-6.67056	-4.74E-15	-3.20037	0	0	-0.0225629	-2.73332	4.5734	2.26321	359.029	384.945	633.311	371.675	371.675	371.675	24.295	-76.0755	24.1769	129.47	412.105	242.406	139.772	139.772	139.772	-77.2132	3.54646	-31.5511	23.1926	3.07263	-6.15052	1.42314	0.0243348	2.16092	-515.379	-8.6103	16.3131	0	0	-1.81429
1913	0	23.3113	0	0	29.3862	5.01808	-36.2483	-0.209694	-0.0951223	0.099281	-6.11621	6.77E-15	-2.96836	0	0	-0.0231099	-2.49549	5.93607	1.99469	351.511	384.879	636.66	372.86	372.86	372.859	24.7358	-72.9798	22.7933	115.538	412.733	247.975	139.772	139.772	139.772	-74.0919	3.14334	-31.1934	21.4741	2.52002	-5.79847	1.50461	0.083293	1.99905	-596.593	-20.5096	26.232	0	0	-2.02677
1914	0	21.2789	0	0	26.7304	5.00972	-36.2122	-0.205915	-0.10279	0.0947274	-6.0733	-2.03E-15	-2.48679	0	0	-0.0257521	-2.24467	7.16313	1.75413	345.012	385.029	640.073	374.137	374.137	374.137	25.2097	-69.5992	21.3741	102.332	413.283	253.641	139.772	139.772	139.772	-70.6867	2.74086	-30.8836	19.8356	1.9179	-5.41427	1.53306	0.131384	1.81395	-661.65	-32.7615	35.0727	0	0	-2.11415
1915	0	19.0185	0	0	23.8255	5.01245	-36.224	-0.207237	-0.102948	0.0841589	-6.74982	-3.38E-16	-1.69643	0	0	-0.032025	-1.98489	8.22707	1.54474	339.616	385.41	643.407	375.527	375.527	375.527	25.728	-65.9317	19.9383	89.8741	413.71	259.351	139.772	139.772	139.772	-66.9954	2.34776	-30.6473	18.3338	1.30571	-5.02996	1.54172	0.159811	1.61053	-712.321	-42.0096	41.2255	0	0	-2.04644
1916	0	16.5511	0	0	20.6967	5.02758	-36.2892	-0.213923	-0.0939694	0.0678781	-8.31715	3.21E-15	-0.55166	0	0	-0.0432485	-1.7199	9.09808	1.3679	335.403	386.023	646.507	377.048	377.048	377.048	26.2927	-61.9888	18.4992	78.1648	413.985	265.093	139.772	139.772	139.772	-63.0281	1.9738	-30.4986	17.0326	0.731545	-4.68989	1.56373	0.170729	1.39975	-750.035	-44.5891	43.4583	0	0	-1.81615
1917	0	13.9232	0	0	17.395	5.05401	-36.4029	-0.225161	-0.0760746	0.0473609	-10.8334	5.08E-16	0.915406	0	0	-0.059623	-1.45125	9.74971	1.23444	332.459	386.857	649.209	378.716	378.716	378.716	26.8921	-57.8044	17.0668	67.1901	414.098	270.896	139.772	139.772	139.772	-58.8159	1.62978	-30.4374	15.9847	0.23657	-4.44178	1.62047	0.173164	1.19357	-776.11	-38.6701	41.3128	0	0	-1.453
1918	0	11.2105	0	0	14.0049	5.08814	-36.5492	-0.239449	-0.0510331	0.0251868	-14.222	-4.23E-15	2.60217	0	0	-0.0795448	-1.17785	10.1638	1.17126	330.868	387.891	651.355	380.546	380.546	380.546	27.5006	-53.4415	15.6522	56.9404	414.06	276.833	139.772	139.772	139.772	-54.4178	1.32767	-30.4481	15.2192	-0.153891	-4.32513	1.70563	0.177583	1.00375	-789.37	-24.184	34.9444	0	0	-1.01066
1919	0	8.51596	0	0	10.6445	5.12536	-36.7081	-0.254594	-0.0224301	0.00456672	-18.2392	4.91E-15	4.30196	0	0	-0.0991179	-0.897102	10.3335	1.2181	330.701	389.1	652.803	382.548	382.548	382.548	28.0824	-48.9953	14.2729	47.4283	413.906	283.003	139.772	139.771	139.772	-49.9248	1.07997	-30.5046	14.7385	-0.43123	-4.36372	1.77126	0.191625	0.840267	-783.208	-3.26072	25.2764	0	0	-0.551106
1920	0	5.96013	0	0	7.45748	5.16272	-36.8669	-0.268388	0.00506933	-0.0110699	-22.5174	3.38E-16	5.74571	0	0	-0.112934	-0.607571	10.2631	1.41252	331.991	390.463	653.448	384.721	384.721	384.721	28.6006	-44.5877	12.9545	38.7018	413.687	289.51	139.772	139.772	139.772	-45.4565	0.896624	-30.576	14.5265	-0.595156	-4.56569	1.77479	0.217276	0.708007	-755.082	20.9431	13.799	0	0	-0.140318
1921	0	3.66616	0	0	4.59411	5.20113	-37.0294	-0.279024	0.0263612	-0.0188197	-26.6235	6.77E-15	6.6419	0	0	-0.115846	-0.311452	9.96605	1.77494	334.717	391.963	653.232	387.049	387.049	387.049	29.0272	-40.3548	11.7269	30.8479	413.465	296.429	139.772	139.772	139.772	-41.1491	0.78022	-30.6352	14.5572	-0.645089	-4.92517	1.71078	0.24752	0.6055	-711.679	44.339	2.53388	0	0	0.175632
1922	0	1.74277	0	0	2.18863	5.24559	-37.2168	-0.286031	0.0377626	-0.0172479	-30.1847	-1.35E-15	6.80506	0	0	-0.105333	-0.0146337	9.46311	2.30331	338.794	393.592	652.154	389.488	389.488	389.488	29.3495	-36.4282	10.6179	23.9863	413.301	303.785	139.772	139.772	139.772	-37.1383	0.723763	-30.6648	14.8001	-0.576354	-5.42063	1.59409	0.26563	0.530319	-663.004	63.1022	-6.58255	0	0	0.387763
1923	0	0.270718	0	0	0.341058	5.30368	-37.4601	-0.290374	0.0376014	-0.00657208	-32.9636	4.06E-15	6.1942	0	0	-0.0825766	0.276129	8.78054	2.97482	344.092	395.347	650.26	391.971	391.971	391.971	29.5708	-32.9191	9.65014	18.255	413.244	311.534	139.772	139.772	139.772	-33.5419	0.714278	-30.6593	15.2226	-0.384762	-6.01462	1.44742	0.247335	0.479912	-618.551	73.4448	-11.911	0	0	0.518268
1924	0	-0.704198	0	0	-0.891109	5.38306	-37.79	-0.293491	0.026025	0.0117866	-34.8483	2.71E-15	4.89698	0	0	-0.0517452	0.557707	7.94738	3.75081	350.447	397.229	647.637	394.415	394.415	394.415	29.7055	-29.9094	8.84224	13.7959	413.323	319.564	139.772	139.772	139.772	-30.447	0.740934	-30.6244	15.789	-0.077039	-6.65584	1.29137	0.170884	0.451807	-585.336	72.527	-12.3267	0	0	0.60554
1925	0	-1.17279	0	0	-1.49299	5.48923	-38.2265	-0.296218	0.00485558	0.0355054	-35.8095	4.06E-15	3.11102	0	0	-0.0183168	0.834747	6.99256	4.58154	357.677	399.238	644.4	396.722	396.722	396.722	29.7738	-27.4481	8.21317	10.7435	413.541	327.71	139.772	139.772	139.772	-27.9048	0.803319	-30.5731	16.4601	0.318055	-7.28225	1.13333	0.0252251	0.44299	-565.271	58.288	-7.15148	0	0	0.684563
1926	0	-1.15974	0	0	-1.48763	5.62433	-38.7745	-0.298113	-0.0226267	0.0621471	-35.863	-2.71E-15	1.10728	0	0	0.0125948	1.1215	5.94216	5.40876	365.603	401.369	640.679	398.793	398.793	398.793	29.7992	-25.5521	7.7849	9.21541	413.875	335.772	139.772	139.772	139.772	-25.9294	0.915072	-30.5248	17.1955	0.742391	-7.82612	0.972944	-0.18048	0.452411	-556.729	31.1115	3.42709	0	0	0.770579
1927	0	-0.717587	0	0	-0.928981	5.78751	-39.425	-0.297431	-0.0529994	0.0894087	-35.0565	2.71E-15	-0.891776	0	0	0.0372291	1.44087	4.81687	6.16708	374.052	403.608	636.614	400.527	400.527	400.527	29.8095	-24.2097	7.58137	9.30391	414.285	343.535	139.772	139.771	139.772	-24.5025	1.10103	-30.5055	17.9592	1.1058	-8.22209	0.807922	-0.412569	0.482015	-556.103	-6.17707	18.6159	0	0	0.855028
1928	0	0.081234	0	0	0.10629	5.97578	-40.1606	-0.291825	-0.0837127	0.115479	-33.4882	-2.71E-15	-2.80666	0	0	0.0535154	1.81993	3.63052	6.78768	382.867	405.933	632.352	401.831	401.831	401.831	29.838	-23.3856	7.62414	11.069	414.726	350.791	139.772	139.772	139.772	-23.5807	1.38979	-30.5485	18.7289	1.29317	-8.4173	0.648822	-0.614425	0.538879	-561.734	-47.2439	36.8558	0	0	0.920792
1929	0	1.15415	0	0	1.52833	6.18413	-40.956	-0.279804	-0.112894	0.138687	-31.3563	-2.71E-15	-4.67699	0	0	0.0612609	2.28254	2.38955	7.2071	391.923	408.315	628.04	402.62	402.62	402.62	29.9189	-23.0304	7.92696	14.5344	415.15	357.343	139.772	139.772	139.772	-23.1069	1.80521	-30.6892	19.5077	1.18534	-8.37958	0.515683	-0.720527	0.629126	-573.404	-83.2816	55.8701	0	0	0.970932
1930	0	2.41974	0	0	3.24557	6.40492	-41.7781	-0.261511	-0.138144	0.158038	-28.9438	0	-6.52519	0	0	0.0621957	2.84076	1.09362	7.37916	401.133	410.721	623.831	402.831	402.831	402.831	30.0778	-23.0927	8.49246	19.69	415.51	363.013	139.772	139.771	139.772	-23.024	2.36046	-30.9553	20.334	0.69533	-8.09762	0.424798	-0.686049	0.754234	-590.194	-106.467	72.5469	0	0	1.05324
1931	0	3.80868	0	0	5.17625	6.62767	-42.5863	-0.238333	-0.15719	0.172827	-26.5237	5.41E-15	-8.3321	0	0	0.0591686	3.48885	-0.263355	7.28312	410.452	413.119	619.88	402.42	402.42	402.42	30.3242	-23.5316	9.3124	26.4994	415.767	367.645	139.772	139.772	139.772	-23.2883	3.05532	-31.359	21.2835	-0.196369	-7.57537	0.370025	-0.514141	0.904023	-606.623	-114.802	83.9667	0	0	1.23981
1932	0	5.27032	0	0	7.25513	6.8396	-43.3358	-0.211945	-0.168883	0.182871	-24.2554	-6.77E-15	-10.0483	0	0	0.054944	4.20276	-1.69182	6.92209	419.867	415.476	616.338	401.363	401.363	401.363	30.6475	-24.324	10.3693	34.9084	415.894	371.111	139.772	139.772	139.771	-23.8772	3.87636	-31.8938	22.4603	-1.42866	-6.83003	0.329475	-0.229908	1.06522	-614.272	-107.757	88.3175	0	0	1.57974
1933	0	6.77204	0	0	9.43199	7.02658	-43.9818	-0.184041	-0.173346	0.18828	-22.176	6.77E-15	-11.5814	0	0	0.0515001	4.94274	-3.20512	6.31403	429.378	417.754	613.344	399.653	399.653	399.653	31.0173	-25.4633	11.6368	44.852	415.88	373.313	139.772	139.772	139.772	-24.7888	4.79778	-32.5337	23.9799	-2.86429	-5.89469	0.288839	0.120176	1.22582	-607.119	-86.8473	85.4444	0	0	2.05384
1934	0	8.29407	0	0	11.665	7.17456	-44.4831	-0.156433	-0.171644	0.189832	-20.2543	-6.77E-15	-12.795	0	0	0.049857	5.65923	-4.81703	5.48375	438.978	419.909	611.026	397.293	397.293	397.293	31.3868	-26.9521	13.0797	56.2587	415.726	374.188	139.772	139.772	139.772	-26.035	5.783	-33.2368	25.9451	-4.31472	-4.82087	0.272771	0.446383	1.38194	-589.264	-60.5189	76.7157	0	0	2.57715
1935	0	9.82399	0	0	13.9146	7.27066	-44.804	-0.130825	-0.165753	0.188256	-18.4361	-1.35E-15	-13.5637	0	0	0.0500507	6.30571	-6.53731	4.46533	448.651	421.896	609.479	394.321	394.321	394.321	31.7016	-28.7936	14.6544	69.0542	415.449	373.702	139.772	139.772	139.772	-27.6327	6.78736	-33.9527	28.41	-5.59941	-3.67511	0.343705	0.626015	1.54512	-574.404	-44.6045	64.8838	0	0	3.06979
1936	0	11.3525	0	0	16.1388	7.30395	-44.9143	-0.108488	-0.157758	0.183757	-16.6725	1.35E-15	-13.7913	0	0	0.0512801	6.85497	-8.36633	3.31524	458.388	423.67	608.761	390.861	390.861	390.861	31.9104	-30.9826	16.3097	83.1647	415.071	371.855	139.772	139.772	139.772	-29.5942	7.76123	-34.6316	31.3449	-6.62419	-2.5269	0.53249	0.605924	1.73329	-569.904	-47.0035	53.1889	0	0	3.48792
1937	0	12.8691	0	0	18.2911	7.26723	-44.7926	-0.0905731	-0.148576	0.175493	-14.9711	4.06E-15	-13.3857	0	0	0.0522694	7.30448	-10.2929	2.12103	468.196	425.189	608.894	387.143	387.143	387.143	31.9752	-33.5003	17.9882	98.5189	414.617	368.675	139.772	139.771	139.772	-31.9197	8.65256	-35.2325	34.6332	-7.41125	-1.43502	0.806968	0.442787	1.95322	-570.048	-61.5236	43.9856	0	0	3.76471
1938	0	14.3582	0	0	20.322	7.16037	-44.4354	-0.0781064	-0.138582	0.163161	-13.4037	0	-12.3351	0	0	0.0516733	7.666	-12.2967	0.995459	478.093	426.417	609.88	383.461	383.461	383.461	31.8785	-36.3118	19.6292	115.045	414.107	364.228	139.772	139.771	139.772	-34.5927	9.41087	-35.7281	38.1026	-8.05716	-0.442519	1.10595	0.236349	2.19422	-564.731	-78.0713	38.4384	0	0	3.81117
1939	0	15.7977	0	0	22.1853	6.99258	-43.8654	-0.0723367	-0.127875	0.147349	-12.1208	-1.35E-15	-10.7185	0	0	0.0487526	7.94924	-14.3518	0.0584367	488.093	427.315	611.727	380.109	380.109	380.109	31.6264	-39.3694	21.1771	132.67	413.557	358.609	139.772	139.772	139.772	-37.58	9.99465	-36.1083	41.5663	-8.66111	0.420609	1.36618	0.0795591	2.42869	-544.748	-87.7997	36.4087	0	0	3.57889
1940	0	17.1604	0	0	23.8474	6.78162	-43.1326	-0.0740883	-0.11706	0.12985	-11.2813	0	-8.72313	0	0	0.0437082	8.14944	-16.4285	-0.587765	498.177	427.848	614.449	377.309	377.309	377.309	31.2455	-42.6205	22.5928	151.316	412.976	351.946	139.772	139.772	139.772	-40.8358	10.3798	-36.3803	44.8615	-9.26208	1.12887	1.53574	0.0189584	2.61606	-504.041	-86.7819	37.094	0	0	3.09796
1941	0	18.42	0	0	25.2936	6.54987	-42.3064	-0.0833481	-0.107361	0.113364	-10.9896	-4.06E-15	-6.6086	0	0	0.0375514	8.24595	-18.4933	-0.882767	508.276	427.992	618.061	375.173	375.173	375.173	30.776	-46.0161	23.862	170.913	412.372	344.392	139.771	139.772	139.772	-44.3093	10.5645	-36.5664	47.871	-9.81732	1.65171	1.59494	0.0351461	2.71958	-443.25	-78.0065	39.6648	0	0	2.47292
1942	0	19.5557	0	0	26.5283	6.31863	-41.4593	-0.0988166	-0.100199	0.100567	-11.231	2.03E-15	-4.64534	0	0	0.0314655	8.21239	-20.5073	-0.820028	518.259	427.734	622.551	373.7	373.7	373.7	30.2623	-49.5166	24.9955	191.397	411.753	336.108	139.772	139.772	139.772	-47.9529	10.5666	-36.6987	50.5233	-10.2338	1.95146	1.55806	0.0801903	2.71621	-368.752	-66.8693	43.6698	0	0	1.82922
1943	0	20.5561	0	0	27.5676	6.10335	-40.6499	-0.118659	-0.096239	0.092851	-11.9057	-1.35E-15	-3.02594	0	0	0.0262434	8.02999	-22.4262	-0.442944	527.949	427.085	627.854	372.803	372.803	372.803	29.7464	-53.093	26.0207	212.729	411.131	327.261	139.772	139.772	139.772	-51.7269	10.4137	-36.8127	52.7805	-10.4155	1.99391	1.44529	0.116686	2.60874	-285.896	-56.994	48.5278	0	0	1.25017
1944	0	21.4183	0	0	28.4304	5.91177	-39.9123	-0.141312	-0.095109	0.0901752	-12.8898	-3.72E-15	-1.8342	0	0	0.0220852	7.69602	-24.2012	0.167295	537.14	426.067	633.849	372.336	372.336	372.336	29.2627	-56.7243	26.9705	234.887	410.518	318.011	139.772	139.772	139.772	-55.6015	10.1329	-36.9409	54.6268	-10.2939	1.7641	1.26887	0.129638	2.42579	-196.97	-49.7932	53.2981	0	0	0.775165
1945	0	22.1457	0	0	29.1321	5.74477	-39.2558	-0.166019	-0.0955524	0.0913474	-14.0905	6.26E-15	-1.0527	0	0	0.0187439	7.22581	-25.7822	0.904772	545.611	424.713	640.354	372.131	372.131	372.131	28.8381	-60.3943	27.8743	257.868	409.931	308.513	139.772	139.772	139.772	-59.5553	9.7438	-37.1087	56.0629	-9.83885	1.27793	1.03248	0.121508	2.20695	-101.946	-45.0381	56.4459	0	0	0.417937
1946	0	22.744	0	0	29.682	5.59861	-38.6708	-0.192534	-0.0957172	0.09429	-15.4461	-5.41E-15	-0.585525	0	0	0.0157479	6.64995	-27.1225	1.65063	553.142	423.051	647.144	372.031	372.031	372.031	28.4909	-64.0895	28.7549	281.68	409.387	298.924	139.772	139.772	139.772	-63.574	9.25737	-37.3324	57.1043	-9.05615	0.586722	0.745367	0.100432	1.99109	-1.41433	-41.9493	56.1834	0	0	0.184074
1947	0	23.2193	0	0	30.0835	5.46772	-38.1385	-0.220983	-0.0934322	0.0963348	-16.9296	5.67E-15	-0.284202	0	0	0.0126047	6.00935	-28.1823	2.28503	559.517	421.109	653.964	371.909	371.909	371.91	28.2313	-67.7984	29.6283	306.324	408.908	289.405	139.772	139.772	139.772	-67.6474	8.67888	-37.619	57.7782	-7.98073	-0.224858	0.430339	0.077166	1.80541	101.715	-38.7845	50.9537	0	0	0.0727993
1948	0	23.5753	0	0	30.3372	5.34722	-37.6414	-0.251811	-0.0861569	0.0942599	-18.5478	2.54E-15	0.0506215	0	0	0.00886199	5.3488	-28.9317	2.69986	564.545	418.911	660.552	371.683	371.683	371.683	28.0601	-71.5098	30.5069	331.78	408.517	280.131	139.772	139.772	139.771	-71.7668	8.0133	-37.9665	58.1178	-6.66808	-1.04779	0.113172	0.0643708	1.66673	205.324	-32.4123	39.6089	0	0	0.0704349
1949	0	23.813	0	0	30.4443	5.2349	-37.1718	-0.285412	-0.0717759	0.0849918	-20.3144	-4.44E-15	0.612355	0	0	0.00419553	4.71023	-29.3514	2.80951	568.066	416.486	666.662	371.309	371.309	371.309	27.9668	-75.2138	31.4024	357.987	408.239	271.292	139.772	139.771	139.772	-75.9221	7.27161	-38.365	58.154	-5.18682	-1.76184	-0.177782	0.0755822	1.58568	307.137	-19.282	22.4203	0	0	0.163017
1950	0	23.9331	0	0	30.4118	5.13228	-36.7375	-0.321778	-0.0488412	0.0658495	-22.2201	3.72E-15	1.56847	0	0	-0.00148034	4.12623	-29.4337	2.5586	569.97	413.874	672.085	370.782	370.782	370.782	27.9276	-78.9021	32.3277	384.82	408.096	263.089	139.772	139.772	139.772	-80.1003	6.47548	-38.7976	57.9095	-3.61174	-2.25246	-0.425222	0.12187	1.56698	407.218	3.28373	1.19959	0	0	0.344526
1951	0	23.9383	0	0	30.256	5.04465	-36.3627	-0.359608	-0.0173711	0.0353115	-24.164	-2.66E-15	2.99527	0	0	-0.00774359	3.61524	-29.1826	1.92536	570.204	411.134	676.669	370.128	370.127	370.127	27.9044	-82.568	33.2966	412.077	408.107	255.73	139.772	139.772	139.772	-84.2839	5.65907	-39.2419	57.3987	-2.01774	-2.42828	-0.613895	0.202228	1.60984	503.852	33.9992	-20.3475	0	0	0.621304
1952	0	23.836	0	0	30.0035	4.98001	-36.0838	-0.396527	0.0215392	-0.00642947	-25.962	7.38E-15	4.88746	0	0	-0.0135334	3.17963	-28.6149	0.922801	568.789	408.345	680.328	369.408	369.408	369.408	27.8487	-86.2054	34.3198	439.468	408.28	249.408	139.772	139.772	139.772	-88.4496	4.86596	-39.672	56.6314	-0.473369	-2.23685	-0.735115	0.299232	1.69725	593.506	67.3998	-38.2749	0	0	0.992052
1953	0	23.6416	0	0	29.6894	4.94665	-35.9391	-0.429453	0.0660799	-0.0576235	-27.3664	1.50E-14	7.16584	0	0	-0.0173472	2.8081	-27.7618	-0.402095	565.836	405.601	683.047	368.72	368.72	368.72	27.7086	-89.8054	35.3986	466.622	408.609	244.281	139.772	139.772	139.772	-92.5669	4.14157	-40.0602	55.6205	0.964078	-1.67223	-0.783294	0.38331	1.79968	670.212	94.8087	-49.737	0	0	1.42825
1954	0	23.3792	0	0	29.3539	4.95008	-35.954	-0.455276	0.113757	-0.115292	-28.1116	2.88E-15	9.67151	0	0	-0.0178757	2.48158	-26.6706	-1.97171	561.558	403.003	684.879	368.18	368.18	368.18	27.4385	-93.3516	36.5174	493.1	409.078	240.441	139.772	139.772	139.772	-96.5966	3.52335	-40.3788	54.3887	2.2514	-0.772687	-0.758899	0.426745	1.88075	727.532	107.87	-54.1791	0	0	1.86798
1955	0	23.0809	0	0	29.0355	4.98973	-36.1259	-0.471833	0.162239	-0.176102	-27.9913	-3.38E-16	12.2327	0	0	-0.0148954	2.18041	-25.4047	-3.68414	556.271	400.643	685.933	367.91	367.91	367.91	27.0083	-96.815	37.638	518.423	409.658	237.898	139.772	139.771	139.772	-100.489	3.03238	-40.5999	52.9736	3.35997	0.388641	-0.667267	0.416976	1.91126	761.131	102.058	-53.4426	0	0	2.23216
1956	0	22.7827	0	0	28.7636	5.05686	-36.4152	-0.478535	0.20953	-0.237494	-26.9197	-1.42E-14	14.6975	0	0	-0.00975394	1.88978	-24.0424	-5.42242	550.385	398.586	686.353	368.007	368.007	368.007	26.4116	-100.15	38.6986	542.107	410.315	236.564	139.772	139.771	139.772	-104.183	2.6695	-40.6959	51.4304	4.27395	1.71472	-0.525089	0.357559	1.87928	772.938	76.9139	-50.4612	0	0	2.46147
1957	0	22.5181	0	0	28.5521	5.1347	-36.7478	-0.476227	0.254047	-0.297342	-24.9473	1.69E-14	16.9637	0	0	-0.00502435	1.60185	-22.6705	-7.06649	544.37	396.86	686.3	368.519	368.519	368.519	25.6685	-103.292	39.6194	563.689	411.013	236.257	139.772	139.771	139.772	-107.603	2.41679	-40.6414	49.8313	4.98727	3.09411	-0.356119	0.265309	1.78817	770.015	36.2554	-47.7881	0	0	2.52913
1958	0	22.3122	0	0	28.3953	5.20081	-37.0281	-0.466588	0.294574	-0.354549	-22.2412	-4.06E-15	18.9992	0	0	-0.00343219	1.31415	-21.3778	-8.50514	538.714	395.449	685.933	369.437	369.437	369.437	24.8238	-106.162	40.313	582.754	411.72	236.716	139.772	139.772	139.772	-110.665	2.24258	-40.4158	48.2605	5.50152	4.40869	-0.192898	0.157593	1.65431	764.485	-15.1499	-46.2988	0	0	2.44705
1959	0	22.1772	0	0	28.271	5.23202	-37.1597	-0.451224	0.330055	-0.407642	-19.0336	-2.71E-15	20.8378	0	0	-0.00667387	1.02605	-20.2451	-9.64611	533.874	394.295	685.393	370.694	370.694	370.694	23.9408	-108.673	40.6981	598.945	412.408	237.626	139.772	139.772	139.772	-113.279	2.10883	-40.0066	46.8055	5.82555	5.54247	-0.067992	0.0478779	1.49339	768.253	-71.8714	-45.2716	0	0	2.23999
1960	0	22.1116	0	0	28.1474	5.21034	-37.0683	-0.431403	0.358706	-0.454753	-15.6	0	22.5091	0	0	-0.0147296	0.735133	-19.3371	-10.422	530.226	393.313	684.788	372.183	372.183	372.183	23.0908	-110.735	40.7139	611.974	413.055	238.644	139.772	139.772	139.772	-115.361	1.97848	-39.4136	45.5448	5.9747	6.39174	-0.00527509	-0.0562024	1.31917	788.795	-129.04	-42.9909	0	0	1.92882
1961	0	22.1008	0	0	27.9934	5.12794	-36.7191	-0.408283	0.378273	-0.493514	-12.2596	9.47E-15	24.0196	0	0	-0.0258592	0.435542	-18.6956	-10.7916	528.025	392.405	684.186	373.774	373.774	373.774	22.341	-112.268	40.3323	621.625	413.651	239.434	139.772	139.772	139.772	-116.84	1.82261	-38.6519	44.535	5.96854	6.87501	-0.022307	-0.149672	1.14446	829.299	-181.559	-37.9188	0	0	1.53579
1962	0	22.1208	0	0	27.7879	4.98971	-36.1258	-0.383395	0.385836	-0.521069	-9.3876	-8.12E-15	25.2801	0	0	-0.0371247	0.119203	-18.3353	-10.7388	527.384	391.488	683.608	375.339	375.339	375.339	21.7422	-113.21	39.566	627.76	414.192	239.696	139.771	139.772	139.772	-117.665	1.62684	-37.7541	43.802	5.82687	6.942	-0.120389	-0.222218	0.985698	885.823	-223.262	-29.2057	0	0	1.08991
1963	0	22.1429	0	0	27.5243	4.81243	-35.3514	-0.359102	0.379171	-0.534469	-7.42046	4.06E-15	26.1365	0	0	-0.0453077	-0.221161	-18.2428	-10.2708	528.261	390.517	683.03	376.767	376.767	376.767	21.3208	-113.522	38.4701	630.314	414.678	239.193	139.772	139.772	139.772	-117.812	1.39518	-36.7698	43.3371	5.56723	6.57873	-0.292512	-0.260435	0.8641	950.435	-247.211	-16.9662	0	0	0.642816
1964	0	22.1385	0	0	27.2104	4.62108	-34.4981	-0.337901	0.356962	-0.529933	-6.77066	0	26.3494	0	0	-0.047871	-0.588047	-18.3792	-9.41919	530.471	389.499	682.389	377.964	377.964	377.964	21.0764	-113.191	37.1368	629.304	415.106	237.785	139.772	139.772	139.772	-117.284	1.14997	-35.7616	43.1002	5.20415	5.80952	-0.513002	-0.251265	0.802445	1008.04	-247.243	-2.16171	0	0	0.260213
1965	0	22.0866	0	0	26.8658	4.44335	-33.6895	-0.322154	0.319572	-0.504135	-7.74821	-4.06E-15	25.6631	0	0	-0.0437994	-0.976329	-18.6872	-8.24181	533.711	388.493	681.602	378.859	378.859	378.859	20.9868	-112.244	35.6824	624.828	415.469	235.448	139.771	139.772	139.772	-116.12	0.926509	-34.798	43.0298	4.75188	4.69504	-0.737486	-0.191557	0.818549	1038.44	-221.983	13.4643	0	0	0.00378927
1966	0	21.9831	0	0	26.5233	4.30382	-33.0435	-0.312947	0.268846	-0.454529	-10.3969	0	23.8594	0	0	-0.0337817	-1.37319	-19.1016	-6.82144	537.605	387.601	680.581	379.394	379.394	379.394	21.0163	-110.748	34.2287	617.077	415.753	232.29	139.772	139.772	139.772	-114.399	0.763535	-33.9421	43.0566	4.22886	3.32538	-0.915551	-0.0888618	0.915312	1021.38	-176.173	27.5253	0	0	-0.098722
1967	0	21.8507	0	0	26.2332	4.21925	-32.6473	-0.309781	0.20862	-0.381912	-14.4034	-6.77E-15	20.8884	0	0	-0.0197038	-1.76153	-19.56	-5.26066	541.757	386.925	679.261	379.52	379.52	379.52	21.1246	-108.821	32.885	606.348	415.943	228.54	139.772	139.771	139.772	-112.247	0.693	-33.2405	43.1174	3.66298	1.80833	-1.01136	0.0410788	1.08128	946.647	-119.966	37.5874	0	0	-0.0734839
1968	0	21.7424	0	0	26.0663	4.19631	-32.5392	-0.309762	0.144591	-0.291501	-19.0454	-9.47E-15	16.9484	0	0	-0.00356374	-2.12549	-20.0106	-3.67195	545.791	386.549	677.614	379.206	379.206	379.206	21.2709	-106.628	31.7349	593.051	416.025	224.527	139.772	139.772	139.772	-109.835	0.733822	-32.7158	43.166	3.09391	0.254351	-1.02128	0.177576	1.28623	821.214	-65.3357	42.0136	0	0	0.010536
1969	0	21.7313	0	0	26.1054	4.23209	-32.7076	-0.307649	0.0838916	-0.194612	-23.2987	-8.12E-15	12.5047	0	0	0.0130748	-2.45572	-20.4156	-2.16586	549.385	386.511	675.646	378.447	378.447	378.447	21.4171	-104.361	30.8319	577.701	415.996	220.612	139.772	139.772	139.771	-107.359	0.891301	-32.3663	43.1783	2.57048	-1.2377	-0.977852	0.296087	1.49394	671.125	-22.8543	40.7618	0	0	0.081391
1970	0	21.8853	0	0	26.4225	4.31722	-33.106	-0.297013	0.0336046	-0.104944	-26.0972	4.74E-15	8.17152	0	0	0.0285914	-2.75129	-20.7493	-0.840307	552.276	386.801	673.382	377.276	377.276	377.276	21.5305	-102.205	30.201	560.863	415.867	217.112	139.771	139.771	139.772	-105.004	1.1614	-32.1731	43.1509	2.1453	-2.5887	-0.937966	0.375409	1.66698	532.145	3.4873	34.997	0	0	0.103761
1971	0	22.2418	0	0	27.0543	4.44	-33.674	-0.275745	-0.00212553	-0.0329413	-26.8995	4.74E-15	4.4542	0	0	0.0408211	-3.01737	-20.9935	0.226179	554.249	387.372	670.843	375.766	375.766	375.766	21.5875	-100.298	29.8433	543.085	415.663	214.225	139.772	139.771	139.772	-102.907	1.53549	-32.1099	43.0972	1.86833	-3.73822	-0.950793	0.400391	1.78395	433.111	16.2581	26.28	0	0	0.0832813
1972	0	22.7997	0	0	27.9946	4.58923	-34.3544	-0.246655	-0.0229732	0.0174976	-25.816	-6.77E-15	1.62019	0	0	0.0477722	-3.25974	-21.1328	0.97694	555.125	388.151	668.028	374.022	374.022	374.022	21.5732	-98.7173	29.7406	524.827	415.418	212.009	139.771	139.772	139.772	-101.143	2.00322	-32.1479	43.0426	1.77936	-4.63685	-1.03274	0.360986	1.84055	384.807	21.0355	15.8769	0	0	0.0414358
1973	0	23.5265	0	0	29.2021	4.75542	-35.099	-0.214143	-0.0314959	0.0477929	-23.3449	3.30E-15	-0.293914	0	0	0.04877	-3.47891	-21.153	1.37758	554.744	389.062	664.911	372.155	372.155	372.155	21.4787	-97.4841	29.86	506.43	415.174	210.411	139.771	139.772	139.771	-99.7296	2.55358	-32.2575	43.0188	1.89983	-5.23866	-1.15685	0.252711	1.84747	378.524	21.9185	4.83319	0	0	-0.0071997
1974	0	24.3698	0	0	30.61	4.93075	-35.8699	-0.183806	-0.0315788	0.0620371	-20.2417	-4.99E-15	-1.40829	0	0	0.0451111	-3.66669	-21.0404	1.4185	552.976	390.036	661.453	370.254	370.255	370.254	21.3005	-96.5748	30.158	488.107	414.966	209.301	139.772	139.772	139.772	-98.64	3.17453	-32.4098	43.0569	2.22608	-5.50283	-1.25081	0.0780587	1.82568	389.862	19.1293	-5.64096	0	0	-0.0553176
1975	0	25.2707	0	0	32.1408	5.10871	-36.6371	-0.160264	-0.0283598	0.0653899	-17.2301	-1.42E-15	-2.0099	0	0	0.0390748	-3.80811	-20.783	1.12209	549.742	391.019	657.629	368.373	368.373	368.373	21.0425	-95.9375	30.5864	469.969	414.828	208.529	139.772	139.772	139.772	-97.8199	3.85132	-32.5797	43.1774	2.7272	-5.40909	-1.22454	-0.147344	1.80578	388.197	9.63853	-13.9031	0	0	-0.0878818
1976	0	26.1786	0	0	33.72	5.28265	-37.3722	-0.144662	-0.0261974	0.0626629	-14.7165	3.56E-15	-2.40353	0	0	0.0325567	-3.88838	-20.3725	0.552202	545.045	391.97	653.463	366.522	366.522	366.522	20.7186	-95.5096	31.0967	452.053	414.779	207.965	139.772	139.772	139.772	-97.2073	4.5633	-32.7482	43.3797	3.34948	-4.98285	-1.00596	-0.392307	1.82285	347.874	-9.60107	-18.4117	0	0	-0.078995
1977	0	27.0585	0	0	35.2826	5.44425	-38.0422	-0.136518	-0.0271185	0.0569598	-12.8699	1.54E-15	-2.78138	0	0	0.0267949	-3.90201	-19.8045	-0.181737	539.002	392.849	649.04	364.693	364.693	364.693	20.354	-95.229	31.6394	434.358	414.826	207.511	139.771	139.772	139.771	-96.7447	5.27942	-32.9029	43.6344	4.02576	-4.31656	-0.608097	-0.614465	1.90464	266.227	-39.0985	-18.3224	0	0	-0.0175836
1978	0	27.8915	0	0	36.7737	5.58348	-38.6097	-0.134738	-0.0308808	0.0499939	-11.6789	-2.58E-15	-3.20045	0	0	0.0223279	-3.85827	-19.0809	-0.93909	531.83	393.605	644.512	362.893	362.893	362.893	19.9864	-95.0414	32.1638	416.866	414.96	207.116	139.772	139.771	139.772	-96.3868	5.95623	-33.0366	43.8877	4.68469	-3.56552	-0.130245	-0.767375	2.06189	163.836	-74.4554	-14.2206	0	0	0.0650228
1979	0	28.6708	0	0	38.1481	5.69029	-39.0389	-0.138451	-0.035334	0.0424199	-11.0361	-3.79E-15	-3.57904	0	0	0.0192154	-3.78017	-18.2106	-1.58139	523.801	394.181	640.065	361.164	361.164	361.164	19.6602	-94.9032	32.6195	399.551	415.161	206.762	139.772	139.772	139.772	-96.1015	6.54227	-33.1458	44.0744	5.25923	-2.91184	0.289877	-0.811032	2.29289	74.3249	-106.265	-8.17058	0	0	0.11187
1980	0	29.3939	0	0	39.3694	5.75771	-39.3071	-0.147407	-0.0383913	0.0349847	-10.8247	8.25E-16	-3.81727	0	0	0.0171256	-3.6991	-17.2085	-2.00895	515.171	394.515	635.886	359.601	359.601	359.601	19.4163	-94.7792	32.9619	382.385	415.406	206.465	139.772	139.772	139.772	-95.8646	6.98951	-33.2277	44.1312	5.69831	-2.51448	0.564127	-0.733009	2.57225	21.2994	-124.498	-2.68372	0	0	0.0984417
1981	0	30.056	0	0	40.4101	5.78406	-39.4114	-0.161261	-0.03862	0.028618	-10.9207	4.50E-15	-3.83504	0	0	0.0154462	-3.64811	-16.0908	-2.17965	506.127	394.567	632.13	358.334	358.334	358.334	19.2827	-94.6401	33.1583	365.332	415.678	206.26	139.772	139.772	139.772	-95.6534	7.266	-33.2794	44.0048	5.97991	-2.46949	0.677279	-0.565981	2.84558	11.354	-124.191	0.43838	0	0	0.0578375
1982	0	30.6466	0	0	41.2514	5.77327	-39.3687	-0.179182	-0.0365612	0.0244985	-11.2056	1.06E-15	-3.67102	0	0	0.0135233	-3.65365	-14.8698	-2.10357	496.767	394.333	628.904	357.494	357.494	357.494	19.2691	-94.4582	33.1921	348.356	415.969	206.201	139.772	139.772	139.772	-95.4407	7.36301	-33.2972	43.6505	6.11571	-2.79143	0.686318	-0.384878	3.04058	31.3762	-109.074	0.933366	0	0	0.044996
1983	0	31.1497	0	0	41.8808	5.73288	-39.2086	-0.199805	-0.0337203	0.02327	-11.5774	5.35E-15	-3.42212	0	0	0.0109501	-3.726	-13.5494	-1.82058	487.122	393.845	626.267	357.16	357.16	357.16	19.3699	-94.2048	33.061	331.421	416.284	206.354	139.772	139.771	139.771	-95.1928	7.29318	-33.2776	43.029	6.13981	-3.4199	0.655546	-0.264717	3.11494	63.2178	-87.9309	-0.227099	0	0	0.0877736
1984	0	31.5467	0	0	42.2897	5.67152	-38.9638	-0.221504	-0.0314157	0.0244179	-11.96	-1.91E-15	-3.17152	0	0	0.00760872	-3.85259	-12.1267	-1.38109	477.19	393.169	624.229	357.334	357.334	357.334	19.5696	-93.8486	32.7725	314.502	416.634	206.794	139.771	139.772	139.772	-94.8701	7.0832	-33.2181	42.1073	6.08868	-4.24486	0.604696	-0.2302	3.08239	96.5123	-67.5262	-1.64585	0	0	0.185189
1985	0	31.8173	0	0	42.4715	5.59754	-38.6665	-0.242515	-0.0304237	0.026918	-12.2944	-2.59E-15	-2.9689	0	0	0.00355959	-4.00047	-10.5982	-0.842817	466.957	392.378	622.773	357.958	357.958	357.959	19.8479	-93.3569	32.3403	297.589	417.034	207.602	139.772	139.772	139.772	-94.4297	6.76737	-33.1175	40.8698	5.98494	-5.13808	0.528176	-0.261455	2.99195	125.961	-51.885	-2.08086	0	0	0.318956
1986	0	31.9412	0	0	42.4217	5.51888	-38.3475	-0.260944	-0.0311504	0.0297213	-12.519	1.54E-15	-2.84318	0	0	-0.00103539	-4.12762	-8.96809	-0.276106	456.417	391.546	621.864	358.944	358.944	358.944	20.1829	-92.6973	31.7814	280.682	417.492	208.856	139.772	139.771	139.772	-93.8284	6.38273	-32.9768	39.3324	5.83595	-5.97999	0.427577	-0.321092	2.89267	146.404	-43.0823	-0.812146	0	0	0.450842
1987	0	31.8984	0	0	42.1375	5.44312	-38.0376	-0.274999	-0.0338714	0.0324401	-12.573	-5.71E-16	-2.81751	0	0	-0.00592418	-4.19712	-7.25277	0.235531	445.584	390.726	621.475	360.199	360.199	360.199	20.5533	-91.8401	31.1151	263.797	418.011	210.624	139.772	139.772	139.772	-93.0264	5.96526	-32.7985	37.5513	5.64481	-6.6775	0.327323	-0.371266	2.81481	150.46	-40.3269	2.10203	0	0	0.521934
1988	0	31.6704	0	0	41.618	5.37726	-37.7659	-0.283294	-0.0387476	0.0354229	-12.4063	-3.52E-15	-2.90487	0	0	-0.0107854	-4.18811	-5.4811	0.606001	434.502	389.949	621.596	361.641	361.641	361.641	20.9407	-90.7594	30.3597	246.959	418.58	212.959	139.771	139.772	139.772	-91.9896	5.54615	-32.5871	35.6163	5.42062	-7.1752	0.273446	-0.388068	2.76481	129.119	-40.9777	6.04315	0	0	0.470193
1989	0	31.2422	0	0	40.8627	5.32684	-37.5566	-0.28505	-0.0462306	0.0398708	-11.9858	4.91E-15	-3.12786	0	0	-0.0152407	-4.09963	-3.68894	0.766301	423.264	389.23	622.235	363.195	363.195	363.195	21.3326	-89.4345	29.5303	230.213	419.182	215.889	139.772	139.772	139.772	-90.6917	5.14753	-32.3476	33.6279	5.17912	-7.45727	0.326721	-0.368844	2.72417	71.4518	-42.766	10.265	0	0	0.247135
1990	0	30.6043	0	0	39.8697	5.29456	-37.422	-0.280391	-0.0564583	0.0469953	-11.3127	-5.58E-15	-3.47288	0	0	-0.018932	-3.94596	-1.91129	0.686949	412.022	388.575	623.408	364.796	364.796	364.796	21.725	-87.8494	28.635	213.621	419.789	219.417	139.772	139.772	139.772	-89.1153	4.77805	-32.0859	31.6659	4.93299	-7.53692	0.520539	-0.327105	2.66784	-27.11	-45.067	14.3078	0	0	-0.146054
1991	0	29.7538	0	0	38.635	5.27932	-37.3582	-0.270651	-0.068815	0.0568169	-10.4468	-2.75E-16	-3.86762	0	0	-0.021628	-3.74707	-0.175945	0.38939	400.984	387.989	625.114	366.388	366.388	366.388	22.1246	-85.9928	27.6736	197.268	420.374	223.517	139.772	139.772	139.772	-87.2522	4.43123	-31.8093	29.766	4.67817	-7.43879	0.818155	-0.270969	2.58651	-155.698	-46.9062	18.1136	0	0	-0.63986
1992	0	28.6927	0	0	37.1528	5.27696	-37.3483	-0.257877	-0.0819714	0.0680982	-9.48667	3.98E-15	-4.19972	0	0	-0.0232886	-3.52018	1.49708	-0.0634271	390.389	387.487	627.323	367.934	367.934	367.934	22.5452	-83.8566	26.6413	181.258	420.904	228.14	139.772	139.771	139.772	-85.1005	4.09058	-31.5272	27.9227	4.38915	-7.18817	1.13994	-0.196527	2.48296	-294.408	-46.6232	21.9278	0	0	-1.14748
1993	0	27.4234	0	0	35.4172	5.28235	-37.3709	-0.244164	-0.0945716	0.0790466	-8.5463	-4.23E-16	-4.38396	0	0	-0.0240997	-3.27704	3.09168	-0.589699	380.473	387.084	629.973	369.427	369.427	369.427	23.0029	-81.4354	25.5344	165.701	421.35	233.213	139.772	139.772	139.772	-82.6613	3.73826	-31.2527	26.1133	4.02971	-6.81026	1.41982	-0.102908	2.36174	-427.124	-43.5754	25.9108	0	0	-1.61332
1994	0	25.9474	0	0	33.4242	5.2911	-37.4075	-0.231222	-0.10519	0.0878696	-7.74526	-2.54E-15	-4.36751	0	0	-0.0245159	-3.0245	4.59087	-1.10945	371.445	386.803	632.97	370.88	370.88	370.88	23.5116	-78.725	24.3545	150.702	421.683	238.652	139.772	139.772	139.772	-79.9363	3.36233	-31.0026	24.3228	3.56947	-6.33522	1.62095	0.00110716	2.22211	-543.952	-38.5063	29.9293	0	0	-1.9984
1995	0	24.2652	0	0	31.1737	5.30041	-37.4464	-0.220755	-0.111951	0.0930254	-7.24808	-5.08E-15	-4.09465	0	0	-0.0254277	-2.76595	5.97349	-1.55751	363.476	386.666	636.195	372.318	372.318	372.318	24.0794	-75.7232	23.1098	136.352	421.877	244.365	139.772	139.772	139.772	-76.926	2.96019	-30.7947	22.5606	2.99824	-5.80191	1.73577	0.101583	2.06093	-640.064	-32.1371	33.4345	0	0	-2.26156
1996	0	22.3801	0	0	28.673	5.30904	-37.4824	-0.214102	-0.112832	0.0931532	-7.23343	1.18E-15	-3.51027	0	0	-0.0280468	-2.50277	7.2134	-1.8886	356.697	386.691	639.513	373.777	373.777	373.777	24.7075	-72.4321	21.8129	122.716	421.91	250.268	139.772	139.772	139.772	-73.6327	2.53856	-30.6451	20.8648	2.33401	-5.25805	1.77682	0.186517	1.87932	-712.993	-24.4602	35.6586	0	0	-2.35738
1997	0	20.304	0	0	25.9427	5.31679	-37.5147	-0.211998	-0.106028	0.0877459	-7.85692	5.08E-16	-2.56394	0	0	-0.033617	-2.23524	8.28097	-2.07627	351.208	386.889	642.772	375.29	375.29	375.29	25.388	-68.8628	20.4791	109.83	421.773	256.296	139.772	139.772	139.772	-70.065	2.11166	-30.5646	19.295	1.62209	-4.75723	1.76623	0.245931	1.68074	-761.674	-15.0651	35.7053	0	0	-2.25532
1998	0	18.0642	0	0	23.0218	5.32384	-37.5441	-0.214414	-0.0909754	0.0767033	-9.20998	-2.71E-15	-1.26296	0	0	-0.0428936	-1.96292	9.14656	-2.10852	347.08	387.26	645.81	376.897	376.897	376.897	26.104	-65.0411	19.1247	97.7032	421.47	262.413	139.772	139.772	139.772	-66.2443	1.69814	-30.5553	17.9184	0.924871	-4.35461	1.72352	0.275806	1.47434	-784.591	-4.11009	33.0375	0	0	-1.95818
1999	0	15.7071	0	0	19.9722	5.33056	-37.5721	-0.220379	-0.0685287	0.0613025	-11.2791	2.54E-15	0.325363	0	0	-0.0555454	-1.68504	9.78499	-1.98286	344.357	387.793	648.466	378.64	378.64	378.64	26.8295	-61.0121	17.7662	86.3251	421.024	268.622	139.772	139.772	139.772	-62.2101	1.31804	-30.6082	16.7941	0.307158	-4.10182	1.67012	0.284249	1.2697	-783.455	9.18138	27.4199	0	0	-1.51835
2000	0	13.2994	0	0	16.879	5.33756	-37.6012	-0.228296	-0.041259	0.0436695	-13.9469	2.37E-15	2.05284	0	0	-0.0698416	-1.40149	10.18	-1.70096	343.058	388.469	650.585	380.557	380.557	380.557	27.5323	-56.8426	16.4202	75.679	420.476	274.96	139.772	139.772	139.772	-58.0236	0.988665	-30.7043	15.9606	-0.177773	-4.04018	1.62199	0.283732	1.07575	-762.278	24.9369	19.2382	0	0	-1.02237
2001	0	10.924	0	0	13.8458	5.34622	-37.6372	-0.236674	-0.0130824	0.0269635	-17.0343	-1.69E-15	3.70352	0	0	-0.0829223	-1.11383	10.328	-1.26436	343.173	389.261	652.038	382.679	382.679	382.679	28.1789	-52.6187	15.1037	65.7577	419.879	281.489	139.772	139.772	139.772	-53.7673	0.720759	-30.818	15.4286	-0.498427	-4.19319	1.58843	0.282234	0.896785	-728.266	42.52	9.34869	0	0	-0.560319
2002	0	8.67348	0	0	10.9861	5.3591	-37.6907	-0.244702	0.0116211	0.0142648	-20.3437	-1.35E-15	5.03488	0	0	-0.0915194	-0.825324	10.2388	-0.673391	344.665	390.147	652.725	385.018	385.018	385.018	28.7411	-48.4404	13.834	56.5787	419.294	288.276	139.772	139.772	139.772	-49.5405	0.51601	-30.9228	15.1807	-0.649472	-4.56214	1.55472	0.279675	0.736428	-686.087	60.3178	-0.979715	0	0	-0.190445
2003	0	6.64056	0	0	8.41316	5.38049	-37.7793	-0.252273	0.0287546	0.00819766	-23.6746	-2.03E-15	5.80848	0	0	-0.0928113	-0.540231	9.9341	0.0678641	347.462	391.111	652.587	387.559	387.559	387.559	29.2001	-44.4142	12.6292	48.1948	418.781	295.37	139.772	139.772	139.772	-45.4526	0.36738	-30.9973	15.1791	-0.646961	-5.12661	1.50372	0.264151	0.594921	-641.455	75.4177	-10.2559	0	0	0.0670941
2004	0	4.90954	0	0	6.22867	5.41602	-37.9261	-0.259414	0.0355553	0.010108	-26.806	5.41E-15	5.85021	0	0	-0.0852021	-0.261689	9.44263	0.944982	351.459	392.147	651.605	390.258	390.258	390.258	29.5493	-40.6444	11.5087	40.698	418.389	302.786	139.772	139.771	139.772	-41.6135	0.262527	-31.0293	15.3759	-0.521259	-5.84885	1.42184	0.218009	0.471489	-599.224	84.3081	-17.0829	0	0	0.228409
2005	0	3.54844	0	0	4.51433	5.47156	-38.1543	-0.266132	0.0312072	0.0202608	-29.5167	-4.06E-15	5.0969	0	0	-0.0689709	0.0110402	8.79604	1.92869	356.518	393.256	649.799	393.048	393.048	393.048	29.792	-37.2256	10.4936	34.214	418.151	310.488	139.772	139.772	139.771	-38.1236	0.189715	-31.016	15.7215	-0.31248	-6.67795	1.31074	0.12828	0.365084	-565.194	84.1317	-20.4635	0	0	0.330117
2006	0	2.60303	0	0	3.3259	5.55148	-38.4801	-0.272422	0.0166357	0.0373713	-31.6217	-1.35E-15	3.59899	0	0	-0.0463276	0.284738	8.02475	2.97508	362.481	394.445	647.221	395.839	395.839	395.839	29.9387	-34.2356	9.60823	28.8896	418.074	318.382	139.772	139.772	139.772	-35.0648	0.144335	-30.9626	16.1697	-0.069397	-7.55249	1.17639	-0.00572476	0.27961	-542.323	73.0197	-19.7866	0	0	0.409616
2007	0	2.0929	0	0	2.68989	5.65706	-38.9059	-0.277603	-0.0059837	0.0595458	-32.9596	0	1.50795	0	0	-0.0207171	0.572337	7.15518	4.02853	369.181	395.72	643.946	398.527	398.527	398.527	30.0025	-31.7307	8.8805	24.8758	418.143	326.324	139.772	139.772	139.771	-32.4935	0.133453	-30.8786	16.6806	0.151374	-8.40174	1.0279	-0.167054	0.222269	-531.758	51.3589	-14.9149	0	0	0.491014
2008	0	2.00986	0	0	2.60199	5.78556	-39.4173	-0.280575	-0.0334714	0.0841034	-33.4368	-1.35E-15	-0.92848	0	0	0.00412399	0.890451	6.2078	5.02594	376.456	397.081	640.077	400.994	400.994	400.994	29.9959	-29.7416	8.34004	22.3115	418.321	334.13	139.772	139.772	139.772	-30.4365	0.176027	-30.7744	17.2252	0.289454	-9.14873	0.868912	-0.320172	0.206533	-530.762	22.8852	-6.18412	0	0	0.580013
3737	0	20.1236	0	0	23.8035	3.98316	-31.5219										-1.51669	-20.73	0.418514	521.343	416.345	667.583	381.245	381.245	381.245	23.8975	-98.9756	28.4768	519.56	452.697	208.541	139.772	139.772	139.772	-102.25	-0.658718	-32.5515	43.8423	0.315492	-2.08156
Trajectories
120
		sdk:LASI			sdk:RASI			sdk:LPSI			sdk:RPSI			sdk:LTHI			sdk:LKNE			sdk:LTIB			sdk:LANK			sdk:LHEE			sdk:LTOE			sdk:RTHI			sdk:RKNE			sdk:RTIB			sdk:RANK			sdk:RHEE			sdk:RTOE
Frame	Sub Frame	X	Y	Z	X	Y	Z	X	Y	Z	X	Y	Z	X	Y	Z	X	Y	Z	X	Y	Z	X	Y	Z	X	Y	Z	X	Y	Z	X	Y	Z	X	Y	Z	X	Y	Z	X	Y	Z	X	Y	Z	X	Y	Z
		mm	mm	mm	mm	mm	mm	mm	mm	mm	mm	mm	mm	mm	mm	mm	mm	mm	mm	mm	mm	mm	mm	mm	mm	mm	mm	mm	mm	mm	mm	mm	mm	mm	mm	mm	mm	mm	mm	mm	mm	mm	mm	mm	mm	mm	mm	mm	mm
1251	0	451.152	455.625	1095.66	429.196	194.392	1100.03	237.953	382.535	1194.96	234.437	296.568	1186.78	351.782	532.273	948.966	294.24	471.659	654.811	187.509	490.244	539.985	-42.1722	417.504	338.56	-6.48406	379.784	280.237	81.6031	448.235	197.076	429.929	144.665	946.096	518.987	205.102	695.432	519.523	196.944	521.345	551.634	232.24	260.345	506.945	289.129	233.831	690.064	229.832	271.584
1252	0	451.863	455.146	1099.28	429.954	192.777	1102.21	238.478	380.567	1197.14	235.502	294.529	1188.66	352.747	531.469	951.545	297.045	472.471	655.383	187.375	491.049	542.96	-45.513	417.6	349.435	-13.1819	379.958	289.324	66.2846	448.098	198.495	431.743	144.612	946.079	517.696	206.705	694.968	521.04	197.686	520.64	558.801	232.209	260.277	514.071	288.594	232.593	697.101	230.745	274.541
1253	0	452.521	454.561	1102.53	430.799	191.57	1103.64	238.888	378.707	1198.66	236.479	292.408	1189.92	353.781	530.82	953.586	300.889	473.383	655.133	188.467	491.9	545.237	-47.8307	417.844	359.981	-18.9229	380.284	298.276	52.0233	448.116	200.705	433.52	144.513	945.755	516.971	208.173	694.289	521.853	198.371	519.621	562.862	232.349	259.794	517.8	288.167	231.434	701.012	232.21	275.718
1254	0	453.106	453.823	1105.31	431.788	190.773	1104.26	239.173	376.975	1199.41	237.342	290.239	1190.49	354.872	530.311	954.98	305.614	474.409	654.084	190.723	492.794	546.805	-49.2301	418.251	370.111	-23.7229	380.763	307.027	39.1658	448.307	203.778	435.11	144.357	945.096	516.738	209.501	693.331	521.959	199.008	518.25	563.806	232.641	258.752	518.117	287.844	230.231	701.821	234.195	274.893
1255	0	453.596	452.896	1107.5	432.888	190.312	1104.02	239.324	375.382	1199.32	238.065	288.058	1190.29	356.021	529.933	955.628	311.075	475.563	652.292	194.079	493.729	547.677	-49.795	418.796	379.733	-27.553	381.369	315.49	28.1032	448.687	207.695	436.341	144.125	944.093	516.877	210.667	692.025	521.359	199.602	516.509	561.688	233.062	257.098	515.109	287.628	228.936	699.595	236.601	272.003
1256	0	453.965	451.751	1109.01	433.987	190.053	1102.97	239.337	373.931	1198.31	238.628	285.908	1189.27	357.233	529.674	955.453	317.148	476.855	649.843	198.472	494.703	547.887	-49.5809	419.42	388.751	-30.3432	382.044	323.561	19.2343	449.269	212.344	437.062	143.794	942.761	517.245	211.638	690.313	520.06	200.152	514.404	556.631	233.583	254.88	508.961	287.524	227.563	694.443	239.284	267.163
1257	0	454.189	450.371	1109.74	434.965	189.853	1101.16	239.206	372.619	1196.37	239.009	283.835	1187.44	358.524	529.529	954.401	323.742	478.286	646.844	203.841	495.713	547.495	-48.6099	420.04	397.072	-31.9936	382.719	331.124	12.9133	450.056	217.531	437.186	143.335	941.13	517.693	212.372	688.168	518.078	200.655	511.967	548.835	234.175	252.227	499.952	287.54	226.183	686.537	242.074	260.668
1258	0	454.243	448.756	1109.65	435.763	189.596	1098.64	238.929	371.445	1193.5	239.188	281.889	1184.81	359.911	529.49	952.455	330.802	479.844	643.42	210.127	496.753	546.577	-46.8671	420.566	404.611	-32.3885	383.319	338.064	9.39854	451.034	223.02	436.718	142.722	939.246	518.087	212.829	685.602	515.434	201.101	509.25	538.576	234.815	249.331	488.449	287.685	224.889	676.13	244.8	252.973
1259	0	454.103	446.923	1108.67	436.404	189.195	1095.46	238.504	370.407	1189.77	239.149	280.125	1181.47	361.413	529.545	949.637	338.308	481.508	639.71	217.279	497.813	545.224	-44.3027	420.91	411.291	-31.4116	383.775	344.273	8.82017	452.165	228.561	435.767	141.934	937.16	518.312	212.979	682.668	512.155	201.478	506.318	526.209	235.48	246.402	474.889	287.96	223.774	663.574	247.303	244.657
1260	0	453.746	444.91	1106.77	436.975	188.581	1091.71	237.932	369.506	1185.3	238.881	278.598	1177.52	363.042	529.677	946.017	346.27	483.248	635.866	225.246	498.879	543.542	-40.8422	421.007	417.045	-28.9619	384.035	349.657	11.1749	453.384	233.925	434.497	140.959	934.933	518.271	212.811	679.447	508.264	201.771	503.236	512.147	236.15	243.633	459.75	288.356	222.902	649.31	249.442	236.343
1261	0	453.155	442.769	1103.92	437.572	187.705	1087.5	237.22	368.738	1180.24	238.386	277.355	1173.13	364.804	529.858	941.72	354.713	485.028	632.044	233.976	499.932	541.643	-36.4031	420.814	421.814	-24.9658	384.062	354.136	16.3458	454.599	238.921	433.071	139.79	932.642	517.874	212.337	676.029	503.773	201.967	500.059	496.819	236.803	241.164	443.504	288.851	222.303	633.827	251.111	228.596
1262	0	452.323	440.573	1100.12	438.251	186.555	1082.96	236.38	368.096	1174.8	237.678	276.432	1168.47	366.691	530.05	936.923	363.666	486.813	628.402	243.415	500.949	539.642	-30.9141	420.314	425.54	-19.3848	383.838	357.646	24.1389	455.693	243.403	431.597	138.435	930.369	517.032	211.594	672.491	498.681	202.056	496.829	480.626	237.418	239.068	426.57	289.41	221.962	617.577	252.247	221.825
1263	0	451.268	438.422	1095.37	438.992	185.185	1078.23	235.435	367.565	1169.2	236.787	275.845	1163.75	368.675	530.208	931.849	373.146	488.566	625.088	253.502	501.908	537.65	-24.3299	419.522	428.167	-12.2174	383.359	360.136	34.3256	456.542	247.266	430.127	136.92	928.181	515.646	210.637	668.878	492.966	202.037	493.574	463.901	237.971	237.353	409.28	289.991	221.834	600.903	252.851	216.254
1264	0	450.031	436.438	1089.71	439.696	183.687	1073.39	234.415	367.12	1163.67	235.755	275.587	1159.17	370.708	530.28	926.754	383.147	490.256	622.236	264.169	502.785	535.77	-16.6373	418.473	429.644	-3.49721	382.638	361.571	46.6763	457.029	250.437	428.66	135.286	926.102	513.611	209.537	665.205	486.589	201.915	490.31	446.895	238.443	235.975	391.868	290.549	221.85	584.02	252.989	211.934
1265	0	448.67	434.764	1083.21	440.196	182.15	1068.41	233.356	366.722	1158.45	234.635	275.623	1154.93	372.72	530.22	921.901	393.633	491.854	619.957	275.337	503.556	534.093	-7.85258	417.218	429.919	6.7145	381.691	361.931	60.9772	457.064	252.869	427.159	133.581	924.111	510.822	208.371	661.46	479.507	201.705	487.046	429.787	238.82	234.864	374.484	291.044	221.941	567.041	252.778	208.769
1266	0	447.256	433.554	1076.01	440.278	180.6	1063.18	232.293	366.324	1153.72	233.48	275.891	1151.16	374.624	529.991	917.533	404.531	493.332	618.341	286.92	504.202	532.691	1.9855	415.81	428.953	18.3376	380.541	361.208	77.0329	456.594	254.534	425.565	131.856	922.144	507.191	207.214	657.626	471.678	201.431	483.796	412.689	239.099	233.941	357.206	291.449	222.047	550.015	252.349	206.566
1267	0	445.852	432.948	1068.28	439.746	178.979	1057.6	231.262	365.871	1149.65	232.343	276.304	1147.98	376.326	529.578	913.849	415.737	494.667	617.454	298.826	504.703	531.616	12.8257	414.297	426.713	31.2828	379.211	359.405	94.6637	455.613	255.424	423.8	130.16	920.123	502.65	206.136	653.698	463.081	201.128	480.575	395.664	239.287	233.136	340.06	291.754	222.129	532.956	251.829	205.093
1268	0	444.504	433.055	1060.29	438.516	177.153	1051.8	230.288	365.305	1146.32	231.269	276.759	1145.43	377.738	528.996	910.979	427.116	495.836	617.345	310.959	505.047	530.898	24.6139	412.707	423.186	45.4614	377.717	356.535	113.701	454.163	255.548	421.784	128.541	917.981	497.167	205.194	649.693	453.716	200.832	477.407	378.737	239.4	232.4	323.041	291.959	222.167	515.861	251.316	204.128
1269	0	443.23	433.931	1052.35	436.667	174.986	1046.2	229.387	364.576	1143.75	230.298	277.144	1143.53	378.798	528.288	908.984	438.515	496.82	618.048	323.22	505.222	530.548	37.3017	411.047	418.376	60.7938	376.076	352.623	133.986	452.325	254.94	419.447	127.042	915.685	490.746	204.432	645.661	443.608	200.582	474.324	361.906	239.455	231.704	306.119	292.076	222.169	498.725	250.872	203.481
1270	0	442.014	435.562	1044.84	434.413	172.447	1041.31	228.566	363.646	1141.93	229.459	277.352	1142.25	379.476	527.512	907.861	449.769	497.603	619.581	335.51	505.224	530.553	50.8527	409.305	412.31	77.2142	374.298	347.704	155.37	450.21	253.656	416.741	125.702	913.242	483.424	203.879	641.674	432.798	200.412	471.366	345.149	239.473	231.04	289.26	292.12	222.157	481.545	250.521	203.009
1271	0	440.813	437.853	1038.11	432.049	169.685	1037.55	227.826	362.5	1140.81	228.777	277.292	1141.55	379.782	526.733	907.561	460.718	498.173	621.947	347.733	505.049	530.884	65.2464	407.455	405.036	94.6729	372.391	341.826	177.715	447.947	251.777	413.651	124.552	910.703	475.263	203.547	637.818	421.334	200.345	468.584	328.433	239.472	230.423	272.424	292.11	222.173	464.323	250.264	202.615
1272	0	439.569	440.631	1032.51	429.874	166.995	1035.1	227.164	361.145	1140.3	228.265	276.897	1141.37	379.767	526.006	908.013	471.217	498.525	625.122	359.796	504.699	531.496	80.4802	405.464	396.625	113.137	370.371	335.056	200.9	445.67	249.405	410.205	123.619	908.146	466.339	203.429	634.183	409.263	200.389	466.037	311.722	239.466	229.884	255.58	292.069	222.277	447.063	250.084	202.242
1273	0	438.227	443.655	1028.29	428.121	164.717	1033.96	226.579	359.619	1140.35	227.934	276.13	1141.65	379.523	525.368	909.136	481.144	498.656	629.055	371.611	504.18	532.332	96.5691	403.307	387.166	132.589	368.258	327.473	224.819	443.51	246.656	406.475	122.915	905.668	456.731	203.499	630.848	396.631	200.538	463.797	294.981	239.468	229.475	238.704	292.016	222.543	429.768	249.963	201.868
1274	0	436.757	446.647	1025.62	426.922	163.134	1033.99	226.068	357.979	1140.87	227.788	274.993	1142.35	379.172	524.842	910.847	490.401	498.567	633.665	383.096	503.497	533.329	113.544	400.969	376.767	153.026	366.086	319.177	249.387	441.594	243.654	402.57	122.449	903.378	446.512	203.718	627.889	383.483	200.772	461.947	278.184	239.488	229.267	221.784	291.971	223.06	412.441	249.88	201.489
1275	0	435.17	449.328	1024.54	426.312	162.414	1034.96	225.634	356.298	1141.79	227.824	273.524	1143.42	378.861	524.439	913.067	498.911	498.256	638.839	394.177	502.66	534.416	131.448	398.459	365.552	174.451	363.9	310.282	274.537	440.032	240.527	398.622	122.218	901.384	435.755	204.032	625.37	369.869	201.06	460.571	261.318	239.529	229.344	204.821	291.942	223.931	395.086	249.822	201.114
1276	0	433.523	451.456	1025	426.25	162.606	1036.58	225.283	354.66	1143.08	228.037	271.795	1144.82	378.736	524.164	915.726	506.611	497.721	644.443	404.787	501.678	535.524	150.33	395.802	353.655	196.874	361.759	300.919	300.217	438.914	237.401	394.769	122.218	899.791	424.533	204.385	623.354	355.854	201.364	459.756	244.389	239.587	229.8	187.83	291.926	225.268	377.701	249.782	200.756
1277	0	431.91	452.868	1026.89	426.645	163.659	1038.6	225.024	353.144	1144.68	228.415	269.905	1146.53	378.932	524.013	918.758	513.444	496.959	650.32	414.868	500.558	536.587	170.239	393.047	341.225	220.301	359.728	291.233	326.38	438.302	234.395	391.136	122.437	898.682	412.939	204.723	621.899	341.52	201.644	459.575	227.426	239.645	230.728	170.837	291.904	227.184	360.289	249.762	200.424
1278	0	430.451	453.494	1030.02	427.369	165.447	1040.8	224.868	351.825	1146.55	228.944	267.971	1148.51	379.554	523.979	922.105	519.353	495.961	656.3	424.37	499.31	537.542	191.216	390.258	328.423	244.726	357.874	281.381	352.98	438.225	231.62	387.813	122.861	898.112	401.091	205.004	621.053	326.972	201.861	460.086	210.477	239.675	232.217	153.884	291.839	229.785	342.847	249.765	200.124
1279	0	429.274	453.364	1034.19	428.289	167.796	1042.99	224.83	350.761	1148.69	229.602	266.122	1150.75	380.666	524.046	925.719	524.277	494.722	662.204	433.257	497.943	538.335	213.282	387.516	315.421	270.124	356.262	271.539	379.966	438.678	229.181	384.847	123.471	898.103	389.135	205.197	620.856	312.339	201.98	461.327	193.606	239.635	234.337	137.024	291.685	233.161	325.376	249.791	199.85
1280	0	428.502	452.583	1039.19	429.288	170.502	1045.1	224.924	349.998	1151.07	230.367	264.486	1153.22	382.296	524.193	929.548	528.153	493.236	667.852	441.502	496.467	538.923	236.428	384.907	302.409	296.437	354.948	261.894	407.279	439.622	227.183	382.242	124.245	898.642	377.243	205.289	621.328	297.763	201.969	463.31	176.893	239.478	237.141	120.328	291.385	237.376	307.878	249.836	199.596
1281	0	428.251	451.313	1044.84	430.281	173.354	1047.1	225.169	349.567	1153.66	231.213	263.179	1155.89	384.43	524.396	933.546	530.917	491.508	673.067	449.096	494.894	539.275	260.6	382.521	289.593	323.565	353.974	252.651	434.839	440.99	225.741	379.958	125.154	899.695	365.598	205.272	622.467	283.4	201.803	466.021	160.423	239.154	240.655	103.884	290.883	242.464	290.356	249.887	199.344
1282	0	428.606	449.739	1050.99	431.217	176.153	1049.08	225.58	349.483	1156.46	232.113	262.298	1158.73	387.017	524.632	937.66	532.52	489.548	677.69	456.04	493.239	539.374	285.689	380.439	277.196	351.359	353.368	244.028	462.536	442.689	224.979	377.932	126.165	901.216	354.381	205.147	624.248	269.412	201.463	469.421	144.292	238.617	244.879	87.7968	290.136	248.422	272.811	249.931	199.077
1283	0	429.609	448.058	1057.48	432.072	178.732	1051.15	226.169	349.749	1159.43	233.044	261.915	1161.7	389.98	524.881	941.829	532.937	487.381	681.586	462.35	491.523	539.221	311.512	378.732	265.45	379.608	353.131	236.248	490.22	444.616	225.033	376.095	127.239	903.157	343.761	204.912	626.619	255.957	200.935	473.448	128.596	237.839	249.784	72.1873	289.119	255.217	255.248	249.955	198.776
1284	0	431.236	446.467	1064.16	432.829	180.973	1053.44	226.942	350.359	1162.53	233.982	262.069	1164.78	393.218	525.125	945.982	532.183	485.045	684.659	468.056	489.767	538.833	337.811	377.446	254.586	408.034	353.245	229.519	517.682	446.665	226.036	374.382	128.335	905.472	333.885	204.561	629.506	243.184	200.212	478.015	113.438	236.804	255.311	57.1886	287.833	262.78	237.668	249.953	198.422
1285	0	433.394	445.148	1070.87	433.476	182.807	1056.07	227.9	351.298	1165.73	234.911	262.764	1167.92	396.615	525.352	950.034	530.324	482.593	686.863	473.196	487.999	538.239	364.241	376.6	244.815	436.285	353.665	224.015	544.651	448.734	228.099	372.755	129.413	908.116	324.875	204.082	632.806	231.23	199.296	483.021	98.9212	235.522	261.379	42.9416	286.303	271.021	220.069	249.931	197.997
1286	0	435.937	444.263	1077.42	434.01	184.217	1059.11	229.033	352.546	1168.98	235.816	263.974	1171.1	400.05	525.552	953.886	527.493	480.091	688.205	477.814	486.248	537.48	390.38	376.181	236.307	463.934	354.326	219.845	570.79	450.735	231.278	371.206	130.437	911.046	316.836	203.46	636.4	220.216	198.191	488.345	85.1446	234.022	267.891	29.5863	284.583	279.828	202.446	249.904	197.495
1287	0	438.687	443.923	1083.63	434.445	185.224	1062.6	230.321	354.08	1172.22	236.688	265.644	1174.28	403.403	525.717	957.428	523.885	477.611	688.747	481.958	484.546	536.6	415.734	376.154	229.169	490.484	355.15	217.031	595.712	452.577	235.545	369.761	131.375	914.215	309.857	202.676	640.15	210.242	196.912	493.858	72.1952	232.349	274.739	17.254	282.745	289.082	184.796	249.892	196.919
1288	0	441.47	444.174	1089.35	434.82	185.882	1066.47	231.735	355.874	1175.38	237.518	267.699	1177.43	406.559	525.841	960.548	519.759	475.227	688.602	485.674	482.923	535.644	439.76	376.46	223.425	515.397	356.042	215.488	618.992	454.161	240.756	368.471	132.2	917.568	304.017	201.716	643.902	201.39	195.477	499.42	60.1405	230.563	281.818	6.0569	280.872	298.658	167.119	249.911	196.295
1289	0	444.143	444.979	1094.47	435.193	186.265	1070.65	233.237	357.902	1178.4	238.303	270.047	1180.5	409.423	525.923	963.136	515.422	472.999	687.922	489.005	481.406	534.648	461.891	377.026	219.01	538.115	356.901	215.024	640.199	455.367	246.638	367.399	132.891	921.039	299.386	200.566	647.495	193.723	193.913	504.891	49.0249	228.728	289.036	-3.92023	279.053	308.443	149.43	249.969	195.676
1290	0	446.605	446.225	1098.94	435.617	186.466	1075.02	234.782	360.138	1181.22	239.036	272.594	1183.43	411.917	525.963	965.096	511.207	470.967	686.877	491.989	480.018	533.633	481.568	377.776	215.769	558.095	357.628	215.349	658.926	456.057	252.798	366.602	133.437	924.549	296.018	199.225	650.765	187.282	192.247	510.133	38.8693	226.909	296.322	-12.6272	277.366	318.338	131.772	250.062	195.148
[truncated: 1,200 more rows]
[truncated: 123 more columns]
