# Supplementary material for: The impact of wide step width on lower limb coordination and its variability in individuals with flat feet
Source: PLoS One. 2025 Apr 24;20(4):e0321901. doi: 10.1371/journal.pone.0321901 (PMC12021241; doi:10.1371/journal.pone.0321901)
Supplement: S3 file — (ZIP) [file pone.0321901.s003.zip › Run-Wide10.csv]

	sdk:LAbsAnkleAngle			sdk:LAnkleAngles			sdk:LAnkleForce			sdk:LAnkleMoment			sdk:LAnklePower			sdk:LFE									sdk:LFO									sdk:LFootProgressAngles			sdk:LHipAngles			sdk:LHipForce			sdk:LHipMoment			sdk:LHipPower			sdk:LKneeAngles
Sub Frame	X	Y	Z	X	Y	Z	X	Y	Z	X	Y	Z	X	Y	Z	RX	RY	RZ	TX	TY	TZ	SX	SY	SZ	RX	RY	RZ	TX	TY	TZ	SX	SY	SZ	X	Y	Z	X	Y	Z	X	Y	Z	X	Y	Z	X	Y	Z	X
	deg	deg	deg	deg	deg	deg	N/kg	N/kg	N/kg	N.mm/kg	N.mm/kg	N.mm/kg	W/kg	W/kg	W/kg	deg	deg	deg	mm	mm	mm	mm	mm	mm	deg	deg	deg	mm	mm	mm	mm	mm	mm	deg	deg	deg	deg	deg	deg	N/kg	N/kg	N/kg	N.mm/kg	N.mm/kg	N.mm/kg	W/kg	W/kg	W/kg	deg
0	-10.1075	0	0	-10.1077	0.00264068	0.331095										4.66064	-19.1631	-6.94711	510.604	431.75	690.113	389.663	389.663	389.663	12.7468	-86.6442	9.2254	688.97	510.575	238.585	190.457	190.457	190.457	-87.3738	-1.9443	-14.1378	51.7227	1.10004	8.25571										12.7032
0	-10.6072	0	0	-10.6087	-0.0133253	0.946854										4.28164	-19.4208	-6.82762	513.098	431.799	689.48	390.828	390.828	390.828	12.1725	-85.5762	8.54975	687.097	509.589	233.809	190.457	190.457	190.457	-86.2311	-1.89805	-13.3909	51.6511	1.12938	8.28496										13.5968
0	-10.6332	0	0	-10.6377	-0.0317556	1.65737										3.86582	-19.7564	-6.48238	515.948	431.562	688.334	391.647	391.647	391.647	11.5882	-84.5537	7.71411	682.314	508.103	228.663	190.457	190.457	190.457	-85.1453	-1.97511	-12.533	51.6024	1.07072	8.07431										14.9813
0	-10.1416	0	0	-10.1502	-0.049565	2.34347										3.40707	-20.1356	-5.91353	519.01	431.076	686.66	392.136	392.136	392.136	11.0472	-83.6413	6.76313	674.678	506.244	223.384	190.457	190.457	190.457	-84.1855	-2.18685	-11.6269	51.5368	0.943053	7.60514										16.7918
0	-9.10965	0	0	-9.12103	-0.0626847	2.84849	-0.127911	0.0915764	-0.539417	-23.0788	-3.38E-15	16.1157	0	0	0.0493357	2.90395	-20.5139	-5.13787	522.076	430.399	684.44	392.311	392.311	392.311	10.6177	-82.9028	5.76011	664.316	504.197	218.256	190.457	190.457	190.457	-83.4191	-2.53605	-10.7574	51.4095	0.769971	6.86943	-1.11374	-0.389654	0.861167	998.514	-177.226	50.5943	0	0	0.44796	18.9366
0	-7.56368	0	0	-7.57417	-0.066841	3.00838	-0.170484	0.107636	-0.471569	-26.9507	0	20.9216	0	0	0.0979468	2.3648	-20.8431	-4.1952	524.888	429.608	681.652	392.182	392.182	392.182	10.3608	-82.3761	4.78324	651.448	502.172	213.542	190.457	190.457	190.457	-82.8857	-3.00402	-10.014	51.184	0.573089	5.88605	-1.1967	-0.24682	1.06029	959.176	-85.4029	48.7218	0	0	0.652438	21.3032
0	-5.59179	0	0	-5.598	-0.0586332	2.69258	-0.204758	0.115434	-0.384074	-28.4596	-5.08E-15	23.3061	0	0	0.146913	1.81149	-21.0807	-3.15511	527.166	428.782	678.285	391.752	391.752	391.752	10.3052	-82.0577	3.91525	636.399	500.353	209.427	190.457	190.457	190.457	-82.5803	-3.54391	-9.46663	50.8448	0.365894	4.71718	-1.27627	-0.149336	1.2559	885.165	-2.73453	40.7752	0	0	0.792962	23.7714
0	-3.3322	0	0	-3.33391	-0.0364715	1.8391	-0.229082	0.113146	-0.285473	-27.9466	1.02E-15	22.8861	0	0	0.180263	1.27929	-21.1974	-2.11601	528.638	427.993	674.345	391.017	391.017	391.017	10.4328	-81.905	3.22732	619.58	498.859	205.997	190.457	190.457	190.457	-82.4566	-4.08688	-9.14683	50.4045	0.149638	3.47359	-1.32976	-0.103183	1.44397	778.306	58.9123	27.4986	0	0	0.808075	26.2292
0	-0.940654	0	0	-0.940698	-0.000867352	0.466401	-0.242846	0.103509	-0.187824	-26.1094	2.03E-15	20.2093	0	0	0.18899	0.809706	-21.1821	-1.19082	529.08	427.292	669.871	389.974	389.974	389.974	10.6877	-81.8556	2.76491	601.457	497.728	203.256	190.457	190.457	190.457	-82.4458	-4.5601	-9.04542	49.9042	-0.0847372	2.29676	-1.32507	-0.0812987	1.61744	645.48	98.0219	10.6444	0	0	0.687125	28.5881
0	1.44337	0	0	1.44377	0.0458753	-1.33631	-0.244879	0.0884991	-0.100764	-23.549	-4.40E-15	16.066	0	0	0.173443	0.436714	-21.0427	-0.480735	528.353	426.704	664.942	388.622	388.622	388.622	10.999	-81.8476	2.54042	582.496	496.942	201.149	190.457	190.457	190.457	-82.4791	-4.90654	-9.12387	49.41	-0.348114	1.3195	-1.21969	-0.0484387	1.7641	491.925	118.058	-7.25019	0	0	0.470051	30.7938
0	3.71751	0	0	3.72416	0.100101	-3.42406	-0.236426	0.0705449	-0.0281499	-20.8423	3.21E-15	11.3707	0	0	0.142355	0.172596	-20.8021	-0.0457512	526.431	426.231	659.679	386.957	386.957	386.957	11.3014	-81.8332	2.53251	563.117	496.446	199.583	190.457	190.457	190.457	-82.5016	-5.09755	-9.32727	49.0043	-0.641067	0.621026	-0.98157	0.0110156	1.86596	321.932	123.63	-23.6063	0	0	0.233712	32.8264
0	5.82268	0	0	5.85087	0.157263	-5.61496	-0.220456	0.0527968	0.0280155	-18.3944	-3.13E-15	6.98366	0	0	0.107366	0.00161942	-20.4901	0.114376	523.406	425.848	654.237	384.977	384.977	384.977	11.5498	-81.7834	2.69262	543.677	496.175	198.443	190.457	190.457	190.457	-82.4795	-5.13671	-9.59742	48.7699	-0.944762	0.200516	-0.631198	0.0786938	1.91731	151.827	117.689	-36.1717	0	0	0.0697107	34.6891
0	7.73816	0	0	7.80937	0.212584	-7.71979	-0.200421	0.0369903	0.0654101	-16.3669	-4.65E-16	3.38771	0	0	0.0769848	-0.113188	-20.1333	0.0583343	519.455	425.516	648.771	382.681	382.681	382.681	11.7274	-81.688	2.9582	524.453	496.069	197.61	190.457	190.457	190.457	-82.4004	-5.05565	-9.88579	48.7689	-1.22284	-0.0149302	-0.232747	0.120389	1.93094	7.33609	102.077	-43.2831	0	0	0.0263037	36.3932
0	9.46845	0	0	9.60346	0.261773	-9.57404	-0.180468	0.024578	0.0825169	-14.8267	8.88E-16	0.803342	0	0	0.0553268	-0.214786	-19.7456	-0.115115	514.778	425.189	643.416	380.08	380.08	380.08	11.8428	-81.5487	3.26493	505.628	496.084	196.971	190.457	190.457	190.457	-82.2681	-4.90369	-10.1591	49.0213	-1.43321	-0.138359	0.127672	0.107744	1.949	-85.72	79.8792	-44.6367	0	0	0.0674257	37.9454
0	11.0303	0	0	11.2419	0.301728	-11.0656	-0.164292	0.0164979	0.0809885	-13.7606	3.76E-15	-0.776393	0	0	0.042232	-0.336379	-19.3232	-0.293345	509.54	424.833	638.272	377.21	377.21	377.21	11.9192	-81.373	3.5566	487.291	496.186	196.436	190.457	190.457	190.457	-82.094	-4.7344	-10.3986	49.492	-1.54497	-0.284847	0.374921	0.0392276	2.02199	-112.924	56.0789	-41.3709	0	0	0.100419	39.3386
0	12.4419	0	0	12.7317	0.330988	-12.1485	-0.15376	0.0123211	0.0644917	-13.0308	2.54E-16	-1.58588	0	0	0.0347361	-0.491847	-18.8445	-0.376583	503.821	424.428	633.399	374.152	374.152	374.152	11.9824	-81.1698	3.79182	469.438	496.349	195.941	190.457	190.457	190.457	-81.8915	-4.59307	-10.5965	50.0921	-1.55365	-0.543175	0.461562	-0.0568967	2.19707	-72.8836	35.8102	-35.2212	0	0	0.0542098	40.5497
0	13.7148	0	0	14.0738	0.349829	-12.8412	-0.149039	0.0118524	0.0386523	-12.4427	3.81E-15	-1.838	0	0	0.0297914	-0.675367	-18.275	-0.301315	497.598	423.979	628.834	371.053	371.053	371.053	12.0495	-80.9447	3.94659	451.995	496.552	195.456	190.457	190.457	190.457	-81.6691	-4.50754	-10.7499	50.692	-1.48937	-0.962422	0.391201	-0.134317	2.49424	19.3709	23.9993	-28.2511	0	0	-0.049369	41.5411
0	14.8484	0	0	15.2618	0.359953	-13.2119	-0.149399	0.0141185	0.00995411	-11.8381	3.13E-15	-1.77444	0	0	0.0252906	-0.86849	-17.5741	-0.0546071	490.757	423.505	624.597	368.144	368.144	368.144	12.1248	-80.6962	4.01417	434.844	496.774	194.976	190.457	190.457	190.457	-81.4265	-4.48537	-10.858	51.1447	-1.41189	-1.55176	0.222373	-0.163713	2.8867	135.381	20.9655	-22.0373	0	0	-0.0986485	42.2685
0	15.8304	0	0	16.2824	0.363831	-13.3535	-0.153306	0.0179348	-0.0157435	-11.089	1.02E-15	-1.59603	0	0	0.0203156	-1.05043	-16.7036	0.326363	483.141	423.029	620.71	365.73	365.729	365.73	12.2016	-80.4141	4.00029	417.851	496.998	194.512	190.457	190.457	190.457	-81.1524	-4.51792	-10.9205	51.3089	-1.38925	-2.28679	0.0524719	-0.146596	3.2913	240.565	23.1639	-17.5625	0	0	0.0165987	42.6902
0	16.6404	0	0	17.117	0.363893	-13.3558	-0.159537	0.0225056	-0.0345956	-10.1714	8.46E-17	-1.40674	0	0	0.0149314	-1.20669	-15.6339	0.770294	474.606	422.561	617.206	364.124	364.124	364.124	12.2675	-80.0795	3.91491	400.898	497.213	194.084	190.457	190.457	190.457	-80.8259	-4.58937	-10.9365	51.0705	-1.46037	-3.11645	-0.0262592	-0.106111	3.59237	306.511	26.0779	-15.1385	0	0	0.297874	42.7778
0	17.2547	0	0	17.7447	0.361946	-13.2847	-0.167299	0.0269953	-0.0452025	-9.13407	2.20E-15	-1.27487	0	0	0.00958593	-1.33344	-14.3482	1.19705	465.077	422.093	614.14	363.539	363.539	363.539	12.3111	-79.6662	3.7649	383.893	497.416	193.719	190.457	190.457	190.457	-80.4191	-4.68615	-10.9039	50.3589	-1.59943	-3.96768	0.03478	-0.0824983	3.69482	318.692	24.9799	-14.6125	0	0	0.61901	42.5222
0	17.6517	0	0	18.1451	0.358901	-13.1734	-0.176029	0.0309861	-0.0487816	-8.04028	-3.51E-15	-1.20067	0	0	0.00471706	-1.4342	-12.8443	1.54078	454.58	421.601	611.589	363.989	363.989	363.989	12.3256	-79.1438	3.54977	366.788	497.612	193.443	190.457	190.457	190.457	-79.9006	-4.80258	-10.82	49.1529	-1.72254	-4.74676	0.197041	-0.0909828	3.59656	284.722	20.0369	-15.3651	0	0	0.826864	41.9353
0	17.8127	0	0	18.2997	0.354909	-13.0273	-0.184758	0.0342811	-0.0480966	-6.89344	2.92E-15	-1.15106	0	0	0.000612969	-1.51385	-11.1347	1.75668	443.229	421.059	609.646	365.279	365.279	365.279	12.3086	-78.4802	3.26308	349.565	497.81	193.284	190.457	190.457	190.457	-79.2376	-4.94046	-10.682	47.4776	-1.7457	-5.34355	0.357032	-0.124164	3.37441	228.063	14.3116	-16.4402	0	0	0.863893	41.0479
0	17.7208	0	0	18.1908	0.349739	-12.8379	-0.192342	0.0365483	-0.045517	-5.66705	-1.40E-15	-1.11353	0	0	-0.00245822	-1.57393	-9.24843	1.81247	431.191	420.457	608.402	367.089	367.088	367.089	12.2604	-77.6422	2.89728	332.231	498.019	193.268	190.457	190.457	190.457	-78.3975	-5.10437	-10.4882	45.3987	-1.65145	-5.64551	0.436688	-0.153376	3.13034	168.824	13.4965	-17.1199	0	0	0.766758	39.9088
0	17.3595	0	0	17.8016	0.343093	-12.594	-0.197585	0.0376306	-0.0420719	-4.3251	5.79E-15	-1.07677	0	0	-0.00417412	-1.61355	-7.22912	1.68197	418.648	419.804	607.937	369.079	369.079	369.079	12.1795	-76.5974	2.44855	314.803	498.248	193.41	190.457	190.457	190.457	-77.3477	-5.2965	-10.2388	43.0167	-1.50605	-5.57519	0.425004	-0.131075	2.93307	114.606	26.027	-17.2484	0	0	0.591016	38.5805
0	16.7119	0	0	17.1157	0.33476	-12.2875	-0.199366	0.0374852	-0.037019	-2.83148	-4.19E-15	-1.03972	0	0	-0.00411284	-1.63539	-5.12972	1.34871	405.781	419.138	608.313	370.967	370.967	370.967	12.0621	-75.3154	1.91962	297.302	498.502	193.718	190.457	190.457	190.457	-76.0577	-5.51397	-9.93576	40.4612	-1.41311	-5.13236	0.383377	-0.0367525	2.80374	57.6998	55.9667	-17.2876	0	0	0.342831	37.132
0	15.7626	0	0	16.1186	0.32449	-11.9087	-0.196854	0.0358453	-0.028421	-1.15446	3.13E-15	-1.03291	0	0	-0.0017274	-1.64838	-3.00441	0.819692	392.777	418.522	609.572	372.561	372.561	372.561	11.9023	-73.7697	1.31876	279.757	498.78	194.178	190.457	190.457	190.457	-74.5001	-5.75002	-9.58278	37.8712	-1.45008	-4.40646	0.406545	0.0874436	2.72834	-18.4416	95.8808	-17.7925	0	0	-0.0164743	35.6291
0	14.4999	0	0	14.8003	0.311708	-11.4359	-0.189924	0.0327625	-0.0152371	0.707346	-3.38E-15	-1.05315	0	0	0.00349747	-1.66072	-0.899933	0.139859	379.843	418.034	611.722	373.778	373.778	373.778	11.694	-71.9381	0.656656	262.21	499.083	194.757	190.457	190.457	190.457	-72.6526	-5.9975	-9.1845	35.3592	-1.63659	-3.54797	0.548763	0.178009	2.68322	-122.752	133.443	-19.0585	0	0	-0.491505	34.1246
0	12.9176	0	0	13.156	0.295361	-10.8289	-0.179307	0.0285884	0.0008815	2.70155	-5.84E-15	-1.05939	0	0	0.0117831	-1.66924	1.1488	-0.608497	367.217	417.751	614.718	374.661	374.661	374.661	11.4315	-69.8043	-0.0549186	244.718	499.408	195.397	190.457	190.457	190.457	-70.4984	-6.24976	-8.74561	32.9837	-1.94324	-2.71683	0.778412	0.207343	2.65098	-245.107	160.547	-20.6947	0	0	-1.00699	32.6551
0	11.0117	0	0	11.1851	0.274171	-10.0384	-0.166231	0.0240012	0.0162167	4.72	3.13E-15	-0.972391	0	0	0.0227704	-1.65609	3.11712	-1.32851	355.137	417.738	618.46	375.365	375.365	375.365	11.1066	-67.3555	-0.80043	227.344	499.749	196.016	190.457	190.457	190.457	-68.0242	-6.49697	-8.27022	30.7509	-2.31848	-2.03764	1.00812	0.188311	2.59948	-362.832	175.429	-21.9844	0	0	-1.4575	31.2441
0	8.77707	0	0	8.88795	0.247135	-9.02415	-0.152122	0.0197752	0.026754	6.57741	-2.92E-15	-0.703348	0	0	0.0351945	-1.59456	4.9855	-1.94243	343.812	418.033	622.799	376.099	376.099	376.099	10.7069	-64.5815	-1.55618	210.137	500.098	196.522	190.457	190.457	190.457	-65.2185	-6.72103	-7.76175	28.6405	-2.71316	-1.57532	1.16335	0.141517	2.48825	-456.631	178.467	-22.3262	0	0	-1.77483	29.9095
0	6.20526	0	0	6.26302	0.213965	-7.7721	-0.138836	0.0165048	0.0293101	7.9516	2.45E-15	-0.18385	0	0	0.0463688	-1.45838	6.73499	-2.41673	333.393	418.651	627.556	377.058	377.058	377.058	10.2159	-61.4727	-2.28829	193.115	500.441	196.821	190.457	190.457	190.457	-62.0703	-6.89401	-7.22325	26.6342	-3.09644	-1.3271	1.21833	0.0846972	2.28715	-518.72	170.643	-21.3355	0	0	-1.93628	28.6699
0	3.28745	0	0	3.30744	0.175261	-6.30167	-0.128556	0.0147225	0.021908	8.38523	-6.77E-16	0.644642	0	0	0.0518243	-1.23033	8.34535	-2.76698	323.967	419.579	632.536	378.356	378.356	378.356	9.61852	-58.022	-2.95475	176.254	500.766	196.845	190.457	190.457	190.457	-58.5707	-6.98188	-6.65835	24.7324	-3.46309	-1.23077	1.19938	0.0386116	2.00237	-553.415	154.793	-18.9626	0	0	-1.95487	27.5484
0	0.0222975	0	0	0.0223765	0.132379	-4.66284	-0.1237	0.0146916	0.00389563	7.3264	-1.52E-15	1.80124	0	0	0.0454468	-0.908225	9.7958	-3.0417	315.578	420.788	637.544	380.008	380.008	380.008	8.90797	-54.2281	-3.51102	159.492	501.06	196.574	190.457	190.457	190.457	-54.7183	-6.95172	-6.0724	22.957	-3.83063	-1.19342	1.16706	0.0214026	1.67456	-573.631	134.087	-15.4234	0	0	-1.87355	26.5737
0	-3.57233	0	0	-3.57698	0.0871023	-2.92422	-0.126702	0.0164521	-0.0241014	4.22188	3.38E-16	3.24856	0	0	0.0204952	-0.506109	11.0667	-3.29299	308.261	422.224	642.389	381.953	381.953	381.953	8.0913	-50.1025	-3.91686	142.746	501.317	196.059	190.457	190.457	190.457	-50.5261	-6.77928	-5.47362	21.3419	-4.22661	-1.13235	1.18473	0.0387069	1.35804	-593.839	110.819	-11.226	0	0	-1.74322	25.7794
0	-7.44659	0	0	-7.44812	0.0412537	-1.15813	-0.139794	0.0195561	-0.0604545	-1.35835	-1.35E-15	4.85248	0	0	-0.0280353	-0.0497543	12.1416	-3.5471	302.074	423.82	646.89	384.101	384.101	384.101	7.19197	-45.6778	-4.14233	125.947	501.538	195.44	190.457	190.457	190.457	-46.0302	-6.45399	-4.87349	19.9203	-4.67106	-1.00839	1.28062	0.0789444	1.10213	-621.572	84.9694	-6.81894	0	0	-1.59209	25.2034
0	-11.5083	0	0	-11.5088	-0.00351358	0.568463	-0.163714	0.0230801	-0.102645	-9.48799	-6.77E-16	6.39407	0	0	-0.0993119	0.431233	13.0068	-3.7907	297.107	425.495	650.865	386.384	386.384	386.384	6.24868	-41.0173	-4.17208	109.077	501.73	194.944	190.457	190.457	190.457	-41.2987	-5.98062	-4.28686	18.7142	-5.16237	-0.838537	1.42054	0.118977	0.931234	-650.95	55.823	-2.52711	0	0	-1.41197	24.8874
0	-15.6196	0	0	-15.6314	-0.0456863	2.1941	-0.196105	0.0252411	-0.145798	-19.6553	3.38E-16	7.57427	0	0	-0.18261	0.91079	13.6512	-3.9783	293.471	427.169	654.144	388.783	388.783	388.783	5.31134	-36.2207	-4.00935	92.212	501.907	194.866	190.457	190.457	190.457	-36.436	-5.38005	-3.73148	17.731	-5.67516	-0.689571	1.57704	0.145625	0.834719	-679.175	24.3497	1.5282	0	0	-1.20613	24.8768
0	-19.6061	0	0	-19.6479	-0.0838688	3.66295	-0.232005	0.0242678	-0.183873	-30.8117	-1.02E-15	8.148	0	0	-0.258487	1.37059	14.0658	-4.04451	291.272	428.765	656.573	391.319	391.319	391.319	4.43471	-31.4202	-3.67921	75.5364	502.085	195.512	190.457	190.457	190.457	-31.5785	-4.689	-3.22726	16.9659	-6.16608	-0.656046	1.7249	0.153815	0.779412	-704.163	-6.44021	5.40624	0	0	-0.973	25.2174
0	-23.2763	0	0	-23.3678	-0.116839	4.92747	-0.265524	0.0188671	-0.211658	-41.6202	4.82E-15	7.99823	0	0	-0.305223	1.80196	14.2462	-3.91683	290.596	430.231	658.025	394.024	394.024	394.024	3.66935	-26.7677	-3.22845	59.3358	502.274	197.137	190.457	190.457	190.457	-26.8803	-3.95744	-2.794	16.4081	-6.5859	-0.827923	1.83425	0.135648	0.727388	-721.8	-34.8841	9.51729	0	0	-0.706525	25.9496
0	-26.45	0	0	-26.6046	-0.143611	5.95082	-0.292117	0.00873965	-0.226751	-50.8274	6.98E-15	7.16325	0	0	-0.307992	2.20645	14.1938	-3.52919	291.486	431.544	658.415	396.901	396.901	396.901	3.05275	-22.4131	-2.72009	43.9503	502.476	199.889	190.457	190.457	190.457	-22.4919	-3.24293	-2.44863	16.0494	-6.8947	-1.26165	1.87594	0.0972189	0.665762	-726.077	-57.7931	14.2858	0	0	-0.402807	27.0999
0	-28.985	0	0	-29.204	-0.163469	6.70747	-0.309995	-0.00474651	-0.229851	-57.5707	-5.24E-15	5.8524	0	0	-0.265187	2.59354	13.9165	-2.8351	293.933	432.72	657.702	399.917	399.917	399.917	2.60335	-18.4835	-2.2232	29.7148	502.674	203.789	190.457	190.457	190.457	-18.539	-2.60251	-2.20205	15.8878	-7.07024	-1.96686	1.81947	0.046614	0.598488	-709.279	-72.5409	19.8186	0	0	-0.0737652	28.6749
0	-30.7951	0	0	-31.0653	-0.17588	7.1792	-0.320016	-0.019321	-0.223373	-61.4997	-8.12E-15	4.32904	0	0	-0.188153	2.97667	13.428	-1.8206	297.857	433.813	655.904	403.002	403.002	403.002	2.32045	-15.0673	-1.80167	16.9078	502.833	208.747	190.457	190.457	190.457	-15.1081	-2.08528	-2.05775	15.9265	-7.10936	-2.91232	1.6513	0.00159983	0.54268	-667.495	-76.5355	25.7683	0	0	0.245533	30.6582
0	-31.8567	0	0	-32.1521	-0.180378	7.34992	-0.324796	-0.0327627	-0.209578	-62.7571	-1.69E-15	2.79697	0	0	-0.0956943	3.36801	12.7465	-0.512595	303.114	434.906	653.089	406.069	406.069	406.069	2.18934	-12.2083	-1.50398	5.72706	502.907	214.604	190.457	190.457	190.457	-12.2408	-1.72574	-2.01285	16.1681	-7.0233	-4.04809	1.39243	-0.0231491	0.512125	-605.789	-69.4934	31.2935	0	0	0.509781	33.0112
0	-32.2039	0	0	-32.4917	-0.176598	7.20644	-0.327405	-0.0429881	-0.189828	-61.8404	0	1.41557	0	0	-0.00670412	3.7746	11.8939	1.02229	309.497	436.093	649.373	409.021	409.022	409.021	2.18655	-9.90726	-1.35551	-3.70986	502.841	221.168	190.457	190.457	190.457	-9.93655	-1.53803	-2.0585	16.6096	-6.83242	-5.32729	1.08657	-0.019798	0.514971	-535.533	-53.8631	35.3273	0	0	0.688785	35.6777
0	-31.9175	0	0	-32.1664	-0.164411	6.74333	-0.330436	-0.0480958	-0.164469	-59.4402	1.02E-15	0.330052	0	0	0.0656223	4.19671	10.8946	2.68764	316.763	437.462	644.902	411.77	411.77	411.77	2.2855	-8.1292	-1.3537	-11.3481	502.583	228.24	190.457	190.457	190.457	-8.15944	-1.51178	-2.1817	17.2385	-6.56297	-6.71389	0.794672	0.012059	0.547754	-472.555	-33.7147	36.8325	0	0	0.785637	38.5905
0	-31.1094	0	0	-31.2981	-0.144135	5.97083	-0.335054	-0.0477236	-0.133869	-56.253	-6.77E-16	-0.425637	0	0	0.115822	4.62858	9.77564	4.37478	324.658	439.073	639.842	414.231	414.231	414.231	2.4613	-6.81418	-1.46785	-17.1728	502.096	235.622	190.457	190.457	190.457	-6.8489	-1.61153	-2.36799	18.0335	-6.24717	-8.17394	0.571808	0.0664464	0.60493	-430.437	-13.7861	35.4438	0	0	0.835022	41.6779
0	-29.9065	0	0	-30.0286	-0.116691	4.92183	-0.340511	-0.0432543	-0.0992356	-52.8354	-7.78E-15	-0.932116	0	0	0.144598	5.06035	8.56532	5.98122	332.953	440.954	634.37	416.316	416.316	416.316	2.6929	-5.88947	-1.64588	-21.1891	501.358	243.118	190.457	190.457	190.457	-5.93147	-1.78252	-2.6032	18.9683	-5.92293	-9.65687	0.440577	0.128581	0.680328	-413.776	1.14655	31.9318	0	0	0.881364	44.8678
0	-28.4368	0	0	-28.5	-0.0836076	3.65292	-0.34515	-0.0368465	-0.0630268	-49.6171	4.74E-15	-1.30427	0	0	0.15622	5.48061	7.29208	7.42179	341.458	443.097	628.665	417.93	417.93	417.929	2.96264	-5.28058	-1.82704	-23.4111	500.368	250.534	190.457	190.457	190.457	-5.33144	-1.96257	-2.87373	20.0175	-5.62999	-11.0794	0.380503	0.180774	0.772964	-416.34	9.12994	27.7031	0	0	0.951666	48.0909
0	-26.8176	0	0	-26.8397	-0.0468192	2.23773	-0.348103	-0.0302201	-0.0279436	-46.9906	-8.12E-15	-1.59578	0	0	0.156661	5.8792	5.98163	8.62831	350.03	445.467	622.909	418.958	418.958	418.958	3.25452	-4.92037	-1.95678	-23.8565	499.136	257.684	190.457	190.457	190.457	-4.98011	-2.09621	-3.16581	21.1658	-5.40342	-12.321	0.348913	0.196839	0.88087	-428.202	8.67244	24.3628	0	0	1.05794	51.2842
0	-25.1453	0	0	-25.1476	-0.00834103	0.754643	-0.349546	-0.024521	0.00414521	-45.2755	2.71E-15	-1.81184	0	0	0.15182	6.25101	4.65385	9.54229	358.563	448.005	617.278	419.289	419.289	419.289	3.55429	-4.75738	-1.99697	-22.5402	497.678	264.392	190.457	190.457	190.457	-4.82429	-2.14483	-3.46649	22.4151	-5.26856	-13.2338	0.297457	0.15191	1.00014	-439.902	-0.954877	22.9757	0	0	1.1998	54.3936
0	-23.4886	0	0	-23.4906	0.0299817	-0.723462	-0.34953	-0.0202761	0.0325283	-44.5692	5.41E-15	-1.922	0	0	0.146009	6.60096	3.31991	10.1058	366.978	450.639	611.933	418.828	418.828	418.828	3.8501	-4.76204	-1.9281	-19.4677	496.018	270.503	190.457	190.457	190.457	-4.83294	-2.08887	-3.76471	23.7893	-5.2446	-13.6652	0.198429	0.0407297	1.12371	-447.117	-19.4063	24.1271	0	0	1.37428	57.3779
0	-21.8854	0	0	-21.9013	0.0665803	-2.1342	-0.347629	-0.0172402	0.0576707	-44.7206	4.74E-15	-1.85732	0	0	0.141665	6.94684	1.98042	10.2595	375.212	453.293	607.005	417.528	417.528	417.528	4.13369	-4.92813	-1.74435	-14.6334	494.179	275.881	190.457	190.457	190.457	-4.9987	-1.92316	-4.05282	25.3331	-5.35635	-13.4957	0.0828588	-0.108298	1.23695	-457.444	-42.9858	27.4296	0	0	1.60214	60.2099
0	-20.3457	0	0	-20.3837	0.100119	-3.42477	-0.343353	-0.014806	0.0800674	-45.4204	7.44E-15	-1.55675	0	0	0.139773	7.31779	0.625882	9.95729	383.232	455.905	602.589	415.405	415.405	415.404	4.40137	-5.2691	-1.44533	-8.02613	492.191	280.408	190.457	190.457	190.457	-5.33428	-1.64877	-4.32811	27.107	-5.64196	-12.6765	0.0352825	-0.233798	1.33015	-487.245	-64.9414	31.986	0	0	1.95209	62.875
0	-18.8586	0	0	-18.9204	0.129444	-4.55038	-0.336321	-0.0123888	0.0992279	-46.2999	-1.35E-15	-1.00404	0	0	0.140296	7.74562	-0.760896	9.19395	391.06	458.431	598.743	412.525	412.526	412.525	4.65484	-5.81167	-1.02999	0.364071	490.084	283.985	190.457	190.457	190.457	-5.86585	-1.26695	-4.59426	29.1761	-6.1481	-11.2563	0.117206	-0.262535	1.41393	-543.186	-76.7544	36.6357	0	0	2.498	65.3675
0	-17.4001	0	0	-17.4824	0.153647	-5.47678	-0.326271	-0.00961348	0.113661	-47.0098	4.74E-15	-0.239329	0	0	0.142466	8.25145	-2.20226	8.02447	398.786	460.855	595.507	409.004	409.004	409.004	4.90059	-6.58893	-0.496664	10.5395	487.898	286.535	190.457	190.457	190.457	-6.62606	-0.779083	-4.86109	31.5945	-6.91897	-9.3846	0.322824	-0.158909	1.5248	-614.091	-75.6755	40.6116	0	0	3.23726	67.688
0	-15.9426	0	0	-16.0385	0.172224	-6.18593	-0.313354	-0.00652361	0.122473	-47.2952	-3.38E-15	0.635975	0	0	0.145085	8.83419	-3.7233	6.56124	406.552	463.17	592.921	404.997	404.997	404.997	5.14776	-7.63421	0.151795	22.4902	485.679	288.013	190.457	190.457	190.457	-7.64796	-0.191842	-5.14262	34.3831	-7.9843	-7.27823	0.619112	0.0521421	1.70368	-683.925	-67.142	43.3065	0	0	4.06447	69.8422
0	-14.4629	0	0	-14.5639	0.185159	-6.6786	-0.298186	-0.00332972	0.125493	-47.0119	6.77E-15	1.4988	0	0	0.146839	9.46723	-5.34778	4.95705	414.53	465.359	591.047	400.711	400.711	400.711	5.40565	-8.97619	0.903017	36.1921	483.477	288.409	190.457	190.457	190.457	-8.96027	0.477874	-5.45411	37.5093	-9.34065	-5.15671	0.971666	0.292585	1.97576	-740.516	-62.4607	44.1796	0	0	4.78653	71.8362
0	-12.9467	0	0	-13.0449	0.192898	-6.9729	-0.28155	-0.00034401	0.122603	-46.0834	1.35E-15	2.22748	0	0	0.146469	10.1039	-7.09288	3.38415	422.88	467.38	589.97	396.406	396.406	396.406	5.68156	-10.636	1.73298	51.6059	481.343	287.75	190.457	190.457	190.457	-10.5845	1.20085	-5.80904	40.8805	-10.9277	-3.17708	1.34713	0.507617	2.34943	-776.464	-64.8746	42.5495	0	0	5.21425	73.6676
0	-11.3918	0	0	-11.4811	0.196322	-7.10296	-0.263899	0.00265278	0.113451	-44.4385	-2.71E-15	2.77841	0	0	0.142847	10.684	-8.96495	2.01614	431.726	469.159	589.807	392.383	392.383	392.383	5.97938	-12.6255	2.60693	68.6772	479.325	286.101	190.457	190.457	190.457	-12.5339	1.93661	-6.21621	44.3611	-12.6068	-1.4137	1.69688	0.693033	2.80583	-785.016	-66.2929	37.7787	0	0	5.25374	75.3185
0	-9.80901	0	0	-9.88598	0.196748	-7.11916	-0.245708	0.00624425	0.098725	-42.0476	-1.35E-15	3.18744	0	0	0.135206	11.137	-10.9582	1.00966	441.132	470.606	590.703	388.943	388.943	388.943	6.29971	-14.9459	3.48344	87.3329	477.462	283.562	190.457	190.457	190.457	-14.8116	2.63787	-6.67835	47.8019	-14.1603	0.104891	1.95841	0.839711	3.26767	-760.175	-58.4482	29.723	0	0	4.91162	76.7516
0	-8.22166	0	0	-8.28531	0.195771	-7.08206	-0.227753	0.0110462	0.0819635	-38.9744	-1.02E-15	3.55034	0	0	0.123428	11.3915	-13.0548	0.485795	451.078	471.63	592.811	386.325	386.325	386.325	6.64089	-17.5862	4.32237	107.477	475.788	280.263	190.457	190.457	190.457	-17.4093	3.25899	-7.19214	51.0663	-15.3439	1.33697	2.12227	0.874066	3.59876	-710.346	-44.4502	19.2546	0	0	4.30468	77.9146
0	-6.6621	0	0	-6.71297	0.194724	-7.04226	-0.211119	0.0171777	0.0674335	-35.4143	-2.71E-15	3.96725	0	0	0.108266	11.3954	-15.2237	0.525014	461.478	472.17	596.252	384.647	384.647	384.647	7.00021	-20.5215	5.09487	128.991	474.33	276.345	190.457	190.457	190.457	-20.3051	3.7667	-7.74981	54.0395	-15.9807	2.19046	2.21322	0.735731	3.67366	-649.101	-29.0516	7.89116	0	0	3.5725	78.7507
0	-5.1663	0	0	-5.20541	0.194093	-7.0183	-0.197422	0.0247204	0.0567369	-31.7301	8.46E-16	4.56271	0	0	0.0913569	11.1333	-17.4206	1.16848	472.194	472.208	601.069	383.86	383.86	383.86	7.37417	-23.7143	5.78835	151.742	473.112	271.938	190.457	190.457	190.457	-23.4644	4.14554	-8.34079	56.6338	-16.028	2.53125	2.20634	0.460551	3.47625	-574.281	-8.73106	-3.62545	0	0	2.75212	79.2103
0	-3.76858	0	0	-3.79685	0.193392	-6.99167	-0.188791	0.0335702	0.0486799	-28.4179	2.37E-15	5.426	0	0	0.0747352	10.6298	-19.5879	2.4032	483.037	471.776	607.213	383.751	383.751	383.751	7.75923	-27.1184	6.40388	175.594	472.161	267.149	190.457	190.457	190.457	-26.8432	4.39557	-8.95382	58.799	-15.5684	2.23599	2.03437	0.150615	3.11481	-470.876	21.471	-15.4816	0	0	1.82146	79.2575
0	-2.49694	0	0	-2.51527	0.191516	-6.92035	-0.1876	0.0434309	0.0411303	-26.0033	3.81E-15	6.5664	0	0	0.0600452	9.94169	-21.6576	4.13393	493.749	470.945	614.532	384.035	384.035	384.035	8.15322	-30.6855	6.95018	200.43	471.507	262.076	190.457	190.457	190.457	-30.3946	4.52576	-9.57925	60.5285	-14.7513	1.26145	1.65221	-0.098093	2.71602	-328.714	58.1845	-27.5373	0	0	0.845475	78.8668
0	-1.36945	0	0	-1.37904	0.187291	-6.7597	-0.195173	0.0533666	0.0323988	-24.8195	-3.38E-16	7.84925	0	0	0.0478248	9.14842	-23.5565	6.16741	503.986	469.789	622.773	384.444	384.444	384.444	8.55757	-34.3725	7.43768	226.152	471.188	256.82	190.457	190.457	190.457	-34.0766	4.54684	-10.2114	61.8535	-13.7336	-0.305429	1.07746	-0.238083	2.36305	-153.048	89.5811	-38.6116	0	0	0.00840945	78.018
0	-0.393266	0	0	-0.395796	0.17994	-6.47994	-0.210425	0.0620058	0.0208156	-24.8041	4.06E-15	9.02602	0	0	0.0375608	8.34028	-25.2168	8.23005	513.351	468.353	631.598	384.784	384.784	384.784	8.97853	-38.1472	7.87454	252.697	471.244	251.504	190.457	190.457	190.457	-37.8585	4.46573	-10.8492	62.8298	-12.6459	-2.23778	0.402811	-0.24733	2.09083	34.461	107.592	-47.3989	0	0	-0.517541	76.6938
0	0.432021	0	0	0.434463	0.169398	-6.07818	-0.23064	0.0682834	0.00504016	-25.5583	-6.77E-15	9.84882	0	0	0.028504	7.6011	-26.5882	10.021	521.45	466.629	640.632	384.947	384.947	384.947	9.42583	-41.9896	8.26515	280.016	471.71	246.282	190.457	190.457	190.457	-41.7221	4.28365	-11.4941	63.5239	-11.5784	-4.20912	-0.248351	-0.110697	1.90638	207.314	116.099	-53.8245	0	0	-0.71181	74.8846
0	1.10797	0	0	1.11326	0.156427	-5.58301	-0.252493	0.0717648	-0.0154856	-26.4924	-6.77E-16	10.1533	0	0	0.0200836	6.98884	-27.645	11.2747	527.957	464.579	649.517	384.882	384.882	384.882	9.90923	-45.8876	8.6127	308.053	472.605	241.334	190.457	190.457	190.457	-45.6573	3.99943	-12.1471	64.0024	-10.5787	-5.86522	-0.789392	0.143503	1.79893	349.843	123.359	-58.736	0	0	-0.676518	72.5938
0	1.63091	0	0	1.63727	0.142482	-5.04976	-0.272716	0.0726526	-0.0402505	-26.9763	-6.77E-16	9.90222	0	0	0.011825	6.5281	-28.3835	11.8017	532.638	462.167	657.957	384.58	384.58	384.58	10.4336	-49.8306	8.9236	336.73	473.923	236.858	190.457	190.457	190.457	-49.6554	3.61621	-12.8056	64.328	-9.65649	-6.88791	-1.19181	0.445898	1.74004	462.065	135.905	-62.6721	0	0	-0.52934	69.8368
0	1.98721	0	0	1.99349	0.129369	-4.54749	-0.28867	0.0721122	-0.0689485	-26.495	-4.40E-15	9.23468	0	0	0.00326617	6.21807	-28.8139	11.4961	535.35	459.397	665.72	384.059	384.059	384.059	10.9943	-53.8023	9.21042	365.921	475.629	233.042	190.457	190.457	190.457	-53.7011	3.14731	-13.4618	64.5526	-8.792	-7.03555	-1.44878	0.716638	1.70228	550.886	156.392	-65.4833	0	0	-0.340769	66.6309
0	2.1512	0	0	2.15684	0.118873	-4.14499	-0.298517	0.0720469	-0.100158	-24.7435	4.74E-15	8.41911	0	0	-0.00565439	6.04621	-28.9489	10.3297	536.023	456.336	672.633	383.358	383.358	383.358	11.5746	-57.7755	9.4913	395.45	477.666	230.046	190.457	190.457	190.457	-57.7658	2.61862	-14.102	64.7036	-7.9523	-6.17601	-1.50992	0.894027	1.64826	610.803	183.441	-67.097	0	0	-0.130509	62.9823
0	2.08728	0	0	2.09212	0.112339	-3.89419	-0.301357	0.0743153	-0.132185	-21.6767	6.09E-15	7.72432	0	0	-0.0139701	5.99569	-28.7958	8.35436	534.675	453.114	678.58	382.52	382.52	382.52	12.1468	-61.7085	9.78615	425.094	479.964	227.981	190.457	190.457	190.457	-61.8037	2.06658	-14.7089	64.7657	-7.11141	-4.32611	-1.30568	0.962442	1.54892	626.297	214.162	-67.5954	0	0	0.100106	58.8773
0	1.75671	0	0	1.7606	0.110235	-3.81341	-0.297339	0.0801432	-0.163821	-17.5099	-6.43E-15	7.31319	0	0	-0.0197164	6.04203	-28.3547	5.71438	531.44	449.912	683.517	381.562	381.562	381.562	12.6765	-65.5452	10.1102	454.595	482.457	226.892	190.457	190.457	190.457	-65.7525	1.53191	-15.2633	64.6756	-6.26683	-1.67907	-0.847737	0.94844	1.40991	592.189	244.246	-66.5349	0	0	0.329775	54.2906
0	1.12799	0	0	1.13058	0.111914	-3.87787	-0.287333	0.0895359	-0.197387	-12.6308	4.74E-15	7.16566	0	0	-0.0208748	6.1468	-27.6262	2.63889	526.587	446.916	687.481	380.467	380.467	380.467	13.13	-69.2188	10.4665	483.679	485.093	226.763	190.457	190.457	190.457	-69.5375	1.05006	-15.7465	64.3454	-5.44378	1.4277	-0.323836	0.902409	1.29374	539.883	268.933	-63.4914	0	0	0.53181	49.2157
0	0.186682	0	0	0.187145	0.115846	-4.02882	-0.271892	0.10111	-0.236027	-7.42097	6.77E-16	7.08641	0	0	-0.0163968	6.26045	-26.6251	-0.606778	520.481	444.274	690.577	379.23	379.23	379.23	13.4809	-72.658	10.842	512.06	487.837	227.524	190.457	190.457	190.457	-73.0799	0.643503	-16.1416	63.7075	-4.6829	4.61785	0.126778	0.84652	1.23551	492.192	279.359	-58.654	0	0	0.710412	43.708
0	-1.05752	0	0	-1.06037	0.119963	-4.18682	-0.250586	0.112714	-0.282168	-2.11793	-1.52E-15	6.81778	0	0	-0.00637297	6.33213	-25.3891	-3.76868	513.546	442.066	692.94	377.906	377.906	377.906	13.713	-75.7946	11.208	539.441	490.662	229.064	190.457	190.457	190.457	-76.3056	0.319792	-16.433	62.7382	-4.02515	7.56274	0.462594	0.782179	1.24015	454.602	267.159	-52.4043	0	0	0.880496	37.9101
0	-2.56807	0	0	-2.57521	0.121954	-4.26318	-0.221917	0.122244	-0.338368	3.23839	5.08E-15	6.15857	0	0	0.00858935	6.31989	-23.9769	-6.6323	506.237	440.301	694.711	376.634	376.634	376.634	13.8186	-78.5695	11.5269	565.508	493.538	231.24	190.457	190.457	190.457	-79.1511	0.0752537	-16.6053	61.4521	-3.49866	10.0183	0.673976	0.717166	1.30285	430.979	229.959	-44.9884	0	0	1.05764	32.0427
0	-4.28367	0	0	-4.29509	0.119647	-4.17466	-0.183693	0.127561	-0.406097	8.77869	1.52E-15	4.95602	0	0	0.028019	6.19689	-22.4643	-9.03988	499.015	438.94	696.018	375.629	375.629	375.629	13.7946	-80.9373	11.7596	589.925	496.414	233.868	190.457	190.457	190.457	-81.5675	-0.0985138	-16.6431	59.8894	-3.10401	11.837	0.739243	0.663518	1.40531	431.188	170.718	-36.2765	0	0	1.2735	26.3636
0	-6.12546	0	0	-6.13944	0.111475	-3.86102	-0.133475	0.127003	-0.484827	14.7319	3.21E-15	3.13794	0	0	0.051639	5.95282	-20.9384	-10.9043	492.312	437.916	696.967	375.156	375.156	375.156	13.6379	-82.8675	11.8716	612.324	499.21	236.72	190.457	190.457	190.457	-83.5222	-0.209808	-16.5308	58.1131	-2.79981	12.9735	0.61569	0.614716	1.50214	471.336	94.1747	-26.0604	0	0	1.58802	21.1174
0	-8.00684	0	0	-8.02023	0.0968702	-3.29988	-0.0701836	0.119573	-0.569984	21.2122	0	0.733509	0	0	0.0782461	5.59278	-19.4929	-12.2183	486.492	437.158	697.634	375.454	375.454	375.454	13.344	-84.344	11.8322	632.315	501.811	239.515	190.457	190.457	190.457	-84.9977	-0.26708	-16.2513	56.2179	-2.50112	13.4892	0.295035	0.521399	1.50703	558.905	2.302	-14.3835	0	0	2.01665	16.5031
0	-9.84297	0	0	-9.8525	0.0762694	-2.50731	0.00373247	0.104762	-0.65254	27.9355	2.31E-15	-2.10332	0	0	0.104193	5.13797	-18.2224	-13.0463	481.824	436.605	698.06	376.645	376.645	376.645	12.9087	-85.3614	11.6124	649.498	504.072	241.918	190.457	190.457	190.457	-85.9894	-0.283137	-15.7861	54.3408	-2.11271	13.5366	-0.141204	0.287996	1.31637	679.172	-109.982	-1.65706	0	0	2.43497	12.6693
0	-11.5564	0	0	-11.5606	0.0505966	-1.51831	0.0807871	0.0837187	-0.721894	34.0082	-5.50E-16	-4.93098	0	0	0.122737	4.62968	-17.2134	-13.4887	478.487	436.204	698.245	378.649	378.649	378.649	12.3308	-85.9232	11.1823	663.5	505.833	243.557	190.457	190.457	190.457	-86.5036	-0.278152	-15.1156	52.6511	-1.60154	13.3075	-0.533151	-0.147616	0.874592	798.469	-245.473	11.4562	0	0	2.60058	9.72358
0	-13.0765	0	0	-13.0768	0.0205166	-0.35841	0.148998	0.0594097	-0.769568	37.9745	5.92E-15	-7.0138	0	0	0.125649	4.12851	-16.53	-13.6264	476.593	435.893	698.153	381.154	381.154	381.154	11.6121	-86.0427	10.5173	674.014	506.945	244.069	190.457	190.457	190.457	-86.5589	-0.277474	-14.2235	51.3152	-1.05064	12.9492	-0.724295	-0.685557	0.290905	882.045	-385.507	24.3799	0	0	2.30939	7.7362
0	-14.332	0	0	-14.3341	-0.0140063	0.973113	0.194956	0.0370675	-0.792813	38.2207	3.89E-15	-7.3873	0	0	0.106503	3.69215	-16.2	-13.4774	476.207	435.591	697.725	383.715	383.715	383.715	10.7582	-85.751	9.60804	680.824	507.292	243.161	190.457	190.457	190.457	-86.1929	-0.305297	-13.1042	50.4424	-0.616433	12.4931	-0.71776	-1.04424	-0.139773	929.911	-483.607	36.9068	0	0	1.59339	6.73362
0	-15.2432	0	0	-15.2579	-0.0532382	2.4849	0.207645	0.0223508	-0.794219	33.5667	-1.40E-15	-5.2217	0	0	0.0650804	3.33924	-16.2058	-13.0022	477.317	435.214	696.929	385.957	385.957	385.957	9.78519	-85.1068	8.47277	683.813	506.83	240.684	190.457	190.457	190.457	-85.4715	-0.381097	-11.7747	50.0403	-0.411806	11.8593	-0.670679	-1.13453	-0.298339	974.95	-522.109	49.3416	0	0	0.73304	6.68946
0	-15.7201	0	0	-15.7624	-0.0964515	4.14604	0.181528	0.0197848	-0.776163	23.8189	-4.49E-15	-0.171478	0	0	0.0118179	3.04689	-16.4898	-12.1544	479.779	434.7	695.745	387.68	387.68	387.68	8.73422	-84.2047	7.15948	682.955	505.612	236.693	190.457	190.457	190.457	-84.4972	-0.523814	-10.2877	50.0205	-0.462681	10.9372	-0.731505	-1.01808	-0.220289	1042.62	-503.839	61.6473	0	0	0.0139683	7.52242
0	-15.671	0	0	-15.755	-0.140807	5.84384	0.118542	0.0299834	-0.73896	10.0794	-2.20E-15	7.22575	0	0	-0.0299312	2.7748	-16.9649	-10.9334	483.282	434.041	694.141	388.837	388.837	388.837	7.68601	-83.1755	5.73876	678.315	503.801	231.458	190.457	190.457	190.457	-83.4087	-0.759326	-8.737	50.2364	-0.73443	9.66894	-0.958066	-0.78858	0.00430725	1131.13	-438.387	72.4827	0	0	-0.391103	9.10022
0	-15.0246	0	0	-15.153	-0.181097	7.37719	0.0287598	0.0489542	-0.679969	-5.35352	-6.77E-16	15.5087	0	0	-0.0314369	2.49063	-17.5297	-9.41203	487.36	433.284	692.058	389.458	389.458	389.458	6.75876	-82.1734	4.29033	670.081	501.662	225.443	190.457	190.457	190.457	-82.3652	-1.12072	-7.24997	50.529	-1.17136	8.09109	-1.29804	-0.517683	0.300522	1210.02	-338.779	79.1307	0	0	-0.427265	11.2496
0	-13.7564	0	0	-13.9121	-0.210725	8.49816	-0.0712955	0.0691382	-0.597044	-19.5855	6.77E-16	22.6493	0	0	0.0221005	2.18348	-18.0839	-7.73021	491.453	432.511	689.414	389.577	389.577	389.578	6.07949	-81.3467	2.89316	658.582	499.499	219.207	190.457	190.457	190.457	-81.5164	-1.63334	-5.9618	50.7637	-1.72034	6.32752	-1.61051	-0.245581	0.62829	1233.31	-223.52	78.6689	0	0	-0.149366	13.7732
0	-11.9097	0	0	-12.0599	-0.223742	8.98867	-0.163125	0.0832424	-0.490864	-30.0427	2.03E-15	26.8522	0	0	0.11398	1.86142	-18.5421	-6.05625	495.017	431.805	686.141	389.215	389.215	389.215	5.73629	-80.7993	1.623	644.288	497.581	213.284	190.457	190.457	190.457	-80.9649	-2.28964	-4.97915	50.8486	-2.33434	4.53855	-1.73048	0.0123537	0.978107	1160.58	-111.841	69.5348	0	0	0.288622	16.4733
0	-9.59881	0	0	-9.71262	-0.217082	8.73787	-0.233442	0.0886908	-0.36772	-35.454	5.41E-15	27.3994	0	0	0.202654	1.53753	-18.8431	-4.53139	497.624	431.226	682.231	388.383	388.383	388.383	5.73853	-80.5609	0.551673	627.78	496.07	208.069	190.457	190.457	190.457	-80.7377	-3.03286	-4.35005	50.7321	-2.96317	2.84944	-1.55282	0.255001	1.35686	978.014	-15.8568	52.4355	0	0	0.678508	19.1752
0	-6.98796	0	0	-7.05317	-0.191676	7.77814	-0.278253	0.0878695	-0.240081	-36.2095	-1.35E-15	24.836	0	0	0.251675	1.21369	-18.952	-3.22382	499.041	430.803	677.774	387.116	387.116	387.116	6.01595	-80.5854	-0.261334	609.687	495.011	203.763	190.457	190.457	190.457	-80.7862	-3.7693	-4.05881	50.3904	-3.54012	1.29163	-1.0847	0.486678	1.77061	706.485	62.8017	30.0592	0	0	0.827949	21.7433
0	-4.25103	0	0	-4.2766	-0.151825	6.26409	-0.298569	0.082145	-0.123086	-33.6081	5.75E-15	20.1777	0	0	0.250155	0.871564	-18.858	-2.11385	499.241	430.542	672.959	385.499	385.499	385.499	6.45676	-80.7823	-0.784829	590.627	494.366	200.402	190.457	190.457	190.457	-81.0166	-4.40507	-4.04551	49.8184	-3.97285	-0.213739	-0.45481	0.687466	2.19694	394.916	123.385	6.3882	0	0	0.627023	24.0874
0	-1.53635	0	0	-1.54094	-0.10359	4.41986	-0.297372	0.0711358	-0.0284313	-29.1223	5.75E-15	14.4301	0	0	0.210397	0.47761	-18.5714	-1.11593	498.365	430.437	668.041	383.675	383.675	383.675	6.95052	-81.0541	-1.02979	571.147	494.06	197.908	190.457	190.457	190.457	-81.3264	-4.87997	-4.22917	49.0354	-4.14927	-1.81683	0.113708	0.792301	2.56712	106.26	159.558	-14.5471	0	0	0.131529	26.1625
0	1.04866	0	0	1.04965	-0.053181	2.4827	-0.279915	0.0581746	0.0379306	-24.0832	7.44E-15	8.7857	0	0	0.155753	0.00395342	-18.1239	-0.131238	496.638	430.474	663.262	381.834	381.834	381.834	7.41237	-81.319	-1.04898	551.682	494.001	196.143	190.457	190.457	190.457	-81.6284	-5.17919	-4.52374	48.1083	-3.97076	-3.64651	0.355334	0.69915	2.76326	-93.3388	161.759	-30.1761	0	0	-0.377842	27.9661
0	3.43633	0	0	3.43654	-0.00561109	0.649359	-0.252674	0.0462643	0.07277	-19.4306	1.27E-16	4.07669	0	0	0.105369	-0.542308	-17.5712	0.883803	494.255	430.629	658.777	380.138	380.138	380.138	7.7932	-81.5215	-0.919243	532.534	494.106	194.938	190.457	190.457	190.457	-81.8627	-5.3256	-4.85357	47.1765	-3.41326	-5.69287	0.0607356	0.386636	2.67472	-146.117	132.695	-39.1754	0	0	-0.53444	29.5354
0	5.58816	0	0	5.58894	0.0362962	-0.966976	-0.222104	0.0365554	0.0769329	-15.6779	-4.17E-15	0.652671	0	0	0.0679535	-1.10453	-16.9916	1.85934	491.271	430.869	654.602	378.592	378.592	378.592	8.07516	-81.6323	-0.719366	513.855	494.312	194.127	190.457	190.457	190.457	-81.9973	-5.36171	-5.16189	46.4524	-2.58008	-7.73211	-0.776858	-0.069496	2.29254	-34.6468	87.2773	-41.218	0	0	-0.297802	30.9413
0	7.48286	0	0	7.48919	0.0721684	-2.34941	-0.193802	0.0299447	0.0610481	-13.034	-5.20E-15	-1.37535	0	0	0.0444265	-1.58852	-16.4731	2.6085	487.547	431.145	650.631	376.962	376.962	376.962	8.25727	-81.6426	-0.512655	495.658	494.573	193.562	190.457	190.457	190.457	-82.023	-5.32959	-5.41118	46.1709	-1.6996	-9.35705	-1.73767	-0.498204	1.81515	158.063	50.3236	-38.3651	0	0	-0.143106	32.2731
0	9.11342	0	0	9.13095	0.102956	-3.5338	-0.170798	0.0251836	0.0425667	-11.4048	-3.30E-15	-2.25528	0	0	0.0311823	-1.90307	-16.0807	2.93278	482.843	431.41	646.723	374.895	374.895	374.895	8.34548	-81.558	-0.338101	477.867	494.858	193.13	190.457	190.457	190.457	-81.9453	-5.25922	-5.5819	46.4868	-1.02736	-10.1706	-2.15613	-0.728127	1.56996	283.131	38.8216	-34.6928	0	0	-0.353182	33.6019
0	10.4915	0	0	10.5248	0.128997	-4.53324	-0.154174	0.0212724	0.0276064	-10.5365	7.61E-16	-2.30226	0	0	0.0241799	-2.00347	-15.8194	2.77829	476.991	431.652	642.801	372.208	372.208	372.208	8.35184	-81.3925	-0.214346	460.389	495.148	192.744	190.457	190.457	190.457	-81.7793	-5.17101	-5.67019	47.3859	-0.71229	-10.0359	-1.89316	-0.728635	1.69657	306.417	44.3828	-31.3711	0	0	-0.609338	34.9329
0	11.6428	0	0	11.6939	0.149621	-5.32287	-0.14436	0.0178164	0.0127473	-10.1747	-1.18E-15	-1.82223	0	0	0.0203392	-1.90137	-15.6274	2.26762	469.966	431.9	638.884	369.03	369.03	369.03	8.29661	-81.1629	-0.147016	443.146	495.437	192.351	190.457	190.457	190.457	-81.544	-5.08191	-5.68543	48.6878	-0.76562	-9.12362	-1.24564	-0.548386	2.14705	285.146	51.4044	-26.4721	0	0	-0.678474	36.1949
0	12.5944	0	0	12.6621	0.164126	-5.87701	-0.140793	0.0147795	-0.00362125	-10.0457	-1.06E-15	-1.10189	0	0	0.0174031	-1.65412	-15.4013	1.61112	461.825	432.19	635.074	365.737	365.737	365.737	8.20507	-80.8831	-0.133322	426.062	495.722	191.927	190.457	190.457	190.457	-81.2555	-5.00619	-5.64583	50.1113	-1.11045	-7.78312	-0.47585	-0.254458	2.80423	256.508	52.9413	-19.258	0	0	-0.578891	37.2719
0	13.3648	0	0	13.4448	0.172423	-6.19353	-0.142407	0.0124919	-0.0203021	-9.91306	1.65E-15	-0.368262	0	0	0.0140969	-1.35018	-15.0248	1.01498	452.65	432.531	631.533	362.832	362.832	362.832	8.10267	-80.5589	-0.166159	409.06	495.998	191.473	190.457	190.457	190.457	-80.9221	-4.95493	-5.57293	51.3393	-1.62641	-6.40746	0.221923	0.0366582	3.47449	235.08	43.5028	-10.8708	0	0	-0.39174	38.0426
0	13.9601	0	0	14.0465	0.175073	-6.29453	-0.148254	0.0109483	-0.0357155	-9.64332	1.97E-15	0.17671	0	0	0.0101024	-1.08207	-14.397	0.618849	442.522	432.888	628.431	360.797	360.796	360.797	8.01156	-80.186	-0.238415	392.059	496.264	191.008	190.457	190.457	190.457	-80.5414	-4.93671	-5.48674	52.0852	-2.17851	-5.32468	0.680947	0.190076	3.91342	232.207	17.5867	-3.04643	0	0	-0.173877	38.4108
0	14.3746	0	0	14.4615	0.173047	-6.21731	-0.157088	0.0102735	-0.0480652	-9.15447	1.63E-15	0.427862	0	0	0.00570851	-0.909959	-13.4536	0.460458	431.507	433.196	625.902	359.918	359.918	359.918	7.94726	-79.75	-0.345658	374.99	496.513	190.565	190.457	190.457	190.457	-80.1005	-4.9575	-5.40182	52.1657	-2.64362	-4.70748	0.841287	0.125448	3.95718	247.429	-24.8304	2.67372	0	0	0.0987993	38.3251
0	14.5935	0	0	14.6758	0.167416	-6.00257	-0.167445	0.0105428	-0.0560501	-8.40244	-2.80E-15	0.362917	0	0	0.00144317	-0.839433	-12.1771	0.479978	419.65	433.381	624.014	360.175	360.175	360.175	7.91674	-79.2275	-0.48669	357.798	496.739	190.181	190.457	190.457	190.457	-79.5763	-5.02	-5.32554	51.5374	-2.93544	-4.53139	0.815633	-0.0775468	3.70172	257.657	-66.4306	5.46164	0	0	0.436604	37.7841
0	14.5966	0	0	14.6703	0.159053	-5.68333	-0.177911	0.0118081	-0.0592238	-7.38385	-3.68E-15	0.0287148	0	0	-0.00213407	-0.835822	-10.588	0.567692	407.01	433.39	622.799	361.296	361.296	361.296	7.91798	-78.5879	-0.662808	340.452	496.935	189.894	190.457	190.457	190.457	-78.9381	-5.12312	-5.25812	50.2655	-3.01574	-4.61909	0.726089	-0.298796	3.34214	244.898	-90.6669	5.28929	0	0	0.721802	36.8265
0	14.3613	0	0	14.4238	0.148479	-5.27919	-0.18701	0.014028	-0.0583494	-6.10516	2.83E-15	-0.490319	0	0	-0.00449312	-0.852237	-8.73243	0.615435	393.68	433.201	622.285	362.914	362.914	362.914	7.94054	-77.7962	-0.876452	322.942	497.094	189.734	190.457	190.457	190.457	-78.1501	-5.26169	-5.19359	48.4681	-2.90958	-4.73731	0.62086	-0.442791	3.04453	208.627	-88.7073	2.69206	0	0	0.830467	35.5174
0	13.8647	0	0	13.9144	0.135918	-4.79843	-0.193458	0.0171413	-0.0542498	-4.5907	-2.41E-15	-1.08982	0	0	-0.00512191	-0.850903	-6.67147	0.545087	379.795	432.834	622.514	364.709	364.709	364.709	7.96635	-76.8157	-1.1292	305.281	497.213	189.719	190.457	190.457	190.457	-77.1741	-5.42564	-5.12139	46.2796	-2.70295	-4.69279	0.510602	-0.450048	2.88723	155.456	-57.7822	-1.65129	0	0	0.730672	33.9367
0	13.0841	0	0	13.1207	0.121375	-4.24096	-0.196189	0.020804	-0.0463639	-2.86811	-6.77E-16	-1.68859	0	0	-0.00349078	-0.814184	-4.4748	0.318547	365.528	432.344	623.54	366.482	366.482	366.482	7.97145	-75.6101	-1.41989	287.494	497.292	189.855	190.457	190.457	190.457	-75.9717	-5.60031	-5.02819	43.8382	-2.5065	-4.39618	0.448825	-0.317554	2.8506	80.4212	-2.49857	-7.18931	0	0	0.417018	32.1706
0	12.0003	0	0	12.0243	0.104526	-3.59412	-0.194539	0.0243792	-0.033643	-0.967832	6.77E-16	-2.23775	0	0	0.000936583	-0.744514	-2.2133	-0.0541724	351.09	431.815	625.416	368.149	368.149	368.149	7.92969	-74.1462	-1.74511	269.623	497.333	190.123	190.457	190.457	190.457	-74.5075	-5.76907	-4.89972	41.2743	-2.4109	-3.88218	0.486468	-0.113869	2.86042	-22.5514	62.964	-13.3624	0	0	-0.0852089	30.3034
0	10.5998	0	0	10.6129	0.084541	-2.82568	-0.18848	0.027448	-0.0166067	1.05753	1.69E-15	-2.67182	0	0	0.00848685	-0.652177	0.0476159	-0.514801	336.74	431.338	628.162	369.708	369.708	369.708	7.81563	-72.3956	-2.10021	251.728	497.345	190.485	190.457	190.457	190.457	-72.7511	-5.9163	-4.72164	38.6947	-2.46271	-3.27543	0.63708	0.0795576	2.84655	-150.761	123.175	-19.4436	0	0	-0.703458	28.4107
0	8.87487	0	0	8.87972	0.0601289	-1.88566	-0.17858	0.0294853	0.00195629	3.12212	5.08E-16	-2.9445	0	0	0.0190776	-0.541687	2.25297	-0.971089	322.762	430.999	631.752	371.193	371.194	371.194	7.60533	-70.3355	-2.47759	233.88	497.339	190.879	190.457	190.457	190.457	-70.6776	-6.02686	-4.48059	36.1711	-2.66492	-2.72889	0.861103	0.223125	2.76788	-288.666	169.368	-24.5376	0	0	-1.3215	26.5553
0	6.82111	0	0	6.82166	0.029882	-0.71962	-0.165817	0.0299549	0.0177884	5.09052	-3.05E-15	-3.02535	0	0	0.0319348	-0.406801	4.36049	-1.32454	309.438	430.863	636.093	372.656	372.656	372.656	7.27472	-67.9478	-2.86247	216.151	497.321	191.221	190.457	190.457	190.457	-68.2675	-6.08197	-4.16454	33.7424	-2.99092	-2.36934	1.08933	0.304217	2.61698	-414.667	197.286	-27.8528	0	0	-1.82506	24.7852
0	4.43469	0	0	4.43504	-0.00723458	0.711972	-0.151674	0.0285449	0.0267163	6.72811	5.08E-16	-2.88794	0	0	0.0451371	-0.232625	6.34028	-1.50145	297	430.968	641.04	374.145	374.145	374.145	6.7984	-65.2182	-3.2281	198.587	497.292	191.417	190.457	190.457	190.457	-65.5053	-6.05496	-3.76333	31.4255	-3.40342	-2.26427	1.25878	0.320239	2.39673	-510.688	204.661	-28.9006	0	0	-2.14312	23.1351
0	1.71219	0	0	1.71371	-0.0514735	2.41696	-0.138021	0.0253298	0.0256909	7.68662	2.28E-15	-2.50802	0	0	0.0552888	-0.00123063	8.17245	-1.47428	285.61	431.33	646.405	375.706	375.706	375.706	6.15221	-62.1366	-3.53399	181.193	497.244	191.379	190.457	190.457	190.457	-62.3804	-5.9106	-3.26963	29.2284	-3.87215	-2.41287	1.33892	0.285718	2.11926	-568.644	192.612	-27.5893	0	0	-2.26007	21.6289
0	-1.34557	0	0	-1.34947	-0.102112	4.36318	-0.12681	0.020906	0.0134391	7.53797	-1.78E-15	-1.86028	0	0	0.0575361	0.300641	9.84395	-1.26512	275.349	431.943	651.977	377.372	377.372	377.372	5.31962	-58.6986	-3.72885	163.925	497.157	191.05	190.457	190.457	190.457	-58.8897	-5.60993	-2.68059	27.1605	-4.38163	-2.75972	1.34185	0.227505	1.81048	-592.678	164.813	-24.1793	0	0	-2.21287	20.2848
0	-4.72554	0	0	-4.75599	-0.157508	6.48059	-0.120513	0.0162759	-0.00976632	5.77866	-3.40E-15	-0.944987	0	0	0.0457906	0.674303	11.3454	-0.930736	266.244	432.78	657.541	379.16	379.16	379.16	4.30089	-54.9096	-3.75809	146.697	497.012	190.426	190.457	190.457	190.457	-55.0425	-5.11923	-2.00032	25.2386	-4.92327	-3.22256	1.30544	0.166683	1.50974	-594.286	125.144	-19.2371	0	0	-2.06499	19.1208
0	-8.39128	0	0	-8.48903	-0.215332	8.67189	-0.121793	0.0127199	-0.0420724	1.94619	-3.40E-15	0.201873	0	0	0.0142293	1.10629	12.6686	-0.537992	258.294	433.792	662.891	381.077	381.077	381.078	3.12092	-50.7914	-3.575	129.406	496.792	189.583	190.457	190.457	190.457	-50.8673	-4.4208	-1.2421	23.485	-5.48056	-3.72113	1.27121	0.118539	1.2541	-586.801	78.5694	-13.5531	0	0	-1.87598	18.159
0	-12.2707	0	0	-12.4966	-0.272857	10.8268	-0.132469	0.0110629	-0.0805959	-4.17894	-1.61E-15	1.48015	0	0	-0.0393997	1.57007	13.805	-0.140892	251.507	434.908	667.835	383.138	383.138	383.137	1.83292	-46.3926	-3.15354	111.97	496.503	188.685	190.457	190.457	190.457	-46.4209	-3.52255	-0.429887	21.923	-6.01967	-4.20123	1.25709	0.0904234	1.06807	-577.799	30.2881	-7.7582	0	0	-1.6695	17.4289
0	-16.2483	0	0	-16.6766	-0.327181	12.8339	-0.15175	0.0109796	-0.120973	-12.3219	-1.52E-15	2.71879	0	0	-0.109509	2.03071	14.7444	0.231453	245.915	436.042	672.201	385.361	385.361	385.361	0.516608	-41.7966	-2.50024	94.3784	496.175	187.983	190.457	190.457	190.457	-41.7947	-2.46455	0.400246	20.5719	-6.48889	-4.64448	1.26761	0.0718659	0.940727	-571.631	-16.1511	-2.28214	0	0	-1.44887	16.9682
0	-20.1691	0	0	-20.8723	-0.37552	14.5935	-0.175287	0.0101799	-0.158104	-21.6039	-4.06E-15	3.64673	0	0	-0.180819	2.45275	15.4751	0.576357	241.568	437.098	675.84	387.764	387.764	387.764	-0.732352	-37.1236	-1.66239	76.7203	495.867	187.764	190.457	190.457	190.457	-37.1129	-1.31958	1.20208	19.4458	-6.82969	-5.05951	1.30032	0.0356595	0.843845	-569.899	-61.1962	2.86083	0	0	-1.20782	16.8211
0	-23.8552	0	0	-24.8845	-0.415599	16.0314	-0.197174	0.00633404	-0.187609	-30.7944	2.37E-15	4.09131	0	0	-0.233671	2.80961	15.9861	0.912926	238.532	437.989	678.618	390.345	390.345	390.345	-1.82134	-32.5198	-0.726539	59.1881	495.653	188.298	190.457	190.457	190.457	-32.5199	-0.185023	1.92582	18.5543	-6.99481	-5.46358	1.35207	-0.0358539	0.750436	-572.537	-104.941	7.89764	0	0	-0.93491	17.0333
0	-27.1326	0	0	-28.5005	-0.445991	17.1083	-0.212558	-0.00173923	-0.208114	-38.6897	1.35E-15	4.05432	0	0	-0.252329	3.08965	16.2705	1.27441	236.866	438.645	680.424	393.079	393.078	393.078	-2.68055	-28.1358	0.19593	42.0376	495.602	189.768	190.457	190.457	190.457	-28.1593	0.833843	2.52683	17.9018	-6.96312	-5.86823	1.38177	-0.134619	0.649964	-568.458	-144.229	13.2073	0	0	-0.61029	17.6456
0	-29.8593	0	0	-31.5297	-0.466054	17.8125	-0.220157	-0.0135124	-0.22146	-44.5126	2.03E-15	3.68514	0	0	-0.231982	3.29526	16.3267	1.69196	236.603	439.028	681.177	395.914	395.914	395.914	-3.27375	-24.1028	0.98932	25.5291	495.751	192.254	190.457	190.457	190.457	-24.1524	1.64054	2.97249	17.4912	-6.73833	-6.27486	1.32783	-0.228115	0.556736	-540.61	-171.954	19.0271	0	0	-0.246121	18.6874
0	-31.9431	0	0	-33.8319	-0.475536	18.1433	-0.222829	-0.0272927	-0.229395	-48.0981	-6.09E-15	3.16383	0	0	-0.179585	3.43631	16.1593	2.17665	237.716	439.132	680.836	398.785	398.785	398.785	-3.59711	-20.5155	1.55065	9.8798	496.104	195.746	190.457	190.457	190.457	-20.5846	2.1574	3.24515	17.3269	-6.33513	-6.67886	1.20253	-0.285185	0.492934	-491.384	-181.312	25.066	0	0	0.0891488	20.1716
0	-33.345	0	0	-35.331	-0.474317	18.1009	-0.225361	-0.0407719	-0.233197	-49.7465	-6.77E-16	2.63928	0	0	-0.10875	3.52578	15.7805	2.71861	240.122	438.993	679.408	401.63	401.63	401.63	-3.67171	-17.4261	1.80445	-4.75114	496.628	200.184	190.457	190.457	190.457	-17.5016	2.33369	3.342	17.4035	-5.7778	-7.07224	1.05453	-0.302936	0.469083	-434.139	-171.262	30.6341	0	0	0.329637	22.0912
0	-34.0734	0	0	-36.0177	-0.462327	17.6821	-0.231901	-0.0515448	-0.232924	-49.9674	-5.41E-15	2.21654	0	0	-0.0335519	3.58002	15.2117	3.29692	243.69	438.68	676.939	404.403	404.403	404.403	-3.53321	-14.8455	1.71507	-18.2523	497.265	205.487	190.457	190.457	190.457	-14.9128	2.15363	3.27197	17.6928	-5.10939	-7.44353	0.926701	-0.291984	0.482612	-382.779	-144.635	34.7714	0	0	0.449859	24.4173
0	-34.1741	0	0	-35.9449	-0.439573	16.8819	-0.244636	-0.057893	-0.228231	-49.285	-3.38E-15	1.94429	0	0	0.035337	3.61963	14.4825	3.88758	248.256	438.289	673.501	407.08	407.08	407.08	-3.22158	-12.7502	1.29341	-30.5405	497.943	211.573	190.457	190.457	190.457	-12.7978	1.64139	3.05126	18.1419	-4.39227	-7.77557	0.824324	-0.252152	0.517524	-342.633	-104.717	36.6208	0	0	0.463343	27.1011
0	-33.7215	0	0	-35.216	-0.406211	15.6964	-0.263707	-0.0585912	-0.217955	-48.1386	2.71E-15	1.8776	0	0	0.0919022	3.66627	13.6275	4.46352	253.64	437.931	669.187	409.639	409.639	409.639	-2.77339	-11.0908	0.593536	-41.5426	498.589	218.362	190.457	190.457	190.457	-11.1132	0.85811	2.69872	18.6892	-3.69175	-8.04401	0.735335	-0.176317	0.562558	-314.987	-54.9725	35.5103	0	0	0.407997	30.0783
0	-32.8096	0	0	-33.9695	-0.362676	14.1285	-0.28751	-0.0532537	-0.200544	-46.8393	3.72E-15	2.04788	0	0	0.134173	3.73742	12.6826	4.99053	259.644	437.716	664.114	412.033	412.034	412.033	-2.21749	-9.80195	-0.298672	-51.1842	499.142	225.77	190.457	190.457	190.457	-9.80109	-0.10803	2.23217	19.283	-3.05876	-8.21839	0.648999	-0.0704428	0.608888	-301.079	-1.60157	31.1078	0	0	0.336362	33.2757
0	-31.5444	0	0	-32.3602	-0.309831	12.1961	-0.313314	-0.0431258	-0.17487	-45.592	-5.08E-16	2.36184	0	0	0.162433	3.84353	11.681	5.42458	266.072	437.74	658.421	414.183	414.183	414.183	-1.57426	-8.81184	-1.28121	-59.385	499.559	233.693	190.457	190.457	190.457	-8.79596	-1.15566	1.66629	19.8944	-2.52535	-8.26624	0.558142	0.0480433	0.659013	-301.545	47.1225	23.9353	0	0	0.297615	36.6178
0	-30.0352	0	0	-30.5412	-0.249074	9.93931	-0.338238	-0.0311615	-0.140391	-44.5689	1.35E-15	2.57271	0	0	0.177608	3.98785	10.6498	5.71226	272.736	438.073	652.262	415.977	415.977	415.977	-0.857908	-8.05023	-2.25239	-66.0592	499.817	241.999	190.457	190.457	190.457	-8.0321	-2.18504	1.01284	20.5222	-2.10796	-8.15888	0.468583	0.156802	0.717725	-319.029	83.6908	15.4113	0	0	0.32792	40.0317
0	-28.386	0	0	-28.6483	-0.18241	7.427	-0.360267	-0.0204979	-0.0974298	-43.983	-8.08E-15	2.43413	0	0	0.181243	4.16905	9.60843	5.79658	279.473	438.753	645.808	417.288	417.288	417.288	-0.0817957	-7.45569	-3.12401	-71.119	499.901	250.522	190.457	190.457	190.457	-7.44982	-3.10991	0.284451	21.191	-1.81409	-7.87832	0.395087	0.230497	0.791746	-357.04	102.688	7.63214	0	0	0.452305	43.4501
0	-26.6878	0	0	-26.7874	-0.112392	4.75717	-0.378594	-0.0130313	-0.0479135	-44.0758	-2.54E-15	1.84769	0	0	0.176103	4.38548	8.56739	5.62633	286.164	439.789	639.233	417.994	417.994	417.994	0.73767	-6.98201	-3.82896	-74.4766	499.796	259.052	190.457	190.457	190.457	-7.00165	-3.86449	-0.502365	21.9439	-1.65156	-7.41788	0.343659	0.253554	0.876288	-415.248	103.762	2.66748	0	0	0.686736	46.8129
0	-25.0107	0	0	-25.0277	-0.0419011	2.0483	-0.393082	-0.00937994	0.00545373	-45.0041	3.38E-16	0.861549	0	0	0.165856	4.63898	7.52741	5.16423	292.738	441.163	632.706	417.994	417.994	417.994	1.58078	-6.60434	-4.32369	-76.0433	499.483	267.348	190.457	190.457	190.457	-6.65894	-4.40595	-1.32693	22.8355	-1.63376	-6.77139	0.331071	0.223571	0.963732	-494.311	91.1056	1.86795	0	0	1.05557	50.068
0	-23.398	0	0	-23.3993	0.0260874	-0.57327	-0.403123	-0.00906253	0.0592724	-46.6896	2.37E-15	-0.364927	0	0	0.154246	4.93762	6.47978	4.39706	299.188	442.841	626.385	417.215	417.215	417.215	2.42647	-6.32267	-4.58459	-75.7294	498.941	275.145	190.457	190.457	190.457	-6.41611	-4.71136	-2.16623	23.9262	-1.77908	-5.92139	0.381628	0.152417	1.04269	-594.342	71.8104	5.45931	0	0	1.5971	53.1723
0	-21.8665	0	0	-21.8977	0.0887125	-2.98616	-0.407589	-0.0107672	0.110004	-48.8256	-4.74E-15	-1.61332	0	0	0.144581	5.29624	5.40731	3.34682	305.569	444.78	620.402	415.617	415.617	415.617	3.25482	-6.16039	-4.60182	-73.4498	498.151	282.172	190.457	190.457	190.457	-6.2903	-4.77226	-2.99773	25.2763	-2.1059	-4.84007	0.503238	0.0604142	1.11222	-709.605	52.5526	12.5307	0	0	2.34818	56.0939
0	-20.4098	0	0	-20.4941	0.143436	-5.08625	-0.405611	-0.0130854	0.153902	-51.0142	8.12E-15	-2.69153	0	0	0.139202	5.73409	4.28499	2.0741	312.002	446.931	614.869	413.201	413.201	413.201	4.04961	-6.15825	-4.37498	-69.1339	497.108	288.173	190.457	190.457	190.457	-6.31629	-4.59091	-3.80263	26.9423	-2.62917	-3.51371	0.650023	-0.0271464	1.18771	-820.333	37.0887	21.4984	0	0	3.28345	58.8157
0	-19.0068	0	0	-19.1466	0.18826	-6.79655	-0.397563	-0.0150564	0.188555	-52.9404	-1.08E-14	-3.4762	0	0	0.13921	6.26969	3.08023	0.666761	318.643	449.24	609.869	410.026	410.027	410.027	4.7989	-6.36658	-3.91306	-62.733	495.82	292.926	190.457	190.457	190.457	-6.53958	-4.18047	-4.56757	28.9757	-3.36492	-1.98185	0.796527	-0.0818226	1.29253	-911.77	25.3532	30.5442	0	0	4.32656	61.34
0	-17.6286	0	0	-17.8108	0.221864	-8.07099	-0.384709	-0.015907	0.212196	-54.3977	-5.41E-15	-3.87403	0	0	0.144327	6.91393	1.75522	-0.772331	325.665	451.638	605.472	406.227	406.227	406.227	5.49461	-6.83801	-3.23568	-54.2229	494.32	296.259	190.457	190.457	190.457	-7.00971	-3.56594	-5.2851	31.4125	-4.33979	-0.357563	0.950695	-0.0704371	1.45714	-977.025	15.9644	37.9277	0	0	5.3559	63.6866
0	-16.245	0	0	-16.4484	0.243716	-8.89548	-0.368775	-0.0153833	0.223711	-55.2635	-6.77E-15	-3.85138	0	0	0.152806	7.6617	0.272558	-2.1322	333.228	454.044	601.742	402.018	402.018	402.018	6.13181	-7.62173	-2.37504	-43.6001	492.653	298.064	190.457	190.457	190.457	-7.77499	-2.78575	-5.95345	34.2527	-5.58992	1.19337	1.13826	0.0344476	1.70404	-1015.06	7.59779	42.4478	0	0	6.21644	65.8841
0	-14.8296	0	0	-15.0312	0.254185	-9.28923	-0.351029	-0.0133474	0.222284	-55.3958	-8.12E-15	-3.41179	0	0	0.161741	8.48377	-1.39685	-3.29745	341.474	456.364	598.757	397.676	397.676	397.676	6.70832	-8.75959	-1.3772	-30.8768	490.88	298.307	190.457	190.457	190.457	-8.87875	-1.89255	-6.57578	37.4424	-7.13826	2.50677	1.39291	0.244693	2.04392	-1029.91	1.28595	43.3339	0	0	6.77907	67.9562
0	-13.3637	0	0	-13.5454	0.254659	-9.30703	-0.331954	-0.0100694	0.208102	-54.5925	1.35E-15	-2.64993	0	0	0.167672	9.32177	-3.26623	-4.14871	350.513	458.488	596.626	393.5	393.5	393.5	7.22529	-10.2828	-0.300941	-16.0808	489.069	297.033	190.457	190.457	190.457	-10.356	-0.951761	-7.15918	40.8681	-8.94828	3.47351	1.70356	0.537762	2.45798	-1021.63	-0.957745	40.3626	0	0	6.9485	69.9052
0	-11.8407	0	0	-11.9918	0.247526	-9.03889	-0.311358	-0.00578267	0.182424	-52.6245	-6.77E-15	-1.71067	0	0	0.167557	10.0905	-5.3294	-4.57009	360.407	460.303	595.5	389.754	389.754	389.754	7.6877	-12.2083	0.787715	0.738317	487.289	294.365	190.457	190.457	190.457	-12.2292	-0.03563	-7.71324	44.3772	-10.8757	4.0577	1.9903	0.856083	2.90634	-981.005	3.65118	33.5957	0	0	6.65389	71.7032
0	-10.2689	0	0	-10.387	0.235939	-8.60244	-0.289078	-0.00111453	0.149621	-49.3675	5.41E-15	-0.792899	0	0	0.159749	10.6912	-7.56151	-4.4697	371.145	461.711	595.553	386.64	386.64	386.64	8.1044	-14.535	1.82614	19.4965	485.601	290.494	190.457	190.457	190.457	-14.5036	0.787751	-8.24802	47.8131	-12.6714	4.2632	2.18159	1.09602	3.32031	-905.907	13.5873	24.0255	0	0	5.92754	73.2934
0	-8.67315	0	0	-8.76162	0.223099	-8.11767	-0.265499	0.00340969	0.116173	-44.9308	-7.44E-15	-0.0391453	0	0	0.14447	11.0364	-9.92177	-3.79639	382.624	462.647	596.947	384.288	384.289	384.289	8.48605	-17.2401	2.76904	40.0648	484.047	285.653	190.457	190.457	190.457	-17.1623	1.46915	-8.77145	51.0396	-14.0626	4.07787	2.25983	1.15519	3.6079	-806.434	25.4684	13.3965	0	0	4.91421	74.6038
0	-7.09195	0	0	-7.15633	0.211298	-7.67106	-0.242322	0.00776043	0.0872274	-39.7684	5.41E-15	0.557189	0	0	0.123876	11.0757	-12.3557	-2.54317	394.669	463.102	599.782	382.769	382.769	382.769	8.84086	-20.2797	3.59749	62.2712	482.654	280.073	190.457	190.457	190.457	-20.1649	1.98814	-9.28627	53.948	-14.8626	3.44632	2.22469	1.00085	3.68423	-692.042	38.8573	2.98803	0	0	3.76652	75.5655
0	-5.57105	0	0	-5.6166	0.201263	-7.29055	-0.22303	0.012682	0.0640934	-34.6722	3.38E-15	1.17512	0	0	0.101606	10.8105	-14.7969	-0.750417	407.04	463.116	604.062	382.064	382.064	382.064	9.17091	-23.5932	4.31688	85.9171	481.429	273.958	190.457	190.457	190.457	-23.453	2.3519	-9.78854	56.4629	-15.0335	2.29766	2.02926	0.694829	3.52557	-556.555	56.3429	-7.24188	0	0	2.54965	76.1248
0	-4.1537	0	0	-4.18449	0.192235	-6.9477	-0.211973	0.0194354	0.0446984	-30.5493	-6.77E-16	2.08859	0	0	0.0813533	10.2908	-17.1705	1.47507	419.429	462.772	609.677	382.049	382.048	382.048	9.47211	-27.1145	4.94548	110.808	480.374	267.47	190.457	190.457	190.457	-26.9602	2.58384	-10.269	58.5545	-14.6682	0.617034	1.61518	0.353882	3.19239	-387.14	78.7348	-17.9115	0	0	1.32121	76.2457
0	-2.87129	0	0	-2.89037	0.182674	-6.58401	-0.212253	0.0292945	0.0260001	-28.0573	6.77E-16	3.54792	0	0	0.0650024	9.60146	-19.3993	3.93913	431.452	462.154	616.407	382.502	382.502	382.502	9.73891	-30.7845	5.50131	136.782	479.496	260.756	190.457	190.457	190.457	-30.627	2.70895	-10.7176	60.246	-13.9229	-1.49102	0.991486	0.088895	2.78748	-183.374	102.014	-28.6946	0	0	0.224769	75.9053
0	-1.73782	0	0	-1.74786	0.171171	-6.14579	-0.223564	0.0421153	0.00599208	-27.2873	-3.43E-15	5.58726	0	0	0.0519737	8.84207	-21.4137	6.36816	442.665	461.305	623.933	383.159	383.159	383.159	9.97251	-34.561	5.99397	163.72	478.823	253.975	190.457	190.457	190.457	-34.4108	2.74246	-11.1302	61.6052	-12.9534	-3.7941	0.276665	-0.0586528	2.40151	31.4743	116.91	-38.4851	0	0	-0.557398	75.0913
0	-0.752617	0	0	-0.756236	0.157063	-5.60731	-0.242741	0.0565676	-0.0156446	-27.8116	1.18E-15	8.0371	0	0	0.0405268	8.10869	-23.1609	8.46118	452.634	460.207	631.887	383.776	383.776	383.776	10.1855	-38.4194	6.42404	191.54	478.403	247.312	190.457	190.457	190.457	-38.2875	2.68656	-11.5116	62.7217	-11.8824	-5.98625	-0.337676	-0.0946275	2.08345	217.967	118.861	-46.6685	0	0	-0.946714	73.802
0	0.091983	0	0	0.0923343	0.140609	-4.97806	-0.265956	0.0711044	-0.0380929	-28.9812	-7.78E-15	10.6336	0	0	0.0294371	7.47638	-24.608	9.96674	461.023	458.797	639.901	384.17	384.17	384.17	10.4012	-42.3467	6.78929	220.168	478.295	240.984	190.457	190.457	190.457	-42.2451	2.53529	-11.8751	63.6734	-10.7929	-7.77967	-0.683216	-0.0349758	1.84887	340.904	113.847	-53.8956	0	0	-1.00851	72.0455
0	0.802855	0	0	0.805127	0.122828	-4.29671	-0.289796	0.0840208	-0.0603527	-30.1453	-5.41E-15	13.0488	0	0	0.0185821	6.98603	-25.7371	10.7436	467.65	457.017	647.674	384.231	384.231	384.231	10.6493	-46.3325	7.0936	249.513	478.558	235.216	190.457	190.457	190.457	-46.2748	2.28369	-12.2401	64.4953	-9.73298	-8.98668	-0.723586	0.093409	1.69223	392.837	110.794	-60.4093	0	0	-0.863827	69.8325
0	1.38122	0	0	1.38398	0.10517	-3.61886	-0.311395	0.0940107	-0.0819674	-30.752	-5.41E-15	14.972	0	0	0.0084856	6.64155	-26.5382	10.7737	472.476	454.855	654.991	383.911	383.911	383.911	10.9585	-50.3637	7.3528	279.461	479.241	230.227	190.457	190.457	190.457	-50.3648	1.93515	-12.6287	65.1682	-8.72375	-9.54768	-0.558624	0.254128	1.60286	394.743	115.073	-65.5773	0	0	-0.618279	67.1673
0	1.82015	0	0	1.82267	0.0891856	-3.00436	-0.32798	0.100086	-0.104032	-30.3437	8.12E-15	16.1271	0	0	-0.000268994	6.41872	-27.0061	10.1307	475.563	452.353	661.719	383.208	383.208	383.208	11.3498	-54.4206	7.59459	309.858	480.368	226.206	190.457	190.457	190.457	-54.4959	1.50381	-13.0612	65.636	-7.76947	-9.4993	-0.364399	0.416946	1.57776	385.071	127.365	-68.0374	0	0	-0.346863	64.0464
0	2.10319	0	0	2.10522	0.0763658	-2.51102	-0.337088	0.101897	-0.128305	-28.5891	-6.09E-15	16.3269	0	0	-0.0073139	6.27994	-27.144	8.92703	477.011	449.591	667.787	382.169	382.169	382.169	11.8313	-58.4741	7.85369	340.515	481.934	223.3	190.457	190.457	190.457	-58.6394	1.01337	-13.5517	65.8395	-6.86458	-8.9113	-0.269027	0.560955	1.60832	393.049	145.4	-67.0554	0	0	-0.0736253	60.4649
0	2.20422	0	0	2.20583	0.0680481	-2.19073	-0.336537	0.0998126	-0.155967	-25.2891	-4.74E-15	15.5034	0	0	-0.0123755	6.18721	-26.9673	7.27456	476.923	446.669	673.15	380.882	380.882	380.882	12.3941	-62.4847	8.16512	371.198	483.897	221.596	190.457	190.457	190.457	-62.7547	0.494838	-14.1042	65.744	-5.99851	-7.84456	-0.276912	0.661478	1.66405	422.01	163.457	-62.6561	0	0	0.21628	56.4278
0	2.09036	0	0	2.09173	0.0652196	-2.08179	-0.325255	0.0948674	-0.187008	-20.4686	-6.77E-16	13.7127	0	0	-0.0149088	6.10925	-26.5032	5.27563	475.413	443.694	677.791	379.47	379.47	379.47	13.0117	-66.4008	8.55721	401.64	486.182	221.11	190.457	190.457	190.457	-66.7876	-0.0161597	-14.7104	65.344	-5.16025	-6.35707	-0.303069	0.703896	1.70774	455.224	176.221	-55.4256	0	0	0.517789	51.9584
0	1.72882	0	0	1.73009	0.0681919	-2.19627	-0.30368	0.0882802	-0.222152	-14.4086	3.38E-15	11.0905	0	0	-0.0139951	6.02219	-25.7882	3.03575	472.636	440.781	681.712	378.072	378.072	378.072	13.6426	-70.16	9.04405	431.546	488.685	221.774	190.457	190.457	190.457	-70.6709	-0.483639	-15.3494	64.6524	-4.34349	-4.53486	-0.303168	0.700481	1.71816	484.047	181.615	-46.1348	0	0	0.8038	47.1071
0	1.09613	0	0	1.09718	0.0764074	-2.51263	-0.273401	0.0811852	-0.262372	-7.57253	-6.77E-16	7.83615	0	0	-0.00867393	5.90862	-24.8668	0.667838	468.804	438.041	684.94	376.827	376.827	376.827	14.236	-73.693	9.61871	460.614	491.282	223.445	190.457	190.457	190.457	-74.3282	-0.876793	-15.9879	63.6948	-3.55052	-2.49757	-0.260618	0.668711	1.68624	504.64	177.73	-35.812	0	0	1.05158	41.9616
0	0.187608	0	0	0.18784	0.088408	-2.97445	-0.236097	0.0746675	-0.30873	-0.435999	6.26E-15	4.23689	0	0	0.00172441	5.75664	-23.7907	-1.71121	464.196	435.572	687.523	375.862	375.862	375.862	14.7391	-76.93	10.2499	488.543	493.837	225.915	190.457	190.457	190.457	-77.681	-1.17496	-16.582	62.508	-2.78984	-0.382139	-0.17205	0.619697	1.61042	515.447	162.084	-25.5473	0	0	1.24813	36.653
0	-0.97657	0	0	-0.978381	0.101944	-3.4949	-0.192772	0.0699221	-0.362572	6.65121	-1.37E-15	0.69439	0	0	0.0174536	5.56012	-22.618	-3.98689	459.154	433.45	689.521	375.285	375.285	375.285	15.1048	-79.808	10.8847	515.036	496.209	228.932	190.457	190.457	190.457	-80.6564	-1.36978	-17.0817	61.1376	-2.06764	1.67829	-0.0683956	0.55318	1.49699	523.239	131.821	-16.1442	0	0	1.40732	31.351
0	-2.35133	0	0	-2.35698	0.1143	-3.96947	-0.143662	0.0680745	-0.42521	13.5053	3.17E-16	-2.31659	0	0	0.0380849	5.31995	-21.413	-6.05891	454.058	431.721	690.999	375.179	375.179	375.179	15.2965	-82.2754	11.458	539.796	498.261	232.213	190.457	190.457	190.457	-83.1939	-1.46361	-17.4363	59.6407	-1.38341	3.57546	-0.010324	0.458495	1.34635	543.519	84.1364	-7.89966	0	0	1.57338	26.2486
0	-3.87301	0	0	-3.88393	0.122833	-4.2969	-0.0888283	0.0700499	-0.496034	20.0361	2.62E-15	-4.32652	0	0	0.0618112	5.04535	-20.245	-7.85581	449.295	430.394	692.012	375.589	375.589	375.589	15.292	-84.2947	11.9054	562.507	499.866	235.454	190.457	190.457	190.457	-85.2493	-1.46556	-17.6024	58.0915	-0.737265	5.24145	-0.0349563	0.324238	1.15535	587.655	17.9779	-0.600265	0	0	1.76635	21.5397
0	-5.46739	0	0	-5.4836	0.125478	-4.39833	-0.029293	0.0756877	-0.571218	26.0863	1.14E-15	-5.03271	0	0	0.0846588	4.75208	-19.1854	-9.34059	445.22	429.441	692.603	376.501	376.501	376.501	15.0839	-85.8433	12.1754	582.828	500.916	238.334	190.457	190.457	190.457	-86.796	-1.38842	-17.5506	56.5819	-0.141703	6.64708	-0.126737	0.133347	0.916732	654.836	-67.2377	6.31068	0	0	1.94018	17.3992
0	-7.0565	0	0	-7.07584	0.12098	-4.22583	0.0318211	0.0837718	-0.644284	31.2669	-2.09E-15	-4.34236	0	0	0.100621	4.45859	-18.301	-10.5005	442.135	428.795	692.795	377.831	377.831	377.831	14.6803	-86.9128	12.2363	600.404	501.337	240.521	190.457	190.457	190.457	-87.8266	-1.24779	-17.2695	55.2092	0.372391	7.78389	-0.248303	-0.113638	0.640622	737.032	-168.485	13.3466	0	0	2.00137	13.9706
0	-8.56277	0	0	-8.58143	0.108927	-3.76317	0.0888026	0.0928432	-0.70844	34.8803	4.08E-15	-2.30003	0	0	0.103043	4.18049	-17.6456	-11.3315	440.266	428.356	692.602	379.431	379.431	379.431	14.1036	-87.5093	12.0778	614.883	501.085	241.697	190.457	190.457	190.457	-88.3528	-1.06269	-16.7664	54.0601	0.762354	8.64492	-0.382624	-0.379699	0.37301	828.998	-275.621	20.7776	0	0	1.8718	11.3602
0	-9.91042	0	0	-9.92439	0.0897074	-3.02444	0.133597	0.102269	-0.756295	35.9771	3.38E-16	1.02607	0	0	0.0869197	3.92374	-17.2528	-11.8266	439.75	427.994	692.026	381.118	381.118	381.118	13.3888	-87.6549	11.7089	625.947	500.165	241.593	190.457	190.457	190.457	-88.4065	-0.856651	-16.0653	53.1939	0.992368	9.21252	-0.483102	-0.613871	0.172974	915.374	-373.048	28.7573	0	0	1.51703	9.63334
0	-11.0226	0	0	-11.0297	0.0644135	-2.05073	0.157005	0.112689	-0.784062	33.5852	2.58E-15	5.57853	0	0	0.0519749	3.67917	-17.1297	-11.9652	440.619	427.569	691.073	382.729	382.729	382.729	12.5842	-87.3924	11.1559	633.342	498.627	240.032	190.457	190.457	190.457	-88.0423	-0.658282	-15.2076	52.6258	1.05469	9.44674	-0.585471	-0.752652	0.0997328	998.865	-441.153	37.359	0	0	1.02991	8.81192
0	-11.8186	0	0	-11.8201	0.035055	-0.919112	0.151045	0.125258	-0.790414	27.1027	4.14E-15	11.1962	0	0	0.00620223	3.42235	-17.255	-11.7253	442.787	426.958	689.745	384.151	384.151	384.151	11.7532	-86.7908	10.4584	636.898	496.579	236.986	190.457	190.457	190.457	-87.3425	-0.502195	-14.2526	52.3237	0.978338	9.3004	-0.751511	-0.785105	0.150452	1087.07	-467.993	46.3992	0	0	0.557804	8.87159
0	-12.2143	0	0	-12.2144	0.00490896	0.243605	0.112047	0.13994	-0.77448	16.7289	-1.69E-15	17.3902	0	0	-0.0324185	3.12385	-17.5826	-11.1076	446.029	426.084	688.036	385.321	385.321	385.321	10.9773	-85.9492	9.66531	636.545	494.189	232.606	190.457	190.457	190.457	-86.4183	-0.429855	-13.2781	52.2206	0.811915	8.75282	-0.995827	-0.721549	0.293674	1174.8	-447.24	54.9579	0	0	0.222892	9.74108
0	-12.1307	0	0	-12.1337	-0.0214822	1.26136	0.043743	0.15453	-0.734968	3.7449	-1.35E-15	23.241	0	0	-0.040832	2.76201	-18.0462	-10.1523	449.996	424.94	685.921	386.187	386.187	386.187	10.3508	-84.9918	8.82845	632.338	491.67	227.228	190.457	190.457	190.457	-85.4037	-0.485977	-12.3755	52.2311	0.600064	7.83167	-1.27215	-0.567079	0.505434	1241.31	-378.075	61.1419	0	0	0.0936812	11.3037
0	-11.5126	0	0	-11.5192	-0.0389151	1.93326	-0.0425608	0.16492	-0.670572	-9.70463	1.69E-15	27.5452	0	0	-0.0044355	2.32961	-18.5683	-8.94039	454.254	423.58	683.365	386.69	386.691	386.69	9.96339	-84.0496	7.99788	624.473	489.255	221.325	190.457	190.457	190.457	-84.4355	-0.706474	-11.6351	52.2655	0.371859	6.61073	-1.49031	-0.334055	0.773685	1256.14	-268.904	62.4954	0	0	0.173176	13.405
0	-10.3519	0	0	-10.3588	-0.0426916	2.07875	-0.131053	0.166302	-0.581072	-21.2779	6.77E-16	29.1828	0	0	0.0690029	1.83332	-19.0701	-7.5794	458.352	422.107	680.345	386.755	386.755	386.755	9.87214	-83.2319	7.2208	613.3	487.14	215.413	190.457	190.457	190.457	-83.6244	-1.10007	-11.1258	52.2432	0.142666	5.1878	-1.55431	-0.0599618	1.09098	1190.7	-138.777	57.0415	0	0	0.390461	15.8688
0	-8.70292	0	0	-8.70631	-0.0300212	1.59053	-0.207124	0.15626	-0.469084	-29.3006	-1.35E-15	27.686	0	0	0.149676	1.28881	-19.4848	-6.17867	461.901	420.639	676.884	386.308	386.308	386.308	10.0743	-82.5995	6.54098	599.308	485.446	209.944	190.457	190.457	190.457	-83.0286	-1.63368	-10.8735	52.103	-0.076879	3.65497	-1.41119	0.196728	1.44577	1032.74	-10.9782	44.2593	0	0	0.610601	18.5205
0	-6.67883	0	0	-6.67907	-0.000973692	0.470502	-0.262401	0.137583	-0.342843	-33.3421	-8.12E-15	23.6418	0	0	0.205294	0.715543	-19.7678	-4.82516	464.634	419.28	673.063	385.316	385.316	385.316	10.502	-82.1557	5.99541	583.099	484.193	205.229	190.457	190.457	190.457	-82.6441	-2.2346	-10.8542	51.8117	-0.271751	2.07641	-1.08762	0.37889	1.81977	797.891	96.0828	25.3893	0	0	0.687543	21.21
0	-4.42454	0	0	-4.42547	0.0416173	-1.17215	-0.294412	0.115731	-0.216089	-33.9956	-2.37E-15	18.3163	0	0	0.221533	0.134465	-19.9024	-3.5694	466.435	418.11	669.02	383.826	383.826	383.826	11.047	-81.8608	5.60845	565.327	483.334	201.417	190.457	190.457	190.457	-82.4209	-2.81283	-11.0082	51.3693	-0.416849	0.482996	-0.672063	0.455422	2.17616	523.934	172.704	3.22523	0	0	0.544094	23.8273
0	-2.07963	0	0	-2.0828	0.093051	-3.15303	-0.303016	0.0931101	-0.103113	-32.1723	1.05E-14	12.7812	0	0	0.203481	-0.432906	-19.8978	-2.42292	467.324	417.18	664.912	381.986	381.987	381.987	11.6009	-81.6611	5.38691	546.629	482.797	198.526	190.457	190.457	190.457	-82.2933	-3.29088	-11.2655	50.8091	-0.477463	-1.12122	-0.284226	0.43257	2.44797	257.662	216.143	-18.2386	0	0	0.226059	26.3076
0	0.246542	0	0	0.247582	0.147805	-5.25342	-0.290461	0.0714659	-0.0140653	-28.773	-4.23E-15	7.85859	0	0	0.166421	-0.965419	-19.7835	-1.37005	467.405	416.518	660.878	380.008	380.008	380.009	12.083	-81.51	5.31677	527.566	482.513	196.475	190.457	190.457	190.457	-82.2042	-3.62405	-11.5632	50.1982	-0.420806	-2.74047	-0.105446	0.328603	2.55482	57.8622	228.91	-35.1595	0	0	-0.0904842	28.6259
0	2.47726	0	0	2.49734	0.200724	-7.27011	-0.262521	0.0533737	0.0437809	-24.6543	3.89E-15	4.1273	0	0	0.125942	-1.43812	-19.603	-0.405974	466.775	416.131	656.983	378.082	378.082	378.082	12.4519	-81.3746	5.36646	508.566	482.429	195.115	190.457	190.457	190.457	-82.1147	-3.80522	-11.8548	49.6436	-0.241903	-4.33697	-0.347755	0.162456	2.43653	-9.61619	217.687	-45.0467	0	0	-0.204673	30.7853
0	4.55809	0	0	4.6159	0.248345	-9.06967	-0.227877	0.0396481	0.0681436	-20.6224	-2.79E-15	1.69966	0	0	0.0915245	-1.81315	-19.4096	0.408879	465.403	416.005	653.184	376.269	376.269	376.269	12.7016	-81.2353	5.49592	489.902	482.509	194.266	190.457	190.457	190.457	-82.0034	-3.85626	-12.113	49.2982	0.00523088	-5.76006	-1.05514	-0.0384749	2.11401	80.0961	190.764	-47.2421	0	0	-0.154281	32.8071
0	6.44878	0	0	6.56147	0.289537	-10.612	-0.194062	0.030426	0.069319	-17.1971	-1.59E-15	0.451907	0	0	0.0662741	-2.03849	-19.2569	0.937336	463.089	416.114	649.347	374.445	374.445	374.445	12.8457	-81.0823	5.6673	471.681	482.721	193.744	190.457	190.457	190.457	-81.8626	-3.81075	-12.3246	49.34	0.202632	-6.7377	-1.80625	-0.219261	1.75065	236.245	159.329	-44.3646	0	0	-0.246153	34.7193
0	8.12512	0	0	8.30502	0.324434	-11.9067	-0.166071	0.0236057	0.0639277	-14.6188	-3.13E-15	-0.0309391	0	0	0.0490737	-2.07065	-19.1733	1.06676	459.573	416.43	645.323	372.408	372.408	372.408	12.9056	-80.9126	5.85311	453.905	483.043	193.394	190.457	190.457	190.457	-81.6927	-3.70065	-12.4876	49.8907	0.229459	-7.03477	-1.93962	-0.297689	1.61072	305.873	133.719	-40.438	0	0	-0.482974	36.5305
0	9.58615	0	0	9.83848	0.352603	-12.9429	-0.146493	0.017737	0.0556384	-12.9161	1.99E-15	-0.126726	0	0	0.0377457	-1.91032	-19.1304	0.848773	454.731	416.932	641.066	370.078	370.078	370.078	12.9087	-80.7275	6.03468	436.534	483.458	193.093	190.457	190.457	190.457	-81.4991	-3.55612	-12.6094	50.9205	0.054556	-6.67475	-1.40582	-0.263913	1.78434	272.704	109.558	-35.5654	0	0	-0.565348	38.199
0	10.8492	0	0	11.1704	0.372996	-13.6877	-0.135722	0.0123187	0.0412696	-11.9344	2.96E-15	-0.104617	0	0	0.0300893	-1.60971	-19.048	0.489434	448.613	417.6	636.668	367.558	367.558	367.558	12.8876	-80.5296	6.1966	419.52	483.952	192.765	190.457	190.457	190.457	-81.2896	-3.40858	-12.703	52.241	-0.257753	-5.9423	-0.591905	-0.165096	2.1946	208.864	77.6485	-27.8295	0	0	-0.467642	39.6392
0	11.9351	0	0	12.313	0.385018	-14.1246	-0.132779	0.00721991	0.0215792	-11.427	-9.09E-16	-0.145195	0	0	0.0243994	-1.25306	-18.827	0.227112	441.355	418.376	632.318	365.07	365.07	365.07	12.8739	-80.319	6.3238	402.79	484.504	192.375	190.457	190.457	190.457	-81.0695	-3.28829	-12.7814	53.5735	-0.615076	-5.21519	0.203802	-0.0556813	2.73449	155.694	35.4379	-17.5288	0	0	-0.32046	40.7574
0	12.8585	0	0	13.2751	0.388966	-14.2678	-0.136038	0.00283898	-0.000285769	-11.127	2.28E-15	-0.303576	0	0	0.0196509	-0.930455	-18.3796	0.235155	433.107	419.158	628.245	362.898	362.898	362.897	12.8928	-80.091	6.40105	386.257	485.083	191.925	190.457	190.457	190.457	-80.8379	-3.22102	-12.8533	54.6236	-0.952989	-4.8186	0.784379	-0.0287837	3.26508	130.763	-20.2577	-6.7506	0	0	-0.207714	41.4804
0	13.6244	0	0	14.0597	0.385856	-14.155	-0.143954	-0.000532752	-0.0217161	-10.8214	8.88E-16	-0.570463	0	0	0.0153233	-0.70477	-17.6477	0.573419	423.995	419.811	624.646	361.348	361.348	361.348	12.9608	-79.8341	6.41423	369.825	485.653	191.443	190.457	190.457	190.457	-80.586	-3.22589	-12.9229	55.1492	-1.25995	-4.92735	1.03287	-0.158689	3.62421	144.325	-90.0913	2.73233	0	0	-0.113512	41.7677
0	14.2279	0	0	14.6626	0.377128	-13.8381	-0.155269	-0.00246623	-0.0404761	-10.3766	6.34E-16	-0.869671	0	0	0.0111565	-0.588839	-16.6097	1.1808	414.101	420.195	621.639	360.658	360.658	360.658	13.0855	-79.5295	6.35248	353.404	486.175	190.974	190.457	190.457	190.457	-80.2967	-3.31335	-12.9905	55.0125	-1.55965	-5.5216	1.04127	-0.36389	3.7413	176.768	-154.526	9.85855	0	0	0.0611377	41.6146
0	14.6555	0	0	15.0734	0.364334	-13.3719	-0.168438	-0.00287101	-0.0545857	-9.67632	9.73E-16	-1.14105	0	0	0.0069984	-0.558314	-15.2715	1.92002	403.47	420.197	619.284	360.892	360.892	360.892	13.2659	-79.1517	6.21042	336.917	486.615	190.567	190.457	190.457	190.457	-79.9443	-3.48405	-13.0545	54.1833	-1.8483	-6.43705	0.967236	-0.551733	3.63072	200.736	-197.601	14.2806	0	0	0.318409	41.0435
0	14.8865	0	0	15.2753	0.348849	-12.8053	-0.181766	-0.00170402	-0.0634481	-8.63785	-1.52E-15	-1.33931	0	0	0.00293391	-0.575618	-13.6537	2.64	392.145	419.752	617.616	361.904	361.904	361.904	13.4941	-78.6687	5.98912	320.307	486.947	190.276	190.457	190.457	190.457	-79.4956	-3.72916	-13.1129	52.7066	-2.07095	-7.4512	0.881449	-0.665683	3.40852	206.424	-212.658	15.9918	0	0	0.57777	40.0926
0	14.8945	0	0	15.2456	0.33178	-12.1777	-0.193756	0.0011772	-0.0679403	-7.25102	3.05E-15	-1.42742	0	0	-0.000672207	-0.604583	-11.784	3.2139	380.18	418.856	616.671	363.431	363.432	363.431	13.7552	-78.0428	5.6965	303.538	487.154	190.142	190.457	190.457	190.457	-78.9104	-4.03042	-13.1639	50.6662	-2.16323	-8.3471	0.757188	-0.686042	3.20235	202.144	-200.303	15.2571	0	0	0.79422	38.8088
0	14.6476	0	0	14.956	0.314105	-11.5247	-0.203135	0.00586213	-0.0696646	-5.57336	-8.46E-17	-1.3894	0	0	-0.00324141	-0.616207	-9.69814	3.54403	367.631	417.57	616.488	365.227	365.227	365.227	14.0275	-77.2327	5.34753	286.594	487.228	190.198	190.457	190.457	190.457	-78.1432	-4.35991	-13.2053	48.1667	-2.10672	-8.94661	0.559752	-0.582364	3.08392	197.396	-158.784	12.5506	0	0	0.971902	37.2469
0	14.1107	0	0	14.3747	0.296846	-10.8841	-0.208894	0.0119757	-0.0683172	-3.70972	-4.57E-15	-1.25887	0	0	-0.00408373	-0.59639	-7.4435	3.55471	354.558	416.008	617.114	367.125	367.125	367.125	14.2828	-76.1965	4.96305	269.469	487.173	190.458	190.457	190.457	190.457	-77.1469	-4.68173	-13.2339	45.3324	-1.93956	-9.13296	0.33576	-0.347774	3.04016	183.32	-88.4	8.16447	0	0	1.04242	35.4709
0	13.2502	0	0	13.4709	0.280951	-10.2918	-0.210134	0.0185699	-0.062022	-1.75174	3.72E-15	-1.11521	0	0	-0.00252968	-0.551442	-5.07773	3.19735	341.041	414.314	618.603	369.023	369.023	369.023	14.4907	-74.8955	4.56531	252.168	487	190.922	190.457	190.457	190.457	-75.8767	-4.95832	-13.2451	42.3026	-1.72842	-8.86773	0.17095	-0.0671327	3.0049	142.202	-3.13953	2.30736	0	0	0.88271	33.552
0	12.0411	0	0	12.2209	0.266892	-9.7659	-0.206314	0.0245878	-0.0490107	0.240393	2.83E-15	-1.0235	0	0	0.0018895	-0.498537	-2.66371	2.46418	327.221	412.647	620.999	370.855	370.855	370.855	14.6255	-73.2974	4.17091	234.72	486.731	191.57	190.457	190.457	190.457	-74.2952	-5.16	-13.2322	39.2124	-1.54302	-8.18601	0.164694	0.165493	2.92577	55.2164	80.4978	-4.73108	0	0	0.391092	31.5622
0	10.4712	0	0	10.6121	0.254279	-9.29274	-0.197652	0.0290902	-0.0294793	2.21166	1.18E-15	-1.00699	0	0	0.00928248	-0.450805	-0.261268	1.40203	313.32	411.155	624.301	372.578	372.578	372.578	14.6702	-71.378	3.78606	217.178	486.399	192.363	190.457	190.457	190.457	-72.3749	-5.2715	-13.1865	36.1664	-1.44181	-7.18149	0.359198	0.313914	2.79616	-82.1784	152.919	-12.2197	0	0	-0.403789	29.5669
0	8.54134	0	0	8.64442	0.241817	-8.82399	-0.185383	0.031564	-0.00707394	4.06056	-4.63E-15	-1.03107	0	0	0.0191489	-0.409148	2.0791	0.110247	299.642	409.96	628.45	374.187	374.187	374.187	14.6163	-69.1206	3.40782	199.622	486.04	193.237	190.457	190.457	190.457	-70.0981	-5.29122	-13.0979	33.2258	-1.46043	-5.98901	0.696779	0.401294	2.64233	-250.581	212.274	-18.9373	0	0	-1.31796	27.6208
0	6.26055	0	0	6.32697	0.227744	-8.29319	-0.171602	0.032087	0.0130999	5.59227	-8.84E-16	-1.01246	0	0	0.0300016	-0.363844	4.3173	-1.28478	286.529	409.141	633.324	375.728	375.728	375.728	14.4583	-66.5147	3.03103	182.139	485.689	194.108	190.457	190.457	190.457	-67.4545	-5.22327	-12.9552	30.4156	-1.60335	-4.75722	1.0658	0.450335	2.46579	-419.72	256.686	-23.7895	0	0	-2.14407	25.7696
0	3.64174	0	0	3.67439	0.210464	-7.63947	-0.158779	0.0311723	0.0262186	6.50453	-2.92E-15	-0.858345	0	0	0.0390126	-0.299248	6.42064	-2.66521	274.309	408.727	638.746	377.28	377.28	377.28	14.1898	-63.5555	2.65638	164.798	485.37	194.887	190.457	190.457	190.457	-64.44	-5.06916	-12.7478	27.7445	-1.84794	-3.60815	1.37497	0.460766	2.24406	-565.826	282.234	-26.2246	0	0	-2.75574	24.055
0	0.700748	0	0	0.705736	0.189044	-6.82639	-0.14919	0.0297361	0.0290816	6.41606	4.53E-15	-0.479575	0	0	0.0419442	-0.197682	8.35966	-3.94587	263.254	408.708	644.499	378.914	378.915	378.914	13.8036	-60.2447	2.29429	147.639	485.092	195.5	190.457	190.457	190.457	-61.0568	-4.82448	-12.4664	25.2258	-2.16083	-2.60527	1.58494	0.434329	1.97948	-678.82	287.319	-26.2947	0	0	-3.11119	22.5188
0	-2.53997	0	0	-2.55327	0.163394	-5.84908	-0.144979	0.0285759	0.0205404	4.88042	-1.35E-15	0.162233	0	0	0.0334232	-0.0439293	10.1048	-5.07902	253.571	409.036	650.343	380.678	380.678	380.678	13.2946	-56.5922	1.96336	130.66	484.852	195.909	190.457	190.457	190.457	-57.316	-4.48184	-12.1048	22.8867	-2.51419	-1.75762	1.71336	0.390721	1.69986	-762.644	274.463	-24.4591	0	0	-3.23172	21.206
0	-6.04276	0	0	-6.06348	0.134111	-4.7292	-0.14833	0.0283888	0.00122414	1.43797	-3.38E-16	1.06681	0	0	0.00789453	0.169294	11.6252	-6.04164	245.414	409.639	656.031	382.594	382.594	382.594	12.6653	-52.6213	1.68479	113.835	484.639	196.136	190.457	190.457	190.457	-53.2438	-4.03743	-11.6603	20.767	-2.88662	-1.05069	1.79977	0.355413	1.44492	-826.258	248.295	-21.3699	0	0	-3.15752	20.167
0	-9.74488	0	0	-9.76332	0.102184	-3.50413	-0.160785	0.0292672	-0.0267415	-4.2247	3.38E-15	2.16048	0	0	-0.0378084	0.437547	12.8895	-6.81724	238.912	410.419	661.322	384.684	384.683	384.683	11.9288	-48.3751	1.47593	97.1377	484.437	196.28	190.457	190.457	190.457	-48.8881	-3.49738	-11.1347	18.909	-3.25262	-0.479577	1.87445	0.339405	1.23782	-876.459	212.609	-17.6842	0	0	-2.9235	19.458
0	-13.5509	0	0	-13.5612	0.0687259	-2.21684	-0.182565	0.0307025	-0.0603231	-12.1145	1.99E-15	3.31413	0	0	-0.101404	0.74556	13.8684	-7.38331	234.174	411.262	665.994	386.969	386.969	386.969	11.1096	-43.9228	1.34522	80.5743	484.235	196.513	190.457	190.457	190.457	-44.3246	-2.88132	-10.5351	17.3479	-3.57468	-0.066008	1.94553	0.329468	1.07657	-914.35	169.131	-13.878	0	0	-2.55186	19.1383
0	-17.331	0	0	-17.3332	0.0348442	-0.910983	-0.212085	0.0317655	-0.0953923	-21.8173	-4.65E-15	4.38225	0	0	-0.173064	1.0728	14.5388	-7.70825	231.287	412.051	669.853	389.473	389.473	389.473	10.2407	-39.3621	1.2883	64.2199	484.029	197.066	190.457	190.457	190.457	-39.6585	-2.22307	-9.87429	16.1061	-3.80704	0.144996	2.00628	0.302062	0.941717	-938.061	119.787	-10.1893	0	0	-2.06633	19.265
0	-20.928	0	0	-20.9284	0.0016433	0.369565	-0.246038	0.0316368	-0.127563	-32.4962	-6.09E-15	5.27484	0	0	-0.236395	1.40109	14.8879	-7.75569	230.304	412.679	672.738	392.203	392.203	392.203	9.36128	-34.8167	1.28625	48.2366	483.825	198.184	190.457	190.457	190.457	-35.0202	-1.56885	-9.17205	15.1907	-3.91085	0.10419	2.0393	0.244105	0.819348	-943.974	68.9536	-6.56782	0	0	-1.49874	19.8833
0	-24.1725	0	0	-24.1822	-0.0296889	1.57772	-0.27961	0.0292772	-0.153217	-42.9721	2.03E-15	5.92756	0	0	-0.272746	1.71974	14.9167	-7.49317	231.224	413.069	674.534	395.146	395.146	395.146	8.51233	-30.4255	1.30538	32.8698	483.639	200.085	190.457	190.457	190.457	-30.5541	-0.973862	-8.45529	14.594	-3.86795	-0.219567	2.01137	0.164719	0.704489	-925.617	23.2245	-2.70194	0	0	-0.892258	21.0173
0	-26.9062	0	0	-26.9375	-0.057774	2.65951	-0.307769	0.0234175	-0.170335	-51.9746	-6.09E-15	6.26903	0	0	-0.268627	2.02558	14.6408	-6.90524	233.979	413.19	675.182	398.265	398.265	398.265	7.73266	-26.3267	1.29917	18.4166	483.494	202.914	190.457	190.457	190.457	-26.4011	-0.497346	-7.75628	14.2974	-3.68183	-0.823368	1.88458	0.0876205	0.59668	-875.813	-11.1098	1.81223	0	0	-0.308017	22.663
0	-29.0069	0	0	-29.0681	-0.081023	3.55362	-0.327731	0.0136953	-0.17869	-58.5466	-3.38E-15	6.28141	0	0	-0.22262	2.31903	14.0876	-6.00698	238.424	413.064	674.685	401.492	401.492	401.492	7.05258	-22.6381	1.21295	5.17617	483.402	206.717	190.457	190.457	190.457	-22.6795	-0.196417	-7.10689	14.2797	-3.36804	-1.66608	1.65132	0.0357487	0.502997	-794.697	-30.1706	7.22083	0	0	0.182214	24.7862
0	-30.4066	0	0	-30.497	-0.097734	4.19525	-0.339458	0.0012388	-0.178631	-62.2421	0	6.0202	0	0	-0.145879	2.60014	13.2927	-4.8491	244.342	412.761	673.109	404.734	404.734	404.734	6.4895	-19.4423	0.993732	-6.59601	483.358	211.452	190.457	190.457	190.457	-19.4702	-0.117467	-6.5326	14.5187	-2.9467	-2.67829	1.34632	0.019308	0.433612	-693.413	-32.9739	13.248	0	0	0.52459	27.3267
0	-31.0981	0	0	-31.2063	-0.106334	4.52506	-0.344774	-0.0116294	-0.170794	-63.127	-6.77E-16	5.59507	0	0	-0.0568208	2.86781	12.2963	-3.51065	251.465	412.38	670.563	407.888	407.888	407.888	6.04685	-16.7794	0.604755	-16.7155	483.33	217.008	190.457	190.457	190.457	-16.8102	-0.284856	-6.04862	14.9888	-2.44216	-3.7796	1.03619	0.0299247	0.398013	-591.297	-22.6246	19.1044	0	0	0.710982	30.2066
0	-31.1297	0	0	-31.2367	-0.105673	4.49973	-0.346258	-0.0219751	-0.155278	-61.672	-6.77E-15	5.16904	0	0	0.026319	3.1221	11.1396	-2.08238	259.511	412.032	667.18	410.86	410.86	410.86	5.71729	-14.6468	0.0395677	-25.0749	483.267	223.235	190.457	190.457	190.457	-14.6931	-0.690506	-5.66003	15.6559	-1.88615	-4.89497	0.774984	0.0432174	0.389724	-505.671	-5.70192	23.5666	0	0	0.780383	33.3412
0	-30.5923	0	0	-30.6793	-0.0952752	4.1009	-0.346075	-0.0274051	-0.132306	-58.5673	-2.71E-15	4.90272	0	0	0.0913141	3.36714	9.86202	-0.652013	268.214	411.817	663.101	413.575	413.575	413.575	5.48883	-13.0056	-0.671304	-31.6323	483.111	229.962	190.457	190.457	190.457	-13.0761	-1.29008	-5.36537	16.4791	-1.32079	-5.96583	0.590935	0.046803	0.400359	-447.359	11.871	25.5638	0	0	0.794441	36.6482
0	-29.6032	0	0	-29.6586	-0.0754552	3.33963	-0.345283	-0.0275678	-0.102211	-54.5502	1.35E-15	4.82415	0	0	0.133694	3.61117	8.49861	0.704886	277.344	411.811	658.46	415.965	415.965	415.965	5.35121	-11.7921	-1.46523	-36.392	482.815	237.006	190.457	190.457	190.457	-11.8919	-2.00949	-5.16204	17.4176	-0.796465	-6.95257	0.494431	0.0472489	0.42324	-421.908	26.4204	24.7946	0	0	0.814573	40.0531
0	-28.2906	0	0	-28.3146	-0.047365	2.25875	-0.34393	-0.0238157	-0.0662778	-50.31	3.38E-15	4.83519	0	0	0.155084	3.863	7.07849	1.93059	286.723	412.061	653.391	417.963	417.963	417.963	5.29813	-10.9294	-2.26145	-39.384	482.352	244.179	190.457	190.457	190.457	-11.0603	-2.75909	-5.04885	18.4385	-0.363479	-7.82746	0.481322	0.0617023	0.463232	-429.394	37.0059	21.8897	0	0	0.884758	43.4908
0	-26.7807	0	0	-26.7845	-0.0128995	0.930436	-0.342261	-0.0184828	-0.0269732	-46.513	-2.03E-15	4.74581	0	0	0.160534	4.12772	5.62407	2.98753	296.232	412.584	648.031	419.488	419.488	419.488	5.32577	-10.3387	-2.97903	-40.6482	481.716	251.281	190.457	190.457	190.457	-10.5	-3.45137	-5.02553	19.5236	-0.0592376	-8.56474	0.515038	0.091562	0.533687	-460.246	42.3486	18.2747	0	0	1.02068	46.9049
0	-25.1856	0	0	-25.1869	0.0255827	-0.553806	-0.341217	-0.0136276	0.012855	-43.761	6.77E-15	4.38183	0	0	0.15617	4.40518	4.15008	3.85276	305.799	413.369	642.531	420.45	420.45	420.45	5.42977	-9.9516	-3.55371	-40.2186	480.915	258.114	190.457	190.457	190.457	-10.1409	-4.01727	-5.09011	20.6729	0.0996776	-9.1348	0.546834	0.121151	0.642011	-501.202	41.6268	15.4153	0	0	1.21982	50.2465
0	-23.5937	0	0	-23.6105	0.0655944	-2.09622	-0.341547	-0.0109582	0.0509614	-42.4265	-8.12E-15	3.61253	0	0	0.147144	4.69245	2.66277	4.50765	315.38	414.384	637.056	420.765	420.765	420.765	5.60234	-9.72058	-3.9472	-38.1087	479.961	264.478	190.457	190.457	190.457	-9.93414	-4.41522	-5.23585	21.9079	0.113994	-9.50683	0.533993	0.120144	0.780201	-539.989	33.1144	14.5868	0	0	1.47498	53.4741
0	-22.0635	0	0	-22.1095	0.10477	-3.60349	-0.342833	-0.0109488	0.0861849	-42.5119	6.77E-15	2.46368	0	0	0.136982	4.98915	1.15984	4.92859	324.938	415.58	631.777	420.357	420.357	420.357	5.83011	-9.62573	-4.14722	-34.3038	478.858	270.187	190.457	190.457	190.457	-9.85872	-4.63089	-5.44874	23.2713	-0.0107759	-9.65026	0.459213	0.0695855	0.927936	-569.714	17.4952	16.3158	0	0	1.78162	56.5544
0	-20.6242	0	0	-20.7064	0.140996	-4.99287	-0.34359	-0.0130461	0.11848	-43.6742	-2.71E-15	1.11146	0	0	0.127861	5.30246	-0.368489	5.0839	334.432	416.897	626.856	419.171	419.171	419.171	6.09443	-9.67425	-4.16024	-28.7645	477.607	275.067	190.457	190.457	190.457	-9.92057	-4.66993	-5.70826	24.8235	-0.27769	-9.53095	0.344089	-0.0325316	1.05601	-592.259	-3.28424	20.3244	0	0	2.14971	59.4619
0	-19.2813	0	0	-19.399	0.172418	-6.19334	-0.341893	-0.0157332	0.147443	-45.3666	2.03E-15	-0.132635	0	0	0.12118	5.64993	-1.93731	4.94154	343.819	418.27	622.435	417.173	417.173	417.173	6.37413	-9.89414	-4.00172	-21.4389	476.201	278.959	190.457	190.457	190.457	-10.1465	-4.54819	-5.99099	26.6348	-0.706173	-9.10847	0.243402	-0.159447	1.15768	-615.596	-25.018	25.5794	0	0	2.60633	62.1773
0	-18.0238	0	0	-18.1698	0.197471	-7.14659	-0.336292	-0.0173418	0.171817	-47.044	-2.03E-15	-0.930184	0	0	0.117573	6.0573	-3.56423	4.48536	353.073	419.643	618.621	414.371	414.371	414.371	6.64974	-10.3251	-3.68879	-12.2784	474.638	281.723	190.457	190.457	190.457	-10.5753	-4.28438	-6.27593	28.7726	-1.329	-8.3477	0.209581	-0.260715	1.24527	-645.341	-42.5969	30.6566	0	0	3.17699	64.6869
0	-16.8309	0	0	-16.9933	0.214959	-7.80971	-0.326424	-0.0160093	0.189201	-48.3205	3.38E-15	-0.949295	0	0	0.116754	6.55078	-5.2671	3.7307	362.196	420.974	615.489	410.838	410.838	410.838	6.90722	-11.0098	-3.2375	-1.25022	472.932	283.249	190.457	190.457	190.457	-11.2491	-3.89713	-6.54909	31.288	-2.18491	-7.24663	0.266098	-0.274661	1.35839	-678.577	-50.8913	33.9836	0	0	3.84679	66.9821
0	-15.678	0	0	-15.8427	0.224291	-8.1627	-0.313209	-0.0104705	0.197036	-49.0278	-1.35E-15	0.0170317	0	0	0.117355	7.14504	-7.0623	2.73076	371.229	422.233	613.089	406.732	406.732	406.732	7.14124	-11.9876	-2.66474	11.6566	471.116	283.473	190.457	190.457	190.457	-12.2079	-3.40677	-6.80697	34.2046	-3.30659	-5.86562	0.415027	-0.154998	1.54366	-707.193	-47.166	34.2052	0	0	4.5403	69.0601
0	-14.5391	0	0	-14.6933	0.225718	-8.21666	-0.298301	-0.000641431	0.193811	-49.1493	-1.35E-15	1.9544	0	0	0.117492	7.83075	-8.96216	1.57499	380.24	423.398	611.466	402.308	402.308	402.308	7.35716	-13.2922	-1.99148	26.4308	469.255	282.389	190.457	190.457	190.457	-13.4869	-2.83882	-7.05798	37.5028	-4.70127	-4.32877	0.670271	0.111106	1.82313	-727.352	-31.5904	30.6021	0	0	5.15956	70.9215
0	-13.3895	0	0	-13.5242	0.22046	-8.01789	-0.283125	0.0125933	0.179365	-48.6844	2.03E-15	4.62304	0	0	0.115814	8.56605	-10.97	0.385385	389.312	424.442	610.679	397.887	397.887	397.887	7.57082	-14.9505	-1.24488	43.0418	467.432	280.06	190.457	190.457	190.457	-15.1153	-2.22651	-7.3214	41.1033	-6.32711	-2.78334	1.03145	0.464847	2.18509	-736.747	-11.2215	23.274	0	0	5.56873	72.5615
0	-12.2082	0	0	-12.3194	0.210629	-7.64573	-0.268501	0.0275859	0.155474	-47.5818	-3.38E-15	7.57576	0	0	0.112249	9.27898	-13.075	-0.691733	398.526	425.324	610.812	393.804	393.804	393.804	7.80721	-16.9811	-0.457181	61.4385	465.75	276.619	190.457	190.457	190.457	-17.1147	-1.61026	-7.62474	44.8617	-8.06724	-1.35234	1.468	0.814577	2.58715	-733.789	7.53504	13.0569	0	0	5.63957	73.961
0	-10.9807	0	0	-11.0691	0.198906	-7.20111	-0.25477	0.0419505	0.125	-45.7607	1.35E-15	10.209	0	0	0.107768	9.87931	-15.2502	-1.49988	407.938	425.989	611.968	390.352	390.352	390.352	8.09678	-19.3923	0.338953	81.5449	464.315	272.255	190.457	190.457	190.457	-19.4968	-1.03363	-7.9991	48.5895	-9.72243	-0.126743	1.88951	1.09514	2.96554	-710.419	26.3962	1.51564	0	0	5.2787	75.0813
0	-9.70314	0	0	-9.77232	0.188048	-6.78848	-0.242274	0.0531332	0.0922666	-43.1992	1.35E-15	11.9204	0	0	0.103152	10.2743	-17.4553	-1.89817	417.55	426.377	614.251	387.721	387.721	387.721	8.46874	-22.1789	1.1166	103.255	463.219	267.196	190.457	190.457	190.457	-22.2595	-0.536746	-8.47182	52.0918	-11.0512	0.800454	2.19938	1.24432	3.22419	-661.515	47.3106	-9.63	0	0	4.50807	75.8692
0	-8.38434	0	0	-8.43879	0.180165	-6.48851	-0.231937	0.0597301	0.0629528	-40.049	2.88E-15	12.3524	0	0	0.0979594	10.3903	-19.6418	-1.78759	427.294	426.445	617.732	385.96	385.96	385.96	8.94164	-25.3189	1.86097	126.43	462.522	261.678	190.457	190.457	190.457	-25.3838	-0.148146	-9.05772	55.2029	-11.8595	1.30738	2.34533	1.19371	3.25502	-591.517	66.4614	-19.3836	0	0	3.47722	76.2696
0	-7.04577	0	0	-7.08918	0.175934	-6.32733	-0.225566	0.0615872	0.0409575	-36.6956	2.52E-15	11.4753	0	0	0.0911326	10.1971	-21.7575	-1.12654	437.041	426.183	622.403	384.951	384.951	384.951	9.51488	-28.7725	2.57207	150.913	462.244	255.914	190.457	190.457	190.457	-28.8325	0.121219	-9.75211	57.8133	-12.0861	1.26658	2.30062	0.933132	3.03534	-503.818	80.1847	-27.8832	0	0	2.36462	76.2399
0	-5.71764	0	0	-5.75209	0.174231	-6.26243	-0.225387	0.0601384	0.0261856	-33.6833	-4.88E-15	9.61067	0	0	0.0825422	9.7211	-23.7489	0.0572661	446.61	425.625	628.151	384.45	384.45	384.45	10.1651	-32.4865	3.25893	176.551	462.366	250.072	190.457	190.457	190.457	-32.5538	0.276264	-10.5283	59.8837	-11.813	0.607227	2.0415	0.561235	2.6717	-393.085	92.4087	-36.5938	0	0	1.30276	75.7569
0	-4.43332	0	0	-4.45944	0.172565	-6.19893	-0.233294	0.0577579	0.0152735	-31.5487	1.86E-15	7.28729	0	0	0.073649	9.03788	-25.5635	1.653	455.76	424.834	634.758	384.188	384.188	384.188	10.8506	-36.4015	3.92792	203.215	462.84	244.284	190.457	190.457	190.457	-36.4899	0.328821	-11.3411	61.4419	-11.2001	-0.633464	1.56978	0.211326	2.30314	-253.042	106.145	-46.8257	0	0	0.39228	74.8129
0	-3.22328	0	0	-3.24121	0.168076	-6.02774	-0.249603	0.0565037	0.00337184	-30.5761	-5.08E-15	5.02197	0	0	0.0661697	8.25209	-27.1525	3.46371	464.197	423.868	641.914	383.956	383.956	383.956	11.5218	-40.4629	4.5722	230.814	463.611	238.676	190.457	190.457	190.457	-40.587	0.287304	-12.1353	62.5624	-10.4069	-2.29833	0.942037	-0.0260302	2.02909	-87.5237	118.85	-58.5538	0	0	-0.269494	73.4059
0	-2.11152	0	0	-2.1219	0.158571	-5.66493	-0.272184	0.0573822	-0.0132492	-30.6181	-1.35E-15	3.19196	0	0	0.0602962	7.47438	-28.4757	5.23088	471.59	422.755	649.258	383.647	383.647	383.647	12.1339	-44.6272	5.16863	259.283	464.624	233.395	190.457	190.457	190.457	-44.8023	0.151258	-12.8554	63.3419	-9.54562	-4.13451	0.284271	-0.127961	1.87724	83.0067	125.782	-70.5736	0	0	-0.621307	71.5364
0	-1.116	0	0	-1.1204	0.143151	-5.07534	-0.297103	0.0604078	-0.0365364	-31.1443	-2.37E-15	2.02878	0	0	0.0544018	6.79999	-29.5058	6.69009	477.635	421.48	656.425	383.25	383.25	383.25	12.6541	-48.8624	5.68322	288.555	465.836	228.626	190.457	190.457	190.457	-49.104	-0.0863725	-13.4526	63.8725	-8.67183	-5.84895	-0.248301	-0.109729	1.8176	230.319	127.07	-81.5534	0	0	-0.689461	69.2091
0	-0.251691	0	0	-0.252397	0.122296	-4.27629	-0.319919	0.0653133	-0.067104	-31.439	8.46E-15	1.6889	0	0	0.0460803	6.29165	-30.229	7.63535	482.105	420.005	663.106	382.804	382.804	382.804	13.065	-53.1433	6.0824	318.524	467.206	224.583	190.457	190.457	190.457	-53.4657	-0.431005	-13.8907	64.2184	-7.79886	-7.17945	-0.565373	0.00426525	1.81278	339.561	128.686	-90.4029	0	0	-0.56406	66.4363
0	0.466257	0	0	0.467051	0.0976089	-3.32827	-0.336607	0.072036	-0.104807	-30.8063	7.27E-15	2.28941	0	0	0.0335913	5.97188	-30.6404	7.95704	484.891	418.311	669.076	382.356	382.356	382.356	13.3626	-57.4442	6.34457	349.02	468.698	221.484	190.457	190.457	190.457	-57.8584	-0.877535	-14.15	64.4036	-6.91776	-7.94962	-0.667505	0.20029	1.83452	414.678	139.285	-95.8202	0	0	-0.334095	63.2342
0	1.01981	0	0	1.02063	0.071416	-2.32044	-0.343949	0.0808669	-0.148914	-28.7117	2.16E-15	3.88742	0	0	0.0170862	5.82393	-30.7404	7.64337	485.983	416.421	674.21	381.94	381.94	381.94	13.5541	-61.7332	6.46763	379.793	470.282	219.518	190.457	190.457	190.457	-62.2442	-1.40564	-14.2297	64.4155	-6.01356	-8.09201	-0.605295	0.469437	1.8591	468.156	165.182	-96.4947	0	0	-0.0618957	59.6196
0	1.38667	0	0	1.38704	0.0463569	-1.35487	-0.339889	0.0919053	-0.197885	-24.8736	4.91E-15	6.38418	0	0	-0.000682726	5.79821	-30.5327	6.75965	485.455	414.41	678.466	381.554	381.555	381.555	13.6548	-65.9666	6.47087	410.506	471.936	218.81	190.457	190.457	190.457	-66.5724	-1.98087	-14.1491	64.2189	-5.07414	-7.64638	-0.44647	0.773651	1.87075	511.142	203.833	-91.5179	0	0	0.219334	55.6081
0	1.54142	0	0	1.5415	0.0249607	-0.529814	-0.323915	0.10442	-0.250407	-19.3075	8.80E-15	9.44158	0	0	-0.0147805	5.82547	-30.026	5.4207	483.446	412.384	681.873	381.176	381.176	381.176	13.6862	-70.0869	6.39213	440.759	473.654	219.398	190.457	190.457	190.457	-70.779	-2.56047	-13.9465	63.7731	-4.09313	-6.73647	-0.28852	1.03707	1.86453	556.74	243.609	-80.666	0	0	0.510992	51.2222
0	1.45987	0	0	1.45987	0.00929124	0.0745727	-0.297019	0.116394	-0.306126	-12.295	8.12E-15	12.4655	0	0	-0.019909	5.83841	-29.2396	3.75877	480.146	410.467	684.5	380.795	380.795	380.795	13.6726	-74.0243	6.28031	470.112	475.449	221.212	190.457	190.457	190.457	-74.7897	-3.10154	-13.6739	63.0515	-3.07142	-5.52033	-0.225387	1.17244	1.84292	616.125	268.801	-64.3943	0	0	0.848961	46.5075
0	1.12498	0	0	1.125	0.000707995	0.40564	-0.26068	0.124805	-0.36471	-4.24196	3.05E-15	14.7141	0	0	-0.0129519	5.79348	-28.2091	1.89651	475.781	408.779	686.418	380.46	380.46	380.46	13.6375	-77.7009	6.18537	498.11	477.338	224.083	190.457	190.457	190.457	-78.5254	-3.56859	-13.3872	62.06	-2.02183	-4.13529	-0.256538	1.14464	1.79575	682.466	269.948	-43.868	0	0	1.23954	41.5492
0	0.533357	0	0	0.533371	-0.000340083	0.446064	-0.216213	0.126452	-0.425286	4.4275	0	15.4957	0	0	0.00534719	5.67842	-26.9893	-0.0598444	470.624	407.425	687.701	380.274	380.274	380.274	13.5982	-81.0371	6.14738	524.319	479.326	227.747	190.457	190.457	190.457	-81.9073	-3.93817	-13.1348	60.8392	-0.975701	-2.67805	-0.318427	0.973568	1.71091	738.804	244.007	-20.8252	0	0	1.63054	36.4781
0	-0.30081	0	0	-0.300829	0.00549858	0.220862	-0.164736	0.119258	-0.486384	13.3037	-2.20E-15	14.4095	0	0	0.0307649	5.50556	-25.6514	-2.01391	465.001	406.48	688.427	380.352	380.352	380.352	13.5621	-83.9571	6.18688	548.342	481.386	231.871	190.457	190.457	190.457	-84.8615	-4.20011	-12.9474	59.455	0.0150554	-1.21701	-0.354488	0.698512	1.5826	772.714	189.942	2.34185	0	0	1.95095	31.4631
0	-1.34594	0	0	-1.34596	0.0164415	-0.201229	-0.107498	0.103376	-0.54655	21.9674	-4.48E-15	11.5163	0	0	0.0578902	5.30155	-24.2779	-3.87478	459.284	405.978	688.684	380.783	380.783	380.783	13.5252	-86.3936	6.30036	569.834	483.444	236.063	190.457	190.457	190.457	-87.3215	-4.35515	-12.8312	57.9847	0.882938	0.193199	-0.358591	0.343377	1.41814	785.93	105.237	22.9127	0	0	2.16354	26.6936
0	-2.55695	0	0	-2.55716	0.0298399	-0.717993	-0.0469561	0.0813524	-0.604048	29.875	-7.61E-16	7.34666	0	0	0.0823352	5.10106	-22.9561	-5.5625	453.868	405.901	688.568	381.602	381.602	381.602	13.4722	-88.2911	6.46291	588.508	485.378	239.907	190.457	190.457	190.457	-89.2314	-4.41022	-12.7703	56.5091	1.55572	1.51313	-0.347577	-0.0562314	1.234	787.708	-7.53265	38.587	0	0	2.23828	22.3591
0	-3.8803	0	0	-3.88116	0.042659	-1.21231	0.0130731	0.0568264	-0.656153	36.3309	-2.01E-16	2.70779	0	0	0.101216	4.93978	-21.7704	-7.01655	449.128	406.179	688.169	382.79	382.79	382.79	13.3812	-89.6099	6.63677	604.129	487.03	242.982	190.457	190.457	190.457	-90.5494	-4.37391	-12.7328	55.107	1.97412	2.72183	-0.335349	-0.439895	1.0526	787.196	-137.681	48.2688	0	0	2.13577	18.6303
0	-5.25682	0	0	-5.25879	0.0519673	-1.57114	0.0672437	0.0336204	-0.698639	40.4833	7.08E-16	-1.50103	0	0	0.111936	4.84274	-20.7937	-8.19811	445.39	406.692	687.569	384.276	384.276	384.276	13.2273	-90.3324	6.78131	616.509	488.233	244.907	190.457	190.457	190.457	-91.2548	-4.25411	-12.6796	53.8524	2.11129	3.80718	-0.29897	-0.713749	0.894407	783.232	-264.253	52.349	0	0	1.82066	15.645
0	-6.6213	0	0	-6.62422	0.0552629	-1.69816	0.108969	0.0153328	-0.728103	41.4053	-3.93E-15	-4.42819	0	0	0.111001	4.8091	-20.0782	-9.08116	442.892	407.29	686.842	385.94	385.94	385.94	12.9877	-90.4682	6.86169	625.505	488.837	245.377	190.457	190.457	190.457	-91.3549	-4.05825	-12.5726	52.8062	1.98686	4.74028	-0.255008	-0.841825	0.771424	781.843	-371.295	52.5653	0	0	1.35529	13.4997
0	-7.89897	0	0	-7.90179	0.0508756	-1.52906	0.131157	0.00595235	-0.742941	38.2785	-1.64E-15	-5.29921	0	0	0.0946341	4.80905	-19.6489	-9.64644	441.769	407.808	686.054	387.638	387.638	387.638	12.6477	-90.0607	6.85472	631.019	488.727	244.209	190.457	190.457	190.457	-90.8927	-3.79645	-12.3817	52.0069	1.66346	5.46846	-0.256827	-0.850221	0.681774	796.128	-448.853	51.3237	0	0	0.855334	12.2454
0	-9.00116	0	0	-9.00269	0.0385536	-1.05402	0.127708	0.00912312	-0.743128	30.6885	2.67E-15	-3.57158	0	0	0.0621614	4.79608	-19.5027	-9.88498	442.023	408.096	685.232	389.229	389.229	389.229	12.2102	-89.1925	6.7517	632.995	487.856	241.381	190.457	190.457	190.457	-89.9542	-3.48782	-12.093	51.4645	1.22426	5.93527	-0.382841	-0.815622	0.61513	843.574	-494.074	50.7316	0	0	0.417912	11.8862
0	-9.82382	0	0	-9.824	0.0200609	-0.340831	0.0953756	0.0269117	-0.726486	18.9412	2.01E-15	0.858957	0	0	0.0213123	4.72757	-19.6116	-9.80738	443.508	408.049	684.339	390.599	390.599	390.599	11.708	-87.9868	6.55761	631.424	486.268	237.057	190.457	190.457	190.457	-88.6709	-3.16812	-11.7179	51.1605	0.740838	6.11278	-0.609447	-0.762001	0.567253	913.402	-496.983	51.4081	0	0	0.0748735	12.3787
0	-10.2525	0	0	-10.2528	-0.000835816	0.465184	0.0360908	0.0576379	-0.690322	4.30742	-3.38E-16	7.3787	0	0	-0.00901953	4.57652	-19.9259	-9.44051	445.954	407.618	683.276	391.67	391.67	391.67	11.2094	-86.6013	6.28799	626.362	484.109	231.594	190.457	190.457	190.457	-87.2126	-2.89206	-11.2987	51.05	0.254404	6.00535	-0.882448	-0.689315	0.544229	984.288	-451.203	52.116	0	0	-0.150294	13.6334
0	-10.1791	0	0	-10.1812	-0.0189743	1.16467	-0.0412551	0.0950919	-0.632776	-10.9864	5.08E-16	14.6015	0	0	-0.00561913	4.3361	-20.3783	-8.82405	448.994	406.822	681.897	392.387	392.388	392.388	10.81	-85.2103	5.96532	617.972	481.622	225.492	190.457	190.457	190.457	-85.7667	-2.72478	-10.9041	51.0674	-0.224971	5.64357	-1.14839	-0.574602	0.56873	1033.87	-357.449	50.1943	0	0	-0.229897	15.5183
0	-9.53042	0	0	-9.53395	-0.0288774	1.54644	-0.121981	0.129638	-0.553706	-24.2499	-2.71E-15	20.6712	0	0	0.0420029	4.01706	-20.8917	-8.01235	452.212	405.736	680.041	392.719	392.719	392.719	10.6056	-83.9749	5.61589	606.54	479.097	219.309	190.457	190.457	190.457	-84.5043	-2.72194	-10.6113	51.1387	-0.702179	5.07626	-1.33017	-0.370129	0.663896	1035.9	-222.954	43.0227	0	0	-0.152386	17.87
0	-8.29862	0	0	-8.30128	-0.0261019	1.43946	-0.190806	0.151589	-0.45594	-33.2556	-2.03E-15	23.922	0	0	0.11804	3.6373	-21.3875	-7.07132	455.191	404.469	677.576	392.639	392.639	392.639	10.6552	-83.0066	5.26947	592.479	476.802	213.545	190.457	190.457	190.457	-83.542	-2.90515	-10.4796	51.1918	-1.17543	4.35362	-1.39424	-0.111715	0.827319	977.818	-73.967	29.6757	0	0	0.0346038	20.5086
0	-6.5577	0	0	-6.55828	-0.00834637	0.754849	-0.238965	0.156192	-0.346385	-37.1919	5.41E-15	23.6662	0	0	0.187877	3.21868	-21.7974	-6.07512	457.564	403.147	674.431	392.131	392.131	392.131	10.9525	-82.3435	4.95825	576.297	474.917	208.541	190.457	190.457	190.457	-82.916	-3.24688	-10.5263	51.1689	-1.6313	3.52799	-1.35306	0.13753	1.04637	864.157	61.0778	11.5112	0	0	0.233756	23.2585
0	-4.45079	0	0	-4.45098	0.0242384	-0.501958	-0.26641	0.146424	-0.235588	-36.842	7.78E-15	20.5645	0	0	0.22333	2.78777	-22.0739	-5.10342	459.041	401.888	670.61	391.194	391.194	391.194	11.4271	-81.9522	4.71333	558.547	473.508	204.448	190.457	190.457	190.457	-82.5854	-3.67652	-10.7239	51.0416	-2.05149	2.66227	-1.24142	0.327201	1.29734	711.465	164.258	-8.8169	0	0	0.349642	25.9696
0	-2.15051	0	0	-2.15218	0.0695728	-2.24946	-0.276389	0.128224	-0.135453	-33.7347	1.69E-15	15.9696	0	0	0.218682	2.3747	-22.1973	-4.23455	459.437	400.788	666.188	389.843	389.843	389.843	11.9749	-81.7569	4.56021	539.773	472.553	201.265	190.457	190.457	190.457	-82.4619	-4.10495	-11.0183	50.8223	-2.42284	1.83099	-1.08603	0.437016	1.55085	539.803	228.829	-28.2314	0	0	0.339938	28.5348
0	0.185014	0	0	0.185543	0.124423	-4.35787	-0.271783	0.104748	-0.0530218	-29.3441	2.54E-15	11.0105	0	0	0.185691	2.00769	-22.1761	-3.53256	458.679	399.916	661.298	388.112	388.112	388.112	12.4953	-81.6731	4.51415	520.456	471.989	198.895	190.457	190.457	190.457	-82.4478	-4.45243	-11.3526	50.5661	-2.74083	1.10759	-0.89504	0.470634	1.76997	363.613	254.847	-43.873	0	0	0.229811	30.8992
0	2.439	0	0	2.45559	0.184802	-6.665	-0.255882	0.079482	0.011013	-24.8133	2.28E-15	6.60951	0	0	0.142462	1.70534	-22.0425	-3.03266	456.806	399.3	656.11	386.045	386.045	386.045	12.9145	-81.6306	4.57478	500.992	471.733	197.193	190.457	190.457	190.457	-82.4611	-4.66714	-11.6793	50.3622	-3.00497	0.543888	-0.66207	0.45205	1.92726	191.632	249.64	-54.0418	0	0	0.09357	33.0563
0	4.54268	0	0	4.59928	0.246186	-8.98847	-0.232391	0.0562057	0.0574243	-20.8231	-3.32E-15	3.35365	0	0	0.103439	1.46998	-21.8407	-2.72944	453.951	398.934	650.801	383.692	383.692	383.692	13.1964	-81.5823	4.72683	481.687	471.708	195.998	190.457	190.457	190.457	-82.4481	-4.73276	-11.9675	50.3142	-3.20849	0.149729	-0.382587	0.419544	2.02153	34.4995	225.426	-58.1741	0	0	0.0177692	35.0308
0	6.4685	0	0	6.59339	0.303883	-11.1457	-0.205807	0.0362987	0.0857564	-17.712	1.00E-15	1.2719	0	0	0.074841	1.28494	-21.6128	-2.57346	450.301	398.783	645.536	381.107	381.107	381.107	13.3456	-81.5046	4.94499	462.758	471.855	195.148	190.457	190.457	190.457	-82.3845	-4.66687	-12.2067	50.512	-3.32796	-0.117791	-0.0887699	0.387556	2.07758	-88.3021	190.981	-56.3028	0	0	0.0454288	36.8567
0	8.21714	0	0	8.43413	0.353611	-12.9798	-0.180491	0.0214138	0.0959929	-15.5694	5.35E-15	0.233258	0	0	0.0570549	1.12055	-21.3852	-2.48133	446.038	398.798	640.447	378.355	378.355	378.355	13.3974	-81.392	5.19826	444.334	472.136	194.502	190.457	190.457	190.457	-82.2701	-4.51192	-12.4025	51.003	-3.3241	-0.341252	0.172279	0.345299	2.13352	-158.436	152.751	-49.6022	0	0	0.134717	38.5572
0	9.80413	0	0	10.1248	0.392209	-14.3852	-0.159655	0.0118457	0.0897729	-14.2984	3.93E-15	-0.0874735	0	0	0.04689	0.945803	-21.1606	-2.35372	441.291	398.934	635.626	375.515	375.515	375.515	13.4021	-81.2507	5.4552	426.459	472.524	193.95	190.457	190.457	190.457	-82.1194	-4.32171	-12.5698	51.7717	-3.15811	-0.615103	0.354012	0.280837	2.23281	-165.831	116.354	-40.0902	0	0	0.182603	40.1324
0	11.2489	0	0	11.6691	0.418147	-15.3199	-0.14546	0.00703501	0.0707145	-13.73	3.47E-15	-0.0476749	0	0	0.0408339	0.73937	-20.9175	-2.096	436.098	399.16	631.128	372.686	372.686	372.686	13.4087	-81.0935	5.68799	409.1	473	193.416	190.457	190.457	190.457	-81.9532	-4.14719	-12.7245	52.734	-2.81879	-1.01996	0.422884	0.191265	2.4072	-111.185	85.7803	-29.9764	0	0	0.105094	41.5559
0	12.5667	0	0	13.0689	0.43164	-15.8029	-0.138289	0.00617199	0.0439927	-13.5995	-1.52E-15	0.096241	0	0	0.0363816	0.496253	-20.6139	-1.63995	430.398	399.46	626.982	369.998	369.998	369.998	13.4508	-80.934	5.87542	392.168	473.543	192.863	190.457	190.457	190.457	-81.7911	-4.02568	-12.8763	53.7476	-2.34798	-1.60497	0.381925	0.0821339	2.66347	-8.69437	61.7908	-20.9603	0	0	-0.0744305	42.7782
0	13.7647	0	0	14.3236	0.434314	-15.8983	-0.137199	0.00738019	0.0149482	-13.603	3.60E-15	0.113946	0	0	0.0321402	0.22836	-20.1955	-0.960557	424.047	399.831	623.199	367.623	367.622	367.623	13.5436	-80.7823	6.00471	375.54	474.13	192.286	190.457	190.457	190.457	-81.6462	-3.97672	-13.0275	54.6345	-1.84613	-2.38026	0.274728	-0.0375853	2.97376	116.855	40.9748	-13.6106	0	0	-0.214223	43.7345
0	14.8405	0	0	15.429	0.428541	-15.6921	-0.140663	0.00932295	-0.0123749	-13.4644	-1.52E-15	-0.0750082	0	0	0.0276269	-0.0401468	-19.6026	-0.0827811	416.857	400.258	619.773	365.778	365.778	365.778	13.6861	-80.6418	6.06979	359.087	474.736	191.699	190.457	190.457	190.457	-81.5222	-4.00445	-13.1739	55.2109	-1.44373	-3.31867	0.16025	-0.164856	3.27103	239.328	17.3693	-7.68792	0	0	-0.156414	44.3558
0	15.7835	0	0	16.3772	0.416803	-15.2716	-0.147364	0.0110171	-0.0360223	-12.9976	3.81E-15	-0.471617	0	0	0.0227484	-0.280163	-18.7785	0.921634	408.641	400.706	616.696	364.686	364.686	364.686	13.8677	-80.5061	6.06839	342.686	475.331	191.134	190.457	190.457	190.457	-81.4116	-4.10351	-13.3074	55.3178	-1.24234	-4.36232	0.0746199	-0.286027	3.46865	341.142	-11.5991	-2.65511	0	0	0.15377	44.5805
0	16.5757	0	0	17.1549	0.401344	-14.7153	-0.156294	0.0121246	-0.055467	-12.107	-4.61E-15	-1.00616	0	0	0.0175271	-0.466344	-17.6766	1.94445	399.25	401.11	613.966	364.481	364.481	364.481	14.0737	-80.359	5.99947	326.233	475.886	190.623	190.457	190.457	190.457	-81.2959	-4.2638	-13.4185	54.8503	-1.25212	-5.42853	0.0219066	-0.387662	3.50456	414.35	-44.2898	1.76941	0	0	0.655112	44.3654
0	17.1917	0	0	17.7425	0.384122	-14.0921	-0.166898	0.0127215	-0.0704839	-10.8031	-2.37E-15	-1.57757	0	0	0.0121121	-0.583621	-16.2682	2.85741	388.588	401.386	611.611	365.127	365.127	365.127	14.2869	-80.1732	5.86345	309.64	476.371	190.202	190.457	190.457	190.457	-81.1452	-4.47156	-13.4974	53.7741	-1.38092	-6.40783	-0.0230037	-0.458079	3.39646	458.378	-74.7431	5.40678	0	0	1.23096	43.6938
0	17.5991	0	0	18.1134	0.366845	-13.4635	-0.178411	0.0130216	-0.0802222	-9.14367	1.35E-15	-2.08644	0	0	0.00681037	-0.629059	-14.5484	3.531	376.624	401.449	609.696	366.422	366.422	366.422	14.4883	-79.9117	5.66374	292.843	476.756	189.902	190.457	190.457	190.457	-80.9188	-4.70869	-13.5361	52.1247	-1.49495	-7.1633	-0.081037	-0.508076	3.21883	473.058	-97.9782	7.83745	0	0	1.74972	42.5806
0	17.7602	0	0	18.2345	0.350914	-12.881	-0.189871	0.0135028	-0.083259	-7.23335	-4.23E-15	-2.42671	0	0	0.00215901	-0.607869	-12.5393	3.85535	363.396	401.242	608.321	368.07	368.07	368.07	14.6582	-79.5288	5.40745	275.796	477.017	189.752	190.457	190.457	190.457	-80.5668	-4.9532	-13.5288	49.992	-1.50535	-7.54984	-0.124628	-0.538779	3.05747	451.131	-107.399	8.44096	0	0	2.05215	41.0715
0	17.6356	0	0	18.0696	0.337228	-12.3783	-0.200336	0.0146187	-0.0785506	-5.21919	1.10E-15	-2.52416	0	0	-0.00111466	-0.530282	-10.2866	3.76432	349.026	400.757	607.617	369.79	369.791	369.791	14.7793	-78.9731	5.1042	258.487	477.139	189.771	190.457	190.457	190.457	-80.0341	-5.1828	-13.4738	47.4971	-1.41251	-7.46242	-0.0951206	-0.508418	2.973	383.345	-92.2973	6.75538	0	0	1.98564	39.2365
0	17.1909	0	0	17.5848	0.325958	-11.963	-0.208586	0.0164336	-0.0655991	-3.20752	-3.64E-15	-2.37247	0	0	-0.0022799	-0.413714	-7.85234	3.25556	333.737	400.041	607.727	371.381	371.381	371.381	14.8408	-78.1922	4.7631	240.935	477.123	189.972	190.457	190.457	190.457	-79.2653	-5.38006	-13.3735	44.7699	-1.28335	-6.89111	0.0706122	-0.378357	2.96738	262.003	-47.108	2.83313	0	0	1.46293	37.1583
0	16.4022	0	0	16.7546	0.316349	-11.6078	-0.213149	0.0187993	-0.0448084	-1.20961	-3.55E-15	-2.00821	0	0	-0.000752078	-0.283677	-5.30639	2.40013	317.858	399.191	608.792	372.727	372.727	372.727	14.8413	-77.1373	4.38923	223.195	476.988	190.355	190.457	190.457	190.457	-78.2111	-5.53725	-13.2338	41.9316	-1.19701	-5.94424	0.392075	-0.175422	2.99268	89.4068	19.1549	-2.73829	0	0	0.532902	34.9234
0	15.2602	0	0	15.5665	0.306636	-11.2478	-0.21262	0.0212502	-0.0181439	0.855656	5.33E-15	-1.50702	0	0	0.0039454	-0.164953	-2.71865	1.3346	301.817	398.33	610.906	373.798	373.798	373.798	14.788	-75.7678	3.98175	205.358	476.77	190.908	190.457	190.457	190.457	-76.8318	-5.65808	-13.0626	39.0771	-1.2056	-4.81622	0.844459	0.0383725	3.00188	-121.942	89.5248	-8.9733	0	0	-0.650328	32.6165
0	13.7684	0	0	14.0211	0.294234	-10.7869	-0.206127	0.0233267	0.0103123	3.09352	2.22E-15	-0.942858	0	0	0.0122015	-0.0695257	-0.153152	0.23669	286.1	397.575	614.084	374.639	374.639	374.639	14.6925	-74.0519	3.53665	187.54	476.513	191.594	190.457	190.457	190.457	-75.0983	-5.75262	-12.868	36.2614	-1.32497	-3.72441	1.33737	0.216559	2.97137	-344.065	150.592	-14.8387	0	0	-1.86054	30.3182
0	11.9367	0	0	12.1281	0.276311	-10.1184	-0.193916	0.0248451	0.0348339	5.50241	-1.21E-15	-0.363332	0	0	0.024008	0.0101045	2.33425	-0.716015	271.187	397.019	618.242	375.362	375.362	375.362	14.56	-71.9664	3.05469	169.857	476.263	192.346	190.457	190.457	190.457	-72.9887	-5.82516	-12.6558	33.5045	-1.54457	-2.84965	1.73434	0.33984	2.88437	-538.109	195.933	-19.4385	0	0	-2.8529	28.1038
0	9.77161	0	0	9.89898	0.250651	-9.15641	-0.177524	0.0257582	0.0501456	7.87399	-1.10E-15	0.196389	0	0	0.0383672	0.0981827	4.69473	-1.3948	257.476	396.723	623.207	376.12	376.12	376.12	14.3801	-69.4939	2.55074	152.402	476.054	193.066	190.457	190.457	190.457	-70.484	-5.86129	-12.4271	30.8153	-1.8411	-2.2982	1.93225	0.400249	2.72485	-673.577	223.265	-22.2124	0	0	-3.45576	26.0416
0	7.27193	0	0	7.34133	0.216376	-7.86336	-0.159781	0.0260009	0.0530986	9.74383	1.52E-15	0.699191	0	0	0.0525363	0.226796	6.88451	-1.75341	245.227	396.723	628.75	377.057	377.057	377.057	14.1246	-66.6219	2.05828	135.213	475.904	193.642	190.457	190.457	190.457	-67.5673	-5.82306	-12.1768	28.2162	-2.18965	-2.08855	1.92381	0.394274	2.48577	-743.82	231.92	-23.0007	0	0	-3.63466	24.1913
0	4.43128	0	0	4.45792	0.17418	-6.26047	-0.144347	0.0256327	0.0434624	10.4482	-3.72E-15	1.12029	0	0	0.0614852	0.425758	8.86535	-1.82932	234.56	397.036	634.613	378.269	378.269	378.269	13.7556	-63.3447	1.62585	118.267	475.805	193.976	190.457	190.457	190.457	-64.2261	-5.6563	-11.8939	25.7513	-2.57286	-2.16214	1.78894	0.32878	2.18049	-765.533	222.19	-22.0407	0	0	-3.4873	22.6013
0	1.24912	0	0	1.25286	0.126012	-4.4188	-0.135211	0.0253701	0.022547	9.2473	-2.54E-15	1.49783	0	0	0.0577744	0.714225	10.6068	-1.71531	225.492	397.66	640.546	379.786	379.786	379.786	13.2395	-59.6676	1.30659	101.486	475.735	194.014	190.457	190.457	190.457	-60.4605	-5.30683	-11.5632	23.4757	-2.98607	-2.41213	1.62941	0.239024	1.85381	-762.849	198.177	-19.8536	0	0	-3.15552	21.31
0	-2.25466	0	0	-2.25671	0.0745181	-2.43989	-0.135988	0.0259379	-0.00713755	5.50057	1.02E-15	1.86645	0	0	0.0331993	1.09426	12.0876	-1.51904	217.996	398.568	646.314	381.589	381.589	381.589	12.5607	-55.6141	1.14582	84.7664	475.662	193.782	190.457	190.457	190.457	-56.2928	-4.73837	-11.1695	21.4399	-3.43087	-2.71943	1.51777	0.175828	1.55532	-755.563	167.062	-17.1498	0	0	-2.75461	20.3478
0	-6.02558	0	0	-6.02575	0.022467	-0.433637	-0.14929	0.027576	-0.0425126	-1.1609	-1.02E-15	2.21924	0	0	-0.0178565	1.54795	13.2946	-1.32752	212.046	399.707	651.711	383.635	383.635	383.635	11.7294	-51.2329	1.16913	68.0194	475.556	193.404	190.457	190.457	190.457	-51.7769	-3.9462	-10.7006	19.6805	-3.89935	-2.98695	1.484	0.172508	1.3169	-754.486	135.263	-14.5542	0	0	-2.34562	19.7407
0	-9.9646	0	0	-9.96805	-0.0276858	1.50051	-0.175537	0.0297554	-0.0796726	-10.6281	3.82E-15	2.50911	0	0	-0.0936676	2.04084	14.2212	-1.18558	207.645	401.002	656.559	385.882	385.882	385.882	10.7806	-46.6058	1.37392	51.2209	475.399	193.105	190.457	190.457	190.457	-47.0047	-2.9636	-10.1502	18.2187	-4.36008	-3.16178	1.52604	0.218953	1.13749	-763.04	105.113	-12.4129	0	0	-1.94871	19.5128
0	-13.9267	0	0	-13.9501	-0.0740588	3.28595	-0.212112	0.0311166	-0.114563	-22.1885	-3.55E-15	2.67428	0	0	-0.181703	2.53271	14.8656	-1.09023	204.823	402.37	660.701	388.297	388.297	388.297	9.76652	-41.8495	1.72624	34.4536	475.189	193.177	190.457	190.457	190.457	-42.1064	-1.85972	-9.51996	17.062	-4.75869	-3.239	1.61686	0.276844	1.00206	-777.94	76.0787	-10.577	0	0	-1.55839	19.6864
0	-17.731	0	0	-17.7974	-0.115388	4.87193	-0.253208	0.0301477	-0.143244	-34.5365	-4.06E-15	2.71277	0	0	-0.259836	2.99029	15.2312	-0.999009	203.613	403.737	663.997	390.865	390.865	390.865	8.74483	-37.1108	2.16454	17.9247	474.945	193.925	190.457	190.457	190.457	-37.2421	-0.729586	-8.82183	16.2042	-5.03412	-3.2512	1.71079	0.30714	0.887964	-790.635	47.8617	-8.53716	0	0	-1.16229	20.2799
0	-21.1826	0	0	-21.3145	-0.150878	6.228	-0.291063	0.0257341	-0.163148	-46.0027	6.77E-16	2.6924	0	0	-0.303856	3.39612	15.3278	-0.84875	204.025	405.051	666.334	393.58	393.58	393.58	7.76852	-32.5513	2.60914	1.94565	474.702	195.599	190.457	190.457	190.457	-32.5833	0.321271	-8.07864	15.6261	-5.14085	-3.25146	1.7489	0.291125	0.778593	-788.129	21.7207	-5.63718	0	0	-0.757296	21.303
0	-24.1053	0	0	-24.3169	-0.179939	7.33324	-0.319026	0.0173355	-0.173333	-55.0381	-1.35E-15	2.68033	0	0	-0.298914	3.75042	15.1709	-0.579017	206.018	406.293	667.629	396.44	396.44	396.44	6.87839	-28.3238	2.97548	-13.1268	474.5	198.338	190.457	190.457	190.457	-28.2873	1.1939	-7.322	15.3006	-5.0621	-3.2961	1.68435	0.241391	0.665799	-759.345	1.19914	-1.39042	0	0	-0.364489	22.7521
0	-26.3719	0	0	-26.6633	-0.201938	8.16637	-0.334828	0.00545766	-0.174125	-60.7487	6.77E-16	2.71017	0	0	-0.247335	4.06583	14.7816	-0.15247	209.479	407.487	667.849	399.428	399.429	399.429	6.09984	-24.5479	3.1882	-26.9618	474.37	202.158	190.457	190.457	190.457	-24.473	1.81099	-6.58682	15.2004	-4.80744	-3.4309	1.509	0.187274	0.552578	-702.639	-9.50632	4.2343	0	0	-0.0247523	24.6064
0	-27.9229	0	0	-28.2772	-0.216136	8.7022	-0.340598	-0.00836927	-0.166108	-63.062	4.74E-15	2.77206	0	0	-0.166043	4.35982	14.1852	0.436016	214.235	408.687	667.008	402.503	402.503	402.503	5.44335	-21.2954	3.19487	-39.3061	474.317	206.968	190.457	190.457	190.457	-21.207	2.12825	-5.90481	15.303	-4.40354	-3.68317	1.27471	0.153257	0.455004	-631.808	-8.21875	10.7545	0	0	0.227156	26.8274
0	-28.7681	0	0	-29.1536	-0.22183	8.91669	-0.340717	-0.0217812	-0.150457	-62.5675	-6.77E-16	2.86778	0	0	-0.0770045	4.64921	13.4105	1.16534	220.067	409.975	665.172	405.599	405.599	405.599	4.90745	-18.5868	2.97742	-49.9995	474.32	212.605	190.457	190.457	190.457	-18.5031	2.14182	-5.29958	15.5866	-3.88654	-4.05901	1.04058	0.135537	0.380554	-563.526	2.08445	17.2745	0	0	0.389062	29.3603
0	-28.9746	0	0	-29.3528	-0.218605	8.79524	-0.339635	-0.0319031	-0.12856	-60.217	5.41E-15	3.07766	0	0	0.00226226	4.94903	12.4892	1.99848	226.747	411.438	662.435	408.632	408.632	408.632	4.48384	-16.3983	2.55752	-58.9627	474.333	218.874	190.457	190.457	190.457	-16.3304	1.88939	-4.78568	16.0265	-3.30036	-4.54203	0.844194	0.121812	0.337809	-509.895	16.6549	22.7086	0	0	0.485602	32.1392
0	-28.6473	0	0	-28.9823	-0.206507	8.33896	-0.340399	-0.0363303	-0.101787	-57.0106	5.75E-15	3.52219	0	0	0.0632945	5.27212	11.4528	2.88971	234.057	413.152	658.918	411.514	411.514	411.514	4.16354	-14.6756	1.99148	-66.1697	474.308	225.571	190.457	190.457	190.457	-14.6285	1.44196	-4.37146	16.5951	-2.69283	-5.09743	0.696372	0.101777	0.328003	-476.8	30.582	26.0962	0	0	0.552279	35.0937
0	-27.9071	0	0	-28.1741	-0.186119	7.56764	-0.343858	-0.0345175	-0.0711372	-53.7457	-6.77E-15	4.21731	0	0	0.105547	5.62823	10.3297	3.78802	241.807	415.168	654.753	414.148	414.148	414.148	3.94182	-13.3496	1.35662	-71.6183	474.209	232.499	190.457	190.457	190.457	-13.3239	0.888527	-4.06346	17.2672	-2.11182	-5.68289	0.604317	0.0753563	0.354416	-468.425	40.0432	27.0554	0	0	0.626953	38.1561
0	-26.873	0	0	-27.0622	-0.15858	6.5214	-0.349182	-0.0277492	-0.0376625	-50.9456	-1.05E-14	5.03069	0	0	0.132407	6.02293	9.14309	4.64241	249.852	417.504	650.084	416.433	416.433	416.433	3.81918	-12.3501	0.73476	-75.3086	474.028	239.47	190.457	190.457	190.457	-12.3441	0.319387	-3.86855	18.0247	-1.6038	-6.2608	0.574677	0.0493276	0.414391	-487.459	42.8452	25.9608	0	0	0.744579	41.2656
0	-25.6503	0	0	-25.7667	-0.125547	5.26074	-0.355395	-0.0184943	-0.00311168	-48.951	-3.38E-15	5.7166	0	0	0.147987	6.45655	7.90872	5.40931	258.097	420.143	645.067	418.261	418.261	418.261	3.79822	-11.6156	0.197879	-77.2322	473.779	246.3	190.457	190.457	190.457	-11.6261	-0.187582	-3.79223	18.8603	-1.21299	-6.80395	0.597555	0.0289001	0.506848	-530.594	38.6798	23.8099	0	0	0.928922	44.3711
0	-24.3234	0	0	-24.3823	-0.0890435	3.86169	-0.362004	-0.00925477	0.0306886	-47.9561	-8.12E-15	6.03627	0	0	0.155782	6.92454	6.63423	6.05738	266.505	423.036	639.866	419.517	419.517	419.517	3.87912	-11.0999	-0.202199	-77.3671	473.49	252.812	190.457	190.457	190.457	-11.1234	-0.576514	-3.83529	19.7813	-0.979077	-7.29287	0.645458	0.00889105	0.624967	-588.757	28.167	21.8525	0	0	1.19353	47.4313
0	-22.9512	0	0	-22.9726	-0.0512069	2.4067	-0.368155	-0.00219036	0.0621316	-47.9179	-6.43E-15	5.82478	0	0	0.158233	7.41981	5.31852	6.56674	275.08	426.111	634.654	420.084	420.084	420.084	4.05625	-10.7774	-0.43821	-75.674	473.194	258.837	190.457	190.457	190.457	-10.8104	-0.817481	-3.99111	20.813	-0.934951	-7.70652	0.68209	-0.0257391	0.760917	-649.247	11.927	21.2866	0	0	1.54317	50.4144
0	-21.5676	0	0	-21.5709	-0.0140562	0.975037	-0.371737	0.00165997	0.0904549	-48.4818	4.74E-15	5.08316	0	0	0.156953	7.93676	3.95224	6.92383	283.846	429.287	629.601	419.865	419.865	419.865	4.31705	-10.6446	-0.505364	-72.0999	472.915	264.223	190.457	190.457	190.457	-10.6832	-0.90417	-4.24523	21.9986	-1.10429	-8.01095	0.675324	-0.0890446	0.904029	-699.185	-8.78652	22.7515	0	0	1.96939	53.2978
0	-20.1871	0	0	-20.1875	0.0206701	-0.364329	-0.370158	0.00217042	0.115177	-49.106	3.38E-15	3.94288	0	0	0.153072	8.47573	2.51963	7.11605	292.83	432.476	624.865	418.797	418.797	418.797	4.64362	-10.7155	-0.414657	-66.5919	472.671	268.83	190.457	190.457	190.457	-10.7553	-0.847241	-4.57772	23.396	-1.50006	-8.15257	0.620957	-0.178047	1.04945	-731.468	-31.5386	26.2954	0	0	2.45347	56.0672
0	-18.8126	0	0	-18.8198	0.0515655	-1.55565	-0.361459	0.000177311	0.135919	-49.2574	4.74E-15	2.63738	0	0	0.147469	9.04467	1.00118	7.13253	302.044	435.598	620.579	416.884	416.884	416.884	5.01577	-11.0131	-0.185095	-59.1158	472.465	272.538	190.457	190.457	190.457	-11.0491	-0.666506	-4.96705	25.071	-2.12291	-8.06686	0.54277	-0.270925	1.19973	-745.223	-53.5906	31.3814	0	0	2.96771	58.7148
0	-17.4431	0	0	-17.4611	0.0775663	-2.55724	-0.345239	-0.00306884	0.151692	-48.5975	2.03E-15	1.41274	0	0	0.140706	9.65705	-0.62279	6.97112	311.487	438.586	616.847	414.21	414.21	414.21	5.41487	-11.5612	0.162061	-49.671	472.3	275.248	190.457	190.457	190.457	-11.588	-0.385036	-5.39441	27.0863	-2.963	-7.70876	0.480258	-0.333325	1.35725	-743.442	-72.9986	37.1096	0	0	3.47667	61.2369
0	-16.0789	0	0	-16.1071	0.0979588	-3.34173	-0.322965	-0.00660007	0.16135	-47.0847	6.09E-15	0.434815	0	0	0.133054	10.3255	-2.36838	6.64673	321.149	441.386	613.739	410.942	410.942	410.942	5.82637	-12.3777	0.605771	-38.2974	472.175	276.887	190.457	190.457	190.457	-12.3898	-0.0264687	-5.84632	29.4884	-4.00729	-7.08875	0.473305	-0.321747	1.52558	-730.181	-87.6237	42.553	0	0	3.94041	63.631
0	-14.7233	0	0	-14.7582	0.112412	-3.897	-0.297103	-0.00939467	0.163517	-44.9032	-6.77E-15	-0.182197	0	0	0.12465	11.052	-4.24469	6.19671	331.019	443.959	611.309	407.298	407.298	407.298	6.24038	-13.4724	1.12457	-25.0709	472.096	277.417	190.457	190.457	190.457	-13.4649	0.384738	-6.31462	32.2938	-5.24606	-6.29067	0.546107	-0.197473	1.70292	-707.765	-94.1445	46.5768	0	0	4.31229	65.891
0	-13.3826	0	0	-13.4199	0.121065	-4.22907	-0.270243	-0.0106039	0.157648	-42.3442	-6.77E-16	-0.390495	0	0	0.115579	11.8172	-6.25087	5.67991	341.086	446.267	609.604	403.503	403.503	403.503	6.65143	-14.8474	1.69499	-10.0936	472.069	276.841	190.457	190.457	190.457	-14.8164	0.821884	-6.79549	35.4763	-6.67067	-5.45296	0.704225	0.0457564	1.89195	-677.335	-90.6454	48.1822	0	0	4.54231	68.0031
0	-12.066	0	0	-12.1016	0.124601	-4.36472	-0.244965	-0.00994948	0.144017	-39.7338	-6.77E-16	-0.229615	0	0	0.106099	12.5763	-8.37436	5.17052	351.334	448.27	608.684	399.737	399.737	399.737	7.05809	-16.4991	2.2908	6.51697	472.107	275.203	190.457	190.457	190.457	-16.4422	1.25534	-7.28814	38.9604	-8.25649	-4.71839	0.933421	0.364945	2.10067	-639.756	-78.0992	46.7401	0	0	4.58624	69.9403
0	-10.7833	0	0	-10.8148	0.124223	-4.35022	-0.223601	-0.00747117	0.124374	-37.3539	-2.03E-15	0.221856	0	0	0.0967095	13.2641	-10.5909	4.74977	361.734	449.928	608.627	396.114	396.114	396.114	7.46248	-18.421	2.88489	24.6385	472.224	272.593	190.457	190.457	190.457	-18.3382	1.6543	-7.79364	42.6245	-9.93774	-4.1799	1.20133	0.677293	2.3421	-596.525	-60.0893	42.3573	0	0	4.42033	71.6612
0	-9.54309	0	0	-9.56956	0.121418	-4.2426	-0.207815	-0.00345479	0.10115	-35.3765	-6.09E-15	0.879058	0	0	0.0879553	13.8096	-12.867	4.49852	372.236	451.197	609.525	392.71	392.71	392.71	7.86941	-20.606	3.45369	44.1525	472.44	269.133	190.457	190.457	190.457	-20.4997	1.99101	-8.31414	46.3182	-11.5935	-3.86029	1.46775	0.904076	2.62064	-549.11	-38.7056	35.7268	0	0	4.05403	73.1127
0	-8.35133	0	0	-8.37287	0.117589	-4.09571	-0.198226	0.00188894	0.0772789	-33.8358	-2.03E-15	1.70374	0	0	0.0801539	14.1525	-15.1639	4.48915	382.768	452.048	611.462	389.606	389.606	389.606	8.2851	-23.0467	3.98158	64.95	472.772	264.971	190.457	190.457	190.457	-22.9221	2.24517	-8.85207	49.8851	-13.0646	-3.74014	1.67436	0.979502	2.90598	-494.636	-17.5305	27.8873	0	0	3.48957	74.2385
0	-7.21072	0	0	-7.22793	0.113626	-3.94358	-0.194596	0.00878783	0.0551468	-32.6721	4.40E-15	2.7439	0	0	0.073283	14.2595	-17.4386	4.77266	393.23	452.473	614.488	386.932	386.932	386.932	8.71541	-25.7347	4.46345	86.934	473.239	260.267	190.457	190.457	190.457	-25.5988	2.4068	-9.40928	53.1835	-14.2009	-3.80034	1.79381	0.890904	3.12796	-433.538	2.59253	19.4001	0	0	2.78789	74.988
0	-6.12129	0	0	-6.13475	0.109596	-3.78885	-0.196685	0.0178951	0.0360719	-31.8379	3.05E-15	4.11802	0	0	0.0670942	14.1317	-19.6441	5.37063	403.5	452.489	618.588	384.839	384.839	384.839	9.16475	-28.6576	4.90403	110.018	473.862	255.185	190.457	190.457	190.457	-28.5192	2.47577	-9.98669	56.098	-14.9097	-4.05284	1.83818	0.691534	3.20296	-370.707	24.7378	10.255	0	0	2.0513	75.3226
0	-5.08074	0	0	-5.09083	0.104774	-3.60363	-0.204448	0.0296496	0.0193726	-31.3216	4.74E-15	5.91716	0	0	0.0611002	13.8001	-21.7288	6.27328	413.44	452.138	623.679	383.422	383.422	383.422	9.63752	-31.7993	5.31419	134.126	474.672	249.886	190.457	190.457	190.457	-31.6682	2.45806	-10.5859	58.5428	-15.1766	-4.54611	1.79794	0.468666	3.10191	-303.536	52.6701	-0.186563	0	0	1.3221	75.2147
0	-4.08501	0	0	-4.09198	0.0980124	-3.34379	-0.216825	0.043679	0.00314613	-31.0206	2.88E-15	8.11075	0	0	0.0543977	13.3132	-23.6375	7.43238	422.895	451.472	629.612	382.661	382.661	382.661	10.1404	-35.1404	5.70606	159.191	475.712	244.534	190.457	190.457	190.457	-35.0277	2.36004	-11.2107	60.4676	-15.0479	-5.33573	1.62606	0.299786	2.87712	-220.628	86.9874	-12.6748	0	0	0.612761	74.6451
0	-3.13111	0	0	-3.13533	0.0882763	-2.96939	-0.231901	0.0591832	-0.014353	-30.7477	6.43E-15	10.5635	0	0	0.0460377	12.7281	-25.3174	8.74849	431.68	450.538	636.181	382.428	382.428	382.428	10.6836	-38.6586	6.08903	185.141	477.038	239.306	190.457	190.457	190.457	-38.5773	2.18392	-11.8676	61.8679	-14.5984	-6.43392	1.26757	0.195926	2.60349	-109.574	119.029	-27.1851	0	0	-0.0104013	73.6032
0	-2.22144	0	0	-2.2235	0.0751024	-2.46238	-0.247521	0.0750059	-0.0345328	-30.2891	-1.35E-15	13.0394	0	0	0.035713	12.1089	-26.7245	10.0651	439.572	449.357	643.129	382.55	382.55	382.55	11.2811	-42.3275	6.46822	211.89	478.709	234.387	190.457	190.457	190.457	-42.2931	1.92611	-12.5643	62.7921	-13.9101	-7.76244	0.738751	0.140543	2.34151	28.5599	139.927	-42.7308	0	0	-0.424739	72.0893
0	-1.36727	0	0	-1.36798	0.0589056	-1.83852	-0.262212	0.089875	-0.0583932	-29.5022	3.38E-15	15.2448	0	0	0.0243102	11.5243	-27.8298	11.1871	446.328	447.926	650.16	382.868	382.868	382.868	11.9495	-46.1148	6.84611	239.319	480.777	229.967	190.457	190.457	190.457	-46.1467	1.57896	-13.3092	63.3335	-13.0621	-9.14197	0.144904	0.129802	2.13472	177.143	148.106	-57.6649	0	0	-0.563626	70.1174
0	-0.589463	0	0	-0.589588	0.0411122	-1.15267	-0.275277	0.102191	-0.0858288	-28.3301	-6.09E-15	16.8358	0	0	0.0137205	11.036	-28.6212	11.9228	451.723	446.215	656.977	383.272	383.272	383.272	12.7053	-49.9831	7.2268	267.267	483.283	226.233	190.457	190.457	190.457	-50.1051	1.13572	-14.1101	63.6003	-12.1234	-10.3306	-0.359826	0.183116	1.99619	310.336	150.572	-70.2781	0	0	-0.471126	67.713
0	0.0833493	0	0	0.0833502	0.0239773	-0.491888	-0.286093	0.110105	-0.11472	-26.7334	-4.74E-15	17.4528	0	0	0.00578055	10.6814	-29.1001	12.1339	455.6	444.197	663.33	383.695	383.696	383.695	13.5602	-53.8914	7.62158	295.537	486.239	223.35	190.457	190.457	190.457	-54.1316	0.597604	-14.9725	63.6801	-11.1468	-11.0972	-0.620832	0.315646	1.89355	400.021	155.495	-78.9609	0	0	-0.250505	64.9041
0	0.618212	0	0	0.618218	0.0100066	0.0469785	-0.294091	0.11201	-0.1419	-24.6848	2.03E-15	16.7965	0	0	0.00109931	10.457	-29.2742	11.7762	457.9	441.874	669.056	384.071	384.071	384.071	14.513	-57.7963	8.05091	323.904	489.62	221.452	190.457	190.457	190.457	-58.1861	-0.0207344	-15.8962	63.6115	-10.1671	-11.3074	-0.558594	0.529721	1.78106	428.907	168.666	-82.5626	0	0	-0.00693131	61.7092
0	0.982001	0	0	0.982026	0.00119288	0.386938	-0.29837	0.107019	-0.166007	-22.1354	3.38E-15	14.6996	0	0	-0.00137833	10.3154	-29.1518	10.9095	458.672	439.286	674.094	384.291	384.291	384.291	15.5441	-61.6538	8.53987	352.136	493.36	220.616	190.457	190.457	190.457	-62.2248	-0.690869	-16.8707	63.3778	-9.20067	-10.9732	-0.336083	0.751706	1.67014	425.667	182.222	-80.3771	0	0	0.224066	58.1305
0	1.14456	0	0	1.14459	-0.00145615	0.48911	-0.297956	0.0954608	-0.188301	-19.0456	1.35E-15	11.2015	0	0	-0.00355975	10.1892	-28.7437	9.65133	458.036	436.506	678.448	384.251	384.251	384.251	16.6124	-65.4196	9.10772	380.017	497.35	220.861	190.457	190.457	190.457	-66.1997	-1.3756	-17.8712	62.9388	-8.25034	-10.2053	-0.146743	0.908242	1.59734	424.265	187.826	-73.0693	0	0	0.454316	54.1664
0	1.08063	0	0	1.08065	0.00205504	0.353683	-0.291682	0.0788372	-0.210167	-15.3796	2.71E-15	6.55269	0	0	-0.00668838	10.019	-28.0689	8.12475	456.142	433.621	682.145	383.927	383.927	383.927	17.659	-69.0492	9.75813	407.348	501.439	222.146	190.457	190.457	190.457	-70.0577	-2.03494	-18.8574	62.2656	-7.30923	-9.13856	-0.0359483	0.978661	1.5669	428.472	185.276	-62.3634	0	0	0.677267	49.8322
0	0.772056	0	0	0.772052	0.0108349	0.0150312	-0.278742	0.0591348	-0.233935	-11.1618	1.33E-15	1.14143	0	0	-0.0103001	9.76481	-27.1582	6.43912	453.164	430.723	685.217	383.39	383.39	383.39	18.6143	-72.497	10.4741	433.952	505.451	224.376	190.457	190.457	190.457	-73.7397	-2.63072	-19.7769	61.3539	-6.36733	-7.9003	-0.00461126	0.953254	1.56166	436.317	174.491	-49.875	0	0	0.885082	45.1736
0	0.210629	0	0	0.210633	0.0233354	-0.467131	-0.258308	0.0383506	-0.262243	-6.43199	6.43E-15	-4.57788	0	0	-0.0122722	9.41164	-26.055	4.68497	449.298	427.907	687.698	382.793	382.794	382.794	19.4066	-75.7172	11.2171	459.666	509.191	227.409	190.457	190.457	190.457	-77.1815	-3.13014	-20.5702	60.2256	-5.42386	-6.59058	-0.043911	0.823366	1.55225	448.361	152.453	-36.7649	0	0	1.08276	40.2745
0	-0.599567	0	0	-0.599645	0.0376467	-1.01905	-0.229822	0.0182435	-0.297528	-1.26158	-7.78E-15	-10.1397	0	0	-0.00968186	8.97148	-24.8143	2.93223	444.775	425.265	689.622	382.328	382.329	382.328	19.9719	-78.6637	11.9312	484.331	512.463	231.063	190.457	190.457	190.457	-80.3164	-3.5084	-21.1773	58.9258	-4.49968	-5.26748	-0.118745	0.600541	1.51633	462.739	115.64	-23.7309	0	0	1.26775	35.2555
0	-1.64047	0	0	-1.64109	0.051749	-1.56272	-0.193315	3.14E-05	-0.340981	4.2368	3.05E-15	-15.1163	0	0	-6.28E-07	8.47889	-23.5006	1.23443	439.854	422.881	691.022	382.174	382.174	382.174	20.26	-81.2919	12.5493	507.773	515.073	235.12	190.457	190.457	190.457	-83.0802	-3.75074	-21.543	57.5146	-3.63652	-3.95158	-0.169525	0.328016	1.44226	472.587	63.3652	-11.393	0	0	1.40857	30.2647
0	-2.87829	0	0	-2.88007	0.0636129	-2.01989	-0.149704	-0.0151932	-0.391988	9.91206	-5.08E-16	-19.084	0	0	0.0179127	7.97791	-22.1833	-0.361206	434.831	420.818	691.95	382.449	382.449	382.449	20.2396	-83.5618	13.0013	529.797	516.839	239.333	190.457	190.457	190.457	-85.4171	-3.85422	-21.6219	56.0577	-2.88317	-2.65211	-0.148053	0.0700124	1.33503	471.571	-1.00474	-0.620013	0	0	1.46201	25.4628
0	-4.26252	0	0	-4.26601	0.0711843	-2.31152	-0.100599	-0.0269217	-0.448781	15.6067	2.71E-15	-21.6746	0	0	0.0431502	7.50621	-20.9314	-1.80622	430.038	419.107	692.482	383.175	383.176	383.176	19.899	-85.4416	13.2243	550.18	517.598	243.43	190.457	190.457	190.457	-87.2872	-3.82744	-21.3816	54.6205	-2.2772	-1.39394	-0.0747697	-0.139768	1.21143	466.33	-75.8381	7.70175	0	0	1.43221	21.0091
0	-5.72884	0	0	-5.73372	0.0724323	-2.35958	-0.0478046	-0.0345075	-0.508247	21.1826	-2.62E-15	-22.527	0	0	0.0724573	7.08689	-19.8096	-3.05534	425.811	417.742	692.722	384.288	384.288	384.288	19.2443	-86.9099	13.1732	568.67	517.214	247.124	190.457	190.457	190.457	-88.67	-3.68655	-20.8067	53.2707	-1.83322	-0.21948	0.00273413	-0.294915	1.0873	468.937	-158.312	13.1487	0	0	1.34211	17.0512
0	-7.20548	0	0	-7.2103	0.065478	-2.09174	0.00686505	-0.0374595	-0.566316	26.4683	1.08E-15	-21.3477	0	0	0.0999792	6.72674	-18.8754	-4.07478	422.465	416.674	692.781	385.658	385.658	385.658	18.2946	-87.9565	12.8317	584.99	515.588	250.123	190.457	190.457	190.457	-89.5642	-3.44872	-19.9019	52.0774	-1.5426	0.823993	0.0443216	-0.401914	0.971724	490.017	-242.552	16.2688	0	0	1.20399	13.7179
0	-8.62222	0	0	-8.62501	0.0488045	-1.44923	0.0608095	-0.0345541	-0.61855	31.0954	1.44E-15	-17.8711	0	0	0.117239	6.41747	-18.1753	-4.84523	420.253	415.82	692.766	387.128	387.129	387.128	17.0784	-88.5789	12.2176	598.849	512.677	252.135	190.457	190.457	190.457	-89.9822	-3.12582	-18.6944	51.1028	-1.38191	1.69493	0.0270291	-0.479226	0.868293	536.391	-321.343	18.4935	0	0	1.01612	11.1132
0	-9.91805	0	0	-9.91829	0.0215772	-0.399316	0.109746	-0.0237381	-0.661117	34.3641	-5.38E-16	-11.9125	0	0	0.114352	6.13939	-17.7406	-5.35804	419.344	415.07	692.758	388.55	388.55	388.55	15.6332	-88.7789	11.384	609.953	508.501	252.889	190.457	190.457	190.457	-89.9454	-2.72237	-17.2353	50.3897	-1.32186	2.36178	-0.0603068	-0.543503	0.775084	611.691	-386.542	21.5383	0	0	0.773585	9.31117
0	-11.043	0	0	-11.0448	-0.015916	1.04675	0.147073	-0.00213612	-0.691517	35.2367	6.34E-15	-3.44112	0	0	0.0834713	5.86625	-17.5833	-5.60881	419.799	414.306	692.796	389.807	389.807	389.807	14.0118	-88.5648	10.414	618.02	503.168	252.163	190.457	190.457	190.457	-89.4839	-2.23979	-15.6013	49.9523	-1.33007	2.80161	-0.218582	-0.590803	0.687578	715.322	-427.527	26.5987	0	0	0.480778	8.34995
0	-11.9523	0	0	-11.967	-0.0617901	2.81406	0.164741	0.0322324	-0.707853	32.5939	5.92E-16	7.20007	0	0	0.0250894	5.56941	-17.6922	-5.59278	421.563	413.414	692.862	390.83	390.83	390.83	12.2926	-87.9606	9.4107	622.8	496.888	249.831	190.457	190.457	190.457	-88.6443	-1.68624	-13.8956	49.7729	-1.37142	2.99533	-0.451789	-0.60552	0.606947	843.363	-433.699	33.6973	0	0	0.163485	8.22684
0	-12.5968	0	0	-12.641	-0.112235	4.75115	0.15565	0.0780632	-0.708224	25.6951	-2.20E-15	19.0753	0	0	-0.0454551	5.22204	-18.0325	-5.30786	424.454	412.306	692.884	391.589	391.589	391.589	10.589	-87.02	8.48061	624.095	489.977	245.91	190.457	190.457	190.457	-87.5005	-1.08828	-12.2458	49.8055	-1.41032	2.92885	-0.766269	-0.560963	0.543632	987.411	-395.858	41.4422	0	0	-0.13623	8.89492
0	-12.9158	0	0	-13.0044	-0.161554	6.63461	0.116788	0.130069	-0.690453	14.6638	6.77E-16	30.6833	0	0	-0.0979892	4.80324	-18.5471	-4.76722	428.174	410.938	692.729	392.085	392.085	392.085	9.04912	-85.8382	7.71303	621.797	482.837	240.597	190.457	190.457	190.457	-86.1615	-0.498779	-10.7935	49.9852	-1.41365	2.60156	-1.15235	-0.427252	0.51893	1132.12	-308.922	47.3442	0	0	-0.37125	10.2632
0	-12.8405	0	0	-12.9754	-0.202807	8.1992	0.0510609	0.180002	-0.652006	0.693627	2.71E-15	40.2096	0	0	-0.0990149	4.30053	-19.1624	-4.0118	432.32	409.316	692.224	392.337	392.337	392.337	7.83778	-84.5505	7.15957	615.931	475.915	234.267	190.457	190.457	190.457	-84.7676	0.00455879	-9.67536	50.2402	-1.35211	2.03427	-1.53177	-0.222779	0.53665	1245.34	-181.817	48.5734	0	0	-0.492251	12.2002
0	-12.3066	0	0	-12.4693	-0.229142	9.19176	-0.0324807	0.219267	-0.592637	-14.0985	-2.03E-15	45.9677	0	0	-0.0316896	3.714	-19.7953	-3.10746	436.438	407.491	691.172	392.369	392.369	392.369	7.10147	-83.3129	6.82528	606.687	469.63	227.42	190.457	190.457	190.457	-83.4715	0.33499	-8.99612	50.4956	-1.20735	1.27097	-1.82781	-0.00171108	0.592375	1299.66	-35.1662	42.8789	0	0	-0.461914	14.5434
0	-11.2729	0	0	-11.4293	-0.235388	9.42635	-0.120058	0.240688	-0.514596	-27.1458	0	46.8035	0	0	0.0880702	3.06069	-20.3632	-2.13519	440.08	405.544	689.38	392.209	392.209	392.209	6.9251	-82.2695	6.67751	594.411	464.3	220.596	190.457	190.457	190.457	-82.4116	0.423871	-8.80255	50.6774	-0.979933	0.378532	-1.9762	0.193679	0.68712	1277.28	107.912	29.5673	0	0	-0.280667	17.115
0	-9.74186	0	0	-9.85959	-0.219272	8.82039	-0.196322	0.240731	-0.422735	-36.1299	-3.38E-15	42.5314	0	0	0.213365	2.37326	-20.7939	-1.17962	442.856	403.57	686.693	391.877	391.877	391.877	7.29939	-81.5185	6.66701	579.57	460.084	214.277	190.457	190.457	190.457	-81.682	0.248489	-9.06734	50.7193	-0.690223	-0.560922	-1.97724	0.339631	0.826617	1182.31	227.406	10.1132	0	0	-0.00916393	19.7429
0	-7.77573	0	0	-7.84144	-0.18169	7.39967	-0.24996	0.221088	-0.323298	-39.8289	8.80E-15	34.1711	0	0	0.291669	1.69439	-21.0363	-0.324884	444.472	401.659	683.025	391.387	391.387	391.387	8.11535	-81.0891	6.74819	562.698	456.966	208.799	190.457	190.457	190.457	-81.3101	-0.154374	-9.69157	50.578	-0.371517	-1.45576	-1.86992	0.425743	1.016	1031.94	311.148	-12.2773	0	0	0.25152	22.2824
0	-5.49734	0	0	-5.5208	-0.125946	5.27599	-0.279012	0.188998	-0.223882	-38.7198	4.74E-15	23.7959	0	0	0.298512	1.0695	-21.0684	0.34658	444.743	399.89	678.393	390.736	390.736	390.736	9.19232	-80.9411	6.88888	544.341	454.787	204.309	190.457	190.457	190.457	-81.2514	-0.697102	-10.5294	50.2501	-0.0621907	-2.20844	-1.68897	0.450662	1.25128	844.145	357.455	-34.1173	0	0	0.402051	24.6333
0	-3.06483	0	0	-3.06802	-0.0565284	2.61156	-0.289011	0.153082	-0.132396	-34.58	0	13.7003	0	0	0.248623	0.539283	-20.9015	0.762001	443.599	398.324	672.921	389.898	389.898	389.898	10.3294	-80.9889	7.07033	525.016	453.324	200.79	190.457	190.457	190.457	-81.4084	-1.26842	-11.4274	49.7815	0.200556	-2.72487	-1.44787	0.431142	1.51524	632.845	374.21	-52.9092	0	0	0.392125	26.7491
0	-0.630787	0	0	-0.630812	0.0218057	-0.40813	-0.28631	0.11861	-0.0536795	-29.3812	2.62E-15	5.48694	0	0	0.176482	0.13236	-20.577	0.874744	441.09	397.003	666.829	388.82	388.82	388.82	11.355	-81.1362	7.28186	505.183	452.361	198.124	190.457	190.457	190.457	-81.6663	-1.76489	-12.2602	49.2653	0.3863	-2.93362	-1.12786	0.38746	1.77418	403.728	369.985	-67.1486	0	0	0.251892	28.6348
0	1.69108	0	0	1.69437	0.104156	-3.57991	-0.274216	0.0882228	0.0119942	-24.4507	-5.24E-15	-0.104167	0	0	0.112033	-0.139991	-20.1576	0.685965	437.395	395.957	660.404	387.434	387.434	387.434	12.1547	-81.3024	7.51483	485.232	451.73	196.159	190.457	190.457	190.457	-81.9251	-2.11376	-12.946	48.8271	0.477725	-2.81206	-0.708307	0.330907	1.98354	162.302	349.836	-76.1091	0	0	0.093501	30.3363
0	3.83716	0	0	3.86344	0.185233	-6.68141	-0.25492	0.0633063	0.0642036	-20.4314	2.71E-15	-3.05011	0	0	0.0698469	-0.285528	-19.714	0.258626	432.799	395.202	653.954	385.668	385.668	385.668	12.6807	-81.4319	7.75893	465.478	451.324	194.739	190.457	190.457	190.457	-82.1164	-2.28433	-13.4496	48.6017	0.477131	-2.40549	-0.216895	0.313228	2.12955	-70.0747	323.445	-79.2708	0	0	0.0711279	31.9199
0	5.78831	0	0	5.86884	0.259434	-9.4863	-0.230939	0.0434049	0.100636	-17.4652	5.92E-16	-3.93083	0	0	0.0492415	-0.333069	-19.3086	-0.28865	427.641	394.736	647.762	383.47	383.47	383.47	12.9488	-81.4955	8.00157	446.162	451.094	193.717	190.457	190.457	190.457	-82.2077	-2.28917	-13.7773	48.706	0.415202	-1.83289	0.292039	0.340831	2.21212	-262.82	292.811	-76.2096	0	0	0.266247	33.4501
0	7.55567	0	0	7.71966	0.321434	-11.7959	-0.205061	0.0285016	0.117623	-15.3926	5.41E-15	-3.46723	0	0	0.0421853	-0.327195	-18.9797	-0.802569	422.239	394.543	642.048	380.823	380.823	380.823	13.0215	-81.4856	8.22682	427.44	451.024	192.965	190.457	190.457	190.457	-82.1981	-2.17588	-13.9635	49.2058	0.34604	-1.26935	0.721532	0.385664	2.25397	-378.882	258.005	-67.3838	0	0	0.585087	34.9684
0	9.16387	0	0	9.4257	0.367232	-13.4777	-0.180785	0.0192774	0.114656	-14.0162	5.16E-15	-2.28472	0	0	0.0403826	-0.315759	-18.7304	-1.12727	416.808	394.594	636.942	377.759	377.759	377.759	12.9835	-81.4096	8.41578	409.376	451.117	192.375	190.457	190.457	190.457	-82.1072	-2.01085	-14.0548	50.087	0.324207	-0.907137	0.982682	0.396342	2.29526	-395.975	219.132	-54.783	0	0	0.794541	36.4786
0	10.6366	0	0	10.9903	0.395131	-14.4909	-0.161359	0.0152555	0.0942089	-13.1514	-1.27E-15	-0.946843	0	0	0.0382929	-0.334228	-18.5272	-1.13718	411.402	394.863	632.478	374.37	374.37	374.37	12.9166	-81.283	8.54986	391.939	451.375	191.866	190.457	190.457	190.457	-81.9631	-1.85983	-14.0952	51.2471	0.368815	-0.907455	0.996682	0.3366	2.38615	-307.712	177.713	-41.0814	0	0	0.688556	37.9423
0	11.987	0	0	12.4099	0.406133	-14.8879	-0.148629	0.0150127	0.0618507	-12.594	-4.19E-15	0.143109	0	0	0.0341053	-0.392613	-18.3088	-0.770249	405.895	395.328	628.606	370.826	370.826	370.826	12.8788	-81.1228	8.61555	375.027	451.789	191.384	190.457	190.457	190.457	-81.7919	-1.77071	-14.116	52.5132	0.434369	-1.34968	0.747274	0.203369	2.569	-131.806	134.984	-28.5331	0	0	0.277106	39.2845
0	13.2132	0	0	13.6748	0.403516	-14.7936	-0.143154	0.0159807	0.0244316	-12.1695	1.95E-15	0.708768	0	0	0.0285451	-0.471409	-17.9996	-0.0512811	400.007	395.973	625.217	367.39	367.389	367.39	12.8968	-80.941	8.60895	358.483	452.338	190.903	190.457	190.457	190.457	-81.6094	-1.76427	-14.1328	53.6779	0.412846	-2.19639	0.321822	0.0236469	2.84791	88.6258	90.0445	-18.0223	0	0	-0.173943	40.4091
0	14.2993	0	0	14.7713	0.391715	-14.3673	-0.144005	0.0160061	-0.0110133	-11.7087	-2.28E-15	0.67959	0	0	0.0229035	-0.530819	-17.5245	0.910899	393.376	396.762	622.176	364.414	364.415	364.415	12.9687	-80.7404	8.53556	342.136	452.984	190.422	190.457	190.457	190.457	-81.4182	-1.83602	-14.1479	54.5363	0.180365	-3.29814	-0.100358	-0.159852	3.17314	294.665	41.8769	-9.40394	0	0	-0.336417	41.2199
0	15.2218	0	0	15.6831	0.375033	-13.7619	-0.149483	0.0140215	-0.039695	-11.0837	4.04E-15	0.162758	0	0	0.0177932	-0.531456	-16.8185	1.95802	385.664	397.623	619.37	362.282	362.282	362.282	13.0766	-80.5131	8.40525	325.828	453.677	189.957	190.457	190.457	190.457	-81.2074	-1.967	-14.1556	54.9161	-0.323381	-4.44711	-0.334993	-0.292065	3.45604	434.849	-5.90417	-2.25107	0	0	-0.0847008	41.6396
0	15.9553	0	0	16.3931	0.356754	-13.0949	-0.157889	0.0103884	-0.0588583	-10.234	1.10E-15	-0.604721	0	0	0.0131234	-0.457824	-15.8329	2.93551	376.655	398.443	616.759	361.278	361.278	361.278	13.1988	-80.2405	8.22583	309.434	454.362	189.534	190.457	190.457	190.457	-80.9548	-2.13625	-14.1467	54.7016	-1.02851	-5.4569	-0.274736	-0.355419	3.61316	479.994	-49.4159	3.33908	0	0	0.426852	41.6218
0	16.4771	0	0	16.8846	0.338733	-12.4337	-0.167643	0.00606649	-0.0677387	-9.12839	3.43E-15	-1.37989	0	0	0.00870142	-0.327014	-14.5401	3.74165	366.313	399.093	614.405	361.483	361.483	361.483	13.3193	-79.895	7.99889	292.875	454.989	189.184	190.457	190.457	190.457	-80.6301	-2.32965	-14.1128	53.8408	-1.74752	-6.22226	0.0470892	-0.384526	3.61544	432.713	-88.5231	7.11669	0	0	0.879894	41.1536
0	16.7696	0	0	17.1424	0.321424	-11.7955	-0.177427	0.00238295	-0.068281	-7.75663	-5.08E-16	-1.95279	0	0	0.00463934	-0.17488	-12.9371	4.34658	354.785	399.458	612.448	362.766	362.766	362.766	13.4315	-79.4424	7.71982	276.118	455.519	188.938	190.457	190.457	190.457	-80.1979	-2.54282	-14.0488	52.3387	-2.27322	-6.7252	0.45329	-0.416601	3.50227	329.004	-121.872	9.093	0	0	1.03595	40.255
0	16.8174	0	0	17.1517	0.304335	-11.1624	-0.186615	0.000374735	-0.0646971	-6.17385	1.78E-15	-2.20718	0	0	0.00135402	-0.0328452	-11.0496	4.76944	342.334	399.471	611.06	364.864	364.864	364.864	13.536	-78.8439	7.38206	259.165	455.931	188.818	190.457	190.457	190.457	-79.6191	-2.77697	-13.954	50.2531	-2.48261	-6.99427	0.714628	-0.431652	3.34475	221.587	-140.088	9.68222	0	0	0.92896	38.9767
0	16.6027	0	0	16.8944	0.286772	-10.509	-0.194439	0.00058398	-0.0600803	-4.4295	-1.95E-15	-2.12656	0	0	-0.000687363	0.0839519	-8.93334	5.03298	329.243	399.122	610.4	367.475	367.475	367.475	13.6331	-78.0578	6.98452	242.036	456.215	188.843	190.457	190.457	190.457	-78.8515	-3.02948	-13.8316	47.702	-2.37261	-7.05611	0.729176	-0.376669	3.19261	141.423	-130.287	9.07549	0	0	0.727794	37.3981
0	16.1024	0	0	16.3485	0.268324	-9.81955	-0.199786	0.0029021	-0.0533879	-2.54587	1.35E-15	-1.78936	0	0	-0.000961573	0.172637	-6.66665	5.13943	315.759	398.464	610.596	370.297	370.297	370.297	13.7169	-77.0423	6.53643	224.752	456.372	189.019	190.457	190.457	190.457	-77.8517	-3.28716	-13.6865	44.8584	-2.0312	-6.91885	0.593975	-0.248891	3.04823	77.1789	-90.3202	6.98602	0	0	0.449607	35.6175
0	15.2912	0	0	15.4902	0.248678	-9.0822	-0.201356	0.00661729	-0.0417651	-0.51159	-6.17E-15	-1.33996	0	0	0.00121122	0.236901	-4.33554	5.08756	302.091	397.598	611.735	373.059	373.059	373.059	13.7761	-75.758	6.05508	207.342	456.416	189.342	190.457	190.457	190.457	-76.5778	-3.52848	-13.5244	41.9127	-1.58935	-6.59287	0.491878	-0.0923152	2.91166	-1.72866	-29.5751	3.07404	0	0	-0.0101062	33.7362
0	14.1473	0	0	14.2991	0.227107	-8.26911	-0.198172	0.0112777	-0.024297	1.69399	-5.08E-16	-0.873877	0	0	0.00652075	0.286934	-2.01681	4.90476	288.458	396.667	613.856	375.549	375.549	375.549	13.797	-74.1713	5.55928	189.855	456.371	189.787	190.457	190.457	190.457	-74.9932	-3.73027	-13.3492	39.0224	-1.17851	-6.11997	0.543294	0.0637679	2.79052	-112.483	40.9373	-2.5627	0	0	-0.656766	31.8429
0	12.6554	0	0	12.7614	0.202262	-7.32846	-0.190115	0.0164649	-0.00325458	4.04585	1.85E-15	-0.439494	0	0	0.0154354	0.339719	0.232396	4.65945	275.104	395.828	616.94	377.662	377.662	377.662	13.7635	-72.2543	5.0663	172.361	456.271	190.306	190.457	190.457	190.457	-73.0673	-3.87018	-13.1603	36.2806	-0.89898	-5.58325	0.750679	0.210107	2.69136	-247.545	111.194	-9.17835	0	0	-1.34376	30.0033
0	10.8041	0	0	10.8683	0.172465	-6.19511	-0.177952	0.0218349	0.0168442	6.43897	-1.23E-15	-0.03141	0	0	0.0278456	0.41652	2.37645	4.44396	262.289	395.226	620.909	379.405	379.405	379.405	13.6542	-69.9856	4.59424	154.94	456.155	190.825	190.457	190.457	190.457	-70.7751	-3.92302	-12.9508	33.7153	-0.803027	-5.0893	1.02887	0.336792	2.5972	-382.877	171.928	-15.697	0	0	-1.89598	28.2594
0	8.58261	0	0	8.61323	0.136311	-4.8135	-0.163199	0.0270629	0.0308822	8.65032	-3.05E-15	0.389599	0	0	0.0426149	0.539276	4.39659	4.3399	250.251	394.977	625.635	380.869	380.87	380.869	13.4384	-67.3484	4.16747	137.657	456.054	191.248	190.457	190.457	190.457	-68.0953	-3.85506	-12.7065	31.3122	-0.894499	-4.7309	1.2667	0.419087	2.47216	-491.96	214.264	-21.064	0	0	-2.21665	26.6347
0	5.97845	0	0	5.98757	0.0932651	-3.16126	-0.148131	0.0318416	0.0349471	10.2948	0	0.869865	0	0	0.056938	0.727568	6.28361	4.38588	239.168	395.15	630.948	382.184	382.184	382.184	13.0787	-64.3306	3.82073	120.541	455.993	191.475	190.457	190.457	190.457	-65.0105	-3.62235	-12.4071	29.0443	-1.14575	-4.54942	1.39925	0.438733	2.2889	-561.714	233.18	-24.5464	0	0	-2.31792	25.1423
0	2.97983	0	0	2.98055	0.0439615	-1.26253	-0.135306	0.0357974	0.0270005	10.8673	4.74E-15	1.42898	0	0	0.0660878	0.994849	8.03161	4.56493	229.141	395.771	636.656	383.467	383.467	383.467	12.5385	-60.925	3.59797	103.568	455.978	191.428	190.457	190.457	190.457	-61.5096	-3.1765	-12.0293	26.8935	-1.52186	-4.52092	1.42569	0.401201	2.0516	-595.164	228.973	-25.7943	0	0	-2.26748	23.7924
0	-0.416187	0	0	-0.416235	-0.00984967	0.812823	-0.127946	0.0388125	0.00694901	9.74551	3.38E-15	2.06733	0	0	0.0629716	1.34354	9.6338	4.81553	220.217	396.82	642.554	384.801	384.801	384.801	11.7945	-57.1325	3.54575	86.667	456.004	191.076	190.457	190.457	190.457	-57.5932	-2.47679	-11.5508	24.8588	-1.99435	-4.57131	1.39206	0.331364	1.79135	-606.868	206.138	-24.9616	0	0	-2.14593	22.5982
0	-4.1914	0	0	-4.19702	-0.0656548	2.96276	-0.129489	0.0409634	-0.0233951	6.31303	1.35E-15	2.75651	0	0	0.0391269	1.76185	11.0803	5.05949	212.417	398.238	648.44	386.236	386.236	386.235	10.8481	-52.9678	3.7019	69.7356	456.056	190.468	190.457	190.457	190.457	-53.282	-1.50499	-10.9554	22.9542	-2.5406	-4.60908	1.36482	0.254368	1.54482	-616.353	170.281	-22.5934	0	0	-2.02701	21.5801
0	-8.29164	0	0	-8.32449	-0.120675	5.07434	-0.14254	0.042274	-0.0611617	0.164368	1.35E-15	3.43464	0	0	-0.0121126	2.22555	12.357	5.23434	205.779	399.939	654.117	387.801	387.801	387.801	9.73187	-48.4678	4.08371	52.6847	456.123	189.754	190.457	190.457	190.457	-48.6253	-0.277513	-10.2373	21.2003	-3.1379	-4.55904	1.38113	0.185732	1.33601	-635.904	126.795	-19.3002	0	0	-1.93695	20.7679
0	-12.6156	0	0	-12.7131	-0.172297	7.0431	-0.167447	0.0417598	-0.10267	-8.66516	0	3.94886	0	0	-0.0903548	2.70423	13.4445	5.31364	200.378	401.827	659.389	389.519	389.519	389.519	8.50809	-43.7013	4.67841	35.4865	456.206	189.181	190.457	190.457	190.457	-43.7086	1.1493	-9.40591	19.6199	-3.75693	-4.38837	1.43077	0.128634	1.16787	-665.492	79.7871	-15.4224	0	0	-1.84742	20.2035
0	-17.0121	0	0	-17.2204	-0.218355	8.78584	-0.201218	0.0378743	-0.142222	-19.5365	-5.67E-15	4.1354	0	0	-0.184093	3.16902	14.3177	5.30956	196.323	403.807	664.067	391.406	391.406	391.406	7.25933	-38.774	5.43881	18.2197	456.329	189.066	190.457	190.457	190.457	-38.6542	2.68274	-8.48729	18.2404	-4.35854	-4.11724	1.5154	0.0742968	1.0155	-706.656	31.9718	-11.0452	0	0	-1.72851	19.9403
0	-21.2911	0	0	-21.6537	-0.25739	10.2502	-0.237646	0.0291354	-0.174636	-31.2316	-4.17E-15	3.89838	0	0	-0.271324	3.60048	14.9496	5.26792	193.735	405.802	667.966	393.459	393.459	393.459	6.07234	-33.8255	6.28746	1.0898	456.532	189.728	190.457	190.457	190.457	-33.6134	4.20739	-7.52375	17.0926	-4.89874	-3.805	1.6009	0.0136777	0.857902	-749.218	-14.154	-5.90094	0	0	-1.51715	20.0386
0	-25.2473	0	0	-25.7936	-0.288643	11.4131	-0.269779	0.014804	-0.196276	-42.2934	1.95E-15	3.23624	0	0	-0.327498	3.99257	15.3158	5.25158	192.721	407.765	670.922	395.644	395.644	395.644	5.02183	-29.0144	7.12898	-15.5921	456.867	191.417	190.457	190.457	190.457	-28.7479	5.60488	-6.56882	16.212	-5.33547	-3.5272	1.64194	-0.0553525	0.693713	-777.491	-56.2355	0.432516	0	0	-1.16838	20.5561
0	-28.6928	0	0	-29.4286	-0.311848	12.2704	-0.292854	-0.00477355	-0.205224	-51.4787	2.03E-15	2.19728	0	0	-0.336414	4.35185	15.4008	5.32047	193.331	409.68	672.805	397.913	397.913	397.913	4.1591	-24.4955	7.866	-31.4661	457.375	194.253	190.457	190.457	190.457	-24.208	6.77264	-5.67912	15.6336	-5.63348	-3.35487	1.63515	-0.127479	0.545191	-785.208	-91.3222	8.13085	0	0	-0.703793	21.5359
0	-31.4859	0	0	-32.3889	-0.32708	12.8302	-0.307054	-0.0277082	-0.202027	-58.2097	2.03E-15	0.887589	0	0	-0.297544	4.69507	15.2028	5.52358	195.552	411.571	673.536	400.225	400.225	400.225	3.50663	-20.3971	8.41657	-46.1881	458.068	198.222	190.457	190.457	190.457	-20.1124	7.63906	-4.90367	15.3772	-5.77215	-3.3368	1.61256	-0.193695	0.434102	-777.245	-116.474	17.0562	0	0	-0.194953	22.9957
0	-33.5449	0	0	-34.5671	-0.334636	13.107	-0.316033	-0.0511981	-0.189394	-62.5507	-1.02E-15	-0.554368	0	0	-0.223119	5.04612	14.7374	5.90096	199.301	413.494	673.089	402.567	402.567	402.567	3.06076	-16.808	8.72925	-59.4741	458.918	203.19	190.457	190.457	190.457	-16.5388	8.17263	-4.27632	15.4307	-5.75484	-3.48655	1.57934	-0.233586	0.372893	-756.057	-127.491	26.7411	0	0	0.277228	24.9195
0	-34.8483	0	0	-35.9238	-0.334844	13.1146	-0.32417	-0.0724754	-0.171195	-64.9441	7.44E-15	-1.97462	0	0	-0.130333	5.42995	14.0365	6.48066	204.441	415.535	671.497	404.947	404.947	404.947	2.80049	-13.7751	8.78897	-71.1103	459.862	208.96	190.457	190.457	190.457	-13.5254	8.38089	-3.81357	15.7478	-5.6071	-3.78663	1.49855	-0.228348	0.361438	-717.27	-121.935	36.4839	0	0	0.637457	27.2588
0	-35.4234	0	0	-36.4786	-0.32784	12.8581	-0.334517	-0.0887449	-0.150314	-65.9034	6.77E-16	-3.1474	0	0	-0.0346517	5.86494	13.1419	7.26501	210.773	417.791	668.85	407.369	407.369	407.369	2.69779	-11.3118	8.61113	-80.9419	460.821	215.313	190.457	190.457	190.457	-11.0799	8.29956	-3.51693	16.2613	-5.36561	-4.20523	1.32821	-0.177797	0.384698	-657.259	-101.624	45.2487	0	0	0.839033	29.9392
0	-35.3318	0	0	-36.2968	-0.313504	12.3314	-0.348112	-0.0973126	-0.127458	-65.8024	6.43E-15	-3.79866	0	0	0.0530957	6.35805	12.098	8.21704	218.049	420.353	665.29	409.814	409.814	409.814	2.72585	-9.40691	8.23154	-88.8534	461.715	222.039	190.457	190.457	190.457	-9.18918	7.98006	-3.37814	16.9045	-5.07073	-4.71172	1.08651	-0.0926711	0.433585	-587.264	-70.9656	51.6829	0	0	0.896926	32.8735
0	-34.6567	0	0	-35.4759	-0.291671	11.5253	-0.363557	-0.0966723	-0.101798	-64.758	7.44E-15	-3.75202	0	0	0.12628	6.90508	10.9455	9.26433	225.994	423.282	660.99	412.228	412.228	412.228	2.86414	-8.0328	7.70165	-94.7568	462.489	228.946	190.457	190.457	190.457	-7.82512	7.48431	-3.38502	17.6267	-4.76191	-5.28595	0.848339	-0.00685784	0.493432	-530.237	-39.2011	54.6344	0	0	0.88519	35.9734
0	-33.4949	0	0	-34.136	-0.262556	10.443	-0.377132	-0.0876933	-0.0727029	-62.6666	1.35E-15	-3.06231	0	0	0.180567	7.49657	9.71918	10.3207	234.355	426.601	656.131	414.526	414.526	414.526	3.09969	-7.14696	7.0891	-98.5905	463.121	235.859	190.457	190.457	190.457	-6.94567	6.88603	-3.52538	18.3979	-4.47713	-5.91354	0.685245	0.0408027	0.550245	-504.847	-17.356	53.9761	0	0	0.887136	39.1586
0	-31.9529	0	0	-32.4111	-0.227093	9.11473	-0.384691	-0.0730365	-0.0410473	-59.4658	0	-1.95553	0	0	0.213478	8.12424	8.44624	11.3089	242.936	430.293	650.888	416.602	416.602	416.602	3.42487	-6.69157	6.47471	-100.331	463.62	242.613	190.457	190.457	190.457	-6.49319	6.26907	-3.78768	19.2081	-4.25507	-6.57426	0.610476	0.0416318	0.604731	-512.055	-10.5573	50.7433	0	0	0.946906	42.3607
0	-30.1433	0	0	-30.4385	-0.186948	7.59903	-0.384796	-0.0559035	-0.00924872	-55.4745	-9.47E-15	-0.71099	0	0	0.226112	8.78238	7.14505	12.1712	251.62	434.306	645.418	418.334	418.334	418.334	3.83419	-6.59549	5.93978	-99.9996	464.019	249.054	190.457	190.457	190.457	-6.39606	5.71598	-4.16074	20.0652	-4.13512	-7.23829	0.594869	0.0183908	0.674073	-541.235	-16.2509	46.4969	0	0	1.07507	45.5253
0	-28.176	0	0	-28.3436	-0.144175	5.97236	-0.379655	-0.039136	0.020466	-51.4208	-6.77E-16	0.408379	0	0	0.223811	9.46501	5.82342	12.8676	260.364	438.56	639.875	419.595	419.595	419.595	4.32198	-6.78388	5.54861	-97.6561	464.369	255.039	190.457	190.457	190.457	-6.57817	5.29129	-4.63379	20.9934	-4.15514	-7.87262	0.607502	-0.00290218	0.771136	-582.329	-28.8033	42.6021	0	0	1.27958	48.6132
0	-26.1446	0	0	-26.2245	-0.100839	4.31434	-0.372203	-0.0250755	0.046613	-48.0182	2.71E-15	1.15665	0	0	0.21327	10.1638	4.47822	13.374	269.179	442.958	634.408	420.264	420.264	420.264	4.88126	-7.19278	5.33718	-93.3714	464.728	260.444	190.457	190.457	190.457	-6.9739	5.03056	-5.19676	22.0338	-4.34595	-8.44488	0.637422	-0.0150276	0.89687	-630.128	-43.7644	39.8763	0	0	1.58123	51.5991
0	-24.116	0	0	-24.1445	-0.0587557	2.69729	-0.363477	-0.0152058	0.0683778	-45.5812	-9.47E-15	1.35189	0	0	0.199411	10.8693	3.09687	13.6818	278.121	447.396	629.169	420.236	420.236	420.236	5.50253	-7.78039	5.3126	-87.2059	465.155	265.165	190.457	190.457	190.457	-7.53988	4.93979	-5.83906	23.2419	-4.72292	-8.91883	0.662447	-0.0284501	1.04314	-675.646	-58.9675	38.656	0	0	1.99057	54.4692
0	-22.1295	0	0	-22.1345	-0.0193824	1.18041	-0.352751	-0.00981402	0.0857241	-43.9942	4.06E-15	0.938092	0	0	0.184796	11.5745	1.65988	13.793	287.26	451.774	624.3	419.441	419.441	419.441	6.17289	-8.52941	5.45968	-79.2029	465.698	269.118	190.457	190.457	190.457	-8.25782	5.00189	-6.54807	24.686	-5.27871	-9.25079	0.65109	-0.0599228	1.19796	-707.363	-74.2582	38.7309	0	0	2.48673	57.2186
0	-20.2026	0	0	-20.2027	0.0161893	-0.191499	-0.339175	-0.00855286	0.0994355	-42.9291	-6.77E-16	-0.0441544	0	0	0.170559	12.2787	0.143876	13.713	296.658	456	619.925	417.861	417.861	417.861	6.87596	-9.44174	5.75015	-69.3969	466.39	272.239	190.457	190.457	190.457	-9.12959	5.18584	-7.30849	26.4409	-5.98824	-9.39729	0.606847	-0.121545	1.34738	-722.336	-92.0677	39.763	0	0	3.03381	59.8489
0	-18.339	0	0	-18.3445	0.0471165	-1.38416	-0.322547	-0.0108055	0.109862	-42.0363	6.77E-16	-1.48301	0	0	0.15729	12.99	-1.47465	13.4503	306.353	459.995	616.141	415.551	415.551	415.551	7.59235	-10.5305	6.15121	-57.8244	467.245	274.482	190.457	190.457	190.457	-10.1694	5.45551	-8.10234	28.5731	-6.82912	-9.32722	0.560133	-0.182834	1.48739	-723.028	-110.47	41.4218	0	0	3.58924	62.3654
0	-16.536	0	0	-16.5506	0.0727315	-2.3711	-0.303349	-0.0156413	0.116094	-41.0462	-4.06E-15	-3.19938	0	0	0.145403	13.7191	-3.21589	13.0209	316.363	463.696	613.014	412.631	412.631	412.631	8.30046	-11.8132	6.63011	-44.5306	468.262	275.814	190.457	190.457	190.457	-11.3968	5.77458	-8.90948	31.1243	-7.80043	-9.03676	0.531097	-0.175215	1.62737	-708.19	-122.019	43.3589	0	0	4.07825	64.7734
0	-14.7892	0	0	-14.8119	0.0926327	-3.13694	-0.282664	-0.0219138	0.117188	-39.8105	-2.71E-15	-4.97463	0	0	0.135082	14.4669	-5.09443	12.4506	326.683	467.047	610.594	409.267	409.267	409.267	8.97779	-13.3069	7.15414	-29.5717	469.423	276.223	190.457	190.457	190.457	-12.8324	6.10694	-9.70835	34.1027	-8.92571	-8.56198	0.550103	-0.0606197	1.78307	-679.689	-123.308	45.0912	0	0	4.42681	67.0736
0	-13.0954	0	0	-13.123	0.106792	-3.68118	-0.261641	-0.0282352	0.1134	-38.2619	2.71E-15	-6.56434	0	0	0.12604	15.2159	-7.1165	11.7774	337.289	469.998	608.929	405.641	405.641	405.641	9.60303	-15.0253	7.69044	-13.0142	470.699	275.723	190.457	190.457	190.457	-14.4942	6.41707	-10.4773	37.4755	-10.2416	-7.9728	0.672187	0.113883	1.9592	-648.081	-122.196	46.0496	0	0	4.61809	69.2571
0	-11.4552	0	0	-11.4838	0.115522	-4.01636	-0.240879	-0.0333715	0.105623	-36.3542	-1.35E-15	-7.75281	0	0	0.117356	15.9337	-9.27605	11.0623	348.155	472.507	608.069	401.938	401.938	401.938	10.1583	-16.9764	8.20798	5.06589	472.057	274.352	190.457	190.457	190.457	-16.3952	6.67244	-11.1963	41.1618	-11.7743	-7.34129	0.957194	0.272476	2.1557	-628.201	-126.9	45.7679	0	0	4.70514	71.2998
0	-9.87418	0	0	-9.90057	0.119362	-4.16374	-0.220993	-0.0367618	0.0939048	-34.116	-5.41E-15	-8.41599	0	0	0.107991	16.5802	-11.5527	10.4025	359.272	474.535	608.075	398.337	398.337	398.337	10.6312	-19.1599	8.67994	24.5809	473.463	272.172	190.457	190.457	190.457	-18.5402	6.84642	-11.8491	45.0296	-13.4998	-6.71583	1.38476	0.404923	2.38019	-620.01	-131.356	44.0829	0	0	4.69126	73.159
0	-8.36371	0	0	-8.3859	0.119104	-4.15384	-0.202882	-0.0380075	0.077467	-31.6708	0	-8.47097	0	0	0.0973334	17.1073	-13.9136	9.92623	370.639	476.055	609.026	394.983	394.982	394.983	11.0157	-21.5667	9.08408	45.431	474.885	269.265	190.457	190.457	190.457	-20.9243	6.91885	-12.4233	48.912	-15.3033	-6.13239	1.83415	0.548841	2.64882	-604.704	-121.203	41.0355	0	0	4.47238	74.7755
0	-6.94042	0	0	-6.95772	0.115902	-4.03097	-0.188121	-0.0366762	0.0577405	-29.2566	4.06E-15	-7.85108	0	0	0.0855885	17.4574	-16.318	9.76028	382.232	477.041	611.021	391.985	391.985	391.985	11.3129	-24.181	9.40328	67.5041	476.295	265.74	190.457	190.457	190.457	-23.5345	6.87632	-12.9116	52.6317	-16.9826	-5.64801	2.17426	0.688626	2.94163	-566.47	-92.9542	36.9575	0	0	3.96618	76.0807
0	-5.62228	0	0	-5.63501	0.11108	-3.84586	-0.177968	-0.0326114	0.0381172	-27.108	5.41E-15	-6.52959	0	0	0.0734929	17.5739	-18.7191	9.99335	393.97	477.48	614.148	389.435	389.435	389.435	11.5314	-26.9823	9.62931	90.6818	477.675	261.719	190.457	190.457	190.457	-26.3516	6.71507	-13.3136	56.0231	-18.3135	-5.35633	2.33064	0.759149	3.18427	-502.428	-55.001	32.6801	0	0	3.19737	77.0077
0	-4.42379	0	0	-4.43274	0.105662	-3.63774	-0.173221	-0.0258796	0.0212687	-25.4161	4.74E-15	-4.51615	0	0	0.0619888	17.421	-21.065	10.6551	405.703	477.38	618.44	387.411	387.411	387.411	11.6866	-29.9484	9.76638	114.848	479.018	257.331	190.457	190.457	190.457	-29.3523	6.44327	-13.6367	58.9513	-19.1318	-5.37183	2.28181	0.724731	3.28639	-415.729	-15.3976	28.8753	0	0	2.27762	77.5028
0	-3.35261	0	0	-3.35861	0.100005	-3.42039	-0.174102	-0.0168738	0.0077521	-24.2927	0	-1.88203	0	0	0.051685	16.999	-23.2987	11.709	417.226	476.776	623.84	385.95	385.95	385.95	11.8	-33.0569	9.83053	139.895	480.339	252.703	190.457	190.457	190.457	-32.5113	6.07899	-13.8973	61.3311	-19.3777	-5.79304	2.01887	0.606418	3.21992	-304.905	21.8272	25.8234	0	0	1.33342	77.5317
0	-2.40902	0	0	-2.41274	0.0938146	-3.18239	-0.180566	-0.00620047	-0.00357383	-23.7809	-2.37E-15	1.23315	0	0	0.042545	16.3471	-25.3608	13.049	428.29	475.722	630.185	385.036	385.037	385.037	11.8979	-36.2865	9.84515	165.733	481.668	247.956	190.457	190.457	190.457	-35.8038	5.6442	-14.1194	63.1412	-19.0897	-6.65598	1.55709	0.447026	3.01986	-168.949	52.5613	23.3595	0	0	0.510587	77.0804
0	-1.5876	0	0	-1.58964	0.0864458	-2.89896	-0.192025	0.0056029	-0.0144213	-23.8192	-1.23E-15	4.64149	0	0	0.033901	15.539	-27.1936	14.5042	438.611	474.266	637.218	384.605	384.605	384.605	12.0109	-39.6184	9.83554	192.284	483.052	243.212	190.457	190.457	190.457	-39.2077	5.15812	-14.3329	64.4261	-18.3702	-7.89866	0.959896	0.282472	2.73612	-15.2705	71.2485	21.2154	0	0	-0.0498713	76.1505
0	-0.880758	0	0	-0.881635	0.077331	-2.54818	-0.207239	0.0182798	-0.0267875	-24.2312	4.40E-15	8.13293	0	0	0.0249646	14.6701	-28.747	15.8609	447.903	472.432	644.61	384.557	384.557	384.557	12.1726	-43.0356	9.82523	219.479	484.549	238.608	190.457	190.457	190.457	-42.7047	4.63284	-14.5718	65.2796	-17.3499	-9.35728	0.338694	0.153213	2.42282	138.858	77.546	18.6024	0	0	-0.297862	74.7542
0	-0.282953	0	0	-0.283145	0.0663772	-2.12638	-0.224737	0.0313442	-0.0421067	-24.7831	-3.38E-15	11.4416	0	0	0.0155014	13.8375	-29.9844	16.9035	455.912	470.217	652.01	384.766	384.766	384.766	12.4184	-46.5228	9.83595	247.241	486.22	234.29	190.457	190.457	190.457	-46.2798	4.0731	-14.8714	65.8142	-16.1595	-10.8002	-0.179587	0.100731	2.13044	271.725	77.7116	14.5698	0	0	-0.306085	72.9096
0	0.205512	0	0	0.205592	0.0541695	-1.65601	-0.242935	0.0439446	-0.0608254	-25.2139	2.03E-15	14.256	0	0	0.00602082	13.1167	-30.885	17.46	462.444	467.604	659.102	385.093	385.093	385.093	12.7818	-50.0637	9.89034	275.477	488.12	230.417	190.457	190.457	190.457	-49.919	3.48016	-15.2659	66.1266	-14.9052	-11.9891	-0.487322	0.15066	1.89226	363.872	80.9703	8.33025	0	0	-0.199822	70.6354
0	0.576778	0	0	0.5769	0.0418777	-1.18219	-0.260433	0.054907	-0.0823878	-25.2778	4.06E-15	16.2505	0	0	-0.00255097	12.5434	-31.4414	17.439	467.394	464.591	665.647	385.399	385.399	385.399	13.2886	-53.6398	10.0151	304.065	490.293	227.15	190.457	190.457	190.457	-53.6072	2.85753	-15.784	66.2725	-13.6537	-12.7462	-0.54823	0.292082	1.71351	408.454	92.737	-0.0333997	0	0	-0.0668379	67.9439
0	0.816216	0	0	0.816287	0.0309047	-0.759061	-0.275698	0.0631807	-0.106309	-24.7253	4.06E-15	17.1565	0	0	-0.00950506	12.1086	-31.6543	16.8397	470.734	461.208	671.502	385.552	385.552	385.552	13.9497	-57.2287	10.2411	332.854	492.758	224.636	190.457	190.457	190.457	-57.3258	2.2153	-16.4442	66.2577	-12.4303	-12.9926	-0.439933	0.477956	1.59639	420.671	111.825	-9.52963	0	0	0.073156	64.8338
0	0.904332	0	0	0.904351	0.0225057	-0.435129	-0.286869	0.0683849	-0.132982	-23.2969	1.22E-14	16.8434	0	0	-0.0146545	11.7716	-31.5298	15.7294	472.499	457.515	676.602	385.454	385.454	385.454	14.7562	-60.8038	10.5994	361.667	495.498	222.997	190.457	190.457	190.457	-61.0515	1.57083	-17.2505	66.0523	-11.2311	-12.7369	-0.294007	0.652118	1.54957	426.205	133.764	-19.0869	0	0	0.242827	61.2928
0	0.818106	0	0	0.818092	0.0175843	-0.245308	-0.291705	0.0706355	-0.163041	-20.7436	-2.03E-15	15.3218	0	0	-0.017985	11.4792	-31.08	14.2058	472.759	453.591	680.93	385.073	385.073	385.073	15.6778	-64.3325	11.1141	390.299	498.463	222.312	190.457	190.457	190.457	-64.7526	0.94746	-18.1895	65.6169	-10.0386	-12.0362	-0.20093	0.773474	1.56865	442.022	154.62	-28.0423	0	0	0.469596	57.3076
0	0.531838	0	0	0.531829	0.0166347	-0.208679	-0.288175	0.0705688	-0.196971	-16.9249	4.06E-15	12.7524	0	0	-0.0190736	11.1838	-30.3264	12.3692	471.607	449.521	684.492	384.468	384.468	384.468	16.6642	-67.7734	11.7964	418.522	501.567	222.609	190.457	190.457	190.457	-68.3862	0.373078	-19.2298	64.9224	-8.83617	-10.9652	-0.186715	0.823469	1.62536	471.915	172.094	-35.8273	0	0	0.763014	52.8795
0	0.0189301	0	0	0.018936	0.0197544	-0.329009	-0.275067	0.0689774	-0.235219	-11.9022	-3.38E-16	9.39852	0	0	-0.016863	10.8523	-29.3016	10.3107	469.162	445.395	687.312	383.768	383.768	383.768	17.6493	-71.0755	12.6399	446.086	504.69	223.85	190.457	190.457	190.457	-71.8941	-0.121207	-20.3246	63.9608	-7.61967	-9.6018	-0.238737	0.805088	1.68257	512.525	184.998	-41.5423	0	0	1.10762	48.0388
0	-0.743773	0	0	-0.743805	0.0267027	-0.597004	-0.252117	0.0671705	-0.278039	-5.95033	5.08E-16	5.62873	0	0	-0.0100592	10.4696	-28.0507	8.10944	465.582	441.306	689.429	383.142	383.142	383.142	18.5583	-74.1786	13.6176	472.729	507.692	225.928	190.457	190.457	190.457	-75.2037	-0.503699	-21.415	62.7506	-6.40494	-8.02172	-0.328165	0.729967	1.70727	557.833	191.313	-44.2663	0	0	1.46777	42.857
0	-1.76931	0	0	-1.76956	0.0369581	-0.992496	-0.220304	0.0666241	-0.325268	0.466013	-2.33E-15	1.84813	0	0	0.00200872	10.0369	-26.632	5.83555	461.069	437.355	690.898	382.748	382.748	382.748	19.318	-77.0171	14.6809	498.184	510.42	228.668	190.457	190.457	190.457	-78.2324	-0.747072	-22.4362	61.3369	-5.22841	-6.29666	-0.403851	0.612417	1.67968	596.828	187.945	-43.5796	0	0	1.78214	37.453
0	-3.05126	0	0	-3.05227	0.049702	-1.48382	-0.181507	0.0683211	-0.37584	6.8267	-7.66E-15	-1.58388	0	0	0.0186982	9.56753	-25.1143	3.55765	455.891	433.637	691.796	382.705	382.705	382.705	19.8679	-79.5279	15.7617	522.187	512.721	231.85	190.457	190.457	190.457	-80.8983	-0.835528	-23.3235	59.7839	-4.13839	-4.49908	-0.409657	0.462741	1.58866	616.242	170.135	-39.7569	0	0	1.98023	31.9902
0	-4.55614	0	0	-4.55899	0.063708	-2.02355	-0.137251	0.0723644	-0.428004	12.7762	1.86E-15	-4.39556	0	0	0.0383311	9.08137	-23.5731	1.35247	450.38	430.237	692.222	383.066	383.066	383.066	20.1702	-81.6584	16.7783	544.477	514.458	235.221	190.457	190.457	190.457	-83.1331	-0.771063	-24.0185	58.1647	-3.18201	-2.70856	-0.322402	0.29405	1.43634	609.77	133.954	-33.9145	0	0	2.02419	26.6639
0	-6.223	0	0	-6.22918	0.0772664	-2.54569	-0.0881836	0.0777562	-0.480256	18.2077	1.18E-15	-6.4263	0	0	0.058928	8.59996	-22.0857	-0.692894	444.933	427.215	692.289	383.806	383.806	383.806	20.2125	-83.3728	17.6465	564.803	515.51	238.516	190.457	190.457	190.457	-84.8918	-0.574134	-24.4741	56.553	-2.39474	-1.01073	-0.173634	0.12031	1.24451	585.048	77.2258	-27.5666	0	0	1.9383	21.6809
0	-7.97129	0	0	-7.98207	0.0882833	-2.96965	-0.0346644	0.0831798	-0.530768	23.1492	-2.37E-15	-7.56119	0	0	0.0784181	8.14296	-20.7262	-2.49114	439.969	424.591	692.112	384.843	384.843	384.843	20.0033	-84.6541	18.2935	582.922	515.776	241.461	190.457	190.457	190.457	-86.1554	-0.277163	-24.6575	55.0205	-1.7956	0.513876	-0.0264096	-0.0296437	1.05057	558.954	4.01018	-22.0721	0	0	1.77374	17.2354
0	-9.71356	0	0	-9.72898	0.0945453	-3.21049	0.021599	0.0873743	-0.577287	27.4866	-1.56E-15	-7.70962	0	0	0.0938065	7.72263	-19.5616	-3.97101	435.885	422.347	691.794	386.062	386.062	386.062	19.5624	-85.5015	18.6686	598.599	515.173	243.78	190.457	190.457	190.457	-86.9274	0.0857681	-24.5514	53.6368	-1.38546	1.79858	0.0669708	-0.112059	0.886847	547.834	-74.4281	-17.9902	0	0	1.56508	13.4886
0	-11.3661	0	0	-11.3839	0.0940139	-3.19006	0.076492	0.090408	-0.616228	30.7578	3.81E-15	-6.69482	0	0	0.100509	7.33655	-18.6463	-5.08772	433.007	420.425	691.421	387.345	387.345	387.345	18.9128	-85.9279	18.7506	611.615	513.635	245.197	190.457	190.457	190.457	-87.2295	0.487203	-24.1537	52.4657	-1.14603	2.78986	0.0976053	-0.1519	0.751095	557.334	-152.869	-14.8163	0	0	1.31752	10.5595
0	-12.8521	0	0	-12.8682	0.0850582	-2.84558	0.123135	0.0939304	-0.645076	32.1107	-5.98E-15	-4.24273	0	0	0.0927653	6.9688	-18.0177	-5.8181	431.553	418.742	691.051	388.583	388.583	388.583	18.0771	-85.9598	18.5476	621.777	511.124	245.465	190.457	190.457	190.457	-87.0996	0.909031	-23.478	51.5517	-1.04842	3.44774	0.0614278	-0.193691	0.632257	591.514	-226.968	-11.2817	0	0	1.03514	8.52221
0	-14.0981	0	0	-14.1082	0.0668038	-2.14281	0.153532	0.101562	-0.662688	30.5765	1.49E-15	0.0326402	0	0	0.0660744	6.59654	-17.6908	-6.15046	431.625	417.197	690.702	389.69	389.69	389.69	17.0824	-85.6399	18.0947	628.92	507.646	244.402	190.457	190.457	190.457	-86.5946	1.33797	-22.5557	50.9097	-1.06202	3.74706	-0.0517734	-0.265603	0.524348	654.92	-289.003	-6.04548	0	0	0.730085	7.40658
0	-15.0275	0	0	-15.0303	0.039649	-1.09625	0.160305	0.117126	-0.669192	25.4371	5.16E-15	6.41213	0	0	0.0213081	6.19666	-17.6562	-6.0797	433.187	415.689	690.343	390.611	390.611	390.611	15.9727	-85.0326	17.4459	632.909	503.272	241.936	190.457	190.457	190.457	-85.7964	1.75526	-21.4409	50.5231	-1.15923	3.67907	-0.273563	-0.336029	0.442991	754.308	-322.995	1.57828	0	0	0.428247	7.19826
0	-15.5564	0	0	-15.5565	0.00579963	0.20925	0.139023	0.143255	-0.66381	16.6356	-2.20E-15	14.8537	0	0	-0.03053	5.7484	-17.8788	-5.61427	436.056	414.131	689.891	391.318	391.318	391.318	14.8229	-84.2277	16.6647	633.643	498.167	238.143	190.457	190.457	190.457	-84.8147	2.12525	-20.2149	50.3506	-1.31264	3.25396	-0.603549	-0.375598	0.403856	884.001	-315.579	11.1261	0	0	0.160917	7.83785
0	-15.5991	0	0	-15.6055	-0.0305556	1.61113	0.0898778	0.179136	-0.64431	5.00529	3.72E-15	24.6698	0	0	-0.0666322	5.23728	-18.3004	-4.78428	439.912	412.468	689.215	391.805	391.806	391.805	13.7453	-83.3373	15.8142	631.071	492.599	233.264	190.457	190.457	190.457	-83.7817	2.3909	-18.9879	50.3325	-1.49661	2.50432	-0.988807	-0.341498	0.417335	1020.45	-255.792	20.6967	0	0	-0.0246248	9.2212
0	-15.0834	0	0	-15.103	-0.0636563	2.88587	0.0189792	0.219663	-0.608154	-7.73012	-2.71E-15	34.3988	0	0	-0.0595749	4.65757	-18.8432	-3.64376	444.334	410.687	688.16	392.078	392.078	392.078	12.8806	-82.4857	14.9515	625.218	486.928	227.676	190.457	190.457	190.457	-82.837	2.48221	-17.8904	50.3944	-1.69025	1.48088	-1.35795	-0.204307	0.493151	1132.36	-142.655	27.23	0	0	-0.0754744	11.2031
0	-13.9722	0	0	-14.0034	-0.0871143	3.78761	-0.0620094	0.255347	-0.553817	-19.3148	-2.71E-15	41.9502	0	0	0.00517828	4.0138	-19.4197	-2.27108	448.846	408.819	686.565	392.132	392.132	392.132	12.3674	-81.7869	14.1275	616.217	481.556	221.836	190.457	190.457	190.457	-82.103	2.33737	-17.0522	50.4561	-1.87825	0.247905	-1.64896	0.0231229	0.630494	1191.38	8.07378	27.6452	0	0	0.0263993	13.608
0	-12.2857	0	0	-12.3177	-0.0952288	4.09912	-0.138952	0.27478	-0.481245	-27.6583	0	45.2376	0	0	0.111629	3.32332	-19.9442	-0.769004	452.981	406.935	684.293	391.955	391.955	391.955	12.2997	-81.3185	13.3882	604.319	476.85	216.192	190.457	190.457	190.457	-81.6593	1.92952	-16.57	50.4455	-2.05106	-1.11449	-1.82535	0.283101	0.82373	1179.5	165.604	20.5145	0	0	0.235236	16.2488
0	-10.1141	0	0	-10.1352	-0.0843731	3.68232	-0.200507	0.269657	-0.392313	-31.6412	5.41E-15	43.1163	0	0	0.215186	2.61824	-20.3477	0.736503	456.325	405.128	681.259	391.528	391.528	391.528	12.6864	-81.0993	12.7738	589.89	473.043	211.097	190.457	190.457	190.457	-81.5213	1.28696	-16.4756	50.3156	-2.20536	-2.50229	-1.87903	0.500928	1.06374	1093.12	297.007	6.91649	0	0	0.452202	18.9511
0	-7.61089	0	0	-7.61825	-0.0538712	2.50927	-0.242842	0.241541	-0.292457	-31.6232	-7.44E-15	36.2574	0	0	0.271504	1.94461	-20.5887	2.10183	458.564	403.49	677.449	390.832	390.832	390.832	13.4377	-81.0859	12.3123	573.392	470.189	206.752	190.457	190.457	190.457	-81.6369	0.493663	-16.7214	50.0574	-2.34446	-3.78277	-1.82543	0.626774	1.34105	943.886	383.806	-10.4147	0	0	0.576087	21.5771
0	-4.96396	0	0	-4.9643	-0.00579265	0.656361	-0.268057	0.201447	-0.19161	-29.0583	1.35E-15	26.9331	0	0	0.267213	1.35642	-20.6591	3.17944	459.497	402.1	672.935	389.853	389.853	389.853	14.3938	-81.1933	12.013	555.35	468.19	203.214	190.457	190.457	190.457	-81.9046	-0.334037	-17.2003	49.7062	-2.4784	-4.80236	-1.6762	0.646191	1.63489	751.911	425.769	-28.7443	0	0	0.563284	24.0415
0	-2.35015	0	0	-2.35122	0.0560547	-1.72867	-0.278808	0.159591	-0.0997105	-25.5352	-2.03E-15	17.5268	0	0	0.220422	0.906678	-20.5826	3.84409	459.058	401.019	667.867	388.58	388.58	388.58	15.3817	-81.3296	11.8671	536.297	466.877	200.439	190.457	190.457	190.457	-82.2099	-1.08244	-17.7886	49.3337	-2.62616	-5.41153	-1.42267	0.570214	1.90013	535.483	430.553	-45.839	0	0	0.449555	26.316
0	0.102608	0	0	0.102917	0.126921	-4.45365	-0.276533	0.119707	-0.0224489	-22.1597	-6.94E-15	9.4855	0	0	0.15909	0.637203	-20.404	4.02645	457.316	400.285	662.45	387.01	387.01	387.01	16.2621	-81.4243	11.8521	516.727	466.086	198.339	190.457	190.457	190.457	-82.4583	-1.66881	-18.3802	49.0302	-2.81625	-5.5034	-1.05501	0.457655	2.09251	310.208	409.892	-59.5823	0	0	0.328193	28.4171
0	2.32999	0	0	2.34901	0.201331	-7.29316	-0.262222	0.085073	0.0386206	-19.3806	7.19E-15	3.65786	0	0	0.105665	0.566255	-20.175	3.73866	454.462	399.928	656.906	385.149	385.149	385.149	16.95	-81.4411	11.9346	497.056	465.684	196.806	190.457	190.457	190.457	-82.5944	-2.05427	-18.901	48.888	-3.07363	-5.05904	-0.581111	0.388591	2.18717	93.222	377.432	-68.2267	0	0	0.295281	30.3829
0	4.32206	0	0	4.38893	0.273324	-10.0067	-0.238218	0.0566941	0.0820073	-17.2087	4.19E-15	0.102219	0	0	0.0695738	0.677867	-19.9372	3.08163	450.764	399.953	651.437	383.013	383.014	383.013	17.4201	-81.3729	12.0792	477.613	465.581	195.717	190.457	190.457	190.457	-82.6029	-2.24343	-19.3145	48.9826	-3.39718	-4.17901	-0.0490564	0.403517	2.18631	-91.0733	339.608	-70.1779	0	0	0.378218	32.2465
0	6.10167	0	0	6.24733	0.337055	-12.372	-0.209515	0.0339154	0.104733	-15.5914	4.23E-15	-1.67863	0	0	0.0497323	0.920599	-19.7075	2.22821	446.495	400.346	646.199	380.627	380.627	380.627	17.6994	-81.2307	12.2538	458.624	465.727	194.945	190.457	190.457	190.457	-82.4982	-2.27585	-19.6202	49.3502	-3.7448	-3.07712	0.426889	0.497884	2.1349	-208.681	298.638	-64.6336	0	0	0.494894	34.0169
0	7.70375	0	0	7.9491	0.387869	-14.228	-0.181623	0.0179916	0.105328	-14.4657	2.03E-15	-2.14875	0	0	0.0410278	1.21759	-19.4732	1.38132	441.848	401.058	641.288	378.009	378.009	378.009	17.8466	-81.0345	12.4297	440.202	466.086	194.366	190.457	190.457	190.457	-82.3119	-2.21212	-19.8395	49.9724	-4.03718	-2.02831	0.70994	0.586755	2.09245	-232.058	250.899	-53.1781	0	0	0.496912	35.673
0	9.15912	0	0	9.50835	0.423412	-15.5086	-0.158962	0.00869447	0.0871549	-13.7672	-1.52E-15	-1.88451	0	0	0.0373394	1.49136	-19.1979	0.724391	436.878	402.019	636.739	375.179	375.179	375.179	17.929	-80.8056	12.5824	422.355	466.627	193.878	190.457	190.457	190.457	-82.0802	-2.11633	-20.0022	50.7758	-4.18862	-1.28257	0.734186	0.566289	2.11666	-162.908	191.67	-39.2461	0	0	0.310602	37.1702
0	10.4874	0	0	10.9286	0.443943	-16.2413	-0.144468	0.0049487	0.0575824	-13.4497	3.21E-15	-1.3712	0	0	0.0348455	1.69097	-18.8335	0.385575	431.494	403.145	632.537	372.194	372.195	372.194	18.0011	-80.563	12.6931	405.001	467.309	193.41	190.457	190.457	190.457	-81.8346	-2.04051	-20.1333	51.6464	-4.14949	-0.9885	0.533182	0.395592	2.23663	-31.6122	122.251	-26.3639	0	0	0.022693	38.452
0	11.6976	0	0	12.2086	0.451701	-16.5167	-0.137807	0.00489108	0.0250517	-13.2974	3.00E-15	-0.949254	0	0	0.0318034	1.80499	-18.3336	0.422178	425.512	404.346	628.632	369.191	369.191	369.191	18.0955	-80.3204	12.7496	388.008	468.086	192.93	190.457	190.457	190.457	-81.597	-2.01712	-20.2473	52.4505	-3.94001	-1.16406	0.2311	0.12144	2.44906	115.188	50.4814	-16.5332	0	0	-0.185575	39.4636
0	12.7903	0	0	13.3459	0.44976	-16.4479	-0.137051	0.00628366	-0.00391456	-13.0547	2.24E-15	-0.817165	0	0	0.0279518	1.85338	-17.6626	0.824276	418.737	405.528	624.971	366.401	366.401	366.401	18.225	-80.0839	12.7443	371.232	468.911	192.431	190.457	190.457	190.457	-81.3767	-2.06119	-20.3483	53.0504	-3.65763	-1.72625	-0.0139708	-0.16011	2.72997	233.29	-14.0589	-9.89588	0	0	-0.185578	40.1633
0	13.7607	0	0	14.3368	0.440963	-16.1353	-0.140561	0.00824977	-0.026175	-12.5716	1.61E-15	-0.931631	0	0	0.0236459	1.86546	-16.7969	1.53338	411.032	406.582	621.522	364.135	364.135	364.135	18.3903	-79.8487	12.6691	354.546	469.741	191.93	190.457	190.457	190.457	-81.1698	-2.17836	-20.4326	53.3134	-3.44662	-2.55741	-0.0792926	-0.366583	3.04373	295.77	-64.1775	-5.82485	0	0	0.00702532	40.5271
0	14.6007	0	0	15.1761	0.42738	-15.6506	-0.147058	0.0101408	-0.0411478	-11.766	2.71E-15	-1.19528	0	0	0.0191354	1.85978	-15.7234	2.4687	402.368	407.388	618.303	362.719	362.719	362.719	18.5877	-79.5994	12.5124	337.854	470.542	191.448	190.457	190.457	190.457	-80.9607	-2.372	-20.4922	53.1227	-3.43255	-3.56592	0.0676738	-0.485322	3.31501	298.632	-100.921	-3.42308	0	0	0.262136	40.5484
0	15.2992	0	0	15.8556	0.410233	-15.0356	-0.156047	0.0117136	-0.0498413	-10.6443	1.52E-15	-1.48753	0	0	0.0146183	1.84005	-14.4347	3.54934	392.823	407.831	615.38	362.392	362.391	362.391	18.8133	-79.3108	12.2603	321.089	471.289	191.015	190.457	190.457	190.457	-80.7236	-2.64547	-20.5181	52.3926	-3.64903	-4.70456	0.358986	-0.555651	3.45136	258.098	-129.896	-1.92706	0	0	0.437505	40.233
0	15.8418	0	0	16.3631	0.390147	-14.3105	-0.167378	0.0130867	-0.0548467	-9.25761	-1.78E-15	-1.69051	0	0	0.0102125	1.80569	-12.9284	4.70095	382.546	407.823	612.855	363.217	363.217	363.217	19.063	-78.9496	11.9006	304.217	471.964	190.661	190.457	190.457	190.457	-80.424	-2.99927	-20.5032	51.0824	-4.00917	-5.94193	0.646318	-0.603059	3.42768	205.594	-153.078	-0.594834	0	0	0.496963	39.5955
0	16.2066	0	0	16.6799	0.367645	-13.4927	-0.180085	0.0143188	-0.0591781	-7.61348	3.38E-16	-1.74148	0	0	0.00602385	1.76272	-11.2079	5.8434	371.7	407.323	610.828	365.066	365.066	365.065	19.329	-78.4759	11.4302	287.215	472.554	190.419	190.457	190.457	190.457	-80.0195	-3.42432	-20.4443	49.2057	-4.35427	-7.21467	0.770725	-0.607177	3.30338	173.619	-164.86	1.15438	0	0	0.55502	38.6578
0	16.3613	0	0	16.7779	0.343649	-12.6144	-0.192695	0.0154375	-0.0643056	-5.73843	-3.30E-15	-1.63075	0	0	0.0023954	1.72425	-9.28837	6.87398	360.392	406.34	609.396	367.671	367.671	367.671	19.5954	-77.8448	10.8613	270.068	473.043	190.322	190.457	190.457	190.457	-79.4595	-3.89473	-20.3427	46.8357	-4.54378	-8.40006	0.658598	-0.537626	3.15532	176.296	-157.426	3.4482	0	0	0.748475	37.4525
0	16.2617	0	0	16.6185	0.319644	-11.7297	-0.203383	0.0164366	-0.0687322	-3.69341	2.28E-15	-1.40099	0	0	1.67E-05	1.70266	-7.20056	7.6673	348.665	404.934	608.649	370.704	370.704	370.704	19.8362	-77.0083	10.2234	252.754	473.415	190.394	190.457	190.457	190.457	-78.687	-4.36615	-20.2036	44.1007	-4.5198	-9.33284	0.37158	-0.373387	3.02202	199.346	-123.322	5.53489	0	0	1.04486	36.0276
0	15.8576	0	0	16.157	0.297332	-10.9022	-0.210227	0.0173856	-0.0683654	-1.55161	-1.27E-16	-1.12418	0	0	-0.000193588	1.70036	-4.99101	8.1011	336.523	403.208	608.685	373.823	373.823	373.823	20.0203	-75.9188	9.55712	235.256	473.649	190.647	190.457	190.457	190.457	-77.6437	-4.78333	-20.0346	41.166	-4.3145	-9.85956	0.0815426	-0.139028	2.90056	205.484	-63.0786	6.04018	0	0	1.19512	34.4457
0	15.1034	0	0	15.3508	0.277896	-10.1776	-0.211875	0.0185646	-0.0593352	0.610526	3.11E-15	-0.858721	0	0	0.00256203	1.70861	-2.71419	8.09841	324.003	401.309	609.597	376.714	376.714	376.714	20.1198	-74.5336	8.90235	217.577	473.739	191.077	190.457	190.457	190.457	-76.2772	-5.09501	-19.8437	38.1979	-4.0181	-9.89995	-0.0222491	0.106273	2.78504	155.557	14.0482	3.73465	0	0	0.935473	32.7753
0	13.9683	0	0	14.169	0.261335	-9.5576	-0.207921	0.020354	-0.0406747	2.73543	4.96E-15	-0.627561	0	0	0.0086708	1.71574	-0.421153	7.66261	311.235	399.413	611.45	379.149	379.149	379.149	20.1175	-72.8179	8.28631	199.753	473.697	191.663	190.457	190.457	190.457	-74.547	-5.2678	-19.6356	35.3203	-3.73414	-9.4813	0.149473	0.314458	2.68846	34.0438	96.1864	-1.57394	0	0	0.235974	31.0769
0	12.4396	0	0	12.597	0.246312	-8.99322	-0.19886	0.0229376	-0.015939	4.78935	4.59E-15	-0.431396	0	0	0.0180869	1.71698	1.84841	6.88058	298.462	397.704	614.246	381.042	381.042	381.042	20.0074	-70.7469	7.71908	181.86	473.557	192.359	190.457	190.457	190.457	-72.4266	-5.28996	-19.4096	32.5896	-3.54028	-8.72867	0.522352	0.467754	2.62187	-137.14	173.527	-8.76748	0	0	-0.667241	29.3946
0	10.5178	0	0	10.6333	0.230719	-8.40553	-0.186337	0.0262271	0.0085958	6.67224	7.19E-15	-0.259033	0	0	0.0301021	1.71884	4.06539	5.88658	285.998	396.35	617.919	382.471	382.471	382.471	19.7875	-68.3045	7.1992	163.992	473.37	193.094	190.457	190.457	190.457	-69.9007	-5.16286	-19.1578	30.0032	-3.46964	-7.81502	0.924984	0.560508	2.56519	-315.129	238.356	-16.158	0	0	-1.48931	27.7591
0	8.20798	0	0	8.28357	0.212582	-7.71971	-0.172586	0.0300104	0.0269142	8.17981	-4.40E-15	-0.0856559	0	0	0.0430128	1.73785	6.2038	4.80753	274.161	395.47	622.329	383.62	383.62	383.62	19.4511	-65.4811	6.72385	146.236	473.187	193.785	190.457	190.457	190.457	-66.9606	-4.88873	-18.8643	27.5351	-3.5177	-6.89402	1.20781	0.577765	2.46578	-463.384	283.323	-22.3647	0	0	-2.06661	26.1987
0	5.51452	0	0	5.55479	0.1908	-6.89315	-0.160264	0.0338284	0.0354829	8.94885	-2.03E-15	0.109284	0	0	0.053495	1.7968	8.23343	3.72164	263.214	395.127	627.288	384.698	384.698	384.698	18.9849	-62.272	6.29545	128.647	473.045	194.345	190.457	190.457	190.457	-63.6023	-4.46473	-18.5077	25.1723	-3.66806	-6.04704	1.34302	0.519885	2.28776	-573.761	304.969	-26.7241	0	0	-2.39573	24.7483
0	2.44365	0	0	2.45676	0.165318	-5.9225	-0.152089	0.0375227	0.0332722	8.47867	1.18E-15	0.39574	0	0	0.0560856	1.91863	10.1176	2.65432	253.356	395.328	632.57	385.862	385.862	385.862	18.3733	-58.6782	5.92101	111.236	472.969	194.714	190.457	190.457	190.457	-59.8283	-3.88717	-18.0623	22.9319	-3.91398	-5.2773	1.40727	0.428871	2.04379	-661.588	306.876	-29.1242	0	0	-2.5529	23.4523
0	-0.987387	0	0	-0.990911	0.136787	-4.83172	-0.151194	0.0411389	0.020548	6.14651	1.69E-16	0.871431	0	0	0.0430841	2.11769	11.8156	1.60631	244.752	396.038	637.937	387.193	387.193	387.193	17.6069	-54.7098	5.60717	93.9845	472.965	194.88	190.457	190.457	190.457	-55.6539	-3.16116	-17.5029	20.856	-4.25618	-4.54973	1.48993	0.365658	1.78251	-744.692	295.76	-29.6768	0	0	-2.59898	22.363
0	-4.73727	0	0	-4.74693	0.106069	-3.65339	-0.160459	0.0445865	-0.00187516	1.37099	-5.08E-16	1.5978	0	0	0.00660071	2.39263	13.2865	0.587805	237.566	397.183	643.149	388.71	388.711	388.71	16.688	-50.3934	5.35536	76.8601	473.026	194.9	190.457	190.457	190.457	-51.1158	-2.30854	-16.8084	18.9969	-4.6811	-3.83953	1.63597	0.363794	1.55082	-830.627	275.496	-28.583	0	0	-2.54822	21.5386
0	-8.72852	0	0	-8.73634	0.0738758	-2.41516	-0.181598	0.0474649	-0.0326121	-6.17932	1.48E-15	2.55154	0	0	-0.0574154	2.72562	14.4923	-0.362438	231.98	398.658	647.97	390.416	390.416	390.416	15.6319	-45.7815	5.15996	59.8573	473.144	194.92	190.457	190.457	190.457	-46.281	-1.37	-15.9664	17.4029	-5.14293	-3.158	1.82692	0.403344	1.36164	-912.654	244.896	-26.1125	0	0	-2.37607	21.0417
0	-12.8404	0	0	-12.843	0.0407073	-1.13706	-0.214082	0.0487253	-0.0684635	-16.3684	1.52E-15	3.58706	0	0	-0.144209	3.08955	15.4009	-1.18038	228.171	400.342	652.174	392.312	392.312	392.312	14.4657	-40.9604	5.00864	43.0329	473.31	195.163	190.457	190.457	190.457	-41.2524	-0.401838	-14.9768	16.1085	-5.56985	-2.54743	2.01802	0.430245	1.20117	-979.979	201.388	-22.5871	0	0	-2.06735	20.936
0	-16.9097	0	0	-16.9098	0.00699433	0.163169	-0.254423	0.0468874	-0.104388	-28.4537	-1.69E-15	4.49358	0	0	-0.237496	3.45939	15.99	-1.79238	226.281	402.108	655.549	394.409	394.409	394.409	13.2252	-36.0533	4.88323	26.5388	473.522	195.899	190.457	190.457	190.457	-36.1682	0.530446	-13.8552	15.1297	-5.89095	-2.06359	2.16045	0.399231	1.04902	-1022.58	146.029	-18.1378	0	0	-1.62701	21.2795
0	-20.7431	0	0	-20.7502	-0.02668	1.46174	-0.296686	0.0405703	-0.134561	-41.1465	-1.35E-15	5.10112	0	0	-0.312556	3.82113	16.2501	-2.13273	226.377	403.85	657.912	396.728	396.728	396.728	11.9524	-31.2131	4.75952	10.633	473.789	197.391	190.457	190.457	190.457	-31.1924	1.35935	-12.6341	14.4639	-6.06197	-1.76093	2.20958	0.310192	0.89051	-1032.16	86.903	-12.6326	0	0	-1.08363	22.1136
0	-24.1413	0	0	-24.1703	-0.0593714	2.72099	-0.334316	0.0291006	-0.15438	-52.896	5.41E-15	5.35922	0	0	-0.34549	4.17349	16.1869	-2.15852	228.436	405.503	659.128	399.281	399.281	399.281	10.6913	-26.6058	4.60641	-4.34313	474.127	199.826	190.457	190.457	190.457	-26.4955	2.02211	-11.3605	14.0962	-6.07192	-1.68061	2.13527	0.195855	0.725025	-1003.04	34.618	-5.74403	0	0	-0.497579	23.4537
0	-26.9299	0	0	-26.997	-0.0896921	3.8866	-0.362459	0.0128832	-0.161594	-62.3059	8.12E-15	5.33377	0	0	-0.324108	4.52357	15.8209	-1.85939	232.328	407.053	659.128	402.055	402.055	402.055	9.48378	-22.3875	4.38666	-18.0175	474.546	203.277	190.457	190.457	190.457	-22.2315	2.46658	-10.0885	14.0064	-5.93287	-1.83981	1.9397	0.0989882	0.561409	-936.487	-1.76231	2.73097	0	0	0.0472607	25.2815
0	-28.9884	0	0	-29.1045	-0.115923	4.89242	-0.379633	-0.00612001	-0.156177	-68.5187	6.77E-15	5.18593	0	0	-0.2537	4.88106	15.1866	-1.25878	237.834	408.545	657.922	404.999	404.999	404.999	8.36365	-18.6825	4.06287	-30.0499	475.045	207.685	190.457	190.457	190.457	-18.5172	2.6578	-8.87045	14.1726	-5.66794	-2.22501	1.66098	0.0456031	0.42105	-843.395	-18.0705	12.5054	0	0	0.475296	27.5453
0	-30.2679	0	0	-30.4325	-0.136305	5.6719	-0.386929	-0.0240847	-0.140303	-71.3107	1.35E-15	5.16422	0	0	-0.153597	5.25457	14.3285	-0.40716	244.672	410.065	655.591	408.032	408.032	408.032	7.35365	-15.5685	3.60946	-40.1795	475.597	212.889	190.457	190.457	190.457	-15.4198	2.58625	-7.74879	14.5685	-5.30436	-2.79316	1.34945	0.0348452	0.32517	-738.583	-15.4021	22.5063	0	0	0.748426	30.1655
0	-30.793	0	0	-30.9921	-0.149327	6.16885	-0.387041	-0.036797	-0.116765	-71.0583	-1.08E-14	5.48954	0	0	-0.0478145	5.65131	13.2961	0.627955	252.527	411.72	652.274	411.047	411.047	411.047	6.46727	-13.0716	3.02541	-48.2475	476.16	218.666	190.457	190.457	190.457	-12.9543	2.27424	-6.75348	15.1599	-4.87252	-3.4837	1.04499	0.0466939	0.285501	-636.555	0.495334	31.1393	0	0	0.874176	33.046
0	-30.65	0	0	-30.8595	-0.153966	6.34566	-0.383244	-0.0413791	-0.0883982	-68.573	3.38E-15	6.25529	0	0	0.0445353	6.07769	12.139	1.76945	261.09	413.614	648.144	413.931	413.931	413.931	5.71436	-11.1711	2.34029	-54.1923	476.694	224.776	190.457	190.457	190.457	-11.0904	1.77592	-5.90486	15.9058	-4.40861	-4.23671	0.772319	0.0646416	0.304668	-548.929	22.7785	36.8286	0	0	0.895927	36.0868
0	-29.9643	0	0	-30.1581	-0.149834	6.18817	-0.378636	-0.0378441	-0.0571659	-64.8742	1.35E-15	7.33089	0	0	0.114085	6.53878	10.9005	2.93568	270.08	415.821	643.401	416.563	416.563	416.563	5.10567	-9.8116	1.6091	-58.0238	477.175	230.988	190.457	190.457	190.457	-9.76551	1.16806	-5.2179	16.7658	-3.95528	-5.00611	0.550963	0.0787578	0.374894	-486.14	43.6935	38.9433	0	0	0.880754	39.1954
0	-28.8753	0	0	-29.033	-0.137313	5.71042	-0.375037	-0.0286254	-0.024826	-60.9016	-3.38E-15	8.42173	0	0	0.160136	7.03664	9.6149	4.04618	279.269	418.372	638.251	418.814	418.815	418.815	4.65261	-8.92005	0.899215	-59.7884	477.609	237.096	190.457	190.457	190.457	-8.90315	0.53514	-4.70364	17.7098	-3.55902	-5.75938	0.404696	0.0872937	0.483945	-456.848	57.3395	38.0452	0	0	0.897581	42.2937
0	-27.5141	0	0	-27.6262	-0.117608	4.95693	-0.373258	-0.0170599	0.00744393	-57.3845	0	9.20312	0	0	0.186797	7.56941	8.30511	5.03131	288.5	421.252	632.901	420.545	420.545	420.545	4.36297	-8.42172	0.275593	-59.5398	478.022	242.914	190.457	190.457	190.457	-8.42754	-0.0457137	-4.36748	18.7255	-3.26336	-6.4639	0.359551	0.0874265	0.615258	-467.559	60.3896	35.5801	0	0	1.004	45.3211
0	-25.9892	0	0	-26.0574	-0.0926492	4.00011	-0.373214	-0.00632744	0.0377868	-54.7481	1.08E-14	9.40526	0	0	0.199416	8.13233	6.98316	5.84332	297.698	424.402	627.551	421.609	421.609	421.609	4.23658	-8.25254	-0.210333	-57.3184	478.448	248.277	190.457	190.457	190.457	-8.27523	-0.515249	-4.20675	19.8202	-3.09993	-7.06962	0.402196	0.0674812	0.75612	-511.879	51.5275	33.2778	0	0	1.22441	48.2335
0	-24.3777	0	0	-24.4116	-0.0647795	2.92908	-0.373515	0.0012544	0.0646318	-53.0235	6.09E-15	8.86885	0	0	0.202425	8.72112	5.65067	6.45849	306.863	427.742	622.382	421.869	421.869	421.869	4.26368	-8.36812	-0.527313	-53.1421	478.92	253.042	190.457	190.457	190.457	-8.40284	-0.837897	-4.20992	21.0205	-3.08479	-7.50214	0.480888	0.018249	0.900503	-572.438	31.6255	32.6148	0	0	1.55228	51.0009
0	-22.7253	0	0	-22.7376	-0.0363678	1.83511	-0.371267	0.00408684	0.0865599	-51.8457	5.75E-15	7.5205	0	0	0.198605	9.33514	4.29925	6.86976	316.04	431.181	617.552	421.224	421.224	421.224	4.42572	-8.74673	-0.665147	-47.0096	479.458	257.085	190.457	190.457	190.457	-8.7893	-1.00183	-4.35761	22.3701	-3.2227	-7.68096	0.532265	-0.0570451	1.05229	-627.747	3.06872	34.4166	0	0	1.95544	53.6072
0	-21.0535	0	0	-21.0556	-0.00951792	0.80003	-0.363373	0.00160561	0.102971	-50.6613	2.03E-15	5.39755	0	0	0.18973	9.97883	2.9115	7.07702	325.293	434.632	613.189	419.64	419.64	419.639	4.69688	-9.38439	-0.631048	-38.9177	480.061	260.314	190.457	190.457	190.457	-9.4307	-1.01444	-4.62405	23.9263	-3.51802	-7.55516	0.533151	-0.129982	1.2199	-665.703	-29.4549	38.6588	0	0	2.39866	56.0497
0	-19.3706	0	0	-19.3706	0.0140455	-0.108809	-0.348296	-0.00549489	0.113744	-49.0191	8.12E-15	2.66923	0	0	0.177472	10.6586	1.46332	7.08575	334.68	438.016	609.389	417.176	417.176	417.176	5.04553	-10.2853	-0.444073	-28.8826	480.712	262.662	190.457	190.457	190.457	-10.331	-0.895891	-4.97846	25.7497	-3.98389	-7.13922	0.496657	-0.152212	1.41542	-683.111	-59.1524	44.498	0	0	2.84563	58.337
0	-17.6821	0	0	-17.6841	0.033014	-0.840405	-0.326747	-0.0158448	0.118676	-46.7438	-6.77E-15	-0.415226	0	0	0.163614	11.3753	-0.0725694	6.91151	344.244	441.265	606.221	413.992	413.992	413.992	5.43598	-11.4529	-0.130922	-16.9539	481.37	264.089	190.457	190.457	190.457	-11.4931	-0.673932	-5.38663	27.8908	-4.64568	-6.52712	0.448401	-0.0819215	1.64868	-679.877	-80.1853	50.7978	0	0	3.24769	60.4844
0	-15.9966	0	0	-16.0013	0.0465616	-1.36277	-0.301294	-0.0275567	0.117977	-43.9501	-6.77E-15	-3.53321	0	0	0.149937	12.1162	-1.72248	6.58258	354.014	444.319	603.74	410.326	410.326	410.326	5.83048	-12.8846	0.275428	-3.21526	481.982	264.584	190.457	190.457	190.457	-12.9151	-0.381581	-5.81221	30.3734	-5.53867	-5.87058	0.409082	0.0789961	1.91042	-656.544	-92.3395	56.4816	0	0	3.5365	62.5078
0	-14.3273	0	0	-14.3335	0.0543781	-1.66405	-0.275467	-0.0387872	0.112378	-40.9448	8.12E-15	-6.33964	0	0	0.137842	12.8516	-3.50711	6.13775	363.998	447.12	601.99	406.467	406.467	406.467	6.19201	-14.5718	0.73734	12.2262	482.49	264.164	190.457	190.457	190.457	-14.5892	-0.0547365	-6.2187	33.1853	-6.70047	-5.32054	0.425048	0.279595	2.18665	-621.525	-100.745	60.6702	0	0	3.67638	64.4178
0	-12.6895	0	0	-12.6956	0.0566004	-1.74969	-0.252328	-0.0479235	0.10328	-38.0401	-5.41E-15	-8.49144	0	0	0.127858	13.5413	-5.43624	5.62935	374.188	449.61	601.012	402.716	402.716	402.716	6.48739	-16.5017	1.21594	29.2558	482.834	262.869	190.457	190.457	190.457	-16.5043	0.271575	-6.57196	36.2718	-8.14773	-4.9584	0.575521	0.433256	2.44947	-593.508	-114.133	63.0108	0	0	3.7162	66.2125
0	-11.0974	0	0	-11.102	0.0536055	-1.63428	-0.233448	-0.0534312	0.0922357	-35.4168	-4.06E-15	-9.65942	0	0	0.119381	14.1458	-7.50391	5.13709	384.59	451.737	600.845	399.352	399.352	399.352	6.69105	-18.6597	1.67618	47.7641	482.964	260.762	190.457	190.457	190.457	-18.6482	0.568112	-6.84389	39.54	-9.8402	-4.76257	0.922115	0.485322	2.65741	-590.128	-134.25	63.4387	0	0	3.76265	67.8725
0	-9.5627	0	0	-9.56533	0.0458558	-1.33556	-0.218921	-0.0542684	0.0790785	-33.1184	1.35E-15	-9.61419	0	0	0.110952	14.6322	-9.68778	4.78157	395.237	453.457	601.535	396.573	396.573	396.573	6.78931	-21.0308	2.09042	67.6519	482.85	257.925	190.457	190.457	190.457	-21.0077	0.81412	-7.01713	42.8735	-11.6541	-4.64476	1.41227	0.467322	2.78776	-605.718	-149.152	61.8981	0	0	3.83444	69.3603
0	-8.09583	0	0	-8.09678	0.0340077	-0.878726	-0.208292	-0.0499058	0.0635604	-31.1532	-4.06E-15	-8.2713	0	0	0.101117	14.9705	-11.9541	4.7127	406.183	454.737	603.149	394.432	394.432	394.432	6.78409	-23.5987	2.43901	88.8268	482.487	254.462	190.457	190.457	190.457	-23.5679	0.996343	-7.08895	46.1545	-13.3887	-4.52989	1.89257	0.443284	2.83637	-615.535	-144.401	58.0534	0	0	3.82237	70.6252
0	-6.70785	0	0	-6.70794	0.0190778	-0.302911	-0.201508	-0.0403722	0.0459166	-29.5876	4.06E-15	-5.718	0	0	0.0893389	15.1276	-14.2637	5.0686	417.454	455.557	605.773	392.82	392.82	392.82	6.6942	-26.346	2.71105	111.196	481.9	250.496	190.457	190.457	190.457	-26.3121	1.10786	-7.07297	49.2802	-14.816	-4.42112	2.19146	0.448129	2.83583	-591.51	-114.408	51.5416	0	0	3.55318	71.6128
0	-5.40986	0	0	-5.40997	0.00243578	0.338998	-0.199299	-0.0263505	0.0278679	-28.5607	4.06E-15	-2.21226	0	0	0.0764376	15.0721	-16.5744	5.92481	428.983	455.919	609.485	391.532	391.532	391.532	6.55316	-29.2554	2.90651	134.666	481.145	246.17	190.457	190.457	190.457	-29.2229	1.14825	-6.99794	52.1667	-15.7474	-4.40863	2.20719	0.470992	2.82907	-518.905	-64.8986	42.6731	0	0	2.9309	72.2736
0	-4.20947	0	0	-4.21011	-0.0145021	0.992232	-0.202755	-0.00898907	0.0113615	-28.2028	2.71E-15	1.87131	0	0	0.0640525	14.787	-18.8406	7.26203	440.59	455.847	614.306	390.387	390.387	390.387	6.40398	-32.3118	3.03739	159.142	480.303	241.635	190.457	190.457	190.457	-32.2847	1.1235	-6.9037	54.7492	-16.0848	-4.62603	1.95397	0.476919	2.83653	-402.766	-7.93303	32.6262	0	0	2.02893	72.5678
0	-3.10648	0	0	-3.10771	-0.0306696	1.61552	-0.211374	0.00984541	-0.00245631	-28.4164	-1.69E-16	6.06227	0	0	0.0533708	14.2823	-21.0113	8.96889	451.994	455.384	620.164	389.315	389.315	389.315	6.29289	-35.5059	3.12508	184.545	479.473	237.048	190.457	190.457	190.457	-35.4873	1.04297	-6.83535	56.9829	-15.8406	-5.18688	1.53882	0.43025	2.83854	-262.861	43.3792	22.9497	0	0	1.06002	72.4681
0	-2.09297	0	0	-2.0945	-0.0456377	2.19223	-0.223225	0.0283279	-0.0134884	-28.8999	5.08E-15	9.91209	0	0	0.0444685	13.5985	-23.0303	10.8749	462.87	454.572	626.883	388.364	388.364	388.364	6.26337	-38.8324	3.19454	210.807	478.764	232.561	190.457	190.457	190.457	-38.8255	0.914501	-6.83639	58.8439	-15.1222	-6.13199	1.08783	0.312535	2.78438	-121.897	79.4081	14.159	0	0	0.256304	71.9553
0	-1.15799	0	0	-1.15931	-0.0596735	2.73261	-0.235959	0.0447676	-0.0230089	-29.2939	-6.77E-16	13.0412	0	0	0.0365448	12.8029	-24.8396	12.7916	472.911	453.435	634.204	387.64	387.64	387.64	6.35154	-42.2862	3.26848	237.867	478.278	228.324	190.457	190.457	190.457	-42.2946	0.740759	-6.9427	60.3229	-14.0965	-7.40237	0.667989	0.126442	2.63495	8.34161	94.0067	5.85693	0	0	-0.246301	71.0151
0	-0.294051	0	0	-0.294539	-0.0735249	3.26542	-0.247995	0.0579016	-0.0334367	-29.3465	5.41E-15	15.1931	0	0	0.0287266	11.9807	-26.384	14.5411	481.86	451.975	641.813	387.221	387.221	387.221	6.58346	-45.8569	3.36389	265.656	478.101	224.476	190.457	190.457	190.457	-45.8861	0.518023	-7.17845	61.4183	-12.9529	-8.83877	0.281237	-0.0762781	2.39951	128.154	89.7214	-2.86879	0	0	-0.439612	69.6366
0	0.497935	0	0	0.499046	-0.0879745	3.82064	-0.258924	0.0671051	-0.0477262	-28.988	4.06E-15	16.2705	0	0	0.0207799	11.2201	-27.6186	15.9673	489.519	450.175	649.382	387.113	387.113	387.113	6.97418	-49.5269	3.49148	294.08	478.293	221.149	190.457	190.457	190.457	-49.585	0.237943	-7.55463	62.1331	-11.8682	-10.209	-0.0595567	-0.20023	2.13013	236.11	77.9803	-12.5778	0	0	-0.393069	67.8155
0	1.20716	0	0	1.21073	-0.103328	4.4098	-0.268876	0.0723016	-0.0680624	-28.2692	-2.71E-15	16.3301	0	0	0.0131191	10.589	-28.5146	16.9484	495.746	448.003	656.613	387.24	387.24	387.24	7.52761	-53.2717	3.65804	323.015	478.882	218.469	190.457	190.457	190.457	-53.3702	-0.108297	-8.06981	62.4768	-10.9664	-11.2672	-0.324856	-0.144379	1.90189	328.718	75.2012	-23.2068	0	0	-0.201294	65.557
0	1.81372	0	0	1.82069	-0.119095	5.01385	-0.277643	0.073943	-0.0942037	-27.2547	-7.44E-15	15.5672	0	0	0.0062545	10.1121	-29.0621	17.4103	500.452	445.434	663.282	387.467	387.467	387.467	8.23603	-57.062	3.87094	352.298	479.859	216.559	190.457	190.457	190.457	-57.2163	-0.523905	-8.71239	62.4745	-10.2726	-11.826	-0.455384	0.120713	1.74055	396.008	91.3235	-33.9106	0	0	0.0704567	62.8743
0	2.29159	0	0	2.30254	-0.13412	5.58846	-0.285521	0.0732992	-0.124269	-26.0865	6.09E-15	14.3113	0	0	0.000390711	9.76014	-29.2671	17.34	503.601	442.47	669.264	387.623	387.623	387.623	9.07959	-60.8652	4.14212	381.725	481.185	215.525	190.457	190.457	190.457	-61.0939	-1.00098	-9.46347	62.1669	-9.69813	-11.8171	-0.445935	0.524445	1.64679	437.176	124.684	-43.2238	0	0	0.364678	59.7808
0	2.61451	0	0	2.62931	-0.146989	6.07969	-0.292969	0.0720964	-0.157079	-24.9284	-4.06E-15	12.9404	0	0	-0.00466979	9.46194	-29.145	16.7805	505.207	439.143	674.522	387.544	387.544	387.544	10.0274	-64.6483	4.48878	411.07	482.794	215.454	190.457	190.457	190.457	-64.9717	-1.51954	-10.3004	61.5991	-9.08138	-11.2964	-0.375296	0.954565	1.62351	466.974	169.805	-49.9339	0	0	0.626028	56.2842
0	2.76328	0	0	2.78085	-0.156371	6.43728	-0.300228	0.0720724	-0.191681	-23.9007	-6.77E-16	11.7765	0	0	-0.00912974	9.1334	-28.7175	15.8042	505.324	435.523	679.069	387.135	387.135	387.135	11.0417	-68.381	4.93033	440.084	484.609	216.407	190.457	190.457	190.457	-68.8195	-2.05148	-11.2005	60.8114	-8.25573	-10.3973	-0.33306	1.24544	1.65226	499.395	211.079	-53.6095	0	0	0.838639	52.3905
0	2.73284	0	0	2.75121	-0.16128	6.6242	-0.306754	0.0743928	-0.228195	-22.9889	-5.75E-15	10.982	0	0	-0.0127677	8.71408	-28.0107	14.4883	504.034	431.702	682.926	386.434	386.434	386.434	12.0831	-72.0387	5.48413	468.513	486.551	218.423	190.457	190.457	190.457	-72.6107	-2.56688	-12.1439	59.8326	-7.12294	-9.25074	-0.351717	1.30788	1.70168	537.712	239.858	-54.4609	0	0	1.02036	48.1166
0	2.53643	0	0	2.55346	-0.161128	6.6184	-0.310501	0.0790298	-0.267907	-21.9409	3.05E-15	10.4833	0	0	-0.0148044	8.18776	-27.0564	12.9046	501.456	427.8	686.093	385.619	385.619	385.619	13.116	-75.6038	6.16196	496.09	488.549	221.517	190.457	190.457	190.457	-76.3246	-3.03989	-13.1149	58.6788	-5.69123	-7.9352	-0.420216	1.17106	1.7312	580.111	257.516	-52.3565	0	0	1.19873	43.5042
0	2.20565	0	0	2.21952	-0.155596	6.40778	-0.30793	0.0846458	-0.311849	-20.2719	2.03E-15	9.97679	0	0	-0.014222	7.57882	-25.8946	11.1185	497.754	423.953	688.563	384.934	384.934	384.934	14.1105	-79.0634	6.96761	522.533	490.536	225.674	190.457	190.457	190.457	-79.9451	-3.45211	-14.1014	57.3628	-4.06256	-6.47614	-0.506876	0.937175	1.70653	623.01	268.713	-46.8529	0	0	1.37809	38.6278
0	1.7855	0	0	1.7953	-0.144541	5.98631	-0.294764	0.0894533	-0.359568	-17.3864	-2.71E-15	9.07215	0	0	-0.0105404	6.93215	-24.5755	9.19055	493.139	420.298	690.339	384.593	384.593	384.593	15.042	-82.4052	7.89417	547.539	492.445	230.827	190.457	190.457	190.457	-83.4559	-3.79351	-15.0908	55.9078	-2.38376	-4.87701	-0.568397	0.714025	1.62173	659.258	274.999	-37.7992	0	0	1.5242	33.5952
0	1.32709	0	0	1.33291	-0.128068	5.35714	-0.267838	0.0919847	-0.408917	-12.8323	1.78E-15	7.44784	0	0	-0.004653	6.29022	-23.1596	7.17919	487.873	416.958	691.459	384.704	384.704	384.704	15.8875	-85.6101	8.92047	570.795	494.195	236.831	190.457	190.457	190.457	-86.8337	-4.06129	-16.0651	54.3593	-0.787313	-3.15694	-0.597005	0.549655	1.49824	686.229	271.41	-26.0828	0	0	1.61046	28.5422
0	0.879222	0	0	0.881997	-0.10673	4.54024	-0.226422	0.0918905	-0.456721	-6.49771	1.29E-15	5.00521	0	0	0.00112187	5.68146	-21.7154	5.13774	482.26	414.027	692.007	385.272	385.272	385.272	16.6229	-88.647	10.0078	592	495.69	243.443	190.457	190.457	190.457	-90.0415	-4.25766	-16.9958	52.7935	0.646163	-1.36717	-0.593993	0.431206	1.35534	701.261	251.091	-13.6421	0	0	1.60911	23.6249
0	0.482307	0	0	0.483258	-0.0817068	3.57989	-0.173207	0.0900887	-0.49911	1.27282	-4.57E-15	1.93062	0	0	0.00415041	5.12054	-20.3156	3.11182	476.633	411.561	692.098	386.229	386.229	386.229	17.2224	-91.4711	11.0983	610.895	496.82	250.323	190.457	190.457	190.457	-93.0263	-4.3879	-17.8427	51.3104	1.89113	0.417811	-0.55143	0.316717	1.20154	699.515	210.413	-2.6654	0	0	1.49411	19.0096
0	0.165688	0	0	0.165857	-0.0549007	2.54891	-0.113286	0.0879648	-0.532698	9.80946	1.36E-15	-1.38581	0	0	0.00312787	4.61406	-19.0327	1.14287	471.348	409.568	691.856	387.479	387.479	387.479	17.6612	-94.027	12.1178	627.287	497.473	257.057	190.457	190.457	190.457	-95.7226	-4.45965	-18.5563	50.0126	2.95456	2.11943	-0.450523	0.159542	1.03037	675.786	148.955	5.40477	0	0	1.27311	14.8612
0	-0.0520744	0	0	-0.0520831	-0.0288797	1.54653	-0.0525691	0.0866968	-0.555128	18.3368	-4.23E-16	-4.46685	0	0	-0.00105573	4.16682	-17.9326	-0.720857	466.762	408.008	691.395	388.92	388.92	388.92	17.9212	-96.2565	12.9835	641.068	497.553	263.198	190.457	190.457	190.457	-98.0607	-4.48326	-19.0849	48.9776	3.84185	3.66977	-0.269364	-0.0536358	0.83204	626.701	71.267	10.3548	0	0	0.988147	11.3302
0	-0.161762	0	0	-0.161767	-0.00669831	0.69129	0.00369921	0.0868514	-0.565851	26.1807	5.08E-16	-6.86003	0	0	-0.00594188	3.78244	-17.0691	-2.40913	463.222	406.796	690.802	390.448	390.448	390.448	17.9962	-98.1049	13.615	652.208	496.997	268.319	190.457	190.457	190.457	-99.9761	-4.47224	-19.3832	48.2352	4.53551	5.01307	-0.00911339	-0.278807	0.611927	556.837	-11.3869	13.0665	0	0	0.693154	8.53918
0	-0.163013	0	0	-0.16302	0.00845874	0.106684	0.0514277	0.0882046	-0.566964	32.8366	-2.03E-15	-8.22178	0	0	-0.00920653	3.45714	-16.4784	-3.82193	461.036	405.805	690.137	391.951	391.951	391.951	17.8929	-99.5252	13.9468	660.74	495.781	272.04	190.457	190.457	190.457	-101.416	-4.44295	-19.4201	47.7619	5.00077	6.0968	0.254774	-0.46673	0.394738	489.964	-89.53	14.9696	0	0	0.436731	6.57245
0	-0.0656102	0	0	-0.0656268	0.0139694	-0.105873	0.0873363	0.0906579	-0.562458	37.905	-1.35E-15	-8.27855	0	0	-0.0101086	3.17514	-16.1763	-4.84407	460.426	404.89	689.43	393.319	393.319	393.319	17.6295	-100.48	13.937	666.725	493.92	274.056	190.457	190.457	190.457	-102.342	-4.41253	-19.1831	47.4991	5.20943	6.86658	0.39734	-0.573959	0.218741	462.175	-153.72	17.389	0	0	0.225437	5.46921
0	0.108093	0	0	0.108105	0.00865534	0.0991004	0.108513	0.0945722	-0.55551	40.9747	3.38E-16	-6.82609	0	0	-0.00986939	2.90892	-16.1572	-5.38003	461.467	403.911	688.679	394.458	394.458	394.458	17.2298	-100.941	13.5748	670.227	491.459	274.151	190.457	190.457	190.457	-102.731	-4.39476	-18.6799	47.3852	5.1662	7.27059	0.325769	-0.577317	0.117199	499.063	-194.15	21.2041	0	0	0.0473061	5.22234
0	0.322319	0	0	0.32233	-0.00658263	0.686828	0.112228	0.100793	-0.545713	41.5321	5.50E-15	-3.75368	0	0	-0.0105944	2.62484	-16.395	-5.38691	464.05	402.774	687.846	395.311	395.311	395.311	16.7167	-100.891	12.8829	671.282	488.475	272.202	190.457	190.457	190.457	-102.571	-4.39523	-17.938	47.379	4.91851	7.2697	0.0596555	-0.487589	0.100251	592.977	-202.662	26.6508	0	0	-0.0944866	5.78037
0	0.530403	0	0	0.530596	-0.028819	1.54419	0.0955298	0.110266	-0.530677	38.9009	-4.53E-15	0.889652	0	0	-0.0134914	2.29205	-16.8444	-4.88276	467.906	401.448	686.863	395.853	395.853	395.853	16.1096	-100.324	11.9181	669.897	485.067	268.194	190.457	190.457	190.457	-101.867	-4.40844	-17.0037	47.4575	4.53857	6.84775	-0.301981	-0.32501	0.171755	711.213	-172.833	33.2026	0	0	-0.181513	7.0514
0	0.684026	0	0	0.684691	-0.0537631	2.50511	0.0560441	0.123525	-0.507586	32.3931	-1.69E-15	6.83529	0	0	-0.0178352	1.8898	-17.4451	-3.93427	472.657	399.964	685.644	396.076	396.076	396.076	15.4268	-99.247	10.7655	666.059	481.369	262.242	190.457	190.457	190.457	-100.639	-4.41994	-15.9394	47.5994	4.09822	6.01456	-0.638639	-0.116811	0.331013	812.076	-104.136	39.4803	0	0	-0.198256	8.91134
0	0.748601	0	0	0.749919	-0.0766656	3.38616	-0.00720629	0.14024	-0.47544	21.5663	4.40E-15	13.5737	0	0	-0.021027	1.41165	-18.1299	-2.63773	477.896	398.402	684.111	395.984	395.984	395.984	14.693	-97.6957	9.52688	659.753	477.547	254.615	190.457	190.457	190.457	-98.9318	-4.41419	-14.8199	47.7758	3.65224	4.80456	-0.868958	0.0956041	0.569343	864.02	-6.77272	43.5593	0	0	-0.147981	11.218
0	0.722287	0	0	0.724063	-0.0930806	4.01667	-0.0916644	0.158434	-0.435212	6.66457	-3.38E-16	20.3401	0	0	-0.0184801	0.867975	-18.8347	-1.10663	483.251	396.861	682.202	395.578	395.578	395.578	13.948	-95.7396	8.30382	650.997	473.79	245.748	190.457	190.457	190.457	-96.8276	-4.38522	-13.7257	47.9525	3.23284	3.28111	-0.987222	0.261221	0.86901	858.049	98.4442	43.6798	0	0	-0.0632055	13.8299
0	0.650267	0	0	0.652053	-0.099317	4.25597	-0.189095	0.174556	-0.388321	-10.9972	0	26.2076	0	0	-0.00326163	0.287232	-19.5094	0.528397	488.412	395.437	679.886	394.866	394.866	394.866	13.2502	-93.4928	7.18083	639.87	470.294	236.232	190.457	190.457	190.457	-94.4519	-4.34394	-12.735	48.1028	2.85169	1.54953	-1.05064	0.335919	1.20428	807.305	186.583	39.0285	0	0	0.00428113	16.6249
0	0.623877	0	0	0.625387	-0.0926614	4.00059	-0.28472	0.184095	-0.335038	-28.9701	-3.55E-15	30.2318	0	0	0.0317765	-0.285758	-20.1238	2.1142	493.127	394.194	677.159	393.865	393.865	393.865	12.6684	-91.1118	6.21407	626.542	467.235	226.759	190.457	190.457	190.457	-91.97	-4.31644	-11.9151	48.2232	2.50507	-0.231605	-1.11132	0.315287	1.53661	731.644	240.474	29.9797	0	0	0.0142039	19.5131
0	0.759335	0	0	0.760513	-0.0716589	3.19368	-0.359828	0.18315	-0.275349	-44.1667	1.66E-14	31.6823	0	0	0.0870647	-0.798092	-20.6679	3.48165	497.178	393.154	674.04	392.593	392.593	392.593	12.2625	-88.7755	5.42936	611.302	464.744	218.011	190.457	190.457	190.457	-89.5655	-4.33176	-11.3117	48.3382	2.17965	-1.86178	-1.19907	0.239079	1.81715	652.708	258.188	17.7526	0	0	-0.0436693	22.4378
0	1.15907	0	0	1.15968	-0.0364347	1.83769	-0.398898	0.170335	-0.211774	-53.9237	2.20E-15	30.3093	0	0	0.149953	-1.20062	-21.144	4.46751	500.363	392.294	670.558	391.06	391.06	391.06	12.0604	-86.6495	4.82997	594.543	462.877	210.533	190.457	190.457	190.457	-87.4038	-4.40389	-10.9399	48.4946	1.85914	-3.1329	-1.31122	0.168865	2.00566	588.347	251.384	3.91988	0	0	-0.151731	25.3633
0	1.87397	0	0	1.87397	0.0111789	0.00176167	-0.399255	0.148172	-0.148733	-57.3019	-6.43E-15	26.5436	0	0	0.199178	-1.45791	-21.5544	4.94604	502.48	391.576	666.74	389.269	389.269	389.269	12.044	-84.8495	4.40854	576.71	461.614	204.617	190.457	190.457	190.457	-85.5949	-4.51947	-10.7815	48.7485	1.53163	-3.8761	-1.41251	0.159024	2.08989	544.803	237.61	-10.1889	0	0	-0.280252	28.2544
0	2.89164	0	0	2.89374	0.0679254	-2.18601	-0.370067	0.121005	-0.0901886	-55.1484	5.08E-15	21.2747	0	0	0.218276	-1.55447	-21.8905	4.85904	503.332	390.978	662.593	387.215	387.215	387.215	12.1573	-83.4265	4.15594	558.232	460.873	200.286	190.457	190.457	190.457	-84.1807	-4.64102	-10.7931	49.1477	1.19577	-4.00534	-1.44335	0.226838	2.09331	513.07	228.442	-23.4272	0	0	-0.397895	31.0574
0	4.15126	0	0	4.16446	0.129679	-4.5594	-0.322988	0.0927937	-0.0389631	-49.0952	9.64E-15	15.5113	0	0	0.204679	-1.49782	-22.1267	4.23444	502.745	390.517	658.115	384.896	384.896	384.896	12.3283	-82.376	4.06233	539.471	460.544	197.359	190.457	190.457	190.457	-83.1466	-4.7225	-10.9198	49.7143	0.865061	-3.54394	-1.34756	0.347094	2.06524	475.955	225.235	-34.4888	0	0	-0.471642	33.6917
0	5.56604	0	0	5.60729	0.19207	-6.94141	-0.270545	0.0668863	0.00115937	-41.1554	4.82E-15	10.1655	0	0	0.169264	-1.31893	-22.2243	3.18733	500.606	390.238	653.319	382.31	382.31	382.31	12.4917	-81.6551	4.11306	520.712	460.514	195.536	190.457	190.457	190.457	-82.4402	-4.72662	-11.1091	50.4342	0.568849	-2.62537	-1.09655	0.46619	2.05934	418.801	221.804	-41.8923	0	0	-0.473754	36.0581
0	7.04741	0	0	7.13917	0.251088	-9.17282	-0.222784	0.0447865	0.0282304	-33.0995	5.29E-15	5.76438	0	0	0.127087	-1.06894	-22.1411	1.90378	496.894	390.197	648.269	379.458	379.458	379.458	12.6044	-81.2001	4.28457	502.145	460.69	194.484	190.457	190.457	190.457	-81.9916	-4.63693	-11.3195	51.254	0.346633	-1.47019	-0.699494	0.52102	2.11391	333.239	208.386	-44.612	0	0	-0.392369	38.0631
0	8.52251	0	0	8.68715	0.303459	-11.1299	-0.184459	0.0274976	0.043114	-25.9803	3.07E-15	2.53151	0	0	0.0894483	-0.808787	-21.8453	0.6079	491.707	390.417	643.091	376.37	376.37	376.369	12.65	-80.9423	4.54277	483.885	460.996	193.905	190.457	190.457	190.457	-81.73	-4.46159	-11.5227	52.0887	0.232005	-0.34096	-0.247459	0.442345	2.232	229.836	173.81	-42.6543	0	0	-0.25696	39.6446
0	9.94034	0	0	10.1934	0.34678	-12.7294	-0.157175	0.0148792	0.0493671	-20.2874	2.07E-15	0.374779	0	0	0.0612392	-0.589761	-21.3263	-0.486809	485.244	390.866	637.948	373.143	373.143	373.143	12.6367	-80.817	4.84505	465.982	461.38	193.566	190.457	190.457	190.457	-81.5924	-4.23037	-11.7027	52.8413	0.225332	0.524447	0.193348	0.228042	2.40514	118.475	117.562	-37.4009	0	0	-0.10546	40.7896
0	11.2704	0	0	11.6161	0.379379	-13.9199	-0.140323	0.00655757	0.049573	-16.055	-5.92E-16	-0.934666	0	0	0.0424604	-0.440286	-20.5979	-1.21524	477.78	391.453	633.002	369.969	369.969	369.969	12.591	-80.7682	5.14402	448.445	461.807	193.304	190.457	190.457	190.457	-81.5273	-3.98819	-11.8533	53.4204	0.275539	0.955303	0.590603	-0.0463311	2.62935	11.5542	51.2072	-30.7191	0	0	0.00172338	41.5318
0	12.4975	0	0	12.9261	0.400216	-14.6746	-0.13266	0.00202633	0.0445428	-13.0777	5.92E-16	-1.66329	0	0	0.0308614	-0.367145	-19.6898	-1.47928	469.616	392.055	628.404	367.126	367.126	367.126	12.549	-80.7494	5.3922	431.258	462.256	193.023	190.457	190.457	190.457	-81.4944	-3.78654	-11.974	53.7451	0.291923	0.856279	0.913492	-0.277413	2.9078	-72.3423	-9.27906	-24.0969	0	0	-0.000940068	41.9315
0	13.6136	0	0	14.103	0.408985	-14.9906	-0.133372	0.000929866	0.0341964	-11.09	-8.46E-17	-2.02434	0	0	0.0239178	-0.365388	-18.6334	-1.25393	461.02	392.542	624.275	364.933	364.933	364.933	12.5461	-80.7227	5.54699	414.386	462.719	192.68	190.457	190.457	190.457	-81.4618	-3.67361	-12.0663	53.7412	0.187856	0.205888	1.13381	-0.404408	3.20092	-115.639	-53.1342	-18.4279	0	0	-0.114183	42.0507
0	14.6098	0	0	15.1296	0.406283	-14.8934	-0.141108	0.00285905	0.0190377	-9.74026	-1.78E-15	-2.16262	0	0	0.0193549	-0.426789	-17.4484	-0.58205	452.171	392.812	620.71	363.671	363.671	363.671	12.6072	-80.6562	5.57608	397.774	463.186	192.275	190.457	190.457	190.457	-81.4017	-3.68433	-12.13	53.3379	-0.0689118	-0.942499	1.23177	-0.422102	3.42349	-109.845	-76.0714	-14.0767	0	0	-0.242604	41.9306
0	15.4699	0	0	15.9876	0.393636	-14.4368	-0.153976	0.00684795	0.000819924	-8.66693	-4.31E-15	-2.19716	0	0	0.0155589	-0.540533	-16.135	0.439062	443.133	392.805	617.769	363.483	363.483	363.483	12.7407	-80.5194	5.46193	381.351	463.651	191.842	190.457	190.457	190.457	-81.2853	-3.83323	-12.1622	52.4734	-0.43523	-2.46286	1.19116	-0.393191	3.4847	-57.4072	-83.8962	-10.8949	0	0	-0.246376	41.5825
0	16.1657	0	0	16.6526	0.373296	-13.6986	-0.16942	0.0119628	-0.0190724	-7.54952	-4.48E-15	-2.18218	0	0	0.0116835	-0.685273	-14.6768	1.67181	433.855	392.512	615.479	364.305	364.305	364.305	12.9363	-80.279	5.20369	365.032	464.103	191.432	190.457	190.457	190.457	-81.0778	-4.11161	-12.1583	51.1109	-0.823172	-4.16844	0.986999	-0.371442	3.37947	34.8476	-83.0738	-8.29133	0	0	-0.00302687	40.9931
0	16.6567	0	0	17.0923	0.348008	-12.7744	-0.18467	0.0173573	-0.0390856	-6.18521	-1.52E-15	-2.13805	0	0	0.00766772	-0.82457	-13.0532	2.94689	424.194	391.964	613.834	365.898	365.898	365.898	13.1674	-79.896	4.81727	348.726	464.528	191.099	190.457	190.457	190.457	-80.736	-4.4887	-12.113	49.2585	-1.15799	-5.83316	0.633256	-0.364487	3.18511	149.808	-75.8679	-5.73862	0	0	0.515948	40.1445
0	16.8928	0	0	17.2669	0.320748	-11.7705	-0.197814	0.0223384	-0.057279	-4.58217	5.75E-15	-2.081	0	0	0.00414001	-0.915592	-11.2546	4.07566	413.962	391.216	612.824	367.934	367.934	367.934	13.3954	-79.3266	4.33242	332.342	464.906	190.891	190.457	190.457	190.457	-80.2091	-4.9167	-12.0219	46.9801	-1.41688	-7.22574	0.201681	-0.331608	3.00346	260.304	-58.6877	-3.20183	0	0	1.18375	39.0358
0	16.8215	0	0	17.1337	0.294396	-10.793	-0.207499	0.026397	-0.0705029	-2.86401	2.71E-15	-2.04191	0	0	0.00196626	-0.928452	-9.29249	4.87497	402.996	390.331	612.464	370.098	370.098	370.098	13.577	-78.5252	3.78694	315.797	465.221	190.843	190.457	190.457	190.457	-79.4436	-5.33992	-11.8829	44.3946	-1.62174	-8.15946	-0.16735	-0.232368	2.89553	328.974	-27.166	-1.54644	0	0	1.70913	37.6966
0	16.3974	0	0	16.654	0.271241	-9.92877	-0.212869	0.0291635	-0.0751507	-1.17433	-6.01E-15	-2.0646	0	0	0.00182042	-0.861748	-7.19982	5.2056	391.233	389.372	612.81	372.142	372.142	372.142	13.6739	-77.4494	3.21728	299.03	465.457	190.974	190.457	190.457	190.457	-78.3902	-5.70788	-11.6952	41.6546	-1.80293	-8.54068	-0.335369	-0.0944125	2.85409	324.047	14.027	-1.98151	0	0	1.79567	36.1851
0	15.5918	0	0	15.8013	0.252425	-9.22309	-0.213308	0.0305921	-0.0689776	0.423518	5.92E-15	-2.15856	0	0	0.00398153	-0.738368	-5.02244	5.00645	378.76	388.408	613.942	373.916	373.916	373.916	13.6614	-76.0643	2.64802	282.022	465.609	191.291	190.457	190.457	190.457	-77.0097	-5.98849	-11.4587	38.904	-1.97599	-8.38035	-0.230165	0.0193052	2.84364	233.337	55.2608	-5.12602	0	0	1.33797	34.5712
0	14.3957	0	0	14.5656	0.237629	-8.66617	-0.208586	0.0307254	-0.0527822	1.95812	-2.45E-15	-2.29253	0	0	0.00857203	-0.587616	-2.80861	4.30754	365.824	387.515	615.926	375.38	375.38	375.38	13.5319	-74.3448	2.08574	264.803	465.684	191.781	190.457	190.457	190.457	-75.2761	-6.17492	-11.1724	36.2369	-2.14345	-7.76898	0.112452	0.0837946	2.83681	71.7155	91.8692	-10.3984	0	0	0.480012	32.9206
0	12.8168	0	0	12.9515	0.225237	-8.19846	-0.199011	0.0297477	-0.0301875	3.49684	7.61E-16	-2.38284	0	0	0.0157439	-0.430375	-0.603249	3.21463	352.79	386.77	618.773	376.596	376.596	376.596	13.2911	-72.2748	1.52172	247.448	465.7	192.41	190.457	190.457	190.457	-73.1756	-6.28144	-10.8336	33.6864	-2.30505	-6.83941	0.561282	0.114355	2.8059	-124.089	123.879	-16.3242	0	0	-0.506109	31.2861
0	10.8701	0	0	10.9711	0.212926	-7.73275	-0.185818	0.0278149	-0.00586716	5.03719	3.89E-15	-2.33188	0	0	0.0253787	-0.27424	1.55172	1.87222	340.063	386.233	622.429	377.689	377.689	377.689	12.9491	-69.8448	0.94155	230.055	465.678	193.117	190.457	190.457	190.457	-70.7024	-6.33114	-10.4388	31.2474	-2.46671	-5.73253	0.978263	0.134834	2.71434	-316.528	151.569	-21.4868	0	0	-1.39833	29.7115
0	8.56992	0	0	8.63816	0.198356	-7.18021	-0.170862	0.0254647	0.0158868	6.46602	-1.06E-15	-2.02556	0	0	0.0365088	-0.115432	3.61524	0.424981	328.019	385.942	626.778	378.787	378.787	378.787	12.5126	-67.0503	0.336704	212.723	465.637	193.817	190.457	190.457	190.457	-67.855	-6.34281	-9.98491	28.9101	-2.64509	-4.57239	1.28963	0.156187	2.54185	-482.905	173.467	-25.1315	0	0	-2.08564	28.2364
0	5.92584	0	0	5.96396	0.179669	-6.46962	-0.156343	0.0232562	0.0318361	7.53901	-2.23E-15	-1.39594	0	0	0.0468316	0.0566863	5.54724	-1.00542	316.964	385.909	631.659	379.969	379.969	379.969	11.9824	-63.8902	-0.287808	195.532	465.594	194.416	190.457	190.457	190.457	-64.6343	-6.32297	-9.47138	26.6809	-2.8635	-3.45485	1.49322	0.183437	2.29309	-616.979	187.454	-26.9627	0	0	-2.53831	26.8987
0	2.94485	0	0	2.95875	0.155707	-5.55552	-0.144383	0.021727	0.0391121	7.90495	-2.20E-15	-0.433553	0	0	0.0525875	0.253845	7.31068	-2.32631	307.125	386.12	636.88	381.257	381.257	381.257	11.3545	-60.3674	-0.911166	178.526	465.557	194.826	190.457	190.457	190.457	-61.0442	-6.2642	-8.90066	24.5867	-3.14065	-2.44939	1.6213	0.223312	2.00376	-719.927	192.743	-26.9634	0	0	-2.75895	25.734
0	-0.363759	0	0	-0.364857	0.126019	-4.41908	-0.136998	0.0213037	0.035421	7.11315	8.46E-16	0.81314	0	0	0.0486055	0.483033	8.87386	-3.47051	298.665	386.544	642.235	382.637	382.636	382.636	10.624	-56.4898	-1.49904	161.71	465.529	194.988	190.457	190.457	190.457	-57.0929	-6.14772	-8.27813	22.6658	-3.47869	-1.60863	1.71258	0.275094	1.71767	-795.332	188.727	-25.317	0	0	-2.77319	24.7758
0	-3.98057	0	0	-3.98627	0.090742	-3.06423	-0.136574	0.0219587	0.0193399	4.59795	8.46E-16	2.21648	0	0	0.0285029	0.743292	10.212	-4.39031	291.697	387.127	647.511	384.095	384.095	384.095	9.78856	-52.2733	-2.00861	145.055	465.508	194.895	190.457	190.457	190.457	-52.7967	-5.94827	-7.61059	20.953	-3.85849	-0.977057	1.79543	0.325414	1.4644	-846.797	174.642	-22.4034	0	0	-2.62489	24.0555
0	-7.86606	0	0	-7.86882	0.0504642	-1.5132	-0.145422	0.0237002	-0.00923109	-0.200922	-6.77E-16	3.62613	0	0	-0.0138131	1.0267	11.3077	-5.05164	286.305	387.806	652.499	385.643	385.643	385.643	8.85208	-47.7473	-2.39464	128.517	465.486	194.617	190.457	190.457	190.457	-48.1865	-5.63971	-6.90468	19.4687	-4.24317	-0.592385	1.87689	0.359993	1.25571	-876.206	152.026	-18.7836	0	0	-2.36002	23.604
0	-11.9498	0	0	-11.9499	0.00617338	0.194834	-0.16531	0.0262597	-0.0486811	-7.66991	4.06E-15	4.8676	0	0	-0.0811067	1.32179	12.1513	-5.43152	282.546	388.509	656.998	387.322	387.322	387.322	7.82765	-42.9643	-2.61615	112.064	465.453	194.312	190.457	190.457	190.457	-43.3171	-5.20143	-6.16662	18.2171	-4.58651	-0.480133	1.93224	0.36427	1.08579	-881.247	123.686	-14.9372	0	0	-2.01084	23.4509
0	-16.1214	0	0	-16.1315	-0.0406368	1.99959	-0.196174	0.0290947	-0.0944544	-17.759	-5.41E-15	5.80116	0	0	-0.168503	1.61799	12.74	-5.5215	280.446	389.176	660.823	389.185	389.185	389.185	6.74189	-38.0085	-2.6453	95.7272	465.401	194.229	190.457	190.457	190.457	-38.2766	-4.62684	-5.40445	17.1923	-4.8454	-0.646957	1.92343	0.333695	0.943536	-859.66	94.3855	-11.1942	0	0	-1.60521	23.6233
0	-20.2286	0	0	-20.2755	-0.0878431	3.8156	-0.234914	0.0303098	-0.139413	-29.7662	-6.34E-16	6.2898	0	0	-0.260189	1.90847	13.0766	-5.33406	279.981	389.766	663.819	391.28	391.28	391.28	5.6379	-33.002	-2.47982	79.6403	465.334	194.673	190.457	190.457	190.457	-33.1925	-3.93404	-4.63185	16.3877	-4.98938	-1.07558	1.82995	0.277926	0.81995	-814.464	68.8595	-7.43355	0	0	-1.1774	24.1426
0	-24.0879	0	0	-24.2081	-0.132785	5.53742	-0.275805	0.0277941	-0.175617	-42.3798	-1.69E-15	6.33147	0	0	-0.332248	2.19108	13.1693	-4.90507	281.073	390.27	665.87	393.628	393.628	393.628	4.57166	-28.0997	-2.15508	64.0608	465.269	195.94	190.457	190.457	190.457	-28.2249	-3.17389	-3.87013	15.8015	-5.00334	-1.72221	1.66244	0.20879	0.706455	-754.427	49.4406	-3.19457	0	0	-0.764435	25.0217
0	-27.5086	0	0	-27.7364	-0.17262	7.05538	-0.312113	0.0202776	-0.197531	-53.9527	-2.20E-15	6.07844	0	0	-0.361067	2.46816	13.0313	-4.28928	283.596	390.71	666.909	396.217	396.217	396.217	3.60081	-23.4728	-1.7473	49.3481	465.23	198.242	190.457	190.457	190.457	-23.549	-2.42885	-3.14684	15.4365	-4.88749	-2.52121	1.45349	0.138011	0.601288	-689.544	36.1194	2.05467	0	0	-0.395196	26.2622
0	-30.323	0	0	-30.6762	-0.204799	8.27446	-0.33856	0.00843621	-0.203695	-62.9499	8.12E-15	5.78418	0	0	-0.334135	2.74613	12.6806	-3.54977	287.389	391.137	666.918	399.002	399.002	399.002	2.77051	-19.2836	-1.36089	35.899	465.237	201.65	190.457	190.457	190.457	-19.3273	-1.79842	-2.49116	15.2935	-4.65569	-3.39744	1.24615	0.0767157	0.509596	-628.699	28.3126	8.41865	0	0	-0.0872862	27.8529
0	-32.4156	0	0	-32.8834	-0.227429	9.12733	-0.352744	-0.00522508	-0.196727	-68.331	5.08E-16	5.66515	0	0	-0.256456	3.03457	12.1399	-2.74545	292.277	391.617	665.92	401.913	401.913	401.913	2.10437	-15.659	-1.10159	24.0678	465.294	206.092	190.457	190.457	190.457	-15.6844	-1.37426	-1.92846	15.3634	-4.33242	-4.28023	1.06881	0.0296861	0.43774	-575.731	25.1767	15.3058	0	0	0.152535	29.7702
0	-33.7382	0	0	-34.2807	-0.23937	9.57576	-0.355431	-0.0173555	-0.180528	-69.7855	-1.69E-15	5.80974	0	0	-0.148819	3.34503	11.4351	-1.92296	298.088	392.221	663.974	404.872	404.872	404.872	1.60502	-12.6719	-1.04715	14.1035	465.386	211.39	190.457	190.457	190.457	-12.6888	-1.21569	-1.47651	15.6234	-3.94995	-5.1125	0.927803	-0.00223003	0.387145	-531.333	26.0179	21.4658	0	0	0.323889	31.979
0	-34.3133	0	0	-34.8712	-0.240173	9.60587	-0.349827	-0.0246645	-0.15854	-67.7634	-4.91E-15	6.22736	0	0	-0.0383435	3.68928	10.5935	-1.11624	304.663	393.018	661.163	407.794	407.795	407.795	1.26218	-10.3337	-1.22709	6.1265	465.478	217.318	190.457	190.457	190.457	-10.3479	-1.33415	-1.14488	16.0381	-3.54828	-5.8569	0.819145	-0.0156919	0.360332	-496.621	30.7669	25.3235	0	0	0.434366	34.4351
0	-34.2229	0	0	-34.7351	-0.230014	9.2245	-0.340599	-0.0248399	-0.132124	-63.341	7.95E-15	6.92121	0	0	0.0533319	4.07654	9.64081	-0.349841	311.858	394.063	657.586	410.599	410.598	410.598	1.06222	-8.59944	-1.61779	0.141884	465.536	223.646	190.457	190.457	190.457	-8.61408	-1.69145	-0.936918	16.5658	-3.1741	-6.49949	0.753928	-0.00297509	0.35634	-478.91	39.3039	25.5446	0	0	0.508166	37.0881
0	-33.59	0	0	-34.0096	-0.209712	8.45996	-0.331878	-0.017527	-0.102548	-57.8584	2.05E-15	7.86453	0	0	0.117121	4.51031	8.60022	0.359914	319.55	395.387	653.356	413.202	413.202	413.202	0.995102	-7.38401	-2.15211	-3.92024	465.539	230.163	190.457	190.457	190.457	-7.40153	-2.21036	-0.853631	17.1685	-2.87086	-7.04352	0.720053	0.0423526	0.379832	-478.775	50.4272	21.7815	0	0	0.573605	39.8844
0	-32.5537	0	0	-32.8582	-0.180692	7.36184	-0.326062	-0.00489416	-0.0709573	-52.5648	1.74E-15	8.91179	0	0	0.155224	4.98556	7.49028	1.00067	327.643	396.996	648.6	415.523	415.523	415.523	1.05632	-6.58489	-2.74122	-6.15829	465.491	236.68	190.457	190.457	190.457	-6.6082	-2.79607	-0.896257	17.8221	-2.6687	-7.50707	0.699743	0.117877	0.436045	-492.972	61.1353	15.0508	0	0	0.655512	42.77
0	-31.247	0	0	-31.4385	-0.144859	5.99844	-0.32414	0.00959662	-0.0388423	-48.4207	1.92E-15	9.83971	0	0	0.175333	5.48817	6.3241	1.5598	336.061	398.867	643.457	417.475	417.475	417.475	1.24428	-6.10457	-3.29884	-6.6611	465.421	243.024	190.457	190.457	190.457	-6.13775	-3.35923	-1.06569	18.5227	-2.58177	-7.92407	0.684986	0.203326	0.527535	-517.898	66.8798	7.28056	0	0	0.773332	45.6939
0	-29.7785	0	0	-29.8778	-0.104417	4.45156	-0.32654	0.0232098	-0.00702619	-46.0225	-7.49E-15	10.4818	0	0	0.185617	5.99859	5.10916	2.02481	344.75	400.951	638.083	418.973	418.973	418.973	1.55584	-5.86812	-3.7582	-5.48346	465.369	249.035	190.457	190.457	190.457	-5.91608	-3.83199	-1.35974	19.2845	-2.61566	-8.3377	0.687422	0.264639	0.643375	-554.337	63.5813	0.315393	0	0	0.94814	48.6102
0	-28.2231	0	0	-28.2602	-0.0616784	2.80976	-0.332492	0.0342932	0.0232595	-45.4826	1.02E-15	10.7385	0	0	0.191763	6.49815	3.84812	2.3877	353.676	403.18	632.638	419.932	419.932	419.932	1.98431	-5.83309	-4.07719	-2.63467	465.376	254.562	190.457	190.457	190.457	-5.90068	-4.17246	-1.77185	20.1337	-2.77879	-8.77895	0.699961	0.281354	0.771156	-597.387	52.1127	-4.57397	0	0	1.19267	51.4779
0	-26.62	0	0	-26.6259	-0.018827	1.15899	-0.33961	0.0418248	0.0509775	-46.417	6.43E-15	10.5394	0	0	0.196366	6.97378	2.53921	2.64559	362.825	405.476	627.28	420.269	420.269	420.269	2.51938	-5.99104	-4.23683	1.91893	465.476	259.466	190.457	190.457	190.457	-6.08202	-4.36312	-2.29113	21.1067	-3.08354	-9.24206	0.703045	0.248625	0.894935	-639.116	36.8026	-6.80308	0	0	1.51684	54.2621
0	-24.9801	0	0	-24.9808	0.0222542	-0.425428	-0.344996	0.0455014	0.0749781	-48.1477	2.71E-15	9.86931	0	0	0.200245	7.42037	1.17614	2.79739	372.189	407.756	622.164	419.9	419.9	419.9	3.14749	-6.36087	-4.23598	8.2374	465.694	263.622	190.457	190.457	190.457	-6.47707	-4.4057	-2.90309	22.2539	-3.53768	-9.66834	0.678797	0.168292	1.00552	-672.176	22.1934	-6.67961	0	0	1.92744	56.9344
0	-23.2965	0	0	-23.3099	0.0600608	-1.88304	-0.346636	0.0455134	0.0944237	-49.9625	4.74E-15	8.76408	0	0	0.203589	7.84272	-0.251765	2.83977	381.758	409.945	617.431	418.748	418.748	418.748	3.85213	-6.97775	-4.08546	16.3853	466.042	266.929	190.457	190.457	190.457	-7.11867	-4.31547	-3.59055	23.642	-4.13771	-9.94915	0.606231	0.0376468	1.10484	-689.54	8.05263	-4.83249	0	0	2.40947	59.4741
0	-21.5553	0	0	-21.59	0.0934776	-3.16943	-0.3434	0.0420923	0.108357	-51.2333	8.12E-15	7.28372	0	0	0.206007	8.2575	-1.75934	2.76125	391.507	411.979	613.2	416.768	416.768	416.768	4.61429	-7.88217	-3.80346	26.4139	466.525	269.313	190.457	190.457	190.457	-8.04518	-4.1165	-4.33455	25.3481	-4.87599	-9.95868	0.472736	-0.123965	1.21469	-685.308	-6.96289	-1.88136	0	0	2.90994	61.8693
0	-19.7435	0	0	-19.8003	0.121747	-4.25525	-0.334412	0.035908	0.116376	-51.4462	9.47E-15	5.55833	0	0	0.206365	8.69173	-3.36456	2.53835	401.391	413.811	609.562	413.983	413.983	413.983	5.41248	-9.11049	-3.41273	38.3485	467.134	270.733	190.457	190.457	190.457	-9.29146	-3.8384	-5.1148	27.4472	-5.75618	-9.60567	0.306101	-0.256974	1.3634	-661.057	-21.3891	1.66596	0	0	3.36309	64.1169
0	-17.8563	0	0	-17.9305	0.144468	-5.12575	-0.319214	0.0278907	0.118095	-50.2767	2.03E-15	3.7539	0	0	0.202868	9.17414	-5.08577	2.14255	411.346	415.41	606.585	410.517	410.517	410.517	6.22421	-10.6868	-2.93887	52.1783	467.855	271.189	190.457	190.457	190.457	-10.8811	-3.51379	-5.9108	29.9939	-6.80221	-8.87637	0.186647	-0.279266	1.57742	-627.784	-30.9176	5.26356	0	0	3.7382	66.2204
0	-15.9024	0	0	-15.9859	0.16164	-5.7821	-0.298184	0.0190846	0.113692	-47.6587	6.77E-15	2.02222	0	0	0.193715	9.72087	-6.93678	1.56148	421.315	416.756	604.324	406.591	406.591	406.591	7.02833	-12.6177	-2.40949	67.8494	468.664	270.717	190.457	190.457	190.457	-12.8215	-3.17636	-6.70349	33.001	-8.05066	-7.84336	0.217843	-0.137523	1.86345	-601.3	-33.2647	8.42994	0	0	4.06333	68.1828
0	-13.9049	0	0	-13.9895	0.173725	-6.24316	-0.272655	0.0103112	0.103918	-43.7938	-6.77E-15	0.432534	0	0	0.178021	10.3218	-8.92052	0.824945	431.272	417.843	602.844	402.492	402.492	402.492	7.80747	-14.8904	-1.85283	85.2625	469.536	269.385	190.457	190.457	190.457	-15.1015	-2.8587	-7.47673	36.4199	-9.5248	-6.63221	0.465281	0.155879	2.20489	-591.688	-30.208	10.7912	0	0	4.36971	69.9969
0	-11.9008	0	0	-11.98	0.181659	-6.5454	-0.244859	0.00201899	0.0897195	-39.1101	6.77E-16	-1.05076	0	0	0.156592	10.9345	-11.0239	0.0197647	441.238	418.659	602.233	398.516	398.516	398.516	8.54917	-17.4746	-1.29605	104.278	470.443	267.288	190.457	190.457	190.457	-17.6938	-2.58982	-8.21753	40.1331	-11.1954	-5.36875	0.910387	0.538766	2.56778	-596.505	-23.5427	12.3313	0	0	4.61085	71.6367
0	-9.93698	0	0	-10.0068	0.186769	-6.73984	-0.217842	-0.00592568	0.0724051	-34.1892	-3.38E-15	-2.54777	0	0	0.131976	11.4861	-13.2172	-0.718068	451.258	419.189	602.614	394.905	394.905	394.905	9.2447	-20.3276	-0.763046	124.727	471.349	264.532	190.457	190.457	190.457	-20.5584	-2.3927	-8.91442	43.9677	-12.9437	-4.15043	1.43237	0.930486	2.91529	-598.436	-11.9688	13.3525	0	0	4.62725	73.0545
0	-8.06377	0	0	-8.12272	0.190551	-6.88366	-0.19504	-0.0136992	0.054418	-29.6515	6.09E-15	-4.13623	0	0	0.10761	11.8864	-15.4578	-1.2376	461.367	419.408	604.122	391.807	391.807	391.807	9.88558	-23.4011	-0.27213	146.429	472.216	261.229	190.457	190.457	190.457	-23.6496	-2.28145	-9.55437	47.7291	-14.5552	-3.05499	1.87086	1.22609	3.19889	-578.503	3.06487	14.3412	0	0	4.27052	74.1862
0	-6.32602	0	0	-6.37403	0.194183	-7.02171	-0.179409	-0.0206889	0.0391015	-26.0126	4.06E-15	-5.70471	0	0	0.0865721	12.0511	-17.6967	-1.41527	471.54	419.294	606.87	389.288	389.288	389.288	10.4593	-26.6492	0.166648	169.212	472.993	257.48	190.457	190.457	190.457	-26.9227	-2.25813	-10.12	51.2377	-15.7752	-2.16329	2.12747	1.32112	3.35823	-532.06	16.5897	15.3776	0	0	3.57135	74.9654
0	-4.75558	0	0	-4.79308	0.1979	-7.16292	-0.172632	-0.0256331	0.0294771	-23.5787	-1.35E-15	-6.95755	0	0	0.0708055	11.9306	-19.8839	-1.179	481.688	418.848	610.899	387.358	387.358	387.358	10.9482	-30.0331	0.551978	192.938	473.624	253.372	190.457	190.457	190.457	-30.338	-2.31192	-10.5899	54.3525	-16.4093	-1.57534	2.19945	1.1658	3.33397	-468.95	23.8915	16.1547	0	0	2.72098	75.3381
0	-3.36701	0	0	-3.39429	0.200608	-7.2657	-0.175196	-0.0267782	0.025406	-22.4476	-6.77E-15	-7.48681	0	0	0.060915	11.5269	-21.9705	-0.509096	491.673	418.102	616.147	385.983	385.983	385.983	11.3316	-33.5227	0.887577	217.516	474.065	248.976	190.457	190.457	190.457	-33.8633	-2.42342	-10.9423	56.9816	-16.409	-1.40689	2.12162	0.817758	3.12627	-396.905	27.6202	15.3491	0	0	1.88956	75.2714
0	-2.15812	0	0	-2.1755	0.200121	-7.2472	-0.186596	-0.0222151	0.0234976	-22.5365	-1.35E-15	-6.8965	0	0	0.055778	10.8912	-23.9088	0.565552	501.336	417.117	622.452	385.084	385.084	385.084	11.5932	-37.0969	1.17644	242.905	474.291	244.363	190.457	190.457	190.457	-37.474	-2.57253	-11.1604	59.0835	-15.8794	-1.75766	1.9061	0.417127	2.80931	-311.762	35.4959	11.1096	0	0	1.12906	74.7511
0	-1.11487	0	0	-1.12328	0.19401	-7.01513	-0.205102	-0.0111129	0.0190666	-23.5733	6.77E-15	-5.00466	0	0	0.0522622	10.1049	-25.6511	1.96218	510.485	415.966	629.572	384.545	384.545	384.545	11.7287	-40.7419	1.41713	269.1	474.312	239.629	190.457	190.457	190.457	-41.1535	-2.74552	-11.2394	60.665	-15.0091	-2.66157	1.54491	0.109151	2.47794	-203.544	53.4011	2.32715	0	0	0.44676	73.772
0	-0.219115	0	0	-0.220528	0.180581	-6.50434	-0.228319	0.00570682	0.00863093	-25.1674	-2.03E-15	-1.93201	0	0	0.0463421	9.25717	-27.1523	3.53621	518.89	414.711	637.216	384.23	384.23	384.23	11.7507	-44.4488	1.60395	296.102	474.175	234.916	190.457	190.457	190.457	-44.8913	-2.93834	-11.1886	61.7741	-13.9769	-4.04731	1.04171	-0.0428308	2.2124	-67.9763	77.8028	-10.2905	0	0	-0.0995458	72.3307
0	0.544332	0	0	0.547032	0.159501	-5.70044	-0.253667	0.0263229	-0.00927236	-26.875	-5.75E-15	1.96709	0	0	0.0351518	8.43063	-28.3754	5.08818	526.283	413.381	645.06	384.027	384.027	384.027	11.6882	-48.21	1.73	323.892	473.956	230.411	190.457	190.457	190.457	-48.6804	-3.15573	-11.0315	62.488	-12.8941	-5.72818	0.454779	-0.0573511	2.05058	84.8393	100.342	-24.6651	0	0	-0.4236	70.4264
0	1.18322	0	0	1.18713	0.13195	-4.64642	-0.278812	0.0482868	-0.0341589	-28.2624	-7.53E-15	6.20161	0	0	0.0186191	7.69384	-29.2961	6.39494	532.39	411.967	652.78	383.881	383.881	383.881	11.5828	-52.0166	1.79202	352.402	473.746	226.342	190.457	190.457	190.457	-52.5136	-3.40715	-10.8021	62.8953	-11.8001	-7.42975	-0.12721	-0.00341332	1.97312	237.293	113.248	-38.4223	0	0	-0.494202	68.0672
0	1.69623	0	0	1.69928	0.10034	-3.43325	-0.301109	0.0691373	-0.064261	-28.8792	2.71E-15	10.2446	0	0	-0.000604031	7.09988	-29.9054	7.25306	536.98	410.437	660.076	383.795	383.795	383.795	11.4819	-55.8561	1.79609	381.509	473.64	222.946	190.457	190.457	190.457	-56.3809	-3.70062	-10.5412	63.0773	-10.6977	-8.84473	-0.592077	0.0732444	1.92016	368.241	117.572	-49.5905	0	0	-0.35741	65.2733
0	2.07186	0	0	2.07335	0.0677829	-2.18052	-0.31778	0.0866907	-0.0971127	-28.3009	-4.06E-15	13.6024	0	0	-0.018567	6.68105	-30.2054	7.5226	539.903	408.761	666.702	383.779	383.779	383.779	11.4307	-59.7085	1.76197	411.029	473.726	220.443	190.457	190.457	190.457	-60.2649	-4.03637	-10.2922	63.0885	-9.59105	-9.70994	-0.80843	0.188815	1.83798	452.938	124.758	-57.0878	0	0	-0.111744	62.0725
0	2.2878	0	0	2.28817	0.0374059	-1.00976	-0.326056	0.0992867	-0.130087	-26.1782	-2.71E-15	15.8672	0	0	-0.0318353	6.43623	-30.2027	7.16317	541.12	406.943	672.504	383.791	383.792	383.792	11.4631	-63.5432	1.72394	440.722	474.068	219.006	190.457	190.457	190.457	-64.1368	-4.4023	-10.0958	62.94	-8.50081	-9.88955	-0.725788	0.375336	1.71813	480.605	145.963	-60.4872	0	0	0.141415	58.4877
0	2.31213	0	0	2.31213	0.011641	-0.0160635	-0.324107	0.105805	-0.16282	-22.3616	-6.77E-15	16.7487	0	0	-0.0383989	6.32366	-29.9034	6.24087	540.713	405.038	677.436	383.72	383.719	383.72	11.5944	-67.3151	1.7259	470.313	474.703	218.726	190.457	190.457	190.457	-67.9522	-4.77386	-9.98484	62.5999	-7.45282	-9.41437	-0.467278	0.614123	1.61473	474.316	180.442	-59.3514	0	0	0.358987	54.5302
0	2.10639	0	0	2.10655	-0.00816055	0.747683	-0.311006	0.105962	-0.197793	-16.9212	-6.77E-15	16.1337	0	0	-0.0375156	6.27499	-29.3167	4.88976	538.843	403.132	681.538	383.455	383.454	383.455	11.8173	-70.965	1.81143	499.502	475.633	219.6	190.457	190.457	190.457	-71.6514	-5.11819	-9.97848	62.0204	-6.4584	-8.43629	-0.265878	0.820012	1.58428	479.845	214.715	-53.6483	0	0	0.585263	50.2101
0	1.63056	0	0	1.63099	-0.0216501	1.26784	-0.287114	0.100031	-0.238495	-10.1828	1.35E-15	14.0864	0	0	-0.0289505	6.2275	-28.4635	3.24958	535.705	401.331	684.879	382.993	382.993	382.993	12.1025	-74.4216	2.01295	527.975	476.819	221.533	190.457	190.457	190.457	-75.1604	-5.39976	-10.0786	61.1748	-5.50875	-7.12725	-0.248698	0.913716	1.62059	522.421	235.035	-44.012	0	0	0.889829	45.5588
0	0.850696	0	0	0.851	-0.0291978	1.55879	-0.253638	0.0893066	-0.286163	-2.64758	6.77E-15	10.9001	0	0	-0.0127467	6.1471	-27.3826	1.43009	531.498	399.743	687.519	382.461	382.461	382.461	12.403	-77.6065	2.34389	555.411	478.186	224.344	190.457	190.457	190.457	-78.3963	-5.58538	-10.269	60.0776	-4.59087	-5.61306	-0.32775	0.897589	1.64923	582.379	239.558	-31.6642	0	0	1.2467	40.6457
0	-0.250892	0	0	-0.251001	-0.0318037	1.65923	-0.212194	0.0760725	-0.341163	5.11974	6.77E-16	7.07908	0	0	0.010516	6.02474	-26.127	-0.477699	526.451	398.469	689.516	382.032	382.032	382.032	12.6626	-80.4424	2.79421	581.484	479.623	227.785	190.457	190.457	190.457	-81.2751	-5.64911	-10.5172	58.7732	-3.70812	-3.98739	-0.381704	0.800246	1.61912	634.321	228.504	-17.8141	0	0	1.57709	35.5793
0	-1.66489	0	0	-1.66558	-0.0310459	1.63002	-0.164184	0.0632983	-0.403755	12.6325	3.98E-15	3.262	0	0	0.0393129	5.86504	-24.7593	-2.38104	520.847	397.589	690.941	381.848	381.848	381.848	12.8269	-82.8608	3.33085	605.871	481.002	231.56	190.457	190.457	190.457	-83.7214	-5.57692	-10.7799	57.3178	-2.88601	-2.3418	-0.398022	0.616866	1.52824	676.637	194.661	-3.59399	0	0	1.86219	30.501
0	-3.35062	0	0	-3.35183	-0.0288021	1.54354	-0.110534	0.0538971	-0.473894	19.5682	2.52E-15	0.0841357	0	0	0.0709783	5.68334	-23.3479	-4.18712	515.022	397.144	691.876	382.004	382.004	382.004	12.8551	-84.8093	3.90465	628.248	482.196	235.351	190.457	190.457	190.457	-85.6769	-5.36934	-11.0109	55.7745	-2.16316	-0.759786	-0.402451	0.362274	1.38844	717.425	134.246	9.86357	0	0	2.1047	25.5761
0	-5.23818	0	0	-5.2399	-0.0268207	1.46717	-0.0521295	0.0495051	-0.548728	25.7345	-9.30E-16	-2.00398	0	0	0.101653	5.50271	-21.9661	-5.81455	509.336	397.126	692.397	382.539	382.539	382.539	12.7266	-86.2558	4.46121	648.278	483.091	238.83	190.457	190.457	190.457	-87.1061	-5.04107	-11.1702	54.2149	-1.57773	0.695969	-0.412967	0.0871023	1.21669	761.439	51.4326	21.6978	0	0	2.27225	20.981
0	-7.23675	0	0	-7.2391	-0.0264383	1.45243	0.00926684	0.0501564	-0.622836	30.9248	1.61E-16	-2.81229	0	0	0.126341	5.3443	-20.6871	-7.2027	504.149	397.475	692.58	383.432	383.432	383.432	12.4438	-87.1889	4.95142	665.609	483.608	241.671	190.457	190.457	190.457	-87.9982	-4.6184	-11.23	52.7207	-1.15342	1.98272	-0.431953	-0.150012	1.03561	808.23	-43.7918	31.2479	0	0	2.30412	16.8874
0	-9.24474	0	0	-9.24809	-0.0285457	1.53366	0.0699532	0.0545315	-0.688929	34.7302	9.86E-16	-2.3976	0	0	0.139242	5.2165	-19.5796	-8.31426	499.788	398.083	692.5	384.61	384.61	384.61	12.0284	-87.6163	5.33835	679.897	483.7	243.567	190.457	190.457	190.457	-88.3651	-4.13501	-11.1775	51.377	-0.891099	3.06857	-0.45242	-0.316646	0.865021	853.333	-140.609	38.2184	0	0	2.14952	13.4498
0	-11.1584	0	0	-11.1636	-0.0337271	1.73335	0.123279	0.0608279	-0.740074	36.3964	1.07E-15	-0.956613	0	0	0.134648	5.1096	-18.7008	-9.13113	496.522	398.806	692.225	385.954	385.954	385.954	11.5141	-87.5632	5.60037	690.823	483.356	244.246	190.457	190.457	190.457	-88.2384	-3.62705	-11.0135	50.2597	-0.76941	3.92457	-0.473937	-0.418739	0.71685	893.432	-229.818	42.8683	0	0	1.80765	10.7961
0	-12.8747	0	0	-12.8832	-0.0423498	2.06558	0.160278	0.0678257	-0.771233	34.938	9.52E-16	1.30737	0	0	0.109425	4.99915	-18.091	-9.6464	494.543	399.487	691.812	387.336	387.336	387.336	10.9403	-87.0753	5.73098	698.132	482.595	243.513	190.457	190.457	190.457	-87.6712	-3.1292	-10.75	49.4217	-0.754192	4.52226	-0.497882	-0.491593	0.591717	926.267	-304.921	46.0304	0	0	1.3288	9.01881
0	-14.2881	0	0	-14.3024	-0.0544787	2.53266	0.172199	0.0753712	-0.779545	29.5443	-6.34E-16	4.24995	0	0	0.0668713	4.85578	-17.7686	-9.85511	493.943	399.978	691.287	388.637	388.637	388.637	10.3495	-86.2254	5.73637	701.657	481.464	241.293	190.457	190.457	190.457	-86.7435	-2.67434	-10.409	48.8822	-0.81161	4.83517	-0.530728	-0.563454	0.486338	951.588	-358.702	48.666	0	0	0.798414	8.16706
0	-15.2864	0	0	-15.3096	-0.0696175	3.11517	0.153879	0.0840964	-0.764075	20.103	1.52E-15	7.75507	0	0	0.0196473	4.65528	-17.7266	-9.74815	494.706	400.164	690.633	389.762	389.762	389.762	9.78883	-85.1205	5.63055	701.345	480.037	237.673	190.457	190.457	190.457	-85.5693	-2.29663	-10.0218	48.6224	-0.919478	4.84194	-0.589814	-0.621291	0.405892	971.762	-380.376	51.2889	0	0	0.311344	8.23891
0	-15.7545	0	0	-15.7893	-0.0863401	3.75787	0.105994	0.0942946	-0.726588	7.52764	1.18E-15	11.5875	0	0	-0.0118675	4.38327	-17.9307	-9.31769	496.689	399.986	689.789	390.643	390.643	390.643	9.31464	-83.9001	5.42936	697.271	478.42	232.914	190.457	190.457	190.457	-84.2945	-2.03568	-9.62991	48.5887	-1.06988	4.53223	-0.723955	-0.616237	0.370251	997.468	-358.691	53.6063	0	0	-0.0544089	9.17568
0	-15.5922	0	0	-15.6385	-0.101961	4.35739	0.0353855	0.104791	-0.668859	-6.31171	0	15.2422	0	0	-0.00793898	4.03566	-18.3203	-8.57709	499.61	399.455	688.652	391.228	391.228	391.228	8.99227	-82.7215	5.14479	689.644	476.746	227.42	190.457	190.457	190.457	-83.0823	-1.9375	-9.2825	48.7057	-1.2625	3.91756	-0.946281	-0.528907	0.39732	1028.69	-293.359	54.3866	0	0	-0.259637	10.861
0	-14.742	0	0	-14.7944	-0.112683	4.76833	-0.0460758	0.112972	-0.592173	-19.0295	0	17.978	0	0	0.0378403	3.62019	-18.8147	-7.57754	503.052	398.652	687.098	391.472	391.472	391.472	8.88496	-81.7322	4.78526	678.804	475.158	221.672	190.457	190.457	190.457	-82.0849	-2.04469	-9.02841	48.8887	-1.49872	3.04291	-1.21411	-0.367212	0.498228	1050.05	-194.553	51.8491	0	0	-0.28967	13.1264
0	-13.2178	0	0	-13.2658	-0.114376	4.83316	-0.124456	0.11542	-0.498559	-28.4426	-5.08E-15	19.0275	0	0	0.110149	3.15719	-19.3238	-6.40941	506.517	397.704	684.996	391.339	391.339	391.339	9.03066	-81.0367	4.36455	665.192	473.779	216.13	190.457	190.457	190.457	-81.4093	-2.37516	-8.90357	49.055	-1.77693	1.98855	-1.45379	-0.161618	0.677747	1039.12	-81.1234	44.5879	0	0	-0.159628	15.7671
0	-11.1186	0	0	-11.1523	-0.103687	4.42355	-0.188438	0.110365	-0.392122	-33.3418	-2.71E-15	18.0339	0	0	0.177913	2.67719	-19.7608	-5.19065	509.488	396.756	682.243	390.809	390.809	390.809	9.41879	-80.6706	3.91229	649.326	472.679	211.148	190.457	190.457	190.457	-81.0903	-2.90108	-8.9185	49.1334	-2.08916	0.860698	-1.61281	0.0383748	0.923499	981.55	24.5859	32.4356	0	0	0.066328	18.5677
0	-8.61765	0	0	-8.6336	-0.07891	3.47242	-0.23352	0.0999066	-0.281355	-33.953	5.08E-15	15.3881	0	0	0.214353	2.21674	-20.057	-4.05106	511.507	395.936	678.785	389.884	389.884	389.884	9.98423	-80.5968	3.47617	631.753	471.864	206.919	190.457	190.457	190.457	-81.0853	-3.54518	-9.05527	49.0784	-2.42173	-0.22012	-1.66836	0.189558	1.21311	876.402	106.133	16.5509	0	0	0.286123	21.3325
0	-5.9227	0	0	-5.92625	-0.0401779	1.98191	-0.260245	0.0876053	-0.177167	-31.523	-2.20E-15	11.932	0	0	0.21242	1.81279	-20.1723	-3.11531	512.233	395.332	674.64	388.584	388.584	388.584	10.6275	-80.7281	3.11237	613.011	471.297	203.492	190.457	190.457	190.457	-81.2973	-4.20145	-9.27798	48.8836	-2.75841	-1.13186	-1.61446	0.266083	1.51176	731.897	155.995	-1.12285	0	0	0.405308	23.9144
0	-3.22797	0	0	-3.22797	0.0107916	0.0167006	-0.270709	0.0740743	-0.0866315	-27.5567	-2.88E-15	8.30854	0	0	0.182255	1.49565	-20.1006	-2.48291	511.484	394.983	669.902	386.948	386.948	386.947	11.2467	-80.9615	2.86867	593.585	470.925	200.817	190.457	190.457	190.457	-81.6112	-4.76756	-9.54712	48.5882	-3.08606	-1.76897	-1.41871	0.271679	1.78091	549.929	174.78	-18.4292	0	0	0.378932	26.2311
0	-0.679359	0	0	-0.679908	0.0708315	-2.29793	-0.267751	0.0599971	-0.0117097	-23.3414	5.58E-15	5.05382	0	0	0.140832	1.27943	-19.867	-2.20341	509.268	394.88	664.736	385.012	385.012	385.012	11.7605	-81.2058	2.7681	573.893	470.7	198.791	190.457	190.457	190.457	-81.9237	-5.17153	-9.82574	48.2695	-3.39534	-2.07241	-1.06197	0.25598	1.99401	335.085	173.518	-33.4734	0	0	0.243291	28.2652
0	1.63852	0	0	1.64422	0.135477	-4.78154	-0.254499	0.0473281	0.0477185	-19.6772	4.31E-15	2.60235	0	0	0.102552	1.15279	-19.5189	-2.2595	505.768	394.976	659.36	382.805	382.805	382.805	12.123	-81.3957	2.80313	554.276	470.582	197.291	190.457	190.457	190.457	-82.1614	-5.38525	-10.0834	48.0282	-3.67061	-2.06002	-0.559023	0.238114	2.1261	102.095	159.807	-44.7174	0	0	0.104508	30.0481
0	3.69842	0	0	3.72801	0.199353	-7.21807	-0.234307	0.0361468	0.0898137	-16.8628	-2.85E-15	0.966046	0	0	0.0737142	1.08116	-19.1114	-2.56492	501.306	395.194	654.011	380.341	380.341	380.341	12.3302	-81.4966	2.94255	535.006	470.555	196.192	190.457	190.457	190.457	-82.2876	-5.42456	-10.3028	47.9633	-3.88446	-1.82926	0.00213714	0.225615	2.18604	-113.753	138.988	-50.7394	0	0	0.0798855	31.6365
0	5.51479	0	0	5.58993	0.256893	-9.39092	-0.210886	0.0273874	0.111211	-14.8678	-8.88E-16	0.0701016	0	0	0.0549355	1.01823	-18.692	-2.98478	496.242	395.453	648.901	377.63	377.63	377.63	12.4134	-81.5008	3.14188	516.269	470.619	195.376	190.457	190.457	190.457	-82.2985	-5.33829	-10.4798	48.1451	-3.99524	-1.52784	0.480763	0.226068	2.2144	-265.517	118.426	-51.1691	0	0	0.192636	33.0877
0	7.12218	0	0	7.25944	0.303464	-11.1301	-0.188132	0.0220491	0.111011	-13.5258	-5.37E-15	-0.239618	0	0	0.0436805	0.920212	-18.2876	-3.37237	490.877	395.692	644.184	374.699	374.699	374.699	12.4236	-81.418	3.35417	498.158	470.78	194.744	190.457	190.457	190.457	-82.2114	-5.19056	-10.6204	48.5963	-3.95348	-1.30652	0.746904	0.222034	2.26537	-317.485	102.279	-47.1109	0	0	0.322885	34.4409
0	8.55627	0	0	8.76048	0.336411	-12.3483	-0.169249	0.0202533	0.0923764	-12.6251	-2.41E-15	-0.190899	0	0	0.0364982	0.760336	-17.8994	-3.60591	485.361	395.883	639.943	371.618	371.618	371.618	12.4108	-81.2662	3.53866	480.666	471.044	194.216	190.457	190.457	190.457	-82.0521	-5.0419	-10.733	49.2816	-3.72334	-1.27426	0.746808	0.190312	2.38159	-262.615	91.7929	-40.5941	0	0	0.304757	35.7038
0	9.84076	0	0	10.1044	0.355525	-13.0499	-0.156314	0.0214062	0.0618118	-11.9806	4.23E-16	0.0173788	0	0	0.0308833	0.537897	-17.5022	-3.61258	479.662	396.046	636.188	368.519	368.519	368.519	12.409	-81.063	3.66648	463.701	471.407	193.738	190.457	190.457	190.457	-81.8437	-4.93474	-10.8223	50.1081	-3.31436	-1.47576	0.531084	0.125391	2.58185	-126.673	86.3869	-33.4853	0	0	0.0932401	36.8498
0	10.9827	0	0	11.2899	0.362696	-13.3121	-0.149802	0.0234656	0.0273385	-11.4309	2.09E-15	0.161746	0	0	0.0255332	0.276974	-17.0512	-3.37462	473.599	396.238	632.886	365.603	365.603	365.603	12.4304	-80.8195	3.72381	447.121	471.86	193.28	190.457	190.457	190.457	-81.5994	-4.88716	-10.8875	50.9337	-2.80183	-1.89851	0.227985	0.0416932	2.85358	42.6174	83.2908	-26.7118	0	0	-0.164645	37.8238
0	11.9746	0	0	12.307	0.360933	-13.2477	-0.148744	0.0249723	-0.0039572	-10.8388	-5.33E-15	0.158223	0	0	0.0201948	0.0156251	-16.4906	-2.92102	466.919	396.519	629.978	363.132	363.132	363.132	12.4688	-80.5368	3.71017	430.765	472.379	192.833	190.457	190.457	190.457	-81.32	-4.89616	-10.9245	51.587	-2.31642	-2.49819	-0.0144347	-0.0447421	3.14815	194.251	77.8179	-20.5194	0	0	-0.245783	38.5568
0	12.8005	0	0	13.1414	0.35328	-12.9677	-0.151892	0.0248932	-0.028358	-10.1541	-1.82E-15	-0.0151792	0	0	0.0150487	-0.208235	-15.7638	-2.31089	459.388	396.929	627.415	361.395	361.395	361.395	12.5106	-80.2062	3.63311	414.489	472.94	192.403	190.457	190.457	190.457	-80.9944	-4.94759	-10.9294	51.8966	-1.99402	-3.225	-0.101723	-0.130047	3.38471	294.56	64.1098	-14.6573	0	0	-0.0544486	38.9838
0	13.4425	0	0	13.7784	0.342113	-12.558	-0.157906	0.023197	-0.0451092	-9.36829	2.20E-15	-0.311509	0	0	0.0102823	-0.367968	-14.8236	-1.61787	450.861	397.463	625.176	360.629	360.629	360.629	12.5436	-79.8101	3.50141	398.181	473.513	192.007	190.457	190.457	190.457	-80.6031	-5.02667	-10.9002	51.7282	-1.9017	-4.03578	-0.025564	-0.217345	3.47755	334.113	39.4954	-9.09459	0	0	0.304511	39.0583
0	13.8837	0	0	14.2043	0.328965	-12.0739	-0.165635	0.0205047	-0.055332	-8.49534	2.79E-15	-0.661068	0	0	0.00600916	-0.451904	-13.6406	-0.918992	441.308	398.068	623.278	360.908	360.908	360.908	12.561	-79.3252	3.32058	381.766	474.071	191.668	190.457	190.457	190.457	-80.1216	-5.12392	-10.8376	51.0143	-1.9881	-4.88542	0.147646	-0.317427	3.39154	323.199	4.46961	-4.12012	0	0	0.639972	38.7619
0	14.1094	0	0	14.4071	0.314699	-11.5467	-0.174167	0.0176431	-0.0611701	-7.558	-1.78E-15	-1.00735	0	0	0.00230933	-0.459381	-12.2078	-0.289997	430.796	398.664	621.777	362.104	362.104	362.104	12.5612	-78.7243	3.09265	365.201	474.588	191.412	190.457	190.457	190.457	-79.5224	-5.2354	-10.7436	49.7632	-2.11243	-5.70196	0.302085	-0.425784	3.18776	285.692	-35.4384	-0.10102	0	0	0.837748	38.1067
0	14.1044	0	0	14.3738	0.299843	-10.9956	-0.182434	0.0154548	-0.0644941	-6.55265	-4.99E-15	-1.30373	0	0	-0.000751916	-0.394293	-10.5435	0.192356	419.452	399.165	620.753	363.937	363.937	363.937	12.5441	-77.9781	2.81831	348.466	475.043	191.266	190.457	190.457	190.457	-78.7761	-5.35926	-10.6212	48.0467	-2.1405	-6.36937	0.3322	-0.530737	2.96366	246.625	-72.6449	2.63512	0	0	0.915829	37.1337
0	13.8515	0	0	14.0894	0.284858	-10.4375	-0.189494	0.0142915	-0.0661947	-5.48485	1.52E-15	-1.54496	0	0	-0.00302532	-0.260943	-8.68978	0.448215	407.415	399.506	620.289	366.089	366.089	366.089	12.5077	-77.0567	2.49945	331.552	475.418	191.256	190.457	190.457	190.457	-77.8522	-5.49191	-10.4725	45.9799	-2.02939	-6.74369	0.219713	-0.580467	2.79756	216.717	-93.9308	3.73372	0	0	0.92891	35.9075
0	13.3314	0	0	13.5362	0.270196	-9.88963	-0.194178	0.0142735	-0.0646454	-4.33013	-1.52E-15	-1.73132	0	0	-0.00424919	-0.0684435	-6.70567	0.406557	394.818	399.654	620.471	368.287	368.287	368.287	12.4459	-75.9306	2.14035	314.461	475.702	191.397	190.457	190.457	190.457	-76.7206	-5.62616	-10.2985	43.7022	-1.83894	-6.71079	0.0759605	-0.509839	2.71705	180.286	-85.5992	2.57719	0	0	0.828488	34.506
0	12.5257	0	0	12.6974	0.25599	-9.35701	-0.195289	0.0150465	-0.0569176	-3.03407	-5.24E-15	-1.88385	0	0	-0.00393457	0.161139	-4.65491	0.0368751	381.808	399.625	621.382	370.331	370.331	370.331	12.3502	-74.5735	1.74595	297.207	475.891	191.697	190.457	190.457	190.457	-75.3538	-5.75358	-10.098	41.353	-1.67767	-6.25725	0.0623946	-0.30395	2.70047	109.524	-44.779	-1.07428	0	0	0.510972	33.0054
0	11.422	0	0	11.5604	0.241591	-8.81547	-0.192042	0.0163133	-0.041902	-1.53773	2.62E-15	-1.99329	0	0	-0.00143631	0.393327	-2.59322	-0.619746	368.587	399.473	623.097	372.1	372.1	372.1	12.2121	-72.963	1.31909	279.835	475.988	192.143	190.457	190.457	190.457	-73.7287	-5.86851	-9.8681	39.0412	-1.63732	-5.49812	0.249413	-0.0214437	2.70188	-5.04546	17.3567	-6.57899	0	0	-0.00554405	31.4677
0	10.0153	0	0	10.1199	0.225407	-8.2049	-0.184467	0.0176853	-0.0212606	0.18237	-1.02E-15	-2.04042	0	0	0.00385921	0.59376	-0.561378	-1.4496	355.419	399.279	625.656	373.545	373.545	373.545	12.0238	-71.0819	0.860593	262.414	476.011	192.697	190.457	190.457	190.457	-71.8275	-5.96833	-9.60464	36.8235	-1.7558	-4.63394	0.606612	0.254736	2.68325	-152.627	84.4174	-12.6706	0	0	-0.61212	29.9357
0	8.30567	0	0	8.37669	0.205202	-7.43999	-0.173266	0.0190815	0.00104499	2.09806	-1.44E-15	-1.97236	0	0	0.0121885	0.742579	1.41543	-2.29482	342.61	399.128	629.042	374.695	374.694	374.694	11.7754	-68.9168	0.373539	245.034	475.981	193.293	190.457	190.457	190.457	-69.636	-6.04867	-9.30194	34.7008	-2.01494	-3.87409	1.0243	0.450451	2.62071	-306.982	141.685	-18.1358	0	0	-1.19478	28.4368
0	6.29421	0	0	6.33424	0.178721	-6.43349	-0.15978	0.020552	0.0199562	4.08496	-3.30E-15	-1.73429	0	0	0.0229867	0.843309	3.32311	-2.999	330.453	399.091	633.169	375.642	375.642	375.642	11.4503	-66.4567	-0.130129	227.781	475.917	193.841	190.457	190.457	190.457	-67.1419	-6.09621	-8.95307	32.6371	-2.36525	-3.36957	1.36273	0.525425	2.49791	-436.543	180.148	-22.1815	0	0	-1.66651	26.989
0	3.9778	0	0	3.99378	0.144426	-5.12416	-0.145696	0.0221525	0.0304303	5.90504	-2.37E-15	-1.29068	0	0	0.0346035	0.922827	5.15162	-3.45418	319.177	399.22	637.887	376.526	376.526	376.526	11.0246	-63.6919	-0.624185	210.716	475.836	194.239	190.457	190.457	190.457	-64.333	-6.08347	-8.5502	30.5915	-2.76001	-3.17812	1.51915	0.486756	2.31201	-517.392	197.711	-24.3762	0	0	-1.95896	25.6064
0	1.34786	0	0	1.35038	0.102072	-3.49981	-0.132637	0.023867	0.0290828	7.22433	5.92E-16	-0.632934	0	0	0.0443117	1.02146	6.88917	-3.63127	308.909	399.552	643.002	377.491	377.491	377.491	10.4701	-60.6132	-1.06736	193.851	475.747	194.393	190.457	190.457	190.457	-61.1971	-5.9699	-8.08551	28.5461	-3.17662	-3.267	1.47469	0.379922	2.08257	-543.739	197.553	-24.544	0	0	-2.03661	24.3032
0	-1.6067	0	0	-1.60732	0.0528879	-1.60662	-0.122557	0.025625	0.0146865	7.58601	1.02E-15	0.228153	0	0	0.0480392	1.17674	8.52003	-3.58227	299.675	400.108	648.309	378.658	378.658	378.658	9.76339	-57.2127	-1.40898	177.141	475.65	194.245	190.457	190.457	190.457	-57.7247	-5.71041	-7.5529	26.5157	-3.61486	-3.5417	1.2842	0.259879	1.8359	-527.041	184.382	-22.7555	0	0	-1.92137	23.0964
0	-4.89043	0	0	-4.89059	-0.000653391	0.458148	-0.117753	0.0272811	-0.0111375	6.45735	8.46E-16	1.26149	0	0	0.0404093	1.40864	10.0253	-3.41465	291.432	400.887	653.615	380.099	380.099	380.099	8.89676	-53.4882	-1.59955	160.493	475.541	193.796	190.457	190.457	190.457	-53.9148	-5.26884	-6.95045	24.5433	-4.08065	-3.88137	1.0656	0.178986	1.60415	-495.275	164.311	-19.5085	0	0	-1.7177	22.008
0	-8.48782	0	0	-8.49644	-0.0554608	2.57047	-0.12057	0.0291766	-0.0451455	3.33593	-2.20E-15	2.46628	0	0	0.0153475	1.71202	11.385	-3.24503	284.13	401.865	658.757	381.84	381.84	381.84	7.88594	-49.4501	-1.60315	143.796	475.417	193.126	190.457	190.457	190.457	-49.7828	-4.63101	-6.28247	22.6835	-4.56511	-4.17462	0.936511	0.164426	1.41094	-478.241	142.847	-15.6133	0	0	-1.54368	21.0676
0	-12.3484	0	0	-12.3892	-0.10854	4.6096	-0.132796	0.0316396	-0.0837399	-2.09439	-3.38E-16	3.8156	0	0	-0.0313299	2.05975	12.58	-3.1526	277.768	402.991	663.587	383.867	383.867	383.867	6.77202	-45.1305	-1.40682	126.965	475.286	192.404	190.457	190.457	190.457	-45.3689	-3.81222	-5.5611	20.988	-5.03318	-4.34972	0.953631	0.201982	1.2586	-492.469	121.551	-11.7454	0	0	-1.45031	20.3131
0	-16.3764	0	0	-16.4847	-0.1575	6.4803	-0.154339	0.0342878	-0.123382	-9.74855	3.38E-15	5.18844	0	0	-0.0976099	2.41487	13.591	-3.15509	272.424	404.194	667.967	386.146	386.146	386.146	5.61639	-40.5926	-1.0247	109.983	475.169	191.874	190.457	190.457	190.457	-40.7454	-2.85683	-4.80723	19.4971	-5.4312	-4.39044	1.09482	0.238821	1.12858	-535.783	96.7503	-8.17853	0	0	-1.40392	19.7913
0	-20.4298	0	0	-20.6461	-0.200725	8.12052	-0.182311	0.0356374	-0.15961	-19.0045	-4.06E-15	6.35012	0	0	-0.172283	2.7462	14.398	-3.21364	268.24	405.393	671.751	388.63	388.63	388.63	4.49085	-35.9346	-0.496725	92.9367	475.106	191.825	190.457	190.457	190.457	-36.0176	-1.83119	-4.05042	18.2388	-5.71126	-4.33074	1.30128	0.231546	1.00377	-596.972	65.4111	-4.83158	0	0	-1.33499	19.5582
0	-24.3332	0	0	-24.6939	-0.237324	9.499	-0.211166	0.0330829	-0.188497	-28.7483	1.69E-15	6.97566	0	0	-0.23656	3.0382	14.9798	-3.25483	265.382	406.511	674.784	391.27	391.271	391.271	3.46517	-31.2839	0.117315	76.021	475.148	192.529	190.457	190.457	190.457	-31.3169	-0.812345	-3.32659	17.231	-5.84965	-4.2375	1.49532	0.172406	0.875239	-657.863	28.0501	-1.31586	0	0	-1.17052	19.6747
0	-27.9043	0	0	-28.433	-0.266941	10.6066	-0.235622	0.0247216	-0.206905	-37.7798	-5.08E-16	6.84034	0	0	-0.272426	3.29145	15.3167	-3.19822	264.002	407.487	676.919	394.019	394.02	394.019	2.59472	-26.7807	0.746222	59.5102	475.339	194.187	190.457	190.457	190.457	-26.7827	0.123881	-2.67251	16.4878	-5.84326	-4.189	1.62326	0.093407	0.746629	-703.722	-9.45981	2.76425	0	0	-0.881957	20.1989
0	-30.9828	0	0	-31.6837	-0.289565	11.4472	-0.253107	0.0105917	-0.21391	-45.2177	-5.75E-15	5.94011	0	0	-0.270706	3.51566	15.3944	-2.97635	264.197	408.29	678.038	396.826	396.826	396.826	1.912	-22.5561	1.31748	43.708	475.698	196.889	190.457	190.457	190.457	-22.5423	0.912552	-2.11892	16.0216	-5.69612	-4.25678	1.67263	0.036923	0.630856	-727.739	-38.9161	7.62189	0	0	-0.496228	21.1748
0	-33.4533	0	0	-34.3076	-0.305331	12.0302	-0.264669	-0.00721105	-0.210714	-50.738	-7.27E-15	4.49437	0	0	-0.233802	3.72226	15.2096	-2.54344	265.992	408.928	678.075	399.641	399.641	399.641	1.42477	-18.7148	1.76716	28.8971	476.211	200.608	190.457	190.457	190.457	-18.6951	1.50567	-1.68546	15.8372	-5.41142	-4.48984	1.64319	0.0126968	0.532847	-726.613	-56.216	13.2017	0	0	-0.0758148	22.6207
0	-35.2546	0	0	-36.2217	-0.314333	12.3619	-0.273831	-0.0259858	-0.1996	-54.5321	-9.20E-16	2.79442	0	0	-0.172031	3.92183	14.7727	-1.88002	269.334	409.45	677.016	402.418	402.418	402.418	1.12091	-15.3268	2.04697	15.3124	476.829	205.233	190.457	190.457	190.457	-15.3064	1.87395	-1.37954	15.9224	-5.00022	-4.90582	1.5361	0.0141117	0.45672	-699.844	-59.5686	19.1038	0	0	0.302273	24.5233
0	-36.3759	0	0	-37.3974	-0.316472	12.4406	-0.28434	-0.0425744	-0.182643	-57.0503	-2.11E-15	1.18064	0	0	-0.097619	4.12385	14.108	-0.99698	274.086	409.941	674.901	405.118	405.118	405.118	0.975796	-12.43	2.12687	3.13958	477.48	210.598	190.457	190.457	190.457	-12.4107	2.00507	-1.19775	16.2464	-4.48828	-5.48932	1.3586	0.031896	0.403766	-650.994	-48.7489	24.5131	0	0	0.572005	26.837
0	-36.8456	0	0	-37.8535	-0.311435	12.2552	-0.298897	-0.054216	-0.161067	-58.7746	8.12E-15	-0.0520583	0	0	-0.0204736	4.33633	13.2506	0.0628262	280.036	410.507	671.818	407.705	407.705	407.705	0.960016	-10.0373	1.99541	-7.47041	478.09	216.516	190.457	190.457	190.457	-10.0198	1.90158	-1.12926	16.7643	-3.91378	-6.19746	1.13363	0.0516983	0.374292	-589.719	-27.1588	28.278	0	0	0.708864	29.4907
0	-36.719	0	0	-37.6458	-0.298847	11.7907	-0.318542	-0.0588038	-0.135333	-60.0554	8.46E-16	-0.686228	0	0	0.0531339	4.56616	12.2421	1.22851	286.923	411.253	667.884	410.142	410.142	410.142	1.04521	-8.14457	1.66095	-16.3855	478.592	222.793	190.457	190.457	190.457	-8.12936	1.58141	-1.15941	17.4258	-3.32208	-6.96919	0.900631	0.0574293	0.363814	-530.771	-1.51098	29.1362	0	0	0.741757	32.3976
0	-36.0665	0	0	-36.8572	-0.278565	11.0391	-0.341949	-0.0553668	-0.105885	-60.9921	3.89E-15	-0.619744	0	0	0.119648	4.81978	11.1262	2.41186	294.462	412.259	663.235	412.385	412.385	412.385	1.20744	-6.73579	1.15378	-23.4822	478.94	229.238	190.457	190.457	190.457	-6.72426	1.0804	-1.27233	18.184	-2.75943	-7.73425	0.703256	0.0586568	0.37503	-488.467	23.7106	26.2951	0	0	0.727975	35.4656
0	-34.9676	0	0	-35.5892	-0.250929	10.0087	-0.365561	-0.0443983	-0.0735934	-61.4573	-7.11E-15	0.115958	0	0	0.176507	5.10106	9.94473	3.52172	302.383	413.569	658.018	414.37	414.37	414.37	1.42928	-5.78564	0.524953	-28.6466	479.12	235.662	190.457	190.457	190.457	-5.78024	0.45205	-1.45333	19.0029	-2.26272	-8.41866	0.55437	0.0604594	0.413821	-467.75	43.1853	19.979	0	0	0.722274	38.6055
0	-33.5064	0	0	-33.952	-0.216814	8.72778	-0.385543	-0.028195	-0.0400542	-61.3115	-1.02E-15	1.32901	0	0	0.221488	5.40937	8.73337	4.47336	310.458	415.182	652.387	416.015	416.015	416.015	1.70081	-5.26082	-0.161256	-31.7832	479.146	241.884	190.457	190.457	190.457	-5.26474	-0.239134	-1.69101	19.8653	-1.85082	-8.95099	0.45076	0.0650111	0.489839	-467.638	53.3895	11.5399	0	0	0.762349	41.7377
0	-31.7682	0	0	-32.054	-0.177547	7.24249	-0.399969	-0.0102427	-0.00688516	-60.6105	-9.14E-15	2.71732	0	0	0.253508	5.73919	7.51852	5.19425	318.515	417.055	646.503	417.226	417.226	417.226	2.0183	-5.1224	-0.83868	-32.824	479.054	247.737	190.457	190.457	190.457	-5.13904	-0.928106	-1.97806	20.7769	-1.52191	-9.26561	0.388103	0.0682434	0.602423	-486.611	53.5591	2.97028	0	0	0.875412	44.7955
0	-29.8326	0	0	-29.991	-0.134749	5.61247	-0.408841	0.006194	0.0241339	-59.5579	-6.77E-15	3.99389	0	0	0.273203	6.08221	6.31515	5.62834	326.448	419.112	640.532	417.896	417.896	417.896	2.38118	-5.33159	-1.44996	-31.7273	478.898	253.072	190.457	190.457	190.457	-5.36409	-1.55944	-2.31003	21.7646	-1.26408	-9.30319	0.352972	0.0579181	0.746876	-520.792	45.2168	-3.74121	0	0	1.08018	47.7271
0	-27.7661	0	0	-27.8363	-0.0901375	3.90369	-0.412207	0.0186097	0.0515722	-58.2602	5.41E-15	4.93351	0	0	0.281895	6.43159	5.12549	5.73701	334.212	421.263	634.643	417.919	417.92	417.92	2.78941	-5.85709	-1.95288	-28.47	478.729	257.763	190.457	190.457	190.457	-5.90787	-2.0935	-2.6842	22.8717	-1.0716	-9.01184	0.326744	0.0146746	0.914298	-564.244	30.1043	-7.10716	0	0	1.38938	50.4962
0	-25.6183	0	0	-25.6382	-0.0453808	2.18233	-0.408806	0.0256807	0.0744475	-56.5721	1.15E-14	5.4216	0	0	0.280513	6.78785	3.9383	5.49813	341.817	423.422	628.993	417.212	417.212	417.212	3.24187	-6.67837	-2.32081	-23.0439	478.587	261.711	190.457	190.457	190.457	-6.74887	-2.5068	-3.09838	24.1507	-0.963372	-8.3568	0.293159	-0.0725913	1.09569	-609.518	10.1219	-6.48229	0	0	1.80339	53.0829
0	-23.4248	0	0	-23.4258	-0.00201761	0.510765	-0.397018	0.027525	0.092254	-54.2278	5.08E-15	5.48642	0	0	0.269865	7.16329	2.72936	4.90728	349.311	425.513	623.722	415.742	415.742	415.742	3.73574	-7.78262	-2.53908	-15.465	478.497	264.847	190.457	190.457	190.457	-7.87309	-2.7883	-3.55058	25.6579	-0.996767	-7.34196	0.265476	-0.183605	1.27869	-653.845	-10.7073	-2.27297	0	0	2.32001	55.4836
0	-21.2129	0	0	-21.2167	0.0385501	-1.05389	-0.376631	0.0252168	0.105141	-51.0917	-6.77E-16	5.24332	0	0	0.251409	7.58084	1.46375	3.98646	356.781	427.486	618.94	413.544	413.544	413.544	4.26745	-9.15832	-2.60031	-5.78602	478.469	267.129	190.457	190.457	190.457	-9.26765	-2.93466	-4.04	27.4522	-1.25921	-6.02766	0.287671	-0.267187	1.45093	-699.476	-27.1769	4.42897	0	0	2.94765	57.7102
0	-19.0066	0	0	-19.0248	0.0750391	-2.45995	-0.349434	0.0204156	0.113019	-47.2806	-8.12E-15	4.84029	0	0	0.227553	8.06562	0.100452	2.79767	364.349	429.316	614.73	410.716	410.716	410.716	4.83343	-10.7907	-2.50234	5.89821	478.502	268.54	190.457	190.457	190.457	-10.9164	-2.94795	-4.56774	29.5925	-1.83846	-4.53006	0.398982	-0.272797	1.60807	-745.96	-36.9642	12.2633	0	0	3.68211	59.7857
0	-16.8271	0	0	-16.8626	0.10634	-3.66379	-0.318468	0.0145893	0.115634	-43.1009	2.03E-15	4.36437	0	0	0.201039	8.63261	-1.40134	1.4487	372.169	430.988	611.159	407.404	407.404	407.404	5.43068	-12.6615	-2.24987	19.4588	478.591	269.086	190.457	190.457	190.457	-12.7999	-2.83731	-5.13662	32.1251	-2.79597	-3.00116	0.605262	-0.173428	1.76578	-785.44	-41.8557	20.0092	0	0	4.44995	61.7393
0	-14.6934	0	0	-14.7427	0.131645	-4.63471	-0.286704	0.00888835	0.112614	-38.881	5.41E-15	3.82517	0	0	0.174177	9.27503	-3.07493	0.0830194	380.403	432.486	608.291	403.779	403.779	403.779	6.05632	-14.7517	-1.8578	34.7478	478.73	268.794	190.457	190.457	190.457	-14.8984	-2.62225	-5.74942	35.0602	-4.157	-1.59311	0.894268	0.0223979	1.95181	-809.231	-45.7672	26.4111	0	0	5.10718	63.5982
0	-12.6226	0	0	-12.6789	0.150599	-5.36028	-0.256115	0.00365341	0.103621	-34.8339	1.35E-15	3.13038	0	0	0.148335	9.95837	-4.9385	-1.13968	389.191	433.773	606.206	400.029	400.029	400.029	6.70693	-17.0432	-1.35303	51.6112	478.915	267.712	190.457	190.457	190.457	-17.194	-2.33421	-6.40649	38.3502	-5.89717	-0.414926	1.24584	0.286887	2.19257	-812.102	-49.8822	30.4973	0	0	5.50039	65.3766
0	-10.6328	0	0	-10.6892	0.163437	-5.85072	-0.227798	-0.00120485	0.0886947	-31.0496	4.74E-15	2.17159	0	0	0.124249	10.6203	-6.98947	-2.06365	398.624	434.792	605.013	396.332	396.332	396.332	7.37703	-19.5185	-0.773082	69.8948	479.14	265.91	190.457	190.457	190.457	-19.6707	-2.01465	-7.10277	41.8869	-7.90773	0.490106	1.60651	0.593589	2.51333	-788.226	-48.9052	31.7024	0	0	5.52361	67.0645
0	-8.74653	0	0	-8.79741	0.171036	-6.14063	-0.202895	-0.00567374	0.0695345	-27.6047	-2.71E-15	0.92911	0	0	0.102565	11.1766	-9.20376	-2.55671	408.717	435.476	604.857	392.854	392.854	392.854	8.0579	-22.1591	-0.160738	89.4437	479.391	263.478	190.457	190.457	190.457	-22.3123	-1.70873	-7.82603	45.519	-9.97554	1.11637	1.90798	0.875012	2.90792	-735.271	-39.9751	30.0611	0	0	5.154	68.6222
0	-6.99005	0	0	-7.03248	0.174715	-6.28087	-0.183101	-0.00954732	0.0498357	-24.6526	3.38E-15	-0.488513	0	0	0.0840076	11.539	-11.5398	-2.5249	419.4	435.765	605.896	389.753	389.753	389.753	8.73687	-24.944	0.445044	110.105	479.645	260.518	190.457	190.457	190.457	-25.101	-1.45526	-8.55716	49.0771	-11.8235	1.4432	2.1149	1.0435	3.30843	-661.255	-22.902	26.3438	0	0	4.48736	69.9859
0	-5.39006	0	0	-5.4231	0.17568	-6.31766	-0.170098	-0.0120209	0.0336469	-22.3994	1.35E-15	-1.81658	0	0	0.0691474	11.6383	-13.9427	-1.91606	430.527	435.634	608.263	387.188	387.188	387.188	9.39734	-27.8508	1.01823	131.736	479.87	257.127	190.457	190.457	190.457	-28.017	-1.27695	-9.27255	52.3958	-13.1987	1.40525	2.22129	1.03873	3.59324	-578.041	2.18519	21.2789	0	0	3.65889	71.0807
0	-3.96737	0	0	-3.99129	0.174428	-6.26995	-0.16515	-0.0121115	0.0230681	-21.0579	-4.06E-15	-2.73368	0	0	0.0582028	11.4449	-16.3484	-0.719503	441.9	435.11	612.025	385.271	385.271	385.271	10.0201	-30.8577	1.54904	154.222	480.035	253.391	190.457	190.457	190.457	-31.0398	-1.17716	-9.94798	55.3363	-13.9542	0.906345	2.19245	0.863466	3.65385	-485.266	34.6919	14.8561	0	0	2.7167	71.8351
0	-2.73162	0	0	-2.74729	0.170507	-6.12045	-0.16883	-0.00875942	0.0169771	-20.7752	0	-2.95438	0	0	0.0507395	10.978	-18.6862	1.02049	453.27	434.27	617.146	384.021	384.021	384.021	10.5868	-33.9465	2.04053	177.484	480.12	249.383	190.457	190.457	190.457	-34.1511	-1.14436	-10.563	57.8084	-14.0833	-0.127772	1.94859	0.581542	3.48756	-366.424	71.1464	6.34971	0	0	1.65411	72.1899
0	-1.67872	0	0	-1.68744	0.162828	-5.82747	-0.18063	-0.001111	0.0117732	-21.5367	1.35E-15	-2.32395	0	0	0.0453524	10.3036	-20.883	3.17648	464.325	433.223	623.464	383.357	383.357	383.356	11.0838	-37.1063	2.50104	201.488	480.124	245.179	190.457	190.457	190.457	-37.3387	-1.16163	-11.1043	59.7861	-13.6919	-1.6806	1.45138	0.293391	3.18448	-208.689	105.54	-4.49341	0	0	0.575661	72.1013
0	-0.793004	0	0	-0.796472	0.150368	-5.35142	-0.198256	0.00994428	0.00357422	-23.0583	5.41E-15	-0.988814	0	0	0.0400129	9.52143	-22.8696	5.52504	474.686	432.063	630.696	383.146	383.146	383.146	11.507	-40.3343	2.93639	226.225	480.075	240.881	190.457	190.457	190.457	-40.599	-1.21671	-11.5681	61.3045	-12.9335	-3.60788	0.777592	0.0870278	2.8386	-22.3556	130.18	-16.2853	0	0	-0.292033	71.5404
0	-0.0537552	0	0	-0.0539454	0.132808	-4.67928	-0.218687	0.022821	-0.0097349	-24.8939	-4.40E-15	0.736832	0	0	0.0332207	8.74067	-24.5882	7.77853	483.95	430.834	638.475	383.244	383.244	383.244	11.8626	-43.6331	3.34501	251.694	480.015	236.63	190.457	190.457	190.457	-43.9342	-1.3079	-11.9579	62.4396	-11.9519	-5.66357	0.108008	0.0150503	2.51024	158.403	142.255	-27.7748	0	0	-0.779459	70.4939
0	0.557168	0	0	0.558418	0.11083	-3.83626	-0.239442	0.0353083	-0.0278925	-26.6024	-5.41E-15	2.44333	0	0	0.024861	8.05127	-26.0002	9.657	491.769	429.508	646.417	383.501	383.501	383.501	12.1639	-47.0052	3.71875	277.869	479.993	232.599	190.457	190.457	190.457	-47.3479	-1.44259	-12.2811	63.2774	-10.8549	-7.57596	-0.382744	0.0737802	2.22272	297.864	143.168	-38.3859	0	0	-0.897287	68.9656
0	1.05099	0	0	1.05231	0.0859749	-2.88085	-0.258883	0.0457435	-0.0490677	-27.8275	-6.26E-15	3.80316	0	0	0.0158131	7.50445	-27.0864	10.9578	497.917	428.025	654.194	383.766	383.766	383.766	12.4268	-50.4485	4.04887	304.689	480.052	228.978	190.457	190.457	190.457	-50.8391	-1.62984	-12.5458	63.888	-9.71449	-9.12208	-0.637126	0.220265	1.98346	384.039	137.913	-47.9225	0	0	-0.779649	66.9743
0	1.43033	0	0	1.43112	0.06022	-1.88917	-0.275332	0.0529178	-0.0713331	-28.2479	-5.54E-15	4.60872	0	0	0.00705504	7.11021	-27.8427	11.5836	502.302	426.332	661.562	383.9	383.9	383.9	12.664	-53.9542	4.33175	332.054	480.216	225.951	190.457	190.457	190.457	-54.3994	-1.87253	-12.7583	64.3128	-8.57776	-10.1585	-0.686384	0.416969	1.80047	424.781	134.477	-55.2799	0	0	-0.556945	64.5447
0	1.68868	0	0	1.6889	0.0355156	-0.936873	-0.287105	0.0568043	-0.093681	-27.595	9.61E-15	4.85489	0	0	-0.00103852	6.84493	-28.2739	11.5308	504.936	424.414	668.362	383.798	383.798	383.798	12.8798	-57.5051	4.57074	359.826	480.485	223.676	190.457	190.457	190.457	-58.0106	-2.16334	-12.9204	64.563	-7.46871	-10.618	-0.618466	0.624803	1.68404	440.232	138.229	-59.3453	0	0	-0.306631	61.6979
0	1.80955	0	0	1.80956	0.0134234	-0.0848122	-0.292526	0.0584662	-0.115687	-25.6626	-4.23E-16	4.71885	0	0	-0.00855528	6.6652	-28.3893	10.8599	505.888	422.298	674.502	383.414	383.414	383.414	13.0689	-61.0742	4.77441	387.838	480.839	222.268	190.457	190.457	190.457	-61.6431	-2.48483	-13.0299	64.6274	-6.38593	-10.4918	-0.497962	0.797312	1.62141	444.082	148.817	-59.8632	0	0	-0.0576578	58.4456
0	1.76705	0	0	1.76716	-0.00512753	0.63071	-0.290538	0.0595916	-0.138168	-22.3816	-3.30E-15	4.48781	0	0	-0.0152899	6.52266	-28.2022	9.66835	505.27	420.048	679.936	382.766	382.766	382.766	13.2179	-64.6231	4.95352	415.894	481.246	221.788	190.457	190.457	190.457	-65.2539	-2.812	-13.0813	64.4811	-5.30745	-9.81927	-0.37967	0.900211	1.59403	447.068	163.483	-57.4182	0	0	0.180279	54.7937
0	1.52763	0	0	1.52795	-0.0198819	1.19967	-0.281108	0.0617162	-0.162978	-17.8816	-1.04E-14	4.44412	0	0	-0.0201412	6.37628	-27.7311	8.07142	503.216	417.75	684.647	381.934	381.934	381.934	13.309	-68.1003	5.11879	443.773	481.67	222.237	190.457	190.457	190.457	-68.7866	-3.1159	-13.0701	64.0968	-4.20462	-8.67683	-0.299197	0.927796	1.58722	455.972	180.372	-52.8691	0	0	0.405246	50.7527
0	1.05461	0	0	1.05502	-0.0311144	1.63266	-0.264981	0.0658263	-0.192743	-12.4762	-2.20E-15	4.7857	0	0	-0.0212777	6.19873	-27.0025	6.18677	499.888	415.502	688.634	381.046	381.046	381.046	13.3253	-71.443	5.2798	471.233	482.085	223.558	190.457	190.457	190.457	-72.1731	-3.36751	-12.9953	63.4572	-3.05992	-7.16344	-0.272305	0.897902	1.58944	475.024	198.275	-46.6881	0	0	0.621793	46.3518
0	0.315617	0	0	0.315805	-0.0393599	1.95039	-0.242935	0.072063	-0.229942	-6.56869	8.12E-15	5.5643	0	0	-0.0168671	5.97693	-26.053	4.12471	495.469	413.407	691.913	380.258	380.258	380.258	13.2546	-74.5812	5.44497	498.004	482.474	225.644	190.457	190.457	190.457	-75.3395	-3.54147	-12.8625	62.5652	-1.8818	-5.38616	-0.291519	0.835811	1.58352	504.806	215.155	-38.8246	0	0	0.836954	41.6505
0	-0.708528	0	0	-0.709037	-0.0451787	2.17455	-0.215506	0.0794303	-0.276074	-0.570721	-3.38E-15	6.64842	0	0	-0.00598269	5.70909	-24.9295	1.98342	490.173	411.556	694.513	379.718	379.718	379.718	13.0926	-77.4446	5.62191	523.796	482.836	228.351	190.457	190.457	190.457	-78.2131	-3.61918	-12.6843	61.4471	-0.709872	-3.45122	-0.332068	0.754239	1.55047	542.234	225.879	-28.8039	0	0	1.05614	36.7443
0	-2.01478	0	0	-2.01645	-0.0490481	2.32357	-0.182917	0.0863722	-0.331408	5.1832	3.55E-15	7.79673	0	0	0.0107525	5.40089	-23.6874	-0.151026	484.247	410.032	696.479	379.54	379.54	379.54	12.8438	-79.9707	5.81659	548.291	483.175	231.499	190.457	190.457	190.457	-80.7312	-3.59129	-12.4778	60.1504	0.393603	-1.45948	-0.36731	0.649531	1.47817	583.114	223.316	-16.4403	0	0	1.28072	31.7621
0	-3.57135	0	0	-3.57454	-0.0513906	2.41377	-0.144801	0.0912524	-0.394082	10.5351	3.05E-15	8.73752	0	0	0.0313165	5.06354	-22.3879	-2.20293	477.975	408.888	697.873	379.78	379.78	379.78	12.5204	-82.1117	6.03202	571.153	483.492	234.887	190.457	190.457	190.457	-82.8483	-3.4587	-12.2611	58.7366	1.36207	0.497824	-0.371626	0.501071	1.3501	621.428	199.216	-2.32288	0	0	1.49839	26.857
0	-5.31656	0	0	-5.32149	-0.0527061	2.46442	-0.100545	0.0932657	-0.460639	15.5028	-3.21E-15	9.29208	0	0	0.0528811	4.71347	-21.0943	-4.10327	471.677	408.149	698.764	380.43	380.43	380.43	12.1396	-83.8396	6.26723	592.036	483.777	238.288	190.457	190.457	190.457	-84.5392	-3.23159	-12.0495	57.2734	2.14077	2.34168	-0.32632	0.291878	1.16645	651.553	147.911	12.2083	0	0	1.67655	22.1928
0	-7.16436	0	0	-7.17126	-0.0537075	2.50297	-0.0499751	0.0922952	-0.526551	20.1852	2.20E-15	9.3834	0	0	0.0724181	4.37162	-19.8678	-5.78618	465.696	407.797	699.222	381.418	381.418	381.418	11.7209	-85.1456	6.51763	610.595	484.004	241.455	190.457	190.457	190.457	-85.799	-2.92633	-11.854	55.827	2.69664	4.00602	-0.241297	0.0316392	0.941847	673.811	70.3022	25.5174	0	0	1.7773	17.9282
0	-9.01595	0	0	-9.02507	-0.055343	2.56593	0.00577467	0.0888345	-0.58748	24.5996	-2.45E-15	9.04126	0	0	0.0868911	4.05997	-18.7649	-7.19082	460.376	407.771	699.312	382.631	382.631	382.631	11.2826	-86.0367	6.77675	626.505	484.133	244.121	190.457	190.457	190.457	-86.638	-2.56112	-11.6798	54.4595	3.02019	5.43829	-0.160525	-0.233432	0.717957	697.201	-24.4838	36.3031	0	0	1.77882	14.2045
0	-10.7737	0	0	-10.7857	-0.0586344	2.69262	0.063231	0.0835636	-0.639589	28.4828	2.88E-15	8.37205	0	0	0.0931377	3.79462	-17.8339	-8.27105	456.021	407.976	699.092	383.945	383.945	383.945	10.8388	-86.5299	7.03696	639.474	484.114	246.009	190.457	190.457	190.457	-87.0758	-2.15275	-11.5272	53.2275	3.12403	6.60157	-0.141831	-0.444401	0.537078	734.682	-122.796	43.9843	0	0	1.68113	11.1371
0	-12.3518	0	0	-12.3681	-0.0644135	2.915	0.116207	0.0774112	-0.679194	31.1939	-2.54E-16	7.57207	0	0	0.0882626	3.57893	-17.1124	-9.0062	452.851	408.295	698.604	385.248	385.248	385.248	10.3991	-86.6488	7.28843	649.258	483.89	246.848	190.457	190.457	190.457	-87.1376	-1.71671	-11.3908	52.1809	3.03971	7.47521	-0.201606	-0.57874	0.412816	788.804	-214.129	48.7047	0	0	1.48267	8.81161
0	-13.6793	0	0	-13.7018	-0.0731563	3.25125	0.156609	0.0716404	-0.70364	31.8035	5.08E-16	6.93295	0	0	0.0709574	3.4016	-16.6227	-9.39987	450.977	408.608	697.88	386.459	386.459	386.459	9.97132	-86.4245	7.51781	655.673	483.405	246.413	190.457	190.457	190.457	-86.856	-1.27	-11.2618	51.3542	2.80961	8.05034	-0.318738	-0.643424	0.336845	852.763	-290.763	51.1627	0	0	1.19387	7.28135
0	-14.6952	0	0	-14.7266	-0.0848546	3.70082	0.176156	0.067771	-0.711191	29.3615	2.11E-15	6.80185	0	0	0.0432873	3.24014	-16.3688	-9.46834	450.395	408.811	696.926	387.52	387.52	387.52	9.56615	-85.9007	7.70837	658.606	482.617	244.566	190.457	190.457	190.457	-86.2771	-0.835042	-11.1312	50.7566	2.4781	8.32147	-0.466408	-0.65765	0.299225	916.835	-345.917	52.3069	0	0	0.858751	6.56401
0	-15.3421	0	0	-15.3852	-0.098849	4.23802	0.168279	0.0671457	-0.701883	23.2474	4.31E-15	7.46915	0	0	0.0121777	3.06745	-16.3337	-9.22985	451	408.824	695.725	388.392	388.392	388.392	9.20358	-85.1405	7.84224	658.026	481.511	241.3	190.457	190.457	190.457	-85.467	-0.442951	-10.9963	50.3666	2.08521	8.28205	-0.629824	-0.635728	0.298689	973.962	-373.089	53.0088	0	0	0.553624	6.63868
0	-15.5609	0	0	-15.6172	-0.113597	4.80336	0.129811	0.0707116	-0.675465	13.5035	-5.08E-16	9.05249	0	0	-0.0103533	2.85866	-16.4806	-8.7015	452.591	408.603	694.233	389.05	389.05	389.05	8.91805	-84.2307	7.90274	653.985	480.108	236.764	190.457	190.457	190.457	-84.5169	-0.135572	-10.8665	50.1344	1.66348	7.92732	-0.79574	-0.584562	0.341055	1015.43	-366.658	53.542	0	0	0.356374	7.44436
0	-15.2923	0	0	-15.3596	-0.126594	5.30076	0.0631577	0.0781553	-0.631816	1.11545	3.38E-16	11.3273	0	0	-0.00976484	2.59668	-16.756	-7.90358	454.891	408.143	692.379	389.48	389.48	389.48	8.75875	-83.2801	7.87698	646.635	478.479	231.267	190.457	190.457	190.457	-83.5414	0.03678	-10.7659	49.9896	1.23742	7.26202	-0.951539	-0.502139	0.438739	1032.23	-324.349	53.3	0	0	0.316678	8.88186
0	-14.4867	0	0	-14.5578	-0.134553	5.60499	-0.0223712	0.0877481	-0.570799	-11.9823	0	13.7043	0	0	0.0236718	2.27522	-17.0955	-6.86804	457.571	407.475	690.085	389.674	389.674	389.674	8.78125	-82.4082	7.75896	636.23	476.736	225.244	190.457	190.457	190.457	-82.6657	0.0244969	-10.73	49.8521	0.826499	6.30885	-1.08549	-0.387903	0.596722	1016.08	-249.769	50.8666	0	0	0.427742	10.82
0	-13.1258	0	0	-13.1895	-0.133948	5.5819	-0.111559	0.0963993	-0.493156	-23.3334	1.35E-15	15.3631	0	0	0.0852412	1.89997	-17.4325	-5.64826	460.271	406.654	687.275	389.634	389.634	389.634	9.02912	-81.7214	7.55453	623.125	475.008	219.182	190.457	190.457	190.457	-82.0012	-0.204464	-10.7942	49.6476	0.447742	5.11621	-1.19023	-0.250488	0.807782	962.504	-153.912	44.6996	0	0	0.620865	13.107
0	-11.2465	0	0	-11.2921	-0.12179	5.11701	-0.188556	0.100754	-0.400988	-30.87	2.37E-15	15.5864	0	0	0.15302	1.48817	-17.7088	-4.32442	462.641	405.751	683.895	389.365	389.365	389.365	9.51126	-81.2834	7.28603	607.757	473.409	213.522	190.457	190.457	190.457	-81.6141	-0.645275	-10.9789	49.3235	0.116237	3.76246	-1.24504	-0.105941	1.04883	867.527	-51.6447	33.9514	0	0	0.789395	15.5871
0	-8.9532	0	0	-8.97689	-0.0964686	4.1467	-0.243536	0.0994029	-0.298921	-33.8198	-6.77E-15	14.1749	0	0	0.199693	1.06595	-17.8828	-2.99733	464.376	404.834	679.936	388.872	388.872	388.872	10.1867	-81.0952	6.99298	590.612	472.012	208.568	190.457	190.457	190.457	-81.5035	-1.24569	-11.2782	48.8616	-0.158675	2.34923	-1.22803	0.0195561	1.29304	731.253	41.8295	18.9949	0	0	0.834266	18.1193
0	-6.40456	0	0	-6.4116	-0.0582164	2.67654	-0.275842	0.0936957	-0.195995	-32.981	-9.14E-15	11.5668	0	0	0.211165	0.664487	-17.9365	-1.7726	465.253	403.965	675.442	388.146	388.146	388.146	10.9704	-81.0991	6.7238	572.196	470.84	204.456	190.457	190.457	190.457	-81.6042	-1.91546	-11.6605	48.2823	-0.379264	0.987898	-1.14939	0.105219	1.53146	566.992	115.944	1.35159	0	0	0.71996	20.5941
0	-3.77554	0	0	-3.77589	-0.00892974	0.777346	-0.289329	0.0857542	-0.1036	-29.9379	-6.43E-15	8.50158	0	0	0.192347	0.315477	-17.8767	-0.745131	465.15	403.191	670.514	387.163	387.163	387.163	11.7601	-81.2069	6.52162	552.995	469.889	201.186	190.457	190.457	190.457	-81.8158	-2.55429	-12.0811	47.6443	-0.560663	-0.212027	-1.03728	0.153698	1.76294	396.885	167.314	-16.7653	0	0	0.495937	22.9457
0	-1.21477	0	0	-1.21516	0.048371	-1.43252	-0.287271	0.0763499	-0.029024	-26.1072	2.71E-15	5.58478	0	0	0.157696	0.0447415	-17.7326	0.0149872	464.04	402.547	665.303	385.897	385.897	385.897	12.4664	-81.3341	6.41181	533.435	469.144	198.68	190.457	190.457	190.457	-82.04	-3.08133	-12.4963	47.0378	-0.725176	-1.1568	-0.896842	0.189187	1.96755	236.886	198.161	-33.1196	0	0	0.255666	25.1536
0	1.17925	0	0	1.18184	0.109912	-3.80099	-0.272501	0.0664386	0.0270376	-22.4075	-1.15E-14	3.26881	0	0	0.121324	-0.135597	-17.5475	0.477489	461.985	402.055	659.988	384.325	384.325	384.325	13.0302	-81.4211	6.39705	513.86	468.594	196.823	190.457	190.457	190.457	-82.2061	-3.45133	-12.8708	46.571	-0.89168	-1.79115	-0.707148	0.240136	2.11674	93.2218	214.089	-46.08	0	0	0.0852949	27.2324
0	3.36009	0	0	3.37959	0.171368	-6.15329	-0.248434	0.0571779	0.0662699	-19.2651	-3.98E-15	1.78699	0	0	0.0915944	-0.232417	-17.3646	0.66358	459.112	401.727	654.746	382.428	382.428	382.428	13.429	-81.4382	6.46136	494.526	468.232	195.485	190.457	190.457	190.457	-82.2781	-3.65706	-13.1827	46.349	-1.06258	-2.12061	-0.459887	0.314352	2.19533	-26.038	218.973	-54.4333	0	0	0.0338922	29.211
0	5.32109	0	0	5.37773	0.228243	-8.31203	-0.219475	0.0481186	0.088651	-16.7882	6.97E-15	0.999398	0	0	0.0701592	-0.270604	-17.2124	0.645133	455.571	401.565	649.72	380.209	380.209	380.209	13.6753	-81.381	6.5783	475.607	468.062	194.528	190.457	190.457	190.457	-82.2518	-3.72316	-13.426	46.4466	-1.21408	-2.21745	-0.190719	0.410604	2.22489	-103.901	216.408	-57.2025	0	0	0.0794923	31.1092
0	7.07785	0	0	7.19042	0.276514	-10.126	-0.190709	0.0399641	0.0943241	-14.9704	-8.56E-16	0.74467	0	0	0.0557663	-0.28607	-17.0927	0.529499	451.485	401.569	645.004	377.704	377.704	377.704	13.8065	-81.2605	6.71767	457.199	468.09	193.821	190.457	190.457	190.457	-82.1436	-3.69437	-13.6076	46.8846	-1.29583	-2.20573	0.0495185	0.476252	2.23698	-127.29	204.321	-54.4741	0	0	0.122238	32.9205
0	8.65357	0	0	8.83218	0.313371	-11.4975	-0.166579	0.0331531	0.084596	-13.7496	1.89E-15	0.790039	0	0	0.0459369	-0.311769	-16.9764	0.438597	446.899	401.745	640.636	374.981	374.981	374.981	13.8699	-81.095	6.85138	439.318	468.313	193.249	190.457	190.457	190.457	-81.9798	-3.62169	-13.7418	47.6136	-1.2484	-2.22833	0.196611	0.48283	2.27799	-89.8929	183.995	-47.3438	0	0	0.0570828	34.6059
0	10.0683	0	0	10.3113	0.337773	-12.3984	-0.150016	0.0276785	0.0625808	-13.0237	-3.33E-15	0.898528	0	0	0.0385509	-0.367194	-16.8095	0.481852	441.762	402.099	636.612	372.139	372.139	372.139	13.9088	-80.9031	6.9578	421.913	468.716	192.728	190.457	190.457	190.457	-81.7863	-3.54937	-13.8443	48.5208	-1.03017	-2.41034	0.193948	0.421419	2.37457	4.36695	156.29	-37.4679	0	0	-0.137394	36.0993
0	11.3329	0	0	11.6289	0.350543	-12.8674	-0.142017	0.0231215	0.0331985	-12.643	5.29E-18	0.893372	0	0	0.0323851	-0.453644	-16.5273	0.725885	435.928	402.636	632.906	369.293	369.293	369.293	13.9522	-80.6989	7.02438	404.88	469.269	192.209	190.457	190.457	190.457	-81.5825	-3.50602	-13.9266	49.4554	-0.64982	-2.82511	0.0315055	0.301522	2.52721	137.911	121.068	-26.544	0	0	-0.357575	37.3233
0	12.4477	0	0	12.7802	0.353935	-12.9916	-0.141416	0.0185008	0.00219604	-12.3803	-3.38E-15	0.652735	0	0	0.0267665	-0.555988	-16.0701	1.1726	429.192	403.343	629.487	366.575	366.575	366.575	14.0117	-80.4892	7.0478	388.087	469.926	191.678	190.457	190.457	190.457	-81.3772	-3.50209	-13.9945	50.2615	-0.188029	-3.47393	-0.223691	0.14522	2.72728	279.354	77.4887	-15.6857	0	0	-0.432704	38.2068
0	13.4037	0	0	13.7563	0.350829	-12.8779	-0.145972	0.0137729	-0.025334	-12.0136	6.34E-17	0.226458	0	0	0.0213696	-0.651768	-15.3946	1.75847	421.349	404.172	626.331	364.146	364.146	364.146	14.0857	-80.2705	7.03071	371.4	470.629	191.147	190.457	190.457	190.457	-81.1667	-3.53445	-14.0489	50.8032	0.217587	-4.29045	-0.447702	-0.0247853	2.96287	392.948	26.6081	-5.63808	0	0	-0.262577	38.7015
0	14.1862	0	0	14.5453	0.343928	-12.6247	-0.153618	0.00894122	-0.0462272	-11.4117	-4.31E-15	-0.301561	0	0	0.0160309	-0.723688	-14.4765	2.37923	412.257	405.034	623.445	362.203	362.203	362.203	14.1674	-80.0291	6.9769	354.701	471.322	190.642	190.457	190.457	190.457	-80.9357	-3.5948	-14.0883	50.9738	0.431767	-5.1658	-0.507524	-0.195633	3.19685	448.913	-28.0783	3.01898	0	0	0.0973897	38.7882
0	14.7786	0	0	15.1342	0.335194	-12.3035	-0.162944	0.00455629	-0.0590512	-10.5438	1.86E-15	-0.811274	0	0	0.0107877	-0.767732	-13.3071	2.93074	401.892	405.808	620.879	360.932	360.932	360.932	14.2521	-79.7412	6.88717	337.902	471.952	190.195	190.457	190.457	190.457	-80.6595	-3.67689	-14.1116	50.6937	0.39599	-5.98166	-0.34618	-0.358197	3.35643	437.187	-79.856	9.59535	0	0	0.476916	38.473
0	15.1656	0	0	15.5099	0.325633	-11.951	-0.173082	0.00115216	-0.0641687	-9.43989	2.75E-15	-1.22689	0	0	0.00588072	-0.791831	-11.8869	3.34274	390.357	406.371	618.727	360.426	360.426	360.426	14.3399	-79.3755	6.75839	320.951	472.482	189.841	190.457	190.457	190.457	-80.3066	-3.77959	-14.1193	49.9107	0.165657	-6.63452	-0.0156929	-0.509456	3.40533	370.1	-122.55	13.6272	0	0	0.713459	37.7797
0	15.3332	0	0	15.6595	0.315383	-11.572	-0.183206	-0.000630518	-0.063555	-8.13067	3.81E-15	-1.50709	0	0	0.00164455	-0.805549	-10.2246	3.58829	377.857	406.633	617.11	360.659	360.659	360.659	14.4349	-78.8963	6.58515	303.829	472.886	189.609	190.457	190.457	190.457	-79.8412	-3.90531	-14.1136	48.602	-0.131908	-7.04668	0.339508	-0.643991	3.37314	278.18	-151.603	15.0734	0	0	0.748258	36.7429
0	15.2674	0	0	15.5686	0.304067	-11.1525	-0.192236	-0.00012206	-0.060245	-6.62623	-1.02E-15	-1.63478	0	0	-0.00155766	-0.80946	-8.33937	3.66863	364.64	406.556	616.14	361.535	361.535	361.536	14.5404	-78.2646	6.36329	286.542	473.155	189.525	190.457	190.457	190.457	-79.2249	-4.05505	-14.0976	46.7796	-0.386597	-7.17126	0.574442	-0.70585	3.32828	193.236	-156.933	14.1742	0	0	0.65067	35.4073
0	14.9496	0	0	15.2193	0.291292	-10.6774	-0.199036	0.00303991	-0.056226	-4.94417	4.23E-15	-1.6271	0	0	-0.00332167	-0.79722	-6.26543	3.5893	350.937	406.162	615.913	362.948	362.948	362.948	14.6531	-77.4407	6.09389	269.107	473.289	189.608	190.457	190.457	190.457	-78.4168	-4.22204	-14.0734	44.5015	-0.554592	-7.00108	0.619208	-0.633491	3.30202	132.126	-128.905	11.1621	0	0	0.535371	33.8288
0	14.3566	0	0	14.5895	0.276943	-10.142	-0.202321	0.00850218	-0.0505278	-3.09411	2.54E-15	-1.55048	0	0	-0.00313302	-0.765851	-4.05328	3.34725	336.934	405.527	616.506	364.796	364.796	364.796	14.7596	-76.3859	5.78475	251.542	473.298	189.861	190.457	190.457	190.457	-77.3752	-4.38888	-14.0396	41.8808	-0.642825	-6.57237	0.534577	-0.439196	3.2686	83.5119	-70.2871	6.10362	0	0	0.399977	32.0741
0	13.4636	0	0	13.6562	0.260996	-9.54489	-0.201106	0.0155148	-0.0403308	-1.09554	5.41E-15	-1.47141	0	0	-0.000410737	-0.719454	-1.76476	2.94217	322.791	404.767	617.977	366.968	366.968	366.968	14.8385	-75.0651	5.44706	233.872	473.204	190.273	190.457	190.457	190.457	-76.0611	-4.53175	-13.9908	39.0669	-0.678785	-5.96102	0.456649	-0.203994	3.17704	20.1962	4.22527	-0.888561	0	0	0.11964	30.216
0	12.2505	0	0	12.4012	0.243032	-8.86972	-0.19535	0.023184	-0.0246611	0.989267	-4.61E-15	-1.4239	0	0	0.00525964	-0.662119	0.536308	2.39902	308.687	404.011	620.35	369.33	369.33	369.33	14.8659	-73.4494	5.08968	216.141	473.037	190.813	190.457	190.457	190.457	-74.4412	-4.62841	-13.9167	36.2071	-0.698584	-5.27068	0.476218	0.00139498	3.01157	-72.0452	79.6257	-9.14525	0	0	-0.358678	28.3257
0	10.7057	0	0	10.8142	0.22203	-8.07727	-0.185598	0.0304958	-0.00517401	3.09907	-2.28E-15	-1.4118	0	0	0.0140321	-0.590271	2.7927	1.77546	294.838	403.387	623.595	371.74	371.74	371.74	14.8186	-71.5173	4.71728	198.41	472.839	191.427	190.457	190.457	190.457	-72.4905	-4.66178	-13.803	33.4169	-0.742612	-4.6095	0.623128	0.168027	2.79778	-191.313	148.853	-17.5321	0	0	-0.965184	26.4666
0	8.8241	0	0	8.89308	0.19657	-7.11238	-0.173178	0.0365696	0.0143168	5.12694	3.68E-15	-1.4025	0	0	0.0254968	-0.493571	4.96	1.15128	281.49	402.999	627.628	374.079	374.079	374.079	14.6719	-69.254	4.33378	180.753	472.655	192.042	190.457	190.457	190.457	-70.1909	-4.61723	-13.6314	30.7667	-0.844019	-4.07135	0.868555	0.308923	2.57387	-322.854	208.059	-24.7787	0	0	-1.56116	24.6894
0	6.60415	0	0	6.63974	0.165308	-5.92215	-0.159702	0.0409138	0.0289265	6.91517	-5.18E-16	-1.32823	0	0	0.0384311	-0.35988	7.00906	0.605632	268.892	402.918	632.317	376.278	376.278	376.278	14.3984	-66.6498	3.9486	163.24	472.523	192.567	190.457	190.457	190.457	-67.5297	-4.47692	-13.381	28.2851	-1.01623	-3.72219	1.13542	0.413951	2.35862	-444.027	250.877	-29.7855	0	0	-2.01291	23.0306
0	4.04448	0	0	4.05687	0.127546	-4.47763	-0.146768	0.0432686	0.0345598	8.22971	9.94E-16	-1.12476	0	0	0.0505587	-0.178279	8.92366	0.190554	257.258	403.18	637.498	378.325	378.325	378.325	13.9678	-63.6984	3.58191	145.907	472.466	192.914	190.457	190.457	190.457	-64.4979	-4.21638	-13.0302	25.9714	-1.25309	-3.58543	1.34895	0.456625	2.14536	-537.469	270.213	-31.9639	0	0	-2.26623	21.5144
0	1.14415	0	0	1.14551	0.0835836	-2.78884	-0.135861	0.043962	0.0287263	8.74394	-4.10E-15	-0.715185	0	0	0.0582152	0.0600378	10.6949	-0.0848417	246.741	403.788	642.979	380.261	380.261	380.261	13.3528	-60.3967	3.26498	128.752	472.49	193.01	190.457	190.457	190.457	-61.0913	-3.80712	-12.5596	23.8132	-1.54102	-3.63576	1.47003	0.429314	1.92853	-597.27	264.046	-31.3236	0	0	-2.33876	20.1585
0	-2.09297	0	0	-2.09322	0.0347826	-0.908608	-0.128928	0.0434055	0.0109501	8.00252	-5.92E-16	-0.0688248	0	0	0.0561808	0.359044	12.3147	-0.252498	237.434	404.715	648.559	382.151	382.151	382.151	12.5377	-56.7455	3.03521	111.719	472.584	192.825	190.457	190.457	190.457	-57.3126	-3.22494	-11.9554	21.8013	-1.86912	-3.80977	1.50319	0.357362	1.71453	-629.385	236.706	-28.3354	0	0	-2.28546	18.9804
0	-5.64887	0	0	-5.64987	-0.0166692	1.07579	-0.128275	0.0422273	-0.0173141	5.49904	3.55E-15	0.812497	0	0	0.0382758	0.713126	13.7708	-0.36849	229.389	405.908	654.035	384.07	384.07	384.07	11.5281	-52.7541	2.92667	94.7197	472.727	192.392	190.457	190.457	190.457	-53.1781	-2.46133	-11.2128	19.9393	-2.22696	-4.03065	1.48518	0.276523	1.52097	-646.776	195.708	-23.8224	0	0	-2.16571	18.0041
0	-9.47921	0	0	-9.49285	-0.0681793	3.05986	-0.13615	0.0408057	-0.0527894	0.813096	3.72E-15	1.86871	0	0	-0.000676196	1.1046	15.0443	-0.488622	222.651	407.288	659.211	386.089	386.089	386.089	10.3554	-48.4482	2.95893	77.6636	472.901	191.831	190.457	190.457	190.457	-48.725	-1.5337	-10.3388	18.2446	-2.59579	-4.23575	1.46405	0.211125	1.35724	-663.706	148.224	-18.6834	0	0	-2.02214	17.2647
0	-13.5021	0	0	-13.5535	-0.117246	4.94306	-0.153648	0.0390305	-0.0907553	-6.18852	3.55E-15	2.98079	0	0	-0.0614591	1.50662	16.1102	-0.645873	217.282	408.763	663.898	388.264	388.264	388.264	9.07566	-43.8792	3.12797	60.5011	473.098	191.345	190.457	190.457	190.457	-44.0192	-0.490102	-9.35334	16.7446	-2.94275	-4.39462	1.48177	0.160806	1.21612	-691.165	98.7804	-13.6324	0	0	-1.86803	16.8086
0	-17.5937	0	0	-17.7167	-0.161894	6.64753	-0.17978	0.0359299	-0.125826	-15.2003	3.98E-15	3.95395	0	0	-0.137157	1.89157	16.941	-0.835998	213.366	410.233	667.915	390.63	390.63	390.63	7.76058	-39.1313	3.40258	43.2715	473.332	191.197	190.457	190.457	190.457	-39.158	0.594542	-8.2885	15.4698	-3.22489	-4.51382	1.55726	0.107427	1.07947	-733.27	49.1438	-8.99226	0	0	-1.68244	16.69
0	-21.5939	0	0	-21.8243	-0.200957	8.12927	-0.211082	0.0303702	-0.153268	-25.4482	1.99E-15	4.60466	0	0	-0.212839	2.24101	17.512	-1.01561	211.003	411.602	671.088	393.194	393.194	393.194	6.48334	-34.3206	3.72905	26.1298	473.632	191.662	190.457	190.457	190.457	-34.2661	1.63111	-7.18592	14.4481	-3.40079	-4.62941	1.66731	0.0334775	0.927267	-782.856	0.49917	-4.68281	0	0	-1.41708	16.9632
0	-25.3252	0	0	-25.6929	-0.234035	9.37556	-0.242638	0.0212828	-0.170289	-35.868	4.76E-15	4.79489	0	0	-0.26975	2.55197	17.8063	-1.11526	210.28	412.799	673.257	395.936	395.936	395.936	5.30546	-29.5852	4.04245	9.33951	474.037	192.959	190.457	190.457	190.457	-29.4834	2.53335	-6.09217	13.7015	-3.44407	-4.79207	1.75144	-0.0536284	0.758181	-822.422	-43.2525	-0.348556	0	0	-1.03302	17.6728
0	-28.6187	0	0	-29.1413	-0.261156	10.3908	-0.270071	0.00828287	-0.17639	-45.4248	1.02E-15	4.49637	0	0	-0.292688	2.83465	17.8178	-1.06349	211.229	413.785	674.299	398.811	398.811	398.811	4.26867	-25.0675	4.27816	-6.76806	474.581	195.209	190.457	190.457	190.457	-24.948	3.23133	-5.05275	13.2438	-3.34974	-5.05142	1.74506	-0.120013	0.586439	-832.81	-74.7192	4.39861	0	0	-0.547984	18.8437
0	-31.3397	0	0	-32.0171	-0.282356	11.1799	-0.292483	-0.00752776	-0.172555	-53.5254	-3.38E-16	3.86137	0	0	-0.276423	3.10402	17.5536	-0.811435	213.804	414.57	674.148	401.755	401.755	401.755	3.39303	-20.8958	4.3794	-21.849	475.275	198.414	190.457	190.457	190.457	-20.7802	3.67677	-4.10576	13.0782	-3.13175	-5.44281	1.62807	-0.134752	0.435066	-806.95	-86.9782	9.67984	0	0	-0.0469646	20.4731
0	-33.4015	0	0	-34.2123	-0.297421	11.738	-0.311906	-0.0241383	-0.16045	-60.0375	6.43E-15	3.14754	0	0	-0.225069	3.37267	17.0343	-0.345312	217.867	415.211	672.808	404.694	404.694	404.694	2.68016	-17.1734	4.30149	-35.5875	476.103	202.472	190.457	190.457	190.457	-17.0745	3.84257	-3.27795	13.1932	-2.81586	-5.97754	1.43302	-0.100608	0.322876	-753.259	-79.6897	15.2424	0	0	0.372313	22.5276
0	-34.7665	0	0	-35.6677	-0.305898	12.0511	-0.330914	-0.0386799	-0.142223	-65.0566	4.91E-15	2.68421	0	0	-0.147806	3.64981	16.2927	0.31522	223.21	415.805	670.349	407.554	407.554	407.554	2.1188	-13.9757	4.01668	-47.7127	477.028	207.211	190.457	190.457	190.457	-13.899	3.72219	-2.58372	13.5594	-2.43417	-6.63747	1.20079	-0.0439328	0.257421	-684.713	-58.1774	20.4454	0	0	0.654754	24.9459
0	-35.4386	0	0	-36.3704	-0.307204	12.0993	-0.350953	-0.0480516	-0.119973	-68.6874	6.94E-15	2.78575	0	0	-0.0551391	3.94354	15.3708	1.12417	229.575	416.472	666.889	410.272	410.272	410.272	1.69221	-11.3517	3.51914	-58.0006	477.997	212.422	190.457	190.457	190.457	-11.2971	3.33038	-2.02762	14.1323	-2.0214	-7.37675	0.974158	0.0183012	0.241342	-616.369	-28.3564	24.3696	0	0	0.800396	27.6463
0	-35.4542	0	0	-36.3495	-0.300784	11.8623	-0.371714	-0.0496613	-0.0957129	-70.9227	3.38E-15	3.66527	0	0	0.0428111	4.26065	14.3145	2.01871	236.688	417.326	662.577	412.787	412.786	412.787	1.38641	-9.32578	2.82862	-66.2713	478.962	217.89	190.457	190.457	190.457	-9.29014	2.70425	-1.60945	14.8589	-1.60942	-8.13297	0.77896	0.0859525	0.273165	-559.668	5.1399	26.0699	0	0	0.847855	30.5389
0	-34.8739	0	0	-35.6706	-0.28625	11.3244	-0.391191	-0.0427333	-0.0709601	-71.6364	5.08E-16	5.31065	0	0	0.136444	4.60397	13.1673	2.92758	244.296	418.458	657.579	415.035	415.035	415.035	1.19708	-7.89826	1.99058	-72.3885	479.897	223.414	190.457	190.457	190.457	-7.87726	1.90222	-1.33005	15.6892	-1.2235	-8.84127	0.63018	0.153147	0.347798	-522.371	36.1194	25.0144	0	0	0.854408	33.536
0	-33.7767	0	0	-34.4292	-0.263529	10.4794	-0.406267	-0.0286903	-0.0466804	-70.6813	8.46E-16	7.4654	0	0	0.216607	4.97063	11.9654	3.77826	252.185	419.916	652.07	416.945	416.945	416.945	1.13187	-7.04518	1.07116	-76.2621	480.804	228.822	190.457	190.457	190.457	-7.0352	0.999102	-1.19473	16.5853	-0.883948	-9.44467	0.53679	0.207101	0.457881	-508.8	58.2082	21.4521	0	0	0.87672	36.5612
0	-32.2555	0	0	-32.7424	-0.233027	9.3377	-0.414103	-0.011029	-0.0234676	-68.0783	-4.23E-16	9.66543	0	0	0.27562	5.353	10.7349	4.50445	260.202	421.702	646.223	418.433	418.433	418.433	1.20708	-6.71891	0.148272	-77.8533	481.712	233.975	190.457	190.457	190.457	-6.71834	0.0772469	-1.213	17.5283	-0.610006	-9.89933	0.501919	0.232844	0.596359	-519.288	66.9976	16.5416	0	0	0.957875	39.5537
0	-30.4113	0	0	-30.7365	-0.195691	7.93011	-0.413956	0.00591618	-0.00176763	-64.1968	9.01E-15	11.3798	0	0	0.30955	5.74124	9.49006	5.05269	268.266	423.774	640.207	419.413	419.413	419.413	1.4405	-6.85258	-0.701158	-77.1759	482.664	238.766	190.457	190.457	190.457	-6.86259	-0.785686	-1.39514	18.5202	-0.422874	-10.1744	0.50686	0.211829	0.749574	-547.833	60.4245	11.9334	0	0	1.12036	42.4694
0	-28.3438	0	0	-28.5322	-0.152942	6.30666	-0.40774	0.0185134	0.0181493	-59.7338	6.60E-15	12.1742	0	0	0.319735	6.12752	8.23346	5.38388	276.359	426.058	634.181	419.794	419.794	419.794	1.84391	-7.37036	-1.41363	-74.2864	483.706	243.115	190.457	190.457	190.457	-7.39469	-1.52866	-1.74781	19.5853	-0.347749	-10.2434	0.521916	0.135034	0.90355	-585.744	40.0133	9.11639	0	0	1.37321	45.2801
0	-26.1407	0	0	-26.2289	-0.106502	4.53148	-0.398117	0.0246056	0.0362243	-55.3992	-1.18E-15	11.7974	0	0	0.311278	6.51016	6.9569	5.47107	284.506	428.463	628.292	419.49	419.49	419.49	2.41774	-8.20165	-1.94741	-69.2627	484.866	246.962	190.457	190.457	190.457	-8.24555	-2.11466	-2.2698	20.7702	-0.411835	-10.074	0.515279	0.00798362	1.04787	-623.487	9.90729	8.95717	0	0	1.71637	47.9712
0	-23.8692	0	0	-23.8968	-0.0582021	2.67599	-0.386078	0.0235329	0.0527313	-51.5613	-2.71E-15	10.1899	0	0	0.289861	6.89633	5.64251	5.29649	292.754	430.89	622.673	418.424	418.424	418.424	3.14902	-9.29267	-2.28374	-62.1841	486.149	250.258	190.457	190.457	190.457	-9.3614	-2.53088	-2.9494	22.1427	-0.642073	-9.62562	0.476978	-0.14171	1.18042	-655.515	-23.8301	11.6053	0	0	2.14844	50.5394
0	-21.5759	0	0	-21.5782	-0.00990551	0.814976	-0.370813	0.0161418	0.0679353	-48.1942	2.71E-15	7.49378	0	0	0.260221	7.30131	4.26501	4.85341	301.156	433.255	617.444	416.556	416.556	416.556	4.01127	-10.6093	-2.422	-53.1251	487.529	252.963	190.457	190.457	190.457	-10.7066	-2.7827	-3.76317	23.7857	-1.06232	-8.86621	0.426356	-0.266468	1.31488	-681.027	-54.0926	16.4632	0	0	2.66918	52.9892
0	-19.2936	0	0	-19.2965	0.0365472	-0.976653	-0.351482	0.00415106	0.0816339	-45.0969	-5.41E-15	3.99178	0	0	0.226406	7.74362	2.79505	4.15321	309.762	435.488	612.708	413.893	413.893	413.893	4.96691	-12.1324	-2.37371	-42.1623	488.955	255.035	190.457	190.457	190.457	-12.2596	-2.88671	-4.67728	25.7848	-1.693	-7.80144	0.383787	-0.320138	1.46823	-697.941	-76.047	22.5103	0	0	3.25533	55.329
0	-17.0479	0	0	-17.0664	0.0794123	-2.6283	-0.32843	-0.0105852	0.0928161	-42.1065	6.77E-15	0.0265089	0	0	0.192182	8.23773	1.20293	3.22983	318.613	437.541	608.561	410.515	410.515	410.515	5.97052	-13.851	-2.15898	-29.3818	490.357	256.437	190.457	190.457	190.457	-14.0066	-2.86617	-5.65013	28.2111	-2.55527	-6.4949	0.368228	-0.262625	1.66821	-702.916	-86.7448	28.6942	0	0	3.8459	57.5675
0	-14.8627	0	0	-14.9013	0.117183	-4.08011	-0.30303	-0.0260394	0.100716	-39.1673	2.71E-15	-4.00869	0	0	0.160928	8.78519	-0.537006	2.13942	327.738	439.38	605.096	406.584	406.584	406.584	6.97235	-15.758	-1.80568	-14.8804	491.658	257.133	190.457	190.457	190.457	-15.9381	-2.74926	-6.63498	31.1009	-3.67088	-5.06104	0.41218	-0.0856536	1.9309	-696.987	-87.6087	34.0668	0	0	4.36702	59.7098
0	-12.7612	0	0	-12.8166	0.148707	-5.28793	-0.276919	-0.0403502	0.105107	-36.297	-4.06E-15	-7.7252	0	0	0.13491	9.36882	-2.44095	0.959837	337.154	440.981	602.412	402.333	402.333	402.333	7.92245	-17.847	-1.34806	1.23859	492.779	257.095	190.457	190.457	190.457	-18.0464	-2.56722	-7.58346	34.434	-5.04995	-3.62619	0.565404	0.165727	2.25057	-688.093	-85.8309	37.9773	0	0	4.7714	61.7517
0	-10.767	0	0	-10.8317	0.173255	-6.22525	-0.251623	-0.0520989	0.105641	-33.5541	0	-10.7928	0	0	0.114842	9.95331	-4.50989	-0.206798	346.875	442.321	600.618	398.049	398.048	398.048	8.77538	-20.1111	-0.824214	18.8704	493.652	256.308	190.457	190.457	190.457	-20.3243	-2.35171	-8.44986	38.1225	-6.66203	-2.27833	0.855444	0.438586	2.60634	-683	-85.0961	40.2372	0	0	5.03479	63.6741
0	-8.90341	0	0	-8.96859	0.190567	-6.88429	-0.228664	-0.0601827	0.10145	-31.0373	-5.41E-15	-12.9475	0	0	0.100106	10.4875	-6.72682	-1.23404	356.912	443.369	599.836	394.017	394.017	394.017	9.49444	-22.5413	-0.273548	37.912	494.22	254.776	190.457	190.457	190.457	-22.7642	-2.13266	-9.19507	42.0206	-8.39742	-1.05101	1.23891	0.704472	2.9741	-676.909	-80.5169	40.8512	0	0	5.10633	65.4387
0	-7.19192	0	0	-7.25066	0.200951	-7.27872	-0.210023	-0.0636129	0.0921729	-28.9203	-4.06E-15	-13.9827	0	0	0.0894876	10.9069	-9.05941	-1.98397	367.27	444.087	600.202	390.475	390.475	390.475	10.0549	-25.1276	0.265935	58.264	494.447	252.528	190.457	190.457	190.457	-25.3576	-1.93655	-9.78992	45.953	-10.056	0.0433152	1.61697	0.91573	3.30982	-657.764	-68.469	39.8225	0	0	4.9076	66.9911
0	-5.64996	0	0	-5.69809	0.20521	-7.44031	-0.197787	-0.0618381	0.0803032	-27.4118	6.77E-15	-13.7834	0	0	0.0816597	11.1444	-11.4656	-2.33144	377.919	444.437	601.847	387.578	387.578	387.578	10.446	-27.8598	0.762116	79.8335	494.315	249.626	190.457	190.457	190.457	-28.0961	-1.78331	-10.2177	49.7454	-11.3995	0.966824	1.91511	0.984917	3.53698	-622.33	-53.0961	37.3129	0	0	4.43767	68.2692
0	-4.28694	0	0	-4.32303	0.204204	-7.40215	-0.19335	-0.0549738	0.0685503	-26.6685	-2.71E-15	-12.352	0	0	0.0753992	11.1514	-13.8978	-2.18371	388.786	444.401	604.865	385.387	385.387	385.387	10.6703	-30.7285	1.19413	102.541	493.832	246.158	190.457	190.457	190.457	-30.9717	-1.68253	-10.4755	53.2457	-12.2444	1.63684	2.10591	0.873593	3.57636	-574.191	-35.4379	33.5977	0	0	3.77892	69.2138
0	-3.10116	0	0	-3.1257	0.198378	-7.18103	-0.197022	-0.0429445	0.0582203	-26.7372	0	-9.73464	0	0	0.0694934	10.9132	-16.3047	-1.48998	399.753	443.997	609.27	383.858	383.858	383.858	10.7429	-33.7264	1.55451	126.326	493.034	242.236	190.457	190.457	190.457	-33.977	-1.63298	-10.5743	56.3358	-12.5247	1.93847	2.18612	0.633514	3.41857	-515.154	-9.10625	28.3312	0	0	3.0041	69.7773
0	-2.07937	0	0	-2.09399	0.187632	-6.77269	-0.208482	-0.0258968	0.0484077	-27.5764	-1.35E-15	-6.07154	0	0	0.06257	10.45	-18.6299	-0.249202	410.664	443.277	614.993	382.852	382.852	382.852	10.6896	-36.8484	1.84727	151.15	491.981	237.994	190.457	190.457	190.457	-37.1066	-1.62622	-10.538	58.9374	-12.2928	1.75569	2.1114	0.344095	3.14244	-433.726	28.7001	20.6204	0	0	2.09712	69.9235
0	-1.19906	0	0	-1.20602	0.171577	-6.16125	-0.226079	-0.00501243	0.0372971	-28.9657	-6.09E-15	-1.67617	0	0	0.0530632	9.81179	-20.8125	1.4729	421.311	442.328	621.868	382.197	382.197	382.197	10.5457	-40.0921	2.08408	176.989	490.765	233.59	190.457	190.457	190.457	-40.3576	-1.65192	-10.402	61.0146	-11.6775	1.02074	1.84373	0.079648	2.84396	-318.746	73.292	10.0649	0	0	1.11284	69.6238
0	-0.433723	0	0	-0.435603	0.149889	-5.33312	-0.246943	0.0176987	0.0230328	-30.5102	-6.77E-15	3.01045	0	0	0.0398725	9.07126	-22.7896	3.53155	431.419	441.239	629.635	381.77	381.77	381.77	10.3526	-43.4561	2.27949	203.818	489.494	229.211	190.457	190.457	190.457	-43.729	-1.7029	-10.2079	62.5729	-10.8356	-0.239392	1.37071	-0.134036	2.58538	-166.4	109.868	-2.76538	0	0	0.229895	68.8533
0	0.240279	0	0	0.240947	0.12263	-4.2891	-0.267799	0.0403675	0.00394896	-31.7345	-7.44E-15	7.55531	0	0	0.0230191	8.31882	-24.5028	5.70903	440.667	440.074	637.95	381.534	381.534	381.534	10.1538	-46.9373	2.44607	231.591	488.286	225.068	190.457	190.457	190.457	-47.2189	-1.77902	-9.99827	63.6492	-9.92041	-1.87475	0.749139	-0.278982	2.37299	11.488	126.303	-16.7383	0	0	-0.336939	67.594
0	0.837338	0	0	0.838525	0.0904948	-3.05472	-0.285637	0.0613861	-0.02162	-32.1776	7.78E-15	11.5879	0	0	0.00393528	7.64924	-25.906	7.74871	448.72	438.848	646.415	381.516	381.516	381.516	9.99134	-50.5273	2.59193	260.224	487.253	221.382	190.457	190.457	190.457	-50.8212	-1.8881	-9.81152	64.2971	-9.06226	-3.62689	0.100511	-0.289857	2.18592	191.334	127.235	-30.8033	0	0	-0.514814	65.8402
0	1.35781	0	0	1.3584	0.0550267	-1.68905	-0.298155	0.0799373	-0.0544945	-31.4736	-9.47E-15	14.8828	0	0	-0.0149598	7.13396	-26.9716	9.40936	455.29	437.522	654.642	381.727	381.727	381.727	9.90321	-54.2093	2.72293	289.571	486.491	218.37	190.457	190.457	190.457	-54.5214	-2.04216	-9.67969	64.5756	-8.33907	-5.19854	-0.438002	-0.076452	2.01717	348.818	132.815	-44.421	0	0	-0.403883	63.6039
0	1.78521	0	0	1.78523	0.0186669	-0.287064	-0.303731	0.09539	-0.0930665	-29.3865	8.80E-15	17.3018	0	0	-0.0308661	6.79071	-27.6914	10.5162	460.17	436.039	662.331	382.088	382.088	382.088	9.91973	-57.955	2.84926	319.414	486.073	216.223	190.457	190.457	190.457	-58.2938	-2.24932	-9.62825	64.5514	-7.7414	-6.35185	-0.787485	0.365871	1.86957	471.902	157.85	-56.5135	0	0	-0.156532	60.9126
0	2.08635	0	0	2.08668	-0.0155896	1.03416	-0.301477	0.107201	-0.133757	-25.8439	-5.41E-15	18.7568	0	0	-0.0413424	6.57578	-28.0725	10.9838	463.256	434.355	669.297	382.426	382.426	382.426	10.0595	-61.7229	2.99201	349.471	486.048	215.084	190.457	190.457	190.457	-62.0983	-2.50555	-9.67716	64.3023	-7.16457	-6.97427	-0.952514	0.897734	1.74835	563.442	197.347	-65.266	0	0	0.106744	57.798
0	2.21511	0	0	2.21668	-0.0448823	2.16313	-0.291724	0.115009	-0.173293	-21.0051	-6.77E-16	19.1904	0	0	-0.0448797	6.40883	-28.13	10.809	464.527	432.469	675.455	382.541	382.541	382.541	10.3249	-65.4576	3.18384	379.413	486.437	215.018	190.457	190.457	190.457	-65.8801	-2.79123	-9.84022	63.9048	-6.45501	-7.07422	-0.969921	1.33739	1.65657	629.18	238.038	-69.209	0	0	0.308211	54.2856
0	2.11963	0	0	2.1226	-0.0671926	3.02191	-0.275715	0.118565	-0.210112	-15.2303	-6.77E-15	18.5558	0	0	-0.0411301	6.20936	-27.8813	10.0506	464.043	430.429	680.782	382.305	382.305	382.305	10.6999	-69.0921	3.46255	408.901	487.234	216.006	190.457	190.457	190.457	-69.5714	-3.07391	-10.1229	63.4078	-5.47924	-6.73119	-0.867994	1.55145	1.59262	668.977	269.037	-68.1975	0	0	0.429849	50.3921
0	1.75205	0	0	1.7555	-0.0817915	3.58314	-0.255347	0.117517	-0.245053	-9.02827	2.71E-15	16.8145	0	0	-0.0308259	5.92429	-27.3439	8.81317	461.945	428.328	685.279	381.726	381.727	381.727	11.1498	-72.5529	3.86034	437.606	488.405	217.947	190.457	190.457	190.457	-73.0956	-3.31508	-10.5191	62.8118	-4.1805	-6.04248	-0.69296	1.50045	1.54825	684.86	285.666	-62.9112	0	0	0.520726	46.1362
0	1.07874	0	0	1.08122	-0.0892755	3.8706	-0.232098	0.111723	-0.281125	-2.89811	0	14.0077	0	0	-0.0155527	5.53944	-26.5396	7.23023	458.452	426.283	688.957	380.96	380.96	380.96	11.6257	-75.7658	4.39264	465.232	489.885	220.68	190.457	190.457	190.457	-76.3742	-3.47811	-11.0082	62.0734	-2.60253	-5.09005	-0.511022	1.23373	1.50452	685.864	287.941	-54.1264	0	0	0.66175	41.5569
0	0.0891337	0	0	0.0893294	-0.0911632	3.94307	-0.205847	0.101596	-0.322212	2.85659	0	10.3183	0	0	0.00291497	5.07708	-25.5012	5.44315	453.852	424.415	691.833	380.252	380.252	380.252	12.0706	-78.6638	5.05119	491.515	491.578	224.01	190.457	190.457	190.457	-79.3339	-3.53455	-11.5549	61.1323	-0.88005	-3.93044	-0.390728	0.834629	1.43793	686.726	274.097	-42.2151	0	0	0.928647	36.7316
0	-1.19999	0	0	-1.20274	-0.0892699	3.87038	-0.174827	0.0883281	-0.371559	8.19443	2.37E-15	6.09522	0	0	0.0232291	4.58591	-24.2791	3.57801	448.479	422.826	693.925	379.863	379.863	379.863	12.4283	-81.193	5.80324	516.204	493.356	227.719	190.457	190.457	190.457	-81.9133	-3.46815	-12.1118	59.9492	0.79426	-2.60198	-0.365684	0.39975	1.33583	699.579	242.296	-27.5957	0	0	1.34252	31.782
0	-2.745	0	0	-2.75078	-0.0851432	3.7119	-0.136807	0.0740013	-0.428757	13.2524	-2.11E-15	1.83299	0	0	0.0444855	4.1251	-22.9428	1.73035	442.693	421.587	695.266	379.98	379.98	379.98	12.6518	-83.3149	6.59593	539.045	495.069	231.579	190.457	190.457	190.457	-84.0667	-3.27706	-12.6252	58.5358	2.22215	-1.14339	-0.369755	0.0235609	1.18863	715.094	193.437	-11.4596	0	0	1.79715	26.8667
0	-4.47825	0	0	-4.4867	-0.0799659	3.513	-0.0905586	0.0610389	-0.489751	18.1926	2.57E-15	-1.9265	0	0	0.0657345	3.74228	-21.5741	-0.0268968	436.873	420.724	695.924	380.664	380.664	380.664	12.7117	-85.0071	7.36386	559.771	496.558	235.342	190.457	190.457	190.457	-85.7665	-2.97536	-13.0428	56.9565	3.26017	0.38485	-0.317799	-0.22858	1.01033	716.834	131.344	4.11817	0	0	2.11754	22.1636
0	-6.31351	0	0	-6.32414	-0.074839	3.31594	-0.0367132	0.0513572	-0.549822	23.0542	-1.90E-16	-4.72168	0	0	0.0853433	3.45718	-20.2565	-1.62772	431.415	420.22	696.01	381.836	381.836	381.836	12.5999	-86.2607	8.03905	578.111	497.676	238.737	190.457	190.457	190.457	-87.0023	-2.59137	-13.3204	55.3097	3.86022	1.89393	-0.214695	-0.370303	0.827211	706.943	55.6031	17.1314	0	0	2.22135	17.852
0	-8.15512	0	0	-8.16769	-0.0709741	3.16735	0.0219873	0.0458552	-0.604665	27.6362	-1.97E-15	-6.25141	0	0	0.100527	3.26304	-19.0671	-3.01212	426.706	420.011	695.663	383.329	383.329	383.329	12.3275	-87.0784	8.56244	593.798	498.304	241.48	190.457	190.457	190.457	-87.7788	-2.16191	-13.4277	53.7078	4.06397	3.28507	-0.116972	-0.44377	0.66464	699.533	-31.4252	26.5723	0	0	2.11882	14.0985
0	-9.90898	0	0	-9.92379	-0.0696494	3.1164	0.0803134	0.0446564	-0.650566	31.3819	-3.05E-15	-6.36233	0	0	0.107182	3.13652	-18.071	-4.13572	423.085	419.994	695.021	384.952	384.953	384.952	11.9178	-87.4716	8.89229	606.584	498.362	243.281	190.457	190.457	190.457	-88.1125	-1.72454	-13.3498	52.2594	3.96794	4.47333	-0.0817984	-0.483097	0.537159	709.258	-121.647	32.806	0	0	1.8664	11.0455
0	-11.49	0	0	-11.5082	-0.0719746	3.20582	0.130474	0.047532	-0.684672	33.3621	6.34E-16	-5.00986	0	0	0.100752	3.04681	-17.3173	-4.97771	420.795	420.042	694.197	386.539	386.538	386.539	11.401	-87.4615	9.009	616.252	497.812	243.876	190.457	190.457	190.457	-88.0312	-1.31203	-13.0883	51.0545	3.68435	5.40209	-0.141116	-0.512545	0.44915	744.251	-204.679	37.1463	0	0	1.52144	8.80078
0	-12.8224	0	0	-12.8463	-0.0785879	3.46004	0.163043	0.0542649	-0.70451	32.4607	2.26E-15	-2.22623	0	0	0.0786511	2.96237	-16.8347	-5.53992	419.952	420.023	693.256	387.965	387.965	387.965	10.8114	-87.0833	8.91476	622.626	496.662	243.068	190.457	190.457	190.457	-87.5772	-0.951524	-12.6604	50.15	3.30937	6.04623	-0.279361	-0.548525	0.391715	799.713	-271.128	41.0287	0	0	1.1136	7.43051
0	-13.8338	0	0	-13.8661	-0.089396	3.87523	0.169533	0.0649175	-0.708884	27.802	-1.21E-15	1.88653	0	0	0.0437257	2.8563	-16.6296	-5.83599	420.545	419.818	692.212	389.157	389.156	389.157	10.1904	-86.394	8.6302	625.587	494.972	240.777	190.457	190.457	190.457	-86.8151	-0.667636	-12.1002	49.5595	2.90287	6.40462	-0.470667	-0.597752	0.359105	867.126	-314.369	45.3904	0	0	0.679381	6.95356
0	-14.448	0	0	-14.4918	-0.103316	4.40933	0.145458	0.0794759	-0.697267	19.2285	-1.86E-15	7.08345	0	0	0.00673076	2.71074	-16.6833	-5.88204	422.435	419.34	691.029	390.08	390.08	390.08	9.59071	-85.4794	8.1892	625.085	492.854	237.084	190.457	190.457	190.457	-85.8381	-0.487121	-11.4587	49.2524	2.48538	6.49193	-0.692454	-0.635228	0.363875	937.267	-327.181	50.2369	0	0	0.279634	7.33879
0	-14.5866	0	0	-14.643	-0.118089	4.97533	0.092429	0.0971216	-0.669363	7.58771	-3.38E-16	12.8587	0	0	-0.0149601	2.5172	-16.9538	-5.69511	425.374	418.543	689.629	390.732	390.732	390.732	9.07982	-84.4533	7.63222	621.158	490.471	232.24	190.457	190.457	190.457	-84.7664	-0.441614	-10.8035	49.1634	2.05366	6.33132	-0.914268	-0.615544	0.423605	997.662	-303.373	54.5621	0	0	-0.00740791	8.50601
0	-14.1811	0	0	-14.2468	-0.130383	5.44564	0.0181265	0.115467	-0.624575	-5.36875	-6.77E-16	18.366	0	0	-0.00439204	2.2727	-17.379	-5.29626	429.026	417.434	687.909	391.121	391.121	391.121	8.73508	-83.444	7.00128	613.945	488.023	226.641	190.457	190.457	190.457	-83.7338	-0.564281	-10.2125	49.2055	1.60299	5.94793	-1.10097	-0.50552	0.551057	1033.47	-242.221	56.6239	0	0	-0.114003	10.3311
0	-13.194	0	0	-13.26	-0.136273	5.67069	-0.0653404	0.13032	-0.56329	-17.4322	1.35E-15	22.5004	0	0	0.0439028	1.97655	-17.8825	-4.71635	432.996	416.059	685.773	391.246	391.246	391.246	8.6276	-82.5722	6.33734	603.693	485.717	220.762	190.457	190.457	190.457	-82.8643	-0.878924	-9.76043	49.2831	1.14203	5.36713	-1.24746	-0.321359	0.742691	1037.45	-154.657	54.7042	0	0	-0.0278827	12.6558
0	-11.6398	0	0	-11.6945	-0.131979	5.50663	-0.144319	0.137074	-0.486086	-26.5845	-1.02E-15	24.253	0	0	0.115962	1.6325	-18.3843	-4.00509	436.867	414.505	683.145	391.096	391.096	391.096	8.79883	-81.9237	5.68088	590.748	483.725	215.066	190.457	190.457	190.457	-82.2452	-1.38496	-9.50164	49.3083	0.693292	4.6231	-1.34649	-0.0982058	0.985484	1003.17	-55.8015	47.7566	0	0	0.191979	15.3028
0	-9.59908	0	0	-9.63386	-0.11477	4.84825	-0.207462	0.133017	-0.395092	-31.6457	-8.12E-15	23.1721	0	0	0.182909	1.25177	-18.8119	-3.23475	440.23	412.873	679.98	390.648	390.648	390.648	9.23854	-81.5292	5.07335	575.538	482.143	209.924	190.457	190.457	190.457	-81.9066	-2.04489	-9.45361	49.2168	0.284377	3.76561	-1.3992	0.107349	1.24942	929.604	36.4333	35.9439	0	0	0.436288	18.0944
0	-7.21356	0	0	-7.22832	-0.0836307	3.6538	-0.249917	0.119978	-0.29582	-32.7255	1.02E-14	19.7279	0	0	0.218913	0.855903	-19.1109	-2.49651	442.731	411.273	676.278	389.877	389.877	389.877	9.87925	-81.3593	4.55546	558.539	480.975	205.554	190.457	190.457	190.457	-81.8146	-2.78418	-9.59259	48.9803	-0.0658247	2.86643	-1.41436	0.243496	1.50469	822.641	108.681	20.429	0	0	0.600791	20.8727
0	-4.65861	0	0	-4.66131	-0.0393375	1.94953	-0.272957	0.103068	-0.197385	-30.978	-6.09E-15	15.084	0	0	0.217068	0.476625	-19.2526	-1.88882	444.096	409.799	672.079	388.762	388.762	388.762	10.6154	-81.3426	4.16203	540.249	480.159	202.023	190.457	190.457	190.457	-81.889	-3.50813	-9.86577	48.6132	-0.357743	2.01949	-1.37276	0.298832	1.72544	687.629	157.559	2.82055	0	0	0.628837	23.5175
0	-2.10124	0	0	-2.10125	0.0159086	-0.180674	-0.279207	0.0854308	-0.109009	-27.7605	7.27E-15	10.3125	0	0	0.187428	0.148206	-19.2354	-1.4934	444.165	408.521	667.466	387.29	387.29	387.29	11.3372	-81.3965	3.91526	521.142	479.613	199.293	190.457	190.457	190.457	-82.0351	-4.128	-10.2123	48.168	-0.612138	1.31956	-1.25116	0.293173	1.89396	531.417	184.811	-14.9859	0	0	0.523697	25.9566
0	0.333479	0	0	0.333809	0.0788222	-2.60559	-0.270963	0.0684196	-0.0353375	-24.1109	-3.05E-15	6.15539	0	0	0.146158	-0.103501	-19.0807	-1.35031	442.915	407.48	662.557	385.458	385.458	385.458	11.9569	-81.4529	3.81845	501.643	479.258	197.264	190.457	190.457	190.457	-82.1728	-4.58237	-10.5772	47.7246	-0.85915	0.830993	-1.03926	0.261671	1.99472	361.915	194.219	-31.0036	0	0	0.340642	28.1649
0	2.57375	0	0	2.58421	0.14525	-5.15568	-0.251576	0.0539778	0.0230644	-20.6961	2.24E-15	3.11856	0	0	0.107461	-0.270534	-18.8242	-1.44407	440.447	406.689	657.487	383.278	383.278	383.278	12.4228	-81.4693	3.85497	482.101	479.039	195.803	190.457	190.457	190.457	-82.2503	-4.84681	-10.9184	47.3768	-1.12025	0.563141	-0.747691	0.250269	2.03333	190.32	193.136	-43.6228	0	0	0.165003	30.1522
0	4.5949	0	0	4.63613	0.210467	-7.63958	-0.225511	0.0422345	0.0648377	-17.8411	3.17E-16	1.22773	0	0	0.0780947	-0.367744	-18.5056	-1.70681	436.955	406.131	652.391	380.783	380.783	380.783	12.7241	-81.4279	3.9939	462.788	478.928	194.766	190.457	190.457	190.457	-82.2461	-4.93358	-11.2118	47.2162	-1.38809	0.463332	-0.433314	0.283901	2.03738	40.3309	186.688	-51.2906	0	0	0.0737773	31.946
0	6.40407	0	0	6.50074	0.269738	-9.87249	-0.19788	0.0333311	0.0879145	-15.6564	1.82E-15	0.298405	0	0	0.0588406	-0.429149	-18.1572	-2.03879	432.657	405.773	647.384	378.027	378.027	378.027	12.8847	-81.3293	4.19666	443.894	478.922	194.011	190.457	190.457	190.457	-82.1635	-4.88355	-11.4509	47.3155	-1.61802	0.434691	-0.170524	0.344599	2.0523	-60.8822	176.756	-53.3371	0	0	0.0750457	33.5749
0	8.02384	0	0	8.19554	0.319113	-11.71	-0.173444	0.0275313	0.0922512	-14.1373	1.78E-15	0.0589161	0	0	0.0472391	-0.494986	-17.7971	-2.33464	427.734	405.58	642.555	375.09	375.09	375.09	12.9496	-81.1849	4.42334	425.517	479.03	193.414	190.457	190.457	190.457	-82.0202	-4.75287	-11.6417	47.7089	-1.74222	0.370824	-0.00888715	0.372655	2.11987	-97.7574	160.958	-50.474	0	0	0.0952863	35.0564
0	9.47899	0	0	9.73357	0.356131	-13.072	-0.155507	0.0244161	0.0804955	-13.1888	-1.80E-15	0.175656	0	0	0.0398708	-0.59485	-17.4249	-2.50333	422.279	405.526	637.964	372.081	372.081	372.081	12.9687	-81.0089	4.63794	407.669	479.26	192.882	190.457	190.457	190.457	-81.8388	-4.59864	-11.7954	48.3754	-1.70511	0.187715	0.049696	0.334307	2.27195	-72.239	139.859	-44.2944	0	0	0.0478313	36.3902
0	10.7886	0	0	11.1204	0.380114	-13.9466	-0.145458	0.023189	0.0579512	-12.6438	-8.67E-16	0.367887	0	0	0.0341997	-0.738057	-17.0214	-2.47898	416.293	405.595	633.656	369.143	369.143	369.143	12.9825	-80.8136	4.81165	390.289	479.61	192.357	190.457	190.457	190.457	-81.6379	-4.46725	-11.9219	49.2301	-1.5015	-0.167022	0.0457326	0.21921	2.51589	-2.63969	113.412	-36.447	0	0	-0.0811707	37.5551
0	11.9622	0	0	12.3549	0.391959	-14.3761	-0.142815	0.0222935	0.0306165	-12.2801	-5.92E-16	0.398675	0	0	0.0288922	-0.913041	-16.5511	-2.22487	409.705	405.783	629.664	366.464	366.464	366.464	13.0159	-80.6048	4.9248	373.272	480.068	191.819	190.457	190.457	190.457	-81.4278	-4.38854	-12.0263	50.1293	-1.19745	-0.721772	0.039778	0.055449	2.83501	85.0645	82.8543	-28.0055	0	0	-0.210268	38.5124
0	12.9996	0	0	13.4311	0.393536	-14.4332	-0.145828	0.0208993	0.00363111	-11.8623	-3.81E-16	0.200654	0	0	0.0236186	-1.09544	-15.9674	-1.73515	402.411	406.075	626.024	364.275	364.275	364.275	13.0783	-80.3797	4.96599	356.493	480.608	191.273	190.457	190.457	190.457	-81.2077	-4.37629	-12.1086	50.8908	-0.916298	-1.49261	0.083735	-0.113915	3.17978	166.382	49.4544	-19.5007	0	0	-0.228427	39.2124
0	13.8914	0	0	14.3383	0.387064	-14.1988	-0.152723	0.0186253	-0.0200066	-11.2375	-1.14E-15	-0.196619	0	0	0.0184538	-1.25972	-15.2194	-1.03595	394.314	406.439	622.778	362.826	362.826	362.826	13.1691	-80.126	4.93016	339.832	481.195	190.744	190.457	190.457	190.457	-80.965	-4.43262	-12.1666	51.3257	-0.784678	-2.48381	0.187898	-0.256253	3.47043	228.035	13.8114	-11.1342	0	0	-0.0862402	39.6043
0	14.6209	0	0	15.0623	0.374691	-13.7494	-0.162098	0.0157032	-0.0393646	-10.3464	3.81E-15	-0.696761	0	0	0.0135224	-1.38753	-14.2599	-0.186476	385.355	406.818	619.971	362.316	362.316	362.317	13.2822	-79.8214	4.81636	323.186	481.789	190.264	190.457	190.457	190.457	-80.6769	-4.55265	-12.1973	51.2758	-0.858104	-3.6722	0.320168	-0.367356	3.60552	268.283	-24.3945	-3.14099	0	0	0.185818	39.6458
0	15.1656	0	0	15.5844	0.358366	-13.1538	-0.172976	0.0126276	-0.0543664	-9.21272	-3.38E-16	-1.19661	0	0	0.00892278	-1.46882	-13.0534	0.722773	375.51	407.139	617.656	362.79	362.79	362.79	13.409	-79.4362	4.62735	306.469	482.348	189.869	190.457	190.457	190.457	-80.312	-4.72654	-12.1991	50.6456	-1.07936	-4.98491	0.426651	-0.453475	3.54124	291.592	-63.3119	4.00114	0	0	0.523661	39.3127
0	15.4973	0	0	15.8818	0.339886	-12.4761	-0.18438	0.0100989	-0.0655031	-7.89551	-4.14E-15	-1.60356	0	0	0.00473656	-1.49885	-11.5822	1.577	364.791	407.326	615.892	364.087	364.087	364.087	13.5382	-78.9345	4.37051	289.621	482.833	189.595	190.457	190.457	190.457	-79.832	-4.93917	-12.1714	49.4167	-1.31115	-6.28753	0.45508	-0.514293	3.34273	303.776	-97.6823	9.70356	0	0	0.872006	38.6042
0	15.5838	0	0	15.9278	0.320948	-11.7779	-0.195001	0.00880395	-0.0729615	-6.45148	2.54E-16	-1.85711	0	0	0.00112207	-1.47556	-9.85148	2.24918	353.229	407.324	614.745	365.907	365.907	365.907	13.6555	-78.2765	4.05878	272.593	483.211	189.473	190.457	190.457	190.457	-79.1947	-5.16964	-12.1159	47.6386	-1.42996	-7.39788	0.369691	-0.553491	3.12176	309.736	-121.889	13.3642	0	0	1.18847	37.5466
0	15.3911	0	0	15.693	0.303124	-11.1175	-0.20341	0.00915407	-0.0764106	-4.93909	1.44E-15	-1.94902	0	0	-0.00157897	-1.3985	-7.89033	2.61485	340.879	407.11	614.282	367.936	367.936	367.936	13.7443	-77.4215	3.70962	255.358	483.458	189.53	190.457	190.457	190.457	-78.3557	-5.39267	-12.0349	45.4111	-1.40454	-8.1306	0.196963	-0.533714	2.96655	305.493	-124.333	14.3441	0	0	1.40792	36.1925
0	14.887	0	0	15.1487	0.287691	-10.5432	-0.208214	0.0111536	-0.074022	-3.3972	-4.82E-15	-1.91993	0	0	-0.00286518	-1.27476	-5.74892	2.57436	327.824	406.705	614.578	369.938	369.938	369.938	13.788	-76.3307	3.34178	237.903	483.562	189.781	190.457	190.457	190.457	-77.2731	-5.58252	-11.9311	42.868	-1.29497	-8.36591	0.0455932	-0.412216	2.89914	272.153	-94.7003	11.9807	0	0	1.39541	34.614
0	14.0466	0	0	14.2714	0.275246	-10.0786	-0.208194	0.0143558	-0.0633662	-1.81459	1.18E-15	-1.83855	0	0	-0.00214269	-1.12542	-3.48915	2.0844	314.206	406.174	615.706	371.778	371.778	371.778	13.7734	-74.9709	2.96932	220.244	483.528	190.227	190.457	190.457	190.457	-75.9113	-5.7199	-11.8055	40.1547	-1.19124	-8.10428	0.0529972	-0.201696	2.88132	185.256	-35.0473	6.08305	0	0	1.00579	32.8888
0	12.8581	0	0	13.048	0.265236	-9.70386	-0.202852	0.0182386	-0.0440998	-0.157874	-2.45E-15	-1.74473	0	0	0.0011313	-0.980546	-1.17323	1.1848	300.259	405.617	617.728	373.402	373.402	373.402	13.6941	-73.317	2.59593	202.428	483.376	190.85	190.457	190.457	190.457	-74.2441	-5.79844	-11.6566	37.3962	-1.15489	-7.46553	0.260608	0.0261879	2.85257	41.8211	39.4795	-2.40297	0	0	0.258992	31.0868
0	11.3231	0	0	11.4777	0.25588	-9.35287	-0.19263	0.0223195	-0.0194429	1.59304	4.31E-15	-1.63532	0	0	0.00731359	-0.863694	1.14345	-0.00602014	286.308	405.148	620.655	374.817	374.817	374.818	13.5498	-71.352	2.21441	184.543	483.143	191.605	190.457	190.457	190.457	-72.2554	-5.82471	-11.4793	34.6746	-1.20256	-6.62769	0.583261	0.205505	2.77594	-132.125	112.397	-11.6163	0	0	-0.638325	29.2652
0	9.45109	0	0	9.56818	0.244665	-8.93121	-0.178817	0.0262854	0.00535137	3.40115	8.04E-16	-1.46976	0	0	0.0163285	-0.779314	3.41293	-1.33025	272.709	404.863	624.427	376.075	376.075	376.075	13.3398	-69.0656	1.81371	166.69	482.873	192.421	190.457	190.457	190.457	-69.936	-5.80971	-11.2654	32.0329	-1.3243	-5.75254	0.890312	0.313268	2.64572	-299.764	173.849	-19.7865	0	0	-1.44345	27.4727
0	7.25177	0	0	7.32983	0.229166	-8.34687	-0.163305	0.0299162	0.0254728	5.12863	-1.46E-15	-1.2016	0	0	0.0272894	-0.712117	5.59229	-2.64015	259.792	404.83	628.917	377.253	377.253	377.253	13.0566	-66.4518	1.3889	148.967	482.607	193.203	190.457	190.457	190.457	-67.28	-5.75788	-11.0042	29.4938	-1.50885	-4.94527	1.10378	0.35909	2.46654	-436.578	219.836	-25.8451	0	0	-2.01445	25.755
0	4.73037	0	0	4.77167	0.207725	-7.53567	-0.148329	0.0328109	0.0373764	6.51014	2.09E-15	-0.823628	0	0	0.0381518	-0.6353	7.64284	-3.83217	247.811	405.081	633.945	378.438	378.438	378.438	12.6846	-63.5065	0.947915	131.438	482.38	193.85	190.457	190.457	190.457	-64.2826	-5.66103	-10.6841	27.0764	-1.75837	-4.25482	1.20617	0.355768	2.24337	-533.109	247.507	-29.3698	0	0	-2.31247	24.156
0	1.88888	0	0	1.901	0.17975	-6.4727	-0.135781	0.0346852	0.040127	7.20255	3.38E-15	-0.348209	0	0	0.0457441	-0.520951	9.53137	-4.85649	236.937	405.618	639.303	379.699	379.699	379.699	12.2032	-60.2289	0.5123	114.128	482.212	194.273	190.457	190.457	190.457	-60.9413	-5.49943	-10.294	24.8038	-2.08533	-3.69304	1.28035	0.351853	2.00335	-605.434	260.84	-30.5672	0	0	-2.4322	22.7149
0	-1.26774	0	0	-1.27291	0.145539	-5.16672	-0.12751	0.0358103	0.0324384	6.77416	-8.46E-17	0.23445	0	0	0.0454959	-0.351416	11.2336	-5.69846	227.28	406.418	644.781	381.084	381.084	381.084	11.5935	-56.6225	0.11304	97.021	482.108	194.412	190.457	190.457	190.457	-57.2586	-5.24839	-9.82424	22.698	-2.48929	-3.26589	1.3584	0.361631	1.7718	-660.469	259.848	-29.6646	0	0	-2.42781	21.4638
0	-4.72346	0	0	-4.73311	0.106074	-3.65358	-0.125497	0.0365662	0.0130141	4.73886	1.35E-15	0.917571	0	0	0.0317798	-0.123833	12.7335	-6.36286	218.922	407.436	650.169	382.633	382.633	382.633	10.8449	-52.6988	-0.215084	80.0673	482.063	194.263	190.457	190.457	190.457	-53.2464	-4.88595	-9.26834	20.7775	-2.94195	-2.9774	1.41918	0.372462	1.55634	-695.158	242.451	-26.9849	0	0	-2.31669	20.4302
0	-8.44147	0	0	-8.44662	0.0628901	-1.99205	-0.131493	0.0371934	-0.0176534	0.670694	-1.69E-16	1.66718	0	0	-0.000581977	0.150845	14.0185	-6.86789	211.921	408.605	655.271	384.378	384.378	384.378	9.96059	-48.483	-0.44132	63.2022	482.065	193.893	190.457	190.457	190.457	-48.9333	-4.40108	-8.62419	19.061	-3.39107	-2.81661	1.4616	0.385842	1.36795	-712.739	212.057	-23.1144	0	0	-2.1312	19.6432
0	-12.3541	0	0	-12.3542	0.0178469	-0.255434	-0.146585	0.037595	-0.0563847	-5.65974	-1.61E-15	2.42162	0	0	-0.0537487	0.449993	15.0769	-7.23536	206.324	409.841	659.902	386.343	386.343	386.343	8.96013	-44.022	-0.547658	46.3757	482.099	193.458	190.457	190.457	190.457	-44.372	-3.80138	-7.89485	17.5682	-3.77128	-2.75928	1.5061	0.393763	1.20444	-722.994	173.539	-18.7323	0	0	-1.90484	19.1372
0	-16.3551	0	0	-16.3607	-0.0271658	1.48047	-0.170474	0.0374233	-0.0982687	-14.13	1.42E-15	3.12358	0	0	-0.123748	0.745772	15.8969	-7.47843	202.182	411.05	663.891	388.534	388.534	388.534	7.87855	-39.3909	-0.53569	29.5937	482.155	193.189	190.457	190.457	190.457	-39.6451	-3.11732	-7.09	16.3168	-4.02125	-2.78118	1.56268	0.372061	1.055	-733.163	130.15	-14.2969	0	0	-1.64524	18.9527
0	-20.2994	0	0	-20.3314	-0.0704296	3.14641	-0.201009	0.035723	-0.137746	-24.1768	1.69E-16	3.71061	0	0	-0.198564	1.01528	16.4685	-7.59591	199.544	412.138	667.077	390.944	390.944	390.944	6.7623	-34.6956	-0.429632	12.9534	482.237	193.359	190.457	190.457	190.457	-34.866	-2.40108	-6.22759	15.318	-4.10558	-2.86853	1.61108	0.29772	0.905662	-742.119	83.3691	-9.83333	0	0	-1.33639	19.1327
0	-24.0144	0	0	-24.0998	-0.110429	4.68198	-0.23402	0.0307331	-0.169697	-34.804	-3.72E-15	4.09719	0	0	-0.259618	1.2487	16.7842	-7.57729	198.444	413.028	669.316	393.548	393.548	393.548	5.66251	-30.0679	-0.275389	-3.34315	482.356	194.233	190.457	190.457	190.457	-30.1723	-1.72102	-5.33432	14.5758	-4.03012	-3.01925	1.61522	0.175164	0.745664	-742.8	36.0377	-5.02852	0	0	-0.968056	19.7167
0	-27.3214	0	0	-27.4864	-0.14579	6.03398	-0.265346	0.0213352	-0.190587	-44.8769	-7.27E-15	4.27933	0	0	-0.288861	1.45078	16.8405	-7.41374	198.878	413.676	670.489	396.304	396.304	396.304	4.62641	-25.6512	-0.136165	-19.0085	482.531	196.007	190.457	190.457	190.457	-25.7098	-1.15294	-4.44296	14.0905	-3.83715	-3.23814	1.56049	0.0545786	0.588453	-730.723	-3.50688	0.491584	0	0	-0.56322	20.7337
0	-30.0627	0	0	-30.3233	-0.175256	7.15551	-0.292351	0.0076958	-0.198847	-53.4129	7.11E-15	4.33763	0	0	-0.276005	1.63396	16.6413	-7.10344	200.794	414.085	670.521	399.151	399.151	399.151	3.68961	-21.5825	-0.0829073	-33.713	482.768	198.772	190.457	190.457	190.457	-21.614	-0.768935	-3.58738	13.8618	-3.57568	-3.53356	1.48388	0.0105667	0.474963	-712.282	-23.2623	6.90091	0	0	-0.170834	22.1944
0	-32.1238	0	0	-32.4787	-0.197735	8.00745	-0.314176	-0.00830629	-0.19569	-59.7535	-8.12E-15	4.43171	0	0	-0.222214	1.80889	16.2006	-6.64552	204.107	414.303	669.397	402.028	402.028	402.028	2.8722	-17.9746	-0.179001	-47.1352	483.055	202.505	190.457	190.457	190.457	-17.9936	-0.623514	-2.79739	13.8823	-3.26849	-3.92002	1.40922	0.0491908	0.419448	-691.056	-21.6178	13.9991	0	0	0.174013	24.0857
0	-33.4468	0	0	-33.874	-0.212303	8.5577	-0.331118	-0.0237021	-0.184148	-63.6145	-8.80E-15	4.73666	0	0	-0.138844	1.98314	15.5433	-6.03824	208.701	414.419	667.157	404.883	404.883	404.883	2.18062	-14.9038	-0.464188	-59.0035	483.355	207.093	190.457	190.457	190.457	-14.9193	-0.741353	-2.09601	14.1321	-2.91145	-4.41078	1.32142	0.107777	0.402483	-662.942	-8.0475	21.1877	0	0	0.449431	26.3698
0	-34.0334	0	0	-34.4932	-0.218135	8.77754	-0.344117	-0.0350373	-0.166906	-65.0733	-4.82E-15	5.42484	0	0	-0.0426587	2.1663	14.7015	-5.28789	214.431	414.552	663.885	407.676	407.676	407.676	1.6145	-12.405	-0.944814	-69.1187	483.613	212.37	190.457	190.457	190.457	-12.4207	-1.11182	-1.49993	14.5783	-2.49971	-5.00101	1.20517	0.151921	0.411336	-626.072	12.4824	27.3642	0	0	0.635711	28.9886
0	-33.9379	0	0	-34.3818	-0.214514	8.64109	-0.354308	-0.0388874	-0.14559	-64.4948	-9.98E-15	6.6675	0	0	0.0502613	2.37084	13.7099	-4.41756	221.123	414.83	659.696	410.365	410.365	410.365	1.17438	-10.473	-1.59163	-77.3562	483.778	218.155	190.457	190.457	190.457	-10.4891	-1.69	-1.02263	15.18	-2.04326	-5.66132	1.06449	0.178688	0.44009	-585.126	38.8411	31.0158	0	0	0.729955	31.871
0	-33.2552	0	0	-33.6375	-0.200979	8.1301	-0.362753	-0.0333002	-0.120649	-62.4363	1.07E-14	8.51664	0	0	0.129078	2.60864	12.6017	-3.46902	228.588	415.371	654.731	412.895	412.895	412.895	0.867588	-9.06874	-2.34431	-83.6544	483.815	224.268	190.457	190.457	190.457	-9.08441	-2.40317	-0.6786	15.8967	-1.56596	-6.34341	0.920776	0.195525	0.486141	-549.872	68.7963	30.7658	0	0	0.758845	34.9412
0	-32.1036	0	0	-32.3932	-0.177551	7.24263	-0.369732	-0.0189949	-0.0920038	-59.4961	-1.86E-15	10.7841	0	0	0.189131	2.88742	11.4065	-2.49746	236.64	416.258	649.148	415.194	415.194	415.194	0.709889	-8.12922	-3.12201	-87.9951	483.729	230.544	190.457	190.457	190.457	-8.14475	-3.16191	-0.4861	16.6952	-1.09978	-6.99162	0.799758	0.209656	0.551459	-530.123	97.7776	26.1227	0	0	0.77175	38.1254
0	-30.6085	0	0	-30.7955	-0.144961	6.00233	-0.374837	0.000454329	-0.0598591	-56.2399	3.89E-15	13.0168	0	0	0.229914	3.20872	10.1478	-1.56226	245.112	417.533	643.119	417.17	417.17	417.17	0.721433	-7.5797	-3.83821	-90.3844	483.561	236.823	190.457	190.457	190.457	-7.59837	-3.87478	-0.465367	17.5546	-0.679723	-7.55544	0.717557	0.220959	0.635876	-531.269	119.652	18.0699	0	0	0.822572	41.356
0	-28.8878	0	0	-28.984	-0.10472	4.46318	-0.378076	0.0201811	-0.0254969	-53.222	5.24E-15	14.6554	0	0	0.252996	3.56819	8.84298	-0.718013	253.877	419.191	636.822	418.718	418.718	418.719	0.919073	-7.34582	-4.41646	-90.8379	483.376	242.946	190.457	190.457	190.457	-7.37428	-4.46341	-0.633044	18.4701	-0.340351	-7.99696	0.668915	0.221736	0.736094	-551.268	129.645	8.71173	0	0	0.949597	44.5739
0	-27.04	0	0	-27.0726	-0.0589887	2.70626	-0.380097	0.0360103	0.00911322	-50.916	-1.02E-15	15.2556	0	0	0.261006	3.95746	7.50241	-0.0102006	262.844	421.186	630.438	419.723	419.723	419.723	1.30863	-7.3658	-4.80308	-89.3681	483.243	248.756	190.457	190.457	190.457	-7.4128	-4.8744	-0.995317	19.457	-0.111658	-8.28867	0.631428	0.200813	0.850694	-582.587	126.134	0.426486	0	0	1.17087	47.7288
0	-25.1368	0	0	-25.1396	-0.0102784	0.829357	-0.380998	0.0452729	0.0422456	-49.5246	1.76E-16	14.6006	0	0	0.256903	4.36747	6.12861	0.524	271.956	423.438	624.15	420.068	420.068	420.068	1.88057	-7.60005	-4.97263	-85.9745	483.213	254.098	190.457	190.457	190.457	-7.67403	-5.08391	-1.54348	20.5531	-0.014797	-8.4041	0.578771	0.14673	0.974859	-616.043	110.403	-4.98574	0	0	1.49033	50.7802
0	-23.2226	0	0	-23.2269	0.0388335	-1.06481	-0.379045	0.0471288	0.0720842	-48.8346	-1.78E-15	12.747	0	0	0.243603	4.79265	4.71602	0.852278	281.175	425.854	618.132	419.652	419.652	419.652	2.60968	-8.03424	-4.92506	-80.643	483.313	258.826	190.457	190.457	190.457	-8.14082	-5.09435	-2.25314	21.816	-0.0635472	-8.3105	0.485528	0.0532091	1.10331	-641.377	85.4604	-6.71234	0	0	1.89413	53.6975
0	-21.3207	0	0	-21.3489	0.0859441	-2.87966	-0.371879	0.042618	0.0976565	-48.3873	4.06E-15	10.0115	0	0	0.224462	5.2348	3.25111	0.944059	290.47	428.331	612.54	418.406	418.406	418.406	3.45847	-8.67394	-4.6782	-73.3592	483.535	262.81	190.457	190.457	190.457	-8.81425	-4.92661	-3.0877	23.3177	-0.271266	-7.96817	0.360232	-0.0651673	1.23747	-656.039	56.7777	-5.12208	0	0	2.3673	56.4613
0	-19.4427	0	0	-19.5062	0.128978	-4.53251	-0.358549	0.0336395	0.118276	-47.7814	-7.78E-15	6.8256	0	0	0.203207	5.70447	1.71382	0.774828	299.816	430.779	607.507	416.318	416.318	416.318	4.38336	-9.53478	-4.25944	-64.1258	483.857	265.938	190.457	190.457	190.457	-9.70513	-4.61152	-4.00486	25.1337	-0.658304	-7.34462	0.238109	-0.174328	1.38252	-663.348	30.0919	-1.2207	0	0	2.8988	59.0621
0	-17.5958	0	0	-17.6945	0.166273	-5.95894	-0.339974	0.0222274	0.133249	-46.8212	-6.09E-15	3.61487	0	0	0.183163	6.21819	0.0804566	0.336418	309.2	433.125	603.139	413.444	413.444	413.444	5.34082	-10.6342	-3.69932	-52.9726	484.24	268.126	190.457	190.457	190.457	-10.827	-4.1833	-4.96307	27.3302	-1.25882	-6.43821	0.16266	-0.23024	1.54164	-667.966	9.37701	3.92653	0	0	3.47641	61.4993
0	-15.7846	0	0	-15.9104	0.196652	-7.11552	-0.318434	0.0102539	0.14206	-45.5195	-5.41E-15	0.727192	0	0	0.16653	6.79162	-1.6731	-0.351974	318.626	435.32	599.517	409.918	409.918	409.918	6.2921	-11.9877	-3.02839	-39.9548	484.649	269.315	190.457	190.457	190.457	-12.1929	-3.67606	-5.9261	29.9526	-2.12433	-5.29486	0.183692	-0.199348	1.72016	-675.315	-4.96483	9.35034	0	0	4.08835	63.778
0	-14.0115	0	0	-14.1513	0.219454	-7.97982	-0.296229	-0.000849773	0.143905	-43.9589	4.06E-15	-1.61777	0	0	0.153816	7.43104	-3.56708	-1.23328	328.131	437.333	596.704	405.935	405.935	405.935	7.20578	-13.6076	-2.27588	-25.1439	485.048	269.482	190.457	190.457	190.457	-13.8146	-3.12233	-6.86529	33.0131	-3.3117	-4.00208	0.349002	-0.0685476	1.9321	-689.82	-15.032	14.2749	0	0	4.71279	65.905
0	-12.2767	0	0	-12.417	0.234592	-8.55166	-0.27475	-0.0100215	0.138293	-42.1632	-5.41E-15	-3.32663	0	0	0.143882	8.12476	-5.61284	-2.2052	337.78	439.142	594.77	401.734	401.734	401.734	8.05907	-15.5029	-1.4704	-8.61925	485.411	268.642	190.457	190.457	190.457	-15.7025	-2.5536	-7.76019	36.476	-4.84888	-2.66052	0.675986	0.154646	2.18927	-710.701	-22.343	18.1004	0	0	5.2862	67.8818
0	-10.5814	0	0	-10.7105	0.242639	-8.85493	-0.254387	-0.016999	0.124634	-40.0662	1.35E-15	-4.45902	0	0	0.134542	8.83597	-7.80839	-3.12328	347.663	440.723	593.803	397.556	397.556	397.556	8.83805	-17.6783	-0.641355	9.53353	485.719	266.854	190.457	190.457	190.457	-17.8639	-2.00158	-8.5979	40.2496	-6.68948	-1.35355	1.11607	0.453567	2.50188	-726.584	-24.1822	20.4488	0	0	5.6699	69.6971
0	-8.93153	0	0	-9.04229	0.244911	-8.94046	-0.235266	-0.0217507	0.103367	-37.5944	2.71E-15	-5.13197	0	0	0.123766	9.49922	-10.1368	-3.82099	357.859	442.04	593.929	393.61	393.61	393.61	9.53619	-20.1311	0.180659	29.2177	485.957	264.219	190.457	190.457	190.457	-20.3003	-1.49831	-9.37081	44.1947	-8.68001	-0.142532	1.5584	0.793453	2.87049	-719.188	-15.3982	21.0745	0	0	5.69258	71.3206
0	-7.34175	0	0	-7.43138	0.243384	-8.88299	-0.217934	-0.0242231	0.0781081	-34.7742	0	-5.4398	0	0	0.110645	10.0265	-12.5683	-4.14344	368.394	443.05	595.303	390.054	390.054	390.054	10.1521	-22.8495	0.967148	50.3184	486.11	260.877	190.457	190.457	190.457	-23.004	-1.07226	-10.0741	48.1451	-10.5714	0.909029	1.90323	1.07211	3.252	-679.948	1.37997	20.0159	0	0	5.27521	72.7034
0	-5.83502	0	0	-5.90415	0.240139	-8.76078	-0.203665	-0.0241599	0.0543685	-31.8066	4.06E-15	-5.3919	0	0	0.0957849	10.3301	-15.0629	-3.97519	379.212	443.723	598.068	387.018	387.018	387.018	10.6867	-25.8104	1.69867	72.7027	486.166	256.985	190.457	190.457	190.457	-25.956	-0.740548	-10.7039	51.9298	-12.0952	1.71104	2.11685	1.16901	3.55608	-616.452	19.6322	17.5619	0	0	4.50985	73.7859
0	-4.43805	0	0	-4.48891	0.236524	-8.62453	-0.194242	-0.0210014	0.0367167	-29.0515	-4.06E-15	-4.89712	0	0	0.0808815	10.3525	-17.5722	-3.2493	390.184	444.059	602.308	384.608	384.608	384.608	11.1398	-28.9815	2.36976	96.2307	486.112	252.691	190.457	190.457	190.457	-29.1257	-0.503602	-11.2565	55.3927	-13.0617	2.14501	2.19914	1.04464	3.67635	-538.803	38.8109	13.7818	0	0	3.55896	74.5106
0	-3.17444	0	0	-3.20953	0.232568	-8.47531	-0.1918	-0.0137397	0.0263708	-26.9654	-6.09E-15	-3.78759	0	0	0.0677375	10.0841	-20.0398	-1.94947	401.129	444.103	608.003	382.875	382.875	382.875	11.5103	-32.3249	2.98685	120.776	485.952	248.118	190.457	190.457	190.457	-32.4753	-0.347393	-11.7287	58.4138	-13.4153	2.08813	2.13779	0.756529	3.57158	-447.338	62.93	7.68068	0	0	2.5205	74.8319
0	-2.05845	0	0	-2.08007	0.227036	-8.26645	-0.197929	-0.00150501	0.0210794	-25.926	5.41E-15	-1.9335	0	0	0.0569379	9.56401	-22.4022	-0.120533	411.821	443.937	615.024	381.786	381.786	381.786	11.7979	-35.8042	3.5616	146.244	485.711	243.372	190.457	190.457	190.457	-35.9669	-0.251691	-12.1207	60.9242	-13.2263	1.45726	1.89845	0.422476	3.29691	-332.427	94.5684	-2.04642	0	0	1.43253	74.716
0	-1.0917	0	0	-1.10223	0.218047	-7.92658	-0.211986	0.0153388	0.0163713	-25.9771	1.69E-15	0.610001	0	0	0.0471675	8.86886	-24.5903	2.11435	421.981	443.657	623.124	381.233	381.233	381.233	12.0071	-39.3907	4.10377	172.578	485.442	238.561	190.457	190.457	190.457	-39.5704	-0.19963	-12.4379	62.9088	-12.6317	0.255266	1.47293	0.15758	2.94102	-187.706	130.074	-15.5336	0	0	0.390042	74.1359
0	-0.265652	0	0	-0.26788	0.203871	-7.38953	-0.231547	0.0352523	0.00813952	-26.8273	1.69E-16	3.61022	0	0	0.0362109	8.09403	-26.536	4.55061	431.282	443.337	631.964	381.07	381.07	381.07	12.1499	-43.0649	4.61584	199.745	485.225	233.819	190.457	190.457	190.457	-43.2659	-0.18477	-12.6905	64.3979	-11.7714	-1.40698	0.903221	0.0175258	2.58391	-18.9005	159.502	-31.4745	0	0	-0.436954	73.0673
0	0.432047	0	0	0.434932	0.183554	-6.61752	-0.253403	0.0567384	-0.00616504	-27.968	-1.69E-15	6.80555	0	0	0.0223732	7.33566	-28.1809	6.9284	439.377	442.994	641.137	381.151	381.151	381.151	12.2446	-46.8148	5.09119	227.711	485.154	229.316	190.457	190.457	190.457	-47.042	-0.213281	-12.8914	65.4522	-10.7509	-3.32214	0.284189	-0.00686243	2.27329	155.04	173.436	-48.3876	0	0	-0.903697	71.4921
0	1.01071	0	0	1.01558	0.157213	-5.61306	-0.274433	0.0782999	-0.0275909	-28.8274	1.35E-15	9.93564	0	0	0.00547797	6.67476	-29.4847	8.9854	445.957	442.577	650.227	381.352	381.352	381.352	12.3152	-50.6297	5.5171	256.406	485.324	225.251	190.457	190.457	190.457	-50.8903	-0.300528	-13.054	66.1443	-9.63421	-5.22734	-0.246116	0.072226	2.02058	306.708	174.229	-65.2509	0	0	-0.995912	69.4064
0	1.47122	0	0	1.47562	0.126057	-4.42055	-0.292098	0.0984493	-0.0559028	-28.9055	6.77E-15	12.7612	0	0	-0.0129983	6.16038	-30.4268	10.5162	450.808	442	658.863	381.572	381.572	381.572	12.3885	-54.4948	5.88184	285.71	485.821	221.833	190.457	190.457	190.457	-54.7983	-0.463081	-13.192	66.5378	-8.45422	-6.86796	-0.603608	0.250857	1.82099	421.687	173.683	-81.0183	0	0	-0.825653	66.8236
0	1.80259	0	0	1.80526	0.0921755	-3.11936	-0.304655	0.115779	-0.0898928	-27.8655	7.44E-15	15.0636	0	0	-0.0304528	5.80012	-31.0029	11.4047	453.823	441.179	666.766	381.71	381.71	381.71	12.4901	-58.3859	6.18288	315.433	486.714	219.261	190.457	190.457	190.457	-58.7435	-0.709472	-13.3195	66.676	-7.22941	-8.05043	-0.795335	0.495365	1.67117	505.021	180.515	-93.78	0	0	-0.512155	63.7685
0	1.98117	0	0	1.98215	0.0581724	-1.81027	-0.310841	0.128779	-0.127613	-25.5436	2.03E-15	16.6076	0	0	-0.0439094	5.56548	-31.2192	11.6201	454.987	440.069	673.75	381.674	381.674	381.674	12.6393	-62.267	6.43169	345.327	488.046	217.692	190.457	190.457	190.457	-62.6902	-1.03387	-13.4511	66.5839	-5.9788	-8.66367	-0.850407	0.757964	1.57282	565.04	198.037	-101.126	0	0	-0.133748	60.2679
0	1.97247	0	0	1.97258	0.026685	-0.596321	-0.310058	0.136153	-0.167147	-21.9767	3.38E-15	17.1644	0	0	-0.0508965	5.40533	-31.0882	11.2001	454.353	438.678	679.719	381.401	381.401	381.401	12.8441	-66.0893	6.65334	375.092	489.828	217.223	190.457	190.457	190.457	-66.5882	-1.41427	-13.5997	66.2708	-4.72429	-8.68419	-0.797061	0.987507	1.52878	606.238	224.261	-101.331	0	0	0.256626	56.3449
0	1.73578	0	0	1.73584	-0.000115143	0.437388	-0.30245	0.13684	-0.207362	-17.3912	-1.15E-14	16.5301	0	0	-0.0501268	5.26086	-30.6275	10.2312	452.034	437.068	684.644	380.891	380.891	380.891	13.0973	-69.7931	6.88073	404.407	492.037	217.874	190.457	190.457	190.457	-70.3744	-1.81516	-13.7745	65.7324	-3.48198	-8.16829	-0.677469	1.12895	1.52949	632.218	251.955	-94.0745	0	0	0.626686	52.02
0	1.23219	0	0	1.23247	-0.0209303	1.24009	-0.288706	0.130225	-0.2484	-12.1409	-2.03E-15	14.5871	0	0	-0.0418324	5.08264	-29.8608	8.82956	448.2	435.346	688.549	380.231	380.23	380.231	13.3748	-73.3115	7.14475	432.947	494.61	219.589	190.457	190.457	190.457	-73.9769	-2.19359	-13.9759	64.9566	-2.25666	-7.22338	-0.550363	1.13142	1.5514	648.693	269.986	-80.254	0	0	0.97125	47.3247
0	0.43434	0	0	0.43456	-0.0355118	1.80212	-0.269145	0.116846	-0.291871	-6.5597	8.12E-15	11.4174	0	0	-0.0274632	4.84647	-28.8229	7.12021	443.074	433.643	691.489	379.585	379.585	379.584	13.6374	-76.577	7.46354	460.403	497.441	222.243	190.457	190.457	190.457	-77.3213	-2.507	-14.1918	63.9361	-1.05101	-5.96564	-0.452961	0.991349	1.5605	659.858	271.676	-61.7363	0	0	1.28996	42.3182
0	-0.66468	0	0	-0.665159	-0.0445487	2.15028	-0.242731	0.0984259	-0.340173	-0.804517	0	7.32916	0	0	-0.008574	4.55873	-27.5632	5.22175	436.934	432.103	693.535	379.16	379.16	379.16	13.8363	-79.5276	7.83477	486.49	500.386	225.66	190.457	190.457	190.457	-80.3376	-2.72053	-14.3963	62.6815	0.115017	-4.48989	-0.401933	0.759026	1.53892	670.493	256.323	-40.5375	0	0	1.58383	37.1002
0	-2.04732	0	0	-2.04903	-0.0493094	2.33363	-0.207346	0.0778744	-0.394378	5.16109	-4.40E-15	2.84254	0	0	0.0140502	4.24833	-26.1468	3.23636	430.099	430.855	694.778	379.142	379.142	379.142	13.9221	-82.1113	8.23386	510.931	503.274	229.62	190.457	190.457	190.457	-82.9656	-2.81211	-14.5525	61.2295	1.19124	-2.86289	-0.376046	0.500677	1.47267	680.209	225.566	-18.9313	0	0	1.8398	31.8108
0	-3.67148	0	0	-3.67474	-0.0513381	2.41175	-0.161229	0.0584861	-0.453	11.4362	2.07E-15	-1.4308	0	0	0.0402605	3.95197	-24.6515	1.2494	422.928	430.002	695.328	379.637	379.637	379.637	13.8544	-84.287	8.61823	533.457	505.919	233.865	190.457	190.457	190.457	-85.1574	-2.77531	-14.6184	59.6417	2.10083	-1.13732	-0.333198	0.241034	1.35177	683.47	176.174	0.77425	0	0	2.02989	26.6197
0	-5.474	0	0	-5.47903	-0.0523736	2.45162	-0.104324	0.0430799	-0.511819	18.0172	-2.75E-15	-4.92326	0	0	0.0694514	3.70214	-23.1608	-0.661166	415.807	429.6	695.325	380.64	380.64	380.64	13.609	-86.0247	8.93617	553.792	508.15	238.092	190.457	190.457	190.457	-86.8795	-2.61915	-14.5545	57.9936	2.76056	0.62743	-0.217584	0.00474043	1.17873	669.882	108.904	16.5925	0	0	2.08709	21.7091
0	-7.377	0	0	-7.38426	-0.0544466	2.53143	-0.0387826	0.0328903	-0.567417	24.6775	-1.78E-15	-7.25939	0	0	0.0993279	3.51722	-21.755	-2.41238	409.148	429.645	694.926	382.04	382.04	382.04	13.1796	-87.3044	9.13814	571.67	509.825	241.965	190.457	190.457	190.457	-88.1121	-2.36395	-14.3304	56.364	3.11156	2.34531	-0.0549806	-0.197774	0.978082	647.926	26.1632	27.6927	0	0	2.00381	17.2561
0	-9.29695	0	0	-9.30766	-0.0597931	2.73722	0.0310011	0.0275349	-0.617106	30.8872	-2.54E-16	-8.27446	0	0	0.125167	3.39881	-20.5047	-3.92033	403.35	430.07	694.29	383.656	383.656	383.656	12.5734	-88.1156	9.1867	586.838	510.849	245.121	190.457	190.457	190.457	-88.8486	-2.03438	-13.9275	54.8313	3.14342	3.91038	0.0837543	-0.358121	0.783571	636.511	-65.9696	34.563	0	0	1.81418	13.4179
0	-11.1526	0	0	-11.1697	-0.0705251	3.15008	0.0984304	0.0263368	-0.658844	35.7778	-9.30E-16	-7.89309	0	0	0.140001	3.33371	-19.4667	-5.11558	398.747	430.755	693.554	385.291	385.291	385.291	11.8052	-88.4586	9.06251	599.065	511.169	247.202	190.457	190.457	190.457	-89.0956	-1.65357	-13.3391	53.4715	2.89926	5.2213	0.138894	-0.466529	0.62387	651.544	-157.406	38.6485	0	0	1.55672	10.3212
0	-12.868	0	0	-12.8972	-0.0881803	3.82854	0.155053	0.0287374	-0.690675	38.2135	-3.24E-15	-6.10495	0	0	0.136266	3.29665	-18.6805	-5.9549	395.567	431.548	692.816	386.776	386.776	386.776	10.895	-88.3479	8.7656	608.145	510.777	247.89	190.457	190.457	190.457	-88.8758	-1.24187	-12.5714	52.3489	2.46088	6.20048	0.0836964	-0.524696	0.513054	698.828	-237.601	41.6672	0	0	1.25832	8.05529
0	-14.3674	0	0	-14.4189	-0.113291	4.79161	0.191462	0.0347072	-0.71049	37.0106	5.87E-15	-2.94874	0	0	0.109108	3.25516	-18.1659	-6.42297	393.903	432.292	692.123	387.997	387.996	387.997	9.87217	-87.8201	8.31313	613.902	509.711	246.961	190.457	190.457	190.457	-88.2352	-0.820746	-11.6453	51.5032	1.92163	6.80028	-0.0665419	-0.558592	0.443164	771.143	-299.461	44.9584	0	0	0.930646	6.66846
0	-15.5683	0	0	-15.6565	-0.145067	6.00637	0.199198	0.0439606	-0.716519	31.317	-4.78E-15	1.38942	0	0	0.0611881	3.17782	-17.9206	-6.52426	393.717	432.855	691.463	388.904	388.904	388.904	8.78371	-86.9415	7.73441	616.207	508.056	244.332	190.457	190.457	190.457	-87.2507	-0.419563	-10.6004	50.9386	1.35847	6.99967	-0.280666	-0.590198	0.404869	855.247	-337.503	49.1386	0	0	0.597651	6.16559
0	-16.3752	0	0	-16.5159	-0.181224	7.382	0.172961	0.0554182	-0.706867	21.0158	3.30E-15	6.5185	0	0	0.00655314	3.04226	-17.92	-6.27526	394.852	433.146	690.767	389.505	389.505	389.505	7.70151	-85.8156	7.06261	614.992	505.954	240.108	190.457	190.457	190.457	-86.0356	-0.0823492	-9.4967	50.6215	0.816369	6.79938	-0.5315	-0.611213	0.396471	936.382	-344.892	53.9306	0	0	0.309303	6.50688
0	-16.6828	0	0	-16.8863	-0.218051	8.77437	0.113221	0.0669753	-0.679696	7.06255	-1.18E-15	11.8233	0	0	-0.0303787	2.83903	-18.1189	-5.70483	397.052	433.13	689.914	389.843	389.843	389.842	6.72243	-84.5823	6.3244	610.286	503.589	234.591	190.457	190.457	190.457	-84.737	0.130018	-8.41134	50.4885	0.30857	6.2214	-0.787739	-0.592794	0.423424	998.039	-317.108	58.2527	0	0	0.124557	7.60897
0	-16.3922	0	0	-16.6526	-0.250796	10.0037	0.0274967	0.0764638	-0.633754	-8.50066	1.35E-15	16.5553	0	0	-0.0246277	2.57041	-18.456	-4.85995	399.984	432.82	688.756	389.962	389.962	389.962	5.95598	-83.4042	5.53354	602.243	501.166	228.253	190.457	190.457	190.457	-83.5207	0.147242	-7.42807	50.4595	-0.170589	5.31209	-1.01774	-0.510112	0.495123	1025.28	-255.398	60.4669	0	0	0.0823779	9.34999
0	-15.4359	0	0	-15.7258	-0.274355	10.8826	-0.0701658	0.0826693	-0.569326	-22.9267	3.38E-16	19.9756	0	0	0.0332407	2.24799	-18.861	-3.8124	403.269	432.274	687.142	389.886	389.886	389.886	5.49936	-82.4392	4.69443	591.15	498.88	221.658	190.457	190.457	190.457	-82.5432	-0.0909775	-6.62129	50.4515	-0.630694	4.14649	-1.20044	-0.371592	0.617795	1009.68	-170.835	58.892	0	0	0.172629	11.5793
0	-13.8062	0	0	-14.0821	-0.28415	11.2465	-0.162434	0.0858672	-0.487827	-33.5396	-2.71E-15	21.5645	0	0	0.125399	1.89147	-19.2641	-2.66133	406.514	431.573	684.948	389.608	389.608	389.608	5.40752	-81.8031	3.81717	577.408	496.877	215.36	190.457	190.457	190.457	-81.9174	-0.607742	-6.03999	50.3935	-1.0766	2.82977	-1.31498	-0.203583	0.79232	947.363	-78.3793	52.3111	0	0	0.335274	14.1328
0	-11.5762	0	0	-11.7953	-0.277052	10.9829	-0.233884	0.0870261	-0.391621	-38.63	-3.05E-15	21.1819	0	0	0.212686	1.52739	-19.607	-1.52625	409.35	430.801	682.093	389.103	389.103	389.103	5.67023	-81.5372	2.93537	561.49	495.236	209.788	190.457	190.457	190.457	-81.6815	-1.36601	-5.69816	50.2377	-1.50755	1.48925	-1.34287	-0.0351162	1.01426	838.428	8.27379	40.4597	0	0	0.483921	16.851
0	-8.90064	0	0	-9.04058	-0.252128	10.0536	-0.277262	0.0865337	-0.285791	-38.1934	-1.69E-15	19.0896	0	0	0.259134	1.18525	-19.8503	-0.530906	411.474	430.037	678.566	388.343	388.343	388.343	6.20873	-81.5957	2.11202	543.896	493.969	205.174	190.457	190.457	190.457	-81.7867	-2.26623	-5.57555	49.9673	-1.91939	0.256843	-1.28152	0.109675	1.27183	690.284	79.5327	24.2564	0	0	0.543875	19.5978
0	-5.98911	0	0	-6.0559	-0.210837	8.50241	-0.295396	0.0839139	-0.179864	-33.9045	-6.77E-16	15.8442	0	0	0.254858	0.892234	-19.9777	0.215927	412.672	429.339	674.429	387.301	387.301	387.301	6.89802	-81.8654	1.4226	525.124	493.044	201.552	190.457	190.457	190.457	-82.1146	-3.17342	-5.62783	49.5991	-2.3071	-0.751148	-1.15184	0.218925	1.55003	520.32	131.506	5.60897	0	0	0.49079	22.2723
0	-3.05545	0	0	-3.07488	-0.156523	6.44306	-0.29497	0.0785946	-0.0862931	-28.0221	-1.02E-15	12.1195	0	0	0.215079	0.668529	-19.996	0.636213	412.828	428.752	669.815	385.965	385.965	385.965	7.60558	-82.2104	0.925816	505.646	492.408	198.817	190.457	190.457	190.457	-82.5219	-3.9615	-5.80024	49.1827	-2.66556	-1.45082	-0.987741	0.285284	1.81909	353.045	163.344	-12.987	0	0	0.362024	24.8148
0	-0.269174	0	0	-0.269833	-0.0935442	4.03447	-0.280876	0.0705314	-0.0126001	-22.297	2.37E-15	8.5118	0	0	0.162623	0.523955	-19.929	0.694846	411.922	428.302	664.896	384.341	384.341	384.341	8.22614	-82.5165	0.643002	485.871	492.009	196.806	190.457	190.457	190.457	-82.8853	-4.54817	-6.03908	48.7927	-2.9907	-1.80384	-0.785849	0.324358	2.03069	200.901	178.982	-29.3298	0	0	0.220801	27.2026
0	2.26752	0	0	2.26825	-0.0266808	1.46177	-0.257236	0.060751	0.0405395	-17.7329	3.38E-16	5.47113	0	0	0.115019	0.453989	-19.8086	0.411629	410.018	428.003	659.852	382.449	382.449	382.449	8.69826	-82.7123	0.556903	466.127	491.798	195.349	190.457	190.457	190.457	-83.1263	-4.90519	-6.29853	48.5137	-3.27683	-1.83247	-0.535443	0.338636	2.13852	68.364	180.056	-41.7451	0	0	0.11883	29.4377
0	4.51761	0	0	4.51841	0.0391959	-1.07878	-0.228348	0.0508875	0.0750716	-14.6534	1.06E-15	3.25339	0	0	0.080307	0.439385	-19.6622	-0.135528	407.246	427.849	654.83	380.323	380.323	380.323	9.00589	-82.771	0.623523	446.656	491.742	194.284	190.457	190.457	190.457	-83.2146	-5.05124	-6.54523	48.4198	-3.51018	-1.62141	-0.260317	0.343702	2.14175	-35.6706	170.995	-49.0535	0	0	0.0820995	31.5295
0	6.49245	0	0	6.50396	0.0995424	-3.4026	-0.198445	0.0414057	0.0913701	-12.9097	1.32E-15	1.8004	0	0	0.0584159	0.448831	-19.5037	-0.824447	403.754	427.823	649.924	378.017	378.017	378.017	9.17033	-82.7013	0.787945	427.616	491.82	193.471	190.457	190.457	190.457	-83.1596	-5.03649	-6.76116	48.5599	-3.65921	-1.30313	-0.0234645	0.342578	2.08513	-94.4131	155.148	-50.5724	0	0	0.0889754	33.481
0	8.22938	0	0	8.26584	0.150744	-5.36582	-0.171767	0.0331254	0.0905038	-12.204	-2.39E-15	0.970999	0	0	0.0462257	0.446619	-19.3285	-1.51533	399.659	427.9	645.169	375.598	375.598	375.598	9.23437	-82.5329	0.996763	409.082	492.019	192.791	190.457	190.457	190.457	-82.9949	-4.92442	-6.94134	48.9477	-3.67523	-1.02661	0.117984	0.318765	2.03608	-97.5633	134.79	-46.975	0	0	0.0772544	35.2813
0	9.77256	0	0	9.84432	0.190676	-6.88844	-0.151982	0.0265277	0.0750762	-12.2602	-1.35E-15	0.55809	0	0	0.0400902	0.403969	-19.1149	-2.07891	394.999	428.055	640.562	373.146	373.146	373.146	9.24504	-82.3028	1.20635	391.051	492.328	192.158	190.457	190.457	190.457	-82.7629	-4.7753	-7.08882	49.5559	-3.51094	-0.919626	0.128743	0.246785	2.04738	-45.0608	109.865	-39.9174	0	0	-0.00785063	36.905
0	11.1608	0	0	11.2708	0.218955	-7.96094	-0.140693	0.0212889	0.049923	-12.7771	5.29E-16	0.317024	0	0	0.0368513	0.309818	-18.8297	-2.42198	389.728	428.275	636.086	370.738	370.738	370.738	9.24026	-82.0467	1.38664	373.456	492.729	191.518	190.457	190.457	190.457	-82.5032	-4.63477	-7.20904	50.317	-3.15358	-1.05622	0.0207075	0.116722	2.14063	48.6583	79.2761	-31.2455	0	0	-0.158526	38.3165
0	12.4214	0	0	12.566	0.236706	-8.63137	-0.137338	0.0168941	0.0209148	-13.4318	-4.23E-17	0.075078	0	0	0.0344881	0.174369	-18.4366	-2.50385	383.729	428.553	631.73	368.448	368.448	368.448	9.24236	-81.7922	1.52115	356.185	493.199	190.853	190.457	190.457	190.457	-82.2464	-4.5295	-7.3058	51.1292	-2.65773	-1.44482	-0.144628	-0.048617	2.31559	158.391	43.5261	-22.3455	0	0	-0.295491	39.4763
0	13.5686	0	0	13.7402	0.245978	-8.98064	-0.139949	0.0125701	-0.00661995	-13.9182	-6.34E-16	-0.270475	0	0	0.0318595	0.0221522	-17.9021	-2.3398	376.857	428.872	627.509	366.361	366.361	366.361	9.25923	-81.5556	1.60372	339.112	493.704	190.176	190.457	190.457	190.457	-82.0096	-4.46973	-7.38016	51.8684	-2.15107	-2.0419	-0.278622	-0.209055	2.56249	256.482	4.20867	-13.832	0	0	-0.32296	40.3481
0	14.6047	0	0	14.7949	0.249051	-9.09624	-0.145921	0.00820038	-0.0294378	-13.972	3.43E-15	-0.693842	0	0	0.0283651	-0.121841	-17.198	-1.99096	368.987	429.193	623.466	364.59	364.59	364.59	9.29004	-81.3404	1.63355	322.116	494.206	189.515	190.457	190.457	190.457	-81.7963	-4.45592	-7.43117	52.4035	-1.79492	-2.77901	-0.303177	-0.32707	2.85807	322.671	-35.1701	-5.94158	0	0	-0.20465	40.904
0	15.5229	0	0	15.7237	0.247911	-9.05337	-0.153583	0.00416975	-0.0462156	-13.4825	9.73E-16	-1.09803	0	0	0.0238588	-0.244988	-16.3009	-1.54367	360.054	429.45	619.677	363.285	363.285	363.285	9.33163	-81.137	1.6109	305.097	494.667	188.902	190.457	190.457	190.457	-81.5969	-4.4857	-7.45751	52.6132	-1.71145	-3.58863	-0.178761	-0.396942	3.1368	348.247	-71.2969	1.06117	0	0	0.0194047	41.1263
0	16.3088	0	0	16.5135	0.243984	-8.90559	-0.161919	0.00102514	-0.0565989	-12.438	2.88E-15	-1.38696	0	0	0.0184783	-0.350205	-15.1898	-1.08392	350.067	429.555	616.247	362.574	362.574	362.574	9.38287	-80.924	1.53478	287.982	495.055	188.371	190.457	190.457	190.457	-81.3897	-4.55805	-7.4592	52.4001	-1.91483	-4.41801	0.0905537	-0.437724	3.30618	333.44	-100.811	6.71331	0	0	0.271411	41.006
0	16.9427	0	0	17.1452	0.238067	-8.68269	-0.170527	-0.000735915	-0.061211	-10.9072	4.74E-15	-1.50852	0	0	0.0126576	-0.448996	-13.845	-0.67517	339.112	429.431	613.298	362.487	362.487	362.487	9.44619	-80.67	1.4036	270.722	495.346	187.948	190.457	190.457	190.457	-81.1435	-4.67406	-7.43895	51.6972	-2.29412	-5.22849	0.439872	-0.462742	3.33868	289.14	-119.224	10.5802	0	0	0.480414	40.5391
0	17.3993	0	0	17.5939	0.230437	-8.39488	-0.179219	-0.000727551	-0.0614359	-9.0074	-4.06E-15	-1.46167	0	0	0.00702616	-0.550131	-12.2494	-0.350899	327.325	429.03	610.948	362.943	362.943	362.943	9.52596	-80.3348	1.21691	253.293	495.529	187.651	190.457	190.457	190.457	-80.8186	-4.83474	-7.40226	50.4666	-2.67409	-5.9866	0.743244	-0.49653	3.28894	236.273	-126.874	12.5237	0	0	0.617387	39.7263
0	17.6477	0	0	17.8289	0.22112	-8.04285	-0.187607	0.0013197	-0.0600009	-6.87762	4.48E-15	-1.28565	0	0	0.00228809	-0.647819	-10.3957	-0.128406	314.85	428.356	609.293	363.825	363.825	363.825	9.62464	-79.8722	0.978209	235.687	495.601	187.495	190.457	190.457	190.457	-80.3688	-5.03706	-7.35629	48.6982	-2.91441	-6.6509	0.856214	-0.522859	3.24073	201.138	-121.031	12.6741	0	0	0.739399	38.5766
0	17.6499	0	0	17.813	0.210319	-7.63398	-0.195216	0.00554055	-0.0592012	-4.69585	4.82E-15	-1.04553	0	0	-0.000870738	-0.721288	-8.29688	-0.035946	301.802	427.464	608.397	365.066	365.066	365.066	9.73702	-79.2321	0.698039	217.904	495.569	187.485	190.457	190.457	190.457	-79.7433	-5.26843	-7.30785	46.4223	-2.96774	-7.16682	0.708932	-0.475951	3.23292	197.452	-92.7323	11.1597	0	0	0.942105	37.1163
0	17.3624	0	0	17.5046	0.198716	-7.19388	-0.201206	0.0115681	-0.0584338	-2.62943	-4.53E-15	-0.846049	0	0	-0.00192313	-0.749637	-5.99205	-0.129928	288.242	426.452	608.309	366.647	366.647	366.647	9.84659	-78.364	0.395058	199.943	495.444	187.624	190.457	190.457	190.457	-78.8898	-5.50388	-7.26081	43.7276	-2.86552	-7.47423	0.377238	-0.327301	3.23546	209.826	-38.5522	7.77418	0	0	1.18585	35.3952
0	16.7418	0	0	16.8624	0.187276	-6.75915	-0.20425	0.0187685	-0.0537851	-0.770845	-4.67E-15	-0.782943	0	0	-0.000622637	-0.726071	-3.54459	-0.480537	274.215	425.442	609.078	368.54	368.54	368.54	9.928	-77.2221	0.0909593	181.804	495.243	187.907	190.457	190.457	190.457	-77.7592	-5.71134	-7.21408	40.7566	-2.67399	-7.52008	0.0527801	-0.125084	3.18486	198.527	33.1049	1.98857	0	0	1.22952	33.4852
0	15.7551	0	0	15.855	0.176546	-6.35066	-0.203252	0.0261522	-0.0415197	0.858177	1.73E-15	-0.925046	0	0	0.00300327	-0.657925	-1.03079	-1.13014	259.818	424.56	610.747	370.656	370.656	370.656	9.95577	-75.7698	-0.199863	163.507	494.986	188.325	190.457	190.457	190.457	-76.3122	-5.86459	-7.1605	37.6722	-2.4658	-7.27355	-0.0804047	0.062016	3.05017	128.217	108.793	-6.20958	0	0	0.841456	31.4692
0	14.3884	0	0	14.468	0.165989	-5.94814	-0.197553	0.032948	-0.0213602	2.32637	2.58E-15	-1.24554	0	0	0.00888151	-0.556508	1.47402	-2.05639	245.252	423.92	613.329	372.854	372.854	372.854	9.91155	-73.9829	-0.478336	145.111	494.705	188.852	190.457	190.457	190.457	-74.5225	-5.95385	-7.08679	34.6161	-2.31161	-6.74376	0.0363116	0.217561	2.8568	-4.98699	180.807	-15.8293	0	0	0.0582416	29.4272
0	12.6455	0	0	12.7046	0.153901	-5.48649	-0.187201	0.0383912	0.00381069	3.74551	6.77E-16	-1.65585	0	0	0.0171754	-0.429252	3.90574	-3.16797	230.824	423.601	616.785	374.988	374.988	374.988	9.78375	-71.8493	-0.759	126.708	494.433	189.443	190.457	190.457	190.457	-72.3771	-5.98513	-6.97465	31.6875	-2.27377	-5.99502	0.361241	0.356264	2.65002	-181.05	244.146	-25.1447	0	0	-0.886598	27.4281
0	10.5415	0	0	10.5802	0.137847	-4.87232	-0.173184	0.0417922	0.0289431	5.17397	2.79E-15	-2.04006	0	0	0.0280024	-0.277902	6.21701	-4.32827	216.896	423.645	621.015	376.964	376.964	376.964	9.56149	-69.365	-1.05984	108.409	494.202	190.026	190.457	190.457	190.457	-69.8719	-5.96996	-6.80295	28.9393	-2.39053	-5.15068	0.793338	0.486675	2.4587	-368.022	292.99	-32.3918	0	0	-1.73961	25.526
0	8.09385	0	0	8.11386	0.115395	-4.0115	-0.157131	0.0427848	0.0482238	6.54779	-3.38E-15	-2.27626	0	0	0.0406914	-0.0997411	8.37792	-5.39261	203.825	424.047	625.868	378.763	378.763	378.763	9.22803	-66.5307	-1.38915	90.3147	494.036	190.504	190.457	190.457	190.457	-67.0071	-5.91233	-6.55018	26.3869	-2.66202	-4.36737	1.20595	0.592666	2.27681	-532.165	320.368	-36.4023	0	0	-2.34213	23.761
0	5.31587	0	0	5.32241	0.0848382	-2.83711	-0.141303	0.0413119	0.0566404	7.60161	-3.64E-15	-2.26728	0	0	0.0527767	0.1105	10.3721	-6.24534	191.897	424.771	631.149	380.434	380.434	380.434	8.75884	-63.3481	-1.7357	72.4882	493.943	190.772	190.457	190.457	190.457	-63.7832	-5.80003	-6.19721	24.0222	-3.05243	-3.7861	1.5129	0.668144	2.09184	-653.284	324.556	-36.8128	0	0	-2.6692	22.1619
0	2.21672	0	0	2.21732	0.0456944	-1.32933	-0.128234	0.0377695	0.050147	7.87634	-1.52E-15	-1.93244	0	0	0.0594963	0.355994	12.1903	-6.82207	181.305	425.76	636.647	382.062	382.062	382.062	8.1266	-59.8197	-2.06609	54.9321	493.912	190.738	190.457	190.457	190.457	-60.2017	-5.6046	-5.72995	21.8318	-3.50311	-3.49342	1.64156	0.693939	1.88472	-717.019	304.688	-33.8512	0	0	-2.72181	20.751
0	-1.19286	0	0	-1.19289	-0.00107429	0.474382	-0.120336	0.0328783	0.0278089	6.79751	1.84E-15	-1.21188	0	0	0.0542052	0.63423	13.8218	-7.11964	172.138	426.953	642.145	383.727	383.727	383.727	7.3116	-55.9506	-2.33	37.5832	493.917	190.357	190.457	190.457	190.457	-56.2682	-5.28954	-5.14231	19.8168	-3.95205	-3.49788	1.60905	0.66265	1.65522	-730.963	263.729	-28.2945	0	0	-2.56526	19.551
0	-4.88899	0	0	-4.8936	-0.0532626	2.48584	-0.120438	0.0276868	-0.00822648	3.71593	2.33E-15	-0.0625265	0	0	0.0291607	0.93532	15.2507	-7.18316	164.417	428.28	647.432	385.486	385.486	385.486	6.31434	-51.7549	-2.47236	20.3283	493.926	189.668	190.457	190.457	190.457	-52.0001	-4.82443	-4.43938	17.9998	-4.34794	-3.73854	1.50111	0.579555	1.42318	-717.979	207.469	-21.1476	0	0	-2.2915	18.5907
0	-8.8192	0	0	-8.84775	-0.107937	4.58649	-0.13134	0.0235006	-0.0532226	-1.91628	1.10E-15	1.53606	0	0	-0.0217282	1.2436	16.4559	-7.07569	158.136	429.669	652.307	387.367	387.367	387.367	5.16466	-47.2653	-2.4483	3.04747	493.916	188.812	190.457	190.457	190.457	-47.4367	-4.19882	-3.63989	16.4162	-4.656	-4.12021	1.41399	0.457311	1.21278	-703.083	143.12	-13.4001	0	0	-1.97658	17.9087
0	-12.8878	0	0	-12.9766	-0.161987	6.65109	-0.154455	0.0209034	-0.101449	-10.2794	-1.35E-15	3.50029	0	0	-0.0978495	1.54267	17.4149	-6.84778	153.304	431.034	656.573	389.385	389.385	389.385	3.92403	-42.5458	-2.23602	-14.3255	493.879	188.036	190.457	190.457	190.457	-42.6505	-3.43048	-2.77814	15.0997	-4.85901	-4.55492	1.40059	0.306476	1.0394	-700.549	76.1969	-5.67402	0	0	-1.64763	17.5523
0	-16.95	0	0	-17.147	-0.212484	8.56453	-0.187965	0.0192286	-0.146796	-20.9165	-4.74E-15	5.62958	0	0	-0.18714	1.82134	18.1081	-6.52114	149.955	432.286	660.036	391.554	391.554	391.554	2.67961	-37.7008	-1.84477	-31.7456	493.842	187.662	190.457	190.457	190.457	-37.7534	-2.56584	-1.90417	14.0715	-4.95414	-4.99072	1.451	0.147295	0.898979	-709.679	12.4923	1.81991	0	0	-1.28778	17.5733
0	-20.8216	0	0	-21.1739	-0.256826	10.2292	-0.226083	0.0163242	-0.184232	-32.6497	1.69E-15	7.62087	0	0	-0.266107	2.07584	18.5221	-6.09089	148.137	433.35	662.522	393.888	393.888	393.888	1.5312	-32.874	-1.31751	-49.0274	493.856	188.026	190.457	190.457	190.457	-32.8931	-1.67398	-1.08064	13.3395	-4.94441	-5.4197	1.51492	0.0169274	0.781909	-718.825	-40.7843	9.24674	0	0	-0.874668	18.0214
0	-24.3044	0	0	-24.8418	-0.292752	11.5653	-0.261346	0.00985279	-0.210654	-43.8906	5.41E-15	9.18189	0	0	-0.308491	2.30645	18.6521	-5.53954	147.884	434.174	663.886	396.387	396.387	396.387	0.57382	-28.2322	-0.727324	-65.865	493.987	189.401	190.457	190.457	190.457	-28.2356	-0.836799	-0.375266	12.9051	-4.82822	-5.86641	1.53945	-0.0599496	0.677291	-714.065	-78.8162	16.9056	0	0	-0.418479	18.9352
0	-27.2211	0	0	-27.9402	-0.318362	12.5101	-0.288381	-0.00101453	-0.225182	-53.1776	1.35E-15	10.1234	0	0	-0.297836	2.51415	18.5035	-4.8522	149.186	434.75	664.043	399.022	399.022	399.022	-0.11886	-23.9394	-0.16609	-81.8952	494.29	191.941	190.457	190.457	190.457	-23.9393	-0.136825	0.149628	12.7648	-4.59896	-6.36299	1.50836	-0.085898	0.587686	-690.075	-100.337	24.8842	0	0	0.0314657	20.3343
0	-29.4439	0	0	-30.3007	-0.332194	13.0176	-0.306005	-0.0154624	-0.229212	-59.5829	0	10.2928	0	0	-0.235184	2.70138	18.0938	-4.02427	151.979	435.115	662.966	401.745	401.745	401.745	-0.504569	-20.129	0.274704	-96.7733	494.788	195.669	190.457	190.457	190.457	-20.1306	0.35682	0.446494	12.9055	-4.2543	-6.92722	1.42216	-0.0811441	0.522774	-646.805	-106.619	32.8984	0	0	0.414842	22.2134
0	-30.9095	0	0	-31.8245	-0.333297	13.058	-0.316389	-0.0318014	-0.225023	-62.8097	-8.12E-15	9.4997	0	0	-0.138056	2.87396	17.4515	-3.06538	156.144	435.353	660.69	404.502	404.502	404.502	-0.574413	-16.8852	0.524639	-110.226	495.459	200.505	190.457	190.457	190.457	-16.888	0.601127	0.48938	13.2984	-3.80485	-7.55411	1.28183	-0.0601179	0.488198	-586.846	-98.7992	40.2431	0	0	0.679786	24.5401
0	-31.6195	0	0	-32.4965	-0.321257	12.6165	-0.322858	-0.047816	-0.213858	-63.0824	6.43E-15	7.60278	0	0	-0.0328754	3.04129	16.6131	-2.00282	161.503	435.575	657.302	407.235	407.235	407.235	-0.348515	-14.2354	0.549662	-122.07	496.236	206.308	190.457	190.457	190.457	-14.2369	0.587104	0.277005	13.9008	-3.27418	-8.21644	1.09989	-0.0323246	0.480594	-517.928	-79.3535	45.8675	0	0	0.80463	27.2577
0	-31.6328	0	0	-32.3843	-0.296304	11.6967	-0.32856	-0.0614712	-0.195638	-61.0322	-4.40E-15	4.61282	0	0	0.0550697	3.21452	15.62	-0.88221	167.837	435.904	652.934	409.879	409.879	409.879	0.130346	-12.1535	0.35837	-132.207	497.018	212.912	190.457	190.457	190.457	-12.1531	0.341919	-0.167241	14.6623	-2.69602	-8.86985	0.898535	0.000351999	0.49778	-451.298	-52.1557	48.6461	0	0	0.810091	30.2906
0	-31.0521	0	0	-31.6219	-0.259462	10.3276	-0.336121	-0.0717955	-0.169232	-57.5914	-5.92E-16	0.728033	0	0	0.110271	3.40376	14.5142	0.235603	174.9	436.454	647.748	412.351	412.351	412.351	0.802577	-10.5714	-0.00211207	-140.597	497.679	220.14	190.457	190.457	190.457	-10.5721	-0.0759382	-0.797836	15.533	-2.11147	-9.46037	0.709338	0.0430829	0.537411	-400.677	-21.637	47.8232	0	0	0.752237	33.552
0	-30.0088	0	0	-30.3834	-0.212698	8.57261	-0.346721	-0.078116	-0.13394	-53.7656	-7.78E-15	-3.58182	0	0	0.131091	3.61498	13.3348	1.28177	182.447	437.308	641.931	414.552	414.552	414.552	1.59576	-9.39639	-0.459133	-147.227	498.087	227.796	190.457	190.457	190.457	-9.40501	-0.587789	-1.55101	16.4694	-1.56416	-9.93402	0.569769	0.102165	0.610197	-379.403	8.53959	43.4183	0	0	0.700483	36.951
0	-28.6456	0	0	-28.8502	-0.158851	6.5317	-0.359569	-0.080036	-0.0907162	-50.406	2.03E-15	-7.67508	0	0	0.127326	3.84781	12.1155	2.19033	190.263	438.514	635.681	416.375	416.375	416.375	2.43079	-8.53142	-0.932335	-152.089	498.121	235.662	190.457	190.457	190.457	-8.55568	-1.11019	-2.35237	17.4398	-1.09029	-10.2455	0.488609	0.161994	0.71142	-391.168	33.8377	36.2368	0	0	0.707746	40.3992
0	-27.1	0	0	-27.184	-0.10129	4.33164	-0.372837	-0.0774476	-0.0427606	-48.115	5.41E-15	-10.8923	0	0	0.113632	4.09722	10.8819	2.90382	198.18	440.073	629.197	417.721	417.721	417.721	3.2306	-7.89146	-1.35094	-155.16	497.688	243.494	190.457	190.457	190.457	-7.93678	-1.57043	-3.12708	18.4301	-0.714145	-10.357	0.435449	0.190203	0.826293	-427.197	49.062	27.8701	0	0	0.796816	43.8167
0	-25.49	0	0	-25.5085	-0.0433938	2.1058	-0.384918	-0.0705018	0.00593151	-47.2211	-1.02E-14	-12.7041	0	0	0.102787	4.35841	9.64851	3.36984	206.082	441.953	622.672	418.492	418.492	418.492	3.93057	-7.41547	-1.66525	-156.401	496.738	251.034	190.457	190.457	190.457	-7.48271	-1.91754	-3.81122	19.4508	-0.451873	-10.2274	0.368277	0.149698	0.928775	-474.332	49.6586	20.0415	0	0	0.974284	47.1371
0	-23.9013	0	0	-23.9013	0.0119141	-0.0265959	-0.395137	-0.059657	0.0526403	-47.7856	-6.77E-16	-12.8305	0	0	0.10171	4.63375	8.41635	3.5363	213.896	444.094	616.278	418.604	418.604	418.604	4.48764	-7.07319	-1.84826	-155.752	495.271	258.028	190.457	190.457	190.457	-7.15833	-2.12448	-4.36123	20.5417	-0.321243	-9.80177	0.300218	0.0446941	1.00912	-532.042	38.1473	14.1256	0	0	1.26491	50.3122
0	-22.3808	0	0	-22.3948	0.0623358	-1.97069	-0.402142	-0.0455391	0.0956926	-49.4845	4.74E-15	-11.2722	0	0	0.110777	4.93561	7.17402	3.36203	221.598	446.422	610.156	417.985	417.985	417.985	4.88512	-6.86636	-1.8881	-153.141	493.335	264.241	190.457	190.457	190.457	-6.96179	-2.18117	-4.75919	21.7686	-0.342852	-9.02686	0.302827	-0.0656085	1.07839	-611.429	26.1479	10.7641	0	0	1.73241	53.3123
0	-20.9385	0	0	-20.9833	0.106188	-3.65797	-0.404171	-0.0290805	0.133339	-51.7444	4.74E-15	-8.3089	0	0	0.12629	5.28204	5.90044	2.84226	229.237	448.871	604.422	416.599	416.599	416.599	5.13316	-6.82304	-1.7782	-148.494	491.019	269.465	190.457	190.457	190.457	-6.91945	-2.08482	-5.01408	23.2116	-0.533035	-7.89372	0.402354	-0.123516	1.14822	-710.377	23.946	10.0681	0	0	2.43837	56.1227
0	-19.5566	0	0	-19.6359	0.142436	-5.048	-0.400393	-0.0117567	0.163747	-54.0008	-1.22E-14	-4.45462	0	0	0.143617	5.68974	4.56737	2.02114	236.929	451.384	599.167	414.448	414.448	414.448	5.26479	-6.9882	-1.5136	-141.746	488.443	273.532	190.457	190.457	190.457	-7.07622	-1.83572	-5.15859	24.9537	-0.906419	-6.46733	0.548611	-0.124909	1.22024	-808.589	30.8912	11.7362	0	0	3.37721	58.7423
0	-18.2007	0	0	-18.309	0.170689	-6.12741	-0.391415	0.00492465	0.185956	-55.8449	-3.38E-15	-0.306651	0	0	0.159294	6.17033	3.14082	0.980322	244.834	453.915	594.465	411.577	411.577	411.577	5.32748	-7.41415	-1.09264	-132.856	485.748	276.317	190.457	190.457	190.457	-7.48554	-1.43808	-5.2414	27.0702	-1.49243	-4.878	0.699279	-0.0755722	1.31148	-888.266	43.4681	14.8209	0	0	4.47436	61.1831
0	-16.8312	0	0	-16.9579	0.191111	-6.90495	-0.378405	0.0194755	0.199262	-56.994	-4.06E-15	3.56054	0	0	0.171359	6.72783	1.58416	-0.178001	253.115	456.423	590.381	408.084	408.084	408.084	5.37277	-8.15272	-0.520264	-121.809	483.076	277.743	190.457	190.457	190.457	-8.20069	-0.902991	-5.31743	29.6113	-2.346	-3.28595	0.84148	0.00539467	1.45215	-939.076	54.5495	18.2024	0	0	5.5804	63.4671
0	-15.4122	0	0	-15.545	0.204257	-7.40415	-0.362734	0.0304548	0.203291	-57.2718	2.03E-15	6.6721	0	0	0.179019	7.35715	-0.135947	-1.34444	261.91	458.863	586.983	404.141	404.141	404.141	5.44699	-9.24886	0.189219	-108.611	480.559	277.788	190.457	190.457	190.457	-9.26777	-0.251369	-5.43856	32.5849	-3.53336	-1.82503	0.987771	0.10649	1.67278	-957.87	58.3842	20.8045	0	0	6.49338	65.6182
0	-13.9186	0	0	-14.0465	0.210967	-7.65855	-0.345102	0.0372086	0.197035	-56.52	1.02E-14	8.7618	0	0	0.181899	8.04169	-2.04176	-2.41061	271.312	461.181	584.351	399.992	399.992	399.992	5.58438	-10.736	1.01056	-93.2924	478.309	276.485	190.457	190.457	190.457	-10.7209	0.48412	-5.64611	35.9454	-5.08518	-0.552997	1.16347	0.251624	1.99617	-946.159	57.3152	21.66	0	0	7.03265	67.6502
0	-12.3416	0	0	-12.4561	0.212406	-7.71305	-0.325688	0.0397842	0.180193	-54.6113	4.06E-15	9.76564	0	0	0.17952	8.74727	-4.13746	-3.27189	281.361	463.315	582.594	395.926	395.926	395.926	5.80428	-12.633	1.90756	-75.9061	476.406	273.924	190.457	190.457	190.457	-12.5793	1.25877	-5.96645	39.599	-6.93476	0.550194	1.37848	0.462932	2.4223	-906.93	57.4592	20.224	0	0	7.09982	69.5549
0	-10.6911	0	0	-10.7877	0.210124	-7.62659	-0.304626	0.0390875	0.154392	-51.5066	8.80E-15	9.82149	0	0	0.17129	9.41799	-6.40616	-3.82786	292.039	465.198	581.859	392.235	392.235	392.235	6.11225	-14.9406	2.83688	-56.5365	474.897	270.257	190.457	190.457	190.457	-14.8446	2.0199	-6.40995	43.4156	-8.89211	1.53017	1.63206	0.709121	2.91112	-847.501	61.6617	16.6797	0	0	6.71452	71.2946
0	-8.99632	0	0	-9.07389	0.205891	-7.46615	-0.282758	0.0363678	0.123913	-47.3511	-7.11E-15	9.20591	0	0	0.157029	9.98234	-8.81113	-3.98175	303.281	466.77	582.317	389.178	389.178	389.178	6.50315	-17.6399	3.7564	-35.3058	473.798	265.678	190.457	190.457	190.457	-17.4996	2.71602	-6.97254	47.2386	-10.686	2.38601	1.91976	0.900716	3.36527	-780.079	68.0107	12.0966	0	0	5.99415	72.8045
0	-7.30073	0	0	-7.36055	0.201238	-7.28961	-0.261842	0.0331294	0.093866	-42.5116	-1.18E-15	8.30117	0	0	0.137635	10.3705	-11.2998	-3.6406	314.984	467.986	584.128	386.935	386.935	386.935	6.96505	-20.6925	4.63511	-12.3735	473.096	260.402	190.457	190.457	190.457	-20.5081	3.30805	-7.63929	50.8924	-12.059	3.02531	2.21223	0.959209	3.63925	-713.546	76.9609	7.66581	0	0	5.07844	74.0044
0	-5.65487	0	0	-5.69902	0.196907	-7.1252	-0.244282	0.0313622	0.0678616	-37.5358	-3.89E-15	7.56958	0	0	0.115277	10.5331	-13.8092	-2.72443	327.025	468.839	587.397	385.538	385.538	385.538	7.4824	-24.0438	5.45907	12.0755	472.763	254.639	190.457	190.457	190.457	-23.8188	3.77634	-8.38893	54.204	-12.8614	3.27624	2.42725	0.865039	3.63173	-643.064	92.9983	3.08888	0	0	4.02594	74.8171
0	-4.10675	0	0	-4.1373	0.192589	-6.96114	-0.232748	0.0334372	0.0464595	-33.0552	-3.32E-15	7.47766	0	0	0.0927619	10.4541	-16.2723	-1.19321	339.244	469.365	592.143	384.832	384.832	384.832	8.03905	-27.6305	6.23072	37.8505	472.769	248.569	190.457	190.457	190.457	-27.3709	4.12049	-9.19894	57.0374	-13.0893	2.95563	2.44008	0.666751	3.38372	-549.394	120.452	-3.5568	0	0	2.81933	75.1834
0	-2.6935	0	0	-2.71234	0.187134	-6.75374	-0.229552	0.0410085	0.0281824	-29.6335	-1.02E-15	8.31689	0	0	0.0722083	10.1562	-18.6222	0.912518	351.419	469.646	598.273	384.542	384.543	384.542	8.62252	-31.3894	6.96353	64.7747	473.098	242.35	190.457	190.457	190.457	-31.1032	4.35303	-10.0514	59.3243	-12.8515	1.9628	2.15721	0.449325	3.02898	-414.023	157.356	-13.9994	0	0	1.51365	75.0692
0	-1.43605	0	0	-1.4452	0.179108	-6.44823	-0.234724	0.0537243	0.0101761	-27.4917	1.02E-15	10.0298	0	0	0.0538571	9.69716	-20.7953	3.44178	363.238	469.786	605.57	384.404	384.404	384.404	9.22801	-35.2658	7.67479	92.6979	473.768	236.132	190.457	190.457	190.457	-34.9628	4.49016	-10.9377	61.0721	-12.297	0.347905	1.58167	0.279236	2.68402	-233.927	192.111	-27.9563	0	0	0.31285	74.4613
0	-0.340174	0	0	-0.342042	0.167401	-6.002	-0.246183	0.0702663	-0.0100779	-26.4809	4.74E-15	12.314	0	0	0.0367292	9.15879	-22.7352	6.13944	374.31	469.858	613.705	384.25	384.25	384.25	9.85945	-39.2177	8.37833	121.491	474.823	230.075	190.457	190.457	190.457	-38.9093	4.54239	-11.8575	62.3489	-11.5587	-1.67976	0.828528	0.190143	2.40384	-27.5971	211.772	-43.7647	0	0	-0.542081	73.3603
0	0.597781	0	0	0.600443	0.151692	-5.40205	-0.261081	0.0888165	-0.0338425	-26.2296	6.77E-16	14.7121	0	0	0.0202366	8.62852	-24.3979	8.69812	384.233	469.865	622.271	384.02	384.02	384.02	10.5285	-43.2148	9.08023	151.031	476.327	224.361	190.457	190.457	190.457	-42.9153	4.50937	-12.8165	63.2535	-10.7291	-3.80751	0.106686	0.204661	2.18792	167.098	213.868	-60.0144	0	0	-0.949371	71.7766
0	1.38365	0	0	1.38826	0.132612	-4.67177	-0.276873	0.106948	-0.0610415	-26.3078	-2.71E-15	16.6689	0	0	0.00513407	8.17371	-25.7549	10.8396	392.679	469.741	630.864	383.712	383.711	383.711	11.251	-47.2342	9.78008	181.175	478.348	219.185	190.457	190.457	190.457	-46.962	4.38176	-13.8212	63.8812	-9.85918	-5.71971	-0.396034	0.340737	2.02093	316.162	208.428	-76.2874	0	0	-0.998767	69.7295
0	2.02023	0	0	2.02484	0.111583	-3.86518	-0.291553	0.121669	-0.0903206	-26.3321	1.35E-15	17.6087	0	0	-0.00688644	7.81974	-26.7909	12.3824	399.452	469.384	639.147	383.313	383.313	383.313	12.0406	-51.2557	10.4764	211.754	480.939	214.742	190.457	190.457	190.457	-51.0346	4.14897	-14.8742	64.2954	-8.96405	-7.18938	-0.622323	0.575838	1.89922	410.984	205.927	-91.7308	0	0	-0.839125	67.2403
0	2.50438	0	0	2.50793	0.0903725	-3.05002	-0.303706	0.130033	-0.120072	-26.0356	1.35E-15	17.0603	0	0	-0.0144612	7.54677	-27.4991	13.2588	404.486	468.707	646.887	382.792	382.792	382.792	12.8993	-55.2583	11.1699	242.567	484.115	211.208	190.457	190.457	190.457	-55.1171	3.80731	-15.968	64.5193	-8.03201	-8.11162	-0.654627	0.824641	1.81982	469.088	206.752	-104.422	0	0	-0.565085	64.3253
0	2.82674	0	0	2.82898	0.0705783	-2.28818	-0.312282	0.130103	-0.149725	-25.2811	2.71E-15	14.8063	0	0	-0.017637	7.3088	-27.8772	13.4865	407.804	467.662	653.937	382.116	382.116	382.116	13.81	-59.2185	11.8618	273.399	487.843	208.715	190.457	190.457	190.457	-59.1897	3.36409	-17.0792	64.5446	-7.03959	-8.47617	-0.618224	0.993293	1.78199	514.352	205.454	-112.089	0	0	-0.211392	60.991
0	2.9734	0	0	2.97459	0.0533108	-1.62292	-0.316658	0.121467	-0.179792	-24.0663	0	10.9816	0	0	-0.017818	7.05931	-27.9276	13.1262	409.471	466.239	660.203	381.3	381.3	381.3	14.733	-63.1104	12.5478	304.027	492.028	207.349	190.457	190.457	190.457	-63.227	2.83758	-18.1653	64.3486	-5.96359	-8.31968	-0.595891	1.02607	1.77789	559.963	197.412	-113.391	0	0	0.210448	57.2397
0	2.93022	0	0	2.93074	0.039103	-1.07521	-0.316716	0.105994	-0.21209	-22.4959	-1.35E-15	6.16649	0	0	-0.0169791	6.76945	-27.6604	12.2521	409.578	464.465	665.622	380.42	380.42	380.42	15.609	-66.9079	13.2121	334.233	496.515	207.142	190.457	190.457	190.457	-67.198	2.25437	-19.1668	63.9092	-4.79016	-7.69182	-0.613379	0.920882	1.78573	607.911	181.905	-108.185	0	0	0.680973	53.0808
0	2.68964	0	0	2.6898	0.0280512	-0.64901	-0.312359	0.0874963	-0.249127	-20.6735	5.20E-15	1.31919	0	0	-0.0166675	6.43386	-27.0969	10.9388	408.246	462.394	670.152	379.614	379.614	379.614	16.3681	-70.5867	13.8251	363.806	501.107	208.082	190.457	190.457	190.457	-71.0679	1.64514	-20.0138	63.2172	-3.52354	-6.64086	-0.664394	0.719631	1.77801	655.722	161.527	-97.0419	0	0	1.16018	48.5443
0	2.25898	0	0	2.25902	0.0200801	-0.341571	-0.302925	0.071406	-0.293176	-18.5748	-1.02E-15	-2.35848	0	0	-0.0173785	6.06669	-26.2734	9.25889	405.63	460.11	673.78	379.032	379.032	379.032	16.9448	-74.1271	14.3454	392.523	505.588	210.123	190.457	190.457	190.457	-74.8017	1.03883	-20.6394	62.2852	-2.19431	-5.20986	-0.714998	0.487051	1.73361	696.732	140.674	-81.1214	0	0	1.58256	43.6934
0	1.66728	0	0	1.66728	0.0151885	-0.152896	-0.286824	0.0635623	-0.344085	-15.969	-4.23E-15	-3.71111	0	0	-0.0181605	5.69071	-25.2426	7.28964	401.946	457.72	676.531	378.793	378.793	378.793	17.2953	-77.5139	14.7274	420.134	509.756	213.189	190.457	190.457	190.457	-78.3678	0.456413	-20.9938	61.149	-0.860207	-3.44694	-0.700159	0.28995	1.64139	717.318	124.102	-61.9456	0	0	1.85637	38.6326
0	0.967469	0	0	0.967472	0.0135049	-0.0879588	-0.262404	0.0687886	-0.3995	-12.5018	-1.73E-15	-1.98909	0	0	-0.0167566	5.32417	-24.0715	5.12638	397.483	455.346	678.48	378.95	378.95	378.95	17.4119	-80.7327	14.9332	446.336	513.458	217.168	190.457	190.457	190.457	-81.7391	-0.0935914	-21.0601	59.8618	0.403229	-1.42822	-0.602213	0.150971	1.50456	712.971	111.8	-41.4558	0	0	1.93889	33.5084
0	0.231803	0	0	0.231805	0.0152462	-0.155121	-0.228689	0.0887936	-0.455507	-7.81917	2.62E-15	2.7542	0	0	-0.0105276	4.97694	-22.8371	2.88539	392.609	453.108	679.742	379.492	379.492	379.492	17.3314	-83.7649	14.9478	470.776	516.628	221.892	190.457	190.457	190.457	-84.8916	-0.614803	-20.8652	58.488	1.51744	0.735493	-0.446047	0.0538712	1.33307	689.343	99.383	-21.4397	0	0	1.86032	28.5023
0	-0.459929	0	0	-0.459952	0.020662	-0.364015	-0.185758	0.11965	-0.507577	-1.69611	5.92E-16	9.36215	0	0	0.00157602	4.65484	-21.6207	0.694317	387.746	451.105	680.452	380.363	380.363	380.363	17.1302	-86.5825	14.7923	493.06	519.301	227.127	190.457	190.457	190.457	-87.8008	-1.11722	-20.4817	57.0998	2.41578	2.91151	-0.268173	-0.0277325	1.13465	656.17	81.0882	-3.15223	0	0	1.68488	23.8134
0	-1.03606	0	0	-1.03614	0.0298492	-0.718354	-0.134533	0.150653	-0.551838	5.88351	-2.39E-15	15.6253	0	0	0.0166151	4.3645	-20.501	-1.3219	383.333	449.4	680.738	381.48	381.48	381.481	16.905	-89.1458	14.5248	512.802	521.593	232.56	190.457	190.457	190.457	-90.4371	-1.60889	-20.0155	55.7724	3.05507	4.96458	-0.105585	-0.109391	0.920848	624.316	50.2581	12.6945	0	0	1.47255	19.6325
0	-1.44913	0	0	-1.44944	0.0423611	-1.20083	-0.0770117	0.168602	-0.585964	14.6285	4.23E-15	19.0631	0	0	0.0273226	4.1134	-19.5474	-3.05486	379.776	448.013	680.706	382.75	382.75	382.75	16.7413	-91.4038	14.2206	529.677	523.649	237.806	190.457	190.457	190.457	-92.7607	-2.08938	-19.5734	54.5793	3.42153	6.77488	0.0118791	-0.18656	0.712202	602.923	2.85704	25.13	0	0	1.25052	16.1172
0	-1.6873	0	0	-1.6881	0.0567573	-1.75574	-0.0179144	0.165449	-0.609281	23.7565	5.08E-16	18.1087	0	0	0.0266729	3.90478	-18.8147	-4.42256	377.402	446.919	680.435	384.07	384.07	384.07	16.683	-93.295	13.9376	543.474	525.554	242.43	190.457	190.457	190.457	-94.7171	-2.54832	-19.2245	53.5855	3.53183	8.24888	0.0636887	-0.252808	0.53353	598.685	-61.6318	33.1087	0	0	1.01395	13.3783
0	-1.77479	0	0	-1.77619	0.0705391	-2.28667	0.0352284	0.141637	-0.622769	32.0201	2.20E-15	12.7546	0	0	0.0148566	3.73235	-18.3394	-5.37339	376.424	446.059	679.978	385.343	385.343	385.343	16.7199	-94.7527	13.6865	554.115	527.285	245.991	190.457	190.457	190.457	-96.2385	-2.96969	-18.9758	52.8384	3.42599	9.32326	0.0433721	-0.308099	0.404761	615.291	-138.926	36.4297	0	0	0.741805	11.4773
0	-1.75945	0	0	-1.76138	0.0806183	-2.67472	0.0740048	0.104098	-0.627807	37.9798	-8.88E-15	4.42998	0	0	0.00102804	3.57826	-18.1366	-5.88311	376.921	445.348	679.371	386.484	386.484	386.483	16.7964	-95.7162	13.4226	561.643	528.707	248.104	190.457	190.457	190.457	-97.2549	-3.33839	-18.7728	52.3595	3.15443	9.96102	-0.0315805	-0.362677	0.334159	649.793	-221.08	36.3592	0	0	0.419889	10.4317
0	-1.69417	0	0	-1.69622	0.0840816	-2.808	0.0913959	0.062238	-0.626996	40.3456	-1.35E-15	-4.58636	0	0	-0.00368785	3.41621	-18.1996	-5.94597	378.851	444.691	678.629	387.417	387.417	387.417	16.8316	-96.1439	13.0611	566.171	529.609	248.496	190.457	190.457	190.457	-97.7101	-3.64522	-18.5197	52.1376	2.76446	10.1428	-0.142099	-0.427017	0.325371	698.31	-298.225	35.3962	0	0	0.0689748	10.2206
0	-1.61841	0	0	-1.62009	0.0790175	-2.6131	0.0831795	0.0253382	-0.622345	38.2488	-3.38E-16	-11.8169	0	0	0.00381144	3.21776	-18.5005	-5.56831	382.064	443.998	677.75	388.08	388.08	388.08	16.7414	-96.0249	12.5077	567.831	529.763	247.046	190.457	190.457	190.457	-97.5786	-3.88876	-18.11	52.131	2.29139	9.86182	-0.286417	-0.493887	0.385127	757.999	-356.973	36.1984	0	0	-0.257264	10.7898
0	-1.54556	0	0	-1.5466	0.0651848	-2.08044	0.0485743	0.0019052	-0.614833	31.419	3.38E-16	-15.1069	0	0	0.0149396	2.95937	-18.9946	-4.77241	386.325	443.198	676.715	388.421	388.421	388.421	16.4575	-95.3848	11.6916	566.723	528.979	243.812	190.457	190.457	190.457	-96.8774	-4.07555	-17.4565	52.2776	1.7581	9.12879	-0.476869	-0.538395	0.525427	826.738	-382.983	40.4807	0	0	-0.496633	12.0571
0	-1.45734	0	0	-1.4577	0.0444618	-1.28182	-0.00923248	-0.00125681	-0.601995	20.3047	1.18E-15	-13.1118	0	0	0.0168786	2.62747	-19.6263	-3.60918	391.331	442.247	675.497	388.399	388.399	388.399	15.9457	-94.2878	10.5917	562.892	527.162	239.026	190.457	190.457	190.457	-95.6728	-4.22033	-16.5184	52.5115	1.1825	7.98583	-0.723895	-0.536647	0.751288	898.272	-365.76	47.9136	0	0	-0.612175	13.9181
0	-1.30576	0	0	-1.30579	0.0209084	-0.373522	-0.0827943	0.0188349	-0.577231	6.12917	8.88E-16	-5.73363	0	0	0.006814	2.22155	-20.3376	-2.17258	396.731	441.128	674.064	387.985	387.985	387.984	15.2218	-92.8333	9.24926	556.338	524.358	233.086	190.457	190.457	190.457	-94.0782	-4.34597	-15.32	52.7801	0.58553	6.52076	-1.00951	-0.479316	1.05054	957.148	-303.358	55.6435	0	0	-0.614258	16.2542
0	-1.02417	0	0	-1.02421	0.000274457	0.422361	-0.161121	0.0595524	-0.531308	-9.21866	-2.11E-15	5.71489	0	0	9.41E-05	1.75507	-21.0748	-0.603295	402.144	439.832	672.383	387.17	387.17	387.17	14.3582	-91.1491	7.76233	547.074	520.78	226.511	190.457	190.457	190.457	-92.244	-4.48027	-13.9547	53.0556	-0.00851919	4.86967	-1.28159	-0.375223	1.38309	980.817	-204.649	59.0368	0	0	-0.554646	18.9417
0	-0.544293	0	0	-0.544346	-0.0111446	0.862762	-0.231842	0.111065	-0.457958	-23.5318	-9.30E-16	18.6325	0	0	0.0211886	1.25331	-21.7936	0.926199	407.193	438.354	670.43	385.965	385.965	385.965	13.473	-89.3794	6.26556	535.211	516.794	219.882	190.457	190.457	190.457	-90.3373	-4.64787	-12.5697	53.3353	-0.579244	3.20123	-1.46449	-0.232755	1.68654	948.738	-85.6708	53.7039	0	0	-0.486098	21.8597
0	0.184911	0	0	0.184922	-0.00820864	0.749537	-0.28315	0.157728	-0.360732	-34.6969	-5.08E-15	29.7603	0	0	0.080816	0.747397	-22.4583	2.24542	411.535	436.689	668.181	384.399	384.399	384.399	12.6976	-87.6669	4.89973	521.025	512.846	213.742	190.457	190.457	190.457	-88.5173	-4.85877	-11.329	53.6307	-1.11676	1.68147	-1.50775	-0.0620189	1.90185	859.72	32.9536	38.3484	0	0	-0.427725	24.8937
0	1.18006	0	0	1.18007	0.0114395	-0.00828851	-0.307131	0.185094	-0.254877	-41.2623	-3.38E-15	36.3949	0	0	0.160653	0.267754	-23.037	3.22323	414.888	434.854	665.61	382.516	382.515	382.516	12.1337	-86.1293	3.78039	504.963	509.352	208.499	190.457	190.457	190.457	-86.9088	-5.10004	-10.3663	53.9522	-1.62182	0.435677	-1.43643	0.114885	1.99941	741.816	132.71	16.0295	0	0	-0.370483	27.9352
0	2.41658	0	0	2.41727	0.0467759	-1.37103	-0.304926	0.18747	-0.15594	-43.1078	0	37.4781	0	0	0.225102	-0.158866	-23.497	3.78929	417.031	432.905	662.677	380.376	380.376	380.376	11.8223	-84.8396	2.97578	487.563	506.585	204.355	190.457	190.457	190.457	-85.583	-5.33859	-9.74953	54.3012	-2.10067	-0.471126	-1.29897	0.290255	1.99739	623.75	207.622	-7.99101	0	0	-0.299299	30.8806
0	3.83724	0	0	3.8432	0.0940548	-3.19163	-0.284551	0.169057	-0.0730471	-41.2358	-7.44E-15	33.7558	0	0	0.248386	-0.512775	-23.8038	3.93751	417.805	430.942	659.33	378.048	378.048	378.048	11.743	-83.8233	2.50086	469.351	504.641	201.308	190.457	190.457	190.457	-84.5588	-5.53502	-9.47416	54.6704	-2.55391	-1.03762	-1.12797	0.451781	1.94223	517.828	259.036	-29.0751	0	0	-0.21933	33.6315
0	5.37022	0	0	5.39309	0.148221	-5.26934	-0.254292	0.13839	-0.0114279	-36.9734	6.77E-15	26.9764	0	0	0.228554	-0.784554	-23.9246	3.71714	417.107	429.092	655.532	375.587	375.587	375.587	11.8367	-83.07	2.32666	450.778	503.469	199.218	190.457	190.457	190.457	-83.8169	-5.65876	-9.48322	55.0509	-2.96519	-1.31539	-0.953741	0.560084	1.8909	428.62	285.941	-44.1866	0	0	-0.160639	36.0992
0	6.94348	0	0	7.00219	0.204302	-7.40588	-0.221628	0.103144	0.0278688	-31.66	-5.41E-15	18.9788	0	0	0.18183	-0.97377	-23.8359	3.21419	414.9	427.477	651.282	373.039	373.039	373.039	12.0325	-82.5457	2.39567	432.181	502.932	197.871	190.457	190.457	190.457	-83.3145	-5.69612	-9.69483	55.4391	-3.29865	-1.38166	-0.791765	0.56183	1.8903	354.054	283.093	-52.0785	0	0	-0.146184	38.2148
0	8.49469	0	0	8.61218	0.258208	-9.44028	-0.192998	0.0695872	0.0482633	-26.4569	-4.40E-15	11.2929	0	0	0.129148	-1.08467	-23.5304	2.53081	411.214	426.177	646.633	370.451	370.451	370.451	12.2656	-82.2035	2.63575	413.776	502.857	197.037	190.457	190.457	190.457	-82.9968	-5.65097	-10.0234	55.8368	-3.51173	-1.31152	-0.617013	0.438093	1.96657	283.862	249.443	-53.4502	0	0	-0.156569	39.9404
0	9.9792	0	0	10.1771	0.306928	-11.2587	-0.170892	0.041555	0.0546761	-21.9648	1.44E-15	4.87204	0	0	0.0846779	-1.12476	-23.0183	1.77122	406.153	425.204	641.697	367.893	367.893	367.893	12.4881	-81.9947	2.97159	395.686	503.075	196.517	190.457	190.457	190.457	-82.8099	-5.54187	-10.3935	56.2408	-3.57984	-1.17133	-0.40158	0.212755	2.1354	212.243	190.158	-49.9943	0	0	-0.147605	41.2723
0	11.3702	0	0	11.6635	0.348421	-12.7896	-0.154992	0.0207012	0.0513235	-18.3197	4.23E-17	0.116112	0	0	0.0535308	-1.10595	-22.3222	1.03269	399.885	424.5	636.635	365.478	365.478	365.478	12.6731	-81.8756	3.33305	377.959	503.441	196.161	190.457	190.457	190.457	-82.7072	-5.39784	-10.747	56.6259	-3.52314	-1.03055	-0.132067	-0.0544619	2.40161	141.513	116.357	-43.697	0	0	-0.0969993	42.2338
0	12.6523	0	0	13.0461	0.381451	-13.9952	-0.145335	0.0077423	0.0418888	-15.5298	-3.38E-15	-2.92177	0	0	0.0350311	-1.04623	-21.4668	0.399556	392.607	423.944	631.638	363.373	363.373	363.373	12.8138	-81.8076	3.65942	360.589	503.847	195.865	190.457	190.457	190.457	-82.6504	-5.2541	-11.0452	56.9317	-3.41837	-0.975131	0.175058	-0.305812	2.74489	80.6294	39.5699	-36.4554	0	0	-0.0352896	42.8613
0	13.8162	0	0	14.3045	0.405452	-14.8634	-0.14223	0.002439	0.029005	-13.506	4.14E-15	-4.44027	0	0	0.0255365	-0.968699	-20.4679	-0.0627078	384.513	423.385	626.903	361.796	361.796	361.796	12.9194	-81.758	3.90158	343.539	504.226	195.571	190.457	190.457	190.457	-82.609	-5.14807	-11.2673	57.0612	-3.37942	-1.10319	0.485739	-0.486571	3.1167	39.7258	-27.7926	-29.7956	0	0	-0.013758	43.1873
0	14.8534	0	0	15.4203	0.420469	-15.4032	-0.145026	0.0035435	0.0141439	-12.0016	3.55E-15	-4.80363	0	0	0.0206366	-0.900044	-19.3258	-0.31348	375.752	422.671	622.601	360.978	360.978	360.978	13.0084	-81.6993	4.02269	326.747	504.545	195.262	190.457	190.457	190.457	-82.5592	-5.11451	-11.4055	56.8943	-3.49581	-1.5045	0.75518	-0.544947	3.42852	26.7756	-72.4401	-24.6102	0	0	-0.0320704	43.2287
0	15.7506	0	0	16.3731	0.427141	-15.6421	-0.152729	0.00943851	-0.00113617	-10.7426	-5.92E-16	-4.39987	0	0	0.0169971	-0.869237	-18.0228	-0.342765	366.409	421.681	618.874	361.068	361.068	361.068	13.0998	-81.605	3.99867	310.14	504.801	194.952	190.457	190.457	190.457	-82.4777	-5.17957	-11.4601	56.3137	-3.764	-2.23383	0.953103	-0.471541	3.57509	40.0487	-86.6378	-21.4145	0	0	-0.0156393	42.9816
0	16.4858	0	0	17.1374	0.426622	-15.6235	-0.164256	0.0179057	-0.015127	-9.51122	3.72E-15	-3.61358	0	0	0.0129155	-0.90152	-16.5297	-0.172466	356.501	420.352	615.824	362.033	362.033	362.033	13.2054	-81.4447	3.81878	293.64	505.006	194.675	190.457	190.457	190.457	-82.336	-5.35574	-11.4353	55.2307	-4.07398	-3.28794	1.0483	-0.337136	3.52023	72.2614	-77.1119	-19.9157	0	0	0.112655	42.4264
0	17.0286	0	0	17.6833	0.420396	-15.4005	-0.177574	0.0268245	-0.0264569	-8.10377	-3.89E-15	-2.73811	0	0	0.00810079	-1.00436	-14.8175	0.143371	346.007	418.686	613.516	363.664	363.663	363.664	13.3268	-81.182	3.48533	277.173	505.183	194.474	190.457	190.457	190.457	-82.0975	-5.63958	-11.3366	53.603	-4.2753	-4.5852	1.00985	-0.234775	3.32643	114.764	-57.5322	-19.324	0	0	0.371786	41.5419
0	17.3428	0	0	17.9776	0.410061	-15.0294	-0.190398	0.0348917	-0.0353712	-6.41084	-5.75E-15	-1.91067	0	0	0.0032656	-1.15573	-12.8716	0.517359	334.887	416.743	611.976	365.674	365.674	365.674	13.4539	-80.7744	3.0116	260.679	505.35	194.394	190.457	190.457	190.457	-81.7174	-6.01311	-11.1698	51.4405	-4.27547	-5.96094	0.815277	-0.198443	3.10093	162.544	-36.4562	-18.3994	0	0	0.742672	40.3229
0	17.3886	0	0	17.9858	0.397326	-14.5702	-0.201213	0.0413153	-0.0426838	-4.48788	-8.88E-16	-1.17645	0	0	-0.000441868	-1.3105	-10.7041	0.827951	323.107	414.628	611.206	367.82	367.82	367.82	13.5677	-80.1744	2.42053	244.109	505.525	194.468	190.457	190.457	190.457	-81.1445	-6.44646	-10.941	48.8073	-4.09182	-7.19548	0.49341	-0.148229	2.9341	207.458	-6.02704	-16.3103	0	0	1.15763	38.7959
0	17.1254	0	0	17.6738	0.384058	-14.0898	-0.208696	0.045218	-0.0475568	-2.44263	4.74E-15	-0.584334	0	0	-0.00193985	-1.42768	-8.35735	0.930692	310.664	412.468	611.217	369.922	369.922	369.922	13.6429	-79.334	1.74302	227.422	505.715	194.715	190.457	190.457	190.457	-80.3262	-6.90169	-10.6577	45.8227	-3.8212	-8.07403	0.15599	-0.0203887	2.84071	228.632	40.4229	-13.2802	0	0	1.4329	37.0253
0	16.5177	0	0	17.0124	0.37204	-13.6529	-0.211308	0.0461932	-0.0472414	-0.331986	4.32E-15	-0.154895	0	0	-0.000446195	-1.49257	-5.89614	0.691026	297.617	410.395	612.052	371.845	371.845	371.845	13.6552	-78.2088	1.01314	210.594	505.922	195.141	190.457	190.457	190.457	-79.2138	-7.34057	-10.3292	42.6461	-3.57877	-8.44853	-0.0546353	0.150721	2.78068	200.568	96.8782	-10.6167	0	0	1.3454	35.1042
	sdk:LASI			sdk:RASI			sdk:LPSI			sdk:RPSI			sdk:LTHI			sdk:LKNE			sdk:LTIB			sdk:LANK			sdk:LHEE			sdk:LTOE			sdk:RTHI			sdk:RKNE			sdk:RTIB			sdk:RANK			sdk:RHEE			sdk:RTOE			sdk:HEE2
Sub Frame	X	Y	Z	X	Y	Z	X	Y	Z	X	Y	Z	X	Y	Z	X	Y	Z	X	Y	Z	X	Y	Z	X	Y	Z	X	Y	Z	X	Y	Z	X	Y	Z	X	Y	Z	X	Y	Z	X	Y	Z	X	Y	Z	X
	mm	mm	mm	mm	mm	mm	mm	mm	mm	mm	mm	mm	mm	mm	mm	mm	mm	mm	mm	mm	mm	mm	mm	mm	mm	mm	mm	mm	mm	mm	mm	mm	mm	mm	mm	mm	mm	mm	mm	mm	mm	mm	mm	mm	mm	mm	mm	mm	mm
0	463.581	462.969	1111.7				275.928	347.24	1217.2	289.094	267.176	1221.88	420.392	536.15	987.26	513.87	501.977	697.751	502.609	521.221	549.314	546.709	501.609	260.844	507.583	450.201	257.626	700.159	503.169	254.475	397.176	131.919	936.94	304.388	169.983	665.725	183.24	150.565	538.932	24.7284	167.873	325.674	-22.4763	219.444	353.403	84.8507	198.391	196.25	-47.2249
0	463.947	465.112	1113.96				276.099	349.494	1218.86	289.115	268.395	1224.59	422.09	536.682	987.65	515.924	502.62	697.805	505.241	522.659	548.585	550.71	502.849	259.771	511.553	451.259	257.188	704.168	503.241	250.542	396.402	131.81	939.617	306.179	168.973	665.588	181.926	149.649	540.711	16.2291	167.232	333.897	-29.7292	218.706	363.651	70.2534	198.168	201.216	-55.1231
0	464.252	467.046	1115.1	474.058	202.403	1096.42	276.221	351.828	1219.56	289.015	269.867	1226.15	423.404	537.268	987.047	518.173	502.991	697.284	507.146	523.866	547.315	551.727	503.83	258.218	512.302	452.323	256.251	705.254	502.67	245.999	395.754	131.719	941.583	308.848	167.93	664.631	181.528	148.865	542.016	8.65924	166.908	342.23	-35.9671	218.478	373.742	57.0839	197.51	206.834	-61.9629
0	464.516	468.771	1115.16	474.669	206.536	1098.47	276.292	354.244	1219.31	288.794	271.593	1226.58	424.344	537.908	985.449	520.585	503.094	696.178	508.32	524.839	545.509	549.776	504.55	256.197	509.86	453.382	254.823	703.435	501.487	240.912	395.236	131.651	942.826	312.378	166.846	662.868	182.04	148.207	542.854	2.03206	166.897	350.659	-41.1805	218.752	383.664	45.3498	196.428	213.079	-67.7354
0	464.781	470.288	1114.18	475.088	210.415	1099.83	276.311	356.74	1218.12	288.451	273.572	1225.89	424.935	538.603	982.862	523.082	502.944	694.471	508.756	525.573	543.179	544.911	505.001	253.744	504.304	454.405	252.926	698.757	499.776	235.439	394.863	131.617	943.322	316.725	165.706	660.334	183.443	147.668	543.248	-3.61976	167.186	359.151	-45.3467	219.502	393.387	35.0689	194.962	219.889	-72.4185
0	465.113	471.615	1112.29	475.315	214.025	1100.49	276.27	359.314	1216	287.984	275.806	1224.08	425.217	539.363	979.306	525.528	502.571	692.135	508.441	526.062	540.35	537.241	505.179	250.924	495.797	455.341	250.614	691.314	497.685	229.827	394.667	131.637	943.033	321.819	164.489	657.093	185.706	147.232	543.234	-8.24045	167.75	367.646	-48.4282	220.681	402.86	26.2754	193.187	227.15	-75.977
0	465.579	472.789	1109.61	475.352	217.325	1100.43	276.16	361.962	1213.01	287.388	278.29	1221.23	425.233	540.211	974.828	527.739	502.022	689.148	507.366	526.3	537.064	526.954	505.086	247.841	484.598	456.126	247.976	681.264	495.421	224.369	394.698	131.736	941.911	327.573	163.175	653.24	188.789	146.879	542.868	-11.7545	168.553	376.051	-50.3781	222.219	412.007	19.0228	191.215	234.702	-78.3668
0	466.221	473.866	1106.27	475.2	220.245	1099.6	275.965	364.673	1209.22	286.66	281.012	1217.39	425.028	541.187	969.519	529.504	501.356	685.503	505.53	526.288	533.383	514.33	504.74	244.633	471.074	456.699	245.149	668.845	493.218	219.338	395.026	131.938	939.92	333.894	161.763	648.901	192.649	146.586	542.217	-14.0753	169.549	384.247	-51.148	224.028	420.73	13.3818	189.179	242.349	-79.5439
0	467.026	474.908	1102.33	474.856	222.693	1097.99	275.669	367.431	1204.74	285.796	283.949	1212.69	424.633	542.336	963.525	530.626	500.638	681.23	502.943	526.036	529.387	499.746	504.175	241.459	455.681	457.016	242.3	654.389	491.285	214.928	395.741	132.263	937.056	340.701	160.273	644.228	197.251	146.331	541.353	-15.117	170.689	392.094	-50.6986	226.005	428.92	9.43626	187.214	249.879	-79.4734
0	467.915	475.961	1097.84	474.316	224.577	1095.56	275.256	370.209	1199.71	284.793	287.062	1207.29	424.068	543.692	957.048	530.942	499.926	676.402	499.623	525.565	525.167	483.651	503.446	238.479	438.927	457.065	239.609	638.309	489.758	211.231	396.937	132.722	933.37	347.933	158.738	639.396	202.57	146.094	540.349	-14.8057	171.92	399.436	-49.0074	228.047	436.458	7.2787	185.443	257.078	-78.1368
0	468.761	477.043	1092.77	473.562	225.832	1092.33	274.711	372.974	1194.31	283.658	290.297	1201.38	423.324	545.268	950.335	530.357	499.269	671.139	495.596	524.911	520.819	466.522	502.615	235.831	421.316	456.864	237.24	621.067	488.687	208.247	398.704	133.318	928.992	355.545	157.197	634.593	208.594	145.86	539.273	-13.0886	173.194	406.119	-46.0735	230.059	443.224	7.00416	183.962	263.751	-75.5362
0	469.424	478.143	1087.08	472.569	226.455	1088.33	274.031	375.689	1188.74	282.402	293.585	1195.2	422.368	547.041	943.661	528.844	498.7	665.588	490.888	524.117	516.425	448.799	501.745	233.607	403.291	456.457	235.31	603.109	488.054	205.92	401.1	134.059	924.14	363.51	155.682	630.008	215.321	145.625	538.179	-9.94021	174.47	411.996	-41.9191	231.965	449.1	8.70285	182.832	269.727	-71.6947
0	469.803	479.243	1080.75	471.299	226.526	1083.59	273.219	378.315	1183.21	281.046	296.853	1188.97	421.139	548.946	937.288	526.448	498.231	659.902	485.516	523.233	512.054	430.839	500.895	231.845	385.195	455.904	233.875	584.811	487.79	204.152	404.129	134.956	919.111	371.813	154.225	625.818	222.749	145.393	537.107	-5.36407	175.717	416.936	-36.5865	233.713	453.977	12.4513	182.078	274.872	-66.6534
0	469.872	480.34	1073.76	469.736	226.191	1078.09	272.291	380.82	1177.91	279.617	300.026	1182.96	419.564	550.885	931.423	523.265	497.848	654.213	479.484	522.312	507.752	412.9	500.114	230.528	367.256	455.277	232.927	566.448	487.8	202.826	407.716	136.037	914.259	380.458	152.852	622.172	230.875	145.179	536.09	0.608835	176.916	420.83	-30.1328	235.277	457.755	18.3024	181.684	279.088	-60.4661
0	469.683	481.47	1066.18	467.907	225.592	1071.82	271.272	383.18	1173.02	278.149	303.043	1177.37	417.575	552.749	926.174	519.408	497.516	648.619	472.783	521.397	503.548	395.139	499.442	229.595	349.597	454.651	232.41	548.195	487.988	201.826	411.695	137.329	909.95	389.458	151.594	619.184	239.687	145.008	535.147	7.92484	178.061	423.6	-22.6238	236.659	460.35	26.2759	181.606	282.315	-53.1936
0	469.345	482.707	1058.09	465.905	224.8	1064.82	270.194	385.381	1168.68	276.676	305.863	1172.39	415.128	554.44	921.536	514.966	497.189	643.176	465.389	520.527	499.46	377.634	498.901	228.966	332.252	454.086	232.241	530.135	488.269	201.043	415.812	138.846	906.498	398.837	150.49	616.927	249.163	144.907	534.286	16.5146	179.155	425.193	-14.127	237.878	461.697	36.3517	181.782	284.526	-44.8978
0	468.978	484.159	1049.7	463.867	223.763	1057.18	269.089	387.424	1164.96	275.228	308.464	1168.15	412.218	555.907	917.408	509.972	496.831	637.919	457.276	519.726	495.506	360.39	498.5	228.561	315.195	453.622	232.332	512.284	488.578	200.391	419.76	140.561	904.11	408.618	149.587	615.43	259.271	144.906	533.506	26.3003	180.208	425.587	-4.70798	238.966	461.751	48.4671	182.145	285.725	-35.6377
0	468.668	485.925	1041.27	461.921	222.335	1049.17	267.991	389.319	1161.91	273.832	310.85	1164.73	408.873	557.143	913.651	504.386	496.424	632.87	448.422	519.007	491.711	343.372	498.238	228.316	298.359	453.28	232.608	494.608	488.871	199.811	423.24	142.389	902.856	418.798	148.937	614.695	269.97	145.031	532.795	37.2025	181.229	424.781	5.57233	239.954	460.488	62.5192	182.638	285.935	-25.4673
0	468.439	488.042	1033.13	460.1	220.366	1041.21	266.929	391.082	1159.53	272.505	313.044	1162.14	405.156	558.177	910.153	498.104	495.973	628.059	438.813	518.371	488.117	326.517	498.102	228.194	281.663	453.066	233.02	477.053	489.12	199.268	426.015	144.188	902.665	429.336	148.59	614.713	281.208	145.302	532.134	49.1444	182.23	422.793	16.6594	240.867	457.903	78.3718	183.228	285.197	-14.4338
0	468.254	490.441	1025.72	458.295	217.816	1033.93	265.933	392.737	1157.81	271.258	315.08	1160.36	401.161	559.05	906.876	490.991	495.497	623.533	428.448	517.811	484.778	309.754	498.076	228.186	265.026	452.976	233.554	459.562	489.314	198.75	427.941	145.793	903.361	440.133	148.581	615.486	292.918	145.734	531.503	62.0552	183.213	419.658	28.5066	241.724	454.011	95.8668	183.898	283.571	-2.57534
0	468.042	492.923	1019.47	456.286	214.837	1028.01	265.031	394.31	1156.72	270.101	316.995	1159.34	397.01	559.798	903.864	482.928	495.016	619.349	417.347	517.316	481.767	293.022	498.148	228.314	248.381	453.006	234.227	442.084	489.455	198.252	428.978	147.055	904.718	451.039	148.93	617.027	305.022	146.331	530.89	75.8721	184.182	415.421	41.0766	242.53	448.846	114.841	184.649	281.131	10.0808
0	467.734	495.19	1014.84	453.879	211.772	1024.06	264.25	395.831	1156.21	269.042	318.814	1159	392.858	560.435	901.225	473.855	494.539	615.578	405.547	516.875	479.164	276.272	498.31	228.628	231.681	453.154	235.093	424.585	489.55	197.778	429.18	147.873	906.514	461.87	149.632	619.354	317.426	147.086	530.296	90.5411	185.133	410.142	54.3434	243.286	442.457	135.136	185.493	277.965	23.5196
0	467.306	496.928	1012.15	451.095	209.078	1022.39	263.621	397.326	1156.26	268.09	320.548	1159.27	388.875	560.955	899.095	463.797	494.058	612.295	393.112	516.481	477.06	259.48	498.565	229.199	214.9	453.428	236.232	407.046	489.614	197.334	428.688	148.217	908.568	472.439	150.668	622.471	330.026	147.985	529.738	106.019	186.064	403.89	68.294	243.988	434.909	156.611	186.445	274.172	37.7394
0	466.79	497.907	1011.54	448.268	207.168	1022.81	263.173	398.814	1156.82	267.258	322.191	1160.07	385.236	561.334	897.592	452.862	493.552	609.586	380.124	516.133	475.545	242.641	498.924	230.114	198.036	453.847	237.749	389.461	489.66	196.928	427.711	148.121	910.766	482.578	152.006	626.354	342.711	149.014	529.246	122.273	186.974	396.747	82.9294	244.633	426.281	179.14	187.525	269.861	52.7524
0	466.256	498.065	1012.88	445.936	206.3	1024.89	262.933	400.303	1157.88	266.559	323.725	1161.34	382.089	561.542	896.797	441.221	493.001	607.542	366.682	515.838	474.709	225.773	499.401	231.471	181.109	454.431	239.759	371.83	489.701	196.574	426.508	147.679	913.064	492.146	153.612	630.949	355.373	150.153	528.854	139.286	187.866	388.806	98.2648	245.222	416.663	202.616	188.742	265.16	68.5852
0	465.77	497.512	1015.77	444.59	206.518	1028.15	262.923	401.787	1159.39	266.004	325.126	1163.03	379.538	561.549	896.74	429.083	492.394	606.25	352.9	515.615	474.629	208.913	500.01	233.366	164.161	455.199	242.382	354.157	489.746	196.284	425.356	147.023	915.486	501.035	155.448	636.17	367.911	151.389	528.589	157.051	188.743	380.172	114.329	245.761	406.157	226.947	190.096	260.207	85.2781
0	465.376	496.469	1019.65	444.432	207.679	1032.3	263.158	403.246	1161.34	265.607	326.368	1165.1	377.614	561.332	897.405	416.668	491.744	605.782	338.901	515.486	475.371	192.113	500.759	235.885	147.255	456.161	245.725	336.444	489.802	196.067	424.528	146.295	918.108	509.162	157.479	641.907	380.236	152.712	528.461	175.578	189.614	370.956	131.165	246.261	394.871	252.062	191.576	255.153	102.885
0	465.104	495.18	1023.96	445.288	209.521	1037.15	263.641	404.643	1163.69	265.379	327.428	1167.52	376.279	560.874	898.737	404.181	491.089	606.185	324.814	515.481	476.979	175.441	501.649	239.093	130.477	457.313	249.872	318.69	489.87	195.923	424.258	145.633	921.028	516.468	159.67	648.025	392.271	154.113	528.46	194.889	190.487	361.279	148.825	246.739	382.922	277.902	193.17	250.152	121.469
0	464.98	493.849	1028.26	446.716	211.74	1042.5	264.364	405.933	1166.43	265.328	328.289	1170.26	375.425	560.164	900.663	391.801	490.485	607.475	310.771	515.631	479.47	158.982	502.675	243.023	113.936	458.64	254.871	300.89	489.949	195.842	424.727	145.151	924.347	522.91	161.99	654.371	403.96	155.59	528.554	215.011	191.372	351.271	167.367	247.212	370.434	304.427	194.867	245.353	141.102
0	465.04	492.601	1032.36	448.243	214.035	1048.15	265.307	407.064	1169.52	265.459	328.937	1173.29	374.901	559.2	903.099	379.684	490.003	609.634	296.905	515.964	482.833	142.833	503.827	247.676	97.7598	460.116	260.727	283.035	490.032	195.802	426.039	144.928	928.139	528.455	164.414	660.781	415.259	157.145	528.694	235.978	192.279	341.072	186.854	247.701	357.546	331.603	196.658	240.905	161.853
0	465.319	491.471	1036.26	449.571	216.13	1053.95	266.439	407.982	1172.93	265.772	329.365	1176.59	374.542	557.992	905.966	367.96	489.717	612.613	283.355	516.504	487.024	127.107	505.096	253.014	82.096	461.711	267.405	265.111	490.109	195.774	428.222	145.003	932.439	533.079	166.923	667.088	426.138	158.782	528.823	257.815	193.22	330.837	207.344	248.228	344.413	359.398	198.538	236.952	183.784
0	465.842	490.422	1040.17	450.62	217.793	1059.82	267.721	408.637	1176.62	266.262	329.569	1180.12	374.204	556.57	909.196	356.748	489.689	616.335	270.259	517.262	491.967	111.925	506.471	258.965	67.1008	463.395	274.828	247.106	490.17	195.726	431.215	145.374	937.227	536.763	169.507	673.131	436.578	160.51	528.893	280.53	194.212	320.735	228.873	248.814	331.217	387.762	200.498	233.64	206.932
0	466.607	489.366	1044.34	451.443	218.859	1065.74	269.104	408.989	1180.53	266.915	329.542	1183.85	373.795	554.987	912.73	346.162	489.964	620.692	257.753	518.24	497.553	97.4173	507.938	265.43	52.9341	465.134	282.89	229.007	490.203	195.631	434.879	146.003	942.429	539.497	172.168	678.767	446.563	162.336	528.87	304.101	195.271	310.957	251.448	249.48	318.17	416.624	202.532	231.115	231.295
0	467.576	488.199	1048.97	452.142	219.242	1071.71	270.536	409.012	1184.62	267.712	329.28	1187.73	373.29	553.308	916.518	336.315	490.563	625.55	245.972	519.422	503.644	83.7073	509.483	272.286	39.7492	466.895	291.46	210.811	490.203	195.467	438.999	146.828	947.917	541.283	174.911	683.873	456.082	164.269	528.745	328.458	196.415	301.705	275.018	250.25	305.51	445.866	204.631	229.515	256.805
0	468.668	486.838	1054.1	452.817	218.942	1077.72	271.964	408.697	1188.82	268.627	328.778	1191.7	372.726	551.61	920.514	327.318	491.479	630.743	235.039	520.782	510.079	70.9072	511.088	279.4	27.6793	468.647	300.39	192.532	490.174	195.229	443.305	147.77	953.517	542.138	177.743	688.352	465.124	166.308	528.533	353.468	197.662	293.186	299.461	251.147	293.501	475.317	206.784	228.949	283.316
0	469.774	485.246	1059.62	453.544	218.051	1083.7	273.337	408.05	1193.09	269.626	328.029	1195.71	372.183	549.959	924.669	319.283	492.677	636.083	225.063	522.28	516.676	59.1037	512.733	286.64	16.8247	470.359	309.525	174.208	490.127	194.929	447.496	148.75	959.015	542.101	180.655	692.136	473.679	168.448	528.269	378.927	199.026	285.597	324.57	252.197	282.408	504.734	208.988	229.482	310.581
0	470.79	483.436	1065.33	454.365	216.745	1089.58	274.61	407.095	1197.34	270.673	327.03	1199.7	371.754	548.411	928.924	312.31	494.103	641.359	216.138	523.866	523.244	48.3472	514.396	293.885	7.23848	472.005	318.722	155.901	490.083	194.601	451.262	149.69	964.175	541.245	183.616	695.185	481.735	170.672	527.999	404.552	200.524	279.097	350.04	253.424	272.482	533.801	211.244	231.109	338.25
0	471.655	481.45	1070.99	455.294	215.269	1095.27	275.746	405.866	1201.5	271.728	325.781	1203.57	371.509	547.002	933.206	306.488	495.682	646.357	208.336	525.486	529.589	38.6425	516.053	301.045	-1.08332	473.567	327.855	137.706	490.066	194.308	454.322	150.52	968.752	539.693	186.561	697.499	489.285	172.953	527.771	429.977	202.169	273.793	375.473	254.852	263.925	562.135	213.566	233.735	365.868
0	472.365	479.329	1076.39	456.323	213.883	1100.68	276.714	404.407	1205.49	272.753	324.291	1207.26	371.476	545.753	937.428	301.888	497.337	650.863	201.706	527.086	535.529	29.9467	517.678	308.063	-8.20476	475.032	336.832	119.748	490.099	194.144	456.452	151.181	972.519	537.623	189.393	699.115	496.316	175.255	527.619	454.762	203.972	269.716	400.391	256.501	256.868	589.296	215.978	237.16	392.893
0	472.974	477.098	1081.44	457.393	212.785	1105.76	277.499	402.768	1209.22	273.715	322.576	1210.67	371.635	544.673	941.486	298.555	498.987	654.684	196.279	528.613	540.897	22.1737	519.238	314.926	-14.2446	476.39	345.601	102.181	490.199	194.23	457.533	151.624	975.3	535.274	192.005	700.107	502.818	177.537	527.557	478.41	205.942	266.808	424.26	258.385	251.347	614.813	218.516	241.079	418.724
0	473.563	474.771	1086.12	458.412	212.07	1110.42	278.094	400.996	1212.6	274.586	320.667	1213.71	371.922	543.759	945.268	296.51	500.566	657.656	192.065	530.026	545.556	15.2075	520.697	321.659	-19.3612	477.631	354.152	85.1861	490.375	194.714	457.586	151.822	976.996	532.93	194.302	700.582	508.774	179.762	527.564	500.388	208.088	264.915	446.519	260.51	247.294	638.215	221.223	245.087	442.736
0	474.219	472.372	1090.41	459.325	211.738	1114.57	278.507	399.139	1215.52	275.352	318.601	1216.29	372.246	543.005	948.663	295.743	502.028	659.656	189.057	531.297	549.402	8.92165	522.012	328.317	-23.7298	478.736	362.509	68.9597	490.618	195.75	456.789	151.774	977.614	530.895	196.236	700.657	514.165	181.901	527.578	520.156	210.411	263.795	466.617	262.869	244.536	659.055	224.148	248.717	464.319
0	474.989	469.941	1094.3	460.171	211.722	1118.04	278.756	397.236	1217.9	276.004	316.427	1218.31	372.502	542.407	951.563	296.214	503.355	660.61	187.232	532.411	552.367	3.20119	523.134	334.969	-27.5164	479.675	370.714	53.7077	490.91	197.481	455.46	151.51	977.256	529.449	197.82	700.443	518.961	183.937	527.499	537.205	212.911	263.137	484.047	265.441	242.812	676.941	227.334	251.487	482.919
0	475.872	467.528	1097.72	461.076	211.915	1120.62	278.868	395.322	1219.62	276.548	314.201	1219.68	372.594	541.958	953.867	297.851	504.559	660.497	186.551	533.373	554.425	-2.03755	524.012	341.681	-30.8543	480.407	378.818	39.6343	491.213	200.012	453.978	151.086	976.083	528.807	199.13	700.02	523.124	185.867	527.198	551.081	215.575	262.594	498.373	268.191	241.805	691.554	230.807	252.969	498.06
0	476.82	465.183	1100.58	462.175	212.183	1122.1	278.871	393.427	1220.6	276.993	311.98	1220.31	372.445	541.655	955.483	300.559	505.68	659.341	186.961	534.198	555.587	-6.83399	524.597	348.496	-33.8262	480.884	386.859	26.9296	491.477	203.401	452.692	150.577	974.255	529.081	200.274	699.417	526.6	187.7	526.532	561.418	218.383	261.828	509.254	271.07	241.174	702.657	234.567	252.852	509.378
0	477.762	462.932	1102.76	463.506	212.367	1122.35	278.795	391.572	1220.75	277.351	309.821	1220.12	372.01	541.497	956.325	304.221	506.779	657.213	188.395	534.914	555.901	-11.1786	524.846	355.432	-36.4563	481.058	394.855	15.7561	491.648	207.641	451.837	150.049	971.879	530.243	201.365	698.598	529.325	189.455	525.367	567.961	221.304	260.554	516.454	274.019	240.595	710.102	238.574	251.003	516.639
0	478.626	460.776	1104.15	464.941	212.293	1121.28	278.661	389.781	1220	277.635	307.773	1219.07	371.282	541.479	956.317	308.713	507.926	654.211	190.779	535.559	555.444	-15.0149	524.727	362.468	-38.7084	480.89	402.794	6.23928	491.667	212.666	451.504	149.547	968.988	532.134	202.483	697.462	531.231	191.157	523.6	570.597	224.299	258.594	519.858	276.979	239.804	713.823	242.735	247.5	519.752
0	479.355	458.699	1104.68	466.215	211.798	1118.93	278.479	388.073	1218.31	277.85	305.881	1217.13	370.293	541.601	955.395	313.91	509.191	650.457	194.032	536.17	554.32	-18.2467	524.224	369.55	-40.4913	480.357	410.637	-1.53505	491.484	218.355	451.642	149.076	965.547	534.477	203.66	695.859	532.265	192.832	521.183	569.374	227.318	255.904	519.469	279.891	238.622	713.841	246.908	242.633	518.767
0	479.909	456.691	1104.29	467.03	210.78	1115.4	278.25	386.47	1215.66	277.992	304.177	1214.32	369.116	541.861	953.51	319.693	510.63	646.086	198.076	536.786	552.648	-20.7478	523.337	376.596	-41.6718	479.451	418.316	-7.51544	491.065	224.536	452.113	148.616	961.493	536.937	204.884	693.621	532.408	194.507	518.131	564.513	230.305	252.593	515.417	282.7	236.979	710.265	250.905	236.859	513.878
0	480.261	454.775	1102.96	467.204	209.26	1110.83	277.961	384.995	1212.1	278.05	302.683	1210.7	367.864	542.261	950.632	325.962	512.283	641.246	202.839	537.438	550.559	-22.3766	522.087	383.5	-42.0924	478.183	425.74	-11.6752	490.398	230.999	452.751	148.135	956.797	539.189	206.113	690.625	531.683	196.204	514.535	556.413	233.192	248.909	507.957	285.355	234.918	703.297	254.529	230.72	505.411
0	480.384	453.002	1100.67	466.755	207.413	1105.36	277.592	383.67	1207.7	278.003	301.412	1206.37	366.681	542.802	946.771	332.633	514.167	636.096	208.26	538.148	548.19	-22.9915	520.506	390.146	-41.5928	476.579	432.805	-14.0055	489.488	237.513	453.434	147.612	951.531	540.989	207.307	686.848	530.16	197.932	510.542	545.626	235.899	245.188	497.468	287.81	232.579	693.248	257.61	224.746	493.818
0	480.248	451.444	1097.42	465.912	205.537	1099.11	277.118	382.519	1202.59	277.828	300.369	1201.46	365.727	543.486	941.987	339.651	516.276	630.807	214.294	538.926	545.673	-22.4649	518.64	396.413	-40.0308	474.675	439.401	-14.5101	488.352	243.848	454.109	147.054	945.912	542.212	208.439	682.41	527.934	199.679	506.344	532.802	238.346	241.782	484.443	290.018	230.163	680.538	260.05	219.36	479.655
0	479.807	450.159	1093.24	465.03	203.951	1092.21	276.516	381.56	1196.93	277.504	299.552	1196.15	365.169	544.306	936.406	346.982	518.583	625.558	220.915	539.771	543.135	-20.6958	516.536	402.189	-37.3002	472.513	445.42	-13.1971	487.011	249.801	454.781	146.484	940.296	542.855	209.489	677.568	525.1	201.399	502.13	518.573	240.461	238.959	469.449	291.937	227.891	665.693	261.834	214.824	463.546
0	479.002	449.174	1088.13	464.457	202.864	1084.74	275.772	380.808	1190.94	277.021	298.955	1190.65	365.154	545.243	930.229	354.619	521.047	620.529	228.107	540.668	540.688	-17.6185	514.244	407.367	-33.3412	470.139	450.762	-10.068	485.487	255.206	455.461	145.927	935.115	542.99	210.426	672.657	521.717	203.02	498.054	503.439	242.195	236.824	453.078	293.535	225.945	649.3	263.014	211.24	446.126
0	477.778	448.495	1082.09	464.374	202.257	1076.82	274.886	380.267	1184.85	276.378	298.573	1185.16	365.784	546.256	923.73	362.572	523.617	615.887	235.862	541.595	538.428	-13.207	511.805	411.853	-28.1445	467.597	455.336	-5.11359	483.802	259.942	456.109	145.392	930.76	542.686	211.193	667.982	517.778	204.449	494.203	487.753	243.528	235.342	435.881	294.799	224.442	631.936	263.67	208.577	427.978
0	476.108	448.12	1075.12	464.719	201.877	1068.59	273.87	379.931	1178.91	275.589	298.394	1179.91	367.1	547.282	917.24	370.866	526.237	611.782	244.172	542.521	536.429	-7.47462	509.254	415.562	-21.7475	464.923	459.063	1.68378	481.98	263.926	456.613	144.872	927.469	541.945	211.714	663.722	513.204	205.591	490.589	471.76	244.461	234.385	418.316	295.736	223.418	614.101	263.897	206.707	409.579
0	474.022	448.069	1067.22	465.222	201.341	1060.21	272.752	379.781	1173.34	274.679	298.404	1175.06	369.057	548.243	911.111	379.527	528.852	608.328	253.024	543.414	534.744	-0.468482	506.617	418.421	-14.2247	462.146	461.87	10.3418	480.048	267.102	456.802	144.344	925.237	540.67	211.919	659.881	507.855	206.365	487.174	455.62	245.024	233.783	400.725	296.363	222.84	596.178	263.795	205.447	391.279
0	471.609	448.391	1058.39	465.493	200.313	1051.91	271.564	379.782	1168.34	273.677	298.587	1170.78	371.52	549.054	905.67	388.573	531.407	605.61	262.393	544.236	533.406	7.74031	503.915	420.361	-5.67362	459.287	463.692	20.8696	478.045	269.444	456.484	143.762	923.809	538.669	211.757	656.312	501.572	206.728	483.904	439.437	245.264	233.371	383.327	296.716	222.623	578.422	263.458	204.597	373.294
[truncated: 917 more rows]
[truncated: 122 more columns]
