# Supplementary material for: The impact of wide step width on lower limb coordination and its variability in individuals with flat feet
Source: PLoS One. 2025 Apr 24;20(4):e0321901. doi: 10.1371/journal.pone.0321901 (PMC12021241; doi:10.1371/journal.pone.0321901)
Supplement: S3 file — (ZIP) [file pone.0321901.s003.zip › Run-Wide11.csv]

Model Outputs
120
		sdk:LAbsAnkleAngle			sdk:LAnkleAngles			sdk:LAnkleForce			sdk:LAnkleMoment			sdk:LAnklePower			sdk:LFE									sdk:LFO									sdk:LFootProgressAngles			sdk:LHipAngles			sdk:LHipForce			sdk:LHipMoment			sdk:LHipPower
Frame	Sub Frame	X	Y	Z	X	Y	Z	X	Y	Z	X	Y	Z	X	Y	Z	RX	RY	RZ	TX	TY	TZ	SX	SY	SZ	RX	RY	RZ	TX	TY	TZ	SX	SY	SZ	X	Y	Z	X	Y	Z	X	Y	Z	X	Y	Z	X	Y	Z
		deg	deg	deg	deg	deg	deg	N/kg	N/kg	N/kg	N.mm/kg	N.mm/kg	N.mm/kg	W/kg	W/kg	W/kg	deg	deg	deg	mm	mm	mm	mm	mm	mm	deg	deg	deg	mm	mm	mm	mm	mm	mm	deg	deg	deg	deg	deg	deg	N/kg	N/kg	N/kg	N.mm/kg	N.mm/kg	N.mm/kg	W/kg	W/kg	W/kg
1	0	3.07343	0	0	3.0768	0.0807856	-2.68116										9.5201	-29.7103	13.8136	462.456	423.849	661.961	385.181	385.181	385.181	14.819	-61.571	4.24833	339.372	493.302	216.178	190.353	190.353	190.353	-62.4051	-3.87013	-14.1713	65.8194	-10.3982	-11.5373
2	0	3.18377	0	0	3.18552	0.0603286	-1.89335										9.16209	-29.808	13.0876	464.058	421.276	668.016	384.573	384.573	384.573	15.5472	-65.3164	4.77162	369.101	494.645	215.654	190.353	190.353	190.353	-66.2871	-4.28698	-14.7947	65.9423	-9.18137	-11.4229
3	0	3.25942	0	0	3.26014	0.0423927	-1.20205										8.76139	-29.6272	12.1725	464.464	418.466	673.324	383.882	383.882	383.882	16.2752	-69.0246	5.32236	398.121	495.894	216.556	190.353	190.353	190.353	-70.1455	-4.72545	-15.4065	65.7433	-7.88589	-11.1148
4	0	3.27809	0	0	3.27829	0.027698	-0.635387										8.31834	-29.1712	11.0604	463.661	415.445	677.886	383.128	383.128	383.128	16.9956	-72.6941	5.9129	426.373	497.035	218.837	190.353	190.354	190.353	-73.9776	-5.17128	-16.0073	65.2289	-6.51578	-10.5894
5	0	3.22105	0	0	3.22107	0.0171665	-0.229191	-0.347952	0.0784734	-0.25826	-27.5617	2.20E-15	9.99911	0	0	-0.0184412	7.83641	-28.4468	9.74746	461.641	412.267	681.692	382.376	382.376	382.376	17.6954	-76.3193	6.55924	453.755	498.044	222.444	190.353	190.354	190.354	-77.7744	-5.60431	-16.5985	64.4094	-5.08282	-9.82817	-0.400892	0.581482	1.84515	607.965	145.817	-37.8318	0	0	1.20807
6	0	3.07508	0	0	3.07508	0.0120033	-0.0300371	-0.337649	0.0806095	-0.282203	-24.7869	8.63E-15	10.0294	0	0	-0.0175093	7.32489	-27.4682	8.23702	458.419	409.028	684.723	381.729	381.73	381.729	18.3571	-79.8862	7.28048	480.098	498.886	227.296	190.353	190.353	190.353	-81.5177	-5.99827	-17.183	63.3035	-3.61283	-8.82111	-0.572777	0.586793	1.80645	666.932	172.628	-28.9102	0	0	1.62389
7	0	2.8348	0	0	2.8348	0.0135947	-0.0914222	-0.316825	0.0837121	-0.320708	-20.4962	8.54E-15	10.0376	0	0	-0.0133806	6.80019	-26.2612	6.54377	454.058	405.856	686.968	381.316	381.316	381.316	18.9579	-83.3709	8.09524	505.164	499.515	233.262	190.353	190.353	190.353	-85.1772	-6.32311	-17.7646	61.9422	-2.15012	-7.56979	-0.740689	0.557475	1.73251	731.239	195.39	-16.5571	0	0	2.04179
8	0	2.50593	0	0	2.506	0.0232028	-0.462016	-0.284753	0.087792	-0.369546	-14.7296	-5.20E-15	9.96355	0	0	-0.00538051	6.28547	-24.8687	4.69608	448.694	402.904	688.439	381.26	381.26	381.26	19.4726	-86.7377	9.01514	528.658	499.873	240.142	190.353	190.353	190.354	-88.7103	-6.55008	-18.3457	60.3735	-0.756704	-6.08871	-0.851522	0.478009	1.6256	780.236	202.906	-1.1295	0	0	2.38104
9	0	2.10882	0	0	2.10926	0.0414629	-1.16619	-0.241791	0.0932645	-0.42184	-7.69998	5.33E-15	9.81269	0	0	0.00571935	5.8072	-23.3532	2.73962	442.567	400.316	689.2	381.649	381.649	381.649	19.8774	-89.9408	10.0367	550.263	499.898	247.652	190.353	190.353	190.353	-92.0639	-6.65865	-18.9243	58.6644	0.495668	-4.41041	-0.846488	0.346725	1.4894	790.505	187.051	15.0622	0	0	2.52597
10	0	1.6795	0	0	1.68071	0.0678205	-2.18197	-0.190088	0.101009	-0.469737	0.172298	-2.37E-15	9.68991	0	0	0.017589	5.38891	-21.7959	0.741802	436.029	398.2	689.376	382.502	382.502	382.502	20.1562	-92.9263	11.1363	569.681	499.531	255.436	190.353	190.353	190.353	-95.1781	-6.64249	-19.492	56.8987	1.53875	-2.59373	-0.690622	0.179148	1.33139	746.353	146.205	28.5573	0	0	2.39168
11	0	1.2655	0	0	1.26778	0.1001	-3.42401	-0.133289	0.111611	-0.506156	8.31939	-4.06E-15	9.71647	0	0	0.0268368	5.0441	-20.2909	-1.20566	429.542	396.594	689.148	383.751	383.751	383.751	20.3062	-95.6356	12.2714	586.673	498.733	263.081	190.353	190.353	190.353	-97.9907	-6.51173	-20.0362	55.1721	2.32343	-0.729668	-0.385485	0.00203789	1.15738	645.677	85.9135	36.4821	0	0	1.97818
12	0	0.918383	0	0	0.921536	0.134331	-4.73764	-0.0760687	0.124938	-0.526916	16.1041	-1.35E-15	9.93474	0	0	0.0298149	4.77145	-18.9364	-2.98906	423.636	395.451	688.729	385.249	385.249	385.249	20.342	-98.0103	13.3892	601.083	497.5	270.154	190.353	190.354	190.353	-100.442	-6.29053	-20.544	53.5835	2.83074	1.06044	0.0207068	-0.147877	0.974288	504.955	18.3119	38.1924	0	0	1.39384
13	0	0.683898	0	0	0.687559	0.164983	-5.90973	-0.0226621	0.139546	-0.531938	22.9961	-6.77E-16	10.1852	0	0	0.0236759	4.55244	-17.8236	-4.48146	418.853	394.641	688.329	386.803	386.803	386.803	20.2937	-99.9974	14.4373	612.854	495.865	276.246	190.353	190.353	190.353	-102.483	-6.01149	-21.0071	52.2257	3.07634	2.63402	0.449346	-0.229755	0.787554	355.597	-41.5937	35.5136	0	0	0.812347
14	0	0.594166	0	0	0.59825	0.185753	-6.70121	0.0240651	0.153617	-0.526071	28.6982	6.77E-16	10.185	0	0	0.00815553	4.35177	-17.0255	-5.55535	415.672	393.985	688.114	388.208	388.208	388.208	20.2016	-101.555	15.3715	622.007	493.895	280.997	190.354	190.353	190.354	-104.075	-5.71004	-21.4228	51.1727	3.10752	3.8399	0.787305	-0.241578	0.598104	242.972	-87.0535	31.3751	0	0	0.402286
15	0	0.662016	0	0	0.666855	0.191039	-6.90223	0.0628153	0.165635	-0.516382	33.185	2.71E-15	9.68009	0	0	-0.0130637	4.12316	-16.5862	-6.09984	414.424	393.293	688.173	389.307	389.307	389.307	20.1079	-102.654	16.1536	628.614	491.67	284.12	190.354	190.353	190.354	-105.195	-5.42168	-21.7888	50.4665	2.99195	4.53987	0.922649	-0.213316	0.401116	210.884	-117.958	27.8283	0	0	0.206002
16	0	0.877999	0	0	0.883496	0.177709	-6.39494	0.0923587	0.174231	-0.508316	36.5241	-2.03E-15	8.57916	0	0	-0.0331439	3.82072	-16.5123	-6.03866	415.226	392.42	688.493	390.026	390.026	390.026	20.0463	-103.277	16.7444	632.766	489.258	285.396	190.353	190.353	190.353	-105.831	-5.17969	-22.0947	50.1069	2.79746	4.63581	0.792052	-0.173341	0.196389	282.527	-133.933	25.4889	0	0	0.116574
17	0	1.20816	0	0	1.21317	0.146372	-5.19862	0.110128	0.177788	-0.503446	38.6236	-6.77E-15	7.01629	0	0	-0.0451429	3.4106	-16.7692	-5.34514	417.952	391.301	688.948	390.388	390.388	390.388	20.0313	-103.419	17.1005	634.54	486.701	284.675	190.353	190.353	190.353	-105.977	-5.00827	-22.3162	50.0479	2.57297	4.0907	0.383206	-0.118737	0.0118547	455.167	-128.921	24.403	0	0	-0.00683347
18	0	1.59237	0	0	1.5953	0.101519	-3.47857	0.112354	0.175298	-0.497851	39.0704	-4.57E-15	5.3913	0	0	-0.0455214	2.87847	-17.2823	-4.05612	422.231	389.968	689.316	390.495	390.495	390.495	20.0457	-103.078	17.1851	633.993	483.999	281.878	190.354	190.353	190.353	-105.625	-4.9093	-22.418	50.2043	2.34097	2.94129	-0.239575	-0.0377882	-0.110343	693.2	-95.2294	24.8007	0	0	-0.204195
19	0	1.94583	0	0	1.9465	0.0503734	-1.5097	0.0950811	0.168327	-0.484562	37.0899	-5.92E-15	4.37292	0	0	-0.0360798	2.23422	-17.9476	-2.27873	427.5	388.528	689.312	390.471	390.471	390.471	20.0372	-102.257	16.987	631.167	481.124	277.008	190.353	190.353	190.354	-104.765	-4.85029	-22.3647	50.467	2.10118	1.30134	-0.939789	0.0791871	-0.126125	934.989	-28.2144	26.699	0	0	-0.368979
20	0	2.17065	0	0	2.17068	0.00110731	0.390238	0.0551463	0.161546	-0.459394	31.6668	-6.77E-16	4.74017	0	0	-0.02303	1.51239	-18.6518	-0.18288	433.104	387.126	688.65	390.415	390.415	390.415	19.9303	-100.964	16.5355	626.103	478.043	270.177	190.353	190.353	190.354	-103.389	-4.767	-22.1348	50.7253	1.84077	-0.649435	-1.54441	0.225761	-0.00607788	1112.27	66.4467	29.0909	0	0	-0.358919
21	0	2.18249	0	0	2.18372	-0.0386988	1.92493	-0.00927954	0.160704	-0.423727	21.8602	2.88E-15	7.08367	0	0	-0.0133579	0.766518	-19.2983	2.02284	438.433	385.896	687.112	390.361	390.361	390.361	19.6571	-99.2208	15.8958	618.846	474.756	261.635	190.353	190.353	190.353	-101.506	-4.58931	-21.7299	50.8939	1.54588	-2.69376	-1.90158	0.374598	0.258994	1172.07	171.779	30.0184	0	0	-0.157036
22	0	1.94829	0	0	1.9507	-0.0629247	2.85772	-0.0973118	0.169291	-0.382547	7.34893	6.77E-16	11.5133	0	0	-0.00928756	0.0579674	-19.8314	4.1246	443.052	384.93	684.612	390.272	390.272	390.272	19.1955	-97.0751	15.1472	609.443	471.32	251.8	190.353	190.353	190.353	-99.1686	-4.28126	-21.177	50.9365	1.20986	-4.61488	-1.93217	0.480487	0.662749	1093.04	263.704	27.6528	0	0	0.0869352
23	0	1.51875	0	0	1.52088	-0.0672848	3.02546	-0.202188	0.186074	-0.338549	-10.9172	-4.74E-15	17.4778	0	0	-0.00280845	-0.557759	-20.2483	5.93436	446.777	384.271	681.24	390.049	390.049	390.049	18.5945	-94.6183	14.356	597.942	467.871	241.26	190.354	190.353	190.353	-96.4903	-3.87233	-20.5272	50.8795	0.837234	-6.23115	-1.65639	0.512076	1.17455	891.151	324.413	20.8502	0	0	0.190679
24	0	1.03409	0	0	1.03497	-0.049687	2.34817	-0.308695	0.204731	-0.28939	-30.4191	-1.69E-15	23.7463	0	0	0.022878	-1.0417	-20.5939	7.30841	449.671	383.916	677.259	389.557	389.557	389.557	17.965	-91.994	13.5619	584.437	464.603	230.743	190.353	190.353	190.353	-93.6504	-3.45359	-19.85	50.8093	0.446166	-7.41686	-1.18453	0.472132	1.72157	615.68	349.234	9.23038	0	0	0.11786
25	0	0.689166	0	0	0.689243	-0.0107826	0.8488	-0.394637	0.215696	-0.230458	-47.5127	1.42E-14	28.6494	0	0	0.0788458	-1.37601	-20.9404	8.15237	451.95	383.824	673.038	388.656	388.656	388.656	17.433	-89.3859	12.7861	569.127	461.743	221.009	190.353	190.353	190.353	-90.8656	-3.13326	-19.2216	50.8528	0.0696747	-8.10744	-0.688463	0.399677	2.18872	339.817	345.913	-6.42795	0	0	0.00298304
26	0	0.665135	0	0	0.665335	0.0456903	-1.32918	-0.43933	0.210416	-0.162499	-58.7387	9.05E-15	30.6784	0	0	0.153464	-1.56074	-21.3558	8.41718	453.836	383.935	668.921	387.263	387.263	387.263	17.083	-86.9801	12.0538	552.355	459.486	212.683	190.354	190.353	190.353	-88.3392	-2.97616	-18.7068	51.1421	-0.246461	-8.29272	-0.356454	0.350505	2.45879	144.995	328.629	-23.3742	0	0	-0.0357279
27	0	1.06004	0	0	1.06255	0.113476	-3.93782	-0.436412	0.186526	-0.095499	-62.5414	5.41E-15	29.2344	0	0	0.215664	-1.60477	-21.8703	8.09295	455.406	384.193	665.095	385.398	385.398	385.398	16.9265	-84.9171	11.4092	534.574	457.938	206.107	190.353	190.353	190.353	-86.2094	-2.97043	-18.3435	51.7715	-0.453617	-8.0031	-0.324537	0.364945	2.48225	93.119	311.188	-37.2862	0	0	-0.0967657
28	0	1.86235	0	0	1.87513	0.185465	-6.69022	-0.398206	0.149863	-0.0414447	-59.9396	-1.02E-15	24.9573	0	0	0.240015	-1.51576	-22.4524	7.20726	456.486	384.573	661.5	383.197	383.197	383.197	16.9179	-83.2639	10.9065	516.247	457.093	201.296	190.353	190.353	190.353	-84.5282	-3.0457	-18.1391	52.7565	-0.519037	-7.29329	-0.586742	0.434826	2.32476	187.957	299.151	-44.6982	0	0	-0.396212
29	0	2.98	0	0	3.02006	0.255558	-9.34077	-0.341913	0.108924	-0.00647568	-53.0943	-5.75E-15	19.1131	0	0	0.223317	-1.297	-23.0072	5.83279	456.651	385.101	657.874	380.839	380.839	380.839	16.9922	-82.0242	10.5877	497.746	456.851	198.026	190.353	190.353	190.353	-83.2812	-3.11973	-18.0777	54.013	-0.445454	-6.22991	-0.978995	0.506229	2.12857	368.102	286.976	-44.9477	0	0	-0.924487
30	0	4.28638	0	0	4.37803	0.319717	-11.7324	-0.282102	0.0708953	0.00993259	-44.2875	-1.02E-15	12.9944	0	0	0.180594	-0.954983	-23.4003	4.10064	455.353	385.855	653.902	378.428	378.428	378.428	17.0906	-81.1585	10.4667	479.314	457.064	195.956	190.353	190.353	190.353	-82.4139	-3.13169	-18.1294	55.3667	-0.279902	-4.88909	-1.26833	0.526642	2.03093	539.798	266.158	-40.2189	0	0	-1.33785
31	0	5.65806	0	0	5.82682	0.376097	-13.8006	-0.229994	0.0399219	0.0130257	-35.5212	-1.27E-15	7.54434	0	0	0.131476	-0.512306	-23.4997	2.20474	452.112	386.931	649.392	375.939	375.939	375.939	17.1686	-80.6024	10.5289	461.069	457.572	194.727	190.353	190.353	190.353	-81.8517	-3.0498	-18.2572	56.5987	-0.100878	-3.36742	-1.27693	0.475825	2.09398	620.425	230.97	-33.5518	0	0	-1.28301
32	0	6.99987	0	0	7.26708	0.424447	-15.5457	-0.189647	0.0169726	0.011341	-27.9027	3.61E-15	3.24658	0	0	0.0890495	-0.0157813	-23.22	0.380621	446.693	388.389	644.377	373.275	373.275	373.275	17.196	-80.2833	10.7395	443.045	458.23	194.024	190.353	190.353	190.353	-81.5152	-2.86676	-18.4232	57.5149	0.0153014	-1.80101	-0.944422	0.359107	2.28956	565.17	179.033	-26.8183	0	0	-0.773383
33	0	8.25544	0	0	8.63484	0.464994	-16.9868	-0.160778	0.0014456	0.0125117	-21.8531	2.88E-15	0.263306	0	0	0.0585067	0.468849	-22.5492	-1.13829	439.216	390.196	639.096	370.407	370.407	370.407	17.1599	-80.1293	11.0514	425.24	458.928	193.605	190.353	190.353	190.353	-81.3308	-2.59695	-18.5946	58.01	0.0254045	-0.372896	-0.317871	0.180953	2.53842	376.25	111.329	-20.8917	0	0	-0.196904
34	0	9.40677	0	0	9.90246	0.497322	-18.1203	-0.141919	-0.00823412	0.0195499	-17.4206	2.45E-15	-1.51628	0	0	0.0396592	0.875667	-21.5507	-2.16354	430.149	392.207	633.897	367.46	367.46	367.46	17.0714	-80.0767	11.4078	407.653	459.602	193.299	190.354	190.353	190.353	-81.238	-2.2779	-18.7495	58.0855	-0.0768019	0.71017	0.469646	-0.0445942	2.77127	101.792	33.2649	-16.0305	0	0	0.0413744
35	0	10.4665	0	0	11.0704	0.51983	-18.9009	-0.131224	-0.0130843	0.0302026	-14.3735	4.23E-16	-2.31843	0	0	0.0296909	1.1576	-20.3399	-2.57825	420.194	394.192	629.127	364.706	364.706	364.706	16.9669	-80.0728	11.7454	390.304	460.231	192.995	190.353	190.353	190.353	-81.1935	-1.96986	-18.8787	57.8243	-0.272649	1.25955	1.23742	-0.288968	2.95382	-180.568	-46.4007	-12.3028	0	0	-0.140539
36	0	11.4623	0	0	12.1516	0.530109	-19.255	-0.128451	-0.0135213	0.0383669	-12.4469	-7.61E-16	-2.42806	0	0	0.0251615	1.29518	-19.0451	-2.34577	410.09	395.9	625.043	362.479	362.479	362.479	16.9016	-80.0768	11.9992	373.226	460.832	192.637	190.353	190.353	190.354	-81.1694	-1.74763	-18.9846	57.3374	-0.530572	1.14623	1.79787	-0.513925	3.07146	-386.863	-117.412	-9.6423	0	0	-0.518721
37	0	12.4182	0	0	13.1557	0.526137	-19.1183	-0.133274	-0.00944679	0.0370442	-11.2625	1.78E-15	-2.09554	0	0	0.0227161	1.2946	-17.7634	-1.50477	400.408	397.13	621.763	361.08	361.08	361.08	16.9327	-80.0575	12.1116	356.439	461.436	192.213	190.353	190.353	190.353	-81.1477	-1.68376	-19.0745	56.7056	-0.8151	0.33264	2.01172	-0.668137	3.12167	-454.544	-167.008	-7.83313	0	0	-0.813074
38	0	13.337	0	0	14.0768	0.507707	-18.4813	-0.144546	-0.00176793	0.0224979	-10.3797	-2.45E-15	-1.57636	0	0	0.019863	1.18068	-16.5286	-0.156828	391.394	397.777	619.264	360.695	360.695	360.695	17.0994	-79.9884	12.0429	339.925	462.071	191.749	190.353	190.353	190.353	-81.1109	-1.82701	-19.1532	55.9393	-1.0921	-1.11379	1.83397	-0.706823	3.11014	-365.263	-183.432	-6.36752	0	0	-0.844206
39	0	14.1895	0	0	14.8865	0.477137	-17.4142	-0.160186	0.00745889	-0.00347136	-9.41078	-1.06E-15	-1.08962	0	0	0.0156165	0.9916	-15.304	1.54742	382.913	397.847	617.431	361.347	361.347	361.347	17.4053	-79.841	11.7814	323.61	462.746	191.299	190.353	190.353	190.353	-81.032	-2.18362	-19.2187	54.976	-1.33269	-3.02864	1.3318	-0.613618	3.06038	-151.561	-161.353	-4.65003	0	0	-0.503881
40	0	14.9153	0	0	15.5359	0.438784	-16.0576	-0.176918	0.0156727	-0.0340053	-8.06859	3.38E-15	-0.779711	0	0	0.0103428	0.776049	-14.0045	3.42326	374.528	397.445	616.123	362.895	362.895	362.895	17.8152	-79.5816	11.3491	307.376	463.439	190.923	190.353	190.353	190.353	-80.8689	-2.71014	-19.2624	53.7138	-1.51795	-5.17893	0.671164	-0.415499	2.99779	113.196	-107.708	-2.23995	0	0	0.252691
41	0	15.4344	0	0	15.9617	0.397717	-14.5843	-0.191826	0.0213195	-0.0612586	-6.31199	4.48E-15	-0.662584	0	0	0.00519518	0.587122	-12.5365	5.27207	365.67	396.728	615.241	365.081	365.081	365.081	18.2653	-79.1691	10.7972	291.085	464.109	190.673	190.353	190.353	190.353	-80.565	-3.32316	-19.2755	52.0621	-1.64458	-7.30408	0.0460555	-0.175822	2.93637	345.83	-40.956	0.720313	0	0	1.29376
42	0	15.665	0	0	16.0984	0.358388	-13.1546	-0.202856	0.0243224	-0.0794357	-4.30167	-2.28E-15	-0.670474	0	0	0.00142596	0.470797	-10.8355	6.9051	355.844	395.859	614.768	367.612	367.612	367.612	18.6836	-78.5589	10.1918	274.617	464.703	190.584	190.353	190.353	190.353	-80.056	-3.92303	-19.253	49.9857	-1.72688	-9.15991	-0.386834	0.0336054	2.87564	481.998	16.7421	3.57458	0	0	2.23869
43	0	15.542	0	0	15.8913	0.323823	-11.8841	-0.209065	0.0254321	-0.0861972	-2.29085	3.09E-15	-0.754119	0	0	-2.11E-05	0.452481	-8.88853	8.16637	344.783	394.968	614.765	370.229	370.229	370.229	19.0109	-77.7076	9.59477	257.89	465.179	190.671	190.354	190.353	190.353	-79.2807	-4.42172	-19.1958	47.5268	-1.79222	-10.5564	-0.542777	0.164665	2.81557	492.85	51.4612	5.17311	0	0	2.62776
44	0	15.0278	0	0	15.307	0.295403	-10.8304	-0.210564	0.0258294	-0.0820579	-0.508934	-6.34E-15	-0.887736	0	0	0.0010187	0.530528	-6.73467	8.95063	332.523	394.131	615.353	372.739	372.739	372.739	19.2122	-76.5775	9.04724	240.874	465.515	190.935	190.354	190.353	190.353	-78.1903	-4.76269	-19.1076	44.7954	-1.87378	-11.3815	-0.422354	0.211927	2.75671	387.728	64.6813	4.21351	0	0	2.24111
45	0	14.115	0	0	14.3372	0.273023	-9.99543	-0.207286	0.0263966	-0.0686965	1.00712	-1.67E-15	-1.0671	0	0	0.0041863	0.681367	-4.44885	9.21278	319.371	393.393	616.665	375.007	375.007	375.007	19.2774	-75.14	8.5637	223.586	465.71	191.364	190.354	190.353	190.353	-76.752	-4.92634	-18.9902	41.9361	-2.00338	-11.6084	-0.0926975	0.203432	2.69232	201.882	68.5239	0.190891	0	0	1.2378
46	0	12.8199	0	0	12.9949	0.255354	-9.3331	-0.199401	0.0275678	-0.0478235	2.35037	4.95E-15	-1.26964	0	0	0.0091515	0.871731	-2.11841	8.96803	305.805	392.786	618.792	376.957	376.957	376.957	19.2136	-73.3766	8.13431	206.088	465.789	191.935	190.354	190.353	190.353	-74.9493	-4.92395	-18.8403	39.0878	-2.20366	-11.2868	0.339556	0.179739	2.60239	-19.1634	77.2414	-6.36336	0	0	0.0141782
47	0	11.1711	0	0	11.3047	0.240127	-8.76031	-0.187731	0.0295698	-0.0223219	3.63384	-2.07E-15	-1.41797	0	0	0.0158158	1.07137	0.177098	8.2826	292.342	392.339	621.74	378.579	378.579	378.579	19.0345	-71.2777	7.73364	188.47	465.79	192.604	190.353	190.353	190.353	-72.7783	-4.78494	-18.6476	36.3555	-2.48139	-10.5239	0.760176	0.175579	2.47644	-231.45	100.669	-14.1381	0	0	-1.04166
48	0	9.19688	0	0	9.29213	0.224623	-8.17528	-0.173676	0.0325268	0.0034191	4.90764	6.34E-16	-1.40134	0	0	0.0240576	1.26184	2.37737	7.25723	279.433	392.093	625.417	379.932	379.932	379.932	18.7489	-68.8416	7.33393	170.84	465.766	193.305	190.353	190.353	190.353	-70.2431	-4.54085	-18.3959	33.8004	-2.82674	-9.4559	1.08215	0.214091	2.32139	-403.028	142.811	-21.8283	0	0	-1.71838
49	0	6.91517	0	0	6.97484	0.206301	-7.48166	-0.159177	0.0361626	0.0244558	6.0769	3.56E-15	-1.14914	0	0	0.0330641	1.4401	4.44395	6.0084	267.392	392.098	629.666	381.124	381.124	381.124	18.3542	-66.0709	6.91836	153.299	465.768	193.955	190.353	190.353	190.353	-67.3506	-4.21121	-18.0658	31.4464	-3.21962	-8.22116	1.27502	0.296636	2.15593	-521.759	199.317	-28.3469	0	0	-2.01366
50	0	4.33102	0	0	4.36004	0.183336	-6.60924	-0.146322	0.0401135	0.0369676	6.8855	-7.19E-16	-0.627498	0	0	0.0407309	1.61741	6.35637	4.65341	256.399	392.417	634.301	382.27	382.27	382.27	17.835	-62.9707	6.4888	135.918	465.84	194.462	190.353	190.353	190.353	-64.1072	-3.79705	-17.6366	29.2926	-3.63857	-6.94147	1.36516	0.402659	1.9981	-594.992	258.459	-32.9315	0	0	-2.05392
51	0	1.44143	0	0	1.44815	0.154859	-5.52309	-0.136924	0.0438753	0.0387258	6.94731	6.01E-15	0.147548	0	0	0.0435024	1.81398	8.10502	3.30177	246.535	393.116	639.154	383.463	383.463	383.463	17.1695	-59.547	6.06567	118.728	466.01	194.749	190.353	190.353	190.353	-60.5197	-3.28429	-17.0897	27.3278	-4.06602	-5.71499	1.40884	0.500483	1.85688	-640.829	304.795	-35.0404	0	0	-1.98776
52	0	-1.75437	0	0	-1.75914	0.120836	-4.22028	-0.133324	0.0467173	0.0286859	5.70166	-1.02E-15	1.10452	0	0	0.0359381	2.05097	9.68316	2.05058	237.851	394.244	644.078	384.765	384.765	384.765	16.3394	-55.8083	5.68157	101.715	466.29	194.778	190.354	190.353	190.353	-56.5986	-2.6537	-16.41	25.5403	-4.48635	-4.6187	1.45586	0.561216	1.72929	-676.747	324.797	-34.4434	0	0	-1.91383
53	0	-5.24148	0	0	-5.24741	0.0818013	-2.72024	-0.13776	0.0481628	0.00656838	2.55481	-1.18E-15	2.16587	0	0	0.0116426	2.34251	11.0803	0.980313	230.41	395.802	648.933	386.211	386.211	386.211	15.3374	-51.7708	5.37241	84.8375	466.674	194.571	190.353	190.353	190.353	-52.3654	-1.89188	-15.5881	23.9253	-4.88133	-3.714	1.52704	0.56706	1.60009	-711.627	311.761	-31.3925	0	0	-1.85791
54	0	-8.97566	0	0	-8.97721	0.0386631	-1.05824	-0.152064	0.0482439	-0.0268185	-2.97369	2.54E-15	3.27503	0	0	-0.0346445	2.69147	12.2793	0.150331	224.307	397.74	653.573	387.825	387.825	387.825	14.1721	-47.4665	5.16968	68.0473	467.142	194.231	190.353	190.354	190.353	-47.8614	-0.999606	-14.6216	22.4876	-5.22768	-3.04727	1.62369	0.513985	1.45495	-747.466	267.305	-26.5459	0	0	-1.79689
55	0	-12.8722	0	0	-12.8733	-0.00736155	0.716868	-0.176766	0.0470976	-0.0688013	-11.0354	2.20E-15	4.38702	0	0	-0.1031	3.08971	13.2573	-0.40198	219.658	399.956	657.823	389.628	389.628	389.628	12.8715	-42.9521	5.09338	51.3284	467.668	193.954	190.353	190.354	190.353	-43.156	0.00265503	-13.5189	21.2414	-5.49852	-2.64553	1.73237	0.407843	1.28846	-781.385	199.212	-20.603	0	0	-1.68456
56	0	-16.8003	0	0	-16.8173	-0.0546782	2.54034	-0.210159	0.0447279	-0.114506	-21.251	-3.44E-15	5.49473	0	0	-0.18487	3.52193	13.9903	-0.658603	216.581	402.317	661.488	391.629	391.629	391.629	11.4836	-38.316	5.1445	34.734	468.238	194.011	190.353	190.353	190.353	-38.3518	1.07093	-12.3032	20.205	-5.66997	-2.51303	1.82739	0.262414	1.10951	-807.722	118.865	-14.0037	0	0	-1.47854
57	0	-20.5875	0	0	-20.6492	-0.101238	4.32967	-0.247738	0.0404903	-0.156994	-32.6199	-3.89E-15	6.60565	0	0	-0.261023	3.97092	14.4584	-0.617782	215.169	404.692	664.37	393.832	393.832	393.832	10.0755	-33.6791	5.29723	18.4159	468.859	194.712	190.353	190.354	190.353	-33.5823	2.13621	-11.0167	19.3959	-5.72873	-2.63343	1.88364	0.0999638	0.932605	-821.753	39.1098	-6.86108	0	0	-1.16637
58	0	-24.0388	0	0	-24.1791	-0.144594	5.98835	-0.283239	0.0338071	-0.189147	-43.6965	3.38E-15	7.76765	0	0	-0.308107	4.4224	14.6499	-0.29202	215.467	406.969	666.291	396.226	396.226	396.226	8.7261	-29.1854	5.49473	2.62758	469.57	196.337	190.353	190.353	190.353	-28.999	3.10853	-9.72009	18.8262	-5.67693	-2.97535	1.88457	-0.0530105	0.773945	-820.808	-28.3662	0.892727	0	0	-0.77305
59	0	-26.9672	0	0	-27.2134	-0.182106	7.41549	-0.311057	0.0242131	-0.20603	-53.0084	-8.46E-15	8.95199	0	0	-0.308279	4.86798	14.5637	0.293059	217.465	409.088	667.129	398.781	398.781	398.781	7.51404	-24.9827	5.65477	-12.3091	470.43	199.071	190.353	190.354	190.353	-24.7497	3.88918	-8.48683	18.4984	-5.53165	-3.49866	1.82192	-0.174477	0.640272	-802.889	-76.2584	9.27845	0	0	-0.350577
60	0	-29.2295	0	0	-29.5877	-0.211241	8.51765	-0.328703	0.0116509	-0.206363	-59.5379	-7.11E-15	9.96069	0	0	-0.258413	5.30578	14.2103	1.10008	221.091	411.039	666.827	401.449	401.449	401.449	6.50373	-21.1986	5.68674	-26.0632	471.503	202.961	190.353	190.353	190.353	-20.9549	4.39016	-7.39065	18.4039	-5.3211	-4.15969	1.69806	-0.248342	0.530264	-767.536	-101.429	17.9398	0	0	0.0388883
61	0	-30.7515	0	0	-31.1986	-0.229874	9.21926	-0.337963	-0.00287954	-0.191487	-63.0477	-7.11E-15	10.4874	0	0	-0.171898	5.73951	13.6125	2.08295	226.208	412.868	665.397	404.169	404.169	404.169	5.73446	-17.9202	5.5163	-38.3515	472.825	207.919	190.353	190.353	190.353	-17.6904	4.55518	-6.49134	18.5212	-5.07926	-4.91382	1.52595	-0.264114	0.438403	-718.583	-103.485	25.9625	0	0	0.343231
62	0	-31.5365	0	0	-32.0236	-0.236573	9.47084	-0.343444	-0.0171021	-0.164114	-64.038	-3.38E-15	10.2902	0	0	-0.0713844	6.17639	12.8044	3.1901	232.617	414.663	662.911	406.877	406.877	406.877	5.21694	-15.1842	5.1083	-48.9688	474.389	213.753	190.353	190.353	190.353	-14.982	4.3755	-5.82412	18.8167	-4.84009	-5.71601	1.32188	-0.220909	0.361672	-663.35	-85.0049	32.0213	0	0	0.539796
63	0	-31.6536	0	0	-32.1208	-0.230842	9.25562	-0.35036	-0.0290133	-0.126789	-63.476	1.69E-15	9.25433	0	0	0.0218711	6.62446	11.828	4.36662	240.063	416.534	659.477	409.51	409.51	409.51	4.9373	-12.9809	4.47828	-57.783	476.146	220.215	190.353	190.353	190.353	-12.8119	3.89399	-5.39663	19.2497	-4.633	-6.52292	1.10618	-0.132811	0.302956	-612.74	-53.9493	35.143	0	0	0.644343
64	0	-31.2135	0	0	-31.6087	-0.213317	8.59593	-0.362273	-0.0370341	-0.0819653	-62.4018	-7.44E-15	7.51478	0	0	0.0953531	7.08963	10.7284	5.55547	248.264	418.589	655.23	412.011	412.011	412.011	4.86438	-11.2687	3.6875	-64.7073	478.021	227.027	190.353	190.353	190.354	-11.1345	3.19522	-5.19213	19.7804	-4.47798	-7.29605	0.89871	-0.0279842	0.271844	-577.35	-22.4633	35.1896	0	0	0.699485
65	0	-30.3402	0	0	-30.6343	-0.185796	7.55537	-0.379671	-0.0405954	-0.0326269	-61.5736	-1.35E-15	5.38552	0	0	0.146483	7.57323	9.5478	6.69856	256.939	420.907	650.322	414.319	414.319	414.319	4.95777	-9.99387	2.8241	-69.6673	479.933	233.904	190.353	190.353	190.354	-9.89431	2.38463	-5.17702	20.3781	-4.38257	-8.00467	0.720393	0.0566039	0.282888	-565.086	-4.3312	33.2546	0	0	0.754106
66	0	-29.1497	0	0	-29.3399	-0.151013	6.23313	-0.399825	-0.0405728	0.017234	-61.2761	-1.08E-14	3.19201	0	0	0.17894	8.07072	8.32096	7.73859	265.842	423.512	644.914	416.37	416.37	416.37	5.17489	-9.10718	1.97925	-72.5793	481.815	240.565	190.353	190.353	190.353	-9.04172	1.56467	-5.30953	21.028	-4.343	-8.6265	0.588943	0.0887261	0.348876	-578.392	-9.28284	31.2868	0	0	0.846141
67	0	-27.7377	0	0	-27.8416	-0.112219	4.75056	-0.418482	-0.0383625	0.0628902	-61.3922	1.22E-14	1.22175	0	0	0.198418	8.57287	7.07114	8.62156	274.798	426.362	639.179	418.078	418.078	418.078	5.47532	-8.57253	1.22741	-73.35	483.615	246.743	190.353	190.353	190.353	-8.53984	0.816209	-5.54642	21.7339	-4.35045	-9.14447	0.514035	0.0548086	0.472601	-613.662	-38.1844	31.164	0	0	1.00015
68	0	-26.1761	0	0	-26.221	-0.0726403	3.23141	-0.431999	-0.0353982	0.0997526	-61.6026	-1.08E-14	-0.327882	0	0	0.209966	9.06855	5.80886	9.29994	283.717	429.36	633.302	419.339	419.339	419.339	5.82411	-8.36851	0.615517	-71.8877	485.306	252.207	190.353	190.353	190.354	-8.36614	0.189044	-5.84828	22.5186	-4.39834	-9.53962	0.496097	-0.0352804	0.646657	-663.212	-82.2696	33.7265	0	0	1.23445
69	0	-24.5139	0	0	-24.5265	-0.0349691	1.78121	-0.437872	-0.0326434	0.124824	-61.4919	1.35E-15	-1.34385	0	0	0.216689	9.54922	4.53215	9.73561	292.594	432.377	627.471	420.031	420.031	420.031	6.19416	-8.48652	0.161762	-68.1179	486.873	256.776	190.354	190.353	190.353	-8.51091	-0.298327	-6.18344	23.4227	-4.48891	-9.78469	0.523216	-0.153963	0.848794	-717.172	-127.251	38.486	0	0	1.5637
70	0	-22.7805	0	0	-22.7814	-0.00102265	0.47239	-0.434084	-0.0307001	0.136613	-60.5807	1.08E-14	-1.81544	0	0	0.219245	10.0135	3.22811	9.90221	301.493	435.287	621.877	420.029	420.029	420.029	6.56815	-8.92603	-0.13789	-61.9979	488.316	260.339	190.353	190.353	190.353	-8.97297	-0.651304	-6.53069	24.5025	-4.6382	-9.84277	0.575512	-0.265212	1.05549	-764.33	-159.369	44.1571	0	0	1.99119
71	0	-20.9937	0	0	-20.9952	0.0283883	-0.662011	-0.419582	-0.0296207	0.13569	-58.4796	-1.22E-14	-1.80856	0	0	0.216722	10.4701	1.8754	9.78766	310.515	437.998	616.69	419.229	419.229	419.229	6.93926	-9.68738	-0.299803	-53.5327	489.64	262.857	190.353	190.353	190.353	-9.75267	-0.888604	-6.88058	25.8242	-4.87846	-9.67568	0.632205	-0.338097	1.24822	-794.919	-171.549	49.4393	0	0	2.4999
72	0	-19.1661	0	0	-19.1741	0.0533426	-1.62414	-0.395159	-0.0294765	0.123881	-55.0641	8.12E-15	-1.50015	0	0	0.20802	10.9362	0.447783	9.39719	319.77	440.465	612.054	417.581	417.581	417.581	7.31055	-10.7647	-0.343183	-42.7876	490.852	264.36	190.353	190.353	190.353	-10.8446	-1.03231	-7.23493	27.4554	-5.25657	-9.25983	0.67912	-0.355653	1.4235	-802.1	-166.354	53.7749	0	0	3.04206
73	0	-17.3105	0	0	-17.3268	0.0745289	-2.4403	-0.363385	-0.0303991	0.104407	-50.5228	-5.41E-15	-1.15405	0	0	0.19302	11.4324	-1.08178	8.75592	329.353	442.684	608.067	415.122	415.122	415.122	7.69221	-12.1418	-0.284312	-29.8892	491.957	264.936	190.353	190.353	190.353	-12.2333	-1.10188	-7.60408	29.4527	-5.82775	-8.60185	0.711743	-0.311487	1.58993	-783.491	-152.658	57.1398	0	0	3.53785
74	0	-15.4421	0	0	-15.466	0.0928537	-3.14544	-0.327799	-0.0328248	0.0804126	-45.2806	4.06E-15	-1.09767	0	0	0.172892	11.9735	-2.73688	7.90954	339.322	444.667	604.785	411.992	411.992	411.992	8.09627	-13.7926	-0.135226	-15.0156	492.956	264.708	190.354	190.353	190.353	-13.8934	-1.11256	-8.00134	31.8499	-6.64292	-7.74394	0.745082	-0.208906	1.77024	-742.796	-141.247	59.834	0	0	3.89631
75	0	-13.5788	0	0	-13.6089	0.109141	-3.77139	-0.291549	-0.0369251	0.0550812	-39.8225	-4.74E-15	-1.61427	0	0	0.149622	12.5588	-4.53403	6.92319	349.704	446.417	602.228	408.425	408.425	408.425	8.53074	-15.6834	0.0936128	1.62276	493.837	263.814	190.353	190.353	190.353	-15.7919	-1.07775	-8.43651	34.6468	-7.73072	-6.75507	0.805988	-0.0588081	1.98803	-688.337	-139.503	61.8987	0	0	4.04974
76	0	-11.7421	0	0	-11.7764	0.123959	-4.34009	-0.25714	-0.042961	0.030382	-34.5973	-4.06E-15	-2.91654	0	0	0.125396	13.1654	-6.48013	5.87777	360.504	447.904	600.41	404.713	404.713	404.713	8.99452	-17.7768	0.388905	19.8022	494.572	262.388	190.353	190.354	190.353	-17.8921	-1.01248	-8.90988	37.8043	-9.07663	-5.71077	0.927172	0.122034	2.25939	-630.512	-148.228	62.9846	0	0	3.99217
77	0	-9.95627	0	0	-9.99262	0.137614	-4.86339	-0.226224	-0.0505157	0.00759837	-29.9263	-3.38E-15	-5.01089	0	0	0.10211	13.7483	-8.57086	4.86513	371.709	449.062	599.361	401.148	401.148	401.148	9.47392	-20.036	0.730979	39.3042	495.116	260.547	190.353	190.353	190.353	-20.1588	-0.935676	-9.40761	41.2435	-10.608	-4.67496	1.12305	0.314098	2.58358	-576.497	-161.273	62.4384	0	0	3.7778
78	0	-8.24793	0	0	-8.28423	0.150249	-5.34687	-0.199785	-0.0584739	-0.0125667	-25.9816	2.71E-15	-7.6574	0	0	0.0811472	14.2463	-10.79	3.98267	383.297	449.8	599.165	397.955	397.955	397.955	9.94223	-22.4294	1.09329	59.9286	495.408	258.387	190.353	190.353	190.353	-22.5613	-0.869262	-9.90052	44.8534	-12.1933	-3.69616	1.37884	0.501635	2.93736	-528.344	-167.405	59.5977	0	0	3.4912
79	0	-6.64576	0	0	-6.68001	0.161894	-5.79182	-0.178187	-0.0649668	-0.0292383	-22.7965	1.35E-15	-10.3678	0	0	0.0634318	14.5941	-13.1104	3.32755	395.222	450.03	599.958	395.255	395.255	395.255	10.3623	-24.9318	1.4459	81.501	495.374	255.981	190.353	190.353	190.353	-25.0762	-0.833762	-10.3469	48.5025	-13.6617	-2.82116	1.64263	0.660051	3.27015	-481.548	-157.22	54.2639	0	0	3.16959
80	0	-5.1792	0	0	-5.20968	0.172378	-6.1918	-0.161486	-0.0679894	-0.0406802	-20.3399	0	-12.5196	0	0	0.0497163	14.735	-15.4952	2.98706	407.4	449.693	601.908	393.062	393.062	393.062	10.6924	-27.5243	1.76116	103.875	494.947	253.382	190.353	190.353	190.353	-27.6846	-0.842433	-10.6995	52.0517	-14.8434	-2.11062	1.84657	0.754521	3.51653	-429.387	-128.038	47.0323	0	0	2.78518
81	0	-3.8755	0	0	-3.9008	0.181096	-6.52395	-0.149802	-0.0660061	-0.0453781	-18.6057	-4.06E-15	-13.5173	0	0	0.0406277	14.6347	-17.8988	3.02444	419.691	448.784	605.162	391.318	391.318	391.318	10.8945	-30.1916	2.01904	126.931	494.076	250.623	190.353	190.353	190.353	-30.3705	-0.897419	-10.9154	55.3684	-15.6127	-1.63958	1.92926	0.758712	3.61326	-365.464	-83.937	39.1773	0	0	2.28095
82	0	-2.75434	0	0	-2.77353	0.186841	-6.74259	-0.143674	-0.0582943	-0.0438329	-17.6647	-2.71E-15	-12.9456	0	0	0.0360496	14.2876	-20.2684	3.46363	431.898	447.355	609.778	389.939	389.939	389.939	10.9432	-32.9216	2.20908	150.582	492.746	247.723	190.353	190.353	190.353	-33.1196	-0.990796	-10.9663	58.3418	-15.9148	-1.48046	1.85903	0.677502	3.53482	-285.764	-31.4132	31.4338	0	0	1.63976
83	0	-1.82258	0	0	-1.83544	0.187949	-6.78475	-0.143784	-0.044567	-0.0388336	-17.6121	0	-10.6287	0	0	0.0341936	13.7187	-22.5457	4.27754	443.783	445.505	615.695	388.841	388.841	388.841	10.8322	-35.7063	2.32922	174.774	490.988	244.695	190.354	190.353	190.353	-35.9212	-1.10968	-10.8448	60.8962	-15.7647	-1.67764	1.63787	0.547059	3.30809	-189.028	22.9256	23.497	0	0	0.912041
84	0	-1.07167	0	0	-1.0788	0.182846	-6.59058	-0.15037	-0.02493	-0.0340479	-18.4624	0	-6.67449	0	0	0.0316088	12.9782	-24.6701	5.38394	455.084	443.352	622.725	387.949	387.949	387.949	10.5783	-38.5436	2.38423	199.479	488.876	241.568	190.354	190.353	190.353	-38.7713	-1.24193	-10.5678	62.9967	-15.2273	-2.22633	1.29797	0.418867	2.99328	-78.2504	73.8716	14.1728	0	0	0.203853
85	0	-0.478781	0	0	-0.481539	0.170724	-6.12875	-0.161877	-0.00131937	-0.0325178	-19.9807	3.72E-15	-1.60064	0	0	0.0249193	12.1334	-26.5837	6.65233	465.54	441.009	630.584	387.201	387.201	387.201	10.2211	-41.4387	2.38502	224.689	486.53	238.401	190.353	190.353	190.353	-41.6748	-1.37985	-10.1755	64.6458	-14.3913	-3.06421	0.892333	0.33299	2.65274	38.9485	115.981	3.11222	0	0	-0.36388
86	0	-0.0125367	0	0	-0.0125918	0.151983	-5.41317	-0.175474	0.023131	-0.0360531	-21.7419	-3.34E-15	3.80265	0	0	0.0134768	11.2564	-28.2376	7.92266	474.91	438.562	638.937	386.542	386.542	386.543	9.81598	-44.4026	2.34766	250.4	484.093	235.292	190.353	190.353	190.353	-44.6438	-1.52134	-9.72423	65.875	-13.346	-4.07894	0.480902	0.304955	2.33097	152.904	144.66	-8.9494	0	0	-0.706682
87	0	0.359923	0	0	0.36104	0.128264	-4.50513	-0.188609	0.0447038	-0.0449473	-23.3243	4.40E-15	8.65035	0	0	0.000219908	10.4117	-29.5967	9.03223	483.002	436.056	647.44	385.924	385.924	385.924	9.42433	-47.4477	2.29141	276.585	481.714	232.365	190.353	190.353	190.353	-47.6929	-1.66929	-9.27565	66.732	-12.1668	-5.12942	0.121218	0.335794	2.04593	253.642	159.325	-20.5988	0	0	-0.806146
88	0	0.666991	0	0	0.668237	0.10209	-3.5005	-0.199359	0.0604698	-0.0585512	-24.3919	-4.06E-15	12.2336	0	0	-0.0103956	9.64484	-30.6403	9.84363	489.685	433.505	655.779	385.303	385.303	385.303	9.10108	-50.5837	2.23615	303.192	479.522	229.753	190.353	190.353	190.353	-50.8346	-1.8294	-8.88469	67.2656	-10.9102	-6.07489	-0.150256	0.417482	1.80138	335.373	163.633	-30.4498	0	0	-0.70695
89	0	0.928368	0	0	0.929254	0.0762817	-2.50779	-0.207485	0.069501	-0.0750607	-24.8347	-6.77E-16	14.2553	0	0	-0.0155059	8.97656	-31.3593	10.2628	494.887	430.902	663.687	384.645	384.646	384.646	8.88479	-53.814	2.2	330.13	477.606	227.58	190.353	190.353	190.353	-54.0745	-2.00718	-8.58988	67.5129	-9.6146	-6.79874	-0.324358	0.533091	1.59367	396.268	163.054	-37.5549	0	0	-0.478042
90	0	1.15377	0	0	1.15422	0.0533009	-1.62254	-0.213848	0.0731572	-0.0929627	-24.7207	5.41E-15	14.9119	0	0	-0.0154643	8.40376	-31.752	10.2433	498.595	428.242	670.95	383.935	383.935	383.935	8.7922	-57.134	2.19709	357.28	476.006	225.953	190.353	190.353	190.353	-57.4097	-2.20559	-8.40839	67.4943	-8.30388	-7.22057	-0.415969	0.658106	1.4239	438.192	163.094	-41.9225	0	0	-0.185229
91	0	1.34362	0	0	1.3438	0.0347657	-0.907957	-0.219593	0.0752106	-0.11116	-24.2086	-5.41E-15	14.8742	0	0	-0.0129527	7.90685	-31.8223	9.77951	500.833	425.534	677.408	383.176	383.176	383.176	8.8193	-60.532	2.23627	384.505	474.725	224.951	190.353	190.354	190.354	-60.8293	-2.42397	-8.33732	67.2161	-6.99033	-7.29659	-0.455104	0.766583	1.295	464.804	168.862	-44.7519	0	0	0.119637
92	0	1.49069	0	0	1.49073	0.0212579	-0.387002	-0.225971	0.0801599	-0.130176	-23.5143	-8.80E-15	15.0117	0	0	-0.0105715	7.46009	-31.5795	8.8951	501.654	422.806	682.949	382.405	382.405	382.405	8.94884	-63.9898	2.32207	411.651	473.745	224.634	190.353	190.354	190.353	-64.3149	-2.65841	-8.36142	66.6789	-5.67902	-7.01318	-0.477475	0.837616	1.21584	481.847	184.844	-47.7895	0	0	0.402501
93	0	1.58282	0	0	1.58282	0.0124972	-0.0490878	-0.234127	0.0917389	-0.151606	-22.8604	-6.09E-15	16.0873	0	0	-0.00935782	7.04208	-31.0403	7.631	501.13	420.106	687.506	381.692	381.692	381.692	9.16116	-67.4843	2.45826	438.556	473.06	225.051	190.353	190.353	190.353	-67.8432	-2.90289	-8.46453	65.8867	-4.37429	-6.37687	-0.515373	0.854189	1.19176	496.534	212.817	-52.1498	0	0	0.652991
94	0	1.60785	0	0	1.60785	0.00775761	0.133728	-0.244489	0.111444	-0.17783	-22.3731	-1.35E-15	18.4598	0	0	-0.00878705	6.64291	-30.2306	6.03742	499.343	417.499	691.055	381.125	381.125	381.125	9.44463	-70.9899	2.65287	465.031	472.697	226.248	190.354	190.353	190.354	-71.389	-3.1509	-8.64041	64.8548	-3.08749	-5.40472	-0.576471	0.813906	1.22099	514.25	251.711	-57.3645	0	0	0.874507
95	0	1.55975	0	0	1.55974	0.00635715	0.187746	-0.25591	0.13784	-0.211014	-21.9535	-6.77E-15	21.9185	0	0	-0.00748726	6.26453	-29.1858	4.17205	496.386	415.058	693.611	380.795	380.795	380.795	9.80131	-74.4827	2.92245	490.86	472.725	228.278	190.353	190.353	190.353	-74.9293	-3.39723	-8.89903	63.6109	-1.84235	-4.12267	-0.658338	0.722974	1.29315	539.914	295.967	-61.4005	0	0	1.08435
96	0	1.4438	0	0	1.44381	0.00801058	0.12397	-0.265043	0.166725	-0.251982	-21.1878	-4.74E-15	25.6928	0	0	-0.00385448	5.91687	-27.9508	2.10047	492.37	412.853	695.237	380.764	380.764	380.764	10.2462	-77.9418	3.29302	515.781	473.245	231.19	190.353	190.353	190.353	-78.4463	-3.63908	-9.26573	62.1945	-0.675972	-2.56704	-0.742912	0.596438	1.38685	573.986	336.858	-61.7066	0	0	1.29498
97	0	1.27887	0	0	1.27887	0.0128735	-0.0636012	-0.266922	0.192261	-0.299973	-19.42	2.71E-15	28.6528	0	0	0.00316659	5.61226	-26.5783	-0.102191	487.438	410.942	696.036	381.051	381.051	381.051	10.7995	-81.3475	3.79623	539.481	474.364	235.007	190.353	190.353	190.354	-81.9244	-3.87614	-9.7727	60.6552	0.365521	-0.788943	-0.803947	0.453293	1.46651	612.638	363.76	-56.3464	0	0	1.50448
98	0	1.09525	0	0	1.09527	0.0213105	-0.389029	-0.256344	0.208551	-0.352738	-15.9486	3.38E-15	29.6244	0	0	0.0128161	5.36072	-25.127	-2.35047	481.783	409.37	696.146	381.634	381.634	381.634	11.475	-84.6758	4.45991	561.61	476.16	239.687	190.353	190.353	190.353	-85.3447	-4.11007	-10.4454	59.0498	1.23505	1.14076	-0.814142	0.314188	1.49242	648.151	367.085	-45.0647	0	0	1.68921
99	0	0.929481	0	0	0.929572	0.033512	-0.859609	-0.229499	0.211249	-0.406818	-10.2679	-5.58E-15	27.7289	0	0	0.0216666	5.16699	-23.6589	-4.55027	475.664	408.163	695.716	382.455	382.455	382.455	12.269	-87.8917	5.29519	581.802	478.642	245.085	190.353	190.353	190.353	-88.6768	-4.34358	-11.2878	57.4392	1.89342	3.13052	-0.756655	0.197709	1.43238	672.115	340.724	-29.576	0	0	1.81271
100	0	0.816266	0	0	0.816512	0.0491153	-1.46121	-0.185795	0.1987	-0.458499	-2.30783	3.30E-15	22.646	0	0	0.024629	5.02974	-22.2359	-6.60446	469.402	407.33	694.884	383.448	383.448	383.448	13.1535	-90.9437	6.28301	599.718	481.728	250.928	190.353	190.353	190.353	-91.8707	-4.57958	-12.2715	55.8842	2.31681	5.07408	-0.63202	0.113967	1.27443	678.595	283.23	-13.0398	0	0	1.84055
101	0	0.780153	0	0	0.780703	0.0669793	-2.14957	-0.128524	0.172945	-0.503991	7.48295	-3.38E-15	14.7851	0	0	0.0181773	4.94182	-20.9174	-8.42121	463.369	406.858	693.755	384.555	384.555	384.555	14.0762	-93.763	7.36528	615.088	485.242	256.821	190.353	190.354	190.353	-94.8549	-4.82022	-13.331	54.4414	2.50057	6.86225	-0.453646	0.0642878	1.03601	665.096	199.04	1.06721	0	0	1.74835
102	0	0.829436	0	0	0.830458	0.0851594	-2.84947	-0.0642831	0.138697	-0.540156	18.224	-2.54E-15	5.17031	0	0	0.00372086	4.89023	-19.7582	-9.9218	457.954	406.707	692.396	385.731	385.731	385.731	14.9679	-96.2689	8.44468	627.749	488.929	262.285	190.353	190.353	190.353	-97.5386	-5.06634	-14.3699	53.1593	2.45908	8.39523	-0.246587	0.0309732	0.758704	634.091	95.3191	10.4255	0	0	1.53392
103	0	0.953438	0	0	0.95516	0.101094	-3.46223	-0.00114008	0.102052	-0.565123	28.8297	1.44E-15	-4.77326	0	0	-0.0115799	4.85713	-18.8057	-11.0463	453.522	406.807	690.841	386.943	386.943	386.943	15.7557	-98.3757	9.39632	637.656	492.502	266.81	190.353	190.354	190.353	-99.8195	-5.31714	-15.2758	52.0746	2.22186	9.59369	-0.04755	-0.0135723	0.492339	594.679	-19.4321	14.78	0	0	1.2224
104	0	1.12343	0	0	1.12602	0.111975	-3.88022	0.0531611	0.0680301	-0.579221	38.2141	1.69E-15	-13.582	0	0	-0.0180657	4.82111	-18.0982	-11.7562	450.373	407.055	689.103	388.153	388.153	388.153	16.3758	-100.001	10.0884	644.859	495.68	269.919	190.353	190.353	190.354	-101.594	-5.57052	-15.9397	51.2111	1.82816	10.405	0.108979	-0.0884193	0.278626	560.09	-136.24	15.9241	0	0	0.857413
105	0	1.29658	0	0	1.29975	0.115288	-4.0074	0.0922135	0.0401421	-0.584884	45.3692	-5.41E-15	-19.9413	0	0	-0.00933595	4.75867	-17.6593	-12.033	448.703	407.323	687.186	389.318	389.318	389.318	16.7819	-101.073	10.4076	649.466	498.235	271.221	190.353	190.354	190.353	-102.769	-5.82292	-16.2757	50.576	1.32026	10.802	0.18689	-0.190322	0.145938	546.939	-244.606	16.7676	0	0	0.495064
106	0	1.42122	0	0	1.42433	0.10951	-3.78555	0.110965	0.020401	-0.586045	49.302	-2.71E-15	-22.8512	0	0	0.0126018	4.64632	-17.4926	-11.8749	448.573	407.487	685.083	390.388	390.388	390.388	16.9462	-101.53	10.2823	651.585	500.006	270.439	190.353	190.354	190.353	-103.269	-6.06815	-16.2343	50.1557	0.737746	10.7774	0.150665	-0.291178	0.109077	570.956	-331.892	20.1758	0	0	0.191546
107	0	1.44493	0	0	1.44721	0.0948304	-3.22145	0.105145	0.0108598	-0.585008	48.938	6.09E-15	-21.6691	0	0	0.0364605	4.46412	-17.5775	-11.2963	449.896	407.456	682.778	391.315	391.315	391.315	16.8572	-101.332	9.70007	651.277	500.91	267.432	190.353	190.353	190.353	-103.045	-6.295	-15.81	49.9147	0.114419	10.3394	-0.0107979	-0.345083	0.182984	635.526	-381.554	27.8494	0	0	-0.00729051
108	0	1.32523	0	0	1.3264	0.0735506	-2.40264	0.0711424	0.0132989	-0.579655	43.1979	1.69E-15	-16.31	0	0	0.0470202	4.19983	-17.8697	-10.3298	452.442	407.21	680.249	392.051	392.051	392.051	16.5184	-100.463	8.71597	648.524	500.941	262.215	190.354	190.354	190.353	-102.089	-6.48662	-15.0446	49.799	-0.522631	9.50905	-0.251356	-0.307973	0.383487	718.382	-376.999	39.3394	0	0	-0.0715271
109	0	1.04612	0	0	1.04647	0.0498087	-1.48793	0.0068114	0.0287625	-0.562925	31.3513	1.69E-15	-7.35886	0	0	0.0349355	3.85191	-18.3097	-9.0254	455.885	406.804	677.494	392.54	392.54	392.54	15.9553	-98.9507	7.44738	643.238	500.185	254.995	190.353	190.353	190.354	-100.442	-6.62524	-14.025	49.7481	-1.1518	8.31801	-0.458248	-0.170176	0.719859	769.723	-312.145	51.5777	0	0	-0.00599896
110	0	0.6387	0	0	0.63873	0.0285597	-0.668621	-0.0858297	0.0554044	-0.525	13.6568	1.35E-15	3.80868	0	0	0.00566762	3.42838	-18.8394	-7.44565	459.885	406.35	674.563	392.699	392.699	392.699	15.2268	-96.8776	6.05147	635.323	498.817	246.207	190.353	190.353	190.353	-98.2101	-6.70293	-12.8744	49.7124	-1.75365	6.80365	-0.49641	0.0265379	1.17906	731.011	-201.685	59.6631	0	0	0.122565
111	0	0.197577	0	0	0.197571	0.0141348	-0.112254	-0.196795	0.0874475	-0.45992	-8.02464	-1.52E-15	15.1766	0	0	-0.0194306	2.94063	-19.4203	-5.65679	464.185	405.96	671.602	392.411	392.411	392.411	14.4301	-94.3976	4.69028	624.77	497.09	236.523	190.353	190.353	190.353	-95.574	-6.73101	-11.7344	49.6721	-2.30557	5.00399	-0.315361	0.202926	1.7023	579.283	-80.1628	59.4277	0	0	0.210361
112	0	-0.124566	0	0	-0.12456	0.00906054	0.0834709	-0.305223	0.116063	-0.370434	-30.0555	3.05E-15	24.537	0	0	-0.0143312	2.39658	-20.0408	-3.72585	468.646	405.688	668.835	391.544	391.544	391.544	13.6861	-91.7301	3.49635	611.764	495.295	226.782	190.353	190.353	190.353	-92.7746	-6.7375	-10.7395	49.647	-2.77822	2.96111	-0.0166575	0.279471	2.18001	356.704	12.5212	50.2361	0	0	0.203507
113	0	-0.159076	0	0	-0.159066	0.0137092	-0.0958378	-0.383596	0.132743	-0.271483	-47.8759	-3.25E-15	30.1475	0	0	0.0317617	1.79908	-20.7078	-1.72982	473.195	405.513	666.501	389.997	389.997	389.997	13.1063	-89.1227	2.55315	596.714	493.693	217.82	190.353	190.353	190.353	-90.0724	-6.75229	-9.99204	49.6896	-3.13791	0.737818	0.161608	0.231308	2.48717	166.627	55.8458	35.6805	0	0	0.138542
114	0	0.211443	0	0	0.211453	0.02698	-0.607696	-0.414229	0.133374	-0.183511	-58.2221	8.46E-15	31.2903	0	0	0.102387	1.15353	-21.4233	0.226446	477.703	405.358	664.717	387.766	387.766	387.766	12.76	-86.7882	1.89133	580.181	492.464	210.261	190.353	190.353	190.354	-87.6839	-6.79262	-9.54344	49.8634	-3.35521	-1.5574	-0.0258315	0.106648	2.5436	117.575	61.5683	21.0035	0	0	0.032784
115	0	1.0074	0	0	1.00768	0.0475252	-1.39991	-0.402771	0.120705	-0.118835	-60.9075	-1.18E-14	28.4994	0	0	0.165844	0.48147	-22.1603	1.99767	481.856	405.14	663.373	384.976	384.976	384.976	12.6604	-84.8567	1.49568	562.725	491.672	204.383	190.353	190.353	190.353	-85.7355	-6.86081	-9.38831	50.2151	-3.41745	-3.75293	-0.662356	-0.0103355	2.36581	248.88	61.3948	9.25805	0	0	-0.209846
116	0	2.16107	0	0	2.16305	0.0746073	-2.44332	-0.363559	0.101618	-0.076896	-57.4673	9.64E-15	23.1691	0	0	0.197624	-0.168441	-22.8541	3.40641	485.113	404.816	662.099	381.859	381.859	381.859	12.7714	-83.3736	1.32052	544.785	491.283	200.162	190.353	190.353	190.353	-84.2652	-6.94935	-9.47487	50.7576	-3.33858	-5.61931	-1.60862	-0.0458078	2.05244	509.979	84.0782	-0.287059	0	0	-0.684986
117	0	3.55173	0	0	3.55931	0.108088	-3.73095	-0.310266	0.0821309	-0.0511237	-50.034	-8.97E-15	16.8457	0	0	0.191845	-0.721489	-23.4149	4.27757	486.791	404.408	660.364	378.664	378.664	378.664	13.0239	-82.319	1.31237	526.647	491.21	197.37	190.353	190.354	190.353	-83.243	-7.04058	-9.72668	51.4683	-3.16195	-6.90653	-2.53711	0.0213096	1.74634	788.186	135.733	-10.2656	0	0	-1.28924
118	0	5.04341	0	0	5.06473	0.147803	-5.25332	-0.257093	0.0640964	-0.033469	-41.0948	3.47E-15	10.6489	0	0	0.1593	-1.09624	-23.753	4.49503	486.247	404.018	657.658	375.589	375.589	375.589	13.3331	-81.628	1.42769	508.468	491.351	195.676	190.353	190.353	190.354	-82.5924	-7.10466	-10.0643	52.2969	-2.95049	-7.41649	-3.02856	0.14544	1.59029	951.194	195.634	-22.2678	0	0	-1.69221
119	0	6.52279	0	0	6.57152	0.19274	-6.96687	-0.211683	0.0486002	-0.0179584	-32.4376	-1.69E-16	5.40631	0	0	0.116745	-1.24002	-23.803	4.0627	483.103	403.8	653.701	372.753	372.753	372.753	13.6156	-81.2167	1.63532	490.332	491.612	194.735	190.353	190.353	190.353	-82.2175	-7.10605	-10.4173	53.1718	-2.76294	-7.09621	-2.78311	0.242236	1.6727	910.109	230.885	-34.9171	0	0	-1.59451
120	0	7.9213	0	0	8.01587	0.240669	-8.78073	-0.176827	0.0357079	-0.00215968	-25.1181	-3.68E-15	1.52317	0	0	0.0780649	-1.16104	-23.5411	3.13138	477.406	403.883	648.567	370.219	370.219	370.219	13.8079	-81.0009	1.90948	472.294	491.921	194.247	190.353	190.353	190.353	-82.0242	-7.01851	-10.7325	54.0098	-2.62824	-6.09535	-1.82709	0.240982	1.97973	668.155	216.711	-44.2129	0	0	-1.02651
121	0	9.21734	0	0	9.37772	0.288279	-10.5651	-0.152342	0.0251299	0.0136147	-19.5542	-2.54E-15	-0.959835	0	0	0.0503052	-0.93213	-22.993	1.95828	469.643	404.289	642.682	368.031	368.031	368.031	13.8813	-80.9086	2.22028	454.409	492.231	193.976	190.353	190.354	190.353	-81.9358	-6.84061	-10.9776	54.7347	-2.5394	-4.72774	-0.483115	0.132853	2.41384	310.06	153.236	-47.0557	0	0	-0.332516
122	0	10.4228	0	0	10.6653	0.331603	-12.1712	-0.136433	0.0171057	0.0279093	-15.6388	2.37E-15	-2.21882	0	0	0.0341012	-0.662009	-22.2278	0.820791	460.583	404.893	636.667	366.233	366.233	366.233	13.8464	-80.8842	2.52878	436.727	492.522	193.764	190.353	190.354	190.353	-81.8987	-6.60225	-11.1412	55.292	-2.46844	-3.3583	0.834383	-0.0341569	2.84814	-49.3858	64.0032	-43.9184	0	0	0.124986
123	0	11.5619	0	0	11.8928	0.366561	-13.4532	-0.128443	0.0118338	0.0378853	-13.0939	2.96E-15	-2.60131	0	0	0.0264083	-0.454427	-21.3319	-0.0610996	451.03	405.471	631.124	364.887	364.887	364.887	13.7463	-80.8875	2.78897	419.299	492.796	193.515	190.353	190.353	190.353	-81.8806	-6.35922	-11.2285	55.6454	-2.38747	-2.2921	1.77867	-0.201803	3.17347	-306.634	-20.8226	-37.4006	0	0	0.196316
124	0	12.6516	0	0	13.063	0.389743	-14.2959	-0.128031	0.0104936	0.0392068	-11.5206	5.08E-16	-2.39097	0	0	0.0231842	-0.377002	-20.3718	-0.562327	441.583	405.799	626.463	364.072	364.072	364.072	13.6393	-80.8909	2.95439	402.156	493.066	193.186	190.353	190.353	190.353	-81.8638	-6.1779	-11.2541	55.7597	-2.28257	-1.7119	2.16559	-0.314486	3.33601	-397.233	-74.4859	-30.2988	0	0	-0.0192725
125	0	13.6869	0	0	14.156	0.399432	-14.6463	-0.134824	0.0132342	0.0288917	-10.5151	1.10E-15	-1.87585	0	0	0.0208713	-0.448822	-19.364	-0.654021	432.48	405.748	622.822	363.863	363.863	363.863	13.5769	-80.8728	2.98822	385.295	493.349	192.781	190.353	190.353	190.353	-81.8354	-6.11408	-11.2329	55.5822	-2.15321	-1.66632	1.99394	-0.336136	3.33976	-312.043	-82.84	-24.2247	0	0	-0.248922
126	0	14.635	0	0	15.1302	0.396306	-14.5333	-0.147627	0.0190599	0.00826418	-9.72289	4.10E-15	-1.28324	0	0	0.0174473	-0.64271	-18.2679	-0.388723	423.563	405.329	620.113	364.278	364.278	364.278	13.5839	-80.8107	2.8736	368.663	493.657	192.335	190.353	190.353	190.353	-81.7767	-6.193	-11.1737	55.0408	-2.00403	-2.08639	1.42073	-0.267557	3.23127	-98.5971	-48.4473	-19.6785	0	0	-0.173095
127	0	15.4398	0	0	15.9292	0.383286	-14.0618	-0.163561	0.0258784	-0.0176131	-8.82414	-1.48E-15	-0.77898	0	0	0.0124659	-0.896821	-17.0069	0.118925	414.389	404.68	618.129	365.242	365.242	365.242	13.6501	-80.676	2.62022	352.162	493.986	191.901	190.353	190.353	190.353	-81.6571	-6.39935	-11.0777	54.0623	-1.84347	-2.81504	0.692972	-0.14792	3.07493	159.06	10.0067	-16.0384	0	0	0.388547
128	0	16.0332	0	0	16.4931	0.364557	-13.38	-0.179397	0.0313664	-0.0420068	-7.66356	-3.81E-16	-0.458681	0	0	0.00678725	-1.1349	-15.5036	0.717395	404.423	403.995	616.665	366.601	366.601	366.601	13.7376	-80.4313	2.26161	335.673	494.323	191.537	190.353	190.353	190.354	-81.4325	-6.68374	-10.9427	52.5987	-1.69058	-3.64749	0.0545512	-0.0456408	2.92427	372.188	63.8656	-12.1505	0	0	1.29928
129	0	16.3507	0	0	16.7684	0.344265	-12.637	-0.192548	0.0344659	-0.0599242	-6.27093	-4.72E-15	-0.296528	0	0	0.00166745	-1.29112	-13.7145	1.24854	393.245	403.445	615.606	368.17	368.17	368.17	13.7997	-80.0333	1.84237	319.082	494.647	191.288	190.353	190.353	190.353	-81.0511	-6.98353	-10.7678	50.6532	-1.57849	-4.37846	-0.339229	-0.0156638	2.81024	480.918	90.2766	-7.47819	0	0	2.12499
130	0	16.3441	0	0	16.7166	0.325568	-11.9485	-0.201774	0.0349247	-0.069231	-4.81222	-5.16E-15	-0.252655	0	0	-0.00191768	-1.32995	-11.6477	1.57624	380.695	403.112	614.961	369.794	369.794	369.794	13.7998	-79.4378	1.40217	302.304	494.936	191.189	190.353	190.353	190.353	-80.4622	-7.24652	-10.5558	48.293	-1.54677	-4.84654	-0.436856	-0.0617232	2.74657	466.101	84.9756	-2.73777	0	0	2.39655
131	0	15.9898	0	0	16.3193	0.310215	-11.3806	-0.206838	0.0332282	-0.069048	-3.45773	3.91E-15	-0.284796	0	0	-0.00367278	-1.25266	-9.36152	1.60954	366.91	402.986	614.841	371.358	371.358	371.358	13.7219	-78.6051	0.964768	285.297	495.177	191.261	190.354	190.353	190.353	-79.6231	-7.4453	-10.3137	45.6435	-1.62758	-4.96454	-0.253332	-0.145178	2.72731	338.991	61.0982	0.28759	0	0	1.89442
132	0	15.29	0	0	15.5802	0.298399	-10.9419	-0.207518	0.0298847	-0.0592083	-2.23642	1.99E-15	-0.384126	0	0	-0.00371207	-1.08865	-6.9474	1.31989	352.289	402.998	615.407	372.781	372.781	372.781	13.5714	-77.5039	0.535039	268.062	495.362	191.513	190.353	190.353	190.354	-78.5041	-7.58013	-10.0501	42.8593	-1.83572	-4.7312	0.142746	-0.224118	2.72475	132.342	35.6736	0.43303	0	0	0.770944
133	0	14.2686	0	0	14.5209	0.288766	-10.5833	-0.203629	0.0257352	-0.0412469	-1.04999	4.72E-15	-0.507973	0	0	-0.00209899	-0.877704	-4.50755	0.746271	337.391	403.071	616.795	374.01	374.01	374.01	13.3689	-76.1136	0.101959	250.649	495.492	191.938	190.353	190.353	190.353	-77.0882	-7.67291	-9.77399	40.0877	-2.1661	-4.22191	0.631388	-0.270505	2.70197	-105.695	21.1963	-2.15188	0	0	-0.55375
134	0	12.96	0	0	13.1722	0.278706	-10.2079	-0.195264	0.0216037	-0.0185479	0.245449	2.66E-15	-0.592427	0	0	0.00140281	-0.652787	-2.13471	-0.0168911	322.809	403.143	619.057	375.038	375.038	375.038	13.139	-74.4225	-0.353195	233.146	495.575	192.507	190.353	190.354	190.353	-75.3686	-7.75446	-9.49249	37.44	-2.59801	-3.5624	1.08823	-0.262358	2.63152	-326.826	24.4047	-6.3799	0	0	-1.6606
135	0	11.3963	0	0	11.5637	0.265009	-9.69537	-0.183067	0.0185139	0.00408662	1.74164	-2.72E-15	-0.532529	0	0	0.00700181	-0.4306	0.101959	-0.843971	309.045	403.187	622.129	375.917	375.917	375.917	12.8981	-72.4257	-0.845271	215.659	495.622	193.164	190.353	190.353	190.353	-73.3436	-7.84855	-9.20964	34.9791	-3.10166	-2.89736	1.41071	-0.193454	2.50829	-492.935	45.9124	-11.0198	0	0	-2.31092
136	0	9.59558	0	0	9.71457	0.244759	-8.93474	-0.16828	0.0169986	0.0217181	3.4111	1.73E-15	-0.259148	0	0	0.0144209	-0.209755	2.16209	-1.60907	296.429	403.217	625.857	376.746	376.746	376.746	12.6452	-70.1213	-1.37406	198.285	495.642	193.828	190.353	190.353	190.353	-71.0118	-7.95812	-8.92595	32.7228	-3.64589	-2.35698	1.54906	-0.0789625	2.34012	-586.133	79.7322	-14.9657	0	0	-2.49201
137	0	7.5575	0	0	7.62951	0.216159	-7.85517	-0.152567	0.0169643	0.0309863	5.0877	4.06E-15	0.231117	0	0	0.0226914	0.0252893	4.03124	-2.21449	285.103	403.286	630.039	377.639	377.639	377.639	12.3598	-67.5087	-1.91799	181.093	495.644	194.4	190.353	190.353	190.353	-68.3696	-8.0593	-8.63873	30.659	-4.2059	-2.0278	1.5219	0.0591023	2.14692	-612.433	116.71	-17.4579	0	0	-2.34411
138	0	5.26677	0	0	5.30035	0.17897	-6.44299	-0.137673	0.0179672	0.0307267	6.48981	1.02E-15	0.882724	0	0	0.0302667	0.295365	5.71285	-2.60739	275.056	403.472	634.479	378.691	378.691	378.691	12.0092	-64.5868	-2.43544	164.099	495.631	194.782	190.353	190.353	190.353	-65.4109	-8.10569	-8.34334	28.7633	-4.76485	-1.94005	1.39817	0.196957	1.94879	-595.486	147.018	-18.1867	0	0	-2.0504
139	0	2.70144	0	0	2.71072	0.134457	-4.74246	-0.125786	0.0193398	0.0209283	7.19191	-3.38E-16	1.57641	0	0	0.0348082	0.616478	7.21837	-2.78188	266.195	403.851	639.014	379.953	379.953	379.953	11.5606	-61.3544	-2.872	147.272	495.601	194.9	190.353	190.353	190.353	-62.1295	-8.04023	-8.03566	27.0129	-5.31118	-2.07479	1.25799	0.313174	1.765	-563.026	162.739	-17.262	0	0	-1.7531
140	0	-0.155812	0	0	-0.156	0.0850184	-2.84405	-0.119112	0.0203813	0.00263795	6.68523	3.05E-15	2.14311	0	0	0.0330111	0.992549	8.55879	-2.76963	258.421	404.474	643.515	381.433	381.433	381.433	10.9929	-57.8122	-3.17167	130.536	495.552	194.721	190.353	190.353	190.353	-58.5228	-7.80984	-7.71387	25.3938	-5.83324	-2.38116	1.1691	0.388399	1.59863	-539.497	158.573	-15.1315	0	0	-1.53741
141	0	-3.30525	0	0	-3.30562	0.0336253	-0.863979	-0.120052	0.0205411	-0.0233215	4.40247	2.03E-15	2.40693	0	0	0.0200882	1.41293	9.73866	-2.62332	251.682	405.346	647.877	383.109	383.109	383.109	10.305	-53.9675	-3.28999	113.8	495.476	194.278	190.353	190.353	190.353	-54.5978	-7.37937	-7.37805	23.904	-6.3144	-2.79598	1.16012	0.406778	1.44773	-537.063	132.66	-12.326	0	0	-1.41837
142	0	-6.71836	0	0	-6.71955	-0.0167047	1.07716	-0.130828	0.0201107	-0.0553285	-0.169217	-3.55E-15	2.30663	0	0	-0.00976793	1.85448	10.7533	-2.39961	245.996	406.414	651.994	384.943	384.943	384.943	9.51617	-49.841	-3.20686	96.9819	495.359	193.68	190.354	190.353	190.353	-50.3787	-6.7428	-7.02751	22.5545	-6.73184	-3.26024	1.23611	0.364766	1.30377	-559.693	88.618	-9.50795	0	0	-1.36561
143	0	-10.3272	0	0	-10.3404	-0.063344	2.87385	-0.152803	0.0194415	-0.0913667	-7.30304	3.15E-15	1.87857	0	0	-0.0600725	2.28738	11.5892	-2.14372	241.45	407.581	655.738	386.898	386.898	386.898	8.66263	-45.4768	-2.93543	80.0463	495.182	193.122	190.353	190.353	190.353	-45.9159	-5.92973	-6.65909	21.3665	-7.0589	-3.7279	1.36741	0.27009	1.15932	-600.327	33.9007	-7.08362	0	0	-1.30983
144	0	-14.0183	0	0	-14.0615	-0.104319	4.44782	-0.185353	0.0186776	-0.12832	-16.7963	4.40E-15	1.26569	0	0	-0.127128	2.68231	12.2275	-1.88175	238.172	408.722	658.959	388.954	388.953	388.953	7.7894	-40.9518	-2.52458	63.0458	494.931	192.867	190.353	190.353	190.353	-41.2941	-5.00577	-6.26728	20.3674	-7.27028	-4.16828	1.50297	0.142921	1.01184	-645.103	-21.2846	-5.1522	0	0	-1.17887
145	0	-17.6356	0	0	-17.7278	-0.138387	5.75144	-0.22455	0.0172084	-0.162198	-27.77	-2.37E-15	0.643884	0	0	-0.196492	3.01708	12.6484	-1.62146	236.285	409.712	661.481	391.11	391.11	391.11	6.94097	-36.3792	-2.05381	46.1453	494.598	193.212	190.353	190.353	190.353	-36.6344	-4.06551	-5.84677	19.585	-7.34701	-4.56492	1.58983	0.00977228	0.869792	-678.25	-67.2599	-3.42108	0	0	-0.935577
146	0	-20.9969	0	0	-21.151	-0.164932	6.76314	-0.263386	0.0136975	-0.189112	-38.7302	4.06E-15	0.135572	0	0	-0.246215	3.28086	12.8374	-1.35776	235.867	410.458	663.139	393.392	393.392	393.392	6.15204	-31.9	-1.62104	29.6183	494.185	194.43	190.353	190.353	190.353	-32.084	-3.2184	-5.39554	19.0404	-7.27903	-4.91361	1.59507	-0.101943	0.748096	-688.001	-96.9409	-1.41579	0	0	-0.598962
147	0	-23.9234	0	0	-24.1417	-0.183792	7.47941	-0.294927	0.00737766	-0.205943	-48.0445	7.44E-15	-0.178716	0	0	-0.257857	3.47577	12.7896	-1.07848	236.92	410.918	663.803	395.832	395.832	395.832	5.44073	-27.6623	-1.32474	13.8032	493.698	196.71	190.353	190.353	190.353	-27.7944	-2.56916	-4.91601	18.7424	-7.06591	-5.22061	1.52261	-0.173245	0.65801	-672.84	-107.611	1.22226	0	0	-0.234011
148	0	-26.2718	0	0	-26.5437	-0.195111	7.90816	-0.315414	-0.00130003	-0.211604	-54.5001	6.77E-15	-0.270291	0	0	-0.226745	3.6155	12.5116	-0.76727	239.378	411.107	663.404	398.452	398.452	398.452	4.80675	-23.7944	-1.24314	-0.96281	493.138	200.119	190.354	190.353	190.353	-23.8939	-2.19646	-4.41394	18.684	-6.71647	-5.50103	1.40365	-0.191362	0.598996	-639.927	-99.0589	4.42279	0	0	0.0878314
149	0	-27.9577	0	0	-28.2619	-0.199252	8.06483	-0.325228	-0.0111325	-0.206828	-57.646	-8.12E-15	-0.179904	0	0	-0.163813	3.72172	12.02	-0.404433	243.122	411.095	661.942	401.246	401.246	401.246	4.23514	-20.3837	-1.41578	-14.4042	492.487	204.608	190.353	190.353	190.353	-20.4665	-2.13517	-3.89606	18.8436	-6.24803	-5.77687	1.27469	-0.151416	0.562721	-600.012	-73.3794	7.75621	0	0	0.321077
150	0	-28.9648	0	0	-29.2746	-0.196772	7.97101	-0.327305	-0.0200977	-0.193284	-57.7752	3.38E-15	0.106104	0	0	-0.0884363	3.81901	11.3385	0.0314542	248.008	410.997	659.469	404.175	404.175	404.175	3.70351	-17.4663	-1.8336	-26.3388	491.711	210.041	190.353	190.353	190.353	-17.5435	-2.36842	-3.36797	19.1888	-5.68548	-6.07384	1.1566	-0.0604586	0.537134	-561.445	-34.8303	10.5483	0	0	0.455738
151	0	-29.3401	0	0	-29.63	-0.188389	7.65365	-0.325587	-0.0258353	-0.173095	-55.7426	6.77E-16	0.71927	0	0	-0.018423	3.92978	10.4949	0.558614	253.88	410.951	656.081	407.168	407.169	407.168	3.1911	-15.0297	-2.44153	-36.6781	490.763	216.237	190.354	190.353	190.353	-15.1059	-2.83224	-2.83492	19.6816	-5.06092	-6.41632	1.04993	0.0643614	0.518318	-527.756	10.4629	12.1321	0	0	0.508596
152	0	-29.1794	0	0	-29.43	-0.174917	7.14264	-0.323723	-0.0261775	-0.14778	-52.6652	3.72E-15	1.88149	0	0	0.0366894	4.07008	9.51861	1.18449	260.575	411.096	651.897	410.132	410.132	410.132	2.68698	-13.024	-3.1537	-45.4022	489.603	222.998	190.353	190.353	190.353	-13.0987	-3.43266	-2.30545	20.2836	-4.41264	-6.82133	0.948582	0.194152	0.51163	-500.649	53.7817	12.1729	0	0	0.515152
153	0	-28.6042	0	0	-28.8045	-0.157149	6.46692	-0.324428	-0.0199551	-0.118889	-49.6235	-8.12E-15	3.76006	0	0	0.0762273	4.24673	8.43857	1.89951	267.928	411.547	647.056	412.952	412.952	412.952	2.19577	-11.3802	-3.87578	-52.5235	488.218	230.131	190.353	190.353	190.353	-11.4497	-4.06912	-1.79601	20.9616	-3.78228	-7.293	0.846916	0.294884	0.526392	-481.111	85.8193	10.7957	0	0	0.517684
154	0	-27.7383	0	0	-27.8855	-0.135743	5.65046	-0.328902	-0.00829337	-0.0876049	-47.4046	-5.33E-15	6.24707	0	0	0.104411	4.457	7.28165	2.67447	275.769	412.369	641.716	415.499	415.499	415.499	1.73889	-10.0297	-4.52615	-58.0508	486.632	237.453	190.353	190.353	190.354	-10.0899	-4.65579	-1.33317	21.6932	-3.21019	-7.81714	0.738447	0.335335	0.570584	-469.047	98.9112	8.74906	0	0	0.551582
155	0	-26.689	0	0	-26.7866	-0.111182	4.71082	-0.336772	0.00622142	-0.0549916	-46.3852	4.53E-15	8.99294	0	0	0.125905	4.69112	6.07116	3.46069	283.936	413.561	636.044	417.635	417.635	417.635	1.34951	-8.91907	-5.04948	-61.966	484.901	244.789	190.353	190.353	190.353	-8.96786	-5.13445	-0.950287	22.4707	-2.73149	-8.35723	0.615176	0.297411	0.645746	-463.2	90.4501	7.01925	0	0	0.634215
156	0	-25.5373	0	0	-25.5933	-0.0838144	3.66086	-0.34681	0.020894	-0.0216279	-46.5861	7.27E-15	11.5612	0	0	0.143589	4.93747	4.82525	4.19153	292.276	415.059	630.222	419.215	419.215	419.215	1.0638	-8.0169	-5.42019	-64.218	483.102	251.967	190.353	190.353	190.353	-8.05566	-5.47711	-0.680415	23.3047	-2.37599	-8.85415	0.475725	0.189153	0.748401	-463.396	65.9419	6.13904	0	0	0.766588
157	0	-24.3359	0	0	-24.3609	-0.0539435	2.51206	-0.357269	0.0339813	0.0120768	-47.7556	-6.77E-16	13.5966	0	0	0.158393	5.18881	3.55529	4.78657	300.653	416.761	624.432	420.098	420.099	420.099	0.912652	-7.31498	-5.63678	-64.7288	481.311	258.814	190.353	190.354	190.353	-7.3483	-5.67986	-0.549641	24.2242	-2.17148	-9.22932	0.335666	0.0408878	0.865816	-472.968	36.6329	5.90433	0	0	0.952363
158	0	-23.1125	0	0	-23.1186	-0.021931	1.27867	-0.366041	0.0439348	0.0460792	-49.4613	-8.63E-15	14.8166	0	0	0.169796	5.4481	2.26469	5.16083	308.96	418.557	618.853	420.157	420.157	420.157	0.916649	-6.82415	-5.71087	-63.4078	479.595	265.157	190.353	190.354	190.353	-6.85876	-5.75211	-0.573539	25.2753	-2.14798	-9.39072	0.225747	-0.108594	0.981724	-498.035	12.7844	6.21965	0	0	1.21863
159	0	-21.8764	0	0	-21.8764	0.011641	-0.0160639	-0.37111	0.0494628	0.0796624	-51.2153	1.02E-14	15.0569	0	0	0.176808	5.73096	0.948332	5.23934	317.132	420.366	613.643	419.299	419.299	419.299	1.08358	-6.56764	-5.65525	-60.1693	478	270.821	190.353	190.353	190.353	-6.61083	-5.70528	-0.755916	26.5159	-2.33962	-9.24486	0.179002	-0.221917	1.08236	-542.862	0.109296	7.34858	0	0	1.61514
160	0	-20.6246	0	0	-20.6305	0.0458481	-1.33526	-0.371031	0.0498753	0.111641	-52.5873	-2.48E-15	14.3117	0	0	0.17892	6.06378	-0.407002	4.97427	325.159	422.151	608.93	417.497	417.497	417.497	1.40838	-6.57413	-5.47561	-54.9481	476.551	275.638	190.353	190.353	190.354	-6.63222	-5.54502	-1.08954	28.0093	-2.78222	-8.71793	0.218494	-0.271024	1.16621	-606.607	-2.2432	10.0694	0	0	2.193
161	0	-19.3474	0	0	-19.3686	0.0794106	-2.62823	-0.365155	0.0453986	0.140119	-53.2747	3.55E-15	12.7456	0	0	0.17664	6.47641	-1.82069	4.36078	333.093	423.92	604.794	414.813	414.814	414.814	1.87549	-6.87218	-5.1681	-47.7091	475.248	279.451	190.353	190.353	190.353	-6.9492	-5.26943	-1.55898	29.8165	-3.50571	-7.78269	0.34924	-0.239891	1.24372	-681.518	0.470843	15.0715	0	0	2.96116
162	0	-18.0316	0	0	-18.0735	0.110808	-3.83539	-0.353614	0.0371358	0.163009	-53.1246	7.61E-15	10.6507	0	0	0.171378	6.99073	-3.31482	3.44604	341.035	425.703	601.276	411.417	411.417	411.417	2.46244	-7.48674	-4.72328	-38.4511	474.073	282.128	190.353	190.354	190.353	-7.58338	-4.87288	-2.14447	31.9856	-4.52199	-6.47867	0.559716	-0.130793	1.33486	-755.224	0.82675	22.5439	0	0	3.84801
163	0	-16.6646	0	0	-16.7275	0.138483	-4.89667	-0.337	0.0269485	0.178176	-52.0975	-6.77E-16	8.38025	0	0	0.164694	7.60853	-4.90976	2.32699	349.121	427.516	598.386	407.568	407.568	407.568	3.14371	-8.43724	-4.13396	-27.2029	472.999	283.573	190.353	190.353	190.354	-8.55044	-4.35376	-2.82559	34.5381	-5.81185	-4.91274	0.821693	0.0358247	1.46494	-813.07	-6.87823	31.5686	0	0	4.69049
164	0	-15.2376	0	0	-15.3169	0.161152	-5.7635	-0.31612	0.0169094	0.18295	-50.2162	-6.77E-15	6.24212	0	0	0.157329	8.30352	-6.61978	1.13535	357.493	429.335	596.133	403.572	403.572	403.572	3.89393	-9.73668	-3.40464	-14.0185	472.001	283.734	190.353	190.353	190.353	-9.85982	-3.72341	-3.58388	37.4563	-7.31612	-3.23571	1.10065	0.230917	1.67006	-841.553	-22.8252	39.8537	0	0	5.28333
165	0	-13.7506	0	0	-13.839	0.178218	-6.41436	-0.292316	0.00888206	0.175935	-47.5687	-6.09E-15	4.4344	0	0	0.148935	9.02189	-8.4491	0.0149604	366.258	431.082	594.557	399.718	399.718	399.718	4.69013	-11.3905	-2.55844	1.02578	471.062	282.623	190.353	190.354	190.353	-11.5146	-3.01254	-4.40357	40.6739	-8.93535	-1.6054	1.3723	0.429407	1.96695	-835.968	-40.4206	44.1763	0	0	5.50082
166	0	-12.2163	0	0	-12.3059	0.190054	-6.86476	-0.267323	0.00381635	0.15773	-44.2875	2.03E-15	3.00016	0	0	0.138483	9.69215	-10.3897	-0.897412	375.471	432.645	593.76	396.217	396.217	396.217	5.51253	-13.3949	-1.63596	17.8329	470.178	280.309	190.353	190.354	190.353	-13.5106	-2.26946	-5.27048	44.079	-10.5399	-0.157418	1.62331	0.609891	2.34097	-800.311	-50.7283	42.3986	0	0	5.34478
167	0	-10.6613	0	0	-10.7462	0.197949	-7.16476	-0.243064	0.00228546	0.131739	-40.555	-6.09E-15	1.93599	0	0	0.125265	10.2401	-12.4215	-1.48286	385.117	433.914	593.894	393.188	393.188	393.188	6.3443	-15.7349	-0.685368	36.2834	469.353	276.925	190.353	190.353	190.353	-15.8346	-1.54934	-6.17034	47.5297	-11.9884	1.00299	1.84095	0.753664	2.7392	-743.414	-46.0255	34.2819	0	0	4.90601
168	0	-9.12429	0	0	-9.20119	0.203654	-7.38129	-0.22181	0.00394171	0.103414	-36.6551	-4.06E-15	1.19892	0	0	0.109674	10.6032	-14.5146	-1.64676	395.12	434.816	595.139	390.671	390.671	390.671	7.17047	-18.3826	0.251228	56.2366	468.596	272.639	190.353	190.353	190.353	-18.4622	-0.899573	-7.08752	50.8762	-13.15	1.79289	2.00703	0.834737	3.07845	-674.703	-25.0316	22.0057	0	0	4.27872
169	0	-7.64897	0	0	-7.71661	0.208598	-7.56877	-0.205818	0.00855353	0.0784309	-32.9612	-6.09E-15	0.829155	0	0	0.0932521	10.7411	-16.631	-1.32538	405.356	435.33	597.643	388.658	388.658	388.658	7.97649	-21.2997	1.14837	77.5403	467.918	267.631	190.353	190.353	190.353	-21.359	-0.348245	-8.00479	53.9819	-13.9291	2.1425	2.10206	0.830307	3.27689	-601.344	8.30839	8.23202	0	0	3.52677
170	0	-6.27518	0	0	-6.33315	0.213194	-7.74287	-0.197105	0.0157172	0.059573	-29.8947	4.74E-15	0.897619	0	0	0.0779899	10.6411	-18.7267	-0.493083	415.671	435.49	601.473	387.129	387.129	387.129	8.74751	-24.4422	1.99912	100.049	467.334	262.068	190.353	190.354	190.353	-24.4841	0.0982669	-8.90445	56.7387	-14.2827	1.99639	2.10136	0.740662	3.2894	-524.025	47.7993	-5.36118	0	0	2.67978
171	0	-5.03015	0	0	-5.07814	0.216633	-7.87309	-0.196845	0.0255701	0.0458991	-27.8091	-2.37E-15	1.5249	0	0	0.0652438	10.318	-20.7525	0.828285	425.883	435.37	606.584	386.047	386.047	386.047	9.46928	-27.7669	2.80853	123.643	466.865	256.093	190.353	190.353	190.353	-27.7967	0.448455	-9.77015	59.0756	-14.2219	1.32821	1.97258	0.599984	3.13201	-436.243	88.4717	-19.0697	0	0	1.76272
172	0	-3.92523	0	0	-3.96288	0.217294	-7.89812	-0.205256	0.0381263	0.0348581	-26.9113	-3.38E-16	2.76606	0	0	0.0550559	9.81113	-22.6562	2.55844	435.789	435.057	612.82	385.357	385.357	385.357	10.1305	-31.2369	3.58411	148.238	466.546	249.839	190.353	190.353	190.354	-31.2612	0.715165	-10.5889	60.9623	-13.7987	0.163735	1.69724	0.458493	2.86052	-331.741	125.761	-33.8278	0	0	0.845902
173	0	-2.95752	0	0	-2.98484	0.213461	-7.75301	-0.221471	0.053204	0.0235308	-27.1988	5.08E-16	4.56727	0	0	0.0462753	9.17757	-24.3868	4.55491	445.153	434.629	619.928	384.985	384.984	384.985	10.7263	-34.8236	4.32916	173.785	466.427	243.447	190.353	190.353	190.353	-34.85	0.90728	-11.3533	62.4083	-13.0855	-1.4025	1.2964	0.358511	2.54411	-211.374	155.212	-50.0777	0	0	0.0479982
174	0	-2.11452	0	0	-2.13226	0.204024	-7.39531	-0.243814	0.0700121	0.00958909	-28.4743	-1.23E-15	6.71938	0	0	0.0375422	8.48282	-25.8999	6.62656	453.725	434.133	627.597	384.838	384.838	384.838	11.2606	-38.5072	5.04025	200.253	466.573	237.082	190.353	190.354	190.353	-38.545	1.02531	-12.0624	63.4555	-12.1582	-3.21045	0.835119	0.320587	2.23872	-85.0122	173.407	-67.1188	0	0	-0.515872
175	0	-1.379	0	0	-1.38885	0.188898	-6.82081	-0.269698	0.086612	-0.0080736	-30.3597	1.69E-15	8.82689	0	0	0.0283955	7.78846	-27.1628	8.56567	461.264	433.566	635.494	384.818	384.818	384.818	11.7466	-42.2759	5.70816	227.611	467.06	230.946	190.353	190.353	190.353	-42.3366	1.06108	-12.7209	64.1663	-11.0858	-5.06067	0.402257	0.34216	1.97789	32.4477	179.537	-83.417	0	0	-0.795757
176	0	-0.734519	0	0	-0.738652	0.169031	-6.06416	-0.296074	0.10024	-0.0292372	-32.3868	6.09E-15	10.392	0	0	0.0197219	7.14042	-28.156	10.1874	467.578	432.885	643.308	384.828	384.828	384.828	12.2023	-46.1227	6.32086	255.811	467.954	225.264	190.353	190.353	190.353	-46.2209	1.00109	-13.3353	64.6061	-9.92633	-6.75361	0.0692592	0.411292	1.77188	129.506	176.939	-97.1501	0	0	-0.825993
177	0	-0.169692	0	0	-0.170398	0.146068	-5.18696	-0.320229	0.10849	-0.0532464	-34.1252	-8.46E-15	11.0044	0	0	0.0129579	6.56169	-28.8708	11.36	472.539	432.028	650.778	384.775	384.774	384.774	12.6443	-50.0413	6.8667	284.768	469.299	220.273	190.353	190.353	190.353	-50.1944	0.832285	-13.9084	64.8271	-8.72538	-8.12633	-0.139096	0.512184	1.6219	203.934	171.513	-106.678	0	0	-0.68709
178	0	0.319182	0	0	0.320068	0.121892	-4.26079	-0.3401	0.110488	-0.0794319	-35.2484	-3.05E-15	10.5219	0	0	0.0087312	6.05203	-29.3044	12.0151	476.08	430.941	657.703	384.581	384.581	384.581	13.0803	-54.0225	7.33634	314.355	471.098	216.196	190.353	190.353	190.353	-54.25	0.547756	-14.434	64.8593	-7.51365	-9.07248	-0.242251	0.626939	1.52867	261.358	169.442	-111.115	0	0	-0.458512
179	0	0.72828	0	0	0.729532	0.098209	-3.35134	-0.354266	0.107208	-0.107734	-35.5448	5.75E-15	9.13612	0	0	0.00629114	5.59436	-29.4576	12.14	478.186	429.599	663.942	384.201	384.201	384.201	13.5052	-58.0531	7.72276	344.407	473.308	213.225	190.354	190.353	190.353	-58.3745	0.150375	-14.8951	64.7106	-6.30507	-9.54404	-0.290188	0.735055	1.48718	312.082	175.503	-110.745	0	0	-0.193972
180	0	1.04882	0	0	1.04983	0.0762976	-2.5084	-0.361377	0.101394	-0.139455	-34.8478	2.03E-15	7.34645	0	0	0.00403608	5.16576	-29.3345	11.7606	478.874	428.016	669.4	383.629	383.629	383.629	13.9017	-62.1157	8.02061	374.714	475.847	211.506	190.353	190.353	190.353	-62.5477	-0.346079	-15.2655	64.3745	-5.09958	-9.53749	-0.332984	0.818571	1.49123	366.284	192.697	-106.648	0	0	0.0833194
181	0	1.27065	0	0	1.27126	0.0569964	-1.76496	-0.360055	0.0963657	-0.17739	-32.9946	3.21E-15	5.77753	0	0	0.00077619	4.74845	-28.9442	10.9234	478.183	426.253	674.016	382.918	382.918	382.918	14.2443	-66.189	8.22572	405.025	478.607	211.133	190.353	190.353	190.353	-66.7423	-0.918136	-15.5159	63.8399	-3.8905	-9.07552	-0.407557	0.859353	1.52681	432.651	220.015	-99.411	0	0	0.379548
182	0	1.38667	0	0	1.38695	0.0409046	-1.14467	-0.34914	0.0951521	-0.224732	-29.8159	-1.52E-15	4.99939	0	0	-0.00343587	4.33661	-28.3033	9.68411	476.175	424.41	677.758	382.163	382.163	382.163	14.5069	-70.2471	8.33528	435.034	481.477	212.145	190.353	190.353	190.354	-70.9241	-1.53601	-15.621	63.0997	-2.67481	-8.19149	-0.518917	0.845376	1.57792	513.818	252.863	-88.6965	0	0	0.708018
183	0	1.39724	0	0	1.39731	0.028635	-0.671527	-0.327702	0.0995358	-0.283221	-25.1221	-1.27E-15	5.34447	0	0	-0.00718923	3.93762	-27.4382	8.1023	472.945	422.614	680.621	381.491	381.491	381.492	14.6706	-74.2582	8.34916	464.369	484.358	214.512	190.353	190.353	190.353	-75.0519	-2.1681	-15.5673	62.1564	-1.46272	-6.92314	-0.643444	0.781149	1.62078	604.609	285.257	-73.6555	0	0	1.06127
184	0	1.31382	0	0	1.31383	0.0208935	-0.372947	-0.294922	0.109396	-0.351805	-18.7048	-5.58E-15	6.7873	0	0	-0.00834348	3.56818	-26.388	6.24307	468.647	421.002	682.634	381.029	381.029	381.029	14.729	-78.1827	8.27139	492.588	487.179	218.128	190.353	190.353	190.353	-79.0779	-2.78537	-15.3575	61.0281	-0.283018	-5.31537	-0.743538	0.68057	1.62972	694.171	309.98	-53.8209	0	0	1.40315
185	0	1.1594	0	0	1.1594	0.0182787	-0.272089	-0.250519	0.122444	-0.426488	-10.4301	-3.55E-15	8.9172	0	0	-0.00529346	3.24838	-25.2057	4.18101	463.508	419.712	683.869	380.875	380.875	380.875	14.69	-81.9693	8.11131	519.2	489.901	222.788	190.353	190.354	190.353	-82.9452	-3.36443	-15.0109	59.7513	0.818418	-3.42765	-0.785098	0.551601	1.57696	769.651	317.512	-29.8479	0	0	1.68282
186	0	0.964228	0	0	0.964234	0.0208742	-0.3722	-0.19572	0.13506	-0.50189	-0.408428	-2.54E-15	11.0667	0	0	0.00159917	2.99655	-23.9572	2.00327	457.852	418.858	684.429	381.081	381.081	381.081	14.5725	-85.5518	7.88285	543.697	492.516	228.178	190.353	190.353	190.353	-86.5854	-3.88879	-14.5604	58.3822	1.78642	-1.33874	-0.744894	0.394629	1.44263	820.068	298.294	-3.89806	0	0	1.85324
187	0	0.75869	0	0	0.758742	0.0278854	-0.642618	-0.1339	0.143405	-0.573182	10.8754	3.52E-16	12.4962	0	0	0.00967958	2.8258	-22.7184	-0.19004	452.086	418.512	684.441	381.641	381.641	381.641	14.4012	-88.847	7.60171	565.603	495.035	233.874	190.353	190.353	190.353	-89.9164	-4.34874	-14.0449	56.9933	2.56686	0.853831	-0.620345	0.214237	1.22834	841.671	246.847	20.9903	0	0	1.88788
188	0	0.565615	0	0	0.565696	0.0375493	-1.01529	-0.0703994	0.144249	-0.637245	22.5454	-2.96E-15	12.5651	0	0	0.015494	2.74076	-21.5684	-2.28897	446.675	418.686	684.028	382.501	382.501	382.501	14.1998	-91.7578	7.2812	584.515	497.472	239.373	190.353	190.353	190.353	-92.8439	-4.74074	-13.5016	55.666	3.11799	3.03757	-0.439829	0.0288845	0.960557	841.678	163.956	42.1944	0	0	1.78807
189	0	0.394601	0	0	0.394732	0.0474168	-1.39574	-0.0115177	0.13567	-0.692912	33.4469	-8.46E-16	10.8952	0	0	0.0172765	2.73362	-20.5819	-4.18135	442.093	419.318	683.293	383.573	383.573	383.573	13.9863	-94.1807	6.92683	600.126	499.821	244.135	190.353	190.353	190.353	-95.2679	-5.06701	-12.9582	54.4812	3.42177	5.09085	-0.254198	-0.148553	0.683802	835.199	53.7314	58.3737	0	0	1.57219
190	0	0.24165	0	0	0.241737	0.0548998	-1.68416	0.0368186	0.116936	-0.739475	42.3287	-1.69E-15	7.45271	0	0	0.0163737	2.78251	-19.8214	-5.76358	438.757	420.279	682.302	384.763	384.764	384.764	13.769	-96.0171	6.53133	612.225	502.043	247.65	190.354	190.353	190.354	-97.0926	-5.33532	-12.4269	53.5094	3.48916	6.89268	-0.119733	-0.319876	0.441757	838.306	-77.3112	69.5191	0	0	1.25463
191	0	0.0929384	0	0	0.0929788	0.0578599	-1.79823	0.0694051	0.0886968	-0.774907	47.9434	-2.03E-15	2.63348	0	0	0.01614	2.85487	-19.3299	-6.95019	436.966	421.396	681.085	385.99	385.99	385.99	13.5443	-97.1858	6.07262	620.68	504.053	249.489	190.353	190.353	190.353	-98.2383	-5.5572	-11.9002	52.7991	3.35546	8.33578	-0.0675742	-0.481386	0.277481	857.473	-216.243	76.5233	0	0	0.838075
192	0	-0.066274	0	0	-0.0662987	0.0549875	-1.68754	0.0816622	0.053389	-0.794852	49.1193	3.40E-15	-2.70515	0	0	0.0187901	2.91378	-19.1272	-7.67916	436.865	422.488	679.644	387.186	387.186	387.186	13.2942	-97.6352	5.51808	625.418	505.719	249.36	190.353	190.354	190.353	-98.6525	-5.74428	-11.3518	52.37	3.06892	9.33591	-0.100059	-0.608476	0.224052	886.955	-341.777	80.7219	0	0	0.348894
193	0	-0.240348	0	0	-0.240397	0.0458792	-1.33646	0.0694186	0.015819	-0.793231	44.8727	-4.23E-16	-7.30825	0	0	0.0225887	2.92433	-19.2078	-7.91497	438.437	423.415	677.974	388.293	388.293	388.293	12.9875	-97.355	4.83534	626.418	506.877	247.141	190.353	190.354	190.353	-98.323	-5.90406	-10.7437	52.211	2.67915	9.83628	-0.195284	-0.661889	0.306535	911.065	-429.044	83.4433	0	0	-0.136812
194	0	-0.410953	0	0	-0.410997	0.030952	-0.760884	0.029558	-0.0164481	-0.764048	34.6896	-1.69E-16	-9.7203	0	0	0.0223967	2.85791	-19.5442	-7.65237	441.515	424.103	676.092	389.25	389.25	389.25	12.5867	-96.388	4.00755	623.718	507.369	242.922	190.353	190.353	190.353	-97.2906	-6.03807	-10.0389	52.2877	2.23245	9.80882	-0.321568	-0.614509	0.53241	911.795	-459.467	85.4148	0	0	-0.514963
195	0	-0.527756	0	0	-0.527759	0.0114373	-0.0082054	-0.0380138	-0.0341943	-0.702826	18.9696	8.46E-17	-8.68067	0	0	0.0149991	2.69352	-20.0921	-6.9219	445.812	424.553	674.047	389.97	389.97	389.97	12.0629	-94.8399	3.047	617.437	507.084	237.027	190.353	190.353	190.353	-95.6617	-6.14459	-9.2181	52.5538	1.77357	9.25701	-0.447732	-0.475543	0.887686	875.365	-429.658	86.2565	0	0	-0.713162
196	0	-0.507261	0	0	-0.507314	-0.010422	0.834894	-0.126922	-0.0293455	-0.609683	-0.539571	3.05E-15	-3.63435	0	0	0.00621226	2.41757	-20.7967	-5.79454	450.945	424.806	671.933	390.336	390.336	390.336	11.417	-92.8823	2.00186	607.814	506.014	230.004	190.353	190.354	190.354	-93.6127	-6.22483	-8.29603	52.9637	1.35057	8.22027	-0.566769	-0.291844	1.32961	804.004	-351.89	84.4417	0	0	-0.737056
197	0	-0.2486	0	0	-0.2487	-0.0310757	1.63117	-0.220736	-0.00037589	-0.492366	-20.5852	-4.23E-17	4.70428	0	0	0.0119085	2.0252	-21.5981	-4.38301	456.459	424.911	669.872	390.198	390.198	390.198	10.6963	-90.7381	0.951998	595.238	504.292	222.569	190.353	190.354	190.354	-91.3762	-6.28731	-7.33233	53.481	1.01577	6.78	-0.701885	-0.115819	1.77651	720.444	-245.812	77.766	0	0	-0.67318
198	0	0.330416	0	0	0.330652	-0.045702	2.1947	-0.296249	0.0426592	-0.368082	-37.1752	8.90E-15	14.1022	0	0	0.0467032	1.52452	-22.4312	-2.83513	461.833	424.902	667.965	389.41	389.41	389.41	9.9901	-88.6409	-0.00578663	580.247	502.191	215.465	190.353	190.353	190.353	-89.197	-6.34406	-6.42599	54.0786	0.819413	5.06085	-0.90487	0.0183189	2.11858	664.257	-130.988	64.5373	0	0	-0.651011
199	0	1.25329	0	0	1.25434	-0.0490872	2.32508	-0.337787	0.0809205	-0.254545	-47.5143	3.55E-15	21.4907	0	0	0.107507	0.943325	-23.2245	-1.31892	466.511	424.804	666.221	387.878	387.878	387.878	9.39747	-86.7789	-0.779796	563.459	500.041	209.283	190.353	190.354	190.353	-87.272	-6.39827	-5.68601	54.732	0.794756	3.22569	-1.20042	0.0875247	2.26557	660.764	-26.3719	45.0268	0	0	-0.750162
200	0	2.47482	0	0	2.47615	-0.0374314	1.87609	-0.344821	0.101843	-0.1592	-51.1205	-2.88E-15	24.8759	0	0	0.170185	0.332155	-23.9003	0.000107072	469.939	424.657	664.495	385.618	385.618	385.618	8.97989	-85.2601	-1.30808	545.477	498.123	204.351	190.353	190.353	190.353	-85.7117	-6.43543	-5.18655	55.4098	0.94219	1.46137	-1.54372	0.0793983	2.18689	696.771	55.4629	21.2863	0	0	-0.916015
201	0	3.90666	0	0	3.90706	-0.0100485	0.820491	-0.323334	0.107274	-0.0806849	-48.9742	-6.43E-15	24.3999	0	0	0.20668	-0.240947	-24.3828	0.985395	471.642	424.506	662.496	382.768	382.768	382.769	8.73916	-84.1141	-1.57052	526.824	496.591	200.728	190.353	190.354	190.354	-84.5431	-6.42774	-4.94152	56.0694	1.21854	-0.0431423	-1.82752	0.0176624	1.93235	729.025	114.522	-4.14401	0	0	-0.99935
202	0	5.44874	0	0	5.44919	0.0303032	-0.735862	-0.283071	0.100669	-0.0177807	-42.9431	-1.69E-15	21.0083	0	0	0.20457	-0.70567	-24.6099	1.5568	471.308	424.406	659.859	379.571	379.571	379.571	8.63532	-83.3125	-1.58249	507.915	495.492	198.27	190.353	190.353	190.353	-83.7323	-6.34871	-4.91757	56.6575	1.54	-1.12955	-1.91994	-0.0607874	1.62113	709.772	150.608	-27.4236	0	0	-0.880056
203	0	7.01309	0	0	7.02029	0.0783825	-2.58866	-0.238195	0.0848457	0.0275008	-35.4462	8.46E-16	15.8968	0	0	0.172016	-1.01125	-24.5461	1.71231	468.844	424.409	656.279	376.316	376.316	376.316	8.61491	-82.7921	-1.38793	489.06	494.803	196.709	190.353	190.353	190.353	-83.21	-6.18808	-5.05621	57.1215	1.80296	-1.71367	-1.72627	-0.134886	1.4081	610.71	159.483	-44.1751	0	0	-0.574595
204	0	8.54238	0	0	8.56899	0.128169	-4.50152	-0.198592	0.0657652	0.0535102	-28.2865	-2.37E-15	10.4965	0	0	0.12782	-1.14533	-24.1919	1.53142	464.404	424.539	651.639	373.284	373.284	373.284	8.6312	-82.4808	-1.05202	470.466	494.456	195.753	190.353	190.353	190.353	-82.8993	-5.95809	-5.29105	57.4305	1.91798	-1.82018	-1.2323	-0.205333	1.41536	433.038	138.67	-52.2087	0	0	-0.2301
205	0	10.0124	0	0	10.0733	0.174468	-6.27145	-0.167491	0.0470102	0.0625344	-22.2922	4.14E-15	5.68414	0	0	0.0872147	-1.1396	-23.5875	1.15576	458.361	424.768	646.083	370.679	370.679	370.679	8.65599	-82.3128	-0.646883	452.247	494.362	195.147	190.353	190.353	190.354	-82.7317	-5.68925	-5.5638	57.5915	1.8386	-1.58453	-0.510077	-0.283433	1.67654	203.446	89.2331	-51.8858	0	0	-0.00502208
206	0	11.4206	0	0	11.5275	0.213586	-7.75773	-0.14673	0.0303429	0.0587344	-17.8496	1.97E-15	1.83452	0	0	0.0578741	-1.05882	-22.8056	0.754766	451.226	425.002	640.005	368.603	368.603	368.603	8.67999	-82.2327	-0.241213	434.434	494.437	194.699	190.353	190.353	190.353	-82.6512	-5.42195	-5.83047	57.6431	1.56975	-1.21651	0.285218	-0.357466	2.13514	-28.9374	22.7652	-45.6834	0	0	0.0397122
207	0	12.7739	0	0	12.9317	0.2434	-8.88361	-0.1362	0.0182375	0.0461581	-14.9177	1.65E-15	-0.824498	0	0	0.0408109	-0.979296	-21.9303	0.486037	443.537	425.102	633.935	367.06	367.06	367.06	8.70614	-82.1977	0.105741	417.003	494.602	194.286	190.353	190.354	190.353	-82.616	-5.19775	-6.06022	57.6303	1.15815	-0.940861	0.961404	-0.39767	2.67107	-205.888	-40.5779	-37.1566	0	0	-0.0418676
208	0	14.0776	0	0	14.2831	0.263281	-9.63058	-0.133324	0.0115647	0.028715	-13.0732	-1.35E-15	-2.34639	0	0	0.0323716	-0.967073	-21.0295	0.462831	435.722	424.933	628.387	366.003	366.003	366.003	8.74327	-82.1787	0.350812	399.892	494.798	193.847	190.353	190.353	190.353	-82.5983	-5.05091	-6.2349	57.5732	0.673725	-0.938957	1.35688	-0.382185	3.13618	-280.921	-82.3691	-29.1311	0	0	-0.157126
209	0	15.3238	0	0	15.5674	0.273822	-10.0253	-0.136249	0.00956807	0.00977504	-11.9105	2.45E-15	-2.98095	0	0	0.0281986	-1.06246	-20.1302	0.736469	427.996	424.415	623.717	365.384	365.384	365.384	8.79926	-82.1541	0.469775	383.018	494.986	193.366	190.353	190.353	190.353	-82.578	-5.00213	-6.34658	57.4464	0.19032	-1.30891	1.40634	-0.312515	3.40656	-238.437	-93.2285	-22.9141	0	0	-0.230685
210	0	16.4879	0	0	16.7561	0.276379	-10.1209	-0.143989	0.0116163	-0.0082301	-11.1133	2.28E-15	-2.94878	0	0	0.0250855	-1.2731	-19.2081	1.29373	420.312	423.548	620.043	365.187	365.187	365.187	8.87557	-82.1053	0.455862	366.291	495.146	192.857	190.353	190.353	190.353	-82.5367	-5.0562	-6.39331	57.1759	-0.228598	-2.0507	1.15021	-0.196637	3.43288	-96.7873	-71.0533	-18.9186	0	0	-0.179061
211	0	17.5327	0	0	17.8111	0.27266	-9.98187	-0.154546	0.0165315	-0.0243235	-10.3233	2.96E-15	-2.49145	0	0	0.0209755	-1.57439	-18.195	2.06265	412.403	422.416	617.253	365.418	365.418	365.418	8.966	-82.0136	0.3171	349.626	495.273	192.352	190.354	190.353	190.354	-82.4552	-5.20303	-6.3769	56.6557	-0.536181	-3.07324	0.702723	-0.0499313	3.26572	101.068	-22.2148	-16.7597	0	0	0.105073
212	0	18.4117	0	0	18.6872	0.264513	-9.67676	-0.165768	0.0226425	-0.0383688	-9.26963	-1.65E-15	-1.85695	0	0	0.0153412	-1.9172	-17.0032	2.9232	403.865	421.157	615.106	366.069	366.069	366.069	9.05727	-81.8549	0.0727186	332.943	495.373	191.891	190.353	190.353	190.353	-82.3077	-5.42048	-6.3016	55.7777	-0.70503	-4.21596	0.215629	0.0924709	3.01951	299.93	37.5287	-15.3905	0	0	0.681678
213	0	19.0735	0	0	19.3362	0.253815	-9.27529	-0.17681	0.0289867	-0.0500908	-7.92424	1.06E-15	-1.18413	0	0	0.00898988	-2.2421	-15.5553	3.72629	394.288	419.918	613.359	367.093	367.093	367.093	9.13067	-81.5965	-0.251622	316.173	495.458	191.511	190.353	190.353	190.353	-82.0594	-5.67851	-6.17264	54.4609	-0.733712	-5.2806	-0.168016	0.179145	2.81001	447.402	88.4048	-13.9576	0	0	1.44892
214	0	19.4684	0	0	19.7123	0.242356	-8.84428	-0.187187	0.0350467	-0.0586529	-6.38797	5.67E-15	-0.546139	0	0	0.00315614	-2.49649	-13.8096	4.32109	383.383	418.816	611.878	368.4	368.399	368.4	9.16579	-81.1985	-0.628674	299.254	495.541	191.241	190.354	190.354	190.354	-81.6678	-5.94518	-5.9956	52.6731	-0.652343	-6.06948	-0.363702	0.181238	2.70182	510.033	117.811	-12.313	0	0	2.12692
215	0	19.5551	0	0	19.7781	0.231666	-8.44127	-0.195758	0.0401693	-0.0625183	-4.7477	4.80E-15	-0.022099	0	0	-0.00108381	-2.64861	-11.7716	4.58335	371.062	417.917	610.685	369.877	369.877	369.877	9.14523	-80.6178	-1.03432	282.141	495.635	191.104	190.353	190.353	190.353	-81.0878	-6.19302	-5.77651	50.4407	-0.518735	-6.42481	-0.349018	0.117884	2.6979	476.96	126.968	-11.1068	0	0	2.38319
216	0	19.3057	0	0	19.5083	0.222754	-8.10464	-0.201686	0.0439041	-0.0600062	-3.1097	5.01E-15	0.331354	0	0	-0.00309632	-2.69408	-9.49109	4.43907	357.475	417.242	609.933	371.412	371.412	371.412	9.05853	-79.8113	-1.45191	264.813	495.758	191.117	190.353	190.353	190.353	-80.2755	-6.40468	-5.52132	47.8464	-0.403476	-6.26199	-0.146969	0.0373006	2.76045	357.212	126.962	-11.2712	0	0	2.02308
217	0	18.7087	0	0	18.892	0.215841	-7.84312	-0.2041	0.0456684	-0.0496177	-1.51142	-6.50E-15	0.452029	0	0	-0.00272765	-2.65216	-7.04934	3.87958	342.977	416.792	609.832	372.901	372.901	372.901	8.90462	-78.7407	-1.87511	247.28	495.924	191.286	190.353	190.353	190.353	-79.1926	-6.57653	-5.23561	45.0134	-0.372116	-5.58729	0.193756	-0.0200119	2.83265	172.351	128.633	-13.2905	0	0	1.09148
218	0	17.7684	0	0	17.9324	0.210126	-7.62665	-0.202305	0.0449674	-0.0315856	0.0826819	-2.69E-15	0.308743	0	0	4.73E-06	-2.55385	-4.54137	2.96622	328.068	416.567	610.575	374.264	374.264	374.263	8.69185	-77.3745	-2.30906	229.592	496.15	191.604	190.353	190.353	190.353	-77.809	-6.71963	-4.9239	42.0811	-0.471497	-4.49571	0.605166	-0.0385001	2.86565	-47.0384	136.645	-16.785	0	0	-0.151528
219	0	16.5005	0	0	16.6426	0.203777	-7.38593	-0.196007	0.041748	-0.00805457	1.75089	-3.46E-15	-0.0531385	0	0	0.00528079	-2.42747	-2.05947	1.8219	313.299	416.574	612.266	375.453	375.453	375.453	8.43378	-75.6899	-2.76765	211.833	496.444	192.043	190.353	190.353	190.353	-76.1039	-6.8554	-4.58888	39.1789	-0.723358	-3.15062	1.00968	-0.0209722	2.83372	-267.152	149.755	-20.8086	0	0	-1.36729
220	0	14.9233	0	0	15.0388	0.194237	-7.02378	-0.186007	0.0364251	0.0168514	3.51303	4.60E-15	-0.516856	0	0	0.0133703	-2.28826	0.319105	0.608591	299.181	416.819	614.896	376.469	376.469	376.469	8.14156	-73.6712	-3.26648	194.113	496.808	192.549	190.353	190.354	190.353	-74.0631	-7.00623	-4.23098	36.4076	-1.12501	-1.7501	1.34172	0.0227523	2.73794	-458.385	163.973	-24.3233	0	0	-2.29009
221	0	13.0494	0	0	13.1337	0.178818	-6.4372	-0.173698	0.0298373	0.0380395	5.32212	2.15E-15	-0.921142	0	0	0.0242516	-2.13448	2.5385	-0.504552	286.116	417.31	618.352	377.355	377.355	377.355	7.81581	-71.308	-3.81234	176.542	497.229	193.042	190.353	190.353	190.353	-71.6766	-7.18308	-3.84865	33.8312	-1.65533	-0.488257	1.55818	0.0826729	2.5957	-600.251	175.317	-26.5139	0	0	-2.79995
222	0	10.8803	0	0	10.932	0.155397	-5.54366	-0.160203	0.0228701	0.0508283	7.08532	-3.78E-15	-1.12213	0	0	0.0372774	-1.95034	4.56491	-1.3746	274.36	418.058	622.458	378.188	378.188	378.188	7.44204	-68.5924	-4.39318	159.203	497.683	193.427	190.353	190.353	190.353	-68.9354	-7.37545	-3.43952	31.4792	-2.28382	0.480714	1.64299	0.152247	2.42495	-683.654	181.482	-26.9305	0	0	-2.91203
223	0	8.4048	0	0	8.42873	0.122974	-4.3023	-0.146345	0.015895	0.052348	8.61322	2.07E-15	-1.05662	0	0	0.0508137	-1.71305	6.38277	-1.91076	264.029	419.081	627.013	379.047	379.047	379.047	6.99233	-65.5168	-4.97349	142.131	498.137	193.602	190.353	190.354	190.353	-65.8298	-7.54813	-3.00158	29.3554	-2.9795	1.06725	1.61602	0.218817	2.23665	-714.083	178.66	-25.2508	0	0	-2.74221
224	0	5.6028	0	0	5.60915	0.0818573	-2.7224	-0.133612	0.00922744	0.0415574	9.50289	2.71E-15	-0.698351	0	0	0.0613262	-1.40251	7.98838	-2.08465	255.125	420.401	631.827	379.999	379.999	379.999	6.43371	-62.0724	-5.49711	125.296	498.553	193.486	190.353	190.353	190.353	-62.3484	-7.64697	-2.53448	27.4509	-3.71554	1.25228	1.52051	0.268152	2.03797	-706.695	163.192	-21.4454	0	0	-2.43056
225	0	2.45434	0	0	2.45462	0.0335104	-0.859547	-0.124842	0.00342698	0.0187651	9.1004	8.46E-17	-0.0338343	0	0	0.0625132	-1.00986	9.38293	-1.92468	247.596	422.029	636.73	381.089	381.089	381.089	5.74003	-58.2517	-5.89575	108.606	498.892	193.033	190.353	190.353	190.353	-58.4827	-7.61061	-2.04089	25.7536	-4.46724	1.07577	1.40752	0.28862	1.83118	-680.257	133.459	-15.92	0	0	-2.08889
226	0	-1.0455	0	0	-1.04573	-0.0198031	1.19663	-0.123847	-0.000719043	-0.014289	6.62412	-1.35E-15	0.917174	0	0	0.0457562	-0.541902	10.5671	-1.49891	241.375	423.946	641.561	382.343	382.343	382.343	4.90317	-54.0561	-6.10069	91.9305	499.122	192.272	190.353	190.354	190.353	-54.2352	-7.38382	-1.52731	24.2567	-5.20676	0.614492	1.32151	0.274655	1.61707	-652.391	90.9102	-9.49676	0	0	-1.78057
227	0	-4.86915	0	0	-4.87744	-0.0754001	3.33751	-0.134204	-0.00205803	-0.0553057	1.41164	-3.38E-16	2.10024	0	0	0.0027387	-0.0206331	11.5375	-0.892751	236.421	426.097	646.16	383.782	383.782	383.782	3.94091	-49.5081	-6.05482	75.1396	499.22	191.328	190.353	190.353	190.353	-49.6322	-6.92923	-1.00501	22.9636	-5.89766	-0.0416032	1.28441	0.227043	1.40398	-632.419	40.4333	-3.11019	0	0	-1.50907
228	0	-8.94121	0	0	-8.98209	-0.130408	5.44661	-0.157905	-0.000418413	-0.10048	-6.81517	3.38E-16	3.32154	0	0	-0.069356	0.522068	12.2874	-0.187311	232.73	428.395	650.36	385.418	385.418	385.418	2.90012	-44.6651	-5.72443	58.1602	499.187	190.441	190.353	190.353	190.353	-44.7372	-6.23646	-0.491208	21.8877	-6.49551	-0.807026	1.29686	0.147683	1.20065	-623.076	-12.2975	2.48222	0	0	-1.24733
229	0	-13.1318	0	0	-13.2443	-0.181918	7.40833	-0.193117	0.0023951	-0.144429	-17.6412	3.72E-15	4.22642	0	0	-0.16191	1.05304	12.809	0.555911	230.328	430.737	653.983	387.261	387.261	387.262	1.85337	-39.6291	-5.11005	41.0329	499.043	189.938	190.353	190.353	190.353	-39.6586	-5.32796	-0.00986714	21.0463	-6.95752	-1.61073	1.33441	0.0479006	1.01505	-620.149	-60.6996	6.93872	0	0	-0.95865
230	0	-17.2648	0	0	-17.4928	-0.227172	9.11769	-0.234421	0.00306873	-0.181577	-29.9666	3.05E-15	4.44293	0	0	-0.254547	1.54622	13.0983	1.30001	229.244	433.028	656.861	389.323	389.323	389.323	0.885979	-34.5451	-4.25444	23.9459	498.831	190.175	190.353	190.353	190.353	-34.5461	-4.2604	0.411133	20.454	-7.25272	-2.40115	1.36356	-0.0517858	0.855624	-616.017	-99.2064	10.6129	0	0	-0.626853
231	0	-21.1406	0	0	-21.5177	-0.263815	10.49	-0.27433	-0.00129587	-0.20723	-42.2242	-1.69E-16	3.80627	0	0	-0.321385	1.9876	13.158	2.02944	229.481	435.205	658.851	391.608	391.608	391.608	0.0765637	-29.5866	-3.24261	7.22521	498.596	191.457	190.353	190.353	190.353	-29.5741	-3.11986	0.74541	20.1174	-7.36607	-3.14597	1.36169	-0.128353	0.727206	-604.812	-123.96	14.2306	0	0	-0.269861
232	0	-24.5671	0	0	-25.1019	-0.290168	11.4696	-0.306529	-0.0119524	-0.219496	-52.8345	5.08E-15	2.4136	0	0	-0.341917	2.37586	12.9988	2.74382	231.002	437.25	659.859	394.109	394.108	394.108	-0.521956	-24.9302	-2.18982	-8.72275	498.368	193.962	190.353	190.353	190.353	-24.9163	-2.00976	0.974437	20.0314	-7.29831	-3.83136	1.32452	-0.164932	0.636352	-584.618	-133.995	18.5763	0	0	0.0712054
233	0	-27.3894	0	0	-28.0584	-0.305421	12.0335	-0.328158	-0.0273905	-0.219285	-60.619	-4.23E-15	0.61452	0	0	-0.310163	2.71941	12.6394	3.45283	233.728	439.193	659.85	396.791	396.791	396.79	-0.893676	-20.728	-1.21827	-23.4917	498.149	197.714	190.353	190.353	190.353	-20.7194	-1.03208	1.09224	20.1778	-7.06307	-4.46071	1.27478	-0.162276	0.582015	-560.824	-131.1	23.84	0	0	0.355268
234	0	-29.51	0	0	-30.2607	-0.309636	12.1889	-0.339829	-0.0443305	-0.209888	-65.0019	-7.27E-15	-1.16506	0	0	-0.236452	3.03318	12.1037	4.1741	237.561	441.099	658.851	399.593	399.593	399.593	-1.05822	-17.085	-0.429091	-36.7462	497.905	202.606	190.353	190.353	190.353	-17.083	-0.266178	1.10611	20.5249	-6.68648	-5.05189	1.23748	-0.133194	0.557822	-540.141	-118.67	29.6121	0	0	0.561995
235	0	-30.8949	0	0	-31.659	-0.303505	11.9628	-0.343976	-0.0585461	-0.19485	-65.9986	3.98E-15	-2.49427	0	0	-0.141728	3.33559	11.4179	4.93142	242.393	443.057	656.93	402.436	402.436	402.436	-1.0576	-14.0486	0.119658	-48.2586	497.575	208.448	190.353	190.353	190.353	-14.0513	0.247502	1.03244	21.0281	-6.20766	-5.63079	1.22512	-0.0928617	0.551264	-527.553	-99.8556	34.8833	0	0	0.691227
236	0	-31.5703	0	0	-32.2803	-0.288011	11.3897	-0.343515	-0.0662791	-0.176795	-64.1328	-8.37E-15	-3.02123	0	0	-0.048145	3.64526	10.6083	5.75006	248.122	445.164	654.175	405.234	405.234	405.234	-0.938778	-11.6105	0.421266	-57.9124	497.091	215.025	190.353	190.353	190.353	-11.6148	0.513221	0.88981	21.6344	-5.67609	-6.22343	1.22811	-0.046498	0.548914	-523.462	-76.0925	38.3071	0	0	0.751793
237	0	-31.6112	0	0	-32.214	-0.264154	10.5027	-0.341234	-0.0650546	-0.157028	-60.2907	8.80E-15	-2.53282	0	0	0.0290837	3.97736	9.69851	6.64832	254.648	447.506	650.682	407.911	407.911	407.911	-0.738723	-9.71678	0.514156	-65.681	496.405	222.132	190.353	190.353	190.354	-9.72044	0.574215	0.69168	22.2906	-5.14415	-6.84904	1.22511	0.00631927	0.547402	-525.697	-48.8215	38.5725	0	0	0.758699
238	0	-31.1243	0	0	-31.5893	-0.232828	9.33022	-0.338971	-0.05467	-0.135703	-55.4684	2.03E-15	-1.07861	0	0	0.0846187	4.33989	8.70787	7.62804	261.875	450.151	646.543	410.405	410.405	410.405	-0.476466	-8.28471	0.466066	-71.5954	495.502	229.585	190.353	190.353	190.354	-8.28672	0.498841	0.441164	22.9545	-4.65684	-7.51609	1.19256	0.0619681	0.546992	-530.736	-21.9448	35.0467	0	0	0.735899
239	0	-30.2313	0	0	-30.5516	-0.194861	7.89872	-0.337507	-0.0379383	-0.112595	-50.5812	-1.02E-15	0.922728	0	0	0.120223	4.7315	7.65033	8.66774	269.7	453.137	641.846	412.665	412.665	412.665	-0.152865	-7.21982	0.355005	-75.7133	494.414	237.23	190.353	190.353	190.353	-7.22026	0.363685	0.130119	23.6052	-4.24331	-8.22089	1.11542	0.1058	0.555534	-535.077	-2.75704	28.4584	0	0	0.715511
240	0	-29.052	0	0	-29.2418	-0.151182	6.23959	-0.337141	-0.0193993	-0.0874338	-46.3815	1.08E-15	2.82495	0	0	0.140345	5.14144	6.53482	9.72158	278.02	456.451	636.688	414.641	414.641	414.641	0.241543	-6.43087	0.251771	-78.095	493.206	244.924	190.353	190.353	190.353	-6.43037	0.237705	-0.255151	24.2487	-3.91301	-8.94787	0.992478	0.120357	0.582404	-537.096	2.83684	20.4336	0	0	0.727818
241	0	-27.6927	0	0	-27.7816	-0.103015	4.39778	-0.338633	-0.0026582	-0.0601918	-43.4696	8.82E-15	4.08427	0	0	0.149672	5.55265	5.36641	10.7239	286.728	460.033	631.177	416.268	416.268	416.269	0.715039	-5.84128	0.208749	-78.7868	491.954	252.531	190.354	190.353	190.353	-5.84027	0.17198	-0.724433	24.9174	-3.6582	-9.66806	0.837122	0.0903388	0.638762	-537.98	-6.51584	12.6564	0	0	0.796174
242	0	-26.2386	0	0	-26.2641	-0.0519469	2.43519	-0.342921	0.00994872	-0.0310261	-42.2213	4.40E-15	4.37268	0	0	0.151948	5.94783	4.14746	11.5969	295.725	463.78	625.445	417.459	417.459	417.459	1.26644	-5.39789	0.255777	-77.8082	490.727	259.91	190.353	190.353	190.353	-5.39594	0.195817	-1.2766	25.6648	-3.46329	-10.334	0.673762	0.00810984	0.729479	-541.479	-27.2638	6.4341	0	0	0.939111
243	0	-24.7491	0	0	-24.7498	0.000135893	0.427706	-0.349625	0.0173719	-0.000599497	-42.6211	-7.27E-15	3.62745	0	0	0.149761	6.31697	2.87874	12.2597	304.923	467.564	619.654	418.092	418.092	418.092	1.88174	-5.0767	0.402461	-75.1433	489.572	266.912	190.353	190.353	190.353	-5.0719	0.318733	-1.89709	26.5553	-3.3199	-10.874	0.525392	-0.117207	0.854105	-550.691	-51.4021	2.33536	0	0	1.16873
244	0	-23.2596	0	0	-23.2685	0.0512074	-1.54185	-0.356496	0.0198344	0.0300168	-44.231	-2.03E-15	2.04404	0	0	0.145149	6.66385	1.55968	12.6346	314.254	471.263	613.988	418.032	418.032	418.032	2.53476	-4.8826	0.644752	-70.7441	488.515	273.381	190.353	190.353	190.353	-4.87147	0.536374	-2.55911	27.6531	-3.24145	-11.1928	0.405165	-0.259737	1.00246	-565.899	-70.093	0.312187	0	0	1.48812
245	0	-21.7858	0	0	-21.8261	0.0993082	-3.39359	-0.360679	0.0183826	0.0598259	-46.3837	1.05E-14	-0.0232529	0	0	0.140156	7.00852	0.188011	12.6521	323.662	474.784	608.641	417.154	417.154	417.154	3.1913	-4.8429	0.972329	-64.546	487.558	279.156	190.353	190.353	190.354	-4.82067	0.837226	-3.22847	29.0143	-3.27152	-11.1855	0.321527	-0.381631	1.1573	-586.382	-77.6252	0.142029	0	0	1.8958
246	0	-20.3305	0	0	-20.4135	0.142706	-5.05834	-0.359907	0.014345	0.0877506	-48.4104	3.38E-15	-2.18401	0	0	0.136657	7.38393	-1.24077	12.2576	333.109	478.079	603.787	415.386	415.386	415.386	3.81549	-4.99764	1.37502	-56.4885	486.694	284.081	190.353	190.353	190.353	-4.95888	1.20875	-3.87032	30.6825	-3.48057	-10.7642	0.292424	-0.440587	1.30256	-613.068	-72.5938	1.5228	0	0	2.39683
247	0	-18.8877	0	0	-19.0139	0.179966	-6.48093	-0.353009	0.00870876	0.112676	-49.8029	5.41E-15	-4.1283	0	0	0.135728	7.82725	-2.73304	11.4235	342.58	481.143	599.56	412.753	412.753	412.753	4.37543	-5.38984	1.84647	-46.5324	485.907	288.013	190.354	190.353	190.354	-5.32908	1.64129	-4.4552	32.6863	-3.95026	-9.88512	0.339792	-0.412321	1.42998	-646.472	-60.183	4.70307	0	0	2.99354
248	0	-17.4472	0	0	-17.6077	0.209975	-7.62093	-0.340072	0.00231366	0.132791	-50.2963	-6.77E-16	-5.64533	0	0	0.137417	8.36786	-4.2954	10.1631	352.09	484	596.032	409.398	409.398	409.398	4.8474	-6.05788	2.38345	-34.669	485.186	290.832	190.353	190.353	190.353	-5.97013	2.12812	-4.9632	35.0357	-4.74978	-8.56473	0.484974	-0.299297	1.54823	-686.077	-48.5533	9.75996	0	0	3.65945
249	0	-15.9969	0	0	-16.1774	0.231987	-8.45337	-0.322152	-0.00439086	0.1462	-49.8439	8.80E-15	-6.65698	0	0	0.140638	9.01607	-5.93305	8.54204	361.696	486.673	593.227	405.569	405.569	405.569	5.2171	-7.03119	2.98114	-20.9213	484.52	292.452	190.353	190.353	190.353	-6.91245	2.66149	-5.38492	37.7143	-5.91175	-6.87589	0.724816	-0.134993	1.68078	-726.117	-46.5568	16.569	0	0	4.28952
250	0	-14.5266	0	0	-14.7106	0.245734	-8.97143	-0.300703	-0.0108514	0.150095	-48.5162	7.44E-15	-7.16075	0	0	0.143457	9.75654	-7.64852	6.67618	371.489	489.156	591.148	401.568	401.568	401.568	5.47883	-8.32907	3.6263	-5.33792	483.903	292.834	190.353	190.353	190.353	-8.17698	3.22629	-5.71989	40.6726	-7.41607	-4.92867	1.02793	0.0370406	1.86794	-755.788	-57.8765	23.858	0	0	4.70994
251	0	-13.0318	0	0	-13.2045	0.251635	-9.19339	-0.277272	-0.0163224	0.142508	-46.419	6.09E-15	-7.19616	0	0	0.143552	10.5488	-9.44132	4.71831	381.578	491.393	589.817	397.689	397.688	397.689	5.63348	-9.96138	4.29147	12.0117	483.329	291.992	190.353	190.353	190.353	-9.77601	3.7945	-5.9733	43.8265	-9.18466	-2.84677	1.34677	0.18674	2.14398	-764.929	-78.6971	29.3847	0	0	4.78347
252	0	-11.5174	0	0	-11.6686	0.250985	-9.16895	-0.253279	-0.0199989	0.122817	-43.6513	-6.09E-15	-6.81699	0	0	0.138894	11.3347	-11.309	2.83762	392.052	493.284	589.311	394.154	394.154	394.154	5.68706	-11.9288	4.93483	31.0404	482.793	290.007	190.353	190.353	190.353	-11.7134	4.32509	-6.15271	47.0699	-11.0862	-0.753296	1.63664	0.301581	2.51774	-748.211	-101.136	31.3358	0	0	4.50004
253	0	-10.0001	0	0	-10.1254	0.245933	-8.97896	-0.229933	-0.0215242	0.0936066	-40.3164	6.77E-16	-6.09318	0	0	0.128559	12.0477	-13.2486	1.19907	402.952	494.703	589.777	391.095	391.095	391.095	5.65016	-14.2222	5.50697	51.64	482.29	287.024	190.353	190.353	190.354	-13.9834	4.77073	-6.26597	50.2921	-12.9522	1.22888	1.8657	0.374596	2.94717	-707.01	-118.174	29.5462	0	0	3.97461
254	0	-8.50741	0	0	-8.60767	0.23908	-8.72085	-0.208562	-0.0209877	0.0599888	-36.5938	-5.41E-15	-5.07703	0	0	0.113327	12.6247	-15.2557	-0.0548172	414.256	495.523	591.397	388.566	388.566	388.566	5.53772	-16.8217	5.96309	73.6785	481.815	283.235	190.353	190.353	190.353	-16.5687	5.08979	-6.32051	53.3933	-14.6066	2.96994	2.02272	0.394495	3.35003	-648.218	-126.574	25.7086	0	0	3.36384
255	0	-7.07276	0	0	-7.15138	0.232742	-8.48185	-0.190471	-0.0186128	0.0278895	-32.7461	-1.35E-15	-3.76969	0	0	0.0953949	13.015	-17.3213	-0.817336	425.882	495.656	594.34	386.58	386.58	386.58	5.36834	-19.6967	6.27479	97.0012	481.361	278.852	190.353	190.353	190.353	-19.44	5.25769	-6.32382	56.2901	-15.9008	4.33193	2.10513	0.362157	3.63257	-578.526	-124.685	22.4568	0	0	2.77743
256	0	-5.72791	0	0	-5.78893	0.228259	-8.31262	-0.176941	-0.0146926	0.00141575	-29.1014	-3.05E-15	-2.14317	0	0	0.0775221	13.1854	-19.426	-1.02678	437.7	495.059	598.707	385.136	385.136	385.136	5.16382	-22.8087	6.43559	121.441	480.926	274.079	190.353	190.353	190.353	-22.5582	5.2716	-6.28551	58.9158	-16.7359	5.17861	2.09714	0.304505	3.73539	-497.847	-109.962	21.6435	0	0	2.23509
257	0	-4.49718	0	0	-4.54392	0.225723	-8.21683	-0.168937	-0.010153	-0.0181615	-25.9779	3.89E-15	-0.236302	0	0	0.0619123	13.1208	-21.5358	-0.676433	449.536	493.75	604.495	384.215	384.215	384.215	4.94924	-26.1154	6.45939	146.834	480.513	269.089	190.353	190.353	190.353	-25.8791	5.1473	-6.21992	61.2198	-17.0665	5.39851	1.96348	0.257192	3.65241	-398.711	-81.7829	23.7872	0	0	1.68605
258	0	-3.39546	0	0	-3.43023	0.224221	-8.16009	-0.166567	-0.00584939	-0.0320728	-23.5846	3.17E-15	1.87722	0	0	0.049384	12.8247	-23.6008	0.173996	461.165	491.797	611.594	383.758	383.758	383.758	4.75265	-29.5754	6.37513	173.034	480.137	264.021	190.353	190.353	190.354	-29.3583	4.9124	-6.14791	63.1707	-16.8953	4.93842	1.67893	0.242774	3.41756	-274.186	-43.4551	27.9334	0	0	1.09294
259	0	-2.42935	0	0	-2.45379	0.222384	-8.09065	-0.169138	-0.00226666	-0.0427495	-21.99	-8.46E-16	4.10043	0	0	0.0394833	12.3237	-25.5585	1.39425	472.309	489.31	619.792	383.659	383.658	383.659	4.60366	-33.1505	6.22121	199.915	479.816	258.987	190.353	190.353	190.353	-32.9551	4.59943	-6.09646	64.7597	-16.2682	3.83529	1.24925	0.266011	3.09061	-124.279	-1.88027	32.9025	0	0	0.488774
260	0	-1.59967	0	0	-1.61523	0.21894	-7.96039	-0.175841	0.00093384	-0.0524794	-21.1749	4.06E-15	6.35538	0	0	0.0312353	11.6688	-27.3421	2.79459	482.653	486.423	628.8	383.77	383.77	383.77	4.53176	-36.8086	6.04047	227.375	479.573	254.086	190.353	190.353	190.353	-36.635	4.24028	-6.09707	66.0031	-15.2657	2.23158	0.73059	0.322545	2.73069	39.4281	35.6865	37.7927	0	0	-0.0259131
261	0	-0.903083	0	0	-0.911388	0.213147	-7.74112	-0.185757	0.00417798	-0.0630796	-21.0314	-3.38E-15	8.52135	0	0	0.0237577	10.9291	-28.8918	4.15606	491.881	483.268	638.279	383.933	383.933	383.933	4.56536	-40.525	5.87648	255.323	479.431	249.414	190.353	190.353	190.353	-40.372	3.86217	-6.1841	66.938	-13.9901	0.358417	0.209699	0.401524	2.37857	198.433	63.4435	41.9726	0	0	-0.355084
262	0	-0.332958	0	0	-0.335783	0.204971	-7.43124	-0.197568	0.00730889	-0.0752593	-21.3404	-3.38E-15	10.3928	0	0	0.0166071	10.1781	-30.162	5.27061	499.714	479.954	647.883	383.992	383.992	383.992	4.73027	-44.2836	5.77136	283.675	479.416	245.075	190.353	190.354	190.353	-44.1498	3.48583	-6.39232	67.6093	-12.5515	-1.50938	-0.236759	0.489512	2.05588	336.19	78.5656	44.813	0	0	-0.468913
263	0	0.119247	0	0	0.120146	0.194951	-7.05091	-0.210156	0.0100654	-0.0895888	-21.8528	1.35E-15	11.7675	0	0	0.009844	9.47798	-31.124	5.97458	505.948	476.565	657.284	383.817	383.817	383.817	5.04607	-48.0752	5.76435	312.341	479.55	241.175	190.353	190.354	190.353	-47.96	3.12595	-6.75241	68.0559	-11.052	-3.10705	-0.566478	0.572837	1.77683	444.373	81.5531	45.4547	0	0	-0.403707
264	0	0.461983	0	0	0.465096	0.183917	-6.63134	-0.222895	0.0128182	-0.106285	-22.3559	-6.77E-16	12.5669	0	0	0.00368405	8.86824	-31.7616	6.1653	510.457	473.155	666.197	383.324	383.324	383.324	5.52155	-51.8944	5.88976	341.22	479.843	237.822	190.353	190.354	190.353	-51.7991	2.79234	-7.28548	68.2985	-9.57058	-4.22451	-0.774391	0.637039	1.55481	522.891	75.4788	42.8372	0	0	-0.216807
265	0	0.701803	0	0	0.705927	0.172701	-6.20412	-0.235847	0.0169503	-0.12618	-22.7333	-3.38E-15	12.9121	0	0	-0.00183372	8.36227	-32.066	5.80116	513.187	469.758	674.378	382.492	382.492	382.492	6.15215	-55.7356	6.17459	370.191	480.295	235.124	190.353	190.353	190.353	-55.6641	2.49097	-7.99951	68.334	-8.15141	-4.73115	-0.888163	0.667697	1.40105	578.841	65.5319	35.5353	0	0	0.0510184
266	0	0.841616	0	0	0.845939	0.162025	-5.79683	-0.249614	0.0246769	-0.149996	-22.9845	-1.35E-15	13.1159	0	0	-0.00689932	7.95194	-32.0328	4.88971	514.138	466.392	681.631	381.372	381.372	381.372	6.91997	-59.59	6.63649	399.105	480.897	233.182	190.353	190.353	190.353	-59.5491	2.22486	-8.88845	68.1396	-6.80454	-4.57688	-0.950618	0.657088	1.32112	622.005	58.3508	22.4626	0	0	0.38984
267	0	0.880561	0	0	0.884545	0.152552	-5.43492	-0.264949	0.0381815	-0.178534	-23.1934	-2.71E-15	13.5636	0	0	-0.0116871	7.61711	-31.6618	3.47192	513.349	463.072	687.8	380.093	380.093	380.093	7.79699	-63.4438	7.28347	427.787	481.642	232.091	190.353	190.353	190.353	-63.4433	1.99503	-9.93476	67.6839	-5.51823	-3.77592	-0.99693	0.605025	1.30506	660.445	60.0606	3.7018	0	0	0.806705
268	0	0.81622	0	0	0.819512	0.145026	-5.14711	-0.28203	0.0587671	-0.211788	-23.4336	-4.74E-15	14.5558	0	0	-0.0159924	7.33485	-30.961	1.60985	510.884	459.815	692.774	378.832	378.832	378.832	8.74994	-67.2791	8.11509	456.029	482.535	231.946	190.353	190.353	190.353	-67.3316	1.80129	-11.114	66.94	-4.27803	-2.38511	-1.03575	0.516663	1.33408	696.563	73.2309	-18.6407	0	0	1.29511
269	0	0.648655	0	0	0.65111	0.140387	-4.96956	-0.299643	0.0859871	-0.248958	-23.6472	1.35E-15	16.1311	0	0	-0.0188787	7.08432	-29.95	-0.617877	506.843	456.649	696.495	377.787	377.787	377.787	9.74603	-71.0754	9.1243	483.584	483.604	232.833	190.353	190.354	190.353	-71.1961	1.64207	-12.4001	65.897	-3.08241	-0.488509	-1.04955	0.400882	1.38284	726.817	95.1603	-40.6699	0	0	1.80913
270	0	0.385673	0	0	0.387105	0.139739	-4.94477	-0.314798	0.116909	-0.288375	-23.567	6.09E-15	17.9266	0	0	-0.0186977	6.84672	-28.6635	-3.11422	501.37	453.604	698.967	377.131	377.131	377.131	10.7582	-74.8122	10.2983	510.174	484.895	234.824	190.353	190.353	190.353	-75.0184	1.51266	-13.7694	64.566	-1.94858	1.80737	-1.00138	0.267351	1.42827	741.766	117.3	-57.6158	0	0	2.25968
271	0	0.0469291	0	0	0.0471169	0.144153	-5.11371	-0.322923	0.146594	-0.328672	-22.7132	8.12E-15	19.2183	0	0	-0.0139597	6.60238	-27.1528	-5.7595	494.681	450.7	700.267	376.979	376.979	376.979	11.7671	-78.4684	11.6165	535.488	486.459	237.957	190.353	190.353	190.353	-78.7805	1.40236	-15.2002	62.9821	-0.907456	4.37019	-0.86215	0.135851	1.4545	732.14	130.001	-65.9244	0	0	2.54546
272	0	-0.334405	0	0	-0.335962	0.154384	-5.50494	-0.318858	0.169035	-0.368993	-20.4985	-7.44E-15	19.0944	0	0	-0.00491525	6.32923	-25.485	-8.41157	487.073	447.934	700.549	377.37	377.37	377.37	12.7596	-82.0209	13.0459	559.202	488.327	242.207	190.353	190.353	190.353	-82.4623	1.29278	-16.667	61.2021	0.00806473	7.03988	-0.632752	0.030526	1.45115	693.974	124.719	-64.3863	0	0	2.60579
273	0	-0.714824	0	0	-0.718926	0.170631	-6.12521	-0.298481	0.179191	-0.408653	-16.4166	-8.46E-16	16.7972	0	0	0.00523477	6.00465	-23.7383	-10.9156	478.929	445.281	700.024	378.268	378.268	378.268	13.7224	-85.4404	14.5346	580.997	490.48	247.457	190.353	190.353	190.354	-86.038	1.15914	-18.1323	59.2992	0.774947	9.63671	-0.343191	-0.023947	1.41245	629.161	98.0081	-54.7845	0	0	2.44314
274	0	-1.04746	0	0	-1.05523	0.192381	-6.95322	-0.260232	0.174608	-0.446424	-10.235	-3.57E-15	12.0336	0	0	0.0110156	5.6105	-21.9963	-13.1216	470.693	442.702	698.93	379.583	379.583	379.583	14.6351	-88.6884	16.0084	600.591	492.821	253.481	190.353	190.353	190.353	-89.4701	0.975558	-19.5383	57.3558	1.38702	11.9806	-0.0356379	-0.0168123	1.33264	543.025	52.1633	-41.2285	0	0	2.11091
275	0	-1.28993	0	0	-1.3024	0.218223	-7.93326	-0.206052	0.156378	-0.479253	-2.12557	-1.40E-15	5.16306	0	0	0.00785157	5.1384	-20.3422	-14.9024	462.845	440.165	697.505	381.198	381.198	381.198	15.4654	-91.7175	17.3704	617.773	495.167	259.945	190.353	190.353	190.354	-92.7063	0.722603	-20.8056	55.4566	1.85498	13.914	0.273896	0.0529989	1.21096	436.676	-2.58517	-28.532	0	0	1.65616
276	0	-1.41003	0	0	-1.42747	0.245532	-8.96386	-0.140756	0.128561	-0.502808	7.36597	-5.79E-15	-2.88012	0	0	-0.00375666	4.59141	-18.855	-16.1626	455.873	437.657	695.964	382.984	382.984	382.984	16.169	-94.4739	18.5097	632.433	497.278	266.426	190.354	190.353	190.353	-95.6792	0.394342	-21.8393	53.6832	2.20131	15.3157	0.588195	0.168457	1.0554	310.84	-52.7231	-20.0967	0	0	1.12633
277	0	-1.38842	0	0	-1.40934	0.270055	-9.88435	-0.0710069	0.0964931	-0.513839	17.4176	2.37E-15	-10.8829	0	0	-0.0164384	3.98174	-17.6077	-16.8385	450.262	435.187	694.492	384.807	384.807	384.807	16.696	-96.9017	19.315	644.578	498.889	272.455	190.353	190.353	190.354	-98.3108	0.00170747	-22.5442	52.1115	2.4526	16.1038	0.909429	0.290605	0.883313	172.637	-89.9522	-16.3408	0	0	0.60008
278	0	-1.21891	0	0	-1.23958	0.285814	-10.4732	-0.00339966	0.0653615	-0.513079	27.1524	-2.03E-15	-17.6552	0	0	-0.01914	3.32488	-16.6655	-16.8917	446.463	432.768	693.245	386.529	386.529	386.529	17.0009	-98.9464	19.6916	654.314	499.763	277.566	190.353	190.353	190.353	-100.519	-0.430496	-22.8413	50.8086	2.63297	16.2295	1.20706	0.361378	0.70994	44.0406	-118.315	-14.9158	0	0	0.197711
279	0	-0.907708	0	0	-0.923106	0.285876	-10.4755	0.056499	0.0399937	-0.50621	35.7956	3.38E-15	-22.1443	0	0	-0.00488092	2.63242	-16.0793	-16.303	444.846	430.395	692.339	388.019	388.019	388.019	17.0527	-100.557	19.5739	661.813	499.722	281.332	190.353	190.353	190.354	-102.228	-0.873254	-22.6817	49.8268	2.75936	15.6702	1.3952	0.33064	0.543046	-34.0607	-150.021	-12.4646	0	0	0.0185881
280	0	-0.473281	0	0	-0.480127	0.264241	-9.66658	0.103959	0.024566	-0.50292	42.699	8.12E-15	-23.454	0	0	0.0210821	1.90676	-15.8749	-15.0729	445.619	428.041	691.832	389.171	389.171	389.171	16.8419	-101.688	18.9315	667.245	498.664	283.396	190.353	190.353	190.353	-103.378	-1.3052	-22.0513	49.1928	2.84025	14.428	1.33343	0.186624	0.387345	-5.97479	-193.691	-6.17932	0	0	0.0475543
281	0	0.0511402	0	0	0.0516424	0.218394	-7.93974	0.134289	0.0222659	-0.5113	47.2268	6.77E-16	-20.8737	0	0	0.0397639	1.142	-16.0397	-13.2359	448.736	425.674	691.69	389.941	389.941	389.941	16.3793	-102.304	17.7716	670.707	496.562	283.475	190.354	190.353	190.353	-103.931	-1.71765	-20.9693	48.8968	2.87676	12.5422	0.893642	-0.0247055	0.249571	174.421	-240.175	5.85852	0	0	0.126183
282	0	0.61167	0	0	0.614354	0.151163	-5.38184	0.142494	0.03422	-0.532223	48.6178	0	-14.1152	0	0	0.0296141	0.333116	-16.5121	-10.8814	453.819	423.296	691.759	390.359	390.359	390.359	15.6867	-102.379	16.1471	672.175	493.46	281.369	190.353	190.353	190.353	-103.875	-2.10574	-19.4876	48.8825	2.86452	10.1113	0.051192	-0.211211	0.157039	509.414	-261.301	24.467	0	0	0.0906352
283	0	1.12692	0	0	1.12782	0.0707256	-2.29385	0.124147	0.0596212	-0.554619	45.9931	1.69E-15	-3.5764	0	0	-0.0143534	-0.510036	-17.1828	-8.16955	460.17	420.974	691.761	390.524	390.523	390.523	14.7885	-101.897	14.1744	671.483	489.483	276.985	190.353	190.353	190.353	-103.213	-2.45008	-17.698	49.048	2.7966	7.30838	-1.04119	-0.2808	0.15034	929.318	-224.836	47.9051	0	0	-0.0308999
284	0	1.49246	0	0	1.49264	-0.0112441	0.866599	0.0768733	0.0955828	-0.561495	38.5659	3.72E-15	9.42267	0	0	-0.0703346	-1.3526	-17.9147	-5.32218	466.877	418.826	691.334	390.557	390.557	390.557	13.7156	-100.856	12.0434	668.378	484.86	270.368	190.353	190.353	190.353	-101.966	-2.70643	-15.741	49.2615	2.66679	4.3712	-2.07814	-0.205747	0.258826	1305.9	-122.362	70.6692	0	0	-0.013015
285	0	1.60867	0	0	1.61185	-0.0822753	3.60173	0.000500508	0.13654	-0.541211	25.8989	6.77E-16	22.7019	0	0	-0.102722	-2.13779	-18.5792	-2.58277	473.044	416.981	690.118	390.557	390.557	390.557	12.5225	-99.2779	9.99233	662.611	479.922	261.764	190.353	190.353	190.353	-100.179	-2.8205	-13.7975	49.3958	2.47292	1.56029	-2.742	-0.0385131	0.488277	1510.81	19.0966	85.3215	0	0	0.287187
286	0	1.43028	0	0	1.43688	-0.131692	5.49569	-0.101275	0.173636	-0.493254	8.37084	-2.71E-15	33.6808	0	0	-0.0897627	-2.80359	-19.0935	-0.162523	478.023	415.525	687.873	390.562	390.562	390.562	11.3056	-97.2213	8.24296	654.044	475.068	251.652	190.353	190.353	190.353	-97.9332	-2.76434	-12.0558	49.3678	2.21796	-0.897479	-2.8487	0.129181	0.824893	1474.05	151.786	86.5682	0	0	0.689447
287	0	1.01079	0	0	1.01692	-0.15282	6.30199	-0.218191	0.196906	-0.423891	-12.3808	6.09E-15	40.2281	0	0	-0.0382896	-3.30425	-19.4423	1.79983	481.563	414.481	684.572	390.536	390.536	390.536	10.2011	-94.8047	6.92741	642.718	470.683	240.742	190.353	190.353	190.354	-95.3645	-2.56788	-10.6649	49.1678	1.9095	-2.85195	-2.40391	0.214442	1.24304	1204.96	231.79	73.9631	0	0	0.837395
288	0	0.509056	0	0	0.511837	-0.144443	5.98259	-0.331476	0.200282	-0.341031	-33.3424	-4.74E-15	41.4996	0	0	0.0293336	-3.62567	-19.6764	3.24744	483.823	413.807	680.434	390.367	390.367	390.367	9.34793	-92.2064	6.0541	628.886	467.046	229.887	190.353	190.353	190.353	-92.6586	-2.31611	-9.69968	48.8669	1.56057	-4.24196	-1.59363	0.177474	1.69539	787.215	237.684	51.7775	0	0	0.595753
289	0	0.145495	0	0	0.145978	-0.110704	4.6925	-0.417759	0.184359	-0.252668	-50.7975	2.46E-15	38.0906	0	0	0.0961087	-3.78842	-19.8882	4.18631	485.232	413.394	675.875	389.872	389.872	389.872	8.83421	-89.6383	5.53529	613.004	464.283	219.926	190.353	190.353	190.353	-90.0263	-2.10788	-9.15341	48.5969	1.19369	-5.07844	-0.708381	0.0415655	2.10069	348.368	179.382	26.5166	0	0	0.217541
290	0	0.125297	0	0	0.125434	-0.059238	2.71585	-0.458377	0.15552	-0.168291	-61.6061	-4.06E-15	31.56	0	0	0.153276	-3.83746	-20.1742	4.65351	486.275	413.079	671.37	388.853	388.853	388.853	8.66339	-87.2982	5.25216	595.657	462.37	211.5	190.353	190.354	190.353	-87.6583	-2.00636	-8.95638	48.5107	0.843631	-5.41275	-0.0411994	-0.108032	2.35758	18.5095	94.9153	4.00259	0	0	0.0522748
291	0	0.565351	0	0	0.565365	0.00155084	0.373131	-0.450339	0.122305	-0.0981682	-64.655	1.02E-15	23.7392	0	0	0.192129	-3.82395	-20.5955	4.69141	487.268	412.685	667.28	387.177	387.177	387.177	8.76376	-85.3223	5.10915	577.446	461.174	204.923	190.353	190.353	190.354	-85.6811	-2.01747	-9.00875	48.7333	0.555608	-5.30986	0.207747	-0.168993	2.39819	-113.52	31.1062	-12.5892	0	0	0.120068
292	0	1.46479	0	0	1.46575	0.0648484	-2.06749	-0.407663	0.091285	-0.0490694	-61.2288	-7.44E-15	16.1335	0	0	0.204524	-3.78704	-21.1475	4.339	488.205	412.087	663.693	384.864	384.864	384.864	9.02913	-83.766	5.05205	558.872	460.522	200.176	190.353	190.353	190.353	-84.1406	-2.10418	-9.21142	49.3189	0.378063	-4.83815	-0.00149028	-0.0842769	2.25307	-32.86	18.2493	-23.033	0	0	0.0786966
293	0	2.72877	0	0	2.73698	0.126492	-4.43722	-0.347645	0.0650022	-0.0194925	-53.6061	-8.12E-15	9.62357	0	0	0.18937	-3.74474	-21.7516	3.63982	488.728	411.267	660.4	382.084	382.084	382.084	9.35615	-82.6199	5.05789	540.27	460.242	197.01	190.353	190.353	190.354	-83.0179	-2.21379	-9.48249	50.2302	0.352188	-4.07436	-0.521389	0.118936	2.0533	193.213	56.3139	-29.2253	0	0	-0.342247
294	0	4.21324	0	0	4.2419	0.184605	-6.6575	-0.284977	0.0454029	-0.00415302	-44.1845	-6.77E-16	4.76529	0	0	0.155869	-3.6952	-22.2747	2.65811	488.232	410.329	657.011	379.067	379.067	379.067	9.66007	-81.833	5.11981	521.823	460.19	195.066	190.353	190.353	190.353	-82.2538	-2.29515	-9.76046	51.3496	0.500066	-3.11166	-1.08879	0.348076	1.94719	452.413	122.225	-33.7076	0	0	-0.989547
295	0	5.76942	0	0	5.83691	0.238697	-8.70642	-0.230737	0.0321538	0.00267994	-35.0143	-6.72E-15	1.64576	0	0	0.117361	-3.62584	-22.5708	1.49119	486.077	409.47	653.167	375.985	375.985	375.985	9.8802	-81.3334	5.23937	503.598	460.261	193.97	190.353	190.353	190.353	-81.7694	-2.30586	-10.005	52.5162	0.814634	-2.05979	-1.41887	0.495845	2.00501	630.563	182.305	-37.6539	0	0	-1.41678
296	0	7.27894	0	0	7.40557	0.288735	-10.5821	-0.188975	0.0231942	0.00743774	-27.215	2.75E-15	0.00447808	0	0	0.0837186	-3.52575	-22.5265	0.270521	481.823	408.902	648.711	372.91	372.91	372.91	9.98192	-81.0462	5.41976	485.602	460.388	193.397	190.353	190.354	190.354	-81.4849	-2.21784	-10.1956	53.5683	1.25613	-1.03858	-1.32176	0.473957	2.19184	650.557	203.104	-39.8233	0	0	-1.31038
297	0	8.67123	0	0	8.87551	0.334258	-12.269	-0.159472	0.0165905	0.0154545	-21.1811	2.28E-15	-0.534263	0	0	0.0592067	-3.39608	-22.0956	-0.853277	475.403	408.753	643.744	369.873	369.873	369.873	9.96012	-80.903	5.65683	467.822	460.538	193.097	190.353	190.354	190.353	-81.3307	-2.02616	-10.3282	54.3805	1.75701	-0.164177	-0.770104	0.268701	2.43552	496.857	169.573	-38.3776	0	0	-0.768085
298	0	9.9244	0	0	10.2187	0.373703	-13.7135	-0.14041	0.0102868	0.0281521	-16.8542	-2.33E-15	-0.467646	0	0	0.0431277	-3.25368	-21.3079	-1.73641	467.164	408.996	638.581	366.943	366.943	366.943	9.84314	-80.8474	5.93102	450.262	460.707	192.894	190.353	190.353	190.353	-81.2536	-1.75762	-10.4129	54.8812	2.23375	0.464835	0.0910705	-0.0503518	2.6952	221.132	90.8934	-32.7307	0	0	-0.201554
299	0	11.0525	0	0	11.438	0.40429	-14.8215	-0.129794	0.00405703	0.0417414	-13.9034	8.25E-16	-0.178814	0	0	0.0327749	-3.12721	-20.252	-2.26764	457.758	409.45	633.637	364.271	364.271	364.271	9.6894	-80.8362	6.20444	432.953	460.905	192.68	190.353	190.353	190.354	-81.2177	-1.47098	-10.4698	55.0481	2.6044	0.775127	0.998819	-0.379988	2.95353	-78.416	-8.31357	-23.966	0	0	0.0122291
300	0	12.0843	0	0	12.5468	0.422776	-15.4858	-0.127448	-0.00120035	0.0491555	-12.0046	-9.41E-16	0.0725744	0	0	0.0257002	-3.04881	-19.0355	-2.38626	447.906	409.851	629.298	362.068	362.068	362.068	9.57421	-80.8374	6.42627	415.938	461.153	192.397	190.353	190.354	190.353	-81.1998	-1.24512	-10.5221	54.8841	2.80776	0.723991	1.67552	-0.632627	3.18445	-297.021	-99.8119	-14.0035	0	0	-0.19572
301	0	13.0413	0	0	13.5516	0.426864	-15.6322	-0.133336	-0.0040112	0.0439106	-10.7825	-1.81E-15	0.186927	0	0	0.020273	-3.04339	-17.7409	-2.08805	438.165	409.953	625.814	360.551	360.551	360.551	9.56751	-80.8259	6.54532	399.239	461.462	192.037	190.353	190.353	190.354	-81.1834	-1.15637	-10.5889	54.3865	2.81918	0.305835	1.93161	-0.753298	3.34249	-363.804	-158.852	-4.74629	0	0	-0.567542
302	0	13.9212	0	0	14.441	0.416554	-15.2627	-0.146182	-0.00385291	0.0242663	-9.80734	-7.82E-16	0.142306	0	0	0.0154709	-3.1173	-16.3942	-1.42138	428.75	409.619	623.252	359.881	359.881	359.881	9.71043	-80.7769	6.52594	382.828	461.832	191.628	190.353	190.354	190.353	-81.1489	-1.25258	-10.6785	53.5262	2.65705	-0.442365	1.72927	-0.733955	3.39608	-267.829	-172.459	2.71935	0	0	-0.69734
303	0	14.6892	0	0	15.1818	0.394548	-14.4698	-0.163524	-0.0016856	-0.00553258	-8.72015	-1.53E-15	-0.0651251	0	0	0.0108492	-3.24975	-14.9628	-0.478873	419.514	408.859	621.528	360.112	360.112	360.112	10.0011	-80.6585	6.36164	366.617	462.24	191.227	190.354	190.353	190.354	-81.0648	-1.53437	-10.7872	52.252	2.3721	-1.44001	1.18496	-0.597146	3.36078	-57.754	-141.503	8.17584	0	0	-0.278685
304	0	15.2823	0	0	15.7217	0.365436	-13.4121	-0.18169	0.00119349	-0.0371226	-7.2862	-1.06E-15	-0.391893	0	0	0.00642165	-3.39346	-13.3806	0.613414	410.045	407.819	620.484	361.181	361.181	361.181	10.3968	-80.4272	6.0798	350.473	462.648	190.894	190.353	190.353	190.353	-80.8829	-1.95259	-10.904	50.5175	2.02342	-2.57059	0.509248	-0.398393	3.2783	182.16	-82.5748	11.913	0	0	0.681728
305	0	15.623	0	0	15.9977	0.334187	-12.2664	-0.197458	0.00409414	-0.0622219	-5.52255	4.63E-15	-0.762978	0	0	0.00272303	-3.48847	-11.5877	1.71076	399.864	406.708	619.987	362.94	362.94	362.94	10.8309	-80.03	5.73255	334.254	463.007	190.682	190.353	190.353	190.353	-80.5416	-2.42538	-11.0176	48.3156	1.66012	-3.69789	-0.078463	-0.20765	3.18298	366.819	-21.2297	14.1591	0	0	1.79627
306	0	15.6391	0	0	15.9495	0.304752	-11.1779	-0.208667	0.00743768	-0.0756057	-3.62826	-5.08E-15	-1.08401	0	0	0.000466029	-3.48509	-9.56375	2.66936	388.621	405.717	619.991	365.208	365.208	365.208	11.2373	-79.4115	5.37648	317.844	463.276	190.628	190.354	190.353	190.353	-79.9759	-2.86764	-11.1204	45.705	1.3192	-4.68794	-0.418558	-0.077104	3.08816	438.943	21.6823	14.4686	0	0	2.48245
307	0	15.2806	0	0	15.5336	0.279279	-10.2293	-0.214104	0.0117809	-0.0757895	-1.81299	2.28E-15	-1.3194	0	0	0.00021239	-3.36363	-7.34072	3.37049	376.233	404.955	620.546	367.8	367.8	367.8	11.5698	-78.5226	5.05105	301.18	463.433	190.75	190.353	190.353	190.353	-79.1288	-3.21886	-11.2076	42.8103	1.03019	-5.43193	-0.445423	-0.0213358	2.99488	382.222	40.3348	11.836	0	0	2.33055
308	0	14.5283	0	0	14.7318	0.257954	-9.43074	-0.21353	0.0174346	-0.0642446	-0.195187	-2.50E-15	-1.46318	0	0	0.00207395	-3.13818	-4.99401	3.74339	362.918	404.442	621.768	370.534	370.534	370.534	11.8084	-77.3262	4.76693	284.26	463.484	191.051	190.353	190.353	190.353	-77.9591	-3.45612	-11.2741	39.7946	0.813539	-5.8637	-0.191571	-0.0199729	2.89323	218.898	43.8774	5.63192	0	0	1.37088
309	0	13.3924	0	0	13.5523	0.239311	-8.72957	-0.207079	0.0238414	-0.044338	1.27023	-5.63E-15	-1.54608	0	0	0.00602164	-2.84333	-2.61914	3.77689	349.122	404.142	623.775	373.233	373.233	373.233	11.9538	-75.7991	4.50867	267.135	463.458	191.519	190.353	190.353	190.353	-76.4435	-3.58923	-11.3114	36.8186	0.672925	-5.96714	0.234876	-0.0302215	2.76666	-2.96408	48.164	-3.39289	0	0	0.021541
310	0	11.9016	0	0	12.0213	0.220818	-8.03141	-0.195232	0.0301569	-0.0210197	2.71877	-4.44E-15	-1.57778	0	0	0.0121591	-2.51533	-0.306797	3.51375	335.391	404.009	626.622	375.746	375.746	375.745	12.0134	-73.931	4.24795	249.896	463.399	192.116	190.353	190.353	190.353	-74.5734	-3.64379	-11.3072	34.006	0.591647	-5.77383	0.688111	-0.0137789	2.60295	-225.475	65.0618	-13.2008	0	0	-1.19818
311	0	10.0885	0	0	10.1702	0.199697	-7.23112	-0.17926	0.0357789	0.000486309	4.21786	2.58E-15	-1.52979	0	0	0.0204481	-2.17927	1.87512	3.03095	322.23	404.018	630.262	377.981	377.981	377.981	11.9878	-71.7203	3.95981	232.643	463.356	192.776	190.354	190.354	190.353	-72.3483	-3.6415	-11.2454	31.4286	0.539276	-5.35179	1.04104	0.0478552	2.40487	-401.128	98.4357	-21.8403	0	0	-1.95886
312	0	7.97552	0	0	8.02345	0.173772	-6.24495	-0.1613	0.0401593	0.0160893	5.67258	-9.30E-16	-1.39419	0	0	0.0302045	-1.84433	3.88853	2.4156	309.995	404.178	634.559	379.926	379.926	379.926	11.8636	-69.1701	3.63584	215.462	463.367	193.41	190.353	190.353	190.353	-69.7713	-3.5863	-11.1074	29.1095	0.481773	-4.78749	1.23214	0.151712	2.18936	-508.106	144.132	-28.2349	0	0	-2.2182
313	0	5.57091	0	0	5.59254	0.142015	-5.0319	-0.143652	0.0429529	0.0239641	6.85384	1.86E-15	-1.18597	0	0	0.0398855	-1.50616	5.7221	1.74693	298.865	404.527	639.329	381.626	381.626	381.626	11.6144	-66.286	3.28924	198.404	463.458	193.918	190.353	190.353	190.353	-66.8457	-3.46135	-10.8752	27.0363	0.388825	-4.1676	1.27872	0.270621	1.97747	-553.964	190.11	-32.0217	0	0	-2.13406
314	0	2.87189	0	0	2.87756	0.104572	-3.59587	-0.128605	0.0436462	0.0241541	7.42196	-3.60E-16	-0.969972	0	0	0.04702	-1.15368	7.3815	1.08908	288.874	405.116	644.383	383.153	383.153	383.153	11.2106	-63.0756	2.95053	181.479	463.638	194.21	190.353	190.353	190.353	-63.5773	-3.23714	-10.5327	25.1791	0.237851	-3.56716	1.25184	0.369105	1.77895	-565.615	221.591	-33.2258	0	0	-1.91429
315	0	-0.124794	0	0	-0.124871	0.0623433	-1.97098	-0.117996	0.0419377	0.0172119	6.99558	-2.07E-15	-0.807511	0	0	0.048185	-0.777479	8.87733	0.492822	279.993	405.978	649.551	384.582	384.582	384.582	10.63	-59.55	2.65776	164.66	463.904	194.225	190.353	190.353	190.354	-59.9766	-2.88443	-10.0681	23.505	0.017206	-3.04652	1.22914	0.42106	1.59423	-571.677	228.409	-32.1919	0	0	-1.70923
316	0	-3.41112	0	0	-3.41115	0.0164517	-0.201621	-0.11367	0.0378023	0.00297827	5.12978	1.02E-15	-0.732165	0	0	0.03865	-0.375053	10.2153	7.30E-05	272.2	407.106	654.679	385.981	385.981	385.981	9.86395	-55.7251	2.44693	147.9	464.235	193.948	190.353	190.353	190.353	-56.0625	-2.38443	-9.47306	21.9886	-0.271142	-2.65171	1.26141	0.415577	1.41539	-590.124	207.459	-29.3432	0	0	-1.58356
317	0	-6.95673	0	0	-6.9597	-0.032105	1.67084	-0.117783	0.0319239	-0.0196401	1.32392	3.00E-15	-0.697247	0	0	0.0125244	0.0481264	11.3914	-0.353161	265.523	408.446	659.606	387.415	387.415	387.415	8.91841	-51.626	2.3462	131.149	464.6	193.423	190.353	190.353	190.353	-51.8658	-1.7335	-8.7434	20.6168	-0.610749	-2.41459	1.35614	0.352734	1.24055	-623.156	161.9	-25.0645	0	0	-1.52574
318	0	-10.6987	0	0	-10.7203	-0.0824419	3.60813	-0.132327	0.0254144	-0.0514201	-4.84708	7.61E-16	-0.583694	0	0	-0.0349986	0.481059	12.3923	-0.537142	260.043	409.904	664.161	388.939	388.939	388.939	7.81403	-47.2938	2.37282	114.368	464.963	192.772	190.353	190.353	190.353	-47.4365	-0.94482	-7.87994	19.3886	-0.973917	-2.35138	1.4844	0.243085	1.07304	-661.47	99.9382	-19.7198	0	0	-1.47983
319	0	-14.5338	0	0	-14.6041	-0.133502	5.56483	-0.15827	0.01979	-0.0911189	-13.5161	3.05E-15	-0.160968	0	0	-0.103714	0.911329	13.1993	-0.531876	255.873	411.37	668.159	390.601	390.601	390.601	6.58742	-42.7948	2.52926	97.5638	465.29	192.201	190.353	190.353	190.353	-42.8505	-0.0506825	-6.89299	18.3123	-1.32868	-2.46186	1.59758	0.107146	0.923111	-691.762	33.2613	-13.6343	0	0	-1.38126
320	0	-18.3146	0	0	-18.4772	-0.183668	7.47469	-0.193988	0.0162944	-0.13458	-24.2411	-4.57E-15	0.882964	0	0	-0.183599	1.32872	13.7929	-0.332359	253.118	412.738	671.416	392.434	392.434	392.434	5.29492	-38.228	2.79605	80.8197	465.576	191.99	190.353	190.353	190.353	-38.2167	0.892658	-5.80931	17.4036	-1.64612	-2.73097	1.65288	-0.0329245	0.798176	-704.446	-27.1327	-6.92028	0	0	-1.19185
321	0	-21.8577	0	0	-22.1604	-0.23053	9.2439	-0.233974	0.0150119	-0.174999	-35.8304	4.27E-15	2.81954	0	0	-0.253186	1.72676	14.1568	0.0474672	251.852	413.934	673.773	394.45	394.45	394.45	4.01416	-33.7266	3.12256	64.3201	465.856	192.454	190.353	190.353	190.353	-33.6748	1.8007	-4.67865	16.6826	-1.90511	-3.13165	1.63644	-0.158052	0.702648	-698.466	-73.8446	0.486174	0	0	-0.915276
322	0	-24.9669	0	0	-25.4451	-0.271013	10.7582	-0.2704	0.0147628	-0.206143	-46.5814	-2.54E-15	5.71832	0	0	-0.286336	2.10257	14.2803	0.576249	252.099	414.917	675.111	396.639	396.639	396.639	2.83728	-29.4456	3.42373	48.3456	466.217	193.876	190.353	190.353	190.353	-29.3801	2.5647	-3.57371	16.1697	-2.09345	-3.62843	1.55652	-0.255458	0.634536	-676.547	-104.072	8.59276	0	0	-0.582138
323	0	-27.4696	0	0	-28.1258	-0.301791	11.8995	-0.29722	0.0144945	-0.224539	-54.8998	-5.41E-15	9.36092	0	0	-0.265535	2.45619	14.1603	1.21094	253.833	415.681	675.361	398.973	398.973	398.973	1.85533	-25.5359	3.59172	33.2241	466.774	196.436	190.353	190.353	190.353	-25.4773	3.06916	-2.58078	15.8805	-2.20659	-4.18131	1.42648	-0.314205	0.587326	-640.794	-116.874	16.895	0	0	-0.235191
324	0	-29.2509	0	0	-30.0409	-0.319761	12.5615	-0.312799	0.0137715	-0.229993	-59.8236	1.35E-15	13.1537	0	0	-0.191549	2.79016	13.8028	1.90355	256.978	416.256	674.511	401.408	401.408	401.408	1.1422	-22.1166	3.52314	19.2627	467.638	200.19	190.353	190.353	190.353	-22.0741	3.21949	-1.78489	15.8208	-2.24617	-4.75152	1.26364	-0.327159	0.55349	-593.601	-112.468	24.2904	0	0	0.0781465
325	0	-30.2732	0	0	-31.1103	-0.322462	12.6607	-0.319492	0.0122609	-0.223601	-61.202	-5.41E-15	16.1915	0	0	-0.0837111	3.10953	13.2237	2.60821	261.404	416.699	672.59	403.9	403.9	403.9	0.744627	-19.2521	3.15241	6.69354	468.889	205.081	190.353	190.353	190.353	-19.2247	2.9699	-1.25492	15.9832	-2.21953	-5.30643	1.0959	-0.289538	0.524398	-542.367	-91.6149	29.2499	0	0	0.319731
326	0	-30.5763	0	0	-31.3549	-0.308531	12.1482	-0.321539	0.00933624	-0.206302	-59.5905	-5.41E-15	17.5602	0	0	0.0281033	3.42205	12.4486	3.28831	266.942	417.092	669.663	406.404	406.404	406.403	0.678453	-16.9433	2.47667	-4.34595	470.55	210.978	190.353	190.353	190.353	-16.925	2.34137	-1.03191	16.3454	-2.13901	-5.82155	0.944687	-0.208374	0.495556	-495.986	-58.8676	30.5821	0	0	0.477986
327	0	-30.2609	0	0	-30.8912	-0.278129	11.0229	-0.323227	0.00423777	-0.178159	-56.0241	7.44E-15	16.7117	0	0	0.11559	3.73725	11.5114	3.91939	273.387	417.533	665.821	408.878	408.878	408.878	0.928615	-15.1334	1.55958	-13.7995	472.58	217.706	190.353	190.353	190.354	-15.1208	1.41976	-1.12252	16.8733	-2.02094	-6.28068	0.824562	-0.101275	0.467288	-464.122	-22.5483	28.0282	0	0	0.572722
328	0	-29.4635	0	0	-29.8998	-0.233213	9.3447	-0.327889	-0.00316885	-0.13926	-51.7558	3.72E-15	13.6975	0	0	0.163005	4.06407	10.4494	4.48767	280.522	418.116	661.171	411.278	411.278	411.278	1.45139	-13.7288	0.511881	-21.6574	474.881	225.061	190.353	190.353	190.353	-13.7252	0.334004	-1.49857	17.5273	-1.8841	-6.67544	0.744569	0.00470041	0.446113	-455.203	6.6794	22.5231	0	0	0.645663
329	0	-28.3311	0	0	-28.5795	-0.177407	7.23715	-0.337065	-0.0124605	-0.0915497	-47.9538	3.91E-15	9.06926	0	0	0.171258	4.40811	9.29923	4.986	288.142	418.916	655.839	413.542	413.542	413.542	2.18032	-12.6251	-0.541903	-27.9173	477.316	232.811	190.353	190.353	190.353	-12.6409	-0.777151	-2.10318	18.2707	-1.74838	-7.00261	0.703908	0.0834852	0.44464	-472.535	19.8031	16.0232	0	0	0.738761
330	0	-26.9992	0	0	-27.1052	-0.115424	4.87332	-0.349759	-0.0227802	-0.0391046	-45.3988	6.09E-15	3.63367	0	0	0.153401	4.76964	8.09185	5.4086	296.075	419.965	649.967	415.59	415.59	415.59	3.03536	-11.7322	-1.49545	-32.554	479.733	240.69	190.353	190.353	190.353	-11.7805	-1.79628	-2.86109	19.0776	-1.63338	-7.26051	0.689506	0.114793	0.476946	-512.002	12.3328	10.8983	0	0	0.876854
331	0	-25.579	0	0	-25.604	-0.0522641	2.4474	-0.363356	-0.0334764	0.0125199	-44.3905	-3.38E-15	-1.83488	0	0	0.125917	5.14388	6.84887	5.74573	304.198	421.251	643.721	417.312	417.312	417.312	3.93401	-10.989	-2.27949	-35.5102	481.986	248.42	190.353	190.354	190.353	-11.08	-2.64549	-3.69056	19.9402	-1.5583	-7.44491	0.684778	0.0865003	0.554464	-564.383	-15.1295	9.30134	0	0	1.06908
332	0	-24.1515	0	0	-24.1516	0.00755065	0.141711	-0.375371	-0.0436137	0.0582165	-44.8357	-3.38E-15	-6.68405	0	0	0.102147	5.52339	5.58079	5.98024	312.438	422.711	637.289	418.573	418.573	418.573	4.80087	-10.3671	-2.86544	-36.7045	483.953	255.722	190.353	190.353	190.353	-10.505	-3.29011	-4.51346	20.8739	-1.54344	-7.54502	0.674952	0.003154	0.675513	-619.55	-55.0241	11.9566	0	0	1.31903
333	0	-22.7668	0	0	-22.78	0.0604914	-1.89963	-0.383743	-0.0523166	0.0949193	-46.3213	-1.08E-14	-10.4624	0	0	0.0889875	5.90244	4.28689	6.08686	320.772	424.253	630.878	419.214	419.214	419.214	5.57446	-9.86776	-3.2573	-36.0463	485.536	262.346	190.353	190.353	190.353	-10.0498	-3.73105	-5.26308	21.9173	-1.61288	-7.5385	0.653378	-0.11374	0.827558	-669.74	-95.4622	18.0179	0	0	1.63347
334	0	-21.4471	0	0	-21.4913	0.104274	-3.58443	-0.386536	-0.0587888	0.121743	-48.2273	-1.08E-14	-12.9134	0	0	0.0871864	6.28197	2.9567	6.03551	329.207	425.78	624.699	419.077	419.078	419.077	6.21094	-9.51478	-3.47841	-33.4514	486.672	268.081	190.353	190.353	190.353	-9.73242	-3.99167	-5.88909	23.1294	-1.79671	-7.38996	0.62136	-0.233743	0.992224	-710.242	-125.681	25.8588	0	0	2.02168
335	0	-20.1936	0	0	-20.27	0.137865	-4.87299	-0.382453	-0.062544	0.13943	-49.9462	0	-13.9671	0	0	0.0936871	6.67253	1.57267	5.79844	337.773	427.215	618.949	418.038	418.038	418.038	6.68576	-9.34493	-3.55834	-28.8589	487.326	272.77	190.353	190.353	190.353	-9.58669	-4.10423	-6.3607	24.5805	-2.13064	-7.05679	0.588627	-0.323321	1.15676	-739.512	-139.906	34.013	0	0	2.48936
336	0	-18.993	0	0	-19.0934	0.161284	-5.76853	-0.371997	-0.0635321	0.149288	-51.1216	-5.41E-15	-13.7138	0	0	0.104404	7.09296	0.11309	5.35934	346.505	428.519	613.788	416.046	416.046	416.046	6.99356	-9.39841	-3.5235	-22.2424	487.494	276.308	190.353	190.353	190.353	-9.65195	-4.0994	-6.66769	26.3411	-2.65181	-6.50408	0.572885	-0.354415	1.31896	-758.978	-139.448	41.8115	0	0	3.03197
337	0	-17.8242	0	0	-17.9362	0.175277	-6.30231	-0.357229	-0.0621607	0.152928	-51.6784	-5.41E-15	-12.3636	0	0	0.115953	7.56427	-1.44502	4.72222	355.443	429.687	609.329	413.163	413.163	413.163	7.1462	-9.71251	-3.39247	-13.6111	487.195	278.639	190.353	190.353	190.353	-9.96638	-4.00032	-6.8191	28.4689	-3.39167	-5.7237	0.597101	-0.308445	1.48751	-771.538	-130.88	49.3761	0	0	3.62559
338	0	-16.6606	0	0	-16.7722	0.180944	-6.51816	-0.340357	-0.0587315	0.151207	-51.6655	8.12E-15	-10.1544	0	0	0.126111	8.09954	-3.12309	3.91786	364.629	430.735	605.633	409.576	409.576	409.576	7.16889	-10.3194	-3.17601	-3.00083	486.467	279.751	190.353	190.353	190.354	-10.564	-3.82184	-6.83934	30.9963	-4.36577	-4.74655	0.681786	-0.178764	1.68088	-778.444	-121.315	56.7853	0	0	4.21397
339	0	-15.4741	0	0	-15.5755	0.179519	-6.46391	-0.322538	-0.053365	0.143921	-51.0824	-6.77E-15	-7.32461	0	0	0.133339	8.6932	-4.93761	3.00582	374.115	431.67	602.726	405.586	405.586	405.586	7.09582	-11.2456	-2.88134	9.53718	485.362	279.676	190.353	190.353	190.353	-11.4736	-3.57461	-6.76359	33.9174	-5.56162	-3.6407	0.831568	0.0226113	1.9184	-776.306	-115.403	63.505	0	0	4.69498
340	0	-14.2387	0	0	-14.3241	0.172408	-6.19295	-0.303831	-0.0458314	0.130062	-49.8259	1.35E-15	-4.09903	0	0	0.13639	9.31421	-6.89601	2.06975	383.949	432.473	600.626	401.55	401.55	401.55	6.96649	-12.5113	-2.51875	23.941	483.941	278.486	190.353	190.353	190.353	-12.7183	-3.27201	-6.63323	37.1802	-6.92874	-2.49476	1.03785	0.262838	2.21142	-759.752	-113.693	68.077	0	0	4.95171
341	0	-12.9371	0	0	-13.0042	0.161398	-5.77289	-0.283839	-0.0362482	0.108854	-47.7468	4.74E-15	-0.765038	0	0	0.134446	9.90773	-8.99273	1.20868	394.163	433.092	599.377	397.811	397.811	397.811	6.82276	-14.1285	-2.1066	40.1344	482.279	276.295	190.353	190.353	190.353	-14.3134	-2.93587	-6.49208	40.6856	-8.37601	-1.39706	1.28732	0.494915	2.5544	-726.092	-112.911	68.785	0	0	4.91746
342	0	-11.5659	0	0	-11.6161	0.148821	-5.29226	-0.262316	-0.0251322	0.0810374	-44.747	-3.38E-15	2.33897	0	0	0.127553	10.4055	-11.2072	0.530394	404.753	433.45	599.071	394.617	394.617	394.617	6.70624	-16.0984	-1.67056	58.0176	480.454	273.263	190.353	190.354	190.353	-16.2626	-2.59643	-6.38256	44.2977	-9.77964	-0.425694	1.55619	0.677991	2.91505	-675.871	-105.823	64.3757	0	0	4.60753
343	0	-10.1396	0	0	-10.1765	0.137422	-4.85603	-0.239868	-0.0136387	0.0499057	-40.9023	-2.71E-15	4.86014	0	0	0.11677	10.7414	-13.5051	0.14494	415.667	433.475	599.844	392.083	392.083	392.083	6.6545	-18.4073	-1.23601	77.4572	478.547	269.581	190.353	190.353	190.353	-18.5553	-2.28514	-6.34164	47.8621	-11.0028	0.346703	1.79707	0.787962	3.23433	-610.186	-84.8755	55.3261	0	0	4.07736
344	0	-8.69017	0	0	-8.71803	0.129797	-4.5639	-0.217912	-0.00298745	0.0208996	-36.4883	-5.41E-15	6.56553	0	0	0.103526	10.8654	-15.8415	0.150824	426.798	433.131	601.85	390.192	390.192	390.192	6.6957	-21.0263	-0.817115	98.2839	476.629	265.45	190.353	190.353	190.353	-21.1635	-2.0235	-6.39636	51.2283	-11.9251	0.8447	1.95448	0.809941	3.43787	-531.225	-47.2058	43.6308	0	0	3.38501
345	0	-7.26101	0	0	-7.28335	0.127529	-4.47697	-0.198482	0.00633545	-0.000559559	-31.9447	-3.13E-15	7.46888	0	0	0.0890609	10.755	-18.1658	0.615166	437.986	432.436	605.2	388.835	388.835	388.835	6.84258	-23.9124	-0.410034	120.304	474.755	261.047	190.353	190.354	190.353	-24.0447	-1.81505	-6.55972	54.2707	-12.4723	0.993761	1.98434	0.739139	3.46543	-441.815	3.38226	31.6926	0	0	2.58088
346	0	-5.89701	0	0	-5.91605	0.130481	-4.59014	-0.183642	0.0149122	-0.0123081	-27.766	-3.43E-15	7.84245	0	0	0.0744295	10.4199	-20.4246	1.55421	449.029	431.466	609.911	387.865	387.865	387.865	7.09	-27.0153	0.00482027	143.327	472.96	256.504	190.353	190.353	190.353	-27.1476	-1.64592	-6.8298	56.9041	-12.6334	0.739266	1.85309	0.598942	3.31272	-340.203	60.3364	20.5897	0	0	1.70673
347	0	-4.63514	0	0	-4.65169	0.136742	-4.82999	-0.174917	0.0240972	-0.0162289	-24.3759	-3.72E-15	8.10517	0	0	0.0606289	9.90192	-22.564	2.91745	459.691	430.333	615.873	387.145	387.145	387.145	7.41854	-30.2847	0.452328	167.186	471.27	251.898	190.353	190.353	190.353	-30.4206	-1.49428	-7.19318	59.0902	-12.4565	0.0729218	1.55534	0.436673	3.0343	-224.049	116.307	9.82466	0	0	0.839808
348	0	-3.49954	0	0	-3.51336	0.143265	-5.07972	-0.17268	0.0350651	-0.0161424	-22.0145	-6.77E-16	8.62662	0	0	0.0481483	9.26808	-24.5318	4.58263	469.708	429.154	622.855	386.572	386.572	386.572	7.80295	-33.6769	0.950956	191.76	469.712	247.275	190.353	190.353	190.353	-33.8184	-1.34215	-7.63137	60.8348	-12.0279	-0.949009	1.12249	0.297244	2.70591	-95.8248	163.145	-1.88547	0	0	0.09606
349	0	-2.50225	0	0	-2.51265	0.146831	-5.21617	-0.176395	0.0485966	-0.0159817	-20.733	4.40E-15	9.62802	0	0	0.0365769	8.60053	-26.2815	6.36823	478.81	428.018	630.533	386.092	386.092	386.092	8.22144	-37.1571	1.5061	216.968	468.327	242.672	190.353	190.354	190.353	-37.3058	-1.18349	-8.1271	62.1777	-11.4485	-2.20431	0.620494	0.204221	2.38587	34.6243	192.931	-15.5664	0	0	-0.417108
350	0	-1.6462	0	0	-1.65287	0.144926	-5.14327	-0.185142	0.0645969	-0.0190792	-20.4435	2.03E-15	11.1089	0	0	0.0249144	7.98257	-27.7773	8.06429	486.744	426.961	638.541	385.694	385.694	385.694	8.66233	-40.6998	2.11	242.756	467.174	238.145	190.353	190.353	190.353	-40.8579	-1.0263	-8.66882	63.1794	-10.8141	-3.52284	0.142361	0.172375	2.10626	151.898	203.26	-31.6966	0	0	-0.66311
351	0	-0.92838	0	0	-0.931658	0.136321	-4.81388	-0.198196	0.0820481	-0.0280938	-20.9938	4.06E-15	12.8655	0	0	0.0125865	7.48143	-28.9969	9.47445	493.312	425.962	646.524	385.375	385.375	385.375	9.12595	-44.2881	2.74671	269.079	466.328	233.778	190.353	190.353	190.353	-44.4595	-0.889369	-9.25194	63.905	-10.1988	-4.72293	-0.223863	0.218431	1.8799	242.802	199.662	-50.1173	0	0	-0.69261
352	0	-0.341325	0	0	-0.342254	0.121298	-4.238	-0.214452	0.0987746	-0.0441405	-22.139	-4.06E-15	14.5211	0	0	0.000257297	7.13201	-29.9303	10.4537	498.39	424.958	654.186	385.118	385.118	385.118	9.62176	-47.9126	3.39918	295.881	465.867	229.695	190.353	190.353	190.353	-48.104	-0.795748	-9.87722	64.4091	-9.64058	-5.65405	-0.431823	0.357689	1.7102	303.645	192.834	-69.5769	0	0	-0.592838
353	0	0.124853	0	0	0.125075	0.101451	-3.47596	-0.232577	0.112348	-0.0668544	-23.5856	6.77E-15	15.6781	0	0	-0.010233	6.92854	-30.5751	10.9267	501.931	423.876	661.314	384.871	384.871	384.871	10.1617	-51.5689	4.05498	323.077	465.859	226.049	190.353	190.353	190.353	-51.7905	-0.765724	-10.5466	64.7267	-9.12939	-6.22712	-0.496926	0.574111	1.59577	342.679	190.192	-87.5034	0	0	-0.431343
354	0	0.480575	0	0	0.481077	0.0792101	-2.62051	-0.251369	0.121132	-0.0947377	-25.0552	-8.12E-15	16.0746	0	0	-0.0170509	6.82905	-30.9321	10.8817	503.94	422.653	667.769	384.562	384.562	384.562	10.753	-55.2544	4.70803	350.548	466.345	223.013	190.353	190.353	190.353	-55.5197	-0.812421	-11.2581	64.8717	-8.60775	-6.41874	-0.471503	0.813472	1.53573	372.498	192.566	-101.048	0	0	-0.243797
355	0	0.735619	0	0	0.73597	0.0572561	-1.77497	-0.269433	0.124916	-0.125711	-26.2811	5.41E-15	15.6764	0	0	-0.0196301	6.7712	-31.0033	10.3515	504.454	421.25	673.475	384.125	384.125	384.125	11.3937	-58.9662	5.35701	378.138	467.326	220.757	190.353	190.354	190.354	-59.291	-0.940474	-12.0032	64.8415	-7.99042	-6.25292	-0.410259	1.01023	1.51978	402.097	197.869	-108.466	0	0	-0.0467521
356	0	0.898315	0	0	0.898462	0.0380189	-1.0334	-0.285148	0.124714	-0.158335	-27.0241	7.44E-15	14.6583	0	0	-0.0188358	6.69183	-30.7929	9.39428	503.536	419.657	678.385	383.537	383.537	383.537	12.0718	-62.6977	6.0025	405.661	468.768	219.435	190.353	190.353	190.353	-63.0997	-1.14662	-12.7651	64.6215	-7.19577	-5.77452	-0.35257	1.11261	1.53322	434.855	204.323	-109.383	0	0	0.154877
357	0	0.975661	0	0	0.975705	0.0233687	-0.468414	-0.296855	0.122334	-0.192309	-27.0906	1.35E-15	13.3303	0	0	-0.0161624	6.54364	-30.3097	8.08028	501.266	417.895	682.473	382.842	382.842	382.842	12.7669	-66.4378	6.64498	432.901	470.603	219.168	190.353	190.354	190.353	-66.9347	-1.42084	-13.5221	64.1923	-6.17603	-5.02742	-0.323293	1.09959	1.55636	471.182	211.81	-104.261	0	0	0.36194
358	0	0.974912	0	0	0.974912	0.0145236	-0.12725	-0.30322	0.119524	-0.228452	-26.345	-4.40E-15	11.9999	0	0	-0.0127215	6.30439	-29.57	6.48473	497.752	416.019	685.723	382.143	382.143	382.143	13.4539	-70.17	7.28366	459.618	472.745	220.034	190.353	190.353	190.353	-70.7777	-1.74813	-14.2498	63.5376	-4.93461	-4.04526	-0.330555	0.975791	1.56981	509.848	219.514	-93.612	0	0	0.577631
359	0	0.906864	0	0	0.906858	0.0121043	-0.0339313	-0.302791	0.117733	-0.267441	-24.6302	6.77E-15	10.8936	0	0	-0.00885508	5.97868	-28.6005	4.68419	493.13	414.109	688.133	381.577	381.577	381.577	14.1083	-73.8733	7.91615	485.542	475.101	222.058	190.353	190.353	190.353	-74.6044	-2.11096	-14.9267	62.6524	-3.5291	-2.85394	-0.360295	0.76039	1.55073	546.207	224.872	-78.2107	0	0	0.799977
360	0	0.789401	0	0	0.789393	0.0161525	-0.190079	-0.293767	0.117387	-0.309422	-21.7173	6.26E-15	10.0547	0	0	-0.00441229	5.59415	-27.4403	2.75631	487.579	412.261	689.718	381.274	381.274	381.274	14.7094	-77.5226	8.53819	510.383	477.578	225.211	190.353	190.353	190.353	-78.3857	-2.49206	-15.5359	61.5495	-2.064	-1.48013	-0.383201	0.485992	1.48152	573.591	224.307	-59.1468	0	0	1.01564
361	0	0.648403	0	0	0.648433	0.0260723	-0.572691	-0.274159	0.11818	-0.353541	-17.3232	2.88E-15	9.37491	0	0	0.000472892	5.19359	-26.1417	0.781792	481.335	410.579	690.526	381.312	381.313	381.313	15.2424	-81.0884	9.14319	533.827	480.09	229.392	190.353	190.353	190.353	-82.0872	-2.8761	-16.0664	60.2641	-0.673909	0.0359347	-0.370057	0.195233	1.3512	586.413	215.751	-38.4973	0	0	1.19989
362	0	0.515083	0	0	0.515173	0.0405195	-1.12982	-0.24267	0.119036	-0.398326	-11.2328	0	8.62038	0	0	0.00479553	4.8256	-24.768	-1.15384	474.693	409.155	690.638	381.683	381.683	381.683	15.6972	-84.5327	9.72151	555.557	482.557	234.417	190.353	190.353	190.353	-85.6656	-3.24969	-16.5109	58.855	0.498305	1.63077	-0.303202	-0.0693291	1.15625	582.763	197.767	-18.7507	0	0	1.32905
363	0	0.419966	0	0	0.420169	0.0573758	-1.77958	-0.199449	0.118985	-0.442663	-3.43187	7.61E-16	7.56006	0	0	0.00686679	4.53561	-23.3885	-2.96073	468.002	408.07	690.167	382.281	382.281	382.281	16.0655	-87.8055	10.2594	575.268	484.902	240.012	190.353	190.353	190.354	-89.0655	-3.60021	-16.8636	57.4016	1.32418	3.21661	-0.193499	-0.282411	0.906939	569.098	167.081	-2.09814	0	0	1.40143
364	0	0.38594	0	0	0.386298	0.0739484	-2.41795	-0.146531	0.117217	-0.485846	5.80556	2.20E-15	6.01637	0	0	0.00531115	4.3585	-22.0726	-4.55017	461.64	407.371	689.233	382.929	382.929	382.929	16.3389	-90.8431	10.7367	592.692	487.051	245.81	190.354	190.353	190.353	-92.2167	-3.91601	-17.1169	55.9968	1.70746	4.69034	-0.0722741	-0.436904	0.629108	557.241	118.539	10.1554	0	0	1.41463
365	0	0.422174	0	0	0.422708	0.0873698	-2.93451	-0.0878276	0.113609	-0.527038	15.9057	-6.85E-15	3.95992	0	0	0.00035555	4.31249	-20.8832	-5.84404	455.975	407.057	687.948	383.421	383.421	383.421	16.51	-93.5697	11.1244	607.607	488.93	251.379	190.353	190.354	190.353	-95.0366	-4.1883	-17.2599	54.7351	1.59427	5.94925	0.0317498	-0.524804	0.371493	556.982	50.9263	17.4752	0	0	1.32774
366	0	0.521311	0	0	0.522138	0.0950191	-3.22871	-0.0287258	0.108284	-0.564651	26.0529	-4.65E-15	1.51269	0	0	-0.00562968	4.39417	-19.8736	-6.78442	451.33	407.074	686.403	383.575	383.575	383.575	16.5733	-95.9019	11.384	619.852	490.465	256.248	190.353	190.353	190.353	-97.4358	-4.41392	-17.2777	53.6971	0.978922	6.90782	0.0992561	-0.545716	0.19252	572.805	-33.4296	20.2131	0	0	1.08025
367	0	0.660733	0	0	0.661776	0.0948988	-3.22408	0.0248816	0.101656	-0.59733	35.3075	-6.23E-15	-1.0166	0	0	-0.00891759	4.57607	-19.0844	-7.33989	447.947	407.309	684.671	383.275	383.275	383.275	16.5276	-97.7563	11.4701	629.316	491.587	259.956	190.353	190.353	190.353	-99.3256	-4.59658	-17.1525	52.9341	-0.0924317	7.51225	0.106973	-0.494808	0.147296	608.579	-125.777	19.4906	0	0	0.657485
368	0	0.805783	0	0	0.806804	0.0860151	-2.88239	0.0671822	0.0941904	-0.623947	42.6656	4.82E-15	-3.16171	0	0	-0.00650679	4.80791	-18.5414	-7.50813	445.961	407.616	682.815	382.501	382.501	382.501	16.375	-99.0564	11.3389	635.936	492.237	262.089	190.354	190.354	190.353	-100.626	-4.74502	-16.8672	52.4561	-1.51838	7.74839	0.0331122	-0.380078	0.256459	666.306	-214.95	17.1539	0	0	0.124996
369	0	0.915029	0	0	0.915715	0.0687418	-2.21745	0.0928896	0.0867126	-0.642917	47.0843	6.17E-15	-4.34056	0	0	0.00155077	5.02352	-18.2528	-7.31369	445.379	407.837	680.885	381.33	381.33	381.33	16.1187	-99.7398	10.9588	639.669	492.368	262.325	190.353	190.354	190.354	-101.275	-4.86855	-16.4103	52.2303	-3.14664	7.6405	-0.129344	-0.230746	0.485505	742.33	-289.543	15.42	0	0	-0.385436
370	0	0.947099	0	0	0.947331	0.0450066	-1.30282	0.0969518	0.0806759	-0.652194	47.4573	-1.27E-15	-3.97283	0	0	0.0111517	5.15436	-18.2071	-6.80118	446.085	407.841	678.908	379.917	379.917	379.917	15.7606	-99.7661	10.3225	640.476	491.955	260.465	190.353	190.353	190.353	-101.234	-4.97219	-15.7816	52.1935	-4.79441	7.24003	-0.37553	-0.060094	0.787015	828.17	-334.41	16.3035	0	0	-0.710943
371	0	0.869865	0	0	0.869859	0.0182545	-0.271156	0.0746567	0.0780942	-0.648125	42.7165	-2.75E-15	-1.65625	0	0	0.015783	5.14323	-18.3751	-6.0289	447.856	407.556	676.879	378.462	378.462	378.462	15.3023	-99.1253	9.45556	638.312	491.002	256.471	190.353	190.353	190.353	-100.497	-5.05444	-14.9985	52.2704	-6.27609	6.6113	-0.668803	0.133519	1.12924	904.648	-334.061	20.7186	0	0	-0.750082
372	0	0.673681	0	0	0.673738	-0.00697701	0.702038	0.022824	0.0814595	-0.625487	32.1724	1.61E-15	2.70601	0	0	0.0108084	4.9545	-18.7141	-5.06338	450.395	406.987	674.77	377.162	377.162	377.162	14.7518	-97.8492	8.41715	633.139	489.558	250.501	190.353	190.353	190.354	-99.1045	-5.11066	-14.0991	52.3935	-7.42959	5.81818	-0.928932	0.344691	1.49688	940.297	-280.931	27.6875	0	0	-0.548786
373	0	0.387684	0	0	0.38779	-0.0258492	1.42972	-0.0576926	0.0918875	-0.578682	16.0582	-5.08E-16	8.70756	0	0	-0.000819318	4.57877	-19.1786	-3.97336	453.386	406.208	672.57	376.166	376.166	376.166	14.1363	-96.0239	7.29099	624.955	487.729	242.939	190.353	190.354	190.353	-97.1553	-5.14195	-13.143	52.5175	-8.13729	4.91463	-1.05709	0.537711	1.87886	901.182	-184.506	34.2652	0	0	-0.293838
374	0	0.0922181	0	0	0.0922719	-0.0342514	1.75356	-0.158564	0.107474	-0.504616	-3.95458	-3.21E-15	15.3751	0	0	-0.00590454	4.03092	-19.7313	-2.82491	456.556	405.325	670.315	375.527	375.527	375.527	13.5095	-93.7981	6.16772	613.863	485.68	234.393	190.353	190.353	190.353	-94.8119	-5.16367	-12.2057	52.6308	-8.337	3.94135	-0.989449	0.645633	2.24586	771.411	-72.3315	36.7545	0	0	-0.175751
375	0	-0.0852896	0	0	-0.0853409	-0.0297242	1.57908	-0.261477	0.122979	-0.406524	-24.6319	5.92E-15	21.3276	0	0	0.0127561	3.34327	-20.3504	-1.67864	459.711	404.43	668.114	375.182	375.182	375.182	12.9461	-91.3764	5.12668	600.135	483.615	225.633	190.353	190.353	190.353	-92.2923	-5.20394	-11.367	52.7581	-8.0234	2.92789	-0.761601	0.607723	2.5266	576.17	22.6304	32.6759	0	0	-0.234241
376	0	-0.00498356	0	0	-0.00500005	-0.0119436	0.893574	-0.341094	0.131558	-0.296575	-41.8496	-4.54E-15	25.1715	0	0	0.0613394	2.55861	-21.0243	-0.591093	462.718	403.558	666.107	374.977	374.977	374.977	12.5171	-88.9871	4.22605	584.238	481.739	217.44	190.354	190.353	190.353	-89.8332	-5.28807	-10.6945	52.9497	-7.24414	1.8989	-0.516786	0.41956	2.62891	383.274	80.7101	22.2116	0	0	-0.365657
377	0	0.429653	0	0	0.429639	0.0174469	-0.240007	-0.379028	0.128615	-0.192915	-52.4665	-5.41E-15	26.0721	0	0	0.124756	1.72773	-21.7354	0.379388	465.431	402.701	664.376	374.726	374.726	374.726	12.2616	-86.8267	3.50273	566.774	480.201	210.411	190.353	190.353	190.353	-87.6327	-5.41955	-10.2276	53.2566	-6.09325	0.885614	-0.441203	0.148612	2.49416	273.591	104.89	8.16286	0	0	-0.491197
378	0	1.23344	0	0	1.234	0.0556103	-1.71154	-0.377817	0.115678	-0.108264	-56.0854	1.05E-14	24.2115	0	0	0.176821	0.910466	-22.4416	1.16511	467.609	401.842	662.846	374.293	374.293	374.293	12.1746	-85.0177	2.9743	548.356	479.068	204.842	190.353	190.354	190.353	-85.8092	-5.57609	-9.96972	53.7037	-4.70071	-0.0575682	-0.629378	-0.0987898	2.15895	285.638	114.614	-6.0035	0	0	-0.646194
379	0	2.34975	0	0	2.3539	0.0993472	-3.3951	-0.348708	0.0974462	-0.0454046	-53.9202	5.08E-15	20.4512	0	0	0.198831	0.173291	-23.0706	1.69083	468.883	400.987	661.248	373.63	373.63	373.63	12.2185	-83.6081	2.64038	529.497	478.327	200.744	190.353	190.354	190.353	-84.4031	-5.72358	-9.89406	54.2701	-3.21515	-0.845477	-1.00827	-0.229292	1.7377	391.473	130.307	-18.1408	0	0	-0.863971
380	0	3.68173	0	0	3.69677	0.145548	-5.16706	-0.302867	0.0788153	-0.00318874	-47.7399	1.18E-15	15.8757	0	0	0.18847	-0.420681	-23.5293	1.89411	468.803	400.19	659.188	372.769	372.769	372.769	12.3426	-82.5883	2.48592	510.569	477.924	197.935	190.353	190.353	190.353	-83.3973	-5.8307	-9.95711	54.8881	-1.78453	-1.37969	-1.40059	-0.203097	1.38376	524.462	161.194	-27.6807	0	0	-1.05512
381	0	5.12017	0	0	5.15786	0.191545	-6.92145	-0.254414	0.0618872	0.0201931	-39.8541	-4.57E-15	11.286	0	0	0.157031	-0.82746	-23.7268	1.75455	466.958	399.551	656.302	371.77	371.77	371.77	12.4976	-81.9079	2.48637	491.799	477.791	196.129	190.353	190.353	190.353	-82.7342	-5.87569	-10.1125	55.4626	-0.535126	-1.58678	-1.61455	-0.0586987	1.22892	612.256	198.594	-34.6173	0	0	-1.0523
382	0	6.57026	0	0	6.645	0.235425	-8.58306	-0.212636	0.0474048	0.0285132	-32.0452	7.70E-15	7.20119	0	0	0.118957	-1.03615	-23.6014	1.3121	463.091	399.193	652.402	370.684	370.684	370.684	12.6421	-81.4959	2.61124	473.297	477.859	195.021	190.353	190.354	190.353	-82.337	-5.8473	-10.3169	55.906	0.44801	-1.45558	-1.52017	0.102312	1.32315	603.535	220.748	-38.6477	0	0	-0.787838
383	0	7.96634	0	0	8.0928	0.276061	-10.1091	-0.180679	0.0359771	0.0283478	-25.296	-3.38E-15	3.94671	0	0	0.0846895	-1.07338	-23.1409	0.66219	457.205	399.198	647.569	369.546	369.546	369.546	12.7444	-81.2768	2.8267	455.088	478.066	194.345	190.353	190.353	190.353	-82.1259	-5.74397	-10.533	56.1687	1.12916	-1.04958	-1.08929	0.176467	1.62672	481.877	208.012	-39.5317	0	0	-0.389745
384	0	9.27462	0	0	9.46545	0.31272	-11.4734	-0.158819	0.0267968	0.0258676	-20.0615	3.17E-15	1.54706	0	0	0.0587982	-0.995539	-22.3883	-0.067262	449.581	399.561	642.136	368.385	368.385	368.385	12.7881	-81.1811	3.09667	437.153	478.357	193.901	190.353	190.353	190.353	-82.0293	-5.57564	-10.7325	56.2497	1.51645	-0.489873	-0.405259	0.124357	2.05052	272.221	157.394	-37.5339	0	0	-0.077219
385	0	10.4889	0	0	10.7527	0.344464	-12.6443	-0.145011	0.0197775	0.0249025	-16.2898	-5.92E-16	-0.0325919	0	0	0.0415675	-0.87207	-21.4278	-0.74393	440.722	400.162	636.592	367.244	367.244	367.244	12.7747	-81.1523	3.38179	419.465	478.694	193.549	190.353	190.353	190.354	-81.9913	-5.36664	-10.8968	56.184	1.64975	0.0750447	0.37353	-0.0303393	2.48574	30.2435	82.6266	-33.7301	0	0	0.0234138
386	0	11.6195	0	0	11.9581	0.369807	-13.5715	-0.137662	0.0146659	0.0258142	-13.7288	-1.27E-15	-0.946673	0	0	0.0311383	-0.766787	-20.3561	-1.25169	431.217	400.81	631.429	366.186	366.186	366.186	12.7251	-81.1487	3.63955	402.007	479.056	193.207	190.353	190.353	190.353	-81.9741	-5.15623	-11.018	56.0124	1.58602	0.497746	1.04473	-0.229321	2.83584	-172.516	4.36338	-29.0329	0	0	-0.0642659
387	0	12.6788	0	0	13.0849	0.386877	-14.1921	-0.136345	0.0117608	0.0253959	-12.0715	-3.30E-15	-1.35579	0	0	0.0251151	-0.723842	-19.2473	-1.50525	421.569	401.301	627.008	365.311	365.311	365.311	12.6742	-81.1413	3.82687	384.775	479.433	192.834	190.353	190.353	190.353	-81.9545	-4.99371	-11.0962	55.7492	1.3849	0.659103	1.43402	-0.408075	3.04384	-273.593	-57.6928	-23.9836	0	0	-0.23198
388	0	13.6679	0	0	14.1238	0.394145	-14.4552	-0.140521	0.0113948	0.0194141	-10.9345	-2.20E-15	-1.40816	0	0	0.0210436	-0.760803	-18.1273	-1.46062	412.05	401.487	623.481	364.746	364.746	364.746	12.6597	-81.1089	3.90593	367.759	479.827	192.425	190.353	190.354	190.353	-81.9178	-4.9268	-11.1358	55.3619	1.09901	0.490647	1.46278	-0.509558	3.11284	-244.526	-89.1658	-18.8342	0	0	-0.344317
389	0	14.5666	0	0	15.0468	0.391304	-14.3524	-0.149745	0.0128693	0.00575048	-10.0089	1.44E-15	-1.28515	0	0	0.0171491	-0.868651	-16.9665	-1.12145	402.633	401.317	620.803	364.604	364.604	364.604	12.7068	-81.0311	3.85291	350.928	480.238	192.001	190.354	190.353	190.354	-81.8473	-4.98611	-11.1417	54.7715	0.772361	-0.0121246	1.17927	-0.501215	3.08632	-103.805	-84.5567	-13.7703	0	0	-0.250831
390	0	15.3322	0	0	15.8088	0.379691	-13.9312	-0.162763	0.0149364	-0.0135571	-9.06391	-8.46E-17	-1.12716	0	0	0.0126566	-1.01664	-15.6947	-0.539218	393.035	400.845	618.822	364.934	364.934	364.934	12.8177	-80.8818	3.66559	334.218	480.657	191.598	190.353	190.354	190.353	-81.7171	-5.17236	-11.1159	53.8747	0.441536	-0.789038	0.728786	-0.397137	3.02084	91.4858	-51.4614	-8.76027	0	0	0.160712
391	0	15.907	0	0	16.3565	0.361932	-13.2842	-0.177054	0.0162994	-0.0335257	-7.92693	3.00E-15	-1.01374	0	0	0.00768673	-1.16136	-14.2315	0.1961	382.852	400.201	617.383	365.696	365.696	365.696	12.9704	-80.627	3.36496	317.541	481.063	191.261	190.353	190.353	190.353	-81.4897	-5.45469	-11.0588	52.5788	0.132677	-1.73027	0.287563	-0.253849	2.95079	269.643	-8.60851	-3.62645	0	0	0.841393
392	0	16.2315	0	0	16.6382	0.341039	-12.5185	-0.190079	0.0166066	-0.0489234	-6.56386	-2.20E-15	-0.927407	0	0	0.00295408	-1.25924	-12.519	0.974078	371.728	399.532	616.401	366.789	366.789	366.789	13.1295	-80.2259	2.98785	300.806	481.424	191.03	190.353	190.353	190.353	-81.118	-5.78285	-10.9724	50.8342	-0.145047	-2.70246	-0.00628866	-0.137063	2.8888	371.981	23.7256	1.42127	0	0	1.51591
393	0	16.2571	0	0	16.6134	0.319495	-11.7242	-0.199852	0.0163331	-0.0568749	-5.03973	-1.61E-15	-0.817952	0	0	-0.000700708	-1.27916	-10.5441	1.68498	359.495	398.95	615.879	368.108	368.108	368.108	13.2622	-79.6357	2.57398	283.942	481.712	190.937	190.353	190.353	190.353	-80.5532	-6.10634	-10.8621	48.6556	-0.401513	-3.57844	-0.0953166	-0.0811278	2.8372	372.699	35.0619	5.54344	0	0	1.81523
394	0	15.9551	0	0	16.2595	0.298788	-10.9563	-0.205401	0.0161641	-0.0571983	-3.47281	3.98E-15	-0.67667	0	0	-0.00262034	-1.21064	-8.34492	2.23746	346.233	398.504	615.89	369.571	369.571	369.571	13.3493	-78.8158	2.15474	266.911	481.909	190.998	190.353	190.353	190.353	-79.7511	-6.38925	-10.7376	46.1256	-0.658845	-4.26291	0.00771765	-0.0755426	2.80054	279.151	29.2138	7.49182	0	0	1.51873
395	0	15.3188	0	0	15.5726	0.279371	-10.2327	-0.206501	0.0166181	-0.0507297	-1.95828	-2.64E-15	-0.537049	0	0	-0.002546	-1.0644	-6.00033	2.57195	332.253	398.188	616.547	371.115	371.115	371.115	13.3854	-77.7318	1.74798	249.71	482.01	191.22	190.353	190.354	190.353	-78.676	-6.61467	-10.6092	43.3779	-0.939631	-4.70823	0.25294	-0.0930994	2.77188	118.884	16.8721	6.48061	0	0	0.686536
396	0	14.3593	0	0	14.565	0.260781	-9.53681	-0.202923	0.0177277	-0.0385234	-0.483891	4.91E-15	-0.450686	0	0	-0.000431842	-0.865553	-3.60884	2.66982	318.012	397.969	617.951	372.675	372.675	372.675	13.3751	-76.3577	1.35771	232.369	482.025	191.592	190.354	190.354	190.354	-77.3027	-6.78193	-10.4842	40.5644	-1.25815	-4.91769	0.568365	-0.112878	2.72803	-71.086	7.72923	2.74083	0	0	-0.388512
397	0	13.0983	0	0	13.258	0.241784	-8.82274	-0.194952	0.0193761	-0.0225668	0.990888	2.05E-15	-0.413149	0	0	0.00364765	-0.642524	-1.2658	2.55528	304.007	397.803	620.15	374.192	374.192	374.192	13.325	-74.6762	0.977162	214.944	481.97	192.087	190.353	190.353	190.353	-75.615	-6.90012	-10.3645	37.8195	-1.6172	-4.93664	0.869962	-0.119538	2.64499	-251.552	8.56542	-2.69225	0	0	-1.34717
398	0	11.5575	0	0	11.6734	0.220703	-8.02707	-0.183585	0.0212896	-0.00605453	2.46616	4.72E-15	-0.360604	0	0	0.0094365	-0.416263	0.954441	2.28596	290.67	397.66	623.102	375.638	375.638	375.638	13.2365	-72.6776	0.595763	197.506	481.87	192.654	190.353	190.354	190.353	-73.6041	-6.97886	-10.2448	35.2351	-2.01114	-4.83539	1.0856	-0.0996438	2.51848	-390.865	22.7625	-8.45169	0	0	-1.94744
399	0	9.75005	0	0	9.82587	0.195931	-7.08811	-0.170114	0.0230668	0.00708443	3.88884	-3.21E-15	-0.20407	0	0	0.0163972	-0.194086	3.00695	1.93498	278.295	397.536	626.687	377.035	377.035	377.035	13.1004	-70.358	0.208852	180.127	481.744	193.227	190.353	190.353	190.354	-71.2654	-7.01831	-10.1148	32.8538	-2.43087	-4.68958	1.18132	-0.0501149	2.35785	-473.726	48.465	-13.2439	0	0	-2.14679
400	0	7.6768	0	0	7.71887	0.166488	-5.96715	-0.156013	0.0243489	0.0135047	5.11852	2.45E-15	0.128859	0	0	0.0234719	0.0304423	4.87488	1.5706	267.01	397.46	630.735	378.442	378.442	378.442	12.897	-67.7172	-0.174099	162.856	481.609	193.729	190.353	190.353	190.353	-68.5961	-7.00306	-9.96216	30.6772	-2.86819	-4.56094	1.16924	0.0214493	2.18547	-503.273	78.9633	-16.1102	0	0	-2.05246
401	0	5.32803	0	0	5.34577	0.132389	-4.66323	-0.143159	0.0246341	0.0112863	5.88814	2.11E-15	0.626153	0	0	0.0288706	0.271874	6.56181	1.24074	256.817	397.486	635.078	379.927	379.927	379.927	12.6015	-64.7574	-0.526928	145.703	481.472	194.084	190.353	190.354	190.353	-65.5948	-6.90309	-9.77678	28.683	-3.31603	-4.48336	1.09404	0.103606	2.01655	-496.088	105.997	-16.7024	0	0	-1.81843
402	0	2.69155	0	0	2.69579	0.0946952	-3.21625	-0.133481	0.0238962	0.000540566	5.84953	-1.02E-15	1.23246	0	0	0.0299822	0.544602	8.08194	0.965691	247.646	397.675	639.577	381.53	381.53	381.53	12.1934	-61.4839	-0.811147	128.639	481.329	194.244	190.353	190.353	190.353	-62.2637	-6.68156	-9.55302	26.8424	-3.76634	-4.45804	1.01367	0.183109	1.85739	-475.325	122.295	-15.3202	0	0	-1.57735
403	0	-0.236719	0	0	-0.236824	0.0552584	-1.69798	-0.128592	0.0223259	-0.0172954	4.64233	-1.02E-15	1.84297	0	0	0.0236136	0.855295	9.45042	0.739779	239.422	398.076	644.121	383.253	383.253	383.253	11.6661	-57.9071	-0.985796	111.603	481.17	194.199	190.353	190.353	190.353	-58.6122	-6.3066	-9.29114	25.1333	-4.20718	-4.45957	0.976425	0.242923	1.70154	-462.157	122.382	-12.6259	0	0	-1.40967
404	0	-3.44199	0	0	-3.442	0.0162759	-0.19484	-0.130163	0.0204743	-0.0402635	1.90474	2.20E-15	2.3676	0	0	0.00596279	1.19875	10.6758	0.539712	232.117	398.705	648.613	385.07	385.07	385.07	11.0316	-54.0463	-1.01998	94.5249	480.98	194	190.353	190.354	190.353	-54.6617	-5.76321	-8.99612	23.5482	-4.62123	-4.45028	1.01155	0.265666	1.53981	-470.997	103.873	-9.39071	0	0	-1.34148
405	0	-6.88133	0	0	-6.88287	-0.0201916	1.21161	-0.139451	0.0190405	-0.0662661	-2.62803	2.54E-15	2.76948	0	0	-0.0261596	1.55797	11.7559	0.337349	225.767	399.529	652.942	386.951	386.951	386.951	10.3201	-49.9349	-0.903726	77.3532	480.745	193.759	190.353	190.354	190.353	-50.4504	-5.06141	-8.67501	22.0962	-4.98557	-4.39624	1.12462	0.241367	1.36563	-506.971	69.0763	-6.34494	0	0	-1.34711
406	0	-10.4778	0	0	-10.4876	-0.0525965	2.4602	-0.157007	0.0186345	-0.0934026	-9.03573	-1.78E-15	3.07706	0	0	-0.0732033	1.90887	12.6772	0.113079	220.48	400.471	656.96	388.878	388.878	388.878	9.57321	-45.6253	-0.653466	60.0862	480.455	193.647	190.353	190.353	190.353	-46.0378	-4.23818	-8.33437	20.799	-5.27469	-4.27841	1.29503	0.172458	1.18187	-564.766	24.5328	-3.94146	0	0	-1.36021
407	0	-14.1199	0	0	-14.1471	-0.0800594	3.51659	-0.182295	0.0193692	-0.119425	-17.127	1.99E-15	3.34849	0	0	-0.130513	2.2273	13.4184	-0.134606	216.405	401.426	660.483	390.859	390.859	390.859	8.83521	-41.1934	-0.31016	42.7966	480.108	193.875	190.354	190.353	190.353	-41.5072	-3.35284	-7.97945	19.6839	-5.46588	-4.0961	1.48618	0.0749916	0.995942	-632.998	-20.7692	-2.30078	0	0	-1.30847
408	0	-17.6679	0	0	-17.7211	-0.10229	4.37001	-0.213044	0.0208	-0.141896	-26.3535	3.21E-15	3.64217	0	0	-0.187296	2.4957	13.9559	-0.386022	213.694	402.278	663.306	392.919	392.918	392.918	8.14535	-36.7381	0.068326	25.6448	479.716	194.666	190.353	190.353	190.353	-36.9638	-2.47798	-7.6158	18.7763	-5.54371	-3.8654	1.64689	-0.0243757	0.821696	-695.361	-57.1177	-1.26365	0	0	-1.14139
409	0	-20.9677	0	0	-21.0523	-0.119294	5.02149	-0.245401	0.0214292	-0.158903	-35.8439	-3.38E-16	3.93043	0	0	-0.228841	2.70742	14.2699	-0.605196	212.463	402.938	665.236	395.092	395.092	395.092	7.53352	-32.3754	0.417134	8.87274	479.302	196.215	190.353	190.353	190.353	-32.5285	-1.68903	-7.25184	18.0946	-5.50164	-3.61448	1.72848	-0.102373	0.676041	-735.511	-78.3334	-0.391844	0	0	-0.857241
410	0	-23.871	0	0	-23.987	-0.131035	5.47057	-0.275979	0.019928	-0.169372	-44.6768	7.11E-15	4.17818	0	0	-0.242562	2.86756	14.3497	-0.75024	212.757	403.356	666.126	397.406	397.406	397.406	7.01833	-28.2252	0.672456	-7.22334	478.897	198.655	190.353	190.354	190.353	-28.3241	-1.05564	-6.89938	17.6465	-5.34108	-3.37849	1.70663	-0.145253	0.573705	-744.241	-82.3833	0.736517	0	0	-0.505383
411	0	-26.2555	0	0	-26.3963	-0.137209	5.70644	-0.302947	0.0158191	-0.172795	-52.0908	-4.74E-15	4.3744	0	0	-0.222869	2.99093	14.1964	-0.784298	214.539	403.54	665.901	399.867	399.867	399.867	6.6073	-24.3974	0.77776	-22.3307	478.524	202.036	190.353	190.353	190.353	-24.4611	-0.635491	-6.57219	17.4278	-5.06945	-3.19512	1.59296	-0.150087	0.518753	-723.466	-70.5722	2.25031	0	0	-0.158724
412	0	-28.0381	0	0	-28.1902	-0.137244	5.70779	-0.325825	0.00983011	-0.169327	-57.5774	-1.02E-14	4.55313	0	0	-0.172811	3.09821	13.8237	-0.682939	217.695	403.546	664.566	402.451	402.451	402.451	6.29812	-20.9796	0.690561	-36.1545	478.192	206.327	190.353	190.353	190.353	-21.0266	-0.468053	-6.28314	17.423	-4.69935	-3.09931	1.42533	-0.117027	0.501649	-683.625	-45.2574	3.82693	0	0	0.123183
413	0	-29.1824	0	0	-29.3278	-0.130489	5.4497	-0.344536	0.00364088	-0.159889	-60.8841	8.80E-15	4.78644	0	0	-0.102441	3.21154	13.2546	-0.436943	222.058	403.472	662.188	405.11	405.11	405.11	6.08053	-18.0293	0.390869	-48.4436	477.894	211.433	190.354	190.353	190.353	-18.0762	-0.567356	-6.04146	17.6069	-4.24811	-3.11693	1.24023	-0.0505818	0.504016	-636.067	-10.1722	4.84912	0	0	0.314947
414	0	-29.6992	0	0	-29.8197	-0.116424	4.91162	-0.359057	-0.000403677	-0.145365	-62.025	-1.35E-15	5.19477	0	0	-0.0251413	3.3499	12.5188	-0.0530505	227.43	403.434	658.876	407.773	407.773	407.773	5.94024	-15.569	-0.111997	-59.0069	477.604	217.215	190.353	190.353	190.353	-15.6298	-0.916639	-5.8519	17.949	-3.73794	-3.25988	1.07163	0.0367577	0.508991	-592.761	29.0738	4.57452	0	0	0.426655
415	0	-29.6411	0	0	-29.7242	-0.0948727	4.08545	-0.369452	-0.000289565	-0.126083	-61.271	-6.77E-15	5.88686	0	0	0.0467483	3.52567	11.6472	0.447586	233.61	403.546	654.753	410.362	410.362	410.362	5.86423	-13.5875	-0.777584	-67.719	477.294	223.513	190.354	190.353	190.353	-13.6728	-1.46787	-5.71686	18.4185	-3.19531	-3.52314	0.937962	0.125528	0.50857	-562.471	65.2438	2.54801	0	0	0.493785
416	0	-29.092	0	0	-29.1351	-0.0661212	2.9807	-0.376295	0.00426498	-0.102276	-59.1299	9.47E-15	6.82813	0	0	0.10498	3.7425	10.6684	1.03125	240.413	403.897	649.943	412.791	412.791	412.791	5.8464	-12.0451	-1.5402	-74.5139	476.944	230.161	190.353	190.353	190.353	-12.1621	-2.14864	-5.64058	18.9909	-2.64862	-3.88451	0.845601	0.187339	0.510587	-550.875	89.5113	-0.921613	0	0	0.564023
417	0	-28.1521	0	0	-28.1645	-0.0309852	1.62768	-0.380116	0.0113054	-0.0745102	-56.206	4.06E-15	7.77538	0	0	0.145967	3.99585	9.60512	1.65438	247.693	404.527	644.568	414.971	414.971	414.971	5.88952	-10.885	-2.32147	-79.3695	476.552	236.991	190.353	190.353	190.353	-11.0375	-2.8751	-5.63165	19.6532	-2.12654	-4.30878	0.791581	0.196231	0.534381	-559.28	94.937	-4.62621	0	0	0.680666
418	0	-26.926	0	0	-26.926	0.00920399	0.0779381	-0.380995	0.0175873	-0.0441993	-53.0671	8.80E-15	8.35641	0	0	0.169554	4.27612	8.47179	2.26741	255.345	405.426	638.758	416.804	416.804	416.804	6.00218	-10.0438	-3.04555	-82.2902	476.132	243.837	190.353	190.353	190.353	-10.233	-3.56706	-5.70119	20.4066	-1.65872	-4.75336	0.766246	0.141201	0.598906	-584.501	80.4832	-6.96419	0	0	0.869676
419	0	-25.5121	0	0	-25.5227	0.0527077	-1.59967	-0.379598	0.020488	-0.0129246	-50.2544	8.12E-15	8.26548	0	0	0.178145	4.57392	7.27455	2.82015	263.317	406.538	632.663	418.179	418.179	418.179	6.19237	-9.46134	-3.65164	-83.2948	475.698	250.533	190.353	190.353	190.353	-9.68672	-4.16033	-5.85785	21.2663	-1.27841	-5.17223	0.758555	0.034354	0.710106	-621.411	52.9641	-6.88584	0	0	1.13884
420	0	-23.9951	0	0	-24.0382	0.0975505	-3.32603	-0.377308	0.0190195	0.0182158	-48.2228	-4.74E-15	7.3918	0	0	0.175968	4.88581	6.01173	3.26742	271.595	407.787	626.459	418.976	418.976	418.976	6.46145	-9.08966	-4.10019	-82.4042	475.252	256.914	190.353	190.353	190.353	-9.3492	-4.61265	-6.1027	22.2605	-1.02529	-5.51783	0.757653	-0.0985635	0.855992	-664.737	22.5393	-4.11235	0	0	1.48951
421	0	-22.4399	0	0	-22.5311	0.141699	-5.01978	-0.374554	0.0134327	0.0483853	-47.1342	8.80E-15	5.80362	0	0	0.167518	5.21821	4.67505	3.57406	280.194	409.105	620.341	419.073	419.073	419.073	6.80178	-8.90014	-4.37134	-79.6303	474.78	262.817	190.353	190.354	190.353	-9.19034	-4.90243	-6.42717	23.4278	-0.946869	-5.74227	0.754473	-0.222801	1.01495	-708.747	-1.25872	1.07273	0	0	1.92374
422	0	-20.8892	0	0	-21.0354	0.183196	-6.60389	-0.370009	0.00447082	0.0770703	-46.7878	3.38E-15	3.67775	0	0	0.156384	5.58785	3.25133	3.71901	289.136	410.45	614.507	418.373	418.373	418.373	7.19739	-8.88608	-4.45893	-74.9734	474.252	268.086	190.353	190.354	190.353	-9.20148	-5.02276	-6.81407	24.8147	-1.09624	-5.80111	0.745192	-0.302874	1.16909	-748.173	-13.2048	8.16838	0	0	2.44686
423	0	-19.367	0	0	-19.5655	0.220225	-8.00898	-0.361883	-0.00680817	0.103647	-46.8074	6.77E-15	1.26577	0	0	0.145305	6.01818	1.72416	3.6984	298.443	411.816	609.137	416.828	416.828	416.828	7.62649	-9.05817	-4.36344	-68.4309	473.627	272.567	190.353	190.354	190.354	-9.39089	-4.97454	-7.2407	26.4735	-1.52538	-5.66261	0.72792	-0.313271	1.31056	-777.126	-14.7399	16.8493	0	0	3.05027
424	0	-17.8841	0	0	-18.1239	0.251159	-9.1755	-0.349482	-0.0192359	0.127158	-46.8761	5.41E-15	-1.15025	0	0	0.136418	6.53166	0.0763796	3.52626	308.122	413.226	604.382	414.467	414.467	414.467	8.06486	-9.43727	-4.08868	-60.0097	472.861	276.122	190.353	190.354	190.353	-9.77687	-4.76282	-7.68284	28.4577	-2.27551	-5.32043	0.709414	-0.243662	1.44838	-791.584	-12.8657	27.0754	0	0	3.6934
425	0	-16.4422	0	0	-16.7062	0.274658	-10.0566	-0.33352	-0.0311899	0.145981	-46.8252	2.71E-15	-3.25059	0	0	0.131144	7.13945	-1.70692	3.2338	318.166	414.705	600.351	411.415	411.415	411.415	8.48935	-10.0486	-3.64246	-49.7315	471.912	278.627	190.353	190.353	190.353	-10.3826	-4.39736	-8.11852	30.8123	-3.3642	-4.80217	0.708138	-0.100162	1.59824	-790.542	-15.5515	38.407	0	0	4.29783
426	0	-15.036	0	0	-15.3045	0.289819	-10.6225	-0.315504	-0.0407808	0.158115	-46.5852	9.47E-15	-4.72233	0	0	0.129582	7.83178	-3.63498	2.86708	328.552	416.252	597.121	407.884	407.884	407.884	8.88066	-10.9187	-3.03987	-37.6299	470.751	279.988	190.353	190.353	190.353	-11.2338	-3.89578	-8.53083	33.5604	-4.77308	-4.16573	0.748645	0.100223	1.77923	-775.502	-26.8185	49.5775	0	0	4.76867
427	0	-13.6549	0	0	-13.9092	0.296406	-10.8678	-0.296838	-0.0459252	0.161499	-46.0762	-1.35E-15	-5.29584	0	0	0.130103	8.57279	-5.70813	2.48331	339.247	417.828	594.749	404.134	404.134	404.134	9.22599	-12.0739	-2.30665	-23.7447	469.364	280.155	190.353	190.354	190.353	-12.3578	-3.2868	-8.91002	36.6879	-6.43851	-3.48299	0.853338	0.332394	2.00258	-749.616	-44.2127	58.1822	0	0	5.03785
428	0	-12.2865	0	0	-12.5124	0.295079	-10.8184	-0.278187	-0.0453386	0.154506	-45.1368	-2.71E-15	-4.86325	0	0	0.129685	9.30318	-7.91546	2.14612	350.215	419.347	593.293	400.422	400.422	400.422	9.52118	-13.5378	-1.47957	-8.12	467.763	279.132	190.353	190.353	190.353	-13.781	-2.61075	-9.2549	40.1336	-8.25029	-2.81922	1.02821	0.566974	2.27388	-714.382	-60.0285	61.5264	0	0	5.07757
429	0	-10.9223	0	0	-11.112	0.287524	-10.537	-0.259525	-0.0386897	0.137221	-43.5643	1.35E-15	-3.49414	0	0	0.125344	9.95084	-10.2337	1.92146	361.408	420.706	592.836	396.949	396.949	396.949	9.77145	-15.3266	-0.603059	9.18894	465.984	276.991	190.353	190.353	190.353	-15.5243	-1.916	-9.57269	43.791	-10.0611	-2.222	1.25695	0.771424	2.58466	-669.958	-65.3125	57.7391	0	0	4.89576
430	0	-9.56343	0	0	-9.71597	0.276307	-10.1183	-0.240981	-0.0268437	0.112549	-41.2601	-4.06E-15	-1.42993	0	0	0.115806	10.4459	-12.6283	1.87561	372.761	421.81	593.487	393.835	393.835	393.835	9.99022	-17.444	0.278665	28.1038	464.088	273.864	190.353	190.353	190.353	-17.5962	-1.25091	-9.87732	47.521	-11.7073	-1.72814	1.503	0.913912	2.89998	-616.748	-54.2165	46.9793	0	0	4.51581
431	0	-8.22393	0	0	-8.34332	0.264349	-9.67063	-0.223489	-0.0115738	0.0854325	-38.3436	4.74E-15	0.998095	0	0	0.102163	10.735	-15.0562	2.07108	384.181	422.596	595.365	391.134	391.134	391.134	10.1961	-19.878	1.13176	48.5151	462.149	269.927	190.353	190.353	190.353	-19.9892	-0.653433	-10.1865	51.1716	-13.0386	-1.38037	1.71387	0.964654	3.16344	-554.316	-27.1358	31.5283	0	0	3.94473
432	0	-6.92758	0	0	-7.02005	0.254124	-9.28691	-0.208822	0.005355	0.0609433	-35.1534	2.71E-15	3.50826	0	0	0.0869468	10.7908	-17.4693	2.55636	395.546	423.051	598.559	388.858	388.858	388.858	10.4081	-22.602	1.9402	70.2856	460.248	265.371	190.353	190.353	190.353	-22.6793	-0.143634	-10.5177	54.598	-13.9488	-1.23469	1.8348	0.906598	3.31171	-481.211	10.1049	14.547	0	0	3.188
433	0	-5.70072	0	0	-5.77228	0.246921	-9.0161	-0.199052	0.0224216	0.0421062	-32.1399	-4.40E-15	5.91393	0	0	0.0725502	10.6168	-19.8153	3.3521	406.698	423.207	603.082	387.007	387.007	387.007	10.6411	-25.5796	2.70587	93.2674	458.463	260.374	190.353	190.354	190.353	-25.631	0.276652	-10.885	57.6792	-14.3944	-1.35028	1.83029	0.754651	3.30605	-396.52	50.5686	-1.45535	0	0	2.29471
434	0	-4.56438	0	0	-4.61951	0.242519	-8.85042	-0.195605	0.0393633	0.0293672	-29.6968	-4.06E-15	8.20907	0	0	0.0600105	10.2445	-22.0399	4.43844	417.451	423.119	608.843	385.573	385.573	385.573	10.9031	-28.7718	3.4418	117.324	456.872	255.087	190.353	190.354	190.353	-28.8054	0.61712	-11.2966	60.3292	-14.3955	-1.76884	1.69187	0.552392	3.15236	-300.809	88.5844	-15.7471	0	0	1.36466
435	0	-3.53044	0	0	-3.57193	0.239435	-8.73424	-0.198737	0.0561307	0.0210012	-28.047	1.35E-15	10.4203	0	0	0.0489974	9.7268	-24.0882	5.74861	427.598	422.848	615.644	384.534	384.534	384.535	11.1973	-32.1419	4.16301	142.344	455.547	249.641	190.353	190.353	190.353	-32.1654	0.889484	-11.7564	62.5021	-14.018	-2.49393	1.43923	0.355498	2.89352	-197.621	120.183	-28.8282	0	0	0.524958
436	0	-2.60258	0	0	-2.6321	0.23556	-8.58815	-0.207943	0.0727192	0.0142766	-27.2561	-2.03E-15	12.541	0	0	0.0385215	9.12853	-25.9099	7.17198	436.929	422.438	623.21	383.85	383.85	383.85	11.5264	-35.6582	4.87961	168.245	454.564	244.153	190.353	190.353	190.353	-35.6797	1.10001	-12.2663	64.19	-13.3493	-3.48015	1.10994	0.214009	2.58613	-92.6736	143.926	-41.9137	0	0	-0.120375
437	0	-1.77933	0	0	-1.79834	0.228895	-8.33667	-0.222657	0.0891662	0.00621009	-27.304	2.03E-15	14.5067	0	0	0.0277994	8.51555	-27.4644	8.56793	445.246	421.908	631.221	383.458	383.458	383.458	11.8947	-39.2936	5.59427	194.965	453.999	238.752	190.353	190.353	190.353	-39.3226	1.24644	-12.8278	65.4182	-12.4764	-4.6353	0.750059	0.154536	2.28101	7.41622	160.023	-56.0807	0	0	-0.52303
438	0	-1.05681	0	0	-1.06701	0.218171	-7.9313	-0.241832	0.104376	-0.00552005	-28.0581	8.12E-15	16.0851	0	0	0.0168509	7.94496	-28.724	9.78771	452.383	421.249	639.356	383.279	383.279	383.279	12.3098	-43.0265	6.30383	222.448	453.925	233.582	190.354	190.353	190.353	-43.0753	1.31911	-13.4421	66.2348	-11.4739	-5.83365	0.411413	0.177799	2.00993	95.6783	169.587	-71.2738	0	0	-0.689644
439	0	-0.430346	0	0	-0.433919	0.20312	-7.36103	-0.264046	0.116548	-0.0221246	-29.3028	8.80E-15	16.9596	0	0	0.00670348	7.45684	-29.6749	10.6993	458.21	420.434	647.326	383.221	383.221	383.221	12.7791	-46.8404	7.0022	250.628	454.405	228.815	190.353	190.353	190.353	-46.9246	1.30482	-14.1079	66.6984	-10.3998	-6.93736	0.13731	0.267865	1.78818	167.598	174.819	-86.3689	0	0	-0.667899
440	0	0.104097	0	0	0.104793	0.184412	-6.65017	-0.287662	0.123928	-0.0436725	-30.7737	4.74E-15	16.8652	0	0	-0.00115147	7.06897	-30.3148	11.2069	462.648	419.431	654.893	383.185	383.185	383.185	13.3054	-50.7222	7.68262	279.42	455.47	224.642	190.353	190.353	190.353	-50.8615	1.19138	-14.8171	66.8648	-9.29501	-7.82011	-0.056526	0.395275	1.61931	224.335	177.169	-99.3894	0	0	-0.515812
441	0	0.549038	0	0	0.551915	0.163361	-5.84784	-0.310791	0.12557	-0.0696923	-32.1745	9.47E-15	15.7154	0	0	-0.00575484	6.77618	-30.6483	11.2596	465.659	418.214	661.871	383.077	383.077	383.077	13.8816	-54.6609	8.33804	308.708	457.114	221.261	190.353	190.353	190.353	-54.8784	0.971329	-15.5519	66.7784	-8.18582	-8.38398	-0.177571	0.528766	1.50489	271.151	178.095	-108.49	0	0	-0.282053
442	0	0.90474	0	0	0.908221	0.141592	-5.01569	-0.331401	0.121876	-0.0995848	-33.2128	-7.44E-15	13.6808	0	0	-0.00737763	6.55497	-30.6844	10.8487	467.242	416.768	668.13	382.822	382.823	382.822	14.4888	-58.6452	8.96023	338.346	459.285	218.862	190.353	190.353	190.353	-58.9662	0.64426	-16.283	66.4688	-7.08598	-8.5678	-0.250688	0.640335	1.44465	315.229	178.877	-112.465	0	0	0.00082917
443	0	1.16884	0	0	1.172	0.120774	-4.21791	-0.34744	0.114993	-0.133028	-33.6242	-6.09E-15	11.2066	0	0	-0.00745138	6.37191	-30.4349	10.0001	467.427	415.095	673.579	382.385	382.385	382.385	15.0974	-62.6618	9.53899	368.146	461.889	217.614	190.353	190.353	190.353	-63.1111	0.217956	-16.9722	65.952	-5.9998	-8.34699	-0.304478	0.711911	1.43565	362.514	181.254	-110.993	0	0	0.312185
444	0	1.33762	0	0	1.34014	0.102483	-3.51561	-0.357196	0.107957	-0.170357	-33.2039	3.38E-16	8.8665	0	0	-0.00757527	6.19316	-29.9151	8.76283	466.267	413.223	678.168	381.78	381.78	381.78	15.6722	-66.6938	10.0625	397.886	464.801	217.644	190.353	190.353	190.353	-67.2927	-0.291726	-17.5781	65.2346	-4.92627	-7.72762	-0.36356	0.737241	1.46767	416.454	187.043	-104.313	0	0	0.638531
445	0	1.40957	0	0	1.41145	0.0881244	-2.96354	-0.359105	0.10356	-0.212145	-31.7646	8.46E-15	7.16863	0	0	-0.00842476	5.99284	-29.1464	7.2	463.84	411.204	681.875	381.074	381.074	381.074	16.1793	-70.721	10.5194	427.297	467.887	219.032	190.353	190.353	190.353	-71.4836	-0.862379	-18.0638	64.3212	-3.86454	-6.73781	-0.432955	0.718399	1.52055	475.452	196.569	-92.7812	0	0	0.964077
446	0	1.38969	0	0	1.39113	0.0788275	-2.60579	-0.351536	0.103429	-0.258898	-29.0911	1.07E-14	6.39723	0	0	-0.00929387	5.75776	-28.1586	5.38301	460.259	409.125	684.711	380.381	380.381	380.381	16.5924	-74.7194	10.9006	456.067	471.024	221.798	190.353	190.353	190.353	-75.6506	-1.46805	-18.4038	63.2197	-2.82015	-5.42251	-0.494125	0.668293	1.56984	532.798	208.934	-76.8987	0	0	1.25906
447	0	1.29309	0	0	1.29429	0.0752684	-2.46878	-0.332899	0.107896	-0.310406	-24.9435	-1.19E-14	6.57399	0	0	-0.00867109	5.48793	-26.9922	3.39073	455.689	407.1	686.718	379.832	379.832	379.832	16.8965	-78.6597	11.2001	483.838	474.106	225.888	190.353	190.353	190.353	-79.7548	-2.08262	-18.5866	61.9483	-1.80934	-3.84332	-0.53265	0.595991	1.59227	582.661	220.136	-57.5497	0	0	1.49531
448	0	1.14588	0	0	1.147	0.0774634	-2.55328	-0.30198	0.115737	-0.365515	-19.1139	4.23E-16	7.45559	0	0	-0.0054796	5.19538	-25.6993	1.30788	450.36	405.258	687.976	379.546	379.546	379.546	17.0878	-82.5054	11.4153	510.221	477.055	231.159	190.353	190.353	190.353	-83.7505	-2.68257	-18.6143	60.5399	-0.860563	-2.07553	-0.535211	0.511061	1.57205	619.993	224.66	-36.1435	0	0	1.64953
449	0	0.982161	0	0	0.983371	0.084612	-2.82841	-0.258687	0.124834	-0.421813	-11.5453	1.35E-15	8.64962	0	0	-0.000292345	4.90112	-24.3433	-0.77769	444.569	403.736	688.597	379.604	379.604	379.605	17.1719	-86.2093	11.5465	534.813	479.815	237.366	190.353	190.353	190.353	-87.5836	-3.24773	-18.5002	59.0453	-0.0113283	-0.203855	-0.492903	0.421053	1.49295	641.368	217.081	-14.7475	0	0	1.70927
450	0	0.838322	0	0	0.839675	0.0950208	-3.22877	-0.204812	0.133108	-0.476612	-2.4524	-7.61E-16	9.75993	0	0	0.00447655	4.63008	-22.9952	-2.77778	438.673	402.647	688.714	380.035	380.035	380.035	17.1591	-89.7119	11.5959	557.23	482.351	244.159	190.353	190.353	190.353	-91.1892	-3.76117	-18.2642	57.5316	0.698331	1.68084	-0.405073	0.327824	1.34974	646.831	192.377	4.48082	0	0	1.67863
451	0	0.745864	0	0	0.747395	0.106182	-3.65774	-0.144021	0.138997	-0.526807	7.66496	6.94E-15	10.4698	0	0	0.00568802	4.40433	-21.7289	-4.6064	433.071	402.065	688.458	380.812	380.813	380.812	17.0619	-92.9416	11.565	577.139	484.643	251.095	190.353	190.353	190.353	-94.493	-4.21	-17.9287	56.0752	1.23513	3.48384	-0.276626	0.225815	1.14643	638.366	146.634	19.9129	0	0	1.56754
452	0	0.725627	0	0	0.727395	0.114995	-3.99615	-0.0810645	0.14194	-0.570139	18.1206	2.88E-15	10.6079	0	0	0.00131197	4.23563	-20.6154	-6.18127	428.175	401.998	687.944	381.876	381.876	381.876	16.8946	-95.8191	11.4519	594.282	486.682	257.677	190.353	190.353	190.353	-97.4151	-4.58807	-17.5154	54.7533	1.58124	5.10871	-0.120311	0.104375	0.903392	621.503	78.3146	30.9341	0	0	1.38874
453	0	0.784089	0	0	0.786101	0.118151	-4.11726	-0.0208512	0.141906	-0.605084	28.1766	4.06E-15	10.1283	0	0	-0.0081143	4.12005	-19.7172	-7.42412	424.369	402.37	687.255	383.141	383.141	383.141	16.675	-98.2633	11.2487	608.486	488.467	263.391	190.353	190.354	190.353	-99.8763	-4.89931	-17.0429	53.633	1.73928	6.46004	0.0365731	-0.0428352	0.649052	606.169	-10.0308	38.0849	0	0	1.15629
454	0	0.911902	0	0	0.914036	0.112704	-3.90819	0.0321484	0.139067	-0.631551	37.1336	-3.38E-15	9.12131	0	0	-0.0192307	4.03653	-19.083	-8.26217	421.971	403.028	686.438	384.519	384.519	384.519	16.4251	-100.197	10.9401	619.659	490.003	267.757	190.353	190.353	190.353	-101.804	-5.15893	-16.5249	52.7618	1.73223	7.4479	0.147211	-0.207307	0.418242	607.953	-110.343	42.7523	0	0	0.890115
455	0	1.08414	0	0	1.08595	0.0968102	-3.29757	0.0740107	0.133211	-0.650645	44.3254	3.38E-16	7.7948	0	0	-0.0271595	3.95014	-18.7416	-8.63306	421.185	403.773	685.506	385.926	385.926	385.926	16.1688	-101.553	10.5073	627.766	491.299	270.359	190.353	190.353	190.353	-103.134	-5.38989	-15.9702	52.1608	1.59886	7.99442	0.150299	-0.365804	0.236662	645.647	-208.991	46.5807	0	0	0.612891
456	0	1.26128	0	0	1.26227	0.070487	-2.28466	0.100574	0.123883	-0.663311	48.9737	3.05E-15	6.46914	0	0	-0.0278646	3.82105	-18.6961	-8.49528	422.057	404.408	684.438	387.293	387.293	387.293	15.9239	-102.274	9.93455	632.806	492.355	270.881	190.353	190.354	190.353	-103.818	-5.61327	-15.3836	51.8212	1.38395	8.04543	-0.00467956	-0.480146	0.126722	731.821	-287.064	51.0171	0	0	0.3416
457	0	1.39203	0	0	1.39222	0.0360715	-0.958309	0.107085	0.111087	-0.668671	50.0806	-4.40E-15	5.53089	0	0	-0.0204868	3.61641	-18.9192	-7.84256	424.451	404.808	683.173	388.569	388.569	388.569	15.691	-102.324	9.22066	634.784	493.163	269.121	190.353	190.353	190.353	-103.82	-5.83568	-14.7684	51.7056	1.12664	7.58461	-0.331049	-0.511546	0.109551	862.992	-324.653	56.9611	0	0	0.0933069
458	0	1.41968	0	0	1.41974	-0.00188591	0.505686	0.0882277	0.0962037	-0.66306	46.4517	5.75E-15	5.34711	0	0	-0.00854105	3.32214	-19.3549	-6.71822	428.051	404.957	681.623	389.712	389.712	389.712	15.4494	-101.687	8.38983	633.698	493.696	265.021	190.354	190.353	190.353	-103.122	-6.04029	-14.1319	51.7546	0.850118	6.64777	-0.775722	-0.439324	0.212782	1010.62	-308.43	64.2154	0	0	-0.105382
459	0	1.29557	0	0	1.29627	-0.037381	1.87415	0.0390019	0.0823004	-0.640926	36.9847	-2.03E-15	6.17849	0	0	0.000892241	2.94974	-19.9281	-5.22192	432.403	404.955	679.697	390.668	390.668	390.668	15.1642	-100.382	7.49514	629.543	493.926	258.707	190.354	190.353	190.354	-101.743	-6.19009	-13.4895	51.9001	0.557591	5.32951	-1.21148	-0.281119	0.462416	1121.6	-240.87	70.9514	0	0	-0.224071
460	0	1.00339	0	0	1.00466	-0.0641711	2.90568	-0.0425186	0.0730567	-0.597461	21.3095	2.37E-15	8.09819	0	0	0.00146744	2.53435	-20.5633	-3.50132	437.011	404.969	677.354	391.34	391.34	391.34	14.809	-98.474	6.6073	622.339	493.833	250.528	190.353	190.353	190.353	-99.7491	-6.24781	-12.8656	52.0841	0.235773	3.77534	-1.47686	-0.09565	0.863245	1136.22	-143.877	74.0362	0	0	-0.261007
461	0	0.587601	0	0	0.588632	-0.0770641	3.40148	-0.150826	0.0708078	-0.530206	0.542381	-2.54E-15	10.9178	0	0	-0.00453523	2.12301	-21.2065	-1.72812	441.444	405.157	674.652	391.575	391.575	391.575	14.3911	-96.0947	5.79161	612.175	493.434	241.085	190.354	190.354	190.353	-97.2758	-6.20374	-12.291	52.277	-0.135378	2.15785	-1.46234	0.0410525	1.36904	1020.01	-50.4417	70.4135	0	0	-0.260495
462	0	0.167013	0	0	0.167291	-0.0729703	3.2441	-0.268585	0.0750166	-0.440052	-22.2691	-3.21E-15	14.142	0	0	-0.00184526	1.75859	-21.8378	-0.068326	445.431	405.592	671.773	391.179	391.179	391.179	13.9606	-93.442	5.08647	599.277	492.786	231.19	190.353	190.353	190.353	-94.5324	-6.0907	-11.7965	52.4884	-0.571796	0.646615	-1.17645	0.0761502	1.87384	788.254	10.9167	58.829	0	0	-0.266795
463	0	-0.0893094	0	0	-0.0893913	-0.0515335	2.41927	-0.367503	0.0820828	-0.333654	-42.5799	5.67E-15	17.0044	0	0	0.0275396	1.46705	-22.4676	1.3416	448.871	406.24	668.966	389.975	389.975	389.975	13.5904	-90.7574	4.50103	584.055	491.991	221.737	190.354	190.353	190.353	-91.7725	-5.96921	-11.4091	52.7616	-1.07716	-0.616357	-0.760838	0.0157247	2.24014	510.851	31.0564	40.7446	0	0	-0.268635
464	0	-0.0255794	0	0	-0.0255904	-0.0151401	1.01684	-0.42149	0.086986	-0.2239	-56.1967	-1.76E-15	18.6851	0	0	0.0839004	1.25371	-23.1163	2.40598	451.766	406.975	666.438	387.89	387.89	387.89	13.3392	-88.2694	4.03224	567.082	491.172	213.479	190.353	190.353	190.354	-89.2327	-5.89009	-11.1475	53.1518	-1.63759	-1.5301	-0.419027	-0.0758947	2.36336	282.222	23.0887	19.8361	0	0	-0.238144
465	0	0.436485	0	0	0.436501	0.0317693	-0.792405	-0.42591	0.0859995	-0.125221	-61.6851	5.58E-15	18.6539	0	0	0.144544	1.10874	-23.7861	3.07078	454.103	407.641	664.224	385.013	385.013	385.013	13.2268	-86.1361	3.68209	549.003	490.441	206.849	190.354	190.353	190.354	-87.0721	-5.86689	-11.0189	53.6962	-2.21951	-2.03991	-0.318006	-0.114006	2.24393	174.632	12.4901	0.230658	0	0	-0.217171
466	0	1.28213	0	0	1.28366	0.083913	-2.80151	-0.393995	0.0788784	-0.0478068	-60.2232	-6.60E-15	16.9498	0	0	0.183078	1.01702	-24.4406	3.31965	455.745	408.124	662.133	381.605	381.605	381.605	13.2371	-84.4285	3.4577	530.403	489.879	201.925	190.353	190.353	190.353	-85.3575	-5.88028	-11.0165	54.391	-2.77088	-2.13837	-0.491938	-0.0399853	2.00025	201.214	22.7159	-15.3947	0	0	-0.287192
467	0	2.43126	0	0	2.43988	0.13644	-4.81841	-0.340985	0.0686837	0.00290191	-53.8978	2.62E-15	14.1557	0	0	0.188333	0.965781	-25.0023	3.17386	456.399	408.4	659.802	378.021	378.021	378.021	13.3349	-83.1494	3.36144	511.731	489.518	198.532	190.353	190.354	190.353	-84.0851	-5.8996	-11.1199	55.1853	-3.22713	-1.8688	-0.841402	0.143359	1.80016	320.356	62.8952	-26.4886	0	0	-0.45801
468	0	3.77181	0	0	3.79787	0.185974	-6.7096	-0.282724	0.0585223	0.0271532	-45.2336	-2.45E-15	10.9656	0	0	0.166918	0.947166	-25.3717	2.69609	455.672	408.553	656.845	374.598	374.598	374.598	13.4812	-82.2546	3.38631	493.259	489.361	196.353	190.353	190.353	190.353	-83.2042	-5.89786	-11.302	55.9959	-3.52371	-1.32649	-1.17132	0.364907	1.774	454.283	121.742	-34.054	0	0	-0.626525
469	0	5.19182	0	0	5.24852	0.231042	-8.4177	-0.231664	0.0487833	0.0314923	-36.4397	3.38E-16	7.79728	0	0	0.133034	0.955269	-25.4607	1.99257	453.202	408.741	653.025	371.567	371.567	371.567	13.6397	-81.6734	3.51721	475.102	489.388	195.041	190.353	190.353	190.353	-82.6386	-5.85573	-11.5334	56.7362	-3.61271	-0.65084	-1.2781	0.510483	1.95203	521.946	170.86	-38.7592	0	0	-0.671844
470	0	6.60413	0	0	6.70529	0.271615	-9.94275	-0.191689	0.0394557	0.0265769	-28.685	3.49E-15	4.95722	0	0	0.0986109	0.981205	-25.2257	1.20415	448.819	409.117	648.357	369.038	369.039	369.038	13.7774	-81.3282	3.7334	457.262	489.563	194.287	190.353	190.353	190.353	-82.3054	-5.76077	-11.7844	57.344	-3.47972	-0.00180689	-1.02869	0.488737	2.26767	469.549	182.526	-40.4916	0	0	-0.551298
471	0	7.95631	0	0	8.11463	0.308035	-11.2997	-0.162843	0.0299816	0.0216576	-22.5078	-3.54E-15	2.59157	0	0	0.0702494	1.00984	-24.6851	0.484335	442.651	409.749	643.114	367.044	367.044	367.044	13.8708	-81.1451	4.00931	439.696	489.842	193.847	190.353	190.353	190.353	-82.127	-5.61027	-12.0286	57.7943	-3.15423	0.472231	-0.426143	0.285357	2.61766	294.603	145.302	-38.8012	0	0	-0.318847
472	0	9.23087	0	0	9.45622	0.339935	-12.4779	-0.143412	0.0205424	0.0213567	-17.9933	1.10E-15	0.791514	0	0	0.0500715	1.01989	-23.913	-0.0272716	435.122	410.575	637.745	365.584	365.584	365.584	13.9139	-81.0617	4.31209	422.362	490.183	193.544	190.354	190.354	190.354	-82.0404	-5.41839	-12.2467	58.0911	-2.70746	0.659193	0.388408	-0.0262649	2.91274	46.581	70.7259	-34.1159	0	0	-0.0868817
473	0	10.4364	0	0	10.733	0.365774	-13.4244	-0.131492	0.0121282	0.0249343	-14.9312	2.20E-15	-0.409982	0	0	0.0374435	0.98684	-23.0098	-0.226466	426.84	411.417	632.727	364.666	364.666	364.666	13.9238	-81.0313	4.6009	405.245	490.555	193.262	190.353	190.353	190.353	-82.0024	-5.22029	-12.4294	58.2447	-2.23319	0.490975	1.17981	-0.339091	3.09415	-190.939	-16.4485	-27.5476	0	0	0.0214747
474	0	11.5906	0	0	11.9537	0.383182	-14.058	-0.126968	0.00593475	0.02746	-13.0689	-3.89E-15	-1.07441	0	0	0.030543	0.887964	-22.0611	-0.0576557	418.392	412.059	628.424	364.312	364.312	364.312	13.9376	-81.0219	4.83056	388.35	490.941	192.936	190.353	190.353	190.353	-81.9878	-5.06777	-12.5778	58.2468	-1.81676	-0.0579687	1.70464	-0.56317	3.13469	-332.052	-89.3797	-20.395	0	0	-0.0535648
475	0	12.7033	0	0	13.117	0.390017	-14.3058	-0.129769	0.00336722	0.022598	-12.0318	2.88E-15	-1.28207	0	0	0.0268117	0.711066	-21.1034	0.477944	410.146	412.33	624.995	364.552	364.552	364.552	13.9992	-81.0126	4.95928	371.683	491.332	192.544	190.353	190.354	190.353	-81.9837	-5.01547	-12.6983	58.0528	-1.50657	-0.968154	1.78918	-0.658955	3.0471	-318.547	-128.896	-13.6036	0	0	-0.218564
476	0	13.7618	0	0	14.2012	0.385658	-14.1478	-0.139043	0.00464198	0.00703655	-11.3751	2.79E-15	-1.17984	0	0	0.0236165	0.465801	-20.1076	1.31526	402.114	412.159	622.38	365.374	365.374	365.374	14.1407	-80.9874	4.95931	355.217	491.722	192.105	190.353	190.353	190.353	-81.9798	-5.10118	-12.7975	57.5837	-1.30613	-2.1622	1.42625	-0.619287	2.89254	-150.94	-125.476	-7.8005	0	0	-0.213174
477	0	14.7246	0	0	15.162	0.371696	-13.6404	-0.153113	0.0088021	-0.0171244	-10.7088	3.47E-15	-0.92076	0	0	0.0192379	0.188894	-18.9927	2.32782	393.954	411.597	620.385	366.678	366.678	366.678	14.3669	-80.9266	4.82654	338.882	492.099	191.662	190.353	190.353	190.353	-81.9578	-5.3288	-12.8776	56.743	-1.18886	-3.49996	0.77337	-0.472371	2.75536	111.372	-84.1601	-3.10929	0	0	0.247725
478	0	15.5267	0	0	15.9396	0.351578	-12.9053	-0.168907	0.0138632	-0.0434228	-9.70843	-2.45E-15	-0.656873	0	0	0.013278	-0.0632789	-17.6582	3.34767	385.106	410.779	618.802	368.281	368.281	368.281	14.6515	-80.8023	4.58411	322.568	492.439	191.27	190.353	190.353	190.353	-81.885	-5.66318	-12.937	55.4448	-1.12432	-4.79559	0.0705427	-0.284039	2.6849	377.064	-25.2782	0.741239	0	0	1.22028
479	0	16.0932	0	0	16.4686	0.329409	-12.0903	-0.183606	0.0183348	-0.0647139	-8.26754	6.34E-16	-0.450172	0	0	0.00666111	-0.233265	-16.023	4.20002	375.002	409.866	617.511	369.966	369.966	369.966	14.9488	-80.5767	4.27511	306.154	492.713	190.981	190.353	190.354	190.353	-81.7148	-6.04189	-12.9738	53.6436	-1.09826	-5.85556	-0.465682	-0.130471	2.67922	561.818	25.1092	4.04843	0	0	2.37837
480	0	16.3561	0	0	16.6903	0.308688	-11.3239	-0.195487	0.0215808	-0.0767068	-6.50047	-2.11E-17	-0.300588	0	0	0.000912219	-0.28413	-14.0538	4.73984	363.272	408.98	616.515	371.57	371.57	371.57	15.2118	-80.2047	3.94681	289.54	492.894	190.83	190.353	190.353	190.353	-81.3924	-6.39833	-12.9888	51.3552	-1.11584	-6.52362	-0.711486	-0.050914	2.71006	618.008	51.568	6.56884	0	0	3.16133
481	0	16.2682	0	0	16.5636	0.291583	-10.6883	-0.203763	0.0236592	-0.0786573	-4.61597	-4.17E-15	-0.193335	0	0	-0.002711	-0.21257	-11.774	4.87878	349.866	408.178	615.928	373.022	373.022	373.022	15.408	-79.6391	3.63506	272.665	492.967	190.842	190.354	190.354	190.353	-80.8633	-6.68276	-12.9861	48.6605	-1.19309	-6.71512	-0.640127	-0.036868	2.75802	540.434	55.8399	7.49456	0	0	3.1268
482	0	15.8093	0	0	16.0706	0.278817	-10.212	-0.208314	0.0248607	-0.0712723	-2.81067	5.22E-15	-0.128078	0	0	-0.0037265	-0.0466816	-9.25604	4.59871	335.055	407.469	615.929	374.325	374.325	374.325	15.5252	-78.8351	3.35651	255.517	492.929	191.027	190.354	190.353	190.353	-80.0794	-6.87189	-12.9715	45.6878	-1.34701	-6.43108	-0.295763	-0.0529504	2.81173	353.537	50.7882	5.96593	0	0	2.1974
483	0	14.9855	0	0	15.2162	0.2698	-9.87481	-0.208831	0.0254368	-0.0554352	-1.14386	5.35E-15	-0.111334	0	0	-0.00229351	0.169216	-6.60334	3.95211	319.369	406.836	616.708	375.508	375.508	375.508	15.5692	-77.754	3.10905	238.126	492.794	191.385	190.353	190.354	190.353	-79.0023	-6.96759	-12.9507	42.5844	-1.58853	-5.75197	0.229309	-0.0668787	2.85003	97.6627	48.8543	1.91136	0	0	0.655281
484	0	13.8232	0	0	14.024	0.262786	-9.61202	-0.204895	0.0255146	-0.0329645	0.447107	1.91E-15	-0.135781	0	0	0.00132495	0.39275	-3.92973	3.04964	303.478	406.266	618.403	376.594	376.594	376.594	15.5576	-76.3655	2.87626	220.565	492.585	191.903	190.353	190.353	190.353	-77.6052	-6.99	-12.9276	39.4877	-1.91872	-4.81645	0.812733	-0.0612856	2.84253	-179.761	56.021	-3.76246	0	0	-1.03363
485	0	12.3587	0	0	12.5269	0.255139	-9.32504	-0.196591	0.0253019	-0.00745716	2.04228	6.02E-15	-0.154456	0	0	0.00697204	0.596745	-1.34086	2.03601	288.064	405.75	621.049	377.601	377.601	377.601	15.5102	-74.6488	2.6351	202.933	492.333	192.545	190.353	190.354	190.353	-75.8711	-6.96662	-12.9031	36.507	-2.32776	-3.79085	1.32415	-0.0284238	2.75996	-430.728	73.4327	-9.82448	0	0	-2.4195
486	0	10.6258	0	0	10.7569	0.243859	-8.90087	-0.184387	0.0250444	0.0160508	3.68905	-5.46E-15	-0.0982959	0	0	0.0145106	0.774467	1.07923	1.05877	273.702	405.29	624.559	378.566	378.566	378.566	15.4386	-72.5914	2.36659	185.346	492.072	193.254	190.353	190.353	190.353	-73.7903	-6.91832	-12.8746	33.7163	-2.79796	-2.83532	1.66748	0.0318372	2.59335	-618.406	98.8756	-15.1491	0	0	-3.23608
487	0	8.64555	0	0	8.73642	0.226322	-8.23948	-0.169475	0.0248956	0.0325397	5.30493	-8.46E-16	0.0880006	0	0	0.0232901	0.937583	3.27487	0.239505	260.777	404.903	628.741	379.545	379.545	379.545	15.338	-70.1872	2.0665	167.9	491.829	193.946	190.353	190.353	190.353	-71.3566	-6.84675	-12.8356	31.1574	-3.30917	-2.07453	1.80929	0.114626	2.35836	-726.359	127.87	-18.8779	0	0	-3.45411
488	0	6.42264	0	0	6.47507	0.200982	-7.27988	-0.153967	0.0246621	0.0383504	6.61073	2.62E-15	0.398255	0	0	0.031612	1.10853	5.21858	-0.345116	249.468	404.626	633.348	380.604	380.604	380.604	15.1859	-67.435	1.75141	150.654	491.619	194.527	190.353	190.353	190.353	-68.5647	-6.72878	-12.7761	28.8474	-3.8438	-1.58065	1.77791	0.212295	2.09173	-759.698	154.758	-20.5332	0	0	-3.21999
489	0	3.95005	0	0	3.97196	0.167763	-6.01582	-0.14051	0.0243091	0.0318998	7.15819	2.71E-15	0.80013	0	0	0.0364919	1.31051	6.90562	-0.669174	239.782	404.512	638.136	381.796	381.796	381.796	14.9487	-64.3386	1.45756	133.614	491.442	194.91	190.354	190.353	190.353	-65.4121	-6.52086	-12.6843	26.7871	-4.38735	-1.37121	1.64213	0.314305	1.83584	-739.643	173.942	-20.1363	0	0	-2.7495
490	0	1.21932	0	0	1.22309	0.128069	-4.49768	-0.131904	0.0239361	0.0139017	6.39624	2.88E-15	1.23083	0	0	0.0337208	1.55878	8.34529	-0.751364	231.626	404.619	642.901	383.144	383.144	383.144	14.5938	-60.9083	1.23305	116.728	491.281	195.044	190.353	190.353	190.353	-61.9027	-6.17179	-12.5479	24.9684	-4.92403	-1.41841	1.48252	0.400032	1.61625	-694.499	179.254	-18.096	0	0	-2.23796
491	0	-1.76612	0	0	-1.76827	0.0844137	-2.82078	-0.131231	0.0238094	-0.0135775	3.73021	-2.54E-15	1.61883	0	0	0.0180583	1.85551	9.55206	-0.640361	224.878	404.984	647.487	384.644	384.644	384.644	14.1032	-57.1638	1.12476	99.9102	491.109	194.939	190.353	190.353	190.353	-58.0527	-5.64006	-12.3571	23.3815	-5.43198	-1.66432	1.36203	0.443394	1.44161	-649.341	165.389	-15.0066	0	0	-1.80432
492	0	-4.97732	0	0	-4.97824	0.0398874	-1.10545	-0.141097	0.0240077	-0.0471884	-1.30546	-2.71E-15	1.89389	0	0	-0.0151225	2.18911	10.5383	-0.397493	219.453	405.603	651.779	386.263	386.263	386.263	13.4825	-53.1402	1.163	83.071	490.895	194.691	190.353	190.353	190.353	-53.8992	-4.91107	-12.1057	22.0198	-5.881	-2.03658	1.31078	0.422825	1.3002	-620.474	130.485	-11.5562	0	0	-1.48248
493	0	-8.34812	0	0	-8.34847	-0.00242175	0.526352	-0.162726	0.0246823	-0.0829393	-8.85118	-3.36E-15	2.06634	0	0	-0.0669741	2.5377	11.3099	-0.0817212	215.318	406.421	655.672	387.964	387.964	387.964	12.7616	-48.8956	1.34792	66.1636	490.613	194.484	190.353	190.353	190.353	-49.5077	-4.00918	-11.791	20.8834	-6.23694	-2.46316	1.33018	0.335378	1.17466	-614.084	78.739	-8.33874	0	0	-1.23985
494	0	-11.7701	0	0	-11.7772	-0.0399116	1.97165	-0.19497	0.0254285	-0.116431	-18.5401	-2.54E-15	2.19366	0	0	-0.131386	2.8751	11.8666	0.261437	212.496	407.338	659.053	389.718	389.718	389.718	11.9887	-44.516	1.64291	49.2276	490.247	194.575	190.353	190.353	190.353	-44.9772	-3.00072	-11.4146	19.9777	-6.46818	-2.8818	1.39481	0.201237	1.05099	-626.376	20.1473	-5.70639	0	0	-1.01113
495	0	-15.0977	0	0	-15.1212	-0.0707606	3.15914	-0.233858	0.0254887	-0.143391	-29.4289	-1.35E-15	2.37068	0	0	-0.193746	3.1774	12.2042	0.604655	211.033	408.237	661.79	391.519	391.519	391.519	11.2175	-40.1165	1.97833	32.4161	489.8	195.25	190.353	190.354	190.353	-40.4368	-1.98525	-10.9827	19.3096	-6.55134	-3.24452	1.46378	0.055507	0.920857	-646.867	-32.8184	-3.69088	0	0	-0.743306
496	0	-18.165	0	0	-18.2121	-0.0939947	4.05176	-0.273092	0.0241265	-0.160667	-40.1165	5.41E-15	2.68449	0	0	-0.2349	3.42841	12.3199	0.937469	210.965	409.013	663.746	393.386	393.386	393.386	10.4947	-35.8314	2.26589	15.9918	489.294	196.765	190.353	190.353	190.353	-36.0335	-1.07644	-10.5074	18.8829	-6.47415	-3.52071	1.49558	-0.0657542	0.789112	-662.325	-69.4471	-2.05576	0	0	-0.426312
497	0	-20.813	0	0	-20.8846	-0.109305	4.6389	-0.306038	0.0205949	-0.166891	-49.1037	2.71E-15	3.11319	0	0	-0.239946	3.62269	12.2165	1.26064	212.279	409.602	664.8	395.355	395.355	395.355	9.85128	-31.7958	2.41951	0.285762	488.759	199.288	190.353	190.353	190.353	-31.911	-0.377787	-10.0069	18.6925	-6.23596	-3.69934	1.46531	-0.136846	0.668312	-662.455	-83.8026	-0.475086	0	0	-0.0970371
498	0	-22.9186	0	0	-23.0084	-0.11676	4.92446	-0.328448	0.0141392	-0.162349	-55.2802	-6.77E-15	3.48454	0	0	-0.20653	3.76613	11.9048	1.58043	214.901	409.999	664.873	397.46	397.46	397.46	9.30043	-28.1236	2.37569	-14.3668	488.227	202.866	190.353	190.353	190.353	-28.1855	0.0392917	-9.50264	18.7215	-5.84714	-3.79037	1.37456	-0.149086	0.569638	-644.811	-76.1813	1.36811	0	0	0.187115
499	0	-24.4157	0	0	-24.5119	-0.116602	4.91843	-0.34043	0.00499951	-0.148084	-58.3144	-6.09E-15	3.62372	0	0	-0.146126	3.87447	11.4043	1.90489	218.701	410.259	663.939	399.721	399.72	399.72	8.83932	-24.8886	2.10747	-27.6845	487.707	207.431	190.353	190.353	190.353	-24.9287	0.14912	-9.0144	18.9422	-5.32812	-3.82269	1.247	-0.110716	0.49413	-615.654	-51.4744	3.53204	0	0	0.385619
500	0	-25.3016	0	0	-25.3905	-0.109208	4.6352	-0.345212	-0.00562565	-0.125722	-58.6207	-5.41E-15	3.45666	0	0	-0.0767397	3.97007	10.7405	2.24239	223.509	410.486	662.029	402.128	402.128	402.128	8.4546	-22.1185	1.62971	-39.4689	487.183	212.823	190.353	190.353	190.354	-22.1618	-0.0254919	-8.55672	19.3192	-4.709	-3.83738	1.11102	-0.0390065	0.433992	-584.725	-16.8815	5.83201	0	0	0.494939
501	0	-25.6289	0	0	-25.6993	-0.0951428	4.09582	-0.347259	-0.0159778	-0.0974659	-57.1207	4.06E-15	3.06383	0	0	-0.0138216	4.07772	9.94227	2.60045	229.138	410.807	659.211	404.648	404.648	404.648	8.12887	-19.7988	0.994087	-49.602	486.613	218.831	190.353	190.353	190.353	-19.8623	-0.421355	-8.13783	19.8147	-4.02858	-3.87753	0.985933	0.0409821	0.383231	-560.314	18.3981	8.11602	0	0	0.5447
502	0	-25.4878	0	0	-25.534	-0.0752209	3.33062	-0.350582	-0.0238817	-0.0655399	-54.911	6.77E-15	2.68783	0	0	0.0350851	4.21961	9.03854	2.98343	235.402	411.349	655.577	407.222	407.222	407.222	7.84654	-17.8859	0.2756	-58.0216	485.945	225.226	190.353	190.353	190.354	-17.9783	-0.951369	-7.76175	20.3938	-3.33201	-3.97594	0.882546	0.103241	0.34097	-548.803	45.4813	10.2565	0	0	0.580011
503	0	-24.9846	0	0	-25.0076	-0.050495	2.37928	-0.357374	-0.0279208	-0.0325365	-52.9274	-8.80E-15	2.56663	0	0	0.0700103	4.41125	8.05543	3.38898	242.127	412.208	651.231	409.766	409.766	409.767	7.5986	-16.3234	-0.444897	-64.6897	485.133	231.78	190.353	190.353	190.353	-16.4463	-1.52411	-7.43204	21.0295	-2.66689	-4.14407	0.801788	0.123285	0.319936	-552.734	56.5637	12.3993	0	0	0.642806
504	0	-24.2207	0	0	-24.2272	-0.0221414	1.28678	-0.367487	-0.0282509	-0.000739532	-51.7271	1.02E-14	2.77522	0	0	0.094693	4.65946	7.01314	3.80379	249.173	413.426	646.29	412.177	412.177	412.177	7.38506	-15.0574	-1.09649	-69.5655	484.15	238.289	190.353	190.353	190.353	-15.2075	-2.06078	-7.15513	21.7085	-2.07813	-4.36595	0.739929	0.0856191	0.339007	-572.034	46.8464	15.0526	0	0	0.760864
505	0	-23.2799	0	0	-23.28	0.0086775	0.0982457	-0.379434	-0.0262385	0.0280759	-51.4904	-1.35E-15	3.20638	0	0	0.113049	4.96291	5.92291	4.20063	256.44	414.982	640.89	414.326	414.326	414.326	7.21385	-14.0471	-1.62819	-72.5938	482.992	244.573	190.353	190.353	190.353	-14.2185	-2.50525	-6.94055	22.4361	-1.6031	-4.60094	0.694151	-0.0121003	0.414996	-604.903	16.2817	18.9156	0	0	0.947047
506	0	-22.2221	0	0	-22.2268	0.0409153	-1.14508	-0.391577	-0.0232766	0.0530717	-52.1164	6.09E-15	3.67502	0	0	0.127753	5.31467	4.78552	4.54033	263.881	416.8	635.189	416.069	416.069	416.069	7.09708	-13.2695	-2.01179	-73.7031	481.669	250.479	190.353	190.353	190.354	-13.4558	-2.82637	-6.79866	23.2395	-1.26934	-4.79515	0.677894	-0.150264	0.554348	-651.94	-27.7414	24.2221	0	0	1.21262
507	0	-21.0822	0	0	-21.1017	0.0736552	-2.40666	-0.40173	-0.0204595	0.0743727	-53.2271	-6.77E-16	3.97494	0	0	0.139858	5.70607	3.59146	4.78139	271.507	418.762	629.373	417.258	417.258	417.258	7.04664	-12.7212	-2.23794	-72.812	480.201	255.879	190.353	190.353	190.353	-12.9163	-3.01359	-6.73788	24.1657	-1.09556	-4.89889	0.713501	-0.291003	0.743654	-714.97	-71.5426	30.2837	0	0	1.58404
508	0	-19.8751	0	0	-19.9173	0.106039	-3.65225	-0.406603	-0.0185493	0.0923619	-54.208	-1.22E-14	3.92214	0	0	0.148938	6.13148	2.32217	4.89311	279.386	420.747	623.645	417.753	417.753	417.753	7.0707	-12.4139	-2.3076	-69.8419	478.607	260.665	190.353	190.353	190.353	-12.6126	-3.06786	-6.76279	25.2766	-1.09724	-4.88023	0.801441	-0.396079	0.952483	-788.274	-101.722	35.9776	0	0	2.09682
509	0	-18.6055	0	0	-18.6748	0.13721	-4.84793	-0.403145	-0.0181268	0.107064	-54.4537	9.47E-15	3.37747	0	0	0.15382	6.59237	0.952233	4.86404	287.63	422.666	618.207	417.445	417.445	417.445	7.17145	-12.366	-2.22452	-64.7381	476.904	264.748	190.353	190.353	190.353	-12.5635	-2.99362	-6.87318	26.6422	-1.29442	-4.72829	0.912071	-0.438339	1.15338	-856.555	-111.091	40.4275	0	0	2.764
510	0	-17.2775	0	0	-17.3744	0.166304	-5.96015	-0.390297	-0.0196157	0.118457	-53.6374	5.41E-15	2.27618	0	0	0.153648	7.09769	-0.546607	4.7027	296.361	424.479	613.249	416.285	416.284	416.285	7.34355	-12.5936	-1.99232	-57.4897	475.103	268.05	190.353	190.353	190.353	-12.7846	-2.79543	-7.06323	28.332	-1.7156	-4.44956	1.01016	-0.404527	1.33064	-902.933	-101.188	43.4027	0	0	3.54514
511	0	-15.9009	0	0	-16.022	0.192463	-6.95637	-0.369257	-0.0230372	0.126571	-51.7816	5.41E-15	0.6747	0	0	0.148674	7.65905	-2.19963	4.43427	305.672	426.192	608.927	414.301	414.301	414.301	7.57304	-13.105	-1.61613	-48.1365	473.208	270.511	190.353	190.354	190.353	-13.2836	-2.47915	-7.32042	30.4041	-2.3944	-4.06605	1.07322	-0.2994	1.48615	-915.593	-81.5234	45.3101	0	0	4.32898
512	0	-14.4909	0	0	-14.6294	0.214836	-7.80505	-0.34265	-0.0278661	0.1318	-49.1613	0	-1.23489	0	0	0.140354	8.28197	-4.02311	4.09588	315.599	427.827	605.355	411.62	411.62	411.62	7.83736	-13.9009	-1.10627	-36.7615	471.214	272.084	190.353	190.353	190.353	-14.0599	-2.05514	-7.6251	32.8925	-3.35899	-3.61359	1.10609	-0.143691	1.62985	-893.228	-64.8719	46.8394	0	0	4.96299
513	0	-13.0658	0	0	-13.2127	0.232578	-8.47569	-0.313224	-0.0328153	0.134205	-46.1138	-6.77E-15	-3.1274	0	0	0.130604	8.95653	-6.01951	3.73268	326.112	429.391	602.604	408.449	408.449	408.449	8.10768	-14.9764	-0.481464	-23.4755	469.107	272.737	190.353	190.353	190.353	-15.1086	-1.54124	-7.95177	35.7939	-4.61659	-3.13407	1.13307	0.0350477	1.78063	-842.881	-60.3762	48.28	0	0	5.3085
514	0	-11.6447	0	0	-11.79	0.244979	-8.94303	-0.283286	-0.0359306	0.132927	-42.9211	1.35E-15	-4.59878	0	0	0.12076	9.65172	-8.17551	3.39458	337.127	430.846	600.713	405.041	405.041	405.041	8.35378	-16.3245	0.229253	-8.40193	466.876	272.456	190.354	190.353	190.353	-16.4231	-0.964663	-8.27296	39.0604	-6.13764	-2.66372	1.18078	0.211646	1.9596	-774.815	-68.5742	48.8024	0	0	5.30021
515	0	-10.247	0	0	-10.3819	0.251731	-9.197	-0.254827	-0.0357424	0.126416	-39.7921	-2.71E-15	-5.32873	0	0	0.110975	10.3173	-10.4629	3.13281	348.523	432.113	599.714	401.637	401.637	401.637	8.55052	-17.9365	0.987231	8.33316	464.518	271.249	190.353	190.353	190.353	-17.9973	-0.361505	-8.56457	42.6005	-7.84638	-2.22365	1.26289	0.37121	2.18901	-697.863	-81.3322	46.8357	0	0	4.97304
516	0	-8.89417	0	0	-9.01241	0.253233	-9.25346	-0.229632	-0.031136	0.113593	-36.8816	-6.77E-15	-5.09503	0	0	0.100604	10.8928	-12.8423	2.99736	360.158	433.083	599.665	398.408	398.408	398.408	8.68249	-19.8029	1.74862	26.6042	462.045	269.159	190.353	190.353	190.353	-19.8247	0.227209	-8.80979	46.2903	-9.6227	-1.82097	1.37613	0.509415	2.47126	-618.875	-86.0022	40.8331	0	0	4.44685
517	0	-7.60918	0	0	-7.708	0.250677	-9.15739	-0.209463	-0.0216548	0.0953834	-34.3356	6.77E-16	-3.80358	0	0	0.0891404	11.3209	-15.2687	3.03554	371.876	433.661	600.656	395.437	395.437	395.437	8.74637	-21.9124	2.47237	46.2864	459.488	266.268	190.353	190.353	190.353	-21.8981	0.763011	-9.00165	49.9926	-11.3173	-1.46322	1.50086	0.620643	2.77866	-542.288	-72.9288	30.5196	0	0	3.84759
518	0	-6.41469	0	0	-6.49448	0.245746	-8.97192	-0.19571	-0.00764291	0.0739933	-32.2779	-6.77E-16	-1.48995	0	0	0.0768639	11.559	-17.6971	3.28845	383.517	433.79	602.797	392.741	392.741	392.741	8.75105	-24.2525	3.12956	67.2571	456.9	262.694	190.353	190.353	190.353	-24.2079	1.21845	-9.14427	53.5745	-12.7788	-1.17487	1.61012	0.690515	3.05635	-470.007	-40.3188	17.2413	0	0	3.23598
519	0	-5.32778	0	0	-5.39079	0.240027	-8.75654	-0.188871	0.0103318	0.0526165	-30.7592	-3.38E-15	1.74728	0	0	0.0646459	11.5872	-20.0843	3.78348	394.915	433.47	606.176	390.318	390.318	390.318	8.71562	-26.8097	3.70919	89.3996	454.349	258.582	190.353	190.353	190.353	-26.7423	1.58199	-9.25255	56.9202	-13.8842	-1.00255	1.67646	0.701877	3.24024	-401.329	5.96763	3.1713	0	0	2.60286
520	0	-4.35531	0	0	-4.4043	0.234414	-8.54493	-0.188672	0.0311481	0.0333237	-29.7539	-2.88E-15	5.70557	0	0	0.0532966	11.4113	-22.3881	4.52559	405.91	432.756	610.811	388.183	388.183	388.183	8.66735	-29.5707	4.21834	112.607	451.927	254.09	190.353	190.353	190.353	-29.4878	1.85696	-9.35146	59.9374	-14.5594	-1.00649	1.68048	0.654515	3.29029	-333.189	57.2839	-9.7801	0	0	1.92251
521	0	-3.49231	0	0	-3.52965	0.228878	-8.336	-0.193814	0.0536756	0.0162903	-29.1277	5.08E-15	10.1141	0	0	0.0428136	11.0591	-24.5655	5.49118	416.348	431.732	616.619	386.385	386.385	386.385	8.63978	-32.5214	4.67731	136.785	449.739	249.38	190.353	190.353	190.353	-32.4297	2.05549	-9.47446	62.5589	-14.7845	-1.24448	1.6083	0.572315	3.20363	-260.335	107.171	-21.266	0	0	1.19596
522	0	-2.72469	0	0	-2.75219	0.222682	-8.1019	-0.202324	0.0766913	0.000488915	-28.6768	-2.71E-15	14.6218	0	0	0.0324209	10.5741	-26.5718	6.62579	426.083	430.488	623.421	384.978	384.978	384.978	8.67051	-35.6468	5.11297	161.847	447.906	244.614	190.353	190.353	190.353	-35.5518	2.19123	-9.66065	64.7425	-14.5866	-1.75318	1.45546	0.49215	3.00768	-178.873	152.466	-32.2804	0	0	0.47224
523	0	-2.03551	0	0	-2.05456	0.214857	-7.80585	-0.212175	0.0988744	-0.0150394	-28.2095	-2.71E-15	18.8125	0	0	0.0212862	10.0084	-28.3628	7.84677	434.971	429.108	630.963	383.989	383.989	383.989	8.79782	-38.9282	5.55325	187.7	446.55	239.954	190.353	190.353	190.353	-38.8351	2.2739	-9.95029	66.4699	-14.0266	-2.53066	1.22902	0.442324	2.73738	-89.1566	191.13	-44.1069	0	0	-0.163753
524	0	-1.41092	0	0	-1.42283	0.204632	-7.41838	-0.222157	0.119078	-0.0311647	-27.6454	-1.35E-15	22.2745	0	0	0.00936871	9.41644	-29.8992	9.05072	442.879	427.651	638.95	383.396	383.396	383.396	9.05611	-42.3433	6.02335	214.24	445.787	235.557	190.353	190.353	190.353	-42.2579	2.30689	-10.3791	67.7456	-13.1873	-3.52437	0.941077	0.438175	2.43097	6.33329	222.148	-57.7004	0	0	-0.631459
525	0	-0.843251	0	0	-0.849461	0.191703	-6.92746	-0.231664	0.135912	-0.0488822	-26.9898	0	24.616	0	0	-0.00225509	8.85	-31.1512	10.124	449.68	426.157	647.075	383.123	383.123	383.123	9.47105	-45.8663	6.54333	241.344	445.715	231.57	190.353	190.353	190.353	-45.7965	2.28726	-10.9724	68.5949	-12.1612	-4.62899	0.613506	0.48343	2.12534	103.939	245.148	-73.0493	0	0	-0.878486
526	0	-0.331401	0	0	-0.333429	0.176334	-6.34258	-0.240654	0.148069	-0.0693224	-26.3049	-2.71E-15	25.5524	0	0	-0.0117513	8.35176	-32.1009	10.9562	455.261	424.643	655.048	383.054	383.054	383.054	10.0548	-49.4705	7.12658	268.869	446.401	228.131	190.353	190.353	190.353	-49.428	2.20758	-11.7404	69.0585	-11.0393	-5.70021	0.279674	0.579102	1.85071	199.209	261.63	-89.3162	0	0	-0.897199
527	0	0.120598	0	0	0.121198	0.159327	-5.69378	-0.249292	0.154911	-0.0927655	-25.6503	1.08E-14	25.0037	0	0	-0.0174818	7.94858	-32.7422	11.4532	459.531	423.11	662.612	383.052	383.052	383.052	10.8025	-53.1303	7.77865	296.651	447.871	225.367	190.353	190.353	190.353	-53.1317	2.05891	-12.6739	69.1864	-9.89742	-6.5842	-0.0254392	0.71846	1.62885	288.303	273.747	-104.978	0	0	-0.723606
528	0	0.505207	0	0	0.507159	0.141899	-5.02744	-0.257578	0.156536	-0.118889	-25.0334	1.35E-15	23.1102	0	0	-0.0188973	7.64613	-33.0775	11.5476	462.422	421.55	669.554	382.986	382.986	382.986	11.6911	-56.8225	8.49699	324.512	450.103	223.39	190.353	190.354	190.354	-56.8899	1.8339	-13.7446	69.032	-8.78307	-7.1517	-0.273618	0.883461	1.47108	368.729	283.378	-118.151	0	0	-0.421462
529	0	0.81311	0	0	0.815512	0.12552	-4.39995	-0.265138	0.153923	-0.146467	-24.3972	2.71E-15	20.2221	0	0	-0.0168557	7.42788	-33.1151	11.2045	463.902	419.952	675.717	382.758	382.758	382.758	12.6819	-60.5259	9.27082	352.258	453.029	222.295	190.353	190.353	190.353	-60.6868	1.52921	-14.9072	68.6464	-7.70486	-7.32456	-0.447641	1.03879	1.37617	437.87	290.834	-127.176	0	0	-0.0611546
530	0	1.03472	0	0	1.03711	0.111685	-3.86906	-0.271224	0.148827	-0.174465	-23.6369	6.09E-15	16.8357	0	0	-0.013147	7.26095	-32.867	10.4216	463.974	418.31	680.989	382.323	382.323	382.323	13.7249	-64.2212	10.082	379.691	456.546	222.153	190.353	190.353	190.353	-64.5064	1.14697	-16.1053	68.0727	-6.63638	-7.082	-0.548676	1.13737	1.33426	494.532	294.982	-131.028	0	0	0.298215
531	0	1.16215	0	0	1.16429	0.101719	-3.48624	-0.275008	0.143143	-0.20294	-22.6403	3.38E-15	13.4667	0	0	-0.00952602	7.10806	-32.3485	9.2261	462.686	416.631	685.307	381.702	381.702	381.702	14.7659	-67.8895	10.9067	406.608	460.528	223.005	190.354	190.353	190.353	-68.3301	0.695012	-17.2783	67.3404	-5.53748	-6.44567	-0.601958	1.14738	1.33521	541.175	295.778	-129.195	0	0	0.620504
532	0	1.19146	0	0	1.19343	0.0966696	-3.29216	-0.275345	0.13811	-0.233027	-21.2622	3.05E-15	10.5125	0	0	-0.00690361	6.94048	-31.5799	7.66669	460.127	414.944	688.645	380.985	380.985	380.985	15.7533	-71.5118	11.7176	432.801	464.842	224.859	190.353	190.353	190.354	-72.1355	0.185937	-18.369	66.4674	-4.38113	-5.45778	-0.631247	1.0547	1.3652	579.831	291.9	-121.11	0	0	0.892227
533	0	1.12589	0	0	1.12778	0.0972432	-3.31422	-0.270857	0.134271	-0.266355	-19.3219	-8.80E-15	8.20859	0	0	-0.00514462	6.74629	-30.5908	5.80631	456.429	413.299	691.017	380.306	380.306	380.306	16.6442	-75.0685	12.4861	458.052	469.357	227.689	190.353	190.353	190.353	-75.8961	-0.364988	-19.3294	65.4674	-3.17185	-4.1651	-0.64617	0.870088	1.40826	610.472	281.458	-106.574	0	0	1.10796
534	0	0.978176	0	0	0.980061	0.103742	-3.56399	-0.259859	0.131495	-0.304211	-16.5897	-4.06E-15	6.61782	0	0	-0.00342028	6.53198	-29.4224	3.7179	451.767	411.759	692.477	379.814	379.814	379.814	17.4084	-78.538	13.1838	482.126	473.948	231.429	190.353	190.353	190.353	-79.5808	-0.942142	-20.1239	64.3592	-1.95091	-2.61519	-0.633685	0.621087	1.44836	629.52	260.758	-86.0062	0	0	1.26193
535	0	0.771734	0	0	0.773631	0.115963	-4.03331	-0.241027	0.12906	-0.345964	-12.8596	2.37E-15	5.64702	0	0	-0.000925556	6.31746	-28.1285	1.48495	446.37	410.397	693.129	379.624	379.624	379.624	18.0303	-81.8945	13.7845	504.767	478.498	235.963	190.353	190.353	190.353	-83.1535	-1.53116	-20.7319	63.1718	-0.788138	-0.863772	-0.57146	0.343645	1.46106	631.51	225.844	-61.2266	0	0	1.3476
536	0	0.539483	0	0	0.541313	0.133009	-4.68698	-0.21393	0.125821	-0.389536	-8.02311	2.20E-15	5.08668	0	0	0.00236252	6.12796	-26.7729	-0.795452	440.522	409.28	693.116	379.791	379.791	379.791	18.5081	-85.1061	14.2674	525.707	482.894	241.117	190.353	190.354	190.353	-86.5719	-2.11905	-21.1467	61.9433	0.233011	1.01633	-0.438602	0.078713	1.42516	611.714	174.789	-35.314	0	0	1.35864
537	0	0.320559	0	0	0.322018	0.1531	-5.45588	-0.179119	0.12071	-0.432694	-2.10489	-5.40E-15	4.68462	0	0	0.0053834	5.98551	-25.4232	-3.01051	434.557	408.456	692.607	380.3	380.3	380.3	18.8502	-88.1331	14.6187	544.685	487.033	246.651	190.354	190.354	190.354	-89.7873	-2.69296	-21.3748	60.7151	1.03234	2.92999	-0.243001	-0.132656	1.32742	573.716	108.933	-11.7104	0	0	1.30228
538	0	0.153953	0	0	0.154869	0.17362	-6.23914	-0.137976	0.112935	-0.474055	4.73379	1.82E-15	4.18211	0	0	0.00639992	5.9016	-24.1448	-5.03677	428.84	407.95	691.771	381.073	381.073	381.074	19.0704	-90.9285	14.8337	561.464	490.813	252.264	190.353	190.354	190.353	-92.7452	-3.23844	-21.4329	59.5261	1.54937	4.76305	-0.0348589	-0.268202	1.179	532.461	30.4688	6.99029	0	0	1.20364
539	0	0.0709478	0	0	0.0714612	0.191454	-6.91801	-0.0925158	0.102511	-0.513067	12.2112	2.66E-15	3.38078	0	0	0.00406264	5.87389	-22.9944	-6.75613	423.725	407.752	690.748	382.008	382.008	382.008	19.1835	-93.4401	14.9163	575.844	494.139	257.606	190.353	190.353	190.354	-95.3873	-3.73903	-21.3443	58.4116	1.75611	6.39579	0.118988	-0.332119	1.00403	507.469	-58.3126	19.6758	0	0	1.08414
540	0	0.0877608	0	0	0.0884844	0.203538	-7.3769	-0.0453693	0.0900983	-0.547895	19.9361	-5.41E-15	2.15536	0	0	-0.0014898	5.88654	-22.0179	-8.07541	419.51	407.82	689.632	383.003	383.003	383.003	19.202	-95.612	14.8745	587.675	496.92	262.298	190.353	190.354	190.354	-97.6537	-4.1783	-21.1342	57.406	1.66293	7.7219	0.183865	-0.354308	0.82567	508.416	-154.527	26.6685	0	0	0.935212
541	0	0.201508	0	0	0.203257	0.207324	-7.52045	0.000364713	0.0766632	-0.575806	27.4314	2.01E-15	0.476869	0	0	-0.00807831	5.91325	-21.2486	-8.93794	416.403	408.076	688.466	383.972	383.972	383.972	19.1353	-97.3874	14.7146	596.852	499.071	265.961	190.354	190.353	190.353	-99.4851	-4.54376	-20.8245	56.54	1.31414	8.66542	0.158783	-0.369235	0.662959	534.911	-252.98	29.3107	0	0	0.739506
542	0	0.390089	0	0	0.393264	0.201117	-7.28501	0.0410014	0.0635455	-0.59433	34.1177	-5.10E-15	-1.50453	0	0	-0.0120709	5.92126	-20.7066	-9.32438	414.511	408.415	687.259	384.845	384.845	384.845	18.9902	-98.7109	14.4344	603.323	500.521	268.237	190.353	190.353	190.353	-100.826	-4.83038	-20.4287	55.8361	0.776373	9.1883	0.0597618	-0.40006	0.524886	581.921	-345.864	29.457	0	0	0.50097
543	0	0.615098	0	0	0.619257	0.184371	-6.6486	0.0724123	0.0524729	-0.602017	39.3018	-1.18E-15	-3.39294	0	0	-0.010387	5.87589	-20.3972	-9.24697	413.839	408.715	685.987	385.56	385.56	385.56	18.77	-99.5321	14.0215	607.083	501.216	268.824	190.353	190.353	190.353	-101.626	-5.04112	-19.9493	55.302	0.124178	9.28883	-0.0978156	-0.444871	0.419677	644.808	-421.558	29.0216	0	0	0.257908
544	0	0.826812	0	0	0.830823	0.157979	-5.64229	0.0897356	0.0455165	-0.598745	42.1122	-1.69E-16	-4.55433	0	0	-0.00305806	5.74538	-20.309	-8.74231	414.296	408.857	684.597	386.067	386.067	386.067	18.4727	-99.8102	13.4583	608.157	501.128	267.503	190.353	190.354	190.353	-101.845	-5.18344	-19.3795	54.927	-0.572247	8.99429	-0.304347	-0.481665	0.352108	719.78	-466.339	29.6426	0	0	0.0687449
545	0	0.9711	0	0	0.973913	0.12448	-4.36005	0.0874939	0.044893	-0.585115	41.501	4.48E-15	-4.24348	0	0	0.00554081	5.50628	-20.4126	-7.86597	415.706	408.746	683.008	386.336	386.336	386.336	18.0903	-99.519	12.7325	606.589	500.26	264.166	190.353	190.353	190.353	-101.461	-5.26369	-18.7088	54.6809	-1.25537	8.35189	-0.551131	-0.475198	0.336084	800.264	-465.295	32.1433	0	0	-0.0161074
546	0	1.00028	0	0	1.00162	0.0880373	-2.96019	0.0600699	0.0531579	-0.560961	36.3715	4.50E-15	-1.77786	0	0	0.00843779	5.1493	-20.6622	-6.68945	417.82	408.349	681.11	386.365	386.365	386.365	17.611	-98.6558	11.85	602.418	498.659	258.846	190.353	190.353	190.353	-100.472	-5.28339	-17.9324	54.5192	-1.88409	7.42163	-0.807728	-0.393923	0.397217	868.475	-406.57	35.9902	0	0	0.0139911
547	0	0.889048	0	0	0.889409	0.0540217	-1.65032	0.00377954	0.072283	-0.524757	25.9804	1.02E-15	3.17255	0	0	0.0013648	4.68439	-21.0033	-5.29772	420.351	407.703	678.789	386.181	386.181	386.181	17.0301	-97.2508	10.8443	595.674	496.431	251.749	190.353	190.353	190.353	-98.9165	-5.24207	-17.0625	54.3961	-2.43366	6.27073	-1.00784	-0.229597	0.570299	892.784	-289.096	39.0539	0	0	0.111838
548	0	0.654227	0	0	0.654267	0.0281739	-0.653742	-0.0803897	0.101941	-0.474242	10.4773	2.54E-15	10.2954	0	0	-0.0107414	4.14141	-21.387	-3.784	423.023	406.917	675.973	385.814	385.814	385.814	16.3669	-95.3792	9.77467	586.398	493.751	243.284	190.353	190.354	190.353	-96.8814	-5.14763	-16.1366	54.2833	-2.89216	4.9683	-1.05995	-0.00928523	0.884147	836.146	-129.208	38.2007	0	0	0.182557
549	0	0.370672	0	0	0.370685	0.0154961	-0.164762	-0.183246	0.137296	-0.408316	-8.56771	3.89E-15	18.4315	0	0	-0.0118264	3.56373	-21.7862	-2.24149	425.639	406.133	672.696	385.269	385.269	385.269	15.6776	-93.1689	8.71429	574.685	490.87	234.058	190.353	190.353	190.354	-94.5121	-5.02666	-15.2184	54.1889	-3.25302	3.57842	-0.910728	0.20965	1.32943	682.088	40.2214	30.7496	0	0	0.142616
550	0	0.168468	0	0	0.168452	0.0191062	-0.304006	-0.285963	0.168792	-0.328512	-28.098	5.58E-15	25.7333	0	0	0.0161211	2.99705	-22.2045	-0.756213	428.113	405.483	669.129	384.498	384.498	384.498	15.0474	-90.7968	7.73287	560.747	488.083	224.816	190.353	190.353	190.353	-92.0038	-4.92174	-14.3877	54.1662	-3.50633	2.15495	-0.596165	0.361799	1.82942	454.722	179.72	16.2862	0	0	0.00039757
551	0	0.200291	0	0	0.200323	0.039355	-1.08492	-0.364123	0.185501	-0.240418	-44.2798	8.29E-15	30.2872	0	0	0.07587	2.47812	-22.6704	0.595816	430.447	405.044	665.544	383.421	383.421	383.421	14.5597	-88.4632	6.8857	544.946	485.672	216.302	190.354	190.354	190.354	-89.5695	-4.87137	-13.7186	54.3048	-3.63368	0.7423	-0.247927	0.418462	2.24966	220.24	262.825	-2.63781	0	0	-0.139633
552	0	0.585858	0	0	0.586371	0.0735847	-2.40395	-0.399479	0.180942	-0.154637	-54.088	9.30E-15	30.9681	0	0	0.146645	2.02907	-23.2149	1.74775	432.655	404.829	662.205	381.975	381.975	381.975	14.2592	-86.3473	6.21009	527.772	483.835	209.083	190.353	190.354	190.353	-87.3913	-4.88611	-13.2561	54.6989	-3.61054	-0.618715	-0.0424841	0.401243	2.4618	63.2885	286.958	-21.1957	0	0	-0.216528
553	0	1.36549	0	0	1.36895	0.116951	-4.07124	-0.392973	0.158613	-0.0821368	-56.9554	-3.05E-15	28.1237	0	0	0.198803	1.65941	-23.8404	2.6407	434.651	404.802	659.221	380.18	380.18	380.18	14.1371	-84.5667	5.72488	509.758	482.641	203.427	190.353	190.353	190.353	-85.5807	-4.94343	-13.0037	55.4033	-3.41736	-1.88188	-0.0947208	0.359881	2.42315	39.3655	271.368	-34.7817	0	0	-0.330323
554	0	2.49754	0	0	2.51073	0.164041	-5.87378	-0.357525	0.127542	-0.0292733	-54.1706	-4.40E-15	23.0722	0	0	0.215264	1.37322	-24.4991	3.22756	436.176	404.919	656.472	378.152	378.152	378.152	14.15	-83.1702	5.4306	491.369	482.048	199.313	190.354	190.353	190.353	-84.1767	-5.00622	-12.9323	56.3946	-3.05627	-2.98602	-0.386852	0.338732	2.20727	144.353	242.075	-41.1987	0	0	-0.616277
555	0	3.88573	0	0	3.92054	0.210318	-7.63395	-0.306578	0.0947061	0.00267968	-47.6108	-2.54E-15	17.1356	0	0	0.197387	1.17537	-25.0917	3.48376	436.801	405.153	653.644	376.047	376.047	376.047	14.247	-82.151	5.31106	472.944	481.95	196.528	190.354	190.353	190.353	-83.1634	-5.04389	-12.9988	57.557	-2.56487	-3.85105	-0.785755	0.356851	1.96455	322.219	216.977	-41.0111	0	0	-1.00657
556	0	5.40973	0	0	5.48107	0.252894	-9.2407	-0.25505	0.0645119	0.0151869	-39.5702	2.37E-15	11.3446	0	0	0.159761	1.07168	-25.4923	3.42103	436.022	405.522	650.374	373.971	373.971	373.971	14.3835	-81.4627	5.33716	454.678	482.219	194.762	190.353	190.354	190.353	-82.4866	-5.03942	-13.1575	58.7055	-2.01616	-4.38969	-1.11502	0.40445	1.84727	495.021	200.671	-36.7196	0	0	-1.22324
557	0	6.95596	0	0	7.07865	0.290725	-10.6563	-0.212045	0.0398081	0.0131435	-31.7625	-1.65E-15	6.39685	0	0	0.118163	1.06178	-25.5868	3.09327	433.396	406.079	646.421	371.943	371.943	371.943	14.5212	-81.0376	5.47437	436.643	482.721	193.7	190.353	190.353	190.353	-82.0729	-4.98486	-13.3654	59.6436	-1.4976	-4.5421	-1.23204	0.447595	1.93105	594.147	185.454	-30.9521	0	0	-1.04738
558	0	8.43761	0	0	8.62432	0.32426	-11.9003	-0.180171	0.0210675	0.00444571	-25.0994	-9.30E-16	2.57252	0	0	0.0822522	1.12944	-25.3093	2.5868	428.686	406.871	641.765	369.94	369.94	369.94	14.6285	-80.8035	5.69096	418.831	483.336	193.073	190.353	190.353	190.353	-81.8448	-4.87512	-13.5864	60.2328	-1.08127	-4.31792	-1.06417	0.42191	2.18573	579.425	155.069	-25.1591	0	0	-0.552504
559	0	9.80223	0	0	10.0632	0.354508	-13.0126	-0.158817	0.00762833	-0.00324254	-19.9577	-1.73E-15	-0.0948344	0	0	0.0557147	1.24176	-24.6603	1.99994	421.945	407.887	636.612	367.972	367.972	367.972	14.683	-80.6927	5.95916	401.195	483.964	192.682	190.354	190.353	190.353	-81.7311	-4.70907	-13.7929	60.4302	-0.810791	-3.80935	-0.62449	0.261259	2.51296	450.348	95.8321	-19.7037	0	0	-0.0585077
560	0	11.032	0	0	11.3749	0.381984	-14.0145	-0.145308	-0.00145164	-0.00576788	-16.2525	-3.21E-15	-1.71177	0	0	0.0382047	1.35921	-23.7012	1.42373	413.513	409.024	631.32	366.125	366.125	366.125	14.6793	-80.6499	6.25035	383.692	484.536	192.388	190.353	190.353	190.353	-81.6759	-4.49768	-13.9681	60.2762	-0.708887	-3.16184	-0.0112405	-0.0344867	2.8176	246.158	9.82931	-14.4276	0	0	0.145127
561	0	12.1349	0	0	12.563	0.406072	-14.8858	-0.138133	-0.00736727	-0.00278591	-13.766	-2.54E-15	-2.50997	0	0	0.0278413	1.44681	-22.5282	0.929468	403.925	410.094	626.278	364.548	364.548	364.548	14.6337	-80.6333	6.52949	366.299	485.016	192.11	190.353	190.353	190.353	-81.6409	-4.27135	-14.1052	59.8536	-0.781375	-2.52974	0.632966	-0.398627	3.0369	27.6272	-86.9974	-9.09796	0	0	0.0102812
562	0	13.131	0	0	13.6404	0.425016	-15.566	-0.137191	-0.0103524	0.00203617	-12.2208	1.78E-15	-2.70081	0	0	0.0223287	1.47962	-21.2382	0.565878	393.752	410.868	621.804	363.405	363.405	363.405	14.5833	-80.6134	6.75436	349.024	485.397	191.807	190.353	190.354	190.353	-81.6037	-4.07956	-14.2066	59.2397	-1.0124	-2.04081	1.15899	-0.722336	3.14625	-140.749	-169.95	-4.11341	0	0	-0.300101
563	0	14.037	0	0	14.6136	0.436633	-15.981	-0.142551	-0.0103218	0.00288158	-11.2547	3.98E-15	-2.48697	0	0	0.01916	1.4436	-19.8945	0.362514	383.44	411.142	618.084	362.827	362.827	362.827	14.5751	-80.5683	6.88194	331.88	485.688	191.476	190.353	190.353	190.353	-81.5513	-3.97944	-14.2804	58.4675	-1.35989	-1.77683	1.44899	-0.903301	3.16115	-210.294	-216.45	-0.0167514	0	0	-0.556357
564	0	14.8513	0	0	15.4709	0.439455	-16.0815	-0.153813	-0.00695649	-0.00401034	-10.4961	-3.47E-15	-2.01066	0	0	0.0161827	1.33484	-18.5075	0.332969	373.189	410.801	615.162	362.859	362.859	362.859	14.649	-80.4768	6.8794	314.866	485.904	191.147	190.353	190.353	190.353	-81.47	-4.01646	-14.3359	57.5095	-1.75768	-1.77099	1.45933	-0.894887	3.12202	-167.686	-215.014	2.59826	0	0	-0.573124
565	0	15.5467	0	0	16.1795	0.43361	-15.8732	-0.169038	-0.000835261	-0.0181405	-9.57688	2.03E-15	-1.42032	0	0	0.0120347	1.16098	-17.0363	0.473824	362.925	409.852	612.993	363.442	363.442	363.442	14.8216	-80.3119	6.73493	297.947	486.055	190.867	190.353	190.353	190.353	-81.3356	-4.20637	-14.38	56.2899	-2.13037	-2.01539	1.23784	-0.717151	3.08015	-40.4622	-168.628	3.47956	0	0	-0.253388
566	0	16.072	0	0	16.6892	0.4209	-15.4186	-0.185118	0.00675407	-0.0346258	-8.22824	3.98E-15	-0.846411	0	0	0.0067001	0.942776	-15.4115	0.761204	352.378	408.419	611.51	364.44	364.44	364.441	15.0801	-80.0363	6.46235	281.056	486.144	190.692	190.353	190.353	190.353	-81.1084	-4.52721	-14.4152	54.7159	-2.41711	-2.46993	0.902295	-0.443205	3.06074	113.351	-93.548	2.84266	0	0	0.362373
567	0	16.3626	0	0	16.9418	0.404044	-14.8127	-0.199137	0.014177	-0.0471867	-6.39293	5.71E-15	-0.397779	0	0	0.00146224	0.712529	-13.5673	1.14946	341.224	406.704	610.67	365.706	365.706	365.706	15.3878	-79.6034	6.09621	264.114	486.164	190.668	190.353	190.353	190.353	-80.734	-4.92676	-14.4417	52.7162	-2.58864	-3.07012	0.588446	-0.168944	3.05851	229.501	-14.0188	1.37031	0	0	1.04581
568	0	16.3563	0	0	16.8829	0.385612	-14.1462	-0.208875	0.0202659	-0.0516424	-4.17648	-3.57E-15	-0.126567	0	0	-0.00192565	0.506846	-11.4726	1.57433	329.242	404.92	610.48	367.142	367.142	367.142	15.7	-78.9611	5.67835	247.058	486.111	190.823	190.353	190.353	190.353	-80.1508	-5.34221	-14.4597	50.2752	-2.64739	-3.73515	0.398856	0.0329561	3.05254	262.786	48.8586	-0.32097	0	0	1.43657
569	0	16.0059	0	0	16.472	0.367268	-13.479	-0.213431	0.0247362	-0.0474247	-1.79015	3.99E-15	-0.0125885	0	0	-0.0021703	0.355911	-9.14718	1.96075	316.417	403.235	610.984	368.725	368.725	368.725	15.9795	-78.0579	5.24323	229.862	485.988	191.165	190.353	190.353	190.353	-79.299	-5.7207	-14.4696	47.4487	-2.61567	-4.37694	0.376195	0.137523	3.02729	200.673	86.553	-2.36279	0	0	1.23957
570	0	15.2863	0	0	15.6878	0.349589	-12.8324	-0.212745	0.0277189	-0.0363327	0.580638	3.81E-16	-0.00568076	0	0	0.00115455	0.275744	-6.66057	2.23492	302.969	401.748	612.25	370.468	370.468	370.468	16.2032	-76.849	4.81032	212.538	485.806	191.682	190.353	190.353	190.353	-78.1283	-6.02986	-14.4724	44.3559	-2.5246	-4.91038	0.510208	0.164151	2.97287	59.1466	103.535	-5.22427	0	0	0.413013
571	0	14.193	0	0	14.5277	0.332241	-12.1947	-0.20676	0.0294151	-0.0208172	2.8797	3.68E-15	-0.0455357	0	0	0.00792638	0.266903	-4.11367	2.33847	289.299	400.5	614.336	372.37	372.37	372.37	16.361	-75.2985	4.38466	195.131	485.584	192.346	190.353	190.353	190.353	-76.6	-6.25699	-14.4673	41.1493	-2.40812	-5.26611	0.748899	0.150102	2.87356	-127.982	110.075	-8.92017	0	0	-0.794549
572	0	12.7354	0	0	13.0023	0.314247	-11.53	-0.196053	0.0300836	-0.00395378	5.07494	4.06E-15	-0.0638049	0	0	0.0176978	0.318691	-1.61366	2.23979	275.891	399.493	617.253	374.387	374.387	374.387	16.4504	-73.38	3.96232	177.705	485.347	193.105	190.353	190.353	190.353	-74.6874	-6.40178	-14.452	37.9795	-2.30001	-5.40334	1.0136	0.134849	2.71518	-319.052	117.168	-12.9006	0	0	-1.97444
573	0	10.9273	0	0	11.1265	0.294383	-10.7925	-0.18205	0.0301077	0.0105963	7.05475	1.95E-15	0.00863048	0	0	0.0294895	0.416451	0.749028	1.93737	263.2	398.721	620.938	376.45	376.45	376.45	16.4685	-71.0762	3.53876	160.326	485.119	193.89	190.353	190.353	190.353	-72.3726	-6.46591	-14.4213	34.9672	-2.2302	-5.31674	1.22609	0.148458	2.49893	-476.712	133.076	-16.4896	0	0	-2.77893
574	0	8.77811	0	0	8.91308	0.271664	-9.94459	-0.166843	0.0297029	0.0189674	8.56705	-4.31E-15	0.195518	0	0	0.0413742	0.54917	2.91439	1.45532	251.564	398.187	625.251	378.495	378.495	378.495	16.4066	-68.3773	3.11743	143.043	484.915	194.621	190.354	190.353	190.353	-69.6444	-6.44325	-14.3681	32.1898	-2.22097	-5.03345	1.34339	0.200395	2.24481	-580.047	159.361	-19.0631	0	0	-3.08128
575	0	6.29062	0	0	6.36889	0.245783	-8.97328	-0.153252	0.0287468	0.0186089	9.16771	1.02E-15	0.453697	0	0	0.0498208	0.713766	4.85472	0.835307	241.171	397.918	630.003	380.485	380.485	380.485	16.2488	-65.2809	2.71413	125.871	484.745	195.219	190.353	190.353	190.353	-66.4975	-6.31571	-14.2829	29.6825	-2.28427	-4.60271	1.37562	0.277207	1.98102	-631.745	189.828	-20.3098	0	0	-2.98471
576	0	3.46657	0	0	3.49978	0.217201	-7.89457	-0.144699	0.0274332	0.0090595	8.24565	1.86E-15	0.754221	0	0	0.049101	0.914446	6.56629	0.129472	232.08	397.958	634.987	382.418	382.418	382.418	15.9766	-61.7936	2.354	108.791	484.598	195.631	190.353	190.353	190.353	-62.9351	-6.05837	-14.1542	27.4502	-2.42087	-4.08401	1.37627	0.353823	1.73702	-653.683	213.886	-20.2711	0	0	-2.70036
577	0	0.319661	0	0	0.321888	0.186888	-6.74437	-0.145048	0.0263668	-0.00854114	5.1118	3.38E-16	1.11411	0	0	0.0315854	1.15783	8.05565	-0.603764	224.296	398.345	640.006	384.316	384.316	384.316	15.5771	-57.9357	2.0634	91.7572	484.453	195.86	190.353	190.353	190.353	-58.9759	-5.65089	-13.9689	25.4819	-2.62009	-3.53955	1.40536	0.408029	1.52769	-672.842	222.436	-19.33	0	0	-2.4054
578	0	-3.10817	0	0	-3.12289	0.155886	-5.56233	-0.157578	0.0261675	-0.0326666	-0.786987	2.54E-16	1.57914	0	0	-0.00966452	1.4472	9.32635	-1.30271	217.839	399.086	644.873	386.222	386.222	386.222	15.0498	-53.7487	1.86111	74.7292	484.279	195.984	190.353	190.353	190.353	-54.6632	-5.08903	-13.7139	23.7661	-2.86007	-3.03101	1.49418	0.424193	1.35626	-706.524	209.883	-17.7365	0	0	-2.17112
579	0	-6.73351	0	0	-6.75334	0.125004	-4.38016	-0.183828	0.0273844	-0.0614385	-9.62476	4.44E-15	2.2369	0	0	-0.0763503	1.77816	10.3715	-1.90639	212.779	400.138	649.403	388.19	388.19	388.19	14.4076	-49.3033	1.7521	57.7115	484.046	196.171	190.353	190.353	190.353	-50.0741	-4.39118	-13.3776	22.299	-3.10811	-2.61709	1.63001	0.394832	1.21299	-755.668	176.489	-15.6682	0	0	-1.96933
580	0	-10.426	0	0	-10.4427	0.0948239	-3.2212	-0.222402	0.030217	-0.0922376	-20.9728	1.18E-15	3.21245	0	0	-0.160071	2.13814	11.1739	-2.36072	209.235	401.408	653.411	390.277	390.277	390.277	13.6758	-44.7046	1.72537	40.7892	483.729	196.667	190.353	190.353	190.353	-45.3236	-3.59927	-12.9527	21.0871	-3.32554	-2.34776	1.77295	0.328373	1.08605	-809.344	129.718	-13.2985	0	0	-1.72872
581	0	-14.0139	0	0	-14.0236	0.0659399	-2.10953	-0.268321	0.0348292	-0.121327	-33.7002	3.05E-15	4.70437	0	0	-0.241087	2.50995	11.7122	-2.62465	207.328	402.773	656.719	392.526	392.526	392.526	12.8888	-40.0908	1.7546	24.1519	483.326	197.759	190.353	190.353	190.353	-40.5622	-2.77519	-12.4416	20.1427	-3.47578	-2.25678	1.8786	0.242114	0.963682	-852.242	81.2465	-10.7761	0	0	-1.39374
582	0	-17.303	0	0	-17.3062	0.0392917	-1.08248	-0.313719	0.041184	-0.144924	-46.1192	1.35E-15	6.91435	0	0	-0.293785	2.87727	11.9703	-2.67416	207.143	404.115	659.166	394.962	394.962	394.962	12.0899	-35.6206	1.79998	8.08837	482.861	199.722	190.353	190.353	190.353	-35.961	-1.99461	-11.8623	19.4758	-3.53375	-2.35593	1.90846	0.155308	0.843539	-869.424	42.2491	-8.10494	0	0	-0.960899
583	0	-20.1062	0	0	-20.1063	0.0164276	-0.20069	-0.35002	0.0490453	-0.15964	-56.3909	-4.74E-15	9.91365	0	0	-0.297835	3.22952	11.9448	-2.5039	208.685	405.352	660.638	397.582	397.582	397.582	11.3311	-31.4519	1.81197	-7.05428	482.399	202.759	190.353	190.353	190.353	-31.6876	-1.33779	-11.2528	19.0869	-3.49108	-2.63309	1.84285	0.0863672	0.726759	-852.182	21.0858	-5.45859	0	0	-0.486924
584	0	-22.2784	0	0	-22.2792	-0.000492846	0.451956	-0.371663	0.0567584	-0.163292	-63.1504	6.09E-15	13.3807	0	0	-0.248724	3.56426	11.6486	-2.12706	211.869	406.455	661.079	400.356	400.356	400.357	10.6704	-27.7142	1.73912	-20.9367	482.034	206.962	190.353	190.353	190.353	-27.8776	-0.876364	-10.6702	18.9634	-3.35528	-3.05604	1.68483	0.0457051	0.618586	-800.92	19.7873	-3.13906	0	0	-0.0580483
585	0	-23.7438	0	0	-23.7462	-0.00903354	0.781349	-0.378706	0.0623155	-0.154971	-65.9912	-6.77E-16	16.6641	0	0	-0.160194	3.88641	11.1091	-1.57354	216.522	407.453	660.496	403.229	403.229	403.229	10.1643	-24.4879	1.54105	-33.2884	481.873	212.301	190.353	190.353	190.353	-24.6118	-0.657394	-10.1812	19.0796	-3.145	-3.58104	1.45917	0.0378257	0.523233	-725.287	35.6639	-1.70231	0	0	0.256267
586	0	-24.5047	0	0	-24.5066	-0.00703124	0.704129	-0.375411	0.0640066	-0.134576	-65.4189	4.74E-15	18.9675	0	0	-0.0565951	4.20577	10.3649	-0.88577	222.405	408.418	658.953	406.126	406.126	406.126	9.85859	-21.7972	1.20261	-43.9371	482.004	218.645	190.353	190.353	190.353	-21.9111	-0.690423	-9.84777	19.3991	-2.88434	-4.16298	1.20602	0.0581631	0.438003	-641.759	61.976	-1.69326	0	0	0.43606
587	0	-24.6309	0	0	-24.631	0.00679375	0.170906	-0.367613	0.0607804	-0.102908	-62.5205	1.02E-14	19.6151	0	0	0.0375847	4.53381	9.46055	-0.112036	229.236	409.442	656.549	408.965	408.965	408.965	9.77985	-19.6167	0.742398	-52.8002	482.481	225.788	190.353	190.353	190.353	-19.7446	-0.943014	-9.71479	19.8776	-2.59989	-4.7637	0.968883	0.102055	0.358282	-568.77	91.4081	-3.38675	0	0	0.512171
588	0	-24.2362	0	0	-24.2388	0.0323388	-0.814366	-0.360147	0.0524683	-0.0619973	-58.5272	6.77E-15	18.2838	0	0	0.10549	4.88092	8.44147	0.701468	236.731	410.618	653.402	411.662	411.662	411.662	9.93076	-17.8886	0.21048	-59.854	483.304	233.478	190.353	190.354	190.353	-18.0488	-1.34761	-9.80126	20.4687	-2.31829	-5.35522	0.78607	0.160488	0.284677	-522.003	116.541	-6.4333	0	0	0.543915
589	0	-23.4496	0	0	-23.4677	0.0679377	-2.18648	-0.355006	0.0394394	-0.0154297	-54.4286	-1.02E-14	15.047	0	0	0.140889	5.25426	7.34883	1.51734	244.63	412.026	649.628	414.133	414.133	414.133	10.2892	-16.5427	-0.324589	-65.0978	484.432	241.433	190.353	190.353	190.354	-16.7478	-1.81795	-10.0978	21.1298	-2.0648	-5.91787	0.676217	0.216659	0.226323	-508.891	129.941	-9.62472	0	0	0.587864
590	0	-22.3944	0	0	-22.4471	0.110573	-3.82639	-0.351799	0.0225202	0.0321394	-50.8624	-2.71E-15	10.3135	0	0	0.14733	5.65609	6.21501	2.3088	252.734	413.712	645.343	416.29	416.29	416.29	10.8115	-15.5128	-0.794317	-68.5315	485.787	249.358	190.353	190.353	190.353	-15.769	-2.26939	-10.5693	21.8302	-1.86096	-6.43509	0.634688	0.245521	0.202214	-527.553	125.059	-11.1845	0	0	0.678925
591	0	-21.1754	0	0	-21.2812	0.156412	-5.58243	-0.349762	0.00298343	0.0756844	-48.2222	-5.41E-15	4.69976	0	0	0.13511	6.08338	5.06016	3.05548	260.918	415.68	640.67	418.038	418.038	418.038	11.4387	-14.745	-1.1467	-70.1481	487.266	256.962	190.353	190.353	190.353	-15.0521	-2.63608	-11.161	22.5585	-1.72291	-6.88825	0.640025	0.226333	0.233035	-569.079	99.9086	-9.71427	0	0	0.829955
592	0	-19.8741	0	0	-20.0433	0.201468	-7.29836	-0.348445	-0.0175476	0.111459	-46.6795	-1.35E-15	-1.10619	0	0	0.116668	6.52954	3.89068	3.73629	269.134	417.89	635.745	419.271	419.271	419.271	12.1041	-14.2032	-1.3553	-69.9323	488.761	263.977	190.353	190.353	190.353	-14.5546	-2.88043	-11.807	23.3276	-1.66191	-7.25424	0.660934	0.14798	0.332696	-620.609	56.9546	-4.51105	0	0	1.04439
593	0	-18.5461	0	0	-18.7772	0.24222	-8.83915	-0.346993	-0.0370958	0.13716	-46.1057	8.12E-15	-6.43952	0	0	0.101966	6.98751	2.69994	4.32302	277.398	420.26	630.724	419.878	419.878	419.878	12.7418	-13.871	-1.41934	-67.8602	490.164	270.176	190.353	190.354	190.353	-14.2553	-2.99382	-12.4395	24.1761	-1.68709	-7.506	0.678969	0.0219361	0.500077	-671.118	5.09627	3.8761	0	0	1.32761
594	0	-17.2238	0	0	-17.5041	0.276047	-10.1085	-0.34386	-0.0540478	0.152455	-46.0853	-8.12E-15	-10.7908	0	0	0.095622	7.4538	1.47142	4.78044	285.767	422.685	625.785	419.752	419.752	419.752	13.2948	-13.7495	-1.35688	-63.9048	491.378	275.386	190.353	190.353	190.353	-14.1527	-2.99	-12.9979	25.1626	-1.81088	-7.61667	0.690089	-0.118473	0.716828	-713.038	-43.1121	14.0232	0	0	1.68612
595	0	-15.9219	0	0	-16.2312	0.30145	-11.0553	-0.337195	-0.0672965	0.158341	-46.0477	2.71E-15	-13.8513	0	0	0.0969573	7.93164	0.183155	5.07221	294.316	425.068	621.112	418.811	418.811	418.811	13.7201	-13.8516	-1.19492	-58.0474	492.325	279.493	190.353	190.353	190.353	-14.2595	-2.89479	-13.4356	26.3557	-2.05429	-7.56464	0.686539	-0.233124	0.953223	-738.649	-77.0359	24.327	0	0	2.10876
596	0	-14.6441	0	0	-14.9604	0.318054	-11.6709	-0.325271	-0.0761915	0.156609	-45.4364	-8.12E-15	-15.5138	0	0	0.101955	8.4318	-1.18754	5.16747	303.111	427.34	616.881	417.016	417.016	417.016	13.9923	-14.1933	-0.960693	-50.2911	492.951	282.439	190.353	190.354	190.353	-14.5937	-2.73616	-13.7242	27.823	-2.44928	-7.33584	0.663875	-0.282856	1.18267	-742.334	-91.1752	33.5876	0	0	2.55794
597	0	-13.3911	0	0	-13.695	0.326431	-11.9804	-0.307394	-0.0807089	0.149721	-43.9163	-5.41E-15	-15.868	0	0	0.105973	8.96915	-2.65976	5.04707	312.188	429.472	613.234	414.4	414.4	414.4	14.1031	-14.7865	-0.676362	-40.6735	493.221	284.216	190.353	190.353	190.353	-15.1699	-2.53731	-13.854	29.6196	-3.03431	-6.92734	0.628376	-0.245315	1.39066	-723.617	-87.759	41.2962	0	0	2.97705
598	0	-12.1664	0	0	-12.4439	0.327737	-12.0286	-0.284605	-0.0812873	0.139692	-41.5095	-5.41E-15	-15.1409	0	0	0.105991	9.55566	-4.24577	4.7091	321.54	431.467	610.266	411.088	411.088	411.088	14.0595	-15.6327	-0.357137	-29.2724	493.127	284.854	190.353	190.353	190.353	-15.992	-2.31346	-13.8318	31.7775	-3.84403	-6.35187	0.600997	-0.126649	1.58086	-687.451	-75.8982	47.4585	0	0	3.30576
599	0	-10.9784	0	0	-11.2212	0.323328	-11.8658	-0.259534	-0.0785358	0.128136	-38.5707	-2.71E-15	-13.6124	0	0	0.1014	10.1926	-5.9493	4.17373	331.134	433.341	608.02	407.302	407.302	407.302	13.8791	-16.7217	-0.0130526	-16.2003	492.675	284.407	190.353	190.353	190.353	-17.0522	-2.0731	-13.6764	34.2954	-4.89533	-5.63834	0.617616	0.0398911	1.76874	-644.43	-67.2628	52.1455	0	0	3.50825
600	0	-9.83846	0	0	-10.0435	0.314478	-11.5385	-0.235383	-0.0728581	0.115111	-35.6154	-5.41E-15	-11.5238	0	0	0.0933193	10.8652	-7.76569	3.48691	340.927	435.091	606.496	403.342	403.342	403.342	13.585	-18.0353	0.34754	-1.58872	491.89	282.947	190.353	190.353	190.354	-18.3342	-1.82197	-13.4122	37.1327	-6.17343	-4.82564	0.708465	0.213774	1.97757	-603.683	-69.1724	55.0947	0	0	3.57037
601	0	-8.75725	0	0	-8.92518	0.302329	-11.0879	-0.214861	-0.064392	0.10018	-33.1143	-5.41E-15	-9.0327	0	0	0.0833857	11.541	-9.68289	2.7209	350.889	436.687	605.682	399.531	399.531	399.531	13.2023	-19.5542	0.714007	14.4305	490.805	280.556	190.353	190.353	190.353	-19.8205	-1.568	-13.0651	40.2108	-7.62054	-3.95419	0.881732	0.368211	2.22852	-569.194	-80.2902	55.6889	0	0	3.49974
602	0	-7.74215	0	0	-7.87627	0.288035	-10.556	-0.199706	-0.0530499	0.0831861	-31.3587	-4.06E-15	-6.20092	0	0	0.0729259	12.173	-11.6827	1.96946	361.005	438.06	605.592	396.157	396.158	396.157	12.7565	-21.2634	1.07156	31.7395	489.467	277.336	190.353	190.353	190.354	-21.4986	-1.32425	-12.6598	43.422	-9.13256	-3.0641	1.11802	0.495622	2.51983	-540.033	-91.6298	53.2678	0	0	3.32869
603	0	-6.79652	0	0	-6.90166	0.272877	-9.98996	-0.190542	-0.0387597	0.0648831	-30.4099	-5.41E-15	-3.02808	0	0	0.0627797	12.7058	-13.7422	1.33925	371.261	439.122	606.289	393.413	393.413	393.413	12.2741	-23.1563	1.40324	50.2414	487.929	273.404	190.353	190.353	190.353	-23.3643	-1.10774	-12.2204	46.6455	-10.571	-2.20511	1.37386	0.594379	2.81768	-511.919	-92.4102	47.6536	0	0	3.09185
604	0	-5.92055	0	0	-6.00212	0.258181	-9.43927	-0.187164	-0.0217918	0.0474594	-30.145	-6.77E-16	0.491232	0	0	0.0534959	13.0864	-15.8357	0.937132	381.626	439.789	607.88	391.363	391.363	391.363	11.7835	-25.2342	1.69499	69.8604	486.262	268.897	190.353	190.353	190.353	-25.4208	-0.934879	-11.7718	49.7624	-11.7915	-1.44899	1.5977	0.650173	3.05831	-480.667	-77.0758	39.6252	0	0	2.80081
605	0	-5.11191	0	0	-5.17498	0.244948	-8.94186	-0.188851	-0.00276676	0.0334532	-30.3415	5.41E-15	4.33601	0	0	0.0453669	13.2754	-17.9348	0.854131	392.031	440.009	610.487	389.959	389.959	389.959	11.3154	-27.503	1.9416	90.5384	484.547	263.958	190.353	190.353	190.353	-27.6753	-0.815843	-11.3415	52.6687	-12.6801	-0.889498	1.73936	0.64824	3.17387	-441.777	-45.6413	30.4505	0	0	2.433
606	0	-4.36624	0	0	-4.41492	0.233437	-8.50808	-0.194751	0.0176869	0.0237822	-30.7722	-1.18E-15	8.45724	0	0	0.0382191	13.2565	-20.0069	1.14811	402.362	439.783	614.189	389.074	389.074	389.074	10.9025	-29.9688	2.15066	112.231	482.881	258.729	190.353	190.353	190.353	-30.1338	-0.751002	-10.9605	55.2838	-13.1796	-0.624539	1.76169	0.590244	3.1327	-390.324	-2.20413	21.2188	0	0	1.95854
607	0	-3.67695	0	0	-3.71419	0.223032	-8.11515	-0.204099	0.0388601	0.0174149	-31.2639	-5.75E-15	12.7456	0	0	0.0312865	13.0402	-22.0145	1.82878	412.46	439.16	618.979	388.549	388.549	388.549	10.5791	-32.634	2.34216	134.904	481.371	253.346	190.353	190.353	190.353	-32.7983	-0.732013	-10.6641	57.5576	-13.2932	-0.729424	1.6495	0.497655	2.95853	-322.234	46.7622	12.268	0	0	1.38181
608	0	-3.03575	0	0	-3.06352	0.212481	-7.71588	-0.216157	0.0601536	0.0113653	-31.7052	-4.06E-15	17.0306	0	0	0.0234342	12.6605	-23.915	2.84914	422.129	438.227	624.749	388.233	388.233	388.233	10.3799	-35.4956	2.54434	158.528	480.134	247.938	190.353	190.354	190.353	-35.6654	-0.746625	-10.4902	59.472	-13.0701	-1.23232	1.41729	0.403009	2.71057	-236.909	94.1437	3.09762	0	0	0.761355
609	0	-2.43413	0	0	-2.45381	0.200429	-7.2589	-0.229982	0.0805323	0.00294621	-32.0168	-6.77E-15	21.0199	0	0	0.0138779	12.1679	-25.6632	4.10804	431.152	437.077	631.3	388.005	388.005	388.005	10.3389	-38.5449	2.78796	183.064	479.285	242.644	190.354	190.354	190.353	-38.7269	-0.784885	-10.4777	61.036	-12.5829	-2.10068	1.10622	0.334468	2.44911	-139.669	133.273	-6.93219	0	0	0.19211
610	0	-1.86575	0	0	-1.87861	0.185938	-6.70822	-0.244704	0.0989115	-0.00963875	-32.1617	-2.71E-15	24.3495	0	0	0.0029576	11.6197	-27.2161	5.46515	439.309	435.783	638.373	387.782	387.782	387.782	10.4872	-41.7678	3.10113	208.461	478.932	237.613	190.353	190.353	190.353	-41.9705	-0.843745	-10.6617	62.2768	-11.9083	-3.2419	0.770186	0.304537	2.21449	-39.6118	158.92	-18.0239	0	0	-0.240985
611	0	-1.32799	0	0	-1.33545	0.168809	-6.05571	-0.259553	0.113591	-0.0272001	-32.129	-8.12E-15	26.5591	0	0	-0.00755178	11.0703	-28.5377	6.76558	446.411	434.384	645.692	387.509	387.509	387.509	10.8498	-45.1455	3.50653	234.636	479.168	233.009	190.353	190.354	190.353	-45.3804	-0.928566	-11.0702	63.2294	-11.1131	-4.51835	0.464239	0.316624	2.02546	53.6353	169.975	-29.8864	0	0	-0.497294
612	0	-0.821844	0	0	-0.825406	0.149648	-5.32388	-0.273618	0.122221	-0.0498162	-31.8897	-4.06E-15	27.1441	0	0	-0.0150619	10.5606	-29.6015	7.86791	452.313	432.881	652.987	387.156	387.155	387.155	11.4418	-48.656	4.02085	261.473	480.05	229.003	190.353	190.353	190.353	-48.9398	-1.05107	-11.7187	63.9263	-10.2478	-5.77459	0.228543	0.365313	1.88337	134.189	168.331	-41.4497	0	0	-0.581963
613	0	-0.351446	0	0	-0.352554	0.129672	-4.55911	-0.286077	0.122507	-0.0767317	-31.4032	-9.47E-15	25.6997	0	0	-0.0175074	10.1119	-30.3908	8.66701	456.924	431.253	660.031	386.7	386.7	386.7	12.2617	-52.2753	4.65463	288.819	481.586	225.763	190.353	190.353	190.353	-52.6306	-1.22484	-12.6046	64.3883	-9.34406	-6.86772	0.076331	0.437971	1.78321	201.499	157.324	-51.1159	0	0	-0.524675
614	0	0.0762286	0	0	0.0764031	0.110345	-3.81761	-0.296563	0.113211	-0.106764	-30.6473	0	22.0947	0	0	-0.0146347	9.72363	-30.8958	9.10371	460.208	429.468	666.637	386.128	386.128	386.128	13.2853	-55.9775	5.41124	316.491	483.722	223.44	190.353	190.353	190.353	-56.4333	-1.46033	-13.7018	64.6223	-8.41379	-7.68957	-0.0101199	0.513492	1.71908	260.385	139.639	-57.2116	0	0	-0.35784
615	0	0.452145	0	0	0.452815	0.0929982	-3.151	-0.304794	0.0951588	-0.138646	-29.5877	-2.71E-15	16.6255	0	0	-0.00836486	9.37853	-31.1122	9.16103	462.167	427.497	672.667	385.441	385.441	385.441	14.4626	-59.7354	6.28424	344.281	486.326	222.149	190.353	190.353	190.353	-60.3261	-1.76109	-14.9584	64.6235	-7.45238	-8.17528	-0.0580503	0.575343	1.68709	315.701	118.841	-58.8664	0	0	-0.109542
616	0	0.765725	0	0	0.766511	0.0785814	-2.59632	-0.310344	0.0719297	-0.170842	-28.1738	8.80E-15	10.0835	0	0	-0.00183239	9.0499	-31.0406	8.85383	462.834	425.329	678.018	384.662	384.662	384.662	15.7194	-63.5212	7.25477	371.978	489.203	221.963	190.353	190.353	190.353	-64.2831	-2.12146	-16.2983	64.3826	-6.44413	-8.30328	-0.0947114	0.614271	1.67916	370.041	99.8927	-56.612	0	0	0.194349
617	0	1.00557	0	0	1.00629	0.0675732	-2.17244	-0.312596	0.0489314	-0.202585	-26.3544	1.02E-14	3.5962	0	0	0.00227943	8.71039	-30.6876	8.21799	462.259	422.976	682.623	383.846	383.846	383.846	16.966	-67.3063	8.29157	399.372	492.118	222.91	190.353	190.353	190.353	-68.2721	-2.52588	-17.6313	63.892	-5.37169	-8.08904	-0.144461	0.624263	1.68339	424.782	87.5809	-51.8187	0	0	0.530843
618	0	1.16016	0	0	1.16078	0.0600691	-1.88336	-0.311036	0.0321658	-0.233951	-24.1204	8.97E-15	-1.62333	0	0	0.0028115	8.3402	-30.067	7.30087	460.513	420.48	686.438	383.078	383.078	383.078	18.1107	-71.0614	9.35453	426.259	494.833	224.972	190.353	190.353	190.353	-72.253	-2.94985	-18.8663	63.1531	-4.22711	-7.57307	-0.223205	0.599372	1.68469	480.083	85.0795	-46.0765	0	0	0.877569
619	0	1.21989	0	0	1.22044	0.0559909	-1.72621	-0.305025	0.0261901	-0.266132	-21.479	-5.41E-15	-4.6297	0	0	0.000280998	7.9331	-29.2017	6.15416	457.682	417.912	689.443	382.466	382.466	382.466	19.0754	-74.7553	10.4013	452.433	497.147	228.093	190.353	190.353	190.353	-76.1788	-3.3631	-19.9278	62.1812	-3.02271	-6.80527	-0.336511	0.533894	1.6719	536.176	91.8637	-40.1077	0	0	1.21477
620	0	1.17982	0	0	1.18033	0.055317	-1.70024	-0.29416	0.0329632	-0.300584	-18.4652	-5.75E-15	-4.98335	0	0	-0.00359185	7.49874	-28.1253	4.82873	453.876	415.365	691.638	382.118	382.118	382.118	19.8078	-78.3555	11.3948	477.668	498.924	232.188	190.354	190.354	190.353	-79.9983	-3.73482	-20.768	61.0078	-1.79594	-5.83071	-0.475057	0.424873	1.63979	591.767	103.238	-33.5934	0	0	1.52303
621	0	1.04307	0	0	1.0436	0.0582492	-1.81323	-0.278044	0.0513685	-0.338246	-15.0889	-1.02E-15	-2.85337	0	0	-0.00640261	7.06021	-26.8824	3.37176	449.233	412.936	693.048	382.123	382.123	382.123	20.289	-81.8278	12.3087	501.707	500.104	237.144	190.354	190.353	190.353	-83.6613	-4.0401	-21.3732	59.6809	-0.606293	-4.68183	-0.614327	0.275965	1.58888	642.959	111.231	-25.6184	0	0	1.7797
622	0	0.824498	0	0	0.825045	0.0652361	-2.08242	-0.255805	0.0777381	-0.37829	-11.2652	4.53E-15	1.06285	0	0	-0.00567119	6.64762	-25.5281	1.82704	443.93	410.708	693.731	382.525	382.525	382.526	20.5331	-85.1376	13.1298	524.258	500.698	242.814	190.353	190.353	190.353	-87.1237	-4.26566	-21.7612	58.2602	0.475675	-3.37988	-0.711248	0.107768	1.52211	680.62	108.86	-15.7491	0	0	1.9433
623	0	0.551967	0	0	0.552509	0.0767667	-2.52646	-0.226243	0.106919	-0.417749	-6.83338	-1.74E-15	5.74416	0	0	2.32E-05	6.28872	-24.1251	0.239121	438.194	408.736	693.782	383.317	383.317	383.317	20.581	-88.2507	13.8564	545.008	500.767	249.01	190.354	190.353	190.353	-90.35	-4.41239	-21.9729	56.8118	1.38373	-1.94632	-0.725907	-0.0477864	1.43603	694.25	92.0206	-4.60669	0	0	1.96779
624	0	0.264138	0	0	0.264524	0.0929588	-3.14948	-0.188554	0.133527	-0.452584	-1.65169	-3.64E-15	10.1017	0	0	0.00957844	5.99984	-22.7402	-1.34203	432.299	407.035	693.333	384.435	384.434	384.435	20.4893	-91.1332	14.4943	563.655	500.402	255.488	190.353	190.353	190.353	-93.312	-4.49353	-22.0602	55.4017	2.07101	-0.416042	-0.63951	-0.161335	1.33058	677.021	60.3828	6.10998	0	0	1.83052
625	0	0.00456232	0	0	0.00456114	0.113086	-3.92288	-0.143408	0.152849	-0.479503	4.26477	-1.18E-15	13.1915	0	0	0.0188108	5.78121	-21.4392	-2.85993	426.566	405.583	692.537	385.776	385.776	385.776	20.3176	-93.7509	15.0513	579.947	499.697	261.949	190.354	190.353	190.353	-95.9846	-4.52917	-22.0736	54.0921	2.51952	1.15694	-0.4597	-0.214361	1.20426	629.58	17.3866	14.417	0	0	1.55239
626	0	-0.185514	0	0	-0.186164	0.135215	-4.77149	-0.0932756	0.16208	-0.497205	10.6885	-3.72E-15	14.4198	0	0	0.0221921	5.617	-20.2828	-4.25336	421.338	404.323	691.552	387.222	387.222	387.222	20.1164	-96.0692	15.533	593.71	498.729	268.047	190.353	190.354	190.353	-98.3422	-4.53933	-22.0521	52.9373	2.74162	2.70123	-0.216508	-0.205987	1.06224	561.452	-31.4713	19.0307	0	0	1.19672
627	0	-0.274135	0	0	-0.275432	0.156164	-5.57296	-0.0420263	0.160697	-0.506257	17.2197	1.35E-15	13.6157	0	0	0.0163397	5.47873	-19.322	-5.45866	416.945	403.175	690.523	388.648	388.648	388.648	19.9184	-98.0545	15.9369	604.868	497.539	273.415	190.353	190.353	190.353	-100.357	-4.53881	-22.0165	51.977	2.77539	4.13316	0.0386317	-0.158145	0.911148	490.218	-81.712	19.9222	0	0	0.844926
628	0	-0.243845	0	0	-0.245276	0.171929	-6.17469	0.00617823	0.150676	-0.50884	23.4145	2.03E-15	11.0539	0	0	0.00285527	5.33149	-18.593	-6.41318	413.665	402.052	689.557	389.94	389.941	389.94	19.7365	-99.6756	16.2497	613.433	496.127	277.695	190.354	190.353	190.353	-101.998	-4.53581	-21.9671	51.2305	2.67456	5.36552	0.238974	-0.11135	0.756443	439.112	-131.698	18.1782	0	0	0.561411
629	0	-0.0947556	0	0	-0.095344	0.178549	-6.42696	0.0473995	0.135693	-0.50717	28.8591	-3.55E-15	7.36789	0	0	-0.0121111	5.14138	-18.1134	-7.06047	411.681	400.868	688.715	391.009	391.009	391.009	19.5667	-100.905	16.4446	619.481	494.452	280.571	190.354	190.354	190.354	-103.235	-4.53432	-21.8854	50.6938	2.49558	6.31814	0.331018	-0.0965541	0.605285	427.101	-179.166	15.4008	0	0	0.364354
630	0	0.155144	0	0	0.156069	0.173142	-6.22094	0.0782303	0.119985	-0.502815	33.2009	1.52E-15	3.42234	0	0	-0.0216427	4.88121	-17.88	-7.35557	411.048	399.552	687.996	391.802	391.801	391.802	19.3936	-101.72	16.4831	623.124	492.454	281.784	190.353	190.354	190.354	-104.039	-4.53725	-21.7383	50.3403	2.2865	6.92528	0.281361	-0.119859	0.465214	464.934	-219.058	13.1659	0	0	0.241101
631	0	0.470288	0	0	0.472474	0.154822	-5.52167	0.0957518	0.107279	-0.496078	36.096	7.30E-16	0.161764	0	0	-0.0225335	4.53344	-17.8677	-7.27168	411.687	398.06	687.331	392.31	392.31	392.31	19.1948	-102.102	16.3217	624.475	490.067	281.151	190.353	190.353	190.353	-104.387	-4.54671	-21.4854	50.1246	2.08058	7.14121	0.0838581	-0.161027	0.350513	551.5	-242.154	12.6926	0	0	0.176245
632	0	0.79894	0	0	0.801273	0.125165	-4.38634	0.0972305	0.100372	-0.486117	37.0927	-3.38E-15	-1.53586	0	0	-0.0170708	4.09234	-18.0318	-6.80742	413.386	396.384	686.594	392.574	392.574	392.574	18.942	-102.036	15.9258	623.631	487.241	278.576	190.353	190.353	190.353	-104.256	-4.55956	-21.0887	49.99	1.89524	6.94668	-0.239102	-0.187228	0.280304	673.234	-237.912	14.6586	0	0	0.171269
633	0	1.07646	0	0	1.07789	0.0881016	-2.96266	0.0802564	0.101276	-0.471329	35.5671	-9.30E-16	-0.999384	0	0	-0.0109529	3.56506	-18.313	-5.99333	415.831	394.561	685.612	392.661	392.661	392.661	18.6032	-101.512	15.2851	620.653	483.963	274.052	190.353	190.353	190.353	-103.631	-4.56186	-20.524	49.8764	1.73543	6.35647	-0.625834	-0.176528	0.27744	801.715	-200.693	18.9794	0	0	0.237283
634	0	1.23442	0	0	1.23482	0.0492763	-1.46741	0.0424197	0.111321	-0.44959	30.7103	-2.45E-15	2.09347	0	0	-0.00903937	2.97109	-18.6467	-4.89354	418.657	392.658	684.205	392.645	392.645	392.645	18.1494	-100.524	14.4257	615.566	480.274	267.681	190.353	190.353	190.353	-102.504	-4.52947	-19.7912	49.7312	1.59955	5.42327	-0.977162	-0.116864	0.363105	895.849	-128.904	24.455	0	0	0.365836
635	0	1.21893	0	0	1.21891	0.0150688	-0.148278	-0.0176628	0.130735	-0.419571	21.7953	2.37E-15	7.6005	0	0	-0.0119418	2.34026	-18.9773	-3.59923	421.521	390.761	682.223	392.581	392.581	392.581	17.5694	-99.0792	13.4089	608.365	476.279	259.692	190.353	190.353	190.353	-100.888	-4.43865	-18.9198	49.5204	1.48343	4.23357	-1.17804	-0.0142718	0.555109	911.564	-28.7946	28.8917	0	0	0.495602
636	0	1.01681	0	0	1.01689	-0.00849766	0.760683	-0.0990545	0.15767	-0.380866	8.58911	-3.72E-15	14.8506	0	0	-0.0146911	1.70871	-19.2735	-2.21408	424.186	388.955	679.608	392.482	392.482	392.482	16.8875	-97.2128	12.3167	599.042	472.154	250.466	190.353	190.353	190.353	-98.8327	-4.28454	-17.9682	49.2408	1.38073	2.89464	-1.14213	0.108837	0.860191	818.467	84.8747	29.7189	0	0	0.525807
637	0	0.680195	0	0	0.68032	-0.016805	1.08103	-0.19538	0.186656	-0.333131	-8.06947	3.05E-15	22.587	0	0	-0.00735877	1.11235	-19.5393	-0.836696	426.584	387.314	676.435	392.297	392.297	392.297	16.1723	-95.0033	11.2297	587.616	468.136	240.547	190.353	190.353	190.353	-96.4378	-4.09569	-17.0153	48.9282	1.28226	1.51661	-0.854778	0.218713	1.25971	615.79	190.19	24.957	0	0	0.39774
638	0	0.332027	0	0	0.332041	-0.00756702	0.724793	-0.292903	0.209336	-0.276049	-26.0041	-6.09E-15	29.1711	0	0	0.0206355	0.578794	-19.8142	0.452025	428.818	385.884	672.928	391.906	391.906	391.906	15.5244	-92.5811	10.2095	574.193	464.486	230.605	190.353	190.353	190.354	-93.8562	-3.93017	-16.1471	48.6573	1.17729	0.197165	-0.400037	0.285407	1.69862	343.73	264.766	14.251	0	0	0.183548
639	0	0.139739	0	0	0.139735	0.0186141	-0.285027	-0.371685	0.217035	-0.211479	-42.0105	-2.11E-15	33.0136	0	0	0.0719118	0.120809	-20.1594	1.59123	431.089	384.672	669.414	391.139	391.139	391.139	15.0414	-90.1183	9.29552	559.01	461.44	221.337	190.353	190.353	190.353	-91.2766	-3.84896	-15.4387	48.5301	1.05907	-0.986171	0.0420739	0.301792	2.07311	82.5058	296.56	-0.592469	0	0	0.0531884
640	0	0.258947	0	0	0.259073	0.0583983	-1.81898	-0.413022	0.204919	-0.146267	-52.9583	-2.28E-15	33.177	0	0	0.133905	-0.263469	-20.6296	2.53133	433.559	383.65	666.204	389.842	389.842	389.842	14.7773	-87.7941	8.51375	542.445	459.146	213.326	190.353	190.353	190.353	-88.8834	-3.88167	-14.9365	48.6484	0.92956	-1.97246	0.254104	0.295804	2.27448	-71.3593	291.81	-15.8976	0	0	0.0772964
641	0	0.772471	0	0	0.774054	0.106765	-3.68012	-0.411265	0.175733	-0.0900943	-57.3628	-1.40E-14	29.8849	0	0	0.183875	-0.582145	-21.2408	3.22275	436.197	382.773	663.45	387.959	387.959	387.959	14.7241	-85.7502	7.8836	524.946	457.629	206.896	190.353	190.353	190.353	-86.8123	-4.01089	-14.647	49.0788	0.80111	-2.70878	0.0863549	0.30962	2.25556	-51.6264	270.934	-27.6494	0	0	0.0729071
642	0	1.66548	0	0	1.67365	0.158611	-5.66646	-0.377927	0.13917	-0.0489879	-56.0367	-7.11E-15	24.4598	0	0	0.205288	-0.837285	-21.9474	3.61269	438.681	382.016	661.04	385.579	385.579	385.579	14.8267	-84.0644	7.41736	506.937	456.801	202.083	190.354	190.354	190.353	-85.1289	-4.18691	-14.5419	49.8222	0.692514	-3.14639	-0.435134	0.374519	2.08499	132.442	256.648	-33.8261	0	0	-0.225519
643	0	2.8499	0	0	2.87531	0.209968	-7.6207	-0.327972	0.10317	-0.0226371	-50.7222	-5.08E-16	18.3031	0	0	0.195871	-1.01841	-22.6427	3.65856	440.422	381.4	658.628	382.901	382.901	382.901	15.0157	-82.7572	7.1172	488.741	456.513	198.708	190.353	190.353	190.353	-83.8405	-4.35558	-14.5758	50.8055	0.623862	-3.25186	-1.11366	0.480908	1.90652	400.775	257.529	-34.9245	0	0	-0.818643
644	0	4.20441	0	0	4.26229	0.258328	-9.44479	-0.274262	0.071815	-0.00901567	-43.3389	-1.03E-14	12.4509	0	0	0.165149	-1.10635	-23.1861	3.35259	440.71	381	655.79	380.119	380.119	380.119	15.2289	-81.8069	6.9745	470.56	456.607	196.48	190.353	190.353	190.353	-82.9141	-4.47485	-14.7008	51.9016	0.610401	-3.0286	-1.68609	0.585731	1.84846	648.171	267.055	-32.9442	0	0	-1.38349
645	0	5.60967	0	0	5.71687	0.302526	-11.0953	-0.227336	0.0470653	-0.00509765	-35.6874	-4.31E-15	7.56789	0	0	0.127162	-1.08498	-23.4441	2.74117	438.921	380.927	652.211	377.348	377.348	377.348	15.4179	-81.164	6.97229	452.496	456.938	195.081	190.353	190.353	190.353	-82.2913	-4.51737	-14.8744	52.9668	0.657796	-2.53254	-1.93193	0.626928	1.95018	785.487	268.431	-29.8639	0	0	-1.56494
646	0	6.9747	0	0	7.14686	0.34244	-12.57	-0.191022	0.0289843	-0.00576858	-28.8094	4.91E-15	3.92202	0	0	0.0922415	-0.953573	-23.3294	1.92445	434.702	381.285	647.812	374.623	374.623	374.623	15.5481	-80.7663	7.08939	434.578	457.391	194.224	190.354	190.353	190.354	-81.9031	-4.46824	-15.0628	53.8797	0.759793	-1.86826	-1.74256	0.543861	2.16341	764.725	242.104	-26.4587	0	0	-1.27504
647	0	8.24767	0	0	8.49765	0.378355	-13.8827	-0.165336	0.0166003	-0.00517932	-23.1965	4.19E-15	1.51387	0	0	0.0653674	-0.732071	-22.8246	1.03693	428.093	382.103	642.763	371.966	371.966	371.966	15.6015	-80.5488	7.30088	416.797	457.88	193.686	190.353	190.353	190.353	-81.6814	-4.32594	-15.2421	54.567	0.898478	-1.16665	-1.14446	0.32855	2.4158	589.353	181.108	-22.9721	0	0	-0.725797
648	0	9.41507	0	0	9.75191	0.410164	-15.0331	-0.148539	0.00837343	-9.37E-05	-18.9627	6.34E-16	0.164435	0	0	0.0472404	-0.456935	-21.9816	0.219231	419.516	383.294	637.417	369.45	369.45	369.45	15.5802	-80.4521	7.57558	399.145	458.354	193.304	190.353	190.354	190.353	-81.567	-4.1068	-15.3988	55.0075	1.04619	-0.557649	-0.285503	0.0373205	2.65759	311.165	94.6625	-19.3862	0	0	-0.231349
649	0	10.4919	0	0	10.9191	0.43684	-15.9884	-0.138326	0.00280079	0.0093033	-15.9441	6.77E-16	-0.407979	0	0	0.0360956	-0.172939	-20.901	-0.407507	409.659	384.67	632.191	367.214	367.214	367.214	15.5088	-80.4263	7.8742	381.631	458.796	192.973	190.353	190.353	190.353	-81.515	-3.84808	-15.5302	55.2172	1.17035	-0.150488	0.623405	-0.25112	2.86027	9.01616	-0.175027	-15.4843	0	0	0.00560526
650	0	11.5058	0	0	12.0187	0.456393	-16.6829	-0.134212	-0.000972364	0.019102	-13.9557	-9.30E-16	-0.499533	0	0	0.029609	0.0742201	-19.6964	-0.757341	399.272	385.979	627.457	365.435	365.434	365.434	15.4321	-80.4324	8.15038	364.282	459.211	192.633	190.353	190.354	190.353	-81.4955	-3.60582	-15.6421	55.2222	1.24216	-0.0229167	1.36508	-0.472292	3.00469	-233.832	-85.7645	-10.9938	0	0	-0.0420139
651	0	12.4805	0	0	13.0635	0.466518	-17.0406	-0.136157	-0.00296181	0.0232231	-12.7126	-6.77E-16	-0.349098	0	0	0.0254636	0.244398	-18.4563	-0.784224	388.968	386.98	623.455	364.28	364.28	364.28	15.4052	-80.4413	8.35624	347.131	459.617	192.26	190.353	190.353	190.353	-81.4903	-3.44482	-15.7462	55.0288	1.246	-0.214636	1.77109	-0.59551	3.07444	-352.651	-148.151	-5.85964	0	0	-0.264118
652	0	13.421	0	0	14.0475	0.465733	-17.0129	-0.143643	-0.00277121	0.0165635	-11.8405	-2.28E-15	-0.111981	0	0	0.0217647	0.311001	-17.2157	-0.480637	379.063	387.501	620.264	363.858	363.858	363.858	15.4776	-80.4298	8.45165	330.189	460.032	191.866	190.353	190.353	190.353	-81.486	-3.42139	-15.8542	54.603	1.18391	-0.720985	1.7749	-0.616075	3.06928	-322.329	-177.378	-0.549486	0	0	-0.461956
653	0	14.3041	0	0	14.9413	0.454385	-16.6118	-0.155545	-0.000709441	-0.000970282	-10.9829	-2.54E-16	0.0863109	0	0	0.0173954	0.269902	-15.9493	0.125486	369.522	387.485	617.831	364.176	364.176	364.176	15.6753	-80.3741	8.41555	313.42	460.454	191.489	190.353	190.353	190.353	-81.464	-3.56373	-15.9731	53.8725	1.06914	-1.49127	1.43368	-0.543379	3.01234	-167.69	-169.33	4.22676	0	0	-0.401677
654	0	15.0804	0	0	15.6967	0.434786	-15.9152	-0.169376	0.00240439	-0.0242219	-9.81645	-1.48E-15	0.174624	0	0	0.0120786	0.144125	-14.5887	0.973357	360.024	386.992	616.04	365.12	365.12	365.12	15.9913	-80.2449	8.25367	296.747	460.862	191.174	190.353	190.353	190.353	-81.3938	-3.85952	-16.1035	52.7499	0.91166	-2.43613	0.89821	-0.40613	2.92846	47.7575	-130.079	7.99721	0	0	0.0714108
655	0	15.6831	0	0	16.2545	0.410375	-15.0406	-0.182542	0.00580102	-0.0459203	-8.20308	-2.33E-16	0.146735	0	0	0.00643069	-0.0209908	-13.0555	1.97425	350.114	386.172	614.784	366.506	366.506	366.506	16.3895	-80.0043	7.99706	280.065	461.222	190.966	190.354	190.354	190.353	-81.2299	-4.25919	-16.2427	51.1689	0.707246	-3.44393	0.352125	-0.250389	2.83506	247.569	-76.0883	10.6804	0	0	0.879914
656	0	16.0429	0	0	16.5558	0.384515	-14.1064	-0.193309	0.00938884	-0.0605149	-6.23625	-3.43E-15	0.0611188	0	0	0.00157332	-0.172401	-11.2951	3.02129	339.388	385.197	613.998	368.142	368.142	368.142	16.8202	-79.6071	7.69003	263.274	461.495	190.895	190.353	190.354	190.354	-80.9162	-4.69407	-16.3876	49.1183	0.441802	-4.4029	-0.0495585	-0.124476	2.74384	369.934	-27.4219	12.2308	0	0	1.67538
657	0	16.1031	0	0	16.5525	0.35962	-13.1997	-0.200664	0.0133862	-0.0658305	-4.12339	-7.26E-15	-0.0328149	0	0	-0.00141075	-0.267375	-9.29827	4.00378	327.638	384.204	613.678	369.887	369.887	369.887	17.2377	-79.0062	7.37383	246.304	461.653	190.977	190.353	190.353	190.353	-80.3942	-5.09958	-16.5366	46.6584	0.105659	-5.2224	-0.216654	-0.0555886	2.67472	384.541	3.552	12.0137	0	0	2.02239
658	0	15.8285	0	0	16.2146	0.336871	-12.3652	-0.204359	0.0181077	-0.0626868	-2.08979	2.59E-15	-0.108896	0	0	-0.00196928	-0.284794	-7.10465	4.82386	314.914	383.269	613.878	371.666	371.666	371.666	17.6101	-78.1569	7.07466	229.128	461.69	191.214	190.353	190.353	190.353	-79.6108	-5.43057	-16.6887	43.9116	-0.295915	-5.84541	-0.137788	-0.0421525	2.64432	295.851	16.4345	9.31642	0	0	1.69169
659	0	15.2075	0	0	15.5331	0.316412	-11.6101	-0.203983	0.0235108	-0.0528089	-0.224701	-1.37E-15	-0.172773	0	0	-0.000109872	-0.225837	-4.7903	5.41023	301.508	382.413	614.685	373.439	373.439	373.439	17.9202	-77.0217	6.80063	211.753	461.617	191.601	190.353	190.353	190.353	-78.5231	-5.6646	-16.8408	41.031	-0.741422	-6.24919	0.132169	-0.0618811	2.64496	133.279	19.6373	4.03176	0	0	0.796961
660	0	14.2479	0	0	14.516	0.29763	-10.9133	-0.199039	0.0288899	-0.0382952	1.5219	-3.82E-15	-0.256071	0	0	0.00402791	-0.106752	-2.44665	5.72505	287.868	381.628	616.184	375.177	375.177	375.177	18.1608	-75.5723	6.54488	194.221	461.463	192.119	190.354	190.353	190.353	-77.1002	-5.79756	-16.9861	38.1634	-1.19922	-6.43716	0.494834	-0.0872549	2.63742	-61.0011	23.034	-2.84728	0	0	-0.308137
661	0	12.9681	0	0	13.1816	0.27943	-10.2349	-0.189903	0.0333891	-0.0215231	3.20698	9.52E-16	-0.358993	0	0	0.0102723	0.0507628	-0.159591	5.76348	274.488	380.906	618.408	376.862	376.862	376.862	18.3286	-73.7894	6.29176	176.592	461.267	192.735	190.353	190.353	190.353	-75.3218	-5.8359	-17.1133	35.4213	-1.63665	-6.42876	0.845183	-0.0916649	2.57802	-245.481	34.7797	-9.90872	0	0	-1.25939
662	0	11.3879	0	0	11.5493	0.260531	-9.52745	-0.177772	0.0363662	-0.00550611	4.83678	4.63E-15	-0.438376	0	0	0.01834	0.227912	2.00501	5.54744	261.796	380.25	621.304	378.504	378.504	378.504	18.4181	-71.6623	6.02487	158.936	461.068	193.397	190.353	190.353	190.353	-73.1765	-5.78762	-17.2073	32.8721	-2.02959	-6.25186	1.10409	-0.0530963	2.45057	-389.507	59.9642	-15.9851	0	0	-1.84914
663	0	9.51964	0	0	9.63281	0.239861	-8.75028	-0.164272	0.0376839	0.0067214	6.33537	-4.23E-15	-0.419749	0	0	0.0276025	0.414119	4.00747	5.11735	250.083	379.686	624.741	380.139	380.139	380.139	18.4176	-69.1864	5.73592	141.315	460.898	194.036	190.353	190.354	190.353	-70.6581	-5.65362	-17.2511	30.5405	-2.36947	-5.93946	1.24707	0.0385714	2.27194	-482.315	98.816	-20.4448	0	0	-2.07353
664	0	7.36468	0	0	7.4353	0.216887	-7.88272	-0.151656	0.0373831	0.0128174	7.46534	-3.98E-15	-0.266831	0	0	0.0365567	0.608268	5.83214	4.52566	239.493	379.271	628.549	381.811	381.811	381.811	18.3096	-66.361	5.43059	123.772	460.776	194.579	190.353	190.353	190.353	-67.7632	-5.42325	-17.2286	28.4212	-2.66452	-5.53013	1.30194	0.170568	2.07913	-532.68	144.211	-22.9811	0	0	-2.05753
665	0	4.91607	0	0	4.95232	0.19173	-6.92849	-0.142271	0.0356664	0.0119481	7.84654	-8.46E-16	0.00225849	0	0	0.0424579	0.815964	7.47956	3.83271	230.066	379.084	632.563	383.545	383.545	383.545	18.0757	-63.1877	5.12821	106.317	460.706	194.964	190.353	190.353	190.353	-64.4906	-5.07726	-17.1266	26.4923	-2.93439	-5.07026	1.33	0.312571	1.9012	-563.064	184.718	-23.6933	0	0	-1.95588
666	0	2.16783	0	0	2.1794	0.164968	-5.90915	-0.138315	0.0329208	0.00408627	6.98545	1.69E-16	0.324603	0	0	0.0410373	1.04492	8.95571	3.10299	221.803	379.202	636.647	385.341	385.342	385.341	17.7037	-59.6717	4.8553	88.9344	460.678	195.155	190.353	190.353	190.353	-60.8443	-4.59619	-16.936	24.73	-3.19965	-4.61411	1.38878	0.429651	1.74582	-596.419	209.259	-22.929	0	0	-1.8746
667	0	-0.873644	0	0	-0.876772	0.137295	-4.85118	-0.142463	0.029616	-0.010683	4.26413	-5.92E-16	0.603979	0	0	0.0262778	1.30058	10.2623	2.4002	214.735	379.674	640.68	387.181	387.181	387.181	17.1918	-55.8249	4.63699	71.595	460.667	195.17	190.353	190.353	190.353	-56.8382	-3.96979	-16.65	23.1198	-3.4708	-4.21872	1.50987	0.493011	1.5994	-647.308	210.543	-21.1362	0	0	-1.85124
668	0	-4.17604	0	0	-4.18514	0.109229	-3.77475	-0.157598	0.0262868	-0.0325374	-0.930291	-2.20E-15	0.741938	0	0	-0.00817165	1.58354	11.3909	1.78203	208.953	380.508	644.533	389.046	389.046	389.046	16.5491	-51.6734	4.4895	54.278	460.639	195.089	190.353	190.353	190.354	-52.5047	-3.20375	-16.2628	21.6626	-3.74269	-3.93534	1.68287	0.487117	1.44778	-715.468	187.126	-18.7635	0	0	-1.85309
669	0	-7.66973	0	0	-7.67825	0.0810397	-2.69093	-0.185411	0.0233066	-0.0608162	-8.92521	-3.89E-15	0.665475	0	0	-0.0650219	1.88935	12.322	1.29519	204.602	381.658	648.046	390.933	390.933	390.933	15.7924	-47.2684	4.4158	37.0026	460.555	195.074	190.353	190.353	190.353	-47.9043	-2.32313	-15.7675	20.3755	-3.99742	-3.80072	1.86905	0.410878	1.28754	-789.986	142.629	-16.1279	0	0	-1.81013
670	0	-11.241	0	0	-11.2455	0.0529016	-1.60715	-0.225037	0.0205331	-0.0936177	-19.4821	-5.75E-15	0.357769	0	0	-0.138492	2.20992	13.0295	0.971965	201.842	383.034	651.028	392.859	392.859	392.859	14.943	-42.694	4.40317	19.8605	460.375	195.357	190.353	190.353	190.353	-43.1344	-1.37371	-15.1571	19.2858	-4.21116	-3.83065	2.01216	0.278789	1.12728	-853.022	85.0046	-13.2965	0	0	-1.64795
671	0	-14.7351	0	0	-14.7357	0.025173	-0.538003	-0.271887	0.0172096	-0.126677	-31.6005	6.77E-16	-0.110726	0	0	-0.211909	2.5357	13.4882	0.827688	200.802	384.525	653.28	394.862	394.862	394.862	14.0248	-38.0703	4.42152	3.04121	460.067	196.22	190.353	190.353	190.353	-38.3294	-0.422025	-14.4285	18.423	-4.36108	-4.01749	2.06414	0.116404	0.980552	-888.95	24.5131	-10.0776	0	0	-1.33539
672	0	-17.9712	0	0	-17.9719	-0.00137353	0.485924	-0.31825	0.0122458	-0.154242	-43.6309	-8.12E-15	-0.584836	0	0	-0.262227	2.85831	13.6809	0.859167	201.535	386.02	654.627	396.981	396.98	396.98	13.0631	-33.5442	4.42298	-13.1668	459.618	197.933	190.353	190.353	190.353	-33.6509	0.448045	-13.5871	17.8099	-4.43109	-4.3332	2.00581	-0.0386073	0.852806	-890.796	-26.6593	-6.24516	0	0	-0.904191
673	0	-20.7708	0	0	-20.7775	-0.0255374	1.4177	-0.355531	0.0047438	-0.17122	-53.7102	5.41E-15	-0.880086	0	0	-0.270943	3.17343	13.6032	1.04521	204	387.443	654.943	399.255	399.255	399.255	12.0825	-29.268	4.34736	-28.4099	459.031	200.692	190.353	190.354	190.353	-29.2625	1.14646	-12.65	17.4557	-4.41439	-4.73649	1.84592	-0.149252	0.741811	-859.14	-58.4365	-1.62452	0	0	-0.431185
674	0	-22.9918	0	0	-23.0098	-0.0458574	2.20069	-0.378202	-0.00548535	-0.174841	-60.4615	-2.71E-15	-0.861756	0	0	-0.234967	3.48287	13.2656	1.35001	208.061	388.774	654.166	401.714	401.714	401.714	11.1032	-25.3716	4.13598	-42.3342	458.322	204.569	190.353	190.353	190.353	-25.2987	1.59655	-11.644	17.3537	-4.31358	-5.18181	1.61247	-0.194293	0.641667	-800.259	-67.3472	3.86516	0	0	-0.00375088
675	0	-24.5576	0	0	-24.5884	-0.06088	2.77904	-0.386923	-0.0168725	-0.1645	-63.5761	8.12E-15	-0.396857	0	0	-0.168243	3.79434	12.6925	1.72946	213.508	390.053	652.299	404.364	404.364	404.364	10.138	-21.9388	3.75005	-54.6521	457.499	209.503	190.353	190.353	190.353	-21.8407	1.75579	-10.6004	17.4819	-4.13799	-5.62729	1.34488	-0.167064	0.550763	-725.861	-54.6673	9.74568	0	0	0.315057
676	0	-25.4674	0	0	-25.5076	-0.069431	3.108	-0.387176	-0.0260657	-0.141599	-63.786	8.12E-15	0.698239	0	0	-0.0916853	4.11858	11.9193	2.13855	220.079	391.369	649.406	407.187	407.187	407.187	9.19494	-18.9996	3.18656	-65.1743	456.56	215.323	190.353	190.353	190.353	-18.909	1.62915	-9.5501	17.8063	-3.89952	-6.0392	1.08436	-0.0766332	0.475634	-650.547	-25.3831	14.9508	0	0	0.507101
677	0	-25.7861	0	0	-25.8283	-0.070797	3.16053	-0.385731	-0.0294186	-0.109073	-62.3985	6.77E-15	2.60747	0	0	-0.0211435	4.46534	10.9888	2.53779	227.49	392.832	645.597	410.124	410.124	410.124	8.28319	-16.5383	2.48296	-73.8008	455.501	221.798	190.354	190.353	190.353	-16.475	1.26848	-8.5241	18.2866	-3.60961	-6.39276	0.862151	0.0493739	0.431435	-587.823	11.7695	18.2939	0	0	0.597634
678	0	-25.6196	0	0	-25.6555	-0.064789	2.92945	-0.387332	-0.0243489	-0.0708542	-60.6938	-1.08E-14	5.44332	0	0	0.037646	4.83956	9.94532	2.8963	235.469	394.538	641.023	413.072	413.072	413.072	7.42087	-14.5122	1.70731	-80.4842	454.334	228.671	190.353	190.353	190.353	-14.4835	0.757319	-7.55673	18.8822	-3.2785	-6.67034	0.695792	0.169869	0.437813	-547.445	45.9672	19.0722	0	0	0.637751
679	0	-25.0851	0	0	-25.1092	-0.0516917	2.42536	-0.39327	-0.0106553	-0.0311606	-59.4906	-1.02E-14	9.10781	0	0	0.0862471	5.23937	8.829	3.19061	243.784	396.539	635.878	415.88	415.881	415.881	6.63858	-12.8723	0.938285	-85.1912	453.107	235.693	190.353	190.353	190.353	-12.876	0.187815	-6.68783	19.56	-2.91676	-6.85866	0.584925	0.246198	0.510525	-532.82	68.7262	17.3026	0	0	0.680293
680	0	-24.2888	0	0	-24.2998	-0.0321411	1.67223	-0.401935	0.00959124	0.00685657	-59.0229	-1.08E-14	13.2617	0	0	0.127947	5.65728	7.67045	3.4004	252.262	398.825	630.383	418.357	418.357	418.357	5.97745	-11.5784	0.245398	-87.8775	451.906	242.633	190.353	190.354	190.353	-11.6076	-0.360027	-5.96148	20.3015	-2.53958	-6.94554	0.529315	0.257806	0.646767	-545.387	77.513	13.6069	0	0	0.770881
681	0	-23.3121	0	0	-23.3139	-0.007017	0.70358	-0.410395	0.0320638	0.0415204	-59.0752	4.74E-15	17.3037	0	0	0.163958	6.08447	6.48688	3.50584	260.805	401.33	624.787	420.281	420.281	420.282	5.48309	-10.6061	-0.321727	-88.4838	450.849	249.289	190.353	190.353	190.353	-10.6535	-0.828795	-5.42188	21.1079	-2.17267	-6.91792	0.526997	0.204968	0.825017	-583.723	74.9114	9.30478	0	0	0.94577
682	0	-22.2103	0	0	-22.211	0.0226189	-0.439496	-0.415247	0.0521927	0.0721472	-59.1574	7.44E-15	20.5803	0	0	0.192756	6.51672	5.28076	3.48929	269.391	403.958	619.335	421.438	421.438	421.438	5.19793	-9.94682	-0.733775	-86.9458	450.061	255.483	190.354	190.353	190.353	-10.0066	-1.1836	-5.10788	22.0013	-1.85699	-6.76117	0.572189	0.10905	1.00556	-642.474	67.9488	5.65864	0	0	1.23268
683	0	-21.0163	0	0	-21.0261	0.0555151	-1.70787	-0.413126	0.0666898	0.0980307	-58.6826	-3.72E-15	22.5797	0	0	0.211402	6.95916	4.04114	3.33987	278.059	406.615	614.249	421.651	421.651	421.651	5.15407	-9.60214	-0.975479	-83.2139	449.652	261.06	190.353	190.353	190.354	-9.67081	-1.40572	-5.04783	23.0225	-1.64998	-6.46063	0.643021	0.00509167	1.15065	-709.115	64.2756	3.50002	0	0	1.64708
Trajectories
120
		sdk:LASI			sdk:RASI			sdk:LPSI			sdk:RPSI			sdk:LTHI			sdk:LKNE			sdk:LTIB			sdk:LANK			sdk:LHEE			sdk:LTOE			sdk:RTHI			sdk:RKNE			sdk:RTIB			sdk:RANK			sdk:RHEE			sdk:RTOE
Frame	Sub Frame	X	Y	Z	X	Y	Z	X	Y	Z	X	Y	Z	X	Y	Z	X	Y	Z	X	Y	Z	X	Y	Z	X	Y	Z	X	Y	Z	X	Y	Z	X	Y	Z	X	Y	Z	X	Y	Z	X	Y	Z	X	Y	Z
		mm	mm	mm	mm	mm	mm	mm	mm	mm	mm	mm	mm	mm	mm	mm	mm	mm	mm	mm	mm	mm	mm	mm	mm	mm	mm	mm	mm	mm	mm	mm	mm	mm	mm	mm	mm	mm	mm	mm	mm	mm	mm	mm	mm	mm	mm	mm	mm
1	0	370.731	405.24	1040.66	373.245	126.517	1030.13	183.685	300.294	1175.57	189.17	222.146	1177.08	288.174	495.496	924.512	443.094	492.853	668.861	367.82	513.818	540.111	225.613	486.529	291.621	187.505	437.275	305.868	354.397	484.33	217.168	328.191	78.5538	903.062	317.888	138.103	620.602	237.065	117.629	467.321	115.608	134.331	237.426	55.1001	181.858	234.795	244.555	153.054	198.9
2	0	371.289	403.59	1047.07	373.276	128.349	1032.51	184.112	299.749	1179.48	190.646	220.783	1181.05	290.441	496.622	930.09	445.641	490.558	674.717	375.373	512.051	541.258	250.188	486.174	283.587	211.597	436.598	294.855	383.198	485.487	217.957	327.873	80.7234	904.516	304.334	138.346	623.465	221.796	117.621	471.113	98.3691	133.31	242.102	37.7381	180.418	241.085	227.108	152.844	198.827
3	0	372.069	402.838	1053.64	373.619	130.415	1035.34	184.695	299.448	1183.41	192.137	219.829	1185	293.208	497.705	935.754	447.242	488.068	679.883	382.237	510.178	542.219	274.659	485.747	276.651	235.776	435.855	285.02	411.418	486.597	219.946	326.919	82.6704	906.32	291.817	138.588	626.668	207.356	117.434	475.375	81.8996	132.169	247.205	21.2353	178.935	247.964	209.609	152.626	198.606
4	0	373.067	402.967	1060.37	374.264	132.713	1038.6	185.432	299.39	1187.36	193.64	219.281	1188.93	296.465	498.745	941.49	447.894	485.399	684.349	388.421	508.203	543.001	299.004	485.243	270.821	260.017	435.044	276.373	439.03	487.655	223.135	325.348	84.3973	908.464	280.328	138.829	630.196	193.737	117.067	480.102	66.1972	130.912	252.726	5.59938	177.418	255.419	192.057	152.402	198.24
5	0	374.273	403.932	1067.22	375.186	135.226	1042.28	186.317	299.575	1191.32	195.155	219.134	1192.84	300.179	499.74	947.265	447.598	482.594	688.097	393.943	506.134	543.616	323.158	484.653	266.105	284.252	434.152	268.935	465.963	488.65	227.514	323.22	85.9133	910.927	269.843	139.061	634.017	180.93	116.525	485.277	51.2611	129.554	258.647	-9.15131	175.885	263.422	174.449	152.179	197.739
6	0	375.667	405.648	1074.15	376.34	137.914	1046.31	187.342	299.999	1195.28	196.678	219.376	1196.73	304.298	500.682	953.021	446.364	479.725	691.097	398.838	503.986	544.089	346.998	483.959	262.513	308.35	433.156	262.732	492.084	489.566	233.046	320.655	87.2397	913.67	260.326	139.269	638.085	168.924	115.816	490.863	37.0977	128.119	264.925	-22.9863	174.368	271.92	156.783	151.969	197.122
7	0	377.224	407.985	1081.04	377.657	140.705	1050.64	188.489	300.657	1199.22	198.203	219.988	1200.58	308.738	501.55	958.674	444.236	476.899	693.332	403.159	501.78	544.455	370.324	483.13	260.039	332.103	432.016	257.783	517.193	490.378	239.651	317.852	88.4115	916.645	251.738	139.422	642.341	157.72	114.965	496.786	23.7226	126.642	271.496	-35.8663	172.911	280.836	139.06	151.786	196.418
8	0	378.899	410.773	1087.79	379.062	143.501	1055.21	189.733	301.545	1203.11	199.721	220.94	1204.39	313.392	502.312	964.119	441.31	474.241	694.809	406.974	499.54	544.757	392.865	482.127	258.645	355.224	430.682	254.079	541.023	491.05	247.176	315.064	89.4759	919.799	244.049	139.481	646.713	147.336	114.01	502.937	11.1554	125.171	278.28	-47.7514	171.564	290.072	121.291	151.644	195.665
9	0	380.632	413.803	1094.22	380.48	146.194	1059.95	191.042	302.657	1206.89	201.218	222.195	1208.13	318.131	502.926	969.237	437.761	471.871	695.591	410.36	497.295	545.036	414.281	480.905	258.24	377.354	429.1	251.561	563.263	491.531	255.388	312.566	90.4881	923.075	237.255	139.406	651.107	137.821	113.007	509.169	-0.58866	123.756	285.189	-58.6116	170.378	299.517	103.503	151.555	194.915
10	0	382.348	416.85	1100.18	381.854	148.686	1064.82	192.379	303.986	1210.54	202.674	223.706	1211.77	322.806	503.352	973.904	433.849	469.88	695.801	413.393	495.073	545.32	434.191	479.419	258.671	398.082	427.223	250.112	583.579	491.758	263.958	310.607	91.506	926.409	231.381	139.17	655.401	129.243	112.024	515.316	-11.5063	122.451	292.142	-68.4383	169.395	309.064	85.7435	151.533	194.241
11	0	383.974	419.704	1105.53	383.157	150.919	1069.75	193.705	305.527	1213.99	204.069	225.425	1215.26	327.259	503.562	978	429.913	468.302	695.612	416.134	492.901	545.611	452.201	477.636	259.719	416.976	425.021	249.541	601.643	491.662	272.475	309.365	92.58	929.72	226.491	138.781	659.45	121.685	111.134	521.201	-21.6115	121.308	299.074	-77.2535	168.644	318.617	68.0864	151.591	193.74
12	0	385.446	422.195	1110.15	384.387	152.892	1074.66	194.981	307.27	1217.17	205.381	227.298	1218.53	331.325	503.555	981.406	426.337	467.107	695.222	418.618	490.802	545.872	467.936	475.537	261.105	433.612	422.486	249.599	617.157	491.175	280.467	308.922	93.7423	932.914	222.671	138.285	663.085	115.224	110.41	526.656	-30.9397	120.373	305.945	-85.1146	168.14	328.101	50.6319	151.747	193.533
13	0	386.729	424.225	1113.95	385.565	154.667	1079.47	196.173	309.205	1220.01	206.585	229.275	1221.52	334.845	503.358	984.015	423.501	466.198	694.814	420.842	488.793	546.028	481.066	473.123	262.513	447.607	419.639	249.989	629.883	490.244	287.443	309.259	94.9992	935.886	220.016	137.767	666.132	109.915	109.908	531.534	-39.5466	119.686	312.741	-92.1109	167.886	337.466	33.5066	152.017	193.762
14	0	387.832	425.779	1116.87	386.71	156.378	1084.03	197.253	311.316	1222.43	207.664	231.311	1224.15	337.671	503.024	985.732	421.728	465.444	694.517	422.767	486.885	545.971	491.342	470.418	263.62	458.654	416.526	250.401	639.656	488.832	292.938	310.272	96.3289	938.531	218.6	137.327	668.423	105.781	109.662	535.718	-47.5016	119.278	319.473	-98.353	167.877	346.683	16.861	152.416	194.572
15	0	388.797	426.915	1118.88	387.833	158.191	1088.22	198.204	313.582	1224.33	208.6	233.366	1226.31	339.691	502.627	986.474	421.218	464.704	694.368	424.321	485.076	545.572	498.601	467.463	264.129	466.54	413.214	250.542	646.405	486.928	296.557	311.8	97.6866	940.753	218.46	137.051	669.818	102.808	109.678	539.125	-54.8772	119.17	326.168	-103.955	168.116	355.74	0.864039	152.937	196.092
16	0	389.686	427.736	1119.99	388.944	160.251	1091.92	199.016	315.975	1225.62	209.382	235.412	1227.91	340.834	502.245	986.178	422.004	463.865	694.3	425.427	483.359	544.704	502.785	464.317	263.805	471.167	409.785	250.17	650.149	484.539	298.014	313.664	99.0131	942.472	219.585	136.983	670.219	100.953	109.936	541.71	-61.7352	119.372	332.857	-109.018	168.611	364.634	-14.3024	153.549	198.42
17	0	390.55	428.359	1120.24	390.053	162.63	1095.03	199.688	318.465	1226.2	210.004	237.432	1228.85	341.097	501.953	984.806	423.938	462.864	694.14	426.018	481.723	543.261	503.937	461.054	262.508	472.552	406.33	249.128	650.995	481.69	297.145	315.691	100.245	943.62	221.913	137.103	669.583	100.145	110.39	543.464	-68.1154	119.889	339.57	-113.606	169.385	373.36	-28.4487	154.181	201.608
18	0	391.419	428.892	1119.64	391.163	165.322	1097.5	200.223	321.015	1225.98	210.461	239.42	1229.02	340.545	501.812	982.346	426.704	461.699	693.636	426.073	480.159	541.181	502.194	457.766	260.209	470.818	402.953	247.36	649.13	478.426	293.918	317.74	101.327	944.141	225.34	137.33	667.924	100.294	110.986	544.413	-74.0242	120.719	346.328	-117.742	170.471	381.907	-41.3878	154.734	205.656
19	0	392.3	429.419	1118.24	392.268	168.268	1099.3	200.628	323.584	1224.91	210.752	241.379	1228.35	339.316	501.866	978.823	429.88	460.417	692.517	425.623	478.665	538.464	497.777	454.558	256.994	466.182	399.768	244.923	644.8	474.816	288.437	319.712	102.217	943.983	229.726	137.542	665.3	101.303	111.662	544.614	-79.4278	121.857	353.133	-121.402	171.905	390.252	-52.9542	155.106	210.502
20	0	393.176	429.999	1116.06	393.347	171.379	1100.39	200.906	326.134	1222.93	210.876	243.321	1226.78	337.605	502.144	974.303	433.023	459.101	690.554	424.765	477.254	535.174	490.962	451.545	253.058	458.931	396.891	241.973	638.295	470.964	280.934	321.556	102.895	943.1	234.911	137.599	661.807	103.074	112.362	544.155	-84.2496	123.293	359.967	-124.513	173.716	398.355	-63.0204	155.216	216.022
21	0	394.006	430.654	1113.1	394.367	174.557	1100.73	201.054	328.626	1220.04	210.828	245.261	1224.27	335.641	502.656	968.901	435.779	457.845	687.633	423.651	475.953	531.441	482.064	448.839	248.674	449.399	394.429	238.745	629.921	467.016	271.766	323.27	103.369	941.448	240.717	137.379	657.564	105.523	113.039	543.143	-88.3738	125.01	366.787	-126.966	175.913	406.164	-71.5003	155.018	222.039
22	0	394.734	431.376	1109.36	395.271	177.703	1100.26	201.067	331.024	1216.28	210.605	247.21	1220.84	333.658	503.404	962.779	437.964	456.745	683.795	422.465	474.804	527.444	471.408	446.535	244.165	437.949	392.467	235.513	619.975	463.155	261.406	324.895	103.667	938.995	246.97	136.788	652.712	108.587	113.658	541.701	-91.6556	126.978	373.523	-128.625	178.481	413.612	-78.3353	154.511	228.345
23	0	395.286	432.128	1104.85	395.978	180.708	1098.89	200.932	333.299	1211.73	210.2	249.173	1216.55	331.873	504.384	956.156	439.61	455.886	679.252	421.382	473.861	523.388	459.31	444.695	239.85	424.946	391.048	232.546	608.721	459.597	250.43	326.509	103.834	935.731	253.517	135.786	647.414	112.237	114.195	539.951	-93.9341	129.16	380.081	-129.349	181.372	420.621	-83.4735	153.75	234.72
24	0	395.585	432.855	1099.59	396.375	183.442	1096.5	200.634	335.421	1206.51	209.611	251.144	1211.49	330.46	505.587	949.295	440.941	455.325	674.351	420.517	473.179	519.466	446.055	443.338	236.007	410.745	390.167	230.061	596.376	456.559	239.477	328.215	103.923	931.688	260.25	134.389	641.843	116.478	114.637	538.006	-95.0486	131.507	386.347	-129.002	184.512	427.108	-86.8536	152.833	240.956
25	0	395.563	433.509	1093.61	396.329	185.758	1092.98	200.163	337.365	1200.8	208.838	253.106	1205.82	329.529	507.007	942.497	442.279	455.084	669.505	419.877	472.807	515.824	431.894	442.438	232.825	395.668	389.764	228.19	583.106	454.227	229.195	330.125	103.99	926.958	267.122	132.664	636.187	121.356	114.977	535.961	-94.8527	133.966	392.197	-127.466	187.811	432.992	-88.4013	151.887	246.871
26	0	395.173	434.074	1086.98	395.705	187.5	1088.19	199.512	339.11	1194.79	207.895	255.031	1199.71	329.11	508.626	936.078	443.901	455.143	665.067	419.318	472.775	512.525	417.034	441.932	230.386	379.992	389.746	226.967	569.031	452.71	220.144	332.341	104.084	921.713	274.164	130.711	630.636	126.941	115.221	533.89	-93.2271	136.491	397.503	-124.655	191.175	438.191	-88.0312	151.047	252.307
27	0	394.41	434.589	1079.76	394.409	188.529	1082.03	198.693	340.64	1188.7	206.806	256.887	1193.4	329.152	510.413	930.326	445.896	455.457	661.219	418.542	473.078	509.542	401.641	441.742	228.664	363.935	390.001	226.336	554.244	452.008	212.688	334.932	104.25	916.201	281.479	128.641	625.38	133.32	115.381	531.845	-90.0877	139.042	402.142	-120.516	194.521	442.627	-85.6539	150.441	257.132
28	0	393.321	435.159	1072.04	392.43	188.755	1074.46	197.726	341.944	1182.77	205.607	258.642	1187.11	329.519	512.311	925.457	448.051	455.986	657.899	417.14	473.683	506.781	385.843	441.787	227.546	347.652	390.427	226.176	538.819	452.015	206.947	337.901	104.526	910.742	289.214	126.564	620.586	140.573	115.481	529.859	-85.3908	141.589	406.002	-115.029	197.784	446.225	-81.186	150.173	261.239
29	0	391.997	435.946	1063.94	389.887	188.165	1065.63	196.648	343.018	1177.2	204.347	260.267	1181.1	330.012	514.242	921.568	449.852	456.715	654.84	414.67	474.531	504.128	369.739	441.997	226.87	331.245	390.941	226.337	522.833	452.556	202.822	341.167	104.942	905.681	297.523	124.572	616.387	148.758	115.546	527.948	-79.1335	144.118	408.985	-108.21	200.919	448.917	-74.5652	150.316	264.539
30	0	390.556	437.138	1055.61	387.05	186.852	1055.91	195.503	343.868	1172.19	203.079	261.743	1175.57	330.392	516.12	918.61	450.589	457.663	651.698	410.759	475.555	501.493	353.405	442.312	226.461	314.773	391.485	226.667	506.373	453.438	200.063	344.553	105.512	901.344	306.525	122.739	612.873	157.902	115.609	526.12	-71.3494	146.616	411.009	-100.102	203.9	450.635	-65.7617	150.91	266.96
31	0	389.118	438.9	1047.22	384.294	185.005	1045.86	194.336	344.51	1167.87	201.855	263.061	1170.73	330.404	517.865	916.395	449.55	458.875	648.206	405.177	476.681	498.829	336.901	442.691	226.168	298.267	392.023	227.038	489.543	454.487	198.35	347.808	106.218	897.972	316.281	121.117	610.084	167.988	115.701	524.372	-62.1007	149.077	412.005	-90.7745	206.709	451.319	-54.7815	151.966	268.45
32	0	387.769	441.32	1039.01	381.984	182.852	1036.15	193.191	344.971	1164.33	200.719	264.226	1166.7	329.809	519.415	914.657	446.232	460.387	644.263	397.878	477.837	496.131	320.277	443.102	225.884	281.736	392.539	227.361	472.447	455.562	197.357	350.651	106.995	895.685	326.783	119.745	608.028	178.963	115.857	522.708	-51.4689	151.489	411.919	-80.316	209.332	450.914	-41.6641	153.471	268.977
33	0	386.544	444.374	1031.22	380.314	180.581	1027.33	192.106	345.292	1161.6	199.701	265.257	1163.55	328.404	520.728	913.125	440.495	462.18	639.948	388.99	478.963	493.426	303.57	443.525	225.548	265.177	393.026	227.588	455.183	456.565	196.804	352.842	107.734	894.473	337.957	118.651	606.712	190.743	116.106	521.134	-39.5452	153.838	410.713	-68.825	211.755	449.371	-26.4764	155.4	268.534
34	0	385.429	447.9	1024.15	379.227	178.298	1019.8	191.116	345.526	1159.69	198.816	266.188	1161.3	326.049	521.788	911.59	432.599	464.148	635.477	378.769	480.005	490.752	286.809	443.947	225.148	248.585	393.486	227.707	437.835	457.44	196.471	354.227	108.309	894.218	349.659	117.857	606.18	203.215	116.471	519.676	-26.4212	156.107	408.366	-56.4009	213.962	446.65	-9.31036	157.719	267.136
35	0	384.39	451.611	1018.09	378.449	176.023	1013.79	190.25	345.743	1158.54	198.066	267.061	1159.93	322.686	522.605	909.944	423.109	466.105	631.12	367.523	480.923	488.148	270.012	444.367	224.7	231.947	393.922	227.74	420.463	458.166	196.211	354.756	108.612	894.749	361.687	117.383	606.525	216.251	116.968	518.373	-12.182	158.274	404.88	-43.1339	215.937	442.723	9.72028	160.384	264.828
36	0	383.405	455.137	1013.3	377.612	173.73	1009.46	189.538	346.019	1158.12	197.444	267.92	1159.39	318.351	523.214	908.19	412.715	467.822	627.126	355.545	481.684	485.652	253.189	444.786	224.247	215.252	394.342	227.735	403.102	458.747	195.937	354.482	108.577	895.895	373.792	117.243	607.867	229.715	117.599	517.277	3.09915	160.319	400.278	-29.0962	217.668	437.579	30.4865	163.335	261.683
37	0	382.489	458.093	1010.05	376.416	171.424	1006.91	189.006	346.432	1158.36	196.938	268.806	1159.59	313.182	523.665	906.432	402.019	469.087	623.654	343.052	482.26	483.319	236.336	445.21	223.856	198.485	394.751	227.763	385.763	459.204	195.616	353.536	108.197	897.514	385.714	117.443	610.307	243.473	118.36	516.445	19.3628	162.225	394.61	-14.3358	219.153	431.226	52.8537	166.497	257.808
38	0	381.701	460.151	1008.53	374.774	169.205	1006.21	188.68	347.05	1159.2	196.537	269.748	1160.44	307.407	524.006	904.836	391.376	469.762	620.756	330.164	482.63	481.234	219.448	445.642	223.611	181.633	395.156	227.922	368.437	459.563	195.255	352.115	107.522	899.52	397.215	117.973	613.881	257.397	119.235	515.923	36.5645	163.977	387.953	1.12676	220.396	423.695	76.687	169.77	253.345
39	0	381.122	461.111	1008.8	372.853	167.284	1007.33	188.581	347.922	1160.57	196.229	270.763	1161.87	301.324	524.262	903.595	380.826	469.811	618.404	316.917	482.782	479.525	202.515	446.081	223.617	164.689	395.56	228.331	351.104	459.847	194.884	350.451	106.646	901.873	408.096	118.804	618.541	271.367	120.2	515.741	54.6736	165.561	380.408	17.2992	221.412	415.037	101.853	173.038	248.456
40	0	380.824	460.921	1010.8	370.997	165.926	1010.13	188.727	349.073	1162.43	196.012	271.851	1163.8	295.264	524.432	902.894	370.153	469.311	616.565	303.293	482.718	478.35	185.534	446.522	223.991	147.658	395.965	229.128	333.738	460.073	194.538	348.791	105.691	904.58	418.207	119.893	624.159	285.269	121.225	515.902	73.6708	166.964	372.095	34.214	222.221	405.327	128.221	176.174	243.326
41	0	380.846	459.672	1014.27	369.581	165.357	1014.36	189.128	350.492	1164.73	195.887	273.002	1166.15	289.553	524.488	902.875	359.027	468.421	615.251	289.272	482.456	477.868	168.511	446.955	224.856	130.557	396.365	230.456	316.316	460.247	194.246	347.376	104.785	907.675	427.441	121.194	630.555	299	122.281	516.383	93.5453	168.171	363.156	51.9232	222.848	394.664	155.661	179.041	238.144
42	0	381.173	457.557	1018.88	368.882	165.696	1019.71	189.788	352.142	1167.42	195.86	274.193	1168.87	284.484	524.395	903.62	347.184	467.336	614.537	274.865	482.034	478.213	151.466	447.367	226.322	113.426	396.753	232.459	298.823	460.368	194.022	346.417	104.042	911.199	435.735	122.662	637.515	312.464	123.342	517.137	114.291	169.167	353.743	70.4912	223.32	383.168	184.049	181.507	233.102
43	0	381.751	454.83	1024.21	368.999	166.925	1025.85	190.703	353.956	1170.47	195.943	275.397	1171.89	280.286	524.13	905.134	334.553	466.237	614.536	260.147	481.503	479.471	134.44	447.75	228.487	96.3251	397.121	235.263	281.249	460.433	193.87	346.079	103.557	915.187	443.059	124.267	644.814	325.574	124.394	518.103	135.902	169.938	344.021	89.9861	223.657	370.984	213.266	183.446	228.387
44	0	382.507	451.768	1029.85	369.862	168.893	1032.47	191.858	355.844	1173.84	196.153	276.577	1175.17	277.114	523.684	907.35	321.308	465.252	615.357	245.249	480.93	481.674	117.492	448.102	231.422	79.3376	397.466	238.969	263.592	460.438	193.782	346.471	103.39	919.65	449.405	125.991	652.239	338.256	125.43	519.209	158.366	170.468	334.162	110.471	223.878	358.276	243.199	184.757	224.181
45	0	383.377	448.638	1035.49	371.289	171.347	1039.28	193.228	357.702	1177.49	196.504	277.699	1178.69	275.039	523.07	910.154	307.823	464.46	617.068	230.356	480.389	484.802	100.7	448.434	235.167	62.5692	397.794	243.639	245.846	460.382	193.743	347.634	103.559	924.562	454.782	127.825	659.592	350.447	126.452	520.379	181.662	170.746	324.344	131.995	223.989	345.234	273.734	185.367	220.653
46	0	384.332	445.674	1040.94	373.063	173.973	1046.1	194.782	359.421	1181.37	197.013	278.726	1182.38	274.051	522.31	913.409	294.564	463.897	619.674	215.677	479.957	488.796	84.1611	448.778	239.729	46.1445	398.131	249.291	228.005	460.261	193.734	349.545	104.039	929.854	459.204	129.763	666.697	362.089	127.459	521.544	205.745	170.761	314.752	154.584	223.987	332.068	304.75	185.239	217.962
47	0	385.377	443.053	1046.1	374.991	176.446	1052.79	196.484	360.897	1185.43	197.693	279.622	1186.23	274.065	521.426	916.991	281.973	463.576	623.097	201.421	479.707	493.567	67.9862	449.183	245.074	30.2016	398.525	255.894	210.054	460.074	193.732	352.122	104.759	935.417	462.686	131.796	673.401	373.128	128.451	522.647	230.548	170.506	305.57	178.228	223.858	319.005	336.104	184.372	216.253
48	0	386.539	440.888	1051	376.933	178.474	1059.3	198.293	362.041	1189.62	198.553	280.353	1190.19	274.935	520.437	920.799	270.374	463.499	627.187	187.77	479.709	499.012	52.2984	449.72	251.129	14.8863	399.043	263.372	191.983	459.824	193.714	355.234	105.619	941.12	465.248	133.915	679.571	383.513	129.417	523.647	255.967	169.98	296.986	202.871	223.585	306.296	367.623	182.804	215.661
49	0	387.844	439.225	1055.71	378.811	179.838	1065.59	200.172	362.791	1193.89	199.597	280.889	1194.21	276.473	519.355	924.765	259.934	463.68	631.762	174.873	480.021	505.023	37.2282	450.468	257.792	0.344786	399.77	271.609	173.783	459.52	193.662	358.722	106.508	946.827	466.912	136.107	685.091	393.202	130.347	524.522	281.861	169.191	289.184	228.402	223.15	294.196	399.098	180.608	216.298
50	0	389.302	438.047	1060.32	380.597	180.414	1071.65	202.087	363.111	1198.19	200.819	281.204	1198.25	278.461	518.189	928.847	250.683	464.151	636.651	162.842	480.686	511.483	22.9052	451.511	264.934	-13.2853	400.792	280.464	155.46	459.179	193.568	362.418	107.329	952.412	467.712	138.358	689.867	402.173	131.228	525.266	308.05	168.159	282.331	254.64	222.545	282.964	430.281	177.888	218.245
51	0	390.903	437.287	1064.91	382.308	180.19	1077.46	204.007	362.999	1202.46	202.207	281.277	1202.26	280.682	516.948	933.013	242.564	464.961	641.718	151.766	481.725	518.263	9.44803	452.919	272.418	-25.8848	402.187	289.777	137.036	458.831	193.44	366.165	108.018	957.767	467.697	140.641	693.827	410.429	132.049	525.892	334.304	166.918	276.573	281.336	221.772	272.839	460.884	174.765	221.536
52	0	392.628	436.839	1069.53	383.982	179.252	1082.98	205.906	362.479	1206.67	203.734	281.091	1206.18	282.934	515.644	937.237	235.505	466.152	646.859	141.724	483.138	525.213	-3.0457	454.743	280.109	-37.3634	404.013	299.388	118.559	458.513	193.304	369.834	108.549	962.801	466.952	142.903	696.931	418.012	132.796	526.428	360.345	165.514	272.013	308.166	220.847	264.018	490.59	171.373	226.144
53	0	394.454	436.574	1074.23	385.645	177.763	1088.18	207.762	361.595	1210.76	205.37	280.634	1209.96	285.06	514.301	941.486	229.47	467.732	651.977	132.789	484.899	532.169	-14.5091	457.008	287.888	-47.67	406.3	309.144	100.107	458.268	193.207	373.327	108.928	967.431	465.602	145.058	699.176	424.997	133.45	526.915	385.845	164.001	268.704	334.736	219.795	256.637	519.06	167.853	231.967
54	0	396.365	436.355	1079.03	387.296	175.923	1093.01	209.552	360.404	1214.68	207.072	279.895	1213.54	286.954	512.953	945.717	224.48	469.661	656.948	125.038	486.96	538.95	-24.9122	459.705	295.66	-56.7998	409.048	318.917	81.7948	458.139	193.219	376.582	109.184	971.576	463.823	146.992	700.605	431.484	133.989	527.399	410.435	162.437	266.629	360.596	218.649	250.745	545.948	164.348	238.812
55	0	398.339	436.056	1083.91	388.922	173.953	1097.4	211.259	358.964	1218.36	208.797	278.867	1216.85	288.574	511.644	949.87	220.605	471.85	661.611	118.545	489.255	545.371	-34.2653	462.798	303.362	-64.797	412.228	328.603	63.7695	458.164	193.433	379.565	109.35	975.149	461.845	148.596	701.313	437.587	134.389	527.916	433.722	160.877	265.685	385.257	217.438	246.293	570.912	161.007	246.387
56	0	400.352	435.573	1088.83	390.524	172.061	1101.28	212.862	357.33	1221.74	210.498	277.547	1219.83	289.926	510.425	953.872	217.938	474.177	665.767	113.383	491.71	551.252	-42.6163	466.219	310.967	-71.7506	415.781	338.134	46.212	458.372	193.959	382.261	109.455	978.065	459.947	149.79	701.445	443.41	134.633	528.479	455.308	159.375	265.684	408.214	216.192	243.134	593.63	157.983	254.303
57	0	402.366	434.831	1093.69	392.133	170.417	1104.57	214.341	355.549	1224.74	212.132	275.935	1222.39	291.053	509.353	957.639	216.563	476.516	669.205	109.614	494.254	556.428	-50.0427	469.88	318.478	-77.7819	419.624	347.478	29.3251	458.79	194.919	384.667	109.518	980.242	458.434	150.568	701.183	449.029	134.716	529.063	474.817	157.98	266.356	428.978	214.941	241.033	613.816	155.428	262.089
58	0	404.33	433.793	1098.37	393.795	169.125	1107.2	215.677	353.656	1227.27	213.663	274.04	1224.45	292.01	508.478	961.08	216.536	478.755	671.736	107.282	496.828	560.763	-56.6368	473.671	325.919	-83.0239	423.649	356.626	13.3226	459.435	196.435	386.785	109.55	981.606	457.613	151	700.726	454.464	134.654	529.593	491.91	156.735	267.372	447.104	213.713	239.691	631.228	153.481	269.232
59	0	406.188	432.452	1102.71	395.553	168.211	1109.09	216.853	351.675	1229.23	215.059	271.881	1225.92	292.849	507.837	964.104	217.874	480.829	673.219	106.401	499.389	564.154	-62.4873	477.475	333.325	-87.5968	427.732	365.584	-1.58521	460.323	198.614	388.624	109.552	982.094	457.736	151.234	700.25	459.667	134.479	529.946	506.301	155.682	268.373	462.22	212.543	238.78	645.682	152.249	275.211
60	0	407.882	430.824	1106.55	397.428	167.632	1110.22	217.85	349.621	1230.52	216.301	269.486	1226.71	293.609	507.452	966.617	220.547	482.719	673.586	106.952	501.911	566.539	-67.6615	481.17	340.718	-91.5837	431.736	374.356	-15.204	461.458	201.524	390.205	109.523	981.652	458.952	151.457	699.873	464.519	134.241	529.962	517.772	154.852	269.01	474.047	211.463	237.985	657.053	151.797	279.548
61	0	409.366	428.94	1109.77	399.421	167.304	1110.54	218.658	347.502	1231.04	217.374	266.894	1226.74	294.311	507.325	968.532	224.472	484.462	672.838	108.867	504.388	567.904	-72.1902	484.644	348.094	-95.0159	435.529	382.93	-27.3653	462.833	205.178	391.561	109.458	980.235	461.26	151.841	699.605	468.852	134.003	529.466	526.176	154.273	268.988	482.412	210.51	237.041	665.277	152.137	281.855
62	0	410.612	426.839	1112.22	401.52	167.139	1110.03	219.266	345.324	1230.7	218.273	264.155	1225.94	294.962	507.442	969.762	229.513	486.136	671.034	112.038	506.824	568.277	-76.0597	487.804	355.413	-97.8687	438.995	391.263	-37.9291	464.416	209.525	392.745	109.354	977.814	464.487	152.495	699.325	472.48	133.826	528.306	531.445	153.959	268.1	487.248	209.714	235.767	670.347	153.23	281.872
63	0	411.61	424.567	1113.81	403.698	167.066	1108.68	219.671	343.09	1229.44	218.998	261.327	1224.26	295.564	507.771	970.226	235.487	487.847	668.279	116.322	509.233	567.729	-79.2099	490.584	362.598	-100.069	442.048	399.285	-46.7797	466.162	214.446	393.828	109.205	974.387	468.299	153.42	698.783	475.249	133.77	526.38	533.578	153.913	266.256	488.595	209.101	234.085	672.309	154.993	279.501
64	0	412.366	422.171	1114.47	405.896	167.033	1106.49	219.871	340.81	1227.21	219.548	258.473	1221.7	296.127	508.268	969.845	242.182	489.704	664.701	121.554	511.632	566.369	-81.541	492.951	369.538	-101.508	444.644	406.899	-53.8119	468.01	219.762	394.88	109.006	970.002	472.263	154.525	697.653	477.08	133.883	523.674	532.649	154.124	263.5	486.584	208.68	232.028	671.258	157.31	274.823
65	0	412.897	419.699	1114.16	408.013	166.998	1103.47	219.865	338.5	1224	219.92	255.661	1218.26	296.673	508.881	968.546	249.393	491.792	660.444	127.575	514.033	564.332	-82.9239	494.909	376.095	-102.061	446.783	413.987	-58.9165	469.901	225.25	395.968	108.743	964.781	475.945	155.652	695.637	477.996	134.202	520.273	528.807	154.57	260.002	481.433	208.45	229.723	667.336	160.04	268.108
66	0	413.224	417.204	1112.87	409.91	166.915	1099.63	219.656	336.182	1219.86	220.109	252.959	1214.02	297.243	509.555	966.268	256.946	494.147	655.659	134.255	516.439	561.774	-83.2152	496.491	382.123	-101.603	448.506	420.425	-61.9724	471.781	230.664	397.132	108.395	958.932	479.033	156.638	692.583	478.132	134.747	516.367	522.268	155.218	256.035	473.434	208.398	227.358	660.733	163.015	259.812
67	0	413.363	414.733	1110.62	411.435	166.724	1094.99	219.243	333.889	1214.88	220.105	250.431	1209.09	297.903	510.236	962.978	264.734	496.749	650.51	141.507	518.841	558.857	-82.2722	497.749	387.477	-100.021	449.884	426.094	-62.8531	473.609	235.763	398.375	107.931	952.753	481.44	157.373	688.578	477.7	135.512	512.215	513.311	156.025	251.93	462.946	208.504	225.146	651.694	166.045	250.55
68	0	413.32	412.336	1107.43	412.471	166.36	1089.61	218.634	331.66	1209.19	219.897	248.134	1203.62	298.736	510.879	958.68	272.725	499.519	645.17	149.299	521.21	555.742	-79.9685	498.747	392.032	-97.2266	451	430.886	-61.4427	475.357	240.338	399.657	107.313	946.602	483.349	157.832	683.969	476.938	136.465	508.1	502.268	156.947	248.022	450.384	208.748	223.268	640.522	168.918	241.036
69	0	413.09	410.065	1103.33	412.97	165.76	1083.53	217.838	329.543	1202.96	219.482	246.12	1197.78	299.831	511.445	953.444	280.96	502.348	639.827	157.643	523.51	552.574	-76.2075	499.546	395.685	-93.1612	451.933	434.714	-57.652	477.002	244.235	400.889	106.501	940.854	485.14	158.087	679.284	476.025	137.541	504.254	489.5	157.933	244.583	436.2	209.109	221.845	627.576	171.418	231.99
70	0	412.655	407.971	1098.34	412.963	164.869	1076.83	216.875	327.584	1196.43	218.863	244.429	1191.77	301.269	511.904	947.415	289.533	505.124	634.676	166.584	525.693	549.476	-70.9323	500.194	398.371	-87.7961	452.74	437.517	-51.4318	478.533	247.365	401.943	105.464	935.825	487.21	158.262	675.049	475.004	138.654	500.801	475.385	158.93	241.781	420.842	209.562	220.914	613.248	173.364	224.011
71	0	411.994	406.11	1092.44	412.535	163.63	1069.57	215.774	325.828	1189.8	218.059	243.089	1185.8	303.1	512.235	940.823	298.56	507.757	629.909	176.171	527.714	546.543	-64.1305	500.718	400.059	-81.1321	453.446	439.256	-42.7879	479.946	249.689	402.667	104.193	931.701	489.752	158.462	671.573	473.736	139.704	497.722	460.282	159.878	239.654	404.72	210.076	220.437	597.921	174.649	217.463
72	0	411.085	404.543	1085.63	411.771	161.974	1061.86	214.574	324.315	1183.33	217.099	242.117	1180.04	305.324	512.416	933.979	308.139	510.197	625.698	186.439	529.531	543.843	-55.8338	501.122	400.75	-73.1956	454.039	439.92	-31.7913	481.244	251.219	402.923	102.707	928.485	492.582	158.721	668.809	471.91	140.591	494.884	444.503	160.721	238.129	388.169	210.613	220.318	581.923	175.276	212.453
73	0	409.919	403.339	1077.92	410.697	159.819	1053.86	213.321	323.069	1177.22	216.023	241.511	1174.68	307.881	512.424	927.248	318.331	512.422	622.178	197.391	531.116	541.414	-46.1122	501.388	400.479	-64.0334	454.477	439.524	-18.5776	482.437	251.999	402.613	101.047	925.988	495.132	158.967	666.371	469.117	141.226	492.11	428.308	161.415	237.062	371.438	211.134	220.432	565.497	175.336	208.882
74	0	408.501	402.58	1069.35	409.256	157.086	1045.81	212.063	322.096	1171.67	214.874	241.252	1169.84	310.648	512.23	921.006	329.132	514.421	619.432	208.998	532.442	539.274	-35.0634	501.487	399.306	-53.7079	454.7	438.107	-3.33412	483.529	252.103	401.683	99.2601	923.879	496.6	159.053	663.713	464.967	141.551	489.249	411.895	161.934	236.285	354.69	211.608	220.653	548.819	174.975	206.511
75	0	406.85	402.356	1060.06	407.331	153.745	1038.02	210.841	321.384	1166.81	213.69	241.299	1165.63	313.443	511.808	915.58	340.483	516.175	617.487	221.201	533.49	537.424	-22.7988	501.384	397.307	-42.2932	454.654	435.729	13.7194	484.515	251.623	400.111	97.3888	921.78	496.212	158.807	660.372	459.213	141.554	486.224	395.405	162.274	235.644	338.02	212.015	220.88	532.009	174.356	205.037
76	0	404.996	402.762	1050.3	404.824	149.861	1030.83	209.688	320.899	1162.74	212.509	241.596	1162.1	316.054	511.154	911.193	352.281	517.639	616.33	233.923	534.24	535.863	-9.43206	501.051	394.564	-29.8718	454.302	432.469	32.3511	485.371	250.655	397.892	95.4702	919.364	493.474	158.105	656.151	451.819	141.272	483.038	378.932	162.45	235.028	321.468	212.344	221.046	515.149	173.628	204.167
77	0	402.983	403.886	1040.44	401.747	145.623	1024.57	208.624	320.588	1159.49	211.362	242.067	1159.28	318.279	510.296	907.932	364.401	518.746	615.934	247.073	534.67	534.587	4.92852	500.472	391.156	-16.5329	453.64	428.413	52.3343	486.049	249.294	395.033	93.544	916.432	488.342	156.95	651.174	442.963	140.791	479.742	362.526	162.488	234.378	305.036	212.598	221.122	498.294	172.903	203.652
78	0	400.866	405.783	1030.96	398.286	141.331	1019.51	207.66	320.383	1157.07	210.282	242.621	1157.18	319.961	509.307	905.747	376.705	519.421	616.297	260.552	534.764	533.605	20.1826	499.65	387.154	-2.36924	452.694	423.648	73.4601	486.48	247.625	391.559	91.6601	912.945	481.219	155.49	645.806	432.966	140.221	476.409	346.205	162.417	233.678	288.704	212.781	221.106	481.473	172.243	203.312
79	0	398.712	408.448	1022.42	394.778	137.356	1015.78	206.798	320.215	1155.44	209.3	243.163	1155.77	321.017	508.288	904.501	389.047	519.598	617.457	274.25	534.51	532.944	36.2386	498.605	382.617	12.5266	451.522	418.256	95.5433	486.578	245.727	387.525	89.8825	909.027	472.809	153.987	640.514	422.187	139.68	473.105	329.956	162.264	232.941	272.436	212.9	221.015	464.698	171.672	203.029
80	0	396.591	411.778	1015.37	391.633	134.059	1013.44	206.037	320.016	1154.55	208.45	243.595	1155.04	321.439	507.346	904.02	401.261	519.243	619.488	288.046	533.907	532.645	53.0143	497.374	377.594	28.0674	450.2	412.308	118.423	486.257	243.668	383.027	88.2899	904.926	463.869	152.722	635.704	410.921	139.262	469.89	313.752	162.057	232.202	256.192	212.963	220.876	447.966	171.184	202.737
81	0	394.574	415.558	1010.26	389.217	131.71	1012.43	205.373	319.737	1154.35	207.769	243.835	1154.94	321.294	506.571	904.153	413.161	518.369	622.463	301.809	532.966	532.761	70.4368	496.006	372.131	44.1765	448.806	405.865	141.957	485.448	241.511	378.21	86.9702	900.963	454.96	151.908	631.607	399.324	139.027	466.827	297.553	161.826	231.5	239.933	212.983	220.726	431.262	170.761	202.409
82	0	392.728	419.451	1007.38	387.766	130.446	1012.64	204.804	319.346	1154.77	207.292	243.817	1155.43	320.704	506.027	904.788	424.557	517.023	626.409	315.401	531.714	533.345	88.4434	494.549	366.274	60.7921	447.409	398.976	166.025	484.122	239.313	373.276	86.0103	897.47	446.273	151.628	628.237	387.395	138.99	464.007	281.321	161.607	230.881	223.622	212.986	220.611	414.567	170.395	202.052
83	0	391.118	423.046	1006.79	387.34	130.267	1013.89	204.334	318.836	1155.76	207.049	243.504	1156.46	319.843	505.748	905.864	435.27	515.281	631.277	328.685	530.186	534.427	106.982	493.05	360.069	77.8708	446.058	391.676	190.525	482.294	237.129	368.464	85.4833	894.737	437.609	151.832	625.451	375.014	139.137	461.552	265.018	161.437	230.398	207.233	213.002	220.595	397.858	170.087	201.691
84	0	389.814	425.926	1008.34	387.839	131.059	1015.97	203.969	318.216	1157.27	207.068	242.887	1158	318.911	505.738	907.365	445.152	513.231	636.948	341.537	528.426	536.007	126.011	491.544	353.561	95.388	444.778	383.993	215.385	480.039	235.013	364.026	85.4375	892.961	428.493	152.39	623.085	362.017	139.436	459.597	248.618	161.354	230.117	190.748	213.066	220.759	381.116	169.847	201.358
85	0	388.88	427.768	1011.75	389.045	132.634	1018.61	203.719	317.511	1159.25	207.365	241.984	1160	318.118	505.982	909.317	454.099	510.957	643.25	353.849	526.485	538.041	145.503	490.058	346.799	113.337	443.568	375.949	240.563	477.486	233.025	360.186	85.8923	892.216	418.391	153.147	621.064	348.276	139.858	458.272	232.107	161.383	230.111	174.16	213.205	221.206	364.325	169.687	201.083
86	0	388.361	428.424	1016.66	390.693	134.768	1021.59	203.597	316.751	1161.65	207.949	240.84	1162.41	317.663	506.438	911.769	462.046	508.535	649.991	365.542	524.413	540.44	165.439	488.607	339.828	131.726	442.41	367.562	266.038	474.803	231.226	357.109	86.8424	892.436	406.93	153.986	619.438	333.743	140.379	457.676	215.488	161.539	230.469	157.477	213.437	222.056	347.472	169.619	200.886
87	0	388.268	427.961	1022.66	392.53	137.242	1024.73	203.619	315.972	1164.42	208.817	239.52	1165.21	317.719	507.047	914.78	468.968	506.029	656.974	376.563	522.259	543.073	185.809	487.196	332.694	150.571	441.277	358.854	291.806	472.167	229.679	354.864	88.2643	893.442	394.048	154.856	618.323	318.481	140.979	457.878	198.779	161.817	231.286	140.72	213.76	223.442	330.547	169.646	200.772
88	0	388.577	426.638	1029.39	394.36	139.883	1027.94	203.797	315.209	1167.52	209.95	238.104	1168.33	318.421	507.733	918.404	474.863	503.481	664.003	386.887	520.073	545.777	206.608	485.826	325.442	169.894	440.141	349.852	317.86	469.731	228.442	353.416	90.1145	895.003	380.014	155.765	617.839	302.654	141.639	458.912	182.018	162.195	232.659	123.931	214.16	225.5	313.546	169.766	200.735
89	0	389.249	424.855	1036.52	396.065	142.587	1031.2	204.144	314.497	1170.89	211.321	236.683	1171.75	319.857	508.414	922.672	479.746	500.923	670.883	396.508	517.898	548.373	227.827	484.498	318.122	189.713	438.983	340.6	344.178	467.604	227.566	352.627	92.3257	896.901	365.335	156.742	618.08	286.51	142.335	460.783	165.263	162.641	234.684	107.169	214.608	228.358	296.465	169.969	200.756
90	0	390.241	423.067	1043.85	397.599	145.32	1034.58	204.669	313.875	1174.48	212.889	235.353	1175.4	322.062	509.017	927.581	483.643	498.374	677.426	405.43	515.776	550.688	249.45	483.214	310.798	210.036	437.797	331.162	370.72	465.838	227.103	352.285	94.8029	898.969	350.609	157.796	619.109	270.348	143.036	463.467	148.593	163.113	237.44	90.5218	215.069	232.121	279.307	170.236	200.805
91	0	391.524	421.7	1051.21	398.975	148.098	1038.15	205.376	313.38	1178.24	214.607	234.204	1179.23	325.022	509.49	933.084	486.583	495.851	683.451	413.657	513.745	552.573	271.445	481.99	303.548	230.855	436.598	321.629	397.413	464.438	227.109	352.13	97.4276	901.12	336.397	158.898	620.954	254.478	143.706	466.92	132.105	163.567	240.979	74.0964	215.504	236.859	262.076	170.547	200.843
92	0	393.074	421.084	1058.53	400.24	150.945	1041.98	206.265	313.05	1182.1	216.426	233.323	1183.21	328.673	509.813	939.089	488.597	493.37	688.801	421.183	511.836	553.924	293.754	480.848	296.475	252.136	435.415	312.124	424.147	463.387	227.652	351.892	100.067	903.332	323.137	159.99	623.584	239.184	144.3	471.077	115.91	163.962	245.315	58.0217	215.88	242.596	244.774	170.88	200.823
93	0	394.867	421.397	1065.76	401.452	153.866	1046.09	207.329	312.923	1186.03	218.299	232.776	1187.27	332.911	509.999	945.462	489.721	490.955	693.355	427.991	510.074	554.689	316.286	479.824	289.701	273.812	434.288	302.801	450.768	462.672	228.81	351.335	102.585	905.633	311.097	160.998	626.894	224.684	144.773	475.865	100.13	164.262	250.415	42.4391	216.174	249.302	227.405	171.215	200.695
94	0	396.862	422.654	1072.86	402.659	156.822	1050.42	208.553	313.033	1189.95	220.181	232.614	1191.38	337.601	510.086	952.036	489.986	488.637	697.036	434.051	508.478	554.877	338.906	478.96	283.37	295.772	433.263	293.838	477.076	462.317	230.67	350.298	104.856	908.071	300.382	161.844	630.716	211.113	145.075	481.205	84.8826	164.443	256.206	27.4932	216.375	256.9	209.965	171.539	200.417
95	0	399	424.715	1079.75	403.884	159.738	1054.92	209.916	313.409	1193.83	222.034	232.865	1195.5	342.585	510.123	958.623	489.423	486.451	699.82	439.323	507.057	554.545	361.426	478.301	277.629	317.854	432.381	285.42	502.829	462.388	233.319	348.722	106.779	910.699	290.959	162.443	634.868	198.532	145.166	487.007	70.2781	164.488	262.576	13.3208	216.487	265.268	192.451	171.848	199.959
96	0	401.204	427.339	1086.34	405.124	162.519	1059.5	211.384	314.078	1197.62	223.823	233.535	1199.58	347.697	510.151	965.03	488.063	484.429	701.736	443.771	505.808	553.796	383.605	477.887	272.614	339.842	431.675	277.72	527.746	462.988	236.83	346.658	108.287	913.561	282.718	162.715	639.192	186.949	145.014	493.167	56.4041	164.395	269.388	0.0392368	216.522	274.256	174.859	172.143	199.316
97	0	403.386	430.23	1092.51	406.349	165.082	1064.09	212.917	315.058	1201.26	225.517	234.61	1203.59	352.77	510.195	971.069	485.956	482.603	702.857	447.375	504.729	552.753	405.153	477.752	268.428	361.46	431.171	270.878	551.52	464.234	241.242	344.253	109.359	916.681	275.541	162.593	643.574	176.356	144.608	499.555	43.3208	164.169	276.5	-12.2636	216.501	283.698	157.2	172.428	198.516
98	0	405.456	433.097	1098.11	407.518	167.367	1068.63	214.47	316.36	1204.71	227.088	236.061	1207.48	357.644	510.258	976.566	483.186	481.001	703.294	450.146	503.811	551.543	425.739	477.914	265.121	382.382	430.881	264.978	573.83	466.217	246.522	341.712	110.022	920.048	269.345	162.037	647.914	166.754	143.956	506.012	31.057	163.824	283.774	-23.5379	216.447	293.431	139.501	172.709	197.625
99	0	407.342	435.703	1103.04	408.584	169.344	1073.07	215.998	317.99	1207.91	228.508	237.843	1211.2	362.181	510.329	981.367	479.887	479.652	703.173	452.141	503.058	550.273	445.008	478.378	262.67	402.235	430.817	260.038	594.348	468.964	252.537	339.255	110.35	923.61	264.109	161.058	652.097	158.175	143.087	512.355	19.6109	163.384	291.102	-33.7765	216.382	303.307	121.826	172.987	196.754
100	0	409.001	437.897	1107.2	409.516	171.02	1077.33	217.454	319.945	1210.81	229.753	239.909	1214.69	366.265	510.398	985.343	476.257	478.585	702.613	453.468	502.481	549.014	462.602	479.133	260.977	420.614	430.984	256.001	612.765	472.407	259.029	337.077	110.445	927.272	259.868	159.715	655.969	150.675	142.052	518.385	8.95661	162.884	298.409	-43.0151	216.329	313.209	104.275	173.259	196.06
101	0	410.42	439.625	1110.52	410.3	172.432	1081.37	218.798	322.214	1213.35	230.801	242.207	1217.86	369.815	510.461	988.384	472.549	477.827	701.704	454.276	502.108	547.787	478.181	480.157	259.863	437.105	431.395	252.742	628.8	476.366	265.611	335.328	110.412	930.91	256.693	158.109	659.347	144.324	140.917	523.906	-0.947797	162.368	305.663	-51.3258	216.309	323.056	86.9921	173.517	195.741
102	0	411.612	440.919	1112.96	410.94	173.66	1085.12	219.996	324.774	1215.44	231.635	244.689	1220.64	372.781	510.532	990.397	469.054	477.383	700.505	454.738	501.969	546.563	491.44	481.417	259.091	451.302	432.065	250.083	642.223	480.557	271.785	334.092	110.345	934.386	254.669	156.366	662.041	139.182	139.748	528.752	-10.1509	161.89	312.871	-58.8041	216.348	332.805	70.1569	173.751	196.024
103	0	412.606	441.864	1114.52	411.452	174.808	1088.54	221.019	327.591	1217.01	232.243	247.31	1222.94	375.143	510.639	991.304	466.065	477.231	699.04	455.02	502.093	545.272	502.126	482.876	258.391	462.838	433.016	247.819	652.866	484.626	276.994	333.386	110.306	937.562	253.865	154.604	663.88	135.281	138.611	532.796	-18.697	161.507	320.072	-65.55	216.472	342.447	53.9711	173.949	197.134
104	0	413.429	442.566	1115.19	411.859	175.994	1091.57	221.85	330.623	1217.98	232.617	250.031	1224.64	376.905	510.822	991.04	463.837	477.306	697.317	455.255	502.486	543.817	510.049	484.491	257.496	471.405	434.268	245.743	660.626	488.2	280.674	333.173	110.329	940.31	254.311	152.908	664.74	132.623	137.555	535.968	-26.6173	161.272	327.32	-71.6461	216.713	351.994	38.6373	174.089	199.259
105	0	414.102	443.117	1115.01	412.177	177.319	1094.17	222.475	333.815	1218.27	232.756	252.818	1225.65	378.098	511.125	989.561	462.548	477.509	695.323	455.521	503.127	542.1	515.083	486.213	256.184	476.784	435.829	243.684	665.473	490.951	282.337	333.374	110.421	942.516	255.989	151.315	664.55	131.177	136.61	538.254	-33.9203	161.224	334.673	-77.1379	217.102	361.464	24.3391	174.148	202.512
106	0	414.653	443.59	1113.98	412.421	178.849	1096.32	222.887	337.107	1217.81	232.661	255.642	1225.86	378.768	511.591	986.85	462.262	477.725	693.034	455.838	503.963	540.044	517.174	487.985	254.313	478.856	437.679	241.53	667.436	492.656	281.63	333.889	110.572	944.076	258.825	149.815	663.303	130.887	135.786	539.692	-40.5836	161.386	342.173	-82.0224	217.666	370.869	11.2303	174.1	206.909
107	0	415.119	444.037	1112.15	412.593	180.603	1097.96	223.079	340.434	1216.55	232.338	258.481	1225.19	378.972	512.252	982.936	462.914	477.857	690.411	456.181	504.909	537.618	516.336	489.742	251.841	477.619	439.762	239.25	666.584	493.233	278.39	334.62	110.763	944.898	262.713	148.36	661.049	131.682	135.072	540.364	-46.5489	161.76	349.831	-86.2461	218.422	380.202	-0.56606	173.921	212.36
108	0	415.549	444.498	1109.58	412.685	182.559	1099.05	223.049	343.73	1214.48	231.794	261.316	1223.58	378.769	513.135	977.909	464.319	477.861	687.41	456.499	505.867	534.845	512.653	491.405	248.838	473.19	441.979	236.891	663.021	492.752	272.687	335.484	110.978	944.897	267.521	146.89	657.889	133.483	134.446	540.381	-51.7229	162.326	357.625	-89.7141	219.369	389.426	-10.95	173.601	218.689
109	0	416.002	445.016	1106.35	412.678	184.669	1099.52	222.789	346.934	1211.59	231.038	264.132	1221	378.208	514.256	971.926	466.215	477.759	684.021	456.738	506.737	531.805	506.273	492.893	245.471	465.801	444.196	234.569	656.88	491.422	264.831	336.428	111.202	944.002	273.112	145.356	653.96	136.207	133.877	539.873	-55.9833	163.051	365.488	-92.3063	220.488	398.475	-19.8317	173.14	225.657
110	0	416.532	445.635	1102.55	412.535	186.864	1099.31	222.295	349.989	1207.95	230.08	266.914	1217.47	377.323	515.619	965.221	468.342	477.621	680.302	456.852	507.432	528.623	497.416	494.127	241.978	455.784	446.26	232.438	648.344	489.543	255.366	337.438	111.427	942.165	279.354	143.733	649.427	139.778	133.336	538.979	-59.1897	163.889	373.32	-93.8967	221.734	407.255	-27.1168	172.557	232.996
111	0	417.176	446.404	1098.31	412.208	189.068	1098.34	221.564	352.849	1203.63	228.93	269.65	1213.07	376.125	517.22	958.094	470.524	477.519	676.411	456.798	507.891	525.442	486.37	495.044	238.621	443.559	448.025	230.643	637.653	487.453	245.023	338.545	111.65	939.374	286.127	142.033	644.476	144.131	132.802	537.835	-61.1986	164.783	380.984	-94.3719	223.045	415.652	-32.6973	171.882	240.433
112	0	417.937	447.362	1093.72	411.644	191.203	1096.54	220.599	355.478	1198.77	227.599	272.321	1207.92	374.609	519.038	950.901	472.707	477.475	672.593	456.519	508.085	522.386	473.482	495.609	235.636	429.594	449.377	229.293	625.122	485.47	234.638	339.815	111.871	935.673	293.332	140.289	639.313	149.222	132.261	536.565	-61.8792	165.677	388.321	-93.6449	224.344	423.539	-36.4538	171.16	247.713
113	0	418.777	448.531	1088.85	410.796	193.202	1093.88	219.412	357.848	1193.52	226.103	274.906	1202.18	372.755	521.033	944.011	474.917	477.445	669.1	455.913	508.02	519.527	459.143	495.822	233.187	414.372	450.252	228.427	611.12	483.842	225.015	341.348	112.099	931.178	300.9	138.542	634.16	155.028	131.704	535.272	-61.1292	166.519	395.161	-91.6629	225.555	430.781	-38.2678	170.443	254.605
114	0	419.608	449.901	1083.76	409.639	195.009	1090.31	218.028	359.946	1188.07	224.466	277.382	1196.07	370.547	523.146	937.765	477.158	477.343	666.081	454.82	507.73	516.861	443.746	495.716	231.341	398.335	450.646	228.017	596.024	482.715	216.763	343.247	112.358	926.096	308.787	136.825	629.24	161.547	131.128	534.032	-58.8856	167.265	401.335	-88.4089	226.613	437.244	-38.0345	169.783	260.91
115	0	420.304	451.439	1078.39	408.184	196.581	1085.8	216.483	361.765	1182.6	222.718	279.726	1189.83	367.987	525.306	932.411	479.293	477.095	663.484	453.022	507.276	514.317	427.644	495.36	230.064	381.846	450.617	227.972	580.168	482.123	210.189	345.595	112.692	920.717	316.979	135.162	624.76	168.784	130.534	532.893	-55.13	167.891	406.687	-83.8979	227.476	442.796	-35.6788	169.221	266.461
116	0	420.707	453.106	1072.62	406.483	197.871	1080.34	214.824	363.317	1177.31	220.899	281.919	1183.71	365.114	527.443	928.05	480.989	476.69	661.051	450.275	506.728	511.792	411.126	494.84	229.247	365.169	450.268	228.168	563.808	482.004	205.319	348.417	113.172	915.394	325.479	133.573	620.889	176.738	129.93	531.876	-49.8863	168.388	411.078	-78.1711	228.127	447.314	-31.1712	168.78	271.117
117	0	420.646	454.884	1066.28	404.629	198.814	1073.98	213.104	364.622	1172.37	219.054	283.948	1177.94	362	529.506	924.616	481.752	476.204	658.4	446.362	506.16	509.192	394.405	494.252	228.743	348.469	449.729	228.47	547.127	482.246	201.971	351.653	113.886	910.498	334.308	132.082	617.74	185.399	129.334	530.981	-43.2133	168.765	414.398	-71.2886	228.577	450.689	-24.5362	168.47	274.767
118	0	419.972	456.792	1059.17	402.723	199.329	1066.81	211.373	365.715	1167.91	217.231	285.812	1172.73	358.742	531.473	921.897	481.047	475.787	655.168	441.143	505.637	506.453	377.626	493.687	228.405	331.831	449.132	228.766	530.25	482.725	199.837	355.146	114.913	906.361	343.496	130.726	615.364	194.737	128.769	530.192	-35.1938	169.042	416.565	-63.3234	228.853	452.826	-15.8457	168.285	277.324
119	0	418.615	458.89	1051.27	400.853	199.328	1058.99	209.678	366.635	1164.06	215.473	287.519	1168.24	355.429	533.337	919.598	478.466	475.605	651.144	434.593	505.205	503.553	360.87	493.216	228.115	315.28	448.587	228.982	513.255	483.325	198.574	358.66	116.29	903.217	353.072	129.548	613.757	204.707	128.264	529.484	-25.925	169.24	417.524	-54.3559	228.994	453.653	-5.20044	168.205	278.736
120	0	416.633	461.258	1042.84	399.061	198.734	1050.81	208.058	367.427	1160.87	213.812	289.084	1164.58	352.121	535.088	917.415	473.878	475.762	646.353	426.808	504.888	500.507	344.174	492.886	227.797	298.803	448.172	229.086	496.193	483.953	197.868	361.928	117.976	901.18	363.034	128.595	612.885	215.245	127.849	528.83	-15.5081	169.379	417.248	-44.4696	229.032	453.118	7.29051	168.201	278.99
121	0	414.196	463.964	1034.38	397.326	197.524	1042.7	206.544	368.138	1158.4	212.272	290.53	1161.78	348.834	536.694	915.105	467.48	476.238	641.055	417.968	504.685	497.352	327.541	492.714	227.417	282.37	447.926	229.079	479.097	484.539	197.468	364.708	119.845	900.247	373.332	127.91	612.724	226.27	127.551	528.211	-4.04069	169.471	415.734	-33.7455	228.996	451.19	21.5239	168.232	278.121
122	0	411.532	467.016	1026.52	395.561	195.75	1035.14	205.164	368.814	1156.64	210.866	291.885	1159.85	345.537	538.099	912.535	459.737	476.881	635.658	408.281	504.579	494.142	310.955	492.696	226.974	265.944	447.858	228.989	461.986	485.042	197.196	366.826	121.712	900.322	383.849	127.521	613.289	237.684	127.387	527.62	8.39081	169.52	413.001	-22.2559	228.903	447.862	37.4082	168.259	276.205
123	0	408.862	470.316	1019.88	393.645	193.562	1028.7	203.94	369.505	1155.59	209.597	293.176	1158.74	342.176	539.233	909.707	451.21	477.469	630.581	397.919	504.538	490.941	294.388	492.814	226.49	249.486	447.957	228.858	444.87	485.446	196.937	368.184	123.37	901.257	394.409	127.441	614.642	249.381	127.362	527.074	21.7156	169.525	409.089	-10.0584	228.762	443.151	54.8614	168.242	273.354
124	0	406.37	473.647	1014.91	391.485	191.196	1023.87	202.891	370.255	1155.21	208.465	294.424	1158.4	338.699	540.038	906.753	442.358	477.794	626.123	386.978	504.535	487.835	277.812	493.049	226.008	232.965	448.199	228.744	427.752	485.753	196.636	368.761	124.638	902.885	404.811	127.663	616.865	261.248	127.466	526.607	35.8809	169.48	404.061	2.80949	228.578	437.099	73.8044	168.156	269.707
125	0	404.189	476.717	1011.89	389.091	188.937	1021	202.037	371.099	1155.47	207.466	295.64	1158.75	335.09	540.486	903.904	433.381	477.741	622.406	375.466	504.552	484.936	261.2	493.383	225.591	216.355	448.564	228.719	410.625	485.978	196.277	368.611	125.401	905.035	414.854	128.158	620.011	273.175	127.677	526.266	50.8508	169.383	397.999	16.3331	228.355	429.774	94.1535	167.981	265.419
126	0	402.407	479.231	1010.88	386.616	187.064	1020.17	201.397	372.066	1156.3	206.598	296.826	1159.7	331.383	540.59	901.446	424.171	477.323	619.397	363.33	504.579	482.39	244.532	493.806	225.32	199.641	449.041	228.873	393.477	486.143	195.877	367.85	125.62	907.559	424.369	128.889	624.074	285.061	127.966	526.099	66.6044	169.234	391.005	30.5199	228.096	421.269	115.815	167.709	260.653
127	0	401.065	480.952	1011.73	384.322	185.8	1021.22	200.984	373.168	1157.68	205.857	297.975	1161.19	327.671	540.396	899.658	414.408	476.671	616.997	350.513	504.618	480.357	227.802	494.313	225.297	182.818	449.625	229.315	376.292	486.265	195.466	366.647	125.339	910.345	433.224	129.814	628.985	296.814	128.305	526.14	83.1306	169.035	383.199	45.3963	227.811	411.7	138.682	167.335	255.581
128	0	400.166	481.735	1014.13	382.492	185.273	1023.82	200.812	374.403	1159.54	205.242	299.071	1163.15	324.089	539.966	898.754	403.724	475.975	615.135	336.995	504.672	478.983	211.012	494.899	225.635	165.894	450.316	230.168	359.056	486.359	195.08	365.202	124.661	913.333	441.324	130.893	634.625	308.351	128.674	526.401	100.425	168.792	374.712	61.0021	227.506	401.202	162.633	166.852	250.38
129	0	399.673	481.532	1017.66	381.326	185.509	1027.61	200.888	375.754	1161.85	204.752	300.098	1165.52	320.794	539.368	898.843	391.885	475.41	613.813	322.829	504.743	478.387	194.181	495.555	226.449	148.893	451.108	231.561	341.756	486.434	194.746	363.731	123.725	916.51	448.603	132.085	640.838	319.6	129.056	526.87	118.482	168.505	365.69	77.3838	227.186	389.926	187.541	166.251	245.225
130	0	399.52	480.385	1021.9	380.871	186.432	1032.26	201.214	377.188	1164.57	204.389	301.037	1168.24	317.93	538.662	899.915	378.898	475.066	613.101	308.138	504.834	478.647	177.338	496.264	227.846	131.857	451.987	233.62	324.382	486.492	194.479	362.439	122.684	919.906	455.016	133.349	647.45	330.492	129.442	527.51	137.294	168.171	356.281	94.5872	226.85	378.031	213.269	165.519	240.287
131	0	399.628	478.41	1026.44	381.02	187.889	1037.49	201.78	378.656	1167.67	204.152	301.87	1171.28	315.605	537.892	901.856	365.025	474.94	613.11	293.105	504.945	479.798	160.527	497.006	229.918	114.844	452.929	236.457	306.929	486.53	194.286	361.498	121.678	923.574	460.531	134.654	654.277	340.97	129.823	528.264	156.846	167.779	346.64	112.65	226.492	365.683	239.691	164.645	235.722
132	0	399.923	475.783	1031	381.571	189.666	1043.09	202.57	380.096	1171.1	204.044	302.581	1174.59	313.862	537.087	904.496	350.717	474.966	613.942	277.95	505.078	481.834	143.802	497.756	232.73	97.9322	453.9	240.159	289.393	486.543	194.166	361.036	120.819	927.565	465.119	135.972	661.134	350.981	130.188	529.061	177.11	167.317	336.917	131.596	226.095	353.048	266.683	163.625	231.666
133	0	400.353	472.713	1035.43	382.315	191.512	1048.88	203.556	381.44	1174.82	204.066	303.156	1178.12	312.672	536.252	907.651	336.498	475.056	615.656	262.9	505.24	484.719	127.23	498.49	236.316	81.2163	454.861	244.776	271.768	486.521	194.11	361.124	120.175	931.909	468.752	137.289	667.846	360.48	130.534	529.822	198.048	166.766	327.266	151.429	225.641	340.296	294.132	162.459	228.242
134	0	400.891	469.408	1039.7	383.087	193.17	1054.76	204.7	382.612	1178.78	204.218	303.583	1181.85	311.932	535.373	911.162	322.846	475.138	618.237	248.164	505.443	488.392	110.893	499.194	240.677	64.8105	455.779	250.314	254.045	486.453	194.105	361.778	119.77	936.598	471.411	138.6	674.252	369.428	130.859	530.471	219.606	166.113	317.838	172.13	225.103	327.603	321.922	161.155	225.558
135	0	401.534	466.059	1043.88	383.792	194.411	1060.71	205.959	383.545	1182.91	204.5	303.85	1185.73	311.484	534.422	914.914	310.105	475.177	621.587	233.91	505.708	492.782	94.8807	499.862	245.776	48.8419	456.63	256.739	236.211	486.329	194.128	362.961	119.585	941.587	473.088	139.911	680.213	377.793	131.171	530.945	241.71	165.343	308.787	193.648	224.456	315.156	349.924	159.731	223.72
136	0	402.292	462.816	1048.08	384.399	195.067	1066.72	207.287	384.181	1187.17	204.909	303.947	1189.73	311.145	533.365	918.836	298.445	475.188	625.555	220.26	506.059	497.811	79.2961	500.501	251.543	33.4458	457.405	263.973	218.249	486.14	194.155	364.59	119.568	946.798	473.79	141.245	685.608	385.548	131.48	531.203	264.269	164.452	300.269	215.892	223.68	303.15	377.989	158.205	222.828
137	0	403.164	459.781	1052.4	384.929	195.054	1072.78	208.638	384.481	1191.49	205.441	303.863	1193.8	310.744	532.177	922.882	287.884	475.232	629.973	207.295	506.524	503.393	64.2479	501.126	257.879	18.7592	458.108	271.907	200.151	485.885	194.165	366.549	119.657	952.131	473.536	142.63	690.334	392.678	131.799	531.238	287.155	163.442	292.44	238.723	222.763	291.79	405.928	156.599	222.979
138	0	404.132	457.008	1056.9	385.435	194.38	1078.87	209.971	384.426	1195.81	206.084	303.591	1197.89	310.163	530.853	927.021	278.344	475.396	634.686	195.073	507.124	509.426	49.8458	501.755	264.661	4.91279	458.747	280.404	181.913	485.571	194.14	368.702	119.79	957.474	472.362	144.092	694.308	399.18	132.141	531.07	310.198	162.324	285.455	261.949	221.704	281.279	433.511	154.934	224.255
139	0	405.168	454.507	1061.58	385.972	193.135	1084.92	211.25	384.02	1200.09	206.825	303.122	1201.97	309.358	529.414	931.221	269.729	475.762	639.566	183.652	507.862	515.786	36.1941	502.402	271.759	-7.97632	459.333	289.315	163.552	485.212	194.077	370.908	119.912	962.707	470.312	145.63	697.465	405.075	132.514	530.751	333.175	161.114	279.454	285.318	220.513	271.808	460.463	153.229	226.706
140	0	406.244	452.258	1066.41	386.576	191.478	1090.86	212.448	383.283	1204.28	207.641	302.45	1205.97	308.367	527.897	935.446	261.98	476.38	644.498	173.104	508.723	522.322	23.3843	503.074	279.04	-19.8142	459.872	298.485	145.105	484.828	193.986	373.038	119.976	967.706	467.454	147.208	699.772	410.405	132.918	530.356	355.814	159.84	274.55	308.521	219.211	263.53	486.474	151.512	230.331
141	0	407.341	450.218	1071.34	387.254	189.598	1096.57	213.539	382.253	1208.34	208.505	301.57	1209.85	307.296	526.352	939.646	255.112	477.249	649.364	163.53	509.668	528.856	11.4881	503.772	286.389	-30.5387	460.372	307.772	126.639	484.441	193.894	374.984	119.948	972.341	463.888	148.752	701.242	415.238	133.349	529.969	377.8	158.533	270.806	331.197	217.825	256.552	511.21	149.82	235.058
142	0	408.452	448.333	1076.3	387.982	187.69	1101.96	214.507	380.976	1212.22	209.385	300.479	1213.55	306.285	524.82	943.757	249.21	478.314	654.027	155.048	510.643	535.193	0.55157	504.491	293.711	-40.1278	460.844	317.054	108.246	484.064	193.848	376.67	119.804	976.482	459.768	150.163	701.946	419.656	133.794	529.676	398.79	157.231	268.22	352.95	216.391	250.904	534.336	148.212	240.726
143	0	409.579	446.547	1081.22	388.733	185.92	1106.91	215.336	379.501	1215.88	210.245	299.175	1217.02	305.475	523.333	947.703	244.414	479.474	658.32	147.787	511.585	541.137	-9.41051	505.228	300.944	-48.6037	461.306	326.239	90.0515	483.702	193.917	378.055	119.535	980.001	455.316	151.351	702.011	423.749	134.236	529.541	418.427	155.978	266.713	373.36	214.948	246.541	555.535	146.775	247.074
144	0	410.717	444.811	1086.02	389.485	184.408	1111.32	216.014	377.882	1219.26	211.047	297.665	1220.18	304.973	521.905	951.396	240.875	480.604	662.051	141.864	512.437	546.496	-18.4175	505.977	308.061	-56.0327	461.786	335.27	72.2156	483.35	194.193	379.119	119.144	982.784	450.826	152.263	701.611	427.594	134.664	529.587	436.361	154.824	266.118	392.013	213.536	243.333	574.526	145.624	253.747
145	0	411.852	443.087	1090.62	390.229	183.205	1115.08	216.529	376.166	1222.29	211.757	295.958	1222.96	304.839	520.549	954.749	238.722	481.584	665.016	137.367	513.152	551.107	-26.5212	506.737	315.064	-62.5186	462.315	344.124	54.9262	482.998	194.788	379.862	118.641	984.736	446.653	152.92	700.942	431.234	135.067	529.781	452.266	153.821	266.195	408.516	212.201	241.077	591.074	144.89	260.308
146	0	412.951	441.348	1094.93	390.949	182.286	1118.1	216.875	374.395	1224.9	212.342	294.073	1225.29	305.074	519.281	957.675	238.018	482.321	667.035	134.336	513.706	554.843	-33.7977	507.501	321.98	-68.1882	462.921	352.811	38.39	482.632	195.825	380.288	118.038	985.784	443.166	153.413	700.19	434.661	135.442	530.028	465.852	153.018	266.639	422.521	210.987	239.515	604.996	144.696	266.272
147	0	413.97	439.574	1098.89	391.621	181.558	1120.31	217.047	372.606	1227	212.778	292.035	1227.07	305.629	518.125	960.096	238.749	482.773	667.981	132.757	514.093	557.626	-40.3331	508.252	328.851	-73.1703	463.615	361.356	22.8117	482.229	197.422	380.402	117.346	985.875	440.691	153.887	699.501	437.806	135.789	530.178	476.881	152.454	267.116	433.745	209.937	238.366	616.16	145.132	271.15
148	0	414.858	437.75	1102.43	392.215	180.894	1121.62	217.045	370.823	1228.49	213.052	289.875	1228.22	306.41	517.119	961.94	240.828	482.958	667.804	132.568	514.328	559.43	-46.2056	508.962	335.721	-77.5727	464.383	369.798	8.37438	481.753	199.68	380.206	116.572	984.968	439.437	154.491	698.949	440.538	136.109	530.046	485.17	152.152	267.3	441.982	209.084	237.355	624.482	146.227	274.499
149	0	415.569	435.866	1105.5	392.707	180.176	1121.98	216.871	369.061	1229.28	213.156	287.633	1228.66	307.304	516.299	963.146	244.115	482.942	666.528	133.66	514.442	560.278	-51.4699	509.589	342.625	-81.4634	465.187	378.172	-4.77423	481.159	202.666	379.706	115.724	983.04	439.438	155.326	698.513	442.696	136.409	529.442	490.607	152.116	266.915	447.11	208.45	236.252	629.923	147.945	275.965
150	0	416.067	433.922	1108.03	393.098	179.331	1121.36	216.533	367.327	1229.28	213.091	285.351	1228.31	308.191	515.7	963.652	248.442	482.838	664.237	135.901	514.476	560.241	-56.1461	510.081	349.58	-84.8602	465.965	386.503	-16.5275	480.392	206.413	378.925	114.811	980.085	440.537	156.409	698.061	444.12	136.695	528.206	493.145	152.331	265.77	449.094	208.043	234.899	632.488	150.185	275.326
151	0	416.33	431.936	1109.95	393.404	178.35	1119.73	216.038	365.62	1228.4	212.863	283.076	1227.11	308.969	515.342	963.402	253.633	482.778	661.052	139.139	514.48	559.422	-60.2155	510.383	356.586	-87.7297	466.64	394.794	-26.8183	479.4	210.909	377.906	113.859	976.132	442.405	157.67	697.363	444.695	136.98	526.24	492.814	152.764	263.789	447.985	207.851	233.227	632.22	152.8	272.513
152	0	416.349	429.946	1111.17	393.646	177.286	1117.14	215.393	363.936	1226.6	212.478	280.855	1225.04	309.569	515.224	962.338	259.519	482.899	657.107	143.224	514.504	557.948	-63.6213	510.446	363.616	-89.9938	467.132	403.022	-35.6102	478.15	216.098	376.73	112.904	971.266	444.616	158.976	696.135	444.385	137.278	523.531	489.709	153.375	261.019	443.907	207.85	231.26	629.205	155.624	267.632
153	0	416.128	428.005	1111.61	393.832	176.234	1113.65	214.603	362.268	1223.84	211.941	278.735	1222.1	309.964	515.326	960.401	265.944	483.31	652.543	148.017	514.591	555.961	-66.2773	510.228	370.623	-91.5434	467.364	411.138	-42.8802	476.646	221.874	375.511	111.998	965.647	446.752	160.169	694.118	443.255	137.608	520.164	483.989	154.113	257.623	437.055	208.002	229.104	623.568	158.488	260.964
154	0	415.676	426.17	1111.18	393.954	175.307	1109.36	213.67	360.614	1220.16	211.254	276.758	1218.34	310.178	515.609	957.544	272.777	484.074	647.507	153.405	514.77	553.607	-68.0795	509.7	377.538	-92.2543	467.271	419.063	-48.597	474.932	228.082	374.39	111.193	959.526	448.513	161.101	691.168	441.471	137.982	516.311	475.867	154.927	253.853	427.689	208.264	226.918	615.486	161.239	252.964
155	0	415.005	424.489	1109.8	393.997	174.606	1104.38	212.596	358.978	1215.61	210.415	274.963	1213.83	310.28	516.019	953.738	279.915	485.189	642.148	159.301	515.053	551.027	-68.9179	508.85	384.274	-92.0049	466.803	426.695	-52.7063	473.086	234.523	373.517	110.528	953.242	449.816	161.676	687.335	439.268	138.406	512.208	465.606	155.771	250.007	416.125	208.593	224.883	605.184	163.737	244.224
156	0	414.121	422.992	1107.39	393.935	174.175	1098.84	211.381	357.374	1210.3	209.423	273.38	1208.71	310.379	516.499	948.995	287.287	486.6	636.628	165.659	515.434	548.352	-68.6883	507.679	390.728	-90.6913	465.931	433.914	-55.1283	471.201	240.964	373.019	110.023	947.192	450.815	161.877	682.895	436.892	138.872	508.104	453.51	156.606	246.378	402.732	208.957	223.153	592.947	165.862	235.414
157	0	413.016	421.688	1103.91	393.73	173.976	1092.82	210.029	355.827	1204.39	208.277	272.035	1203.11	310.603	516.997	943.391	294.859	488.215	631.118	172.459	515.89	545.698	-67.3004	506.203	396.779	-88.2396	464.652	440.581	-55.7643	469.367	247.171	372.969	109.671	941.781	451.829	161.772	678.288	434.532	139.357	504.207	439.914	157.404	243.204	387.911	209.338	221.831	579.11	167.513	227.19
158	0	411.67	420.572	1099.32	393.353	173.891	1086.39	208.552	354.37	1198.08	206.987	270.951	1197.23	311.081	517.468	937.077	302.63	489.94	625.806	179.709	516.392	543.165	-64.6855	504.45	402.296	-84.6122	462.983	446.553	-54.509	467.657	252.918	373.357	109.447	937.343	453.166	161.492	673.984	432.238	139.83	500.628	425.168	158.139	240.622	372.064	209.727	220.949	564.039	168.626	220.065
159	0	410.055	419.642	1093.58	392.8	173.739	1079.61	206.974	353.043	1191.58	205.574	270.14	1191.25	311.918	517.882	930.29	310.628	491.706	620.877	187.427	516.909	540.831	-60.8021	502.458	407.14	-79.8097	460.964	451.682	-51.264	466.123	258.006	374.081	109.314	934.063	454.926	161.167	670.29	429.876	140.254	497.356	409.598	158.788	238.657	355.553	210.116	220.475	548.082	169.198	214.325
160	0	408.148	418.908	1086.69	392.093	173.315	1072.55	205.329	351.883	1185.11	204.072	269.608	1185.38	313.167	518.213	923.343	318.901	493.477	616.504	195.63	517.415	538.754	-55.6392	500.27	411.171	-73.8672	458.643	455.824	-45.951	464.789	262.261	374.953	109.229	931.915	456.855	160.865	667.209	427.132	140.583	494.281	393.478	159.328	237.236	338.673	210.494	220.322	531.533	169.29	210.015
161	0	405.947	418.41	1078.7	391.242	172.423	1065.28	203.66	350.922	1178.92	202.521	269.348	1179.81	314.815	518.436	916.594	327.502	495.252	612.819	204.321	517.89	536.968	-49.2157	497.93	414.254	-66.8474	456.071	458.844	-38.522	463.658	265.546	375.738	109.136	930.654	458.36	160.572	664.426	423.573	140.769	491.255	377.017	159.74	236.221	321.638	210.845	220.376	514.606	169.007	206.998
162	0	403.481	418.225	1069.7	390.216	170.913	1057.93	202.017	350.172	1173.19	200.972	269.335	1174.69	316.763	518.524	910.405	336.466	497.038	609.904	213.484	518.314	535.485	-41.5751	495.472	416.27	-58.8296	453.291	460.625	-28.9646	462.709	267.769	376.191	108.965	929.864	458.672	160.198	661.449	418.767	140.766	488.158	360.36	160.014	235.455	304.585	211.154	220.522	497.456	168.47	205.021
163	0	400.813	418.462	1059.89	388.934	168.715	1050.67	200.447	349.628	1168.09	199.471	269.527	1170.15	318.835	518.449	905.084	345.801	498.823	607.78	223.077	518.668	534.295	-32.7776	492.924	417.12	-49.899	450.339	461.072	-17.3024	461.911	268.886	376.088	108.636	929.061	457.09	159.624	657.843	412.41	140.555	484.943	343.601	160.152	234.797	287.584	211.411	220.664	480.189	167.796	203.792
164	0	398.033	419.247	1049.54	387.311	165.872	1043.73	198.99	349.256	1163.74	198.062	269.864	1166.29	320.795	518.203	900.834	355.473	500.567	606.425	233.044	518.922	533.375	-22.8913	490.304	416.728	-40.1353	447.246	460.115	-3.59455	461.228	268.902	375.244	108.079	927.806	453.205	158.76	653.427	404.412	140.156	481.628	326.797	160.166	234.15	270.66	211.608	220.74	462.872	167.08	203.039
165	0	395.24	420.697	1039.04	385.313	162.546	1037.34	197.674	349.006	1160.2	196.783	270.274	1163.14	322.396	517.812	897.73	365.407	502.192	605.806	243.311	519.046	532.692	-11.9831	487.626	415.047	-29.6049	444.039	457.714	12.067	460.632	267.862	373.532	107.25	925.79	447.022	157.609	648.338	394.901	139.639	478.28	309.978	160.078	233.467	253.803	211.743	220.724	445.544	166.389	202.549
166	0	392.527	422.878	1028.89	383.029	159.012	1031.75	196.515	348.81	1157.49	195.668	270.673	1160.71	323.423	517.341	895.717	375.489	503.611	605.916	253.798	519.014	532.215	-0.112597	484.904	412.056	-18.3549	440.748	453.856	29.5612	460.103	265.841	370.896	106.144	922.89	438.937	156.297	642.952	384.16	139.102	474.973	293.154	159.913	232.743	236.984	211.818	220.619	428.221	165.76	202.174
167	0	389.967	425.771	1019.64	380.678	155.616	1027.2	195.519	348.594	1155.59	194.748	270.976	1159	323.727	516.878	894.656	385.57	504.748	606.793	264.422	518.808	531.922	12.6729	482.161	407.764	-6.41072	437.412	448.556	48.7437	459.633	262.937	367.353	104.806	919.183	429.594	155.047	637.72	372.524	138.656	471.776	276.321	159.697	232.006	220.165	211.836	220.454	410.905	165.205	201.831
168	0	387.61	429.234	1011.87	378.559	152.72	1023.84	194.683	348.29	1154.46	194.05	271.099	1157.97	323.245	516.516	894.373	395.481	505.563	608.504	275.1	518.424	531.806	26.3405	479.429	402.211	6.22413	434.077	441.862	69.4543	459.223	259.27	363.004	103.328	914.925	419.676	154.114	633.019	360.285	138.398	468.745	259.467	159.459	231.303	203.31	211.806	220.276	393.588	164.723	201.48
169	0	385.486	432.997	1006.09	376.969	150.627	1021.73	194.002	347.845	1154.04	193.604	270.971	1157.57	321.999	516.326	894.709	405.049	506.058	611.112	285.754	517.875	531.871	40.8723	476.751	395.471	19.566	430.8	433.846	91.5263	458.878	254.976	358.026	101.845	910.494	409.686	153.701	629.045	347.624	138.391	465.948	242.577	159.225	230.693	186.384	211.74	220.151	376.258	164.312	201.115
170	0	383.62	436.679	1002.66	376.12	149.521	1020.85	193.473	347.227	1154.26	193.432	270.541	1157.76	320.095	516.35	895.539	414.116	506.26	614.632	296.314	517.183	532.126	56.2636	474.185	387.644	33.6479	427.648	424.611	114.797	458.608	250.208	352.674	100.521	906.319	399.807	153.905	625.802	334.586	138.657	463.484	225.631	159.026	230.244	169.362	211.657	220.16	358.9	163.976	200.755
171	0	382.05	439.85	1001.72	376.1	149.444	1021.08	193.091	346.43	1155.07	193.555	269.781	1158.49	317.708	516.603	896.783	422.555	506.211	619.013	306.716	516.381	532.573	72.5201	471.79	378.859	48.5145	424.688	414.282	139.118	458.426	245.134	347.259	99.5318	902.794	389.887	154.704	623.163	321.116	139.182	461.484	208.615	158.889	230.035	152.225	211.58	220.405	341.501	163.725	200.426
172	0	380.827	442.124	1003.19	376.865	150.307	1022.23	192.857	345.469	1156.41	193.989	268.693	1159.73	315.061	517.075	898.404	430.274	505.947	624.141	316.905	515.507	533.205	89.6555	469.633	369.267	64.2176	421.991	403.007	164.36	458.354	239.923	342.12	99.0367	900.197	379.556	155.977	620.986	307.117	139.921	460.096	191.523	158.836	230.155	134.972	211.528	221.005	324.049	163.571	200.158
173	0	379.991	443.247	1006.78	378.266	151.936	1024.05	192.774	344.38	1158.21	194.739	267.307	1161.41	312.4	517.749	900.401	437.22	505.498	629.859	326.832	514.597	533.993	107.689	467.779	359.036	80.8099	419.624	390.946	190.421	458.426	234.746	337.577	99.1515	898.643	368.407	157.554	619.22	292.518	140.821	459.457	174.365	158.873	230.701	117.62	211.515	222.092	306.538	163.521	199.969
174	0	379.548	443.165	1012.06	380.085	154.112	1026.31	192.843	343.21	1160.42	195.802	265.682	1163.51	309.971	518.598	902.8	443.365	504.887	635.991	336.461	513.686	534.89	126.643	466.289	348.344	98.3401	417.649	378.278	217.221	458.698	229.771	333.883	99.9263	898.064	356.185	159.262	617.934	277.323	141.823	459.675	157.167	158.992	231.771	100.205	211.534	223.799	288.966	163.574	199.865
175	0	379.463	442.048	1018.51	382.089	156.624	1028.82	193.069	342.015	1162.99	197.162	263.9	1165.97	307.992	519.597	905.641	448.701	504.128	642.358	345.761	512.803	535.831	146.537	465.216	337.378	116.847	416.121	365.186	244.699	459.238	225.165	331.18	101.343	898.256	342.902	160.969	617.276	261.634	142.869	460.809	139.978	159.164	233.458	82.79	211.567	226.253	271.339	163.716	199.834
176	0	379.669	440.247	1025.61	384.079	159.307	1031.48	193.449	340.854	1165.87	198.787	262.062	1168.76	306.645	520.715	908.964	453.231	503.228	648.785	354.712	511.977	536.746	167.385	464.606	326.332	136.355	415.092	351.866	272.802	460.118	221.095	329.487	103.334	898.958	328.86	162.61	617.4	245.65	143.906	462.873	122.867	159.348	235.841	65.4585	211.579	229.56	253.664	163.928	199.853
177	0	380.097	438.224	1032.94	385.926	162.061	1034.26	193.98	339.783	1169	200.632	260.28	1171.82	306.06	521.921	912.797	456.956	502.189	655.103	363.302	511.232	537.562	189.184	464.491	315.401	156.869	414.6	338.514	301.47	461.393	217.724	328.712	105.799	899.937	314.565	164.168	618.4	229.64	144.885	465.829	105.919	159.5	238.974	48.3161	211.535	233.796	235.951	164.186	199.888
178	0	380.694	436.466	1040.19	387.575	164.861	1037.2	194.653	338.857	1172.35	202.642	258.665	1175.1	306.309	523.185	917.146	459.872	501.008	661.153	371.523	510.591	538.216	211.908	464.892	304.785	178.37	414.677	325.337	330.625	463.081	215.202	328.67	108.626	901.047	300.6	165.648	620.28	213.902	145.763	469.595	89.2359	159.575	242.88	31.4858	211.401	238.999	218.202	164.471	199.893
179	0	381.433	435.398	1047.19	389.037	167.74	1040.36	195.456	338.124	1175.86	204.752	257.316	1178.54	307.412	524.48	921.984	461.968	499.691	666.786	379.368	510.075	538.664	235.496	465.813	294.68	200.804	415.342	312.541	360.159	465.156	213.67	329.113	111.698	902.24	287.484	167.06	622.941	198.723	146.506	474.063	72.9285	159.542	247.542	15.1025	211.161	245.159	200.417	164.769	199.816
180	0	382.3	435.324	1053.86	390.359	170.748	1043.74	196.373	337.621	1179.48	206.899	256.318	1182.1	309.337	525.787	927.241	463.233	498.253	671.873	386.829	509.704	538.881	259.842	467.247	285.272	224.069	416.6	300.336	389.919	467.55	213.249	329.768	114.904	903.544	275.572	168.398	626.207	184.337	147.084	479.112	57.1071	159.382	252.907	-0.695394	210.817	252.223	182.592	165.07	199.602
181	0	383.281	436.388	1060.21	391.608	173.929	1047.33	197.387	337.379	1183.15	209.021	255.728	1185.71	312.009	527.096	932.808	463.659	496.735	676.309	393.897	509.499	538.873	284.782	469.171	276.735	248.005	418.442	288.925	419.699	470.167	214.028	330.375	118.131	905.028	265.024	169.634	629.868	170.911	147.472	484.621	41.8744	159.096	258.889	-15.7761	210.389	260.096	164.721	165.371	199.21
182	0	384.349	438.57	1066.27	392.845	177.288	1051.06	198.476	337.415	1186.82	211.065	255.574	1189.34	315.32	528.395	938.549	463.247	495.204	680.022	400.555	509.481	538.668	310.083	471.551	269.212	272.379	420.839	278.493	449.226	472.902	216.058	330.731	121.27	906.758	255.831	170.713	633.729	158.545	147.66	490.474	27.3147	158.702	265.383	-30.0278	209.919	268.659	146.8	165.669	198.626
183	0	385.463	441.705	1072.07	394.115	180.784	1054.87	199.616	337.737	1190.42	212.987	255.856	1192.93	319.141	529.672	944.308	462.03	493.743	682.975	406.787	509.669	538.312	335.433	474.335	262.81	296.88	423.741	269.196	478.163	475.666	219.328	330.725	124.211	908.771	247.895	171.563	637.646	147.288	147.65	496.544	13.4854	158.235	272.274	-43.37	209.455	277.775	128.834	165.968	197.881
184	0	386.577	445.527	1077.59	395.433	184.345	1058.69	200.782	338.342	1193.89	214.756	256.545	1196.44	323.327	530.901	949.929	460.083	492.446	685.177	412.578	510.079	537.861	360.441	477.464	257.584	321.116	427.078	261.142	506.109	478.396	223.749	330.352	126.85	911.062	241.11	172.114	641.525	137.164	147.467	502.689	0.413113	157.74	279.452	-55.763	209.051	287.308	110.843	166.279	197.061
185	0	387.649	449.719	1082.8	396.781	187.886	1062.47	201.945	339.221	1197.16	216.35	257.594	1199.83	327.726	532.039	955.258	457.547	491.41	686.678	417.914	510.717	537.363	384.639	480.863	253.524	344.62	430.76	254.376	532.614	481.064	229.142	329.698	129.099	913.586	235.425	172.327	645.277	128.192	147.154	508.737	-11.9048	157.267	286.824	-67.2098	208.752	297.134	92.8787	166.615	196.309
186	0	388.64	453.963	1087.64	398.123	191.326	1066.16	203.078	340.355	1200.18	217.759	258.938	1203.03	332.177	533.037	960.151	454.634	490.718	687.565	422.787	511.588	536.853	407.504	484.45	250.549	366.87	434.685	248.87	557.2	483.667	235.216	328.905	130.897	916.253	230.861	172.213	648.774	120.401	146.771	514.494	-23.4928	156.871	294.319	-77.752	208.595	307.149	75.031	166.994	195.822
187	0	389.525	457.984	1091.98	399.428	194.592	1069.72	204.152	341.722	1202.88	218.979	260.508	1205.99	336.522	533.844	964.478	451.624	490.425	687.945	427.188	512.682	536.342	428.485	488.138	248.503	387.313	438.741	244.527	579.388	486.211	241.569	328.126	132.232	918.939	227.499	171.839	651.826	113.825	146.389	519.757	-34.3856	156.604	301.898	-87.4566	208.606	317.275	57.436	167.432	195.825
188	0	390.288	461.577	1095.69	400.679	197.632	1073.13	205.138	343.301	1205.18	220.01	262.239	1208.63	340.611	534.422	968.118	448.842	490.548	687.924	431.116	513.986	535.81	447.037	491.836	247.164	405.397	442.821	241.187	598.721	488.692	247.697	327.491	133.137	921.498	225.438	171.323	654.196	108.505	146.08	524.334	-44.6155	156.515	309.551	-96.3979	208.802	327.459	40.2717	167.943	196.554
189	0	390.925	464.62	1098.63	401.872	200.436	1076.31	206.012	345.068	1207.03	220.855	264.076	1210.87	344.307	534.76	970.958	446.619	491.048	687.583	434.568	515.475	535.208	462.659	495.457	246.269	420.601	446.824	238.652	614.791	491.076	253.037	327.085	133.683	923.783	224.747	170.798	655.65	104.464	145.911	528.069	-54.1992	156.645	317.292	-104.636	209.199	337.667	23.7429	168.538	198.218
190	0	391.448	467.072	1100.68	403.001	203.047	1079.19	206.751	347.004	1208.34	221.517	265.98	1212.64	347.499	534.88	972.894	445.243	491.835	686.961	437.548	517.113	534.467	474.922	498.918	245.544	432.47	450.671	236.715	627.267	493.291	257.021	326.94	133.963	925.658	225.437	170.38	656.008	101.701	145.933	530.87	-63.1256	157.026	325.141	-112.195	209.815	347.874	8.05767	169.221	200.962
191	0	391.881	468.949	1101.75	404.049	205.544	1081.66	207.341	349.094	1209.06	221.996	267.928	1213.82	350.103	534.836	973.83	444.911	492.783	686.052	440.062	518.85	533.513	483.499	502.141	244.747	440.638	454.3	235.187	635.907	495.224	259.156	327.043	134.069	927.013	227.445	170.137	655.188	100.185	146.172	532.715	-71.3483	157.683	333.111	-119.053	210.672	358.05	-6.59228	169.986	204.836
192	0	392.255	470.311	1101.79	404.992	207.998	1083.63	207.77	351.322	1209.11	222.289	269.914	1214.34	352.069	534.713	973.685	445.699	493.756	684.818	442.117	520.619	532.287	488.184	505.051	243.701	444.866	457.662	233.919	640.573	496.724	259.094	327.347	134.082	927.762	230.631	170.063	653.217	99.8488	146.624	533.658	-78.7833	158.624	341.184	-125.135	211.794	368.142	-20.0376	170.819	209.778
193	0	392.609	471.249	1100.82	405.799	210.448	1085.02	208.031	353.675	1208.43	222.391	271.94	1214.12	353.384	534.617	972.4	447.553	494.643	683.216	443.711	522.338	530.754	488.911	507.578	242.316	445.067	460.71	232.819	641.242	497.629	256.705	327.791	134.063	927.834	234.8	170.081	650.216	100.599	147.257	533.814	-85.3131	159.85	349.304	-130.326	213.201	378.066	-32.1223	171.703	215.617
194	0	392.984	471.878	1098.89	406.436	212.891	1085.74	208.122	356.133	1207	222.298	274.02	1213.08	354.073	534.664	969.953	450.308	495.38	681.224	444.834	523.914	528.921	485.768	509.653	240.601	441.326	463.39	231.851	638.02	497.797	252.116	328.321	134.055	927.179	239.722	170.065	646.377	102.325	148.011	533.337	-90.7957	161.343	357.369	-134.481	214.901	387.703	-42.6906	172.622	222.097
195	0	393.421	472.338	1096.08	406.857	215.298	1085.69	208.043	358.675	1204.79	222.003	276.162	1211.2	354.195	534.964	966.371	453.722	495.955	678.861	445.464	525.255	526.829	479.006	511.222	238.644	433.915	465.64	231.021	631.163	497.158	245.723	328.913	134.086	925.764	245.171	169.883	641.925	104.92	148.814	532.402	-95.079	163.078	365.237	-137.453	216.888	396.904	-51.5788	173.566	228.906
196	0	393.945	472.793	1092.53	407.011	217.629	1084.77	207.797	361.268	1201.82	221.505	278.377	1208.46	353.832	535.615	961.745	457.509	496.379	676.205	445.565	526.281	524.543	469.033	512.253	236.59	423.286	467.401	230.358	621.087	495.752	238.154	329.586	134.173	923.582	250.967	169.442	637.095	108.296	149.596	531.171	-98.0163	165.017	372.737	-139.105	219.135	405.502	-58.6168	174.536	235.716
197	0	394.555	473.408	1088.33	406.849	219.832	1082.85	207.388	363.876	1198.17	220.807	280.668	1204.91	353.077	536.684	956.244	461.357	496.659	673.379	445.09	526.94	522.134	456.396	512.753	234.597	410.034	468.633	229.89	608.362	493.753	230.178	330.408	134.331	920.669	257.015	168.708	632.12	112.405	150.304	529.782	-99.4815	167.119	379.691	-139.332	221.602	413.33	-63.6404	175.546	242.216
198	0	395.218	474.335	1083.6	406.34	221.839	1079.81	206.828	366.457	1193.92	219.921	283.029	1200.66	352.017	538.2	950.115	464.934	496.789	670.52	443.978	527.216	519.652	441.727	512.768	232.801	394.834	469.327	229.631	593.659	491.457	222.553	331.491	134.577	917.113	263.317	167.709	627.211	117.238	150.907	528.333	-99.3794	169.341	385.925	-138.065	224.234	420.233	-66.5085	176.624	248.139
199	0	395.878	475.676	1078.39	405.49	223.556	1075.58	206.132	368.968	1189.22	218.868	285.451	1195.83	350.718	540.143	943.673	467.886	496.776	667.705	442.148	527.133	517.117	425.66	512.382	231.286	378.348	469.517	229.569	577.649	489.206	215.861	332.963	134.94	913.061	269.959	166.511	622.546	122.823	151.398	526.878	-97.6521	171.644	391.284	-135.279	226.972	426.081	-67.114	177.809	253.281
200	0	396.473	477.467	1072.74	404.351	224.868	1070.13	205.324	371.367	1184.25	217.679	287.915	1190.62	349.215	542.442	937.268	469.853	496.655	664.901	439.494	526.751	514.512	408.753	511.703	230.076	361.15	469.278	229.661	560.888	487.279	210.425	334.934	135.458	908.719	277.064	165.191	618.263	129.21	151.782	525.436	-94.2807	173.996	395.642	-130.989	229.756	430.778	-65.388	179.131	257.504
201	0	396.941	479.649	1066.65	403.011	225.665	1063.6	204.435	373.62	1179.21	216.395	290.398	1185.26	347.513	544.98	931.226	470.504	496.495	661.943	435.892	526.154	511.803	391.439	510.847	229.141	343.676	468.716	229.845	543.761	485.825	206.318	337.454	136.181	904.342	284.744	163.816	614.45	136.451	152.079	523.997	-89.2833	176.37	398.913	-125.244	232.534	434.261	-61.3047	180.62	260.736
202	0	397.221	482.094	1060.11	401.58	225.881	1056.27	203.496	375.705	1174.32	215.061	292.877	1179.97	345.593	547.608	925.792	469.599	496.375	658.586	431.221	525.434	508.947	374.018	509.923	228.414	326.216	467.951	230.049	526.497	484.882	203.424	340.472	137.15	900.211	293.066	162.435	611.155	144.582	152.316	522.54	-82.7081	178.747	401.048	-118.115	235.262	436.504	-54.8811	182.296	262.962
203	0	397.264	484.641	1053.11	400.148	225.515	1048.54	202.542	377.611	1169.76	213.723	295.329	1174.99	343.43	550.171	921.079	467.026	496.366	654.593	425.403	524.672	505.914	356.674	509.028	227.814	308.93	467.105	230.212	509.216	484.407	201.507	343.822	138.388	896.594	302.044	161.09	608.399	153.616	152.532	521.043	-74.6249	181.114	402.039	-109.693	237.905	437.518	-46.1731	184.176	264.21
204	0	397.04	487.148	1045.75	398.755	224.617	1040.87	201.602	379.348	1165.69	212.423	297.737	1170.51	340.997	552.538	917.052	462.836	496.499	649.842	418.441	523.932	502.688	339.495	508.232	227.272	291.88	466.28	230.294	491.966	484.3	200.294	347.242	139.879	893.711	311.652	159.831	606.184	163.542	152.777	519.499	-65.1167	183.463	401.917	-100.074	240.44	437.34	-35.2707	186.268	264.547
205	0	396.543	489.526	1038.19	397.362	223.267	1033.65	200.698	380.938	1162.25	211.192	300.093	1166.7	338.272	554.621	913.557	457.24	496.74	644.397	410.43	523.243	499.28	322.502	507.578	226.737	275.053	465.552	230.282	474.756	484.442	199.53	350.427	141.554	891.707	321.854	158.732	604.512	174.328	153.102	517.913	-54.2714	185.786	400.746	-89.3502	242.848	436.037	-22.2931	188.574	264.061
206	0	395.794	491.748	1030.71	395.862	221.536	1027.22	199.85	382.42	1159.49	210.049	302.398	1163.65	335.227	556.374	910.385	450.564	496.984	638.523	401.529	522.61	495.723	305.675	507.086	226.189	258.401	464.969	230.183	457.575	484.717	199.012	353.106	143.29	890.639	332.609	157.885	603.411	185.928	153.559	516.315	-42.1768	188.08	398.613	-77.6119	245.121	433.689	-7.3842	191.089	262.858
207	0	394.833	493.839	1023.65	394.11	219.484	1021.84	199.071	383.84	1157.45	209.004	304.662	1161.41	331.836	557.78	907.346	443.174	497.089	632.618	391.908	522.016	492.073	288.97	506.751	225.63	241.851	464.551	230.02	440.406	485.026	198.592	355.096	144.935	890.478	343.867	157.385	602.947	198.279	154.191	514.758	-28.9182	190.338	395.623	-64.9388	247.255	430.391	9.29432	193.798	261.053
208	0	393.722	495.846	1017.44	391.983	217.185	1017.74	198.376	385.251	1156.13	208.056	306.899	1159.97	328.082	558.847	904.336	435.374	496.921	627.093	381.698	521.437	488.409	272.333	506.558	225.082	225.334	464.299	229.833	423.231	485.298	198.188	356.32	146.331	891.136	355.544	157.306	603.237	211.301	155.022	513.319	-14.5788	192.559	391.891	-51.4016	249.255	426.24	27.5721	196.677	258.765
209	0	392.534	497.801	1012.43	389.438	214.756	1015.09	197.78	386.706	1155.48	207.199	309.122	1159.3	323.983	559.595	901.364	427.321	496.396	622.248	370.961	520.851	484.831	255.715	506.488	224.582	208.787	464.203	229.673	406.033	485.494	197.76	356.797	147.356	892.49	367.511	157.679	604.42	224.888	156.061	512.094	0.758696	194.739	387.531	-37.0615	251.134	421.328	47.2802	199.686	256.124
210	0	391.352	499.691	1008.92	386.57	212.385	1013.96	197.302	388.254	1155.45	206.43	311.339	1159.33	319.612	560.057	898.54	418.983	495.512	618.203	359.692	520.246	481.468	239.071	506.524	224.178	192.161	464.251	229.607	388.8	485.601	197.303	356.624	147.944	894.42	379.591	158.488	606.612	238.91	157.3	511.194	17.0119	196.88	382.656	-21.971	252.916	415.74	68.2565	202.772	253.255
211	0	390.266	501.439	1007.07	383.623	210.32	1014.29	196.962	389.932	1155.99	205.748	313.545	1159.97	315.117	560.281	896.039	410.166	494.343	614.901	347.838	519.627	478.463	222.371	506.657	223.935	175.422	464.436	229.715	371.517	485.627	196.834	355.967	148.101	896.819	391.588	159.678	609.868	253.22	158.714	510.721	34.1001	198.983	377.366	-6.17323	254.633	409.552	90.3456	205.872	250.28
212	0	389.364	502.922	1006.85	380.939	208.823	1015.88	196.785	391.759	1157.03	205.156	315.725	1161.16	310.713	560.318	894.052	400.602	493.024	612.193	335.347	519.009	475.964	205.595	506.886	223.933	158.557	464.757	230.097	354.175	485.593	196.379	355.052	147.897	899.61	403.303	161.173	614.17	267.655	160.273	510.76	51.947	201.058	371.747	10.2977	256.323	402.824	113.4	208.914	247.305
213	0	388.715	504.002	1008.1	378.861	208.111	1018.46	196.795	393.737	1158.5	204.666	317.854	1162.8	306.655	560.223	892.74	390.047	491.712	609.947	322.193	518.424	474.105	188.739	507.214	224.265	141.568	465.214	230.866	336.763	485.523	195.961	354.145	147.447	902.747	414.562	162.895	619.434	282.062	161.943	511.354	70.4845	203.116	365.87	27.4167	258.028	395.608	137.283	211.828	244.42
214	0	388.36	504.563	1010.54	377.642	208.304	1021.77	197.01	395.844	1160.37	204.291	319.899	1164.83	303.197	560.04	892.207	378.388	490.545	608.124	308.402	517.908	472.993	171.812	507.647	225.033	124.479	465.807	232.147	319.274	485.445	195.596	353.531	146.899	906.217	425.226	164.78	625.526	296.299	163.696	512.502	89.6559	205.17	359.785	45.1673	259.789	387.942	161.875	214.551	241.694
215	0	388.309	504.532	1013.85	377.394	209.393	1025.66	197.446	398.039	1162.59	204.05	321.825	1167.18	300.541	559.796	892.485	365.692	489.611	606.796	294.063	517.508	472.711	154.843	508.19	226.341	107.335	466.54	234.067	301.7	485.383	195.294	353.48	146.406	910.034	435.199	166.784	632.286	310.252	165.513	514.153	109.419	207.237	353.527	63.5416	261.637	379.854	187.081	217.038	239.179
216	0	388.543	503.898	1017.71	378.071	211.255	1030.02	198.109	400.262	1165.13	203.959	323.593	1169.81	298.801	559.501	893.543	352.209	488.948	606.107	279.322	517.267	473.31	137.875	508.852	228.287	90.1992	467.411	236.75	284.038	485.359	195.059	354.219	146.111	914.224	444.421	168.881	639.535	323.84	167.382	516.209	129.746	209.326	347.113	82.5403	263.596	371.363	212.83	219.277	236.903
217	0	389.025	502.716	1021.85	379.504	213.696	1034.78	198.995	402.439	1167.97	204.038	325.168	1172.68	297.978	559.147	895.295	338.324	488.55	606.212	264.372	517.227	474.811	120.974	509.636	230.952	73.1598	468.422	240.298	266.285	485.388	194.889	355.901	146.132	918.804	452.856	171.063	647.081	337.012	169.303	518.538	150.628	211.446	340.551	102.175	265.67	362.486	239.076	221.288	234.881
218	0	389.715	501.1	1026.07	381.466	216.479	1039.89	200.093	404.487	1171.1	204.301	326.517	1175.76	297.956	558.72	897.63	324.475	488.399	607.224	249.436	517.424	477.203	104.225	510.546	234.392	56.3267	469.568	244.784	248.441	485.481	194.772	358.595	146.549	923.764	460.482	173.33	654.721	349.745	171.283	520.983	172.067	213.594	333.842	122.467	267.846	353.24	265.796	223.123	233.119
219	0	390.572	499.205	1030.29	383.735	219.36	1045.29	201.379	406.32	1174.47	204.762	327.611	1179.03	298.516	558.198	900.439	311.065	488.473	609.176	234.741	517.884	480.448	87.7353	511.581	238.627	39.8305	470.842	250.24	230.507	485.637	194.689	362.278	147.403	929.057	467.281	175.687	662.258	362.037	173.332	523.383	194.079	215.764	326.998	143.448	270.098	343.649	292.98	224.859	231.626
220	0	391.563	497.203	1034.47	386.132	222.101	1050.92	202.824	407.858	1178.09	205.43	328.428	1182.47	299.37	557.568	903.634	298.408	488.757	612.023	220.494	518.619	484.489	71.6279	512.738	243.64	23.8185	472.234	256.652	212.48	485.845	194.615	366.845	148.693	934.602	473.236	178.144	669.507	373.896	175.462	525.59	216.681	217.945	320.046	165.158	272.389	333.762	320.625	226.585	230.435
221	0	392.662	495.248	1038.66	388.538	224.497	1056.74	204.39	409.031	1181.9	206.306	328.952	1186.07	300.214	556.827	907.159	286.69	489.257	615.657	206.872	519.632	489.254	56.039	514.009	249.373	8.44859	473.729	263.964	194.356	486.085	194.523	372.12	150.379	940.297	478.326	180.721	676.315	385.326	177.689	527.483	239.892	220.129	313.042	187.631	274.682	323.658	348.724	228.388	229.606
222	0	393.848	493.462	1042.92	390.89	226.397	1062.73	206.038	409.79	1185.88	207.386	329.177	1189.79	300.782	555.998	910.979	275.988	489.995	619.941	194.013	520.913	494.655	41.1085	515.379	255.737	-6.11844	475.302	272.076	176.133	486.334	194.394	377.876	152.39	946.041	482.53	183.45	682.562	396.323	180.032	528.977	263.717	222.309	306.074	210.886	276.948	313.454	377.244	230.337	229.236
223	0	395.097	491.916	1047.32	393.167	227.725	1068.85	207.727	410.108	1189.99	208.656	329.104	1193.62	300.899	555.131	915.068	266.304	491.008	624.732	182.024	522.437	500.587	26.9696	516.824	262.615	-19.7282	476.918	280.856	157.81	486.566	194.22	383.848	154.631	951.741	485.831	186.379	688.164	406.868	182.508	530.033	288.134	224.487	299.267	234.915	279.176	303.311	406.116	232.473	229.455
224	0	396.379	490.636	1051.9	395.365	228.484	1075.06	209.421	409.985	1194.18	210.096	328.743	1197.51	300.501	554.301	919.392	257.613	492.332	629.889	170.987	524.167	506.924	13.7386	518.314	269.875	-32.2436	478.53	290.147	139.399	486.762	194.004	389.752	156.988	957.316	488.213	189.559	693.056	416.929	185.136	530.656	313.076	226.673	292.775	259.659	281.37	293.424	435.212	234.791	230.416
225	0	397.666	489.601	1056.66	397.478	228.752	1081.3	211.086	409.445	1198.41	211.676	328.11	1201.42	299.632	553.585	923.903	249.9	493.977	635.269	160.969	526.047	513.511	1.50496	519.808	277.377	-43.5563	480.082	299.777	120.931	486.906	193.76	395.313	159.332	962.688	489.672	193.021	697.188	426.456	187.922	530.889	338.412	228.88	286.777	284.996	283.553	284.011	464.334	237.244	232.27
226	0	398.931	488.762	1061.59	399.483	228.655	1087.47	212.696	408.528	1202.63	213.357	327.224	1205.3	298.417	553.047	928.534	243.185	495.918	640.711	152.028	528.012	520.171	-9.67675	521.266	284.989	-53.598	481.516	309.574	102.465	486.991	193.514	400.285	161.54	967.764	490.222	196.756	700.519	435.393	190.862	530.809	363.934	231.129	281.454	310.725	285.761	275.296	493.208	239.747	235.144
227	0	400.157	488.051	1066.63	401.328	228.335	1093.45	214.232	407.293	1206.76	215.098	326.11	1209.08	297.025	552.715	933.204	237.532	498.088	646.022	144.216	529.988	526.712	-19.7921	522.645	292.602	-62.3504	482.781	319.383	84.0989	487.015	193.316	404.471	163.501	972.431	489.906	200.695	703.026	443.684	193.931	530.513	389.352	233.44	276.973	336.557	288.037	267.481	521.492	242.203	239.105
228	0	401.338	487.397	1071.72	402.958	227.92	1099.09	215.677	405.804	1210.74	216.852	324.795	1212.68	295.633	552.577	937.825	233.034	500.392	650.985	137.575	531.905	532.937	-28.87	523.906	300.134	-69.8502	483.837	329.078	65.9662	486.985	193.237	407.735	165.135	976.544	488.803	204.715	704.714	451.283	197.089	530.11	414.3	235.838	273.455	362.115	290.424	260.727	548.781	244.53	244.137
229	0	402.475	486.742	1076.78	404.345	227.512	1104.19	217.019	404.131	1214.5	218.574	323.309	1216.03	294.394	552.585	942.299	229.783	502.722	655.373	132.134	533.7	538.66	-36.98	525.015	307.538	-76.1885	484.663	338.571	48.2337	486.918	193.383	410.01	166.404	979.936	487.053	208.661	705.627	458.173	200.288	529.703	438.346	238.349	270.955	386.949	292.963	255.125	574.636	246.689	250.11
230	0	403.566	486.046	1081.72	405.496	227.159	1108.6	218.249	402.341	1217.94	220.22	321.684	1219.05	293.415	552.675	946.526	227.846	504.984	658.972	127.904	535.33	543.727	-44.2224	525.943	314.805	-81.4998	485.253	347.816	31.0937	486.836	193.881	411.307	167.311	982.438	484.862	212.387	705.848	464.365	203.481	529.367	461.026	241.003	269.436	410.553	295.69	250.681	598.608	248.698	256.775
231	0	404.606	485.293	1086.43	406.453	226.855	1112.16	219.362	400.498	1220.99	221.757	319.958	1221.64	292.751	552.789	950.404	227.24	507.117	661.617	124.875	536.777	548.017	-50.7117	526.664	321.956	-85.9436	485.61	356.805	14.7539	486.758	194.867	411.716	167.902	983.898	482.514	215.794	705.498	469.899	206.628	529.128	481.865	243.825	268.756	432.397	298.626	247.306	620.271	250.638	263.76
232	0	405.587	484.49	1090.8	407.271	226.548	1114.76	220.357	398.656	1223.54	223.157	318.169	1223.72	292.405	552.889	953.829	227.923	509.106	663.206	123.019	538.042	551.461	-56.5568	527.151	329.028	-89.6793	485.737	365.554	-0.572291	486.685	196.465	411.407	168.255	984.213	480.35	218.857	704.731	474.83	209.706	528.95	500.416	246.833	268.675	451.961	301.778	244.824	639.247	252.639	270.592
233	0	406.502	483.661	1094.72	408.002	226.177	1116.3	221.235	396.86	1225.5	224.406	316.357	1225.18	292.337	552.967	956.706	229.804	510.982	663.713	122.294	539.151	554.029	-61.8414	527.379	336.065	-92.8416	485.632	374.094	-14.6774	486.599	198.773	410.62	168.46	983.348	478.732	221.623	703.711	479.206	212.699	528.729	516.281	250.036	268.876	468.767	305.128	242.987	655.232	254.864	276.734
234	0	407.346	482.829	1098.1	408.701	225.707	1116.75	222.004	395.143	1226.77	225.5	314.566	1225.94	292.483	553.042	958.948	232.763	512.808	663.181	122.649	540.144	555.736	-66.6092	527.321	343.098	-95.5217	485.284	382.457	-27.3719	486.454	201.843	409.642	168.61	981.348	477.987	224.196	702.585	483.047	215.603	528.303	529.147	253.423	269.005	482.42	308.638	241.509	668.011	257.472	281.631
235	0	408.12	482.014	1100.86	409.434	225.148	1116.12	222.669	393.528	1227.26	226.443	312.835	1225.92	292.77	553.148	960.483	236.664	514.67	661.701	124.027	541.071	556.623	-70.8567	526.95	350.149	-97.7573	484.673	390.663	-38.4971	486.191	205.683	408.762	168.772	978.32	478.336	226.701	701.442	486.327	218.419	527.478	538.803	256.965	268.721	492.627	312.251	240.108	677.47	260.598	284.772
236	0	408.832	481.227	1102.93	410.287	224.559	1114.46	223.238	392.029	1226.88	227.243	311.202	1225.06	293.134	553.332	961.247	241.377	516.657	659.385	126.372	541.983	556.752	-74.5341	526.243	357.217	-99.5295	483.777	398.725	-47.9379	485.748	210.249	408.207	168.985	974.389	479.821	229.236	700.263	488.98	221.157	526.062	545.151	260.614	267.743	499.225	315.893	238.545	683.591	264.318	285.751
237	0	409.491	480.468	1104.25	411.338	224.019	1111.91	223.714	390.653	1225.59	227.908	309.702	1223.31	293.527	553.637	961.183	246.78	518.85	656.346	129.624	542.93	556.195	-77.5521	525.187	364.284	-100.766	482.576	406.632	-55.6293	485.087	215.456	408.086	169.244	969.656	482.266	231.835	698.894	490.914	223.83	523.905	548.204	264.305	265.897	502.18	319.482	236.665	686.451	268.634	284.313
238	0	410.105	479.736	1104.8	412.615	223.608	1108.59	224.093	389.404	1223.33	228.438	308.361	1220.67	293.929	554.102	960.235	252.776	521.31	652.68	133.729	543.954	555.031	-79.7944	523.781	371.317	-101.353	481.054	414.361	-61.5507	484.208	221.178	408.364	169.51	964.186	485.273	234.456	697.063	492.057	226.452	520.936	548.072	267.956	263.137	501.587	322.934	234.42	686.201	273.471	280.398
239	0	410.676	479.025	1104.54	414.069	223.38	1104.61	224.365	388.28	1220.11	228.828	307.202	1217.14	294.349	554.748	958.349	259.289	524.071	648.469	138.632	545.082	553.347	-81.1305	522.043	378.264	-101.144	479.21	421.869	-65.7136	483.16	227.259	408.898	169.721	958.042	488.31	236.989	694.456	492.395	229.034	517.192	544.941	271.478	259.563	497.654	326.169	231.871	683.045	278.68	274.16
240	0	411.199	478.333	1103.43	415.561	223.348	1100.04	224.514	387.286	1215.97	229.062	306.234	1212.81	294.824	555.585	955.478	266.271	527.13	643.789	144.287	546.329	551.234	-81.4297	520.009	385.063	-99.9902	477.053	429.096	-68.1448	482.022	233.525	409.504	169.812	951.347	490.87	239.288	690.848	492.009	231.573	512.828	539.059	274.78	255.396	490.68	329.118	229.172	677.223	284.052	265.969
241	0	411.658	477.658	1101.43	416.901	223.483	1094.87	224.522	386.423	1211	229.12	305.465	1207.76	295.419	556.601	951.596	273.696	530.441	638.721	150.657	547.693	548.795	-80.5719	517.734	391.638	-97.7509	474.616	435.972	-68.8711	480.886	239.797	410.048	169.735	944.34	492.672	241.216	686.231	491.077	234.051	508.099	530.713	277.784	250.949	481.038	331.728	226.53	669.003	289.336	256.398
242	0	412.025	476.999	1098.51	417.913	223.723	1089.07	224.368	385.702	1205.31	228.981	304.893	1202.13	296.217	557.772	946.721	281.559	533.926	633.373	157.717	549.163	546.147	-78.4558	515.287	397.904	-94.3183	471.956	442.416	-67.9027	479.827	245.907	410.49	169.477	937.391	493.788	242.697	680.878	489.833	236.428	503.32	520.23	280.43	246.568	469.155	333.961	224.158	658.675	294.267	246.17
243	0	412.254	476.357	1094.6	418.502	223.985	1082.57	224.039	385.132	1199.07	228.628	304.513	1196.1	297.316	559.065	940.938	289.871	537.489	627.897	165.458	550.718	543.412	-75.0052	512.75	403.763	-89.626	469.153	448.343	-65.2186	478.894	251.711	410.88	169.059	930.955	494.632	243.744	675.321	488.504	238.646	498.793	507.96	282.685	242.572	455.49	335.808	222.223	646.552	298.592	236.082
244	0	412.293	475.738	1089.64	418.69	224.163	1075.34	223.533	384.722	1192.5	228.059	304.32	1189.84	298.819	560.44	934.415	298.656	541.037	622.49	173.881	552.334	540.721	-70.173	510.21	409.109	-83.6537	466.307	453.659	-60.764	478.104	257.08	411.279	168.521	925.465	495.769	244.45	670.191	487.22	240.633	494.734	494.27	284.54	239.192	440.504	337.278	220.818	632.964	302.104	226.873
245	0	412.088	475.157	1083.59	418.572	224.12	1067.43	222.86	384.48	1185.8	227.285	304.304	1183.58	300.82	561.85	927.416	307.945	544.502	617.381	182.993	553.987	538.195	-63.9444	507.752	413.827	-76.4263	463.526	458.268	-54.4634	477.446	261.896	411.687	167.904	921.207	497.633	244.954	665.993	485.939	242.323	491.21	479.521	286.007	236.535	424.628	338.398	219.949	618.247	304.683	219.088
246	0	411.6	474.651	1076.43	418.232	223.671	1059.03	222.047	384.402	1179.21	226.34	304.455	1177.5	303.393	563.238	920.28	317.766	547.845	612.804	192.799	555.653	535.94	-56.3379	505.453	417.799	-68.007	460.909	462.071	-46.2412	476.892	266.047	412.027	167.23	918.231	500.278	245.369	662.887	484.426	243.661	488.135	464.041	287.109	234.587	408.229	339.209	219.551	602.71	306.323	212.986
247	0	410.817	474.282	1068.18	417.671	222.613	1050.39	221.132	384.474	1172.95	225.266	304.753	1171.78	306.568	564.533	913.397	328.136	551.051	608.956	203.298	557.305	534.026	-47.4026	503.369	420.91	-58.4876	458.539	464.973	-36.0423	476.409	269.437	412.173	166.488	916.33	503.283	245.741	660.6	482.294	244.613	485.325	448.107	287.887	233.237	391.594	339.762	219.505	586.616	307.127	208.556
248	0	409.764	474.139	1058.93	416.804	220.785	1041.85	220.158	384.664	1167.21	224.113	305.171	1166.6	310.314	565.648	907.149	339.051	554.109	605.969	214.467	558.914	532.49	-37.211	501.54	423.051	-47.9775	456.47	466.88	-23.846	475.965	271.983	411.994	165.64	915.097	505.852	246.03	658.539	479.095	245.166	482.579	431.93	288.389	232.318	374.923	340.113	219.672	570.173	307.28	205.584
249	0	408.502	474.332	1048.88	415.519	218.14	1033.8	219.168	384.928	1162.14	222.93	305.671	1162.05	314.529	566.495	901.851	350.48	556.99	603.896	226.269	560.435	531.329	-25.8501	499.979	424.129	-36.592	454.728	467.711	-9.67187	475.539	273.63	411.365	164.638	914.036	507.043	246.122	656.047	474.454	245.336	479.744	415.661	288.673	231.659	358.337	340.321	219.923	553.54	306.998	203.74
250	0	407.118	474.968	1038.31	413.758	214.78	1026.6	218.199	385.209	1157.86	221.758	306.202	1158.21	319.033	567.001	897.698	362.37	559.631	602.729	238.644	561.812	530.511	-13.4111	498.681	424.07	-24.4417	453.315	467.397	6.42215	475.115	274.35	410.189	163.445	912.685	506.048	245.879	652.669	468.167	245.179	476.752	399.396	288.795	231.113	341.888	340.437	220.161	536.83	306.49	202.674
251	0	405.705	476.128	1027.62	411.582	210.941	1020.61	217.274	385.44	1154.4	220.633	306.7	1155.13	323.597	567.137	894.743	374.63	561.937	602.438	251.518	562.98	529.992	0.018976	497.622	422.826	-11.6249	452.212	465.89	24.3459	474.682	274.153	408.392	162.052	910.708	502.453	245.212	648.304	460.26	244.787	473.61	383.184	288.808	230.583	325.583	340.5	220.328	520.115	305.922	202.079
252	0	404.344	477.817	1017.29	409.175	206.953	1016.07	216.409	385.552	1151.78	219.583	307.095	1152.81	327.961	566.919	892.923	387.138	563.797	603.015	264.805	563.869	529.733	14.3642	496.771	420.378	1.77896	451.391	463.16	43.9833	474.237	273.082	405.93	160.489	907.945	496.36	244.148	643.205	450.958	244.28	470.381	367.047	288.753	230.019	309.397	340.531	220.407	503.438	305.401	201.721
253	0	403.085	479.935	1007.89	406.794	203.168	1013.12	215.607	385.477	1149.99	218.633	307.307	1151.25	331.874	566.401	892.108	399.734	565.108	604.497	278.407	564.42	529.715	29.5628	496.094	416.743	15.7139	450.815	459.205	65.1975	473.776	271.212	402.79	158.824	904.426	488.338	242.853	637.849	440.602	243.779	467.151	350.983	288.659	229.411	293.293	340.539	220.408	486.817	304.976	201.443
254	0	401.947	482.254	999.995	404.687	199.889	1011.73	214.868	385.162	1148.98	217.807	307.265	1150.43	335.118	565.66	892.151	412.232	565.793	606.956	292.228	564.586	529.941	45.5679	495.556	411.973	30.1494	450.447	454.048	87.8359	473.3	268.646	398.999	157.146	900.354	479.207	241.581	632.753	429.54	243.39	464.007	334.977	288.551	228.778	277.227	340.528	220.36	470.255	304.653	201.16
255	0	400.938	484.443	994.126	403.02	197.299	1011.74	214.189	384.572	1148.72	217.128	306.909	1150.31	337.541	564.779	892.931	424.442	565.813	610.461	306.167	564.343	530.441	62.3444	495.13	406.155	45.0804	450.248	447.74	111.736	472.813	265.511	394.631	155.56	896.057	469.75	240.582	628.308	418.024	243.183	461.029	319.006	288.454	228.153	261.163	340.509	220.304	453.743	304.411	200.839
256	0	400.084	486.108	990.679	401.86	195.442	1012.89	213.57	383.698	1149.15	216.62	306.197	1150.86	339.088	563.836	894.361	436.185	565.168	615.031	320.123	563.689	531.26	79.8641	494.79	399.407	60.5237	450.175	440.358	136.73	472.32	261.954	389.811	154.167	891.927	460.458	240.024	624.677	406.159	243.181	458.296	303.036	288.394	227.581	245.068	340.503	220.294	437.262	304.225	200.484
257	0	399.435	486.888	989.872	401.178	194.242	1014.86	213.014	382.552	1150.23	216.302	305.12	1152.03	339.805	562.894	896.388	447.31	563.888	620.613	333.99	562.643	532.441	98.1017	494.51	391.869	76.5126	450.181	431.996	162.657	471.835	258.132	384.719	153.052	888.358	451.417	239.948	621.796	393.908	243.369	455.903	287.033	288.403	227.116	228.92	340.543	220.394	420.791	304.076	200.125
258	0	399.063	486.54	991.702	400.877	193.557	1017.27	212.533	381.17	1151.92	216.195	303.693	1153.79	339.84	562	898.994	457.695	562.026	627.082	347.649	561.24	534.016	117.032	494.261	383.689	93.09	450.207	422.764	189.359	471.377	254.204	379.577	152.272	885.679	442.34	240.282	619.48	381.147	243.699	453.966	270.961	288.512	226.825	212.703	340.668	220.685	404.307	303.951	199.794
259	0	399.026	485.012	995.943	400.82	193.217	1019.82	212.143	379.601	1154.17	216.308	301.964	1156.08	339.421	561.174	902.187	467.244	559.657	634.269	360.968	559.529	535.993	136.63	494.006	375.015	110.302	450.187	412.78	216.693	470.973	250.317	374.629	151.85	884.104	432.732	240.871	617.575	367.736	244.111	452.607	254.788	288.742	226.785	196.412	340.91	221.264	387.789	303.847	199.519
260	0	399.336	482.447	1002.16	400.871	193.069	1022.29	211.862	377.904	1156.95	216.647	300.003	1158.87	338.823	560.416	905.996	475.878	556.88	641.989	373.802	557.563	538.349	156.865	493.701	365.986	128.19	450.046	402.166	244.53	470.653	246.601	370.105	151.78	883.69	422.103	241.538	616.053	353.585	244.553	451.936	238.496	289.102	227.085	180.053	341.289	222.242	371.213	303.768	199.313
261	0	399.94	479.166	1009.81	400.926	193.014	1024.61	211.708	376.141	1160.2	217.205	297.899	1162.1	338.338	559.703	910.459	483.534	553.805	650.061	386.002	555.401	541.023	177.704	493.296	356.73	146.789	449.702	391.044	272.758	470.451	243.166	366.186	152.037	884.349	410.169	242.143	615.013	338.694	244.989	452.04	222.082	289.582	227.824	163.641	341.801	223.744	354.56	303.729	199.179
262	0	400.748	475.601	1018.28	400.936	193.018	1026.85	211.7	374.37	1163.87	217.969	295.75	1165.72	338.232	558.996	915.602	490.157	550.551	658.31	397.417	553.099	543.913	199.109	492.738	347.359	166.119	449.078	379.536	301.282	470.403	240.106	362.977	152.588	885.891	396.962	242.615	614.598	323.162	245.393	452.979	205.569	290.154	229.103	147.209	342.416	225.899	337.815	303.746	199.108
263	0	401.664	472.223	1027.06	400.914	193.112	1029.19	211.852	372.647	1167.9	218.918	293.651	1169.68	338.722	558.25	921.429	495.705	547.226	666.561	407.907	550.704	546.877	221.034	491.976	337.974	186.189	448.103	367.768	330.017	470.541	237.507	360.488	153.39	888.088	382.82	242.949	614.931	307.181	245.739	454.783	189.008	290.767	231.02	130.803	343.079	228.832	320.967	303.832	199.081
264	0	402.626	469.464	1035.75	400.925	193.368	1031.82	212.176	371.018	1172.24	220.026	291.693	1173.94	339.952	557.427	927.899	500.143	543.912	674.628	417.351	548.248	549.746	243.431	490.971	328.668	206.991	446.726	355.867	358.88	470.883	235.453	358.635	154.388	890.731	368.269	243.169	616.089	291.007	245.993	457.455	172.473	291.346	233.66	114.49	343.71	232.645	304.014	303.987	199.071
265	0	403.607	467.656	1044.13	401.065	193.871	1034.91	212.68	369.522	1176.8	221.271	289.947	1178.42	341.989	556.503	934.923	503.452	540.654	682.311	425.658	545.749	552.339	266.241	489.699	319.534	228.505	444.922	343.97	387.773	471.433	234.026	357.251	155.509	893.667	353.872	243.277	618.1	274.923	246.103	460.972	156.055	291.803	237.078	98.3595	344.214	237.41	286.957	304.189	199.046
266	0	404.612	466.98	1052.11	401.424	194.682	1038.56	213.371	368.19	1181.53	222.631	288.466	1183.09	344.828	555.476	942.361	505.62	537.463	689.398	432.776	543.207	554.485	289.394	488.164	310.677	250.69	442.699	332.23	416.578	472.183	233.311	356.109	156.663	896.803	340.121	243.245	620.948	259.2	246.001	465.289	139.864	292.039	241.291	82.5187	344.489	243.154	269.802	304.395	198.973
267	0	405.646	467.458	1059.75	402.067	195.819	1042.8	214.25	367.049	1186.34	224.09	287.285	1187.89	348.398	554.364	950.034	506.646	534.324	695.686	438.702	540.612	556.043	312.802	486.4	302.22	273.478	440.103	320.823	445.143	473.127	233.399	354.959	157.748	900.109	327.357	243.01	624.559	244.061	245.604	470.344	124.018	291.958	246.273	67.0938	344.446	249.856	252.556	304.557	198.821
268	0	406.707	468.956	1067.09	403.014	197.252	1047.56	215.316	366.118	1191.19	225.635	286.419	1192.77	352.579	553.196	957.737	506.537	531.212	700.991	443.48	537.95	556.93	336.349	484.472	294.308	296.762	437.219	309.946	473.282	474.273	234.38	353.566	158.66	903.599	315.741	242.496	628.813	229.664	244.837	476.065	108.642	291.48	251.955	52.2213	344.009	257.447	235.222	304.632	198.568
269	0	407.781	471.23	1074.19	404.244	198.907	1052.77	216.561	365.417	1196	227.256	285.869	1197.68	357.215	552.008	965.258	505.312	528.108	705.174	447.196	535.21	557.127	359.88	482.476	287.103	320.381	434.167	299.813	500.768	475.648	236.348	351.763	159.308	907.318	305.272	241.63	633.569	216.103	243.637	482.364	93.8519	290.547	258.231	38.0398	343.133	265.818	217.805	304.596	198.202
270	0	408.852	473.976	1081.04	405.709	200.683	1058.32	217.971	364.964	1200.73	228.94	285.623	1202.58	362.125	550.826	972.387	503.007	524.997	708.149	449.974	532.392	556.691	383.196	480.523	280.775	344.112	431.089	290.634	527.345	477.305	239.379	349.487	159.618	911.321	295.84	240.347	638.709	203.425	241.972	489.14	79.7463	289.124	264.97	24.6797	341.8	274.826	200.306	304.443	197.721
271	0	409.923	476.883	1087.58	407.357	202.478	1064.1	219.525	364.779	1205.34	230.672	285.66	1207.42	367.119	549.665	978.93	499.697	521.875	709.905	451.966	529.509	555.745	406.047	478.728	275.474	367.668	428.136	282.594	552.734	479.305	243.519	346.79	159.551	915.648	287.315	238.606	644.133	191.652	239.844	496.265	66.4022	287.21	272.025	12.2525	340.019	284.305	182.727	304.183	197.136
272	0	411.021	479.673	1093.73	409.142	204.21	1069.98	221.194	364.88	1209.78	232.431	285.954	1212.15	372.009	548.528	984.712	495.505	518.742	710.505	453.343	526.592	554.459	428.137	477.194	271.312	390.697	425.449	275.824	576.647	481.694	248.754	343.83	159.11	920.301	279.612	236.399	649.734	180.802	237.288	503.581	53.8677	284.824	279.248	0.841225	337.821	294.083	165.078	303.833	196.471
273	0	412.193	482.135	1099.4	411.033	205.84	1075.86	222.944	365.284	1214.01	234.191	286.473	1216.73	376.618	547.415	989.579	490.616	515.609	710.087	454.288	523.694	553.026	449.133	475.997	268.333	412.791	423.149	270.38	598.802	484.464	254.98	340.829	158.347	925.232	272.729	233.754	655.349	170.892	234.365	510.907	42.1591	282.011	286.504	-9.50819	335.252	303.992	147.385	303.406	195.765
274	0	413.498	484.135	1104.5	413.004	207.392	1081.61	224.733	366.001	1217.99	235.92	287.184	1221.1	380.792	546.336	993.407	485.283	512.507	708.847	454.999	520.885	551.625	468.686	475.173	266.492	433.509	421.321	266.228	618.939	487.519	261.988	338.036	157.355	930.336	266.727	230.742	660.755	161.948	231.151	518.054	31.2606	278.834	293.689	-18.7928	332.372	313.887	129.695	302.907	195.085
275	0	414.98	485.616	1108.97	415.032	208.947	1087.14	226.518	367.035	1221.67	237.583	288.055	1225.21	384.402	545.32	996.098	479.821	509.485	707.016	455.667	518.25	550.39	486.445	474.713	265.646	452.393	420.009	263.236	636.826	490.657	269.452	335.679	156.256	935.467	261.692	227.457	665.696	153.992	227.734	524.839	21.1281	275.373	300.737	-27.0543	329.25	323.659	112.087	302.323	194.532
276	0	416.658	486.58	1112.79	417.09	210.631	1092.35	228.254	368.376	1224.99	239.143	289.056	1228.99	387.355	544.416	997.583	474.598	506.611	704.836	456.468	515.882	549.386	502.083	474.568	265.556	469	419.218	261.183	652.274	493.568	276.939	333.941	155.167	940.457	257.696	223.993	669.943	147.048	224.206	531.106	11.6965	271.726	307.631	-34.3748	325.968	333.239	94.6699	301.616	194.246
277	0	418.521	487.076	1115.95	419.147	212.582	1097.16	229.895	370.004	1227.89	240.566	290.162	1232.37	389.599	543.682	997.828	470.016	503.955	702.543	457.532	513.861	548.599	515.317	474.653	265.906	482.931	418.913	259.78	665.138	495.871	283.937	332.93	154.186	945.138	254.786	220.434	673.336	141.134	220.649	536.741	2.89111	268.001	314.4	-40.8663	322.622	342.596	77.5843	300.719	194.403
278	0	420.531	487.181	1118.45	421.168	214.901	1101.53	231.404	371.883	1230.28	241.819	291.355	1235.25	391.121	543.177	996.833	466.477	501.565	700.344	458.924	512.24	547.936	525.922	474.863	266.333	493.862	419.031	258.702	675.323	497.172	289.888	332.678	153.375	949.352	252.984	216.853	675.795	136.272	217.135	541.667	-5.36041	264.314	321.107	-46.6546	319.323	351.731	60.9924	299.527	195.193
279	0	422.631	486.988	1120.27	423.112	217.617	1105.39	232.746	373.966	1232.1	242.878	292.619	1237.56	391.947	542.948	994.634	464.327	499.444	698.395	460.622	511.025	547.242	533.74	475.091	266.472	501.572	419.484	257.621	682.781	497.139	294.25	333.143	152.759	952.959	252.31	213.303	677.303	132.487	213.716	545.844	-13.1171	260.777	327.841	-51.8601	316.19	360.663	45.0691	297.909	196.795
280	0	424.755	486.594	1121.41	424.931	220.662	1108.72	233.901	376.193	1233.23	243.726	293.945	1239.2	392.136	543.016	991.306	463.771	497.541	696.762	462.511	510.172	546.328	538.686	475.24	266.001	505.953	420.173	256.254	687.51	495.577	296.553	334.227	152.324	955.844	252.788	209.818	677.879	129.815	210.422	549.25	-20.4141	257.491	334.692	-56.5788	313.342	369.415	29.9918	295.713	199.344
281	0	426.834	486.097	1121.85	426.576	223.891	1111.48	234.855	378.5	1233.6	244.35	295.328	1240.05	391.766	543.376	986.958	464.806	495.76	695.396	464.409	509.59	545.007	540.75	475.238	264.683	507.022	420.995	254.393	689.542	492.477	296.456	335.801	152.032	957.919	254.445	206.4	677.557	128.291	207.261	551.876	-27.252	254.531	341.738	-60.8679	310.882	378.004	15.9329	292.791	202.916
282	0	428.798	485.581	1121.57	428.001	227.113	1113.62	235.603	380.82	1233.12	244.746	296.765	1240.04	390.922	544	981.732	467.164	494.01	694.12	466.09	509.161	543.131	539.989	475.04	262.402	504.912	421.845	251.939	688.943	488.025	293.796	337.726	151.827	959.117	257.289	203.026	676.365	127.94	204.222	553.719	-33.5897	251.941	349.023	-64.7367	308.882	386.429	3.05223	289.031	207.51
283	0	430.578	485.109	1120.55	429.167	230.127	1115.07	236.145	383.09	1231.73	244.915	298.256	1239.07	389.692	544.843	975.799	470.343	492.246	692.657	467.344	508.767	540.615	536.525	474.627	259.175	499.852	422.631	248.91	685.804	482.583	288.606	339.867	151.649	959.394	261.285	199.654	674.325	128.754	201.284	554.781	-39.3441	249.726	356.548	-68.1456	307.365	394.673	-8.50973	284.384	213.05
284	0	432.109	484.723	1118.8	430.053	232.752	1115.77	236.482	385.256	1229.38	244.859	299.801	1237.09	388.162	545.849	969.356	473.71	490.498	690.7	468.013	508.306	537.462	530.541	474.005	255.147	492.154	423.268	245.436	680.253	476.63	281.119	342.111	151.442	958.724	266.338	196.243	671.455	130.692	198.42	555.085	-44.3945	247.85	364.265	-71.0119	306.296	402.7	-18.6355	278.891	219.388
285	0	433.332	484.442	1116.35	430.652	234.851	1115.65	236.613	387.271	1226.09	244.585	301.393	1234.09	386.417	546.964	962.62	476.663	488.859	688.001	468.033	507.714	533.757	522.265	473.197	250.573	482.175	423.693	241.735	672.465	470.676	271.75	344.376	151.157	957.096	272.297	192.766	667.786	133.678	195.609	554.671	-48.5925	246.236	372.074	-73.2233	305.575	410.459	-27.2264	272.688	226.326
286	0	434.191	484.258	1113.21	430.971	236.343	1114.66	236.535	389.095	1221.88	244.099	303.017	1230.07	384.547	548.137	955.822	478.804	487.439	684.45	467.431	506.96	529.66	511.972	472.239	245.776	470.3	423.869	238.073	662.669	465.189	261.066	346.614	150.756	954.513	278.982	189.217	663.366	137.619	192.835	553.61	-51.7754	244.774	379.837	-74.6536	305.049	417.891	-34.1895	265.995	233.633
287	0	434.64	484.147	1109.4	431.011	237.212	1112.82	236.241	390.693	1216.87	243.408	304.645	1225.12	382.638	549.321	949.19	480.044	486.328	680.122	466.314	506.049	525.379	499.96	471.175	241.106	456.916	423.786	234.719	651.138	460.522	249.752	348.813	150.216	950.997	286.218	185.621	658.283	142.428	190.084	551.992	-53.7823	243.332	387.381	-75.1794	304.526	424.928	-39.4302	259.077	241.067
288	0	434.641	484.072	1104.91	430.771	237.513	1110.1	235.725	392.035	1211.17	242.522	306.234	1219.34	380.775	550.482	942.942	480.601	485.55	675.279	464.825	505.013	521.134	486.543	470.052	236.879	442.389	423.46	231.896	638.17	456.879	238.545	351.002	149.528	946.596	293.876	182.029	652.665	148.045	187.346	549.923	-54.472	241.775	394.522	-74.6925	303.802	431.498	-42.852	252.205	248.379
289	0	434.176	484	1099.72	430.233	237.355	1106.51	234.984	393.094	1204.98	241.454	307.734	1212.9	379.023	551.596	937.261	480.902	485.048	670.313	463.095	503.903	517.111	472.032	468.917	233.33	427.051	422.934	229.743	624.062	454.308	228.153	353.239	148.71	941.406	301.89	178.511	646.691	154.443	184.615	547.516	-53.7343	239.978	401.077	-73.1096	302.692	437.521	-44.3633	245.616	255.327
290	0	433.258	483.913	1093.82	429.38	236.875	1102.04	234.024	393.849	1198.49	240.227	309.086	1206.02	377.426	552.655	932.28	481.397	484.684	665.638	461.188	502.777	513.42	456.713	467.815	230.582	411.182	422.267	228.298	609.084	452.716	219.147	355.609	147.808	935.58	310.258	175.149	640.584	161.625	181.89	544.883	-51.4965	237.849	406.878	-70.3767	301.054	442.913	-43.8842	239.495	261.682
291	0	431.939	483.834	1087.18	428.205	236.189	1096.62	232.868	394.289	1191.94	238.868	310.239	1198.92	375.988	553.666	928.062	482.363	484.288	661.539	459.06	501.69	510.07	440.839	466.79	228.631	394.999	421.529	227.506	593.459	451.921	211.863	358.203	146.9	929.345	319.027	172.019	634.599	169.612	179.182	542.134	-47.7256	235.335	411.781	-66.4717	298.801	447.584	-41.3504	233.961	267.24
292	0	430.324	483.831	1079.85	426.741	235.352	1090.23	231.552	394.414	1185.54	237.414	311.148	1191.87	374.677	554.637	924.58	483.752	483.728	658.056	456.546	500.685	506.982	424.612	465.879	227.374	378.657	420.789	227.239	577.36	451.701	206.37	361.099	146.09	922.998	328.262	169.178	628.998	178.421	176.509	539.377	-42.429	232.428	415.673	-61.4021	295.913	451.439	-36.7172	229.066	271.827
293	0	428.562	484.021	1071.93	425.059	234.34	1082.82	230.127	394.242	1179.52	235.91	311.789	1185.13	373.421	555.568	921.717	485.151	482.972	654.955	453.379	499.795	504.031	408.182	465.11	226.641	362.254	420.11	227.333	560.918	451.845	202.515	364.328	145.496	916.884	338.013	166.661	624.014	188.046	173.898	536.71	-35.6513	229.162	418.475	-55.2012	292.429	454.384	-29.9662	224.806	275.311
294	0	426.813	484.548	1063.57	423.265	233.055	1074.41	228.65	393.808	1174.06	234.404	312.156	1178.94	372.118	556.441	919.282	485.869	482.105	651.847	449.258	499.045	501.104	391.654	464.502	226.242	345.844	419.54	227.619	544.233	452.182	200.005	367.853	145.215	911.356	348.294	164.486	619.828	198.448	171.374	534.222	-27.4685	225.603	420.138	-47.922	288.442	456.325	-21.1117	221.129	277.603
295	0	425.208	485.543	1055	421.473	231.358	1065.11	227.179	393.164	1169.3	232.944	312.267	1173.49	370.647	557.216	917.057	485.138	481.304	648.367	443.92	498.446	498.133	375.089	464.061	226.005	329.445	419.108	227.954	527.385	452.588	198.489	371.554	145.286	906.717	359.071	162.647	616.55	209.555	168.964	531.985	-17.9798	221.836	420.646	-39.6295	284.077	457.174	-10.2007	217.947	278.674
296	0	423.822	487.089	1046.5	419.774	229.117	1055.19	225.764	392.373	1165.34	231.567	312.157	1168.92	368.889	557.837	914.847	482.352	480.766	644.331	437.207	497.996	495.109	358.521	463.783	225.796	313.057	418.826	228.24	510.436	452.994	197.636	375.246	145.67	903.172	370.261	161.122	614.229	221.267	166.69	530.05	-7.29517	217.956	420.005	-30.3939	279.482	456.854	2.6948	215.145	278.548
297	0	422.669	489.182	1038.37	418.216	226.261	1045.08	224.449	391.503	1162.21	230.302	311.878	1165.31	366.739	558.242	912.528	477.26	480.62	639.788	429.101	497.675	492.068	341.957	463.654	225.537	296.668	418.689	228.423	493.429	453.37	197.171	378.724	146.249	900.802	381.739	159.882	612.871	233.467	164.571	528.448	4.47565	214.052	418.242	-20.283	274.804	455.298	17.4878	212.599	277.306
298	0	421.709	491.701	1030.95	416.781	222.833	1035.4	223.267	390.629	1159.94	229.162	311.495	1162.67	364.122	558.384	910.07	470.046	480.848	634.989	419.71	497.449	489.075	325.398	463.646	225.199	280.264	418.675	228.496	476.398	453.711	196.894	381.804	146.852	899.582	393.351	158.905	612.473	246.033	162.624	527.189	17.2337	210.208	415.4	-9.35591	270.179	452.466	34.0833	210.183	275.072
299	0	420.876	494.407	1024.55	415.4	219.022	1026.9	222.247	389.827	1158.5	228.154	311.078	1160.96	361.012	558.242	907.549	461.233	481.288	630.29	409.221	497.273	486.207	308.834	463.73	224.795	263.831	418.754	228.486	459.362	454.026	196.673	384.354	147.306	899.409	404.929	158.182	613.043	258.845	160.865	526.27	30.8971	206.494	411.535	2.34243	265.727	448.337	52.3775	207.789	272.003
300	0	420.112	496.966	1019.48	413.991	215.163	1020.38	221.412	389.166	1157.85	227.274	310.693	1160.14	357.439	557.833	905.12	451.478	481.688	626.033	397.833	497.101	483.541	292.257	463.873	224.366	247.36	418.89	228.451	442.333	454.323	196.43	386.293	147.476	900.152	416.304	157.721	614.614	271.795	159.307	525.682	45.4033	202.969	406.713	14.784	261.54	442.922	72.2543	205.337	268.267
301	0	419.396	499.013	1016.04	412.516	211.672	1016.45	220.78	388.707	1157.93	226.519	310.393	1160.1	353.494	557.203	902.99	441.332	481.805	622.456	385.713	496.896	481.157	275.654	464.045	223.984	230.839	419.051	228.476	425.31	454.608	196.139	387.599	147.289	901.679	427.321	157.529	617.222	284.784	157.958	525.417	60.7079	199.677	401.009	27.9587	257.684	436.259	93.587	202.787	264.036
302	0	418.761	500.23	1014.42	411.039	208.947	1015.44	220.369	388.493	1158.7	225.884	310.211	1160.78	349.318	556.421	901.366	431.068	481.491	619.644	372.964	496.629	479.154	259.016	464.216	223.741	214.264	419.206	228.669	408.29	454.88	195.808	388.304	146.742	903.876	437.856	157.608	620.875	297.727	156.813	525.462	76.7821	196.648	394.502	41.873	254.197	428.414	116.242	200.133	259.472
303	0	418.281	500.404	1014.73	409.721	207.253	1017.23	220.191	388.545	1160.09	225.368	310.161	1162.08	345.084	555.557	900.429	420.639	480.742	617.571	359.64	496.289	477.652	242.337	464.361	223.749	197.635	419.325	229.16	391.262	455.127	195.465	388.495	145.887	906.649	447.808	157.938	625.523	310.546	155.858	525.798	93.6093	193.895	387.277	56.5475	251.09	419.474	140.085	197.401	254.722
304	0	418.038	499.452	1016.91	408.747	206.658	1021.36	220.258	388.857	1162.05	224.975	310.231	1163.94	340.972	554.67	900.299	409.777	479.689	616.171	345.77	495.879	476.788	225.617	464.454	224.136	180.961	419.384	230.095	374.209	455.334	195.142	388.311	144.808	909.922	457.098	158.483	631.063	323.166	155.065	526.396	111.183	191.414	379.415	72.0129	248.349	409.543	164.984	194.645	249.913
305	0	418.084	497.418	1020.75	408.247	207.025	1027.17	220.573	389.393	1164.52	224.71	310.396	1166.27	337.142	553.798	901.031	398.172	478.543	615.42	331.392	495.413	476.695	208.867	464.476	225.035	164.267	419.36	231.627	357.114	455.485	194.867	387.926	143.596	913.628	465.651	159.191	637.339	335.516	154.398	527.21	129.505	189.184	371.004	88.3064	245.941	398.736	190.819	191.935	245.158
306	0	418.424	494.454	1025.92	408.243	208.064	1033.95	221.135	390.094	1167.47	224.584	310.615	1169.04	333.721	552.951	902.612	385.65	477.506	615.357	316.582	494.918	477.48	192.111	464.418	226.571	147.591	419.245	233.899	339.957	455.567	194.656	387.531	142.337	917.702	473.392	160	644.165	347.522	153.821	528.18	148.583	187.178	362.129	105.468	243.823	387.183	217.478	189.341	240.558
307	0	419.013	490.79	1032.01	408.648	209.426	1041.09	221.931	390.877	1170.82	224.606	310.845	1172.18	330.798	552.116	904.977	372.285	476.707	616.065	301.463	494.431	479.213	175.391	464.289	228.851	130.992	419.043	237.035	322.717	455.573	194.517	387.303	141.097	922.07	480.243	160.858	651.336	359.11	153.299	529.235	168.426	185.363	352.886	123.538	241.946	375.019	244.862	186.924	236.21
308	0	419.778	486.702	1038.62	409.325	210.776	1048.11	222.939	391.645	1174.54	224.783	311.041	1175.65	328.418	551.256	908.02	358.397	476.181	617.63	286.203	493.999	481.919	158.766	464.117	231.952	114.546	418.784	241.128	305.377	455.51	194.447	387.381	139.932	926.638	486.131	161.719	658.644	370.21	152.808	530.294	189.04	183.71	343.38	142.553	240.271	362.392	272.88	184.725	232.216
309	0	420.644	482.485	1045.42	410.148	211.841	1054.76	224.125	392.297	1178.56	225.118	311.159	1179.41	326.593	550.32	911.623	344.464	475.897	620.099	271.003	493.678	485.576	142.316	463.954	235.915	98.3483	418.518	246.223	287.921	455.389	194.439	387.833	138.883	931.278	490.992	162.551	665.893	380.755	152.332	531.275	210.422	182.195	333.733	162.541	238.764	349.463	301.443	182.758	228.684
310	0	421.563	478.411	1052.15	411.043	212.421	1060.96	225.451	392.732	1182.83	225.612	311.161	1183.39	325.298	549.252	915.663	330.988	475.804	623.452	256.075	493.525	490.122	126.137	463.867	240.73	82.516	418.313	252.315	270.333	455.227	194.475	388.652	137.981	935.828	494.78	163.333	672.896	390.686	151.867	532.099	232.555	180.8	324.088	183.519	237.405	336.406	330.459	181.008	225.732
311	0	422.518	474.711	1058.67	411.974	212.384	1066.74	226.872	392.864	1187.29	226.261	311.008	1187.56	324.48	548.006	920.032	318.38	475.866	627.588	241.622	493.595	495.459	110.339	463.93	246.345	67.1795	418.247	259.344	252.599	455.042	194.534	389.751	137.246	940.112	497.477	164.049	679.48	399.953	151.412	532.699	255.395	179.513	314.609	205.479	236.181	323.415	359.818	179.429	223.492
312	0	423.519	471.544	1064.94	412.926	211.651	1072.21	228.348	392.624	1191.87	227.056	310.667	1191.84	324.059	546.557	924.632	306.885	476.077	632.348	227.817	493.93	501.467	95.0453	464.22	252.659	52.4779	418.396	267.202	234.711	454.85	194.586	390.992	136.688	943.97	499.085	164.694	685.485	408.52	150.97	533.027	278.869	178.32	305.484	228.378	235.08	310.704	389.385	177.956	222.108
313	0	424.585	468.992	1070.94	413.887	210.203	1077.46	229.84	391.971	1196.53	227.985	310.104	1196.19	323.941	544.91	929.384	296.579	476.469	637.549	214.8	494.554	508.008	80.3799	464.803	259.539	38.5488	418.829	275.742	216.666	454.665	194.606	392.21	136.301	947.296	499.626	165.267	690.766	416.373	150.55	533.059	302.862	177.209	296.917	252.121	234.093	298.507	418.985	176.51	221.725
314	0	425.73	467.05	1076.69	414.837	208.092	1082.58	231.315	390.89	1201.2	229.03	309.291	1200.53	324.022	543.099	934.22	287.416	477.088	643.025	202.676	495.469	514.936	66.4627	465.73	266.829	25.5169	419.601	284.792	198.479	454.504	194.579	393.251	136.063	950.051	499.134	165.778	695.204	423.524	150.162	532.805	327.209	176.16	289.115	276.548	233.203	287.064	448.392	175.015	222.476
315	0	426.952	465.64	1082.23	415.764	205.461	1087.64	232.745	389.392	1205.82	230.168	308.203	1204.81	324.202	541.176	939.08	279.3	477.968	648.626	191.528	496.654	522.089	53.3965	467.031	274.368	13.4813	420.751	294.172	180.181	454.382	194.507	393.997	135.932	952.266	497.655	166.237	698.717	430.013	149.82	532.312	351.686	175.15	282.277	301.425	232.386	276.614	477.332	173.404	224.463
316	0	428.241	464.621	1087.57	416.668	202.537	1092.65	234.104	387.513	1210.34	231.369	306.823	1208.98	324.398	539.204	943.912	272.158	479.104	654.21	181.424	498.063	529.292	41.2574	468.714	282.002	2.5041	422.296	303.709	161.83	454.313	194.411	394.371	135.845	954.029	495.262	166.642	701.273	435.907	149.538	531.665	376.009	174.153	276.571	326.437	231.611	267.368	505.482	171.634	227.73
317	0	429.579	463.814	1092.72	417.571	199.602	1097.62	235.369	385.305	1214.71	232.599	305.138	1212.96	324.557	537.243	948.664	265.969	480.445	659.622	172.432	499.635	536.359	30.0869	470.766	289.597	-7.39713	424.238	313.246	143.508	454.304	194.33	394.361	135.721	955.463	492.068	166.977	702.899	441.297	149.32	530.973	399.84	173.142	272.111	351.192	230.836	259.482	532.486	169.692	232.242
318	0	430.946	463.029	1097.67	418.527	196.937	1102.49	236.519	382.832	1218.86	233.82	303.145	1216.69	324.66	535.34	953.28	260.778	481.899	664.688	164.615	501.299	543.098	19.8869	473.151	297.055	-16.2534	426.557	322.66	125.324	454.355	194.326	394.022	135.47	956.703	488.252	167.203	703.683	446.287	149.157	530.351	422.795	172.091	268.93	375.235	230.02	253.035	557.965	167.609	237.856
319	0	432.322	462.095	1102.42	419.601	194.764	1107.16	237.536	380.165	1222.71	234.993	300.852	1220.11	324.725	533.53	957.694	256.666	483.357	669.217	158.039	502.987	549.32	10.619	475.815	304.317	-24.1422	429.219	331.861	107.424	454.468	194.482	393.494	135.001	957.87	484.071	167.275	703.766	450.99	149.029	529.899	444.469	170.989	266.968	398.073	229.127	248.011	581.543	165.46	244.315
320	0	433.684	460.876	1106.93	420.842	193.199	1111.49	238.403	377.372	1226.2	236.083	298.277	1223.15	324.791	531.835	961.832	253.732	484.718	673.02	152.766	504.639	554.847	2.20985	478.689	311.369	-31.1782	432.168	340.802	89.9825	454.649	194.906	392.98	134.242	959.049	479.868	167.165	703.325	455.51	148.906	529.667	464.456	169.843	266.066	419.199	228.135	244.292	602.869	163.368	251.245
321	0	434.999	459.285	1111.14	422.247	192.236	1115.34	239.105	374.517	1229.23	237.056	295.451	1225.74	324.907	530.27	965.614	252.06	485.902	675.928	148.849	506.213	559.532	-5.43869	481.687	318.238	-37.4982	435.33	349.476	73.2019	454.925	195.724	392.715	133.153	960.269	476.045	166.893	702.559	459.923	148.765	529.645	482.382	168.687	265.973	438.131	227.05	241.674	621.638	161.495	258.177
322	0	436.222	457.284	1114.98	423.759	191.766	1118.58	239.63	371.657	1231.72	237.887	292.417	1227.79	325.116	528.847	968.952	251.71	486.865	677.815	146.32	507.684	563.258	-12.4333	484.716	324.982	-43.2382	438.606	357.906	57.2914	455.343	197.067	392.919	131.736	961.497	473.03	166.536	701.661	464.253	148.592	529.746	497.916	167.577	266.369	454.445	225.905	239.884	637.609	160.019	264.589
323	0	437.304	454.878	1118.37	425.284	191.616	1121.06	239.972	368.837	1233.58	238.557	289.23	1229.22	325.443	527.577	971.757	252.707	487.6	678.603	145.186	509.046	565.958	-18.8702	487.674	331.677	-48.5088	441.877	366.14	42.4486	455.965	199.051	393.747	130.034	962.629	471.206	166.225	700.792	468.457	148.39	529.818	510.788	166.589	266.894	467.797	224.758	238.619	650.615	159.112	269.948
324	0	438.189	452.107	1121.22	426.708	191.586	1122.71	240.125	366.095	1234.71	239.054	285.953	1229.95	325.893	526.466	973.938	255.03	488.132	678.268	145.415	510.306	567.608	-24.8168	490.462	338.399	-53.3735	445.01	374.227	28.84	456.859	201.752	395.251	128.123	963.505	470.826	166.105	700.048	472.419	148.18	529.666	520.794	165.797	267.198	477.944	223.685	237.58	660.563	158.907	273.77
325	0	438.83	449.035	1123.44	427.922	191.49	1123.43	240.09	363.454	1235.01	239.374	282.657	1229.91	326.451	525.514	975.403	258.607	488.519	676.836	146.932	511.477	568.236	-30.2966	492.985	345.207	-57.8358	447.871	382.21	16.5923	458.081	205.201	397.354	126.095	963.919	471.943	166.287	699.431	475.962	147.991	529.083	527.809	165.27	266.977	484.754	222.759	236.512	667.429	159.472	275.669
326	0	439.197	445.743	1124.96	428.856	191.189	1123.19	239.872	360.925	1234.42	239.517	279.407	1229.03	327.088	524.708	976.06	263.312	488.846	674.372	149.625	512.579	567.913	-35.2802	495.166	352.132	-61.8385	450.341	390.11	5.79053	459.661	209.372	399.861	124.045	963.65	474.365	166.802	698.817	478.878	147.861	527.889	531.789	165.053	266.017	488.196	222.045	235.234	671.25	160.803	275.397
327	0	439.276	442.323	1125.73	429.486	190.601	1121.94	239.479	358.512	1232.86	239.487	276.27	1227.27	327.769	524.029	975.82	268.972	489.213	670.972	153.351	513.628	566.75	-39.6855	496.953	359.166	-65.2717	452.33	397.918	-3.51508	461.593	214.191	402.491	122.05	962.496	477.665	167.583	697.967	480.974	147.821	525.966	532.764	165.163	264.22	488.334	221.581	233.656	672.103	162.819	272.874
328	0	439.077	438.871	1125.68	429.83	189.711	1119.69	238.919	356.207	1230.32	239.289	273.299	1224.63	328.467	523.449	974.601	275.388	489.716	666.753	157.961	514.641	564.888	-43.3863	498.319	366.256	-67.9886	453.79	405.594	-11.295	463.821	219.538	404.932	120.165	960.319	481.262	168.481	696.578	482.122	147.894	523.283	530.83	165.583	261.615	485.314	221.378	231.786	670.104	165.377	268.205
329	0	438.624	435.484	1124.77	429.924	188.555	1116.47	238.199	354.002	1226.78	238.922	270.544	1221.12	329.168	522.938	972.335	282.366	490.432	661.848	163.317	515.631	562.485	-46.2267	499.271	373.311	-69.8242	454.721	413.066	-17.5204	466.247	225.258	406.919	118.42	957.085	484.559	169.309	694.375	482.3	148.095	519.915	526.132	166.268	258.352	479.346	221.422	229.714	665.392	168.29	261.679
330	0	437.949	432.247	1122.96	429.81	187.2	1112.34	237.324	351.891	1222.3	238.383	268.042	1216.8	329.878	522.464	968.973	289.741	491.397	656.403	169.307	516.609	559.709	-48.0391	499.844	380.206	-70.616	455.168	420.238	-22.1446	468.74	231.164	408.303	116.821	952.905	487.106	169.903	691.214	481.609	148.426	516.033	518.868	167.154	254.674	470.703	221.672	227.591	658.142	171.344	253.76
331	0	437.086	429.237	1120.24	429.514	185.718	1107.37	236.293	349.87	1216.98	237.665	265.821	1211.8	330.629	522.003	964.508	297.402	492.6	650.58	175.862	517.571	556.726	-48.6624	500.091	386.794	-70.2231	455.215	427.001	-25.0971	471.153	237.048	409.094	115.365	948.053	488.75	170.168	687.172	480.249	148.876	511.88	509.284	168.165	250.881	459.711	222.073	225.587	648.565	174.318	245.054
332	0	436.062	426.513	1116.57	429.043	184.155	1101.67	235.109	347.949	1210.96	236.757	263.904	1206.25	331.471	521.536	958.99	305.298	493.986	644.561	182.952	518.509	553.689	-47.9595	500.079	392.925	-68.5409	454.964	433.239	-26.2889	473.342	242.699	409.447	114.049	942.951	489.683	170.101	682.561	478.466	149.417	507.721	497.681	169.226	247.268	446.752	222.568	223.855	636.927	176.998	236.246
333	0	434.888	424.118	1111.93	428.395	182.509	1095.32	233.772	346.142	1204.44	235.654	262.305	1200.33	332.463	521.047	952.543	313.434	495.466	638.547	190.583	519.403	550.73	-45.8303	499.873	398.45	-65.5118	454.522	438.836	-25.6227	475.178	247.918	409.589	112.88	938.106	490.353	169.795	677.87	476.466	150.007	503.783	484.406	170.269	244.078	432.241	223.103	222.496	623.549	179.195	228.005
334	0	433.559	422.087	1106.29	427.575	180.719	1088.4	232.292	344.476	1197.62	234.357	261.035	1194.24	333.662	520.528	945.378	321.858	496.949	632.755	198.776	520.227	547.956	-42.2211	499.527	403.235	-61.1269	453.981	443.681	-23.0055	476.561	252.539	409.73	111.877	933.989	491.243	169.393	673.596	474.336	150.588	500.191	469.832	171.23	241.455	416.603	223.631	221.547	608.792	180.778	220.862
335	0	432.054	420.445	1099.63	426.6	178.674	1080.99	230.688	342.976	1190.76	232.882	260.095	1188.19	335.103	519.967	937.792	330.631	498.359	627.399	207.555	520.96	545.443	-37.1275	499.08	407.16	-55.4233	453.406	447.67	-18.3633	477.425	256.427	409.988	111.049	930.909	492.61	169.022	670.055	471.984	151.094	496.944	454.323	172.056	239.431	400.226	224.109	220.983	593.021	181.703	215.109
336	0	430.347	419.219	1091.93	425.482	176.228	1073.16	228.991	341.667	1184.08	231.258	259.475	1182.37	336.784	519.344	930.152	339.806	499.654	622.672	216.926	521.581	543.237	-30.5917	498.548	410.129	-48.4757	452.829	450.709	-11.6545	477.746	259.482	410.36	110.377	928.927	494.304	168.732	667.229	469.15	151.455	493.936	438.202	172.709	237.941	383.432	224.508	220.73	576.557	182.023	210.799
337	0	428.416	418.44	1083.23	424.191	173.234	1065.04	227.24	340.561	1177.82	229.527	259.152	1176.95	338.651	518.635	922.861	349.413	500.817	618.72	226.875	522.074	541.356	-22.693	497.927	412.067	-40.3848	452.244	452.714	-2.8747	477.537	261.636	410.734	109.792	927.844	495.775	168.474	664.774	465.458	151.608	491.016	421.725	173.167	236.857	366.463	224.808	220.688	559.66	181.859	207.797
338	0	426.249	418.146	1073.67	422.636	169.598	1056.83	225.476	339.655	1172.15	227.737	259.087	1172.07	340.591	517.807	916.302	359.451	501.849	615.63	237.36	522.424	539.797	-13.5338	497.197	412.922	-31.2648	451.618	453.616	7.94904	476.84	262.865	410.922	109.192	927.269	496.244	168.122	662.17	460.533	151.504	488.056	405.085	173.429	236.032	349.484	225.006	220.755	542.533	181.362	205.848
339	0	423.853	418.385	1063.48	420.684	165.338	1048.82	223.74	338.925	1167.23	225.936	259.222	1167.83	342.443	516.839	910.778	369.889	502.745	613.427	248.316	522.612	538.544	-3.22553	496.327	412.671	-21.2312	450.897	453.366	20.7664	475.718	263.184	410.705	108.466	926.736	494.965	167.521	658.959	454.111	151.131	484.997	388.411	173.515	235.333	332.592	225.109	220.848	525.326	180.686	204.656
340	0	421.255	419.212	1053.02	418.229	160.624	1041.36	222.063	338.327	1163.12	224.168	259.485	1164.29	344.014	515.736	906.46	380.664	503.479	612.092	259.659	522.616	537.575	8.12326	495.28	411.31	-10.3903	450.02	451.93	35.5075	474.249	262.647	409.867	107.526	925.814	491.462	166.557	654.94	446.12	150.522	481.85	371.781	173.455	234.67	315.831	225.137	220.915	508.138	179.956	203.95
341	0	418.5	420.675	1042.75	415.272	155.778	1034.82	220.465	337.796	1159.87	222.473	259.788	1161.46	345.121	514.543	903.364	391.685	504.005	611.596	271.296	522.412	536.863	20.4152	494.022	408.856	1.16819	448.928	449.296	52.0814	472.525	261.334	408.24	106.329	924.195	485.666	165.221	650.224	436.69	149.751	478.675	355.228	173.285	233.996	299.202	225.11	220.935	491.027	179.263	203.512
342	0	415.644	422.788	1033.22	411.989	151.213	1029.55	218.958	337.261	1157.45	220.888	260.037	1159.34	345.621	513.336	901.377	402.823	504.267	611.927	283.125	521.98	536.386	33.5681	492.527	405.344	13.3761	447.575	445.467	70.3716	470.64	259.345	405.721	104.881	921.736	477.924	163.628	645.163	426.094	148.918	475.554	338.754	173.036	233.303	282.684	225.046	220.909	474.017	178.651	203.194
343	0	412.757	425.495	1024.99	408.718	147.347	1025.74	217.543	336.645	1155.83	219.445	260.132	1157.92	345.433	512.2	900.31	413.908	504.219	613.118	295.045	521.311	536.13	47.5169	490.781	400.823	26.1884	445.929	440.467	90.234	468.691	256.786	402.295	103.237	918.479	468.869	161.995	640.198	414.661	148.128	472.557	322.343	172.736	232.609	266.238	224.958	220.855	457.104	178.131	202.906
344	0	409.908	428.642	1018.56	405.871	144.518	1023.49	216.22	335.887	1154.93	218.174	259.985	1157.15	344.546	511.207	899.967	424.742	503.848	615.223	306.95	520.41	536.091	62.2124	488.79	395.358	39.5828	443.983	434.336	111.501	466.761	253.766	398.032	101.486	914.63	459.205	160.568	635.706	402.691	147.476	469.731	305.966	172.411	231.945	249.824	224.854	220.801	440.267	177.692	202.6
345	0	407.172	431.962	1014.27	403.801	142.912	1022.73	214.988	334.948	1154.7	217.103	259.521	1157	343.02	510.402	900.188	435.112	503.178	618.29	318.739	519.3	536.279	77.6195	486.579	389.03	53.5575	441.752	427.134	133.99	464.913	250.398	393.087	99.7465	910.523	449.477	159.549	631.897	390.379	147.028	467.116	289.594	172.087	231.352	233.401	224.745	220.786	423.477	177.316	202.264
346	0	404.631	435.089	1012.25	402.7	142.534	1023.31	213.846	333.816	1155.05	216.255	258.697	1157.42	340.985	509.804	900.868	444.825	502.265	622.313	330.308	518.019	536.712	93.7127	484.192	381.933	68.1273	439.276	418.942	157.519	463.184	246.797	387.687	98.1446	906.552	439.916	159.043	628.784	377.794	146.818	464.761	273.196	171.795	230.879	216.934	224.646	220.862	406.701	176.994	201.907
347	0	402.371	437.62	1012.4	402.565	143.224	1024.97	212.796	332.509	1155.94	215.647	257.5	1158.38	338.625	509.411	901.959	453.726	501.183	627.22	341.553	516.614	537.407	110.474	481.691	374.17	83.3188	436.612	409.859	181.911	461.596	243.079	382.11	96.8086	903.104	430.409	159.05	626.243	364.891	146.846	462.749	256.749	171.568	230.583	200.402	224.579	221.101	389.91	176.729	201.552
348	0	400.473	439.202	1014.47	403.208	144.686	1027.45	211.847	331.071	1157.3	215.289	255.953	1159.84	336.163	509.218	903.462	461.706	500.003	632.876	352.373	515.133	538.37	127.889	479.149	365.85	99.1646	433.836	399.998	207.011	460.166	239.358	376.656	95.8517	900.486	420.599	159.48	624.125	351.563	147.081	461.197	240.239	171.435	230.535	183.792	224.566	221.597	373.078	176.529	201.227
349	0	398.989	439.623	1018.06	404.318	146.541	1030.48	211.008	329.559	1159.1	215.185	254.114	1161.76	333.826	509.212	905.413	468.702	498.787	639.106	362.672	513.624	539.589	145.948	476.645	357.085	115.698	431.029	389.483	232.684	458.919	235.74	371.607	95.3558	898.873	410.05	160.192	622.364	337.7	147.469	460.237	223.666	171.41	230.818	167.106	224.616	222.462	356.191	176.405	200.953
350	0	397.918	438.865	1022.78	405.544	148.392	1033.84	210.29	328.039	1161.29	215.329	252.07	1164.12	331.828	509.379	907.871	474.69	497.581	645.719	372.363	512.125	541.027	164.645	474.256	347.987	132.948	428.274	378.442	258.815	457.897	232.321	367.181	95.3578	898.279	398.441	161.025	621.019	323.245	147.944	459.995	207.041	171.485	231.522	150.36	224.723	223.819	339.236	176.356	200.744
351	0	397.205	437.107	1028.21	406.588	149.91	1037.38	209.707	326.579	1163.84	215.703	249.926	1166.87	330.346	509.693	910.891	479.673	496.403	652.524	381.375	510.662	542.614	183.97	472.057	338.669	150.935	425.653	367.01	285.31	457.161	229.193	363.501	95.8449	898.582	385.688	161.84	620.23	308.226	148.432	460.56	190.388	171.63	232.736	133.58	224.853	225.794	322.206	176.374	200.599
352	0	396.768	434.694	1034	407.261	150.917	1041.01	209.272	325.235	1166.71	216.283	247.799	1169.95	329.503	510.12	914.518	483.668	495.249	659.336	389.659	509.252	544.256	203.913	470.111	329.244	169.665	423.237	355.32	312.088	456.782	226.447	360.577	96.7617	899.582	371.996	162.54	620.141	292.762	148.859	461.98	173.744	171.789	234.545	116.81	224.953	228.503	305.098	176.439	200.503
353	0	396.531	432.069	1039.92	407.504	151.441	1044.63	208.995	324.058	1169.86	217.036	245.808	1173.33	329.366	510.618	918.767	486.697	494.091	665.979	397.187	507.903	545.837	224.45	468.471	319.832	189.128	421.094	343.514	339.074	456.826	224.181	358.318	98.0245	901.072	357.796	163.076	620.849	277.055	149.157	464.254	157.155	171.893	237.016	100.107	224.958	232.041	287.911	176.526	200.433
354	0	396.437	429.699	1045.82	407.372	151.707	1048.13	208.883	323.087	1173.25	217.925	244.064	1176.93	329.947	511.142	923.615	488.78	492.894	672.283	403.957	506.616	547.236	245.549	467.178	310.559	209.297	419.28	331.737	366.192	457.341	222.501	356.556	99.5379	902.886	343.623	163.426	622.378	261.358	149.273	467.334	140.681	171.865	240.193	83.5456	224.796	236.47	270.645	176.607	200.361
[truncated: 326 more rows]
[truncated: 123 more columns]
