# Supplementary material for: The impact of wide step width on lower limb coordination and its variability in individuals with flat feet
Source: PLoS One. 2025 Apr 24;20(4):e0321901. doi: 10.1371/journal.pone.0321901 (PMC12021241; doi:10.1371/journal.pone.0321901)
Supplement: S3 file — (ZIP) [file pone.0321901.s003.zip › Run-Wide12.csv]

	sdk:LAbsAnkleAngle			sdk:LAnkleAngles			sdk:LAnkleForce			sdk:LAnkleMoment			sdk:LAnklePower			sdk:LFE									sdk:LFO									sdk:LFootProgressAngles			sdk:LHipAngles			sdk:LHipForce			sdk:LHipMoment			sdk:LHipPower			sdk:LKneeAngles
Sub Frame	X	Y	Z	X	Y	Z	X	Y	Z	X	Y	Z	X	Y	Z	RX	RY	RZ	TX	TY	TZ	SX	SY	SZ	RX	RY	RZ	TX	TY	TZ	SX	SY	SZ	X	Y	Z	X	Y	Z	X	Y	Z	X	Y	Z	X	Y	Z	X
	deg	deg	deg	deg	deg	deg	N/kg	N/kg	N/kg	N.mm/kg	N.mm/kg	N.mm/kg	W/kg	W/kg	W/kg	deg	deg	deg	mm	mm	mm	mm	mm	mm	deg	deg	deg	mm	mm	mm	mm	mm	mm	deg	deg	deg	deg	deg	deg	N/kg	N/kg	N/kg	N.mm/kg	N.mm/kg	N.mm/kg	W/kg	W/kg	W/kg	deg
0	2.05416	0	0	2.05539	0.0623339	-1.97062	0.00988572	0.124856	-0.618692	32.0566	1.69E-16	-3.83348	0	0	0.00276423	5.27327	-18.185	-8.09103	484.368	429.561	686.192	388.22	388.22	388.22	16.9446	-100.73	11.1739	676.96	517.439	269.302	190.457	190.457	190.457	-102.455	-5.47502	-16.916	51.585	-1.55619	5.86683	-0.0924893	-0.0205815	0.775043	706.364	-116.332	8.21191	0	0	1.05602	9.62308
0	2.04541	0	0	2.04658	0.0613432	-1.93245	0.0509777	0.103795	-0.626281	38.3765	4.91E-15	-7.6088	0	0	0.00428905	5.06691	-17.7926	-8.58759	482.872	429.466	684.901	389.741	389.741	389.741	16.8513	-101.613	11.0572	682.028	517.893	270.784	190.457	190.457	190.457	-103.337	-5.59078	-16.7033	50.9888	-1.56853	6.63691	-0.0795506	-0.0984211	0.640941	717.461	-194.491	12.0303	0	0	0.79808	8.42455
0	2.04871	0	0	2.04954	0.0538984	-1.64557	0.0753271	0.0843385	-0.622524	42.0214	5.41E-15	-9.6032	0	0	0.0106704	4.80995	-17.6422	-8.76115	482.693	429.277	683.613	391.13	391.13	391.13	16.6172	-101.93	10.5916	684.271	517.83	270.353	190.457	190.457	190.457	-103.61	-5.71529	-16.2315	50.5698	-1.57472	7.11162	-0.0945315	-0.119576	0.533004	732.156	-247.137	17.1398	0	0	0.590724	8.05319
0	2.0272	0	0	2.02758	0.0401938	-1.11726	0.0787057	0.0680755	-0.606283	42.0763	1.69E-15	-9.47459	0	0	0.0186478	4.48555	-17.7108	-8.57635	483.758	428.969	682.308	392.305	392.305	392.305	16.2308	-101.657	9.7927	683.76	517.2	267.864	190.457	190.457	190.457	-103.25	-5.835	-15.5072	50.285	-1.58328	7.21534	-0.0963371	-0.0449759	0.480322	736.084	-259.72	24.0421	0	0	0.453642	8.4613
0	1.9504	0	0	1.95043	0.0211779	-0.383916	0.0579032	0.0565954	-0.577456	37.7024	8.46E-16	-7.13872	0	0	0.0223408	4.06803	-17.9576	-7.99178	485.919	428.552	680.961	393.163	393.163	393.163	15.6877	-100.793	8.71293	680.563	516.002	263.316	190.457	190.457	190.457	-102.262	-5.93464	-14.5616	50.0748	-1.59083	6.85543	-0.0870919	0.0888276	0.506269	721.997	-230.191	32.4058	0	0	0.405714	9.56451
0	1.80331	0	0	1.80339	-0.00148387	0.490179	0.0109599	0.0515902	-0.537487	28.3159	-5.29E-16	-2.77136	0	0	0.0163122	3.53372	-18.3298	-6.97581	488.981	428.069	679.556	393.6	393.6	393.6	14.9947	-99.3681	7.43604	674.741	514.282	256.885	190.457	190.457	190.457	-100.687	-5.99969	-13.4471	49.8749	-1.58554	5.94829	-0.126869	0.190548	0.627666	695.074	-169.64	41.0624	0	0	0.429661	11.2498
0	1.59703	0	0	1.59751	-0.0253196	1.4093	-0.0616727	0.0542031	-0.488548	13.9456	-1.86E-15	3.16571	0	0	0.000428453	2.88054	-18.775	-5.5392	492.696	427.599	678.071	393.545	393.544	393.544	14.1743	-97.4556	6.06658	666.368	512.132	248.929	190.457	190.457	190.457	-98.6126	-6.01994	-12.2336	49.6429	-1.56188	4.47336	-0.328606	0.177522	0.848889	675.888	-97.0851	48.2339	0	0	0.474696	13.3893
0	1.37715	0	0	1.3782	-0.046869	2.23965	-0.154251	0.0643471	-0.431824	-4.26697	2.88E-15	9.95187	0	0	-0.0158662	2.14424	-19.2542	-3.7762	496.759	427.229	676.466	392.996	392.996	392.996	13.2714	-95.18	4.7146	655.549	509.679	239.994	190.457	190.457	190.457	-96.177	-5.9943	-11.0019	49.3838	-1.53261	2.53844	-0.730116	0.0103324	1.14675	675.009	-35.0055	51.9395	0	0	0.476019	15.8582
0	1.22538	0	0	1.22687	-0.0618079	2.81475	-0.253028	0.080042	-0.367242	-23.7966	-6.26E-15	16.6605	0	0	-0.0150504	1.39991	-19.7492	-1.88018	500.805	427.02	674.665	392.036	392.036	392.036	12.3555	-92.7168	3.47742	642.464	507.085	230.768	190.457	190.457	190.457	-93.5694	-5.93552	-9.83741	49.1501	-1.52835	0.407228	-1.26319	-0.269606	1.46757	687.549	1.62148	50.5467	0	0	0.374709	18.5516
0	1.24599	0	0	1.24765	-0.0656989	2.96445	-0.336735	0.0971372	-0.294538	-41.0611	8.92E-15	22.243	0	0	0.0174106	0.742823	-20.2592	-0.113648	504.43	426.972	672.575	390.795	390.795	390.795	11.5128	-90.2711	2.42443	627.401	504.53	221.99	190.457	190.457	190.457	-91.0051	-5.8688	-8.81999	49.0179	-1.58407	-1.54904	-1.70353	-0.521539	1.73796	679.292	17.4319	42.9778	0	0	0.146159	21.3915
0	1.53518	0	0	1.53672	-0.0554892	2.57156	-0.384954	0.110153	-0.217352	-52.697	7.78E-15	25.7161	0	0	0.0784647	0.250893	-20.786	1.27613	507.267	427.012	670.109	389.389	389.389	389.389	10.8228	-88.0358	1.59191	610.766	502.187	214.293	190.457	190.457	190.457	-88.6819	-5.81965	-8.01171	49.052	-1.71859	-2.98692	-1.85254	-0.617172	1.89898	625.618	24.8981	29.4461	0	0	-0.1379	24.3182
0	2.14616	0	0	2.14703	-0.0308374	1.62198	-0.391459	0.114526	-0.142936	-57.295	-1.03E-14	26.4718	0	0	0.145108	-0.0460255	-21.3155	2.14446	509.05	427.039	667.224	387.872	387.872	387.872	10.3309	-86.1446	0.98989	593.034	500.191	208.057	190.457	190.457	190.457	-86.7329	-5.79704	-7.44433	49.285	-1.91976	-3.72694	-1.6642	-0.494083	1.93876	532.902	36.6788	12.114	0	0	-0.347976	27.2674
0	3.07429	0	0	3.07431	0.00575396	0.211012	-0.365614	0.109246	-0.078549	-55.7259	5.75E-15	24.5857	0	0	0.190253	-0.175438	-21.8073	2.48277	509.625	426.974	663.923	386.226	386.226	386.226	10.0356	-84.6542	0.611042	574.665	498.614	203.371	190.457	190.457	190.457	-85.2095	-5.78815	-7.11401	49.7096	-2.14158	-3.80986	-1.26134	-0.184533	1.89586	433.028	58.612	-5.44114	0	0	-0.424343	30.1503
0	4.26724	0	0	4.2687	0.0501034	-1.49929	-0.320909	0.0967999	-0.0301674	-49.8921	5.41E-15	20.7789	0	0	0.200362	-0.208935	-22.1986	2.38674	508.91	426.785	660.243	384.37	384.37	384.37	9.8995	-83.5569	0.434889	556.039	497.461	200.091	190.457	190.457	190.457	-84.097	-5.76879	-6.98711	50.2841	-2.31331	-3.44908	-0.850252	0.191115	1.83781	362.773	86.5933	-19.7924	0	0	-0.429168	32.8542
0	5.64247	0	0	5.65212	0.0979911	-3.34297	-0.270131	0.0808845	-0.000325902	-41.9469	-5.24E-15	16.0406	0	0	0.179924	-0.231943	-22.4208	1.99109	506.845	426.48	656.236	382.206	382.206	382.206	9.87033	-82.8032	0.430534	537.418	496.689	197.941	190.457	190.457	190.457	-83.3391	-5.71719	-7.01403	50.947	-2.35803	-2.91429	-0.586097	0.463836	1.82595	336.757	107.666	-29.3995	0	0	-0.449681	35.2652
0	7.10627	0	0	7.13571	0.146202	-5.1921	-0.224451	0.0641819	0.0142551	-33.8849	1.86E-15	11.2176	0	0	0.143601	-0.307599	-22.4202	1.41533	503.377	426.094	651.953	379.687	379.687	379.687	9.89719	-82.3215	0.559248	518.949	496.229	196.606	190.457	190.457	190.457	-82.8582	-5.6217	-7.14167	51.6374	-2.21666	-2.41172	-0.487522	0.487932	1.88573	336.4	105.893	-34.6591	0	0	-0.483395	37.2959
0	8.57537	0	0	8.63954	0.192597	-6.96144	-0.189189	0.0487716	0.0199713	-26.9046	-4.91E-15	6.92632	0	0	0.105409	-0.451838	-22.1722	0.742941	498.482	425.666	647.442	376.88	376.88	376.88	9.93848	-82.0374	0.778201	500.692	496.001	195.799	190.457	190.457	190.457	-82.5756	-5.48187	-7.32058	52.3084	-1.86924	-2.02002	-0.459804	0.263922	2.01747	327.829	80.2695	-36.7187	0	0	-0.458737	38.9046
0	9.98987	0	0	10.1044	0.235643	-8.5913	-0.163975	0.0357235	0.0220892	-21.3537	7.19E-16	3.4827	0	0	0.0732367	-0.637392	-21.6844	0.0288111	492.216	425.216	642.761	373.965	373.964	373.965	9.9659	-81.8856	1.04423	482.66	495.93	195.297	190.457	190.457	190.457	-82.423	-5.30713	-7.50964	52.9244	-1.34592	-1.71086	-0.363638	-0.0810508	2.20985	283.248	42.9625	-36.5168	0	0	-0.333332	40.097
0	11.3142	0	0	11.4921	0.273921	-10.029	-0.148045	0.02529	0.0234037	-17.2783	-1.02E-15	0.955387	0	0	0.0499451	-0.821248	-20.9874	-0.678367	484.732	424.741	638.01	371.183	371.183	371.183	9.9667	-81.8125	1.31603	464.853	495.954	194.939	190.457	190.457	190.457	-82.346	-5.11586	-7.67873	53.444	-0.726725	-1.42902	-0.109991	-0.385111	2.45936	196.07	9.18283	-34.6856	0	0	-0.149628	40.9135
0	12.5328	0	0	12.7811	0.305903	-11.2206	-0.140138	0.0179591	0.0239822	-14.4737	4.14E-15	-0.678489	0	0	0.035055	-0.974474	-20.119	-1.31779	476.267	424.212	633.343	368.787	368.787	368.787	9.94323	-81.7771	1.5551	447.266	496.026	194.624	190.457	190.457	190.457	-82.3044	-4.93421	-7.80896	53.8051	-0.12658	-1.17024	0.270235	-0.54117	2.76337	88.6096	-10.9012	-31.7794	0	0	-0.0100859	41.4092
0	13.642	0	0	13.9591	0.330128	-12.1168	-0.138539	0.0139224	0.0221115	-12.5691	-1.56E-15	-1.53578	0	0	0.0262114	-1.09569	-19.1104	-1.81822	467.09	423.587	628.947	367.013	367.013	367.013	9.90945	-81.749	1.72738	429.895	496.119	194.297	190.457	190.457	190.457	-82.2699	-4.79272	-7.89128	53.9263	0.336577	-1.00303	0.66223	-0.533445	3.08277	-2.55485	-15.1844	-28.1596	0	0	0.0133411	41.634
0	14.6384	0	0	15.0132	0.3456	-12.686	-0.142558	0.0130703	0.0163624	-11.2619	2.54E-15	-1.78048	0	0	0.0208456	-1.20487	-17.9763	-2.11665	457.426	422.834	625.004	366.057	366.056	366.056	9.88424	-81.7035	1.80595	412.727	496.219	193.943	190.457	190.457	190.457	-82.2201	-4.72021	-7.92398	53.7198	0.584235	-1.02894	0.948805	-0.413219	3.32107	-48.5473	-6.01179	-24.2965	0	0	-0.0510824	41.6192
0	15.512	0	0	15.9258	0.352114	-12.925	-0.151212	0.0147907	0.00726003	-10.2527	-3.38E-15	-1.60326	0	0	0.016699	-1.32599	-16.7128	-2.17767	447.404	421.947	621.65	365.999	365.999	365.999	9.88359	-81.6165	1.77391	395.732	496.322	193.574	190.457	190.457	190.457	-82.1333	-4.73686	-7.90931	53.1086	0.614986	-1.3161	1.08359	-0.266115	3.37725	-45.3195	10.241	-20.5924	0	0	-0.0962389	41.3721
0	16.2431	0	0	16.6729	0.350296	-12.8583	-0.162274	0.0181872	-0.00369486	-9.20401	-1.40E-15	-1.18403	0	0	0.0122827	-1.46917	-15.3019	-2.00057	437.049	420.955	618.959	366.75	366.75	366.75	9.91565	-81.4618	1.62628	378.865	496.432	193.223	190.457	190.457	190.457	-81.9839	-4.84974	-7.85162	52.0415	0.504065	-1.85233	1.05846	-0.175189	3.23377	-3.55549	24.5196	-17.2265	0	0	-0.0200952	40.8788
0	16.8023	0	0	17.2251	0.341418	-12.5324	-0.173842	0.0225209	-0.015254	-7.93117	3.98E-15	-0.649603	0	0	0.00731442	-1.61908	-13.7226	-1.62075	426.307	419.918	616.943	368.067	368.067	368.067	9.97918	-81.207	1.36974	362.071	496.553	192.927	190.457	190.457	190.457	-81.7393	-5.05202	-7.75654	50.5035	0.339498	-2.54052	0.882119	-0.155495	2.98471	61.4306	33.4145	-14.1342	0	0	0.222078	40.1185
0	17.1526	0	0	17.5488	0.32723	-12.0099	-0.184758	0.0272406	-0.0271378	-6.44135	-2.11E-15	-0.0874252	0	0	0.00239054	-1.73921	-11.9646	-1.11188	415.088	418.912	615.574	369.656	369.656	369.656	10.064	-80.8134	1.02133	345.293	496.691	192.722	190.457	190.457	190.457	-81.3592	-5.32425	-7.63064	48.5241	0.15097	-3.23077	0.561915	-0.158183	2.75444	138.186	40.1135	-11.0123	0	0	0.61927	39.0815
0	17.2531	0	0	17.6095	0.309861	-11.3674	-0.19373	0.0317838	-0.0379544	-4.8126	4.14E-15	0.41622	0	0	-0.00155996	-1.79109	-10.041	-0.585988	403.303	418.009	614.822	371.275	371.275	371.275	10.1524	-80.2384	0.606417	328.471	496.851	192.635	190.457	190.457	190.457	-80.7987	-5.63686	-7.48092	46.1905	-0.0982938	-3.76835	0.190102	-0.10609	2.61414	201.877	52.8395	-8.07238	0	0	1.0313	37.7876
0	17.0643	0	0	17.3749	0.291516	-10.6858	-0.199715	0.0354587	-0.0444049	-3.17138	-3.73E-15	0.760345	0	0	-0.00368589	-1.75834	-7.99011	-0.169453	390.91	417.257	614.687	372.754	372.754	372.754	10.223	-79.4392	0.153664	311.549	497.037	192.683	190.457	190.457	190.457	-80.0122	-5.95631	-7.31416	43.6462	-0.458775	-4.04782	-0.0654208	0.0162837	2.57441	215.281	73.3418	-6.29776	0	0	1.193	36.2911
0	16.5565	0	0	16.8208	0.273842	-10.0261	-0.202001	0.0376157	-0.0432713	-1.62547	-6.03E-15	0.857672	0	0	-0.00360055	-1.6555	-5.86641	0.043874	377.983	416.682	615.217	373.992	373.992	373.992	10.258	-78.3775	-0.313034	294.497	497.252	192.873	190.457	190.457	190.457	-78.9592	-6.2551	-7.13609	41.0544	-0.941926	-4.05058	-0.0729915	0.156811	2.60885	152.997	95.8658	-6.72537	0	0	0.918083	34.6702
0	15.7173	0	0	15.9372	0.257314	-9.40671	-0.199916	0.0378646	-0.0339032	-0.185031	-5.16E-15	0.679223	0	0	-0.00134118	-1.51538	-3.727	0.0306945	364.737	416.289	616.477	374.959	374.959	374.959	10.2477	-77.0244	-0.782173	277.321	497.503	193.198	190.457	190.457	190.457	-77.6099	-6.52032	-6.94977	38.5466	-1.50636	-3.84307	0.166907	0.253436	2.67402	22.0765	113.579	-9.34985	0	0	0.275345	33.008
0	14.5512	0	0	14.7283	0.241076	-8.79606	-0.193316	0.0362657	-0.0189823	1.19434	5.14E-15	0.283346	0	0	0.002937	-1.36794	-1.62278	-0.159296	351.499	416.078	618.509	375.706	375.706	375.706	10.1902	-75.3613	-1.2557	260.067	497.792	193.636	190.457	190.457	190.457	-75.9458	-6.75399	-6.75449	36.192	-2.08054	-3.53853	0.531453	0.280473	2.72929	-141.37	124.282	-13.147	0	0	-0.481851	31.3777
0	13.0728	0	0	13.2078	0.223378	-8.12823	-0.183026	0.0331074	-0.00304675	2.52907	3.38E-15	-0.217101	0	0	0.00906432	-1.22576	0.403736	-0.434907	338.634	416.046	621.294	376.357	376.357	376.357	10.0843	-73.3785	-1.74207	242.804	498.119	194.14	190.457	190.457	190.457	-73.9574	-6.96438	-6.54554	34.0036	-2.59791	-3.24721	0.863004	0.247533	2.73234	-294.051	129.162	-16.7755	0	0	-1.11494	29.8376
0	11.2973	0	0	11.3917	0.20233	-7.33107	-0.170344	0.0287498	0.00965823	3.79745	-6.34E-16	-0.697421	0	0	0.0167442	-1.08108	2.31716	-0.706001	326.459	416.193	624.744	377.072	377.072	377.072	9.9227	-71.0729	-2.24546	225.607	498.477	194.648	190.457	190.457	190.457	-71.6414	-7.15412	-6.31531	31.966	-3.02425	-3.039	1.06328	0.181477	2.64601	-407.803	129.821	-19.2326	0	0	-1.51299	28.4317
0	9.2353	0	0	9.29286	0.176591	-6.35236	-0.156623	0.0235617	0.016244	4.92989	1.98E-15	-1.05612	0	0	0.0252999	-0.912349	4.08818	-0.913908	315.187	416.529	628.72	377.984	377.985	377.984	9.68905	-68.4455	-2.7575	208.526	498.848	195.081	190.457	190.457	190.457	-68.9974	-7.31256	-6.05529	30.0637	-3.36633	-2.92958	1.11477	0.112268	2.45688	-474.683	126.872	-20.0323	0	0	-1.66921	27.1923
0	6.89001	0	0	6.91834	0.145746	-5.17465	-0.143391	0.0180929	0.0157909	5.77227	-3.47E-15	-1.21029	0	0	0.0332795	-0.69513	5.6937	-1.04165	304.93	417.07	633.058	379.152	379.152	379.152	9.3616	-65.4999	-3.25497	191.578	499.207	195.365	190.457	190.457	190.457	-66.0267	-7.41559	-5.7583	28.2974	-3.66226	-2.88837	1.07518	0.072851	2.18909	-505.857	121.244	-19.2065	0	0	-1.64634	26.141
0	4.26102	0	0	4.27049	0.110287	-3.81539	-0.132368	0.0129482	0.00884605	6.08041	-3.12E-15	-1.1069	0	0	0.0383009	-0.414113	7.11799	-1.10424	295.719	417.83	637.593	380.55	380.55	380.55	8.9206	-62.2411	-3.70361	174.744	499.527	195.439	190.457	190.457	190.457	-62.7326	-7.43197	-5.4204	26.6852	-3.95732	-2.86532	1.03623	0.0865404	1.90319	-522.247	113.831	-17.1531	0	0	-1.53305	25.2912
0	1.35051	0	0	1.35161	0.0712991	-2.31594	-0.125173	0.00902876	-0.0037258	5.5528	-1.04E-15	-0.690378	0	0	0.0370971	-0.0706199	8.35332	-1.12825	287.562	418.809	642.173	382.107	382.107	382.107	8.35583	-58.6764	-4.06495	157.974	499.782	195.275	190.457	190.457	190.457	-59.122	-7.33179	-5.04207	25.2505	-4.27669	-2.82092	1.05503	0.138362	1.64	-538.774	102.418	-14.3878	0	0	-1.39118	24.6507
0	-1.82936	0	0	-1.82952	0.0300948	-0.727824	-0.123496	0.00699865	-0.0214308	3.82551	-1.27E-16	0.0508449	0	0	0.0257181	0.318547	9.39833	-1.13529	280.477	419.988	646.655	383.758	383.758	383.758	7.67054	-54.8182	-4.30347	141.206	499.95	194.889	190.457	190.457	190.457	-55.2082	-7.09324	-4.62774	24.0114	-4.61384	-2.73969	1.16145	0.200268	1.42133	-564.725	85.4944	-11.3911	0	0	-1.25654	24.2257
0	-5.24956	0	0	-5.25021	-0.0120834	0.898965	-0.129039	0.00744375	-0.0440278	0.50871	-2.54E-15	1.08918	0	0	9.20E-05	0.727892	10.2559	-1.12992	274.515	421.325	650.895	385.473	385.473	385.473	6.88165	-50.6869	-4.39142	124.382	500.023	194.356	190.457	190.457	190.457	-51.0147	-6.70569	-4.18485	22.972	-4.9364	-2.63343	1.35144	0.243685	1.2412	-602.321	63.8717	-8.64477	0	0	-1.13518	24.0237
0	-8.85709	0	0	-8.86574	-0.0542046	2.52211	-0.1432	0.0105931	-0.0716932	-4.72262	3.72E-15	2.32965	0	0	-0.0424243	1.13211	10.9309	-1.09433	269.759	422.759	654.745	387.256	387.256	387.256	6.01746	-46.3179	-4.31146	107.472	500.002	193.812	190.457	190.457	190.457	-46.5811	-6.17007	-3.72258	22.1201	-5.20468	-2.53597	1.57479	0.244806	1.08496	-643.265	39.087	-6.34925	0	0	-1.00769	24.0559
0	-12.5698	0	0	-12.6027	-0.0953173	4.10252	-0.166232	0.0157738	-0.10375	-11.9603	3.89E-15	3.58635	0	0	-0.1004	1.51356	11.4281	-0.99453	266.306	424.225	658.05	389.136	389.136	389.136	5.11563	-41.7684	-4.05816	90.4988	499.901	193.453	190.457	190.457	190.457	-41.9687	-5.49868	-3.25239	21.434	-5.3913	-2.49028	1.74555	0.203122	0.94256	-671.122	15.0892	-4.48768	0	0	-0.847576	24.338
0	-16.276	0	0	-16.356	-0.134242	5.59311	-0.196357	0.0208996	-0.137972	-20.8917	3.55E-15	4.59341	0	0	-0.165945	1.86458	11.75	-0.797021	264.227	425.665	660.662	391.143	391.143	391.143	4.22189	-37.1225	-3.64249	73.5609	499.752	193.526	190.457	190.457	190.457	-37.2661	-4.71782	-2.78896	20.8962	-5.48698	-2.53378	1.78979	0.137854	0.819442	-671.73	-4.01899	-2.7165	0	0	-0.644651	24.8898
0	-19.8407	0	0	-19.993	-0.169344	6.93088	-0.230184	0.023341	-0.169728	-30.8022	-4.65E-15	5.13977	0	0	-0.225496	2.18486	11.8961	-0.485827	263.539	427.043	662.458	393.29	393.29	393.29	3.38691	-32.4906	-3.09939	56.8442	499.593	194.29	190.457	190.457	190.457	-32.5872	-3.87326	-2.35041	20.504	-5.49122	-2.68962	1.69424	0.0715342	0.728938	-644.253	-15.4959	-0.667352	0	0	-0.413373	25.7326
0	-23.1188	0	0	-23.362	-0.198656	8.04227	-0.263588	0.0211117	-0.193589	-40.6906	-3.24E-15	5.16934	0	0	-0.263513	2.4782	11.8646	-0.0680692	264.192	428.345	663.36	395.581	395.581	395.581	2.65895	-28.0013	-2.49268	40.6195	499.465	195.968	190.457	190.457	190.457	-28.0625	-3.03286	-1.95612	20.2691	-5.40142	-2.96497	1.51225	0.00363505	0.668451	-602.268	-22.0931	2.04583	0	0	-0.181975	26.8845
0	-25.9721	0	0	-26.3097	-0.220319	8.8598	-0.293002	0.0136307	-0.205604	-49.4976	-8.67E-16	4.76999	0	0	-0.268085	2.75295	11.6561	0.434631	266.088	429.582	663.329	398.007	398.007	398.007	2.07386	-23.7869	-1.90849	25.2141	499.394	198.694	190.457	190.457	190.457	-23.824	-2.27915	-1.62376	20.2062	-5.21573	-3.35302	1.32345	-0.0687694	0.627945	-563.788	-27.1411	5.60435	0	0	0.0289152	28.3543
0	-28.2875	0	0	-28.7025	-0.233068	9.33926	-0.316138	0.00225705	-0.205549	-56.328	4.82E-15	4.13145	0	0	-0.235779	3.02303	11.2761	1.00063	269.104	430.789	662.363	400.553	400.553	400.553	1.64671	-19.9644	-1.43574	10.965	499.387	202.491	190.457	190.457	190.457	-19.987	-1.69122	-1.36573	20.3188	-4.94365	-3.83768	1.1774	-0.138683	0.593565	-537.967	-31.8031	9.92869	0	0	0.213154	30.138
0	-29.9915	0	0	-30.4489	-0.236413	9.46481	-0.332407	-0.0106038	-0.195768	-60.6423	1.78E-15	3.43037	0	0	-0.17332	3.30621	10.736	1.6167	273.115	432.013	660.489	403.191	403.191	403.191	1.3714	-16.6191	-1.14273	-1.83144	499.422	207.274	190.457	190.457	190.457	-16.6342	-1.32448	-1.18756	20.5917	-4.6141	-4.39844	1.08594	-0.186146	0.554998	-525.281	-34.4625	14.6092	0	0	0.368326	32.2181
0	-31.0581	0	0	-31.5132	-0.230535	9.24411	-0.342532	-0.0223214	-0.179627	-62.328	-7.27E-15	2.80342	0	0	-0.0949182	3.61907	10.0523	2.27715	278.007	433.312	657.752	405.871	405.871	405.871	1.22716	-13.7952	-1.06042	-12.9538	499.455	212.883	190.457	190.457	190.457	-13.8075	-1.19737	-1.08821	20.9947	-4.27233	-5.01277	1.03405	-0.197249	0.511311	-521.07	-34.1548	19.042	0	0	0.491594	34.565
0	-31.5083	0	0	-31.9179	-0.216057	8.69925	-0.348074	-0.0306252	-0.159602	-61.6826	4.06E-15	2.36708	0	0	-0.0166194	3.97211	9.24364	2.97714	283.67	434.739	654.22	408.515	408.515	408.515	1.18837	-11.4945	-1.1784	-22.2667	499.429	219.125	190.457	190.457	190.457	-11.5072	-1.28947	-1.06251	21.4929	-3.96813	-5.65507	1.00405	-0.168809	0.47667	-522.253	-31.4025	22.5651	0	0	0.584898	37.1402
0	-31.4026	0	0	-31.7351	-0.193874	7.86136	-0.350962	-0.0340315	-0.137145	-59.3168	-9.14E-15	2.21624	0	0	0.0493216	4.36675	8.32889	3.70635	290.008	436.339	649.982	411.022	411.022	411.022	1.23286	-9.68274	-1.4514	-29.7103	499.288	225.803	190.457	190.457	190.457	-9.69856	-1.54863	-1.10451	22.0563	-3.74159	-6.29801	0.988873	-0.107894	0.477028	-529.4	-27.6242	24.6606	0	0	0.65924	39.9001
0	-30.8301	0	0	-31.0704	-0.165089	6.76912	-0.3525	-0.0325733	-0.112594	-55.9582	-9.14E-15	2.3429	0	0	0.0970804	4.79523	7.32517	4.44797	296.931	438.137	645.149	413.291	413.291	413.291	1.34683	-8.30125	-1.81202	-35.2781	498.993	232.736	190.457	190.457	190.457	-8.32243	-1.90337	-1.21085	22.6649	-3.61327	-6.9204	0.989595	-0.0358945	0.527579	-545.211	-25.7264	25.2754	0	0	0.732943	42.7989
0	-29.8947	0	0	-30.0455	-0.131031	5.4704	-0.352882	-0.0279237	-0.0863563	-52.2923	-7.95E-15	2.5901	0	0	0.126401	5.24374	6.24659	5.1814	304.368	440.136	639.853	415.231	415.231	415.231	1.52485	-7.27859	-2.18516	-38.9947	498.523	239.752	190.457	190.457	190.457	-7.30735	-2.27647	-1.38176	23.3099	-3.58332	-7.51553	0.999254	0.0342033	0.632911	-568.971	-25.9896	25.0059	0	0	0.820618	45.7908
0	-28.704	0	0	-28.7815	-0.0932352	4.02261	-0.352481	-0.0220094	-0.0586978	-48.98	9.81E-15	2.76766	0	0	0.140756	5.69588	5.10318	5.8851	312.267	442.316	634.25	416.761	416.761	416.761	1.76614	-6.54212	-2.50222	-40.8985	497.878	246.696	190.457	190.457	190.457	-6.58039	-2.59822	-1.61902	23.9947	-3.63735	-8.09275	1.00462	0.0754277	0.775591	-598.26	-29.7357	24.5682	0	0	0.936429	48.8313
0	-27.3571	0	0	-27.3852	-0.0533891	2.49071	-0.352498	-0.0161871	-0.030012	-46.6272	-9.98E-15	2.73752	0	0	0.145448	6.13844	3.90042	6.53698	320.587	444.639	628.513	417.803	417.803	417.803	2.06962	-6.02905	-2.71118	-41.0265	497.067	253.415	190.457	190.457	190.457	-6.07808	-2.81606	-1.92247	24.7355	-3.76118	-8.66329	0.978276	0.0652191	0.93311	-627.339	-37.4661	24.5691	0	0	1.09275	51.8788
0	-25.9338	0	0	-25.9376	-0.0131926	0.941737	-0.353733	-0.0113191	-0.00104285	-45.5907	-6.43E-15	2.42684	0	0	0.145449	6.56644	2.6384	7.10987	329.29	447.058	622.825	418.277	418.277	418.277	2.4308	-5.69714	-2.78167	-39.3979	496.106	259.76	190.457	190.457	190.457	-5.75702	-2.89942	-2.28759	25.5629	-3.95509	-9.21498	0.884292	0.00682519	1.08323	-647.311	-46.0361	25.2615	0	0	1.2978	54.896
0	-24.488	0	0	-24.4892	0.0257908	-0.561831	-0.355416	-0.00801012	0.0276743	-45.8275	3.38E-15	1.82711	0	0	0.144057	6.98489	1.31125	7.56405	338.326	449.521	617.368	418.104	418.104	418.104	2.84008	-5.53092	-2.70427	-36.0054	495.009	265.582	190.457	190.457	190.457	-5.6001	-2.8392	-2.70409	26.5261	-4.23867	-9.69169	0.71064	-0.0802476	1.21522	-653.302	-52.2685	26.8544	0	0	1.55994	57.8521
0	-23.048	0	0	-23.0624	0.0621993	-1.96543	-0.35591	-0.00622879	0.0556097	-46.9869	5.75E-15	1.03717	0	0	0.143233	7.40776	-0.0926013	7.84582	347.62	451.973	612.308	417.214	417.214	417.214	3.2829	-5.54003	-2.48478	-30.8204	493.792	270.734	190.457	190.457	190.457	-5.61523	-2.64224	-3.15658	27.6939	-4.64675	-9.99515	0.486003	-0.177031	1.32584	-648.158	-55.9461	29.2952	0	0	1.88802	60.7242
0	-21.6217	0	0	-21.6576	0.094847	-3.22209	-0.354045	-0.00579758	0.0824333	-48.615	-9.47E-15	0.202385	0	0	0.144188	7.85658	-1.58873	7.89678	357.087	454.363	607.785	415.578	415.578	415.578	3.74186	-5.75239	-2.13614	-23.8054	492.468	275.078	190.457	190.457	190.457	-5.82868	-2.32342	-3.62739	29.1467	-5.22347	-10.0114	0.273634	-0.275211	1.41291	-641.47	-61.9552	32.6548	0	0	2.29406	63.4966
0	-20.2012	0	0	-20.2605	0.122654	-4.29001	-0.34905	-0.00617369	0.106379	-50.2445	-3.38E-15	-0.489917	0	0	0.147559	8.35829	-3.19355	7.67224	366.646	456.648	603.897	413.235	413.235	413.235	4.20006	-6.20631	-1.67152	-14.9261	491.051	278.482	190.457	190.457	190.457	-6.27752	-1.89887	-4.1006	30.9638	-6.0174	-9.6502	0.144962	-0.337795	1.48891	-641.874	-70.9697	36.7016	0	0	2.78933	66.1588
0	-18.7688	0	0	-18.8473	0.144702	-5.13471	-0.340423	-0.00657074	0.125387	-51.4589	4.74E-15	-0.854983	0	0	0.153147	8.93701	-4.92115	7.16107	376.247	458.794	600.703	410.297	410.297	410.297	4.64423	-6.94357	-1.1025	-4.15913	489.559	280.839	190.457	190.457	190.457	-7.00276	-1.38396	-4.56565	33.209	-7.07053	-8.88316	0.155998	-0.309666	1.57259	-653.35	-79.4029	40.8024	0	0	3.37815	68.7024
0	-17.3022	0	0	-17.392	0.160413	-5.73527	-0.32809	-0.00621728	0.136858	-51.9453	4.06E-15	-0.770522	0	0	0.159681	9.60106	-6.78005	6.39865	385.881	460.774	598.239	406.939	406.939	406.939	5.06722	-8.00321	-0.441499	8.50149	488.021	282.077	190.457	190.457	190.457	-8.04334	-0.795659	-5.01977	35.9158	-8.39987	-7.76375	0.32881	-0.156454	1.68845	-672.498	-84.0793	43.996	0	0	4.02206	71.1179
0	-15.7813	0	0	-15.8734	0.169794	-6.09326	-0.312231	-0.004738	0.139016	-51.4805	8.80E-15	-0.235921	0	0	0.164876	10.3311	-8.77007	5.46694	395.582	462.559	596.545	403.363	403.363	403.363	5.4687	-9.41678	0.293178	23.0408	486.471	282.175	190.457	190.457	190.457	-9.43146	-0.157352	-5.46813	39.0697	-9.97821	-6.41544	0.649023	0.114708	1.85964	-691.645	-83.6768	45.123	0	0	4.62189	73.3891
0	-14.1943	0	0	-14.2806	0.173616	-6.239	-0.293236	-0.00198238	0.130988	-49.9233	-6.77E-15	0.6445	0	0	0.16614	11.0762	-10.8797	4.48284	405.407	464.108	595.683	399.764	399.764	399.764	5.85425	-11.2047	1.07418	39.4184	484.956	281.169	190.457	190.457	190.457	-11.189	0.497993	-5.92166	42.5922	-11.7199	-4.9951	1.07582	0.455808	2.10538	-703.496	-77.5699	43.069	0	0	5.04781	75.4871
0	-12.5416	0	0	-12.6174	0.173433	-6.23202	-0.271689	0.00172892	0.11361	-47.2256	-1.35E-15	1.66635	0	0	0.161481	11.7589	-13.0856	3.58184	415.41	465.365	595.753	396.308	396.308	396.308	6.23352	-13.3732	1.86643	57.5629	483.523	279.159	190.457	190.457	190.457	-13.3245	1.12924	-6.39361	46.3374	-13.4763	-3.65758	1.53633	0.797158	2.42996	-700.677	-64.6418	37.6246	0	0	5.17399	77.3655
0	-10.8399	0	0	-10.9035	0.171382	-6.15383	-0.24863	0.00596975	0.0895645	-43.4847	0	2.61904	0	0	0.150305	12.289	-15.3554	2.89768	425.616	466.267	596.883	393.13	393.13	393.13	6.61804	-15.9118	2.63334	77.3659	482.216	276.293	190.457	190.457	190.457	-15.8302	1.6935	-6.89587	50.1138	-15.0484	-2.53775	1.92573	1.05767	2.80442	-673.992	-44.7319	29.4283	0	0	4.90421	78.963
0	-9.12086	0	0	-9.1731	0.169738	-6.09115	-0.225839	0.0100849	0.0637202	-39.0011	6.77E-15	3.3391	0	0	0.133689	12.5841	-17.6509	2.5376	435.993	466.754	599.201	390.356	390.356	390.356	7.01844	-18.7922	3.34616	98.6804	481.069	272.752	190.457	190.457	190.457	-18.6808	2.15603	-7.43585	53.7249	-16.2303	-1.74341	2.14987	1.14692	3.14642	-618.075	-23.33	20.3174	0	0	4.23436	80.2127
0	-7.42781	0	0	-7.47049	0.170241	-6.11032	-0.205701	0.0134819	0.041556	-34.2666	6.77E-15	3.7722	0	0	0.114026	12.594	-19.9324	2.56276	446.447	466.793	602.792	388.106	388.106	388.106	7.44155	-21.9701	3.99227	121.329	480.1	268.72	190.457	190.457	190.457	-21.8345	2.49935	-8.01483	57.0132	-16.8806	-1.34486	2.19318	1.0152	3.34827	-539.891	-6.40202	12.3323	0	0	3.32419	81.0573
0	-5.80743	0	0	-5.84207	0.173457	-6.23291	-0.190815	0.0160134	0.0262881	-29.8799	-2.37E-15	3.9994	0	0	0.0942584	12.3182	-22.1581	2.98582	456.83	466.389	607.656	386.471	386.471	386.471	7.8877	-25.3902	4.57673	145.127	479.311	264.351	190.457	190.457	190.457	-25.2378	2.7257	-8.62749	59.8803	-16.9758	-1.36703	2.10397	0.696734	3.33512	-451.917	4.76059	6.76243	0	0	2.38662	81.4595
0	-4.30049	0	0	-4.32775	0.178569	-6.4277	-0.183449	0.0183618	0.0174203	-26.4063	6.77E-16	4.21854	0	0	0.0769228	11.8035	-24.2829	3.77855	466.968	465.583	613.697	385.464	385.464	385.464	8.35092	-28.9956	5.11578	169.908	478.696	259.762	190.457	190.457	190.457	-28.8345	2.851	-9.26372	62.2799	-16.6057	-1.79365	1.91966	0.309784	3.12444	-358.046	15.2983	3.1289	0	0	1.53484	81.4011
0	-2.93462	0	0	-2.95436	0.183743	-6.62472	-0.184369	0.0216019	0.0118873	-24.1693	0	4.63482	0	0	0.0631329	11.1272	-26.2566	4.87352	476.667	464.438	620.733	385.001	385.001	385.001	8.82253	-32.7361	5.62737	195.544	478.249	255.041	190.457	190.457	190.457	-32.5748	2.89465	-9.91226	64.1987	-15.9137	-2.5749	1.64709	-0.00569902	2.79989	-254.099	30.8501	-0.104287	0	0	0.79781	80.8756
0	-1.72238	0	0	-1.73438	0.186855	-6.74311	-0.192829	0.0265441	0.00597161	-23.1926	4.57E-15	5.3518	0	0	0.0524194	10.3739	-28.0268	6.15986	485.712	463.022	628.515	384.915	384.915	384.915	9.29638	-36.5736	6.12461	221.952	477.974	250.271	190.457	190.457	190.457	-36.4212	2.8714	-10.5648	65.6457	-15.0311	-3.63305	1.27578	-0.150844	2.44848	-134.131	53.2265	-4.41225	0	0	0.19748	79.8791
0	-0.664583	0	0	-0.669171	0.186197	-6.7181	-0.206593	0.0330721	-0.00366286	-23.2009	-4.23E-15	6.29621	0	0	0.043296	9.61801	-29.5447	7.48392	493.859	461.385	636.753	384.997	384.997	384.997	9.7725	-40.4828	6.61437	249.075	477.886	245.557	190.457	190.457	190.457	-40.3491	2.78821	-11.2186	66.6522	-14.0463	-4.86379	0.822667	-0.104242	2.13837	0.334515	79.2683	-10.4411	0	0	-0.214788	78.407
0	0.244053	0	0	0.245625	0.180924	-6.51739	-0.223232	0.0406182	-0.0186473	-23.7949	5.75E-15	7.29391	0	0	0.0344535	8.91368	-30.7721	8.66648	500.853	459.552	645.138	385.042	385.042	385.042	10.2566	-44.4476	7.09902	276.858	478.009	241.03	190.457	190.457	190.457	-44.3435	2.64531	-11.8749	67.2733	-13.0097	-6.13589	0.335235	0.0637819	1.90298	139.917	100.388	-18.3602	0	0	-0.395371	76.4572
0	1.00978	0	0	1.01562	0.171096	-6.14292	-0.240766	0.0485123	-0.0396216	-24.5845	4.40E-15	8.15579	0	0	0.0253749	8.29585	-31.6852	9.53416	506.463	457.527	653.365	384.905	384.905	384.905	10.7561	-48.4563	7.57924	305.229	478.365	236.849	190.457	190.457	190.457	-48.3948	2.43998	-12.5361	67.5774	-11.9549	-7.29494	-0.0900378	0.275062	1.74263	266.421	113.648	-28.1754	0	0	-0.358343	74.0342
0	1.63722	0	0	1.64514	0.15753	-5.62518	-0.257638	0.0563581	-0.0665768	-25.2462	4.06E-15	8.7671	0	0	0.016224	7.78063	-32.2722	9.9561	510.516	455.307	661.159	384.514	384.514	384.514	11.2758	-52.4982	8.05657	334.077	478.967	233.188	190.457	190.457	190.457	-52.4937	2.17099	-13.2017	67.6242	-10.9107	-8.18717	-0.384835	0.477386	1.63153	368.29	122.692	-39.8004	0	0	-0.169517	71.1477
0	2.12789	0	0	2.13607	0.141547	-5.01398	-0.272798	0.0644117	-0.0992103	-25.5658	-6.43E-15	9.16104	0	0	0.00741876	7.3655	-32.5291	9.86525	512.914	452.901	668.294	383.85	383.85	383.85	11.8132	-56.56	8.53428	363.244	479.812	230.218	190.457	190.457	190.457	-56.6281	1.84212	-13.8658	67.446	-9.90033	-8.68897	-0.539465	0.645983	1.55371	445.711	133.378	-52.5304	0	0	0.112502	67.8077
0	2.48086	0	0	2.48811	0.124762	-4.37087	-0.285539	0.0735385	-0.137239	-25.4323	1.02E-15	9.51043	0	0	-0.000682651	7.03155	-32.4563	9.25793	513.635	450.337	674.604	382.93	382.93	382.93	12.3576	-60.6245	9.01687	392.527	480.882	228.101	190.457	190.457	190.457	-60.7808	1.46352	-14.5171	67.0458	-8.93349	-8.73163	-0.587159	0.778087	1.51466	505.827	150.835	-65.0275	0	0	0.45622	64.0222
0	2.69463	0	0	2.70046	0.108926	-3.76314	-0.29532	0.0847092	-0.180183	-24.8068	-1.69E-15	10.041	0	0	-0.00767757	6.74754	-32.0593	8.17934	512.724	447.666	679.99	381.803	381.803	381.803	12.8919	-64.6704	9.50847	421.672	482.148	226.969	190.457	190.457	190.457	-64.9287	1.0506	-15.1405	66.4098	-7.99931	-8.31436	-0.583252	0.863055	1.52736	557.768	174.587	-75.3593	0	0	0.848388	59.7998
0	2.77025	0	0	2.77473	0.0957809	-3.258	-0.301676	0.0988402	-0.227196	-23.6863	-1.02E-14	10.9554	0	0	-0.0128746	6.47835	-31.3529	6.70382	510.276	444.949	684.408	380.566	380.566	380.566	13.3965	-68.6721	10.011	450.382	483.579	226.92	190.457	190.457	190.457	-69.0433	0.621159	-15.7209	65.5247	-7.07038	-7.49473	-0.573245	0.877825	1.58306	606.69	199.262	-81.6155	0	0	1.27024	55.161
0	2.71564	0	0	2.71917	0.0868959	-2.91628	-0.304052	0.116051	-0.276981	-22.0509	-2.03E-15	12.3041	0	0	-0.0151629	6.19571	-30.3644	4.91829	506.441	442.256	687.862	379.369	379.369	379.369	13.8553	-72.6009	10.5231	478.322	485.15	228.01	190.457	190.457	190.457	-73.0924	0.191436	-16.2468	64.3924	-6.11903	-6.36037	-0.566856	0.810524	1.65512	650.004	219.184	-82.3493	0	0	1.67824	50.1526
0	2.5497	0	0	2.55273	0.0834599	-2.78408	-0.301299	0.135001	-0.327527	-19.7893	-7.11E-15	13.894	0	0	-0.0134146	5.88541	-29.1367	2.91411	501.426	439.659	690.4	378.399	378.399	378.399	14.2595	-76.4264	11.0393	505.129	486.846	230.243	190.457	190.457	190.457	-77.0417	-0.227599	-16.7124	63.0342	-5.13709	-5.00151	-0.546615	0.672975	1.70811	680.095	230.312	-76.816	0	0	2.00961	44.8607
0	2.30389	0	0	2.30682	0.0860465	-2.8836	-0.291397	0.153098	-0.376891	-16.6734	1.18E-14	15.3198	0	0	-0.00742668	5.54863	-27.7282	0.785049	495.501	437.227	692.103	377.833	377.833	377.833	14.6095	-80.1161	11.5499	530.431	488.662	233.563	190.457	190.457	190.457	-80.8563	-0.6321	-17.1175	61.4888	-4.14696	-3.49711	-0.502184	0.491201	1.71192	692.954	229.17	-65.4298	0	0	2.22102	39.4168
0	2.01899	0	0	2.02216	0.0944349	-3.20624	-0.272084	0.167318	-0.422622	-12.4494	6.09E-15	16.093	0	0	0.00126434	5.1992	-26.2101	-1.37555	488.992	435.023	693.082	377.803	377.803	377.803	14.9122	-83.6342	12.0406	553.866	490.593	237.838	190.457	190.457	190.457	-84.4987	-1.02431	-17.4637	59.8102	-3.19874	-1.91177	-0.427163	0.303883	1.65093	686.823	214.297	-49.9322	0	0	2.29184	33.9916
0	1.73818	0	0	1.74183	0.107526	-3.70937	-0.242073	0.174914	-0.463075	-6.99937	4.23E-15	15.7755	0	0	0.00948201	4.85744	-24.6612	-3.47854	482.269	433.094	693.47	378.356	378.356	378.356	15.1759	-86.9393	12.4926	575.104	492.617	242.857	190.457	190.457	190.457	-87.9261	-1.40897	-17.7509	58.065	-2.35391	-0.302107	-0.326314	0.148	1.52985	664.828	185.354	-32.8618	0	0	2.2324	28.7766
0	1.49947	0	0	1.50373	0.123416	-4.31927	-0.201903	0.174326	-0.496692	-0.452542	-9.30E-16	14.13	0	0	0.0137586	4.54247	-23.1614	-5.44329	475.718	431.467	693.406	379.453	379.453	379.453	15.4047	-89.9842	12.8823	593.877	494.693	248.326	190.457	190.457	190.457	-91.0888	-1.7895	-17.9725	56.3296	-1.66425	1.27477	-0.207049	0.0475636	1.36441	631.618	143.523	-16.8849	0	0	2.0656	23.9604
0	1.33073	0	0	1.33569	0.139572	-4.93837	-0.153872	0.165445	-0.522881	6.83111	-8.46E-17	11.1893	0	0	0.0122695	4.26539	-21.7829	-7.20007	469.709	430.144	693.028	380.985	380.985	380.985	15.5953	-92.718	13.1801	609.994	496.749	253.885	190.457	190.457	190.457	-93.9321	-2.16615	-18.1139	54.6834	-1.15484	2.75532	-0.0840969	0.00647982	1.18321	594.348	90.8966	-3.89987	0	0	1.82731	19.7053
0	1.24812	0	0	1.2538	0.153109	-5.45624	-0.101549	0.149765	-0.541224	14.349	1.02E-15	7.29038	0	0	0.00605534	4.02514	-20.5848	-8.69045	464.568	429.104	692.456	382.807	382.807	382.807	15.7365	-95.0917	13.35	623.354	498.688	259.136	190.457	190.457	190.457	-96.4009	-2.53663	-18.1518	53.1987	-0.81692	4.06865	0.0290234	0.0122384	1.00777	559.536	31.1492	5.45688	0	0	1.5524	16.1342
0	1.25657	0	0	1.26295	0.161139	-5.76301	-0.0489802	0.130014	-0.552152	21.5807	2.03E-15	3.03215	0	0	-0.00145897	3.80766	-19.6085	-9.86506	460.547	428.297	691.787	384.774	384.774	384.774	15.8118	-97.0622	13.3509	633.936	500.399	263.679	190.457	190.457	190.457	-98.4452	-2.89821	-18.0566	51.9284	-0.614426	5.13854	0.107997	0.0356354	0.847322	536.325	-32.1017	11.8396	0	0	1.28191	13.3258
0	1.35069	0	0	1.35755	0.161231	-5.76652	-0.000390027	0.109153	-0.556949	28.0399	1.48E-16	-0.863203	0	0	-0.00656772	3.58976	-18.876	-10.6827	457.806	427.656	691.081	386.767	386.767	386.767	15.804	-98.595	13.1415	641.785	501.771	267.14	190.457	190.457	190.457	-100.024	-3.24937	-17.7984	50.8965	-0.501082	5.89032	0.106122	0.0252858	0.694081	538.877	-98.5859	16.7366	0	0	1.05503	11.3155
0	1.5142	0	0	1.52099	0.152004	-5.41399	0.0402316	0.0900064	-0.557861	33.2916	-2.54E-15	-3.66741	0	0	-0.00760099	3.34955	-18.3903	-11.1168	456.39	427.106	690.351	388.696	388.696	388.696	15.6984	-99.6645	12.6899	646.978	502.713	269.199	190.457	190.457	190.457	-101.106	-3.58919	-17.3534	50.1004	-0.441801	6.27047	-0.033327	-0.0540536	0.537463	583.986	-166.91	21.7921	0	0	0.886248	10.0986
0	1.71889	0	0	1.72474	0.133674	-4.71247	0.0687439	0.0745073	-0.55509	36.8535	-3.21E-15	-4.83018	0	0	-0.00569717	3.07638	-18.1374	-11.1667	456.214	426.591	689.55	390.497	390.497	390.497	15.4839	-100.253	11.9845	649.599	503.16	269.6	190.457	190.457	190.457	-101.672	-3.91424	-16.7126	49.5198	-0.425172	6.26864	-0.289815	-0.165153	0.389614	667.507	-225.387	28.1491	0	0	0.742801	9.63334
0	1.92523	0	0	1.92932	0.108171	-3.73413	0.0811395	0.0637276	-0.547771	38.1539	1.86E-15	-4.09312	0	0	-0.00342229	2.77032	-18.0857	-10.8592	457.071	426.082	688.584	392.114	392.114	392.114	15.1544	-100.349	11.0436	649.711	503.089	268.175	190.457	190.457	190.457	-101.712	-4.21519	-15.8881	49.1197	-0.456591	5.91575	-0.612759	-0.251219	0.279264	774.455	-260.942	36.0855	0	0	0.611501	9.84448
0	2.08545	0	0	2.08761	0.0788498	-2.60665	0.0739017	0.0581343	-0.534002	36.5305	5.50E-16	-1.53681	0	0	-0.0026298	2.438	-18.1879	-10.2464	458.662	425.588	687.337	393.487	393.487	393.487	14.7097	-99.9495	9.9194	647.357	502.518	264.856	190.457	190.457	190.457	-101.226	-4.47523	-14.9161	48.8512	-0.545134	5.27248	-0.930629	-0.276533	0.240881	879.659	-265.782	44.9143	0	0	0.513389	10.6289
0	2.15163	0	0	2.15236	0.0498939	-1.49122	0.0443803	0.0576115	-0.511528	31.3129	1.95E-15	2.43131	0	0	-0.00353116	2.08947	-18.3859	-9.39815	460.645	425.149	685.694	394.552	394.552	394.552	14.1578	-99.0609	8.69351	642.557	501.513	259.701	190.457	190.457	190.457	-100.23	-4.6727	-13.854	48.6532	-0.695226	4.41422	-1.16397	-0.238167	0.304742	951.164	-239.619	53.0727	0	0	0.484022	11.8668
0	2.09	0	0	2.09011	0.0255385	-0.5521	-0.00846426	0.0616262	-0.478649	22.0382	1.69E-15	7.19177	0	0	-0.00546599	1.73637	-18.6211	-8.39036	462.691	424.824	683.575	395.244	395.244	395.244	13.5199	-97.7098	7.46157	635.334	500.17	252.914	190.457	190.457	190.457	-98.76	-4.78888	-12.7723	48.4612	-0.903526	3.41344	-1.25462	-0.156244	0.481703	960.382	-188.239	58.5187	0	0	0.530109	13.4377
0	1.89953	0	0	1.89953	0.00932321	0.0733394	-0.0827835	0.0691711	-0.434825	8.79039	-1.35E-15	12.0556	0	0	-0.00724956	1.39047	-18.8457	-7.29403	464.543	424.664	680.959	395.508	395.508	395.508	12.834	-95.9534	6.3136	625.74	498.614	244.864	190.457	190.457	190.457	-96.8841	-4.81778	-11.7434	48.2215	-1.15954	2.3276	-1.19051	-0.0661868	0.75894	892.892	-122.897	59.4168	0	0	0.599008	15.2388
0	1.62717	0	0	1.62719	0.00354705	0.296135	-0.171712	0.078653	-0.380064	-7.40132	3.38E-15	16.3791	0	0	-0.00547337	1.063	-19.033	-6.17052	466.048	424.702	677.889	395.299	395.299	395.299	12.1538	-93.89	5.3166	613.89	496.978	236.072	190.457	190.457	190.457	-94.7107	-4.7722	-10.8305	47.9083	-1.44831	1.20021	-1.01423	-0.00950938	1.09443	755.173	-58.4394	54.7804	0	0	0.603522	17.1984
0	1.36957	0	0	1.36958	0.009011	0.0853821	-0.262286	0.0879177	-0.315654	-24.4294	2.03E-15	19.6249	0	0	0.00664438	0.765236	-19.1819	-5.07487	467.154	424.938	674.469	394.596	394.596	394.596	11.5401	-91.6601	4.50629	599.995	495.393	227.17	190.457	190.457	190.457	-92.3884	-4.68098	-10.0804	47.536	-1.75592	0.0759059	-0.801815	-0.00910371	1.43298	574.074	-7.88423	44.9263	0	0	0.493962	19.28
0	1.25424	0	0	1.25429	0.0250791	-0.534383	-0.33672	0.09453	-0.244913	-39.4207	-6.16E-15	21.3896	0	0	0.035197	0.508105	-19.3139	-4.06166	467.876	425.337	670.83	393.401	393.401	393.401	11.0463	-89.4319	3.89093	584.38	493.971	218.806	190.457	190.457	190.457	-90.0897	-4.57754	-9.51984	47.1606	-2.07448	-0.985187	-0.626269	-0.0516399	1.71761	388.34	23.3084	31.4129	0	0	0.306771	21.4742
0	1.40158	0	0	1.40206	0.0499678	-1.49407	-0.378534	0.0962954	-0.174531	-49.6598	-4.23E-16	21.4457	0	0	0.0776903	0.299103	-19.4614	-3.18533	468.239	425.835	667.101	391.737	391.737	391.738	10.7035	-87.3677	3.46189	567.463	492.801	211.514	190.457	190.457	190.457	-87.9776	-4.4858	-9.15574	46.8657	-2.40162	-1.90969	-0.529675	-0.0940251	1.91213	237.408	38.6306	16.5666	0	0	0.131801	23.7817
0	1.88455	0	0	1.88665	0.0811833	-2.69646	-0.383001	0.0918596	-0.112354	-53.9538	9.47E-15	19.8019	0	0	0.120928	0.138483	-19.6513	-2.49149	468.235	426.36	663.371	389.657	389.657	389.657	10.5142	-85.5872	3.20301	549.69	491.933	205.607	190.457	190.457	190.457	-86.169	-4.41247	-8.97637	46.7396	-2.73277	-2.63217	-0.519795	-0.108329	2.00289	148.955	43.7458	2.66939	0	0	0.0219641	26.1919
0	2.71192	0	0	2.71865	0.115992	-4.03442	-0.358516	0.081859	-0.0629011	-52.948	4.91E-15	16.8075	0	0	0.149687	0.0197327	-19.8891	-2.00492	467.783	426.854	659.665	387.239	387.239	387.239	10.4556	-84.1495	3.09347	531.46	491.376	201.147	190.457	190.457	190.457	-84.7188	-4.35009	-8.95358	46.8476	-3.05319	-3.11776	-0.573837	-0.0755414	2.0152	128.342	46.9063	-8.87969	0	0	-0.0504675	28.6664
0	3.83916	0	0	3.85635	0.151844	-5.40788	-0.31588	0.069096	-0.0271171	-48.0278	5.08E-16	13.1273	0	0	0.156163	-0.0685308	-20.1511	-1.72167	466.725	427.29	655.949	384.582	384.582	384.582	10.4889	-83.062	3.10755	513.082	491.105	198.003	190.457	190.457	190.457	-83.629	-4.28574	-9.04725	47.2151	-3.33149	-3.37589	-0.655838	0.00818054	1.99396	161.557	55.1662	-17.6001	0	0	-0.151582	31.1326
0	5.18674	0	0	5.22291	0.18671	-6.73759	-0.266664	0.0563224	-0.00462698	-40.9638	1.78E-15	9.43136	0	0	0.142696	-0.140892	-20.388	-1.60907	464.849	427.679	652.153	381.783	381.783	381.783	10.572	-82.294	3.21715	494.758	491.071	195.925	190.457	190.457	190.457	-82.864	-4.20762	-9.21423	47.8243	-3.51684	-3.45814	-0.730389	0.123409	1.98763	223.986	70.2012	-23.5806	0	0	-0.317445	33.4919
0	6.6603	0	0	6.7256	0.219264	-7.97263	-0.221245	0.0440818	0.006272	-33.4775	4.99E-15	6.08967	0	0	0.117748	-0.212832	-20.5372	-1.6139	461.929	428.064	648.214	378.92	378.92	378.92	10.6684	-81.7913	3.39493	476.598	491.225	194.624	190.457	190.457	190.457	-82.3654	-4.10772	-9.41615	48.6244	-3.54512	-3.43872	-0.76588	0.221022	2.02568	287.325	84.9376	-26.8902	0	0	-0.518015	35.6387
0	8.17023	0	0	8.27483	0.248815	-9.08736	-0.184622	0.03309	0.00962652	-26.6556	1.52E-15	3.35699	0	0	0.0901606	-0.296328	-20.5406	-1.67576	457.785	428.497	644.104	376.046	376.046	376.046	10.7498	-81.4911	3.616	458.638	491.514	193.827	190.457	190.457	190.457	-82.0676	-3.98196	-9.62209	49.5443	-3.35756	-3.38591	-0.734049	0.239699	2.10848	325.865	88.265	-27.8174	0	0	-0.665184	37.4836
0	9.6436	0	0	9.79596	0.275036	-10.0707	-0.15844	0.0235584	0.00968721	-21.088	-2.89E-15	1.29936	0	0	0.0659473	-0.394499	-20.3582	-1.74056	452.325	429.014	639.844	373.218	373.218	373.218	10.7985	-81.3314	3.8585	440.874	491.889	193.312	190.457	190.457	190.457	-81.9064	-3.83097	-9.81035	50.5027	-2.93158	-3.33961	-0.60987	0.141076	2.22712	322.904	70.6853	-26.5845	0	0	-0.662642	38.9712
0	11.0301	0	0	11.2358	0.297602	-10.9122	-0.142137	0.0154622	0.00885509	-16.9556	8.46E-17	-0.149694	0	0	0.0476348	-0.499952	-19.9753	-1.76838	445.579	429.612	635.5	370.525	370.525	370.525	10.81	-81.2572	4.10183	423.286	492.31	192.917	190.457	190.457	190.457	-81.8269	-3.66273	-9.96851	51.412	-2.30846	-3.31008	-0.384909	-0.0496264	2.38393	277.305	32.979	-23.5337	0	0	-0.48675	40.0874
0	12.3027	0	0	12.563	0.315952	-11.5931	-0.13381	0.00926808	0.00780791	-14.1197	2.33E-15	-1.07139	0	0	0.0351635	-0.601085	-19.3997	-1.73394	437.687	430.24	631.175	368.103	368.103	368.103	10.7926	-81.2251	4.32399	405.856	492.745	192.539	190.457	190.457	190.457	-81.7866	-3.49462	-10.0916	52.1802	-1.59702	-3.29956	-0.0702424	-0.249532	2.59766	201.496	-12.5426	-19.3837	0	0	-0.225888	40.8527
0	13.4512	0	0	13.7621	0.329334	-12.0875	-0.132315	0.00505323	0.0055483	-12.3666	-2.37E-15	-1.61012	0	0	0.0273001	-0.693599	-18.6505	-1.62154	428.862	430.809	627.003	366.14	366.14	366.14	10.7649	-81.2024	4.50094	388.567	493.176	192.123	190.457	190.457	190.457	-81.7557	-3.35234	-10.1798	52.7157	-0.942189	-3.33092	0.27962	-0.382194	2.86643	120.852	-51.4624	-14.9579	0	0	-0.0221512	41.3066
0	14.4746	0	0	14.8265	0.337044	-12.3716	-0.136434	0.00315335	0.00112855	-11.3761	2.28E-15	-1.8705	0	0	0.0223496	-0.786698	-17.7465	-1.42205	419.327	431.222	623.13	364.846	364.846	364.846	10.7491	-81.1654	4.60855	371.404	493.588	191.656	190.457	190.457	190.457	-81.7136	-3.26454	-10.2354	52.9338	-0.469072	-3.44966	0.592391	-0.431614	3.12404	61.1893	-75.6302	-11.1126	0	0	0.0545484	41.4889
0	15.3719	0	0	15.7505	0.33872	-12.4332	-0.144806	0.0034525	-0.00550011	-10.7845	1.27E-15	-1.95924	0	0	0.0187057	-0.896794	-16.6953	-1.13268	409.257	431.398	619.693	364.373	364.373	364.373	10.7642	-81.0956	4.62636	354.347	493.977	191.154	190.457	190.457	190.457	-81.6443	-3.2555	-10.26	52.7626	-0.228395	-3.69379	0.827546	-0.436611	3.25478	33.8013	-85.0265	-8.40531	0	0	0.0496772	41.424
0	16.1359	0	0	16.5242	0.334442	-12.2758	-0.155869	0.00543577	-0.0135552	-10.2491	-1.69E-15	-1.97119	0	0	0.015236	-1.03393	-15.4895	-0.753866	398.75	431.296	616.792	364.727	364.727	364.727	10.8202	-80.9738	4.54092	337.365	494.337	190.655	190.457	190.457	190.457	-81.5305	-3.33942	-10.2538	52.1478	-0.175631	-4.06262	0.966759	-0.437979	3.19794	36.9589	-82.9693	-6.9363	0	0	0.0557555	41.1146
0	16.7511	0	0	17.1313	0.324691	-11.9162	-0.16776	0.00861099	-0.0225056	-9.48739	-2.11E-15	-1.95086	0	0	0.0113959	-1.19108	-14.1091	-0.289895	387.829	430.925	614.483	365.73	365.731	365.73	10.9166	-80.7774	4.34745	320.424	494.666	190.201	190.457	190.457	190.457	-81.3491	-3.51753	-10.215	51.0578	-0.210249	-4.50615	0.967817	-0.462064	3.00761	68.5562	-75.4809	-6.31449	0	0	0.159425	40.5454
0	17.1924	0	0	17.5486	0.310333	-11.3849	-0.179133	0.012495	-0.0326361	-8.38509	-2.96E-15	-1.9124	0	0	0.00727391	-1.34101	-12.5349	0.237407	376.457	430.332	612.782	367.108	367.108	367.108	11.0418	-80.4772	4.0506	303.483	494.961	189.834	190.457	190.457	190.457	-81.0693	-3.77766	-10.1406	49.4908	-0.257524	-4.93062	0.781659	-0.488074	2.80759	128.075	-64.9122	-5.82913	0	0	0.429318	39.6981
0	17.4262	0	0	17.7465	0.292668	-10.7286	-0.189011	0.0167718	-0.0437597	-6.97196	-2.54E-15	-1.84711	0	0	0.003353	-1.44659	-10.7633	0.769416	364.556	429.587	611.682	368.611	368.611	368.611	11.1746	-80.0379	3.66436	286.494	495.218	189.589	190.457	190.457	190.457	-80.653	-4.09493	-10.0274	47.4925	-0.311145	-5.22079	0.43461	-0.4519	2.6931	202.815	-46.5816	-5.00027	0	0	0.852336	38.5709
0	17.414	0	0	17.6919	0.273367	-10.0083	-0.196365	0.0209615	-0.0530069	-5.33711	-9.30E-16	-1.77567	0	0	0.000332189	-1.48235	-8.81623	1.211	352.046	428.759	611.186	370.088	370.088	370.088	11.2869	-79.4207	3.21025	269.407	495.431	189.486	190.457	190.457	190.457	-80.0569	-4.43553	-9.87229	45.17	-0.404984	-5.28079	0.0822347	-0.319007	2.67939	255.858	-16.5186	-4.2945	0	0	1.22892	37.1917
0	17.1194	0	0	17.3537	0.253995	-9.28208	-0.200413	0.0244747	-0.0560944	-3.59671	-2.03E-15	-1.75171	0	0	-0.0010549	-1.45046	-6.73648	1.46668	338.91	427.904	611.331	371.467	371.467	371.467	11.3516	-78.5865	2.71135	252.177	495.597	189.538	190.457	190.457	190.457	-79.2381	-4.76567	-9.67385	42.6709	-0.563501	-5.07765	-0.0874658	-0.138348	2.72635	246.393	20.1828	-4.81205	0	0	1.27369	35.6166
0	16.5168	0	0	16.7092	0.235334	-8.57964	-0.200542	0.0269328	-0.0506723	-1.82608	-3.89E-15	-1.81911	0	0	-0.000252016	-1.37492	-4.57667	1.48796	325.253	427.07	612.182	372.731	372.731	372.731	11.3498	-77.5003	2.18419	234.789	495.719	189.741	190.457	190.457	190.457	-78.1587	-5.06251	-9.43173	40.1346	-0.780308	-4.65561	-0.0119146	-0.00309769	2.7733	164.69	52.4891	-7.11809	0	0	0.894116	33.9167
0	15.5952	0	0	15.748	0.217008	-7.88727	-0.196603	0.028276	-0.0376474	-0.0619673	-8.46E-17	-1.97817	0	0	0.00304337	-1.28042	-2.38856	1.29161	311.313	426.294	613.794	373.9	373.9	373.9	11.2732	-76.1334	1.63384	217.268	495.807	190.079	190.457	190.457	190.457	-76.7894	-5.31914	-9.14534	37.6549	-1.03046	-4.10685	0.258548	0.0567569	2.78749	29.1667	77.5396	-10.9005	0	0	0.223256	32.164
0	14.3557	0	0	14.4708	0.197639	-7.15299	-0.18907	0.0285485	-0.0202891	1.66436	-4.14E-15	-2.18999	0	0	0.00886795	-1.17805	-0.217485	0.946838	297.412	425.616	616.178	375.022	375.022	375.022	11.1199	-74.4647	1.0565	199.671	495.876	190.513	190.457	190.457	190.457	-75.1094	-5.54042	-8.81229	35.2731	-1.29023	-3.53412	0.606113	0.0685225	2.75791	-126.369	98.6667	-15.2659	0	0	-0.512317	30.4217
0	12.8046	0	0	12.8839	0.17538	-6.30622	-0.178726	0.0279685	-0.00282885	3.31418	-1.69E-16	-2.36926	0	0	0.0169228	-1.06376	1.899	0.544523	283.882	425.068	619.292	376.163	376.163	376.163	10.8861	-72.4794	0.447267	182.075	495.937	190.988	190.457	190.457	190.457	-73.1043	-5.73277	-8.42753	32.9945	-1.54956	-3.02253	0.910874	0.0670815	2.67059	-268.961	118.362	-19.265	0	0	-1.12966	28.741
0	10.9469	0	0	10.9941	0.148549	-5.28188	-0.166571	0.0267772	0.0110428	4.8053	3.30E-15	-2.41422	0	0	0.026375	-0.92341	3.93004	0.165623	271.008	424.683	623.044	377.375	377.375	377.376	10.5606	-70.168	-0.190874	164.553	495.998	191.431	190.457	190.457	190.457	-70.7645	-5.89429	-7.98376	30.8125	-1.81775	-2.62192	1.10097	0.0734511	2.51468	-378.236	136.015	-22.1631	0	0	-1.53865	27.1603
0	8.78303	0	0	8.80509	0.116126	-4.03955	-0.153829	0.0250666	0.0190331	5.99112	-1.18E-15	-2.24797	0	0	0.0356804	-0.739719	5.85014	-0.138046	258.99	424.49	627.31	378.672	378.672	378.672	10.124	-67.5255	-0.841206	147.154	496.057	191.763	190.457	190.457	190.457	-68.0839	-6.00994	-7.47332	28.7279	-2.12084	-2.34331	1.17368	0.0973779	2.29951	-451.244	149.424	-23.5658	0	0	-1.73697	25.7072
0	6.31094	0	0	6.31732	0.0779294	-2.57122	-0.141929	0.0231355	0.0204224	6.66743	2.96E-15	-1.80469	0	0	0.0424854	-0.498892	7.6382	-0.345945	247.944	424.513	631.947	380.024	380.024	380.024	9.55396	-64.5514	-1.47266	129.896	496.105	191.908	190.457	190.457	190.457	-65.0602	-6.05353	-6.89045	26.756	-2.48992	-2.17165	1.17899	0.139671	2.05864	-498.346	156.071	-23.4474	0	0	-1.7808	24.4009
0	3.5308	0	0	3.53123	0.0345128	-0.898202	-0.132551	0.021329	0.0154847	6.58145	3.98E-16	-1.0571	0	0	0.0437744	-0.195395	9.27737	-0.457775	237.934	424.77	636.807	381.393	381.393	381.393	8.8329	-61.2498	-2.04375	112.762	496.133	191.811	190.457	190.457	190.457	-61.6974	-5.99414	-6.23348	24.921	-2.94461	-2.0884	1.18754	0.198657	1.8311	-535.665	154.551	-22.0529	0	0	-1.75016	23.2553
0	0.452066	0	0	0.452144	-0.0131069	0.938432	-0.127323	0.0201756	0.00414254	5.46873	-3.89E-15	-0.00702924	0	0	0.0362088	0.165984	10.7549	-0.477683	229.007	425.262	641.735	382.764	382.764	382.764	7.95497	-57.6311	-2.5087	95.711	496.128	191.454	190.457	190.457	190.457	-58.0073	-5.80325	-5.50621	23.2441	-3.47712	-2.09084	1.24468	0.269059	1.64197	-573.686	144.873	-19.6816	0	0	-1.69921	22.2829
0	-2.90081	0	0	-2.9045	-0.0636937	2.88731	-0.127672	0.0202951	-0.0142084	3.06928	-1.86E-15	1.30771	0	0	0.0165758	0.570411	12.0609	-0.403082	221.219	425.969	646.571	384.165	384.165	384.165	6.92962	-53.7131	-2.82401	78.6886	496.086	190.865	190.457	190.457	190.457	-54.0114	-5.46034	-4.71781	21.7363	-4.04541	-2.19759	1.3588	0.332156	1.48372	-614.863	127.114	-16.6469	0	0	-1.64619	21.4984
0	-6.48348	0	0	-6.50728	-0.115927	4.89259	-0.134764	0.0219857	-0.0402039	-0.84937	-5.08E-16	2.7786	0	0	-0.0173678	0.996637	13.1869	-0.22159	214.649	426.85	651.147	385.652	385.652	385.652	5.78233	-49.5235	-2.95444	61.6427	496.01	190.136	190.457	190.457	190.457	-49.7427	-4.95641	-3.88227	20.3996	-4.58227	-2.43927	1.50595	0.356622	1.33578	-655.018	101.031	-13.2732	0	0	-1.57881	20.9225
0	-10.2268	0	0	-10.3022	-0.168412	6.89547	-0.148945	0.0250781	-0.0735188	-6.39409	-6.77E-16	4.23168	0	0	-0.065365	1.42389	14.1239	0.0850135	209.39	427.845	655.286	387.286	387.286	387.286	4.55384	-45.1047	-2.87818	44.5428	495.916	189.423	190.457	190.457	190.457	-45.2502	-4.29648	-3.01816	19.2334	-5.01869	-2.84005	1.63756	0.314287	1.18072	-685.327	67.0502	-9.81467	0	0	-1.46418	20.5835
0	-14.0341	0	0	-14.206	-0.219577	8.83187	-0.16923	0.0282499	-0.112125	-13.4306	1.69E-15	5.41023	0	0	-0.122807	1.83808	14.8613	0.530482	205.528	428.887	658.809	389.109	389.109	389.109	3.29851	-40.5195	-2.59276	27.4041	495.834	188.947	190.457	190.457	190.457	-40.6029	-3.50246	-2.14923	18.2415	-5.30809	-3.39957	1.6961	0.201766	1.01764	-695.216	27.7187	-6.30473	0	0	-1.26743	20.5173
0	-17.7826	0	0	-18.1037	-0.26755	10.6292	-0.192908	0.0290638	-0.151767	-21.49	-2.71E-15	6.04071	0	0	-0.180054	2.23357	15.3866	1.11135	203.121	429.909	661.545	391.139	391.139	391.139	2.08087	-35.855	-2.12217	10.3098	495.809	188.967	190.457	190.457	190.457	-35.8927	-2.61699	-1.30442	17.437	-5.43662	-4.08644	1.64393	0.0443573	0.858979	-678.136	-12.6687	-2.53354	0	0	-0.980228	20.7649
0	-21.3332	0	0	-21.8519	-0.310163	12.2083	-0.216535	0.0252008	-0.186901	-29.8603	-2.37E-15	5.97815	0	0	-0.224876	2.61029	15.6873	1.79867	202.177	430.86	663.348	393.373	393.373	393.373	0.967912	-31.2197	-1.5231	-6.57886	495.89	189.738	190.457	190.457	190.457	-31.2299	-1.70615	-0.515813	16.8415	-5.41643	-4.84515	1.48949	-0.114906	0.721753	-636.734	-48.9765	1.8071	0	0	-0.63507	21.3674
0	-24.5468	0	0	-25.2918	-0.34521	13.4932	-0.23754	0.0154334	-0.212155	-37.793	5.08E-15	5.26097	0	0	-0.246559	2.96953	15.7545	2.54206	202.646	431.706	664.116	395.79	395.79	395.79	0.017365	-26.7345	-0.884321	-23.0313	496.119	191.465	190.457	190.457	190.457	-26.7336	-0.856563	0.185851	16.4769	-5.27131	-5.61037	1.29478	-0.235781	0.619766	-585.27	-77.1276	6.90489	0	0	-0.290857	22.3589
0	-27.3009	0	0	-28.2681	-0.370903	14.4266	-0.255468	0.000544184	-0.224929	-44.7204	-5.41E-15	4.11016	0	0	-0.239674	3.31203	15.5877	3.28692	204.439	432.441	663.799	398.365	398.365	398.365	-0.734841	-22.5176	-0.312893	-38.7756	496.513	194.256	190.457	190.457	190.457	-22.5169	-0.162358	0.776767	16.3518	-5.02646	-6.32255	1.12896	-0.297652	0.554868	-539.069	-95.112	12.6929	0	0	0.00651386	23.7582
0	-29.5048	0	0	-30.6519	-0.386225	14.9795	-0.271802	-0.0171368	-0.225896	-50.3426	-8.12E-15	2.80999	0	0	-0.205192	3.6393	15.1982	3.9932	207.446	433.086	662.391	401.069	401.069	401.069	-1.28127	-18.6701	0.0896564	-53.5327	497.055	198.117	190.457	190.457	190.457	-18.6741	0.295045	1.24423	16.4522	-4.7072	-6.94022	1.0222	-0.301422	0.521775	-505.249	-102.68	18.7901	0	0	0.237931	25.5632
0	-31.1064	0	0	-32.3595	-0.390956	15.1496	-0.288791	-0.0347368	-0.217919	-54.5949	6.43E-15	1.60924	0	0	-0.1493	3.95569	14.6086	4.64286	211.542	433.689	659.928	403.865	403.865	403.865	-1.64018	-15.265	0.250861	-67.0455	497.693	202.962	190.457	190.457	190.457	-15.2725	0.465243	1.58761	16.742	-4.34192	-7.44512	0.96814	-0.26133	0.513717	-483.764	-101.077	24.6612	0	0	0.402361	27.7487
0	-32.0941	0	0	-33.3621	-0.385424	14.9506	-0.308003	-0.0493807	-0.204381	-57.551	4.40E-15	0.71852	0	0	-0.0809685	4.26815	13.8499	5.23498	216.595	434.317	656.485	406.704	406.704	406.704	-1.84504	-12.3431	0.140842	-79.0928	498.35	208.654	190.457	190.457	190.457	-12.3495	0.337853	1.81568	17.1724	-3.96076	-7.83896	0.933411	-0.178618	0.530897	-469.289	-89.2184	29.6555	0	0	0.5035	30.2686
0	-32.4929	0	0	-33.6846	-0.370186	14.4006	-0.329927	-0.0588639	-0.187489	-59.3731	6.43E-15	0.293701	0	0	-0.00943379	4.58175	12.9565	5.7729	222.46	435.047	652.172	409.512	409.512	409.512	-1.9318	-9.91475	-0.227625	-89.4917	498.942	215.028	190.457	190.457	190.457	-9.91469	-0.059767	1.94182	17.6976	-3.58863	-8.13418	0.892795	-0.0672997	0.577766	-459.717	-69.6495	33.1889	0	0	0.554982	33.0625
0	-32.3566	0	0	-33.3969	-0.345877	13.5176	-0.353723	-0.0617487	-0.167505	-60.2306	6.43E-15	0.444086	0	0	0.0577969	4.89718	11.9611	6.25316	228.99	435.942	647.133	412.187	412.187	412.187	-1.92923	-7.9648	-0.806781	-98.0928	499.391	221.92	190.457	190.457	190.457	-7.95411	-0.670559	1.97896	18.2844	-3.24471	-8.34447	0.852767	0.0115843	0.654726	-460.883	-54.403	34.8257	0	0	0.5929	36.0635
0	-31.7603	0	0	-32.6008	-0.313307	12.3242	-0.377208	-0.057753	-0.143965	-60.2353	-1.35E-15	1.17859	0	0	0.115591	5.21543	10.8921	6.66258	236.041	437.048	641.53	414.618	414.619	414.619	-1.85374	-6.45878	-1.52323	-104.775	499.638	229.166	190.457	190.457	190.457	-6.4358	-1.41616	1.9354	18.9111	-2.95421	-8.4773	0.817524	0.0470175	0.758762	-476.211	-47.1152	34.5821	0	0	0.64677	39.2042
0	-30.791	0	0	-31.4148	-0.273553	10.8527	-0.397204	-0.0489534	-0.117188	-59.4321	-5.75E-15	2.26502	0	0	0.16037	5.53769	9.77075	6.97853	243.493	438.378	635.54	416.696	416.696	416.696	-1.70856	-5.34943	-2.29043	-109.447	499.652	236.608	190.457	190.457	190.457	-5.3156	-2.20812	1.8125	19.5711	-2.74618	-8.53209	0.772959	0.0745718	0.885561	-501.056	-43.0367	33.4843	0	0	0.730951	42.4226
0	-29.5409	0	0	-29.9598	-0.227917	9.14568	-0.410946	-0.0382914	-0.0869866	-57.9125	-3.38E-16	3.36901	0	0	0.18999	5.86081	8.60849	7.16941	251.252	439.919	629.35	418.3	418.3	418.3	-1.48724	-4.58341	-3.02412	-112.043	499.426	244.085	190.457	190.457	190.457	-4.54321	-2.9622	1.60587	20.2829	-2.63873	-8.50035	0.726299	0.0914044	1.01634	-535.162	-42.1721	32.7703	0	0	0.872088	45.6663
0	-28.0999	0	0	-28.3474	-0.177972	7.25861	-0.416976	-0.0284019	-0.0533022	-55.8918	-8.12E-15	4.17965	0	0	0.204322	6.18027	7.407	7.20079	259.263	441.633	623.152	419.304	419.304	419.304	-1.18051	-4.10677	-3.65218	-112.537	498.966	251.436	190.457	190.457	190.457	-4.06707	-3.60738	1.3095	21.0904	-2.63948	-8.36252	0.696827	0.0583693	1.12697	-580.699	-49.676	33.5517	0	0	1.10638	48.8937
0	-26.5491	0	0	-26.6703	-0.125571	5.26163	-0.415818	-0.0209954	-0.0169385	-53.744	9.81E-15	4.48194	0	0	0.205639	6.49899	6.15959	7.04548	267.504	443.478	617.12	419.594	419.594	419.594	-0.78172	-3.87077	-4.11899	-110.93	498.282	258.489	190.457	190.457	190.457	-3.83966	-4.0898	0.919491	22.0535	-2.75939	-8.08292	0.69408	-0.0271496	1.20471	-636.697	-64.0034	36.4869	0	0	1.46509	52.0727
0	-24.9523	0	0	-24.9949	-0.0727591	3.23598	-0.408815	-0.0169686	0.0203623	-51.8352	1.16E-14	4.16396	0	0	0.197728	6.83067	4.85292	6.69179	275.995	445.409	611.401	419.087	419.087	419.087	-0.290456	-3.83934	-4.38714	-107.252	497.38	265.068	190.457	190.457	190.457	-3.82454	-4.3742	0.436819	23.2409	-3.0163	-7.61515	0.708071	-0.138713	1.25493	-696.317	-80.1829	41.7156	0	0	1.96407	55.1788
0	-23.3519	0	0	-23.358	-0.0216079	1.26621	-0.397282	-0.0162575	0.0565847	-50.3923	1.09E-14	3.24525	0	0	0.184874	7.19682	3.4686	6.14637	284.773	447.391	606.111	417.745	417.745	417.745	0.286117	-3.99485	-4.43716	-101.543	496.262	270.991	190.457	190.457	190.457	-4.00193	-4.44354	-0.13105	24.7244	-3.42999	-6.91974	0.720919	-0.2395	1.29779	-750.021	-94.5845	48.8112	0	0	2.59221	58.1947
0	-21.7685	0	0	-21.7696	0.0259677	-0.568653	-0.382132	-0.0181577	0.0900676	-49.4448	4.57E-15	1.85033	0	0	0.170917	7.62008	1.98492	5.43249	293.888	449.39	601.341	415.598	415.598	415.598	0.933277	-4.33911	-4.26573	-93.8464	494.925	276.085	190.457	190.457	190.457	-4.37011	-4.29725	-0.770134	26.5713	-4.0192	-5.98909	0.719928	-0.287917	1.36115	-788.917	-104.884	56.7509	0	0	3.30157	61.1093
0	-20.2062	0	0	-20.2218	0.0683335	-2.20173	-0.364168	-0.0213726	0.119342	-48.876	9.30E-15	0.204559	0	0	0.158842	8.11528	0.37941	4.58577	303.377	451.373	597.165	412.75	412.75	412.75	1.62982	-4.88981	-3.88314	-84.2097	493.363	280.19	190.457	190.457	190.457	-4.94238	-3.94882	-1.46101	28.8339	-4.80209	-4.8675	0.707854	-0.245096	1.46798	-807.172	-108.858	64.0497	0	0	4.00961	63.9167
0	-18.6601	0	0	-18.698	0.104258	-3.58383	-0.344226	-0.0244245	0.143142	-48.4868	-6.09E-15	-1.41138	0	0	0.150306	8.68064	-1.36732	3.64971	313.26	453.297	593.652	409.369	409.369	409.369	2.3498	-5.67492	-3.3119	-72.6796	491.577	283.168	190.457	190.457	190.457	-5.74249	-3.42446	-2.18071	31.5362	-5.7947	-3.65081	0.712608	-0.0941853	1.62876	-805.178	-105.513	69.1737	0	0	4.62606	66.6111
0	-17.1225	0	0	-17.1817	0.133031	-4.68785	-0.322993	-0.0255938	0.16038	-48.0353	5.08E-15	-2.67789	0	0	0.145405	9.29247	-3.26626	2.674	323.531	455.107	590.881	405.661	405.661	405.661	3.06573	-6.72691	-2.58528	-59.3025	489.575	284.915	190.457	190.457	190.457	-6.79972	-2.76154	-2.90591	34.6598	-7.00411	-2.45946	0.779961	0.139181	1.83789	-789.492	-96.1847	70.5223	0	0	5.08532	69.1796
0	-15.5885	0	0	-15.6628	0.154527	-5.51043	-0.301257	-0.0237506	0.170294	-47.3094	6.77E-15	-3.34534	0	0	0.142713	9.90743	-5.31465	1.71846	334.165	456.736	588.946	401.836	401.836	401.836	3.75259	-8.07685	-1.74471	-44.1252	487.383	285.364	190.457	190.457	190.457	-8.14369	-2.00577	-3.6166	38.1324	-8.4138	-1.39462	0.961196	0.395899	2.08574	-771.561	-83.2163	67.1752	0	0	5.37711	71.5936
0	-14.0587	0	0	-14.1396	0.169165	-6.06928	-0.279731	-0.0184002	0.172129	-46.1451	-6.77E-16	-3.26118	0	0	0.139954	10.4707	-7.49348	0.862205	345.132	458.114	587.957	398.08	398.08	398.08	4.39125	-9.74956	-0.835609	-27.1975	485.046	284.5	190.457	190.457	190.457	-9.79979	-1.20674	-4.29879	41.8277	-9.9609	-0.508005	1.25183	0.613277	2.3568	-754.497	-66.6086	58.9839	0	0	5.47632	73.8043
0	-12.5396	0	0	-12.6195	0.177812	-6.39889	-0.259302	-0.00973036	0.165546	-44.4782	3.38E-15	-2.38495	0	0	0.135059	10.9261	-9.76955	0.203675	356.396	459.177	588.029	394.551	394.551	394.551	4.9707	-11.7601	0.097107	-8.57629	482.63	282.357	190.457	190.457	190.457	-11.7853	-0.413252	-4.94573	45.5834	-11.5225	0.193245	1.57133	0.739362	2.63781	-728.568	-45.9399	46.7415	0	0	5.29406	75.746
0	-11.0434	0	0	-11.1167	0.181622	-6.54396	-0.241164	0.00214256	0.151642	-42.3729	-8.12E-15	-0.716813	0	0	0.127029	11.2273	-12.101	-0.157088	367.907	459.872	589.269	391.389	391.389	391.389	5.48908	-14.1114	1.01404	11.6703	480.21	279.026	190.457	190.457	190.457	-14.1065	0.331773	-5.55799	49.2311	-12.9352	0.714153	1.82668	0.729414	2.90092	-684.062	-24.1738	31.5884	0	0	4.77239	77.3467
0	-9.58427	0	0	-9.64782	0.181753	-6.54894	-0.226844	0.016884	0.132555	-40.0196	5.41E-15	1.67447	0	0	0.116083	11.3499	-14.4421	-0.140614	379.581	460.174	591.741	388.743	388.743	388.743	5.9543	-16.7945	1.88673	33.4613	477.873	274.643	190.457	190.457	190.457	-16.7576	0.996323	-6.14375	52.6211	-14.0498	1.038	1.98464	0.578727	3.09843	-623.1	-4.33939	15.031	0	0	3.98855	78.5418
0	-8.17515	0	0	-8.22754	0.179087	-6.44745	-0.217929	0.0336325	0.110234	-37.6847	-3.38E-16	4.61699	0	0	0.103278	11.2968	-16.7456	0.302111	391.304	460.087	595.45	386.759	386.759	386.759	6.38379	-19.7894	2.70092	56.7048	475.716	269.381	190.457	190.457	190.457	-19.7217	1.56176	-6.71888	55.6338	-14.7819	1.10696	2.05914	0.360321	3.18511	-553.954	17.5151	-1.58198	0	0	3.09128	79.2836
0	-6.82462	0	0	-6.86575	0.174138	-6.25891	-0.215306	0.0508405	0.0854062	-35.6028	-2.96E-15	7.82042	0	0	0.0898226	11.0906	-18.9622	1.18737	402.941	459.645	600.337	385.532	385.532	385.532	6.80256	-23.0688	3.45562	81.3037	473.838	263.44	190.457	190.457	190.457	-22.9737	2.02074	-7.30556	58.1808	-15.1196	0.825898	2.05135	0.1896	3.1393	-478.507	48.809	-17.3738	0	0	2.16799	79.5416
0	-5.5375	0	0	-5.56804	0.167197	-5.9942	-0.218729	0.0671376	0.0589383	-33.906	8.46E-16	10.9694	0	0	0.076629	10.7577	-21.0406	2.49	414.332	458.899	606.294	385.038	385.038	385.038	7.23931	-26.6011	4.15877	107.158	472.334	257.039	190.457	190.457	190.457	-26.4833	2.37231	-7.92877	60.2072	-15.0926	0.0941949	1.90004	0.149637	2.968	-385.583	91.9934	-32.2228	0	0	1.23269	79.2981
0	-4.31731	0	0	-4.33853	0.158533	-5.66345	-0.227368	0.0815258	0.0314123	-32.6523	5.41E-15	13.7585	0	0	0.0644063	10.3204	-22.9316	4.1224	425.266	457.905	613.164	385.112	385.112	385.111	7.72221	-30.3516	4.82314	134.165	471.29	250.407	190.457	190.457	190.457	-30.2176	2.61766	-8.61216	61.7034	-14.7429	-1.13821	1.52164	0.228617	2.70457	-259.313	136.983	-45.9655	0	0	0.344119	78.5455
0	-3.16861	0	0	-3.18214	0.148535	-5.28133	-0.240488	0.0931468	0.00399298	-31.8722	7.44E-15	15.8888	0	0	0.0538778	9.80313	-24.5948	5.9182	435.47	456.705	620.731	385.489	385.489	385.489	8.27546	-34.2844	5.46283	162.212	470.775	243.782	190.457	190.457	190.457	-34.1425	2.75735	-9.3746	62.7225	-14.1179	-2.81073	0.908526	0.352968	2.40003	-97.7426	168.233	-57.695	0	0	-0.343418	77.289
0	-2.09736	0	0	-2.10495	0.137762	-4.86907	-0.257376	0.101072	-0.0230908	-31.5437	-2.03E-15	17.0749	0	0	0.0456484	9.24293	-26.0052	7.64584	444.624	455.312	628.711	385.896	385.896	385.896	8.91691	-38.3647	6.09042	191.182	470.835	237.402	190.457	190.457	190.457	-38.2265	2.78952	-10.2274	63.382	-13.278	-4.72722	0.190439	0.454745	2.10771	77.6083	176.558	-66.3227	0	0	-0.707665	75.5498
0	-1.11032	0	0	-1.11369	0.126966	-4.45539	-0.276652	0.10443	-0.0495789	-31.5163	7.44E-15	17.094	0	0	0.0397357	8.68801	-27.1532	9.05981	452.425	453.703	636.779	386.12	386.12	386.12	9.6557	-42.5616	6.71526	220.947	471.488	231.496	190.457	190.457	190.457	-42.4424	2.71003	-11.1716	63.8306	-12.3027	-6.5978	-0.413126	0.520629	1.86246	229.531	166.475	-71.5723	0	0	-0.776	73.3605
0	-0.21609	0	0	-0.216637	0.116985	-4.07254	-0.296251	0.1026	-0.0748143	-31.5284	5.41E-15	15.8527	0	0	0.0353322	8.18243	-28.038	9.96854	458.652	451.84	644.622	386.033	386.033	386.033	10.4886	-46.8471	7.34376	251.371	472.715	226.284	190.457	190.457	190.457	-46.7677	2.51574	-12.1956	64.1902	-11.2812	-8.13452	-0.716033	0.576177	1.67841	326.132	150.863	-74.0396	0	0	-0.670062	70.7544
0	0.573189	0	0	0.574417	0.108485	-3.7462	-0.314157	0.0961365	-0.0976317	-31.3198	-6.77E-16	13.5096	0	0	0.0310444	7.74757	-28.6578	10.2836	463.208	449.701	651.99	385.585	385.585	385.585	11.3965	-51.194	7.98023	282.3	474.456	221.96	190.457	190.457	190.457	-51.18	2.20953	-13.2725	64.5074	-10.2882	-9.14649	-0.681712	0.638762	1.55657	360.775	140.175	-74.6649	0	0	-0.486478	67.751
0	1.24124	0	0	1.24354	0.101653	-3.48373	-0.32895	0.0867644	-0.118475	-30.7312	3.72E-15	10.4729	0	0	0.0256622	7.37518	-29.0038	10.0258	466.117	447.301	658.715	384.788	384.789	384.788	12.3435	-55.5731	8.62615	313.57	476.612	218.676	190.457	190.457	190.457	-55.653	1.80342	-14.3613	64.7431	-9.35972	-9.5827	-0.432708	0.708147	1.50707	355.162	139.236	-74.2666	0	0	-0.273073	64.3496
0	1.76925	0	0	1.77214	0.0961497	-3.27218	-0.340177	0.0773762	-0.139838	-29.7638	0	7.35528	0	0	0.0188066	7.03518	-29.0643	9.28978	467.484	444.693	664.709	383.711	383.711	383.711	13.2816	-59.9519	9.2777	345.003	479.062	216.543	190.457	190.457	190.457	-60.1544	1.3179	-15.4117	64.8062	-8.48346	-9.50946	-0.175845	0.767278	1.5298	347.155	147.614	-73.4617	0	0	-0.0494983	60.5377
0	2.13972	0	0	2.14285	0.0913957	-3.08937	-0.347859	0.0711904	-0.165879	-28.5116	4.99E-15	4.81915	0	0	0.0108769	6.69307	-28.833	8.18945	467.436	441.949	669.924	382.48	382.48	382.48	14.1583	-64.2969	9.92427	376.404	481.674	215.633	190.457	190.457	190.457	-64.6466	0.778833	-16.3714	64.6078	-7.61395	-9.04193	-0.0772144	0.791293	1.60176	368.846	162.183	-72.4879	0	0	0.202231	56.3093
0	2.34114	0	0	2.34419	0.0870548	-2.92239	-0.351785	0.0710251	-0.200061	-27.041	4.72E-15	3.42072	0	0	0.00259309	6.32778	-28.3188	6.81431	466.092	439.149	674.331	381.263	381.264	381.264	14.9267	-68.5757	10.5506	407.545	484.327	215.989	190.457	190.457	190.457	-69.0894	0.214432	-17.1959	64.1045	-6.70587	-8.27288	-0.171024	0.762269	1.68831	428.683	179.261	-70.6539	0	0	0.524514	51.6833
0	2.37297	0	0	2.37575	0.083371	-2.78065	-0.35119	0.0782184	-0.243852	-25.3009	2.66E-15	3.42541	0	0	-0.0050711	5.93952	-27.5488	5.21716	463.557	436.379	677.906	380.241	380.241	380.241	15.5531	-72.759	11.1413	438.15	486.924	217.632	190.457	190.457	190.457	-73.4431	-0.347523	-17.8557	63.3074	-5.7414	-7.24229	-0.372255	0.682696	1.75276	512.3	195.949	-66.4921	0	0	0.920648	46.7135
0	2.25049	0	0	2.25298	0.0811334	-2.69454	-0.344482	0.0922568	-0.295956	-23.0564	1.13E-14	4.72607	0	0	-0.0106487	5.54528	-26.5663	3.43074	459.955	433.729	680.641	379.57	379.57	379.57	16.0215	-76.8211	11.6839	467.883	489.396	220.55	190.457	190.457	190.457	-77.6714	-0.883259	-18.3405	62.264	-4.73934	-5.95605	-0.550072	0.57274	1.76507	593.994	209.099	-58.6634	0	0	1.32209	41.4888
0	2.00822	0	0	2.01043	0.0812683	-2.69973	-0.329297	0.111001	-0.353156	-19.8937	-2.88E-15	6.87454	0	0	-0.0124158	5.16702	-25.4256	1.49611	455.466	431.296	682.562	379.35	379.35	379.35	16.3343	-80.7386	12.1694	496.357	491.709	224.682	190.457	190.457	190.457	-81.7425	-1.37712	-18.6574	61.033	-3.74607	-4.42922	-0.611996	0.459652	1.71343	652.778	214.72	-46.9614	0	0	1.63559	36.1313
0	1.69764	0	0	1.69971	0.0842968	-2.81628	-0.302816	0.13088	-0.412374	-15.2969	5.50E-15	9.17062	0	0	-0.0095427	4.82131	-24.1874	-0.519248	450.356	429.168	683.744	379.611	379.611	379.611	16.5093	-84.4862	12.5897	523.156	493.849	229.892	190.457	190.457	190.457	-85.6262	-1.82382	-18.8248	59.6718	-2.81705	-2.71675	-0.561058	0.359986	1.59611	686.157	207.034	-32.4775	0	0	1.82634	30.7924
0	1.37894	0	0	1.38088	0.0899914	-3.03536	-0.26308	0.14811	-0.470649	-8.8546	4.36E-15	10.8934	0	0	-0.00339208	4.51551	-22.9168	-2.52522	444.97	427.412	684.298	380.314	380.314	380.314	16.5722	-88.0312	12.9341	547.867	495.816	235.948	190.457	190.457	190.457	-89.2877	-2.22684	-18.8642	58.2388	-2.00164	-0.91066	-0.429961	0.283577	1.41861	697.759	182.079	-17.1138	0	0	1.89556	25.6453
0	1.10771	0	0	1.10956	0.0972896	-3.316	-0.210316	0.15952	-0.525988	-0.473967	-6.51E-15	11.4909	0	0	0.0026128	4.24765	-21.6802	-4.423	439.705	426.057	684.356	381.365	381.365	381.365	16.5485	-91.3276	13.1866	570.107	497.605	242.51	190.457	190.457	190.457	-92.6802	-2.59391	-18.7919	56.7973	-1.33375	0.87833	-0.279994	0.217755	1.20246	699.346	136.303	-2.71472	0	0	1.87818	20.8703
0	0.922735	0	0	0.924539	0.104498	-3.59304	-0.147736	0.163566	-0.577073	9.48137	3.89E-15	10.7536	0	0	0.00492864	4.01003	-20.5434	-6.12319	434.966	425.087	684.049	382.643	382.643	382.643	16.4569	-94.3142	13.3235	589.564	499.192	249.137	190.457	190.457	190.457	-95.7415	-2.9325	-18.6141	55.4156	-0.82767	2.54788	-0.161531	0.138769	0.977228	702.647	68.5975	9.47387	0	0	1.80227	16.6384
0	0.838954	0	0	0.840794	0.109668	-3.79164	-0.0809063	0.16028	-0.622007	20.2435	-4.40E-15	8.83639	0	0	0.00233028	3.79335	-19.5677	-7.55742	431.124	424.443	683.487	384.033	384.033	384.033	16.3071	-96.9168	13.3139	606.006	500.532	255.319	190.457	190.457	190.457	-98.3947	-3.24759	-18.3262	54.1607	-0.481298	4.02224	-0.0860584	0.0356099	0.770512	711.667	-16.8274	19.0709	0	0	1.6619	13.0957
0	0.847275	0	0	0.849181	0.110951	-3.84089	-0.016704	0.150804	-0.658367	30.7725	-4.06E-15	6.19285	0	0	-0.00311407	3.58767	-18.8049	-8.67756	428.48	424.034	682.754	385.442	385.442	385.442	16.1013	-99.0542	13.1228	619.29	501.565	260.524	190.457	190.457	190.457	-100.555	-3.54188	-17.9161	53.088	-0.281582	5.25001	-0.0523321	-0.0855255	0.600333	727.577	-111.372	26.5145	0	0	1.4474	10.3537
0	0.919158	0	0	0.921063	0.106912	-3.68579	0.0379477	0.137047	-0.684114	39.9232	-2.62E-15	3.48293	0	0	-0.00729561	3.38115	-18.2919	-9.44932	427.239	423.749	681.908	386.8	386.8	386.8	15.837	-100.647	12.718	629.352	502.224	264.253	190.457	190.457	190.457	-102.141	-3.81649	-17.3702	52.2322	-0.208468	6.19179	-0.0654385	-0.198923	0.474941	752.738	-202.581	32.8066	0	0	1.1681	8.48422
0	1.01359	0	0	1.01527	0.0968495	-3.29908	0.0772904	0.121313	-0.697652	46.5896	-8.46E-16	1.44133	0	0	-0.00677329	3.15825	-18.046	-9.84817	427.493	423.481	680.985	388.049	388.049	388.049	15.5093	-101.626	12.08	636.184	502.45	266.093	190.457	190.457	190.457	-103.082	-4.07059	-16.6806	51.6052	-0.236501	6.81048	-0.146315	-0.273726	0.401591	792.018	-276.593	39.1488	0	0	0.855033	7.51621
0	1.08325	0	0	1.08444	0.0810758	-2.69232	0.0964991	0.105921	-0.698377	49.6876	3.09E-15	0.708762	0	0	-0.00119746	2.90013	-18.0625	-9.8625	429.205	423.148	679.999	389.125	389.125	389.125	15.1119	-101.939	11.2118	639.813	502.206	265.754	190.457	190.457	190.457	-103.326	-4.29957	-15.8511	51.1982	-0.335793	7.07262	-0.316106	-0.290257	0.387188	848.955	-321.39	46.51	0	0	0.545872	7.43464
0	1.08096	0	0	1.08157	0.0611085	-1.92341	0.0916942	0.093268	-0.684972	48.1883	-6.17E-15	1.70615	0	0	0.00597724	2.58832	-18.3159	-9.50145	432.206	422.716	678.941	389.958	389.958	389.958	14.6377	-101.561	10.1462	640.271	501.485	263.102	190.457	190.457	190.457	-102.852	-4.49331	-14.9021	50.9882	-0.476195	6.95967	-0.55085	-0.242363	0.445456	913.078	-327.461	55.037	0	0	0.271038	8.182
0	0.969084	0	0	0.969259	0.0395504	-1.09246	0.0594281	0.0855957	-0.655348	41.1915	1.86E-15	4.52368	0	0	0.00904747	2.20925	-18.7628	-8.79738	436.218	422.203	677.791	390.468	390.468	390.468	14.0837	-100.497	8.9467	637.592	500.321	258.191	190.457	190.457	190.457	-101.673	-4.63766	-13.8719	50.9398	-0.631539	6.47481	-0.774931	-0.152439	0.58613	957.867	-292.918	63.6193	0	0	0.0620841	9.66291
0	0.734455	0	0	0.734474	0.0196375	-0.324501	-0.0021913	0.0842546	-0.60724	28.2779	0	8.84957	0	0	0.00388019	1.75918	-19.3482	-7.79923	440.907	421.672	676.519	390.58	390.58	390.58	13.4594	-98.7996	7.69906	631.824	498.79	251.282	190.457	190.457	190.457	-99.8522	-4.72078	-12.815	51.0071	-0.783301	5.64109	-0.906254	-0.0637638	0.810713	952.963	-225.333	69.8935	0	0	-0.052977	11.7529
0	0.406911	0	0	0.406922	0.00462438	0.254582	-0.090864	0.089118	-0.540307	10.0468	-2.37E-15	14.0061	0	0	-0.0069112	1.24763	-20.0137	-6.56578	445.933	421.203	675.109	390.23	390.23	390.23	12.7956	-96.5804	6.49598	623.064	497.014	242.868	190.457	190.457	190.457	-97.5104	-4.74188	-11.7968	51.1376	-0.921951	4.49975	-0.939099	-0.000991024	1.1073	889.656	-137.106	71.1379	0	0	-0.0784096	14.3116
0	0.0700317	0	0	0.0700292	-0.00263364	0.534525	-0.196032	0.0981686	-0.457145	-11.3775	6.26E-15	19.0599	0	0	-0.0109327	0.697292	-20.7066	-5.17272	450.978	420.873	673.554	389.389	389.389	389.389	12.1462	-94.0152	5.41889	611.51	495.142	233.649	190.457	190.457	190.457	-94.835	-4.71579	-10.8844	51.2861	-1.04601	3.12008	-0.943899	0.0183841	1.43233	786.243	-46.047	65.6084	0	0	-0.0639088	17.1974
0	-0.149059	0	0	-0.149082	0.00011484	0.428518	-0.296984	0.107637	-0.363749	-32.3505	-1.13E-14	22.9926	0	0	0.00845954	0.142825	-21.3872	-3.72783	455.745	420.727	671.841	388.074	388.074	388.074	11.5781	-91.3314	4.52493	597.503	493.339	224.444	190.457	190.457	190.457	-92.0623	-4.66902	-10.1374	51.4293	-1.16274	1.61906	-1.00638	-0.0225772	1.71591	676.695	28.3284	53.4444	0	0	-0.0688083	20.2789
0	-0.117498	0	0	-0.117488	0.0143299	-0.119781	-0.368771	0.113124	-0.270355	-48.7317	1.07E-14	24.9433	0	0	0.0573435	-0.370234	-22.0295	-2.3751	459.937	420.775	669.932	386.348	386.348	386.348	11.1504	-88.7659	3.84296	581.529	491.751	216.028	190.457	190.457	190.457	-89.4334	-4.62728	-9.59735	51.5727	-1.28908	0.172055	-1.18816	-0.120836	1.8975	599.25	73.9862	36.6456	0	0	-0.122937	23.4413
0	0.253635	0	0	0.253681	0.0404385	-1.1267	-0.397731	0.111482	-0.186436	-57.9311	-3.72E-15	24.4851	0	0	0.121114	-0.78858	-22.6171	-1.27942	463.244	420.993	667.736	384.315	384.315	384.315	10.893	-86.5081	3.37754	564.145	490.482	208.955	190.457	190.457	190.457	-87.1373	-4.60177	-9.27859	51.7468	-1.44828	-1.00309	-1.46492	-0.234451	1.96692	569.659	93.3317	17.7673	0	0	-0.221896	26.5871
0	0.983096	0	0	0.984073	0.0775186	-2.55541	-0.388158	0.102391	-0.114097	-59.9061	-5.41E-15	21.8125	0	0	0.173561	-1.06101	-23.1351	-0.587665	465.363	421.338	665.118	382.11	382.11	382.11	10.7952	-84.6655	3.11638	545.892	489.574	203.465	190.457	190.457	190.457	-85.277	-4.58365	-9.16427	51.9944	-1.65808	-1.70399	-1.67022	-0.288086	1.9585	556.508	101.219	-1.57037	0	0	-0.331646	29.6315
0	2.0308	0	0	2.03654	0.122976	-4.3024	-0.351336	0.088355	-0.052568	-56.0892	-9.81E-15	17.6944	0	0	0.195558	-1.15767	-23.5597	-0.369939	466.046	421.779	661.948	379.872	379.872	379.872	10.8122	-83.2672	3.03708	527.225	489.015	199.518	190.457	190.457	190.457	-83.8744	-4.54938	-9.21124	52.3496	-1.91313	-1.8373	-1.61884	-0.221859	1.92154	514.833	111.866	-19.8135	0	0	-0.39392	32.4917
0	3.32136	0	0	3.34096	0.172769	-6.20672	-0.300704	0.072635	-0.0042856	-48.6598	-2.54E-15	13.1034	0	0	0.185343	-1.08935	-23.8532	-0.576698	465.167	422.312	658.163	377.704	377.704	377.704	10.8849	-82.2832	3.11289	508.5	488.762	196.881	190.457	190.457	190.457	-82.8919	-4.47209	-9.36552	52.8176	-2.17201	-1.48722	-1.26998	-0.0374517	1.90376	429.147	129.008	-34.4612	0	0	-0.373503	35.081
0	4.767	0	0	4.81501	0.222372	-8.09019	-0.249719	0.0561816	0.0271264	-39.9604	1.02E-15	8.6977	0	0	0.154327	-0.911116	-23.9696	-1.04986	462.735	422.953	653.808	375.638	375.638	375.638	10.9628	-81.6472	3.31367	489.959	488.76	195.232	190.457	190.457	190.457	-82.2568	-4.33459	-9.5777	53.3686	-2.3598	-0.896269	-0.752685	0.182075	1.93142	318.068	142.207	-42.7031	0	0	-0.304845	37.3191
0	6.28616	0	0	6.37968	0.267878	-9.80283	-0.206044	0.0406167	0.0421889	-31.6194	-6.34E-15	4.97474	0	0	0.1171	-0.702567	-23.8716	-1.58523	458.87	423.718	649.033	373.641	373.641	373.641	11.0141	-81.2789	3.60305	471.737	488.955	194.246	190.457	190.457	190.457	-81.8854	-4.13709	-9.8085	53.9504	-2.39099	-0.35835	-0.253374	0.309641	1.9992	208.611	136.576	-44.0397	0	0	-0.240823	39.1541
0	7.81199	0	0	7.96595	0.306625	-11.2474	-0.172927	0.0274055	0.0449689	-24.5629	1.18E-15	2.16736	0	0	0.0840277	-0.532985	-23.5482	-2.00593	453.761	424.589	644.039	371.659	371.659	371.659	11.0276	-81.0986	3.93973	453.882	489.29	193.65	190.457	190.457	190.457	-81.6969	-3.89664	-10.0302	54.5128	-2.20825	-0.090698	0.098613	0.255561	2.08984	118.702	103.51	-40.2536	0	0	-0.183842	40.5802
0	9.29501	0	0	9.5182	0.337172	-12.3763	-0.150632	0.0169728	0.0406904	-19.1384	-2.54E-15	0.229868	0	0	0.0592927	-0.433712	-23.0217	-2.20861	447.629	425.516	639.027	369.673	369.673	369.673	11.0094	-81.0354	4.28171	436.384	489.717	193.241	190.457	190.457	190.457	-81.6219	-3.64162	-10.2262	55.0266	-1.82202	-0.164488	0.297595	0.0368515	2.20062	50.4681	48.6712	-33.8987	0	0	-0.104472	41.6383
0	10.7028	0	0	10.9956	0.358894	-13.1731	-0.137538	0.00988481	0.0331937	-15.2611	-2.75E-15	-0.948087	0	0	0.0428185	-0.396286	-22.3383	-2.16595	440.7	426.42	634.169	367.73	367.73	367.73	10.9763	-81.0319	4.59001	419.204	490.195	192.884	190.457	190.457	190.457	-81.6059	-3.40567	-10.3884	55.478	-1.32814	-0.531586	0.435072	-0.230961	2.36139	-2.75139	-10.1308	-27.0521	0	0	-0.0146632	42.3982
0	12.0155	0	0	12.3696	0.371629	-13.6379	-0.132564	0.00577225	0.0243734	-12.7249	1.35E-15	-1.58533	0	0	0.0326957	-0.394714	-21.5464	-1.89664	433.179	427.213	629.605	365.945	365.945	365.945	10.9513	-81.0445	4.83121	402.291	490.698	192.502	190.457	190.457	190.457	-81.6088	-3.22285	-10.515	55.8422	-0.880494	-1.11397	0.595091	-0.416177	2.60571	-42.5071	-54.3256	-20.8858	0	0	0.027578	42.9305
0	13.221	0	0	13.6203	0.375548	-13.7806	-0.134556	0.0045784	0.0136155	-11.209	-6.77E-16	-1.84374	0	0	0.0265809	-0.411082	-20.6741	-1.43214	425.224	427.819	625.458	364.502	364.502	364.502	10.9568	-81.0423	4.97862	385.594	491.209	192.065	190.457	190.457	190.457	-81.6028	-3.12301	-10.6074	56.0594	-0.625592	-1.87238	0.77207	-0.451483	2.91275	-55.8626	-73.6308	-15.9369	0	0	-0.00753567	43.2799
0	14.3066	0	0	14.7302	0.371305	-13.6261	-0.142004	0.00555111	0.000634744	-10.3231	5.08E-16	-1.89949	0	0	0.0223351	-0.445836	-19.7179	-0.803363	416.915	428.19	621.83	363.596	363.596	363.596	11.0083	-81.0021	5.01452	369.059	491.719	191.582	190.457	190.457	190.457	-81.5672	-3.12603	-10.6666	56.0332	-0.633795	-2.80259	0.922522	-0.361457	3.17006	-34.1446	-69.696	-12.2809	0	0	-0.0617212	43.4508
0	15.2546	0	0	15.6802	0.360094	-13.217	-0.153107	0.00756996	-0.0133554	-9.68613	-3.81E-15	-1.90497	0	0	0.018526	-0.509858	-18.6441	-0.0406636	408.238	428.315	618.791	363.336	363.336	363.336	11.1096	-80.903	4.93214	352.624	492.22	191.084	190.457	190.457	190.457	-81.4816	-3.23716	-10.6924	55.6498	-0.866401	-3.89108	1.01911	-0.241941	3.25526	15.4393	-54.717	-9.75262	0	0	-0.0373744	43.4099
0	16.0404	0	0	16.4478	0.343447	-12.607	-0.165528	0.00977304	-0.0269728	-8.95166	-1.86E-15	-1.93628	0	0	0.0144354	-0.6065	-17.401	0.822166	399.112	428.223	616.376	363.666	363.666	363.666	11.2519	-80.7219	4.73553	336.228	492.7	190.617	190.457	190.457	190.457	-81.3217	-3.44634	-10.6829	54.8032	-1.20659	-5.08092	1.01588	-0.183505	3.16457	83.2429	-42.9476	-7.82299	0	0	0.134803	43.1017
0	16.6334	0	0	17.0068	0.323023	-11.8545	-0.177486	0.0117744	-0.0396871	-7.94013	-5.75E-15	-1.99909	0	0	0.0100659	-0.717583	-15.939	1.73453	389.417	427.96	614.574	364.412	364.412	364.412	11.4171	-80.4305	4.43781	319.808	493.146	190.225	190.457	190.457	190.457	-81.0565	-3.73125	-10.6355	53.4212	-1.54014	-6.26225	0.871844	-0.209895	2.99728	159.97	-42.0566	-5.83415	0	0	0.478994	42.4731
0	16.9994	0	0	17.3288	0.300531	-11.0211	-0.187962	0.0138797	-0.0518461	-6.65101	-1.02E-15	-2.03248	0	0	0.00580321	-0.806446	-14.2299	2.61369	379.034	427.575	613.349	365.399	365.399	365.399	11.5812	-79.9953	4.05839	303.307	493.541	189.944	190.457	190.457	190.457	-80.6487	-4.06152	-10.5483	51.4885	-1.81477	-7.28925	0.582515	-0.257139	2.8575	236.029	-46.7626	-3.42224	0	0	0.965579	41.4978
0	17.1019	0	0	17.3838	0.277799	-10.174	-0.196331	0.0163505	-0.0629691	-5.19309	1.86E-15	-2.00064	0	0	0.00219882	-0.838529	-12.2792	3.34113	367.867	427.097	612.673	366.521	366.521	366.521	11.7178	-79.3794	3.62086	286.67	493.869	189.802	190.457	190.457	190.457	-80.0574	-4.40262	-10.4205	49.0682	-2.03164	-8.01434	0.215043	-0.261465	2.79584	294.507	-47.8742	-1.02575	0	0	1.45882	40.1923
0	16.9067	0	0	17.1431	0.256697	-9.38357	-0.201979	0.0189575	-0.070778	-3.6961	8.46E-16	-1.93916	0	0	-0.000169498	-0.801573	-10.1275	3.78248	355.879	426.534	612.557	367.736	367.736	367.736	11.8015	-78.546	3.15005	269.845	494.117	189.818	190.457	190.457	190.457	-79.2414	-4.7204	-10.2527	46.2991	-2.20763	-8.32417	-0.107579	-0.206626	2.80522	312.494	-38.3735	0.280079	0	0	1.72921	38.6174
0	16.3866	0	0	16.5832	0.238747	-8.70832	-0.204122	0.0213294	-0.0716415	-2.23463	-4.91E-15	-1.89957	0	0	-0.000872761	-0.711105	-7.8408	3.82651	343.131	425.886	613.058	369.029	369.029	369.029	11.8126	-77.4608	2.66633	252.798	494.281	189.999	190.457	190.457	190.457	-78.1636	-4.98821	-10.0459	43.3599	-2.35127	-8.16815	-0.254789	-0.130854	2.83925	268.512	-17.3753	-0.649988	0	0	1.56586	36.8645
0	15.5273	0	0	15.6906	0.224517	-8.17125	-0.202097	0.0230912	-0.0626852	-0.812205	5.08E-16	-1.90625	0	0	0.000370717	-0.598325	-5.49473	3.42716	329.806	425.162	614.259	370.389	370.389	370.389	11.7416	-76.0963	2.17889	235.527	494.365	190.345	190.457	190.457	190.457	-76.7951	-5.19476	-9.80029	40.4169	-2.45983	-7.57175	-0.144433	-0.0813505	2.85287	152.924	11.8771	-4.21251	0	0	0.913315	35.0331
0	14.3297	0	0	14.4643	0.213139	-7.74082	-0.195688	0.0240434	-0.0439414	0.616038	5.33E-15	-1.92469	0	0	0.00378676	-0.490356	-3.15959	2.62873	316.208	424.401	616.224	371.805	371.805	371.805	11.5905	-74.4324	1.68242	218.075	494.383	190.834	190.457	190.457	190.457	-75.1167	-5.3477	-9.51475	37.582	-2.52892	-6.62992	0.196487	-0.070835	2.82005	-19.708	45.8358	-9.69157	0	0	-0.0621	33.2108
0	12.8068	0	0	12.9142	0.202343	-7.33156	-0.185421	0.0243311	-0.0196805	2.08136	6.68E-15	-1.85883	0	0	0.00947537	-0.396027	-0.891621	1.55769	302.722	423.661	618.962	373.29	373.29	373.29	11.3687	-72.4569	1.16161	200.527	494.36	191.425	190.457	190.457	190.457	-73.1189	-5.46775	-9.1867	34.9027	-2.56314	-5.4825	0.63263	-0.0681452	2.73068	-210.299	82.8594	-15.527	0	0	-1.05669	31.4629
0	10.9748	0	0	11.0543	0.189142	-6.8301	-0.172541	0.0242214	0.00392558	3.5436	-4.23E-16	-1.61123	0	0	0.0170779	-0.304837	1.26816	0.38172	289.728	423.008	622.417	374.865	374.865	374.865	11.0831	-70.1635	0.603309	182.989	494.319	192.049	190.457	190.457	190.457	-70.7976	-5.57444	-8.81326	32.3844	-2.58004	-4.27946	1.00894	-0.0328104	2.57777	-376.223	120.944	-20.2048	0	0	-1.81563	29.8335
0	8.84456	0	0	8.89587	0.17081	-6.132	-0.158723	0.0238703	0.0216096	4.86459	2.98E-15	-1.14278	0	0	0.0254253	-0.196104	3.2914	-0.74152	277.538	422.505	626.48	376.531	376.531	376.531	10.7309	-67.5499	0.00898304	165.557	494.282	192.619	190.457	190.457	190.457	-68.1512	-5.67218	-8.39244	30.0214	-2.60746	-3.14763	1.23913	0.0500809	2.36356	-492.577	155.83	-22.9352	0	0	-2.23467	28.3497
0	6.41878	0	0	6.4451	0.145614	-5.16961	-0.145763	0.0232476	0.0306482	5.81293	-3.60E-16	-0.486577	0	0	0.0324907	-0.0497547	5.16005	-1.69996	266.352	422.201	631.013	378.248	378.248	378.248	10.2982	-64.6165	-0.599475	148.293	494.26	193.044	190.457	190.457	190.457	-65.1789	-5.7444	-7.92347	27.8149	-2.67797	-2.1717	1.33038	0.163659	2.11365	-558.966	181.599	-23.6612	0	0	-2.35137	27.0252
0	3.69531	0	0	3.704	0.113062	-3.92194	-0.135494	0.0224221	0.0302358	6.07311	-3.05E-15	0.295641	0	0	0.0354248	0.14694	6.86473	-2.43666	256.267	422.132	635.868	379.953	379.953	379.953	9.76486	-61.3669	-1.18181	131.214	494.254	193.247	190.457	190.457	190.457	-61.8825	-5.75724	-7.40687	25.7743	-2.81808	-1.39594	1.34425	0.283946	1.8709	-590.13	194.519	-22.7146	0	0	-2.27415	25.8638
0	0.674393	0	0	0.674999	0.0737391	-2.40989	-0.129446	0.0215248	0.0205358	5.29902	5.08E-16	1.13628	0	0	0.0308099	0.396209	8.4028	-2.93914	247.317	422.315	640.893	381.605	381.605	381.605	9.11277	-57.809	-1.68708	114.298	494.256	193.185	190.457	190.457	190.457	-58.2683	-5.66887	-6.84437	23.9083	-3.03218	-0.840556	1.35085	0.393557	1.66672	-604.765	194.42	-20.5659	0	0	-2.11923	24.864
0	-2.63251	0	0	-2.63271	0.0289641	-0.68422	-0.129149	0.0210088	0.00162205	3.11261	3.55E-15	2.00644	0	0	0.0145485	0.689364	9.77558	-3.22039	239.513	422.746	645.934	383.215	383.215	383.215	8.33295	-53.9573	-2.06325	97.4947	494.252	192.864	190.457	190.457	190.457	-54.3507	-5.44007	-6.2385	22.2169	-3.29325	-0.518087	1.39524	0.4736	1.49899	-616.865	182.535	-17.6812	0	0	-1.96558	24.0258
0	-6.19345	0	0	-6.19478	-0.0195447	1.18666	-0.136047	0.0216239	-0.0258797	-0.842671	-1.02E-15	2.91472	0	0	-0.0174382	1.01017	10.9849	-3.3008	232.879	423.392	650.829	384.839	384.839	384.839	7.43083	-49.8368	-2.26605	80.7435	494.229	192.358	190.457	190.457	190.457	-50.1569	-5.04333	-5.59295	20.6903	-3.55135	-0.438488	1.4935	0.498263	1.34333	-634.746	159.951	-14.5599	0	0	-1.84728	23.357
0	-9.94596	0	0	-9.96093	-0.0699171	3.12669	-0.151009	0.023883	-0.0608703	-6.77639	5.08E-16	3.86138	0	0	-0.066984	1.34194	12.0299	-3.19594	227.468	424.201	655.4	386.556	386.556	386.556	6.42886	-45.4895	-2.26663	64.0032	494.179	191.813	190.457	190.457	190.457	-45.7335	-4.46974	-4.91374	19.3141	-3.75651	-0.603664	1.62061	0.446542	1.17586	-657.247	127.854	-11.4959	0	0	-1.7466	22.8778
0	-13.7905	0	0	-13.8454	-0.120198	5.05606	-0.173688	0.0274987	-0.10081	-14.5968	-4.74E-15	4.81255	0	0	-0.130644	1.67427	12.9045	-2.91514	223.353	425.102	659.456	388.434	388.434	388.434	5.36702	-40.982	-2.05809	47.281	494.111	191.45	190.457	190.457	190.457	-41.1529	-3.73391	-4.21159	18.0786	-3.88022	-0.999691	1.71952	0.321803	0.99243	-675.337	89.6234	-8.5182	0	0	-1.61519	22.6231
0	-17.5904	0	0	-17.7226	-0.168267	6.88996	-0.201632	0.031187	-0.141392	-23.7554	5.58E-15	5.7142	0	0	-0.19743	2.00514	13.5962	-2.46983	220.609	426.025	662.795	390.52	390.52	390.52	4.30125	-36.4096	-1.66208	30.661	494.052	191.537	190.457	190.457	190.457	-36.517	-2.87788	-3.50499	16.9888	-3.92026	-1.59527	1.73271	0.15177	0.807828	-678.307	50.0005	-5.36981	0	0	-1.40976	22.6401
0	-21.1827	0	0	-21.4317	-0.211786	8.53819	-0.230298	0.0324712	-0.177011	-33.2447	3.21E-15	6.47038	0	0	-0.250079	2.33796	14.0876	-1.88379	219.284	426.906	665.235	392.83	392.83	392.83	3.29784	-31.8939	-1.13427	14.3183	494.053	192.347	190.457	190.457	190.457	-31.9522	-1.97284	-2.82178	16.0678	-3.88953	-2.34789	1.64684	-0.0260374	0.641801	-663.282	12.7829	-1.63608	0	0	-1.12513	22.9828
0	-24.3992	0	0	-24.7937	-0.248366	9.91282	-0.254952	0.0296543	-0.202678	-41.8757	2.88E-15	7.05959	0	0	-0.271924	2.67769	14.36	-1.19407	219.38	427.703	666.629	395.356	395.356	395.356	2.42233	-27.5695	-0.562981	-1.49601	494.173	194.097	190.457	190.457	190.457	-27.5952	-1.11376	-2.19689	15.35	-3.80158	-3.21237	1.50056	-0.17683	0.506779	-636.892	-19.0758	2.91114	0	0	-0.792053	23.7023
0	-27.0935	0	0	-27.6375	-0.275934	10.9413	-0.272875	0.0222279	-0.216209	-48.6565	5.08E-15	7.46498	0	0	-0.254499	3.02868	14.4007	-0.440063	220.86	428.395	666.88	398.072	398.072	398.072	1.72609	-23.5635	-0.0549915	-16.4966	494.465	196.908	190.457	190.457	190.457	-23.5712	-0.403555	-1.66667	14.8666	-3.66515	-4.14662	1.34896	-0.26983	0.409675	-608.138	-42.4364	8.20438	0	0	-0.450844	24.8363
0	-29.1635	0	0	-29.8295	-0.293041	11.576	-0.284069	0.0112943	-0.218849	-53.041	5.75E-15	7.65008	0	0	-0.201367	3.3937	14.2072	0.349641	223.652	428.991	665.95	400.932	400.932	400.932	1.23696	-19.975	0.288988	-30.415	494.958	200.788	190.457	190.457	190.457	-19.9751	0.0697256	-1.26192	14.6314	-3.48776	-5.11405	1.21956	-0.295419	0.349606	-579.779	-55.8332	13.8496	0	0	-0.132516	26.4005
0	-30.5638	0	0	-31.2962	-0.298913	11.7932	-0.29079	-0.00108748	-0.213623	-55.0218	0	7.5331	0	0	-0.126076	3.77407	13.7898	1.16137	227.663	429.528	663.855	403.874	403.874	403.874	0.958505	-16.8615	0.398429	-43.0385	495.645	205.653	190.457	190.457	190.457	-16.8597	0.252704	-1.00293	14.6347	-3.28295	-6.08332	1.10455	-0.259549	0.323628	-548.864	-58.777	19.1407	0	0	0.137913	28.3845
0	-31.3065	0	0	-32.0341	-0.293314	11.5861	-0.296457	-0.0130377	-0.203235	-55.0637	8.29E-15	7.00086	0	0	-0.0458928	4.1693	13.1697	1.98888	232.768	430.063	660.665	406.814	406.814	406.814	0.875692	-14.2349	0.24606	-54.2235	496.485	211.374	190.457	190.457	190.457	-14.2342	0.135322	-0.897122	14.8493	-3.071	-7.02657	0.983568	-0.173295	0.339488	-512.671	-51.8515	23.3412	0	0	0.340852	30.7525
0	-31.4509	0	0	-32.1042	-0.276424	10.9595	-0.304532	-0.0228533	-0.188565	-53.9258	-1.95E-15	6.02984	0	0	0.0248962	4.57556	12.3752	2.82179	238.813	430.663	656.5	409.657	409.657	409.657	0.962582	-12.0695	-0.152121	-63.8822	497.413	217.803	190.457	190.457	190.457	-12.0719	-0.252031	-0.939512	15.2403	-2.87121	-7.91643	0.858399	-0.0533418	0.407151	-476.875	-37.2987	25.7005	0	0	0.474203	33.4486
0	-31.0869	0	0	-31.6141	-0.248902	9.93289	-0.317324	-0.0294235	-0.169168	-52.4048	3.64E-15	4.70308	0	0	0.0787998	4.98489	11.4382	3.63985	245.624	431.391	651.519	412.309	412.309	412.309	1.18785	-10.3146	-0.745258	-71.957	498.347	224.791	190.457	190.457	190.457	-10.3234	-0.847983	-1.1145	15.7731	-2.69446	-8.72659	0.743905	0.0720629	0.529096	-450.976	-20.5658	25.8342	0	0	0.560178	36.4036
0	-30.3183	0	0	-30.6952	-0.212007	8.54651	-0.334809	-0.0328107	-0.144196	-51.0746	6.77E-15	3.14182	0	0	0.114658	5.38655	10.3898	4.41291	253.025	432.291	645.908	414.683	414.683	414.683	1.51833	-8.90978	-1.46056	-78.3937	499.203	232.189	190.457	190.457	190.457	-8.92998	-1.57282	-1.39869	16.4168	-2.54323	-9.43558	0.658226	0.174912	0.690904	-443.633	-7.86798	24.17	0	0	0.635003	39.5429
0	-29.249	0	0	-29.481	-0.167638	6.86604	-0.354306	-0.0340045	-0.113245	-50.1561	-4.06E-15	1.47266	0	0	0.134839	5.76971	9.25782	5.10477	260.857	433.383	639.872	416.705	416.705	416.705	1.92114	-7.79714	-2.21694	-83.1281	499.906	239.836	190.457	190.457	190.457	-7.8349	-2.34139	-1.76408	17.1484	-2.41803	-10.0302	0.612446	0.236662	0.866001	-458.737	-2.81121	21.8959	0	0	0.734218	42.7922
0	-27.9751	0	0	-28.0905	-0.118238	4.98104	-0.371816	-0.0341328	-0.0772998	-49.611	8.46E-15	-0.159118	0	0	0.143046	6.12604	8.06428	5.67786	268.993	434.659	633.618	418.295	418.295	418.295	2.36494	-6.92803	-2.93752	-86.0881	500.385	247.555	190.457	190.457	190.457	-6.98906	-3.07471	-2.18068	17.9578	-2.32607	-10.5024	0.594222	0.241392	1.01657	-491.65	-6.70208	20.5453	0	0	0.882417	46.0834
0	-26.5805	0	0	-26.6197	-0.0665006	2.99529	-0.384405	-0.0337901	-0.0381932	-49.3767	5.08E-15	-1.58817	0	0	0.143624	6.45306	6.82393	6.09391	277.345	436.089	627.345	419.353	419.353	419.353	2.82188	-6.26583	-3.55936	-87.2059	500.585	255.148	190.457	190.457	190.457	-6.35396	-3.70908	-2.6199	18.8537	-2.29089	-10.8349	0.576426	0.174982	1.1064	-533.511	-19.4716	21.2685	0	0	1.09718	49.3574
0	-25.1327	0	0	-25.1369	-0.0150542	1.01352	-0.39085	-0.0332502	0.00213753	-49.4406	-2.03E-15	-2.69699	0	0	0.140753	6.75817	5.543	6.31183	285.852	437.632	621.233	419.75	419.75	419.75	3.27018	-5.78821	-4.03825	-86.4277	500.465	262.409	190.457	190.457	190.457	-5.90435	-4.20052	-3.05793	19.871	-2.35921	-10.9816	0.534371	0.038411	1.12558	-575.858	-39.7516	24.5992	0	0	1.39237	52.5673
0	-23.6789	0	0	-23.6818	0.0337777	-0.869853	-0.391304	-0.032839	0.0421603	-49.8135	6.77E-16	-3.4707	0	0	0.137623	7.06078	4.21911	6.28735	294.478	439.239	615.43	419.342	419.342	419.342	3.69525	-5.489	-4.34852	-83.716	500.004	269.124	190.457	190.457	190.457	-5.63097	-4.52444	-3.47768	21.07	-2.59648	-10.8631	0.473081	-0.138197	1.10199	-617.201	-64.4297	30.4835	0	0	1.78629	55.6791
0	-22.2444	0	0	-22.2681	0.0780463	-2.57572	-0.38655	-0.0327196	0.0804	-50.466	-6.77E-15	-3.96572	0	0	0.136191	7.39026	2.84211	5.98137	303.202	440.867	610.049	418.018	418.018	418.018	4.08956	-5.3783	-4.47825	-79.049	499.195	275.087	190.457	190.457	190.457	-5.54117	-4.67075	-3.86903	22.5291	-3.06852	-10.3894	0.421773	-0.29535	1.08819	-660.272	-88.4669	38.3111	0	0	2.30199	58.6697
0	-20.8346	0	0	-20.889	0.116187	-4.04191	-0.377516	-0.0330947	0.115042	-51.2942	-3.38E-15	-4.28778	0	0	0.137262	7.77785	1.39568	5.37419	312.028	442.478	605.171	415.753	415.753	415.753	4.45041	-5.48015	-4.4249	-72.4178	498.049	280.103	190.457	190.457	190.457	-5.65695	-4.63946	-4.22733	24.3322	-3.81882	-9.50722	0.398463	-0.359304	1.13325	-702.806	-105.764	47.2069	0	0	2.94299	61.525
0	-19.4401	0	0	-19.5246	0.147087	-5.22597	-0.365061	-0.0338284	0.14397	-52.1214	9.47E-15	-4.50202	0	0	0.140892	8.24427	-0.140698	4.47499	320.983	444.04	600.861	412.628	412.628	412.628	4.77728	-5.82853	-4.19422	-63.8239	496.583	284.003	190.457	190.457	190.457	-6.01102	-4.43935	-4.55111	26.5533	-4.85487	-8.23894	0.405752	-0.270002	1.27277	-737.056	-110.801	55.982	0	0	3.66755	64.2372
0	-18.0439	0	0	-18.1506	0.170197	-6.10865	-0.350046	-0.0344799	0.165336	-52.7307	8.80E-15	-4.59388	0	0	0.146463	8.78716	-1.78894	3.32213	330.105	445.52	597.187	408.831	408.831	408.831	5.06888	-6.4625	-3.80197	-53.2767	494.821	286.651	190.457	190.457	190.457	-6.64198	-4.08949	-4.83961	29.2379	-6.14521	-6.68676	0.446	-0.014707	1.51641	-754.977	-101.818	63.279	0	0	4.37692	66.8017
0	-16.6284	0	0	-16.746	0.185628	-6.69646	-0.333123	-0.0340032	0.178026	-52.8743	-3.38E-15	-4.43104	0	0	0.152581	9.37503	-3.56732	1.97809	339.429	446.877	594.235	404.63	404.63	404.63	5.32211	-7.42102	-3.27513	-40.7926	492.794	287.957	190.457	190.457	190.457	-7.58939	-3.62002	-5.09182	32.3793	-7.62402	-4.99673	0.551059	0.346516	1.84968	-757.495	-83.6135	67.5411	0	0	4.96399	69.2113
0	-15.1808	0	0	-15.2982	0.194125	-7.01951	-0.314686	-0.0312022	0.182103	-52.3051	-3.38E-15	-3.82872	0	0	0.157041	9.95251	-5.48355	0.528266	348.98	448.062	592.107	400.335	400.335	400.335	5.53336	-8.73767	-2.64993	-26.396	490.539	287.888	190.457	190.457	190.457	-8.88835	-3.06995	-5.30751	35.9019	-9.19498	-3.30411	0.771093	0.695648	2.23792	-754.155	-65.8573	67.6118	0	0	5.36205	71.4466
0	-13.6971	0	0	-13.8057	0.196877	-7.12403	-0.295001	-0.025205	0.177664	-50.8352	0	-2.63666	0	0	0.157374	10.4561	-7.52879	-0.913261	358.774	449.014	590.917	396.27	396.27	396.27	5.70189	-10.4352	-1.96654	-10.1244	488.105	286.465	190.457	190.457	190.457	-10.5638	-2.48155	-5.4899	39.6626	-10.7313	-1.69539	1.12081	0.922668	2.63202	-751.833	-54.5711	63.037	0	0	5.53127	73.4689
0	-12.1836	0	0	-12.2782	0.195301	-7.06421	-0.274587	-0.0158204	0.164695	-48.4163	6.77E-16	-0.810139	0	0	0.151872	10.8298	-9.67751	-2.2014	368.83	449.677	590.781	392.74	392.74	392.74	5.83307	-12.5211	-1.26328	7.96478	485.554	283.768	190.457	190.457	190.457	-12.6259	-1.89478	-5.64804	43.4769	-12.082	-0.214606	1.53299	0.994603	2.98401	-743.616	-45.2856	54.3924	0	0	5.40766	75.2219
0	-10.6565	0	0	-10.7351	0.190887	-6.89644	-0.254642	-0.00355914	0.144267	-45.1995	-4.06E-15	1.57469	0	0	0.14047	11.0331	-11.8928	-3.17539	379.158	449.999	591.8	389.979	389.979	389.979	5.9398	-14.9864	-0.572464	27.7881	482.964	279.934	190.457	190.457	190.457	-15.068	-1.34362	-5.79715	47.1539	-13.0976	1.09227	1.91627	0.915898	3.23119	-721.065	-32.4423	42.8882	0	0	4.96854	76.6417
0	-9.1388	0	0	-9.20163	0.184958	-6.67095	-0.237233	0.0109249	0.119313	-41.5371	-3.38E-16	4.38096	0	0	0.124807	11.0442	-14.1328	-3.68337	389.747	449.947	594.054	388.112	388.112	388.112	6.04187	-17.8062	0.0839778	49.235	480.417	275.14	190.457	190.457	190.457	-17.867	-0.852599	-5.95766	50.5244	-13.6797	2.13688	2.22341	0.704178	3.31369	-686.158	-14.6011	30.1209	0	0	4.29111	77.6709
0	-7.65469	0	0	-7.70329	0.178369	-6.4201	-0.224757	0.0268854	0.0926124	-37.8827	6.43E-15	7.43555	0	0	0.107318	10.8631	-16.3544	-3.60203	400.561	449.519	597.576	387.128	387.128	387.128	6.16427	-20.9432	0.698096	72.1743	478.004	269.591	190.457	190.457	190.457	-20.9869	-0.434226	-6.15391	53.4568	-13.8178	2.78156	2.41924	0.42607	3.21827	-639.936	11.8932	16.9815	0	0	3.45512	78.2691
0	-6.22499	0	0	-6.2612	0.17136	-6.153	-0.2188	0.0434566	0.0660164	-34.6221	-4.65E-15	10.5432	0	0	0.0899812	10.5077	-18.5141	-2.85796	411.529	448.751	602.343	386.878	386.879	386.879	6.33446	-24.3533	1.2759	96.4667	475.815	263.502	190.457	190.457	190.457	-24.3839	-0.0900426	-6.41246	55.8691	-13.5808	2.87147	2.42621	0.184671	2.98981	-569.879	51.6936	3.27761	0	0	2.47549	78.4161
0	-4.86463	0	0	-4.89024	0.163682	-5.86007	-0.219214	0.0596236	0.040203	-31.9449	1.35E-15	13.4869	0	0	0.0736645	10.0076	-20.5676	-1.4614	422.51	447.719	608.269	387.122	387.122	387.122	6.57894	-27.9906	1.83403	121.976	473.939	257.09	190.457	190.457	190.457	-28.0124	0.185579	-6.75945	57.7403	-13.0762	2.29364	2.15387	0.0676909	2.70557	-456.194	103.989	-11.3714	0	0	1.39882	78.1083
0	-3.58481	0	0	-3.60155	0.154891	-5.52434	-0.224536	0.0745331	0.0151323	-29.8679	5.41E-15	16.048	0	0	0.0584727	9.40084	-22.471	0.461484	433.257	446.524	615.191	387.585	387.585	387.585	6.91994	-31.8104	2.3939	148.57	472.458	250.565	190.457	190.457	190.457	-31.8279	0.400095	-7.21746	59.1157	-12.4055	1.03953	1.57639	0.0951537	2.42756	-289.878	157.998	-26.2278	0	0	0.386431	77.3504
0	-2.39666	0	0	-2.40632	0.144666	-5.13335	-0.23328	0.0874951	-0.00899271	-28.3565	0	18.0043	0	0	0.0445464	8.73369	-24.185	2.6675	443.415	445.255	622.86	388.026	388.026	388.026	7.37357	-35.7702	2.9749	176.117	471.443	244.133	190.457	190.457	190.457	-35.7886	0.557089	-7.80259	60.1008	-11.642	-0.758937	0.78898	0.200429	2.19307	-86.6167	195.141	-39.5649	0	0	-0.362797	76.1517
0	-1.31287	0	0	-1.31728	0.132974	-4.68567	-0.245068	0.0978521	-0.0322523	-27.4269	1.35E-15	19.1331	0	0	0.032474	8.0613	-25.6796	4.84468	452.575	443.953	630.955	388.278	388.278	388.278	7.94959	-39.8306	3.58937	204.482	470.947	237.989	190.457	190.457	190.457	-39.8572	0.652687	-8.52261	60.8346	-10.8342	-2.84362	0.0221297	0.308102	2.00467	110.259	204.643	-50.2294	0	0	-0.761297	74.5261
0	-0.345605	0	0	-0.346539	0.120107	-4.19233	-0.259673	0.104554	-0.0549766	-27.0434	1.35E-15	19.2043	0	0	0.0228592	7.43824	-26.9352	6.69961	460.378	442.593	639.131	388.259	388.259	388.259	8.65115	-43.9582	4.24189	233.528	471.003	232.319	190.457	190.457	190.457	-44.0036	0.676554	-9.37575	61.4422	-10.0203	-4.90452	-0.503809	0.401292	1.85263	259.58	193.461	-58.8478	0	0	-0.881047	72.4914
0	0.49528	0	0	0.496301	0.10657	-3.67265	-0.27603	0.106602	-0.0775837	-27.0285	-2.71E-15	18.0731	0	0	0.0157906	6.90203	-27.9377	8.03257	466.588	441.118	647.079	387.937	387.937	387.937	9.47165	-48.126	4.93245	263.113	471.613	227.3	190.457	190.457	190.457	-48.205	0.617616	-10.3486	61.9909	-9.23322	-6.67007	-0.712983	0.493547	1.73044	348.603	176.252	-66.4819	0	0	-0.829629	70.0631
0	1.20188	0	0	1.2037	0.0929013	-3.14727	-0.292323	0.103874	-0.100717	-27.1038	2.03E-15	15.8005	0	0	0.0107077	6.46281	-28.6726	8.76196	471.107	439.476	654.558	387.303	387.303	387.303	10.3907	-52.3117	5.65934	293.089	472.743	223.093	190.457	190.457	190.457	-52.4437	0.470619	-11.414	62.4751	-8.49408	-7.96312	-0.674655	0.59011	1.64694	392.293	164.189	-73.4352	0	0	-0.670761	67.2474
0	1.76615	0	0	1.76803	0.0795474	-2.6335	-0.306946	0.0972901	-0.125318	-27.0298	-1.02E-14	12.6838	0	0	0.00675344	6.10597	-29.1233	8.90163	473.941	437.647	661.405	386.371	386.371	386.371	11.372	-56.4937	6.419	323.294	474.318	219.839	190.457	190.457	190.457	-56.7014	0.239834	-12.5312	62.8343	-7.80017	-8.71129	-0.53304	0.674569	1.61339	418.285	160.462	-79.016	0	0	-0.432948	64.0398
0	2.17916	0	0	2.1807	0.0668804	-2.14576	-0.318995	0.0888376	-0.152925	-26.6934	-4.74E-15	9.23151	0	0	0.00309922	5.80431	-29.2744	8.51785	475.151	435.646	667.508	385.2	385.2	385.2	12.3658	-60.6492	7.20436	353.547	476.228	217.649	190.457	190.457	190.457	-60.9562	-0.0605412	-13.6485	62.988	-7.1234	-8.92445	-0.414887	0.724125	1.63254	449.496	163.522	-82.2578	0	0	-0.127039	60.4302
0	2.43302	0	0	2.43409	0.0553333	-1.70087	-0.328022	0.0812519	-0.18504	-26.0815	5.58E-15	6.07297	0	0	-0.000896048	5.53147	-29.1179	7.69196	474.82	433.515	672.785	383.903	383.903	383.903	13.3149	-64.7547	8.00335	383.643	478.342	216.605	190.457	190.457	190.457	-65.1819	-0.408391	-14.7102	62.8677	-6.42199	-8.65946	-0.38206	0.720395	1.6852	495.328	170.063	-82.3392	0	0	0.247723	56.4149
0	2.52512	0	0	2.52578	0.0455419	-1.32346	-0.333313	0.0773616	-0.222721	-25.169	-7.19E-16	3.80391	0	0	-0.00547574	5.27133	-28.659	6.50038	473.046	431.316	677.174	382.644	382.644	382.644	14.1637	-68.7874	8.79986	413.35	480.528	216.762	190.457	190.457	190.457	-69.3492	-0.777028	-15.6647	62.4359	-5.66138	-7.98692	-0.427693	0.661847	1.73514	552.371	177.416	-78.622	0	0	0.682826	52.008
0	2.46281	0	0	2.46323	0.0383752	-1.04714	-0.333639	0.0790037	-0.266309	-23.8357	-1.24E-14	2.79253	0	0	-0.0100719	5.02039	-27.9193	5.01174	469.954	429.126	680.639	381.601	381.601	381.601	14.8684	-72.7267	9.57592	442.4	482.665	218.144	190.457	190.457	190.457	-73.4286	-1.13977	-16.4731	61.6908	-4.83318	-6.97189	-0.504159	0.561332	1.75159	609.959	182.972	-70.7294	0	0	1.13924	47.2511
0	2.26759	0	0	2.26787	0.0347797	-0.908494	-0.327132	0.086802	-0.315093	-21.8105	-1.23E-15	3.1054	0	0	-0.0131858	4.78434	-26.9376	3.29335	465.715	427.031	683.175	380.928	380.928	380.928	15.403	-76.5538	10.3135	470.482	484.663	220.738	190.457	190.457	190.457	-77.3917	-1.47524	-17.1141	60.6616	-3.96175	-5.67216	-0.55749	0.44639	1.72226	656.542	184.864	-58.9666	0	0	1.5484	42.2201
0	1.97622	0	0	1.97647	0.0354984	-0.936208	-0.311321	0.0996861	-0.367593	-18.677	5.16E-15	4.46372	0	0	-0.0129321	4.57138	-25.7684	1.41912	460.566	425.12	684.829	380.723	380.723	380.723	15.7631	-80.2495	10.9955	497.249	486.463	224.479	190.457	190.457	190.457	-81.2117	-1.77152	-17.5844	59.4013	-3.09631	-4.14899	-0.560411	0.345727	1.65071	686.558	180.782	-44.4145	0	0	1.8482	37.028
0	1.63746	0	0	1.63778	0.0407718	-1.13955	-0.283743	0.11538	-0.421655	-13.9871	-1.12E-14	6.35198	0	0	-0.00840293	4.38648	-24.4789	-0.529064	454.811	423.47	685.691	381.019	381.019	381.019	15.9625	-83.7896	11.6053	522.326	488.038	229.231	190.457	190.457	190.457	-84.86	-2.02706	-17.8941	57.9806	-2.29481	-2.47638	-0.511998	0.272208	1.54246	700.143	167.104	-28.8231	0	0	2.00967	31.8223
0	1.30385	0	0	1.30428	0.0501287	-1.50027	-0.243222	0.131129	-0.474755	-7.46863	5.29E-15	8.18155	0	0	-0.000855866	4.22953	-23.1439	-2.46595	448.805	422.134	685.892	381.79	381.79	381.79	16.0272	-87.1398	12.1273	545.333	489.38	234.762	190.457	190.457	190.457	-88.3004	-2.24766	-18.0611	56.4832	-1.6053	-0.738917	-0.432697	0.224171	1.405	702.666	140.535	-14.1213	0	0	2.04111	26.7759
0	1.02074	0	0	1.02134	0.0623503	-1.97125	-0.190889	0.144183	-0.524487	0.797229	2.20E-15	9.42988	0	0	0.00646304	4.09607	-21.8402	-4.31124	442.931	421.137	685.581	382.96	382.96	382.96	15.9864	-90.2514	12.5456	565.917	490.491	240.741	190.457	190.457	190.457	-91.4839	-2.44143	-18.1036	54.9978	-1.05292	0.981333	-0.342849	0.188982	1.24692	699.89	98.8266	-1.76802	0	0	1.96509	22.0711
0	0.817674	0	0	0.818446	0.0756045	-2.48172	-0.130681	0.152702	-0.568612	10.295	6.77E-16	9.79509	0	0	0.0100707	3.97809	-20.6407	-5.99539	437.565	420.466	684.905	384.422	384.422	384.422	15.8658	-93.0615	12.8429	583.782	491.369	246.745	190.457	190.457	190.457	-94.3472	-2.61507	-18.0349	53.6088	-0.637878	2.61633	-0.254835	0.156529	1.08634	696.154	43.2466	7.48819	0	0	1.80296	17.8811
0	0.70509	0	0	0.706007	0.0876873	-2.94673	-0.0682416	0.155899	-0.604936	20.2024	-5.08E-15	9.24404	0	0	0.00842032	3.86387	-19.6091	-7.46074	433.045	420.069	684.002	386.059	386.059	386.059	15.6839	-95.4976	12.9985	598.709	492.006	252.296	190.457	190.457	190.457	-96.8167	-2.77324	-17.8607	52.3856	-0.339693	4.11231	-0.169929	0.110056	0.936128	692.775	-23.9242	13.8243	0	0	1.57306	14.3545
0	0.675819	0	0	0.67693	0.0963302	-3.27912	-0.00955784	0.154119	-0.631989	29.575	6.43E-15	8.01447	0	0	0.00286309	3.73838	-18.7952	-8.65746	429.651	419.862	682.982	387.763	387.763	387.763	15.4528	-97.4851	12.9887	610.565	492.383	256.907	190.457	190.457	190.457	-98.8167	-2.91996	-17.5797	51.3737	-0.126012	5.42065	-0.0971757	0.0409395	0.803896	692.919	-97.8285	18.1567	0	0	1.30264	11.6048
0	0.709071	0	0	0.71033	0.0995987	-3.40476	0.0399391	0.148233	-0.649008	37.4815	1.35E-15	6.51837	0	0	-0.00326136	3.58455	-18.231	-9.54017	427.577	419.738	681.925	389.441	389.441	389.441	15.1802	-98.9557	12.7904	619.293	492.477	260.134	190.457	190.457	190.457	-100.278	-3.05969	-17.1868	50.5919	0.0366021	6.4879	-0.0616138	-0.0462567	0.688132	702.896	-171.079	21.772	0	0	1.02356	9.70434
0	0.774246	0	0	0.775517	0.0963432	-3.27962	0.0753273	0.139424	-0.655762	43.0179	-3.38E-15	5.24966	0	0	-0.0066957	3.38497	-17.9291	-10.0692	426.917	419.591	680.875	391.015	391.015	391.015	14.8709	-99.8531	12.3876	624.894	492.268	261.615	190.457	190.457	190.457	-101.144	-3.1965	-16.6784	50.0356	0.173396	7.25393	-0.0909137	-0.13343	0.59058	728.633	-233.97	25.8969	0	0	0.758615	8.68218
0	0.835453	0	0	0.836519	0.0865728	-2.90385	0.0921326	0.128857	-0.651791	45.2939	-1.86E-15	4.65291	0	0	-0.00622869	3.12388	-17.882	-10.2161	427.648	419.335	679.838	392.413	392.413	392.413	14.5266	-100.138	11.7796	627.398	491.747	261.102	190.457	190.457	190.457	-101.377	-3.33163	-16.0573	49.6829	0.298303	7.66159	-0.196293	-0.197027	0.520454	770.199	-275.35	31.2813	0	0	0.519518	8.52402
0	0.857195	0	0	0.857903	0.0715735	-2.32651	0.0862955	0.117857	-0.636087	43.4391	4.74E-15	5.04264	0	0	-0.00345969	2.78962	-18.0629	-9.96992	429.639	418.926	678.783	393.566	393.566	393.566	14.146	-99.7961	10.987	626.854	490.915	258.492	190.457	190.457	190.457	-100.965	-3.46092	-15.337	49.4995	0.415775	7.67172	-0.360394	-0.221453	0.50258	818.389	-286.217	37.9868	0	0	0.31781	9.17409
0	0.812523	0	0	0.812861	0.0537323	-1.63917	0.0548492	0.107746	-0.607185	36.7498	6.77E-16	6.51954	0	0	-0.00184364	2.3778	-18.4288	-9.34269	432.658	418.373	677.657	394.408	394.408	394.408	13.7263	-98.8409	10.0534	623.317	489.793	253.847	190.457	190.457	190.457	-99.9268	-3.57482	-14.5424	49.4412	0.524665	7.27425	-0.545411	-0.207558	0.564814	856.487	-262.815	45.1516	0	0	0.17086	10.5394
0	0.693876	0	0	0.693974	0.0361082	-0.959725	-0.00346504	0.0998934	-0.563953	24.9298	0	8.96833	0	0	-0.00409914	1.89454	-18.9258	-8.37349	436.407	417.735	676.393	394.887	394.887	394.887	13.2688	-97.3263	9.04081	616.86	488.424	247.42	190.457	190.457	190.457	-98.3209	-3.66199	-13.7099	49.4585	0.620408	6.49273	-0.720795	-0.164994	0.730875	869.048	-208.445	51.0928	0	0	0.0904122	12.4979
0	0.525441	0	0	0.525443	0.0219649	-0.41427	-0.0858753	0.0952216	-0.505642	8.54532	5.08E-16	12.0642	0	0	-0.00853075	1.35779	-19.4973	-7.13387	440.553	417.097	674.935	394.974	394.974	394.974	12.7858	-95.3532	8.01977	607.602	486.872	239.653	190.457	190.457	190.457	-96.2552	-3.71606	-12.8838	49.5055	0.697324	5.38654	-0.864511	-0.124356	0.988696	844.889	-136.409	53.7435	0	0	0.0660946	14.9113
0	0.371478	0	0	0.371468	0.0143261	-0.119631	-0.182929	0.0940531	-0.432941	-10.6025	-4.40E-15	15.3407	0	0	-0.00678816	0.797174	-20.0922	-5.72949	444.754	416.545	673.244	394.659	394.659	394.659	12.306	-93.0742	7.057	595.746	485.223	231.167	190.457	190.457	190.457	-93.8898	-3.74169	-12.1122	49.55	0.74895	4.05422	-0.973916	-0.114176	1.29043	784.496	-64.4136	51.4554	0	0	0.0648365	17.6386
0	0.330704	0	0	0.330698	0.0156155	-0.169367	-0.276958	0.0953445	-0.349176	-29.463	2.62E-15	18.2038	0	0	0.0126678	0.250898	-20.6705	-4.29453	448.678	416.135	671.297	393.943	393.943	393.942	11.8719	-90.6835	6.20533	581.61	483.582	222.678	190.457	190.457	190.457	-91.4256	-3.75466	-11.4417	49.58	0.767857	2.63199	-1.05932	-0.139156	1.56392	700.568	-6.77359	43.7143	0	0	0.0497905	20.5478
0	0.509609	0	0	0.509643	0.0273399	-0.621577	-0.345966	0.096839	-0.262405	-44.4622	-4.19E-15	20.0339	0	0	0.0543033	-0.240666	-21.2026	-2.97654	452.013	415.881	669.076	392.825	392.825	392.825	11.5276	-88.3848	5.5002	565.634	482.059	214.876	190.457	190.457	190.457	-89.0714	-3.77314	-10.9113	49.6043	0.745855	1.28007	-1.15231	-0.177903	1.75136	619.59	30.8815	31.5123	0	0	0.00275302	23.5217
0	0.982021	0	0	0.982342	0.0498604	-1.48993	-0.375898	0.0955455	-0.182254	-53.1366	-4.57E-15	20.3236	0	0	0.107617	-0.642491	-21.6656	-1.91569	454.468	415.759	666.554	391.307	391.307	391.307	11.3017	-86.3449	4.96159	548.325	480.751	208.266	190.457	190.457	190.457	-86.9952	-3.80479	-10.5448	49.6482	0.67701	0.158903	-1.26508	-0.187969	1.83323	563.034	53.4154	16.8607	0	0	-0.0712002	26.4584
0	1.76365	0	0	1.76567	0.082276	-2.73852	-0.369886	0.0897416	-0.11399	-55.3462	6.09E-15	18.9347	0	0	0.152793	-0.932643	-22.0378	-1.21981	455.78	415.731	663.684	389.395	389.395	389.395	11.1959	-84.6621	4.59709	530.176	479.719	203.078	190.457	190.457	190.457	-85.293	-3.84042	-10.3447	49.7454	0.562852	-0.60526	-1.35707	-0.139358	1.83305	528.639	70.4317	1.61569	0	0	-0.156248	29.2686
0	2.81932	0	0	2.82721	0.122435	-4.28165	-0.338506	0.0797753	-0.0584092	-52.3471	6.94E-15	16.1857	0	0	0.174075	-1.10763	-22.2936	-0.939565	455.731	415.766	660.412	387.109	387.109	387.109	11.1851	-83.3677	4.40244	511.602	478.983	199.295	190.457	190.457	190.457	-83.9912	-3.85894	-10.2912	49.9271	0.416908	-0.956101	-1.36943	-0.0370209	1.80049	499.009	88.147	-12.7049	0	0	-0.234377	31.8706
0	4.08191	0	0	4.10439	0.167264	-5.99677	-0.29317	0.0682178	-0.016507	-45.9455	7.44E-15	12.7824	0	0	0.16846	-1.18212	-22.404	-1.05618	454.176	415.86	656.7	384.489	384.489	384.489	11.2292	-82.4424	4.36269	492.918	478.528	196.727	190.457	190.457	190.457	-83.0647	-3.8373	-10.3489	50.2109	0.267879	-0.92209	-1.28318	0.0732143	1.78458	462.246	105.068	-24.6616	0	0	-0.292856	34.1903
0	5.47034	0	0	5.52094	0.21344	-7.75222	-0.24626	0.0560248	0.0112392	-38.215	-4.91E-15	9.28337	0	0	0.143987	-1.18206	-22.3424	-1.48999	451.055	416.031	652.549	381.602	381.602	381.601	11.2884	-81.833	4.45473	474.337	478.321	195.094	190.457	190.457	190.457	-82.4551	-3.75958	-10.4792	50.597	0.156088	-0.597613	-1.09721	0.143403	1.8268	408.773	115.314	-32.8873	0	0	-0.322355	36.1684
0	6.90807	0	0	7.00318	0.257954	-9.43074	-0.20541	0.0437005	0.0266296	-30.6732	-9.30E-16	6.08301	0	0	0.112075	-1.13696	-22.0927	-2.12132	446.41	416.305	648.019	378.54	378.54	378.54	11.3337	-81.4711	4.64814	455.979	478.323	194.104	190.457	190.457	190.457	-82.0902	-3.62247	-10.6468	51.0694	0.126075	-0.109194	-0.814541	0.140114	1.94126	331.562	112.779	-36.6978	0	0	-0.310248	37.7722
0	8.33468	0	0	8.49007	0.29833	-10.9393	-0.173584	0.0324857	0.0334238	-24.1703	1.56E-15	3.46976	0	0	0.0819454	-1.07415	-21.6558	-2.81312	440.386	416.692	643.229	375.432	375.432	375.432	11.3499	-81.286	4.90671	437.898	478.488	193.504	190.457	190.457	190.457	-81.8979	-3.43627	-10.8235	51.598	0.214762	0.412896	-0.443054	0.0500203	2.11818	229.051	94.0064	-36.5236	0	0	-0.241914	39.0041
0	9.70972	0	0	9.9366	0.332594	-12.2077	-0.151458	0.0225091	0.0348525	-19.0948	3.86E-15	1.45544	0	0	0.0582014	-1.01429	-21.0502	-3.43032	433.226	417.167	638.348	372.441	372.441	372.441	11.3376	-81.2139	5.19154	420.105	478.774	193.1	190.457	190.457	190.457	-81.815	-3.22361	-10.9899	52.1395	0.433501	0.849587	-0.0146037	-0.107917	2.33001	111.807	59.9632	-33.3079	0	0	-0.124643	39.8998
0	11.0116	0	0	11.3135	0.359142	-13.1822	-0.137962	0.0145922	0.0328534	-15.4337	-3.28E-15	0.0169186	0	0	0.041823	-0.969716	-20.3055	-3.85564	425.227	417.671	633.563	369.751	369.751	369.751	11.3106	-81.2024	5.46276	402.589	479.144	192.755	190.457	190.457	190.457	-81.7917	-3.0166	-11.1347	52.6371	0.749495	1.09564	0.42155	-0.27196	2.56198	-0.504516	19.6515	-28.4635	0	0	-0.00729343	40.5165
0	12.2317	0	0	12.6025	0.376762	-13.8248	-0.132095	0.00929354	0.0280527	-13.0032	1.61E-15	-0.937625	0	0	0.0316938	-0.948098	-19.4516	-4.00061	416.692	418.12	629.054	367.552	367.552	367.552	11.291	-81.2117	5.68213	385.33	479.571	192.391	190.457	190.457	190.457	-81.7918	-2.85217	-11.2524	53.0191	1.08407	1.05431	0.812694	-0.375061	2.80664	-86.4391	-15.5839	-23.2933	0	0	0.0390247	40.9146
0	13.3664	0	0	13.7906	0.384774	-14.1158	-0.133074	0.00665612	0.0202692	-11.53	-3.26E-15	-1.5427	0	0	0.0258673	-0.957939	-18.5061	-3.81091	407.864	418.435	624.973	366.03	366.03	366.03	11.3021	-81.2128	5.81587	368.298	480.034	191.973	190.457	190.457	190.457	-81.7898	-2.76571	-11.3404	53.1981	1.34106	0.638539	1.11181	-0.379778	3.03945	-129.515	-37.2028	-18.6011	0	0	-0.0177712	41.1363
0	14.4102	0	0	14.8652	0.383213	-14.0591	-0.139533	0.00654202	0.0091744	-10.6412	-2.58E-15	-1.89897	0	0	0.0222843	-1.01075	-17.4658	-3.2688	398.887	418.559	621.428	365.327	365.327	365.327	11.3613	-81.1837	5.83804	351.454	480.519	191.505	190.457	190.457	190.457	-81.7668	-2.78395	-11.396	53.0748	1.45796	-0.206327	1.2727	-0.295983	3.18692	-120.411	-42.0717	-14.7627	0	0	-0.120955	41.192
0	15.3494	0	0	15.8095	0.372921	-13.685	-0.149898	0.00773171	-0.00440443	-9.97684	0	-2.14778	0	0	0.0193745	-1.11515	-16.3062	-2.3964	389.784	418.476	618.477	365.478	365.478	365.478	11.4741	-81.1042	5.73405	334.748	481.011	191.013	190.457	190.457	190.457	-81.7035	-2.91857	-11.4156	52.5522	1.44507	-1.46264	1.26597	-0.197804	3.17023	-62.507	-38.0059	-11.5806	0	0	-0.141735	41.0583
0	16.1602	0	0	16.6006	0.355418	-13.0459	-0.162213	0.00948063	-0.0195978	-9.22803	0	-2.32722	0	0	0.0161753	-1.26358	-14.9905	-1.25954	380.465	418.211	616.126	366.357	366.357	366.357	11.6318	-80.9516	5.50255	318.12	481.494	190.54	190.457	190.457	190.457	-81.5763	-3.16317	-11.3937	51.5582	1.37129	-3.01232	1.06698	-0.155381	2.99478	35.2971	-35.1041	-8.56696	0	0	0.0507642	40.6892
0	16.8086	0	0	17.2098	0.332718	-12.2123	-0.174382	0.0113981	-0.0357109	-8.19234	-4.48E-15	-2.41423	0	0	0.0122896	-1.42362	-13.4853	0.0266435	370.756	417.815	614.337	367.713	367.713	367.713	11.813	-80.6984	5.15577	301.502	481.949	190.129	190.457	190.457	190.457	-81.3544	-3.49398	-11.3251	50.0649	1.299	-4.64095	0.672234	-0.194108	2.74852	159.987	-40.3198	-5.0811	0	0	0.52357	40.0393
0	17.2521	0	0	17.6022	0.307201	-11.2688	-0.185161	0.0136405	-0.0520199	-6.87308	4.23E-15	-2.34976	0	0	0.00790663	-1.54463	-11.7761	1.29711	360.442	417.345	613.049	369.268	369.268	369.268	11.988	-80.3113	4.71786	284.823	482.351	189.819	190.457	190.457	190.457	-80.9994	-3.87353	-11.2067	48.1024	1.22687	-6.07772	0.14009	-0.249796	2.54764	290.371	-47.4606	-0.987943	0	0	1.20921	39.087
0	17.4436	0	0	17.7394	0.28147	-10.3111	-0.193718	0.016423	-0.066367	-5.39437	3.05E-15	-2.1183	0	0	0.00365873	-1.58296	-9.87619	2.35557	349.315	416.84	612.227	370.796	370.796	370.796	12.1241	-79.7526	4.22178	268.005	482.678	189.636	190.457	190.457	190.457	-80.4682	-4.25657	-11.0392	45.7686	1.09834	-7.06721	-0.381329	-0.235869	2.45729	391.368	-43.958	2.76689	0	0	1.85611	37.8508
0	17.339	0	0	17.5843	0.257977	-9.43159	-0.199268	0.019734	-0.0743328	-3.89859	4.31E-15	-1.78217	0	0	0.000401571	-1.52762	-7.82487	3.02095	337.253	416.318	611.893	372.139	372.139	372.139	12.1921	-78.9844	3.70278	250.981	482.918	189.599	190.457	190.457	190.457	-79.7176	-4.59911	-10.8267	43.2186	0.855188	-7.4454	-0.687076	-0.135742	2.47801	418.971	-24.1695	4.25398	0	0	2.11135	36.3883
0	16.9068	0	0	17.1092	0.238295	-8.69126	-0.20127	0.0231721	-0.071799	-2.49168	-5.37E-15	-1.46739	0	0	-0.00115516	-1.40525	-5.67479	3.1889	324.293	415.788	612.139	373.207	373.207	373.207	12.1743	-77.9724	3.18803	233.713	483.07	189.714	190.457	190.457	190.457	-78.7103	-4.87086	-10.5756	40.6198	0.481163	-7.19277	-0.623541	0.0184766	2.57992	343.633	11.3375	2.03293	0	0	1.77245	34.777
0	16.1361	0	0	16.3029	0.222455	-8.09331	-0.199299	0.026331	-0.0586639	-1.1783	-2.54E-15	-1.27607	0	0	-0.000703429	-1.2637	-3.4778	2.87235	310.665	415.277	613.082	373.988	373.988	373.988	12.0685	-76.69	2.6872	216.21	483.151	189.978	190.457	190.457	190.457	-77.4194	-5.06457	-10.2911	38.0958	0.013852	-6.43783	-0.25544	0.139255	2.70668	185.885	51.2631	-3.38297	0	0	1.00001	33.0921
0	15.0355	0	0	15.1712	0.208895	-7.58	-0.193194	0.0290989	-0.0379631	0.123376	2.24E-15	-1.21788	0	0	0.00186003	-1.14275	-1.27969	2.18572	296.746	414.823	614.807	374.56	374.56	374.56	11.8841	-75.1196	2.19111	198.532	483.189	190.374	190.457	190.457	190.457	-75.8297	-5.19487	-9.9743	35.7004	-0.480347	-5.3905	0.252882	0.177952	2.80153	-11.0584	87.0382	-10.4023	0	0	0.0810389	31.3965
0	13.6251	0	0	13.731	0.194974	-7.05175	-0.183447	0.0312576	-0.0142239	1.49648	-3.09E-15	-1.2445	0	0	0.00666511	-1.05527	0.878899	1.29768	282.97	414.47	617.324	375.074	375.074	375.074	11.6329	-73.2512	1.6796	180.773	483.218	190.861	190.457	190.457	190.457	-73.934	-5.28729	-9.62114	33.4313	-0.943591	-4.26462	0.736528	0.147401	2.81866	-204.338	116.447	-17.387	0	0	-0.762026	29.7434
0	11.9259	0	0	12.0017	0.177751	-6.39654	-0.170919	0.0327791	0.0077178	2.98309	-3.81E-15	-1.24955	0	0	0.0137478	-0.986264	2.9605	0.381017	269.739	414.255	620.559	375.7	375.699	375.7	11.3192	-71.0799	1.13401	163.04	483.27	191.374	190.457	190.457	190.457	-71.7298	-5.36362	-9.22321	31.2635	-1.35132	-3.2293	1.08734	0.0893514	2.73035	-363.458	139.82	-23.1176	0	0	-1.40717	28.1793
0	9.95162	0	0	9.99846	0.154775	-5.51991	-0.156929	0.033546	0.0238147	4.51451	-9.09E-16	-1.13517	0	0	0.0226055	-0.904227	4.93078	-0.425735	257.363	414.203	624.379	376.561	376.561	376.561	10.9348	-68.6032	0.548824	145.426	483.367	191.832	190.457	190.457	190.457	-69.2148	-5.4303	-8.77013	29.1799	-1.71551	-2.39005	1.26897	0.0474118	2.54053	-473.827	157.27	-26.808	0	0	-1.80298	26.7438
0	7.70511	0	0	7.72769	0.124663	-4.36708	-0.143339	0.0332099	0.0315568	5.87347	1.39E-15	-0.856985	0	0	0.0317778	-0.776224	6.76051	-1.03953	246.033	414.329	628.618	377.698	377.698	377.698	10.4596	-65.8189	-0.0620605	127.986	483.52	192.143	190.457	190.457	190.457	-66.3857	-5.47413	-8.25222	27.1851	-2.07025	-1.78944	1.31077	0.0410662	2.28433	-537.114	166.336	-28.0711	0	0	-1.95998	25.4674
0	5.18079	0	0	5.18759	0.0873075	-2.93212	-0.13216	0.0312309	0.0299988	6.73429	-3.81E-15	-0.432371	0	0	0.0388799	-0.579991	8.42788	-1.43569	235.842	414.638	633.11	379.077	379.077	379.077	9.8685	-62.7247	-0.666005	110.733	483.726	192.225	190.457	190.457	190.457	-63.2381	-5.46584	-7.66287	25.302	-2.45045	-1.41966	1.28038	0.0705876	2.0115	-566.628	163.956	-26.8565	0	0	-1.9407	24.37
0	2.37155	0	0	2.37212	0.043735	-1.2538	-0.125274	0.0276854	0.019189	6.7084	-1.86E-15	0.136971	0	0	0.0405154	-0.310388	9.91954	-1.6355	226.811	415.126	637.696	380.627	380.627	380.627	9.1407	-59.3196	-1.21792	93.635	483.97	192.025	190.457	190.457	190.457	-59.7699	-5.36925	-7.00024	23.5598	-2.87301	-1.24345	1.2545	0.124325	1.76169	-580.785	149.002	-23.5377	0	0	-1.83406	23.4629
0	-0.722065	0	0	-0.722107	-0.0042517	0.59693	-0.124266	0.0230435	-0.000288465	5.38538	-6.77E-16	0.846426	0	0	0.032479	0.0202067	11.2296	-1.68452	218.945	415.774	642.229	382.286	382.286	382.286	8.26843	-55.6063	-1.66922	76.6276	484.228	191.544	190.457	190.457	190.457	-55.9846	-5.15177	-6.26858	21.9815	-3.32915	-1.21757	1.28752	0.184615	1.54965	-595.543	122.374	-18.6819	0	0	-1.71363	22.7532
0	-4.08232	0	0	-4.08633	-0.054479	2.53267	-0.130723	0.0183954	-0.027963	2.34095	-3.38E-16	1.71109	0	0	0.00996742	0.386323	12.3571	-1.63026	212.262	416.542	646.561	384.018	384.018	384.018	7.26272	-51.5954	-1.97736	59.6344	484.472	190.844	190.457	190.457	190.457	-51.8963	-4.7935	-5.47875	20.5778	-3.78757	-1.3096	1.39499	0.227326	1.36831	-618.835	86.4785	-12.9511	0	0	-1.60777	22.2511
0	-7.66465	0	0	-7.68809	-0.104688	4.46194	-0.145945	0.0147623	-0.062862	-2.77109	3.38E-15	2.70647	0	0	-0.0306764	0.757551	13.3016	-1.50689	206.817	417.376	650.538	385.817	385.817	385.817	6.15527	-47.3123	-2.11391	42.5921	484.679	190.068	190.457	190.457	190.457	-47.5359	-4.29322	-4.64856	19.3491	-4.20716	-1.5015	1.55489	0.226057	1.20139	-650.379	44.2412	-6.94314	0	0	-1.50393	21.9741
0	-11.3898	0	0	-11.4599	-0.152679	6.29662	-0.170471	0.0124207	-0.102913	-10.0821	-2.71E-15	3.737	0	0	-0.089175	1.10761	14.0607	-1.33042	202.696	418.209	653.99	387.689	387.689	387.689	4.99679	-42.8057	-2.07151	25.484	484.841	189.438	190.457	190.457	190.457	-42.9586	-3.67179	-3.80261	18.2926	-4.5528	-1.78349	1.71212	0.167794	1.04354	-682.187	-0.183249	-1.03066	0	0	-1.36402	21.9506
0	-15.141	0	0	-15.2916	-0.196316	7.95376	-0.202961	0.0103732	-0.144172	-19.3109	1.52E-15	4.63558	0	0	-0.158161	1.42042	14.6274	-1.10468	199.992	418.977	656.74	389.649	389.649	389.649	3.85214	-38.1553	-1.86935	8.37489	484.967	189.237	190.457	190.457	190.457	-38.2498	-2.97323	-2.97209	17.4108	-4.8049	-2.14704	1.79968	0.0610699	0.901566	-702.679	-41.4531	4.6717	0	0	-1.15243	22.219
0	-18.7698	0	0	-19.0325	-0.233507	9.35573	-0.239603	0.00656617	-0.181303	-29.6669	3.38E-15	5.21426	0	0	-0.222616	1.69184	14.99	-0.833259	198.774	419.627	658.62	391.72	391.72	391.72	2.7917	-33.4732	-1.55653	-8.56461	485.085	189.769	190.457	190.457	190.457	-33.5251	-2.2633	-2.19294	16.7165	-4.95919	-2.58074	1.78222	-0.074523	0.787467	-705.158	-75.9557	10.3171	0	0	-0.864453	22.824
0	-22.1129	0	0	-22.5049	-0.262325	10.4344	-0.275436	-0.000671151	-0.208607	-40.0244	-6.60E-15	5.3714	0	0	-0.264511	1.92856	15.1347	-0.526574	199.061	420.13	659.491	393.931	393.931	393.931	1.879	-28.8955	-1.20959	-25.0611	485.225	191.298	190.457	190.457	190.457	-28.9204	-1.62324	-1.5015	16.2294	-5.02053	-3.06938	1.67987	-0.209769	0.707336	-693.299	-101.14	16.0337	0	0	-0.527643	23.8085
0	-25.0163	0	0	-25.5309	-0.281299	11.1406	-0.306756	-0.0119034	-0.222535	-49.284	8.46E-15	5.07849	0	0	-0.270419	2.14581	15.0513	-0.197802	200.82	420.492	659.258	396.32	396.32	396.321	1.15756	-24.5628	-0.919237	-40.7727	485.408	193.99	190.457	190.457	190.457	-24.5733	-1.13579	-0.928303	15.9677	-4.99599	-3.59632	1.54591	-0.310617	0.656637	-676.359	-115.304	21.8058	0	0	-0.179126	25.2035
0	-27.358	0	0	-27.9619	-0.289707	11.4525	-0.332348	-0.0258868	-0.222818	-56.6603	-5.92E-15	4.385	0	0	-0.23732	2.36373	14.7383	0.147572	203.972	420.748	657.882	398.912	398.912	398.912	0.642223	-20.5991	-0.767993	-55.3427	485.626	197.883	190.457	190.457	190.457	-20.6033	-0.865785	-0.491876	15.9384	-4.89171	-4.14689	1.42518	-0.349578	0.626123	-661.45	-117.629	27.3458	0	0	0.151691	27.0194
0	-29.0629	0	0	-29.703	-0.287626	11.3754	-0.352876	-0.0403509	-0.211899	-61.776	5.50E-15	3.36075	0	0	-0.173131	2.60252	14.2059	0.517942	208.411	420.966	655.383	401.698	401.698	401.698	0.320347	-17.0953	-0.807659	-68.4494	485.835	202.896	190.457	190.457	190.457	-17.097	-0.843167	-0.196004	16.1329	-4.71456	-4.70996	1.32694	-0.315476	0.612492	-648.504	-109.07	32.2298	0	0	0.443942	29.2403
0	-30.1088	0	0	-30.7251	-0.275737	10.934	-0.369763	-0.052974	-0.192885	-64.647	5.69E-15	2.08915	0	0	-0.0928162	2.87688	13.4752	0.930648	214.01	421.232	651.842	404.621	404.621	404.621	0.160756	-14.1005	-1.04751	-79.8369	485.964	208.865	190.457	190.457	190.457	-14.1012	-1.05665	-0.0308857	16.5281	-4.47364	-5.27828	1.2395	-0.207955	0.62188	-634.964	-91.0055	35.9894	0	0	0.680551	31.825
0	-30.5227	0	0	-31.0627	-0.255077	10.1638	-0.384488	-0.0617811	-0.168095	-65.6128	-1.84E-15	0.72015	0	0	-0.0123088	3.1903	12.5745	1.40016	220.623	421.633	647.392	407.576	407.576	407.576	0.124881	-11.6239	-1.45686	-89.3226	485.924	215.582	190.457	190.457	190.457	-11.6242	-1.45952	0.023249	17.0924	-4.17838	-5.85115	1.14962	-0.0451977	0.663208	-620.246	-66.1805	38.1478	0	0	0.852935	34.712
0	-30.3713	0	0	-30.801	-0.226907	9.10773	-0.398247	-0.0652844	-0.13848	-65.2186	9.56E-15	-0.510571	0	0	0.0568939	3.53334	11.5349	1.92723	228.092	422.244	642.218	410.423	410.423	410.423	0.175078	-9.64197	-1.97706	-96.7866	485.628	222.821	190.457	190.457	190.457	-9.64308	-1.98244	-0.00827388	17.7932	-3.83699	-6.43454	1.06686	0.121656	0.740098	-611.078	-41.9609	38.4284	0	0	0.97726	37.8265
0	-29.7478	0	0	-30.0555	-0.192718	7.81761	-0.411309	-0.0630944	-0.104596	-64.0255	1.17E-14	-1.37509	0	0	0.109826	3.88864	10.3869	2.49591	236.258	423.111	636.528	413.008	413.008	413.008	0.279959	-8.11049	-2.53569	-102.153	485.005	230.356	190.457	190.457	190.457	-8.11405	-2.54702	-0.0997914	18.6004	-3.46244	-7.03678	1.00184	0.236823	0.842618	-613.804	-25.5068	36.9425	0	0	1.0868	41.0885
0	-28.7562	0	0	-28.9508	-0.154248	6.3564	-0.42225	-0.0561679	-0.0679341	-62.4144	2.71E-15	-1.73912	0	0	0.146544	4.23863	9.15694	3.07499	244.974	424.244	630.543	415.19	415.19	415.19	0.416358	-6.97686	-3.06032	-105.371	484.011	237.964	190.457	190.457	190.457	-6.98471	-3.0781	-0.229076	19.4904	-3.0784	-7.65834	0.943932	0.274714	0.953994	-626.63	-18.4972	34.4518	0	0	1.20686	44.4195
0	-27.4983	0	0	-27.6031	-0.113369	4.7946	-0.428636	-0.0458623	-0.0301935	-60.5672	-1.12E-14	-1.52864	0	0	0.169627	4.57066	7.86515	3.61897	254.115	425.617	624.471	416.839	416.839	416.839	0.569207	-6.18995	-3.49042	-106.409	482.635	245.426	190.457	190.457	190.457	-6.20356	-3.51441	-0.379442	20.4548	-2.71728	-8.27878	0.875879	0.23139	1.05144	-644.119	-18.532	31.7357	0	0	1.35429	47.7493
0	-26.0659	0	0	-26.1098	-0.071917	3.2036	-0.428763	-0.0330127	0.0069773	-58.604	1.18E-15	-0.683752	0	0	0.182629	4.881	6.52345	4.06947	263.578	427.177	618.505	417.842	417.842	417.842	0.730583	-5.70582	-3.78423	-105.254	480.894	252.534	190.457	190.457	190.457	-5.72597	-3.81445	-0.540634	21.5063	-2.41934	-8.84466	0.782859	0.0979802	1.11173	-660.969	-25.528	29.2028	0	0	1.54762	51.0207
0	-24.534	0	0	-24.5448	-0.0315307	1.64871	-0.422463	-0.0185054	0.0422863	-56.6636	-4.74E-15	0.757767	0	0	0.188895	5.17985	5.13529	4.35816	273.276	428.854	612.797	418.101	418.101	418.101	0.899946	-5.49091	-3.91915	-101.913	478.834	259.094	190.457	190.457	190.457	-5.5177	-3.95646	-0.710277	22.6775	-2.23878	-9.26202	0.658553	-0.100213	1.13109	-673.749	-36.9733	27.0704	0	0	1.80088	54.1917
0	-22.9574	0	0	-22.9575	0.00646014	0.183773	-0.410472	-0.00351259	0.0744009	-54.8573	-1.02E-15	2.63154	0	0	0.19082	5.49168	3.69602	4.41362	283.139	430.582	607.463	417.556	417.556	417.556	1.08433	-5.52449	-3.88812	-96.413	476.527	264.93	190.457	190.457	190.457	-5.5575	-3.93467	-0.894572	24.0167	-2.24146	-9.40832	0.523619	-0.299714	1.13382	-684.296	-47.3558	25.4659	0	0	2.13131	57.2355
0	-21.3695	0	0	-21.374	0.0410739	-1.1512	-0.394036	0.0107145	0.102341	-53.2502	-1.69E-15	4.68541	0	0	0.189884	5.84874	2.19415	4.17508	293.117	432.299	602.578	416.199	416.199	416.199	1.29719	-5.79914	-3.69442	-88.7955	474.061	269.892	190.457	190.457	190.457	-5.83769	-3.75419	-1.10731	25.5832	-2.49293	-9.17242	0.410368	-0.421783	1.1568	-696.024	-50.5086	24.3729	0	0	2.56122	60.1383
0	-19.7846	0	0	-19.8017	0.0716718	-2.33029	-0.374608	0.0227447	0.125043	-51.8499	8.97E-15	6.6063	0	0	0.186882	6.2799	0.613182	3.6097	303.19	433.961	598.198	414.092	414.092	414.092	1.55542	-6.31947	-3.34752	-79.1135	471.535	273.855	190.457	190.457	190.457	-6.36255	-3.42711	-1.36697	27.4428	-3.04385	-8.50562	0.363257	-0.399673	1.23414	-713.241	-42.0443	23.7277	0	0	3.1243	62.8953
0	-18.2032	0	0	-18.2352	0.0979458	-3.34123	-0.353117	0.031787	0.141752	-50.5563	6.94E-15	8.14764	0	0	0.182238	6.79839	-1.0656	2.72767	313.373	435.539	594.373	411.362	411.362	411.362	1.87524	-7.09947	-2.86129	-67.4273	469.042	276.727	190.457	190.457	190.457	-7.14548	-2.9709	-1.69259	29.6586	-3.91543	-7.45425	0.388447	-0.223729	1.36865	-730.323	-24.247	23.2417	0	0	3.7987	65.5069
0	-16.6181	0	0	-16.6638	0.119919	-4.18511	-0.33003	0.0378357	0.152015	-49.1962	-7.44E-15	9.1826	0	0	0.176157	7.39496	-2.85993	1.58271	323.711	437.01	591.169	408.176	408.176	408.176	2.26854	-8.15884	-2.25422	-53.8032	466.666	278.452	190.457	190.457	190.457	-8.20511	-2.40898	-2.09999	32.2777	-5.09219	-6.14223	0.481681	0.0661729	1.5547	-739.798	-3.30029	22.3704	0	0	4.49162	67.9735
0	-15.0221	0	0	-15.078	0.13793	-4.87548	-0.305797	0.0414335	0.15572	-47.5978	3.72E-15	9.69726	0	0	0.168661	8.03761	-4.78233	0.262833	334.254	438.346	588.669	404.715	404.715	404.715	2.74117	-9.51804	-1.55007	-38.3153	464.475	279.01	190.457	190.457	190.457	-9.56064	-1.77139	-2.59967	35.3081	-6.52722	-4.7215	0.651069	0.399722	1.78389	-739.252	14.3638	20.3079	0	0	5.07737	70.2896
0	-13.413	0	0	-13.4747	0.15258	-5.43598	-0.28119	0.0433135	0.153008	-45.6507	7.61E-16	9.75238	0	0	0.159631	8.67746	-6.83488	-1.11915	345.046	439.509	586.982	401.147	401.147	401.147	3.29284	-11.194	-0.777184	-21.0469	462.526	278.42	190.457	190.457	190.457	-11.2277	-1.09412	-3.19602	38.6996	-8.14889	-3.31555	0.908108	0.703832	2.04954	-731.221	25.5976	16.4026	0	0	5.4518	72.4361
0	-11.7966	0	0	-11.8602	0.164646	-5.89686	-0.257133	0.0442111	0.143806	-43.3114	6.51E-15	9.45348	0	0	0.148876	9.25705	-9.00563	-2.43246	356.115	440.446	586.234	397.621	397.621	397.621	3.91813	-13.1963	0.0336808	-2.09242	460.86	276.74	190.457	190.457	190.457	-13.2156	-0.416646	-3.88738	42.3416	-9.85417	-1.98784	1.23157	0.928636	2.34954	-715.469	32.7996	10.4	0	0	5.53939	74.375
0	-10.1873	0	0	-10.2497	0.175008	-6.29204	-0.234938	0.0446631	0.128801	-40.6388	1.02E-15	8.92328	0	0	0.13643	9.71832	-11.2693	-3.53842	367.458	441.099	586.557	394.273	394.273	394.273	4.60778	-15.5253	0.852198	18.4424	459.507	274.062	190.457	190.457	190.457	-15.5249	0.221483	-4.66635	46.0827	-11.4978	-0.755194	1.5541	1.03841	2.67113	-686.095	39.3105	2.77544	0	0	5.28192	76.0512
0	-8.60666	0	0	-8.66547	0.184503	-6.65362	-0.216333	0.045116	0.109838	-37.8007	4.40E-15	8.30311	0	0	0.122753	10.0117	-13.5914	-4.30771	379.039	441.413	588.076	391.235	391.235	391.235	5.35023	-18.1707	1.65272	40.4415	458.483	270.512	190.457	190.457	190.457	-18.1473	0.78559	-5.52079	49.7583	-12.9087	0.367038	1.81752	0.993694	2.97608	-641.34	44.2114	-5.50626	0	0	4.70087	77.4016
0	-7.07848	0	0	-7.13194	0.19365	-7.00146	-0.20303	0.0459523	0.090165	-35.026	8.46E-17	7.73538	0	0	0.108647	10.1083	-15.933	-4.63451	390.778	441.356	590.875	388.652	388.652	388.653	6.13307	-21.1127	2.41886	63.7839	457.797	266.234	190.457	190.457	190.457	-21.0656	1.2512	-6.43554	53.2127	-13.9425	1.32381	2.00873	0.786894	3.1935	-588.018	46.2531	-13.2334	0	0	3.92473	78.3686
0	-5.62459	0	0	-5.67111	0.202354	-7.33197	-0.196254	0.0474858	0.0714274	-32.5483	-1.18E-15	7.33049	0	0	0.0949953	10.0072	-18.2521	-4.44219	402.575	440.923	594.976	386.66	386.66	386.66	6.9447	-24.3234	3.14597	88.352	457.449	261.384	190.457	190.457	190.457	-24.2552	1.60685	-7.3952	56.3153	-14.53	2.00556	2.12561	0.489454	3.25158	-529.718	50.9681	-19.9579	0	0	3.07366	78.9109
0	-4.26114	0	0	-4.29917	0.209915	-7.61867	-0.196385	0.0496167	0.0539195	-30.5487	-1.82E-15	7.1021	0	0	0.0824209	9.73059	-20.5031	-3.69108	414.307	440.149	600.333	385.311	385.311	385.311	7.77562	-27.77	3.83902	114.039	457.436	256.117	190.457	190.457	190.457	-27.6867	1.8521	-8.38622	58.9708	-14.6877	2.2668	2.15094	0.233866	3.15541	-462.882	68.7084	-26.0965	0	0	2.19599	79.0046
0	-2.99823	0	0	-3.02642	0.215312	-7.82308	-0.203136	0.0519749	0.0368713	-29.1452	3.68E-15	6.96347	0	0	0.0712111	9.30964	-22.6347	-2.39477	425.819	439.1	606.84	384.541	384.541	384.541	8.6182	-31.4178	4.50835	140.754	457.757	250.59	190.457	190.457	190.457	-31.3285	1.99327	-9.39722	61.1214	-14.4816	1.96826	2.03275	0.125348	2.95966	-375.89	103.558	-32.6091	0	0	1.28551	78.6359
0	-1.84136	0	0	-1.85905	0.217569	-7.90849	-0.215593	0.0540081	0.0199723	-28.3698	4.14E-15	6.74388	0	0	0.0613668	8.77451	-24.5915	-0.64174	436.901	437.864	614.328	384.197	384.197	384.197	9.46481	-35.2323	5.16552	168.417	458.406	244.967	190.457	190.457	190.457	-35.1487	2.03969	-10.4173	62.7479	-13.9814	1.03202	1.70185	0.172474	2.71737	-255.359	145.705	-39.8487	0	0	0.38948	77.7933
0	-0.793473	0	0	-0.800971	0.216001	-7.84917	-0.232319	0.0550068	0.00278275	-28.1554	-2.79E-15	6.22323	0	0	0.0528005	8.15695	-26.3202	1.39214	447.272	436.526	622.56	384.086	384.086	384.086	10.3061	-39.1809	5.81929	196.955	459.372	239.417	190.457	190.457	190.457	-39.1173	2.00042	-11.4339	63.8771	-13.238	-0.504328	1.14557	0.310039	2.46641	-99.234	178.515	-47.1664	0	0	-0.340551	76.4667
0	0.143389	0	0	0.144668	0.210335	-7.63457	-0.251383	0.054095	-0.0152521	-28.3257	-3.60E-16	5.18305	0	0	0.0454782	7.4978	-27.7796	3.4598	456.599	435.142	631.221	384.035	384.035	384.035	11.1292	-43.2348	6.4718	226.299	460.634	234.115	190.457	190.457	190.457	-43.2075	1.88152	-12.43	64.586	-12.2878	-2.46296	0.447651	0.441494	2.22348	77.1082	187.061	-53.4095	0	0	-0.746682	74.6539
0	0.965959	0	0	0.973781	0.200705	-7.26939	-0.270939	0.050903	-0.0354885	-28.6572	2.37E-15	3.53932	0	0	0.0393985	6.84915	-28.9461	5.2907	464.557	433.723	639.947	383.929	383.929	383.929	11.9161	-47.3684	7.11575	256.368	462.153	229.24	190.457	190.457	190.457	-47.3958	1.68512	-13.3811	64.9869	-11.173	-4.55043	-0.223087	0.530316	1.99887	244.937	172.665	-58.2221	0	0	-0.805746	72.3653
0	1.66766	0	0	1.67937	0.187631	-6.77264	-0.289409	0.045998	-0.0584861	-28.925	-8.46E-15	1.44799	0	0	0.0342361	6.26278	-29.8117	6.65301	470.89	432.239	648.373	383.706	383.707	383.706	12.6422	-51.5583	7.7345	287.066	463.866	224.967	190.457	190.457	190.457	-51.6595	1.41199	-14.254	65.1905	-9.94992	-6.43261	-0.69501	0.5968	1.79699	375.716	149.377	-62.1272	0	0	-0.631468	69.6226
0	2.23745	0	0	2.2505	0.171882	-6.17289	-0.305754	0.0413544	-0.0844756	-28.9691	-6.43E-15	-0.62838	0	0	0.0290509	5.77233	-30.3761	7.40263	475.452	430.652	656.192	383.329	383.33	383.329	13.2763	-55.7807	8.30557	318.267	465.692	221.46	190.457	190.457	190.457	-55.9736	1.06686	-15.0077	65.2661	-8.68055	-7.82858	-0.893887	0.669424	1.63013	458.58	132.582	-65.9366	0	0	-0.361083	66.4487
0	2.66075	0	0	2.67308	0.154303	-5.50185	-0.319467	0.0399818	-0.113535	-28.7283	0	-2.00307	0	0	0.0224085	5.3832	-30.6384	7.49767	478.214	428.951	663.183	382.772	382.772	382.772	13.7839	-60.0098	8.80511	349.81	467.54	218.865	190.457	190.457	190.457	-60.3077	0.662374	-15.5994	65.2226	-7.41338	-8.57711	-0.855787	0.761711	1.51956	501.243	132.213	-69.8296	0	0	-0.0712283	62.8588
0	2.92298	0	0	2.93322	0.135696	-4.78993	-0.330473	0.0456204	-0.146968	-28.2312	6.43E-15	-1.90704	0	0	0.0128713	5.0742	-30.5951	6.9811	479.235	427.158	669.221	382.031	382.031	382.031	14.1349	-64.2179	9.21154	381.493	469.329	217.308	190.457	190.457	190.457	-64.6262	0.218833	-15.9936	65.0185	-6.16994	-8.65377	-0.700695	0.85616	1.48607	525.454	149.979	-73.5103	0	0	0.224848	58.8582
0	3.01492	0	0	3.02256	0.116895	-4.06906	-0.338655	0.0610508	-0.186949	-27.5126	-1.07E-14	0.20468	0	0	-2.20E-05	4.8108	-30.2449	5.94418	478.634	425.334	674.254	381.151	381.151	381.151	14.313	-68.3763	9.50983	413.064	471.013	216.891	190.457	190.457	190.457	-68.8914	-0.240092	-16.1724	64.5927	-4.94772	-8.13437	-0.571766	0.90845	1.52463	556.873	179.61	-75.8797	0	0	0.556367	54.4532
0	2.93879	0	0	2.94392	0.0989544	-3.37999	-0.343314	0.0868175	-0.235455	-26.5028	-5.08E-16	4.40867	0	0	-0.014698	4.56361	-29.5976	4.48872	476.559	423.556	678.278	380.239	380.239	380.239	14.3254	-72.4576	9.69609	444.209	472.596	217.696	190.457	190.457	190.457	-73.0678	-0.693061	-16.1444	63.8977	-3.73878	-7.12978	-0.542823	0.884456	1.60354	608.005	213.111	-75.3779	0	0	0.951882	49.6689
0	2.71275	0	0	2.71595	0.0832678	-2.77668	-0.342815	0.120056	-0.29267	-24.9481	-3.38E-16	10.1492	0	0	-0.0270513	4.32044	-28.6801	2.70667	473.183	421.91	681.317	379.448	379.448	379.448	14.2047	-76.4363	9.78131	474.541	474.141	219.775	190.457	190.457	190.457	-77.1259	-1.12564	-15.9468	62.9204	-2.55041	-5.73847	-0.597068	0.779521	1.68108	673.848	242.751	-70.0239	0	0	1.40078	44.5657
0	2.37319	0	0	2.37514	0.0714103	-2.32022	-0.334327	0.155448	-0.356627	-22.3862	-4.06E-15	16.3679	0	0	-0.0318561	4.08661	-27.5387	0.680871	468.716	420.481	683.423	378.944	378.944	378.944	14.0044	-80.2886	9.79119	503.612	475.749	223.127	190.457	190.457	190.457	-81.0423	-1.53237	-15.6395	61.6844	-1.41402	-4.03839	-0.673861	0.615582	1.71799	740.755	261.264	-58.5503	0	0	1.84619	39.2474
0	1.97162	0	0	1.97289	0.0647619	-2.06415	-0.314381	0.186383	-0.42373	-18.2504	-8.12E-15	21.7373	0	0	-0.0259118	3.87745	-26.2361	-1.50477	463.424	419.346	684.677	378.854	378.854	378.854	13.7871	-83.9889	9.7613	530.934	477.541	227.67	190.457	190.457	190.457	-84.7962	-1.91581	-15.2922	60.2431	-0.381877	-2.10316	-0.71897	0.42026	1.68849	795.864	259.915	-41.248	0	0	2.21887	33.8603
0	1.56635	0	0	1.56732	0.0640454	-2.03655	-0.280177	0.206648	-0.489523	-12.0803	9.90E-15	24.9966	0	0	-0.0111231	3.70936	-24.8468	-3.75717	457.633	418.559	685.192	379.244	379.244	379.244	13.6099	-87.5039	9.72787	556.022	479.617	233.21	190.457	190.457	190.457	-88.3606	-2.28308	-14.9689	58.6706	0.484982	-0.0180455	-0.689865	0.222894	1.58231	827.676	231.474	-20.3189	0	0	2.4523	28.5832
0	1.21104	0	0	1.21194	0.0689471	-2.22536	-0.231226	0.212078	-0.550184	-3.75835	-2.11E-15	25.2847	0	0	0.00546244	3.5923	-23.4501	-5.97087	451.725	418.141	685.108	380.101	380.101	380.101	13.5113	-90.787	9.71638	578.435	482.024	239.429	190.457	190.457	190.457	-91.6945	-2.64168	-14.7124	57.0505	1.13329	2.11293	-0.581272	0.0512014	1.40773	832.987	173.313	0.830659	0	0	2.5116	23.6105
0	0.943991	0	0	0.944949	0.0780103	-2.57433	-0.170097	0.201459	-0.603366	6.37477	-2.71E-15	22.3561	0	0	0.0156434	3.52508	-22.1234	-8.03374	446.114	418.07	684.571	381.347	381.347	381.347	13.5024	-93.7757	9.73018	597.825	484.736	245.889	190.457	190.457	190.457	-94.738	-2.99661	-14.5342	55.4669	1.53373	4.17281	-0.42968	-0.0789928	1.19124	819.172	87.9407	18.9022	0	0	2.40406	19.1301
0	0.781382	0	0	0.782444	0.0888912	-2.99304	-0.102114	0.176953	-0.647654	17.5513	-2.37E-15	16.6759	0	0	0.015487	3.49501	-20.9372	-9.84097	441.198	418.28	683.725	382.858	382.858	382.858	13.5668	-96.3942	9.74375	613.958	487.644	252.066	190.457	190.457	190.457	-97.4138	-3.34944	-14.4118	53.9992	1.69033	6.04759	-0.287651	-0.174085	0.967846	798.952	-18.3793	31.9065	0	0	2.15933	15.3042
0	0.715639	0	0	0.716897	0.0988497	-3.37597	-0.0343124	0.142969	-0.681389	28.7094	1.02E-15	9.27978	0	0	0.00800568	3.48152	-19.9502	-11.3084	437.318	418.671	682.688	384.5	384.5	384.5	13.6667	-98.5595	9.70354	626.716	490.57	257.406	190.457	190.457	190.457	-99.6331	-3.69893	-14.2939	52.7173	1.64016	7.64199	-0.191927	-0.254858	0.765714	782.262	-136.292	39.7216	0	0	1.80573	12.2571
0	0.71878	0	0	0.720212	0.105298	-3.62377	0.0260807	0.104843	-0.702661	38.6712	-1.35E-15	1.54028	0	0	0.00107592	3.46152	-19.2068	-12.3778	434.721	419.13	681.547	386.157	386.157	386.157	13.7535	-100.19	9.53898	636.089	493.303	261.377	190.457	190.457	190.457	-101.306	-4.04174	-14.1143	51.6764	1.44134	8.88628	-0.14936	-0.332995	0.604284	772.833	-252.725	43.845	0	0	1.37276	10.0697
0	0.748281	0	0	0.749823	0.106244	-3.66013	0.0723329	0.0676743	-0.710137	46.2235	-2.03E-15	-5.11307	0	0	0.00205535	3.41279	-18.7327	-13.0129	433.546	419.549	680.353	387.736	387.736	387.736	13.778	-101.213	9.18064	642.137	495.631	263.529	190.457	190.457	190.457	-102.349	-4.37235	-13.8086	50.9081	1.15551	9.73069	-0.156302	-0.4052	0.491613	772.266	-353.024	46.5862	0	0	0.909333	8.77882
0	0.755062	0	0	0.756421	0.100646	-3.44503	0.0984987	0.0356418	-0.703378	50.1511	0	-9.46806	0	0	0.0125687	3.31597	-18.5329	-13.1938	433.813	419.842	679.123	389.169	389.169	389.169	13.6975	-101.574	8.58157	644.964	497.377	263.538	190.457	190.457	190.457	-102.7	-4.68222	-13.3305	50.4156	0.83129	10.1382	-0.205043	-0.453646	0.432591	780.05	-423.382	50.1075	0	0	0.475207	8.37819
0	0.692273	0	0	0.693197	0.0886148	-2.98241	0.0993064	0.0122746	-0.681813	49.2648	4.74E-15	-10.7114	0	0	0.0265647	3.1559	-18.5901	-12.9147	435.434	419.967	677.85	390.389	390.389	390.389	13.481	-101.239	7.73412	644.678	498.427	261.237	190.457	190.457	190.457	-102.324	-4.95932	-12.6638	50.1732	0.496715	10.0828	-0.270097	-0.475368	0.423159	787.953	-455.773	55.4813	0	0	0.122993	8.82017
0	0.527259	0	0	0.527695	0.0713966	-2.31969	0.0704614	0.000401524	-0.645003	42.5676	-1.18E-15	-8.58324	0	0	0.0331529	2.92464	-18.867	-12.1822	438.23	419.932	676.51	391.315	391.314	391.314	13.1144	-100.215	6.67765	641.376	498.745	256.651	190.457	190.457	190.457	-101.228	-5.18943	-11.8275	50.131	0.159263	9.5549	-0.326659	-0.443767	0.480111	783.997	-442.581	62.1421	0	0	-0.100071	10.02
0	0.255945	0	0	0.256035	0.0512059	-1.54179	0.00979413	0.00173316	-0.592349	29.6225	-8.46E-17	-3.44679	0	0	0.0238345	2.61988	-19.3115	-11.0194	441.957	419.785	675.084	391.831	391.831	391.831	12.6059	-98.5524	5.49436	635.146	498.376	250.026	190.457	190.457	190.457	-99.4725	-5.35994	-10.8747	50.2253	-0.183836	8.56439	-0.355803	-0.314275	0.634278	754.766	-377.597	67.9187	0	0	-0.167708	11.8635
0	-0.0828662	0	0	-0.0828688	0.0309244	-0.759817	-0.0801102	0.015443	-0.522752	11.0915	2.20E-15	3.69586	0	0	0.00111117	2.23857	-19.8645	-9.47364	446.332	419.604	673.578	391.802	391.802	391.802	11.9918	-96.3664	4.29275	626.099	497.446	241.843	190.457	190.457	190.457	-97.1849	-5.46519	-9.8846	50.3903	-0.531005	7.13662	-0.332198	-0.100037	0.894208	684.566	-269.193	69.853	0	0	-0.101564	14.2173
0	-0.39935	0	0	-0.399336	0.0136187	-0.0923457	-0.187907	0.0378193	-0.437215	-10.7679	5.08E-16	11.407	0	0	-0.0181638	1.77532	-20.4679	-7.61651	451.059	419.469	672.027	391.093	391.093	391.093	11.3363	-93.8377	3.1833	614.432	496.143	232.805	190.457	190.457	190.457	-94.5588	-5.5109	-8.9485	50.569	-0.87328	5.30711	-0.267526	0.108482	1.2199	572.924	-143.867	65.7395	0	0	0.0226582	16.9398
0	-0.563591	0	0	-0.563623	0.00202967	0.354662	-0.291566	0.0626977	-0.342505	-32.1231	-5.16E-15	18.1298	0	0	-0.0112893	1.23125	-21.0722	-5.54348	455.85	419.441	670.479	389.626	389.626	389.626	10.7218	-91.1986	2.25413	600.476	494.686	223.738	190.457	190.457	190.457	-91.8373	-5.51385	-8.15305	50.7217	-1.20329	3.13333	-0.268716	0.19828	1.54111	455.36	-36.0107	55.5255	0	0	0.108121	19.8891
0	-0.444635	0	0	-0.444638	-0.00164544	0.496411	-0.365091	0.0830986	-0.252436	-48.6896	-5.08E-16	22.5552	0	0	0.0319449	0.629617	-21.6397	-3.38591	460.402	419.548	668.938	387.429	387.429	387.429	10.2278	-88.6886	1.55653	584.703	493.287	215.432	190.457	190.457	190.457	-89.2664	-5.49548	-7.56425	50.8372	-1.52609	0.735548	-0.529311	0.105937	1.79208	401.572	29.0003	41.5191	0	0	0.0944248	22.9321
0	0.0378636	0	0	0.0378496	0.00437562	0.264176	-0.394904	0.0937518	-0.178743	-57.8811	-4.57E-15	23.952	0	0	0.0976486	0.0291518	-22.1477	-1.33485	464.358	419.787	667.313	384.658	384.658	384.658	9.90882	-86.4965	1.10288	567.641	492.108	208.448	190.457	190.457	190.457	-87.037	-5.4732	-7.21512	50.9431	-1.86127	-1.65187	-1.13293	-0.115571	1.95127	453.576	51.497	26.5474	0	0	-0.0289905	25.9552
0	0.887237	0	0	0.887258	0.0213588	-0.390893	-0.385791	0.0936669	-0.121207	-59.7299	-1.25E-14	22.4181	0	0	0.157191	-0.482172	-22.5856	0.36529	467.281	420.119	665.408	381.574	381.574	381.574	9.778	-84.7263	0.873441	549.766	491.236	203.038	190.457	190.457	190.457	-85.2511	-5.45455	-7.0994	51.1008	-2.23032	-3.68875	-1.85731	-0.309133	2.02694	566.329	56.6572	11.4693	0	0	-0.248364	28.8735
0	2.04524	0	0	2.0459	0.0492798	-1.46755	-0.348778	0.0866076	-0.0725572	-55.6812	2.20E-15	18.8669	0	0	0.187167	-0.819982	-22.9444	1.49096	468.733	420.494	662.983	378.47	378.47	378.47	9.80589	-83.4024	0.830425	531.46	490.686	199.174	190.457	190.457	190.457	-83.9282	-5.43449	-7.17556	51.3773	-2.63443	-5.0459	-2.29646	-0.337945	2.04052	642.595	70.7324	-4.72892	0	0	-0.488283	31.6243
0	3.42065	0	0	3.42498	0.0860914	-2.88533	-0.297309	0.076175	-0.0302081	-47.9514	-6.43E-15	14.3816	0	0	0.182103	-0.942967	-23.2015	1.94496	468.406	420.885	659.855	375.579	375.579	375.579	9.93476	-82.489	0.93385	513.009	490.429	196.631	190.457	190.457	190.457	-83.0259	-5.39623	-7.38365	51.8063	-3.03605	-5.56465	-2.20492	-0.153938	2.03493	622.397	104.436	-21.5944	0	0	-0.609937	34.1457
0	4.91632	0	0	4.9315	0.127997	-4.49493	-0.245349	0.0634238	0.00257388	-38.9647	6.68E-15	9.76523	0	0	0.15249	-0.875242	-23.3148	1.80519	466.2	421.319	655.986	373.021	373.021	373.021	10.1003	-81.9144	1.14834	494.622	490.418	195.084	190.457	190.457	190.457	-82.4653	-5.31934	-7.6629	52.3687	-3.35311	-5.33949	-1.64208	0.172875	2.06418	513.42	147.592	-35.6819	0	0	-0.556956	36.3632
0	6.44909	0	0	6.48629	0.170643	-6.12564	-0.201047	0.0500455	0.0229346	-30.4234	-4.99E-15	5.67814	0	0	0.114155	-0.696879	-23.234	1.28239	462.223	421.854	651.497	370.798	370.798	370.798	10.2497	-81.5941	1.43991	476.433	490.602	194.198	190.457	190.457	190.457	-82.1566	-5.1911	-7.96137	52.9988	-3.47682	-4.66522	-0.879108	0.449585	2.13945	363.811	173.011	-43.5471	0	0	-0.420751	38.2036
0	7.95681	0	0	8.02843	0.210298	-7.63317	-0.168097	0.0372303	0.0315095	-23.3132	-3.82E-15	2.45344	0	0	0.0793679	-0.502293	-22.9233	0.624774	456.718	422.535	646.621	368.852	368.852	368.852	10.3513	-81.4473	1.77343	458.513	490.928	193.69	190.457	190.457	190.457	-82.0153	-5.01338	-8.24118	53.6079	-3.32015	-3.88368	-0.195301	0.51204	2.25053	219.981	160.044	-44.3322	0	0	-0.291745	39.6255
0	9.39813	0	0	9.51423	0.244342	-8.91905	-0.14673	0.0259247	0.0317334	-17.9753	-5.92E-16	0.167913	0	0	0.0536772	-0.356223	-22.38	0.0319836	449.991	423.355	641.618	367.143	367.143	367.143	10.3962	-81.4038	2.11275	440.877	491.347	193.347	190.457	190.457	190.457	-81.9709	-4.80272	-8.47893	54.1183	-2.87227	-3.24299	0.266842	0.339179	2.38647	105.676	110.722	-39.9083	0	0	-0.171308	40.6385
0	10.7488	0	0	10.9141	0.271146	-9.92521	-0.134935	0.017158	0.0274616	-14.2683	-1.52E-15	-1.23205	0	0	0.0372764	-0.27683	-21.636	-0.382787	442.351	424.251	636.72	365.694	365.694	365.694	10.3937	-81.4085	2.4229	423.509	491.816	193.035	190.457	190.457	190.457	-81.9694	-4.58615	-8.66349	54.4828	-2.22574	-2.85289	0.526284	0.0448227	2.5501	23.5964	45.7368	-33.0574	0	0	-0.0538453	41.2988
0	11.9953	0	0	12.2076	0.289792	-10.6215	-0.131103	0.0111151	0.0209226	-11.9164	-3.38E-15	-1.94368	0	0	0.0278817	-0.250048	-20.7416	-0.582299	434.064	425.133	632.112	364.595	364.595	364.595	10.3653	-81.4197	2.67314	406.374	492.305	192.678	190.457	190.457	190.457	-81.9725	-4.39572	-8.79377	54.6787	-1.55154	-2.73128	0.670522	-0.21845	2.75013	-28.5468	-11.3152	-25.818	0	0	0.0162915	41.6823
0	13.1288	0	0	13.379	0.2999	-10.9977	-0.133706	0.00798747	0.0123736	-10.5547	-1.78E-15	-2.15802	0	0	0.0226657	-0.256667	-19.7417	-0.572757	425.323	425.906	627.935	363.967	363.967	363.967	10.3372	-81.4078	2.83853	389.435	492.794	192.251	190.457	190.457	190.457	-81.954	-4.26277	-8.87451	54.6843	-1.02704	-2.8694	0.758918	-0.353212	2.96554	-47.0821	-45.2313	-19.395	0	0	0.010381	41.8543
0	14.1387	0	0	14.4122	0.301675	-11.0637	-0.141247	0.0072148	0.00176629	-9.7972	7.61E-16	-2.0932	0	0	0.0192082	-0.289198	-18.6566	-0.376786	416.228	426.499	624.296	363.911	363.911	363.911	10.3322	-81.3508	2.90198	372.647	493.271	191.763	190.457	190.457	190.457	-81.8948	-4.21171	-8.91244	54.4611	-0.753915	-3.25459	0.821179	-0.358101	3.11772	-31.388	-54.5273	-14.2066	0	0	-0.022992	41.8469
0	15.0084	0	0	15.2882	0.29591	-10.8493	-0.152194	0.0077452	-0.00996233	-9.29227	-6.77E-16	-1.95059	0	0	0.0160051	-0.350967	-17.476	-0.0177506	406.787	426.875	621.265	364.43	364.43	364.43	10.3637	-81.2289	2.85581	355.96	493.729	191.248	190.457	190.457	190.457	-81.7767	-4.25469	-8.91329	53.9521	-0.712795	-3.85634	0.880691	-0.312021	3.12064	7.61095	-49.7845	-10.2868	0	0	-0.0058501	41.6526
0	15.7158	0	0	15.9851	0.2838	-10.3981	-0.164503	0.00879537	-0.0215369	-8.71579	-3.72E-15	-1.84183	0	0	0.0123947	-0.441987	-16.1637	0.486238	396.94	427.039	618.879	365.387	365.387	365.387	10.4329	-81.0207	2.70195	339.321	494.159	190.752	190.457	190.457	190.457	-81.5785	-4.38984	-8.8806	53.0881	-0.792083	-4.60828	0.914724	-0.29989	2.98503	59.1817	-44.9837	-7.29422	0	0	0.109185	41.2331
0	16.2336	0	0	16.4788	0.266736	-9.76005	-0.176433	0.0100031	-0.0326265	-7.87682	2.03E-15	-1.79867	0	0	0.00843766	-0.54541	-14.6738	1.11162	386.601	427.022	617.133	366.56	366.56	366.56	10.5304	-80.7002	2.4509	322.68	494.55	190.319	190.457	190.457	190.457	-81.2727	-4.60291	-8.81649	51.8006	-0.880221	-5.40412	0.863529	-0.345707	2.80663	118.206	-47.9801	-4.7089	0	0	0.342461	40.5396
0	16.5314	0	0	16.7431	0.246234	-8.99027	-0.186783	0.0115628	-0.0439396	-6.73846	-8.46E-16	-1.78571	0	0	0.00456882	-0.627808	-12.9715	1.80658	375.681	426.864	615.999	367.763	367.763	367.763	10.6394	-80.2365	2.11972	305.985	494.887	189.989	190.457	190.457	190.457	-80.826	-4.87028	-8.7223	50.0463	-0.939246	-6.11229	0.672527	-0.390401	2.68064	183.184	-54.3703	-2.12033	0	0	0.701656	39.538
0	16.5763	0	0	16.7505	0.22403	-8.15284	-0.194621	0.0138722	-0.0553542	-5.3659	1.78E-15	-1.75814	0	0	0.0013368	-0.656582	-11.0495	2.47388	364.108	426.596	615.446	368.908	368.908	368.908	10.7372	-79.5949	1.73063	289.185	495.158	189.789	190.457	190.457	190.457	-80.2009	-5.16165	-8.59905	47.8433	-0.999184	-6.60446	0.37212	-0.364797	2.64585	241.401	-54.1422	0.135448	0	0	1.11416	38.2295
0	16.3357	0	0	16.4737	0.202011	-7.31894	-0.199319	0.0169025	-0.0642453	-3.88644	-5.50E-15	-1.72784	0	0	-0.000686449	-0.620033	-8.93407	2.9825	351.846	426.231	615.479	369.992	369.992	369.992	10.7989	-78.7402	1.30803	272.229	495.352	189.737	190.457	190.457	190.457	-79.3583	-5.4441	-8.44745	45.2877	-1.10563	-6.78672	0.0746165	-0.270128	2.68114	267.948	-42.9097	1.05173	0	0	1.38803	36.6577
0	15.7831	0	0	15.8896	0.181795	-6.55057	-0.200253	0.0205198	-0.0671459	-2.40102	5.24E-15	-1.71496	0	0	-0.00109529	-0.532494	-6.67812	3.20734	338.944	425.773	616.141	371.049	371.049	371.049	10.8024	-77.6394	0.872829	255.076	495.465	189.838	190.457	190.457	190.457	-78.2626	-5.68958	-8.26716	42.5278	-1.28077	-6.62051	-0.0921314	-0.158477	2.73667	239.543	-21.2091	-0.432991	0	0	1.32026	34.9
0	14.904	0	0	14.9847	0.164142	-5.87765	-0.197225	0.0244005	-0.0612029	-0.976003	4.99E-15	-1.73139	0	0	0.000294726	-0.422725	-4.34819	3.07456	325.554	425.231	617.495	372.114	372.114	372.114	10.7332	-76.266	0.435803	237.714	495.504	190.086	190.457	190.457	190.457	-76.8857	-5.88286	-8.05598	39.7149	-1.51598	-6.12757	-0.0504548	-0.076765	2.76817	146.979	9.25932	-4.68635	0	0	0.843173	33.0484
0	13.6985	0	0	13.758	0.14852	-5.28076	-0.190438	0.02818	-0.0464316	0.38085	-7.61E-16	-1.74968	0	0	0.00350317	-0.316312	-2.01033	2.58927	311.94	424.638	619.588	373.22	373.22	373.22	10.586	-74.6018	-0.00560214	220.171	495.489	190.459	190.457	190.457	190.457	-75.2089	-6.02501	-7.80892	36.9621	-1.78494	-5.38068	0.187657	-0.032633	2.74708	2.52609	47.2181	-10.9779	0	0	0.0779488	31.1893
0	12.1785	0	0	12.22	0.133138	-4.69193	-0.180457	0.0314807	-0.0255976	1.7073	1.27E-15	-1.71136	0	0	0.00851526	-0.223556	0.279062	1.83405	298.433	424.048	622.417	374.4	374.4	374.4	10.3612	-72.6366	-0.463202	202.516	495.445	190.918	190.457	190.457	190.457	-73.2231	-6.12862	-7.51849	34.3307	-2.06291	-4.48641	0.536697	-0.00161391	2.66611	-165.966	90.5897	-17.8868	0	0	-0.759732	29.3913
0	10.3607	0	0	10.3865	0.115453	-4.01374	-0.168215	0.033954	-0.00338035	3.03714	1.61E-15	-1.55749	0	0	0.015211	-0.137405	2.47666	0.941688	285.377	423.529	625.922	375.684	375.684	375.684	10.0574	-70.3667	-0.948068	184.84	495.403	191.401	190.457	190.457	190.457	-70.9257	-6.20674	-7.17605	31.8421	-2.33804	-3.56275	0.883681	0.0410368	2.52002	-326.116	134.217	-23.8742	0	0	-1.47258	27.7026
0	8.25957	0	0	8.27214	0.0929365	-3.14863	-0.154855	0.0351001	0.0156156	4.36134	1.10E-15	-1.27956	0	0	0.0232356	-0.039194	4.55127	0.0553338	273.069	423.146	629.992	377.079	377.079	377.079	9.66683	-67.7922	-1.45973	167.237	495.387	191.829	190.457	190.457	190.457	-68.3169	-6.26159	-6.77369	29.4991	-2.61468	-2.71344	1.1449	0.106088	2.31537	-454.516	171.451	-27.8838	0	0	-1.95092	26.1534
0	5.88195	0	0	5.88564	0.0637527	-2.02528	-0.141649	0.0345114	0.0280678	5.58848	-3.59E-15	-0.909072	0	0	0.0318048	0.0924544	6.48128	-0.707275	261.729	422.953	634.484	378.562	378.562	378.562	9.1732	-64.9143	-1.97968	149.775	495.412	192.112	190.457	190.457	190.457	-65.3969	-6.27843	-6.30547	27.3037	-2.90974	-2.00961	1.29255	0.182088	2.07301	-542.644	195.189	-29.4907	0	0	-2.1788	24.7611
0	3.22705	0	0	3.22723	0.0271259	-0.613324	-0.129958	0.0318381	0.0323903	6.51746	-2.62E-15	-0.50779	0	0	0.0395199	0.2741	8.25218	-1.27401	251.486	422.982	639.24	380.089	380.089	380.089	8.55578	-61.7332	-2.4716	132.487	495.48	192.166	190.457	190.457	190.457	-62.1647	-6.2269	-5.76792	25.2646	-3.24298	-1.48701	1.35628	0.248365	1.82979	-597.239	200.27	-28.7745	0	0	-2.21732	23.5347
0	0.28985	0	0	0.289903	-0.0166717	1.07589	-0.121048	0.0272095	0.0276861	6.83886	-1.69E-15	-0.106028	0	0	0.0439656	0.513099	9.85463	-1.61924	242.407	423.239	644.097	381.626	381.626	381.626	7.79572	-58.2477	-2.88672	115.361	495.576	191.925	190.457	190.457	190.457	-58.6186	-6.06772	-5.16014	23.393	-3.62276	-1.15773	1.38482	0.288007	1.61843	-630.433	185.432	-26.11	0	0	-2.14847	22.4793
0	-2.9325	0	0	-2.93652	-0.066543	2.99692	-0.116666	0.0213099	0.0129741	6.08062	1.35E-15	0.31537	0	0	0.0408117	0.806207	11.2827	-1.75246	234.52	423.706	648.895	383.182	383.182	383.182	6.88274	-54.4559	-3.1714	98.3493	495.674	191.362	190.457	190.457	190.457	-54.7576	-5.76131	-4.48365	21.6964	-4.03631	-1.02471	1.40977	0.296437	1.45063	-650.81	153.821	-21.9553	0	0	-2.0289	21.6003
0	-6.43104	0	0	-6.4565	-0.120788	5.07866	-0.11889	0.0155131	-0.0124426	3.66392	-1.52E-15	0.832209	0	0	0.0237497	1.14051	12.5316	-1.70405	227.847	424.338	653.472	384.806	384.806	384.806	5.82094	-50.3605	-3.27532	81.376	495.74	190.512	190.457	190.457	190.457	-50.5879	-5.27633	-3.74277	20.1744	-4.44994	-1.08721	1.4399	0.275425	1.31054	-662.178	111.767	-16.8805	0	0	-1.88011	20.9084
0	-10.1729	0	0	-10.2553	-0.177246	7.23107	-0.129779	0.0112319	-0.0477539	-0.979296	1.86E-15	1.50763	0	0	-0.0138531	1.49686	13.596	-1.51241	222.413	425.073	657.667	386.564	386.563	386.563	4.63395	-45.9779	-3.15997	64.364	495.745	189.492	190.457	190.457	190.457	-46.1318	-4.59806	-2.94643	18.8234	-4.82047	-1.3368	1.47137	0.227088	1.17335	-666.654	66.0378	-11.4129	0	0	-1.70165	20.4222
0	-14.0888	0	0	-14.2826	-0.23337	9.35061	-0.150761	0.00930096	-0.0898644	-8.22338	3.30E-15	2.3596	0	0	-0.0754606	1.8551	14.4687	-1.2145	218.248	425.845	661.322	388.502	388.502	388.502	3.36884	-41.3507	-2.80848	47.2733	495.675	188.511	190.457	190.457	190.457	-41.4393	-3.73675	-2.11153	17.6439	-5.10946	-1.74953	1.4879	0.156291	1.02354	-664.835	23.5051	-6.0064	0	0	-1.47998	20.17
0	-18.065	0	0	-18.4366	-0.286294	11.326	-0.181293	0.00895306	-0.133417	-17.9867	-3.55E-15	3.32787	0	0	-0.156246	2.19944	15.1409	-0.841897	215.385	426.592	664.278	390.634	390.634	390.634	2.09604	-36.5596	-2.23652	30.1494	495.545	187.856	190.457	190.457	190.457	-36.5984	-2.73468	-1.26632	16.6478	-5.29384	-2.28231	1.46667	0.0712545	0.864619	-656.221	-11.396	-0.717371	0	0	-1.20411	20.1874
0	-21.9448	0	0	-22.5578	-0.332975	13.0462	-0.218598	0.00822537	-0.171687	-29.6172	-4.57E-15	4.3581	0	0	-0.240575	2.52153	15.6022	-0.421994	213.841	427.273	666.391	392.934	392.934	392.934	0.90239	-31.7287	-1.50108	13.1616	495.404	187.846	190.457	190.457	190.457	-31.7377	-1.66911	-0.451755	15.8593	-5.36679	-2.87782	1.39476	-0.0125175	0.717195	-641.158	-35.746	4.63269	0	0	-0.878203	20.5152
0	-25.5437	0	0	-26.4368	-0.370495	14.4118	-0.257987	0.00472745	-0.198537	-41.9166	-6.09E-15	5.42003	0	0	-0.30408	2.82083	15.8424	0.0202853	213.608	427.875	667.543	395.365	395.365	395.365	-0.123832	-27.0196	-0.70152	-3.3889	495.325	188.76	190.457	190.457	190.457	-27.0184	-0.647148	0.281657	15.3099	-5.33134	-3.47798	1.29099	-0.0800655	0.600891	-624.505	-49.7957	10.362	0	0	-0.526959	21.1931
0	-28.6748	0	0	-29.8404	-0.396509	15.349	-0.294356	-0.00259612	-0.210682	-53.385	-5.41E-15	6.51067	0	0	-0.322328	3.1036	15.8547	0.466302	214.65	428.413	667.65	397.89	397.89	397.89	-0.911338	-22.612	0.0352457	-19.106	495.38	190.765	190.457	190.457	190.457	-22.6141	0.211865	0.880996	15.0251	-5.19551	-4.04056	1.2052	-0.120324	0.527012	-615.41	-54.8852	16.433	0	0	-0.180749	22.2539
0	-31.179	0	0	-32.554	-0.409672	15.82	-0.323911	-0.0129003	-0.209465	-62.5877	1.35E-15	7.54828	0	0	-0.282356	3.38192	15.6387	0.913638	216.92	428.933	666.672	400.487	400.487	400.488	-1.42015	-18.6737	0.586075	-33.5704	495.624	193.887	190.457	190.457	190.457	-18.684	0.80529	1.30043	15.0106	-4.97273	-4.55067	1.18016	-0.133784	0.495221	-619.473	-54.1467	22.4776	0	0	0.143154	23.7151
0	-32.9501	0	0	-34.4249	-0.409711	15.8214	-0.345246	-0.0241663	-0.199305	-68.5156	8.12E-15	8.28715	0	0	-0.190504	3.67263	15.204	1.38225	220.365	429.498	664.608	403.143	403.143	403.143	-1.6429	-15.3305	0.867259	-46.4179	496.067	198.023	190.457	190.457	190.457	-15.346	1.0757	1.50793	15.2434	-4.68731	-5.01993	1.20868	-0.128842	0.492831	-631.868	-51.087	27.8537	0	0	0.435228	25.5735
0	-33.9471	0	0	-35.3905	-0.397157	15.3722	-0.358857	-0.0346632	-0.185012	-70.7758	-8.80E-15	8.35475	0	0	-0.0707549	3.99402	14.5687	1.90654	224.932	430.185	661.5	405.833	405.833	405.833	-1.59569	-12.646	0.855627	-57.3905	496.68	202.998	190.457	190.457	190.457	-12.6604	1.02432	1.48863	15.6781	-4.37655	-5.47194	1.24652	-0.100061	0.514405	-641.801	-46.8073	32.0277	0	0	0.679571	27.8037
0	-34.1934	0	0	-35.4844	-0.372981	14.5017	-0.366564	-0.0434292	-0.169516	-69.6646	-9.47E-15	7.45209	0	0	0.0456648	4.35846	13.7566	2.51726	230.549	431.067	657.437	408.505	408.505	408.506	-1.30701	-10.6179	0.586552	-66.3495	497.397	208.621	190.457	190.457	190.457	-10.6261	0.704075	1.24531	16.2636	-4.07884	-5.92399	1.24861	-0.0308261	0.56643	-641.149	-39.8865	34.6881	0	0	0.861217	30.3621
0	-33.7669	0	0	-34.8204	-0.338426	13.2456	-0.371112	-0.0502489	-0.152625	-66.0934	-6.77E-15	5.50307	0	0	0.133724	4.76475	12.7931	3.22506	237.127	432.198	652.553	411.067	411.067	411.067	-0.811893	-9.18721	0.134765	-73.2566	498.129	214.723	190.457	190.457	190.457	-9.18876	0.199152	0.797631	16.9607	-3.81442	-6.3775	1.2129	0.0668319	0.654227	-634.745	-32.8995	35.7507	0	0	0.993431	33.1926
0	-32.7835	0	0	-33.5633	-0.295079	11.6514	-0.375376	-0.0549744	-0.132402	-61.3321	9.73E-15	2.71496	0	0	0.18338	5.19794	11.7013	4.01668	244.56	433.606	647.026	413.401	413.401	413.401	-0.151748	-8.25785	-0.408569	-78.1373	498.773	221.157	190.457	190.457	190.457	-8.25727	-0.39624	0.180612	17.7494	-3.58002	-6.82236	1.16016	0.156329	0.778906	-632.942	-30.9542	35.361	0	0	1.11229	36.2324
0	-31.3777	0	0	-31.8949	-0.244951	9.78495	-0.381195	-0.0577708	-0.106837	-56.6375	-8.46E-15	-0.545632	0	0	0.199296	5.63609	10.5011	4.86023	252.738	435.283	641.054	415.386	415.386	415.386	0.624965	-7.71997	-0.955753	-81.0411	499.227	227.79	190.457	190.457	190.457	-7.72508	-0.994939	-0.558752	18.6238	-3.36199	-7.24577	1.10381	0.193965	0.922248	-642.421	-39.1564	34.0414	0	0	1.2562	39.4175
0	-29.6838	0	0	-29.9838	-0.190402	7.7299	-0.388825	-0.05942	-0.0761165	-52.9459	4.74E-15	-3.89369	0	0	0.194007	6.05891	9.20762	5.71066	261.558	437.19	634.842	416.914	416.914	416.914	1.46434	-7.47203	-1.43672	-82.0082	499.399	234.479	190.457	190.457	190.457	-7.49105	-1.5283	-1.36648	19.5881	-3.15771	-7.63452	1.02668	0.175094	1.06553	-658.13	-54.8115	32.6233	0	0	1.44081	42.6863
0	-27.8202	0	0	-27.9642	-0.133871	5.57893	-0.397322	-0.0603902	-0.0413761	-50.7331	3.38E-16	-6.92918	0	0	0.180818	6.4518	7.83043	6.5099	270.923	439.266	628.591	417.891	417.891	417.891	2.31081	-7.43717	-1.80682	-81.0507	499.211	241.065	190.457	190.457	190.457	-7.47606	-1.95249	-2.18678	20.6607	-2.9834	-7.96964	0.907964	0.112274	1.18593	-671.988	-72.4109	31.8659	0	0	1.67115	45.9844
0	-25.8785	0	0	-25.9282	-0.0776329	3.42334	-0.404625	-0.0601428	-0.00384474	-49.9616	-1.08E-14	-9.23794	0	0	0.169397	6.80812	6.37286	7.1869	280.737	441.437	622.486	418.227	418.227	418.227	3.11245	-7.57122	-2.04539	-78.1488	498.605	247.373	190.457	190.457	190.457	-7.63209	-2.24687	-2.96764	21.8818	-2.87071	-8.2199	0.764217	-0.000957108	1.26814	-683.714	-91.3213	32.0565	0	0	1.9664	49.2676
0	-23.9203	0	0	-23.9273	-0.0237155	1.34746	-0.407798	-0.0575749	0.0351178	-50.1699	-8.80E-15	-10.4834	0	0	0.164299	7.13415	4.83355	7.66604	290.905	443.627	616.688	417.848	417.848	417.848	3.82766	-7.86146	-2.14632	-73.2609	497.55	253.22	190.457	190.457	190.457	-7.94231	-2.40518	-3.66748	23.3097	-2.86577	-8.3395	0.631064	-0.152846	1.30513	-696.71	-110.749	33.2005	0	0	2.34779	52.5006
0	-21.9803	0	0	-21.9815	0.0261078	-0.574059	-0.404545	-0.0527301	0.0730136	-50.7543	1.02E-14	-10.6015	0	0	0.165547	7.45072	3.20892	7.88174	301.346	445.775	611.323	416.707	416.707	416.707	4.43151	-8.3189	-2.10794	-66.343	496.049	258.42	190.457	190.457	190.457	-8.41428	-2.42636	-4.26182	25.0098	-3.0247	-8.26998	0.543391	-0.302768	1.31369	-713.125	-128.236	35.4403	0	0	2.82389	55.6543
0	-20.0722	0	0	-20.0888	0.0703295	-2.2786	-0.393829	-0.046312	0.106758	-51.1687	-7.44E-15	-9.74665	0	0	0.170585	7.78761	1.49497	7.79388	311.999	447.835	606.486	414.801	414.801	414.801	4.91733	-8.96929	-1.92878	-57.3674	494.136	262.804	190.457	190.457	190.457	-9.07139	-2.31056	-4.74518	27.0411	-3.40185	-7.94829	0.518236	-0.373311	1.33685	-730.779	-136.244	38.7358	0	0	3.37832	58.7024
0	-18.1952	0	0	-18.235	0.107825	-3.72082	-0.376021	-0.0392588	0.132716	-51.0304	8.12E-15	-8.21155	0	0	0.175972	8.16978	-0.311988	7.39735	322.83	449.776	602.252	412.179	412.179	412.179	5.29374	-9.84499	-1.60926	-46.3332	491.874	266.229	190.457	190.457	190.457	-9.94495	-2.06088	-5.12856	29.4452	-4.03282	-7.3351	0.537645	-0.301597	1.42626	-739.544	-128.826	42.6354	0	0	3.94219	61.6191
0	-16.3421	0	0	-16.4032	0.138057	-4.88037	-0.352281	-0.0318566	0.148683	-50.0995	0	-6.27672	0	0	0.178578	8.60324	-2.21542	6.71916	333.817	451.576	598.698	408.949	408.949	408.95	5.57903	-10.9787	-1.15707	-33.2714	489.337	268.599	190.457	190.457	190.457	-11.0678	-1.68837	-5.43352	32.2377	-4.92475	-6.44443	0.569363	-0.0878807	1.61198	-728.363	-107.69	45.8581	0	0	4.39768	64.3803
0	-14.5061	0	0	-14.5815	0.161176	-5.76442	-0.324334	-0.0239384	0.154558	-48.2725	-8.12E-15	-4.15638	0	0	0.176208	9.07022	-4.21768	5.80688	344.94	453.21	595.913	405.29	405.29	405.29	5.79527	-12.3976	-0.590033	-18.2447	486.608	269.874	190.457	190.457	190.457	-12.4686	-1.2145	-5.68602	35.3996	-6.05689	-5.3404	0.615983	0.192622	1.89188	-696.973	-83.79	46.8933	0	0	4.64317	66.9623
0	-12.6869	0	0	-12.7678	0.177878	-6.40138	-0.294111	-0.0152324	0.151681	-45.5644	4.06E-15	-1.98621	0	0	0.167803	9.53643	-6.31671	4.72308	356.167	454.642	593.987	401.443	401.443	401.443	5.96413	-14.1187	0.06569	-1.34638	483.772	270.064	190.457	190.457	190.457	-14.166	-0.669124	-5.91178	38.8674	-7.37839	-4.09855	0.736342	0.444635	2.24328	-659.789	-67.1504	44.4019	0	0	4.68269	69.3388
0	-10.8935	0	0	-10.9723	0.189126	-6.82948	-0.263597	-0.00551757	0.141255	-42.1121	-2.03E-15	0.17764	0	0	0.153534	9.96255	-8.50151	3.55392	367.469	455.833	593.012	397.707	397.707	397.707	6.10458	-16.1449	0.779913	17.3021	480.909	269.228	190.457	190.457	190.457	-16.165	-0.0859293	-6.13324	42.5296	-8.79312	-2.77238	0.982428	0.623405	2.63885	-630.427	-56.5252	38.1327	0	0	4.58532	71.4759
0	-9.14474	0	0	-9.2158	0.195964	-7.08938	-0.234993	0.00536314	0.124228	-38.1916	3.38E-16	2.3476	0	0	0.134803	10.3087	-10.7502	2.41945	378.839	456.738	593.079	394.401	394.401	394.401	6.23248	-18.4643	1.52141	37.5564	478.097	267.459	190.457	190.457	190.457	-18.4556	0.500614	-6.36817	46.2364	-10.1449	-1.40639	1.33684	0.724722	3.03214	-609.7	-42.9468	28.8082	0	0	4.38003	73.3296
0	-7.46748	0	0	-7.52754	0.199449	-7.22169	-0.210621	0.0171762	0.103436	-34.1864	-5.41E-15	4.54348	0	0	0.11386	10.535	-13.0317	1.46856	390.289	457.312	594.284	391.799	391.799	391.799	6.36186	-21.0518	2.26025	59.2563	475.41	264.882	190.457	190.457	190.457	-21.0147	1.05739	-6.63006	49.8202	-11.2417	-0.0819527	1.73831	0.711284	3.33974	-593.518	-25.0828	18.2002	0	0	4.04792	74.8493
0	-5.89079	0	0	-5.93856	0.200439	-7.25928	-0.192443	0.029571	0.0827145	-30.5006	-2.54E-16	6.78319	0	0	0.0930347	10.6098	-15.3095	0.860954	401.838	457.516	596.71	390.07	390.07	390.07	6.50708	-23.8738	2.972	82.2378	472.916	261.637	190.457	190.457	190.457	-23.8104	1.55629	-6.93018	53.117	-11.9269	1.05445	2.1182	0.526627	3.45275	-578.858	-9.09863	7.9249	0	0	3.57476	75.9854
0	-4.43918	0	0	-4.4747	0.199295	-7.21585	-0.181425	0.0419984	0.0647449	-27.4549	-4.57E-15	9.04189	0	0	0.0739023	10.5236	-17.5442	0.743784	413.493	457.328	600.399	389.223	389.223	389.223	6.68483	-26.8931	3.64216	106.347	470.685	257.865	190.457	190.457	190.457	-26.8065	1.97777	-7.28037	55.9896	-12.1553	1.81202	2.38151	0.196286	3.31713	-554.966	4.00816	-1.58374	0	0	2.94333	76.6992
0	-3.12811	0	0	-3.15218	0.195775	-7.0822	-0.177792	0.0539258	0.0491956	-25.2689	5.41E-15	11.2415	0	0	0.0571089	10.2954	-19.6959	1.21678	425.222	456.762	605.327	389.084	389.084	389.085	6.91468	-30.073	4.26798	131.452	468.784	253.699	190.457	190.457	190.457	-29.9674	2.31183	-7.69488	58.3534	-12.0069	2.01734	2.41246	-0.151296	3.0038	-501.538	18.5953	-11.5403	0	0	2.14864	76.9702
0	-1.96347	0	0	-1.97755	0.189338	-6.83756	-0.181231	0.064817	0.03364	-24.0464	-4.06E-15	13.2332	0	0	0.0427527	9.96541	-21.7243	2.28685	436.905	455.865	611.393	389.358	389.358	389.358	7.2173	-33.3806	4.85701	157.443	467.275	249.268	190.457	190.457	190.457	-33.2608	2.5561	-8.1896	60.1912	-11.6272	1.58469	2.11713	-0.337291	2.64695	-398.453	37.28	-23.6411	0	0	1.26185	76.7934
0	-0.944094	0	0	-0.950145	0.179731	-6.47197	-0.190804	0.0744409	0.0148226	-23.7431	0	14.8302	0	0	0.0309965	9.58031	-23.5908	3.83059	448.297	454.706	618.412	389.723	389.723	389.723	7.61168	-36.7892	5.42368	184.229	466.215	244.71	190.457	190.457	190.457	-36.6611	2.71272	-8.7798	61.5532	-11.1453	0.559683	1.46098	-0.215637	2.36501	-233.9	56.3809	-38.1017	0	0	0.423172	76.172
0	-0.065285	0	0	-0.0656338	0.167631	-6.01076	-0.20388	0.0816723	-0.0102035	-24.0555	4.74E-15	15.7271	0	0	0.0223778	9.17232	-25.2633	5.59078	459.016	453.343	626.138	389.897	389.897	389.897	8.11267	-40.2809	5.98473	211.727	465.647	240.183	190.457	190.457	190.457	-40.1518	2.78442	-9.47735	62.5536	-10.6154	-0.884126	0.560852	0.30845	2.22097	-20.762	78.4842	-52.3319	0	0	-0.254971	75.1126
0	0.675764	0	0	0.678927	0.155038	-5.52993	-0.217243	0.0851052	-0.0422222	-24.5498	-2.71E-15	15.63	0	0	0.0174906	8.73068	-26.725	7.23248	468.609	451.786	634.305	389.646	389.646	389.646	8.72765	-43.8452	6.55495	239.835	465.589	235.873	190.457	190.457	190.457	-43.7249	2.7721	-10.2867	63.3595	-9.98984	-2.52061	-0.298348	1.23541	2.2263	199.47	122.3	-61.8719	0	0	-0.826775	73.6271
0	1.27582	0	0	1.28101	0.145123	-5.15083	-0.228454	0.0836739	-0.0766656	-24.845	-6.77E-16	14.3967	0	0	0.0156743	8.17562	-27.9759	8.44417	476.661	449.997	642.703	388.768	388.768	388.768	9.452	-47.4751	7.14626	268.421	466.024	231.975	190.457	190.457	190.457	-47.3767	2.67701	-11.2005	64.1616	-9.12542	-4.19749	-0.819392	2.35344	2.3498	377.21	209.902	-62.1678	0	0	-1.49734	71.7294
0	1.72695	0	0	1.73355	0.141175	-4.99973	-0.236719	0.0777338	-0.102975	-24.7551	4.06E-15	12.1661	0	0	0.0143275	7.37024	-29.0194	9.02812	482.887	447.932	651.208	387.152	387.152	387.152	10.2647	-51.1626	7.76952	297.322	466.893	228.663	190.457	190.457	190.457	-51.1025	2.50644	-12.197	65.1355	-7.8321	-5.92126	-0.801458	3.15043	2.51543	458.896	332.961	-52.1613	0	0	-2.3482	69.4229
0	2.02568	0	0	2.03384	0.14459	-5.13041	-0.243151	0.0690526	-0.106985	-24.3513	2.71E-15	9.29516	0	0	0.0108053	6.19571	-29.8395	8.95421	487.208	445.606	659.726	384.959	384.96	384.96	11.127	-54.8965	8.43335	326.382	468.107	226.051	190.457	190.457	190.457	-54.8932	2.27599	-13.2401	66.3971	-5.97638	-7.82478	-0.27031	2.84088	2.49543	410.417	405.205	-38.3106	0	0	-2.83727	66.6888
0	2.18871	0	0	2.19859	0.152453	-5.43116	-0.251133	0.0607173	-0.08364	-23.9882	8.80E-15	6.28295	0	0	0.0053575	4.69132	-30.3849	8.3701	489.803	443.121	668.051	382.734	382.734	382.734	11.9891	-58.6624	9.13764	355.521	469.574	224.166	190.457	190.457	190.457	-58.7343	2.00389	-14.2832	67.9205	-3.64521	-9.9614	0.285045	0.73394	1.80395	296.764	280.39	-32.0398	0	0	-1.91823	63.5017
0	2.26047	0	0	2.27135	0.157076	-5.60783	-0.264218	0.0572285	-0.0607536	-24.0595	-4.48E-15	3.77389	0	0	0.000592166	3.20463	-30.5899	7.4998	491.051	440.623	675.663	381.062	381.062	381.062	12.8032	-62.443	9.86536	384.757	471.236	222.976	190.457	190.457	190.457	-62.608	1.6997	-15.2771	69.3483	-1.30441	-11.8905	-0.0556201	-2.7659	0.132157	327.069	-64.9336	-40.5784	0	0	-0.0383726	59.8761
0	2.29	0	0	2.30006	0.150644	-5.36199	-0.281749	0.06259	-0.0802976	-24.5296	2.82E-15	2.40031	0	0	-0.00260875	2.35575	-30.4273	6.42413	491.266	438.198	681.707	379.892	379.892	379.892	13.5333	-66.2201	10.5808	414.115	473.062	222.484	190.457	190.457	190.457	-66.4946	1.35934	-16.1748	69.8602	0.282088	-12.4292	-0.694442	-4.99008	-1.22684	450.601	-302.634	-62.2542	0	0	1.08958	55.8852
0	2.29477	0	0	2.30228	0.131541	-4.63074	-0.298533	0.0770172	-0.143142	-24.8962	6.87E-15	2.48087	0	0	-0.00663143	2.51093	-29.9173	5.17261	490.628	435.88	685.65	378.772	378.772	378.772	14.1489	-69.9739	11.2425	443.452	475.014	222.795	190.457	190.457	190.457	-70.3711	0.978856	-16.9317	68.8044	0.64979	-10.7743	-0.0108305	-2.88615	-0.121779	369.065	1.52496	-86.5548	0	0	1.36684	51.5977
0	2.25943	0	0	2.2639	0.10479	-3.60427	-0.30885	0.0981173	-0.22832	-24.5758	-4.48E-15	4.04411	0	0	-0.0134294	3.28076	-29.092	3.95219	489.298	433.712	687.961	377.865	377.865	377.865	14.6245	-73.6829	11.8203	472.423	477.037	224.06	190.457	190.457	190.457	-74.2098	0.567724	-17.5133	66.6049	0.209418	-7.8703	0.141814	0.431527	1.61824	429.683	367.685	-98.236	0	0	2.58358	47.0298
0	2.15966	0	0	2.16188	0.0785522	-2.59519	-0.309011	0.123527	-0.316348	-23.1314	-5.41E-15	6.90726	0	0	-0.0203715	4.06133	-28.0088	2.7815	487.186	431.697	689.357	377.515	377.515	377.515	14.9508	-77.3258	12.2988	500.542	479.082	226.394	190.457	190.457	190.457	-77.9813	0.141966	-17.9077	64.0891	-0.296042	-4.96204	-0.714336	2.43288	2.49773	686.579	487.663	-95.4889	0	0	4.01786	42.206
0	1.98502	0	0	1.98612	0.0604262	-1.89712	-0.296899	0.150664	-0.385945	-20.2256	-7.61E-15	10.5667	0	0	-0.0212977	4.52555	-26.7599	1.43504	484.059	429.82	690.207	377.718	377.718	377.718	15.1413	-80.8794	12.6772	527.278	481.125	229.819	190.457	190.457	190.457	-81.6563	-0.284059	-18.129	61.7552	-0.39596	-2.47606	-1.47603	2.75641	2.57127	885.276	408.778	-82.6313	0	0	4.26947	37.2099
0	1.75715	0	0	1.75788	0.0541402	-1.65488	-0.272536	0.175914	-0.436894	-15.6792	5.41E-15	14.1915	0	0	-0.0125285	4.63935	-25.4411	-0.254531	479.902	428.109	690.607	378.362	378.362	378.362	15.229	-84.316	12.9611	552.15	483.188	234.23	190.457	190.457	190.457	-85.2045	-0.706026	-18.2091	59.7702	-0.0103206	-0.310084	-1.6514	2.05757	2.23013	936.561	278.532	-63.773	0	0	3.63744	32.1864
0	1.52403	0	0	1.52481	0.0592888	-1.85329	-0.236061	0.19447	-0.476181	-9.33074	4.14E-15	16.7809	0	0	0.00256648	4.52306	-24.1304	-2.27243	475.002	426.627	690.555	379.4	379.4	379.4	15.2563	-87.5986	13.1542	574.771	485.319	239.405	190.457	190.457	190.457	-88.5897	-1.13011	-18.1838	58.1311	0.683832	1.73896	-1.32201	1.08683	1.74814	876.001	175.96	-42.712	0	0	2.76671	27.3212
0	1.33981	0	0	1.34096	0.0727808	-2.373	-0.188688	0.202161	-0.509905	-1.21696	2.88E-15	17.5207	0	0	0.015508	4.32228	-22.89	-4.45992	469.853	425.431	690.061	380.788	380.788	380.788	15.2619	-90.677	13.2546	594.84	487.555	245.023	190.457	190.457	190.457	-91.7636	-1.56571	-18.0817	56.7663	1.43138	3.7784	-0.779691	0.308204	1.29359	771.671	105.888	-22.5219	0	0	2.0161	22.8124
0	1.24496	0	0	1.24672	0.0903828	-3.05041	-0.133168	0.196905	-0.542035	8.32416	3.38E-15	16.04	0	0	0.0191401	4.13604	-21.7736	-6.59883	465.007	424.529	689.189	382.429	382.429	382.429	15.2706	-93.4865	13.2541	612.139	489.891	250.678	190.457	190.457	190.457	-94.6616	-2.01797	-17.9175	55.5994	2.02962	5.78857	-0.295558	-0.116463	0.967111	681.723	47.9151	-5.27766	0	0	1.50937	18.8423
0	1.25369	0	0	1.25634	0.107962	-3.72611	-0.0738739	0.179569	-0.574285	18.6321	1.18E-15	12.5334	0	0	0.012447	3.99935	-20.8277	-8.49325	460.945	423.877	688.041	384.205	384.205	384.205	15.2875	-95.9508	13.1353	626.524	492.264	255.909	190.457	190.457	190.457	-97.2049	-2.48419	-17.6889	54.5877	2.38597	7.67098	-0.0205585	-0.223185	0.782329	640.859	-13.5572	8.09456	0	0	1.21725	15.5547
0	1.35121	0	0	1.35498	0.122276	-4.27553	-0.016382	0.153177	-0.604145	28.7873	1.69E-16	7.66438	0	0	0.000721685	3.89767	-20.0894	-10.0177	458.001	423.401	686.722	386.015	386.015	386.015	15.299	-97.9874	12.8721	637.919	494.553	260.239	190.457	190.457	190.457	-99.3053	-2.954	-17.3784	53.7279	2.51142	9.31066	0.0537303	-0.174343	0.677569	647.261	-88.0099	18.0121	0	0	1.02881	13.0435
0	1.49974	0	0	1.50462	0.131159	-4.61612	0.033251	0.121957	-0.627861	37.7138	0	2.41526	0	0	-0.00799223	3.7953	-19.581	-11.1163	456.346	423.026	685.31	387.778	387.778	387.778	15.2773	-99.5159	12.4328	646.304	496.603	263.214	190.457	190.457	190.457	-100.874	-3.41204	-16.9586	53.0348	2.47336	10.6167	0.00498854	-0.128203	0.584692	682.606	-175.384	25.8877	0	0	0.850073	11.3544
0	1.64861	0	0	1.65417	0.133427	-4.70301	0.0691151	0.0904335	-0.641782	44.2625	4.95E-15	-2.10423	0	0	-0.00768834	3.65977	-19.3082	-11.7736	456.021	422.687	683.841	389.421	389.421	389.421	15.1881	-100.465	11.7889	651.704	498.255	264.449	190.457	190.457	190.457	-101.833	-3.84105	-16.4018	52.5163	2.34276	11.5326	-0.0769969	-0.160808	0.48024	724.49	-265.085	33.3631	0	0	0.644443	10.491
0	1.74491	0	0	1.75037	0.128765	-4.52433	0.0858436	0.0627635	-0.645096	47.2688	5.08E-15	-4.87561	0	0	0.00189293	3.47303	-19.258	-11.985	456.971	422.343	682.306	390.866	390.866	390.866	14.999	-100.778	10.9282	654.163	499.372	263.673	190.457	190.457	190.457	-102.121	-4.22406	-15.691	52.1594	2.16316	12.0265	-0.18603	-0.232318	0.402697	769.911	-336.305	41.685	0	0	0.444268	10.4197
0	1.74281	0	0	1.7473	0.117867	-4.10638	0.0788773	0.0425795	-0.636892	45.6336	-1.69E-16	-5.1623	0	0	0.0144217	3.22883	-19.4015	-11.7542	459.055	421.981	680.671	392.028	392.028	392.028	14.6851	-100.428	9.86622	653.722	499.867	260.757	190.457	190.457	190.457	-101.708	-4.54494	-14.8286	51.9334	1.95017	12.0829	-0.329204	-0.273551	0.403164	815.49	-370.318	51.1185	0	0	0.290625	11.0758
0	1.61365	0	0	1.61669	0.102511	-3.51667	0.0448106	0.0326149	-0.615401	38.4999	-1.99E-15	-2.68932	0	0	0.0201032	2.92617	-19.698	-11.1021	462.061	421.62	678.893	392.82	392.82	392.82	14.2355	-99.4182	8.65253	650.407	499.715	255.751	190.457	190.457	190.457	-100.606	-4.78963	-13.8417	51.8007	1.70664	11.7003	-0.487971	-0.242347	0.517131	848.24	-357.921	60.6039	0	0	0.207204	12.3707
0	1.35918	0	0	1.36086	0.0853663	-2.85743	-0.0174539	0.0342435	-0.577012	25.6055	-8.46E-17	2.25728	0	0	0.0123159	2.56505	-20.1017	-10.073	465.721	421.307	676.951	393.154	393.154	393.154	13.6608	-97.8022	7.3674	644.237	498.962	248.91	190.457	190.457	190.457	-98.8764	-4.9498	-12.7825	51.7272	1.4377	10.8923	-0.611183	-0.139785	0.752144	845.351	-300.688	67.7357	0	0	0.192489	14.201
0	1.02496	0	0	1.02575	0.069539	-2.24816	-0.104125	0.046607	-0.518318	7.77678	1.86E-15	8.81593	0	0	-0.00530384	2.14554	-20.5689	-8.73111	469.754	421.095	674.856	392.953	392.953	392.953	12.9997	-95.6916	6.10894	635.27	497.732	240.708	190.457	190.457	190.457	-96.6459	-5.02777	-11.7239	51.6872	1.1573	9.68645	-0.646407	-0.0079958	1.08456	787.439	-211.553	69.5433	0	0	0.219912	16.4575
0	0.70615	0	0	0.706497	0.0579534	-1.80184	-0.203509	0.0659668	-0.438154	-12.7182	-4.74E-15	15.6736	0	0	-0.0172789	1.66977	-21.0626	-7.15067	473.899	421.027	672.652	392.17	392.171	392.17	12.3183	-93.2608	4.97347	623.669	496.21	231.815	190.457	190.457	190.457	-94.1025	-5.03887	-10.7492	51.6639	0.884745	8.1231	-0.568915	0.0946381	1.45637	670.092	-111.423	63.8774	0	0	0.248753	19.0303
0	0.533943	0	0	0.534136	0.0527316	-1.6006	-0.29517	0.0861172	-0.341885	-32.3083	-8.46E-17	21.3534	0	0	-0.00530569	1.14471	-21.5522	-5.40512	477.931	421.119	670.398	390.815	390.815	390.815	11.698	-90.7295	4.03665	609.755	494.613	223.001	190.457	190.457	190.457	-91.4772	-5.00762	-9.93767	51.6455	0.637703	6.25271	-0.411557	0.126342	1.79091	515.533	-21.9841	50.9139	0	0	0.245794	21.81
0	0.63795	0	0	0.638223	0.0547681	-1.67908	-0.356887	0.100247	-0.242482	-47.2287	-3.72E-15	24.6171	0	0	0.0361292	0.583911	-22.0098	-3.56068	481.659	421.359	668.141	388.959	388.959	388.959	11.2128	-88.3204	3.34142	594.018	493.151	214.978	190.457	190.457	190.457	-88.9993	-4.95863	-9.34809	51.6195	0.428583	4.13291	-0.25871	0.0819808	2.02017	366.919	42.5744	33.5138	0	0	0.199671	24.6851
0	1.10077	0	0	1.10145	0.063683	-2.02259	-0.379097	0.104036	-0.155239	-55.4113	-4.57E-15	24.8789	0	0	0.0929427	0.00866402	-22.4031	-1.67769	484.895	421.715	665.88	386.724	386.724	386.724	10.9073	-86.2077	2.89495	577.024	491.981	208.234	190.457	190.457	190.457	-86.844	-4.90843	-9.00551	51.5717	0.265566	1.82791	-0.250495	-0.0180833	2.11356	276.306	78.8241	15.7467	0	0	0.123868	27.541
0	1.93585	0	0	1.93782	0.0782958	-2.58532	-0.367945	0.0980381	-0.0901996	-57.0549	-3.89E-15	22.4325	0	0	0.142157	-0.548078	-22.6959	0.170713	487.414	422.153	663.538	384.257	384.257	384.257	10.7865	-84.4897	2.67289	559.309	491.179	202.97	190.457	190.457	190.457	-85.1065	-4.86426	-8.89592	51.4972	0.151732	-0.569044	-0.548351	-0.13372	2.08081	286.052	93.5194	0.761707	0	0	0.0446694	30.2646
0	3.09468	0	0	3.0999	0.0975149	-3.32466	-0.333798	0.0866787	-0.0505117	-53.4721	-5.24E-15	18.2649	0	0	0.166925	-1.03663	-22.8558	1.86367	488.909	422.645	660.96	381.684	381.684	381.684	10.8211	-83.1941	2.63018	541.281	490.746	199.14	190.457	190.457	190.457	-83.8095	-4.82728	-8.97345	51.4248	0.0792398	-2.88504	-1.2376	-0.225914	1.94736	410.224	96.8086	-10.2263	0	0	-0.0500251	32.7598
0	4.48305	0	0	4.49533	0.121136	-4.23182	-0.289215	0.0735122	-0.0325146	-46.6672	5.24E-15	13.4223	0	0	0.163784	-1.3911	-22.8698	3.20939	488.977	423.161	657.932	379.048	379.048	379.048	10.9616	-82.2936	2.71658	523.188	490.632	196.542	190.457	190.457	190.457	-82.9195	-4.79308	-9.17716	51.4382	0.0172693	-4.82739	-2.15813	-0.263366	1.77998	603.189	96.818	-17.7953	0	0	-0.261084	34.9674
0	5.98581	0	0	6.01186	0.149709	-5.32622	-0.245249	0.0595053	-0.0241035	-38.6656	2.54E-15	8.65789	0	0	0.140009	-1.54641	-22.7489	3.98304	487.197	423.668	654.261	376.296	376.296	376.296	11.1493	-81.7246	2.88888	505.14	490.764	194.902	190.457	190.457	190.457	-82.3665	-4.74946	-9.44496	51.6606	-0.0855157	-6.03341	-2.79597	-0.217897	1.7105	739.733	99.203	-24.2958	0	0	-0.629338	36.8745
0	7.49798	0	0	7.5483	0.183089	-6.59981	-0.206902	0.045848	-0.010474	-30.8132	-2.66E-15	4.5651	0	0	0.10692	-1.47622	-22.5115	4.05351	483.317	424.145	649.88	373.368	373.368	373.368	11.3256	-81.4078	3.1143	487.175	491.062	193.936	190.457	190.457	190.457	-82.0644	-4.67835	-9.72159	52.1828	-0.258879	-6.26304	-2.52076	-0.0728776	1.8832	675.288	107.255	-32.2652	0	0	-0.849127	38.491
0	8.94875	0	0	9.03649	0.218868	-7.95765	-0.17655	0.0327105	0.00921514	-23.9746	3.98E-15	1.38074	0	0	0.0747884	-1.2288	-22.1548	3.52126	477.442	424.604	644.945	370.344	370.344	370.344	11.4488	-81.263	3.36566	469.336	491.459	193.39	190.457	190.457	190.457	-81.9281	-4.56841	-9.9666	52.9713	-0.451984	-5.62669	-1.37302	0.0872014	2.27848	425.69	107.11	-38.9135	0	0	-0.614017	39.8113
0	10.3059	0	0	10.4427	0.252748	-9.23522	-0.154971	0.0210426	0.0246103	-18.5582	-3.34E-15	-0.825162	0	0	0.0498939	-0.910934	-21.6504	2.68995	470.008	425.056	639.793	367.467	367.466	367.466	11.5069	-81.22	3.61222	451.688	491.91	193.059	190.457	190.457	190.457	-81.886	-4.42916	-10.1575	53.8584	-0.554476	-4.56457	-0.0383792	0.126743	2.71405	147.475	80.4802	-39.4512	0	0	-0.169678	40.8115
0	11.5605	0	0	11.7516	0.280512	-10.2753	-0.141731	0.0123332	0.0296394	-14.5684	2.28E-15	-2.09628	0	0	0.0337343	-0.62627	-20.9707	1.88845	461.562	425.473	634.799	365.024	365.024	365.024	11.5156	-81.2225	3.81789	434.283	492.385	192.797	190.457	190.457	190.457	-81.8843	-4.29151	-10.287	54.6272	-0.49979	-3.58144	0.915311	0.000372947	3.04934	-39.9941	27.5701	-33.8541	0	0	0.0846437	41.4808
0	12.7092	0	0	12.9504	0.299459	-10.9813	-0.136566	0.00715626	0.0248009	-11.8302	2.37E-15	-2.63433	0	0	0.0244636	-0.428915	-20.1068	1.32941	452.545	425.78	630.243	363.258	363.258	363.258	11.5056	-81.2271	3.94738	417.128	492.864	192.521	190.457	190.457	190.457	-81.8844	-4.19559	-10.3577	55.0998	-0.332388	-3.01653	1.35166	-0.196616	3.26851	-112.776	-29.4557	-25.6826	0	0	0.075432	41.8356
0	13.7436	0	0	14.022	0.308712	-11.3248	-0.138577	0.00571668	0.0125141	-10.0202	2.37E-15	-2.64696	0	0	0.0190874	-0.323637	-19.0653	1.08205	443.203	425.898	626.28	362.336	362.336	362.336	11.5073	-81.2005	3.97358	400.191	493.333	192.197	190.457	190.457	190.457	-81.857	-4.1762	-10.3762	55.1637	-0.170229	-2.98081	1.38235	-0.33736	3.38474	-94.1746	-67.0469	-17.9753	0	0	-0.0341871	41.9041
0	14.6454	0	0	14.9434	0.308991	-11.3352	-0.146553	0.00685333	-0.00408033	-8.81049	2.88E-15	-2.39307	0	0	0.0151528	-0.290811	-17.8536	1.11046	433.59	425.773	622.964	362.318	362.318	362.318	11.54	-81.1139	3.88312	383.408	493.782	191.831	190.457	190.457	190.457	-81.7762	-4.25223	-10.3495	54.7584	-0.111754	-3.39991	1.18725	-0.374071	3.37598	-21.0581	-78.1224	-11.8485	0	0	-0.0482407	41.7063
0	15.3862	0	0	15.6859	0.302122	-11.0803	-0.158586	0.00917024	-0.0214877	-7.90105	-4.99E-15	-2.07063	0	0	0.0113718	-0.305679	-16.4706	1.32531	423.625	425.393	620.297	363.112	363.112	363.112	11.6071	-80.9387	3.6779	366.701	494.202	191.452	190.457	190.457	190.457	-81.6135	-4.42237	-10.2831	53.859	-0.172843	-4.08963	0.918116	-0.348265	3.22903	70.4944	-71.5731	-7.28864	0	0	0.131434	41.2449
0	15.9315	0	0	16.218	0.290413	-10.6446	-0.172027	0.0115979	-0.0368021	-7.03125	4.31E-15	-1.78939	0	0	0.00740017	-0.34273	-14.9069	1.62391	413.166	424.783	618.258	364.477	364.477	364.477	11.6977	-80.6442	3.37287	349.987	494.58	191.106	190.457	190.457	190.457	-81.336	-4.6676	-10.1813	52.4687	-0.303756	-4.82836	0.663863	-0.31904	3.00552	151.982	-59.9702	-3.92159	0	0	0.463802	40.5117
0	16.2451	0	0	16.5086	0.276099	-10.1104	-0.184668	0.0136003	-0.0485778	-6.08137	4.48E-15	-1.59117	0	0	0.00354121	-0.374693	-13.1538	1.91064	402.084	423.992	616.825	366.117	366.117	366.117	11.7928	-80.1966	2.99095	333.195	494.903	190.837	190.457	190.457	190.457	-80.9069	-4.95838	-10.0475	50.6141	-0.460152	-5.41452	0.449674	-0.31469	2.79774	207.243	-51.459	-1.33041	0	0	0.822766	39.5016
0	16.2947	0	0	16.53	0.261032	-9.54626	-0.194895	0.0153674	-0.056597	-5.04269	-6.34E-16	-1.45779	0	0	0.000273505	-0.375726	-11.2154	2.10024	390.313	423.072	615.988	367.798	367.798	367.798	11.8708	-79.561	2.5571	316.273	495.159	190.684	190.457	190.457	190.457	-80.2878	-5.26284	-9.88555	48.3503	-0.648245	-5.70746	0.269372	-0.296525	2.6675	230.652	-41.9159	0.486162	0	0	1.08099	38.2287
0	16.0551	0	0	16.2609	0.2466	-9.00405	-0.201539	0.0173096	-0.0606229	-3.94986	6.34E-15	-1.36723	0	0	-0.00198103	-0.332208	-9.11704	2.11613	377.873	422.071	615.761	369.388	369.388	369.388	11.9128	-78.7045	2.09383	299.186	495.337	190.676	190.457	190.457	190.457	-79.4429	-5.55296	-9.69896	45.7754	-0.902135	-5.64771	0.142563	-0.223519	2.61922	217.049	-23.6447	1.03059	0	0	1.12959	36.7347
0	15.5104	0	0	15.6878	0.233645	-8.51593	-0.203853	0.0196214	-0.0589069	-2.83254	4.27E-15	-1.32422	0	0	-0.00290304	-0.250444	-6.90531	1.89975	364.879	421.031	616.186	370.833	370.833	370.833	11.9049	-77.5988	1.61749	281.918	495.436	190.828	190.457	190.457	190.457	-78.3417	-5.80901	-9.49055	43.0257	-1.23979	-5.25226	0.124025	-0.103512	2.61561	157.483	6.14371	-0.536189	0	0	0.880816	35.0874
0	14.6566	0	0	14.807	0.222186	-8.08315	-0.201329	0.0222678	-0.0499575	-1.6649	-2.62E-15	-1.33412	0	0	-0.00220721	-0.151794	-4.63931	1.4315	351.543	419.992	617.318	372.114	372.114	372.114	11.8401	-76.2222	1.13443	264.482	495.461	191.141	190.457	190.457	190.457	-76.9619	-6.02346	-9.26082	40.243	-1.64724	-4.59464	0.255094	0.0203024	2.61639	49.5423	44.4836	-4.5555	0	0	0.333997	33.3674
0	13.5006	0	0	13.6247	0.211184	-7.66674	-0.19413	0.0251223	-0.033718	-0.407115	0	-1.37092	0	0	0.000381259	-0.0582894	-2.37872	0.747588	338.16	418.998	619.193	373.24	373.24	373.24	11.7171	-74.5607	0.63994	246.923	495.43	191.594	190.457	190.457	190.457	-75.2899	-6.20138	-9.00694	37.5365	-2.09071	-3.78337	0.524052	0.117159	2.59768	-95.9902	87.5693	-10.5278	0	0	-0.399801	31.6524
0	12.0571	0	0	12.1541	0.198607	-7.18975	-0.182969	0.028043	-0.0129416	0.97365	-1.44E-15	-1.37459	0	0	0.00507754	0.0202488	-0.174193	-0.0614314	325.066	418.101	621.803	374.25	374.25	374.251	11.5367	-72.6073	0.12257	229.318	495.368	192.145	190.457	190.457	190.457	-73.3196	-6.35514	-8.72279	34.9635	-2.53493	-2.94458	0.84545	0.18002	2.55286	-251.44	131.902	-17.2628	0	0	-1.1268	30.0048
0	10.3409	0	0	10.4097	0.181937	-6.55597	-0.16907	0.0307135	0.00755836	2.45742	8.04E-16	-1.28722	0	0	0.011815	0.0919544	1.93633	-0.876148	312.58	417.353	625.08	375.227	375.227	375.227	11.2944	-70.3596	-0.426903	211.758	495.304	192.722	190.457	190.457	190.457	-71.0492	-6.4941	-8.39959	32.5375	-2.95416	-2.2004	1.10364	0.210576	2.46924	-383.696	172.126	-23.3039	0	0	-1.67254	28.4678
0	8.35984	0	0	8.40135	0.158926	-5.6785	-0.153974	0.03287	0.0232313	3.94173	9.09E-16	-1.06061	0	0	0.0199449	0.180994	3.92618	-1.58551	300.943	416.804	628.906	376.27	376.27	376.27	10.9759	-67.8174	-1.00564	194.327	495.263	193.239	190.457	190.457	190.457	-68.4776	-6.61445	-8.02723	30.252	-3.33715	-1.6414	1.22613	0.218106	2.32738	-472.022	203.213	-27.6302	0	0	-1.95953	27.0666
0	6.11241	0	0	6.13142	0.12824	-4.50422	-0.139583	0.0340477	0.0308421	5.21117	-2.29E-15	-0.699342	0	0	0.0280452	0.319508	5.77677	-2.1166	290.291	416.497	633.133	377.458	377.458	377.459	10.5578	-64.9811	-1.5933	177.075	495.259	193.599	190.457	190.457	190.457	-65.6029	-6.69506	-7.59603	28.1024	-3.69	-1.30541	1.20798	0.219985	2.12519	-513.354	221.668	-29.6566	0	0	-2.00004	25.8128
0	3.59019	0	0	3.5952	0.0897618	-3.02653	-0.127412	0.0337607	0.0292752	6.00508	-1.23E-15	-0.244901	0	0	0.0341782	0.535603	7.47492	-2.44665	280.663	416.468	637.603	378.826	378.827	378.826	10.0127	-61.8516	-2.15268	160.012	495.299	193.717	190.457	190.457	190.457	-62.4235	-6.70086	-7.09851	26.0958	-4.03408	-1.17628	1.10338	0.239325	1.88577	-520.316	226.546	-29.2666	0	0	-1.87021	24.7105
0	0.784055	0	0	0.784238	0.0445101	-1.28368	-0.118933	0.0319193	0.0187396	5.99232	-6.77E-16	0.271117	0	0	0.0355596	0.841633	9.01137	-2.59648	272.037	416.733	642.165	380.361	380.361	380.361	9.31863	-58.4308	-2.63629	143.104	495.373	193.54	190.457	190.457	190.457	-58.9397	-6.59173	-6.53085	24.2487	-4.39451	-1.20457	0.996942	0.279933	1.64537	-513.841	217.005	-26.8042	0	0	-1.67541	23.7612
0	-2.3075	0	0	-2.30764	-0.00573118	0.653991	-0.115858	0.0288142	0.000153149	4.75831	2.88E-15	0.83092	0	0	0.0282114	1.22966	10.3801	-2.61002	264.378	417.281	646.679	382.027	382.027	382.027	8.4671	-54.7236	-2.99549	126.285	495.466	193.062	190.457	190.457	190.457	-55.1572	-6.33303	-5.89379	22.5778	-4.78532	-1.33695	0.966182	0.32635	1.43497	-514.6	192.462	-22.8786	0	0	-1.50831	22.9695
0	-5.66814	0	0	-5.67447	-0.0588777	2.70199	-0.120137	0.0253863	-0.0258258	1.83975	-2.54E-15	1.45574	0	0	0.00706479	1.67494	11.5774	-2.52963	257.683	418.067	651.007	383.801	383.801	383.801	7.46746	-50.7414	-3.18953	109.477	495.556	192.337	190.457	190.457	190.457	-51.0912	-5.90426	-5.19279	21.091	-5.19911	-1.53996	1.04447	0.354808	1.26554	-533.291	154.502	-18.2011	0	0	-1.40539	22.3468
0	-9.25323	0	0	-9.28574	-0.112873	4.7756	-0.133577	0.0227368	-0.058537	-3.16858	3.38E-15	2.15869	0	0	-0.0323127	2.14473	12.5997	-2.37861	252.007	419.016	655.005	385.682	385.682	385.682	6.34798	-46.51	-3.19283	92.618	495.623	191.494	190.457	190.457	190.457	-46.7735	-5.30429	-4.43797	19.7859	-5.60793	-1.80698	1.21854	0.342606	1.1258	-570.273	106.61	-13.3604	0	0	-1.35097	21.9145
0	-12.9806	0	0	-13.074	-0.165809	6.79649	-0.156738	0.0212165	-0.0962188	-10.4047	-5.92E-16	2.87923	0	0	-0.0900591	2.60804	13.4415	-2.15585	247.452	420.033	658.516	387.682	387.682	387.682	5.15424	-42.0786	-3.00045	75.6957	495.657	190.741	190.457	190.457	190.457	-42.2606	-4.55424	-3.6447	18.6546	-5.97489	-2.14975	1.42925	0.28039	1.00389	-616.005	54.1497	-8.68843	0	0	-1.29214	21.7054
0	-16.7269	0	0	-16.9271	-0.215864	8.69196	-0.187867	0.0201927	-0.135906	-19.53	4.74E-15	3.51238	0	0	-0.158538	3.04243	14.0937	-1.84451	244.149	421.017	661.374	389.817	389.817	389.817	3.94563	-37.5277	-2.63296	58.7772	495.667	190.347	190.457	190.457	190.457	-37.6402	-3.69881	-2.83495	17.6934	-6.26636	-2.58252	1.59299	0.170572	0.889919	-654.652	2.464	-4.18335	0	0	-1.16832	21.7629
0	-20.3347	0	0	-20.6892	-0.261155	10.3908	-0.222332	0.0172749	-0.172835	-29.6232	3.26E-15	3.87341	0	0	-0.221348	3.43677	14.5423	-1.42926	242.216	421.882	663.415	392.098	392.098	392.098	2.7893	-32.9702	-2.14089	42.0302	495.677	190.602	190.457	190.457	190.457	-33.0303	-2.80666	-2.03766	16.9115	-6.46006	-3.10983	1.6491	0.0326232	0.785857	-673.787	-44.265	0.542737	0	0	-0.946851	22.1377
0	-23.6303	0	0	-24.1749	-0.299753	11.8242	-0.254598	0.0103911	-0.20181	-39.4215	-4.65E-15	3.87082	0	0	-0.259283	3.7896	14.7707	-0.910025	241.728	422.57	664.499	394.523	394.523	394.523	1.74949	-28.542	-1.60529	25.7143	495.725	191.761	190.457	190.457	190.457	-28.5682	-1.96691	-1.28606	16.3322	-6.54536	-3.723	1.59785	-0.101887	0.699233	-672.251	-82.0313	5.82611	0	0	-0.638118	22.8811
0	-26.4509	0	0	-27.1955	-0.329935	12.9348	-0.280427	-0.00115319	-0.218907	-47.6841	-5.16E-15	3.51522	0	0	-0.258788	4.10592	14.7641	-0.301769	242.7	423.058	664.527	397.088	397.088	397.088	0.87408	-24.3827	-1.12819	10.144	495.837	193.991	190.457	190.457	190.457	-24.3907	-1.2777	-0.611416	15.9839	-6.51933	-4.40342	1.49589	-0.202714	0.633035	-659.906	-108.386	11.7907	0	0	-0.282851	24.0355
0	-28.6706	0	0	-29.5904	-0.350523	13.6868	-0.298401	-0.0160745	-0.223542	-53.5452	-1.69E-16	2.88661	0	0	-0.218557	4.39458	14.5151	0.378269	245.106	423.362	663.448	399.774	399.774	399.774	0.184869	-20.6118	-0.810221	-4.36614	496.018	197.336	190.457	190.457	190.457	-20.6124	-0.825756	-0.0367305	15.8859	-6.38458	-5.12918	1.40538	-0.248589	0.587729	-647.055	-121.373	18.1076	0	0	0.0761723	25.6251
0	-30.2193	0	0	-31.2569	-0.361052	14.0696	-0.309943	-0.0319745	-0.217837	-56.7118	5.24E-15	2.05457	0	0	-0.149879	4.66633	14.0283	1.12335	248.885	423.532	661.264	402.553	402.553	402.553	-0.32387	-17.3096	-0.723895	-17.5514	496.237	201.734	190.457	190.457	190.457	-17.3074	-0.664392	0.427476	16.0372	-6.15167	-5.88305	1.34682	-0.234949	0.563098	-635.935	-120.857	24.1802	0	0	0.403957	27.6487
0	-31.0888	0	0	-32.1668	-0.361648	14.0912	-0.318099	-0.0465175	-0.204872	-57.4592	-5.92E-15	1.06761	0	0	-0.0708467	4.93151	13.3208	1.93747	253.951	423.644	658.028	405.374	405.375	405.375	-0.6779	-14.5078	-0.896196	-29.2234	496.432	207.049	190.457	190.457	190.457	-14.5028	-0.801329	0.783519	16.4141	-5.8407	-6.65655	1.29544	-0.170724	0.557044	-621.271	-108.487	29.3406	0	0	0.668986	30.0771
0	-31.3282	0	0	-32.3658	-0.35279	13.7694	-0.326139	-0.0574568	-0.186551	-56.4863	-8.46E-16	0.0751566	0	0	0.00180204	5.19714	12.4198	2.82305	260.183	423.792	653.839	408.166	408.166	408.166	-0.912504	-12.1922	-1.30747	-39.2673	496.52	213.112	190.457	190.457	190.457	-12.182	-1.20103	1.04415	16.9785	-5.47954	-7.44484	1.22474	-0.0712052	0.573358	-600.735	-86.9956	32.8678	0	0	0.8515	32.8565
0	-31.0296	0	0	-31.959	-0.335182	13.1269	-0.336831	-0.0627734	-0.163504	-54.7221	-2.45E-15	-0.637579	0	0	0.0587585	5.46474	11.3584	3.76819	267.426	424.067	648.839	410.829	410.829	410.829	-1.063	-10.3143	-1.90212	-47.6195	496.411	219.746	190.457	190.457	190.457	-10.2963	-1.7967	1.22783	17.6891	-5.0988	-8.23849	1.12885	0.0400042	0.616335	-578.862	-61.531	34.2053	0	0	0.960863	35.9156
0	-30.3102	0	0	-31.0863	-0.309745	12.193	-0.351622	-0.061078	-0.135813	-53.0629	-1.35E-15	-0.740874	0	0	0.0993496	5.73005	10.1709	4.74089	275.498	424.542	643.204	413.247	413.247	413.247	-1.15767	-8.80772	-2.60436	-54.2379	496.034	226.776	190.457	190.457	190.457	-8.77996	-2.50575	1.3525	18.5112	-4.72648	-9.01846	1.01601	0.138913	0.693722	-563.029	-37.7365	33.1069	0	0	1.031	39.174
0	-29.2922	0	0	-29.8962	-0.277651	11.0051	-0.369876	-0.0526262	-0.104028	-52.1165	-7.27E-15	-0.0512054	0	0	0.12807	5.98489	8.88922	5.69025	284.207	425.257	637.133	415.3	415.3	415.3	-1.21328	-7.60507	-3.33418	-59.0753	495.347	234.028	190.457	190.457	190.457	-7.567	-3.24464	1.42998	19.4226	-4.38484	-9.75643	0.896165	0.199695	0.806012	-558.107	-21.7761	30.1343	0	0	1.10441	42.5522
0	-28.0865	0	0	-28.5226	-0.240289	9.61023	-0.389334	-0.039319	-0.0694786	-52.1224	-1.69E-16	1.38304	0	0	0.150012	6.22059	7.53926	6.55139	293.371	426.216	630.834	416.874	416.875	416.874	-1.23378	-6.65123	-4.02039	-62.066	494.342	241.32	190.457	190.457	190.457	-6.60388	-3.94065	1.46306	20.4157	-4.09167	-10.4153	0.769884	0.204397	0.942943	-563.496	-16.9922	26.5133	0	0	1.21376	45.9777
0	-26.7806	0	0	-27.0696	-0.199175	8.06192	-0.407342	-0.0236357	-0.0338518	-53.0204	6.77E-16	3.34098	0	0	0.168388	6.43216	6.13883	7.25034	302.828	427.383	624.514	417.875	417.875	417.875	-1.21218	-5.91127	-4.6087	-63.1256	493.044	248.47	190.457	190.457	190.457	-5.85737	-4.53897	1.44618	21.5009	-3.8635	-10.9453	0.636209	0.15198	1.08527	-575.761	-21.8492	23.7107	0	0	1.37809	49.3912
0	-25.4324	0	0	-25.6043	-0.155826	6.41651	-0.421495	-0.00764255	0.00222928	-54.5289	8.12E-15	5.52806	0	0	0.18425	6.62182	4.69662	7.71058	312.449	428.699	618.367	418.22	418.22	418.22	-1.13397	-5.37372	-5.06376	-62.1595	491.5	255.291	190.457	190.457	190.457	-5.31761	-5.0041	1.36802	22.709	-3.71817	-11.2795	0.519281	0.0325347	1.20805	-597.733	-35.8148	22.8077	0	0	1.62709	52.7463
0	-24.0708	0	0	-24.1584	-0.111736	4.73204	-0.429499	0.00668026	0.0380171	-56.2021	7.44E-15	7.57545	0	0	0.196923	6.80415	3.21295	7.86478	322.143	430.093	612.556	417.853	417.853	417.853	-0.980468	-5.04822	-5.36388	-59.0761	489.765	261.599	190.457	190.457	190.457	-4.9957	-5.31453	1.21379	24.0839	-3.68335	-11.3326	0.442414	-0.142863	1.29206	-630.926	-55.8852	24.3866	0	0	1.9834	56.0079
0	-22.7006	0	0	-22.735	-0.0684021	3.06843	-0.429623	0.0176798	0.0723079	-57.5634	-1.52E-15	9.11993	0	0	0.205174	7.00794	1.68149	7.66785	331.862	431.502	607.211	416.746	416.746	416.746	-0.732983	-4.95945	-5.49493	-53.8033	487.898	267.214	190.457	190.457	190.457	-4.91717	-5.45685	0.968455	25.6749	-3.80513	-11.0152	0.422809	-0.33926	1.33721	-674.8	-78.1065	28.5143	0	0	2.46013	59.148
0	-21.311	0	0	-21.3186	-0.0273365	1.48705	-0.421518	0.0241474	0.103205	-58.2682	-5.92E-15	9.87618	0	0	0.208307	7.2721	0.0907217	7.10871	341.606	432.878	602.418	414.917	414.917	414.917	-0.377255	-5.1391	-5.44644	-46.3025	485.95	271.966	190.457	190.457	190.457	-5.11362	-5.42242	0.620098	27.5294	-4.15007	-10.2634	0.470538	-0.497173	1.36478	-726.126	-97.6494	34.6746	0	0	3.05802	62.1434
0	-19.8843	0	0	-19.8843	0.00999373	0.0474762	-0.405992	0.0258359	0.128399	-58.1367	-7.95E-15	9.73211	0	0	0.20667	7.63526	-1.57473	6.21839	351.42	434.193	598.236	412.43	412.43	412.43	0.0925327	-5.61948	-5.21213	-36.5748	483.962	275.713	190.457	190.457	190.457	-5.61594	-5.20831	0.162962	29.6912	-4.79177	-9.07499	0.575293	-0.545711	1.41436	-775.971	-109.737	41.863	0	0	3.74686	64.9768
0	-18.4024	0	0	-18.4066	0.0423096	-1.19884	-0.384386	0.0234141	0.145414	-57.1086	2.93E-15	8.7655	0	0	0.201344	8.1203	-3.33291	5.06828	361.381	435.426	594.715	409.406	409.406	409.406	0.671124	-6.42946	-4.79403	-24.6581	481.956	278.347	190.457	190.457	190.457	-6.45014	-4.82168	-0.40038	32.201	-5.7841	-7.52972	0.714479	-0.433305	1.53122	-811.657	-111.735	48.6312	0	0	4.44931	67.6389
0	-16.8529	0	0	-16.8659	0.0687665	-2.2184	-0.358197	0.0183849	0.152503	-55.193	8.63E-15	7.21856	0	0	0.193444	8.72029	-5.2019	3.75824	371.576	436.552	591.919	406.012	406.012	406.012	1.34235	-7.59194	-4.20797	-10.6218	479.946	279.806	190.457	190.457	190.457	-7.63531	-4.28499	-1.05892	35.0866	-7.13162	-5.77859	0.869632	-0.151097	1.73916	-822.935	-103.745	53.1961	0	0	5.04734	70.1272
0	-15.2336	0	0	-15.2551	0.0891822	-3.00423	-0.328787	0.0125673	0.149109	-52.4218	-1.02E-15	5.40825	0	0	0.183322	9.39177	-7.19538	2.40021	382.074	437.527	589.941	402.439	402.439	402.439	2.08184	-9.12157	-3.4861	5.43996	477.937	280.088	190.457	190.457	190.457	-9.18239	-3.638	-1.79481	38.342	-8.76875	-3.99941	1.04896	0.25682	2.03664	-808.974	-87.7046	53.775	0	0	5.43496	72.4382
0	-13.556	0	0	-13.583	0.104159	-3.58002	-0.297623	0.00770724	0.136313	-48.87	-4.40E-15	3.6486	0	0	0.17055	10.0589	-9.31684	1.10786	392.909	438.29	588.914	398.867	398.867	398.867	2.86137	-11.022	-2.67429	23.4099	475.934	279.248	190.457	190.457	190.457	-11.0925	-2.93429	-2.58608	41.9047	-10.5574	-2.34214	1.279	0.697955	2.39629	-778.521	-66.7803	49.3713	0	0	5.56932	74.5563
0	-11.8457	0	0	-11.875	0.11499	-3.99596	-0.266451	0.00518338	0.116488	-44.6933	7.11E-15	2.20163	0	0	0.154592	10.6281	-11.5555	-0.00417952	404.074	438.764	588.996	395.447	395.447	395.447	3.65354	-13.2834	-1.82414	43.1482	473.941	277.389	190.457	190.457	190.457	-13.3554	-2.23227	-3.40941	45.652	-12.3028	-0.898618	1.55369	1.05794	2.78224	-738.466	-43.8368	40.1784	0	0	5.43375	76.4454
0	-10.1398	0	0	-10.169	0.123364	-4.31728	-0.237394	0.00597938	0.093382	-40.1633	2.37E-15	1.27534	0	0	0.135753	11.0089	-13.8864	-0.822514	415.525	438.882	590.346	392.311	392.311	392.311	4.43552	-15.882	-0.982435	64.4943	471.971	274.655	190.457	190.457	190.457	-15.9489	-1.58392	-4.24298	49.4202	-13.7926	0.285169	1.81723	1.22526	3.14399	-688.924	-22.7514	27.5727	0	0	5.0095	78.0508
0	-8.48086	0	0	-8.50853	0.130864	-4.60479	-0.212781	0.0102533	0.071249	-35.6601	-1.69E-15	0.982591	0	0	0.115564	11.1381	-16.2742	-1.24517	427.182	438.599	593.086	389.597	389.597	389.597	5.19097	-18.782	-0.181785	87.274	470.041	271.203	190.457	190.457	190.457	-18.8401	-1.02501	-5.06857	53.039	-14.8535	1.17267	2.01163	1.13789	3.40417	-629.622	-6.1741	13.5389	0	0	4.33512	79.3116
0	-6.90893	0	0	-6.93432	0.138399	-4.89345	-0.194576	0.0176941	0.0529492	-31.5918	-4.40E-15	1.36732	0	0	0.0962286	10.9967	-18.6773	-1.1925	438.933	437.909	597.268	387.447	387.447	387.447	5.90989	-21.9403	0.564031	111.314	468.177	267.185	190.457	190.457	190.457	-21.9891	-0.570427	-5.87296	56.3641	-15.4029	1.70847	2.11773	0.837809	3.48386	-563.55	9.75619	-0.251036	0	0	3.51767	80.176
0	-5.45444	0	0	-5.47689	0.145913	-5.18104	-0.184081	0.0277118	0.0392186	-28.3131	-2.03E-15	2.40629	0	0	0.0795729	10.6102	-21.0491	-0.615497	450.652	436.854	602.854	385.952	385.952	385.952	6.58783	-25.3124	1.25752	136.456	466.413	262.738	190.457	190.457	190.457	-25.3537	-0.217315	-6.64876	59.2933	-15.4641	1.81391	2.12894	0.453702	3.36006	-490.497	32.9417	-13.1259	0	0	2.63066	80.6105
0	-4.1345	0	0	-4.15319	0.152505	-5.43312	-0.181729	0.0394728	0.0284857	-26.0505	-2.88E-15	3.9918	0	0	0.0662004	10.033	-23.3375	0.490892	462.187	435.514	609.726	385.094	385.094	385.094	7.22585	-28.8579	1.911	162.574	464.796	257.983	190.457	190.457	190.457	-28.8953	0.0473187	-7.39524	61.7673	-15.1329	1.40956	2.02284	0.144933	3.09527	-403.451	70.4603	-25.4659	0	0	1.68808	80.5963
0	-2.95338	0	0	-2.96756	0.156892	-5.60079	-0.187025	0.0521438	0.0188513	-24.8584	3.81E-16	5.94184	0	0	0.0554339	9.32834	-25.4842	2.0682	473.348	433.991	617.695	384.746	384.746	384.746	7.82989	-32.5431	2.53958	189.572	463.382	253.035	190.457	190.457	190.457	-32.5814	0.23841	-8.11754	63.7598	-14.5224	0.449981	1.7666	0.0271782	2.76285	-293.894	122.133	-37.7081	0	0	0.725804	80.1211
0	-1.90684	0	0	-1.91612	0.157903	-5.63942	-0.198554	0.0650506	0.00908685	-24.6137	-1.69E-16	8.01146	0	0	0.0459722	8.55323	-27.4289	3.97943	483.883	432.383	626.509	384.7	384.7	384.7	8.40997	-36.3423	3.15616	217.38	462.232	248.019	190.457	190.457	190.457	-36.3871	0.367051	-8.82494	65.2744	-13.7217	-1.03907	1.30587	0.097059	2.42144	-151.486	174.444	-49.7625	0	0	-0.153948	79.1723
0	-0.986604	0	0	-0.991206	0.154815	-5.52141	-0.214595	0.077491	-0.00192493	-25.0894	-1.02E-15	9.88861	0	0	0.0368267	7.75903	-29.1197	6.00862	493.483	430.756	635.85	384.735	384.735	384.735	8.9792	-40.2356	3.76863	245.943	461.41	243.076	190.457	190.457	190.457	-40.2939	0.437219	-9.52864	66.3538	-12.7881	-2.92234	0.667834	0.268907	2.11427	17.7427	210.26	-60.9499	0	0	-0.777158	77.7413
0	-0.183835	0	0	-0.184615	0.147501	-5.2418	-0.233116	0.0878533	-0.0151499	-25.9801	0	11.1546	0	0	0.0278473	6.99591	-30.5216	7.89527	501.821	429.125	645.343	384.681	384.681	384.681	9.55214	-44.2085	4.37864	275.207	460.974	238.362	190.457	190.457	190.457	-44.2893	0.444944	-10.2388	67.08	-11.7615	-4.95606	0.0107032	0.459224	1.85143	183.909	222.591	-70.7686	0	0	-1.03641	75.8315
0	0.508076	0	0	0.509875	0.136382	-4.81621	-0.252434	0.094414	-0.0317768	-26.9953	6.77E-16	11.4405	0	0	0.0197071	6.30768	-31.6181	9.39954	508.623	427.456	654.605	384.441	384.441	384.441	10.1397	-48.2492	4.98214	305.105	460.964	234.046	190.457	190.457	190.457	-48.3641	0.381018	-10.9589	67.5477	-10.6803	-6.85008	-0.488644	0.62607	1.62711	316.479	217.828	-79.6067	0	0	-0.985703	73.4589
0	1.0915	0	0	1.09453	0.12223	-4.27378	-0.271145	0.0962157	-0.0525004	-27.8835	3.38E-16	10.6007	0	0	0.0131604	5.72162	-32.4034	10.3582	513.716	425.701	663.292	383.972	383.972	383.972	10.7422	-52.3456	5.57112	335.543	461.389	230.3	190.457	190.457	190.457	-52.5088	0.236858	-11.6803	67.8267	-9.58519	-8.34933	-0.758634	0.752367	1.43413	406.456	207.019	-87.7307	0	0	-0.748604	70.6445
0	1.56399	0	0	1.56717	0.105947	-3.64871	-0.2883	0.0940673	-0.0783729	-28.4722	6.43E-15	8.86651	0	0	0.00826845	5.24451	-32.8734	10.7012	517.035	423.825	671.133	383.26	383.26	383.26	11.345	-56.4833	6.13477	366.396	462.217	227.289	190.457	190.457	190.457	-56.7104	0.0101908	-12.379	67.9407	-8.5118	-9.28693	-0.818529	0.843952	1.28949	461.671	201.32	-94.8665	0	0	-0.419648	67.4049
0	1.91963	0	0	1.92222	0.0884386	-2.97563	-0.30299	0.0905628	-0.110524	-28.6404	5.08E-15	6.83621	0	0	0.00415688	4.86446	-33.0226	10.4382	518.599	421.832	677.936	382.317	382.317	382.317	11.9184	-60.6445	6.6598	397.499	463.377	225.166	190.457	190.457	190.457	-60.9505	-0.292029	-13.0179	67.8676	-7.47776	-9.60424	-0.74427	0.913572	1.21864	497.989	208.042	-100.302	0	0	-0.0456717	63.7467
0	2.15167	0	0	2.15339	0.0706108	-2.28943	-0.314253	0.0893387	-0.150168	-28.2974	-2.45E-15	5.31452	0	0	-0.000468422	4.55663	-32.8452	9.63204	518.484	419.765	683.59	381.192	381.192	381.192	12.425	-64.8089	7.13098	428.64	464.779	224.062	190.457	190.457	190.457	-65.205	-0.654103	-13.5544	67.5595	-6.47559	-9.34029	-0.624626	0.961606	1.23423	530.836	228.299	-103.106	0	0	0.358051	59.6712
0	2.25679	0	0	2.2577	0.0534325	-1.62761	-0.32118	0.0938557	-0.198419	-27.3571	-2.20E-15	5.05379	0	0	-0.00637209	4.29186	-32.3425	8.37163	516.806	417.694	688.05	379.987	379.987	379.987	12.8297	-68.953	7.53325	459.552	466.331	224.082	190.457	190.457	190.457	-69.4445	-1.05471	-13.9516	66.9681	-5.4788	-8.59556	-0.537112	0.970262	1.31893	572.19	257.209	-102.134	0	0	0.792368	55.1861
0	2.24001	0	0	2.24038	0.0380015	-1.03273	-0.322645	0.106385	-0.256097	-25.6718	2.03E-15	6.51105	0	0	-0.0129044	4.04699	-31.5297	6.75108	513.712	415.709	691.326	378.854	378.854	378.854	13.112	-73.0514	7.85572	489.9	467.967	225.298	190.457	190.457	190.457	-73.6364	-1.47163	-14.1895	66.068	-4.46169	-7.48231	-0.532652	0.915747	1.43711	629.919	286.811	-96.2042	0	0	1.26563	50.3225
0	2.11883	0	0	2.11892	0.0255988	-0.554427	-0.317027	0.126556	-0.323031	-22.9803	-7.44E-15	9.61036	0	0	-0.0175691	3.81415	-30.4421	4.85475	509.385	413.904	693.471	377.974	377.974	377.974	13.2731	-77.0761	8.09604	519.279	469.661	227.735	190.457	190.457	190.457	-77.7468	-1.88648	-14.272	64.8694	-3.42238	-6.08246	-0.618723	0.786876	1.54846	704.858	308.372	-84.2345	0	0	1.7775	45.1509
0	1.92407	0	0	1.92407	0.017612	-0.246374	-0.30191	0.151378	-0.396402	-18.8972	-4.40E-15	13.7323	0	0	-0.0170021	3.60258	-29.136	2.75365	504.048	412.367	694.57	377.519	377.519	377.519	13.3372	-80.9941	8.26341	547.216	471.433	231.349	190.457	190.457	190.457	-81.7402	-2.28753	-14.2279	63.4183	-2.39353	-4.43632	-0.72105	0.612427	1.60918	780.991	317.177	-66.0983	0	0	2.25957	39.7879
0	1.69657	0	0	1.69655	0.0152157	-0.153948	-0.275095	0.175688	-0.471702	-13.0686	8.63E-15	17.8396	0	0	-0.00930562	3.4296	-27.6846	0.517158	497.981	411.174	694.742	377.605	377.605	377.605	13.3451	-84.7643	8.37776	573.198	473.33	236.002	190.457	190.457	190.457	-85.5761	-2.66988	-14.1038	61.7855	-1.43477	-2.57218	-0.788501	0.416661	1.59645	846.186	306.239	-42.9882	0	0	2.63765	34.3924
0	1.47964	0	0	1.47969	0.0189616	-0.298432	-0.235626	0.19385	-0.543798	-5.3465	-1.27E-16	20.7918	0	0	0.00361897	3.31201	-26.1714	-1.77872	491.52	410.378	694.139	378.269	378.269	378.269	13.3417	-88.3327	8.46418	596.716	475.41	241.435	190.457	190.457	190.457	-89.2038	-3.03328	-13.9514	60.0572	-0.613295	-0.532785	-0.797477	0.219271	1.50352	893.381	268.721	-17.5881	0	0	2.85681	29.1539
0	1.30977	0	0	1.30986	0.0284978	-0.666233	-0.184763	0.201219	-0.60789	4.05933	2.37E-15	21.655	0	0	0.0161197	3.26061	-24.6818	-4.04969	485.044	409.994	692.929	379.465	379.465	379.465	13.3633	-91.631	8.54436	617.317	477.705	247.271	190.457	190.457	190.457	-92.5582	-3.37891	-13.8138	58.3284	0.0165166	1.61443	-0.730929	0.0450144	1.34224	916.639	202.323	6.61927	0	0	2.87587	24.2729
0	1.20851	0	0	1.20876	0.0424703	-1.20503	-0.126104	0.195589	-0.660389	14.5577	-3.05E-15	19.9807	0	0	0.0219598	3.27501	-23.2949	-6.20368	478.951	410	691.278	381.085	381.085	381.085	13.4278	-94.5776	8.62594	634.649	480.205	253.033	190.457	190.457	190.457	-95.5601	-3.70733	-13.7137	56.6919	0.42787	3.77486	-0.597555	-0.0810393	1.14356	916.047	110.606	26.5616	0	0	2.6939	19.9382
0	1.17859	0	0	1.17919	0.0587121	-1.83107	-0.0651263	0.177469	-0.698924	25.2506	-3.38E-15	15.909	0	0	0.0185756	3.33988	-22.0766	-8.1456	473.617	410.329	689.34	382.985	382.985	382.985	13.5326	-97.0837	8.69472	648.49	482.839	258.187	190.457	190.457	190.457	-98.12	-4.01835	-13.6476	55.2256	0.626308	5.83218	-0.428428	-0.147007	0.943707	896.953	2.13096	40.5263	0	0	2.35238	16.3073
0	1.20432	0	0	1.20541	0.0746381	-2.44451	-0.00802846	0.149567	-0.721725	35.0898	-6.77E-16	10.1217	0	0	0.00921432	3.42498	-21.0752	-9.78563	469.357	410.876	687.244	385.009	385.009	385.009	13.6574	-99.0618	8.71337	658.748	485.483	262.207	190.457	190.457	190.457	-100.147	-4.3117	-13.5877	53.9827	0.645363	7.66025	-0.259239	-0.161731	0.773264	865.685	-111.211	48.6142	0	0	1.91541	13.4931
0	1.25494	0	0	1.25661	0.0877316	-2.94843	0.0391013	0.115588	-0.727905	42.9864	5.08E-16	3.65717	0	0	0.00112258	3.48991	-20.32	-11.0464	466.397	411.52	685.095	387.011	387.011	387.011	13.7709	-100.434	8.62861	665.45	487.98	264.627	190.457	190.457	190.457	-101.557	-4.5871	-13.4902	52.985	0.535218	9.13665	-0.126263	-0.153946	0.646078	829.396	-216.709	52.4733	0	0	1.45604	11.5602
0	1.29048	0	0	1.29259	0.0960113	-3.26685	0.0707053	0.0799258	-0.717268	47.858	-1.14E-15	-2.26027	0	0	0.000848436	3.49317	-19.8211	-11.8683	464.847	412.141	682.963	388.855	388.855	388.855	13.8376	-101.141	8.38558	668.705	490.157	265.091	190.457	190.457	190.457	-102.284	-4.84289	-13.3071	52.2245	0.346144	10.1571	-0.0570808	-0.169557	0.562153	793.788	-303.961	54.4398	0	0	1.03353	10.526
0	1.26871	0	0	1.2709	0.0984076	-3.35898	0.0814954	0.0473021	-0.690804	48.6105	1.86E-15	-6.4445	0	0	0.00934742	3.40503	-19.5719	-12.2129	464.706	412.65	680.88	390.426	390.426	390.426	13.8221	-101.145	7.94528	668.672	491.863	263.388	190.457	190.457	190.457	-102.285	-5.07401	-12.9996	51.6731	0.111499	10.6523	-0.0656873	-0.243459	0.517415	762.534	-365.555	56.5718	0	0	0.680825	10.3647
0	1.15468	0	0	1.1565	0.0949952	-3.22779	0.0664199	0.0222716	-0.649607	44.2041	5.08E-16	-7.99943	0	0	0.0202109	3.21801	-19.5519	-12.0672	465.865	413.007	678.844	391.62	391.62	391.62	13.6948	-100.444	7.29986	665.522	492.984	259.483	190.457	190.457	190.457	-101.553	-5.27109	-12.5489	51.2956	-0.163174	10.6039	-0.143783	-0.359321	0.52836	733.641	-393.249	59.6551	0	0	0.405058	11.0131
0	0.933345	0	0	0.93455	0.0870202	-2.92106	0.0217667	0.00861041	-0.595096	33.9453	-2.37E-15	-6.52562	0	0	0.0232539	2.94797	-19.7301	-11.4501	468.123	413.226	676.821	392.346	392.347	392.347	13.4384	-99.0751	6.47996	659.427	493.47	253.536	190.457	190.457	190.457	-100.128	-5.42244	-11.9631	51.0582	-0.49501	10.0511	-0.280465	-0.440678	0.634554	704.396	-378.187	62.881	0	0	0.209976	12.3773
0	0.62347	0	0	0.624088	0.0767835	-2.5271	-0.0527217	0.00858226	-0.527666	17.9623	7.61E-16	-2.22713	0	0	0.0128916	2.62307	-20.0681	-10.4223	471.208	413.368	674.779	392.532	392.532	392.532	13.0561	-97.1324	5.55148	650.556	493.344	245.925	190.457	190.457	190.457	-98.1093	-5.51873	-11.2776	50.9332	-0.902186	9.08284	-0.428695	-0.395003	0.874742	662.91	-315.571	64.0655	0	0	0.101571	14.3413
0	0.289297	0	0	0.289519	0.0672588	-2.16033	-0.149985	0.0214553	-0.44618	-2.22601	2.41E-15	4.03783	0	0	-0.0038185	2.26584	-20.5232	-9.08341	474.797	413.515	672.708	392.129	392.129	392.129	12.5786	-94.771	4.60223	639.115	492.705	237.241	190.457	190.457	190.457	-95.6625	-5.55918	-10.5514	50.8961	-1.37769	7.80783	-0.492021	-0.216948	1.23257	586.206	-218.143	60.5912	0	0	0.076693	16.7756
0	0.0406237	0	0	0.0406442	0.0613533	-1.93284	-0.252697	0.0429428	-0.352169	-23.4959	-7.61E-15	10.9025	0	0	-0.0082631	1.88207	-21.0511	-7.54484	478.566	413.736	670.633	391.135	391.135	391.135	12.0649	-92.2027	3.72238	625.401	491.719	228.236	190.457	190.457	190.457	-93.011	-5.55465	-9.85778	50.9178	-1.87859	6.31285	-0.40254	0.0323829	1.64017	464.759	-108.482	50.9917	0	0	0.110935	19.5438
0	0.00960963	0	0	0.00959835	0.0610981	-1.92301	-0.335613	0.0657583	-0.25347	-41.6981	4.44E-16	16.789	0	0	0.0155985	1.45988	-21.6042	-5.89538	482.233	414.065	668.605	389.605	389.605	389.605	11.589	-89.6643	2.98662	609.843	490.593	219.69	190.457	190.457	190.457	-90.4017	-5.52308	-9.27057	50.9561	-2.33285	4.62955	-0.189672	0.263768	1.99966	320.45	-9.44586	36.2647	0	0	0.148431	22.5053
0	0.305178	0	0	0.305391	0.0671639	-2.15668	-0.378732	0.0823563	-0.162968	-53.4456	8.46E-17	20.3784	0	0	0.0651109	0.978846	-22.1302	-4.18478	485.567	414.508	666.662	387.664	387.664	387.664	11.2172	-87.364	2.44356	592.966	489.529	212.234	190.457	190.457	190.457	-88.0492	-5.47922	-8.84856	50.9565	-2.65768	2.734	0.0116337	0.407286	2.2277	200.833	65.7442	19.5804	0	0	0.131206	25.5176
0	0.973862	0	0	0.974872	0.0789327	-2.60984	-0.381409	0.0885811	-0.0916204	-57.9191	8.97E-15	21.0732	0	0	0.119778	0.426234	-22.572	-2.43677	488.357	415.061	664.782	385.485	385.485	385.485	10.9878	-85.4371	2.11128	575.304	488.682	206.21	190.457	190.457	190.457	-86.0901	-5.42867	-8.6213	50.869	-2.783	0.586915	-0.00286318	0.4091	2.2725	157.04	111.464	4.36598	0	0	0.0580181	28.4403
0	1.99508	0	0	1.99825	0.0951542	-3.2339	-0.354643	0.0851435	-0.0455123	-56.2288	-1.45E-14	19.1495	0	0	0.157478	-0.18072	-22.8758	-0.692083	490.363	415.723	662.846	383.246	383.246	383.246	10.9037	-83.9385	1.97823	557.294	488.134	201.676	190.457	190.457	190.457	-84.5774	-5.37036	-8.58273	50.6806	-2.68199	-1.78595	-0.44069	0.257245	2.12537	229.495	129.482	-7.20785	0	0	1.80E-05	31.1471
0	3.29656	0	0	3.30459	0.114993	-3.99607	-0.31057	0.0767144	-0.0258672	-50.2144	-4.57E-15	15.59	0	0	0.167568	-0.77708	-23.0074	0.933401	491.254	416.504	660.625	381.065	381.065	381.065	10.9383	-82.8603	2.01087	539.223	487.892	198.484	190.457	190.457	190.457	-83.4987	-5.30083	-8.69669	50.4505	-2.39709	-4.19883	-1.38474	0.00826786	1.83278	427.753	129.864	-14.6008	0	0	-0.0264927	33.5473
0	4.77162	0	0	4.78924	0.138903	-4.91275	-0.262972	0.066492	-0.0260677	-42.1897	4.23E-15	11.3869	0	0	0.153237	-1.25419	-22.969	2.21472	490.598	417.404	657.82	378.926	378.926	378.926	11.0465	-82.1492	2.16767	521.215	487.918	196.375	190.457	190.457	190.457	-82.7949	-5.21357	-8.91179	50.3195	-2.04376	-6.25902	-2.57641	-0.252811	1.50199	684.587	121.685	-18.9202	0	0	-0.208069	35.6105
0	6.30503	0	0	6.3403	0.168218	-6.03315	-0.220941	0.0552285	-0.02803	-34.0098	-1.02E-15	7.26137	0	0	0.124546	-1.49407	-22.7993	2.87422	487.958	418.397	654.169	376.679	376.679	376.679	11.1739	-81.7274	2.4111	503.273	488.149	195.059	190.457	190.457	190.457	-82.3821	-5.09543	-9.17336	50.467	-1.77827	-7.4643	-3.29724	-0.438239	1.30947	829.551	110.164	-23.8223	0	0	-0.675487	37.3671
0	7.80419	0	0	7.86935	0.202995	-7.35629	-0.186953	0.0435623	-0.0148819	-26.6952	1.56E-15	3.74115	0	0	0.0920531	-1.42983	-22.5438	2.75972	483.133	419.453	649.592	374.171	374.171	374.171	11.2671	-81.5121	2.71108	485.379	488.514	194.268	190.457	190.457	190.457	-82.171	-4.92985	-9.432	51.0111	-1.7176	-7.48898	-2.83615	-0.455968	1.44802	704.242	101.271	-32.3529	0	0	-0.976692	38.868
0	9.22021	0	0	9.32998	0.240097	-8.75918	-0.16159	0.0312804	0.00990204	-20.8053	-2.98E-15	1.00252	0	0	0.0637606	-1.09744	-22.2169	2.01244	476.365	420.564	644.297	371.447	371.446	371.446	11.2936	-81.4272	3.03865	467.569	488.962	193.775	190.457	190.457	190.457	-82.0817	-4.71264	-9.65283	51.9173	-1.85245	-6.46563	-1.36441	-0.308068	1.91934	364.081	89.2886	-39.9425	0	0	-0.604374	40.1337
0	10.5458	0	0	10.7115	0.274047	-10.0337	-0.144438	0.0200173	0.0304259	-16.4834	1.73E-15	-0.854396	0	0	0.0438431	-0.625512	-21.8005	1.01408	468.263	421.71	638.72	368.782	368.782	368.782	11.2548	-81.412	3.3575	449.935	489.461	193.404	190.457	190.457	190.457	-82.0543	-4.46613	-9.81895	53.0041	-2.06087	-4.9371	0.279307	-0.0851685	2.53774	11.4252	65.8493	-40.3077	0	0	0.0791594	41.1573
0	11.7911	0	0	12.0147	0.299764	-10.9926	-0.134877	0.0116957	0.0374496	-13.5832	-1.10E-15	-1.8731	0	0	0.0323189	-0.171415	-21.2689	0.165305	459.499	422.826	633.349	366.543	366.543	366.543	11.1807	-81.4227	3.62547	432.553	489.992	193.043	190.457	190.457	190.457	-82.0497	-4.23516	-9.92856	54.0279	-2.21394	-3.53744	1.43232	0.10359	3.09541	-209.076	31.012	-33.8419	0	0	0.418409	41.9378
0	12.9621	0	0	13.2342	0.314409	-11.5359	-0.132561	0.00711022	0.0314931	-11.8226	-1.61E-15	-2.25652	0	0	0.0265078	0.143908	-20.606	-0.283105	450.546	423.808	628.562	365.039	365.039	365.039	11.1113	-81.4291	3.80346	415.446	490.542	192.634	190.457	190.457	190.457	-82.0434	-4.06927	-9.98752	54.7717	-2.26503	-2.7147	1.8976	0.180268	3.4477	-266.34	-8.06962	-25.1873	0	0	0.290285	42.487
0	14.0511	0	0	14.3531	0.317594	-11.6539	-0.136296	0.00604105	0.0172262	-10.7873	-1.78E-15	-2.24541	0	0	0.0231427	0.268446	-19.8015	-0.263498	441.587	424.573	624.551	364.439	364.439	364.439	11.0785	-81.4102	3.86435	398.582	491.099	192.167	190.457	190.457	190.457	-82.0188	-4.0052	-10.0026	55.0924	-2.25388	-2.63082	1.82995	0.150179	3.54295	-201.643	-38.6424	-17.7987	0	0	0.0151274	42.8106
0	15.0357	0	0	15.3456	0.310721	-11.3993	-0.144735	0.00687037	-0.000877023	-10.1027	-1.95E-15	-2.10992	0	0	0.0200562	0.213927	-18.8397	0.162197	432.558	425.085	621.345	364.72	364.72	364.72	11.0968	-81.3478	3.79741	381.895	491.652	191.659	190.457	190.457	190.457	-81.9599	-4.05807	-9.97847	54.9218	-2.23265	-3.20307	1.47475	0.0444155	3.3987	-70.4098	-55.2538	-12.3103	0	0	-0.0821591	42.8909
0	15.8824	0	0	16.1799	0.296161	-10.8586	-0.156252	0.00832342	-0.0200623	-9.47403	-2.88E-15	-1.98851	0	0	0.0163642	0.0347423	-17.6932	0.865986	423.233	425.357	618.87	365.671	365.672	365.672	11.1623	-81.2224	3.60805	365.3	492.185	191.149	190.457	190.457	190.457	-81.8462	-4.22034	-9.91709	54.243	-2.20306	-4.19602	1.00695	-0.103333	3.11639	85.8792	-60.7935	-7.89716	0	0	0.14432	42.6879
0	16.5505	0	0	16.8204	0.276676	-10.132	-0.168647	0.00950415	-0.0379966	-8.66967	1.69E-16	-1.93037	0	0	0.0119449	-0.19412	-16.3291	1.69179	413.324	425.432	617.02	366.97	366.97	366.97	11.2567	-81.0095	3.31511	348.71	492.68	190.681	190.457	190.457	190.457	-81.6504	-4.46593	-9.81893	53.0668	-2.13405	-5.3088	0.534212	-0.278654	2.82945	234.127	-65.1931	-3.67394	0	0	0.663752	42.1554
0	16.9964	0	0	17.2307	0.25496	-9.31833	-0.180407	0.0104019	-0.053281	-7.62965	3.72E-15	-1.89775	0	0	0.00719114	-0.395994	-14.722	2.47591	402.558	425.349	615.696	368.319	368.319	368.319	11.3534	-80.679	2.94581	332.043	493.111	190.294	190.457	190.457	190.457	-81.3383	-4.75808	-9.68478	51.4169	-2.02667	-6.24651	0.123221	-0.433863	2.63854	348.288	-71.1207	0.495326	0	0	1.30943	41.2624
0	17.1788	0	0	17.3759	0.23337	-8.50557	-0.190343	0.0115461	-0.0648198	-6.39085	2.71E-15	-1.83074	0	0	0.00269971	-0.513814	-12.8666	3.06397	390.75	425.136	614.848	369.54	369.54	369.54	11.4252	-80.1965	2.52998	315.228	493.457	190.024	190.457	190.457	190.457	-80.8713	-5.05778	-9.51676	49.3366	-1.93525	-6.78442	-0.16667	-0.485988	2.58232	407.392	-69.0057	3.79921	0	0	1.83531	40.0105
0	17.0638	0	0	17.2265	0.213758	-7.76425	-0.197455	0.0134548	-0.0709738	-5.02844	3.64E-15	-1.71181	0	0	-0.000830148	-0.529104	-10.7834	3.33337	377.846	424.804	614.499	370.577	370.577	370.577	11.4492	-79.5264	2.09519	298.212	493.703	189.894	190.457	190.457	190.457	-80.2103	-5.33066	-9.3186	46.907	-1.92386	-6.81506	-0.2947	-0.418024	2.63539	399.256	-52.3861	5.00903	0	0	2.01593	38.4382
0	16.6279	0	0	16.7616	0.197232	-7.13755	-0.201068	0.016394	-0.0694498	-3.62279	4.78E-15	-1.57016	0	0	-0.00277707	-0.462389	-8.51812	3.21651	363.949	424.365	614.739	371.45	371.45	371.45	11.4106	-78.6344	1.66159	280.966	493.844	189.92	190.457	190.457	190.457	-79.3187	-5.55311	-9.09464	44.2469	-2.02085	-6.35286	-0.23076	-0.276471	2.73528	318.988	-20.811	3.13284	0	0	1.72553	36.6157
0	15.8623	0	0	15.9718	0.183806	-6.6271	-0.200686	0.0201732	-0.0587467	-2.20652	-2.24E-15	-1.46497	0	0	-0.00271541	-0.355458	-6.13403	2.71925	349.32	423.849	615.689	372.214	372.214	372.214	11.3048	-77.4907	1.23656	263.499	493.893	190.101	190.457	190.457	190.457	-78.1662	-5.71756	-8.84783	41.4855	-2.2086	-5.50647	0.0213638	-0.131827	2.82939	173.457	21.1434	-1.85723	0	0	0.991462	34.6307
0	14.7726	0	0	14.8611	0.172158	-6.18341	-0.196261	0.0245545	-0.0395555	-0.776271	-2.20E-15	-1.41508	0	0	-0.000451129	-0.247098	-3.70171	1.92435	334.343	423.305	617.448	372.945	372.945	372.945	11.1365	-76.0716	0.812655	245.858	493.874	190.425	190.457	190.457	190.457	-76.7306	-5.83343	-8.57768	38.7286	-2.4434	-4.43949	0.405535	-0.0262649	2.88355	-15.4786	68.9533	-9.08895	0	0	-0.0131242	32.5752
0	13.3757	0	0	13.4436	0.159762	-5.71043	-0.188158	0.0290773	-0.015181	0.698243	-4.23E-17	-1.40753	0	0	0.00412366	-0.155401	-1.28963	0.974392	319.464	422.797	620.051	373.741	373.741	373.741	10.9129	-74.361	0.37191	228.131	493.824	190.854	190.457	190.457	190.457	-74.9973	-5.92073	-8.27918	36.0416	-2.68543	-3.33401	0.825462	0.0359415	2.87478	-215.289	118.126	-17.088	0	0	-1.04903	30.5346
0	11.6917	0	0	11.7386	0.143433	-5.08616	-0.17694	0.0334094	0.00946551	2.25665	4.23E-17	-1.38136	0	0	0.0110494	-0.0724798	1.04252	0.0375463	305.118	422.391	623.452	374.708	374.708	374.708	10.6358	-72.3491	-0.103613	210.43	493.782	191.331	190.457	190.457	190.457	-72.9583	-5.99769	-7.94296	33.4527	-2.92026	-2.35914	1.17702	0.0686269	2.77662	-391.946	163.26	-24.4102	0	0	-1.8979	28.5816
0	9.73654	0	0	9.76292	0.120121	-4.19288	-0.16346	0.0368242	0.0290492	3.89019	0	-1.30564	0	0	0.0201508	0.0303925	3.2474	-0.733011	291.659	422.145	627.532	375.922	375.922	375.922	10.2935	-70.031	-0.619846	192.859	493.78	191.776	190.457	190.457	190.457	-70.608	-6.06792	-7.55657	30.972	-3.1646	-1.64176	1.3814	0.0914502	2.57823	-518.666	198.52	-29.8086	0	0	-2.41198	26.7719
0	7.51559	0	0	7.52559	0.0876962	-2.94707	-0.148812	0.0383521	0.0395464	5.50365	-1.48E-16	-1.18109	0	0	0.0308126	0.190356	5.29083	-1.23421	279.314	422.109	632.126	377.395	377.395	377.395	9.85904	-67.4038	-1.16225	175.492	493.839	192.093	190.457	190.457	190.457	-67.9414	-6.11279	-7.10587	28.6112	-3.45583	-1.24374	1.42066	0.130541	2.29875	-585.617	220.563	-32.4966	0	0	-2.5542	25.1422
0	5.02315	0	0	5.0245	0.045418	-1.31868	-0.13443	0.0372994	0.0392682	6.88039	2.53E-15	-0.99164	0	0	0.0415503	0.43725	7.15119	-1.43037	268.179	422.317	637.056	379.065	379.065	379.065	9.29451	-64.4648	-1.69439	158.355	493.96	192.187	190.457	190.457	190.457	-64.9526	-6.09265	-6.57661	26.395	-3.83049	-1.15956	1.34233	0.19358	1.98819	-602.087	226.251	-32.2081	0	0	-2.40429	23.711
0	2.24682	0	0	2.24698	-0.00602581	0.665353	-0.122044	0.0335734	0.0282302	7.68233	-2.54E-15	-0.677147	0	0	0.0495253	0.78215	8.81839	-1.34781	258.252	422.789	642.153	380.832	380.832	380.832	8.56212	-61.211	-2.16271	141.412	494.125	191.98	190.457	190.457	190.457	-61.6359	-5.9558	-5.95709	24.3564	-4.30208	-1.33535	1.2307	0.270115	1.70741	-589.573	213.687	-29.1948	0	0	-2.1122	22.4833
0	-0.824275	0	0	-0.825346	-0.0648153	2.93046	-0.113925	0.0280951	0.00716899	7.43617	1.86E-15	-0.1125	0	0	0.0498722	1.21398	10.292	-1.05207	249.485	423.519	647.268	382.612	382.612	382.612	7.63673	-57.6393	-2.50517	124.58	494.302	191.434	190.457	190.457	190.457	-57.9881	-5.65099	-5.24159	22.5224	-4.8496	-1.6998	1.1561	0.337124	1.49277	-568.924	183.125	-24.0799	0	0	-1.81425	21.4569
0	-4.18831	0	0	-4.2068	-0.128384	5.36921	-0.112573	0.0224807	-0.0232148	5.59962	-1.35E-15	0.832858	0	0	0.0361785	1.70378	11.5779	-0.621248	241.83	424.47	652.262	384.375	384.375	384.375	6.51678	-53.7508	-2.66138	107.742	494.456	190.578	190.457	190.457	190.457	-54.0147	-5.13941	-4.43355	20.9017	-5.42171	-2.18882	1.14985	0.364026	1.34265	-553.13	136.567	-17.6374	0	0	-1.58167	20.6294
0	-7.8188	0	0	-7.89333	-0.193709	7.85513	-0.120074	0.0186007	-0.0614691	1.6953	3.05E-15	2.23359	0	0	0.00246324	2.2141	12.6838	-0.125248	235.272	425.574	657.001	386.143	386.143	386.143	5.23154	-49.5584	-2.58343	90.7764	494.559	189.525	190.457	190.457	190.457	-49.7362	-4.40485	-3.54865	19.4849	-5.9543	-2.75327	1.20746	0.330919	1.22958	-547.766	79.3089	-10.7089	0	0	-1.41763	20.0055
0	-11.6531	0	0	-11.8449	-0.257501	10.2544	-0.137645	0.0173616	-0.105016	-4.54199	3.38E-16	4.02588	0	0	-0.0534855	2.70896	13.6145	0.384943	229.837	426.743	661.341	387.965	387.965	387.965	3.844	-45.0973	-2.24744	73.5986	494.61	188.484	190.457	190.457	190.457	-45.1985	-3.46162	-2.61716	18.2542	-6.39108	-3.35371	1.29283	0.238457	1.12079	-551.08	19.0157	-3.91474	0	0	-1.27779	19.6021
0	-15.5853	0	0	-15.9696	-0.316316	12.4349	-0.164219	0.0180976	-0.149112	-12.9224	2.03E-15	6.02966	0	0	-0.126102	3.16074	14.3685	0.877344	225.584	427.883	665.13	389.879	389.879	389.879	2.44748	-40.437	-1.66541	56.205	494.642	187.749	190.457	190.457	190.457	-40.4805	-2.35976	-1.68494	17.2002	-6.69699	-3.95326	1.3551	0.105487	1.00106	-557.263	-36.6941	2.53355	0	0	-1.10893	19.45
0	-19.4699	0	0	-20.1166	-0.36672	14.2751	-0.19588	0.0181546	-0.187785	-22.6901	4.06E-15	7.9632	0	0	-0.200364	3.55275	14.9366	1.33189	222.582	428.908	668.212	391.895	391.895	391.895	1.1548	-35.6865	-0.893508	38.7103	494.725	187.654	190.457	190.457	190.457	-35.6968	-1.1851	-0.812113	16.3332	-6.85797	-4.51551	1.35577	-0.0382848	0.873562	-560.127	-81.8852	8.7956	0	0	-0.876653	19.5926
0	-23.1397	0	0	-24.089	-0.405628	15.6755	-0.226984	0.0147043	-0.215266	-32.6707	-5.41E-15	9.58464	0	0	-0.256016	3.8788	15.3038	1.73332	220.881	429.758	670.449	393.994	393.994	393.994	0.0782369	-30.9867	-0.0308114	21.3526	494.95	188.5	190.457	190.457	190.457	-30.9867	-0.0499746	-0.0663495	15.684	-6.87261	-5.00907	1.29909	-0.163266	0.750446	-559.387	-112.826	15.0937	0	0	-0.582114	20.0792
0	-26.4336	0	0	-27.6747	-0.430791	16.5712	-0.252774	0.00630464	-0.228826	-41.6517	-2.03E-15	10.7148	0	0	-0.276105	4.14268	15.4542	2.07187	220.499	430.407	671.731	396.146	396.146	396.146	-0.693312	-26.4894	0.798779	4.45504	495.404	190.484	190.457	190.457	190.457	-26.4941	0.928084	0.487466	15.2905	-6.7459	-5.41602	1.22337	-0.247443	0.647569	-558.588	-127.602	21.4394	0	0	-0.25192	20.9555
0	-29.2245	0	0	-30.6888	-0.441187	16.9389	-0.272047	-0.00659295	-0.2292	-48.8155	0	11.1743	0	0	-0.255055	4.35799	15.3777	2.35061	221.422	430.878	671.984	398.326	398.326	398.326	-1.11068	-22.3293	1.47836	-11.6383	496.137	193.668	190.457	190.457	190.457	-22.3427	1.65504	0.798198	15.178	-6.49036	-5.73558	1.17773	-0.28447	0.577146	-563.825	-126.829	27.4741	0	0	0.0765809	22.2513
0	-31.4342	0	0	-33.0079	-0.437101	16.7946	-0.28719	-0.0224235	-0.219613	-53.902	-6.77E-15	10.7333	0	0	-0.200312	4.54838	15.075	2.59276	223.608	431.24	671.177	400.529	400.529	400.529	-1.16752	-18.6023	1.93057	-26.6206	497.144	197.991	190.457	190.457	190.457	-18.6199	2.08486	0.836232	15.3419	-6.13402	-5.98266	1.17989	-0.280348	0.541366	-576.507	-113.971	32.7603	0	0	0.373859	23.9726
0	-33.0344	0	0	-34.5853	-0.419839	16.1824	-0.301718	-0.0396958	-0.203986	-57.0626	-2.03E-15	9.15168	0	0	-0.127479	4.74493	14.5588	2.83896	226.994	431.599	669.318	402.763	402.763	402.763	-0.890983	-15.3578	2.13443	-40.2484	498.368	203.307	190.457	190.457	190.457	-15.3714	2.22775	0.595807	15.7429	-5.72571	-6.18196	1.20551	-0.240831	0.531669	-591.417	-93.7115	37.0811	0	0	0.619059	26.0982
0	-34.0359	0	0	-35.4433	-0.391287	15.1615	-0.317967	-0.0576469	-0.184887	-58.6386	5.08E-15	6.29087	0	0	-0.0535673	4.97894	13.8515	3.13288	231.492	432.083	666.459	405.026	405.026	405.026	-0.328811	-12.6041	2.11976	-52.337	499.701	209.438	190.457	190.457	190.457	-12.6073	2.13873	0.0938928	16.3209	-5.32626	-6.35822	1.21783	-0.154888	0.542838	-602.139	-69.1187	40.6892	0	0	0.798859	28.5833
0	-34.4759	0	0	-35.6534	-0.35357	13.7978	-0.336421	-0.0755845	-0.163234	-59.0192	-1.40E-15	2.25854	0	0	0.00832218	5.27148	12.9807	3.50483	236.991	432.816	662.698	407.284	407.284	407.284	0.460003	-10.3212	1.94745	-62.7433	501.006	216.193	190.457	190.457	190.457	-10.3118	1.89568	-0.632353	17.0167	-4.98542	-6.52942	1.21153	-0.034903	0.571942	-610.504	-46.4574	44.0065	0	0	0.924906	31.3667
0	-34.4087	0	0	-35.3149	-0.308945	12.1635	-0.355963	-0.0922755	-0.138627	-58.5626	-5.75E-15	-2.56239	0	0	0.0517293	5.62848	11.9749	3.96508	243.364	433.898	658.172	409.463	409.463	409.463	1.40942	-8.47252	1.68942	-71.3503	502.126	223.384	190.457	190.457	190.457	-8.45248	1.57961	-1.52879	17.7868	-4.7274	-6.70907	1.20576	0.0823011	0.620523	-624.092	-34.2232	47.4388	0	0	1.02904	34.3787
0	-33.9004	0	0	-34.5383	-0.259777	10.3394	-0.374823	-0.105979	-0.110618	-57.6106	5.41E-15	-7.60548	0	0	0.0769172	6.04311	10.8615	4.50701	250.485	435.389	653.039	411.471	411.471	411.471	2.44971	-7.01267	1.41508	-78.0612	502.904	230.813	190.457	190.457	190.457	-6.98621	1.26262	-2.5299	18.6037	-4.55461	-6.91252	1.21377	0.156024	0.686252	-648.288	-38.175	51.0266	0	0	1.13871	37.5479
0	-33.0273	0	0	-33.4334	-0.208467	8.41296	-0.391347	-0.11557	-0.0800486	-56.5136	6.09E-15	-12.3205	0	0	0.0887775	6.50135	9.66428	5.1125	258.244	437.294	647.465	413.22	413.22	413.22	3.5114	-5.89333	1.18259	-82.7974	503.199	238.279	190.457	190.457	190.457	-5.86421	1.00131	-3.56581	19.4504	-4.46334	-7.15839	1.21781	0.181128	0.768098	-679.068	-55.5004	54.6434	0	0	1.26118	40.8057
0	-31.871	0	0	-32.0996	-0.157232	6.47006	-0.404518	-0.120175	-0.0484343	-55.6258	-6.77E-15	-16.2119	0	0	0.0943336	6.98426	8.40138	5.75208	266.547	439.573	641.614	414.62	414.62	414.62	4.52971	-5.069	1.03123	-85.4975	502.907	245.574	190.457	190.457	190.457	-5.03861	0.831293	-4.56926	20.3236	-4.4505	-7.4619	1.17687	0.174871	0.858609	-705.922	-77.3538	57.6959	0	0	1.39525	44.0913
0	-30.5116	0	0	-30.62	-0.107861	4.58359	-0.414818	-0.118978	-0.0170906	-55.3146	9.47E-15	-18.8723	0	0	0.100459	7.46929	7.083	6.38017	275.311	442.139	635.654	415.576	415.576	415.576	5.44862	-4.50328	0.977389	-86.1116	501.965	252.496	190.457	190.457	190.457	-4.47019	0.764539	-5.48127	21.2423	-4.51429	-7.82014	1.0683	0.126034	0.94706	-723.287	-99.3474	59.081	0	0	1.55629	47.3542
0	-29.0183	0	0	-29.0565	-0.0616358	2.80812	-0.423178	-0.111682	0.0132632	-55.7917	0	-20.0525	0	0	0.111709	7.93699	5.71098	6.93226	284.457	444.875	629.747	415.988	415.988	415.988	6.22431	-4.17488	1.01792	-84.5931	500.36	258.853	190.457	190.457	190.457	-4.13575	0.793282	-6.2557	22.2514	-4.66287	-8.19197	0.890728	0.0261112	1.02582	-729.887	-118.456	57.8452	0	0	1.76733	50.5566
0	-27.4412	0	0	-27.4475	-0.0193775	1.18022	-0.429075	-0.0989954	0.0423514	-56.9052	-1.35E-14	-19.7125	0	0	0.129108	8.3786	4.27956	7.32698	293.902	447.654	624.039	415.758	415.758	415.758	6.82812	-4.08178	1.13844	-80.8912	498.13	264.475	190.457	190.457	190.457	-4.03288	0.898371	-6.86264	23.4193	-4.91837	-8.48645	0.673128	-0.113513	1.09837	-729.263	-132.116	53.9686	0	0	2.05375	53.6723
0	-25.8088	0	0	-25.8092	0.0183874	-0.276282	-0.430287	-0.0823951	0.0702567	-58.1665	-9.47E-15	-17.9857	0	0	0.15076	8.79992	2.7774	7.4774	303.567	450.353	618.661	414.822	414.822	414.822	7.24827	-4.23979	1.32338	-74.9552	495.353	269.213	190.457	190.457	190.457	-4.17814	1.05947	-7.29024	24.8291	-5.30997	-8.5732	0.475011	-0.262329	1.1729	-729.805	-138.681	48.3447	0	0	2.44765	56.6853
0	-24.1326	0	0	-24.1419	0.0512216	-1.5424	-0.424467	-0.0635038	0.0964656	-59.001	1.08E-14	-15.0968	0	0	0.173406	9.22046	1.18997	7.3123	313.392	452.871	613.713	413.175	413.175	413.175	7.48996	-4.6755	1.56431	-66.7505	492.141	272.946	190.457	190.457	190.457	-4.5991	1.264	-7.5449	26.5647	-5.86228	-8.31814	0.370501	-0.380099	1.25294	-741.323	-138.116	42.3057	0	0	2.98977	59.5853
0	-22.4125	0	0	-22.4369	0.0786578	-2.59925	-0.410549	-0.0437995	0.119265	-58.9728	8.12E-15	-11.3157	0	0	0.193485	9.66746	-0.497585	6.80274	323.359	455.142	609.273	410.883	410.883	410.883	7.57439	-5.41792	1.86281	-56.2741	488.624	275.578	190.457	190.457	190.457	-5.32529	1.51062	-7.65034	28.6958	-6.58585	-7.63359	0.413025	-0.421704	1.34017	-767.818	-130.351	37.0065	0	0	3.70409	62.3639
0	-20.643	0	0	-20.6818	0.100247	-3.42968	-0.388769	-0.0243496	0.13587	-57.8378	-2.71E-15	-6.92085	0	0	0.207576	10.1646	-2.29802	5.98059	333.501	457.131	605.401	408.071	408.071	408.071	7.5359	-6.4923	2.22645	-43.5626	484.941	277.049	190.457	190.457	190.457	-6.38187	1.80524	-7.64468	31.2648	-7.47274	-6.52334	0.597285	-0.342438	1.44381	-799.967	-113.175	32.8419	0	0	4.53275	65.0123
0	-18.8184	0	0	-18.8667	0.115808	-4.02736	-0.360143	-0.00533634	0.143141	-55.5038	-5.41E-15	-2.15154	0	0	0.212852	10.7175	-4.21969	4.93634	343.893	458.822	602.161	404.887	404.887	404.887	7.41764	-7.91633	2.65975	-28.6929	481.234	277.345	190.457	190.457	190.457	-7.78636	2.15141	-7.57596	34.2741	-8.50505	-5.10033	0.859337	-0.128325	1.57956	-817.493	-85.3559	28.9996	0	0	5.2929	67.5189
0	-16.9383	0	0	-16.9901	0.125757	-4.40903	-0.326443	0.0134321	0.139612	-52.0211	5.41E-15	2.74729	0	0	0.20782	11.3043	-6.26383	3.7946	354.614	460.199	599.634	401.464	401.464	401.464	7.2674	-9.69761	3.15576	-11.7803	477.637	276.503	190.457	190.457	190.457	-9.54658	2.54067	-7.49706	37.6759	-9.66352	-3.55423	1.1234	0.176887	1.7657	-803.642	-50.983	23.9128	0	0	5.74935	69.8654
0	-15.0128	0	0	-15.0628	0.131252	-4.61966	-0.290146	0.031903	0.126181	-47.5799	3.38E-15	7.48391	0	0	0.193082	11.8777	-8.42201	2.68358	365.7	461.235	597.927	397.91	397.91	397.91	7.13423	-11.8318	3.69469	7.02373	474.283	274.619	190.457	190.457	190.457	-11.6588	2.9499	-7.46095	41.3702	-10.9245	-2.08114	1.34251	0.487714	2.01876	-754.973	-17.3939	16.1717	0	0	5.74829	72.0227
0	-13.0635	0	0	-13.1089	0.134027	-4.72598	-0.25405	0.0496244	0.105496	-42.4862	3.38E-16	11.7402	0	0	0.171366	12.3787	-10.6751	1.71565	377.123	461.894	597.16	394.327	394.327	394.327	7.06542	-14.3017	4.25038	27.5349	471.292	271.831	190.457	190.457	190.457	-14.1064	3.34673	-7.51642	45.2156	-12.2435	-0.81781	1.50728	0.724993	2.35113	-680.043	10.629	5.52135	0	0	5.29486	73.948
0	-11.1234	0	0	-11.163	0.136003	-4.80167	-0.220667	0.0655707	0.0809238	-37.113	-2.71E-15	15.1988	0	0	0.146476	12.7517	-12.9944	0.982486	388.795	462.137	597.448	390.857	390.858	390.858	7.10286	-17.0778	4.79934	49.5439	468.77	268.307	190.457	190.457	190.457	-16.8605	3.69801	-7.70375	49.0506	-13.5361	0.179465	1.62123	0.847293	2.75452	-590.198	33.3609	-6.91715	0	0	4.51	75.5888
0	-9.23241	0	0	-9.26671	0.138832	-4.91004	-0.192122	0.0788003	0.0563489	-31.882	3.05E-15	17.6393	0	0	0.121934	12.9562	-15.3443	0.556594	400.58	461.938	598.883	387.718	387.718	387.718	7.27894	-20.1203	5.32762	72.8269	466.798	264.221	190.457	190.457	190.457	-19.8817	3.97708	-8.05102	52.7175	-14.6801	0.904853	1.70408	0.841183	3.17063	-498.517	52.6294	-19.3554	0	0	3.57709	76.8896
0	-7.43281	0	0	-7.46237	0.143457	-5.08708	-0.170497	0.0884899	0.0353006	-27.2602	-6.77E-16	18.9502	0	0	0.100096	12.9721	-17.6834	0.496833	412.333	461.296	601.513	385.184	385.184	385.184	7.61312	-23.3824	5.83324	97.1616	465.433	259.733	190.457	190.457	190.457	-23.1242	4.16767	-8.57167	56.0765	-15.5487	1.34845	1.80087	0.712971	3.49124	-421.2	69.1272	-29.964	0	0	2.68602	77.8001
0	-5.76154	0	0	-5.78664	0.149801	-5.32976	-0.158053	0.0944436	0.0194925	-23.722	6.77E-16	19.1603	0	0	0.0820271	12.8009	-19.965	0.856031	423.918	460.23	605.338	383.513	383.513	383.513	8.1099	-26.8158	6.32366	122.348	464.701	254.977	190.457	190.457	190.457	-26.5417	4.26322	-9.26393	59.0084	-16.0543	1.45388	1.91818	0.516336	3.60354	-363.942	87.0789	-38.3732	0	0	1.91053	78.2796
0	-4.24366	0	0	-4.26404	0.1568	-5.59727	-0.156425	0.0969655	0.00790379	-21.607	6.77E-16	18.3938	0	0	0.0677253	12.4592	-22.1366	1.6733	435.22	458.789	610.296	382.825	382.825	382.825	8.75948	-30.3779	6.81008	148.228	464.606	250.057	190.457	190.457	190.457	-30.0945	4.26316	-10.112	61.4181	-16.1681	1.11671	1.96736	0.355976	3.47019	-310.183	114.582	-45.7799	0	0	1.17177	78.298
0	-2.88899	0	0	-2.90402	0.162864	-5.82884	-0.165587	0.0967845	-0.00158187	-20.9786	4.06E-15	16.8251	0	0	0.0565925	11.971	-24.1427	2.93938	446.11	457.038	616.272	383.024	383.024	383.024	9.54068	-34.0366	7.30196	174.703	465.128	245.068	190.457	190.457	190.457	-33.7548	4.16858	-11.0892	63.25	-15.9084	0.234242	1.81072	0.296931	3.13417	-232.27	150.845	-53.9515	0	0	0.399189	77.8343
0	-1.69379	0	0	-1.70303	0.166447	-5.96561	-0.183135	0.0938097	-0.0111923	-21.5545	-2.71E-15	14.531	0	0	0.0478858	11.367	-25.9304	4.55534	456.391	455.047	623.076	383.822	383.822	383.822	10.4245	-37.7721	7.80388	201.72	466.233	240.114	190.457	190.457	190.457	-37.5079	3.97992	-12.1608	64.5098	-15.3213	-1.21426	1.37356	0.332357	2.69507	-113.247	183.405	-62.903	0	0	-0.309577	76.8775
0	-0.647396	0	0	-0.650925	0.166483	-5.96696	-0.205646	0.0873712	-0.0227007	-22.8765	1.35E-15	11.5167	0	0	0.0412864	10.6913	-27.4569	6.32104	465.794	452.867	630.44	384.842	384.842	384.842	11.376	-41.5731	8.31306	229.261	467.871	235.318	190.457	190.457	190.457	-41.3478	3.69559	-13.2853	65.2765	-14.4718	-3.10573	0.705971	0.403532	2.261	41.3768	196.047	-70.9212	0	0	-0.759029	75.4295
0	0.260381	0	0	0.26174	0.162627	-5.81979	-0.230459	0.0769909	-0.0374101	-24.5373	1.35E-15	7.82115	0	0	0.036845	10.0012	-28.6971	7.97045	474.011	450.51	638.03	385.742	385.741	385.742	12.3555	-45.4317	8.81716	257.314	469.966	230.822	190.457	190.457	190.457	-45.272	3.31158	-14.4141	65.6885	-13.4386	-5.1715	0.00616448	0.465936	1.90088	198.863	182.837	-76.0648	0	0	-0.851872	73.5066
0	1.03499	0	0	1.03985	0.155341	-5.54153	-0.255841	0.0625662	-0.0550468	-26.239	8.29E-15	3.57665	0	0	0.0342976	9.35398	-29.643	9.2458	480.777	447.945	645.5	386.276	386.276	386.276	13.3194	-49.3399	9.29492	285.859	472.414	226.784	190.457	190.457	190.457	-49.2765	2.82388	-15.4918	65.8979	-12.3068	-7.07445	-0.494803	0.512226	1.63507	319.005	151.226	-77.4724	0	0	-0.679405	71.1363
0	1.67652	0	0	1.68337	0.145694	-5.17267	-0.280358	0.0452451	-0.0746562	-27.7553	6.43E-15	-0.876981	0	0	0.0325594	8.78729	-30.2964	9.97029	485.932	445.124	652.558	386.302	386.302	386.302	14.2207	-53.2883	9.72051	314.854	475.081	223.363	190.457	190.457	190.457	-53.3527	2.23404	-16.4592	66.0135	-11.1527	-8.52266	-0.669687	0.562246	1.46216	379.502	116.431	-75.4414	0	0	-0.405494	68.3461
0	2.18158	0	0	2.18915	0.134979	-4.76248	-0.302599	0.0271793	-0.0955813	-28.9092	-3.38E-15	-5.02357	0	0	0.0300066	8.30571	-30.6605	10.0818	489.444	442.024	659.004	385.762	385.762	385.762	15.0114	-57.2655	10.0684	344.235	477.811	220.712	190.457	190.457	190.457	-57.4855	1.55415	-17.2574	66.0668	-10.0259	-9.35446	-0.552644	0.62479	1.38483	386.654	90.0493	-70.2831	0	0	-0.133882	65.1536
0	2.54593	0	0	2.5533	0.124338	-4.35463	-0.321257	0.0113264	-0.118468	-29.575	-6.77E-15	-8.23891	0	0	0.0252485	7.88343	-30.7356	9.61849	491.385	438.661	664.737	384.674	384.673	384.674	15.6463	-61.2576	10.3158	373.909	480.442	218.97	190.457	190.457	190.457	-61.6516	0.807499	-17.8344	66.0181	-8.93645	-9.55547	-0.303684	0.684328	1.40341	369.101	76.1312	-62.3366	0	0	0.101429	61.5643
0	2.76672	0	0	2.77341	0.114583	-3.98032	-0.335355	0.00101497	-0.145484	-29.6856	8.12E-15	-9.9031	0	0	0.0177867	7.48102	-30.5233	8.67344	491.883	435.09	669.726	383.14	383.14	383.14	16.0898	-65.2472	10.4442	403.742	482.82	218.253	190.457	190.457	190.457	-65.82	0.0250565	-18.1518	65.7945	-7.86254	-9.20943	-0.107062	0.712199	1.50518	360.314	73.2819	-52.2137	0	0	0.308838	57.5825
0	2.84494	0	0	2.85076	0.106291	-3.66192	-0.344174	-0.000981062	-0.17884	-29.1982	8.80E-15	-9.56443	0	0	0.00828616	7.06696	-30.0349	7.34521	491.082	431.392	673.976	381.35	381.35	381.35	16.3226	-69.2132	10.4411	433.548	484.822	218.655	190.457	190.457	190.457	-69.9541	-0.759647	-18.1919	65.336	-6.77334	-8.42316	-0.0535469	0.686624	1.65386	376.804	78.3592	-40.6072	0	0	0.517271	53.2285
0	2.78837	0	0	2.79334	0.099968	-3.41896	-0.347189	0.00633484	-0.219705	-28.0547	1.12E-14	-7.11862	0	0	-0.00147513	6.63123	-29.2964	5.7126	489.125	427.669	677.499	379.55	379.55	379.55	16.3474	-73.1309	10.3045	463.07	486.366	220.242	190.457	190.457	190.457	-74.0155	-1.51531	-17.9636	64.6205	-5.65206	-7.27674	-0.126304	0.607203	1.79832	416.165	88.098	-27.7144	0	0	0.744568	48.5521
0	2.61558	0	0	2.61985	0.0961049	-3.27046	-0.343074	0.022046	-0.267894	-26.059	5.58E-15	-2.85432	0	0	-0.00901763	6.18579	-28.3498	3.83542	486.168	424.037	680.318	377.995	377.995	377.995	16.1905	-76.9737	10.0474	491.982	487.424	223.046	190.457	190.457	190.457	-77.969	-2.21644	-17.5041	63.6646	-4.50896	-5.81564	-0.254829	0.497431	1.8932	467.472	99.4727	-13.5536	0	0	0.976512	43.6362
0	2.35777	0	0	2.36154	0.095079	-3.23101	-0.329693	0.0429081	-0.321793	-22.8806	-3.91E-15	2.51531	0	0	-0.0120264	5.75509	-27.2499	1.76902	482.392	420.618	682.469	376.889	376.889	376.889	15.8974	-80.7139	9.69981	519.894	488.02	227.04	190.457	190.457	190.457	-81.7848	-2.84484	-16.8752	62.5117	-3.3807	-4.07165	-0.367738	0.386683	1.91491	519.166	107.091	1.69217	0	0	1.18116	38.5949
0	2.05666	0	0	2.06008	0.0969195	-3.30177	-0.304883	0.0646267	-0.378807	-18.1693	4.82E-15	8.0329	0	0	-0.0098154	5.36302	-26.0596	-0.420895	478.03	417.529	684.013	376.351	376.351	376.351	15.5249	-84.3207	9.30762	546.376	488.216	232.121	190.457	190.457	190.457	-85.4359	-3.38876	-16.1548	61.2201	-2.31597	-2.09054	-0.404444	0.299115	1.8472	559.955	104.936	16.9963	0	0	1.32296	33.5664
0	1.75874	0	0	1.76195	0.101044	-3.46031	-0.267663	0.0830928	-0.436302	-11.7319	-1.27E-15	12.7143	0	0	-0.00424172	5.02152	-24.8433	-2.64809	473.367	414.856	685.04	376.392	376.392	376.392	15.1289	-87.757	8.92567	570.994	488.093	238.082	190.457	190.457	190.457	-88.8929	-3.84097	-15.4246	59.8536	-1.35834	0.0441289	-0.35094	0.24299	1.69054	586.558	87.5718	30.9141	0	0	1.39329	28.7022
0	1.50694	0	0	1.51004	0.106188	-3.65798	-0.2189	0.095753	-0.493498	-3.6533	2.79E-15	15.7893	0	0	0.00107306	4.72646	-23.6614	-4.80969	468.726	412.645	685.656	376.927	376.927	376.927	14.7546	-90.9757	8.60745	593.341	487.729	244.611	190.457	190.457	190.457	-92.1173	-4.19727	-14.7569	58.4773	-0.534483	2.2094	-0.288674	0.191144	1.47994	617.05	48.9265	42.1234	0	0	1.45157	24.1547
0	1.33213	0	0	1.33512	0.110772	-3.83401	-0.161217	0.102112	-0.549693	5.69084	-3.38E-16	16.8503	0	0	0.00286276	4.46518	-22.5682	-6.81067	464.432	410.885	685.958	377.827	377.827	377.827	14.4294	-93.9187	8.39287	613.068	487.178	251.298	190.457	190.457	190.457	-95.0585	-4.45662	-14.2032	57.1581	0.148715	4.28082	-0.289527	0.102944	1.24628	667.155	-14.14	49.9613	0	0	1.53189	20.065
0	1.2473	0	0	1.25024	0.113353	-3.93312	-0.0987232	0.103181	-0.600801	15.6811	-1.35E-15	15.8775	0	0	0.00017489	4.22539	-21.6112	-8.58197	460.761	409.519	686.014	378.975	378.975	378.975	14.1614	-96.5193	8.29626	629.892	486.46	257.663	190.457	190.457	190.457	-97.6544	-4.62294	-13.7861	55.9593	0.697525	6.16814	-0.313203	-0.00909781	1.00675	724.648	-92.3879	54.5457	0	0	1.56192	16.5521
0	1.24763	0	0	1.25055	0.112786	-3.91136	-0.0367938	0.100935	-0.643031	25.5204	-2.71E-15	13.2285	0	0	-0.00512098	3.99303	-20.8271	-10.0727	457.935	408.45	685.858	380.274	380.273	380.274	13.9431	-98.7067	8.29942	643.618	485.559	263.198	190.457	190.457	190.457	-99.8357	-4.70731	-13.4965	54.9252	1.12541	7.80784	-0.348872	-0.127142	0.781606	783.397	-174.462	56.5513	0	0	1.50243	13.7067
0	1.31214	0	0	1.31493	0.108398	-3.74284	0.0188045	0.0970199	-0.673478	34.3563	-1.35E-15	9.50653	0	0	-0.00943837	3.751	-20.2394	-11.2447	456.106	407.557	685.504	381.649	381.649	381.649	13.7566	-100.412	8.35339	654.137	484.438	267.416	190.457	190.457	190.457	-101.532	-4.72729	-13.2979	54.0756	1.44983	9.15349	-0.43278	-0.243773	0.584517	847.921	-251.152	56.9344	0	0	1.36155	11.5885
0	1.40544	0	0	1.40797	0.10026	-3.43018	0.0627062	0.0928673	-0.689571	41.3576	-5.08E-15	5.50629	0	0	-0.00937674	3.48302	-19.8586	-12.0781	455.333	406.716	684.94	383.043	383.043	383.043	13.5776	-101.573	8.38921	661.417	483.048	269.896	190.457	190.457	190.457	-102.679	-4.70256	-13.1351	53.4139	1.69042	10.1802	-0.571118	-0.349957	0.423442	916.149	-313.432	56.6499	0	0	1.15009	10.2265
0	1.4813	0	0	1.48333	0.0892927	-3.00848	0.0901677	0.0894881	-0.68885	45.6992	1.44E-15	2.07399	0	0	-0.00348441	3.17743	-19.6819	-12.5729	455.586	405.828	684.133	384.398	384.398	384.398	13.3778	-102.14	8.33475	665.488	481.342	270.321	190.457	190.457	190.457	-103.22	-4.64939	-12.9471	52.9343	1.86782	10.8854	-0.72452	-0.4224	0.310362	974.891	-350.723	56.3783	0	0	0.885693	9.61921
0	1.48836	0	0	1.4898	0.0770921	-2.53898	0.097025	0.088041	-0.670197	46.5209	7.19E-16	0.0124185	0	0	0.00671656	2.82752	-19.6927	-12.7416	456.755	404.83	683.041	385.645	385.645	385.645	13.1285	-102.08	8.13223	666.419	479.296	268.515	190.457	190.457	190.457	-103.119	-4.5773	-12.6799	52.6196	2.00115	11.2786	-0.833566	-0.436652	0.265556	1005.84	-353.589	56.3364	0	0	0.61168	9.735
0	1.38013	0	0	1.38105	0.0655834	-2.0958	0.0796931	0.0900577	-0.634041	42.9497	3.81E-15	-0.0359983	0	0	0.0167331	2.43004	-19.8615	-12.5988	458.687	403.702	681.632	386.697	386.697	386.697	12.8057	-101.38	7.75066	664.31	476.918	264.46	190.457	190.457	190.457	-102.359	-4.4899	-12.2979	52.4378	2.10508	11.3671	-0.849654	-0.371129	0.314554	992.622	-315.175	56.1252	0	0	0.3865	10.5149
0	1.12921	0	0	1.12975	0.0566625	-1.75209	0.0354294	0.0972088	-0.582129	34.2651	2.28E-15	2.28009	0	0	0.0206171	1.98256	-20.1502	-12.1539	461.218	402.47	679.903	387.456	387.456	387.456	12.3979	-100.059	7.19132	659.279	474.262	258.324	190.457	190.457	190.457	-100.962	-4.39005	-11.7902	52.3436	2.1901	11.1422	-0.74487	-0.221252	0.476712	922.919	-234.226	54.6714	0	0	0.249385	11.8794
0	0.744917	0	0	0.745165	0.0518967	-1.56842	-0.0358794	0.110205	-0.516052	20.3152	-5.41E-15	6.83759	0	0	0.0148402	1.48139	-20.5195	-11.4077	464.206	401.189	677.893	387.823	387.823	387.823	11.9149	-98.1783	6.4869	651.462	471.435	250.471	190.457	190.457	190.457	-98.9952	-4.28602	-11.1748	52.2874	2.26503	10.5727	-0.517522	-0.0125756	0.746826	790.986	-118.09	50.4042	0	0	0.191661	13.7387
0	0.287852	0	0	0.287976	0.0523097	-1.58434	-0.128997	0.12741	-0.43758	2.0215	1.02E-15	12.8818	0	0	0.00356471	0.922128	-20.9361	-10.3544	467.55	399.937	675.686	387.722	387.722	387.722	11.3923	-95.8542	5.69571	641.043	468.595	241.461	190.457	190.457	190.457	-96.5839	-4.19385	-10.4985	52.2288	2.33819	9.60898	-0.207799	0.192234	1.08498	605.017	14.5723	41.9446	0	0	0.161546	16.0026
0	-0.127735	0	0	-0.127802	0.0582763	-1.81428	-0.230513	0.144251	-0.350565	-18.2754	2.54E-15	19.0654	0	0	0.000365751	0.304762	-21.3777	-8.99131	471.187	398.794	673.397	387.118	387.118	387.118	10.8868	-93.2617	4.89256	628.291	465.935	232.007	190.457	190.457	190.457	-93.9134	-4.13225	-9.83084	52.1487	2.41288	8.20595	0.0740241	0.309174	1.42282	399.511	135.47	29.2204	0	0	0.111111	18.5855
0	-0.355864	0	0	-0.356147	0.0696491	-2.2524	-0.319891	0.154194	-0.262756	-37.1054	-1.23E-14	23.7797	0	0	0.0205272	-0.356852	-21.8331	-7.33957	475.049	397.835	671.12	386.03	386.03	386.03	10.4601	-90.6154	4.15644	613.587	463.648	222.874	190.457	190.457	190.457	-91.206	-4.11205	-9.24925	52.0566	2.47769	6.36598	0.160193	0.273401	1.68873	234.614	216.179	14.1041	0	0	0.04521	21.4042
0	-0.2632	0	0	-0.263535	0.0860921	-2.88536	-0.376815	0.151757	-0.185413	-50.9872	1.86E-15	25.7482	0	0	0.0668925	-1.02403	-22.2991	-5.47593	478.991	397.119	668.883	384.531	384.531	384.531	10.159	-88.1293	3.55495	597.406	461.875	214.726	190.457	190.457	190.457	-88.6786	-4.12827	-8.81821	51.9896	2.49879	4.19298	-0.114958	0.0778935	1.8387	177.262	240.472	-0.0777006	0	0	0.000499493	24.3736
0	0.223342	0	0	0.223823	0.10748	-3.7076	-0.393432	0.136573	-0.126455	-58.0884	-8.63E-15	24.642	0	0	0.123847	-1.62758	-22.7746	-3.55857	482.719	396.686	666.598	382.742	382.742	382.742	10.0003	-85.9679	3.12913	580.241	460.67	207.991	190.457	190.457	190.457	-86.4945	-4.16192	-8.56955	52.0059	2.42402	1.9295	-0.767124	-0.184212	1.88437	251.89	217.112	-10.5235	0	0	-0.0520263	27.4056
0	1.09871	0	0	1.10244	0.133951	-4.7231	-0.376491	0.113196	-0.0826586	-58.7182	-2.54E-15	21.1034	0	0	0.168088	-2.08172	-23.2547	-1.81294	485.787	396.542	664.072	380.803	380.803	380.803	9.96836	-84.2215	2.88842	562.511	459.995	202.815	190.457	190.457	190.457	-84.74	-4.18867	-8.49671	52.1737	2.2083	-0.0791185	-1.50734	-0.331701	1.88792	393.314	179.471	-17.466	0	0	-0.210235	30.4136
0	2.29754	0	0	2.30984	0.165156	-5.91635	-0.337176	0.087425	-0.0459051	-54.3156	2.37E-15	16.258	0	0	0.18415	-2.32355	-23.7201	-0.447626	487.703	396.662	661.087	378.841	378.841	378.841	10.0245	-82.9105	2.81793	544.537	459.751	199.109	190.457	190.457	190.457	-83.4301	-4.18555	-8.56415	52.5523	1.85286	-1.53041	-1.91167	-0.236755	1.90794	494.549	157.58	-23.236	0	0	-0.464527	33.3123
0	3.72415	0	0	3.75397	0.199427	-7.22086	-0.288131	0.0633611	-0.014204	-46.9154	7.11E-15	11.189	0	0	0.171838	-2.35191	-24.1269	0.449563	488.089	397.011	657.519	376.922	376.922	376.922	10.1208	-82.002	2.89107	526.552	459.823	196.633	190.457	190.457	190.457	-82.5261	-4.134	-8.72428	53.1664	1.42699	-2.3297	-1.76569	0.0653194	1.96838	497.717	156.328	-28.727	0	0	-0.654871	36.0093
0	5.27904	0	0	5.33821	0.233935	-8.52689	-0.240827	0.0426902	0.00918438	-38.5593	-3.72E-15	6.64029	0	0	0.142192	-2.23265	-24.4072	0.945788	486.774	397.564	653.394	375.028	375.028	375.028	10.2145	-81.43	3.07576	508.721	460.105	195.078	190.457	190.457	190.457	-81.9576	-4.02432	-8.93134	53.9814	1.05059	-2.63465	-1.18563	0.398393	2.06114	418.099	157.684	-32.281	0	0	-0.670324	38.4033
0	6.87599	0	0	6.97666	0.265696	-9.72109	-0.201128	0.0266557	0.0219113	-30.6048	1.95E-15	3.08842	0	0	0.108032	-2.06537	-24.4876	1.20737	483.791	398.301	648.873	373.071	373.071	373.071	10.2779	-81.1159	3.33525	491.139	460.512	194.143	190.457	190.457	190.457	-81.643	-3.86024	-9.14792	54.9006	0.845819	-2.74897	-0.474464	0.559646	2.17156	306.75	138.871	-32.2614	0	0	-0.551746	40.4031
0	8.44748	0	0	8.59869	0.29248	-10.7216	-0.171522	0.0152166	0.0250363	-23.8399	4.44E-15	0.653659	0	0	0.0779905	-1.93383	-24.3145	1.4066	479.304	399.18	644.18	370.963	370.963	370.963	10.3014	-80.9812	3.62975	473.843	460.98	193.576	190.457	190.457	190.457	-81.5029	-3.65922	-9.34784	55.7945	0.881905	-2.95245	0.0904095	0.444643	2.29661	208.655	88.7848	-28.6526	0	0	-0.383658	41.9539
0	9.94427	0	0	10.1497	0.313134	-11.4887	-0.151885	0.0078683	0.0209137	-18.5392	-8.46E-16	-0.755337	0	0	0.055279	-1.87096	-23.8722	1.65028	473.538	400.124	639.525	368.707	368.707	368.707	10.2912	-80.9551	3.92012	456.822	461.465	193.193	190.457	190.457	190.457	-81.4683	-3.44815	-9.51607	56.5459	1.13948	-3.3789	0.385432	0.104699	2.44998	146.597	15.7385	-22.6697	0	0	-0.212565	43.0525
0	11.3323	0	0	11.5898	0.327482	-12.0192	-0.140885	0.00385486	0.012181	-14.637	-2.79E-15	-1.34752	0	0	0.0394633	-1.85735	-23.1813	1.95579	466.71	401.027	635.065	366.43	366.43	366.43	10.2642	-80.9791	4.17284	440.033	461.941	192.871	190.457	190.457	190.457	-81.483	-3.25686	-9.6475	57.0735	1.50803	-3.99788	0.450692	-0.303884	2.64975	121.426	-59.7548	-15.6743	0	0	-0.069739	43.7399
0	12.5871	0	0	12.8896	0.336075	-12.3359	-0.137704	0.00201703	0.00089102	-11.9647	-3.00E-15	-1.4117	0	0	0.0288279	-1.84766	-22.2814	2.27106	458.992	401.774	630.904	364.363	364.363	364.363	10.2417	-81.0071	4.36375	423.416	462.395	192.541	190.457	190.457	190.457	-81.5037	-3.11193	-9.74498	57.3231	1.82051	-4.67981	0.413469	-0.617716	2.90171	121.493	-117.171	-8.71924	0	0	0.0164441	44.0776
0	13.6896	0	0	14.0274	0.339873	-12.4756	-0.141074	0.00158736	-0.0109041	-10.2207	2.33E-15	-1.19742	0	0	0.0214214	-1.80449	-21.2085	2.51991	450.491	402.265	627.115	362.779	362.779	362.779	10.2439	-81.0038	4.47947	406.907	462.82	192.181	190.457	190.457	190.457	-81.4975	-3.03213	-9.81599	57.2449	1.9219	-5.28493	0.408208	-0.735998	3.16632	129.553	-143.327	-2.77876	0	0	0.0578588	44.1209
0	14.6221	0	0	14.984	0.339948	-12.4784	-0.14967	0.00151154	-0.0223308	-9.08294	1.56E-15	-0.954369	0	0	0.0157421	-1.72012	-19.9783	2.6483	441.263	402.44	623.768	361.91	361.91	361.91	10.2849	-80.9404	4.51683	390.442	463.212	191.8	190.457	190.457	190.457	-81.437	-3.02596	-9.86982	56.7827	1.74967	-5.72783	0.490243	-0.660847	3.351	136.117	-138.117	1.71367	0	0	0.110757	43.8991
0	15.365	0	0	15.7402	0.337291	-12.3807	-0.161558	0.00124074	-0.0325826	-8.21892	-4.91E-15	-0.836645	0	0	0.0108422	-1.61522	-18.5828	2.6461	431.331	402.292	620.933	361.844	361.844	361.844	10.3699	-80.7896	4.48067	373.963	463.563	191.427	190.457	190.457	190.457	-81.2954	-3.09102	-9.91438	55.8832	1.37379	-5.9918	0.629684	-0.49337	3.37694	138.829	-115.318	4.81636	0	0	0.216328	43.4136
0	15.8962	0	0	16.2744	0.332725	-12.2125	-0.17443	0.000856236	-0.0410834	-7.35276	1.99E-15	-0.886752	0	0	0.00634786	-1.51839	-17.0012	2.53905	420.709	401.859	618.676	362.491	362.491	362.491	10.4949	-80.5218	4.38074	357.425	463.862	191.106	190.457	190.457	190.457	-81.0422	-3.21571	-9.95464	54.5122	0.949924	-6.09865	0.755024	-0.348307	3.26768	137.913	-91.5415	6.84534	0	0	0.357114	42.6498
0	16.1915	0	0	16.5633	0.326874	-11.9968	-0.186621	0.000719635	-0.0472155	-6.37765	-2.83E-15	-1.0812	0	0	0.00240401	-1.44484	-15.2166	2.36371	409.423	401.206	617.047	363.653	363.653	363.653	10.6493	-80.1029	4.22844	340.789	464.091	190.878	190.457	190.457	190.457	-80.6416	-3.38302	-9.99255	52.6645	0.619907	-6.06787	0.804634	-0.288178	3.1063	131.332	-77.0565	7.98294	0	0	0.477312	41.5982
0	16.2275	0	0	16.5847	0.320175	-11.7493	-0.196712	0.00168504	-0.0514061	-5.28921	1.82E-15	-1.32687	0	0	-0.000683939	-1.38903	-13.2325	2.14228	397.53	400.407	616.075	365.144	365.144	365.144	10.8195	-79.4966	4.03388	324.029	464.236	190.777	190.457	190.457	190.457	-80.0555	-3.57479	-10.0275	50.3756	0.444826	-5.8965	0.745269	-0.274405	2.96528	118.429	-66.731	8.07896	0	0	0.538171	40.2731
0	15.9844	0	0	16.3198	0.312963	-11.4824	-0.203612	0.00427267	-0.0533809	-4.14425	1.78E-15	-1.55267	0	0	-0.00263228	-1.33578	-11.0822	1.86776	385.128	399.521	615.783	366.843	366.843	366.843	10.9907	-78.6673	3.80441	307.132	464.287	190.831	190.457	190.457	190.457	-79.2461	-3.77439	-10.0568	47.737	0.413291	-5.56416	0.606268	-0.243887	2.86805	93.2321	-50.315	6.61349	0	0	0.487013	38.7232
0	15.4477	0	0	15.7555	0.305442	-11.2035	-0.206373	0.00857266	-0.0516892	-2.98528	5.08E-15	-1.71748	0	0	-0.00325091	-1.27555	-8.82733	1.51018	372.36	398.594	616.194	368.677	368.677	368.677	11.1483	-77.5838	3.5434	290.092	464.243	191.054	190.457	190.457	190.457	-78.1804	-3.96873	-10.0751	44.8929	0.481654	-5.05093	0.475771	-0.17323	2.79658	43.5071	-22.1069	3.00591	0	0	0.24333	37.029
0	14.612	0	0	14.8869	0.297445	-10.9064	-0.204077	0.0139899	-0.0442308	-1.78237	-4.06E-15	-1.8247	0	0	-0.00229413	-1.21008	-6.54499	1.04214	359.426	397.664	617.337	370.587	370.587	370.587	11.2795	-76.2223	3.24878	272.923	464.115	191.448	190.457	190.457	190.457	-76.8332	-4.1509	-10.0748	42.007	0.601896	-4.35865	0.45129	-0.0868395	2.71521	-41.5853	15.7958	-2.84225	0	0	-0.235069	35.2879
0	13.4815	0	0	13.7182	0.288104	-10.5586	-0.196766	0.0197113	-0.0301192	-0.508305	-2.11E-15	-1.87244	0	0	0.000487789	-1.14576	-4.3107	0.467882	346.583	396.765	619.223	372.505	372.505	372.505	11.3747	-74.5681	2.91227	255.664	463.925	191.994	190.457	190.457	190.457	-75.1887	-4.3216	-10.0458	39.2195	0.72905	-3.5273	0.582647	-0.0137042	2.60521	-161.336	58.6441	-10.3555	0	0	-0.877931	33.5941
0	12.0675	0	0	12.2603	0.275762	-10.0979	-0.185266	0.0251494	-0.0113099	0.857823	3.38E-16	-1.82319	0	0	0.00523084	-1.08333	-2.18284	-0.163132	334.12	395.939	621.826	374.375	374.375	374.375	11.4246	-72.6149	2.52267	238.382	463.707	192.648	190.457	190.457	190.457	-73.2403	-4.48606	-9.97651	36.6155	0.820992	-2.6399	0.826341	0.0474855	2.47107	-295.28	104.072	-18.3829	0	0	-1.49942	32.0199
0	10.3829	0	0	10.5272	0.258345	-9.4454	-0.171049	0.0300155	0.00780578	2.29733	-1.86E-15	-1.62305	0	0	0.011736	-1.01286	-0.195778	-0.768788	322.31	395.232	625.074	376.166	376.166	376.166	11.4161	-70.3627	2.07361	221.159	463.493	193.342	190.457	190.457	190.457	-70.9872	-4.64573	-9.85433	34.2223	0.842547	-1.80931	1.0765	0.11055	2.32254	-412.498	149.618	-25.541	0	0	-1.919	30.6069
0	8.43444	0	0	8.52952	0.234054	-8.53135	-0.155748	0.0339121	0.0225007	3.73735	2.03E-15	-1.26498	0	0	0.0194021	-0.915552	1.63789	-1.26575	311.359	394.697	628.859	377.882	377.882	377.882	11.3283	-67.8149	1.57214	204.072	463.316	193.988	190.457	190.457	190.457	-68.4308	-4.78945	-9.66723	32.029	0.772337	-1.14521	1.22936	0.175284	2.1539	-487.383	189.814	-30.695	0	0	-2.0567	29.3675
0	6.21925	0	0	6.27054	0.202008	-7.31883	-0.14086	0.0364938	0.0296926	5.03336	-2.63E-15	-0.780695	0	0	0.0272056	-0.768809	3.32005	-1.60095	301.372	394.387	633.051	379.536	379.536	379.536	11.1327	-64.9758	1.04305	187.17	463.196	194.492	190.457	190.457	190.457	-65.5723	-4.88993	-9.40466	30.0115	0.601241	-0.714547	1.24891	0.230294	1.95737	-514.482	217.911	-33.2838	0	0	-1.95575	28.2928
0	3.72604	0	0	3.74535	0.162502	-5.81504	-0.127736	0.0372702	0.0278346	5.9498	-2.58E-15	-0.251846	0	0	0.03368	-0.552467	4.85906	-1.76646	292.357	394.351	637.514	381.133	381.133	381.133	10.7994	-61.849	0.526718	170.458	463.142	194.768	190.457	190.457	190.457	-62.4118	-4.90805	-9.05873	28.1485	0.324199	-0.521155	1.16684	0.271756	1.74536	-505.59	229.517	-33.2179	0	0	-1.71847	27.363
0	0.94091	0	0	0.943293	0.116871	-4.06816	-0.118139	0.0362902	0.0169992	6.10902	8.46E-17	0.273195	0	0	0.0361265	-0.255822	6.26382	-1.7945	284.26	394.619	642.117	382.677	382.677	382.677	10.3048	-58.437	0.0718679	153.902	463.15	194.758	190.457	190.457	190.457	-58.9493	-4.80199	-8.62504	26.4269	-0.0623513	-0.516881	1.05955	0.308717	1.54529	-483.35	224.688	-30.9305	0	0	-1.46121	26.5582
0	-2.14288	0	0	-2.1444	0.0670848	-2.15363	-0.114323	0.0341176	-0.00245472	5.01612	3.05E-15	0.792772	0	0	0.0301048	0.116948	7.54036	-1.73719	277.021	395.194	646.729	384.182	384.182	384.182	9.63944	-54.7439	-0.273831	137.433	463.203	194.452	190.457	190.457	190.457	-55.1893	-4.53784	-8.10297	24.8402	-0.550982	-0.634695	1.00381	0.344954	1.3799	-469.162	205.331	-27.0968	0	0	-1.27023	25.8672
0	-5.51313	0	0	-5.51314	0.0153142	-0.157746	-0.118485	0.0316522	-0.02988	2.16906	-1.02E-15	1.34521	0	0	0.0100189	0.54639	8.69016	-1.6419	270.619	396.043	651.226	385.683	385.683	385.683	8.81123	-50.7808	-0.472643	120.968	463.279	193.902	190.457	190.457	190.457	-51.146	-4.09826	-7.49567	23.3846	-1.11142	-0.821777	1.04409	0.374305	1.25318	-476.186	174.69	-22.5064	0	0	-1.18124	25.293
0	-9.12702	0	0	-9.13176	-0.0364002	1.83636	-0.132282	0.0299998	-0.0642927	-2.80894	-3.13E-15	2.00474	0	0	-0.0289425	1.00306	9.70891	-1.53245	265.098	397.103	655.477	387.234	387.234	387.234	7.84628	-46.5734	-0.503831	104.443	463.356	193.243	190.457	190.457	190.457	-46.8519	-3.48783	-6.8099	22.0588	-1.68894	-1.05558	1.1839	0.376505	1.1478	-507.384	135.766	-17.8425	0	0	-1.17852	24.8561
0	-12.9023	0	0	-12.9305	-0.0862937	3.75609	-0.155866	0.0298061	-0.103494	-9.97862	-5.92E-16	2.82874	0	0	-0.0870263	1.45686	10.5863	-1.402	260.57	398.285	659.336	388.89	388.89	388.89	6.78681	-42.1712	-0.367961	87.8423	463.424	192.685	190.457	190.457	190.457	-42.3641	-2.73519	-6.05738	20.8639	-2.21974	-1.34122	1.38737	0.331937	1.04225	-557.03	91.8953	-13.5094	0	0	-1.20829	24.5944
0	-16.7141	0	0	-16.7949	-0.132854	5.54007	-0.187066	0.0307925	-0.14383	-18.9288	4.14E-15	3.83069	0	0	-0.156464	1.88601	11.3062	-1.21884	257.191	399.497	662.643	390.689	390.689	390.689	5.68793	-37.6529	-0.0890309	71.2291	463.49	192.503	190.457	190.457	190.457	-37.7701	-1.89209	-5.25751	19.8067	-2.65255	-1.69853	1.58484	0.233941	0.923212	-611.335	46.5689	-9.47431	0	0	-1.19755	24.5605
0	-20.4033	0	0	-20.5696	-0.174667	7.13312	-0.221093	0.0312611	-0.180802	-28.731	5.67E-15	4.93075	0	0	-0.221014	2.28138	11.8472	-0.943362	255.121	400.653	665.229	392.646	392.646	392.646	4.61301	-33.127	0.285239	54.7646	463.589	192.991	190.457	190.457	190.457	-33.1846	-1.02995	-4.44001	18.9036	-2.96296	-2.14872	1.70606	0.100679	0.795242	-654.332	4.05011	-5.31635	0	0	-1.08753	24.8163
0	-23.796	0	0	-24.0757	-0.210276	8.48121	-0.252601	0.02924	-0.209599	-38.2073	5.24E-15	6.02543	0	0	-0.261832	2.64471	12.1855	-0.546498	254.486	401.687	666.937	394.754	394.754	394.754	3.62616	-28.7206	0.685136	38.6963	463.774	194.405	190.457	190.457	190.457	-28.7378	-0.233796	-3.64431	18.1813	-3.15262	-2.70505	1.72497	-0.0438748	0.67022	-677.946	-33.1237	-0.558718	0	0	-0.866508	25.424
0	-26.7304	0	0	-27.1351	-0.238215	9.53246	-0.277729	0.0237235	-0.226951	-46.2646	5.92E-15	7.02605	0	0	-0.265508	2.9845	12.3	-0.0185083	255.349	402.565	667.642	396.992	396.992	396.992	2.78296	-24.5623	1.02641	23.3232	464.103	196.912	190.457	190.457	190.457	-24.5573	0.408034	-2.91515	17.6691	-3.23949	-3.36774	1.66244	-0.167644	0.566261	-682.841	-61.7814	4.97586	0	0	-0.563167	26.4351
0	-29.0813	0	0	-29.5985	-0.257162	10.2417	-0.295586	0.0146636	-0.231907	-52.2074	-1.52E-15	7.78418	0	0	-0.229817	3.31129	12.1778	0.634056	257.709	403.286	667.264	399.332	399.332	399.332	2.1223	-20.763	1.22496	8.94776	464.62	200.569	190.457	190.457	190.457	-20.7497	0.818347	-2.29563	17.3878	-3.24374	-4.12185	1.56108	-0.245576	0.493341	-675.047	-79.5733	11.0626	0	0	-0.227246	27.8804
0	-30.7767	0	0	-31.3682	-0.266127	10.5762	-0.307805	0.00332185	-0.225415	-55.8377	3.72E-15	8.13614	0	0	-0.163957	3.63441	11.8191	1.39703	261.503	403.88	665.782	401.745	401.745	401.745	1.66189	-17.4007	1.21559	-4.16565	465.34	205.323	190.457	190.457	190.457	-17.3876	0.946849	-1.81957	17.3403	-3.18154	-4.94031	1.44968	-0.272223	0.454283	-659.673	-85.8582	16.9582	0	0	0.0929667	29.7622
0	-31.8027	0	0	-32.4121	-0.264593	10.519	-0.317266	-0.00862543	-0.209687	-57.4097	2.88E-15	7.91622	0	0	-0.0839085	3.96131	11.2378	2.25315	266.618	404.401	663.227	404.2	404.2	404.2	1.39892	-14.5132	0.967766	-15.8127	466.242	211.041	190.457	190.457	190.457	-14.504	0.781384	-1.50588	17.5075	-3.0683	-5.79163	1.32058	-0.255599	0.447699	-636.12	-82.0081	21.7331	0	0	0.361265	32.0533
0	-32.1982	0	0	-32.7644	-0.252547	10.0692	-0.327239	-0.0192316	-0.186271	-57.5342	-8.46E-15	7.0734	0	0	-0.00598151	4.29734	10.4588	3.17702	272.895	404.922	659.684	406.658	406.658	406.658	1.31459	-12.0991	0.491053	-25.8493	467.268	217.544	190.457	190.457	190.457	-12.0956	0.34918	-1.3565	17.8554	-2.92294	-6.64714	1.15788	-0.200247	0.469148	-604.631	-69.3097	24.4499	0	0	0.556906	34.7003
0	-32.042	0	0	-32.5151	-0.230542	9.24435	-0.340532	-0.0265847	-0.155999	-57	-3.64E-15	5.73919	0	0	0.0587815	4.64398	9.5131	4.12777	280.132	405.519	655.281	409.065	409.065	409.065	1.37961	-10.1276	-0.169936	-34.1746	468.339	224.628	190.457	190.457	190.457	-10.1315	-0.290725	-1.35744	18.3494	-2.76315	-7.48323	0.980859	-0.112171	0.518071	-574.852	-50.4233	24.486	0	0	0.687319	37.6312
0	-31.4357	0	0	-31.788	-0.1998	8.08554	-0.35853	-0.0296691	-0.119103	-56.543	7.27E-15	4.15693	0	0	0.106683	4.9977	8.43415	5.05161	288.108	406.256	650.187	411.344	411.344	411.344	1.55944	-8.55125	-0.946296	-40.7067	469.37	232.078	190.457	190.457	190.457	-8.56568	-1.05919	-1.48308	18.9641	-2.5985	-8.27765	0.83399	-0.0129621	0.592253	-561.422	-31.5146	21.9786	0	0	0.790394	40.7637
0	-30.4864	0	0	-30.716	-0.162273	6.66199	-0.379817	-0.0295596	-0.0774467	-56.5736	6.77E-16	2.51193	0	0	0.139278	5.3514	7.25451	5.89165	296.607	407.17	644.595	413.395	413.395	413.395	1.81876	-7.32128	-1.75826	-45.3617	470.284	239.665	190.457	190.457	190.457	-7.35025	-1.87009	-1.70131	19.6836	-2.43353	-9.00198	0.726514	0.0644	0.69282	-566.578	-20.6319	18.4532	0	0	0.904386	44.0123
0	-29.292	0	0	-29.4182	-0.120479	5.06681	-0.400708	-0.0276812	-0.0335392	-57.1189	4.40E-15	1.02236	0	0	0.160465	5.69764	6.00314	6.59269	305.445	408.265	638.712	415.107	415.107	415.107	2.12381	-6.39852	-2.53024	-48.0464	471.016	247.15	190.457	190.457	190.457	-6.44594	-2.64453	-1.97752	20.5006	-2.27646	-9.61697	0.649929	0.0937143	0.811778	-585.816	-21.8539	15.8977	0	0	1.0555	47.2945
0	-27.9331	0	0	-27.9868	-0.0771783	3.40587	-0.41736	-0.0249071	0.00939605	-57.9787	-9.14E-15	-0.0558771	0	0	0.174623	6.03263	4.70244	7.10255	314.474	409.516	632.747	416.367	416.367	416.367	2.44491	-5.75878	-3.20145	-48.6666	471.518	254.293	190.457	190.457	190.457	-5.82721	-3.32063	-2.2787	21.4184	-2.14676	-10.0725	0.591355	0.0572365	0.930058	-612.413	-35.0569	15.8701	0	0	1.25893	50.5376
0	-26.469	0	0	-26.4828	-0.0349939	1.78217	-0.427172	-0.02089	0.0487533	-58.8664	7.78E-15	-0.438835	0	0	0.185565	6.36041	3.36649	7.37378	323.588	410.875	626.895	417.063	417.063	417.063	2.7604	-5.39376	-3.73013	-47.1403	471.756	260.866	190.457	190.457	190.457	-5.48356	-3.85712	-2.57883	22.4547	-2.07895	-10.3069	0.549476	-0.039809	1.02395	-643.142	-54.8913	18.6165	0	0	1.52825	53.6822
0	-24.9365	0	0	-24.9368	0.00391533	0.281931	-0.428472	-0.0154918	0.0821448	-59.4276	-3.38E-15	-0.00294254	0	0	0.195078	6.69506	2.00053	7.36856	332.725	412.284	621.326	417.086	417.086	417.086	3.06085	-5.30947	-4.09208	-43.4083	471.726	266.669	190.457	190.457	190.457	-5.41884	-4.23156	-2.86427	23.6455	-2.11932	-10.2469	0.523151	-0.169877	1.08463	-674.702	-74.2989	23.5128	0	0	1.87519	56.6841
0	-23.3528	0	0	-23.3569	0.0380482	-1.03453	-0.420379	-0.00886425	0.108093	-59.302	-4.06E-15	1.19	0	0	0.202861	7.0594	0.601298	7.06379	341.866	413.689	616.18	416.334	416.334	416.334	3.35072	-5.52187	-4.27714	-37.4427	471.447	271.538	190.457	190.457	190.457	-5.64753	-4.43641	-3.1363	25.0457	-2.31772	-9.81965	0.496295	-0.295647	1.12498	-700.502	-88.7306	29.4806	0	0	2.29946	59.5134
0	-21.7217	0	0	-21.7375	0.0666239	-2.13588	-0.403442	-0.00172131	0.125677	-58.2611	-2.71E-15	2.88979	0	0	0.207451	7.4808	-0.842551	6.45285	351.016	415.048	611.563	414.743	414.743	414.743	3.64651	-6.05036	-4.28601	-29.2545	470.967	275.359	190.457	190.457	190.457	-6.18853	-4.47584	-3.40999	26.7253	-2.72302	-8.98417	0.464025	-0.368897	1.18168	-715.708	-95.9284	35.3752	0	0	2.78766	62.1552
0	-20.0406	0	0	-20.0696	0.0895334	-3.01774	-0.379411	0.00488529	0.134949	-56.2446	-4.74E-15	4.73044	0	0	0.207336	7.98328	-2.34893	5.5485	360.2	416.328	607.55	412.32	412.32	412.32	3.972	-6.91179	-4.12841	-18.8945	470.352	278.071	190.457	190.457	190.457	-7.05896	-4.36397	-3.70986	28.7574	-3.3813	-7.76723	0.442017	-0.331272	1.2977	-719.097	-93.847	40.2269	0	0	3.31097	64.6076
0	-18.3075	0	0	-18.347	0.107233	-3.69809	-0.35021	0.0100757	0.136103	-53.2906	-1.35E-15	6.34297	0	0	0.201581	8.57575	-3.93942	4.38769	369.454	417.505	604.206	409.173	409.173	409.173	4.35194	-8.11652	-3.82215	-6.44989	469.675	279.664	190.457	190.457	190.457	-8.2698	-4.12427	-4.06336	31.1969	-4.33053	-6.27441	0.451629	-0.14225	1.51095	-709.11	-81.8511	43.2626	0	0	3.8054	66.8782
0	-16.526	0	0	-16.5721	0.120662	-4.2136	-0.317554	0.0135956	0.130022	-49.501	7.44E-15	7.45106	0	0	0.19009	9.24126	-5.63498	3.03345	378.816	418.553	601.595	405.509	405.509	405.509	4.80652	-9.66602	-3.39292	7.96079	469.004	280.175	190.457	190.457	190.457	-9.82328	-3.78944	-4.49467	34.0554	-5.58683	-4.65811	0.525461	0.182957	1.82761	-687.527	-63.7951	43.7051	0	0	4.18914	68.9774
0	-14.709	0	0	-14.758	0.131133	-4.61512	-0.283249	0.0154383	0.11834	-45.0558	7.11E-15	7.8647	0	0	0.17354	9.9341	-7.4495	1.57582	388.322	419.438	599.797	401.613	401.613	401.613	5.3481	-11.5516	-2.8721	24.1919	468.396	279.679	190.457	190.457	190.457	-11.7115	-3.39915	-5.02012	37.2809	-7.12056	-3.05712	0.716385	0.569876	2.22131	-664.173	-46.7068	41.1041	0	0	4.42099	70.9084
0	-12.8799	0	0	-12.9291	0.140136	-4.95997	-0.249028	0.0159962	0.102946	-40.185	-4.74E-15	7.51823	0	0	0.153107	10.5865	-9.38315	0.135538	398.008	420.116	598.914	397.802	397.802	397.803	5.97934	-13.7542	-2.29254	42.0757	467.893	278.279	190.457	190.457	190.457	-13.9162	-2.99523	-5.64527	40.7524	-8.82701	-1.55026	1.04228	0.935824	2.64068	-646.518	-32.1182	35.503	0	0	4.49205	72.6561
0	-11.0718	0	0	-11.12	0.149105	-5.30315	-0.216712	0.0154859	0.0853411	-35.1777	-2.71E-15	6.4401	0	0	0.13028	11.1191	-11.4196	-1.13829	407.906	420.534	599.067	394.365	394.365	394.365	6.69246	-16.2449	-1.68447	61.4285	467.516	276.088	190.457	190.457	190.457	-16.41	-2.61625	-6.36327	44.3	-10.5126	-0.16565	1.42787	1.22455	3.03015	-627.015	-13.8886	27.7208	0	0	4.3527	74.183
0	-9.32524	0	0	-9.37182	0.159212	-5.68942	-0.188587	0.0141331	0.0685898	-30.408	-3.05E-15	4.79185	0	0	0.106937	11.4532	-13.5291	-2.08918	418.028	420.644	600.38	391.512	391.512	391.512	7.46884	-18.9874	-1.0726	82.0605	467.268	273.222	190.457	190.457	190.457	-19.1581	-2.29296	-7.15428	47.7424	-11.926	1.06352	1.76475	1.35461	3.30992	-596.3	8.52294	19.0827	0	0	3.95951	75.4342
0	-7.68208	0	0	-7.72663	0.170943	-6.1371	-0.167162	0.0126751	0.0568023	-26.2947	-1.35E-15	2.91276	0	0	0.0852963	11.5317	-15.6748	-2.58069	428.346	420.417	602.953	389.357	389.357	389.357	8.27954	-21.9405	-0.472483	103.79	467.13	269.781	190.457	190.457	190.457	-22.1212	-2.04288	-7.98684	50.9192	-12.8482	2.05247	2.00166	1.24136	3.38971	-557.282	29.4352	10.9219	0	0	3.37246	76.3525
0	-6.17708	0	0	-6.2187	0.183602	-6.61933	-0.154597	0.0123303	0.05201	-23.2186	0	1.26727	0	0	0.0675832	11.3402	-17.8173	-2.51061	438.801	419.866	606.815	387.91	387.91	387.91	9.08891	-25.0636	0.111274	126.468	467.077	265.836	190.457	190.457	190.457	-25.2599	-1.86745	-8.82319	53.712	-13.1862	2.66203	2.14053	0.892944	3.22987	-516.958	48.9324	3.68674	0	0	2.70333	76.893
0	-4.82957	0	0	-4.86655	0.195178	-7.05952	-0.152041	0.014557	0.0523689	-21.4257	-1.69E-15	0.333813	0	0	0.0551997	10.9126	-19.9149	-1.81726	449.312	419.046	611.906	387.086	387.086	387.086	9.86119	-28.3225	0.681952	149.991	467.085	261.432	190.457	190.457	190.457	-28.54	-1.7559	-9.62677	56.0542	-13.0002	2.73535	2.16848	0.427421	2.90044	-470.846	73.2656	-3.76914	0	0	1.9864	77.031
0	-3.64114	0	0	-3.67134	0.202817	-7.34954	-0.159209	0.0204912	0.054089	-20.963	-1.69E-15	0.448494	0	0	0.0476977	10.3184	-21.922	-0.496353	459.771	418.05	618.08	386.742	386.742	386.742	10.5681	-31.6919	1.24504	174.317	467.15	256.61	190.457	190.457	190.457	-31.9356	-1.69308	-10.3698	57.9265	-12.4498	2.15598	2.03956	-0.00860664	2.52087	-404.921	101.818	-13.6519	0	0	1.221	76.7553
0	-2.59984	0	0	-2.6216	0.203672	-7.38196	-0.174808	0.0306403	0.0528066	-21.7081	3.38E-16	1.69991	0	0	0.0426043	9.64568	-23.7871	1.3709	470.006	416.989	625.114	386.734	386.734	386.734	11.1951	-35.1554	1.80379	199.445	467.295	251.436	190.457	190.457	190.457	-35.4295	-1.66687	-11.0382	59.3444	-11.7142	0.907037	1.67327	-0.295355	2.17672	-299.97	122.312	-27.7461	0	0	0.465892	76.0576
0	-1.68778	0	0	-1.70077	0.195837	-7.08455	-0.196972	0.0444117	0.0436911	-23.4127	4.06E-15	3.86808	0	0	0.0366999	8.98579	-25.4562	3.59146	479.746	415.952	632.711	386.948	386.948	386.948	11.7448	-38.703	2.35654	225.396	467.565	246.02	190.457	190.457	190.457	-39.0119	-1.67383	-11.6333	60.3513	-10.9344	-0.883519	1.02549	-0.335958	1.92258	-144.794	119.907	-45.6938	0	0	-0.142972	74.9256
0	-0.888593	0	0	-0.894259	0.179206	-6.45197	-0.223341	0.0596036	0.0222179	-25.7215	-5.69E-15	6.42774	0	0	0.0283849	8.4133	-26.8839	5.86525	488.62	414.966	640.528	387.277	387.277	387.277	12.2357	-42.33	2.89494	252.182	468.027	240.538	190.457	190.457	190.457	-42.6797	-1.72272	-12.1686	61.0243	-10.1821	-2.94941	0.204669	-0.00851124	1.80375	45.7689	97.3121	-64.8489	0	0	-0.513643	73.3499
0	-0.194098	0	0	-0.195019	0.15604	-5.56822	-0.2514	0.0729916	-0.0135687	-28.2278	-5.08E-15	8.71122	0	0	0.0191928	7.94743	-28.0452	7.84644	496.21	413.972	648.25	387.579	387.579	387.579	12.6966	-46.0346	3.40565	279.772	468.741	235.231	190.457	190.457	190.457	-46.4344	-1.83255	-12.6631	61.4821	-9.43876	-4.98537	-0.556151	0.798929	1.85268	240.142	82.4729	-80.8821	0	0	-0.730041	71.3371
0	0.392098	0	0	0.39337	0.130953	-4.60821	-0.2787	0.0812355	-0.060596	-30.5298	-2.03E-15	10.1246	0	0	0.0123668	7.50955	-28.9404	9.23295	502.141	412.84	655.679	387.626	387.626	387.626	13.1578	-49.816	3.87824	308.064	469.741	230.388	190.457	190.457	190.457	-50.2792	-2.02255	-13.135	61.8866	-8.58051	-6.80159	-1.03229	2.0568	2.08665	411.224	116.989	-87.3566	0	0	-1.03801	68.9129
0	0.85534	0	0	0.857234	0.110007	-3.80464	-0.302816	0.0820797	-0.108808	-32.2672	-1.12E-14	10.3623	0	0	0.00931373	6.91357	-29.5852	9.83085	506.132	411.431	662.792	387.154	387.154	387.154	13.6406	-53.6711	4.31467	336.882	471.013	226.309	190.457	190.457	190.457	-54.2136	-2.299	-13.5968	62.4327	-7.37863	-8.4384	-1.05645	3.43757	2.48755	525.195	225.802	-78.3431	0	0	-1.7664	66.1045
0	1.17726	0	0	1.17929	0.0986562	-3.36853	-0.322121	0.0758544	-0.141413	-33.2207	7.95E-15	9.53015	0	0	0.00790848	5.92002	-29.9866	9.58564	508.04	409.67	669.692	386.067	386.067	386.067	14.1476	-57.5925	4.73217	366.004	472.495	223.252	190.457	190.457	190.457	-58.2301	-2.64775	-14.0515	63.3328	-5.55347	-10.177	-0.523178	4.18799	2.9558	518.935	359.027	-58.2034	0	0	-2.92299	62.9117
0	1.35255	0	0	1.3549	0.0986699	-3.36906	-0.336682	0.0651642	-0.141697	-33.38	-4.57E-15	8.01579	0	0	0.00531445	4.36794	-30.1173	8.61264	507.933	407.604	676.473	384.778	384.778	384.778	14.6609	-61.5678	5.1555	395.23	474.092	221.374	190.457	190.457	190.457	-62.3127	-3.03801	-14.4905	64.7947	-2.92389	-12.413	0.47284	3.29005	3.09305	345.985	374.618	-41.4662	0	0	-3.31206	59.2991
0	1.41003	0	0	1.41287	0.105339	-3.62535	-0.349017	0.0537882	-0.118077	-32.9951	-9.98E-15	6.37211	0	0	0.00126114	2.36319	-29.9134	7.21277	506.187	405.402	683.006	384.244	384.244	384.244	15.151	-65.5791	5.60283	424.464	475.722	220.719	190.457	190.457	190.457	-66.4383	-3.4371	-14.8973	66.8909	0.350563	-15.3334	1.04425	0.183004	2.07768	170.148	153.843	-31.3225	0	0	-1.52479	55.2318
0	1.40565	0	0	1.40876	0.109877	-3.79964	-0.359292	0.046461	-0.144343	-32.0866	-9.17E-15	5.30394	0	0	-0.00315932	0.416763	-29.3323	5.65345	503.301	403.233	688.697	385.04	385.04	385.04	15.5953	-69.6038	6.07317	453.668	477.321	221.279	190.457	190.457	190.457	-70.5797	-3.82853	-15.2558	69.1762	3.60614	-18.2771	-0.359618	-3.4447	-0.121759	438.827	-115.051	-8.6448	0	0	0.264162	50.7399
0	1.35938	0	0	1.36239	0.110187	-3.81155	-0.360369	0.0458607	-0.234916	-29.9489	-3.81E-16	5.2546	0	0	-0.00690122	-0.788206	-28.4249	3.74248	499.3	401.133	692.628	386.314	386.314	386.314	15.9805	-73.613	6.55174	482.605	478.794	223.108	190.457	190.457	190.457	-74.705	-4.20857	-15.5522	70.5446	6.02341	-19.5296	-2.06731	-4.73323	-1.48995	862.57	-83.8616	23.5819	0	0	0.924992	45.929
0	1.24432	0	0	1.2472	0.112165	-3.88751	-0.347254	0.0512054	-0.286483	-26.0837	1.27E-15	6.18623	0	0	-0.00912418	-0.910187	-27.2972	1.1793	493.976	399.146	694.293	386.681	386.681	386.681	16.2906	-77.5696	7.03842	510.777	480.013	226.252	190.457	190.457	190.457	-78.7717	-4.55723	-15.7811	70.0039	7.15633	-17.7447	-1.75921	-5.39332	-2.20169	779.719	-124.257	32.9064	0	0	2.42813	40.9101
0	1.08081	0	0	1.08346	0.115147	-4.00196	-0.326958	0.0622973	-0.281824	-21.1495	-4.31E-15	7.95481	0	0	-0.010584	0.0477136	-26.0305	-1.60816	487.926	397.432	693.848	385.539	385.539	385.539	16.5202	-81.4303	7.55004	537.795	480.934	230.613	190.457	190.457	190.457	-82.7315	-4.84778	-15.9578	67.1999	6.70465	-13.0529	0.920167	-4.60818	-1.24622	109.912	-140.487	23.5285	0	0	0.0673206	35.7687
0	0.950282	0	0	0.9524	0.11038	-3.81896	-0.302275	0.0802679	-0.350887	-15.4111	-4.74E-15	10.3642	0	0	-0.0122671	1.68778	-24.65	-3.60499	482.413	396.063	692.105	383.87	383.87	383.87	16.6903	-85.1473	8.09801	563.455	481.612	235.994	190.457	190.457	190.457	-86.5377	-5.07605	-16.1146	62.9417	4.79362	-7.36769	1.90617	-0.938884	1.55999	-22.077	136.357	27.7215	0	0	0.14216	30.5983
0	0.875674	0	0	0.877192	0.0987046	-3.37039	-0.2625	0.100786	-0.486007	-7.91699	4.87E-15	12.6668	0	0	-0.0122654	3.35116	-23.1782	-4.58386	477.756	394.986	689.973	383.284	383.284	383.284	16.8174	-88.6654	8.69147	587.297	482.053	242.167	190.457	190.457	190.457	-90.1366	-5.2388	-16.2791	58.7343	2.34216	-2.65997	-0.0179872	2.39291	3.11309	570.13	311.219	34.9914	0	0	4.96909	25.5257
0	0.811081	0	0	0.812225	0.0906224	-3.05963	-0.204701	0.11834	-0.583232	1.45376	-1.69E-15	14.103	0	0	-0.00697445	4.5769	-21.712	-5.19887	473.329	394.177	687.924	384.067	384.067	384.067	16.8958	-91.9198	9.34337	608.632	482.196	248.781	190.457	190.457	190.457	-93.4607	-5.31623	-16.468	55.4213	0.300667	0.626171	-1.65778	3.51783	3.02026	1000.51	222.864	36.1483	0	0	6.25582	20.7171
0	0.731583	0	0	0.732685	0.0920122	-3.11308	-0.138335	0.132343	-0.630439	11.5942	5.41E-15	14.4532	0	0	0.00214775	5.23278	-20.3781	-5.97009	468.792	393.617	686.112	385.543	385.543	385.543	16.9222	-94.8397	10.0508	626.951	482.008	255.35	190.457	190.457	190.457	-96.4377	-5.29966	-16.69	53.1074	-0.936364	2.84282	-1.96271	2.97459	2.31656	1063.18	20.544	34.9053	0	0	4.35718	16.3657
0	0.652702	0	0	0.653886	0.101189	-3.4659	-0.0727797	0.142626	-0.647557	21.3821	1.02E-15	13.6371	0	0	0.0083406	5.40796	-19.2639	-6.98862	464.369	393.258	684.534	387.141	387.141	387.141	16.9043	-97.3541	10.7823	642.029	481.502	261.339	190.457	190.457	190.457	-98.9967	-5.20297	-16.9406	51.6163	-1.4407	4.37644	-1.36237	1.76559	1.60377	923.239	-153.581	32.2865	0	0	2.37939	12.6505
0	0.603016	0	0	0.604422	0.112764	-3.91049	-0.0146211	0.149166	-0.651708	29.9955	2.37E-15	11.7478	0	0	0.007424	5.27417	-18.409	-8.08723	460.566	393.012	683.126	388.654	388.654	388.654	16.8551	-99.3962	11.4842	653.829	480.707	266.253	190.457	190.457	190.457	-101.072	-5.05379	-17.2002	50.7173	-1.48359	5.46501	-0.537442	0.595702	1.04738	757.248	-257.328	29.2285	0	0	1.24844	9.70543
0	0.600702	0	0	0.602335	0.121254	-4.23632	0.032509	0.152098	-0.650608	36.9532	0	9.0871	0	0	0.00150456	4.9874	-17.8246	-9.02874	457.885	392.76	681.817	390.044	390.044	390.044	16.7874	-100.908	12.0913	662.412	479.644	269.667	190.457	190.457	190.457	-102.605	-4.88333	-17.4374	50.1976	-1.33959	6.22076	0.0663176	-0.209065	0.67498	653.49	-303.859	26.7543	0	0	0.699434	7.61056
0	0.642096	0	0	0.64391	0.123127	-4.30817	0.0660945	0.151828	-0.645486	41.8663	-1.02E-15	6.16682	0	0	-0.00392832	4.64565	-17.508	-9.62402	456.654	392.373	680.561	391.286	391.286	391.286	16.7081	-101.845	12.5367	667.872	478.316	271.259	190.457	190.457	190.457	-103.548	-4.71836	-17.6134	49.8975	-1.19348	6.68385	0.289907	-0.589091	0.479795	635.582	-311.699	25.1941	0	0	0.41475	6.39678
0	0.70111	0	0	0.702906	0.117463	-4.09087	0.0835172	0.149201	-0.633147	44.2327	-1.52E-15	3.65024	0	0	-0.00464034	4.28808	-17.4453	-9.77932	456.964	391.762	679.33	392.33	392.33	392.33	16.6119	-102.174	12.7622	670.311	476.711	270.81	190.457	190.457	190.457	-103.865	-4.57486	-17.6867	49.7226	-1.12525	6.86078	0.201006	-0.63317	0.429631	679.871	-291.227	24.5835	0	0	0.238455	6.05295
0	0.73615	0	0	0.737649	0.105588	-3.63492	0.0815973	0.145705	-0.610172	43.3495	-8.46E-15	2.26257	0	0	-0.000514167	3.91477	-17.6101	-9.48815	458.697	390.901	678.104	393.119	393.119	393.119	16.4807	-101.879	12.7282	669.832	474.815	268.228	190.457	190.457	190.457	-103.536	-4.45497	-17.6198	49.6292	-1.13822	6.74478	-0.0604646	-0.481909	0.484753	747.842	-247.661	25.0067	0	0	0.119732	6.53108
0	0.702422	0	0	0.703395	0.0902695	-3.04606	0.0572952	0.143849	-0.574186	38.425	-3.38E-15	2.68945	0	0	0.00441176	3.51075	-17.9644	-8.80037	461.597	389.833	676.855	393.605	393.605	393.605	16.288	-100.966	12.4241	666.538	472.634	263.563	190.457	190.457	190.457	-102.561	-4.34909	-17.3887	49.5994	-1.19834	6.33154	-0.339655	-0.241415	0.618703	797.036	-180.15	26.2965	0	0	0.0407913	7.75055
0	0.568596	0	0	0.569113	0.0748088	-2.45108	0.00851317	0.145913	-0.524841	28.8291	2.20E-15	5.30822	0	0	0.0047881	3.06118	-18.463	-7.7881	465.347	388.644	675.553	393.749	393.749	393.749	16.0124	-99.4705	11.8726	660.538	470.209	257.025	190.457	190.457	190.457	-100.975	-4.24414	-16.9912	49.62	-1.26147	5.62387	-0.510926	0.0239331	0.821741	792.644	-88.7522	27.6089	0	0	-0.00764941	9.6053
0	0.336758	0	0	0.336958	0.0623371	-1.97074	-0.0640771	0.153103	-0.464063	14.5419	-2.54E-15	9.99003	0	0	-0.00113182	2.55698	-19.0589	-6.52178	469.646	387.44	674.181	393.522	393.522	393.522	15.6533	-97.4665	11.1286	651.954	467.635	249.001	190.457	190.457	190.457	-98.8603	-4.13487	-16.4532	49.6728	-1.28425	4.6286	-0.544346	0.260108	1.08177	725.995	17.689	27.4975	0	0	-0.0435349	11.9743
0	0.0569164	0	0	0.056961	0.0555357	-1.70867	-0.154473	0.163626	-0.395798	-3.36588	5.41E-15	15.8973	0	0	-0.0067004	1.9982	-19.7102	-5.06848	474.238	386.321	672.743	392.914	392.914	392.914	15.2414	-95.0791	10.2699	640.947	465.06	240.049	190.457	190.457	190.457	-96.3553	-4.03119	-15.8305	49.7401	-1.23155	3.36348	-0.532482	0.413277	1.37217	624.149	119.95	24.5648	0	0	-0.0964885	14.7329
0	-0.173762	0	0	-0.173858	0.0567469	-1.75534	-0.249094	0.172616	-0.324474	-22.4963	6.77E-16	21.6133	0	0	0.00217984	1.4003	-20.3857	-3.5149	478.89	385.367	671.236	391.954	391.954	391.954	14.8367	-92.4831	9.38499	627.744	462.669	230.854	190.457	190.457	190.457	-93.6506	-3.9558	-15.2014	49.8216	-1.088	1.88888	-0.617016	0.4159	1.63271	533.233	190.717	18.3187	0	0	-0.178725	17.7625
0	-0.234322	0	0	-0.234499	0.0680025	-2.18898	-0.328138	0.173446	-0.253245	-39.4976	-4.27E-15	25.5329	0	0	0.036562	0.802178	-21.0661	-1.98908	483.349	384.625	669.623	390.708	390.708	390.708	14.51	-89.8821	8.55633	612.661	460.637	222.124	190.457	190.457	190.457	-90.9639	-3.93287	-14.6497	49.9442	-0.872028	0.345502	-0.820743	0.288228	1.80192	477.095	218.821	9.37804	0	0	-0.274694	20.9554
0	-0.0195425	0	0	-0.0195782	0.0904843	-3.05432	-0.373738	0.161454	-0.186027	-51.2802	5.16E-15	26.5273	0	0	0.0914464	0.259258	-21.7362	-0.645909	487.323	384.104	667.816	389.26	389.26	389.26	14.3148	-87.4692	7.84627	596.105	459.09	214.451	190.457	190.457	190.457	-88.4955	-3.9734	-14.2405	50.147	-0.631298	-1.06244	-1.08212	0.138607	1.85606	460.471	214.964	-0.707901	0	0	-0.372279	24.2134
0	0.523635	0	0	0.525135	0.123883	-4.33717	-0.381901	0.138131	-0.126728	-56.6049	1.37E-14	24.5507	0	0	0.146251	-0.176769	-22.3735	0.3732	490.489	383.783	665.687	387.669	387.669	387.669	14.265	-85.3848	7.29109	578.522	458.061	208.186	190.457	190.457	190.457	-86.3849	-4.0652	-14.0015	50.4601	-0.41769	-2.13524	-1.32701	0.0715051	1.82372	476.574	199.587	-10.3935	0	0	-0.477471	27.4417
0	1.38752	0	0	1.39506	0.166293	-5.95972	-0.360518	0.109381	-0.0771008	-56.0858	-1.39E-14	20.4779	0	0	0.179973	-0.47602	-22.9412	0.978553	492.522	383.64	663.1	385.966	385.966	385.966	14.3329	-83.7005	6.90571	560.336	457.499	203.415	190.457	190.457	190.457	-84.6968	-4.17519	-13.922	50.895	-0.260898	-2.74652	-1.47887	0.126622	1.76304	504.582	188.946	-18.8496	0	0	-0.589409	30.5411
0	2.51832	0	0	2.54183	0.214634	-7.79741	-0.320467	0.0813127	-0.0374708	-51.2373	5.92E-15	15.5289	0	0	0.184172	-0.63842	-23.3895	1.15436	493.133	383.672	659.945	384.144	384.144	384.144	14.4667	-82.4278	6.69106	541.893	457.306	200.012	190.457	190.457	190.457	-83.4322	-4.26137	-13.9672	51.4441	-0.15503	-2.88021	-1.48303	0.260061	1.72872	519.048	186.192	-25.6633	0	0	-0.680739	33.4084
0	3.83624	0	0	3.89205	0.265323	-9.70713	-0.274252	0.0572302	-0.0083542	-44.0822	-4.23E-16	10.7145	0	0	0.164552	-0.689613	-23.6652	0.960667	492.121	383.895	656.181	382.176	382.176	382.176	14.6128	-81.5321	6.63808	523.442	457.377	197.725	190.457	190.457	190.457	-82.547	-4.28683	-14.0954	52.083	-0.0618059	-2.62509	-1.32265	0.37661	1.75314	499.997	182.663	-30.294	0	0	-0.711726	35.9457
0	5.25746	0	0	5.36652	0.314907	-11.5544	-0.231614	0.0379964	0.0108485	-36.4166	1.40E-15	6.6424	0	0	0.13336	-0.668279	-23.7247	0.516547	489.405	384.336	651.855	380.033	380.033	380.033	14.7304	-80.952	6.72743	505.142	457.621	196.258	190.457	190.457	190.457	-81.9725	-4.23045	-14.2693	52.7735	0.0723456	-2.13574	-1.00946	0.39485	1.84236	435.68	167.672	-32.2371	0	0	-0.651607	38.0781
0	6.71079	0	0	6.8946	0.360429	-13.2292	-0.196546	0.0240125	0.0221529	-29.3134	2.75E-16	3.61714	0	0	0.101385	-0.613087	-23.5467	-0.0268869	485.054	385.003	647.101	377.709	377.709	377.709	14.7982	-80.6165	6.92925	487.079	457.97	195.34	190.457	190.457	190.457	-81.6338	-4.09141	-14.4597	53.4696	0.292151	-1.5851	-0.592285	0.287532	1.98969	329.507	136.549	-31.5394	0	0	-0.499913	39.7714
0	8.14365	0	0	8.4193	0.39956	-14.6509	-0.170224	0.0144958	0.0275275	-23.3396	-1.76E-15	1.59923	0	0	0.0745669	-0.553499	-23.1378	-0.518921	479.271	385.866	642.117	375.251	375.251	375.251	14.8156	-80.4541	7.20541	469.29	458.379	194.751	190.457	190.457	190.457	-81.4596	-3.88832	-14.648	54.1253	0.610041	-1.12576	-0.147013	0.0836025	2.18353	200.793	91.4616	-28.6516	0	0	-0.294715	41.0388
0	9.52162	0	0	9.89752	0.43061	-15.7661	-0.151936	0.0085637	0.0284903	-18.6416	-3.68E-15	0.397891	0	0	0.0544995	-0.506087	-22.5303	-0.839634	472.354	386.85	637.131	372.776	372.776	372.776	14.7994	-80.4007	7.51304	451.779	458.821	194.327	190.457	190.457	190.457	-81.3892	-3.65478	-14.8244	54.7003	0.989943	-0.868255	0.254058	-0.156645	2.41088	76.6288	39.7093	-24.4767	0	0	-0.101563	41.9346
0	10.8234	0	0	11.2969	0.452509	-16.5453	-0.140829	0.00544216	0.0257412	-15.1564	3.81E-16	-0.225535	0	0	0.0404388	-0.475416	-21.7704	-0.919092	464.627	387.847	632.356	370.462	370.462	370.462	14.7772	-80.4019	7.80849	434.528	459.286	193.96	190.457	190.457	190.457	-81.3737	-3.43269	-14.9858	55.159	1.34791	-0.875411	0.565597	-0.38085	2.6566	-17.8327	-11.7327	-19.8367	0	0	0.0135277	42.5337
0	12.0347	0	0	12.5921	0.464829	-16.981	-0.13684	0.00439717	0.0196761	-12.7605	-1.02E-15	-0.505586	0	0	0.0309236	-0.457884	-20.9012	-0.739347	456.367	388.742	627.962	368.528	368.528	368.528	14.7803	-80.4145	8.05157	417.51	459.771	193.586	190.457	190.457	190.457	-81.3758	-3.26461	-15.1326	55.4598	1.57566	-1.16504	0.798387	-0.542817	2.8924	-71.4963	-55.2504	-15.2662	0	0	0.0203484	42.9066
0	13.1435	0	0	13.7619	0.46776	-17.0843	-0.139309	0.0049759	0.0104288	-11.1882	-5.08E-15	-0.610861	0	0	0.0242796	-0.448893	-19.9456	-0.31829	447.764	389.433	624.06	367.187	367.187	367.187	14.8355	-80.405	8.20931	400.683	460.273	193.181	190.457	190.457	190.457	-81.3676	-3.18659	-15.2659	55.541	1.58857	-1.72164	0.977676	-0.611463	3.0705	-83.2759	-83.7091	-11.046	0	0	-0.0541384	43.0958
0	14.1347	0	0	14.7857	0.462098	-16.8846	-0.147229	0.00646803	-0.00215857	-10.1256	-1.18E-15	-0.6816	0	0	0.0191335	-0.447704	-18.8965	0.309306	438.902	389.853	620.711	366.566	366.566	366.566	14.9606	-80.3461	8.25929	384	460.79	192.756	190.457	190.457	190.457	-81.325	-3.22184	-15.3861	55.3194	1.37641	-2.50731	1.08615	-0.593766	3.14572	-52.9629	-95.294	-7.15999	0	0	-0.122818	43.1046
0	14.987	0	0	15.641	0.449246	-16.4296	-0.158735	0.00843626	-0.0170708	-9.22713	4.10E-15	-0.781493	0	0	0.0145287	-0.454481	-17.72	1.09729	429.756	389.975	617.938	366.659	366.659	366.659	15.1587	-80.2115	8.19231	367.401	461.31	192.342	190.457	190.457	190.457	-81.2228	-3.37557	-15.4918	54.7049	1.00989	-3.46177	1.10476	-0.516827	3.1185	9.84289	-92.0029	-3.70615	0	0	-0.0755401	42.9012
0	15.6707	0	0	16.3014	0.431068	-15.7824	-0.17151	0.0104165	-0.0323976	-8.20318	-4.86E-15	-0.94251	0	0	0.0100644	-0.464254	-16.3701	1.98644	420.227	389.815	615.741	367.333	367.333	367.333	15.4183	-79.9722	8.0131	350.819	461.813	191.984	190.457	190.457	190.457	-81.0296	-3.63346	-15.5803	53.6214	0.592654	-4.5026	1.02293	-0.43183	3.01502	88.1126	-82.2744	-0.705296	0	0	0.148072	42.4373
0	16.1495	0	0	16.7367	0.409621	-15.0135	-0.183878	0.0125578	-0.0463107	-6.94584	-4.23E-16	-1.12435	0	0	0.005872	-0.461783	-14.8073	2.90152	410.183	389.418	614.108	368.39	368.39	368.39	15.7156	-79.5942	7.73803	334.189	462.274	191.723	190.457	190.457	190.457	-80.7064	-3.96488	-15.6484	52.0278	0.196406	-5.52747	0.835037	-0.373314	2.88052	165.004	-73.8387	1.74147	0	0	0.522735	41.6725
0	16.3847	0	0	16.9159	0.386921	-14.1937	-0.194562	0.0151948	-0.0578347	-5.48135	-3.85E-15	-1.27501	0	0	0.00235639	-0.423609	-13.0158	3.74771	399.509	388.84	613.029	369.642	369.641	369.642	16.0201	-79.0398	7.3907	317.447	462.666	191.594	190.457	190.457	190.457	-80.2089	-4.32957	-15.693	49.9399	-0.166935	-6.42051	0.550014	-0.318124	2.76807	228.464	-65.1956	3.45005	0	0	0.958843	40.5959
0	16.339	0	0	16.809	0.364852	-13.3908	-0.20265	0.0183874	-0.0654683	-3.91667	1.78E-15	-1.38427	0	0	3.48E-05	-0.331204	-11.0132	4.41266	388.143	388.13	612.511	370.95	370.95	370.95	16.2993	-78.2705	6.99696	300.546	462.967	191.623	190.457	190.457	190.457	-79.491	-4.68462	-15.7118	47.4462	-0.519953	-7.06813	0.256857	-0.223291	2.70698	257.951	-49.0961	3.77578	0	0	1.27372	39.239
0	15.9808	0	0	16.3902	0.344933	-12.6616	-0.207177	0.0219026	-0.0662698	-2.33628	5.08E-16	-1.47607	0	0	-0.000645253	-0.185764	-8.84755	4.79035	376.108	387.325	612.593	372.227	372.227	372.227	16.5242	-77.2496	6.57926	283.453	463.166	191.825	190.457	190.457	190.457	-78.5092	-4.99223	-15.7019	44.695	-0.878012	-7.38806	0.0979317	-0.0868373	2.6945	226.952	-21.8181	1.68339	0	0	1.23059	37.6713
0	15.29	0	0	15.6422	0.327886	-12.0341	-0.207208	0.0252715	-0.0580855	-0.754223	3.21E-15	-1.58464	0	0	0.000686156	-0.00977492	-6.58461	4.8197	363.554	386.461	613.345	373.418	373.418	373.418	16.6743	-75.9457	6.15038	266.167	463.265	192.203	190.457	190.457	190.457	-77.2273	-5.22818	-15.6595	41.8491	-1.23036	-7.3565	0.156592	0.0452336	2.71084	125.42	12.8532	-3.16039	0	0	0.728806	35.9828
0	14.2602	0	0	14.5584	0.313265	-11.4936	-0.202513	0.0280449	-0.0412112	0.844508	2.62E-15	-1.71297	0	0	0.0043092	0.167048	-4.29354	4.50862	350.755	385.585	614.835	374.517	374.517	374.517	16.7408	-74.3343	5.70975	248.728	463.28	192.741	190.457	190.457	190.457	-75.6186	-5.38652	-15.5793	39.0374	-1.54994	-7.01286	0.407546	0.136886	2.73249	-30.9056	50.6753	-10.041	0	0	-0.103255	34.2641
0	12.8969	0	0	13.1418	0.299501	-10.9829	-0.1935	0.0299781	-0.018863	2.49441	-8.88E-16	-1.81642	0	0	0.0104486	0.324256	-2.03695	3.9281	338.066	384.753	617.09	375.573	375.573	375.573	16.7223	-72.3982	5.24609	231.209	463.243	193.402	190.457	190.457	190.457	-73.667	-5.47609	-15.4539	36.3316	-1.81541	-6.44487	0.739981	0.184081	2.73004	-207.215	89.4063	-17.5094	0	0	-1.00481	32.5931
0	11.2098	0	0	11.4003	0.284411	-10.4209	-0.181142	0.0310924	0.00410316	4.2008	-2.88E-15	-1.82189	0	0	0.0191456	0.459411	0.1328	3.18188	325.847	384.026	620.075	376.68	376.68	376.68	16.6178	-70.1272	4.7463	213.708	463.191	194.124	190.457	190.457	190.457	-71.3636	-5.50967	-15.2735	33.7564	-2.02726	-5.7645	1.02567	0.198641	2.66688	-366.249	126.616	-24.1125	0	0	-1.74089	31.0309
0	9.20493	0	0	9.34047	0.26593	-9.72988	-0.166924	0.0314542	0.0229288	5.86912	-2.75E-16	-1.67809	0	0	0.0298569	0.587414	2.17381	2.3694	314.399	383.467	623.693	377.933	377.933	377.933	16.42	-67.5158	4.2058	196.318	463.156	194.824	190.457	190.457	190.457	-68.7036	-5.49255	-15.0278	31.3177	-2.20694	-5.07792	1.19676	0.201011	2.51311	-486.245	159.514	-28.8728	0	0	-2.19974	29.622
0	6.88102	0	0	6.96447	0.242715	-8.85778	-0.152648	0.0311661	0.0342536	7.25797	-2.22E-16	-1.37328	0	0	0.0409469	0.732409	4.05427	1.56181	303.925	383.131	627.808	379.374	379.374	379.374	16.1139	-64.5611	3.63471	179.104	463.161	195.408	190.457	190.457	190.457	-65.6834	-5.41657	-14.7068	29.0271	-2.3833	-4.45691	1.26372	0.213254	2.2705	-565.567	185.398	-31.3848	0	0	-2.38691	28.3953
0	4.23051	0	0	4.26995	0.214371	-7.78746	-0.140793	0.0301943	0.0359639	7.91302	-2.41E-15	-0.950844	0	0	0.0489691	0.916382	5.75246	0.797543	294.54	383.059	632.262	380.968	380.968	380.968	15.6809	-61.2621	3.05761	162.091	463.216	195.789	190.457	190.457	190.457	-62.3002	-5.26214	-14.3021	26.9088	-2.58082	-3.92588	1.281	0.255514	1.98511	-614.854	202.646	-31.6568	0	0	-2.36958	27.3671
0	1.24733	0	0	1.25549	0.181358	-6.53391	-0.134592	0.0288058	0.0267781	7.17757	1.78E-15	-0.446357	0	0	0.0480101	1.14941	7.25579	0.0910385	286.302	383.273	636.894	382.633	382.633	382.633	15.1044	-57.6212	2.50792	145.262	463.315	195.911	190.457	190.457	190.457	-58.5557	-5.00564	-13.8069	24.9916	-2.81214	-3.47426	1.30028	0.324648	1.7146	-646.474	208.819	-29.9974	0	0	-2.22675	26.5448
0	-2.0611	0	0	-2.0694	0.144712	-5.13509	-0.137438	0.0274197	0.00637632	4.3236	-1.10E-15	0.124602	0	0	0.030211	1.42649	8.55829	-0.555164	279.255	383.77	641.549	384.296	384.296	384.296	14.376	-53.6497	2.01979	128.571	463.437	195.779	190.457	190.457	190.457	-54.4626	-4.62899	-13.2158	23.2963	-3.07385	-3.08287	1.35851	0.393242	1.49517	-671.751	200.915	-26.9006	0	0	-2.03352	25.9341
0	-5.65941	0	0	-5.6709	0.105741	-3.64077	-0.152036	0.0267984	-0.0243048	-1.24506	-4.27E-15	0.807254	0	0	-0.0119581	1.73144	9.65739	-1.13864	273.447	384.518	646.062	385.936	385.936	385.936	13.499	-49.3774	1.62009	111.967	463.55	195.481	190.457	190.457	190.457	-50.0551	-4.12852	-12.5242	21.8277	-3.34687	-2.74406	1.46911	0.433905	1.32999	-698.378	179.51	-23.0339	0	0	-1.83828	25.5454
0	-9.47115	0	0	-9.47759	0.0657852	-2.10357	-0.179543	0.0275675	-0.0628298	-9.76147	2.62E-15	1.68694	0	0	-0.0812012	2.04399	10.551	-1.6486	268.95	385.46	650.262	387.589	387.589	387.588	12.4905	-44.8618	1.32191	95.4371	463.621	195.204	190.457	190.457	190.457	-45.3987	-3.52111	-11.7304	20.5755	-3.59971	-2.4645	1.61456	0.427645	1.19808	-727.998	148.202	-18.9509	0	0	-1.65053	25.3983
0	-13.3708	0	0	-13.3715	0.0261542	-0.575849	-0.21842	0.0302007	-0.105216	-20.8476	1.52E-15	2.90637	0	0	-0.170087	2.34703	11.2356	-2.06479	265.847	386.52	653.968	389.327	389.327	389.327	11.3812	-40.1966	1.12043	79.0468	463.626	195.221	190.457	190.457	190.457	-40.5974	-2.84667	-10.839	19.5237	-3.79774	-2.2564	1.74757	0.367053	1.07196	-755.029	112.529	-14.9996	0	0	-1.4467	25.5236
0	-17.1864	0	0	-17.1885	-0.0117707	0.886905	-0.263581	0.0342734	-0.145853	-33.3765	5.08E-15	4.58575	0	0	-0.25847	2.63171	11.7048	-2.36465	264.215	387.625	656.996	391.224	391.224	391.224	10.2158	-35.5124	0.990739	62.9682	463.569	195.849	190.457	190.457	190.457	-35.7929	-2.16674	-9.86689	18.6621	-3.91468	-2.12853	1.81321	0.260237	0.939564	-770.526	78.0327	-11.1768	0	0	-1.19741	25.9605
0	-20.7163	0	0	-20.7326	-0.046403	2.2217	-0.306991	0.0386133	-0.178374	-45.6041	6.77E-16	6.76875	0	0	-0.318575	2.8987	11.9505	-2.53393	264.098	388.71	659.178	393.33	393.33	393.33	9.04944	-30.9669	0.887644	47.4825	463.483	197.39	190.457	190.457	190.457	-31.1517	-1.55881	-8.84713	17.9939	-3.94019	-2.08484	1.78768	0.129507	0.803109	-769.645	49.4035	-7.33833	0	0	-0.895282	26.7511
0	-23.761	0	0	-23.8044	-0.0759606	3.35906	-0.340351	0.0414722	-0.197623	-55.6432	-3.38E-15	9.31434	0	0	-0.327533	3.15646	11.9648	-2.57138	265.489	389.732	660.381	395.664	395.664	395.664	7.94235	-26.7222	0.751063	32.9389	463.434	200.056	190.457	190.457	190.457	-26.8405	-1.10444	-7.82848	17.5316	-3.88	-2.12959	1.69192	-0.00140616	0.673891	-754.827	28.0037	-3.31533	0	0	-0.559994	27.9316
0	-26.1609	0	0	-26.2379	-0.0986826	4.23164	-0.359239	0.0418476	-0.201374	-62.1661	9.14E-15	11.9245	0	0	-0.280438	3.41853	11.7448	-2.4837	268.332	390.678	660.521	398.223	398.223	398.223	6.9501	-22.9151	0.519783	19.6846	463.501	203.921	190.457	190.457	190.457	-22.9955	-0.871209	-6.86831	17.287	-3.75062	-2.27197	1.56832	-0.10369	0.560925	-732.16	14.7329	0.746852	0	0	-0.22285	29.5229
0	-27.8271	0	0	-27.9329	-0.113109	4.78463	-0.364632	0.0397802	-0.190252	-64.8208	9.81E-15	14.1934	0	0	-0.192564	3.69952	11.2966	-2.27623	272.535	391.56	659.57	400.979	400.978	400.978	6.11606	-19.6331	0.150699	7.99614	463.751	208.921	190.457	190.457	190.457	-19.6987	-0.894163	-6.02223	17.2613	-3.57034	-2.52434	1.45239	-0.151767	0.471496	-707.987	10.7784	4.33507	0	0	0.0868959	31.5221
0	-28.7524	0	0	-28.8717	-0.118311	4.98384	-0.361256	0.0359075	-0.166901	-64.1944	8.97E-15	15.7222	0	0	-0.0899256	4.01075	10.6367	-1.94714	277.976	392.412	657.564	403.869	403.869	403.869	5.46786	-16.9037	-0.365625	-1.95416	464.222	214.883	190.457	190.457	190.457	-16.9709	-1.16505	-5.33482	17.4421	-3.35258	-2.89355	1.35297	-0.133526	0.407456	-685.154	16.8124	6.84173	0	0	0.349673	33.8986
0	-29.0036	0	0	-29.1164	-0.114026	4.81979	-0.354849	0.0314266	-0.134575	-61.4777	-2.20E-15	16.314	0	0	0.00376374	4.3567	9.79176	-1.49064	284.511	393.285	654.593	406.798	406.798	406.798	5.0174	-14.7004	-1.00167	-10.092	464.919	221.571	190.457	190.457	190.457	-14.7791	-1.63514	-4.83393	17.8052	-3.1046	-3.37257	1.24316	-0.0570823	0.375348	-660.375	31.705	7.80772	0	0	0.553999	36.5943
0	-28.698	0	0	-28.7868	-0.100637	4.3066	-0.350014	0.0277243	-0.0962878	-58.0296	-4.40E-15	16.0429	0	0	0.0755186	4.73348	8.7946	-0.91023	291.969	394.236	650.805	409.63	409.63	409.63	4.76368	-12.9608	-1.70412	-16.4066	465.822	228.727	190.457	190.457	190.457	-13.0575	-2.23111	-4.52993	18.3216	-2.8317	-3.94038	1.07919	0.0474705	0.381242	-627.307	51.2969	7.05269	0	0	0.694616	39.5292
0	-27.9734	0	0	-28.0296	-0.0790405	3.47743	-0.349439	0.0255818	-0.0543321	-55.0189	2.71E-15	15.1448	0	0	0.123658	5.1309	7.67876	-0.235	300.139	395.313	646.389	412.213	412.213	412.213	4.69656	-11.6114	-2.41204	-20.9088	466.894	236.093	190.457	190.457	190.457	-11.7306	-2.87585	-4.41884	18.9675	-2.54479	-4.56872	0.849721	0.142268	0.429608	-586.686	69.6334	4.85663	0	0	0.782871	42.6111
0	-26.9612	0	0	-26.9864	-0.050556	2.38163	-0.353472	0.024802	-0.0102993	-53.1518	-9.14E-15	13.8682	0	0	0.153058	5.53742	6.47412	0.475896	308.791	396.55	641.555	414.396	414.396	414.396	4.79972	-10.5883	-3.07148	-23.597	468.102	243.414	190.457	190.457	190.457	-10.7343	-3.50377	-4.48639	19.7302	-2.26695	-5.22756	0.604741	0.197564	0.518025	-551.59	81.2592	2.09371	0	0	0.858039	45.7479
0	-25.7671	0	0	-25.772	-0.0169256	1.08568	-0.360356	0.0243864	0.0342525	-52.5781	5.41E-15	12.3827	0	0	0.169859	5.94558	5.20491	1.1485	317.696	397.956	636.517	416.054	416.054	416.054	5.05279	-9.85079	-3.64068	-24.4417	469.413	250.445	190.457	190.457	190.457	-10.0278	-4.06562	-4.71144	20.6069	-2.03412	-5.88072	0.422791	0.19403	0.632078	-539.065	82.3511	0.0381007	0	0	0.976937	48.8557
0	-24.463	0	0	-24.4634	0.0197069	-0.327179	-0.367021	0.0232328	0.0767661	-52.9754	8.80E-15	10.7827	0	0	0.178748	6.3565	3.88937	1.71801	326.673	399.517	631.474	417.099	417.099	417.099	5.43321	-9.38394	-4.08854	-23.3889	470.8	256.95	190.457	190.457	190.457	-9.59542	-4.52653	-5.06917	21.5991	-1.89145	-6.47754	0.326905	0.12367	0.749094	-550.341	71.3516	0.045802	0	0	1.17035	51.864
0	-23.0887	0	0	-23.1003	0.0570066	-1.76535	-0.370248	0.0205172	0.114224	-53.7599	-8.80E-15	9.10599	0	0	0.182656	6.78121	2.5392	2.14105	335.606	401.199	626.592	417.471	417.472	417.472	5.91875	-9.19509	-4.39309	-20.3762	472.238	262.711	190.457	190.457	190.457	-9.44301	-4.86393	-5.53443	22.7147	-1.88564	-6.95244	0.316057	0.00417967	0.851188	-580.214	51.2751	2.89977	0	0	1.44709	54.7176
0	-21.6595	0	0	-21.6937	0.0927135	-3.14005	-0.367703	0.0160005	0.143893	-54.3263	-1.35E-15	7.37243	0	0	0.183403	7.23847	1.15915	2.39932	344.445	402.962	622.008	417.139	417.139	417.139	6.48932	-9.30528	-4.54028	-15.3525	473.705	267.539	190.457	190.457	190.457	-9.58952	-5.066	-6.08437	23.972	-2.05839	-7.23287	0.363338	-0.136158	0.926526	-618.367	25.808	8.54278	0	0	1.798	57.3775
0	-20.1757	0	0	-20.2372	0.12489	-4.37578	-0.358751	0.00961896	0.163621	-54.2448	-6.77E-15	5.56709	0	0	0.182093	7.75017	-0.252928	2.49528	353.196	404.761	617.825	416.082	416.082	416.082	7.12743	-9.73982	-4.52447	-8.29381	475.181	271.291	190.457	190.457	190.457	-10.058	-5.1315	-6.69978	25.4039	-2.44738	-7.25493	0.431111	-0.256284	0.987387	-653.257	-1.17407	16.2301	0	0	2.2023	59.8203
0	-18.6324	0	0	-18.7191	0.152089	-5.41722	-0.344342	0.00159854	0.172047	-53.3192	2.71E-15	3.67998	0	0	0.179311	8.33465	-1.7056	2.44322	361.897	406.552	614.12	414.299	414.299	414.299	7.81696	-10.5205	-4.34976	0.789189	476.647	273.877	190.457	190.457	190.457	-10.8684	-5.07035	-7.36434	27.0592	-3.08776	-6.98742	0.489605	-0.305122	1.06998	-675.663	-25.564	24.7979	0	0	2.6328	62.0379
0	-17.0259	0	0	-17.1303	0.173464	-6.23319	-0.326176	-0.00780547	0.168842	-51.5246	-8.12E-15	1.70897	0	0	0.17505	8.99856	-3.21274	2.26032	370.599	408.29	610.957	411.825	411.825	411.825	8.54104	-11.6607	-4.03169	11.8524	478.08	275.271	190.457	190.457	190.457	-12.033	-4.90433	-8.06239	28.9979	-4.0068	-6.45314	0.512128	-0.245042	1.21205	-676.779	-45.5636	33.1852	0	0	3.0342	64.0354
0	-15.3578	0	0	-15.4699	0.18884	-6.81862	-0.305605	-0.0177856	0.155133	-48.8917	6.77E-15	-0.27739	0	0	0.168705	9.72977	-4.7915	1.9593	379.345	409.925	608.397	408.748	408.748	408.748	9.28078	-13.1628	-3.59741	24.8231	479.451	275.507	190.457	190.457	190.457	-13.5543	-4.66632	-8.7769	31.2766	-5.21327	-5.729	0.515457	-0.0597631	1.43977	-656.929	-60.0857	40.3117	0	0	3.35164	65.8272
0	-13.6388	0	0	-13.7491	0.198718	-7.19395	-0.283461	-0.0273472	0.133394	-45.4817	-1.35E-15	-2.17899	0	0	0.159265	10.4939	-6.45846	1.55107	388.16	411.398	606.505	405.218	405.218	405.218	10.0161	-15.0163	-3.0828	39.6022	480.722	274.677	190.457	190.457	190.457	-15.4232	-4.3964	-9.48925	33.9245	-6.68344	-4.92363	0.555805	0.226412	1.75501	-625.003	-70.2607	45.3298	0	0	3.55233	67.4309
0	-11.8901	0	0	-11.9915	0.204182	-7.40132	-0.260438	-0.0355867	0.107189	-41.4217	0	-3.9022	0	0	0.145947	11.2362	-8.22388	1.05776	397.058	412.645	605.358	401.44	401.44	401.44	10.7279	-17.1968	-2.52707	56.0643	481.852	272.912	190.457	190.457	190.457	-17.6183	-4.13549	-10.1804	36.916	-8.34853	-4.13956	0.7077	0.548774	2.13303	-595.753	-78.7094	47.8346	0	0	3.65341	68.8573
0	-10.1436	0	0	-10.2319	0.206661	-7.49534	-0.237497	-0.0418803	0.0804256	-36.9458	4.06E-15	-5.38601	0	0	0.128911	11.8903	-10.0859	0.5311	406.057	413.6	605.045	397.655	397.655	397.655	11.3999	-19.6672	-1.96566	74.0594	482.797	270.365	190.457	190.457	190.457	-20.1055	-3.91775	-10.8324	40.1579	-10.0894	-3.44029	1.01352	0.825215	2.53101	-581.189	-86.6237	47.8624	0	0	3.70243	70.1014
0	-8.43781	0	0	-8.51175	0.207579	-7.53011	-0.216292	-0.0458042	0.0558921	-32.4235	5.41E-15	-6.58339	0	0	0.109654	12.3888	-12.0284	0.0643231	415.187	414.202	605.658	394.108	394.108	394.108	12.0182	-22.3811	-1.42494	93.4203	483.517	267.186	190.457	190.457	190.457	-22.841	-3.76486	-11.429	43.5016	-11.7419	-2.84434	1.4144	1.00239	2.89807	-575.984	-89.5057	45.8081	0	0	3.6758	71.1393
0	-6.81343	0	0	-6.87325	0.208026	-7.54709	-0.198922	-0.0470944	0.035374	-28.2985	-5.41E-15	-7.43302	0	0	0.0905983	12.6741	-14.0244	-0.219868	424.482	414.41	607.289	391.021	391.021	391.021	12.5704	-25.2886	-0.920496	113.976	483.977	263.511	190.457	190.457	190.457	-25.776	-3.68437	-11.9546	46.7782	-13.1182	-2.35269	1.77788	1.05233	3.17446	-562.56	-82.39	42.1563	0	0	3.4761	71.9336
0	-5.30656	0	0	-5.35329	0.208489	-7.56463	-0.187312	-0.0455651	0.0207579	-24.9841	-4.06E-15	-7.83415	0	0	0.0741881	12.709	-16.0409	-0.202596	433.946	414.206	610.005	388.556	388.556	388.556	13.0437	-28.3422	-0.458382	135.569	484.151	259.449	190.457	190.457	190.457	-28.8626	-3.67125	-12.3943	49.8352	-14.0556	-1.98628	2.00432	0.945031	3.29469	-530.841	-67.7309	37.2502	0	0	3.06166	72.4452
0	-3.94347	0	0	-3.97817	0.208569	-7.56765	-0.18273	-0.0407263	0.0126923	-22.7742	-2.71E-15	-7.6137	0	0	0.0619602	12.4885	-18.0426	0.201121	443.534	413.613	613.82	386.791	386.791	386.791	13.425	-31.5011	-0.0375559	158.074	484.025	255.089	190.457	190.457	190.457	-32.0581	-3.71115	-12.7345	52.5584	-14.4735	-1.80133	2.0697	0.697831	3.22073	-481.673	-48.2193	31.031	0	0	2.49075	72.6432
0	-2.73685	0	0	-2.76053	0.206954	-7.50644	-0.185566	-0.0321179	0.00916098	-21.7927	-5.41E-15	-6.59478	0	0	0.0539231	12.043	-19.9914	1.0269	453.151	412.688	618.675	385.706	385.706	385.706	13.7041	-34.7348	0.346417	181.406	483.607	250.504	190.457	190.457	190.457	-35.3287	-3.78581	-12.9661	54.8792	-14.3938	-1.87789	1.99438	0.405629	2.98374	-417.285	-20.5895	23.0357	0	0	1.83769	72.507
0	-1.68599	0	0	-1.69982	0.201836	-7.31232	-0.195462	-0.0195567	0.00662442	-21.9939	-1.35E-15	-4.6703	0	0	0.0484587	11.4267	-21.8451	2.25378	462.65	411.514	624.445	385.183	385.183	385.183	13.878	-38.0232	0.697411	205.521	482.927	245.768	190.457	190.457	190.457	-38.6517	-3.87937	-13.0873	56.7709	-13.9105	-2.29567	1.78293	0.170057	2.68305	-332.849	16.2485	12.8428	0	0	1.14078	72.0212
0	-0.780035	0	0	-0.785772	0.191584	-6.92294	-0.211174	-0.00317743	0.00187475	-23.1583	2.03E-15	-1.84878	0	0	0.0428311	10.7027	-23.5573	3.79652	471.833	410.179	630.945	385.053	385.053	385.053	13.9544	-41.3567	1.01701	230.404	482.04	240.983	190.457	190.457	190.457	-42.0158	-3.98266	-13.1063	58.2423	-13.1412	-3.09922	1.42537	0.0430607	2.40337	-221.369	56.5631	0.681443	0	0	0.461744	71.17
0	-0.00302842	0	0	-0.00304562	0.175355	-6.30527	-0.230509	0.0156442	-0.00734742	-24.9148	-2.37E-15	1.64034	0	0	0.0345436	9.93428	-25.0816	5.50387	480.444	408.751	637.947	385.15	385.15	385.15	13.9537	-44.7336	1.30514	256.043	481.022	236.284	190.457	190.457	190.457	-45.4194	-4.0947	-13.0423	59.3339	-12.1907	-4.25976	0.944265	0.028676	2.19087	-84.6334	91.6429	-11.9906	0	0	-0.0926302	69.938
0	0.66069	0	0	0.663701	0.153416	-5.46796	-0.251123	0.0349459	-0.0215899	-26.8587	-5.75E-15	5.43012	0	0	0.0227773	9.17897	-26.3773	7.1769	488.195	407.26	645.185	385.352	385.352	385.352	13.9078	-48.1566	1.56203	282.413	479.961	231.843	190.457	190.457	190.457	-48.8674	-4.22155	-12.9237	60.1088	-11.134	-5.65761	0.419283	0.0897764	2.04471	61.4775	113.654	-23.4828	0	0	-0.427741	68.3147
0	1.22244	0	0	1.22614	0.127099	-4.4605	-0.271232	0.0525487	-0.0403565	-28.6592	7.78E-15	9.09404	0	0	0.00887146	8.48439	-27.4144	8.60857	494.806	405.693	652.387	385.579	385.579	385.579	13.8557	-51.6287	1.79103	309.453	478.944	227.855	190.457	190.457	190.457	-52.3658	-4.3728	-12.7851	60.6346	-10.0186	-7.10186	-0.0398148	0.185568	1.93672	194.309	121.058	-32.5327	0	0	-0.526844	66.2994
0	1.68807	0	0	1.69098	0.0985008	-3.36256	-0.289942	0.0667718	-0.0628851	-30.1122	-7.44E-15	12.2628	0	0	-0.00451263	7.88233	-28.1744	9.62889	500.059	404.012	659.301	385.778	385.778	385.778	13.837	-55.1501	2.00195	337.062	478.046	224.517	190.457	190.457	190.457	-55.9186	-4.55662	-12.6623	60.9645	-8.87528	-8.38129	-0.356803	0.301483	1.84661	298.643	120.802	-38.5477	0	0	-0.451337	63.9013
0	2.05897	0	0	2.06059	0.0701066	-2.27002	-0.306425	0.0768317	-0.0885376	-31.0597	2.71E-15	14.7022	0	0	-0.0148889	7.38381	-28.6479	10.1329	503.817	402.177	665.723	385.901	385.901	385.901	13.8861	-58.718	2.2135	365.099	477.322	222.017	190.457	190.457	190.457	-59.5262	-4.77504	-12.5891	61.1254	-7.72468	-9.31855	-0.51573	0.430383	1.76929	371.923	121.586	-41.2465	0	0	-0.279329	61.1334
0	2.3335	0	0	2.33409	0.0444247	-1.28039	-0.319509	0.0828432	-0.116653	-31.3419	6.77E-16	16.3311	0	0	-0.0209601	6.97942	-28.8322	10.085	506.027	400.175	671.508	385.903	385.903	385.903	14.0263	-62.3254	2.45328	393.38	476.796	220.517	190.457	190.457	190.457	-63.1839	-5.02154	-12.5943	61.1194	-6.58119	-9.80566	-0.555736	0.547012	1.70415	421.927	126.859	-40.5089	0	0	-0.0617976	58.0067
0	2.50838	0	0	2.50846	0.0236534	-0.479394	-0.327472	0.0855372	-0.147284	-30.7701	4.74E-15	17.1929	0	0	-0.022747	6.64734	-28.7295	9.50574	506.703	398.025	676.568	385.754	385.754	385.754	14.2675	-65.961	2.75506	421.69	476.468	220.144	190.457	190.457	190.457	-66.8818	-5.2812	-12.6994	60.9323	-5.45688	-9.80822	-0.535781	0.624201	1.65358	460.022	136.199	-36.4065	0	0	0.177689	54.5281
0	2.57981	0	0	2.5798	0.00944758	0.0685421	-0.328802	0.0861472	-0.181151	-29.2003	2.03E-15	17.4278	0	0	-0.0210526	6.3637	-28.3484	8.45299	505.91	395.782	680.851	385.458	385.458	385.458	14.6055	-69.6075	3.15437	449.776	476.309	220.973	190.457	190.457	190.457	-70.6029	-5.53294	-12.9179	60.5444	-4.36414	-9.34777	-0.517175	0.64514	1.61674	498.031	147.339	-29.3088	0	0	0.435969	50.7053
0	2.54538	0	0	2.54544	0.00283269	0.323689	-0.32252	0.0860292	-0.219387	-26.5675	7.44E-15	17.2088	0	0	-0.0167732	6.11068	-27.7059	7.00398	503.753	393.527	684.338	385.064	385.064	385.064	15.0233	-73.2415	3.68359	477.356	476.277	223.023	190.457	190.457	190.457	-74.3229	-5.75286	-13.2555	59.9428	-3.31836	-8.47568	-0.524032	0.607729	1.58703	540.414	157.011	-19.8032	0	0	0.715628	46.5553
0	2.40801	0	0	2.40802	0.00419472	0.271154	-0.308342	0.0864228	-0.262179	-22.8921	6.77E-16	16.6859	0	0	-0.0105583	5.87892	-26.8299	5.24587	500.379	391.355	687.028	384.657	384.657	384.657	15.4957	-76.8334	4.36754	504.116	476.314	226.247	190.457	190.457	190.457	-78.0105	-5.91797	-13.7113	59.1272	-2.3407	-7.25778	-0.538415	0.525138	1.55115	582.198	161.868	-8.72856	0	0	1.00431	42.1151
0	2.17957	0	0	2.17959	0.0132592	-0.0784809	-0.286323	0.0879958	-0.309272	-18.2343	6.43E-15	15.9197	0	0	-0.0029528	5.66471	-25.7592	3.27473	495.979	389.361	688.946	384.343	384.343	384.343	15.9929	-80.3485	5.21982	529.725	476.359	230.53	190.457	190.457	190.457	-81.6287	-6.00985	-14.2787	58.1116	-1.45835	-5.7732	-0.535738	0.412515	1.49822	617.064	157.621	2.91493	0	0	1.27873	37.4488
0	1.88385	0	0	1.88399	0.0290801	-0.688692	-0.256613	0.0909061	-0.35944	-12.6596	2.54E-15	14.8851	0	0	0.00519133	5.46649	-24.543	1.19489	490.803	387.625	690.144	384.225	384.225	384.225	16.4853	-83.7477	6.23972	553.842	476.348	235.691	190.457	190.457	190.457	-85.1356	-6.01739	-14.9456	56.9247	-0.702007	-4.11576	-0.506142	0.276645	1.42153	641.509	138.834	13.9387	0	0	1.51456	32.6529
0	1.55493	0	0	1.55544	0.0500803	-1.49841	-0.219446	0.0949067	-0.410972	-6.2402	7.61E-16	13.5002	0	0	0.0125067	5.28366	-23.2397	-0.886042	485.152	386.199	690.694	384.386	384.386	384.386	16.9456	-86.987	7.40989	576.134	476.218	241.48	190.457	190.457	190.457	-88.4844	-5.9381	-15.6936	55.6105	-0.0991253	-2.38974	-0.451682	0.122007	1.31765	655.16	101.534	23.0166	0	0	1.6876	27.8551
0	1.23211	0	0	1.23323	0.0741697	-2.42647	-0.175759	0.0997096	-0.461286	0.873809	1.56E-15	11.6941	0	0	0.0173194	5.11634	-21.9144	-2.86473	479.365	385.094	690.684	384.875	384.875	384.875	17.3502	-90.0168	8.69521	596.294	475.9	247.584	190.457	190.457	190.457	-91.6221	-5.77746	-16.4963	54.2281	0.333559	-0.700582	-0.371277	-0.0333726	1.18106	657.182	46.72	29.0118	0	0	1.76429	23.2075
0	0.953046	0	0	0.954716	0.098926	-3.37891	-0.127607	0.10497	-0.507405	8.40792	1.52E-15	9.43579	0	0	0.0182379	4.96299	-20.6351	-4.64854	473.8	384.277	690.211	385.689	385.689	385.689	17.6806	-92.7824	10.0433	614.057	475.323	253.639	190.457	190.457	190.457	-94.4899	-5.54749	-17.3193	52.8482	0.594375	0.85417	-0.27727	-0.168049	1.01888	649.983	-20.6257	31.2839	0	0	1.72388	18.8726
0	0.746726	0	0	0.748793	0.12183	-4.25841	-0.0781556	0.110128	-0.546423	15.9699	8.46E-16	6.74207	0	0	0.0148581	4.81729	-19.4683	-6.16185	468.809	383.674	689.376	386.77	386.77	386.77	17.9232	-95.226	11.387	629.22	474.418	259.248	190.457	190.457	190.457	-97.0248	-5.26493	-18.1206	51.5475	0.697973	2.19315	-0.185	-0.259021	0.851332	637.449	-92.1842	29.9315	0	0	1.5648	15.009
0	0.629322	0	0	0.631688	0.140517	-4.97452	-0.0309188	0.114615	-0.57562	23.1394	-1.78E-15	3.71363	0	0	0.00829579	4.66546	-18.475	-7.34957	464.706	383.178	688.275	388.015	388.015	388.015	18.0705	-97.2904	12.6485	641.648	473.113	264.014	190.457	190.457	190.457	-99.1636	-4.94943	-18.8524	50.4002	0.674695	3.25484	-0.10604	-0.30764	0.698151	623.171	-160.698	25.7594	0	0	1.30688	11.7582
0	0.60247	0	0	0.605208	0.153001	-5.45208	0.010889	0.117965	-0.593056	29.5337	-6.51E-15	0.55579	0	0	0.00105489	4.48723	-17.7053	-8.1754	461.749	382.667	687	389.301	389.301	389.301	18.1194	-98.9226	13.7452	651.277	471.349	267.569	190.457	190.457	190.457	-100.847	-4.62165	-19.4641	49.4687	0.567635	3.99683	-0.0447425	-0.327856	0.576521	610.231	-219.359	20.1308	0	0	0.987327	9.23499
0	0.653345	0	0	0.656503	0.157874	-5.6383	0.0445352	0.120126	-0.597521	34.7979	-1.61E-15	-2.38462	0	0	-0.00383893	4.25963	-17.1943	-8.61647	460.12	382.025	685.623	390.512	390.512	390.512	18.07	-100.077	14.5978	658.111	469.075	269.604	190.457	190.457	190.457	-102.022	-4.30091	-19.9062	48.7928	0.426481	4.39034	-0.00806886	-0.330565	0.49558	602.614	-260.312	14.5967	0	0	0.653512	7.52061
0	0.754973	0	0	0.758478	0.154509	-5.50973	0.067503	0.121952	-0.589456	38.5152	-1.35E-15	-4.57931	0	0	-0.00427669	3.96138	-16.9578	-8.65948	459.907	381.154	684.196	391.558	391.558	391.558	17.9213	-100.715	15.1385	662.2	466.262	269.884	190.457	190.457	190.457	-102.645	-4.00226	-20.1341	48.3838	0.297024	4.41395	-0.0102587	-0.32551	0.454581	605.812	-276.796	10.5846	0	0	0.345967	6.65665
0	0.868716	0	0	0.872131	0.143222	-5.07808	0.0766922	0.125129	-0.57019	40.0587	2.03E-15	-5.3643	0	0	-0.00057417	3.57815	-16.9904	-8.30092	461.102	379.997	682.741	392.387	392.387	392.387	17.669	-100.809	15.3199	663.629	462.911	268.268	190.457	190.457	190.457	-102.684	-3.73391	-20.1128	48.224	0.208524	4.05313	-0.0693744	-0.315515	0.450357	623.872	-263.579	9.02914	0	0	0.0830665	6.64196
0	0.949696	0	0	0.952496	0.125365	-4.39401	0.0685046	0.132234	-0.542356	38.5824	-4.40E-15	-4.02848	0	0	0.00378503	3.10667	-17.2665	-7.55199	463.595	378.547	681.245	392.972	392.972	392.972	17.3045	-100.342	15.1233	662.491	459.057	264.717	190.457	190.457	190.457	-102.12	-3.49628	-19.8226	48.2721	0.166263	3.30995	-0.190223	-0.284284	0.483996	655.648	-216.341	10.1193	0	0	-0.133907	7.43237
0	0.95709	0	0	0.958933	0.103316	-3.54762	0.0392116	0.145718	-0.508416	33.1481	-3.06E-15	-0.0591376	0	0	0.00342081	2.55578	-17.7439	-6.44631	467.181	376.85	679.673	393.295	393.295	393.295	16.8199	-99.318	14.5663	658.866	454.788	259.316	190.457	190.457	190.457	-100.961	-3.28421	-19.2653	48.4734	0.156535	2.21686	-0.359189	-0.204405	0.576493	692.717	-133.9	13.0771	0	0	-0.305931	8.94417
0	0.868717	0	0	0.869654	0.0803701	-2.66516	-0.0136762	0.1669	-0.470011	23.0831	-1.18E-15	6.59261	0	0	-0.00489068	1.94348	-18.3699	-5.04783	471.582	374.995	677.98	393.33	393.33	393.33	16.2191	-97.7709	13.7056	652.807	450.25	252.293	190.457	190.457	190.457	-99.2507	-3.09297	-18.4725	48.7703	0.162225	0.844171	-0.548409	-0.0531983	0.759664	721.08	-21.0594	16.22	0	0	-0.431205	11.0621
0	0.697469	0	0	0.697846	0.0605255	-1.90094	-0.0889738	0.193865	-0.426848	8.50786	1.35E-15	15.1952	0	0	-0.0165163	1.29192	-19.0891	-3.454	476.474	373.092	676.129	393.047	393.047	393.047	15.5318	-95.777	12.6335	644.35	445.654	244.036	190.457	190.457	190.457	-97.0825	-2.92627	-17.5109	49.1143	0.176962	-0.706881	-0.721088	0.140893	1.03855	725.013	104.305	17.3595	0	0	-0.512802	13.6526
0	0.502535	0	0	0.502693	0.0480772	-1.42119	-0.179238	0.22068	-0.377341	-9.22241	-5.41E-15	24.1949	0	0	-0.0169593	0.625355	-19.8521	-1.78963	481.519	371.249	674.103	392.429	392.429	392.429	14.8225	-93.4633	11.4639	633.552	441.266	235.096	190.457	190.457	190.457	-94.6039	-2.80119	-16.4801	49.476	0.205516	-2.31812	-0.862293	0.324186	1.37853	698.977	217.811	14.6661	0	0	-0.568133	16.5796
0	0.385354	0	0	0.38547	0.0470129	-1.38016	-0.269282	0.237693	-0.320356	-27.4326	-7.78E-15	31.4764	0	0	0.0104269	-0.0295677	-20.6201	-0.196665	486.388	369.55	671.899	391.483	391.483	391.483	14.1814	-91.0033	10.312	620.552	437.369	226.138	190.457	190.457	190.457	-92.0071	-2.74371	-15.4985	49.8491	0.255334	-3.8637	-0.989393	0.454641	1.71576	653.674	298.225	7.67037	0	0	-0.619539	19.717
0	0.463071	0	0	0.46331	0.060168	-1.88717	-0.339393	0.235971	-0.25748	-42.7543	8.97E-15	35.1488	0	0	0.0687237	-0.643626	-21.3643	1.17799	490.763	368.043	669.512	390.237	390.237	390.237	13.6956	-88.5924	9.27271	605.617	434.198	217.827	190.457	190.457	190.457	-89.4988	-2.77389	-14.6743	50.2492	0.329382	-5.21245	-1.13012	0.510746	1.97376	610.675	334.388	-2.3061	0	0	-0.679114	22.9545
0	0.826345	0	0	0.827447	0.088385	-2.97356	-0.374822	0.212584	-0.193962	-52.5046	7.61E-15	34.3889	0	0	0.139118	-1.18452	-22.0597	2.19831	494.324	366.751	666.912	388.728	388.728	388.728	13.4114	-86.4054	8.40806	589.14	431.873	210.69	190.457	190.457	190.457	-87.2553	-2.88823	-14.0739	50.7024	0.421805	-6.23101	-1.30402	0.511605	2.11101	591.846	331.485	-12.7919	0	0	-0.755102	26.1947
0	1.50708	0	0	1.51191	0.130228	-4.58043	-0.375717	0.174521	-0.134985	-56.0395	-1.02E-15	29.973	0	0	0.193244	-1.61948	-22.6775	2.75683	496.753	365.686	664.032	386.995	386.995	386.995	13.315	-84.5604	7.74717	571.572	430.367	204.998	190.457	190.457	190.457	-85.3867	-3.05264	-13.706	51.2345	0.523183	-6.80022	-1.47957	0.525348	2.14365	598.38	311.99	-21.9626	0	0	-0.85198	29.3445
0	2.47793	0	0	2.49434	0.182483	-6.57676	-0.350738	0.132248	-0.0826142	-54.2362	-5.41E-15	23.5508	0	0	0.213072	-1.92498	-23.18	2.79499	497.738	364.874	660.778	385.056	385.056	385.056	13.3458	-83.1098	7.2981	553.349	429.545	200.777	190.457	190.457	190.457	-83.9328	-3.21225	-13.5348	51.8625	0.635007	-6.84929	-1.57557	0.575664	2.11527	606.852	292.697	-29.3403	0	0	-0.949238	32.3072
0	3.67076	0	0	3.71446	0.240941	-8.79099	-0.310143	0.092714	-0.038347	-48.6749	2.03E-15	16.6764	0	0	0.198487	-2.09509	-23.5223	2.32265	497.026	364.361	657.077	382.903	382.903	382.903	13.4273	-82.0501	7.05754	534.831	429.231	197.86	190.457	190.457	190.457	-82.877	-3.30961	-13.5055	52.5882	0.77734	-6.38434	-1.52137	0.63066	2.07934	589.477	275.935	-34.5981	0	0	-1.00072	34.9817
0	4.99915	0	0	5.09369	0.301102	-11.0424	-0.265523	0.0595044	-0.00421346	-41.3296	-5.08E-15	10.497	0	0	0.162888	-2.14413	-23.6602	1.4255	494.469	364.207	652.913	380.506	380.506	380.506	13.4923	-81.3378	7.01134	516.29	429.257	195.978	190.457	190.457	190.457	-82.1646	-3.30176	-13.5636	53.3924	0.98528	-5.49327	-1.29761	0.629198	2.09004	529.921	254.462	-37.2208	0	0	-0.958415	37.2732
0	6.38061	0	0	6.55365	0.358764	-13.1684	-0.224371	0.0344454	0.0190211	-33.7425	-6.56E-15	5.69324	0	0	0.122136	-2.10168	-23.5626	0.253007	490.062	364.46	648.358	377.851	377.851	377.851	13.4968	-80.9081	7.13211	497.911	429.488	194.836	190.457	190.457	190.457	-81.7236	-3.17093	-13.664	54.2352	1.29352	-4.32403	-0.938907	0.522656	2.17811	428.224	220.088	-36.8859	0	0	-0.800178	39.1136
0	7.74969	0	0	8.02641	0.410403	-15.0417	-0.190466	0.0173988	0.0330111	-26.8978	-5.06E-15	2.43041	0	0	0.0868042	-2.003	-23.2219	-1.01065	483.957	365.126	643.562	374.991	374.991	374.991	13.425	-80.6887	7.3801	479.799	429.83	194.171	190.457	190.457	190.457	-81.4801	-2.92674	-13.7753	55.0609	1.71234	-3.05019	-0.497023	0.316663	2.34945	294.92	171.603	-33.9376	0	0	-0.542678	40.4806
0	9.06217	0	0	9.45848	0.453279	-16.5726	-0.16497	0.00709715	0.0396158	-21.274	-3.43E-15	0.536651	0	0	0.0607658	-1.88111	-22.6569	-2.18118	476.431	366.151	638.728	372.081	372.081	372.081	13.2873	-80.6108	7.70624	462.005	430.225	193.771	190.457	190.457	190.457	-81.3674	-2.60248	-13.8792	55.8083	2.2069	-1.84442	-0.0284107	0.0636304	2.5948	150.255	114.809	-29.2063	0	0	-0.253515	41.403
0	10.2928	0	0	10.8106	0.485439	-17.7053	-0.147413	0.00196983	0.0406709	-16.948	-2.66E-15	-0.308645	0	0	0.0432824	-1.76286	-21.9063	-3.10414	467.834	367.423	634.073	369.376	369.376	369.376	13.1129	-80.6146	8.05742	444.54	430.65	193.484	190.457	190.457	190.457	-81.3314	-2.24725	-13.968	56.4174	2.69488	-0.863419	0.428199	-0.174105	2.88069	15.4603	57.6989	-23.6934	0	0	-0.0273324	41.9489
0	11.4287	0	0	12.0544	0.505715	-18.4122	-0.137793	0.000104125	0.0373579	-13.857	1.44E-15	-0.500305	0	0	0.031925	-1.66896	-21.0134	-3.6706	458.525	368.8	629.797	367.188	367.188	367.188	12.9421	-80.6512	8.38252	427.386	431.099	193.214	190.457	190.457	190.457	-81.3306	-1.91655	-14.042	56.8291	3.06924	-0.238993	0.855054	-0.351111	3.15065	-93.1225	6.92421	-18.0736	0	0	0.0579093	42.201
0	12.4642	0	0	13.1701	0.513688	-18.6886	-0.135871	7.42E-05	0.0304293	-11.7896	-2.05E-15	-0.371215	0	0	0.0242323	-1.61605	-20.0103	-3.81677	448.812	370.136	626.057	365.803	365.803	365.803	12.8168	-80.6827	8.63724	410.512	431.58	192.912	190.457	190.457	190.457	-81.3341	-1.66312	-14.1059	56.9786	3.24923	-0.0687574	1.237	-0.449125	3.32892	-165.026	-32.9592	-12.6403	0	0	-0.0166308	42.2294
0	13.3944	0	0	14.1432	0.509667	-18.5493	-0.140543	0.000753016	0.0200937	-10.3907	-2.14E-15	-0.182051	0	0	0.0183395	-1.6172	-18.9047	-3.51549	438.919	371.31	622.958	365.391	365.391	365.391	12.7726	-80.6795	8.78824	393.873	432.1	192.567	190.457	190.457	190.457	-81.3178	-1.52878	-14.1656	56.791	3.23302	-0.404095	1.5388	-0.478796	3.35001	-193.321	-60.341	-7.43566	0	0	-0.193009	42.0711
0	14.209	0	0	14.9592	0.494671	-18.0278	-0.150433	0.00144467	0.00631257	-9.29992	-2.24E-15	-0.0905046	0	0	0.0133092	-1.67729	-17.6787	-2.77133	428.963	372.248	620.55	365.935	365.935	365.935	12.8318	-80.6142	8.81571	377.414	432.659	192.201	190.457	190.457	190.457	-81.2579	-1.53793	-14.226	56.185	3.10403	-1.23693	1.69653	-0.478229	3.20348	-173.549	-78.3716	-2.34378	0	0	-0.34853	41.7241
0	14.8886	0	0	15.6011	0.470432	-17.1785	-0.163358	0.00198968	-0.0109206	-8.1674	-2.75E-15	-0.136287	0	0	0.00878739	-1.78372	-16.298	-1.62836	418.951	372.932	618.825	367.24	367.24	367.24	12.9989	-80.4572	8.71559	361.07	433.244	191.854	190.457	190.457	190.457	-81.1253	-1.69265	-14.2894	55.09	2.9773	-2.48737	1.62763	-0.484434	2.9528	-102.748	-91.9778	2.76871	0	0	-0.321769	41.1569
0	15.4016	0	0	16.0452	0.439403	-16.0797	-0.177145	0.00237826	-0.0312208	-6.78937	2.62E-15	-0.293103	0	0	0.00487352	-1.90035	-14.7305	-0.188428	408.789	373.391	617.728	369.022	369.022	369.022	13.2587	-80.1727	8.50066	344.762	433.829	191.57	190.457	190.457	190.457	-80.8814	-1.97029	-14.3556	53.4735	2.92843	-3.99703	1.28972	-0.503219	2.69304	12.6771	-103.815	8.17076	0	0	0.0228729	40.3319
0	15.7047	0	0	16.261	0.404683	-14.8357	-0.190135	0.00285109	-0.0525772	-5.1667	-3.36E-15	-0.487349	0	0	0.00187181	-1.97523	-12.965	1.37847	398.311	373.68	617.179	371.013	371.013	371.013	13.578	-79.7184	8.19941	328.399	434.375	191.39	190.457	190.457	190.457	-80.4776	-2.32512	-14.4219	51.3706	2.95766	-5.54298	0.7502	-0.503427	2.49921	145.996	-111.181	13.7473	0	0	0.650884	39.2326
0	15.7481	0	0	16.2125	0.369715	-13.5682	-0.200538	0.00352007	-0.070625	-3.39097	-3.07E-15	-0.673396	0	0	0.000183705	-1.96216	-11.0218	2.85457	387.334	373.852	617.116	373.005	373.005	373.005	13.9122	-79.0485	7.85145	311.888	434.836	191.348	190.457	190.457	190.457	-79.8596	-2.6963	-14.4853	48.8949	3.00792	-6.88429	0.200819	-0.448856	2.39571	248.729	-108.539	18.3259	0	0	1.25315	37.8844
0	15.4847	0	0	15.8637	0.337592	-12.3917	-0.20713	0.00456976	-0.0798756	-1.62625	-2.54E-15	-0.831618	0	0	0.00015875	-1.84299	-8.94938	4.03013	375.752	373.942	617.53	374.854	374.854	374.854	14.2171	-78.1182	7.49787	295.148	435.174	191.465	190.457	190.457	190.457	-78.9737	-3.02228	-14.544	46.2178	3.01123	-7.83102	-0.131359	-0.335848	2.37307	271.053	-92.5473	19.8479	0	0	1.41511	36.3556
0	14.8818	0	0	15.1874	0.310233	-11.3813	-0.209069	0.00644778	-0.0767591	0.00775198	-4.19E-15	-0.93671	0	0	0.00187761	-1.63312	-6.81008	4.76752	363.614	373.978	618.472	376.467	376.467	376.467	14.4607	-76.8897	7.16954	278.142	435.366	191.748	190.457	190.457	190.457	-77.7745	-3.25679	-14.5965	43.5173	2.92349	-8.30056	-0.124435	-0.192743	2.4064	192.912	-63.6182	16.8143	0	0	0.978217	34.7382
0	13.927	0	0	14.1714	0.287847	-10.549	-0.205889	0.00938731	-0.0617233	1.50034	3.17E-15	-0.973614	0	0	0.00532477	-1.36824	-4.66498	5.03467	351.147	373.998	620.015	377.814	377.814	377.814	14.6277	-75.3352	6.87877	260.885	435.414	192.19	190.457	190.457	190.457	-76.2306	-3.37847	-14.6401	40.9246	2.73467	-8.32938	0.192732	-0.0398952	2.47302	32.2114	-22.5348	9.58228	0	0	0.139305	33.1229
0	12.6266	0	0	12.8185	0.268999	-9.84483	-0.197995	0.0133677	-0.0382561	2.89989	-2.07E-15	-0.9206	0	0	0.0104733	-1.08596	-2.56407	4.8961	338.706	374.062	622.206	378.951	378.951	378.951	14.7165	-73.4382	6.6198	243.443	435.346	192.766	190.457	190.457	190.457	-74.3245	-3.38876	-14.6688	38.4968	2.46244	-8.04085	0.672113	0.10718	2.53156	-167.547	28.2174	-0.0625194	0	0	-0.76802	31.581
0	10.9965	0	0	11.1408	0.251203	-9.17714	-0.186149	0.0182295	-0.0116816	4.30712	-1.13E-15	-0.745485	0	0	0.0174384	-0.811956	-0.54476	4.47327	326.688	374.244	625.039	380	380	380	14.7294	-71.1915	6.37746	225.92	435.204	193.426	190.457	190.457	190.457	-72.0503	-3.3004	-14.6719	36.2271	2.13574	-7.5836	1.13689	0.2295	2.52181	-359.422	83.7038	-10.0782	0	0	-1.50835	30.162
0	9.05134	0	0	9.15139	0.23175	-8.44442	-0.171489	0.0234223	0.0129557	5.78127	-2.52E-15	-0.4572	0	0	0.0263419	-0.552936	1.36505	3.89877	315.445	374.622	628.442	381.09	381.089	381.09	14.6636	-68.5943	6.1393	208.424	435.04	194.095	190.457	190.457	190.457	-69.4078	-3.12329	-14.6353	34.0767	1.77381	-7.06819	1.47018	0.308798	2.4013	-513.449	136.878	-18.8905	0	0	-2.00569	28.8972
0	6.79745	0	0	6.85735	0.208414	-7.5618	-0.155466	0.0282528	0.0312349	7.25017	-3.76E-15	-0.107416	0	0	0.0368423	-0.297013	3.14346	3.28368	305.231	375.265	632.293	382.295	382.295	382.295	14.5067	-65.6487	5.90479	191.047	434.903	194.682	190.457	190.457	190.457	-66.3982	-2.85485	-14.542	32.0099	1.37286	-6.53768	1.62197	0.337505	2.18143	-615.8	180.726	-25.5692	0	0	-2.24818	27.806
0	4.22977	0	0	4.257	0.179888	-6.47797	-0.140307	0.032164	0.0397945	8.40023	-3.21E-15	0.232378	0	0	0.047214	-0.0201381	4.7718	2.70039	296.19	376.225	636.44	383.623	383.623	383.623	14.2374	-62.3563	5.68842	173.842	434.829	195.089	190.457	190.457	190.457	-63.0217	-2.47784	-14.3736	30.0191	0.910663	-5.98651	1.60976	0.329577	1.91558	-667.764	210.576	-29.7307	0	0	-2.25523	26.9002
0	1.33606	0	0	1.34155	0.14591	-5.18091	-0.128735	0.0348021	0.03641	8.68193	0	0.489137	0	0	0.0535796	0.303105	6.23326	2.18095	288.371	377.532	640.722	385.042	385.042	385.042	13.8304	-58.7191	5.51739	156.813	434.833	195.234	190.457	190.457	190.457	-59.2778	-1.96517	-14.1096	28.1308	0.367252	-5.40313	1.49917	0.318209	1.67003	-681.423	225.664	-31.4738	0	0	-2.08239	26.1876
0	-1.89385	0	0	-1.89779	0.107116	-3.69361	-0.124093	0.0359896	0.020084	7.33321	1.18E-15	0.606999	0	0	0.049118	0.687665	7.51319	1.72804	281.769	379.19	644.993	386.528	386.528	386.527	13.2636	-54.7414	5.42505	139.918	434.911	195.083	190.457	190.457	190.457	-55.1708	-1.28937	-13.7289	26.3925	-0.251605	-4.80183	1.37433	0.334214	1.4843	-674.396	227.494	-31.2158	0	0	-1.81907	25.6751
0	-5.45349	0	0	-5.45705	0.0647463	-2.06355	-0.129938	0.0360029	-0.00880942	3.52289	-1.18E-15	0.596426	0	0	0.0244961	1.13075	8.6003	1.33321	276.36	381.173	649.118	388.083	388.083	388.083	12.525	-50.4383	5.44245	123.087	435.037	194.677	190.457	190.457	190.457	-50.7194	-0.434023	-13.2102	24.85	-0.903387	-4.227	1.30204	0.375736	1.35594	-662.838	216.325	-29.5299	0	0	-1.5538	25.3711
0	-9.30274	0	0	-9.30292	0.0203448	-0.351783	-0.149244	0.0356909	-0.0479471	-3.41294	-1.42E-15	0.569206	0	0	-0.0291509	1.61322	9.48766	0.994034	272.142	383.427	652.975	389.736	389.736	389.737	11.618	-45.8465	5.58944	106.265	435.176	194.159	190.457	190.457	190.457	-45.9694	0.595188	-12.5359	23.5287	-1.51993	-3.73402	1.31122	0.409084	1.25316	-657.74	191.757	-27.0712	0	0	-1.33776	25.2878
0	-13.352	0	0	-13.3559	-0.0244213	1.37467	-0.183068	0.0358127	-0.0927698	-13.6601	-3.05E-15	0.704189	0	0	-0.113937	2.10932	10.1726	0.723184	269.137	385.878	656.442	391.515	391.515	391.515	10.5663	-41.0374	5.86658	89.4572	435.296	193.775	190.457	190.457	190.457	-41.0058	1.76191	-11.6978	22.4297	-2.03504	-3.36508	1.38988	0.394782	1.1459	-663.721	154.539	-24.2138	0	0	-1.17214	25.4429
0	-17.4537	0	0	-17.4792	-0.0678155	3.04587	-0.228852	0.0368307	-0.136774	-26.6204	-5.08E-15	1.24787	0	0	-0.218307	2.59755	10.6549	0.547228	267.393	388.44	659.392	393.43	393.43	393.43	9.41532	-36.1252	6.24843	72.782	435.398	193.854	190.457	190.457	190.457	-35.9596	2.99543	-10.7067	21.537	-2.41049	-3.13737	1.49307	0.323712	1.01953	-678.695	110.692	-21.0392	0	0	-1.0201	25.8607
0	-21.4089	0	0	-21.4811	-0.107993	4.58862	-0.27976	0.0382689	-0.172661	-40.8162	1.35E-15	2.4237	0	0	-0.315175	3.06614	10.9349	0.496833	266.957	391.031	661.69	395.47	395.47	395.47	8.23029	-31.2659	6.67951	56.4991	435.53	194.735	190.457	190.457	190.457	-31.0016	4.19427	-9.59983	20.8333	-2.64085	-3.04776	1.56967	0.222047	0.87939	-696.755	69.3871	-17.2783	0	0	-0.842651	26.571
0	-24.9917	0	0	-25.1353	-0.14297	5.92636	-0.326327	0.0390343	-0.194569	-54.1721	-9.47E-15	4.33108	0	0	-0.370667	3.51135	11.0116	0.594765	267.857	393.583	663.215	397.604	397.604	397.604	7.08861	-26.641	7.07616	40.9885	435.792	196.69	190.457	190.457	190.457	-26.3214	5.2383	-8.44274	20.3115	-2.73761	-3.08601	1.58286	0.119647	0.737654	-710.178	37.0093	-12.6718	0	0	-0.62074	27.6045
0	-27.9899	0	0	-28.2177	-0.170721	6.98323	-0.360417	0.0376995	-0.199743	-64.6672	-2.37E-15	6.7829	0	0	-0.360933	3.93368	10.8833	0.847016	270.087	396.052	663.869	399.796	399.796	399.796	6.06668	-22.4283	7.3379	26.6816	436.317	199.848	190.457	190.457	190.457	-22.0949	6.00901	-7.32006	19.9767	-2.714	-3.24776	1.5375	0.0189597	0.603582	-716.363	12.1726	-7.19831	0	0	-0.36304	28.9855
0	-30.2465	0	0	-30.5504	-0.189438	7.6934	-0.379124	0.0337882	-0.188769	-71.0483	-3.05E-15	9.32477	0	0	-0.286052	4.3373	10.5507	1.24418	273.599	398.418	663.589	402.02	402.02	402.02	5.22547	-18.7687	7.3701	13.9702	437.235	204.168	190.457	190.457	190.457	-18.4531	6.4146	-6.31781	19.836	-2.58457	-3.53833	1.47978	-0.0804714	0.483381	-721.261	-7.51158	-1.4052	0	0	-0.0924972	30.7244
0	-31.687	0	0	-32.0363	-0.197859	8.01213	-0.384531	0.0275373	-0.165042	-73.0872	3.55E-15	11.3127	0	0	-0.169382	4.73061	10.0211	1.77199	278.319	400.687	662.345	404.263	404.263	404.263	4.60143	-15.7422	7.11228	3.13906	438.632	209.475	190.457	190.457	190.457	-15.4622	6.41333	-5.50476	19.8838	-2.37143	-3.9648	1.43131	-0.164559	0.387286	-726.618	-21.7825	3.85574	0	0	0.167595	32.8108
0	-32.3251	0	0	-32.6751	-0.195475	7.92193	-0.381753	0.0194332	-0.132898	-71.5017	4.23E-15	12.1564	0	0	-0.0449298	5.12368	9.31005	2.41631	284.149	402.881	660.146	406.515	406.515	406.515	4.20485	-13.3607	6.55748	-5.65657	440.53	215.51	190.457	190.457	190.457	-13.1222	6.0241	-4.91995	20.0965	-2.10572	-4.52833	1.38436	-0.21458	0.325871	-730.268	-29.439	7.95991	0	0	0.39384	35.2101
0	-32.2489	0	0	-32.556	-0.182627	7.43525	-0.376499	0.0102245	-0.095816	-67.6188	-7.78E-15	11.6163	0	0	0.0586872	5.52389	8.43965	3.15982	290.971	405.032	657.049	408.758	408.758	408.758	4.02369	-11.5767	5.75291	-12.3715	442.888	221.991	190.457	190.457	190.457	-11.3787	5.31944	-4.56968	20.4394	-1.8216	-5.22029	1.32413	-0.22675	0.303364	-731.221	-31.2742	10.7443	0	0	0.57456	37.8658
0	-31.5937	0	0	-31.8289	-0.160545	6.59619	-0.373201	0.000959562	-0.0564962	-62.9317	8.12E-15	9.91813	0	0	0.128289	5.9337	7.43566	3.97624	298.648	407.174	653.157	410.943	410.943	410.943	4.02931	-10.3053	4.78397	-17.0268	445.616	228.645	190.457	190.457	190.457	-10.1449	4.40523	-4.4327	20.8796	-1.54866	-6.01796	1.23987	-0.214703	0.318061	-730.04	-30.9106	12.6367	0	0	0.719664	40.7051
0	-30.5112	0	0	-30.6663	-0.131225	5.47782	-0.373666	-0.00747971	-0.0176937	-58.6579	-6.43E-15	7.59621	0	0	0.165975	6.35149	6.32333	4.82672	307.035	409.33	648.617	412.983	412.983	412.983	4.18359	-9.45095	3.74985	-19.6646	448.603	235.22	190.457	190.457	190.457	-9.32595	3.39521	-4.47082	21.3985	-1.30708	-6.87719	1.12545	-0.202369	0.371464	-726.391	-33.6351	14.5782	0	0	0.85503	43.6486
0	-29.1428	0	0	-29.2278	-0.0971284	4.17201	-0.377188	-0.0144879	0.0180943	-55.4978	-8.12E-15	5.25826	0	0	0.182023	6.77468	5.12376	5.65942	315.984	411.509	643.605	414.761	414.761	414.761	4.44701	-8.9302	2.74096	-20.316	451.738	241.492	190.457	190.457	190.457	-8.83957	2.38899	-4.64098	21.9987	-1.10592	-7.72645	0.984926	-0.211707	0.461604	-719.916	-43.5479	17.6961	0	0	1.009	46.6213
0	-27.6022	0	0	-27.6374	-0.0607806	2.77522	-0.381484	-0.0197917	0.0490864	-53.5966	-6.77E-16	3.37656	0	0	0.18722	7.20311	3.85155	6.41422	325.36	413.703	638.317	416.142	416.142	416.142	4.78614	-8.68471	1.82598	-18.9889	454.931	247.268	190.457	190.457	190.457	-8.62795	1.46028	-4.90549	22.7051	-0.943831	-8.4676	0.851432	-0.240009	0.589055	-715.232	-59.0446	22.7864	0	0	1.20554	49.5602
0	-25.9683	0	0	-25.9764	-0.0244412	1.37544	-0.383731	-0.0236162	0.0741033	-52.6585	7.44E-15	2.15553	0	0	0.188523	7.63975	2.5147	7.03604	335.055	415.887	632.954	416.998	416.998	416.998	5.17904	-8.68464	1.04977	-15.6726	458.112	252.391	190.457	190.457	190.457	-8.6608	0.65554	-5.23855	23.5563	-0.812421	-8.99783	0.758294	-0.270764	0.754804	-715.901	-75.3137	30.009	0	0	1.45822	52.4181
0	-24.2874	0	0	-24.2874	0.0101307	0.0421937	-0.380685	-0.0265989	0.0917965	-52.0794	-3.38E-15	1.52273	0	0	0.188261	8.09001	1.1158	7.48568	344.996	418.027	627.71	417.234	417.234	417.234	5.61722	-8.92424	0.437016	-10.3519	461.238	256.74	190.457	190.457	190.457	-8.93152	-0.00168375	-5.6285	24.5915	-0.713238	-9.24779	0.657258	-0.311927	0.940945	-706.227	-92.3475	38.9973	0	0	1.73424	55.1617
0	-22.5814	0	0	-22.5864	0.0418395	-1.18072	-0.369943	-0.0296515	0.101711	-51.2307	-7.44E-15	1.20476	0	0	0.185918	8.56276	-0.347034	7.73167	355.125	420.086	622.756	416.801	416.801	416.801	6.10342	-9.41291	-0.0043413	-3.02699	464.283	260.238	190.457	190.457	190.457	-9.44871	-0.506923	-6.07552	25.8464	-0.688439	-9.20166	0.513684	-0.349365	1.13373	-674.654	-107.672	48.9175	0	0	1.97611	57.7705
0	-20.859	0	0	-20.8762	0.0702368	-2.27503	-0.351474	-0.03368	0.104618	-49.7479	7.44E-15	0.855706	0	0	0.180495	9.06917	-1.8785	7.74237	365.372	422.025	618.236	415.703	415.703	415.703	6.6461	-10.1647	-0.279315	6.26878	467.234	262.849	190.457	190.457	190.457	-10.2262	-0.870336	-6.58623	27.3537	-0.834545	-8.9003	0.343981	-0.353915	1.32633	-623.655	-118.221	58.7645	0	0	2.14289	60.2339
0	-19.1242	0	0	-19.156	0.0953032	-3.23963	-0.327169	-0.0393102	0.101648	-47.5625	2.03E-15	0.189416	0	0	0.171658	9.61832	-3.48311	7.48979	375.659	423.803	614.26	413.996	413.996	413.996	7.25237	-11.1913	-0.401451	17.463	470.075	264.572	190.457	190.457	190.457	-11.2759	-1.11168	-7.16665	29.1458	-1.28065	-8.42526	0.19684	-0.30307	1.51757	-564.167	-123.579	67.6962	0	0	2.22813	62.5467
0	-17.3804	0	0	-17.426	0.117198	-4.0807	-0.299848	-0.0463092	0.0946576	-44.8174	2.71E-15	-0.892002	0	0	0.160009	10.2124	-5.16231	6.95924	385.904	425.381	610.911	411.777	411.777	411.777	7.92197	-12.4988	-0.389481	30.4501	472.783	265.435	190.457	190.457	190.457	-12.6046	-1.25621	-7.8161	31.2487	-2.14109	-7.86138	0.103609	-0.202286	1.69913	-504.69	-128.388	75.0737	0	0	2.23056	64.7038
0	-15.633	0	0	-15.6896	0.136073	-4.80439	-0.272421	-0.0537815	0.0853783	-41.7574	5.41E-15	-2.3028	0	0	0.146705	10.8452	-6.91303	6.15568	396.032	426.72	608.244	409.168	409.168	409.168	8.64534	-14.087	-0.264516	45.1037	475.323	265.485	190.457	190.457	190.457	-14.2129	-1.33113	-8.52503	33.6715	-3.47292	-7.25131	0.106451	-0.065621	1.86889	-456.167	-137.424	80.3682	0	0	2.17316	66.6968
0	-13.891	0	0	-13.9545	0.152011	-5.41426	-0.246904	-0.0604116	0.0753994	-38.5974	4.06E-15	-3.83564	0	0	0.132803	11.5012	-8.72721	5.11242	405.993	427.781	606.299	406.305	406.305	406.305	9.40571	-15.9493	-0.0478965	61.2896	477.656	264.777	190.457	190.457	190.457	-16.0957	-1.36279	-9.27671	36.3943	-5.2555	-6.58158	0.246444	0.105773	2.04277	-428.777	-150.245	83.0602	0	0	2.11712	68.5108
0	-12.1679	0	0	-12.234	0.16508	-5.91341	-0.224305	-0.0653197	0.0643796	-35.4829	0	-5.30377	0	0	0.118882	12.1521	-10.5922	3.90075	415.772	428.527	605.115	403.32	403.32	403.32	10.1831	-18.0734	0.239584	78.8758	479.741	263.372	190.457	190.457	190.457	-18.2418	-1.37546	-10.0509	39.3615	-7.38574	-5.80918	0.533212	0.331858	2.24651	-424.134	-158.368	82.7748	0	0	2.13707	70.123
0	-10.4822	0	0	-10.5469	0.175513	-6.31128	-0.204842	-0.0679042	0.0517263	-32.4907	1.35E-15	-6.56687	0	0	0.105109	12.7515	-12.492	2.63195	425.391	428.922	604.755	400.331	400.331	400.331	10.9572	-20.442	0.576683	97.7367	481.546	261.34	190.457	190.457	190.457	-20.6362	-1.39195	-10.826	42.4851	-9.67626	-4.90403	0.93368	0.613347	2.48603	-436.168	-152.343	79.4899	0	0	2.27138	71.5009
0	-8.85631	0	0	-8.91639	0.183838	-6.62834	-0.188729	-0.0676911	0.0373456	-29.6949	1.35E-15	-7.51898	0	0	0.0916545	13.2335	-14.4084	1.44787	434.896	428.928	605.317	397.415	397.415	397.415	11.7084	-23.0349	0.941565	117.753	483.043	258.757	190.457	190.457	190.457	-23.2606	-1.4333	-11.5797	45.6537	-11.8679	-3.87997	1.37	0.890312	2.73775	-452.848	-130.417	73.4817	0	0	2.44777	72.6038
0	-7.31407	0	0	-7.36761	0.19078	-6.89239	-0.176518	-0.0645872	0.0234055	-27.2002	0	-8.08866	0	0	0.0789835	13.5249	-16.3222	0.498498	444.328	428.51	606.914	394.608	394.608	394.608	12.4184	-25.8293	1.31429	138.809	484.214	255.71	190.457	190.457	190.457	-26.0942	-1.51602	-12.2901	48.7422	-13.6818	-2.80138	1.72318	1.05087	2.95026	-457.645	-101.066	65.4876	0	0	2.49027	73.3877
0	-5.87729	0	0	-5.92318	0.196881	-7.12419	-0.169052	-0.0590377	0.0122166	-25.1415	2.71E-15	-8.23969	0	0	0.0678753	13.5696	-18.214	-0.0900069	453.69	427.654	609.636	391.943	391.943	391.943	13.0707	-28.8012	1.68098	160.801	485.053	252.284	190.457	190.457	190.457	-29.114	-1.64773	-12.9366	51.6288	-14.8992	-1.76925	1.90199	1.01371	3.07556	-438.895	-73.1952	56.2297	0	0	2.29349	73.8159
0	-4.56132	0	0	-4.5989	0.202092	-7.32201	-0.166951	-0.0511276	0.00483361	-23.6357	1.35E-15	-7.89759	0	0	0.0590616	13.3511	-20.0634	-0.240757	462.936	426.381	613.501	389.476	389.476	389.476	13.6502	-31.9264	2.03594	183.636	485.563	248.563	190.457	190.457	190.457	-32.2954	-1.82531	-13.5018	54.2142	-15.4221	-0.903837	1.89228	0.794907	3.08933	-395.556	-48.1038	46.032	0	0	1.89923	73.8684
0	-3.37223	0	0	-3.40101	0.205636	-7.45645	-0.170525	-0.0408375	4.97E-05	-22.7639	1.35E-15	-7.0084	0	0	0.0527749	12.8975	-21.8473	0.0650303	471.972	424.755	618.438	387.307	387.307	387.307	14.1448	-35.1823	2.37975	207.247	485.763	244.621	190.457	190.457	190.457	-35.6135	-2.03756	-13.9731	56.4353	-15.2829	-0.33162	1.7384	0.501355	3.01097	-332.145	-20.3443	34.8807	0	0	1.39673	73.5429
0	-2.30689	0	0	-2.32672	0.206291	-7.48131	-0.179475	-0.028306	-0.00447201	-22.5281	-1.35E-15	-5.59628	0	0	0.0484091	12.2672	-23.5368	0.790892	480.666	422.867	624.289	385.552	385.552	385.552	14.5475	-38.5488	2.71523	231.586	485.686	240.541	190.457	190.457	190.457	-39.0454	-2.27078	-14.3445	58.2663	-14.606	-0.168462	1.48916	0.257002	2.8677	-251.788	14.5046	22.6446	0	0	0.843031	72.847
0	-1.35594	0	0	-1.36718	0.202885	-7.35212	-0.192353	-0.0145512	-0.0105384	-22.7906	6.09E-15	-3.83303	0	0	0.0446536	11.5283	-25.0961	1.85087	488.86	420.821	630.841	384.308	384.308	384.308	14.8578	-42.0085	3.04378	256.618	485.379	236.421	190.457	190.457	190.457	-42.5713	-2.51387	-14.6167	59.7128	-13.5513	-0.489785	1.17177	0.136094	2.66811	-155.29	54.4569	9.79873	0	0	0.289132	71.7873
0	-0.50901	0	0	-0.512887	0.194695	-7.04119	-0.207487	-0.000767055	-0.0193057	-23.3707	1.35E-15	-1.9397	0	0	0.0402977	10.7431	-26.4851	3.11648	496.367	418.707	637.842	383.595	383.595	383.595	15.0807	-45.5462	3.3635	282.307	484.895	232.38	190.457	190.457	190.457	-46.1739	-2.76064	-14.7951	60.8033	-12.268	-1.29362	0.803296	0.150767	2.42404	-44.5898	93.7567	-2.72799	0	0	-0.191408	70.3637
0	0.2405	0	0	0.242078	0.181641	-6.54471	-0.22375	0.0119723	-0.0307116	-24.1355	-4.06E-15	-0.108476	0	0	0.0347467	9.96021	-27.6646	4.43017	502.985	416.592	645.022	383.348	383.348	383.348	15.2248	-49.1466	3.66917	308.605	484.283	228.555	190.457	190.457	190.457	-49.8369	-3.00955	-14.8871	61.5799	-10.8681	-2.47993	0.417469	0.254765	2.15857	71.961	124.548	-13.8245	0	0	-0.512977	68.5716
0	0.893878	0	0	0.898602	0.164208	-5.88014	-0.240726	0.023313	-0.0441899	-25.0229	1.35E-15	1.5993	0	0	0.0279019	9.21478	-28.6025	5.62842	508.517	414.508	652.113	383.432	383.432	383.432	15.2999	-52.7948	3.95354	335.446	483.585	225.089	190.457	190.457	190.457	-53.5444	-3.26188	-14.9003	62.0879	-9.42275	-3.86539	0.0598534	0.38027	1.89948	182.821	141.409	-22.9003	0	0	-0.629318	66.4068
0	1.44796	0	0	1.45366	0.143221	-5.07805	-0.258508	0.0338204	-0.0595685	-26.0177	8.46E-16	3.29482	0	0	0.019707	8.53165	-29.2757	6.56822	512.797	412.464	658.86	383.695	383.695	383.695	15.3156	-56.4762	4.20966	362.741	482.833	222.129	190.457	190.457	190.457	-57.2816	-3.51925	-14.8413	62.3659	-7.97877	-5.22653	-0.215185	0.494038	1.67903	275.966	147.483	-30.1043	0	0	-0.563254	63.8693
0	1.89733	0	0	1.90236	0.119655	-4.17497	-0.277049	0.045045	-0.0771503	-27.0778	-3.51E-15	5.25948	0	0	0.00976401	7.92441	-29.6701	7.14912	515.711	410.454	665.049	384.002	384.002	384.002	15.2816	-60.1783	4.43336	390.383	482.051	219.821	190.457	190.457	190.457	-61.0353	-3.7817	-14.7173	62.4352	-6.57036	-6.35488	-0.373288	0.592815	1.51982	344.563	151.14	-36.1175	0	0	-0.380316	60.9614
0	2.23632	0	0	2.23984	0.0945284	-3.20984	-0.295562	0.0588015	-0.098063	-28.0664	-3.38E-15	7.83116	0	0	-0.00244384	7.39302	-29.7781	7.32375	517.201	408.474	670.52	384.253	384.253	384.253	15.2091	-63.8901	4.62588	418.238	481.266	218.31	190.457	190.457	190.457	-64.7942	-4.04664	-14.5393	62.295	-5.22088	-7.10308	-0.423732	0.683725	1.435	391.462	160.88	-41.4689	0	0	-0.143295	57.6853
0	2.46046	0	0	2.46231	0.0689368	-2.22496	-0.312564	0.076893	-0.123829	-28.7639	-4.40E-15	11.3084	0	0	-0.0169024	6.92387	-29.5973	7.09409	517.262	406.527	675.175	384.394	384.394	384.394	15.1135	-67.6012	4.79683	446.137	480.517	217.736	190.457	190.457	190.457	-68.5479	-4.30871	-14.3251	61.9291	-3.9396	-7.40639	-0.411147	0.764506	1.42543	426.59	181.454	-46.1626	0	0	0.115792	54.0423
0	2.56749	0	0	2.56811	0.0441525	-1.26989	-0.326061	0.100189	-0.156102	-28.8987	2.71E-15	15.7806	0	0	-0.0321022	6.49493	-29.1318	6.49731	515.933	404.633	678.975	384.417	384.418	384.418	15.0172	-71.2997	4.96663	473.862	479.863	218.23	190.457	190.457	190.457	-72.2859	-4.56058	-14.1044	61.3174	-2.72338	-7.27465	-0.401007	0.814666	1.47613	463.902	211.99	-49.3651	0	0	0.400562	50.0378
0	2.55918	0	0	2.55925	0.0217526	-0.406082	-0.334047	0.127923	-0.196156	-28.2079	-6.09E-15	20.9901	0	0	-0.0444584	6.08557	-28.3947	5.58768	513.283	402.823	681.922	384.368	384.368	384.369	14.9509	-74.9705	5.16867	501.137	479.389	219.893	190.457	190.457	190.457	-75.9959	-4.794	-13.9198	60.4514	-1.56647	-6.76178	-0.436528	0.808025	1.5562	512.45	247.409	-49.5491	0	0	0.728081	45.6907
0	2.4436	0	0	2.44364	0.003638	0.292627	-0.334378	0.15727	-0.244054	-26.4306	8.80E-15	26.269	0	0	-0.0489585	5.68582	-27.4115	4.42272	509.414	401.141	684.044	384.332	384.332	384.332	14.9512	-78.5936	5.44874	527.624	479.204	222.781	190.457	190.457	190.457	-79.6629	-5.00094	-13.8259	59.3426	-0.472867	-5.93342	-0.520433	0.725888	1.62727	572.4	279.681	-44.9997	0	0	1.10195	41.044
0	2.23782	0	0	2.23801	-0.00816776	0.747961	-0.324941	0.183729	-0.29817	-23.321	1.35E-15	30.6226	0	0	-0.0415729	5.30088	-26.2211	3.05865	504.475	399.638	685.392	384.414	384.414	384.414	15.0549	-82.1437	5.85995	552.93	479.418	226.884	190.457	190.457	190.457	-83.2682	-5.17499	-13.8815	58.0235	0.536103	-4.84809	-0.617752	0.569275	1.66133	634.704	299.616	-34.7599	0	0	1.49164	36.1717
0	1.96917	0	0	1.96942	-0.0119674	0.89449	-0.303506	0.202441	-0.355562	-18.6341	-3.38E-16	32.9818	0	0	-0.0225625	4.94896	-24.8763	1.55351	498.67	398.37	686.031	384.719	384.719	384.719	15.2891	-85.5891	6.45189	576.637	480.116	232.099	190.457	190.457	190.457	-86.7869	-5.31266	-14.1367	56.5432	1.42218	-3.55692	-0.675533	0.365882	1.63208	685.258	299.763	-19.6489	0	0	1.83342	31.1813
0	1.67404	0	0	1.67417	-0.00696445	0.701554	-0.268424	0.209787	-0.411918	-12.1999	4.23E-17	32.5227	0	0	0.0018809	4.65307	-23.4408	-0.0258121	492.277	397.388	686.053	385.313	385.313	385.313	15.6624	-88.89	7.25573	598.331	481.332	238.216	190.457	190.457	190.457	-90.1851	-5.41435	-14.6182	54.9618	2.13612	-2.11614	-0.645289	0.15987	1.52573	709.232	276.169	-2.48668	0	0	2.04915	26.2098
0	1.39299	0	0	1.39299	0.00621349	0.193287	-0.219597	0.204699	-0.463248	-4.03194	-4.06E-15	28.9491	0	0	0.0219218	4.43044	-21.9862	-1.59784	485.645	396.721	685.574	386.202	386.202	386.202	16.1584	-91.996	8.26901	617.654	483.021	244.909	190.457	190.457	190.457	-93.4153	-5.48455	-15.3166	53.3465	2.62958	-0.601641	-0.511065	-0.000747652	1.35103	699.64	230.045	12.9285	0	0	2.08644	21.416
0	1.16292	0	0	1.16298	0.0253485	-0.544773	-0.159359	0.189232	-0.50677	5.5711	-1.35E-15	22.6306	0	0	0.0296107	4.28401	-20.5863	-3.06868	479.183	396.368	684.729	387.322	387.322	387.322	16.7365	-94.8457	9.44595	634.334	485.057	251.75	190.457	190.457	190.457	-96.4141	-5.53086	-16.1818	51.7688	2.86932	0.886633	-0.315507	-0.0926999	1.13492	665.184	165.733	23.3993	0	0	1.95701	16.968
0	1.00801	0	0	1.0083	0.0469865	-1.37915	-0.092589	0.167641	-0.541324	16.0053	1.02E-15	14.4991	0	0	0.0238233	4.2012	-19.313	-4.34553	473.312	396.293	683.656	388.563	388.563	388.563	17.3388	-97.368	10.6977	648.217	487.251	258.24	190.457	190.457	190.457	-99.102	-5.56193	-17.1283	50.3028	2.84806	2.2392	-0.119058	-0.118737	0.91026	622.292	90.0317	27.6727	0	0	1.70684	13.0299
0	0.932552	0	0	0.933213	0.0671472	-2.15604	-0.025998	0.144705	-0.565877	26.4327	2.88E-15	5.79473	0	0	0.0109101	4.15718	-18.2315	-5.35089	468.422	396.425	682.476	389.8	389.8	389.8	17.9021	-99.4861	11.9031	659.259	489.38	263.862	190.457	190.457	190.457	-101.387	-5.58545	-18.0489	49.0188	2.58871	3.35728	0.0456254	-0.0986803	0.702395	582.553	11.5541	26.6403	0	0	1.37585	9.74836
0	0.919433	0	0	0.920474	0.0820766	-2.73084	0.033362	0.124337	-0.580524	35.9279	-3.93E-15	-2.20213	0	0	0.000774812	4.11939	-17.3948	-6.0254	464.83	396.673	681.279	390.918	390.918	390.918	18.3687	-101.124	12.9284	667.511	491.231	268.126	190.457	190.457	190.457	-103.174	-5.60643	-18.8336	47.9726	2.14161	4.1624	0.170647	-0.06074	0.530038	552.741	-61.2465	22.6826	0	0	1.00557	7.24092
0	0.934076	0	0	0.935345	0.0888691	-2.99219	0.0794553	0.108623	-0.585909	43.5905	-4.74E-15	-8.39706	0	0	0.0011213	4.05277	-16.8383	-6.32186	462.758	396.94	680.122	391.831	391.831	391.831	18.6942	-102.212	13.6513	673.077	492.624	270.623	190.457	190.457	190.457	-104.372	-5.62609	-19.3876	47.193	1.5748	4.59523	0.254508	-0.0393355	0.401167	536.305	-122.651	18.5848	0	0	0.640584	5.5868
0	0.931368	0	0	0.932557	0.0858986	-2.87791	0.107934	0.0979329	-0.583636	48.5602	-6.43E-15	-11.9933	0	0	0.0132011	3.9269	-16.5764	-6.19842	462.322	397.146	679.02	392.489	392.489	392.489	18.8486	-102.691	13.9827	676.075	493.438	271.049	190.457	190.457	190.457	-104.905	-5.64056	-19.6451	46.6766	0.957853	4.61247	0.283452	-0.065674	0.315798	536.488	-169.907	16.6502	0	0	0.320288	4.82152
0	0.863546	0	0	0.864293	0.0730331	-2.38271	0.115306	0.092167	-0.575142	49.8885	1.69E-15	-12.4911	0	0	0.0307229	3.72372	-16.6022	-5.61965	463.527	397.238	677.955	392.873	392.873	392.873	18.8132	-102.521	13.8832	676.596	493.612	269.229	190.457	190.457	190.457	-104.721	-5.63979	-19.5763	46.3934	0.343261	4.18882	0.231483	-0.118144	0.287607	555.518	-194.802	18.1706	0	0	0.073059	4.93597
0	0.689139	0	0	0.689393	0.051677	-1.55995	0.0979182	0.0917081	-0.561263	46.4813	3.38E-16	-9.71383	0	0	0.0421211	3.43897	-16.8905	-4.57037	466.263	397.213	676.888	392.971	392.971	392.971	18.5786	-101.682	13.3696	674.682	493.14	265.127	190.457	190.457	190.457	-103.798	-5.60821	-19.1889	46.3017	-0.241774	3.32102	0.0723534	-0.130122	0.356304	592.77	-184.909	23.2534	0	0	-0.092693	5.87957
0	0.385433	0	0	0.385446	0.0246802	-0.518996	0.0519666	0.0977729	-0.540698	37.3125	-9.30E-16	-3.86346	0	0	0.0361266	3.07678	-17.4027	-3.07826	470.309	397.111	675.783	392.765	392.765	392.765	18.1478	-100.189	12.5138	670.32	492.073	258.876	190.457	190.457	190.457	-102.163	-5.5296	-18.5267	46.3653	-0.784611	2.03453	-0.185444	-0.0529393	0.553465	637.55	-133.665	30.7369	0	0	-0.199625	7.5667
0	-0.0360312	0	0	-0.0360323	-0.00389208	0.583061	-0.0243921	0.11091	-0.510406	21.9961	3.38E-16	4.32941	0	0	0.010237	2.6443	-18.0937	-1.23029	475.342	397.005	674.626	392.216	392.216	392.216	17.548	-98.1099	11.4303	663.455	490.52	250.812	190.457	190.457	190.457	-99.9013	-5.39683	-17.6667	46.5655	-1.27105	0.392436	-0.491238	0.098996	0.881644	671.001	-49.05	38.283	0	0	-0.291335	9.88502
0	-0.514423	0	0	-0.514616	-0.0291528	1.55706	-0.126962	0.128937	-0.466359	1.51722	-3.38E-15	13.5305	0	0	-0.0219198	2.1521	-18.9173	0.828046	480.971	396.967	673.43	391.286	391.286	391.286	16.8426	-95.5755	10.2543	654.047	488.652	241.498	190.457	190.457	190.457	-97.171	-5.22329	-16.7129	46.8991	-1.68185	-1.49591	-0.792793	0.228362	1.28893	678.954	42.2471	42.932	0	0	-0.410223	12.7042
0	-0.936389	0	0	-0.937078	-0.04598	2.20541	-0.240886	0.146559	-0.406963	-21.2758	-4.57E-15	22.0008	0	0	-0.0331493	1.62317	-19.8293	2.90684	486.77	397.044	672.203	389.966	389.966	389.966	16.133	-92.7866	9.11279	642.149	486.685	231.701	190.457	190.457	190.457	-94.2013	-5.04781	-15.7835	47.3678	-2.00921	-3.46657	-1.08123	0.254499	1.70236	667.485	112.762	42.329	0	0	-0.570651	15.8857
0	-1.1583	0	0	-1.15928	-0.0498143	2.35307	-0.340272	0.156765	-0.334706	-41.9713	9.73E-15	28.0039	0	0	-0.000571824	1.09975	-20.7869	4.79115	492.297	397.231	670.92	388.308	388.308	388.308	15.5372	-89.9873	8.09838	627.982	484.848	222.283	190.457	190.457	190.457	-91.2597	-4.92462	-14.99	47.9672	-2.27094	-5.30546	-1.35097	0.176287	2.03183	653.125	149.712	35.7492	0	0	-0.754224	19.2929
0	-1.05571	0	0	-1.05628	-0.037687	1.88594	-0.399992	0.154604	-0.257217	-56.3462	-8.54E-15	30.4072	0	0	0.0720512	0.639589	-21.744	6.27085	497.111	397.483	669.495	386.419	386.419	386.419	15.1493	-87.4106	7.26057	611.944	483.327	214	190.457	190.457	190.457	-88.5912	-4.89789	-14.412	48.6767	-2.50737	-6.77981	-1.58246	0.0698984	2.21527	652.321	160.275	24.2706	0	0	-0.929106	22.7964
0	-0.571014	0	0	-0.571063	-0.00903876	0.781551	-0.413415	0.14061	-0.182125	-62.6799	-1.35E-15	29.1437	0	0	0.152966	0.301894	-22.6438	7.17805	500.79	397.737	667.784	384.426	384.426	384.426	15.0042	-85.2209	6.61527	594.541	482.221	207.318	190.457	190.457	190.457	-86.3599	-4.97679	-14.0798	49.4573	-2.75948	-7.6921	-1.73219	0.0472303	2.25205	665.202	165.577	9.69053	0	0	-1.04841	26.2702
0	0.276189	0	0	0.276223	0.0341662	-0.884835	-0.389861	0.118823	-0.11394	-61.7462	-7.78E-15	25.0214	0	0	0.206373	0.127574	-23.4168	7.42064	502.952	397.955	665.614	382.431	382.431	382.431	15.0717	-83.4938	6.16102	576.282	481.539	202.364	190.457	190.457	190.457	-84.6315	-5.13106	-13.9747	50.2578	-3.03916	-7.93777	-1.74285	0.140933	2.1801	672.73	176.984	-6.13538	0	0	-1.05359	29.5838
0	1.41047	0	0	1.41234	0.0880466	-2.96055	-0.342757	0.0945705	-0.0567401	-55.517	-4.40E-15	19.3627	0	0	0.215838	0.126773	-23.9849	7.00187	503.3	398.148	662.837	380.469	380.469	380.469	15.2789	-82.2296	5.88933	557.603	481.224	198.993	190.457	190.457	190.457	-83.3918	-5.30653	-14.0448	51.0243	-3.31201	-7.53245	-1.59943	0.306931	2.06179	656.978	193.365	-21.0248	0	0	-0.931383	32.5984
0	2.72871	0	0	2.74025	0.147906	-5.25727	-0.2877	0.0711816	-0.0140757	-46.6065	6.60E-15	13.399	0	0	0.188717	0.27746	-24.275	6.01627	501.649	398.371	659.375	378.502	378.502	378.502	15.542	-81.3762	5.78686	538.832	481.196	196.896	190.457	190.457	190.457	-82.5736	-5.447	-14.228	51.7111	-3.49669	-6.59578	-1.33758	0.462045	1.96469	608.192	204.851	-32.6012	0	0	-0.738894	35.1806
0	4.12834	0	0	4.16495	0.209282	-7.59469	-0.236645	0.0502722	0.0132401	-37.283	2.37E-15	8.01613	0	0	0.144136	0.533768	-24.2379	4.62349	497.959	398.702	655.254	376.453	376.453	376.453	15.7906	-80.8551	5.83203	520.185	481.373	195.71	190.457	190.457	190.457	-82.0853	-5.51217	-14.4665	52.2922	-3.48663	-5.30466	-1.01671	0.519484	1.93896	523.97	199.286	-39.2132	0	0	-0.55444	37.2313
0	5.52644	0	0	5.60901	0.26852	-9.82688	-0.194939	0.0334146	0.0279812	-28.9125	-1.04E-15	3.78282	0	0	0.0996639	0.841385	-23.8647	3.01057	492.343	399.193	650.605	374.261	374.262	374.262	15.9782	-80.5811	5.99264	501.781	481.681	195.102	190.457	190.457	190.457	-81.8332	-5.48571	-14.7137	52.7671	-3.19772	-3.8393	-0.685692	0.42858	1.99529	407.636	170.306	-40.86	0	0	-0.401575	38.7137
0	6.86616	0	0	7.01635	0.322819	-11.847	-0.164527	0.0208385	0.0345966	-22.1993	4.44E-15	0.845114	0	0	0.0649747	1.15389	-23.1925	1.35705	485.057	399.846	645.641	371.933	371.933	371.933	16.085	-80.4738	6.22819	483.672	482.06	194.806	190.457	190.457	190.457	-81.7336	-5.37493	-14.9373	53.1549	-2.62785	-2.34863	-0.351265	0.209564	2.13203	265.522	122.327	-38.8289	0	0	-0.246182	39.6642
0	8.11655	0	0	8.35148	0.369939	-13.5763	-0.144363	0.0125643	0.0370012	-17.2435	3.38E-16	-0.868328	0	0	0.0422964	1.44076	-22.2952	-0.184436	476.468	400.6	640.614	369.557	369.557	369.557	16.1153	-80.4648	6.49368	465.869	482.469	194.629	190.457	190.457	190.457	-81.7189	-5.20649	-15.1182	53.4791	-1.88864	-0.952083	0.00466217	-0.0539344	2.34841	110.725	69.2301	-34.9047	0	0	-0.0780971	40.1798
0	9.26659	0	0	9.59436	0.407919	-14.9523	-0.132954	0.00791502	0.037555	-13.8673	2.54E-15	-1.60871	0	0	0.0294995	1.68437	-21.2615	-1.49133	466.991	401.35	635.781	367.313	367.313	367.313	16.0926	-80.4997	6.7441	448.366	482.89	194.451	190.457	190.457	190.457	-81.74	-5.02058	-15.2502	53.7484	-1.17755	0.237497	0.398783	-0.274516	2.62986	-38.0124	24.0678	-30.4556	0	0	0.0502789	40.3877
0	10.3172	0	0	10.7336	0.434984	-15.9222	-0.129268	0.00634268	0.0369904	-11.7853	5.92E-16	-1.66568	0	0	0.0230964	1.87218	-20.1696	-2.463	457.033	401.977	631.365	365.446	365.446	365.446	16.0532	-80.5376	6.93769	431.15	483.319	194.205	190.457	190.457	190.457	-81.7635	-4.86444	-15.3364	53.9418	-0.697692	1.09835	0.838887	-0.400366	2.92178	-163.326	-5.80746	-26.2745	0	0	0.0669561	40.4075
0	11.2735	0	0	11.7611	0.449668	-16.4446	-0.132092	0.00722101	0.034636	-10.606	-5.92E-16	-1.33626	0	0	0.0196515	1.99065	-19.0632	-3.00792	446.926	402.38	627.539	364.204	364.204	364.204	16.038	-80.5492	7.0384	414.205	483.766	193.875	190.457	190.457	190.457	-81.7684	-4.78557	-15.3855	53.9967	-0.568122	1.50334	1.29853	-0.417125	3.13622	-250.567	-17.7384	-22.6051	0	0	-0.059379	40.3195
0	12.1375	0	0	12.667	0.451118	-16.496	-0.140369	0.00982526	0.0287577	-9.93835	-1.14E-15	-0.88159	0	0	0.0167963	2.02554	-17.9415	-3.04048	436.896	402.492	624.409	363.743	363.743	363.743	16.0839	-80.5116	7.01825	397.512	484.245	193.476	190.457	190.457	190.457	-81.739	-4.82388	-15.4079	53.8092	-0.776657	1.34113	1.68517	-0.358361	3.19755	-283.997	-15.139	-19.4312	0	0	-0.283392	40.1474
0	12.9023	0	0	13.4374	0.439476	-16.0823	-0.15239	0.0135882	0.0179195	-9.38152	2.37E-15	-0.465056	0	0	0.0133441	1.97246	-16.7646	-2.50099	427.037	402.305	622.017	364.059	364.059	364.059	16.2138	-80.4036	6.86081	381.039	484.766	193.047	190.457	190.457	190.457	-81.6585	-5.00287	-15.4112	53.2572	-1.20499	0.550186	1.88052	-0.271167	3.10272	-253.25	-4.14432	-16.6116	0	0	-0.477555	39.8594
0	13.5485	0	0	14.0528	0.416122	-15.2472	-0.165969	0.0174832	0.00192211	-8.60319	2.07E-15	-0.199643	0	0	0.00918115	1.84971	-15.472	-1.3915	417.311	401.867	620.345	364.999	364.999	364.999	16.4307	-80.2006	6.56511	364.734	485.327	192.641	190.457	190.457	190.457	-81.5029	-5.32212	-15.3993	52.2364	-1.70275	-0.846716	1.79102	-0.20256	2.91909	-159.415	5.79244	-13.6091	0	0	-0.462102	39.3874
0	14.0427	0	0	14.4866	0.383614	-14.0737	-0.179245	0.0208962	-0.018633	-7.45213	2.79E-15	-0.0815284	0	0	0.00485051	1.70407	-14.0076	0.190347	407.558	401.272	619.317	366.359	366.359	366.359	16.7151	-79.8721	6.14753	348.526	485.91	192.308	190.457	190.457	190.457	-81.2375	-5.7547	-15.3725	50.6945	-2.16226	-2.71517	1.38148	-0.1764	2.72696	-14.514	5.892	-9.48675	0	0	-0.0803655	38.657
0	14.3391	0	0	14.7056	0.345445	-12.6804	-0.190651	0.023218	-0.0422056	-5.94318	3.47E-15	-0.0792718	0	0	0.0011345	1.60057	-12.3404	2.0383	397.533	400.613	618.832	367.965	367.965	367.965	17.0303	-79.3822	5.64052	332.323	486.484	192.087	190.457	190.457	190.457	-80.8181	-6.25085	-15.3296	48.6577	-2.54774	-4.80845	0.723168	-0.159935	2.58999	153.707	-3.09631	-3.56721	0	0	0.664321	37.6228
0	14.3846	0	0	14.6707	0.305669	-11.212	-0.199069	0.0242019	-0.0648598	-4.22014	5.82E-15	-0.154277	0	0	-0.00123039	1.59448	-10.4765	3.86517	386.969	399.943	618.811	369.697	369.697	369.697	17.3297	-78.692	5.08775	316.019	487.003	192.008	190.457	190.457	190.457	-80.1952	-6.74701	-15.2705	46.2385	-2.87114	-6.81279	0.0229781	-0.110266	2.52879	295.957	-13.3509	3.24084	0	0	1.47062	36.2951
0	14.1279	0	0	14.3422	0.268218	-9.81557	-0.203618	0.0240367	-0.0803574	-2.45308	2.45E-15	-0.281581	0	0	-0.00175008	1.70389	-8.45545	5.37735	375.67	399.259	619.24	371.454	371.454	371.454	17.5692	-77.7639	4.53561	299.517	487.424	192.087	190.457	190.457	190.457	-79.3204	-7.17929	-15.1975	43.6097	-3.15561	-8.43165	-0.458776	-0.0262203	2.52533	357.245	-17.3764	8.27448	0	0	1.86922	34.7422
0	13.5312	0	0	13.6882	0.235974	-8.60378	-0.203649	0.0232922	-0.083719	-0.758175	-4.84E-15	-0.44244	0	0	-0.000256871	1.90522	-6.33583	6.36244	363.605	398.527	620.182	373.13	373.13	373.13	17.7172	-76.5649	4.02181	282.748	487.71	192.325	190.457	190.457	190.457	-78.1526	-7.49876	-15.1148	40.9482	-3.41734	-9.46961	-0.568735	0.0531009	2.54886	311.561	-12.5975	9.19848	0	0	1.62047	33.0647
0	12.5777	0	0	12.6917	0.210046	-7.62362	-0.199326	0.0226138	-0.0740652	0.788167	-1.27E-15	-0.607627	0	0	0.00307966	2.1529	-4.17717	6.73968	350.94	397.724	621.733	374.642	374.642	374.642	17.7607	-75.0695	3.56578	265.7	487.849	192.713	190.457	190.457	190.457	-76.6627	-7.68177	-15.0258	38.3807	-3.66559	-9.87161	-0.323092	0.105659	2.57661	173.245	2.65758	5.70351	0	0	0.873111	31.3611
0	11.2706	0	0	11.3527	0.189659	-6.84976	-0.191224	0.0224527	-0.0546731	2.18269	-1.13E-15	-0.723951	0	0	0.00796292	2.40386	-2.02973	6.5556	337.996	396.869	623.965	375.968	375.968	375.968	17.7017	-73.2606	3.16667	248.416	487.85	193.221	190.457	190.457	190.457	-74.8336	-7.72951	-14.9298	35.9617	-3.90847	-9.71276	0.12985	0.140982	2.58848	-15.269	29.5101	-0.642476	0	0	-0.0357496	29.7048
0	9.62576	0	0	9.683	0.172689	-6.20367	-0.180426	0.0229277	-0.0310881	3.43393	-3.11E-17	-0.723876	0	0	0.0140464	2.63195	0.0662449	5.94163	325.161	396.017	626.891	377.158	377.158	377.158	17.5484	-71.1288	2.81072	230.98	487.738	193.804	190.457	190.457	190.457	-72.6585	-7.65777	-14.8206	33.6894	-4.15534	-9.15567	0.606195	0.170956	2.55049	-207.222	64.9293	-7.71211	0	0	-0.838185	28.1434
0	7.66203	0	0	7.69881	0.156521	-5.5866	-0.168334	0.0238744	-0.00911491	4.50992	-5.71E-15	-0.552964	0	0	0.020753	2.83174	2.07611	5.05994	312.807	395.241	630.455	378.298	378.298	378.298	17.3069	-68.6708	2.48334	213.493	487.549	194.398	190.457	190.457	190.457	-70.1365	-7.48318	-14.6885	31.5434	-4.41852	-8.39164	0.974831	0.195788	2.43502	-369.481	101.615	-13.8187	0	0	-1.41277	26.7085
0	5.39521	0	0	5.41515	0.138855	-4.91092	-0.15651	0.0250141	0.00682764	5.29148	-1.06E-15	-0.195351	0	0	0.0269158	3.01495	3.96735	4.05973	301.236	394.614	634.547	379.454	379.454	379.454	16.9769	-65.8877	2.179	196.044	487.319	194.931	190.457	190.457	190.457	-67.2701	-7.21331	-14.5226	29.5148	-4.71193	-7.58447	1.20004	0.220523	2.24962	-490.589	132.794	-18.0837	0	0	-1.74878	25.426
0	2.83665	0	0	2.84399	0.118221	-4.11997	-0.146693	0.0262982	0.0139467	5.53357	-8.46E-16	0.332292	0	0	0.0303732	3.20092	5.70946	3.05467	290.665	394.193	639.019	380.658	380.658	380.658	16.5525	-62.784	1.90505	178.688	487.074	195.337	190.457	190.457	190.457	-64.0641	-6.84413	-14.3127	27.6167	-5.04391	-6.83954	1.31464	0.262109	2.03644	-574.074	155.462	-20.3257	0	0	-1.88313	24.3204
0	-0.00343443	0	0	-0.00343745	0.0941423	-3.195	-0.140678	0.0277841	0.010898	4.87641	2.54E-15	0.969963	0	0	0.0278871	3.40489	7.27565	2.11878	281.239	394.011	643.706	381.917	381.917	381.917	16.0272	-59.3676	1.67924	161.445	486.831	195.57	190.457	190.457	190.457	-60.5262	-6.36416	-14.0507	25.8758	-5.40645	-6.206	1.37876	0.330009	1.83307	-630.357	168.294	-20.786	0	0	-1.87368	23.4156
0	-3.10862	0	0	-3.11082	0.0670235	-2.15127	-0.140407	0.0295626	-0.00218751	2.87417	-3.21E-15	1.63025	0	0	0.0152785	3.62955	8.64467	1.2938	273.061	394.073	648.443	383.236	383.236	383.236	15.3993	-55.6519	1.52282	144.299	486.595	195.631	190.457	190.457	190.457	-56.6711	-5.76281	-13.7301	24.3202	-5.76736	-5.69611	1.45035	0.411211	1.65118	-671.987	170.15	-20.0116	0	0	-1.78492	22.7353
0	-6.44688	0	0	-6.44792	0.0378298	-1.02611	-0.147744	0.0316047	-0.0243414	-0.914594	0	2.21151	0	0	-0.011662	3.86432	9.80151	0.601832	266.217	394.353	653.064	384.631	384.631	384.631	14.6752	-51.6607	1.45183	127.222	486.36	195.576	190.457	190.457	190.457	-52.5261	-5.03936	-13.3456	22.97	-6.07376	-5.30474	1.56242	0.472555	1.48772	-708.426	159.951	-18.6085	0	0	-1.6624	22.3038
0	-9.96038	0	0	-9.96041	0.00772081	0.135147	-0.163653	0.033831	-0.0533933	-6.74934	-2.07E-15	2.63651	0	0	-0.0549758	4.09179	10.7372	0.0574378	260.794	394.803	657.399	386.13	386.13	386.13	13.8706	-47.4352	1.4699	110.196	486.117	195.533	190.457	190.457	190.457	-48.1387	-4.20985	-12.8922	21.831	-6.2699	-5.02194	1.71178	0.475837	1.32764	-743.38	137.747	-17.0897	0	0	-1.51919	22.1471
0	-13.5585	0	0	-13.562	-0.0222246	1.28999	-0.187611	0.0358791	-0.0866314	-14.5445	4.48E-15	2.86637	0	0	-0.111754	4.29725	11.4472	-0.326225	256.879	395.354	661.267	387.772	387.772	387.772	13.008	-43.0406	1.56405	93.2507	485.854	195.695	190.457	190.457	190.457	-43.5825	-3.31024	-12.3655	20.8944	-6.32138	-4.83862	1.84615	0.399041	1.15555	-769.817	105.763	-15.6486	0	0	-1.33481	22.2935
0	-17.1171	0	0	-17.1326	-0.0510381	2.4002	-0.217067	0.0369136	-0.120547	-23.7403	5.08E-15	2.90849	0	0	-0.172187	4.47564	11.9296	-0.542527	254.536	395.938	664.482	389.603	389.603	389.603	12.1136	-38.5691	1.7035	76.4869	485.562	196.296	190.457	190.457	190.457	-38.9599	-2.39615	-11.7639	20.1451	-6.22846	-4.74602	1.89153	0.256832	0.971735	-774.334	69.7065	-14.1281	0	0	-1.08779	22.7723
0	-20.4878	0	0	-20.5261	-0.0777146	3.42648	-0.247653	0.0358277	-0.150558	-33.325	2.03E-15	2.82444	0	0	-0.221025	4.63128	12.1834	-0.603091	253.777	396.495	666.873	391.655	391.655	391.655	11.2151	-34.1369	1.83959	60.0853	485.243	197.572	190.457	190.457	190.457	-34.3969	-1.54055	-11.0919	19.5738	-6.01778	-4.73207	1.81096	0.0915298	0.789904	-749.991	37.0133	-12.2314	0	0	-0.789472	23.6109
0	-23.5152	0	0	-23.5864	-0.101116	4.32498	-0.274302	0.0316675	-0.171395	-42.0531	2.03E-15	2.69647	0	0	-0.243171	4.7735	12.2101	-0.542626	254.548	396.985	668.301	393.945	393.945	393.945	10.3383	-29.8718	1.90908	44.2944	484.909	199.716	190.457	190.457	190.457	-30.0298	-0.827245	-10.3614	19.1814	-5.72223	-4.7775	1.6378	-0.0565889	0.62158	-704.809	12.6158	-9.7437	0	0	-0.481946	24.8287
0	-26.0616	0	0	-26.171	-0.120121	5.05314	-0.293406	0.0238621	-0.179198	-48.8538	-5.41E-15	2.55843	0	0	-0.231058	4.91327	12.0167	-0.407958	256.731	397.395	668.679	396.472	396.472	396.472	9.50191	-25.8947	1.8446	29.3938	484.572	202.825	190.457	190.457	190.457	-25.9841	-0.336706	-9.59104	18.9726	-5.36696	-4.85653	1.44385	-0.160016	0.476614	-654.967	-1.66847	-6.62904	0	0	-0.20713	26.43
0	-28.0302	0	0	-28.1755	-0.133915	5.58061	-0.304818	0.0134751	-0.173235	-53.2427	7.44E-15	2.48404	0	0	-0.188719	5.06233	11.6187	-0.238171	260.174	397.738	667.967	399.213	399.213	399.213	8.71337	-22.3001	1.59248	15.6482	484.238	206.884	190.457	190.457	190.457	-22.354	-0.126183	-8.80086	18.944	-4.9676	-4.94315	1.28427	-0.207461	0.357833	-613.165	-5.86538	-3.14689	0	0	0.01316	28.3989
0	-29.3788	0	0	-29.5504	-0.142135	5.89452	-0.31132	0.00279166	-0.155793	-55.4075	0	2.59864	0	0	-0.128461	5.23288	11.0407	-0.0511284	264.709	398.055	666.177	402.128	402.128	402.128	7.96873	-19.1444	1.12975	3.27169	483.896	211.771	190.457	190.457	190.457	-19.1907	-0.213703	-8.00813	19.0749	-4.53754	-5.01911	1.15648	-0.200686	0.265935	-579.691	-0.86052	0.190201	0	0	0.174191	30.6974
0	-30.121	0	0	-30.304	-0.144777	5.99532	-0.316886	-0.00517758	-0.130787	-56.0323	2.71E-15	3.12309	0	0	-0.063743	5.43608	10.3138	0.152529	270.156	398.403	663.369	405.15	405.15	405.15	7.25876	-16.4454	0.470349	-7.58343	483.521	217.297	190.457	190.457	190.457	-16.5038	-0.575116	-7.22627	19.3309	-4.09663	-5.07667	1.022	-0.14332	0.211369	-547.625	12.8833	2.69517	0	0	0.276626	33.2668
0	-30.3154	0	0	-30.4932	-0.141953	5.88755	-0.324918	-0.00734822	-0.101973	-55.9821	4.74E-15	4.35285	0	0	-0.00333516	5.67857	9.47192	0.373071	276.323	398.847	659.644	408.181	408.181	408.181	6.57744	-14.1914	-0.34217	-16.8138	483.087	223.246	190.457	190.457	190.457	-14.2723	-1.15489	-6.46762	19.6751	-3.67107	-5.11574	0.847749	-0.044556	0.209681	-512.026	33.9701	3.60594	0	0	0.329559	36.0346
0	-30.0477	0	0	-30.2052	-0.133693	5.57214	-0.337135	-0.00171673	-0.0718589	-55.9879	7.44E-15	6.50185	0	0	0.050243	5.95926	8.5467	0.596066	283	399.445	655.151	411.101	411.101	411.101	5.92972	-12.3551	-1.24933	-24.3398	482.588	229.408	190.457	190.457	190.457	-12.4611	-1.88342	-5.74846	20.081	-3.28376	-5.13632	0.640047	0.0771466	0.270636	-477.218	59.1088	2.31244	0	0	0.35697	38.9222
0	-29.4109	0	0	-29.5366	-0.119896	5.0445	-0.352857	0.0109751	-0.0418136	-56.4093	8.12E-15	9.45825	0	0	0.098329	6.26919	7.56494	0.788321	289.975	400.232	650.072	413.774	413.773	413.773	5.33531	-10.9068	-2.19112	-30.0825	482.05	235.589	190.457	190.457	190.457	-11.0357	-2.6917	-5.09314	20.5421	-2.9428	-5.13015	0.434422	0.19309	0.395673	-453.153	82.475	-0.987104	0	0	0.392527	41.8532
0	-28.49	0	0	-28.5778	-0.100445	4.29923	-0.369399	0.0274847	-0.0128344	-57.1955	-5.41E-15	12.7582	0	0	0.142429	6.59497	6.54593	0.904984	297.06	401.211	644.612	416.065	416.065	416.065	4.82687	-9.82384	-3.1139	-33.9526	481.534	241.62	190.457	190.457	190.457	-9.97142	-3.51913	-4.53386	21.0727	-2.63823	-5.07931	0.272594	0.263545	0.57197	-448.777	96.7785	-5.18368	0	0	0.470309	44.7605
0	-27.3529	0	0	-27.4034	-0.0754428	3.33916	-0.383751	0.0436579	0.0146473	-58.063	-5.08E-15	15.7654	0	0	0.1821	6.92533	5.50002	0.902223	304.117	402.352	638.979	417.857	417.857	417.857	4.44245	-9.09253	-3.97263	-35.8559	481.114	247.35	190.457	190.457	190.457	-9.25546	-4.31541	-4.10507	21.702	-2.35591	-4.96696	0.199083	0.259222	0.77006	-472.327	97.8426	-8.719	0	0	0.627134	47.591
0	-26.0476	0	0	-26.068	-0.0454551	2.18519	-0.393513	0.0559936	0.0405589	-58.6554	-3.72E-15	17.8971	0	0	0.214915	7.25785	4.428	0.753416	311.085	403.605	633.37	419.052	419.052	419.053	4.2164	-8.70705	-4.72909	-35.7064	480.858	252.643	190.457	190.457	190.457	-8.88478	-5.03849	-3.83621	22.4679	-2.0966	-4.78465	0.256323	0.170591	0.946511	-530.637	85.4992	-10.1128	0	0	0.910483	50.307
0	-24.6032	0	0	-24.6063	-0.0116612	0.882683	-0.3966	0.0623914	0.0645555	-58.5985	-6.77E-15	18.774	0	0	0.237599	7.60267	3.32155	0.465734	317.995	404.911	627.951	419.565	419.565	419.565	4.17236	-8.66666	-5.34883	-33.4399	480.814	257.378	190.457	190.457	190.457	-8.86177	-5.65181	-3.74612	23.4109	-1.89058	-4.5278	0.448928	0.0173556	1.0635	-620.809	63.7495	-8.35268	0	0	1.36379	52.8864
0	-23.0354	0	0	-23.0363	0.0241782	-0.499637	-0.391391	0.0620157	0.0854407	-57.5835	1.35E-15	18.2535	0	0	0.247614	7.98097	2.16426	0.0871652	324.966	406.213	622.86	419.307	419.307	419.307	4.31963	-8.97168	-5.8009	-29.0275	480.994	261.447	190.457	190.457	190.457	-9.18914	-6.12431	-3.8408	24.571	-1.80075	-4.18564	0.722337	-0.160888	1.11496	-725.285	37.6711	-3.14097	0	0	1.99425	55.3207
0	-21.3546	0	0	-21.3667	0.0599555	-1.87898	-0.377636	0.0550963	0.101616	-55.4988	-1.02E-15	16.4109	0	0	0.244604	8.41861	0.932575	-0.304081	332.172	407.465	618.198	418.193	418.193	418.193	4.65238	-9.61928	-6.06151	-22.4854	481.385	264.762	190.457	190.457	190.457	-9.86485	-6.43427	-4.11347	25.9875	-1.91794	-3.7447	0.97468	-0.308625	1.13979	-815.364	12.0799	5.02229	0	0	2.74264	57.6144
0	-19.5732	0	0	-19.6045	0.0935684	-3.17292	-0.356607	0.0425044	0.111611	-52.4531	4.74E-15	13.4699	0	0	0.230621	8.9363	-0.402489	-0.62644	339.793	408.628	614.049	416.178	416.177	416.177	5.15044	-10.6013	-6.12065	-13.8763	481.944	267.261	190.457	190.457	190.457	-10.8797	-6.5754	-4.54549	27.7032	-2.34543	-3.2109	1.09536	-0.367874	1.20666	-860.697	-10.1496	15.0987	0	0	3.47582	59.7827
0	-17.7099	0	0	-17.7619	0.123302	-4.31488	-0.330252	0.0259918	0.114887	-48.675	4.06E-15	9.79091	0	0	0.209243	9.53929	-1.87245	-0.827544	347.943	409.672	610.486	413.298	413.298	413.298	5.78126	-11.904	-5.98742	-3.30237	482.608	268.912	190.457	190.457	190.457	-12.2179	-6.56117	-5.10764	29.7702	-3.16787	-2.63268	1.02603	-0.286283	1.38035	-843.581	-26.46	25.5924	0	0	4.02491	61.8465
0	-15.793	0	0	-15.8617	0.148138	-5.26617	-0.300642	0.00793451	0.112039	-44.4294	-8.80E-15	5.81694	0	0	0.184188	10.209	-3.50618	-0.904739	356.637	410.565	607.589	409.713	409.713	409.713	6.50402	-13.5085	-5.69053	9.10503	483.302	269.713	190.457	190.457	190.457	-13.8577	-6.42409	-5.76268	32.2432	-4.41195	-2.09782	0.818269	-0.0412888	1.68191	-771.567	-35.7279	35.0989	0	0	4.27084	63.8257
0	-13.86	0	0	-13.9384	0.167888	-6.02056	-0.269898	-0.00935593	0.104855	-39.9884	-6.77E-15	1.98108	0	0	0.158322	10.9	-5.32153	-0.896933	365.793	411.275	605.45	405.691	405.691	405.691	7.27537	-15.3906	-5.27261	23.1948	483.944	269.688	190.457	190.457	190.457	-15.7734	-6.20891	-6.4699	35.1476	-6.01932	-1.69289	0.639217	0.33378	2.07976	-678.971	-39.4511	42.612	0	0	4.2488	65.7278
0	-11.9549	0	0	-12.0357	0.183033	-6.5977	-0.240091	-0.0238186	0.0956649	-35.6165	-4.74E-15	-1.33571	0	0	0.133513	11.5444	-7.31573	-0.845399	375.273	411.766	604.174	401.555	401.554	401.555	8.05487	-17.5216	-4.78	38.8059	484.46	268.877	190.457	190.457	190.457	-17.9354	-5.96166	-7.18969	38.4387	-7.84472	-1.45168	0.670599	0.748533	2.5113	-605.898	-40.3033	47.4661	0	0	4.13621	67.5376
0	-10.1221	0	0	-10.1996	0.194398	-7.02989	-0.213293	-0.0339596	0.0858923	-31.5796	2.03E-15	-3.85578	0	0	0.111006	12.0639	-9.46023	-0.746718	384.954	412	603.874	397.624	397.624	397.624	8.8089	-19.87	-4.25258	55.7771	484.787	267.328	190.457	190.457	190.457	-20.3127	-5.71951	-7.88781	41.9853	-9.67707	-1.34501	0.958402	1.10033	2.91416	-567.4	-37.2208	49.3842	0	0	4.05123	69.2098
0	-8.40098	0	0	-8.47111	0.202851	-7.35082	-0.191651	-0.0389124	0.0759595	-28.1448	-6.77E-15	-5.42054	0	0	0.0917981	12.3841	-11.7045	-0.535283	394.757	411.949	604.664	394.168	394.168	394.168	9.51268	-22.4053	-3.71814	73.9587	484.883	265.094	190.457	190.457	190.457	-22.8757	-5.50563	-8.53825	45.593	-11.2757	-1.32807	1.38104	1.30947	3.23112	-548.458	-25.7509	48.264	0	0	3.91267	70.6746
0	-6.81989	0	0	-6.88041	0.209072	-7.58674	-0.176889	-0.0387963	0.0666081	-25.5159	4.06E-15	-6.01955	0	0	0.0765222	12.4499	-13.9865	-0.108273	404.63	411.609	606.633	391.378	391.378	391.378	10.1502	-25.1015	-3.19111	93.2225	484.726	262.229	190.457	190.457	190.457	-25.5987	-5.32885	-9.1241	49.0488	-12.4255	-1.39651	1.75358	1.31552	3.38779	-525.003	-6.45809	44.3232	0	0	3.55033	71.8523
0	-5.39375	0	0	-5.44357	0.213275	-7.74595	-0.169601	-0.0344091	0.0585773	-23.7557	-2.71E-15	-5.74539	0	0	0.0651378	12.2415	-16.2435	0.628879	414.513	411.01	609.817	389.348	389.348	389.348	10.7126	-27.9383	-2.67376	113.47	484.318	258.799	190.457	190.457	190.457	-28.4614	-5.1856	-9.63675	52.1698	-13.0011	-1.59678	1.93687	1.11472	3.31983	-479.817	16.8138	38.0581	0	0	2.89819	72.6734
0	-4.12403	0	0	-4.16273	0.215013	-7.81176	-0.169268	-0.0265772	0.0516297	-22.7956	-6.77E-16	-4.71633	0	0	0.0568724	11.7837	-18.4185	1.72218	424.305	410.219	614.169	388.044	388.044	388.044	11.1959	-30.9002	-2.16008	134.632	483.678	254.876	190.457	190.457	190.457	-31.4477	-5.06443	-10.0746	54.8392	-13.0015	-1.99359	1.88239	0.786484	3.04063	-405.808	42.8218	29.8677	0	0	2.04311	73.0905
0	-3.00222	0	0	-3.0299	0.213304	-7.74707	-0.174851	-0.0160708	0.0441768	-22.513	4.06E-15	-3.06132	0	0	0.0504053	11.1389	-20.4618	3.14655	433.85	409.326	619.544	387.317	387.317	387.317	11.6008	-33.9747	-1.64181	156.667	482.841	250.548	190.457	190.457	190.457	-34.5443	-4.95249	-10.4416	57.0172	-12.5307	-2.63151	1.62569	0.446135	2.66519	-305.333	70.7395	20.1704	0	0	1.15289	73.079
0	-2.01545	0	0	-2.0329	0.207065	-7.51066	-0.185318	-0.00374817	0.0347535	-22.7968	-2.71E-15	-0.934779	0	0	0.0442166	10.3896	-22.3292	4.80526	442.941	408.415	625.722	386.967	386.967	386.967	11.9332	-37.1501	-1.11417	179.55	481.856	245.92	190.457	190.457	190.457	-37.739	-4.84187	-10.7466	58.7256	-11.7369	-3.51436	1.25044	0.184296	2.31628	-189.031	97.0309	9.55216	0	0	0.395295	72.6301
0	-1.15128	0	0	-1.1601	0.195576	-7.07465	-0.199915	0.00960823	0.0221143	-23.5708	-6.77E-16	1.49833	0	0	0.0370705	9.61798	-23.9818	6.5491	451.339	407.536	632.435	386.826	386.826	386.826	12.2048	-40.4141	-0.578429	203.255	480.78	241.123	190.457	190.457	190.457	-41.0202	-4.73284	-11.0024	60.0214	-10.7537	-4.60226	0.823574	0.0321454	2.05768	-66.2187	115.125	-1.30906	0	0	-0.136482	71.7426
0	-0.399472	0	0	-0.401997	0.17884	-6.43802	-0.21822	0.0229139	0.00556998	-24.7794	-4.74E-15	4.03237	0	0	0.0285106	8.89394	-25.3872	8.20226	458.806	406.694	639.395	386.788	386.788	386.788	12.4336	-43.7553	-0.0406138	227.752	479.67	236.317	190.457	190.457	190.457	-44.3784	-4.6335	-11.225	60.9758	-9.6737	-5.8097	0.382684	-0.0353875	1.89296	56.8686	117.557	-11.4	0	0	-0.418277	70.4215
0	0.248425	0	0	0.249623	0.157699	-5.63161	-0.238933	0.0346957	-0.0151923	-26.2522	1.86E-15	6.42541	0	0	0.018954	8.27105	-26.5228	9.58791	465.119	405.846	646.32	386.808	386.809	386.809	12.6429	-47.165	0.492344	252.996	478.585	231.685	190.457	190.457	190.457	-47.8075	-4.55652	-11.4333	61.6605	-8.55438	-7.00354	-0.01584	-0.0423088	1.79627	170.238	104.227	-19.5888	0	0	-0.47795	68.6805
0	0.798677	0	0	0.801398	0.133754	-4.71553	-0.260479	0.0437059	-0.0400659	-27.7603	4.91E-15	8.47823	0	0	0.00950483	7.78287	-27.3762	10.557	470.106	404.918	652.959	386.872	386.872	386.872	12.858	-50.6364	1.01734	278.914	477.566	227.429	190.457	190.457	190.457	-51.3037	-4.5142	-11.6476	62.1322	-7.43302	-8.0237	-0.298469	0.0133248	1.74296	260.936	83.7997	-25.0574	0	0	-0.383054	66.5407
0	1.25448	0	0	1.2572	0.109118	-3.77052	-0.281179	0.0494276	-0.0682277	-29.0472	6.09E-15	10.098	0	0	0.00127079	7.43628	-27.9423	11.014	473.656	403.831	659.12	386.956	386.956	386.956	13.102	-54.1634	1.539	305.397	476.64	223.757	190.457	190.457	190.457	-54.8635	-4.51342	-11.8874	62.4197	-6.33501	-8.72312	-0.428111	0.127935	1.71718	323.03	65.5199	-27.2919	0	0	-0.205786	64.0242
0	1.61537	0	0	1.61742	0.0860775	-2.88479	-0.29951	0.0523181	-0.0983195	-29.8762	5.75E-15	11.3229	0	0	-0.00515918	7.21	-28.2206	10.9282	475.729	402.528	664.676	387.02	387.02	387.02	13.3924	-57.7379	2.07176	332.299	475.807	220.865	190.457	190.457	190.457	-58.4806	-4.55235	-12.171	62.522	-5.27468	-9.00125	-0.425313	0.273501	1.70902	360.272	54.0146	-26.2345	0	0	0.00412117	61.1467
0	1.87807	0	0	1.87939	0.066721	-2.13962	-0.313988	0.0539781	-0.129723	-30.0418	1.35E-15	12.3213	0	0	-0.00977678	7.06255	-28.2137	10.3253	476.339	400.984	669.569	387.007	387.007	387.007	13.739	-61.3483	2.63911	359.435	475.05	218.923	190.457	190.457	190.457	-62.1445	-4.62017	-12.5148	62.4168	-4.25405	-8.81599	-0.362127	0.407344	1.71089	385.671	50.0747	-22.4594	0	0	0.222327	57.9132
0	2.03787	0	0	2.03867	0.052725	-1.60034	-0.323117	0.0561897	-0.162262	-29.3769	-3.72E-15	13.2692	0	0	-0.0126004	6.94718	-27.9289	9.26625	475.542	399.21	673.78	386.872	386.872	386.872	14.1448	-64.9792	3.27102	386.583	474.341	218.064	190.457	190.457	190.457	-65.84	-4.69927	-12.9343	62.0782	-3.26664	-8.1736	-0.319918	0.487952	1.71527	412.951	52.229	-16.967	0	0	0.447332	54.3228
0	2.09003	0	0	2.09059	0.0452668	-1.31285	-0.325734	0.0604952	-0.19663	-27.7886	3.05E-15	14.2785	0	0	-0.013301	6.82666	-27.3814	7.82536	473.419	397.245	677.312	386.603	386.603	386.603	14.6067	-68.6096	4.00039	413.49	473.649	218.373	190.457	190.457	190.457	-69.546	-4.76855	-13.4441	61.4936	-2.30644	-7.11059	-0.342829	0.493339	1.71675	449.272	58.9145	-10.8604	0	0	0.68477	50.3795
0	2.03221	0	0	2.03273	0.0450496	-1.30448	-0.321316	0.0674669	-0.233047	-25.282	-2.71E-15	15.3056	0	0	-0.0112652	6.68171	-26.5973	6.07771	470.071	395.154	680.172	386.237	386.237	386.237	15.1173	-72.2132	4.85959	439.869	472.951	219.877	190.457	190.457	190.457	-73.2358	-4.80644	-14.0582	60.6745	-1.37971	-5.6818	-0.421841	0.424724	1.70716	491.915	67.9008	-4.91236	0	0	0.926231	46.1039
0	1.86803	0	0	1.86875	0.0522896	-1.58356	-0.30976	0.0770355	-0.271679	-21.9264	-4.06E-15	16.1859	0	0	-0.00618463	6.51119	-25.6145	4.09861	465.63	393.019	682.372	385.851	385.851	385.851	15.6648	-75.7588	5.87599	465.412	472.229	222.547	190.457	190.457	190.457	-76.8779	-4.79375	-14.7878	59.6585	-0.513372	-3.95993	-0.516331	0.30009	1.68317	533.834	75.0673	0.509089	0	0	1.14679	41.5423
0	1.61121	0	0	1.61233	0.066673	-2.13777	-0.290799	0.0883673	-0.311544	-17.7801	6.09E-15	16.6492	0	0	0.00135573	6.3264	-24.4817	1.96957	460.275	390.928	683.935	385.551	385.551	385.551	16.2333	-79.2121	7.06658	489.797	471.467	226.286	190.457	190.457	190.457	-80.4373	-4.71644	-15.6373	58.5037	0.247494	-2.04033	-0.566373	0.156691	1.64314	564.684	75.4311	5.20357	0	0	1.30853	36.7723
0	1.2878	0	0	1.28947	0.0872408	-2.92955	-0.263994	0.100316	-0.350871	-12.8717	-5.75E-15	16.4116	0	0	0.0096025	6.14083	-23.2557	-0.213664	454.243	388.962	684.905	385.441	385.441	385.441	16.8029	-82.5363	8.43181	512.706	470.649	230.937	190.457	190.457	190.457	-83.8762	-4.56795	-16.6006	57.2787	0.856276	-0.0448501	-0.510306	0.0500797	1.5751	573.766	65.8772	8.69921	0	0	1.37669	31.9035
0	0.93545	0	0	0.937596	0.112237	-3.89027	-0.229197	0.111705	-0.3871	-7.23339	-3.47E-15	15.2561	0	0	0.0159374	5.95796	-21.997	-2.3353	447.841	387.178	685.362	385.586	385.586	385.587	17.3496	-85.6919	9.94969	533.845	469.748	236.273	190.457	190.457	190.457	-87.1532	-4.35062	-17.6562	56.0479	1.28741	1.88206	-0.301752	0.0345651	1.46463	551.305	46.3636	10.1931	0	0	1.33567	27.0734
0	0.599659	0	0	0.601873	0.13897	-4.9153	-0.186967	0.121959	-0.417187	-0.935618	-6.83E-15	13.1286	0	0	0.017906	5.7597	-20.7631	-4.2573	441.444	385.592	685.425	385.973	385.973	385.973	17.8478	-88.6373	11.5718	552.968	468.725	242.01	190.457	190.457	190.457	-90.2237	-4.07618	-18.765	54.8535	1.55923	3.58563	0.10577	0.17557	1.31614	483.532	28.4287	8.88946	0	0	1.1688	22.4376
0	0.327652	0	0	0.329362	0.163727	-5.86181	-0.13899	0.130996	-0.439308	5.87393	-4.65E-15	10.1336	0	0	0.0145051	5.49595	-19.6018	-5.81833	435.482	384.174	685.26	386.486	386.486	386.486	18.273	-91.3283	13.2234	569.895	467.534	247.812	190.457	190.457	190.457	-93.0388	-3.76529	-19.8715	53.6957	1.75425	4.90968	0.670427	0.474195	1.14742	371.463	27.9905	4.82953	0	0	0.889564	18.1559
0	0.160232	0	0	0.161296	0.181994	-6.55812	-0.0880641	0.13926	-0.454959	12.9797	-3.30E-15	6.5351	0	0	0.00715626	5.08856	-18.548	-6.84643	430.416	382.846	685.063	386.943	386.943	386.943	18.6069	-93.719	14.8083	584.523	466.126	253.319	190.457	190.457	190.457	-95.5467	-3.44571	-20.9082	52.5315	2.01401	5.71674	1.22306	0.80189	0.975561	241.803	55.7007	-0.51437	0	0	0.533944	14.3779
0	0.124384	0	0	0.12529	0.18921	-6.8327	-0.0377146	0.147304	-0.470402	20.136	-4.06E-15	2.74963	0	0	-0.000633548	4.46146	-17.63	-7.19216	426.681	381.511	685.011	387.169	387.17	387.169	18.8386	-95.7626	16.2183	596.811	464.454	258.164	190.457	190.457	190.457	-97.6931	-3.14853	-21.8029	51.3119	2.48901	5.92073	1.45017	0.878147	0.800562	156.014	105.633	-4.22019	0	0	0.216266	11.2319
0	0.225639	0	0	0.227142	0.18237	-6.57246	0.00840034	0.155688	-0.498986	27.0609	-2.75E-16	-0.628072	0	0	-0.00557708	3.59942	-16.8849	-6.79201	424.591	380.097	685.17	387.119	387.119	387.119	18.9621	-97.4132	17.346	606.744	462.473	261.998	190.457	190.457	190.457	-99.4236	-2.90134	-22.4847	50.0581	3.23768	5.53053	0.869375	0.307209	0.58043	227.107	147.036	-3.31116	0	0	0.233664	8.82059
0	0.436512	0	0	0.438782	0.162729	-5.82371	0.0459137	0.164271	-0.560738	33.2308	2.88E-15	-2.9365	0	0	-0.00715205	2.62796	-16.3805	-5.79111	424.175	378.596	685.378	386.964	386.964	386.964	18.9663	-98.628	18.1009	614.255	460.118	264.494	190.457	190.457	190.457	-100.684	-2.71626	-22.8897	48.9517	4.09199	4.72933	-1.1284	-1.24978	0.257474	619.695	119.929	3.52824	0	0	0.600264	7.22506
0	0.676133	0	0	0.678641	0.139255	-4.92623	0.069492	0.172893	-0.662018	37.7363	5.92E-15	-3.49051	0	0	-0.00606139	1.8828	-16.2336	-4.73086	424.921	377.058	685.121	387.11	387.11	387.11	18.8195	-99.368	18.4324	619.135	457.273	265.346	190.457	190.457	190.457	-101.419	-2.57188	-22.9691	48.397	4.54902	4.0074	-4.76331	-3.7769	-0.152381	1409.91	-62.3477	14.3726	0	0	-1.15691	6.51722
0	0.802821	0	0	0.805329	0.129131	-4.53837	0.0738887	0.184164	-0.747295	39.4167	-1.78E-15	-1.54598	0	0	0.00109629	1.9079	-16.6098	-4.6037	425.697	375.541	683.524	388.223	388.223	388.223	18.4669	-99.5984	18.3516	621	453.772	264.285	190.457	190.457	190.457	-101.576	-2.40415	-22.7018	49.0306	3.76533	4.19274	-8.6509	-6.52607	-0.384499	2249.09	-406.894	18.1674	0	0	-11.2625	6.76631
0	0.683791	0	0	0.686666	0.147866	-5.25575	0.0577332	0.201557	-0.697344	37.418	-2.11E-15	3.28056	0	0	0.0202603	3.3011	-17.683	-6.30747	425.444	374.178	679.616	391.532	391.532	391.532	17.8638	-99.2915	17.917	619.51	449.537	261.173	190.457	190.457	190.457	-101.118	-2.14431	-22.1017	51.6853	0.728094	5.97415	-9.44681	-7.79464	0.0977144	2288.9	-675.071	-3.47869	0	0	-26.4849	8.00256
0	0.334312	0	0	0.336733	0.19101	-6.90112	0.0241375	0.213551	-0.493274	31.5063	4.23E-15	9.54548	0	0	0.0426688	6.32689	-19.5199	-9.58981	424.505	373.297	673.013	399.204	399.204	399.204	17.0402	-98.4377	17.1874	614.804	444.791	256.133	190.457	190.457	190.457	-100.052	-1.79453	-21.2174	57.19	-5.27221	9.04452	-5.19435	-5.5001	1.54097	1194.94	-570.225	-38.4264	0	0	-23.4365	10.1428
0	-0.0733909	0	0	-0.0742028	0.232756	-8.48241	-0.0230545	0.212486	-0.31728	21.8615	-1.35E-15	15.7854	0	0	0.0468219	10.4072	-21.9068	-12.9481	424.586	373.015	664.699	412.999	412.999	412.999	16.1203	-97.0577	16.2276	607.564	440.017	249.549	190.457	190.457	190.457	-98.442	-1.43467	-20.1496	65.6209	-13.7741	12.1638	1.54026	0.753146	1.80021	-84.8606	-93.1974	-52.6378	0	0	-0.583181	13.0153
0	-0.383967	0	0	-0.389026	0.252617	-9.2303	-0.0849094	0.213619	-0.286287	8.6209	4.06E-15	22.463	0	0	0.0277843	14.2072	-24.3159	-15.0241	426.771	372.806	656.687	430.327	430.327	430.327	15.2618	-95.2186	15.1246	598.395	435.629	241.882	190.457	190.457	190.457	-96.3948	-1.16023	-19.0347	75.1405	-22.6178	14.3238	5.97848	7.0279	-0.929356	-472.079	271.666	-60.6725	0	0	9.67292	16.4599
0	-0.542637	0	0	-0.549806	0.253456	-9.26184	-0.162525	0.218582	-0.310062	-7.5829	-3.72E-15	28.8709	0	0	0.00309576	16.6166	-26.2386	-15.5463	430.59	372.032	650.458	444.307	444.307	444.307	14.5792	-93.0435	13.9554	587.396	431.806	233.612	190.457	190.457	190.457	-94.0587	-1.03972	-17.9838	82.459	-28.9891	15.3109	6.96119	10.7086	-2.55364	-183.939	402.108	-73.994	0	0	4.89961	20.2764
0	-0.518321	0	0	-0.524949	0.249357	-9.10776	-0.243513	0.216433	-0.290776	-24.4104	7.78E-15	33.2337	0	0	-0.000676493	17.1804	-27.4364	-14.8473	435.054	370.465	646.506	449.819	449.819	449.819	14.1287	-90.7034	12.7894	574.473	428.624	225.285	190.457	190.457	190.457	-91.612	-1.09867	-17.0758	85.2958	-31.0261	15.1977	7.22493	12.1893	-2.71084	-204.401	608.519	-71.202	0	0	-0.409253	24.1439
0	-0.244999	0	0	-0.248116	0.2489	-9.09055	-0.308636	0.201226	-0.210717	-38.7215	4.14E-15	34.3415	0	0	0.0235892	15.7977	-27.8279	-13.0943	439.647	368.174	644.976	445.114	445.114	445.114	13.9319	-88.3881	11.699	559.772	426.157	217.482	190.457	190.457	190.457	-89.2432	-1.32646	-16.3735	82.9677	-28.2219	13.8667	7.34876	10.8896	-2.61613	-648.665	795.035	-48.1391	0	0	-10.8955	27.682
0	0.364101	0	0	0.368786	0.250443	-9.14857	-0.342847	0.173464	-0.104355	-47.9712	-1.02E-15	31.9372	0	0	0.0648262	12.61	-27.4132	-10.094	444.516	365.479	645.88	431.164	431.164	431.164	13.9715	-86.2671	10.7621	543.767	424.465	210.671	190.457	190.457	190.457	-87.113	-1.66958	-15.9179	76.0706	-21.3206	11.087	6.14219	7.78868	-0.39985	-1006.73	896.343	-23.4139	0	0	-21.6837	30.6018
0	1.36927	0	0	1.38641	0.247015	-9.01967	-0.348529	0.14243	-0.0523254	-51.8006	4.40E-15	27.0533	0	0	0.112106	8.06351	-26.3232	-5.60364	450.09	363.042	648.854	412.931	412.931	412.931	14.183	-84.4548	10.0575	527.073	423.537	205.083	190.457	190.457	190.457	-85.3206	-2.031	-15.7152	67.0891	-12.2436	6.71187	0.361245	2.26823	3.28167	-256.247	547.271	-29.4767	0	0	-11.0684	32.7874
0	2.73127	0	0	2.76321	0.239034	-8.71914	-0.333889	0.116066	-0.118751	-51.0773	-2.03E-15	21.0856	0	0	0.151837	3.28342	-24.9501	-0.233633	455.934	361.773	652.319	397.662	397.662	397.662	14.4659	-83.0052	9.63866	510.043	423.242	200.746	190.457	190.457	190.457	-83.9004	-2.3013	-15.7266	59.515	-3.6848	1.34231	-8.12059	-3.17962	3.75368	1466.96	12.7945	-25.6695	0	0	13.9038	34.3578
0	4.26689	0	0	4.31845	0.242623	-8.85433	-0.305361	0.0917909	-0.201744	-46.9485	4.57E-15	14.8754	0	0	0.166875	-0.341329	-23.7667	4.17218	459.922	361.834	653.935	388.245	388.245	388.245	14.7363	-81.9259	9.47637	492.536	423.318	197.607	190.457	190.457	190.457	-82.8464	-2.43816	-15.8717	55.0961	2.35432	-3.32663	-12.7822	-5.17886	2.67589	2639.25	-160.292	18.6839	0	0	18.703	35.655
0	5.76429	0	0	5.85418	0.274133	-10.0369	-0.268375	0.0681631	-0.162855	-40.6933	1.02E-15	9.34454	0	0	0.1518	-2.19616	-23.0071	5.955	459.851	362.398	652.492	383.107	383.107	383.107	14.9375	-81.1864	9.49794	474.309	423.512	195.543	190.457	190.457	190.457	-82.1203	-2.4481	-16.0642	53.5315	5.47356	-5.65794	-11.047	-4.35547	1.96777	2356.18	17.945	19.7213	0	0	6.12017	37.0493
0	7.13745	0	0	7.3011	0.330272	-12.1221	-0.227934	0.043862	-0.0458968	-33.5719	2.28E-15	4.93008	0	0	0.117819	-2.54066	-22.583	5.11368	455.455	362.936	648.357	380.125	380.125	380.125	15.0238	-80.7265	9.66078	455.551	423.727	194.311	190.457	190.457	190.457	-81.6547	-2.32328	-16.2471	53.7604	6.31387	-5.42476	-5.88926	-2.37448	1.73909	1229.75	268.279	-26.5459	0	0	-0.712552	38.5741
0	8.41416	0	0	8.69044	0.393514	-14.4324	-0.191235	0.0205545	0.0424009	-26.8481	-3.28E-16	1.78399	0	0	0.0826507	-2.02119	-22.2362	2.91054	448.05	363.592	642.672	377.959	377.959	377.959	14.9903	-80.4753	9.93922	436.751	423.995	193.604	190.457	190.457	190.457	-81.3771	-2.06955	-16.4043	54.7581	5.80723	-3.63376	-1.22207	-0.492227	1.89926	238.463	371.734	-52.2822	0	0	0.0338088	39.9487
0	9.63863	0	0	10.0516	0.448393	-16.3994	-0.16377	0.00341135	0.0717847	-21.3974	4.02E-15	0.00386585	0	0	0.0576701	-1.27655	-21.7513	0.65262	439.138	364.528	636.625	375.843	375.843	375.843	14.8835	-80.3652	10.2907	418.285	424.353	193.159	190.457	190.457	190.457	-81.228	-1.73742	-16.5459	55.802	4.80883	-1.49218	1.3472	0.631296	2.2696	-245.967	313.771	-43.7908	0	0	1.03483	40.9477
0	10.8226	0	0	11.3733	0.487894	-17.7912	-0.146398	-0.0064484	0.0668362	-17.4231	-6.77E-16	-0.765007	0	0	0.0426766	-0.722897	-21.0407	-0.933681	429.666	365.648	631.043	373.439	373.439	373.439	14.7673	-80.3391	10.6548	400.279	424.796	192.812	190.457	190.457	190.457	-81.1625	-1.4021	-16.6838	56.5036	3.89889	0.224294	2.15144	0.892562	2.6753	-364.165	176.578	-25.4832	0	0	0.691604	41.5379
0	11.954	0	0	12.6229	0.510949	-18.5937	-0.137965	-0.011068	0.051109	-14.7161	-9.73E-16	-1.02711	0	0	0.0334942	-0.513514	-20.1194	-1.64578	420.065	366.751	626.315	370.837	370.837	370.837	14.6948	-80.3516	10.9728	382.707	425.3	192.473	190.457	190.457	190.457	-81.1459	-1.13254	-16.8226	56.7563	3.31917	1.1938	2.01547	0.532447	3.00198	-327.614	31.3844	-12.2381	0	0	0.117296	41.7953
0	13.0162	0	0	13.7694	0.51886	-18.8674	-0.137178	-0.0122776	0.0343571	-12.9329	-2.03E-15	-1.06824	0	0	0.0272667	-0.611215	-19.0473	-1.5567	410.483	367.678	622.503	368.42	368.42	368.42	14.7029	-80.368	11.2	365.49	425.837	192.108	190.457	190.457	190.457	-81.1507	-0.978382	-16.9631	56.6287	3.04764	1.3646	1.59353	-0.102354	3.18349	-250.048	-86.0722	-4.66101	0	0	-0.178464	41.8159
0	13.9946	0	0	14.7904	0.513553	-18.6839	-0.142497	-0.0107843	0.0168055	-11.6802	-2.33E-15	-0.946922	0	0	0.022258	-0.888949	-17.8786	-0.836207	400.937	368.329	619.501	366.62	366.62	366.62	14.8146	-80.3607	11.3087	348.544	426.386	191.717	190.457	190.457	190.457	-81.1541	-0.969803	-17.106	56.2257	2.93215	0.823897	1.18671	-0.672238	3.23118	-155.816	-158.711	0.503977	0	0	-0.239794	41.6656
0	14.8717	0	0	15.6673	0.497361	-18.1216	-0.152666	-0.00765947	-0.00261029	-10.63	4.53E-15	-0.742331	0	0	0.0174086	-1.21422	-16.6342	0.326486	391.35	368.659	617.156	365.72	365.72	365.72	15.0392	-80.304	11.2873	331.782	426.933	191.327	190.457	190.457	190.457	-81.1324	-1.11718	-17.2523	55.5952	2.82425	-0.259146	0.909423	-0.949279	3.1827	-52.9129	-180.474	5.27948	0	0	-0.16019	41.3627
0	15.621	0	0	16.3789	0.473084	-17.2718	-0.165674	-0.00397436	-0.0226766	-9.46407	-1.10E-15	-0.550159	0	0	0.0122894	-1.50097	-15.2967	1.7538	381.585	368.661	615.354	365.755	365.755	365.755	15.3706	-80.1692	11.1402	315.114	427.457	190.981	190.457	190.457	190.457	-81.0556	-1.40914	-17.4018	54.7074	2.65792	-1.6794	0.77316	-0.924854	3.07666	45.852	-163.673	9.90551	0	0	0.0330471	40.8822
0	16.2058	0	0	16.8985	0.443716	-16.2332	-0.179115	-0.000614515	-0.0402592	-7.94728	1.10E-15	-0.453613	0	0	0.00718843	-1.71625	-13.8245	3.2953	371.482	368.36	614.046	366.549	366.549	366.549	15.7875	-79.9206	10.8861	298.447	427.936	190.724	190.457	190.457	190.457	-80.8836	-1.81377	-17.5536	53.488	2.44348	-3.24473	0.736525	-0.749452	2.92996	124.602	-133.304	13.8404	0	0	0.312764	40.1763
0	16.5822	0	0	17.1932	0.411985	-15.0986	-0.191304	0.00246062	-0.0537036	-6.05274	-3.68E-15	-0.446011	0	0	0.00284823	-1.85552	-12.173	4.83028	360.912	367.807	613.23	367.822	367.822	367.822	16.2582	-79.5153	10.5535	281.698	428.341	190.596	190.457	190.457	190.457	-80.5662	-2.28458	-17.7067	51.8633	2.21384	-4.7945	0.703261	-0.571365	2.77099	180.265	-108.724	16.6221	0	0	0.630027	39.202
0	16.704	0	0	17.2272	0.380178	-13.9489	-0.201181	0.00566097	-0.0634276	-3.92145	-3.45E-15	-0.488512	0	0	0.000113328	-1.9178	-10.3168	6.25171	349.8	367.064	612.926	369.312	369.312	369.312	16.746	-78.9051	10.1754	264.805	428.646	190.621	190.457	190.457	190.457	-80.0461	-2.76731	-17.8605	49.8034	1.98111	-6.18903	0.57882	-0.436643	2.64736	218.882	-92.6699	18.1571	0	0	0.939646	37.9448
0	16.5261	0	0	16.9638	0.350256	-12.8568	-0.207947	0.00922227	-0.0692275	-1.76834	-1.06E-15	-0.560003	0	0	-0.000370606	-1.90043	-8.2645	7.44688	338.128	366.19	613.159	370.841	370.841	370.841	17.2115	-78.0414	9.7856	247.72	428.83	190.812	190.457	190.457	190.457	-79.2642	-3.20565	-18.0134	47.3525	1.73273	-7.30003	0.374336	-0.334811	2.58601	233.929	-79.5956	18.13	0	0	1.14112	36.434
0	16.0098	0	0	16.3702	0.323844	-11.8849	-0.210982	0.0130414	-0.0694747	0.19945	-4.50E-15	-0.661559	0	0	0.00156453	-1.80656	-6.05921	8.30161	325.946	365.236	613.964	372.327	372.327	372.327	17.6177	-76.8801	9.41275	230.418	428.878	191.17	190.457	190.457	190.457	-78.166	-3.5484	-18.1612	44.6251	1.44804	-8.01949	0.197955	-0.246339	2.57778	206.302	-63.1064	15.8179	0	0	1.07233	34.7418
0	15.129	0	0	15.4232	0.30196	-11.0742	-0.209414	0.0168559	-0.062414	1.89628	1.31E-15	-0.78198	0	0	0.00562237	-1.65146	-3.76732	8.72861	313.393	364.247	615.385	373.754	373.754	373.754	17.9356	-75.3865	9.07472	212.896	428.791	191.686	190.457	190.457	190.457	-76.7083	-3.75863	-18.2966	41.7677	1.11148	-8.28345	0.165281	-0.151621	2.59796	121.187	-37.4926	10.6807	0	0	0.634499	32.9659
0	13.8744	0	0	14.1123	0.284674	-10.4307	-0.203031	0.0203131	-0.0477837	3.30305	-1.63E-15	-0.882235	0	0	0.0112374	-1.46102	-1.46147	8.69764	300.702	363.274	617.459	375.139	375.139	375.139	18.149	-73.5379	8.77435	195.187	428.583	192.341	190.457	190.457	190.457	-74.863	-3.82022	-18.409	38.9128	0.720633	-8.0947	0.310309	-0.0483033	2.61611	-16.2746	-1.50564	3.1368	0	0	-0.0955022	31.2041
0	12.2515	0	0	12.4404	0.271004	-9.91987	-0.192502	0.0231614	-0.0274032	4.43119	4.43E-15	-0.895168	0	0	0.0177573	-1.26263	0.792525	8.24522	288.177	362.386	620.194	376.528	376.528	376.528	18.2536	-71.3234	8.50103	177.353	428.285	193.098	190.457	190.457	190.457	-72.6182	-3.73724	-18.4852	36.1522	0.289057	-7.52398	0.589245	0.0635749	2.60202	-184.44	43.7836	-5.59229	0	0	-0.925243	29.5367
0	10.2765	0	0	10.4203	0.259162	-9.47607	-0.179204	0.0254573	-0.00505719	5.28185	-2.05E-15	-0.743706	0	0	0.0244389	-1.07566	2.94238	7.4621	276.146	361.663	623.546	377.978	377.978	377.978	18.2519	-68.7427	8.23788	159.482	427.939	193.901	190.457	190.457	190.457	-69.9753	-3.52587	-18.5105	33.5339	-0.157463	-6.69027	0.912597	0.172354	2.52066	-354.355	93.2949	-13.9603	0	0	-1.66471	28.0195
0	7.96908	0	0	8.06956	0.247064	-9.02148	-0.165227	0.0273619	0.0144733	5.76386	2.45E-15	-0.39963	0	0	0.0300267	-0.905795	4.95004	6.46638	264.911	361.185	627.417	379.536	379.536	379.536	18.1465	-65.8036	7.97147	141.662	427.59	194.682	190.457	190.457	190.457	-66.9453	-3.20328	-18.4705	31.0776	-0.59258	-5.72619	1.19533	0.259704	2.35487	-500.922	139.312	-20.7208	0	0	-2.19708	26.6863
0	5.3486	0	0	5.408	0.232891	-8.48749	-0.153033	0.0293255	0.0273279	5.65873	-2.71E-15	0.118975	0	0	0.0322749	-0.744906	6.78932	5.37628	254.71	361.019	631.668	381.213	381.213	381.213	17.936	-62.5203	7.69892	123.964	427.277	195.367	190.457	190.457	190.457	-63.5449	-2.77949	-18.3519	28.7913	-1.00457	-4.74414	1.40447	0.321357	2.11602	-613.99	175.896	-25.3605	0	0	-2.49953	25.5565
0	2.43479	0	0	2.45771	0.215445	-7.82812	-0.145088	0.031508	0.0307577	4.63025	2.03E-15	0.710207	0	0	0.0278929	-0.577272	8.44272	4.29392	245.714	361.206	636.127	382.981	382.981	382.981	17.6149	-58.9125	7.42902	106.435	427.03	195.897	190.457	190.457	190.457	-59.7963	-2.25607	-18.1424	26.6836	-1.40016	-3.82363	1.54345	0.36942	1.84927	-693.609	200.261	-27.893	0	0	-2.59391	24.642
0	-0.747613	0	0	-0.753262	0.194248	-7.02417	-0.143863	0.0340876	0.0231185	2.24708	3.38E-16	1.26423	0	0	0.0126789	-0.388842	9.8979	3.29896	238.04	361.757	640.615	384.798	384.798	384.798	17.1765	-55.0062	7.17815	89.0885	426.861	196.249	190.457	190.457	190.457	-55.7286	-1.63072	-17.8302	24.7664	-1.79077	-3.01912	1.6299	0.413207	1.59954	-744.323	211.167	-28.6784	0	0	-2.52104	23.9539
0	-4.16118	0	0	-4.18477	0.169468	-6.08085	-0.151529	0.0368701	0.00447852	-1.91927	-2.54E-16	1.67578	0	0	-0.017418	-0.174036	11.1447	2.44801	231.768	362.651	644.953	386.631	386.631	386.631	16.6163	-50.8376	6.96329	71.9218	426.77	196.459	190.457	190.457	190.457	-51.3826	-0.905121	-17.4027	23.0544	-2.17427	-2.37187	1.69048	0.440225	1.38888	-774.503	206.429	-28.2486	0	0	-2.34037	23.508
0	-7.7463	0	0	-7.77631	0.141704	-5.01998	-0.169279	0.0394547	-0.0231541	-8.13175	-1.88E-15	1.89257	0	0	-0.064201	0.0639829	12.1736	1.77915	226.963	363.835	648.96	388.482	388.482	388.482	15.9346	-46.4581	6.79467	54.9403	426.743	196.633	190.457	190.457	190.457	-46.8173	-0.0932336	-16.8477	21.5603	-2.52952	-1.91429	1.76304	0.437413	1.21403	-796.569	186.655	-27.1589	0	0	-2.11487	23.3274
0	-11.4134	0	0	-11.4398	0.111711	-3.87009	-0.196654	0.0414299	-0.0566668	-16.3239	1.02E-15	1.94915	0	0	-0.124622	0.31723	12.9765	1.32149	223.685	365.237	652.46	390.375	390.375	390.375	15.1381	-41.9396	6.67083	38.1888	426.761	196.947	190.457	190.457	190.457	-42.1157	0.773625	-16.1549	20.2894	-2.82348	-1.66497	1.85701	0.397285	1.06327	-817.22	155.094	-25.6712	0	0	-1.87021	23.4418
0	-15.0408	0	0	-15.0574	0.0802813	-2.66174	-0.231131	0.0422303	-0.092359	-25.9917	5.41E-15	1.94844	0	0	-0.189019	0.577961	13.5476	1.10035	221.993	366.777	655.28	392.35	392.35	392.349	14.2404	-37.3771	6.57734	21.7792	426.812	197.624	190.457	190.457	190.457	-37.3858	1.64661	-15.3212	19.2394	-3.02527	-1.6225	1.94038	0.319379	0.926462	-833.309	116.326	-23.6321	0	0	-1.59645	23.8842
0	-18.4816	0	0	-18.4875	0.048331	-1.43097	-0.268516	0.0410699	-0.126261	-36.2178	-6.09E-15	2.03966	0	0	-0.242378	0.842085	13.8841	1.13296	221.922	368.381	657.257	394.444	394.444	394.444	13.2629	-32.8849	6.48704	5.90073	426.893	198.901	190.457	190.457	190.457	-32.7548	2.4629	-14.3559	18.4029	-3.11943	-1.76235	1.95722	0.215876	0.800895	-835.103	75.9815	-20.5446	0	0	-1.27712	24.6852
0	-21.5789	0	0	-21.579	0.0171109	-0.227046	-0.303431	0.0372511	-0.154841	-45.7826	1.35E-15	2.40883	0	0	-0.268927	1.10929	13.9856	1.41716	223.464	369.998	658.261	396.686	396.686	396.686	12.2348	-28.5861	6.36071	-9.19181	427.019	200.979	190.457	190.457	190.457	-28.3561	3.15138	-13.2839	17.7724	-3.10926	-2.04083	1.85688	0.105514	0.69299	-811.638	39.2445	-15.7803	0	0	-0.912627	25.8671
0	-24.1889	0	0	-24.1919	-0.0115964	0.880185	-0.331105	0.03061	-0.17572	-53.479	1.35E-15	3.23574	0	0	-0.25907	1.38089	13.8549	1.91951	226.541	371.605	658.207	399.091	399.091	399.091	11.1918	-24.5976	6.14864	-23.2121	427.217	203.995	190.457	190.457	190.457	-24.3116	3.63961	-12.1455	17.3444	-3.00931	-2.4081	1.61728	0.00659494	0.612225	-755.729	9.88876	-8.97335	0	0	-0.527257	27.4386
0	-26.2047	0	0	-26.2186	-0.0354359	1.7992	-0.348925	0.0216122	-0.186923	-58.456	6.77E-15	4.59069	0	0	-0.213894	1.65762	13.4986	2.57005	230.994	373.211	657.068	401.659	401.66	401.66	10.1735	-21.0127	5.79616	-35.8878	427.52	207.998	190.457	190.457	190.457	-20.7138	3.86283	-10.9919	17.1218	-2.83189	-2.82316	1.27547	-0.0677543	0.557389	-673.396	-10.3174	-0.417021	0	0	-0.166203	29.3911
0	-27.5744	0	0	-27.6013	-0.0517436	2.42736	-0.357646	0.0118861	-0.187082	-60.5173	-1.35E-15	6.41714	0	0	-0.144612	1.93944	12.9291	3.27249	236.607	374.845	654.876	404.379	404.379	404.379	9.21869	-17.8887	5.25647	-46.9992	427.952	212.95	190.457	190.457	190.457	-17.6133	3.77709	-9.87801	17.1134	-2.57764	-3.26191	0.930513	-0.105759	0.520888	-586.797	-19.9681	8.6207	0	0	0.129319	31.6996
0	-28.3077	0	0	-28.3413	-0.0580982	2.67198	-0.360814	0.00392363	-0.175007	-60.1605	3.38E-15	8.54605	0	0	-0.0667224	2.22718	12.1664	3.931	243.135	376.555	651.707	407.209	407.209	407.209	8.36165	-15.2405	4.50988	-56.3987	428.523	218.745	190.457	190.457	190.457	-15.0139	3.37556	-8.85552	17.3269	-2.23845	-3.71665	0.698452	-0.104445	0.491217	-525.746	-18.9859	16.0922	0	0	0.354637	34.3235
0	-28.469	0	0	-28.498	-0.0529781	2.47489	-0.362789	-0.000135626	-0.150933	-58.3402	6.77E-15	10.7219	0	0	0.00671701	2.52479	11.2384	4.48143	250.365	378.394	647.668	410.072	410.072	410.073	7.631	-13.0435	3.58079	-64.0059	429.23	225.219	190.457	190.457	190.457	-12.8789	2.70087	-7.96867	17.7581	-1.81351	-4.18722	0.645023	-0.0699023	0.462571	-510.306	-9.64708	20.2355	0	0	0.547835	37.2081
0	-28.1594	0	0	-28.175	-0.0361897	1.82825	-0.36681	0.00039302	-0.117347	-56.114	7.44E-15	12.6476	0	0	0.068335	2.83879	10.1791	4.90724	258.147	380.414	642.889	412.842	412.841	412.841	7.05083	-11.2457	2.53939	-69.7855	430.069	232.175	190.457	190.457	190.457	-11.1449	1.84221	-7.25305	18.3858	-1.32314	-4.67065	0.729464	-0.0110009	0.450129	-535.16	4.79194	20.5912	0	0	0.748329	40.2864
0	-27.4942	0	0	-27.4969	-0.00884488	0.774074	-0.374151	0.00405461	-0.0779197	-54.3441	6.77E-16	13.9918	0	0	0.115632	3.17404	9.02254	5.22756	266.389	382.654	637.524	415.351	415.351	415.35	6.64164	-9.78423	1.4833	-73.7177	431.039	239.394	190.457	190.457	190.457	-9.74194	0.913937	-6.73555	19.1784	-0.8048	-5.15583	0.862234	0.0520837	0.475986	-581.996	19.4813	18.2648	0	0	0.971282	43.4845
0	-26.5809	0	0	-26.5825	0.0269642	-0.607087	-0.383934	0.0083522	-0.0361184	-53.4929	2.71E-15	14.4847	0	0	0.148645	3.53091	7.79665	5.4721	275.039	385.133	631.754	417.416	417.417	417.416	6.41834	-8.6043	0.510453	-75.7738	432.144	246.647	190.457	190.457	190.457	-8.61183	0.0271147	-6.43249	20.1065	-0.299883	-5.62359	0.971204	0.0851751	0.548438	-634.838	28.5662	15.2132	0	0	1.22045	46.7286
0	-25.5043	0	0	-25.5246	0.0685414	-2.20973	-0.393954	0.0111828	0.00553689	-53.6066	2.03E-15	14.0073	0	0	0.168623	3.90769	6.51974	5.66152	284.064	387.84	625.78	418.868	418.868	418.868	6.3863	-7.67166	-0.301313	-75.9057	433.384	253.702	190.457	190.457	190.457	-7.72014	-0.730756	-6.34686	21.1536	0.153712	-6.04188	1.01936	0.0530082	0.657244	-684.051	27.6306	13.1745	0	0	1.49906	49.9519
0	-24.3204	0	0	-24.3811	0.112914	-3.91625	-0.401187	0.0113205	0.0450691	-54.364	8.12E-15	12.5968	0	0	0.177646	4.30695	5.1996	5.79881	293.433	390.74	619.803	419.568	419.568	419.568	6.53864	-6.9774	-0.901484	-74.0507	434.753	260.334	190.457	190.457	190.457	-7.05873	-1.30287	-6.46703	22.3171	0.517056	-6.35687	0.987093	-0.0609438	0.785939	-721.497	15.1834	13.2673	0	0	1.80095	53.0991
0	-23.0595	0	0	-23.1769	0.157105	-5.60891	-0.402429	0.00861155	0.0808616	-55.2094	-8.80E-15	10.4455	0	0	0.178577	4.7407	3.83447	5.86701	303.109	393.782	614.011	419.434	419.434	419.434	6.85638	-6.53494	-1.26491	-70.1466	436.23	266.326	190.457	190.457	190.457	-6.64123	-1.66097	-6.7684	23.6055	0.737389	-6.49452	0.866228	-0.228853	0.923091	-739.876	-4.43473	15.6636	0	0	2.10369	56.1283
0	-21.7341	0	0	-21.9148	0.198365	-7.18056	-0.395399	0.00370062	0.111419	-55.5766	1.08E-14	7.85407	0	0	0.174672	5.23007	2.41454	5.83143	313.039	396.907	608.564	418.451	418.451	418.451	7.31126	-6.37112	-1.38622	-64.153	437.791	271.479	190.457	190.457	190.457	-6.49359	-1.79954	-7.21788	25.0387	0.73584	-6.38797	0.673152	-0.387312	1.07412	-736.8	-23.7405	19.807	0	0	2.38762	59.0116
0	-20.3491	0	0	-20.5878	0.234364	-8.54305	-0.380035	-0.00248644	0.13543	-55.1333	8.12E-15	5.15436	0	0	0.168922	5.79876	0.92432	5.64826	323.159	400.056	603.592	416.683	416.683	416.683	7.87022	-6.51558	-1.27487	-56.0673	439.407	275.624	190.457	190.457	190.457	-6.64377	-1.7305	-7.77951	26.653	0.41233	-6.01629	0.458647	-0.46897	1.24238	-718.448	-36.8783	24.7922	0	0	2.66446	61.7338
0	-18.9092	0	0	-19.1901	0.263305	-9.63149	-0.358252	-0.00891668	0.151758	-53.836	-6.77E-15	2.66163	0	0	0.163387	6.46366	-0.654433	5.28069	333.408	403.177	599.196	414.262	414.262	414.262	8.49938	-6.99277	-0.951694	-45.9282	441.057	278.631	190.457	190.457	190.457	-7.11464	-1.47897	-8.41919	28.5055	-0.325118	-5.42463	0.292525	-0.432101	1.42113	-695.702	-42.4025	29.6624	0	0	2.97442	64.29
0	-17.4206	0	0	-17.7215	0.284016	-10.4062	-0.332811	-0.0146202	0.159606	-51.8381	4.06E-15	0.630006	0	0	0.158828	7.22664	-2.33909	4.71724	343.742	406.223	595.455	411.363	411.363	411.362	9.16733	-7.81847	-0.4469	-33.808	442.727	280.418	190.457	190.457	190.457	-7.92127	-1.08047	-9.10775	30.6644	-1.51973	-4.70821	0.236998	-0.280323	1.59573	-677.921	-44.5429	33.6423	0	0	3.34644	66.6806
0	-15.8914	0	0	-16.1887	0.29603	-10.8538	-0.306287	-0.018619	0.158664	-49.3594	4.06E-15	-0.764623	0	0	0.154774	8.07039	-4.14271	3.98446	354.155	409.148	592.436	408.165	408.165	408.165	9.84758	-8.99933	0.201323	-19.8001	444.411	280.955	190.457	190.457	190.457	-9.07128	-0.578868	-9.82261	33.1843	-3.14111	-3.96987	0.323859	-0.0527351	1.76133	-668.353	-49.7218	35.9909	0	0	3.75267	68.9067
0	-14.3305	0	0	-14.6041	0.29966	-10.9888	-0.280331	-0.0203629	0.148915	-46.5653	2.71E-15	-1.48537	0	0	0.149842	8.95878	-6.07108	3.149	364.675	411.901	590.204	404.827	404.827	404.827	10.5208	-10.534	0.948283	-4.0076	446.115	280.268	190.457	190.457	190.457	-10.5662	-0.0244936	-10.5484	36.0784	-5.09193	-3.27927	0.549308	0.212951	1.94167	-663.774	-59.5681	36.0444	0	0	4.11508	70.9643
0	-12.7486	0	0	-12.9849	0.296084	-10.8558	-0.255766	-0.0196913	0.130438	-43.5419	-1.35E-15	-1.63154	0	0	0.14256	9.83834	-8.12059	2.30968	375.352	414.422	588.831	401.475	401.475	401.475	11.1756	-12.414	1.74472	13.4605	447.851	278.438	190.457	190.457	190.457	-12.4022	0.528003	-11.2766	39.3036	-7.22876	-2.65894	0.878771	0.505992	2.17188	-657.027	-66.8214	33.261	0	0	4.35889	72.8394
0	-11.1593	0	0	-11.353	0.287377	-10.5315	-0.233228	-0.0168859	0.104606	-40.3548	1.35E-15	-1.41608	0	0	0.132283	10.639	-10.2774	1.58324	386.235	416.641	588.417	398.207	398.206	398.206	11.8084	-14.624	2.5402	32.488	449.635	275.599	190.457	190.457	190.457	-14.5707	1.02322	-12.0027	42.763	-9.37147	-2.10291	1.24651	0.8032	2.46729	-639.531	-63.7118	27.5791	0	0	4.41526	74.5034
0	-9.58112	0	0	-9.73396	0.276312	-10.1184	-0.213467	-0.0128931	0.0750643	-37.0956	-6.77E-15	-1.12974	0	0	0.119564	11.2805	-12.5187	1.08638	397.341	418.484	589.082	395.103	395.103	395.103	12.421	-17.1423	3.28979	52.9472	451.48	271.921	190.457	190.457	190.457	-17.0568	1.41191	-12.7243	46.3225	-11.313	-1.61089	1.57343	1.01882	2.80421	-605.305	-52.8933	19.7885	0	0	4.20985	75.9142
0	-8.03688	0	0	-8.1548	0.26575	-9.72312	-0.197693	-0.00863693	0.0467979	-33.9406	-2.71E-15	-1.00747	0	0	0.105815	11.6913	-14.8148	0.917484	408.64	419.893	590.939	392.257	392.257	392.257	13.016	-19.941	3.96259	74.6997	453.389	267.597	190.457	190.457	190.457	-19.8391	1.66034	-13.4366	49.8305	-12.8626	-1.21195	1.7985	1.05986	3.11937	-553.854	-41.1689	11.1485	0	0	3.73414	77.0238
0	-6.55032	0	0	-6.64037	0.257819	-9.42568	-0.187206	-0.00486462	0.0239972	-31.1239	1.35E-15	-1.16485	0	0	0.0925381	11.8307	-17.1305	1.14348	420.043	420.841	594.061	389.798	389.798	389.798	13.5924	-22.9876	4.54709	97.6044	455.354	262.807	190.457	190.457	190.457	-22.8896	1.75669	-14.1297	53.1412	-13.9007	-0.96402	1.89541	0.910239	3.32002	-488.126	-29.5428	2.95952	0	0	3.06832	77.789
0	-5.14183	0	0	-5.20986	0.25331	-9.25635	-0.183029	-0.00161805	0.00815711	-28.8846	-3.38E-15	-1.53848	0	0	0.0808575	11.6992	-19.4254	1.79247	431.419	421.341	598.443	387.849	387.849	387.849	14.1412	-26.2485	5.0489	121.533	457.358	257.706	190.457	190.457	190.457	-26.1763	1.70991	-14.7873	56.1384	-14.4041	-0.939295	1.87478	0.63312	3.33717	-412.305	-14.506	-4.18742	0	0	2.31957	78.179
0	-3.82503	0	0	-3.87484	0.251559	-9.19052	-0.185484	0.00118439	-0.00129642	-27.3887	0	-1.9758	0	0	0.0714633	11.3342	-21.6532	2.85039	442.601	421.446	604.002	386.468	386.468	386.468	14.6457	-29.6919	5.48236	146.384	459.377	252.418	190.457	190.457	190.457	-29.6668	1.54208	-15.3873	58.7461	-14.433	-1.20741	1.7623	0.332481	3.17938	-329.407	7.13112	-10.257	0	0	1.56759	78.1742
0	-2.60619	0	0	-2.63988	0.250792	-9.16171	-0.194294	0.00426996	-0.00691439	-26.7003	4.06E-15	-2.23969	0	0	0.0645825	10.7951	-23.7608	4.25883	453.396	421.233	610.577	385.614	385.614	385.614	15.0847	-33.29	5.86119	172.09	461.39	247.046	190.457	190.457	190.457	-33.3307	1.27901	-15.9049	60.9247	-14.0903	-1.81975	1.57365	0.114291	2.92015	-238.76	36.5893	-15.7273	0	0	0.857109	77.7598
0	-1.48604	0	0	-1.50494	0.2488	-9.08679	-0.208534	0.0081264	-0.0115781	-26.7542	2.03E-15	-2.14827	0	0	0.0597892	10.146	-25.6911	5.91382	463.586	420.778	617.952	385.17	385.169	385.169	15.4387	-37.0193	6.19202	198.61	463.383	241.69	190.457	190.457	190.457	-37.1409	0.942583	-16.3175	62.6613	-13.4774	-2.79236	1.29557	0.0336428	2.63092	-135.373	69.4447	-20.8278	0	0	0.226806	76.9184
[truncated: 2,733 more rows]
[truncated: 122 more columns]
