# Supplementary material for: The impact of wide step width on lower limb coordination and its variability in individuals with flat feet
Source: PLoS One. 2025 Apr 24;20(4):e0321901. doi: 10.1371/journal.pone.0321901 (PMC12021241; doi:10.1371/journal.pone.0321901)
Supplement: S3 file — (ZIP) [file pone.0321901.s003.zip › Run-Wide13.csv]

	sdk:LAbsAnkleAngle			sdk:LAnkleAngles			sdk:LAnkleForce			sdk:LAnkleMoment			sdk:LAnklePower			sdk:LFE									sdk:LFO									sdk:LFootProgressAngles			sdk:LHipAngles			sdk:LHipForce			sdk:LHipMoment			sdk:LHipPower			sdk:LKneeAngles
Sub Frame	X	Y	Z	X	Y	Z	X	Y	Z	X	Y	Z	X	Y	Z	RX	RY	RZ	TX	TY	TZ	SX	SY	SZ	RX	RY	RZ	TX	TY	TZ	SX	SY	SZ	X	Y	Z	X	Y	Z	X	Y	Z	X	Y	Z	X	Y	Z	X
	deg	deg	deg	deg	deg	deg	N/kg	N/kg	N/kg	N.mm/kg	N.mm/kg	N.mm/kg	W/kg	W/kg	W/kg	deg	deg	deg	mm	mm	mm	mm	mm	mm	deg	deg	deg	mm	mm	mm	mm	mm	mm	deg	deg	deg	deg	deg	deg	N/kg	N/kg	N/kg	N.mm/kg	N.mm/kg	N.mm/kg	W/kg	W/kg	W/kg	deg
0	-12.1664	0	0	-12.4439	0.327737	-12.0286	-0.284605	-0.0812873	0.139692	-41.5095	-5.41E-15	-15.1409	0	0	0.105991	9.55566	-4.24577	4.7091	321.54	431.467	610.266	411.088	411.088	411.088	14.0595	-15.6327	-0.357137	-29.2724	493.127	284.854	190.353	190.353	190.353	-15.992	-2.31346	-13.8318	31.7775	-3.84403	-6.35187	0.600997	-0.126649	1.58086	-687.451	-75.8982	47.4585	0	0	3.30576	65.8662
0	-10.9784	0	0	-11.2212	0.323328	-11.8658	-0.259534	-0.0785358	0.128136	-38.5707	-2.71E-15	-13.6124	0	0	0.1014	10.1926	-5.9493	4.17373	331.134	433.341	608.02	407.302	407.302	407.302	13.8791	-16.7217	-0.0130526	-16.2003	492.675	284.407	190.353	190.353	190.353	-17.0522	-2.0731	-13.6764	34.2954	-4.89533	-5.63834	0.617616	0.0398911	1.76874	-644.43	-67.2628	52.1455	0	0	3.50825	67.7691
0	-9.83846	0	0	-10.0435	0.314478	-11.5385	-0.235383	-0.0728581	0.115111	-35.6154	-5.41E-15	-11.5238	0	0	0.0933193	10.8652	-7.76569	3.48691	340.927	435.091	606.496	403.342	403.342	403.342	13.585	-18.0353	0.34754	-1.58872	491.89	282.947	190.353	190.353	190.354	-18.3342	-1.82197	-13.4122	37.1327	-6.17343	-4.82564	0.708465	0.213774	1.97757	-603.683	-69.1724	55.0947	0	0	3.57037	69.5401
0	-8.75725	0	0	-8.92518	0.302329	-11.0879	-0.214861	-0.064392	0.10018	-33.1143	-5.41E-15	-9.0327	0	0	0.0833857	11.541	-9.68289	2.7209	350.889	436.687	605.682	399.531	399.531	399.531	13.2023	-19.5542	0.714007	14.4305	490.805	280.556	190.353	190.353	190.353	-19.8205	-1.568	-13.0651	40.2108	-7.62054	-3.95419	0.881732	0.368211	2.22852	-569.194	-80.2902	55.6889	0	0	3.49974	71.1674
0	-7.74215	0	0	-7.87627	0.288035	-10.556	-0.199706	-0.0530499	0.0831861	-31.3587	-4.06E-15	-6.20092	0	0	0.0729259	12.173	-11.6827	1.96946	361.005	438.06	605.592	396.157	396.158	396.157	12.7565	-21.2634	1.07156	31.7395	489.467	277.336	190.353	190.353	190.354	-21.4986	-1.32425	-12.6598	43.422	-9.13256	-3.0641	1.11802	0.495622	2.51983	-540.033	-91.6298	53.2678	0	0	3.32869	72.6277
0	-6.79652	0	0	-6.90166	0.272877	-9.98996	-0.190542	-0.0387597	0.0648831	-30.4099	-5.41E-15	-3.02808	0	0	0.0627797	12.7058	-13.7422	1.33925	371.261	439.122	606.289	393.413	393.413	393.413	12.2741	-23.1563	1.40324	50.2414	487.929	273.404	190.353	190.353	190.353	-23.3643	-1.10774	-12.2204	46.6455	-10.571	-2.20511	1.37386	0.594379	2.81768	-511.919	-92.4102	47.6536	0	0	3.09185	73.8851
0	-5.92055	0	0	-6.00212	0.258181	-9.43927	-0.187164	-0.0217918	0.0474594	-30.145	-6.77E-16	0.491232	0	0	0.0534959	13.0864	-15.8357	0.937132	381.626	439.789	607.88	391.363	391.363	391.363	11.7835	-25.2342	1.69499	69.8604	486.262	268.897	190.353	190.353	190.353	-25.4208	-0.934879	-11.7718	49.7624	-11.7915	-1.44899	1.5977	0.650173	3.05831	-480.667	-77.0758	39.6252	0	0	2.80081	74.8941
0	-5.11191	0	0	-5.17498	0.244948	-8.94186	-0.188851	-0.00276676	0.0334532	-30.3415	5.41E-15	4.33601	0	0	0.0453669	13.2754	-17.9348	0.854131	392.031	440.009	610.487	389.959	389.959	389.959	11.3154	-27.503	1.9416	90.5384	484.547	263.958	190.353	190.353	190.353	-27.6753	-0.815843	-11.3415	52.6687	-12.6801	-0.889498	1.73936	0.64824	3.17387	-441.777	-45.6413	30.4505	0	0	2.433	75.6065
0	-4.36624	0	0	-4.41492	0.233437	-8.50808	-0.194751	0.0176869	0.0237822	-30.7722	-1.18E-15	8.45724	0	0	0.0382191	13.2565	-20.0069	1.14811	402.362	439.783	614.189	389.074	389.074	389.074	10.9025	-29.9688	2.15066	112.231	482.881	258.729	190.353	190.353	190.353	-30.1338	-0.751002	-10.9605	55.2838	-13.1796	-0.624539	1.76169	0.590244	3.1327	-390.324	-2.20413	21.2188	0	0	1.95854	75.9786
0	-3.67695	0	0	-3.71419	0.223032	-8.11515	-0.204099	0.0388601	0.0174149	-31.2639	-5.75E-15	12.7456	0	0	0.0312865	13.0402	-22.0145	1.82878	412.46	439.16	618.979	388.549	388.549	388.549	10.5791	-32.634	2.34216	134.904	481.371	253.346	190.353	190.353	190.353	-32.7983	-0.732013	-10.6641	57.5576	-13.2932	-0.729424	1.6495	0.497655	2.95853	-322.234	46.7622	12.268	0	0	1.38181	75.9773
0	-3.03575	0	0	-3.06352	0.212481	-7.71588	-0.216157	0.0601536	0.0113653	-31.7052	-4.06E-15	17.0306	0	0	0.0234342	12.6605	-23.915	2.84914	422.129	438.227	624.749	388.233	388.233	388.233	10.3799	-35.4956	2.54434	158.528	480.134	247.938	190.353	190.354	190.353	-35.6654	-0.746625	-10.4902	59.472	-13.0701	-1.23232	1.41729	0.403009	2.71057	-236.909	94.1437	3.09762	0	0	0.761355	75.5803
0	-2.43413	0	0	-2.45381	0.200429	-7.2589	-0.229982	0.0805323	0.00294621	-32.0168	-6.77E-15	21.0199	0	0	0.0138779	12.1679	-25.6632	4.10804	431.152	437.077	631.3	388.005	388.005	388.005	10.3389	-38.5449	2.78796	183.064	479.285	242.644	190.354	190.354	190.353	-38.7269	-0.784885	-10.4777	61.036	-12.5829	-2.10068	1.10622	0.334468	2.44911	-139.669	133.273	-6.93219	0	0	0.19211	74.7747
0	-1.86575	0	0	-1.87861	0.185938	-6.70822	-0.244704	0.0989115	-0.00963875	-32.1617	-2.71E-15	24.3495	0	0	0.0029576	11.6197	-27.2161	5.46515	439.309	435.783	638.373	387.782	387.782	387.782	10.4872	-41.7678	3.10113	208.461	478.932	237.613	190.353	190.353	190.353	-41.9705	-0.843745	-10.6617	62.2768	-11.9083	-3.2419	0.770186	0.304537	2.21449	-39.6118	158.92	-18.0239	0	0	-0.240985	73.555
0	-1.32799	0	0	-1.33545	0.168809	-6.05571	-0.259553	0.113591	-0.0272001	-32.129	-8.12E-15	26.5591	0	0	-0.00755178	11.0703	-28.5377	6.76558	446.411	434.384	645.692	387.509	387.509	387.509	10.8498	-45.1455	3.50653	234.636	479.168	233.009	190.353	190.354	190.353	-45.3804	-0.928566	-11.0702	63.2294	-11.1131	-4.51835	0.464239	0.316624	2.02546	53.6353	169.975	-29.8864	0	0	-0.497294	71.9222
0	-0.821844	0	0	-0.825406	0.149648	-5.32388	-0.273618	0.122221	-0.0498162	-31.8897	-4.06E-15	27.1441	0	0	-0.0150619	10.5606	-29.6015	7.86791	452.313	432.881	652.987	387.156	387.155	387.155	11.4418	-48.656	4.02085	261.473	480.05	229.003	190.353	190.353	190.353	-48.9398	-1.05107	-11.7187	63.9263	-10.2478	-5.77459	0.228543	0.365313	1.88337	134.189	168.331	-41.4497	0	0	-0.581963	69.8834
0	-0.351446	0	0	-0.352554	0.129672	-4.55911	-0.286077	0.122507	-0.0767317	-31.4032	-9.47E-15	25.6997	0	0	-0.0175074	10.1119	-30.3908	8.66701	456.924	431.253	660.031	386.7	386.7	386.7	12.2617	-52.2753	4.65463	288.819	481.586	225.763	190.353	190.353	190.353	-52.6306	-1.22484	-12.6046	64.3883	-9.34406	-6.86772	0.076331	0.437971	1.78321	201.499	157.324	-51.1159	0	0	-0.524675	67.4495
0	0.0762286	0	0	0.0764031	0.110345	-3.81761	-0.296563	0.113211	-0.106764	-30.6473	0	22.0947	0	0	-0.0146347	9.72363	-30.8958	9.10371	460.208	429.468	666.637	386.128	386.128	386.128	13.2853	-55.9775	5.41124	316.491	483.722	223.44	190.353	190.353	190.353	-56.4333	-1.46033	-13.7018	64.6223	-8.41379	-7.68957	-0.0101199	0.513492	1.71908	260.385	139.639	-57.2116	0	0	-0.35784	64.6321
0	0.452145	0	0	0.452815	0.0929982	-3.151	-0.304794	0.0951588	-0.138646	-29.5877	-2.71E-15	16.6255	0	0	-0.00836486	9.37853	-31.1122	9.16103	462.167	427.497	672.667	385.441	385.441	385.441	14.4626	-59.7354	6.28424	344.281	486.326	222.149	190.353	190.353	190.353	-60.3261	-1.76109	-14.9584	64.6235	-7.45238	-8.17528	-0.0580503	0.575343	1.68709	315.701	118.841	-58.8664	0	0	-0.109542	61.4414
0	0.765725	0	0	0.766511	0.0785814	-2.59632	-0.310344	0.0719297	-0.170842	-28.1738	8.80E-15	10.0835	0	0	-0.00183239	9.0499	-31.0406	8.85383	462.834	425.329	678.018	384.662	384.662	384.662	15.7194	-63.5212	7.25477	371.978	489.203	221.963	190.353	190.353	190.353	-64.2831	-2.12146	-16.2983	64.3826	-6.44413	-8.30328	-0.0947114	0.614271	1.67916	370.041	99.8927	-56.612	0	0	0.194349	57.8876
0	1.00557	0	0	1.00629	0.0675732	-2.17244	-0.312596	0.0489314	-0.202585	-26.3544	1.02E-14	3.5962	0	0	0.00227943	8.71039	-30.6876	8.21799	462.259	422.976	682.623	383.846	383.846	383.846	16.966	-67.3063	8.29157	399.372	492.118	222.91	190.353	190.353	190.353	-68.2721	-2.52588	-17.6313	63.892	-5.37169	-8.08904	-0.144461	0.624263	1.68339	424.782	87.5809	-51.8187	0	0	0.530843	53.9844
0	1.16016	0	0	1.16078	0.0600691	-1.88336	-0.311036	0.0321658	-0.233951	-24.1204	8.97E-15	-1.62333	0	0	0.0028115	8.3402	-30.067	7.30087	460.513	420.48	686.438	383.078	383.078	383.078	18.1107	-71.0614	9.35453	426.259	494.833	224.972	190.353	190.353	190.353	-72.253	-2.94985	-18.8663	63.1531	-4.22711	-7.57307	-0.223205	0.599372	1.68469	480.083	85.0795	-46.0765	0	0	0.877569	49.7552
0	1.21989	0	0	1.22044	0.0559909	-1.72621	-0.305025	0.0261901	-0.266132	-21.479	-5.41E-15	-4.6297	0	0	0.000280998	7.9331	-29.2017	6.15416	457.682	417.912	689.443	382.466	382.466	382.466	19.0754	-74.7553	10.4013	452.433	497.147	228.093	190.353	190.353	190.353	-76.1788	-3.3631	-19.9278	62.1812	-3.02271	-6.80527	-0.336511	0.533894	1.6719	536.176	91.8637	-40.1077	0	0	1.21477	45.2401
0	1.17982	0	0	1.18033	0.055317	-1.70024	-0.29416	0.0329632	-0.300584	-18.4652	-5.75E-15	-4.98335	0	0	-0.00359185	7.49874	-28.1253	4.82873	453.876	415.365	691.638	382.118	382.118	382.118	19.8078	-78.3555	11.3948	477.668	498.924	232.188	190.354	190.354	190.353	-79.9983	-3.73482	-20.768	61.0078	-1.79594	-5.83071	-0.475057	0.424873	1.63979	591.767	103.238	-33.5934	0	0	1.52303	40.5013
0	1.04307	0	0	1.0436	0.0582492	-1.81323	-0.278044	0.0513685	-0.338246	-15.0889	-1.02E-15	-2.85337	0	0	-0.00640261	7.06021	-26.8824	3.37176	449.233	412.936	693.048	382.123	382.123	382.123	20.289	-81.8278	12.3087	501.707	500.104	237.144	190.354	190.353	190.353	-83.6613	-4.0401	-21.3732	59.6809	-0.606293	-4.68183	-0.614327	0.275965	1.58888	642.959	111.231	-25.6184	0	0	1.7797	35.6255
0	0.824498	0	0	0.825045	0.0652361	-2.08242	-0.255805	0.0777381	-0.37829	-11.2652	4.53E-15	1.06285	0	0	-0.00567119	6.64762	-25.5281	1.82704	443.93	410.708	693.731	382.525	382.525	382.526	20.5331	-85.1376	13.1298	524.258	500.698	242.814	190.353	190.353	190.353	-87.1237	-4.26566	-21.7612	58.2602	0.475675	-3.37988	-0.711248	0.107768	1.52211	680.62	108.86	-15.7491	0	0	1.9433	30.7225
0	0.551967	0	0	0.552509	0.0767667	-2.52646	-0.226243	0.106919	-0.417749	-6.83338	-1.74E-15	5.74416	0	0	2.32E-05	6.28872	-24.1251	0.239121	438.194	408.736	693.782	383.317	383.317	383.317	20.581	-88.2507	13.8564	545.008	500.767	249.01	190.354	190.353	190.353	-90.35	-4.41239	-21.9729	56.8118	1.38373	-1.94632	-0.725907	-0.0477864	1.43603	694.25	92.0206	-4.60669	0	0	1.96779	25.921
0	0.264138	0	0	0.264524	0.0929588	-3.14948	-0.188554	0.133527	-0.452584	-1.65169	-3.64E-15	10.1017	0	0	0.00957844	5.99984	-22.7402	-1.34203	432.299	407.035	693.333	384.435	384.434	384.435	20.4893	-91.1332	14.4943	563.655	500.402	255.488	190.353	190.353	190.353	-93.312	-4.49353	-22.0602	55.4017	2.07101	-0.416042	-0.63951	-0.161335	1.33058	677.021	60.3828	6.10998	0	0	1.83052	21.3608
0	0.00456232	0	0	0.00456114	0.113086	-3.92288	-0.143408	0.152849	-0.479503	4.26477	-1.18E-15	13.1915	0	0	0.0188108	5.78121	-21.4392	-2.85993	426.566	405.583	692.537	385.776	385.776	385.776	20.3176	-93.7509	15.0513	579.947	499.697	261.949	190.354	190.353	190.353	-95.9846	-4.52917	-22.0736	54.0921	2.51952	1.15694	-0.4597	-0.214361	1.20426	629.58	17.3866	14.417	0	0	1.55239	17.1848
0	-0.185514	0	0	-0.186164	0.135215	-4.77149	-0.0932756	0.16208	-0.497205	10.6885	-3.72E-15	14.4198	0	0	0.0221921	5.617	-20.2828	-4.25336	421.338	404.323	691.552	387.222	387.222	387.222	20.1164	-96.0692	15.533	593.71	498.729	268.047	190.353	190.354	190.353	-98.3422	-4.53933	-22.0521	52.9373	2.74162	2.70123	-0.216508	-0.205987	1.06224	561.452	-31.4713	19.0307	0	0	1.19672	13.5276
0	-0.274135	0	0	-0.275432	0.156164	-5.57296	-0.0420263	0.160697	-0.506257	17.2197	1.35E-15	13.6157	0	0	0.0163397	5.47873	-19.322	-5.45866	416.945	403.175	690.523	388.648	388.648	388.648	19.9184	-98.0545	15.9369	604.868	497.539	273.415	190.353	190.353	190.353	-100.357	-4.53881	-22.0165	51.977	2.77539	4.13316	0.0386317	-0.158145	0.911148	490.218	-81.712	19.9222	0	0	0.844926	10.5045
0	-0.243845	0	0	-0.245276	0.171929	-6.17469	0.00617823	0.150676	-0.50884	23.4145	2.03E-15	11.0539	0	0	0.00285527	5.33149	-18.593	-6.41318	413.665	402.052	689.557	389.94	389.941	389.94	19.7365	-99.6756	16.2497	613.433	496.127	277.695	190.354	190.353	190.353	-101.998	-4.53581	-21.9671	51.2305	2.67456	5.36552	0.238974	-0.11135	0.756443	439.112	-131.698	18.1782	0	0	0.561411	8.19982
0	-0.0947556	0	0	-0.095344	0.178549	-6.42696	0.0473995	0.135693	-0.50717	28.8591	-3.55E-15	7.36789	0	0	-0.0121111	5.14138	-18.1134	-7.06047	411.681	400.868	688.715	391.009	391.009	391.009	19.5667	-100.905	16.4446	619.481	494.452	280.571	190.354	190.354	190.354	-103.235	-4.53432	-21.8854	50.6938	2.49558	6.31814	0.331018	-0.0965541	0.605285	427.101	-179.166	15.4008	0	0	0.364354	6.65864
0	0.155144	0	0	0.156069	0.173142	-6.22094	0.0782303	0.119985	-0.502815	33.2009	1.52E-15	3.42234	0	0	-0.0216427	4.88121	-17.88	-7.35557	411.048	399.552	687.996	391.802	391.801	391.802	19.3936	-101.72	16.4831	623.124	492.454	281.784	190.353	190.354	190.354	-104.039	-4.53725	-21.7383	50.3403	2.2865	6.92528	0.281361	-0.119859	0.465214	464.934	-219.058	13.1659	0	0	0.241101	5.88257
0	0.470288	0	0	0.472474	0.154822	-5.52167	0.0957518	0.107279	-0.496078	36.096	7.30E-16	0.161764	0	0	-0.0225335	4.53344	-17.8677	-7.27168	411.687	398.06	687.331	392.31	392.31	392.31	19.1948	-102.102	16.3217	624.475	490.067	281.151	190.353	190.353	190.353	-104.387	-4.54671	-21.4854	50.1246	2.08058	7.14121	0.0838581	-0.161027	0.350513	551.5	-242.154	12.6926	0	0	0.176245	5.82982
0	0.79894	0	0	0.801273	0.125165	-4.38634	0.0972305	0.100372	-0.486117	37.0927	-3.38E-15	-1.53586	0	0	-0.0170708	4.09234	-18.0318	-6.80742	413.386	396.384	686.594	392.574	392.574	392.574	18.942	-102.036	15.9258	623.631	487.241	278.576	190.353	190.353	190.353	-104.256	-4.55956	-21.0887	49.99	1.89524	6.94668	-0.239102	-0.187228	0.280304	673.234	-237.912	14.6586	0	0	0.171269	6.41889
0	1.07646	0	0	1.07789	0.0881016	-2.96266	0.0802564	0.101276	-0.471329	35.5671	-9.30E-16	-0.999384	0	0	-0.0109529	3.56506	-18.313	-5.99333	415.831	394.561	685.612	392.661	392.661	392.661	18.6032	-101.512	15.2851	620.653	483.963	274.052	190.353	190.353	190.353	-103.631	-4.56186	-20.524	49.8764	1.73543	6.35647	-0.625834	-0.176528	0.27744	801.715	-200.693	18.9794	0	0	0.237283	7.53673
0	1.23442	0	0	1.23482	0.0492763	-1.46741	0.0424197	0.111321	-0.44959	30.7103	-2.45E-15	2.09347	0	0	-0.00903937	2.97109	-18.6467	-4.89354	418.657	392.658	684.205	392.645	392.645	392.645	18.1494	-100.524	14.4257	615.566	480.274	267.681	190.353	190.353	190.353	-102.504	-4.52947	-19.7912	49.7312	1.59955	5.42327	-0.977162	-0.116864	0.363105	895.849	-128.904	24.455	0	0	0.365836	9.05433
0	1.21893	0	0	1.21891	0.0150688	-0.148278	-0.0176628	0.130735	-0.419571	21.7953	2.37E-15	7.6005	0	0	-0.0119418	2.34026	-18.9773	-3.59923	421.521	390.761	682.223	392.581	392.581	392.581	17.5694	-99.0792	13.4089	608.365	476.279	259.692	190.353	190.353	190.353	-100.888	-4.43865	-18.9198	49.5204	1.48343	4.23357	-1.17804	-0.0142718	0.555109	911.564	-28.7946	28.8917	0	0	0.495602	10.8507
0	1.01681	0	0	1.01689	-0.00849766	0.760683	-0.0990545	0.15767	-0.380866	8.58911	-3.72E-15	14.8506	0	0	-0.0146911	1.70871	-19.2735	-2.21408	424.186	388.955	679.608	392.482	392.482	392.482	16.8875	-97.2128	12.3167	599.042	472.154	250.466	190.353	190.353	190.353	-98.8327	-4.28454	-17.9682	49.2408	1.38073	2.89464	-1.14213	0.108837	0.860191	818.467	84.8747	29.7189	0	0	0.525807	12.8408
0	0.680195	0	0	0.68032	-0.016805	1.08103	-0.19538	0.186656	-0.333131	-8.06947	3.05E-15	22.587	0	0	-0.00735877	1.11235	-19.5393	-0.836696	426.584	387.314	676.435	392.297	392.297	392.297	16.1723	-95.0033	11.2297	587.616	468.136	240.547	190.353	190.353	190.353	-96.4378	-4.09569	-17.0153	48.9282	1.28226	1.51661	-0.854778	0.218713	1.25971	615.79	190.19	24.957	0	0	0.39774	14.9955
0	0.332027	0	0	0.332041	-0.00756702	0.724793	-0.292903	0.209336	-0.276049	-26.0041	-6.09E-15	29.1711	0	0	0.0206355	0.578794	-19.8142	0.452025	428.818	385.884	672.928	391.906	391.906	391.906	15.5244	-92.5811	10.2095	574.193	464.486	230.605	190.353	190.353	190.354	-93.8562	-3.93017	-16.1471	48.6573	1.17729	0.197165	-0.400037	0.285407	1.69862	343.73	264.766	14.251	0	0	0.183548	17.3421
0	0.139739	0	0	0.139735	0.0186141	-0.285027	-0.371685	0.217035	-0.211479	-42.0105	-2.11E-15	33.0136	0	0	0.0719118	0.120809	-20.1594	1.59123	431.089	384.672	669.414	391.139	391.139	391.139	15.0414	-90.1183	9.29552	559.01	461.44	221.337	190.353	190.353	190.353	-91.2766	-3.84896	-15.4387	48.5301	1.05907	-0.986171	0.0420739	0.301792	2.07311	82.5058	296.56	-0.592469	0	0	0.0531884	19.9372
0	0.258947	0	0	0.259073	0.0583983	-1.81898	-0.413022	0.204919	-0.146267	-52.9583	-2.28E-15	33.177	0	0	0.133905	-0.263469	-20.6296	2.53133	433.559	383.65	666.204	389.842	389.842	389.842	14.7773	-87.7941	8.51375	542.445	459.146	213.326	190.353	190.353	190.353	-88.8834	-3.88167	-14.9365	48.6484	0.92956	-1.97246	0.254104	0.295804	2.27448	-71.3593	291.81	-15.8976	0	0	0.0772964	22.8197
0	0.772471	0	0	0.774054	0.106765	-3.68012	-0.411265	0.175733	-0.0900943	-57.3628	-1.40E-14	29.8849	0	0	0.183875	-0.582145	-21.2408	3.22275	436.197	382.773	663.45	387.959	387.959	387.959	14.7241	-85.7502	7.8836	524.946	457.629	206.896	190.353	190.353	190.353	-86.8123	-4.01089	-14.647	49.0788	0.80111	-2.70878	0.0863549	0.30962	2.25556	-51.6264	270.934	-27.6494	0	0	0.0729071	25.9618
0	1.66548	0	0	1.67365	0.158611	-5.66646	-0.377927	0.13917	-0.0489879	-56.0367	-7.11E-15	24.4598	0	0	0.205288	-0.837285	-21.9474	3.61269	438.681	382.016	661.04	385.579	385.579	385.579	14.8267	-84.0644	7.41736	506.937	456.801	202.083	190.354	190.354	190.353	-85.1289	-4.18691	-14.5419	49.8222	0.692514	-3.14639	-0.435134	0.374519	2.08499	132.442	256.648	-33.8261	0	0	-0.225519	29.2428
0	2.8499	0	0	2.87531	0.209968	-7.6207	-0.327972	0.10317	-0.0226371	-50.7222	-5.08E-16	18.3031	0	0	0.195871	-1.01841	-22.6427	3.65856	440.422	381.4	658.628	382.901	382.901	382.901	15.0157	-82.7572	7.1172	488.741	456.513	198.708	190.353	190.353	190.353	-83.8405	-4.35558	-14.5758	50.8055	0.623862	-3.25186	-1.11366	0.480908	1.90652	400.775	257.529	-34.9245	0	0	-0.818643	32.4621
0	4.20441	0	0	4.26229	0.258328	-9.44479	-0.274262	0.071815	-0.00901567	-43.3389	-1.03E-14	12.4509	0	0	0.165149	-1.10635	-23.1861	3.35259	440.71	381	655.79	380.119	380.119	380.119	15.2289	-81.8069	6.9745	470.56	456.607	196.48	190.353	190.353	190.353	-82.9141	-4.47485	-14.7008	51.9016	0.610401	-3.0286	-1.68609	0.585731	1.84846	648.171	267.055	-32.9442	0	0	-1.38349	35.3833
0	5.60967	0	0	5.71687	0.302526	-11.0953	-0.227336	0.0470653	-0.00509765	-35.6874	-4.31E-15	7.56789	0	0	0.127162	-1.08498	-23.4441	2.74117	438.921	380.927	652.211	377.348	377.348	377.348	15.4179	-81.164	6.97229	452.496	456.938	195.081	190.353	190.353	190.353	-82.2913	-4.51737	-14.8744	52.9668	0.657796	-2.53254	-1.93193	0.626928	1.95018	785.487	268.431	-29.8639	0	0	-1.56494	37.7938
0	6.9747	0	0	7.14686	0.34244	-12.57	-0.191022	0.0289843	-0.00576858	-28.8094	4.91E-15	3.92202	0	0	0.0922415	-0.953573	-23.3294	1.92445	434.702	381.285	647.812	374.623	374.623	374.623	15.5481	-80.7663	7.08939	434.578	457.391	194.224	190.354	190.353	190.354	-81.9031	-4.46824	-15.0628	53.8797	0.759793	-1.86826	-1.74256	0.543861	2.16341	764.725	242.104	-26.4587	0	0	-1.27504	39.5592
0	8.24767	0	0	8.49765	0.378355	-13.8827	-0.165336	0.0166003	-0.00517932	-23.1965	4.19E-15	1.51387	0	0	0.0653674	-0.732071	-22.8246	1.03693	428.093	382.103	642.763	371.966	371.966	371.966	15.6015	-80.5488	7.30088	416.797	457.88	193.686	190.353	190.353	190.353	-81.6814	-4.32594	-15.2421	54.567	0.898478	-1.16665	-1.14446	0.32855	2.4158	589.353	181.108	-22.9721	0	0	-0.725797	40.6559
0	9.41507	0	0	9.75191	0.410164	-15.0331	-0.148539	0.00837343	-9.37E-05	-18.9627	6.34E-16	0.164435	0	0	0.0472404	-0.456935	-21.9816	0.219231	419.516	383.294	637.417	369.45	369.45	369.45	15.5802	-80.4521	7.57558	399.145	458.354	193.304	190.353	190.354	190.353	-81.567	-4.1068	-15.3988	55.0075	1.04619	-0.557649	-0.285503	0.0373205	2.65759	311.165	94.6625	-19.3862	0	0	-0.231349	41.1697
0	10.4919	0	0	10.9191	0.43684	-15.9884	-0.138326	0.00280079	0.0093033	-15.9441	6.77E-16	-0.407979	0	0	0.0360956	-0.172939	-20.901	-0.407507	409.659	384.67	632.191	367.214	367.214	367.214	15.5088	-80.4263	7.8742	381.631	458.796	192.973	190.353	190.353	190.353	-81.515	-3.84808	-15.5302	55.2172	1.17035	-0.150488	0.623405	-0.25112	2.86027	9.01616	-0.175027	-15.4843	0	0	0.00560526	41.2627
0	11.5058	0	0	12.0187	0.456393	-16.6829	-0.134212	-0.000972364	0.019102	-13.9557	-9.30E-16	-0.499533	0	0	0.029609	0.0742201	-19.6964	-0.757341	399.272	385.979	627.457	365.435	365.434	365.434	15.4321	-80.4324	8.15038	364.282	459.211	192.633	190.353	190.354	190.353	-81.4955	-3.60582	-15.6421	55.2222	1.24216	-0.0229167	1.36508	-0.472292	3.00469	-233.832	-85.7645	-10.9938	0	0	-0.0420139	41.118
0	12.4805	0	0	13.0635	0.466518	-17.0406	-0.136157	-0.00296181	0.0232231	-12.7126	-6.77E-16	-0.349098	0	0	0.0254636	0.244398	-18.4563	-0.784224	388.968	386.98	623.455	364.28	364.28	364.28	15.4052	-80.4413	8.35624	347.131	459.617	192.26	190.353	190.353	190.353	-81.4903	-3.44482	-15.7462	55.0288	1.246	-0.214636	1.77109	-0.59551	3.07444	-352.651	-148.151	-5.85964	0	0	-0.264118	40.8807
0	13.421	0	0	14.0475	0.465733	-17.0129	-0.143643	-0.00277121	0.0165635	-11.8405	-2.28E-15	-0.111981	0	0	0.0217647	0.311001	-17.2157	-0.480637	379.063	387.501	620.264	363.858	363.858	363.858	15.4776	-80.4298	8.45165	330.189	460.032	191.866	190.353	190.353	190.353	-81.486	-3.42139	-15.8542	54.603	1.18391	-0.720985	1.7749	-0.616075	3.06928	-322.329	-177.378	-0.549486	0	0	-0.461956	40.6145
0	14.3041	0	0	14.9413	0.454385	-16.6118	-0.155545	-0.000709441	-0.000970282	-10.9829	-2.54E-16	0.0863109	0	0	0.0173954	0.269902	-15.9493	0.125486	369.522	387.485	617.831	364.176	364.176	364.176	15.6753	-80.3741	8.41555	313.42	460.454	191.489	190.353	190.353	190.353	-81.464	-3.56373	-15.9731	53.8725	1.06914	-1.49127	1.43368	-0.543379	3.01234	-167.69	-169.33	4.22676	0	0	-0.401677	40.2909
0	15.0804	0	0	15.6967	0.434786	-15.9152	-0.169376	0.00240439	-0.0242219	-9.81645	-1.48E-15	0.174624	0	0	0.0120786	0.144125	-14.5887	0.973357	360.024	386.992	616.04	365.12	365.12	365.12	15.9913	-80.2449	8.25367	296.747	460.862	191.174	190.353	190.353	190.353	-81.3938	-3.85952	-16.1035	52.7499	0.91166	-2.43613	0.89821	-0.40613	2.92846	47.7575	-130.079	7.99721	0	0	0.0714108	39.8147
0	15.6831	0	0	16.2545	0.410375	-15.0406	-0.182542	0.00580102	-0.0459203	-8.20308	-2.33E-16	0.146735	0	0	0.00643069	-0.0209908	-13.0555	1.97425	350.114	386.172	614.784	366.506	366.506	366.506	16.3895	-80.0043	7.99706	280.065	461.222	190.966	190.354	190.354	190.353	-81.2299	-4.25919	-16.2427	51.1689	0.707246	-3.44393	0.352125	-0.250389	2.83506	247.569	-76.0883	10.6804	0	0	0.879914	39.0739
0	16.0429	0	0	16.5558	0.384515	-14.1064	-0.193309	0.00938884	-0.0605149	-6.23625	-3.43E-15	0.0611188	0	0	0.00157332	-0.172401	-11.2951	3.02129	339.388	385.197	613.998	368.142	368.142	368.142	16.8202	-79.6071	7.69003	263.274	461.495	190.895	190.353	190.354	190.354	-80.9162	-4.69407	-16.3876	49.1183	0.441802	-4.4029	-0.0495585	-0.124476	2.74384	369.934	-27.4219	12.2308	0	0	1.67538	37.9901
0	16.1031	0	0	16.5525	0.35962	-13.1997	-0.200664	0.0133862	-0.0658305	-4.12339	-7.26E-15	-0.0328149	0	0	-0.00141075	-0.267375	-9.29827	4.00378	327.638	384.204	613.678	369.887	369.887	369.887	17.2377	-79.0062	7.37383	246.304	461.653	190.977	190.353	190.353	190.353	-80.3942	-5.09958	-16.5366	46.6584	0.105659	-5.2224	-0.216654	-0.0555886	2.67472	384.541	3.552	12.0137	0	0	2.02239	36.5528
0	15.8285	0	0	16.2146	0.336871	-12.3652	-0.204359	0.0181077	-0.0626868	-2.08979	2.59E-15	-0.108896	0	0	-0.00196928	-0.284794	-7.10465	4.82386	314.914	383.269	613.878	371.666	371.666	371.666	17.6101	-78.1569	7.07466	229.128	461.69	191.214	190.353	190.353	190.353	-79.6108	-5.43057	-16.6887	43.9116	-0.295915	-5.84541	-0.137788	-0.0421525	2.64432	295.851	16.4345	9.31642	0	0	1.69169	34.8246
0	15.2075	0	0	15.5331	0.316412	-11.6101	-0.203983	0.0235108	-0.0528089	-0.224701	-1.37E-15	-0.172773	0	0	-0.000109872	-0.225837	-4.7903	5.41023	301.508	382.413	614.685	373.439	373.439	373.439	17.9202	-77.0217	6.80063	211.753	461.617	191.601	190.353	190.353	190.353	-78.5231	-5.6646	-16.8408	41.031	-0.741422	-6.24919	0.132169	-0.0618811	2.64496	133.279	19.6373	4.03176	0	0	0.796961	32.9226
0	14.2479	0	0	14.516	0.29763	-10.9133	-0.199039	0.0288899	-0.0382952	1.5219	-3.82E-15	-0.256071	0	0	0.00402791	-0.106752	-2.44665	5.72505	287.868	381.628	616.184	375.177	375.177	375.177	18.1608	-75.5723	6.54488	194.221	461.463	192.119	190.354	190.353	190.353	-77.1002	-5.79756	-16.9861	38.1634	-1.19922	-6.43716	0.494834	-0.0872549	2.63742	-61.0011	23.034	-2.84728	0	0	-0.308137	30.9866
0	12.9681	0	0	13.1816	0.27943	-10.2349	-0.189903	0.0333891	-0.0215231	3.20698	9.52E-16	-0.358993	0	0	0.0102723	0.0507628	-0.159591	5.76348	274.488	380.906	618.408	376.862	376.862	376.862	18.3286	-73.7894	6.29176	176.592	461.267	192.735	190.353	190.353	190.353	-75.3218	-5.8359	-17.1133	35.4213	-1.63665	-6.42876	0.845183	-0.0916649	2.57802	-245.481	34.7797	-9.90872	0	0	-1.25939	29.1463
0	11.3879	0	0	11.5493	0.260531	-9.52745	-0.177772	0.0363662	-0.00550611	4.83678	4.63E-15	-0.438376	0	0	0.01834	0.227912	2.00501	5.54744	261.796	380.25	621.304	378.504	378.504	378.504	18.4181	-71.6623	6.02487	158.936	461.068	193.397	190.353	190.353	190.353	-73.1765	-5.78762	-17.2073	32.8721	-2.02959	-6.25186	1.10409	-0.0530963	2.45057	-389.507	59.9642	-15.9851	0	0	-1.84914	27.499
0	9.51964	0	0	9.63281	0.239861	-8.75028	-0.164272	0.0376839	0.0067214	6.33537	-4.23E-15	-0.419749	0	0	0.0276025	0.414119	4.00747	5.11735	250.083	379.686	624.741	380.139	380.139	380.139	18.4176	-69.1864	5.73592	141.315	460.898	194.036	190.353	190.354	190.353	-70.6581	-5.65362	-17.2511	30.5405	-2.36947	-5.93946	1.24707	0.0385714	2.27194	-482.315	98.816	-20.4448	0	0	-2.07353	26.0988
0	7.36468	0	0	7.4353	0.216887	-7.88272	-0.151656	0.0373831	0.0128174	7.46534	-3.98E-15	-0.266831	0	0	0.0365567	0.608268	5.83214	4.52566	239.493	379.271	628.549	381.811	381.811	381.811	18.3096	-66.361	5.43059	123.772	460.776	194.579	190.353	190.353	190.353	-67.7632	-5.42325	-17.2286	28.4212	-2.66452	-5.53013	1.30194	0.170568	2.07913	-532.68	144.211	-22.9811	0	0	-2.05753	24.9598
0	4.91607	0	0	4.95232	0.19173	-6.92849	-0.142271	0.0356664	0.0119481	7.84654	-8.46E-16	0.00225849	0	0	0.0424579	0.815964	7.47956	3.83271	230.066	379.084	632.563	383.545	383.545	383.545	18.0757	-63.1877	5.12821	106.317	460.706	194.964	190.353	190.353	190.353	-64.4906	-5.07726	-17.1266	26.4923	-2.93439	-5.07026	1.33	0.312571	1.9012	-563.064	184.718	-23.6933	0	0	-1.95588	24.0686
0	2.16783	0	0	2.1794	0.164968	-5.90915	-0.138315	0.0329208	0.00408627	6.98545	1.69E-16	0.324603	0	0	0.0410373	1.04492	8.95571	3.10299	221.803	379.202	636.647	385.341	385.342	385.341	17.7037	-59.6717	4.8553	88.9344	460.678	195.155	190.353	190.353	190.353	-60.8443	-4.59619	-16.936	24.73	-3.19965	-4.61411	1.38878	0.429651	1.74582	-596.419	209.259	-22.929	0	0	-1.8746	23.4038
0	-0.873644	0	0	-0.876772	0.137295	-4.85118	-0.142463	0.029616	-0.010683	4.26413	-5.92E-16	0.603979	0	0	0.0262778	1.30058	10.2623	2.4002	214.735	379.674	640.68	387.181	387.181	387.181	17.1918	-55.8249	4.63699	71.595	460.667	195.17	190.353	190.353	190.353	-56.8382	-3.96979	-16.65	23.1198	-3.4708	-4.21872	1.50987	0.493011	1.5994	-647.308	210.543	-21.1362	0	0	-1.85124	22.9538
0	-4.17604	0	0	-4.18514	0.109229	-3.77475	-0.157598	0.0262868	-0.0325374	-0.930291	-2.20E-15	0.741938	0	0	-0.00817165	1.58354	11.3909	1.78203	208.953	380.508	644.533	389.046	389.046	389.046	16.5491	-51.6734	4.4895	54.278	460.639	195.089	190.353	190.353	190.354	-52.5047	-3.20375	-16.2628	21.6626	-3.74269	-3.93534	1.68287	0.487117	1.44778	-715.468	187.126	-18.7635	0	0	-1.85309	22.7294
0	-7.66973	0	0	-7.67825	0.0810397	-2.69093	-0.185411	0.0233066	-0.0608162	-8.92521	-3.89E-15	0.665475	0	0	-0.0650219	1.88935	12.322	1.29519	204.602	381.658	648.046	390.933	390.933	390.933	15.7924	-47.2684	4.4158	37.0026	460.555	195.074	190.353	190.353	190.353	-47.9043	-2.32313	-15.7675	20.3755	-3.99742	-3.80072	1.86905	0.410878	1.28754	-789.986	142.629	-16.1279	0	0	-1.81013	22.7667
0	-11.241	0	0	-11.2455	0.0529016	-1.60715	-0.225037	0.0205331	-0.0936177	-19.4821	-5.75E-15	0.357769	0	0	-0.138492	2.20992	13.0295	0.971965	201.842	383.034	651.028	392.859	392.859	392.859	14.943	-42.694	4.40317	19.8605	460.375	195.357	190.353	190.353	190.353	-43.1344	-1.37371	-15.1571	19.2858	-4.21116	-3.83065	2.01216	0.278789	1.12728	-853.022	85.0046	-13.2965	0	0	-1.64795	23.1193
0	-14.7351	0	0	-14.7357	0.025173	-0.538003	-0.271887	0.0172096	-0.126677	-31.6005	6.77E-16	-0.110726	0	0	-0.211909	2.5357	13.4882	0.827688	200.802	384.525	653.28	394.862	394.862	394.862	14.0248	-38.0703	4.42152	3.04121	460.067	196.22	190.353	190.353	190.353	-38.3294	-0.422025	-14.4285	18.423	-4.36108	-4.01749	2.06414	0.116404	0.980552	-888.95	24.5131	-10.0776	0	0	-1.33539	23.8452
0	-17.9712	0	0	-17.9719	-0.00137353	0.485924	-0.31825	0.0122458	-0.154242	-43.6309	-8.12E-15	-0.584836	0	0	-0.262227	2.85831	13.6809	0.859167	201.535	386.02	654.627	396.981	396.98	396.98	13.0631	-33.5442	4.42298	-13.1668	459.618	197.933	190.353	190.353	190.353	-33.6509	0.448045	-13.5871	17.8099	-4.43109	-4.3332	2.00581	-0.0386073	0.852806	-890.796	-26.6593	-6.24516	0	0	-0.904191	24.9904
0	-20.7708	0	0	-20.7775	-0.0255374	1.4177	-0.355531	0.0047438	-0.17122	-53.7102	5.41E-15	-0.880086	0	0	-0.270943	3.17343	13.6032	1.04521	204	387.443	654.943	399.255	399.255	399.255	12.0825	-29.268	4.34736	-28.4099	459.031	200.692	190.353	190.354	190.353	-29.2625	1.14646	-12.65	17.4557	-4.41439	-4.73649	1.84592	-0.149252	0.741811	-859.14	-58.4365	-1.62452	0	0	-0.431185	26.5771
0	-22.9918	0	0	-23.0098	-0.0458574	2.20069	-0.378202	-0.00548535	-0.174841	-60.4615	-2.71E-15	-0.861756	0	0	-0.234967	3.48287	13.2656	1.35001	208.061	388.774	654.166	401.714	401.714	401.714	11.1032	-25.3716	4.13598	-42.3342	458.322	204.569	190.353	190.353	190.353	-25.2987	1.59655	-11.644	17.3537	-4.31358	-5.18181	1.61247	-0.194293	0.641667	-800.259	-67.3472	3.86516	0	0	-0.00375088	28.5979
0	-24.5576	0	0	-24.5884	-0.06088	2.77904	-0.386923	-0.0168725	-0.1645	-63.5761	8.12E-15	-0.396857	0	0	-0.168243	3.79434	12.6925	1.72946	213.508	390.053	652.299	404.364	404.364	404.364	10.138	-21.9388	3.75005	-54.6521	457.499	209.503	190.353	190.353	190.353	-21.8407	1.75579	-10.6004	17.4819	-4.13799	-5.62729	1.34488	-0.167064	0.550763	-725.861	-54.6673	9.74568	0	0	0.315057	31.0146
0	-25.4674	0	0	-25.5076	-0.069431	3.108	-0.387176	-0.0260657	-0.141599	-63.786	8.12E-15	0.698239	0	0	-0.0916853	4.11858	11.9193	2.13855	220.079	391.369	649.406	407.187	407.187	407.187	9.19494	-18.9996	3.18656	-65.1743	456.56	215.323	190.353	190.353	190.353	-18.909	1.62915	-9.5501	17.8063	-3.89952	-6.0392	1.08436	-0.0766332	0.475634	-650.547	-25.3831	14.9508	0	0	0.507101	33.7627
0	-25.7861	0	0	-25.8283	-0.070797	3.16053	-0.385731	-0.0294186	-0.109073	-62.3985	6.77E-15	2.60747	0	0	-0.0211435	4.46534	10.9888	2.53779	227.49	392.832	645.597	410.124	410.124	410.124	8.28319	-16.5383	2.48296	-73.8008	455.501	221.798	190.354	190.353	190.353	-16.475	1.26848	-8.5241	18.2866	-3.60961	-6.39276	0.862151	0.0493739	0.431435	-587.823	11.7695	18.2939	0	0	0.597634	36.7578
0	-25.6196	0	0	-25.6555	-0.064789	2.92945	-0.387332	-0.0243489	-0.0708542	-60.6938	-1.08E-14	5.44332	0	0	0.037646	4.83956	9.94532	2.8963	235.469	394.538	641.023	413.072	413.072	413.072	7.42087	-14.5122	1.70731	-80.4842	454.334	228.671	190.353	190.353	190.353	-14.4835	0.757319	-7.55673	18.8822	-3.2785	-6.67034	0.695792	0.169869	0.437813	-547.445	45.9672	19.0722	0	0	0.637751	39.9057
0	-25.0851	0	0	-25.1092	-0.0516917	2.42536	-0.39327	-0.0106553	-0.0311606	-59.4906	-1.02E-14	9.10781	0	0	0.0862471	5.23937	8.829	3.19061	243.784	396.539	635.878	415.88	415.881	415.881	6.63858	-12.8723	0.938285	-85.1912	453.107	235.693	190.353	190.353	190.353	-12.876	0.187815	-6.68783	19.56	-2.91676	-6.85866	0.584925	0.246198	0.510525	-532.82	68.7262	17.3026	0	0	0.680293	43.1126
0	-24.2888	0	0	-24.2998	-0.0321411	1.67223	-0.401935	0.00959124	0.00685657	-59.0229	-1.08E-14	13.2617	0	0	0.127947	5.65728	7.67045	3.4004	252.262	398.825	630.383	418.357	418.357	418.357	5.97745	-11.5784	0.245398	-87.8775	451.906	242.633	190.353	190.354	190.353	-11.6076	-0.360027	-5.96148	20.3015	-2.53958	-6.94554	0.529315	0.257806	0.646767	-545.387	77.513	13.6069	0	0	0.770881	46.2948
0	-23.3121	0	0	-23.3139	-0.007017	0.70358	-0.410395	0.0320638	0.0415204	-59.0752	4.74E-15	17.3037	0	0	0.163958	6.08447	6.48688	3.50584	260.805	401.33	624.787	420.281	420.281	420.282	5.48309	-10.6061	-0.321727	-88.4838	450.849	249.289	190.353	190.353	190.353	-10.6535	-0.828795	-5.42188	21.1079	-2.17267	-6.91792	0.526997	0.204968	0.825017	-583.723	74.9114	9.30478	0	0	0.94577	49.3857
0	-22.2103	0	0	-22.211	0.0226189	-0.439496	-0.415247	0.0521927	0.0721472	-59.1574	7.44E-15	20.5803	0	0	0.192756	6.51672	5.28076	3.48929	269.391	403.958	619.335	421.438	421.438	421.438	5.19793	-9.94682	-0.733775	-86.9458	450.061	255.483	190.354	190.353	190.353	-10.0066	-1.1836	-5.10788	22.0013	-1.85699	-6.76117	0.572189	0.10905	1.00556	-642.474	67.9488	5.65864	0	0	1.23268	52.3384
0	-21.0163	0	0	-21.0261	0.0555151	-1.70787	-0.413126	0.0666898	0.0980307	-58.6826	-3.72E-15	22.5797	0	0	0.211402	6.95916	4.04114	3.33987	278.059	406.615	614.249	421.651	421.651	421.651	5.15407	-9.60214	-0.975479	-83.2139	449.652	261.06	190.353	190.353	190.354	-9.67081	-1.40572	-5.04783	23.0225	-1.64998	-6.46063	0.643021	0.00509167	1.15065	-709.115	64.2756	3.50002	0	0	1.64708	55.127
0	-19.7485	0	0	-19.7776	0.0902355	-3.04475	-0.401919	0.0737002	0.118628	-57.2039	1.05E-14	22.9886	0	0	0.217387	7.42747	2.74705	3.05804	286.893	409.239	609.695	420.82	420.82	420.82	5.36896	-9.57675	-1.03859	-77.2745	449.704	265.892	190.353	190.354	190.353	-9.65223	-1.48592	-5.25671	24.2259	-1.6202	-6.0068	0.71156	-0.0711922	1.24314	-768.36	67.6689	3.17582	0	0	2.18955	57.7445
0	-18.4178	0	0	-18.4739	0.12518	-4.38691	-0.381409	0.072633	0.133025	-54.5579	1.02E-14	21.704	0	0	0.210079	7.94398	1.37189	2.65821	295.981	411.809	605.774	418.956	418.956	418.956	5.84328	-9.87231	-0.918028	-69.1649	450.257	269.878	190.353	190.353	190.353	-9.95225	-1.42085	-5.73482	25.6729	-1.83706	-5.40491	0.754949	-0.0937068	1.29885	-806.381	75.7451	4.86153	0	0	2.82828	60.1993
0	-17.0336	0	0	-17.1199	0.158655	-5.66813	-0.353045	0.0638783	0.14077	-50.8819	-5.08E-15	18.8194	0	0	0.191374	8.52936	-0.11185	2.16864	305.402	414.335	602.521	416.184	416.184	416.184	6.56004	-10.4838	-0.61318	-58.9757	451.312	272.949	190.353	190.353	190.353	-10.564	-1.21407	-6.46693	27.4242	-2.35573	-4.68434	0.766098	-0.0511622	1.35513	-815.313	82.0734	8.44413	0	0	3.48479	62.5108
0	-15.6086	0	0	-15.7229	0.188996	-6.82456	-0.319788	0.0488708	0.141707	-46.5841	4.06E-15	14.6272	0	0	0.165645	9.19267	-1.72827	1.62878	315.204	416.832	599.932	412.726	412.726	412.726	7.4847	-11.3986	-0.132468	-46.8428	452.826	275.067	190.353	190.353	190.353	-11.4719	-0.879631	-7.42186	29.5291	-3.20247	-3.90032	0.757767	0.0510779	1.45254	-795.235	79.8168	13.3942	0	0	4.04485	64.7011
0	-14.1597	0	0	-14.2948	0.214753	-7.80194	-0.285033	0.029814	0.13655	-42.1783	1.35E-15	9.57469	0	0	0.138441	9.92373	-3.49428	1.08515	325.402	419.292	597.994	408.87	408.87	408.87	8.56712	-12.5985	0.501905	-32.9294	454.725	276.22	190.353	190.353	190.353	-12.6553	-0.445298	-8.553	32.0118	-4.36457	-3.12242	0.756801	0.191785	1.61573	-752.622	64.9574	18.7053	0	0	4.39764	66.7878
0	-12.7077	0	0	-12.8534	0.234923	-8.56414	-0.252099	0.00948712	0.125909	-38.1444	0	4.21379	0	0	0.114675	10.6914	-5.41624	0.587365	335.983	421.671	596.711	404.917	404.917	404.917	9.74608	-14.0635	1.25264	-17.405	456.908	276.422	190.353	190.353	190.353	-14.0939	0.0474971	-9.80141	34.8588	-5.78882	-2.41323	0.795228	0.343834	1.85492	-697.055	38.7156	23.0819	0	0	4.48599	68.775
0	-11.2746	0	0	-11.4203	0.249225	-9.10278	-0.223471	-0.00932992	0.110853	-34.7826	0	-0.897405	0	0	0.0968777	11.4481	-7.48775	0.18669	346.906	423.893	596.129	401.126	401.126	401.126	10.9567	-15.776	2.07057	-0.427087	459.261	275.704	190.353	190.353	190.353	-15.7725	0.547629	-11.102	38.0136	-7.38653	-1.81	0.897618	0.489424	2.15632	-638.526	8.61724	25.3175	0	0	4.34195	70.6473
0	-9.88232	0	0	-10.0194	0.258258	-9.44214	-0.200736	-0.0247566	0.0928196	-32.1866	-2.71E-15	-5.32577	0	0	0.0847933	12.1388	-9.68981	-0.0615887	358.114	425.864	596.341	397.683	397.683	397.683	12.1386	-17.7222	2.90285	17.869	461.677	274.122	190.353	190.353	190.353	-17.6835	1.00248	-12.3911	41.3825	-9.04251	-1.3248	1.06368	0.622124	2.48528	-583.043	-14.693	24.9662	0	0	4.05159	72.3685
0	-8.55083	0	0	-8.67405	0.26334	-9.63278	-0.184328	-0.0358735	0.0745716	-30.2564	-2.71E-15	-8.79505	0	0	0.0764304	12.7084	-11.9935	-0.0965465	369.531	427.502	597.482	394.677	394.677	394.677	13.2415	-19.8929	3.703	37.3734	464.056	271.746	190.353	190.353	190.353	-19.8251	1.36779	-13.613	44.8492	-10.6272	-0.96328	1.26188	0.729966	2.78395	-531.5	-23.4491	22.4765	0	0	3.68633	73.8859
0	-7.29731	0	0	-7.40444	0.265987	-9.73201	-0.173863	-0.042336	0.0592718	-28.8054	1.35E-15	-11.1572	0	0	0.0698003	13.1107	-14.363	0.143303	381.062	428.755	599.688	392.122	392.122	392.122	14.2273	-22.2812	4.4396	57.9996	466.321	268.661	190.353	190.353	190.353	-22.1979	1.61642	-14.723	48.2904	-12.0165	-0.745686	1.44908	0.785597	2.99126	-482.322	-16.6057	18.7485	0	0	3.27098	75.1394
0	-6.13526	0	0	-6.22606	0.267226	-9.77841	-0.168845	-0.0441914	0.0487389	-27.6985	-1.35E-15	-12.37	0	0	0.0640604	13.3155	-16.7574	0.709452	392.59	429.616	603.059	389.994	389.994	389.994	15.0693	-24.8794	5.09951	79.6809	468.417	264.951	190.353	190.354	190.353	-24.7989	1.74191	-15.6891	51.5878	-13.1144	-0.715053	1.58638	0.771689	3.06965	-432.325	3.25437	14.378	0	0	2.79431	76.0713
0	-5.07332	0	0	-5.14826	0.267131	-9.77487	-0.169081	-0.0414745	0.0422996	-26.9147	-2.71E-15	-12.4497	0	0	0.0593762	13.3131	-19.131	1.63088	403.973	430.122	607.615	388.263	388.263	388.263	15.7507	-27.6773	5.68436	102.368	470.315	260.698	190.353	190.353	190.354	-27.6192	1.75532	-16.4908	54.6364	-13.8677	-0.930601	1.64587	0.700004	3.01888	-376.739	33.1215	9.07749	0	0	2.23394	76.6339
0	-4.1145	0	0	-4.17415	0.264863	-9.68988	-0.174764	-0.0340093	0.0376669	-26.5361	-8.12E-15	-11.4423	0	0	0.0559597	13.1145	-21.4329	2.9024	415.053	430.346	613.283	386.905	386.905	386.905	16.263	-30.661	6.20266	126.028	472.016	255.985	190.353	190.353	190.353	-30.6431	1.6772	-17.1173	57.3506	-14.265	-1.4509	1.61196	0.602249	2.87219	-310.842	69.2946	1.84164	0	0	1.58649	76.7913
0	-3.2564	0	0	-3.30148	0.259113	-9.47425	-0.186203	-0.0218161	0.0323429	-26.6801	-1.35E-15	-9.45413	0	0	0.0532389	12.7488	-23.6077	4.47616	425.652	430.372	619.909	385.903	385.903	385.903	16.6057	-33.8138	6.66238	150.641	473.544	250.91	190.353	190.353	190.353	-33.8502	1.52909	-17.567	59.6679	-14.3263	-2.31297	1.48021	0.507649	2.67331	-232.025	105.474	-8.02331	0	0	0.892686	76.5177
0	-2.49229	0	0	-2.52396	0.248677	-9.08218	-0.202564	-0.0062512	0.0247109	-27.3361	1.35E-15	-6.74661	0	0	0.0497973	12.2581	-25.598	6.25877	435.574	430.279	627.267	385.235	385.235	385.235	16.7871	-37.1179	7.06612	176.191	474.951	245.599	190.353	190.353	190.353	-37.2186	1.3269	-17.846	61.5526	-14.0895	-3.51318	1.257	0.433351	2.4554	-140.86	133.732	-20.0321	0	0	0.241082	75.795
0	-1.81398	0	0	-1.83408	0.232843	-8.48566	-0.222435	0.0109165	0.0137525	-28.4031	-4.06E-15	-3.62497	0	0	0.0442533	11.6921	-27.3499	8.11737	444.622	430.108	635.089	384.868	384.868	384.868	16.8239	-40.5549	7.40905	202.663	476.301	240.212	190.353	190.353	190.353	-40.7271	1.07765	-17.9667	62.9967	-13.5992	-4.99549	0.95697	0.377854	2.24153	-39.9696	146.232	-32.6734	0	0	-0.262518	74.6111
0	-1.21475	0	0	-1.22575	0.211582	-7.68184	-0.244739	0.0279099	-0.000990482	-29.7793	-1.35E-15	-0.378714	0	0	0.0360574	11.1016	-28.818	9.89437	452.605	429.853	643.078	384.757	384.757	384.757	16.7398	-44.1063	7.67939	230.023	477.664	234.935	190.353	190.353	190.354	-44.3556	0.779038	-17.9449	64.019	-12.8998	-6.65	0.613621	0.332179	2.04338	63.9794	139.303	-44.1618	0	0	-0.532944	72.961
0	-0.690425	0	0	-0.695165	0.185559	-6.69382	-0.268527	0.0436486	-0.0196979	-31.3464	-3.05E-15	2.79956	0	0	0.0255313	10.5308	-29.969	11.4299	459.358	429.452	650.935	384.843	384.843	384.843	16.564	-47.7549	7.86122	258.218	479.105	229.979	190.353	190.353	190.353	-48.0863	0.421493	-17.7986	64.6579	-12.0324	-8.32595	0.27613	0.291276	1.86796	161.776	115.794	-53.1996	0	0	-0.549879	70.8477
0	-0.239538	0	0	-0.24068	0.156012	-5.56717	-0.293085	0.0574316	-0.042498	-32.9859	9.81E-15	5.78808	0	0	0.0136823	10.0111	-30.7833	12.5858	464.759	428.806	658.387	385.058	385.058	385.058	16.331	-51.485	7.93934	287.162	480.675	225.568	190.354	190.353	190.353	-51.9039	-0.00778346	-17.548	64.9611	-11.0359	-9.85626	-0.00788596	0.25591	1.72304	245.088	83.7145	-58.984	0	0	-0.362861	68.2822
0	0.137312	0	0	0.137714	0.12456	-4.36314	-0.317786	0.0687677	-0.0693767	-34.5639	-5.16E-15	8.51043	0	0	0.00181219	9.55721	-31.2544	13.2645	468.735	427.802	665.207	385.321	385.321	385.321	16.0781	-55.2829	7.90465	316.734	482.411	221.931	190.353	190.353	190.354	-55.7954	-0.52001	-17.2152	64.9753	-9.94801	-11.0846	-0.205406	0.228974	1.61823	308.764	53.0912	-61.1346	0	0	-0.060704	65.2808
0	0.438508	0	0	0.439172	0.0929688	-3.14987	-0.341469	0.0772818	-0.100265	-35.8731	2.03E-15	10.9151	0	0	-0.00887026	9.16779	-31.3871	13.417	471.264	426.347	671.238	385.552	385.552	385.552	15.8431	-59.1365	7.75862	346.773	484.33	219.294	190.353	190.353	190.353	-59.7489	-1.12046	-16.8251	64.7393	-8.80491	-11.8882	-0.305409	0.211047	1.56301	352.143	32.2877	-59.4873	0	0	0.267863	61.8628
0	0.661753	0	0	0.662168	0.0629364	-1.99383	-0.362159	0.0830096	-0.135139	-36.6202	1.02E-15	12.9981	0	0	-0.0175188	8.82964	-31.1966	13.0437	472.371	424.391	676.393	385.684	385.684	385.684	15.6608	-63.0331	7.5159	377.072	486.428	217.868	190.353	190.353	190.353	-63.7515	-1.80546	-16.4043	64.2798	-7.63975	-12.193	-0.327343	0.200713	1.55929	380.971	26.2806	-54.2498	0	0	0.563015	58.0496
0	0.804754	0	0	0.804863	0.0359674	-0.954294	-0.377405	0.0859915	-0.174743	-36.4757	-8.80E-15	14.7563	0	0	-0.0234693	8.52461	-30.7063	12.186	472.122	421.943	680.656	385.681	385.681	385.681	15.5601	-66.9573	7.20504	407.376	488.681	217.827	190.353	190.353	190.353	-67.7872	-2.56094	-15.9814	63.612	-6.48223	-11.9777	-0.318767	0.200578	1.59634	407.963	36.4363	-45.8645	0	0	0.811281	53.8663
0	0.865461	0	0	0.865456	0.0133875	-0.08343	-0.38463	0.0863438	-0.220415	-35.127	5.41E-15	16.1786	0	0	-0.0260563	8.23688	-29.9465	10.9152	470.607	419.077	684.052	385.55	385.55	385.549	15.5615	-70.8874	6.86828	437.379	491.043	219.294	190.353	190.353	190.353	-71.8335	-3.36193	-15.5872	62.7439	-5.35976	-11.2674	-0.324992	0.216492	1.65526	445.608	59.0907	-34.5896	0	0	1.03805	49.3481
0	0.843737	0	0	0.843773	-0.00353579	0.569319	-0.381742	0.0842252	-0.272969	-32.3456	-6.77E-15	17.2158	0	0	-0.0245305	7.95689	-28.953	9.32023	467.939	415.925	686.634	385.341	385.341	385.341	15.6754	-74.7949	6.55971	466.718	493.451	222.32	190.353	190.353	190.353	-75.8612	-4.17385	-15.2543	61.6838	-4.29932	-10.1241	-0.370922	0.259692	1.7159	500.402	86.1424	-20.4061	0	0	1.27668	44.546
0	0.743589	0	0	0.743705	-0.0135019	0.953665	-0.366857	0.0799564	-0.331836	-27.9642	-3.38E-15	17.7661	0	0	-0.0183477	7.67993	-27.7669	7.49726	464.249	412.662	688.469	385.137	385.137	385.137	15.9015	-78.644	6.3411	494.986	495.824	226.866	190.353	190.353	190.353	-79.8339	-4.95578	-15.0172	60.4508	-3.32514	-8.63895	-0.455811	0.346217	1.76476	570.151	107.703	-3.52388	0	0	1.53258	39.5334
0	0.575355	0	0	0.575441	-0.0152468	1.02095	-0.338533	0.0736484	-0.394734	-21.9062	6.09E-15	17.6374	0	0	-0.00780675	7.40058	-26.4361	5.5394	459.7	409.479	689.639	385.028	385.028	385.028	16.2283	-82.3922	6.27518	521.743	498.069	232.786	190.353	190.353	190.353	-83.7092	-5.66524	-14.909	59.0856	-2.45139	-6.92629	-0.564273	0.489641	1.79391	646.043	115.227	15.0821	0	0	1.76589	34.4087
0	0.356598	0	0	0.356637	-0.00783705	0.735206	-0.296171	0.0657705	-0.4578	-14.2353	-2.62E-15	16.6446	0	0	0.00518031	7.10683	-25.0167	3.52577	454.493	406.56	690.253	385.091	385.092	385.092	16.6338	-85.9907	6.4157	546.551	500.086	239.82	190.353	190.353	190.353	-87.4381	-6.26351	-14.9564	57.6584	-1.6719	-5.1158	-0.684144	0.682235	1.8009	717.741	103.636	33.3147	0	0	1.90606	29.2956
0	0.111372	0	0	0.111368	0.00889467	0.0898689	-0.241022	0.0573232	-0.515985	-5.25972	1.78E-15	14.7031	0	0	0.0170662	6.77746	-23.5746	1.51108	448.868	404.053	690.45	385.374	385.375	385.375	17.0849	-89.3843	6.79609	569.008	501.766	247.594	190.354	190.353	190.353	-90.9647	-6.72031	-15.1721	56.2716	-0.952518	-3.33689	-0.784464	0.894067	1.77777	771.386	74.8264	48.4252	0	0	1.86377	24.3398
0	-0.132126	0	0	-0.132139	0.033899	-0.874531	-0.176787	0.0499353	-0.56363	4.4212	2.71E-15	11.9109	0	0	0.0238322	6.3831	-22.1832	-0.475666	443.107	402.052	690.396	385.881	385.881	385.881	17.5403	-92.5129	7.41983	588.792	503.001	255.636	190.354	190.354	190.354	-94.2258	-7.01704	-15.5489	55.0508	-0.232539	-1.70518	-0.813914	1.05686	1.70932	791.423	34.9284	58.2233	0	0	1.58122	19.702
0	-0.343507	0	0	-0.343728	0.0645601	-2.05638	-0.109156	0.0454943	-0.59619	14.002	1.18E-15	8.5447	0	0	0.022921	5.89259	-20.9182	-2.41811	437.526	400.58	690.265	386.575	386.575	386.575	17.9562	-95.3146	8.25551	605.69	503.693	263.422	190.353	190.353	190.353	-97.1541	-7.1488	-16.0578	54.1244	0.55841	-0.314936	-0.711032	1.05714	1.56757	765.282	-11.8396	62.2357	0	0	1.09984	15.546
0	-0.492674	0	0	-0.493488	0.0966207	-3.29028	-0.044313	0.0453044	-0.61064	22.677	2.54E-15	4.9432	0	0	0.0146721	5.28584	-19.8484	-4.28563	432.485	399.584	690.202	387.409	387.409	387.409	18.2941	-97.7314	9.23863	619.616	503.765	270.428	190.353	190.354	190.353	-99.6845	-7.12577	-16.6514	53.5929	1.46707	0.763112	-0.407064	0.760596	1.30672	682.716	-67.2574	61.7764	0	0	0.583124	12.0237
0	-0.552801	0	0	-0.554422	0.124412	-4.35744	0.0127272	0.0495265	-0.60598	29.8692	2.11E-15	1.37683	0	0	0.00246183	4.57159	-19.0272	-5.99443	428.382	398.929	690.284	388.336	388.336	388.336	18.5306	-99.7144	10.28	630.6	503.172	276.186	190.353	190.353	190.354	-101.761	-6.97352	-17.271	53.4884	2.47125	1.48001	0.131228	0.0689001	0.862486	542.704	-140.207	58.9682	0	0	0.259949	9.25648
0	-0.503675	0	0	-0.505621	0.141409	-5.00867	0.0590203	0.0576644	-0.585274	35.3638	-1.96E-15	-1.93245	0	0	-0.00834819	3.80364	-18.4871	-7.37176	425.655	398.409	690.489	389.287	389.287	389.287	18.6621	-101.226	11.2773	638.772	501.913	280.324	190.353	190.354	190.353	-103.341	-6.73216	-17.8556	53.7283	3.4381	1.81251	0.826639	-0.992893	0.193643	371.079	-241.359	55.5401	0	0	0.209393	7.31947
0	-0.33487	0	0	-0.336186	0.141402	-5.00842	0.0932821	0.0689287	-0.558383	39.2444	-2.03E-15	-4.71911	0	0	-0.0129432	3.08307	-18.2383	-8.15654	424.737	397.785	690.689	390.114	390.114	390.114	18.7047	-102.243	12.1254	644.318	500.025	282.579	190.353	190.354	190.353	-104.397	-6.45379	-18.3472	54.0882	4.11878	1.77982	1.42003	-2.15721	-0.587881	242.365	-358.672	52.3247	0	0	0.156638	6.23354
0	-0.0517627	0	0	-0.0519035	0.120663	-4.21364	0.114253	0.0822925	-0.541566	41.6101	4.23E-15	-6.61772	0	0	-0.0104069	2.53042	-18.2663	-8.08282	425.931	396.855	690.68	390.601	390.601	390.601	18.6826	-102.749	12.7248	647.42	497.57	282.79	190.353	190.353	190.354	-104.916	-6.19414	-18.6916	54.2552	4.22806	1.45773	1.48502	-2.78795	-1.05898	277.706	-421.425	49.9684	0	0	-0.10869	5.9684
0	0.312371	0	0	0.31271	0.0807176	-2.67854	0.119368	0.0954285	-0.543831	42.244	-3.38E-16	-7.28907	0	0	-0.00438559	2.21127	-18.5256	-7.05936	429.184	395.542	690.251	390.669	390.669	390.669	18.6051	-102.738	12.995	648.187	494.601	280.87	190.354	190.353	190.353	-104.889	-5.9922	-18.8374	54.0263	3.64181	0.935901	0.727015	-2.20459	-0.76966	546.849	-334.209	48.8108	0	0	-0.0197519	6.4537
0	0.685362	0	0	0.685414	0.0291741	-0.692319	0.105626	0.107021	-0.545188	40.5242	1.86E-15	-6.34473	0	0	-6.39E-05	2.06747	-18.9402	-5.29262	433.947	393.933	689.268	390.531	390.531	390.531	18.4466	-102.209	12.8989	646.617	491.149	276.798	190.354	190.353	190.353	-104.308	-5.84597	-18.744	53.4781	2.55141	0.242897	-0.374738	-0.99632	-0.125691	886.283	-178.266	46.9474	0	0	0.708851	7.58466
0	0.96995	0	0	0.970213	-0.023641	1.34459	0.0699112	0.119936	-0.528637	35.4673	-3.05E-15	-3.26323	0	0	-0.000983343	1.97515	-19.4214	-3.15039	439.409	392.193	687.654	390.47	390.47	390.47	18.1568	-101.166	12.4596	642.668	487.245	270.65	190.353	190.354	190.353	-103.168	-5.71318	-18.3974	52.814	1.30041	-0.61725	-1.32118	0.185842	0.468112	1133.02	-25.8432	43.5958	0	0	1.42613	9.22103
0	1.07636	0	0	1.0779	-0.0681341	3.05812	0.00967827	0.139333	-0.491883	26.0583	3.98E-15	2.31934	0	0	-0.00661834	1.82343	-19.8931	-0.980505	444.817	390.464	685.381	390.589	390.589	390.589	17.6932	-99.6262	11.7522	636.314	482.976	262.643	190.353	190.353	190.353	-101.485	-5.53932	-17.8193	52.1826	0.183367	-1.61666	-1.83799	1.02015	0.923739	1210.56	103.025	38.7226	0	0	1.6243	11.2072
0	0.962891	0	0	0.965432	-0.0969267	4.16427	-0.075045	0.1676	-0.441297	11.8671	-6.77E-16	10.1586	0	0	-0.0107867	1.55265	-20.3096	0.972019	449.665	388.838	682.485	390.802	390.802	390.802	17.0578	-97.6342	10.8768	627.563	478.506	253.179	190.353	190.354	190.354	-99.3142	-5.29634	-17.0651	51.6456	-0.633182	-2.69775	-1.87096	1.42495	1.30683	1116.05	207.96	31.6942	0	0	1.34066	13.4119
0	0.668555	0	0	0.670578	-0.105154	4.47982	-0.178459	0.20161	-0.383183	-6.29204	3.38E-16	19.2215	0	0	-0.00159278	1.15933	-20.6623	2.56664	453.754	387.363	679.098	390.931	390.931	390.931	16.3173	-95.281	9.92729	616.471	474.082	242.848	190.353	190.353	190.353	-96.7696	-5.00968	-16.217	51.2216	-1.10598	-3.77898	-1.51955	1.45492	1.68118	889.66	285.698	21.4717	0	0	0.81582	15.7621
0	0.31972	0	0	0.320471	-0.0905966	3.92132	-0.285969	0.232379	-0.31895	-26.0157	-2.03E-15	27.751	0	0	0.0345069	0.680242	-20.9773	3.73521	457.146	386.057	675.445	390.787	390.787	390.787	15.5925	-92.7129	8.97218	603.166	469.997	232.393	190.354	190.353	190.353	-94.0277	-4.75415	-15.3724	50.9302	-1.27458	-4.76078	-0.968576	1.22619	2.03787	595.432	330.482	7.44062	0	0	0.279638	18.2517
0	0.0984551	0	0	0.098542	-0.0540138	2.51476	-0.375468	0.248393	-0.247903	-43.7156	-7.61E-16	33.729	0	0	0.100895	0.170121	-21.3027	4.44915	460.052	384.906	671.805	390.208	390.208	390.208	15.0117	-90.1198	8.05677	587.898	466.54	222.6	190.353	190.353	190.353	-91.3027	-4.61414	-14.6257	50.8094	-1.21802	-5.53348	-0.446119	0.87921	2.30321	315.634	342.92	-9.62488	0	0	-0.087146	20.9178
0	0.177125	0	0	0.177132	0.000748397	0.404081	-0.425539	0.240844	-0.173081	-55.87	1.07E-14	35.6078	0	0	0.179798	-0.315425	-21.6855	4.69688	462.667	383.879	668.417	389.084	389.084	389.084	14.6536	-87.6968	7.21925	571.068	463.911	214.13	190.353	190.353	190.353	-88.7992	-4.63133	-14.0465	50.9066	-1.0214	-5.98823	-0.169063	0.550814	2.39067	135.168	333.654	-26.9688	0	0	-0.227415	23.7945
0	0.650592	0	0	0.651058	0.0674836	-2.16899	-0.428661	0.210109	-0.103334	-60.7722	6.43E-15	33.1719	0	0	0.239762	-0.72698	-22.1437	4.47393	465.021	382.954	665.355	387.402	387.402	387.402	14.5171	-85.5942	6.50234	553.173	462.171	207.364	190.353	190.353	190.353	-86.6615	-4.77822	-13.662	51.2544	-0.756241	-6.03055	-0.267096	0.344128	2.27753	110.33	320.036	-40.6066	0	0	-0.274686	26.8626
0	1.5097	0	0	1.5153	0.139294	-4.92772	-0.396156	0.166265	-0.0483162	-59.2662	-8.80E-15	27.6704	0	0	0.259342	-1.02159	-22.6454	3.78584	466.88	382.151	662.47	385.265	385.265	385.265	14.5396	-83.8892	5.94944	534.707	461.239	202.35	190.353	190.353	190.354	-84.9517	-4.97779	-13.4594	51.8478	-0.473383	-5.59705	-0.709511	0.289547	2.04908	236.403	314.48	-47.6435	0	0	-0.441715	30.0191
0	2.66807	0	0	2.69192	0.210335	-7.63458	-0.344033	0.120397	-0.0118956	-53.3081	2.03E-15	20.8223	0	0	0.238661	-1.16399	-23.1072	2.66269	467.767	381.556	659.425	382.844	382.844	382.844	14.6399	-82.5947	5.59172	516.062	460.949	198.893	190.353	190.353	190.354	-83.6665	-5.14606	-13.4034	52.6329	-0.205798	-4.6749	-1.29405	0.341439	1.85482	442.811	315.717	-47.9694	0	0	-0.774277	33.0813
0	4.00519	0	0	4.06875	0.276684	-10.1323	-0.286896	0.0796774	0.00699273	-45.1152	1.18E-15	14.0634	0	0	0.193412	-1.13405	-23.414	1.18143	467.093	381.309	655.859	380.292	380.292	380.292	14.7477	-81.6788	5.43835	497.489	461.108	196.667	190.353	190.353	190.353	-82.7605	-5.22133	-13.4517	53.5144	0.0238013	-3.32337	-1.74422	0.419443	1.81384	629.291	313.091	-43.8911	0	0	-1.07341	35.826
0	5.40367	0	0	5.53201	0.336387	-12.3474	-0.236281	0.0477442	0.0128856	-36.6836	6.17E-15	8.34747	0	0	0.142734	-0.937995	-23.4547	-0.517888	464.354	381.565	651.552	377.677	377.677	377.678	14.8118	-81.0826	5.47593	479.116	461.541	195.321	190.353	190.354	190.353	-82.165	-5.17081	-13.5627	54.3781	0.195752	-1.68676	-1.83473	0.448448	1.95512	708.672	293.917	-38.2338	0	0	-1.08942	38.0491
0	6.77436	0	0	6.991	0.388951	-14.2672	-0.196276	0.0251287	0.0134819	-29.1263	-2.57E-15	4.10127	0	0	0.099083	-0.614557	-23.1579	-2.23878	459.322	382.428	646.532	375.006	375.007	375.006	14.8	-80.7357	5.67457	460.982	462.103	194.541	190.353	190.353	190.353	-81.804	-4.98642	-13.6996	55.121	0.292623	0.0169048	-1.47411	0.382938	2.21233	635.359	249.44	-32.6099	0	0	-0.7703	39.6274
0	8.066	0	0	8.38913	0.434351	-15.8996	-0.167229	0.0101623	0.0164999	-22.9676	-8.88E-16	1.33112	0	0	0.0672604	-0.2287	-22.5159	-3.76038	452.145	383.879	641.06	372.307	372.307	372.307	14.701	-80.5661	5.99314	443.083	462.697	194.081	190.353	190.353	190.353	-81.6042	-4.68218	-13.8346	55.6756	0.302773	1.53502	-0.713943	0.219909	2.49685	414.907	180.269	-27.5335	0	0	-0.311364	40.5559
0	9.26464	0	0	9.7041	0.471923	-17.2309	-0.147522	0.000336332	0.0258074	-18.3052	2.75E-15	-0.224824	0	0	0.0467884	0.145862	-21.5871	-4.87782	443.338	385.756	635.529	369.698	369.698	369.698	14.5291	-80.5079	6.38068	425.419	463.268	193.763	190.354	190.353	190.353	-81.5028	-4.29604	-13.9522	56.0181	0.221894	2.63031	0.286262	-0.0115957	2.74259	99.181	94.6121	-22.997	0	0	0.00900583	40.9465
0	10.385	0	0	10.9386	0.499704	-18.2032	-0.135226	-0.00639212	0.0397732	-14.9687	1.95E-15	-0.953828	0	0	0.0347694	0.445878	-20.476	-5.43299	433.657	387.778	630.347	367.392	367.392	367.392	14.3269	-80.506	6.77715	408.016	463.804	193.47	190.353	190.353	190.353	-81.4535	-3.89085	-14.0498	56.1558	0.0501738	3.12085	1.30696	-0.277438	2.91987	-229.866	0.851779	-18.3799	0	0	0.0216723	40.988
0	11.4552	0	0	12.1046	0.514646	-18.7217	-0.130319	-0.0102817	0.0518644	-12.7659	-2.58E-15	-1.18231	0	0	0.0282117	0.630197	-19.2965	-5.33185	423.899	389.624	625.838	365.644	365.644	365.644	14.1593	-80.5176	7.11622	390.918	464.319	193.132	190.353	190.353	190.353	-81.4256	-3.54912	-14.136	56.1015	-0.209257	2.90263	2.10132	-0.527896	3.02405	-478.228	-88.5481	-13.4827	0	0	-0.257567	40.8813
0	12.4988	0	0	13.2073	0.513902	-18.696	-0.132922	-0.0103283	0.0527589	-11.3761	2.50E-15	-1.11711	0	0	0.0243268	0.683242	-18.1321	-4.55539	414.685	391.019	622.174	364.681	364.681	364.681	14.0975	-80.5115	7.33301	374.167	464.84	192.728	190.353	190.353	190.353	-81.4008	-3.35726	-14.2234	55.846	-0.544941	1.95995	2.44876	-0.698112	3.06296	-564.64	-156.159	-8.58035	0	0	-0.649086	40.7708
0	13.5161	0	0	14.234	0.496686	-18.0981	-0.142617	-0.00598448	0.0365261	-10.4096	-2.20E-15	-0.892032	0	0	0.0208603	0.615005	-17.004	-3.16926	406.268	391.81	619.367	364.631	364.631	364.631	14.1939	-80.4621	7.37785	357.756	465.386	192.276	190.353	190.354	190.353	-81.3632	-3.37977	-14.32	55.3442	-0.928775	0.370387	2.24935	-0.735984	3.05183	-456.315	-185.225	-4.02288	0	0	-0.860705	40.6946
0	14.4726	0	0	15.1496	0.465438	-17.0025	-0.157666	0.00133087	0.00506937	-9.47552	4.23E-17	-0.652315	0	0	0.0165457	0.460609	-15.8655	-1.32557	398.472	392.002	617.305	365.477	365.477	365.477	14.4591	-80.3428	7.23183	341.608	465.958	191.823	190.353	190.353	190.353	-81.2888	-3.63355	-14.4239	54.5205	-1.31649	-1.69759	1.58918	-0.62013	3.01333	-190.53	-166.85	0.211888	0	0	-0.581953	40.5793
0	15.3006	0	0	15.8992	0.425321	-15.577	-0.17473	0.0088273	-0.0325429	-8.25085	-4.23E-16	-0.536076	0	0	0.0113702	0.275957	-14.6242	0.754792	390.763	391.736	615.827	367.061	367.061	367.061	14.8556	-80.12	6.91633	325.582	466.53	191.431	190.353	190.353	190.353	-81.1382	-4.07659	-14.5248	53.294	-1.66083	-4.00403	0.708477	-0.383791	2.96801	138.988	-108.691	4.29112	0	0	0.327432	40.282
0	15.9121	0	0	16.415	0.382447	-14.0313	-0.190442	0.0145823	-0.0654514	-6.64421	-2.54E-15	-0.566646	0	0	0.00618472	0.125684	-13.1824	2.82201	382.459	391.217	614.803	369.131	369.131	369.131	15.3118	-79.7521	6.48803	309.509	467.054	191.155	190.353	190.353	190.353	-80.8562	-4.61961	-14.6116	51.6122	-1.92844	-6.27691	-0.110895	-0.107097	2.92147	423.968	-34.2742	7.87655	0	0	1.64197	39.66
0	16.22	0	0	16.6288	0.342051	-12.5557	-0.202297	0.0183609	-0.0863231	-4.78249	4.23E-15	-0.678726	0	0	0.00206897	0.0645346	-11.4768	4.64486	372.976	390.644	614.184	371.422	371.422	371.423	15.7475	-79.193	6.0199	293.239	467.481	191.035	190.353	190.353	190.353	-80.3804	-5.1561	-14.6778	49.4805	-2.10967	-8.2611	-0.654741	0.124302	2.87515	584.838	28.9756	10.0653	0	0	2.79773	38.6315
0	16.1583	0	0	16.4855	0.307466	-11.2786	-0.209124	0.0209474	-0.0932568	-2.90335	1.69E-15	-0.812933	0	0	-7.21E-05	0.119514	-9.49984	6.04747	362.012	390.15	614.018	373.72	373.72	373.72	16.0987	-78.3985	5.57653	276.677	467.773	191.09	190.353	190.353	190.354	-79.6517	-5.59557	-14.7229	46.9726	-2.21687	-9.76147	-0.828191	0.256151	2.83482	592.418	63.5161	9.94244	0	0	3.22058	37.2023
0	15.6926	0	0	15.9541	0.279992	-10.2559	-0.210959	0.0232774	-0.0877357	-1.22169	3.09E-15	-0.948156	0	0	4.74E-05	0.282615	-7.29785	6.92801	349.622	389.79	614.433	375.876	375.876	375.876	16.3298	-77.3309	5.19605	259.787	467.914	191.325	190.353	190.354	190.353	-78.6232	-5.88477	-14.7483	44.215	-2.27577	-10.6686	-0.649832	0.284117	2.80681	463.516	69.5965	6.85925	0	0	2.69527	35.4569
0	14.8212	0	0	15.0311	0.259235	-9.47882	-0.20781	0.0257313	-0.0724618	0.239242	-1.27E-15	-1.09274	0	0	0.00224362	0.518375	-4.95312	7.26057	336.174	389.562	615.584	377.798	377.798	377.798	16.4336	-75.9623	4.88483	242.596	467.913	191.735	190.353	190.353	190.353	-77.2642	-6.01174	-14.7532	41.3535	-2.31594	-10.9627	-0.226094	0.239949	2.77877	245.176	60.091	1.05677	0	0	1.46871	33.5249
0	13.5673	0	0	13.7354	0.243527	-8.88837	-0.199785	0.028271	-0.0502032	1.59626	-1.27E-16	-1.22758	0	0	0.00637619	0.780742	-2.55994	7.08454	322.225	389.437	617.59	379.436	379.436	379.436	16.422	-74.2747	4.62298	225.171	467.801	192.296	190.353	190.353	190.353	-75.5588	-5.99689	-14.7323	38.5188	-2.36343	-10.6993	0.295117	0.17012	2.72113	-5.51569	51.3252	-6.32096	0	0	0.0305201	31.5441
0	11.9652	0	0	12.0966	0.230381	-8.39274	-0.187936	0.0307436	-0.0247441	2.93783	4.57E-15	-1.29049	0	0	0.0123921	1.0296	-0.204477	6.48574	308.371	389.385	620.477	380.8	380.8	380.8	16.314	-72.2578	4.37704	207.612	467.62	192.969	190.353	190.354	190.353	-73.5021	-5.8769	-14.6759	35.8036	-2.43658	-9.98407	0.766025	0.12014	2.61261	-235.625	57.1028	-13.8613	0	0	-1.17155	29.6316
0	10.0464	0	0	10.1435	0.217096	-7.89062	-0.173933	0.0328727	-0.000897779	4.26363	3.17E-16	-1.22098	0	0	0.0200458	1.24147	2.04703	5.57353	295.116	389.398	624.158	381.954	381.954	381.954	16.1236	-69.9079	4.11571	190.028	467.419	193.688	190.353	190.354	190.353	-71.0949	-5.68621	-14.5718	33.2598	-2.54581	-8.9436	1.09137	0.116447	2.452	-411.004	83.3381	-20.402	0	0	-1.91929	27.8702
0	7.83055	0	0	7.89489	0.201427	-7.29679	-0.159829	0.0342624	0.0171545	5.43691	-3.80E-15	-0.999397	0	0	0.028389	1.41322	4.15148	4.4602	282.796	389.499	628.466	383.003	383.003	383.003	15.852	-67.2247	3.82303	172.515	467.239	194.371	190.353	190.354	190.353	-68.3396	-5.44281	-14.4067	30.9072	-2.69729	-7.70173	1.2514	0.15601	2.25673	-523.053	125.054	-25.139	0	0	-2.22946	26.3056
0	5.32341	0	0	5.35859	0.18203	-6.55951	-0.147607	0.0345556	0.0270552	6.19895	2.20E-15	-0.646723	0	0	0.0354906	1.55878	6.08549	3.24819	271.584	389.739	633.195	384.054	384.054	384.054	15.488	-64.2107	3.50323	155.138	467.111	194.934	190.353	190.353	190.353	-65.239	-5.14441	-14.1682	28.7478	-2.89581	-6.36609	1.298	0.213614	2.05038	-586.978	169.212	-27.687	0	0	-2.25593	24.9537
0	2.52358	0	0	2.53596	0.158504	-5.66235	-0.138966	0.033826	0.0282182	6.19781	9.30E-16	-0.181183	0	0	0.0382613	1.70149	7.83797	2.02647	261.543	390.18	638.149	385.187	385.187	385.187	15.0148	-60.8712	3.17697	137.922	467.044	195.309	190.354	190.353	190.353	-61.7974	-4.77495	-13.8457	26.7781	-3.14483	-5.02655	1.31307	0.264702	1.8505	-628.918	202.42	-28.1196	0	0	-2.1651	23.8133
0	-0.567009	0	0	-0.568861	0.131096	-4.61368	-0.13572	0.0324667	0.0204054	4.97892	-1.61E-15	0.374913	0	0	0.0322091	1.86528	9.40131	0.871937	252.704	390.87	643.152	386.442	386.442	386.442	14.4194	-57.2153	2.87349	120.863	467.036	195.459	190.353	190.353	190.353	-58.0242	-4.31519	-13.4318	24.9982	-3.44263	-3.76006	1.36352	0.29537	1.66604	-670.531	215.508	-26.7513	0	0	-2.05837	22.8825
0	-3.93107	0	0	-3.93816	0.100357	-3.43389	-0.139646	0.0306747	0.00353098	2.05507	1.10E-15	0.943895	0	0	0.01214	2.0671	10.7651	-0.148253	245.125	391.822	648.044	387.829	387.829	387.829	13.698	-53.2607	2.62293	103.932	467.069	195.403	190.353	190.353	190.353	-53.9389	-3.75171	-12.9226	23.4155	-3.77659	-2.6345	1.47549	0.299102	1.492	-721.089	204.194	-23.9786	0	0	-1.95879	22.1712
0	-7.52479	0	0	-7.53011	0.0669043	-2.14668	-0.152348	0.0286901	-0.022445	-2.99374	-2.41E-15	1.42338	0	0	-0.0262571	2.31257	11.9134	-0.976921	238.909	392.999	652.667	389.333	389.333	389.333	12.8581	-49.0393	2.44986	87.1055	467.121	195.225	190.353	190.353	190.353	-49.5786	-3.08266	-12.3174	22.0449	-4.12022	-1.70691	1.63607	0.275503	1.32299	-777.678	169.782	-20.281	0	0	-1.83332	21.7078
0	-11.2691	0	0	-11.2702	0.0313976	-0.778067	-0.174602	0.0266206	-0.0563083	-10.3403	2.71E-15	1.7095	0	0	-0.083326	2.59536	12.8257	-1.56957	234.196	394.321	656.849	390.936	390.936	390.936	11.9172	-44.6058	2.36844	70.3844	467.162	195.086	190.353	190.353	190.353	-45.0048	-2.32108	-11.618	20.9058	-4.43569	-1.01709	1.80696	0.227625	1.15447	-829.685	118.842	-16.2311	0	0	-1.62923	21.5383
0	-15.0452	0	0	-15.0462	-0.00535031	0.639302	-0.205299	0.0242897	-0.0954155	-19.6913	3.55E-15	1.74535	0	0	-0.151973	2.90056	13.4813	-1.89765	231.127	395.678	660.412	392.618	392.618	392.618	10.9016	-40.0436	2.37755	53.8293	467.164	195.211	190.353	190.353	190.353	-40.3095	-1.49778	-10.8295	20.017	-4.68371	-0.581192	1.94233	0.15902	0.991214	-864.22	59.8538	-12.0779	0	0	-1.31386	21.7179
0	-18.6983	0	0	-18.7108	-0.0422031	2.05993	-0.240625	0.0209693	-0.134498	-30.1528	3.72E-15	1.54292	0	0	-0.216581	3.20965	13.8646	-1.9506	229.806	396.96	663.176	394.367	394.367	394.367	9.84489	-35.4663	2.45515	37.5821	467.109	195.868	190.353	190.353	190.353	-35.6154	-0.664229	-9.9628	19.3901	-4.83407	-0.389249	2.01172	0.0764988	0.841379	-874.226	2.35423	-7.79199	0	0	-0.902459	22.2994
0	-22.0522	0	0	-22.0938	-0.0776855	3.42536	-0.274635	0.0157006	-0.167789	-40.3401	1.35E-15	1.20544	0	0	-0.257486	3.50571	13.9701	-1.73607	230.273	398.078	664.992	396.182	396.182	396.182	8.78441	-31.0089	2.55478	21.8708	466.995	197.31	190.353	190.353	190.353	-31.0654	0.108006	-9.03621	19.0244	-4.87259	-0.409397	1.99984	-0.00441815	0.712952	-857.549	-43.9961	-3.10125	0	0	-0.447799	23.3207
0	-24.9367	0	0	-25.0255	-0.11011	4.66976	-0.301273	0.00752268	-0.190859	-48.7535	-9.47E-15	0.86812	0	0	-0.259994	3.77771	13.8039	-1.27936	232.493	398.986	665.747	398.071	398.071	398.071	7.75527	-26.8084	2.61006	6.98024	466.831	199.724	190.353	190.353	190.354	-26.8016	0.736079	-8.07486	18.9061	-4.80073	-0.596472	1.9029	-0.0664625	0.610105	-814.62	-72.2908	2.31807	0	0	-0.0186878	24.7972
0	-27.2184	0	0	-27.3664	-0.137768	5.72777	-0.317538	-0.00338126	-0.20212	-54.3379	-6.77E-16	0.70673	0	0	-0.222911	4.02234	13.3843	-0.62242	236.355	399.694	665.39	400.045	400.045	400.045	6.78261	-22.9805	2.54752	-6.80136	466.63	203.187	190.353	190.353	190.353	-22.9401	1.14165	-7.10606	19.0101	-4.63038	-0.901858	1.72053	-0.0983153	0.533379	-746.58	-79.9516	8.56461	0	0	0.322519	26.7169
0	-28.8256	0	0	-29.0324	-0.159061	6.53971	-0.324251	-0.0148629	-0.201735	-56.7917	-1.35E-15	0.95874	0	0	-0.158784	4.24378	12.7399	0.177456	241.677	400.265	663.924	402.114	402.114	402.114	5.87823	-19.601	2.30548	-19.2347	466.389	207.667	190.353	190.353	190.353	-19.5525	1.26888	-6.15445	19.3041	-4.3781	-1.28341	1.47156	-0.0886946	0.481662	-660.255	-65.5454	14.9272	0	0	0.536627	29.0417
0	-29.7584	0	0	-30.0086	-0.172602	7.05468	-0.325183	-0.0235594	-0.191052	-56.6008	-6.77E-16	1.86292	0	0	-0.0861257	4.45201	11.9069	1.0525	248.216	400.803	661.405	404.283	404.283	404.283	5.04351	-16.6969	1.85238	-30.1582	466.095	213.052	190.353	190.353	190.353	-16.6588	1.09909	-5.24021	19.7536	-4.061	-1.71154	1.19226	-0.0361009	0.451796	-568.189	-30.8155	19.9822	0	0	0.620602	31.7117
0	-30.0818	0	0	-30.3485	-0.17733	7.23424	-0.325442	-0.0261143	-0.170864	-54.8318	-8.46E-15	3.5994	0	0	-0.0196369	4.6608	10.9261	1.93274	255.694	401.438	657.928	406.544	406.544	406.544	4.27735	-14.2504	1.19813	-39.4862	465.73	219.176	190.353	190.353	190.353	-14.2323	0.657645	-4.38155	20.3248	-3.69574	-2.1694	0.928923	0.0426082	0.440923	-487.599	17.2129	22.0873	0	0	0.610352	34.6522
0	-29.9056	0	0	-30.1576	-0.172704	7.05857	-0.329764	-0.0204854	-0.142045	-52.7698	2.03E-15	6.20761	0	0	0.0351077	4.88576	9.83876	2.75504	263.828	402.294	653.615	408.868	408.868	408.868	3.58491	-12.2122	0.394053	-47.181	465.291	225.853	190.353	190.353	190.353	-12.2159	0.01036	-3.59966	20.9873	-3.30085	-2.6478	0.717406	0.114901	0.451885	-433.545	66.1197	20.3726	0	0	0.566888	37.7818
0	-29.3576	0	0	-29.5684	-0.158848	6.53159	-0.341017	-0.0071848	-0.106151	-51.5148	-9.14E-15	9.47417	0	0	0.0800614	5.14207	8.68328	3.46903	272.36	403.467	648.607	411.195	411.195	411.195	2.98392	-10.5209	-0.479713	-53.2141	464.807	232.882	190.353	190.353	190.353	-10.5425	-0.750923	-2.92315	21.7159	-2.90098	-3.13754	0.581327	0.147215	0.49043	-416.219	102.209	15.4149	0	0	0.555735	41.0183
0	-28.5568	0	0	-28.711	-0.136624	5.68411	-0.359088	0.0106364	-0.0659544	-51.6535	4.86E-15	12.9181	0	0	0.119113	5.44223	7.49139	4.03953	281.082	405.001	643.065	413.428	413.428	413.428	2.50401	-9.12158	-1.33418	-57.532	464.339	240.057	190.353	190.354	190.353	-9.15529	-1.52837	-2.38716	22.4915	-2.52981	-3.61937	0.521828	0.123527	0.560988	-436.828	116.539	9.25046	0	0	0.621764	44.2844
0	-27.5954	0	0	-27.6911	-0.107555	4.57183	-0.381519	0.0287709	-0.0250371	-53.2088	6.34E-17	15.9531	0	0	0.153951	5.79462	6.28532	4.44503	289.855	406.882	637.175	415.429	415.429	415.429	2.17965	-7.97932	-2.09097	-60.0412	463.966	247.163	190.353	190.353	190.353	-8.02074	-2.23671	-2.0267	23.3056	-2.22699	-4.05666	0.525565	0.0501365	0.667366	-489.436	108.11	4.53101	0	0	0.782553	47.5115
0	-26.5302	0	0	-26.5768	-0.0735544	3.26656	-0.404321	0.043854	0.0136923	-55.7199	1.15E-14	18.1017	0	0	0.183714	6.20368	5.07543	4.67421	298.614	409.044	631.137	417.023	417.024	417.024	2.04124	-7.08493	-2.69452	-60.6131	463.764	253.991	190.353	190.353	190.353	-7.13291	-2.81474	-1.86886	24.1663	-2.03131	-4.39512	0.573571	-0.044965	0.800962	-564.788	84.6628	3.10985	0	0	1.04111	50.6441
0	-25.3847	0	0	-25.3988	-0.0366265	1.84508	-0.422706	0.0531573	0.0477316	-58.4	2.83E-15	19.0111	0	0	0.20634	6.67153	3.85874	4.72329	307.364	411.397	625.165	418.023	418.023	418.023	2.10878	-6.45277	-3.11355	-59.1044	463.791	260.341	190.353	190.353	190.353	-6.5094	-3.22686	-1.9281	25.1043	-1.97435	-4.5727	0.644461	-0.123446	0.951268	-650.675	58.3236	5.59892	0	0	1.40383	53.6431
0	-24.1588	0	0	-24.1593	0.00139534	0.379129	-0.432155	0.0552024	0.0755837	-60.3734	-3.38E-16	18.5331	0	0	0.220097	7.20052	2.61902	4.59567	316.166	413.857	619.466	418.262	418.262	418.262	2.3885	-6.11224	-3.33535	-55.3883	464.077	266.035	190.353	190.353	190.353	-6.18141	-3.45807	-2.20482	26.1751	-2.07898	-4.53833	0.71699	-0.155093	1.10475	-733.657	38.739	11.5676	0	0	1.88727	56.4878
0	-22.8418	0	0	-22.846	0.038961	-1.06973	-0.429704	0.0500185	0.0964692	-60.9382	1.03E-14	16.7482	0	0	0.2243	7.79451	1.32918	4.30375	325.119	416.368	614.222	417.632	417.632	417.632	2.87249	-6.0958	-3.35807	-49.3844	464.617	270.928	190.354	190.354	190.353	-6.1811	-3.50705	-2.68684	27.4541	-2.36313	-4.27429	0.775998	-0.128759	1.25208	-801.294	28.6284	20.0187	0	0	2.4989	59.1755
0	-21.4246	0	0	-21.4452	0.0747903	-2.45037	-0.414893	0.0388128	0.110194	-59.7718	0	13.9165	0	0	0.219374	8.4577	-0.0442086	3.87186	334.332	418.904	609.576	416.122	416.122	416.122	3.54076	-6.42798	-3.18518	-41.0797	465.38	274.914	190.353	190.353	190.353	-6.53066	-3.38088	-3.35279	29.023	-2.84771	-3.81252	0.819958	-0.0528557	1.3953	-845.518	23.3578	29.8686	0	0	3.2093	61.7174
0	-19.9071	0	0	-19.951	0.107807	-3.72014	-0.389729	0.0233864	0.117284	-56.982	6.77E-15	10.3939	0	0	0.206813	9.19058	-1.53555	3.33869	343.907	421.46	605.628	413.821	413.821	413.821	4.36421	-7.11895	-2.82415	-30.5327	466.312	277.929	190.353	190.353	190.353	-7.23663	-3.09332	-4.1756	30.9514	-3.56282	-3.23511	0.860744	0.0515574	1.54449	-863.64	14.08	40.277	0	0	3.93538	64.1333
0	-18.3001	0	0	-18.368	0.13705	-4.84179	-0.357639	0.00594348	0.118701	-52.9872	-1.35E-15	6.57921	0	0	0.189073	9.98396	-3.17494	2.75796	353.922	424.019	602.44	410.916	410.916	410.916	5.30702	-8.16388	-2.28868	-17.8615	467.349	279.946	190.353	190.353	190.353	-8.29012	-2.66582	-5.12429	33.2784	-4.54581	-2.65449	0.919989	0.161078	1.71034	-858.321	-6.93188	50.5096	0	0	4.55697	66.4445
0	-16.6239	0	0	-16.7115	0.161663	-5.78299	-0.322204	-0.0109724	0.115327	-48.3184	5.41E-15	2.86899	0	0	0.168983	10.8133	-4.98349	2.19633	364.435	426.529	600.053	407.652	407.652	407.652	6.32947	-9.54613	-1.60213	-3.22287	468.421	280.972	190.353	190.353	190.353	-9.67117	-2.12957	-6.16546	36.0005	-5.82575	-2.17854	1.01922	0.25998	1.90382	-834.657	-40.9308	59.3451	0	0	4.95778	68.6652
0	-14.9059	0	0	-15.0053	0.181039	-6.52176	-0.286448	-0.0254147	0.107323	-43.4597	6.77E-15	-0.460832	0	0	0.148741	11.6364	-6.96965	1.72813	375.47	428.897	598.505	404.289	404.289	404.289	7.39147	-11.2418	-0.800025	13.2092	469.461	281.037	190.353	190.353	190.353	-11.3545	-1.52689	-7.26481	39.0691	-7.39782	-1.87477	1.17104	0.346519	2.13431	-797.301	-80.9571	65.1748	0	0	5.07551	70.7947
0	-13.1789	0	0	-13.2814	0.195103	-7.05668	-0.252593	-0.036149	0.094231	-38.7569	0	-3.26596	0	0	0.129416	12.3971	-9.12655	1.42819	387.024	430.993	597.859	401.044	401.044	401.044	8.45599	-13.2234	0.0708961	31.2593	470.417	280.196	190.353	190.353	190.353	-13.3141	-0.909457	-8.38869	42.3974	-9.19944	-1.75336	1.36526	0.432413	2.40326	-747.465	-113.624	66.3035	0	0	4.92125	72.8109
0	-11.48	0	0	-11.5782	0.204555	-7.41548	-0.222268	-0.0428443	0.0768676	-34.4203	-2.71E-15	-5.51831	0	0	0.111151	13.0332	-11.4311	1.36571	399.051	432.686	598.214	398.05	398.05	398.05	9.49134	-15.4622	0.958911	50.7577	471.244	278.525	190.353	190.354	190.353	-15.5254	-0.331632	-9.50492	45.8747	-11.104	-1.78078	1.56996	0.525714	2.69348	-684.977	-126.232	62.0553	0	0	4.56092	74.6675
0	-9.84915	0	0	-9.93853	0.210787	-7.65173	-0.196786	-0.0456238	0.0572781	-30.5786	0	-7.21219	0	0	0.0938873	13.4878	-13.8459	1.59946	411.448	433.878	599.706	395.342	395.342	395.342	10.4712	-17.929	1.81814	71.5429	471.911	276.12	190.354	190.353	190.353	-17.9654	0.160703	-10.5832	49.3797	-12.9412	-1.91494	1.73548	0.620197	2.96707	-608.522	-112.071	53.0898	0	0	4.04858	76.2994
0	-8.32528	0	0	-8.40414	0.215416	-7.82701	-0.177116	-0.0447262	0.0389398	-27.3208	2.71E-15	-8.29665	0	0	0.0779271	13.7192	-16.3221	2.16944	424.056	434.531	602.47	392.887	392.888	392.888	11.3734	-20.5952	2.61898	93.4638	472.391	273.088	190.353	190.353	190.353	-20.6113	0.540954	-11.5956	52.7915	-14.5352	-2.13586	1.81158	0.69109	3.16892	-517.929	-73.9094	41.2693	0	0	3.39654	77.6336
0	-6.94057	0	0	-7.00884	0.219559	-7.98381	-0.163751	-0.0401915	0.0249927	-24.718	4.06E-15	-8.648	0	0	0.0640481	13.7097	-18.8033	3.08547	436.652	434.674	606.591	390.635	390.635	390.635	12.1782	-23.4346	3.35238	116.386	472.669	269.53	190.353	190.354	190.353	-23.4407	0.806226	-12.5174	55.9987	-15.7436	-2.45488	1.76819	0.711958	3.25159	-415.521	-21.9131	28.7918	0	0	2.61087	78.6022
0	-5.71497	0	0	-5.77311	0.223282	-8.1246	-0.156759	-0.0319181	0.0162058	-22.8356	2.71E-15	-8.11799	0	0	0.0530723	13.4685	-21.2285	4.31722	448.979	434.392	612.052	388.557	388.557	388.557	12.8689	-26.4239	4.02559	140.2	472.745	265.534	190.353	190.353	190.353	-26.4316	0.972627	-13.3292	58.9073	-16.4813	-2.90335	1.60349	0.675965	3.19987	-304.785	31.9538	16.9603	0	0	1.73612	79.1532
0	-4.65396	0	0	-4.70227	0.225564	-8.21083	-0.15594	-0.0199226	0.0109431	-21.7253	0	-6.61979	0	0	0.0450869	13.0295	-23.5354	5.79077	460.769	433.793	618.711	386.676	386.676	386.676	13.4346	-29.5437	4.65244	164.824	472.639	261.175	190.353	190.353	190.353	-29.5633	1.06424	-14.0199	61.4479	-16.7251	-3.51241	1.34196	0.60208	3.03667	-190.025	78.6711	5.67683	0	0	0.867865	79.2534
0	-3.75011	0	0	-3.78873	0.224771	-8.18088	-0.160942	-0.00429734	0.00663989	-21.4036	0	-4.1659	0	0	0.0389538	12.4446	-25.6639	7.39452	471.767	432.977	626.314	385.054	385.054	385.054	13.8739	-32.7776	5.24427	190.201	472.401	256.532	190.353	190.353	190.353	-32.8177	1.1022	-14.5886	63.5803	-16.5018	-4.29508	1.028	0.518131	2.80201	-77.7824	112.808	-6.00082	0	0	0.125577	78.8866
0	-2.98707	0	0	-3.01628	0.219357	-7.97614	-0.171544	0.0147647	0.000769836	-21.858	1.35E-15	-0.882871	0	0	0.0327107	11.7734	-27.5599	8.99369	481.76	432.009	634.536	383.764	383.764	383.764	14.1975	-36.1121	5.80551	216.293	472.105	251.7	190.353	190.354	190.353	-36.18	1.09795	-15.0452	65.2932	-15.8717	-5.23586	0.701392	0.448013	2.53379	26.8588	133.037	-19.2127	0	0	-0.409139	78.0484
0	-2.34351	0	0	-2.3641	0.208485	-7.56446	-0.186479	0.0359035	-0.0083041	-22.926	-2.03E-15	2.8986	0	0	0.0246227	11.0746	-29.18	10.4487	490.579	430.913	643.029	382.851	382.851	382.851	14.429	-39.5377	6.33428	243.07	471.844	246.805	190.353	190.353	190.353	-39.6405	1.05176	-15.41	66.6008	-14.9119	-6.28594	0.391729	0.401998	2.26136	120.528	140.381	-34.0278	0	0	-0.706938	76.7431
0	-1.79774	0	0	-1.81106	0.192332	-6.95139	-0.204261	0.057234	-0.021364	-24.388	-1.88E-15	6.74573	0	0	0.0144848	10.398	-30.4934	11.6323	498.102	429.67	651.463	382.312	382.312	382.312	14.6014	-43.0477	6.82548	270.49	471.724	242.001	190.353	190.353	190.353	-43.194	0.954994	-15.7103	67.5355	-13.7052	-7.36441	0.121771	0.382913	2.00666	200.907	138.36	-49.4107	0	0	-0.784921	74.9806
0	-1.33138	0	0	-1.33917	0.17205	-6.1793	-0.22377	0.0768711	-0.0381317	-26.0401	-4.40E-15	10.2237	0	0	0.00376829	9.77908	-31.4826	12.4435	504.248	428.238	659.554	382.085	382.085	382.085	14.7523	-46.6375	7.27413	298.495	471.845	237.467	190.353	190.353	190.353	-46.8383	0.794298	-15.975	68.1382	-12.3323	-8.36761	-0.0922991	0.390503	1.78212	266.439	132.236	-63.6996	0	0	-0.69162	72.7748
0	-0.931303	0	0	-0.935322	0.149443	-5.31605	-0.244156	0.0929742	-0.0577125	-27.6968	4.74E-15	12.9479	0	0	-0.00531581	9.23593	-32.1418	12.8157	508.971	426.562	667.078	382.061	382.061	382.061	14.917	-50.303	7.67805	327	472.292	233.391	190.353	190.353	190.353	-50.5722	0.556192	-16.2297	68.449	-10.8667	-9.18481	-0.239527	0.419431	1.59481	316.092	126.892	-75.0375	0	0	-0.485927	70.1414
0	-0.589889	0	0	-0.591671	0.126494	-4.4373	-0.264866	0.104363	-0.078992	-29.2054	0	14.6846	0	0	-0.0111888	8.76908	-32.4748	12.7211	512.256	424.599	673.87	382.117	382.117	382.117	15.123	-54.0396	8.03901	355.894	473.12	229.965	190.353	190.353	190.353	-54.3941	0.230995	-16.4922	68.4995	-9.37002	-9.71654	-0.315999	0.458031	1.44544	349.52	125.66	-82.1401	0	0	-0.224079	67.0952
0	-0.304347	0	0	-0.304945	0.104911	-3.60891	-0.284934	0.110839	-0.101454	-30.3851	2.03E-15	15.3995	0	0	-0.0137381	8.36504	-32.492	12.1699	514.12	422.33	679.821	382.139	382.139	382.139	15.3861	-57.841	8.36244	385.042	474.349	227.366	190.353	190.354	190.353	-58.2997	-0.184391	-16.77	68.3093	-7.88828	-9.89124	-0.330973	0.497256	1.33662	369.385	131.262	-84.7102	0	0	0.0457567	63.6487
0	-0.075675	0	0	-0.0757728	0.085843	-2.87577	-0.302801	0.112964	-0.125825	-31.0226	7.44E-15	15.2238	0	0	-0.014024	8.00182	-32.2095	11.2058	514.609	419.774	684.864	382.055	382.055	382.055	15.7083	-61.6977	8.65641	414.286	475.963	225.749	190.354	190.353	190.353	-62.2799	-0.684912	-17.0602	67.8854	-6.45108	-9.67686	-0.309994	0.52869	1.26766	382.56	144.553	-83.0834	0	0	0.298323	59.8138
0	0.0923169	0	0	0.0923885	0.0698437	-2.25989	-0.316664	0.111634	-0.153942	-30.9136	-2.71E-15	14.3796	0	0	-0.0133501	7.65527	-31.6475	9.898	513.797	416.985	688.967	381.846	381.846	381.846	16.0797	-65.5946	8.93034	443.443	477.912	225.24	190.353	190.353	190.353	-66.3187	-1.25709	-17.3513	67.226	-5.07503	-9.08327	-0.287071	0.54551	1.23678	398.667	164.016	-77.7364	0	0	0.537523	55.6065
0	0.194993	0	0	0.195083	0.0570473	-1.76692	-0.324856	0.108146	-0.18846	-29.8963	-7.11E-15	13.1385	0	0	-0.0125259	7.30491	-30.8308	8.33141	511.778	414.048	692.122	381.549	381.549	381.549	16.4806	-69.5103	9.19388	472.289	480.116	225.928	190.354	190.353	190.353	-70.391	-1.87984	-17.6271	66.3271	-3.77125	-8.15487	-0.288541	0.544188	1.23676	425.97	185.999	-68.973	0	0	0.78782	51.0547
0	0.230334	0	0	0.230407	0.0474422	-1.39671	-0.325875	0.103275	-0.231376	-27.8351	7.44E-15	11.6883	0	0	-0.0115312	6.93757	-29.7883	6.59719	508.668	411.076	694.337	381.243	381.243	381.243	16.8863	-73.4173	9.45615	500.558	482.473	227.851	190.354	190.353	190.353	-74.4637	-2.52645	-17.8709	65.1895	-2.55163	-6.95912	-0.324372	0.522052	1.26006	467.805	204.476	-56.6287	0	0	1.07594	46.2059
0	0.202985	0	0	0.203031	0.041085	-1.15162	-0.317987	0.0977463	-0.283705	-24.5586	-3.38E-16	10.1571	0	0	-0.0098961	6.54932	-28.5552	4.78413	504.605	408.19	695.644	381.029	381.03	381.029	17.2695	-77.283	9.72432	527.936	484.863	230.993	190.353	190.353	190.353	-78.4972	-3.16752	-18.068	63.8261	-1.4328	-5.57383	-0.391695	0.478247	1.29597	523.077	212.851	-40.6434	0	0	1.41293	41.1336
0	0.126679	0	0	0.126711	0.0381814	-1.03967	-0.299066	0.0922293	-0.344023	-19.8337	-7.44E-15	8.61895	0	0	-0.00722594	6.14601	-27.1749	2.97132	499.763	405.513	696.098	381.015	381.015	381.015	17.6033	-81.07	10.0018	554.063	487.152	235.263	190.354	190.354	190.353	-82.4457	-3.77391	-18.2064	62.2682	-0.436989	-4.0753	-0.472965	0.416808	1.33032	584.705	206.571	-21.8512	0	0	1.7723	35.9403
0	0.0238801	0	0	0.0238862	0.0389386	-1.06886	-0.267656	0.0877116	-0.408358	-13.482	-2.62E-15	7.15059	0	0	-0.00372527	5.74254	-25.7011	1.22344	494.361	403.164	695.794	381.282	381.282	381.282	17.8622	-84.7341	10.2858	578.548	489.202	240.479	190.353	190.353	190.353	-86.2566	-4.31912	-18.2766	60.5683	0.409427	-2.53036	-0.529317	0.348549	1.34115	638.561	184.759	-2.28126	0	0	2.07756	30.7563
0	-0.0770003	0	0	-0.0770282	0.0432016	-1.23323	-0.223641	0.0851966	-0.470806	-5.47747	-3.91E-15	5.82348	0	0	-0.000405823	5.35864	-24.198	-0.407698	488.673	401.244	694.866	381.868	381.868	381.868	18.0235	-88.2219	10.5657	601.005	490.885	246.357	190.354	190.354	190.354	-89.8681	-4.78137	-18.2702	58.798	1.08032	-0.997875	-0.511439	0.286072	1.30616	667.517	149.72	15.2753	0	0	2.22755	25.7338
0	-0.146141	0	0	-0.146201	0.0499985	-1.49525	-0.168926	0.085655	-0.525607	3.9488	1.65E-15	4.70655	0	0	0.00115987	5.01159	-22.7383	-1.87562	483.044	399.822	693.48	382.751	382.751	382.751	18.0697	-91.4692	10.8216	621.082	492.097	252.513	190.353	190.353	190.353	-93.2088	-5.14569	-18.1795	57.0413	1.55659	0.462031	-0.390599	0.228364	1.21058	661.206	103.676	28.3792	0	0	2.16178	21.0389
0	-0.158339	0	0	-0.158414	0.0572555	-1.77494	-0.107392	0.0890998	-0.569169	14.2894	1.95E-15	3.78022	0	0	-0.000428164	4.70899	-21.3978	-3.13135	477.876	398.914	691.822	383.851	383.851	383.851	17.9926	-94.4013	11.0252	638.504	492.773	258.488	190.354	190.354	190.354	-96.1988	-5.40651	-17.9987	55.3845	1.8329	1.78109	-0.184569	0.154013	1.05759	624.474	45.8899	36.1315	0	0	1.90733	16.8408
0	-0.0997098	0	0	-0.0997882	0.0619089	-1.95424	-0.0442554	0.0946203	-0.600642	24.8232	4.06E-15	2.95829	0	0	-0.00536417	4.44525	-20.25	-4.12054	473.599	398.463	690.061	385.051	385.051	385.051	17.7956	-96.936	11.1415	653.086	492.894	263.782	190.353	190.353	190.353	-98.7539	-5.56966	-17.7238	53.9059	1.92067	2.88527	0.0577105	0.0423188	0.867496	573.99	-24.0833	39.415	0	0	1.54717	13.2991
0	0.0266455	0	0	0.0266592	0.0604372	-1.89754	0.0145754	0.100692	-0.621461	34.6889	-2.54E-15	2.17	0	0	-0.0118516	4.20086	-19.3579	-4.78444	470.614	398.331	688.327	386.222	386.222	386.222	17.4945	-98.9882	11.1312	664.732	492.478	267.902	190.353	190.353	190.353	-100.79	-5.65277	-17.3526	52.6665	1.84737	3.70114	0.264375	-0.104233	0.669814	534.693	-101.528	40.2295	0	0	1.17655	10.55
0	0.199257	0	0	0.199326	0.0497578	-1.48597	0.063361	0.106079	-0.634871	42.9685	5.84E-15	1.51058	0	0	-0.0165526	3.94519	-18.7669	-5.06545	469.23	398.324	686.697	387.254	387.254	387.254	17.1133	-100.478	10.9554	673.414	491.571	270.408	190.353	190.353	190.354	-102.232	-5.68224	-16.883	51.7022	1.65086	4.1638	0.354636	-0.256843	0.495425	534.313	-175.249	40.8017	0	0	0.863523	8.69178
0	0.380509	0	0	0.380531	0.02833	-0.659763	0.0969111	0.110177	-0.644092	48.6961	1.69E-15	1.29294	0	0	-0.0166837	3.64273	-18.4962	-4.91758	469.602	398.238	685.182	388.067	388.067	388.067	16.6764	-101.336	10.5828	679.139	490.226	270.948	190.353	190.353	190.353	-103.017	-5.68576	-16.3133	51.0194	1.37228	4.22598	0.257874	-0.379853	0.368245	594.499	-230.31	42.8764	0	0	0.624424	7.77191
0	0.521304	0	0	0.521331	-0.00291397	0.545337	0.110237	0.113067	-0.649671	50.7873	3.05E-15	1.96451	0	0	-0.0123384	3.26318	-18.5336	-4.32151	471.683	397.922	683.732	388.626	388.626	388.626	16.1979	-101.515	9.99944	681.91	488.497	269.283	190.353	190.353	190.353	-103.1	-5.68184	-15.6436	50.5959	1.0478	3.87056	-0.0491342	-0.434398	0.313986	716.64	-249.467	47.3692	0	0	0.429094	7.77661
0	0.568029	0	0	0.568362	-0.0402613	1.98512	0.09785	0.115814	-0.648338	48.0072	-1.18E-15	3.94639	0	0	-0.00697229	2.79159	-18.8349	-3.2998	475.223	397.318	682.239	388.938	388.938	388.938	15.676	-100.993	9.22018	681.71	486.438	265.322	190.353	190.353	190.353	-102.465	-5.67117	-14.8812	50.3875	0.704128	3.12142	-0.517207	-0.391314	0.369479	873.53	-218.254	54.0366	0	0	0.24137	8.62837
0	0.475514	0	0	0.476363	-0.0777605	3.42824	0.0543537	0.120826	-0.633867	39.2201	6.77E-16	7.48541	0	0	-0.00538259	2.23572	-19.332	-1.92661	479.797	396.478	680.571	389.027	389.027	389.027	15.0988	-99.7846	8.29447	678.494	484.108	259.154	190.353	190.353	190.353	-101.13	-5.6372	-14.047	50.3411	0.358823	2.04717	-1.02333	-0.250249	0.571335	1011.94	-133.96	61.0005	0	0	0.0447788	10.1966
0	0.229646	0	0	0.230375	-0.108429	4.60533	-0.0228658	0.13043	-0.599765	23.9943	-1.69E-15	12.4573	0	0	-0.00908066	1.62731	-19.9499	-0.326258	484.902	395.539	678.624	388.898	388.898	388.898	14.4637	-97.9542	7.30011	672.225	481.593	251.097	190.353	190.353	190.353	-99.164	-5.56094	-13.1803	50.4143	0.024716	0.754342	-1.40351	-0.0518479	0.933279	1069.15	-13.4353	64.741	0	0	-0.168062	12.3252
0	-0.125724	0	0	-0.126266	-0.125776	5.26947	-0.128911	0.144374	-0.541743	3.37968	-2.71E-15	18.2049	0	0	-0.0107689	1.01505	-20.6289	1.34179	490.065	394.663	676.377	388.514	388.514	388.514	13.8018	-95.631	6.32217	662.928	479.024	241.725	190.353	190.353	190.354	-96.7089	-5.44415	-12.3381	50.5954	-0.282627	-0.630731	-1.5328	0.13038	1.42195	1004.66	108.539	61.4969	0	0	-0.402441	14.8701
0	-0.475482	0	0	-0.477484	-0.125222	5.24831	-0.247155	0.158364	-0.460087	-19.6503	-4.23E-15	23.559	0	0	0.00574185	0.450519	-21.3398	2.90668	494.944	393.976	673.925	387.793	387.793	387.793	13.1844	-93.0131	5.42721	650.764	476.567	231.841	190.354	190.353	190.353	-93.976	-5.32221	-11.5859	50.9136	-0.538544	-1.98364	-1.40332	0.228284	1.94044	829.533	194.771	49.596	0	0	-0.631154	17.7286
0	-0.655334	0	0	-0.657345	-0.1051	4.47775	-0.350254	0.165864	-0.360184	-40.6209	-4.48E-15	27.1897	0	0	0.0533703	-0.0260704	-22.0823	4.2086	499.344	393.517	671.447	386.639	386.639	386.639	12.6987	-90.3443	4.65097	636.092	474.399	222.343	190.353	190.353	190.353	-91.2212	-5.24966	-10.9826	51.4305	-0.708595	-3.19619	-1.13418	0.228312	2.35502	607.82	227.957	30.6369	0	0	-0.785569	20.839
0	-0.512899	0	0	-0.513615	-0.0669436	3.01233	-0.411372	0.161365	-0.254222	-55.2039	-4.91E-15	28.0958	0	0	0.124488	-0.392582	-22.8654	5.11386	503.153	393.236	669.113	385.001	385.001	385.001	12.4037	-87.8607	4.0072	619.463	472.658	214.009	190.353	190.353	190.354	-88.6858	-5.26398	-10.5635	52.2085	-0.756931	-4.17755	-0.914906	0.187467	2.54362	430.963	220.58	8.80717	0	0	-0.855452	24.1514
0	0.0266839	0	0	0.0266753	-0.0148462	1.0055	-0.423066	0.144987	-0.156081	-61.6108	8.97E-15	26.1797	0	0	0.190969	-0.641248	-23.6769	5.52377	506.229	393.039	666.956	382.919	382.919	382.919	12.3012	-85.7313	3.50414	601.521	471.402	207.309	190.353	190.353	190.354	-86.5356	-5.35857	-10.3316	53.2683	-0.662355	-4.84602	-0.884839	0.183372	2.47269	363.824	201.384	-11.4159	0	0	-0.956928	27.5855
0	0.941591	0	0	0.941851	0.0458815	-1.33655	-0.39641	0.12087	-0.0752263	-60.747	3.21E-15	22.1171	0	0	0.225439	-0.769778	-24.4615	5.38379	508.307	392.852	664.806	380.535	380.535	380.535	12.3444	-84.036	3.15165	582.881	470.614	202.348	190.353	190.353	190.353	-84.8414	-5.48935	-10.2617	54.555	-0.433158	-5.12249	-1.05035	0.248575	2.22227	409.193	192.024	-27.1587	0	0	-1.18348	31.0026
0	2.14066	0	0	2.14538	0.109975	-3.80342	-0.346096	0.0941782	-0.0165785	-54.6382	-5.08E-15	16.9609	0	0	0.219258	-0.77588	-25.1192	4.69739	508.999	392.669	662.322	378.037	378.037	378.037	12.4668	-82.7806	2.95591	564.028	470.223	198.962	190.353	190.354	190.353	-83.5984	-5.60129	-10.3135	55.9305	-0.112299	-4.93681	-1.29546	0.364929	1.94553	516.566	198.57	-37.552	0	0	-1.41614	34.2095
0	3.50126	0	0	3.52201	0.173136	-6.2207	-0.288847	0.0689587	0.0179485	-45.9452	-6.60E-15	11.7232	0	0	0.183796	-0.660905	-25.5285	3.54038	507.877	392.569	659.142	375.567	375.567	375.567	12.6061	-81.9187	2.9133	545.289	470.138	196.829	190.353	190.354	190.354	-82.751	-5.64942	-10.4441	57.2021	0.230221	-4.25169	-1.45139	0.484024	1.79686	611.942	213.256	-43.2242	0	0	-1.38608	36.9929
0	4.90636	0	0	4.96066	0.232588	-8.47605	-0.237268	0.0475137	0.031497	-36.9615	3.38E-16	7.13038	0	0	0.137924	-0.440349	-25.5852	2.06223	504.613	392.686	655.054	373.178	373.178	373.178	12.7137	-81.3766	3.00848	526.834	470.266	195.587	190.353	190.353	190.354	-82.2179	-5.60681	-10.6142	58.1808	0.517281	-3.09823	-1.37495	0.550867	1.85762	627.415	219.862	-44.99	0	0	-0.966818	39.1754
0	6.26974	0	0	6.37733	0.287027	-10.5185	-0.196208	0.0309277	0.0327343	-28.9938	-1.90E-15	3.61241	0	0	0.0961659	-0.153195	-25.2412	0.463202	499.117	393.141	650.109	370.864	370.864	370.864	12.7568	-81.073	3.21595	508.716	470.521	194.911	190.354	190.353	190.354	-81.913	-5.46432	-10.7903	58.7523	0.693576	-1.60673	-0.995046	0.508832	2.10407	522.522	200.455	-43.1537	0	0	-0.362174	40.6717
0	7.54499	0	0	7.72413	0.335837	-12.3271	-0.166475	0.0184796	0.032041	-22.6477	-4.40E-15	1.24879	0	0	0.0651157	0.141042	-24.5262	-1.04523	491.63	393.95	644.62	368.63	368.63	368.63	12.7211	-80.9314	3.50206	490.922	470.833	194.549	190.353	190.353	190.353	-81.758	-5.23095	-10.9476	58.9192	0.743262	-0.00368261	-0.322847	0.321801	2.43638	296.392	146.374	-38.2443	0	0	0.0532096	41.5194
0	8.72443	0	0	8.98848	0.377917	-13.8668	-0.146179	0.00914367	0.0360252	-17.9475	1.69E-15	-0.08179	0	0	0.0451588	0.379863	-23.5404	-2.27403	482.701	394.994	639.071	366.543	366.543	366.543	12.6159	-80.8882	3.82553	473.427	471.158	194.319	190.353	190.353	190.353	-81.6913	-4.93659	-11.0721	58.7855	0.680612	1.4346	0.533592	0.0195006	2.74718	-4.91692	67.1796	-31.5391	0	0	0.0822885	41.8673
0	9.82779	0	0	10.1811	0.410961	-15.0617	-0.13358	0.0022614	0.0444164	-14.6586	-9.73E-16	-0.631973	0	0	0.0336501	0.516976	-22.4204	-3.0736	473.072	396.049	633.962	364.728	364.728	364.728	12.4772	-80.8945	4.13919	456.232	471.478	194.104	190.353	190.353	190.353	-81.6701	-4.63245	-11.1642	58.4944	0.529585	2.44264	1.37988	-0.311813	2.96838	-298.206	-15.9698	-24.3771	0	0	-0.152821	41.9234
0	10.884	0	0	11.3172	0.431743	-15.8065	-0.128363	-0.00182342	0.0510349	-12.4914	-4.65E-16	-0.675002	0	0	0.0272683	0.531522	-21.291	-3.33971	463.47	396.877	629.674	363.342	363.342	363.342	12.3612	-80.9155	4.39429	439.356	471.797	193.835	190.353	190.354	190.354	-81.6682	-4.38446	-11.2357	58.1595	0.310494	2.8137	1.99201	-0.569612	3.07913	-491.527	-80.4127	-17.6696	0	0	-0.417393	41.8819
0	11.9114	0	0	12.3995	0.437447	-16.01	-0.130526	-0.0022811	0.0475567	-11.0886	1.10E-15	-0.445068	0	0	0.0230043	0.426618	-20.2205	-3.01889	454.389	397.31	626.384	362.536	362.536	362.536	12.328	-80.9255	4.54669	422.815	472.13	193.488	190.353	190.353	190.353	-81.6695	-4.2584	-11.3036	57.8115	0.0378115	2.43187	2.19746	-0.678219	3.08908	-519.375	-109.242	-11.8739	0	0	-0.584208	41.8556
0	12.9022	0	0	13.4079	0.427332	-15.6489	-0.139913	0.000743111	0.0297554	-10.1064	3.51E-15	-0.157318	0	0	0.0189067	0.225336	-19.1978	-2.11945	445.949	397.308	624.056	362.411	362.411	362.411	12.4194	-80.9026	4.5659	406.583	472.49	193.078	190.353	190.354	190.353	-81.6579	-4.2993	-11.3797	57.3817	-0.276911	1.29283	1.95836	-0.608106	3.03091	-374.508	-94.9623	-7.04814	0	0	-0.585181	41.8402
0	13.8166	0	0	14.3003	0.403554	-14.795	-0.154779	0.00563057	0.000651696	-9.18899	-2.90E-15	0.00623538	0	0	0.0142573	-0.031781	-18.1415	-0.723041	437.877	396.969	622.507	362.974	362.973	362.973	12.6407	-80.8205	4.44486	390.575	472.871	192.649	190.353	190.353	190.353	-81.6087	-4.51313	-11.4653	56.7268	-0.61964	-0.490266	1.39266	-0.405283	2.9415	-112.97	-46.6839	-2.76226	0	0	-0.270373	41.7263
0	14.5882	0	0	15.0187	0.370566	-13.5992	-0.171605	0.0102295	-0.0316421	-8.01273	-2.11E-15	-0.0512585	0	0	0.00930558	-0.288374	-16.9357	1.01607	429.637	396.479	621.505	364.122	364.122	364.122	12.9594	-80.645	4.2051	374.66	473.248	192.256	190.353	190.353	190.353	-81.4828	-4.86166	-11.5534	55.6823	-0.974195	-2.70235	0.712645	-0.165617	2.84894	172.124	12.2122	1.54653	0	0	0.49795	41.3546
0	15.1384	0	0	15.4995	0.333573	-12.2438	-0.187144	0.0135587	-0.0589081	-6.47746	-4.21E-15	-0.282596	0	0	0.00478377	-0.480323	-15.4773	2.89081	420.639	396.029	620.86	365.698	365.698	365.698	13.3188	-80.3321	3.89085	358.692	473.583	191.956	190.353	190.354	190.354	-81.2274	-5.27524	-11.6357	54.1224	-1.32887	-5.06373	0.121826	0.0189937	2.7708	392.312	55.535	5.8064	0	0	1.57306	40.588
0	15.3938	0	0	15.6834	0.29708	-10.8928	-0.199157	0.0160839	-0.0767885	-4.6874	-5.50E-16	-0.567692	0	0	0.00144083	-0.553286	-13.7137	4.67471	410.443	395.742	620.485	367.544	367.544	367.544	13.6596	-79.8334	3.55389	342.544	473.834	191.787	190.353	190.353	190.354	-80.784	-5.67682	-11.7074	52.007	-1.68058	-7.28161	-0.257226	0.104859	2.72328	496.239	67.9742	9.10977	0	0	2.47808	39.3688
0	15.2999	0	0	15.5257	0.264218	-9.6657	-0.206697	0.0187598	-0.0846836	-2.85844	2.11E-15	-0.833945	0	0	-9.19E-05	-0.482167	-11.6582	6.15861	398.889	395.641	620.414	369.541	369.541	369.541	13.9359	-79.1017	3.23718	326.132	473.972	191.775	190.353	190.354	190.354	-80.0964	-6.00389	-11.7674	49.3998	-2.03172	-9.10159	-0.382225	0.101907	2.71817	474.082	52.1052	9.91174	0	0	2.71088	37.7389
0	14.8281	0	0	15.0019	0.236698	-8.63107	-0.209522	0.0221615	-0.0828596	-1.16951	-1.48E-15	-1.0935	0	0	0.000458076	-0.279533	-9.38136	7.18352	386.12	395.671	620.793	371.589	371.589	371.589	14.1211	-78.0962	2.96484	309.419	473.986	191.931	190.353	190.353	190.353	-79.1183	-6.21942	-11.815	46.4511	-2.38614	-10.3471	-0.26885	0.0524395	2.74391	345.738	24.2678	6.92421	0	0	2.10113	35.8218
0	13.9754	0	0	14.1089	0.214903	-7.80759	-0.207414	0.0263023	-0.071758	0.346327	-1.14E-15	-1.38384	0	0	0.00300552	0.0120287	-6.9865	7.66281	372.524	395.747	621.813	373.583	373.583	373.583	14.2057	-76.7858	2.73887	292.412	473.884	192.255	190.353	190.353	190.353	-77.8163	-6.31371	-11.8463	43.3525	-2.74676	-10.9396	0.0244502	-0.000719874	2.76347	148.399	2.79743	0.300738	0	0	0.899924	33.7792
0	12.7584	0	0	12.8606	0.197956	-7.16503	-0.20055	0.0307058	-0.0527592	1.74336	-1.73E-15	-1.71035	0	0	0.0073969	0.33762	-4.58187	7.58919	358.623	395.803	623.637	375.426	375.426	375.426	14.1926	-75.1495	2.5412	275.164	473.691	192.73	190.353	190.353	190.353	-76.1698	-6.30019	-11.8517	40.2856	-3.11234	-10.8989	0.410804	-0.0247518	2.73752	-74.1788	1.41568	-8.58631	0	0	-0.425797	31.7662
0	11.2035	0	0	11.2799	0.183924	-6.6316	-0.189921	0.0348448	-0.029176	3.05928	-1.06E-15	-2.00706	0	0	0.0134611	0.649188	-2.2589	7.02667	344.954	395.813	626.329	377.061	377.061	377.061	14.0888	-73.1753	2.34176	257.761	473.445	193.319	190.353	190.353	190.353	-74.1691	-6.20552	-11.8157	37.3853	-3.47456	-10.3258	0.791881	0.00279883	2.64894	-280.396	27.0199	-17.9784	0	0	-1.47161	29.9013
0	9.33561	0	0	9.38948	0.170312	-6.11304	-0.176881	0.0383217	-0.0058363	4.28525	2.54E-16	-2.16444	0	0	0.0208982	0.918758	-0.08106	6.08978	331.961	395.803	629.837	378.499	378.499	378.499	13.8962	-70.8587	2.11142	240.308	473.188	193.964	190.353	190.353	190.353	-71.8116	-6.05562	-11.7194	34.7259	-3.81868	-9.372	1.08836	0.0874473	2.50396	-440.843	77.6492	-26.315	0	0	-2.06587	28.2548
0	7.17056	0	0	7.20413	0.154753	-5.51906	-0.163204	0.040845	0.0125765	5.29592	1.69E-16	-2.08936	0	0	0.0287184	1.14266	1.91702	4.91614	319.942	395.847	634.014	379.81	379.81	379.81	13.6068	-68.1999	1.83471	222.902	472.957	194.587	190.353	190.353	190.353	-69.0986	-5.86351	-11.5435	32.3294	-4.12848	-8.20403	1.26831	0.211227	2.32301	-545.72	141.952	-32.4875	0	0	-2.26476	26.8531
0	4.71352	0	0	4.73004	0.135575	-4.78528	-0.150712	0.0421069	0.023117	5.85562	1.82E-15	-1.75318	0	0	0.034901	1.33677	3.72346	3.64045	309.046	396.046	638.674	381.093	381.093	381.093	13.2034	-65.2034	1.51606	205.614	472.779	195.107	190.353	190.353	190.353	-66.0342	-5.62529	-11.2715	30.1836	-4.3922	-6.97131	1.35436	0.340652	2.1229	-604.807	203.194	-35.9387	0	0	-2.23507	25.691
0	1.96485	0	0	1.96938	0.112002	-3.88126	-0.141072	0.0420872	0.0249092	5.64645	3.28E-16	-1.16821	0	0	0.03632	1.52641	5.33998	2.37711	299.324	396.505	643.623	382.438	382.438	382.438	12.6674	-61.8776	1.17786	188.476	472.667	195.456	190.353	190.353	190.353	-62.6265	-5.32489	-10.8921	28.261	-4.60611	-5.78708	1.40432	0.445344	1.9184	-639.856	246.391	-36.6907	0	0	-2.13673	24.748
0	-1.07023	0	0	-1.07152	0.0839965	-2.80472	-0.136288	0.0409638	0.0180101	4.25446	1.82E-15	-0.379851	0	0	0.0286677	1.73507	6.77215	1.2133	290.793	397.296	648.685	383.908	383.908	383.908	11.9863	-58.2368	0.853212	171.482	472.623	195.596	190.353	190.354	190.353	-58.8905	-4.94321	-10.4006	26.5327	-4.77146	-4.72403	1.47193	0.500223	1.7154	-671.324	260.887	-34.9941	0	0	-2.05808	24.0046
0	-4.37053	0	0	-4.37216	0.0519381	-1.57001	-0.138478	0.0391017	0.00242208	1.24256	-6.77E-16	0.552899	0	0	0.00715653	1.97594	8.02174	0.209945	283.487	398.437	653.696	385.542	385.542	385.542	11.1595	-54.3042	0.577489	154.607	472.637	195.541	190.353	190.353	190.353	-54.8524	-4.46658	-9.79842	24.9775	-4.88832	-3.82074	1.57998	0.494038	1.51502	-709.424	243.663	-31.3053	0	0	-2.00929	23.4553
0	-7.88858	0	0	-7.88862	0.0163807	-0.198884	-0.149133	0.0369244	-0.0215527	-3.71617	-2.96E-15	1.56684	0	0	-0.0316576	2.24893	9.08285	-0.59344	277.486	399.879	658.489	387.358	387.358	387.358	10.1999	-50.1178	0.381487	137.827	472.695	195.369	190.353	190.353	190.353	-50.5553	-3.89158	-9.09232	23.5863	-4.95039	-3.09273	1.71601	0.432291	1.31544	-752.611	200.126	-26.3199	0	0	-1.94884	23.1159
0	-11.5441	0	0	-11.547	-0.0220136	1.28185	-0.168617	0.0351639	-0.053066	-10.7131	-2.96E-15	2.64513	0	0	-0.0875131	2.54316	9.94224	-1.17346	272.899	401.521	662.889	389.366	389.366	389.366	9.13147	-45.7354	0.287111	121.14	472.779	195.228	190.353	190.354	190.353	-46.0635	-3.22667	-8.29327	22.3633	-4.94509	-2.54273	1.84355	0.334884	1.1192	-790.699	141.965	-20.7777	0	0	-1.81782	23.0226
0	-15.2221	0	0	-15.2412	-0.0623266	2.83471	-0.195555	0.0344583	-0.0894749	-19.4687	5.82E-16	3.81576	0	0	-0.153923	2.84281	10.5831	-1.51857	269.838	403.24	666.718	391.563	391.563	391.563	7.98986	-41.239	0.303864	104.596	472.879	195.33	190.353	190.354	190.353	-41.466	-2.49315	-7.41832	21.3225	-4.85755	-2.16718	1.92113	0.226176	0.930424	-811.437	82.7507	-15.2535	0	0	-1.57742	23.2234
0	-18.7777	0	0	-18.8353	-0.103154	4.40315	-0.226733	0.0347747	-0.126935	-29.2758	4.23E-15	5.13131	0	0	-0.217577	3.13317	10.991	-1.62695	268.383	404.921	669.802	393.939	393.939	393.939	6.82217	-36.7353	0.423873	88.3143	473	195.925	190.354	190.353	190.354	-36.876	-1.72749	-6.49379	20.4822	-4.67662	-1.95824	1.91237	0.124618	0.759036	-803.593	32.6079	-9.80179	0	0	-1.22844	23.7668
0	-22.0492	0	0	-22.173	-0.142403	5.90473	-0.256953	0.0350217	-0.160511	-39.0011	6.63E-15	6.62319	0	0	-0.260768	3.40446	11.1591	-1.50722	268.547	406.484	672.001	396.47	396.47	396.47	5.68715	-32.3504	0.614886	72.4892	473.177	197.261	190.353	190.353	190.353	-32.4246	-0.98497	-5.55821	19.858	-4.39875	-1.90347	1.80136	0.0382412	0.614708	-762.499	-3.42294	-4.16615	0	0	-0.818171	24.6886
0	-24.8805	0	0	-25.0939	-0.177344	7.23478	-0.281244	0.0336807	-0.185926	-47.396	-5.46E-15	8.28272	0	0	-0.26843	3.65339	11.0922	-1.18045	270.261	407.893	673.224	399.117	399.117	399.117	4.64953	-28.2158	0.81647	57.372	473.465	199.533	190.353	190.353	190.353	-28.2454	-0.339423	-4.66077	19.4573	-4.03001	-1.9863	1.59732	-0.0335254	0.50406	-691.004	-25.0224	1.94857	0	0	-0.418367	26.0036
0	-27.1461	0	0	-27.456	-0.204944	8.27993	-0.297065	0.030078	-0.200909	-53.4741	-1.35E-15	10.0545	0	0	-0.235149	3.88309	10.8062	-0.680796	273.379	409.154	673.435	401.83	401.83	401.83	3.76964	-24.4506	0.94629	43.2293	473.929	202.847	190.353	190.353	190.353	-24.4556	0.125507	-3.85511	19.2752	-3.58623	-2.18848	1.33476	-0.0917414	0.429349	-599.56	-33.6254	8.42261	0	0	-0.0949611	27.7023
0	-28.77	0	0	-29.1573	-0.222328	8.93543	-0.304692	0.0247123	-0.204804	-56.7272	-1.69E-15	11.7786	0	0	-0.167543	4.10186	10.3264	-0.0523667	277.696	410.307	672.651	404.552	404.552	404.552	3.09276	-21.1434	0.918869	30.2991	474.623	207.209	190.353	190.353	190.353	-21.1396	0.334148	-3.19066	19.2934	-3.09242	-2.49358	1.06665	-0.126018	0.383064	-505.271	-28.7197	14.3807	0	0	0.116045	29.7536
0	-29.7352	0	0	-30.1553	-0.227294	9.12227	-0.306459	0.0191433	-0.198055	-57.1936	8.12E-15	13.217	0	0	-0.0816035	4.32162	9.68437	0.658272	282.982	411.416	670.926	407.227	407.227	407.227	2.64304	-18.34	0.673015	18.7582	475.574	212.541	190.353	190.353	190.353	-18.3377	0.242267	-2.70494	19.4819	-2.58042	-2.88839	0.850869	-0.120502	0.350978	-428.103	-8.5569	18.2929	0	0	0.219966	32.1099
0	-30.081	0	0	-30.4772	-0.21876	8.80107	-0.305383	0.0152641	-0.181478	-55.3742	-6.77E-15	14.1435	0	0	0.00367814	4.5563	8.91307	1.41073	289.015	412.565	668.331	409.802	409.802	409.802	2.42344	-16.0378	0.196135	8.70961	476.777	218.705	190.353	190.353	190.353	-16.0432	-0.14352	-2.41918	19.8029	-2.08474	-3.36071	0.714484	-0.0718405	0.321206	-380.805	24.8469	18.8451	0	0	0.255538	34.7148
0	-29.8918	0	0	-30.2143	-0.196969	7.97847	-0.304381	0.0143041	-0.155764	-52.1028	-6.26E-15	14.4162	0	0	0.0731546	4.81976	8.04341	2.17374	295.604	413.85	664.939	412.233	412.233	412.233	2.42164	-14.1901	-0.467871	0.191527	478.205	225.529	190.353	190.353	190.353	-14.2078	-0.761919	-2.33923	20.2186	-1.63696	-3.89611	0.658451	0.0034535	0.289656	-368.467	63.6142	15.7453	0	0	0.27304	37.5094
0	-29.2787	0	0	-29.5003	-0.163467	6.70742	-0.30626	0.0151441	-0.122043	-48.4116	6.77E-16	13.8819	0	0	0.119435	5.12356	7.1013	2.9239	302.602	415.364	660.82	414.483	414.483	414.483	2.61747	-12.7212	-1.23159	-6.79769	479.816	232.821	190.353	190.353	190.353	-12.7564	-1.51186	-2.45954	20.6965	-1.26238	-4.47635	0.668164	0.0756443	0.264089	-390.126	95.5455	10.2703	0	0	0.3156	40.4369
0	-28.3583	0	0	-28.4805	-0.1209	5.08294	-0.312064	0.0155535	-0.0829836	-45.1992	-8.54E-15	12.4565	0	0	0.14263	5.47514	6.10636	3.64247	309.906	417.179	656.05	416.521	416.521	416.521	2.98624	-11.5472	-1.99057	-12.2665	481.564	240.372	190.353	190.353	190.353	-11.606	-2.27888	-2.76535	21.2141	-0.979984	-5.07767	0.711598	0.110898	0.260994	-436.35	108.45	4.91321	0	0	0.404366	43.4448
0	-27.2368	0	0	-27.2837	-0.0725862	3.22933	-0.321257	0.0134959	-0.0422073	-43.0868	2.54E-15	10.1642	0	0	0.147641	5.87695	5.0718	4.31057	317.45	419.323	650.717	418.303	418.303	418.303	3.49919	-10.5941	-2.65175	-16.2061	483.398	247.966	190.353	190.353	190.353	-10.6829	-2.96254	-3.23325	21.7612	-0.804678	-5.67022	0.747768	0.0867142	0.29851	-492.827	95.6008	2.34841	0	0	0.538966	46.4858
0	-25.9998	0	0	-26.0068	-0.0220015	1.28139	-0.33302	0.0078982	-0.00349321	-42.4274	-2.71E-15	7.14816	0	0	0.141493	6.32658	4.00467	4.90337	325.19	421.773	644.942	419.767	419.767	419.767	4.12314	-9.80963	-3.1526	-18.5801	485.259	255.388	190.353	190.353	190.353	-9.93325	-3.49475	-3.83123	22.344	-0.750326	-6.21786	0.740541	0.00278584	0.390011	-545.51	59.3378	4.21957	0	0	0.709037	49.5174
0	-24.7084	0	0	-24.71	0.0277101	-0.635855	-0.346467	-0.000834016	0.0308939	-43.2682	2.03E-15	3.69898	0	0	0.131338	6.81863	2.90635	5.38601	333.093	424.451	638.877	420.818	420.818	420.818	4.82034	-9.16936	-3.46755	-19.323	487.082	262.432	190.353	190.353	190.353	-9.32938	-3.84596	-4.51925	22.9878	-0.832888	-6.67864	0.68592	-0.120293	0.534378	-590.28	9.78648	10.5013	0	0	0.915961	52.5022
0	-23.4001	0	0	-23.4222	0.0740182	-2.42064	-0.359884	-0.0113316	0.0599226	-45.2886	-8.12E-15	0.193323	0	0	0.122699	7.34808	1.77246	5.71538	341.129	427.247	632.713	421.329	421.329	421.329	5.55024	-8.67559	-3.60142	-18.3454	488.792	268.911	190.353	190.353	190.353	-8.86964	-4.01878	-5.25228	23.7395	-1.07337	-7.00511	0.604075	-0.247949	0.718952	-629.962	-38.7508	19.6666	0	0	1.18068	55.4079
0	-22.0926	0	0	-22.1494	0.115126	-4.00118	-0.37094	-0.0221389	0.0835407	-47.8941	6.77E-16	-3.00992	0	0	0.11857	7.91442	0.592111	5.847	349.281	430.048	626.665	421.152	421.152	421.152	6.27298	-8.35181	-3.57679	-15.5463	490.321	274.662	190.353	190.353	190.353	-8.57395	-4.03579	-5.98523	24.6652	-1.50001	-7.1464	0.527418	-0.34285	0.928908	-670.224	-73.8521	29.745	0	0	1.54715	58.2096
0	-20.7896	0	0	-20.8843	0.149948	-5.33539	-0.377141	-0.0323097	0.102328	-50.3757	-9.47E-15	-5.65171	0	0	0.119407	8.52435	-0.652773	5.74495	357.557	432.763	620.955	420.146	420.146	420.146	6.95364	-8.23423	-3.42081	-10.8305	491.609	279.548	190.353	190.353	190.353	-8.47598	-3.92639	-6.67869	25.8462	-2.14792	-7.05645	0.484462	-0.377898	1.1472	-714.434	-90.5038	39.3428	0	0	2.06937	60.8913
0	-19.4864	0	0	-19.6138	0.177972	-6.40496	-0.376096	-0.0413006	0.116571	-52.0637	2.71E-15	-7.58346	0	0	0.123749	9.19129	-1.98743	5.39293	365.991	435.349	615.791	418.228	418.228	418.228	7.5657	-8.36266	-3.1558	-4.12665	492.61	283.459	190.353	190.354	190.353	-8.61423	-3.71683	-7.3034	27.3687	-3.05542	-6.70972	0.497508	-0.338734	1.36664	-761.13	-92.212	48.0787	0	0	2.77844	63.4478
0	-18.1747	0	0	-18.3246	0.199078	-7.20761	-0.366216	-0.0488209	0.1265	-52.4943	1.35E-15	-8.76151	0	0	0.129162	9.92955	-3.44204	4.80472	374.651	437.799	611.343	415.42	415.42	415.42	8.09328	-8.77234	-2.79579	4.59726	493.296	286.316	190.353	190.353	190.353	-9.02359	-3.42578	-7.84294	29.3104	-4.25334	-6.11707	0.574046	-0.224796	1.58429	-802.782	-88.8347	56.4474	0	0	3.62944	65.8848
0	-16.8476	0	0	-17.0077	0.213416	-7.75131	-0.347519	-0.0547062	0.131593	-51.5271	-5.41E-15	-9.2336	0	0	0.133187	10.7435	-5.04682	4.02973	383.619	440.12	607.732	411.88	411.88	411.88	8.53146	-9.48774	-2.34966	15.3242	493.657	288.071	190.353	190.353	190.353	-9.72901	-3.06651	-8.29397	31.7217	-5.74852	-5.33107	0.712084	-0.0431766	1.808	-829.456	-90.1029	64.8924	0	0	4.48	68.2144
0	-15.5022	0	0	-15.6606	0.221382	-8.05274	-0.32183	-0.0587686	0.131103	-49.3406	0	-9.11197	0	0	0.134035	11.6151	-6.82555	3.15043	392.982	442.302	605.025	407.895	407.895	407.894	8.88449	-10.5202	-1.82815	27.9885	493.697	288.709	190.353	190.353	190.354	-10.7432	-2.65317	-8.66368	34.6075	-7.50692	-4.43729	0.900302	0.187969	2.04825	-832.597	-101.19	73.0087	0	0	5.12789	70.4482
0	-14.1402	0	0	-14.2871	0.223686	-8.13985	-0.292222	-0.0605181	0.124075	-46.3143	-4.06E-15	-8.52089	0	0	0.130859	12.4965	-8.78922	2.2714	402.798	444.286	603.258	403.825	403.825	403.825	9.16239	-11.8696	-1.25043	42.4853	493.43	288.255	190.353	190.354	190.353	-12.0685	-2.20723	-8.9652	37.9158	-9.44331	-3.53335	1.12911	0.437824	2.31862	-809.577	-120.095	79.0035	0	0	5.41963	72.5873
0	-12.7682	0	0	-12.8976	0.221494	-8.05697	-0.262039	-0.0594588	0.110197	-42.8673	-4.06E-15	-7.58544	0	0	0.123659	13.3137	-10.9312	1.5053	413.092	445.975	602.464	400.027	400.027	400.027	9.37786	-13.5277	-0.646078	58.685	492.881	286.769	190.353	190.353	190.353	-13.6999	-1.75965	-9.2131	41.5376	-11.4232	-2.70532	1.39021	0.669104	2.61908	-764.27	-138.68	80.6529	0	0	5.33673	74.6117
0	-11.3988	0	0	-11.5086	0.216484	-7.86743	-0.234278	-0.0553721	0.0904916	-39.3607	2.71E-15	-6.41118	0	0	0.113144	13.9804	-13.2254	0.962554	423.831	447.253	602.703	396.769	396.769	396.769	9.54404	-15.4814	-0.0508266	76.4453	492.077	284.349	190.353	190.353	190.353	-15.6281	-1.34688	-9.42016	45.3221	-13.2773	-2.01829	1.66631	0.855166	2.92851	-704.239	-144.802	76.6489	0	0	4.98544	76.4745
0	-10.0512	0	0	-10.1423	0.210676	-7.6475	-0.211069	-0.0485172	0.0676815	-36.0488	0	-5.06348	0	0	0.100518	14.4163	-15.6293	0.745006	434.93	448.022	604.072	394.178	394.178	394.178	9.67333	-17.7136	0.502706	95.6201	491.051	281.125	190.353	190.353	190.353	-17.8398	-1.0016	-9.5961	49.0998	-14.8285	-1.52809	1.91081	0.978655	3.19775	-633.438	-128.774	67.7778	0	0	4.46037	78.1057
0	-8.74971	0	0	-8.82519	0.205991	-7.46994	-0.193611	-0.0396145	0.0460494	-33.0906	1.35E-15	-3.55023	0	0	0.0872369	14.5619	-18.0889	0.935074	446.246	448.236	606.694	392.238	392.238	392.238	9.77664	-20.2045	0.994885	116.066	489.834	277.245	190.353	190.353	190.353	-20.3172	-0.742981	-9.74814	52.7066	-15.9275	-1.2976	2.06034	1.01813	3.36195	-551.966	-89.5356	56.5803	0	0	3.77851	79.4247
0	-7.51978	0	0	-7.58296	0.203622	-7.38007	-0.18227	-0.0292971	0.0292338	-30.5727	-1.35E-15	-1.79438	0	0	0.0746403	14.3905	-20.5438	1.57895	457.584	447.913	610.66	390.825	390.825	390.825	9.8633	-22.9317	1.42515	137.649	488.463	272.853	190.353	190.353	190.353	-23.0386	-0.570822	-9.88284	56.0036	-16.488	-1.39505	2.06103	0.951439	3.37093	-457.675	-35.6135	45.9434	0	0	2.92511	80.3568
0	-6.38156	0	0	-6.43505	0.203547	-7.37723	-0.176807	-0.0180055	0.0184263	-28.526	6.09E-15	0.313468	0	0	0.0635453	13.914	-22.9304	2.66999	468.698	447.135	615.972	389.772	389.772	389.772	9.94185	-25.8722	1.81108	160.254	486.979	268.079	190.353	190.353	190.353	-25.9797	-0.467169	-10.0088	58.8915	-16.5056	-1.87029	1.88902	0.782052	3.22178	-347.993	20.3944	37.715	0	0	1.94396	80.8457
0	-5.34528	0	0	-5.39049	0.204529	-7.41449	-0.176457	-0.00571242	0.0117864	-26.9216	6.77E-16	2.86662	0	0	0.0538674	13.183	-25.1838	4.1378	479.316	446.019	622.509	388.931	388.931	388.931	10.0221	-29.0033	2.18095	183.787	485.431	263.031	190.353	190.353	190.353	-29.1159	-0.404913	-10.1391	61.3162	-16.0498	-2.72399	1.55257	0.553537	2.95881	-220.847	68.429	31.8766	0	0	0.95759	80.8577
0	-4.41173	0	0	-4.44907	0.204668	-7.41975	-0.179856	0.00770974	0.0061934	-25.6657	-3.72E-15	5.84108	0	0	0.0446112	12.2795	-27.2402	5.84787	489.151	444.683	630.019	388.2	388.2	388.2	10.1185	-32.3027	2.56479	208.175	483.879	257.809	190.353	190.353	190.353	-32.4232	-0.358308	-10.2942	63.2668	-15.2357	-3.88883	1.09613	0.331845	2.64546	-79.4863	103.281	27.1752	0	0	0.12839	80.3777
0	-3.57705	0	0	-3.60653	0.202202	-7.32621	-0.185705	0.0220081	-0.00150713	-24.6729	-2.03E-15	9.02487	0	0	0.0346128	11.3021	-29.042	7.61668	497.925	443.221	638.158	387.525	387.526	387.526	10.2526	-35.7474	2.98801	233.352	482.397	252.516	190.353	190.353	190.353	-35.8778	-0.310848	-10.5017	64.7663	-14.1908	-5.23381	0.597818	0.180715	2.33409	64.2756	125.533	21.8217	0	0	-0.420979	79.4014
0	-2.83793	0	0	-2.85985	0.196145	-7.09626	-0.193744	0.0368414	-0.0130153	-23.9705	-2.71E-15	12.0755	0	0	0.0235798	10.3488	-30.5433	9.243	505.393	441.686	646.542	386.878	386.878	386.878	10.451	-39.313	3.46961	259.244	481.066	247.267	190.353	190.353	190.354	-39.456	-0.257466	-10.7934	65.8588	-13.0274	-6.59161	0.151193	0.1326	2.05476	192.529	138.492	14.2369	0	0	-0.661541	77.9323
0	-2.19369	0	0	-2.20894	0.186514	-6.73015	-0.204673	0.0512632	-0.0285915	-23.6824	-4.74E-15	14.54	0	0	0.0124791	9.49874	-31.7138	10.5476	511.369	440.094	654.809	386.234	386.234	386.234	10.741	-42.9751	4.02397	285.764	479.965	242.191	190.354	190.353	190.353	-43.1349	-0.201947	-11.2002	66.595	-11.8275	-7.79807	-0.170257	0.185814	1.81518	289.596	146.452	3.47745	0	0	-0.654629	75.9801
0	-1.64463	0	0	-1.65448	0.174121	-6.25822	-0.218844	0.063632	-0.0473102	-23.8769	-4.74E-15	15.9417	0	0	0.00291738	8.79911	-32.538	11.4047	515.749	438.445	662.65	385.568	385.568	385.568	11.1425	-46.7118	4.66298	312.808	479.162	237.432	190.353	190.353	190.353	-46.8954	-0.152025	-11.7447	67.0176	-10.6392	-8.72494	-0.348229	0.310165	1.61378	351.368	152.19	-10.3036	0	0	-0.495232	73.56
0	-1.18977	0	0	-1.19573	0.160072	-5.72226	-0.235844	0.0727766	-0.0681698	-24.5052	4.06E-15	15.9902	0	0	-0.00391424	8.26218	-33.0113	11.7527	518.498	436.738	669.827	384.859	384.859	384.859	11.6595	-50.5058	5.3951	340.263	478.698	233.141	190.353	190.353	190.353	-50.7229	-0.115573	-12.4328	67.1532	-9.48142	-9.29246	-0.418291	0.464029	1.45085	385.916	157.558	-26.5374	0	0	-0.259336	70.6883
0	-0.826974	0	0	-0.830338	0.145289	-5.15717	-0.254521	0.0789224	-0.0909059	-25.4016	0	14.741	0	0	-0.00793821	7.87044	-33.1355	11.585	519.638	434.974	676.159	384.105	384.105	384.105	12.2744	-54.3438	6.22038	368.006	478.582	229.468	190.353	190.353	190.353	-54.6064	-0.0994768	-13.2473	67.013	-8.35122	-9.46389	-0.438767	0.602064	1.33524	407.455	163.212	-44.5637	0	0	0.0183366	67.3785
0	-0.554374	0	0	-0.556157	0.130308	-4.58351	-0.27361	0.0840205	-0.116358	-26.3627	-1.35E-15	12.6468	0	0	-0.0100787	7.58774	-32.9182	10.9324	519.222	433.151	681.51	383.339	383.339	383.339	12.9478	-58.2143	7.12483	395.904	478.785	226.558	190.353	190.353	190.353	-58.5364	-0.110528	-14.1467	66.6001	-7.2322	-9.23254	-0.456669	0.690138	1.27671	428.232	170.875	-63.9172	0	0	0.329726	63.6377
0	-0.372325	0	0	-0.373225	0.115415	-4.01228	-0.291689	0.0909437	-0.145746	-27.1724	6.77E-16	10.4303	0	0	-0.0116726	7.37132	-32.3734	9.84662	517.323	431.266	685.79	382.623	382.623	382.623	13.6264	-62.1052	8.07805	423.804	479.257	224.547	190.353	190.353	190.353	-62.5014	-0.156147	-15.0704	65.919	-6.10307	-8.61126	-0.486413	0.710539	1.27882	453.499	182.808	-83.4362	0	0	0.670012	59.4704
0	-0.283195	0	0	-0.283722	0.100938	-3.45622	-0.307436	0.102358	-0.180584	-27.6364	1.69E-15	8.86399	0	0	-0.0138268	7.18149	-31.5247	8.39174	514.029	429.309	688.955	382.046	382.046	382.046	14.2539	-66.0015	9.03586	451.517	479.94	223.559	190.353	190.353	190.353	-66.4856	-0.244151	-15.9496	64.9817	-4.9472	-7.62829	-0.519597	0.666441	1.33418	483.589	201.12	-100.758	0	0	1.01894	54.8868
0	-0.288165	0	0	-0.288549	0.087537	-2.94094	-0.318963	0.119627	-0.221586	-27.5021	-3.05E-15	8.5192	0	0	-0.0167414	6.98728	-30.4071	6.64208	509.458	427.275	691.02	381.698	381.699	381.699	14.7841	-69.8848	9.94741	478.81	480.792	223.701	190.353	190.353	190.353	-70.4681	-0.382077	-16.7209	63.8105	-3.76183	-6.32751	-0.53186	0.57708	1.42461	514.113	225.427	-112.405	0	0	1.33323	49.9168
0	-0.380853	0	0	-0.381211	0.0762814	-2.50778	-0.323541	0.141837	-0.268897	-26.4004	-1.69E-15	9.54715	0	0	-0.0190861	6.76786	-29.0686	4.68312	503.77	425.174	692.067	381.656	381.656	381.656	15.1912	-73.733	10.7637	505.387	481.792	225.05	190.353	190.353	190.353	-74.4235	-0.577243	-17.338	62.4376	-2.56368	-4.77065	-0.502303	0.471544	1.52628	539.804	252.065	-114.919	0	0	1.56244	44.6257
0	-0.541326	0	0	-0.541738	0.0684832	-2.20749	-0.317494	0.165995	-0.321848	-23.8165	1.69E-15	11.6407	0	0	-0.0183295	6.51173	-27.5697	2.61122	497.184	423.032	692.24	381.953	381.953	381.953	15.4746	-77.5199	11.4451	530.895	482.947	227.629	190.353	190.353	190.353	-78.3221	-0.837091	-17.7784	60.9058	-1.38845	-3.03869	-0.428029	0.377075	1.6112	557.591	274.445	-106.441	0	0	1.67856	39.1269
0	-0.734183	0	0	-0.734684	0.0653495	-2.08679	-0.29698	0.187589	-0.379052	-19.1863	-6.43E-15	14.1163	0	0	-0.012453	6.2159	-25.9808	0.528451	489.988	420.894	691.736	382.58	382.58	382.58	15.6569	-81.2128	11.9667	554.928	484.274	231.38	190.353	190.353	190.353	-82.1291	-1.16812	-18.0439	59.2682	-0.283604	-1.2275	-0.329434	0.307687	1.65071	568.691	284.576	-87.7871	0	0	1.69687	33.5838
0	-0.913356	0	0	-0.914023	0.0675783	-2.17264	-0.259726	0.20195	-0.438259	-12.1312	7.44E-15	16.1428	0	0	-0.0023079	5.88679	-24.3785	-1.46838	482.529	418.828	690.776	383.484	383.484	383.484	15.7745	-84.7677	12.3209	577.056	485.784	236.13	190.353	190.353	190.353	-85.7989	-1.57181	-18.1547	57.59	0.70138	0.565117	-0.237754	0.258741	1.6186	577.266	274.683	-62.3426	0	0	1.66314	28.1969
0	-1.03295	0	0	-1.03391	0.0750398	-2.45997	-0.206416	0.205663	-0.495895	-2.6781	-3.81E-16	17.0005	0	0	0.00761033	5.54108	-22.8415	-3.29956	475.191	416.913	689.561	384.593	384.593	384.593	15.8632	-88.1256	12.5167	596.861	487.461	241.572	190.353	190.353	190.353	-89.2703	-2.03902	-18.1411	55.9459	1.52251	2.25629	-0.164395	0.218399	1.49492	584.065	240.929	-35.0538	0	0	1.60228	23.1785
0	-1.05988	0	0	-1.06123	0.086545	-2.90278	-0.141186	0.197504	-0.547757	8.62356	8.46E-16	16.2709	0	0	0.0113767	5.20298	-21.4448	-4.9064	468.377	415.236	688.246	385.833	385.833	385.833	15.946	-91.2104	12.5745	613.985	489.249	247.267	190.353	190.353	190.354	-92.4635	-2.54668	-18.034	54.4151	2.14482	3.78594	-0.0901267	0.178136	1.27828	584.936	184.372	-10.6235	0	0	1.49914	18.7251
0	-0.982881	0	0	-0.984622	0.0997385	-3.41014	-0.0707794	0.178897	-0.589452	20.7642	-1.52E-15	13.9392	0	0	0.0058458	4.89653	-20.2559	-6.24363	462.48	413.869	686.919	387.141	387.141	387.141	16.0266	-93.9318	12.5178	628.167	491.052	252.686	190.353	190.353	190.354	-95.2826	-3.06027	-17.8576	53.0703	2.54455	5.1087	0.0089384	0.131768	0.996395	575.931	109.596	7.94257	0	0	1.32672	14.997
0	-0.81612	0	0	-0.817969	0.111207	-3.85071	-0.00308958	0.153561	-0.61855	32.4486	-5.08E-16	10.3893	0	0	-0.00620916	4.63608	-19.3284	-7.26812	457.858	412.847	685.609	388.47	388.47	388.47	16.092	-96.1932	12.3623	639.265	492.746	257.264	190.353	190.353	190.353	-97.6235	-3.54214	-17.6253	51.9665	2.71226	6.17987	0.113781	0.0715081	0.699661	565.326	22.3231	20.011	0	0	1.09157	12.1093
0	-0.596825	0	0	-0.598322	0.117028	-4.07416	0.0542594	0.126351	-0.634936	42.2984	3.72E-15	6.31317	0	0	-0.0169284	4.42047	-18.698	-7.93501	454.786	412.151	684.296	389.784	389.784	389.784	16.1208	-97.9004	12.1097	647.247	494.198	260.47	190.353	190.353	190.353	-99.3852	-3.96152	-17.3392	51.1349	2.65661	6.9502	0.174649	-0.0129262	0.441221	569.675	-71.6359	27.0191	0	0	0.813849	10.1295
0	-0.377777	0	0	-0.378676	0.11373	-3.94759	0.0948288	0.10163	-0.641064	49.0138	-3.98E-15	2.55073	0	0	-0.0184997	4.23278	-18.378	-8.20203	453.408	411.708	682.935	391.049	391.049	391.049	16.0913	-98.9737	11.7475	652.158	495.286	261.869	190.353	190.354	190.353	-100.483	-4.30072	-16.9918	50.5802	2.40378	7.37226	0.137302	-0.11427	0.263	606.437	-163.406	31.4343	0	0	0.51052	9.07713
0	-0.216197	0	0	-0.216581	0.0994307	-3.3983	0.112974	0.0825973	-0.639808	51.4025	-5.20E-15	-0.0479665	0	0	-0.00941574	4.04448	-18.3559	-8.03813	453.703	411.414	681.463	392.225	392.225	392.225	15.9847	-99.3586	11.2572	654.075	495.915	261.168	190.353	190.353	190.353	-100.858	-4.55449	-16.5703	50.2801	1.99373	7.40937	-0.0238181	-0.196029	0.195484	681.847	-236.794	35.5531	0	0	0.203209	8.92472
0	-0.1597	0	0	-0.159864	0.0747074	-2.44718	0.103779	0.0711225	-0.631938	48.4482	-2.90E-15	-0.804236	0	0	0.0030871	3.82298	-18.593	-7.43319	455.473	411.171	679.819	393.26	393.26	393.26	15.7847	-99.0371	10.6283	653.059	496.023	258.248	190.353	190.353	190.354	-100.494	-4.7235	-16.0631	50.1875	1.47323	7.04286	-0.287213	-0.209365	0.256337	782.787	-271.399	40.662	0	0	-0.0595288	9.60026
0	-0.231438	0	0	-0.231495	0.0427907	-1.21739	0.0636099	0.0678447	-0.614225	39.4917	-2.83E-15	0.60316	0	0	0.00766609	3.54105	-19.03	-6.40593	458.383	410.935	677.952	394.084	394.084	394.084	15.4784	-98.0373	9.87241	649.142	495.59	253.188	190.354	190.353	190.354	-99.4203	-4.80854	-15.4679	50.2387	0.887968	6.27651	-0.572615	-0.119652	0.456009	872.483	-250.711	46.3628	0	0	-0.211602	10.9938
0	-0.415407	0	0	-0.415399	0.00889502	0.0898554	-0.00775388	0.0727748	-0.57988	24.6308	8.46E-16	4.07569	0	0	-0.00158446	3.18465	-19.598	-5.00621	462.029	410.732	675.85	394.607	394.607	394.607	15.0648	-96.4406	9.02861	642.339	494.651	246.294	190.353	190.353	190.353	-97.7256	-4.8121	-14.7997	50.3662	0.276914	5.13696	-0.75547	0.0660149	0.786981	898.185	-173.415	50.4566	0	0	-0.216701	12.9718
0	-0.644976	0	0	-0.645104	-0.0211111	1.24706	-0.104765	0.0848257	-0.522705	5.12764	1.69E-16	9.06114	0	0	-0.0169817	2.75455	-20.2353	-3.31019	466.033	410.644	673.561	394.719	394.719	394.719	14.5683	-94.3855	8.15552	632.711	493.301	238.1	190.353	190.354	190.353	-95.5594	-4.74793	-14.0946	50.5163	-0.32855	3.6694	-0.728268	0.286926	1.21292	817.714	-60.6762	49.9602	0	0	-0.114111	15.3991
0	-0.801308	0	0	-0.801822	-0.0421507	2.05791	-0.212984	0.101098	-0.441567	-16.2982	-6.60E-15	14.6062	0	0	-0.0182174	2.26219	-20.9014	-1.41243	470.125	410.755	671.215	394.295	394.295	394.295	14.0454	-92.0631	7.31361	620.436	491.696	229.33	190.353	190.353	190.353	-93.1277	-4.6496	-13.4056	50.6636	-0.901308	1.93365	-0.481118	0.449029	1.66248	632.214	49.4029	43.0826	0	0	0.000174035	18.1603
0	-0.734996	0	0	-0.735644	-0.0509452	2.39662	-0.309407	0.116516	-0.344377	-35.7821	-8.88E-15	19.4937	0	0	0.01374	1.72357	-21.5806	0.577602	474.162	411.103	669.001	393.223	393.223	393.223	13.5746	-89.6959	6.54998	605.861	490.038	220.786	190.353	190.353	190.354	-90.6679	-4.56587	-12.7929	50.816	-1.41432	0.00750433	-0.157358	0.477775	2.03815	406.548	121.97	30.6833	0	0	0.0512801	21.167
0	-0.315543	0	0	-0.315789	-0.0462299	2.21504	-0.370263	0.125247	-0.246393	-49.5231	-9.14E-15	22.557	0	0	0.0778393	1.15802	-22.2698	2.53041	478.056	411.654	667.089	391.442	391.442	391.442	13.2289	-87.4947	5.89496	589.485	488.53	213.18	190.353	190.353	190.353	-88.401	-4.54	-12.31	51.0049	-1.84083	-2.00006	0.000101845	0.369788	2.24102	244.625	146.574	15.8808	0	0	0.021903	24.3429
0	0.512637	0	0	0.512814	-0.0283013	1.52424	-0.386885	0.123373	-0.162376	-55.7828	-1.86E-15	23.0845	0	0	0.149373	0.593799	-22.9559	4.28887	481.65	412.316	665.512	388.99	388.99	388.99	13.0475	-85.609	5.36777	571.865	487.329	206.961	190.354	190.353	190.353	-86.4796	-4.58734	-11.9897	51.2638	-2.15934	-3.93437	-0.212296	0.19142	2.22323	228.32	139.663	2.11652	0	0	-0.0920349	27.5974
0	1.71128	0	0	1.71132	0.00161742	0.370563	-0.368509	0.111434	-0.0984098	-55.369	-6.77E-16	21.1494	0	0	0.198398	0.0761823	-23.5974	5.67022	484.613	412.983	664.081	386.027	386.026	386.027	13.0245	-84.107	4.98078	553.502	486.508	202.266	190.353	190.353	190.353	-84.9678	-4.68991	-11.8362	51.6079	-2.36096	-5.59168	-0.830839	0.0375134	2.01751	367.142	129.498	-8.78712	0	0	-0.300936	30.8108
0	3.17476	0	0	3.17541	0.0417172	-1.176	-0.32777	0.0933934	-0.052671	-50.1014	-8.46E-16	17.496	0	0	0.209114	-0.33099	-24.1224	6.48785	486.426	413.573	662.381	382.8	382.8	382.8	13.1181	-82.99	4.7401	534.78	486.062	198.985	190.353	190.353	190.354	-83.859	-4.80785	-11.8272	52.0279	-2.45544	-6.73817	-1.69052	-0.019701	1.73004	597.047	137.385	-17.2434	0	0	-0.571387	33.8399
0	4.76785	0	0	4.77452	0.0897258	-3.02514	-0.278023	0.0736257	-0.0219031	-42.2534	-6.94E-15	13.1083	0	0	0.185966	-0.556	-24.4454	6.59371	486.477	414.074	659.899	379.572	379.572	379.572	13.2686	-82.2143	4.64637	515.956	485.931	196.86	190.353	190.353	190.354	-83.0996	-4.89362	-11.9252	52.4972	-2.47265	-7.15659	-2.48375	0.028594	1.50447	815.037	165.162	-24.7429	0	0	-0.797987	36.5381
0	6.36204	0	0	6.38717	0.143118	-5.07411	-0.23184	0.0543629	-0.00213161	-34.0599	-1.44E-15	8.76665	0	0	0.145383	-0.542824	-24.491	5.931	484.229	414.558	656.214	376.539	376.539	376.539	13.4151	-81.7115	4.69507	497.185	486.038	195.573	190.353	190.354	190.353	-82.6114	-4.90367	-12.0893	52.9829	-2.45718	-6.71491	-2.84575	0.126893	1.46353	911.793	194.711	-32.0145	0	0	-0.846818	38.7785
0	7.86494	0	0	7.92808	0.199222	-7.21309	-0.194547	0.037198	0.012094	-26.8393	2.33E-15	5.05017	0	0	0.103323	-0.281727	-24.2181	4.58169	479.42	415.157	651.182	373.814	373.814	373.814	13.5079	-81.4082	4.874	478.555	486.301	194.826	190.353	190.354	190.353	-82.3129	-4.80797	-12.2818	53.4525	-2.45088	-5.44359	-2.50722	0.1882	1.65731	812.684	199.144	-37.755	0	0	-0.653426	40.4782
0	9.23276	0	0	9.35745	0.255086	-9.32305	-0.166874	0.0225182	0.0245776	-21.1779	3.70E-15	2.21359	0	0	0.069344	0.170445	-23.6344	2.78187	472.211	415.978	645.026	371.451	371.451	371.451	13.5194	-81.2369	5.1595	460.118	486.651	194.376	190.353	190.353	190.353	-82.1323	-4.59943	-12.4733	53.8765	-2.47082	-3.57778	-1.51115	0.151504	2.03153	528.845	161.085	-39.0064	0	0	-0.30547	41.6233
0	10.4669	0	0	10.6753	0.307364	-11.2748	-0.147437	0.0100532	0.036417	-17.1576	-8.88E-16	0.241724	0	0	0.0463766	0.70209	-22.8015	0.870129	463.181	417.009	638.28	369.477	369.477	369.477	13.4525	-81.1426	5.51289	441.922	487.041	194.049	190.353	190.353	190.353	-82.0152	-4.30178	-12.6462	54.2338	-2.50495	-1.50461	-0.173637	0.0297618	2.46715	145.58	87.1062	-34.5398	0	0	0.0208189	42.2887
0	11.5995	0	0	11.9058	0.352384	-12.9348	-0.134294	5.00E-05	0.0465361	-14.5292	-2.54E-16	-0.990865	0	0	0.0332825	1.18592	-21.8218	-0.808384	453.172	418.092	631.606	367.912	367.912	367.912	13.3408	-81.0853	5.88101	424.011	487.442	193.73	190.353	190.354	190.353	-81.9283	-3.96929	-12.7943	54.5151	-2.52741	0.358444	1.12457	-0.11872	2.84559	-228.327	0.186491	-26.3175	0	0	0.193068	42.6278
0	12.6736	0	0	13.0788	0.386506	-14.1786	-0.12734	-0.00681096	0.0519217	-13.0238	2.28E-15	-1.66534	0	0	0.0274312	1.51764	-20.8065	-1.98261	443.038	418.984	625.586	366.782	366.782	366.782	13.2394	-81.0391	6.20335	406.426	487.843	193.352	190.353	190.353	190.353	-81.8554	-3.67597	-12.9209	54.7138	-2.51613	1.67116	2.08687	-0.236572	3.08734	-499.046	-75.0181	-17.5949	0	0	0.173529	42.8234
0	13.726	0	0	14.2144	0.406876	-14.9147	-0.126827	-0.0091925	0.0481771	-12.2978	5.08E-16	-1.90683	0	0	0.0257976	1.63537	-19.8359	-2.49016	433.432	419.458	620.587	366.132	366.132	366.132	13.207	-80.9896	6.42245	389.185	488.243	192.892	190.354	190.353	190.353	-81.7925	-3.49716	-13.033	54.8071	-2.45955	2.22186	2.53688	-0.292681	3.1673	-603.022	-120.682	-10.9431	0	0	-0.00485286	43.0192
0	14.7722	0	0	15.3143	0.412433	-15.1147	-0.13245	-0.00655288	0.0332321	-11.9517	2.37E-15	-1.8394	0	0	0.0253941	1.52339	-18.9295	-2.28015	424.643	419.397	616.709	366.01	366.01	366.01	13.2858	-80.9282	6.49602	372.271	488.645	192.362	190.353	190.353	190.353	-81.7386	-3.48795	-13.1353	54.7415	-2.35461	1.93923	2.44119	-0.282203	3.10848	-523.9	-128.468	-7.41129	0	0	-0.235956	43.266
0	15.7976	0	0	16.3568	0.404485	-14.8286	-0.143192	-0.000103363	0.00950731	-11.6244	-7.61E-16	-1.62962	0	0	0.0240064	1.2101	-18.0399	-1.40611	416.561	418.822	613.831	366.429	366.429	366.429	13.4869	-80.8447	6.40671	355.616	489.044	191.797	190.353	190.353	190.353	-81.6862	-3.66643	-13.2256	54.4336	-2.20622	0.888061	1.90523	-0.212852	2.97195	-297.21	-98.8872	-6.63814	0	0	-0.3178	43.5054
0	16.7574	0	0	17.2997	0.3863	-14.1711	-0.156757	0.00795513	-0.0174569	-10.9944	1.73E-15	-1.41863	0	0	0.0205768	0.762588	-17.0712	-0.0159273	408.74	417.88	611.717	367.324	367.324	367.324	13.7869	-80.7218	6.16527	339.112	489.43	191.248	190.353	190.353	190.353	-81.6147	-4.00882	-13.2957	53.7859	-2.03155	-0.745473	1.12656	-0.115495	2.82451	4.35845	-45.2717	-6.94555	0	0	-0.0085412	43.5998
0	17.5854	0	0	18.0855	0.362002	-13.2867	-0.170647	0.0156217	-0.0421249	-9.89058	3.89E-15	-1.26639	0	0	0.0152489	0.273398	-15.9145	1.66723	400.555	416.77	610.123	368.556	368.556	368.556	14.1381	-80.5327	5.80499	322.637	489.784	190.765	190.354	190.354	190.353	-81.4892	-4.45956	-13.3351	52.7124	-1.86406	-2.6841	0.325945	-0.0378629	2.71259	297.504	9.37664	-6.34506	0	0	0.793949	43.3897
0	18.2066	0	0	18.6509	0.335463	-12.3134	-0.183164	0.022042	-0.0610309	-8.34042	1.06E-15	-1.13072	0	0	0.00898723	-0.162393	-14.4836	3.37937	391.392	415.66	608.879	369.947	369.947	369.947	14.4859	-80.2418	5.36887	306.076	490.084	190.391	190.353	190.353	190.353	-81.2641	-4.95101	-13.335	51.1638	-1.74918	-4.60997	-0.319348	-0.011455	2.65559	514.865	45.3547	-4.05937	0	0	1.88616	42.7534
0	18.5515	0	0	18.9362	0.30969	-11.3611	-0.193336	0.0270451	-0.0734367	-6.48909	-1.14E-15	-0.963612	0	0	0.00315947	-0.473609	-12.7384	4.86094	380.814	414.636	607.936	371.338	371.338	371.338	14.7836	-79.808	4.89732	289.337	490.314	190.157	190.353	190.353	190.353	-80.8887	-5.42185	-13.2918	49.1471	-1.73123	-6.22733	-0.710068	-0.0347564	2.66021	621.056	56.2377	-0.836448	0	0	2.82389	41.6448
0	18.5651	0	0	18.8937	0.286759	-10.5085	-0.200836	0.0308272	-0.0795761	-4.5376	-3.60E-15	-0.755666	0	0	-0.000930722	-0.630789	-10.69	5.90127	368.647	413.697	607.366	372.615	372.615	372.615	14.9991	-79.1874	4.42157	272.36	490.464	190.083	190.353	190.353	190.353	-80.3118	-5.8266	-13.2065	46.7292	-1.83884	-7.31933	-0.819058	-0.0811006	2.72258	611.382	50.4348	1.55639	0	0	3.19278	40.0987
0	18.2116	0	0	18.4913	0.267956	-9.80577	-0.205323	0.0331805	-0.0790484	-2.64163	4.97E-15	-0.58525	0	0	-0.00243163	-0.646963	-8.39072	6.37142	354.998	412.803	607.331	373.719	373.718	373.718	15.1154	-78.3367	3.96236	255.11	490.533	190.179	190.353	190.353	190.354	-79.486	-6.13708	-13.0841	44.0221	-2.07756	-7.78162	-0.668136	-0.121225	2.82001	500.538	42.0769	1.7942	0	0	2.83162	38.2091
0	17.4763	0	0	17.7153	0.253741	-9.27251	-0.20621	0.0339941	-0.0704221	-0.866408	-4.31E-15	-0.526775	0	0	-0.00115459	-0.563817	-5.91865	6.23866	340.21	411.922	608.024	374.638	374.638	374.638	15.1292	-77.2161	3.52893	237.587	490.529	190.448	190.353	190.353	190.353	-78.3701	-6.34255	-12.9304	41.1553	-2.43046	-7.62634	-0.312749	-0.144368	2.91034	312.919	40.9566	-0.421343	0	0	1.8518	36.0994
0	16.3645	0	0	16.5691	0.243529	-8.88844	-0.203312	0.0330517	-0.0529599	0.76626	2.16E-15	-0.624595	0	0	0.00261803	-0.431765	-3.36359	5.56291	324.787	411.052	609.598	375.408	375.408	375.408	15.0493	-75.7923	3.11656	219.828	490.467	190.876	190.353	190.353	190.353	-76.9326	-6.451	-12.7502	38.2517	-2.86447	-6.96189	0.171549	-0.147189	2.95041	77.6211	51.3379	-4.6508	0	0	0.524377	33.8972
0	14.8981	0	0	15.071	0.235527	-8.58691	-0.196742	0.0306887	-0.0281169	2.28934	5.08E-16	-0.810274	0	0	0.00850021	-0.291693	-0.816078	4.47984	309.315	410.219	612.116	376.097	376.097	376.097	14.893	-74.0408	2.70743	201.914	490.366	191.435	190.353	190.353	190.354	-75.1529	-6.48661	-12.5452	35.4111	-3.34094	-5.9605	0.693646	-0.124848	2.91188	-172.249	73.563	-10.0994	0	0	-0.834725	31.7199
0	13.1068	0	0	13.2468	0.226916	-8.26192	-0.187	0.0274528	-0.000163861	3.74946	4.12E-16	-0.953331	0	0	0.0162471	-0.163518	1.64157	3.17298	294.365	409.471	615.529	376.795	376.795	376.795	14.6784	-71.9464	2.27855	183.957	490.25	192.075	190.353	190.353	190.353	-73.0206	-6.47943	-12.3141	32.706	-3.82704	-4.8215	1.15944	-0.0720984	2.78661	-401.798	104.438	-15.6296	0	0	-1.95088	29.6665
0	11.0181	0	0	11.1221	0.214442	-7.79016	-0.174882	0.0240258	0.0251307	5.15255	1.56E-15	-0.912857	0	0	0.025442	-0.0440714	3.94276	1.83796	280.415	408.861	619.684	377.591	377.591	377.591	14.4138	-69.5022	1.81445	166.081	490.139	192.723	190.353	190.353	190.353	-70.5317	-6.45029	-12.053	30.1825	-4.30285	-3.73465	1.50094	0.0129121	2.58792	-582.903	138.347	-20.1121	0	0	-2.66315	27.8129
0	8.64909	0	0	8.71572	0.195233	-7.0616	-0.161516	0.0210859	0.0421361	6.39002	2.96E-15	-0.595295	0	0	0.0348315	0.0866929	6.04168	0.646501	267.796	408.439	624.371	378.549	378.549	378.549	14.0919	-66.707	1.31931	148.391	490.045	193.288	190.353	190.353	190.354	-67.685	-6.3976	-11.7567	27.8652	-4.76201	-2.84988	1.6896	0.131236	2.34819	-699.711	170.291	-22.8373	0	0	-2.93953	26.2071
0	6.00353	0	0	6.03682	0.167557	-6.00793	-0.148403	0.0191554	0.0468354	7.18481	-1.61E-15	0.0123414	0	0	0.0418311	0.254387	7.91448	-0.281303	256.68	408.258	629.367	379.696	379.696	379.696	13.6896	-63.5635	0.822599	130.944	489.969	193.674	190.353	190.353	190.353	-64.4801	-6.29263	-11.4192	25.7619	-5.2051	-2.25892	1.73909	0.270036	2.10183	-751.995	193.89	-23.3886	0	0	-2.86296	24.8699
0	3.07636	0	0	3.0864	0.131262	-4.62004	-0.137853	0.0184866	0.0377513	7.04825	-2.03E-15	0.835643	0	0	0.0422344	0.478018	9.55604	-0.889498	247.108	408.36	634.473	381.018	381.018	381.018	13.1768	-60.0776	0.375594	113.734	489.9	193.807	190.354	190.354	190.353	-60.9181	-6.08609	-11.0347	23.8694	-5.62903	-1.99248	1.69685	0.403482	1.87122	-754.384	203.104	-21.8875	0	0	-2.57979	23.7992
0	-0.135224	0	0	-0.135413	0.0877227	-2.94809	-0.132761	0.0191448	0.0157072	5.35697	-6.77E-16	1.74074	0	0	0.0305683	0.762161	10.9732	-1.1819	239.04	408.768	639.53	382.48	382.48	382.48	12.5295	-56.2615	0.0397329	96.7003	489.818	193.659	190.353	190.353	190.353	-57.0074	-5.72369	-10.5988	22.179	-6.01937	-2.03009	1.61945	0.497611	1.65966	-728.948	193.488	-18.9205	0	0	-2.23107	22.9823
0	-3.61621	0	0	-3.61687	0.0394207	-1.08745	-0.13637	0.0212719	-0.0172436	1.48072	2.03E-15	2.59712	0	0	0.00092296	1.09559	12.1765	-1.2064	232.41	409.473	644.397	384.047	384.047	384.047	11.7417	-52.139	-0.129517	79.7479	489.703	193.28	190.354	190.353	190.353	-52.7719	-5.16475	-10.1091	20.6821	-6.35097	-2.31627	1.55207	0.522161	1.46524	-695.964	163.61	-15.2311	0	0	-1.90373	22.4094
0	-7.3176	0	0	-7.31839	-0.0105649	0.840405	-0.151025	0.0248107	-0.0577061	-4.96585	-3.05E-15	3.30235	0	0	-0.0502371	1.45522	13.1734	-1.03458	227.163	410.418	648.933	385.703	385.703	385.703	10.8323	-47.7553	-0.0992511	62.7942	489.538	192.82	190.353	190.353	190.353	-48.2614	-4.39916	-9.56642	19.3746	-6.59449	-2.77646	1.51727	0.462543	1.28313	-669.205	116.152	-11.5011	0	0	-1.62288	22.0839
0	-11.1447	0	0	-11.1574	-0.0590274	2.70775	-0.176886	0.0290069	-0.100865	-13.8727	-1.82E-15	3.79301	0	0	-0.119847	1.81246	13.9655	-0.742942	223.281	411.508	652.98	387.461	387.461	387.461	9.84554	-43.1848	0.126905	45.8184	489.319	192.52	190.353	190.353	190.353	-43.56	-3.45903	-8.97593	18.2581	-6.72401	-3.32936	1.51196	0.327413	1.11128	-653.825	58.1137	-8.13994	0	0	-1.3677	22.0271
0	-14.9555	0	0	-15.0007	-0.103014	4.39775	-0.211041	0.0322835	-0.14139	-24.483	-8.46E-17	4.06699	0	0	-0.19514	2.1401	14.5486	-0.399983	220.77	412.623	656.362	389.358	389.358	389.358	8.84275	-38.5363	0.501333	28.9057	489.062	192.686	190.353	190.353	190.353	-38.7882	-2.42148	-8.34888	17.3405	-6.72187	-3.89581	1.50779	0.146414	0.951612	-645.294	-0.794936	-5.11057	0	0	-1.09844	22.2743
0	-18.573	0	0	-18.6726	-0.140067	5.81556	-0.247361	0.0326957	-0.174303	-35.4155	4.74E-15	4.18156	0	0	-0.25521	2.41787	14.9161	-0.0604007	219.636	413.639	658.904	391.445	391.445	391.445	7.88955	-33.9468	0.935183	12.2625	488.801	193.622	190.353	190.354	190.353	-34.0946	-1.40022	-7.7034	16.6328	-6.57989	-4.40582	1.469	-0.0400886	0.807739	-633.737	-50.6266	-2.05655	0	0	-0.792081	22.8664
0	-21.8129	0	0	-21.9799	-0.168354	6.89325	-0.27823	0.0286318	-0.196163	-44.9863	8.12E-15	4.19611	0	0	-0.279439	2.63625	15.0643	0.236077	219.86	414.463	660.454	393.768	393.768	393.768	7.04047	-29.5646	1.31319	-3.8114	488.581	195.564	190.353	190.353	190.353	-29.6351	-0.525805	-7.06313	16.1444	-6.29873	-4.80497	1.37742	-0.192077	0.68485	-611.275	-83.2971	1.36305	0	0	-0.463439	23.8377
0	-24.5186	0	0	-24.7499	-0.186747	7.59143	-0.298919	0.0199574	-0.205828	-51.8775	2.03E-15	4.15731	0	0	-0.259438	2.79837	14.996	0.465233	221.374	415.051	660.911	396.356	396.356	396.356	6.32654	-25.5225	1.51942	-18.9874	488.44	198.628	190.353	190.353	190.353	-25.545	0.0825493	-6.45218	15.8779	-5.88694	-5.06039	1.24364	-0.282908	0.586943	-577.263	-95.0053	5.23312	0	0	-0.156092	25.2056
0	-26.5898	0	0	-26.8648	-0.194826	7.8974	-0.309539	0.00813129	-0.203771	-55.575	3.38E-15	4.08441	0	0	-0.203339	2.91947	14.7222	0.619874	224.07	415.419	660.238	399.202	399.202	399.202	5.75158	-21.9142	1.46707	-32.9773	488.388	202.798	190.353	190.353	190.353	-21.9159	0.345202	-5.88952	15.8252	-5.36099	-5.16573	1.10074	-0.297091	0.513175	-539.138	-84.6926	9.0904	0	0	0.0850596	26.9653
0	-27.9945	0	0	-28.2809	-0.192839	7.8222	-0.31345	-0.00427284	-0.192371	-56.3669	8.12E-15	4.02573	0	0	-0.12961	3.02368	14.2614	0.711007	227.811	415.645	658.457	402.26	402.26	402.26	5.29738	-18.7832	1.1218	-45.5731	488.4	207.957	190.353	190.353	190.353	-18.7858	0.241306	-5.38523	15.9671	-4.74585	-5.14254	0.977578	-0.236694	0.462278	-504.51	-55.5746	12.2991	0	0	0.241276	29.0892
0	-28.7647	0	0	-29.0288	-0.181556	7.39462	-0.314908	-0.0142509	-0.174011	-55.1007	-3.38E-15	4.13323	0	0	-0.056622	3.13852	13.6379	0.765458	232.45	415.847	655.642	405.451	405.451	405.451	4.93538	-16.1241	0.508601	-56.6536	488.421	213.93	190.353	190.353	190.353	-16.1423	-0.188874	-4.94156	16.2744	-4.07461	-5.0352	0.888628	-0.11878	0.432499	-478.894	-14.1563	14.2086	0	0	0.323491	31.5291
0	-28.9804	0	0	-29.1959	-0.162082	6.65471	-0.317611	-0.0188768	-0.150704	-52.8598	4.06E-15	4.67166	0	0	0.00489729	3.28829	12.8795	0.818886	237.843	416.162	651.901	408.664	408.664	408.663	4.63989	-13.8958	-0.29937	-66.163	488.389	220.52	190.353	190.353	190.353	-13.9376	-0.858451	-4.55818	16.7116	-3.38628	-4.9003	0.832541	0.024361	0.425218	-465.055	29.9738	14.4041	0	0	0.36456	34.2225
0	-28.747	0	0	-28.9004	-0.13566	5.6473	-0.324025	-0.0169434	-0.123883	-50.6439	4.74E-15	5.80269	0	0	0.0529061	3.48853	12.0145	0.905399	243.854	416.71	647.369	411.771	411.771	411.771	4.39863	-12.0388	-1.20351	-74.0782	488.259	227.532	190.353	190.353	190.354	-12.1065	-1.65835	-4.23968	17.2432	-2.72204	-4.79328	0.801204	0.154366	0.444398	-464.662	66.1532	12.9846	0	0	0.405085	37.0992
0	-28.1727	0	0	-28.2642	-0.103527	4.41745	-0.334469	-0.00937877	-0.0947973	-49.079	-5.75E-15	7.43676	0	0	0.0900863	3.74319	11.0689	1.04755	250.361	417.572	642.2	414.634	414.634	414.634	4.21735	-10.4935	-2.10416	-80.3756	488.017	234.783	190.353	190.354	190.353	-10.5861	-2.48178	-4.00029	17.8409	-2.12116	-4.75555	0.784646	0.234359	0.491703	-478.226	84.9394	10.7401	0	0	0.479366	40.0891
0	-27.3527	0	0	-27.3936	-0.0668511	3.00877	-0.346894	0.00064682	-0.0651306	-48.3105	5.41E-15	9.16164	0	0	0.11898	4.04547	10.0631	1.24942	257.264	418.766	636.559	417.109	417.109	417.109	4.11658	-9.2124	-2.91898	-85.0127	487.684	242.103	190.353	190.353	190.353	-9.32769	-3.24176	-3.86248	18.4894	-1.61851	-4.80486	0.76474	0.241299	0.571229	-501.596	81.492	9.07969	0	0	0.601949	43.129
0	-26.3622	0	0	-26.3714	-0.026734	1.46382	-0.358383	0.00982471	-0.0363421	-48.1734	-6.09E-15	10.4692	0	0	0.140278	4.38157	9.01038	1.49288	264.485	420.25	630.62	419.051	419.051	419.051	4.1222	-8.16371	-3.59266	-87.9288	487.296	249.328	190.353	190.353	190.353	-8.30034	-3.87974	-3.8496	19.1916	-1.24394	-4.92993	0.725289	0.177075	0.681334	-529.265	59.3602	9.01353	0	0	0.770503	46.1663
0	-25.2567	0	0	-25.2568	0.0157707	-0.175355	-0.367364	0.0158209	-0.00933897	-48.4801	7.11E-15	10.945	0	0	0.153781	4.73667	7.91536	1.73848	271.968	421.938	624.564	420.32	420.32	420.32	4.25507	-7.33028	-4.09769	-89.058	486.892	256.304	190.353	190.353	190.353	-7.48844	-4.36558	-3.97761	19.9709	-1.02373	-5.08932	0.664685	0.0672873	0.815582	-558.807	29.0857	10.5991	0	0	0.984058	49.1603
0	-24.0744	0	0	-24.088	0.0596216	-1.86611	-0.373334	0.0174803	0.0160504	-49.0624	1.05E-14	10.3714	0	0	0.159585	5.10151	6.77441	1.93234	279.676	423.731	618.575	420.79	420.79	420.79	4.52386	-6.70761	-4.42763	-88.3393	486.49	262.884	190.353	190.353	190.353	-6.88857	-4.69089	-4.24963	20.8691	-0.983143	-5.21576	0.599377	-0.0527605	0.960672	-592.394	1.94577	13.3707	0	0	1.26089	52.0823
0	-22.8385	0	0	-22.8852	0.103725	-3.56334	-0.375577	0.014116	0.0402149	-49.692	3.38E-15	8.70751	0	0	0.158383	5.4769	5.57607	2.01809	287.599	425.547	612.824	420.363	420.363	420.363	4.92212	-6.30206	-4.5872	-85.723	486.087	268.927	190.353	190.353	190.353	-6.50691	-4.85938	-4.65429	21.9427	-1.14786	-5.22706	0.552254	-0.149306	1.10205	-632.519	-15.2452	17.0961	0	0	1.63705	54.9139
0	-21.5612	0	0	-21.6554	0.146839	-5.21647	-0.372833	0.00610967	0.0635462	-50.0827	-6.77E-16	6.15096	0	0	0.151916	5.87412	4.30222	1.9509	295.752	427.342	607.462	418.994	418.994	418.994	5.42866	-6.12717	-4.58298	-81.1771	485.657	274.297	190.353	190.353	190.353	-6.35525	-4.87784	-5.16693	23.2569	-1.54281	-5.04614	0.538932	-0.196772	1.23048	-678.363	-21.875	21.8754	0	0	2.14809	57.6469
0	-20.2489	0	0	-20.3973	0.187516	-6.76828	-0.364541	-0.00544171	0.0858473	-50.0425	9.47E-15	3.06624	0	0	0.142964	6.31061	2.92988	1.709	304.177	429.107	602.605	416.712	416.712	416.712	6.01142	-6.1988	-4.41825	-74.6963	485.152	278.861	190.353	190.353	190.353	-6.44647	-4.75094	-5.75398	24.8797	-2.18664	-4.62672	0.566442	-0.185718	1.34383	-725.458	-23.6464	28.1778	0	0	2.79999	60.2813
0	-18.9044	0	0	-19.1051	0.224156	-8.15764	-0.351089	-0.0186992	0.106263	-49.5172	-7.44E-15	-0.0742905	0	0	0.134724	6.8018	1.43396	1.30072	312.936	430.857	598.328	413.637	413.637	413.637	6.63341	-6.53225	-4.09337	-66.303	484.513	282.493	190.353	190.353	190.353	-6.79219	-4.48134	-6.37907	26.8723	-3.08414	-3.97402	0.639835	-0.115709	1.45272	-767.776	-27.4499	36.2866	0	0	3.54876	62.8236
0	-17.5287	0	0	-17.7712	0.255166	-9.32605	-0.333532	-0.0314459	0.123334	-48.561	-6.77E-15	-2.79766	0	0	0.129611	7.35124	-0.20847	0.76594	322.101	432.594	594.674	409.972	409.972	409.972	7.25904	-7.14138	-3.61028	-56.0429	483.686	285.085	190.353	190.353	190.353	-7.40291	-4.07382	-7.00924	29.2764	-4.21794	-3.14725	0.759186	0.00409454	1.57183	-798.281	-37.6447	45.7726	0	0	4.29399	65.2824
0	-16.1212	0	0	-16.3888	0.279243	-10.228	-0.313156	-0.04145	0.134909	-47.2614	2.71E-15	-4.73443	0	0	0.128153	7.94284	-2.013	0.1709	331.738	434.295	591.671	405.978	405.978	405.978	7.85985	-8.039	-2.97847	-43.9761	482.63	286.551	190.353	190.354	190.353	-8.28933	-3.54107	-7.62019	32.0973	-5.54425	-2.24018	0.910295	0.153344	1.72841	-808.304	-54.0026	55.0281	0	0	4.88753	67.6612
0	-14.6824	0	0	-14.9555	0.295731	-10.8426	-0.291204	-0.0471108	0.138614	-45.6733	1.35E-15	-5.7119	0	0	0.128723	8.53986	-3.98284	-0.404073	341.889	435.897	589.354	401.923	401.923	401.923	8.41761	-9.23684	-2.2199	-30.1696	481.328	286.844	190.353	190.353	190.353	-9.46312	-2.9085	-8.19866	35.2921	-6.99441	-1.35019	1.07367	0.305264	1.95185	-791.207	-71.8034	61.5583	0	0	5.18663	69.9494
0	-13.2163	0	0	-13.4769	0.304925	-11.1844	-0.268899	-0.0477181	0.13295	-43.802	-1.35E-15	-5.76057	0	0	0.128518	9.09209	-6.10537	-0.877202	352.545	437.311	587.798	398.041	398.041	398.041	8.92459	-10.7444	-1.36968	-14.6951	479.791	285.967	190.353	190.354	190.353	-10.936	-2.21492	-8.74171	38.7667	-8.482	-0.551878	1.23891	0.436592	2.25826	-747.617	-83.5407	62.9995	0	0	5.13466	72.1154
0	-11.7338	0	0	-11.9694	0.308165	-11.3046	-0.247541	-0.043812	0.118541	-41.6358	4.06E-15	-5.08525	0	0	0.125116	9.54785	-8.3525	-1.17123	363.646	438.451	587.127	394.501	394.501	394.501	9.38142	-12.5666	-0.470713	2.36911	478.05	283.983	190.353	190.353	190.353	-12.7167	-1.50703	-9.25349	42.3881	-9.91012	0.110173	1.40213	0.535776	2.6288	-684.707	-81.6135	58.4014	0	0	4.78194	74.1051
0	-10.2537	0	0	-10.4579	0.307521	-11.2807	-0.228235	-0.0366327	0.0984101	-39.1668	-4.06E-15	-3.93261	0	0	0.117526	9.86502	-10.6844	-1.21516	375.082	439.257	587.506	391.402	391.402	391.402	9.79332	-14.7011	0.436532	20.9343	476.15	281.004	190.353	190.353	190.353	-14.8076	-0.828812	-9.74124	46.0047	-11.1788	0.607694	1.55467	0.593018	3.00379	-611.81	-63.378	49.0731	0	0	4.22691	75.8492
0	-8.80089	0	0	-8.97294	0.305168	-11.1934	-0.211784	-0.0274984	0.0770565	-36.4349	-6.77E-15	-2.48045	0	0	0.106277	10.0174	-13.0544	-0.948939	386.708	439.712	589.099	388.797	388.797	388.797	10.1672	-17.1362	1.32415	40.8985	474.142	277.179	190.353	190.353	190.353	-17.2008	-0.210937	-10.2126	49.4677	-12.1962	0.90885	1.67875	0.592377	3.29728	-536.266	-32.8377	37.7118	0	0	3.55312	77.2752
0	-7.40292	0	0	-7.54487	0.302662	-11.1003	-0.198821	-0.0174036	0.058355	-33.5738	5.41E-15	-0.795317	0	0	0.0928336	9.99709	-15.4123	-0.332222	398.361	439.842	592.015	386.718	386.718	386.718	10.5099	-19.8499	2.18162	62.1491	472.073	272.664	190.353	190.353	190.353	-19.8765	0.334304	-10.675	52.6481	-12.894	0.968471	1.74773	0.523639	3.43642	-460.237	2.03747	27.032	0	0	2.80768	78.3193
0	-6.08452	0	0	-6.19926	0.300493	-11.0197	-0.189838	-0.00651037	0.0433702	-30.8054	-1.35E-15	1.17554	0	0	0.0788	9.81348	-17.706	0.644291	409.863	439.702	596.27	385.18	385.18	385.18	10.8281	-22.8116	3.01329	84.5703	469.992	267.611	190.353	190.354	190.353	-22.8055	0.810235	-11.1361	55.4466	-13.2377	0.734457	1.7257	0.405423	3.39873	-378.797	35.4869	18.0227	0	0	2.01523	78.933
0	-4.8643	0	0	-4.95446	0.298178	-10.9337	-0.185702	0.00534171	0.0312804	-28.4365	3.72E-15	3.49444	0	0	0.065421	9.49052	-19.8817	1.94649	421.027	439.353	601.769	384.171	384.171	384.171	11.1297	-25.986	3.83092	108.051	467.949	262.152	190.354	190.353	190.353	-25.9521	1.22761	-11.6056	57.7998	-13.2276	0.16762	1.57838	0.277407	3.21181	-284.883	64.3543	10.2072	0	0	1.21905	79.0846
0	-3.75336	0	0	-3.8212	0.294712	-10.8048	-0.18789	0.0186506	0.0202004	-26.816	2.37E-15	6.18875	0	0	0.0533179	9.06344	-21.8867	3.48782	431.641	438.848	608.318	383.638	383.638	383.638	11.4259	-29.3366	4.64701	132.494	466.004	256.414	190.353	190.354	190.353	-29.2798	1.59666	-12.0965	59.6838	-12.8908	-0.733057	1.2989	0.180934	2.9299	-176.581	86.9985	2.43232	0	0	0.501699	78.7565
0	-2.75422	0	0	-2.80205	0.289146	-10.5975	-0.197258	0.0336017	0.00868662	-26.1562	2.96E-15	9.16535	0	0	0.0424	8.57521	-23.6736	5.13147	441.476	438.22	615.651	383.49	383.49	383.49	11.7336	-32.8313	5.47161	157.817	464.224	250.528	190.353	190.353	190.353	-32.7567	1.92217	-12.6262	61.1143	-12.2711	-1.91231	0.920493	0.138248	2.60915	-60.3741	101.507	-6.02956	0	0	-0.0434198	77.9431
0	-1.86128	0	0	-1.89175	0.281028	-10.2946	-0.21247	0.0491101	-0.00464428	-26.3495	1.35E-15	12.1224	0	0	0.0322979	8.07139	-25.2057	6.70876	450.305	437.472	623.465	383.608	383.608	383.608	12.0752	-36.4457	6.31253	183.957	462.687	244.644	190.353	190.353	190.353	-36.3598	2.20209	-13.2169	62.1407	-11.4221	-3.25755	0.50918	0.154354	2.2969	52.1673	107.369	-15.1701	0	0	-0.365849	76.6497
0	-1.06501	0	0	-1.08113	0.270578	-9.90393	-0.231715	0.0634716	-0.0203009	-27.1518	3.38E-15	14.6504	0	0	0.0232367	7.59271	-26.4606	8.04935	457.928	436.583	631.454	383.861	383.861	383.861	12.4761	-40.1627	7.17656	210.852	461.474	238.931	190.353	190.353	190.353	-40.0741	2.42889	-13.8916	62.833	-10.4015	-4.61699	0.139483	0.221312	2.02268	148.875	106.222	-24.4793	0	0	-0.479267	74.8907
0	-0.356321	0	0	-0.361242	0.258624	-9.45589	-0.253054	0.0748994	-0.037955	-28.2553	6.09E-15	16.3387	0	0	0.0158838	7.16765	-27.4288	9.01132	464.195	435.515	639.343	384.12	384.12	384.12	12.9583	-43.9694	8.07099	238.434	460.651	233.575	190.353	190.353	190.353	-43.8899	2.59282	-14.6694	63.2634	-9.26679	-5.82859	-0.137714	0.320781	1.79998	223.021	101.069	-33.3419	0	0	-0.442889	72.6855
0	0.269986	0	0	0.273347	0.246327	-8.99375	-0.274538	0.0818898	-0.0567705	-29.3497	2.71E-15	16.8754	0	0	0.0107145	6.80834	-28.1097	9.49975	469.013	434.231	646.906	384.269	384.269	384.269	13.534	-47.8542	9.00415	266.613	460.261	228.769	190.353	190.353	190.353	-47.7995	2.68567	-15.5591	63.4913	-8.07094	-6.74738	-0.311554	0.429142	1.63491	276.185	94.7272	-41.0241	0	0	-0.319465	70.0529
0	0.813004	0	0	0.822166	0.234841	-8.56106	-0.294644	0.0843161	-0.076138	-30.2051	6.09E-15	16.2079	0	0	0.00740871	6.51104	-28.5071	9.47024	472.336	432.705	653.97	384.221	384.221	384.221	14.2	-51.8043	9.98369	295.28	460.308	224.692	190.353	190.353	190.353	-51.7945	2.70346	-16.5547	63.5535	-6.8561	-7.26341	-0.400701	0.52441	1.53205	315.414	90.0031	-47.3962	0	0	-0.151691	67.0043
0	1.26503	0	0	1.27807	0.225067	-8.19205	-0.312506	0.0833214	-0.0963665	-30.7046	-2.03E-15	14.5553	0	0	0.00493465	6.26046	-28.6254	8.92182	474.155	430.93	660.405	383.928	383.928	383.928	14.9353	-55.8042	11.0137	324.304	460.758	221.503	190.353	190.354	190.353	-55.8631	2.64777	-17.6335	63.4616	-5.64898	-7.30958	-0.442966	0.586337	1.49122	350.7	88.4831	-52.693	0	0	0.045528	63.54
0	1.61307	0	0	1.62856	0.21756	-7.90818	-0.32756	0.0813282	-0.118535	-30.8029	2.03E-15	12.389	0	0	0.0020861	6.03597	-28.4689	7.88544	474.481	428.917	666.12	383.394	383.394	383.394	15.7031	-59.8359	12.0917	353.533	461.546	219.334	190.353	190.353	190.353	-59.9897	2.5257	-18.7573	63.2062	-4.46184	-6.86061	-0.472964	0.602505	1.50349	390.129	91.2833	-57.3664	0	0	0.276343	59.6501
0	1.84221	0	0	1.85906	0.212609	-7.72074	-0.339145	0.0812833	-0.144652	-30.4667	6.77E-15	10.3006	0	0	-0.00182638	5.81718	-28.0427	6.41411	473.338	426.692	671.051	382.672	382.672	382.672	16.4561	-63.8794	13.2074	382.791	462.585	218.29	190.353	190.354	190.353	-64.1543	2.34889	-19.8781	62.7643	-3.29896	-5.9277	-0.507177	0.568732	1.55273	437.254	98.4255	-61.4404	0	0	0.552493	55.3221
0	1.94019	0	0	1.95755	0.210409	-7.63741	-0.346371	0.0859545	-0.176548	-29.6316	1.05E-14	8.84519	0	0	-0.00656804	5.58751	-27.3568	4.57795	470.774	424.298	675.161	381.855	381.855	381.855	17.1451	-67.9133	14.3426	411.868	463.785	218.449	190.353	190.353	190.353	-68.3327	2.13174	-20.9456	62.1087	-2.16564	-4.55318	-0.538476	0.49197	1.61492	489.12	108.897	-64.224	0	0	0.874372	50.5549
0	1.90354	0	0	1.92072	0.21119	-7.66699	-0.347844	0.0967647	-0.215568	-28.1466	-5.41E-15	8.34246	0	0	-0.0109158	5.33482	-26.4297	2.4642	466.875	421.792	678.443	381.055	381.055	381.055	17.728	-71.9148	15.4731	440.509	465.066	219.858	190.353	190.353	190.353	-72.4967	1.88876	-21.9152	61.2187	-1.07495	-2.80862	-0.54625	0.388129	1.66256	538.503	120.108	-64.3763	0	0	1.2181	45.3775
0	1.74366	0	0	1.76001	0.215208	-7.81914	-0.341817	0.113001	-0.261804	-25.77	-7.27E-15	8.75135	0	0	-0.0130481	5.05061	-25.2923	0.179001	461.801	419.242	680.922	380.394	380.394	380.394	18.1762	-75.8587	16.5702	468.406	466.363	222.524	190.353	190.353	190.353	-76.6139	1.63101	-22.7529	60.0898	-0.0491938	-0.794951	-0.509225	0.273323	1.66611	576.143	126.491	-60.281	0	0	1.5349	39.8677
0	1.49028	0	0	1.50529	0.222592	-8.0985	-0.325985	0.132392	-0.314081	-22.1539	-6.26E-15	9.73439	0	0	-0.0114402	4.72939	-23.9902	-2.15461	455.798	416.721	682.656	379.983	379.983	379.983	18.4783	-79.7151	17.6006	495.199	467.626	226.396	190.354	190.353	190.354	-80.6478	1.36315	-23.4363	58.7406	0.884317	1.36075	-0.416315	0.163769	1.60578	594.195	122.216	-51.3374	0	0	1.764	34.1641
0	1.18977	0	0	1.20296	0.233136	-8.49673	-0.298227	0.151538	-0.370342	-16.9509	-1.05E-14	10.764	0	0	-0.00601252	4.36952	-22.5844	-4.40523	449.214	414.295	683.722	379.915	379.915	379.915	18.6382	-83.4472	18.5276	520.495	468.811	231.343	190.353	190.353	190.353	-84.5551	1.08329	-23.9521	57.2185	1.70017	3.51643	-0.276817	0.0747215	1.4737	590.352	103.357	-38.52	0	0	1.86284	28.4617
0	0.89745	0	0	0.908588	0.24611	-8.9856	-0.257662	0.166861	-0.42773	-9.97386	5.71E-15	11.3059	0	0	0.0011076	3.97547	-21.1489	-6.44771	442.481	412.018	684.208	380.254	380.254	380.254	18.6703	-87.0075	19.3123	543.895	469.867	237.131	190.353	190.353	190.353	-88.2824	0.786708	-24.2924	55.5983	2.3809	5.53414	-0.106519	0.0183331	1.28307	566.535	69.2344	-24.1741	0	0	1.81983	22.9888
0	0.666406	0	0	0.675698	0.260115	-9.51186	-0.205634	0.175598	-0.48307	-1.34952	7.74E-15	10.9948	0	0	0.00610736	3.55805	-19.7658	-8.17704	436.085	409.933	684.205	381.028	381.028	381.028	18.5918	-90.3372	19.9166	565.031	470.725	243.423	190.353	190.353	190.353	-91.764	0.471687	-24.4505	53.9744	2.92038	7.298	0.0744499	-0.00199903	1.0644	529.136	21.7939	-11.0963	0	0	1.65897	17.9715
0	0.536654	0	0	0.544932	0.272979	-9.9938	-0.145843	0.176739	-0.532319	8.4374	3.30E-15	9.76049	0	0	0.00548742	3.13127	-18.5186	-9.51649	430.519	408.061	683.807	382.217	382.217	382.217	18.4159	-93.3673	20.3051	583.598	471.296	249.79	190.353	190.353	190.353	-94.9222	0.143742	-24.4187	52.4481	3.32473	8.72378	0.253476	0.00154902	0.859246	485.134	-35.4472	-1.34385	0	0	1.41808	13.605
0	0.527833	0	0	0.53652	0.28169	-10.3193	-0.0836018	0.171155	-0.571989	18.6254	4.74E-15	7.8331	0	0	-0.00162694	2.70632	-17.4835	-10.4173	426.229	406.401	683.122	383.739	383.739	383.739	18.1503	-96.0224	20.4465	599.384	471.477	255.747	190.353	190.354	190.353	-97.6714	-0.184716	-24.1889	51.112	3.61116	9.75786	0.416287	0.00580101	0.703626	443.856	-98.6937	4.75528	0	0	1.14251	10.0384
0	0.637925	0	0	0.648469	0.282566	-10.3521	-0.0245397	0.161235	-0.600189	28.347	-4.74E-15	5.68464	0	0	-0.0126518	2.28508	-16.7217	-10.8528	423.576	404.915	682.281	385.456	385.456	385.456	17.7996	-98.2261	20.3151	612.275	471.167	260.801	190.353	190.353	190.353	-99.9263	-0.499472	-23.755	50.0368	3.80651	10.368	0.533975	-0.0184515	0.611623	419.6	-165.462	8.61027	0	0	0.879586	7.37459
0	0.845836	0	0	0.858753	0.271895	-9.95322	0.0262076	0.150458	-0.618531	36.7561	3.81E-16	3.97127	0	0	-0.0233145	1.85679	-16.2717	-10.8115	422.785	403.525	681.423	387.188	387.188	387.188	17.3708	-99.907	19.893	622.234	470.289	264.499	190.353	190.353	190.353	-101.611	-0.791035	-23.1169	49.2618	3.94375	10.5345	0.547302	-0.0912866	0.57231	435.89	-232.508	12.4317	0	0	0.663472	5.672
0	1.11547	0	0	1.12944	0.247127	-9.02387	0.0643144	0.142458	-0.630275	43.0706	-2.24E-15	3.42366	0	0	-0.03116	1.40129	-16.1427	-10.297	423.91	402.13	680.67	388.756	388.756	388.756	16.8748	-101.005	19.1744	629.276	468.797	266.467	190.353	190.353	190.353	-102.665	-1.05736	-22.2829	48.7909	4.05518	10.249	0.393112	-0.206044	0.555441	515.292	-291.863	18.2662	0	0	0.481102	4.94206
0	1.3989	0	0	1.41115	0.208226	-7.55465	0.0855692	0.139684	-0.638304	46.4715	-1.69E-16	4.64106	0	0	-0.0374959	0.897083	-16.3114	-9.33354	426.807	400.636	680.077	390.021	390.021	390.021	16.3234	-101.476	18.1726	633.411	466.69	266.43	190.353	190.354	190.353	-103.051	-1.29992	-21.2719	48.5932	4.16447	9.52405	0.0310419	-0.319969	0.540184	668.427	-328.261	27.3647	0	0	0.288691	5.14319
0	1.6393	0	0	1.64733	0.15849	-5.66182	0.0855521	0.142705	-0.641809	46.0341	-6.94E-15	7.86165	0	0	-0.0450661	0.33084	-16.722	-7.97631	431.13	399	679.603	390.911	390.911	390.911	15.7234	-101.298	16.9298	634.623	464.011	264.235	190.353	190.353	190.353	-102.753	-1.51424	-20.1164	48.6085	4.28182	8.40533	-0.520273	-0.366992	0.533138	879.703	-321.207	39.738	0	0	0.0655253	6.1759
0	1.7766	0	0	1.78008	0.104327	-3.58644	0.0601555	0.150817	-0.634645	40.8241	4.74E-15	12.8485	0	0	-0.0536392	-0.294859	-17.293	-6.3202	436.373	397.252	679.101	391.427	391.427	391.427	15.0741	-100.471	15.5247	632.854	460.857	259.878	190.353	190.353	190.354	-101.784	-1.6818	-18.8664	48.7563	4.40359	6.98145	-1.14816	-0.300606	0.570438	1096.84	-256.1	53.528	0	0	-0.139747	7.88729
0	1.76188	0	0	1.76259	0.0539274	-1.64668	0.0069722	0.162599	-0.607732	30.2228	3.72E-15	18.8924	0	0	-0.0585823	-0.957512	-17.9329	-4.49548	441.949	395.502	678.361	391.608	391.608	391.608	14.3767	-99.031	14.0705	628.035	457.372	253.532	190.354	190.353	190.353	-100.189	-1.7732	-17.5923	48.9516	4.51513	5.37962	-1.66301	-0.123869	0.695782	1241	-136.046	64.6776	0	0	-0.23884	10.0931
0	1.58266	0	0	1.58266	0.0153009	-0.157232	-0.0727255	0.175469	-0.554354	14.4068	4.06E-15	24.9166	0	0	-0.0536552	-1.61773	-18.5631	-2.64754	447.325	393.9	677.193	391.489	391.489	391.489	13.6518	-97.0562	12.6927	620.149	453.759	245.588	190.353	190.353	190.353	-98.0575	-1.76622	-16.3786	49.1249	4.59478	3.74411	-1.87833	0.104959	0.934429	1240.92	12.7432	68.1991	0	0	-0.202776	12.6175
0	1.29031	0	0	1.29039	-0.00568442	0.652187	-0.170935	0.185334	-0.473801	-5.14538	-3.38E-15	29.7169	0	0	-0.0338575	-2.23023	-19.139	-0.908264	452.148	392.599	675.512	391.066	391.066	391.066	12.9524	-94.6804	11.4941	609.304	450.253	236.652	190.353	190.353	190.353	-95.5374	-1.66819	-15.3093	49.2422	4.61965	2.20536	-1.71341	0.304813	1.26038	1072.73	150.879	60.8814	0	0	-0.106017	15.3328
0	1.00813	0	0	1.00819	-0.00665078	0.689457	-0.270912	0.187391	-0.372356	-25.5103	6.43E-15	32.2759	0	0	0.00398859	-2.75785	-19.6589	0.625575	456.303	391.701	673.38	390.294	390.294	390.294	12.3548	-92.0929	10.5277	595.792	447.09	227.485	190.353	190.354	190.354	-92.8302	-1.5217	-14.45	49.314	4.57186	0.855895	-1.25511	0.413216	1.60175	782.046	243.43	43.5684	0	0	-0.0392557	18.1776
0	0.901201	0	0	0.90119	0.0110078	0.0083629	-0.34983	0.178298	-0.263238	-42.8976	-5.75E-15	32.0601	0	0	0.0586062	-3.18144	-20.1523	1.89523	459.863	391.236	670.975	389.108	389.108	389.108	11.9275	-89.5138	9.79673	580.108	444.462	218.865	190.354	190.353	190.353	-90.1633	-1.38354	-13.8351	49.3874	4.44379	-0.253882	-0.733279	0.420565	1.86531	472.548	277.042	21.1137	0	0	-0.0129973	21.1376
0	1.11399	0	0	1.11424	0.0430809	-1.22858	-0.389608	0.1581	-0.164105	-54.1624	1.52E-15	29.1701	0	0	0.119142	-3.50007	-20.6528	2.86608	462.947	391.164	668.482	387.475	387.475	387.475	11.6993	-87.1455	9.27779	562.879	442.475	211.403	190.353	190.354	190.353	-87.7394	-1.29155	-13.4642	49.5203	4.24085	-1.10058	-0.417532	0.371861	1.98595	261.997	264.596	-0.0436333	0	0	0.00127247	24.2023
0	1.71402	0	0	1.71609	0.0843522	-2.81841	-0.38933	0.130992	-0.0883191	-58.4196	-3.38E-16	24.3446	0	0	0.167516	-3.72232	-21.1666	3.51024	465.544	391.398	665.976	385.434	385.434	385.434	11.6505	-85.1276	8.94431	544.733	441.14	205.416	190.353	190.353	190.353	-85.6927	-1.24773	-13.3087	49.7511	3.98134	-1.66674	-0.468593	0.332824	1.96481	218.578	234.859	-15.4606	0	0	-0.02205	27.3203
0	2.68002	0	0	2.68861	0.13027	-4.58203	-0.359805	0.101427	-0.0391004	-56.6615	-3.05E-15	18.5033	0	0	0.188963	-3.85567	-21.6543	3.80135	467.412	391.854	663.355	383.097	383.097	383.097	11.7293	-83.5252	8.77534	526.18	440.387	200.937	190.353	190.353	190.353	-84.0796	-1.22676	-13.3228	50.0791	3.69511	-1.93085	-0.858116	0.34344	1.86875	329.13	212.05	-24.1943	0	0	-0.129957	30.3778
0	3.92535	0	0	3.94994	0.177637	-6.39223	-0.313701	0.0731752	-0.0125151	-50.6842	-4.74E-15	12.565	0	0	0.180482	-3.90125	-22.034	3.72711	468.097	392.486	660.373	380.626	380.626	380.626	11.871	-82.3406	8.75284	507.563	440.095	197.793	190.353	190.353	190.353	-82.8934	-1.19288	-13.4529	50.4643	3.42276	-1.87634	-1.40468	0.396053	1.79537	518.882	204.587	-27.9812	0	0	-0.289606	33.2103
0	5.3311	0	0	5.38596	0.224549	-8.17248	-0.264661	0.0497479	-0.00260422	-42.7298	4.82E-15	7.37166	0	0	0.151532	-3.85658	-22.2046	3.30982	467.06	393.306	656.751	378.164	378.164	378.164	12.012	-81.5301	8.85893	489.068	440.13	195.705	190.353	190.353	190.353	-82.0818	-1.11077	-13.6459	50.8453	3.21279	-1.51068	-1.85882	0.442492	1.82224	689.971	204.792	-29.4384	0	0	-0.395959	35.6401
0	6.7812	0	0	6.88389	0.270091	-9.88571	-0.221993	0.031309	-0.00207038	-34.6492	6.22E-15	3.29892	0	0	0.115266	-3.72364	-22.0804	2.62041	463.862	394.365	652.325	375.799	375.8	375.799	12.0998	-81.0245	9.07612	470.758	440.366	194.371	190.353	190.353	190.353	-81.5682	-0.951783	-13.8565	51.1654	3.11493	-0.881937	-1.99144	0.412455	1.96593	755.552	192.609	-29.8114	0	0	-0.38134	37.5256
0	8.18811	0	0	8.35743	0.31376	-11.5119	-0.1884	0.0174203	-0.00253761	-27.4746	-5.29E-16	0.498747	0	0	0.0820364	-3.51757	-21.6213	1.77739	458.337	395.706	647.14	373.564	373.564	373.564	12.0992	-80.7463	9.38414	452.634	440.699	193.526	190.353	190.353	190.353	-81.2702	-0.699996	-14.0507	51.3938	3.16721	-0.0845048	-1.66198	0.256705	2.1836	664.146	150.007	-28.8512	0	0	-0.266315	38.8053
0	9.50377	0	0	9.75688	0.354652	-13.0179	-0.163754	0.00666207	0.00227748	-21.6988	-3.26E-15	-1.15059	0	0	0.0570164	-3.27126	-20.8492	0.933518	450.701	397.297	641.471	371.458	371.458	371.458	12.0005	-80.6211	9.75477	434.678	441.06	192.962	190.353	190.353	190.353	-81.112	-0.361392	-14.2077	51.5304	3.38079	0.742684	-0.890585	-0.0162161	2.4187	422.228	73.3343	-25.7711	0	0	-0.112708	39.5192
0	10.7185	0	0	11.0671	0.390759	-14.3327	-0.146748	-0.0023583	0.0143159	-17.3934	1.35E-15	-1.9416	0	0	0.0408091	-3.0316	-19.8406	0.25342	441.527	399.002	635.747	369.49	369.49	369.49	11.8266	-80.5847	10.1466	416.891	441.413	192.527	190.353	190.353	190.353	-81.0337	0.0279357	-14.3214	51.5943	3.72997	1.42719	0.142463	-0.342384	2.63348	92.3465	-24.1393	-20.5808	0	0	0.0267141	39.7971
0	11.8502	0	0	12.2949	0.418817	-15.3439	-0.136546	-0.00965386	0.0296928	-14.3903	5.08E-16	-2.16365	0	0	0.0315904	-2.84818	-18.701	-0.112465	431.597	400.6	630.424	367.707	367.707	367.707	11.6315	-80.5868	10.5054	399.31	441.753	192.121	190.354	190.353	190.354	-80.9938	0.402073	-14.399	51.6029	4.15416	1.78604	1.15029	-0.645269	2.80884	-225.468	-121.519	-14.0774	0	0	0.0921289	39.8173
0	12.9264	0	0	13.4519	0.435091	-15.926	-0.133657	-0.0144666	0.0403879	-12.4462	3.60E-15	-2.08565	0	0	0.0267527	-2.76035	-17.5279	-0.0543141	421.678	401.853	625.856	366.218	366.218	366.218	11.4882	-80.591	10.7707	381.985	442.097	191.689	190.353	190.353	190.353	-80.9673	0.677774	-14.457	51.549	4.57358	1.66227	1.8556	-0.865065	2.93243	-432.602	-198.59	-7.35166	0	0	0.0140851	39.7462
0	13.9651	0	0	14.5394	0.436904	-15.9906	-0.138093	-0.0152516	0.038513	-11.1831	-7.61E-16	-1.84573	0	0	0.0237431	-2.78698	-16.3758	0.476602	412.291	402.58	622.206	365.179	365.179	365.179	11.4658	-80.5708	10.8883	364.953	442.465	191.217	190.354	190.353	190.353	-80.9377	0.777756	-14.5119	51.3845	4.91209	0.966049	2.0894	-0.963581	2.99407	-468.251	-238.915	-1.4844	0	0	-0.200545	39.6826
0	14.9584	0	0	15.5396	0.424146	-15.5349	-0.14906	-0.0119899	0.0214745	-10.2042	-2.28E-15	-1.58705	0	0	0.0206584	-2.92043	-15.2377	1.45656	403.581	402.712	619.449	364.742	364.742	364.742	11.6036	-80.5019	10.8256	348.199	442.867	190.727	190.353	190.354	190.353	-80.8868	0.657617	-14.5725	51.0168	5.11784	-0.293033	1.84792	-0.92348	2.99363	-333.852	-233.476	2.94223	0	0	-0.369875	39.6262
0	15.8668	0	0	16.4152	0.399665	-14.6547	-0.164234	-0.00641755	-0.00643946	-9.14493	3.09E-15	-1.45437	0	0	0.016697	-3.12569	-14.0509	2.78885	395.31	402.307	617.427	364.985	364.985	364.985	11.896	-80.3557	10.5825	331.642	443.294	190.264	190.353	190.353	190.353	-80.7856	0.324437	-14.6362	50.3258	5.17335	-1.99586	1.27234	-0.76125	2.94573	-87.7065	-186.724	6.17757	0	0	-0.195631	39.4886
0	16.625	0	0	17.1129	0.368281	-13.5159	-0.180073	-0.000572559	-0.0368681	-7.75392	-2.07E-15	-1.5102	0	0	0.0120434	-3.3469	-12.726	4.31526	386.984	401.52	615.951	365.868	365.868	365.868	12.2944	-80.0956	10.1935	315.159	443.713	189.881	190.353	190.353	190.353	-80.5898	-0.163014	-14.6917	49.1979	5.09139	-3.932	0.576206	-0.534891	2.87402	183.074	-118.046	8.76179	0	0	0.490372	39.1393
0	17.1549	0	0	17.571	0.335161	-12.3022	-0.193514	0.00447902	-0.0619733	-6.02044	1.65E-15	-1.71071	0	0	0.00748428	-3.52216	-11.1844	5.83997	378.045	400.536	614.88	367.25	367.25	367.25	12.7256	-79.6777	9.71587	298.612	444.082	189.621	190.353	190.353	190.353	-80.2435	-0.713911	-14.7255	47.5643	4.89979	-5.84067	-0.0403168	-0.322288	2.80255	397.779	-54.0009	10.8608	0	0	1.50704	38.4659
0	17.3837	0	0	17.7303	0.304495	-11.1684	-0.202629	0.00925871	-0.0775915	-4.12364	-3.17E-15	-1.91766	0	0	0.00385426	-3.60291	-9.38825	7.16086	368.065	399.507	614.167	368.945	368.945	368.945	13.1162	-79.0561	9.20997	281.888	444.357	189.513	190.353	190.353	190.353	-79.6873	-1.23502	-14.726	45.4291	4.62665	-7.4621	-0.44771	-0.171206	2.75223	507.61	-11.7285	11.6589	0	0	2.38626	37.4187
0	17.2573	0	0	17.5442	0.278927	-10.2161	-0.206909	0.0144678	-0.0827487	-2.32725	2.96E-15	-2.04188	0	0	0.00183981	-3.56983	-7.35188	8.10125	356.861	398.519	613.869	370.781	370.781	370.781	13.4111	-78.1888	8.72105	264.914	444.516	189.57	190.353	190.353	190.353	-78.8678	-1.65577	-14.685	42.8757	4.29419	-8.58647	-0.588985	-0.0791929	2.73607	498.947	8.99725	9.8868	0	0	2.67681	36.0269
0	16.7481	0	0	16.9874	0.259499	-9.48873	-0.206536	0.0202674	-0.0776395	-0.812658	4.74E-15	-2.06633	0	0	0.00164664	-3.4379	-5.13353	8.53843	344.532	397.606	614.115	372.621	372.621	372.621	13.5806	-77.0416	8.2693	247.664	444.556	189.792	190.353	190.353	190.353	-77.7447	-1.94088	-14.5952	40.0467	3.92061	-9.09078	-0.465447	-0.0182776	2.74569	384.965	19.9199	4.89345	0	0	2.21795	34.3821
0	15.8561	0	0	16.0578	0.245744	-8.97181	-0.201823	0.0261516	-0.0628749	0.410054	1.10E-15	-2.008	0	0	0.00311048	-3.24794	-2.81593	8.42396	331.41	396.779	615.051	374.368	374.368	374.368	13.6195	-75.592	7.84854	230.158	444.503	190.168	190.353	190.353	190.353	-76.2944	-2.09125	-14.4485	37.1052	3.52378	-8.95636	-0.137476	0.0368537	2.75079	198.134	34.4768	-2.79299	0	0	1.19884	32.6057
0	14.6027	0	0	14.7724	0.235813	-8.59769	-0.193458	0.0316789	-0.04038	1.442	0	-1.83789	0	0	0.00601762	-3.04869	-0.484947	7.78929	317.967	396.058	616.781	375.971	375.971	375.971	13.5393	-73.8282	7.43243	212.463	444.4	190.674	190.354	190.353	190.353	-74.5089	-2.13568	-14.2356	34.1953	3.12229	-8.26218	0.290054	0.103974	2.72195	-18.1514	62.5261	-11.7629	0	0	0.00314477	30.8157
0	13.0195	0	0	13.1584	0.226834	-8.25883	-0.182441	0.0363906	-0.013984	2.42303	-4.02E-15	-1.52067	0	0	0.0103441	-2.87837	1.78638	6.73479	304.696	395.485	619.321	377.426	377.426	377.426	13.3581	-71.7483	6.98763	194.676	444.302	191.267	190.353	190.353	190.353	-72.3919	-2.11495	-13.9469	31.4161	2.73229	-7.15898	0.69477	0.194883	2.64447	-219.148	108.332	-20.4366	0	0	-1.00749	29.1046
0	11.1354	0	0	11.2417	0.215568	-7.83277	-0.169841	0.0398591	0.0109056	3.46249	1.95E-15	-1.05402	0	0	0.0161124	-2.75271	3.94691	5.40497	292.006	395.126	622.598	378.77	378.77	378.77	13.0873	-69.3565	6.48968	176.913	444.265	191.884	190.354	190.353	190.354	-69.9531	-2.06253	-13.5741	28.8175	2.36155	-5.83322	0.976695	0.303096	2.52284	-369.953	167.028	-27.3613	0	0	-1.63755	27.5297
0	8.96535	0	0	9.03745	0.199227	-7.21328	-0.156906	0.0416586	0.0294723	4.54796	2.13E-15	-0.489824	0	0	0.0229875	-2.66288	5.96984	3.9577	280.162	395.063	626.48	380.06	380.06	380.06	12.7247	-66.6592	5.93517	159.276	444.334	192.444	190.353	190.353	190.353	-67.2013	-1.99006	-13.1103	26.4086	2.00552	-4.46988	1.10134	0.401534	2.36679	-458.125	225.041	-31.5325	0	0	-1.89172	26.1115
0	6.50724	0	0	6.54737	0.176087	-6.33317	-0.144807	0.0416341	0.0388853	5.52752	-2.62E-15	0.10901	0	0	0.0300131	-2.5822	7.84928	2.53763	269.273	395.378	630.816	381.343	381.343	381.343	12.254	-63.6616	5.34446	141.83	444.533	192.856	190.353	190.353	190.353	-64.1416	-1.88445	-12.5497	24.174	1.64888	-3.22412	1.1076	0.46558	2.19265	-495.809	268.128	-32.7193	0	0	-1.90092	24.8413
0	3.74758	0	0	3.76293	0.145659	-5.17133	-0.134965	0.0395714	0.0378565	6.071	-5.08E-16	0.668204	0	0	0.0350906	-2.47727	9.59171	1.25959	259.348	396.13	635.464	382.648	382.648	382.648	11.6522	-60.3664	4.75671	124.598	444.863	193.045	190.353	190.353	190.353	-60.7756	-1.71511	-11.8877	22.0893	1.27333	-2.20685	1.07298	0.483631	2.01388	-508.596	286.133	-31.1656	0	0	-1.82073	23.6952
0	0.672095	0	0	0.673539	0.108481	-3.74604	-0.129281	0.0356211	0.0260214	5.66913	-1.18E-15	1.16488	0	0	0.0341645	-2.31888	11.2054	0.203042	250.366	397.338	640.293	383.985	383.984	383.985	10.8992	-56.7747	4.22076	107.555	445.305	192.96	190.353	190.354	190.353	-57.1036	-1.44548	-11.1214	20.1335	0.867306	-1.48356	1.07295	0.460411	1.83578	-522.658	275.945	-27.4313	0	0	-1.76853	22.6523
0	-2.71968	0	0	-2.72151	0.065777	-2.10326	-0.130097	0.030234	0.00332972	3.69591	-5.08E-16	1.62003	0	0	0.0210279	-2.0893	12.6911	-0.585771	242.339	398.977	645.171	385.357	385.357	385.357	9.98561	-52.8905	3.786	90.6423	445.822	192.61	190.353	190.353	190.353	-53.1313	-1.04425	-10.2504	18.2972	0.432892	-1.08131	1.15419	0.409117	1.66051	-555.702	240.041	-22.1263	0	0	-1.79744	21.7111
0	-6.39924	0	0	-6.39932	0.0191586	-0.306028	-0.139889	0.0244327	-0.0289861	-0.467829	-3.38E-15	2.11393	0	0	-0.0115031	-1.78547	14.0366	-1.08726	235.353	400.976	649.943	386.777	386.777	386.777	8.91803	-48.7281	3.49435	73.7886	446.37	192.074	190.354	190.353	190.354	-48.878	-0.49419	-9.27832	16.5872	-0.0122302	-0.998655	1.32503	0.345242	1.48038	-614.479	186.043	-16.0571	0	0	-1.89244	20.9001
0	-10.2956	0	0	-10.2995	-0.0295681	1.57306	-0.160563	0.0193661	-0.0684556	-7.23676	2.20E-15	2.74496	0	0	-0.0679675	-1.41763	15.215	-1.30082	229.573	403.232	654.415	388.261	388.261	388.261	7.72271	-44.3239	3.37328	56.9476	446.907	191.523	190.354	190.353	190.353	-44.3871	0.201437	-8.21583	15.0277	-0.438939	-1.21428	1.55876	0.27592	1.29275	-694.3	122.877	-9.91139	0	0	-1.97855	20.2799
0	-14.2873	0	0	-14.3139	-0.0784712	3.45556	-0.192098	0.0159636	-0.110541	-16.5592	-3.64E-15	3.61744	0	0	-0.144951	-1.00461	16.188	-1.2387	225.212	405.628	658.352	389.834	389.834	389.833	6.44664	-39.7458	3.42958	40.1405	447.414	191.209	190.353	190.353	190.353	-39.7356	1.01519	-7.08437	13.6585	-0.815021	-1.69303	1.80596	0.203272	1.09976	-782.691	59.7627	-4.14678	0	0	-1.95293	19.9365
0	-18.2049	0	0	-18.2846	-0.12549	5.25856	-0.231516	0.0146718	-0.149664	-27.7451	5.75E-15	4.8451	0	0	-0.22762	-0.567851	16.9123	-0.922391	222.497	408.056	661.497	391.519	391.519	391.519	5.1558	-35.0999	3.6439	23.4945	447.903	191.438	190.353	190.353	190.353	-35.0368	1.89466	-5.92037	12.5288	-1.11355	-2.39059	2.00704	0.125378	0.912228	-861.528	3.80323	1.23015	0	0	-1.72765	19.9676
0	-21.8481	0	0	-22.0156	-0.168386	6.89448	-0.27282	0.0150433	-0.180575	-39.484	-3.05E-15	6.50274	0	0	-0.291856	-0.126561	17.3491	-0.382185	221.611	410.434	663.604	393.336	393.336	393.336	3.92972	-30.525	3.9673	7.25622	448.432	192.505	190.353	190.353	190.353	-30.4334	2.76538	-4.77716	11.6865	-1.31806	-3.2577	2.10685	0.051484	0.749833	-910.765	-38.4442	6.43505	0	0	-1.27786	20.4641
0	-25.0173	0	0	-25.2987	-0.204718	8.27141	-0.309291	0.0159804	-0.200109	-50.1991	6.09E-15	8.56813	0	0	-0.313927	0.304805	17.4733	0.342331	222.646	412.721	664.483	395.296	395.296	395.296	2.85141	-26.1756	4.32291	-8.23689	449.098	194.626	190.353	190.353	190.353	-26.0783	3.53839	-3.72181	11.1671	-1.42182	-4.24335	2.07891	-0.00626809	0.629144	-916.365	-63.0746	11.6131	0	0	-0.675597	21.4902
0	-27.5506	0	0	-27.9492	-0.231945	9.29705	-0.337193	0.0163455	-0.207819	-58.6162	1.02E-15	10.8476	0	0	-0.282314	0.717602	17.2816	1.20395	225.575	414.919	664.036	397.399	397.399	397.399	1.99426	-22.1967	4.61616	-22.6178	450.014	197.9	190.353	190.353	190.353	-22.1091	4.12304	-2.82584	10.9814	-1.42572	-5.29699	1.93255	-0.034238	0.563398	-876.02	-68.2564	16.4609	0	0	-0.0629773	23.0679
0	-29.3515	0	0	-29.8384	-0.24766	9.88638	-0.356435	0.0157521	-0.205449	-64.0438	-4.06E-15	12.9634	0	0	-0.202662	1.10888	16.7955	2.15175	230.251	417.072	662.271	399.626	399.626	399.626	1.41042	-18.6992	4.7539	-35.5535	451.285	202.302	190.353	190.354	190.353	-18.6273	4.4437	-2.15268	11.1107	-1.33584	-6.36992	1.70655	-0.0281963	0.552442	-800.427	-55.7386	20.2169	0	0	0.420627	25.1718
0	-30.3989	0	0	-30.9158	-0.249919	9.97091	-0.369214	0.0142778	-0.194961	-66.3977	-4.06E-15	14.3882	0	0	-0.0947458	1.4804	16.0565	3.13521	236.436	419.249	659.291	401.943	401.943	401.943	1.12484	-15.7448	4.66787	-46.7868	452.979	207.713	190.354	190.353	190.353	-15.686	4.45699	-1.74666	11.509	-1.16237	-7.41653	1.45779	0.00917986	0.582712	-711.313	-30.121	21.8956	0	0	0.709362	27.734
0	-30.7402	0	0	-31.2162	-0.23762	9.51012	-0.378387	0.0116528	-0.178206	-66.0995	-6.77E-16	14.5737	0	0	0.0153575	1.83634	15.1181	4.10666	243.836	421.53	655.258	404.298	404.298	404.298	1.1352	-13.3402	4.33418	-56.1484	455.116	213.968	190.353	190.353	190.353	-13.2878	4.16459	-1.62607	12.1143	-0.917349	-8.39504	1.22795	0.063194	0.63703	-628.59	-0.0281733	21.0151	0	0	0.825994	30.6595
0	-30.4728	0	0	-30.848	-0.210785	8.50044	-0.386715	0.00704954	-0.156306	-63.9385	-1.05E-14	13.157	0	0	0.104323	2.18035	14.0351	5.02009	252.156	423.984	650.364	406.625	406.625	406.625	1.41541	-11.4435	3.77796	-63.545	457.664	220.884	190.353	190.354	190.353	-11.3921	3.6131	-1.78101	12.8629	-0.612125	-9.2655	1.03858	0.108382	0.7029	-566.287	23.4173	18.0242	0	0	0.846458	33.8432
0	-29.7211	0	0	-29.9658	-0.170678	6.98161	-0.395925	5.47E-05	-0.130303	-60.8316	6.03E-15	10.1694	0	0	0.15883	2.51318	12.8557	5.82738	261.126	426.649	644.803	408.842	408.842	408.842	1.91945	-9.9812	3.06116	-68.9319	460.543	228.275	190.353	190.353	190.353	-9.92982	2.88025	-2.17489	13.7027	-0.255968	-9.98573	0.88908	0.114432	0.777156	-529.24	30.1243	14.1922	0	0	0.85126	37.1849
0	-28.6152	0	0	-28.7364	-0.119643	5.03485	-0.405714	-0.00907284	-0.101551	-57.5393	4.91E-15	6.01656	0	0	0.177721	2.83227	11.6167	6.47339	270.528	429.521	638.762	410.857	410.857	410.856	2.58652	-8.86847	2.26022	-72.2852	463.635	235.958	190.353	190.353	190.354	-8.82185	2.05295	-2.75024	14.6015	0.142458	-10.5064	0.766415	0.0603417	0.860976	-514.673	15.3324	11.129	0	0	0.895327	40.599
0	-27.2748	0	0	-27.3094	-0.0607022	2.7722	-0.413846	-0.0199576	-0.071836	-54.5037	7.44E-15	1.28116	0	0	0.168813	3.13335	10.3418	6.89314	280.199	432.55	632.421	412.565	412.565	412.565	3.34768	-8.02736	1.44504	-73.5854	466.806	243.751	190.353	190.353	190.353	-7.99383	1.20756	-3.43757	15.5509	0.571666	-10.768	0.657675	-0.0530145	0.95435	-516.136	-17.8147	10.2821	0	0	1.00171	44.019
0	-25.8018	0	0	-25.8023	0.00289101	0.321439	-0.418089	-0.0318638	-0.0425357	-51.9331	1.15E-14	-3.40544	0	0	0.144168	3.41379	9.04195	7.01411	290.029	435.648	625.952	413.855	413.855	413.855	4.13286	-7.39607	0.667566	-72.8175	469.916	251.47	190.353	190.353	190.353	-7.38482	0.399922	-4.1644	16.5662	1.01327	-10.7045	0.562769	-0.202805	1.05112	-530.175	-58.8219	12.2385	0	0	1.17458	47.3968
0	-24.2774	0	0	-24.2962	0.0679802	-2.18812	-0.416993	-0.0434882	-0.014322	-49.8667	4.06E-15	-7.45994	0	0	0.115732	3.67751	7.71784	6.76545	299.961	438.719	619.518	414.614	414.614	414.614	4.87813	-6.93188	-0.0378149	-69.9768	472.834	258.936	190.353	190.354	190.353	-6.95023	-0.333432	-4.86391	17.6824	1.43606	-10.2542	0.491364	-0.353499	1.1386	-556.737	-94.355	16.6998	0	0	1.41435	50.7001
0	-22.7609	0	0	-22.8398	0.131688	-4.63639	-0.409907	-0.0535858	0.0129888	-48.2408	-2.71E-15	-10.4744	0	0	0.0921808	3.93944	6.36096	6.09245	309.978	441.684	613.265	414.745	414.745	414.745	5.53275	-6.61033	-0.647153	-65.0765	475.449	265.974	190.353	190.353	190.353	-6.66187	-0.96773	-5.48289	18.9493	1.78994	-9.3771	0.45816	-0.469475	1.20984	-597.694	-113.919	22.9137	0	0	1.73694	53.9074
0	-21.2909	0	0	-21.4548	0.191478	-6.91892	-0.39689	-0.0615873	0.0395342	-46.9697	1.35E-15	-12.2949	0	0	0.0777554	4.22724	4.95528	4.97422	320.107	444.513	607.316	414.183	414.183	414.183	6.06437	-6.42267	-1.13879	-58.1508	477.676	272.421	190.353	190.353	190.353	-6.50637	-1.48167	-5.98717	20.4264	2.00143	-8.07675	0.47758	-0.528868	1.27094	-653.757	-115.035	30.4366	0	0	2.18441	57.0054
0	-19.8871	0	0	-20.1427	0.245155	-8.94968	-0.378989	-0.0674744	0.0648709	-46.0342	-8.12E-15	-12.9902	0	0	0.0730494	4.57825	3.47796	3.43965	330.417	447.221	601.777	412.908	412.908	412.908	6.46036	-6.37331	-1.48934	-49.2558	479.465	278.12	190.353	190.353	190.353	-6.48344	-1.85323	-6.36308	22.1765	1.97563	-6.41647	0.554925	-0.520314	1.34152	-720.899	-101.907	39.1268	0	0	2.80327	59.9882
0	-18.5519	0	0	-18.8901	0.290901	-10.6628	-0.357746	-0.0714848	0.0882366	-45.4467	-4.06E-15	-12.7709	0	0	0.0763168	5.03062	1.90069	1.57463	341.019	449.853	596.739	410.965	410.965	410.965	6.72524	-6.47836	-1.67535	-38.4622	480.792	282.932	190.353	190.353	190.353	-6.60539	-2.0612	-6.61473	24.2589	1.60819	-4.52003	0.681965	-0.447027	1.45026	-788.946	-84.1534	49.2037	0	0	3.58987	62.8593
0	-17.2746	0	0	-17.6741	0.327345	-12.0141	-0.334307	-0.073657	0.108549	-45.1423	5.41E-15	-11.8744	0	0	0.0846969	5.61073	0.192199	-0.484933	352.054	452.444	592.291	408.473	408.473	408.473	6.87538	-6.76494	-1.67952	-25.8462	481.659	286.735	190.353	190.353	190.353	-6.89705	-2.09125	-6.75872	26.7187	0.80889	-2.54706	0.835438	-0.321767	1.61722	-842.592	-71.3785	60.3762	0	0	4.43056	65.6324
0	-16.0362	0	0	-16.4686	0.35368	-12.9823	-0.309385	-0.0737893	0.124609	-44.9517	-5.41E-15	-10.4998	0	0	0.0949985	6.32176	-1.67686	-2.57403	363.662	454.989	588.539	405.614	405.614	405.614	6.93367	-7.269	-1.49793	-11.4821	482.087	289.431	190.353	190.354	190.353	-7.39405	-1.94289	-6.81873	29.5732	-0.469036	-0.647722	0.992406	-0.162035	1.84789	-867.962	-69.3743	71.5012	0	0	5.11904	68.3258
0	-14.8169	0	0	-15.2526	0.369774	-13.5703	-0.283521	-0.0715254	0.134583	-44.6277	1.35E-15	-8.78034	0	0	0.10409	7.1375	-3.72707	-4.52472	375.942	457.428	585.611	402.606	402.606	402.606	6.92498	-8.03112	-1.14521	4.55952	482.114	290.949	190.353	190.353	190.353	-8.13857	-1.63433	-6.82112	32.8016	-2.20192	1.07994	1.13197	0.0216498	2.13709	-855.756	-76.5949	80.5146	0	0	5.45042	70.9488
0	-13.6034	0	0	-14.0164	0.376332	-13.8091	-0.257509	-0.0664927	0.136431	-43.9242	1.35E-15	-6.79102	0	0	0.109288	8.00324	-5.96357	-6.18854	388.912	459.652	583.666	399.644	399.644	399.644	6.87338	-9.09092	-0.655546	22.2097	481.793	291.261	190.354	190.354	190.353	-9.17333	-1.20324	-6.79205	36.3444	-4.28198	2.60291	1.24193	0.222395	2.47086	-804.958	-85.5459	85.0561	0	0	5.34807	73.4853
0	-12.3931	0	0	-12.7654	0.374984	-13.7601	-0.232495	-0.0590143	0.129412	-42.6707	6.77E-16	-4.62637	0	0	0.108905	8.84436	-8.37315	-7.44822	402.492	461.535	582.895	396.856	396.856	396.856	6.80118	-10.481	-0.0777046	41.3968	481.188	290.383	190.353	190.353	190.353	-10.5347	-0.701583	-6.75597	40.1125	-6.52773	3.92791	1.32421	0.41566	2.81858	-724.408	-89.5032	84.0377	0	0	4.89558	75.8841
0	-11.1952	0	0	-11.5181	0.368093	-13.509	-0.209683	-0.0497642	0.115282	-40.8083	-2.71E-15	-2.37726	0	0	0.102751	9.58107	-10.9261	-8.2194	416.515	462.972	583.495	394.289	394.289	394.289	6.72901	-12.2216	0.536462	62.0405	480.367	288.388	190.353	190.353	190.353	-12.2466	-0.184236	-6.73505	43.9973	-8.72038	5.05878	1.39886	0.560679	3.13536	-630.865	-85.141	78.2749	0	0	4.27592	78.0636
0	-10.0273	0	0	-10.3001	0.3582	-13.1478	-0.190213	-0.039652	0.0970305	-38.4172	0	-0.132561	0	0	0.0921042	10.1445	-13.5807	-8.44732	430.763	463.903	585.629	391.945	391.945	391.945	6.67696	-14.3172	1.14577	84.0485	479.401	285.387	190.353	190.353	190.353	-14.3159	0.304416	-6.75009	47.877	-10.6519	5.96448	1.48706	0.619937	3.37552	-539.979	-72.7872	70.1761	0	0	3.64382	79.93
0	-8.91002	0	0	-9.13726	0.3474	-12.7521	-0.175362	-0.0296488	0.0773201	-35.7331	0	2.02118	0	0	0.0791491	10.4879	-16.287	-8.10545	445.004	464.323	589.39	389.827	389.827	389.827	6.66515	-16.7558	1.72854	107.317	478.353	281.522	190.353	190.353	190.353	-16.7319	0.738633	-6.82141	51.623	-12.1638	6.57095	1.58005	0.589452	3.50866	-456.48	-53.3723	62.1903	0	0	3.04245	81.3973
0	-7.862	0	0	-8.05005	0.336971	-12.3689	-0.166155	-0.0202496	0.057565	-33.0642	2.03E-15	4.03264	0	0	0.0660107	10.5891	-18.9875	-7.20148	459.018	464.27	594.776	387.957	387.957	387.957	6.71307	-19.5126	2.28338	131.738	477.283	276.946	190.353	190.353	190.353	-19.4697	1.11137	-6.96887	55.1088	-13.1637	6.7789	1.62936	0.498522	3.52599	-372.193	-28.4106	55.4415	0	0	2.41009	82.3997
0	-6.896	0	0	-7.05126	0.3274	-12.0162	-0.162844	-0.0119418	0.0386845	-30.6742	2.71E-15	5.8263	0	0	0.054101	10.4499	-21.6166	-5.79074	472.582	463.811	601.69	386.365	386.365	386.365	6.83824	-22.5545	2.8241	157.206	476.239	271.817	190.353	190.353	190.353	-22.4956	1.42866	-7.21127	58.2222	-13.6224	6.50063	1.57013	0.382581	3.43552	-273.767	-2.81709	50.083	0	0	1.67834	82.8934
0	-6.01773	0	0	-6.1457	0.318597	-11.6909	-0.16489	-0.0049635	0.0208966	-28.7216	2.52E-15	7.32105	0	0	0.0439636	10.0932	-24.1011	-3.9873	485.449	463.021	609.939	385.057	385.057	385.057	7.05473	-25.8453	3.37291	183.626	475.264	266.292	190.353	190.353	190.353	-25.7725	1.70259	-7.56519	60.8773	-13.561	5.6999	1.35742	0.267642	3.25257	-152.22	16.0867	45.7882	0	0	0.879295	82.8513
0	-5.22636	0	0	-5.33145	0.310151	-11.3782	-0.171034	0.000352696	0.0036391	-27.2331	-2.54E-15	8.40549	0	0	0.0355364	9.56204	-26.3658	-1.96259	497.344	461.962	619.243	384.001	384.001	384.001	7.3716	-29.35	3.95363	210.911	474.389	260.525	190.353	190.353	190.353	-29.2648	1.94498	-8.04324	63.0246	-13.0351	4.41849	0.987442	0.169163	2.99991	-7.4304	21.8174	42.2768	0	0	0.154619	82.257
0	-4.51719	0	0	-4.60286	0.301574	-11.0599	-0.180017	0.00433103	-0.0145228	-26.1715	4.06E-15	9.02733	0	0	0.0285351	8.91526	-28.3415	0.0738327	507.972	460.667	629.245	383.128	383.128	383.128	7.7916	-33.0365	4.58613	238.983	473.636	254.668	190.353	190.353	190.354	-32.9404	2.16274	-8.65185	64.6558	-12.1201	2.77982	0.501105	0.101759	2.70975	151.594	13.2711	38.9989	0	0	-0.330602	81.1016
0	-3.88522	0	0	-3.95438	0.292531	-10.7236	-0.191278	0.00738259	-0.034937	-25.5131	3.38E-16	9.1568	0	0	0.0227662	8.2182	-29.9737	1.90595	517.048	459.131	639.549	382.342	382.342	382.342	8.31131	-36.8756	5.28322	267.758	473.012	248.877	190.353	190.353	190.353	-36.7712	2.35615	-9.39026	65.8001	-10.8989	0.970904	-0.0267283	0.0809723	2.41326	308.867	-4.23544	35.0758	0	0	-0.491549	79.3821
0	-3.32763	0	0	-3.38291	0.282952	-10.3664	-0.205316	0.0100645	-0.0582966	-25.292	-5.08E-15	8.81892	0	0	0.0181241	7.53102	-31.2281	3.34436	524.334	457.329	649.753	381.549	381.549	381.549	8.92097	-40.8411	6.05096	297.14	472.515	243.314	190.353	190.353	190.353	-40.7328	2.52052	-10.2498	66.5126	-9.45184	-0.789878	-0.513123	0.107408	2.13427	447.09	-23.4059	29.525	0	0	-0.360672	77.1026
0	-2.84387	0	0	-2.88772	0.272945	-9.99252	-0.223124	0.0131983	-0.0847285	-25.5505	-6.77E-15	8.13146	0	0	0.0143835	6.89899	-32.0901	4.25036	529.665	455.232	659.484	380.683	380.683	380.683	9.60373	-44.9097	6.89063	327.022	472.128	238.147	190.353	190.353	190.353	-44.8046	2.64988	-11.2136	66.8593	-7.85254	-2.28826	-0.902635	0.166184	1.88448	556.131	-37.5425	21.2682	0	0	-0.0497795	74.2744
0	-2.43482	0	0	-2.46947	0.262639	-9.60651	-0.244994	0.0178112	-0.114646	-26.2325	-3.38E-16	7.31389	0	0	0.0110394	6.34848	-32.56	4.54526	532.954	452.829	668.419	379.726	379.726	379.726	10.335	-49.0614	7.80045	357.277	471.827	233.554	190.353	190.353	190.353	-48.9694	2.74045	-12.2563	66.9006	-6.16594	-3.34294	-1.16995	0.235598	1.67864	634.097	-42.0382	9.70865	0	0	0.330323	70.9119
0	-2.10264	0	0	-2.13012	0.252138	-9.2123	-0.269842	0.0255498	-0.148748	-27.1393	6.09E-15	6.72473	0	0	0.00730578	5.88755	-32.6471	4.20759	534.183	450.14	676.293	378.716	378.716	378.716	11.0828	-53.2778	8.77535	387.76	471.579	229.726	190.353	190.354	190.353	-53.2114	2.79202	-13.3458	66.6797	-4.44636	-3.82451	-1.31601	0.301773	1.53363	685.804	-33.3725	-5.13296	0	0	0.710986	67.0283
0	-1.85198	0	0	-1.87416	0.241682	-8.81889	-0.295751	0.038146	-0.187351	-28.0104	1.02E-15	6.76955	0	0	0.0024412	5.50862	-32.3657	3.26487	533.398	447.217	682.907	377.746	377.746	377.746	11.8112	-57.539	9.80634	418.289	471.355	226.855	190.353	190.354	190.354	-57.5125	2.80791	-14.4455	66.2175	-2.73564	-3.66512	-1.35494	0.352393	1.46002	717.708	-11.5349	-21.9191	0	0	1.0732	62.6328
0	-1.6902	0	0	-1.70874	0.231856	-8.44843	-0.320269	0.0567699	-0.229557	-28.5711	-6.77E-15	7.76463	0	0	-0.00376684	5.19205	-31.7364	1.78439	530.696	444.135	688.142	376.941	376.941	376.941	12.4862	-61.8211	10.8811	448.635	471.135	225.13	190.353	190.354	190.354	-61.8493	2.79404	-15.5207	65.5167	-1.06512	-2.85885	-1.30124	0.376943	1.45224	733.063	19.8939	-38.0973	0	0	1.41303	57.7363
0	-1.62457	0	0	-1.6411	0.223644	-8.13828	-0.340893	0.081483	-0.273485	-28.576	5.75E-15	9.79794	0	0	-0.0104527	4.91037	-30.7893	-0.13458	526.232	440.979	691.967	376.437	376.437	376.437	13.0821	-66.095	11.9859	478.515	470.922	224.713	190.353	190.353	190.353	-66.1923	2.75751	-16.5445	64.5727	0.538304	-1.45564	-1.16672	0.368454	1.49293	731.621	54.8147	-50.7001	0	0	1.71005	52.3664
0	-1.65717	0	0	-1.67319	0.218249	-7.93424	-0.355033	0.110566	-0.317146	-27.7834	1.02E-14	12.6003	0	0	-0.015528	4.63315	-29.5687	-2.36849	520.23	437.829	694.446	376.351	376.351	376.351	13.5869	-70.3272	13.1069	507.595	470.743	225.724	190.354	190.353	190.353	-70.5064	2.70404	-17.5025	63.3865	2.04604	0.448679	-0.96373	0.327176	1.55805	712.421	86.4146	-57.341	0	0	1.92545	46.5889
0	-1.77931	0	0	-1.79626	0.21678	-7.87867	-0.359602	0.140566	-0.359248	-25.8942	5.41E-15	15.5542	0	0	-0.0164678	4.33244	-28.1344	-4.77811	512.989	434.749	695.732	376.754	376.754	376.754	14.003	-74.4801	14.2307	535.505	470.643	228.213	190.353	190.353	190.353	-74.7529	2.63504	-18.3918	61.9753	3.42567	2.7239	-0.715819	0.261034	1.61862	678.376	108.482	-56.9559	0	0	2.03123	40.5259
0	-1.96921	0	0	-1.98855	0.219987	-8	-0.351338	0.167215	-0.399641	-22.5786	1.22E-14	17.8668	0	0	-0.011845	3.9883	-26.558	-7.21958	504.871	431.782	696.041	377.66	377.66	377.66	14.3434	-78.5121	15.3408	561.857	470.672	232.14	190.353	190.353	190.353	-78.89	2.54621	-19.2154	60.376	4.64387	5.21889	-0.450226	0.188017	1.64416	635.486	116.554	-49.8418	0	0	2.02847	34.3584
0	-2.19414	0	0	-2.21744	0.228136	-8.30798	-0.327635	0.186281	-0.438478	-17.5755	2.71E-15	18.7903	0	0	-0.00267307	3.59192	-24.916	-9.55557	496.286	428.955	695.618	379.028	379.028	379.028	14.6244	-82.3768	16.4143	586.273	470.856	237.364	190.353	190.354	190.354	-82.871	2.42885	-19.9732	58.6436	5.67168	7.77434	-0.192731	0.127798	1.60935	589.81	107.695	-37.4686	0	0	1.94439	28.3061
0	-2.41615	0	0	-2.44489	0.240971	-8.7921	-0.287559	0.194806	-0.475366	-10.8181	2.71E-15	17.8839	0	0	0.00738994	3.14581	-23.2821	-11.665	487.661	426.283	694.698	380.767	380.767	380.767	14.8568	-86.0224	17.4176	608.41	471.176	243.625	190.353	190.353	190.353	-86.6431	2.27355	-20.6535	56.8449	6.48973	10.235	0.0478049	0.0940867	1.50733	541.828	80.6566	-22.2553	0	0	1.80127	22.5902
0	-2.59807	0	0	-2.6336	0.257625	-9.41838	-0.232435	0.192188	-0.508182	-2.51172	-7.98E-16	15.2062	0	0	0.0135047	2.66059	-21.7226	-13.4474	479.428	423.781	693.487	382.758	382.758	382.758	15.0403	-89.3938	18.3049	627.989	471.559	250.559	190.353	190.353	190.353	-90.1473	2.07437	-21.2284	55.0522	7.09228	12.458	0.282843	0.0857411	1.34862	484.543	37.0151	-7.38223	0	0	1.59395	17.4005
0	-2.70834	0	0	-2.75118	0.276305	-10.1182	-0.16627	0.180156	-0.532893	6.81854	2.28E-15	11.2955	0	0	0.0122308	2.15016	-20.2975	-14.8226	472.01	421.452	692.166	384.866	384.866	384.866	15.1629	-92.4355	19.02	644.825	471.875	257.713	190.353	190.354	190.354	-93.3202	1.8318	-21.6567	53.339	7.48815	14.3166	0.540174	0.0934217	1.16167	406.336	-16.405	4.16241	0	0	1.29467	12.8809
0	-2.72266	0	0	-2.7715	0.293787	-10.7703	-0.0951306	0.161753	-0.54579	16.4031	-6.17E-15	6.94797	0	0	0.00364504	1.62639	-19.0625	-15.724	465.822	419.281	690.897	386.944	386.944	386.944	15.2067	-95.0954	19.5061	658.843	471.971	264.59	190.353	190.353	190.353	-96.0988	1.55406	-21.8933	51.7772	7.69998	15.6992	0.836867	0.0994715	0.980022	302.644	-71.125	11.0995	0	0	0.910779	9.13475
0	-2.62402	0	0	-2.67491	0.305094	-11.1906	-0.025675	0.140773	-0.545984	25.4062	1.73E-15	2.99063	0	0	-0.00870396	1.09443	-18.0702	-16.0919	461.255	417.22	689.844	388.832	388.832	388.832	15.1539	-97.3277	19.7169	670.075	471.699	270.692	190.353	190.353	190.353	-98.4249	1.25609	-21.9022	50.4326	7.76145	16.5059	1.14601	0.0837306	0.824364	187.773	-121.267	14.515	0	0	0.523967	6.23855
0	-2.40289	0	0	-2.44914	0.303963	-11.1486	0.036389	0.121303	-0.537378	33.1289	3.81E-15	0.115441	0	0	-0.020557	0.549686	-17.3661	-15.87	458.649	415.189	689.158	390.367	390.367	390.367	14.9956	-99.0952	19.6273	678.638	470.943	275.563	190.353	190.353	190.353	-100.251	0.95512	-21.667	49.3584	7.71214	16.648	1.38066	0.0273873	0.690338	99.6428	-166.821	16.9994	0	0	0.258606	4.24769
0	-2.05762	0	0	-2.09216	0.284449	-10.4223	0.0869022	0.107377	-0.527812	39.1164	5.08E-16	-1.14747	0	0	-0.0307932	-0.0217372	-16.9785	-15.0119	458.221	413.092	688.953	391.415	391.415	391.415	14.7358	-100.371	19.2348	684.684	469.639	278.827	190.353	190.353	190.353	-101.546	0.662984	-21.1932	48.5854	7.59048	16.057	1.41191	-0.0718264	0.554873	90.9541	-208.766	21.0265	0	0	0.181104	3.19066
0	-1.59784	0	0	-1.61723	0.243307	-8.88009	0.122291	0.10177	-0.525982	43.0534	-5.41E-15	-0.454712	0	0	-0.0430366	-0.638229	-16.9063	-13.4983	459.994	410.861	689.244	391.904	391.904	391.904	14.3926	-101.139	18.5534	688.344	467.771	280.19	190.354	190.353	190.353	-102.295	0.379909	-20.5037	48.113	7.42555	14.7045	1.10773	-0.182637	0.400014	211.911	-240.653	28.1431	0	0	0.237135	3.05297
0	-1.05128	0	0	-1.05821	0.182049	-6.56023	0.138537	0.10401	-0.53473	44.571	3.26E-15	2.19811	0	0	-0.0614972	-1.31348	-17.1085	-11.3659	463.721	408.493	689.908	391.859	391.859	391.859	13.9899	-101.395	17.6098	689.673	465.365	279.457	190.353	190.354	190.353	-102.503	0.0981684	-19.631	47.9019	7.23193	12.6313	0.412508	-0.243485	0.242572	476.908	-244.819	38.8838	0	0	0.300019	3.75628
0	-0.472744	0	0	-0.47374	0.107337	-3.7021	0.131504	0.111063	-0.546665	43.143	4.23E-16	6.44177	0	0	-0.0837117	-2.04479	-17.5008	-8.73393	468.859	406.079	690.667	391.397	391.397	391.397	13.5453	-101.143	16.4536	688.63	462.48	276.53	190.353	190.353	190.353	-102.18	-0.181182	-18.6181	47.8734	7.01103	9.97345	-0.573498	-0.20565	0.125824	836.629	-203.505	52.4029	0	0	0.322092	5.14552
0	0.0527899	0	0	0.0528045	0.0293969	-0.700912	0.0986974	0.119692	-0.546595	38.1781	5.41E-15	11.5894	0	0	-0.0986485	-2.80432	-17.9696	-5.80831	474.637	403.779	691.124	390.69	390.69	390.69	13.0618	-100.394	15.1729	685.112	459.205	271.431	190.353	190.353	190.353	-101.344	-0.430343	-17.5251	47.9205	6.75721	6.96257	-1.59355	-0.0728435	0.101665	1182.46	-115.373	65.711	0	0	0.401579	7.00167
0	0.425045	0	0	0.425299	-0.0406363	1.99957	0.0398092	0.128462	-0.522819	29.1547	2.03E-15	16.7868	0	0	-0.0945657	-3.54041	-18.3999	-2.84876	480.226	401.756	690.858	389.906	389.906	389.906	12.534	-99.1641	13.8934	679.02	455.67	264.338	190.353	190.353	190.353	-100.014	-0.595749	-16.4311	47.9321	6.46676	3.88963	-2.35379	0.0899391	0.206654	1397.58	-4.0181	74.3609	0	0	0.630545	9.08947
0	0.565599	0	0	0.566985	-0.0931377	4.01887	-0.0433605	0.136421	-0.474978	15.8598	-2.37E-15	21.108	0	0	-0.0692839	-4.19102	-18.7097	-0.112704	484.947	400.11	689.542	389.167	389.167	389.167	11.9678	-97.4885	12.7464	670.331	452.035	255.606	190.354	190.353	190.353	-98.232	-0.626271	-15.4213	47.8273	6.14536	1.04233	-2.66187	0.198567	0.455639	1411.67	93.9274	74.7237	0	0	0.897527	11.2232
0	0.463394	0	0	0.465234	-0.121605	5.10992	-0.145283	0.142081	-0.410146	-1.15668	2.03E-15	23.8307	0	0	-0.0322616	-4.7026	-18.8743	2.19593	488.438	398.847	687.054	388.514	388.514	388.514	11.4001	-95.4376	11.8196	659.134	448.481	245.778	190.353	190.353	190.353	-96.0749	-0.51207	-14.5659	47.5852	5.81039	-1.35296	-2.48668	0.202897	0.842381	1221.25	150.793	65.7927	0	0	0.941735	13.3164
0	0.200884	0	0	0.201711	-0.123484	5.1818	-0.254356	0.143906	-0.336606	-20.1709	1.35E-15	24.7141	0	0	0.00628591	-5.04483	-18.9313	3.95039	490.698	397.902	683.525	387.901	387.901	387.901	10.8996	-93.1302	11.1255	645.643	445.18	235.554	190.353	190.353	190.353	-93.6725	-0.304472	-13.9021	47.2606	5.49072	-3.16145	-1.94089	0.109996	1.33122	881.558	160.079	49.2807	0	0	0.641553	15.3911
0	-0.0579186	0	0	-0.0580732	-0.100227	4.29088	-0.352392	0.141253	-0.259928	-38.2979	-8.29E-15	24.0096	0	0	0.0465168	-5.21615	-18.9665	5.09715	492.022	397.17	679.31	387.196	387.196	387.196	10.5414	-90.7305	10.6091	630.196	442.27	225.7	190.353	190.353	190.353	-91.1987	-0.0979938	-13.4319	46.9771	5.22702	-4.34009	-1.22647	-0.0298404	1.8445	485.372	134.617	28.4979	0	0	0.199663	17.5485
0	-0.117982	0	0	-0.118114	-0.0565492	2.61236	-0.419173	0.134166	-0.18471	-52.2415	8.46E-16	22.1625	0	0	0.0939555	-5.23951	-19.0835	5.63698	492.837	396.533	674.882	386.224	386.224	386.224	10.3714	-88.4214	10.1899	613.236	439.848	216.91	190.353	190.353	190.353	-88.8427	0.016824	-13.1311	46.8963	5.07039	-4.91822	-0.57753	-0.149826	2.26821	139.914	97.0612	7.28172	0	0	-0.0321514	19.9132
0	0.177122	0	0	0.17712	0.000994934	0.394572	-0.441089	0.122598	-0.116248	-59.5607	1.13E-14	19.5193	0	0	0.14452	-5.15065	-19.3667	5.60571	493.51	395.875	670.671	384.836	384.836	384.836	10.3842	-86.3631	9.81133	595.259	437.961	209.661	190.353	190.353	190.353	-86.7645	-0.00158556	-12.9643	47.1691	5.07414	-4.9711	-0.190446	-0.184269	2.48609	-64.1827	71.9702	-11.1145	0	0	0.0477316	22.5717
0	0.889821	0	0	0.890413	0.0656141	-2.09698	-0.420129	0.106697	-0.0607424	-59.9204	-1.35E-15	16.3237	0	0	0.182254	-4.98386	-19.8456	5.06412	494.176	395.117	666.905	383.001	383.001	383.001	10.53	-84.6546	9.46262	576.737	436.603	204.128	190.353	190.353	190.354	-85.0574	-0.132176	-12.8965	47.8814	5.27546	-4.59551	-0.16346	-0.0943707	2.44868	-82.773	75.4227	-24.6153	0	0	0.122897	25.5207
0	1.97981	0	0	1.9863	0.131591	-4.63265	-0.371683	0.0871514	-0.0222048	-54.9968	3.72E-15	12.7976	0	0	0.193224	-4.76214	-20.4744	4.09955	494.657	394.248	663.512	380.841	380.841	380.841	10.7408	-83.3247	9.16921	558.038	435.727	200.204	190.353	190.353	190.354	-83.7414	-0.312996	-12.9	49.0115	5.67357	-3.89106	-0.447177	0.105673	2.22231	61.3032	106.466	-32.5021	0	0	-0.196388	28.6443
0	3.33932	0	0	3.36476	0.194874	-7.04796	-0.311743	0.0657571	0.000123841	-47.041	3.05E-15	9.23594	0	0	0.176458	-4.49806	-21.1351	2.83394	494.493	393.346	660.175	378.569	378.569	378.569	10.9538	-82.3514	8.96616	539.402	435.249	197.61	190.353	190.353	190.353	-82.7849	-0.474847	-12.953	50.4183	6.21781	-2.94885	-0.862548	0.353238	1.96792	287.775	149.659	-35.3928	0	0	-0.868446	31.7304
0	4.83615	0	0	4.89995	0.253034	-9.24598	-0.253114	0.0463298	0.00900491	-38.1897	1.69E-16	6.10607	0	0	0.143194	-4.2033	-21.6685	1.42632	493.091	392.565	656.503	376.341	376.341	376.341	11.1212	-81.6826	8.87817	520.953	435.071	195.997	190.354	190.353	190.353	-82.1281	-0.563265	-13.037	51.8722	6.8158	-1.84781	-1.19526	0.581646	1.83988	498.509	187.683	-34.9276	0	0	-1.41077	34.5248
0	6.34818	0	0	6.4717	0.305059	-11.1893	-0.205178	0.0307864	0.00891311	-30.1545	5.12E-15	3.66375	0	0	0.107105	-3.89978	-21.9237	0.0574145	489.919	392.09	652.243	374.167	374.167	374.167	11.2138	-81.253	8.91343	502.722	435.095	195.028	190.353	190.353	190.353	-81.7004	-0.546127	-13.1364	53.1249	7.36187	-0.66207	-1.27567	0.737467	1.90426	609.441	204.968	-32.5131	0	0	-1.38435	36.805
0	7.78707	0	0	7.98936	0.350896	-12.8803	-0.170522	0.0190078	0.00683366	-23.7386	6.03E-15	1.94822	0	0	0.0768026	-3.62485	-21.8062	-1.10127	484.691	392.056	647.394	371.936	371.936	371.936	11.2193	-80.9979	9.06361	484.691	435.242	194.426	190.353	190.353	190.353	-81.4349	-0.414215	-13.2385	53.9924	7.77349	0.519795	-1.0218	0.770578	2.11679	571.506	189.049	-28.6953	0	0	-0.830708	38.4453
0	9.10738	0	0	9.40234	0.390604	-14.3271	-0.147834	0.0100487	0.00952141	-19.1104	8.30E-16	0.881471	0	0	0.0552359	-3.42567	-21.3064	-1.91756	477.489	392.48	642.202	369.545	369.545	369.545	11.1442	-80.8606	9.30439	466.832	435.457	193.995	190.353	190.353	190.353	-81.2755	-0.182104	-13.3345	54.4126	8.01119	1.57942	-0.450399	0.634636	2.37873	384.581	134.67	-23.8853	0	0	-0.213491	39.4496
0	10.3048	0	0	10.6987	0.423414	-15.5087	-0.134633	0.00219523	0.019066	-16.0924	-2.05E-15	0.236056	0	0	0.0415111	-3.34373	-20.4956	-2.31145	468.759	393.239	637.055	366.996	366.996	366.996	11.017	-80.7954	9.5962	449.141	435.709	193.606	190.353	190.353	190.353	-81.1809	0.109799	-13.4221	54.4399	8.06848	2.37956	0.316157	0.316296	2.61449	102.998	46.0095	-18.2547	0	0	0.0363803	39.939
0	11.4054	0	0	11.8937	0.447343	-16.3621	-0.128483	-0.00462154	0.0316318	-14.3013	3.18E-15	-0.136186	0	0	0.0335055	-3.40014	-19.4941	-2.25231	459.187	394.098	632.351	364.422	364.422	364.422	10.8878	-80.7693	9.88625	431.649	435.993	193.187	190.354	190.353	190.353	-81.1258	0.397218	-13.5059	54.1909	7.9514	2.79771	1.0677	-0.13223	2.7944	-179.109	-60.458	-12.0966	0	0	-0.134102	40.1013
0	12.4473	0	0	13.012	0.459814	-16.8039	-0.128685	-0.00944549	0.0393615	-13.3698	1.33E-15	-0.333731	0	0	0.0291393	-3.58997	-18.4245	-1.75278	449.481	394.786	628.384	362.057	362.057	362.057	10.8196	-80.7601	10.1161	414.405	436.316	192.708	190.354	190.354	190.354	-81.0977	0.602724	-13.5957	53.7779	7.67262	2.76069	1.57861	-0.59927	2.90841	-363.493	-158.866	-5.88661	0	0	-0.476573	40.1226
0	13.46	0	0	14.0704	0.459033	-16.7763	-0.13473	-0.0111149	0.0356341	-12.8802	3.76E-15	-0.418242	0	0	0.0264272	-3.88527	-17.366	-0.863841	440.142	395.078	625.264	360.185	360.185	360.185	10.87	-80.7536	10.233	397.44	436.688	192.178	190.353	190.353	190.353	-81.0907	0.655397	-13.7008	53.2575	7.25965	2.26501	1.71214	-0.9521	2.95839	-390.935	-221.673	-0.0771536	0	0	-0.714516	40.1222
0	14.4482	0	0	15.0664	0.445266	-16.2883	-0.145176	-0.00922945	0.0185248	-12.3642	-4.10E-15	-0.437395	0	0	0.0235708	-4.24233	-16.327	0.332392	431.312	394.858	622.924	359.066	359.066	359.066	11.0719	-80.736	10.2036	380.738	437.109	191.631	190.353	190.353	190.353	-81.0968	0.512893	-13.8245	52.6091	6.76535	1.3757	1.47027	-1.09123	2.96487	-262.254	-230.114	5.01168	0	0	-0.667833	40.1164
0	15.383	0	0	15.9731	0.421152	-15.4276	-0.158454	-0.00511911	-0.00790895	-11.4957	2.33E-15	-0.491558	0	0	0.0195891	-4.60877	-15.2474	1.7318	422.767	394.148	621.18	358.865	358.865	358.865	11.4213	-80.687	10.0232	364.222	437.563	191.117	190.353	190.353	190.353	-81.096	0.176779	-13.9619	51.7483	6.26546	0.205685	0.969822	-1.00297	2.96866	-30.4869	-185.222	9.2626	0	0	-0.232897	40.0236
0	16.2053	0	0	16.7413	0.390888	-14.3374	-0.172433	-0.000291309	-0.0365752	-10.1065	1.56E-15	-0.618379	0	0	0.0143543	-4.92839	-14.0279	3.21574	414.022	393.09	619.838	359.606	359.606	359.606	11.878	-80.5752	9.71834	347.775	438.017	190.684	190.353	190.353	190.354	-81.0519	-0.305942	-14.102	50.5664	5.83676	-1.11118	0.366356	-0.763551	2.99868	229.472	-109.12	12.7774	0	0	0.604312	39.7066
0	16.8377	0	0	17.307	0.358931	-13.1745	-0.185404	0.00421685	-0.0607565	-8.26273	-2.58E-15	-0.801581	0	0	0.00859957	-5.14796	-12.5735	4.65277	404.508	391.883	618.775	361.193	361.193	361.193	12.3797	-80.3586	9.33814	331.265	438.431	190.373	190.353	190.354	190.353	-80.9127	-0.85713	-14.2331	48.9789	5.53411	-2.43613	-0.197661	-0.490222	3.04678	447.724	-34.1152	15.7806	0	0	1.68187	39.0326
0	17.2005	0	0	17.6021	0.328943	-12.0731	-0.196457	0.00836987	-0.0761392	-6.21217	2.45E-15	-0.979059	0	0	0.00349201	-5.22862	-10.8297	5.90128	393.75	390.707	617.978	363.461	363.461	363.461	12.8609	-79.9889	8.93752	314.578	438.765	190.207	190.353	190.353	190.354	-80.6185	-1.39167	-14.3459	46.963	5.38268	-3.62995	-0.598324	-0.281693	3.07225	572.834	14.2225	17.8663	0	0	2.63331	37.9258
0	17.2283	0	0	17.5687	0.303249	-11.1221	-0.204783	0.0124267	-0.0812447	-4.19864	2.96E-15	-1.1231	0	0	9.38E-05	-5.15731	-8.79939	6.82486	381.507	389.666	617.534	366.228	366.228	366.228	13.27	-79.4177	8.55984	297.641	438.992	190.204	190.353	190.354	190.353	-80.1102	-1.84101	-14.4342	44.5672	5.37827	-4.55947	-0.753583	-0.175931	3.04345	581.281	29.0497	17.9234	0	0	3.04427	36.3928
0	16.8799	0	0	17.1683	0.282769	-10.3596	-0.20963	0.0166581	-0.0765801	-2.3716	-5.58E-15	-1.23498	0	0	-0.00105437	-4.95069	-6.53669	7.31835	367.828	388.79	617.598	369.297	369.297	369.297	13.5776	-78.6012	8.22643	280.425	439.106	190.372	190.353	190.353	190.353	-79.3372	-2.16641	-14.4933	41.8951	5.48823	-5.11303	-0.638642	-0.144169	2.961	477.568	23.2191	14.7198	0	0	2.69019	34.5151
0	16.1416	0	0	16.3861	0.267184	-9.77686	-0.21001	0.02083	-0.0630907	-0.724276	1.35E-15	-1.34585	0	0	0.000182371	-4.64879	-4.12784	7.33287	353.03	388.068	618.352	372.443	372.443	372.443	13.7752	-77.5029	7.93553	262.951	439.123	190.713	190.353	190.353	190.353	-78.2601	-2.35979	-14.5181	39.0773	5.65395	-5.22444	-0.286111	-0.129562	2.84021	286.291	16.6261	8.03389	0	0	1.6517	32.4198
0	15.023	0	0	15.2289	0.255078	-9.32275	-0.205172	0.0246382	-0.0421996	0.845066	-5.08E-15	-1.44753	0	0	0.00384069	-4.30168	-1.66823	6.88915	337.626	387.489	619.948	375.424	375.424	375.424	13.8693	-76.0949	7.66715	245.277	439.071	191.212	190.353	190.353	190.353	-76.8519	-2.4371	-14.5012	36.2443	5.80105	-4.89649	0.222636	-0.091573	2.69152	44.615	22.9602	-0.959182	0	0	0.257526	30.2438
0	13.5498	0	0	13.7185	0.244106	-8.91016	-0.195568	0.0277809	-0.0168108	2.39195	4.82E-15	-1.49335	0	0	0.00985561	-3.95531	0.755871	6.07376	322.212	387.059	622.457	378.03	378.03	378.03	13.8737	-74.3577	7.39149	227.497	438.995	191.833	190.353	190.353	190.353	-75.0966	-2.42813	-14.4337	33.5069	5.85749	-4.20974	0.773718	-0.0181401	2.5234	-203.898	46.2191	-10.3797	0	0	-1.07843	28.1087
0	11.7537	0	0	11.884	0.231372	-8.43017	-0.182435	0.0303572	0.00868156	3.90933	-5.20E-15	-1.39143	0	0	0.0178343	-3.64049	3.07843	5.0198	307.358	386.797	625.842	380.134	380.134	380.134	13.8	-72.2807	7.08015	209.719	438.94	192.516	190.353	190.353	190.354	-72.9875	-2.36314	-14.3054	30.9428	5.77159	-3.30757	1.25342	0.0779134	2.34701	-419.283	81.9747	-18.4568	0	0	-2.04363	26.1071
0	9.66211	0	0	9.75262	0.214033	-7.77465	-0.16747	0.0323079	0.029344	5.30154	5.67E-15	-1.0954	0	0	0.0267752	-3.36785	5.2568	3.87885	293.518	386.727	629.964	381.722	381.722	381.722	13.6497	-69.8605	6.71783	192.047	438.947	193.178	190.353	190.353	190.353	-70.5235	-2.25974	-14.106	28.592	5.52152	-2.36231	1.58084	0.171482	2.17233	-574.81	120.799	-23.9925	0	0	-2.52612	24.2985
0	7.29178	0	0	7.34464	0.189941	-6.86048	-0.152652	0.0331761	0.0407102	6.35472	5.10E-15	-0.645357	0	0	0.0348454	-3.12926	7.26886	2.79329	280.981	386.867	634.619	382.875	382.875	382.875	13.4106	-67.0996	6.30995	174.559	439.048	193.725	190.353	190.354	190.353	-67.7073	-2.1147	-13.8255	26.4614	5.1136	-1.53677	1.72809	0.238157	2.00958	-661.722	151.961	-26.4261	0	0	-2.59199	22.7138
0	4.64944	0	0	4.67216	0.158121	-5.64772	-0.139937	0.0324531	0.039917	6.7428	-2.28E-15	-0.128609	0	0	0.039364	-2.90375	9.1067	1.87608	269.881	387.227	639.586	383.728	383.728	383.728	13.0588	-64.0053	5.88358	157.284	439.251	194.07	190.353	190.353	190.353	-64.5447	-1.90389	-13.4539	24.5366	4.57406	-0.955041	1.72218	0.268523	1.86215	-688.888	168.091	-25.8819	0	0	-2.397	21.3614
0	1.73837	0	0	1.74293	0.118923	-4.14688	-0.130934	0.0301036	0.0263198	6.06986	-3.38E-15	0.382958	0	0	0.0368509	-2.66584	10.7695	1.20044	260.232	387.811	644.663	384.425	384.425	384.425	12.5673	-60.5903	5.48233	140.2	439.54	194.156	190.353	190.353	190.353	-61.0461	-1.59023	-12.9822	22.7954	3.94038	-0.687934	1.62468	0.267426	1.72526	-676.257	166.605	-22.9846	0	0	-2.09629	20.2385
0	-1.43116	0	0	-1.43242	0.073854	-2.41432	-0.127796	0.0265219	0.00109686	3.83577	-1.44E-15	0.841191	0	0	0.0226852	-2.39356	12.2573	0.798419	251.99	388.612	649.677	385.083	385.083	385.083	11.9163	-56.8743	5.15642	123.242	439.881	193.979	190.354	190.354	190.353	-57.2306	-1.13678	-12.4038	21.2193	3.25524	-0.751201	1.5049	0.24248	1.58848	-646.436	147.902	-18.544	0	0	-1.7977	19.3411
0	-4.82841	0	0	-4.82861	0.0252352	-0.540403	-0.133045	0.0226922	-0.0329342	-0.448723	0	1.25114	0	0	-0.0079915	-2.07416	13.5675	0.666571	245.102	389.608	654.476	385.783	385.783	385.783	11.1047	-52.8886	4.9506	106.32	440.229	193.606	190.353	190.353	190.353	-53.133	-0.521372	-11.7179	19.7995	2.56157	-1.11348	1.41923	0.195842	1.4436	-619.344	113.836	-13.3849	0	0	-1.55666	18.673
0	-8.38914	0	0	-8.39153	-0.0242087	1.36648	-0.14847	0.0194116	-0.0720139	-7.03386	-2.92E-15	1.63249	0	0	-0.0571646	-1.70662	14.6924	0.77606	239.543	390.763	658.913	386.573	386.573	386.573	10.1563	-48.6841	4.89109	89.3648	440.543	193.195	190.353	190.354	190.353	-48.8122	0.250497	-10.9325	18.5381	1.89834	-1.71136	1.39546	0.125608	1.28921	-607.126	67.5258	-8.18931	0	0	-1.3782	18.2522
0	-12.0073	0	0	-12.0262	-0.0717055	3.19547	-0.174028	0.0170607	-0.111531	-15.7182	-4.27E-15	2.0489	0	0	-0.120271	-1.30052	15.6194	1.08403	235.33	392.016	662.827	387.485	387.485	387.485	9.11951	-44.3384	4.9742	72.368	440.804	192.979	190.353	190.354	190.353	-44.3564	1.13769	-10.0664	17.4466	1.29634	-2.46754	1.43242	0.0278766	1.13087	-613.948	12.5727	-3.33663	0	0	-1.23351	18.1127
0	-15.536	0	0	-15.5932	-0.11473	4.84672	-0.206761	0.0154213	-0.146943	-25.6983	-4.23E-15	2.61639	0	0	-0.183954	-0.872621	16.3316	1.54324	232.516	393.289	666.044	388.546	388.546	388.546	8.06066	-39.9577	5.15974	55.4198	441.02	193.241	190.353	190.353	190.353	-39.8835	2.0631	-9.14956	16.5418	0.776859	-3.3074	1.49962	-0.0930254	0.977712	-634.239	-45.9565	1.15838	0	0	-1.07127	18.3018
0	-18.8029	0	0	-18.9192	-0.15118	6.23948	-0.240927	0.0144476	-0.174818	-35.6435	-3.89E-15	3.53709	0	0	-0.229058	-0.443056	16.8112	2.10684	231.166	394.494	668.386	389.782	389.782	389.782	7.0513	-35.6696	5.37339	38.7162	441.231	194.261	190.353	190.353	190.353	-35.5295	2.92299	-8.22175	15.8434	0.353457	-4.16935	1.55486	-0.218205	0.840112	-655.809	-100.856	5.53227	0	0	-0.844755	18.8722
0	-21.637	0	0	-21.8235	-0.179371	7.3117	-0.270159	0.0141497	-0.194048	-44.0692	-5.75E-15	4.96318	0	0	-0.238902	-0.0324702	17.0435	2.72961	231.332	395.546	669.695	391.216	391.216	391.216	6.15643	-31.6056	5.51947	22.5279	441.508	196.251	190.353	190.353	190.353	-31.4288	3.60454	-7.32973	15.3695	0.0364992	-5.00853	1.55877	-0.320381	0.728207	-663.492	-144.075	10.0028	0	0	-0.539292	19.8714
0	-23.9011	0	0	-24.1517	-0.197889	8.01328	-0.290491	0.0138164	-0.204831	-49.8553	-1.56E-15	6.78431	0	0	-0.208145	0.34027	17.0223	3.3679	233.015	396.38	669.858	392.861	392.861	392.861	5.42605	-27.8768	5.50109	7.14132	441.928	199.33	190.353	190.353	190.353	-27.6902	4.00733	-6.52259	15.131	-0.16368	-5.79363	1.50076	-0.377173	0.647284	-649.56	-169.727	14.4913	0	0	-0.190356	21.3291
0	-25.517	0	0	-25.807	-0.205523	8.30179	-0.302415	0.0129953	-0.208242	-52.6463	-1.56E-15	8.68005	0	0	-0.145799	0.660806	16.7532	3.9813	236.159	396.966	668.823	394.714	394.714	394.714	4.8904	-24.5546	5.24223	-7.19738	442.561	203.515	190.353	190.353	190.353	-24.3789	4.0637	-5.84445	15.1265	-0.237532	-6.50146	1.39088	-0.376516	0.601031	-614.144	-174.296	18.4811	0	0	0.138243	23.25
0	-26.4748	0	0	-26.7657	-0.20129	8.14186	-0.309499	0.0115403	-0.20545	-52.8186	-8.12E-15	10.2125	0	0	-0.0694529	0.921791	16.2554	4.53476	240.644	397.316	666.601	396.76	396.76	396.76	4.55988	-21.6619	4.70571	-20.3107	443.446	208.75	190.353	190.353	190.353	-21.5107	3.75235	-5.32795	15.3378	-0.180225	-7.11182	1.25223	-0.31718	0.590284	-564.394	-157.447	21.187	0	0	0.385767	25.61
0	-26.827	0	0	-27.078	-0.184594	7.50983	-0.316207	0.00935004	-0.196823	-51.2356	4.48E-15	10.9706	0	0	0.00310366	1.12368	15.5599	5.00025	246.296	397.484	663.259	398.971	398.971	398.971	4.42818	-19.1757	3.90108	-32.0863	444.588	214.936	190.353	190.353	190.353	-19.0573	3.10165	-4.9907	15.73	0.00508537	-7.60511	1.11143	-0.208956	0.611962	-511.93	-122.921	21.8547	0	0	0.522695	28.3588
0	-26.6708	0	0	-26.8516	-0.155476	6.40319	-0.326001	0.00635033	-0.182086	-48.9209	1.02E-14	10.7202	0	0	0.0597765	1.27319	14.7052	5.35706	252.908	397.557	658.904	401.312	401.312	401.312	4.47561	-17.0404	2.8801	-42.4527	445.954	221.951	190.353	190.353	190.353	-16.9605	2.18183	-4.83411	16.2554	0.306673	-7.96341	0.989285	-0.0758992	0.662871	-468.74	-78.6022	19.9752	0	0	0.560817	31.4263
0	-26.1252	0	0	-26.2262	-0.114832	4.85066	-0.340429	0.00277534	-0.160534	-46.7838	2.88E-15	9.48519	0	0	0.0959097	1.38132	13.7325	5.58999	260.266	397.636	653.676	403.735	403.735	403.735	4.67232	-15.1846	1.7223	-51.3494	447.483	229.661	190.353	190.353	190.353	-15.148	1.08889	-4.8445	16.8617	0.704087	-8.17147	0.898906	0.0423934	0.733485	-444.96	-36.7447	15.7094	0	0	0.54623	34.7318
0	-25.3103	0	0	-25.3455	-0.0644495	2.91639	-0.358991	-0.00146388	-0.132594	-45.4485	-6.77E-15	7.44533	0	0	0.112691	1.46096	12.6799	5.68592	268.17	397.812	647.732	406.172	406.172	406.172	4.98209	-13.5381	0.515731	-58.7034	449.098	237.917	190.353	190.353	190.353	-13.55	-0.0754865	-4.99649	17.5003	1.16781	-8.21665	0.835796	0.11764	0.817708	-444.025	-7.47447	10.1022	0	0	0.530579	38.1922
0	-24.332	0	0	-24.3339	-0.00680989	0.695593	-0.379478	-0.0067253	-0.0998136	-45.1864	-1.02E-14	4.85742	0	0	0.114476	1.52321	11.5776	5.62844	276.453	398.15	641.246	408.528	408.528	408.528	5.36599	-12.045	-0.660892	-64.419	450.711	246.546	190.353	190.353	190.353	-12.11	-1.22183	-5.25684	18.1397	1.66459	-8.08613	0.781781	0.139316	0.90686	-462.83	4.91394	4.83699	0	0	0.549463	41.7298
0	-23.2742	0	0	-23.285	0.0552254	-1.69671	-0.399328	-0.0134047	-0.0640985	-45.9998	7.44E-15	1.99778	0	0	0.106801	1.57477	10.4449	5.39211	284.991	398.668	634.405	410.672	410.672	410.672	5.78491	-10.6699	-1.74898	-68.3815	452.234	255.355	190.353	190.353	190.353	-10.7912	-2.28371	-5.58747	18.7753	2.16376	-7.76275	0.721518	0.101236	0.990844	-496.681	1.1337	1.57479	0	0	0.625241	45.2782
0	-22.196	0	0	-22.2571	0.118683	-4.13769	-0.4165	-0.0215931	-0.0272486	-47.708	-2.71E-15	-0.864748	0	0	0.0952782	1.62056	9.28825	4.94051	293.701	399.349	627.399	412.448	412.448	412.448	6.20151	-9.39985	-2.71092	-70.4691	453.577	264.133	190.353	190.353	190.353	-9.57805	-3.21847	-5.94842	19.4339	2.63605	-7.22039	0.65507	-0.00199739	1.05878	-542.998	-14.7134	1.43125	0	0	0.777457	48.7847
0	-21.1316	0	0	-21.2752	0.180645	-6.50678	-0.429016	-0.0309114	0.00955102	-49.9433	-9.47E-15	-3.48844	0	0	0.0847682	1.67123	8.10254	4.23159	302.54	400.154	620.414	413.688	413.688	413.688	6.58237	-8.24381	-3.5232	-70.5649	454.652	272.658	190.354	190.353	190.353	-8.47578	-4.00056	-6.30113	20.1665	3.04274	-6.42451	0.593827	-0.150852	1.10126	-600.57	-33.529	4.67681	0	0	1.02507	52.21
0	-20.0928	0	0	-20.3366	0.238348	-8.69326	-0.434643	-0.040587	0.0448626	-52.1912	-5.41E-15	-5.68291	0	0	0.0787928	1.74939	6.87209	3.2299	311.503	401.051	613.611	414.24	414.24	414.24	6.90098	-7.22832	-4.16675	-68.5721	455.378	280.701	190.353	190.353	190.354	-7.50682	-4.61163	-6.6126	21.0403	3.32585	-5.3431	0.558356	-0.305311	1.12107	-668.054	-45.6951	10.9757	0	0	1.39426	55.5268
0	-19.0742	0	0	-19.4187	0.289279	-10.6024	-0.431751	-0.0498956	0.0771881	-53.962	-8.12E-15	-7.34576	0	0	0.0791794	1.89033	5.57311	1.92474	320.63	402.034	607.125	413.992	413.992	413.992	7.14048	-6.39088	-4.62047	-64.4287	455.69	288.041	190.353	190.353	190.353	-6.70447	-5.03351	-6.85894	22.1308	3.40757	-3.96856	0.574248	-0.422471	1.13354	-743.407	-46.7026	19.7682	0	0	1.92334	58.7192
0	-18.0594	0	0	-18.4887	0.33128	-12.1593	-0.419877	-0.0580178	0.105343	-54.922	-5.41E-15	-8.42384	0	0	0.0860487	2.13617	4.17668	0.348054	330.004	403.122	601.055	412.901	412.901	412.901	7.29454	-5.77233	-4.86082	-58.1182	455.537	294.471	190.353	190.353	190.353	-6.10599	-5.24679	-7.02724	23.5142	3.19969	-2.34106	0.658187	-0.470656	1.16455	-821.317	-38.9338	30.4168	0	0	2.64124	61.783
0	-17.0276	0	0	-17.5126	0.362666	-13.311	-0.399587	-0.0641318	0.12801	-54.923	-2.71E-15	-8.88909	0	0	0.0978143	2.52448	2.65221	-1.41667	339.756	404.343	595.477	411.017	411.017	411.017	7.36617	-5.41102	-4.86766	-49.6703	454.893	299.816	190.353	190.353	190.353	-5.74748	-5.23563	-7.11518	25.2594	2.62054	-0.558798	0.805228	-0.437712	1.23993	-890.633	-29.7571	42.2508	0	0	3.5124	64.7275
0	-15.959	0	0	-16.4634	0.382394	-14.0294	-0.372395	-0.0672182	0.144247	-53.9931	5.41E-15	-8.69794	0	0	0.111562	3.07467	0.971334	-3.24157	350.04	405.696	590.454	408.484	408.484	408.484	7.36513	-5.33939	-4.63394	-39.155	453.756	303.938	190.353	190.353	190.353	-5.66113	-4.99665	-7.12925	27.4166	1.61601	1.23703	0.995329	-0.327486	1.37785	-938.854	-26.1078	54.0132	0	0	4.40926	67.5734
0	-14.8389	0	0	-15.3259	0.390263	-14.3147	-0.340463	-0.0663673	0.152696	-52.2753	-5.41E-15	-7.82314	0	0	0.123585	3.77704	-0.887857	-4.97518	361.01	407.138	586.056	405.522	405.522	405.522	7.30527	-5.58289	-4.17435	-26.6701	452.153	306.747	190.353	190.353	190.353	-5.8745	-4.5472	-7.0827	30.0034	0.179386	2.89806	1.20045	-0.155196	1.58627	-955.196	-30.4649	63.6451	0	0	5.14001	70.3449
0	-13.6608	0	0	-14.1002	0.387127	-14.2011	-0.306177	-0.0610176	0.151939	-49.9467	-1.35E-15	-6.29428	0	0	0.130368	4.58916	-2.93652	-6.46896	372.779	408.569	582.382	402.377	402.377	402.377	7.20231	-6.16038	-3.52886	-12.3298	450.135	308.202	190.353	190.353	190.353	-6.41062	-3.92904	-6.9931	32.9928	-1.63588	4.30812	1.39098	0.0591974	1.86765	-933.727	-39.1632	68.5324	0	0	5.53737	73.0554
0	-12.4278	0	0	-12.8013	0.375068	-13.7631	-0.271872	-0.0512034	0.141253	-47.1742	1.35E-15	-4.2344	0	0	0.129843	5.4419	-5.17199	-7.59825	385.391	409.865	579.573	399.266	399.265	399.266	7.07287	-7.08447	-2.75885	3.74402	447.78	308.325	190.353	190.353	190.353	-7.28754	-3.20459	-6.88064	36.313	-3.71539	5.40322	1.54525	0.287735	2.2164	-875.532	-45.5258	66.6285	0	0	5.53755	75.6921
0	-11.1532	0	0	-11.456	0.357327	-13.1158	-0.23976	-0.0380764	0.122175	-44.1148	-1.35E-15	-1.89481	0	0	0.122323	6.25296	-7.57696	-8.27105	398.801	410.902	577.817	396.324	396.324	396.324	6.93427	-8.36114	-1.93547	21.4252	445.181	307.195	190.353	190.354	190.353	-8.51675	-2.4457	-6.76642	39.8565	-5.8969	6.16264	1.65585	0.493093	2.60969	-789.392	-43.77	57.7484	0	0	5.19585	78.2093
0	-9.85945	0	0	-10.0974	0.337795	-12.3992	-0.211681	-0.0235744	0.0986292	-40.9185	-6.09E-15	0.419615	0	0	0.110215	6.94377	-10.1211	-8.42746	412.88	411.595	577.332	393.614	393.615	393.615	6.80403	-9.9888	-1.12308	40.5842	442.438	304.939	190.353	190.353	190.353	-10.101	-1.71747	-6.67078	43.4978	-7.99703	6.58282	1.72836	0.635786	3.00401	-688.547	-31.0198	43.8208	0	0	4.63126	80.5337
0	-8.57459	0	0	-8.75946	0.320126	-11.7475	-0.188713	-0.00944309	0.0756483	-37.7151	-1.35E-15	2.49377	0	0	0.0964521	7.45444	-12.7631	-8.03732	427.432	411.912	578.319	391.164	391.164	391.164	6.698	-11.9575	-0.36452	61.0899	439.644	301.715	190.353	190.353	190.353	-12.0326	-1.06379	-6.61107	47.1072	-9.84525	6.65343	1.7734	0.687931	3.33975	-585.826	-7.93771	28.1638	0	0	3.95263	82.5794
0	-7.32754	0	0	-7.47203	0.306823	-11.2548	-0.171346	0.00343867	0.0567475	-34.6344	5.08E-15	4.28753	0	0	0.0831488	7.75212	-15.4524	-7.10024	442.219	411.881	580.915	389.01	389.01	389.01	6.62817	-14.2489	0.325097	82.8131	436.88	297.68	190.353	190.354	190.353	-14.2938	-0.50132	-6.6001	50.5617	-11.3131	6.3468	1.78326	0.656733	3.56747	-486.043	23.6967	13.8767	0	0	3.20445	84.2648
0	-6.14309	0	0	-6.25757	0.298756	-10.9552	-0.15979	0.0150822	0.0426992	-31.8181	3.72E-15	5.91316	0	0	0.0713023	7.83089	-18.1302	-5.65144	456.982	411.571	585.159	387.219	387.219	387.219	6.6019	-16.8385	0.954328	105.634	434.211	292.977	190.353	190.353	190.353	-16.8589	-0.0237027	-6.64647	53.7514	-12.3273	5.62621	1.72904	0.578996	3.65828	-385.528	60.909	2.53346	0	0	2.37994	85.5233
0	-5.0384	0	0	-5.12994	0.295272	-10.8256	-0.154051	0.0257788	0.0321772	-29.3979	1.35E-15	7.52101	0	0	0.0611066	7.70728	-20.7307	-3.77189	471.444	411.072	590.977	385.867	385.867	385.867	6.62329	-19.6976	1.54522	129.45	431.693	287.728	190.353	190.353	190.353	-19.6977	0.38806	-6.75658	56.5852	-12.8671	4.46971	1.56495	0.493931	3.60864	-274.905	97.358	-5.56344	0	0	1.47289	86.3067
0	-4.02235	0	0	-4.09507	0.294724	-10.8052	-0.15356	0.0355086	0.0233891	-27.4329	2.28E-15	9.18041	0	0	0.0521766	7.41561	-23.1849	-1.59662	485.31	410.471	598.188	385.001	385.001	385.001	6.69635	-22.796	2.12291	154.177	429.378	282.044	190.353	190.353	190.354	-22.7787	0.754668	-6.93777	58.9976	-12.9545	2.9011	1.26635	0.429918	3.43462	-149.061	125.187	-10.6762	0	0	0.565475	86.5831
0	-3.09751	0	0	-3.15364	0.295112	-10.8196	-0.157363	0.0438966	0.0144651	-25.9141	-1.69E-15	10.8408	0	0	0.0438497	7.00324	-25.4274	0.689899	498.267	409.823	606.52	384.605	384.605	384.605	6.82742	-26.1036	2.70813	179.746	427.313	276.031	190.353	190.353	190.353	-26.0705	1.09037	-7.19978	60.957	-12.6389	1.01127	0.850265	0.398308	3.16725	-11.3208	137.803	-13.2724	0	0	-0.188728	86.3338
0	-2.26379	0	0	-2.30466	0.294647	-10.8023	-0.164946	0.0511266	0.00393325	-24.8483	1.35E-15	12.4204	0	0	0.0356493	6.52453	-27.4045	2.8753	510.008	409.14	615.637	384.59	384.59	384.59	7.02604	-29.5908	3.31365	206.101	425.546	269.805	190.353	190.353	190.353	-29.5432	1.39908	-7.55431	62.4703	-11.9854	-1.04204	0.37476	0.400476	2.84397	126.925	134.03	-14.7267	0	0	-0.659395	85.5518
0	-1.52104	0	0	-1.548	0.29217	-10.7101	-0.175793	0.0572005	-0.0088124	-24.2251	4.06E-15	13.7604	0	0	0.0274919	6.03387	-29.0803	4.75155	520.264	408.384	625.184	384.807	384.807	384.807	7.30447	-33.2291	3.94517	233.187	424.118	263.49	190.354	190.353	190.353	-33.169	1.67515	-8.01359	63.5797	-11.0667	-3.05572	-0.0794796	0.429023	2.50018	250.193	116.997	-16.3265	0	0	-0.813734	84.2407
0	-0.871352	0	0	-0.886275	0.287334	-10.5299	-0.189667	0.0619429	-0.0234008	-24.0553	4.74E-15	14.6652	0	0	0.0197864	5.57791	-30.4371	6.14646	528.831	407.497	634.818	385.071	385.07	385.071	7.67556	-36.992	4.60518	260.942	423.064	257.224	190.353	190.353	190.353	-36.9226	1.90763	-8.58831	64.3505	-9.95814	-4.81653	-0.440509	0.475715	2.16592	345.505	93.2897	-19.0065	0	0	-0.722806	82.4138
0	-0.319574	0	0	-0.324786	0.280529	-10.276	-0.206927	0.0648672	-0.0391387	-24.4016	-3.38E-15	14.9283	0	0	0.0131962	5.18905	-31.4711	6.94389	535.584	406.418	644.237	385.201	385.201	385.201	8.14895	-40.8547	5.29708	289.299	422.405	251.157	190.353	190.353	190.353	-40.7811	2.08561	-9.28475	64.8525	-8.73148	-6.13732	-0.672819	0.529858	1.86679	407.793	69.6743	-22.8782	0	0	-0.499878	80.09
0	0.128392	0	0	0.130353	0.272615	-9.98018	-0.227935	0.0655115	-0.0553608	-25.3093	3.38E-15	14.4021	0	0	0.00810979	4.88241	-32.1861	7.08826	540.476	405.106	653.19	385.056	385.056	385.056	8.72619	-44.7955	6.02731	318.184	422.146	245.444	190.353	190.353	190.353	-44.7253	2.20255	-10.1016	65.142	-7.44615	-6.88327	-0.775769	0.579521	1.62371	439.006	51.4205	-27.5363	0	0	-0.237651	77.2876
0	0.46808	0	0	0.474841	0.264595	-9.67983	-0.252398	0.063655	-0.0721649	-26.7298	-1.35E-15	13.0502	0	0	0.00431523	4.65633	-32.5882	6.57822	543.518	403.554	661.477	384.559	384.559	384.559	9.39664	-48.7974	6.80449	347.52	422.269	240.244	190.353	190.353	190.353	-48.7408	2.25801	-11.0268	65.2515	-6.14105	-6.98499	-0.77806	0.61067	1.45286	447.111	41.2572	-32.4044	0	0	0.013936	74.0179
0	0.698269	0	0	0.707779	0.257331	-9.40737	-0.279232	0.0598261	-0.0903338	-28.4989	-4.06E-15	11.0183	0	0	0.00109632	4.49625	-32.6844	5.45496	544.769	401.781	668.942	383.717	383.717	383.717	10.1354	-52.8485	7.63591	377.224	422.731	235.722	190.353	190.353	190.353	-52.8184	2.25718	-12.036	65.1886	-4.83283	-6.43715	-0.727656	0.607678	1.35497	443.724	39.6083	-37.2179	0	0	0.240754	70.2822
0	0.821307	0	0	0.831972	0.251394	-9.18433	-0.306876	0.055539	-0.111454	-30.3705	8.12E-15	8.65422	0	0	-0.00233988	4.38124	-32.4835	3.78972	544.315	399.832	675.466	382.618	382.618	382.618	10.9044	-56.9408	8.52346	407.204	423.469	232.046	190.353	190.354	190.353	-56.9522	2.20903	-13.0928	64.9429	-3.52435	-5.28405	-0.667971	0.55849	1.32135	439.933	45.2388	-41.8951	0	0	0.449441	66.0739
0	0.842685	0	0	0.853246	0.247082	-9.02218	-0.333399	0.0531514	-0.137548	-32.0406	5.75E-15	6.45487	0	0	-0.00642278	4.29041	-31.9981	1.67448	542.263	397.769	680.962	381.408	381.408	381.408	11.6571	-61.0681	9.46103	437.341	424.402	229.385	190.353	190.353	190.353	-61.1365	2.12443	-14.1528	64.4966	-2.21849	-3.60123	-0.617066	0.46621	1.33282	441.947	57.0877	-46.4319	0	0	0.649498	61.3881
0	0.770631	0	0	0.780079	0.244546	-8.92674	-0.356595	0.0551186	-0.169978	-33.1732	6.43E-15	4.92346	0	0	-0.0109504	4.20616	-31.2473	-0.781705	538.738	395.665	685.375	380.256	380.256	380.256	12.3459	-65.2223	10.434	467.471	425.449	227.902	190.353	190.353	190.353	-65.3623	2.01438	-15.1692	63.8331	-0.930361	-1.48452	-0.561528	0.344363	1.37184	448.739	72.3688	-50.0736	0	0	0.842912	56.2353
0	0.61671	0	0	0.624245	0.243888	-8.90197	-0.374113	0.0631215	-0.209372	-33.422	-4.23E-15	4.40546	0	0	-0.0150834	4.11339	-30.2582	-3.45358	533.896	393.594	688.691	379.328	379.328	379.328	12.9298	-69.3905	11.4202	497.37	426.541	227.743	190.354	190.354	190.353	-69.6144	1.88799	-16.0998	62.9434	0.309802	0.951923	-0.490022	0.203959	1.42087	458.255	85.2132	-51.5451	0	0	1.02954	50.6594
0	0.397321	0	0	0.402239	0.245192	-8.95103	-0.383258	0.0775977	-0.255344	-32.4225	-2.88E-15	4.9863	0	0	-0.0175733	3.99933	-29.0676	-6.2049	527.94	391.618	690.941	378.763	378.763	378.763	13.3814	-73.5519	12.3914	526.745	427.627	229.014	190.353	190.353	190.353	-73.8684	1.75013	-16.9116	61.8327	1.46138	3.57967	-0.391952	0.0667888	1.46255	467.426	90.8878	-49.7321	0	0	1.19912	44.755
0	0.134784	0	0	0.136477	0.248515	-9.07609	-0.381003	0.0971422	-0.3071	-29.8058	1.23E-14	6.42738	0	0	-0.0171798	3.85396	-27.722	-8.89832	521.131	389.779	692.197	378.664	378.664	378.664	13.6903	-77.6751	13.3153	555.233	428.681	231.756	190.353	190.353	190.353	-78.0895	1.60019	-17.5835	60.5236	2.48235	6.26291	-0.264069	-0.0382443	1.48618	474.079	86.7291	-43.9453	0	0	1.33637	38.6736
0	-0.143451	0	0	-0.145339	0.253871	-9.27741	-0.364656	0.118932	-0.363071	-25.2863	-1.08E-14	8.25488	0	0	-0.0133388	3.67077	-26.277	-11.4065	513.786	388.095	692.577	379.088	379.088	379.088	13.8624	-81.7162	14.1576	582.418	429.693	235.918	190.354	190.353	190.353	-82.2305	1.43304	-18.1046	59.0565	3.33849	8.86681	-0.110535	-0.0887691	1.48489	476.255	70.9611	-34.0795	0	0	1.42704	32.6119
0	-0.406604	0	0	-0.412317	0.26114	-9.55028	-0.332751	0.139036	-0.421324	-18.7713	3.21E-15	9.87214	0	0	-0.00685719	3.44718	-24.7949	-13.6219	506.273	386.574	692.237	380.037	380.037	380.037	13.9147	-85.6186	14.8843	607.858	430.656	241.332	190.353	190.353	190.353	-86.2315	1.2416	-18.4708	57.4866	4.00989	11.2664	0.0594721	-0.0774377	1.45662	471.966	41.9784	-20.9527	0	0	1.46234	26.7841
0	-0.623549	0	0	-0.632939	0.269889	-9.87815	-0.285833	0.153674	-0.47857	-10.446	-1.91E-15	10.7627	0	0	-0.000234048	3.18362	-23.3417	-15.4616	498.994	385.206	691.365	381.455	381.455	381.455	13.8692	-89.3145	15.4625	631.123	431.555	247.703	190.353	190.354	190.353	-90.0215	1.0202	-18.6805	55.878	4.49425	13.3534	0.248832	-0.0171349	1.40193	454.784	-0.957591	-6.54556	0	0	1.42425	21.3914
0	-0.764656	0	0	-0.776987	0.279012	-10.2193	-0.226613	0.160068	-0.530234	-0.778114	-5.33E-15	10.6159	0	0	0.00291281	2.88106	-21.985	-16.8655	492.368	383.972	690.179	383.224	383.224	383.224	13.7471	-92.7304	15.8617	651.836	432.351	254.617	190.354	190.353	190.353	-93.5225	0.766978	-18.7316	54.2984	4.80708	15.0377	0.470033	0.057038	1.31552	415.767	-57.0859	6.50334	0	0	1.28953	16.6026
0	-0.803147	0	0	-0.816789	0.286233	-10.4888	-0.159767	0.156831	-0.571503	9.54189	-1.03E-14	9.35307	0	0	-0.000505468	2.53833	-20.7925	-17.7886	486.821	382.825	688.911	385.176	385.176	385.176	13.5658	-95.7917	16.0556	669.718	432.979	261.579	190.353	190.354	190.354	-96.6554	0.484384	-18.6216	52.8156	4.97866	16.2447	0.729524	0.102525	1.19873	351.085	-123.327	16.2151	0	0	1.05741	12.5537
0	-0.716986	0	0	-0.729316	0.287801	-10.5473	-0.09083	0.144801	-0.599446	19.7597	-3.38E-16	7.16863	0	0	-0.0108867	2.15005	-19.8306	-18.1919	482.772	381.685	687.794	387.117	387.117	387.117	13.3391	-98.4291	16.0233	684.609	433.358	268.055	190.353	190.353	190.354	-99.346	0.177709	-18.349	51.4965	5.04877	16.9096	0.999601	0.0878894	1.05691	272.768	-194.171	22.4119	0	0	0.783673	9.35366
0	-0.492129	0	0	-0.500057	0.278836	-10.2128	-0.0249293	0.12693	-0.615256	29.2262	-7.61E-16	4.50686	0	0	-0.0250325	1.70566	-19.1584	-18.0366	480.592	380.439	687.026	388.854	388.854	388.854	13.079	-100.582	15.7509	696.465	433.401	273.525	190.353	190.353	190.353	-101.53	-0.148264	-17.9155	50.4027	5.05985	16.9737	1.192	0.00118956	0.897251	217.304	-264.373	26.8006	0	0	0.576667	7.0881
0	-0.127397	0	0	-0.129086	0.254678	-9.30772	0.033772	0.107864	-0.62403	37.4624	7.19E-16	2.06581	0	0	-0.0382055	1.19098	-18.8165	-17.2883	480.533	378.97	686.739	390.238	390.238	390.238	12.7973	-102.201	15.2307	705.332	433.026	277.525	190.353	190.353	190.353	-103.158	-0.492927	-17.3261	49.582	5.04959	16.3871	1.17207	-0.137286	0.720381	238.556	-325.948	31.8509	0	0	0.509514	5.80881
0	0.357765	0	0	0.361059	0.212915	-7.73232	0.0809229	0.0916743	-0.631628	43.9851	-1.61E-15	0.621785	0	0	-0.0478209	0.592945	-18.8118	-15.9326	482.641	377.212	686.945	391.205	391.205	391.205	12.5035	-103.249	14.4608	711.291	432.169	279.669	190.353	190.353	190.353	-104.194	-0.85945	-16.5881	49.054	5.04426	15.1246	0.815142	-0.286028	0.5308	383.719	-368.006	39.6931	0	0	0.537761	5.51312
0	0.914246	0	0	0.918529	0.15511	-5.53269	0.110889	0.0806989	-0.639527	48.0746	2.16E-15	0.843614	0	0	-0.0545841	-0.0920004	-19.1041	-14.0005	486.669	375.19	687.506	391.794	391.794	391.794	12.1976	-103.7	13.4525	714.408	430.793	279.659	190.353	190.353	190.353	-104.614	-1.24596	-15.7117	48.7974	5.05392	13.2134	0.0889043	-0.39054	0.353384	661.083	-374.526	51.386	0	0	0.541269	6.12132
0	1.45733	0	0	1.45922	0.0871742	-2.92699	0.117388	0.0755953	-0.642005	48.7192	-3.76E-15	3.05443	0	0	-0.0589957	-0.847825	-19.6033	-11.592	492.066	373.046	688.121	392.126	392.126	392.126	11.861	-103.539	12.2472	714.703	428.896	277.307	190.353	190.353	190.353	-104.401	-1.62928	-14.7177	48.7427	5.07229	10.7599	-0.905195	-0.395428	0.240158	1022.39	-328.837	66.1242	0	0	0.484525	7.46657
0	1.87142	0	0	1.87145	0.0181605	-0.267531	0.0952171	0.0770342	-0.627714	44.7832	3.38E-16	7.12128	0	0	-0.0582574	-1.63217	-20.1852	-8.88571	498.038	371.001	688.382	392.351	392.351	392.351	11.4564	-102.758	10.9354	712.157	426.522	272.563	190.353	190.353	190.353	-103.552	-1.95372	-13.6491	48.7827	5.08279	7.96001	-1.90749	-0.282992	0.243357	1359.65	-227.394	80.3458	0	0	0.485029	9.31338
0	2.03682	0	0	2.03812	-0.0419641	2.05072	0.0416412	0.0857963	-0.588399	35.3466	-6.77E-16	12.4025	0	0	-0.0489459	-2.38	-20.7246	-6.11459	503.738	369.284	687.878	392.576	392.576	392.576	10.9468	-101.371	9.65222	706.752	423.778	265.565	190.354	190.354	190.353	-102.078	-2.14326	-12.5755	48.8016	5.06723	5.07272	-2.60388	-0.0951232	0.38665	1549.5	-90.9231	88.5656	0	0	0.651126	11.4126
0	1.87795	0	0	1.88185	-0.0845975	3.69094	-0.0428124	0.100387	-0.523999	20.1385	-3.38E-16	17.7927	0	0	-0.032798	-3.01999	-21.135	-3.51382	508.491	368.059	686.323	392.825	392.825	392.825	10.3295	-99.4245	8.53975	698.522	420.836	256.682	190.354	190.353	190.353	-100.033	-2.14	-11.5821	48.7152	5.01197	2.36325	-2.77202	0.0928303	0.66509	1509.52	42.8774	86.1599	0	0	0.862016	13.5734
0	1.41388	0	0	1.41814	-0.104278	4.44624	-0.151702	0.115794	-0.440561	0.124073	1.02E-15	22.041	0	0	-0.0162829	-3.49739	-21.3958	-1.26593	511.981	367.387	683.67	393.024	393.024	393.024	9.65996	-97.0208	7.69297	687.597	417.911	246.529	190.354	190.354	190.354	-97.5302	-1.94547	-10.7472	48.5048	4.91019	0.041798	-2.37128	0.207447	1.05691	1231.99	135.542	72.1269	0	0	0.842606	15.7147
0	0.779245	0	0	0.781424	-0.0997129	4.27116	-0.269462	0.125415	-0.346417	-22.0939	-5.75E-15	24.2073	0	0	-0.000593891	-3.79217	-21.5548	0.52849	514.3	367.222	680.147	393.01	393.01	393.01	9.0415	-94.3291	7.12549	674.242	415.216	235.922	190.353	190.353	190.353	-94.7514	-1.63154	-10.1213	48.2304	4.76342	-1.77317	-1.56271	0.207913	1.51047	791.339	163.291	49.879	0	0	0.508821	17.8695
0	0.194573	0	0	0.194874	-0.0737421	3.27378	-0.371826	0.1247	-0.249473	-42.5602	1.05E-14	23.972	0	0	0.0237718	-3.92408	-21.7055	1.84568	515.837	367.432	676.2	392.561	392.561	392.561	8.57949	-91.5704	6.78046	658.877	412.92	225.746	190.353	190.353	190.353	-91.9268	-1.30727	-9.71785	48.0141	4.58542	-3.05548	-0.628741	0.108564	1.93137	313.635	129.038	25.1702	0	0	0.129877	20.1423
0	-0.108221	0	0	-0.108266	-0.03222	1.67527	-0.434198	0.113435	-0.159555	-57.2428	-2.45E-15	21.6327	0	0	0.0650947	-3.9419	-21.9485	2.71152	517.076	367.826	672.338	391.462	391.462	391.462	8.33169	-88.9722	6.57604	642.053	411.114	216.77	190.353	190.354	190.353	-89.2868	-1.06328	-9.51766	48.0002	4.40502	-3.84379	0.113875	-0.0256098	2.19864	-60.2717	60.5741	3.5809	0	0	0.043945	22.6432
0	0.0295421	0	0	0.0295432	0.0179456	-0.259241	-0.445522	0.0953359	-0.0874257	-63.8929	-7.27E-15	17.8998	0	0	0.115336	-3.90308	-22.3499	3.16929	518.367	368.196	668.931	389.605	389.605	389.605	8.29019	-86.7102	6.45032	624.359	409.805	209.464	190.354	190.353	190.354	-87.0048	-0.93463	-9.48147	48.304	4.26413	-4.20421	0.423862	-0.10733	2.23763	-225.288	-2.91838	-11.5384	0	0	0.224763	25.4236
0	0.646568	0	0	0.647076	0.0708623	-2.29912	-0.415969	0.0756511	-0.0394856	-63.1384	1.86E-15	13.6283	0	0	0.154699	-3.85456	-22.9109	3.25837	519.754	368.379	666.052	387.066	387.066	387.066	8.4016	-84.8742	6.37595	606.3	408.939	203.948	190.353	190.354	190.353	-85.1651	-0.904055	-9.56372	48.9698	4.21004	-4.20319	0.23785	-0.0769666	2.08731	-157.991	-30.6317	-19.9595	0	0	0.268962	28.4358
0	1.6765	0	0	1.68124	0.122849	-4.29752	-0.363384	0.0571738	-0.0137524	-57.1498	6.09E-15	9.41887	0	0	0.168183	-3.82268	-23.558	3.01364	520.924	368.301	663.457	384.084	384.084	384.084	8.59914	-83.4769	6.34956	588.221	408.428	200.065	190.353	190.353	190.353	-83.7742	-0.928932	-9.72196	49.9517	4.28503	-3.90208	-0.299483	0.0684314	1.88685	74.8635	-13.3805	-23.7833	0	0	-0.126562	31.5294
0	2.9922	0	0	3.00976	0.172302	-6.18889	-0.302799	0.0415683	-0.00384984	-48.3247	5.84E-15	5.71325	0	0	0.155056	-3.81427	-24.162	2.48182	521.299	368.001	660.717	380.944	380.944	380.944	8.81971	-82.4799	6.37647	570.303	408.174	197.509	190.354	190.354	190.353	-82.7876	-0.962254	-9.91856	51.1266	4.51457	-3.36812	-0.921095	0.277668	1.78936	357.782	37.3943	-25.8421	0	0	-0.806155	34.4858
0	4.44788	0	0	4.49125	0.218936	-7.96024	-0.247075	0.030025	-0.00320251	-38.9719	-6.83E-15	2.8246	0	0	0.126243	-3.82492	-24.5769	1.73773	520.229	367.621	657.433	377.841	377.841	377.841	9.00936	-81.8144	6.46312	552.601	408.087	195.923	190.353	190.353	190.353	-82.1307	-0.961104	-10.1214	52.332	4.89686	-2.68501	-1.35569	0.459755	1.87056	576.397	95.4526	-27.9936	0	0	-1.31406	37.077
0	5.91594	0	0	6.00069	0.263095	-9.62362	-0.20279	0.0216139	-0.00549369	-30.6085	-5.98E-15	0.781383	0	0	0.0941152	-3.84912	-24.6865	0.885899	517.207	367.348	653.414	374.834	374.834	374.834	9.12711	-81.4015	6.61409	535.1	408.094	194.979	190.353	190.353	190.353	-81.7199	-0.891441	-10.306	53.4124	5.39708	-1.94952	-1.41629	0.520405	2.09987	651.349	129.647	-29.8446	0	0	-1.31836	39.1292
0	7.30909	0	0	7.45151	0.305055	-11.1892	-0.170683	0.0154235	-0.00481281	-23.8997	2.96E-15	-0.442528	0	0	0.0669907	-3.88798	-24.438	0.0448473	512.052	367.328	648.739	371.907	371.907	371.907	9.14874	-81.1658	6.82672	517.761	408.143	194.409	190.354	190.353	190.353	-81.4766	-0.734661	-10.4554	54.256	5.95114	-1.25695	-1.04468	0.411802	2.39531	556.373	120.432	-29.9848	0	0	-0.868813	40.5694
0	8.58635	0	0	8.80133	0.344372	-12.6409	-0.149556	0.0100204	0.00188376	-19.0401	-2.28E-15	-0.993424	0	0	0.0480708	-3.95225	-23.8537	-0.675027	504.974	367.592	643.718	369.061	369.06	369.061	9.07295	-81.043	7.08613	500.559	408.205	194.018	190.353	190.353	190.353	-81.3363	-0.495338	-10.5614	54.8108	6.47875	-0.687457	-0.329724	0.153561	2.68409	324.927	67.4688	-27.3221	0	0	-0.310172	41.4387
0	9.74747	0	0	10.0456	0.379495	-13.9241	-0.137066	0.00454288	0.0137834	-15.8425	-1.02E-15	-1.04805	0	0	0.0367447	-4.05961	-23.0153	-1.19009	496.509	368.038	638.784	366.377	366.377	366.377	8.92448	-80.9837	7.36338	483.5	408.272	193.679	190.354	190.353	190.354	-81.2526	-0.204802	-10.6253	55.0759	6.90303	-0.298273	0.529211	-0.186226	2.9155	35.4332	-13.0161	-21.9444	0	0	0.0133537	41.8686
0	10.8175	0	0	11.2014	0.407927	-14.9525	-0.131756	-0.000924626	0.0261672	-13.9892	-9.94E-16	-0.770761	0	0	0.0308133	-4.22777	-22.0289	-1.45144	487.345	368.469	634.35	364.02	364.02	364.02	8.75071	-80.9544	7.61993	466.622	408.351	193.318	190.353	190.353	190.353	-81.1977	0.0839095	-10.6582	55.073	7.17038	-0.120011	1.28818	-0.523407	3.04588	-217.128	-97.1367	-14.7442	0	0	-0.0238425	42.0274
0	11.8281	0	0	12.2896	0.426995	-15.6368	-0.132796	-0.00573989	0.0328939	-13.0854	2.10E-15	-0.323007	0	0	0.0276773	-4.46634	-20.9825	-1.44376	478.099	368.673	630.684	362.194	362.194	362.194	8.61031	-80.9349	7.81692	449.97	408.454	192.906	190.353	190.353	190.353	-81.1582	0.309576	-10.6784	54.8125	7.26503	-0.154135	1.74618	-0.777824	3.05539	-356.241	-161.288	-6.74121	0	0	-0.304846	42.0582
0	12.7991	0	0	13.3189	0.434987	-15.9223	-0.138835	-0.00870707	0.028697	-12.6427	1.23E-15	0.191142	0	0	0.0250432	-4.77058	-19.9135	-1.18077	469.135	368.504	627.854	361.087	361.087	361.087	8.55659	-80.9135	7.92544	433.568	408.591	192.45	190.353	190.353	190.353	-81.1277	0.420583	-10.7061	54.2717	7.21316	-0.374638	1.79351	-0.89436	2.97117	-344.403	-188.941	1.26627	0	0	-0.561326	42.0299
0	13.7255	0	0	14.2771	0.432123	-15.8201	-0.14861	-0.00964565	0.0128098	-12.2463	-2.11E-15	0.629695	0	0	0.0214901	-5.11809	-18.7993	-0.704091	460.471	367.928	625.745	360.813	360.813	360.813	8.62164	-80.8787	7.9352	417.395	408.763	191.983	190.353	190.353	190.353	-81.0978	0.391307	-10.758	53.3971	7.07028	-0.732555	1.46777	-0.858946	2.86377	-199.753	-175.983	8.71925	0	0	-0.505565	41.9221
0	14.5734	0	0	15.1297	0.420686	-15.411	-0.160453	-0.00917587	-0.0110719	-11.5846	3.31E-15	0.863763	0	0	0.0166468	-5.47039	-17.5737	-0.0820545	451.816	367.033	624.161	361.371	361.371	361.371	8.80736	-80.8125	7.85832	401.379	408.956	191.549	190.353	190.353	190.353	-81.0502	0.230789	-10.8431	52.1275	6.89843	-1.16325	0.902625	-0.711032	2.80051	21.3389	-133.528	15.3858	0	0	0.0278619	41.6455
0	15.2865	0	0	15.8262	0.404291	-14.8216	-0.172627	-0.00823366	-0.0366362	-10.5122	-5.39E-16	0.810653	0	0	0.0110105	-5.78011	-16.1598	0.592229	442.7	365.984	622.925	362.653	362.653	362.653	9.08787	-80.6873	7.7264	385.41	409.139	191.193	190.354	190.353	190.353	-80.954	-0.0203917	-10.9631	50.4266	6.74738	-1.59404	0.274043	-0.525365	2.79932	247.104	-82.7668	21.1125	0	0	0.954643	41.0878
0	15.7987	0	0	16.3092	0.386684	-14.1851	-0.18386	-0.00720648	-0.0574311	-9.07653	-4.30E-15	0.479506	0	0	0.00546672	-6.0034	-14.5037	1.20823	432.648	364.959	621.954	364.488	364.488	364.488	9.42131	-80.4662	7.57942	369.371	409.278	190.952	190.353	190.353	190.353	-80.7674	-0.305017	-11.1141	48.3109	6.64929	-1.95116	-0.249389	-0.37837	2.82664	413.16	-44.7384	25.4345	0	0	1.92873	40.1628
0	16.0496	0	0	16.5259	0.370702	-13.6042	-0.193059	-0.00561157	-0.0693833	-7.41495	2.48E-15	-0.0277168	0	0	0.0007927	-6.11322	-12.5939	1.65532	421.34	364.087	621.266	366.705	366.705	366.705	9.7656	-80.1078	7.45083	353.165	409.336	190.856	190.353	190.354	190.353	-80.4433	-0.569603	-11.2888	45.8538	6.62128	-2.16588	-0.543221	-0.312823	2.83753	478.719	-29.3692	27.2673	0	0	2.51179	38.8434
0	15.9955	0	0	16.437	0.357746	-13.1311	-0.199622	-0.00274094	-0.0715131	-5.7072	-6.45E-15	-0.585938	0	0	-0.00244731	-6.10661	-10.4629	1.84802	408.7	363.417	620.968	369.151	369.15	369.15	10.0903	-79.5697	7.35565	336.739	409.291	190.922	190.353	190.353	190.353	-79.9351	-0.780213	-11.4769	43.1659	6.66524	-2.18259	-0.556249	-0.317167	2.81246	434.335	-30.8962	25.4122	0	0	2.42921	37.1685
0	15.6152	0	0	16.0215	0.347809	-12.7671	-0.203086	0.00166983	-0.0645089	-4.08347	-4.19E-15	-1.09701	0	0	-0.00394744	-6.00231	-8.17606	1.749	394.913	362.938	621.21	371.683	371.683	371.683	10.3797	-78.8128	7.28758	320.081	409.141	191.16	190.353	190.353	190.353	-79.2014	-0.927001	-11.6654	40.367	6.76355	-1.97099	-0.310887	-0.341213	2.75588	296.127	-33.9605	19.4001	0	0	1.69154	35.2285
0	14.9089	0	0	15.2778	0.339743	-12.4708	-0.20268	0.00759004	-0.0498814	-2.55351	-5.58E-15	-1.46426	0	0	-0.00355839	-5.83144	-5.81445	1.37906	380.377	362.611	622.147	374.159	374.16	374.159	10.6297	-77.8039	7.22362	303.226	408.902	191.568	190.353	190.353	190.353	-78.2083	-1.01967	-11.8393	37.5653	6.87772	-1.53936	0.11166	-0.339528	2.67028	96.8059	-25.954	10.1455	0	0	0.544789	33.1411
0	13.8937	0	0	14.2198	0.331577	-12.1702	-0.19825	0.0143218	-0.0300097	-1.1033	-5.50E-16	-1.63925	0	0	-0.00126132	-5.62617	-3.45954	0.810677	365.614	362.4	623.881	376.45	376.45	376.45	10.8424	-76.5171	7.13233	286.24	408.606	192.126	190.354	190.353	190.353	-76.9308	-1.07916	-11.9826	34.8469	6.95567	-0.94064	0.606027	-0.291761	2.55703	-124.806	-2.69995	-0.450374	0	0	-0.675847	31.0293
0	12.5967	0	0	12.8721	0.320884	-11.7755	-0.190349	0.0212479	-0.00856995	0.271942	3.38E-15	-1.57733	0	0	0.00264969	-5.41068	-1.18236	0.149857	351.169	362.283	626.433	378.46	378.46	378.46	11.0202	-74.9353	6.98349	269.213	408.299	192.798	190.354	190.353	190.353	-75.3531	-1.12784	-12.0804	32.2752	6.94626	-0.266893	1.06414	-0.197016	2.41766	-329.56	34.0004	-10.4752	0	0	-1.66776	29.0047
0	11.0459	0	0	11.263	0.305266	-11.197	-0.179655	0.0276424	0.0103103	1.58681	-4.23E-16	-1.28301	0	0	0.00765008	-5.19628	0.963657	-0.486335	337.521	362.252	629.73	380.15	380.15	380.15	11.1597	-73.0497	6.75776	252.24	408.028	193.528	190.353	190.353	190.353	-73.4671	-1.17917	-12.12	29.8916	6.8132	0.367393	1.40172	-0.0679353	2.26284	-486.405	78.0769	-18.4332	0	0	-2.2544	27.1556
0	9.26287	0	0	9.4179	0.282902	-10.3646	-0.167068	0.0324969	0.023358	2.81542	1.86E-15	-0.840948	0	0	0.0130801	-4.98152	2.94577	-0.990536	325.012	362.32	633.627	381.539	381.539	381.539	11.2469	-70.8585	6.45382	235.398	407.835	194.248	190.353	190.353	190.353	-71.2701	-1.22978	-12.091	27.7162	6.54314	0.847547	1.58477	0.0763516	2.10156	-581.774	121.55	-23.5321	0	0	-2.42619	25.5389
0	7.25837	0	0	7.35434	0.252914	-9.24147	-0.153546	0.034888	0.0289834	3.88184	-3.81E-15	-0.370266	0	0	0.0183098	-4.75613	4.7508	-1.2791	313.825	362.518	637.94	382.69	382.69	382.69	11.2574	-68.3654	6.09021	218.735	407.746	194.878	190.353	190.353	190.353	-68.7633	-1.25755	-11.985	25.7509	6.14651	1.07819	1.63174	0.216119	1.94352	-621.074	157.107	-25.704	0	0	-2.29773	24.1786
0	5.03435	0	0	5.08183	0.215436	-7.8278	-0.140273	0.034461	0.026982	4.63073	-3.38E-15	0.0402602	0	0	0.0225173	-4.50626	6.37984	-1.29896	304.015	362.889	642.486	383.686	383.685	383.686	11.161	-65.5781	5.70208	202.264	407.765	195.346	190.353	190.353	190.353	-65.9507	-1.22587	-11.7946	23.9844	5.65271	0.996566	1.59196	0.333961	1.78666	-621.524	179.838	-25.403	0	0	-2.02094	23.0729
0	2.58921	0	0	2.60423	0.171453	-6.15652	-0.128733	0.0316813	0.0180766	4.82294	2.37E-15	0.367588	0	0	0.0242386	-4.21914	7.84138	-1.02914	295.547	363.477	647.096	384.607	384.607	384.607	10.9284	-62.5076	5.33521	185.96	407.877	195.59	190.353	190.353	190.353	-62.8396	-1.09167	-11.5136	22.399	5.10121	0.579372	1.52356	0.412104	1.6225	-604.281	186.787	-23.3286	0	0	-1.72269	22.2048
0	-0.074632	0	0	-0.0748499	0.122496	-4.28399	-0.120575	0.0277714	0.00302118	4.16186	-1.95E-15	0.649285	0	0	0.0211137	-3.88583	9.1446	-0.477824	288.359	364.318	651.619	385.518	385.518	385.518	10.5394	-59.1683	5.03832	169.772	408.052	195.579	190.353	190.353	190.353	-59.4428	-0.814924	-11.1382	20.9775	4.5311	-0.157058	1.47017	0.432972	1.4414	-586.027	176.2	-20.1439	0	0	-1.47262	21.5553
0	-2.94327	0	0	-2.9456	0.0703775	-2.28045	-0.117574	0.024051	-0.0177109	2.31205	-1.69E-16	0.915687	0	0	0.010156	-3.50223	10.2947	0.32351	282.399	365.424	655.912	386.462	386.462	386.462	9.98847	-55.5795	4.85545	153.631	408.253	195.325	190.354	190.354	190.353	-55.7804	-0.367173	-10.6679	19.7076	3.97149	-1.16297	1.44736	0.385892	1.24836	-574.416	148.025	-16.4092	0	0	-1.28417	21.1141
0	-5.98493	0	0	-5.98498	0.0170172	-0.223433	-0.1214	0.0214043	-0.0439919	-1.04762	-3.13E-15	1.15737	0	0	-0.0114178	-3.06912	11.2908	1.32637	277.64	366.778	659.829	387.472	387.472	387.472	9.28771	-51.7683	4.81838	137.471	408.448	194.894	190.353	190.353	190.353	-51.8837	0.261448	-10.1064	18.5832	3.43707	-2.36604	1.44	0.269148	1.05496	-567.549	103.315	-12.4495	0	0	-1.13494	20.8849
0	-9.14537	0	0	-9.14995	-0.0355813	1.8048	-0.133225	0.0200184	-0.0751734	-6.13333	-1.18E-15	1.34804	0	0	-0.0448972	-2.5923	12.1255	2.46957	274.082	368.328	663.224	388.572	388.572	388.572	8.46681	-47.7736	4.93912	121.246	408.616	194.415	190.353	190.353	190.353	-47.799	1.05658	-9.46158	17.6049	2.92983	-3.68244	1.41616	0.099743	0.882247	-558.162	46.3234	-8.44306	0	0	-0.991874	20.8861
0	-12.3453	0	0	-12.3717	-0.0852923	3.71763	-0.153328	0.0193333	-0.109211	-12.9468	3.85E-15	1.49699	0	0	-0.088472	-2.0832	12.7872	3.68165	271.734	369.995	665.953	389.782	389.782	389.782	7.57077	-43.6517	5.20282	104.955	408.753	194.082	190.354	190.353	190.353	-43.5917	1.97507	-8.74653	16.7797	2.44667	-5.02569	1.35398	-0.088923	0.748012	-541.117	-15.6977	-4.44538	0	0	-0.833852	21.1471
0	-15.4806	0	0	-15.552	-0.129869	5.42598	-0.180756	0.0188757	-0.142589	-21.172	3.34E-15	1.75072	0	0	-0.135995	-1.55952	13.2631	4.8851	270.597	371.683	667.898	391.118	391.118	391.118	6.65544	-39.4798	5.56271	88.6657	408.877	194.132	190.353	190.353	190.353	-39.3482	2.94297	-7.98104	16.1192	1.9892	-6.31336	1.25317	-0.256367	0.659418	-516.622	-73.1306	-0.517548	0	0	-0.654354	21.7011
0	-18.4278	0	0	-18.5649	-0.167051	6.84373	-0.212562	0.0185795	-0.170794	-30.0807	8.46E-17	2.35793	0	0	-0.176412	-1.04384	13.5434	6.0041	270.653	373.295	668.967	392.58	392.58	392.58	5.78156	-35.3554	5.94101	72.5339	409.031	194.813	190.353	190.353	190.353	-35.1733	3.85956	-7.19351	15.6361	1.57036	-7.47178	1.1329	-0.3716	0.609897	-489.588	-117.39	3.25348	0	0	-0.457678	22.5784
0	-21.0572	0	0	-21.2685	-0.194783	7.89578	-0.244921	0.018419	-0.190493	-38.6914	-4.95E-15	3.48952	0	0	-0.196717	-0.559893	13.624	6.97451	271.859	374.752	669.105	394.163	394.163	394.163	5.00682	-31.3885	6.23919	56.7927	409.281	196.341	190.353	190.353	190.353	-31.18	4.61067	-6.42175	15.34	1.2142	-8.43991	1.0213	-0.415187	0.591361	-465.923	-141.713	6.62581	0	0	-0.252929	23.7996
0	-23.2513	0	0	-23.5266	-0.211455	8.52571	-0.274162	0.0179503	-0.199881	-45.9953	5.63E-15	5.05741	0	0	-0.187377	-0.127189	13.5088	7.7534	274.154	376.011	668.289	395.849	395.849	395.849	4.37736	-27.6865	6.35808	41.7242	409.709	198.855	190.353	190.353	190.353	-27.4739	5.09104	-5.70974	15.2315	0.949767	-9.17465	0.939945	-0.38213	0.592343	-449.65	-142.692	9.14043	0	0	-0.0553475	25.3721
0	-24.9244	0	0	-25.2348	-0.216132	8.70206	-0.298564	0.0165453	-0.199493	-51.2971	-9.30E-15	6.71076	0	0	-0.147923	0.243938	13.21	8.32402	277.455	377.076	666.525	397.624	397.624	397.624	3.92038	-24.3365	6.22294	27.6155	410.387	202.401	190.353	190.353	190.353	-24.1366	5.22965	-5.09978	15.2979	0.802162	-9.65562	0.896969	-0.285619	0.608042	-441.77	-122.664	10.421	0	0	0.113707	27.2874
0	-26.0359	0	0	-26.3413	-0.20866	8.42024	-0.318153	0.0138963	-0.191153	-54.3416	-2.88E-15	8.00246	0	0	-0.0875898	0.554344	12.7469	8.69473	281.663	378.003	663.839	399.478	399.478	399.478	3.64187	-21.3922	5.80354	14.7199	411.362	206.938	190.353	190.353	190.353	-21.2153	5.00745	-4.62392	15.5113	0.785379	-9.88693	0.885245	-0.152401	0.635194	-440.834	-88.7525	10.2966	0	0	0.235236	29.5212
0	-26.5931	0	0	-26.8545	-0.189648	7.70136	-0.333959	0.0101057	-0.176949	-55.3101	7.91E-15	8.59011	0	0	-0.0210197	0.814368	12.1437	8.8917	286.666	378.885	660.279	401.41	401.41	401.41	3.52961	-18.8689	5.12066	3.23635	412.637	212.363	190.353	190.353	190.353	-18.7199	4.46031	-4.29809	15.8319	0.898413	-9.8937	0.891082	-0.0122552	0.673861	-445.411	-50.49	8.92653	0	0	0.304001	32.0345
0	-26.6453	0	0	-26.8366	-0.160357	6.58907	-0.347584	0.00567265	-0.158406	-54.7409	6.47E-15	8.37531	0	0	0.0381977	1.03912	11.4271	8.9483	292.345	379.823	655.911	403.41	403.41	403.41	3.55949	-16.746	4.23743	-6.69356	414.176	218.537	190.353	190.353	190.353	-16.627	3.66673	-4.12147	16.216	1.1263	-9.71337	0.902156	0.101115	0.724958	-455.991	-19.0406	6.87748	0	0	0.335098	34.7767
0	-26.2712	0	0	-26.3857	-0.122518	5.14485	-0.360791	0.00119317	-0.136259	-53.3655	6.09E-15	7.4893	0	0	0.0823422	1.24276	10.6223	8.89398	298.587	380.905	650.831	405.446	405.446	405.446	3.70255	-14.9779	3.23953	-14.9727	415.917	225.308	190.353	190.353	190.353	-14.89	2.72583	-4.08022	16.6269	1.4437	-9.38411	0.905537	0.157072	0.787747	-473.662	-4.37612	5.10642	0	0	0.358956	37.6913
0	-25.5633	0	0	-25.6127	-0.0780652	3.43995	-0.37455	-0.00291798	-0.111484	-51.8603	-7.11E-15	6.17481	0	0	0.110258	1.43405	9.74983	8.74388	305.292	382.173	645.16	407.441	407.441	407.441	3.93142	-13.5084	2.21253	-21.5271	417.785	232.517	190.353	190.353	190.353	-13.4525	1.73357	-4.15417	17.046	1.81958	-8.93205	0.885007	0.138571	0.859906	-497.545	-10.6171	4.50041	0	0	0.407436	40.7222
0	-24.6127	0	0	-24.6223	-0.0288836	1.54668	-0.387988	-0.00696023	-0.0849448	-50.6189	-7.78E-15	4.62279	0	0	0.124546	1.61526	8.82188	8.49055	312.382	383.614	639.048	409.269	409.269	409.269	4.22349	-12.2834	1.22465	-26.2884	419.71	240.004	190.353	190.353	190.354	-12.2606	0.765522	-4.32189	17.4817	2.21994	-8.36095	0.829133	0.0461137	0.936025	-525.757	-34.7771	5.62126	0	0	0.505689	43.8194
0	-23.5007	0	0	-23.5016	0.0233448	-0.467493	-0.398943	-0.0115936	-0.0574802	-49.7413	6.09E-15	2.94013	0	0	0.128686	1.78563	7.8406	8.10092	319.804	385.168	632.665	410.766	410.766	410.766	4.56054	-11.26	0.320083	-29.188	421.625	247.611	190.353	190.353	190.353	-11.2711	-0.129169	-4.56258	17.9714	2.60646	-7.64827	0.740627	-0.10354	1.00901	-557.114	-67.936	8.50791	0	0	0.670828	46.9439
0	-22.294	0	0	-22.3171	0.0771555	-2.54142	-0.405707	-0.0173465	-0.0288366	-49.2003	4.06E-15	1.18464	0	0	0.125944	1.94788	6.798	7.52182	327.521	386.751	626.186	411.754	411.754	411.754	4.9266	-10.4081	-0.477822	-30.1637	423.47	255.176	190.353	190.354	190.353	-10.4537	-0.92393	-4.85601	18.5775	2.93137	-6.751	0.640982	-0.280894	1.07126	-594.203	-98.9193	12.7311	0	0	0.919213	50.068
0	-21.0436	0	0	-21.1154	0.131153	-4.61586	-0.407486	-0.0246162	0.00126425	-48.9252	-2.03E-15	-0.613305	0	0	0.11917	2.11521	5.67781	6.69459	335.521	388.289	619.777	412.072	412.072	412.072	5.30623	-9.71112	-1.1568	-29.1671	425.185	262.532	190.353	190.353	190.353	-9.79101	-1.60458	-5.18228	19.3777	3.13291	-5.62163	0.563034	-0.445058	1.12181	-640.222	-117.735	17.8263	0	0	1.27413	53.1732
0	-19.7847	0	0	-19.9234	0.183862	-6.62922	-0.403618	-0.0332003	0.0326057	-48.7766	4.74E-15	-2.38565	0	0	0.110915	2.31444	4.45877	5.57696	343.813	389.75	613.582	411.612	411.612	411.612	5.68417	-9.16562	-1.70598	-26.169	426.709	269.504	190.353	190.353	190.353	-9.27797	-2.15947	-5.52233	20.4531	3.13543	-4.23253	0.538154	-0.555531	1.17223	-695.96	-119.967	23.6855	0	0	1.77011	56.2455
0	-18.5367	0	0	-18.751	0.233664	-8.51666	-0.393411	-0.0426764	0.0645553	-48.5747	-6.77E-15	-4.05961	0	0	0.103261	2.58297	3.11849	4.16564	352.432	391.145	607.718	410.348	410.348	410.348	6.04681	-8.78005	-2.1103	-21.1634	427.985	275.909	190.353	190.353	190.353	-8.92094	-2.5739	-5.85962	21.878	2.85783	-2.59881	0.589987	-0.584625	1.23597	-759.138	-108.715	30.702	0	0	2.43755	59.2717
0	-17.307	0	0	-17.5946	0.27882	-10.2121	-0.376735	-0.0523946	0.0957127	-48.1847	1.08E-14	-5.56033	0	0	0.0977983	2.95931	1.63687	2.51248	361.442	392.521	602.278	408.346	408.346	408.346	6.38369	-8.57199	-2.35074	-14.1718	428.962	281.564	190.353	190.353	190.353	-8.73492	-2.83015	-6.18162	23.709	2.22999	-0.789655	0.722886	-0.522303	1.3344	-822.296	-92.1804	39.5108	0	0	3.2551	62.2397
0	-16.0948	0	0	-16.4431	0.317596	-11.6539	-0.354514	-0.0617445	0.124346	-47.5706	-8.12E-15	-6.83888	0	0	0.0953835	3.46934	-0.0012887	0.725967	370.934	393.926	597.347	405.765	405.765	405.765	6.68839	-8.56518	-2.40974	-5.24255	429.6	286.289	190.354	190.353	190.353	-8.74111	-2.91282	-6.48065	25.9755	1.21321	1.0794	0.920866	-0.377196	1.48151	-875.056	-79.4293	50.4769	0	0	4.11463	65.1393
0	-14.8957	0	0	-15.2839	0.348476	-12.7916	-0.328475	-0.0697312	0.147701	-46.7592	8.12E-15	-7.8252	0	0	0.0960321	4.11291	-1.80447	-1.04464	381.009	395.376	593.016	402.824	402.824	402.824	6.95792	-8.78746	-2.27925	5.555	429.873	289.924	190.353	190.353	190.353	-8.96564	-2.81661	-6.75322	28.6703	-0.181538	2.8712	1.14468	-0.1689	1.68833	-903.919	-74.7061	62.7459	0	0	4.8292	67.9612
0	-13.7052	0	0	-14.1083	0.370454	-13.5951	-0.300572	-0.075162	0.162962	-45.7681	-6.77E-15	-8.43318	0	0	0.0987266	4.85665	-3.77277	-2.63756	391.752	396.834	589.405	399.756	399.756	399.756	7.19129	-9.26948	-1.96788	18.1402	429.769	292.34	190.353	190.353	190.353	-9.43872	-2.55326	-6.99851	31.7429	-1.88523	4.45774	1.3485	0.0735331	1.95635	-898.47	-76.1449	74	0	0	5.22518	70.6899
0	-12.5223	0	0	-12.9159	0.383336	-14.0636	-0.272583	-0.0770173	0.16808	-44.5645	0	-8.58389	0	0	0.101592	5.63749	-5.89653	-3.90694	403.187	398.221	586.67	396.751	396.751	396.751	7.38816	-10.042	-1.50299	32.4286	429.294	293.458	190.353	190.353	190.353	-10.1924	-2.15342	-7.21705	35.1015	-3.77759	5.74173	1.50325	0.309804	2.27522	-857.176	-78.5611	81.4281	0	0	5.23987	73.2928
0	-11.3521	0	0	-11.7163	0.387863	-14.2278	-0.246218	-0.0749291	0.163119	-43.1019	-2.71E-15	-8.235	0	0	0.102609	6.37678	-8.15648	-4.73945	415.265	399.439	585.001	393.925	393.925	393.925	7.5483	-11.1319	-0.925959	48.3348	428.47	293.257	190.353	190.353	190.353	-11.2559	-1.66144	-7.40994	38.6238	-5.7075	6.66016	1.60777	0.493437	2.61615	-788.969	-76.8166	83.2296	0	0	4.94519	75.7159
0	-10.2045	0	0	-10.527	0.385493	-14.1419	-0.223107	-0.0691157	0.150055	-41.3664	0	-7.3632	0	0	0.100439	6.99975	-10.5253	-5.05815	427.87	400.407	584.593	391.337	391.337	391.337	7.67185	-12.5574	-0.281607	65.7718	427.332	291.773	190.353	190.354	190.354	-12.6507	-1.12452	-7.57916	42.1764	-7.52021	7.1747	1.6778	0.587676	2.93602	-707.114	-67.3881	79.3456	0	0	4.47146	77.8893
0	-9.09196	0	0	-9.36732	0.377925	-13.8671	-0.204462	-0.0600847	0.131863	-39.3929	5.41E-15	-5.94213	0	0	0.0947368	7.4519	-12.9688	-4.82113	440.833	401.088	585.602	389.028	389.028	389.028	7.7606	-14.3252	0.393271	84.6518	425.925	289.099	190.353	190.353	190.353	-14.3863	-0.580937	-7.72863	45.633	-9.08382	7.26048	1.72465	0.58821	3.18769	-621.512	-47.8554	71.1454	0	0	3.91596	79.7404
0	-8.02532	0	0	-8.2534	0.36663	-13.4557	-0.19079	-0.0479915	0.110641	-37.258	-3.38E-15	-3.90756	0	0	0.0859025	7.70636	-15.4454	-4.02238	453.965	401.498	588.111	387.063	387.063	387.063	7.81944	-16.4298	1.07665	104.887	424.303	285.363	190.353	190.353	190.353	-16.4594	-0.0536308	-7.86596	48.8843	-10.3068	6.90016	1.73772	0.521455	3.34176	-533.016	-18.0501	60.2242	0	0	3.28843	81.2068
0	-7.01141	0	0	-7.19522	0.352673	-12.9454	-0.182159	-0.0329707	0.0876069	-35.0899	6.77E-16	-1.23241	0	0	0.0747514	7.7621	-17.9051	-2.69694	467.057	401.692	592.115	385.525	385.525	385.525	7.8584	-18.8549	1.7611	126.388	422.531	280.719	190.353	190.353	190.353	-18.8545	0.44885	-8.00446	51.8415	-11.1427	6.0875	1.68784	0.429355	3.38276	-436.371	19.1154	47.7792	0	0	2.55671	82.2413
0	-6.05277	0	0	-6.19703	0.336822	-12.3634	-0.178568	-0.0159195	0.063512	-33.0621	3.38E-15	1.96138	0	0	0.06236	7.63811	-20.2897	-0.928071	479.882	401.746	597.513	384.486	384.486	384.486	7.89416	-21.5755	2.44948	149.067	420.687	275.345	190.353	190.353	190.353	-21.5465	0.926764	-8.16452	54.4361	-11.5833	4.83998	1.53572	0.347491	3.30935	-324.455	57.2013	34.7798	0	0	1.71745	82.8112
0	-5.14814	0	0	-5.25831	0.319725	-11.7327	-0.179734	0.00200108	0.0389249	-31.3194	1.02E-15	5.4447	0	0	0.0498356	7.36767	-22.5361	1.14889	492.178	401.728	604.123	383.961	383.961	383.961	7.94939	-24.5613	3.14972	172.837	418.86	269.429	190.353	190.353	190.353	-24.5053	1.38274	-8.37258	56.6227	-11.6483	3.21506	1.25508	0.294482	3.1332	-194.023	88.415	21.944	0	0	0.849932	82.8953
0	-4.29343	0	0	-4.37511	0.302045	-11.0774	-0.184956	0.0195516	0.0139997	-29.9253	4.65E-15	8.9246	0	0	0.0382363	6.99467	-24.5842	3.35261	503.662	401.676	611.691	383.886	383.886	383.886	8.05031	-27.7808	3.87068	197.607	417.145	263.17	190.353	190.353	190.353	-27.699	1.81665	-8.65794	58.3863	-11.3771	1.32129	0.851736	0.272867	2.88068	-48.4351	106.342	9.95637	0	0	0.0941865	82.4822
0	-3.4836	0	0	-3.54215	0.284543	-10.4258	-0.193477	0.0359068	-0.0109247	-28.8801	-4.40E-15	12.1332	0	0	0.0285063	6.56938	-26.3843	5.47521	514.042	401.582	619.911	384.127	384.127	384.127	8.22339	-31.2034	4.6192	223.285	415.635	256.769	190.353	190.353	190.353	-31.0971	2.22273	-9.04869	59.7464	-10.8248	-0.683726	0.38051	0.28259	2.58767	99.6333	109.787	-0.861485	0	0	-0.419668	81.571
0	-2.71535	0	0	-2.75569	0.268121	-9.81195	-0.204396	0.0504614	-0.0354112	-28.1177	-1.35E-15	14.84	0	0	0.0213242	6.14204	-27.9029	7.31288	523.051	401.397	628.457	384.503	384.503	384.503	8.49282	-34.8001	5.39999	249.77	414.412	250.428	190.353	190.353	190.354	-34.6715	2.58985	-9.5686	60.7534	-10.0579	-2.61393	-0.0746734	0.322566	2.29133	232.843	102.36	-10.4401	0	0	-0.650446	80.1711
0	-1.98973	0	0	-2.0161	0.253783	-9.27413	-0.216966	0.062961	-0.0580361	-27.5544	1.35E-15	16.877	0	0	0.0169104	5.75437	-29.123	8.69725	530.483	401.049	637.015	384.827	384.827	384.827	8.8783	-38.5433	6.21768	276.951	413.548	244.343	190.353	190.353	190.353	-38.3959	2.90461	-10.2351	61.4746	-9.14797	-4.28625	-0.436716	0.383066	2.01713	335.848	89.3301	-18.8884	0	0	-0.650961	78.3003
0	-1.31351	0	0	-1.32933	0.242458	-8.84812	-0.230905	0.0732069	-0.0779254	-27.1431	2.71E-15	18.1128	0	0	0.0148993	5.43342	-30.0408	9.51585	536.212	400.468	645.307	384.943	384.943	384.943	9.39289	-42.4057	7.07945	304.704	413.094	238.694	190.353	190.353	190.353	-42.2456	3.15542	-11.0583	61.9764	-8.16464	-5.54894	-0.664329	0.44605	1.78346	401.937	75.1469	-26.2589	0	0	-0.515248	75.9798
0	-0.698536	0	0	-0.706402	0.234786	-8.55899	-0.245851	0.0803353	-0.0945128	-26.8374	-2.71E-15	18.3876	0	0	0.014305	5.18951	-30.6601	9.71726	540.192	399.605	653.11	384.748	384.748	384.748	10.0401	-46.3601	7.99562	332.896	413.083	233.642	190.353	190.353	190.353	-46.1968	3.3352	-12.0391	62.3096	-7.16618	-6.29797	-0.756249	0.492233	1.60223	433.067	62.4942	-32.4005	0	0	-0.321393	73.2284
0	-0.160826	0	0	-0.162577	0.230918	-8.41304	-0.26138	0.0840766	-0.108506	-26.6044	-2.71E-15	17.6573	0	0	0.0136915	5.01822	-30.9885	9.30381	542.446	398.439	660.252	384.208	384.208	384.208	10.8103	-50.3796	8.97705	361.393	413.523	229.321	190.353	190.353	190.353	-50.2265	3.44202	-13.166	62.5003	-6.19188	-6.48078	-0.742532	0.511528	1.48036	438.421	53.8391	-37.655	0	0	-0.115807	70.0562
0	0.281263	0	0	0.284313	0.230467	-8.39599	-0.277403	0.0848215	-0.12144	-26.4634	-2.71E-15	16.0248	0	0	0.0118071	4.90444	-31.0351	8.31871	543.046	396.978	666.612	383.359	383.359	383.359	11.6784	-54.4373	10.0306	390.062	414.39	225.842	190.353	190.354	190.353	-54.3124	3.47845	-14.4131	62.55	-5.25961	-6.09178	-0.668179	0.502748	1.41767	430.391	51.081	-42.6142	0	0	0.0849245	66.4627
0	0.609607	0	0	0.616337	0.232639	-8.47797	-0.293687	0.0838543	-0.135744	-26.4288	8.12E-15	13.7694	0	0	0.00807352	4.82701	-30.8107	6.83288	542.092	395.252	672.109	382.29	382.29	382.29	12.6054	-58.5072	11.1555	418.767	415.636	223.297	190.353	190.353	190.354	-58.4327	3.45036	-15.7405	62.4421	-4.37016	-5.16302	-0.575343	0.470585	1.4066	421.14	55.3258	-47.8689	0	0	0.282265	62.4399
0	0.8092	0	0	0.81845	0.2365	-8.62361	-0.309891	0.0831548	-0.15402	-26.497	-8.80E-15	11.3033	0	0	0.00274586	4.76255	-30.3287	4.93531	539.699	393.306	676.699	381.122	381.122	381.122	13.5425	-62.5654	12.341	447.369	417.191	221.767	190.353	190.353	190.353	-62.5661	3.36591	-17.0982	62.1515	-3.51586	-3.75485	-0.489546	0.423822	1.43355	419.045	66.6091	-53.5684	0	0	0.484569	57.9813
0	0.871849	0	0	0.882232	0.241267	-8.80327	-0.325224	0.0847277	-0.178566	-26.5914	-3.38E-16	9.0487	0	0	-0.00335223	4.68794	-29.6064	2.7275	535.99	391.197	680.368	379.981	379.981	379.981	14.438	-66.5905	13.5669	475.707	418.974	221.327	190.353	190.353	190.354	-66.6922	3.2347	-18.4314	61.654	-2.68911	-1.9501	-0.417353	0.369226	1.4805	427.373	82.5546	-58.9515	0	0	0.697566	53.0942
0	0.799927	0	0	0.809895	0.246517	-9.00091	-0.33778	0.0898035	-0.210587	-26.4825	-1.12E-14	7.29572	0	0	-0.0091238	4.58175	-28.6665	0.319996	531.103	388.988	683.13	378.98	378.98	378.98	15.2434	-70.564	14.8049	503.589	420.904	222.046	190.353	190.354	190.353	-70.7904	3.06618	-19.687	60.9348	-1.88718	0.149346	-0.355214	0.303502	1.52635	444.62	96.7612	-62.1951	0	0	0.917462	47.8163
0	0.609058	0	0	0.617008	0.252244	-9.21629	-0.344679	0.0984512	-0.250234	-25.798	9.64E-15	6.1187	0	0	-0.0133188	4.42617	-27.5393	-2.17243	525.21	386.743	685.026	378.217	378.217	378.217	15.9201	-74.4683	16.0194	530.776	422.901	223.973	190.353	190.353	190.353	-74.839	2.8674	-20.8181	59.9955	-1.11344	2.42879	-0.288134	0.234004	1.55031	465.003	104.422	-61.6236	0	0	1.12126	42.2315
0	0.328645	0	0	0.333178	0.258805	-9.46267	-0.342474	0.109485	-0.296332	-24.0704	-1.69E-16	5.36316	0	0	-0.0147184	4.20929	-26.2646	-4.63648	518.535	384.522	686.116	377.775	377.775	377.775	16.4423	-78.2838	17.1689	556.977	424.89	227.121	190.353	190.353	190.353	-78.8127	2.64152	-21.7854	58.8582	-0.376767	4.76832	-0.19789	0.176754	1.53704	480.302	102.696	-56.1549	0	0	1.27226	36.476
0	0.000161311	0	0	0.00015915	0.26672	-9.75948	-0.327788	0.120705	-0.347115	-20.8199	5.08E-16	4.7186	0	0	-0.012676	3.92691	-24.8922	-6.96572	511.367	382.381	686.488	377.715	377.715	377.715	16.7974	-81.9853	18.2067	581.863	426.796	231.433	190.353	190.353	190.353	-82.679	2.38793	-22.5572	57.565	0.309625	7.05012	-0.0738203	0.148045	1.48536	483.71	89.6986	-45.8074	0	0	1.34033	30.7314
0	-0.327086	0	0	-0.332267	0.276375	-10.1208	-0.298293	0.129251	-0.399414	-15.6814	1.18E-14	3.83522	0	0	-0.00788176	3.58258	-23.4807	-9.06513	504.061	380.379	686.251	378.075	378.075	378.075	16.9827	-85.5396	19.082	605.084	428.532	236.762	190.354	190.353	190.354	-86.3966	2.10394	-23.1059	56.174	0.931236	9.16379	0.0925349	0.156691	1.40595	468.175	64.6861	-32.1305	0	0	1.30768	25.2008
0	-0.602441	0	0	-0.612788	0.287548	-10.5379	-0.253495	0.132956	-0.44927	-8.52375	-1.12E-14	2.52715	0	0	-0.00257321	3.18587	-22.0956	-10.8531	497.025	378.567	685.543	378.856	378.856	378.856	17.0012	-88.9044	19.7417	626.302	429.999	242.852	190.353	190.353	190.353	-89.9134	1.78832	-23.4058	54.7523	1.47649	11.0081	0.306813	0.197108	1.31493	428.499	28.4983	-18.015	0	0	1.17559	20.0824
0	-0.781601	0	0	-0.796109	0.298844	-10.9584	-0.195454	0.130971	-0.492507	0.437699	5.95E-15	0.857364	0	0	0.000409751	2.74871	-20.806	-12.2605	490.697	376.984	684.538	380.01	380.01	380.01	16.857	-92.0274	20.1341	645.233	431.082	249.342	190.354	190.353	190.353	-93.1657	1.44505	-23.4332	53.3694	1.94114	12.491	0.567131	0.238963	1.22502	364.071	-18.7274	-6.28955	0	0	0.969546	15.5491
0	-0.833573	0	0	-0.849975	0.307256	-11.2708	-0.128867	0.124068	-0.525876	10.6119	2.35E-15	-0.875878	0	0	-0.000701016	2.28116	-19.6808	-13.2288	485.521	375.63	683.434	381.436	381.436	381.436	16.5554	-94.8469	20.2154	661.669	431.667	255.785	190.353	190.353	190.353	-96.0795	1.08498	-23.1698	52.0907	2.33146	13.5298	0.853927	0.240486	1.14105	283.154	-76.5586	1.72489	0	0	0.739214	11.7406
0	-0.745015	0	0	-0.759767	0.308168	-11.3047	-0.060125	0.114191	-0.548747	21.1409	3.38E-16	-2.25353	0	0	-0.0057003	1.78742	-18.7836	-13.7064	481.906	374.459	682.445	382.988	382.988	382.988	16.105	-97.2939	19.9565	675.497	431.652	261.688	190.353	190.353	190.353	-98.5754	0.723285	-22.6096	50.9733	2.66416	14.0537	1.11825	0.169145	1.059	206.422	-144.037	6.97942	0	0	0.552355	8.76468
0	-0.52049	0	0	-0.52999	0.296149	-10.8582	0.00441793	0.104533	-0.564349	31.116	-1.69E-16	-2.76229	0	0	-0.0134704	1.26296	-18.1658	-13.6495	480.181	373.368	681.764	384.496	384.496	384.496	15.5231	-99.2965	19.347	686.682	430.971	266.559	190.353	190.353	190.353	-100.577	0.372861	-21.7635	50.0616	2.96351	14.0055	1.26846	0.0229805	0.969012	170.206	-217.242	11.9228	0	0	0.473558	6.69791
0	-0.181339	0	0	-0.184005	0.266639	-9.75643	0.0593039	0.098803	-0.577992	39.6981	4.06E-15	-1.83843	0	0	-0.0245516	0.694179	-17.8579	-13.0281	480.532	372.225	681.53	385.803	385.803	385.803	14.8374	-100.787	18.397	695.23	429.6	269.947	190.353	190.354	190.354	-102.019	0.0379511	-20.6603	49.3819	3.2569	13.3492	1.19138	-0.163291	0.855182	217.336	-286.295	19.1256	0	0	0.513109	5.57943
0	0.234221	0	0	0.236472	0.218057	-7.92699	0.0993698	0.0996763	-0.59469	46.0379	3.05E-15	0.995439	0	0	-0.0420342	0.0623962	-17.8584	-11.8414	482.938	370.911	681.772	386.814	386.814	386.814	14.083	-101.708	17.1372	701.143	427.562	271.476	190.353	190.353	190.353	-102.852	-0.285981	-19.3437	48.936	3.56895	12.0823	0.799612	-0.332394	0.711737	379.305	-334.615	30.3242	0	0	0.604082	5.39754
0	0.668832	0	0	0.671901	0.153264	-5.46213	0.119024	0.107164	-0.613699	49.136	-7.78E-15	5.86795	0	0	-0.0672902	-0.646808	-18.1264	-10.1351	487.127	369.376	682.378	387.521	387.521	387.521	13.2926	-102.015	15.6244	704.375	424.929	270.863	190.353	190.354	190.353	-103.048	-0.602067	-17.8712	48.6951	3.91495	10.2516	0.0877338	-0.418626	0.554374	652.307	-339.703	45.8941	0	0	0.650377	6.07409
0	1.04482	0	0	1.04593	0.0795423	-2.6333	0.112388	0.119474	-0.626828	47.8225	-2.71E-15	12.4101	0	0	-0.0936966	-1.43063	-18.5816	-8.01616	492.579	367.668	683.083	388.002	388.003	388.002	12.4862	-101.685	13.9533	704.82	421.822	267.951	190.353	190.353	190.353	-102.592	-0.895482	-16.3165	48.5983	4.29436	7.9691	-0.831592	-0.379567	0.429602	983.436	-283.85	64.2156	0	0	0.628937	7.45801
0	1.27169	0	0	1.27167	0.00708506	0.159669	0.0748983	0.134219	-0.621183	41.0192	-2.03E-15	19.6901	0	0	-0.106789	-2.25834	-19.1184	-5.65341	498.597	365.934	683.515	388.378	388.378	388.378	11.6711	-100.716	12.263	702.342	418.41	262.75	190.353	190.354	190.353	-101.493	-1.12485	-14.7747	48.562	4.68821	5.41567	-1.73327	-0.221758	0.39709	1277.01	-168.673	81.0384	0	0	0.618765	9.34296
0	1.27199	0	0	1.27318	-0.0533276	2.48835	0.00498297	0.148724	-0.588142	28.1811	0	26.3481	0	0	-0.0948067	-3.07176	-19.6335	-3.25706	504.456	364.371	683.292	388.745	388.745	388.745	10.8575	-99.1395	10.7187	696.836	414.906	255.487	190.354	190.354	190.354	-99.7909	-1.23616	-13.3565	48.5014	5.06329	2.82263	-2.35953	-0.00989286	0.506252	1431.71	-23.2273	90.6049	0	0	0.685996	11.5142
0	1.02359	0	0	1.02609	-0.0926696	4.0009	-0.093715	0.158885	-0.527602	9.84774	0	30.9154	0	0	-0.0596329	-3.80025	-20.0572	-1.03937	509.574	363.152	682.152	389.112	389.113	389.113	10.0814	-97.0408	9.4634	688.301	411.546	246.645	190.353	190.353	190.354	-97.5781	-1.1975	-12.1669	48.3601	5.38189	0.430213	-2.53071	0.163534	0.773235	1385.11	107.147	88.5379	0	0	0.750057	13.8078
0	0.596395	0	0	0.598244	-0.105582	4.49622	-0.209143	0.16008	-0.444307	-11.8809	3.38E-15	32.3753	0	0	-0.0141489	-4.38324	-20.3748	0.826426	513.646	362.377	680.057	389.376	389.376	389.376	9.41195	-94.57	8.56497	676.892	408.54	236.95	190.354	190.353	190.353	-95.0121	-1.03031	-11.2772	48.1342	5.6125	-1.56023	-2.2168	0.230033	1.16653	1137.96	184.585	74.1644	0	0	0.644753	16.1508
0	0.153829	0	0	0.154203	-0.0915164	3.95663	-0.319547	0.149669	-0.345333	-33.3803	-9.64E-15	30.5806	0	0	0.0323109	-4.78912	-20.6264	2.23113	516.688	362.051	677.224	389.329	389.329	389.329	8.92748	-91.9377	7.99691	662.964	406.037	227.268	190.353	190.353	190.353	-92.309	-0.807606	-10.7055	47.8802	5.73895	-3.02064	-1.55419	0.176002	1.59921	758.413	195.136	50.8841	0	0	0.347738	18.5594
0	-0.0959203	0	0	-0.0960189	-0.0546013	2.53738	-0.398578	0.129618	-0.24071	-50.4089	-1.73E-15	26.3108	0	0	0.0794612	-5.02135	-20.885	3.13068	518.951	362.09	674.045	388.738	388.738	388.738	8.67268	-89.3784	7.66974	647.062	404.091	218.43	190.353	190.353	190.354	-89.7044	-0.614017	-10.4169	47.6993	5.76717	-3.90424	-0.811048	0.0493433	1.94367	366.245	153.465	24.689	0	0	0.0612771	21.0989
0	0.0187646	0	0	0.0187575	-0.00199027	0.509711	-0.429037	0.105112	-0.143577	-59.9444	-1.02E-15	20.7997	0	0	0.125408	-5.11048	-21.2202	3.52866	520.746	362.35	670.908	387.44	387.44	387.44	8.63157	-87.0915	7.48972	629.84	402.68	211.033	190.353	190.353	190.353	-87.3946	-0.497949	-10.3436	47.6996	5.72771	-4.22933	-0.27316	-0.0575936	2.09499	84.9679	95.0748	1.37141	0	0	-0.0236154	23.8222
0	0.569858	0	0	0.570143	0.0585309	-1.82409	-0.414612	0.0813639	-0.0655557	-61.7304	-3.05E-15	15.1935	0	0	0.159891	-5.0979	-21.6619	3.45528	522.249	362.673	668.018	385.438	385.438	385.438	8.73999	-85.1959	7.39991	611.938	401.73	205.322	190.354	190.353	190.353	-85.492	-0.454465	-10.4122	47.955	5.67185	-4.05407	-0.116446	-0.067371	2.03327	-13.1737	54.2276	-15.6038	0	0	0.0215467	26.7185
0	1.52503	0	0	1.52915	0.120495	-4.20722	-0.37101	0.0598025	-0.0128639	-57.5059	4.91E-15	10.0877	0	0	0.171611	-5.02123	-22.1798	2.9561	523.378	362.944	665.302	382.929	382.928	382.929	8.92108	-83.7277	7.38241	593.858	401.15	201.228	190.353	190.353	190.353	-84.0257	-0.444779	-10.5634	48.4748	5.66016	-3.45786	-0.347503	0.0375054	1.8517	69.3637	46.1199	-25.3032	0	0	-0.0501771	29.6902
0	2.78225	0	0	2.80007	0.179608	-6.46727	-0.313643	0.0411605	0.0144092	-49.5821	4.74E-15	5.81162	0	0	0.158663	-4.90728	-22.6855	2.09411	523.787	363.132	662.454	380.213	380.213	380.213	9.10885	-82.6639	7.43782	575.924	400.848	198.49	190.353	190.353	190.353	-82.9661	-0.423716	-10.754	49.1996	5.74783	-2.53471	-0.815172	0.213546	1.69797	265.929	67.1355	-29.117	0	0	-0.352376	32.5653
0	4.20891	0	0	4.25598	0.233801	-8.52184	-0.256709	0.0272523	0.0208765	-40.3803	3.32E-15	2.62665	0	0	0.13007	-4.77248	-23.0574	0.958107	522.96	363.302	659.105	377.56	377.56	377.56	9.25418	-81.9449	7.56865	558.285	400.738	196.766	190.353	190.353	190.353	-82.2481	-0.353983	-10.9524	50.0205	5.96879	-1.3923	-1.27922	0.378315	1.68686	476.808	100.439	-29.7887	0	0	-0.723762	35.1392
0	5.67719	0	0	5.77165	0.282876	-10.3636	-0.209924	0.0175545	0.0151121	-31.777	2.19E-15	0.466062	0	0	0.0974626	-4.62792	-23.1797	-0.333518	520.404	363.591	655.01	375.101	375.101	375.101	9.32364	-81.4939	7.77478	540.96	400.742	195.719	190.353	190.353	190.354	-81.7908	-0.208926	-11.1362	50.815	6.3248	-0.149207	-1.49521	0.441552	1.83906	602.826	121.03	-29.1522	0	0	-0.890003	37.2322
0	7.08976	0	0	7.24967	0.327637	-12.0249	-0.175992	0.0109159	0.0071538	-24.709	5.12E-15	-0.815089	0	0	0.0691949	-4.48639	-22.9806	-1.63974	515.833	364.131	650.161	372.823	372.823	372.823	9.29717	-81.2334	8.05128	523.897	400.801	195.073	190.353	190.353	190.353	-81.5138	0.026762	-11.2901	51.4842	6.78356	1.07117	-1.3065	0.352287	2.09658	579.421	109.827	-27.556	0	0	-0.7288	38.7424
0	8.3912	0	0	8.63266	0.368773	-13.5338	-0.153879	0.00585049	0.00462127	-19.4835	2.20E-15	-1.40254	0	0	0.0488763	-4.36694	-22.4556	-2.81434	509.308	364.975	644.81	370.641	370.641	370.641	9.17108	-81.094	8.3847	507.032	400.876	194.627	190.353	190.353	190.354	-81.3475	0.351922	-11.4051	51.9762	7.28533	2.14823	-0.712039	0.125222	2.38116	401.055	62.9318	-24.4992	0	0	-0.364683	39.6761
0	9.56758	0	0	9.90277	0.40587	-14.8785	-0.140945	0.000952095	0.0107088	-15.9948	1.10E-15	-1.5201	0	0	0.0363276	-4.29436	-21.6662	-3.72778	501.247	366.046	639.384	368.483	368.483	368.483	8.96414	-81.0199	8.74901	490.329	400.948	194.247	190.353	190.353	190.353	-81.2384	0.741834	-11.4802	52.2891	7.75618	2.97202	0.144068	-0.170425	2.63494	119.504	-8.10425	-19.779	0	0	-0.0328775	40.1428
0	10.6369	0	0	11.0705	0.437022	-15.9949	-0.134724	-0.00393608	0.0229264	-13.93	-2.24E-15	-1.33367	0	0	0.0296522	-4.2952	-20.7147	-4.28453	492.307	367.157	634.352	366.356	366.356	366.356	8.7194	-80.9715	9.10506	473.798	401.019	193.858	190.354	190.353	190.354	-81.1525	1.1465	-11.5229	52.4511	8.12606	3.45008	1.03161	-0.448104	2.82504	-176.981	-82.9431	-13.9993	0	0	0.099907	40.3147
0	11.6322	0	0	12.1577	0.45932	-16.7864	-0.13412	-0.00822807	0.0343874	-12.9584	-3.26E-15	-0.99014	0	0	0.0265748	-4.39218	-19.7053	-4.43119	483.189	368.077	630.088	364.364	364.364	364.364	8.49722	-80.9239	9.40718	457.48	401.106	193.425	190.354	190.353	190.353	-81.0722	1.49946	-11.5488	52.4895	8.34794	3.51647	1.71236	-0.64592	2.92727	-395.465	-142.265	-8.11688	0	0	0.00629532	40.3663
0	12.5843	0	0	13.1814	0.470131	-17.1679	-0.137853	-0.0105828	0.0379942	-12.6726	2.55E-15	-0.560157	0	0	0.0249737	-4.59717	-18.705	-4.15616	474.426	368.619	626.771	362.69	362.69	362.69	8.35838	-80.8638	9.61396	441.42	401.23	192.948	190.353	190.353	190.353	-80.9906	1.73599	-11.5757	52.3974	8.4095	3.14512	2.03327	-0.737053	2.93505	-475.485	-171.897	-3.11729	0	0	-0.228244	40.4152
0	13.5065	0	0	14.1447	0.46849	-17.1101	-0.144274	-0.0102676	0.0306417	-12.6733	3.76E-15	-0.102683	0	0	0.0232258	-4.90415	-17.7218	-3.48232	466.25	368.702	624.375	361.54	361.54	361.54	8.34457	-80.7835	9.69964	425.633	401.404	192.447	190.353	190.353	190.353	-80.9041	1.81347	-11.6179	52.1181	8.33447	2.35828	1.98075	-0.719491	2.87433	-411.581	-164.823	0.523821	0	0	-0.446257	40.4873
0	14.3893	0	0	15.0341	0.455686	-16.6579	-0.151447	-0.0080994	0.0154636	-12.6543	-2.72E-15	0.278864	0	0	0.0205313	-5.28596	-16.7061	-2.45563	458.574	368.376	622.727	361.073	361.073	361.073	8.46647	-80.6743	9.6614	410.087	401.632	191.956	190.353	190.353	190.353	-80.8051	1.7243	-11.6814	51.5531	8.17131	1.22041	1.67376	-0.614982	2.79052	-250.538	-124.169	3.0366	0	0	-0.466573	40.52
0	15.2037	0	0	15.8247	0.434612	-15.9089	-0.157477	-0.005372	-0.00143743	-12.4449	-2.29E-15	0.524583	0	0	0.0168884	-5.69823	-15.5755	-1.13148	451.09	367.789	621.606	361.366	361.366	361.366	8.70549	-80.5248	9.51843	394.713	401.901	191.503	190.353	190.353	190.353	-80.6802	1.49443	-11.7654	50.5862	7.9725	-0.181932	1.27602	-0.473162	2.72353	-59.6718	-64.416	5.13773	0	0	-0.171898	40.3969
0	15.913	0	0	16.4878	0.408466	-14.9719										-6.08846	-14.2466	0.436231	443.416	367.128	620.826	362.435	362.436	362.436	9.02729	-80.3215	9.30302	379.438	402.194	191.11	190.354	190.353	190.353	-80.5117	1.16884	-11.8658	49.114	7.77801	-1.76151										39.9937
0	16.4851	0	0	16.9993	0.379578	-13.9271										-6.40648	-12.6603	2.20126	435.223	366.551	620.254	364.309	364.309	364.309	9.3983	-80.0517	9.04737	364.202	402.494	190.785	190.353	190.353	190.353	-80.2836	0.791886	-11.9793	47.0667	7.61044	-3.44458										39.2163
0	16.9003	0	0	17.3451	0.348939	-12.8085										-6.61118	-10.7905	4.12822	426.302	366.161	619.8	367.09	367.09	367.09	9.79609	-79.7075	8.77387	348.978	402.79	190.527	190.353	190.353	190.353	-79.9847	0.393889	-12.1045	44.4133	7.477	-5.17598										38.0162
0	17.1506	0	0	17.5204	0.316476	-11.6125										-6.67094	-8.64036	6.19113	416.545	366.003	619.394	370.975	370.975	370.975	10.2094	-79.2843	8.49356	333.764	403.082	190.33	190.353	190.353	190.353	-79.6093	-0.00997275	-12.241	41.1504	7.37379	-6.913										36.3856
	sdk:LASI			sdk:RASI			sdk:LPSI			sdk:RPSI			sdk:LTHI			sdk:LKNE			sdk:LTIB			sdk:LANK			sdk:LHEE			sdk:LTOE			sdk:RTHI			sdk:RKNE			sdk:RTIB			sdk:RANK			sdk:RHEE			sdk:RTOE			sdk:HEE2
Sub Frame	X	Y	Z	X	Y	Z	X	Y	Z	X	Y	Z	X	Y	Z	X	Y	Z	X	Y	Z	X	Y	Z	X	Y	Z	X	Y	Z	X	Y	Z	X	Y	Z	X	Y	Z	X	Y	Z	X	Y	Z	X	Y	Z	X
	mm	mm	mm	mm	mm	mm	mm	mm	mm	mm	mm	mm	mm	mm	mm	mm	mm	mm	mm	mm	mm	mm	mm	mm	mm	mm	mm	mm	mm	mm	mm	mm	mm	mm	mm	mm	mm	mm	mm	mm	mm	mm	mm	mm	mm	mm	mm	mm	mm
0	373.406	436.939	1072.09	376.073	184.201	1071.55	176.839	337.417	1173.81	185.282	257.307	1177.18	320.386	512.221	924.055	436.196	453.244	656.486	402.58	475.06	505.587	358.753	449.236	227.099	317.117	400.726	225.523	512.04	450.186	203.72	324.422	100.505	906.535	296.546	119.506	615.845	147.341	119.664	529.444	-80.8456	161.321	414.73	-105.494	220.536	454.004	-76.8539	166.082	271.172	-135.172
0	372.1	438.111	1064.38	374.308	183.852	1064.35	175.297	337.815	1169.07	183.725	258.439	1171.86	318.238	513.247	921.355	436.892	452.865	653.597	398.695	475.021	502.913	342.328	449.152	226.817	300.622	400.805	225.845	495.519	450.746	200.852	328.379	101.004	902.194	307.208	117.847	612.587	158.221	119.736	527.693	-71.2046	163.534	416.663	-96.007	222.714	456.016	-65.6765	167.736	273.72	-125.851
0	370.782	439.716	1056.42	372.507	183.01	1056.41	173.757	338.038	1164.92	182.218	259.353	1167.2	315.877	514.265	919.161	435.848	452.833	650.191	393.21	475.144	500.174	325.761	449.172	226.626	284.096	400.909	226.186	478.695	451.474	198.979	332.107	101.691	898.845	318.588	116.452	610.174	169.963	119.828	526.064	-60.1195	165.66	417.445	-85.329	224.701	456.859	-52.3265	169.676	275.185	-115.315
0	369.509	441.761	1048.46	370.716	181.575	1047.9	172.263	338.119	1161.46	180.806	260.065	1163.32	313.29	515.242	917.236	432.591	453.236	646.162	386.05	475.391	497.379	309.09	449.27	226.416	267.54	401.032	226.459	461.643	452.25	197.813	335.343	102.503	896.59	330.619	115.332	608.617	182.473	119.968	524.57	-47.7261	167.702	417.054	-73.5832	226.518	456.484	-36.9377	171.841	275.56	-103.684
0	368.288	444.201	1040.77	368.931	179.491	1039.09	170.856	338.096	1158.73	179.52	260.613	1160.27	310.457	516.145	915.37	427.005	454.085	641.612	377.33	475.719	494.564	292.342	449.424	226.126	250.952	401.168	226.619	444.435	452.995	197.103	337.898	103.323	895.403	343.152	114.488	607.92	195.627	120.182	523.226	-34.1662	169.655	415.492	-60.9013	228.176	454.858	-19.6697	174.183	274.864	-91.0813
0	367.089	446.928	1033.65	367.097	176.773	1030.39	169.567	338.02	1156.74	178.374	261.044	1158.05	307.355	516.933	913.423	419.357	455.292	636.804	367.305	476.087	491.767	275.539	449.615	225.743	234.326	401.313	226.661	427.136	453.667	196.652	339.688	104.009	895.17	355.971	113.914	608.108	209.278	120.49	522.06	-19.5758	171.506	412.78	-47.4113	229.677	451.965	-0.69226	176.662	273.146	-77.6266
0	365.864	449.77	1027.38	365.128	173.53	1022.31	168.424	337.946	1155.47	177.375	261.414	1156.64	303.962	517.568	911.344	410.199	456.667	632.07	356.289	476.453	489.023	258.696	449.828	225.285	217.656	401.464	226.607	409.796	454.25	196.319	340.721	104.435	895.726	368.818	113.618	609.242	223.273	120.905	521.11	-4.07602	173.241	408.959	-33.2263	231.022	447.811	19.8307	179.233	270.495	-63.421
0	364.586	452.501	1022.24	362.945	169.99	1015.44	167.451	337.931	1154.88	176.519	261.777	1155.99	300.268	518.02	909.172	400.189	457.973	627.71	344.567	476.78	486.363	241.821	450.047	224.788	200.936	401.614	226.502	392.45	454.747	196.019	341.079	104.516	896.911	381.424	113.61	611.395	237.459	121.431	520.421	12.2331	174.844	404.09	-18.4348	232.208	442.422	41.7493	181.833	267.039	-48.5395
0	363.265	454.874	1018.47	360.543	166.492	1010.33	166.673	338.033	1154.93	175.8	262.172	1156.01	296.289	518.269	907.017	389.887	458.973	623.914	332.34	477.029	483.832	224.914	450.258	224.308	184.155	401.75	226.404	375.116	455.168	195.709	340.897	104.229	898.594	393.546	113.903	614.616	251.693	122.063	520.035	29.2756	176.301	398.252	-3.0948	233.235	435.842	64.9278	184.384	262.938	-33.025
0	361.962	456.664	1016.21	358.045	163.425	1007.4	166.111	338.301	1155.55	175.211	262.625	1156.64	292.072	518.312	905.041	379.599	459.498	620.739	319.696	477.165	481.506	207.969	450.441	223.915	167.305	401.856	226.39	357.792	455.52	195.386	340.342	103.607	900.687	404.993	114.499	618.892	265.853	122.787	519.981	46.9996	177.602	391.539	12.769	234.107	428.134	89.2405	186.792	258.37	-16.8871
0	360.775	457.708	1015.54	355.707	161.151	1006.81	165.788	338.771	1156.68	174.746	263.147	1157.8	287.696	518.155	903.425	369.32	459.484	618.144	306.631	477.156	479.501	190.977	450.573	223.695	150.377	401.906	226.554	340.463	455.807	195.068	339.597	102.726	903.141	415.628	115.38	624.139	279.831	123.586	520.26	65.376	178.733	384.057	29.1638	234.829	419.373	114.568	188.962	253.517	-0.104069
0	359.81	457.931	1016.36	353.843	159.913	1008.48	165.722	339.463	1158.26	174.402	263.731	1159.42	283.266	517.81	902.339	358.791	458.982	616.065	293.092	476.981	477.964	173.927	450.628	223.745	133.372	401.871	227.008	323.106	456.026	194.783	338.851	101.692	905.939	425.367	116.519	630.208	293.54	124.441	520.844	84.3961	179.682	375.914	46.1253	235.405	409.647	140.797	190.799	248.55	17.3726
0	359.157	457.348	1018.48	352.714	159.796	1012.13	165.929	340.379	1160.24	174.178	264.366	1161.45	278.902	517.296	901.91	347.658	458.129	614.476	279.03	476.628	477.041	156.818	450.578	224.174	116.298	401.724	227.874	305.697	456.168	194.551	338.28	100.621	909.083	434.16	117.881	636.903	306.905	125.333	521.679	104.069	180.43	367.225	63.7108	235.835	399.053	167.822	192.219	243.623	35.6113
0	358.867	456.041	1021.6	352.441	160.719	1017.34	166.415	341.503	1162.58	174.074	265.034	1163.82	274.725	516.635	902.204	335.639	457.097	613.41	264.442	476.1	476.858	139.66	450.405	225.09	99.177	401.443	229.285	288.211	456.224	194.382	338.035	99.6269	912.584	441.989	119.433	644.007	319.864	126.249	522.687	124.414	180.957	358.102	81.9911	236.112	387.695	195.545	193.158	238.866	54.6924
0	358.944	454.144	1025.41	352.977	162.464	1023.59	167.178	342.799	1165.22	174.09	265.717	1166.5	270.858	515.849	903.209	322.66	456.028	612.937	249.391	475.416	477.501	122.476	450.101	226.597	82.0504	401.021	231.37	270.633	456.19	194.277	338.228	98.8071	916.451	448.844	121.147	651.307	332.364	127.179	523.78	145.456	181.238	348.666	101.041	236.222	375.692	223.887	193.577	234.399	74.6994
0	359.357	451.81	1029.63	354.13	164.726	1030.39	168.206	344.215	1168.14	174.226	266.401	1169.42	267.41	514.96	904.851	308.897	455.014	613.146	234.02	474.613	479.015	105.312	449.675	228.789	64.977	400.468	234.246	252.952	456.071	194.227	338.929	98.2379	920.681	454.727	122.998	658.603	344.361	128.109	524.872	167.218	181.252	339.044	120.93	236.145	363.178	252.778	193.464	230.338	95.71
0	360.052	449.197	1034.03	355.647	167.157	1037.32	169.471	345.686	1171.3	174.481	267.07	1172.56	264.479	513.984	907.016	294.739	454.092	614.118	218.531	473.742	481.398	88.2329	449.157	231.739	48.0382	399.815	238.002	235.167	455.877	194.218	340.164	97.9627	925.248	459.636	124.967	665.715	355.817	129.029	525.887	189.708	180.979	329.373	141.714	235.852	350.305	282.156	192.835	226.807	117.786
0	360.973	446.454	1038.51	357.291	169.418	1044.08	170.94	347.134	1174.67	174.853	267.708	1175.87	262.14	512.931	909.585	280.691	453.269	615.897	203.169	472.866	484.612	71.3232	448.594	235.49	31.3354	399.112	242.695	217.279	455.625	194.233	341.914	97.9822	930.098	463.571	127.037	672.484	366.698	129.921	526.764	212.91	180.402	319.81	163.421	235.313	337.25	311.952	191.729	223.939	140.963
0	362.074	443.711	1043.03	358.889	171.224	1050.52	172.568	348.477	1178.2	175.341	268.297	1179.31	260.442	511.802	912.456	267.258	452.543	618.462	188.188	472.052	488.585	54.6851	448.045	240.046	14.9867	398.425	248.337	199.287	455.33	194.245	344.122	98.2517	935.148	466.532	129.196	678.76	376.975	130.766	527.462	236.78	179.515	310.527	186.043	234.498	324.217	342.074	190.206	221.881	165.237
0	363.323	441.074	1047.58	360.348	172.375	1056.6	174.31	349.636	1181.85	175.943	268.814	1182.85	259.398	510.596	915.557	254.842	451.912	621.712	173.821	471.369	493.227	38.4343	447.58	245.374	-0.877026	397.825	254.897	181.187	455.006	194.227	346.694	98.6905	940.299	468.525	131.434	684.411	386.624	131.544	527.961	261.227	178.321	301.709	209.523	233.383	311.435	372.383	188.338	220.783	190.551
0	364.701	438.618	1052.2	361.639	172.768	1062.35	176.122	350.543	1185.58	176.658	269.235	1186.44	258.986	509.313	918.841	243.684	451.397	625.485	160.259	470.879	498.433	22.6955	447.266	251.4	-16.1164	397.381	262.304	162.974	454.655	194.15	349.519	99.2026	945.446	469.563	133.744	689.321	395.629	132.235	528.259	286.114	176.836	293.547	233.74	231.964	299.153	402.688	186.195	220.788	216.78
0	366.2	436.393	1056.89	362.778	172.403	1067.85	177.964	351.147	1189.34	177.482	269.534	1190.04	259.143	507.954	922.27	233.861	451.043	629.6	147.645	470.636	504.091	7.59572	447.157	258.022	-30.5899	397.148	270.451	144.639	454.281	193.99	352.471	99.7012	950.489	469.672	136.112	693.403	403.983	132.823	528.376	311.245	175.091	286.228	258.504	230.255	287.625	432.726	183.844	222.01	243.716
0	367.817	434.416	1061.63	363.801	171.377	1073.14	179.8	351.418	1193.09	178.409	269.681	1193.6	259.776	506.527	925.811	225.334	450.916	633.899	136.086	470.671	510.08	-6.74255	447.291	265.119	-44.1617	397.166	279.207	126.18	453.881	193.742	355.429	100.127	955.338	468.895	138.506	696.607	411.683	133.295	528.353	336.358	173.132	279.912	283.547	228.292	277.093	462.173	181.334	224.516	271.064
0	369.559	432.673	1066.37	364.749	169.86	1078.3	181.6	351.344	1196.79	179.427	269.65	1197.08	260.78	505.048	929.422	218.024	451.084	638.258	125.666	470.997	516.266	-20.2095	447.688	272.568	-56.7124	397.45	288.429	107.609	453.455	193.422	358.286	100.457	959.913	467.307	140.862	698.935	418.733	133.639	528.244	361.128	171.01	274.721	308.524	226.129	267.756	490.649	178.698	228.301	298.435
0	371.439	431.125	1071.08	365.661	168.059	1083.3	183.339	350.936	1200.39	180.519	269.416	1200.44	262.052	503.542	933.049	211.882	451.593	642.575	116.46	471.603	522.499	-32.7153	448.345	280.252	-68.1494	397.998	297.975	88.9637	453.002	193.081	360.956	100.7	964.132	465.026	143.079	700.439	425.141	133.839	528.11	385.17	168.78	270.714	333.017	223.825	259.749	517.738	175.958	233.269	325.354
0	373.471	429.708	1075.7	366.567	166.181	1088.12	184.992	350.214	1203.85	181.663	268.953	1203.63	263.515	502.04	936.631	206.926	452.446	646.731	108.542	472.456	528.612	-44.1964	449.245	288.073	-78.4173	398.794	307.715	70.3236	452.524	192.798	363.38	100.881	967.914	462.232	145.03	701.233	430.918	133.873	528.007	408.058	166.494	267.871	356.556	221.439	253.124	543.011	173.136	239.21	351.277
0	375.66	428.348	1080.18	367.496	164.402	1092.65	186.538	349.213	1207.11	182.834	268.242	1206.58	265.123	500.575	940.092	203.241	453.6	650.575	101.989	473.509	534.427	-54.6192	450.363	295.961	-87.5043	399.819	317.541	51.8256	452.023	192.688	365.52	101.031	971.168	459.166	146.589	701.472	436.08	133.717	527.964	429.345	164.189	266.085	378.635	219.016	247.832	566.057	170.261	245.797	375.615
0	377.986	426.971	1084.47	368.476	162.847	1096.78	187.957	347.972	1210.12	184.002	267.27	1209.25	266.854	499.184	943.347	200.946	454.97	653.918	96.8753	474.707	539.766	-63.9802	451.669	303.874	-95.4438	401.056	327.374	33.6653	451.495	192.896	367.354	101.169	973.802	456.121	147.668	701.342	440.641	133.353	527.969	448.596	161.895	265.16	398.741	216.584	243.736	586.498	167.385	252.592	397.771
0	380.4	425.505	1088.52	369.534	161.579	1100.38	189.229	346.537	1212.79	185.137	266.032	1211.56	268.702	497.91	946.314	200.145	456.447	656.558	93.2609	475.994	544.464	-72.3019	453.131	311.797	-102.307	402.491	337.166	16.0905	450.934	193.591	368.873	101.297	975.73	453.407	148.247	701.016	444.612	132.774	527.963	465.416	159.634	264.824	416.385	214.16	240.623	604.022	164.588	259.073	417.179
0	382.828	423.895	1092.29	370.686	160.593	1103.33	190.337	344.952	1215.03	186.21	264.534	1213.42	270.663	496.801	948.908	200.893	457.923	658.311	91.182	477.33	548.381	-79.6233	454.714	319.736	-108.188	404.112	346.891	-0.616834	450.328	194.947	370.073	101.402	976.872	451.308	148.395	700.621	447.992	131.995	527.833	479.47	157.423	264.757	431.132	211.746	238.232	618.388	161.978	264.685	433.343
0	385.173	422.097	1095.71	371.92	159.819	1105.53	191.262	343.265	1216.76	187.191	262.797	1214.76	272.726	495.906	951.053	203.17	459.322	659.046	90.6399	478.688	551.417	-85.9868	456.379	327.699	-113.18	405.896	356.54	-16.1681	449.656	197.119	370.962	101.453	977.162	450.024	148.261	700.194	450.757	131.051	527.436	490.493	155.281	264.624	442.625	209.348	236.291	629.434	159.675	268.895	445.864
0	387.338	420.086	1098.73	373.19	159.14	1106.88	191.992	341.516	1217.87	188.052	260.852	1215.49	274.867	495.27	952.675	206.885	460.621	658.696	91.5955	480.061	553.514	-91.4247	458.073	335.685	-117.351	407.801	366.102	-30.3007	448.893	200.209	371.561	101.416	976.542	449.637	148.023	699.674	452.866	129.992	526.62	498.296	153.23	264.122	450.61	206.976	234.555	637.078	157.796	271.254	454.46
0	389.24	417.852	1101.3	374.421	158.422	1107.32	192.516	339.743	1218.26	188.768	258.74	1215.52	277.052	494.928	953.704	211.88	461.863	657.264	93.9664	481.461	554.661	-95.9481	459.732	343.67	-120.722	409.764	375.55	-42.8065	448.006	204.237	371.908	101.257	974.963	450.091	147.828	698.905	454.266	128.879	525.254	502.77	151.303	263.02	454.948	204.659	232.837	641.302	156.435	271.449	458.98
0	390.817	415.408	1103.34	375.531	157.557	1106.78	192.825	337.974	1217.84	189.317	256.508	1214.77	279.239	494.891	954.069	217.95	463.134	654.817	97.63	482.906	554.894	-99.5403	461.283	351.596	-123.268	411.697	384.832	-53.5413	446.967	209.131	372.061	100.949	972.394	451.21	147.746	697.669	454.917	127.778	523.261	503.894	149.542	261.195	455.621	202.448	231.032	642.155	155.646	269.35	459.41
0	392.033	412.789	1104.78	376.456	156.5	1105.21	192.914	336.228	1216.54	189.678	254.211	1213.19	281.392	495.153	953.704	224.861	464.544	651.471	102.433	484.413	554.292	-102.156	462.65	359.378	-124.916	413.504	393.868	-62.4139	445.767	214.729	372.097	100.483	968.844	452.734	147.75	695.755	454.813	126.753	520.636	501.732	147.999	258.65	452.739	200.413	229.124	639.742	155.44	265.036	455.872
0	392.88	410.051	1105.54	377.17	155.291	1102.56	192.781	334.514	1214.33	189.833	251.901	1210.76	283.487	495.68	952.549	232.38	466.191	647.379	108.211	485.996	552.972	-103.727	463.769	366.911	-125.567	415.09	402.554	-69.3614	444.431	220.799	372.092	99.8606	964.382	454.391	147.732	693.025	454	125.865	517.465	496.447	146.727	255.514	446.53	198.635	227.176	634.236	155.78	258.804	448.634
0	393.368	407.262	1105.54	377.678	154.034	1098.85	192.422	332.835	1211.19	189.767	249.632	1207.5	285.519	496.424	950.559	240.304	468.128	642.731	114.805	487.654	551.084	-104.172	464.595	374.082	-125.117	416.375	410.77	-74.3231	443.031	227.074	372.112	99.0943	959.17	455.965	147.555	689.498	452.583	125.161	513.912	488.296	145.775	252.015	437.335	197.196	225.303	625.885	156.579	251.155	438.101
0	393.516	404.494	1104.7	378.004	152.853	1094.13	191.841	331.189	1207.19	189.47	247.455	1203.47	287.51	497.32	947.714	248.486	470.348	637.741	122.086	489.375	548.801	-103.407	465.113	380.784	-123.469	417.308	418.389	-77.2272	441.679	233.279	372.188	98.199	953.472	457.371	147.112	685.39	450.713	124.674	510.198	477.633	145.179	248.444	425.594	196.163	223.64	615.025	157.704	242.748	424.803
0	393.346	401.815	1102.97	378.168	151.841	1088.51	191.041	329.573	1202.42	188.935	245.417	1198.77	289.498	498.296	944.035	256.852	472.791	632.646	129.964	491.133	546.308	-101.356	465.334	386.92	-120.556	417.87	425.294	-77.992	440.516	239.168	372.31	97.184	947.645	458.67	146.378	681.083	448.542	124.413	506.549	464.891	144.948	245.09	411.816	195.57	222.301	602.084	158.981	234.304	409.363
0	392.877	399.289	1100.29	378.198	151.016	1082.15	190.038	327.982	1197.03	188.171	243.557	1193.56	291.534	499.268	939.601	265.401	475.36	627.691	138.385	492.899	543.791	-97.9635	465.293	392.406	-116.345	418.071	431.375	-76.5368	439.684	244.543	372.42	96.0495	942.093	460.017	145.427	677.029	446.176	124.36	503.136	450.548	145.058	242.185	396.54	195.409	221.352	587.555	160.212	226.491	392.431
0	392.126	396.978	1096.61	378.127	150.313	1075.24	188.853	326.417	1191.21	187.196	241.907	1188	293.667	500.148	934.555	274.186	477.963	623.108	147.329	494.638	541.417	-93.1958	465.04	397.168	-110.84	417.95	436.54	-72.7998	439.308	249.264	372.417	94.7899	937.194	461.539	144.401	673.579	443.621	124.471	500.027	435.082	145.45	239.855	380.28	195.632	220.8	571.945	161.216	219.785	374.611
0	391.106	394.943	1091.92	377.996	149.589	1067.97	187.522	324.881	1185.16	186.043	240.488	1182.31	295.916	500.844	929.113	283.287	480.533	619.087	156.786	496.322	539.322	-87.0522	464.626	401.139	-104.08	417.554	440.711	-66.757	439.479	253.239	372.18	93.4015	933.201	463.185	143.442	670.821	440.753	124.68	497.168	418.915	146.042	238.109	363.471	196.152	220.596	555.695	161.87	214.408	356.398
0	389.833	393.251	1086.21	377.816	148.654	1060.53	186.087	323.379	1179.14	184.757	239.305	1176.69	298.262	501.266	923.552	292.772	483.041	615.76	166.743	497.931	537.603	-79.5656	464.1	404.26	-96.131	416.935	443.823	-58.4373	440.247	256.417	371.601	91.8886	930.159	464.645	142.632	668.51	437.326	124.912	494.416	402.38	146.736	236.86	346.44	196.866	220.648	539.118	162.143	210.363	338.148
0	388.325	391.978	1079.53	377.532	147.307	1053.08	184.599	321.918	1173.36	183.388	238.349	1171.33	300.63	501.341	918.185	302.677	485.488	613.194	177.173	499.453	536.313	-70.7988	463.509	406.479	-87.0782	416.14	445.827	-47.9279	441.613	258.777	370.613	90.2597	927.883	465.386	141.964	666.137	433.034	125.085	491.602	385.708	147.44	235.962	329.402	197.669	220.849	522.394	162.079	207.498	320.076
0	386.61	391.203	1071.95	377.008	145.392	1045.79	183.109	320.503	1168.03	181.987	237.598	1166.4	302.891	501.019	913.324	312.993	487.878	611.4	188.029	500.883	535.462	-60.8356	462.888	407.756	-77.013	415.216	446.688	-35.368	443.529	260.32	369.196	88.5213	926.008	464.806	141.348	663.141	427.607	125.136	488.598	369.04	148.079	235.262	312.474	198.466	221.098	505.611	161.763	205.567	302.285
0	384.717	391.016	1063.65	376.057	142.832	1038.83	181.66	319.133	1163.3	180.601	237.013	1162.03	304.879	500.297	909.236	323.667	490.202	610.352	199.25	502.218	535.029	-49.7701	462.272	408.06	-66.0273	414.205	446.386	-20.9327	445.903	261.067	367.359	86.6782	924.094	462.441	140.658	659.141	420.901	125.033	485.354	352.447	148.602	234.633	295.7	199.188	221.324	488.803	161.299	204.309	284.798
0	382.681	391.502	1054.87	374.53	139.66	1032.36	180.289	317.801	1159.28	179.27	236.545	1158.31	306.414	499.226	906.098	334.617	492.418	610.013	210.767	503.449	534.963	-37.6975	461.69	407.368	-54.2079	413.153	444.916	-4.81079	448.608	261.052	365.112	84.7422	921.746	458.135	139.806	654.096	412.95	124.787	481.895	335.95	148.986	233.992	279.075	199.789	221.486	471.977	160.781	203.489	267.585
0	380.535	392.738	1045.93	372.401	136.021	1026.58	179.019	316.49	1156.03	178.027	236.134	1155.28	307.343	497.915	903.979	345.738	494.462	610.363	222.504	504.568	535.203	-24.7079	461.166	405.662	-41.6336	412.107	442.285	12.817	451.499	260.318	362.452	82.7443	918.7	452.102	138.806	648.312	403.94	124.454	478.296	319.537	149.226	233.311	262.567	200.247	221.577	455.133	160.275	202.924	250.592
0	378.31	394.768	1037.22	369.821	132.163	1021.66	177.862	315.18	1153.57	176.899	235.717	1152.95	307.563	496.509	902.828	356.908	496.258	611.416	234.389	505.562	535.687	-10.8804	460.723	402.933	-28.3732	411.12	438.51	31.7921	454.431	258.919	359.366	80.7441	914.881	444.849	137.778	642.318	394.137	124.111	474.644	303.176	149.333	232.594	246.132	200.559	221.614	438.27	159.814	202.487	233.753
0	376.038	397.569	1029.17	367.089	128.399	1017.78	176.823	313.845	1151.86	175.911	235.227	1151.31	307.035	495.159	902.508	367.992	497.745	613.218	246.346	506.423	536.359	3.72002	460.381	399.177	-14.4817	410.238	433.615	51.9859	457.279	256.914	355.844	78.8264	910.422	436.998	136.901	636.666	383.793	123.834	471.022	286.827	149.325	231.87	229.72	200.733	221.625	421.385	159.403	202.096	217.004
0	373.757	401.021	1022.23	364.563	125.058	1015.03	175.904	312.467	1150.86	175.085	234.601	1150.34	305.785	493.991	902.833	378.84	498.888	615.827	258.3	507.147	537.176	19.0457	460.157	394.403	0.00230046	409.508	427.63	73.2977	459.945	254.368	351.908	77.0862	905.626	429.065	136.33	631.738	373.062	123.667	467.508	270.454	149.225	231.178	213.289	200.787	221.65	404.479	159.034	201.705	200.286
0	371.509	404.883	1016.75	362.563	122.413	1013.47	175.104	311.036	1150.51	174.444	233.791	1149.99	303.897	493.088	903.62	389.3	499.689	619.276	270.177	507.737	538.107	35.0678	460.07	388.636	15.0587	408.968	420.597	95.6482	462.36	251.351	347.638	75.6143	900.908	421.285	136.135	627.65	361.968	123.62	464.194	254.025	149.059	230.56	196.804	200.744	221.736	387.547	158.699	201.293	183.553
0	369.357	408.8	1013.01	361.305	120.635	1013.05	174.425	309.556	1150.75	174.006	232.766	1150.23	301.514	492.483	904.717	399.225	500.177	623.547	281.905	508.209	539.131	51.7763	460.139	381.924	30.6864	408.653	412.572	118.971	464.49	247.941	343.191	74.4857	896.7	413.536	136.276	624.275	350.418	123.66	461.199	237.513	148.853	230.066	180.238	200.627	221.941	370.579	158.395	200.859	166.762
0	367.391	412.342	1011.17	360.861	119.778	1013.65	173.873	308.044	1151.52	173.792	231.519	1151	298.823	492.17	906.027	408.491	500.399	628.562	293.421	508.586	540.227	69.1783	460.387	374.337	46.9015	408.595	403.628	143.205	466.325	244.23	338.794	73.7526	893.37	405.406	136.627	621.387	338.268	123.736	458.665	220.901	148.632	229.761	163.574	200.454	222.341	353.564	158.128	200.415	149.882
0	365.723	415.085	1011.27	361.172	119.801	1015.07	173.457	306.531	1152.78	173.814	230.067	1152.28	296.042	492.126	907.522	416.997	500.408	634.197	304.673	508.895	541.37	87.295	460.84	365.974	63.7336	408.824	393.861	168.297	467.885	240.324	334.71	73.4386	891.154	396.383	137.02	618.826	325.388	123.795	456.73	204.182	148.411	229.723	146.809	200.232	223.031	336.495	157.909	199.982	132.888
0	364.471	416.691	1013.27	362.074	120.583	1017.08	173.186	305.054	1154.48	174.083	228.452	1154.03	293.403	492.321	909.235	424.674	500.246	640.3	315.621	509.16	542.524	106.158	461.53	356.96	81.222	409.372	383.388	194.192	469.218	236.348	331.189	73.5368	890.126	386.067	137.307	616.59	311.719	123.797	455.518	187.367	148.189	230.041	129.948	199.953	224.122	319.364	157.741	199.577	115.766
0	363.727	416.983	1016.99	363.346	121.96	1019.44	173.074	303.654	1156.59	174.602	226.734	1156.22	291.13	492.721	911.242	431.484	499.94	646.707	326.241	509.399	543.649	125.804	462.49	347.44	99.4106	410.271	372.345	220.838	470.393	232.444	328.405	74.0158	890.201	374.333	137.412	614.81	297.302	123.714	455.122	170.482	147.946	230.809	113.013	199.585	225.737	302.168	157.626	199.216	98.5143
0	363.522	415.988	1022.19	364.766	123.754	1021.97	173.134	302.373	1159.07	175.368	224.986	1158.82	289.427	493.296	913.645	437.409	499.492	653.251	336.516	509.617	544.7	146.266	463.749	337.579	118.345	411.549	360.88	248.176	471.49	228.764	326.417	74.8325	891.177	361.375	137.34	613.667	282.275	123.53	455.598	153.571	147.638	232.12	96.0382	199.08	227.996	284.906	157.552	198.905	81.1494
0	363.825	413.928	1028.52	366.149	125.793	1024.56	173.38	301.251	1161.89	176.373	223.29	1161.8	288.457	494.015	916.538	442.45	498.879	659.767	346.439	509.805	545.636	167.572	465.329	327.557	138.066	413.224	349.153	276.141	472.588	225.468	325.16	75.9389	892.8	347.632	137.156	613.312	266.846	123.237	456.96	136.695	147.209	234.055	79.0742	198.379	231.014	267.574	157.505	198.638	63.7117
0	364.548	411.172	1035.6	367.382	127.94	1027.2	173.821	300.321	1165.03	177.598	221.731	1165.12	288.339	494.843	919.995	446.617	498.056	666.091	355.998	509.943	546.422	189.728	467.236	317.566	158.605	415.3	337.327	304.657	473.76	222.721	324.454	77.2819	894.835	333.641	136.941	613.828	251.274	122.826	459.184	119.931	146.596	236.674	62.1932	197.423	234.88	250.172	157.465	198.402	46.2719
0	365.592	408.173	1043.06	368.428	130.098	1029.97	174.469	299.612	1168.45	179.021	220.389	1168.72	289.137	495.752	924.048	449.926	496.962	672.068	365.173	509.997	547.042	212.716	469.463	307.811	179.978	417.762	325.577	333.634	475.068	220.692	324.041	78.8001	897.11	319.905	136.756	615.228	235.826	122.296	462.211	103.37	145.744	240.014	45.4901	196.166	239.654	232.703	157.417	198.173	28.933
0	366.867	405.385	1050.6	369.324	132.211	1032.98	175.327	299.147	1172.13	180.615	219.336	1172.57	290.859	496.717	928.68	452.396	495.541	677.568	373.932	509.93	547.497	236.484	471.978	298.505	202.173	420.569	314.092	362.962	476.556	219.551	323.633	80.4221	899.53	306.809	136.633	617.461	220.76	121.646	465.967	87.113	144.615	244.084	29.084	194.589	245.357	215.17	157.349	197.924	11.8285
0	368.317	403.196	1058.02	370.154	134.236	1036.35	176.398	298.939	1176.02	182.351	218.63	1176.61	293.461	497.726	933.821	454.049	493.753	682.488	382.232	509.708	547.809	260.935	474.726	289.864	225.137	423.657	303.077	392.497	478.245	219.47	322.964	82.0681	902.064	294.591	136.582	620.424	206.288	120.874	470.377	71.2716	143.199	248.858	13.1151	192.708	251.968	197.579	157.258	197.625	-4.88171
0	369.919	401.876	1065.19	371.029	136.132	1040.16	177.676	298.997	1180.09	184.199	218.309	1180.79	296.851	498.771	939.357	454.911	491.589	686.763	390.02	509.302	548.015	285.922	477.631	282.098	248.77	426.93	292.748	422.055	480.133	220.605	321.848	83.6589	904.723	283.351	136.596	623.986	192.563	119.985	475.37	55.9594	141.513	254.283	-2.26197	190.571	259.424	179.937	157.151	197.251	-21.0206
0	371.666	401.549	1072.06	372.05	137.848	1044.44	179.151	299.32	1184.29	186.131	218.393	1185.07	300.903	499.845	945.146	455.002	489.083	690.355	397.243	508.701	548.162	311.237	480.59	275.397	272.91	430.264	283.322	451.393	482.193	223.08	320.21	85.1268	907.539	273.091	136.659	628.014	179.677	118.985	480.878	41.2879	139.598	260.273	-16.8889	188.256	267.62	162.248	157.044	196.783	-36.4062
0	373.552	402.194	1078.62	373.287	139.339	1049.14	180.806	299.9	1188.57	188.122	218.874	1189.41	305.465	500.933	951.029	454.342	486.319	693.253	403.857	507.906	548.294	336.611	483.48	269.912	297.331	433.508	274.999	480.209	484.376	226.969	318.106	86.4265	910.543	263.761	136.746	632.39	167.671	117.886	486.828	27.3584	137.516	266.716	-30.6156	185.863	276.417	144.516	156.955	196.218	-50.8658
0	375.565	403.679	1084.82	374.747	140.598	1054.17	182.616	300.722	1192.88	190.148	219.724	1193.76	310.371	502.004	956.842	452.96	483.427	695.459	409.83	506.934	548.449	361.717	486.157	265.736	321.739	436.488	267.936	508.146	486.615	232.266	315.704	87.5395	913.759	255.299	136.82	637.012	156.555	116.711	493.125	14.2536	135.34	273.483	-43.3133	183.494	285.654	126.748	156.907	195.565	-64.2503
0	377.679	405.799	1090.64	376.357	141.71	1059.38	184.546	301.764	1197.16	192.188	220.896	1198.1	315.452	503.009	962.429	450.91	480.561	696.998	415.152	505.809	548.647	386.172	488.472	262.887	345.781	439.022	262.228	534.804	488.833	238.872	313.25	88.4746	917.187	247.654	136.839	641.784	146.323	115.491	499.648	2.03094	133.15	280.44	-54.8862	181.251	295.162	108.96	156.913	194.849	-76.4487
0	379.861	408.324	1096.01	377.944	142.887	1064.53	186.556	303.005	1201.33	194.222	222.326	1202.38	320.539	503.889	967.646	448.3	477.882	697.924	419.835	504.56	548.888	409.561	490.276	261.298	369.056	440.937	257.889	559.774	490.942	246.576	311.013	89.2643	920.797	240.798	136.76	646.604	136.974	114.272	506.249	-9.28153	131.028	287.46	-65.282	179.219	304.774	91.1825	156.983	194.113	-87.4014
0	382.065	411.025	1100.85	379.25	144.486	1069.36	188.6	304.417	1205.34	196.228	223.945	1206.55	325.476	504.587	972.363	445.302	475.533	698.323	423.909	503.216	549.152	431.458	491.441	260.809	391.131	442.084	254.838	582.66	492.846	255.046	309.237	89.9593	924.524	234.727	136.549	651.353	128.522	113.106	512.761	-19.6876	129.05	294.436	-74.5002	177.465	314.349	73.4681	157.118	193.427	-97.1101
0	384.241	413.706	1105.11	379.971	146.964	1073.57	190.632	305.979	1209.11	198.183	225.681	1210.55	330.116	505.059	976.471	442.156	473.608	698.316	427.413	501.802	549.391	451.444	491.874	261.176	411.559	442.365	252.908	603.11	494.437	263.844	308.097	90.6184	928.267	229.468	136.193	655.893	120.998	112.053	519.011	-29.2238	127.291	301.298	-82.5954	176.035	323.781	55.8964	157.312	192.89	-105.642
0	386.339	416.219	1108.71	379.847	150.765	1076.89	192.603	307.667	1212.57	200.064	227.472	1214.31	334.328	505.287	979.882	439.156	472.14	698.039	430.389	500.339	549.536	469.138	491.529	262.087	429.906	441.744	251.85	620.836	495.602	272.451	307.674	91.2958	931.899	225.084	135.716	660.061	114.446	111.174	524.837	-37.9566	125.819	308.013	-89.6747	174.961	333.005	38.5754	157.558	192.635	-113.125
0	388.316	418.472	1111.6	378.776	156.121	1079.2	194.472	309.465	1215.65	201.847	229.265	1217.77	337.998	505.281	982.521	436.614	471.082	697.619	432.868	498.84	549.498	484.215	490.413	263.191	445.77	440.248	251.362	635.624	496.219	280.308	307.952	92.0273	935.286	221.678	135.175	663.671	108.912	110.52	530.094	-45.9779	124.696	314.594	-95.8854	174.266	341.998	21.6422	157.845	192.821	-119.729
0	390.141	420.421	1113.74	376.947	162.835	1080.58	196.205	311.354	1218.27	203.51	231.021	1220.84	341.037	505.08	984.326	434.812	470.312	697.145	434.865	497.308	549.177	496.415	488.58	264.133	458.806	437.97	251.114	647.346	496.174	286.875	308.83	92.8216	938.303	219.378	134.647	666.525	104.428	110.123	534.668	-53.396	123.972	321.086	-101.395	173.974	350.77	5.26134	158.156	193.619	-125.645
0	391.796	422.057	1115.12	374.919	170.095	1081.42	197.779	313.321	1220.34	205.035	232.721	1223.41	343.379	504.741	985.237	433.963	469.662	696.649	436.379	495.739	548.473	505.562	486.124	264.589	468.743	435.048	250.792	655.949	495.367	291.678	310.148	93.66	940.841	218.31	134.207	668.44	101.004	109.989	538.476	-60.3205	123.69	327.561	-106.367	174.113	359.355	-10.3797	158.469	195.189	-131.047
0	393.275	423.394	1115.73	373.591	176.507	1082.38	199.179	315.348	1221.78	206.405	234.358	1225.39	344.998	504.33	985.2	434.165	468.96	696.098	437.407	494.124	547.296	511.565	483.164	264.298	475.406	431.654	250.127	661.454	493.728	294.349	311.723	94.5022	942.815	218.571	133.889	669.277	98.6254	110.097	541.473	-66.841	123.877	334.096	-110.929	174.718	367.79	-25.0785	158.755	197.655	-136.07
0	394.594	424.457	1115.62	373.927	180.495	1084.16	200.4	317.421	1222.5	207.609	235.943	1226.67	345.912	503.914	984.165	435.379	468.076	695.398	437.952	492.451	545.579	514.422	479.838	263.095	478.724	427.974	248.927	663.946	491.236	294.651	313.38	95.2974	944.159	220.197	133.676	668.966	97.2576	110.405	543.648	-73.0075	124.55	340.759	-115.158	175.825	376.108	-38.6295	158.985	201.09	-140.785
0	395.779	425.283	1114.82	376.389	181.24	1087.11	201.445	319.528	1222.42	208.638	237.501	1227.15	346.192	503.551	982.096	437.432	466.947	694.394	438.042	490.719	543.291	514.224	476.292	260.924	478.74	424.194	247.103	663.563	487.923	292.493	314.979	95.9978	944.822	223.145	133.496	667.515	96.8521	110.858	545.025	-78.815	125.713	347.592	-119.065	177.465	384.327	-50.8403	159.13	205.501	-145.188
0	396.868	425.917	1113.38	380.478	179.444	1090.77	202.317	321.655	1221.49	209.484	239.066	1226.75	345.959	503.292	978.987	440.041	465.582	692.903	437.74	488.935	540.448	511.142	472.685	257.848	475.603	420.501	244.677	660.5	483.888	287.93	316.434	96.5699	944.76	227.293	133.241	665.004	97.3549	111.4	545.663	-84.1965	127.35	354.602	-122.589	179.648	392.439	-61.5544	159.178	210.825	-149.204
0	397.895	426.412	1111.36	385.19	176.619	1094.32	203.021	323.795	1219.67	210.142	240.679	1225.41	345.376	503.175	974.874	442.873	464.043	690.751	437.154	487.124	537.12	505.422	469.177	254.038	469.558	417.069	241.775	655	479.301	281.166	317.721	97.0018	943.936	232.449	132.796	661.575	98.7146	111.983	545.648	-89.0259	129.43	361.751	-125.611	182.358	400.408	-70.6667	159.137	216.923	-152.696
0	398.883	426.819	1108.8	389.587	174.165	1096.97	203.562	325.938	1216.96	210.606	242.377	1223.1	344.635	503.23	969.851	445.631	462.417	687.838	436.421	485.326	533.431	497.363	465.927	249.756	460.926	414.058	238.61	647.34	474.397	272.545	318.882	97.3052	942.317	238.379	132.064	657.405	100.889	112.572	545.083	-93.1305	131.9	368.963	-127.964	185.542	408.172	-78.1226	159.045	223.586	-155.483
0	399.834	427.189	1105.72	393.059	172.944	1098.21	203.936	328.075	1213.39	210.869	244.188	1219.84	343.932	503.478	964.077	448.127	460.801	684.181	435.699	483.592	529.549	487.299	463.072	245.317	450.083	411.594	235.439	637.819	469.467	262.548	320.009	97.5104	939.879	244.846	130.984	652.681	103.851	113.142	544.076	-96.3099	134.685	376.118	-129.456	189.112	415.645	-83.8977	158.959	230.557	-157.365
0	400.723	427.563	1102.16	395.359	173.217	1097.83	204.139	330.195	1209.04	210.926	246.128	1215.69	343.443	503.94	957.778	450.339	459.277	679.948	435.129	481.985	525.66	475.574	460.71	241.043	437.431	409.752	232.525	626.73	464.832	251.772	321.236	97.6583	936.623	251.657	129.538	647.581	107.59	113.675	542.734	-98.3583	137.694	383.066	-129.899	192.949	422.727	-87.9673	158.948	237.564	-158.146
0	401.496	427.977	1098.11	396.52	174.78	1095.89	204.164	332.279	1204.04	210.776	248.189	1210.76	343.302	504.635	951.234	452.405	457.901	675.43	434.796	480.568	521.935	462.52	458.888	237.217	423.377	408.542	230.083	614.345	460.803	240.888	322.715	97.7929	932.597	258.683	127.754	642.271	112.115	114.151	541.151	-99.0864	140.83	389.641	-129.127	196.914	429.307	-90.2852	159.078	244.342	-157.662
0	402.083	428.471	1093.56	396.735	177.182	1092.59	204.006	334.303	1198.55	210.421	250.347	1205.19	343.575	505.583	944.762	454.555	456.691	670.987	434.685	479.4	518.493	448.435	457.592	234.037	408.305	407.905	228.248	600.896	457.633	230.575	324.596	97.9562	927.911	265.887	125.694	636.909	117.455	114.551	539.407	-98.338	143.996	395.678	-127.015	200.87	435.273	-90.7801	159.412	250.657	-155.791
0	402.413	429.093	1088.48	396.257	179.91	1088.15	203.672	336.238	1192.75	209.877	252.562	1199.18	344.254	506.796	938.679	456.986	455.639	666.927	434.643	478.524	515.364	433.573	456.763	231.594	392.548	407.729	227.053	586.57	455.458	221.422	326.998	98.186	922.755	273.313	123.44	631.662	123.65	114.859	537.566	-96.0014	147.111	401.026	-123.485	204.699	440.52	-89.3615	159.997	256.314	-152.462
0	402.438	429.914	1082.81	395.328	182.517	1082.76	203.178	338.054	1186.87	209.171	254.786	1192.96	345.25	508.267	933.26	459.718	454.732	663.393	434.37	477.959	512.488	418.138	456.313	229.863	376.373	407.879	226.44	571.519	454.266	213.822	329.978	98.5165	917.4	281.075	121.078	626.697	130.75	115.058	535.681	-92.0138	150.116	405.558	-118.507	208.309	444.951	-85.9283	160.86	261.169	-147.655
0	402.146	431.019	1076.5	394.151	184.668	1076.56	202.558	339.72	1181.13	208.342	256.968	1186.77	346.404	509.956	928.692	462.499	453.985	660.292	433.459	477.697	509.749	402.287	456.149	228.734	359.968	408.225	226.287	555.864	453.912	207.915	333.498	98.9773	912.173	289.317	118.691	622.174	138.794	115.144	533.795	-86.3611	152.972	409.179	-112.092	211.649	448.483	-80.3834	161.993	265.125	-141.389
0	401.566	432.501	1069.55	392.874	186.133	1069.62	201.856	341.211	1175.74	207.441	259.063	1180.84	347.511	511.782	925.033	464.803	453.464	657.337	431.466	477.714	507.026	386.135	456.187	228.043	343.456	408.666	226.44	539.709	454.177	203.621	337.411	99.5878	907.422	298.177	116.354	618.23	147.804	115.12	531.947	-79.0738	155.663	411.824	-104.288	214.701	451.047	-72.6533	163.351	268.13	-133.716
0	400.762	434.442	1062.02	391.595	186.766	1062.01	201.122	342.513	1170.87	206.524	261.034	1175.4	348.344	513.636	922.194	465.936	453.28	654.174	428.01	477.976	504.234	369.767	456.36	227.614	326.905	409.127	226.744	523.157	454.837	200.706	341.455	100.345	903.453	307.752	114.13	614.966	157.771	115.002	530.167	-70.2188	158.187	413.455	-95.1648	217.472	452.589	-62.7043	164.863	270.172	-124.71
0	399.816	436.894	1054.06	390.362	186.488	1053.87	200.404	343.622	1166.67	205.642	262.858	1170.62	348.68	515.401	919.961	465.225	453.553	650.537	422.857	478.443	501.343	353.247	456.619	227.294	310.348	409.566	227.074	506.304	455.698	198.86	345.302	101.205	900.485	318.085	112.066	612.441	168.654	114.815	528.484	-59.8893	160.548	414.06	-84.8155	219.982	453.067	-50.5503	166.452	271.267	-114.462
0	398.811	439.859	1045.9	389.164	185.291	1045.41	199.743	344.549	1163.22	204.841	264.526	1166.65	348.317	516.972	918.048	462.213	454.369	646.342	415.962	479.064	498.369	336.622	456.931	226.974	293.796	409.963	227.342	489.24	456.613	197.769	348.617	102.077	898.606	329.152	110.194	610.68	180.38	114.59	526.926	-48.1945	162.75	413.639	-73.3442	222.256	452.457	-36.2574	168.048	271.452	-103.072
0	397.805	443.26	1037.89	387.931	183.244	1036.99	199.168	345.322	1160.56	204.152	266.046	1163.54	347.09	518.271	916.176	456.802	455.726	641.696	407.466	479.788	495.355	319.931	457.276	226.597	277.247	410.317	227.511	472.046	457.486	197.153	351.144	102.833	897.776	340.869	108.535	609.704	192.846	114.36	525.521	-35.25	164.791	412.209	-60.8614	224.31	450.743	-19.9378	169.605	270.779	-90.6431
0	396.828	446.932	1030.38	386.552	180.498	1029.04	198.701	345.981	1158.69	203.592	267.44	1161.32	344.883	519.265	914.137	449.282	457.498	636.848	397.64	480.56	492.355	303.2	457.64	226.153	260.691	410.636	227.581	454.786	458.265	196.795	352.752	103.346	897.855	353.089	107.107	609.559	205.932	114.158	524.304	-21.1692	166.667	409.797	-47.4754	226.157	447.925	-1.73715	171.096	269.311	-77.2741
0	395.889	450.617	1023.78	384.92	177.264	1022.1	198.359	346.585	1157.58	203.165	268.74	1159.95	341.655	519.97	911.84	440.23	459.456	632.101	386.806	481.328	489.419	286.449	458.015	225.662	244.118	410.933	227.582	437.508	458.93	196.538	353.438	103.523	898.666	365.611	105.934	610.33	219.504	114.016	523.316	-6.05738	168.371	406.442	-33.2852	227.804	444.015	18.1819	172.503	267.129	-63.0532
0	395.006	453.994	1018.46	382.987	173.796	1016.74	198.152	347.202	1157.17	202.867	269.981	1159.39	337.444	520.445	909.325	430.332	461.311	627.731	375.256	482.04	486.595	269.689	458.395	225.169	227.515	411.221	227.569	420.239	459.484	196.288	353.309	103.328	900.039	378.199	105.039	612.122	233.424	113.958	522.605	9.99187	169.894	402.193	-18.3742	229.253	439.039	39.6507	173.808	264.332	-48.0509
0	394.22	456.725	1014.74	380.818	170.366	1013.44	198.094	347.898	1157.42	202.691	271.195	1159.54	332.386	520.779	906.753	420.173	462.788	623.915	363.196	482.651	483.943	252.919	458.771	224.74	210.871	411.503	227.617	402.991	459.938	195.999	352.556	102.791	901.853	390.608	104.441	615.012	247.554	114.001	522.219	26.8985	171.229	397.111	-2.80589	230.505	433.039	62.5007	174.987	261.032	-32.3163
0	393.606	458.523	1012.83	378.598	167.258	1012.44	198.198	348.735	1158.25	202.626	272.4	1160.34	326.7	521.054	904.364	410.077	463.696	620.714	350.719	483.124	481.553	236.134	459.13	224.455	194.172	411.778	227.816	385.759	460.305	195.671	351.426	101.992	904.036	402.61	104.149	619.01	261.765	114.145	522.19	44.5963	172.371	391.266	13.378	231.561	426.067	86.5669	176.008	257.354	-15.8767
0	393.25	459.196	1012.8	376.593	164.741	1013.66	198.476	349.752	1159.61	202.666	273.601	1161.68	320.672	521.328	902.425	400.037	463.981	618.105	337.828	483.434	479.554	219.322	459.457	224.413	177.412	412.033	228.277	368.526	460.596	195.326	350.194	101.043	906.569	414.016	104.16	624.037	275.939	114.379	522.527	63.0323	173.311	384.736	30.1575	232.419	418.188	111.691	176.83	253.426	1.26208
0	393.22	458.689	1014.57	375.078	163.034	1016.74	198.942	350.964	1161.43	202.805	274.785	1163.51	314.624	521.608	901.181	389.78	463.729	616.05	324.476	483.57	478.099	202.474	459.732	224.725	160.589	412.248	229.123	351.274	460.816	194.998	349.13	100.068	909.464	424.685	104.457	629.939	289.971	114.684	523.211	82.1665	174.037	377.602	47.5325	233.076	409.473	137.727	177.404	249.372	19.1124
0	393.535	457.08	1017.85	374.271	162.266	1021.19	199.606	352.355	1163.68	203.044	275.93	1165.74	308.877	521.864	900.806	378.927	463.13	614.554	310.621	483.541	477.342	185.591	459.937	225.503	143.718	412.401	230.485	333.981	460.967	194.715	348.474	99.18	912.741	434.521	105.013	636.514	303.767	115.035	524.196	101.971	174.53	369.951	65.5192	233.52	399.997	164.54	177.679	245.309	37.7014
0	394.157	454.564	1022.26	374.274	162.449	1026.49	200.473	353.882	1166.3	203.387	277.002	1168.32	303.716	522.038	901.382	367.176	462.408	613.682	296.269	483.372	477.411	168.685	460.059	226.855	126.827	412.473	232.493	316.63	461.045	194.497	348.417	98.4743	916.418	443.471	105.803	643.54	317.248	115.415	525.413	122.426	174.768	361.87	84.1464	233.739	389.839	192.017	177.598	241.34	57.0668
0	395.005	451.415	1027.37	375.064	163.479	1032.22	201.543	355.476	1169.27	203.84	277.966	1171.19	299.373	522.071	902.894	354.449	461.75	613.539	281.493	483.102	478.39	151.789	460.094	228.876	109.963	412.456	235.264	299.212	461.049	194.349	349.088	98.0164	920.494	451.507	106.81	650.804	330.347	115.813	526.782	143.521	174.721	353.451	103.451	233.709	379.084	220.059	177.111	237.562	77.2528
0	395.99	447.948	1032.78	376.506	165.158	1038.06	202.804	357.048	1172.54	204.413	278.787	1174.32	296.007	521.92	905.238	340.938	461.264	614.233	266.438	482.781	480.314	134.954	460.053	231.641	93.1963	412.353	238.895	281.716	460.978	194.269	350.549	97.8364	924.951	458.62	108.028	658.114	343.008	116.223	528.217	165.244	174.362	344.79	123.474	233.406	367.822	248.585	176.169	234.068	98.3065
0	397.043	444.471	1038.2	378.412	167.237	1043.85	204.241	358.499	1176.09	205.116	279.432	1177.67	293.697	521.559	908.255	327.058	460.982	615.839	251.307	482.466	483.167	118.253	459.961	235.195	76.6191	412.189	243.448	264.133	460.836	194.245	352.796	97.9252	929.744	464.81	109.461	665.304	355.187	116.65	529.629	187.585	173.659	335.994	144.255	232.796	356.155	277.526	174.74	230.95	120.274
0	398.132	441.255	1043.47	380.598	169.445	1049.5	205.827	359.73	1179.87	205.96	279.877	1181.2	292.438	520.975	911.77	313.326	460.88	618.37	236.334	482.212	486.897	101.779	459.859	239.551	60.3455	412.003	248.943	246.452	460.627	194.26	355.762	98.2363	934.801	470.086	111.116	672.23	366.843	117.1	530.936	210.531	172.589	327.18	165.832	231.845	344.201	306.821	172.804	228.305	143.197
0	399.258	438.496	1048.54	382.925	171.526	1055.03	207.535	360.646	1183.84	206.956	280.103	1184.88	292.15	520.162	915.62	300.237	460.912	621.753	221.753	482.075	491.418	85.6393	459.8	244.686	44.5067	411.852	255.357	228.656	460.357	194.289	359.326	98.694	940.032	474.464	113	678.759	377.946	117.579	532.061	234.062	171.132	318.474	188.228	230.521	332.099	336.403	170.36	226.24	167.103
0	400.432	436.311	1053.46	385.301	173.261	1060.5	209.331	361.175	1187.96	208.111	280.097	1188.67	292.685	519.117	919.675	288.153	461.041	625.841	207.773	482.104	496.631	69.9576	459.846	250.535	29.2454	411.8	262.621	210.73	460.036	194.306	363.329	99.209	945.33	477.966	115.124	684.769	388.47	118.089	532.941	258.147	169.283	310.018	211.443	228.8	320.012	366.199	167.431	224.879	191.999
0	401.66	434.734	1058.3	387.674	174.483	1065.95	211.185	361.267	1192.17	209.425	279.854	1192.53	293.85	517.839	923.84	277.267	461.259	630.441	194.566	482.337	502.423	54.8646	460.058	257.002	14.7084	411.911	270.631	192.667	459.672	194.286	367.593	99.6973	950.589	480.616	117.501	690.146	398.399	118.622	533.532	282.733	167.053	301.963	235.443	226.676	308.128	396.107	164.064	224.357	217.854
0	402.929	433.723	1063.12	390.013	175.091	1071.4	213.066	360.903	1196.43	210.894	279.375	1196.41	295.426	516.336	928.05	267.617	461.596	635.366	182.261	482.801	508.674	40.4914	460.489	263.965	1.03788	412.243	279.253	174.471	459.276	194.214	371.937	100.098	955.71	482.441	120.141	694.788	407.728	119.168	533.815	307.731	164.477	294.471	260.146	224.168	296.66	425.994	160.334	224.816	244.586
0	404.212	433.179	1067.96	392.301	175.045	1076.85	214.947	360.092	1200.67	212.504	278.663	1200.26	297.2	514.633	932.264	259.152	462.103	640.454	170.959	483.504	515.249	26.9597	461.176	271.288	-11.6391	412.835	288.338	156.167	458.861	194.092	376.197	100.38	960.607	483.465	123.032	698.612	416.471	119.71	533.795	333.005	161.615	287.704	285.407	221.325	285.829	455.68	156.339	226.382	272.041
0	405.485	432.97	1072.81	394.524	174.376	1082.23	216.805	358.871	1204.86	214.231	277.726	1204.03	298.987	512.776	936.451	251.806	462.824	645.575	160.745	484.434	521.997	14.3713	462.139	278.834	-23.2217	413.705	297.733	137.801	458.441	193.941	380.236	100.543	965.2	483.708	126.124	701.558	424.653	120.233	533.506	358.365	158.554	281.813	311.009	218.224	275.856	484.929	152.206	229.145	299.982
0	406.734	432.951	1077.64	396.668	173.176	1087.46	218.617	357.292	1208.94	216.044	276.568	1207.66	300.65	510.833	940.586	245.553	463.775	650.609	151.694	485.56	528.747	2.79864	463.376	286.482	-33.6458	414.853	307.289	119.45	458.034	193.801	383.949	100.606	969.407	483.202	129.304	703.596	432.312	120.718	533.006	383.549	155.396	276.913	336.65	214.967	266.931	513.45	148.083	233.124	328.069
0	407.962	432.985	1082.43	398.722	171.595	1092.43	220.362	355.419	1212.85	217.902	275.193	1211.09	302.109	508.889	944.64	240.428	464.93	655.424	143.878	486.837	535.314	-7.72159	464.867	294.129	-42.8928	416.267	316.876	101.224	457.657	193.736	387.266	100.604	973.14	482.001	132.4	704.732	439.489	121.14	532.373	408.229	152.254	273.073	361.949	211.667	259.194	540.899	144.142	238.245	355.86
0	409.182	432.964	1087.13	400.689	169.821	1097.02	222.021	353.316	1216.52	219.763	273.601	1214.26	303.348	507.031	948.578	236.514	466.22	659.862	137.37	488.208	541.51	-17.192	466.579	301.704	-50.9931	417.923	326.392	83.2651	457.322	193.828	390.153	100.572	976.296	480.206	135.21	705.021	446.222	121.475	531.685	432.013	149.242	270.291	386.45	208.436	252.716	566.895	140.567	244.322	382.822
0	410.405	432.812	1091.66	402.597	168.066	1101.08	223.573	351.047	1219.88	221.58	271.793	1217.11	304.392	505.34	952.348	233.915	467.547	663.742	132.231	489.614	547.154	-25.6529	468.473	309.169	-58.0243	419.797	335.767	65.745	457.035	194.18	392.606	100.544	978.767	477.992	137.543	704.566	452.54	121.707	531.011	454.465	146.468	268.482	409.643	205.384	247.48	591.035	137.541	251.041	408.352
0	411.625	432.487	1095.94	404.503	166.528	1104.5	224.998	348.67	1222.85	223.308	269.77	1219.54	305.297	503.882	955.883	232.717	468.807	666.873	128.512	491.004	552.083	-33.1752	470.5	316.518	-64.1009	421.86	344.967	48.8599	456.796	194.913	394.646	100.543	980.445	475.61	139.28	703.529	458.456	121.831	530.386	475.129	144.026	267.477	430.988	202.601	243.385	612.92	135.237	257.978	431.817
0	412.82	431.973	1099.9	406.483	165.369	1107.2	226.276	346.232	1225.34	224.909	267.539	1221.5	306.129	502.7	959.105	232.965	469.911	669.085	126.24	492.341	556.164	-39.8464	472.611	323.775	-69.3556	424.081	353.99	32.8156	456.593	196.156	396.311	100.583	981.233	473.391	140.412	702.113	463.964	121.867	529.797	493.562	141.992	267.033	449.955	200.159	240.252	632.174	133.793	264.618	452.598
0	413.958	431.266	1103.45	408.605	164.677	1109.11	227.39	343.776	1227.26	226.347	265.114	1222.89	306.947	501.816	961.919	234.653	470.813	670.252	125.414	493.606	559.301	-45.7533	474.749	330.974	-73.914	426.415	362.855	17.8116	456.408	198.03	397.656	100.664	981.052	471.705	141.057	700.536	469.028	121.85	529.175	509.357	140.42	266.85	466.057	198.106	237.849	648.47	133.3	270.402	470.132
0	415.003	430.365	1106.49	410.888	164.451	1110.2	228.325	341.334	1228.51	227.599	262.523	1223.63	307.792	501.23	964.224	237.717	471.513	670.303	125.997	494.797	561.442	-50.9631	476.857	338.154	-77.8702	428.809	371.592	4.02378	456.21	200.633	398.741	100.768	979.843	470.901	141.434	698.989	473.583	121.831	528.406	522.172	139.337	266.613	478.889	196.467	235.924	661.541	133.785	274.78	483.952
0	415.932	429.262	1108.96	413.268	164.593	1110.46	229.069	338.931	1229.01	228.647	259.803	1223.64	308.693	500.923	965.916	242.046	472.068	669.232	127.918	495.93	562.581	-55.5099	478.871	345.34	-81.2682	431.192	380.22	-8.40786	455.959	204.018	399.632	100.863	977.573	471.231	141.796	697.586	477.536	121.865	527.345	531.746	138.745	266.033	488.146	195.247	234.239	671.195	135.206	277.271	493.715
0	416.739	427.944	1110.8	415.594	164.929	1109.87	229.617	336.586	1228.67	229.485	257.002	1222.86	309.663	500.861	966.885	247.483	472.575	667.09	131.074	497.032	562.761	-59.3865	480.729	352.532	-84.0942	433.486	388.742	-19.384	455.612	208.181	400.389	100.9	974.244	472.781	142.349	696.324	480.786	122.001	525.848	537.912	138.615	264.884	493.653	194.428	232.604	677.324	137.454	277.524	499.229
0	417.429	426.398	1111.95	417.665	165.252	1108.41	229.963	334.311	1227.43	230.11	254.176	1221.25	310.708	500.996	967.03	253.839	473.16	663.973	135.336	498.136	562.063	-62.5451	482.372	359.706	-86.2805	435.605	397.136	-28.8406	455.142	213.059	401.069	100.825	969.908	475.426	143.182	695.068	483.25	122.275	523.81	540.608	138.893	263.046	495.368	193.969	230.906	679.908	140.37	275.369	500.464
0	418.018	424.614	1112.36	419.293	165.369	1106.06	230.107	332.116	1225.25	230.524	251.389	1218.78	311.837	501.281	966.259	260.914	473.95	660.01	140.56	499.276	560.608	-64.9038	483.752	366.81	-87.7168	437.469	405.349	-36.7325	454.557	218.531	401.722	100.593	964.69	478.847	144.256	693.577	484.892	122.702	521.196	539.889	139.505	260.519	493.388	193.815	229.116	679.023	143.754	270.855	497.555
0	418.522	422.59	1111.99	420.349	165.134	1102.81	230.045	330.011	1222.14	230.726	248.708	1215.47	313.066	501.667	964.503	268.514	475.046	655.36	146.605	500.48	558.545	-66.3565	484.831	373.773	-88.2695	439.007	413.302	-43.0073	453.904	224.428	402.399	100.183	958.811	482.61	145.42	691.585	485.749	123.279	518.068	535.917	140.361	257.424	487.942	193.891	227.288	674.84	147.384	264.263	490.798
0	418.945	420.333	1110.8	420.807	164.475	1098.7	229.778	328.009	1218.12	230.716	246.201	1211.39	314.421	502.109	961.722	276.478	476.499	650.2	153.348	501.764	556.043	-66.7851	485.591	380.504	-87.8017	440.167	420.897	-47.5821	453.272	230.54	403.151	99.6083	952.596	486.298	146.48	688.921	485.933	123.98	514.575	528.957	141.365	253.981	479.379	194.122	225.533	667.622	151.025	256.095	480.634
0	419.274	417.862	1108.75	420.75	163.399	1093.79	229.306	326.122	1213.29	230.491	243.93	1206.65	315.936	502.573	957.917	284.694	478.299	644.728	160.695	503.127	553.28	-66.071	486.031	386.907	-86.1931	440.926	428.022	-50.3338	452.766	236.637	404.03	98.9138	946.462	489.653	147.27	685.619	485.615	124.763	510.935	519.361	142.428	250.465	468.149	194.437	223.978	657.725	154.438	247.033	467.621
0	419.479	415.211	1105.8	420.347	161.972	1088.16	228.635	324.368	1207.78	230.051	241.95	1201.37	317.65	503.028	953.146	293.111	480.384	639.158	168.588	504.554	550.432	-64.1071	486.168	392.878	-83.3543	441.287	434.564	-51.1068	452.485	242.491	405.076	98.162	940.875	492.649	147.713	681.936	484.97	125.57	507.372	507.553	143.477	247.148	454.774	194.784	222.731	645.585	157.398	237.846	452.397
0	419.517	412.432	1101.92	419.805	160.279	1081.89	227.779	322.768	1201.76	229.404	240.304	1195.74	319.593	503.445	947.535	301.735	482.666	633.714	177.008	506.02	547.661	-60.8081	486.032	398.313	-79.2349	441.278	440.407	-49.7342	452.503	247.902	406.291	97.4142	936.261	495.459	147.841	678.277	484.117	126.34	504.049	493.996	144.457	244.243	439.803	195.134	221.85	631.694	159.72	229.271	435.624
0	419.343	409.597	1097.06	419.298	158.383	1075.03	226.764	321.338	1195.45	228.568	239.02	1189.93	321.78	503.797	941.284	310.621	485.058	628.61	185.961	507.492	545.104	-56.1208	485.658	403.111	-73.825	440.941	445.445	-46.0667	452.859	252.71	407.633	96.7128	932.905	498.293	147.761	675.016	483.044	127.016	501.017	479.152	145.327	241.866	423.761	195.47	221.33	616.544	161.296	221.866	417.919
0	418.922	406.801	1091.23	418.894	156.29	1067.66	225.627	320.092	1189.06	227.573	238.107	1184.15	324.189	504.049	934.667	319.847	487.5	624.039	195.462	508.938	542.866	-50.0299	485.082	407.175	-67.1515	440.317	449.576	-40.004	453.552	256.797	409.003	96.0683	930.86	501.19	147.591	672.298	481.579	127.554	498.203	463.434	146.057	240.022	407.095	195.783	221.115	600.572	162.126	215.917	399.789
0	418.241	404.162	1084.44	418.506	153.935	1059.88	224.416	319.035	1182.82	226.462	237.554	1178.57	326.754	504.162	928.016	329.484	489.958	620.156	205.52	510.329	541.015	-42.5582	484.327	410.416	-59.2696	439.434	452.713	-31.5173	454.551	260.088	410.263	95.451	929.909	503.875	147.392	669.934	479.408	127.919	495.45	447.178	146.629	238.631	390.149	196.07	221.111	584.106	162.31	211.456	381.603
0	417.314	401.815	1076.73	417.902	151.208	1051.87	223.184	318.159	1176.94	225.283	237.326	1173.37	329.361	504.086	921.691	339.577	492.414	617.064	216.126	511.639	539.584	-33.7611	483.41	412.764	-50.2532	438.306	454.782	-20.657	455.795	262.545	411.246	94.7946	929.599	505.781	147.138	667.466	476.147	128.085	492.59	430.636	147.036	237.56	373.156	196.331	221.211	567.364	162.009	208.332	363.59
0	416.178	399.906	1068.23	416.776	148	1043.94	221.981	317.44	1171.61	224.085	237.367	1168.68	331.846	503.776	916.031	350.131	494.846	614.816	227.242	512.837	538.578	-23.7161	482.337	414.163	-40.1847	436.936	455.727	-7.54331	457.208	264.166	411.77	94.0121	929.349	506.225	146.737	664.376	471.46	128.041	489.514	413.98	147.288	236.675	356.252	196.566	221.325	550.483	161.403	206.278	345.861
0	414.886	398.582	1059.09	414.863	144.266	1036.45	220.85	316.841	1166.95	222.912	237.603	1164.6	334.014	503.204	911.304	361.106	497.199	613.421	238.808	513.89	537.979	-12.512	481.113	414.576	-29.1482	435.327	455.515	7.65406	458.703	264.978	411.645	93.0163	928.578	504.638	146.08	660.323	465.168	127.8	486.197	397.32	147.403	235.865	339.494	196.778	221.39	533.547	160.657	204.995	328.441
0	413.498	397.984	1049.57	412.071	140.076	1029.8	219.822	316.313	1163.06	221.802	237.947	1161.19	335.674	502.381	907.657	372.434	499.386	612.858	250.75	514.758	537.751	-0.23845	479.742	413.978	-17.2232	433.49	454.131	24.7382	460.195	265.027	410.693	91.7395	926.828	500.779	145.117	655.303	457.307	127.41	482.694	380.715	147.406	235.062	322.889	196.964	221.377	516.601	159.902	204.21	311.3
0	412.069	398.223	1040	408.559	135.639	1024.31	218.914	315.801	1159.95	220.79	238.303	1158.49	336.673	501.369	905.109	384.018	501.296	613.107	262.982	515.4	537.857	13.0204	478.234	412.358	-4.48275	431.453	451.579	43.5036	461.605	264.376	408.773	90.1511	923.846	494.818	143.904	649.637	448.106	126.947	479.099	364.19	147.325	234.245	306.406	197.124	221.291	499.672	159.225	203.712	294.38
0	410.652	399.359	1030.79	404.723	131.276	1020.16	218.133	315.251	1157.65	219.905	238.571	1156.51	336.931	500.268	903.561	395.739	502.817	614.172	275.416	515.781	538.257	27.1897	476.607	409.71	9.00916	429.261	447.881	63.7494	462.868	263.093	405.809	88.2685	919.633	487.285	142.606	643.833	437.906	126.499	475.506	347.742	147.184	233.423	290.002	197.25	221.154	482.767	158.663	203.351	277.612
0	409.287	401.368	1022.4	401.1	127.355	1017.41	217.478	314.616	1156.1	219.177	238.662	1155.23	336.451	499.192	902.846	407.448	503.874	616.093	287.961	515.881	538.925	42.2055	474.888	406.045	23.1981	426.969	443.067	85.2877	463.933	261.245	401.809	86.1588	914.442	478.889	141.436	638.393	427.047	126.143	471.992	331.351	147.005	232.624	273.628	197.339	221	465.885	158.216	203.039	260.929
0	407.999	404.113	1015.3	398.215	124.217	1016	216.943	313.863	1155.27	218.631	238.498	1154.61	335.306	498.243	902.793	418.965	504.44	618.927	300.525	515.694	539.842	58.0134	473.111	401.386	38.041	424.643	437.184	107.95	464.766	258.901	396.889	83.9321	908.732	470.283	140.577	633.648	415.775	125.928	468.617	314.985	146.806	231.885	257.24	197.392	220.868	449.018	157.86	202.727	244.274
0	406.797	407.335	1009.91	396.448	122.105	1015.76	216.52	312.981	1155.1	218.289	238.025	1154.62	333.633	497.492	903.26	430.095	504.539	622.714	313.013	515.237	541	74.5683	471.319	395.776	53.5076	422.348	430.287	131.589	465.344	256.137	391.278	81.7336	903.076	461.843	140.12	629.691	404.189	125.867	465.452	298.609	146.615	231.244	240.803	197.425	220.806	432.154	157.564	202.399	227.6
0	405.684	410.669	1006.51	395.962	121.128	1016.48	216.203	311.977	1155.54	218.173	237.219	1155.21	331.617	496.981	904.155	440.648	504.234	627.435	325.333	514.542	542.391	91.8332	469.561	389.28	69.5817	420.145	422.445	156.082	465.663	253.033	385.307	79.7334	898.054	453.569	140.051	626.408	392.252	125.943	462.594	282.186	146.465	230.745	224.293	197.468	220.87	415.275	157.311	202.062	210.873
0	404.669	413.693	1005.25	396.686	121.255	1017.89	215.988	310.876	1156.54	218.298	236.086	1156.32	329.476	496.722	905.435	450.47	503.606	632.996	337.391	513.65	543.998	109.78	467.884	381.981	86.261	418.084	413.74	181.324	465.739	249.679	379.379	78.1107	894.143	445.123	140.269	623.602	379.834	126.122	460.171	265.689	146.395	230.445	207.698	197.56	221.136	398.367	157.098	201.734	194.067
0	403.783	416.011	1006.12	398.356	122.335	1019.72	215.873	309.712	1158.03	218.672	234.66	1157.93	327.446	496.712	907.102	459.453	502.729	639.236	349.105	512.61	545.785	128.39	466.34	373.983	103.555	416.208	404.265	207.228	465.615	246.171	373.909	77.0256	891.631	435.997	140.637	621.139	366.79	126.369	458.323	249.1	146.442	230.415	191.02	197.743	221.696	381.418	156.938	201.437	177.169
0	403.079	417.342	1008.97	400.597	124.128	1021.75	215.859	308.527	1159.98	219.301	233	1159.98	325.752	496.933	909.199	467.541	501.661	645.955	360.397	511.467	547.696	147.652	464.972	365.4	121.48	414.553	394.121	233.723	465.36	242.613	369.253	76.5832	890.579	425.737	141.028	619.017	353.022	126.655	457.176	232.416	146.63	230.736	174.272	198.044	222.662	364.416	156.844	201.189	160.176
0	402.618	417.582	1013.55	403.02	126.36	1023.81	215.952	307.36	1162.33	220.181	231.186	1162.45	324.597	497.354	911.784	474.712	500.44	652.94	371.205	510.258	549.654	167.563	463.821	356.353	140.058	413.148	383.419	260.747	465.072	239.117	365.638	76.8099	890.834	414.121	141.356	617.35	338.525	126.96	456.829	215.65	146.958	231.503	157.478	198.465	224.156	347.356	156.831	200.997	143.097
0	402.442	416.826	1019.5	405.302	128.77	1025.8	216.161	306.25	1165.03	221.299	229.308	1165.3	324.139	497.933	914.923	480.965	499.079	659.99	381.479	509.012	551.563	188.124	462.925	346.97	159.309	412.02	372.274	288.245	464.863	235.807	363.135	77.6575	892.1	401.247	141.599	616.292	323.398	127.265	457.343	198.833	147.398	232.808	140.675	198.977	226.305	330.228	156.903	200.859	125.952
0	402.564	415.335	1026.43	407.239	131.16	1027.74	216.497	305.232	1168.04	222.637	227.466	1168.49	324.486	498.62	918.661	486.307	497.577	666.92	391.182	507.744	553.319	209.334	462.312	337.382	179.251	411.193	360.801	316.161	464.851	232.813	361.653	79.0239	894.033	387.5	141.782	615.975	307.833	127.551	458.738	182.014	147.892	234.74	123.913	199.524	229.225	313.027	157.055	200.761	108.778
0	402.97	413.483	1033.93	408.747	133.418	1029.71	216.973	304.341	1171.31	224.167	225.76	1171.96	325.69	499.361	923.015	490.744	495.913	673.571	400.287	506.464	554.818	231.191	462.009	327.728	199.898	410.687	349.125	344.432	465.136	230.272	360.985	80.7776	896.331	373.429	141.948	616.477	292.098	127.794	460.992	165.261	148.363	237.37	107.257	200.026	233.014	295.751	157.27	200.68	91.6333
0	403.632	411.681	1041.65	409.852	135.519	1031.86	217.603	303.607	1174.79	225.853	224.286	1175.67	327.743	500.111	927.955	494.277	494.066	679.797	408.777	505.177	555.966	253.676	462.034	318.156	221.25	410.521	337.382	372.983	465.792	228.325	360.851	82.7789	898.779	359.618	142.13	617.825	276.492	127.963	464.048	148.657	148.723	240.746	90.7904	200.389	237.734	278.4	157.521	200.591	74.5993
0	404.527	410.309	1049.35	410.661	137.493	1034.32	218.399	303.065	1178.43	227.659	223.127	1179.54	330.582	500.844	933.399	496.911	492.015	685.468	416.646	503.889	556.695	276.756	462.398	308.825	243.289	410.71	325.724	401.72	466.854	227.114	360.951	84.8966	901.266	346.563	142.343	619.983	261.307	128.026	467.82	132.304	148.885	244.877	74.6143	200.524	243.407	260.982	157.779	200.461	57.7824
0	405.646	409.659	1056.86	411.329	139.388	1037.2	219.37	302.742	1182.18	229.546	222.354	1183.53	334.099	501.551	939.221	498.649	489.759	690.468	423.897	502.611	556.962	300.37	463.102	299.907	265.968	411.259	314.328	430.53	468.318	226.774	361.018	87.0187	903.757	334.6	142.578	622.849	246.786	127.949	472.213	116.317	148.778	249.735	58.8458	200.36	250.008	243.506	158.012	200.256	41.3128
0	406.992	409.898	1064.08	412.012	141.244	1040.54	220.52	302.664	1185.98	231.481	222.012	1187.57	338.156	502.243	945.26	499.498	487.318	694.696	430.543	501.357	556.764	324.416	464.132	291.576	289.198	412.164	303.392	459.265	470.143	227.429	360.847	89.0607	906.268	323.881	142.809	626.259	233.099	127.699	477.129	100.818	148.351	255.247	43.6146	199.85	257.461	225.98	158.192	199.945	25.3389
0	408.573	411.062	1070.98	412.842	143.081	1044.33	221.844	302.849	1189.77	233.434	222.126	1191.6	342.596	502.936	951.335	499.467	484.738	698.068	436.607	500.15	556.128	348.746	465.455	284.005	312.838	413.399	293.118	487.732	472.256	229.173	360.333	90.9705	908.831	314.388	142.997	630.024	220.335	127.252	482.476	85.9264	147.581	261.306	29.0553	198.982	265.649	208.41	158.301	199.502	10.0181
0	410.39	413.064	1077.53	413.903	144.907	1048.51	223.326	303.308	1193.51	235.381	222.691	1195.57	347.261	503.639	957.266	498.573	482.096	700.527	442.119	499.014	555.119	373.154	467.018	277.346	336.684	414.917	283.705	515.688	474.56	232.063	359.478	92.7278	911.48	305.993	143.093	633.978	208.521	126.593	488.166	71.7465	146.472	267.78	15.2986	197.78	274.422	190.798	158.334	198.917	-4.49537
0	412.426	415.721	1083.69	415.229	146.729	1053	224.942	304.043	1197.14	237.301	223.679	1199.42	352.001	504.343	962.885	496.853	479.484	702.046	447.113	497.971	553.824	397.366	468.744	271.716	360.464	416.64	275.32	542.837	476.937	236.102	358.384	94.3382	914.235	298.532	143.044	638.002	197.645	125.72	494.101	58.3594	145.06	274.525	2.46022	196.298	283.611	173.145	158.3	198.196	-18.0632
0	414.637	418.792	1089.4	416.805	148.565	1057.68	226.659	305.049	1200.6	239.176	225.038	1203.11	356.684	505.015	968.039	494.381	477.012	702.65	451.626	497.041	552.344	421.047	470.54	267.18	383.835	418.473	268.08	568.838	479.259	241.218	357.223	95.8224	917.103	291.871	142.802	642.021	187.686	124.651	500.169	45.8174	143.4	281.401	-9.36876	194.615	293.041	155.462	158.215	197.368	-30.5767
0	416.951	422.012	1094.6	418.582	150.452	1062.47	228.435	306.317	1203.83	240.987	226.703	1206.59	361.197	505.608	972.601	491.287	474.793	702.42	455.698	496.238	550.778	443.804	472.301	263.732	406.398	420.303	262.033	593.319	481.392	247.251	356.196	97.2043	920.067	285.943	142.338	645.963	178.632	123.419	506.24	34.1427	141.569	288.284	-20.131	192.821	302.553	137.774	158.103	196.484	-41.9687
0	419.282	425.126	1099.19	420.485	152.44	1067.25	230.225	307.835	1206.79	242.714	228.599	1209.81	365.449	506.072	976.466	487.769	472.932	701.498	459.37	495.57	549.209	465.208	473.922	261.287	427.704	422.019	257.148	615.892	483.203	253.934	355.487	98.5026	923.083	280.756	141.648	649.737	170.49	122.07	512.17	23.3311	139.654	295.078	-29.8104	191.015	312.011	120.136	157.989	195.625	-52.2223
0	421.549	427.932	1103.09	422.44	154.595	1071.92	231.982	309.591	1209.42	244.337	230.652	1212.73	369.365	506.374	979.549	484.103	471.512	700.066	462.68	495.041	547.686	484.814	475.313	259.677	447.283	423.525	253.309	636.181	484.573	260.889	355.227	99.7262	926.072	276.372	140.758	653.218	163.289	120.658	517.81	13.355	137.744	301.727	-38.4358	189.284	321.321	102.633	157.896	194.901	-61.3758
0	423.699	430.301	1106.24	424.384	156.977	1076.39	233.658	311.569	1211.65	245.837	232.793	1215.3	372.885	506.508	981.775	480.622	470.568	698.319	465.664	494.647	546.212	502.191	476.409	258.665	464.668	424.752	250.333	653.841	485.405	267.642	355.475	100.874	928.935	272.89	139.719	656.255	157.073	119.242	523.016	4.16629	135.932	308.218	-46.0802	187.707	330.43	85.3852	157.843	194.456	-69.5184
0	425.704	432.184	1108.6	426.281	159.634	1080.56	235.209	313.754	1213.41	247.193	234.967	1217.44	375.961	506.503	983.076	477.684	470.065	696.426	468.34	494.376	544.746	516.945	477.174	257.96	479.422	425.666	247.985	668.588	485.632	273.65	356.217	101.932	931.561	270.42	138.599	658.691	151.89	117.881	527.656	-4.29898	134.3	314.58	-52.8521	186.346	339.333	68.5433	157.846	194.462	-76.7785
0	427.552	433.609	1110.13	428.122	162.585	1084.35	236.599	316.129	1214.63	248.388	237.13	1219.09	378.551	506.416	983.389	475.618	469.891	694.5	470.71	494.205	543.211	528.748	477.605	257.26	491.169	426.273	246.011	680.207	485.22	278.351	357.375	102.882	933.847	269.062	137.473	660.379	147.786	116.626	531.62	-12.1123	132.923	320.883	-58.8785	185.25	348.058	52.2813	157.914	195.103	-83.3015
0	429.236	434.654	1110.82	429.916	165.828	1087.7	237.796	318.672	1215.23	249.4	239.256	1220.16	380.624	506.325	982.653	474.665	469.876	692.588	472.76	494.099	541.507	537.353	477.725	256.286	499.616	426.613	244.175	688.568	484.17	281.225	358.833	103.7	935.703	268.895	136.4	661.197	144.795	115.518	534.82	-19.3389	131.857	327.214	-64.2819	184.457	356.656	36.786	158.046	196.554	-89.2223
0	430.754	435.432	1110.68	431.674	169.341	1090.56	238.781	321.353	1215.16	250.214	241.333	1220.58	382.158	506.313	980.816	474.931	469.832	690.66	474.468	494.017	539.54	542.611	477.579	254.827	504.576	426.747	242.293	693.618	482.514	281.861	360.463	104.367	937.055	269.96	135.413	661.049	142.941	114.588	537.194	-26.0202	131.143	333.665	-69.1542	183.996	365.181	22.2485	158.222	198.953	-94.6363
0	432.1	436.061	1109.72	433.398	173.081	1092.9	239.537	324.139	1214.34	250.811	243.359	1220.26	383.146	506.455	977.849	476.355	469.604	688.626	475.821	493.918	537.248	544.478	477.222	252.768	505.984	426.748	240.258	695.379	480.324	280.011	362.141	104.874	937.83	272.253	134.508	659.877	142.231	113.852	538.707	-32.1581	130.8	340.309	-73.534	183.889	373.679	8.85762	158.403	202.38	-99.5765
0	433.264	436.645	1107.94	435.066	176.97	1094.62	240.058	326.987	1212.74	251.178	245.346	1219.13	383.603	506.812	973.763	478.72	469.115	686.356	476.829	493.761	534.615	543.021	476.715	250.111	503.907	426.684	238.06	693.953	477.712	275.639	363.771	105.225	937.96	275.719	133.65	657.662	142.664	113.311	539.358	-37.7036	130.832	347.186	-77.3933	184.148	382.172	-3.20503	158.535	206.838	-104.002
0	434.231	437.257	1105.38	436.623	180.885	1095.64	240.34	329.847	1210.34	251.303	247.309	1217.14	383.57	507.426	968.634	481.702	468.384	683.731	477.53	493.523	531.69	538.414	476.121	246.975	498.537	426.621	235.775	689.518	474.829	268.94	365.29	105.441	937.37	280.254	132.782	654.439	144.221	112.955	539.187	-42.5535	131.222	354.289	-80.6368	184.772	390.646	-13.7732	158.562	212.244	-107.798
0	434.979	437.934	1102.05	437.979	184.649	1095.78	240.379	332.664	1207.17	251.18	249.266	1214.27	383.112	508.318	962.616	484.951	467.509	680.698	477.989	493.195	528.58	530.931	475.497	243.568	490.184	426.604	233.545	682.322	471.859	260.341	366.678	105.557	935.989	285.714	131.845	650.313	146.868	112.759	538.282	-46.556	131.935	361.563	-83.1141	185.742	399.052	-22.705	158.447	218.428	-110.797
0	435.483	438.674	1097.97	439	188.03	1094.86	240.177	335.382	1203.27	250.805	251.231	1210.55	382.317	509.485	955.956	488.189	466.632	677.325	478.278	492.79	525.425	520.926	474.887	240.149	479.255	426.66	231.539	672.681	469.003	250.483	367.965	105.614	933.759	291.944	130.799	645.449	150.56	112.689	536.781	-49.5264	132.925	368.902	-84.6426	187.019	407.305	-29.8805	158.19	225.151	-112.798
0	435.714	439.451	1093.2	439.531	190.762	1092.66	239.736	337.947	1198.76	250.182	253.211	1206.07	381.282	510.905	948.982	491.273	465.882	673.805	478.443	492.336	522.369	508.818	474.32	236.98	466.229	426.79	229.905	660.964	466.461	240.148	369.226	105.66	930.659	298.803	129.632	640.071	155.246	112.706	534.853	-51.2693	134.135	376.158	-85.0362	188.543	415.285	-35.1884	157.825	232.132	-113.604
0	435.645	440.232	1087.78	439.415	192.597	1088.99	239.064	340.308	1193.77	249.324	255.203	1200.94	380.109	512.529	942.084	494.197	465.325	670.409	478.463	491.871	519.512	495.056	473.806	234.265	451.618	426.971	228.733	647.575	464.395	230.158	370.578	105.736	926.727	306.191	128.357	634.439	160.88	112.768	532.687	-51.6025	135.504	383.156	-84.132	190.241	422.849	-38.5125	157.417	239.082	-113.048
0	435.26	441.01	1081.76	438.539	193.369	1083.77	238.178	342.423	1188.47	248.249	257.193	1195.36	378.886	514.29	935.662	497.002	464.952	667.369	478.222	491.434	516.879	480.082	473.345	232.123	435.917	427.16	228.04	632.918	462.904	221.224	372.164	105.881	922.089	314.05	126.991	628.836	167.419	112.834	530.463	-50.3789	136.974	389.706	-81.8106	192.038	429.838	-39.729	157.042	245.725	-111.016
0	434.564	441.827	1075.23	436.879	193.073	1077	237.105	344.263	1183.05	246.99	259.161	1189.52	377.682	516.107	930.072	499.658	464.705	664.762	477.496	491.055	514.416	464.293	472.934	230.567	419.559	427.318	227.773	617.359	462	213.81	374.122	106.131	916.971	322.366	125.544	623.532	174.831	112.869	528.335	-47.5013	138.502	395.621	-78.0056	193.868	436.09	-38.7143	156.773	251.821	-107.45
0	433.588	442.79	1068.27	434.542	191.889	1068.93	235.884	345.813	1177.72	245.587	261.084	1183.67	376.54	517.901	925.55	501.958	464.533	662.448	475.979	490.754	512.021	448.012	472.572	229.526	402.883	427.415	227.827	601.199	461.62	208.084	376.545	106.524	911.691	331.142	124.018	618.76	183.087	112.852	526.419	-42.9279	140.056	400.734	-72.7029	195.691	441.448	-35.361	156.666	257.175	-102.349
0	432.388	444.055	1060.99	431.784	190.133	1059.97	234.557	347.076	1172.67	244.086	262.939	1178.06	375.469	519.61	922.16	503.5	464.425	660.106	473.347	490.545	509.584	431.479	472.265	228.868	386.126	427.442	228.07	584.662	461.656	203.973	379.439	107.102	906.635	340.394	122.428	614.699	192.157	112.777	524.791	-36.6683	141.625	404.907	-65.9319	197.488	445.772	-29.5966	156.748	261.64	-95.7534
0	431.031	445.8	1053.55	428.973	188.169	1050.74	233.17	348.074	1168.09	242.54	264.713	1172.91	374.438	521.207	919.778	503.759	464.429	657.364	469.328	490.435	507.03	414.856	472.025	228.445	369.43	427.405	228.375	567.906	461.984	201.231	382.692	107.896	902.198	350.135	120.81	611.469	202.01	112.661	523.486	-28.7737	143.208	408.036	-57.7554	199.262	448.944	-21.3956	157.015	265.12	-87.733
0	429.571	448.165	1046.1	426.493	186.305	1041.87	231.767	348.847	1164.13	240.994	266.4	1168.41	373.371	522.685	918.127	502.228	464.638	653.95	463.77	490.422	504.327	398.24	471.862	228.125	352.858	427.325	228.642	551.035	462.486	199.537	386.069	108.906	898.723	360.386	119.229	609.146	212.612	112.539	522.517	-19.3232	144.81	410.058	-48.2578	201.028	450.879	-10.7817	157.445	267.561	-78.3744
0	428.038	451.204	1038.84	424.585	184.721	1033.89	230.383	349.451	1160.88	239.489	268.002	1164.72	372.144	524.044	916.859	498.596	465.138	649.796	456.681	490.497	501.486	381.679	471.784	227.812	336.419	427.23	228.813	534.112	463.065	198.566	389.238	110.077	896.438	371.163	117.771	607.761	223.922	112.457	521.878	-8.41297	146.438	410.94	-37.5364	202.803	451.522	2.17795	158.005	268.954	-67.7721
0	426.436	454.841	1031.95	423.221	183.428	1027.04	229.048	349.956	1158.41	238.048	269.532	1161.9	370.592	525.27	915.634	492.866	465.938	645.069	448.215	490.636	498.552	365.186	471.79	227.457	320.088	427.151	228.869	517.177	463.645	198.039	391.85	111.29	895.426	382.466	116.524	607.319	235.887	112.461	521.552	3.85392	148.093	410.682	-25.6932	204.593	450.848	17.3805	158.661	269.328	-56.0209
0	424.757	458.856	1025.64	422.119	182.286	1021.39	227.789	350.438	1156.75	236.687	271.01	1159.98	368.534	526.33	914.203	485.381	466.936	640.113	438.618	490.811	495.582	348.75	471.873	227.044	303.823	427.11	228.823	500.251	464.176	197.743	393.622	112.376	895.631	394.244	115.559	607.836	248.439	112.588	521.525	17.3741	149.769	409.303	-12.8277	206.397	448.858	34.6949	159.393	268.743	-43.2089
0	423.012	462.905	1020.15	420.868	181.061	1016.92	226.627	350.982	1155.89	235.407	272.458	1158.95	365.803	527.183	912.439	476.709	467.944	635.341	428.152	490.987	492.641	332.35	472.015	226.586	287.578	427.12	228.711	483.344	464.633	197.532	394.395	113.161	896.895	406.367	114.924	609.36	261.496	112.861	521.788	32.0491	151.455	406.842	0.968969	208.201	445.579	53.9682	160.192	267.29	-29.413
0	421.261	466.579	1015.73	419.1	179.537	1013.73	225.583	351.665	1155.8	234.205	273.899	1158.75	362.286	527.803	910.364	467.445	468.753	631.097	417.03	491.137	489.793	315.957	472.198	226.116	271.31	427.183	228.588	466.453	465.011	197.317	394.144	113.511	899.007	418.633	114.631	611.969	274.957	113.284	522.339	47.7882	153.14	403.348	15.6188	209.992	441.051	75.0351	161.061	265.078	-14.6946
0	419.618	469.481	1012.65	416.627	177.627	1011.94	224.677	352.555	1156.42	233.075	275.353	1159.31	357.956	528.194	908.128	458.009	469.209	627.571	405.368	491.238	487.123	299.539	472.401	225.686	254.981	427.286	228.52	449.567	465.316	197.057	392.974	113.364	901.749	430.791	114.666	615.729	288.71	113.843	523.181	64.511	154.811	398.882	31.0603	211.753	435.332	97.7266	162.008	262.229	0.902582
0	418.235	471.297	1011.13	413.521	175.452	1011.72	223.929	353.698	1157.68	232.011	276.83	1160.54	352.892	528.392	905.978	448.515	469.258	624.775	393.185	491.278	484.741	283.071	472.601	225.367	238.563	427.412	228.594	432.669	465.56	196.749	391.092	112.743	904.936	442.587	114.988	620.655	302.631	114.516	524.311	82.1483	156.462	393.513	47.2509	213.476	428.49	121.874	163.042	258.871	17.353
0	417.258	471.852	1011.3	410.094	173.327	1013.14	223.358	355.115	1159.52	231.011	278.336	1162.35	347.276	528.453	904.209	438.777	468.964	622.61	380.443	491.256	482.782	266.531	472.779	225.248	222.045	427.535	228.912	415.738	465.75	196.413	388.778	111.75	908.438	453.794	115.542	626.684	316.591	115.276	525.714	100.642	158.088	387.318	64.1678	215.155	420.603	147.312	164.165	255.138	34.649
0	416.787	471.121	1013.14	406.8	171.646	1016.16	222.98	356.8	1161.86	230.077	279.866	1164.66	341.38	528.434	903.107	428.432	468.467	620.961	367.093	491.173	481.395	249.91	472.912	225.438	205.426	427.625	229.594	398.753	465.884	196.083	386.349	110.538	912.196	464.224	116.269	633.684	330.457	116.092	527.355	119.944	159.687	380.379	81.8057	216.792	411.756	173.879	165.365	251.165	52.7985
0	416.836	469.214	1016.47	404.101	170.746	1020.6	222.807	358.72	1164.65	229.217	281.409	1167.38	335.534	528.366	902.893	417.133	467.936	619.777	353.127	491.035	480.711	233.212	472.978	226.057	188.725	427.654	230.771	381.694	465.956	195.789	384.117	109.288	916.218	473.728	117.117	641.468	344.089	116.936	529.18	140.015	161.247	372.785	100.175	218.384	402.039	201.418	166.607	247.089	71.8233
0	417.337	466.336	1021	402.326	170.812	1026.23	222.847	360.816	1167.83	228.443	282.943	1170.46	330.087	528.254	903.683	404.714	467.5	619.097	338.601	490.851	480.836	216.458	472.962	227.224	171.978	427.594	232.577	364.548	465.956	195.551	382.353	108.171	920.559	482.189	118.043	649.806	357.35	117.783	531.115	160.822	162.749	364.629	119.296	219.924	391.546	229.775	167.83	243.048	91.7547
0	418.154	462.755	1026.37	401.602	171.853	1032.75	223.099	363.007	1171.35	227.771	284.442	1173.83	325.365	528.09	905.472	391.28	467.224	619.03	323.639	490.636	481.837	199.687	472.856	229.047	155.239	427.433	235.138	347.305	465.88	195.381	381.266	107.324	925.294	489.516	119.022	658.439	370.103	118.616	533.072	182.338	164.156	356.012	139.198	221.391	380.381	258.807	168.954	239.171	112.631
0	419.121	458.772	1032.2	401.847	173.725	1039.85	223.555	365.195	1175.17	227.221	285.869	1177.44	321.615	527.859	908.149	377.186	467.106	619.708	308.433	490.414	483.741	182.957	472.669	231.615	138.581	427.177	238.561	329.957	465.727	195.281	380.992	106.837	930.488	495.635	120.044	667.095	382.22	119.427	534.947	204.532	165.416	347.048	159.91	222.749	368.655	288.389	169.885	235.582	134.49
0	420.094	454.699	1038.18	402.836	176.172	1047.21	224.2	367.27	1179.25	226.814	287.184	1181.25	318.98	527.555	911.532	362.946	467.105	621.243	293.215	490.217	486.535	166.344	472.432	234.986	122.099	426.856	242.923	312.501	465.505	195.243	381.588	106.74	936.168	500.491	121.111	675.501	393.589	120.219	536.633	227.375	166.464	337.865	181.455	223.944	356.495	318.405	170.517	232.408	157.367
0	420.984	450.824	1044.12	404.28	178.861	1054.6	225.01	369.121	1183.54	226.571	288.343	1185.23	317.477	527.169	915.428	349.107	467.171	623.679	278.236	490.087	490.176	149.944	472.195	239.184	105.906	426.525	248.258	294.93	465.224	195.251	383.043	107.006	942.31	504.061	122.238	683.408	404.123	121.001	538.033	250.825	167.227	328.613	203.846	224.908	344.056	348.748	170.742	229.784	181.28
0	421.762	447.383	1049.92	405.905	181.434	1061.84	225.956	370.639	1187.98	226.513	289.3	1189.35	317.01	526.687	919.667	336.133	467.268	626.969	263.733	490.076	494.595	133.869	472.024	244.192	90.1316	426.259	254.555	277.237	464.894	195.284	385.281	107.56	948.826	506.358	123.453	690.604	413.762	121.78	539.069	274.825	167.63	319.471	227.064	225.562	331.52	379.303	170.453	227.867	206.219
0	422.456	444.544	1055.62	407.494	183.547	1068.85	227.004	371.735	1192.54	226.653	290.017	1193.57	317.395	526.079	924.13	324.323	467.388	630.984	249.908	490.236	499.708	118.244	471.994	249.954	74.915	426.141	261.759	259.413	464.526	195.315	388.17	108.3	955.571	507.439	124.798	696.925	422.486	122.566	539.703	299.291	167.609	310.645	251.054	225.829	319.108	409.93	169.558	226.83	232.132
0	423.117	442.393	1061.26	408.91	184.919	1075.6	228.121	372.344	1197.15	227.001	290.457	1197.87	318.395	525.313	928.746	313.797	467.568	635.552	236.914	490.621	505.414	103.203	472.179	256.377	60.4004	426.253	269.773	241.453	464.13	195.321	391.534	109.123	962.355	507.393	126.326	702.258	430.311	123.363	539.934	324.104	167.111	302.361	275.702	225.642	307.073	440.445	167.99	226.858	258.9
0	423.797	440.934	1066.94	410.094	185.373	1082.08	229.277	372.43	1201.76	227.556	290.595	1202.2	319.765	524.355	933.481	304.533	467.882	640.5	224.858	491.271	511.603	88.8739	472.642	263.337	46.7257	426.661	278.467	223.363	463.716	195.29	395.153	109.943	968.953	506.334	128.09	706.53	437.3	124.172	539.808	349.099	166.114	294.851	300.828	224.957	295.688	470.61	165.722	228.119	286.325
0	424.534	440.107	1072.71	411.057	184.868	1088.31	230.444	371.989	1206.34	228.306	290.412	1206.51	321.286	523.19	938.31	296.432	468.418	645.677	213.816	492.208	518.141	75.3757	473.422	270.695	34.0132	427.406	287.686	205.163	463.302	195.226	398.762	110.695	975.105	504.383	130.124	709.701	443.547	124.988	539.411	374.046	164.623	288.336	326.173	223.759	285.228	500.127	162.784	230.739	314.119
0	425.353	439.794	1078.58	411.868	183.508	1094.26	231.597	371.047	1210.83	229.229	289.9	1210.77	322.797	521.83	943.198	289.4	469.247	650.95	203.841	493.425	524.874	62.8025	474.539	278.303	22.358	428.504	297.262	186.898	462.907	195.151	402.065	111.327	980.531	501.674	132.413	711.763	449.18	125.797	538.861	398.655	162.681	282.999	351.406	222.072	275.939	528.645	159.262	234.764	341.894
0	426.263	439.85	1084.58	412.629	181.515	1099.91	232.717	369.653	1215.2	230.29	289.055	1214.89	324.203	520.314	948.09	283.398	470.393	656.189	194.981	494.891	531.63	51.2171	475.983	286.024	11.8189	429.942	307.031	168.639	462.553	195.109	404.756	111.796	984.948	498.359	134.879	712.749	454.34	126.575	538.291	422.574	160.365	278.961	376.126	219.96	268.013	555.78	155.306	240.129	369.181
0	427.271	440.114	1090.66	413.448	179.175	1105.2	233.786	367.871	1219.38	231.45	287.881	1218.82	325.472	518.708	952.91	278.452	471.82	661.243	187.28	496.548	538.228	40.6449	477.729	293.742	2.4111	431.692	316.841	150.494	462.261	195.162	406.565	112.058	988.097	494.626	137.383	712.754	459.178	127.288	537.83	445.411	157.786	276.254	399.882	217.518	261.557	581.137	151.122	246.641	395.44
0	428.372	440.431	1096.78	414.418	176.787	1110.07	234.789	365.777	1223.33	232.66	286.387	1222.48	326.619	517.094	957.574	274.642	473.436	665.94	180.783	498.327	544.486	31.0712	479.732	301.371	-5.89744	433.716	326.568	132.598	462.049	195.389	407.319	112.068	989.799	490.724	139.747	711.945	463.828	127.9	537.577	466.759	155.081	274.805	422.201	214.874	256.577	604.343	146.968	253.974	420.103
0	429.551	440.661	1102.85	415.602	174.61	1114.43	235.713	363.449	1226.97	233.872	284.588	1225.8	327.684	515.559	961.995	272.064	475.127	670.092	175.529	500.157	550.236	22.4441	481.941	308.867	-13.1829	435.967	336.122	115.118	461.933	195.886	407.006	111.789	989.996	486.962	141.797	710.563	468.397	128.375	537.579	486.221	152.405	274.435	442.612	212.167	252.97	625.073	143.128	261.688	442.612
0	430.78	440.697	1108.77	417.027	172.835	1118.17	236.544	360.966	1230.23	235.04	282.503	1228.7	328.706	514.182	966.091	270.79	476.785	673.517	171.547	501.974	555.332	14.6823	484.297	316.217	-19.5564	438.398	345.451	98.2367	461.93	196.756	405.814	111.208	988.799	483.706	143.425	708.899	472.94	128.692	537.815	503.444	149.913	274.867	460.678	209.547	250.531	643.066	139.892	269.259	462.46
0	432.016	440.461	1114.38	418.69	171.571	1121.19	237.271	358.398	1233.04	236.12	280.159	1231.09	329.715	513.023	969.782	270.843	478.333	676.066	168.849	503.734	559.659	7.68751	486.739	323.442	-25.1483	440.954	354.535	82.1472	462.066	198.099	404.116	110.344	986.478	481.328	144.619	707.254	477.441	128.851	538.191	518.135	147.752	275.748	476.03	207.148	248.973	658.142	137.52	276.129	479.227
0	433.203	439.907	1119.54	420.546	170.841	1123.41	237.885	355.808	1235.29	237.08	277.59	1232.88	330.72	512.113	972.995	272.177	479.732	677.64	167.424	505.41	563.134	1.36044	489.2	330.577	-30.0874	443.571	363.381	67.0343	462.371	200.003	402.376	109.259	983.395	480.15	145.48	705.898	481.805	128.873	538.548	530.082	146.04	276.691	488.389	205.088	247.96	670.2	136.206	281.758	492.608
0	434.288	439.013	1124.09	422.502	170.578	1124.75	238.378	353.247	1236.9	237.896	274.837	1233.98	331.712	511.462	975.656	274.687	480.984	678.201	167.232	506.994	565.713	-4.38379	491.613	337.665	-34.4814	446.174	372.011	53.0599	462.875	202.529	401.024	108.045	979.913	480.369	146.178	705.015	485.865	128.803	538.681	539.158	144.86	277.313	497.578	203.455	247.148	679.215	136.044	285.685	502.424
0	435.224	437.768	1127.9	424.422	170.647	1125.18	238.745	350.753	1237.76	238.552	271.949	1234.31	332.673	511.052	977.691	278.224	482.123	677.767	168.205	508.493	567.388	-9.60218	493.909	344.744	-38.4003	448.678	380.45	40.3547	463.602	205.707	400.352	106.801	976.303	481.987	146.895	704.663	489.41	128.694	538.368	545.325	144.256	277.281	503.533	202.303	246.223	685.232	137.02	287.568	508.629
0	435.981	436.174	1130.86	426.161	170.886	1124.73	238.984	348.352	1237.78	239.044	268.985	1233.78	333.583	510.855	979.024	282.617	483.207	676.395	170.248	509.925	568.185	-14.3146	496.022	351.837	-41.868	450.995	388.718	29.014	464.559	209.535	400.468	105.607	972.707	484.792	147.752	704.731	492.219	128.611	537.403	548.623	144.227	276.351	506.297	201.655	244.943	688.35	139.013	287.215	511.293
0	436.549	434.245	1132.88	427.617	171.155	1123.39	239.092	346.059	1236.89	239.372	266.006	1232.34	334.427	510.831	979.578	287.695	484.316	674.164	173.246	511.317	568.164	-18.4993	497.897	358.948	-44.8604	453.042	396.82	19.0981	465.743	213.976	401.302	104.514	969.121	488.363	148.77	704.923	494.112	128.615	535.628	549.163	144.735	274.392	506.01	201.5	243.16	688.72	141.82	284.595	510.592
0	436.938	432.01	1133.9	428.745	171.359	1121.21	239.069	343.879	1235.01	239.541	263.08	1229.96	335.204	510.938	979.273	293.309	485.544	671.158	177.075	512.702	567.406	-22.0948	499.493	366.059	-47.3098	454.754	404.742	10.6373	467.142	218.963	402.664	103.544	965.448	492.15	149.879	704.797	494.986	128.762	532.958	547.102	145.71	271.402	502.883	201.799	240.834	686.526	145.2	279.832	506.77
0	437.169	429.513	1133.89	429.557	171.45	1118.2	238.911	341.814	1232.11	239.552	260.276	1226.63	335.929	511.136	978.036	299.342	486.983	667.458	181.611	514.118	566.019	-25.0074	500.787	373.127	-49.1134	456.089	412.449	3.64495	468.741	224.394	404.333	102.705	961.566	495.577	150.95	703.853	494.845	129.098	529.404	542.637	147.05	267.509	497.173	202.478	238.035	681.975	148.901	273.19	500.119
0	437.266	426.814	1132.84	430.106	171.412	1114.37	238.613	339.866	1228.21	239.402	257.659	1222.4	336.637	511.39	975.798	305.714	488.706	663.145	186.75	515.594	564.12	-27.1218	501.775	380.084	-50.1474	457.034	419.888	-1.86346	470.522	230.131	406.133	102.01	957.406	498.184	151.852	701.67	493.806	129.647	525.082	535.98	148.64	262.951	489.156	203.441	234.922	675.279	152.692	265.061	490.948
0	437.256	423.981	1130.75	430.461	171.243	1109.77	238.165	338.034	1223.34	239.081	255.289	1217.36	337.379	511.665	972.513	312.381	490.742	658.312	192.415	517.153	561.841	-28.312	502.471	386.841	-50.2817	457.602	426.985	-5.85535	472.455	236.003	407.986	101.473	953.015	499.75	152.487	698.042	492.084	130.411	520.204	527.35	150.355	258.042	479.114	204.57	231.714	666.644	156.367	255.946	479.576
0	437.15	421.082	1127.64	430.674	170.931	1104.45	237.556	336.327	1217.6	238.574	253.213	1211.62	338.214	511.934	968.167	319.331	493.071	653.074	198.564	518.795	559.314	-28.4526	502.901	393.295	-49.3957	457.832	433.659	-8.276	474.489	241.828	409.9	101.104	948.557	500.358	152.824	693.077	489.947	131.359	515.052	516.968	152.074	253.136	467.326	205.746	228.648	656.264	159.749	246.426	466.321
0	436.945	418.182	1123.5	430.757	170.434	1098.49	236.774	334.755	1211.15	237.864	251.471	1205.35	339.206	512.171	962.799	326.57	495.624	647.58	205.193	520.507	556.674	-27.4289	503.099	399.333	-47.3918	457.781	439.815	-9.0474	476.552	247.429	411.922	100.892	944.278	500.367	152.908	687.201	487.665	132.432	509.936	505.051	153.696	248.566	454.065	206.866	225.937	644.323	162.683	237.117	451.511
0	436.615	415.34	1118.32	430.683	169.685	1091.96	235.812	333.338	1204.18	236.935	250.087	1198.75	340.409	512.362	956.522	334.122	498.299	642.016	212.327	522.256	554.047	-25.1446	503.104	404.839	-44.2039	457.511	445.361	-8.07042	478.557	252.654	414.064	100.796	940.432	500.297	152.84	681.058	485.428	133.542	505.126	491.82	155.143	244.599	439.61	207.855	223.73	631.007	165.044	228.596	435.487
0	436.116	412.614	1112.08	430.408	168.6	1084.94	234.671	332.096	1196.92	235.783	249.078	1192.01	341.861	512.499	949.534	342.021	500.988	636.6	220.011	524	551.55	-21.5299	502.952	409.7	-39.8005	457.088	450.198	-5.23347	480.408	257.374	416.258	100.756	937.208	500.644	152.752	675.324	483.291	134.595	500.796	477.507	156.365	241.39	424.235	208.674	222.095	616.52	166.755	221.313	418.591
0	435.395	410.069	1104.75	429.882	167.088	1077.5	233.363	331.054	1189.61	234.418	248.446	1185.36	343.565	512.581	942.123	350.315	503.608	631.569	228.294	525.692	549.284	-16.5467	502.673	413.808	-34.1853	456.565	454.233	-0.428156	482.019	261.483	418.333	100.717	934.649	501.677	152.753	670.478	481.122	135.501	496.973	462.346	157.334	238.972	408.204	209.307	221.019	601.089	167.81	215.509	401.148
0	434.403	407.784	1096.3	429.034	165.048	1069.72	231.914	330.227	1182.51	232.866	248.181	1179	345.48	512.603	934.653	359.055	506.107	627.155	237.213	527.287	547.326	-10.1928	502.287	417.067	-27.3924	455.979	457.377	6.43141	483.32	264.891	420.038	100.648	932.637	503.294	152.882	666.643	478.622	136.19	493.554	446.571	158.045	237.263	391.753	209.76	220.425	584.947	168.278	211.198	383.434
0	433.105	405.854	1086.78	427.754	162.374	1061.72	230.361	329.618	1175.85	231.169	248.254	1173.1	347.513	512.552	927.523	368.28	508.469	623.556	246.773	528.744	545.731	-2.50161	501.802	419.394	-19.4811	455.342	459.545	15.389	484.267	267.529	421.084	100.523	930.913	504.984	153.083	663.548	475.388	136.618	490.366	430.388	158.509	236.105	375.074	210.053	220.197	568.313	168.278	208.218	365.666
0	431.493	404.4	1076.32	425.901	158.991	1053.66	228.75	329.212	1169.84	229.378	248.615	1167.82	349.512	512.4	921.117	378.004	510.682	620.903	256.944	530.024	544.518	6.46255	501.211	420.721	-10.5278	454.642	460.667	26.4327	484.839	269.345	421.203	100.296	929.144	505.96	153.215	660.68	471.018	136.763	487.244	413.969	158.754	235.315	358.31	210.219	220.207	551.372	167.942	206.299	347.992
0	429.586	403.569	1065.16	423.34	154.905	1045.79	227.125	328.972	1164.62	227.548	249.194	1163.24	351.283	512.117	915.735	388.196	512.721	619.245	267.66	531.086	543.676	16.613	500.497	420.998	-0.618434	453.853	460.682	39.4921	485.04	270.311	420.2	99.8883	927.008	505.401	153.102	657.516	465.212	136.63	484.089	397.445	158.822	234.721	341.557	210.294	220.336	534.279	167.401	205.132	330.499
0	427.43	403.518	1053.72	420.001	150.257	1038.39	225.526	328.842	1160.3	225.733	249.905	1159.42	352.609	511.693	911.537	398.781	514.528	618.555	278.83	531.893	543.164	27.8507	499.639	420.191	10.1575	452.941	459.548	54.4484	484.888	270.424	417.982	99.1955	924.271	502.711	152.602	653.73	457.838	136.256	480.878	380.901	158.758	234.19	324.87	210.316	220.491	517.146	166.765	204.434	313.216
0	425.083	404.395	1042.5	415.963	145.331	1031.78	223.986	328.753	1156.88	223.982	250.65	1156.4	353.302	511.155	908.526	409.645	516.022	618.763	290.348	532.411	542.923	40.075	498.619	418.283	21.7129	451.878	457.238	71.1521	484.412	269.709	414.559	98.1219	920.843	497.698	151.674	649.268	448.952	135.705	477.647	364.386	158.608	233.641	308.267	210.316	220.611	500.043	166.118	203.982	296.137
0	422.616	406.297	1032.12	411.507	140.516	1026.27	222.522	328.629	1154.37	222.339	251.328	1154.15	353.237	510.569	906.572	420.635	517.12	619.803	302.098	532.619	542.898	53.1929	497.426	415.272	33.9689	450.648	453.741	89.4404	483.648	268.213	410.04	96.6253	916.799	490.599	150.409	644.319	438.769	135.068	474.457	347.915	158.409	233.046	291.742	210.316	220.666	483.008	165.513	203.625	279.227
0	420.096	409.223	1023.22	407.095	136.241	1022.04	221.147	328.404	1152.69	220.843	251.843	1152.66	352.374	510.024	905.471	431.572	517.763	621.649	313.966	532.507	543.05	67.126	496.064	411.179	46.8605	449.251	449.063	109.153	482.636	266.007	404.611	94.7522	912.358	481.962	149.014	639.22	427.585	134.45	471.368	331.478	158.191	232.41	275.273	210.326	220.653	466.05	164.976	203.28	262.441
0	417.583	413.03	1016.33	403.245	132.906	1019.19	219.865	328.028	1151.8	219.529	252.116	1151.89	350.762	509.599	905.017	442.254	517.933	624.313	325.837	532.083	543.37	81.8146	494.547	406.041	60.3418	447.701	443.227	130.138	481.419	263.183	398.514	92.6497	907.838	472.437	147.747	634.345	415.704	133.956	468.424	315.054	157.977	231.765	258.829	210.353	220.587	449.162	164.513	202.911	245.729
0	415.13	417.412	1011.82	400.385	130.816	1017.67	218.678	327.477	1151.61	218.425	252.091	1151.79	348.521	509.349	905.05	452.472	517.652	627.819	337.6	531.368	543.874	97.2164	492.899	399.92	74.3891	446.02	436.274	152.261	480.041	259.854	392.03	90.5442	903.587	462.569	146.842	629.999	403.356	133.674	465.665	298.615	157.786	231.151	242.375	210.401	220.497	432.323	164.123	202.516	229.044
0	412.784	421.926	1009.79	398.747	130.126	1017.35	217.59	326.758	1152.06	217.555	251.738	1152.32	345.839	509.299	905.474	462.03	516.974	632.16	349.145	530.395	544.592	113.304	491.145	392.896	89.0019	444.231	428.265	175.397	478.548	256.153	385.47	88.6936	899.917	452.651	146.443	626.339	390.654	133.659	463.139	282.133	157.641	230.616	225.876	210.476	220.43	415.506	163.806	202.117	212.348
0	410.598	426.059	1010.14	398.333	130.813	1018.04	216.606	325.899	1153.07	216.937	251.058	1153.42	342.946	509.449	906.266	470.766	515.968	637.271	360.366	529.201	545.548	130.059	489.309	385.065	104.201	442.346	419.274	199.435	476.99	252.217	379.146	87.327	897.054	442.686	146.591	623.368	377.592	133.924	460.928	265.585	157.565	230.214	209.3	210.589	220.453	398.679	163.567	201.742	195.607
0	408.629	429.335	1012.53	398.943	132.683	1019.53	215.736	324.948	1154.61	216.583	250.079	1155.03	340.097	509.78	907.458	478.561	514.702	643.028	371.157	527.823	546.743	147.474	487.408	376.535	120.025	440.368	409.391	224.273	475.429	248.183	373.346	86.5977	895.113	432.432	147.235	620.994	364.079	134.448	459.149	248.956	157.58	230.012	192.627	210.751	220.652	381.816	163.412	201.423	178.794
0	406.937	431.427	1016.55	400.247	135.421	1021.65	214.993	323.958	1156.6	216.497	248.852	1157.11	337.54	510.272	909.127	485.34	513.237	649.267	381.413	526.296	548.141	165.544	485.453	367.421	136.525	438.285	398.717	249.812	473.942	244.171	368.294	86.5722	894.099	421.531	148.261	619.131	350.004	135.184	457.936	232.239	157.7	230.087	175.846	210.972	221.135	364.893	163.349	201.18	161.891
0	405.566	432.226	1021.76	401.876	138.668	1024.2	214.391	322.985	1159	216.677	247.447	1159.61	335.492	510.896	911.367	491.062	511.634	655.808	391.035	524.653	549.668	184.268	483.446	357.838	153.754	436.081	387.362	275.954	472.614	240.29	364.13	87.2453	893.927	409.656	149.53	617.765	335.289	136.069	457.422	215.439	157.928	230.53	158.962	211.249	222.028	347.893	163.378	201.02	144.882
0	404.541	431.864	1027.75	403.508	142.097	1027.05	213.944	322.077	1161.76	217.111	245.946	1162.47	334.124	511.624	914.267	495.709	509.951	662.47	399.937	522.923	551.217	203.648	481.393	347.908	171.765	433.739	375.454	302.599	471.531	236.644	360.893	88.5615	894.454	396.649	150.919	616.956	319.935	137.041	457.709	198.577	158.25	231.438	141.997	211.568	223.471	330.804	163.493	200.936	127.764
0	403.866	430.662	1034.2	404.933	145.468	1030.08	213.662	321.273	1164.84	217.781	244.437	1165.65	333.544	512.418	917.894	499.281	508.242	669.07	408.048	521.132	552.656	223.678	479.303	337.755	190.591	431.26	363.135	329.647	470.766	233.337	358.523	90.4276	895.523	382.616	152.338	616.793	304.043	138.037	458.865	181.688	158.635	232.914	124.991	211.9	225.606	313.621	163.685	200.914	110.549
0	403.531	429.057	1040.87	406.064	148.66	1033.25	213.554	320.603	1168.18	218.657	243.009	1169.09	333.8	513.241	922.268	501.788	506.548	675.424	415.32	519.303	553.845	244.347	477.201	327.516	210.247	428.669	350.565	357.003	470.364	230.481	356.884	92.7195	896.993	367.916	153.732	617.352	287.807	138.995	460.922	164.829	159.04	235.052	108.009	212.207	228.568	296.345	163.939	200.929	93.2713
0	403.51	427.507	1047.63	406.92	151.662	1036.58	213.62	320.09	1171.72	219.706	241.747	1172.76	334.876	514.057	927.356	503.25	504.892	681.339	421.735	517.459	554.653	265.629	475.13	317.339	230.718	426.025	337.925	384.568	470.332	228.196	355.785	95.2928	898.758	353.075	155.066	618.678	271.494	139.857	463.868	148.076	159.411	237.932	91.1399	212.445	232.464	278.978	164.233	200.951	76.0009
0	403.764	426.408	1054.38	407.579	154.526	1040.08	213.857	319.752	1175.43	220.886	240.723	1176.6	336.706	514.84	933.063	503.694	503.271	686.624	427.305	515.619	554.972	287.478	473.158	307.389	251.949	423.424	325.415	412.235	470.639	226.607	355.011	97.9979	900.759	338.661	156.301	620.78	255.408	140.565	467.655	131.521	159.691	241.599	74.5001	212.57	237.365	261.528	164.546	200.94	58.8434
0	404.241	426.031	1061.08	408.139	157.322	1043.76	214.256	319.604	1179.25	222.156	240.001	1180.57	339.178	515.581	939.239	503.15	501.657	691.108	432.08	513.801	554.744	309.813	471.375	297.845	273.844	420.992	313.251	439.875	471.224	225.84	354.35	100.699	902.974	325.168	157.388	623.626	239.848	141.072	472.197	115.273	159.822	246.059	58.2267	212.545	243.288	244	164.852	200.849	41.9396
0	404.889	426.495	1067.69	408.687	160.088	1047.59	214.801	319.662	1183.12	223.474	239.623	1184.61	342.153	516.287	945.692	501.658	500.008	694.657	436.138	512.025	553.965	332.513	469.888	288.903	296.247	418.878	301.661	467.32	472.025	226.015	353.618	103.291	905.404	312.937	158.273	627.117	225.071	141.336	477.378	99.4442	159.759	251.273	42.4702	212.345	250.2	226.394	165.131	200.623	25.4563
0	405.658	427.769	1074.16	409.285	162.815	1051.53	215.472	319.94	1186.99	224.8	239.616	1188.68	345.48	516.97	952.208	499.266	498.282	697.196	439.584	510.313	552.698	355.397	468.807	280.758	318.942	417.234	290.873	494.355	472.991	227.242	352.678	105.702	908.058	302.137	158.905	631.089	211.276	141.326	483.069	84.149	159.468	257.16	27.3826	211.957	258.017	208.707	165.367	200.218	9.57096
0	406.512	429.705	1080.44	409.96	165.457	1055.52	216.24	320.454	1190.8	226.098	239.989	1192.73	349.011	517.643	958.572	496.046	496.448	698.724	442.537	508.691	551.063	378.223	468.233	273.593	341.645	416.193	281.093	520.712	474.104	229.597	351.475	107.896	910.942	292.792	159.238	635.334	198.596	141.025	489.126	69.4921	158.937	263.611	13.1045	211.387	266.62	190.928	165.556	199.611	-5.54427
0	407.431	432.087	1086.44	410.707	167.952	1059.51	217.074	321.221	1194.51	227.334	240.734	1196.72	352.609	518.304	964.581	492.107	494.503	699.317	445.114	507.19	549.219	400.676	468.236	267.557	364.009	415.851	272.486	546.071	475.372	233.111	350.039	109.853	914.051	284.837	159.237	639.651	187.119	140.434	495.395	55.5641	158.172	270.5	-0.2469	210.653	275.862	173.052	165.708	198.813	-19.7411
0	408.403	434.677	1092.07	411.493	170.256	1063.49	217.937	322.252	1198.05	228.477	241.827	1200.6	356.154	518.935	970.05	487.609	492.475	699.12	447.421	505.845	547.34	422.379	468.841	262.731	385.63	416.246	265.152	570.066	476.825	237.732	348.481	111.564	917.361	278.184	158.878	643.873	176.903	139.572	501.713	42.4373	157.202	277.695	-12.5876	209.783	285.591	155.086	165.84	197.881	-32.9099
0	409.411	437.264	1097.24	412.273	172.348	1067.42	218.791	323.556	1201.36	229.498	243.23	1204.31	359.544	519.5	974.82	482.767	490.431	698.325	449.539	504.691	545.576	442.901	470.018	259.115	406.064	417.346	259.109	592.306	478.484	243.303	346.959	113.021	920.822	272.777	158.164	647.86	167.988	138.476	507.9	30.1604	156.07	285.08	-23.8722	208.809	295.656	137.068	165.973	196.918	-44.9889
0	410.415	439.682	1101.84	412.997	174.233	1071.27	219.597	325.132	1204.4	230.374	244.9	1207.79	362.692	519.963	978.755	477.851	488.464	697.142	451.518	503.762	544.027	461.787	471.68	256.604	424.848	419.048	254.287	612.393	480.339	249.531	345.632	114.223	924.35	268.61	157.128	651.479	160.408	137.201	513.773	18.7575	154.834	292.561	-34.095	207.767	305.925	119.083	166.125	196.078	-55.9664
0	411.343	441.828	1105.75	413.621	175.933	1075	220.321	326.973	1207.09	231.084	246.788	1210.96	365.526	520.294	981.738	473.176	486.682	695.755	453.381	503.089	542.718	478.578	473.69	254.996	441.526	421.192	250.532	629.948	482.326	255.991	344.625	115.176	927.831	265.718	155.842	654.582	154.187	135.815	519.152	8.23035	153.563	300.079	-43.287	206.697	316.288	101.268	166.306	195.559	-65.8763
0	412.117	443.661	1108.87	414.12	177.482	1078.56	220.931	329.06	1209.37	231.613	248.846	1213.75	367.978	520.49	983.677	469.064	485.187	694.296	455.115	502.693	541.597	492.854	475.883	254.007	455.674	423.583	247.627	644.634	484.325	262.142	344.006	115.892	931.129	264.147	154.404	657.02	149.335	134.392	523.879	-1.43559	152.33	307.608	-51.5067	205.643	326.666	83.8202	166.524	195.589	-74.7862
0	412.678	445.193	1111.15	414.484	178.922	1081.91	221.402	331.367	1211.15	231.951	251.033	1216.06	369.992	520.576	984.498	465.813	484.041	692.826	456.675	502.581	540.548	504.253	478.087	253.307	466.919	426.029	245.319	656.185	486.165	267.376	343.783	116.388	934.11	263.92	152.917	658.658	145.842	133.009	527.829	-10.2639	151.215	315.153	-58.8259	204.66	337.008	66.9748	166.78	196.405	-82.7782
0	413.001	446.478	1112.52	414.719	180.308	1085.01	221.714	333.858	1212.36	232.09	253.312	1217.81	371.515	520.607	984.154	463.643	483.256	691.339	457.985	502.735	539.416	512.499	480.148	252.57	474.963	428.361	243.36	664.42	487.66	271.089	343.914	116.68	936.657	265.011	151.47	659.407	143.675	131.736	530.924	-18.2773	150.292	322.741	-65.3108	203.813	347.278	50.9866	167.073	198.211	-89.9267
0	413.091	447.581	1112.98	414.843	181.709	1087.81	221.852	336.493	1212.92	232.026	255.657	1218.9	372.504	520.661	982.622	462.652	482.784	689.776	458.943	503.112	538.049	517.415	481.949	251.522	479.606	430.462	241.536	669.258	488.639	272.765	344.323	116.786	938.674	267.341	150.11	659.221	142.773	130.627	533.139	-25.4873	149.626	330.401	-71.0027	203.174	357.452	36.0965	167.399	201.141	-96.2749
0	412.978	448.566	1112.52	414.88	183.201	1090.24	221.805	339.222	1212.76	231.759	258.047	1219.24	372.929	520.826	979.913	462.786	482.535	688.04	459.448	503.648	536.329	518.936	483.419	249.979	480.757	432.266	239.704	670.716	488.985	272.058	344.916	116.724	940.08	270.779	148.838	658.096	143.059	129.713	534.498	-31.8821	149.265	338.15	-75.9025	202.815	367.496	22.5103	167.75	205.221	-101.819
0	412.712	449.492	1111.16	414.85	184.853	1092.22	221.564	341.998	1211.83	231.289	260.468	1218.75	372.775	521.182	976.073	463.847	482.413	686.022	459.42	504.262	534.204	517.107	484.527	247.88	478.447	433.751	237.8	668.894	488.659	268.855	345.602	116.519	940.804	275.165	147.607	656.061	144.435	128.996	535.072	-37.4187	149.233	345.972	-79.9657	202.795	377.358	10.3922	168.117	210.351	-106.504
0	412.362	450.411	1108.94	414.757	186.724	1093.66	221.123	344.772	1210.08	230.614	262.907	1217.37	372.046	521.789	971.195	465.533	482.354	683.631	458.831	504.88	531.696	512.081	485.279	245.278	472.834	434.926	235.841	663.968	487.706	263.31	346.302	116.203	940.78	280.329	146.343	653.168	146.797	128.449	534.969	-42.0206	149.53	353.808	-83.1076	203.15	386.961	-0.125956	168.489	216.32	-110.233
0	412	451.37	1105.93	414.584	188.845	1094.45	220.478	347.5	1207.53	229.735	265.353	1215.08	370.769	522.675	965.43	467.51	482.35	680.831	457.728	505.445	528.9	504.116	485.705	242.333	464.199	435.82	233.916	656.184	486.251	255.831	346.967	115.82	939.948	286.108	144.966	649.505	150.038	128.026	534.323	-45.5819	150.135	361.56	-85.2189	203.886	396.198	-8.92903	168.851	222.837	-112.886
0	411.694	452.413	1102.23	414.288	191.211	1094.49	219.624	350.14	1204.2	228.654	267.793	1211.89	368.995	523.838	958.998	469.498	482.443	677.674	456.221	505.926	525.959	493.558	485.855	239.271	452.932	436.473	232.148	645.861	484.478	247.043	347.587	115.419	938.263	292.366	143.417	645.209	154.065	127.676	533.28	-47.9794	151.008	369.091	-86.1846	204.978	404.941	-15.9014	169.184	229.579	-114.338
0	411.496	453.577	1097.94	413.815	193.776	1093.7	218.562	352.66	1200.16	227.374	270.213	1207.86	366.802	525.25	952.19	471.348	482.678	674.315	454.455	506.327	523.025	480.828	485.792	236.337	439.504	436.927	230.663	633.387	482.606	237.708	348.204	115.057	935.708	299.004	141.685	640.477	158.809	127.353	531.982	-49.088	152.1	376.247	-85.9031	206.376	413.048	-20.9162	169.469	236.238	-114.487
0	411.432	454.882	1093.21	413.108	196.454	1092.05	217.298	355.027	1195.53	225.903	272.596	1203.09	364.292	526.856	945.362	473.05	483.067	670.981	452.555	506.671	520.22	466.395	485.58	233.743	424.434	437.226	229.554	619.2	480.85	228.615	348.907	114.789	932.318	305.972	139.804	635.554	164.233	127.024	530.557	-48.7965	153.358	382.862	-84.3005	208.013	420.376	-23.8392	169.689	242.545	-113.259
0	411.499	456.323	1088.12	412.133	199.12	1089.47	215.845	357.218	1190.47	224.257	274.92	1197.73	361.591	528.592	938.903	474.678	483.57	667.897	450.562	506.996	517.594	450.729	485.285	231.626	408.234	437.405	228.858	603.749	479.394	220.445	349.82	114.667	928.192	313.265	137.843	630.713	170.33	126.675	529.108	-47.022	154.735	388.776	-81.3381	209.814	426.787	-24.5453	169.84	248.284	-110.62
0	411.661	457.86	1082.73	410.892	201.622	1085.97	214.23	359.208	1185.14	222.465	277.164	1191.98	358.839	530.381	933.177	476.261	484.114	665.173	448.392	507.333	515.114	434.259	484.967	230.031	391.359	437.499	228.553	587.441	478.36	213.639	351.084	114.735	923.513	320.907	135.872	626.21	177.115	126.306	527.706	-43.7185	156.189	393.844	-77.0137	211.71	432.162	-22.9379	169.932	253.294	-106.574
0	411.842	459.437	1077.04	409.425	203.8	1081.52	212.488	360.984	1179.73	220.563	279.306	1186.05	356.174	532.154	928.464	477.679	484.636	662.729	445.836	507.702	512.685	417.337	484.672	228.917	374.167	437.535	228.567	570.603	477.789	208.353	352.818	115.033	918.545	328.936	133.941	622.252	184.61	125.924	526.392	-38.8813	157.689	397.943	-71.3582	213.642	436.401	-18.9694	169.988	257.459	-101.157
0	411.923	461.006	1070.98	407.805	205.499	1076.14	210.662	362.536	1174.44	218.601	281.327	1180.16	353.711	533.854	924.882	478.615	485.118	660.289	442.6	508.109	510.191	400.217	484.433	228.178	356.908	437.54	228.792	553.468	477.651	204.519	355.082	115.596	913.612	337.38	132.08	618.971	192.829	125.54	525.18	-32.5439	159.212	400.98	-64.4298	215.568	439.428	-12.6539	170.05	260.698	-94.428
0	411.742	462.568	1064.4	406.117	206.593	1069.83	208.795	363.867	1169.43	216.629	283.216	1174.55	351.525	535.46	922.355	478.605	485.602	657.484	438.381	508.547	507.539	383.061	484.27	227.682	339.727	437.534	229.112	536.187	477.866	201.911	357.838	116.458	909.061	346.253	130.307	616.426	201.768	125.174	524.063	-24.7711	160.746	402.891	-56.3055	217.458	441.196	-4.06659	170.17	262.958	-86.4657
0	411.124	464.186	1057.18	404.43	206.998	1062.7	206.932	364.99	1164.85	214.698	284.97	1169.39	349.625	536.979	920.623	477.158	486.175	653.986	432.948	509.001	504.685	365.962	484.189	227.303	322.693	437.535	229.427	518.848	478.337	200.233	360.938	117.636	905.204	355.559	128.646	614.607	211.404	124.852	523.025	-15.6482	162.281	403.644	-47.0752	219.293	441.684	6.66751	170.41	264.21	-77.3577
0	409.936	465.983	1049.32	402.777	206.674	1054.89	205.108	365.931	1160.8	212.852	286.596	1164.86	347.944	538.437	919.301	473.913	486.929	649.64	426.202	509.452	501.633	348.958	484.189	226.946	305.814	437.557	229.671	501.497	478.967	199.191	364.13	119.112	902.268	365.295	127.14	613.465	221.697	124.609	522.044	-5.27083	163.81	403.238	-36.8345	221.057	440.897	19.3916	170.829	264.451	-67.1965
0	408.151	468.101	1041.05	401.144	205.625	1046.69	203.355	366.726	1157.37	211.122	288.111	1161.05	346.34	539.848	917.976	468.771	487.894	644.523	418.194	509.876	498.426	332.054	484.259	226.556	289.068	437.607	229.812	484.157	479.666	198.536	367.113	120.814	900.368	375.449	125.859	612.938	232.596	124.489	521.102	6.26356	165.325	401.698	-25.6795	222.734	438.862	33.9393	171.475	263.712	-56.0734
0	405.857	470.636	1032.82	399.468	203.895	1038.48	201.698	367.423	1154.58	209.525	289.541	1158.01	344.605	541.198	916.292	461.943	488.996	638.925	409.087	510.246	495.127	315.237	484.383	226.116	272.415	437.686	229.847	466.837	480.365	198.077	369.598	122.614	899.498	385.977	124.888	612.997	244.036	124.534	520.192	18.8614	166.816	399.069	-13.7014	224.309	435.621	50.1551	172.37	262.063	-44.0733
0	403.219	473.587	1025.19	397.651	201.587	1030.75	200.159	368.075	1152.45	208.068	290.917	1155.75	342.499	542.445	914.022	453.883	490.07	633.251	399.102	510.535	491.794	298.483	484.544	225.633	255.812	437.788	229.793	449.539	481.012	197.687	371.37	124.349	899.55	396.78	124.311	613.673	255.939	124.779	519.322	32.4368	168.27	395.415	-0.981628	225.766	431.228	67.9049	173.507	259.613	-31.2698
0	400.434	476.823	1018.65	395.588	198.88	1024.01	198.758	368.743	1150.98	206.749	292.268	1154.25	339.791	543.531	911.112	445.132	490.916	627.899	388.443	510.717	488.475	281.765	484.722	225.129	239.217	437.902	229.678	432.26	481.574	197.287	372.304	125.854	900.357	407.688	124.19	615.056	268.21	125.243	518.519	46.9135	169.675	390.81	12.4136	227.094	425.742	87.0741	174.852	256.499	-17.7204
0	397.709	480.099	1013.6	393.217	196.037	1018.74	197.518	369.486	1150.13	205.561	293.618	1153.45	336.313	544.407	907.681	436.145	491.362	623.137	377.258	510.769	485.216	265.05	484.902	224.634	222.592	438.022	229.539	414.992	482.036	196.841	372.377	126.99	901.727	418.483	124.547	617.256	280.739	125.927	517.833	62.2259	171.017	385.338	26.4369	228.287	419.227	107.561	176.35	252.87	-3.46279
0	395.235	483.124	1010.26	390.584	193.376	1015.25	196.463	370.355	1149.87	204.498	294.979	1153.3	332.002	545.051	904.006	427.142	491.315	619.057	365.61	510.677	482.083	248.308	485.074	224.189	205.906	438.141	229.426	397.723	482.393	196.35	371.668	127.672	903.48	428.935	125.362	620.349	293.402	126.814	517.32	78.3206	172.288	379.088	41.0627	229.352	411.747	129.266	177.932	248.883	11.4878
0	393.169	485.62	1008.69	387.861	191.218	1013.64	195.615	371.388	1150.16	203.554	296.353	1153.73	326.93	545.475	900.457	418.062	490.784	615.602	353.493	510.437	479.178	231.512	485.237	223.851	189.134	438.262	229.407	380.439	482.649	195.835	370.346	127.878	905.474	438.839	126.581	624.338	306.069	127.874	517.038	95.1562	173.484	372.155	56.2883	230.305	403.372	152.088	179.519	244.687	27.1395
0	391.607	487.375	1008.79	385.313	189.826	1013.83	195	372.607	1150.96	202.728	297.73	1154.68	321.304	545.712	897.428	408.618	489.873	612.664	340.854	510.057	476.641	214.644	485.395	223.69	172.259	438.395	229.566	363.122	482.814	195.327	368.646	127.653	907.625	448.037	128.138	629.152	318.615	129.072	517.029	112.703	174.605	364.64	72.132	231.172	394.178	175.919	181.034	240.426	43.5222
0	390.577	488.273	1010.3	383.228	189.351	1015.61	194.637	374.014	1152.23	202.023	299.097	1156.09	315.443	545.793	895.257	398.439	488.739	610.173	327.632	509.558	474.63	197.691	485.556	223.791	155.274	438.55	230.007	345.757	482.899	194.856	366.84	127.098	909.916	456.417	129.973	634.667	330.923	130.379	517.313	130.941	175.657	356.647	88.6296	231.987	384.253	200.646	182.401	236.234	60.6837
0	390.048	488.294	1012.87	381.828	189.814	1018.75	194.545	375.593	1153.94	201.445	300.435	1157.91	309.741	545.73	894.16	387.219	487.535	608.144	313.787	508.968	473.299	180.655	485.729	224.252	138.183	438.738	230.851	328.328	482.915	194.448	365.203	126.358	912.392	463.909	132.03	640.723	342.89	131.776	517.879	149.858	176.648	348.29	105.829	232.785	373.694	226.154	183.555	232.238	78.684
0	389.942	487.499	1016.13	381.212	191.118	1022.98	194.731	377.312	1156.07	201	301.722	1160.1	304.603	545.513	894.201	374.829	486.375	606.671	299.329	508.319	472.781	163.547	485.921	225.176	121.005	438.971	232.228	310.82	482.872	194.117	363.977	125.588	915.14	470.474	134.263	647.148	354.433	133.247	518.688	169.442	177.582	339.682	123.782	233.596	362.61	252.333	184.45	228.554	97.589
0	390.164	486.007	1019.74	381.341	193.09	1028.05	195.196	379.117	1158.59	200.698	302.938	1162.62	300.383	545.129	895.295	361.362	485.312	605.89	284.328	507.649	473.171	146.395	486.137	226.667	103.777	439.252	234.269	293.223	482.781	193.869	363.351	124.93	918.263	476.092	136.627	653.76	365.485	134.78	519.672	189.682	178.461	330.944	142.542	234.439	351.124	279.081	185.053	225.289	117.463
0	390.626	483.977	1023.47	382.061	195.502	1033.69	195.93	380.943	1161.47	200.548	304.056	1165.45	297.311	544.57	897.25	347.096	484.354	605.938	268.921	506.993	474.521	129.242	486.379	228.821	86.5564	439.584	237.091	275.528	482.65	193.704	363.443	124.488	921.847	480.754	139.072	660.374	375.994	136.36	520.744	210.559	179.281	322.195	162.151	235.32	339.369	306.301	185.354	222.542	138.361
0	391.262	481.591	1027.19	383.15	198.08	1039.64	196.91	382.708	1164.69	200.557	305.052	1168.55	295.456	543.837	899.829	332.436	483.493	606.914	253.3	506.388	476.839	112.155	486.65	231.713	69.4297	439.96	240.787	257.726	482.491	193.609	364.299	124.314	925.939	484.451	141.548	666.812	385.917	137.968	521.81	232.045	180.032	313.559	182.633	236.228	327.49	333.897	185.351	220.407	160.317
0	392.031	479.031	1030.89	384.387	200.523	1045.71	198.103	384.328	1168.2	200.733	305.897	1171.89	294.718	542.936	902.816	317.828	482.711	608.852	237.697	505.866	480.086	95.2191	486.954	235.395	52.5074	440.377	245.419	239.812	482.305	193.566	365.894	124.411	930.527	487.18	144.005	672.91	395.215	139.582	522.783	254.1	180.703	305.164	203.988	237.144	315.654	361.766	185.055	218.981	183.337
0	392.916	476.452	1034.64	385.595	202.538	1051.78	199.466	385.714	1171.96	201.077	306.565	1175.44	294.859	541.865	906.056	303.694	481.998	611.71	222.356	505.463	484.196	78.5418	487.299	239.883	35.9223	440.835	251.008	221.776	482.093	193.552	368.14	124.741	935.541	488.94	146.415	678.534	403.853	141.184	523.592	276.667	181.284	297.147	226.178	238.041	304.047	389.787	184.489	218.369	207.382
0	393.909	473.972	1038.54	386.668	203.882	1057.82	200.952	386.792	1175.91	201.587	307.032	1179.16	295.554	540.622	909.47	290.378	481.361	615.381	207.503	505.213	489.074	62.2474	487.7	245.155	19.8232	441.341	257.536	203.613	481.844	193.542	370.902	125.243	940.867	489.741	148.772	683.58	411.81	142.762	524.199	299.66	181.77	289.654	249.117	238.893	292.875	417.811	183.686	218.677	232.356
0	395.003	471.663	1042.67	387.576	204.41	1063.85	202.512	387.503	1180	202.257	307.278	1183.01	296.459	539.211	913.047	278.106	480.824	619.709	193.331	505.148	494.618	46.4711	488.174	251.152	4.36663	441.906	264.941	185.316	481.55	193.519	373.999	125.854	946.353	489.602	151.102	687.971	419.078	144.313	524.59	322.953	182.165	282.839	272.665	239.677	282.359	445.651	182.691	220.003	258.101
0	396.186	469.56	1047.04	388.349	204.1	1069.88	204.099	387.81	1184.17	203.073	307.289	1186.96	297.273	537.656	916.814	266.991	480.434	624.523	179.986	505.293	500.713	31.3497	488.737	257.779	-10.2919	442.541	273.12	166.889	481.199	193.471	377.218	126.512	951.822	488.558	153.44	691.647	425.671	145.846	524.784	346.37	182.478	276.859	296.621	240.383	272.718	473.074	181.556	222.426	284.381
0	397.441	467.663	1051.67	389.05	203.051	1075.91	205.672	387.703	1188.38	204.013	307.054	1190.95	297.789	536.004	920.798	257.054	480.256	629.661	167.576	505.661	507.238	17.0118	489.405	264.911	-24.0087	443.254	281.937	148.346	480.788	193.394	380.319	127.161	957.073	486.665	155.803	694.559	431.626	147.372	524.825	369.678	182.725	271.858	320.717	241.005	264.152	499.804	180.337	225.982	310.882
0	398.759	465.953	1056.49	389.747	201.46	1081.87	207.199	387.194	1192.59	205.053	306.565	1194.93	297.925	534.321	924.995	248.271	480.349	634.978	156.179	506.245	514.051	3.56773	490.186	272.407	-36.6625	444.044	291.229	129.722	480.322	193.299	383.051	127.741	961.882	484.007	158.17	696.675	437.003	148.9	524.781	392.594	182.926	267.945	344.625	241.549	256.82	525.531	179.089	230.652	337.213
0	400.142	464.394	1061.44	390.484	199.572	1087.66	208.652	386.314	1196.74	206.161	305.82	1198.85	297.711	532.679	929.358	240.608	480.747	640.34	145.858	507.02	520.992	-8.89951	491.08	280.119	-48.1662	444.905	300.822	111.08	479.817	193.206	385.175	128.19	966.019	480.708	160.474	697.993	441.874	150.431	524.733	414.789	183.106	265.18	367.959	242.031	250.818	549.922	177.872	236.343	362.918
0	401.6	462.941	1066.47	391.271	197.634	1093.14	210.01	385.11	1200.79	207.301	304.819	1202.66	297.27	531.137	933.797	234.06	481.444	645.603	136.676	507.941	527.879	-20.3414	492.081	287.913	-58.4767	445.834	310.549	92.5073	479.298	193.154	386.496	128.444	969.277	476.943	162.621	698.565	446.317	151.958	524.765	435.906	183.296	263.551	390.296	242.474	246.166	572.642	176.75	242.876	387.495
0	403.146	461.542	1071.51	392.097	195.85	1098.19	211.256	383.64	1204.68	208.436	303.568	1206.28	296.773	529.729	938.197	228.661	482.383	650.596	128.703	508.95	534.515	-30.7484	493.182	295.679	-67.6022	446.832	320.261	74.1253	478.795	193.201	386.905	128.447	971.507	472.944	164.522	698.506	450.412	153.462	524.945	455.575	183.535	262.967	411.189	242.908	242.798	593.374	175.811	249.985	410.427
0	404.78	460.142	1076.5	392.946	194.363	1102.7	212.373	381.967	1208.37	209.526	302.078	1209.65	296.402	528.461	942.429	224.482	483.466	655.121	122.009	509.986	540.697	-40.15	494.374	303.342	-75.6035	447.906	329.848	56.0839	478.344	193.43	386.43	128.166	972.664	469.005	166.13	697.991	454.223	154.925	525.304	473.436	183.871	263.25	430.192	243.372	240.566	611.835	175.166	257.319	431.214
0	406.477	458.687	1081.38	393.812	193.236	1106.59	213.345	380.157	1211.77	210.537	300.369	1212.69	296.315	527.322	946.369	221.607	484.571	658.959	116.661	510.996	546.234	-48.61	495.647	310.865	-82.586	449.073	339.236	38.5578	477.976	193.942	385.26	127.616	972.823	465.456	167.466	697.236	457.79	156.333	525.821	489.154	184.361	264.143	446.89	243.911	239.249	627.792	174.951	264.457	449.404
0	408.192	457.128	1086.08	394.701	192.452	1109.79	214.16	378.27	1214.81	211.437	298.471	1215.33	296.62	526.3	949.902	220.104	485.576	661.898	112.707	511.936	550.956	-56.2154	496.986	318.248	-88.6838	450.344	348.395	21.7372	477.717	194.848	383.731	126.86	972.178	462.631	168.626	696.464	461.109	157.681	526.41	502.442	185.062	265.332	460.921	244.571	238.573	641.069	175.309	270.936	464.62
0	409.855	455.416	1090.54	395.609	191.926	1112.22	214.806	376.361	1217.41	212.204	296.419	1217.47	297.364	525.39	952.926	220	486.387	663.767	110.162	512.782	554.735	-63.0604	498.369	325.511	-94.0362	451.72	357.322	5.81269	477.581	196.26	382.239	125.998	970.976	460.803	169.753	695.862	464.118	158.982	526.924	513.066	186.027	266.472	472	245.392	238.236	651.549	176.369	276.287	476.57
0	411.39	453.509	1094.69	396.513	191.526	1113.83	215.279	374.478	1219.46	212.821	294.256	1219.03	298.527	524.598	955.356	221.254	486.963	664.463	109.006	513.527	557.492	-69.2291	499.762	332.69	-98.7633	453.18	366.036	-9.04425	477.56	198.265	381.139	125.138	969.448	460.13	170.998	695.541	466.707	160.255	527.174	520.866	187.294	267.23	479.934	246.405	237.943	659.172	178.221	280.08	485.062
0	412.725	451.377	1098.43	397.369	191.104	1114.54	215.578	372.654	1220.86	213.284	292.029	1219.92	300.034	523.936	957.123	223.769	487.322	663.964	109.176	514.179	559.201	-74.779	501.117	339.815	-102.946	454.679	374.565	-22.6945	477.622	200.919	380.657	124.371	967.733	460.607	172.47	695.501	468.726	161.53	526.955	525.754	188.874	267.32	484.628	247.621	237.443	663.926	180.896	281.968	490.002
0	413.804	449.01	1101.67	398.127	190.534	1114.3	215.707	370.912	1221.52	213.592	289.789	1220.07	301.768	523.421	958.173	227.398	487.54	662.326	110.572	514.761	559.894	-79.7301	502.373	346.907	-106.612	456.152	382.93	-35.0344	477.714	204.242	380.851	123.752	965.85	462.052	174.212	695.606	470.02	162.835	526.087	527.721	190.753	266.542	486.088	249.03	236.555	665.852	184.359	281.72	491.396
0	414.597	446.427	1104.32	398.745	189.745	1113.09	215.67	369.264	1221.35	213.748	287.588	1219.41	303.599	523.062	958.455	231.965	487.733	659.66	113.069	515.303	559.646	-84.0621	503.469	353.966	-109.74	457.522	391.142	-45.9908	477.769	208.216	381.612	123.298	963.698	464.132	176.185	695.595	470.468	164.2	524.447	526.832	192.884	264.81	484.414	250.6	235.192	665.038	188.51	279.249	489.345
0	415.1	443.682	1106.25	399.199	188.732	1110.92	215.476	367.713	1220.28	213.757	285.477	1217.9	305.4	522.864	957.921	237.286	488.036	656.111	116.53	515.838	558.571	-87.7181	504.344	360.976	-112.261	458.704	399.193	-55.5113	477.728	212.794	382.721	122.999	961.101	466.424	178.292	695.12	470.017	165.647	522	523.228	195.196	262.166	479.788	252.278	233.369	661.61	193.192	274.628	484.036
0	415.332	440.857	1107.37	399.482	187.553	1107.85	215.129	366.255	1218.27	213.619	283.501	1215.55	307.07	522.82	956.521	243.183	488.568	651.837	120.817	516.397	556.806	-90.6136	504.945	367.903	-114.076	459.623	407.053	-63.5479	477.558	217.895	383.914	122.835	957.885	468.505	180.403	693.835	468.713	167.188	518.814	517.114	197.595	258.772	472.463	253.996	231.195	655.739	198.205	268.098	475.736
0	415.327	438.054	1107.57	399.597	186.302	1103.97	214.63	364.882	1215.34	213.331	281.698	1212.39	308.548	522.917	954.207	249.507	489.407	646.998	125.81	517.001	554.503	-92.6474	505.233	374.695	-115.069	460.212	414.676	-70.0397	477.267	223.409	384.969	122.787	953.956	470.059	182.384	691.502	466.71	168.816	515.057	508.75	199.978	254.892	462.742	255.675	228.845	647.626	203.314	260.059	464.778
0	415.121	435.378	1106.78	399.556	185.079	1099.38	213.978	363.582	1211.51	212.884	280.095	1208.47	309.819	523.131	950.941	256.149	490.57	641.749	131.414	517.655	551.815	-93.7123	505.184	381.289	-115.123	460.421	421.992	-74.9047	476.897	229.191	385.759	122.844	949.369	470.971	184.115	688.083	464.247	170.506	510.971	498.424	202.239	250.84	450.962	257.24	226.529	637.504	208.264	251.051	451.551
0	414.74	432.923	1104.95	399.368	183.952	1094.2	213.171	362.348	1206.88	212.269	278.707	1203.91	310.918	523.432	946.718	263.051	492.015	636.244	137.568	518.348	548.893	-93.7048	504.787	387.611	-114.131	460.219	428.921	-78.0458	476.509	235.071	386.275	122.991	944.34	471.373	185.522	683.796	461.602	172.206	506.829	486.439	204.291	246.936	437.488	258.626	224.446	625.632	212.791	241.714	436.493
0	414.187	430.76	1102.04	399.039	182.941	1088.53	212.207	361.173	1201.58	211.481	277.541	1198.82	311.913	523.786	941.582	270.203	493.659	630.641	144.242	519.057	545.875	-92.5337	504.048	393.58	-112.013	459.595	435.368	-79.3674	476.154	240.86	386.597	123.207	939.218	471.61	186.597	679.081	459.022	173.848	502.877	473.102	206.069	243.451	422.688	259.797	222.748	612.291	216.655	232.712	420.06
0	413.438	428.932	1098.02	398.581	182.011	1082.47	211.089	360.062	1195.77	210.519	276.596	1193.39	312.895	524.156	935.646	277.635	495.405	625.105	151.439	519.754	542.885	-90.1275	502.984	399.107	-108.716	458.561	441.235	-78.7857	475.864	246.377	386.834	123.449	934.406	472.107	187.388	674.488	456.638	175.353	499.27	458.709	207.541	240.561	406.925	260.744	221.517	597.779	219.673	224.636	402.697
0	412.445	427.458	1092.91	398.026	181.085	1076.08	209.83	359.025	1189.65	209.396	275.87	1187.77	313.953	524.502	929.105	285.405	497.174	619.807	159.178	520.411	540.029	-86.4398	501.625	404.097	-104.22	457.146	446.422	-76.2329	475.639	251.456	387.064	123.655	930.261	473.172	187.972	670.474	454.401	176.65	496.035	443.529	208.705	238.328	390.525	261.48	220.756	582.386	221.763	217.889	384.798
0	411.157	426.344	1086.71	397.413	180.062	1069.41	208.453	358.078	1183.45	208.134	275.354	1182.17	315.154	524.786	922.236	293.584	498.922	614.914	167.486	521.008	537.391	-81.4517	500.006	408.451	-98.5376	455.397	450.83	-71.6625	475.447	255.957	387.291	123.756	927	474.813	188.404	667.22	452.06	177.681	493.075	427.798	209.582	236.705	373.757	262.033	220.406	566.367	222.96	212.632	366.675
0	409.533	425.6	1079.46	396.746	178.822	1062.54	206.99	357.237	1177.39	206.769	275.037	1176.76	316.516	524.97	915.382	302.237	500.639	610.569	176.381	521.534	535.033	-75.1738	498.163	412.069	-91.7106	453.36	454.366	-65.056	475.231	259.764	387.44	123.691	924.64	476.653	188.692	664.54	449.207	178.401	490.223	411.701	210.205	235.566	356.823	262.439	220.362	549.922	223.401	208.807	348.555
0	407.567	425.254	1071.26	395.956	177.234	1055.54	205.481	356.513	1171.67	205.34	274.9	1171.71	318.002	525.018	908.911	311.413	502.331	606.874	185.862	521.981	532.99	-67.6435	496.13	414.856	-83.8018	451.085	456.946	-56.4271	474.916	262.793	387.374	123.412	922.987	477.999	188.79	661.972	445.376	178.779	487.317	395.376	210.613	234.751	339.86	262.736	220.503	533.191	223.277	206.209	330.577
0	405.291	425.371	1062.22	394.898	175.196	1048.51	203.97	355.908	1166.47	203.887	274.914	1167.14	319.508	524.905	903.17	321.124	503.996	603.885	195.906	522.338	531.276	-58.9205	493.933	416.721	-74.8897	448.61	458.492	-45.8182	474.426	264.987	386.931	122.884	921.695	478.035	188.608	658.99	440.173	178.807	484.26	378.92	210.847	234.103	322.946	262.951	220.717	516.278	222.791	204.547	312.814
0	402.777	426.041	1052.55	393.42	172.683	1041.62	202.494	355.404	1161.93	202.448	275.037	1163.16	320.879	524.62	898.419	331.349	505.604	601.614	206.462	522.587	529.883	-49.0798	491.587	417.583	-65.061	445.968	458.937	-33.294	473.699	266.318	385.955	122.088	920.365	476.07	188.051	655.232	433.38	178.51	481.033	362.393	210.943	233.5	306.115	263.107	220.92	499.255	222.123	203.525	295.285
0	400.115	427.366	1042.53	391.437	169.78	1035.06	201.084	354.968	1158.14	201.055	275.215	1159.82	321.94	524.188	894.794	342.022	507.097	600.054	217.46	522.701	528.794	-38.2038	489.101	417.375	-54.4031	443.179	458.226	-18.9352	472.701	266.776	384.318	121.02	918.643	471.762	187.074	650.627	425.006	177.954	477.688	345.831	210.93	232.869	289.371	263.214	221.062	482.172	221.413	202.888	277.975
0	397.401	429.423	1032.51	388.992	166.678	1029.1	199.756	354.548	1155.12	199.736	275.38	1157.13	322.534	523.666	892.289	353.034	508.399	599.212	228.81	522.65	527.988	-26.3746	486.481	416.043	-42.9968	440.262	456.315	-2.83428	471.427	266.372	381.94	119.697	916.295	465.22	185.732	645.4	415.258	177.239	474.306	329.252	210.83	232.186	272.699	263.273	221.131	465.064	220.747	202.444	260.846
0	394.71	432.223	1022.96	386.284	163.635	1024.01	198.518	354.084	1152.87	198.515	275.459	1155.11	322.555	523.133	890.789	364.235	509.441	599.134	240.413	522.406	527.453	-13.6672	483.735	413.558	-30.9102	437.23	453.173	14.9064	469.907	265.133	378.795	118.165	913.246	456.952	184.188	639.953	404.464	176.478	470.97	312.663	210.661	231.461	256.079	263.284	221.138	447.954	220.166	202.069	243.851
0	392.097	435.662	1014.38	383.626	160.929	1020.03	197.368	353.512	1151.35	197.414	275.374	1153.72	321.96	522.668	890.12	375.443	510.179	599.911	252.162	521.954	527.188	-0.144579	480.878	409.91	-18.1935	434.097	448.789	34.1775	468.192	263.104	374.92	116.495	909.589	447.675	182.68	634.727	392.973	175.787	467.742	296.066	210.444	230.727	239.483	263.247	221.114	430.855	219.676	201.697	226.944
0	389.592	439.508	1007.31	381.357	158.805	1017.34	196.3	352.778	1150.53	196.458	275.057	1152.96	320.774	522.331	890.115	386.46	510.609	601.649	263.955	521.295	527.201	14.1464	477.933	405.121	-4.87563	430.883	443.17	54.8652	466.342	260.346	370.412	114.782	905.556	438.073	181.446	630.068	381.058	175.261	464.67	279.461	210.203	230.029	222.888	263.171	221.101	413.773	219.266	201.302	210.077
0	387.223	443.393	1002.19	379.746	157.434	1015.99	195.309	351.844	1150.34	195.668	274.452	1152.77	319.088	522.147	890.65	397.096	510.754	604.42	275.693	520.44	527.503	29.176	474.928	399.238	9.03709	427.609	436.344	76.8523	464.421	256.948	365.429	113.138	901.471	428.597	180.659	626.143	368.863	174.962	461.801	262.845	209.971	229.417	206.269	263.075	221.152	396.706	218.926	200.892	193.209
0	385.035	446.869	999.342	378.939	156.882	1015.92	194.395	350.698	1150.73	195.066	273.525	1153.14	317.048	522.113	891.656	407.185	510.652	608.223	287.288	519.415	528.095	44.9308	471.896	392.335	23.5602	424.297	428.364	100.019	462.489	253.023	360.18	111.686	897.691	419.356	180.388	622.922	356.398	174.91	459.214	246.21	209.786	228.948	189.606	262.988	221.336	379.643	218.653	200.487	176.305
0	383.105	449.483	998.913	378.932	157.11	1016.92	193.561	349.352	1151.65	194.674	272.27	1154.03	314.845	522.205	893.112	416.598	510.336	612.982	298.656	518.246	528.965	61.4105	468.868	384.506	38.7283	420.97	419.306	124.241	460.601	248.713	354.914	110.544	894.54	410.136	180.599	620.251	343.575	175.087	457.02	229.546	209.681	228.687	172.885	262.939	221.734	362.571	218.446	200.111	159.339
0	381.528	450.882	1000.83	379.588	157.984	1018.74	192.819	347.841	1153.06	194.509	270.707	1155.41	312.693	522.395	895.038	425.24	509.829	618.553	309.725	516.96	530.079	78.6252	465.876	375.864	54.5922	417.647	409.266	149.394	458.814	244.172	349.897	109.811	892.257	400.525	181.174	617.981	330.269	175.444	455.356	212.845	209.676	228.707	156.099	262.948	222.444	345.473	218.31	199.78	142.292
0	380.387	450.896	1004.83	380.683	159.312	1021.05	192.185	346.219	1154.92	194.584	268.882	1157.24	310.812	522.658	897.475	433.052	509.143	624.76	320.425	515.576	531.384	96.5932	462.947	366.537	71.2129	414.345	398.362	175.363	457.192	239.566	345.373	109.553	890.956	390.093	181.952	616.068	316.376	175.915	454.356	196.101	209.769	229.089	139.252	263.018	223.575	328.334	218.244	199.497	125.155
0	379.717	449.582	1010.49	381.959	160.885	1023.58	191.679	344.549	1157.2	194.906	266.867	1159.5	309.4	522.971	900.469	440.001	508.287	631.409	330.697	514.11	532.815	115.338	460.107	356.663	88.6562	411.081	386.73	202.047	455.811	235.06	341.534	109.796	890.61	378.569	182.775	614.593	301.864	176.431	454.13	179.316	209.935	229.921	122.359	263.125	225.242	311.138	218.247	199.257	107.932
0	379.49	447.213	1017.31	383.192	162.521	1026.12	191.318	342.9	1159.87	195.47	264.754	1162.15	308.622	523.309	904.058	446.073	507.268	638.315	340.486	512.568	534.295	134.885	457.377	346.389	106.985	407.871	374.525	229.361	454.75	230.818	338.486	110.526	891.087	365.947	183.526	613.707	286.787	176.928	454.755	162.504	210.13	231.292	105.448	263.226	227.561	293.874	218.313	199.045	90.644
0	379.631	444.225	1024.77	384.23	164.104	1028.61	191.121	341.34	1162.9	196.266	262.646	1165.15	308.597	523.65	908.261	451.265	506.094	645.301	349.748	510.956	535.741	155.257	454.778	335.871	126.252	404.738	361.919	257.226	454.081	226.998	336.237	111.699	892.2	352.489	184.15	613.558	271.291	177.349	456.261	145.699	210.293	233.283	88.5667	263.261	230.637	276.538	218.431	198.848	73.3299
0	380.046	441.127	1032.44	385.013	165.602	1031.07	191.101	339.927	1166.24	197.271	260.648	1168.46	309.39	523.974	913.067	455.579	504.768	652.205	358.444	509.275	537.068	176.467	452.33	325.272	146.499	401.709	349.093	285.567	453.852	223.749	334.703	113.244	893.772	338.639	184.637	614.239	255.595	177.647	458.638	128.959	210.355	235.962	71.7823	263.161	234.552	259.128	218.583	198.651	56.0519
0	380.654	438.41	1039.99	385.566	167.053	1033.6	191.269	338.712	1169.87	198.458	258.862	1172.04	311.015	524.273	918.43	459.011	503.291	658.875	366.547	507.525	538.195	198.515	450.054	314.766	167.745	398.817	336.243	314.304	454.078	221.208	333.719	115.07	895.673	324.896	184.999	615.775	239.957	177.784	461.833	112.366	210.25	239.369	55.1821	262.861	239.358	241.645	218.743	198.44	38.8954
0	381.397	436.47	1047.25	385.97	168.533	1036.31	191.632	337.732	1173.73	199.796	257.372	1175.83	313.438	524.548	924.271	461.551	501.658	665.168	374.04	505.704	539.053	221.381	447.975	304.53	189.981	396.1	323.57	343.345	454.735	219.499	333.062	117.072	897.825	311.704	185.249	618.116	224.641	177.728	465.764	96.0185	209.917	243.507	38.8739	262.307	245.066	224.094	218.881	198.198	21.9702
0	382.244	435.562	1054.14	386.331	170.113	1039.31	192.193	337.01	1177.77	201.256	256.245	1179.79	316.583	524.818	930.478	463.182	499.86	670.954	380.92	503.814	539.589	245.01	446.122	294.75	213.157	393.606	311.286	372.576	455.761	218.74	332.48	119.143	900.195	299.378	185.388	621.154	209.876	177.452	470.335	80.0265	209.304	248.343	22.9819	261.463	251.648	206.482	218.969	197.909	5.40823
0	383.18	435.78	1060.7	386.748	171.828	1042.65	192.952	336.56	1181.93	202.807	255.523	1183.86	320.336	525.105	936.918	463.876	497.888	676.116	387.198	501.856	539.779	269.306	444.529	285.614	237.169	391.385	299.607	401.848	457.074	219.035	331.727	121.172	902.773	288.066	185.409	624.741	195.824	176.931	475.453	64.5012	208.38	253.809	7.64078	260.315	259.033	188.81	218.993	197.553	-10.6412
0	384.199	437.064	1066.96	387.297	173.667	1046.38	193.901	336.382	1186.16	204.427	255.222	1188	324.559	525.433	943.445	463.609	495.737	680.555	392.9	499.839	539.629	294.114	443.23	277.306	261.845	389.486	288.752	430.968	458.582	220.475	330.618	123.055	905.567	277.763	185.294	628.734	182.576	176.151	481.036	49.5487	207.134	259.809	-7.01204	258.879	267.115	171.08	218.953	197.118	-26.0191
0	385.303	439.24	1072.98	388.026	175.573	1050.49	195.027	336.475	1190.39	206.092	255.339	1192.16	329.096	525.814	949.912	462.375	493.42	684.199	398.07	497.776	539.183	319.213	442.254	269.999	286.938	387.957	278.922	459.687	460.2	223.124	329.064	124.705	908.586	268.36	185.017	633.032	170.163	175.112	487.014	35.266	205.58	266.231	-20.8448	257.194	275.763	153.297	218.865	196.597	-40.5683
0	386.497	442.062	1078.78	388.951	177.458	1054.95	196.309	336.83	1194.56	207.786	255.846	1196.29	333.782	526.237	956.168	460.206	490.967	687.008	402.767	495.691	538.514	344.308	441.622	263.837	312.12	386.83	270.29	487.7	461.859	227.003	327.093	126.052	911.844	259.713	184.55	637.582	158.577	173.831	493.314	21.736	203.757	272.95	-33.7409	255.323	284.83	135.464	218.749	195.995	-54.1469
0	387.796	445.263	1084.34	390.074	179.227	1059.71	197.722	337.436	1198.61	209.491	256.701	1200.36	338.45	526.674	962.063	457.198	488.429	688.977	407.062	493.617	537.718	369.03	441.335	258.917	336.987	386.122	262.975	514.649	463.503	232.07	324.839	127.062	915.341	251.702	183.869	642.355	147.798	172.346	499.856	9.01943	201.723	279.842	-45.6088	253.344	294.162	117.596	218.628	195.327	-66.6417
0	389.21	448.581	1089.63	391.386	180.808	1064.65	199.231	338.278	1202.48	211.194	257.849	1204.3	342.937	527.073	967.448	453.53	485.878	690.137	411.038	491.599	536.897	392.946	441.376	255.267	361.074	385.823	257.026	540.145	465.08	238.197	322.508	127.736	919.053	244.277	182.969	647.294	137.809	170.712	506.537	-2.8535	199.552	286.797	-56.3906	251.344	303.612	99.7216	218.516	194.63	-77.9815
0	390.74	451.793	1094.54	392.875	182.178	1069.63	200.8	339.342	1206.1	212.88	259.227	1208.08	347.099	527.381	972.174	449.467	483.397	690.553	414.781	489.69	536.139	415.583	441.701	252.83	383.868	385.9	252.406	563.787	466.526	245.149	320.334	128.113	922.922	237.46	181.866	652.278	128.614	168.994	513.232	-13.8862	197.328	293.727	-66.0705	249.409	313.05	81.8906	218.419	193.959	-88.1471
0	392.36	454.718	1099	394.532	183.383	1074.52	202.389	340.611	1209.43	214.53	260.768	1211.63	350.813	527.546	976.098	445.355	481.071	690.321	418.367	487.948	535.5	436.458	442.24	251.456	404.843	386.298	248.99	585.191	467.748	252.575	318.526	128.261	926.852	231.34	180.601	657.128	120.234	167.267	519.8	-24.1151	195.143	300.575	-74.6795	247.624	322.375	64.1763	218.331	193.401	-97.1767
0	394.021	457.229	1102.89	396.348	184.543	1079.17	203.957	342.064	1212.4	216.126	262.408	1214.88	353.988	527.536	979.084	441.581	478.973	689.564	421.848	486.425	534.984	455.102	442.904	250.903	423.486	386.941	246.573	604.009	468.616	260.02	317.247	128.262	930.724	226.044	179.235	661.63	112.712	165.608	526.091	-33.6056	193.094	307.32	-82.2953	246.068	331.519	46.6775	218.239	193.073	-105.164
0	395.66	459.255	1106.15	398.308	185.825	1083.46	205.463	343.68	1214.94	217.646	264.086	1217.78	356.565	527.348	981.012	438.528	477.145	688.427	425.237	485.158	534.545	471.098	443.59	250.861	439.33	387.743	244.889	619.955	468.97	266.951	316.584	128.2	934.403	221.725	177.837	665.565	106.103	164.088	531.95	-42.4442	191.277	313.971	-89.0343	244.817	340.445	29.5148	218.121	193.129	-112.245
0	397.22	460.777	1108.71	400.39	187.408	1087.3	206.87	345.429	1216.99	219.068	265.747	1220.25	358.522	527.007	981.791	436.522	475.58	687.064	428.499	484.157	534.086	484.099	444.192	250.989	451.989	388.61	243.647	632.81	468.64	272.805	316.551	128.142	937.751	218.532	176.47	668.735	100.47	162.769	537.227	-50.7249	189.778	320.567	-95.036	243.937	349.147	12.8258	217.942	193.74	-118.581
0	398.664	461.827	1110.55	402.555	189.427	1090.62	208.146	347.28	1218.46	220.371	267.345	1222.21	359.874	526.566	981.36	435.779	474.219	685.622	431.552	483.403	533.483	493.846	444.619	250.957	461.178	389.455	242.563	642.428	467.485	277.047	317.091	128.138	940.636	216.6	175.187	670.965	95.8765	161.689	541.785	-58.5324	188.675	327.161	-100.441	243.489	357.64	-3.24219	217.656	195.073	-124.329
0	399.977	462.472	1111.67	404.75	191.935	1093.39	209.267	349.193	1219.29	221.535	268.844	1223.55	360.667	526.096	979.706	436.363	472.956	684.204	434.276	482.84	532.604	500.18	444.802	250.492	466.735	390.196	241.4	648.737	465.428	279.232	318.099	128.212	942.933	216.019	174.018	672.112	92.3802	160.86	545.504	-65.9248	188.024	333.812	-105.369	243.519	365.947	-18.5369	217.21	197.268	-129.621
[truncated: 300 more rows]
[truncated: 122 more columns]
