# Supplementary material for: The impact of wide step width on lower limb coordination and its variability in individuals with flat feet
Source: PLoS One. 2025 Apr 24;20(4):e0321901. doi: 10.1371/journal.pone.0321901 (PMC12021241; doi:10.1371/journal.pone.0321901)
Supplement: S4 file — (ZIP) [file pone.0321901.s004.zip]

Archive with 20 entries (20 files):
- Run-Wide19.csv
- Run-Wide20.csv
- Walk-Wide16.csv
- Walk-Wide17.csv
- Walk-Wide18.csv
- Walk-Wide19.csv
- Walk-Wide20.csv
- Calibration16.csv
- Calibration17.csv
- Calibration18.csv
- Calibration19.csv
- Calibration20.csv
- Run16.csv
- Run17.csv
- Run18.csv
- Run19.csv
- Run20.csv
- Run-Wide16.csv
- Run-Wide17.csv
- Run-Wide18.csv
