# Supplementary material for: The impact of wide step width on lower limb coordination and its variability in individuals with flat feet
Source: PLoS One. 2025 Apr 24;20(4):e0321901. doi: 10.1371/journal.pone.0321901 (PMC12021241; doi:10.1371/journal.pone.0321901)
Supplement: S4 file — (ZIP) [file pone.0321901.s004.zip › Run-Wide19.csv]

Model Outputs
120
		sdk:LAbsAnkleAngle			sdk:LAnkleAngles			sdk:LAnkleForce			sdk:LAnkleMoment			sdk:LAnklePower			sdk:LFE									sdk:LFO									sdk:LFootProgressAngles			sdk:LHipAngles			sdk:LHipForce			sdk:LHipMoment			sdk:LHipPower
Frame	Sub Frame	X	Y	Z	X	Y	Z	X	Y	Z	X	Y	Z	X	Y	Z	RX	RY	RZ	TX	TY	TZ	SX	SY	SZ	RX	RY	RZ	TX	TY	TZ	SX	SY	SZ	X	Y	Z	X	Y	Z	X	Y	Z	X	Y	Z	X	Y	Z
		deg	deg	deg	deg	deg	deg	N/kg	N/kg	N/kg	N.mm/kg	N.mm/kg	N.mm/kg	W/kg	W/kg	W/kg	deg	deg	deg	mm	mm	mm	mm	mm	mm	deg	deg	deg	mm	mm	mm	mm	mm	mm	deg	deg	deg	deg	deg	deg	N/kg	N/kg	N/kg	N.mm/kg	N.mm/kg	N.mm/kg	W/kg	W/kg	W/kg
1812	0	12.5299	0	0	12.9049	2.38425	-13.732	-0.139884	0.00635524	0.0236413	-6.2145	-1.98E-15	-0.999856	0	0	0.0178326	-2.08027	-19.6027	-2.3794	203.339	357.144	600.222	394.33	394.33	394.33	-2.86082	-74.6131	3.0459	141.997	346.89	203.554	185.567	185.567	185.567	-74.6569	3.86909	0.398405	47.5958	6.24782	-3.12322	-0.190244	-0.126005	2.87511	213.105	102.466	-15.3689	0	0	0.00951783
1813	0	13.8081	0	0	14.2475	2.42586	-14.125	-0.137962	-0.00860688	-0.00579024	-6.89004	2.59E-15	-1.32538	0	0	0.0154668	-2.39547	-19.0294	-1.4701	198.329	357.392	594.762	393.364	393.364	393.364	-3.16915	-73.9392	3.27993	124.64	347.426	203.038	185.567	185.567	185.567	-73.9943	4.21891	0.519645	47.4633	6.18135	-4.33845	-0.35807	-0.240705	3.01086	334.948	41.7305	-1.01678	0	0	0.197839
1814	0	14.7792	0	0	15.2675	2.45118	-14.3635	-0.139913	-0.0204361	-0.0325704	-7.69319	-3.79E-15	-1.68513	0	0	0.012697	-2.56673	-18.2549	-0.8346	191.969	357.855	589.679	392.528	392.528	392.528	-3.44012	-73.1748	3.46465	107.401	347.979	202.447	185.567	185.567	185.567	-73.2412	4.51084	0.648408	47.1127	5.94385	-5.23887	-0.466184	-0.334101	3.1361	423.493	-13.2823	10.4275	0	0	0.43755
1815	0	15.4604	0	0	15.9831	2.46663	-14.5088	-0.143754	-0.0282878	-0.0545258	-8.2919	3.55E-15	-1.99911	0	0	0.00893698	-2.58368	-17.2576	-0.633577	184.153	358.467	585.004	391.87	391.87	391.87	-3.66192	-72.3334	3.60583	90.1706	348.508	201.837	185.567	185.567	185.567	-72.4101	4.7422	0.771652	46.4743	5.57292	-5.67918	-0.489984	-0.397365	3.24482	466.17	-55.4214	17.5312	0	0	0.702771
1816	0	15.8651	0	0	16.4101	2.47763	-14.612	-0.148241	-0.0319488	-0.0702112	-8.55963	-3.67E-15	-2.21706	0	0	0.00445145	-2.45897	-16.0301	-0.947396	174.866	359.162	580.799	391.436	391.436	391.436	-3.82926	-71.4181	3.70677	72.8645	348.986	201.264	185.567	185.567	185.567	-71.5037	4.91237	0.882574	45.5072	5.11111	-5.59619	-0.417999	-0.423786	3.32834	457.604	-79.2365	19.8003	0	0	0.931975
1817	0	16.003	0	0	16.5606	2.48798	-14.7092	-0.152349	-0.0321495	-0.0784604	-8.48374	7.57E-16	-2.35244	0	0	-0.000208541	-2.22553	-14.5798	-1.76224	164.197	359.895	577.159	391.268	391.268	391.268	-3.94166	-70.4237	3.76689	55.426	349.402	200.77	185.567	185.567	185.567	-70.516	5.02055	0.980209	44.2001	4.59673	-5.01659	-0.250871	-0.413029	3.37682	398.162	-83.9918	18.1116	0	0	1.03559
1818	0	15.882	0	0	16.4433	2.49921	-14.8144	-0.155273	-0.0301346	-0.078357	-8.10924	-3.38E-15	-2.43992	0	0	-0.00445577	-1.93	-12.9297	-2.96982	152.338	360.637	574.198	391.391	391.391	391.391	-4.00123	-69.3389	3.78027	37.8323	349.757	200.384	185.567	185.567	185.567	-69.4357	5.06326	1.06846	42.5704	4.05879	-4.05389	-0.00730066	-0.371294	3.3798	294.653	-73.8587	14.3244	0	0	0.926058
1819	0	15.5098	0	0	16.0649	2.50988	-14.9144	-0.156888	-0.027052	-0.0704441	-7.52152	-3.15E-15	-2.4784	0	0	-0.00781992	-1.62301	-11.1177	-4.3846	139.571	361.366	572.031	391.814	391.814	391.814	-4.01041	-68.1501	3.73475	20.0973	350.059	200.117	185.567	185.567	185.567	-68.2492	5.03207	1.15447	40.661	3.51664	-2.89115	0.274374	-0.306745	3.33306	161.827	-55.5453	10.3903	0	0	0.57294
1820	0	14.8955	0	0	15.4315	2.5157	-14.9689	-0.157232	-0.0234223	-0.0568277	-6.75711	1.28E-15	-2.39773	0	0	-0.00998777	-1.34828	-9.19208	-5.77961	126.227	362.059	570.749	392.526	392.526	392.526	-3.97046	-66.8446	3.61369	2.26879	350.321	199.96	185.567	185.567	185.567	-66.9438	4.91399	1.2461	38.5331	2.98279	-1.74757	0.542828	-0.226239	3.2396	20.6833	-35.2567	7.46804	0	0	0.0413249
1821	0	14.0477	0	0	14.5484	2.51048	-14.92	-0.156431	-0.0191882	-0.040955	-5.79548	-3.96E-15	-2.0944	0	0	-0.0108078	-1.13388	-7.20488	-6.93316	112.642	362.684	570.401	393.501	393.501	393.501	-3.88203	-65.4111	3.40066	-15.5817	350.556	199.887	185.567	185.567	185.567	-65.5079	4.69526	1.34949	36.2584	2.46618	-0.834778	0.750837	-0.133254	3.10925	-106.377	-16.3411	5.62002	0	0	-0.52586
1822	0	12.9712	0	0	13.4186	2.48777	-14.7072	-0.154	-0.013515	-0.0264059	-4.52904	-3.20E-15	-1.4502	0	0	-0.0102035	-0.988135	-5.20368	-7.67225	99.1086	363.214	570.988	394.697	394.697	394.697	-3.74732	-63.8381	3.08605	-33.3762	350.781	199.86	185.567	185.567	185.567	-63.9299	4.36766	1.46732	33.9088	1.97358	-0.315729	0.866498	-0.0282533	2.9557	-200.708	1.5627	4.09133	0	0	-0.97158
1823	0	11.6618	0	0	12.0394	2.44279	-14.2845	-0.149541	-0.0060056	-0.0161419	-2.88418	1.79E-15	-0.470278	0	0	-0.00814474	-0.901199	-3.22532	-7.90216	85.839	363.645	572.47	396.063	396.063	396.063	-3.57171	-62.1097	2.67257	-51.0502	351.016	199.83	185.567	185.567	185.567	-62.1942	3.93397	1.59769	31.5479	1.50917	-0.276171	0.880167	0.0846176	2.79255	-251.658	19.9493	2.1777	0	0	-1.19498
1824	0	10.1036	0	0	10.3997	2.37377	-13.6328	-0.143043	0.00305745	-0.0117923	-0.89398	-4.08E-15	0.698596	0	0	-0.0044405	-0.851016	-1.29236	-7.61771	72.9541	364.001	574.775	397.54	397.539	397.54	-3.36438	-60.2039	2.17729	-68.5678	351.289	199.739	185.567	185.567	185.567	-60.2788	3.41031	1.73436	29.2248	1.07319	-0.713633	0.803094	0.196799	2.62922	-258.648	39.9619	-0.410211	0	0	-1.18222
1825	0	8.26879	0	0	8.47984	2.28242	-12.7647	-0.135078	0.0117973	-0.0135972	1.26908	1.86E-15	1.71925	0	0	0.00152896	-0.811254	0.586961	-6.89656	60.4859	364.339	577.824	399.066	399.066	399.066	-3.13836	-58.0925	1.62911	-85.9294	351.634	199.532	185.567	185.567	185.567	-58.156	2.82452	1.8689	26.9715	0.661257	-1.5441	0.664019	0.295241	2.47271	-231	60.3829	-3.3101	0	0	-0.994993
1826	0	6.12317	0	0	6.254	2.1731	-11.718	-0.126505	0.0183048	-0.0203964	3.32905	-6.99E-16	2.26721	0	0	0.0103279	-0.759	2.41567	-5.87657	48.3985	364.731	581.536	400.584	400.584	400.584	-2.91129	-55.7449	1.06251	-103.168	352.078	199.161	185.567	185.567	185.567	-55.7964	2.21172	1.99511	24.8037	0.265217	-2.625	0.50354	0.368213	2.32307	-185.761	78.8369	-5.9638	0	0	-0.734221
1827	0	3.63238	0	0	3.69484	2.05137	-10.5429	-0.118083	0.0213352	-0.0306149	4.9577	-6.99E-16	2.14777	0	0	0.0214676	-0.679967	4.20305	-4.72216	36.6209	365.245	585.837	402.044	402.044	402.044	-2.7051	-53.1333	0.510676	-120.338	352.638	198.598	185.567	185.567	185.567	-53.1728	1.6084	2.11298	22.7256	-0.124625	-3.78963	0.361518	0.408932	2.18067	-141.466	92.81	-7.97288	0	0	-0.494377
1828	0	0.768786	0	0	0.779009	1.92247	-9.28872	-0.111039	0.0207445	-0.0430402	5.7352	-1.40E-15	1.36296	0	0	0.0319835	-0.570073	5.95921	-3.58908	25.0846	365.929	590.658	403.411	403.411	403.411	-2.54452	-50.2364	0.000760589	-137.504	353.31	197.834	185.567	185.567	185.567	-50.2647	1.04719	2.23028	20.7356	-0.516795	-4.88331	0.269432	0.415081	2.04205	-113.532	100.288	-9.22781	0	0	-0.340993
1829	0	-2.48151	0	0	-2.50587	1.79032	-7.99362	-0.108128	0.0165758	-0.0573248	5.08085	-1.56E-15	0.0139219	0	0	0.0355582	-0.433721	7.69054	-2.59641	13.7545	366.807	595.93	404.663	404.663	404.663	-2.4547	-47.0428	-0.447337	-154.728	354.072	196.889	185.567	185.567	185.567	-47.0614	0.554075	2.36152	18.8323	-0.916997	-5.79125	0.243608	0.388634	1.9078	-110.917	99.5837	-9.70224	0	0	-0.302382
1830	0	-6.10967	0	0	-6.15157	1.65711	-6.67956	-0.113035	0.00925763	-0.0738192	2.3703	9.32E-16	-1.71902	0	0	0.0233842	-0.280038	9.39663	-1.81153	2.64767	367.875	601.574	405.797	405.797	405.797	-2.45974	-43.5575	-0.819206	-172.049	354.886	195.821	185.567	185.567	185.567	-43.568	0.148512	2.52622	17.0186	-1.32734	-6.45306	0.287713	0.333892	1.78001	-136.52	89.3516	-9.39318	0	0	-0.376955
1831	0	-10.0731	0	0	-10.1176	1.52335	-5.35298	-0.128347	0.000167193	-0.093077	-2.79653	0	-3.55971	0	0	-0.0123446	-0.119063	11.0688	-1.24804	-8.16099	369.109	607.491	406.821	406.821	406.821	-2.58092	-39.8103	-1.10282	-189.464	355.701	194.737	185.567	185.567	185.567	-39.8144	-0.154993	2.74617	15.3043	-1.74556	-6.86367	0.394389	0.256228	1.66041	-187.925	69.1555	-8.40847	0	0	-0.537989
1832	0	-14.2863	0	0	-14.3221	1.38867	-4.01145	-0.153454	-0.00931241	-0.115126	-10.327	2.80E-15	-5.24599	0	0	-0.0728831	0.0412019	12.6905	-0.874236	-18.5454	370.465	613.561	407.755	407.755	407.755	-2.83297	-35.863	-1.28667	-206.903	356.461	193.793	185.567	185.567	185.567	-35.8624	-0.346337	3.04127	13.706	-2.16457	-7.06337	0.5473	0.161905	1.54736	-258.509	39.3716	-6.87176	0	0	-0.739379
1833	0	-18.6194	0	0	-18.6402	1.25276	-2.65311	-0.184042	-0.0184835	-0.138655	-19.553	-5.13E-15	-6.57757	0	0	-0.149316	0.196093	14.238	-0.628725	-28.3429	371.885	619.636	408.621	408.621	408.621	-3.2199	-31.81	-1.36142	-224.22	357.115	193.181	185.567	185.567	185.567	-31.8071	-0.421651	3.42532	12.247	-2.57239	-7.12072	0.726844	0.0554448	1.43674	-339.628	0.441488	-4.78007	0	0	-0.927401
1834	0	-22.9066	0	0	-22.9127	1.11613	-1.28458	-0.214961	-0.0260036	-0.161567	-29.5251	2.80E-15	-7.26493	0	0	-0.22546	0.343763	15.6837	-0.43895	-37.3725	373.296	625.547	409.444	409.444	409.444	-3.7324	-27.7717	-1.3251	-241.202	357.626	193.093	185.567	185.567	185.567	-27.7695	-0.387048	3.90285	10.9538	-2.95246	-7.11269	0.91174	-0.0559623	1.32422	-421.588	-44.7225	-2.23205	0	0	-1.047
1835	0	-26.9588	0	0	-26.9589	0.980758	0.0728209	-0.241472	-0.0309343	-0.181065	-39.1832	5.53E-15	-7.02791	0	0	-0.282155	0.483402	16.9985	-0.23904	-45.4549	374.621	631.111	410.245	410.245	410.245	-4.3462	-23.8843	-1.1897	-257.588	357.982	193.685	185.567	185.567	185.567	-23.8863	-0.262759	4.4658	9.85303	-3.28469	-7.10607	1.0834	-0.166556	1.20511	-495.645	-92.3515	0.751907	0	0	-1.05794
1836	0	-30.5801	0	0	-30.5899	0.850234	1.38155	-0.259345	-0.0311385	-0.194755	-47.4286	6.99E-16	-5.49114	0	0	-0.303001	0.612799	18.1551	0.016393	-52.4299	375.778	636.137	411.041	411.041	411.041	-5.02336	-20.289	-0.986543	-273.105	358.198	195.054	185.567	185.567	185.567	-20.2986	-0.0855199	5.09188	8.96752	-3.54752	-7.14365	1.22699	-0.267323	1.07753	-554.382	-136.081	3.96917	0	0	-0.942363
1837	0	-33.5883	0	0	-33.6271	0.729812	2.58773	-0.266618	-0.0256443	-0.201796	-53.3664	-4.66E-16	-2.50984	0	0	-0.279886	0.726325	19.1312	0.344506	-58.1694	376.693	640.444	411.845	411.845	411.845	-5.71363	-17.1177	-0.767222	-287.501	358.331	197.218	185.567	185.567	185.567	-17.1368	0.0923523	5.74273	8.3121	-3.71989	-7.2372	1.3326	-0.352178	0.943206	-592.592	-170.275	7.17363	0	0	-0.714944
1838	0	-35.836	0	0	-35.9189	0.626131	3.62443	-0.264067	-0.0149164	-0.202711	-56.4311	4.66E-15	1.69707	0	0	-0.215659	0.814301	19.9115	0.733101	-62.5869	377.299	643.869	412.666	412.666	412.666	-6.35846	-14.4796	-0.598797	-300.58	358.473	200.126	185.567	185.567	185.567	-14.5062	0.208432	6.3662	7.89015	-3.78413	-7.36788	1.39918	-0.416271	0.806413	-609.858	-190.524	10.0259	0	0	-0.421666
1839	0	-37.2285	0	0	-37.3584	0.546544	4.41863	-0.253979	-0.00056365	-0.199517	-56.3767	3.73E-15	6.54069	0	0	-0.123098	0.864116	20.489	1.14545	-65.6406	377.551	646.276	413.508	413.508	413.508	-6.89781	-12.4479	-0.551989	-312.225	358.742	203.68	185.567	185.567	185.567	-12.4751	0.200582	6.90334	7.69128	-3.72855	-7.49283	1.42947	-0.45748	0.676056	-608.322	-194.616	12.0678	0	0	-0.122534
1840	0	-37.7367	0	0	-37.8994	0.498384	4.89842	-0.239453	0.0154795	-0.193647	-53.3125	5.59E-15	11.2247	0	0	-0.021736	0.862613	20.8655	1.52841	-67.3328	377.421	647.566	414.375	414.375	414.375	-7.27658	-11.048	-0.685815	-322.407	359.265	207.768	185.567	185.567	185.567	-11.0642	0.0188663	7.29747	7.69046	-3.54981	-7.55501	1.43227	-0.473716	0.557972	-594.283	-181.792	12.7794	0	0	0.12618
1841	0	-37.4012	0	0	-37.5689	0.487982	5.00195	-0.223868	0.0311529	-0.185524	-47.7138	-3.73E-15	14.9665	0	0	0.0675782	0.799369	21.0502	1.82231	-67.7064	376.907	647.673	415.263	415.263	415.263	-7.45004	-10.2502	-1.03106	-331.173	360.152	212.287	185.567	185.567	185.567	-10.2411	-0.362056	7.50232	7.84932	-3.25473	-7.49459	1.41859	-0.463137	0.459051	-575.716	-153.092	11.7323	0	0	0.289635
1842	0	-36.327	0	0	-36.4687	0.519382	4.68931	-0.210713	0.0447336	-0.17379	-40.4058	-3.73E-15	17.2623	0	0	0.128985	0.669656	21.0583	1.9716	-66.835	376.03	646.572	416.161	416.161	416.161	-7.38891	-9.96851	-1.57953	-338.631	361.487	217.154	185.567	185.567	185.567	-9.92178	-0.934812	7.48852	8.11971	-2.86067	-7.26029	1.40054	-0.425747	0.381533	-561.611	-111.422	8.77492	0	0	0.36159
1843	0	-34.6681	0	0	-34.7627	0.592947	3.95576	-0.202238	0.0552038	-0.156647	-32.374	-3.73E-15	18.032	0	0	0.156446	0.476682	20.9079	1.93435	-64.8117	374.837	644.272	417.046	417.046	417.046	-7.08358	-10.0728	-2.28338	-344.923	363.314	222.3	185.567	185.567	185.567	-9.9819	-1.65853	7.24653	8.44923	-2.39525	-6.81891	1.3862	-0.366104	0.327118	-558.45	-61.524	4.12027	0	0	0.359764
1844	0	-32.6069	0	0	-32.652	0.704503	2.84097	-0.199637	0.062291	-0.133165	-24.6814	3.73E-15	17.5594	0	0	0.154894	0.232351	20.6176	1.68894	-61.7365	373.398	640.811	417.882	417.882	417.882	-6.54516	-10.4068	-3.06652	-350.191	365.638	227.652	185.567	185.567	185.567	-10.2743	-2.46764	6.78514	8.78731	-1.89526	-6.16107	1.37635	-0.290941	0.299972	-568.522	-8.87679	-1.59546	0	0	0.312678
1845	0	-30.333	0	0	-30.3434	0.845653	1.42746	-0.203705	0.0666112	-0.104575	-18.4012	0	16.3253	0	0	0.137104	-0.0438172	20.2042	1.23668	-57.7053	371.796	636.256	418.619	418.619	418.619	-5.80117	-10.8119	-3.84475	-354.554	368.429	233.12	185.567	185.567	185.567	-10.6492	-3.28807	6.1255	9.09149	-1.40411	-5.30219	1.36684	-0.207889	0.304208	-590.463	41.8976	-7.53094	0	0	0.247865
1846	0	-28.0197	0	0	-28.0198	1.0053	-0.173332	-0.215414	0.0685792	-0.074385	-14.5125	1.86E-15	14.7306	0	0	0.117123	-0.327049	19.6813	0.599939	-52.802	370.123	630.695	419.197	419.197	419.197	-4.88673	-11.1506	-4.54573	-358.079	371.64	238.595	185.567	185.567	185.567	-10.9757	-4.05402	5.2929	9.33256	-0.968975	-4.27893	1.34703	-0.125226	0.350513	-618.836	86.5113	-12.6579	0	0	0.187321
1847	0	-25.8036	0	0	-25.8179	1.17186	-1.8431	-0.23546	0.0675717	-0.0472259	-13.7042	-4.19E-15	12.9246	0	0	0.103911	-0.590879	19.0585	-0.184181	-47.096	368.471	624.24	419.555	419.555	419.555	-3.83561	-11.3254	-5.12197	-360.763	375.218	243.961	185.567	185.567	185.567	-11.1595	-4.71929	4.31086	9.49822	-0.636449	-3.14082	1.30586	-0.0495876	0.447882	-646.706	121.828	-16.0203	0	0	0.148373
1848	0	-23.7692	0	0	-23.8158	1.33513	-3.47678	-0.263634	0.0623866	-0.0269922	-16.2011	2.33E-15	10.8704	0	0	0.099629	-0.810528	18.3413	-1.07246	-40.643	366.922	617.022	419.635	419.635	419.635	-2.67758	-11.2914	-5.55354	-362.527	379.1	249.124	185.567	185.567	185.567	-11.1552	-5.25985	3.20173	9.59498	-0.448443	-1.9399	1.23563	0.013767	0.604569	-668.008	145.546	-16.8617	0	0	0.145982
1849	0	-21.9436	0	0	-22.0317	1.48748	-4.9962	-0.296907	0.054399	-0.0154726	-21.5458	6.06E-15	8.71835	0	0	0.102626	-0.965441	17.5309	-2.02384	-33.4864	365.545	609.194	419.393	419.393	419.393	-1.44055	-11.0582	-5.84252	-363.217	383.21	254.017	185.567	185.567	185.567	-10.9698	-5.66983	1.99093	9.64823	-0.438485	-0.721063	1.13419	0.0661587	0.823892	-679.013	159.049	-15.397	0	0	0.194139
1850	0	-20.3029	0	0	-20.4341	1.62471	-6.35885	-0.332254	0.0445209	-0.0116773	-28.9285	4.31E-15	6.56886	0	0	0.11116	-1.04073	16.6239	-3.00439	-25.6587	364.391	600.927	418.807	418.808	418.808	-0.150717	-10.6819	-6.00433	-362.631	387.462	258.614	185.567	185.567	185.567	-10.6549	-5.95583	0.707164	9.70141	-0.627977	0.484042	1.01113	0.110145	1.10222	-681.554	163.435	-12.095	0	0	0.304646
1851	0	-18.7849	0	0	-18.9557	1.74591	-7.55643	-0.366211	0.0341715	-0.0125611	-37.2681	1.22E-15	4.57632	0	0	0.12519	-1.0274	15.6122	-3.9865	-17.1794	363.498	592.408	417.878	417.878	417.878	1.16706	-10.2518	-6.0593	-360.537	391.763	262.912	185.567	185.567	185.567	-10.2948	-6.13144	-0.618484	9.81355	-1.02301	1.65661	0.882579	0.150432	1.42928	-680.465	160.428	-7.77771	0	0	0.485371
1852	0	-17.3052	0	0	-17.5086	1.8528	-8.60707	-0.394701	0.0249247	-0.0146725	-45.3423	9.09E-15	2.89077	0	0	0.145417	-0.921781	14.4829	-4.94283	-8.0507	362.882	583.839	416.63	416.63	416.63	2.49033	-9.87595	-6.0267	-356.705	396.022	266.922	185.567	185.567	185.567	-9.99276	-6.21358	-1.95548	10.0557	-1.6118	2.78438	0.766848	0.193439	1.78893	-680.262	152.215	-3.42921	0	0	0.742344
1853	0	-15.7752	0	0	-16.0026	1.9488	-9.54571	-0.413731	0.0176189	-0.014888	-51.9929	-9.32E-15	1.53979	0	0	0.171087	-0.72512	13.219	-5.83842	1.74442	362.546	575.429	415.117	415.117	415.117	3.80176	-9.6649	-5.9219	-350.928	400.162	270.647	185.567	185.567	185.567	-9.85525	-6.22088	-3.27836	10.5054	-2.36296	3.85267	0.6778	0.243867	2.16221	-682.806	140.494	0.136341	0	0	1.0789
1854	0	-14.1205	0	0	-14.362	2.03805	-10.4137	-0.420253	0.0116182	-0.0119176	-56.3128	-9.32E-15	0.36627	0	0	0.198257	-0.443772	11.801	-6.6255	12.2406	362.472	567.391	413.415	413.415	413.415	5.09012	-9.71618	-5.75599	-343.053	404.13	274.08	185.567	185.567	185.567	-9.97724	-6.17268	-4.56925	11.2384	-3.2255	4.83752	0.623138	0.302436	2.52972	-686.117	125.749	2.66156	0	0	1.48685
1855	0	-12.2948	0	0	-12.5395	2.12446	-11.2495	-0.412873	0.00549634	-0.00541636	-57.7848	-7.45E-15	-0.868982	0	0	0.220093	-0.0901142	10.2095	-7.24387	23.4817	362.63	559.939	411.613	411.613	411.614	6.34796	-10.1021	-5.53651	-333.001	407.889	277.204	185.567	185.567	185.567	-10.4299	-6.08791	-5.81639	12.3188	-4.13151	5.70329	0.60399	0.364924	2.87421	-686.536	107.83	4.32297	0	0	1.9397
1856	0	-10.2886	0	0	-10.5242	2.21089	-12.0807	-0.391482	-0.00169717	0.0040869	-56.294	-3.73E-15	-2.3156	0	0	0.229069	0.316532	8.42875	-7.62717	35.5067	362.977	553.29	409.813	409.813	409.813	7.56675	-10.8629	-5.26852	-320.78	411.418	279.985	185.567	185.567	185.567	-11.2532	-5.98351	-7.0096	13.7879	-5.00243	6.40541	0.618387	0.422437	3.17941	-680.313	86.9846	5.34652	0	0	2.39288
1857	0	-8.13068	0	0	-8.34334	2.29866	-12.9195	-0.357419	-0.00985086	0.0161628	-52.1538	0	-3.94381	0	0	0.22038	0.750312	6.45061	-7.71163	48.3362	363.464	547.652	408.111	408.111	408.111	8.7335	-12.0049	-4.95557	-306.486	414.695	282.386	185.567	185.567	185.567	-12.4537	-5.87273	-8.13668	15.6555	-5.76063	6.89523	0.664146	0.466031	3.4355	-666.289	65.1209	5.75269	0	0	2.79935
1858	0	-5.8844	0	0	-6.05897	2.38746	-13.7623	-0.313477	-0.0181934	0.0300603	-46.0627	1.86E-15	-5.57785	0	0	0.194554	1.18101	4.27685	-7.44228	61.9622	364.046	543.229	406.59	406.59	406.59	9.83077	-13.5035	-4.60055	-290.29	417.707	284.352	185.567	185.567	185.567	-14.0071	-5.76389	-9.1829	17.8949	-6.3426	7.12312	0.736935	0.486728	3.63322	-645.225	44.7977	5.66372	0	0	3.11957
1859	0	-3.63715	0	0	-3.75856	2.47555	-14.5925	-0.265169	-0.0258307	0.0446901	-39.1317	0	-6.97706	0	0	0.158243	1.57705	1.91976	-6.77523	76.3451	364.687	540.211	405.309	405.309	405.309	10.8397	-15.3101	-4.20685	-272.42	420.442	285.819	185.567	185.567	185.567	-15.865	-5.66042	-10.1334	20.4479	-6.70959	7.03935	0.820518	0.484093	3.76931	-616.936	30.2248	5.20123	0	0	3.31973
1860	0	-1.4837	0	0	-1.53887	2.56025	-15.3849	-0.219968	-0.0321554	0.0583769	-32.663	7.45E-15	-7.91447	0	0	0.121251	1.90779	-0.59902	-5.68171	91.4078	365.365	538.771	404.293	404.293	404.293	11.7433	-17.3664	-3.77887	-253.124	422.898	286.709	185.567	185.567	185.567	-17.9683	-5.56201	-10.9755	23.2367	-6.85044	6.59868	0.888698	0.462332	3.84136	-578.846	25.203	4.61817	0	0	3.36015
1861	0	0.494015	0	0	0.514215	2.63846	-16.1111	-0.183537	-0.0355682	0.0696602	-27.6335	0	-8.09494	0	0	0.0913327	2.14548	-3.24958	-4.15826	107.025	366.081	539.052	403.531	403.531	403.531	12.5286	-19.6209	-3.3212	-232.625	425.081	286.948	185.567	185.567	185.567	-20.2649	-5.46568	-11.7002	26.1776	-6.77796	5.77184	0.90749	0.432754	3.84986	-525.04	33.0689	3.77869	0	0	3.18722
1862	0	2.24132	0	0	2.34065	2.70733	-16.7463	-0.159544	-0.0352013	0.0775204	-24.5637	-9.32E-16	-7.3606	0	0	0.0714913	2.26764	-5.99404	-2.24147	123.008	366.855	541.153	402.979	402.979	402.979	13.191	-22.0413	-2.83687	-211.088	427.008	286.475	185.567	185.567	185.567	-22.722	-5.36716	-12.3062	29.1933	-6.52039	4.56231	0.852844	0.40206	3.79599	-450.361	52.9675	2.88655	0	0	2.76385
1863	0	3.73673	0	0	3.91347	2.7647	-17.2722	-0.147845	-0.0306869	0.0820465	-23.3135	2.80E-15	-5.7019	0	0	0.0598407	2.26143	-8.78653	-0.019534	139.093	367.717	545.111	402.575	402.575	402.575	13.737	-24.6188	-2.32564	-188.613	428.71	285.267	185.567	185.567	185.567	-25.3304	-5.2621	-12.8023	32.2175	-6.11311	3.02016	0.717668	0.371337	3.67925	-352.678	80.2203	2.23364	0	0	2.09992
1864	0	4.98767	0	0	5.23552	2.80911	-17.6772	-0.146285	-0.0233054	0.0831748	-23.3262	-3.73E-15	-3.38414	0	0	0.0524498	2.12893	-11.5739	2.36718	154.951	368.7	550.881	402.254	402.254	402.254	14.1853	-27.3632	-1.78413	-165.235	430.236	283.345	185.567	185.567	185.567	-28.1009	-5.14813	-13.2097	35.196	-5.59326	1.24603	0.519305	0.335077	3.50507	-235.034	106.807	2.52568	0	0	1.27327
1865	0	6.02	0	0	6.32936	2.83951	-17.9534	-0.151492	-0.0150055	0.0810779	-23.8466	-2.80E-15	-0.8418	0	0	0.0457678	1.89087	-14.2976	4.74033	170.21	369.817	558.321	401.958	401.958	401.958	14.5639	-30.2927	-1.20812	-140.952	431.645	280.775	185.567	185.567	185.567	-31.0536	-5.02701	-13.5577	38.0818	-4.9969	-0.617749	0.291524	0.289217	3.27991	-105.904	125.517	3.95585	0	0	0.41206
1866	0	6.86403	0	0	7.22298	2.85502	-18.094	-0.160055	-0.00718676	0.0756331	-24.1683	3.26E-15	1.48125	0	0	0.0378061	1.58635	-16.8977	6.90985	184.497	371.053	567.198	401.646	401.646	401.646	14.9035	-33.4209	-0.595502	-115.751	432.995	277.657	185.567	185.567	185.567	-34.2051	-4.9057	-13.878	40.83	-4.3578	-2.40753	0.0704061	0.234519	3.01555	23.7105	132.661	5.74486	0	0	-0.354376
1867	0	7.54151	0	0	7.93636	2.85514	-18.095	-0.170764	-0.000580568	0.0671697	-23.9409	-3.73E-15	3.19255	0	0	0.0283115	1.26831	-19.317	8.70288	197.478	372.371	577.203	401.293	401.293	401.293	15.232	-36.7452	0.0520812	-89.6303	434.336	274.118	185.567	185.567	185.567	-37.5562	-4.79519	-14.1985	43.3944	-3.70672	-3.96318	-0.113423	0.180161	2.72808	141.475	129.336	6.35788	0	0	-0.925365
1868	0	8.0595	0	0	8.47528	2.8402	-17.9596	-0.184217	0.00435236	0.0559764	-23.159	9.32E-16	3.96093	0	0	0.0180752	0.99519	-21.5042	9.98732	208.892	373.723	587.984	400.885	400.885	400.885	15.5694	-40.2431	0.730057	-62.6128	435.701	270.296	185.567	185.567	185.567	-41.0877	-4.707	-14.5384	45.7273	-3.07019	-5.1507	-0.241806	0.134927	2.43538	237.081	118.885	4.61955	0	0	-1.24811
1869	0	8.41076	0	0	8.83202	2.81177	-17.7013	-0.199511	0.00644428	0.0428534	-21.8278	2.80E-15	3.4597	0	0	0.00824375	0.821385	-23.4167	10.6858	218.559	375.067	599.174	400.412	400.412	400.412	15.9233	-43.8758	1.43321	-34.7417	437.102	266.336	185.567	185.567	185.567	-44.7626	-4.6483	-14.9046	47.7821	-2.46962	-5.87841	-0.312296	0.10422	2.15221	304.869	105.125	0.436377	0	0	-1.32385
1870	0	8.57352	0	0	8.9851	2.77234	-17.3419	-0.215155	0.00387482	0.0283761	-20.0289	-3.26E-15	1.40955	0	0	0.000283554	0.788696	-25.0221	10.7799	226.388	376.382	610.423	399.871	399.871	399.871	16.2835	-47.5894	2.15557	-6.07922	438.524	262.376	185.567	185.567	185.567	-48.5267	-4.61794	-15.2874	49.5184	-1.92109	-6.10567	-0.328989	0.0887325	1.89309	343.62	90.5456	-4.90081	0	0	-1.19592
1871	0	8.51157	0	0	8.89898	2.7245	-16.9039	-0.230193	-0.00489893	0.0133988	-18.0058	-1.86E-15	-2.29377	0	0	-0.00437782	0.919619	-26.2992	10.3077	232.366	377.671	621.422	399.265	399.265	399.265	16.6182	-51.3176	2.88756	23.2973	439.911	258.533	185.567	185.567	185.567	-52.3099	-4.60416	-15.6577	50.9068	-1.43496	-5.84521	-0.299748	0.0825375	1.66451	355.124	75.3661	-9.55227	0	0	-0.934461
1872	0	8.17848	0	0	8.52788	2.66974	-16.4001	-0.244769	-0.0196575	-0.00228252	-16.1914	0	-7.40323	0	0	-0.00496112	1.21425	-27.2392	9.35546	236.555	378.96	631.914	398.603	398.604	398.604	16.872	-54.9866	3.61107	53.3056	441.166	254.893	185.567	185.567	185.567	-56.0301	-4.58535	-15.9648	51.933	-1.01638	-5.1587	-0.230317	0.0773121	1.47214	343.112	58.5941	-12.0782	0	0	-0.620278
1873	0	7.52707	0	0	7.82541	2.60756	-15.8249	-0.259897	-0.0381177	-0.0202136	-15.1372	3.73E-15	-13.2709	0	0	-0.00193115	1.65071	-27.8467	8.04663	239.081	380.282	641.711	397.91	397.91	397.91	16.9715	-58.5244	4.29465	83.87	442.151	251.522	185.567	185.567	185.567	-59.6034	-4.53437	-16.14	52.6001	-0.665491	-4.14818	-0.130146	0.0647043	1.31606	313.38	38.9178	-11.9894	0	0	-0.326095
1874	0	6.52281	0	0	6.75877	2.53515	-15.1507	-0.276167	-0.0564325	-0.0440448	-15.2933	3.73E-15	-18.9106	0	0	0.00269288	2.18931	-28.1407	6.52796	240.131	381.667	650.687	397.221	397.221	397.221	16.8356	-61.8722	4.89118	114.922	442.704	248.484	185.567	185.567	185.567	-62.9578	-4.42593	-16.1031	52.9291	-0.378388	-2.94302	-0.0103707	0.040483	1.19719	273.963	15.726	-9.62612	0	0	-0.0992125
1875	0	5.15709	0	0	5.32321	2.44786	-14.3322	-0.293375	-0.0693265	-0.0782384	-16.8548	-7.45E-15	-23.0809	0	0	0.00519239	2.77943	-28.1543	4.95393	239.938	383.129	658.774	396.585	396.585	396.585	16.39	-64.9943	5.34027	146.382	442.655	245.868	185.567	185.567	185.567	-66.0459	-4.24441	-15.7738	52.9581	-0.147882	-1.68439	0.111349	0.00758464	1.11462	235.358	-9.57881	-6.28911	0	0	0.0484026
1876	0	3.45855	0	0	3.55425	2.34056	-13.318	-0.31034	-0.071472	-0.127164	-19.6314	-1.86E-15	-24.5536	0	0	0.000820812	3.36777	-27.9333	3.47066	238.777	384.657	665.951	396.061	396.061	396.061	15.5835	-67.8832	5.5775	178.124	441.86	243.807	185.567	185.567	185.567	-68.8549	-3.98903	-15.0863	52.7389	0.0355171	-0.508841	0.216712	-0.0263419	1.06528	208.981	-34.1064	-3.60235	0	0	0.136819
1877	0	1.5009	0	0	1.53482	2.20949	-12.0673	-0.324103	-0.0591172	-0.1932	-22.9004	-7.45E-15	-22.4564	0	0	-0.0138687	3.90578	-27.533	2.20284	236.942	386.22	672.232	395.706	395.706	395.706	14.4028	-70.5607	5.54968	209.93	440.23	242.487	185.567	185.567	185.567	-71.4102	-3.67407	-14.007	52.3339	0.182339	0.465202	0.283985	-0.0537182	1.04322	206.768	-54.2844	-2.98015	0	0	0.20172
1878	0	-0.596604	0	0	-0.606908	2.05406	-10.569	-0.329576	-0.0326313	-0.27546	-25.3917	1.03E-14	-16.703	0	0	-0.0374511	4.35545	-27.0143	1.24419	234.739	387.773	677.652	395.568	395.568	395.568	12.8812	-73.0723	5.2312	241.46	437.764	242.121	185.567	185.567	185.567	-73.7699	-3.32376	-12.5488	51.8118	0.302259	1.14778	0.293952	-0.0702118	1.03578	238.731	-67.3618	-4.89949	0	0	0.272713
1879	0	-2.68055	0	0	-2.71289	1.87788	-8.85273	-0.318745	0.00308389	-0.369806	-25.3476	0	-8.14233	0	0	-0.0617642	4.69282	-26.4388	0.65173	232.463	389.266	682.26	395.681	395.682	395.682	11.0986	-75.4738	4.63503	272.24	434.562	242.904	185.567	185.567	185.567	-76.0085	-2.96417	-10.7777	51.2435	0.402341	1.48407	0.231981	-0.0778279	1.02442	312.082	-73.0043	-8.8071	0	0	0.357559
1880	0	-4.59199	0	0	-4.62647	1.68868	-6.99165	-0.282721	0.0399031	-0.468949	-20.9888	9.55E-15	1.60116	0	0	-0.0757676	4.9086	-25.8644	0.443239	230.388	390.654	686.11	396.056	396.056	396.055	9.17078	-77.8096	3.81347	301.685	430.825	244.932	185.567	185.567	185.567	-78.1891	-2.61601	-8.80682	50.6967	0.485554	1.4578	0.0964302	-0.0813474	0.987701	427.727	-72.7959	-13.7763	0	0	0.433726
1881	0	-6.2075	0	0	-6.23221	1.49711	-5.0921	-0.21593	0.0680378	-0.564294	-11.2565	1.63E-15	10.4719	0	0	-0.0725463	5.00633	-25.3404	0.599297	228.746	391.901	689.251	396.676	396.676	396.676	7.23064	-80.0844	2.8495	329.144	426.815	248.116	185.567	185.567	185.567	-80.3316	-2.29108	-6.77845	50.2302	0.550605	1.08959	-0.103709	-0.090484	0.907208	580.103	-71.5199	-18.9294	0	0	0.455989
1882	0	-7.47615	0	0	-7.48843	1.3146	-3.27162	-0.120576	0.0793605	-0.647845	3.4831	3.73E-15	16.6062	0	0	-0.0532455	4.99865	-24.9049	1.06902	227.721	392.982	691.73	397.504	397.504	397.504	5.40387	-82.2439	1.84176	353.972	422.806	252.124	185.567	185.567	185.567	-82.3894	-1.99241	-4.83769	49.8887	0.592805	0.431271	-0.349885	-0.112634	0.776595	757.333	-74.0973	-24.1339	0	0	0.375525
1883	0	-8.43303	0	0	-8.43649	1.15063	-1.63036	-0.00789627	0.0700033	-0.7143	21.246	1.16E-15	18.886	0	0	-0.0235463	4.90317	-24.5828	1.77799	227.436	393.88	693.58	398.482	398.482	398.482	3.78338	-84.173	0.886208	375.606	419.01	256.387	185.567	185.567	185.567	-84.2484	-1.71613	-3.10297	49.699	0.606088	-0.442293	-0.620608	-0.149981	0.604515	944.205	-83.6172	-29.7788	0	0	0.167108
1884	0	-9.18149	0	0	-9.18157	1.01071	-0.227564	0.106083	0.0420708	-0.761629	39.0109	-2.56E-15	17.2742	0	0	0.0120834	4.73904	-24.3852	2.63765	227.95	394.577	694.819	399.542	399.542	399.542	2.41229	-85.7179	0.0587385	393.613	415.53	260.181	185.567	185.567	185.567	-85.7501	-1.45342	-1.64391	49.6673	0.585617	-1.44291	-0.895427	-0.19716	0.414087	1125.41	-99.2857	-36.2079	0	0	-0.150002
1885	0	-9.85375	0	0	-9.85507	0.895505	0.927723	0.205337	0.00200057	-0.79042	53.5225	3.49E-15	12.6577	0	0	0.0510738	4.52436	-24.3103	3.555	229.256	395.059	695.442	400.615	400.615	400.615	1.28182	-86.7218	-0.597249	407.713	412.341	262.755	185.567	185.567	185.567	-86.7307	-1.19243	-0.473384	49.779	0.530307	-2.47918	-1.1597	-0.243245	0.232194	1288.17	-117.334	-43.0562	0	0	-0.50844
1886	0	-10.5684	0	0	-10.5741	0.801526	1.86964	0.276359	-0.0411107	-0.802927	61.9203	-1.34E-15	6.55132	0	0	0.0875136	4.27487	-24.3446	4.44128	231.289	395.312	695.424	401.639	401.639	401.639	0.343246	-87.0617	-1.07427	417.749	409.311	263.475	185.567	185.567	185.567	-87.0606	-0.920374	0.445148	50.0009	0.444478	-3.46529	-1.4012	-0.274262	0.088309	1422.43	-131.847	-49.2305	0	0	-0.810168
1887	0	-11.3949	0	0	-11.4073	0.723169	2.65421	0.307583	-0.0780429	-0.801553	62.0578	-1.44E-15	0.673496	0	0	0.108432	4.00386	-24.4655	5.21917	233.929	395.321	694.716	402.561	402.561	402.561	-0.470925	-86.6798	-1.39453	423.657	406.255	261.926	185.567	185.567	185.567	-86.6776	-0.627034	1.17915	50.2844	0.33801	-4.32792	-1.6108	-0.277305	0.00705454	1519.78	-137.152	-53.1943	0	0	-0.956261
1888	0	-12.3262	0	0	-12.3474	0.655534	3.33065	0.2901	-0.0998767	-0.787182	52.8922	8.24E-15	-3.28398	0	0	0.0989196	3.72234	-24.6435	5.82691	237.012	395.08	693.256	403.343	403.343	403.343	-1.22247	-85.6086	-1.59676	425.438	402.995	258.006	185.567	185.567	185.567	-85.6116	-0.309993	1.80261	50.5714	0.225602	-5.01014	-1.7747	-0.241736	0.010338	1570.67	-127.86	-53.6154	0	0	-0.877981
1889	0	-13.2634	0	0	-13.295	0.597226	3.91305	0.221304	-0.100137	-0.758745	35.03	6.23E-15	-4.05607	0	0	0.0576387	3.43917	-24.8452	6.2196	240.341	394.588	690.972	403.957	403.957	403.957	-1.94354	-83.9853	-1.7217	423.163	399.425	251.967	185.567	185.567	185.567	-83.9985	0.0191439	2.37005	50.8007	0.125635	-5.47285	-1.8769	-0.164177	0.106193	1565.74	-100.745	-50.0145	0	0	-0.565629
1890	0	-14.0192	0	0	-14.0608	0.55219	4.36234	0.110145	-0.0768635	-0.71408	11.1942	7.57E-16	-1.22002	0	0	0.0105145	3.16109	-25.0358	6.36806	243.696	393.853	687.8	404.381	404.381	404.381	-2.61999	-82.0475	-1.80174	417.017	395.566	244.4	185.567	185.567	185.567	-82.0749	0.33112	2.89599	50.9154	0.0587611	-5.6936	-1.9069	-0.0524235	0.286235	1500.85	-56.5553	-43.2848	0	0	-0.0833673
1891	0	-14.3523	0	0	-14.3994	0.52975	4.58602	-0.0218976	-0.0347946	-0.652756	-14.0465	-4.66E-16	4.42151	0	0	0.00309015	2.89287	-25.1823	6.25587	246.848	392.892	683.692	404.598	404.598	404.598	-3.19074	-80.0988	-1.857	407.344	391.579	236.134	185.567	185.567	185.567	-80.1409	0.582748	3.34802	50.8695	0.0458206	-5.66297	-1.8631	0.0800302	0.529746	1381.55	0.476516	-35.7969	0	0	0.446062
1892	0	-14.0317	0	0	-14.0752	0.542415	4.45979	-0.147316	0.0151076	-0.576828	-35.5795	3.26E-15	10.9261	0	0	0.066731	2.63737	-25.2562	5.87725	249.568	391.727	678.633	404.594	404.594	404.594	-3.57001	-78.4417	-1.89437	394.648	387.729	228.046	185.567	185.567	185.567	-78.4947	0.731427	3.66077	50.6343	0.10575	-5.3816	-1.75673	0.212444	0.809702	1222.79	61.7963	-30.4167	0	0	0.888132
1893	0	-12.908	0	0	-12.9379	0.601848	3.86692	-0.242684	0.0591081	-0.489335	-49.4571	9.32E-16	15.9137	0	0	0.185406	2.39536	-25.236	5.23761	251.646	390.388	672.654	404.36	404.36	404.36	-3.68764	-77.3018	-1.90533	379.526	384.302	220.865	185.567	185.567	185.567	-77.3575	0.75685	3.76775	50.2029	0.25307	-4.85971	-1.59535	0.325144	1.1077	1039.3	117.566	-29.014	0	0	1.14282
1894	0	-10.9653	0	0	-10.9781	0.714188	2.74408	-0.297556	0.0862728	-0.392344	-54.234	2.80E-15	17.6378	0	0	0.30011	2.16462	-25.11	4.35914	252.91	388.917	665.84	403.891	403.891	403.891	-3.53003	-76.7704	-1.86399	362.568	381.504	215.032	185.567	185.567	185.567	-76.8204	0.679195	3.63703	49.5935	0.49625	-4.12235	-1.38042	0.401124	1.40925	839.095	159.66	-31.4367	0	0	1.16202
1895	0	-8.32685	0	0	-8.32844	0.876723	1.11602	-0.318172	0.0943109	-0.288034	-51.3645	-4.19E-15	15.919	0	0	0.35482	1.93871	-24.8782	3.29041	253.237	387.362	658.334	403.191	403.191	403.191	-3.15842	-76.7976	-1.73345	344.301	379.403	210.67	185.567	185.567	185.567	-76.8369	0.560387	3.29173	48.8491	0.835631	-3.21855	-1.10104	0.436802	1.71276	621.752	187.214	-36.0389	0	0	0.944409
1896	0	-5.20805	0	0	-5.2087	1.07775	-0.899796	-0.315001	0.0899101	-0.18181	-43.5893	-1.40E-15	12.1252	0	0	0.334584	1.70582	-24.5532	2.11658	252.579	385.778	650.338	402.276	402.276	402.276	-2.68924	-77.2387	-1.4803	325.182	377.933	207.66	185.567	185.567	185.567	-77.2674	0.484058	2.80097	48.0345	1.26287	-2.23243	-0.759399	0.438315	2.01161	392.253	205.648	-41.1048	0	0	0.550302
1897	0	-1.85384	0	0	-1.85658	1.29969	-3.1226	-0.294481	0.078908	-0.0824786	-33.4782	5.59E-15	7.77885	0	0	0.261341	1.44948	-24.1579	0.962117	250.963	384.226	642.1	401.174	401.174	401.174	-2.24704	-77.916	-1.08869	305.626	376.965	205.749	185.567	185.567	185.567	-77.9375	0.524104	2.24862	47.2288	1.76078	-1.28666	-0.381305	0.413167	2.29742	167.699	218.142	-44.9097	0	0	0.107481
1898	0	1.50772	0	0	1.51432	1.52297	-5.3492	-0.264134	0.0643621	0.000702773	-23.3277	-4.43E-15	3.89559	0	0	0.171904	1.15267	-23.7203	-0.0231069	248.48	382.762	633.889	399.921	399.921	399.921	-1.9237	-78.6606	-0.570534	285.996	376.36	204.623	185.567	185.567	185.567	-78.6786	0.718559	1.70762	46.5136	2.30427	-0.529152	-0.0134665	0.36444	2.56058	-27.182	223.624	-46.0091	0	0	-0.235595
1899	0	4.69309	0	0	4.73252	1.72937	-7.39337	-0.232493	0.0506066	0.0603414	-14.8413	1.92E-15	1.16196	0	0	0.0967955	0.805262	-23.2656	-0.696946	245.253	381.435	625.963	398.57	398.57	398.57	-1.75986	-79.3366	0.0334263	266.594	376.005	203.98	185.567	185.567	185.567	-79.3536	1.05971	1.2292	45.957	2.86131	-0.0993252	0.288859	0.299882	2.79474	-166.332	222.614	-44.3776	0	0	-0.388522
1900	0	7.57544	0	0	7.67303	1.90535	-9.12152	-0.205066	0.0394039	0.0923656	-8.76515	-2.34E-15	-0.362111	0	0	0.0476891	0.412053	-22.8066	-0.968198	241.385	380.291	618.534	397.18	397.18	397.18	-1.7451	-79.8522	0.66636	247.63	375.825	203.571	185.567	185.567	185.567	-79.8696	1.50232	0.838484	45.5974	3.39448	-0.0838043	0.481577	0.226411	2.99411	-230.631	215.187	-40.7437	0	0	-0.365907
1901	0	10.0809	0	0	10.2534	2.04385	-10.47	-0.185154	0.0312554	0.0982394	-5.19051	-3.25E-15	-0.911173	0	0	0.0226332	-0.00309285	-22.3391	-0.830387	236.924	379.371	611.746	395.815	395.815	395.815	-1.83624	-80.1572	1.27139	229.213	375.782	203.225	185.567	185.567	185.567	-80.1758	1.98364	0.539511	45.4308	3.86327	-0.481745	0.5519	0.149953	3.15365	-218.207	201.541	-35.9331	0	0	-0.261772
1902	0	12.1782	0	0	12.4291	2.14443	-11.4421	-0.173421	0.0248811	0.0837675	-3.73811	-1.62E-15	-0.902231	0	0	0.0132302	-0.400057	-21.8414	-0.369628	231.845	378.708	605.671	394.537	394.537	394.537	-1.98048	-80.2349	1.80515	211.346	375.863	202.848	185.567	185.567	185.567	-80.255	2.4448	0.322963	45.4074	4.22867	-1.1974	0.517263	0.070178	3.27126	-144.148	180.371	-30.2408	0	0	-0.160838
1903	0	13.8663	0	0	14.1874	2.21188	-12.0902	-0.167935	0.0187851	0.056607	-3.73277	2.42E-15	-0.721213	0	0	0.0109132	-0.730966	-21.2794	0.255927	226.056	378.321	600.315	393.399	393.399	393.399	-2.13283	-80.0909	2.24402	193.953	376.063	202.408	185.567	185.567	185.567	-80.1129	2.84458	0.173437	45.4391	4.45855	-2.06208	0.412407	-0.0138045	3.34723	-33.5144	150.765	-23.7351	0	0	-0.0814908
1904	0	15.1629	0	0	15.5398	2.25397	-12.4931	-0.166494	0.0117561	0.024146	-4.53458	1.76E-15	-0.649637	0	0	0.0102663	-0.951303	-20.614	0.855047	219.431	378.196	595.647	392.446	392.446	392.446	-2.26348	-79.7434	2.58275	176.906	376.375	201.915	185.567	185.567	185.567	-79.7672	3.16272	0.0743954	45.4164	4.53235	-2.8751	0.279681	-0.0979261	3.38841	85.7113	113.774	-16.5935	0	0	0.0118402
1905	0	16.0955	0	0	16.5129	2.27929	-12.7348	-0.166671	0.00358131	-0.00754121	-5.58282	1.79E-15	-0.804849	0	0	0.00876736	-1.0304	-19.808	1.24745	211.842	378.298	591.621	391.711	391.711	391.711	-2.3574	-79.215	2.82889	160.061	376.781	201.405	185.567	185.567	185.567	-79.2401	3.39589	0.0109953	45.2287	4.4435	-3.4502	0.159686	-0.171315	3.40146	188.554	73.3975	-9.39629	0	0	0.155985
1906	0	16.6944	0	0	17.1392	2.29553	-12.8897	-0.16697	-0.00547778	-0.0340217	-6.51682	1.86E-15	-1.2055	0	0	0.00589526	-0.958846	-18.8319	1.30225	203.196	378.568	588.203	391.224	391.224	391.224	-2.40991	-78.527	2.99572	143.278	377.251	200.919	185.567	185.567	185.567	-78.553	3.55057	-0.0286106	44.784	4.19899	-3.65578	0.0874442	-0.223802	3.394	255.879	34.4001	-2.78598	0	0	0.344728
1907	0	16.9887	0	0	17.4505	2.30835	-13.0117	-0.166745	-0.0147102	-0.052154	-7.16362	-9.90E-16	-1.79016	0	0	0.00204814	-0.751454	-17.6684	0.964494	193.459	378.945	585.384	391.003	391.003	391.003	-2.42187	-77.6964	3.0964	126.446	377.75	200.495	185.567	185.567	185.567	-77.7225	3.63619	-0.0527139	44.0227	3.81695	-3.442	0.0867101	-0.249117	3.36787	275.655	1.08447	2.72913	0	0	0.516485
1908	0	17.0034	0	0	17.4742	2.32057	-13.128	-0.165442	-0.0231622	-0.0602308	-7.44228	-1.92E-15	-2.44806	0	0	-0.00209552	-0.44477	-16.3167	0.267183	182.682	379.371	583.19	391.059	391.059	391.059	-2.39545	-76.7341	3.13959	109.491	378.236	200.16	185.567	185.567	185.567	-76.7597	3.65977	-0.0662594	42.9252	3.32335	-2.85158	0.164818	-0.248774	3.31948	244.425	-24.5682	7.05246	0	0	0.577618
1909	0	16.7596	0	0	17.231	2.33181	-13.2349	-0.16327	-0.0299568	-0.0584125	-7.39903	-2.10E-15	-3.05539	0	0	-0.00580558	-0.0894706	-14.7944	-0.674111	171.003	379.796	581.672	391.394	391.394	391.394	-2.33089	-75.6453	3.127	92.3889	378.67	199.925	185.567	185.567	185.567	-75.6698	3.62218	-0.0716996	41.5122	2.7491	-2.01162	0.307448	-0.227434	3.24326	168.757	-42.2434	10.3352	0	0	0.454463
1910	0	16.2745	0	0	16.736	2.33862	-13.2995	-0.160932	-0.034203	-0.0489073	-7.13919	-3.15E-15	-3.47045	0	0	-0.00855806	0.260975	-13.1363	-1.68544	158.635	380.172	580.893	391.995	391.995	391.995	-2.22581	-74.4308	3.0535	75.1563	379.02	199.788	185.567	185.567	185.567	-74.4534	3.51769	-0.0698337	39.8387	2.12753	-1.10625	0.482641	-0.188634	3.13684	64.1525	-52.0746	12.6251	0	0	0.144771
1911	0	15.563	0	0	16.0011	2.33527	-13.2677	-0.159019	-0.0352751	-0.0350184	-6.73557	4.54E-15	-3.56725	0	0	-0.0101733	0.562112	-11.3894	-2.57181	145.835	380.455	580.901	392.835	392.834	392.834	-2.0772	-73.0886	2.91001	57.8475	379.267	199.73	185.567	185.567	185.567	-73.1087	3.33716	-0.0602836	37.9816	1.4922	-0.336745	0.651908	-0.133604	3.00173	-49.2565	-54.0186	13.7556	0	0	-0.271735
1912	0	14.6379	0	0	15.0366	2.31513	-13.0763	-0.157748	-0.0324135	-0.0204634	-6.19071	-3.03E-15	-3.21061	0	0	-0.0108785	0.787089	-9.60415	-3.15672	132.867	380.609	581.717	393.875	393.875	393.875	-1.8851	-71.6155	2.68899	40.5366	379.404	199.729	185.567	185.567	185.567	-71.6325	3.07394	-0.0420836	36.0267	0.873794	0.119076	0.783175	-0.0618484	2.84628	-151.567	-47.2349	13.3385	0	0	-0.669905
1913	0	13.5074	0	0	13.8511	2.27243	-12.6694	-0.156316	-0.0251974	-0.00855438	-5.39167	-3.96E-15	-2.31895	0	0	-0.0111057	0.929985	-7.82601	-3.31406	119.961	380.62	583.327	395.064	395.064	395.064	-1.65494	-70.0063	2.39067	23.2999	379.439	199.754	185.567	185.567	185.567	-70.0198	2.73	-0.0151038	34.0558	0.296449	0.138364	0.856036	0.0246597	2.67947	-226.849	-30.9944	11.0945	0	0	-0.938251
1914	0	12.1722	0	0	12.4491	2.20385	-12.0132	-0.153695	-0.0143273	-0.00194817	-4.22789	-2.68E-15	-0.955612	0	0	-0.011188	1.00391	-6.08864	-2.98768	107.293	380.504	585.682	396.347	396.347	396.347	-1.39794	-68.2508	2.02737	6.19795	379.4	199.77	185.567	185.567	185.567	-68.2609	2.31948	0.0185056	32.1356	-0.225723	-0.328492	0.863087	0.118091	2.51199	-265.579	-6.39063	7.25202	0	0	-1.02355
1915	0	10.6225	0	0	10.8277	2.10962	-11.1064	-0.148899	-0.00125069	-0.00185393	-2.65853	2.74E-15	0.697097	0	0	-0.0109039	1.03524	-4.41028	-2.19794	94.9617	380.308	588.713	397.663	397.663	397.663	-1.12973	-66.3326	1.62382	-10.7398	379.331	199.738	185.567	185.567	185.567	-66.3396	1.86872	0.0540718	30.3114	-0.689997	-1.25338	0.811269	0.204622	2.35116	-267.14	23.266	2.48311	0	0	-0.943449
1916	0	8.83812	0	0	8.97508	1.9936	-9.98205	-0.141727	0.0119747	-0.00817227	-0.808253	-2.80E-15	2.34929	0	0	-0.00942608	1.05596	-2.79386	-1.03441	82.9969	380.103	592.338	398.962	398.962	398.962	-0.867364	-64.2286	1.21375	-27.5221	379.282	199.614	185.567	185.567	185.567	-64.2331	1.41237	0.0847472	28.6036	-1.10434	-2.53968	0.717789	0.269103	2.20194	-238.892	52.7701	-2.27054	0	0	-0.760087
1917	0	6.79162	0	0	6.87109	1.86248	-8.70194	-0.132965	0.0231204	-0.0196571	1.02036	2.33E-16	3.65437	0	0	-0.00585821	1.09592	-1.23048	0.36314	71.3687	379.964	596.471	400.206	400.206	400.206	-0.626062	-61.9123	0.83414	-44.194	379.308	199.361	185.567	185.567	185.567	-61.9148	0.987624	0.102635	27.011	-1.48362	-4.04281	0.606717	0.301553	2.06626	-194.02	76.9165	-6.24656	0	0	-0.545559
1918	0	4.45547	0	0	4.49239	1.72438	-7.34407	-0.123907	0.0303461	-0.0347105	2.42816	1.16E-15	4.28675	0	0	-0.000202214	1.17714	0.295282	1.83172	60.0143	379.952	601.032	401.371	401.371	401.371	-0.417261	-59.359	0.518752	-60.827	379.453	198.954	185.567	185.567	185.567	-59.3602	0.628302	0.10099	25.5161	-1.84494	-5.59773	0.501119	0.298422	1.94338	-146.693	91.3093	-9.04742	0	0	-0.355122
1919	0	1.80971	0	0	1.81965	1.5873	-5.98806	-0.116545	0.0324992	-0.0518721	2.94868	-1.63E-15	4.01405	0	0	0.00533853	1.31053	1.79996	3.21302	48.8668	380.1	605.946	402.456	402.456	402.456	-0.248608	-56.5514	0.292033	-77.5038	379.743	198.39	185.567	185.567	185.567	-56.5519	0.359922	0.0773712	24.0938	-2.2031	-7.04681	0.420966	0.265256	1.83136	-109.222	94.004	-10.7208	0	0	-0.222397
1920	0	-1.14959	0	0	-1.15347	1.45789	-4.70164	-0.112977	0.0290517	-0.0703598	2.15062	-6.99E-16	2.74858	0	0	0.0061972	1.49538	3.29675	4.37644	37.8809	380.411	611.141	403.473	403.473	403.473	-0.125934	-53.486	0.164765	-94.3006	380.18	197.698	185.567	185.567	185.567	-53.4861	0.196485	0.0369432	22.7193	-2.56713	-8.26216	0.376894	0.210943	1.72745	-88.8728	84.6228	-11.4739	0	0	-0.160522
1921	0	-4.40307	0	0	-4.41147	1.34059	-3.53138	-0.114751	0.02052	-0.0896392	-0.256539	1.16E-15	0.632858	0	0	-0.00331336	1.7209	4.79231	5.2333	27.0506	380.866	616.545	404.447	404.447	404.447	-0.0561715	-50.1778	0.131956	-111.27	380.735	196.944	185.567	185.567	185.567	-50.1778	0.138785	-0.00492066	21.3754	-2.93856	-9.15878	0.37563	0.147054	1.6278	-89.4914	64.8209	-11.5635	0	0	-0.171661
1922	0	-7.90293	0	0	-7.91051	1.23734	-2.49879	-0.122456	0.00889645	-0.109166	-4.34673	-5.82E-16	-1.92179	0	0	-0.0274631	1.96902	6.28494	5.74296	16.4182	381.425	622.079	405.41	405.411	405.41	-0.0492467	-46.6637	0.173771	-128.424	381.352	196.232	185.567	185.567	185.567	-46.6637	0.174156	-0.0229544	20.0569	-3.31038	-9.69919	0.419029	0.0806308	1.52762	-112.016	36.8639	-11.1727	0	0	-0.248912
1923	0	-11.5706	0	0	-11.5752	1.14793	-1.60326	-0.136298	-0.00265606	-0.128057	-10.0001	4.66E-16	-4.32773	0	0	-0.0667181	2.21801	7.76349	5.91231	6.07586	382.039	627.654	406.392	406.392	406.392	-0.11629	-43.0032	0.259773	-145.725	381.962	195.697	185.567	185.567	185.567	-43.0033	0.277687	0.0126808	18.7729	-3.66819	-9.8918	0.508186	0.0166603	1.42283	-156.458	3.83807	-10.4229	0	0	-0.377625
1924	0	-15.2966	0	0	-15.2983	1.07081	-0.830236	-0.155046	-0.0113342	-0.145017	-16.7979	-4.19E-15	-6.06273	0	0	-0.11534	2.44638	9.20748	5.79049	-3.83797	382.651	633.162	407.412	407.412	407.412	-0.264483	-39.2775	0.355161	-163.076	382.503	195.492	185.567	185.567	185.567	-39.2782	0.415149	0.127205	17.5464	-3.99172	-9.78466	0.638967	-0.0461724	1.30859	-220.722	-32.1056	-9.31503	0	0	-0.531607
1925	0	-18.9459	0	0	-18.946	1.004	-0.160319	-0.175604	-0.0164658	-0.158901	-24.0124	2.33E-15	-6.91518	0	0	-0.16181	2.63631	10.5884	5.45836	-13.1491	383.2	638.476	408.478	408.478	408.478	-0.492408	-35.5853	0.426229	-180.324	382.938	195.767	185.567	185.567	185.567	-35.5873	0.547424	0.333188	16.4106	-4.25813	-9.45461	0.800291	-0.109605	1.18287	-299.266	-69.7599	-7.72706	0	0	-0.670784
1926	0	-22.3699	0	0	-22.3706	0.945677	0.424635	-0.193846	-0.0194358	-0.169046	-30.749	-3.73E-15	-6.98781	0	0	-0.192867	2.77571	11.8725	5.01421	-21.6632	383.62	643.45	409.586	409.586	409.586	-0.790143	-32.0322	0.44292	-197.275	383.255	196.643	185.567	185.567	185.567	-32.0364	0.635414	0.628984	15.4041	-4.44462	-8.9933	0.974929	-0.176868	1.04425	-383.297	-109.08	-5.51058	0	0	-0.748037
1927	0	-25.4239	0	0	-25.4275	0.894424	0.938559	-0.207178	-0.0215395	-0.175234	-36.2697	-5.13E-15	-6.45576	0	0	-0.199606	2.85865	13.0248	4.5577	-29.186	383.845	647.924	410.72	410.72	410.72	-1.1433	-28.7178	0.379292	-213.727	383.461	198.194	185.567	185.567	185.567	-28.7245	0.644256	1.00292	14.5648	-4.53144	-8.49232	1.14263	-0.247567	0.895615	-462.869	-148.764	-2.68583	0	0	-0.723201
1928	0	-27.982	0	0	-27.9909	0.849625	1.38766	-0.214576	-0.0225299	-0.177961	-40.073	5.59E-15	-5.38077	0	0	-0.18014	2.88425	14.0133	4.1746	-35.5445	383.811	651.735	411.856	411.856	411.856	-1.53635	-25.7248	0.212981	-229.496	383.571	200.44	185.567	185.567	185.567	-25.7332	0.545174	1.43821	13.9238	-4.50422	-8.02944	1.28378	-0.317292	0.742416	-528.275	-184.992	0.483713	0	0	-0.579753
1929	0	-29.9489	0	0	-29.9646	0.81199	1.76479	-0.215904	-0.0211996	-0.17776	-41.8843	4.98E-15	-3.74508	0	0	-0.139267	2.85466	14.8133	3.9244	-40.6071	383.463	654.724	412.971	412.971	412.971	-1.95249	-23.1127	-0.0760335	-244.437	383.604	203.355	185.567	185.567	185.567	-23.1201	0.314664	1.91508	13.4995	-4.35546	-7.6579	1.38137	-0.382037	0.590622	-571.59	-212.988	3.64814	0	0	-0.337917
1930	0	-31.2682	0	0	-31.2904	0.784069	2.0445	-0.212259	-0.0171592	-0.174983	-41.7254	-2.10E-15	-1.63472	0	0	-0.0864015	2.77294	15.4108	3.83202	-44.2986	382.76	656.756	414.044	414.044	414.044	-2.3715	-20.9127	-0.505971	-258.455	383.588	206.885	185.567	185.567	185.567	-20.9144	-0.0667731	2.41051	13.2937	-4.08658	-7.39938	1.42521	-0.43466	0.447223	-588.793	-227.821	6.44892	0	0	-0.0531576
1931	0	-31.9279	0	0	-31.9538	0.770098	2.18442	-0.205929	-0.01068	-0.16951	-39.9158	3.73E-15	0.763594	0	0	-0.0320351	2.64156	15.8044	3.88459	-46.6101	381.683	657.722	415.062	415.062	415.062	-2.77069	-19.1268	-1.09178	-271.508	383.562	210.956	185.567	185.567	185.567	-19.1155	-0.613845	2.90002	13.2892	-3.7081	-7.24167	1.41393	-0.47102	0.317675	-581.094	-226.663	8.53401	0	0	0.204031
1932	0	-31.9595	0	0	-31.9843	0.775254	2.13278	-0.200526	-0.00175039	-0.160322	-37.0594	-5.13E-15	3.26393	0	0	0.0157813	2.46194	16.0048	4.03421	-47.5985	380.233	657.555	416.016	416.016	416.016	-3.12759	-17.7288	-1.84034	-283.591	383.569	215.489	185.567	185.567	185.567	-17.6956	-1.33243	3.36014	13.4512	-3.23954	-7.14144	1.35785	-0.487473	0.206634	-556.266	-208.382	9.43236	0	0	0.37641
1933	0	-31.4323	0	0	-31.4504	0.804471	1.84013	-0.199422	0.00948807	-0.146123	-33.8472	9.32E-16	5.68464	0	0	0.0534905	2.23543	16.0327	4.20654	-47.379	378.434	656.226	416.897	416.897	416.897	-3.42233	-16.6704	-2.74332	-294.723	383.657	220.397	185.567	185.567	185.567	-16.6057	-2.21334	3.76974	13.7307	-2.70821	-7.03221	1.27566	-0.482487	0.116765	-525.982	-174.541	8.62806	0	0	0.442394
1934	0	-30.4425	0	0	-30.4508	0.860987	1.27376	-0.204935	0.0223714	-0.125687	-30.915	4.66E-15	7.8699	0	0	0.0813978	1.96507	15.9151	4.31442	-46.1071	376.329	653.741	417.694	417.694	417.694	-3.63932	-15.8887	-3.77117	-304.913	383.87	225.588	185.567	185.567	185.567	-15.7839	-3.22678	4.11054	14.0711	-2.14744	-6.83688	1.18956	-0.455824	0.0527699	-502.98	-129.297	5.81353	0	0	0.418478
1935	0	-29.1003	0	0	-29.1012	0.944885	0.432572	-0.217141	0.034994	-0.0993278	-28.6748	-2.33E-15	9.65037	0	0	0.101351	1.65751	15.6806	4.2735	-43.956	373.98	650.141	418.39	418.39	418.39	-3.76895	-15.3148	-4.87158	-314.15	384.246	230.958	185.567	185.567	185.567	-15.1647	-4.32087	4.36784	14.4164	-1.59398	-6.48199	1.11632	-0.411335	0.0196011	-495.643	-79.5498	1.32631	0	0	0.343202
1936	0	-27.5189	0	0	-27.5208	1.0523	-0.644589	-0.234697	0.0456373	-0.0688765	-27.3585	5.13E-15	10.9672	0	0	0.115204	1.32396	15.3551	4.01602	-41.0926	371.461	645.491	418.954	418.954	418.954	-3.80842	-14.8808	-5.97552	-322.391	384.807	236.385	185.567	185.567	185.567	-14.6849	-5.42734	4.53148	14.7186	-1.08515	-5.9103	1.06426	-0.352995	0.0258354	-507.112	-31.7706	-3.84125	0	0	0.25381
1937	0	-25.8038	0	0	-25.8187	1.1757	-1.88153	-0.256207	0.053259	-0.0379703	-27.1301	5.59E-15	11.8736	0	0	0.124718	0.979948	14.9583	3.4999	-37.657	368.855	639.882	419.346	419.346	419.346	-3.75994	-14.5258	-7.00858	-329.563	385.557	241.744	185.567	185.567	185.567	-14.2892	-6.4726	4.59499	14.9456	-0.655665	-5.08876	1.03396	-0.284378	0.0820084	-535.503	9.66642	-8.28843	0	0	0.174084
1938	0	-24.0426	0	0	-24.0821	1.30545	-3.18019	-0.280378	0.0578012	-0.0107949	-28.0764	-7.45E-15	12.5048	0	0	0.131663	0.643997	14.5019	2.71329	-33.7483	366.248	633.419	419.517	419.517	419.517	-3.62648	-14.2031	-7.90406	-335.566	386.481	246.909	185.567	185.567	185.567	-13.9361	-7.39064	4.55321	15.0861	-0.334396	-4.01209	1.02057	-0.207387	0.197924	-575.886	43.4245	-10.7686	0	0	0.11714
1939	0	-22.2967	0	0	-22.3675	1.43186	-4.4422	-0.306208	0.0595504	0.00883996	-30.1907	-6.52E-15	12.9779	0	0	0.137686	0.335884	13.9884	1.67526	-29.4156	363.724	626.227	419.421	419.421	419.421	-3.40792	-13.8862	-8.61254	-340.283	387.553	251.781	185.567	185.567	185.567	-13.6034	-8.13235	4.40055	15.1536	-0.141583	-2.70278	1.0184	-0.122622	0.381659	-622.376	70.2419	-10.5648	0	0	0.0967663
1940	0	-20.5956	0	0	-20.6985	1.5471	-5.58907	-0.332216	0.0591258	0.0194065	-33.272	-9.32E-16	13.3746	0	0	0.14404	0.075018	13.4113	0.434216	-24.6565	361.361	618.444	419.019	419.019	419.019	-3.09953	-13.5722	-9.10559	-343.576	388.738	256.292	185.567	185.567	185.567	-13.2908	-8.66914	4.13065	15.1861	-0.0864619	-1.20874	1.02341	-0.0308012	0.633541	-670.152	91.7163	-7.73843	0	0	0.135898
1941	0	-18.9384	0	0	-19.0686	1.64647	-6.57432	-0.356423	0.0570383	0.0216478	-36.9269	9.78E-15	13.7087	0	0	0.151553	-0.120898	12.7557	-0.935562	-19.42	359.223	610.225	418.288	418.288	418.288	-2.69274	-13.2811	-9.37418	-345.302	390.004	260.42	185.567	185.567	185.567	-13.0193	-8.99145	3.73742	15.2439	-0.166274	0.400374	1.03289	0.0665022	0.947264	-715.326	108.885	-2.86739	0	0	0.264937
1942	0	-17.3009	0	0	-17.4503	1.72873	-7.38703	-0.375889	0.0543592	0.0180878	-40.5756	2.80E-15	14.0054	0	0	0.160552	-0.237234	12	-2.33922	-13.6154	357.359	601.734	417.23	417.23	417.23	-2.17689	-13.0502	-9.42499	-345.322	391.319	264.174	185.567	185.567	185.567	-12.825	-9.10552	3.21572	15.4036	-0.36566	2.03849	1.04507	0.166792	1.30954	-754.222	122.617	2.98209	0	0	0.513117
1943	0	-15.6473	0	0	-15.807	1.79596	-8.04902	-0.387913	0.0515885	0.0119978	-43.6503	-7.45E-15	14.1992	0	0	0.1707	-0.26392	11.118	-3.66907	-7.12665	355.797	593.151	415.872	415.872	415.872	-1.53999	-12.9251	-9.27652	-343.518	392.66	267.59	185.567	185.567	185.567	-12.7519	-9.03041	2.5605	15.7491	-0.657701	3.61012	1.05642	0.265482	1.70129	-782.782	132.686	8.82779	0	0	0.892091
1944	0	-13.9429	0	0	-14.105	1.85288	-8.60787	-0.390883	0.0486971	0.00598538	-45.7564	-9.32E-16	14.1353	0	0	0.180981	-0.197049	10.0825	-4.81564	0.168814	354.552	584.669	414.271	414.271	414.271	-0.769753	-12.9514	-8.95581	-339.807	394.018	270.707	185.567	185.567	185.567	-12.8421	-8.79545	1.76619	16.36	-1.0066	5.01995	1.06395	0.357594	2.10221	-796.965	138.813	13.8105	0	0	1.38171
1945	0	-12.1634	0	0	-12.3218	1.90599	-9.12773	-0.385177	0.0447883	0.00245014	-46.7882	3.26E-15	13.5508	0	0	0.189926	-0.0402594	8.86915	-5.68062	8.37819	353.62	576.492	412.509	412.509	412.509	0.143775	-13.1677	-8.49492	-334.154	395.394	273.563	185.567	185.567	185.567	-13.1307	-8.43716	0.828114	17.3002	-1.37196	6.18371	1.06765	0.436439	2.49237	-795.301	140.033	17.5556	0	0	1.92648
1946	0	-10.3007	0	0	-10.451	1.96228	-9.67707	-0.372813	0.0384394	0.00295777	-46.8783	9.78E-15	12.1464	0	0	0.19576	0.194617	7.46081	-6.18895	17.5735	352.988	568.835	410.683	410.683	410.683	1.2041	-13.6029	-7.92607	-326.566	396.789	276.18	185.567	185.567	185.567	-13.6428	-7.99414	-0.253971	18.6059	-1.71378	7.03772	1.07169	0.497073	2.85183	-779.33	135.868	20.0579	0	0	2.4517
1947	0	-8.36207	0	0	-8.50042	2.02781	-10.3144	-0.356316	0.02814	0.00878812	-46.2379	5.71E-15	9.69308	0	0	0.196366	0.487985	5.85092	-6.29695	27.7777	352.641	561.915	408.903	408.903	408.903	2.40274	-14.2774	-7.27603	-317.092	398.193	278.561	185.567	185.567	185.567	-14.395	-7.50067	-1.47048	20.2793	-1.99712	7.54438	1.08076	0.5352	3.16088	-753.142	126.103	21.6835	0	0	2.88929
1948	0	-6.36766	0	0	-6.48898	2.10621	-11.0734	-0.336494	0.0136605	0.0206171	-44.9146	6.29E-15	6.22105	0	0	0.189349	0.814541	4.04572	-5.99486	38.9581	352.56	555.946	407.269	407.269	407.269	3.71483	-15.2057	-6.56184	-305.8	399.568	280.682	185.567	185.567	185.567	-15.3983	-6.98119	-2.79748	22.2864	-2.19613	7.69274	1.09697	0.548761	3.40145	-720.986	111.537	22.7899	0	0	3.19646
1949	0	-4.34869	0	0	-4.44526	2.19762	-11.9535	-0.312828	-0.00344952	0.0380503	-42.8413	-7.92E-15	2.08078	0	0	0.17348	1.14619	2.06384	-5.30185	51.03	352.73	551.127	405.864	405.864	405.864	5.09902	-16.3965	-5.79002	-292.779	400.854	282.487	185.567	185.567	185.567	-16.6577	-6.44837	-4.1966	24.5636	-2.29653	7.49267	1.11777	0.539543	3.56154	-685.794	94.6682	23.3277	0	0	3.35854
1950	0	-2.34618	0	0	-2.40714	2.29853	-12.9182	-0.285069	-0.0208197	0.0590228	-40.0241	-3.73E-15	-2.18764	0	0	0.15018	1.45548	-0.0666545	-4.25482	63.8679	353.134	547.631	404.736	404.736	404.736	6.50279	-17.8509	-4.96004	-278.128	401.973	283.886	185.567	185.567	185.567	-18.1712	-5.90543	-5.62012	27.0304	-2.29625	6.96461	1.13459	0.510666	3.63911	-647.294	78.4539	23.0531	0	0	3.37214
1951	0	-0.407799	0	0	-0.420109	2.40251	-13.9046	-0.254726	-0.0356501	0.0802663	-36.6991	3.73E-15	-5.97509	0	0	0.123741	1.71813	-2.31187	-2.89871	77.3161	353.754	545.596	403.897	403.897	403.897	7.87023	-19.5618	-4.07027	-261.961	402.852	284.767	185.567	185.567	185.567	-19.9291	-5.35132	-7.01805	29.6031	-2.20437	6.13191	1.13119	0.466462	3.64208	-601.741	65.8492	21.5173	0	0	3.23103
1952	0	1.41879	0	0	1.46774	2.50173	-14.8381	-0.225338	-0.0459205	0.0982831	-33.3306	-9.32E-16	-8.81197	0	0	0.0994161	1.91494	-4.63502	-1.28534	91.1931	354.572	545.117	403.322	403.322	403.322	9.15034	-21.5163	-3.12328	-244.395	403.44	285.012	185.567	185.567	185.567	-21.9165	-4.78596	-8.3453	32.2066	-2.03809	5.02226	1.0914	0.411751	3.58385	-544.441	58.7487	18.3766	0	0	2.93203
1953	0	3.09436	0	0	3.2136	2.58855	-15.6483	-0.200434	-0.0500529	0.110526	-30.3567	0	-10.3955	0	0	0.0806975	2.03339	-6.99772	0.520784	105.291	355.566	546.242	402.957	402.957	402.957	10.3028	-23.7003	-2.12823	-225.533	403.713	284.525	185.567	185.567	185.567	-24.1192	-4.21341	-9.5664	34.7807	-1.81863	3.67561	1.00494	0.350786	3.47746	-471.929	57.3315	13.399	0	0	2.48603
1954	0	4.59375	0	0	4.78611	2.65687	-16.2813	-0.18207	-0.0479426	0.115602	-28.0071	-3.73E-15	-10.6999	0	0	0.0679113	2.06951	-9.36029	2.43527	119.372	356.711	548.962	402.738	402.738	402.738	11.3026	-26.1019	-1.10008	-205.458	403.681	283.248	185.567	185.567	185.567	-26.5267	-3.64265	-10.6592	37.2814	-1.56658	2.15307	0.871484	0.28628	3.3354	-383.152	59.7436	6.7329	0	0	1.92431
1955	0	5.90581	0	0	6.16704	2.70293	-16.7058	-0.170832	-0.0410646	0.113379	-26.3078	1.86E-15	-9.96008	0	0	0.0591249	2.02974	-11.6816	4.3509	133.178	357.97	553.204	402.599	402.599	402.599	12.14	-28.7113	-0.0574746	-184.232	403.383	281.177	185.567	185.567	185.567	-29.1319	-3.08677	-11.6152	39.6779	-1.29847	0.541669	0.704492	0.217819	3.16524	-281.436	62.2762	-0.998889	0	0	1.30606
1956	0	7.0297	0	0	7.34922	2.72551	-16.9132	-0.166354	-0.0311844	0.104396	-25.1613	9.32E-16	-8.50376	0	0	0.0519254	1.93179	-13.919	6.14338	146.44	359.295	558.83	402.488	402.488	402.488	12.8177	-31.5173	0.979269	-161.906	402.876	278.365	185.567	185.567	185.567	-31.9273	-2.56117	-12.4359	41.9459	-1.02559	-1.04896	0.525325	0.145509	2.97544	-173.428	61.5439	-9.21592	0	0	0.703406
1957	0	7.96978	0	0	8.33269	2.72577	-16.9156	-0.168568	-0.0192448	0.0899729	-24.5013	-1.86E-15	-6.60649	0	0	0.0446895	1.80353	-16.0305	7.68515	158.899	360.623	565.643	402.367	402.367	402.367	13.3461	-34.5048	1.99006	-138.524	402.221	274.913	185.567	185.567	185.567	-34.9018	-2.08117	-13.1285	44.0627	-0.754173	-2.49791	0.35784	0.075073	2.77214	-68.5507	56.8114	-17.8727	0	0	0.187037
1958	0	8.73313	0	0	9.12307	2.70718	-16.7449	-0.177772	-0.00574476	0.0716016	-24.3118	0	-4.50446	0	0	0.03672	1.67933	-17.9766	8.86408	170.335	361.886	573.404	402.214	402.214	402.214	13.7402	-37.6546	2.9576	-114.136	401.483	270.96	185.567	185.567	185.567	-38.0398	-1.65939	-13.7036	46.0049	-0.486004	-3.6907	0.224439	0.0137349	2.56538	23.0945	49.1493	-26.9106	0	0	-0.188004
1959	0	9.329	0	0	9.73094	2.67516	-16.4501	-0.192364	0.00759401	0.0517695	-24.4115	-9.32E-16	-2.55474	0	0	0.027944	1.59386	-19.7238	9.60197	180.58	363.019	581.852	402.018	402.018	402.018	14.0175	-40.9457	3.86983	-88.7931	400.722	266.683	185.567	185.567	185.567	-41.3234	-1.30362	-14.1739	47.7492	-0.219027	-4.5387	0.138543	-0.0299789	2.36191	93.2863	40.6466	-35.6243	0	0	-0.396017
1960	0	9.76548	0	0	10.1677	2.6361	-16.0893	-0.209909	0.0185702	0.0327939	-24.5626	-2.33E-15	-1.16857	0	0	0.0189089	1.57514	-21.2472	9.86695	189.532	363.974	590.727	401.775	401.775	401.775	14.1944	-44.3556	4.72001	-62.5521	399.991	262.272	185.567	185.567	185.567	-44.7313	-1.01588	-14.5507	49.276	0.0523297	-4.99442	0.100952	-0.0520737	2.16723	138.359	32.884	-42.8204	0	0	-0.450259
1961	0	10.0448	0	0	10.4393	2.59598	-15.7173	-0.22788	0.0251222	0.0171158	-24.5609	-1.86E-15	-0.736753	0	0	0.0102705	1.63903	-22.5318	9.67555	197.152	364.724	599.792	401.482	401.482	401.482	14.2814	-47.8569	5.50413	-35.4784	399.327	257.913	185.567	185.567	185.567	-48.2368	-0.792963	-14.8406	50.5721	0.336306	-5.05659	0.105046	-0.0524311	1.98431	158.108	26.5097	-47.3436	0	0	-0.391903
1962	0	10.1597	0	0	10.541	2.55895	-15.3727	-0.24506	0.0248336	0.00572697	-24.3753	2.80E-15	-1.63382	0	0	0.00247501	1.78678	-23.5724	9.08514	203.459	365.262	608.84	401.14	401.14	401.14	14.2799	-51.4159	6.21653	-7.64239	398.74	253.771	185.567	185.567	185.567	-51.805	-0.628045	-15.0406	51.633	0.642927	-4.76538	0.135833	-0.0392983	1.81489	156.459	19.8694	-48.0908	0	0	-0.276803
1963	0	10.0947	0	0	10.458	2.52613	-15.0664	-0.261523	0.01679	-0.00250139	-24.1272	-4.19E-15	-3.96828	0	0	-0.00443834	2.00631	-24.3732	8.17991	208.514	365.598	617.704	400.751	400.751	400.751	14.1783	-54.9944	6.84458	20.8901	398.205	249.974	185.567	185.567	185.567	-55.3952	-0.512614	-15.1337	52.4648	0.982439	-4.18971	0.179947	-0.0229353	1.66232	139.317	10.9753	-44.8168	0	0	-0.154818
1964	0	9.8315	0	0	10.1713	2.49508	-14.7758	-0.277789	0.00207949	-0.0107176	-23.9684	-5.59E-15	-7.47543	0	0	-0.0103526	2.276	-24.947	7.05632	212.409	365.749	626.25	400.323	400.323	400.323	13.9511	-58.554	7.36444	50.0641	397.655	246.628	185.567	185.567	185.567	-58.9655	-0.438271	-15.0869	53.0836	1.36321	-3.41261	0.228747	-0.0117117	1.53078	113.384	-1.46481	-38.1493	0	0	-0.0568049
1965	0	9.35728	0	0	9.6658	2.46026	-14.4489	-0.293251	-0.01641	-0.0238668	-23.8945	1.86E-15	-11.523	0	0	-0.0144927	2.56903	-25.3139	5.81188	215.266	365.734	634.378	399.868	399.868	399.868	13.5625	-62.0617	7.73994	79.8299	396.984	243.825	185.567	185.567	185.567	-62.4782	-0.398004	-14.8529	53.5142	1.79042	-2.5194	0.273996	-0.0109222	1.42428	87.1078	-17.6649	-29.3221	0	0	0.00672668
1966	0	8.66921	0	0	8.93736	2.41429	-14.0158	-0.305866	-0.0340095	-0.0467857	-23.7108	4.66E-15	-15.159	0	0	-0.0157103	2.85769	-25.5009	4.53795	217.227	365.568	642.011	399.405	399.405	399.405	12.9741	-65.4906	7.92555	110.117	396.057	241.665	185.567	185.567	185.567	-65.9015	-0.386328	-14.3786	53.7886	2.26455	-1.58975	0.310084	-0.0207252	1.34319	68.8393	-36.3942	-19.9803	0	0	0.042451
1967	0	7.7772	0	0	7.99646	2.34981	-13.4057	-0.313755	-0.0458187	-0.0838363	-23.1968	-6.52E-15	-17.3674	0	0	-0.0138416	3.11615	-25.5402	3.31729	218.458	365.264	649.101	398.961	398.961	398.961	12.1557	-68.8172	7.87415	140.798	394.737	240.249	185.567	185.567	185.567	-69.2076	-0.39881	-13.6174	53.9431	2.78094	-0.694976	0.329708	-0.0373787	1.28602	67.2878	-55.4015	-11.7357	0	0	0.0630884
1968	0	6.70731	0	0	6.87268	2.26152	-12.5652	-0.315362	-0.0484084	-0.137135	-22.1269	1.86E-15	-17.3637	0	0	-0.0106978	3.32246	-25.4692	2.22365	219.146	364.831	655.616	398.564	398.564	398.564	11.0966	-72.0196	7.54835	171.652	392.908	239.681	185.567	185.567	185.567	-72.3726	-0.431192	-12.5426	54.0172	3.33008	0.101701	0.32544	-0.0563517	1.24539	89.632	-72.6714	-5.60585	0	0	0.0781242
1969	0	5.50535	0	0	5.61795	2.14758	-11.4723	-0.309574	-0.0411447	-0.206446	-20.2724	-9.32E-16	-14.8553	0	0	-0.00935088	3.45966	-25.3282	1.3213	219.497	364.279	661.541	398.245	398.245	398.245	9.81237	-75.0774	6.93231	202.346	390.507	240.044	185.567	185.567	185.567	-75.3775	-0.478604	-11.1594	54.051	3.89829	0.744712	0.289448	-0.0726439	1.21213	141.095	-86.4197	-1.94842	0	0	0.0863389
1970	0	4.23779	0	0	4.3052	2.0102	-10.1433	-0.293985	-0.025728	-0.288092	-17.2284	-5.13E-15	-10.0934	0	0	-0.0117169	3.51644	-25.1586	0.663182	219.73	363.616	666.876	398.029	398.029	398.029	8.34675	-77.9723	6.04034	232.441	387.533	241.38	185.567	185.567	185.567	-78.2088	-0.534871	-9.50908	54.0838	4.46874	1.18706	0.216386	-0.0817092	1.17369	223.353	-94.8525	-0.656361	0	0	0.0741629
1971	0	2.98344	0	0	3.01765	1.85534	-8.63198	-0.265363	-0.00607731	-0.376255	-12.4804	3.03E-15	-3.88844	0	0	-0.0166469	3.48743	-25.0004	0.28792	220.059	362.856	671.629	397.932	397.933	397.932	6.76762	-80.6843	4.91987	261.409	384.064	243.661	185.567	185.567	185.567	-80.8541	-0.592416	-7.66854	54.1508	5.02285	1.39253	0.104028	-0.0803041	1.11712	334.97	-96.6297	-1.23377	0	0	0.0203783
1972	0	1.81706	0	0	1.83078	1.69167	-7.02125	-0.221691	0.0120031	-0.464173	-5.6641	1.51E-15	2.49697	0	0	-0.0203116	3.37277	-24.8891	0.216233	220.687	362.016	675.815	397.96	397.96	397.96	5.15862	-83.1851	3.64774	288.684	380.238	246.75	185.567	185.567	185.567	-83.2932	-0.642676	-5.74123	54.28	5.54195	1.33891	-0.047652	-0.0694184	1.03314	471.819	-92.0512	-2.95925	0	0	-0.0934596
1973	0	0.791646	0	0	0.795188	1.52875	-5.40674	-0.163676	0.0220605	-0.545763	3.21156	-1.86E-15	7.64188	0	0	-0.0185556	3.17755	-24.8527	0.446996	221.781	361.12	679.445	398.105	398.105	398.105	3.60449	-85.4319	2.31889	313.716	376.231	250.383	185.567	185.567	185.567	-85.4902	-0.676789	-3.84055	54.4901	6.00886	1.02224	-0.233407	-0.0521628	0.919197	627.211	-82.9831	-5.18519	0	0	-0.273119
1974	0	-0.0729209	0	0	-0.0730902	1.37507	-3.8757	-0.0945805	0.0190268	-0.616622	13.708	1.63E-15	10.3845	0	0	-0.00925754	2.91071	-24.9097	0.954904	223.464	360.191	682.527	398.348	398.348	398.348	2.1736	-87.3665	1.02927	336.015	372.206	254.178	185.567	185.567	185.567	-87.3903	-0.68616	-2.06781	54.7866	6.40977	0.459676	-0.44841	-0.0343569	0.779312	794.128	-72.4949	-7.58196	0	0	-0.505667
1975	0	-0.79281	0	0	-0.793562	1.23626	-2.48795	-0.0187614	0.00210302	-0.674191	25.0479	8.74E-17	10.2974	0	0	0.00692066	2.58418	-25.0672	1.68974	225.8	359.252	685.055	398.666	398.666	398.666	0.902839	-88.918	-0.143346	355.192	368.269	257.667	185.567	185.567	185.567	-88.9225	-0.663146	-0.49101	55.1611	6.73566	-0.308806	-0.687146	-0.018741	0.622149	965.746	-62.225	-10.1903	0	0	-0.758887
1976	0	-1.41573	0	0	-1.41608	1.11453	-1.26859	0.0585326	-0.0245876	-0.717492	36.102	1.81E-15	7.84187	0	0	0.0278588	2.21207	-25.3209	2.57816	228.792	358.319	687.005	399.029	399.029	399.029	-0.206797	-90.0073	-1.15282	370.955	364.442	260.338	185.567	185.567	185.567	-90.0055	-0.602221	0.865578	55.5899	6.98357	-1.22132	-0.944514	-0.0038691	0.460631	1135.58	-51.2975	-13.123	0	0	-0.981889
1977	0	-2.01142	0	0	-2.01142	1.00949	-0.215288	0.129677	-0.0542464	-0.74652	45.2524	8.81E-16	4.10462	0	0	0.0510783	1.81034	-25.6552	3.52804	232.376	357.394	688.326	399.411	399.411	399.411	-1.18267	-90.5537	-1.98716	383.106	360.676	261.689	185.567	185.567	185.567	-90.5558	-0.501735	2.01774	56.0357	7.15666	-2.19739	-1.21019	0.0137627	0.311126	1295.35	-38.172	-16.1027	0	0	-1.10644
1978	0	-2.65446	0	0	-2.65465	0.919627	0.685854	0.18346	-0.079394	-0.762048	50.3994	4.08E-15	0.438833	0	0	0.0718969	1.39611	-26.0451	4.43644	236.435	356.468	688.946	399.788	399.788	399.788	-2.06533	-90.4888	-2.66068	391.516	356.884	261.288	185.567	185.567	185.567	-90.5022	-0.365466	3.00669	56.4503	7.26384	-3.14537	-1.46754	0.0387791	0.197292	1434.42	-21.3404	-18.5698	0	0	-1.05976
1979	0	-3.39867	0	0	-3.39976	0.844237	1.44165	0.206037	-0.0938281	-0.765395	49.338	-7.41E-16	-1.9409	0	0	0.0811191	0.986789	-26.4589	5.20032	240.801	355.517	688.773	400.14	400.14	400.14	-2.89092	-89.7785	-3.20018	396.108	352.985	258.86	185.567	185.567	185.567	-89.8091	-0.203528	3.87922	56.7794	7.31869	-3.97279	-1.69775	0.0738622	0.143059	1541.51	-0.521833	-19.9489	0	0	-0.787794
1980	0	-4.24487	0	0	-4.24755	0.784942	2.03575	0.185631	-0.0936865	-0.756765	40.6005	3.25E-15	-2.23656	0	0	0.0686682	0.599054	-26.8613	5.72677	245.28	354.511	687.704	400.447	400.447	400.447	-3.67593	-88.4538	-3.6316	396.847	348.948	254.37	185.567	185.567	185.567	-88.5057	-0.0325873	4.66876	56.9682	7.33737	-4.59609	-1.87885	0.117908	0.16997	1604.48	22.8001	-19.895	0	0	-0.280144
1981	0	-5.11482	0	0	-5.11941	0.746696	2.41873	0.119399	-0.0782041	-0.734901	24.4409	4.78E-15	-0.243164	0	0	0.0357013	0.247702	-27.216	5.94034	249.656	353.415	685.636	400.695	400.695	400.695	-4.40745	-86.6344	-3.97185	393.758	344.818	248.094	185.567	185.567	185.567	-86.7094	0.125097	5.38182	56.9674	7.33694	-4.94756	-1.99445	0.164525	0.284624	1614.29	45.7776	-18.5819	0	0	0.410558
1982	0	-5.84881	0	0	-5.85444	0.737675	2.50903	0.0174619	-0.0504225	-0.697004	3.2838	-1.16E-15	3.5382	0	0	0.00444965	-0.055004	-27.4889	5.78588	253.705	352.202	682.48	400.866	400.866	400.866	-5.04352	-84.5303	-4.22773	386.975	340.725	240.607	185.567	185.567	185.567	-84.6265	0.245382	5.99459	56.7387	7.33355	-4.97748	-2.03465	0.203704	0.475756	1566.75	64.8512	-16.755	0	0	1.17124
1983	0	-6.23641	0	0	-6.24107	0.767709	2.20834	-0.0988827	-0.0163666	-0.640935	-18.7611	2.33E-15	8.00669	0	0	0.00911637	-0.299998	-27.65	5.229	257.206	350.849	678.176	400.947	400.947	400.947	-5.52756	-82.4081	-4.39846	376.783	336.854	232.687	185.567	185.567	185.567	-82.5198	0.31068	6.46245	56.2593	7.34107	-4.65379	-1.99834	0.22463	0.720048	1464.64	77.5936	-15.728	0	0	1.85603
1984	0	-6.07512	0	0	-6.07702	0.84546	1.4294	-0.204719	0.016394	-0.565897	-37.2529	-4.66E-15	11.7697	0	0	0.0680012	-0.482438	-27.6761	4.25795	259.95	349.349	672.705	400.929	400.929	400.929	-5.81412	-80.5303	-4.47579	363.63	333.394	225.135	185.567	185.567	185.567	-80.6491	0.322323	6.7396	55.527	7.36961	-3.96344	-1.88365	0.219593	0.989427	1313.57	83.4579	-16.8212	0	0	2.32389
1985	0	-5.23407	0	0	-5.23409	0.974994	0.130625	-0.280004	0.0413363	-0.472632	-48.8902	-7.92E-15	13.6892	0	0	0.162216	-0.604364	-27.5535	2.89202	261.76	347.709	666.111	400.802	400.802	400.802	-5.89593	-79.0883	-4.44055	348.076	330.486	218.591	185.567	185.567	185.567	-79.2063	0.311306	6.80095	54.5625	7.42462	-2.92099	-1.68523	0.185461	1.26194	1118.6	83.9586	-20.6302	0	0	2.4684
1986	0	-3.69727	0	0	-3.69882	1.15296	-1.6537	-0.31729	0.0543143	-0.36346	-52.6423	-7.92E-15	13.2749	0	0	0.246219	-0.678303	-27.2814	1.19641	262.513	345.952	658.508	400.562	400.561	400.562	-5.81727	-78.1581	-4.26247	330.717	328.18	213.414	185.567	185.567	185.567	-78.2719	0.338109	6.65613	53.4119	7.50619	-1.58446	-1.39095	0.122331	1.52334	881.547	80.5146	-26.2007	0	0	2.23427
1987	0	-1.56327	0	0	-1.56672	1.36754	-3.80054	-0.322769	0.0572621	-0.245707	-49.8335	9.32E-16	11.0917	0	0	0.283876	-0.730476	-26.8735	-0.701781	262.164	344.11	650.093	400.205	400.205	400.205	-5.66387	-77.7025	-3.91005	312.137	326.429	209.664	185.567	185.567	185.567	-77.8142	0.476492	6.34856	52.1458	7.60904	-0.072662	-1.0026	0.0399461	1.77391	610.696	77.0974	-31.9283	0	0	1.65887
1988	0	0.998399	0	0	1.00411	1.60049	-6.11881	-0.305734	0.0548357	-0.131977	-42.7295	-2.56E-15	8.21697	0	0	0.268767	-0.800293	-26.3576	-2.61054	260.76	342.212	641.139	399.73	399.73	399.73	-5.5291	-77.6145	-3.36602	292.871	325.129	207.182	185.567	185.567	185.567	-77.7306	0.785825	5.93725	50.8532	7.7242	1.43008	-0.556162	-0.0467902	2.01858	330.714	76.8053	-36.2474	0	0	0.906778
1989	0	3.79746	0	0	3.83865	1.83117	-8.39484	-0.273	0.0489141	-0.036045	-33.4474	7.45E-15	5.37118	0	0	0.215974	-0.93292	-25.7697	-4.29664	258.422	340.274	631.964	399.134	399.134	399.134	-5.47739	-77.7651	-2.64162	273.388	324.168	205.69	185.567	185.567	185.567	-77.8932	1.28531	5.47615	49.6296	7.84102	2.69684	-0.120483	-0.122182	2.26092	79.6929	78.8079	-37.9968	0	0	0.220186
1990	0	6.6533	0	0	6.76577	2.04057	-10.4382	-0.233991	0.0417438	0.0328402	-24.0129	9.32E-16	3.02818	0	0	0.150247	-1.16628	-25.1444	-5.53628	255.304	338.301	622.896	398.418	398.418	398.418	-5.52875	-78.0299	-1.78533	254.055	323.456	204.867	185.567	185.567	185.567	-78.1759	1.94272	5.00805	48.5606	7.94857	3.50874	0.235605	-0.167586	2.50423	-107.675	83.0527	-37.4804	0	0	-0.21591
1991	0	9.41191	0	0	9.62846	2.21489	-12.119	-0.198463	0.0361312	0.071521	-15.9763	-1.51E-15	1.45133	0	0	0.0924757	-1.51762	-24.5052	-6.17492	251.542	336.301	614.222	397.59	397.59	397.59	-5.66293	-78.3039	-0.875279	235.116	322.931	204.411	185.567	185.567	185.567	-78.4704	2.68433	4.56481	47.704	8.03619	3.71533	0.464966	-0.171418	2.74463	-210.07	90.7008	-36.1607	0	0	-0.363476
1992	0	11.9553	0	0	12.2943	2.34785	-13.3872	-0.172515	0.0317672	0.0824036	-10.1051	-1.49E-15	0.487785	0	0	0.0517951	-1.97538	-23.8579	-6.17146	247.211	334.308	606.162	396.668	396.668	396.668	-5.83641	-78.5086	0.00321968	216.69	322.563	204.088	185.567	185.567	185.567	-78.695	3.42119	4.16752	47.0774	8.09283	3.27986	0.55806	-0.13864	2.97274	-225.353	100.075	-34.6882	0	0	-0.317851
1993	0	14.2026	0	0	14.6644	2.44074	-14.2652	-0.158284	0.0275908	0.0720083	-6.52392	2.27E-15	-0.0815232	0	0	0.0283348	-2.50026	-23.19	-5.60954	242.308	332.386	598.854	395.683	395.683	395.683	-6.00493	-78.592	0.780674	198.787	322.343	203.746	185.567	185.567	185.567	-78.7949	4.07772	3.8288	46.6531	8.10772	2.29156	0.535791	-0.0887626	3.17476	-168.894	107.299	-32.5862	0	0	-0.207443
1994	0	16.1068	0	0	16.6773	2.50039	-14.8255	-0.15441	0.0213413	0.0487138	-4.88453	2.42E-15	-0.561599	0	0	0.0170978	-3.034	-22.4762	-4.67545	236.759	330.619	592.355	394.681	394.681	394.681	-6.13802	-78.5235	1.41797	181.335	322.268	203.314	185.567	185.567	185.567	-78.7386	4.60927	3.55332	46.3624	8.07226	0.944078	0.438926	-0.0460376	3.34041	-67.4951	107.189	-28.502	0	0	-0.101618
1995	0	17.648	0	0	18.3065	2.53624	-15.1609	-0.157371	0.0122561	0.0201707	-4.58371	1.50E-15	-1.11074	0	0	0.0123252	-3.51277	-21.6851	-3.61358	230.443	329.086	586.661	393.719	393.719	393.719	-6.22313	-78.2891	1.90699	164.217	322.326	202.789	185.567	185.567	185.567	-78.5119	5.00398	3.33932	46.1086	7.98239	-0.50906	0.3075	-0.0261864	3.46127	50.7764	97.3837	-21.7488	0	0	0.00672479
1996	0	18.8251	0	0	19.5504	2.55769	-15.361	-0.163603	0.000993814	-0.00796423	-5.03436	3.73E-15	-1.75852	0	0	0.00977739	-3.88034	-20.7857	-2.67534	223.222	327.841	581.735	392.861	392.861	392.861	-6.26125	-77.8853	2.26163	147.3	322.491	202.208	185.567	185.567	185.567	-78.1118	5.27321	3.1804	45.7833	7.83904	-1.80561	0.179686	-0.0298959	3.53889	160.786	80.2442	-12.9957	0	0	0.154189
1997	0	19.648	0	0	20.4219	2.57247	-15.4987	-0.169994	-0.0102285	-0.0319772	-5.75126	2.04E-15	-2.38994	0	0	0.00711364	-4.09842	-19.7517	-2.07263	214.977	326.915	577.532	392.169	392.169	392.169	-6.26012	-77.3136	2.50583	130.459	322.726	201.628	185.567	185.567	185.567	-77.5409	5.43895	3.06803	45.2831	7.64611	-2.72142	0.085051	-0.0452196	3.57493	243.647	62.161	-4.10789	0	0	0.355189
1998	0	20.1311	0	0	20.9391	2.58598	-15.6244	-0.174758	-0.0196305	-0.0495474	-6.44822	-2.27E-15	-2.91478	0	0	0.00359194	-4.15232	-18.5642	-1.94288	205.632	326.316	574.021	391.695	391.695	391.695	-6.22798	-76.577	2.66404	113.592	322.991	201.107	185.567	185.567	185.567	-76.8031	5.52354	2.99313	44.524	7.40647	-3.10605	0.0501955	-0.0580913	3.5746	285.507	49.4442	3.03235	0	0	0.574766
1999	0	20.2902	0	0	21.1202	2.60087	-15.7627	-0.177314	-0.0260778	-0.0590842	-7.01225	-1.16E-15	-3.26474	0	0	-0.000605341	-4.05227	-17.214	-2.3261	195.183	326.047	571.201	391.474	391.474	391.474	-6.17049	-75.679	2.7549	96.6267	323.25	200.693	185.567	185.567	185.567	-75.9022	5.5434	2.94787	43.4518	7.11852	-2.90716	0.092985	-0.0592435	3.53933	278.459	45.4071	7.35316	0	0	0.731642
2000	0	20.1431	0	0	20.9826	2.61681	-15.9106	-0.177402	-0.0294105	-0.0598096	-7.38125	-3.49E-16	-3.41277	0	0	-0.00496396	-3.83017	-15.7038	-3.1564	183.715	326.106	569.103	391.524	391.524	391.524	-6.08943	-74.6238	2.78777	79.5323	323.479	200.415	185.567	185.567	185.567	-74.8427	5.50582	2.92667	42.0485	6.77555	-2.18126	0.215294	-0.0475087	3.46826	222.361	48.7199	9.06288	0	0	0.72835
2001	0	19.7101	0	0	20.5434	2.63039	-16.0365	-0.175106	-0.0297515	-0.0524925	-7.5083	1.86E-15	-3.3159	0	0	-0.00888987	-3.53202	-14.0501	-4.27278	171.402	326.482	567.783	391.848	391.848	391.848	-5.98224	-73.4179	2.7617	62.319	323.665	200.285	185.567	185.567	185.567	-73.6307	5.40798	2.92613	40.3336	6.36913	-1.08552	0.394761	-0.0273923	3.36157	127.434	55.0479	9.12961	0	0	0.5065
2002	0	19.0135	0	0	19.8199	2.63564	-16.085	-0.1704	-0.0269464	-0.0393776	-7.30143	-1.05E-15	-2.89137	0	0	-0.0118577	-3.20674	-12.2822	-5.45255	158.491	327.142	567.295	392.437	392.437	392.437	-5.8423	-72.0698	2.66774	45.0341	323.806	200.296	185.567	185.567	185.567	-72.2743	5.23861	2.94361	38.359	5.89439	0.15432	0.589853	-0.00278436	3.21978	12.4395	60.3175	8.37524	0	0	0.0928323
2003	0	18.0742	0	0	18.8284	2.62531	-15.9894	-0.163665	-0.0212225	-0.0238389	-6.68591	4.08E-16	-2.12137	0	0	-0.0136048	-2.89455	-10.4382	-6.45973	145.257	328.032	567.675	393.271	393.271	393.271	-5.66032	-70.5873	2.49434	27.7491	323.913	200.416	185.567	185.567	185.567	-70.7804	4.98275	2.97484	36.1985	5.354	1.29314	0.75812	0.0262021	3.05071	-101.135	62.5438	7.09239	0	0	-0.405133
2004	0	16.9077	0	0	17.5826	2.59258	-15.6857	-0.155581	-0.0131382	-0.00929803	-5.62716	2.07E-15	-1.07219	0	0	-0.0141377	-2.6189	-8.55932	-7.09228	131.965	329.082	568.924	394.322	394.322	394.322	-5.42833	-68.9732	2.23415	10.5411	324.012	200.594	185.567	185.567	185.567	-69.1512	4.62912	3.01331	33.9343	4.75861	2.11629	0.868488	0.0626066	2.86533	-194.543	62.2888	5.11437	0	0	-0.84863
2005	0	15.52	0	0	16.0918	2.53249	-15.1258	-0.14688	-0.00396196	0.00128248	-4.14037	-3.79E-15	0.0741902	0	0	-0.013399	-2.3842	-6.68304	-7.21605	118.829	330.23	571.006	395.553	395.553	395.553	-5.14463	-67.2226	1.88969	-6.52467	324.132	200.765	185.567	185.567	185.567	-67.3818	4.17734	3.05129	31.6454	4.12388	2.47643	0.90773	0.108101	2.67647	-255.337	61.1434	2.31262	0	0	-1.12932
2006	0	13.9069	0	0	14.3601	2.44304	-14.2869	-0.137966	0.0048254	0.0060897	-2.27599	-8.74E-16	1.09832	0	0	-0.0108615	-2.17889	-4.83852	-6.781	105.997	331.436	573.855	396.918	396.918	396.918	-4.8182	-65.3222	1.47604	-23.4081	324.307	200.859	185.567	185.567	185.567	-65.4597	3.64253	3.08261	29.3976	3.46617	2.31179	0.87667	0.158156	2.49537	-278.551	59.9244	-1.09351	0	0	-1.20533
2007	0	12.0537	0	0	12.3847	2.32546	-13.1745	-0.128649	0.012011	0.00435937	-0.107963	1.16E-15	1.8251	0	0	-0.00548405	-1.98213	-3.04353	-5.82167	93.5422	332.69	577.389	398.366	398.366	398.365	-4.4695	-63.2513	1.01957	-40.1021	324.561	200.808	185.567	185.567	185.567	-63.3659	3.05494	3.10511	27.2377	2.79889	1.6476	0.788461	0.202135	2.3289	-266.863	57.9352	-4.55431	0	0	-1.10318
2008	0	9.93658	0	0	10.1542	2.18402	-11.8228	-0.118676	0.0168421	-0.00356103	2.2041	-2.80E-15	2.15641	0	0	0.00362414	-1.77145	-1.30417	-4.44433	81.468	334.004	581.521	399.841	399.841	399.841	-4.12697	-60.983	0.554093	-56.6357	324.91	200.551	185.567	185.567	185.567	-61.0753	2.45491	3.12108	25.1915	2.13107	0.582926	0.664466	0.227383	2.17757	-229.722	53.3343	-7.41374	0	0	-0.894225
2009	0	7.52457	0	0	7.64828	2.02525	-10.2895	-0.108527	0.0187149	-0.0164221	4.33538	-2.91E-15	2.03413	0	0	0.016166	-1.52961	0.382882	-2.80288	69.7293	335.392	586.171	401.293	401.293	401.293	-3.82068	-58.4868	0.115552	-73.0716	325.357	200.046	185.567	185.567	185.567	-58.559	1.8854	3.13588	23.2668	1.46771	-0.734104	0.535587	0.224915	2.03885	-182.267	44.0541	-9.13904	0	0	-0.666655
2010	0	4.78613	0	0	4.84126	1.85667	-8.64494	-0.100094	0.0170616	-0.032798	5.74724	-2.80E-15	1.41616	0	0	0.0293992	-1.24866	2.02628	-1.06681	58.2614	336.861	591.266	402.681	402.681	402.681	-3.57682	-55.7323	-0.262915	-89.4965	325.893	199.268	185.567	185.567	185.567	-55.7878	1.38518	3.1564	21.4586	0.812001	-2.13902	0.433671	0.191833	1.91009	-140.649	28.4313	-9.50553	0	0	-0.493052
2011	0	1.69898	0	0	1.71159	1.6854	-6.95926	-0.0963601	0.0117019	-0.051495	5.76358	1.89E-15	0.302791	0	0	0.0373878	-0.930925	3.63535	0.610647	47.0137	338.395	596.735	403.974	403.974	403.974	-3.41515	-52.697	-0.554374	-106.004	326.497	198.229	185.567	185.567	185.567	-52.7398	0.984857	3.19076	19.7567	0.167403	-3.4835	0.384171	0.13334	1.79013	-118.12	6.17343	-8.67088	0	0	-0.415066
2012	0	-1.7376	0	0	-1.74504	1.51707	-5.29054	-0.100178	0.00302281	-0.0720179	3.76303	-1.75E-15	-1.24345	0	0	0.0319564	-0.587245	5.21576	2.11645	35.9775	339.959	602.506	405.164	405.164	405.164	-3.34922	-49.3749	-0.739946	-122.673	327.135	196.984	185.567	185.567	185.567	-49.4091	0.705427	3.24918	18.1512	-0.459885	-4.65935	0.398934	0.0571943	1.67661	-121.653	-22.1692	-7.04875	0	0	-0.439668
2013	0	-5.4913	0	0	-5.50267	1.35536	-3.67887	-0.113425	-0.00753751	-0.0940404	-0.647913	-1.16E-15	-3.04951	0	0	0.00526832	-0.233367	6.7665	3.38926	25.2008	341.504	608.495	406.254	406.254	406.254	-3.38731	-45.7857	-0.809246	-139.539	327.759	195.647	185.567	185.567	185.567	-45.8156	0.558112	3.34448	16.638	-1.0605	-5.60978	0.478058	-0.0269505	1.56798	-152.63	-55.0569	-5.10958	0	0	-0.548327
2014	0	-9.4889	0	0	-9.49564	1.20228	-2.14773	-0.136573	-0.0183397	-0.117163	-7.52268	9.32E-16	-4.90686	0	0	-0.0460491	0.113825	8.27818	4.41861	14.7899	342.977	614.598	407.264	407.264	407.264	-3.53138	-41.9807	-0.759954	-156.578	328.315	194.386	185.567	185.567	185.567	-42.0109	0.544192	3.48981	15.2211	-1.62167	-6.32784	0.611328	-0.112814	1.46199	-207.631	-91.2277	-3.13429	0	0	-0.705221
2015	0	-13.613	0	0	-13.6141	1.05884	-0.710187	-0.167567	-0.0283643	-0.140435	-16.4313	-2.80E-15	-6.63844	0	0	-0.116531	0.439251	9.73326	5.23395	4.89891	344.326	620.689	408.216	408.216	408.216	-3.77533	-38.0457	-0.598031	-173.684	328.757	193.413	185.567	185.567	185.567	-38.0806	0.654377	3.69512	13.913	-2.12776	-6.8447	0.780526	-0.19797	1.35476	-279.479	-129.997	-1.12154	0	0	-0.863927
2016	0	-17.7066	0	0	-17.7076	0.925737	0.624591	-0.201283	-0.0379754	-0.162521	-26.4243	0	-8.15645	0	0	-0.190504	0.731097	11.1077	5.88769	-4.28819	345.502	626.62	409.133	409.133	409.133	-4.10483	-34.0972	-0.339905	-190.666	329.05	192.95	185.567	185.567	185.567	-34.1417	0.867473	3.9647	12.7333	-2.56146	-7.21227	0.960807	-0.282218	1.24177	-357.46	-171.007	1.1639	0	0	-0.972979
2017	0	-21.5868	0	0	-21.5986	0.80376	1.84725	-0.232139	-0.0463439	-0.181586	-36.3283	-4.89E-15	-9.20338	0	0	-0.247944	0.980646	12.3742	6.43652	-12.5804	346.463	632.225	410.035	410.035	410.035	-4.50042	-30.2715	-0.0159237	-207.274	329.171	193.195	185.567	185.567	185.567	-30.33	1.149	4.29758	11.7047	-2.90509	-7.48438	1.12925	-0.364333	1.11819	-431.036	-211.744	3.78904	0	0	-0.990198
2018	0	-25.0643	0	0	-25.0997	0.694193	2.94412	-0.255334	-0.0515474	-0.196359	-44.9325	2.15E-15	-9.38782	0	0	-0.271119	1.18127	13.5057	6.92535	-19.802	347.168	637.329	410.932	410.932	410.931	-4.9391	-26.7096	0.328309	-223.225	329.116	194.286	185.567	185.567	185.567	-26.7854	1.45099	4.68626	10.8495	-3.14263	-7.70117	1.26519	-0.439589	0.983902	-490.181	-247.244	6.61023	0	0	-0.892994
2019	0	-27.9637	0	0	-28.034	0.599302	3.89233	-0.268412	-0.0526862	-0.205936	-51.2261	-2.10E-15	-8.46669	0	0	-0.25121	1.32695	14.4793	7.37616	-25.8116	347.585	641.761	411.828	411.828	411.828	-5.39441	-23.5422	0.633389	-238.252	328.904	196.29	185.567	185.567	185.567	-23.6363	1.71379	5.11453	10.1839	-3.2616	-7.87877	1.35709	-0.503764	0.840548	-528.737	-272.806	9.46707	0	0	-0.693183
2020	0	-30.1434	0	0	-30.2538	0.522429	4.65895	-0.270114	-0.0485346	-0.210241	-54.4053	0	-6.31876	0	0	-0.191547	1.41141	15.2788	7.7838	-30.515	347.689	645.361	412.722	412.722	412.722	-5.83814	-20.8752	0.831393	-252.14	328.581	199.201	185.567	185.567	185.567	-20.9844	1.8717	5.55873	9.71499	-3.25518	-8.00629	1.40124	-0.550614	0.693664	-544.269	-283.313	11.9297	0	0	-0.431987
2021	0	-31.5138	0	0	-31.6591	0.468014	5.20061	-0.261202	-0.0385925	-0.209541	-54.0856	-3.73E-15	-3.11711	0	0	-0.10732	1.42828	15.8964	8.11866	-33.8712	347.465	647.997	413.609	413.609	413.609	-6.24127	-18.7753	0.856057	-264.754	328.212	202.957	185.567	185.567	185.567	-18.8915	1.86207	5.98977	9.43714	-3.12349	-8.04973	1.40493	-0.5748	0.548358	-539.987	-275.316	13.4241	0	0	-0.168792
2022	0	-32.0513	0	0	-32.2153	0.441363	5.46557	-0.244408	-0.0235633	-0.203924	-50.4207	-4.66E-15	0.661468	0	0	-0.0200452	1.37257	16.3329	8.33544	-35.8902	346.915	649.565	414.482	414.482	414.482	-6.57431	-17.2581	0.65694	-276.06	327.883	207.463	185.567	185.567	185.567	-17.3684	1.63753	6.37599	9.33136	-2.87459	-7.96192	1.38186	-0.571353	0.413214	-523.505	-247.673	13.3216	0	0	0.0422611
2023	0	-31.8026	0	0	-31.9612	0.447823	5.40137	-0.224688	-0.00551125	-0.192521	-44.1863	2.80E-15	4.37468	0	0	0.0507852	1.24303	16.5961	8.38544	-36.6252	346.054	649.995	415.332	415.332	415.332	-6.80964	-16.2828	0.213848	-286.111	327.686	212.609	185.567	185.567	185.567	-16.3708	1.17857	6.68747	9.36634	-2.52468	-7.69552	1.35101	-0.539269	0.292891	-506.514	-203.031	11.2261	0	0	0.172102
2024	0	-30.8783	0	0	-31.0076	0.491249	4.96944	-0.207544	0.0129308	-0.174014	-36.5851	3.73E-15	7.46788	0	0	0.0948691	1.0444	16.6992	8.229	-36.161	344.92	649.251	416.147	416.147	416.147	-6.92605	-15.7565	-0.453258	-295.029	327.705	218.275	185.567	185.567	185.567	-15.806	0.50238	6.90081	9.50206	-2.09751	-7.21578	1.32811	-0.480967	0.194928	-500.108	-146.698	7.061	0	0	0.224051
2025	0	-29.434	0	0	-29.5195	0.572165	4.16314	-0.197189	0.0303668	-0.147421	-28.9406	-9.32E-16	9.75428	0	0	0.113122	0.788688	16.6579	7.84546	-34.5993	343.569	647.33	416.908	416.908	416.908	-6.9138	-15.5491	-1.28461	-302.954	328.004	224.332	185.567	185.567	185.567	-15.5479	-0.336991	7.00247	9.69505	-1.62322	-6.51003	1.322	-0.401733	0.121528	-511.886	-84.8257	1.08585	0	0	0.222993
2026	0	-27.6469	0	0	-27.6886	0.68664	3.01965	-0.196006	0.0455713	-0.113497	-22.465	-3.73E-15	11.2925	0	0	0.114368	0.494844	16.4879	7.23836	-32.0458	342.072	644.256	417.586	417.586	417.586	-6.77532	-15.5151	-2.19316	-310.007	328.623	230.632	185.567	185.567	185.567	-15.4581	-1.25973	6.98758	9.90494	-1.13631	-5.59215	1.33054	-0.308517	0.0801994	-542.918	-23.8216	-5.89048	0	0	0.198673
2027	0	-25.6902	0	0	-25.7012	0.826381	1.6206	-0.204629	0.0576361	-0.0753189	-18.0859	2.80E-15	12.2781	0	0	0.109437	0.186898	16.2034	6.43568	-28.5981	340.516	640.082	418.142	418.142	418.142	-6.52202	-15.5179	-3.0848	-316.258	329.58	237.015	185.567	185.567	185.567	-15.4078	-2.17858	6.85648	10.1007	-0.672727	-4.50139	1.3439	-0.210158	0.0772345	-588.317	30.5188	-12.5778	0	0	0.174308
2028	0	-23.7105	0	0	-23.7105	0.980168	0.0787312	-0.222202	0.066299	-0.0379066	-16.3278	-4.66E-15	12.9369	0	0	0.106157	-0.109036	15.8155	5.48503	-24.3391	338.987	634.885	418.526	418.526	418.526	-6.168	-15.45	-3.87813	-321.703	330.876	243.314	185.567	185.567	185.567	-15.2965	-3.01691	6.61071	10.2657	-0.266544	-3.29615	1.34432	-0.113583	0.124355	-637.755	75.1032	-17.6989	0	0	0.164144
2029	0	-21.812	0	0	-21.8197	1.13624	-1.48612	-0.246659	0.0717552	-0.00657528	-17.2568	4.66E-15	13.4239	0	0	0.10739	-0.368155	15.3314	4.44428	-19.3348	337.567	628.769	418.687	418.687	418.687	-5.7237	-15.2474	-4.51723	-326.264	332.503	249.379	185.567	185.567	185.567	-15.0647	-3.72063	6.25015	10.4005	0.0532232	-2.04306	1.31474	-0.0244923	0.231425	-679.743	108.925	-20.3425	0	0	0.180529
2030	0	-20.05	0	0	-20.0781	1.28467	-2.97236	-0.27495	0.074449	0.0146936	-20.4941	6.52E-15	13.7937	0	0	0.112275	-0.569971	14.7543	3.37034	-13.6377	336.328	621.864	418.574	418.574	418.574	-5.19212	-14.8931	-4.97439	-329.804	334.447	255.097	185.567	185.567	185.567	-14.6977	-4.26099	5.77211	10.5234	0.265038	-0.804357	1.24226	0.0553442	0.406766	-704.541	133.242	-20.3784	0	0	0.23777
2031	0	-18.4339	0	0	-18.4882	1.41909	-4.31495	-0.30371	0.0748193	0.02485	-25.3445	9.32E-16	14.0145	0	0	0.118961	-0.70026	14.0838	2.30868	-7.29144	335.323	614.325	418.147	418.147	418.147	-4.56941	-14.4122	-5.2463	-332.147	336.69	260.404	185.567	185.567	185.567	-14.2206	-4.63126	5.17281	10.6691	0.356594	0.373799	1.12486	0.124076	0.65085	-708.137	149.337	-18.3222	0	0	0.349774
2032	0	-16.9383	0	0	-17.0187	1.53724	-5.4911	-0.329688	0.0733998	0.0256723	-30.9493	6.52E-15	14.0257	0	0	0.126503	-0.751683	13.3158	1.28743	-0.335282	334.592	606.334	417.384	417.384	417.384	-3.84828	-13.8604	-5.34675	-333.104	339.215	265.285	185.567	185.567	185.567	-13.6875	-4.84068	4.44976	10.8855	0.325	1.46802	0.973578	0.182348	0.957345	-693.045	158.653	-15.1729	0	0	0.522688
2033	0	-15.5162	0	0	-15.6196	1.64049	-6.51517	-0.350212	0.0705971	0.0207496	-36.4554	-8.39E-15	13.755	0	0	0.134956	-0.722725	12.4425	0.318801	7.19647	334.153	598.092	416.282	416.282	416.282	-3.02161	-13.3106	-5.29958	-332.5	342.003	269.755	185.567	185.567	185.567	-13.1687	-4.90871	3.60344	11.2296	0.176028	2.47636	0.811776	0.231211	1.31299	-667.088	161.851	-11.9172	0	0	0.75226
2034	0	-14.1137	0	0	-14.2356	1.73268	-7.42596	-0.363145	0.0665139	0.01458	-41.1179	8.85E-15	13.1237	0	0	0.144263	-0.616048	11.4536	-0.592331	15.2792	334.015	589.814	414.866	414.866	414.866	-2.08545	-12.8401	-5.13266	-330.186	345.036	273.851	185.567	185.567	185.567	-12.7381	-4.86031	2.63802	11.7614	-0.0770035	3.40919	0.666673	0.272592	1.69997	-639.659	158.992	-9.15228	0	0	1.02771
2035	0	-12.6829	0	0	-12.8185	1.81855	-8.27097	-0.366953	0.0608901	0.0104643	-44.3836	-1.03E-14	12.0462	0	0	0.153235	-0.436894	10.3363	-1.43684	23.9042	334.169	581.721	413.188	413.188	413.188	-1.04076	-12.519	-4.87318	-326.055	348.291	277.603	185.567	185.567	185.567	-12.4625	-4.72231	1.56133	12.5372	-0.414245	4.27631	0.562809	0.308112	2.09808	-617.712	150.052	-7.03853	0	0	1.33666
2036	0	-11.192	0	0	-11.3363	1.90246	-9.09325	-0.361176	0.0535844	0.0105527	-45.9812	9.09E-15	10.4757	0	0	0.159581	-0.192342	9.07708	-2.19132	33.0817	334.597	574.032	411.33	411.33	411.33	0.105438	-12.4027	-4.54511	-320.055	351.742	281.025	185.567	185.567	185.567	-12.394	-4.5211	0.385259	13.6012	-0.810619	5.07485	0.515913	0.339777	2.48755	-604.484	135.564	-5.42344	0	0	1.66679
2037	0	-9.6307	0	0	-9.7784	1.98754	-9.9231	-0.346644	0.0444155	0.0148225	-45.9558	-8.56E-15	8.38492	0	0	0.160755	0.10807	7.66395	-2.8141	42.8384	335.268	566.962	409.394	409.394	409.394	1.33965	-12.527	-4.16814	-312.19	355.355	284.111	185.567	185.567	185.567	-12.5658	-4.28125	-0.874119	14.9774	-1.23703	5.78253	0.526817	0.370045	2.85094	-597.874	116.963	-4.06756	0	0	1.99749
2038	0	-8.01068	0	0	-8.15545	2.07548	-10.7764	-0.325363	0.0334147	0.0226425	-44.6319	-2.80E-15	5.7911	0	0	0.155225	0.450839	6.08916	-3.25038	53.2064	336.142	560.715	407.497	407.497	407.497	2.64197	-12.9095	-3.75815	-302.515	359.089	286.829	185.567	185.567	185.567	-12.9936	-4.02491	-2.19602	16.6635	-1.66196	6.35958	0.583965	0.397199	3.16948	-593.643	95.6651	-2.76599	0	0	2.29784
2039	0	-6.36141	0	0	-6.49591	2.1666	-11.6555	-0.300152	0.0205959	0.0325262	-42.5164	5.59E-15	2.74526	0	0	0.143252	0.817609	4.35195	-3.44391	64.2073	337.176	555.481	405.75	405.75	405.75	3.98641	-13.5531	-3.32748	-291.122	362.894	289.131	185.567	185.567	185.567	-13.6794	-3.77094	-3.55474	18.6284	-2.05492	6.7577	0.668886	0.417843	3.4313	-587.148	73.3356	-1.35289	0	0	2.53174
2040	0	-4.72243	0	0	-4.83832	2.26002	-12.5509	-0.274231	0.00613503	0.0438908	-40.1663	-6.52E-15	-0.633541	0	0	0.126872	1.18581	2.45982	-3.34743	75.8379	338.329	551.44	404.247	404.247	404.247	5.34121	-14.4524	-2.88476	-278.128	366.71	290.959	185.567	185.567	185.567	-14.6177	-3.53361	-4.9193	20.8172	-2.39003	6.92907	0.766517	0.427319	3.62465	-577.205	51.8494	0.331564	0	0	2.68033
2041	0	-3.13367	0	0	-3.222	2.35349	-13.4406	-0.250358	-0.00942134	0.0552341	-38.0119	3.73E-15	-4.11836	0	0	0.109027	1.53056	0.427887	-2.92634	88.065	339.565	548.749	403.049	403.049	403.049	6.66922	-15.6017	-2.43443	-263.649	370.468	292.244	185.567	185.567	185.567	-15.8031	-3.32116	-6.25361	23.1607	-2.64951	6.82959	0.861121	0.422956	3.74556	-562.012	33.6303	2.37448	0	0	2.73344
2042	0	-1.62679	0	0	-1.67876	2.44348	-14.291	-0.229756	-0.024092	0.0652588	-36.2	1.86E-15	-7.28114	0	0	0.0925234	1.82706	-1.72267	-2.15965	100.822	340.859	547.54	402.175	402.175	402.175	7.92969	-17.0011	-1.97676	-247.785	374.093	292.919	185.567	185.567	185.567	-17.2359	-3.13563	-7.51814	25.5882	-2.82529	6.42052	0.930547	0.403894	3.79508	-537.503	21.6808	4.35267	0	0	2.67878
2043	0	-0.221481	0	0	-0.229357	2.52579	-15.0632	-0.212382	-0.0356578	0.072623	-34.6229	-2.80E-15	-9.64577	0	0	0.0790802	2.05308	-3.96607	-1.04444	114.005	342.199	547.916	401.605	401.605	401.605	9.08335	-18.657	-1.50908	-230.614	377.514	292.925	185.567	185.567	185.567	-18.9227	-2.97419	-8.67515	28.0379	-2.91885	5.67473	0.950239	0.370087	3.77571	-497.748	18.014	5.80418	0	0	2.49801
2044	0	1.07318	0	0	1.11489	2.59622	-15.7196	-0.19676	-0.0415765	0.0765171	-32.9644	1.86E-15	-10.751	0	0	0.0688345	2.19188	-6.27253	0.395714	127.463	343.586	549.937	401.289	401.289	401.289	10.0992	-20.579	-1.02751	-212.198	380.677	292.229	185.567	185.567	185.567	-20.8728	-2.8314	-9.6955	30.4636	-2.93965	4.58755	0.900889	0.32601	3.69442	-436.859	23.81	6.13252	0	0	2.17469
2045	0	2.25268	0	0	2.34625	2.65149	-16.2316	-0.182342	-0.0415703	0.0770312	-31.0176	-5.59E-15	-10.4715	0	0	0.0606899	2.23523	-8.60801	2.10233	140.995	345.028	553.61	401.159	401.159	401.159	10.9613	-22.7716	-0.529079	-192.597	383.565	290.822	185.567	185.567	185.567	-23.0908	-2.70199	-10.5655	32.8357	-2.90222	3.18813	0.777958	0.276243	3.55738	-352.686	37.2088	5.59031	0	0	1.71533
2046	0	3.31192	0	0	3.4558	2.68946	-16.5819	-0.169494	-0.0362524	0.0745343	-28.7568	0	-8.92535	0	0	0.0531236	2.18595	-10.9335	3.97784	154.35	346.535	558.877	401.148	401.148	401.148	11.6711	-25.2287	-0.0134063	-171.877	386.193	288.731	185.567	185.567	185.567	-25.5708	-2.58324	-11.2886	35.1363	-2.82314	1.54657	0.595712	0.225174	3.3726	-248.036	54.4822	4.54475	0	0	1.15601
2047	0	4.24226	0	0	4.43092	2.70923	-16.7638	-0.159572	-0.0273041	0.0696276	-26.3582	-9.32E-16	-6.48436	0	0	0.0449633	2.05963	-13.2048	5.89034	167.242	348.104	565.611	401.194	401.194	401.194	12.246	-27.9313	0.516397	-150.112	388.605	286.006	185.567	185.567	185.567	-28.2949	-2.47656	-11.8836	37.3505	-2.71853	-0.227326	0.380998	0.175478	3.14912	-130.389	70.7214	3.32683	0	0	0.559209
2048	0	5.03143	0	0	5.25581	2.71101	-16.7801	-0.154876	-0.0164922	0.0624623	-24.1456	-5.59E-15	-3.63844	0	0	0.0358813	1.88441	-15.3738	7.68716	179.371	349.718	573.614	401.251	401.251	401.251	12.7149	-30.849	1.05425	-127.384	390.866	282.722	185.567	185.567	185.567	-31.2342	-2.38781	-12.3796	39.4596	-2.60196	-1.99501	0.165041	0.128518	2.89858	-10.1342	81.6358	1.78586	0	0	-0.000259312
2049	0	5.66685	0	0	5.91548	2.69605	-16.6426	-0.157728	-0.00436471	0.0531073	-22.4169	-4.66E-16	-0.802088	0	0	0.0261393	1.69847	-17.3914	9.21459	190.452	351.337	582.634	401.284	401.284	401.284	13.112	-33.9452	1.59289	-103.767	393.047	278.976	185.567	185.567	185.567	-34.3548	-2.32583	-12.8091	41.437	-2.48296	-3.6076	-0.022211	0.0901277	2.63504	100.895	86.242	-1.05827	0	0	-0.451027
2050	0	6.13975	0	0	6.40034	2.66688	-16.3737	-0.167548	0.00762466	0.0413455	-21.1039	-1.86E-15	1.53525	0	0	0.0160795	1.54478	-19.2108	10.3396	200.244	352.916	592.379	401.268	401.268	401.268	13.4709	-37.1845	2.12693	-79.3218	395.218	274.885	185.567	185.567	185.567	-37.6235	-2.29979	-13.2031	43.2493	-2.36606	-4.92826	-0.161298	0.0646228	2.37249	193.233	85.324	-5.65345	0	0	-0.743085
2051	0	6.44339	0	0	6.70442	2.62708	-16.0058	-0.181116	0.0170835	0.027485	-19.8065	2.10E-15	2.85325	0	0	0.00636565	1.4641	-20.792	10.9689	208.568	354.409	602.548	401.184	401.184	401.184	13.8183	-40.5321	2.65407	-54.0998	397.438	270.59	185.567	185.567	185.567	-41.0078	-2.31601	-13.5852	44.8602	-2.25162	-5.85312	-0.243369	0.0558598	2.12473	260.916	81.1518	-11.5581	0	0	-0.857705
2052	0	6.56585	0	0	6.81733	2.58075	-15.5757	-0.194542	0.0219744	0.0124683	-18.064	-4.66E-15	2.76518	0	0	-0.00198872	1.48783	-22.1044	11.0616	215.319	355.79	612.852	401.019	401.019	401.019	14.1661	-43.9486	3.17355	-28.1592	399.737	266.234	185.567	185.567	185.567	-44.4692	-2.37532	-13.9651	46.2358	-2.13707	-6.32622	-0.272478	0.0627994	1.89834	302.433	75.7285	-17.6311	0	0	-0.813152
2053	0	6.48202	0	0	6.71543	2.53157	-15.1172	-0.205042	0.0202568	-0.00244119	-15.6455	1.16E-15	1.01287	0	0	-0.00771473	1.63259	-23.1284	10.6313	220.462	357.056	623.035	400.769	400.769	400.769	14.5066	-47.3829	3.68266	-1.57612	402.112	261.943	185.567	185.567	185.567	-47.9557	-2.47132	-14.334	47.3494	-2.01942	-6.34424	-0.256483	0.0804336	1.69731	319.126	69.5952	-22.2071	0	0	-0.654914
2054	0	6.15035	0	0	6.35791	2.48186	-14.6518	-0.211915	0.0112852	-0.0161265	-12.7393	-2.33E-15	-2.3783	0	0	-0.00965482	1.89765	-23.8569	9.74165	224.033	358.227	632.885	400.436	400.436	400.436	14.8108	-50.7692	4.17248	25.5563	404.515	257.804	185.567	185.567	185.567	-51.3978	-2.5901	-14.6633	48.1854	-1.89689	-5.95286	-0.205027	0.0989516	1.51972	313.845	61.434	-23.9786	0	0	-0.442195
2055	0	5.51752	0	0	5.6915	2.43174	-14.1804	-0.21687	-0.00388856	-0.0293315	-9.99265	-1.86E-15	-7.0623	0	0	-0.00737743	2.26564	-24.2952	8.49508	226.124	359.34	642.239	400.037	400.037	400.037	15.0306	-54.0314	4.62397	53.1405	406.85	253.858	185.567	185.567	185.567	-54.7129	-2.71207	-14.9062	48.7408	-1.77015	-5.23684	-0.127169	0.109866	1.36593	290.866	49.7509	-22.5264	0	0	-0.232324
2056	0	4.53138	0	0	4.66397	2.37877	-13.6802	-0.223488	-0.0226302	-0.0444788	-8.36215	0	-12.3905	0	0	-0.00227743	2.70606	-24.4609	7.01927	226.881	360.432	650.983	399.599	399.599	399.599	15.1057	-57.0945	5.00609	81.0893	408.991	250.117	185.567	185.567	185.567	-57.8171	-2.81592	-15.0025	49.0269	-1.64228	-4.307	-0.03053	0.107066	1.23488	254.848	33.3727	-18.3342	0	0	-0.0652259
2057	0	3.15944	0	0	3.24405	2.31837	-13.1071	-0.235517	-0.0416833	-0.065709	-8.76858	7.45E-15	-17.5273	0	0	0.00170115	3.18075	-24.383	5.4527	226.493	361.537	659.041	399.162	399.162	399.162	14.9725	-59.9011	5.27737	109.333	410.787	246.598	185.567	185.567	185.567	-60.6432	-2.8838	-14.8864	49.0682	-1.51843	-3.28637	0.0768165	0.0896251	1.12935	211.829	12.1952	-12.3959	0	0	0.041552
2058	0	1.40793	0	0	1.44157	2.24455	-12.403	-0.254824	-0.0573609	-0.0973662	-11.683	-1.86E-15	-21.5281	0	0	-0.000909341	3.64986	-24.1003	3.93113	225.184	362.671	666.369	398.775	398.775	398.775	14.5743	-62.4267	5.39151	137.807	412.079	243.365	185.567	185.567	185.567	-63.1592	-2.90559	-14.4948	48.901	-1.40484	-2.29746	0.180871	0.0587175	1.05012	170.214	-12.9838	-6.03275	0	0	0.0933234
2059	0	-0.664703	0	0	-0.678336	2.15124	-11.5076	-0.279873	-0.0661929	-0.142763	-16.8017	-5.59E-15	-23.5112	0	0	-0.0136805	4.07776	-23.6592	2.57559	223.202	363.837	672.946	398.493	398.493	398.493	13.871	-64.6901	5.30651	166.43	412.723	240.557	185.567	185.567	185.567	-65.38	-2.88037	-13.7779	48.571	-1.30865	-1.45025	0.265395	0.0199619	0.996885	140.173	-39.831	-0.642279	0	0	0.112497
2060	0	-2.94393	0	0	-2.99292	2.0339	-10.3735	-0.304774	-0.0661766	-0.202805	-22.8821	1.86E-15	-22.9134	0	0	-0.0341863	4.43752	-23.1099	1.48282	220.803	365.025	678.762	398.368	398.368	398.368	12.847	-66.7533	4.99484	195.059	412.607	238.399	185.567	185.567	185.567	-67.3691	-2.81456	-12.7104	48.1301	-1.23739	-0.832714	0.311056	-0.0236632	0.962251	133.043	-66.2343	2.79921	0	0	0.127418
2061	0	-5.26986	0	0	-5.33545	1.89092	-8.98036	-0.318996	-0.0574517	-0.275658	-27.7973	0	-19.6646	0	0	-0.0530648	4.71328	-22.5038	0.719012	218.243	366.217	683.816	398.443	398.443	398.443	11.5179	-68.7073	4.45111	223.462	411.677	237.16	185.567	185.567	185.567	-69.2247	-2.71772	-11.3001	47.6331	-1.19956	-0.503876	0.301295	-0.0661615	0.934826	159.7	-89.5771	3.89406	0	0	0.1591
2062	0	-7.464	0	0	-7.52612	1.72455	-7.34576	-0.310549	-0.0430565	-0.357069	-29.1027	-5.59E-15	-14.3039	0	0	-0.0596041	4.90037	-21.8893	0.316633	215.764	367.394	688.115	398.743	398.743	398.743	9.93169	-70.6459	3.69408	251.288	409.947	237.091	185.567	185.567	185.567	-71.0511	-2.59822	-9.59332	47.1334	-1.20367	-0.490727	0.222712	-0.105125	0.898463	228.892	-108.807	2.92554	0	0	0.210595
2063	0	-9.36758	0	0	-9.41175	1.5409	-5.5274	-0.269405	-0.0277931	-0.441298	-24.7621	-1.86E-15	-7.83143	0	0	-0.0499119	5.00348	-21.3093	0.272695	213.58	368.536	691.665	399.272	399.272	399.272	8.16553	-72.6323	2.76304	278.068	407.506	238.325	185.567	185.567	185.567	-72.924	-2.4612	-7.67051	46.6789	-1.25716	-0.786625	0.0704512	-0.140584	0.836022	344.453	-124.101	0.38106	0	0	0.261256
2064	0	-10.8806	0	0	-10.9026	1.34903	-3.61567	-0.19135	-0.0162646	-0.522129	-13.9245	5.13E-15	-1.39581	0	0	-0.0301445	5.03394	-20.798	0.549491	211.862	369.625	694.481	400.011	400.011	400.011	6.31482	-74.6705	1.71144	303.236	404.502	240.791	185.567	185.567	185.567	-74.8587	-2.3089	-5.63558	46.3089	-1.36504	-1.35213	-0.148421	-0.173126	0.734929	502.774	-135.977	-3.47893	0	0	0.270716
2065	0	-11.9887	0	0	-11.9942	1.15953	-1.7195	-0.0823371	-0.0116668	-0.593566	2.40748	-1.16E-15	4.00199	0	0	-0.0106141	5.00636	-20.38	1.07914	210.739	370.643	696.577	400.919	400.919	400.919	4.4796	-76.6903	0.602242	326.18	401.114	244.159	185.567	185.567	185.567	-76.794	-2.14229	-3.60153	46.0505	-1.5278	-2.11966	-0.412032	-0.204073	0.594137	690.374	-145.119	-8.60592	0	0	0.195537
2066	0	-12.7634	0	0	-12.7634	0.982827	0.0520672	0.0412083	-0.0159099	-0.651433	21.3984	-4.66E-16	7.66676	0	0	0.00428394	4.93547	-20.0693	1.7721	210.286	371.564	697.966	401.944	401.944	401.944	2.74959	-78.5551	-0.495155	346.316	397.527	247.854	185.567	185.567	185.567	-78.5979	-1.96224	-1.6755	45.9171	-1.7402	-3.00186	-0.692239	-0.235102	0.428464	887.603	-152.914	-14.8698	0	0	0.0165648
2067	0	-13.3314	0	0	-13.3368	0.827517	1.60922	0.157851	-0.029002	-0.694413	39.2549	6.99E-16	9.35235	0	0	0.0182656	4.83394	-19.8705	2.52807	210.53	372.357	698.66	403.024	403.024	403.024	1.19059	-80.0953	-1.51061	363.158	393.89	251.159	185.567	185.567	185.567	-80.1013	-1.76966	0.0558446	45.9082	-1.99056	-3.90228	-0.961791	-0.264129	0.264104	1074.3	-160.164	-21.9174	0	0	-0.242789
2068	0	-13.8265	0	0	-13.8445	0.699094	2.89509	0.248564	-0.0485864	-0.723402	52.4391	-2.80E-15	9.27582	0	0	0.035239	4.71125	-19.7792	3.24796	211.453	372.987	698.664	404.1	404.1	404.1	-0.162569	-81.1536	-2.38255	376.356	390.296	253.36	185.567	185.567	185.567	-81.1432	-1.5652	1.53678	46.0094	-2.26118	-4.72708	-1.20252	-0.285981	0.130938	1234.94	-166.634	-29.0633	0	0	-0.519555
2069	0	-14.3448	0	0	-14.3787	0.59965	3.88885	0.301252	-0.0700112	-0.740027	58.5564	-1.86E-15	8.02503	0	0	0.0512913	4.57375	-19.7845	3.84447	212.997	373.417	697.973	405.118	405.118	405.118	-1.30343	-81.6252	-3.06737	385.69	386.77	253.901	185.567	185.567	185.567	-81.6137	-1.34897	2.74459	46.1948	-2.52969	-5.39549	-1.40267	-0.29222	0.0516003	1359.09	-170.338	-35.3491	0	0	-0.732445
2070	0	-14.9178	0	0	-14.9671	0.528666	4.59681	0.310871	-0.0874394	-0.745549	56.6346	1.00E-14	6.38386	0	0	0.0561063	4.42513	-19.8695	4.2499	215.072	373.616	696.577	406.035	406.035	406.035	-2.24334	-81.4822	-3.5439	391.053	383.292	252.478	185.567	185.567	185.567	-81.4791	-1.12112	3.68283	46.4287	-2.77123	-5.84769	-1.55711	-0.274032	0.0405368	1440.8	-168.179	-39.7364	0	0	-0.809885
2071	0	-15.5032	0	0	-15.5648	0.484708	5.03453	0.277657	-0.0955928	-0.739966	47.0197	-3.03E-15	5.11808	0	0	0.0427867	4.26716	-20.0136	4.42011	217.556	373.566	694.457	406.819	406.819	406.819	-2.99692	-80.7812	-3.81208	392.426	379.827	249.088	185.567	185.567	185.567	-80.7911	-0.883773	4.36873	46.6689	-2.96068	-6.04877	-1.65982	-0.226007	0.102892	1475.46	-157.346	-41.3995	0	0	-0.713224
2072	0	-15.9915	0	0	-16.0596	0.467162	5.2091	0.206398	-0.0914584	-0.722247	31.2242	5.59E-15	4.75639	0	0	0.0176878	4.1001	-20.1935	4.3347	220.305	373.266	691.592	407.445	407.445	407.445	-3.57044	-79.6566	-3.8883	389.884	376.361	244.019	185.567	185.567	185.567	-79.6807	-0.643608	4.82094	46.8706	-3.07462	-5.98895	-1.70811	-0.150132	0.236348	1460.98	-136.838	-40.0953	0	0	-0.451282
2073	0	-16.2231	0	0	-16.2896	0.477269	5.10855	0.106946	-0.0746669	-0.690635	11.789	-2.56E-15	5.465	0	0	0.00164142	3.92294	-20.3847	3.99352	223.154	372.729	687.966	407.891	407.891	407.891	-3.95701	-78.3032	-3.80102	383.616	372.918	237.792	185.567	185.567	185.567	-78.3395	-0.413734	5.05251	46.9908	-3.09296	-5.67956	-1.70051	-0.0524304	0.427246	1397.94	-106.254	-36.5017	0	0	-0.0791735
2074	0	-16.0189	0	0	-16.0746	0.51798	4.70327	-0.00525586	-0.0472504	-0.643163	-7.98165	-6.99E-16	6.99515	0	0	0.0187118	3.73371	-20.5635	3.41151	225.927	371.977	683.577	408.136	408.136	408.136	-4.14154	-76.9446	-3.5859	373.94	369.571	231.071	185.567	185.567	185.567	-76.9888	-0.212041	5.071	46.9938	-3.00055	-5.14687	-1.63653	0.057298	0.656292	1290.17	-66.0445	-32.2221	0	0	0.31553
2075	0	-15.2233	0	0	-15.2606	0.592693	3.9583	-0.111371	-0.0130333	-0.578222	-24.6601	2.80E-15	8.76757	0	0	0.0773707	3.52957	-20.7078	2.61445	228.444	371.043	678.439	408.16	408.16	408.16	-4.11339	-75.7895	-3.27845	361.295	366.424	224.533	185.567	185.567	185.567	-75.8359	-0.0543764	4.88429	46.8552	-2.78809	-4.42698	-1.51866	0.16842	0.897627	1144.7	-17.3297	-29.3693	0	0	0.6372
2076	0	-13.7506	0	0	-13.768	0.703433	2.85168	-0.194785	0.0219943	-0.495071	-35.655	3.73E-15	9.99601	0	0	0.158989	3.30671	-20.7999	1.63844	230.535	369.965	672.593	407.942	407.942	407.942	-3.88151	-74.9841	-2.90445	346.197	363.591	218.734	185.567	185.567	185.567	-75.0273	0.0556687	4.50868	46.5665	-2.45325	-3.5641	-1.34756	0.269836	1.1304	968.764	36.544	-29.5752	0	0	0.80722
2077	0	-11.6189	0	0	-11.6224	0.848826	1.39566	-0.24817	0.0510501	-0.395276	-40.1391	2.33E-15	10.0152	0	0	0.227967	3.0597	-20.8279	0.534299	232.057	368.784	666.112	407.469	407.469	407.469	-3.48621	-74.5789	-2.47456	329.19	361.162	214.009	185.567	185.567	185.567	-74.6154	0.134778	3.97726	46.1379	-2.00095	-2.61423	-1.12438	0.350643	1.34427	768.887	90.1772	-33.0687	0	0	0.783185
2078	0	-8.94759	0	0	-8.94775	1.02278	-0.348604	-0.274974	0.0703909	-0.285226	-39.1696	4.66E-16	8.74195	0	0	0.257397	2.78066	-20.7881	-0.625069	232.907	367.545	659.1	406.738	406.738	406.738	-2.9996	-74.531	-1.98818	310.812	359.176	210.457	185.567	185.567	185.567	-74.5599	0.21876	3.34303	45.5998	-1.44356	-1.65157	-0.855688	0.403583	1.54227	554.052	139.219	-38.7805	0	0	0.573374
2079	0	-5.91771	0	0	-5.92238	1.21487	-2.27387	-0.279828	0.0803468	-0.176129	-34.4517	-5.13E-15	6.68675	0	0	0.242365	2.45887	-20.6851	-1.73889	233.036	366.29	651.693	405.762	405.762	405.762	-2.50936	-74.7402	-1.44347	291.572	357.623	207.992	185.567	185.567	185.567	-74.763	0.350408	2.67107	45.0009	-0.800259	-0.773779	-0.562666	0.426829	1.73137	341.574	181.18	-45.1452	0	0	0.246666
2080	0	-2.72493	0	0	-2.73243	1.4123	-4.2472	-0.26566	0.0814269	-0.0806433	-27.6051	-1.86E-15	4.37358	0	0	0.195013	2.08191	-20.5302	-2.68106	232.45	365.062	644.054	404.567	404.567	404.567	-2.09384	-75.0878	-0.846476	271.928	356.464	206.416	185.567	185.567	185.567	-75.1067	0.562781	2.02348	44.4034	-0.0959142	-0.0991912	-0.283397	0.41862	1.91562	155.842	212.017	-50.3338	0	0	-0.0830881
2081	0	0.45188	0	0	0.454482	1.60212	-6.13501	-0.239822	0.0758039	-0.00761583	-20.3725	4.89E-15	2.30622	0	0	0.136997	1.63951	-20.3369	-3.31786	231.188	363.896	636.356	403.198	403.198	403.198	-1.8043	-75.4607	-0.216839	252.255	355.649	205.474	185.567	185.567	185.567	-75.4775	0.866933	1.44929	43.872	0.640141	0.250639	-0.0548664	0.38393	2.10011	17.4642	229.963	-52.9331	0	0	-0.317786
2082	0	3.47081	0	0	3.5035	1.77344	-7.8275	-0.211276	0.0667826	0.0389885	-14.1686	4.19E-15	0.852718	0	0	0.0868904	1.12986	-20.1139	-3.53988	229.297	362.83	628.761	401.711	401.711	401.711	-1.65809	-75.7681	0.415109	232.82	355.124	204.906	185.567	185.567	185.567	-75.784	1.25003	0.978496	43.4611	1.37546	0.181974	0.0896579	0.331218	2.28731	-58.3565	235.787	-52.4655	0	0	-0.417451
2083	0	6.23493	0	0	6.31753	1.91925	-9.25731	-0.186	0.056094	0.0595848	-9.67221	-4.09E-15	0.027445	0	0	0.0523134	0.565816	-19.8586	-3.29892	226.79	361.91	621.408	400.166	400.166	400.166	-1.64195	-75.9511	1.01792	213.78	354.85	204.497	185.567	185.567	185.567	-75.9668	1.68297	0.619921	43.1999	2.07612	-0.335482	0.135212	0.266711	2.4765	-66.231	230.663	-49.0732	0	0	-0.407195
2084	0	8.6877	0	0	8.83407	2.03705	-10.4041	-0.16784	0.0446819	0.0584774	-7.05185	2.83E-15	-0.331008	0	0	0.0328919	-0.0222418	-19.5538	-2.63224	223.621	361.186	614.397	398.624	398.624	398.624	-1.72461	-75.9804	1.56734	195.188	354.79	204.097	185.567	185.567	185.567	-75.9968	2.13219	0.365912	43.0813	2.70914	-1.24577	0.0927224	0.191474	2.66338	-14.651	215.322	-43.1127	0	0	-0.340743
2085	0	10.8041	0	0	11.0198	2.12826	-11.2862	-0.157758	0.0326091	0.0426977	-6.03244	1.19E-15	-0.48394	0	0	0.0238387	-0.589381	-19.1703	-1.66176	219.684	360.709	607.787	397.138	397.138	397.138	-1.87036	-75.8505	2.05063	177.015	354.915	203.627	185.567	185.567	185.567	-75.8686	2.56946	0.199246	43.0587	3.24588	-2.40926	-0.00454102	0.103788	2.84176	75.6065	189.677	-34.874	0	0	-0.248282
2086	0	12.5806	0	0	12.8637	2.1968	-11.9456	-0.154077	0.0198857	0.0197149	-6.04853	3.74E-15	-0.661817	0	0	0.0196972	-1.08432	-18.6725	-0.568489	214.834	360.511	601.611	395.753	395.753	395.753	-2.04733	-75.5704	2.46591	159.178	355.189	203.067	185.567	185.567	185.567	-75.591	2.97601	0.0990481	43.0523	3.6658	-3.63045	-0.116914	0.00411055	3.0066	178.943	154.245	-24.8771	0	0	-0.120913
2087	0	14.0243	0	0	14.3681	2.24752	-12.4314	-0.154846	0.00707941	-0.00455737	-6.57133	2.33E-15	-0.976211	0	0	0.0168978	-1.46021	-18.0257	0.446636	208.915	360.594	595.893	394.51	394.51	394.51	-2.23039	-75.154	2.81771	141.573	355.574	202.439	185.567	185.567	185.567	-75.1779	3.34109	0.0451963	42.9644	3.95884	-4.69946	-0.209565	-0.0979012	3.15518	271.985	112.48	-14.2509	0	0	0.0605991
2088	0	15.1469	0	0	15.5418	2.28497	-12.789	-0.15788	-0.00474825	-0.0263344	-7.16075	2.39E-15	-1.42743	0	0	0.0136462	-1.68436	-17.2013	1.20243	201.805	360.934	590.657	393.448	393.448	393.448	-2.40076	-74.6137	3.11234	124.094	356.026	201.785	185.567	185.567	185.567	-74.6413	3.65859	0.0207464	42.6977	4.12543	-5.43324	-0.260206	-0.187147	3.28533	338.23	70.0588	-4.52998	0	0	0.292734
2089	0	15.9595	0	0	16.3947	2.31285	-13.0546	-0.1615	-0.014425	-0.0438383	-7.55142	-3.26E-15	-1.94939	0	0	0.00955009	-1.74461	-16.1806	1.5683	193.434	361.485	585.948	392.61	392.61	392.61	-2.54528	-73.9566	3.35422	106.65	356.505	201.155	185.567	185.567	185.567	-73.9877	3.92417	0.0135936	42.1722	4.17423	-5.7066	-0.25641	-0.24687	3.39291	368.547	33.7586	2.75058	0	0	0.537879
2090	0	16.4707	0	0	16.9348	2.33377	-13.2534	-0.164827	-0.0210791	-0.0560564	-7.66603	3.84E-15	-2.45417	0	0	0.00498415	-1.65144	-14.9568	1.484	183.804	362.198	581.831	392.038	392.038	392.038	-2.65612	-73.1826	3.5441	89.1724	356.973	200.592	185.567	185.567	185.567	-73.2168	4.13377	0.0174155	41.3375	4.11925	-5.47087	-0.192778	-0.266579	3.47152	359.196	8.50353	6.71837	0	0	0.733821
2091	0	16.6867	0	0	17.1679	2.34916	-13.3996	-0.16719	-0.0245718	-0.0622829	-7.5131	-2.91E-15	-2.8756	0	0	0.000497786	-1.43591	-13.5364	0.968646	172.998	363.032	578.389	391.768	391.767	391.768	-2.73025	-72.2857	3.6785	71.6158	357.406	200.128	185.567	185.567	185.567	-72.3225	4.28288	0.031578	40.1791	3.9776	-4.76094	-0.0699826	-0.246456	3.51164	310.773	-4.62651	7.51864	0	0	0.810392
2092	0	16.6135	0	0	17.0994	2.35903	-13.4932	-0.168375	-0.025147	-0.0621905	-7.15777	-8.15E-16	-3.14219	0	0	-0.00339653	-1.1435	-11.94	0.118424	161.18	363.95	575.718	391.82	391.82	391.82	-2.76806	-71.2567	3.74962	53.963	357.787	199.783	185.567	185.567	185.567	-71.2953	4.36548	0.0600731	38.7185	3.76855	-3.69047	0.0998329	-0.195374	3.5022	228.888	-8.04341	6.12662	0	0	0.714611
2093	0	16.2594	0	0	16.7362	2.36175	-13.519	-0.168265	-0.0233003	-0.0564701	-6.64007	-2.10E-15	-3.18325	0	0	-0.00636356	-0.825089	-10.2022	-0.909675	148.583	364.917	573.904	392.196	392.196	392.196	-2.77136	-70.0861	3.7462	36.2254	358.113	199.562	185.567	185.567	185.567	-70.1261	4.37319	0.109235	37.0075	3.51348	-2.43298	0.292631	-0.12622	3.43873	124.657	-5.96087	3.81642	0	0	0.441248
2094	0	15.6352	0	0	16.0877	2.35422	-13.4475	-0.166361	-0.0193589	-0.0465071	-5.90814	-8.15E-16	-2.91992	0	0	-0.00817406	-0.526686	-8.36718	-1.92727	135.481	365.894	573.014	392.872	392.872	392.872	-2.74152	-68.7665	3.65561	18.4398	358.393	199.454	185.567	185.567	185.567	-68.8074	4.29591	0.184969	35.1185	3.23553	-1.1903	0.478575	-0.0503665	3.3227	12.4537	-2.24857	1.61186	0	0	0.0445963
2095	0	14.7517	0	0	15.1642	2.33251	-13.2415	-0.162301	-0.0136813	-0.0346421	-4.87812	-9.32E-16	-2.31581	0	0	-0.00866004	-0.281254	-6.48307	-2.75019	122.157	366.836	573.075	393.804	393.804	393.804	-2.67879	-67.2912	3.46773	0.659044	358.642	199.435	185.567	185.567	185.567	-67.3323	4.12407	0.289926	33.1315	2.95834	-0.155691	0.628816	0.0265484	3.16555	-91.9882	1.57479	-0.128394	0	0	-0.374384
2096	0	13.6154	0	0	13.973	2.29288	-12.8644	-0.156221	-0.00685637	-0.0230656	-3.50115	-3.26E-15	-1.41607	0	0	-0.00772015	-0.104457	-4.5949	-3.23086	108.865	367.705	574.071	394.932	394.932	394.932	-2.58348	-65.6513	3.17929	-17.0614	358.886	199.461	185.567	185.567	185.567	-65.6917	3.85302	0.422225	31.1235	2.70314	0.518697	0.7259	0.10168	2.98293	-176.21	5.64917	-1.43044	0	0	-0.716033
2097	0	12.2248	0	0	12.516	2.23262	-12.2889	-0.148745	0.00025983	-0.0138596	-1.80206	-1.50E-15	-0.3577	0	0	-0.00523086	0.00506025	-2.73855	-3.28028	95.8036	368.478	575.955	396.185	396.185	396.185	-2.45866	-63.8334	2.79741	-34.6752	359.154	199.477	185.567	185.567	185.567	-63.8721	3.4874	0.576033	29.1594	2.48566	0.743054	0.760187	0.172591	2.79121	-231.178	11.0935	-2.52779	0	0	-0.91266
2098	0	10.5688	0	0	10.7881	2.15085	-11.5038	-0.14032	0.00700407	-0.00862122	0.155119	-2.85E-15	0.68804	0	0	-0.000804792	0.0617032	-0.93694	-2.87961	83.1014	369.158	578.651	397.494	397.494	397.494	-2.31294	-61.82	2.3409	-52.1548	359.475	199.418	185.567	185.567	185.567	-61.8558	3.04398	0.743779	27.2873	2.31363	0.50014	0.731916	0.234353	2.60498	-253.227	18.581	-3.59337	0	0	-0.949193
2099	0	8.6266	0	0	8.77521	2.04894	-10.5194	-0.131054	0.0129647	-0.00802524	2.26583	3.38E-15	1.55029	0	0	0.00622322	0.0868032	0.800929	-2.08052	70.8131	369.776	582.075	398.793	398.793	398.793	-2.16054	-59.5884	1.83892	-69.4975	359.871	199.224	185.567	185.567	185.567	-59.6203	2.55098	0.917908	25.5357	2.18656	-0.155651	0.653038	0.277526	2.43091	-245.842	27.3023	-4.63531	0	0	-0.86116
2100	0	6.36884	0	0	6.45526	1.93044	-9.36658	-0.121705	0.016577	-0.0118895	4.28739	2.45E-15	1.96271	0	0	0.0163382	0.102024	2.47789	-0.993133	58.9293	370.378	586.14	400.028	400.028	400.028	-2.01922	-57.1126	1.32687	-86.7275	360.359	198.838	185.567	185.567	185.567	-57.1402	2.04388	1.09234	23.9149	2.097	-1.1114	0.548675	0.291811	2.27273	-219.747	34.5123	-5.33852	0	0	-0.712912
2101	0	3.76282	0	0	3.8007	1.80013	-8.09	-0.113549	0.0164872	-0.0197157	5.84728	-5.82E-16	1.731	0	0	0.0286618	0.124358	4.10415	0.237507	47.4007	371.011	590.764	401.165	401.165	401.165	-1.9094	-54.3664	0.840467	-103.891	360.941	198.221	185.567	185.567	185.567	-54.3894	1.56014	1.26555	22.4208	2.03327	-2.21985	0.448608	0.270347	2.12902	-189.032	37.1658	-5.44745	0	0	-0.565944
2102	0	0.779815	0	0	0.785232	1.66291	-6.73692	-0.108175	0.0124755	-0.0310569	6.4659	2.27E-15	0.843792	0	0	0.0396125	0.163602	5.6919	1.46029	36.1695	371.707	595.869	402.184	402.184	402.184	-1.85357	-51.3276	0.410594	-121.046	361.601	197.359	185.567	185.567	185.567	-51.3464	1.13432	1.44333	21.0407	1.982	-3.32848	0.381158	0.212478	1.99704	-167.57	33.25	-4.93166	0	0	-0.463366
2103	0	-2.59609	0	0	-2.60744	1.52291	-5.34866	-0.107529	0.00573261	-0.0460672	5.58702	-4.08E-16	-0.507514	0	0	0.0422507	0.222429	7.25019	2.54543	25.2004	372.481	601.376	403.089	403.089	403.089	-1.87419	-47.9836	0.061048	-138.249	362.303	196.275	185.567	185.567	185.567	-47.9991	0.794408	1.63847	19.7593	1.93001	-4.307	0.367395	0.125962	1.87337	-165.772	23.0997	-4.06527	0	0	-0.425695
2104	0	-6.35769	0	0	-6.37294	1.38316	-3.95646	-0.114822	-0.00275886	-0.0650085	2.56903	2.10E-15	-2.11297	0	0	0.026954	0.29844	8.78101	3.40526	14.5054	373.33	607.195	403.9	403.9	403.9	-1.99005	-44.3376	-0.191242	-155.541	362.999	195.037	185.567	185.567	185.567	-44.3511	0.559869	1.86761	18.5637	1.86574	-5.06796	0.420795	0.0197673	1.75716	-190.136	6.80037	-2.9613	0	0	-0.456661
2105	0	-10.462	0	0	-10.4727	1.24551	-2.58057	-0.133051	-0.0119776	-0.0880827	-3.07661	1.63E-15	-3.75997	0	0	-0.0151077	0.387232	10.2771	4.00493	4.1569	374.233	613.223	404.647	404.647	404.647	-2.21332	-40.4185	-0.334557	-172.923	363.638	193.769	185.567	185.567	185.567	-40.4318	0.441649	2.14741	17.4476	1.7797	-5.57744	0.543137	-0.0946995	1.64866	-241.975	-15.0064	-1.70478	0	0	-0.54393
2106	0	-14.8177	0	0	-14.8212	1.11093	-1.23249	-0.161977	-0.0212467	-0.114182	-11.3044	4.66E-15	-5.28295	0	0	-0.0852161	0.485448	11.7215	4.36232	-5.71152	375.163	619.329	405.369	405.368	405.369	-2.54737	-36.2905	-0.361644	-190.323	364.17	192.658	185.567	185.567	185.567	-36.3061	0.442589	2.49113	16.413	1.66529	-5.85463	0.725921	-0.209614	1.54412	-318.223	-42.6684	-0.205748	0	0	-0.663286
2107	0	-19.2826	0	0	-19.2827	0.979918	0.0812388	-0.197112	-0.0302112	-0.141266	-21.3966	-5.59E-15	-6.54826	0	0	-0.172487	0.592643	13.0886	4.53837	-14.9162	376.085	625.357	406.104	406.104	406.104	-2.98544	-32.0557	-0.270898	-207.583	364.558	191.926	185.567	185.567	185.567	-32.0771	0.557266	2.90585	15.4699	1.51922	-5.96193	0.949482	-0.318459	1.43724	-410.662	-76.2205	1.64863	0	0	-0.778563
2108	0	-23.6726	0	0	-23.6797	0.852905	1.35477	-0.232259	-0.0379077	-0.166998	-32.225	2.33E-15	-7.32875	0	0	-0.256496	0.711455	14.3472	4.62002	-23.2431	376.957	631.129	406.886	406.886	406.886	-3.51115	-27.8469	-0.0693131	-224.465	364.775	191.794	185.567	185.567	185.567	-27.8783	0.771116	3.39088	14.6345	1.34216	-5.98738	1.18425	-0.415393	1.32336	-506.459	-114.13	3.89321	0	0	-0.847692
2109	0	-27.7793	0	0	-27.8099	0.730958	2.57626	-0.261217	-0.0423949	-0.18879	-42.4809	-4.38E-15	-7.25682	0	0	-0.313767	0.845703	15.4639	4.69831	-30.4739	377.734	636.45	407.741	407.741	407.741	-4.09841	-23.8137	0.223232	-240.675	364.817	192.435	185.567	185.567	185.567	-23.8601	1.05839	3.93537	13.9254	1.13905	-6.02232	1.39815	-0.495023	1.19739	-591.595	-152.785	6.4746	0	0	-0.837063
2110	0	-31.3924	0	0	-31.4663	0.616502	3.7206	-0.279522	-0.0427246	-0.205115	-50.9325	-7.22E-15	-6.05925	0	0	-0.326018	0.997229	16.4079	4.84657	-36.4136	378.365	641.121	408.684	408.684	408.684	-4.71061	-20.1074	0.570021	-255.914	364.711	193.95	185.567	185.567	185.567	-20.1732	1.37982	4.51492	13.3598	0.918588	-6.13909	1.56174	-0.552023	1.05991	-652.861	-187.427	9.299	0	0	-0.733337
2111	0	-34.3237	0	0	-34.4584	0.513711	4.7458	-0.285229	-0.0380077	-0.215476	-56.6019	-6.99E-15	-3.56663	0	0	-0.287067	1.16254	17.1547	5.10337	-40.9146	378.804	644.96	409.717	409.717	409.717	-5.30271	-16.8646	0.91473	-269.919	364.517	196.353	185.567	185.567	185.567	-16.9517	1.68134	5.09189	12.9486	0.692266	-6.3737	1.6564	-0.583505	0.91518	-682.228	-212.834	12.0999	0	0	-0.552308
2112	0	-36.4306	0	0	-36.6332	0.428498	5.59339	-0.279258	-0.0284122	-0.22024	-58.9139	9.32E-16	0.0754057	0	0	-0.205	1.3309	17.69	5.46453	-43.892	379.011	647.812	410.832	410.832	410.832	-5.82505	-14.1919	1.1841	-282.503	364.328	199.594	185.567	185.567	185.567	-14.2977	1.89647	5.61852	12.6933	0.47263	-6.71809	1.67853	-0.587394	0.76977	-679.103	-224.411	14.4402	0	0	-0.33355
2113	0	-37.634	0	0	-37.8938	0.368059	6.19309	-0.26514	-0.0151282	-0.22005	-57.8004	3.73E-15	4.35939	0	0	-0.099252	1.48482	18.0108	5.88549	-45.3296	378.957	649.563	412.015	412.015	412.015	-6.22873	-12.1519	1.29851	-293.572	364.255	203.577	185.567	185.567	185.567	-12.2676	1.95477	6.04356	12.5845	0.271901	-7.12287	1.64	-0.565355	0.631445	-651.005	-219.99	15.7959	0	0	-0.124418
2114	0	-37.9292	0	0	-38.2161	0.339982	6.47122	-0.247601	0.000560503	-0.215097	-53.6797	5.59E-15	8.58972	0	0	0.00637471	1.60317	18.125	6.29228	-45.2746	378.627	650.141	413.24	413.24	413.24	-6.47105	-10.7526	1.19037	-303.128	364.415	208.198	185.567	185.567	185.567	-10.8637	1.79676	6.32053	12.6025	0.100186	-7.50927	1.56262	-0.518637	0.507534	-610.633	-198.737	15.5119	0	0	0.0399075
2115	0	-37.3861	0	0	-37.6579	0.351087	6.36125	-0.231889	0.017288	-0.204265	-47.4304	-3.73E-15	12.0872	0	0	0.0917199	1.66601	18.0497	6.598	-43.826	378.022	649.52	414.477	414.477	414.477	-6.51937	-9.94279	0.824198	-311.248	364.908	213.356	185.567	185.567	185.567	-10.0316	1.39074	6.41459	12.7191	-0.0359866	-7.78642	1.47264	-0.450965	0.401343	-573.116	-162.24	13.0381	0	0	0.146699
2116	0	-36.1374	0	0	-36.3544	0.405828	5.81848	-0.222267	0.0335956	-0.185636	-40.1972	-3.73E-15	14.4064	0	0	0.146223	1.65976	17.8072	6.71979	-41.1172	377.165	647.712	415.687	415.687	415.687	-6.3545	-9.61763	0.211116	-318.056	365.809	218.958	185.567	185.567	185.567	-9.66858	0.745761	6.30677	12.9009	-0.13575	-7.86936	1.39054	-0.366837	0.315859	-550.701	-114.229	8.18741	0	0	0.203957
2117	0	-34.3581	0	0	-34.4982	0.504588	4.83665	-0.221344	0.0477536	-0.1576	-33.1904	-3.73E-15	15.4211	0	0	0.170317	1.58082	17.422	6.59256	-37.2987	376.094	644.761	416.828	416.828	416.828	-5.97362	-9.63588	-0.590383	-323.678	367.161	224.908	185.567	185.567	185.567	-9.64018	-0.0863198	5.99502	13.1136	-0.204729	-7.69302	1.32989	-0.273807	0.251561	-551.063	-60.4043	1.37897	0	0	0.230175
2118	0	-32.2399	0	0	-32.306	0.642463	3.46127	-0.229328	0.0584577	-0.120729	-27.4387	4.66E-15	15.3299	0	0	0.172386	1.43719	16.9168	6.1783	-32.5212	374.873	640.737	417.847	417.847	417.847	-5.39177	-9.84433	-1.48815	-328.215	368.967	231.085	185.567	185.567	185.567	-9.80314	-1.02154	5.49258	13.3257	-0.255982	-7.22158	1.29293	-0.18019	0.212485	-574.573	-6.74189	-6.33255	0	0	0.242731
2119	0	-29.9653	0	0	-29.9814	0.809482	1.78992	-0.245328	0.065307	-0.078281	-23.7352	8.39E-15	14.5338	0	0	0.163955	1.24772	16.3107	5.47052	-26.9209	373.579	635.728	418.689	418.689	418.689	-4.6385	-10.1037	-2.38004	-331.712	371.2	237.339	185.567	185.567	185.567	-10.0279	-1.96414	4.82298	13.513	-0.309754	-6.4524	1.2743	-0.0932535	0.205654	-616.266	42.11	-13.5328	0	0	0.252975
2120	0	-27.6843	0	0	-27.6843	0.992355	-0.0434827	-0.267534	0.0683921	-0.0358253	-22.5068	-1.86E-15	13.4263	0	0	0.154491	1.03932	15.6174	4.49383	-20.6079	372.297	629.84	419.297	419.297	419.297	-3.74975	-10.3103	-3.17662	-334.148	373.812	243.501	185.567	185.567	185.567	-10.2176	-2.82743	4.01312	13.6621	-0.392113	-5.41473	1.26366	-0.0197317	0.243975	-666.985	82.683	-18.7505	0	0	0.267931
2121	0	-25.4995	0	0	-25.5144	1.17718	-1.89634	-0.29324	0.0680911	-7.67E-05	-23.7318	4.66E-16	12.2685	0	0	0.148667	0.843021	14.8446	3.29933	-13.6598	371.11	623.194	419.616	419.616	419.616	-2.75822	-10.4083	-3.81532	-335.434	376.746	249.404	185.567	185.567	185.567	-10.3186	-3.5478	3.08687	13.7734	-0.532535	-4.16409	1.24636	0.0368452	0.341427	-714.595	113.39	-21.0083	0	0	0.296097
2122	0	-23.4603	0	0	-23.5108	1.35214	-3.64676	-0.31926	0.0649507	0.0242964	-26.9736	-3.26E-15	11.1558	0	0	0.147152	0.689522	13.994	1.95592	-6.12108	370.091	615.926	419.601	419.601	419.601	-1.68712	-10.3904	-4.26421	-335.433	379.947	254.907	185.567	185.567	185.567	-10.3223	-4.08999	2.06192	13.8625	-0.760884	-2.7725	1.20987	0.0776137	0.509756	-748.757	134.149	-20.1393	0	0	0.351738
2123	0	-21.5686	0	0	-21.6627	1.50929	-5.21325	-0.342524	0.0597689	0.0354437	-31.5124	-7.22E-15	10.0682	0	0	0.149158	0.605092	13.0624	0.539379	1.99203	369.29	608.192	419.222	419.222	419.222	-0.549738	-10.2901	-4.51826	-333.986	383.363	259.922	185.567	185.567	185.567	-10.2586	-4.44513	0.950682	13.9606	-1.10314	-1.31645	1.14654	0.105657	0.752498	-762.922	145.343	-16.7931	0	0	0.451234
2124	0	-19.7898	0	0	-19.9258	1.64524	-6.56218	-0.36068	0.0529183	0.0346583	-36.5229	-7.22E-15	8.87274	0	0	0.154045	0.60851	12.0419	-0.878336	10.6826	368.732	600.164	418.474	418.474	418.474	0.647371	-10.1687	-4.59294	-330.932	386.948	264.414	185.567	185.567	185.567	-10.1839	-4.62619	-0.236993	14.1129	-1.57776	0.134705	1.05608	0.127841	1.06559	-755.948	147.538	-11.9756	0	0	0.604198
2125	0	-18.0687	0	0	-18.239	1.76082	-7.70327	-0.371975	0.0446223	0.0254198	-41.1851	-4.95E-15	7.41505	0	0	0.161424	0.709221	10.9213	-2.23637	19.9644	368.42	592.034	417.376	417.376	417.376	1.89938	-10.1025	-4.51759	-326.132	390.657	268.395	185.567	185.567	185.567	-10.1694	-4.66236	-1.49041	14.3759	-2.19128	1.52665	0.948457	0.150635	1.43559	-732.023	141.175	-6.69482	0	0	0.807653
2126	0	-16.3445	0	0	-16.5392	1.85996	-8.67718	-0.374792	0.0348581	0.0120538	-44.7482	1.40E-15	5.55442	0	0	0.170004	0.907045	9.68652	-3.48647	29.8553	368.333	584.01	415.978	415.978	415.978	3.19876	-10.169	-4.32899	-319.486	394.445	271.912	185.567	185.567	185.567	-10.2887	-4.59325	-2.79554	14.8124	-2.9346	2.82179	0.836127	0.180039	1.84308	-696.871	127.027	-1.65234	0	0	1.04604
2127	0	-14.5661	0	0	-14.775	1.94822	-9.54007	-0.368014	0.0236179	-0.000970169	-46.6503	-7.92E-15	3.20948	0	0	0.176937	1.19266	8.32215	-4.59021	40.3731	368.436	576.306	414.357	414.357	414.357	4.53242	-10.4354	-4.06562	-310.945	398.26	275.024	185.567	185.567	185.567	-10.6064	-4.46288	-4.13362	15.4858	-3.78016	3.99575	0.736448	0.219971	2.26132	-657.474	106.642	2.73085	0	0	1.30035
2128	0	-12.7043	0	0	-12.9179	2.0313	-10.3483	-0.351252	0.0109724	-0.0105133	-46.6046	6.52E-15	0.380756	0	0	0.178222	1.54867	6.81323	-5.51387	51.5316	368.678	569.144	412.611	412.611	412.611	5.88002	-10.949	-3.76245	-300.517	402.043	277.786	185.567	185.567	185.567	-11.1691	-4.31353	-5.48021	16.4525	-4.68155	5.03035	0.661429	0.269735	2.66517	-618.056	81.8814	6.30257	0	0	1.55201
2129	0	-10.7589	0	0	-10.9683	2.11379	-11.1466	-0.325959	-0.00296129	-0.0146119	-44.7333	-7.45E-15	-2.84114	0	0	0.170686	1.95102	5.14767	-6.22512	63.3359	369.003	562.742	410.845	410.845	410.845	7.21369	-11.7321	-3.44748	-288.275	405.728	280.231	185.567	185.567	185.567	-11.9998	-4.18022	-6.80493	17.7526	-5.57658	5.90713	0.621839	0.324009	3.02966	-582.127	54.7811	9.15291	0	0	1.78973
2130	0	-8.75853	0	0	-8.95449	2.19842	-11.9611	-0.295088	-0.0177779	-0.0125823	-41.5098	-1.86E-15	-6.25393	0	0	0.153843	2.37095	3.31895	-6.69149	75.777	369.352	557.309	409.167	409.167	409.167	8.49888	-12.7832	-3.13942	-274.348	409.238	282.365	185.567	185.567	185.567	-13.0983	-4.08655	-8.07198	19.402	-6.39487	6.60222	0.625315	0.371387	3.3375	-552.263	27.1107	11.5011	0	0	2.0112
2131	0	-6.75272	0	0	-6.92551	2.28564	-12.7954	-0.262371	-0.0323612	-0.00472072	-37.6098	-6.52E-15	-9.51961	0	0	0.130519	2.77793	1.32808	-6.87916	88.8282	369.672	553.041	407.665	407.665	407.665	9.6966	-14.084	-2.84761	-258.894	412.496	284.157	185.567	185.567	185.567	-14.4474	-4.04287	-9.24205	21.3872	-7.07041	7.08202	0.675181	0.399698	3.57495	-530.468	1.08049	13.5648	0	0	2.22428
2132	0	-4.80006	0	0	-4.93953	2.37367	-13.6318	-0.230986	-0.0452533	0.00762535	-33.6751	1.86E-15	-12.2396	0	0	0.105428	3.14253	-0.815912	-6.75071	102.445	369.918	550.115	406.406	406.406	406.406	10.7683	-15.6095	-2.5735	-242.08	415.427	285.547	185.567	185.567	185.567	-16.0222	-4.04741	-10.2769	23.666	-7.55487	7.30002	0.7622	0.402907	3.73868	-515.428	-20.0619	15.5132	0	0	2.42955
2133	0	-2.95688	0	0	-3.05339	2.45905	-14.4375	-0.20345	-0.0554442	0.02203	-30.204	-1.86E-15	-14.0812	0	0	0.0830882	3.43801	-3.09712	-6.26478	116.565	370.059	548.682	405.424	405.424	405.424	11.6817	-17.3362	-2.31359	-224.058	417.974	286.453	185.567	185.567	185.567	-17.7978	-4.09006	-11.1452	26.1763	-7.8256	7.19775	0.861429	0.381219	3.82877	-501.464	-32.967	17.6344	0	0	2.59922
2134	0	-1.26877	0	0	-1.31461	2.53754	-15.173	-0.180916	-0.0620034	0.0359457	-27.431	0	-14.7928	0	0	0.0660095	3.64102	-5.49392	-5.38319	131.101	370.083	548.867	404.717	404.717	404.717	12.4157	-19.248	-2.06205	-204.951	420.099	286.793	185.567	185.567	185.567	-19.756	-4.15655	-11.827	28.8489	-7.88665	6.7141	0.936439	0.34224	3.85014	-478.98	-34.3288	20.0155	0	0	2.67071
2135	0	0.232896	0	0	0.24204	2.60503	-15.8014	-0.163719	-0.0643869	0.0473693	-25.3823	5.59E-15	-14.2738	0	0	0.0543477	3.73205	-7.97899	-4.08659	145.926	370	550.762	404.251	404.251	404.251	12.9635	-21.3365	-1.81221	-184.848	421.79	286.498	185.567	185.567	185.567	-21.886	-4.23188	-12.3176	31.6179	-7.76352	5.80304	0.950375	0.296082	3.80813	-437.669	-22.6537	22.6837	0	0	2.56704
2136	0	1.53058	0	0	1.59465	2.65839	-16.2954	-0.151898	-0.0627884	0.0553487	-23.9757	0	-12.6121	0	0	0.0466078	3.69779	-10.5182	-2.3944	160.858	369.844	554.41	403.965	403.965	403.965	13.3347	-23.5994	-1.55662	-163.812	423.061	285.531	185.567	185.567	185.567	-24.1833	-4.30224	-12.6286	34.4276	-7.49468	4.45544	0.87896	0.249326	3.70803	-369.77	-0.0672958	25.8599	0	0	2.23286
2137	0	2.61812	0	0	2.73261	2.69567	-16.6391	-0.145067	-0.0581481	0.0599813	-23.068	5.59E-15	-10.0561	0	0	0.0406764	3.53525	-13.0691	-0.381084	175.65	369.662	559.788	403.787	403.787	403.787	13.5542	-26.0363	-1.28708	-141.884	423.948	283.886	185.567	185.567	185.567	-26.6466	-4.35631	-12.7878	37.2316	-7.1236	2.7176	0.72029	0.203895	3.55318	-273.298	27.9263	29.8321	0	0	1.67103
2138	0	3.49731	0	0	3.65391	2.71585	-16.8245	-0.143151	-0.0523691	0.0615765	-22.557	1.86E-15	-7.00161	0	0	0.0347945	3.25674	-15.5802	1.82006	189.99	369.5	566.797	403.643	403.643	403.643	13.6578	-28.6457	-0.995368	-119.092	424.502	281.596	185.567	185.567	185.567	-29.2747	-4.38667	-12.834	39.9878	-6.69253	0.698444	0.495522	0.154745	3.34732	-153.158	52.7902	35.0446	0	0	0.955979
2139	0	4.17525	0	0	4.36283	2.71825	-16.8466	-0.146531	-0.0453552	0.0601102	-22.3938	2.80E-15	-3.68034	0	0	0.0279451	2.89278	-17.9931	4.02984	203.53	369.385	575.246	403.469	403.469	403.469	13.6859	-31.4231	-0.674728	-95.454	424.78	278.717	185.567	185.567	185.567	-32.0646	-4.39097	-12.8108	42.6509	-6.23851	-1.43922	0.240588	0.101872	3.09968	-19.9693	68.5353	40.4505	0	0	0.203134
2140	0	4.66337	0	0	4.86932	2.70277	-16.7044	-0.15606	-0.0353068	0.0549746	-22.5563	-2.33E-15	-0.1822	0	0	0.0195623	2.49069	-20.2472	6.05024	215.924	369.318	584.863	403.216	403.216	403.216	13.6805	-34.3616	-0.320059	-70.9781	424.838	275.338	185.567	185.567	185.567	-35.0121	-4.3722	-12.7625	45.1699	-5.79012	-3.50266	-0.00387553	0.0505341	2.82389	111.89	73.2398	43.7595	0	0	-0.465228
2141	0	4.97731	0	0	5.18923	2.67074	-16.4093	-0.170439	-0.0221319	0.044557	-22.7829	-1.40E-15	3.20361	0	0	0.00947814	2.10809	-22.2852	7.69697	226.866	369.267	595.318	402.85	402.85	402.85	13.6849	-37.4534	0.0743515	-45.669	424.745	271.582	185.567	185.567	185.567	-38.1129	-4.33742	-12.7346	47.4888	-5.36572	-5.30123	-0.205616	0.0104773	2.54091	229.434	69.0353	43.0744	0	0	-0.955815
2142	0	5.13252	0	0	5.33973	2.62557	-15.9918	-0.187091	-0.00789907	0.0280128	-22.6805	2.91E-15	5.94984	0	0	-0.00136762	1.80299	-24.0584	8.82847	236.129	369.191	606.253	402.35	402.35	402.35	13.7399	-40.6866	0.516732	-19.5439	424.572	267.607	185.567	185.567	185.567	-41.3588	-4.29473	-12.7694	49.552	-4.97363	-6.67767	-0.345737	-0.0102318	2.26878	322.79	60.0779	37.9691	0	0	-1.21444
2143	0	5.1372	0	0	5.33165	2.57261	-15.5	-0.203275	0.00419085	0.00552446	-21.8943	-5.24E-15	7.43075	0	0	-0.011115	1.62292	-25.5301	9.36545	243.574	369.055	617.316	401.711	401.711	401.711	13.8745	-44.0393	1.01759	7.3476	424.384	263.593	185.567	185.567	185.567	-44.7311	-4.24975	-12.8991	51.3098	-4.61404	-7.53179	-0.417133	-0.00761142	2.02403	386.773	50.5956	29.7304	0	0	-1.23615
2144	0	4.98607	0	0	5.16227	2.5183	-14.9932	-0.216792	0.0106583	-0.0207818	-20.2554	-1.98E-15	7.0749	0	0	-0.0179336	1.59588	-26.6769	9.2986	249.155	368.844	628.193	400.941	400.941	400.941	14.0978	-47.474	1.58725	34.9111	424.214	259.721	185.567	185.567	185.567	-48.1939	-4.20252	-13.1376	52.7248	-4.28166	-7.83275	-0.428478	0.0143837	1.81148	421.624	42.3726	20.8752	0	0	-1.06525
2145	0	4.65738	0	0	4.81154	2.46851	-14.5264	-0.226756	0.00837241	-0.0479797	-17.9182	4.48E-15	4.50736	0	0	-0.0209581	1.72576	-27.489	8.68307	252.913	368.568	638.624	400.067	400.067	400.067	14.3924	-50.9361	2.23049	63.0108	424.05	256.14	185.567	185.567	185.567	-51.6913	-4.1461	-13.4742	53.776	-3.96817	-7.61682	-0.391113	0.0448194	1.63112	430.047	33.8658	14.2399	0	0	-0.775657
2146	0	4.11561	0	0	4.2443	2.42664	-14.1324	-0.233541	-0.00315972	-0.0731632	-15.3455	-3.49E-15	-0.180311	0	0	-0.0206702	1.99316	-27.9709	7.62401	254.958	368.26	648.412	399.131	399.131	399.131	14.7108	-54.357	2.93963	91.49	423.823	252.955	185.567	185.567	185.567	-55.1506	-4.06708	-13.8688	54.4609	-3.6642	-6.97401	-0.320138	0.0705086	1.47402	416.059	22.1991	11.2822	0	0	-0.451157
2147	0	3.31978	0	0	3.41867	2.39225	-13.8076	-0.239123	-0.0218865	-0.0955759	-13.2561	-2.80E-15	-6.4301	0	0	-0.0182953	2.36067	-28.1402	6.25735	255.458	367.955	657.422	398.188	398.188	398.188	14.9796	-57.6637	3.6883	120.199	423.403	250.213	185.567	185.567	185.567	-58.4908	-3.94849	-14.2538	54.7962	-3.3609	-6.02837	-0.224866	0.0820261	1.33502	383.316	5.46343	11.6764	0	0	-0.159996
2148	0	2.23706	0	0	2.30075	2.36069	-13.5089	-0.246889	-0.0440848	-0.11693	-12.464	-2.80E-15	-13.3327	0	0	-0.0152174	2.78104	-28.0277	4.7312	254.63	367.688	665.571	397.307	397.307	397.307	15.1104	-60.7918	4.42955	149.016	422.621	247.929	185.567	185.567	185.567	-61.6376	-3.77423	-14.5411	54.8161	-3.05136	-4.91768	-0.114367	0.0735327	1.20989	336.402	-16.8411	13.8639	0	0	0.057468
2149	0	0.859254	0	0	0.882426	2.3238	-13.1587	-0.258326	-0.064935	-0.141853	-13.3961	6.52E-15	-19.7491	0	0	-0.0122953	3.20597	-27.6752	3.18915	252.723	367.479	672.822	396.56	396.56	396.56	15.0129	-63.7012	5.09994	177.854	421.289	246.123	185.567	185.567	185.567	-64.5398	-3.53338	-14.6342	54.5695	-2.73205	-3.77512	-0.0012897	0.0475038	1.10125	284.085	-42.5704	15.7258	0	0	0.192653
2150	0	-0.785918	0	0	-0.805519	2.2716	-12.6615	-0.271856	-0.0790664	-0.175901	-15.8501	-5.59E-15	-24.4699	0	0	-0.0096538	3.59372	-27.1332	1.75691	250.011	367.331	679.165	396.017	396.017	396.017	14.6097	-66.3848	5.62957	206.633	419.228	244.853	185.567	185.567	185.567	-67.1819	-3.22259	-14.4418	54.116	-2.40401	-2.71498	0.0967975	0.0112659	1.01321	239.35	-68.0636	15.3201	0	0	0.266944
2151	0	-2.63085	0	0	-2.68895	2.19482	-11.9265	-0.283308	-0.0828974	-0.224138	-18.9803	-1.86E-15	-26.5609	0	0	-0.00689016	3.91398	-26.457	0.532783	246.776	367.236	684.613	395.74	395.74	395.74	13.848	-68.868	5.95547	235.233	416.295	244.23	185.567	185.567	185.567	-69.5866	-2.84596	-13.8945	53.5211	-2.07302	-1.82382	0.158742	-0.028065	0.948214	217.997	-90.5697	11.8489	0	0	0.31886
2152	0	-4.57196	0	0	-4.65601	2.08736	-10.8912	-0.285832	-0.0751941	-0.288581	-21.3374	5.59E-15	-25.5254	0	0	-0.00329678	4.14976	-25.7029	-0.417762	243.297	367.176	689.195	395.766	395.766	395.766	12.7084	-71.2001	6.03274	263.441	412.404	244.405	185.567	185.567	185.567	-71.8069	-2.41335	-12.9557	52.8512	-1.74911	-1.15642	0.166182	-0.0651208	0.900919	234.086	-108.587	5.55796	0	0	0.382904
2153	0	-6.48288	0	0	-6.57416	1.94804	-9.53833	-0.270923	-0.0570346	-0.36714	-21.1402	-2.80E-15	-21.3784	0	0	0.0013299	4.29604	-24.9239	-1.06292	239.833	367.124	692.944	396.11	396.11	396.11	11.209	-73.4363	5.83991	290.919	407.546	245.519	185.567	185.567	185.567	-73.9091	-1.93898	-11.6294	52.1689	-1.44498	-0.736807	0.109726	-0.0964401	0.858108	296.025	-121.322	-2.70905	0	0	0.46989
2154	0	-8.23723	0	0	-8.3168	1.78119	-7.90376	-0.230381	-0.0306109	-0.453793	-16.7384	-2.33E-15	-14.5686	0	0	0.00535995	4.35662	-24.1672	-1.40123	236.621	367.053	695.905	396.753	396.753	396.753	9.40646	-75.6146	5.37928	317.194	401.795	247.636	185.567	185.567	185.567	-75.9473	-1.44075	-9.96142	51.5284	-1.17386	-0.563231	-0.00947375	-0.120666	0.800405	404.569	-127.881	-12.0768	0	0	0.560639
2155	0	-9.73734	0	0	-9.79286	1.59592	-6.07351	-0.160228	0.00126911	-0.539961	-7.29007	3.73E-15	-5.9098	0	0	0.00539306	4.33998	-23.4716	-1.45564	233.857	366.93	698.124	397.652	397.652	397.652	7.39388	-77.7332	4.67633	341.69	395.318	250.663	185.567	185.567	185.567	-77.9372	-0.939526	-8.03712	50.9715	-0.946995	-0.614944	-0.178564	-0.136059	0.709525	551.404	-126.468	-21.9153	0	0	0.614982
2156	0	-10.9392	0	0	-10.9686	1.40461	-4.17053	-0.0643898	0.0343731	-0.616879	6.65971	4.66E-16	3.4231	0	0	-0.000123445	4.25569	-22.8663	-1.26602	231.702	366.718	699.647	398.74	398.74	398.74	5.29193	-79.7364	3.78113	363.786	388.368	254.296	185.567	185.567	185.567	-79.838	-0.457221	-5.97366	50.5252	-0.771582	-0.859573	-0.375261	-0.143706	0.578734	720.274	-116.686	-31.6062	0	0	0.595766
2157	0	-11.8617	0	0	-11.8716	1.22069	-2.33208	0.0447952	0.0628591	-0.678128	23.0886	9.32E-16	12.0162	0	0	-0.0070365	4.11185	-22.3704	-0.881523	230.27	366.376	700.518	399.941	399.941	399.941	3.23197	-81.5191	2.76755	382.904	381.255	258.027	185.567	185.567	185.567	-81.5534	-0.0138448	-3.90488	50.2003	-0.649449	-1.2597	-0.576186	-0.146804	0.41679	891.422	-100.517	-40.5624	0	0	0.49301
2158	0	-12.5739	0	0	-12.5748	1.05605	-0.682261	0.151126	0.0808769	-0.720834	39.1185	-3.26E-15	18.5274	0	0	-0.00708719	3.91414	-21.9934	-0.35444	229.631	365.86	700.77	401.174	401.174	401.174	1.33297	-82.9493	1.72562	398.578	374.291	261.209	185.567	185.567	185.567	-82.9519	0.375215	-1.95938	49.9915	-0.576832	-1.77723	-0.766453	-0.148786	0.244992	1048	-81.9517	-48.3388	0	0	0.333546
2159	0	-13.1677	0	0	-13.1686	0.918943	0.692715	0.239138	0.0847948	-0.745758	51.7941	2.80E-15	22.0326	0	0	0.00468897	3.66627	-21.7351	0.263041	229.804	365.13	700.42	402.367	402.367	402.367	-0.319125	-83.8988	0.745545	410.499	367.735	263.183	185.567	185.567	185.567	-83.8986	0.701032	-0.238328	49.8791	-0.544795	-2.37479	-0.941412	-0.149651	0.0911355	1179.61	-64.4996	-54.7139	0	0	0.170512
2160	0	-13.7263	0	0	-13.7329	0.812747	1.75721	0.296765	0.0739921	-0.755981	58.7012	-6.06E-15	22.2017	0	0	0.0240441	3.37145	-21.5869	0.919534	230.76	364.153	699.469	403.464	403.464	403.464	-1.68239	-84.2718	-0.101138	418.498	361.746	263.396	185.567	185.567	185.567	-84.2873	0.961447	1.19992	49.831	-0.540878	-3.01444	-1.10584	-0.146209	-0.0184711	1282.57	-50.6106	-59.4452	0	0	0.0644488
2161	0	-14.2964	0	0	-14.3105	0.736285	2.52294	0.315532	0.0513166	-0.75467	58.2692	9.09E-15	19.417	0	0	0.0385747	3.03431	-21.5326	1.56297	232.419	362.911	697.894	404.425	404.425	404.425	-2.75838	-84.0287	-0.776381	422.517	356.366	261.508	185.567	185.567	185.567	-84.0681	1.1596	2.34456	49.8066	-0.550724	-3.65492	-1.26291	-0.133319	-0.0619468	1355.18	-40.7197	-62.0301	0	0	0.065311
2162	0	-14.8676	0	0	-14.8889	0.685456	3.0315	0.290244	0.022312	-0.742989	49.9116	6.06E-15	14.7208	0	0	0.036433	2.66242	-21.5497	2.13908	234.652	361.403	695.658	405.226	405.226	405.226	-3.58139	-83.2014	-1.28038	422.569	351.535	257.454	185.567	185.567	185.567	-83.2655	1.30091	3.22558	49.7613	-0.560001	-4.24915	-1.40715	-0.105768	-0.0255532	1393.44	-33.7713	-61.5719	0	0	0.199165
2163	0	-15.3623	0	0	-15.389	0.655659	3.32939	0.22076	-0.00547168	-0.720038	34.279	-4.43E-15	9.65425	0	0	0.01762	2.26695	-21.612	2.5914	237.29	359.644	692.712	405.858	405.858	405.858	-4.20168	-81.9022	-1.64503	418.746	347.132	251.475	185.567	185.567	185.567	-81.9877	1.38934	3.89769	49.6508	-0.555409	-4.74429	-1.52144	-0.0609624	0.0954126	1390.14	-27.1554	-57.1916	0	0	0.45648
2164	0	-15.6398	0	0	-15.6688	0.644211	3.4438	0.114543	-0.0237461	-0.683349	13.4778	1.40E-15	5.88592	0	0	-0.000155762	1.86187	-21.6918	2.86427	240.134	357.668	689.008	406.317	406.317	406.317	-4.66717	-80.3177	-1.91919	411.233	343.03	244.095	185.567	185.567	185.567	-80.4198	1.42442	4.41948	49.4366	-0.525089	-5.08565	-1.58379	0.00189962	0.291804	1338.1	-16.4895	-48.8036	0	0	0.784113
2165	0	-15.5205	0	0	-15.548	0.652064	3.36533	-0.0133675	-0.0263588	-0.63032	-9.13949	-1.16E-16	4.58278	0	0	0.0115937	1.46215	-21.7627	2.90847	242.97	355.519	684.509	406.604	406.604	406.604	-5.00824	-78.6844	-2.15007	400.351	339.146	236.037	185.567	185.567	185.567	-78.7976	1.40163	4.83293	49.091	-0.458849	-5.22352	-1.57421	0.0813296	0.543605	1233.69	2.75688	-37.763	0	0	1.09179
2166	0	-14.8287	0	0	-14.8502	0.684126	3.0448	-0.141942	-0.0117227	-0.560003	-29.5654	0	5.91303	0	0	0.0726858	1.08125	-21.8026	2.68782	245.59	353.249	679.206	406.717	406.717	406.717	-5.23203	-77.244	-2.36535	386.556	335.477	228.092	185.567	185.567	185.567	-77.3624	1.31888	5.15067	48.6006	-0.348177	-5.12124	-1.48656	0.172262	0.82426	1081.73	33.3613	-26.8779	0	0	1.2815
2167	0	-13.4452	0	0	-13.4573	0.74781	2.40758	-0.249146	0.0157431	-0.472915	-44.1618	-1.40E-15	8.94658	0	0	0.174374	0.728949	-21.7956	2.18571	247.807	350.915	673.127	406.652	406.652	406.652	-5.32996	-76.1892	-2.56056	370.415	332.099	220.962	185.567	185.567	185.567	-76.3067	1.18774	5.35685	47.9704	-0.186707	-4.76236	-1.32308	0.2662	1.10826	892.429	74.041	-19.2135	0	0	1.28348
2168	0	-11.3513	0	0	-11.3547	0.849851	1.38539	-0.319802	0.0460964	-0.371783	-50.8686	8.85E-15	12.0288	0	0	0.277829	0.409221	-21.734	1.41304	249.471	348.578	666.344	406.403	406.403	406.403	-5.29644	-75.6153	-2.69578	352.527	329.133	215.131	185.567	185.567	185.567	-75.7269	1.04359	5.42137	47.2249	0.0289602	-4.15853	-1.09435	0.350883	1.37742	679.032	118.425	-16.4724	0	0	1.08303
2169	0	-8.6441	0	0	-8.64411	0.992318	-0.0431182	-0.352249	0.0681901	-0.262127	-50.0098	8.85E-15	13.5878	0	0	0.33826	0.118692	-21.6191	0.416905	250.481	346.3	658.977	405.966	405.966	405.966	-5.14928	-75.5016	-2.70785	333.465	326.682	210.796	185.567	185.567	185.567	-75.6051	0.945293	5.32252	46.4084	0.298771	-3.35775	-0.812007	0.412328	1.6278	453.808	157.548	-18.1035	0	0	0.723618
2170	0	-5.50876	0	0	-5.51157	1.1697	-1.82142	-0.35105	0.0771149	-0.153057	-43.3823	-4.66E-15	13.0646	0	0	0.332481	-0.154289	-21.4609	-0.71219	250.8	344.141	651.188	405.341	405.341	405.341	-4.93787	-75.7348	-2.53689	313.739	324.782	207.898	185.567	185.567	185.567	-75.8315	0.959925	5.06577	45.5818	0.618487	-2.45074	-0.498667	0.443482	1.85746	233.243	186.379	-22.289	0	0	0.303074
2171	0	-2.17082	0	0	-2.17566	1.36919	-3.81704	-0.323552	0.0746816	-0.0558542	-33.4375	-1.86E-15	10.9	0	0	0.269939	-0.428743	-21.276	-1.84115	250.45	342.15	643.173	404.538	404.538	404.538	-4.7285	-76.1538	-2.15325	293.782	323.389	206.195	185.567	185.567	185.567	-76.2481	1.13765	4.68548	44.8162	0.979546	-1.56934	-0.188627	0.443035	2.06656	38.647	203.537	-27.0309	0	0	-0.0559483
2172	0	1.15048	0	0	1.15652	1.57398	-5.85586	-0.281858	0.0652888	0.0196277	-22.9204	6.06E-15	7.91857	0	0	0.183097	-0.727367	-21.0824	-2.81061	249.494	340.362	635.14	403.579	403.579	403.579	-4.5769	-76.5947	-1.5717	273.939	322.415	205.348	185.567	185.567	185.567	-76.6914	1.49047	4.23231	44.1819	1.36937	-0.869729	0.0771852	0.414668	2.2574	-108.453	209.528	-30.8003	0	0	-0.261461
2173	0	4.27875	0	0	4.31845	1.76739	-7.76797	-0.237374	0.0538393	0.0678374	-13.9403	4.43E-15	4.93347	0	0	0.104056	-1.06978	-20.8927	-3.46886	248.001	338.797	627.284	402.499	402.499	402.499	-4.50931	-76.9264	-0.847493	254.457	321.764	205.005	185.567	185.567	185.567	-77.0292	1.988	3.7584	43.7345	1.77146	-0.498022	0.258671	0.364561	2.43314	-190.095	206.243	-33.0054	0	0	-0.297988
2174	0	7.09582	0	0	7.19345	1.93658	-9.42648	-0.198242	0.0435233	0.087634	-7.61291	-5.82E-16	2.44975	0	0	0.0497452	-1.46444	-20.7067	-3.7142	246.01	337.467	619.764	401.345	401.345	401.345	-4.52061	-77.0675	-0.0578761	235.482	321.354	204.873	185.567	185.567	185.567	-77.1782	2.57054	3.30692	43.5004	2.16531	-0.547017	0.331089	0.300111	2.59444	-197.271	196.586	-33.9025	0	0	-0.232643
2175	0	9.53943	0	0	9.71203	2.07454	-10.7673	-0.169256	0.0355102	0.0828106	-4.17956	-4.95E-16	0.648612	0	0	0.021503	-1.90262	-20.5083	-3.52736	243.491	336.384	612.686	400.168	400.168	400.168	-4.58688	-76.9847	0.720243	217.055	321.129	204.742	185.567	185.567	185.567	-77.1037	3.17079	2.90808	43.4664	2.52647	-1.02294	0.30024	0.226937	2.7409	-136.661	182.543	-33.7786	0	0	-0.162324
2176	0	11.5924	0	0	11.8457	2.18032	-11.7873	-0.151301	0.0288571	0.0609946	-3.18241	-3.49E-16	-0.572494	0	0	0.0113872	-2.35799	-20.2659	-2.97815	240.346	335.561	606.101	399.021	399.021	399.021	-4.6814	-76.6827	1.42775	199.128	321.058	204.493	185.567	185.567	185.567	-76.8094	3.73352	2.57938	43.5771	2.82907	-1.83985	0.199369	0.145139	2.86999	-29.4065	163.468	-32.3577	0	0	-0.13429
2177	0	13.2676	0	0	13.5973	2.25753	-12.5271	-0.142847	0.022004	0.0306991	-3.84907	-2.71E-15	-1.42227	0	0	0.0101291	-2.79211	-19.9392	-2.20585	236.425	335.008	600.019	397.946	397.946	397.947	-4.78494	-76.1885	2.03046	181.596	321.119	204.089	185.567	185.567	185.567	-76.3222	4.22523	2.32792	43.7427	3.05073	-2.84233	0.069467	0.0531929	2.98085	97.8027	137.622	-29.1092	0	0	-0.118095
2178	0	14.5953	0	0	14.9911	2.31224	-13.0487	-0.14114	0.0140034	-0.00109654	-5.36589	2.33E-16	-2.07449	0	0	0.0111398	-3.1631	-19.4858	-1.38566	231.559	334.717	594.422	396.984	396.984	396.984	-4.88819	-75.5392	2.51728	164.326	321.295	203.547	185.567	185.567	185.567	-75.6795	4.63351	2.15301	43.8542	3.17737	-3.84346	-0.0555661	-0.0467708	3.07569	220.872	104.644	-23.8729	0	0	-0.0460339
2179	0	15.611	0	0	16.0608	2.35105	-13.4175	-0.143072	0.00511106	-0.0295961	-7.03422	-1.81E-15	-2.59813	0	0	0.0111164	-3.43444	-18.8678	-0.693899	225.591	334.664	589.294	396.168	396.168	396.168	-4.98838	-74.7716	2.89293	147.185	321.562	202.918	185.567	185.567	185.567	-74.9184	4.96019	2.04854	43.8025	3.20563	-4.66296	-0.150929	-0.147405	3.15621	321.373	67.0381	-17.2221	0	0	0.127424
2180	0	16.3478	0	0	16.8399	2.37986	-13.6905	-0.146573	-0.00380199	-0.0521877	-8.42532	-2.80E-15	-3.00524	0	0	0.00921278	-3.58194	-18.0562	-0.278763	218.402	334.808	584.628	395.531	395.531	395.531	-5.08466	-73.9154	3.16982	130.061	321.892	202.264	185.567	185.567	185.567	-74.0687	5.21315	2.00502	43.4943	3.14134	-5.1569	-0.201345	-0.236633	3.22561	387.566	29.9006	-10.2548	0	0	0.392954
2181	0	16.8304	0	0	17.3548	2.40317	-13.9108	-0.150256	-0.011543	-0.0675834	-9.3299	2.91E-15	-3.27314	0	0	0.00575118	-3.59815	-17.0327	-0.238611	209.931	335.104	580.446	395.105	395.105	395.105	-5.17499	-72.989	3.36158	112.868	322.257	201.645	185.567	185.567	185.567	-73.149	5.40019	2.01158	42.8628	2.99561	-5.23695	-0.195689	-0.302389	3.28105	412.457	-0.75724	-4.21651	0	0	0.687706
2182	0	17.074	0	0	17.6218	2.42367	-14.1044	-0.153485	-0.0173851	-0.0752786	-9.72433	8.15E-16	-3.40863	0	0	0.00146225	-3.49366	-15.7919	-0.606449	200.185	335.517	576.8	394.916	394.916	394.916	-5.25494	-71.9999	3.47863	95.551	322.634	201.106	185.567	185.567	185.567	-72.1663	5.5254	2.05771	41.874	2.78042	-4.8824	-0.127555	-0.335632	3.31811	393.329	-20.2766	0.0514955	0	0	0.916774
2183	0	17.086	0	0	17.648	2.44198	-14.2769	-0.156138	-0.0209199	-0.0752518	-9.69145	5.82E-16	-3.41957	0	0	-0.00291165	-3.29502	-14.342	-1.34191	189.253	336.019	573.77	394.982	394.982	394.982	-5.3179	-70.9458	3.52571	78.09	323.005	200.678	185.567	185.567	185.567	-71.1179	5.58745	2.13476	40.529	2.50533	-4.14513	0.000407044	-0.333779	3.32655	332.221	-27.1606	2.35801	0	0	0.984886
2184	0	16.869	0	0	17.4344	2.45635	-14.4121	-0.158295	-0.022261	-0.0684171	-9.33079	1.98E-15	-3.32394	0	0	-0.00679677	-3.03922	-12.7053	-2.33475	177.3	336.598	571.452	395.31	395.31	395.31	-5.35617	-69.8187	3.50085	60.4977	323.363	200.375	185.567	185.567	185.567	-69.9951	5.57935	2.23684	38.8612	2.17714	-3.14449	0.171298	-0.299001	3.29959	237.621	-23.149	3.13674	0	0	0.837217
2185	0	16.4252	0	0	16.9796	2.46282	-14.4729	-0.159638	-0.0213957	-0.0565404	-8.66148	-2.80E-15	-3.09301	0	0	-0.00975311	-2.76547	-10.9164	-3.42372	164.558	337.24	569.936	395.894	395.894	395.894	-5.36249	-68.6085	3.3963	42.8174	323.705	200.195	185.567	185.567	185.567	-68.7871	5.48985	2.36108	36.9313	1.80187	-2.04787	0.355384	-0.237848	3.23241	123.853	-11.9552	2.94451	0	0	0.491007
2186	0	15.7564	0	0	16.2821	2.45591	-14.408	-0.159446	-0.0180603	-0.042146	-7.6147	-1.40E-15	-2.6589	0	0	-0.0113932	-2.50653	-9.01874	-4.42839	151.298	337.931	569.293	396.713	396.713	396.713	-5.33137	-67.3037	3.20164	25.1141	324.037	200.122	185.567	185.567	185.567	-67.4816	5.30629	2.50663	34.817	1.38694	-1.03874	0.52033	-0.155856	3.1276	7.93415	3.20228	2.05784	0	0	0.0345147
2187	0	14.8614	0	0	15.3386	2.42997	-14.1637	-0.157292	-0.0124458	-0.0278162	-6.12499	4.02E-15	-2.00906	0	0	-0.0114047	-2.28231	-7.05868	-5.18479	137.787	338.655	569.555	397.735	397.735	397.735	-5.25994	-65.889	2.90879	7.45933	324.373	200.122	185.567	185.567	185.567	-66.0628	5.01888	2.67269	32.6028	0.942165	-0.281277	0.641616	-0.0580598	2.99273	-94.6981	20.3736	0.494023	0	0	-0.412606
2188	0	13.7325	0	0	14.1426	2.38046	-13.6962	-0.153278	-0.00522252	-0.015921	-4.18999	-3.32E-15	-1.20941	0	0	-0.0095105	-2.09761	-5.07948	-5.57405	124.266	339.399	570.713	398.914	398.914	398.914	-5.15005	-64.3436	2.51684	-10.0831	324.733	200.146	185.567	185.567	185.567	-64.5095	4.62542	2.85772	30.3682	0.478704	0.107943	0.711171	0.0477864	2.83994	-173.815	38.2287	-1.71942	0	0	-0.752813
2189	0	12.3541	0	0	12.6834	2.305	-12.9798	-0.147427	0.0026412	-0.00803756	-1.84154	-3.01E-15	-0.388043	0	0	-0.00518349	-1.94409	-3.11663	-5.53778	110.925	340.164	572.724	400.199	400.199	400.199	-5.0105	-62.6398	2.03516	-27.4688	325.14	200.133	185.567	185.567	185.567	-62.7941	4.13497	3.05998	28.1796	0.00623136	0.0741178	0.731769	0.153	2.68092	-224.856	56.1813	-4.488	0	0	-0.938255
2190	0	10.703	0	0	10.9455	2.20369	-12.0117	-0.13941	0.0105686	-0.00490859	0.863333	3.60E-15	0.345972	0	0	0.00244683	-1.80478	-1.19507	-5.08058	97.8948	340.971	575.521	401.534	401.534	401.534	-4.85802	-60.7444	1.48382	-44.6807	325.617	200.018	185.567	185.567	185.567	-60.8842	3.56877	3.27875	26.0843	-0.469124	-0.374881	0.713834	0.246389	2.52359	-248.893	73.2731	-7.57743	0	0	-0.975358
2191	0	8.74806	0	0	8.90742	2.0791	-10.8114	-0.129268	0.0171832	-0.0063603	3.76211	3.55E-15	0.814104	0	0	0.0144147	-1.65991	0.671155	-4.26225	85.2495	341.856	579.025	402.868	402.868	402.868	-4.71569	-58.6199	0.89147	-61.7322	326.183	199.734	185.567	185.567	185.567	-58.7432	2.95763	3.51488	24.1096	-0.94594	-1.17742	0.669858	0.318698	2.37322	-251.458	87.7556	-10.4817	0	0	-0.906985
2192	0	6.4535	0	0	6.54202	1.93549	-9.41588	-0.117508	0.0213221	-0.0117619	6.56906	-2.59E-15	0.890606	0	0	0.0310459	-1.49234	2.47723	-3.18323	73.0178	342.858	583.151	404.158	404.158	404.158	-4.61104	-56.227	0.291079	-78.6661	326.85	199.221	185.567	185.567	185.567	-56.3331	2.3375	3.77231	22.2642	-1.42571	-2.23316	0.613997	0.363137	2.22993	-241.191	97.4756	-12.6986	0	0	-0.789582
2193	0	3.78155	0	0	3.81757	1.77796	-7.87199	-0.105763	0.0220129	-0.0204732	8.80627	3.35E-16	0.511906	0	0	0.0505102	-1.29143	4.2245	-1.96557	61.1983	344.012	587.818	405.373	405.373	405.373	-4.57285	-53.5276	-0.283998	-95.5492	327.618	198.429	185.567	185.567	185.567	-53.6168	1.74454	4.05825	20.5437	-1.91074	-3.42179	0.562263	0.376621	2.0932	-228.189	100.159	-13.7992	0	0	-0.675466
2194	0	0.699087	0	0	0.703235	1.61145	-6.22747	-0.097363	0.019021	-0.0326106	9.76687	4.66E-16	-0.284947	0	0	0.067024	-1.05474	5.9169	-0.731965	49.7792	345.338	592.945	406.496	406.496	406.496	-4.62816	-50.4892	-0.802522	-112.463	328.47	197.334	185.567	185.567	185.567	-50.5628	1.21135	4.38261	18.9368	-2.4015	-4.62346	0.530648	0.360123	1.96143	-221.453	94.641	-13.7063	0	0	-0.600077
2195	0	-2.81118	0	0	-2.81996	1.44008	-4.52415	-0.0962118	0.0128869	-0.0491051	8.67883	-2.33E-15	-1.38515	0	0	0.0708591	-0.787334	7.55747	0.412989	38.7597	346.837	598.448	407.524	407.524	407.524	-4.79957	-47.0931	-1.23611	-129.485	329.38	195.953	185.567	185.567	185.567	-47.1533	0.765247	4.75674	17.4313	-2.89508	-5.73695	0.529468	0.317659	1.83714	-226.51	80.8855	-12.6082	0	0	-0.577207
2196	0	-6.73741	0	0	-6.74547	1.26705	-2.79607	-0.105423	0.00512425	-0.0707832	4.91061	1.40E-15	-2.60637	0	0	0.0504713	-0.499525	9.14571	1.3954	28.1646	348.494	604.236	408.466	408.466	408.466	-5.10194	-43.3445	-1.5591	-146.67	330.31	194.369	185.567	185.567	185.567	-43.3943	0.427478	5.19092	16.0192	-3.38441	-6.69141	0.564501	0.254209	1.7202	-246.073	59.9583	-10.8851	0	0	-0.60511
2197	0	-11.026	0	0	-11.0279	1.0949	-1.07178	-0.12654	-0.00345612	-0.0979541	-1.86022	-1.40E-15	-3.85517	0	0	-0.00270425	-0.203867	10.6759	2.17741	18.053	350.277	610.204	409.338	409.338	409.338	-5.53828	-39.2811	-1.74925	-164.021	331.227	192.74	185.567	185.567	185.567	-39.3246	0.212198	5.69082	14.6994	-3.85853	-7.45059	0.634642	0.173822	1.61182	-279.769	32.7871	-8.80132	0	0	-0.669165
2198	0	-15.5721	0	0	-15.573	0.92592	0.622749	-0.158152	-0.0130335	-0.129353	-11.4281	2.56E-15	-5.1002	0	0	-0.0881136	0.0875719	12.1363	2.75539	8.51793	352.143	616.23	410.161	410.161	410.161	-6.09835	-34.9811	-1.79126	-181.46	332.103	191.29	185.567	185.567	185.567	-35.0232	0.124901	6.25636	13.4787	-4.30381	-8.00998	0.735643	0.0795894	1.50953	-325.771	-0.178261	-6.37345	0	0	-0.748125
2199	0	-20.2178	0	0	-20.2342	0.762212	2.26338	-0.196757	-0.022956	-0.161888	-23.0899	-4.08E-15	-6.11418	0	0	-0.193555	0.365265	13.5098	3.15319	-0.31887	354.042	622.17	410.955	410.955	410.955	-6.76116	-30.5637	-1.68232	-198.813	332.917	190.286	185.567	185.567	185.567	-30.6105	0.160307	6.88302	12.3713	-4.70509	-8.38927	0.858869	-0.0244821	1.40899	-381.123	-37.5199	-3.52524	0	0	-0.814678
2200	0	-24.7575	0	0	-24.8165	0.605869	3.82677	-0.236466	-0.0309771	-0.191194	-35.6164	-4.43E-15	-6.35924	0	0	-0.29512	0.622949	14.7748	3.41224	-8.31745	355.918	627.865	411.742	411.742	411.742	-7.49723	-26.186	-1.43703	-215.807	333.659	189.985	185.567	185.567	185.567	-26.2442	0.300377	7.5614	11.3966	-5.0471	-8.6223	0.995777	-0.131346	1.30326	-442.286	-75.8518	-0.200276	0	0	-0.838877
2201	0	-28.9556	0	0	-29.0911	0.459343	5.28684	-0.269647	-0.033393	-0.213826	-47.3791	3.73E-15	-5.06118	0	0	-0.36324	0.85726	15.9073	3.58128	-15.3315	357.71	633.141	412.538	412.538	412.538	-8.26846	-22.0295	-1.08962	-232.097	334.344	190.582	185.567	185.567	185.567	-22.1053	0.513455	8.27275	10.5769	-5.31521	-8.74751	1.13036	-0.229951	1.18588	-501.733	-109.214	3.39526	0	0	-0.789008
2202	0	-32.5756	0	0	-32.8208	0.326171	6.60793	-0.289815	-0.0261906	-0.227971	-56.7523	1.86E-15	-1.50001	0	0	-0.374559	1.06646	16.883	3.70634	-21.222	359.359	637.819	413.354	413.354	413.354	-9.02486	-18.2784	-0.693068	-247.32	335.027	192.17	185.567	185.567	185.567	-18.3756	0.755169	8.98158	9.93345	-5.4962	-8.79931	1.24784	-0.308599	1.05451	-551.346	-130.562	6.74549	0	0	-0.651094
2203	0	-35.4154	0	0	-35.7906	0.211739	7.73753	-0.294765	-0.00855337	-0.234542	-62.579	5.59E-15	4.41538	0	0	-0.321798	1.2491	17.6805	3.82271	-25.8704	360.81	641.729	414.196	414.196	414.196	-9.70092	-15.094	-0.31421	-261.172	335.826	194.73	185.567	185.567	185.567	-15.2119	0.972032	9.62941	9.48304	-5.57915	-8.80181	1.3352	-0.360744	0.912484	-583.986	-135.77	9.27982	0	0	-0.439474
2204	0	-37.3359	0	0	-37.835	0.123557	8.60391	-0.286325	0.017095	-0.235585	-64.3203	0	11.9735	0	0	-0.215539	1.40326	18.2834	3.9496	-29.1908	362.02	644.718	415.06	415.06	415.06	-10.2168	-12.5934	-0.0255642	-273.45	336.914	198.157	185.567	185.567	185.567	-12.7251	1.10747	10.1366	9.23348	-5.55712	-8.76545	1.38728	-0.384724	0.769935	-597.508	-124.431	10.4713	0	0	-0.19471
2205	0	-38.2791	0	0	-38.8605	0.0707097	9.12126	-0.268724	0.0461478	-0.233409	-62.0376	7.45E-15	19.7891	0	0	-0.0794304	1.52651	18.6827	4.08838	-31.138	362.96	646.66	415.94	415.94	415.94	-10.4856	-10.8335	0.107417	-284.079	338.5	202.311	185.567	185.567	185.567	-10.965	1.11014	10.4121	9.18069	-5.4286	-8.68673	1.40529	-0.383259	0.637617	-594.133	-99.3216	9.90526	0	0	0.0351298
2206	0	-38.2703	0	0	-38.862	0.0625185	9.20132	-0.246999	0.0724183	-0.229095	-56.308	-1.86E-15	26.1246	0	0	0.0568588	1.61659	18.8777	4.22419	-31.7109	363.622	647.47	416.82	416.82	416.82	-10.4243	-9.80125	0.0415879	-293.099	340.788	207.063	185.567	185.567	185.567	-9.91396	0.943604	10.3693	9.30737	-5.19916	-8.55092	1.39577	-0.361381	0.523887	-579.443	-65.8662	7.52896	0	0	0.213994
2207	0	-37.4066	0	0	-37.927	0.106399	8.77204	-0.225652	0.0897814	-0.221989	-48.0826	3.73E-15	29.4566	0	0	0.164457	1.6727	18.876	4.33039	-30.9519	364.018	647.101	417.679	417.679	417.679	-9.9694	-9.41286	-0.230665	-300.642	343.938	212.319	185.567	185.567	185.567	-9.48847	0.595499	9.94318	9.58361	-4.88231	-8.33657	1.36609	-0.326788	0.433878	-559.519	-30.909	3.75565	0	0	0.329137
2208	0	-35.8379	0	0	-36.2253	0.205344	7.80048	-0.208474	0.0939688	-0.20962	-38.5936	0	28.9896	0	0	0.222682	1.69692	18.6921	4.3742	-28.941	364.182	645.547	418.49	418.49	418.49	-9.09361	-9.52494	-0.677364	-306.896	348.022	218.027	185.567	185.567	185.567	-9.55161	0.0821725	9.10792	9.96972	-4.50019	-8.02062	1.32437	-0.286549	0.369049	-540.764	-0.819625	-0.480262	0	0	0.389419
2209	0	-33.7471	0	0	-33.9809	0.356035	6.31224	-0.198372	0.0842731	-0.189354	-29.215	-6.52E-15	24.9215	0	0	0.226436	1.69512	18.3455	4.32273	-25.7871	364.168	642.842	419.218	419.219	419.219	-7.81841	-9.95732	-1.23518	-312.065	353	224.154	185.567	185.567	185.567	-9.935	-0.553719	7.8861	10.4206	-4.08277	-7.58294	1.27864	-0.247145	0.328009	-528.993	20.2341	-3.99817	0	0	0.414305
2210	0	-31.3302	0	0	-31.4333	0.548675	4.39739	-0.197485	0.0639385	-0.160185	-21.3102	-5.59E-15	18.3269	0	0	0.188834	1.67729	17.8584	4.14854	-21.6152	364.039	639.049	419.825	419.825	419.825	-6.21388	-10.5239	-1.82813	-316.328	358.721	230.653	185.567	185.567	185.567	-10.4656	-1.2533	6.34602	10.891	-3.66674	-7.01023	1.2348	-0.210726	0.311379	-528.622	31.873	-5.81971	0	0	0.420146
2211	0	-28.7751	0	0	-28.7983	0.768805	2.19737	-0.206959	0.038468	-0.124036	-16.0111	4.19E-15	10.6944	0	0	0.134538	1.65704	17.2526	3.83378	-16.5538	363.871	634.256	420.264	420.264	420.264	-4.38389	-11.063	-2.38781	-319.801	364.955	237.438	185.567	185.567	185.567	-10.9917	-1.95497	4.58573	11.3408	-3.29321	-6.29848	1.19622	-0.176517	0.323719	-541.486	36.5736	-5.50242	0	0	0.41417
2212	0	-26.2404	0	0	-26.2405	1.00025	-0.122662	-0.225921	0.0133502	-0.0854818	-13.9142	-4.66E-16	3.41977	0	0	0.0868573	1.65048	16.5474	3.37326	-10.7222	363.736	628.573	420.493	420.493	420.493	-2.44225	-11.4602	-2.86661	-322.512	371.446	244.377	185.567	185.567	185.567	-11.4026	-2.60595	2.71088	11.7405	-3.00489	-5.45443	1.16173	-0.14246	0.373416	-565.317	37.9103	-3.19938	0	0	0.397533
2213	0	-23.8381	0	0	-23.8604	1.228	-2.4053	-0.251488	-0.00746523	-0.0495014	-14.9492	-3.15E-15	-2.52741	0	0	0.0584027	1.67488	15.7576	2.77593	-4.22011	363.704	622.124	420.47	420.47	420.47	-0.490286	-11.6578	-3.24042	-324.397	377.958	251.315	185.567	185.567	185.567	-11.6384	-3.16859	0.815107	12.0752	-2.84294	-4.49591	1.12758	-0.106523	0.469268	-595.217	38.8101	0.55711	0	0	0.374911
2214	0	-21.627	0	0	-21.698	1.44023	-4.52561	-0.279589	-0.0228088	-0.0202992	-18.4699	6.99E-15	-6.7867	0	0	0.0498494	1.74702	14.892	2.06483	2.87963	363.834	615.047	420.167	420.167	420.167	1.39683	-11.6518	-3.50346	-325.317	384.304	258.092	185.567	185.567	185.567	-11.6887	-3.62133	-1.03139	12.3476	-2.84336	-3.45094	1.08806	-0.0684068	0.6196	-624.752	39.93	5.28995	0	0	0.359688
2215	0	-19.6175	0	0	-19.7457	1.62921	-6.40348	-0.306057	-0.0332517	0.000593597	-23.5012	-1.40E-15	-9.46372	0	0	0.0553206	1.88142	13.9529	1.27523	10.5339	364.166	607.49	419.568	419.568	419.568	3.17264	-11.4798	-3.66118	-325.094	390.357	264.576	185.567	185.567	185.567	-11.5828	-3.95678	-2.78345	12.5797	-3.03342	-2.35528	1.03893	-0.0289043	0.828434	-648.988	40.1102	10.6566	0	0	0.372506
2216	0	-17.7841	0	0	-17.965	1.79141	-8.00433	-0.327786	-0.0404004	0.0135569	-29.0477	-1.86E-15	-10.9529	0	0	0.0680382	2.08871	12.9357	0.45143	18.7283	364.726	599.618	418.679	418.679	418.679	4.81444	-11.2056	-3.72468	-323.541	396.037	270.663	185.567	185.567	185.567	-11.3774	-4.17895	-4.41644	12.8127	-3.4279	-1.24892	0.979772	0.0132853	1.0926	-665.384	37.7416	16.4067	0	0	0.434712
2217	0	-16.0804	0	0	-16.302	1.92681	-9.33117	-0.342519	-0.0457578	0.0205553	-34.2386	7.45E-15	-11.7042	0	0	0.0830391	2.37387	11.8297	-0.356894	27.4729	365.519	591.609	417.525	417.525	417.525	6.31517	-10.9057	-3.70738	-320.49	401.299	276.281	185.567	185.567	185.567	-11.143	-4.30033	-5.91923	13.1046	-4.02559	-0.172545	0.911357	0.0614789	1.40551	-672.78	31.7847	22.2295	0	0	0.562251
2218	0	-14.4542	0	0	-14.7017	2.03807	-10.4139	-0.348638	-0.0500564	0.0238696	-38.4096	9.32E-16	-12.0593	0	0	0.0972967	2.73484	10.6194	-1.0984	36.794	366.528	583.652	416.154	416.154	416.154	7.67582	-10.6573	-3.62393	-315.81	406.118	281.378	185.567	185.567	185.567	-10.9533	-4.33955	-7.28787	13.5255	-4.80595	0.835819	0.837829	0.119269	1.75198	-671.159	22.2669	27.6402	0	0	0.762394
2219	0	-12.86	0	0	-13.1187	2.12954	-11.2985	-0.34558	-0.0537344	0.0257261	-41.1871	-7.45E-15	-12.249	0	0	0.108836	3.16165	9.2865	-1.72289	46.725	367.723	575.952	414.631	414.631	414.631	8.90079	-10.5292	-3.48918	-309.417	410.482	285.918	185.567	185.567	185.567	-10.8756	-4.31884	-8.5221	14.1507	-5.72762	1.74243	0.766288	0.189771	2.11502	-661.366	10.099	32.1914	0	0	1.03155
2220	0	-11.2679	0	0	-11.5247	2.20634	-12.0371	-0.334421	-0.0573325	0.0279089	-42.5464	-1.86E-15	-12.419	0	0	0.116395	3.63627	7.81246	-2.18344	57.2962	369.059	568.722	413.031	413.031	413.031	9.99503	-10.5755	-3.31718	-301.285	414.388	289.867	185.567	185.567	185.567	-10.9641	-4.26085	-9.62316	15.0516	-6.7288	2.51783	0.707054	0.270568	2.47434	-645.296	-3.92742	35.7168	0	0	1.35433
2221	0	-9.6672	0	0	-9.91121	2.27337	-12.6784	-0.317276	-0.0606203	0.0313663	-42.7209	5.59E-15	-12.5611	0	0	0.119554	4.1332	6.18189	-2.43811	68.5261	370.482	562.177	411.434	411.434	411.434	10.9621	-10.8337	-3.11949	-291.434	417.836	293.192	185.567	185.567	185.567	-11.2576	-4.18533	-10.5921	16.2845	-7.73108	3.13536	0.670056	0.356001	2.81092	-624.631	-17.8989	37.9202	0	0	1.70773
2222	0	-8.06293	0	0	-8.28538	2.33465	-13.2618	-0.29692	-0.0631537	0.0366039	-42.0996	0	-12.5871	0	0	0.118829	4.62149	4.38574	-2.45222	80.4124	371.935	556.532	409.914	409.914	409.914	11.8035	-11.3288	-2.90361	-279.922	420.83	295.858	185.567	185.567	185.567	-11.7826	-4.10673	-11.4294	17.8804	-8.64798	3.56934	0.665354	0.432661	3.10669	-601.834	-30.7027	38.7868	0	0	2.06319
2223	0	-6.47005	0	0	-6.6636	2.39282	-13.8131	-0.275597	-0.0641619	0.043423	-41.0268	0	-12.3311	0	0	0.115312	5.06807	2.42413	-2.19959	92.9271	373.364	551.99	408.532	408.532	408.532	12.5203	-12.0781	-2.672	-266.825	423.38	297.83	185.567	185.567	185.567	-12.5573	-4.03286	-12.1354	19.8365	-9.39844	3.79284	0.698199	0.485083	3.34811	-578.781	-41.0571	38.3732	0	0	2.39133
2224	0	-4.90683	0	0	-5.06509	2.449	-14.3429	-0.254705	-0.0632198	0.0512755	-39.7013	0	-11.6311	0	0	0.110105	5.442	0.307571	-1.66136	106.015	374.721	548.731	407.335	407.335	407.335	13.1149	-13.0957	-2.42211	-252.226	425.503	299.074	185.567	185.567	185.567	-13.5969	-3.96521	-12.7132	22.1141	-9.92174	3.77531	0.763771	0.500775	3.52534	-555.794	-47.7465	37.0408	0	0	2.66079
2225	0	-3.39017	0	0	-3.50743	2.50275	-14.8476	-0.234947	-0.0604265	0.058668	-38.1667	1.86E-15	-10.3763	0	0	0.103832	5.71789	-1.94399	-0.8238	119.596	375.972	546.909	406.351	406.351	406.351	13.5934	-14.395	-2.14761	-236.204	427.229	299.562	185.567	185.567	185.567	-14.9148	-3.90063	-13.1699	24.646	-10.1875	3.48189	0.840904	0.47794	3.63602	-529.072	-48.8742	35.3581	0	0	2.82616
2226	0	-1.9341	0	0	-2.00533	2.55256	-15.3132	-0.215305	-0.0544613	0.0642788	-36.2421	0	-8.36245	0	0	0.0962919	5.87751	-4.30307	0.319385	133.563	377.098	546.644	405.586	405.586	405.586	13.9664	-15.9875	-1.84081	-218.835	428.596	299.285	185.567	185.567	185.567	-16.5227	-3.83384	-13.5178	27.3497	-10.1968	2.8786	0.895751	0.425522	3.6783	-491.334	-41.4628	33.1974	0	0	2.82493
2227	0	-0.552495	0	0	-0.57397	2.59668	-15.7238	-0.195222	-0.0444919	0.0674563	-33.7964	0	-5.52377	0	0	0.087028	5.91029	-6.73624	1.75839	147.774	378.094	548.012	405.02	405.02	405.02	14.2525	-17.878	-1.49466	-200.198	429.661	298.249	185.567	185.567	185.567	-18.4257	-3.76009	-13.778	30.1425	-9.97626	1.9442	0.894952	0.358273	3.65295	-435.351	-23.8669	30.4394	0	0	2.60074
2228	0	0.737585	0	0	0.767572	2.63388	-16.0687	-0.175667	-0.0315355	0.0684483	-30.9179	-1.86E-15	-2.08963	0	0	0.0758971	5.81404	-9.20484	3.45514	162.043	378.972	551.039	404.612	404.612	404.612	14.4816	-20.0596	-1.10407	-180.386	430.502	296.49	185.567	185.567	185.567	-20.6181	-3.67726	-13.983	32.9525	-9.56855	0.685186	0.817479	0.289504	3.56233	-356.886	2.37933	27.4409	0	0	2.13781
2229	0	1.9158	0	0	1.99648	2.66337	-16.3413	-0.158352	-0.0175834	0.067888	-27.8647	-9.32E-16	1.51539	0	0	0.0633031	5.59632	-11.665	5.33308	176.138	379.747	555.692	404.307	404.307	404.307	14.6918	-22.5133	-0.665943	-159.502	431.214	294.058	185.567	185.567	185.567	-23.0829	-3.58707	-14.174	35.7231	-9.02268	-0.851415	0.664145	0.227233	3.41263	-256.536	32.7273	24.7107	0	0	1.48103
2230	0	2.96099	0	0	3.08885	2.68439	-16.5352	-0.145753	-0.00485661	0.0661236	-25.0392	2.33E-15	4.78557	0	0	0.0502234	5.27642	-14.0677	7.27484	189.78	380.433	561.864	404.05	404.05	404.05	14.9232	-25.2107	-0.179341	-137.648	431.894	291.014	185.567	185.567	185.567	-25.7944	-3.49573	-14.3937	38.4099	-8.38641	-2.57248	0.45541	0.173582	3.21118	-140.105	60.7963	22.5521	0	0	0.729599
2231	0	3.85502	0	0	4.02379	2.69581	-16.6404	-0.140779	0.00584175	0.0626541	-22.8836	-6.99E-16	7.3442	0	0	0.0377934	4.8865	-16.3599	9.13025	202.668	381.03	569.374	403.788	403.788	403.788	15.2111	-28.1191	0.354689	-114.918	432.628	287.426	185.567	185.567	185.567	-28.7233	-3.41353	-14.6788	40.974	-7.70149	-4.34325	0.224382	0.127558	2.97083	-17.5952	81.054	20.2985	0	0	0.00487942
2232	0	4.58722	0	0	4.78832	2.69642	-16.646	-0.145322	0.0147125	0.0564872	-21.6631	4.31E-15	8.94281	0	0	0.0267088	4.4705	-18.4876	10.7344	214.503	381.52	577.973	403.482	403.482	403.482	15.5812	-31.2068	0.933952	-91.3779	433.484	283.376	185.567	185.567	185.567	-31.8416	-3.35338	-15.0551	43.3768	-7.00147	-6.00293	0.00542974	0.0890729	2.70657	99.0192	90.7605	16.6079	0	0	-0.585001
2233	0	5.15642	0	0	5.37986	2.6858	-16.5482	-0.158916	0.0213256	0.0463633	-21.3039	2.04E-16	9.32019	0	0	0.017198	4.07997	-20.4001	11.9319	225.02	381.872	587.362	403.103	403.103	403.103	16.0478	-34.4476	1.55684	-67.0651	434.505	278.966	185.567	185.567	185.567	-35.1267	-3.32801	-15.5357	45.5786	-6.3109	-7.38814	-0.17154	0.0612032	2.43804	198.364	90.6314	10.521	0	0	-0.96827
2234	0	5.56795	0	0	5.80357	2.665	-16.3564	-0.178349	0.0237875	0.0318632	-21.3848	-4.31E-15	8.14211	0	0	0.00941172	3.76648	-22.0548	12.6015	234.014	382.059	597.221	402.635	402.636	402.635	16.6093	-37.8192	2.22293	-41.9975	435.706	274.33	185.567	185.567	185.567	-38.5591	-3.34621	-16.1176	47.5402	-5.64598	-8.3596	-0.287491	0.0476957	2.18196	272.058	83.6275	2.34296	0	0	-1.12006
2235	0	5.82591	0	0	6.0644	2.63652	-16.0932	-0.199671	0.0199873	0.0138965	-21.4118	1.63E-15	5.15638	0	0	0.00362964	3.57247	-23.4205	12.6766	241.361	382.065	607.237	402.076	402.076	402.076	17.2422	-41.2976	2.93126	-16.1924	437.059	269.617	185.567	185.567	185.567	-42.1157	-3.40913	-16.7769	49.2267	-5.01594	-8.82563	-0.33614	0.049694	1.95044	315.925	73.0575	-6.41388	0	0	-1.06312
2236	0	5.9253	0	0	6.15844	2.60346	-15.7868	-0.219509	0.00850539	-0.00544382	-21.0444	7.45E-15	0.320309	0	0	1.57E-05	3.52319	-24.4794	12.1549	247.014	381.904	617.13	401.432	401.432	401.432	17.8974	-44.8508	3.67637	10.3187	438.485	264.975	185.567	185.567	185.567	-45.7619	-3.50755	-17.4656	50.6116	-4.42504	-8.75649	-0.322803	0.0629357	1.74844	330.17	60.625	-13.6185	0	0	-0.858351
2237	0	5.84782	0	0	6.06816	2.5683	-15.4598	-0.23597	-0.0109385	-0.0239809	-20.2456	-1.86E-15	-6.1336	0	0	-0.00136153	3.62215	-25.2279	11.0965	251.009	381.615	626.671	400.725	400.725	400.725	18.5002	-48.4359	4.44308	37.4885	439.853	260.526	185.567	185.567	185.567	-49.4472	-3.62152	-18.1121	51.6807	-3.8742	-8.18592	-0.25853	0.0786312	1.57574	318.047	45.8355	-17.374	0	0	-0.585188
2238	0	5.56364	0	0	5.76372	2.53155	-15.117	-0.249195	-0.0363193	-0.040848	-19.3233	9.32E-15	-13.5934	0	0	-0.000352449	3.85113	-25.6761	9.61154	253.45	381.253	635.69	399.986	399.986	399.986	18.9563	-52.0008	5.20101	65.2635	440.984	256.349	185.567	185.567	185.567	-53.1064	-3.72319	-18.626	52.4346	-3.36202	-7.20138	-0.158646	0.0880549	1.42849	285.014	27.6859	-17.1403	0	0	-0.31964
2239	0	5.03965	0	0	5.21156	2.49105	-14.7379	-0.260987	-0.0635029	-0.0577593	-18.8025	-5.59E-15	-21.1202	0	0	0.00321607	4.17475	-25.8474	7.84217	254.502	380.874	644.072	399.257	399.257	399.257	19.1631	-55.4922	5.90088	93.5958	441.671	252.493	185.567	185.567	185.567	-56.6687	-3.78314	-18.9062	52.89	-2.88547	-5.92653	-0.0359495	0.0854125	1.30593	237.628	5.80187	-13.6699	0	0	-0.11278
2240	0	4.25238	0	0	4.38819	2.44214	-14.2784	-0.273031	-0.0876153	-0.0787422	-19.1154	-9.32E-15	-27.6262	0	0	0.0091026	4.5475	-25.7766	5.94284	254.375	380.522	651.753	398.587	398.587	398.587	19.0245	-58.8648	6.47519	122.443	441.701	249.002	185.567	185.567	185.567	-60.0712	-3.77898	-18.8522	53.0784	-2.44018	-4.5016	0.0925604	0.0690911	1.20812	185.183	-19.2014	-8.33513	0	0	0.0164762
2241	0	3.20075	0	0	3.2943	2.37869	-13.6794	-0.285749	-0.103773	-0.109082	-20.3632	3.73E-15	-32.0074	0	0	0.0159714	4.92193	-25.5083	4.06212	253.314	380.218	658.703	398.025	398.025	398.025	18.4669	-62.0905	6.84427	151.748	440.879	245.946	185.567	185.567	185.567	-63.2722	-3.70275	-18.3774	53.0444	-2.02107	-3.06431	0.211324	0.0421014	1.13776	138.449	-45.5475	-2.71007	0	0	0.0804073
2242	0	1.9155	0	0	1.96496	2.29455	-12.8803	-0.297628	-0.108013	-0.153131	-22.1773	-3.73E-15	-33.3252	0	0	0.0212361	5.25578	-25.0934	2.32906	251.582	379.961	664.921	397.62	397.62	397.62	17.4517	-65.1617	6.92794	181.395	439.048	243.449	185.567	185.567	185.567	-66.2596	-3.56369	-17.4211	52.842	-1.62334	-1.73534	0.302588	0.00932115	1.09178	109.461	-71.0264	1.84078	0	0	0.110181
2243	0	0.463097	0	0	0.473154	2.18525	-11.8347	-0.304842	-0.0980528	-0.213316	-23.6869	-1.86E-15	-30.9939	0	0	0.021884	5.51685	-24.5863	0.844806	249.453	379.735	670.422	397.412	397.412	397.412	15.9834	-68.0899	6.66111	211.169	436.112	241.683	185.567	185.567	185.567	-69.0512	-3.38476	-15.9604	52.5307	-1.24391	-0.609162	0.351352	-0.0215305	1.06635	109.833	-92.7039	4.33215	0	0	0.137879
2244	0	-1.05809	0	0	-1.07619	2.04947	-10.5245	-0.301826	-0.0745118	-0.288909	-23.6664	-9.32E-16	-25.0052	0	0	0.0160161	5.68508	-24.0406	-0.32092	247.193	379.513	675.23	397.424	397.424	397.424	14.112	-70.8974	6.00962	240.722	432.061	240.838	185.567	185.567	185.567	-71.6848	-3.1941	-14.0198	52.1704	-0.88201	0.249398	0.344185	-0.0448014	1.05032	149.03	-108.364	4.49742	0	0	0.18001
2245	0	-2.5314	0	0	-2.56279	1.89007	-8.972	-0.281959	-0.0412947	-0.375371	-20.7747	8.39E-15	-16.0383	0	0	0.00412484	5.75186	-23.506	-1.12977	245.058	379.267	679.377	397.661	397.661	397.661	11.9298	-73.604	4.98161	269.56	426.982	241.067	185.567	185.567	185.567	-74.2011	-3.01537	-11.6754	51.8175	-0.53938	0.804719	0.275823	-0.056469	1.02763	231.058	-116.249	2.62936	0	0	0.227415
2246	0	-3.84638	0	0	-3.87736	1.71403	-7.24202	-0.239193	-0.00466888	-0.465197	-13.9373	3.96E-15	-5.36459	0	0	-0.0110105	5.7178	-23.0253	-1.57231	243.272	378.974	682.896	398.107	398.107	398.107	9.56108	-76.2092	3.63143	297.078	421.074	242.41	185.567	185.567	185.567	-76.6214	-2.86112	-9.05001	51.5193	-0.219512	1.04702	0.14641	-0.0576548	0.981452	354.038	-116.129	-0.558953	0	0	0.2503
2247	0	-4.92931	0	0	-4.95164	1.53162	-5.43517	-0.171391	0.0283384	-0.549631	-2.88686	4.19E-15	5.40908	0	0	-0.0253974	5.58991	-22.6319	-1.66471	242.024	378.616	685.822	398.727	398.727	398.727	7.1481	-78.6755	2.05591	322.617	414.626	244.729	185.567	185.567	185.567	-78.9266	-2.73156	-6.30195	51.3116	0.0737835	0.988826	-0.0356529	-0.052115	0.89655	509.652	-108.874	-4.34246	0	0	0.213409
2248	0	-5.76722	0	0	-5.77912	1.35459	-3.67124	-0.0839393	0.0505243	-0.621406	11.3626	1.86E-15	14.586	0	0	-0.0340471	5.37907	-22.3488	-1.44545	241.454	378.181	688.182	399.471	399.471	399.471	4.83308	-80.9205	0.383994	345.548	407.982	247.67	185.567	185.567	185.567	-81.0467	-2.61825	-3.60571	51.2149	0.337402	0.661861	-0.256461	-0.0445373	0.771847	684.935	-97.0882	-8.11316	0	0	0.0969499
2249	0	-6.41013	0	0	-6.41431	1.1939	-2.06388	0.0114904	0.0562548	-0.676525	26.6787	4.66E-16	20.7616	0	0	-0.0313564	5.09803	-22.1867	-0.971951	241.643	377.664	689.992	400.284	400.283	400.284	2.73679	-82.8265	-1.24175	365.348	401.483	250.699	185.567	185.567	185.567	-82.8682	-2.50948	-1.12589	51.2333	0.570366	0.113998	-0.502686	-0.0397654	0.617785	866.216	-84.7991	-11.5887	0	0	-0.0880307
2250	0	-6.95034	0	0	-6.95087	1.05726	-0.694406	0.101577	0.0439879	-0.715143	40.4714	9.32E-16	23.2239	0	0	-0.0139965	4.76024	-22.1444	-0.31701	242.608	377.06	691.249	401.109	401.109	401.109	0.93899	-84.2647	-2.6893	381.643	395.394	253.191	185.567	185.567	185.567	-84.2592	-2.39416	1.01059	51.3536	0.774749	-0.593669	-0.765684	-0.0386121	0.455228	1043.24	-74.818	-14.9329	0	0	-0.299227
2251	0	-7.48979	0	0	-7.48998	0.947823	0.403111	0.174841	0.0175015	-0.739886	50.3315	4.66E-15	22.1457	0	0	0.0150686	4.37953	-22.2088	0.434644	244.299	376.371	691.927	401.899	401.899	401.899	-0.531244	-85.1237	-3.86101	394.2	389.853	254.545	185.567	185.567	185.567	-85.0991	-2.26315	2.73393	51.5461	0.956037	-1.38936	-1.04231	-0.0367415	0.306035	1209.48	-67.1482	-18.4028	0	0	-0.472547
2252	0	-8.10766	0	0	-8.10957	0.86462	1.23735	0.222027	-0.0149538	-0.753636	54.3633	-4.43E-15	18.5058	0	0	0.0451373	3.97042	-22.3564	1.19031	246.602	375.598	691.972	402.617	402.617	402.617	-1.69041	-85.3334	-4.70761	402.894	384.872	254.291	185.567	185.567	185.567	-85.3076	-2.10935	4.03463	51.7678	1.12275	-2.19349	-1.32286	-0.0257236	0.193092	1357.53	-58.8223	-21.9598	0	0	-0.534961
2253	0	-8.83408	0	0	-8.83867	0.80448	1.84004	0.234862	-0.0442682	-0.757864	51.3105	1.16E-15	13.6913	0	0	0.0613826	3.54814	-22.5558	1.85551	249.343	374.743	691.309	403.237	403.237	403.237	-2.58395	-84.8855	-5.22808	407.661	380.369	252.17	185.567	185.567	185.567	-84.8678	-1.92796	4.95115	51.9664	1.28562	-2.92356	-1.59027	0.00142415	0.136232	1477.12	-46.7934	-25.0886	0	0	-0.422535
2254	0	-9.63032	0	0	-9.63776	0.764484	2.24063	0.20762	-0.0623681	-0.751857	40.8849	4.66E-15	9.19783	0	0	0.0534853	3.12806	-22.7711	2.34185	252.313	373.809	689.844	403.746	403.746	403.746	-3.26573	-83.8492	-5.45952	408.492	376.222	248.189	185.567	185.567	185.567	-83.8434	-1.71813	5.54932	52.0866	1.45628	-3.50077	-1.81775	0.0479412	0.151939	1554.4	-28.7301	-27.1446	0	0	-0.106296
2255	0	-10.3809	0	0	-10.3905	0.743999	2.44573	0.141165	-0.0639667	-0.732926	24.2301	-2.21E-15	6.26295	0	0	0.0265431	2.72447	-22.9663	2.57574	255.278	372.801	687.487	404.132	404.132	404.132	-3.77965	-82.3776	-5.46174	405.452	372.327	242.648	185.567	185.567	185.567	-82.3843	-1.48589	5.90028	52.0772	1.646	-3.85746	-1.9764	0.11011	0.245583	1575.7	-3.96767	-27.8457	0	0	0.382191
2256	0	-10.9064	0	0	-10.9163	0.745603	2.42967	0.0459377	-0.047782	-0.697444	4.08726	1.05E-15	5.49841	0	0	0.00437684	2.34892	-23.1093	2.50587	258.008	371.728	684.159	404.389	404.389	404.389	-4.14804	-80.6938	-5.302	398.717	368.642	236.097	185.567	185.567	185.567	-80.712	-1.24615	6.06214	51.8977	1.8643	-3.94387	-2.04049	0.180822	0.408839	1531.36	27.3094	-27.7254	0	0	0.94323
2257	0	-11.0018	0	0	-11.0096	0.774475	2.14059	-0.0595138	-0.0177185	-0.642941	-15.7372	-6.99E-16	6.60467	0	0	0.0160989	2.00845	-23.1748	2.10913	260.292	370.602	679.821	404.507	404.507	404.507	-4.37207	-79.0517	-5.0412	388.613	365.201	229.231	185.567	185.567	185.567	-79.0789	-1.01971	6.07079	51.5241	2.11835	-3.73404	-1.99878	0.249169	0.621915	1421.06	63.0223	-28.0297	0	0	1.43517
2258	0	-10.4936	0	0	-10.4974	0.836358	1.52062	-0.154305	0.018417	-0.568896	-31.4992	-1.86E-15	8.54507	0	0	0.0720763	1.70414	-23.1472	1.39424	261.957	369.439	674.479	404.478	404.478	404.478	-4.44514	-77.6781	-4.72305	375.6	362.098	222.732	185.567	185.567	185.567	-77.7111	-0.823385	5.94331	50.9538	2.4123	-3.2301	-1.85182	0.305942	0.861717	1252.33	100.215	-30.0742	0	0	1.72241
2259	0	-9.29372	0	0	-9.29412	0.934844	0.53326	-0.223384	0.0507361	-0.476248	-40.8072	1.40E-15	9.988	0	0	0.151342	1.42998	-23.0221	0.405005	262.88	368.263	668.201	404.289	404.289	404.289	-4.37345	-76.7179	-4.36748	360.222	359.446	217.116	185.567	185.567	185.567	-76.7533	-0.657422	5.69109	50.2079	2.74691	-2.4669	-1.6061	0.341136	1.11106	1035.55	133.661	-34.1005	0	0	1.71876
2260	0	-7.42801	0	0	-7.42876	1.06873	-0.809376	-0.263434	0.0714495	-0.368433	-43.4167	-7.92E-15	10.0021	0	0	0.216347	1.17227	-22.8065	-0.776397	263.001	367.097	661.116	403.93	403.93	403.93	-4.19256	-76.2056	-3.97205	343.044	357.317	212.654	185.567	185.567	185.567	-76.2415	-0.498335	5.33544	49.3319	3.11955	-1.51677	-1.27391	0.347874	1.36229	782.389	158.754	-39.0381	0	0	1.41511
2261	0	-5.02241	0	0	-5.02695	1.23076	-2.4329	-0.280081	0.0795031	-0.253392	-40.8229	3.73E-15	8.63648	0	0	0.241382	0.910328	-22.5183	-2.02716	262.322	365.965	653.417	403.39	403.391	403.39	-3.96782	-76.0799	-3.52249	324.617	355.715	209.379	185.567	185.567	185.567	-76.1166	-0.304165	4.91483	48.3931	3.52434	-0.492877	-0.875927	0.326274	1.6163	509.275	174.852	-43.3742	0	0	0.894481
2262	0	-2.25693	0	0	-2.26305	1.40876	-4.21191	-0.277509	0.0780671	-0.143097	-34.8338	-7.69E-15	6.56334	0	0	0.223546	0.618708	-22.1838	-3.18744	260.912	364.887	645.341	402.668	402.668	402.668	-3.77392	-76.2267	-3.00534	305.458	354.583	207.16	185.567	185.567	185.567	-76.2667	-0.031147	4.47603	47.4737	3.9521	0.454094	-0.45235	0.283256	1.87145	243.29	183.315	-45.8567	0	0	0.324789
2263	0	0.676948	0	0	0.68068	1.58832	-5.99821	-0.259432	0.0690636	-0.049418	-27.1722	1.86E-15	4.31338	0	0	0.176485	0.271838	-21.8322	-4.07717	258.881	363.873	637.152	401.765	401.765	401.765	-3.66808	-76.5177	-2.41884	286.02	353.835	205.772	185.567	185.567	185.567	-76.5643	0.346759	4.05957	46.6592	4.39125	1.15199	-0.0568826	0.223999	2.12514	16.4237	183.103	-45.4237	0	0	-0.111168
2264	0	3.60312	0	0	3.6355	1.75541	-7.65	-0.233208	0.0562638	0.0197335	-19.5336	-2.56E-15	2.40265	0	0	0.121393	-0.148777	-21.4868	-4.52948	256.349	362.936	629.111	400.696	400.696	400.696	-3.67559	-76.8331	-1.78018	266.665	353.383	204.954	185.567	185.567	185.567	-76.8895	0.826055	3.69354	46.0226	4.82758	1.4407	0.25611	0.156038	2.37254	-143.431	175.003	-42.0343	0	0	-0.312602
2265	0	6.37742	0	0	6.45832	1.89907	-9.06004	-0.206219	0.043052	0.0605797	-13.1314	-4.31E-15	1.08752	0	0	0.0745254	-0.646314	-21.1575	-4.43567	253.4	362.095	621.445	399.484	399.484	399.484	-3.78732	-77.0772	-1.12214	247.641	353.152	204.457	185.567	185.567	185.567	-77.1458	1.37508	3.39085	45.6078	5.24431	1.2175	0.441353	0.0877616	2.60877	-216.47	161.666	-36.6727	0	0	-0.305013
2266	0	8.89444	0	0	9.03772	2.01337	-10.1741	-0.183578	0.0311223	0.0738383	-8.5602	-2.71E-15	0.329904	0	0	0.0425712	-1.20235	-20.8342	-3.78608	250.041	361.384	614.317	398.164	398.164	398.164	-3.97002	-77.1857	-0.482758	229.083	353.083	204.083	185.567	185.567	185.567	-77.2678	1.94662	3.15127	45.4168	5.62237	0.478617	0.477388	0.0215422	2.82502	-197.693	144.664	-30.3997	0	0	-0.205851
2267	0	11.0857	0	0	11.2957	2.09793	-10.9934	-0.16804	0.021297	0.0650777	-5.92225	1.56E-15	-0.0125822	0	0	0.0248831	-1.77608	-20.4873	-2.68845	246.182	360.851	607.821	396.781	396.781	396.781	-4.18274	-77.1242	0.105313	211.012	353.141	203.702	185.567	185.567	185.567	-77.2201	2.49415	2.96671	45.4033	5.94229	-0.661976	0.383655	-0.0436811	3.01337	-103.331	124.454	-23.8204	0	0	-0.125088
2268	0	12.9146	0	0	13.1868	2.15688	-11.5619	-0.159321	0.0128606	0.0424892	-4.87707	-6.04E-16	-0.198987	0	0	0.0166163	-2.31094	-20.0734	-1.35142	241.646	360.539	601.978	395.388	395.388	395.388	-4.3894	-76.8825	0.62211	193.368	353.302	203.251	185.567	185.567	185.567	-76.9912	2.98344	2.82509	45.4781	6.1882	-1.98978	0.208759	-0.11336	3.16649	35.3867	99.4405	-16.9282	0	0	-0.0787875
2269	0	14.3689	0	0	14.694	2.19673	-11.9449	-0.155988	0.0050105	0.0142926	-4.92596	-9.14E-16	-0.447109	0	0	0.0128616	-2.74686	-19.5435	-0.0382714	236.207	360.464	596.761	394.048	394.048	394.048	-4.56471	-76.4662	1.06028	176.037	353.551	202.72	185.567	185.567	185.567	-76.5857	3.3956	2.71392	45.5242	6.35078	-3.23709	0.0150494	-0.184575	3.28475	181.507	69.9126	-9.86379	0	0	-0.0016947
2270	0	15.4544	0	0	15.8213	2.22429	-12.2091	-0.156427	-0.00253325	-0.0136196	-5.58285	-2.75E-15	-0.874173	0	0	0.0102665	-3.03437	-18.8524	0.992222	229.647	360.612	592.123	392.832	392.832	392.831	-4.69456	-75.8893	1.42095	158.893	353.868	202.133	185.567	185.567	185.567	-76.0171	3.72407	2.62279	45.418	6.42849	-4.14377	-0.142532	-0.246171	3.37411	303.634	39.445	-3.39249	0	0	0.17284
2271	0	16.1876	0	0	16.586	2.24538	-12.4109	-0.158922	-0.00932399	-0.0377374	-6.43122	-3.23E-15	-1.48174	0	0	0.00712443	-3.14612	-17.9645	1.53896	221.799	360.944	588.031	391.812	391.812	391.812	-4.77446	-75.1682	1.70875	141.816	354.233	201.536	185.567	185.567	185.567	-75.3015	3.97015	2.54521	45.0512	6.42583	-4.51166	-0.226324	-0.282301	3.44027	380.917	14.3238	1.29734	0	0	0.44586
2272	0	16.5897	0	0	17.0108	2.26424	-12.5912	-0.162315	-0.015056	-0.0557997	-7.21504	-4.19E-15	-2.23406	0	0	0.00303071	-3.08296	-16.8581	1.49483	212.589	361.421	584.484	391.062	391.062	391.062	-4.80764	-74.3159	1.92839	124.706	354.624	200.979	185.567	185.567	185.567	-74.4521	4.13932	2.47976	44.3464	6.35021	-4.24117	-0.213809	-0.282142	3.48555	401.915	-0.360287	3.47438	0	0	0.738996
2273	0	16.6825	0	0	17.1186	2.28318	-12.772	-0.165596	-0.0194837	-0.0660083	-7.79036	-3.49E-15	-3.04351	0	0	-0.00169589	-2.87402	-15.5286	0.865621	202.049	362.015	581.523	390.642	390.642	390.642	-4.80314	-73.3403	2.08203	107.499	355.016	200.506	185.567	185.567	185.567	-73.4772	4.23819	2.43053	43.269	6.20987	-3.34965	-0.0984169	-0.246157	3.50317	363.429	-3.53561	3.31758	0	0	0.921641
2274	0	16.4875	0	0	16.9306	2.30197	-12.951	-0.167633	-0.0224039	-0.0671916	-8.05881	-4.54E-15	-3.76525	0	0	-0.0063333	-2.57066	-13.991	-0.229267	190.334	362.714	579.228	390.593	390.593	390.593	-4.7726	-72.2441	2.16708	90.1638	355.385	200.152	185.567	185.567	185.567	-72.3804	4.27085	2.40614	41.8292	6.01373	-1.97071	0.1029	-0.186271	3.48206	271.776	1.10691	1.93247	0	0	0.870128
2275	0	16.0258	0	0	16.466	2.3175	-13.0988	-0.168135	-0.0236233	-0.0597764	-8.01116	2.33E-16	-4.2198	0	0	-0.010054	-2.23467	-12.2803	-1.57923	177.701	363.504	577.699	390.926	390.926	390.926	-4.7259	-71.0272	2.17508	72.7135	355.711	199.932	185.567	185.567	185.567	-71.1618	4.23533	2.41702	40.0789	5.77319	-0.329674	0.349846	-0.117808	3.4115	143.083	7.80419	0.634907	0	0	0.539948
2276	0	15.3189	0	0	15.7427	2.32406	-13.1612	-0.166979	-0.0224258	-0.0461771	-7.61879	-1.40E-15	-4.18559	0	0	-0.0122734	-1.92362	-10.4473	-2.92699	164.476	364.361	577.026	391.626	391.626	391.626	-4.6683	-69.6888	2.09327	55.1976	355.984	199.844	185.567	185.567	185.567	-69.8208	4.12313	2.47205	38.0997	5.50398	1.30328	0.58904	-0.050932	3.28981	0.752197	12.5263	0.0209227	0	0	0.00733695
2277	0	14.3854	0	0	14.7767	2.31466	-13.0718	-0.163668	-0.0174909	-0.0298635	-6.77546	6.99E-16	-3.4488	0	0	-0.012862	-1.6781	-8.55011	-4.02345	151.001	365.24	577.262	392.647	392.647	392.647	-4.5995	-68.2269	1.91024	37.6907	356.206	199.862	185.567	185.567	185.567	-68.3551	3.92294	2.57439	35.9877	5.2253	2.66986	0.773955	0.0142081	3.12514	-131.124	15.3441	-0.310515	0	0	-0.565356
2278	0	13.2364	0	0	13.5784	2.28303	-12.7705	-0.158757	-0.00938108	-0.0147066	-5.46453	-1.16E-16	-2.08311	0	0	-0.0123246	-1.51521	-6.6441	-4.67587	137.577	366.094	578.414	393.922	393.922	393.922	-4.51423	-66.6353	1.62323	20.2721	356.398	199.942	185.567	185.567	185.567	-66.7578	3.62689	2.71796	33.8385	4.95657	3.57246	0.875548	0.0789742	2.93394	-232.564	17.7123	-0.85538	0	0	-1.0108
2279	0	11.8713	0	0	12.1506	2.22528	-12.2186	-0.152228	0.000712987	-0.00379602	-3.64791	3.30E-15	-0.326115	0	0	-0.0109135	-1.42948	-4.77371	-4.77907	124.43	366.893	580.441	395.367	395.367	395.367	-4.40689	-64.9007	1.24268	3.00716	356.598	200.024	185.567	185.567	185.567	-65.0148	3.23712	2.88888	31.7348	4.71288	3.90498	0.886343	0.143697	2.73456	-291.917	22.0339	-1.99375	0	0	-1.23092
2280	0	10.2758	0	0	10.4852	2.14093	-11.4083	-0.143931	0.0110891	0.000952453	-1.34695	1.16E-16	1.46828	0	0	-0.00795886	-1.39934	-2.96743	-4.32634	111.694	367.637	583.272	396.89	396.89	396.89	-4.27615	-63.0012	0.792583	-14.0679	356.855	200.04	185.567	185.567	185.567	-63.1039	2.76904	3.06953	29.7395	4.50167	3.66235	0.818241	0.202093	2.54156	-307.456	29.2316	-3.65764	0	0	-1.22249
2281	0	8.42177	0	0	8.56249	2.03289	-10.3637	-0.134275	0.0195205	-0.000770476	1.26539	2.56E-15	2.87997	0	0	-0.00192652	-1.39615	-1.23741	-3.40057	99.4124	368.357	586.82	398.404	398.404	398.404	-4.12727	-60.9062	0.306718	-30.9545	357.212	199.922	185.567	185.567	185.567	-60.995	2.24992	3.24308	27.8917	4.32197	2.93027	0.698876	0.24132	2.36417	-287.743	37.4189	-5.2978	0	0	-1.05666
2282	0	6.27139	0	0	6.35228	1.90669	-9.13456	-0.123848	0.0245091	-0.00818426	3.89149	1.16E-15	3.59134	0	0	0.00861487	-1.39259	0.417363	-2.1498	87.5598	369.099	590.996	399.831	399.831	399.831	-3.97213	-58.5798	-0.177209	-47.6908	357.702	199.609	185.567	185.567	185.567	-58.653	1.71446	3.39744	26.209	4.166	1.85966	0.564002	0.249688	2.20487	-248.213	43.7753	-6.43409	0	0	-0.829451
2283	0	3.78345	0	0	3.81871	1.76911	-7.78489	-0.113781	0.0248523	-0.0203308	6.07168	-2.33E-15	3.37589	0	0	0.0233621	-1.36821	2.00561	-0.753101	76.0748	369.91	595.717	401.111	401.111	401.111	-3.82731	-55.9845	-0.623419	-64.3448	358.339	199.059	185.567	185.567	185.567	-56.0418	1.19902	3.52729	24.6915	4.0219	0.631756	0.448218	0.220759	2.06243	-205.983	45.2514	-6.78436	0	0	-0.619832
2284	0	0.921522	0	0	0.927273	1.62681	-6.37969	-0.106344	0.0197528	-0.0364662	7.14901	1.16E-16	2.13625	0	0	0.0382923	-1.31178	3.53818	0.61456	64.8952	370.82	600.903	402.21	402.21	402.21	-3.71264	-53.0869	-1.00278	-81.0033	359.113	198.255	185.567	185.567	185.567	-53.1294	0.73662	3.63576	23.3279	3.87659	-0.577286	0.379	0.156304	1.93523	-175.907	40.044	-6.38268	0	0	-0.473909
2285	0	-2.33484	0	0	-2.34366	1.48503	-4.97183	-0.104987	0.0093055	-0.0561041	6.3365	3.79E-16	-0.0294359	0	0	0.04468	-1.22021	5.02323	1.81159	53.9896	371.838	606.475	403.119	403.119	403.119	-3.65126	-49.8659	-1.29555	-97.7543	359.984	197.221	185.567	185.567	185.567	-49.8957	0.35411	3.73639	22.1017	3.71764	-1.6258	0.374842	0.0637281	1.81894	-168.717	27.4872	-5.4077	0	0	-0.408222
2286	0	-5.97642	0	0	-5.98823	1.3468	-3.59341	-0.113594	-0.00480546	-0.0786539	2.91388	1.40E-15	-2.76568	0	0	0.0307697	-1.09584	6.46297	2.74894	43.3789	372.956	612.343	403.851	403.852	403.852	-3.66949	-46.3227	-1.49116	-114.662	360.887	196.039	185.567	185.567	185.567	-46.3429	0.0710731	3.8532	20.9966	3.53408	-2.4257	0.443015	-0.0447133	1.71326	-190.084	8.63251	-4.15755	0	0	-0.417584
2287	0	-9.9503	0	0	-9.95808	1.21291	-2.25422	-0.134383	-0.0191296	-0.102904	-3.44438	9.32E-16	-5.46268	0	0	-0.0126726	-0.942942	7.85175	3.39772	33.1447	374.153	618.402	404.446	404.446	404.446	-3.79381	-42.4933	-1.58581	-131.735	361.736	194.857	185.567	185.567	185.567	-42.5075	-0.100393	4.01701	20.0004	3.31733	-2.94988	0.58132	-0.157203	1.61236	-241.337	-14.6888	-2.89425	0	0	-0.483941
2288	0	-14.151	0	0	-14.153	1.0826	-0.948491	-0.166431	-0.0305273	-0.127026	-12.4545	9.32E-16	-7.50235	0	0	-0.0853243	-0.764945	9.17577	3.78578	23.4253	375.401	624.524	404.952	404.952	404.952	-4.04358	-38.4554	-1.57884	-148.895	362.452	193.881	185.567	185.567	185.567	-38.4676	-0.155766	4.25697	19.1072	3.06153	-3.22856	0.774831	-0.26309	1.51234	-318.127	-40.7412	-1.63698	0	0	-0.57765
2289	0	-18.4223	0	0	-18.4226	0.954679	0.334356	-0.203257	-0.0372957	-0.148991	-23.0158	-1.40E-15	-8.41506	0	0	-0.172422	-0.56286	10.4141	3.98433	14.4009	376.663	630.559	405.429	405.429	405.429	-4.42408	-34.327	-1.4714	-165.963	362.976	193.347	185.567	185.567	185.567	-34.3416	-0.0983025	4.59183	18.3182	2.76477	-3.33531	0.997868	-0.356821	1.40296	-410.037	-68.6041	-0.189471	0	0	-0.66178
2290	0	-22.5745	0	0	-22.5838	0.828569	1.59868	-0.237591	-0.0372839	-0.167592	-33.774	3.49E-15	-7.73482	0	0	-0.251907	-0.335647	11.5408	4.08748	6.27078	377.897	636.334	405.935	405.935	405.935	-4.92228	-30.2507	-1.26871	-182.679	363.293	193.468	185.567	185.567	185.567	-30.2729	0.0599352	5.02392	17.6403	2.42946	-3.36607	1.21712	-0.431537	1.27962	-502.268	-95.3746	1.49453	0	0	-0.69866
2291	0	-26.4071	0	0	-26.4418	0.705673	2.82927	-0.264334	-0.0294181	-0.181617	-43.5342	-1.63E-15	-5.19825	0	0	-0.302882	-0.0820763	12.5286	4.18916	-0.771832	379.052	641.666	406.52	406.52	406.52	-5.50231	-26.3762	-0.984668	-198.745	363.436	194.397	185.567	185.567	185.567	-26.4112	0.295946	5.53256	17.0838	2.06273	-3.41526	1.40347	-0.48293	1.13997	-581.469	-118.045	3.42458	0	0	-0.664592
2292	0	-29.7294	0	0	-29.8087	0.590209	3.98309	-0.281151	-0.0142599	-0.190746	-51.4101	9.32E-16	-0.8728	0	0	-0.311384	0.196535	13.352	4.36269	-6.564	380.078	646.373	407.222	407.222	407.222	-6.10449	-22.8456	-0.647728	-213.868	363.501	196.202	185.567	185.567	185.567	-22.8977	0.573578	6.07119	16.6587	1.67582	-3.55484	1.53464	-0.508241	0.988763	-637.239	-133.878	5.48839	0	0	-0.554875
2293	0	-32.3792	0	0	-32.5174	0.489337	4.98847	-0.28813	0.00584028	-0.194694	-56.8374	-5.59E-15	4.75521	0	0	-0.272618	0.494074	13.9908	4.64735	-10.9906	380.923	650.289	408.063	408.063	408.063	-6.64999	-19.7832	-0.305012	-227.794	363.639	198.873	185.567	185.567	185.567	-19.8537	0.842672	6.57034	16.3717	1.28266	-3.82052	1.60242	-0.507629	0.832238	-665.792	-141.67	7.50395	0	0	-0.387548
2294	0	-34.2382	0	0	-34.4358	0.412382	5.75343	-0.286936	0.0267144	-0.194151	-59.5094	5.59E-15	10.7427	0	0	-0.191096	0.798686	14.433	5.04407	-13.9934	381.549	653.274	409.047	409.047	409.047	-7.05124	-17.2857	-0.0195989	-240.334	364.031	202.337	185.567	185.567	185.567	-17.3708	1.04273	6.94707	16.2234	0.898402	-4.20758	1.60978	-0.484332	0.680077	-668.437	-141.932	9.20371	0	0	-0.195086
2295	0	-35.2431	0	0	-35.4802	0.369225	6.18154	-0.280218	0.0431878	-0.189646	-59.3576	-9.32E-15	15.8455	0	0	-0.0808227	1.09381	14.676	5.51998	-15.5723	381.929	655.224	410.163	410.163	410.163	-7.22735	-15.4127	0.140522	-251.372	364.855	206.488	185.567	185.567	185.567	-15.5023	1.11207	7.12103	16.2061	0.53779	-4.67583	1.57044	-0.443908	0.539539	-651.571	-136.912	10.4118	0	0	-0.0131035
2296	0	-35.3904	0	0	-35.6296	0.368192	6.19177	-0.270241	0.0525701	-0.181575	-56.4874	5.59E-15	19.055	0	0	0.0358202	1.36091	14.7267	6.0191	-15.779	382.054	656.077	411.383	411.383	411.383	-7.12067	-14.1767	0.120587	-260.871	366.24	211.212	185.567	185.567	185.567	-14.2565	1.00196	7.03285	16.3035	0.213704	-5.16094	1.5017	-0.391099	0.415127	-623.532	-127.685	10.8304	0	0	0.133056
2297	0	-34.7354	0	0	-34.9354	0.414427	5.73312	-0.258514	0.0554137	-0.169121	-51.2132	3.73E-15	19.9249	0	0	0.133132	1.58327	14.6002	6.47587	-14.7067	381.934	655.807	412.667	412.667	412.667	-6.70535	-13.5371	-0.102623	-268.866	368.246	216.407	185.567	185.567	185.567	-13.5927	0.690783	6.65493	16.4921	-0.0645506	-5.58902	1.42079	-0.329207	0.309536	-593.128	-113.722	10.0896	0	0	0.233125
2298	0	-33.3878	0	0	-33.5205	0.508863	4.79408	-0.24696	0.0521748	-0.150302	-44.2131	-3.73E-15	18.4385	0	0	0.190973	1.74964	14.3169	6.82802	-12.477	381.594	654.423	413.967	413.967	413.967	-5.98786	-13.4007	-0.51089	-275.451	370.859	221.987	185.567	185.567	185.567	-13.423	0.192152	5.99284	16.7427	-0.292122	-5.89017	1.34119	-0.265035	0.219796	-568.684	-96.4484	8.3216	0	0	0.289521
2299	0	-31.5005	0	0	-31.5629	0.647488	3.41106	-0.237283	0.0435536	-0.123779	-36.4475	-6.52E-15	15.0471	0	0	0.20297	1.85671	13.9	7.02554	-9.22582	381.078	651.961	415.222	415.222	415.222	-5.00509	-13.6344	-1.04772	-280.755	373.997	227.861	185.567	185.567	185.567	-13.6236	-0.445917	5.08204	17.0252	-0.470094	-6.00829	1.27	-0.20553	0.148929	-555.459	-78.181	6.12012	0	0	0.312246
2300	0	-29.2528	0	0	-29.2665	0.821399	1.67052	-0.231557	0.0312796	-0.0893238	-29.104	6.52E-15	10.5759	0	0	0.179166	1.90972	13.3718	7.03568	-5.09107	380.444	648.482	416.369	416.369	416.369	-3.81892	-14.087	-1.63473	-284.917	377.528	233.918	185.567	185.567	185.567	-14.0531	-1.15284	3.9803	17.312	-0.605629	-5.90644	1.2102	-0.155408	0.0998495	-556.867	-60.7724	4.27181	0	0	0.31395
2301	0	-26.8271	0	0	-26.8275	1.01796	-0.30031	-0.231833	0.0179337	-0.0496363	-23.3701	3.26E-15	5.96775	0	0	0.140021	1.92145	12.7517	6.84431	-0.201107	379.756	644.067	417.338	417.338	417.338	-2.50463	-14.6151	-2.19254	-288.047	381.295	240.011	185.567	185.567	185.567	-14.5746	-1.85245	2.75527	17.5825	-0.711749	-5.56842	1.16034	-0.116517	0.082278	-572.551	-44.8228	3.3848	0	0	0.305781
2302	0	-24.3832	0	0	-24.4051	1.2229	-2.35427	-0.239374	0.00577683	-0.00959016	-20.1316	-3.26E-15	1.98564	0	0	0.105263	1.91015	12.0539	6.45499	5.33425	379.079	638.815	418.058	418.058	418.058	-1.13596	-15.1062	-2.65821	-290.196	385.144	245.967	185.567	185.567	185.567	-15.0776	-2.47913	1.47084	17.8272	-0.806305	-4.9978	1.11512	-0.0871664	0.109418	-598.517	-30.1116	3.81118	0	0	0.298551
2303	0	-22.037	0	0	-22.104	1.42261	-4.34999	-0.253474	-0.00389207	0.0254209	-19.6893	2.39E-15	-0.94108	0	0	0.0854617	1.89696	11.287	5.8862	11.4295	378.479	632.84	418.465	418.465	418.465	0.227771	-15.4944	-2.99278	-291.346	388.95	251.612	185.567	185.567	185.567	-15.4933	-2.98704	0.177216	18.0503	-0.910057	-4.21482	1.06849	-0.0637009	0.194492	-628.266	-16.2253	5.61103	0	0	0.306232
2304	0	-19.852	0	0	-19.9728	1.60602	-6.1737	-0.272008	-0.0106147	0.0515498	-21.7642	2.10E-15	-2.70535	0	0	0.0815061	1.90328	10.4531	5.16823	18.0262	378.009	626.274	418.507	418.507	418.507	1.54784	-15.7628	-3.17977	-291.412	392.623	256.799	185.567	185.567	185.567	-15.7998	-3.35182	-1.09297	18.2715	-1.04384	-3.25243	1.01723	-0.0408266	0.34761	-655.753	-2.76425	8.53094	0	0	0.348153
2305	0	-17.8416	0	0	-18.0118	1.76575	-7.75184	-0.291809	-0.0144869	0.0673689	-25.6201	7.45E-15	-3.43568	0	0	0.0887721	1.94851	9.54819	4.34036	25.0929	377.713	619.266	418.149	418.149	418.149	2.80585	-15.9366	-3.21877	-290.262	396.113	261.425	185.567	185.567	185.567	-16.0163	-3.56723	-2.32331	18.5261	-1.22495	-2.1523	0.962581	-0.0126343	0.571853	-676.764	10.4188	12.0694	0	0	0.445908
2306	0	-15.9811	0	0	-16.1883	1.89845	-9.05399	-0.30966	-0.0158086	0.0738466	-30.3237	-6.52E-15	-3.38487	0	0	0.101857	2.0481	8.5634	3.44888	32.6235	377.623	611.983	417.38	417.38	417.38	3.99946	-16.0706	-3.11923	-287.749	399.397	265.438	185.567	185.567	185.567	-16.1926	-3.64058	-3.50995	18.8634	-1.46336	-0.961946	0.907638	0.0259426	0.863844	-689.127	23.052	15.5926	0	0	0.616829
2307	0	-14.2233	0	0	-14.4514	2.00451	-10.0881	-0.322873	-0.0154558	0.0726504	-34.967	6.06E-15	-2.89622	0	0	0.116687	2.21206	7.48556	2.54527	40.6321	377.753	604.606	416.218	416.218	416.218	5.13697	-16.235	-2.89612	-283.732	402.477	268.831	185.567	185.567	185.567	-16.3953	-3.58894	-4.65742	19.3425	-1.75812	0.266586	0.857859	0.0768359	1.21442	-691.712	33.9999	18.652	0	0	0.865739
2308	0	-12.5138	0	0	-12.7472	2.08749	-10.8925	-0.329629	-0.014543	0.0662049	-38.8204	7.45E-15	-2.32569	0	0	0.130691	2.44388	6.29923	1.68413	49.1465	378.107	597.332	414.712	414.712	414.712	6.23213	-16.5025	-2.56815	-278.099	405.37	271.63	185.567	185.567	185.567	-16.6949	-3.43669	-5.77498	20.0263	-2.09597	1.47784	0.818313	0.137449	1.60624	-684.298	41.4291	21.072	0	0	1.17942
2309	0	-10.805	0	0	-11.0301	2.15308	-11.5253	-0.329172	-0.0142038	0.0566661	-41.4109	-5.59E-15	-1.98573	0	0	0.142039	2.74005	4.98897	0.920023	58.198	378.672	590.368	412.941	412.941	412.942	7.29967	-16.9373	-2.15603	-270.78	408.098	273.882	185.567	185.567	185.567	-17.1552	-3.21277	-6.87313	20.9725	-2.45244	2.6151	0.796347	0.206036	2.02063	-667.453	44.57	22.8065	0	0	1.52767
2310	0	-9.06421	0	0	-9.2703	2.20795	-12.0525	-0.321791	-0.0158529	0.0463433	-42.531	-7.45E-15	-2.14278	0	0	0.148994	3.08969	3.54233	0.304016	67.8115	379.423	583.922	411.009	411.009	411.009	8.35071	-17.5887	-1.68081	-261.751	410.681	275.646	185.567	185.567	185.567	-17.8261	-2.94748	-7.95981	22.2237	-2.79417	3.62226	0.797973	0.277031	2.4309	-642.856	42.604	24.1207	0	0	1.86876
2311	0	-7.27863	0	0	-7.45738	2.25845	-12.5359	-0.308453	-0.0202744	0.0372491	-42.1896	-6.52E-15	-2.91296	0	0	0.149956	3.47517	1.95299	-0.120617	77.994	380.327	578.203	409.036	409.036	409.036	9.38839	-18.4878	-1.16113	-251.039	413.125	276.98	185.567	185.567	185.567	-18.7405	-2.66812	-9.03629	23.7968	-3.08372	4.44668	0.823164	0.343102	2.81068	-611.867	35.4704	25.286	0	0	2.15753
2312	0	-5.4556	0	0	-5.60006	2.30946	-13.0223	-0.289999	-0.0265123	0.0313743	-40.5084	6.52E-15	-4.14751	0	0	0.14385	3.87345	0.223405	-0.322954	88.7262	381.345	573.404	407.145	407.144	407.145	10.4056	-19.6481	-0.610824	-238.708	415.415	277.927	185.567	185.567	185.567	-19.9137	-2.39523	-10.0949	25.6778	-3.28542	5.04351	0.870489	0.399537	3.13156	-577.151	25.0523	26.1541	0	0	2.36303
2313	0	-3.62076	0	0	-3.72437	2.36369	-13.5373	-0.267436	-0.0333983	0.030052	-37.7263	0	-5.59569	0	0	0.130801	4.25855	-1.63398	-0.28577	99.9582	382.433	569.696	405.446	405.446	405.446	11.3872	-21.0669	-0.0375613	-224.858	417.527	278.512	185.567	185.567	185.567	-21.3444	-2.14032	-11.1214	27.82	-3.37119	5.37764	0.936413	0.441214	3.37419	-541.687	13.4105	26.7004	0	0	2.47277
2314	0	-1.81391	0	0	-1.87014	2.4214	-14.083	-0.24239	-0.0404608	0.0333401	-34.2217	-5.59E-15	-7.02835	0	0	0.112595	4.60402	-3.59785	-0.0011106	111.613	383.553	567.22	404.026	404.026	404.026	12.314	-22.7282	0.556142	-209.606	419.431	278.731	185.567	185.567	185.567	-23.0176	-1.90644	-12.0985	30.1508	-3.32524	5.42106	1.01495	0.463431	3.52757	-508.009	2.55305	27.179	0	0	2.49143
2315	0	-0.0827537	0	0	-0.0855344	2.48035	-14.6376	-0.216609	-0.0466422	0.0401744	-30.4367	-1.86E-15	-8.16347	0	0	0.0923077	4.88533	-5.64105	0.536891	123.597	384.671	566.082	402.931	402.931	402.931	13.1655	-24.607	1.17015	-193.081	421.097	278.556	185.567	185.567	185.567	-24.9084	-1.69084	-13.008	32.5841	-3.14678	5.14871	1.0919	0.461804	3.59171	-475.11	-5.32924	27.6187	0	0	2.42049
2316	0	1.524	0	0	1.57898	2.53648	-15.1631	-0.192747	-0.0503901	0.0482777	-26.9009	1.86E-15	-8.72391	0	0	0.0735074	5.08171	-7.73346	1.33401	135.8	385.757	566.351	402.167	402.167	402.167	13.9237	-26.6735	1.80344	-175.407	422.508	277.937	185.567	185.567	185.567	-26.9869	-1.48892	-13.8345	35.0331	-2.85081	4.54005	1.14604	0.436383	3.57567	-438.6	-7.50216	27.5913	0	0	2.24964
2317	0	2.96451	0	0	3.07825	2.58515	-15.6166	-0.173991	-0.0505753	0.0558762	-24.1281	1.86E-15	-8.54996	0	0	0.0587454	5.1779	-9.84332	2.38948	148.097	386.795	568.055	401.699	401.699	401.699	14.578	-28.8991	2.45255	-156.693	423.66	276.828	185.567	185.567	185.567	-29.2243	-1.29757	-14.5692	37.4211	-2.46577	3.58829	1.1558	0.388507	3.48877	-393.363	-2.74594	26.6675	0	0	1.97005
2318	0	4.21135	0	0	4.38053	2.62217	-15.9603	-0.163159	-0.0471109	0.0610808	-22.4655	9.32E-16	-7.66447	0	0	0.0485601	5.16671	-11.937	3.68351	160.336	387.775	571.175	401.467	401.467	401.467	15.1278	-31.2626	3.11258	-137.019	424.572	275.198	185.567	185.567	185.567	-31.5996	-1.11653	-15.2125	39.6867	-2.02904	2.31406	1.10313	0.322881	3.34571	-334.073	8.41475	24.5389	0	0	1.58333
2319	0	5.25618	0	0	5.47326	2.64455	-16.1675	-0.16068	-0.0407567	0.0630715	-21.8767	-1.86E-15	-6.24891	0	0	0.0414861	5.05173	-13.9782	5.16415	172.335	388.694	575.641	401.39	401.39	401.39	15.5817	-33.7542	3.77921	-116.433	425.279	273.049	185.567	185.567	185.567	-34.1036	-0.948162	-15.7731	41.7847	-1.58054	0.7779	0.979933	0.245537	3.15797	-257.802	23.2106	21.1648	0	0	1.11842
2320	0	6.10732	0	0	6.36165	2.65066	-16.224	-0.164924	-0.032416	0.0611665	-22.0024	-2.80E-15	-4.56043	0	0	0.0354361	4.84981	-15.9271	6.7397	183.878	389.547	581.324	401.39	401.39	401.39	15.9541	-36.3736	4.44941	-94.9522	425.829	270.426	185.567	185.567	185.567	-36.7377	-0.796752	-16.2649	43.6832	-1.15607	-0.914554	0.790607	0.164171	2.94059	-164.842	37.7783	16.6248	0	0	0.628503
2321	0	6.78178	0	0	7.06108	2.64046	-16.1296	-0.173308	-0.0227067	0.0553652	-22.3439	9.32E-16	-2.87146	0	0	0.0288947	4.59154	-17.7413	8.28182	194.727	390.325	588.038	401.395	401.395	401.395	16.2615	-39.1234	5.12093	-72.5852	426.274	267.411	185.567	185.567	185.567	-39.5059	-0.667782	-16.7037	45.3597	-0.781782	-2.61886	0.555222	0.0883041	2.70835	-60.782	48.88	10.9133	0	0	0.182408
2322	0	7.29539	0	0	7.58727	2.61564	-15.8998	-0.183798	-0.0132602	0.0459378	-22.4985	-1.86E-15	-1.56412	0	0	0.0214829	4.31862	-19.3793	9.64088	204.642	391.003	595.544	401.354	401.354	401.354	16.5199	-42.0008	5.79121	-49.3469	426.662	264.114	185.567	185.567	185.567	-42.4069	-0.567086	-17.1036	46.7991	-0.470836	-4.17021	0.304112	0.0264227	2.47581	44.4714	54.3211	4.41769	0	0	-0.156021
2323	0	7.65543	0	0	7.94868	2.57946	-15.5637	-0.19507	-0.0060528	0.0336887	-22.2514	4.19E-15	-1.02969	0	0	0.0137429	4.0778	-20.804	10.67	213.409	391.551	603.577	401.239	401.238	401.239	16.7397	-44.9918	6.45639	-25.2713	427.031	260.662	185.567	185.567	185.567	-45.4283	-0.498921	-17.4729	47.9928	-0.223252	-5.4099	0.0741048	-0.0133962	2.25682	138.251	54.2819	-2.37435	0	0	-0.34833
2324	0	7.85721	0	0	8.14238	2.5361	-15.1596	-0.206268	-0.00276062	0.0199313	-21.5805	2.33E-15	-1.56786	0	0	0.00653981	3.91265	-21.9869	11.2519	220.864	391.939	611.865	401.04	401.04	401.04	16.9202	-48.0707	7.11041	-0.412865	427.398	257.182	185.567	185.567	185.567	-48.5439	-0.463331	-17.8088	48.9402	-0.0285749	-6.21326	-0.106583	-0.0269563	2.05803	209.802	50.4976	-8.86222	0	0	-0.395509
2325	0	7.88385	0	0	8.15338	2.48971	-14.7254	-0.216821	-0.00389425	0.00574698	-20.6172	-9.32E-16	-3.26719	0	0	0.000458785	3.85531	-22.9114	11.3191	226.909	392.148	620.155	400.769	400.769	400.769	17.046	-51.2007	7.7437	25.1588	427.747	253.788	185.567	185.567	185.567	-51.7151	-0.454216	-18.0938	49.6493	0.12965	-6.51018	-0.220805	-0.0147063	1.8836	252.816	45.5184	-14.5831	0	0	-0.332769
2326	0	7.71005	0	0	7.95781	2.44342	-14.2904	-0.227026	-0.0091128	-0.00846433	-19.6459	-4.66E-15	-6.00514	0	0	-0.0044141	3.92072	-23.5734	10.8641	231.522	392.185	628.238	400.451	400.451	400.451	17.0863	-54.339	8.34116	51.3679	428.032	250.573	185.567	185.567	185.567	-54.8945	-0.459573	-18.296	50.1371	0.269506	-6.29374	-0.266472	0.017448	1.73357	266.846	41.0337	-19.0759	0	0	-0.213082
2327	0	7.30968	0	0	7.53034	2.39845	-13.8663	-0.237077	-0.0176952	-0.0237885	-18.9445	-9.32E-16	-9.47714	0	0	-0.00833847	4.10462	-23.9817	9.93598	234.748	392.075	635.949	400.118	400.118	400.118	16.9985	-57.4432	8.87927	78.1406	428.179	247.616	185.567	185.567	185.567	-58.0335	-0.464566	-18.3705	50.4287	0.407365	-5.61601	-0.252481	0.0578867	1.6052	256.817	36.8179	-21.8756	0	0	-0.0879412
2328	0	6.6643	0	0	6.85287	2.35356	-13.4413	-0.246473	-0.0276642	-0.0426798	-18.6724	0	-13.1136	0	0	-0.0116214	4.38566	-24.157	8.63006	236.699	391.857	643.177	399.804	399.804	399.804	16.7325	-60.4777	9.32275	105.406	428.092	244.989	185.567	185.567	185.567	-61.0891	-0.456432	-18.2626	50.5565	0.555497	-4.57486	-0.194567	0.0950784	1.49592	231.388	31.8009	-22.9099	0	0	0.00793919
2329	0	5.77042	0	0	5.92229	2.30514	-12.9812	-0.254519	-0.0353825	-0.0684159	-18.8811	1.86E-15	-16.0816	0	0	-0.0145648	4.73019	-24.1307	7.07189	237.541	391.572	649.857	399.542	399.542	399.542	16.2393	-63.4172	9.62428	133.081	427.661	242.768	185.567	185.567	185.567	-64.0296	-0.42924	-17.9133	50.5579	0.72128	-3.29701	-0.110271	0.121171	1.40265	200.699	25.2536	-22.7441	0	0	0.0635761
2330	0	4.64554	0	0	4.75744	2.24815	-12.4374	-0.260707	-0.0367643	-0.10459	-19.5152	-1.86E-15	-17.4858	0	0	-0.0177225	5.09831	-23.943	5.40163	237.482	391.253	655.96	399.357	399.357	399.357	15.4831	-66.2473	9.7296	161.046	426.786	241.043	185.567	185.567	185.567	-66.8367	-0.38676	-17.2709	50.4736	0.907023	-1.9214	-0.0184963	0.133051	1.32423	175.694	16.8713	-22.1975	0	0	0.0865695
2331	0	3.33396	0	0	3.40554	2.17769	-11.7621	-0.264667	-0.0289871	-0.153438	-20.3644	-2.80E-15	-16.6562	0	0	-0.0219535	5.44975	-23.6407	3.76019	236.764	390.913	661.482	399.269	399.269	399.269	14.4533	-68.9655	9.5885	189.116	425.393	239.923	185.567	185.567	185.567	-69.5082	-0.341908	-16.3041	50.3455	1.11035	-0.585149	0.0645621	0.132924	1.25768	165.606	7.00315	-22.0676	0	0	0.0908791
2332	0	1.91081	0	0	1.94606	2.09043	-10.921	-0.265401	-0.0122579	-0.215286	-20.9422	-9.32E-15	-13.4404	0	0	-0.0274534	5.74861	-23.2742	2.27822	235.651	390.554	666.436	399.288	399.288	399.288	13.1706	-71.5815	9.16863	217.015	423.459	239.53	185.567	185.567	185.567	-72.0583	-0.312513	-15.0136	50.2147	1.32509	0.586448	0.125111	0.123021	1.19915	177.792	-4.66692	-22.6997	0	0	0.0847008
2333	0	0.480168	0	0	0.487426	1.98544	-9.90262	-0.259179	0.0104353	-0.287622	-20.2813	9.32E-16	-8.25545	0	0	-0.0324251	5.9664	-22.8941	1.06857	234.409	390.162	670.844	399.416	399.416	399.416	11.6868	-74.1145	8.46674	244.376	421.017	239.982	185.567	185.567	185.567	-74.5138	-0.314502	-13.4368	50.1185	1.54197	1.48667	0.151481	0.107117	1.13997	217.323	-17.8362	-24.2498	0	0	0.0645525
2334	0	-0.83999	0	0	-0.849816	1.86437	-8.72042	-0.239427	0.0336794	-0.366144	-17.0335	-5.94E-15	-2.05341	0	0	-0.0337283	6.08364	-22.5476	0.219892	233.297	389.72	674.729	399.646	399.646	399.646	10.0756	-76.5835	7.51286	270.744	418.157	241.349	185.567	185.567	185.567	-76.9016	-0.35512	-11.644	50.0882	1.74991	2.03261	0.131798	0.0866843	1.0683	288.38	-32.4477	-26.6258	0	0	0.0160143
2335	0	-1.94645	0	0	-1.96283	1.73102	-7.40959	-0.198283	0.0521793	-0.445318	-9.86847	-3.96E-15	4.00308	0	0	-0.0299586	6.09025	-22.275	-0.209261	232.546	389.216	678.111	399.966	399.966	399.966	8.41962	-78.9872	6.3658	295.609	415.003	243.593	185.567	185.567	185.567	-79.2274	-0.429466	-9.72715	50.1461	1.93662	2.17052	0.0570144	0.063146	0.970404	393.063	-47.1887	-29.8342	0	0	-0.0811339
2336	0	-2.7851	0	0	-2.80056	1.59064	-6.02122	-0.131525	0.061644	-0.520011	1.73843	6.99E-16	8.78225	0	0	-0.022949	5.985	-22.1058	-0.195454	232.346	388.641	681.001	400.355	400.355	400.355	6.79715	-81.281	5.1021	318.441	411.695	246.506	185.567	185.567	185.567	-81.4515	-0.52241	-7.78524	50.3029	2.08971	1.88058	-0.0789143	0.0376517	0.839151	530.978	-60.1797	-33.7873	0	0	-0.242649
2337	0	-3.37444	0	0	-3.38543	1.44916	-4.61459	-0.043483	0.0590367	-0.586327	16.8025	-2.56E-15	11.3994	0	0	-0.014353	5.77451	-22.0569	0.245264	232.83	388	683.399	400.79	400.79	400.79	5.27172	-83.3646	3.80296	338.73	408.356	249.679	185.567	185.567	185.567	-83.4769	-0.614581	-5.90948	50.5556	2.19788	1.18112	-0.277324	0.0112667	0.676204	697.573	-69.6374	-38.1858	0	0	-0.465884
2338	0	-3.80243	0	0	-3.80856	1.31211	-3.24677	0.0525947	0.042732	-0.642507	32.7958	1.05E-15	11.4095	0	0	-0.00126023	5.47229	-22.1302	1.05423	234.058	387.304	685.285	401.247	401.247	401.247	3.88258	-85.0914	2.54086	356.041	405.072	252.537	185.567	185.567	185.567	-85.1581	-0.688723	-4.16861	50.8864	2.25225	0.131845	-0.533103	-0.0147605	0.497434	884.151	-75.0012	-42.4456	0	0	-0.717788
2339	0	-4.19562	0	0	-4.19808	1.18374	-1.96209	0.139337	0.0144286	-0.688494	46.3849	-1.63E-15	9.07117	0	0	0.0210389	5.09766	-22.3129	2.13114	236.013	386.564	686.616	401.702	401.702	401.702	2.63821	-86.301	1.36759	370.034	401.861	254.437	185.567	185.567	185.567	-86.3349	-0.73334	-2.59701	51.2623	2.2481	-1.16717	-0.832715	-0.0380343	0.328062	1078.58	-76.031	-45.9007	0	0	-0.932891
2340	0	-4.6742	0	0	-4.67464	1.06651	-0.787117	0.201175	-0.0199422	-0.725116	54.4624	1.46E-15	5.3897	0	0	0.0503477	4.67437	-22.5796	3.34177	238.601	385.783	687.321	402.136	402.136	402.136	1.51783	-86.8617	0.307906	380.463	398.671	254.808	185.567	185.567	185.567	-86.8742	-0.743738	-1.1916	51.6381	2.18622	-2.58325	-1.1582	-0.0520614	0.194294	1267.79	-71.235	-47.9559	0	0	-1.02534
2341	0	-5.30992	0	0	-5.30997	0.961806	0.262882	0.226983	-0.0509935	-0.752319	54.8917	-2.91E-16	1.89831	0	0	0.0730176	4.22901	-22.895	4.53143	241.664	384.952	687.307	402.532	402.532	402.532	0.484212	-86.7078	-0.638727	387.151	395.404	253.273	185.567	185.567	185.567	-86.7086	-0.72295	0.0783977	51.9598	2.07381	-3.96473	-1.48225	-0.0474081	0.119535	1435.8	-57.6733	-48.1008	0	0	-0.909104
2342	0	-6.09731	0	0	-6.09858	0.871633	1.16704	0.210471	-0.0688435	-0.767682	46.9054	3.32E-15	0.173282	0	0	0.071822	3.7889	-23.2188	5.54296	244.996	384.049	686.464	402.879	402.879	402.879	-0.494581	-85.864	-1.48694	389.972	391.974	249.737	185.567	185.567	185.567	-85.8613	-0.683456	1.2498	52.1707	1.92399	-5.15884	-1.76994	-0.0145616	0.120586	1563.47	-32.313	-46.0651	0	0	-0.529345
2343	0	-6.94189	0	0	-6.94565	0.800441	1.8805	0.151842	-0.0667125	-0.766946	31.3945	-3.90E-15	1.26425	0	0	0.0430053	3.37957	-23.5105	6.23526	248.366	383.043	684.682	403.167	403.167	403.167	-1.4232	-84.4546	-2.25139	388.862	388.365	244.423	185.567	185.567	185.567	-84.455	-0.648089	2.34078	52.2178	1.75463	-6.03013	-1.98568	0.0495388	0.20315	1632.07	5.39148	-42.1261	0	0	0.101
2344	0	-7.6696	0	0	-7.67596	0.75614	2.32418	0.0597271	-0.0443018	-0.74504	10.9433	1.75E-15	5.16431	0	0	0.00802028	3.02246	-23.7329	6.4989	251.537	381.907	681.864	403.386	403.386	403.386	-2.26761	-82.6931	-2.93652	383.872	384.674	237.851	185.567	185.567	185.567	-82.7003	-0.64673	3.33423	52.0584	1.58553	-6.47519	-2.10306	0.138214	0.360545	1628.62	51.7131	-37.2436	0	0	0.882318
2345	0	-8.06153	0	0	-8.06862	0.749223	2.39343	-0.0484612	-0.00831524	-0.698222	-10.5661	-1.63E-15	10.6925	0	0	0.00412491	2.73281	-23.856	6.26648	254.282	380.63	677.946	403.525	403.525	403.525	-2.96369	-80.8473	-3.53367	375.219	381.098	230.738	185.567	185.567	185.567	-80.8611	-0.705925	4.17945	51.6656	1.43568	-6.43179	-2.10932	0.235741	0.575063	1550.04	99.3513	-32.8687	0	0	1.64696
2346	0	-7.91077	0	0	-7.91556	0.789841	1.98668	-0.150476	0.0302438	-0.62546	-28.9453	1.86E-15	15.9433	0	0	0.0547837	2.51786	-23.8588	5.51836	256.396	379.224	672.915	403.573	403.573	403.573	-3.44541	-79.1818	-4.02156	363.303	377.881	223.84	185.567	185.567	185.567	-79.1981	-0.83287	4.81248	51.0324	1.32074	-5.88362	-2.00677	0.323072	0.823664	1403.55	140.42	-30.3368	0	0	2.21298
2347	0	-7.0851	0	0	-7.08629	0.883788	1.0452	-0.227712	0.0597974	-0.528569	-41.0761	6.06E-15	19.0439	0	0	0.145093	2.37552	-23.7306	4.28581	257.711	377.73	666.818	403.512	403.512	403.512	-3.68046	-77.893	-4.36739	348.67	375.231	217.777	185.567	185.567	185.567	-77.9065	-1.00164	5.18562	50.1748	1.25161	-4.86252	-1.80474	0.382581	1.08316	1201.19	168.755	-30.0335	0	0	2.44095
2348	0	-5.56875	0	0	-5.56889	1.02891	-0.410121	-0.272604	0.073595	-0.411912	-45.9346	-1.40E-15	19.0538	0	0	0.230266	2.29319	-23.4729	2.65429	258.108	376.209	659.772	403.323	403.323	403.323	-3.69463	-77.0648	-4.5319	331.934	373.25	212.912	185.567	185.567	185.567	-77.0727	-1.15225	5.29215	49.1325	1.2332	-3.45141	-1.50884	0.402515	1.34255	953.769	181.814	-31.0292	0	0	2.26709
2349	0	-3.46026	0	0	-3.46296	1.21393	-2.26443	-0.289818	0.0735236	-0.28458	-44.6673	-9.32E-16	16.4669	0	0	0.271963	2.24694	-23.0993	0.767182	257.534	374.728	651.965	402.985	402.985	402.985	-3.56773	-76.6703	-4.48097	313.718	371.908	209.33	185.567	185.567	185.567	-76.6742	-1.2075	5.1708	47.9683	1.26522	-1.78842	-1.13295	0.382955	1.59722	675.845	183.44	-32.0419	0	0	1.73516
2350	0	-0.929225	0	0	-0.931883	1.42075	-4.33149	-0.284758	0.0656921	-0.160491	-39.1139	4.19E-15	12.5803	0	0	0.260385	2.20282	-22.635	-1.17728	256.01	373.345	643.643	402.478	402.478	402.478	-3.39946	-76.6138	-4.19888	294.614	371.089	206.911	185.567	185.567	185.567	-76.6187	-1.1015	4.88626	46.7629	1.34335	-0.064517	-0.709708	0.333212	1.85087	392.807	179.1	-31.996	0	0	1.01003
2351	0	1.83144	0	0	1.84292	1.62892	-6.4006	-0.261944	0.0527439	-0.0544924	-31.1389	-1.16E-15	8.36672	0	0	0.209166	2.12166	-22.1125	-2.94472	253.622	372.094	635.093	401.79	401.79	401.79	-3.26866	-76.7738	-3.69875	275.149	370.651	205.414	185.567	185.567	185.567	-76.7855	-0.805789	4.50338	45.6056	1.46161	1.49372	-0.296282	0.262249	2.10213	139.658	169.597	-29.9685	0	0	0.327172
2352	0	4.63741	0	0	4.68638	1.81947	-8.27999	-0.230146	0.038202	0.0237383	-22.7094	3.26E-15	4.61278	0	0	0.14408	1.96801	-21.5643	-4.30339	250.495	370.977	626.605	400.918	400.918	400.918	-3.2141	-77.0295	-3.02905	255.741	370.463	204.545	185.567	185.567	185.567	-77.0523	-0.340773	4.07697	44.5806	1.61321	2.66191	0.0553244	0.183861	2.35161	-54.6749	156.107	-26.1597	0	0	-0.130199
2353	0	7.33448	0	0	7.44439	1.97802	-9.83039	-0.198571	0.0259509	0.070581	-15.3405	-2.91E-16	1.81877	0	0	0.0869408	1.72043	-21.0137	-5.07322	246.748	369.978	618.44	399.878	399.878	399.878	-3.2343	-77.2792	-2.26572	236.683	370.421	204.021	185.567	185.567	185.567	-77.3145	0.232518	3.64883	43.7517	1.79004	3.26644	0.302796	0.114268	2.59301	-170.605	141.927	-22	0	0	-0.306622
2354	0	9.80817	0	0	9.99306	2.09692	-10.9837	-0.173514	0.0174761	0.0876636	-9.82693	-4.54E-15	0.0516077	0	0	0.0474269	1.37949	-20.4677	-5.16931	242.459	369.085	610.806	398.706	398.706	398.706	-3.3002	-77.4478	-1.49235	218.133	370.462	203.615	185.567	185.567	185.567	-77.495	0.834769	3.24684	43.1483	1.98068	3.22781	0.429644	0.0637428	2.82107	-203.196	129.446	-18.7958	0	0	-0.280249
2355	0	11.9834	0	0	12.2434	2.17556	-11.7415	-0.158252	0.0130767	0.0808729	-6.3872	-1.73E-15	-0.804428	0	0	0.0254647	0.969694	-19.9146	-4.62256	237.638	368.307	603.841	397.456	397.456	397.456	-3.37438	-77.4875	-0.779838	200.132	370.556	203.178	185.567	185.567	185.567	-77.5442	1.39327	2.8869	42.7579	2.16983	2.58126	0.444445	0.0320722	3.02583	-162.958	118.956	-16.9734	0	0	-0.182309
2356	0	13.8183	0	0	14.142	2.21917	-12.1601	-0.152421	0.0107425	0.0580913	-4.74535	-8.74E-16	-1.10938	0	0	0.0154366	0.534338	-19.3269	-3.57138	232.231	367.667	597.617	396.193	396.193	396.193	-3.42516	-77.3722	-0.1727	182.626	370.698	202.637	185.567	185.567	185.567	-77.435	1.85879	2.57412	42.527	2.33999	1.46823	0.375536	0.0106486	3.20298	-71.6191	107.79	-15.8059	0	0	-0.0988111
2357	0	15.2959	0	0	15.666	2.23654	-12.3264	-0.15381	0.00850541	0.0271288	-4.41699	9.61E-16	-1.2348	0	0	0.0114678	0.125519	-18.6677	-2.22951	226.131	367.192	592.152	394.991	394.991	394.991	-3.43384	-77.0902	0.312501	165.503	370.896	201.983	185.567	185.567	185.567	-77.156	2.20989	2.30621	42.3704	2.47543	0.103823	0.258358	-0.00990211	3.34873	44.661	93.0175	-14.3196	0	0	-0.0324889
2358	0	16.4157	0	0	16.815	2.23749	-12.3355	-0.159707	0.00482685	-0.00535259	-4.90652	2.80E-15	-1.50519	0	0	0.00949834	-0.207555	-17.8984	-0.842157	219.205	366.892	587.432	393.926	393.926	393.926	-3.39482	-76.6391	0.679827	148.619	371.154	201.253	185.567	185.567	185.567	-76.7048	2.44738	2.07735	42.1865	2.566	-1.26759	0.129647	-0.0338337	3.46327	160.402	73.6396	-12.0164	0	0	0.0633569
2359	0	17.1868	0	0	17.6017	2.23088	-12.2722	-0.16748	-0.000459253	-0.0345438	-5.77839	1.28E-15	-2.07291	0	0	0.00733453	-0.428582	-16.985	0.358536	211.324	366.755	583.433	393.068	393.068	393.068	-3.31283	-76.0209	0.943083	131.834	371.466	200.506	185.567	185.567	185.567	-76.0844	2.58462	1.88264	41.8751	2.60848	-2.41702	0.0214642	-0.0559406	3.54611	254.97	52.4028	-9.27309	0	0	0.224893
2360	0	17.6237	0	0	18.0447	2.22327	-12.1993	-0.175349	-0.00714053	-0.057383	-6.72811	-1.75E-15	-2.96581	0	0	0.00412622	-0.520504	-15.9018	1.19025	202.395	366.749	580.141	392.476	392.476	392.476	-3.19942	-75.2399	1.1165	115.028	371.813	199.814	185.567	185.567	185.567	-75.2997	2.63886	1.72126	41.3525	2.60558	-3.16759	-0.0421318	-0.0672208	3.59681	314.243	33.825	-6.78997	0	0	0.440532
2361	0	17.743	0	0	18.1637	2.21833	-12.1521	-0.181721	-0.0142231	-0.071759	-7.50154	-4.66E-16	-4.02245	0	0	-0.000168587	-0.487456	-14.635	1.54553	192.38	366.838	577.566	392.192	392.192	392.192	-3.07085	-74.3013	1.20904	98.1144	372.159	199.243	185.567	185.567	185.567	-74.3568	2.62571	1.5986	40.5623	2.56342	-3.41902	-0.0439964	-0.0601644	3.61042	329.588	22.2842	-5.17328	0	0	0.647428
2362	0	17.5613	0	0	17.9763	2.21665	-12.1359	-0.184871	-0.019927	-0.076622	-7.85127	-4.66E-16	-4.90728	0	0	-0.00487559	-0.352701	-13.1849	1.40564	181.319	366.999	575.739	392.239	392.239	392.239	-2.94508	-73.21	1.2224	81.0489	372.466	198.845	185.567	185.567	185.567	-73.2615	2.55576	1.52537	39.4818	2.48879	-3.1607	0.025356	-0.0328726	3.5812	297.925	20.092	-4.63127	0	0	0.755115
2363	0	17.0936	0	0	17.4963	2.21594	-12.1291	-0.183881	-0.0222593	-0.0721094	-7.62662	1.86E-15	-5.22714	0	0	-0.00883172	-0.152869	-11.5674	0.842106	169.332	367.22	574.713	392.617	392.617	392.617	-2.8367	-71.9689	1.15241	63.8298	372.698	198.65	185.567	185.567	185.567	-72.0169	2.43244	1.51315	38.1224	2.38798	-2.47227	0.158878	0.00948386	3.50304	223.558	26.3868	-4.85405	0	0	0.68751
2364	0	16.3509	0	0	16.7325	2.21182	-12.0896	-0.178584	-0.0197622	-0.0598894	-6.7699	9.32E-16	-4.68701	0	0	-0.0109966	0.0707237	-9.8134	0.00118373	156.62	367.499	574.542	393.304	393.304	393.304	-2.75119	-70.5771	0.992916	46.4922	372.839	198.65	185.567	185.567	185.567	-70.6221	2.25167	1.56763	36.5248	2.26692	-1.50712	0.333707	0.0579062	3.37546	118.199	37.8684	-5.25021	0	0	0.42377
2365	0	15.3394	0	0	15.6888	2.19892	-11.9659	-0.169645	-0.0126727	-0.0427714	-5.32852	4.54E-15	-3.27337	0	0	-0.0109894	0.281584	-7.96455	-0.927823	143.434	367.833	575.265	394.263	394.263	394.263	-2.68149	-69.0287	0.740667	29.0963	372.901	198.806	185.567	185.567	185.567	-69.0707	2.00392	1.68294	34.7505	2.13237	-0.46003	0.517993	0.104447	3.20352	-1.84329	50.4367	-5.29381	0	0	0.0130681
2366	0	14.0597	0	0	14.3647	2.172	-11.7073	-0.158791	-0.00288062	-0.0243872	-3.478	-1.81E-15	-1.27404	0	0	-0.00920828	0.455548	-6.06756	-1.75143	130.047	368.211	576.889	395.442	395.442	395.442	-2.61055	-67.3123	0.399325	11.713	372.924	199.049	185.567	185.567	185.567	-67.3504	1.67935	1.84089	32.8712	1.99212	0.472199	0.68092	0.145163	2.99935	-119.196	60.7878	-4.78889	0	0	-0.443996
2367	0	12.5073	0	0	12.7574	2.12679	-11.272	-0.147386	0.00730148	-0.00805819	-1.38615	-1.46E-15	0.870076	0	0	-0.00608267	0.584153	-4.16733	-2.3072	116.717	368.617	579.383	396.784	396.783	396.783	-2.51918	-65.4124	-0.0179534	-5.59022	372.966	199.292	185.567	185.567	185.567	-65.4447	1.27485	2.0154	30.9584	1.85415	1.12582	0.801573	0.178785	2.77678	-219.557	67.2838	-3.96597	0	0	-0.840245
2368	0	10.6736	0	0	10.8623	2.06058	-10.6321	-0.136295	0.016024	0.00320827	0.79016	1.16E-15	2.72	0	0	-0.00151618	0.673576	-2.3016	-2.48797	103.658	369.039	582.682	398.222	398.222	398.222	-2.39492	-63.3099	-0.487934	-22.7623	373.08	199.444	185.567	185.567	185.567	-63.3341	0.799905	2.17956	29.0758	1.72494	1.39389	0.866875	0.203433	2.55034	-292.138	69.5366	-3.26079	0	0	-1.09599
2369	0	8.54545	0	0	8.6724	1.97268	-9.77842	-0.125918	0.0217255	0.0075242	2.87423	2.80E-15	3.89847	0	0	0.00512971	0.740315	-0.497548	-2.254	91.0234	369.472	586.695	399.695	399.695	399.694	-2.2376	-60.9825	-0.978534	-39.7798	373.309	199.423	185.567	185.567	185.567	-60.9969	0.278894	2.31178	27.2745	1.60759	1.23771	0.876399	0.21539	2.33187	-332.609	67.3191	-2.90941	0	0	-1.18705
2370	0	6.10516	0	0	6.17688	1.8646	-8.7227	-0.116778	0.0232786	0.00361661	4.58589	-3.03E-15	4.15751	0	0	0.0140537	0.805115	1.22915	-1.63244	78.9065	369.926	591.316	401.139	401.139	401.139	-2.06065	-58.4057	-1.45213	-56.6535	373.674	199.16	185.567	185.567	185.567	-58.4094	-0.250922	2.40007	25.5901	1.50122	0.685674	0.837103	0.208837	2.12967	-341.905	60.015	-2.89331	0	0	-1.13553
2371	0	3.33406	0	0	3.36282	1.73982	-7.49641	-0.11006	0.0202899	-0.00889243	5.4846	3.03E-15	3.43276	0	0	0.0233758	0.88682	2.87301	-0.706216	67.3423	370.415	596.435	402.503	402.503	402.503	-1.88889	-55.5553	-1.87054	-73.4293	374.166	198.615	185.567	185.567	185.567	-55.5489	-0.744937	2.44449	24.0435	1.40203	-0.178324	0.766593	0.178407	1.94915	-327.061	46.9119	-3.03197	0	0	-0.99547
2372	0	0.219901	0	0	0.221174	1.60327	-6.14646	-0.107908	0.0130251	-0.029064	4.9775	5.82E-16	1.83342	0	0	0.0278228	0.997914	4.43576	0.406305	56.3276	370.948	601.945	403.748	403.748	403.748	-1.75354	-52.4141	-2.20022	-90.1794	374.754	197.793	185.567	185.567	185.567	-52.3993	-1.15875	2.45704	22.6426	1.30466	-1.23533	0.688877	0.120689	1.79149	-299.807	27.0574	-3.00983	0	0	-0.828772
2373	0	-3.23149	0	0	-3.24254	1.46058	-4.72837	-0.11293	0.00272413	-0.0553188	2.45605	0	-0.355366	0	0	0.0190777	1.14249	5.92235	1.57639	45.8448	371.521	607.74	404.85	404.851	404.85	-1.68549	-48.9815	-2.41681	-106.98	375.381	196.754	185.567	185.567	185.567	-48.9606	-1.45604	2.45906	21.3867	1.20421	-2.35637	0.6294	0.0387971	1.65817	-273.221	0.986613	-2.70463	0	0	-0.683565
2374	0	-6.98381	0	0	-6.99546	1.31736	-3.29927	-0.126912	-0.00882827	-0.085237	-2.4635	-1.40E-15	-2.75854	0	0	-0.0108796	1.31682	7.33708	2.68939	35.8866	372.115	613.716	405.806	405.806	405.806	-1.70853	-45.283	-2.50849	-123.882	375.979	195.627	185.567	185.567	185.567	-45.2583	-1.61541	2.47668	20.2702	1.09746	-3.42677	0.608613	-0.0627032	1.54416	-258.894	-30.8013	-2.00509	0	0	-0.585632
2375	0	-10.9605	0	0	-10.9667	1.17877	-1.91225	-0.150304	-0.0196402	-0.116086	-9.79968	0	-4.99129	0	0	-0.0652282	1.51179	8.68048	3.6625	26.4744	372.691	619.76	406.628	406.628	406.628	-1.83372	-41.3777	-2.47799	-140.876	376.48	194.601	185.567	185.567	185.567	-41.3512	-1.63513	2.53476	19.287	0.983152	-4.3637	0.637521	-0.173761	1.44521	-264.198	-66.3058	-0.953261	0	0	-0.537066
2376	0	-15.0405	0	0	-15.0414	1.04912	-0.612725	-0.180915	-0.0287359	-0.144628	-19.0414	-3.26E-15	-6.80087	0	0	-0.137352	1.71587	9.94754	4.45242	17.6669	373.202	625.751	407.343	407.343	407.343	-2.05703	-37.361	-2.34342	-157.867	376.826	193.91	185.567	185.567	185.567	-37.3345	-1.53449	2.65146	18.432	0.862127	-5.12374	0.715787	-0.287526	1.35121	-291.319	-104.636	0.56482	0	0	-0.523111
2377	0	-19.0638	0	0	-19.0648	0.931702	0.564772	-0.213362	-0.03687	-0.168063	-29.1266	-3.26E-15	-8.13458	0	0	-0.2099	1.91764	11.1275	5.05276	9.5577	373.595	631.553	407.99	407.99	407.99	-2.36212	-33.3592	-2.13767	-174.665	376.98	193.789	185.567	185.567	185.567	-33.3342	-1.35137	2.83565	17.7034	0.736921	-5.70024	0.832452	-0.396719	1.25333	-336.318	-145.028	2.73537	0	0	-0.518547
2378	0	-22.8488	0	0	-22.8582	0.828475	1.59962	-0.242228	-0.0444954	-0.184869	-38.8339	-5.59E-15	-8.93243	0	0	-0.26206	2.10713	12.2049	5.48395	2.26383	373.817	637.015	408.611	408.611	408.611	-2.72801	-29.5149	-1.90565	-191.012	376.92	194.428	185.567	185.567	185.567	-29.4924	-1.13611	3.08889	17.101	0.611574	-6.11308	0.96785	-0.49454	1.14419	-390.549	-185.713	5.5931	0	0	-0.497463
2379	0	-26.2124	0	0	-26.2389	0.74025	2.48325	-0.263298	-0.0503659	-0.194492	-47.0066	6.76E-15	-8.99314	0	0	-0.277404	2.27601	13.1621	5.77914	-4.0899	373.819	641.978	409.25	409.25	409.25	-3.13546	-25.9694	-1.69923	-206.623	376.632	195.941	185.567	185.567	185.567	-25.9496	-0.94401	3.40764	16.6257	0.491199	-6.39459	1.1024	-0.572819	1.02201	-444.781	-222.706	8.87447	0	0	-0.443239
2380	0	-28.9912	0	0	-29.0411	0.667433	3.21171	-0.274177	-0.0525126	-0.197437	-52.7187	-2.56E-15	-8.09697	0	0	-0.249771	2.4169	13.9814	5.9708	-9.38752	373.558	646.285	409.943	409.943	409.943	-3.56752	-22.8467	-1.57067	-221.232	376.115	198.356	185.567	185.567	185.567	-22.8281	-0.828384	3.78268	16.2768	0.381719	-6.57606	1.21776	-0.623104	0.888694	-490.518	-250.738	12.107	0	0	-0.351713
2381	0	-31.0586	0	0	-31.1338	0.610912	3.77642	-0.274897	-0.0500819	-0.194679	-55.4331	5.82E-15	-6.21844	0	0	-0.185486	2.52235	14.6482	6.08087	-13.5363	373.004	649.786	410.717	410.717	410.717	-4.00698	-20.2402	-1.56695	-234.634	375.39	201.626	185.567	185.567	185.567	-20.2191	-0.835291	4.19797	16.0505	0.289476	-6.67798	1.30271	-0.639462	0.749451	-523.001	-265.6	14.8481	0	0	-0.232968
2382	0	-32.3392	0	0	-32.435	0.572514	4.15965	-0.26699	-0.0428265	-0.187266	-54.9964	0	-3.49616	0	0	-0.100642	2.58445	15.1527	6.11624	-16.477	372.137	652.355	411.586	411.586	411.587	-4.43481	-18.2033	-1.72423	-246.706	374.495	205.656	185.567	185.567	185.567	-18.1733	-0.998542	4.63202	15.9382	0.220806	-6.70555	1.35206	-0.617951	0.60999	-540.983	-263.916	16.5964	0	0	-0.105917
2383	0	-32.8164	0	0	-32.9224	0.554969	4.33463	-0.253048	-0.030727	-0.175799	-51.6617	5.59E-15	-0.17105	0	0	-0.0152067	2.59515	15.4909	6.06927	-18.1895	370.952	653.893	412.549	412.549	412.549	-4.82997	-16.7431	-2.0618	-257.411	373.486	210.326	185.567	185.567	185.567	-16.6957	-1.33483	5.0603	15.9259	0.181149	-6.64949	1.36918	-0.559712	0.477242	-547.496	-244.24	16.8615	0	0	0.00831186
2384	0	-32.5359	0	0	-32.6377	0.561483	4.26968	-0.236511	-0.0138393	-0.160261	-46.0921	-1.86E-15	3.49503	0	0	0.0541439	2.54783	15.6653	5.9221	-18.6931	369.465	654.336	413.59	413.59	413.59	-5.16912	-15.8187	-2.57606	-266.791	372.433	215.509	185.567	185.567	185.567	-15.7444	-1.83934	5.45632	15.9935	0.174293	-6.49061	1.36115	-0.468611	0.356359	-547.833	-206.593	15.1703	0	0	0.0937779
2385	0	-31.5991	0	0	-31.6825	0.594953	3.93575	-0.221286	0.0068855	-0.140233	-39.2829	4.66E-15	7.21778	0	0	0.0994799	2.43903	15.6837	5.65267	-18.0429	367.708	653.652	414.68	414.68	414.68	-5.42664	-15.3465	-3.23732	-274.943	371.422	221.077	185.567	185.567	185.567	-15.2364	-2.484	5.79146	16.1165	0.20129	-6.20608	1.33706	-0.352765	0.253001	-548.294	-153.886	11.3488	0	0	0.143562
2386	0	-30.148	0	0	-30.2038	0.656921	3.31678	-0.210884	0.0294041	-0.115526	-32.376	5.59E-15	10.711	0	0	0.122543	2.27017	15.5583	5.2406	-16.3221	365.731	651.845	415.781	415.781	415.781	-5.5763	-15.2123	-3.99208	-281.986	370.546	226.902	185.567	185.567	185.567	-15.0607	-3.22037	6.03518	16.2676	0.259808	-5.77565	1.30457	-0.221872	0.172215	-553.777	-91.0416	5.60965	0	0	0.159927
2387	0	-28.3432	0	0	-28.3708	0.746539	2.42031	-0.207868	0.0509433	-0.0868584	-26.4643	4.66E-15	13.7183	0	0	0.131227	2.04837	15.3035	4.67212	-13.6321	363.602	648.948	416.843	416.843	416.843	-5.59501	-15.2898	-4.77189	-288.028	369.9	232.848	185.567	185.567	185.567	-15.0962	-3.98757	6.15752	16.42	0.344041	-5.18639	1.2675	-0.0882019	0.120172	-566.526	-24.7685	-1.32378	0	0	0.151209
2388	0	-26.3413	0	0	-26.3484	0.860076	1.2829	-0.213733	0.0692894	-0.0557564	-22.4323	9.32E-16	16.1037	0	0	0.134589	1.78634	14.9338	3.94319	-10.082	361.401	645.022	417.81	417.81	417.81	-5.46645	-15.4604	-5.50637	-293.132	369.564	238.778	185.567	185.567	185.567	-15.2309	-4.72351	6.13276	16.5519	0.444801	-4.43588	1.22835	0.0379948	0.103738	-586.925	38.8854	-8.44398	0	0	0.128881
2389	0	-24.274	0	0	-24.274	0.9913	-0.0329101	-0.228445	0.0833878	-0.0250246	-20.7921	-4.66E-15	17.8701	0	0	0.138949	1.50151	14.4623	3.06112	-5.7769	359.214	640.148	418.624	418.624	418.624	-5.18199	-15.6311	-6.13517	-297.302	369.598	244.557	185.567	185.567	185.567	-15.3775	-5.3748	5.94212	16.6497	0.550331	-3.53341	1.18609	0.148964	0.13153	-612.6	95.73	-14.7795	0	0	0.105952
2390	0	-22.2351	0	0	-22.2426	1.13268	-1.45046	-0.250462	0.0934047	0.00275798	-21.6156	3.73E-15	19.1318	0	0	0.146757	1.21426	13.8992	2.04435	-0.808812	357.127	634.428	419.222	419.222	419.222	-4.73873	-15.7456	-6.61556	-300.469	370.035	250.067	185.567	185.567	185.567	-15.4844	-5.9029	5.57409	16.7125	0.647621	-2.4995	1.13905	0.240495	0.211091	-640.215	143.801	-19.6822	0	0	0.0981161
2391	0	-20.2746	0	0	-20.3017	1.27686	-2.89423	-0.276812	0.100128	0.0253966	-24.5354	-5.59E-15	20.0247	0	0	0.157562	0.946078	13.2506	0.920842	4.75076	355.221	627.986	419.545	419.545	419.545	-4.13605	-15.7888	-6.92397	-302.51	370.89	255.213	185.567	185.567	185.567	-15.5389	-6.28534	5.02321	16.7536	0.723475	-1.36401	1.08404	0.312049	0.347965	-665.498	182.948	-22.9978	0	0	0.124667
2392	0	-18.4021	0	0	-18.456	1.41798	-4.30379	-0.30371	0.1045	0.0419543	-28.8629	4.66E-15	20.6261	0	0	0.169899	0.717507	12.5177	-0.274565	10.854	353.562	620.963	419.542	419.542	419.542	-3.37319	-15.7827	-7.05335	-303.258	372.162	259.932	185.567	185.567	185.567	-15.563	-6.51406	4.28815	16.8024	0.765878	-0.163204	1.02077	0.365079	0.543856	-685.397	213.487	-24.9667	0	0	0.206881
2393	0	-16.5961	0	0	-16.6793	1.55248	-5.64248	-0.327514	0.106837	0.0526112	-33.7862	-9.32E-16	20.8505	0	0	0.182505	0.546447	11.6973	-1.50272	17.4774	352.2	613.519	419.177	419.177	419.177	-2.4476	-15.7762	-7.00907	-302.535	373.849	264.192	185.567	185.567	185.567	-15.6041	-6.59293	3.36948	16.9024	0.765286	1.063	0.95119	0.401762	0.796654	-698.04	235.293	-25.9829	0	0	0.362629
2394	0	-14.8179	0	0	-14.9285	1.67932	-6.89919	-0.345525	0.106487	0.058061	-38.5407	0	20.4312	0	0	0.194442	0.446941	10.7816	-2.72178	24.6202	351.164	605.828	418.434	418.434	418.434	-1.35539	-15.8327	-6.80494	-300.173	375.945	267.985	185.567	185.567	185.567	-15.7225	-6.53559	2.26862	17.109	0.715402	2.27275	0.882244	0.423885	1.09966	-703.259	247.426	-26.3244	0	0	0.59989
2395	0	-13.0233	0	0	-13.1563	1.79944	-8.08321	-0.35636	0.101333	0.0595127	-42.5061	0	18.9413	0	0	0.204407	0.428331	9.75924	-3.88739	32.3007	350.462	598.079	417.325	417.325	417.325	-0.0952671	-16.0188	-6.46065	-296.039	378.444	271.325	185.567	185.567	185.567	-15.9806	-6.36404	0.990195	17.4836	0.613679	3.42256	0.821508	0.433703	1.44421	-701.471	248.283	-25.7984	0	0	0.91121
2396	0	-11.1729	0	0	-11.3208	1.91467	-9.21261	-0.359705	0.0886947	0.0581583	-45.2284	6.52E-15	15.9687	0	0	0.210261	0.494552	8.61652	-4.95313	40.5511	350.083	590.471	415.894	415.894	415.894	1.32352	-16.3957	-5.99973	-290.046	381.316	274.239	185.567	185.567	185.567	-16.4354	-6.10643	-0.451245	18.0864	0.461747	4.46774	0.776663	0.432737	1.81399	-693.311	236.485	-23.8907	0	0	1.27228
2397	0	-9.23888	0	0	-9.39158	2.02642	-10.3009	-0.353794	0.0688923	0.055229	-46.2269	1.40E-15	11.5402	0	0	0.208923	0.643643	7.33978	-5.87213	49.4082	349.999	583.204	414.215	414.215	414.215	2.87227	-17.0138	-5.44784	-282.156	384.496	276.756	185.567	185.567	185.567	-17.1325	-5.79414	-2.02303	18.9676	0.264771	5.36403	0.751386	0.425681	2.19177	-678.102	213.555	-20.6832	0	0	1.64494
2398	0	-7.21473	0	0	-7.35948	2.13511	-11.3523	-0.3366	0.0450787	0.0523854	-45.165	-8.15E-15	6.13862	0	0	0.197535	0.867241	5.91806	-6.60056	58.9026	350.168	576.48	412.389	412.389	412.389	4.50263	-17.9042	-4.83157	-272.393	387.879	278.901	185.567	185.567	185.567	-18.0992	-5.45923	-3.6744	20.1588	0.031298	6.07086	0.745573	0.41728	2.55321	-655.184	183.139	-16.9364	0	0	1.98324
2399	0	-5.12281	0	0	-5.24476	2.24036	-12.3629	-0.309384	0.0197956	0.0508848	-42.2332	9.32E-16	0.335004	0	0	0.175676	1.15058	4.34592	-7.10153	69.0484	350.541	570.493	410.534	410.534	410.534	6.15433	-19.0713	-4.17739	-260.849	391.339	280.68	185.567	185.567	185.567	-19.3376	-5.13163	-5.3441	21.6657	-0.227904	6.55501	0.760104	0.40954	2.87688	-626.1	148.55	-13.1249	0	0	2.24629
2400	0	-3.01181	0	0	-3.09518	2.34101	-13.3222	-0.277064	-0.00515143	0.0519921	-38.1675	4.66E-15	-5.30239	0	0	0.14681	1.47347	2.6255	-7.34744	79.835	351.066	565.424	408.771	408.771	408.771	7.76235	-20.4943	-3.5098	-247.672	394.745	282.072	185.567	185.567	185.567	-20.8264	-4.83507	-6.96693	23.4651	-0.501178	6.79255	0.795221	0.400762	3.14367	-594.683	112.393	-9.26859	0	0	2.41469
2401	0	-0.943448	0	0	-0.973244	2.43504	-14.2116	-0.244389	-0.0268754	0.0559608	-33.7888	1.86E-15	-10.1249	0	0	0.116711	1.81189	0.767042	-7.31942	91.225	351.691	561.434	407.208	407.208	407.208	9.26301	-22.1389	-2.84897	-233.035	397.971	283.028	185.567	185.567	185.567	-22.5314	-4.58341	-8.47939	25.5075	-0.777012	6.76767	0.849659	0.389383	3.34239	-564.387	78.4912	-5.77535	0	0	2.49255
2402	0	1.02172	0	0	1.05779	2.51977	-15.007	-0.215149	-0.0436091	0.0623383	-29.8002	-3.73E-15	-13.6761	0	0	0.0907692	2.14026	-1.21239	-7.00225	103.158	352.369	558.663	405.922	405.922	405.922	10.6024	-23.9703	-2.20943	-217.099	400.912	283.481	185.567	185.567	185.567	-24.4181	-4.38026	-9.82791	27.7251	-1.04574	6.46731	0.915562	0.372141	3.46837	-536.386	49.8883	-2.68995	0	0	2.49294
2403	0	2.83476	0	0	2.94445	2.59218	-15.682	-0.191464	-0.0549291	0.0692476	-26.6281	-1.86E-15	-15.7404	0	0	0.0718716	2.43335	-3.2912	-6.38035	115.551	353.063	557.222	404.951	404.951	404.951	11.7429	-25.9614	-1.60005	-199.996	403.496	283.36	185.567	185.567	185.567	-26.4592	-4.22154	-10.9752	30.0446	-1.30041	5.87676	0.974032	0.347051	3.52652	-506.723	29.1959	0.114099	0	0	2.41475
2404	0	4.46283	0	0	4.64805	2.64936	-16.2119	-0.173585	-0.0608558	0.0753543	-24.3802	5.59E-15	-16.2636	0	0	0.0599281	2.66812	-5.44485	-5.44108	128.302	353.749	557.195	404.292	404.292	404.292	12.6648	-28.0964	-1.02525	-181.822	405.683	282.607	185.567	185.567	185.567	-28.6382	-4.09904	-11.9022	32.3975	-1.53766	4.98295	1.00108	0.313377	3.52233	-469.136	18.1903	2.7269	0	0	2.24706
2405	0	5.88751	0	0	6.14381	2.689	-16.5776	-0.161508	-0.0610565	0.0790425	-23.0352	0	-15.2786	0	0	0.0530788	2.82566	-7.6459	-4.186	141.273	354.416	558.634	403.904	403.904	403.904	13.3668	-30.3684	-0.486011	-162.64	407.468	281.189	185.567	185.567	185.567	-30.9476	-4.0035	-12.6083	34.7274	-1.75784	3.78573	0.971962	0.274622	3.46596	-415.84	17.9004	4.89882	0	0	1.97126
2406	0	7.1018	0	0	7.41903	2.71004	-16.7712	-0.156284	-0.0558773	0.0799243	-22.6069	1.86E-15	-12.9938	0	0	0.0488857	2.89396	-9.86303	-2.64612	154.284	355.073	561.547	403.72	403.72	403.72	13.8657	-32.7757	0.0199679	-142.492	408.876	279.108	185.567	185.567	185.567	-33.3853	-3.92665	-13.1108	36.992	-1.964	2.31322	0.874268	0.23515	3.36575	-342.703	27.0822	6.45018	0	0	1.58721
2407	0	8.10952	0	0	8.47356	2.71291	-16.7976	-0.159022	-0.0463572	0.0774663	-23.0592	-5.59E-15	-9.77841	0	0	0.0450005	2.8712	-12.0596	-0.893968	167.104	355.735	565.891	403.662	403.662	403.662	14.1935	-35.3213	0.498804	-121.401	409.959	276.412	185.567	185.567	185.567	-35.9551	-3.8621	-13.4431	39.1603	-2.15999	0.633863	0.71015	0.19846	3.23077	-249.384	41.952	7.39318	0	0	1.11606
2408	0	8.92526	0	0	9.32039	2.6994	-16.6733	-0.168885	-0.0344507	0.071674	-24.1117	-9.32E-16	-6.15895	0	0	0.0396531	2.76847	-14.1933	0.953879	179.457	356.421	571.563	403.651	403.651	403.651	14.3929	-38.0133	0.960338	-99.3732	410.787	273.192	185.567	185.567	185.567	-38.6666	-3.80597	-13.6491	41.2082	-2.34805	-1.14086	0.498253	0.166395	3.0693	-140.588	56.9725	8.00839	0	0	0.605806
2409	0	9.57038	0	0	9.98157	2.67229	-16.4236	-0.183753	-0.0224574	0.0625106	-25.3129	-3.73E-15	-2.72742	0	0	0.0322902	2.61043	-16.2178	2.74722	191.045	357.138	578.394	403.622	403.622	403.622	14.5099	-40.8618	1.4166	-76.4061	411.437	269.579	185.567	185.567	185.567	-41.5321	-3.75713	-13.7763	43.1132	-2.52647	-2.86698	0.26705	0.14004	2.88864	-24.994	66.9404	8.55702	0	0	0.120482
2410	0	10.066	0	0	10.4803	2.63499	-16.079	-0.200848	-0.0125793	0.0501183	-26.1473	9.32E-16	-0.0523305	0	0	0.0234146	2.43294	-18.0864	4.32361	201.572	357.878	586.161	403.525	403.525	403.525	14.5866	-43.8721	1.87966	-52.5059	411.977	265.735	185.567	185.567	185.567	-44.5596	-3.71654	-13.8683	44.8528	-2.68869	-4.38927	0.0485373	0.120868	2.69753	86.3461	68.9163	9.09207	0	0	-0.276083
2411	0	10.4245	0	0	10.8318	2.59119	-15.6728	-0.217353	-0.0066206	0.0351695	-26.1748	2.80E-15	1.39842	0	0	0.014038	2.27735	-19.7563	5.53496	210.786	358.622	594.604	403.331	403.331	403.331	14.6545	-47.0375	2.35981	-27.7011	412.455	261.833	185.567	185.567	185.567	-47.7448	-3.68527	-13.9583	46.4052	-2.82396	-5.56765	-0.128364	0.110292	2.5038	182.049	62.9146	9.48569	0	0	-0.53722
2412	0	10.6428	0	0	11.0354	2.54446	-15.2376	-0.231334	-0.00579746	0.0185601	-25.1959	3.26E-15	1.3127	0	0	0.00522129	2.18306	-21.1927	6.27254	218.501	359.348	603.446	403.03	403.029	403.03	14.7283	-50.3337	2.86393	-2.05281	412.885	258.037	185.567	185.567	185.567	-51.064	-3.6616	-14.0636	47.7511	-2.91978	-6.30154	-0.24662	0.108379	2.31376	253.83	51.094	9.68576	0	0	-0.649266
2413	0	10.7	0	0	11.0717	2.49774	-14.8007	-0.242123	-0.0108566	0.00125295	-23.3148	-3.73E-15	-0.4508	0	0	-0.00210503	2.17994	-22.372	6.48365	224.614	360.042	612.427	402.625	402.625	402.625	14.8025	-53.7163	3.39412	24.3449	413.249	254.483	185.567	185.567	185.567	-54.472	-3.63828	-14.1829	48.8769	-2.965	-6.54564	-0.299624	0.112521	2.13329	297.466	36.0545	9.9073	0	0	-0.631075
2414	0	10.5604	0	0	10.9059	2.45268	-14.3776	-0.250054	-0.0217702	-0.0163227	-20.8825	-1.86E-15	-3.80643	0	0	-0.00714383	2.28281	-23.2828	6.17717	229.108	360.71	621.313	402.138	402.138	402.138	14.8498	-57.1252	3.94482	51.3759	413.482	251.268	185.567	185.567	185.567	-57.9049	-3.60152	-14.2944	49.7771	-2.95198	-6.31422	-0.293995	0.116267	1.96447	314.174	19.2845	10.5271	0	0	-0.526838
2415	0	10.182	0	0	10.4956	2.40888	-13.9648	-0.256408	-0.0373935	-0.0348303	-18.4221	-8.39E-15	-8.38926	0	0	-0.00926071	2.48945	-23.9266	5.41773	232.048	361.372	629.916	401.601	401.601	401.601	14.8218	-60.4924	4.49883	78.9173	413.484	248.453	185.567	185.567	185.567	-61.2881	-3.53274	-14.3557	50.4554	-2.87826	-5.67404	-0.240284	0.112921	1.81076	308.59	1.10246	11.7645	0	0	-0.385823
2416	0	9.52798	0	0	9.80282	2.36348	-13.5354	-0.26204	-0.0553788	-0.0564623	-16.4205	5.59E-15	-13.5394	0	0	-0.00811438	2.78179	-24.317	4.31273	233.567	362.054	638.093	401.054	401.054	401.054	14.6552	-63.752	5.02346	106.85	413.12	246.071	185.567	185.567	185.567	-64.5478	-3.41282	-14.3068	50.925	-2.74631	-4.73048	-0.153936	0.0963462	1.67425	288.559	-19.0858	13.4522	0	0	-0.247594
2417	0	8.57602	0	0	8.80481	2.31134	-13.0402	-0.266985	-0.071268	-0.0842604	-15.2167	9.32E-16	-18.2395	0	0	-0.00418395	3.12995	-24.4788	2.99593	233.852	362.781	645.747	400.54	400.539	400.539	14.2813	-66.8489	5.46938	135.053	412.239	244.152	185.567	185.567	185.567	-67.6205	-3.22759	-14.0764	51.2083	-2.56291	-3.61077	-0.0512389	0.0677017	1.55626	263.419	-40.4278	14.6296	0	0	-0.131891
2418	0	7.32681	0	0	7.50329	2.24602	-12.4171	-0.271802	-0.0797779	-0.121931	-15.0553	-8.39E-15	-21.3212	0	0	0.000255757	3.4976	-24.4467	1.61095	233.133	363.559	652.823	400.101	400.101	400.101	13.6405	-69.7437	5.77617	163.385	410.695	242.738	185.567	185.567	185.567	-70.4608	-2.97237	-13.5946	51.3356	-2.33765	-2.44839	0.0493594	0.0311223	1.45737	243.759	-61.2695	14.0987	0	0	-0.0412614
2419	0	5.81188	0	0	5.93362	2.16144	-11.6058	-0.277359	-0.0765905	-0.172648	-15.9804	4.66E-15	-21.7798	0	0	0.000895207	3.84748	-24.2631	0.296337	231.67	364.382	659.294	399.774	399.774	399.775	12.6972	-72.4176	5.88443	191.653	408.379	241.897	185.567	185.567	185.567	-73.0496	-2.65377	-12.8088	51.3434	-2.08173	-1.36955	0.128872	-0.00532721	1.37856	240.23	-78.9546	10.9423	0	0	0.0297685
2420	0	4.10152	0	0	4.17238	2.05374	-10.5658	-0.28226	-0.0597268	-0.237865	-17.5102	-9.32E-16	-19.0731	0	0	-0.00612952	4.14648	-23.9747	-0.826997	229.731	365.222	665.157	399.589	399.589	399.589	11.4505	-74.877	5.7517	219.587	405.254	241.735	185.567	185.567	185.567	-75.3991	-2.28775	-11.6987	51.2716	-1.80681	-0.482406	0.167907	-0.0351992	1.31446	262.933	-90.9895	4.90468	0	0	0.0847187
2421	0	2.30455	0	0	2.33522	1.92273	-9.29133	-0.28181	-0.0310355	-0.315976	-18.5251	0	-13.4033	0	0	-0.0203236	4.36928	-23.6295	-1.66572	227.585	366.043	670.421	399.559	399.559	399.559	9.93882	-77.1512	5.36588	246.818	401.366	242.377	185.567	185.567	185.567	-77.5507	-1.8949	-10.2865	51.161	-1.52471	0.131637	0.149276	-0.0547629	1.25657	319.396	-95.9914	-3.3941	0	0	0.119387
2422	0	0.554354	0	0	0.559575	1.77259	-7.81916	-0.268032	0.00374133	-0.401809	-17.3834	-4.89E-15	-5.7652	0	0	-0.035246	4.50065	-23.2725	-2.16131	225.478	366.807	675.1	399.687	399.687	399.687	8.23566	-79.2807	4.7504	272.886	396.856	243.925	185.567	185.567	185.567	-79.5593	-1.49518	-8.63762	51.0505	-1.24707	0.424301	0.0656249	-0.064125	1.18785	411.711	-94.2065	-12.7823	0	0	0.121646
2423	0	-1.02102	0	0	-1.02705	1.61118	-6.22483	-0.23187	0.0368626	-0.487804	-12.3978	-4.19E-15	2.32989	0	0	-0.0423739	4.53566	-22.9427	-2.2932	223.622	367.48	679.21	399.958	399.958	399.958	6.43867	-81.2943	3.95887	297.263	391.94	246.386	185.567	185.567	185.567	-81.4671	-1.10453	-6.85113	50.9735	-0.984984	0.382923	-0.0801159	-0.0674677	1.09309	536.338	-88.0363	-22.0144	0	0	0.0769361
2424	0	-2.3364	0	0	-2.344	1.44854	-4.60844	-0.168257	0.0605554	-0.565717	-2.67273	-2.10E-15	9.24091	0	0	-0.0372086	4.47835	-22.6703	-2.07797	222.188	368.037	682.76	400.348	400.348	400.348	4.65311	-83.183	3.06339	319.408	386.87	249.6	185.567	185.567	185.567	-83.2743	-0.733902	-5.04103	50.9551	-0.748057	0.029271	-0.27715	-0.0708176	0.958958	684.553	-80.9834	-30.3603	0	0	-0.0236872
2425	0	-3.37878	0	0	-3.38366	1.29461	-3.07174	-0.0801198	0.0692435	-0.629013	11.232	3.49E-15	13.6577	0	0	-0.0207055	4.33932	-22.475	-1.56518	221.29	368.461	685.752	400.821	400.822	400.821	2.97226	-84.8829	2.13988	338.817	381.879	253.198	185.567	185.567	185.567	-84.92	-0.389843	-3.31363	51.0088	-0.543081	-0.584938	-0.506811	-0.078884	0.787046	843.602	-76.5193	-37.6631	0	0	-0.175212
2426	0	-4.21198	0	0	-4.21381	1.15703	-1.69446	0.0216525	0.0615646	-0.674472	27.2497	-3.49E-16	15.0015	0	0	0.00474212	4.13308	-22.3657	-0.829953	220.985	368.743	688.176	401.341	401.341	401.341	1.45998	-86.2772	1.25509	355.086	377.138	256.627	185.567	185.567	185.567	-86.2856	-0.0750133	-1.74687	51.1352	-0.372447	-1.38568	-0.751313	-0.0942917	0.59009	1000.63	-76.515	-44.1461	0	0	-0.353232
2427	0	-4.9542	0	0	-4.95441	1.03974	-0.518662	0.120556	0.0397458	-0.702421	42.2471	-6.99E-16	13.4555	0	0	0.0380985	3.87565	-22.3405	0.0365359	221.271	368.876	690.006	401.869	401.869	401.869	0.141527	-87.22	0.456688	367.929	372.717	259.23	185.567	185.567	185.567	-87.2198	0.211186	-0.378311	51.3218	-0.233426	-2.28578	-0.995386	-0.114372	0.391148	1144.51	-80.7868	-49.8571	0	0	-0.514136
2428	0	-5.73664	0	0	-5.73683	0.942667	0.454815	0.199732	0.0086453	-0.715852	52.9358	-4.02E-15	9.8328	0	0	0.0761784	3.58306	-22.3888	0.937197	222.095	368.853	691.2	402.373	402.373	402.373	-0.995191	-87.5736	-0.232015	377.182	368.588	260.381	185.567	185.567	185.567	-87.579	0.471927	0.795879	51.5435	-0.118513	-3.19451	-1.2283	-0.13368	0.216949	1267.58	-87.7604	-54.4408	0	0	-0.603417
2429	0	-6.65841	0	0	-6.66003	0.862651	1.25709	0.245727	-0.0244602	-0.718095	56.697	-7.08E-15	5.42836	0	0	0.10796	3.27027	-22.4928	1.77828	223.357	368.668	691.696	402.83	402.83	402.83	-1.98919	-87.249	-0.811693	382.764	364.647	259.613	185.567	185.567	185.567	-87.2694	0.711541	1.8121	51.7657	-0.0163671	-4.02619	-1.43814	-0.142247	0.0911579	1363.22	-93.6304	-57.2087	0	0	-0.569357
2430	0	-7.75213	0	0	-7.75657	0.795451	1.93049	0.249652	-0.051157	-0.711339	52.0776	-4.83E-15	1.72857	0	0	0.11619	2.95028	-22.6295	2.47769	224.925	368.316	691.42	403.223	403.223	403.223	-2.88866	-86.2362	-1.29866	384.647	360.759	256.718	185.567	185.567	185.567	-86.278	0.933417	2.72093	51.9471	0.087044	-4.70811	-1.61018	-0.130259	0.0333947	1424.58	-93.6998	-57.3755	0	0	-0.379249
2431	0	-8.96372	0	0	-8.97233	0.738412	2.50165	0.208298	-0.0641405	-0.695491	39.1271	-2.55E-15	0.0183649	0	0	0.0895717	2.63335	-22.773	2.97125	226.642	367.792	690.293	403.544	403.544	403.544	-3.72982	-84.6208	-1.7118	382.85	356.822	251.799	185.567	185.567	185.567	-84.6886	1.13715	3.56396	52.0439	0.20711	-5.18667	-1.72937	-0.0934976	0.0529104	1444.21	-84.3666	-54.4152	0	0	-0.0349484
2432	0	-10.1497	0	0	-10.1634	0.692763	2.95842	0.126461	-0.0594293	-0.668525	19.6334	3.25E-15	0.995511	0	0	0.0380009	2.32646	-22.8966	3.21542	228.342	367.098	688.237	403.788	403.788	403.788	-4.51877	-82.5846	-2.06205	377.463	352.812	245.274	185.567	185.567	185.567	-82.6812	1.316	4.35361	52.0144	0.358849	-5.42928	-1.78271	-0.0356727	0.149478	1416.03	-64.7162	-48.4542	0	0	0.417173
2433	0	-11.0978	0	0	-11.1158	0.664578	3.24024	0.0183391	-0.038359	-0.627955	-2.98235	-1.05E-15	4.42951	0	0	-0.00429047	2.03343	-22.9752	3.18647	229.856	366.238	685.193	403.947	403.947	403.947	-5.22334	-80.3844	-2.3491	368.7	348.815	237.81	185.567	185.567	185.567	-80.5095	1.45668	5.06373	51.8239	0.555508	-5.42242	-1.76461	0.0319305	0.311048	1339.02	-37.3361	-40.5084	0	0	0.891361
2434	0	-11.5727	0	0	-11.5915	0.663769	3.24833	-0.0946204	-0.00773569	-0.573032	-24.365	0	9.10864	0	0	0.00187285	1.75548	-22.9865	2.87712	231.02	365.22	681.133	404.014	404.014	404.014	-5.782	-78.3056	-2.56428	356.925	345.007	230.186	185.567	185.567	185.567	-78.4542	1.54422	5.63664	51.4495	0.80702	-5.16678	-1.68306	0.0934115	0.517755	1220.68	-7.7555	-32.3391	0	0	1.2891
2435	0	-11.3783	0	0	-11.3928	0.701179	2.87423	-0.190324	0.0229417	-0.504805	-40.5001	-3.73E-15	13.2934	0	0	0.068799	1.49205	-22.9135	2.29315	231.681	364.053	676.067	403.974	403.974	403.974	-6.13003	-76.5985	-2.69448	342.628	341.596	223.129	185.567	185.567	185.567	-76.7607	1.57172	6.00633	50.8847	1.11894	-4.67226	-1.54843	0.136288	0.751144	1071.99	18.551	-25.7868	0	0	1.52979
2436	0	-10.4163	0	0	-10.423	0.784711	2.03807	-0.253926	0.0446189	-0.424662	-49.0079	9.32E-16	15.396	0	0	0.166751	1.24084	-22.746	1.45391	231.708	362.754	670.051	403.813	403.813	403.813	-6.23268	-75.4171	-2.72168	326.35	338.75	217.157	185.567	185.567	185.567	-75.5814	1.55189	6.1272	50.1428	1.49187	-3.95773	-1.36855	0.15289	0.997395	901.854	37.3264	-21.8013	0	0	1.56771
2437	0	-8.71647	0	0	-8.71717	0.915797	0.724258	-0.284292	0.0521576	-0.334073	-49.9744	3.73E-15	14.6721	0	0	0.244883	0.996934	-22.4822	0.397787	230.998	361.342	663.198	403.514	403.514	403.514	-6.10919	-74.7881	-2.62319	308.606	336.537	212.51	185.567	185.567	185.567	-74.945	1.52248	5.99637	49.2583	1.92149	-3.05663	-1.13892	0.145832	1.25134	712.15	48.1416	-20.0513	0	0	1.38817
2438	0	-6.42003	0	0	-6.42101	1.08769	-0.999526	-0.291	0.048779	-0.236802	-45.4826	-6.06E-15	11.77	0	0	0.270733	0.750903	-22.1296	-0.807473	229.496	359.847	655.672	403.065	403.065	403.065	-5.83369	-74.6277	-2.37746	289.853	334.905	209.172	185.567	185.567	185.567	-74.7729	1.53984	5.65797	48.2859	2.39954	-2.02879	-0.855429	0.123822	1.51234	504.308	55.9488	-19.8012	0	0	1.01666
2439	0	-3.72677	0	0	-3.73186	1.28687	-2.99442	-0.281601	0.0419087	-0.140836	-37.8928	-3.73E-15	8.11632	0	0	0.245257	0.487797	-21.7048	-2.05592	227.199	358.3	647.686	402.457	402.457	402.457	-5.50619	-74.795	-1.97212	270.499	333.726	206.962	185.567	185.567	185.567	-74.9299	1.66098	5.18283	47.2961	2.91477	-0.970906	-0.530978	0.0982785	1.7765	290.221	67.0677	-20.5711	0	0	0.542556
2440	0	-0.843217	0	0	-0.84655	1.49635	-5.08451	-0.259241	0.0339577	-0.0558432	-29.0469	7.45E-15	4.63262	0	0	0.18835	0.188565	-21.2306	-3.20482	224.162	356.733	639.489	401.688	401.688	401.688	-5.2135	-75.1416	-1.41074	250.91	332.863	205.622	185.567	185.567	185.567	-75.2706	1.92234	4.64024	46.367	3.45378	-0.0162894	-0.200656	0.0736602	2.03571	92.2118	81.2779	-21.4671	0	0	0.103233
2441	0	2.04628	0	0	2.06205	1.69848	-7.08849	-0.230171	0.0262251	0.0108888	-20.6048	4.54E-15	1.83754	0	0	0.125193	-0.165199	-20.7306	-4.094	220.479	355.178	631.338	400.761	400.761	400.761	-5.00782	-75.5359	-0.721173	231.392	332.202	204.864	185.567	185.567	185.567	-75.6639	2.32551	4.08629	45.5714	4.00159	0.684226	0.095292	0.0528755	2.28176	-67.2296	96.4037	-21.8451	0	0	-0.188814
2442	0	4.79577	0	0	4.85369	1.8775	-8.84901	-0.201482	0.0216151	0.0546009	-13.716	-4.34E-15	0.0664866	0	0	0.0741233	-0.584001	-20.2218	-4.58107	216.247	353.667	623.472	399.691	399.691	399.691	-4.90228	-75.8773	0.0449696	212.176	331.665	204.423	185.567	185.567	185.567	-76.008	2.83629	3.56152	44.9623	4.54164	0.997745	0.31523	0.0411289	2.50836	-167.605	112.427	-22.1768	0	0	-0.298605
2443	0	7.30348	0	0	7.42283	2.02223	-10.2602	-0.177614	0.0203329	0.0737648	-8.8009	2.40E-15	-0.80781	0	0	0.0406794	-1.06344	-19.7082	-4.58214	211.535	352.242	616.086	398.499	398.499	398.499	-4.87702	-76.1009	0.824017	193.404	331.215	204.087	185.567	185.567	185.567	-76.2358	3.39636	3.08974	44.5592	5.0554	0.850614	0.431868	0.0392912	2.71207	-197.054	128.114	-23.0089	0	0	-0.278788
2444	0	9.50652	0	0	9.69558	2.12763	-11.2801	-0.161639	0.0216336	0.0710169	-5.87556	3.79E-15	-1.03911	0	0	0.0228564	-1.58081	-19.1776	-4.10094	206.351	350.958	609.312	397.217	397.217	397.217	-4.89636	-76.1719	1.55439	175.129	330.851	203.715	185.567	185.567	185.567	-76.311	3.94179	2.68262	44.3397	5.5227	0.257727	0.443123	0.0435678	2.89026	-158.884	141.453	-24.4311	0	0	-0.219723
2445	0	11.3728	0	0	11.6272	2.19486	-11.9269	-0.154258	0.0231793	0.0522517	-4.61742	-2.74E-15	-0.99225	0	0	0.0150869	-2.09743	-18.604	-3.23355	200.634	349.877	603.22	395.886	395.886	395.886	-4.92582	-76.0776	2.18915	157.318	330.595	203.236	185.567	185.567	185.567	-76.2195	4.42066	2.3443	44.2407	5.92402	-0.673571	0.371892	0.0433895	3.04461	-70.563	148.116	-25.5905	0	0	-0.17032
2446	0	12.8918	0	0	13.1982	2.2299	-12.2629	-0.153442	0.0229581	0.0243541	-4.45576	-3.06E-16	-0.953756	0	0	0.0119032	-2.56627	-17.9533	-2.14786	194.27	349.055	597.828	394.558	394.558	394.558	-4.94303	-75.8177	2.7021	139.879	330.469	202.639	185.567	185.567	185.567	-75.9607	4.8028	2.07502	44.1695	6.24369	-1.76573	0.250787	0.0294328	3.17384	43.7999	144.31	-25.4188	0	0	-0.11032
2447	0	14.0661	0	0	14.4078	2.24149	-12.3738	-0.156919	0.0199627	-0.00626723	-4.89234	3.64E-15	-1.07894	0	0	0.0100027	-2.94205	-17.1907	-1.04687	187.119	348.523	593.122	393.293	393.293	393.293	-4.93971	-75.397	3.08697	122.686	330.486	201.954	185.567	185.567	185.567	-75.5397	5.07988	1.87287	44.0203	6.47248	-2.80953	0.118323	0.00116901	3.28081	158.386	129.351	-23.3395	0	0	0.0116081
2448	0	14.9053	0	0	15.2669	2.23898	-12.3498	-0.162181	0.014172	-0.0347625	-5.52359	-1.16E-15	-1.41861	0	0	0.0077686	-3.19111	-16.286	-0.126971	179.05	348.284	589.075	392.162	392.162	392.162	-4.91779	-74.8205	3.35197	105.606	330.642	201.235	185.567	185.567	185.567	-74.962	5.2593	1.73439	43.6931	6.60892	-3.60727	0.00635602	-0.0353093	3.36483	252.274	105.542	-19.4987	0	0	0.220542
2449	0	15.4214	0	0	15.7913	2.23078	-12.2712	-0.167264	0.00647786	-0.0576652	-6.10531	-3.26E-15	-1.93606	0	0	0.00473582	-3.29842	-15.218	0.458002	169.967	348.312	585.671	391.241	391.241	391.241	-4.88416	-74.0909	3.51265	88.5193	330.919	200.54	185.567	185.567	185.567	-74.2309	5.35603	1.65508	43.1089	6.6581	-4.0091	-0.0583006	-0.067046	3.42512	310.222	78.3164	-14.7383	0	0	0.482668
2450	0	15.6265	0	0	15.997	2.22314	-12.1981	-0.171213	-0.00223635	-0.0726515	-6.56684	6.41E-16	-2.58275	0	0	0.00102023	-3.27034	-13.9763	0.622587	159.84	348.57	582.915	390.597	390.597	390.597	-4.84613	-73.2079	3.58539	71.3323	331.288	199.926	185.567	185.567	185.567	-73.3469	5.38544	1.63021	42.2197	6.62983	-3.9385	-0.0583725	-0.0842908	3.45553	323.556	52.5523	-9.84716	0	0	0.714403
2451	0	15.5333	0	0	15.8993	2.21935	-12.1618	-0.173516	-0.0112168	-0.0782903	-6.89879	-3.96E-15	-3.28135	0	0	-0.00306617	-3.13318	-12.5633	0.363863	148.717	349.019	580.839	390.284	390.284	390.284	-4.80906	-72.1707	3.58243	53.9899	331.711	199.434	185.567	185.567	185.567	-72.3091	5.35839	1.65587	41.0128	6.53653	-3.40508	0.0145568	-0.0831799	3.44901	289.481	31.2174	-5.25842	0	0	0.814019
2452	0	15.1562	0	0	15.5127	2.21908	-12.1592	-0.17419	-0.0196524	-0.0744674	-7.11041	-3.73E-15	-3.89035	0	0	-0.00707474	-2.92735	-10.9952	-0.237341	136.727	349.621	579.493	390.332	390.332	390.332	-4.77562	-70.9796	3.50909	36.481	332.147	199.092	185.567	185.567	185.567	-71.1179	5.27869	1.72978	39.5102	6.39212	-2.50394	0.151846	-0.0671088	3.39768	213.054	14.5955	-0.953448	0	0	0.708483
2453	0	14.5125	0	0	14.8528	2.21841	-12.1528	-0.173358	-0.0261718	-0.0626901	-7.15856	-2.33E-15	-4.17116	0	0	-0.0104667	-2.69824	-9.30118	-1.03223	124.074	350.344	578.933	390.745	390.745	390.745	-4.74565	-69.638	3.36403	18.8389	332.559	198.91	185.567	185.567	185.567	-69.7767	5.14319	1.85072	37.7623	6.21195	-1.3979	0.327085	-0.0432789	3.29679	107.235	1.62748	3.14905	0	0	0.394378
2454	0	13.6214	0	0	13.9361	2.21088	-12.0806	-0.170215	-0.028438	-0.0458329	-6.85381	-6.99E-16	-3.80273	0	0	-0.0126605	-2.48598	-7.51969	-1.83535	111.008	351.149	579.197	391.498	391.498	391.498	-4.71567	-68.152	3.14354	1.13264	332.915	198.876	185.567	185.567	185.567	-68.2909	4.94477	2.01559	35.8381	6.0122	-0.284242	0.50615	-0.0152637	3.1498	-10.2436	-7.54918	6.70029	0	0	-0.0540433
2455	0	12.4989	0	0	12.7768	2.18928	-11.8734	-0.164262	-0.0253226	-0.0274966	-6.01928	3.61E-15	-2.65062	0	0	-0.0134371	-2.31726	-5.69289	-2.46249	97.7876	351.996	580.296	392.543	392.543	392.543	-4.67765	-66.526	2.84789	-16.5515	333.208	198.956	185.567	185.567	185.567	-66.6638	4.67669	2.21499	33.8139	5.80905	0.644254	0.655534	0.0150326	2.96442	-120.62	-12.5602	9.24562	0	0	-0.516004
2456	0	11.1526	0	0	11.383	2.14758	-11.4724	-0.155781	-0.0176972	-0.0111625	-4.58745	-2.53E-15	-0.880741	0	0	-0.0129781	-2.20144	-3.86029	-2.76489	84.6469	352.85	582.204	393.816	393.816	393.816	-4.6201	-64.7572	2.48671	-34.1314	333.454	199.089	185.567	185.567	185.567	-64.8918	4.33793	2.43147	31.7633	5.61605	1.23388	0.75352	0.0473495	2.75554	-208.807	-13.1532	10.4879	0	0	-0.878963
2457	0	9.57868	0	0	9.75444	2.08228	-10.8421	-0.14572	-0.0078256	0.000310541	-2.63376	2.80E-15	1.11064	0	0	-0.0112884	-2.13147	-2.0535	-2.65288	71.7684	353.691	584.864	395.24	395.24	395.24	-4.53244	-62.8334	2.08097	-51.5464	333.693	199.198	185.567	185.567	185.567	-62.9616	3.93769	2.64241	29.7498	5.44171	1.39304	0.788767	0.0797102	2.53939	-264.816	-9.71531	10.3542	0	0	-1.0745
2458	0	7.76196	0	0	7.88187	1.99296	-9.97575	-0.134736	0.00197967	0.00495917	-0.309532	1.40E-15	2.8817	0	0	-0.00754305	-2.0885	-0.293467	-2.10772	59.2689	354.523	588.193	396.735	396.735	396.735	-4.41063	-60.7336	1.66129	-68.7689	333.969	199.196	185.567	185.567	185.567	-60.8523	3.49752	2.82594	27.8217	5.28802	1.10312	0.760942	0.106663	2.3284	-285.204	-3.66041	9.03792	0	0	-1.09324
2459	0	5.67791	0	0	5.74729	1.88233	-8.89626	-0.12326	0.00962454	0.00171272	2.14143	2.33E-16	4.03306	0	0	-0.000372534	-2.04877	1.4099	-1.18143	47.1974	355.367	592.1	398.227	398.227	398.227	-4.25963	-58.4297	1.26392	-85.8099	334.323	199.008	185.567	185.567	185.567	-58.5365	3.04947	2.96604	26.0113	5.15066	0.417252	0.67983	0.121171	2.13302	-273.096	2.88133	6.91787	0	0	-0.973626
2460	0	3.29565	0	0	3.3253	1.75566	-7.65247	-0.112189	0.0136242	-0.00920923	4.32008	2.56E-15	4.28863	0	0	0.01065	-1.99055	3.05564	0.0151305	35.5459	356.256	596.489	399.652	399.652	399.652	-4.09316	-55.8897	0.924905	-102.72	334.78	198.575	185.567	185.567	185.567	-55.9837	2.63112	3.05609	24.3359	5.02107	-0.552377	0.56842	0.115842	1.95729	-239.042	7.21822	4.49572	0	0	-0.784323
2461	0	0.584818	0	0	0.58839	1.61979	-6.3101	-0.103312	0.0133258	-0.0268029	5.66315	1.40E-15	3.5359	0	0	0.0231713	-1.89934	4.6481	1.33529	24.2714	357.219	601.269	400.963	400.963	400.963	-3.93075	-53.0826	0.674618	-119.583	335.345	197.868	185.567	185.567	185.567	-53.1649	2.2792	3.10002	22.8009	4.88907	-1.65802	0.456829	0.08641	1.80364	-197.722	7.1411	2.16656	0	0	-0.594104
2462	0	-2.47415	0	0	-2.48337	1.48183	-4.94003	-0.0993439	0.00845873	-0.049062	5.50026	2.33E-15	1.79124	0	0	0.031075	-1.77029	6.19264	2.62606	13.3271	358.267	606.356	402.129	402.129	402.129	-3.79421	-49.9871	0.533422	-136.495	335.999	196.906	185.567	185.567	185.567	-50.06	2.02348	3.11156	21.4045	4.74529	-2.74607	0.378241	0.0334823	1.66963	-165.551	1.37691	0.170184	0	0	-0.456185
2463	0	-5.87726	0	0	-5.88894	1.34787	-3.6041	-0.103336	-0.000783156	-0.0743431	3.20988	-1.69E-15	-0.778818	0	0	0.0254032	-1.60724	7.6918	3.757	2.69248	359.397	611.662	403.145	403.145	403.145	-3.70551	-46.6011	0.508884	-153.538	336.702	195.761	185.567	185.567	185.567	-46.6683	1.88254	3.11361	20.1423	4.58251	-3.68604	0.357419	-0.0395897	1.55458	-154.92	-10.7084	-1.37829	0	0	-0.393136
2464	0	-9.58459	0	0	-9.59269	1.22187	-2.34389	-0.116464	-0.0124996	-0.100497	-1.46524	-3.49E-15	-3.73917	0	0	-0.0015381	-1.41939	9.14242	4.64161	-7.60486	360.587	617.094	404.021	404.021	404.021	-3.68637	-42.9519	0.595087	-170.75	337.397	194.566	185.567	185.567	185.567	-43.0177	1.86139	3.13705	19.0107	4.39583	-4.39187	0.408165	-0.123816	1.45271	-173.379	-27.4419	-2.58516	0	0	-0.401908
2465	0	-13.5137	0	0	-13.5166	1.10536	-1.17659	-0.138448	-0.0235167	-0.125961	-8.40624	-4.66E-16	-6.45833	0	0	-0.052022	-1.21707	10.5342	5.2471	-17.4796	361.808	622.541	404.786	404.786	404.786	-3.75623	-39.1005	0.774839	-188.096	338.013	193.505	185.567	185.567	185.567	-39.1696	1.95123	3.21621	18.0091	4.18241	-4.83159	0.529989	-0.209984	1.35859	-221.745	-46.4237	-3.53475	0	0	-0.457477
2466	0	-17.5393	0	0	-17.5394	0.997995	-0.100051	-0.166401	-0.0305814	-0.148854	-17.02	-9.32E-16	-8.28341	0	0	-0.118972	-1.00813	11.8497	5.59276	-26.7927	363.027	627.874	405.477	405.477	405.477	-3.92736	-35.141	1.02421	-205.454	338.497	192.785	185.567	185.567	185.567	-35.2183	2.13116	3.38029	17.1405	3.94101	-5.02566	0.710696	-0.289529	1.26606	-295.514	-65.3085	-4.17362	0	0	-0.524403
2467	0	-21.5025	0	0	-21.5053	0.898591	0.896783	-0.195331	-0.031881	-0.167994	-26.3531	4.19E-15	-8.75764	0	0	-0.186798	-0.796112	13.0653	5.73863	-35.3653	364.212	632.941	406.137	406.137	406.137	-4.19943	-31.1918	1.31686	-222.627	338.827	192.605	185.567	185.567	185.567	-31.2824	2.37156	3.64399	16.4105	3.67264	-5.03522	0.927516	-0.356101	1.16722	-384.6	-82.4371	-4.36915	0	0	-0.564672
2468	0	-25.2268	0	0	-25.2404	0.806193	1.82288	-0.222014	-0.0273043	-0.182398	-35.5431	-5.47E-15	-7.69993	0	0	-0.238406	-0.580404	14.1542	5.76784	-42.9995	365.328	637.572	406.807	406.807	406.807	-4.5566	-27.3824	1.626	-239.364	339.026	193.12	185.567	185.567	185.567	-27.4907	2.63791	4.0021	15.8252	3.38043	-4.9442	1.15397	-0.406049	1.06047	-477.495	-97.3307	-3.92395	0	0	-0.551942
2469	0	-28.5342	0	0	-28.5683	0.720914	2.67678	-0.244656	-0.0170291	-0.191715	-43.8348	3.26E-15	-5.092	0	0	-0.259682	-0.358378	15.0889	5.76657	-49.5024	366.341	641.593	407.525	407.525	407.525	-4.96787	-23.8416	1.92365	-255.398	339.16	194.418	185.567	185.567	185.567	-23.9706	2.89379	4.42892	15.3886	3.07013	-4.83881	1.3636	-0.43502	0.946233	-562.854	-108.493	-2.88813	0	0	-0.475656
2470	0	-31.2605	0	0	-31.3233	0.644608	3.43983	-0.262227	-0.00200891	-0.196084	-50.5422	-1.86E-15	-1.13671	0	0	-0.242347	-0.128519	15.8452	5.80585	-54.7079	367.215	644.831	408.314	408.314	408.314	-5.38829	-20.6888	2.17844	-270.467	339.338	196.523	185.567	185.567	185.567	-20.8387	3.10195	4.88003	15.0995	2.75003	-4.789	1.53424	-0.441045	0.828681	-631.358	-114.515	-1.4754	0	0	-0.344531
2471	0	-33.2701	0	0	-33.3654	0.581121	4.07378	-0.274003	0.015597	-0.196107	-55.0414	6.52E-15	3.69093	0	0	-0.186078	0.106633	16.4055	5.92866	-58.4955	367.92	647.134	409.189	409.189	409.189	-5.76251	-18.0245	2.35404	-284.342	339.697	199.398	185.567	185.567	185.567	-18.1913	3.22435	5.29739	14.9493	2.43	-4.83546	1.65215	-0.424258	0.712798	-677.214	-114.291	-0.0418104	0	0	-0.183863
2472	0	-34.473	0	0	-34.5961	0.53594	4.52433	-0.279504	0.0335446	-0.192852	-56.8305	2.80E-15	8.76037	0	0	-0.0997632	0.339195	16.7607	6.14414	-60.8015	368.432	648.384	410.15	410.15	410.15	-6.03179	-15.9188	2.41116	-296.853	340.383	202.968	185.567	185.567	185.567	-16.094	3.22397	5.61822	14.9199	2.12041	-4.98397	1.71097	-0.387742	0.604518	-698.12	-107.27	0.961488	0	0	-0.0272345
2473	0	-34.8373	0	0	-34.9736	0.515446	4.72851	-0.279286	0.049825	-0.187097	-55.7074	-1.86E-15	13.3692	0	0	-0.000425355	0.556368	16.912	6.42884	-61.6227	368.739	648.501	411.181	411.181	411.181	-6.14153	-14.4	2.31473	-307.895	341.535	207.141	185.567	185.567	185.567	-14.5709	3.06937	5.78453	14.9846	1.8307	-5.20709	1.71427	-0.335563	0.507722	-696.57	-93.181	1.06686	0	0	0.0948618
2474	0	-34.3957	0	0	-34.5239	0.52588	4.62457	-0.274892	0.063186	-0.178814	-51.8665	3.73E-15	16.9076	0	0	0.0913951	0.742928	16.8702	6.73364	-61.0133	368.843	647.449	412.256	412.256	412.256	-6.04789	-13.4464	2.04449	-317.446	343.26	211.825	185.567	185.567	185.567	-13.5981	2.7421	5.75118	15.1097	1.56772	-5.45182	1.67094	-0.27355	0.426764	-678.384	-72.5607	-0.0755465	0	0	0.165265
2475	0	-33.2421	0	0	-33.3416	0.57211	4.16368	-0.268285	0.0729283	-0.166429	-45.9011	-3.73E-15	18.9678	0	0	0.158244	0.884694	16.6538	6.99398	-59.0749	368.758	645.233	413.332	413.332	413.332	-5.72254	-12.9855	1.60434	-325.547	345.627	216.941	185.567	185.567	185.567	-13.1047	2.24377	5.49101	15.2592	1.33469	-5.65043	1.59548	-0.207481	0.363487	-652.441	-46.9959	-2.52631	0	0	0.184234
2476	0	-31.5214	0	0	-31.5806	0.656308	3.32291	-0.261509	0.0783157	-0.148305	-38.7565	-5.59E-15	19.36	0	0	0.191419	0.972006	16.2857	7.14137	-55.9423	368.513	641.897	414.355	414.355	414.355	-5.15561	-12.9016	1.02607	-332.291	348.659	222.417	185.567	185.567	185.567	-12.9805	1.59989	4.99634	15.3993	1.13031	-5.73247	1.50239	-0.143682	0.322263	-627.306	-19.5682	-5.91824	0	0	0.165481
2477	0	-29.4109	0	0	-29.433	0.776984	2.11545	-0.257263	0.0785782	-0.123309	-31.6747	-5.59E-15	18.1214	0	0	0.193386	1.00218	15.79	7.114	-51.766	368.147	637.512	415.262	415.262	415.262	-4.35676	-13.0519	0.363479	-337.791	352.334	228.174	185.567	185.567	185.567	-13.0902	0.856252	4.27774	15.5043	0.948578	-5.63557	1.40437	-0.087615	0.307398	-610.799	5.85372	-9.4286	0	0	0.128747
2478	0	-27.0975	0	0	-27.0991	0.928645	0.595426	-0.259093	0.0722586	-0.0927577	-26.0278	3.73E-15	15.4056	0	0	0.175156	0.980504	15.1879	6.8648	-46.6954	367.712	632.179	415.984	415.984	415.984	-3.3541	-13.2896	-0.321084	-342.151	356.587	234.111	185.567	185.567	185.567	-13.2954	0.069222	3.36117	15.5608	0.779481	-5.31329	1.3095	-0.0441352	0.328778	-607.211	25.1336	-11.8173	0	0	0.0922049
2479	0	-24.7483	0	0	-24.7536	1.10226	-1.14554	-0.270573	0.0582089	-0.0594582	-23.0134	-3.26E-15	11.5038	0	0	0.150255	0.919726	14.4958	6.36679	-40.864	367.264	626.016	416.449	416.449	416.45	-2.19258	-13.4915	-0.972093	-345.424	361.312	240.111	185.567	185.567	185.567	-13.4794	-0.706512	2.28625	15.5721	0.609998	-4.74016	1.22415	-0.0158398	0.396312	-618.792	35.3104	-11.7356	0	0	0.0709275
2480	0	-22.4857	0	0	-22.518	1.28641	-2.98978	-0.290707	0.0393524	-0.027287	-23.0239	-2.56E-15	7.13231	0	0	0.12892	0.838482	13.7229	5.61624	-34.3778	366.86	619.161	416.596	416.596	416.596	-0.930466	-13.5816	-1.55027	-347.583	366.366	246.042	185.567	185.567	185.567	-13.569	-1.4262	1.10456	15.5603	0.42583	-3.91428	1.14977	0.00110752	0.519184	-642.906	38.351	-8.87324	0	0	0.0829756
2481	0	-20.3775	0	0	-20.453	1.46955	-4.81777	-0.315603	0.0205182	0.000460562	-25.7214	7.75E-15	3.13604	0	0	0.116497	0.759115	12.8706	4.63379	-27.3077	366.557	611.766	416.376	416.376	416.376	0.372522	-13.5373	-2.03373	-348.522	371.587	251.78	185.567	185.567	185.567	-13.5411	-2.05867	-0.129877	15.5664	0.213692	-2.85794	1.08299	0.0108414	0.701742	-673.96	38.0089	-3.87688	0	0	0.154188
2482	0	-18.4411	0	0	-18.5661	1.64236	-6.53367	-0.340979	0.00458274	0.0221749	-30.3319	2.21E-15	0.0297948	0	0	0.113804	0.705105	11.9333	3.46259	-19.6876	366.402	603.997	415.762	415.762	415.762	1.66875	-13.3824	-2.41366	-348.083	376.831	257.213	185.567	185.567	185.567	-13.4163	-2.58631	-1.37249	15.6485	-0.0368171	-1.61535	1.02241	0.0173176	0.943233	-706.275	36.7944	2.39327	0	0	0.314004
2483	0	-16.6541	0	0	-16.826	1.79893	-8.07826	-0.362993	-0.00750017	0.0375225	-35.8799	-9.32E-16	-2.04444	0	0	0.119107	0.698557	10.8988	2.16407	-11.5182	366.429	596.034	414.756	414.756	414.756	2.92856	-13.1748	-2.6888	-346.089	381.984	262.254	185.567	185.567	185.567	-13.248	-3.00255	-2.59371	15.8768	-0.33103	-0.248131	0.966896	0.0234256	1.23931	-733.797	35.6431	9.04803	0	0	0.584709
2484	0	-14.969	0	0	-15.179	1.93699	-9.43046	-0.37864	-0.0161286	0.0475908	-41.4064	9.78E-15	-3.24326	0	0	0.129896	0.757568	9.75113	0.811292	-2.77528	366.655	588.069	413.392	413.392	413.392	4.13883	-12.9924	-2.86198	-342.371	386.967	266.835	185.567	185.567	185.567	-13.11	-3.30984	-3.778	16.3261	-0.667846	1.17139	0.917347	0.0318488	1.57961	-751.813	34.1991	15.371	0	0	0.96777
2485	0	-13.3285	0	0	-13.5642	2.05726	-10.6	-0.386161	-0.0223729	0.0536725	-46.1413	-6.52E-15	-3.87451	0	0	0.143718	0.89393	8.47308	-0.519366	6.57729	367.079	580.305	411.739	411.739	411.739	5.29806	-12.9203	-2.9386	-336.787	391.73	270.907	185.567	185.567	185.567	-13.0835	-3.51776	-4.91988	17.0655	-1.03859	2.56823	0.876778	0.0457032	1.95029	-756.96	31.9224	20.7808	0	0	1.43547
2486	0	-11.6789	0	0	-11.9267	2.16254	-11.6163	-0.385063	-0.0273847	0.0574122	-49.5731	1.12E-14	-4.25103	0	0	0.158114	1.11144	7.04979	-1.7569	16.5728	367.681	572.953	409.894	409.894	409.894	6.41014	-13.0388	-2.92607	-329.242	396.245	274.437	185.567	185.567	185.567	-13.2468	-3.64138	-6.01886	18.1478	-1.42746	3.87258	0.849941	0.0665947	2.33206	-748.467	27.944	25.0115	0	0	1.93318
2487	0	-9.98078	0	0	-10.2264	2.25645	-12.5168	-0.37576	-0.0315036	0.0600942	-51.4407	-9.32E-16	-4.55528	0	0	0.170496	1.40515	5.47209	-2.84285	27.2281	368.427	566.228	407.98	407.98	407.98	7.4794	-13.4162	-2.83276	-319.691	400.497	277.401	185.567	185.567	185.567	-13.6667	-3.69879	-7.07547	19.5994	-1.81308	5.02585	0.84265	0.0966972	2.70257	-727.828	22.433	27.7836	0	0	2.39585
2488	0	-8.21418	0	0	-8.4435	2.34259	-13.3372	-0.359217	-0.0345627	0.0627492	-51.6915	-7.45E-15	-4.8606	0	0	0.178282	1.7619	3.73924	-3.7352	38.5345	369.274	560.341	406.125	406.125	406.125	8.50852	-14.1029	-2.6668	-308.14	404.477	279.784	185.567	185.567	185.567	-14.3937	-3.70852	-8.08973	21.4136	-2.17155	5.98305	0.85651	0.135676	3.03744	-697.806	15.6805	29.0265	0	0	2.76487
2489	0	-6.38022	0	0	-6.5794	2.42368	-14.1045	-0.337489	-0.0375251	0.0659694	-50.4921	-9.32E-15	-5.2935	0	0	0.179496	2.16209	1.85987	-4.40788	50.4536	370.177	555.493	404.448	404.448	404.448	9.49856	-15.1302	-2.43458	-294.643	408.188	281.575	185.567	185.567	185.567	-15.4594	-3.68696	-9.06149	23.55	-2.48041	6.71173	0.894803	0.17849	3.31541	-663.443	7.28343	29.3201	0	0	3.0098
2490	0	-4.49738	0	0	-4.65271	2.50089	-14.8302	-0.311967	-0.0411068	0.0696843	-48.0107	-1.86E-15	-5.90664	0	0	0.173027	2.58239	-0.149211	-4.84295	62.9226	371.092	551.864	403.042	403.042	403.042	10.4472	-16.5122	-2.13993	-279.289	411.631	282.768	185.567	185.567	185.567	-16.8786	-3.64659	-9.98868	25.9408	-2.72313	7.18464	0.957457	0.21846	3.52305	-628.874	-2.60092	29.4341	0	0	3.12897
2491	0	-2.59692	0	0	-2.6951	2.57335	-15.5069	-0.283684	-0.0456796	0.0726208	-44.4111	7.45E-15	-6.66916	0	0	0.158901	2.99782	-2.26626	-5.01947	75.8636	371.977	549.608	401.961	401.961	401.961	11.3477	-18.2481	-1.78538	-262.192	414.806	283.361	185.567	185.567	185.567	-18.6513	-3.59616	-10.8657	28.5026	-2.89201	7.37021	1.03389	0.247087	3.65685	-593.991	-13.1388	30.004	0	0	3.12694
2492	0	-0.718926	0	0	-0.748314	2.63852	-16.1117	-0.252824	-0.0503372	0.0736693	-39.8093	5.59E-15	-7.37914	0	0	0.138182	3.38315	-4.46769	-4.90796	89.1892	372.799	548.849	401.213	401.213	401.213	12.1881	-20.3238	-1.37509	-243.49	417.707	283.352	185.567	185.567	185.567	-20.7639	-3.54261	-11.6828	31.15	-2.98998	7.22956	1.10356	0.260002	3.71801	-554.901	-21.7651	31.0595	0	0	3.00397
2493	0	1.08855	0	0	1.13599	2.69303	-16.6147	-0.220283	-0.0538765	0.072219	-34.4586	1.86E-15	-7.7782	0	0	0.113202	3.71365	-6.72956	-4.47517	102.798	373.536	549.676	400.768	400.768	400.768	12.9551	-22.7098	-0.917355	-223.341	420.322	282.746	185.567	185.567	185.567	-23.1873	-3.49294	-12.4282	33.8059	-3.02988	6.72346	1.14145	0.255307	3.71101	-505.845	-25.5287	32.2363	0	0	2.75568
2494	0	2.77117	0	0	2.89771	2.73372	-16.9886	-0.18849	-0.0549588	0.0685689	-28.8472	-1.86E-15	-7.61649	0	0	0.0873634	3.96684	-9.02701	-3.6971	116.566	374.175	552.137	400.564	400.564	400.564	13.638	-25.361	-0.425017	-201.922	422.647	281.553	185.567	185.567	185.567	-25.8769	-3.45449	-13.0925	36.4081	-3.032	5.82688	1.1249	0.235745	3.6417	-441.644	-21.7422	32.8877	0	0	2.38241
2495	0	4.27321	0	0	4.47404	2.75852	-17.2156	-0.161749	-0.0523705	0.0635062	-23.7001	4.66E-15	-6.72908	0	0	0.0642743	4.12544	-11.3323	-2.57582	130.33	374.719	556.23	400.523	400.522	400.522	14.233	-28.2206	0.0869907	-179.418	424.688	279.786	185.567	185.567	185.567	-28.7766	-3.43386	-13.6723	38.9099	-3.02007	4.54569	1.03908	0.206496	3.51586	-359.132	-9.49674	32.3348	0	0	1.8957
2496	0	5.54726	0	0	5.81074	2.76687	-17.2919	-0.145026	-0.0455602	0.0575642	-19.7776	9.32E-16	-5.12786	0	0	0.0461765	4.18139	-13.6122	-1.15524	143.882	375.183	561.891	400.561	400.561	400.561	14.7471	-31.2305	0.606299	-155.994	426.469	277.47	185.567	185.567	185.567	-31.829	-3.43523	-14.1743	41.277	-3.01617	2.93117	0.879918	0.172791	3.34319	-257.698	9.24015	30.1356	0	0	1.32227
2497	0	6.56458	0	0	6.87441	2.75992	-17.2284	-0.140047	-0.0358498	0.0506959	-17.4003	-9.32E-16	-3.1202	0	0	0.0326959	4.1401	-15.8258	0.46969	156.966	375.589	568.989	400.603	400.603	400.603	15.1983	-34.3433	1.12741	-131.776	428.033	274.65	185.567	185.567	185.567	-34.9874	-3.45972	-14.6161	43.4821	-3.03605	1.08697	0.656106	0.137129	3.13235	-139.802	29.1725	26.548	0	0	0.709813
2498	0	7.31796	0	0	7.65619	2.74004	-17.0465	-0.1453	-0.0256682	0.042873	-16.3982	4.66E-15	-1.19813	0	0	0.0221279	4.02291	-17.9253	2.15629	169.29	375.948	577.316	400.591	400.591	400.591	15.6101	-37.5278	1.65209	-106.843	429.435	271.398	185.567	185.567	185.567	-38.2216	-3.50617	-15.0215	45.4998	-3.0856	-0.836269	0.388963	0.100839	2.89324	-12.1105	43.9297	22.1404	0	0	0.127969
2499	0	7.81608	0	0	8.16568	2.71016	-16.7723	-0.15758	-0.017019	0.0333548	-16.2945	2.80E-15	0.163493	0	0	0.0130133	3.86623	-19.8591	3.73144	180.555	376.26	586.6	400.483	400.483	400.483	16.0037	-40.7657	2.18632	-81.2346	430.722	267.815	185.567	185.567	185.567	-41.5145	-3.57242	-15.4124	47.3054	-3.15978	-2.65964	0.110754	0.0657546	2.6379	115.094	48.8685	17.3006	0	0	-0.347953
2500	0	8.07367	0	0	8.42	2.67342	-16.4341	-0.173514	-0.0112843	0.0218955	-16.5558	1.40E-15	0.583223	0	0	0.00480269	3.7162	-21.5772	5.01996	190.486	376.503	596.522	400.258	400.258	400.258	16.3913	-44.0438	2.73603	-54.9761	431.928	264.024	185.567	185.567	185.567	-44.8535	-3.65566	-15.8018	48.8755	-3.24432	-4.20456	-0.142837	0.0359087	2.37793	229.106	43.0889	12.0961	0	0	-0.657011
2501	0	8.10161	0	0	8.43302	2.63304	-16.061	-0.190581	-0.00914673	0.00807199	-16.8183	1.40E-15	-0.17913	0	0	-0.00239935	3.6198	-23.0375	5.87591	198.87	376.648	606.743	399.913	399.913	399.913	16.7715	-47.3458	3.30396	-28.0947	433.058	260.152	185.567	185.567	185.567	-48.2217	-3.75136	-16.1898	50.1914	-3.31973	-5.32356	-0.340108	0.0154501	2.12826	318.475	29.0612	6.62926	0	0	-0.774541
2502	0	7.90144	0	0	8.20898	2.59213	-15.6816	-0.20778	-0.0115541	-0.00787068	-17.0241	-9.32E-16	-2.29648	0	0	-0.008402	3.61484	-24.21	6.20766	205.58	376.666	616.938	399.461	399.461	399.461	17.1275	-50.6468	3.88749	-0.631109	434.088	256.325	185.567	185.567	185.567	-51.5923	-3.85156	-16.562	51.2425	-3.3659	-5.9245	-0.463056	0.00458031	1.89791	375.694	10.3553	1.4579	0	0	-0.71957
2503	0	7.4662	0	0	7.74288	2.55312	-15.3184	-0.225212	-0.0191482	-0.025799	-17.37	9.32E-16	-5.80298	0	0	-0.0134508	3.72219	-25.08	5.99036	210.578	376.545	626.826	398.929	398.929	398.93	17.4259	-53.915	4.47608	27.3606	434.959	252.658	185.567	185.567	185.567	-54.9284	-3.94395	-16.8875	52.0289	-3.36697	-5.98178	-0.50486	-0.00030666	1.69493	398.173	-10.1893	-2.46646	0	0	-0.547713
2504	0	6.78696	0	0	7.02689	2.51681	-14.9793	-0.243695	-0.031915	-0.0459453	-18.187	-7.45E-15	-10.5297	0	0	-0.0181748	3.94193	-25.6489	5.2651	213.923	376.295	636.183	398.358	398.358	398.358	17.6162	-57.1174	5.04752	55.8215	435.571	249.255	185.567	185.567	185.567	-58.1893	-4.01365	-17.1178	52.5623	-3.31378	-5.53454	-0.47097	-0.0063264	1.52278	388.467	-31.7142	-4.17775	0	0	-0.332187
2505	0	5.86274	0	0	6.06044	2.48158	-14.6491	-0.263454	-0.0487796	-0.0695566	-19.6935	8.39E-15	-16.0324	0	0	-0.0227786	4.25413	-25.9342	4.12747	215.752	375.935	644.852	397.793	397.792	397.792	17.6351	-60.2279	5.56382	84.6943	435.793	246.219	185.567	185.567	185.567	-61.339	-4.0472	-17.1879	52.8668	-3.20434	-4.67489	-0.373089	-0.0186358	1.38199	352.793	-54.4379	-3.2439	0	0	-0.137648
2506	0	4.70887	0	0	4.85948	2.44287	-14.2853	-0.283547	-0.0669001	-0.0987546	-21.8353	-5.59E-15	-21.5161	0	0	-0.0261351	4.62353	-25.9682	2.71067	216.273	375.491	652.741	397.286	397.286	397.286	17.4131	-63.2335	5.96955	113.919	435.46	243.663	185.567	185.567	185.567	-64.3543	-4.0372	-17.0204	52.9775	-3.04259	-3.53106	-0.229972	-0.0412545	1.27172	300.781	-79.0923	-0.114422	0	0	-0.000989258
2507	0	3.36228	0	0	3.46265	2.39363	-13.8207	-0.301671	-0.0818661	-0.136603	-24.2134	3.73E-15	-25.9081	0	0	-0.0258534	5.00654	-25.7957	1.16699	215.749	374.98	659.813	396.888	396.888	396.888	16.8858	-66.1362	6.19579	143.412	434.398	241.718	185.567	185.567	185.567	-67.228	-3.98503	-16.535	52.9386	-2.83699	-2.24912	-0.0675864	-0.0717806	1.18938	245.586	-105.065	3.91958	0	0	0.0746722
2508	0	1.88222	0	0	1.93312	2.32573	-13.1771	-0.313976	-0.0887455	-0.185787	-26.0819	3.73E-15	-28.0822	0	0	-0.0199029	5.35879	-25.4713	-0.349922	214.48	374.405	666.072	396.645	396.645	396.645	16.0073	-68.9493	6.17057	173.028	432.445	240.536	185.567	185.567	185.567	-69.9688	-3.90029	-15.6639	52.8007	-2.59878	-0.97605	0.0866844	-0.103336	1.1319	201.888	-130.208	7.17919	0	0	0.109871
2509	0	0.346902	0	0	0.355027	2.23206	-12.2835	-0.315941	-0.0842222	-0.247882	-26.5072	5.59E-15	-27.2285	0	0	-0.00896888	5.64128	-25.0549	-1.69962	212.781	373.755	671.556	396.587	396.587	396.587	14.7625	-71.6897	5.83431	202.525	429.485	240.269	185.567	185.567	185.567	-72.5951	-3.79678	-14.368	52.6174	-2.3409	0.153861	0.203491	-0.12884	1.09258	184.99	-151.963	8.4213	0	0	0.128031
2510	0	-1.15375	0	0	-1.17573	2.10867	-11.0972	-0.302835	-0.0676791	-0.3218	-24.5283	-2.80E-15	-23.1087	0	0	0.00276129	5.82469	-24.607	-2.76611	210.97	373.011	676.316	396.73	396.73	396.73	13.1739	-74.3678	5.15516	231.531	425.477	241.036	185.567	185.567	185.567	-75.1256	-3.68713	-12.6509	52.4421	-2.07712	1.02923	0.26061	-0.143088	1.05958	206.688	-167.505	7.13697	0	0	0.135821
2511	0	-2.53008	0	0	-2.56619	1.95624	-9.61828	-0.270725	-0.0420541	-0.403673	-19.3856	4.19E-15	-16.2159	0	0	0.00953997	5.89129	-24.1839	-3.46538	209.34	372.15	680.417	397.067	397.067	397.067	11.3028	-76.9765	4.13937	259.553	420.482	242.877	185.567	185.567	185.567	-77.5671	-3.5788	-10.5651	52.3226	-1.82163	1.56843	0.245142	-0.142848	1.01801	273.06	-174.274	3.75798	0	0	0.115507
2512	0	-3.70877	0	0	-3.7443	1.78026	-7.89466	-0.217596	-0.0125889	-0.487086	-10.7525	6.29E-15	-7.62588	0	0	0.00735686	5.83441	-23.8333	-3.74904	208.148	371.159	683.921	397.574	397.574	397.574	9.2425	-79.4822	2.83428	286.005	414.662	245.702	185.567	185.567	185.567	-79.9031	-3.47295	-8.20885	52.2982	-1.58847	1.72293	0.155015	-0.12801	0.953081	382.936	-170.135	-0.751161	0	0	0.0342776
2513	0	-4.64993	0	0	-4.67574	1.59007	-6.01553	-0.144984	0.0144095	-0.56488	1.02518	1.63E-15	1.26134	0	0	-0.00332428	5.65689	-23.591	-3.60605	207.599	370.034	686.884	398.211	398.211	398.211	7.1064	-81.8201	1.32376	310.276	408.268	249.257	185.567	185.567	185.567	-82.0862	-3.3664	-5.71393	52.3946	-1.39039	1.47886	-0.00431052	-0.0997889	0.853615	529.167	-153.813	-5.30621	0	0	-0.135417
2514	0	-5.35867	0	0	-5.37241	1.39704	-4.09499	-0.0589818	0.03287	-0.63101	14.8218	8.15E-16	9.043	0	0	-0.0169178	5.36914	-23.4777	-3.06343	207.831	368.784	689.346	398.933	398.933	398.932	5.01086	-83.8972	-0.282626	331.803	401.604	253.121	185.567	185.567	185.567	-84.0372	-3.25475	-3.22686	52.6209	-1.23769	0.858162	-0.222948	-0.0634972	0.720565	700.503	-126.565	-9.04718	0	0	-0.395216
2515	0	-5.8838	0	0	-5.88836	1.21248	-2.24996	0.0310446	0.0386696	-0.681737	28.9266	9.32E-16	14.6587	0	0	-0.0249357	4.98773	-23.4985	-2.18628	208.905	367.431	691.322	399.691	399.69	399.691	3.05698	-85.6049	-1.86635	350.135	394.977	256.754	185.567	185.567	185.567	-85.6541	-3.13507	-0.885445	52.9671	-1.13728	-0.0806031	-0.486964	-0.0256298	0.564255	883.671	-92.0101	-11.5756	0	0	-0.710155
2516	0	-6.30426	0	0	-6.30459	1.04578	-0.579233	0.115279	0.031631	-0.715884	41.444	-1.86E-15	17.6853	0	0	-0.020501	4.53421	-23.6427	-1.07443	210.798	366.001	692.796	400.444	400.444	400.444	1.31601	-86.8359	-3.31897	364.959	388.637	259.568	185.567	185.567	185.567	-86.8294	-3.00704	1.2021	53.4042	-1.09129	-1.24495	-0.781957	0.00883313	0.401369	1066.29	-54.3806	-12.9974	0	0	-1.01192
2517	0	-6.70931	0	0	-6.71005	0.903462	0.847945	0.184485	0.0153493	-0.734207	50.5343	-1.16E-15	18.3327	0	0	-0.00241919	4.0342	-23.886	0.145284	213.411	364.517	693.718	401.162	401.162	401.162	-0.175199	-87.501	-4.55754	376.093	382.749	261.017	185.567	185.567	185.567	-87.4676	-2.87307	2.96839	53.8856	-1.09652	-2.51538	-1.09002	0.0385136	0.253519	1236.5	-17.5173	-13.5559	0	0	-1.20999
2518	0	-7.1775	0	0	-7.18185	0.789399	1.99111	0.229644	-0.00474411	-0.738738	54.5198	-4.08E-15	17.2075	0	0	0.0230426	3.51625	-24.194	1.33133	216.573	362.994	694.005	401.822	401.822	401.822	-1.40838	-87.5432	-5.53221	383.453	377.389	260.671	185.567	185.567	185.567	-87.5028	-2.73781	4.38593	54.3517	-1.1444	-3.75719	-1.39079	0.0654008	0.14131	1383.18	15.4879	-13.3821	0	0	-1.21188
2519	0	-7.75478	0	0	-7.7643	0.705707	2.82893	0.24165	-0.0235236	-0.731876	52.0201	-6.99E-16	15.043	0	0	0.0435287	3.01031	-24.5265	2.343	220.071	361.439	693.549	402.413	402.413	402.413	-2.39238	-86.9532	-6.22643	387.023	372.563	258.293	185.567	185.567	185.567	-86.9164	-2.60775	5.4583	54.7359	-1.22194	-4.83546	-1.65971	0.090236	0.0872354	1494.9	41.108	-12.3438	0	0	-0.950117
2520	0	-8.43283	0	0	-8.44734	0.653996	3.34602	0.213456	-0.0372896	-0.715188	42.3551	-6.99E-15	12.5389	0	0	0.0466981	2.54526	-24.842	3.05593	223.661	359.851	692.232	402.928	402.928	402.928	-3.14128	-85.7851	-6.65222	386.837	368.236	253.892	185.567	185.567	185.567	-85.7554	-2.49082	6.20828	54.9714	-1.31332	-5.63036	-1.87118	0.113444	0.108505	1560.39	56.7587	-10.2606	0	0	-0.413134
2521	0	-9.13319	0	0	-9.15062	0.636326	3.52259	0.144133	-0.0441028	-0.688914	26.1047	-3.73E-15	10.2726	0	0	0.0306587	2.14629	-25.1017	3.37425	227.1	358.228	689.936	403.364	403.364	403.364	-3.66668	-84.168	-6.84357	382.984	364.353	247.761	185.567	185.567	185.567	-84.1441	-2.39584	6.66778	54.999	-1.40182	-6.04926	-2.00391	0.133086	0.21325	1570.61	61.4718	-7.18664	0	0	0.333685
2522	0	-9.70721	0	0	-9.72379	0.655419	3.3318	0.0422424	-0.0430052	-0.651395	5.46265	-6.99E-16	8.67749	0	0	0.0114088	1.83203	-25.2721	3.23734	230.153	356.571	686.572	403.715	403.715	403.715	-3.97696	-82.3024	-6.84886	375.646	360.857	240.455	185.567	185.567	185.567	-82.2808	-2.3309	6.87237	54.7741	-1.47221	-6.03349	-2.04168	0.150579	0.394984	1519.6	58.4659	-3.81766	0	0	1.15144
2523	0	-9.96104	0	0	-9.97261	0.714053	2.74543	-0.0738759	-0.033186	-0.600477	-15.9621	1.16E-15	7.99674	0	0	0.016581	1.61237	-25.3277	2.62247	232.617	354.89	682.088	403.971	403.971	403.971	-4.08295	-80.4327	-6.71983	365.125	357.7	232.705	185.567	185.567	185.567	-80.4095	-2.29899	6.85869	54.2728	-1.51226	-5.56164	-1.98058	0.165861	0.633792	1407.86	54.3953	-1.69489	0	0	1.86183
2524	0	-9.70468	0	0	-9.70922	0.813953	1.74513	-0.181759	-0.014629	-0.533959	-34.172	-1.63E-15	8.16833	0	0	0.0644103	1.48678	-25.2532	1.54728	234.325	353.209	676.492	404.121	404.121	404.121	-4.00564	-78.7966	-6.49595	351.848	354.85	225.268	185.567	185.567	185.567	-78.7693	-2.29053	6.6623	53.4973	-1.51461	-4.65156	-1.81946	0.181907	0.902527	1239.18	57.9055	-2.7951	0	0	2.29687
2525	0	-8.80804	0	0	-8.80822	0.954253	0.338627	-0.262282	0.0103028	-0.450625	-46.0518	-3.03E-15	8.78343	0	0	0.144973	1.44259	-25.0453	0.0762787	235.163	351.558	669.854	404.148	404.148	404.148	-3.78275	-77.5694	-6.18948	336.334	352.298	218.763	185.567	185.567	185.567	-77.5385	-2.27573	6.31574	52.4788	-1.47769	-3.36655	-1.55986	0.199122	1.1769	1019.88	74.2915	-8.32448	0	0	2.34247
2526	0	-7.24211	0	0	-7.24435	1.12982	-1.42179	-0.306439	0.0362744	-0.351188	-50.3977	3.96E-15	9.22241	0	0	0.223691	1.45335	-24.7156	-1.66857	235.091	349.973	662.325	404.039	404.038	404.039	-3.46993	-76.8256	-5.78222	319.135	350.056	213.56	185.567	185.567	185.567	-76.7941	-2.2041	5.84873	51.2793	-1.40551	-1.82602	-1.20559	0.21582	1.4404	757.945	102.654	-17.5701	0	0	1.9702
2527	0	-5.08383	0	0	-5.09295	1.33001	-3.42566	-0.317539	0.0570652	-0.241686	-48.1638	4.66E-16	8.96297	0	0	0.266227	1.47849	-24.2911	-3.50039	234.148	348.483	654.124	403.78	403.78	403.78	-3.13479	-76.536	-5.23978	300.792	348.14	209.749	185.567	185.567	185.567	-76.5091	-2.01693	5.29115	49.9882	-1.3059	-0.21361	-0.78102	0.228444	1.69005	470.828	136.857	-28.0447	0	0	1.27859
2528	0	-2.48385	0	0	-2.49539	1.53906	-5.50914	-0.303162	0.069956	-0.134053	-41.3603	-8.85E-15	7.95714	0	0	0.259494	1.46775	-23.8116	-5.17734	232.45	347.1	645.53	403.363	403.363	403.363	-2.84299	-76.6018	-4.53866	281.806	346.554	207.195	185.567	185.567	185.567	-76.5846	-1.67018	4.67653	48.7143	-1.18815	1.23221	-0.340805	0.239509	1.92801	190.748	171.097	-37.2265	0	0	0.499346
2529	0	0.376655	0	0	0.379889	1.73879	-7.48623	-0.271302	0.0753002	-0.0425382	-32.1766	3.26E-15	6.46404	0	0	0.213215	1.37114	-23.322	-6.4387	230.157	345.818	636.844	402.783	402.783	402.783	-2.63959	-76.8955	-3.68839	262.618	345.289	205.632	185.567	185.567	185.567	-76.8914	-1.1564	4.04064	47.5707	-1.06122	2.25428	0.0416915	0.255803	2.16077	-41.5963	201.095	-43.7841	0	0	-0.0999868
2530	0	3.31781	0	0	3.36104	1.91283	-9.1946	-0.232697	0.0750246	0.0227945	-22.7786	4.89E-15	4.82112	0	0	0.150286	1.15258	-22.8606	-7.06236	227.425	344.626	628.356	402.045	402.045	402.045	-2.53723	-77.2904	-2.73802	243.569	344.333	204.738	185.567	185.567	185.567	-77.3	-0.512776	3.41789	46.6558	-0.934062	2.63506	0.305367	0.287102	2.39254	-193.621	225.606	-47.8137	0	0	-0.374574
2531	0	6.18152	0	0	6.28791	2.05042	-10.5336	-0.197694	0.0712888	0.058709	-14.8145	1.16E-15	3.31934	0	0	0.0924744	0.801731	-22.4482	-6.92434	224.349	343.541	620.304	401.166	401.166	401.166	-2.51974	-77.6775	-1.76349	224.88	343.673	204.209	185.567	185.567	185.567	-77.6992	0.191705	2.83885	46.0347	-0.817026	2.25714	0.425023	0.335159	2.62278	-251.435	244.496	-49.9851	0	0	-0.370899
2532	0	8.84307	0	0	9.02511	2.14847	-11.4809	-0.172754	0.0648466	0.0674894	-9.12463	-1.16E-15	2.08094	0	0	0.051319	0.339396	-22.0815	-6.03608	220.935	342.615	612.854	400.173	400.173	400.173	-2.55721	-77.9749	-0.842596	206.653	343.296	203.81	185.567	185.567	185.567	-78.0059	0.882734	2.32772	45.7257	-0.722726	1.14105	0.41244	0.386488	2.84373	-220.617	255.159	-50.2563	0	0	-0.253431
2533	0	11.2146	0	0	11.4721	2.21118	-12.0835	-0.159565	0.0556387	0.0558179	-5.80978	2.97E-15	1.12528	0	0	0.0279795	-0.186033	-21.734	-4.54623	217.09	341.934	606.095	399.106	399.105	399.106	-2.62236	-78.1288	-0.0315756	188.886	343.182	203.39	185.567	185.567	185.567	-78.1662	1.50558	1.89996	45.6947	-0.663524	-0.553112	0.307034	0.415359	3.04274	-123.43	252.232	-47.601	0	0	-0.167887
2534	0	13.2431	0	0	13.567	2.24753	-12.4316	-0.156083	0.0431266	0.0323002	-4.46633	-1.15E-15	0.370104	0	0	0.0174982	-0.709126	-21.363	-2.7081	212.641	341.579	600.045	398.01	398.01	398.011	-2.69815	-78.1104	0.646494	171.5	343.302	202.884	185.567	185.567	185.567	-78.152	2.0361	1.55958	45.8594	-0.646678	-2.55884	0.158916	0.397749	3.20697	9.1619	230.486	-40.779	0	0	-0.149149
2535	0	14.9045	0	0	15.2828	2.26807	-12.6278	-0.158406	0.0275985	0.00496344	-4.4607	-2.38E-15	-0.278064	0	0	0.0136378	-1.16146	-20.9187	-0.825143	207.372	341.594	594.673	396.94	396.94	396.94	-2.77575	-77.9096	1.1984	154.377	343.615	202.292	185.567	185.567	185.567	-77.9542	2.47609	1.29854	46.1027	-0.670316	-4.55868	0.0115537	0.327986	3.3285	146.841	189.898	-29.7348	0	0	-0.13576
2536	0	16.1957	0	0	16.6177	2.28213	-12.7619	-0.163098	0.0106227	-0.020507	-5.20914	1.12E-15	-0.872383	0	0	0.0118088	-1.48493	-20.3519	0.807427	201.07	341.973	589.925	395.95	395.95	395.95	-2.84848	-77.5293	1.64861	137.387	344.064	201.651	185.567	185.567	185.567	-77.576	2.8406	1.09919	46.2913	-0.723087	-6.24362	-0.104327	0.221258	3.40771	265.48	137.145	-16.1344	0	0	-0.0486462
2537	0	17.1276	0	0	17.5852	2.29644	-12.8983	-0.167836	-0.00564169	-0.0411179	-6.26702	-2.59E-15	-1.44253	0	0	0.00952894	-1.64143	-19.6199	1.95066	193.563	342.667	585.751	395.096	395.096	395.096	-2.9076	-76.9796	2.02628	120.418	344.59	201.015	185.567	185.567	185.567	-77.0277	3.14631	0.939002	46.2959	-0.788962	-7.36189	-0.172625	0.104089	3.44961	349.584	83.1513	-2.73454	0	0	0.143373
2538	0	17.7183	0	0	18.2061	2.31475	-13.0726	-0.171597	-0.0193796	-0.0556755	-7.35685	-3.26E-15	-2.01433	0	0	0.00597031	-1.61784	-18.6903	2.45334	184.744	343.607	582.121	394.428	394.428	394.428	-2.94284	-76.2737	2.35594	103.382	345.136	200.441	185.567	185.567	185.567	-76.3226	3.40558	0.796429	46.0087	-0.855032	-7.75174	-0.178061	0.00366762	3.46086	388.829	39.0036	7.80782	0	0	0.404964
2539	0	17.9906	0	0	18.5036	2.338	-13.2937	-0.174035	-0.0292036	-0.0634718	-8.30847	4.72E-15	-2.56263	0	0	0.00126973	-1.42738	-17.5442	2.27097	174.592	344.735	579.041	393.989	393.989	393.989	-2.94585	-75.4262	2.65295	86.2258	345.649	199.975	185.567	185.567	185.567	-75.4745	3.62528	0.656254	45.3567	-0.918	-7.3619	-0.105384	-0.0609776	3.44544	376.642	12.0983	13.8528	0	0	0.644603
2540	0	17.9694	0	0	18.5019	2.36448	-13.5448	-0.174482	-0.0345966	-0.0636457	-8.95184	5.82E-16	-3.03195	0	0	-0.00391694	-1.10761	-16.1802	1.47503	163.185	346.012	576.559	393.807	393.807	393.807	-2.91236	-74.4506	2.92191	68.9294	346.092	199.653	185.567	185.567	185.567	-74.4972	3.80693	0.512035	44.3101	-0.985488	-6.26284	0.0535825	-0.087875	3.40041	311.202	2.50148	15.4705	0	0	0.74047
2541	0	17.6814	0	0	18.2239	2.38978	-13.7843	-0.17212	-0.0353618	-0.0561903	-9.121	-6.99E-16	-3.30402	0	0	-0.0085698	-0.713861	-14.6174	0.247292	150.71	347.415	574.751	393.896	393.896	393.896	-2.84101	-73.3589	3.15674	51.51	346.441	199.49	185.567	185.567	185.567	-73.4024	3.94575	0.365168	42.8856	-1.07204	-4.64252	0.280532	-0.0866152	3.31926	201.112	4.80572	13.9525	0	0	0.597368
2542	0	17.1523	0	0	17.6904	2.40721	-13.9491	-0.16682	-0.0318485	-0.0426844	-8.7291	4.66E-16	-3.2701	0	0	-0.0117151	-0.307297	-12.8946	-1.15088	137.443	348.913	573.704	394.256	394.256	394.256	-2.73004	-72.1595	3.34217	34.0171	346.691	199.478	185.567	185.567	185.567	-72.1988	4.02964	0.221447	41.1406	-1.19143	-2.77606	0.533402	-0.0703156	3.19763	65.0566	11.5868	10.8788	0	0	0.209452
2543	0	16.4042	0	0	16.9185	2.40872	-13.9633	-0.159267	-0.0245574	-0.0262725	-7.78729	-2.68E-15	-2.85668	0	0	-0.0129092	0.0592771	-11.0651	-2.43087	123.714	350.458	573.486	394.87	394.87	394.87	-2.57579	-70.8556	3.45778	16.5223	346.857	199.578	185.567	185.567	185.567	-70.8897	4.04109	0.0874	39.1611	-1.34997	-0.971794	0.760706	-0.045682	3.03867	-72.5028	17.9454	7.08382	0	0	-0.318501
2544	0	15.4527	0	0	15.9208	2.38647	-13.753	-0.150654	-0.0140158	-0.0109235	-6.38647	3.03E-15	-2.05627	0	0	-0.012434	0.352872	-9.18681	-3.33462	109.848	351.986	574.125	395.711	395.711	395.711	-2.37456	-69.444	3.48473	-0.897277	346.971	199.734	185.567	185.567	185.567	-69.472	3.96319	-0.0321655	37.0453	-1.54417	0.489356	0.922928	-0.0112302	2.85448	-188.619	23.362	2.48884	0	0	-0.822579
2545	0	14.304	0	0	14.7046	2.33466	-13.2619	-0.142159	-0.00148613	-1.95E-05	-4.65743	-3.70E-15	-0.99972	0	0	-0.0109248	0.564921	-7.3119	-3.67978	96.1198	353.432	575.599	396.737	396.737	396.737	-2.12701	-67.9134	3.4132	-18.1774	347.079	199.874	185.567	185.567	185.567	-67.9349	3.78787	-0.134803	34.8868	-1.76383	1.4023	0.999155	0.0361743	2.66101	-266.833	29.5563	-3.04715	0	0	-1.16214
2546	0	12.9538	0	0	13.2721	2.2509	-12.4638	-0.134947	0.0109362	0.00430992	-2.77117	8.74E-16	0.0645676	0	0	-0.00873407	0.708765	-5.47918	-3.38387	82.7239	354.761	577.85	397.894	397.894	397.894	-1.84274	-66.2453	3.24748	-35.2805	347.232	199.925	185.567	185.567	185.567	-66.2605	3.52247	-0.219092	32.763	-1.99741	1.66454	0.990499	0.0928785	2.47439	-300.623	37.5381	-9.14722	0	0	-1.27902
2547	0	11.389	0	0	11.62	2.13666	-11.3672	-0.128816	0.0212405	0.0017365	-0.805361	1.16E-16	0.900423	0	0	-0.00527413	0.811915	-3.71025	-2.46683	69.7649	355.972	580.793	399.123	399.123	399.123	-1.54282	-64.4164	3.0064	-52.2015	347.476	199.826	185.567	185.567	185.567	-64.4261	3.1915	-0.281939	30.7281	-2.23703	1.28026	0.913349	0.147633	2.30451	-293.531	46.1323	-14.8812	0	0	-1.19969
2548	0	9.58887	0	0	9.73861	1.99673	-10.0125	-0.122903	0.0279851	-0.00672209	1.1911	2.45E-15	1.3564	0	0	0.000576292	0.906292	-2.01027	-1.03561	57.2654	357.094	584.337	400.364	400.364	400.364	-1.25742	-62.4008	2.71932	-68.9671	347.842	199.533	185.567	185.567	185.567	-62.4063	2.83236	-0.317129	28.8116	-2.48011	0.34523	0.797255	0.184311	2.15503	-258.154	51.9247	-19.1458	0	0	-1.00445
2549	0	7.52722	0	0	7.6106	1.83827	-8.46455	-0.116576	0.03062	-0.018887	3.10901	1.40E-15	1.39202	0	0	0.00947476	1.01947	-0.37219	0.744926	45.1896	358.167	588.395	401.562	401.562	401.562	-1.0195	-60.1713	2.42036	-85.6316	348.341	199.017	185.567	185.567	185.567	-60.1744	2.48724	-0.316261	27.0217	-2.72827	-0.982489	0.67698	0.189326	2.02404	-212.347	50.9508	-21.1587	0	0	-0.784716
2550	0	5.17572	0	0	5.21251	1.66943	-6.80143	-0.110292	0.0290396	-0.0330498	4.69864	-2.68E-15	1.01494	0	0	0.0206851	1.16907	1.2171	2.68706	33.4778	359.222	592.89	402.674	402.673	402.674	-0.85744	-57.7011	2.14281	-102.267	348.966	198.264	185.567	185.567	185.567	-57.7033	2.19499	-0.271217	25.3519	-2.98468	-2.51829	0.583599	0.155171	1.90798	-173.224	39.8644	-20.7152	0	0	-0.610132
2551	0	2.51006	0	0	2.52006	1.49816	-5.10251	-0.105635	0.0233546	-0.047822	5.56867	1.52E-15	0.242699	0	0	0.0314624	1.36091	2.77075	4.61318	22.0815	360.265	597.752	403.671	403.671	403.671	-0.790267	-54.9668	1.91489	-118.952	349.696	197.279	185.567	185.567	185.567	-54.9694	1.98525	-0.175761	23.7889	-3.25136	-4.08474	0.539512	0.0828845	1.80073	-154.074	17.1585	-18.1468	0	0	-0.521508
2552	0	-0.481947	0	0	-0.482825	1.33118	-3.43731	-0.104802	0.0137254	-0.0632779	5.2446	0	-0.914957	0	0	0.0369535	1.59021	4.29696	6.38041	10.9926	361.279	602.909	404.545	404.545	404.545	-0.826938	-51.9532	1.75687	-135.757	350.494	196.093	185.567	185.567	185.567	-51.9576	1.87573	-0.0253105	22.3195	-3.52778	-5.53707	0.554992	-0.0200737	1.69918	-161.07	-16.9376	-14.0924	0	0	-0.527453
2553	0	-3.7919	0	0	-3.79389	1.17338	-1.85827	-0.109417	0.00125878	-0.0798877	3.30254	4.66E-16	-2.3592	0	0	0.0308841	1.84473	5.79573	7.89407	0.259228	362.231	608.28	405.306	405.306	405.306	-0.968301	-48.6593	1.67929	-152.731	351.309	194.77	185.567	185.567	185.567	-48.6668	1.87164	0.184682	20.9366	-3.81017	-6.77734	0.628811	-0.141759	1.59868	-194.473	-60.1867	-9.32693	0	0	-0.612507
2554	0	-7.38388	0	0	-7.38406	1.02784	-0.399372	-0.120875	-0.01212	-0.098788	-0.622212	3.26E-15	-3.90979	0	0	0.00689985	2.10831	7.25746	9.1097	-10.0115	363.078	613.767	405.978	405.978	405.978	-1.20845	-45.103	1.68279	-169.888	352.083	193.419	185.567	185.567	185.567	-45.1156	1.96594	0.458438	19.6425	-4.0912	-7.75702	0.751411	-0.270277	1.49828	-249.492	-109.295	-4.54896	0	0	-0.741461
2555	0	-11.1889	0	0	-11.1903	0.896408	0.918667	-0.140569	-0.0249161	-0.120577	-6.78527	4.66E-16	-5.42478	0	0	-0.0387434	2.364	8.6634	10.0262	-19.6632	363.778	619.25	406.593	406.593	406.593	-1.53413	-41.3261	1.75854	-187.194	352.762	192.189	185.567	185.567	185.567	-41.3466	2.13984	0.79706	18.4486	-4.36019	-8.47034	0.906745	-0.394009	1.39729	-318.923	-160.684	-0.149284	0	0	-0.869252
2556	0	-15.0989	0	0	-15.1092	0.780318	2.08206	-0.16874	-0.0360877	-0.1445	-15.1342	-1.40E-15	-6.77898	0	0	-0.103436	2.59614	9.98763	10.6729	-28.5082	364.293	624.581	407.189	407.189	407.189	-1.9248	-37.4005	1.88765	-204.551	353.303	191.274	185.567	185.567	185.567	-37.4319	2.36305	1.19598	17.374	-4.60301	-8.94135	1.07789	-0.504885	1.29487	-395.468	-211.123	3.796	0	0	-0.951933
2557	0	-18.9655	0	0	-18.994	0.680659	3.07947	-0.203084	-0.0457138	-0.168706	-25.1027	-2.80E-15	-7.88555	0	0	-0.175002	2.79115	11.2004	11.0947	-36.3498	364.589	629.595	407.805	407.805	407.805	-2.35462	-33.432	2.03907	-221.782	353.684	190.891	185.567	185.567	185.567	-33.4774	2.59382	1.6443	16.4417	-4.80245	-9.20906	1.24487	-0.597314	1.18908	-470.991	-257.615	7.47148	0	0	-0.951963
2558	0	-22.6073	0	0	-22.6627	0.598458	3.90075	-0.237993	-0.0539753	-0.190055	-35.5273	-7.22E-15	-8.57642	0	0	-0.232846	2.93759	12.2715	11.3378	-43.0046	364.637	634.112	408.473	408.473	408.473	-2.79768	-29.5563	2.16774	-238.63	353.899	191.249	185.567	185.567	185.567	-29.6172	2.78005	2.12734	15.6742	-4.93951	-9.3128	1.38816	-0.670716	1.07251	-537.655	-297.462	11.1228	0	0	-0.849221
2559	0	-25.8304	0	0	-25.9177	0.534578	4.5379	-0.26792	-0.0590737	-0.206037	-45.0426	-3.26E-15	-8.43611	0	0	-0.256722	3.02605	13.1744	11.4377	-48.3228	364.413	637.952	409.221	409.221	409.221	-3.234	-25.9228	2.21652	-254.788	353.955	192.501	185.567	185.567	185.567	-25.9985	2.8631	2.63051	15.0898	-4.99656	-9.28133	1.49412	-0.721144	0.942195	-589.347	-325.596	14.6683	0	0	-0.648029
2560	0	-28.4552	0	0	-28.573	0.490051	4.98136	-0.289086	-0.0576627	-0.215015	-52.397	5.71E-15	-6.9544	0	0	-0.235378	3.04909	13.8891	11.4138	-52.203	363.898	640.944	410.065	410.065	410.065	-3.64938	-22.6733	2.12401	-269.951	353.871	194.728	185.567	185.567	185.567	-22.7598	2.78477	3.13858	14.698	-4.96011	-9.12755	1.55623	-0.743499	0.798782	-623.129	-335.784	17.6041	0	0	-0.380755
2561	0	-30.3419	0	0	-30.4813	0.466806	5.21263	-0.300875	-0.0482263	-0.216769	-56.774	4.66E-15	-3.97377	0	0	-0.171665	3.00185	14.4036	11.2691	-54.599	363.084	642.941	411.012	411.012	411.012	-4.02967	-19.9209	1.83613	-283.857	353.694	197.923	185.567	185.567	185.567	-20.0099	2.49652	3.63161	14.4972	-4.82362	-8.84914	1.57636	-0.734535	0.648296	-639.715	-324.201	19.286	0	0	-0.099479
2562	0	-31.4104	0	0	-31.5552	0.467957	5.20119	-0.304633	-0.0309609	-0.211449	-57.8495	3.73E-15	0.274277	0	0	-0.0808223	2.88297	14.7153	10.9938	-55.5216	361.973	643.83	412.055	412.055	412.055	-4.35656	-17.7335	1.31843	-296.326	353.496	202.02	185.567	185.567	185.567	-17.813	1.96998	4.08395	14.4731	-4.58949	-8.43354	1.56265	-0.692567	0.500326	-643.514	-289.921	18.9495	0	0	0.142891
2563	0	-31.6509	0	0	-31.781	0.497394	4.90827	-0.302684	-0.00727645	-0.198998	-55.8042	-8.39E-15	5.28068	0	0	0.0160045	2.69586	14.8299	10.5724	-55.0319	360.586	643.537	413.177	413.177	413.177	-4.60623	-16.1243	0.567346	-307.263	353.372	206.912	185.567	185.567	185.567	-16.1801	1.20656	4.46593	14.5996	-4.26971	-7.86513	1.52659	-0.619944	0.364867	-641.145	-235.516	15.8921	0	0	0.312603
2564	0	-31.1257	0	0	-31.2233	0.558728	4.29715	-0.297535	0.020811	-0.178652	-51.2703	8.39E-15	10.4587	0	0	0.0998253	2.44957	14.7602	9.99059	-53.2315	358.957	642.032	414.341	414.341	414.341	-4.75035	-15.0498	-0.38285	-316.657	353.43	212.469	185.567	185.567	185.567	-15.0685	0.242749	4.74586	14.8414	-3.88563	-7.13251	1.47856	-0.520263	0.252046	-639.623	-165.983	9.70321	0	0	0.404685
2565	0	-29.9595	0	0	-30.016	0.653794	3.34804	-0.291935	0.0504685	-0.149637	-45.2733	-7.45E-15	15.2552	0	0	0.159788	2.15876	14.5234	9.24103	-50.2497	357.141	639.33	415.497	415.497	415.497	-4.75849	-14.416	-1.46165	-324.554	353.78	218.546	185.567	185.567	185.567	-14.3886	-0.852481	4.89123	15.1588	-3.46575	-6.23362	1.42725	-0.40129	0.170258	-644.784	-88.9291	0.654198	0	0	0.440029
2566	0	-28.3197	0	0	-28.34	0.781216	2.07308	-0.288311	0.078183	-0.112581	-39.0385	9.32E-16	19.1972	0	0	0.194592	1.84269	14.1392	8.32718	-46.2291	355.206	635.492	416.577	416.577	416.577	-4.60209	-14.0959	-2.57444	-331.031	354.531	224.98	185.567	185.567	185.567	-14.0212	-1.98966	4.87008	15.5135	-3.04291	-5.17862	1.37444	-0.272664	0.130208	-658.325	-13.088	-10.0867	0	0	0.450283
2567	0	-26.3878	0	0	-26.389	0.935748	0.5242	-0.288988	0.100247	-0.0703847	-33.8149	-2.80E-15	21.8943	0	0	0.209567	1.52325	13.6274	7.26423	-41.3123	353.231	630.615	417.5	417.5	417.5	-4.25865	-13.9546	-3.62312	-336.156	355.771	231.588	185.567	185.567	185.567	-13.8406	-3.07767	4.65376	15.8743	-2.65018	-3.98986	1.31875	-0.143352	0.142163	-678.532	53.9205	-20.6663	0	0	0.462649
2568	0	-24.3292	0	0	-24.335	1.10881	-1.21116	-0.295586	0.113605	-0.0279915	-30.603	4.66E-15	23.0655	0	0	0.211826	1.22249	13.0056	6.07784	-35.6301	351.297	624.835	418.184	418.184	418.184	-3.71514	-13.8764	-4.5268	-339.96	357.561	238.178	185.567	185.567	185.567	-13.7394	-4.04185	4.22133	16.2228	-2.31681	-2.69967	1.25403	-0.0230231	0.218555	-700.128	106.326	-28.9593	0	0	0.493242
2569	0	-22.2695	0	0	-22.3022	1.29	-3.0257	-0.30848	0.116401	0.00954919	-29.9231	9.32E-15	22.5691	0	0	0.206845	0.960419	12.2874	4.80069	-29.2933	349.482	618.315	418.546	418.546	418.546	-2.97031	-13.786	-5.23472	-342.416	359.917	244.571	185.567	185.567	185.567	-13.6481	-4.83457	3.56476	16.5576	-2.06499	-1.346	1.17507	0.0829124	0.367407	-717.596	141.926	-33.3143	0	0	0.550589
2570	0	-20.2821	0	0	-20.357	1.46889	-4.81113	-0.326025	0.108957	0.0387523	-31.6588	9.32E-16	20.516	0	0	0.198134	0.753189	11.4819	3.46785	-22.3891	347.854	611.242	418.523	418.523	418.523	-2.03711	-13.6588	-5.72768	-343.441	362.805	250.617	185.567	185.567	185.567	-13.5437	-5.43561	2.69392	16.8966	-1.90726	0.0329598	1.08142	0.170305	0.590417	-727.125	161.333	-33.1195	0	0	0.643024
2571	0	-18.3908	0	0	-18.5131	1.63651	-6.47576	-0.344211	0.0943774	0.0585082	-35.0639	-8.85E-15	17.3453	0	0	0.188474	0.612254	10.5921	2.11278	-14.9797	346.465	603.824	418.071	418.071	418.071	-0.942306	-13.5164	-6.01109	-342.909	366.141	256.204	185.567	185.567	185.567	-13.4454	-5.84626	1.63713	17.2763	-1.84608	1.40314	0.976126	0.241239	0.882932	-726.954	168.483	-29.1891	0	0	0.781137
2572	0	-16.5832	0	0	-16.7492	1.78666	-7.95755	-0.358942	0.075837	0.0694857	-39.1334	6.99E-15	13.5513	0	0	0.180243	0.544198	9.61567	0.765146	-7.10351	345.354	596.28	417.18	417.18	417.18	0.278375	-13.4117	-6.10608	-340.683	369.812	261.262	185.567	185.567	185.567	-13.4013	-6.08296	0.435411	17.7489	-1.87324	2.73679	0.870562	0.297737	1.23205	-718.345	167.054	-22.961	0	0	0.974511
2573	0	-14.8287	0	0	-15.0277	1.91632	-9.22864	-0.367126	0.0562792	0.073663	-42.9024	-8.27E-15	9.61785	0	0	0.174945	0.551096	8.54556	-0.548436	1.22355	344.54	588.831	415.877	415.877	415.877	1.58518	-13.4115	-6.04223	-336.646	373.693	265.751	185.567	185.567	185.567	-13.4714	-6.17243	-0.86441	18.3757	-1.97136	4.01105	0.778525	0.343055	1.62015	-703.979	160.052	-15.997	0	0	1.22517
2574	0	-13.0928	0	0	-13.3109	2.02559	-10.2928	-0.367234	0.03786	0.0732551	-45.6623	-8.62E-15	5.92086	0	0	0.172395	0.631109	7.37149	-1.80167	10.0049	344.025	581.7	414.226	414.226	414.226	2.93916	-13.5809	-5.85271	-330.716	377.666	269.655	185.567	185.567	185.567	-13.7147	-6.1481	-2.21626	19.2179	-2.11587	5.2042	0.715697	0.378865	2.02518	-687.111	149.07	-9.51861	0	0	1.52432
2575	0	-11.3486	0	0	-11.571	2.11715	-11.179	-0.359503	0.0216472	0.0706395	-47.0634	-1.40E-15	2.67057	0	0	0.170832	0.778897	6.08231	-2.9652	19.259	343.797	575.098	412.327	412.327	412.327	4.30586	-13.9735	-5.57069	-322.86	381.631	272.97	185.567	185.567	185.567	-14.1802	-6.04651	-3.57978	20.3266	-2.27781	6.29094	0.693735	0.406021	2.42328	-670.564	134.615	-4.17825	0	0	1.8527
2576	0	-9.58163	0	0	-9.79526	2.1953	-11.9312	-0.345104	0.00780859	0.0677868	-47.0423	-9.32E-16	-0.0744421	0	0	0.16773	0.985727	4.66879	-4.00452	29.0117	343.827	569.223	410.309	410.309	410.309	5.65724	-14.6263	-5.22605	-313.095	385.51	275.702	185.567	185.567	185.567	-14.9023	-5.90312	-4.92271	21.7322	-2.42753	7.23897	0.719046	0.424417	2.78856	-656.118	116.709	-0.143707	0	0	2.18371
2577	0	-7.79283	0	0	-7.98629	2.26486	-12.5972	-0.325688	-0.00403071	0.0664196	-45.743	7.45E-15	-2.35778	0	0	0.160938	1.23938	3.12634	-4.87987	39.288	344.076	564.251	408.31	408.31	408.31	6.9711	-15.5594	-4.8426	-301.479	389.245	277.858	185.567	185.567	185.567	-15.9004	-5.74818	-6.22036	23.4361	-2.53839	8.00783	0.789298	0.433271	3.09932	-644.466	95.5317	2.7625	0	0	2.48801
2578	0	-5.99722	0	0	-6.16103	2.33	-13.2176	-0.302599	-0.0140815	0.067582	-43.3966	-5.59E-15	-4.2379	0	0	0.149356	1.52414	1.45662	-5.54632	50.1043	344.494	560.338	406.468	406.468	406.468	8.22979	-16.7774	-4.43647	-288.102	392.792	279.442	185.567	185.567	185.567	-17.1799	-5.60375	-7.45405	25.4085	-2.59074	8.54885	0.896348	0.430935	3.33851	-635.555	71.98	4.83575	0	0	2.73964
2579	0	-4.22208	0	0	-4.34818	2.39342	-13.8187	-0.277485	-0.0227968	0.0712	-40.3365	6.52E-15	-5.80807	0	0	0.133351	1.82083	-0.332373	-5.95231	61.4639	345.028	557.617	404.896	404.896	404.896	9.41934	-18.2726	-4.0163	-273.076	396.122	280.448	185.567	185.567	185.567	-18.7341	-5.48284	-8.60996	27.5927	-2.5746	8.80459	1.02497	0.414746	3.49998	-627.735	47.7048	6.50484	0	0	2.91526
2580	0	-2.5031	0	0	-2.58444	2.45593	-14.4082	-0.252014	-0.0305616	0.0762248	-36.9261	-1.86E-15	-7.14736	0	0	0.114479	2.10707	-2.22778	-6.03931	73.354	345.622	556.199	403.665	403.665	403.665	10.5279	-20.0279	-3.58528	-256.524	399.212	280.86	185.567	185.567	185.567	-20.5473	-5.39071	-9.6773	29.9159	-2.49172	8.7106	1.15099	0.383187	3.58578	-616.429	25.5096	8.10711	0	0	2.98796
2581	0	-0.879063	0	0	-0.909976	2.51655	-14.9768	-0.228279	-0.0374919	0.0812101	-33.5551	-1.86E-15	-8.29115	0	0	0.09506	2.35823	-4.21308	-5.74873	85.7389	346.228	556.175	402.801	402.801	402.801	11.5448	-22.0218	-3.14365	-238.572	402.046	280.657	185.567	185.567	185.567	-22.5983	-5.3271	-10.6467	32.3018	-2.35594	8.20514	1.24312	0.337292	3.60168	-594.582	8.92247	9.74778	0	0	2.92738
2582	0	0.613869	0	0	0.637048	2.57282	-15.5019	-0.208642	-0.0437677	0.0848867	-30.5933	-3.73E-15	-9.25221	0	0	0.0773826	2.5496	-6.26798	-5.03788	98.5454	346.811	557.61	402.278	402.278	402.278	12.4589	-24.2319	-2.69082	-219.332	404.608	279.817	185.567	185.567	185.567	-24.8647	-5.28811	-11.5091	34.6815	-2.19157	7.24741	1.27001	0.280307	3.55492	-554.472	0.617258	11.5003	0	0	2.70955
2583	0	1.94735	0	0	2.02537	2.62134	-15.9526	-0.194483	-0.0489979	0.086405	-28.2622	-1.86E-15	-9.95212	0	0	0.0629026	2.66029	-8.36695	-3.90113	111.646	347.357	560.539	402.034	402.034	402.034	13.2592	-26.6386	-2.22594	-198.899	406.884	278.333	185.567	185.567	185.567	-27.326	-5.26722	-12.2553	36.9987	-2.02945	5.83961	1.20701	0.218376	3.45354	-489.36	1.53798	13.261	0	0	2.3279
2584	0	3.10252	0	0	3.23251	2.65832	-16.2947	-0.186601	-0.0530393	0.0850281	-26.6688	-1.86E-15	-10.3147	0	0	0.0520587	2.67854	-10.4772	-2.38901	124.843	347.874	564.949	401.979	401.979	401.979	13.9359	-29.2254	-1.74826	-177.343	408.858	276.213	185.567	185.567	185.567	-29.9644	-5.25619	-12.8779	39.2103	-1.90073	4.04516	1.04528	0.157929	3.30573	-395.97	9.40576	15.1533	0	0	1.8067
2585	0	4.06998	0	0	4.24501	2.68009	-16.4955	-0.185234	-0.0554728	0.0802052	-25.7997	-1.86E-15	-10.24	0	0	0.0443307	2.60675	-12.5577	-0.617207	137.87	348.387	570.767	402.02	402.02	402.02	14.482	-31.9785	-1.25787	-154.711	410.517	273.494	185.567	185.567	185.567	-32.7639	-5.24633	-13.3726	41.2827	-1.82967	1.99483	0.797954	0.104275	3.12155	-276.994	19.4664	17.2826	0	0	1.20553
2586	0	4.84896	0	0	5.05853	2.68378	-16.5296	-0.191289	-0.0546598	0.071446	-25.6316	-3.73E-15	-9.54293	0	0	0.0385562	2.46398	-14.5605	1.24158	150.406	348.917	577.847	402.072	402.072	402.072	14.8948	-34.8857	-0.756662	-131.032	411.848	270.244	185.567	185.567	185.567	-35.7109	-5.23049	-13.7391	43.1881	-1.82687	-0.125003	0.501633	0.0650382	2.91367	-142.444	27.7043	19.0626	0	0	0.6067
2587	0	5.44772	0	0	5.67911	2.66823	-16.3862	-0.202917	-0.0502991	0.0581027	-25.8181	3.73E-15	-8.2334	0	0	0.0327072	2.28431	-16.435	2.98372	162.113	349.475	585.977	402.069	402.069	402.069	15.1786	-37.9386	-0.247951	-106.324	412.85	266.576	185.567	185.567	185.567	-38.7959	-5.2045	-13.984	44.902	-1.88551	-2.10217	0.201656	0.0460174	2.69463	-5.8239	31.4831	20.0162	0	0	0.0890022
2588	0	5.87827	0	0	6.11841	2.63472	-16.0765	-0.216676	-0.04291	0.040054	-25.8495	2.80E-15	-6.48479	0	0	0.0251407	2.111	-18.1331	4.41079	172.676	350.053	594.889	401.971	401.971	401.971	15.3457	-41.1283	0.264645	-80.6063	413.534	262.641	185.567	185.567	185.567	-42.01	-5.16695	-14.1207	46.4035	-1.98277	-3.73714	-0.0591091	0.0510326	2.47596	118.516	31.2291	19.7111	0	0	-0.288138
2589	0	6.14724	0	0	6.38442	2.58717	-15.6354	-0.229709	-0.033512	0.0182951	-25.3396	4.66E-15	-4.59871	0	0	0.0154854	1.98776	-19.6148	5.36507	181.848	350.635	604.292	401.762	401.762	401.762	15.4136	-44.4375	0.778763	-53.9294	413.921	258.619	185.567	185.567	185.567	-45.3363	-5.11701	-14.1687	47.6771	-2.08564	-4.87864	-0.251097	0.0800239	2.26426	218.519	29.795	17.976	0	0	-0.496054
2590	0	6.24964	0	0	6.47465	2.53177	-15.1191	-0.241111	-0.0245515	-0.00542522	-24.2244	9.32E-16	-3.06601	0	0	0.00481901	1.9502	-20.8511	5.75453	189.474	351.214	613.897	401.446	401.446	401.446	15.4019	-47.8347	1.29542	-26.3854	414.036	254.693	185.567	185.567	185.567	-48.7442	-5.05146	-14.1509	48.7143	-2.15972	-5.44609	-0.363563	0.124959	2.06322	287.288	29.2385	15.5785	0	0	-0.543384
2591	0	6.16902	0	0	6.37548	2.47551	-14.5922	-0.250816	-0.0188363	-0.0290116	-22.6814	2.33E-15	-2.40133	0	0	-0.00517548	2.01974	-21.8262	5.5614	195.493	351.803	623.44	401.045	401.045	401.045	15.3257	-51.2754	1.81901	1.89621	413.899	251.03	185.567	185.567	185.567	-52.1888	-4.96255	-14.088	49.5145	-2.17724	-5.43423	-0.402829	0.172728	1.8718	323.969	29.6243	13.7884	0	0	-0.473939
2592	0	5.88243	0	0	6.06613	2.42434	-14.1107	-0.259091	-0.0180587	-0.0511983	-21.0321	9.32E-16	-2.92698	0	0	-0.0133643	2.20116	-22.5368	4.83555	199.935	352.439	632.696	400.589	400.589	400.589	15.1876	-54.707	2.35366	30.7654	413.511	247.764	185.567	185.567	185.567	-55.6165	-4.83828	-13.9905	50.0854	-2.12224	-4.90244	-0.383558	0.209405	1.69008	332.453	29.2723	13.5459	0	0	-0.348108
2593	0	5.36749	0	0	5.52528	2.38143	-13.7054	-0.266574	-0.0224358	-0.071866	-19.6526	3.73E-15	-4.66944	0	0	-0.0196895	2.48376	-22.9918	3.67871	202.902	353.168	641.488	400.118	400.118	400.118	14.9746	-58.0767	2.89701	60.0704	412.844	244.993	185.567	185.567	185.567	-58.9716	-4.66528	-13.8534	50.4432	-1.99197	-3.9563	-0.321702	0.224923	1.51804	318.89	25.7905	14.9957	0	0	-0.218079
2594	0	4.61073	0	0	4.73951	2.34621	-13.3716	-0.273959	-0.0304841	-0.0925787	-18.8542	0	-7.29131	0	0	-0.0247705	2.84464	-23.2104	2.22556	204.56	354.04	649.683	399.676	399.676	399.676	14.6581	-61.3386	3.43428	89.6702	411.839	242.788	185.567	185.567	185.567	-62.2048	-4.43288	-13.6531	50.6122	-1.79513	-2.72823	-0.231435	0.214005	1.35836	290.536	17.2292	17.3775	0	0	-0.113104
2595	0	3.6151	0	0	3.71132	2.3142	-13.0674	-0.280742	-0.0389641	-0.115661	-18.7155	9.32E-16	-10.0959	0	0	-0.0289018	3.25333	-23.2217	0.626165	205.115	355.087	657.188	399.306	399.306	399.306	14.1997	-64.4605	3.93585	119.435	410.414	241.206	185.567	185.567	185.567	-65.2802	-4.13631	-13.3505	50.6237	-1.54882	-1.36075	-0.126229	0.178801	1.21439	255.474	3.60113	19.2022	0	0	-0.0386442
2596	0	2.40285	0	0	2.46336	2.27787	-12.7213	-0.285844	-0.0434029	-0.144529	-19.1256	-3.73E-15	-12.1504	0	0	-0.0318818	3.67659	-23.0622	-0.96934	204.806	356.32	663.947	399.049	399.049	399.049	13.5607	-67.4254	4.36056	149.231	408.483	240.306	185.567	185.567	185.567	-68.1784	-3.77768	-12.8992	50.5153	-1.27479	0.00669602	-0.0229809	0.12652	1.09094	224.008	-13.2017	18.8427	0	0	0.0142799
2597	0	1.01629	0	0	1.03996	2.22851	-12.2495	-0.287912	-0.0391895	-0.182406	-19.8017	-4.66E-15	-12.5172	0	0	-0.0338515	4.083	-22.7743	-2.42447	203.889	357.722	669.929	398.937	398.938	398.937	12.7127	-70.2305	4.66557	178.893	405.981	240.153	185.567	185.567	185.567	-70.8966	-3.36447	-12.259	50.328	-0.996018	1.24933	0.0598952	0.0679902	0.991386	207.415	-29.6751	15.0211	0	0	0.0570687
2598	0	-0.482277	0	0	-0.492301	2.15862	-11.5787	-0.285866	-0.0245899	-0.231943	-20.3171	-5.59E-15	-10.6818	0	0	-0.0358429	4.44673	-22.4034	-3.62761	202.62	359.253	675.126	398.996	398.996	398.996	11.6486	-72.8846	4.819	208.194	402.893	240.82	185.567	185.567	185.567	-73.4473	-2.90646	-11.4098	50.1042	-0.733921	2.26618	0.106858	0.011033	0.917126	215.817	-43.8172	7.72625	0	0	0.093326
2599	0	-2.01014	0	0	-2.04548	2.0639	-10.6643	-0.27663	-0.000570446	-0.293559	-19.869	-1.86E-15	-6.64893	0	0	-0.0386088	4.74944	-21.9947	-4.49843	201.247	360.859	679.546	399.235	399.235	399.235	10.3857	-75.407	4.80991	236.83	399.267	242.373	185.567	185.567	185.567	-75.8565	-2.41286	-10.3599	49.8849	-0.50656	2.98517	0.106035	-0.0386577	0.861631	256.555	-54.5605	-2.24067	0	0	0.115749
2600	0	-3.47116	0	0	-3.51952	1.94438	-9.50259	-0.254469	0.0292761	-0.364993	-17.2656	7.16E-15	-0.980859	0	0	-0.0412891	4.98051	-21.5913	-4.99046	200	362.48	683.209	399.649	399.649	399.649	8.96593	-77.8198	4.65117	264.414	395.217	244.844	185.567	185.567	185.567	-78.1553	-1.89149	-9.14788	49.7067	-0.327386	3.36498	0.0512575	-0.0789271	0.812068	333.051	-62.2943	-13.6517	0	0	0.108223
2601	0	-4.77345	0	0	-4.82206	1.80446	-8.13256	-0.212398	0.0596322	-0.441239	-11.2317	4.19E-15	5.32644	0	0	-0.0418403	5.13616	-21.2311	-5.09113	199.08	364.053	686.148	400.218	400.218	400.218	7.4513	-80.1331	4.37493	290.484	390.912	248.18	185.567	185.567	185.567	-80.3636	-1.35057	-7.83729	49.5992	-0.204383	3.39481	-0.056321	-0.111249	0.750006	443.359	-68.6435	-25.4136	0	0	0.0510768
2602	0	-5.85507	0	0	-5.89462	1.65192	-6.62821	-0.145789	0.0847125	-0.515531	-1.01773	2.80E-15	11.0801	0	0	-0.0386031	5.21763	-20.9452	-4.81897	198.655	365.524	688.401	400.905	400.905	400.905	5.91689	-82.3253	4.02422	314.544	386.551	252.182	185.567	185.567	185.567	-82.4675	-0.801216	-6.50606	49.5822	-0.139943	3.09202	-0.205211	-0.137627	0.660274	579.181	-75.3512	-36.9555	0	0	-0.0709643
2603	0	-6.70728	0	0	-6.73388	1.49602	-5.08123	-0.0566786	0.0993681	-0.581429	12.9409	3.73E-15	15.1615	0	0	-0.0303907	5.22902	-20.7562	-4.21804	198.855	366.846	690.008	401.665	401.665	401.665	4.43906	-84.3281	3.64377	336.103	382.329	256.466	185.567	185.567	185.567	-84.4033	-0.257969	-5.23173	49.664	-0.130684	2.49695	-0.37978	-0.161657	0.537456	728.261	-84.3714	-48.1711	0	0	-0.258357
2604	0	-7.38126	0	0	-7.39577	1.34542	-3.57965	0.0447212	0.100722	-0.634585	28.7979	-2.33E-16	16.8464	0	0	-0.0151628	5.17547	-20.6779	-3.35092	199.765	367.98	691.007	402.444	402.444	402.444	3.08062	-86.0268	3.27286	354.737	378.394	260.479	185.567	185.567	185.567	-86.0568	0.263994	-4.07544	49.8405	-0.167788	1.66647	-0.564179	-0.183703	0.390905	877.24	-95.9066	-59.1745	0	0	-0.489457
2605	0	-7.97145	0	0	-7.97733	1.20637	-2.18876	0.142659	0.0885544	-0.673938	43.6966	-2.56E-15	15.9549	0	0	0.00949878	5.06191	-20.7149	-2.29138	201.425	368.896	691.426	403.19	403.19	403.19	1.87768	-87.2811	2.93919	370.123	374.817	263.566	185.567	185.567	185.567	-87.2849	0.753191	-3.06909	50.0954	-0.237822	0.667309	-0.750532	-0.201369	0.24099	1016.21	-108.825	-69.8045	0	0	-0.720882
2606	0	-8.58228	0	0	-8.58344	1.08192	-0.941654	0.221466	0.0653289	-0.700946	54.6352	-1.11E-15	12.8796	0	0	0.04211	4.89299	-20.8629	-1.11856	203.828	369.571	691.278	403.853	403.853	403.853	0.833544	-87.9592	2.65438	382.047	371.579	265.102	185.567	185.567	185.567	-87.9514	1.20458	-2.21003	50.4014	-0.323821	-0.429348	-0.936299	-0.20931	0.114642	1139.3	-120.803	-79.3604	0	0	-0.896163
2607	0	-9.29179	0	0	-9.29182	0.97224	0.158242	0.26867	0.0356014	-0.718147	59.1562	1.57E-15	8.48475	0	0	0.073114	4.67343	-21.1093	0.0872285	206.917	369.993	690.554	404.396	404.396	404.396	-0.0770942	-87.973	2.41186	390.378	368.58	264.606	185.567	185.567	185.567	-87.9639	1.61845	-1.46503	50.7225	-0.406422	-1.55185	-1.12265	-0.20186	0.0357706	1243.73	-129.172	-86.6137	0	0	-0.959049
2608	0	-10.1237	0	0	-10.1256	0.876033	1.12294	0.275494	0.00535207	-0.727008	55.7426	5.72E-15	3.95065	0	0	0.0868379	4.40889	-21.4336	1.24724	210.589	370.16	689.227	404.791	404.791	404.791	-0.894942	-87.3037	2.19002	395.038	365.675	261.838	185.567	185.567	185.567	-87.3011	1.9954	-0.783	51.0174	-0.465328	-2.63054	-1.30451	-0.17337	0.0257721	1325.17	-131.075	-89.998	0	0	-0.865801
2609	0	-11.0292	0	0	-11.0357	0.792612	1.95893	0.23716	-0.0187986	-0.727132	44.0906	-1.54E-15	0.568006	0	0	0.071602	4.10645	-21.8101	2.28686	214.699	370.073	687.249	405.023	405.023	405.023	-1.65722	-86.0181	1.96013	395.985	362.721	256.86	185.567	185.567	185.567	-86.0286	2.32963	-0.113992	51.2431	-0.480359	-3.60022	-1.46916	-0.121292	0.097018	1376.48	-123.878	-88.1148	0	0	-0.600942
2610	0	-11.8807	0	0	-11.8936	0.724054	2.64535	0.155586	-0.0311332	-0.715917	25.4575	-6.70E-16	-0.59298	0	0	0.0333609	3.77483	-22.2092	3.13872	219.066	369.743	684.566	405.084	405.084	405.084	-2.37816	-84.2731	1.69633	393.233	359.632	250.048	185.567	185.567	185.567	-84.3024	2.60319	0.569996	51.3604	-0.432781	-4.40286	-1.59736	-0.0477947	0.252611	1388.45	-106.021	-80.3942	0	0	-0.191826
2611	0	-12.4846	0	0	-12.5034	0.676591	3.12014	0.0418816	-0.0287976	-0.689629	2.76999	-1.56E-15	0.899607	0	0	0.00103808	3.42404	-22.6004	3.74557	223.489	369.182	681.119	404.975	404.975	404.975	-3.03641	-82.3019	1.38375	386.894	356.415	242.055	185.567	185.567	185.567	-82.3535	2.78594	1.25947	51.3384	-0.306725	-4.98992	-1.67094	0.0393531	0.480473	1354.33	-77.9754	-67.774	0	0	0.286615
2612	0	-12.618	0	0	-12.6391	0.660449	3.28151	-0.0834449	-0.0133405	-0.645478	-19.7679	1.63E-15	4.523	0	0	0.0123461	3.06475	-22.9553	4.06252	227.753	368.407	676.868	404.698	404.698	404.698	-3.57805	-80.3764	1.02369	377.224	353.184	233.698	185.567	185.567	185.567	-80.4494	2.84504	1.90547	51.159	-0.0901106	-5.32405	-1.68114	0.126997	0.757418	1274.72	-42.8181	-52.88	0	0	0.731058
2613	0	-12.0887	0	0	-12.1057	0.687809	3.00797	-0.196093	0.00960008	-0.582352	-37.8454	4.43E-15	8.90849	0	0	0.0838772	2.70785	-23.2491	4.05832	231.645	367.437	671.795	404.263	404.262	404.262	-3.93823	-78.748	0.637853	364.623	350.122	225.789	185.567	185.567	185.567	-78.8357	2.76363	2.43505	50.8205	0.223731	-5.37954	-1.62882	0.201601	1.05507	1157.02	-5.21705	-39.1722	0	0	1.04725
2614	0	-10.7963	0	0	-10.8044	0.769103	2.19439	-0.276913	0.031373	-0.500191	-48.4939	3.26E-15	12.3216	0	0	0.190967	2.36373	-23.4627	3.71699	234.961	366.298	665.918	403.677	403.677	403.677	-4.07511	-77.5835	0.272068	349.59	347.421	218.963	185.567	185.567	185.567	-77.6756	2.56126	2.77968	50.3385	0.635266	-5.14371	-1.51544	0.250494	1.34934	1009.15	29.0357	-29.3009	0	0	1.17863
2615	0	-8.77072	0	0	-8.77159	0.908558	0.796848	-0.320623	0.0441894	-0.400135	-51.2229	-2.33E-15	13.4806	0	0	0.282242	2.04115	-23.5838	3.04242	237.521	365.024	659.3	402.956	402.956	402.956	-4.00001	-76.9252	-0.00650763	332.651	345.203	213.567	185.567	185.567	185.567	-77.0122	2.30321	2.90436	49.7448	1.13765	-4.62157	-1.33619	0.266425	1.62726	834.353	55.4581	-23.8959	0	0	1.11069
2616	0	-6.16067	0	0	-6.16188	1.10097	-1.13257	-0.335012	0.0471302	-0.287353	-47.8348	5.59E-15	12.3758	0	0	0.319274	1.74508	-23.6074	2.06718	239.185	363.658	652.05	402.116	402.116	402.116	-3.78443	-76.701	-0.124904	314.325	343.482	209.658	185.567	185.567	185.567	-76.7779	2.08813	2.82183	49.085	1.71673	-3.84538	-1.08623	0.252701	1.8857	635.389	75.6312	-22.2343	0	0	0.867855
2617	0	-3.17902	0	0	-3.18479	1.33203	-3.44581	-0.326738	0.045241	-0.172395	-40.5874	-2.80E-15	10.0558	0	0	0.29706	1.47423	-23.5366	0.862694	239.864	362.252	644.327	401.177	401.177	401.177	-3.53241	-76.7767	-0.0257593	295.113	342.189	207.087	185.567	185.567	185.567	-76.8443	2.0162	2.58005	48.4133	2.35088	-2.88528	-0.775115	0.219606	2.12139	423.835	94.5591	-23.2294	0	0	0.521092
2618	0	-0.0473037	0	0	-0.0475705	1.58186	-5.93412	-0.29957	0.0399191	-0.0679689	-31.4377	-6.99E-16	7.32345	0	0	0.234047	1.2196	-23.3811	-0.456407	239.536	360.86	636.329	400.162	400.162	400.162	-3.33604	-77.0068	0.315499	275.485	341.229	205.591	185.567	185.567	185.567	-77.0688	2.15423	2.23567	47.7862	3.01195	-1.85405	-0.433711	0.173371	2.33093	220.317	112.007	-24.9812	0	0	0.176659
2619	0	3.03753	0	0	3.07028	1.82878	-8.37146	-0.261558	0.0326942	0.0160151	-22.3012	5.36E-15	4.77441	0	0	0.158867	0.96617	-23.1545	-1.74247	238.24	359.528	628.276	399.098	399.098	399.098	-3.24731	-77.2609	0.878941	255.849	340.512	204.848	185.567	185.567	185.567	-77.3216	2.51404	1.83973	47.2531	3.66712	-0.896136	-0.0980341	0.118036	2.51232	44.5781	125.376	-25.6641	0	0	-0.0755017
2620	0	5.92307	0	0	6.02543	2.05277	-10.5565	-0.221801	0.0267537	0.0731005	-14.5877	3.26E-15	2.84179	0	0	0.0946002	0.69767	-22.8696	-2.84006	236.053	358.292	620.387	398.016	398.015	398.016	-3.26974	-77.4405	1.60316	236.52	339.974	204.544	185.567	185.567	185.567	-77.5024	3.05171	1.43174	46.8464	4.28086	-0.161137	0.192804	0.0621719	2.66699	-84.7671	134.253	-25.0011	0	0	-0.196945
2621	0	8.5082	0	0	8.71122	2.23873	-12.3474	-0.187218	0.0228774	0.100905	-8.99068	-3.49E-16	1.51054	0	0	0.0505476	0.403366	-22.533	-3.62053	233.065	357.172	612.852	396.946	396.946	396.946	-3.36666	-77.4833	2.40237	217.702	339.58	204.413	185.567	185.567	185.567	-77.5473	3.68475	1.03715	46.5725	4.81767	0.231785	0.404467	0.014424	2.79892	-154.105	138.059	-23.5763	0	0	-0.209054
2622	0	10.7385	0	0	11.0558	2.37851	-13.6776	-0.162645	0.021107	0.101675	-5.69403	-1.11E-15	0.643602	0	0	0.0262616	0.0841156	-22.1418	-4.01426	229.344	356.183	605.817	395.922	395.922	395.922	-3.48368	-77.3594	3.18751	199.485	339.324	204.266	185.567	185.567	185.567	-77.4247	4.31933	0.671268	46.4059	5.24586	0.225733	0.517491	-0.0196368	2.91486	-160.054	136.765	-22.3057	0	0	-0.168125
2623	0	12.5968	0	0	13.0216	2.47149	-14.5544	-0.149623	0.0193821	0.0814482	-4.42203	-2.46E-15	-0.0592919	0	0	0.0156565	-0.245239	-21.6831	-4.02875	224.918	355.341	599.374	394.974	394.974	394.974	-3.57212	-77.0632	3.88591	181.85	339.212	203.995	185.567	185.567	185.567	-77.1277	4.87697	0.343545	46.2928	5.54201	-0.157543	0.533726	-0.0410798	3.02053	-111.196	129.024	-21.267	0	0	-0.116696
2624	0	14.092	0	0	14.603	2.52358	-15.0425	-0.146213	0.0158605	0.0482366	-4.5597	-1.16E-16	-0.821369	0	0	0.0120281	-0.558296	-21.1361	-3.74663	219.768	354.659	593.568	394.135	394.135	394.135	-3.60526	-76.6038	4.45277	164.7	339.246	203.572	185.567	185.567	185.567	-76.665	5.3113	0.0615513	46.1603	5.69542	-0.822435	0.472164	-0.0573785	3.11609	-24.8157	113.197	-19.8561	0	0	-0.0562101
2625	0	15.2475	0	0	15.8176	2.54483	-15.241	-0.149271	0.0095436	0.00993052	-5.4635	-4.08E-16	-1.73944	0	0	0.01075	-0.823388	-20.4766	-3.30523	213.838	354.145	588.403	393.434	393.434	393.434	-3.58128	-75.996	4.87269	147.887	339.413	203.024	185.567	185.567	185.567	-76.0524	5.61063	-0.167768	45.9296	5.70983	-1.62137	0.36687	-0.07584	3.20065	76.8066	89.0195	-17.3249	0	0	0.0405551
2626	0	16.0914	0	0	16.6964	2.54684	-15.2598	-0.154867	0.00105395	-0.0267598	-6.53783	2.56E-15	-2.73869	0	0	0.0092526	-1.01183	-19.6811	-2.86455	207.05	353.798	583.868	392.9	392.9	392.9	-3.51651	-75.2549	5.153	131.251	339.682	202.414	185.567	185.567	185.567	-75.306	5.78935	-0.338411	45.527	5.60198	-2.38676	0.251975	-0.0993163	3.26718	172.552	59.0987	-13.595	0	0	0.195955
2627	0	16.6498	0	0	17.2719	2.54041	-15.1998	-0.160029	-0.00801465	-0.0568526	-7.40336	1.51E-15	-3.65509	0	0	0.00660462	-1.10499	-18.7305	-2.57288	199.333	353.599	579.951	392.556	392.556	392.556	-3.43422	-74.3914	5.31338	114.64	340.009	201.815	185.567	185.567	185.567	-74.438	5.87411	-0.446506	44.8923	5.39632	-2.96386	0.158768	-0.123814	3.31033	244.742	28.5783	-9.3045	0	0	0.400237
2628	0	16.9423	0	0	17.5709	2.53387	-15.1387	-0.163294	-0.0160682	-0.0771024	-7.9227	-3.03E-15	-4.33832	0	0	0.00287718	-1.09906	-17.6129	-2.5362	190.643	353.521	576.653	392.414	392.414	392.414	-3.35468	-73.4111	5.3758	97.936	340.347	201.293	185.567	185.567	185.567	-73.4548	5.89117	-0.491181	43.9855	5.11863	-3.24006	0.113582	-0.140161	3.32563	280.353	3.45493	-5.37685	0	0	0.603738
2629	0	16.9824	0	0	17.611	2.53197	-15.1209	-0.163951	-0.0217757	-0.0859857	-8.08061	-2.33E-16	-4.67139	0	0	-0.00136061	-1.00637	-16.3261	-2.79551	180.986	353.536	573.997	392.48	392.48	392.48	-3.28942	-72.3154	5.35709	81.0618	340.657	200.892	185.567	185.567	185.567	-72.3582	5.85777	-0.474587	42.7906	4.79067	-3.1676	0.131644	-0.140352	3.30894	272.981	-11.9489	-2.49024	0	0	0.730948
2630	0	16.7783	0	0	17.4016	2.53539	-15.1529	-0.162252	-0.0243516	-0.0840876	-7.95544	-2.80E-15	-4.58724	0	0	-0.00537809	-0.853157	-14.8796	-3.31664	170.433	353.617	572.027	392.747	392.747	392.747	-3.23918	-71.1036	5.26485	63.9905	340.913	200.636	185.567	185.567	185.567	-71.1473	5.7781	-0.401534	41.3169	4.42769	-2.77512	0.21085	-0.121559	3.25939	224.949	-16.6437	-0.740725	0	0	0.714196
2631	0	16.3364	0	0	16.9466	2.54107	-15.2059	-0.158949	-0.0236217	-0.0738311	-7.63482	1.16E-15	-4.07005	0	0	-0.00866016	-0.673532	-13.2946	-3.99827	159.121	353.743	570.797	393.202	393.202	393.202	-3.19514	-69.7752	5.09733	46.7412	341.109	200.522	185.567	185.567	185.567	-69.821	5.64378	-0.279206	39.5976	4.03933	-2.16148	0.329879	-0.0862074	3.17771	147.35	-12.6064	0.193052	0	0	0.531951
2632	0	15.6625	0	0	16.2477	2.54315	-15.2254	-0.154597	-0.0198419	-0.0586215	-7.13096	-3.49E-15	-3.14779	0	0	-0.011047	-0.501216	-11.6009	-4.6971	147.233	353.89	570.359	393.827	393.827	393.827	-3.14253	-68.3306	4.84672	29.369	341.255	200.527	185.567	185.567	185.567	-68.379	5.4385	-0.116934	37.6839	3.63227	-1.47179	0.457461	-0.038993	3.0664	56.2895	-3.06473	0.663207	0	0	0.223662
2633	0	14.762	0	0	15.3059	2.5346	-15.1455	-0.149619	-0.013661	-0.0420923	-6.40169	-5.82E-17	-1.90805	0	0	-0.0126601	-0.361673	-9.83317	-5.26224	134.971	354.035	570.742	394.599	394.599	394.599	-3.06539	-66.7708	4.50513	11.9487	341.378	200.614	185.567	185.567	185.567	-66.8211	5.14517	0.0738357	35.6372	3.21229	-0.862753	0.56425	0.0165611	2.93115	-31.7971	9.27689	0.796605	0	0	-0.127545
2634	0	13.6376	0	0	14.122	2.50883	-14.9045	-0.143933	-0.00570371	-0.0273876	-5.35013	-3.78E-15	-0.471567	0	0	-0.0135665	-0.267145	-8.02506	-5.56732	122.528	354.161	571.949	395.495	395.495	395.495	-2.95112	-65.094	4.0708	-5.44288	341.513	200.731	185.567	185.567	185.567	-65.1448	4.75349	0.27989	33.52	2.78536	-0.469253	0.631355	0.0778719	2.7789	-103.962	23.0663	0.426778	0	0	-0.432261
2635	0	12.2864	0	0	12.6948	2.4612	-14.4577	-0.137491	0.00263346	-0.0167357	-3.91816	3.49E-15	0.936117	0	0	-0.0134589	-0.215781	-6.20519	-5.5328	110.064	354.265	573.947	396.49	396.49	396.49	-2.79406	-63.2928	3.55228	-22.7431	341.698	200.82	185.567	185.567	185.567	-63.3418	4.2653	0.487403	31.3889	2.35661	-0.380301	0.65148	0.140624	2.61781	-152.52	37.1273	-0.484712	0	0	-0.629091
2636	0	10.6984	0	0	11.0196	2.3898	-13.7845	-0.13049	0.0100656	-0.0112714	-2.13921	-1.40E-15	2.08511	0	0	-0.0115772	-0.194241	-4.39432	-5.13657	97.6951	354.358	576.683	397.556	397.556	397.556	-2.59797	-61.3519	2.96897	-39.9144	341.969	200.82	185.567	185.567	185.567	-61.3969	3.69651	0.684591	29.2895	1.92879	-0.627146	0.628197	0.197876	2.45623	-175.748	50.1624	-1.83968	0	0	-0.700756
2637	0	8.85583	0	0	9.08669	2.2956	-12.8904	-0.12337	0.0157001	-0.0112452	-0.150326	1.40E-15	2.79491	0	0	-0.00699437	-0.182602	-2.6047	-4.41363	85.4913	354.471	580.084	398.668	398.668	398.668	-2.3765	-59.2492	2.34864	-56.9489	342.351	200.673	185.567	185.567	185.567	-59.2883	3.07528	0.864249	27.2532	1.50151	-1.18297	0.573392	0.241715	2.30121	-177.324	60.7396	-3.43462	0	0	-0.669443
2638	0	6.73534	0	0	6.88155	2.18206	-11.804	-0.116482	0.0190995	-0.0162896	1.84122	1.86E-15	2.96006	0	0	0.000888486	-0.160041	-0.841027	-3.44649	73.48	354.642	584.068	399.802	399.802	399.802	-2.15054	-56.9573	1.72334	-73.8667	342.855	200.33	185.567	185.567	185.567	-56.9896	2.43726	1.02457	25.2981	1.07134	-1.97262	0.50294	0.265297	2.15642	-164.77	67.2926	-4.99859	0	0	-0.579662
2639	0	4.31147	0	0	4.38606	2.05431	-10.5713	-0.11037	0.0194348	-0.025659	3.5354	2.10E-15	2.48264	0	0	0.0116841	-0.110048	0.896932	-2.34843	61.6621	354.907	588.556	400.938	400.938	400.938	-1.94449	-54.4475	1.12451	-90.7114	343.479	199.761	185.567	185.567	185.567	-54.4727	1.81949	1.16916	23.431	0.633837	-2.88976	0.437031	0.264399	2.02302	-148.343	68.0646	-6.17918	0	0	-0.48335
2640	0	1.56163	0	0	1.5822	1.91798	-9.24487	-0.105805	0.0164546	-0.0387246	4.54289	-1.16E-15	1.37162	0	0	0.0230121	-0.0238962	2.61105	-1.24221	50.0322	355.289	593.467	402.066	402.066	402.066	-1.78385	-51.6935	0.578186	-107.541	344.206	198.96	185.567	185.567	185.567	-51.7122	1.25473	1.30774	21.6524	0.186141	-3.81845	0.393864	0.239226	1.90022	-137.882	62.1763	-6.80686	0	0	-0.421505
2641	0	-1.52733	0	0	-1.54187	1.77816	-7.87395	-0.104317	0.0103568	-0.0551147	4.35148	2.59E-15	-0.271366	0	0	0.0297268	0.0982693	4.30144	-0.238602	38.5994	355.79	598.723	403.183	403.183	403.183	-1.69335	-48.6765	0.102223	-124.417	345.001	197.949	185.567	185.567	185.567	-48.6897	0.767638	1.45593	19.9612	-0.270932	-4.65451	0.389532	0.194563	1.785	-141.657	49.8275	-6.86815	0	0	-0.419411
2642	0	-4.95103	0	0	-4.98311	1.63868	-6.49719	-0.108559	0.00189578	-0.0746562	2.34053	1.63E-15	-2.25467	0	0	0.0239151	0.248639	5.96367	0.581315	27.4064	356.399	604.243	404.291	404.291	404.291	-1.69518	-45.391	-0.29382	-141.391	345.818	196.787	185.567	185.567	185.567	-45.3997	0.373203	1.63374	18.3594	-0.73175	-5.32284	0.432436	0.137424	1.67639	-164.487	32.0535	-6.47091	0	0	-0.481733
2643	0	-8.67649	0	0	-8.71178	1.50184	-5.13913	-0.121515	-0.00792915	-0.0970887	-2.04914	-1.86E-15	-4.34117	0	0	-0.0027878	0.414758	7.5869	1.17621	16.5389	357.086	609.934	405.397	405.397	405.397	-1.8078	-41.8534	-0.607008	-158.485	346.6	195.582	185.567	185.567	185.567	-41.8584	0.0770756	1.86328	16.8552	-1.18575	-5.78673	0.525994	0.0744091	1.5725	-208.436	9.87212	-5.66491	0	0	-0.597337
2644	0	-12.631	0	0	-12.6595	1.36861	-3.81123	-0.144804	-0.0177195	-0.121806	-9.04656	-3.73E-15	-6.23845	0	0	-0.0546397	0.582911	9.15336	1.54616	6.12691	357.815	615.689	406.508	406.508	406.508	-2.04408	-38.1111	-0.838892	-175.661	347.289	194.493	185.567	185.567	185.567	-38.1134	-0.123234	2.1655	15.4639	-1.61834	-6.04864	0.663547	0.0116319	1.47181	-271.547	-15.2527	-4.5166	0	0	-0.736536
2645	0	-16.695	0	0	-16.7116	1.23918	-2.51719	-0.176922	-0.0261435	-0.146842	-18.3017	-3.73E-15	-7.63161	0	0	-0.126491	0.741142	10.639	1.72629	-3.66337	358.547	621.382	407.625	407.625	407.625	-2.40893	-34.249	-0.994719	-192.803	347.836	193.72	185.567	185.567	185.567	-34.2495	-0.237769	2.55656	14.2073	-2.01198	-6.14307	0.834319	-0.0475701	1.37012	-349.871	-41.9787	-2.98889	0	0	-0.861029
2646	0	-20.7047	0	0	-20.7099	1.11357	-1.25888	-0.212751	-0.032274	-0.169768	-28.8263	-4.19E-15	-8.2097	0	0	-0.201991	0.881075	12.0154	1.77537	-12.644	359.238	626.866	408.747	408.747	408.747	-2.89758	-30.3877	-1.08482	-209.706	348.204	193.479	185.567	185.567	185.567	-30.3874	-0.2842	3.04462	13.1116	-2.3479	-6.12471	1.02022	-0.101763	1.26113	-435.767	-68.8548	-0.992896	0	0	-0.92542
2647	0	-24.4666	0	0	-24.4666	0.992259	-0.0425195	-0.246345	-0.0338492	-0.187889	-39.3272	9.32E-16	-7.52957	0	0	-0.259634	0.998285	13.2525	1.76165	-20.6236	359.845	631.978	409.866	409.866	409.866	-3.49458	-26.6706	-1.12718	-226.096	348.383	193.953	185.567	185.567	185.567	-26.6705	-0.288245	3.62738	12.2029	-2.60783	-6.05426	1.20234	-0.150276	1.14049	-520.525	-93.0683	1.38694	0	0	-0.892767
2648	0	-27.7808	0	0	-27.7865	0.877005	1.1132	-0.272999	-0.028453	-0.199253	-48.5205	2.56E-15	-5.21358	0	0	-0.280729	1.09145	14.3216	1.74885	-27.4262	360.326	636.548	410.97	410.97	410.97	-4.1704	-23.2466	-1.14887	-241.669	348.398	195.263	185.567	185.567	185.567	-23.247	-0.283241	4.2868	11.5041	-2.77614	-5.98503	1.36422	-0.191038	1.00692	-596.055	-110.672	3.88896	0	0	-0.748332
2649	0	-30.4659	0	0	-30.4901	0.771505	2.17033	-0.290451	-0.0158343	-0.203593	-55.3767	1.40E-15	-1.27248	0	0	-0.255985	1.16082	15.199	1.78494	-32.9083	360.641	640.405	412.047	412.047	412.047	-4.87844	-20.2511	-1.18541	-256.136	348.323	197.448	185.567	185.567	185.567	-20.2506	-0.307904	4.9848	11.0295	-2.84166	-5.9527	1.49175	-0.223456	0.865217	-654.964	-118.959	6.20386	0	0	-0.506904
2650	0	-32.3815	0	0	-32.4338	0.681482	3.07123	-0.298418	0.00175232	-0.201573	-59.1946	1.86E-15	3.80415	0	0	-0.188232	1.20666	15.8678	1.89428	-36.971	360.76	643.398	413.084	413.084	413.084	-5.55797	-17.7911	-1.27829	-269.259	348.277	200.473	185.567	185.567	185.567	-17.7858	-0.402428	5.66594	10.7814	-2.7996	-5.96916	1.57521	-0.246399	0.721335	-692.725	-116.857	7.99463	0	0	-0.211635
2651	0	-33.4459	0	0	-33.527	0.613927	3.74631	-0.297768	0.0209225	-0.194767	-59.6272	5.59E-15	9.20674	0	0	-0.0917174	1.22807	16.3208	2.07396	-39.5691	360.662	645.399	414.072	414.072	414.072	-6.14345	-15.9325	-1.46835	-280.875	348.401	204.25	185.567	185.567	185.567	-15.9156	-0.602345	6.26737	10.7479	-2.65242	-6.02046	1.6107	-0.25734	0.584285	-707.767	-104.309	8.83713	0	0	0.0800502
2652	0	-33.6467	0	0	-33.7458	0.575923	4.12565	-0.289687	0.039706	-0.184025	-56.6892	5.59E-15	14.1803	0	0	0.0116885	1.22276	16.5601	2.29523	-40.7132	360.342	646.315	415	415	415	-6.57514	-14.6908	-1.78592	-290.913	348.832	208.668	185.567	185.567	185.567	-14.6533	-0.931356	6.73085	10.9026	-2.40957	-6.07004	1.60233	-0.254326	0.460451	-702.942	-81.5366	8.21626	0	0	0.314827
2653	0	-33.0432	0	0	-33.1412	0.573469	4.15012	-0.276237	0.0571923	-0.169179	-50.8665	0	18.1739	0	0	0.0994959	1.1881	16.5969	2.51001	-40.4652	359.81	646.097	415.86	415.86	415.86	-6.8053	-14.0244	-2.2394	-299.39	349.688	213.608	185.567	185.567	185.567	-13.9573	-1.39422	7.00975	11.2067	-2.08747	-6.06632	1.56089	-0.23444	0.354882	-684.984	-49.038	5.72996	0	0	0.461185
2654	0	-31.7589	0	0	-31.8363	0.610255	3.78298	-0.260101	0.072506	-0.149567	-43.0859	3.73E-15	20.8827	0	0	0.156603	1.12297	16.4493	2.66059	-38.928	359.095	644.73	416.636	416.636	416.636	-6.80099	-13.8377	-2.80789	-306.401	351.056	218.956	185.567	185.567	185.567	-13.7348	-1.97225	7.0714	11.6123	-1.70884	-5.9527	1.49921	-0.198675	0.271873	-661.721	-9.45209	1.40944	0	0	0.517933
2655	0	-29.9631	0	0	-30.009	0.686608	3.01997	-0.244923	0.0846616	-0.124357	-34.6612	1.86E-15	22.2532	0	0	0.180303	1.02977	16.1396	2.69073	-36.2305	358.242	642.24	417.31	417.311	417.311	-6.54536	-13.9934	-3.44345	-312.089	352.991	224.598	185.567	185.567	185.567	-13.8546	-2.62551	6.89692	12.0684	-1.30233	-5.6784	1.4301	-0.149159	0.215882	-641.485	33.3515	-4.20283	0	0	0.509333
2656	0	-27.8456	0	0	-27.8622	0.798852	1.89642	-0.235043	0.0925173	-0.0941375	-27.1127	-9.32E-16	22.3844	0	0	0.179379	0.915761	15.6913	2.55543	-32.5124	357.308	638.682	417.856	417.856	417.856	-6.03794	-14.3367	-4.08215	-316.612	355.518	230.408	185.567	185.567	185.567	-14.1691	-3.3012	6.48014	12.5273	-0.901373	-5.20732	1.36285	-0.0914326	0.193689	-630.458	74.2604	-10.057	0	0	0.470509
2657	0	-25.5875	0	0	-25.5885	0.93963	0.48527	-0.234312	0.0950357	-0.0612085	-21.8382	-5.59E-15	21.4398	0	0	0.167528	0.793316	15.126	2.22817	-27.9082	356.361	634.138	418.238	418.238	418.238	-5.29231	-14.723	-4.66037	-320.091	358.627	236.253	185.567	185.567	185.567	-14.5407	-3.94567	5.82576	12.9501	-0.542828	-4.52411	1.30254	-0.0319335	0.215997	-631.722	108.579	-14.8641	0	0	0.431791
2658	0	-23.3358	0	0	-23.3404	1.09912	-1.1141	-0.245305	0.0913647	-0.0293801	-19.8207	-5.59E-15	19.5757	0	0	0.156021	0.679219	14.4614	1.70506	-22.5346	355.472	628.714	418.418	418.419	418.418	-4.33231	-15.0437	-5.12826	-322.578	362.277	241.996	185.567	185.567	185.567	-14.8658	-4.51453	4.94762	13.3131	-0.264944	-3.63692	1.24953	0.0221374	0.294059	-644.681	132.549	-17.3368	0	0	0.411013
2659	0	-21.1842	0	0	-21.2106	1.26666	-2.79219	-0.26852	0.0810063	-0.00226033	-21.3914	7.45E-15	16.93	0	0	0.150184	0.592958	13.7095	1.0057	-16.4815	354.711	622.539	418.359	418.359	418.359	-3.18864	-15.2431	-5.45579	-324.034	366.395	247.524	185.567	185.567	185.567	-15.0903	-4.97704	3.86841	13.6114	-0.104436	-2.5768	1.20234	0.0646681	0.437968	-666.455	144.27	-16.5662	0	0	0.416169
2660	0	-19.1664	0	0	-19.2265	1.43219	-4.44552	-0.299576	0.0669084	0.0181382	-25.9171	-5.13E-15	13.9217	0	0	0.150751	0.554704	12.8754	0.171386	-9.80644	354.139	615.759	418.027	418.027	418.027	-1.89743	-15.3239	-5.63107	-324.328	370.875	252.752	185.567	185.567	185.567	-15.2159	-5.31532	2.62031	13.8611	-0.0931579	-1.39447	1.15606	0.0959214	0.650456	-691.707	146.375	-12.9692	0	0	0.45511
2661	0	-17.2643	0	0	-17.3622	1.58784	-5.9934	-0.332037	0.0520308	0.0315576	-32.1661	-6.52E-15	10.9189	0	0	0.156827	0.58298	11.9575	-0.739531	-2.53478	353.802	608.545	417.401	417.4	417.4	-0.494707	-15.3377	-5.65511	-323.271	375.599	257.633	185.567	185.567	185.567	-15.2904	-5.52269	1.23991	14.0995	-0.254613	-0.154378	1.10414	0.118815	0.928266	-714.063	142.127	-7.59272	0	0	0.542906
2662	0	-15.4274	0	0	-15.5598	1.72884	-7.3881	-0.35948	0.0377985	0.0390502	-38.7001	9.78E-15	8.08331	0	0	0.167168	0.692261	10.9476	-1.65889	5.33447	353.728	601.085	416.478	416.478	416.477	0.988149	-15.3659	-5.53753	-320.649	380.449	262.148	185.567	185.567	185.567	-15.3898	-5.60315	-0.237265	14.382	-0.600098	1.07356	1.04241	0.138375	1.26127	-727.896	133.903	-1.55232	0	0	0.696758
2663	0	-13.5932	0	0	-13.7514	1.85364	-8.61532	-0.376891	0.0248301	0.0424234	-44.215	4.08E-15	5.45026	0	0	0.179957	0.890866	9.83314	-2.51716	13.8192	353.924	593.588	415.278	415.278	415.278	2.52491	-15.4995	-5.2945	-316.273	385.327	266.295	185.567	185.567	185.567	-15.5996	-5.57158	-1.77899	14.7771	-1.12558	2.22292	0.968076	0.160449	1.6341	-728.746	123.186	4.14538	0	0	0.924183
2664	0	-11.7074	0	0	-11.8793	1.96345	-9.68851	-0.381569	0.012669	0.0433857	-47.8011	1.03E-14	2.91751	0	0	0.191866	1.17916	8.59865	-3.25255	22.941	354.379	586.275	413.847	413.847	413.847	4.09318	-15.8218	-4.9475	-310.006	390.152	270.079	185.567	185.567	185.567	-15.9982	-5.45314	-3.35671	15.3577	-1.80953	3.23966	0.882394	0.191146	2.0268	-714.221	110.543	8.95047	0	0	1.21177
2665	0	-9.73662	0	0	-9.90867	2.06142	-10.6402	-0.372977	0.000876758	0.0439003	-49.0156	9.32E-15	0.37959	0	0	0.198366	1.54867	7.22932	-3.81823	32.7121	355.067	579.378	412.253	412.253	412.253	5.67189	-16.3955	-4.52166	-301.787	394.862	273.504	185.567	185.567	185.567	-16.6454	-5.28024	-4.94423	16.1926	-2.61207	4.08793	0.793815	0.233464	2.41495	-685.721	96.2693	12.5702	0	0	1.52676
2666	0	-7.67595	0	0	-7.83448	2.15157	-11.5108	-0.351995	-0.0108339	0.0455318	-47.8317	6.52E-15	-2.22339	0	0	0.195088	1.98231	5.71413	-4.1855	43.1245	355.951	573.126	410.582	410.582	410.582	7.23927	-17.2568	-4.04198	-291.632	399.404	276.566	185.567	185.567	185.567	-17.5766	-5.08676	-6.51628	17.3352	-3.47679	4.75062	0.714821	0.286685	2.77439	-646.878	80.5496	15.0383	0	0	1.82579
2667	0	-5.55083	0	0	-5.68249	2.23779	-12.3384	-0.321588	-0.0229842	0.0496677	-44.674	-2.80E-15	-4.92558	0	0	0.180187	2.45608	4.04888	-4.34279	54.1444	356.988	567.738	408.928	408.928	408.928	8.77215	-18.4134	-3.52955	-279.632	403.734	279.247	185.567	185.567	185.567	-18.8001	-4.90177	-8.048	18.8143	-4.33579	5.22487	0.660315	0.342212	3.08078	-603.659	62.89	16.737	0	0	2.07219
2668	0	-3.4112	0	0	-3.50315	2.32267	-13.148	-0.285957	-0.0360934	0.0570552	-40.2621	3.73E-15	-7.70097	0	0	0.155456	2.9421	2.2382	-4.29073	65.7116	358.131	563.412	407.383	407.383	407.383	10.2448	-19.8489	-2.99869	-265.934	407.809	281.506	185.567	185.567	185.567	-20.3011	-4.74434	-9.51352	20.6271	-5.11923	5.51387	0.643787	0.387467	3.31756	-562.507	42.9377	18.2648	0	0	2.25184
2669	0	-1.32033	0	0	-1.36042	2.40655	-13.9428	-0.249106	-0.0491467	0.0673987	-35.3701	3.73E-15	-10.319	0	0	0.125725	3.4124	0.29577	-4.03305	77.7455	359.334	560.313	406.023	406.023	406.023	11.6281	-21.5331	-2.45678	-250.71	411.583	283.276	185.567	185.567	185.567	-22.0506	-4.62178	-10.885	22.7384	-5.76739	5.6163	0.670088	0.410247	3.47518	-527.548	21.7165	19.8335	0	0	2.37188
2670	0	0.657948	0	0	0.680207	2.48738	-14.7035	-0.214737	-0.0608007	0.0789414	-30.7124	-5.59E-15	-12.4796	0	0	0.0968822	3.84212	-1.75784	-3.566	90.1538	360.553	558.575	404.9	404.9	404.9	12.8925	-23.432	-1.90652	-234.132	415.014	284.472	185.567	185.567	185.567	-24.0147	-4.5321	-12.1348	25.0864	-6.24147	5.51653	0.729092	0.408988	3.55752	-497.995	2.30235	21.4968	0	0	2.4381
2671	0	2.46973	0	0	2.5617	2.56122	-15.3939	-0.185849	-0.0695818	0.0891267	-26.827	0	-13.8631	0	0	0.0735867	4.21033	-3.89792	-2.874	102.837	361.753	558.292	404.033	404.033	404.033	14.0122	-25.5163	-1.34933	-216.347	418.068	285.003	185.567	185.567	185.567	-26.1629	-4.46849	-13.2393	27.5953	-6.52699	5.18243	0.795881	0.387305	3.57359	-468.206	-11.8704	23.1758	0	0	2.4334
2672	0	4.07717	0	0	4.24117	2.62345	-15.9721	-0.164207	-0.0741681	0.0959384	-23.9925	-1.86E-15	-14.2036	0	0	0.0576936	4.4997	-6.09743	-1.93633	115.684	362.906	559.524	403.41	403.41	403.41	14.9696	-27.7652	-0.787368	-197.469	420.729	284.794	185.567	185.567	185.567	-28.4733	-4.42359	-14.1827	30.1878	-6.63138	4.57417	0.838358	0.353641	3.53463	-430.059	-17.6026	24.5886	0	0	2.32069
2673	0	5.45929	0	0	5.69163	2.66992	-16.4018	-0.151253	-0.0731547	0.0981537	-22.3199	0	-13.318	0	0	0.0484365	4.69655	-8.32706	-0.742752	128.557	363.999	562.291	402.99	402.99	402.99	15.7591	-30.1666	-0.223477	-177.577	422.998	283.805	185.567	185.567	185.567	-30.9325	-4.39165	-14.9608	32.7951	-6.57743	3.66143	0.827887	0.316968	3.44948	-375.855	-12.9515	25.0858	0	0	2.0614
2674	0	6.6115	0	0	6.90259	2.698	-16.6605	-0.147647	-0.0662693	0.0956706	-21.7359	0	-11.2561	0	0	0.0430745	4.79249	-10.5538	0.688491	141.282	365.031	566.568	402.715	402.715	402.715	16.3902	-32.7158	0.340659	-156.717	424.905	282.047	185.567	185.567	185.567	-33.5353	-4.36921	-15.5839	35.3613	-6.3959	2.44276	0.748651	0.280754	3.32493	-300.976	0.663761	24.2833	0	0	1.64131
2675	0	7.54332	0	0	7.87938	2.7071	-16.7442	-0.152564	-0.0545553	0.0886649	-21.9503	-9.32E-16	-8.33769	0	0	0.0383453	4.7878	-12.7391	2.29734	153.638	366.005	572.271	402.521	402.521	402.521	16.8869	-35.4143	0.906415	-134.911	426.502	279.586	185.567	185.567	185.567	-36.284	-4.35514	-16.0765	37.8423	-6.11995	0.960852	0.602297	0.244027	3.16616	-205.086	19.0054	22.0844	0	0	1.08674
2676	0	8.2733	0	0	8.63874	2.6985	-16.6651	-0.163881	-0.0403937	0.0777172	-22.5261	-3.73E-15	-5.13535	0	0	0.0320343	4.69479	-14.8381	3.97877	165.365	366.924	579.253	402.347	402.347	402.348	17.2831	-38.2651	1.47829	-112.168	427.856	276.539	185.567	185.567	185.567	-39.1835	-4.35053	-16.4734	40.2001	-5.78129	-0.691562	0.405997	0.203131	2.97921	-92.7242	35.9547	18.8141	0	0	0.468322
2677	0	8.82122	0	0	9.20084	2.67502	-16.4488	-0.178768	-0.0263205	0.0636873	-22.9955	4.66E-15	-2.30918	0	0	0.0236716	4.53952	-16.8009	5.59184	176.182	367.781	587.304	402.15	402.15	402.15	17.6156	-41.2667	2.06233	-88.5033	429.04	273.064	185.567	185.567	185.567	-42.2351	-4.35822	-16.8115	42.3979	-5.40761	-2.3778	0.18656	0.157534	2.76978	27.1874	46.4459	14.7173	0	0	-0.116257
2678	0	9.19967	0	0	9.58011	2.64043	-16.1294	-0.195011	-0.0153662	0.0472553	-23.0458	-5.59E-15	-0.558144	0	0	0.0143095	4.36	-18.576	6.97953	185.819	368.554	596.156	401.898	401.898	401.898	17.9152	-44.4068	2.66386	-63.946	430.114	269.336	185.567	185.567	185.567	-45.4289	-4.38129	-17.1224	44.3968	-5.02066	-3.93558	-0.0225377	0.110733	2.54848	142.28	47.5636	10.2765	0	0	-0.566533
2679	0	9.40859	0	0	9.77888	2.59889	-15.7443	-0.211505	-0.0102692	0.0293973	-22.5995	6.06E-15	-0.451791	0	0	0.0055858	4.20035	-20.1162	7.99537	194.046	369.211	605.51	401.578	401.578	401.578	18.1982	-47.6582	3.28527	-38.5507	431.11	265.529	185.567	185.567	185.567	-48.7393	-4.42016	-17.4234	46.1571	-4.63475	-5.2044	-0.192931	0.0683702	2.32457	239.805	39.305	6.04861	0	0	-0.815337
2680	0	9.43434	0	0	9.78563	2.55406	-15.3272	-0.227776	-0.0126511	0.0108442	-21.7601	5.13E-15	-2.26894	0	0	-0.00124478	4.10235	-21.3833	8.52984	200.702	369.726	615.063	401.188	401.188	401.188	18.4584	-50.98	3.92382	-12.3904	432.017	261.798	185.567	185.567	185.567	-52.124	-4.46909	-17.7104	47.6435	-4.25713	-6.05468	-0.300545	0.0373981	2.11035	308.809	24.3699	2.65649	0	0	-0.849406
2681	0	9.25286	0	0	9.57782	2.50843	-14.9008	-0.243645	-0.0228634	-0.0076579	-20.7423	-2.80E-15	-5.93482	0	0	-0.00566003	4.09634	-22.3537	8.53099	205.714	370.085	624.537	400.741	400.741	400.741	18.664	-54.3225	4.56915	14.4534	432.772	258.269	185.567	185.567	185.567	-55.5277	-4.51401	-17.9552	48.831	-3.88926	-6.41225	-0.337324	0.0201424	1.9125	343.963	5.95604	0.790694	0	0	-0.714413
2682	0	8.83574	0	0	9.12761	2.46243	-14.4693	-0.258347	-0.0396493	-0.0262884	-19.741	-3.73E-15	-10.976	0	0	-0.0075959	4.19469	-23.0203	8.01259	209.096	370.3	633.701	400.256	400.256	400.256	18.7587	-57.6329	5.19945	41.9022	433.263	255.039	185.567	185.567	185.567	-58.8881	-4.5337	-18.1061	49.7101	-3.52905	-6.26998	-0.307218	0.0145992	1.73794	346.211	-13.2887	0.920947	0	0	-0.49149
2683	0	8.15597	0	0	8.40789	2.41395	-14.0127	-0.270732	-0.0593135	-0.0462167	-18.9186	-1.86E-15	-16.4807	0	0	-0.00709167	4.38979	-23.3932	7.04918	210.951	370.403	642.383	399.764	399.764	399.764	18.6697	-60.8605	5.77792	69.8832	433.338	252.182	185.567	185.567	185.567	-62.1415	-4.50428	-18.0934	50.2894	-3.1728	-5.68509	-0.226152	0.0158245	1.58601	322.521	-31.4092	2.73065	0	0	-0.263356
2684	0	7.1938	0	0	7.39901	2.3586	-13.4891	-0.280566	-0.0765772	-0.0700526	-18.5019	7.45E-15	-21.2747	0	0	-0.00466927	4.65692	-23.499	5.76075	211.453	370.438	650.471	399.299	399.299	399.299	18.3217	-63.9601	6.25263	98.3195	432.827	249.758	185.567	185.567	185.567	-65.2294	-4.40603	-17.8401	50.5958	-2.81707	-4.7648	-0.114325	0.0187964	1.45743	283.432	-47.0081	5.22281	0	0	-0.0836317
2685	0	5.94488	0	0	6.09799	2.29066	-12.8432	-0.288185	-0.0852999	-0.101436	-18.7009	9.32E-15	-24.1177	0	0	-0.00241118	4.9605	-23.3775	4.29285	210.833	370.445	657.906	398.9	398.9	398.9	17.6544	-66.8958	6.56227	127.109	431.575	247.833	185.567	185.567	185.567	-68.1066	-4.23004	-17.2772	50.6716	-2.45982	-3.64611	0.00466511	0.0218186	1.35002	242.017	-58.242	6.90628	0	0	0.0319918
2686	0	4.42982	0	0	4.52936	2.20479	-12.0222	-0.29462	-0.0811738	-0.143688	-19.6432	5.59E-15	-24.1061	0	0	-0.00424667	5.26175	-23.0783	2.79639	209.361	370.454	664.664	398.605	398.605	398.605	16.6385	-69.6462	6.64864	156.093	429.472	246.495	185.567	185.567	185.567	-70.7503	-3.98162	-16.3603	50.5702	-2.10125	-2.47472	0.10675	0.0221683	1.26197	211.543	-64.4185	6.6894	0	0	0.0974842
2687	0	2.70435	0	0	2.75492	2.09771	-10.9913	-0.299646	-0.063622	-0.198772	-21.0968	8.39E-15	-20.9754	0	0	-0.0135901	5.52592	-22.6569	1.4101	207.324	370.479	670.744	398.448	398.448	398.448	15.2855	-72.2103	6.47162	185.032	426.481	245.863	185.567	185.567	185.567	-73.1672	-3.67886	-15.0817	50.3518	-1.74492	-1.38593	0.17232	0.0190281	1.1891	203.557	-65.7603	4.2593	0	0	0.136215
2688	0	0.863401	0	0	0.876032	1.9691	-9.74359	-0.300001	-0.0355602	-0.265854	-22.2469	-4.66E-15	-15.1314	0	0	-0.0296575	5.72722	-22.1701	0.248486	205.013	370.518	676.158	398.454	398.454	398.454	13.6455	-74.6089	6.02055	213.594	422.647	246.079	185.567	185.567	185.567	-75.3936	-3.34644	-13.4747	50.0778	-1.39817	-0.491361	0.188429	0.0128736	1.12241	226.067	-63.2826	-0.0255554	0	0	0.163075
2689	0	-0.967779	0	0	-0.978043	1.82186	-8.30346	-0.288844	-0.00257411	-0.341556	-21.7021	2.33E-15	-7.5464	0	0	-0.0460767	5.85069	-21.6715	-0.605222	202.703	370.564	680.92	398.639	398.639	398.639	11.7984	-76.8783	5.31825	241.356	418.094	247.268	185.567	185.567	185.567	-77.4841	-3.00741	-11.61	49.8063	-1.07165	0.128148	0.148435	0.00480322	1.05021	283.708	-58.5882	-5.43531	0	0	0.176248
2690	0	-2.65817	0	0	-2.67659	1.66152	-6.72323	-0.25787	0.0288421	-0.420573	-17.8956	-8.59E-15	0.508877	0	0	-0.0547849	5.89146	-21.2085	-1.10232	200.64	370.601	685.047	398.999	398.999	398.999	9.84064	-79.0516	4.41652	267.824	413.008	249.481	185.567	185.567	185.567	-79.4889	-2.67711	-9.58471	49.5869	-0.778014	0.42514	0.0528505	-0.00582359	0.958008	376.908	-53.7194	-11.2879	0	0	0.158531
2691	0	-4.10519	0	0	-4.12136	1.4954	-5.07502	-0.200807	0.053175	-0.497111	-9.71798	-4.66E-16	7.79155	0	0	-0.0519035	5.85266	-20.8185	-1.22967	199.03	370.616	688.555	399.517	399.517	399.518	7.87146	-81.1345	3.38632	292.473	407.61	252.62	185.567	185.567	185.567	-81.4265	-2.36132	-7.50883	49.4571	-0.530016	0.386014	-0.0955304	-0.0211228	0.832736	503.089	-50.3736	-17.3	0	0	0.0863937
2692	0	-5.2652	0	0	-5.27474	1.33145	-3.44006	-0.118327	0.0666096	-0.565912	2.74528	-1.86E-15	13.307	0	0	-0.0395239	5.74305	-20.5273	-1.00966	198.024	370.594	691.452	400.16	400.16	400.16	5.98056	-83.0859	2.30614	314.785	402.129	256.393	185.567	185.567	185.567	-83.2626	-2.05878	-5.4899	49.4384	-0.338796	0.0310796	-0.287629	-0.0438785	0.673256	654.657	-49.8679	-23.4752	0	0	-0.0572004
2693	0	-6.16502	0	0	-6.16843	1.17717	-1.89626	-0.0193158	0.0673039	-0.622906	17.9965	9.32E-16	16.4557	0	0	-0.0213282	5.57485	-20.348	-0.497623	197.718	370.519	693.743	400.885	400.885	400.885	4.23816	-84.8136	1.25204	334.296	396.762	260.309	185.567	185.567	185.567	-84.907	-1.76537	-3.61939	49.5349	-0.211779	-0.587643	-0.509863	-0.0741652	0.486889	819.773	-52.6606	-29.9002	0	0	-0.267579
2694	0	-6.88822	0	0	-6.88849	1.03845	-0.505769	0.0819073	0.0556305	-0.666168	33.5266	1.86E-15	17.1126	0	0	0.00167684	5.36171	-20.2816	0.224073	198.144	370.374	695.419	401.645	401.645	401.645	2.68777	-86.1912	0.288622	350.641	391.648	263.749	185.567	185.567	185.567	-86.2308	-1.47736	-1.96143	49.7337	-0.150676	-1.39216	-0.746265	-0.10921	0.293499	984.925	-58.6183	-36.5024	0	0	-0.509152
2695	0	-7.54364	0	0	-7.5442	0.918922	0.692926	0.170835	0.0344687	-0.695631	46.6095	-4.31E-15	15.6367	0	0	0.0298592	5.11716	-20.3179	1.05524	199.275	370.134	696.455	402.399	402.398	402.398	1.34389	-87.0881	-0.537989	363.563	386.851	266.065	185.567	185.567	185.567	-87.0979	-1.19278	-0.546964	50.0061	-0.150428	-2.28766	-0.982104	-0.143897	0.114616	1137.92	-66.8232	-42.9247	0	0	-0.719374
2696	0	-8.2313	0	0	-8.23487	0.819896	1.68558	0.235628	0.00819679	-0.71242	54.8931	1.51E-15	12.7113	0	0	0.0600612	4.8538	-20.438	1.88902	201.034	369.774	696.813	403.109	403.109	403.109	0.196539	-87.3999	-1.204	372.905	382.359	266.703	185.567	185.567	185.567	-87.3978	-0.911495	0.624766	50.3111	-0.198879	-3.1735	-1.20445	-0.171958	-0.0261041	1268.79	-75.9658	-48.4642	0	0	-0.824092
2697	0	-9.01521	0	0	-9.02371	0.741047	2.47528	0.267696	-0.0182237	-0.717707	56.7032	-2.56E-15	9.18534	0	0	0.0829242	4.583	-20.6171	2.6231	203.304	369.265	696.437	403.75	403.75	403.75	-0.779323	-87.0723	-1.70721	378.58	378.106	265.286	185.567	185.567	185.567	-87.0705	-0.635347	1.57814	50.5991	-0.278018	-3.95384	-1.40025	-0.185414	-0.109498	1368.78	-84.1976	-52.1782	0	0	-0.758883
2698	0	-9.90577	0	0	-9.92017	0.681557	3.07048	0.261038	-0.0396562	-0.712384	51.1538	-1.51E-15	5.97037	0	0	0.0862159	4.31475	-20.8264	3.16949	205.936	368.584	695.265	404.302	404.302	404.302	-1.61203	-86.1163	-2.06212	380.555	374	261.686	185.567	185.567	185.567	-86.1221	-0.368879	2.34912	50.8168	-0.365735	-4.54723	-1.55696	-0.176446	-0.118451	1430.11	-89.0259	-53.1517	0	0	-0.492153
2699	0	-10.8488	0	0	-10.869	0.641471	3.47118	0.212626	-0.0517036	-0.696473	38.2973	1.22E-15	3.88625	0	0	0.0639269	4.05707	-21.0367	3.46143	208.764	367.716	693.232	404.752	404.752	404.752	-2.32148	-84.6171	-2.2931	378.85	369.958	256.052	185.567	185.567	185.567	-84.6345	-0.120976	2.97196	50.9137	-0.437785	-4.89348	-1.6618	-0.138991	-0.0433166	1445.53	-87.4797	-50.8266	0	0	-0.0435049
2700	0	-11.7227	0	0	-11.7469	0.622789	3.65781	0.125412	-0.0512457	-0.668804	19.4621	-1.92E-15	3.51616	0	0	0.0262931	3.81535	-21.22	3.45674	211.613	366.66	690.286	405.087	405.087	405.087	-2.91057	-82.7358	-2.42756	373.561	365.943	248.815	185.567	185.567	185.567	-82.7658	0.0940532	3.46783	50.847	-0.469992	-4.95721	-1.70437	-0.0717726	0.115046	1409.7	-76.5352	-45.3909	0	0	0.509662
2701	0	-12.3489	0	0	-12.3736	0.629814	3.58765	0.0112435	-0.0373336	-0.62787	-2.55202	0	4.99515	0	0	0.0014168	3.59152	-21.3521	3.13814	214.307	365.428	686.394	405.295	405.295	405.295	-3.36297	-80.6965	-2.4905	364.904	361.976	240.64	185.567	185.567	185.567	-80.7377	0.258175	3.83853	50.5881	-0.44042	-4.72804	-1.68017	0.0215135	0.342084	1322.39	-53.4248	-38.1279	0	0	1.04638
2702	0	-12.5258	0	0	-12.5457	0.668463	3.2014	-0.109893	-0.0118436	-0.572597	-23.8649	-1.16E-15	7.85628	0	0	0.020528	3.38377	-21.4141	2.51192	216.675	364.045	681.555	405.359	405.359	405.359	-3.65009	-78.7521	-2.4991	353.237	358.147	232.311	185.567	185.567	185.567	-78.8003	0.356182	4.06784	50.127	-0.331903	-4.21845	-1.5936	0.130784	0.61429	1190.05	-17.099	-31.289	0	0	1.4389
2703	0	-12.0785	0	0	-12.0896	0.744545	2.44026	-0.215101	0.0206032	-0.50297	-40.5404	4.66E-16	11.1168	0	0	0.0928181	3.1867	-21.3941	1.60689	218.564	362.549	675.807	405.264	405.264	405.264	-3.74663	-77.131	-2.45654	339.04	354.591	224.578	185.567	185.567	185.567	-77.1809	0.38625	4.13127	49.4757	-0.134281	-3.46113	-1.45436	0.242052	0.906459	1024.01	31.0624	-27.356	0	0	1.59615
2704	0	-10.914	0	0	-10.9167	0.861322	1.27041	-0.286768	0.0523367	-0.419377	-49.8966	-5.59E-15	13.5195	0	0	0.191536	2.99153	-21.2891	0.475928	219.847	360.983	669.236	404.993	404.993	404.993	-3.64913	-75.982	-2.34726	322.861	351.449	218.003	185.567	185.567	185.567	-76.0282	0.369623	4.01072	48.6697	0.154226	-2.50943	-1.26573	0.338528	1.19917	833.886	85.3052	-27.6219	0	0	1.48595
2705	0	-9.05501	0	0	-9.05514	1.01684	-0.289081	-0.320533	0.0749791	-0.32347	-51.5549	-1.40E-15	14.0483	0	0	0.26995	2.78606	-21.1055	-0.797967	220.437	359.397	661.978	404.535	404.536	404.535	-3.39032	-75.3396	-2.14071	305.235	348.827	212.865	185.567	185.567	185.567	-75.3792	0.352178	3.71013	47.7667	0.526386	-1.44356	-1.02671	0.403874	1.48176	626.131	136.852	-31.3139	0	0	1.13958
2706	0	-6.63214	0	0	-6.63682	1.20223	-2.14731	-0.324792	0.0854886	-0.220706	-47.3055	5.13E-15	12.6272	0	0	0.296118	2.55467	-20.8586	-2.09594	220.296	357.838	654.215	403.886	403.886	403.886	-3.03952	-75.1345	-1.80613	286.657	346.756	209.168	185.567	185.567	185.567	-75.1676	0.393041	3.26406	46.8412	0.966456	-0.377124	-0.743777	0.432054	1.75411	409.686	180.228	-36.4303	0	0	0.65206
2707	0	-3.83677	0	0	-3.84689	1.40259	-4.15031	-0.307934	0.0866894	-0.121833	-39.4538	-9.32E-16	10.0364	0	0	0.268497	2.27978	-20.5704	-3.26604	219.436	356.349	646.168	403.048	403.047	403.047	-2.6817	-75.2401	-1.32962	267.57	345.199	206.721	185.567	185.567	185.567	-75.2688	0.54353	2.72913	45.9759	1.45114	0.544614	-0.444327	0.428396	2.01769	205.067	214.078	-41.1759	0	0	0.17193
2708	0	-0.872401	0	0	-0.877378	1.60039	-6.11785	-0.275934	0.081109	-0.0390513	-30.0401	3.49E-15	7.04687	0	0	0.20643	1.94564	-20.2634	-4.14153	217.905	354.964	638.075	402.032	402.032	402.032	-2.38631	-75.5176	-0.723995	248.355	344.089	205.236	185.567	185.567	185.567	-75.5442	0.82648	2.16472	45.2496	1.95162	1.16204	-0.175032	0.402503	2.27161	40.6531	237.022	-44.2635	0	0	-0.160992
2709	0	2.07575	0	0	2.09559	1.77936	-7.88574	-0.237924	0.0709852	0.0195884	-20.9757	-3.03E-15	4.22138	0	0	0.136627	1.5446	-19.9528	-4.57716	215.755	353.716	630.168	400.859	400.859	400.859	-2.18937	-75.841	-0.03087	229.304	343.35	204.393	185.567	185.567	185.567	-75.8668	1.22723	1.62114	44.7219	2.43549	1.33687	0.0217771	0.363853	2.51606	-61.356	248.091	-45.0281	0	0	-0.296483
2710	0	4.85777	0	0	4.9232	1.92767	-9.33955	-0.202993	0.0597374	0.0513547	-13.6073	2.21E-15	2.00393	0	0	0.0794062	1.08372	-19.6393	-4.49254	213.005	352.642	622.645	399.561	399.561	399.561	-2.09325	-76.1113	0.688643	210.606	342.916	203.895	185.567	185.567	185.567	-76.1367	1.70107	1.13543	44.419	2.86919	0.995818	0.11918	0.321072	2.74735	-90.098	248.792	-43.8006	0	0	-0.285797
2711	0	7.36602	0	0	7.49055	2.04002	-10.4329	-0.176605	0.0484458	0.0584111	-8.48255	-2.18E-15	0.44766	0	0	0.0419157	0.588487	-19.3049	-3.90425	209.613	351.791	615.649	398.179	398.179	398.179	-2.07724	-76.2619	1.3724	192.343	342.733	203.517	185.567	185.567	185.567	-76.2868	2.19176	0.729367	44.3232	3.22085	0.163371	0.119237	0.274845	2.9597	-51.0548	239.044	-40.7894	0	0	-0.22241
2712	0	9.53284	0	0	9.71911	2.11754	-11.1828	-0.160879	0.0374925	0.0470056	-5.56766	1.31E-16	-0.536284	0	0	0.0221041	0.100399	-18.916	-2.929	205.472	351.212	609.265	396.764	396.764	396.764	-2.11302	-76.2553	1.97335	174.507	342.756	203.116	185.567	185.567	185.567	-76.2796	2.65074	0.411264	44.3731	3.46489	-1.03501	0.0516261	0.219819	3.1471	34.8597	217.843	-35.8929	0	0	-0.163066
2713	0	11.3242	0	0	11.5657	2.16601	-11.6498	-0.154813	0.0262014	0.0247684	-4.41934	3.38E-15	-1.16927	0	0	0.0136163	-0.331715	-18.4307	-1.75632	200.434	350.939	603.529	395.377	395.377	395.377	-2.17507	-76.0764	2.46745	157.023	342.947	202.628	185.567	185.567	185.567	-76.1003	3.04763	0.178238	44.4738	3.58793	-2.40143	-0.0439081	0.149904	3.30581	140.155	184.316	-28.9499	0	0	-0.0979259
2714	0	12.7314	0	0	13.0165	2.19344	-11.9133	-0.155256	0.0143257	-0.00152392	-4.39001	-1.11E-15	-1.6494	0	0	0.0102205	-0.662844	-17.808	-0.604163	194.347	350.973	598.444	394.085	394.085	394.085	-2.24472	-75.724	2.85167	139.781	343.267	202.053	185.567	185.567	185.567	-75.7478	3.37058	0.0196795	44.5154	3.59224	-3.71188	-0.129873	0.0649576	3.43288	239.208	140.425	-20.4628	0	0	0.0132317
2715	0	13.7614	0	0	14.0778	2.20789	-12.0519	-0.159318	0.00256607	-0.0267536	-4.93235	1.16E-15	-2.07804	0	0	0.00805899	-0.861574	-17.0141	0.326165	187.088	351.28	594.01	392.957	392.957	392.957	-2.30954	-75.2035	3.13612	122.664	343.675	201.427	185.567	185.567	185.567	-75.2275	3.62018	-0.0786834	44.3915	3.49454	-4.7627	-0.179729	-0.0267111	3.52811	313.181	91.6731	-11.6887	0	0	0.190936
2716	0	14.4292	0	0	14.7661	2.21608	-12.1305	-0.164625	-0.00796351	-0.04771	-5.64857	2.91E-15	-2.48678	0	0	0.00536083	-0.915715	-16.0263	0.883889	178.594	351.802	590.234	392.062	392.062	392.062	-2.36123	-74.5207	3.33555	105.563	344.127	200.805	185.567	185.567	185.567	-74.5454	3.80231	-0.131366	44.0141	3.32025	-5.40381	-0.17928	-0.110798	3.58793	351.324	45.6656	-4.15122	0	0	0.413001
2717	0	14.7529	0	0	15.1015	2.22274	-12.1943	-0.1696	-0.0161918	-0.0622148	-6.30853	-1.98E-15	-2.8535	0	0	0.0017541	-0.833647	-14.8343	0.989036	168.871	352.47	587.141	391.459	391.46	391.46	-2.39424	-73.68	3.46287	88.3946	344.584	200.242	185.567	185.567	185.567	-73.7054	3.92282	-0.150252	43.3227	3.09563	-5.55661	-0.118101	-0.173481	3.61104	347.734	9.2375	1.0605	0	0	0.617225
2718	0	14.7515	0	0	15.1041	2.23013	-12.2651	-0.173412	-0.0216584	-0.0688059	-6.80795	2.56E-15	-3.13565	0	0	-0.00243886	-0.6422	-13.4422	0.64259	158.003	353.223	584.776	391.193	391.193	391.193	-2.40497	-72.6834	3.52524	71.1082	345.015	199.788	185.567	185.567	185.567	-72.7095	3.98432	-0.14284	42.2886	2.84183	-5.2222	0.00710671	-0.20685	3.59178	301.049	-14.1031	3.77669	0	0	0.717878
2719	0	14.4445	0	0	14.7937	2.23774	-12.3379	-0.175492	-0.0242919	-0.0668533	-7.07161	1.40E-15	-3.25345	0	0	-0.00662354	-0.381319	-11.8686	-0.0728851	146.154	354.008	583.2	391.283	391.283	391.283	-2.39125	-71.5326	3.52253	53.6906	345.399	199.475	185.567	185.567	185.567	-71.5592	3.98462	-0.111988	40.9168	2.57183	-4.48142	0.189462	-0.209217	3.52642	214.993	-24.4978	4.64882	0	0	0.635047
2720	0	13.8532	0	0	14.1899	2.24227	-12.3812	-0.175194	-0.0241126	-0.0572466	-6.98535	2.45E-15	-3.09042	0	0	-0.0100806	-0.0959402	-10.1466	-1.00561	133.559	354.784	582.471	391.728	391.728	391.728	-2.35128	-70.2298	3.44876	36.1684	345.724	199.318	185.567	185.567	185.567	-70.2567	3.91704	-0.0576615	39.2429	2.29125	-3.4836	0.402928	-0.184816	3.413	101.198	-24.9893	4.68026	0	0	0.340603
2721	0	12.998	0	0	13.3111	2.23824	-12.3427	-0.171842	-0.0207177	-0.0422836	-6.39701	-1.86E-15	-2.49499	0	0	-0.0121053	0.173396	-8.32046	-1.96283	120.497	355.511	582.632	392.503	392.503	392.503	-2.28271	-68.7769	3.29583	18.6003	345.994	199.306	185.567	185.567	185.567	-68.8037	3.77257	0.0200761	37.3267	2.00145	-2.42021	0.611441	-0.138877	3.25485	-23.4034	-18.9329	4.53127	0	0	-0.115832
2722	0	11.8944	0	0	12.1716	2.21943	-12.1626	-0.165411	-0.0145615	-0.0251591	-5.2113	-3.15E-15	-1.45848	0	0	-0.0122802	0.398732	-6.43927	-2.74867	107.258	356.155	583.695	393.562	393.562	393.562	-2.18163	-67.1725	3.05941	1.06218	346.225	199.404	185.567	185.567	185.567	-67.1986	3.54404	0.117169	35.2431	1.70248	-1.48865	0.779474	-0.0766411	3.06073	-140.346	-9.21376	4.4318	0	0	-0.62097
2723	0	10.5485	0	0	10.7784	2.18029	-11.787	-0.156182	-0.00651172	-0.00922754	-3.40074	-2.98E-16	-0.0972162	0	0	-0.0103875	0.569085	-4.55007	-3.20056	94.1007	356.689	585.63	394.847	394.847	394.847	-2.04476	-65.4082	2.74406	-16.3714	346.448	199.547	185.567	185.567	185.567	-65.4327	3.23145	0.224637	33.0711	1.39436	-0.85648	0.884684	-0.00323213	2.84412	-234.436	2.43977	4.2444	0	0	-1.04822
2724	0	8.95412	0	0	9.12878	2.11724	-11.1799	-0.144951	0.00201224	0.00238065	-1.06741	-1.86E-15	1.34083	0	0	-0.00615321	0.689999	-2.69156	-3.21531	81.2314	357.108	588.375	396.29	396.29	396.29	-1.87245	-63.4667	2.36621	-33.6447	346.699	199.654	185.567	185.567	185.567	-63.4886	2.84644	0.32998	30.8842	1.07649	-0.635051	0.916478	0.0742588	2.6199	-295.086	14.7826	3.76493	0	0	-1.3026
2725	0	7.0921	0	0	7.20957	2.02943	-10.3301	-0.133004	0.00931184	0.00746496	1.53552	-2.33E-16	2.54051	0	0	0.000893839	0.779215	-0.890101	-2.76281	68.7828	357.43	591.842	397.818	397.818	397.818	-1.67207	-61.3218	1.95395	-50.734	347.014	199.634	185.567	185.567	185.567	-61.3404	2.41432	0.420758	28.7437	0.746459	-0.864716	0.879143	0.147618	2.4016	-318.932	26.9281	2.87626	0	0	-1.35424
2726	0	4.93369	0	0	4.99892	1.91887	-9.25363	-0.121059	0.0144713	0.00480369	4.10167	-1.63E-15	3.2725	0	0	0.0112526	0.860002	0.841441	-1.88656	56.8139	357.697	595.933	399.359	399.359	399.359	-1.45977	-58.9423	1.54392	-67.6534	347.416	199.404	185.567	185.567	185.567	-58.9572	1.97265	0.488829	26.6936	0.399116	-1.51299	0.787665	0.206319	2.19939	-309.54	37.4434	1.64644	0	0	-1.23524
2727	0	2.4449	0	0	2.46888	1.79012	-7.99157	-0.110639	0.0162803	-0.0057393	6.14151	1.40E-15	3.32133	0	0	0.0240927	0.954385	2.502	-0.691483	45.3207	357.962	600.549	400.849	400.849	400.849	-1.25819	-56.2949	1.17659	-84.4552	347.914	198.903	185.567	185.567	185.567	-56.3062	1.56623	0.532189	24.7606	0.0275001	-2.48565	0.66867	0.24116	2.01994	-277.688	44.3387	0.33284	0	0	-1.02122
2728	0	-0.405747	0	0	-0.408458	1.6493	-6.60232	-0.103756	0.0141946	-0.0234903	7.02517	0	2.59402	0	0	0.0356781	1.07778	4.09825	0.680028	34.2605	358.279	605.597	402.236	402.236	402.236	-1.09329	-53.3507	0.890238	-101.221	348.498	198.107	185.567	185.567	185.567	-53.3593	1.24038	0.556568	22.9563	-0.375243	-3.64973	0.553607	0.244814	1.86539	-238.219	45.145	-0.77652	0	0	-0.796731
2729	0	-3.63605	0	0	-3.65081	1.50303	-5.15099	-0.102709	0.00836909	-0.047641	6.05256	-9.90E-16	1.13065	0	0	0.0385096	1.23649	5.63935	2.07792	23.5834	358.682	610.99	403.489	403.488	403.489	-0.990174	-50.0926	0.71575	-118.044	349.139	197.041	185.567	185.567	185.567	-50.0996	1.034	0.575265	21.2832	-0.813384	-4.86271	0.470568	0.216592	1.73553	-205.423	38.5386	-1.60672	0	0	-0.624574
2730	0	-7.23738	0	0	-7.25258	1.35743	-3.69953	-0.110484	-0.000513771	-0.0767065	2.51818	1.57E-15	-0.91319	0	0	0.0219837	1.42809	7.13188	3.37259	13.2638	359.184	616.642	404.59	404.59	404.59	-0.969266	-46.5249	0.672552	-135.003	349.789	195.799	185.567	185.567	185.567	-46.5317	0.973456	0.60778	19.7404	-1.28637	-6.00022	0.440017	0.16013	1.62768	-190.999	23.9595	-2.15075	0	0	-0.53813
2731	0	-11.1598	0	0	-11.1689	1.21735	-2.29868	-0.130149	-0.0113723	-0.108699	-4.07703	-3.26E-15	-3.26868	0	0	-0.023592	1.64397	8.57601	4.47451	3.32159	359.775	622.46	405.546	405.546	405.546	-1.04375	-42.6848	0.766074	-152.132	350.391	194.543	185.567	185.567	185.567	-42.6928	1.06835	0.677387	18.3289	-1.78795	-6.97523	0.471546	0.0810887	1.53783	-202.006	1.30866	-2.34345	0	0	-0.539768
2732	0	-15.2986	0	0	-15.3009	1.08615	-0.984081	-0.161893	-0.0219108	-0.140155	-13.6078	4.19E-15	-5.46966	0	0	-0.0991566	1.87263	9.96355	5.34225	-6.16865	360.429	628.338	406.375	406.375	406.375	-1.218	-38.6531	0.986394	-169.373	350.884	193.507	185.567	185.567	185.567	-38.6647	1.30886	0.807299	17.0554	-2.30644	-7.74596	0.565134	-0.0122932	1.45717	-241.249	-27.9668	-2.11224	0	0	-0.606708
2733	0	-19.4911	0	0	-19.4913	0.965824	0.222587	-0.201194	-0.0301904	-0.167634	-25.101	3.73E-15	-7.02255	0	0	-0.190275	2.10278	11.2778	5.97955	-15.0817	361.108	634.149	407.107	407.107	407.107	-1.48518	-34.5579	1.30865	-186.555	351.222	192.954	185.567	185.567	185.567	-34.576	1.66541	1.01373	15.9322	-2.82581	-8.3127	0.709006	-0.112416	1.37679	-304.853	-62.1723	-1.27197	0	0	-0.693508
2734	0	-23.5303	0	0	-23.5368	0.857481	1.30891	-0.239185	-0.0343614	-0.188239	-36.843	-6.29E-15	-7.43288	0	0	-0.269358	2.32492	12.4952	6.42387	-23.2557	361.767	639.744	407.779	407.779	407.779	-1.8267	-30.5616	1.69421	-203.397	351.39	193.131	185.567	185.567	185.567	-30.5901	2.09116	1.2997	14.977	-3.3263	-8.70642	0.881221	-0.211339	1.2858	-382.627	-98.3369	0.224977	0	0	-0.743436
2735	0	-27.1939	0	0	-27.2169	0.762127	2.26423	-0.267831	-0.0322163	-0.200762	-47.0483	-7.69E-15	-6.25239	0	0	-0.309154	2.53157	13.588	6.73004	-30.5117	362.354	644.959	408.426	408.426	408.426	-2.21238	-26.8363	2.09357	-219.568	351.412	194.206	185.567	185.567	185.567	-26.879	2.52736	1.6503	14.2097	-3.78594	-8.97266	1.05778	-0.30089	1.17804	-461.835	-132.112	2.18347	0	0	-0.709088
2736	0	-30.2773	0	0	-30.3254	0.681572	3.07033	-0.282988	-0.0231531	-0.205756	-54.3619	-3.49E-15	-3.37713	0	0	-0.295225	2.71621	14.5283	6.95348	-36.6757	362.815	649.623	409.079	409.079	409.079	-2.60002	-23.536	2.45043	-234.751	351.357	196.245	185.567	185.567	185.567	-23.5951	2.90999	2.03019	13.6484	-4.18179	-9.15559	1.21536	-0.374334	1.05375	-530.254	-159.463	4.27593	0	0	-0.570059
2737	0	-32.6206	0	0	-32.697	0.619066	3.69499	-0.284748	-0.00865028	-0.20463	-58.0704	-1.40E-15	0.830961	0	0	-0.23091	2.87179	15.2914	7.13633	-41.5989	363.097	653.571	409.764	409.764	409.764	-2.93752	-20.7766	2.70607	-248.703	351.337	199.219	185.567	185.567	185.567	-20.8511	3.17595	2.38682	13.305	-4.49176	-9.28537	1.33938	-0.426739	0.918809	-580.514	-177.767	6.17728	0	0	-0.341614
2738	0	-34.1255	0	0	-34.2248	0.579355	4.0914	-0.275852	0.00851949	-0.199323	-58.0674	2.80E-15	5.61772	0	0	-0.133876	2.98971	15.8597	7.29921	-45.1734	363.151	656.65	410.498	410.498	410.498	-3.16846	-18.6239	2.80527	-261.281	351.488	203.033	185.567	185.567	185.567	-18.7083	3.2691	2.65934	13.1807	-4.69604	-9.37138	1.42239	-0.457385	0.780575	-609.725	-185.951	7.53798	0	0	-0.0651609
2739	0	-34.7645	0	0	-34.8718	0.568178	4.2029	-0.260214	0.0250882	-0.191057	-54.7501	-9.32E-16	10.0236	0	0	-0.0284318	3.06004	16.2246	7.43908	-47.3425	362.94	658.737	411.293	411.293	411.293	-3.23976	-17.0881	2.70429	-272.45	351.944	207.57	185.567	185.567	185.567	-17.1724	3.1466	2.79004	13.2638	-4.77983	-9.40185	1.4645	-0.465322	0.647346	-619.678	-183.63	8.07612	0	0	0.207402
2740	0	-34.5798	0	0	-34.675	0.591288	3.97233	-0.242061	0.0383207	-0.180193	-48.9152	5.59E-15	13.1843	0	0	0.0625318	3.07281	16.387	7.53251	-48.1037	362.44	659.742	412.154	412.154	412.154	-3.11026	-16.1238	2.38011	-282.263	352.811	212.711	185.567	185.567	185.567	-16.1966	2.78584	2.73545	13.5281	-4.73488	-9.34837	1.47088	-0.4532	0.524143	-615.051	-171.268	7.57588	0	0	0.430551
2741	0	-33.674	0	0	-33.7395	0.653045	3.35552	-0.225823	0.0464165	-0.165888	-41.6728	-6.52E-15	14.5795	0	0	0.12394	3.02061	16.3574	7.54244	-47.5063	361.648	659.612	413.078	413.078	413.078	-2.75834	-15.638	1.83778	-290.832	354.149	218.349	185.567	185.567	185.567	-15.6896	2.19059	2.47428	13.9344	-4.56232	-9.17362	1.44912	-0.422806	0.414357	-602.447	-149.654	5.9875	0	0	0.576844
2742	0	-32.1921	0	0	-32.2221	0.754955	2.33605	-0.215087	0.0494291	-0.146631	-34.2221	-2.80E-15	14.2307	0	0	0.151904	2.90098	16.1532	7.42628	-45.6434	360.582	658.33	414.05	414.05	414.05	-2.18706	-15.505	1.11194	-298.293	355.964	224.387	185.567	185.567	185.567	-15.5318	1.39315	2.0107	14.435	-4.27379	-8.83931	1.41026	-0.376843	0.320033	-589.574	-119.775	3.34056	0	0	0.641102
2743	0	-30.301	0	0	-30.3055	0.894622	0.93657	-0.212117	0.0488803	-0.121286	-27.6607	-7.45E-15	12.6233	0	0	0.152954	2.71841	15.7963	7.14424	-42.6393	359.28	655.918	415.04	415.04	415.04	-1.42365	-15.5873	0.261412	-304.771	358.212	230.725	185.567	185.567	185.567	-15.5935	0.45075	1.37079	14.9783	-3.89205	-8.31377	1.36298	-0.317097	0.243758	-582.764	-82.7035	-0.270833	0	0	0.635477
2744	0	-28.167	0	0	-28.1698	1.06561	-0.778078	-0.21781	0.0469456	-0.0899493	-22.8424	-3.26E-15	10.4672	0	0	0.139611	2.48496	15.3102	6.66628	-38.6352	357.804	652.424	416.006	416.006	416.006	-0.512624	-15.7561	-0.642437	-310.345	360.819	237.247	185.567	185.567	185.567	-15.7534	-0.564351	0.593962	15.5155	-3.44949	-7.57742	1.31492	-0.245503	0.190242	-586.572	-40.1716	-4.6118	0	0	0.582543
2745	0	-25.9374	0	0	-25.9686	1.25829	-2.70844	-0.231292	0.0449011	-0.0544408	-20.2347	4.66E-15	8.35437	0	0	0.123858	2.21945	14.7167	5.97734	-33.7738	356.231	647.924	416.886	416.886	416.886	0.495849	-15.9094	-1.52836	-315.033	363.705	243.818	185.567	185.567	185.567	-15.9143	-1.57722	-0.278622	16.0065	-2.98538	-6.62649	1.26764	-0.166862	0.167343	-601.497	4.54957	-9.14577	0	0	0.507691
2746	0	-23.7275	0	0	-23.8138	1.46128	-4.73536	-0.250294	0.0426543	-0.0177665	-19.9014	3.49E-15	6.58261	0	0	0.112668	1.94585	14.0341	5.07992	-28.1863	354.647	642.517	417.611	417.611	417.611	1.5573	-15.9813	-2.3351	-318.784	366.795	250.291	185.567	185.567	185.567	-16.0112	-2.52112	-1.21316	16.4255	-2.54256	-5.47429	1.21934	-0.0867035	0.185568	-624.908	47.2419	-12.962	0	0	0.434997
2747	0	-21.6151	0	0	-21.7731	1.66295	-6.73733	-0.272303	0.0390077	0.0164763	-21.6121	4.95E-16	5.14226	0	0	0.107649	1.69053	13.2756	3.99447	-21.9822	353.143	636.323	418.104	418.104	418.104	2.63913	-15.9435	-3.0166	-321.497	370.029	256.52	185.567	185.567	185.567	-16.0138	-3.34439	-2.18676	16.7646	-2.16265	-4.15051	1.16558	-0.011945	0.255339	-651.93	83.7343	-15.0428	0	0	0.385306
2748	0	-19.6398	0	0	-19.8728	1.85265	-8.60558	-0.295314	0.0330495	0.0455946	-24.9631	-4.43E-15	3.8914	0	0	0.107669	1.47955	12.4484	2.75761	-15.2429	351.802	629.479	418.296	418.296	418.296	3.72043	-15.8027	-3.54356	-323.028	373.356	262.372	185.567	185.567	185.567	-15.9248	-4.01305	-3.18487	17.0364	-1.88237	-2.69889	1.1038	0.0537099	0.387222	-678.286	111.464	-14.6846	0	0	0.377229
2749	0	-17.8071	0	0	-18.1061	2.02171	-10.2552	-0.316743	0.0256258	0.0681004	-29.3471	6.99E-15	2.77733	0	0	0.11123	1.33612	11.5537	1.41871	-8.01926	350.692	622.144	418.126	418.126	418.126	4.78829	-15.5946	-3.90185	-323.216	376.722	267.736	185.567	185.567	185.567	-15.775	-4.51008	-4.19673	17.274	-1.72943	-1.17345	1.0326	0.108941	0.585282	-700.023	130.164	-12.0408	0	0	0.428244
2750	0	-16.0971	0	0	-16.4442	2.16432	-11.6335	-0.334512	0.0177078	0.0837478	-34.1392	4.19E-15	1.74484	0	0	0.117372	1.27835	10.5865	0.0352466	-0.333759	349.863	614.491	417.562	417.562	417.562	5.83593	-15.3753	-4.09033	-321.899	380.08	272.523	185.567	185.567	185.567	-15.6153	-4.834	-5.21358	17.5284	-1.71994	0.366396	0.95402	0.157167	0.849737	-714.526	141.036	-7.85336	0	0	0.553883
2751	0	-14.4742	0	0	-14.8468	2.27804	-12.7229	-0.34698	0.00976312	0.0932261	-38.7526	-2.80E-15	0.718703	0	0	0.125499	1.31774	9.53678	-1.33223	7.81483	349.34	606.714	416.598	416.597	416.597	6.86034	-15.2119	-4.11879	-318.932	383.387	276.674	185.567	185.567	185.567	-15.5086	-4.99696	-6.22748	17.8644	-1.85638	1.86086	0.873297	0.200907	1.17318	-720.477	144.676	-2.9481	0	0	0.761935
2752	0	-12.8971	0	0	-13.2722	2.36364	-13.5369	-0.353044	0.00195955	0.0971765	-42.6931	-2.80E-15	-0.362762	0	0	0.135012	1.45811	8.39081	-2.6244	16.4441	349.124	599.017	415.263	415.263	415.263	7.85955	-15.1739	-4.00603	-314.198	386.605	280.147	185.567	185.567	185.567	-15.5213	-5.0226	-7.23004	18.353	-2.12732	3.25412	0.796903	0.243973	1.54268	-716.762	141.76	1.9356	0	0	1.04531
2753	0	-11.3265	0	0	-11.6839	2.42462	-14.1133	-0.352567	-0.00596384	0.0966955	-45.628	2.80E-15	-1.56328	0	0	0.144941	1.69519	7.13309	-3.7869	25.5789	349.195	591.614	413.622	413.622	413.622	8.83074	-15.3263	-3.77739	-307.616	389.706	282.922	185.567	185.567	185.567	-15.7172	-4.94303	-8.21185	19.0638	-2.50812	4.49768	0.734375	0.288986	1.93954	-703.888	132.733	6.34779	0	0	1.38022
2754	0	-9.7313	0	0	-10.055	2.46627	-14.5054	-0.345453	-0.0138814	0.0926943	-47.3058	7.45E-15	-2.86611	0	0	0.153609	2.01664	5.74909	-4.77262	35.242	349.515	584.72	411.772	411.773	411.773	9.76827	-15.7246	-3.46141	-299.146	392.663	284.998	185.567	185.567	185.567	-16.1518	-4.79451	-9.1616	20.054	-2.96286	5.55218	0.694293	0.336115	2.33947	-682.472	118.157	10.0251	0	0	1.72773
2755	0	-8.0926	0	0	-8.37119	2.49472	-14.7724	-0.332195	-0.021595	0.086472	-47.6116	5.59E-15	-4.20534	0	0	0.15895	2.40277	4.2283	-5.54312	45.4449	350.033	578.544	409.832	409.832	409.832	10.6639	-16.4107	-3.086	-288.794	395.448	286.389	185.567	185.567	185.567	-16.8685	-4.6128	-10.0667	21.3592	-3.44755	6.38772	0.684497	0.383988	2.71761	-654.345	99.1214	12.8688	0	0	2.04435
2756	0	-6.40634	0	0	-6.63243	2.51594	-14.9711	-0.313907	-0.0290152	0.0792041	-46.5718	-7.45E-15	-5.48862	0	0	0.159059	2.82791	2.56713	-6.06872	56.1805	350.69	573.28	407.931	407.931	407.931	11.5068	-17.4104	-2.67494	-276.605	398.037	287.12	185.567	185.567	185.567	-17.8953	-4.42837	-10.914	22.9858	-3.91407	6.98265	0.708818	0.426591	3.04762	-621.772	76.6183	15.0285	0	0	2.29198
2757	0	-4.68327	0	0	-4.85224	2.53485	-15.1479	-0.291561	-0.0353451	0.0723967	-44.2811	-3.73E-15	-6.53596	0	0	0.152669	3.26272	0.770785	-6.32657	67.4193	351.428	569.098	406.189	406.189	406.189	12.2851	-18.7334	-2.24528	-262.661	400.404	287.224	185.567	185.567	185.567	-19.2441	-4.26286	-11.69	24.9069	-4.31616	7.32023	0.769196	0.457292	3.30962	-588.062	52.7884	16.5774	0	0	2.45316
2758	0	-2.94768	0	0	-3.05658	2.55468	-15.3329	-0.266056	-0.039592	0.0670422	-40.9058	0	-7.15676	0	0	0.139622	3.67688	-1.14688	-6.2947	79.1125	352.187	566.143	404.706	404.706	404.706	12.9876	-20.3739	-1.80646	-247.079	402.525	286.735	185.567	185.567	185.567	-20.9107	-4.12755	-12.3837	27.0658	-4.61578	7.3818	0.859171	0.468413	3.49138	-555.008	30.4245	17.5314	0	0	2.52483
2759	0	-1.23529	0	0	-1.28218	2.57678	-15.5388	-0.238511	-0.0411922	0.0636389	-36.7083	-1.86E-15	-7.22946	0	0	0.121121	4.0416	-3.16548	-5.94573	91.1958	352.92	564.527	403.539	403.539	403.539	13.6068	-22.3121	-1.3617	-229.995	404.392	285.683	185.567	185.567	185.567	-22.8761	-4.02468	-12.989	29.3847	-4.78975	7.14042	0.959677	0.457627	3.59103	-521.242	13.1305	18.0022	0	0	2.50404
2760	0	0.409782	0	0	0.425785	2.60078	-15.7619	-0.210741	-0.0407192	0.0619873	-32.0929	1.86E-15	-6.77581	0	0	0.0996064	4.33124	-5.26041	-5.24791	103.59	353.589	564.332	402.705	402.705	402.705	14.1409	-24.5164	-0.910436	-211.563	406.007	284.09	185.567	185.567	185.567	-25.1089	-3.9504	-13.5061	31.7785	-4.83274	6.56193	1.0377	0.42772	3.61239	-481.336	4.19975	18.3014	0	0	2.37375
2761	0	1.93941	0	0	2.01744	2.62481	-15.9848	-0.185038	-0.0387831	0.0615564	-27.563	9.32E-16	-5.85977	0	0	0.0780804	4.52447	-7.40388	-4.17726	116.19	354.176	565.609	402.174	402.174	402.174	14.593	-26.9468	-0.450782	-191.943	407.388	281.968	185.567	185.567	185.567	-27.5686	-3.89788	-13.9406	34.1674	-4.75596	5.61682	1.05847	0.386202	3.5642	-428.331	5.9321	18.6283	0	0	2.11307
2762	0	3.30621	0	0	3.44274	2.64597	-16.1806	-0.16463	-0.0354549	0.061877	-23.7116	-1.86E-15	-4.53528	0	0	0.0593432	4.60626	-9.56433	-2.73682	128.851	354.685	568.367	401.886	401.886	401.886	14.9702	-29.5591	0.0188918	-171.282	408.56	279.326	185.567	185.567	185.567	-30.2106	-3.85977	-14.3024	36.4858	-4.58207	4.29895	0.996013	0.342129	3.45546	-356.482	18.5074	18.9183	0	0	1.7155
2763	0	4.47093	0	0	4.65901	2.66089	-16.3184	-0.15419	-0.029469	0.0621475	-21.1923	2.80E-15	-2.78496	0	0	0.0451076	4.5711	-11.7047	-0.975405	141.372	355.137	572.565	401.761	401.761	401.761	15.2844	-32.3119	0.500237	-149.704	409.555	276.173	185.567	185.567	185.567	-32.993	-3.82994	-14.6061	38.6852	-4.33873	2.6443	0.846089	0.301313	3.29849	-264.274	39.3957	18.5695	0	0	1.20646
2764	0	5.4121	0	0	5.6415	2.66652	-16.3704	-0.155384	-0.0215013	0.0615192	-20.2151	-3.73E-15	-0.851048	0	0	0.0345831	4.42685	-13.7811	1.00265	153.495	355.562	578.1	401.717	401.717	401.717	15.5544	-35.1759	0.996416	-127.285	410.42	272.543	185.567	185.567	185.567	-35.8871	-3.8049	-14.8725	40.7309	-4.05341	0.741921	0.623985	0.262965	3.10143	-154.757	62.1754	17.5512	0	0	0.646877
2765	0	6.12865	0	0	6.38682	2.66048	-16.3147	-0.166598	-0.0135595	0.0585968	-20.4957	-1.40E-15	0.823363	0	0	0.0257879	4.19721	-15.7439	3.04255	164.921	355.983	584.799	401.681	401.681	401.681	15.8025	-38.1376	1.5124	-104.051	411.206	268.505	185.567	185.567	185.567	-38.8806	-3.78438	-15.1255	42.5962	-3.74985	-1.268	0.359777	0.221617	2.87716	-34.8968	78.8653	16.1364	0	0	0.119469
2766	0	6.63338	0	0	6.90673	2.64119	-16.1363	-0.184492	-0.0074344	0.0521627	-21.4546	-3.26E-15	1.78216	0	0	0.0172945	3.92097	-17.5407	4.95832	175.338	356.407	592.425	401.597	401.597	401.597	16.0483	-41.194	2.05305	-79.9991	411.955	264.165	185.567	185.567	185.567	-41.9723	-3.77079	-15.3856	44.2567	-3.44585	-3.21014	0.0897156	0.17535	2.63657	84.8763	84.2438	14.2018	0	0	-0.296436
2767	0	6.94227	0	0	7.21737	2.60814	-15.8302	-0.205621	-0.00483666	0.0407082	-22.4804	2.80E-15	1.60724	0	0	0.00900603	3.64723	-19.1221	6.56158	184.461	356.814	600.691	401.431	401.431	401.431	16.302	-44.3428	2.62106	-55.1168	412.69	259.659	185.567	185.567	185.567	-45.1613	-3.76719	-15.6634	45.6895	-3.15238	-4.90045	-0.1505	0.126984	2.39685	193.009	77.2611	11.5653	0	0	-0.549419
2768	0	7.06448	0	0	7.3291	2.56226	-15.4036	-0.227087	-0.0071426	0.0235441	-23.1249	3.26E-15	0.0187417	0	0	0.00182886	3.42696	-20.4474	7.69265	192.066	357.175	609.292	401.167	401.167	401.167	16.5582	-47.5725	3.21503	-29.4111	413.399	255.144	185.567	185.567	185.567	-48.4361	-3.77384	-15.954	46.8752	-2.87392	-6.17681	-0.332568	0.0826361	2.17131	278.962	60.8077	8.30223	0	0	-0.627733
2769	0	6.99723	0	0	7.24117	2.50579	-14.876	-0.246654	-0.0146596	0.000662391	-23.188	-9.32E-16	-3.00469	0	0	-0.00321242	3.30326	-21.4887	8.24683	198.017	357.46	617.93	400.81	400.81	400.81	16.7912	-50.8584	3.82804	-2.92133	414.029	250.777	185.567	185.567	185.567	-51.7695	-3.78435	-16.2336	47.8013	-2.61014	-6.92665	-0.439054	0.048444	1.97138	335.808	39.8997	4.88524	0	0	-0.560082
2770	0	6.7263	0	0	6.94166	2.44186	-14.2758	-0.262874	-0.0269623	-0.0266268	-22.7206	9.32E-16	-7.24224	0	0	-0.005577	3.30282	-22.2343	8.19046	202.276	357.658	626.347	400.381	400.381	400.381	16.9549	-54.1622	4.44602	24.2754	414.481	246.703	185.567	185.567	185.567	-55.117	-3.78377	-16.4594	48.4666	-2.35844	-7.1049	-0.466071	0.0262262	1.80005	361.281	18.5557	2.22273	0	0	-0.402362
2771	0	6.2317	0	0	6.41302	2.37341	-13.6294	-0.275641	-0.0426526	-0.0572223	-21.9968	-1.86E-15	-12.2173	0	0	-0.00546287	3.43112	-22.6894	7.56317	204.909	357.782	634.342	399.917	399.917	399.917	16.986	-57.4378	5.04502	52.0701	414.619	243.047	185.567	185.567	185.567	-58.4233	-3.75044	-16.5726	48.8835	-2.11614	-6.73839	-0.420859	0.0118982	1.65607	358.173	-1.91387	1.21229	0	0	-0.219594
2772	0	5.49842	0	0	5.64237	2.3019	-12.9503	-0.28448	-0.0592417	-0.0908548	-21.2396	7.45E-15	-17.2196	0	0	-0.00347122	3.67255	-22.8756	6.46735	206.069	357.864	641.773	399.462	399.462	399.462	16.813	-60.6401	5.58823	80.3318	414.284	239.909	185.567	185.567	185.567	-61.6321	-3.66201	-16.5042	49.0785	-1.88174	-5.91679	-0.320535	0.0006278	1.5347	333.811	-21.8104	2.01303	0	0	-0.0646261
2773	0	4.52589	0	0	4.63122	2.22647	-12.23	-0.288354	-0.0726575	-0.12871	-20.5107	5.59E-15	-21.3131	0	0	-0.000267801	3.99472	-22.8291	5.04933	205.989	357.938	648.564	399.066	399.066	399.066	16.3672	-63.7322	6.02444	108.908	413.308	237.377	185.567	185.567	185.567	-64.6967	-3.50351	-16.1826	49.091	-1.65484	-4.77527	-0.187192	-0.0115042	1.43143	298.788	-41.6548	3.72815	0	0	0.0384479
2774	0	3.33411	0	0	3.40177	2.14412	-11.4391	-0.285937	-0.0781977	-0.172809	-19.6829	0	-23.5135	0	0	0.00341482	4.35545	-22.598	3.47738	204.953	358.03	654.685	398.776	398.776	398.776	15.5977	-66.688	6.29203	137.61	411.546	235.525	185.567	185.567	185.567	-67.5857	-3.2736	-15.5454	48.97	-1.43576	-3.47324	-0.0499607	-0.0243707	1.34029	266.542	-60.6485	4.74995	0	0	0.0950864
2775	0	1.96595	0	0	1.99968	2.05077	-10.537	-0.276576	-0.0725804	-0.225707	-18.5172	-4.66E-15	-23.0922	0	0	0.0063596	4.71072	-22.2385	1.91937	203.279	358.145	660.14	398.633	398.633	398.633	14.4847	-69.491	6.32988	166.189	408.904	234.422	185.567	185.567	185.567	-70.2845	-2.98594	-14.5528	48.7701	-1.22499	-2.17231	0.0639366	-0.0370649	1.25938	250.939	-77.7299	3.76134	0	0	0.125295
2776	0	0.487748	0	0	0.494507	1.94291	-9.48827	-0.259996	-0.0551425	-0.288759	-16.6514	2.80E-15	-19.797	0	0	0.00692295	5.02152	-21.8096	0.524449	201.293	358.268	664.954	398.663	398.663	398.663	13.0469	-72.1331	6.09238	194.316	405.358	234.122	185.567	185.567	185.567	-72.794	-2.66483	-13.1999	48.5467	-1.02343	-1.01771	0.131069	-0.0492688	1.18493	264.014	-92.0765	0.208463	0	0	0.143009
2777	0	-1.01288	0	0	-1.02355	1.81913	-8.27666	-0.234754	-0.028722	-0.36145	-13.4927	9.32E-16	-14.0143	0	0	0.0044374	5.25824	-21.3684	-0.589858	199.302	358.369	669.159	398.879	398.879	398.879	11.3402	-74.6126	5.56345	221.574	400.972	234.65	185.567	185.567	185.567	-75.1271	-2.33736	-11.5221	48.3509	-0.832627	-0.124713	0.136237	-0.061217	1.11207	314.048	-103.453	-5.5931	0	0	0.143277
2778	0	-2.43794	0	0	-2.45582	1.68091	-6.91492	-0.197463	0.00129705	-0.440514	-8.23897	-3.26E-15	-6.68733	0	0	0.000181292	5.40217	-20.9653	-1.34482	197.575	358.408	672.787	399.274	399.274	399.274	9.4493	-76.9279	4.76341	247.473	395.89	235.978	185.567	185.567	185.567	-77.2982	-2.02543	-9.59296	48.2254	-0.655174	0.42889	0.072167	-0.0723016	1.03031	404.278	-111.659	-12.8688	0	0	0.103181
2779	0	-3.69975	0	0	-3.71656	1.53271	-5.44602	-0.144044	0.0287137	-0.521028	-0.161101	7.28E-16	0.933508	0	0	-0.00334627	5.44483	-20.6402	-1.70336	196.335	358.346	675.867	399.824	399.824	399.824	7.47439	-79.065	3.74691	271.471	390.317	237.979	185.567	185.567	185.567	-79.3071	-1.74111	-7.51399	48.2007	-0.494374	0.605546	-0.0623389	-0.0843685	0.929852	533.486	-116.932	-20.8095	0	0	-0.00562434
2780	0	-4.74672	0	0	-4.75799	1.38131	-3.93799	-0.0733564	0.0473286	-0.597282	10.8328	1.16E-15	7.52762	0	0	-0.00377141	5.38638	-20.4204	-1.67053	195.74	358.151	678.414	400.493	400.493	400.493	5.51691	-80.9823	2.59309	293.026	384.493	240.394	185.567	185.567	185.567	-81.1216	-1.48704	-5.40011	48.2924	-0.353823	0.408753	-0.261721	-0.0994384	0.803941	695.168	-120.007	-28.7367	0	0	-0.200071
2781	0	-5.58129	0	0	-5.58652	1.23454	-2.47075	0.00983535	0.0526973	-0.664342	23.7364	9.32E-16	12.0638	0	0	0.000704013	5.23357	-20.3183	-1.29174	195.877	357.798	680.43	401.237	401.237	401.237	3.66484	-82.6025	1.39058	311.632	378.645	242.818	185.567	185.567	185.567	-82.6685	-1.26049	-3.36054	48.4997	-0.23617	-0.118707	-0.512473	-0.119082	0.655404	877.786	-121.767	-36.1871	0	0	-0.469128
2782	0	-6.25889	0	0	-6.2601	1.09962	-1.11909	0.0944443	0.0443549	-0.71913	36.4047	1.86E-15	14.161	0	0	0.0111717	4.99794	-20.3327	-0.64732	196.765	357.266	681.9	402.013	402.013	402.013	1.98063	-83.819	0.221311	326.863	372.953	244.736	185.567	185.567	185.567	-83.8402	-1.05804	-1.48085	48.8056	-0.14233	-0.899997	-0.794879	-0.140386	0.499317	1066.59	-121.757	-42.8053	0	0	-0.765991
2783	0	-6.86462	0	0	-6.86464	0.982051	0.059849	0.165294	0.0259767	-0.760679	46.0076	9.32E-16	14.1456	0	0	0.0263637	4.6939	-20.45	0.156761	198.355	356.537	682.784	402.779	402.779	402.779	0.496385	-84.5194	-0.851743	338.392	367.523	245.619	185.567	185.567	185.567	-84.5199	-0.87911	0.187293	49.1777	-0.0699901	-1.83376	-1.0894	-0.156917	0.358082	1246.58	-118.111	-48.1236	0	0	-1.01348
2784	0	-7.47489	0	0	-7.4761	0.885465	1.02838	0.207123	0.00422985	-0.788527	49.8464	3.26E-15	12.88	0	0	0.0399747	4.3376	-20.6469	1.00026	200.538	355.595	683.024	403.503	403.503	403.503	-0.781349	-84.6209	-1.79054	345.988	362.392	245.032	185.567	185.567	185.567	-84.618	-0.727654	1.62539	49.5718	-0.0130968	-2.80534	-1.37083	-0.158225	0.258324	1401.36	-107.685	-51.4569	0	0	-1.12087
2785	0	-8.118	0	0	-8.12186	0.812414	1.76054	0.209452	-0.0132479	-0.801565	46.2815	6.52E-15	11.4508	0	0	0.0423474	3.94615	-20.8936	1.761	203.164	354.423	682.547	404.156	404.156	404.156	-1.85945	-84.1053	-2.58105	349.509	357.558	242.761	185.567	185.567	185.567	-84.1095	-0.612378	2.83774	49.9357	0.0381453	-3.69899	-1.61573	-0.135906	0.219786	1515.71	-88.0639	-52.1068	0	0	-1.01337
2786	0	-8.74943	0	0	-8.75613	0.76567	2.22876	0.169722	-0.0198461	-0.796832	35.3409	-1.63E-15	10.8323	0	0	0.0293302	3.53724	-21.1575	2.32536	206.046	353.008	681.271	404.719	404.719	404.719	-2.7438	-83.0412	-3.22672	348.906	353.019	238.875	185.567	185.567	185.567	-83.057	-0.545809	3.83572	50.214	0.0961666	-4.40788	-1.7974	-0.0849486	0.252881	1574.64	-57.946	-49.8061	0	0	-0.662723
2787	0	-9.25097	0	0	-9.25911	0.749222	2.39344	0.094188	-0.0126704	-0.77025	18.827	0	11.4791	0	0	0.0115749	3.12843	-21.4059	2.59761	208.981	351.35	679.119	405.176	405.176	405.176	-3.42919	-81.584	-3.7398	344.254	348.808	233.736	185.567	185.567	185.567	-81.6103	-0.541524	4.62426	50.354	0.174436	-4.84265	-1.89464	-0.00713981	0.353824	1567.39	-18.64	-45.0981	0	0	-0.112048
2788	0	-9.456	0	0	-9.46306	0.768251	2.20292	-0.00241959	0.00667814	-0.7184	-0.0298211	4.66E-16	13.1431	0	0	0.0118229	2.73624	-21.6089	2.50692	211.761	349.466	676.033	405.51	405.51	405.51	-3.90007	-79.9493	-4.13334	335.789	345.003	227.92	185.567	185.567	185.567	-79.9812	-0.608414	5.19713	50.3116	0.285748	-4.93766	-1.89561	0.087388	0.507776	1490.68	26.1354	-39.4696	0	0	0.525207
2789	0	-9.19658	0	0	-9.20021	0.827799	1.60639	-0.100202	0.0319642	-0.640435	-17.4532	-1.86E-15	14.907	0	0	0.0471201	2.37488	-21.7416	2.01308	214.184	347.391	671.983	405.702	405.702	405.702	-4.14292	-78.3655	-4.41496	323.92	341.713	222.087	185.567	185.567	185.567	-78.396	-0.742485	5.54358	50.0565	0.439787	-4.6555	-1.80361	0.185373	0.693514	1351.29	71.4696	-34.8469	0	0	1.0989
2790	0	-8.35811	0	0	-8.35853	0.930457	0.577255	-0.180328	0.0544636	-0.538821	-30.2852	1.86E-15	15.6082	0	0	0.110557	2.05454	-21.7859	1.11104	216.063	345.185	666.986	405.73	405.73	405.73	-4.16552	-77.0168	-4.5834	309.206	339.028	216.816	185.567	185.567	185.567	-77.0399	-0.919447	5.66321	49.5774	0.641723	-3.99082	-1.63122	0.272222	0.89207	1162.78	112.377	-32.6369	0	0	1.47336
2791	0	-6.92095	0	0	-6.92173	1.07387	-0.860934	-0.232943	0.0672312	-0.419683	-37.0892	4.66E-15	14.5026	0	0	0.173477	1.77968	-21.7309	-0.16437	217.242	342.928	661.106	405.571	405.571	405.571	-4.01276	-76.0008	-4.62981	292.287	336.979	212.488	185.567	185.567	185.567	-76.0139	-1.09346	5.58116	48.884	0.89114	-2.97456	-1.3943	0.337949	1.09524	940.823	146.125	-33.0584	0	0	1.56685
2792	0	-4.96533	0	0	-4.97054	1.24957	-2.62118	-0.260021	0.070417	-0.2934	-38.452	0	11.9008	0	0	0.209275	1.547	-21.574	-1.73322	217.603	340.712	654.46	405.201	405.202	405.202	-3.76578	-75.3213	-4.54436	273.816	335.51	209.241	185.567	185.567	185.567	-75.3261	-1.20587	5.35181	48.0089	1.1822	-1.67941	-1.10926	0.380564	1.30576	701.738	174.604	-35.5246	0	0	1.37197
2793	0	-2.63575	0	0	-2.64415	1.44429	-4.56608	-0.265644	0.0684881	-0.173266	-35.76	-6.99E-15	8.79422	0	0	0.209442	1.34379	-21.321	-3.46672	217.083	338.628	647.217	404.605	404.605	404.605	-3.51841	-74.9201	-4.32217	254.415	334.511	207.02	185.567	185.567	185.567	-74.9215	-1.20153	5.04341	47.0056	1.50503	-0.22457	-0.799897	0.40209	1.52889	466.029	200.231	-38.9735	0	0	0.965615
2794	0	-0.0977728	0	0	-0.0984064	1.64283	-6.5383	-0.252117	0.0628903	-0.0717347	-30.392	-3.96E-15	5.87862	0	0	0.180258	1.14818	-20.9847	-5.191	215.676	336.751	639.589	403.776	403.776	403.776	-3.34617	-74.7127	-3.96788	234.624	333.868	205.65	185.567	185.567	185.567	-74.7166	-1.04606	4.71582	45.9442	1.84793	1.22684	-0.500125	0.399953	1.7645	257.151	219.553	-41.5572	0	0	0.488707
2795	0	2.49015	0	0	2.51708	1.83038	-8.38714	-0.226289	0.0550768	0.00377774	-23.9605	-4.78E-15	3.61915	0	0	0.137367	0.932732	-20.5817	-6.70583	213.424	335.131	631.805	402.725	402.725	402.725	-3.28968	-74.6093	-3.50217	214.865	333.484	204.888	185.567	185.567	185.567	-74.6211	-0.737082	4.4113	44.9021	2.19954	2.48546	-0.241795	0.374101	2.00949	93.4073	228.348	-41.6851	0	0	0.0823309
2796	0	4.99534	0	0	5.07246	1.9945	-9.99073	-0.196805	0.0474637	0.0511435	-17.864	2.91E-15	2.26598	0	0	0.0958394	0.672063	-20.1275	-7.81959	210.391	333.788	624.094	401.484	401.484	401.484	-3.35165	-74.5313	-2.96167	195.429	333.29	204.475	185.567	185.567	185.567	-74.555	-0.304194	4.15267	43.9516	2.54982	3.37026	-0.0532346	0.330885	2.25616	-12.5017	225.809	-39.0585	0	0	-0.163861
2797	0	7.32018	0	0	7.465	2.12689	-11.273	-0.170144	0.0399117	0.0718641	-12.9213	6.41E-16	1.60059	0	0	0.0631118	0.352147	-19.6302	-8.39252	206.631	332.728	616.654	400.103	400.103	400.103	-3.50372	-74.4208	-2.39059	176.476	333.25	204.192	185.567	185.567	185.567	-74.459	0.201532	3.94435	43.1454	2.88892	3.75151	0.0493112	0.281021	2.49682	-54.928	213.283	-34.1471	0	0	-0.2387
2798	0	9.40021	0	0	9.61976	2.22421	-12.2084	-0.151023	0.0323117	0.0701934	-9.52512	-1.57E-15	1.33187	0	0	0.0410967	-0.0227425	-19.0858	-8.37213	202.162	331.956	609.637	398.649	398.649	398.649	-3.70273	-74.2415	-1.83098	158.056	333.346	203.876	185.567	185.567	185.567	-74.2949	0.723567	3.77905	42.5041	3.20599	3.58571	0.068278	0.23069	2.72404	-38.3032	193.287	-27.8429	0	0	-0.195441
2799	0	11.1987	0	0	11.4886	2.28781	-12.8161	-0.141118	0.0237269	0.0528561	-7.62967	-3.49E-16	1.10994	0	0	0.0277892	-0.428755	-18.4786	-7.80612	196.953	331.488	603.146	397.2	397.2	397.2	-3.90641	-73.974	-1.31393	140.131	333.567	203.437	185.567	185.567	185.567	-74.042	1.21475	3.6441	42.0103	3.48859	2.92785	0.0282735	0.179797	2.9312	21.5504	167.255	-20.6653	0	0	-0.101326
2800	0	12.6991	0	0	13.0469	2.32247	-13.1461	-0.138837	0.0138129	0.0269381	-6.83074	-2.15E-15	0.705329	0	0	0.0198579	-0.827921	-17.7844	-6.82773	190.933	331.342	597.237	395.835	395.835	395.835	-4.0836	-73.6104	-0.856099	122.607	333.9	202.85	185.567	185.567	185.567	-73.691	1.64531	3.52666	41.6111	3.72419	1.91584	-0.0419431	0.121508	3.11108	104.568	135.17	-12.9266	0	0	0.0110243
2801	0	13.8973	0	0	14.2861	2.33471	-13.2624	-0.142053	0.00312249	-0.00138079	-6.71446	3.63E-15	0.0490027	0	0	0.0147566	-1.1776	-16.9767	-5.62303	184.013	331.529	591.939	394.63	394.63	394.63	-4.2169	-73.1466	-0.46199	105.359	334.32	202.137	185.567	185.567	185.567	-73.2371	2.00234	3.41683	41.2284	3.90272	0.73707	-0.114344	0.0526276	3.26183	190.325	97.9183	-5.16783	0	0	0.143287
2802	0	14.7947	0	0	15.2076	2.33129	-13.2299	-0.148383	-0.00730738	-0.0278975	-6.92004	3.42E-15	-0.824952	0	0	0.0107975	-1.44051	-16.0319	-4.39223	176.106	332.035	587.271	393.655	393.655	393.655	-4.30019	-72.5785	-0.128995	88.2626	334.793	201.348	185.567	185.567	185.567	-72.6759	2.28454	3.30871	40.7749	4.01866	-0.410631	-0.170945	-0.0227681	3.38128	263.177	58.0531	1.73861	0	0	0.3058
2803	0	15.3949	0	0	15.8172	2.31822	-13.1056	-0.155672	-0.0158662	-0.050122	-7.18844	-3.61E-15	-1.78255	0	0	0.00706243	-1.59253	-14.9328	-3.31559	167.148	332.821	583.252	392.966	392.966	392.966	-4.33507	-71.9	0.147155	71.206	335.283	200.547	185.567	185.567	185.567	-72.0015	2.49616	3.20094	40.1692	4.07204	-1.35301	-0.200071	-0.0916006	3.4683	312.409	20.6975	6.61537	0	0	0.49075
2804	0	15.7016	0	0	16.1214	2.30031	-12.9352	-0.162847	-0.0219335	-0.0668299	-7.42165	2.91E-15	-2.74103	0	0	0.00323165	-1.62713	-13.6706	-2.52802	157.118	333.831	579.914	392.606	392.606	392.606	-4.32778	-71.103	0.368774	54.1007	335.755	199.796	185.567	185.567	185.567	-71.206	2.64242	3.09657	39.3498	4.06813	-1.96412	-0.193338	-0.138818	3.5212	331.589	-9.00817	8.74859	0	0	0.665748
2805	0	15.719	0	0	16.1271	2.28083	-12.7495	-0.168944	-0.0251733	-0.0771557	-7.54729	4.66E-16	-3.5942	0	0	-0.000731432	-1.55604	-12.2462	-2.10299	146.047	334.998	577.301	392.598	392.598	392.598	-4.28828	-70.1785	0.534119	36.887	336.183	199.15	185.567	185.567	185.567	-70.2809	2.72734	3.00348	38.2831	4.0162	-2.18144	-0.144568	-0.153466	3.53604	317.397	-27.1622	8.0248	0	0	0.779877
2806	0	15.4531	0	0	15.842	2.26119	-12.5621	-0.172975	-0.0256262	-0.0802934	-7.4716	4.89E-15	-4.21573	0	0	-0.00457345	-1.40644	-10.671	-2.0449	134.026	336.263	575.47	392.945	392.945	392.945	-4.229	-69.1188	0.636874	19.5372	336.546	198.653	185.567	185.567	185.567	-69.2191	2.75245	2.93367	36.9669	3.92824	-2.01215	-0.0491605	-0.133007	3.50698	268.886	-32.7263	5.11536	0	0	0.776946
2807	0	14.9113	0	0	15.2741	2.24079	-12.3671	-0.173999	-0.0230951	-0.076084	-7.06989	-1.40E-15	-4.42376	0	0	-0.0077544	-1.21527	-8.96746	-2.28958	121.211	337.575	574.481	393.626	393.626	393.626	-4.16216	-67.9174	0.667083	2.0565	336.835	198.329	185.567	185.567	185.567	-68.0147	2.71564	2.90062	35.4291	3.81801	-1.53127	0.0892586	-0.0847051	3.42933	189.357	-27.5379	1.11816	0	0	0.619309
2808	0	14.1015	0	0	14.431	2.21703	-12.1395	-0.171291	-0.0177534	-0.0652806	-6.20622	1.86E-15	-4.08251	0	0	-0.00953939	-1.02136	-7.16785	-2.71554	107.814	338.892	574.38	394.6	394.6	394.6	-4.09612	-66.5683	0.613295	-15.5203	337.055	198.174	185.567	185.567	185.567	-66.6618	2.61081	2.91516	33.7218	3.70018	-0.869268	0.258304	-0.0218523	3.30259	86.7298	-15.6348	-2.70673	0	0	0.310231
2809	0	13.0295	0	0	13.3179	2.18578	-11.8398	-0.164824	-0.00978051	-0.0495928	-4.80035	3.26E-15	-3.12545	0	0	-0.00932072	-0.857293	-5.31146	-3.16649	94.0834	340.176	575.195	395.804	395.804	395.804	-4.03296	-65.0638	0.466248	-33.1365	337.225	198.158	185.567	185.567	185.567	-65.1525	2.42924	2.9814	31.9115	3.58936	-0.188755	0.437496	0.0414022	3.13204	-27.0125	-1.2483	-5.51701	0	0	-0.0962964
2810	0	11.6963	0	0	11.936	2.14228	-11.4214	-0.155353	-0.000234441	-0.031523	-2.86667	2.80E-15	-1.681	0	0	-0.00679019	-0.742832	-3.43921	-3.48068	80.279	341.399	576.917	397.163	397.163	397.163	-3.968	-63.3919	0.223413	-50.7254	337.381	198.218	185.567	185.567	185.567	-63.4743	2.16335	3.09383	30.0694	3.49851	0.345131	0.60672	0.0954121	2.92964	-138.681	12.5155	-7.01943	0	0	-0.513859
2811	0	10.0954	0	0	10.2807	2.08196	-10.8391	-0.14415	0.00914821	-0.0140255	-0.522078	3.00E-15	-0.0570053	0	0	-0.0018182	-0.681882	-1.5882	-3.51919	66.6423	342.538	579.503	398.599	398.599	398.598	-3.89339	-61.5351	-0.107141	-68.2231	337.568	198.267	185.567	185.567	185.567	-61.6087	1.81216	3.23816	28.2613	3.43673	0.592575	0.747599	0.134246	2.71029	-235.412	23.6711	-7.38433	0	0	-0.853206
2812	0	8.21233	0	0	8.34136	2.0012	-10.0559	-0.132206	0.016746	-0.000355196	2.05753	4.66E-16	1.37876	0	0	0.00590884	-0.663418	0.212976	-3.18806	53.3731	343.589	582.881	400.033	400.033	400.033	-3.80463	-59.4692	-0.504891	-85.5809	337.83	198.208	185.567	185.567	185.567	-59.5314	1.38669	3.39605	26.5406	3.40729	0.460384	0.845675	0.154353	2.48882	-306.36	31.3718	-7.1244	0	0	-1.05287
2813	0	6.02441	0	0	6.10061	1.89788	-9.04848	-0.120523	0.0213334	0.00629892	4.57791	-3.38E-15	2.29424	0	0	0.0166186	-0.665615	1.94684	-2.45232	40.613	344.567	586.952	401.4	401.4	401.4	-3.70642	-57.1647	-0.937423	-102.778	338.198	197.943	185.567	185.567	185.567	-57.2132	0.912912	3.55113	24.9441	3.40666	-0.0849703	0.889533	0.153039	2.27801	-343.807	35.3002	-6.7875	0	0	-1.09458
2814	0	3.50281	0	0	3.53568	1.77194	-7.81273	-0.110405	0.0218663	0.00333132	6.5827	1.16E-16	2.44525	0	0	0.029514	-0.661886	3.60742	-1.34141	28.4378	345.504	591.61	402.646	402.646	402.646	-3.61564	-54.5883	-1.36318	-119.83	338.683	197.39	185.567	185.567	185.567	-54.622	0.431107	3.69449	23.4905	3.42503	-1.01263	0.876474	0.126675	2.08688	-345.866	34.652	-6.61658	0	0	-1.00486
2815	0	0.618586	0	0	0.622424	1.62546	-6.36633	-0.103794	0.0181588	-0.0106493	7.4488	5.82E-16	1.78465	0	0	0.0410499	-0.627178	5.19853	0.0556487	16.8608	346.44	596.745	403.737	403.737	403.737	-3.5606	-51.7083	-1.73601	-136.793	339.27	196.506	185.567	185.567	185.567	-51.7277	-0.0085633	3.82812	22.1817	3.44831	-2.23272	0.815851	0.0725766	1.92062	-317.801	28.504	-6.55616	0	0	-0.837532
2816	0	-2.6468	0	0	-2.65592	1.46271	-4.74964	-0.103623	0.010669	-0.0352937	6.43813	-1.97E-15	0.437516	0	0	0.0437183	-0.54322	6.73031	1.60634	5.84862	347.409	602.247	404.66	404.66	404.66	-3.57509	-48.5034	-2.01059	-153.751	339.925	195.306	185.567	185.567	185.567	-48.5111	-0.353777	3.9645	21.0063	3.46085	-3.61247	0.73056	-0.00940326	1.78101	-272.366	15.9159	-6.33054	0	0	-0.653008
2817	0	-6.2861	0	0	-6.29489	1.28971	-3.02273	-0.112862	0.000986425	-0.0684174	2.91986	-8.15E-16	-1.2942	0	0	0.0272253	-0.401327	8.21467	3.16016	-4.65174	348.429	608.013	405.423	405.423	405.423	-3.68925	-44.9751	-2.1486	-170.79	340.593	193.884	185.567	185.567	185.567	-44.9751	-0.559758	4.12273	19.9449	3.44805	-5.0018	0.6514	-0.114035	1.66831	-226.474	-3.08822	-5.7285	0	0	-0.499707
2818	0	-10.2509	0	0	-10.2535	1.11372	-1.26043	-0.132693	-0.00856656	-0.106183	-3.33426	-4.66E-16	-3.01602	0	0	-0.0166127	-0.202628	9.66089	4.57693	-14.6813	349.492	613.94	406.055	406.055	406.055	-3.91877	-41.1598	-2.1253	-187.958	341.223	192.42	185.567	185.567	185.567	-41.1574	-0.599457	4.32139	18.9763	3.39866	-6.26141	0.607608	-0.232413	1.57744	-196.529	-27.6126	-4.70316	0	0	-0.406397
2819	0	-14.4425	0	0	-14.443	0.942711	0.454377	-0.161191	-0.0167329	-0.143979	-11.9608	3.03E-15	-4.44916	0	0	-0.0870777	0.0439198	11.072	5.74971	-24.2438	350.57	619.918	406.599	406.599	406.599	-4.25657	-37.1352	-1.93611	-205.22	341.773	191.166	185.567	185.567	185.567	-37.1366	-0.471771	4.57049	18.0831	3.30539	-7.28566	0.615787	-0.353291	1.49999	-192.92	-56.7025	-3.20676	0	0	-0.379719
2820	0	-18.7139	0	0	-18.7263	0.784402	2.04116	-0.193288	-0.0242818	-0.177212	-22.0194	5.13E-15	-5.52639	0	0	-0.171045	0.324523	12.4429	6.61692	-33.2926	351.621	625.827	407.106	407.106	407.106	-4.67313	-33.0182	-1.6019	-222.442	342.231	190.405	185.567	185.567	185.567	-33.0296	-0.204684	4.86764	17.2549	3.16524	-8.01441	0.681599	-0.466587	1.42493	-218.995	-90.1227	-1.09346	0	0	-0.410347
2821	0	-22.8839	0	0	-22.9275	0.644998	3.43594	-0.22368	-0.0314726	-0.202058	-32.3463	3.73E-15	-6.13165	0	0	-0.247848	0.623622	13.7601	7.16446	-41.7303	352.592	631.533	407.631	407.631	407.631	-5.12731	-28.9518	-1.16939	-239.396	342.597	190.386	185.567	185.567	185.567	-28.9787	0.149155	5.20103	16.4897	2.97936	-8.43502	0.797595	-0.563343	1.34082	-271.465	-126.707	1.65308	0	0	-0.476725
2822	0	-26.7562	0	0	-26.8496	0.52826	4.60086	-0.247983	-0.0374349	-0.216774	-41.7681	-4.66E-15	-6.04255	0	0	-0.296095	0.92619	15.0024	7.41891	-49.4186	353.435	636.884	408.222	408.222	408.222	-5.57885	-25.0898	-0.70363	-255.792	342.886	191.284	185.567	185.567	185.567	-25.1351	0.523335	5.55366	15.7936	2.75305	-8.5751	0.947622	-0.635231	1.24149	-341.725	-163.401	4.8302	0	0	-0.548295
2823	0	-30.1402	0	0	-30.2955	0.43553	5.52353	-0.263209	-0.0399668	-0.221484	-49.2438	2.33E-15	-4.94814	0	0	-0.300944	1.21894	16.1432	7.43423	-56.1957	354.098	641.719	408.916	408.916	408.916	-5.99563	-21.5791	-0.275766	-271.331	343.119	193.168	185.567	185.567	185.567	-21.6425	0.850493	5.9058	15.1781	2.49537	-8.48892	1.10827	-0.67466	1.12397	-418.143	-195.345	8.04716	0	0	-0.592288
2824	0	-32.8724	0	0	-33.0909	0.366811	6.20547	-0.267746	-0.0362197	-0.218676	-53.961	-2.80E-15	-2.58635	0	0	-0.259163	1.49014	17.154	7.27471	-61.8995	354.537	645.873	409.737	409.737	409.737	-6.35242	-18.5433	0.0488745	-285.752	343.329	196.007	185.567	185.567	185.567	-18.6206	1.07229	6.23369	14.6565	2.21867	-8.24003	1.25449	-0.674903	0.993439	-488.144	-216.275	10.7326	0	0	-0.582888
2825	0	-34.8346	0	0	-35.1047	0.322428	6.64496	-0.262693	-0.0258711	-0.210956	-55.5537	3.73E-15	0.882899	0	0	-0.18055	1.72887	18.0083	6.99936	-66.3886	354.716	649.187	410.688	410.688	410.688	-6.62377	-16.0687	0.218041	-298.872	343.578	199.699	185.567	185.567	185.567	-16.1515	1.14388	6.50627	14.2397	1.93766	-7.88556	1.36945	-0.634148	0.856762	-543.819	-222.228	12.4642	0	0	-0.514668
2826	0	-35.9668	0	0	-36.2643	0.303963	6.82759	-0.250708	-0.0106336	-0.200802	-54.0705	-3.73E-15	4.92094	0	0	-0.0837741	1.92447	18.6848	6.65164	-69.5604	354.609	651.525	411.758	411.758	411.758	-6.78054	-14.1945	0.196555	-310.606	343.946	204.106	185.567	185.567	185.567	-14.2716	1.03585	6.68664	13.9327	1.66769	-7.46601	1.44393	-0.555378	0.723529	-581.507	-211.768	12.9343	0	0	-0.401039
2827	0	-36.2716	0	0	-36.5636	0.314183	6.72653	-0.235633	0.0067303	-0.189069	-49.9765	9.32E-16	8.78748	0	0	0.0101328	2.06665	19.1703	6.25511	-71.3604	354.208	652.781	412.923	412.923	412.923	-6.79195	-12.9095	-0.0307119	-320.955	344.529	209.088	185.567	185.567	185.567	-12.9679	0.735753	6.73777	13.7325	1.423	-7.00146	1.47903	-0.445533	0.601015	-603.098	-185.8	11.9657	0	0	-0.268009
2828	0	-35.8116	0	0	-36.064	0.356126	6.31134	-0.22129	0.0236408	-0.175085	-44.0231	4.66E-15	11.8071	0	0	0.0842774	2.14662	19.4606	5.81484	-71.7858	353.524	652.886	414.148	414.148	414.148	-6.63105	-12.1539	-0.455463	-329.993	345.414	214.524	185.567	185.567	185.567	-12.182	0.250527	6.6295	13.6266	1.21489	-6.49346	1.48129	-0.313334	0.49474	-613.488	-146.454	9.47278	0	0	-0.142449
2829	0	-34.6986	0	0	-34.8864	0.431656	5.56202	-0.210909	0.0379598	-0.157217	-37.1354	5.59E-15	13.5481	0	0	0.129814	2.15868	19.5601	5.32221	-70.8818	352.591	651.81	415.39	415.39	415.39	-6.28159	-11.8278	-1.04429	-337.829	346.668	220.307	185.567	185.567	185.567	-11.8182	-0.391742	6.34446	13.5946	1.05043	-5.9306	1.46006	-0.16954	0.407263	-618.711	-97.3609	5.58362	0	0	-0.0444201
2830	0	-33.0797	0	0	-33.1943	0.54002	4.48366	-0.206231	0.0482165	-0.134054	-30.2472	9.32E-16	13.9147	0	0	0.146732	2.10198	19.4809	4.76117	-68.7332	351.462	649.563	416.605	416.605	416.606	-5.74341	-11.8053	-1.74173	-344.582	348.321	226.34	185.567	185.567	185.567	-11.7574	-1.14329	5.88137	13.61	0.931525	-5.29513	1.42182	-0.0260868	0.340635	-623.127	-43.2626	0.699163	0	0	0.016384
2831	0	-31.1199	0	0	-31.1712	0.676973	3.11632	-0.20787	0.0540478	-0.105561	-24.24	-7.45E-15	13.151	0	0	0.142272	1.98149	19.2401	4.11395	-65.4537	350.211	646.187	417.745	417.745	417.745	-5.03434	-11.9515	-2.47938	-350.354	350.37	232.518	185.567	185.567	185.567	-11.8718	-1.94329	5.25471	13.6443	0.854661	-4.56895	1.37082	0.106798	0.298238	-629.186	11.3197	-4.56604	0	0	0.0402109
2832	0	-28.9847	0	0	-28.9961	0.834944	1.53479	-0.216376	0.0560379	-0.0734225	-19.9402	-3.73E-15	11.7092	0	0	0.127721	1.80826	18.8573	3.3661	-61.1725	348.921	641.759	418.757	418.757	418.757	-4.18644	-12.1397	-3.18875	-355.208	352.777	238.722	185.567	185.567	185.567	-12.0413	-2.72835	4.49023	13.6711	0.811547	-3.73857	1.30903	0.219787	0.285618	-637.708	62.1589	-9.42457	0	0	0.0350305
2833	0	-26.8203	0	0	-26.8204	1.00416	-0.161846	-0.232157	0.0554555	-0.041297	-17.9944	2.80E-15	10.0972	0	0	0.11385	1.59865	18.3521	2.50999	-56.0214	347.684	636.376	419.586	419.586	419.586	-3.23795	-12.2692	-3.81281	-359.155	355.486	244.822	185.567	185.567	185.567	-12.1682	-3.44271	3.61798	13.6717	0.790203	-2.7982	1.23604	0.306729	0.312212	-647.431	106.445	-13.178	0	0	0.0148903
2834	0	-24.7369	0	0	-24.751	1.17444	-1.86891	-0.254683	0.053634	-0.01328	-18.6928	3.26E-15	8.72182	0	0	0.107009	1.37302	17.7415	1.54671	-50.1234	346.585	630.161	420.175	420.175	420.175	-2.22393	-12.2776	-4.31311	-362.143	358.434	250.69	185.567	185.567	185.567	-12.1907	-4.04556	2.66534	13.6391	0.776087	-1.75132	1.15115	0.365494	0.388274	-656.148	142.718	-15.3693	0	0	-0.00128828
2835	0	-22.798	0	0	-22.8429	1.33696	-3.49507	-0.282135	0.0514357	0.00705585	-21.8844	0	7.79077	0	0	0.108344	1.15385	17.0382	0.486933	-43.5829	345.7	623.251	420.468	420.468	420.468	-1.16978	-12.1467	-4.6702	-364.058	361.567	256.222	185.567	185.567	185.567	-12.0887	-4.5129	1.6528	13.5821	0.753928	-0.61105	1.05466	0.396074	0.522648	-661.245	170.205	-15.8879	0	0	0.00891517
2836	0	-21.0186	0	0	-21.1019	1.48556	-4.97712	-0.311824	0.0499025	0.0183384	-27.0295	6.99E-16	7.3733	0	0	0.116262	0.963916	16.2492	-0.649182	-36.4784	345.089	615.801	420.419	420.419	420.419	-0.0890076	-11.9004	-4.88015	-364.739	364.839	261.349	185.567	185.567	185.567	-11.8826	-4.83606	0.592955	13.5269	0.709075	0.600359	0.950884	0.401424	0.720029	-662.139	188.976	-15.0828	0	0	0.0685473
2837	0	-19.3718	0	0	-19.4937	1.61747	-6.28715	-0.340784	0.0491247	0.0212555	-33.3295	9.67E-15	7.32422	0	0	0.128805	0.824398	15.375	-1.83252	-28.8577	344.791	607.975	419.994	419.994	419.994	1.01623	-11.596	-4.94983	-363.996	368.219	266.042	185.567	185.567	185.567	-11.6258	-5.01875	-0.509137	13.5176	0.62915	1.85236	0.848656	0.385556	0.978466	-660.017	198.972	-13.5021	0	0	0.196663
2838	0	-17.8005	0	0	-17.9563	1.73318	-7.43092	-0.365858	0.0485485	0.0183086	-39.835	-9.73E-15	7.3673	0	0	0.144904	0.753487	14.4091	-3.02502	-20.7355	344.821	599.952	419.179	419.179	419.179	2.15129	-11.3128	-4.89298	-361.636	371.692	270.308	185.567	185.567	185.567	-11.3943	-5.07446	-1.65332	13.6128	0.505038	3.10632	0.758009	0.355318	1.29032	-656.908	200.481	-11.705	0	0	0.40501
2839	0	-16.232	0	0	-16.4146	1.83559	-8.43825	-0.383829	0.0468093	0.012554	-45.5665	9.32E-15	7.13799	0	0	0.163639	0.765083	13.3392	-4.18	-12.0942	345.171	591.917	417.986	417.986	417.986	3.32327	-11.1404	-4.72764	-357.481	375.247	274.174	185.567	185.567	185.567	-11.2745	-5.02432	-2.84014	13.8803	0.332132	4.3161	0.688552	0.317527	1.64212	-654.059	193.601	-9.95718	0	0	0.694907
2840	0	-14.595	0	0	-14.796	1.92882	-9.35072	-0.391353	0.0429103	0.00666695	-49.6122	7.45E-15	6.35034	0	0	0.182708	0.867891	12.148	-5.2432	-2.89025	345.81	584.062	416.461	416.461	416.461	4.53545	-11.1642	-4.47423	-351.39	378.871	277.675	185.567	185.567	185.567	-11.3496	-4.89507	-4.06683	14.3888	0.110198	5.42911	0.645347	0.27994	2.01563	-650.645	179.204	-8.36862	0	0	1.05427
2841	0	-12.8362	0	0	-13.0464	2.01715	-10.2109	-0.386248	0.0365115	0.00276179	-51.3414	-4.66E-15	4.86847	0	0	0.197739	1.06427	10.8164	-6.1559	6.93595	346.691	576.579	414.678	414.678	414.678	5.78367	-11.4527	-4.15418	-343.289	382.545	280.843	185.567	185.567	185.567	-11.6869	-4.71697	-5.32481	15.1982	-0.156502	6.38953	0.628976	0.250823	2.39228	-644.385	159.372	-7.08347	0	0	1.455
2842	0	-10.9331	0	0	-11.1424	2.10423	-11.0543	-0.368838	0.0265969	0.002291	-50.6079	-9.32E-15	2.60246	0	0	0.203382	1.34934	9.32648	-6.86011	17.4453	347.756	569.664	412.744	412.744	412.744	7.05455	-12.0471	-3.78833	-333.178	386.241	283.698	185.567	185.567	185.567	-12.3274	-4.52053	-6.59826	16.3495	-0.460077	7.14326	0.637657	0.234534	2.74955	-633.622	135.491	-5.78116	0	0	1.85432
2843	0	-8.89842	0	0	-9.09559	2.19232	-11.9026	-0.34086	0.0138656	0.00610839	-47.6713	9.32E-15	-0.264008	0	0	0.195921	1.7105	7.66553	-7.30524	28.6842	348.944	563.508	410.786	410.786	410.786	8.32366	-12.9587	-3.39491	-321.136	389.911	286.237	185.567	185.567	185.567	-13.2831	-4.33236	-7.86209	17.857	-0.790188	7.64432	0.666097	0.234031	3.06815	-617.167	110.072	-4.46364	0	0	2.20547
2844	0	-6.7776	0	0	-6.95012	2.28215	-12.7622	-0.305435	-0.000358047	0.014509	-43.1582	6.52E-15	-3.40691	0	0	0.175511	2.12785	5.82892	-7.4535	40.6714	350.201	558.296	408.936	408.936	408.936	9.5581	-14.1714	-2.98778	-307.305	393.499	288.434	185.567	185.567	185.567	-14.539	-4.1713	-9.08398	19.7038	-1.13542	7.85975	0.710516	0.247453	3.32869	-596.014	85.307	-3.11029	0	0	2.47342
2845	0	-4.63905	0	0	-4.77368	2.3729	-13.6246	-0.266995	-0.0148686	0.0267692	-37.9537	-3.73E-15	-6.47935	0	0	0.146635	2.57596	3.82176	-7.28033	53.3908	351.48	554.2	407.314	407.314	407.314	10.7217	-15.6503	-2.57572	-291.871	396.942	290.232	185.567	185.567	185.567	-16.0609	-4.04641	-10.229	21.8442	-1.48467	7.76927	0.765937	0.269134	3.52166	-571.796	62.8031	-1.45705	0	0	2.64155
2846	0	-2.5591	0	0	-2.64298	2.46236	-14.4686	-0.230208	-0.0287513	0.0414735	-32.9521	-3.73E-15	-9.16613	0	0	0.116012	3.02617	1.65832	-6.76987	66.7914	352.746	551.378	406.008	406.008	406.008	11.7799	-17.3534	-2.16279	-275.029	400.179	291.55	185.567	185.567	185.567	-17.807	-3.95749	-11.2644	24.2121	-1.82829	7.36016	0.825251	0.291017	3.64206	-545.616	43.9032	0.924633	0	0	2.71047
2847	0	-0.606463	0	0	-0.628634	2.54714	-15.2626	-0.198748	-0.0411982	0.0564528	-28.8059	-5.59E-15	-11.1908	0	0	0.089522	3.44888	-0.639991	-5.9107	80.7893	353.979	549.967	405.061	405.061	405.061	12.7036	-19.2451	-1.74956	-256.953	403.162	292.293	185.567	185.567	185.567	-19.7408	-3.89757	-12.1628	26.7328	-2.15878	6.62246	0.873609	0.306633	3.69267	-515.121	30.3136	4.38602	0	0	2.67935
2848	0	1.16867	0	0	1.21559	2.6231	-15.9689	-0.174317	-0.0513329	0.0697074	-25.769	5.59E-15	-12.3083	0	0	0.0700599	3.81552	-3.04632	-4.69787	95.2652	355.172	550.082	404.468	404.468	404.468	13.4722	-21.3039	-1.33442	-237.78	405.849	292.37	185.567	185.567	185.567	-21.8392	-3.85632	-12.9054	29.3336	-2.47132	5.55059	0.890595	0.312277	3.67894	-475.141	23.886	9.02845	0	0	2.53874
2849	0	2.73743	0	0	2.85581	2.68588	-16.5489	-0.156602	-0.0579425	0.0798733	-23.7151	-3.73E-15	-12.2886	0	0	0.0573371	4.10078	-5.52912	-3.14157	110.058	356.332	551.8	404.176	404.175	404.176	14.0757	-23.5233	-0.914712	-217.597	408.216	291.709	185.567	185.567	185.567	-24.0939	-3.82299	-13.4841	31.9519	-2.76357	4.15192	0.855688	0.307636	3.6066	-419.268	26.0754	14.5201	0	0	2.27236
2850	0	4.08741	0	0	4.27379	2.73156	-16.9688	-0.144218	-0.0593403	0.0864221	-22.309	0	-10.9372	0	0	0.0490345	4.2856	-8.05152	-1.27959	124.957	357.474	555.157	404.1	404.1	404.1	14.5173	-25.9051	-0.487621	-196.462	410.258	290.27	185.567	185.567	185.567	-26.5055	-3.7888	-13.9042	34.5372	-3.035	2.45907	0.75368	0.29504	3.48267	-341.889	36.987	20.0738	0	0	1.86586
[truncated: 3,070 more rows]
[truncated: 123 more columns]
