# Supplementary material for: The impact of wide step width on lower limb coordination and its variability in individuals with flat feet
Source: PLoS One. 2025 Apr 24;20(4):e0321901. doi: 10.1371/journal.pone.0321901 (PMC12021241; doi:10.1371/journal.pone.0321901)
Supplement: S4 file — (ZIP) [file pone.0321901.s004.zip › Run-Wide20.csv]

Model Outputs
120
		sdk:LAbsAnkleAngle			sdk:LAnkleAngles			sdk:LAnkleForce			sdk:LAnkleMoment			sdk:LAnklePower			sdk:LFE									sdk:LFO									sdk:LFootProgressAngles			sdk:LHipAngles			sdk:LHipForce			sdk:LHipMoment			sdk:LHipPower
Frame	Sub Frame	X	Y	Z	X	Y	Z	X	Y	Z	X	Y	Z	X	Y	Z	RX	RY	RZ	TX	TY	TZ	SX	SY	SZ	RX	RY	RZ	TX	TY	TZ	SX	SY	SZ	X	Y	Z	X	Y	Z	X	Y	Z	X	Y	Z	X	Y	Z
		deg	deg	deg	deg	deg	deg	N/kg	N/kg	N/kg	N.mm/kg	N.mm/kg	N.mm/kg	W/kg	W/kg	W/kg	deg	deg	deg	mm	mm	mm	mm	mm	mm	deg	deg	deg	mm	mm	mm	mm	mm	mm	deg	deg	deg	deg	deg	deg	N/kg	N/kg	N/kg	N.mm/kg	N.mm/kg	N.mm/kg	W/kg	W/kg	W/kg
900	0	-3.5697	0	0	-3.72766	2.70539	-16.7284	-0.278755	-0.0173442	0.121167	-33.8309	1.86E-15	-2.74614	0	0	0.13899	3.91834	4.08235	-6.58361	-34.7849	386.757	587.105	407.461	407.461	407.461	9.09057	-23.1861	-4.44592	-346.087	437.986	285.919	185.584	185.584	185.584	-23.6756	-6.18368	-7.93838	24.1108	-2.27219	5.99802	0.976391	0.45724	2.42416	-748.566	133.63	16.8605	0	0	2.03478
901	0	-1.47539	0	0	-1.54543	2.76915	-17.3128	-0.250252	-0.0410949	0.11937	-30.5031	1.86E-15	-7.64954	0	0	0.112804	4.37959	2.57636	-6.88013	-24.9733	387.7	581.667	405.771	405.771	405.771	10.6996	-24.6289	-3.68862	-334.098	442.525	287.31	185.584	185.584	185.584	-25.2031	-5.90209	-9.57126	25.5196	-2.66451	6.37251	0.944813	0.489276	2.74482	-706.394	110.484	21.7708	0	0	2.32353
902	0	0.465604	0	0	0.48888	2.8179	-17.7571	-0.226421	-0.063494	0.118085	-27.7357	-1.86E-15	-12.2212	0	0	0.0907878	4.86038	0.904383	-6.82285	-14.4531	388.756	577.161	404.212	404.212	404.212	12.2269	-26.1976	-2.9504	-320.719	446.786	287.99	185.584	185.584	185.584	-26.8553	-5.67705	-11.1188	27.2218	-3.05543	6.40672	0.927404	0.50906	3.00706	-660.808	84.308	26.3718	0	0	2.51573
903	0	2.21107	0	0	2.32606	2.85419	-18.0865	-0.208849	-0.0823017	0.117192	-25.9084	-1.86E-15	-15.9698	0	0	0.0745948	5.33097	-0.918613	-6.4331	-3.31514	389.883	573.753	402.871	402.871	402.871	13.6263	-27.8724	-2.25047	-306.057	450.67	287.911	185.584	185.584	185.584	-28.6125	-5.51499	-12.5323	29.1757	-3.43231	6.12442	0.930978	0.512576	3.20059	-615.387	57.6091	30.3352	0	0	2.60503
904	0	3.73627	0	0	3.93597	2.8795	-18.3154	-0.197706	-0.0956534	0.116004	-25.153	-5.59E-15	-18.5006	0	0	0.064165	5.76292	-2.86802	-5.74303	8.31848	391.042	571.574	401.803	401.803	401.803	14.859	-29.6466	-1.59404	-290.177	454.092	287.036	185.584	185.584	185.584	-30.4671	-5.40748	-13.7726	31.3181	-3.78449	5.55884	0.952054	0.495553	3.32399	-570.401	32.807	33.2457	0	0	2.59166
905	0	5.03458	0	0	5.30808	2.8942	-18.4481	-0.193012	-0.101908	0.113333	-25.4644	7.45E-15	-19.5442	0	0	0.0583656	6.13162	-4.91269	-4.78521	20.3051	392.195	570.715	401.034	401.034	401.034	15.8978	-31.5272	-0.977278	-273.113	456.998	285.351	185.584	185.584	185.584	-32.4232	-5.33858	-14.8137	33.5752	-4.10425	4.74217	0.976654	0.456685	3.3812	-522.762	12.5202	34.5461	0	0	2.4723
906	0	6.11648	0	0	6.45053	2.8981	-18.4832	-0.194223	-0.100652	0.107911	-26.6666	1.86E-15	-19.072	0	0	0.055309	6.41803	-7.01744	-3.59037	32.486	393.308	571.229	400.55	400.55	400.55	16.7304	-33.5329	-0.392063	-254.867	459.364	282.878	185.584	185.584	185.584	-34.4967	-5.29173	-15.6457	35.8719	-4.38724	3.70331	0.984081	0.398303	3.38253	-467.353	-1.39968	33.9879	0	0	2.23964
907	0	7.00627	0	0	7.38666	2.8911	-18.4201	-0.201066	-0.0926993	0.0992064	-28.5104	-3.73E-15	-17.2845	0	0	0.0532032	6.60991	-9.14431	-2.1932	44.6843	394.349	573.127	400.311	400.311	400.311	17.3601	-35.6902	0.170935	-235.428	461.203	279.69	185.584	185.584	185.584	-36.7121	-5.25412	-16.2738	38.1398	-4.63222	2.4738	0.955813	0.324729	3.33478	-400.224	-8.61415	31.73	0	0	1.89741
908	0	7.73772	0	0	8.15083	2.87357	-18.2618	-0.212226	-0.0803491	0.0874378	-30.5707	-5.59E-15	-14.6019	0	0	0.0506072	6.70323	-11.2528	-0.641719	56.7019	395.294	576.372	400.256	400.256	400.256	17.8037	-38.0295	0.720612	-214.779	462.556	275.908	185.584	185.584	185.584	-39.0993	-5.2183	-16.7165	40.3209	-4.8404	1.0973	0.879211	0.242624	3.24541	-319.175	-10.4952	28.4144	0	0	1.46579
909	0	8.34735	0	0	8.78095	2.84624	-18.0144	-0.225423	-0.0661129	0.07389	-32.2953	-1.86E-15	-11.4984	0	0	0.046653	6.70344	-13.2996	0.994875	68.3189	396.118	580.876	400.313	400.313	400.313	18.086	-40.5786	1.26388	-192.91	463.481	271.691	185.584	185.584	185.584	-41.6869	-5.18205	-16.9999	42.3683	-5.0141	-0.362486	0.753458	0.159752	3.11805	-225.738	-9.60965	24.7713	0	0	0.988554
910	0	8.8651	0	0	9.30863	2.80991	-17.6844	-0.238412	-0.0520795	0.0597958	-33.1618	3.73E-15	-8.41009	0	0	0.0408823	6.62602	-15.2396	2.6244	79.3001	396.799	586.5	400.415	400.415	400.415	18.2353	-43.3538	1.80395	-169.834	464.037	267.227	185.584	185.584	185.584	-44.4932	-5.14744	-17.1525	44.2442	-5.15521	-1.81997	0.587454	0.0838452	2.95892	-124.234	-8.97297	21.4195	0	0	0.521958
911	0	9.30601	0	0	9.75004	2.76543	-17.2788	-0.249442	-0.0397346	0.0463701	-32.7887	-3.73E-15	-5.70396	0	0	0.0329958	6.49558	-17.0275	4.13747	89.4096	397.313	593.053	400.5	400.5	400.5	18.2791	-46.3534	2.33943	-145.591	464.282	262.7	185.584	185.584	185.584	-47.5187	-5.11928	-17.2012	45.9188	-5.26379	-3.1735	0.401944	0.0219651	2.77533	-22.6405	-10.8686	18.6868	0	0	0.126865
912	0	9.66409	0	0	10.0997	2.71381	-16.8058	-0.257441	-0.0298831	0.0345068	-31.0143	0	-3.67085	0	0	0.0230016	6.3427	-18.6212	5.42151	98.4314	397.634	600.31	400.521	400.521	400.521	18.2422	-49.5527	2.86481	-120.256	464.265	258.283	185.584	185.584	185.584	-50.7407	-5.10292	-17.1695	47.3693	-5.33775	-4.3193	0.22355	-0.018942	2.57749	69.1861	-15.648	16.5218	0	0	-0.150663
913	0	9.90949	0	0	10.3277	2.65629	-16.276	-0.261739	-0.02384	0.0248593	-27.9053	-5.59E-15	-2.63477	0	0	0.011805	6.1986	-19.9859	6.3796	106.192	397.737	608.027	400.444	400.445	400.444	18.1444	-52.9021	3.37197	-93.9364	464.021	254.112	185.584	185.584	185.584	-54.1109	-5.10158	-17.076	48.5815	-5.37285	-5.17022	0.077491	-0.0360042	2.37462	141.925	-22.5136	14.8835	0	0	-0.293158
914	0	9.98945	0	0	10.3808	2.59417	-15.7005	-0.263278	-0.0227167	0.0176307	-23.8719	-7.92E-15	-2.85986	0	0	0.00143885	6.08928	-21.0981	6.94799	112.579	397.611	615.963	400.254	400.254	400.254	17.9974	-56.329	3.85149	-66.759	463.568	250.278	185.584	185.584	185.584	-57.5564	-5.11331	-16.9317	49.5508	-5.36464	-5.67272	-0.0184958	-0.0293394	2.17485	189.034	-29.8439	13.7609	0	0	-0.315806
915	0	9.83525	0	0	10.19	2.52819	-15.0856	-0.264684	-0.0272362	0.0115587	-19.6503	-4.66E-15	-4.48981	0	0	-0.00563753	6.03073	-21.9474	7.10611	117.552	397.258	623.899	399.949	399.949	399.949	17.7999	-59.7445	4.29291	-38.8567	462.897	246.824	185.584	185.584	185.584	-60.9854	-5.12891	-16.7372	50.2833	-5.30921	-5.81625	-0.0601521	-0.00580128	1.98623	209.61	-36.6962	13.213	0	0	-0.259744
916	0	9.37481	0	0	9.68299	2.45802	-14.4278	-0.268197	-0.0371533	0.00427502	-16.0615	3.26E-15	-7.4434	0	0	-0.00797663	6.02721	-22.5369	6.87561	121.136	396.706	631.647	399.545	399.545	399.545	17.5347	-63.0556	4.68359	-10.3478	461.968	243.759	185.584	185.584	185.584	-64.2998	-5.1317	-16.4794	50.7953	-5.20521	-5.63082	-0.0540523	0.0257969	1.81352	207.666	-42.7921	13.2463	0	0	-0.171919
917	0	8.54659	0	0	8.79924	2.38201	-13.7108	-0.275591	-0.0509804	-0.00833376	-13.9329	0	-11.3567	0	0	-0.00652211	6.07226	-22.8813	6.31188	123.422	395.995	639.056	399.074	399.074	399.074	17.1685	-66.1774	5.00656	18.6693	460.701	241.081	185.584	185.584	185.584	-67.4074	-5.0997	-16.1305	51.1116	-5.05397	-5.17718	-0.0130428	0.0551819	1.6628	191.269	-48.5658	13.6215	0	0	-0.0885199
918	0	7.3132	0	0	7.50382	2.29732	-12.9067	-0.288752	-0.0663549	-0.030627	-14.0426	-9.32E-16	-15.6219	0	0	-0.00539381	6.15195	-23.0055	5.49269	124.551	395.179	646.009	398.576	398.576	398.576	16.6551	-69.045	5.2388	48.1057	458.986	238.807	185.584	185.584	185.584	-70.2346	-5.00954	-15.6501	51.2643	-4.86019	-4.53382	0.0485168	0.0746917	1.53601	169.343	-54.8094	13.9386	0	0	-0.0259628
919	0	5.67678	0	0	5.80365	2.20054	-11.9815	-0.309299	-0.0799365	-0.0671321	-16.913	5.59E-15	-19.4285	0	0	-0.0110233	6.24849	-22.9422	4.50788	124.709	394.313	652.421	398.103	398.103	398.103	15.9426	-71.6259	5.35165	77.8612	456.685	237.002	185.584	185.584	185.584	-72.7422	-4.84157	-14.989	51.2899	-4.63179	-3.78571	0.1155	0.0790763	1.43656	151.591	-62.431	13.6805	0	0	0.0157271
920	0	3.69429	0	0	3.7623	2.08854	-10.9027	-0.33578	-0.0883676	-0.120387	-22.3442	5.59E-15	-21.9442	0	0	-0.0276691	6.34366	-22.7304	3.45079	124.117	393.447	658.232	397.707	397.707	397.707	14.9834	-73.9325	5.3141	107.794	453.653	235.805	185.584	185.584	185.584	-74.939	-4.58534	-14.0974	51.2282	-4.3799	-3.01577	0.173576	0.0684315	1.36169	146.634	-71.5232	12.248	0	0	0.0448605
921	0	1.48415	0	0	1.50544	1.95933	-9.64839	-0.362489	-0.089168	-0.190141	-29.1408	-9.32E-16	-22.495	0	0	-0.0519723	6.42101	-22.4134	2.41213	123.019	392.619	663.409	397.44	397.44	397.44	13.7459	-76.0251	5.0977	137.69	449.762	235.432	185.584	185.584	185.584	-76.8882	-4.2432	-12.9354	51.12	-4.11814	-2.30007	0.208239	0.0447825	1.30339	162.316	-81.9344	9.19921	0	0	0.0682369
922	0	-0.78151	0	0	-0.7896	1.81265	-8.21307	-0.37957	-0.0817769	-0.272907	-35.1161	-2.80E-15	-20.7384	0	0	-0.0718259	6.46713	-22.0367	1.47503	121.677	391.852	667.934	397.342	397.342	397.342	12.2248	-78.0021	4.6819	167.237	444.929	236.14	185.584	185.584	185.584	-78.6979	-3.83023	-11.4845	51.0057	-3.86129	-1.70513	0.208431	0.0112207	1.24709	204.435	-93.0376	4.31476	0	0	0.0834309
923	0	-2.90285	0	0	-2.9223	1.65003	-6.60954	-0.374512	-0.0671577	-0.363262	-37.4791	-2.33E-15	-16.6665	0	0	-0.0741574	6.47197	-21.646	0.710998	120.352	391.151	671.808	397.442	397.442	397.442	10.4459	-79.9739	4.05838	196.013	439.139	238.161	185.584	185.584	185.584	-80.4934	-3.3691	-9.75559	50.9231	-3.62411	-1.28609	0.1646	-0.0286232	1.17509	278.127	-103.51	-2.40856	0	0	0.0759037
924	0	-4.69487	0	0	-4.71192	1.47463	-4.86833	-0.335024	-0.0465712	-0.455128	-33.5933	7.22E-15	-10.5127	0	0	-0.057397	6.42873	-21.2844	0.175353	119.296	390.5	675.045	397.751	397.751	397.751	8.46433	-82.0257	3.23481	223.497	432.465	241.602	185.584	185.584	185.584	-82.3766	-2.88223	-7.79261	50.905	-3.41968	-1.08387	0.0691784	-0.070894	1.06938	387.309	-111.067	-10.8078	0	0	0.0207172
925	0	-6.03649	0	0	-6.04504	1.29138	-3.03943	-0.254511	-0.021222	-0.542379	-22.0631	3.84E-15	-2.73858	0	0	-0.0359449	6.33344	-20.9896	-0.0982301	118.731	389.871	677.667	398.257	398.257	398.257	6.36099	-84.1768	2.23975	249.097	425.074	246.334	185.584	185.584	185.584	-84.3823	-2.3856	-5.67304	50.9764	-3.25794	-1.12089	-0.0797137	-0.109702	0.918911	531.734	-112.025	-20.562	0	0	-0.109961
926	0	-6.90813	0	0	-6.90966	1.10727	-1.19572	-0.137507	0.00733258	-0.619511	-3.64286	3.03E-15	5.93435	0	0	-0.0277191	6.18478	-20.7909	-0.103274	118.833	389.219	679.702	398.933	398.933	398.933	4.23583	-86.3539	1.12819	272.2	417.221	251.932	185.584	185.584	185.584	-86.4493	-1.8881	-3.50429	51.1521	-3.1446	-1.39612	-0.277564	-0.139645	0.723327	704.674	-103.303	-31.0158	0	0	-0.331178
927	0	-7.39789	0	0	-7.39827	0.931631	0.565484	-0.00182854	0.035586	-0.682433	18.546	-5.24E-16	14.4247	0	0	-0.0346896	5.98395	-20.7064	0.135203	119.719	388.493	681.173	399.734	399.734	399.734	2.19926	-88.3945	-0.0154659	292.258	409.235	257.682	185.584	185.584	185.584	-88.4214	-1.39599	-1.41494	51.4335	-3.08015	-1.88081	-0.511505	-0.156234	0.501477	891.997	-84.2561	-41.3063	0	0	-0.627253
928	0	-7.66833	0	0	-7.67369	0.77549	2.13042	0.127156	0.0574368	-0.729338	39.9623	4.48E-16	21.318	0	0	-0.0387082	5.73498	-20.7411	0.559848	121.437	387.643	682.095	400.604	400.604	400.604	0.358476	-90.0854	-1.08441	308.855	401.463	262.699	185.584	185.584	185.584	-90.0843	-0.918035	0.462731	51.8075	-3.05969	-2.51751	-0.764626	-0.157907	0.283816	1076.24	-58.8859	-50.6928	0	0	-0.944247
929	0	-7.89815	0	0	-7.91209	0.649664	3.38932	0.226833	0.0659074	-0.760905	56.2669	-6.17E-15	25.1571	0	0	-0.0201308	5.44492	-20.8874	1.08554	123.962	386.623	682.463	401.486	401.486	401.486	-1.20048	-91.2218	-1.97036	321.736	394.212	266.113	185.584	185.584	185.584	-91.2245	-0.46719	2.01779	52.2457	-3.07291	-3.22433	-1.02081	-0.147316	0.104895	1242.22	-35.1705	-58.9026	0	0	-1.20139
930	0	-8.22651	0	0	-8.24948	0.56224	4.26213	0.284343	0.0574575	-0.778487	64.582	-2.33E-15	25.0456	0	0	0.0203431	5.12376	-21.1265	1.60937	127.203	385.398	682.256	402.326	402.326	402.326	-2.4286	-91.6595	-2.59451	330.775	387.671	267.253	185.584	185.584	185.584	-91.6837	-0.0584063	3.18613	52.7068	-3.10456	-3.90464	-1.26392	-0.126193	-0.00931791	1378.19	-20.1323	-65.8637	0	0	-1.31169
931	0	-8.72106	0	0	-8.7509	0.516693	4.71609	0.295534	0.0342644	-0.782438	63.724	4.66E-16	21.1141	0	0	0.0599668	4.78385	-21.4317	2.02443	131.016	383.949	681.43	403.077	403.077	403.077	-3.32042	-91.3425	-2.9325	335.926	381.883	265.753	185.584	185.584	185.584	-91.3928	0.294473	3.96439	53.1398	-3.13547	-4.4604	-1.47615	-0.0949638	-0.0441966	1474.05	-16.8662	-71.0205	0	0	-1.20446
932	0	-9.36919	0	0	-9.402	0.51166	4.76622	0.259502	0.00346722	-0.772032	53.7439	-5.45E-15	14.6165	0	0	0.0723565	4.43865	-21.7719	2.2337	135.221	382.272	679.931	403.7	403.7	403.7	-3.90903	-90.3092	-3.0205	337.179	376.752	261.597	185.584	185.584	185.584	-90.3809	0.580124	4.40603	53.4896	-3.14384	-4.80537	-1.63811	-0.0524621	0.00819579	1520.15	-23.3624	-73.1349	0	0	-0.851362
933	0	-10.0801	0	0	-10.1111	0.542508	4.45887	0.177699	-0.024897	-0.745941	35.759	-3.12E-15	7.63356	0	0	0.0496566	4.10117	-22.1154	2.16078	139.618	380.381	677.697	404.165	404.165	404.165	-4.2525	-88.6881	-2.94059	334.572	372.095	255.122	185.584	185.584	185.584	-88.7732	0.788931	4.60192	53.7029	-3.10731	-4.87477	-1.73121	0.00228369	0.148226	1507.92	-33.1449	-70.9083	0	0	-0.290506
934	0	-10.6933	0	0	-10.7177	0.603971	3.84572	0.0581592	-0.0398272	-0.702864	12.2132	-2.77E-16	2.46195	0	0	0.0129963	3.78222	-22.4329	1.75609	144.002	378.303	674.671	404.449	404.449	404.449	-4.41632	-86.6886	-2.79182	328.237	367.719	246.972	185.584	185.584	185.584	-86.7792	0.912282	4.6517	53.7344	-3.0048	-4.63013	-1.74029	0.0702527	0.364641	1432.58	-35.9007	-64.2172	0	0	0.366013
935	0	-11.0015	0	0	-11.0164	0.692807	2.95797	-0.0808219	-0.0331432	-0.642485	-13.0123	4.08E-16	0.699593	0	0	0.00264522	3.48859	-22.7	1.00053	148.175	376.075	670.818	404.535	404.535	404.535	-4.45576	-84.5752	-2.65731	318.442	363.495	238.018	185.584	185.584	185.584	-84.6653	0.945146	4.6341	53.5526	-2.81864	-4.06148	-1.65974	0.150941	0.633116	1297.3	-21.0506	-55.0568	0	0	0.95768
936	0	-10.7949	0	0	-10.8003	0.809166	1.79309	-0.213699	-0.00403456	-0.565372	-35.326	-6.17E-15	2.48328	0	0	0.0501796	3.22112	-22.8999	-0.0911507	151.965	373.738	666.132	404.411	404.411	404.411	-4.4055	-82.62	-2.57776	305.622	359.415	229.192	185.584	185.584	185.584	-82.705	0.893703	4.58699	53.1457	-2.53679	-3.18933	-1.49352	0.239161	0.920712	1112.81	16.5023	-47.0246	0	0	1.33129
937	0	-9.91848	0	0	-9.91864	0.95559	0.325219	-0.316167	0.0389783	-0.473161	-50.8056	4.66E-15	6.42937	0	0	0.151277	2.97296	-23.0253	-1.46586	155.239	371.334	660.652	404.074	404.074	404.074	-4.28321	-81.0417	-2.54094	290.336	355.588	221.303	185.584	185.584	185.584	-81.1188	0.785529	4.50721	52.5253	-2.15426	-2.06847	-1.25368	0.322298	1.19932	894.542	72.1654	-43.3585	0	0	1.39674
938	0	-8.31967	0	0	-8.3224	1.13372	-1.4609	-0.373858	0.0809604	-0.368095	-57.4746	9.32E-15	10.3613	0	0	0.2632	2.72854	-23.0797	-3.02761	157.915	368.898	654.466	403.531	403.531	403.531	-4.10615	-79.9553	-2.49126	273.197	352.184	214.883	185.584	185.584	185.584	-80.0235	0.674274	4.37062	51.7284	-1.67433	-0.792467	-0.95504	0.382804	1.45093	656.802	132.753	-44.769	0	0	1.15235
939	0	-6.06585	0	0	-6.0774	1.34026	-3.52807	-0.388104	0.108381	-0.255393	-55.9748	-8.85E-15	12.4843	0	0	0.334246	2.46391	-23.0772	-4.636	159.97	366.46	647.709	402.796	402.796	402.796	-3.90892	-79.3554	-2.35663	254.802	349.353	210.128	185.584	185.584	185.584	-79.4165	0.631209	4.16046	50.8156	-1.10878	0.504122	-0.618616	0.406798	1.67536	413.932	183.848	-49.1342	0	0	0.68439
940	0	-3.3178	0	0	-3.33469	1.56495	-5.76623	-0.369655	0.117755	-0.145087	-48.6925	1.86E-15	12.3903	0	0	0.339128	2.1494	-23.0397	-6.11409	161.43	364.036	640.563	401.898	401.898	401.898	-3.74489	-79.1438	-2.08085	235.694	347.157	206.946	185.584	185.584	185.584	-79.2018	0.723229	3.8848	49.8656	-0.477125	1.65232	-0.282877	0.392599	1.88144	187.11	218.582	-53.508	0	0	0.150288
941	0	-0.278879	0	0	-0.281637	1.7924	-8.014	-0.329246	0.112668	-0.0498521	-38.3102	-3.73E-15	10.6622	0	0	0.286461	1.75574	-22.9902	-7.27203	162.348	361.637	633.233	400.869	400.869	400.869	-3.66528	-79.18	-1.6445	216.335	345.579	205.058	185.584	185.584	185.584	-79.2402	0.987684	3.57112	48.9646	0.194144	2.47122	-0.00155391	0.349553	2.07955	4.99407	236.741	-55.7995	0	0	-0.274241
942	0	2.84748	0	0	2.89238	2.00632	-10.1057	-0.277864	0.0974129	0.0201818	-27.3055	-6.06E-15	8.03124	0	0	0.204871	1.2631	-22.9448	-7.94574	162.77	359.28	625.925	399.745	399.745	399.745	-3.69552	-79.322	-1.06957	197.087	344.545	204.102	185.584	185.584	185.584	-79.3894	1.41779	3.25176	48.191	0.872695	2.8062	0.173928	0.289738	2.27694	-106.555	240.414	-55.0194	0	0	-0.481896
943	0	5.88338	0	0	6.01339	2.19357	-11.9145	-0.227715	0.0776239	0.0606156	-17.7391	-4.66E-16	5.27061	0	0	0.125836	0.670726	-22.9046	-8.04179	162.693	357	618.823	398.562	398.562	398.562	-3.82946	-79.45	-0.411354	178.186	343.961	203.711	185.584	185.584	185.584	-79.5279	1.96674	2.95614	47.6008	1.52117	2.57429	0.217213	0.226618	2.47766	-134.82	234.29	-51.4614	0	0	-0.485354
944	0	8.69153	0	0	8.93594	2.34696	-13.3787	-0.187565	0.0572085	0.0732498	-10.7755	-1.75E-15	2.85865	0	0	0.067962	0.00339506	-22.8517	-7.57144	162.036	354.863	612.058	397.355	397.355	397.355	-4.03867	-79.4784	0.261957	159.751	343.725	203.574	185.584	185.584	185.584	-79.5691	2.568	2.70647	47.2136	2.09984	1.79881	0.135386	0.164364	2.67604	-84.6822	220.639	-45.6768	0	0	-0.37694
945	0	11.18	0	0	11.553	2.46596	-14.5024	-0.161494	0.0379965	0.065039	-6.71107	-2.77E-15	0.98483	0	0	0.0348902	-0.689088	-22.7519	-6.65836	160.643	352.955	605.704	396.154	396.154	396.154	-4.28864	-79.3587	0.891095	141.788	343.748	203.476	185.584	185.584	185.584	-79.4632	3.15953	2.51617	47.007	2.57106	0.617327	-0.0270374	0.0993692	2.86247	20.3815	198.479	-37.738	0	0	-0.245637
946	0	13.2999	0	0	13.8006	2.55506	-15.3364	-0.148978	0.0201524	0.0449141	-5.15617	7.43E-16	-0.372325	0	0	0.0205001	-1.34071	-22.5624	-5.5147	158.305	351.356	599.784	394.989	394.989	394.989	-4.55052	-79.0741	1.43976	124.233	343.948	203.298	185.584	185.584	185.584	-79.1928	3.69941	2.38884	46.9193	2.90569	-0.744063	-0.212804	0.0266914	3.0254	148.205	165.585	-27.458	0	0	-0.120173
947	0	15.0378	0	0	15.6551	2.62124	-15.9516	-0.146015	0.0035465	0.0205127	-5.28238	-1.11E-15	-1.31485	0	0	0.0157989	-1.88354	-22.2406	-4.39514	154.799	350.117	594.283	393.89	393.89	393.89	-4.80393	-78.6309	1.89656	106.981	344.258	203.009	185.584	185.584	185.584	-78.7638	4.16827	2.31829	46.8615	3.08888	-2.02022	-0.369009	-0.0521841	3.15944	268.18	122.194	-15.2074	0	0	0.015971
948	0	16.404	0	0	17.1224	2.67174	-16.4186	-0.148316	-0.0111787	-0.00327645	-6.24792	-3.44E-15	-1.92051	0	0	0.0140667	-2.26289	-21.7512	-3.54429	149.937	349.245	589.181	392.892	392.892	392.892	-5.03413	-78.0474	2.26822	89.9215	344.62	202.63	185.584	185.584	185.584	-78.1937	4.56251	2.29045	46.7355	3.12199	-2.96303	-0.459717	-0.123531	3.26602	358.117	74.1957	-2.57105	0	0	0.179031
949	0	17.4216	0	0	18.2247	2.71285	-16.797	-0.152612	-0.0229035	-0.0237717	-7.40289	2.39E-15	-2.24723	0	0	0.011902	-2.44869	-21.0694	-3.1515	143.598	348.714	584.471	392.035	392.035	392.035	-5.229	-77.3442	2.57027	72.9519	344.985	202.211	185.584	185.584	185.584	-77.5026	4.88613	2.28707	46.4511	3.02051	-3.38868	-0.466738	-0.16941	3.34706	405.587	30.6985	8.22986	0	0	0.360857
950	0	18.1172	0	0	18.9898	2.74943	-17.1325	-0.156634	-0.0306167	-0.0397282	-8.3286	-1.16E-16	-2.35376	0	0	0.00836125	-2.44108	-20.1821	-3.31971	135.749	348.483	580.182	391.364	391.364	391.364	-5.37811	-76.5375	2.81949	55.9888	345.32	201.806	185.584	185.584	185.584	-76.706	5.14506	2.28993	45.94	2.80892	-3.20832	-0.384697	-0.176432	3.40542	406.023	0.248103	15.2585	0	0	0.528219
951	0	18.5156	0	0	19.4444	2.78475	-17.4552	-0.159234	-0.0341976	-0.0501575	-8.85002	-4.37E-15	-2.33453	0	0	0.00382025	-2.26999	-19.0883	-4.0493	126.455	348.512	576.377	390.918	390.918	390.918	-5.47342	-75.6366	3.02833	38.9706	345.603	201.459	185.584	185.584	185.584	-75.8122	5.34371	2.28495	45.1643	2.51549	-2.44147	-0.219602	-0.145004	3.43603	360.661	-13.7124	17.8858	0	0	0.629206
952	0	18.6388	0	0	19.6105	2.82	-17.7762	-0.15964	-0.0342064	-0.0542585	-8.9281	2.97E-15	-2.27577	0	0	-0.000959374	-1.98895	-17.8011	-5.23729	115.875	348.769	573.154	390.724	390.724	390.724	-5.50949	-74.6438	3.20078	21.8617	345.83	201.201	185.584	185.584	185.584	-74.8229	5.48207	2.26475	44.1185	2.16873	-1.21253	0.00929599	-0.0893307	3.43088	276.11	-13.8766	16.9513	0	0	0.606316
953	0	18.5061	0	0	19.5055	2.85387	-18.0836	-0.157612	-0.0317732	-0.0520054	-8.62496	2.04E-15	-2.2438	0	0	-0.0052557	-1.66425	-16.3472	-6.69451	104.251	349.215	570.623	390.796	390.796	390.795	-5.48188	-73.5571	3.32987	4.65468	346.004	201.04	185.584	185.584	185.584	-73.736	5.55271	2.22871	42.8264	1.79604	0.271146	0.269558	-0.0295743	3.38244	164.615	-6.77582	14.1294	0	0	0.426228
954	0	18.1349	0	0	19.1423	2.8824	-18.3415	-0.15356	-0.0276874	-0.044378	-8.06306	-1.51E-15	-2.21186	0	0	-0.00855893	-1.36111	-14.765	-8.18064	91.8743	349.795	568.892	391.126	391.126	391.126	-5.38578	-72.3731	3.39764	-12.63	346.137	200.967	185.584	185.584	185.584	-72.5475	5.53972	2.1814	41.3338	1.42332	1.75817	0.521331	0.0193325	3.28771	42.5025	1.52781	10.8573	0	0	0.110291
955	0	17.5408	0	0	18.5299	2.89943	-18.4952	-0.148825	-0.0227791	-0.0338731	-7.40872	-2.10E-15	-2.12474	0	0	-0.0107484	-1.13057	-13.0988	-9.44926	79.0497	350.439	568.035	391.697	391.697	391.697	-5.21611	-71.0879	3.37948	-29.949	346.244	200.955	185.584	185.584	185.584	-71.2534	5.42156	2.12978	39.6977	1.07376	3.00019	0.72849	0.054058	3.1538	-72.2927	8.13132	7.82336	0	0	-0.262902
956	0	16.7371	0	0	17.6763	2.89784	-18.4809	-0.145321	-0.0175143	-0.0234973	-6.82136	-2.04E-15	-1.8991	0	0	-0.01217	-1.0008	-11.392	-10.2911	66.0526	351.072	568.082	392.475	392.475	392.475	-4.97115	-69.6982	3.2518	-47.247	346.343	200.97	185.584	185.584	185.584	-69.8504	5.17876	2.08143	37.9768	0.765284	3.79489	0.865836	0.0816829	2.99535	-163.817	13.843	5.00778	0	0	-0.592121
957	0	15.7353	0	0	16.5911	2.87111	-18.2395	-0.143653	-0.0115388	-0.0157245	-6.28271	-1.63E-15	-1.41293	0	0	-0.0133418	-0.974337	-9.67995	-10.5656	53.1022	351.635	569.017	393.423	393.423	393.423	-4.6572	-68.2016	3.00126	-64.4673	346.448	200.978	185.584	185.584	185.584	-68.3368	4.80335	2.04309	36.2233	0.507257	4.01554	0.922347	0.109889	2.82657	-221.12	21.1134	2.10897	0	0	-0.79936
958	0	14.5431	0	0	15.2857	2.81505	-17.7312	-0.14268	-0.00407673	-0.0120385	-5.59157	3.59E-15	-0.572243	0	0	-0.0145595	-1.03122	-7.98624	-10.2172	40.3457	352.112	570.787	394.5	394.499	394.5	-4.28914	-66.5944	2.6318	-81.5642	346.577	200.952	185.584	185.584	185.584	-66.7102	4.30464	2.01826	34.4785	0.297905	3.6242	0.899899	0.143403	2.66033	-239.795	32.1927	-1.05012	0	0	-0.854537
959	0	13.1595	0	0	13.7684	2.72909	-16.946	-0.140976	0.00397999	-0.0127253	-4.55098	-1.69E-15	0.481449	0	0	-0.0154807	-1.13624	-6.32172	-9.27686	27.8559	352.525	573.317	395.657	395.657	395.657	-3.88641	-64.8677	2.16573	-98.5133	346.753	200.868	185.584	185.584	185.584	-64.9632	3.70859	2.00483	32.7697	0.124585	2.66965	0.812599	0.178721	2.50387	-223.427	46.3535	-4.09568	0	0	-0.776098
960	0	11.5721	0	0	12.0395	2.61626	-15.9055	-0.137632	0.0112906	-0.0171343	-3.08323	2.45E-15	1.50612	0	0	-0.0150418	-1.24804	-4.68637	-7.84998	15.6377	352.935	576.52	396.85	396.85	396.85	-3.47014	-63.005	1.63861	-115.316	347.002	200.701	185.584	185.584	185.584	-63.0804	3.05261	1.99655	31.1104	-0.0330771	1.27228	0.68446	0.20633	2.35932	-182.607	60.283	-6.45026	0	0	-0.611493
961	0	9.75753	0	0	10.089	2.48222	-14.6551	-0.132483	0.0165459	-0.0241014	-1.27329	2.91E-15	2.23636	0	0	-0.011841	-1.32806	-3.07306	-6.09371	3.646	353.415	580.313	398.033	398.033	398.033	-3.06079	-60.9828	1.09138	-131.998	347.347	200.428	185.584	185.584	185.584	-61.0394	2.37866	1.98583	29.5023	-0.198669	-0.400869	0.543727	0.217511	2.22674	-131.812	70.0715	-7.73887	0	0	-0.416812
962	0	7.68562	0	0	7.89726	2.33383	-13.254	-0.12601	0.0188967	-0.0328042	0.636858	1.16E-15	2.46351	0	0	-0.0049963	-1.34743	-1.4719	-4.18902	-8.19059	354.029	584.621	399.168	399.168	399.168	-2.67721	-58.773	0.563132	-148.605	347.799	200.023	185.584	185.584	185.584	-58.8133	1.72715	1.96695	27.94	-0.393289	-2.16537	0.41562	0.20803	2.10344	-84.8346	72.8622	-7.99906	0	0	-0.241512
963	0	5.32461	0	0	5.43918	2.17787	-11.7638	-0.118983	0.018384	-0.0427332	2.30028	1.63E-15	2.10977	0	0	0.00488608	-1.29079	0.125997	-2.31318	-19.9423	354.814	589.377	400.228	400.228	400.228	-2.33686	-56.3472	0.0861158	-165.191	348.356	199.467	185.584	185.584	185.584	-56.3739	1.13285	1.93872	26.4165	-0.631346	-3.84707	0.32192	0.180893	1.98658	-53.1097	68.3475	-7.66839	0	0	-0.124959
964	0	2.64772	0	0	2.69061	2.02021	-10.2406	-0.113171	0.0152251	-0.0540501	3.2258	2.27E-15	1.17405	0	0	0.0148152	-1.15692	1.72581	-0.616219	-31.6525	355.78	594.52	401.199	401.199	401.199	-2.05614	-53.6803	-0.316538	-181.816	349.003	198.754	185.584	185.584	185.584	-53.6963	0.622865	1.90594	24.928	-0.91804	-5.30506	0.27944	0.141266	1.87352	-44.164	57.4031	-7.19911	0	0	-0.090707
965	0	-0.358166	0	0	-0.362361	1.86518	-8.7284	-0.11129	0.00987659	-0.0669244	2.82532	-2.04E-15	-0.256683	0	0	0.0190789	-0.956719	3.327	0.796653	-43.3172	356.907	599.989	402.083	402.083	402.083	-1.85112	-50.7566	-0.630841	-198.537	349.709	197.898	185.584	185.584	185.584	-50.7648	0.216328	1.87993	23.4773	-1.24879	-6.44754	0.29892	0.095947	1.76338	-61.8835	41.7842	-6.91585	0	0	-0.144676
966	0	-3.68249	0	0	-3.71225	1.71538	-7.25533	-0.115479	0.00270175	-0.0818999	0.625383	0	-2.04325	0	0	0.0110149	-0.709048	4.92207	1.87475	-54.8737	358.157	605.715	402.893	402.893	402.893	-1.73784	-47.5774	-0.850373	-215.389	350.432	196.949	185.584	185.584	185.584	-47.5805	-0.0749016	1.87813	22.0756	-1.61015	-7.23901	0.381599	0.0473153	1.6545	-105.319	22.152	-6.83921	0	0	-0.27184
967	0	-7.28268	0	0	-7.3208	1.57165	-5.83274	-0.127193	-0.00520382	-0.0991955	-3.64857	-1.40E-15	-3.93173	0	0	-0.0149624	-0.435806	6.49604	2.62239	-66.1999	359.482	611.61	403.652	403.652	403.652	-1.73195	-44.1678	-0.974604	-232.372	351.123	196	185.584	185.584	185.584	-44.168	-0.24578	1.92285	20.7421	-1.98205	-7.69801	0.519216	-0.00164358	1.54626	-169.955	-0.299797	-6.9496	0	0	-0.440061
968	0	-11.0787	0	0	-11.1128	1.4336	-4.45953	-0.146552	-0.0122383	-0.118879	-9.95486	1.40E-15	-5.5899	0	0	-0.0600618	-0.157302	8.02687	3.09006	-77.125	360.831	617.567	404.385	404.385	404.385	-1.84623	-40.581	-1.00726	-249.437	351.73	195.189	185.584	185.584	185.584	-40.5802	-0.298241	2.03773	19.5023	-2.34051	-7.88572	0.694225	-0.0513329	1.43641	-247.924	-24.95	-7.1037	0	0	-0.605803
969	0	-14.9516	0	0	-14.9745	1.30055	-3.13115	-0.171174	-0.0166933	-0.140092	-17.8035	4.19E-15	-6.66451	0	0	-0.118057	0.110809	9.48723	3.35792	-87.4475	362.154	623.455	405.118	405.118	405.118	-2.08573	-36.8997	-0.955982	-266.476	352.212	194.683	185.584	185.584	185.584	-36.8997	-0.242558	2.24186	18.3848	-2.66055	-7.88797	0.88486	-0.101032	1.32405	-330.099	-50.4872	-7.15579	0	0	-0.724972
970	0	-18.7505	0	0	-18.7606	1.17253	-1.84975	-0.196449	-0.018119	-0.161463	-26.3188	-3.73E-15	-6.94512	0	0	-0.175436	0.358523	10.8473	3.51614	-96.9591	363.399	629.122	405.87	405.87	405.87	-2.44297	-33.2306	-0.834744	-283.321	352.553	194.664	185.584	185.584	185.584	-33.2339	-0.0998624	2.54365	17.4174	-2.91865	-7.79502	1.06738	-0.151388	1.20484	-406.538	-76.1108	-6.85107	0	0	-0.76308
971	0	-22.3065	0	0	-22.3079	1.05089	-0.630454	-0.218567	-0.0161085	-0.181116	-34.5883	-9.32E-16	-6.28491	0	0	-0.217009	0.580571	12.0779	3.64615	-105.466	364.517	634.401	406.658	406.658	406.658	-2.89661	-29.694	-0.668062	-299.767	352.766	195.292	185.584	185.584	185.584	-29.703	0.0956447	2.93793	16.6233	-3.09519	-7.68345	1.22327	-0.199865	1.08012	-469.617	-99.7523	-6.08191	0	0	-0.706451
972	0	-25.4497	0	0	-25.4508	0.938581	0.495786	-0.234771	-0.0101494	-0.197183	-41.7404	-6.26E-15	-4.60815	0	0	-0.230211	0.774149	13.1537	3.80671	-112.807	365.463	639.124	407.488	407.488	407.488	-3.41238	-26.4109	-0.493969	-315.594	352.898	196.684	185.584	185.584	185.584	-26.4276	0.296568	3.40461	16.0174	-3.17585	-7.60389	1.34003	-0.241974	0.948987	-514.457	-118.449	-4.90225	0	0	-0.564942
973	0	-28.0262	0	0	-28.0364	0.840154	1.48257	-0.24454	-0.00220302	-0.208427	-47.1154	5.13E-15	-2.17357	0	0	-0.208862	0.936434	14.0559	4.02628	-118.867	366.197	643.131	408.359	408.359	408.359	-3.946	-23.4923	-0.363515	-330.594	353.028	198.902	185.584	185.584	185.584	-23.5168	0.445283	3.90976	15.6042	-3.15239	-7.57558	1.41155	-0.275221	0.815384	-539.122	-130.819	-3.30444	0	0	-0.369115
974	0	-29.9122	0	0	-29.9382	0.760944	2.27608	-0.248348	0.00500981	-0.214301	-50.2084	-2.33E-15	0.599741	0	0	-0.155113	1.06302	14.7734	4.30167	-123.581	366.691	646.281	409.262	409.262	409.262	-4.45295	-21.0295	-0.33595	-344.591	353.247	201.955	185.584	185.584	185.584	-21.0586	0.480955	4.4145	15.3764	-3.02309	-7.58698	1.43954	-0.298932	0.683358	-544.918	-136.343	-1.37406	0	0	-0.159692
975	0	-31.0282	0	0	-31.0701	0.706144	2.82456	-0.246232	0.0126193	-0.214723	-50.6124	3.73E-15	3.59509	0	0	-0.0798841	1.14789	15.3039	4.60265	-126.936	366.928	648.462	410.18	410.18	410.18	-4.89846	-19.0839	-0.468692	-357.458	353.637	205.806	185.584	185.584	185.584	-19.1104	0.349534	4.88564	15.3148	-2.79307	-7.60161	1.43081	-0.31003	0.555811	-535.652	-131.878	0.258077	0	0	0.0231767
976	0	-31.3514	0	0	-31.4019	0.680662	3.07944	-0.239537	0.0222	-0.209615	-48.2938	-4.66E-15	6.7081	0	0	6.89E-05	1.18483	15.6529	4.87999	-128.967	366.904	649.593	411.088	411.088	411.088	-5.25705	-17.6747	-0.803373	-369.13	354.266	210.391	185.584	185.584	185.584	-17.688	0.0143779	5.29698	15.3889	-2.47491	-7.56702	1.39562	-0.304465	0.437218	-517.531	-114.729	0.876058	0	0	0.148991
977	0	-30.9228	0	0	-30.9697	0.689057	2.99548	-0.231096	0.0344499	-0.197991	-43.6959	-2.80E-15	9.78798	0	0	0.0684207	1.16941	15.8327	5.07498	-129.746	366.635	649.625	411.958	411.958	411.958	-5.50793	-16.7723	-1.35306	-379.612	355.195	215.626	185.584	185.584	185.584	-16.7597	-0.534429	5.6262	15.5598	-2.08804	-7.42437	1.34867	-0.281752	0.330862	-499.786	-84.7931	-0.0674134	0	0	0.20663
978	0	-29.8434	0	0	-29.8757	0.734875	2.53706	-0.223821	0.0487632	-0.178365	-37.6266	4.66E-15	12.6615	0	0	0.115416	1.10115	15.8605	5.12899	-129.38	366.152	648.542	412.754	412.754	412.754	-5.63222	-16.2985	-2.09477	-388.959	356.481	221.412	185.584	185.584	185.584	-16.2483	-1.2746	5.85216	15.7834	-1.65836	-7.11793	1.30283	-0.244361	0.24159	-491.251	-44.8837	-2.75699	0	0	0.206343
979	0	-28.2619	0	0	-28.2753	0.819405	1.6905	-0.220514	0.063609	-0.149619	-31.176	1.86E-15	15.1851	0	0	0.140504	0.985113	15.7554	4.99231	-127.991	365.5	646.355	413.441	413.441	413.441	-5.61344	-16.1374	-2.97112	-397.253	358.175	227.634	185.584	185.584	185.584	-16.0418	-2.15358	5.95406	16.0159	-1.21681	-6.6033	1.26982	-0.197063	0.17304	-499.565	0.135528	-6.90594	0	0	0.171697
980	0	-26.3521	0	0	-26.3531	0.940479	0.476755	-0.223793	0.0774154	-0.112214	-25.5711	6.52E-15	17.2968	0	0	0.150702	0.832728	15.536	4.63196	-125.701	364.742	643.102	413.977	413.977	413.977	-5.43946	-16.1532	-3.90168	-404.569	360.316	234.148	185.584	185.584	185.584	-16.0115	-3.09855	5.91164	16.2191	-0.797729	-5.85448	1.25524	-0.146415	0.134031	-528.609	44.5104	-11.7106	0	0	0.127077
981	0	-24.2871	0	0	-24.2914	1.09216	-1.04426	-0.235495	0.0889734	-0.0688806	-21.938	-3.73E-15	18.9808	0	0	0.15553	0.661538	15.218	4.03722	-122.625	363.948	638.84	414.322	414.322	414.321	-5.10233	-16.215	-4.80084	-410.939	362.931	240.789	185.584	185.584	185.584	-16.0341	-4.03214	5.70527	16.3659	-0.436487	-4.86841	1.25858	-0.0970733	0.133533	-577.578	83.7264	-16.0644	0	0	0.0886963
982	0	-22.2126	0	0	-22.2402	1.26566	-2.78219	-0.256375	0.0966981	-0.0244692	-21.0823	0	20.1333	0	0	0.161513	0.493898	14.8123	3.22176	-118.851	363.194	633.65	414.435	414.435	414.435	-4.59552	-16.2199	-5.59466	-416.331	366.03	247.379	185.584	185.584	185.584	-16.0144	-4.88711	5.31546	16.445	-0.166983	-3.66617	1.27173	-0.052768	0.186083	-640.371	114.317	-18.6501	0	0	0.0660825
983	0	-20.2277	0	0	-20.297	1.45099	-4.63283	-0.286548	0.0985677	0.0158326	-23.3697	4.66E-15	20.5329	0	0	0.170182	0.354795	14.3238	2.22164	-114.435	362.554	627.633	414.282	414.282	414.282	-3.91269	-16.1107	-6.23085	-420.634	369.607	253.751	185.584	185.584	185.584	-15.9009	-5.61441	4.72509	16.4643	-0.0184273	-2.2898	1.2851	-0.0144619	0.303873	-708.863	134.41	-18.2781	0	0	0.0695288
984	0	-18.3737	0	0	-18.4967	1.63842	-6.49468	-0.323899	0.0934728	0.0483102	-28.4889	1.86E-15	19.998	0	0	0.179782	0.269217	13.7515	1.09023	-109.404	362.096	620.912	413.84	413.84	413.84	-3.05093	-15.8847	-6.67914	-423.663	373.621	259.767	185.584	185.584	185.584	-15.6943	-6.1826	3.92548	16.4525	-0.0121445	-0.796358	1.28941	0.0203799	0.494171	-774.528	144.381	-14.4255	0	0	0.116979
985	0	-16.6364	0	0	-16.8169	1.81963	-8.28157	-0.362732	0.0831775	0.0718725	-35.3604	2.80E-15	18.6201	0	0	0.188929	0.259416	13.0883	-0.10804	-103.75	361.873	613.637	413.102	413.102	413.102	-2.01503	-15.5909	-6.92548	-425.178	378.001	265.335	185.584	185.584	185.584	-15.4437	-6.57301	2.92147	16.457	-0.158598	0.749234	1.27863	0.0589169	0.758	-830.141	147.561	-7.80716	0	0	0.236874
986	0	-14.9628	0	0	-15.196	1.98848	-9.93225	-0.396167	0.0693974	0.0872612	-42.5283	-1.07E-14	16.5128	0	0	0.197644	0.342468	12.3218	-1.30362	-97.443	361.926	605.979	412.082	412.082	412.082	-0.816975	-15.314	-6.9662	-424.922	382.651	270.398	185.584	185.584	185.584	-15.2306	-6.77676	1.7298	16.5402	-0.454668	2.28048	1.25005	0.106335	1.08427	-870.218	146.746	0.329398	0	0	0.457856
987	0	-13.2853	0	0	-13.5583	2.14141	-11.4129	-0.417951	0.053743	0.0961167	-48.5639	-9.78E-15	13.8138	0	0	0.206255	0.52844	11.4358	-2.42684	-90.4345	362.276	598.132	410.82	410.82	410.82	0.525385	-15.1517	-6.80549	-422.668	387.467	274.924	185.584	185.584	185.584	-15.1473	-6.79551	0.375507	16.7732	-0.88302	3.73418	1.20278	0.164737	1.45653	-890.675	143.635	8.56913	0	0	0.792334
988	0	-11.5435	0	0	-11.8378	2.27718	-12.7147	-0.424494	0.037073	0.100214	-52.4727	6.58E-15	10.6125	0	0	0.213518	0.819406	10.4118	-3.41261	-82.6703	362.929	590.312	409.377	409.377	409.377	1.98989	-15.1946	-6.45627	-418.255	392.35	278.894	185.584	185.584	185.584	-15.2767	-6.64415	-1.11204	17.2271	-1.41385	5.05433	1.14116	0.230668	1.85131	-890.344	137.982	15.8604	0	0	1.22254
989	0	-9.70084	0	0	-9.99416	2.39647	-13.8475	-0.415703	0.019628	0.101381	-53.8968	-2.33E-15	6.94923	0	0	0.216578	1.20931	9.23179	-4.20402	-74.1015	363.872	582.745	407.834	407.833	407.834	3.55041	-15.5109	-5.94104	-411.61	397.217	282.295	185.584	185.584	185.584	-15.6796	-6.35152	-2.70135	17.9634	-2.0087	6.19421	1.07335	0.298608	2.245	-871.156	128.713	21.6782	0	0	1.70094
990	0	-7.75072	0	0	-8.01958	2.501	-14.8312	-0.394566	0.00123916	0.100911	-53.0696	4.66E-15	2.85468	0	0	0.21268	1.68432	7.88079	-4.75453	-64.6951	365.083	575.665	406.279	406.279	406.279	5.17587	-16.1405	-5.29033	-402.751	401.995	285.117	185.584	185.584	185.584	-16.3898	-5.9572	-4.35841	19.0253	-2.62503	7.11674	1.0107	0.362494	2.61549	-837.465	114.793	26.0028	0	0	2.16521
991	0	-5.71403	0	0	-5.93588	2.59275	-15.6873	-0.36538	-0.0180565	0.10011	-50.5564	5.59E-15	-1.56621	0	0	0.200864	2.22372	6.34978	-5.0292	-54.4431	366.526	569.303	404.805	404.805	404.805	6.82859	-17.0969	-4.53867	-391.768	406.614	287.345	185.584	185.584	185.584	-17.4169	-5.50485	-6.04484	20.4297	-3.22093	7.79347	0.962709	0.4152	2.94228	-794.788	95.7141	29.1042	0	0	2.55915
992	0	-3.6314	0	0	-3.78624	2.67307	-16.4308	-0.332527	-0.0377788	0.100003	-47.0204	9.32E-15	-6.08859	0	0	0.182544	2.80146	4.63761	-5.00489	-43.3689	368.157	563.877	403.491	403.491	403.491	8.46364	-18.3739	-3.71963	-378.8	411.003	288.962	185.584	185.584	185.584	-18.7534	-5.03483	-7.71629	22.1639	-3.75972	8.20286	0.936574	0.452313	3.20945	-748.586	72.6302	31.2536	0	0	2.85075
993	0	-1.55334	0	0	-1.6249	2.742	-17.0645	-0.298759	-0.055785	0.100854	-42.961	-5.59E-15	-10.2522	0	0	0.160553	3.38823	2.75148	-4.66755	-31.5268	369.931	559.586	402.398	402.398	402.398	10.0304	-19.9539	-2.86211	-364.004	415.085	289.936	185.584	185.584	185.584	-20.3824	-4.57853	-9.32328	24.1885	-4.21359	8.3266	0.933263	0.470807	3.40879	-702.074	48.3355	32.3221	0	0	3.03131
994	0	0.468008	0	0	0.490942	2.7984	-17.5796	-0.266042	-0.0696699	0.101883	-38.7464	-3.73E-15	-13.5404	0	0	0.137998	3.95364	0.705613	-4.00742	-18.9986	371.798	556.605	401.557	401.557	401.556	11.4788	-21.8141	-1.98905	-347.538	418.792	290.234	185.584	185.584	185.584	-22.2827	-4.15673	-10.817	26.4454	-4.56622	8.14477	0.942632	0.471388	3.5388	-654.226	26.7469	32.0021	0	0	3.09637
995	0	2.38474	0	0	2.50699	2.84049	-17.9622	-0.235874	-0.0777304	0.101511	-34.6463	0	-15.5421	0	0	0.117114	4.46801	-1.48035	-3.01799	-5.89177	373.712	555.074	400.964	400.964	400.964	12.7669	-23.9303	-1.11836	-329.554	422.075	289.822	185.584	185.584	185.584	-24.4325	-3.78109	-12.1564	28.8688	-4.81302	7.63603	0.944172	0.456315	3.60403	-600.088	11.4567	30.1195	0	0	3.03012
996	0	4.15622	0	0	4.37554	2.86682	-18.2008	-0.209252	-0.0787235	0.098408	-30.8507	-3.73E-15	-15.9976	0	0	0.0987365	4.90385	-3.78188	-1.70291	7.6545	375.635	555.102	400.59	400.589	400.59	13.8669	-26.2784	-0.264007	-310.187	424.915	288.683	185.584	185.584	185.584	-26.8097	-3.45664	-13.314	31.3951	-4.95947	6.78597	0.912009	0.430159	3.61135	-532.643	5.34522	26.5193	0	0	2.80537
997	0	5.74966	0	0	6.05684	2.8771	-18.2937	-0.187841	-0.0729681	0.0918642	-27.6005	1.86E-15	-14.9544	0	0	0.0828118	5.23783	-6.16866	-0.0889779	21.4591	377.533	556.75	400.378	400.378	400.378	14.7693	-28.8335	0.56352	-289.564	427.325	286.828	185.584	185.584	185.584	-29.3914	-3.18427	-14.28	33.969	-5.01733	5.60123	0.826405	0.398454	3.56721	-446.458	9.16579	21.4773	0	0	2.40285
998	0	7.14058	0	0	7.52103	2.87255	-18.2525	-0.174017	-0.0616776	0.0819706	-25.1786	0	-12.7077	0	0	0.0689613	5.45376	-8.60282	1.76062	35.2905	379.382	560.026	400.267	400.268	400.267	15.4824	-31.5704	1.35737	-267.803	429.353	284.302	185.584	185.584	185.584	-32.1542	-2.96248	-15.0626	36.5448	-4.99995	4.12355	0.682411	0.364156	3.47839	-340.151	20.9998	15.4591	0	0	1.83119
999	0	8.31547	0	0	8.75171	2.85572	-18.1003	-0.169248	-0.04721	0.0698904	-23.7137	-1.86E-15	-9.78385	0	0	0.0565614	5.54656	-11.0377	3.74008	48.8675	381.157	564.87	400.195	400.195	400.195	16.0297	-34.4668	2.11487	-245.003	431.066	281.188	185.584	185.584	185.584	-35.0774	-2.78884	-15.6841	39.084	-4.91941	2.43743	0.493169	0.325711	3.34687	-217.991	35.9016	9.28131	0	0	1.14281
1000	0	9.27289	0	0	9.74719	2.82989	-17.866	-0.173291	-0.0324923	0.0568333	-23.0683	1.86E-15	-6.81996	0	0	0.0450138	5.52576	-13.4184	5.70664	61.8758	382.825	571.148	400.109	400.109	400.109	16.4427	-37.5056	2.83671	-221.244	432.543	277.604	185.584	185.584	185.584	-38.1454	-2.66147	-16.1751	41.5503	-4.78556	0.667301	0.284457	0.279681	3.17707	-88.4093	47.7241	3.79131	0	0	0.426087
1001	0	10.0211	0	0	10.5173	2.79818	-17.5777	-0.183354	-0.020375	0.0439932	-22.7582	4.66E-15	-4.41786	0	0	0.0338018	5.41661	-15.6849	7.49786	73.9961	384.343	578.656	399.973	399.973	399.973	16.7536	-40.6743	3.52466	-196.581	433.856	273.693	185.584	185.584	185.584	-41.3476	-2.58002	-16.5658	43.9048	-4.60643	-1.03638	0.0850263	0.225387	2.97225	37.6937	51.7758	-0.439607	0	0	-0.214983
1002	0	10.5693	0	0	11.0737	2.76302	-17.2568	-0.19557	-0.0128906	0.0321421	-22.1567	-9.32E-16	-3.00474	0	0	0.0227773	5.25753	-17.7778	8.95658	84.9388	385.661	587.127	399.761	399.761	399.761	16.9865	-43.9585	4.17856	-171.064	435.057	269.607	185.584	185.584	185.584	-44.6706	-2.54506	-16.8779	46.1056	-4.38919	-2.51926	-0.0773252	0.166935	2.74165	148.538	46.4445	-3.10238	0	0	-0.68754
1003	0	10.9173	0	0	11.4176	2.72582	-16.9161	-0.206613	-0.010565	0.0220704	-20.7588	1.86E-15	-2.74233	0	0	0.01223	5.09346	-19.6441	9.95751	94.4754	386.734	596.263	399.458	399.458	399.458	17.1536	-47.3327	4.79421	-144.744	436.17	265.483	185.584	185.584	185.584	-48.0892	-2.55572	-17.12	48.109	-4.14051	-3.64924	-0.182015	0.112741	2.49584	233.479	34.0887	-4.45565	0	0	-0.939216
1004	0	11.047	0	0	11.5315	2.68714	-16.5605	-0.214273	-0.0128448	0.014608	-18.3431	9.32E-16	-3.57895	0	0	0.00299349	4.96663	-21.2435	10.4294	102.46	387.532	605.763	399.057	399.057	399.057	17.2535	-50.7534	5.36286	-117.686	437.186	261.432	185.584	185.584	185.584	-51.5578	-2.60679	-17.2877	49.8751	-3.86701	-4.34042	-0.217535	0.0718125	2.24592	285.227	19.2569	-4.88824	0	0	-0.971957
1005	0	10.9198	0	0	11.3765	2.64665	-16.1869	-0.218404	-0.0183132	0.00948183	-15.1244	0	-5.30381	0	0	-0.00354733	4.90754	-22.5512	10.3662	108.839	388.055	615.348	398.558	398.558	398.558	17.2738	-54.1576	5.8716	-89.9675	438.072	257.519	185.584	185.584	185.584	-55.0097	-2.68717	-17.3659	51.3721	-3.57534	-4.56799	-0.189303	0.0487776	2.00312	303.555	6.38595	-4.74151	0	0	-0.84245
1006	0	10.4826	0	0	10.8983	2.60325	-15.7848	-0.220619	-0.026082	0.00529447	-11.7195	-5.59E-15	-7.70222	0	0	-0.00601976	4.92943	-23.5591	9.8238	113.641	388.332	624.779	397.969	397.969	397.969	17.1943	-57.4682	6.3036	-61.6712	438.778	253.769	185.584	185.584	185.584	-58.3617	-2.7807	-17.3331	52.5801	-3.27183	-4.36834	-0.112642	0.0412027	1.77678	293.879	-2.67995	-3.89668	0	0	-0.629718
1007	0	9.67843	0	0	10.0393	2.55479	-15.334	-0.22409	-0.0350001	-0.00109265	-9.0564	-9.32E-16	-10.4753	0	0	-0.00464132	5.02782	-24.2736	8.90325	116.967	388.414	633.868	397.311	397.311	397.31	16.9899	-60.6041	6.63792	-32.8737	439.241	250.18	185.584	185.584	185.584	-61.5255	-2.86904	-17.1629	53.4927	-2.96229	-3.82594	-0.00872773	0.0425013	1.57427	265.683	-8.14439	-2.3338	0	0	-0.407541
1008	0	8.46272	0	0	8.7555	2.49802	-14.8033	-0.232696	-0.0430897	-0.0140002	-8.1697	-5.59E-15	-13.1671	0	0	-0.00294436	5.18425	-24.7132	7.7308	118.969	388.36	642.468	396.613	396.613	396.613	16.6324	-63.4947	6.84981	-3.6436	439.389	246.753	185.584	185.584	185.584	-64.4236	-2.93538	-16.826	54.1171	-2.65198	-3.05388	0.104246	0.04585	1.40331	229.136	-11.128	-0.385179	0	0	-0.222456
1009	0	6.82106	0	0	7.03566	2.4289	-14.1537	-0.249737	-0.0479957	-0.0378229	-9.90524	0	-15.2137	0	0	-0.00786119	5.37227	-24.9059	6.43912	119.839	388.229	650.471	395.923	395.923	395.923	16.0951	-66.0951	6.91389	25.9504	439.142	243.529	185.584	185.584	185.584	-67.0056	-2.96739	-16.2928	54.4731	-2.34579	-2.17506	0.20989	0.0464073	1.26724	193.786	-12.6379	1.31756	0	0	-0.090822
1010	0	4.78586	0	0	4.91897	2.34328	-13.3438	-0.276775	-0.0477212	-0.0763787	-14.6102	-9.32E-16	-16.0666	0	0	-0.0267046	5.56369	-24.887	5.15333	119.793	388.071	657.798	395.297	395.297	395.297	15.3565	-68.4003	6.80972	55.8194	438.424	240.623	185.584	185.584	185.584	-69.2636	-2.95842	-15.5386	54.5913	-2.04912	-1.30682	0.297705	0.0413878	1.16931	167.332	-13.6184	2.23223	0	0	-0.00580618
1011	0	2.44793	0	0	2.50585	2.23784	-12.3389	-0.311485	-0.0413313	-0.130875	-21.7546	9.32E-16	-15.3469	0	0	-0.0609034	5.73352	-24.6972	3.98242	119.066	387.924	664.394	394.799	394.799	394.799	14.405	-70.4533	6.52828	85.8293	437.169	238.243	185.584	185.584	185.584	-71.2418	-2.90667	-14.5492	54.5115	-1.76862	-0.551087	0.358434	0.0308985	1.1061	155.84	-14.4048	1.90811	0	0	0.0504312
1012	0	-0.0436066	0	0	-0.044446	2.11092	-11.1189	-0.346344	-0.0294222	-0.199934	-29.7294	4.66E-15	-12.9646	0	0	-0.100848	5.86311	-24.3812	3.01483	117.904	387.817	670.225	394.491	394.491	394.491	13.2423	-72.3426	6.07609	115.777	435.337	236.678	185.584	185.584	185.584	-73.0332	-2.81304	-13.327	54.2801	-1.51275	0.0111644	0.382699	0.0158436	1.06723	165.128	-15.3246	0.181896	0	0	0.0969147
1013	0	-2.49874	0	0	-2.5349	1.96304	-9.68453	-0.369246	-0.014007	-0.279483	-36.0201	-1.40E-15	-9.13204	0	0	-0.128543	5.9416	-23.9857	2.31582	116.557	387.768	675.272	394.429	394.429	394.429	11.8871	-74.1837	5.47506	145.37	432.922	236.252	185.584	185.584	185.584	-74.7607	-2.67874	-11.8942	53.9483	-1.29173	0.322603	0.360602	-0.00291732	1.03674	201.047	-16.5149	-2.96253	0	0	0.147134
1014	0	-4.72145	0	0	-4.76867	1.79708	-8.06003	-0.36644	0.00204979	-0.364056	-37.8367	-8.15E-15	-4.29097	0	0	-0.129574	5.96593	-23.5572	1.92535	115.268	387.787	679.536	394.648	394.648	394.648	10.3758	-76.0866	4.7577	174.218	429.962	237.233	185.584	185.584	185.584	-76.5433	-2.5041	-10.2942	53.5688	-1.11747	0.351666	0.282461	-0.0249339	0.993889	269.575	-18.3238	-7.34772	0	0	0.203827
1015	0	-6.55467	0	0	-6.59458	1.61802	-6.2926	-0.326227	0.0165844	-0.447802	-32.9655	2.77E-15	1.06096	0	0	-0.105137	5.9398	-23.1392	1.85501	114.258	387.877	683.029	395.164	395.164	395.164	8.76115	-78.117	3.96094	201.84	426.534	239.737	185.584	185.584	185.584	-78.4563	-2.28908	-8.58785	53.1927	-1.00202	0.0947002	0.143347	-0.0481949	0.920899	374.505	-20.1506	-12.9064	0	0	0.253643
1016	0	-7.92233	0	0	-7.94646	1.43273	-4.45086	-0.244853	0.0287736	-0.525182	-20.785	2.56E-15	6.45109	0	0	-0.0718406	5.87174	-22.7696	2.08579	113.718	388.029	685.777	395.961	395.961	395.961	7.10881	-80.263	3.1232	227.681	422.76	243.627	185.584	185.584	185.584	-80.4963	-2.03508	-6.84957	52.8655	-0.955932	-0.422559	-0.0525919	-0.0711406	0.805222	513.838	-21.0818	-19.5767	0	0	0.266688
1017	0	-8.8495	0	0	-8.85885	1.24973	-2.62282	-0.131472	0.0384716	-0.591581	-2.91099	1.16E-15	11.4024	0	0	-0.0467901	5.77295	-22.478	2.56818	113.792	388.228	687.811	396.999	396.999	396.999	5.49324	-82.4234	2.28687	251.172	418.794	248.474	185.584	185.584	185.584	-82.569	-1.74685	-5.16305	52.6234	-0.986118	-1.14589	-0.288613	-0.0909876	0.649542	676.827	-20.1981	-27.1704	0	0	0.207025
1018	0	-9.44599	0	0	-9.44718	1.07881	-0.910468	-0.0059764	0.0441856	-0.644157	17.2343	4.66E-16	15.2937	0	0	-0.0323434	5.65481	-22.2842	3.2264	114.574	388.444	689.165	398.213	398.213	398.213	3.99021	-84.4288	1.50264	271.796	414.808	253.6	185.584	185.584	185.584	-84.509	-1.43299	-3.61482	52.4905	-1.09377	-1.99738	-0.538089	-0.107148	0.4723	845.804	-18.9997	-35.2267	0	0	0.0541992
1019	0	-9.86081	0	0	-9.86133	0.929823	0.583612	0.109636	0.0424154	-0.682278	35.7484	-6.99E-16	17.3519	0	0	-0.0178126	5.52691	-22.1977	3.96789	116.104	388.639	689.874	399.525	399.525	399.525	2.66554	-86.0893	0.827553	289.157	410.966	258.215	185.584	185.584	185.584	-86.1265	-1.10442	-2.28275	52.4762	-1.2726	-2.88534	-0.776332	-0.120958	0.2999	1003.19	-21.6829	-43.251	0	0	-0.179397
1020	0	-10.231	0	0	-10.2359	0.810744	1.77728	0.199774	0.0304033	-0.706827	49.5928	-4.19E-15	16.9914	0	0	0.00531876	5.39581	-22.2182	4.69627	118.377	388.764	689.962	400.852	400.852	400.852	1.56193	-87.2439	0.312116	303	407.375	261.57	185.584	185.584	185.584	-87.2571	-0.771864	-1.21962	52.5748	-1.5084	-3.71727	-0.986236	-0.131014	0.157675	1136.43	-31.4605	-50.9311	0	0	-0.447054
1021	0	-10.6477	0	0	-10.6591	0.725838	2.62751	0.257276	0.0091229	-0.718742	57.1035	-5.13E-15	14.2092	0	0	0.0332494	5.26446	-22.338	5.32485	121.343	388.774	689.445	402.117	402.117	402.117	0.690405	-87.7909	-0.0163823	313.193	404.053	263.088	185.584	185.584	185.584	-87.7936	-0.443909	-0.439973	52.7667	-1.77963	-4.41332	-1.15903	-0.132286	0.0624622	1238.25	-48.02	-57.8135	0	0	-0.679956
1022	0	-11.1465	0	0	-11.1634	0.675017	3.13588	0.279833	-0.0176811	-0.719033	57.695	-6.58E-15	9.59219	0	0	0.0534399	5.13243	-22.5426	5.78738	124.922	388.628	688.323	403.251	403.251	403.251	0.0319755	-87.6969	-0.163236	319.69	400.93	262.426	185.584	185.584	185.584	-87.6969	-0.126605	0.0814837	53.0196	-2.05869	-4.91687	-1.29296	-0.11886	0.0256926	1305.6	-67.8953	-63.074	0	0	-0.807693
1023	0	-11.7099	0	0	-11.7301	0.654588	3.3401	0.265894	-0.044113	-0.70894	51.3631	-5.71E-15	4.27626	0	0	0.0544717	4.99675	-22.8132	6.04309	129.002	388.3	686.586	404.204	404.204	404.204	-0.454167	-86.9923	-0.164614	322.502	397.868	259.498	185.584	185.584	185.584	-86.9934	0.175166	0.401448	53.2923	-2.31492	-5.19883	-1.39048	-0.0853715	0.0551924	1337.89	-85.4502	-65.6084	0	0	-0.77999
1024	0	-12.2714	0	0	-12.292	0.65922	3.29381	0.214445	-0.0627404	-0.690002	38.5746	-5.26E-15	-0.242378	0	0	0.0348903	4.85295	-23.1277	6.07547	133.445	387.778	684.207	404.938	404.938	404.938	-0.817156	-85.7686	-0.0765902	321.69	394.71	254.475	185.584	185.584	185.584	-85.7723	0.454607	0.591766	53.5381	-2.51713	-5.25547	-1.45559	-0.0284385	0.155286	1336.05	-93.4539	-64.5835	0	0	-0.583054
1025	0	-12.7161	0	0	-12.7344	0.684579	3.04026	0.128659	-0.0664414	-0.663085	20.6046	2.68E-15	-2.5455	0	0	0.00767797	4.69631	-23.4612	5.88594	138.088	387.066	681.155	405.431	405.431	405.431	-1.09791	-84.1764	0.0412849	317.373	391.334	247.78	185.584	185.584	185.584	-84.1831	0.699489	0.718168	53.7093	-2.63651	-5.10095	-1.49245	0.0522254	0.323364	1302.07	-84.7478	-60.1306	0	0	-0.245354
1026	0	-12.8896	0	0	-12.903	0.729641	2.58944	0.0189418	-0.0509478	-0.627801	-0.181474	6.70E-16	-1.83043	0	0	-0.00235127	4.52304	-23.7872	5.48551	142.744	386.178	677.393	405.668	405.668	405.668	-1.31499	-82.4158	0.141769	309.753	387.708	240.039	185.584	185.584	185.584	-82.4255	0.891303	0.820575	53.7621	-2.64957	-4.75745	-1.50182	0.153877	0.546648	1238.77	-54.5461	-53.7939	0	0	0.167491
1027	0	-12.6212	0	0	-12.6284	0.79762	1.90876	-0.0980994	-0.017191	-0.582541	-20.5773	3.49E-16	1.674	0	0	0.0295822	4.33102	-24.0792	4.88847	147.209	385.134	672.892	405.646	405.646	405.646	-1.45989	-80.7105	0.201784	299.122	383.916	231.994	185.584	185.584	185.584	-80.7225	1.01055	0.902565	53.6615	-2.53978	-4.24765	-1.48257	0.268026	0.805345	1149.8	-3.11591	-48.2755	0	0	0.568974
1028	0	-11.7629	0	0	-11.7645	0.894864	0.934146	-0.203776	0.0280388	-0.524574	-37.2821	-5.59E-15	6.70355	0	0	0.11056	4.11983	-24.3121	4.11066	151.274	383.959	667.639	405.364	405.364	405.364	-1.50708	-79.267	0.227931	285.869	380.149	224.373	185.584	185.584	185.584	-79.2798	1.04847	0.936121	53.3866	-2.29917	-3.5919	-1.42818	0.381615	1.0769	1037.45	63.3759	-46.2969	0	0	0.873054
1029	0	-10.2307	0	0	-10.231	1.02774	-0.398323	-0.282187	0.0731232	-0.45103	-47.7876	2.80E-15	11.386	0	0	0.218228	3.88953	-24.4657	3.17394	154.739	382.683	661.646	404.834	404.834	404.834	-1.43687	-78.2321	0.255108	270.441	376.65	217.762	185.584	185.584	185.584	-78.2438	1.02073	0.881404	52.9348	-1.92903	-2.81236	-1.3295	0.476691	1.34096	902.247	133.144	-49.0078	0	0	1.01279
1030	0	-8.03555	0	0	-8.04104	1.19856	-2.1105	-0.324807	0.10648	-0.361031	-51.107	4.66E-16	14.1071	0	0	0.309066	3.63883	-24.5271	2.11553	157.433	381.342	654.964	404.074	404.074	404.074	-1.26067	-77.662	0.337	253.315	373.633	212.51	185.584	185.584	185.584	-77.6711	0.97428	0.713023	52.3241	-1.43988	-1.94247	-1.17669	0.536835	1.58638	743.703	193.64	-55.1985	0	0	0.954279
1031	0	-5.28733	0	0	-5.30129	1.40258	-4.15022	-0.334516	0.122061	-0.258613	-48.1876	7.92E-15	14.2767	0	0	0.34664	3.36286	-24.493	0.998268	159.23	379.973	647.692	403.111	403.111	403.111	-1.03099	-77.5187	0.52858	234.962	371.229	208.702	185.584	185.584	185.584	-77.5248	0.978809	0.437724	51.594	-0.85042	-1.03817	-0.966335	0.551874	1.81166	564.144	236.462	-61.9272	0	0	0.708715
1032	0	-2.16443	0	0	-2.17796	1.6278	-6.38952	-0.318893	0.121177	-0.154052	-40.9938	6.52E-15	12.4372	0	0	0.322611	3.05231	-24.3703	-0.0834412	160.066	378.615	639.976	401.98	401.979	401.98	-0.825576	-77.6989	0.867118	215.842	369.462	206.202	185.584	185.584	185.584	-77.7024	1.10382	0.0915864	50.8022	-0.186291	-0.18488	-0.711052	0.524356	2.0247	375.596	260.147	-66.2901	0	0	0.34553
1033	0	1.13107	0	0	1.14411	1.85774	-8.65546	-0.285462	0.107232	-0.0601401	-31.6163	-3.96E-15	9.47038	0	0	0.254078	2.69512	-24.1736	-1.00877	159.933	377.307	632.003	400.721	400.721	400.721	-0.714899	-78.0729	1.35968	196.374	368.282	204.741	185.584	185.584	185.584	-78.0738	1.39251	-0.278314	50.0172	0.522152	0.506388	-0.442271	0.460595	2.22975	199.15	264.884	-66.0682	0	0	-0.0178818
1034	0	4.40809	0	0	4.48732	2.07511	-10.7728	-0.24474	0.0852797	0.0128963	-22.1787	-5.59E-15	6.27161	0	0	0.171417	2.28139	-23.9204	-1.65122	158.866	376.084	623.981	399.377	399.377	399.377	-0.736649	-78.5123	1.9791	176.911	367.595	203.99	185.584	185.584	185.584	-78.5103	1.84589	-0.629856	49.307	1.24165	0.919136	-0.196028	0.373123	2.43362	56.369	253.487	-60.5218	0	0	-0.272821
1035	0	7.51007	0	0	7.69663	2.26552	-12.6035	-0.206637	0.0608122	0.0596935	-14.2785	5.82E-15	3.50144	0	0	0.100353	1.81052	-23.6236	-1.91203	156.919	374.98	616.117	397.991	397.991	397.991	-0.886905	-78.9102	2.67236	157.714	367.294	203.634	185.584	185.584	185.584	-78.9049	2.4243	-0.93521	48.7257	1.938	0.964468	-0.00770857	0.276219	2.63525	-34.6465	230.626	-50.6524	0	0	-0.36873
1036	0	10.3259	0	0	10.649	2.42016	-14.0713	-0.177679	0.0377005	0.0797852	-8.7271	5.18E-15	1.43221	0	0	0.0525588	1.2975	-23.2863	-1.7558	154.126	374.035	608.588	396.604	396.604	396.604	-1.12883	-79.1912	3.37755	138.942	367.277	203.42	185.584	185.584	185.584	-79.1827	3.06401	-1.18322	48.3004	2.5782	0.616696	0.100105	0.181038	2.83096	-64.5435	200.805	-38.4054	0	0	-0.33015
1037	0	12.7891	0	0	13.2589	2.53678	-15.1659	-0.16076	0.0183629	0.0775611	-5.65842	2.64E-15	0.0839025	0	0	0.0274613	0.77505	-22.898	-1.23272	150.479	373.286	601.528	395.25	395.25	395.25	-1.41137	-79.3121	4.04139	120.648	367.458	203.186	185.584	185.584	185.584	-79.3012	3.69953	-1.37625	48.0222	3.13295	-0.064606	0.129599	0.0916445	3.01062	-38.1912	167.09	-25.7065	0	0	-0.225747
1038	0	14.8711	0	0	15.4795	2.61888	-15.9298	-0.154591	0.00293096	0.059856	-4.61832	-1.49E-15	-0.761921	0	0	0.0174269	0.289418	-22.4372	-0.476219	145.928	372.766	595.017	393.962	393.962	393.962	-1.68668	-79.2571	4.63056	102.803	367.768	202.859	185.584	185.584	185.584	-79.2445	4.28102	-1.5257	47.8453	3.5799	-0.937584	0.0986208	0.00740219	3.16342	29.0911	130.897	-13.8795	0	0	-0.110591
1039	0	16.5701	0	0	17.2978	2.67353	-16.435	-0.155744	-0.00901708	0.0341314	-4.89294	2.10E-15	-1.33846	0	0	0.0144057	-0.108463	-21.8753	0.322318	140.386	372.487	589.093	392.767	392.767	392.767	-1.92106	-79.0283	5.13229	85.3214	368.153	202.433	185.584	185.584	185.584	-79.0144	4.7808	-1.64569	47.6941	3.90621	-1.80436	0.0392074	-0.0703559	3.28253	114.66	94.0166	-3.82601	0	0	0.00125307
1040	0	17.9011	0	0	18.7242	2.70903	-16.7619	-0.160403	-0.017872	0.00663808	-5.77493	1.89E-15	-1.80556	0	0	0.0129921	-0.374246	-21.1826	0.954691	133.76	372.437	583.762	391.696	391.696	391.696	-2.09723	-78.6369	5.54828	68.0893	368.571	201.947	185.584	185.584	185.584	-78.6216	5.19052	-1.74831	47.4767	4.10949	-2.45345	-0.0159575	-0.13413	3.36493	195.806	60.0507	3.63945	0	0	0.125456
1041	0	18.886	0	0	19.7822	2.73308	-16.9827	-0.165325	-0.0235362	-0.0180996	-6.71135	1.75E-16	-2.1984	0	0	0.0107296	-0.480431	-20.333	1.24145	125.976	372.583	579.02	390.782	390.782	390.782	-2.2115	-78.0955	5.88662	50.9903	368.988	201.457	185.584	185.584	185.584	-78.0784	5.51397	-1.84074	47.1019	4.19634	-2.70624	-0.0358673	-0.171478	3.41147	253.18	34.1166	7.77511	0	0	0.273841
1042	0	19.5487	0	0	20.4986	2.75168	-17.1531	-0.168765	-0.0262917	-0.0372499	-7.41304	-4.66E-16	-2.51523	0	0	0.0072338	-0.423396	-19.308	1.0724	117.01	372.889	574.873	390.06	390.06	390.06	-2.26869	-77.4139	6.15545	33.9231	369.38	201.015	185.584	185.584	185.584	-77.3943	5.75985	-1.92474	46.4951	4.17929	-2.45786	0.00144481	-0.173644	3.4269	273.939	19.657	8.51659	0	0	0.42772
1043	0	19.9115	0	0	20.8988	2.7685	-17.3069	-0.169545	-0.0266549	-0.0488181	-7.74624	3.96E-15	-2.72306	0	0	0.00300211	-0.225479	-18.1013	0.433691	106.909	373.322	571.347	389.563	389.563	389.563	-2.27741	-76.5978	6.35911	16.8121	369.73	200.661	185.584	185.584	185.584	-76.5754	5.9362	-1.99745	45.6098	4.07412	-1.70377	0.10424	-0.141326	3.41008	252.518	16.4348	6.71749	0	0	0.530573
1044	0	19.9953	0	0	21.0047	2.78454	-17.4533	-0.167144	-0.0252155	-0.0526039	-7.70011	-2.39E-15	-2.77035	0	0	-0.00119383	0.0687938	-16.721	-0.58487	95.7969	373.857	568.49	389.318	389.318	389.318	-2.24478	-75.6502	6.49617	-0.384663	370.034	200.414	185.584	185.584	185.584	-75.6249	6.04583	-2.05392	44.4343	3.89846	-0.545785	0.260004	-0.0859078	3.36197	193.092	20.2381	3.906	0	0	0.514761
1045	0	19.8192	0	0	20.8337	2.79811	-17.577	-0.161972	-0.0226958	-0.0496159	-7.3701	2.15E-15	-2.6218	0	0	-0.00473207	0.402048	-15.1915	-1.80717	83.8711	374.471	566.366	389.34	389.34	389.34	-2.17254	-74.5722	6.55862	-17.6759	370.297	200.272	185.584	185.584	185.584	-74.5443	6.08333	-2.08983	42.9909	3.67233	0.827136	0.438651	-0.0231886	3.27946	107.495	25.0035	1.66976	0	0	0.34454
1046	0	19.4013	0	0	20.4003	2.80529	-17.6424	-0.155109	-0.0196657	-0.041785	-6.89315	3.49E-15	-2.25659	0	0	-0.0074023	0.716741	-13.5499	-3.00902	71.3733	375.125	565.035	389.629	389.629	389.629	-2.05576	-73.3654	6.53336	-35.0418	370.53	200.214	185.584	185.584	185.584	-73.3351	6.03533	-2.10356	41.3291	3.41862	2.1792	0.604723	0.035044	3.16388	11.5249	26.0405	0.933965	0	0	0.0463219
1047	0	18.7584	0	0	19.7168	2.80076	-17.6012	-0.148187	-0.01643	-0.0316645	-6.41163	-2.68E-15	-1.67806	0	0	-0.00946494	0.967152	-11.8405	-3.96488	58.5554	375.771	564.533	390.172	390.172	390.173	-1.88475	-72.032	6.40663	-52.4426	370.751	200.204	185.584	185.584	185.584	-71.9996	5.88488	-2.09788	39.5149	3.16214	3.27626	0.728614	0.0854945	3.02162	-78.7258	22.1865	1.66023	0	0	-0.297119
1048	0	17.9053	0	0	18.7956	2.77903	-17.4031	-0.142954	-0.0133929	-0.0219936	-6.02661	-2.97E-15	-0.955686	0	0	-0.0114753	1.12721	-10.1075	-4.48996	45.6439	376.355	564.865	390.942	390.942	390.942	-1.64982	-70.575	6.17056	-69.8288	370.979	200.204	185.584	185.584	185.584	-70.5407	5.61913	-2.08016	37.6201	2.92663	3.9287	0.791275	0.131125	2.8632	-149.216	15.5023	3.15277	0	0	-0.583635
1049	0	16.8545	0	0	17.6499	2.73563	-17.006	-0.140228	-0.0108258	-0.015149	-5.71553	-2.33E-15	-0.190617	0	0	-0.013792	1.19285	-8.38687	-4.46985	32.8133	376.843	566.001	391.896	391.896	391.896	-1.34756	-68.9976	5.82865	-87.1514	371.231	200.177	185.584	185.584	185.584	-68.9617	5.2374	-2.06038	35.712	2.73059	4.02091	0.786633	0.17492	2.70177	-190.405	9.25756	4.59722	0	0	-0.738533
1050	0	15.614	0	0	16.293	2.66811	-16.3851	-0.13901	-0.00817605	-0.0125835	-5.28718	-1.57E-15	0.577474	0	0	-0.0161341	1.17903	-6.70243	-3.87353	20.1724	377.228	567.885	392.987	392.987	392.987	-0.984832	-67.3014	5.39827	-104.372	371.518	200.1	185.584	185.584	185.584	-67.2644	4.75558	-2.04836	33.8471	2.5841	3.52335	0.722108	0.21563	2.54712	-199.234	6.29223	5.3398	0	0	-0.742642
1051	0	14.1839	0	0	14.7339	2.57669	-15.538	-0.137988	-0.00517732	-0.0148471	-4.57439	-2.45E-15	1.28975	0	0	-0.0177629	1.11318	-5.06414	-2.75019	7.76379	377.537	570.451	394.158	394.158	394.158	-0.577621	-65.4825	4.90863	-121.471	371.844	199.955	185.584	185.584	185.584	-65.4452	4.20432	-2.0523	32.0663	2.4879	2.48805	0.614107	0.245587	2.40631	-179.021	7.02746	5.21006	0	0	-0.626794
1052	0	12.5536	0	0	12.9729	2.46422	-14.4861	-0.136285	-0.001746	-0.0214497	-3.5395	-1.40E-15	1.89029	0	0	-0.0179077	1.02742	-3.47017	-1.21386	-4.42591	377.815	573.624	395.355	395.355	395.355	-0.147594	-63.5291	4.39562	-138.454	372.211	199.726	185.584	185.584	185.584	-63.4927	3.62344	-2.07758	30.3947	2.43477	1.03211	0.485396	0.255477	2.28121	-138.837	10.1308	4.32383	0	0	-0.449506
1053	0	10.7041	0	0	11.0014	2.33555	-13.2704	-0.133677	0.00226226	-0.0311676	-2.29951	2.80E-15	2.34663	0	0	-0.0162128	0.951557	-1.91055	0.579248	-16.4476	378.112	577.339	396.527	396.527	396.527	0.281959	-61.4224	3.89573	-155.349	372.62	199.404	185.584	185.584	185.584	-61.3881	3.05498	-2.1262	28.8413	2.41265	-0.685692	0.359888	0.237103	2.17096	-90.8455	13.2414	2.8883	0	0	-0.26952
1054	0	8.61181	0	0	8.80391	2.19678	-11.9454	-0.130477	0.00648676	-0.042572	-1.08655	-2.80E-15	2.5825	0	0	-0.0128294	0.90826	-0.371448	2.45556	-28.3673	378.464	581.535	397.632	397.632	397.632	0.690318	-59.1406	3.44164	-172.203	373.071	198.985	185.584	185.584	185.584	-59.1094	2.53737	-2.19776	27.4026	2.40774	-2.49008	0.258439	0.188659	2.0723	-47.456	14.4434	1.0724	0	0	-0.129154
1055	0	6.25505	0	0	6.3635	2.05437	-10.572	-0.12739	0.0100182	-0.0546621	-0.185165	2.33E-16	2.47679	0	0	-0.00855248	0.910559	1.16092	4.24766	-40.2424	378.882	586.157	398.645	398.645	398.645	1.06124	-56.6635	3.05877	-189.068	373.568	198.475	185.584	185.584	185.584	-56.6358	2.10143	-2.28942	26.066	2.40712	-4.21282	0.196706	0.113342	1.98005	-18.7788	12.4506	-0.980181	0	0	-0.0495509
1056	0	3.62006	0	0	3.66739	1.91428	-9.20874	-0.125314	0.0120612	-0.0664285	0.126384	-1.40E-15	1.9414	0	0	-0.00512196	0.961748	2.69711	5.81439	-52.1018	379.356	591.154	399.558	399.558	399.558	1.38226	-53.9769	2.76244	-205.991	374.109	197.891	185.584	185.584	185.584	-53.9525	1.76798	-2.39425	24.8147	2.39986	-5.71269	0.189237	0.0208814	1.88983	-13.1309	7.42984	-3.17455	0	0	-0.03941
1057	0	0.70655	0	0	0.71332	1.7811	-7.90288	-0.125031	0.0121065	-0.0774207	-0.377409	-5.82E-17	0.953663	0	0	-0.00508306	1.05703	4.24184	7.05728	-63.9285	379.861	596.467	400.381	400.381	400.381	1.6428	-51.0769	2.55664	-223.007	374.689	197.268	185.584	185.584	185.584	-51.0546	1.54691	-2.4996	23.632	2.3776	-6.8918	0.245492	-0.0782794	1.79663	-35.2497	-0.353416	-5.35689	0	0	-0.0966601
1058	0	-2.46861	0	0	-2.48551	1.65747	-6.68318	-0.127225	0.0101558	-0.0872494	-1.87517	-1.02E-15	-0.414485	0	0	-0.0114299	1.18652	5.79197	7.93196	-75.649	380.364	602.028	401.14	401.14	401.14	1.8326	-47.9711	2.43493	-240.125	375.289	196.656	185.584	185.584	185.584	-47.9495	1.43758	-2.58688	22.5055	2.33421	-7.70687	0.370226	-0.173932	1.69608	-86.7687	-10.8846	-7.2974	0	0	-0.213461
1059	0	-5.86907	0	0	-5.89688	1.54382	-5.55648	-0.132832	0.00600454	-0.0966999	-4.54582	-3.03E-15	-2.0744	0	0	-0.0269354	1.33888	7.33526	8.45197	-87.1306	380.836	607.751	401.871	401.871	401.871	1.94114	-44.68	2.38395	-257.327	375.885	196.117	185.584	185.584	185.584	-44.6575	1.43106	-2.6335	21.4302	2.26584	-8.17287	0.555278	-0.26025	1.58584	-163.322	-25.4445	-8.65442	0	0	-0.370324
1060	0	-9.43678	0	0	-9.46635	1.43857	-4.50914	-0.142612	-6.33E-05	-0.107099	-8.52524	6.99E-16	-3.87037	0	0	-0.0531823	1.50463	8.85069	8.68167	-98.1892	381.252	613.523	402.61	402.61	402.61	1.95709	-41.2383	2.38807	-274.563	376.44	195.728	185.584	185.584	185.584	-41.2135	1.51356	-2.61518	20.4098	2.17094	-8.35583	0.779579	-0.333021	1.46567	-255.493	-45.0531	-9.21048	0	0	-0.537818
1061	0	-13.0898	0	0	-13.1149	1.33897	-3.5152	-0.156717	-0.00747006	-0.119968	-13.8296	9.32E-16	-5.60931	0	0	-0.0891092	1.67785	10.3104	8.71855	-108.608	381.592	619.209	403.395	403.395	403.395	1.86937	-37.6967	2.43258	-291.747	376.914	195.58	185.584	185.584	185.584	-37.669	1.66861	-2.50894	19.4556	2.05094	-8.35489	1.01402	-0.391529	1.33656	-350.731	-70.4298	-8.84743	0	0	-0.681207
1062	0	-16.7212	0	0	-16.7382	1.24235	-2.54892	-0.174593	-0.0146157	-0.135557	-20.2804	3.73E-15	-7.00371	0	0	-0.130088	1.85598	11.6828	8.67001	-118.164	381.839	624.65	404.254	404.254	404.254	1.67027	-34.1241	2.50375	-308.757	377.267	195.779	185.584	185.584	185.584	-34.0942	1.87632	-2.29678	18.5841	1.9103	-8.27875	1.22978	-0.434818	1.20104	-437.47	-100.132	-7.67726	0	0	-0.770502
1063	0	-20.2002	0	0	-20.2084	1.14742	-1.5982	-0.194733	-0.0198066	-0.152683	-27.4266	6.06E-15	-7.76483	0	0	-0.167509	2.03789	12.9369	8.63058	-126.651	381.972	629.672	405.203	405.203	405.203	1.36066	-30.6079	2.58502	-325.438	377.47	196.44	185.584	185.584	185.584	-30.5782	2.10964	-1.97073	17.8132	1.75641	-8.22263	1.40456	-0.463232	1.06208	-507.18	-131.531	-5.80628	0	0	-0.787979
1064	0	-23.3798	0	0	-23.3816	1.05522	-0.673909	-0.214364	-0.0222807	-0.168897	-34.5116	9.32E-16	-7.72402	0	0	-0.190151	2.22109	14.0456	8.66464	-133.903	381.97	634.101	406.245	406.245	406.245	0.954514	-27.2505	2.65121	-341.601	377.518	197.671	185.584	185.584	185.584	-27.2247	2.33012	-1.5373	17.1584	1.59899	-8.2506	1.52358	-0.478976	0.920653	-554.737	-161.647	-3.28056	0	0	-0.731781
1065	0	-26.1115	0	0	-26.1116	0.969175	0.188982	-0.229472	-0.0229407	-0.182279	-40.5416	9.32E-16	-6.92634	0	0	-0.187893	2.39941	14.9891	8.79688	-139.808	381.81	637.771	407.371	407.371	407.371	0.478529	-24.1581	2.66417	-357.045	377.436	199.555	185.584	185.584	185.584	-24.1405	2.48675	-1.01764	16.6302	1.44857	-8.38609	1.58142	-0.484882	0.779858	-577.496	-187.73	-0.144167	0	0	-0.614945
1066	0	-28.2666	0	0	-28.2708	0.894425	0.93855	-0.238408	-0.0218652	-0.191868	-44.7544	-3.73E-15	-5.4182	0	0	-0.158089	2.56181	15.7564	9.01163	-144.315	381.474	640.543	408.557	408.557	408.557	-0.0349507	-21.4248	2.57305	-371.581	377.264	202.135	185.584	185.584	185.584	-21.4187	2.52	-0.441288	16.2307	1.31524	-8.61127	1.5801	-0.482216	0.643692	-576.384	-206.168	3.29813	0	0	-0.462879
1067	0	-29.7544	0	0	-29.7659	0.83701	1.51409	-0.242184	-0.018948	-0.197259	-46.7892	-4.08E-15	-3.33281	0	0	-0.106378	2.69314	16.3461	9.25878	-147.428	380.943	642.305	409.77	409.77	409.77	-0.554479	-19.1191	2.32199	-385.064	377.052	205.409	185.584	185.584	185.584	-19.1251	2.3708	0.160314	15.9536	1.20752	-8.87325	1.53138	-0.470693	0.519778	-556.997	-213.38	6.49975	0	0	-0.307026
1068	0	-30.532	0	0	-30.5497	0.803068	1.85419	-0.242809	-0.0125723	-0.198295	-46.6353	2.80E-15	-0.749108	0	0	-0.0437982	2.77637	16.7649	9.46463	-149.204	380.208	642.982	410.972	410.972	410.972	-1.05415	-17.2757	1.86285	-397.396	376.852	209.347	185.584	185.584	185.584	-17.2909	1.9926	0.759342	15.7837	1.13113	-9.09547	1.45202	-0.448049	0.413678	-527.944	-205.822	8.61058	0	0	-0.174235
1069	0	-30.6091	0	0	-30.6278	0.798332	1.90163	-0.243068	-0.00171988	-0.19402	-44.6495	-1.40E-15	2.17391	0	0	0.0177998	2.79587	17.0264	9.54507	-149.738	379.266	642.536	412.116	412.116	412.116	-1.51265	-15.8917	1.16966	-408.532	376.717	213.899	185.584	185.584	185.584	-15.909	1.36341	1.33202	15.6995	1.08837	-9.19135	1.36217	-0.411307	0.332427	-500.401	-181.786	8.75505	0	0	-0.0798637
1070	0	-30.0464	0	0	-30.0595	0.827274	1.61165	-0.246479	0.0123275	-0.18286	-41.5173	-9.32E-16	5.12506	0	0	0.0698569	2.74082	17.1473	9.41884	-149.147	378.126	640.963	413.155	413.155	413.155	-1.912	-14.9263	0.250132	-418.464	376.704	219.006	185.584	185.584	185.584	-14.9358	0.495156	1.85802	15.6749	1.07759	-9.078	1.28178	-0.362401	0.279707	-485.958	-144.316	6.59018	0	0	-0.0243993
1071	0	-28.9458	0	0	-28.9503	0.891697	0.965901	-0.255698	0.0278742	-0.16367	-38.0233	-5.59E-15	7.90014	0	0	0.108934	2.60792	17.1446	9.01946	-147.559	376.813	638.29	414.04	414.04	414.04	-2.23931	-14.3084	-0.850021	-427.197	376.867	224.59	185.584	185.584	185.584	-14.2991	-0.563317	2.32167	15.6841	1.09298	-8.68845	1.22503	-0.303221	0.261603	-493	-98.141	2.27717	0	0	0.00349847
1072	0	-27.4344	0	0	-27.4344	0.989666	-0.0165136	-0.270341	0.0445786	-0.13641	-34.7522	6.99E-15	10.575	0	0	0.135969	2.40292	17.0324	8.30466	-145.091	375.366	634.57	414.723	414.723	414.723	-2.4871	-13.9483	-2.05306	-434.73	377.252	230.556	185.584	185.584	185.584	-13.911	-1.7328	2.71092	15.7049	1.12509	-7.9811	1.1968	-0.236323	0.282489	-523.977	-47.8234	-3.60091	0	0	0.0199417
1073	0	-25.65	0	0	-25.6569	1.11558	-1.27911	-0.288267	0.0617308	-0.103098	-32.1296	5.59E-15	13.2615	0	0	0.154166	2.14051	16.8201	7.26239	-141.844	373.838	629.883	415.156	415.157	415.157	-2.6484	-13.7493	-3.26432	-441.037	377.9	236.788	185.584	185.584	185.584	-13.6787	-2.91936	3.01171	15.724	1.16157	-6.94562	1.19189	-0.162951	0.347404	-574.92	2.87648	-10.0011	0	0	0.0412212
1074	0	-23.7251	0	0	-23.7539	1.26131	-2.73868	-0.308392	0.0776563	-0.067059	-30.6142	2.80E-15	15.9279	0	0	0.167311	1.84303	16.5109	5.91258	-137.885	372.294	624.329	415.299	415.299	415.299	-2.7115	-13.6198	-4.39208	-446.067	378.854	243.148	185.584	185.584	185.584	-13.5162	-4.03401	3.20328	15.7401	1.18845	-5.60443	1.20128	-0.0862269	0.462607	-639.09	49.7605	-15.4293	0	0	0.0835827
1075	0	-21.7707	0	0	-21.8353	1.41779	-4.30195	-0.329963	0.091013	-0.0328783	-30.5584	0	18.4307	0	0	0.178151	1.53791	16.1014	4.30503	-133.246	370.805	618.03	415.118	415.118	415.118	-2.65731	-13.4873	-5.36383	-449.742	380.154	249.494	185.584	185.584	185.584	-13.3571	-5.00815	3.25763	15.7673	1.19198	-4.01006	1.21299	-0.00781485	0.634381	-707.202	90.4842	-18.7319	0	0	0.166702
1076	0	-19.8631	0	0	-19.9728	1.57698	-5.88565	-0.352273	0.100116	-0.0036222	-32.1073	-2.80E-15	20.4429	0	0	0.187556	1.25472	15.5824	2.5149	-127.923	369.436	611.124	414.598	414.598	414.598	-2.45969	-13.3099	-6.13468	-451.949	381.837	255.695	185.584	185.584	185.584	-13.1654	-5.80065	3.14235	15.8356	1.16025	-2.24034	1.21897	0.0699864	0.8638	-771.687	122.977	-19.1873	0	0	0.314189
1077	0	-18.038	0	0	-18.196	1.73291	-7.42826	-0.374025	0.102826	0.0191185	-35.09	-6.52E-15	21.5177	0	0	0.195002	1.02214	14.9396	0.636555	-121.88	368.241	603.769	413.744	413.744	413.744	-2.09072	-13.082	-6.68593	-452.553	383.924	261.642	185.584	185.584	185.584	-12.9402	-6.39513	2.82759	15.9901	1.08482	-0.391749	1.21182	0.143748	1.14613	-825.532	145.215	-16.5398	0	0	0.548338
1078	0	-16.2928	0	0	-16.4967	1.88187	-8.89181	-0.392643	0.0982771	0.035878	-38.9623	-4.66E-15	21.3529	0	0	0.199968	0.864818	14.155	-1.22445	-115.057	367.259	596.137	412.583	412.583	412.583	-1.53029	-12.833	-7.01895	-451.401	386.405	267.255	185.584	185.584	185.584	-12.7135	-6.79302	2.2959	16.2864	0.961956	1.42905	1.18714	0.210879	1.47012	-863.585	156.451	-11.2128	0	0	0.881592
1079	0	-14.5979	0	0	-14.8405	2.02202	-10.2582	-0.404146	0.0880755	0.0479521	-42.8791	-8.39E-15	19.9715	0	0	0.202516	0.800398	13.209	-2.96119	-107.385	366.507	588.417	411.173	411.173	411.173	-0.772772	-12.6192	-7.14797	-448.352	389.236	272.475	185.584	185.584	185.584	-12.541	-7.00703	1.54766	16.7852	0.793098	3.1153	1.14142	0.271987	1.82103	-881.299	158.378	-4.48701	0	0	1.30621
1080	0	-12.9141	0	0	-13.1847	2.15326	-11.527	-0.405874	0.0738532	0.0571233	-46.0909	2.80E-15	17.5043	0	0	0.202704	0.837029	12.0828	-4.47629	-98.8008	365.985	580.813	409.594	409.594	409.594	0.173166	-12.508	-7.09575	-443.293	392.348	277.253	185.584	185.584	185.584	-12.487	-7.05851	0.599123	17.5431	0.58463	4.57127	1.07583	0.32681	2.1814	-877.012	152.465	2.44872	0	0	1.78511
1081	0	-11.209	0	0	-11.4944	2.27679	-12.711	-0.397509	0.0565933	0.0651408	-48.168	2.56E-15	14.1029	0	0	0.200059	0.971823	10.7614	-5.69213	-89.2625	365.674	573.541	407.947	407.947	407.947	1.28699	-12.5644	-6.89021	-436.17	395.658	281.548	185.584	185.584	185.584	-12.6119	-6.97591	-0.521995	18.6042	0.346935	5.72233	0.998388	0.374827	2.53121	-852.835	140.125	8.77563	0	0	2.25977
1082	0	-9.46618	0	0	-9.75146	2.39446	-13.8285	-0.380929	0.0366913	0.0731711	-49.0478	1.03E-14	9.9185	0	0	0.193771	1.19089	9.2367	-6.55737	-78.7632	365.548	566.825	406.341	406.341	406.341	2.53757	-12.8421	-6.56125	-426.983	399.076	285.311	185.584	185.584	185.584	-12.9638	-6.79205	-1.779	19.9915	0.0925862	6.52115	0.921632	0.414324	2.85376	-813.855	122.401	14.2572	0	0	2.66951
1083	0	-7.68771	0	0	-7.9567	2.50777	-14.8946	-0.35899	0.014841	0.0821006	-48.9025	9.32E-16	5.17493	0	0	0.183426	1.47119	7.50995	-7.04869	-67.3346	365.576	560.891	404.883	404.883	404.883	3.88391	-13.3812	-6.1368	-415.78	402.505	288.491	185.584	185.584	185.584	-13.5778	-6.53961	-3.12752	21.7019	-0.165231	6.94881	0.860368	0.441612	3.12869	-767.328	100.452	18.9565	0	0	2.9755
1084	0	-5.88957	0	0	-6.12514	2.61706	-15.9129	-0.334463	-0.00816446	0.0921872	-47.9678	4.66E-15	0.156499	0	0	0.169429	1.78395	5.59226	-7.16644	-55.0462	365.728	555.955	403.661	403.661	403.661	5.27695	-14.2098	-5.63906	-402.643	405.841	291.027	185.584	185.584	185.584	-14.4778	-6.24624	-4.5172	23.7063	-0.414815	7.00978	0.82752	0.451904	3.34333	-720.097	75.6421	23.172	0	0	3.16935
1085	0	-4.09526	0	0	-4.27976	2.72083	-16.8703	-0.30859	-0.030678	0.102985	-46.3305	4.66E-15	-4.71181	0	0	0.152891	2.09886	3.50378	-6.92448	-41.9957	365.974	552.215	402.729	402.729	402.729	6.66229	-15.3484	-5.08267	-387.668	408.977	292.852	185.584	185.584	185.584	-15.6813	-5.93146	-5.89423	25.9539	-0.647243	6.72124	0.827305	0.440118	3.48754	-675.903	50.1309	26.9839	0	0	3.2619
1086	0	-2.33127	0	0	-2.44768	2.81566	-17.7367	-0.281281	-0.0504734	0.11269	-43.9236	-5.59E-15	-8.91291	0	0	0.135192	2.38765	1.27088	-6.33882	-28.2996	366.288	549.841	402.105	402.105	402.105	7.98536	-16.8108	-4.47609	-370.955	411.815	293.898	185.584	185.584	185.584	-17.1999	-5.60707	-7.20605	28.3825	-0.857649	6.10147	0.850754	0.403231	3.56105	-632.795	26.8004	30.195	0	0	3.25589
1087	0	-0.625699	0	0	-0.659689	2.89698	-18.4731	-0.252661	-0.0655762	0.119469	-40.7115	-3.73E-15	-11.9817	0	0	0.117542	2.6262	-1.07634	-5.42243	-14.0874	366.648	548.969	401.766	401.766	401.766	9.19772	-18.6026	-3.82566	-352.612	414.271	294.104	185.584	185.584	185.584	-19.0377	-5.28024	-8.40728	30.9274	-1.04577	5.1647	0.876802	0.342258	3.56768	-584.964	9.01325	32.4296	0	0	3.13794
1088	0	0.991347	0	0	1.04873	2.96011	-19.0404	-0.22298	-0.0738411	0.121478	-36.7363	-1.86E-15	-13.5351	0	0	0.100433	2.79559	-3.50529	-4.19004	0.493373	367.036	549.695	401.656	401.656	401.656	10.2627	-20.7171	-3.13952	-332.756	416.296	293.431	185.584	185.584	185.584	-21.1881	-4.95695	-9.46462	33.528	-1.2158	3.92616	0.878769	0.262678	3.5155	-524.443	-0.127798	33.1134	0	0	2.87935
1089	0	2.48571	0	0	2.63564	3.00166	-19.4118	-0.194272	-0.0742584	0.118356	-32.3293	1.86E-15	-13.4591	0	0	0.0840757	2.88317	-5.98047	-2.67071	15.2666	367.442	552.065	401.696	401.696	401.696	11.1615	-23.1323	-2.42974	-311.518	417.875	291.868	185.584	185.584	185.584	-23.63	-4.64455	-10.3623	36.131	-1.37556	2.41496	0.833254	0.172609	3.41207	-445.26	0.548498	31.9258	0	0	2.46051
1090	0	3.82041	0	0	4.05524	3.02043	-19.5789	-0.17117	-0.0686862	0.110486	-28.1927	1.86E-15	-12.0861	0	0	0.069022	2.88455	-8.46222	-0.923069	30.0164	367.86	556.07	401.801	401.801	401.801	11.8961	-25.8104	-1.71113	-289.039	419.037	289.444	185.584	185.584	185.584	-26.3278	-4.35194	-11.1044	38.6884	-1.53483	0.689415	0.728565	0.0791522	3.26558	-345.658	8.42241	29.4152	0	0	1.89335
1091	0	4.96285	0	0	5.2673	3.01724	-19.5505	-0.157321	-0.0593928	0.0987975	-24.9666	7.45E-15	-9.90885	0	0	0.055682	2.80636	-10.9056	0.953933	44.4822	368.286	561.629	401.889	401.889	401.889	12.4847	-28.7066	-0.997827	-265.452	419.835	286.219	185.584	185.584	185.584	-29.2394	-4.0878	-11.7097	41.1554	-1.70279	-1.15209	0.565737	-0.0108062	3.08393	-228.035	18.5883	26.1599	0	0	1.22548
1092	0	5.89156	0	0	6.24552	2.9944	-19.347	-0.155408	-0.0487178	0.0839767	-23.1056	0	-7.46801	0	0	0.0442545	2.66846	-13.261	2.82101	58.3678	368.705	568.59	401.894	401.893	401.893	12.9541	-31.7779	-0.300285	-240.864	420.335	282.29	185.584	185.584	185.584	-32.3246	-3.85896	-12.2046	43.4876	-1.88541	-2.97135	0.363741	-0.0903296	2.87698	-100.371	25.4831	22.6114	0	0	0.543271
1093	0	6.60175	0	0	6.98384	2.95523	-18.9968	-0.167237	-0.0375119	0.0660768	-22.7786	9.32E-16	-5.1286	0	0	0.0344094	2.50372	-15.4763	4.5136	71.3648	369.09	576.732	401.765	401.765	401.765	13.3326	-34.9913	0.376159	-215.346	420.598	277.791	185.584	185.584	185.584	-35.553	-3.66941	-12.616	45.6404	-2.08338	-4.60581	0.154681	-0.150038	2.65907	25.1625	26.15	18.5234	0	0	-0.0526976
1094	0	7.10795	0	0	7.49903	2.9039	-18.5355	-0.188514	-0.0267497	0.0451444	-23.3427	-1.86E-15	-3.19036	0	0	0.0249871	2.35387	-17.502	5.86922	83.1875	369.401	585.776	401.473	401.473	401.473	13.6439	-38.3295	1.03186	-188.927	420.673	272.899	185.584	185.584	185.584	-38.9087	-3.51967	-12.9664	47.5724	-2.29202	-5.89653	-0.028335	-0.180181	2.44271	136.36	20.9215	13.8028	0	0	-0.482401
1095	0	7.43351	0	0	7.81862	2.84523	-18.0053	-0.212259	-0.017727	0.0225461	-23.7685	2.80E-15	-1.90655	0	0	0.0154108	2.26152	-19.2959	6.75948	93.6072	369.596	595.417	401.01	401.01	401.01	13.9043	-41.7822	1.67035	-161.625	420.595	267.823	185.584	185.584	185.584	-42.3824	-3.40719	-13.2714	49.2491	-2.50269	-6.72087	-0.160126	-0.173965	2.23754	223.17	12.848	8.75109	0	0	-0.707031
1096	0	7.59274	0	0	7.96134	2.7842	-17.4503	-0.23256	-0.0118686	0.00123185	-23.176	-4.66E-16	-1.47667	0	0	0.00594412	2.26051	-20.8268	7.11546	102.476	369.649	605.353	400.381	400.381	400.381	14.1195	-45.3305	2.29418	-133.481	420.381	262.781	185.584	185.584	185.584	-45.955	-3.32664	-13.5369	50.6471	-2.70546	-7.01838	-0.230512	-0.131986	2.04597	279.65	5.06507	4.26676	0	0	-0.737704
1097	0	7.57684	0	0	7.92134	2.72502	-16.9087	-0.246249	-0.0104346	-0.0159666	-21.1715	4.66E-15	-2.03687	0	0	-0.00259108	2.36814	-22.0765	6.93695	109.734	369.555	615.306	399.606	399.606	399.606	14.2849	-48.9342	2.90184	-104.571	420.028	257.957	185.584	185.584	185.584	-49.5848	-3.26976	-13.759	51.7564	-2.89119	-6.80016	-0.245432	-0.0632388	1.86665	305.97	-0.911496	1.43381	0	0	-0.630324
1098	0	7.34928	0	0	7.66294	2.67009	-16.4034	-0.252513	-0.0136775	-0.0278853	-17.9186	6.06E-15	-3.58454	0	0	-0.00896023	2.58229	-23.0398	6.28386	115.399	369.337	625.044	398.718	398.718	398.718	14.386	-52.5284	3.48546	-75.0059	419.508	253.474	185.584	185.584	185.584	-53.2042	-3.22535	-13.9244	52.5798	-3.05266	-6.13968	-0.221078	0.019056	1.6984	307.466	-5.08223	0.806423	0	0	-0.458312
1099	0	6.85069	0	0	7.12584	2.61941	-15.9347	-0.253701	-0.020567	-0.0358499	-14.2004	0	-5.94136	0	0	-0.0119487	2.8835	-23.7223	5.25641	119.55	369.031	634.377	397.757	397.757	397.757	14.4	-56.0284	4.02899	-44.91	418.779	249.386	185.584	185.584	185.584	-56.7244	-3.18058	-14.0111	53.1321	-3.1844	-5.1517	-0.173964	0.0990177	1.53887	291.348	-8.73278	2.14319	0	0	-0.282259
1100	0	6.01397	0	0	6.24124	2.57045	-15.4799	-0.254584	-0.0291898	-0.0439839	-11.223	9.32E-16	-8.77546	0	0	-0.011858	3.24064	-24.1399	3.97383	122.313	368.682	643.161	396.769	396.769	396.769	14.2995	-59.3438	4.50843	-14.402	417.778	245.692	185.584	185.584	185.584	-60.05	-3.1229	-13.9903	53.4379	-3.28272	-3.96876	-0.112831	0.164227	1.39309	264.365	-13.0814	4.63936	0	0	-0.136851
1101	0	4.78671	0	0	4.95591	2.5187	-14.9969	-0.260001	-0.0376241	-0.0582032	-10.1926	-1.86E-15	-11.6725	0	0	-0.0119916	3.61722	-24.3168	2.55832	123.849	368.33	651.285	395.807	395.807	395.807	14.0551	-62.3981	4.89469	16.4161	416.437	242.383	185.584	185.584	185.584	-63.0997	-3.04181	-13.8295	53.5298	-3.34536	-2.72286	-0.0429649	0.205137	1.26529	233.187	-19.4508	7.42491	0	0	-0.0338553
1102	0	3.15425	0	0	3.25711	2.4584	-14.4314	-0.272801	-0.043871	-0.084416	-11.8844	6.52E-15	-14.1398	0	0	-0.0181077	3.97742	-24.2849	1.12555	124.353	368.004	658.673	394.929	394.929	394.929	13.6385	-65.1481	5.15873	47.4503	414.677	239.484	185.584	185.584	185.584	-65.8262	-2.92927	-13.4954	53.4461	-3.37232	-1.53354	0.0308714	0.218853	1.16002	204.778	-28.3343	9.58834	0	0	0.0321846
1103	0	1.15793	0	0	1.19198	2.38348	-13.7247	-0.292746	-0.0462288	-0.126946	-16.3103	-3.73E-15	-15.6869	0	0	-0.0345213	4.29026	-24.0827	-0.219569	124.046	367.724	665.27	394.192	394.192	394.192	13.0239	-67.5984	5.27801	78.5897	412.422	237.096	185.584	185.584	185.584	-68.2318	-2.77862	-12.9577	53.2296	-3.36667	-0.50212	0.101885	0.206669	1.07827	186.624	-39.996	10.349	0	0	0.0759077
1104	0	-1.09612	0	0	-1.12418	2.28861	-12.8237	-0.315514	-0.0443019	-0.187073	-22.4749	9.32E-16	-15.9817	0	0	-0.058472	4.53237	-23.7532	-1.38483	123.173	367.5	671.044	393.653	393.653	393.653	12.1907	-69.8061	5.2424	109.673	409.599	235.4	185.584	185.584	185.584	-70.373	-2.58284	-12.194	52.9248	-3.33516	0.290304	0.156025	0.172957	1.01566	187.431	-54.6834	9.20648	0	0	0.113374
1105	0	-3.44392	0	0	-3.51694	2.1701	-11.689	-0.33155	-0.0385904	-0.263356	-28.2873	5.59E-15	-14.8544	0	0	-0.0781009	4.68923	-23.3423	-2.29355	121.995	367.333	675.981	393.363	393.363	393.363	11.1265	-71.8706	5.05593	140.461	406.153	234.638	185.584	185.584	185.584	-72.3521	-2.33333	-11.1948	52.5763	-3.28822	0.783971	0.176065	0.12316	0.963457	216.993	-72.5148	5.92956	0	0	0.155077
1106	0	-5.68989	0	0	-5.78346	2.02669	-10.3035	-0.32754	-0.0299171	-0.352108	-30.9607	-4.66E-15	-12.2711	0	0	-0.0795474	4.75518	-22.8954	-2.88848	120.775	367.217	680.079	393.357	393.357	393.357	9.83164	-73.9068	4.73399	170.604	402.056	235.047	185.584	185.584	185.584	-74.2892	-2.02084	-9.96785	52.2257	-3.23906	0.941714	0.139697	0.0621112	0.906004	286.395	-92.9245	0.4533	0	0	0.200463
1107	0	-7.65015	0	0	-7.73931	1.86017	-8.67932	-0.290687	-0.0190423	-0.447928	-27.8861	5.59E-15	-8.32963	0	0	-0.059604	4.73273	-22.4549	-3.13771	119.759	367.141	683.346	393.657	393.657	393.657	8.32647	-76.0046	4.29721	199.635	397.325	236.762	185.584	185.584	185.584	-76.2825	-1.63903	-8.54158	51.9097	-3.20227	0.751979	0.0315597	-0.00465875	0.826738	403.448	-114.025	-7.06709	0	0	0.232719
1108	0	-9.19992	0	0	-9.26691	1.67567	-6.86315	-0.21465	-0.00657203	-0.544452	-17.7245	-2.91E-15	-3.28845	0	0	-0.0310147	4.63106	-22.0565	-3.0407	119.163	367.088	685.798	394.261	394.261	394.261	6.65589	-78.1877	3.76769	226.97	392.026	239.715	185.584	185.584	185.584	-78.366	-1.18864	-6.9674	51.6567	-3.19207	0.232591	-0.156375	-0.0721455	0.712479	569.871	-132.967	-16.2773	0	0	0.223383
1109	0	-10.3074	0	0	-10.3462	1.48158	-4.93755	-0.104835	0.0068667	-0.634685	-1.26795	2.56E-15	2.41406	0	0	-0.0120472	4.46441	-21.7267	-2.63363	119.148	367.038	687.45	395.145	395.145	395.145	4.89023	-80.3901	3.17062	251.952	386.285	243.567	185.584	185.584	185.584	-80.4845	-0.680284	-5.31806	51.4844	-3.21984	-0.56563	-0.41487	-0.13571	0.561797	775.898	-146.742	-26.6095	0	0	0.146309
1110	0	-11.0365	0	0	-11.052	1.28915	-3.01714	0.0211769	0.0192633	-0.712109	18.5175	0	8.08562	0	0	-0.0089615	4.24983	-21.4808	-1.98995	119.813	366.96	688.317	396.266	396.266	396.266	3.11902	-82.4643	2.54115	273.932	380.278	247.714	185.584	185.584	185.584	-82.4991	-0.13371	-3.68221	51.3976	-3.29187	-1.55908	-0.71766	-0.193072	0.390515	1000.26	-154.555	-37.2651	0	0	-0.00077237
1111	0	-11.5152	0	0	-11.5179	1.11117	-1.23485	0.14002	0.0275431	-0.772284	37.4788	-3.03E-15	12.9011	0	0	-0.0113614	4.00498	-21.3228	-1.21386	121.187	366.815	688.409	397.565	397.565	397.565	1.43723	-84.2206	1.92858	292.355	374.198	251.393	185.584	185.584	185.584	-84.2237	0.426044	-2.15267	51.3882	-3.40743	-2.63817	-1.03178	-0.242916	0.225988	1216.88	-158.162	-47.4614	0	0	-0.182869
1112	0	-11.8845	0	0	-11.8847	0.960012	0.280875	0.231178	0.0290692	-0.813376	51.6825	-4.66E-15	16.133	0	0	-0.00542326	3.74599	-21.2471	-0.426672	123.236	366.554	687.729	398.971	398.971	398.971	-0.0718148	-85.4812	1.39013	306.817	368.221	253.842	185.584	185.584	185.584	-85.4781	0.97325	-0.810358	51.4364	-3.55783	-3.68065	-1.32305	-0.282406	0.100416	1401.42	-160.525	-56.5138	0	0	-0.334932
1113	0	-12.2513	0	0	-12.2552	0.84541	1.4299	0.281826	0.0240094	-0.835263	58.4262	-8.15E-15	17.4545	0	0	0.0106022	3.48558	-21.2408	0.25203	125.874	366.12	686.278	400.411	400.411	400.411	-1.34888	-86.125	0.97626	317.075	362.47	254.464	185.584	185.584	185.584	-86.1342	1.48472	0.289629	51.5131	-3.72671	-4.56991	-1.56478	-0.305912	0.0391575	1535.96	-162.936	-63.7662	0	0	-0.385496
1114	0	-12.6585	0	0	-12.6676	0.773069	2.15467	0.286464	0.0152304	-0.83823	56.5404	3.15E-15	17.0208	0	0	0.0252654	3.23216	-21.2868	0.722942	128.979	365.463	684.054	401.811	401.811	401.812	-2.36217	-86.113	0.716157	323.021	357.007	252.937	185.584	185.584	185.584	-86.1439	1.94088	1.12343	51.5841	-3.89186	-5.21273	-1.73629	-0.305417	0.0584674	1608.54	-163.998	-68.4191	0	0	-0.285183
1115	0	-13.0745	0	0	-13.0866	0.744552	2.44019	0.244302	0.00677134	-0.822392	46.2291	3.84E-15	15.3847	0	0	0.0265181	2.98935	-21.3673	0.920832	132.41	364.545	681.057	403.104	403.104	403.104	-3.10314	-85.4949	0.611812	324.66	351.841	249.265	185.584	185.584	185.584	-85.5487	2.32591	1.69448	51.6138	-4.02811	-5.552	-1.82474	-0.274766	0.164396	1612.83	-160.525	-69.6692	0	0	-0.0306834
1116	0	-13.3966	0	0	-13.4076	0.758235	2.30321	0.159728	0.00288207	-0.787209	29.0262	-1.63E-15	13.3522	0	0	0.0162699	2.75625	-21.4652	0.819916	136.017	363.35	677.302	404.225	404.225	404.225	-3.58039	-84.404	0.641286	322.105	346.959	243.774	185.584	185.584	185.584	-84.4759	2.62817	2.02464	51.5695	-4.10994	-5.57116	-1.82466	-0.211719	0.355268	1547.82	-148.284	-67.1246	0	0	0.327212
1117	0	-13.466	0	0	-13.4726	0.810814	1.77658	0.0445992	0.00747098	-0.731995	7.79736	-1.40E-15	11.7403	0	0	0.0142541	2.52815	-21.5656	0.430499	139.648	361.884	672.816	405.117	405.117	405.117	-3.81442	-83.0401	0.769791	315.601	342.357	237.056	185.584	185.584	185.584	-83.1221	2.84192	2.14402	51.4246	-4.11378	-5.28985	-1.74067	-0.11664	0.613571	1419.61	-121.908	-61.4082	0	0	0.696297
1118	0	-13.1027	0	0	-13.1043	0.898809	0.894596	-0.081441	0.0228282	-0.65653	-13.5954	-1.86E-15	11.0414	0	0	0.044969	2.29776	-21.6557	-0.210333	143.151	360.177	667.651	405.726	405.726	405.726	-3.8339	-81.6356	0.964323	305.537	338.058	229.863	185.584	185.584	185.584	-81.7189	2.97073	2.08207	51.1622	-4.01987	-4.75389	-1.58515	0.00611357	0.914356	1241.16	-77.3576	-54.3431	0	0	0.973211
1119	0	-12.1545	0	0	-12.1547	1.01935	-0.314254	-0.195714	0.0468953	-0.562193	-31.2363	2.33E-15	11.0968	0	0	0.115127	2.05642	-21.7254	-1.04898	146.379	358.275	661.885	406.007	406.007	406.007	-3.67416	-80.4062	1.2071	292.441	334.127	222.949	185.584	185.584	185.584	-80.4831	3.03132	1.86305	50.7775	-3.81356	-4.02446	-1.37603	0.147506	1.22697	1030.32	-14.8988	-48.4362	0	0	1.07933
1120	0	-10.5487	0	0	-10.5541	1.16968	-1.82121	-0.279477	0.0726096	-0.452636	-42.2923	-9.32E-16	11.1554	0	0	0.201807	1.795	-21.7669	-2.0219	149.193	356.238	655.621	405.923	405.923	405.923	-3.38018	-79.5	1.49981	276.927	330.658	216.915	185.584	185.584	185.584	-79.5654	3.05591	1.50994	50.2793	-3.48685	-3.1712	-1.13187	0.292359	1.52699	805.713	58.6955	-45.6066	0	0	0.985834
1121	0	-8.32144	0	0	-8.33783	1.34544	-3.57984	-0.325775	0.0916377	-0.334653	-46.0254	-1.86E-15	10.423	0	0	0.266748	1.50415	-21.7756	-3.05689	151.471	354.133	648.989	405.455	405.455	405.455	-3.01208	-78.9678	1.85625	259.631	327.728	212.112	185.584	185.584	185.584	-79.0191	3.08964	1.05481	49.6913	-3.03937	-2.27091	-0.870833	0.422944	1.80195	583.847	133.03	-46.2018	0	0	0.720056
1122	0	-5.60853	0	0	-5.63467	1.53932	-5.51176	-0.338198	0.100932	-0.218286	-43.6073	4.66E-16	8.79918	0	0	0.284364	1.1745	-21.7499	-4.07154	153.121	352.033	642.136	404.606	404.606	404.606	-2.64378	-78.7679	2.28828	241.159	325.37	208.625	185.584	185.584	185.584	-78.8052	3.18122	0.545066	49.0506	-2.47905	-1.40908	-0.611907	0.525452	2.05034	380.036	200.154	-49.3442	0	0	0.354244
1123	0	-2.60205	0	0	-2.62458	1.74123	-7.51028	-0.323818	0.101031	-0.1145	-37.0648	8.85E-15	6.66272	0	0	0.253997	0.797223	-21.6904	-4.97295	154.079	350.01	635.223	403.407	403.407	403.407	-2.34822	-78.8014	2.79526	222.043	323.568	206.339	185.584	185.584	185.584	-78.8268	3.3694	0.0364273	48.4039	-1.82254	-0.680019	-0.377649	0.590135	2.27184	209.338	253.699	-53.3568	0	0	-0.0159043
1124	0	0.495903	0	0	0.502745	1.9398	-9.45795	-0.290865	0.0932789	-0.0312253	-28.5683	-5.36E-15	4.45576	0	0	0.193884	0.365753	-21.598	-5.66383	154.313	348.138	628.403	401.919	401.919	401.919	-2.17887	-78.9499	3.36024	202.72	322.276	205.013	185.584	185.584	185.584	-78.9657	3.6714	-0.419902	47.8016	-1.0942	-0.180663	-0.188968	0.608254	2.4659	82.8998	288.003	-56.1105	0	0	-0.304615
1125	0	3.50544	0	0	3.57415	2.12407	-11.2458	-0.250287	0.0806089	0.027878	-20.2021	6.52E-15	2.62949	0	0	0.129105	-0.120768	-21.4704	-6.05803	153.805	346.482	621.813	400.23	400.23	400.23	-2.15885	-79.101	3.95147	183.512	321.43	204.35	185.584	185.584	185.584	-79.1101	4.07845	-0.78611	47.2885	-0.325517	0.00561944	-0.0599361	0.579997	2.63249	6.1698	301.295	-55.8689	0	0	-0.466524
1126	0	6.28884	0	0	6.44954	2.28517	-12.7909	-0.211701	0.0651076	0.0618236	-13.4192	2.45E-15	1.3555	0	0	0.0772359	-0.65334	-21.2993	-6.10231	152.533	345.104	615.559	398.444	398.444	398.444	-2.27868	-79.1675	4.53163	164.631	320.964	204.064	185.584	185.584	185.584	-79.1729	4.56024	-1.04424	46.8933	0.447268	-0.16876	-0.000684002	0.50824	2.77559	-18.1621	293.283	-51.667	0	0	-0.497704
1127	0	8.75795	0	0	9.03018	2.41766	-14.0477	-0.180737	0.0483207	0.0723923	-8.82979	-3.61E-15	0.595985	0	0	0.0439697	-1.21013	-21.0678	-5.79701	150.453	344.058	609.707	396.672	396.672	396.672	-2.50456	-79.0962	5.06812	146.185	320.813	203.922	185.584	185.584	185.584	-79.1015	5.07579	-1.19622	46.619	1.18578	-0.694398	-0.0137194	0.400744	2.89453	7.95906	265.97	-43.5454	0	0	-0.428103
1128	0	10.8693	0	0	11.2582	2.52008	-15.0098	-0.15999	0.0313455	0.064241	-6.43909	-4.16E-15	0.19146	0	0	0.0267378	-1.75641	-20.7514	-5.20694	147.486	343.39	604.283	395.013	395.013	395.013	-2.7919	-78.8662	5.54046	128.188	320.917	203.769	185.584	185.584	185.584	-78.8749	5.58561	-1.25905	46.4376	1.8532	-1.49433	-0.0861002	0.26692	2.99301	74.4408	222.318	-32.2055	0	0	-0.295669
1129	0	12.6134	0	0	13.1111	2.59474	-15.7058	-0.148954	0.0145602	0.0436754	-5.79082	3.39E-15	-0.102641	0	0	0.0192845	-2.24912	-20.3209	-4.45614	143.521	343.12	599.284	393.548	393.549	393.548	-3.09721	-78.4805	5.94314	110.587	321.217	203.526	185.584	185.584	185.584	-78.4954	6.06054	-1.25861	46.2908	2.41922	-2.43078	-0.193756	0.118763	3.07204	164.628	166.501	-18.8982	0	0	-0.123003
1130	0	14.0024	0	0	14.593	2.64668	-16.1871	-0.145159	-0.00146393	0.0172745	-6.21409	3.88E-15	-0.471103	0	0	0.015881	-2.64483	-19.7466	-3.70735	138.432	343.245	594.69	392.33	392.33	392.33	-3.38606	-77.9556	6.28275	93.2809	321.653	203.178	185.584	185.584	185.584	-77.9783	6.48468	-1.22267	46.099	2.86394	-3.32829	-0.303934	-0.0294951	3.13559	257.857	104.079	-5.24808	0	0	0.0839304
1131	0	15.0587	0	0	15.723	2.68214	-16.5144	-0.146031	-0.0159495	-0.00935592	-7.10073	3.43E-15	-1.0004	0	0	0.0131243	-2.90947	-19.0028	-3.13009	132.101	343.727	590.49	391.387	391.387	391.387	-3.63541	-77.312	6.57196	76.1544	322.168	202.75	185.584	185.584	185.584	-77.3428	6.85305	-1.17539	45.7754	3.1802	-4.00845	-0.383142	-0.161153	3.18536	333.728	42.487	6.87107	0	0	0.317279
1132	0	15.8073	0	0	16.5269	2.70717	-16.7448	-0.149096	-0.0279345	-0.0321352	-7.97022	-2.30E-15	-1.66467	0	0	0.00960882	-3.02656	-18.0715	-2.86484	124.447	344.508	586.69	390.732	390.732	390.732	-3.83294	-76.5675	6.82308	59.0959	322.707	202.29	185.584	185.584	185.584	-76.6055	7.16688	-1.13365	45.2425	3.37277	-4.32727	-0.402911	-0.260649	3.22296	375.806	-10.4101	15.8359	0	0	0.549114
1133	0	16.271	0	0	17.0293	2.72643	-16.9217	-0.152501	-0.036422	-0.0484255	-8.52909	3.26E-15	-2.34483	0	0	0.00526763	-3.002	-16.9453	-2.99106	115.457	345.52	583.33	390.364	390.364	390.364	-3.97455	-75.7335	7.0429	42.0156	323.221	201.849	185.584	185.584	185.584	-75.7771	7.42864	-1.10524	44.4459	3.45532	-4.20734	-0.346164	-0.317087	3.24483	374.246	-47.9502	20.6682	0	0	0.726653
1134	0	16.4685	0	0	17.2504	2.74245	-17.0685	-0.154958	-0.0404806	-0.0565786	-8.65	-2.39E-15	-2.86552	0	0	0.000682456	-2.86351	-15.6297	-3.50615	105.204	346.697	580.48	390.276	390.276	390.276	-4.06127	-74.8135	7.23008	24.8544	323.675	201.468	185.584	185.584	185.584	-74.8608	7.638	-1.08954	43.3628	3.44651	-3.65745	-0.208902	-0.32942	3.24446	326.283	-67.3277	21.4696	0	0	0.783294
1135	0	16.4141	0	0	17.2046	2.75526	-17.1858	-0.155577	-0.0400669	-0.0564286	-8.32223	1.16E-16	-3.10911	0	0	-0.00340971	-2.65491	-14.144	-4.32071	93.8476	347.98	578.234	390.454	390.454	390.454	-4.09437	-73.804	7.37492	7.58893	324.051	201.173	185.584	185.584	185.584	-73.8533	7.78873	-1.08085	42.0046	3.36686	-2.77496	-0.00766776	-0.306432	3.21267	238.488	-70.4918	19.3475	0	0	0.66905
1136	0	16.119	0	0	16.9005	2.76242	-17.2513	-0.154452	-0.0363362	-0.0493557	-7.66979	-2.33E-15	-3.07852	0	0	-0.00646147	-2.42587	-12.5202	-5.27473	81.6276	349.317	576.689	390.879	390.879	390.879	-4.07198	-72.6963	7.46088	-9.76997	324.351	200.966	185.584	185.584	185.584	-72.7458	7.86759	-1.07213	40.4117	3.23679	-1.72713	0.225675	-0.261989	3.14289	125.03	-62.9183	15.9038	0	0	0.381819
1137	0	15.5913	0	0	16.3433	2.75942	-17.2239	-0.152485	-0.0309813	-0.0379086	-6.89144	-4.08E-15	-2.8516	0	0	-0.00837264	-2.22045	-10.7994	-6.17075	68.8283	350.652	575.921	391.526	391.526	391.526	-3.98955	-71.4781	7.46769	-27.1835	324.593	200.83	185.584	185.584	185.584	-71.5261	7.85671	-1.05693	38.6441	3.07541	-0.715877	0.453112	-0.207482	3.03675	4.20114	-50.3282	12.3957	0	0	-0.0193703
1138	0	14.8385	0	0	15.5375	2.74048	-17.0505	-0.15086	-0.0249917	-0.0250346	-6.1676	-1.63E-15	-2.46325	0	0	-0.00950509	-2.06782	-9.02553	-6.81377	55.7411	351.933	575.971	392.362	392.362	392.362	-3.8441	-70.1375	7.37646	-44.5948	324.801	200.735	185.584	185.584	185.584	-70.1823	7.73955	-1.0295	36.7686	2.89884	0.0630281	0.641187	-0.149024	2.90141	-105.843	-36.443	9.34507	0	0	-0.434385
1139	0	13.8681	0	0	14.49	2.69981	-16.6771	-0.150112	-0.018664	-0.0138164	-5.54754	-4.19E-15	-1.90039	0	0	-0.0104212	-1.97771	-7.2385	-7.04711	42.6263	353.121	576.84	393.349	393.349	393.349	-3.63862	-68.6641	7.17661	-61.9397	325.001	200.647	185.584	185.584	185.584	-68.7047	7.50849	-0.98548	34.8487	2.71794	0.455598	0.764053	-0.086338	2.74946	-189.264	-22.0303	6.61362	0	0	-0.758492
1140	0	12.6868	0	0	13.2113	2.63314	-16.0619	-0.149871	-0.0117992	-0.00689208	-4.9332	-1.37E-15	-1.11962	0	0	-0.0115493	-1.94108	-5.46922	-6.77817	29.6848	354.199	578.486	394.445	394.445	394.445	-3.38477	-67.0509	6.87155	-79.1603	325.218	200.536	185.584	185.584	185.584	-67.0865	7.1708	-0.922259	32.9365	2.53657	0.373901	0.808268	-0.0200597	2.59431	-235.596	-6.79286	3.89599	0	0	-0.923455
1141	0	11.2979	0	0	11.7124	2.53898	-15.1864	-0.148603	-0.00407809	-0.00575338	-4.09819	-2.74E-15	-0.0941178	0	0	-0.0127762	-1.93506	-3.73652	-5.99067	17.0412	355.187	580.844	395.607	395.607	395.607	-3.10232	-65.291	6.4804	-96.2181	325.474	200.376	185.584	185.584	185.584	-65.3218	6.74993	-0.839235	31.0683	2.35111	-0.193464	0.774729	0.0475733	2.44545	-242.118	9.76625	1.02184	0	0	-0.916864
1142	0	9.6965	0	0	9.99914	2.41932	-14.0634	-0.144763	0.00453256	-0.0102158	-2.85977	-6.99E-16	1.12706	0	0	-0.0133982	-1.93033	-2.04716	-4.74283	4.74261	356.129	583.834	396.791	396.791	396.791	-2.81457	-63.3742	6.03519	-113.105	325.792	200.144	185.584	185.584	185.584	-63.4009	6.28141	-0.738407	29.2638	2.15216	-1.18506	0.679915	0.109482	2.30805	-215.185	26.6595	-1.83371	0	0	-0.77758
1143	0	7.86688	0	0	8.06662	2.27937	-12.7356	-0.138044	0.0132859	-0.018909	-1.24408	-1.86E-15	2.36113	0	0	-0.012345	-1.89883	-0.398269	-3.15208	-7.22976	357.088	587.374	397.96	397.96	397.96	-2.54208	-61.2834	5.57505	-129.846	326.199	199.813	185.584	185.584	185.584	-61.3069	5.80557	-0.625233	27.5286	1.92798	-2.48299	0.553042	0.15607	2.18331	-168.424	41.4489	-4.32373	0	0	-0.572021
1144	0	5.78428	0	0	5.89837	2.12636	-11.2679	-0.129687	0.0204028	-0.029916	0.480863	-1.86E-15	3.27919	0	0	-0.00860197	-1.81987	1.21886	-1.37036	-18.9362	358.122	591.392	399.081	399.081	399.081	-2.29918	-58.9961	5.13946	-146.497	326.725	199.357	185.584	185.584	185.584	-59.0174	5.3607	-0.507757	25.858	1.66803	-3.93803	0.426316	0.179512	2.06912	-118.268	50.9854	-6.11948	0	0	-0.368041
1145	0	3.42157	0	0	3.47158	1.96786	-9.73144	-0.121605	0.0241199	-0.0417631	1.93114	-2.33E-15	3.5483	0	0	-0.00204099	-1.68354	2.81468	0.443165	-30.449	359.267	595.824	400.134	400.134	400.134	-2.0951	-56.4887	4.76209	-163.125	327.389	198.756	185.584	185.584	185.584	-56.5086	4.97883	-0.392702	24.2429	1.36636	-5.39664	0.328049	0.174967	1.96349	-79.1761	52.6177	-7.16974	0	0	-0.2182
1146	0	0.757459	0	0	0.765267	1.81025	-8.18946	-0.115599	0.0234092	-0.053579	2.73397	-2.33E-16	2.96487	0	0	0.00578333	-1.49103	4.39797	2.14588	-41.8236	360.533	600.614	401.109	401.109	401.109	-1.93817	-53.7435	4.46636	-179.798	328.198	198.007	185.584	185.584	185.584	-53.763	4.68374	-0.280317	22.6749	1.02279	-6.72382	0.277091	0.142521	1.86285	-60.9841	45.1773	-7.61962	0	0	-0.153441
1147	0	-2.21645	0	0	-2.23164	1.65787	-6.68713	-0.113104	0.0180142	-0.0651817	2.5765	-1.16E-15	1.50842	0	0	0.0114761	-1.25255	5.97323	3.62815	-53.0766	361.904	605.706	402.009	402.009	402.009	-1.83933	-50.7531	4.26407	-196.567	329.133	197.13	185.584	185.584	185.584	-50.7735	4.49053	-0.161095	21.1496	0.6425	-7.81827	0.284289	0.0853313	1.76403	-68.7571	28.7714	-7.63301	0	0	-0.184311
1148	0	-5.49095	0	0	-5.51413	1.51276	-5.24772	-0.113842	0.00893878	-0.0776382	1.32387	-1.69E-15	-0.598847	0	0	0.011038	-0.983868	7.53879	4.82257	-64.1731	363.343	611.039	402.848	402.848	402.848	-1.81371	-47.5228	4.15644	-213.456	330.151	196.172	185.584	185.584	185.584	-47.5462	4.40594	-0.0152784	19.6692	0.234655	-8.62029	0.350475	0.0112789	1.66456	-101.793	5.43555	-7.43646	0	0	-0.297147
1149	0	-9.03767	0	0	-9.05855	1.37506	-3.87557	-0.118086	-0.00183002	-0.0921481	-1.22155	-2.56E-15	-2.95226	0	0	-0.000330235	-0.702501	9.08556	5.70683	-75.0219	364.806	616.533	403.646	403.646	403.646	-1.87896	-44.0703	4.13702	-230.468	331.192	195.204	185.584	185.584	185.584	-44.0998	4.42866	0.183911	18.2441	-0.189328	-9.11388	0.470846	-0.070281	1.56373	-156.732	-22.2299	-7.11552	0	0	-0.464785
1150	0	-12.8056	0	0	-12.8187	1.24381	-2.56356	-0.12749	-0.0123874	-0.109436	-5.38976	-1.40E-15	-5.13604	0	0	-0.0274334	-0.424325	10.5966	6.30116	-85.4787	366.249	622.089	404.426	404.426	404.426	-2.05024	-40.4262	4.19579	-247.577	332.194	194.324	185.584	185.584	185.584	-40.4664	4.55014	0.46314	16.8927	-0.616341	-9.32399	0.635577	-0.150828	1.46166	-228.759	-51.8444	-6.63661	0	0	-0.651872
1151	0	-16.714	0	0	-16.7185	1.1178	-1.30133	-0.143398	-0.0213632	-0.129281	-11.4085	9.32E-16	-6.82507	0	0	-0.0720419	-0.161117	12.0476	6.66047	-95.3577	367.63	627.584	405.21	405.21	405.21	-2.33495	-36.6404	4.32187	-264.722	333.102	193.66	185.584	185.584	185.584	-36.6973	4.7552	0.841678	15.6407	-1.03199	-9.30844	0.829932	-0.225052	1.35803	-311.754	-82.0946	-5.82244	0	0	-0.818735
1152	0	-20.6461	0	0	-20.6461	0.99634	-0.0834485	-0.165899	-0.0274968	-0.150157	-19.2144	-3.26E-15	-7.76129	0	0	-0.130012	0.0805886	13.4092	6.86154	-104.449	368.913	632.873	406.012	406.012	406.012	-2.72814	-32.7891	4.50287	-281.787	333.89	193.365	185.584	185.584	185.584	-32.8699	5.02174	1.32527	14.5182	-1.42093	-9.14502	1.03372	-0.289116	1.25149	-398.336	-111.443	-4.52072	0	0	-0.92469
1153	0	-24.4482	0	0	-24.4528	0.879952	1.08365	-0.19252	-0.0303283	-0.169596	-28.2445	5.13E-15	-7.79062	0	0	-0.188901	0.298982	14.6496	6.98638	-112.541	370.068	637.79	406.841	406.841	406.841	-3.20966	-28.9776	4.72104	-298.591	334.563	193.6	185.584	185.584	185.584	-29.0896	5.31913	1.9021	13.5553	-1.76743	-8.91481	1.22418	-0.340953	1.13923	-479.842	-138.386	-2.57035	0	0	-0.936414
1154	0	-27.94	0	0	-27.962	0.770718	2.17821	-0.218358	-0.0304942	-0.185155	-37.435	5.10E-15	-6.86006	0	0	-0.230134	0.494962	15.739	7.10564	-119.446	371.07	642.163	407.699	407.699	407.699	-3.74496	-25.3351	4.9473	-314.892	335.162	194.505	185.584	185.584	185.584	-25.4842	5.60641	2.54273	12.7781	-2.05615	-8.68582	1.38013	-0.379944	1.01897	-547.221	-161.308	0.109977	0	0	-0.838953
1155	0	-30.9359	0	0	-30.9884	0.672123	3.16482	-0.239356	-0.0277237	-0.195439	-45.6178	2.33E-15	-4.83948	0	0	-0.237433	0.669639	16.6527	7.2657	-125.017	371.901	645.822	408.581	408.581	408.581	-4.291	-22.0001	5.13743	-330.423	335.756	196.164	185.584	185.584	185.584	-22.1883	5.8326	3.20524	12.2035	-2.27384	-8.50072	1.48615	-0.405085	0.890768	-593.375	-177.275	3.35882	0	0	-0.644425
1156	0	-33.2698	0	0	-33.3614	0.588898	3.99617	-0.253238	-0.0202547	-0.200524	-51.7542	-1.86E-15	-1.55019	0	0	-0.203397	0.822106	17.3747	7.48157	-129.168	372.549	648.616	409.478	409.478	409.478	-4.80118	-19.1011	5.23381	-344.929	336.434	198.597	185.584	185.584	185.584	-19.3248	5.93999	3.8402	11.8359	-2.41076	-8.37051	1.53552	-0.413425	0.760781	-614.917	-181.805	6.68323	0	0	-0.391785
1157	0	-34.8184	0	0	-34.9479	0.527154	4.61188	-0.259999	-0.0076181	-0.201347	-55.1485	-5.59E-15	2.85192	0	0	-0.132196	0.948351	17.8984	7.73615	-131.869	373.012	650.42	410.38	410.38	410.38	-5.22631	-16.7383	5.17382	-358.206	337.303	201.765	185.584	185.584	185.584	-16.9866	5.8709	4.39303	11.6655	-2.46189	-8.27483	1.5315	-0.403988	0.635531	-613.516	-171.976	9.44136	0	0	-0.1362
1158	0	-35.5192	0	0	-35.6718	0.494185	4.94022	-0.261512	0.00940611	-0.19837	-55.5576	4.66E-15	7.8336	0	0	-0.0380339	1.04182	18.2272	7.98545	-133.156	373.297	651.145	411.273	411.273	411.273	-5.51659	-14.9689	4.90302	-370.123	338.483	205.594	185.584	185.584	185.584	-15.224	5.57794	4.8086	11.6687	-2.42853	-8.16816	1.48618	-0.375608	0.523937	-596.211	-146.906	10.9319	0	0	0.0721188
1159	0	-35.3788	0	0	-35.5285	0.497667	4.90555	-0.26064	0.0289446	-0.19094	-53.1984	2.80E-15	12.5906	0	0	0.0597504	1.09531	18.3729	8.16792	-133.11	373.42	650.741	412.141	412.141	412.141	-5.62511	-13.7971	4.39131	-380.629	340.094	210	185.584	185.584	185.584	-14.0366	5.03677	5.03746	11.8097	-2.31863	-7.98974	1.41826	-0.330044	0.430809	-573.902	-108.553	10.5256	0	0	0.206624
1160	0	-34.4722	0	0	-34.5908	0.544186	4.44214	-0.259833	0.0479985	-0.177139	-48.6472	1.86E-15	16.2659	0	0	0.14232	1.10374	18.3534	8.21631	-131.852	373.408	649.195	412.961	412.961	412.961	-5.51313	-13.1705	3.64689	-389.733	342.24	214.9	185.584	185.584	185.584	-13.3726	4.25735	5.0422	12.0456	-2.14722	-7.67561	1.34592	-0.27101	0.361455	-557.616	-61.7662	7.96481	0	0	0.270234
1161	0	-32.9326	0	0	-33.0026	0.637115	3.5147	-0.261118	0.0629302	-0.154411	-42.8059	-9.32E-16	18.2241	0	0	0.196367	1.06678	18.1896	8.06997	-129.523	373.3	646.532	413.703	413.703	413.702	-5.15792	-12.9869	2.72128	-397.49	344.987	220.209	185.584	185.584	185.584	-13.136	3.28827	4.80381	12.3308	-1.9357	-7.17062	1.28578	-0.20572	0.31673	-557.039	-13.6152	3.64176	0	0	0.287161
1162	0	-30.9321	0	0	-30.9561	0.774496	2.14037	-0.266426	0.070861	-0.121677	-36.8301	3.73E-15	18.282	0	0	0.218225	0.990732	17.9019	7.6862	-126.264	373.145	642.806	414.328	414.328	414.328	-4.56122	-13.1097	1.70108	-403.97	348.35	225.824	185.584	185.584	185.584	-13.201	2.21033	4.32653	12.6235	-1.71067	-6.43892	1.24718	-0.141362	0.301442	-577.716	28.9465	-1.34881	0	0	0.2857
1163	0	-28.6564	0	0	-28.6572	0.94826	0.398726	-0.277269	0.0721316	-0.0807256	-31.9276	-9.32E-16	16.864	0	0	0.215041	0.889048	17.5077	7.04881	-122.2	373.002	638.094	414.791	414.791	414.791	-3.75088	-13.3937	0.687613	-409.226	352.287	231.615	185.584	185.584	185.584	-13.4341	1.11944	3.63652	12.8919	-1.50184	-5.47152	1.23344	-0.0827881	0.322496	-620.231	62.2659	-5.7423	0	0	0.28508
1164	0	-26.277	0	0	-26.2878	1.14565	-1.58045	-0.294982	0.0679037	-0.0360788	-29.162	2.80E-15	14.582	0	0	0.20008	0.781477	17.0186	6.17245	-117.426	372.935	632.499	415.044	415.044	415.044	-2.77115	-13.7124	-0.226918	-413.264	356.716	237.423	185.584	185.584	185.584	-13.7176	0.105414	2.77179	13.1191	-1.33941	-4.28931	1.23996	-0.0330792	0.389982	-680.078	84.7338	-8.22114	0	0	0.295402
1165	0	-23.9254	0	0	-23.9769	1.35187	-3.64402	-0.319418	0.0594831	0.00601017	-29.1111	-1.40E-15	11.9856	0	0	0.185248	0.691752	16.4392	5.10144	-111.996	373.002	626.139	415.038	415.038	415.038	-1.66951	-13.9812	-0.975884	-416.026	361.538	243.077	185.584	185.584	185.584	-13.9707	-0.763765	1.77142	13.3072	-1.25089	-2.94067	1.2567	0.00651478	0.51413	-748.019	96.6873	-7.87242	0	0	0.326263
1166	0	-21.6777	0	0	-21.7888	1.55291	-5.64671	-0.347837	0.0486442	0.0400749	-31.6241	-6.99E-15	9.48813	0	0	0.176818	0.644556	15.767	3.90392	-105.925	373.257	619.15	414.737	414.737	414.737	-0.48656	-14.1691	-1.52306	-417.382	366.648	248.421	185.584	185.584	185.584	-14.1616	-1.44779	0.668923	13.4782	-1.25817	-1.49459	1.27037	0.0379776	0.701342	-812.586	100.277	-4.60215	0	0	0.396626
1167	0	-19.5539	0	0	-19.7285	1.73782	-7.47666	-0.375421	0.0372363	0.0629664	-35.8871	-1.16E-15	7.30869	0	0	0.175858	0.662272	14.9928	2.66236	-99.1877	373.736	611.685	414.119	414.119	414.119	0.748954	-14.2954	-1.85833	-417.157	371.953	253.336	185.584	185.584	185.584	-14.3054	-1.93212	-0.510463	13.6737	-1.37476	-0.0306085	1.26687	0.0653869	0.950344	-862.334	98.4401	0.77646	0	0	0.534204
1168	0	-17.5302	0	0	-17.7595	1.90003	-9.06949	-0.397306	0.0261062	0.0739934	-40.7647	-1.46E-15	5.42067	0	0	0.180719	0.761897	14.1023	1.46225	-91.7373	374.458	603.911	413.187	413.187	413.187	2.02021	-14.4161	-1.99088	-415.161	377.374	257.751	185.584	185.584	185.584	-14.453	-2.22349	-1.74932	13.9506	-1.60405	1.37258	1.2367	0.0930712	1.25491	-888.942	92.9836	7.1153	0	0	0.761258
1169	0	-15.558	0	0	-15.8251	2.03763	-10.4097	-0.40932	0.015804	0.0750584	-45.0916	-7.22E-15	3.68679	0	0	0.188764	0.952674	13.0778	0.381419	-83.5158	375.421	596.014	411.972	411.972	411.972	3.31842	-14.6055	-1.94352	-411.23	382.848	261.64	185.584	185.584	185.584	-14.6732	-2.34555	-3.03526	14.3754	-1.93834	2.64718	1.17843	0.123609	1.59969	-889.201	84.7765	13.1598	0	0	1.07834
1170	0	-13.584	0	0	-13.8689	2.15275	-11.5221	-0.409572	0.00571582	0.0688693	-48.0242	4.66E-15	1.84256	0	0	0.19675	1.23481	11.9007	-0.51715	-74.4693	376.61	588.19	410.534	410.534	410.534	4.63798	-14.9383	-1.74845	-405.254	388.327	265.016	185.584	185.584	185.584	-15.0364	-2.33475	-4.35758	15.0156	-2.35961	3.74224	1.0988	0.157745	1.96822	-864.436	73.4582	18.1889	0	0	1.45461
1171	0	-11.567	0	0	-11.8499	2.25031	-12.4582	-0.398231	-0.0049171	0.0592058	-49.14	9.32E-16	-0.3478	0	0	0.20113	1.59946	10.5544	-1.18828	-64.5604	377.992	580.646	408.956	408.956	408.956	5.9712	-15.475	-1.44315	-397.194	393.768	267.914	185.584	185.584	185.584	-15.6011	-2.23528	-5.70341	15.93	-2.84119	4.62501	1.01237	0.192728	2.33788	-820.663	58.3401	21.9917	0	0	1.83827
1172	0	-9.48815	0	0	-9.75129	2.33641	-13.2785	-0.377418	-0.0174156	0.0493423	-48.4575	0	-3.07777	0	0	0.198764	2.02973	9.02754	-1.60415	-53.7762	379.529	573.591	407.341	407.341	407.341	7.30409	-16.2547	-1.06506	-387.084	399.125	270.376	185.584	185.584	185.584	-16.4061	-2.09193	-7.05443	17.1587	-3.35116	5.27854	0.934502	0.224654	2.68699	-765.233	39.0254	24.9451	0	0	2.17382
1173	0	-7.35403	0	0	-7.58169	2.4165	-14.0367	-0.350263	-0.0323383	0.0423941	-46.3063	-6.52E-15	-6.33614	0	0	0.188152	2.50255	7.3162	-1.75214	-42.1341	381.175	567.234	405.796	405.796	405.796	8.6127	-17.2938	-0.646182	-375.016	404.337	272.436	185.584	185.584	185.584	-17.4689	-1.94264	-8.38353	18.7154	-3.85611	5.69766	0.879577	0.248705	2.99336	-706.264	16.2626	27.5526	0	0	2.42552
1174	0	-5.19276	0	0	-5.37062	2.49398	-14.7655	-0.319709	-0.0486448	0.0399984	-43.1371	-1.12E-14	-9.81942	0	0	0.170056	2.99135	5.42622	-1.63145	-29.6834	382.884	561.771	404.422	404.422	404.422	9.86243	-18.5904	-0.209116	-361.123	409.326	274.105	185.584	185.584	185.584	-18.7893	-1.81251	-9.65422	20.5829	-4.32587	5.88406	0.854529	0.262072	3.24072	-649.359	-7.4713	30.0345	0	0	2.58204
1175	0	-3.04603	0	0	-3.16065	2.56947	-15.4708	-0.287551	-0.0639594	0.0424441	-39.3538	-1.86E-15	-12.997	0	0	0.147137	3.46893	3.37302	-1.24785	-16.502	384.613	557.383	403.298	403.298	403.298	11.012	-20.1318	0.233556	-345.555	414.004	275.363	185.584	185.584	185.584	-20.3559	-1.71226	-10.8247	22.7158	-4.73728	5.84024	0.858843	0.262248	3.41759	-597.438	-28.9646	32.2986	0	0	2.65009
1176	0	-0.960987	0	0	-1.00039	2.64101	-16.1347	-0.255056	-0.0761671	0.0483434	-35.3131	1.86E-15	-15.3399	0	0	0.123039	3.91025	1.17956	-0.607289	-2.69012	386.323	554.227	402.468	402.468	402.468	12.0217	-21.8999	0.676809	-328.466	418.292	276.167	185.584	185.584	185.584	-22.1507	-1.64097	-11.8558	25.0488	-5.07766	5.56345	0.881034	0.248862	3.52272	-549.321	-45.2204	34.3034	0	0	2.63482
1177	0	1.01573	0	0	1.0606	2.70491	-16.7241	-0.223499	-0.0834079	0.0555078	-31.338	0	-16.4101	0	0	0.101141	4.29387	-1.12635	0.286844	11.6336	387.986	552.43	401.941	401.941	401.941	12.8612	-23.8748	1.11891	-310.003	422.133	276.457	185.584	185.584	185.584	-24.1528	-1.59159	-12.7186	27.5079	-5.3454	5.04388	0.899728	0.223144	3.55893	-500.29	-53.7574	35.8739	0	0	2.52905
1178	0	2.84272	0	0	2.97595	2.75708	-17.2025	-0.195122	-0.0846313	0.0614875	-27.7898	3.73E-15	-15.9834	0	0	0.0835899	4.60267	-3.51402	1.4288	26.33	389.579	552.09	401.688	401.688	401.689	13.5166	-26.0361	1.55786	-290.304	425.503	276.178	185.584	185.584	185.584	-26.3407	-1.55645	-13.4002	30.0219	-5.54882	4.27077	0.889111	0.189915	3.53529	-443.749	-52.9987	36.8177	0	0	2.31588
1179	0	4.48836	0	0	4.70774	2.79424	-17.5418	-0.172068	-0.0795305	0.0645164	-24.9568	-5.59E-15	-14.0757	0	0	0.0705191	4.8242	-5.95048	2.7992	41.2309	391.092	553.26	401.655	401.655	401.655	13.9928	-28.3661	1.99047	-269.492	428.418	275.295	185.584	185.584	185.584	-28.6958	-1.53092	-13.9065	32.5304	-5.70215	3.24435	0.826661	0.156415	3.46109	-373.555	-42.7797	36.8972	0	0	1.98144
1180	0	5.93358	0	0	6.23061	2.81492	-17.73	-0.155715	-0.0689347	0.0640498	-22.9788	1.86E-15	-10.9689	0	0	0.0604795	4.95182	-8.40001	4.35228	56.1313	392.517	555.948	401.765	401.765	401.765	14.3141	-30.8518	2.41353	-247.673	430.926	273.806	185.584	185.584	185.584	-31.205	-1.51471	-14.2618	34.9873	-5.82065	1.9889	0.702743	0.127985	3.34395	-286.755	-25.2863	36.0304	0	0	1.53187
1181	0	7.17218	0	0	7.53366	2.81962	-17.7728	-0.147065	-0.0547174	0.0602348	-21.8758	9.32E-16	-7.16386	0	0	0.0517585	4.98675	-10.8232	6.0079	70.7872	393.845	560.104	401.943	401.943	401.943	14.5204	-33.4852	2.82571	-224.933	433.106	271.746	185.584	185.584	185.584	-33.8616	-1.51166	-14.5049	37.3603	-5.91665	0.561707	0.525112	0.106074	3.19205	-185.014	-4.88553	34.3416	0	0	1.00115
1182	0	8.20935	0	0	8.61984	2.81055	-17.6903	-0.146205	-0.0393741	0.0538017	-21.4937	2.80E-15	-3.28124	0	0	0.0431574	4.9402	-13.1769	7.65293	84.9256	395.061	565.613	402.117	402.117	402.117	14.6602	-36.2628	3.22869	-201.339	435.05	269.189	185.584	185.584	185.584	-36.6645	-1.52872	-14.6829	39.626	-5.99808	-0.945993	0.315594	0.0873376	3.01091	-74.4866	12.8215	32.0618	0	0	0.44698
1183	0	9.05888	0	0	9.50304	2.79085	-17.5109	-0.151965	-0.025332	0.0454986	-21.4916	-1.40E-15	0.0657453	0	0	0.0342391	4.83431	-15.4152	9.15325	98.2643	396.136	572.298	402.229	402.229	402.229	14.7819	-39.1842	3.6267	-176.941	436.853	266.239	185.584	185.584	185.584	-39.6159	-1.57466	-14.842	41.7639	-6.0687	-2.41742	0.103306	0.0694856	2.80905	35.7032	23.4475	29.3365	0	0	-0.0629018
1184	0	9.73669	0	0	10.2009	2.76395	-17.2653	-0.161926	-0.0145565	0.03644	-21.39	6.99E-16	2.36031	0	0	0.0251127	4.70042	-17.4926	10.3735	110.539	397.03	579.931	402.238	402.238	402.238	14.9254	-42.2466	4.02511	-151.782	438.592	263.018	185.584	185.584	185.584	-42.7164	-1.65841	-15.0192	43.7532	-6.12878	-3.72687	-0.0842314	0.0517431	2.59342	135.302	24.9047	26.1828	0	0	-0.466208
1185	0	10.2523	0	0	10.7252	2.73315	-16.9833	-0.173495	-0.00868129	0.0280507	-20.7477	4.66E-16	3.20608	0	0	0.0161776	4.57441	-19.3678	11.1994	121.529	397.702	588.247	402.118	402.118	402.118	15.1163	-45.4386	4.42848	-125.902	440.318	259.652	185.584	185.584	185.584	-45.9569	-1.78684	-15.2371	45.5715	-6.1758	-4.76037	-0.224568	0.0370064	2.37369	214.457	17.9198	22.6776	0	0	-0.719066
1186	0	10.6004	0	0	11.0723	2.70117	-16.6897	-0.18463	-0.00907386	0.0217902	-19.3196	6.99E-16	2.33352	0	0	0.00794158	4.48997	-21.0076	11.5565	131.075	398.12	596.975	401.857	401.857	401.857	15.3616	-48.7331	4.83873	-99.349	442.047	256.254	185.584	185.584	185.584	-49.3119	-1.96224	-15.5001	47.197	-6.20449	-5.43557	-0.305128	0.0266635	2.1568	266.114	4.45281	19.1667	0	0	-0.809152
1187	0	10.756	0	0	11.2179	2.66965	-16.3993	-0.194363	-0.0167822	0.0184159	-17.1668	-1.40E-15	-0.38975	0	0	0.00111513	4.47184	-22.3895	11.4219	139.09	398.268	605.854	401.454	401.454	401.454	15.6469	-52.0846	5.25247	-72.1744	443.756	252.903	185.584	185.584	185.584	-52.7353	-2.17999	-15.7921	48.6119	-6.20756	-5.71499	-0.324128	0.020814	1.9513	287.771	-13.2286	16.2987	0	0	-0.759548
1188	0	10.6756	0	0	11.1175	2.63859	-16.1124	-0.20326	-0.0314208	0.0176195	-14.7075	0	-4.84488	0	0	-0.00333163	4.5311	-23.5032	10.8233	145.559	398.154	614.653	400.92	400.92	400.92	15.936	-55.4305	5.65822	-44.4258	445.375	249.641	185.584	185.584	185.584	-56.1604	-2.42744	-16.076	49.8053	-6.17615	-5.60883	-0.289299	0.0158708	1.7617	281.499	-33.4414	14.5362	0	0	-0.618403
1189	0	10.3042	0	0	10.7141	2.60609	-15.8112	-0.214203	-0.0522812	0.0174415	-12.7365	4.66E-15	-10.7574	0	0	-0.00452127	4.66398	-24.3502	9.8302	150.528	397.805	623.182	400.278	400.278	400.278	16.1734	-58.6982	6.03377	-16.1338	446.795	246.478	185.584	185.584	185.584	-59.5075	-2.68487	-16.297	50.7748	-6.101	-5.16779	-0.210322	0.00631584	1.59442	252.024	-55.8177	14.3742	0	0	-0.438809
1190	0	9.59087	0	0	9.95445	2.56814	-15.4583	-0.229772	-0.0774895	0.0138312	-12.063	3.73E-15	-17.5964	0	0	-0.00252751	4.8537	-24.9429	8.53979	154.102	397.257	631.292	399.559	399.559	399.559	16.2887	-61.82	6.3444	12.6983	447.868	243.415	185.584	185.584	185.584	-62.6978	-2.92855	-16.385	51.5277	-5.97331	-4.47079	-0.0984685	-0.0129351	1.45287	206.629	-80.2341	15.8484	0	0	-0.265816
1191	0	8.50448	0	0	8.80674	2.51886	-14.9984	-0.250814	-0.103558	0.00142123	-13.2252	3.73E-15	-24.5219	0	0	0.00128978	5.07442	-25.3034	7.06404	156.429	396.548	638.871	398.806	398.806	398.806	16.2029	-64.746	6.54278	42.0864	448.415	240.483	185.584	185.584	185.584	-65.6686	-3.13527	-16.2595	52.081	-5.78664	-3.6122	0.033506	-0.042979	1.34053	154.772	-106.058	18.5137	0	0	-0.126292
1192	0	7.04729	0	0	7.27594	2.45134	-14.365	-0.277028	-0.12651	-0.0257621	-16.385	7.45E-15	-30.5247	0	0	0.00461735	5.29568	-25.4628	5.51927	157.702	395.711	645.845	398.066	398.066	398.066	15.8384	-67.455	6.57254	72.0351	448.239	237.768	185.584	185.584	185.584	-68.3857	-3.28708	-15.8376	52.4603	-5.53804	-2.6915	0.171444	-0.0813084	1.25919	107.382	-132.452	21.7265	0	0	-0.0263862
1193	0	5.26643	0	0	5.41631	2.35876	-13.4906	-0.30574	-0.141938	-0.0728651	-21.0605	9.32E-15	-34.5115	0	0	0.0056753	5.48679	-25.4599	4.01856	158.151	394.773	652.171	397.394	397.395	397.395	15.1299	-69.9595	6.37568	102.493	447.14	235.431	185.584	185.584	185.584	-70.8526	-3.3746	-15.0443	52.699	-5.2289	-1.80585	0.295758	-0.122746	1.20715	77.5588	-158.088	24.5655	0	0	0.0427092
1194	0	3.25936	0	0	3.33628	2.23598	-12.321	-0.3305	-0.146499	-0.142252	-25.9146	-5.59E-15	-35.5703	0	0	0.00546171	5.62041	-25.3387	2.66557	158.034	393.75	657.83	396.843	396.843	396.843	14.0354	-72.3054	5.903	133.302	444.94	233.7	185.584	185.584	185.584	-73.1127	-3.39758	-13.8259	52.8357	-4.86529	-1.04452	0.385438	-0.159741	1.17742	78.5143	-180.921	26.0249	0	0	0.0948667
1195	0	1.16739	0	0	1.18854	2.08079	-10.8278	-0.341755	-0.139166	-0.232805	-28.892	-1.86E-15	-33.2295	0	0	0.00759048	5.67514	-25.1467	1.54916	157.626	392.656	662.822	396.458	396.458	396.458	12.547	-74.5587	5.12439	164.151	441.515	232.837	185.584	185.584	185.584	-75.2379	-3.3625	-12.1625	52.9121	-4.45744	-0.484394	0.4149	-0.186258	1.15467	123.706	-198.514	25.2824	0	0	0.135494
1196	0	-0.846282	0	0	-0.856883	1.89488	-9.01911	-0.327289	-0.121204	-0.339709	-27.5473	-5.59E-15	-27.5626	0	0	0.0147744	5.63747	-24.9303	0.736706	157.204	391.5	667.16	396.276	396.276	396.276	10.6963	-76.781	4.03641	194.556	436.826	233.062	185.584	185.584	185.584	-77.3037	-3.27786	-10.0786	52.969	-4.01926	-0.183993	0.361618	-0.196917	1.12069	224.039	-207.451	21.8664	0	0	0.152156
1197	0	-2.63538	0	0	-2.65488	1.68414	-6.94685	-0.276423	-0.095567	-0.455479	-19.9142	-5.59E-15	-19.1759	0	0	0.0239088	5.50252	-24.731	0.267254	157.021	390.291	670.863	396.319	396.319	396.319	8.55577	-78.9961	2.66712	223.864	430.944	234.456	185.584	185.584	185.584	-79.3534	-3.15007	-7.64736	53.0426	-3.56696	-0.177279	0.208518	-0.189271	1.05368	385.624	-203.747	15.7844	0	0	0.114981
1198	0	-4.11567	0	0	-4.12963	1.45856	-4.70833	-0.186074	-0.0664507	-0.571283	-5.58681	-4.43E-15	-9.1123	0	0	0.0276219	5.27413	-24.5811	0.144847	157.288	389.041	673.945	396.588	396.588	396.588	6.23451	-81.1583	1.07932	251.308	424.064	236.855	185.584	185.584	185.584	-81.363	-2.98248	-4.98929	53.1597	-3.11793	-0.466944	-0.0470054	-0.162757	0.942905	605.294	-183.968	7.66849	0	0	-0.00816226
1199	0	-5.29553	0	0	-5.30035	1.23159	-2.44126	-0.0670769	-0.0391376	-0.678652	13.3914	-2.91E-16	1.30333	0	0	0.0236329	4.96403	-24.5006	0.333808	158.149	387.762	676.407	397.069	397.069	397.069	3.86632	-83.1412	-0.628874	276.083	416.499	239.805	185.584	185.584	185.584	-83.2253	-2.77843	-2.26205	53.3349	-2.68876	-1.01957	-0.390503	-0.120322	0.79246	868.057	-147.667	-1.30566	0	0	-0.224813
1200	0	-6.26923	0	0	-6.26932	1.01878	-0.308446	0.0577604	-0.0189048	-0.771462	32.8563	1.16E-15	10.713	0	0	0.0212786	4.5907	-24.4952	0.757833	159.667	386.465	678.237	397.729	397.729	397.729	1.59131	-84.7607	-2.33019	297.462	408.637	242.616	185.584	185.584	185.584	-84.768	-2.54594	0.360339	53.567	-2.29337	-1.76416	-0.795226	-0.068356	0.624539	1150.1	-98.903	-9.89027	0	0	-0.496228
1201	0	-7.17124	0	0	-7.17379	0.83587	1.52551	0.16245	-0.00856079	-0.846594	47.9696	-2.33E-15	18.0373	0	0	0.0324749	4.17788	-24.5564	1.30479	161.819	385.151	679.397	398.526	398.526	398.526	-0.464714	-85.8287	-3.88631	314.862	400.873	244.52	185.584	185.584	185.584	-85.8041	-2.30074	2.7148	53.8392	-1.94156	-2.59608	-1.22514	-0.0117674	0.473323	1423.69	-44.1768	-17.4164	0	0	-0.73876
1202	0	-8.11202	0	0	-8.12261	0.696718	2.91885	0.226829	-0.00663529	-0.902757	54.9141	1.63E-15	22.7035	0	0	0.0555156	3.75264	-24.6643	1.8385	164.499	383.816	679.827	399.408	399.408	399.408	-2.20446	-86.2159	-5.176	327.875	393.546	244.871	185.584	185.584	185.584	-86.1935	-2.06584	4.67427	54.1205	-1.6378	-3.38804	-1.64393	0.0465165	0.369765	1662.63	9.92693	-23.8871	0	0	-0.847741
1203	0	-9.12328	0	0	-9.14324	0.611588	3.76967	0.240789	-0.00795317	-0.937207	51.9827	-4.43E-15	24.7264	0	0	0.0729929	3.34303	-24.7908	2.21609	167.538	382.445	679.447	400.326	400.325	400.325	-3.5632	-85.8979	-6.12213	336.238	386.901	243.315	185.584	185.584	185.584	-85.8952	-1.86812	6.16179	54.3692	-1.38141	-4.00657	-2.00738	0.108098	0.33526	1840.31	59.0391	-29.5393	0	0	-0.732179
1204	0	-10.1322	0	0	-10.1575	0.586192	4.02318	0.204098	-0.00646639	-0.944759	39.8176	-2.33E-15	24.602	0	0	0.0698508	2.97507	-24.9054	2.30905	170.727	381.025	678.171	401.227	401.227	401.227	-4.50668	-84.9727	-6.70502	339.83	381.09	239.875	185.584	185.584	185.584	-84.9907	-1.73203	7.15158	54.5387	-1.16743	-4.33232	-2.27164	0.171604	0.37544	1932.61	99.7809	-34.4119	0	0	-0.356081
1205	0	-10.9703	0	0	-10.9931	0.621351	3.67218	0.125472	0.00155546	-0.919594	21.1075	2.80E-15	23.0107	0	0	0.0529743	2.66927	-24.9794	2.02317	173.844	379.549	675.923	402.066	402.066	402.066	-5.03141	-83.6448	-6.95651	338.686	376.189	234.934	185.584	185.584	185.584	-83.6737	-1.67113	7.66246	54.5843	-0.988728	-4.27948	-2.39851	0.233891	0.48363	1922.14	130.477	-38.5032	0	0	0.227624
1206	0	-11.4144	0	0	-11.4277	0.713127	2.7547	0.0219679	0.0171043	-0.857893	-0.0399964	0	20.5822	0	0	0.0493243	2.43727	-24.9906	1.31377	176.68	378.027	672.654	402.796	402.796	402.796	-5.16959	-82.1797	-6.93895	333.042	372.21	229.131	185.584	185.584	185.584	-82.2071	-1.67942	7.74981	54.4693	-0.837484	-3.81061	-2.36759	0.288082	0.641878	1804.15	151.622	-42.124	0	0	0.876712
1207	0	-11.2505	0	0	-11.2537	0.853408	1.34973	-0.0840992	0.0375501	-0.76017	-19.1405	-2.80E-15	17.6212	0	0	0.0807425	2.27922	-24.9256	0.193277	179.062	376.483	668.362	403.373	403.373	403.373	-4.99238	-80.84	-6.71798	323.351	369.114	223.195	185.584	185.584	185.584	-80.8572	-1.72664	7.49624	54.1714	-0.706392	-2.94402	-2.18024	0.328316	0.828115	1588.94	165.936	-45.873	0	0	1.40484
1208	0	-10.3432	0	0	-10.3435	1.03066	-0.427588	-0.171783	0.057307	-0.631403	-32.6308	-1.40E-15	14.1461	0	0	0.140192	2.18252	-24.7816	-1.26797	180.868	374.952	663.104	403.756	403.756	403.756	-4.60523	-79.819	-6.34292	310.245	366.824	217.758	185.584	185.584	185.584	-79.8243	-1.76158	7.00158	53.6868	-0.588884	-1.75438	-1.8573	0.350281	1.02445	1298.48	176.046	-49.9424	0	0	1.65151
1209	0	-8.68139	0	0	-8.68927	1.23055	-2.43086	-0.23052	0.070509	-0.481043	-39.0951	-5.36E-15	10.2011	0	0	0.196699	2.1222	-24.5666	-2.94621	182.033	373.467	657.001	403.905	403.905	403.905	-4.13373	-79.2003	-5.84436	294.466	365.226	213.228	185.584	185.584	185.584	-79.198	-1.72467	6.37294	53.0335	-0.478717	-0.368303	-1.42985	0.351907	1.22385	960.071	183.12	-53.5499	0	0	1.53927
1210	0	-6.37743	0	0	-6.39717	1.43701	-4.49357	-0.262646	0.0758	-0.323691	-39.4599	-7.45E-15	6.28708	0	0	0.224094	2.06268	-24.2987	-4.67179	182.552	372.05	650.238	403.79	403.79	403.79	-3.7008	-78.9602	-5.24547	276.788	364.18	209.749	185.584	185.584	185.584	-78.9572	-1.56596	5.71289	52.2513	-0.369603	1.04332	-0.940446	0.336224	1.43278	605.468	188.625	-55.4718	0	0	1.10824
1211	0	-3.61793	0	0	-3.64104	1.63431	-6.45396	-0.271774	0.0748266	-0.177472	-35.442	-3.49E-16	3.04931	0	0	0.215188	1.96167	-24.0035	-6.24192	182.477	370.704	643.046	403.392	403.392	403.392	-3.39877	-79.0089	-4.57259	257.958	363.55	207.274	185.584	185.584	185.584	-79.012	-1.26092	5.10312	51.3992	-0.255135	2.2781	-0.446381	0.308265	1.65919	273.187	192.389	-54.7964	0	0	0.517906
1212	0	-0.611405	0	0	-0.617689	1.80963	-8.18334	-0.260755	0.0669758	-0.0580192	-28.7876	4.73E-15	0.607232	0	0	0.17716	1.77636	-23.7094	-7.44204	181.894	369.415	635.683	402.709	402.709	402.709	-3.27054	-79.2311	-3.8597	238.626	363.223	205.636	185.584	185.584	185.584	-79.2451	-0.818641	4.59295	50.5489	-0.129965	3.12395	-0.011084	0.269716	1.90519	0.937869	189.78	-50.7914	0	0	-0.0192353
1213	0	2.44515	0	0	2.47989	1.95441	-9.6004	-0.237851	0.0543043	0.0261186	-21.4507	4.34E-15	-0.9829	0	0	0.127626	1.47202	-23.4405	-8.07906	180.895	368.163	628.409	401.762	401.762	401.762	-3.31223	-79.5092	-3.14967	219.298	363.116	204.609	185.584	185.584	185.584	-79.5372	-0.278594	4.20327	49.7744	0.00828722	3.39258	0.309296	0.226205	2.16733	-183.558	179.591	-43.7936	0	0	-0.341027
1214	0	5.3879	0	0	5.48313	2.06534	-10.6782	-0.212234	0.0400151	0.072922	-14.9984	4.08E-16	-1.75842	0	0	0.0828928	1.03256	-23.2087	-8.02524	179.536	366.945	621.448	400.597	400.597	400.597	-3.48753	-79.7421	-2.48551	200.306	363.16	203.959	185.584	185.584	185.584	-79.7862	0.303891	3.93335	49.1387	0.156125	2.96408	0.469334	0.183854	2.43668	-262.801	164.104	-35.1784	0	0	-0.404805
1215	0	8.09631	0	0	8.26168	2.14466	-11.4443	-0.190423	0.0259726	0.0855455	-10.3206	2.04E-15	-1.93196	0	0	0.0512382	0.469766	-23.0056	-7.26249	177.803	365.798	614.966	399.276	399.276	399.276	-3.74666	-79.858	-1.8976	181.816	363.306	203.492	185.584	185.584	185.584	-79.9193	0.876866	3.76729	48.6799	0.302464	1.83145	0.448207	0.144068	2.69963	-233.519	145.87	-26.4186	0	0	-0.293705
1216	0	10.4923	0	0	10.7282	2.1993	-11.9696	-0.175946	0.0138331	0.0723444	-7.71171	-2.68E-15	-1.67108	0	0	0.0335975	-0.172691	-22.8011	-5.9095	175.571	364.789	609.052	397.876	397.876	397.876	-4.04485	-79.8166	-1.39625	163.852	363.517	203.078	185.584	185.584	185.584	-79.8955	1.40668	3.68197	48.399	0.430349	0.127109	0.265834	0.0997651	2.93542	-113.495	125.167	-18.2032	0	0	-0.142603
1217	0	12.5348	0	0	12.8366	2.2388	-12.348	-0.168023	0.00363343	0.044632	-6.83311	5.24E-16	-1.21526	0	0	0.0255073	-0.824732	-22.5475	-4.21341	172.62	363.997	603.71	396.476	396.476	396.476	-4.35032	-79.606	-0.971673	146.33	363.766	202.653	185.584	185.584	185.584	-79.7024	1.88195	3.65149	48.2553	0.52222	-1.88719	-0.0137042	0.0415656	3.12494	59.7325	99.6571	-10.2297	0	0	-0.0298127
1218	0	14.2114	0	0	14.5739	2.27253	-12.6703	-0.163803	-0.00453222	0.0133336	-7.03045	-4.16E-15	-0.726615	0	0	0.0216891	-1.40443	-22.1894	-2.50152	168.66	363.472	598.886	395.154	395.154	395.154	-4.64249	-79.2349	-0.602818	129.115	364.036	202.209	185.584	185.584	185.584	-79.3484	2.30605	3.65048	48.1719	0.566618	-3.87126	-0.305096	-0.0316243	3.25389	240.181	68.3616	-2.30464	0	0	0.0632369
1219	0	15.5289	0	0	15.9483	2.30744	-13.0031	-0.161161	-0.0109534	-0.0145594	-7.70211	-2.11E-15	-0.339415	0	0	0.0186609	-1.83732	-21.6747	-1.10879	163.405	363.217	594.5	393.973	393.973	393.973	-4.90511	-78.7234	-0.268714	112.062	364.317	201.763	185.584	185.584	185.584	-78.853	2.685	3.65583	48.0504	0.561385	-5.48143	-0.533828	-0.105414	3.32577	389.202	34.7285	5.01106	0	0	0.199762
1220	0	16.5055	0	0	16.9799	2.34726	-13.3815	-0.159049	-0.0156685	-0.0362384	-8.41008	3.61E-15	-0.116112	0	0	0.0148893	-2.07346	-20.9619	-0.307987	156.631	363.197	590.484	392.987	392.987	392.987	-5.12269	-78.095	0.0442437	95.046	364.605	201.345	185.584	185.584	185.584	-78.2387	3.02022	3.6486	47.7901	0.511984	-6.44206	-0.651047	-0.156566	3.35477	482.767	6.54399	10.4668	0	0	0.410845
1221	0	17.1643	0	0	17.6922	2.39294	-13.8142	-0.157578	-0.0187888	-0.0514472	-8.94043	2.24E-15	-0.0837142	0	0	0.0101825	-2.09764	-20.0239	-0.260735	148.218	363.37	586.815	392.237	392.238	392.238	-5.28188	-77.3697	0.341063	77.9734	364.898	200.98	185.584	185.584	185.584	-77.5244	3.30843	3.6158	47.3057	0.426818	-6.59516	-0.63624	-0.16715	3.35775	511.481	-8.46166	13.032	0	0	0.662345
1222	0	17.5289	0	0	18.1079	2.44369	-14.293	-0.156545	-0.0204064	-0.0602061	-9.17515	-1.83E-15	-0.230293	0	0	0.00486776	-1.93158	-18.8505	-0.993316	138.175	363.713	583.523	391.752	391.752	391.752	-5.37481	-76.5608	0.620612	60.7831	365.193	200.688	185.584	185.584	185.584	-76.7228	3.54516	3.5516	46.5409	0.312647	-5.92379	-0.489826	-0.134847	3.34323	475.761	-7.34853	12.6707	0	0	0.864776
1223	0	17.6214	0	0	18.2468	2.49746	-14.798	-0.155366	-0.0212396	-0.0619395	-9.06909	-2.27E-15	-0.570989	0	0	-0.000535418	-1.6283	-17.4498	-2.39579	126.643	364.224	580.695	391.546	391.546	391.546	-5.39951	-75.6729	0.877717	43.4443	365.488	200.481	185.584	185.584	185.584	-75.8381	3.72635	3.45661	45.4754	0.17323	-4.55118	-0.233914	-0.0757692	3.30945	383.42	5.55453	10.6367	0	0	0.908101
1224	0	17.4616	0	0	18.1247	2.5507	-15.2958	-0.153764	-0.0220493	-0.0563914	-8.67842	-5.82E-16	-1.09329	0	0	-0.00542168	-1.25979	-15.8493	-4.24416	113.883	364.91	578.453	391.622	391.622	391.622	-5.35744	-74.7033	1.10231	25.9582	365.779	200.357	185.584	185.584	185.584	-74.8674	3.84613	3.3366	44.126	0.0115221	-2.71603	0.0913856	-0.014635	3.24686	248.593	21.6464	8.6911	0	0	0.713919
1225	0	17.0689	0	0	17.7551	2.59798	-15.7359	-0.151552	-0.0232775	-0.0444156	-8.08574	1.34E-15	-1.72967	0	0	-0.00920102	-0.900525	-14.0933	-6.24311	100.241	365.755	576.923	391.971	391.971	391.971	-5.25006	-73.645	1.278	8.35887	366.056	200.305	185.584	185.584	185.584	-73.8041	3.89367	3.2006	42.5394	-0.166813	-0.726709	0.434751	0.0295848	3.14713	90.6671	33.3204	8.00232	0	0	0.286646
1226	0	16.4616	0	0	17.1496	2.6319	-16.0504	-0.149491	-0.0245948	-0.0287693	-7.43359	-3.90E-15	-2.32894	0	0	-0.011455	-0.61091	-12.2368	-8.08096	86.0976	366.706	576.203	392.571	392.572	392.571	-5.07748	-72.4898	1.38308	-9.29147	366.307	200.299	185.584	185.584	185.584	-72.6398	3.85299	3.05894	40.7801	-0.351444	1.09598	0.745787	0.0538822	3.01172	-67.6045	38.3117	8.39845	0	0	-0.271832
1227	0	15.6573	0	0	16.3192	2.64402	-16.1626	-0.148517	-0.0246617	-0.0126257	-6.82407	2.80E-15	-2.65396	0	0	-0.0122024	-0.42563	-10.3358	-9.48259	71.8167	367.685	576.339	393.397	393.397	393.397	-4.84093	-71.2295	1.39604	-26.9132	366.516	200.31	185.584	185.584	185.584	-71.3666	3.70832	2.9217	38.9172	-0.529121	2.47294	0.988698	0.0687784	2.85083	-205.497	39.6076	8.80353	0	0	-0.813703
1228	0	14.6707	0	0	15.276	2.62646	-16	-0.148596	-0.0219022	0.000804153	-6.21141	1.40E-15	-2.48622	0	0	-0.0120057	-0.349716	-8.43813	-10.2473	57.7015	368.618	577.321	394.415	394.415	394.415	-4.54588	-69.8568	1.30412	-44.4236	366.675	200.307	185.584	185.584	185.584	-69.9779	3.45222	2.79623	37.0129	-0.687642	3.204	1.14319	0.0887849	2.67883	-306.538	42.7288	8.04129	0	0	-1.21023
1229	0	13.5112	0	0	14.032	2.57357	-15.5089	-0.148571	-0.0152958	0.00960725	-5.42391	3.73E-15	-1.72243	0	0	-0.0117372	-0.361965	-6.57822	-10.2673	43.974	369.461	579.091	395.591	395.591	395.591	-4.20396	-68.363	1.11024	-61.7521	366.786	200.26	185.584	185.584	185.584	-68.4661	3.09204	2.6855	35.1158	-0.820268	3.18478	1.20441	0.123079	2.50929	-361.969	52.2007	5.55631	0	0	-1.40099
1230	0	12.1788	0	0	12.5956	2.48326	-14.6649	-0.147256	-0.00523301	0.0126533	-4.31564	2.78E-15	-0.464451	0	0	-0.0120654	-0.423085	-4.77479	-9.52979	30.7685	370.219	581.562	396.889	396.889	396.889	-3.8321	-66.7352	0.83509	-78.853	366.87	200.138	185.584	185.584	185.584	-66.8194	2.6515	2.58721	33.2578	-0.927938	2.40669	1.17679	0.17028	2.3501	-370.648	68.9693	1.53972	0	0	-1.39152
1231	0	10.6622	0	0	10.9678	2.35734	-13.4772	-0.143663	0.00666308	0.0100589	-2.82285	-1.34E-15	1.01459	0	0	-0.0126792	-0.485771	-3.03282	-8.10748	18.1346	370.946	584.634	398.276	398.276	398.276	-3.45092	-64.9547	0.514141	-95.7127	366.964	199.909	185.584	185.584	185.584	-65.0207	2.16799	2.49527	31.4548	-1.01863	0.945982	1.07729	0.220547	2.20571	-340.467	90.0585	-3.23207	0	0	-1.23455
1232	0	8.93909	0	0	9.13999	2.20091	-11.985	-0.137524	0.0184071	0.00238151	-1.02429	3.15E-15	2.38695	0	0	-0.0122875	-0.504742	-1.34738	-6.13901	6.05007	371.723	588.208	399.72	399.72	399.72	-3.08278	-62.9977	0.191139	-112.352	367.113	199.535	185.584	185.584	185.584	-63.0474	1.68693	2.40261	29.7084	-1.10425	-1.05658	0.930859	0.262804	2.0755	-285.164	110.686	-7.92982	0	0	-0.996543
1233	0	6.98004	0	0	7.09382	2.0212	-10.2502	-0.129672	0.0276806	-0.00909275	0.839089	-2.33E-16	3.30527	0	0	-0.00924707	-0.444643	0.291525	-3.80226	-5.55843	372.635	592.195	401.194	401.194	401.194	-2.75004	-60.8377	-0.0887061	-128.82	367.36	198.982	185.584	185.584	185.584	-60.874	1.25583	2.30414	28.0114	-1.1962	-3.42244	0.769889	0.284373	1.95797	-222.075	124.739	-11.8016	0	0	-0.744202
1234	0	4.75501	0	0	4.80601	1.82604	-8.34452	-0.121229	0.0330473	-0.0230002	2.46896	-4.66E-16	3.54679	0	0	-0.00270912	-0.284599	1.89465	-1.2849	-16.7858	373.74	596.519	402.678	402.678	402.678	-2.47462	-58.4501	-0.284702	-145.189	367.737	198.226	185.584	185.584	185.584	-58.4765	0.919275	2.20005	26.3523	-1.30203	-5.96399	0.624922	0.28046	1.84903	-166.85	128.308	-14.582	0	0	-0.5316
1235	0	2.23999	0	0	2.25378	1.6228	-6.33992	-0.113396	0.0339005	-0.0384522	3.55029	1.86E-15	3.01683	0	0	0.00648689	-0.0191464	3.47047	1.24138	-27.7185	375.063	601.118	404.159	404.159	404.159	-2.277	-55.8161	-0.364104	-161.539	368.254	197.259	185.584	185.584	185.584	-55.8364	0.715379	2.09721	24.7204	-1.4236	-8.50937	0.516873	0.25089	1.74527	-129.698	119.243	-16.2978	0	0	-0.393859
1236	0	-0.577594	0	0	-0.579224	1.41774	-4.30149	-0.107712	0.0301176	-0.0554575	3.73835	-2.21E-15	1.71454	0	0	0.0153441	0.343425	5.02308	3.63809	-38.4098	376.59	605.93	405.636	405.636	405.636	-2.175	-52.925	-0.303796	-177.95	368.9	196.092	185.584	185.584	185.584	-52.943	0.673094	2.00915	23.1107	-1.55679	-10.9194	0.458252	0.199891	1.64654	-115.041	97.5036	-17.1639	0	0	-0.346492
1237	0	-3.69352	0	0	-3.69645	1.21589	-2.28405	-0.105807	0.0223756	-0.0745422	2.69413	-1.08E-15	-0.238223	0	0	0.0188492	0.784138	6.55131	5.80821	-48.8644	378.275	610.895	407.113	407.113	407.113	-2.18276	-49.7773	-0.0915551	-194.49	369.643	194.77	185.584	185.584	185.584	-49.7969	0.809958	1.95558	21.5257	-1.69218	-13.096	0.450444	0.13197	1.55217	-121.911	64.357	-17.4167	0	0	-0.38348
1238	0	-7.08096	0	0	-7.08108	1.02115	-0.332264	-0.109294	0.0117711	-0.0959964	0.126612	-4.66E-16	-2.63716	0	0	0.0112148	1.27711	8.04823	7.69613	-59.0338	380.053	615.943	408.604	408.604	408.604	-2.30921	-46.3882	0.27298	-211.209	370.432	193.373	185.584	185.584	185.584	-46.4137	1.12949	1.96027	19.9771	-1.81618	-14.9821	0.49055	0.0514691	1.46223	-147.334	22.203	-17.2546	0	0	-0.485023
1239	0	-10.6848	0	0	-10.6886	0.83665	1.51769	-0.118856	2.59E-05	-0.119468	-4.07078	3.26E-15	-5.17988	0	0	-0.011702	1.79331	9.50128	9.28267	-68.8199	381.848	620.986	410.12	410.12	410.12	-2.55598	-42.7922	0.77664	-228.119	371.209	192.027	185.584	185.584	185.584	-42.8286	1.61817	2.04771	18.4851	-1.91282	-16.5569	0.57127	-0.0384999	1.37586	-187.542	-25.9124	-16.7821	0	0	-0.621101
1240	0	-14.4182	0	0	-14.4417	0.664993	3.2361	-0.134025	-0.011087	-0.143528	-9.76237	4.66E-16	-7.52222	0	0	-0.0498387	2.30406	10.8928	10.5772	-78.0846	383.585	625.923	411.671	411.671	411.671	-2.91531	-39.0465	1.39102	-245.182	371.922	190.894	185.584	185.584	185.584	-39.1004	2.24267	2.23813	17.0761	-1.96584	-17.828	0.68351	-0.136492	1.28874	-239.268	-76.7958	-15.9768	0	0	-0.758587
1241	0	-18.1632	0	0	-18.2294	0.50836	4.79909	-0.152686	-0.0202076	-0.166072	-16.5147	-1.40E-15	-9.33576	0	0	-0.0971604	2.784	12.2011	11.6092	-86.6631	385.191	630.632	413.258	413.258	413.258	-3.3696	-35.2314	2.07142	-262.299	372.537	190.157	185.584	185.584	185.584	-35.3106	2.9493	2.54269	15.7801	-1.9612	-18.8221	0.814882	-0.241	1.19645	-298.727	-127.455	-14.6627	0	0	-0.863406
1242	0	-21.7793	0	0	-21.9135	0.368494	6.18878	-0.171282	-0.026988	-0.18498	-23.6492	2.80E-15	-10.3871	0	0	-0.142503	3.21313	13.4019	12.4193	-94.3796	386.603	634.975	414.875	414.875	414.875	-3.89351	-31.4448	2.75792	-279.31	373.048	189.99	185.584	185.584	185.584	-31.5575	3.66711	2.96037	14.6275	-1.88929	-19.5763	0.94866	-0.349533	1.09186	-360.339	-175.071	-12.6362	0	0	-0.904081
1243	0	-25.1173	0	0	-25.3427	0.246616	7.39385	-0.188272	-0.0305975	-0.199056	-30.6202	-9.32E-16	-10.4114	0	0	-0.175097	3.57774	14.4706	13.0501	-101.065	387.769	638.806	416.503	416.503	416.503	-4.45901	-27.792	3.37955	-296.02	373.473	190.528	185.584	185.584	185.584	-27.9449	4.31491	3.47836	13.6445	-1.7471	-20.1286	1.06822	-0.455627	0.973422	-418.403	-215.866	-9.82728	0	0	-0.862228
1244	0	-28.0332	0	0	-28.3649	0.143809	8.40528	-0.203791	-0.0301741	-0.207748	-37.0238	-1.11E-15	-9.18529	0	0	-0.186716	3.87004	15.385	13.5376	-106.577	388.651	641.975	418.116	418.116	418.116	-5.0377	-24.3775	3.86051	-312.21	373.86	191.851	185.584	185.584	185.584	-24.5733	4.80965	4.07228	12.851	-1.53895	-20.5102	1.15931	-0.550772	0.84314	-468.108	-245.607	-6.35232	0	0	-0.739216
1245	0	-30.399	0	0	-30.839	0.0616163	9.21013	-0.21851	-0.0260568	-0.211241	-42.5195	-3.73E-15	-6.68069	0	0	-0.172537	4.08715	16.1278	13.9042	-110.812	389.223	644.342	419.679	419.679	419.679	-5.60147	-21.2987	4.12713	-327.664	374.279	193.982	185.584	185.584	185.584	-21.5335	5.0744	4.70771	12.2572	-1.27686	-20.7394	1.21323	-0.625885	0.704684	-506.235	-261.095	-2.42086	0	0	-0.556238
1246	0	-32.1134	0	0	-32.646	0.002545	9.78633	-0.232279	-0.0171426	-0.209969	-46.7286	-3.73E-15	-2.8575	0	0	-0.131978	4.22982	16.6885	14.1558	-113.719	389.476	645.786	421.151	421.151	421.151	-6.12295	-18.64	4.11502	-342.175	374.816	196.896	185.584	185.584	185.584	-18.9013	5.04586	5.34396	11.8627	-0.979498	-20.8196	1.22621	-0.672192	0.564651	-531.5	-258.488	1.33394	0	0	-0.347794
1247	0	-33.1126	0	0	-33.7025	-0.0294147	10.0972	-0.245345	-0.00329067	-0.204366	-49.3933	-5.59E-15	2.0547	0	0	-0.0690003	4.30182	17.0641	14.2821	-115.3	389.415	646.211	422.485	422.485	422.485	-6.57281	-16.4635	3.77787	-355.564	375.57	200.531	185.584	185.584	185.584	-16.7304	4.68193	5.93608	11.6563	-0.671502	-20.7399	1.20249	-0.683869	0.429465	-545.811	-236.138	4.14571	0	0	-0.150567
1248	0	-33.3791	0	0	-33.9743	-0.0287891	10.0912	-0.258539	0.0152373	-0.194152	-50.4512	-4.66E-15	7.60732	0	0	0.00881139	4.31014	17.2585	14.2611	-115.611	389.067	645.56	423.629	423.629	423.629	-6.91771	-14.8014	3.09776	-367.69	376.645	204.8	185.584	185.584	185.584	-15.0463	3.96992	6.43721	11.6175	-0.382409	-20.4795	1.15139	-0.66012	0.309157	-554.126	-195.26	5.1984	0	0	0.0123592
1249	0	-32.9447	0	0	-33.4858	0.0105686	9.70818	-0.272485	0.0376633	-0.178162	-50.0211	0	13.2078	0	0	0.0919549	4.26543	17.2816	14.0648	-114.751	388.474	643.808	424.532	424.532	424.532	-7.11959	-13.6488	2.09528	-378.449	378.148	209.606	185.584	185.584	185.584	-13.8423	2.93444	6.80058	11.7185	-0.145705	-20.0122	1.08587	-0.603656	0.211884	-563.179	-139.748	3.81179	0	0	0.141756
1250	0	-31.8893	0	0	-32.3243	0.0937889	8.89551	-0.287671	0.0610492	-0.154597	-48.4475	-5.59E-15	18.1126	0	0	0.170254	4.18239	17.1471	13.6649	-112.85	387.698	640.97	425.139	425.139	425.139	-7.13765	-12.9619	0.835425	-387.773	380.175	214.843	185.584	185.584	185.584	-13.079	1.64141	6.9816	11.928	0.00312525	-19.3116	1.01769	-0.522814	0.147833	-578.945	-77.5124	0.00994089	0	0	0.260968
1251	0	-30.3303	0	0	-30.6303	0.222519	7.63136	-0.304324	0.0810737	-0.121962	-46.2793	1.86E-15	21.6588	0	0	0.234336	4.07935	16.8708	13.0388	-110.058	386.814	637.097	425.399	425.399	425.399	-6.93621	-12.6628	-0.576395	-395.612	382.798	220.394	185.584	185.584	185.584	-12.6901	0.193533	6.94325	12.2154	0.0292562	-18.3559	0.956525	-0.429172	0.125206	-605.381	-18.6675	-5.16894	0	0	0.399729
1252	0	-28.4068	0	0	-28.5746	0.392843	5.94733	-0.322931	0.0943009	-0.080804	-44.2555	-9.32E-15	23.5428	0	0	0.278477	3.97753	16.4681	12.1735	-106.524	385.907	632.274	425.268	425.268	425.268	-6.49436	-12.6531	-2.01063	-401.926	386.048	226.119	185.584	185.584	185.584	-12.5931	-1.28507	6.66241	12.5549	-0.0984652	-17.1311	0.910342	-0.331904	0.155056	-643.76	28.5182	-9.92106	0	0	0.574817
1253	0	-26.2579	0	0	-26.3247	0.595064	3.93464	-0.344113	0.0996155	-0.0342109	-43.1606	7.45E-15	23.8995	0	0	0.303019	3.89966	15.9526	11.0698	-102.381	385.068	626.616	424.715	424.715	424.715	-5.81006	-12.8357	-3.33833	-406.661	389.901	231.858	185.584	185.584	185.584	-12.7072	-2.67182	6.13207	12.9303	-0.403598	-15.6361	0.885517	-0.235018	0.249628	-693.036	60.1854	-12.3243	0	0	0.782909
1254	0	-24.0002	0	0	-24.0119	0.815592	1.72871	-0.368094	0.0979688	0.0121948	-43.5819	-3.73E-15	23.1437	0	0	0.313557	3.86868	15.3341	9.74784	-97.7291	384.382	620.264	423.728	423.728	423.728	-4.89585	-13.1372	-4.4541	-409.733	394.293	237.439	185.584	185.584	185.584	-12.9708	-3.86694	5.35788	13.3381	-0.898502	-13.8879	0.888981	-0.136589	0.419807	-750.089	77.5639	-11.1369	0	0	1.01018
1255	0	-21.7096	0	0	-21.7106	1.03996	-0.520855	-0.393746	0.0909275	0.0526506	-45.6294	9.32E-15	21.6882	0	0	0.317013	3.90628	14.6174	8.2517	-92.6223	383.927	613.379	422.324	422.324	422.324	-3.77066	-13.5253	-5.28836	-411.019	399.13	242.7	185.584	185.584	185.584	-13.357	-4.80508	4.35253	13.79	-1.5814	-11.928	0.924142	-0.0322041	0.671238	-809.828	84.4797	-6.133	0	0	1.24717
1256	0	-19.4134	0	0	-19.4355	1.25541	-2.67963	-0.417775	0.0804421	0.0827643	-48.7705	-8.39E-15	19.832	0	0	0.318354	4.03117	13.8007	6.65308	-87.0599	383.767	606.139	420.549	420.549	420.549	-2.45384	-14.0128	-5.8073	-410.362	404.313	247.509	185.584	185.584	185.584	-13.8777	-5.45605	3.13199	14.3133	-2.43426	-9.8268	0.990277	0.0822956	1.00092	-865.513	85.5758	1.72399	0	0	1.49896
1257	0	-17.0976	0	0	-17.1558	1.45261	-4.64905	-0.434608	0.0683753	0.100485	-51.892	-5.59E-15	17.7014	0	0	0.318817	4.25665	12.8754	5.05008	-80.9865	383.944	598.736	418.481	418.481	418.481	-0.962495	-14.6492	-6.00685	-407.6	409.744	251.786	185.584	185.584	185.584	-14.5758	-5.82075	1.71352	14.9475	-3.4222	-7.68372	1.07627	0.207927	1.39283	-908.093	84.4149	10.6509	0	0	1.77791
1258	0	-14.7269	0	0	-14.8206	1.6264	-6.37563	-0.438798	0.0553125	0.105902	-53.7454	-2.80E-15	15.1801	0	0	0.315934	4.58784	11.8274	3.55893	-74.3053	384.473	591.371	416.223	416.223	416.223	0.688493	-15.4989	-5.90678	-402.604	415.343	255.503	185.584	185.584	185.584	-15.5069	-5.92753	0.114443	15.7393	-4.49501	-5.61962	1.16566	0.341691	1.82227	-928.896	82.3118	18.8266	0	0	2.0861
1259	0	-12.2687	0	0	-12.3866	1.77562	-7.84897	-0.427181	0.040326	0.10062	-53.4064	-9.14E-15	11.9696	0	0	0.304884	5.019	10.6388	2.29979	-66.8989	385.339	584.251	413.892	413.892	413.892	2.48291	-16.6185	-5.54726	-395.321	421.048	258.685	185.584	185.584	185.584	-16.7179	-5.82918	-1.64574	16.7338	-5.59149	-3.76365	1.23904	0.473641	2.25769	-921.645	77.5992	25.2438	0	0	2.39597
1260	0	-9.71366	0	0	-9.8385	1.90239	-9.09256	-0.400036	0.0222876	0.0878389	-50.5578	6.99E-16	7.80883	0	0	0.281273	5.53212	9.29184	1.37938	-58.6574	386.504	577.59	411.61	411.61	411.61	4.39716	-18.038	-4.98492	-385.796	426.802	261.393	185.584	185.584	185.584	-18.2312	-5.59717	-3.54003	17.9657	-6.64626	-2.23663	1.28234	0.591509	2.66499	-885.833	68.4214	29.6454	0	0	2.6605
1261	0	-7.08549	0	0	-7.19875	2.01093	-10.1504	-0.361294	0.000364856	0.0721637	-45.562	-7.45E-15	2.59951	0	0	0.243953	6.09785	7.77318	0.875392	-49.5043	387.91	571.597	409.482	409.482	409.482	6.39472	-19.7519	-4.28519	-374.183	432.533	263.703	185.584	185.584	185.584	-20.038	-5.31007	-5.52815	19.4514	-7.59888	-1.13549	1.29115	0.679796	3.01123	-827.57	52.8865	32.6617	0	0	2.83531
1262	0	-4.43961	0	0	-4.52399	2.10602	-11.0716	-0.317075	-0.0252882	0.0584283	-39.2616	0	-3.4785	0	0	0.196308	6.67869	6.0777	0.826644	-39.4151	389.492	566.473	407.59	407.59	407.59	8.42335	-21.7223	-3.51134	-360.708	438.145	265.671	185.584	185.584	185.584	-22.1008	-5.03774	-7.55351	21.1847	-8.40309	-0.522386	1.26887	0.726488	3.27268	-756.651	31.0913	35.2084	0	0	2.90492
1263	0	-1.85262	0	0	-1.89329	2.19155	-11.8952	-0.272529	-0.0523492	0.0504337	-32.5774	-3.73E-15	-9.86806	0	0	0.145005	7.23423	4.21081	1.23138	-28.4252	391.185	562.396	405.977	405.977	405.977	10.4169	-23.8903	-2.71431	-345.637	443.509	267.314	185.584	185.584	185.584	-24.3635	-4.8273	-9.54557	23.1386	-9.03375	-0.42011	1.22149	0.72722	3.4374	-682.052	5.89423	37.6618	0	0	2.88335
1264	0	0.591988	0	0	0.606696	2.26949	-12.6413	-0.2323	-0.0785063	0.0497619	-26.4427	-5.59E-15	-15.9231	0	0	0.0982311	7.72675	2.18842	2.05372	-16.6273	392.931	559.518	404.65	404.65	404.65	12.3027	-26.1902	-1.92768	-329.224	448.484	268.59	185.584	185.584	185.584	-26.763	-4.697	-11.4285	25.2718	-9.48891	-0.814433	1.15644	0.686009	3.51033	-609.819	-19.0382	40.1358	0	0	2.79597
1265	0	2.81911	0	0	2.89696	2.33939	-13.3069	-0.199379	-0.100416	0.055095	-21.5819	1.86E-15	-20.9154	0	0	0.062837	8.12552	0.0351123	3.23491	-4.16119	394.677	557.954	403.58	403.58	403.58	14.0095	-28.5641	-1.16938	-311.679	452.932	269.408	185.584	185.584	185.584	-29.2407	-4.63956	-13.1302	27.5368	-9.78577	-1.66153	1.07549	0.61539	3.50788	-540.281	-39.2573	42.0807	0	0	2.65078
1266	0	4.77415	0	0	4.9179	2.39892	-13.8707	-0.176176	-0.115147	0.0631803	-18.5104	-3.73E-15	-24.2704	0	0	0.0422298	8.40888	-2.21803	4.70269	8.79615	396.382	557.783	402.722	402.721	402.722	15.4775	-30.9725	-0.44713	-293.142	456.747	269.657	185.584	185.584	185.584	-31.753	-4.63227	-14.5924	29.8869	-9.95245	-2.89544	0.977495	0.529892	3.45131	-470.07	-51.4568	42.7905	0	0	2.43393
1267	0	6.43027	0	0	6.63695	2.44501	-14.3054	-0.163527	-0.12155	0.0705015	-17.3715	-3.73E-15	-25.7519	0	0	0.0349641	8.56473	-4.5347	6.37551	22.0375	398.008	559.038	402.017	402.017	402.017	16.6666	-33.3999	0.236179	-273.685	459.869	269.239	185.584	185.584	185.584	-34.2779	-4.6486	-15.7774	32.2791	-10.0194	-4.43299	0.860754	0.442253	3.35866	-394.76	-54.402	41.9515	0	0	2.125
1268	0	7.78919	0	0	8.0503	2.47493	-14.5867	-0.160793	-0.120089	0.0742949	-17.9267	3.73E-15	-25.4378	0	0	0.0361714	8.59049	-6.87379	8.16307	35.3313	399.521	561.705	401.413	401.413	401.413	17.5592	-35.8543	0.878926	-253.319	462.286	268.105	185.584	185.584	185.584	-36.8168	-4.66684	-16.67	34.6734	-10.0132	-6.17687	0.726432	0.3583	3.23987	-311.375	-49.2748	39.7003	0	0	1.71817
1269	0	8.8753	0	0	9.17821	2.48706	-14.7005	-0.16565	-0.112338	0.0736338	-19.5876	1.86E-15	-23.6265	0	0	0.0400636	8.49352	-9.18989	9.96607	48.4282	400.89	565.719	400.868	400.868	400.868	18.1587	-38.3606	1.47906	-232.021	464.021	266.272	185.584	185.584	185.584	-39.3901	-4.67402	-17.2745	37.0309	-9.95437	-8.018	0.577012	0.27843	3.09792	-219.659	-38.8654	36.4809	0	0	1.23403
1270	0	9.72571	0	0	10.0556	2.48114	-14.645	-0.175399	-0.100111	0.0685906	-21.6352	0	-20.6947	0	0	0.042237	8.29174	-11.4344	11.6779	61.0724	402.084	570.96	400.35	400.35	400.35	18.4848	-40.9507	2.03358	-209.754	465.127	263.819	185.584	185.584	185.584	-42.0278	-4.66598	-17.6103	39.3115	-9.85754	-9.83857	0.418769	0.200879	2.9333	-122.502	-26.2531	32.7264	0	0	0.719159
1271	0	10.3791	0	0	10.7212	2.4583	-14.4305	-0.186984	-0.0847508	0.0603525	-23.3353	-3.73E-15	-16.986	0	0	0.0402308	8.01364	-13.5583	13.1902	73.0156	403.07	577.26	399.837	399.837	399.837	18.5691	-43.6528	2.53869	-186.494	465.671	260.877	185.584	185.584	185.584	-44.7586	-4.64492	-17.7069	41.4747	-9.73337	-11.5175	0.259228	0.125764	2.7463	-25.3829	-13.5879	28.6168	0	0	0.233807
1272	0	10.8654	0	0	11.2061	2.42094	-14.0786	-0.197737	-0.0669865	0.0503544	-24.1138	-3.73E-15	-12.7931	0	0	0.0333285	7.69662	-15.5151	14.4014	84.0333	403.82	584.406	399.314	399.314	399.314	18.4504	-46.4817	2.9905	-162.247	465.73	257.603	185.584	185.584	185.584	-47.5996	-4.61631	-17.6008	43.4806	-9.59053	-12.9392	0.111718	0.057778	2.54182	63.9261	-1.23995	23.9982	0	0	-0.162307
1273	0	11.1979	0	0	11.5263	2.37255	-13.6213	-0.20613	-0.0474785	0.0405838	-23.711	-4.66E-15	-8.434	0	0	0.022227	7.38305	-17.2656	15.2297	93.9412	404.316	592.162	398.77	398.77	398.77	18.1734	-49.4328	3.38691	-137.054	465.391	254.159	185.584	185.584	185.584	-50.5494	-4.5859	-17.3342	45.2934	-9.43693	-14.0055	-0.00848238	0.00346644	2.32572	136.813	11.2445	18.6562	0	0	-0.425249
1274	0	11.3695	0	0	11.6774	2.31743	-13.0981	-0.211715	-0.0278388	0.0322686	-22.2121	0	-4.37355	0	0	0.00885194	7.11441	-18.7802	15.6244	102.607	404.554	600.283	398.196	398.196	398.196	17.7856	-52.4792	3.72957	-110.995	464.752	250.692	185.584	185.584	185.584	-53.5845	-4.55742	-16.9533	46.8841	-9.28026	-14.6484	-0.0872012	-0.0298887	2.10885	186.774	24.5374	12.6647	0	0	-0.541918
1275	0	11.3537	0	0	11.6354	2.25995	-12.5502	-0.215768	-0.0103247	0.0262416	-20.0902	3.73E-15	-1.17873	0	0	-0.00419238	6.92488	-20.0413	15.5741	109.959	404.549	608.537	397.586	397.586	397.586	17.3331	-55.5737	4.02468	-84.1788	463.913	247.319	185.584	185.584	185.584	-56.6611	-4.53122	-16.5044	48.2328	-9.12718	-14.8393	-0.11741	-0.0393792	1.89853	210.963	38.1487	6.40552	0	0	-0.530501
1276	0	11.1112	0	0	11.3631	2.20354	-12.0102	-0.221562	0.00243118	0.0213028	-18.1559	-1.40E-15	0.574712	0	0	-0.0149354	6.83623	-21.0427	15.1067	115.985	404.337	616.715	396.94	396.94	396.94	16.8522	-58.6572	4.2808	-56.7167	462.964	244.12	185.584	185.584	185.584	-59.7223	-4.50429	-16.0265	49.3303	-8.98238	-14.5914	-0.0982851	-0.0257909	1.708	211.133	50.6223	0.480367	0	0	-0.433001
1277	0	10.6042	0	0	10.8237	2.14967	-11.4925	-0.232167	0.0079478	0.0150236	-17.2205	1.86E-15	0.456423	0	0	-0.0232829	6.85488	-21.7886	14.2842	120.725	403.97	624.646	396.263	396.263	396.263	16.3621	-61.6712	4.50403	-28.7071	461.964	241.156	185.584	185.584	185.584	-62.7105	-4.47117	-15.5414	50.1778	-8.84748	-13.9571	-0.0360263	0.00596303	1.54589	192.634	59.393	-4.39558	0	0	-0.298941
1278	0	9.81003	0	0	9.99501	2.09712	-10.9856	-0.249131	0.00535683	0.0033419	-17.8232	2.80E-15	-1.57904	0	0	-0.0308698	6.97157	-22.2928	13.1932	124.273	403.502	632.195	395.568	395.568	395.568	15.8572	-64.5712	4.69176	-0.223238	460.922	238.491	185.584	185.584	185.584	-65.5796	-4.42515	-15.0458	50.787	-8.72009	-13.0198	0.0557919	0.0504086	1.42069	164.257	62.5573	-7.89943	0	0	-0.172337
1279	0	8.73284	0	0	8.88134	2.04188	-10.4509	-0.272427	-0.00389744	-0.0181149	-20.0934	3.26E-15	-5.07964	0	0	-0.0392936	7.16337	-22.5772	11.9348	126.763	402.985	639.265	394.873	394.873	394.873	15.307	-67.3354	4.82783	28.6766	459.785	236.218	185.584	185.584	185.584	-68.3043	-4.35931	-14.5085	51.1791	-8.5938	-11.8851	0.160628	0.101867	1.33752	135.753	59.2762	-10.2107	0	0	-0.0776726
1280	0	7.41056	0	0	7.52162	1.97803	-9.83046	-0.29931	-0.0166948	-0.0530603	-23.5531	6.06E-15	-9.1935	0	0	-0.0477084	7.39734	-22.6717	10.614	128.367	402.458	645.793	394.205	394.205	394.205	14.6616	-69.9688	4.88186	57.9227	458.445	234.473	185.584	185.584	185.584	-70.8844	-4.2678	-13.8749	51.3836	-8.4588	-10.6699	0.256886	0.154989	1.29279	117.564	50.0021	-11.8594	0	0	-0.0181373
1281	0	5.91549	0	0	5.9905	1.89906	-9.06002	-0.323788	-0.0288267	-0.103626	-27.0621	-9.32E-16	-12.8449	0	0	-0.0521509	7.63548	-22.6126	9.33107	129.283	401.946	651.747	393.595	393.595	393.595	13.8643	-72.5007	4.81329	87.3959	456.756	233.438	185.584	185.584	185.584	-73.3442	-4.14696	-13.0798	51.4367	-8.304	-9.49197	0.326459	0.204234	1.27805	118.743	36.2003	-13.5757	0	0	0.0193829
1282	0	4.3454	0	0	4.38911	1.79965	-8.08526	-0.337272	-0.0368394	-0.169201	-28.9863	3.73E-15	-15.0797	0	0	-0.0477109	7.83957	-22.4419	8.17547	129.733	401.456	657.116	393.074	393.074	393.074	12.8672	-74.9724	4.5791	116.888	454.565	233.304	185.584	185.584	185.584	-75.7222	-3.99624	-12.0636	51.3793	-8.11863	-8.46108	0.353742	0.241479	1.27476	146.35	19.2525	-15.9892	0	0	0.052059
1283	0	2.80496	0	0	2.82529	1.67685	-6.87481	-0.330253	-0.038963	-0.246515	-27.5744	6.99E-15	-15.3237	0	0	-0.0324889	7.97565	-22.2049	7.22211	129.947	400.983	661.905	392.674	392.674	392.674	11.6453	-77.4171	4.14342	146.074	451.753	234.225	185.584	185.584	185.584	-78.0528	-3.81808	-10.7895	51.2548	-7.89417	-7.67097	0.330328	0.257628	1.25955	204.41	0.639642	-19.5999	0	0	0.0890454
1284	0	1.38142	0	0	1.38765	1.53085	-5.42758	-0.295653	-0.0359895	-0.330504	-21.5601	4.66E-16	-13.5733	0	0	-0.00992452	8.01753	-21.9476	6.52979	130.16	400.512	666.131	392.418	392.418	392.418	10.2055	-79.8363	3.48728	174.508	448.258	236.239	185.584	185.584	185.584	-80.3436	-3.61615	-9.25492	51.1064	-7.62604	-7.19267	0.251093	0.249614	1.21098	294.599	-17.7151	-24.5228	0	0	0.12404
1285	0	0.121802	0	0	0.122062	1.36486	-3.7738	-0.231863	-0.0302459	-0.415717	-10.7037	6.06E-15	-10.3015	0	0	0.0132615	7.94836	-21.7134	6.13901	130.593	400.023	669.814	392.32	392.32	392.32	8.58576	-82.1829	2.61658	201.653	444.091	239.206	185.584	185.584	185.584	-82.5571	-3.39303	-7.49591	50.9744	-7.31422	-7.07019	0.112252	0.219759	1.11622	416.648	-32.9883	-30.6571	0	0	0.136014
1286	0	-0.979303	0	0	-0.979878	1.18473	-1.972	-0.144431	-0.025308	-0.49743	3.92284	-2.33E-16	-6.31698	0	0	0.0327677	7.76098	-21.5388	6.06733	131.436	399.494	672.971	392.378	392.378	392.378	6.8474	-84.3569	1.56675	226.934	439.336	242.778	185.584	185.584	185.584	-84.6054	-3.14868	-5.58164	50.8934	-6.96366	-7.31636	-0.0899604	0.172392	0.973066	568.377	-42.602	-37.5434	0	0	0.0970901
1287	0	-1.97536	0	0	-1.97536	0.998157	-0.101674	-0.0444013	-0.0253288	-0.572639	20.1523	-2.18E-16	-2.52484	0	0	0.0505375	7.45799	-21.4499	6.30282	132.829	398.906	675.607	392.58	392.58	392.58	5.06079	-86.2203	0.400609	249.804	434.124	246.431	185.584	185.584	185.584	-86.3613	-2.88089	-3.60136	50.8888	-6.58431	-7.90763	-0.35922	0.113051	0.791654	746.224	-44.9492	-44.4536	0	0	-0.0145067
1288	0	-2.94864	0	0	-2.95002	0.813681	1.74786	0.0549115	-0.0330511	-0.64021	35.2565	1.22E-15	0.417291	0	0	0.0716545	7.05144	-21.4591	6.79792	134.842	398.239	677.71	392.899	392.899	392.899	3.28989	-87.6237	-0.802193	269.787	428.6	249.535	185.584	185.584	185.584	-87.6836	-2.58707	-1.64544	50.9746	-6.1905	-8.77925	-0.69583	0.049511	0.590517	944.967	-38.8846	-50.6874	0	0	-0.203022
1289	0	-3.98289	0	0	-3.99032	0.639753	3.48835	0.140362	-0.0475106	-0.699908	46.5068	1.94E-15	2.38371	0	0	0.096476	6.56223	-21.5645	7.46702	137.469	397.474	679.239	393.301	393.301	393.301	1.58181	-88.438	-1.96172	286.497	422.884	251.466	185.584	185.584	185.584	-88.4464	-2.26725	0.212057	51.1507	-5.79952	-9.82452	-1.09064	-0.00697913	0.394209	1155.91	-22.8497	-55.6855	0	0	-0.448281
1290	0	-5.13435	0	0	-5.1543	0.484456	5.03705	0.199992	-0.0632341	-0.75112	51.6289	-2.80E-15	3.83823	0	0	0.11557	6.0187	-21.751	8.19093	140.62	396.589	680.126	393.747	393.747	393.747	-0.031801	-88.5829	-3.01243	299.623	417.064	251.712	185.584	185.584	185.584	-88.5687	-1.92816	1.92072	51.4033	-5.42908	-10.9008	-1.52103	-0.0433354	0.228223	1365.15	5.41943	-58.9967	0	0	-0.703586
1291	0	-6.40552	0	0	-6.44476	0.35608	6.3118	0.223255	-0.0722692	-0.791382	49.1413	-5.97E-15	5.58708	0	0	0.113819	5.4547	-21.9944	8.82882	144.141	395.56	680.277	394.196	394.197	394.196	-1.52129	-88.0517	-3.91107	308.909	411.212	249.974	185.584	185.584	185.584	-88.0388	-1.58801	3.44765	51.7067	-5.09528	-11.8433	-1.94701	-0.0473401	0.119592	1551.83	47.2172	-60.1355	0	0	-0.89979
1292	0	-7.7262	0	0	-7.78839	0.26394	7.22293	0.202914	-0.0679143	-0.816527	38.7501	-1.57E-15	8.3467	0	0	0.0838869	4.90672	-22.2653	9.2357	147.825	394.361	679.582	394.613	394.613	394.613	-2.84198	-86.9278	-4.63717	314.157	405.423	246.239	185.584	185.584	185.584	-86.9327	-1.27967	4.76301	52.0271	-4.81022	-12.4841	-2.31977	-0.0142657	0.0892838	1691.92	100.609	-58.8374	0	0	-0.963233
1293	0	-8.94734	0	0	-9.02881	0.218532	7.67063	0.139528	-0.0477316	-0.821712	21.8168	-1.16E-16	12.3218	0	0	0.0403514	4.41069	-22.5337	9.28135	151.444	392.975	677.928	394.962	394.962	394.962	-3.92574	-85.3898	-5.1899	315.266	399.846	240.816	185.584	185.584	185.584	-85.4187	-1.04801	5.82785	52.3263	-4.58156	-12.6737	-2.58879	0.0520946	0.14906	1763.42	159.826	-55.4865	0	0	-0.845088
1294	0	-9.85853	0	0	-9.94574	0.2303	7.55469	0.0445741	-0.0149073	-0.803115	1.44762	-1.16E-15	16.9108	0	0	0.0186667	3.99827	-22.7726	8.86779	154.766	391.402	675.217	395.22	395.22	395.22	-4.69145	-83.6907	-5.58178	312.283	394.689	234.29	185.584	185.584	185.584	-83.7383	-0.93752	6.59341	52.567	-4.41185	-12.3006	-2.71641	0.137734	0.295192	1753.55	216.297	-51.4627	0	0	-0.547057
1295	0	-10.2334	0	0	-10.3066	0.307101	6.79656	-0.0614549	0.0232901	-0.758866	-18.1754	0	20.833	0	0	0.0506601	3.69313	-22.9596	7.94296	157.581	389.665	671.39	395.366	395.366	395.366	-5.07383	-82.1058	-5.82726	305.437	390.174	227.401	185.584	185.584	185.584	-82.1587	-0.971346	7.01461	52.717	-4.29929	-11.3071	-2.68019	0.22441	0.510886	1660.3	261.718	-48.8272	0	0	-0.12605
1296	0	-9.89208	0	0	-9.93611	0.451102	5.36878	-0.156692	0.0577037	-0.688089	-33.1757	-4.19E-15	22.6224	0	0	0.133427	3.50735	-23.0793	6.51169	159.722	387.815	666.442	395.386	395.386	395.386	-5.0585	-80.8622	-5.92838	295.116	386.484	220.865	185.584	185.584	185.584	-80.9054	-1.13088	7.0719	52.7529	-4.23834	-9.70104	-2.47347	0.297676	0.773545	1489.34	290.387	-49.1896	0	0	0.321012
1297	0	-8.75797	0	0	-8.77285	0.656222	3.32377	-0.226246	0.0799745	-0.589474	-41.3202	-1.86E-15	21.3268	0	0	0.224607	3.43789	-23.1241	4.6434	161.08	385.921	660.437	395.272	395.272	395.272	-4.70496	-80.0797	-5.86829	281.816	383.702	215.214	185.584	185.584	185.584	-80.104	-1.34947	6.79102	52.664	-4.21992	-7.5642	-2.09587	0.349052	1.06289	1246.89	299.425	-52.3449	0	0	0.677424
1298	0	-6.88218	0	0	-6.88288	0.907054	0.811921	-0.267082	0.086954	-0.46406	-42.6822	-4.19E-15	17.1707	0	0	0.275751	3.46379	-23.096	2.47653	161.623	384.064	653.521	395.021	395.021	395.021	-4.14391	-79.7513	-5.62196	266.094	381.773	210.715	185.584	185.584	185.584	-79.7576	-1.52813	6.24972	52.4546	-4.23079	-5.05634	-1.56285	0.381455	1.3642	942.58	291.864	-56.2473	0	0	0.834122
1299	0	-4.42208	0	0	-4.42462	1.18065	-1.93115	-0.285155	0.0837833	-0.320598	-39.1348	2.10E-15	11.6819	0	0	0.270951	3.54575	-23.007	0.214415	161.398	382.313	645.915	394.639	394.639	394.639	-3.54127	-79.7756	-5.17766	248.557	380.537	207.39	185.584	185.584	185.584	-79.7718	-1.56894	5.56136	52.1451	-4.25245	-2.41027	-0.917619	0.409304	1.67407	598.154	278.192	-58.5727	0	0	0.741809
1300	0	-1.58636	0	0	-1.59156	1.45133	-4.63622	-0.284643	0.0765593	-0.177183	-32.7424	-8.15E-15	6.50513	0	0	0.225468	3.62995	-22.878	-1.89351	160.517	380.71	637.905	394.135	394.135	394.135	-3.04127	-80.0146	-4.55075	229.844	379.795	205.102	185.584	185.584	185.584	-80.0103	-1.41005	4.83822	51.7691	-4.26064	0.0892998	-0.244237	0.446558	1.98891	256.327	267.837	-57.9383	0	0	0.454539
1301	0	1.41454	0	0	1.42537	1.69599	-7.06391	-0.267715	0.0655972	-0.0543121	-25.1285	7.11E-15	2.32465	0	0	0.162257	3.65728	-22.7334	-3.5884	159.131	379.266	629.808	393.533	393.533	393.533	-2.72388	-80.3362	-3.78643	210.575	379.38	203.634	185.584	185.584	185.584	-80.3384	-1.04593	4.16219	51.3666	-4.2272	2.14594	0.357729	0.495167	2.30563	-32.918	261.669	-53.8945	0	0	0.103632
1302	0	4.39415	0	0	4.44961	1.89764	-9.04612	-0.241602	0.0533078	0.0341445	-17.8234	-6.13E-15	-0.488771	0	0	0.103149	3.57646	-22.5928	-4.65072	157.378	377.975	621.938	392.867	392.867	392.867	-2.60118	-80.629	-2.95653	191.269	379.175	202.742	185.584	185.584	185.584	-80.6413	-0.525213	3.58257	50.9747	-4.12549	3.50501	0.80648	0.55167	2.6154	-232.303	259.038	-47.5451	0	0	-0.182071
1303	0	7.204	0	0	7.32753	2.04766	-10.507	-0.214492	0.0429051	0.0839332	-11.8825	1.75E-15	-1.85113	0	0	0.060034	3.35768	-22.4625	-4.94819	155.344	376.84	614.562	392.183	392.183	392.183	-2.63622	-80.8093	-2.14262	172.292	379.106	202.196	185.584	185.584	185.584	-80.8327	0.0715893	3.12157	50.6186	-3.93786	4.00647	1.05521	0.605085	2.90015	-324.714	258.501	-40.8081	0	0	-0.346169
1304	0	9.73769	0	0	9.93782	2.14649	-11.4619	-0.192127	0.0349174	0.0987024	-7.77519	-1.40E-15	-2.07057	0	0	0.0340995	3.00215	-22.3297	-4.46893	153.029	375.894	607.878	391.534	391.534	391.534	-2.76988	-80.8234	-1.41254	153.842	379.139	201.812	185.584	185.584	185.584	-80.8575	0.662832	2.77987	50.3046	-3.66304	3.62274	1.09416	0.636019	3.13849	-312.746	255.73	-34.81	0	0	-0.404369
1305	0	11.9272	0	0	12.1975	2.20205	-11.9959	-0.177308	0.0286345	0.0871058	-5.54239	-4.40E-15	-1.5649	0	0	0.0212794	2.54453	-22.1624	-3.3305	150.337	375.198	601.991	390.973	390.973	390.973	-2.94588	-80.644	-0.804017	135.96	379.269	201.466	185.584	185.584	185.584	-80.6877	1.19022	2.54309	50.0166	-3.31909	2.47086	0.948168	0.623787	3.31	-215.965	244.998	-29.412	0	0	-0.38546
1306	0	13.7367	0	0	14.0622	2.22663	-12.2315	-0.168905	0.0219807	0.0595909	-4.79475	-8.01E-16	-0.851373	0	0	0.0156548	2.04654	-21.9149	-1.76083	147.084	374.816	596.915	390.54	390.54	390.54	-3.12304	-80.2647	-0.321231	118.58	379.496	201.098	185.584	185.584	185.584	-80.3168	1.62765	2.38713	49.7158	-2.94006	0.793687	0.668862	0.555743	3.40458	-65.1178	220.743	-23.4837	0	0	-0.282381
1307	0	15.1552	0	0	15.5199	2.23342	-12.2965	-0.164363	0.0139137	0.026042	-5.00334	-4.29E-15	-0.314336	0	0	0.0127942	1.58305	-21.5374	-0.0553657	143.027	374.784	592.593	390.261	390.261	390.261	-3.27624	-79.6936	0.0554323	101.565	379.822	200.69	185.584	185.584	185.584	-79.7527	1.97464	2.28388	49.3466	-2.56765	-1.08609	0.326266	0.437218	3.42786	103.731	181.85	-16.2457	0	0	-0.0684755
1308	0	16.1893	0	0	16.5804	2.23373	-12.2995	-0.161736	0.00401661	-0.00617656	-5.72307	-3.76E-15	-0.215141	0	0	0.0102724	1.22441	-20.9851	1.47965	137.911	375.086	588.925	390.143	390.143	390.143	-3.39078	-78.9471	0.354285	84.7592	380.235	200.257	185.584	185.584	185.584	-79.0115	2.24288	2.20635	48.846	-2.24115	-2.82882	-0.00530181	0.291337	3.39723	256.56	133.023	-8.02254	0	0	0.251268
1309	0	16.8576	0	0	17.267	2.23545	-12.316	-0.15972	-0.00656374	-0.032752	-6.61541	-4.69E-15	-0.57941	0	0	0.00698192	1.02022	-20.2245	2.5848	131.523	375.656	585.815	390.18	390.18	390.18	-3.45846	-78.0459	0.599482	68.0175	380.709	199.825	185.584	185.584	185.584	-78.1137	2.4451	2.13378	48.1569	-1.99033	-4.14282	-0.260797	0.14958	3.33484	367.24	83.7486	-0.322166	0	0	0.614319
1310	0	17.1861	0	0	17.6088	2.24276	-12.3859	-0.158285	-0.0164561	-0.0518222	-7.52743	-3.35E-15	-1.31123	0	0	0.00267609	0.989148	-19.2373	3.0932	123.729	376.41	583.197	390.365	390.365	390.365	-3.47606	-77.0107	0.805055	51.2254	381.207	199.426	185.584	185.584	185.584	-77.0799	2.58997	2.0544	47.2382	-1.83321	-4.8364	-0.395092	0.0381539	3.2599	420.285	43.6907	5.22766	0	0	0.924203
1311	0	17.2041	0	0	17.6366	2.25656	-12.5178	-0.157465	-0.0241123	-0.0625578	-8.37061	4.37E-15	-2.2026	0	0	-0.00245072	1.11688	-18.0218	2.95661	114.506	377.266	581.055	390.687	390.687	390.687	-3.44552	-75.8604	0.97473	34.308	381.689	199.09	185.584	185.584	185.584	-75.929	2.68188	1.96584	46.0728	-1.77715	-4.84767	-0.387949	-0.0320623	3.18129	410.585	18.2494	7.86488	0	0	1.08808
1312	0	16.9428	0	0	17.3806	2.27498	-12.6937	-0.157087	-0.0292805	-0.0647876	-9.06885	9.32E-16	-3.08745	0	0	-0.00784188	1.36171	-16.5937	2.24937	103.945	378.17	579.423	391.139	391.139	391.139	-3.37272	-74.6103	1.10448	17.2332	382.115	198.84	185.584	185.584	185.584	-74.6768	2.72168	1.8728	44.6699	-1.8207	-4.24898	-0.246436	-0.0658508	3.09833	342.759	6.5054	8.21203	0	0	1.04297
1313	0	16.4336	0	0	16.8697	2.29363	-12.8716	-0.15689	-0.032187	-0.058696	-9.54336	-3.49E-15	-3.79286	0	0	-0.0126852	1.66602	-14.9856	1.15027	92.253	379.084	578.37	391.718	391.718	391.718	-3.26574	-73.273	1.18441	0.0111388	382.457	198.691	185.584	185.584	185.584	-73.3359	2.70677	1.7848	43.0621	-1.95468	-3.22628	-0.00316519	-0.0761437	3.00265	229.521	3.22229	7.701	0	0	0.771537
1314	0	15.7082	0	0	16.1317	2.30579	-12.9874	-0.156018	-0.0325927	-0.0460203	-9.64129	-4.66E-15	-4.08966	0	0	-0.0160905	1.97052	-13.2435	-0.0946478	79.7182	379.979	577.976	392.419	392.419	392.419	-3.13261	-71.8586	1.20105	-17.3082	382.693	198.645	185.584	185.584	185.584	-71.9169	2.63109	1.71305	41.2986	-2.16251	-2.03777	0.290719	-0.0729534	2.88815	90.7868	3.41141	7.3976	0	0	0.320542
1315	0	14.795	0	0	15.1912	2.30336	-12.9642	-0.153411	-0.0293604	-0.0296863	-9.18298	-1.75E-15	-3.71054	0	0	-0.0175389	2.22763	-11.4208	-1.22067	66.6724	380.819	578.302	393.236	393.236	393.236	-2.97862	-70.3734	1.14152	-34.6469	382.812	198.688	185.584	185.584	185.584	-70.4264	2.48682	1.66607	39.4352	-2.42146	-0.961082	0.578904	-0.0575287	2.75344	-50.3262	5.3657	7.3562	0	0	-0.204835
1316	0	13.7132	0	0	14.0657	2.27853	-12.7276	-0.148972	-0.0220695	-0.0134088	-8.10949	-9.32E-16	-2.55887	0	0	-0.0174969	2.41046	-9.56945	-1.99243	53.4399	381.566	579.371	394.162	394.162	394.162	-2.80401	-68.816	1.00003	-51.9185	382.828	198.783	185.584	185.584	185.584	-68.863	2.26811	1.64436	37.5257	-2.70588	-0.242125	0.813902	-0.0266791	2.60447	-171.975	9.86294	6.99258	0	0	-0.678169
1317	0	12.4693	0	0	12.7633	2.22553	-12.221	-0.142873	-0.0110573	-0.00054889	-6.4459	-1.66E-15	-0.731492	0	0	-0.0170348	2.51567	-7.7323	-2.24086	40.2957	382.192	581.165	395.186	395.186	395.186	-2.60533	-67.1749	0.783114	-69.0472	382.774	198.874	185.584	185.584	185.584	-67.2149	1.97647	1.63878	35.6137	-2.99187	-0.0567835	0.96637	0.02297	2.45112	-258.239	18.9433	5.60759	0	0	-1.00227
1318	0	11.0555	0	0	11.2816	2.14193	-11.4179	-0.13569	0.00184895	0.00626904	-4.33113	2.80E-15	1.43411	0	0	-0.0168455	2.56044	-5.93792	-1.8833	27.4382	382.697	583.633	396.298	396.298	396.298	-2.37893	-65.4281	0.511942	-85.9849	382.705	198.892	185.584	185.584	185.584	-65.4605	1.62523	1.63233	33.7293	-3.26135	-0.490886	1.02471	0.0868894	2.30299	-300.989	32.7115	3.05447	0	0	-1.13713
1319	0	9.45168	0	0	9.60872	2.02893	-10.3253	-0.128226	0.0142648	0.00592878	-1.99604	-1.86E-15	3.49956	0	0	-0.0164874	2.57526	-4.19935	-0.926933	14.9792	383.115	586.698	397.484	397.484	397.484	-2.12553	-63.546	0.220403	-102.72	382.684	198.77	185.584	185.584	185.584	-63.5703	1.24105	1.60539	31.8884	-3.50428	-1.53772	0.997203	0.153857	2.16656	-301.995	48.9168	-0.272873	0	0	-1.1031
1320	0	7.63004	0	0	7.72529	1.89088	-8.97999	-0.120629	0.0243794	-0.00148359	0.338883	-1.86E-15	5.09319	0	0	-0.0144285	2.59502	-2.51611	0.542529	2.95001	383.501	590.276	398.731	398.731	398.731	-1.85308	-61.4951	-0.0500856	-119.278	382.766	198.45	185.584	185.584	185.584	-61.5118	0.861839	1.54153	30.0942	-3.7176	-3.11071	0.905174	0.208462	2.0445	-270.713	63.2562	-3.71255	0	0	-0.954724
1321	0	5.55907	0	0	5.60645	1.73438	-7.44272	-0.113117	0.0307834	-0.015034	2.39863	-1.86E-15	5.92348	0	0	-0.00921091	2.65059	-0.878701	2.3835	-8.6795	383.918	594.286	400.026	400.026	400.026	-1.57533	-59.2422	-0.256483	-135.719	382.993	197.895	185.584	185.584	185.584	-59.2525	0.531389	1.43041	28.341	-3.90233	-5.067	0.779239	0.237082	1.93578	-221.784	70.6863	-6.60813	0	0	-0.75785
1322	0	3.20891	0	0	3.22538	1.56722	-5.78881	-0.106773	0.0319677	-0.0335055	3.78577	4.66E-16	5.74423	0	0	-0.000944051	2.76253	0.72613	4.42711	-19.9714	384.41	598.652	401.356	401.357	401.356	-1.30858	-56.7573	-0.359966	-152.127	383.387	197.089	185.584	185.584	185.584	-56.763	0.293006	1.26899	26.6195	-4.05943	-7.23669	0.649852	0.230147	1.83933	-170.268	66.3095	-8.46445	0	0	-0.570293
1323	0	0.559114	0	0	0.560551	1.39731	-4.09762	-0.103513	0.0270159	-0.0555831	4.02019	3.03E-15	4.43785	0	0	0.00733785	2.93796	2.31045	6.50529	-30.9876	384.989	603.307	402.717	402.717	402.717	-1.07008	-54.0187	-0.331487	-168.599	383.941	196.054	185.584	185.584	185.584	-54.022	0.183688	1.06347	24.9219	-4.18644	-9.45101	0.54415	0.184455	1.75074	-129.221	47.0241	-9.10892	0	0	-0.437281
1324	0	-2.39201	0	0	-2.39418	1.23174	-2.44276	-0.105719	0.0159576	-0.0798123	2.63138	3.26E-15	2.07045	0	0	0.00957021	3.17046	3.88144	8.47366	-41.7608	385.633	608.186	404.105	404.105	404.105	-0.876786	-51.02	-0.156211	-185.222	384.614	194.848	185.584	185.584	185.584	-51.0227	0.228912	0.830496	23.2468	-4.27625	-11.5649	0.482131	0.103362	1.66879	-107.926	12.1017	-8.6032	0	0	-0.386976
1325	0	-5.61754	0	0	-5.61821	1.07624	-0.884682	-0.115023	0.000124402	-0.104629	-0.652309	-3.26E-15	-1.06483	0	0	-0.00110673	3.44254	5.43882	10.2269	-52.2745	386.289	613.218	405.525	405.525	405.524	-0.744177	-47.7775	0.163374	-202.055	385.335	193.581	185.584	185.584	185.584	-47.7805	0.437815	0.596615	21.6021	-4.3169	-13.4719	0.476289	-0.00684855	1.58871	-111.735	-37.1061	-7.15472	0	0	-0.427762
1326	0	-9.05543	0	0	-9.05582	0.934857	0.533129	-0.130551	-0.0173907	-0.128438	-5.68368	1.86E-15	-4.43223	0	0	-0.0281217	3.7297	6.97349	11.7058	-62.4531	386.888	618.322	406.979	406.979	406.979	-0.683676	-44.3348	0.606391	-219.097	386.011	192.409	185.584	185.584	185.584	-44.3385	0.799248	0.394306	20.0066	-4.29326	-15.1109	0.528902	-0.136019	1.50669	-141.347	-96.6222	-5.11761	0	0	-0.54184
1327	0	-12.6095	0	0	-12.6157	0.810216	1.78257	-0.150041	-0.0331228	-0.149595	-12.0106	9.32E-16	-7.45331	0	0	-0.0689489	4.00492	8.46743	12.8967	-72.1648	387.35	623.4	408.474	408.474	408.474	-0.698439	-40.7609	1.13524	-236.283	386.55	191.513	185.584	185.584	185.584	-40.7655	1.28002	0.25389	18.4885	-4.18886	-16.465	0.633068	-0.274567	1.41658	-193.793	-161.657	-2.76266	0	0	-0.689619
1328	0	-16.1566	0	0	-16.1771	0.703935	2.84666	-0.170649	-0.0455917	-0.166942	-19.0105	-3.73E-15	-9.80809	0	0	-0.114984	4.24289	9.89494	13.8242	-81.2333	387.604	628.329	410.01	410.01	410.01	-0.78027	-37.144	1.69962	-253.484	386.879	191.077	185.584	185.584	185.584	-37.1503	1.82724	0.194774	17.0835	-3.98809	-17.5541	0.771868	-0.415213	1.31312	-261.841	-228.275	-0.1075	0	0	-0.814637
1329	0	-19.5584	0	0	-19.6013	0.616879	3.71684	-0.189333	-0.0556586	-0.179698	-26.0019	-9.32E-16	-11.501	0	0	-0.15447	4.42294	11.2254	14.5376	-89.4595	387.581	632.969	411.581	411.581	411.581	-0.912307	-33.5821	2.24077	-270.522	386.961	191.254	185.584	185.584	185.584	-33.5916	2.37446	0.222704	15.8305	-3.67858	-18.4221	0.92046	-0.551272	1.1928	-334.935	-293.173	2.98082	0	0	-0.857712
1330	0	-22.6747	0	0	-22.7452	0.549233	4.39182	-0.204983	-0.0638314	-0.187601	-32.5017	1.86E-15	-12.5804	0	0	-0.177814	4.53007	12.4273	15.0937	-96.6478	387.229	637.166	413.177	413.177	413.177	-1.07661	-30.1734	2.69553	-287.194	386.775	192.153	185.584	185.584	185.584	-30.1881	2.84968	0.333716	14.7661	-3.25304	-19.1201	1.0518	-0.677507	1.05451	-402.145	-352.423	6.51365	0	0	-0.778879
1331	0	-25.3752	0	0	-25.4739	0.500852	4.87385	-0.218126	-0.070247	-0.190839	-38.2084	5.59E-15	-13.0859	0	0	-0.179413	4.55459	13.473	15.5392	-102.634	386.505	640.757	414.779	414.779	414.779	-1.25983	-27.01	3.00032	-303.288	386.32	193.824	185.584	185.584	185.584	-27.0316	3.18203	0.519027	13.9197	-2.7116	-19.6887	1.14412	-0.786722	0.901348	-454.808	-400.935	10.3756	0	0	-0.574871
1332	0	-27.5467	0	0	-27.6686	0.471808	5.16289	-0.229674	-0.0743438	-0.189726	-42.873	-4.66E-15	-12.9737	0	0	-0.157799	4.49059	14.3425	15.8965	-107.305	385.379	643.59	416.365	416.365	416.365	-1.4557	-24.1744	3.09483	-318.602	385.597	196.269	185.584	185.584	185.584	-24.2037	3.30663	0.768995	13.3081	-2.06342	-20.1457	1.18385	-0.872661	0.736831	-487.816	-433.306	14.296	0	0	-0.283716
1333	0	-29.101	0	0	-29.2355	0.462857	5.25191	-0.240035	-0.0748226	-0.184532	-46.2227	-6.52E-15	-12.1094	0	0	-0.115552	4.3349	15.0258	16.1581	-110.619	383.837	645.532	417.907	417.907	417.907	-1.66462	-21.7357	2.92686	-332.95	384.614	199.448	185.584	185.584	185.584	-21.7717	3.16957	1.07572	12.9323	-1.32846	-20.4794	1.16988	-0.927247	0.566659	-501.043	-443.733	17.7323	0	0	0.0236199
1334	0	-29.983	0	0	-30.1157	0.475638	5.12478	-0.249324	-0.069689	-0.175473	-48.0237	5.82E-15	-10.2966	0	0	-0.0590984	4.08685	15.523	16.2874	-112.6	381.878	646.481	419.369	419.369	419.369	-1.89164	-19.7437	2.45982	-346.175	383.386	203.293	185.584	185.584	185.584	-19.7827	2.73477	1.43411	12.7772	-0.537863	-20.6499	1.11095	-0.942444	0.397903	-498.644	-427.154	19.8198	0	0	0.26832
1335	0	-30.1785	0	0	-30.2937	0.512567	4.75719	-0.258035	-0.0568736	-0.162099	-48.2104	7.92E-15	-7.35893	0	0	0.00288738	3.74918	15.8428	16.2273	-113.337	379.525	646.369	420.708	420.708	420.708	-2.14213	-18.2214	1.6824	-358.157	381.938	207.715	185.584	185.584	185.584	-18.2568	1.99268	1.84049	12.8115	0.26673	-20.5971	1.02501	-0.91324	0.24053	-489.435	-381.553	19.5436	0	0	0.395455
1336	0	-29.7188	0	0	-29.8036	0.576373	4.12115	-0.266682	-0.0349812	-0.143321	-46.9217	3.26E-15	-3.21934	0	0	0.0624331	3.32957	15.9997	15.9122	-112.967	376.819	645.168	421.872	421.872	421.872	-2.41564	-17.1606	0.618394	-368.819	380.318	212.614	185.584	185.584	185.584	-17.1826	0.968808	2.28764	12.9924	1.03537	-20.2521	0.933585	-0.837372	0.104472	-484.189	-308.166	15.8757	0	0	0.399964
1337	0	-28.6799	0	0	-28.7287	0.66913	3.19474	-0.275415	-0.00443972	-0.117818	-44.491	2.80E-15	2.00375	0	0	0.11457	2.84219	16.0101	15.2818	-111.655	373.828	642.888	422.795	422.795	422.795	-2.70035	-16.5205	-0.66794	-378.118	378.608	217.878	185.584	185.584	185.584	-16.5172	-0.272243	2.75871	13.2702	1.71331	-19.5501	0.856794	-0.718105	0.00291892	-492.7	-212.939	8.34228	0	0	0.333294
1338	0	-27.1749	0	0	-27.1924	0.790944	1.97564	-0.283796	0.0315298	-0.084845	-41.3951	4.66E-15	7.91448	0	0	0.157476	2.30857	15.8899	14.2943	-109.573	370.648	639.573	423.406	423.406	423.406	-2.97016	-16.2316	-2.0753	-386.038	376.921	223.379	185.584	185.584	185.584	-16.1912	-1.63131	3.22223	13.5957	2.24605	-18.444	0.807774	-0.564213	-0.0523482	-520.424	-105.928	-2.45	0	0	0.279891
1339	0	-25.3405	0	0	-25.3415	0.938709	0.494508	-0.292414	0.0672552	-0.0460446	-38.3257	-5.59E-15	13.8692	0	0	0.191276	1.75745	15.6521	12.9371	-106.875	367.395	635.297	423.632	423.632	423.632	-3.18683	-16.2049	-3.47961	-392.572	375.398	228.968	185.584	185.584	185.584	-16.1192	-2.98944	3.63189	13.9267	2.58507	-16.9156	0.790706	-0.389906	-0.045659	-566.71	0.135335	-14.5018	0	0	0.313697
1340	0	-23.315	0	0	-23.3202	1.10568	-1.1798	-0.302593	0.0971593	-0.00509382	-36.0365	4.66E-15	19.2079	0	0	0.216684	1.2233	15.3052	11.2345	-103.684	364.208	630.158	423.415	423.415	423.415	-3.30596	-16.3483	-4.75613	-397.705	374.179	234.478	185.584	185.584	185.584	-16.2169	-4.22957	3.93216	14.2359	2.69344	-14.9841	0.804119	-0.210837	0.0355878	-626.509	93.7593	-25.0546	0	0	0.460581
1341	0	-21.216	0	0	-21.2454	1.28225	-2.94815	-0.315675	0.117972	0.0327932	-35.1355	9.32E-16	23.4568	0	0	0.234476	0.74391	14.8533	9.2496	-100.071	361.228	624.274	422.717	422.717	422.717	-3.28335	-16.5858	-5.80028	-401.393	373.383	239.743	185.584	185.584	185.584	-16.4177	-5.25584	4.0665	14.5149	2.55067	-12.709	0.841161	-0.0381234	0.202332	-691.233	168.327	-31.721	0	0	0.694683
1342	0	-19.1214	0	0	-19.1885	1.45783	-4.701	-0.331727	0.129078	0.0627257	-35.8379	-5.59E-15	26.3722	0	0	0.245396	0.356795	14.2965	7.08148	-96.0535	358.59	617.781	421.536	421.536	421.536	-3.07965	-16.8735	-6.54012	-403.557	373.09	244.618	185.584	185.584	185.584	-16.6867	-6.00467	3.98526	14.7777	2.1564	-10.1886	0.892849	0.121026	0.457247	-751.141	221.948	-33.3603	0	0	0.967733
1343	0	-17.0623	0	0	-17.1706	1.62293	-6.34122	-0.348717	0.131969	0.0819207	-37.8226	3.73E-15	27.9154	0	0	0.250418	0.0950842	13.6312	4.85634	-91.5986	356.404	610.829	419.91	419.91	419.91	-2.66365	-17.2067	-6.93895	-404.084	373.337	249.005	185.584	185.584	185.584	-17.0251	-6.44608	3.65155	15.0586	1.53197	-7.55069	0.947597	0.266324	0.792317	-796.939	257.071	-30.5214	0	0	1.24399
1344	0	-15.0283	0	0	-15.172	1.77073	-7.80086	-0.362375	0.128844	0.0897501	-40.2603	1.86E-15	28.1515	0	0	0.250473	-0.0168053	12.8514	2.7128	-86.6333	354.748	603.584	417.912	417.912	417.912	-2.01465	-17.6156	-6.99122	-402.852	374.13	252.862	185.584	185.584	185.584	-17.4642	-6.57986	3.04398	15.4085	0.719674	-4.93826	0.99272	0.400084	1.18825	-820.604	277.605	-24.95	0	0	1.51127
1345	0	-12.985	0	0	-13.1516	1.89805	-9.0501	-0.368099	0.121654	0.0876349	-42.1337	1.86E-15	27.1769	0	0	0.24608	0.0333175	11.9493	0.784492	-81.0668	353.659	596.229	415.649	415.649	415.649	-1.12352	-18.1504	-6.71772	-399.756	375.452	256.198	185.584	185.584	185.584	-18.0505	-6.43206	2.15664	15.8861	-0.220711	-2.49206	1.01669	0.525939	1.61915	-817.551	287.482	-18.8732	0	0	1.76885
1346	0	-10.895	0	0	-11.0686	2.00538	-10.0965	-0.362393	0.111477	0.0784409	-42.5648	-3.73E-15	25.0628	0	0	0.236574	0.243588	10.9166	-0.816009	-74.8103	353.141	588.957	413.252	413.252	413.252	0.00657042	-18.8625	-6.16081	-394.745	377.28	259.064	185.584	185.584	185.584	-18.8279	-6.05161	0.997625	16.5495	-1.21816	-0.334873	1.01691	0.643062	2.0517	-789.156	288.526	-13.9897	0	0	2.00576
1347	0	-8.73734	0	0	-8.90151	2.09632	-10.9779	-0.34457	0.0984856	0.0656904	-41.1423	-9.32E-16	21.8438	0	0	0.220524	0.598574	9.74538	-2.00655	-67.7938	353.17	581.971	410.857	410.857	410.857	1.36019	-19.7873	-5.37864	-387.843	379.582	261.532	185.584	185.584	185.584	-19.8225	-5.50503	-0.412372	17.4465	-2.199	1.43724	0.999724	0.745403	2.45598	-742.34	280.663	-10.9455	0	0	2.19691
1348	0	-6.51889	0	0	-6.65903	2.17642	-11.7498	-0.316817	0.0820654	0.0533403	-38.0107	-6.52E-15	17.5226	0	0	0.196903	1.07177	8.42965	-2.73692	-59.9739	353.706	575.469	408.598	408.598	408.598	2.90954	-20.9332	-4.43688	-379.154	382.317	263.673	185.584	185.584	185.584	-21.0348	-4.86674	-2.04061	18.6073	-3.09653	2.756	0.976479	0.824097	2.8043	-687.531	263.046	-9.27757	0	0	2.3206
1349	0	-4.27624	0	0	-4.37975	2.25154	-12.4698	-0.283792	0.0612853	0.0452759	-33.8093	-5.82E-15	12.1226	0	0	0.166599	1.62924	6.9664	-2.98469	-51.3375	354.701	569.638	406.586	406.586	406.586	4.61389	-22.281	-3.39843	-368.847	385.418	265.539	185.584	185.584	185.584	-22.4406	-4.2062	-3.84183	20.0402	-3.85972	3.57729	0.961669	0.869413	3.07697	-636.336	235.247	-7.83998	0	0	2.38203
1350	0	-2.0676	0	0	-2.12357	2.32609	-13.1805	-0.250697	0.035956	0.0441294	-29.3868	3.96E-15	5.81258	0	0	0.132636	2.23366	5.35644	-2.74703	-41.899	356.099	564.653	404.903	404.903	404.903	6.41877	-23.792	-2.3148	-357.124	388.789	267.141	185.584	185.584	185.584	-23.9998	-3.57593	-5.75749	21.7319	-4.4601	3.87458	0.965936	0.876642	3.26588	-597.249	199.134	-5.62424	0	0	2.41591
1351	0	0.0409681	0	0	0.0422017	2.40157	-13.8958	-0.221826	0.00689019	0.0503801	-25.528	1.40E-15	-1.04837	0	0	0.0993869	2.8479	3.6043	-2.03078	-31.6958	357.846	560.664	403.586	403.586	403.586	8.2568	-25.4226	-1.22193	-344.171	392.297	268.437	185.584	185.584	185.584	-25.6699	-3.00533	-7.71704	23.6512	-4.89478	3.63182	0.989855	0.84784	3.37626	-572.379	158.645	-2.13527	0	0	2.45846
1352	0	1.99014	0	0	2.05655	2.47603	-14.5971	-0.199491	-0.0237375	0.0619227	-22.7345	-3.73E-15	-7.88711	0	0	0.0712933	3.43702	1.71783	-0.846123	-20.7857	359.892	557.805	402.637	402.637	402.637	10.0511	-27.1379	-0.14154	-330.13	395.785	269.344	185.584	185.584	185.584	-27.418	-2.50188	-9.64179	25.7559	-5.18418	2.84069	1.01963	0.790137	3.42486	-555.595	118.831	2.42055	0	0	2.5097
1353	0	3.73691	0	0	3.87332	2.54469	-15.2397	-0.184047	-0.0521042	0.0754444	-21.1726	1.86E-15	-13.9422	0	0	0.051727	3.9691	-0.291064	0.790442	-9.25228	362.193	556.189	402.019	402.019	402.019	11.7225	-28.9205	0.914268	-315.079	399.089	269.747	185.584	185.584	185.584	-29.2275	-2.05776	-11.4522	27.9989	-5.36564	1.50648	1.03203	0.713131	3.42661	-535.808	84.8635	7.12733	0	0	2.52516
1354	0	5.25797	0	0	5.4642	2.60148	-15.7684	-0.174901	-0.0739326	0.0870416	-20.773	-1.86E-15	-18.4642	0	0	0.0419133	4.41585	-2.40442	2.84478	2.78229	364.707	555.91	401.67	401.67	401.67	13.2006	-30.7714	1.93884	-299.034	402.069	269.536	185.584	185.584	185.584	-31.0993	-1.65792	-13.0787	30.3314	-5.48429	-0.339125	1.00312	0.625703	3.39576	-500.739	60.4542	10.8195	0	0	2.43314
1355	0	6.5476	0	0	6.81734	2.64103	-16.1349	-0.171108	-0.0867483	0.093914	-21.3278	1.86E-15	-21.0162	0	0	0.0402558	4.75439	-4.59549	5.25128	15.1445	367.396	557.03	401.515	401.515	401.515	14.4344	-32.705	2.92831	-281.977	404.627	268.63	185.584	185.584	185.584	-33.0467	-1.28704	-14.4721	32.7045	-5.58332	-2.6249	0.916987	0.531181	3.33723	-441.638	45.7028	12.9032	0	0	2.17686
1356	0	7.61377	0	0	7.93498	2.65984	-16.3087	-0.172712	-0.0908012	0.0945006	-22.6575	1.86E-15	-21.6069	0	0	0.0432685	4.9703	-6.82696	7.9036	27.6044	370.217	559.57	401.475	401.475	401.475	15.3986	-34.7432	3.87987	-263.87	406.717	267.003	185.584	185.584	185.584	-35.0912	-0.934069	-15.6086	35.0681	-5.69589	-5.23344	0.771008	0.428469	3.25245	-355.871	37.1	13.6399	0	0	1.74876
1357	0	8.47552	0	0	8.83231	2.65669	-16.2797	-0.179411	-0.0875801	0.0887889	-24.4988	-1.86E-15	-20.5349	0	0	0.0469228	5.0611	-9.05137	10.6553	39.8843	373.104	563.493	401.475	401.475	401.475	16.0913	-36.9117	4.79026	-244.675	408.341	264.691	185.584	185.584	185.584	-37.2587	-0.594682	-16.4875	37.3722	-5.84002	-8.00541	0.577139	0.315221	3.13993	-247.631	29.537	13.5285	0	0	1.1976
1358	0	9.15951	0	0	9.53471	2.63252	-16.0562	-0.19017	-0.0789137	0.0776499	-26.478	-1.86E-15	-18.2445	0	0	0.048102	5.0385	-11.2145	13.3326	51.6835	375.969	568.697	401.453	401.453	401.453	16.5298	-39.2356	5.6546	-224.363	409.534	261.791	185.584	185.584	185.584	-39.5762	-0.271966	-17.1257	39.5684	-6.01791	-10.7551	0.357695	0.192613	2.99909	-126.481	18.8662	12.8407	0	0	0.609096
1359	0	9.69506	0	0	10.0727	2.59001	-15.6619	-0.203029	-0.0669014	0.0626925	-28.1192	3.73E-15	-15.2433	0	0	0.0452619	4.9281	-13.2608	15.7561	62.7114	378.698	575.015	401.361	401.36	401.361	16.7445	-41.7357	6.46561	-202.927	410.349	258.452	185.584	185.584	185.584	-42.0674	0.0245677	-17.5514	41.613	-6.21844	-13.2942	0.142012	0.0683534	2.83396	-5.74747	3.83947	11.5639	0	0	0.0801071
1360	0	10.1072	0	0	10.4743	2.53321	-15.1325	-0.215628	-0.0535153	0.0459838	-28.9576	-1.86E-15	-12.0092	0	0	0.0383476	4.76561	-15.14	17.7678	72.721	381.165	582.233	401.166	401.166	401.166	16.7722	-44.4215	7.21406	-180.385	410.852	254.855	185.584	185.584	185.584	-44.7456	0.282078	-17.7973	43.471	-6.4217	-15.4585	-0.0408905	-0.0457096	2.6498	100.517	-13.8225	9.62819	0	0	-0.310842
1361	0	10.4087	0	0	10.7557	2.46689	-14.5112	-0.225933	-0.0404726	0.0296359	-28.6831	-3.73E-15	-8.96261	0	0	0.028312	4.59034	-16.8127	19.255	81.5327	383.256	590.111	400.853	400.853	400.853	16.6506	-47.286	7.89034	-156.793	411.106	251.183	185.584	185.584	185.584	-47.6067	0.488793	-17.8953	45.1182	-6.60432	-17.1316	-0.168749	-0.136807	2.45573	181.117	-30.3103	7.08434	0	0	-0.52692
1362	0	10.5945	0	0	10.9153	2.39602	-13.8433	-0.233239	-0.0290033	0.0164153	-27.2822	-5.59E-15	-6.44505	0	0	0.0166741	4.43785	-18.2527	20.1648	89.0432	384.886	598.405	400.417	400.417	400.417	16.4137	-50.3009	8.48641	-132.243	411.169	247.601	185.584	185.584	185.584	-50.6241	0.638191	-17.8731	46.5421	-6.74405	-18.2586	-0.233299	-0.197526	2.25493	229.836	-42.3766	4.23808	0	0	-0.576836
1363	0	10.6401	0	0	10.931	2.32486	-13.1688	-0.239381	-0.0204138	0.00791282	-25.1378	-3.73E-15	-4.77364	0	0	0.00518842	4.3343	-19.4477	20.504	95.2188	386.016	606.89	399.865	399.865	399.865	16.0891	-53.4183	8.99695	-106.849	411.089	244.239	185.584	185.584	185.584	-53.7495	0.730951	-17.7522	47.7401	-6.82318	-18.8444	-0.236473	-0.226864	2.05509	246.376	-48.7889	1.72348	0	0	-0.504503
1364	0	10.508	0	0	10.7667	2.25618	-12.5142	-0.245956	-0.0161429	0.00463373	-22.6949	3.26E-15	-4.22778	0	0	-0.00469135	4.29362	-20.3964	20.3273	100.082	386.646	615.366	399.209	399.209	399.209	15.6953	-56.5783	9.41854	-80.7249	410.901	241.184	185.584	185.584	185.584	-56.9214	0.774202	-17.546	48.7173	-6.82927	-18.942	-0.189575	-0.22968	1.85938	235.335	-50.6062	0.148952	0	0	-0.368632
1365	0	10.1553	0	0	10.3801	2.19038	-11.8839	-0.253754	-0.0171417	0.00480428	-20.3372	5.59E-15	-4.94992	0	0	-0.0121198	4.31776	-21.1059	19.7207	103.695	386.816	623.665	398.466	398.466	398.466	15.2382	-59.7187	9.7463	-53.9603	410.617	238.492	185.584	185.584	185.584	-60.0744	0.779122	-17.256	49.4835	-6.7554	-18.6339	-0.105874	-0.211605	1.67506	204.601	-49.6328	-0.225222	0	0	-0.223108
1366	0	9.54038	0	0	9.72933	2.12524	-11.2571	-0.262231	-0.0228299	0.00487059	-18.3093	-3.73E-15	-6.80473	0	0	-0.0168522	4.39861	-21.5892	18.7847	106.152	386.583	631.648	397.657	397.657	397.657	14.7095	-62.7805	9.97005	-26.619	410.223	236.2	185.584	185.584	185.584	-63.146	0.758642	-16.8697	50.0518	-6.59925	-18.0165	-0.00108455	-0.178069	1.50755	163.839	-47.1856	0.162388	0	0	-0.103822
1367	0	8.62755	0	0	8.77824	2.05633	-10.591	-0.270419	-0.0315414	-7.12E-05	-16.814	-9.32E-16	-9.40273	0	0	-0.0190325	4.52101	-21.864	17.6214	107.572	386.021	639.204	396.804	396.804	396.804	14.088	-65.7114	10.0724	1.25117	409.674	234.338	185.584	185.584	185.584	-66.0791	0.726069	-16.361	50.4374	-6.36296	-17.1871	0.112228	-0.131404	1.36462	122.443	-43.6757	0.594803	0	0	-0.0243307
1368	0	7.3924	0	0	7.5032	1.97808	-9.831	-0.278094	-0.0407141	-0.0155919	-16.1287	-9.32E-16	-12.1425	0	0	-0.0196914	4.66536	-21.9523	16.3273	108.095	385.203	646.248	395.933	395.933	395.933	13.3442	-68.4668	10.0304	29.5931	408.899	232.938	185.584	185.584	185.584	-68.8253	0.694644	-15.6953	50.6584	-6.05213	-16.2375	0.219708	-0.0735478	1.25035	89.8702	-38.8276	0.229895	0	0	0.019207
1369	0	5.83219	0	0	5.9039	1.88511	-8.92354	-0.286014	-0.0479414	-0.0470656	-16.5578	-2.80E-15	-14.3746	0	0	-0.0212204	4.81004	-21.8804	14.9885	107.886	384.204	652.72	395.074	395.074	395.074	12.4469	-71.016	9.82035	58.3109	407.808	232.053	185.584	185.584	185.584	-71.3502	0.676897	-14.8368	50.7365	-5.67568	-15.2512	0.309816	-0.00736941	1.16809	74.2861	-32.7389	-1.41885	0	0	0.0418243
1370	0	3.98018	0	0	4.01769	1.77361	-7.82922	-0.293954	-0.0517795	-0.0980378	-18.0895	6.52E-15	-15.5703	0	0	-0.0260097	4.93326	-21.6797	13.6806	107.135	383.091	658.581	394.266	394.266	394.266	11.3708	-73.3502	9.42386	87.2405	406.309	231.764	185.584	185.584	185.584	-73.644	0.683165	-13.7576	50.6978	-5.24558	-14.3035	0.369594	0.0619267	1.11436	82.9017	-26.1087	-4.54426	0	0	0.062034
1371	0	1.917	0	0	1.92953	1.64215	-6.53154	-0.298606	-0.0520222	-0.168897	-20.0284	-4.66E-15	-15.4337	0	0	-0.0332343	5.0147	-21.3862	12.4688	106.054	381.927	663.811	393.548	393.548	393.548	10.1031	-75.4894	8.83227	116.127	404.316	232.187	185.584	185.584	185.584	-75.7288	0.719488	-12.4444	50.5733	-4.77633	-13.4627	0.387747	0.124955	1.07849	120.982	-20.6905	-9.10805	0	0	0.0948055
1372	0	-0.230689	0	0	-0.231585	1.49195	-5.04074	-0.29262	-0.0492385	-0.255959	-20.8593	-4.66E-15	-13.9147	0	0	-0.0370591	5.03721	-21.0404	11.4092	104.874	380.762	668.407	392.963	392.963	392.963	8.64926	-77.4785	8.04844	144.61	401.764	233.447	185.584	185.584	185.584	-77.6549	0.786203	-10.9035	50.3986	-4.28422	-12.7884	0.355486	0.170723	1.04052	191.419	-17.9034	-15.1664	0	0	0.143696
1373	0	-2.31028	0	0	-2.31434	1.3266	-3.3916	-0.266007	-0.0448051	-0.352617	-18.5641	3.03E-15	-11.2213	0	0	-0.0298889	4.98822	-20.6846	10.5475	103.835	379.638	672.373	392.548	392.548	392.548	7.03556	-79.3698	7.08658	172.227	398.624	235.624	185.584	185.584	185.584	-79.4823	0.878605	-9.16261	50.2117	-3.78593	-12.3284	0.265364	0.192136	0.977013	295.659	-17.8481	-22.7602	0	0	0.195964
1374	0	-4.1802	0	0	-4.18193	1.15133	-1.63739	-0.209718	-0.0403968	-0.451202	-11.3679	2.33E-15	-7.73698	0	0	-0.00937579	4.86051	-20.3608	9.91771	103.166	378.578	675.721	392.33	392.33	392.33	5.30719	-81.1941	5.97201	198.43	394.904	238.672	185.584	185.584	185.584	-81.2503	0.990401	-7.26957	50.0503	-3.29782	-12.1139	0.112902	0.186698	0.871333	433.648	-19.1184	-31.8051	0	0	0.223217
1375	0	-5.7527	0	0	-5.75271	0.972302	0.157616	-0.121015	-0.0370275	-0.544864	1.2764	1.16E-15	-3.86226	0	0	0.0181326	4.65204	-20.1061	9.53668	103.073	377.592	678.462	392.321	392.321	392.321	3.52089	-82.9302	4.7416	222.626	390.659	242.346	185.584	185.584	185.584	-82.9448	1.1179	-5.28663	49.9483	-2.83499	-12.1551	-0.106171	0.157718	0.714979	603.623	-18.2289	-41.9811	0	0	0.187864
1376	0	-7.02178	0	0	-7.02576	0.79618	1.92319	-0.00826332	-0.0350601	-0.6292	17.927	-3.64E-17	0.0605439	0	0	0.0432735	4.36575	-19.9499	9.39784	103.711	376.669	680.597	392.516	392.516	392.516	1.73589	-84.4886	3.44474	244.223	385.973	246.169	185.584	185.584	185.584	-84.481	1.26163	-3.28335	49.932	-2.4109	-12.4344	-0.391207	0.112323	0.519816	800.298	-11.3687	-52.4267	0	0	0.0571444
1377	0	-8.05971	0	0	-8.07562	0.630171	3.58407	0.110119	-0.0347507	-0.702113	35.304	-1.95E-15	3.72757	0	0	0.0625257	4.00942	-19.9099	9.46447	105.165	375.776	682.117	392.889	392.889	392.889	0.00762476	-85.7232	2.1423	262.685	380.963	249.479	185.584	185.584	185.584	-85.7156	1.42331	-1.33013	50.0169	-2.03677	-12.9011	-0.738189	0.0617682	0.312116	1014.6	4.51999	-61.8912	0	0	-0.179559
1378	0	-8.98037	0	0	-9.01579	0.482127	5.06022	0.211526	-0.0359603	-0.763181	49.2791	5.82E-15	6.88292	0	0	0.0778325	3.59569	-19.9908	9.66588	107.437	374.867	682.997	393.401	393.401	393.401	-1.61481	-86.4719	0.899961	277.562	375.755	251.562	185.584	185.584	185.584	-86.4857	1.59935	0.508159	50.2056	-1.7208	-13.4686	-1.13415	0.0193391	0.127601	1233.38	30.7503	-69.1306	0	0	-0.498022
1379	0	-9.88553	0	0	-9.94557	0.360533	6.26768	0.275867	-0.0373326	-0.81176	56.1743	-1.75E-15	9.38283	0	0	0.0876775	3.14239	-20.1839	9.89954	110.444	373.883	683.189	394.004	394.004	394.004	-3.08615	-86.6096	-0.224001	288.506	370.486	251.816	185.584	185.584	185.584	-86.6621	1.77412	2.17677	50.4866	-1.46756	-14.0172	-1.55474	-0.00317937	0.000315307	1439.34	66.3773	-73.1847	0	0	-0.837141
1380	0	-10.8155	0	0	-10.9006	0.274263	7.12103	0.290257	-0.0368994	-0.845245	53.8361	-8.39E-15	11.204	0	0	0.0837498	2.67234	-20.4694	10.0409	114.021	372.762	682.629	394.641	394.641	394.641	-4.35955	-86.0965	-1.1916	295.257	365.292	249.904	185.584	185.584	185.584	-86.1972	1.91628	3.63193	50.8363	-1.27753	-14.406	-1.95951	0.00100838	-0.0429908	1610.49	107.786	-73.4542	0	0	-1.10947
1381	0	-11.7204	0	0	-11.8241	0.231895	7.53897	0.251022	-0.0328748	-0.859015	42.1955	-5.01E-15	12.471	0	0	0.0610928	2.21269	-20.8201	9.95964	117.941	371.449	681.24	395.261	395.261	395.261	-5.38394	-85.0044	-1.99381	297.66	360.315	245.849	185.584	185.584	185.584	-85.1519	1.98138	4.83956	51.2213	-1.14769	-14.4895	-2.30052	0.0308038	0.00970605	1723.98	149.092	-69.8276	0	0	-1.2279
1382	0	-12.4604	0	0	-12.5683	0.24059	7.45327	0.164223	-0.0241538	-0.847652	23.3088	3.96E-15	13.4034	0	0	0.0323367	1.79312	-21.2059	9.53839	121.944	369.912	678.942	395.813	395.813	395.813	-6.11075	-83.5137	-2.65025	295.69	355.7	240.043	185.584	185.584	185.584	-83.6953	1.92274	5.77523	51.6034	-1.07239	-14.1384	-2.52962	0.0783821	0.157592	1760.31	184.108	-62.9519	0	0	-1.14032
1383	0	-12.835	0	0	-12.928	0.30487	6.81862	0.0458993	-0.0094941	-0.807385	0.990925	-9.32E-16	14.2267	0	0	0.0273755	1.44307	-21.5963	8.68927	125.759	368.15	675.669	396.257	396.257	396.257	-6.50952	-81.8791	-3.19633	289.509	351.582	233.166	185.584	185.584	185.584	-82.0739	1.7099	6.42689	51.9433	-1.04405	-13.2575	-2.6122	0.133291	0.383077	1709.49	209.666	-54.5801	0	0	-0.856125
1384	0	-12.6376	0	0	-12.6996	0.425892	5.61928	-0.080279	0.011002	-0.736834	-20.0968	-1.86E-15	14.8828	0	0	0.0709965	1.18809	-21.9642	7.36691	129.132	366.197	671.385	396.557	396.557	396.557	-6.58433	-80.3699	-3.65954	279.477	348.071	226.034	185.584	185.584	185.584	-80.5551	1.349	6.7975	52.2056	-1.05442	-11.8006	-2.52764	0.188893	0.65875	1571.58	226.403	-47.2941	0	0	-0.443801
1385	0	-11.7219	0	0	-11.7492	0.600789	3.87749	-0.18955	0.0340769	-0.636775	-35.812	-4.19E-15	14.9472	0	0	0.156044	1.045	-22.2869	5.57907	131.851	364.123	666.098	396.687	396.687	396.687	-6.38434	-79.199	-4.03628	266.131	345.238	219.403	185.584	185.584	185.584	-79.3574	0.89539	6.90767	52.3636	-1.09447	-9.78246	-2.2706	0.240575	0.954709	1354.93	235.971	-43.2752	0	0	-0.00873777
1386	0	-10.0567	0	0	-10.061	0.821644	1.66806	-0.265762	0.0530594	-0.510242	-43.9527	-4.19E-15	13.85	0	0	0.242336	1.01653	-22.5489	3.39656	133.767	362.024	659.88	396.628	396.628	396.628	-6.00361	-78.4675	-4.28654	250.117	343.095	213.806	185.584	185.584	185.584	-78.593	0.448472	6.79816	52.4034	-1.15426	-7.2898	-1.84895	0.286592	1.24868	1072.58	238.881	-42.7507	0	0	0.333325
1387	0	-7.73872	0	0	-7.73961	1.07444	-0.866631	-0.308558	0.0626417	-0.364912	-45.0338	-5.59E-15	11.4653	0	0	0.289067	1.08638	-22.7437	0.960108	134.821	360.004	652.874	396.369	396.369	396.369	-5.56744	-78.1532	-4.35332	232.125	341.582	209.485	185.584	185.584	185.584	-78.2507	0.125825	6.53014	52.3284	-1.22145	-4.48869	-1.28798	0.327372	1.53469	742.787	235.923	-43.6962	0	0	0.487843
1388	0	-4.95287	0	0	-4.96227	1.33977	-3.52321	-0.323759	0.0640596	-0.21579	-41.0112	-3.96E-15	8.48687	0	0	0.283471	1.21708	-22.8757	-1.52203	135.044	358.152	645.297	395.91	395.91	395.91	-5.20208	-78.1507	-4.19369	212.852	340.58	206.431	185.584	185.584	185.584	-78.2329	0.0261233	6.17522	52.1594	-1.27916	-1.62075	-0.646852	0.367402	1.81356	398.188	231.32	-43.6354	0	0	0.429688
1389	0	-1.9123	0	0	-1.92312	1.59631	-6.0774	-0.313578	0.0596347	-0.0823801	-33.7351	-3.96E-15	5.62087	0	0	0.235911	1.35377	-22.958	-3.79558	134.545	356.521	637.417	395.265	395.265	395.265	-4.99578	-78.3272	-3.79987	192.957	339.955	204.477	185.584	185.584	185.584	-78.4085	0.197179	5.79536	51.9309	-1.30499	1.02149	-0.0188064	0.41056	2.08778	86.0158	227.555	-41.0389	0	0	0.228006
1390	0	1.17965	0	0	1.19224	1.82497	-8.33403	-0.284125	0.0507029	0.0193765	-25.141	-3.96E-15	3.19398	0	0	0.168609	1.43483	-23.0079	-5.60402	133.47	355.124	629.527	394.467	394.467	394.467	-4.97722	-78.5523	-3.20747	173.001	339.593	203.369	185.584	185.584	185.584	-78.6455	0.621686	5.43245	51.683	-1.27222	3.14266	0.500067	0.45571	2.35666	-150.378	223.649	-35.8451	0	0	0.002774
1391	0	4.15059	0	0	4.21687	2.01226	-10.1634	-0.246626	0.0412019	0.0826443	-17.1112	-6.06E-15	1.50645	0	0	0.105274	1.40731	-23.0375	-6.74481	131.947	353.95	621.901	393.566	393.566	393.566	-5.1215	-78.716	-2.48943	153.387	339.412	202.817	185.584	185.584	185.584	-78.8298	1.22723	5.11182	51.4507	-1.15557	4.50569	0.844149	0.501828	2.61502	-286.67	220.149	-29.7575	0	0	-0.155125
1392	0	6.87159	0	0	7.01353	2.15236	-11.5184	-0.210475	0.0334313	0.108514	-10.838	-4.16E-15	0.562791	0	0	0.0589129	1.24171	-23.0461	-7.11808	130.04	352.992	614.759	392.63	392.63	392.63	-5.37161	-78.7401	-1.73302	134.351	339.361	202.559	185.584	185.584	185.584	-78.8792	1.91559	4.84603	51.2549	-0.938589	4.98523	0.986744	0.539827	2.8495	-318.324	216.317	-24.7852	0	0	-0.231164
1393	0	9.25946	0	0	9.48366	2.24714	-12.4278	-0.181666	0.028081	0.104044	-6.83838	-4.37E-16	0.218929	0	0	0.0318912	0.940775	-23.0158	-6.75081	127.724	352.27	608.242	391.735	391.735	391.735	-5.66516	-78.5812	-1.01455	115.967	339.421	202.39	185.584	185.584	185.584	-78.7465	2.59568	4.63886	51.0965	-0.620627	4.59625	0.941557	0.553233	3.04162	-259.475	209.125	-21.7369	0	0	-0.260078
1394	0	11.2728	0	0	11.5721	2.30435	-12.9737	-0.162477	0.0237838	0.0792827	-5.05391	5.53E-16	0.191559	0	0	0.0196372	0.539359	-22.9139	-5.78985	124.884	351.821	602.409	390.948	390.948	390.948	-5.95353	-78.2271	-0.38244	98.1877	339.589	202.18	185.584	185.584	185.584	-78.4171	3.20545	4.48727	50.9544	-0.218703	3.48991	0.751206	0.523594	3.17596	-136.714	193.281	-19.7279	0	0	-0.25852
1395	0	12.9043	0	0	13.2643	2.33475	-13.2627	-0.151267	0.0181532	0.0442939	-4.9264	-1.12E-15	0.137603	0	0	0.0152266	0.0958143	-22.699	-4.47055	121.34	351.685	597.243	390.321	390.321	390.321	-6.20827	-77.6899	0.145822	80.8854	339.872	201.873	185.584	185.584	185.584	-77.9016	3.71707	4.38298	50.7877	0.235967	1.92231	0.47102	0.442631	3.24748	19.2488	164.254	-17.0018	0	0	-0.194497
1396	0	14.1704	0	0	14.5756	2.34931	-13.401	-0.145704	0.00980989	0.00742075	-5.80323	3.42E-15	-0.16426	0	0	0.0135025	-0.321889	-22.3301	-3.07206	116.871	351.87	592.68	389.88	389.88	389.88	-6.41826	-76.9961	0.575283	63.8972	340.267	201.462	185.584	185.584	185.584	-77.226	4.12873	4.31504	50.5406	0.706016	0.206217	0.162496	0.31808	3.26381	177.838	121.756	-12.2892	0	0	-0.0219044
1397	0	15.1005	0	0	15.5387	2.35735	-13.4772	-0.143592	-0.00121444	-0.0255769	-7.09105	-8.55E-16	-0.778586	0	0	0.0115958	-0.651788	-21.7722	-1.86824	111.262	352.348	588.633	389.626	389.626	389.626	-6.58259	-76.1778	0.92189	47.0594	340.757	200.977	185.584	185.584	185.584	-76.4222	4.45221	4.27214	50.1521	1.15646	-1.34431	-0.115737	0.172674	3.24241	312.927	71.2597	-5.66722	0	0	0.26429
1398	0	15.7292	0	0	16.1921	2.36558	-13.5553	-0.143122	-0.0133041	-0.0516223	-8.32742	-3.06E-15	-1.59589	0	0	0.008427	-0.851218	-21.0016	-1.08208	104.338	353.056	585.03	389.548	389.548	389.548	-6.70462	-75.2658	1.2032	30.2306	341.309	200.466	185.584	185.584	185.584	-75.5215	4.70275	4.24454	49.5662	1.56043	-2.46691	-0.313602	0.0341988	3.20175	405.068	22.0939	1.54202	0	0	0.606815
1399	0	16.0889	0	0	16.5714	2.37802	-13.673	-0.143603	-0.0244055	-0.0693967	-9.28052	5.24E-16	-2.44314	0	0	0.00410105	-0.905032	-20.0072	-0.849575	96.0013	353.924	581.835	389.624	389.624	389.624	-6.78817	-74.2841	1.43328	13.3039	341.879	199.974	185.584	185.584	185.584	-74.5483	4.89322	4.22486	48.7425	1.90063	-2.99313	-0.396192	-0.0739053	3.15632	442.475	-16.2575	7.63393	0	0	0.908327
1400	0	16.2067	0	0	16.7056	2.39608	-13.8439	-0.144547	-0.033032	-0.0785445	-9.85367	3.49E-15	-3.18204	0	0	-0.000792956	-0.827138	-18.7918	-1.19826	86.2505	354.89	579.063	389.836	389.836	389.836	-6.83597	-73.2481	1.62104	-3.78842	342.427	199.541	185.584	185.584	185.584	-73.5177	5.03186	4.20821	47.6632	2.16838	-2.87388	-0.350521	-0.141788	3.11075	421.947	-38.7993	11.6386	0	0	1.07166
1401	0	16.1042	0	0	16.6155	2.41868	-14.0573	-0.145299	-0.0386369	-0.0790961	-10.0206	1.75E-15	-3.74419	0	0	-0.00550643	-0.655529	-17.3727	-2.04469	75.1921	355.916	576.774	390.169	390.169	390.169	-6.84902	-72.1639	1.7692	-21.0742	342.918	199.197	185.584	185.584	185.584	-72.4363	5.12123	4.19233	46.3358	2.36196	-2.18286	-0.188258	-0.171432	3.06149	348.616	-45.8381	13.6058	0	0	1.03049
1402	0	15.7977	0	0	16.315	2.44211	-14.2781	-0.145735	-0.0410836	-0.0717202	-9.85032	-3.61E-15	-4.07716	0	0	-0.0093471	-0.441873	-15.7803	-3.21257	63.0312	356.975	575.058	390.614	390.614	390.614	-6.82654	-71.0308	1.87315	-38.5426	343.326	198.951	185.584	185.584	185.584	-71.3028	5.15718	4.17787	44.7914	2.4859	-1.09709	0.0573874	-0.172299	2.9997	235.003	-41.5677	14.2356	0	0	0.770376
1403	0	15.3001	0	0	15.8127	2.46023	-14.4486	-0.145963	-0.0403419	-0.0579808	-9.4248	4.54E-15	-4.1164	0	0	-0.0118834	-0.238595	-14.0557	-4.46812	50.0459	358.045	574.011	391.167	391.167	391.167	-6.76578	-69.8433	1.92164	-56.1474	343.639	198.798	185.584	185.584	185.584	-70.1116	5.12916	4.16757	43.0778	2.55074	0.141606	0.341602	-0.152617	2.9195	98.5799	-30.4639	14.1134	0	0	0.336716
1404	0	14.6223	0	0	15.1143	2.46513	-14.4947	-0.146478	-0.0366633	-0.0403757	-8.82048	1.75E-15	-3.81852	0	0	-0.0131157	-0.086915	-12.2452	-5.56346	36.5498	359.093	573.707	391.83	391.83	391.83	-6.66289	-68.5936	1.90005	-73.8142	343.857	198.719	185.584	185.584	185.584	-68.8542	5.02306	4.16459	41.2507	2.57195	1.27363	0.619255	-0.116044	2.81992	-41.1912	-15.2481	13.362	0	0	-0.176503
1405	0	13.772	0	0	14.2239	2.44828	-14.3362	-0.147448	-0.0297658	-0.0221385	-8.03579	-4.08E-15	-3.10825	0	0	-0.0134818	-0.00860196	-10.3938	-6.27769	22.8515	360.085	574.185	392.603	392.603	392.603	-6.51534	-67.2717	1.796	-91.4524	343.99	198.682	185.584	185.584	185.584	-67.5205	4.82688	4.17127	39.3646	2.56689	2.06578	0.851909	-0.061619	2.70579	-165.371	4.22588	11.4715	0	0	-0.656097
1406	0	12.7529	0	0	13.1445	2.40212	-13.901	-0.14761	-0.019006	-0.00615933	-6.9038	-6.99E-16	-1.9211	0	0	-0.0135569	-0.00304156	-8.54004	-6.44802	9.22069	361.002	575.443	393.49	393.49	393.49	-6.32489	-65.8654	1.60573	-108.97	344.064	198.648	185.584	185.584	185.584	-66.0981	4.53725	4.18805	37.4665	2.55088	2.34425	1.0147	0.0112924	2.58166	-259.371	29.5578	7.76771	0	0	-1.01259
1407	0	11.5603	0	0	11.8755	2.32167	-13.1384	-0.145597	-0.00468762	0.00525351	-5.25816	-3.67E-15	-0.339699	0	0	-0.0137134	-0.0491748	-6.71162	-5.98732	-4.13439	361.851	577.439	394.492	394.492	394.492	-6.09838	-64.3562	1.33845	-126.291	344.12	198.57	185.584	185.584	185.584	-64.5692	4.16335	4.21252	35.591	2.53317	2.01295	1.09557	0.0977784	2.45283	-314.524	61.0464	2.05792	0	0	-1.20282
1408	0	10.1778	0	0	10.4088	2.20543	-12.0283	-0.140617	0.0117333	0.0109056	-3.029	4.31E-15	1.3984	0	0	-0.0134865	-0.111286	-4.92454	-4.88995	-17.0793	362.679	580.103	395.606	395.606	395.606	-5.84845	-62.7178	1.01674	-143.369	344.215	198.39	185.584	185.584	185.584	-62.9088	3.72792	4.24049	33.7596	2.51488	1.05911	1.09411	0.186022	2.32325	-329.451	96.325	-5.17888	0	0	-1.23079
1409	0	8.57773	0	0	8.72731	2.05551	-10.583	-0.132504	0.0277648	0.0102438	-0.270639	-1.16E-15	2.93373	0	0	-0.0110402	-0.146861	-3.18401	-3.22797	-29.5566	363.559	583.352	396.826	396.826	396.826	-5.59386	-60.9167	0.67401	-160.197	344.41	198.041	185.584	185.584	185.584	-61.0848	3.26557	4.26837	31.9805	2.48919	-0.451101	1.02126	0.261395	2.19587	-309.691	130.754	-12.9802	0	0	-1.13036
1410	0	6.72241	0	0	6.80368	1.87696	-8.84377	-0.121254	0.0409223	0.00368575	2.86337	-2.56E-15	3.91378	0	0	-0.003495	-0.115195	-1.48702	-1.13771	-41.5793	364.58	587.098	398.143	398.143	398.143	-5.3596	-58.9138	0.349398	-176.807	344.765	197.459	185.584	185.584	185.584	-59.0605	2.81882	4.2966	30.2507	2.44421	-2.38646	0.898426	0.308925	2.07214	-266.873	158.327	-20.1856	0	0	-0.95005
1411	0	4.56764	0	0	4.60078	1.67669	-6.87318	-0.107424	0.0490952	-0.00776097	6.06514	-6.99E-16	4.05208	0	0	0.0116516	0.0150926	0.174145	1.20267	-53.2117	365.817	591.258	399.549	399.549	399.549	-5.17494	-56.6674	0.0825701	-193.266	345.322	196.582	185.584	185.584	185.584	-56.7962	2.43287	4.33176	28.5593	2.36709	-4.57355	0.754129	0.318448	1.95105	-215.881	173.705	-25.8471	0	0	-0.742551
1412	0	2.06718	0	0	2.07429	1.46217	-4.7442	-0.0930918	0.0504419	-0.0230768	8.77215	2.10E-15	3.13651	0	0	0.0342855	0.261089	1.80829	3.6014	-64.5401	367.311	595.758	401.036	401.036	401.036	-5.07135	-54.1356	-0.0906134	-209.676	346.097	195.362	185.584	185.584	185.584	-54.2518	2.15052	4.3877	26.893	2.24753	-6.82497	0.620429	0.287028	1.83291	-171.738	173.31	-29.3956	0	0	-0.56045
1413	0	-0.81874	0	0	-0.819539	1.24029	-2.52828	-0.0820166	0.0441148	-0.041686	10.1842	-1.81E-15	1.12023	0	0	0.0592188	0.623994	3.42204	5.88229	-75.6386	369.065	600.531	402.603	402.603	402.603	-5.08105	-51.2812	-0.140752	-226.154	347.075	193.78	185.584	185.584	185.584	-51.3922	2.00866	4.48662	25.2408	2.08023	-8.96843	0.52564	0.218341	1.71724	-146.343	156.036	-30.7601	0	0	-0.44982
1414	0	-4.11088	0	0	-4.11093	1.01646	-0.285252	-0.0791623	0.0306368	-0.0634845	9.39035	9.32E-16	-1.82789	0	0	0.075289	1.09102	5.01723	7.90932	-86.5381	371.041	605.51	404.251	404.251	404.251	-5.23576	-48.0807	-0.0463564	-242.817	348.202	191.861	185.584	185.584	185.584	-48.1958	2.03556	4.65921	23.5986	1.86488	-10.8712	0.492251	0.12093	1.60861	-147.455	123.073	-30.2428	0	0	-0.443648
1415	0	-7.79504	0	0	-7.79955	0.794227	1.94275	-0.0888606	0.012289	-0.0881736	5.6614	-1.40E-15	-5.2908	0	0	0.068117	1.63979	6.58866	9.60287	-97.206	373.179	610.622	405.99	405.99	405.99	-5.56383	-44.5365	0.205295	-259.744	349.395	189.702	185.584	185.584	185.584	-44.6675	2.24793	4.94233	21.9722	1.60539	-12.4561	0.531957	0.00488579	1.5067	-178.399	77.1166	-28.3069	0	0	-0.552997
1416	0	-11.8075	0	0	-11.8387	0.575378	4.13108	-0.112094	-0.00688404	-0.115292	-1.18999	3.26E-15	-8.6182	0	0	0.0270599	2.24385	8.12263	10.945	-107.539	375.405	615.775	407.826	407.826	407.826	-6.08411	-40.6878	0.617417	-276.949	350.556	187.479	185.584	185.584	185.584	-40.8497	2.64729	5.37242	20.378	1.30817	-13.7065	0.642949	-0.120508	1.41272	-237.196	21.918	-25.4205	0	0	-0.757757
1417	0	-16.0287	0	0	-16.1276	0.360864	6.26439	-0.146269	-0.0229989	-0.14377	-10.7475	-9.32E-16	-11.14	0	0	-0.0477589	2.87774	9.59668	11.973	-117.369	377.646	620.858	409.764	409.764	409.764	-6.79675	-36.6154	1.1824	-294.346	351.605	185.439	185.584	185.584	185.584	-36.8267	3.21625	5.97386	18.842	0.981024	-14.6606	0.808621	-0.247414	1.32078	-316.944	-38.5871	-21.7994	0	0	-1.0087
1418	0	-20.2869	0	0	-20.5126	0.151903	8.32583	-0.185866	-0.0349247	-0.172103	-22.0795	3.73E-15	-12.4316	0	0	-0.142113	3.52024	10.9809	12.763	-126.485	379.833	625.734	411.797	411.797	411.797	-7.67628	-32.4387	1.87883	-311.749	352.507	183.861	185.584	185.584	185.584	-32.7204	3.91666	6.74778	17.3971	0.632459	-15.3937	1.00032	-0.371281	1.22715	-405.795	-101.71	-17.2656	0	0	-1.23797
1419	0	-24.3722	0	0	-24.7973	-0.049235	10.2898	-0.224939	-0.0415145	-0.19782	-34.0391	6.70E-15	-12.0441	0	0	-0.233001	4.15522	12.2413	13.4067	-134.658	381.903	630.243	413.907	413.907	413.907	-8.67272	-28.3064	2.66587	-328.879	353.282	183.005	185.584	185.584	185.584	-28.6795	4.68972	7.66785	16.0786	0.271558	-15.9962	1.18729	-0.487631	1.12523	-491.72	-163.791	-11.6739	0	0	-1.38249
1420	0	-28.0574	0	0	-28.7555	-0.238539	12.1161	-0.258281	-0.0413771	-0.218394	-45.4313	-6.06E-15	-9.50335	0	0	-0.295173	4.77028	13.3439	13.9888	-141.669	383.793	634.219	416.06	416.06	416.06	-9.71514	-24.386	3.47859	-345.403	354.013	183.07	185.584	185.584	185.584	-24.866	5.45765	8.67894	14.9202	-0.0922883	-16.5502	1.34083	-0.590158	1.01227	-563.538	-219.589	-5.11327	0	0	-1.3966
1421	0	-31.1233	0	0	-32.1488	-0.409611	13.7452	-0.282814	-0.0337587	-0.231649	-55.1834	-5.59E-15	-4.50336	0	0	-0.308091	5.35436	14.2593	14.5686	-147.335	385.45	637.493	418.208	418.208	418.208	-10.7162	-20.8501	4.22623	-360.971	354.839	184.159	185.584	185.584	185.584	-21.4404	6.12648	9.6984	13.9501	-0.449694	-17.112	1.44227	-0.672745	0.887149	-614.248	-263.98	2.12482	0	0	-1.26896
1422	0	-33.3878	0	0	-34.7485	-0.553333	15.0967	-0.297896	-0.0187432	-0.237553	-62.4223	3.73E-15	2.85339	0	0	-0.2607	5.89543	14.9666	15.1701	-151.526	386.823	639.917	420.29	420.29	420.291	-11.5778	-17.8614	4.79718	-375.268	355.95	186.268	185.584	185.584	185.584	-18.5461	6.59224	10.622	13.1879	-0.791794	-17.7014	1.48068	-0.729643	0.753033	-639.941	-292.419	9.36789	0	0	-1.02042
1423	0	-34.7309	0	0	-36.3618	-0.657677	16.0672	-0.305048	0.00262015	-0.237391	-66.5338	1.12E-14	11.7851	0	0	-0.153655	6.37933	15.4559	15.7792	-154.179	387.873	641.367	422.239	422.239	422.239	-12.197	-15.5536	5.0727	-388.045	357.564	189.314	185.584	185.584	185.584	-16.2933	6.75116	11.3332	12.6432	-1.11109	-18.3001	1.45828	-0.754757	0.618685	-642.545	-301.879	15.6209	0	0	-0.700238
1424	0	-35.1084	0	0	-36.8647	-0.70807	16.5326	-0.30612	0.0274395	-0.233528	-67.1261	-3.73E-15	20.6911	0	0	-0.000550103	6.79028	15.7289	16.3484	-155.298	388.573	641.758	423.981	423.981	423.981	-12.4709	-14.0105	4.951	-399.148	359.903	193.169	185.584	185.584	185.584	-14.744	6.51669	11.7159	12.3154	-1.40168	-18.8562	1.38407	-0.745357	0.494249	-626.403	-292.449	19.7349	0	0	-0.366215
1425	0	-34.5532	0	0	-36.2348	-0.689007	16.3568	-0.302425	0.0507136	-0.226807	-64.1121	0	27.479	0	0	0.169261	7.1126	15.7979	16.8061	-154.952	388.911	641.048	425.447	425.447	425.447	-12.3057	-13.2443	4.37748	-408.519	363.158	197.715	185.584	185.584	185.584	-13.8992	5.84146	11.6696	12.1948	-1.65956	-19.2944	1.2737	-0.702042	0.389359	-598.669	-267.769	20.8412	0	0	-0.0672035
1426	0	-33.1662	0	0	-34.5757	-0.587875	15.419	-0.295066	0.0655562	-0.21502	-57.8804	0	30.2582	0	0	0.312285	7.33355	15.6833	17.0685	-153.264	388.891	639.234	426.568	426.568	426.568	-11.634	-13.1805	3.37272	-416.204	367.451	202.871	185.584	185.584	185.584	-13.6918	4.7399	11.1308	12.265	-1.8831	-19.528	1.14537	-0.630857	0.310683	-567.639	-235.604	19.0255	0	0	0.171977
1427	0	-31.1038	0	0	-32.1152	-0.400397	13.658	-0.287172	0.0663755	-0.192843	-49.5789	-5.59E-15	28.211	0	0	0.386739	7.44596	15.4094	17.0523	-150.395	388.536	636.356	427.286	427.286	427.286	-10.4404	-13.6609	2.04166	-422.328	372.779	208.595	185.584	185.584	185.584	-13.9916	3.29876	10.0927	12.5057	-2.07266	-19.4722	1.01877	-0.541981	0.261247	-543.927	-205.225	15.5846	0	0	0.355943
1428	0	-28.5624	0	0	-29.1607	-0.134762	11.1177	-0.284689	0.0528863	-0.154898	-41.1263	-1.12E-14	22.0729	0	0	0.378891	7.45032	15.0013	16.6862	-146.527	387.889	632.487	427.552	427.552	427.552	-8.78042	-14.4741	0.55016	-427.06	378.996	214.84	185.584	185.584	185.584	-14.6278	1.66218	8.61654	12.8961	-2.23112	-19.0558	0.914599	-0.443261	0.243663	-540.017	-182.626	12.4846	0	0	0.51269
1429	0	-25.7526	0	0	-26.0219	0.188912	7.96216	-0.293339	0.0309777	-0.0995943	-34.6577	-8.39E-15	13.8176	0	0	0.314157	7.3557	14.4805	15.9207	-141.846	387.013	627.73	427.332	427.332	427.332	-6.77608	-15.4101	-0.92497	-430.538	385.831	221.505	185.584	185.584	185.584	-15.428	-0.0070465	6.81829	13.4177	-2.36347	-18.2307	0.850224	-0.338054	0.26159	-566.352	-167.83	11.2807	0	0	0.678318
1430	0	-22.8659	0	0	-22.9388	0.543851	4.44548	-0.314326	0.00803496	-0.0328312	-31.6594	5.59E-15	5.6164	0	0	0.236928	7.17972	13.8631	14.7364	-136.515	385.99	622.211	426.612	426.612	426.613	-4.58088	-16.3133	-2.24302	-432.8	392.963	228.4	185.584	185.584	185.584	-16.2578	-1.56837	4.83594	14.0565	-2.477	-16.9796	0.832418	-0.225381	0.327024	-623.159	-155.604	12.4599	0	0	0.87871
1431	0	-20.0427	0	0	-20.045	0.903222	0.850349	-0.343673	-0.0112538	0.0351587	-32.4243	-9.55E-15	-1.03573	0	0	0.180892	6.94731	13.1575	13.1492	-130.664	384.916	616.075	425.401	425.401	425.401	-2.33698	-17.1108	-3.31963	-433.756	400.091	235.271	185.584	185.584	185.584	-17.0465	-2.92627	2.79337	14.8048	-2.58071	-15.3215	0.858685	-0.10469	0.453113	-701.181	-139.907	15.7043	0	0	1.12504
1432	0	-17.3552	0	0	-17.3733	1.24457	-2.57111	-0.374254	-0.0261929	0.0939867	-36.0323	1.86E-15	-5.63475	0	0	0.156114	6.6885	12.3646	11.2136	-124.374	383.892	609.481	423.733	423.733	423.733	-0.14732	-17.8102	-4.11888	-433.206	406.988	241.848	185.584	185.584	185.584	-17.7904	-4.03034	0.779618	15.6621	-2.68432	-13.3138	0.922196	0.0184694	0.65017	-785.661	-118.038	20.4211	0	0	1.41729
1433	0	-14.8117	0	0	-14.8852	1.55151	-5.63279	-0.398204	-0.0368357	0.137412	-40.7804	6.52E-15	-8.29064	0	0	0.156397	6.43567	11.478	9.02237	-117.662	383.014	602.594	421.674	421.674	421.674	1.92906	-18.4767	-4.63538	-430.908	413.505	247.899	185.584	185.584	185.584	-18.5374	-4.86457	-1.15295	16.6344	-2.79736	-11.0519	1.01517	0.136591	0.918449	-862.883	-90.2777	25.6533	0	0	1.75234
1434	0	-12.3781	0	0	-12.5088	1.8139	-8.22529	-0.409626	-0.0445539	0.163497	-44.9059	-9.32E-16	-9.56135	0	0	0.16925	6.21994	10.4854	6.70295	-110.492	382.359	595.587	419.316	419.316	419.316	3.86883	-19.2009	-4.88073	-426.64	419.562	253.259	185.584	185.584	185.584	-19.3613	-5.43747	-2.98124	17.7334	-2.92739	-8.66445	1.12855	0.239042	1.2466	-921.896	-60.6263	30.5996	0	0	2.1189
1435	0	-10.0051	0	0	-10.1709	2.02716	-10.3081	-0.40549	-0.0504397	0.173288	-47.1029	8.39E-15	-10.0546	0	0	0.183046	6.0673	9.37101	4.40757	-102.774	381.97	588.635	416.778	416.778	416.778	5.67043	-20.0714	-4.879	-420.254	425.132	257.832	185.584	185.584	185.584	-20.337	-5.777	-4.69985	18.9732	-3.079	-6.30393	1.24929	0.317798	1.6168	-954.927	-33.8955	34.6393	0	0	2.49072
1436	0	-7.65166	0	0	-7.82063	2.1916	-11.8956	-0.385737	-0.0549106	0.169645	-46.7552	-3.73E-15	-10.2226	0	0	0.189357	5.99472	8.1183	2.29757	-94.3907	381.854	581.92	414.189	414.189	414.189	7.34214	-21.1534	-4.6675	-411.703	430.216	261.588	185.584	185.584	185.584	-21.521	-5.92839	-6.31119	20.3673	-3.25273	-4.13036	1.36104	0.367864	2.00103	-957.888	-13.8058	37.3406	0	0	2.82592
1437	0	-5.30092	0	0	-5.44173	2.31168	-13.0434	-0.353625	-0.0583073	0.156192	-43.9997	-5.59E-15	-10.3621	0	0	0.183875	6.00725	6.71343	0.523305	-85.2243	381.983	575.623	411.684	411.684	411.684	8.89497	-22.4782	-4.29603	-401.05	434.836	264.544	185.584	185.584	185.584	-22.9406	-5.94995	-7.81958	21.9236	-3.4454	-2.29168	1.44642	0.390345	2.37111	-930.653	-1.52002	38.5493	0	0	3.07602
1438	0	-2.96464	0	0	-3.0533	2.39518	-13.8353	-0.314883	-0.0613619	0.137029	-39.5542	-7.45E-15	-10.6615	0	0	0.166864	6.09722	5.1485	-0.795957	-75.1857	382.303	569.93	409.38	409.38	409.38	10.3384	-24.0423	-3.82095	-388.444	439.02	266.745	185.584	185.584	185.584	-24.5929	-5.90425	-9.22748	23.6411	-3.6512	-0.904051	1.49207	0.38772	2.69621	-877.847	3.33757	38.5283	0	0	3.20472
1439	0	-0.678563	0	0	-0.700473	2.45174	-14.3687	-0.275375	-0.0643802	0.116734	-34.3649	-1.86E-15	-11.1519	0	0	0.14219	6.24604	3.42386	-1.58715	-64.2376	382.75	565.019	407.367	407.367	407.367	11.6775	-25.8155	-3.29488	-374.095	442.789	268.25	185.584	185.584	185.584	-26.4507	-5.84577	-10.5332	25.508	-3.86394	-0.037489	1.49176	0.365852	2.95281	-807.537	3.18167	37.5608	0	0	3.20338
1440	0	1.50769	0	0	1.55899	2.49107	-14.7381	-0.239735	-0.067193	0.099136	-29.3429	-3.73E-15	-11.7419	0	0	0.115229	6.42804	1.5488	-1.8289	-52.405	383.266	561.052	405.693	405.693	405.693	12.9115	-27.7537	-2.7569	-358.231	446.153	269.109	185.584	185.584	185.584	-28.4732	-5.81056	-11.7311	27.503	-4.07864	0.289075	1.44748	0.331251	3.12909	-728.704	0.925357	35.8952	0	0	3.08982
1441	0	3.54224	0	0	3.66773	2.5213	-15.0212	-0.211301	-0.0690309	0.0864574	-25.2435	3.73E-15	-12.2512	0	0	0.0909323	6.61541	-0.45964	-1.5459	-39.774	383.805	558.171	404.365	404.365	404.366	14.0355	-29.8119	-2.22794	-341.062	449.114	269.359	185.584	185.584	185.584	-30.6169	-5.81254	-12.8139	29.5992	-4.29255	0.101786	1.36768	0.293158	3.22888	-648.573	-0.188263	33.5045	0	0	2.8943
1442	0	5.38248	0	0	5.58006	2.54792	-15.2699	-0.191257	-0.069203	0.0784779	-22.4928	1.86E-15	-12.5164	0	0	0.072046	6.78208	-2.5787	-0.796106	-26.4812	384.339	556.489	403.354	403.354	403.354	15.0422	-31.9556	-1.71282	-322.759	451.671	269.018	185.584	185.584	185.584	-32.8468	-5.84746	-13.775	31.7676	-4.50489	-0.540944	1.25981	0.260343	3.26655	-569.39	1.99845	30.3672	0	0	2.635
1443	0	7.0028	0	0	7.26881	2.57353	-15.5086	-0.179478	-0.0672219	0.0735259	-21.2066	-3.73E-15	-12.432	0	0	0.0591052	6.90608	-4.7815	0.341237	-12.7032	384.853	556.087	402.603	402.603	402.603	15.9238	-34.1676	-1.20673	-303.435	453.828	268.103	185.584	185.584	185.584	-35.1437	-5.90134	-14.6093	33.9797	-4.71579	-1.56031	1.13006	0.239935	3.26108	-489.952	8.60214	26.5149	0	0	2.31678
1444	0	8.39707	0	0	8.72668	2.59833	-15.7391	-0.175365	-0.0632832	0.0699905	-21.259	-1.86E-15	-12.0057	0	0	0.051119	6.97079	-7.03742	1.77285	1.35163	385.338	557.008	402.046	402.046	402.046	16.6737	-36.4491	-0.702057	-283.155	455.598	266.637	185.584	185.584	185.584	-37.5055	-5.95878	-15.3135	36.2076	-4.92459	-2.86422	0.985595	0.233155	3.22315	-408.612	18.9446	22.2783	0	0	1.94358
1445	0	9.5769	0	0	9.96407	2.6208	-15.9476	-0.177477	-0.0581635	0.0667741	-22.2729	-5.59E-15	-11.3396	0	0	0.0462676	6.9661	-9.31174	3.395	15.4502	385.789	559.256	401.617	401.617	401.617	17.2875	-38.8165	-0.193007	-261.941	456.999	264.666	185.584	185.584	185.584	-39.9459	-6.00825	-15.8861	38.4227	-5.12907	-4.35074	0.833562	0.235832	3.15802	-324.376	30.8965	18.2564	0	0	1.52614
1446	0	10.5655	0	0	11.0027	2.63846	-16.1111	-0.183815	-0.0528616	0.0633966	-23.71	0	-10.5774	0	0	0.0427754	6.88982	-11.5655	5.09581	29.3432	386.198	562.787	401.257	401.257	401.257	17.7641	-41.2942	0.322151	-239.79	458.053	262.261	185.584	185.584	185.584	-42.4875	-6.04414	-16.3271	40.5941	-5.32498	-5.91039	0.680008	0.241784	3.06394	-237.561	42.0643	14.9196	0	0	1.08551
1447	0	11.3898	0	0	11.8676	2.64839	-16.203	-0.192684	-0.0486665	0.0594976	-25.0369	5.59E-15	-9.8895	0	0	0.0394065	6.74908	-13.7563	6.75856	42.7767	386.554	567.507	400.918	400.917	400.917	18.1047	-43.9062	0.840175	-216.69	458.781	259.51	185.584	185.584	185.584	-45.1529	-6.06621	-16.6377	42.6888	-5.50639	-7.42936	0.529012	0.242394	2.93878	-149.789	49.406	12.7659	0	0	0.652761
1448	0	12.0719	0	0	12.5788	2.64767	-16.1963	-0.202235	-0.0461416	0.0550349	-25.7683	-1.86E-15	-9.36309	0	0	0.035328	6.56077	-15.8405	8.26689	55.5057	386.841	573.273	400.561	400.561	400.561	18.3112	-46.6676	1.35258	-192.631	459.195	256.516	185.584	185.584	185.584	-47.9569	-6.07766	-16.8181	44.6724	-5.66662	-8.79463	0.386	0.233294	2.78476	-64.5621	51.2549	11.8463	0	0	0.264838
1449	0	12.6227	0	0	13.1449	2.63384	-16.0684	-0.21071	-0.0449108	0.0502398	-25.5635	-9.32E-16	-8.98451	0	0	0.0300135	6.3503	-17.7758	9.51339	67.3101	387.041	579.9	400.158	400.158	400.158	18.385	-49.5779	1.84649	-167.623	459.299	253.384	185.584	185.584	185.584	-50.8984	-6.0824	-16.8675	46.5117	-5.79942	-9.90246	0.259454	0.215723	2.60715	12.6576	47.8628	11.7494	0	0	-0.0427218
1450	0	13.0355	0	0	13.5573	2.60562	-15.8068	-0.217332	-0.0441684	0.0457574	-24.3575	9.32E-16	-8.70785	0	0	0.0233544	6.1482	-19.5257	10.411	78.0109	387.139	587.172	399.688	399.688	399.688	18.3283	-52.6161	2.30697	-141.698	459.089	250.212	185.584	185.584	185.584	-53.9554	-6.08242	-16.786	48.178	-5.90014	-10.6699	0.160626	0.195175	2.41461	75.3364	41.1679	11.7891	0	0	-0.245438
1451	0	13.2846	0	0	13.7897	2.56318	-15.4121	-0.223273	-0.0434784	0.0420386	-22.4583	1.86E-15	-8.55254	0	0	0.0158301	5.98476	-21.0619	10.9047	87.4826	387.126	594.866	399.137	399.137	399.137	18.1451	-55.7405	2.72002	-114.911	458.558	247.081	185.584	185.584	185.584	-57.0849	-6.07581	-16.5767	49.6492	-5.9668	-11.0464	0.10062	0.178011	2.21789	117.842	33.667	11.4138	0	0	-0.338321
1452	0	13.3312	0	0	13.8038	2.50795	-14.8963	-0.229862	-0.0429033	0.0392318	-20.3356	-9.32E-16	-8.61646	0	0	0.00827727	5.88445	-22.3669	10.9787	95.6604	387.011	602.764	398.499	398.5	398.499	17.8402	-58.8952	3.07483	-87.3318	457.704	244.055	185.584	185.584	185.584	-60.2292	-6.05596	-16.2457	50.912	-6.00041	-11.0215	0.0824933	0.168738	2.02652	138.315	27.3629	10.4131	0	0	-0.340298
1453	0	13.1309	0	0	13.5572	2.44191	-14.2762	-0.2385	-0.0428248	0.0362015	-18.5407	-2.80E-15	-9.02172	0	0	0.00143544	5.86168	-23.4337	10.6561	102.538	386.816	610.668	397.779	397.779	397.779	17.4167	-62.0185	3.36382	-59.031	456.521	241.19	185.584	185.584	185.584	-63.3247	-6.01247	-15.7993	51.9622	-6.00456	-10.6243	0.102706	0.167882	1.85065	139.28	23.0806	8.89202	0	0	-0.285248
1454	0	12.643	0	0	13.0121	2.36673	-13.5661	-0.250516	-0.0435606	0.0308001	-17.6175	-6.52E-15	-9.81998	0	0	-0.00480754	5.91904	-24.2651	9.99237	108.163	386.575	618.409	396.987	396.987	396.987	16.8723	-65.0524	3.58018	-30.0738	454.999	238.539	185.584	185.584	185.584	-66.3111	-5.93336	-15.2398	52.8035	-5.9842	-9.91693	0.151063	0.173974	1.69677	126.758	20.8506	6.98785	0	0	-0.208631
1455	0	11.841	0	0	12.1458	2.28295	-12.7698	-0.266523	-0.0445934	0.0192547	-17.9675	-3.73E-15	-10.8634	0	0	-0.011877	6.04799	-24.8715	9.06407	112.622	386.325	625.849	396.145	396.145	396.145	16.1977	-67.951	3.71424	-0.521508	453.112	236.172	185.584	185.584	185.584	-69.1409	-5.80787	-14.5614	53.4464	-5.94423	-8.983	0.214613	0.184259	1.57274	109.36	20.4294	4.68743	0	0	-0.137279
1456	0	10.7211	0	0	10.9585	2.18983	-11.8787	-0.28592	-0.0438944	-0.002591	-19.734	-3.73E-15	-11.7199	0	0	-0.0221251	6.23103	-25.2699	7.95876	116.039	386.101	632.881	395.283	395.282	395.282	15.3769	-70.6876	3.75073	29.5529	450.823	234.186	185.584	185.584	185.584	-71.786	-5.6291	-13.7487	53.9067	-5.888	-7.91633	0.280916	0.19659	1.48236	95.8803	22.0009	1.68375	0	0	-0.0829505
1457	0	9.30928	0	0	9.48117	2.08594	-10.8775	-0.307965	-0.0391884	-0.0388096	-22.8228	8.39E-15	-11.8365	0	0	-0.0375757	6.44485	-25.483	6.76657	118.565	385.928	639.428	394.435	394.435	394.434	14.3933	-73.2574	3.66996	60.038	448.088	232.719	185.584	185.584	185.584	-74.2424	-5.39576	-12.7816	54.2046	-5.81691	-6.81144	0.337513	0.209727	1.42753	94.8291	25.7965	-2.20839	0	0	-0.0455458
1458	0	7.66749	0	0	7.78063	1.97008	-9.75309	-0.330703	-0.0289359	-0.0919025	-26.7141	4.66E-15	-10.725	0	0	-0.0578117	6.66334	-25.5387	5.57443	120.375	385.82	645.44	393.64	393.64	393.64	13.2372	-75.68	3.45215	90.7548	444.874	231.948	185.584	185.584	185.584	-76.5327	-5.11291	-11.6429	54.3639	-5.72997	-5.75674	0.372939	0.22257	1.40378	113.108	31.56	-6.88461	0	0	-0.0180295
1459	0	5.89536	0	0	5.96113	1.84224	-8.50353	-0.349	-0.0130014	-0.16149	-30.2427	9.32E-15	-8.13465	0	0	-0.0780155	6.86055	-25.4696	4.46238	121.663	385.779	650.892	392.939	392.939	392.939	11.9136	-77.9973	3.08333	121.433	441.173	232.08	185.584	185.584	185.584	-78.7049	-4.79137	-10.3274	54.4117	-5.62459	-4.83009	0.37714	0.234354	1.39871	155.354	38.6157	-12.0774	0	0	0.00750467
1460	0	4.12094	0	0	4.15324	1.70412	-7.14416	-0.354465	0.00674616	-0.243562	-31.6986	-1.07E-14	-4.20093	0	0	-0.0900919	7.013	-25.3121	3.50153	122.637	385.797	655.781	392.366	392.366	392.366	10.4475	-80.2629	2.5609	151.698	437.019	233.312	185.584	185.584	185.584	-80.8214	-4.44565	-8.84995	54.3778	-5.49749	-4.09685	0.343195	0.242318	1.39285	222.98	45.2917	-17.4206	0	0	0.0345454
1461	0	2.47628	0	0	2.48862	1.55899	-5.70714	-0.337104	0.0266696	-0.331506	-29.2542	8.91E-15	0.539285	0	0	-0.0876489	7.10126	-25.1052	2.75275	123.513	385.86	660.121	391.953	391.952	391.953	8.88492	-82.5202	1.89765	181.082	432.495	235.76	185.584	185.584	185.584	-82.9356	-4.09049	-7.2494	54.2938	-5.34608	-3.6092	0.266486	0.242535	1.36139	315.094	49.6833	-22.7296	0	0	0.0588817
1462	0	1.06318	0	0	1.06608	1.41109	-4.23507	-0.289956	0.0428394	-0.418427	-21.7549	4.78E-15	5.31801	0	0	-0.0713809	7.11105	-24.8886	2.26491	124.502	385.95	663.937	391.716	391.716	391.716	7.28685	-84.776	1.12326	209.051	427.728	239.382	185.584	185.584	185.584	-85.0633	-3.73685	-5.58622	54.1923	-5.16967	-3.40517	0.145231	0.229757	1.28814	429.404	49.9708	-28.0481	0	0	0.0684539
1463	0	-0.0773764	0	0	-0.0774676	1.26489	-2.77452	-0.214327	0.0520247	-0.498528	-9.47652	-5.82E-16	9.325	0	0	-0.0483223	7.03394	-24.6997	2.07104	125.799	386.047	667.256	391.663	391.663	391.663	5.71967	-86.9788	0.283811	235.061	422.874	243.914	185.584	185.584	185.584	-87.1598	-3.3897	-3.93504	54.1048	-4.97039	-3.50569	-0.0233164	0.200778	1.16424	562.74	45.7376	-33.6087	0	0	0.0459058
1464	0	-0.973602	0	0	-0.973892	1.12475	-1.37099	-0.121259	0.0514028	-0.568374	5.72691	2.97E-15	11.8135	0	0	-0.0248599	6.868	-24.5702	2.18201	127.562	386.134	670.104	391.785	391.785	391.785	4.24366	-89.0195	-0.56177	258.608	418.09	248.875	185.584	185.584	185.584	-89.1194	-3.04848	-2.37334	54.0586	-4.75396	-3.90891	-0.238522	0.154939	0.999909	710.291	37.1253	-39.4231	0	0	-0.0251861
1465	0	-1.70375	0	0	-1.70376	0.994455	-0.0645435	-0.0257984	0.0389663	-0.627154	21.2191	-1.11E-15	12.2615	0	0	-0.00173627	6.61844	-24.523	2.57985	129.899	386.192	672.491	392.058	392.058	392.058	2.90179	-90.7566	-1.35093	279.283	413.497	253.64	185.584	185.584	185.584	-90.8003	-2.70926	-0.966773	54.0743	-4.52955	-4.58397	-0.502869	0.0939341	0.812762	868.358	24.4545	-45.3162	0	0	-0.151883
1466	0	-2.3624	0	0	-2.36286	0.876905	1.1142	0.059659	0.015305	-0.675426	34.5742	1.63E-15	10.6152	0	0	0.0232461	6.29773	-24.569	3.21227	132.851	386.203	674.405	392.446	392.446	392.446	1.71154	-92.052	-2.0315	296.785	409.153	257.556	185.584	185.584	185.584	-92.0614	-2.36703	0.245334	54.1631	-4.30905	-5.46581	-0.814764	0.0229235	0.62384	1032.87	9.02177	-51.0415	0	0	-0.327093
1467	0	-3.03175	0	0	-3.03387	0.774149	2.14385	0.128125	-0.015315	-0.71344	44.1127	-2.91E-16	7.4093	0	0	0.0496508	5.92544	-24.7068	3.99206	136.385	386.148	675.809	392.907	392.907	392.907	0.664568	-92.7994	-2.57387	310.905	405.034	260.044	185.584	185.584	185.584	-92.7919	-2.01773	1.2569	54.3247	-4.10576	-6.45455	-1.1663	-0.0489349	0.448529	1198.03	-6.27066	-56.2314	0	0	-0.527526
1468	0	-3.76634	0	0	-3.77156	0.687969	3.00636	0.174884	-0.0463166	-0.740672	48.7098	3.84E-15	3.60158	0	0	0.0718695	5.52705	-24.9237	4.80348	140.402	386.002	676.632	393.393	393.393	393.393	-0.263953	-92.9379	-2.97454	321.492	401.054	260.668	185.584	185.584	185.584	-92.926	-1.66067	2.0902	54.5479	-3.93254	-7.42186	-1.53456	-0.111464	0.304617	1353.17	-18.1374	-60.251	0	0	-0.713367
1469	0	-4.58629	0	0	-4.59577	0.620753	3.67814	0.194284	-0.0707383	-0.75581	47.5021	-7.34E-15	0.306241	0	0	0.0807653	5.13178	-25.1981	5.51571	144.743	385.738	676.779	393.86	393.86	393.86	-1.10085	-92.4566	-3.25058	328.436	397.102	259.173	185.584	185.584	185.584	-92.4493	-1.3015	2.78225	54.8118	-3.79987	-8.22479	-1.88644	-0.156137	0.208079	1483.48	-23.84	-62.3468	0	0	-0.834697
1470	0	-5.46949	0	0	-5.48374	0.576193	4.12295	0.179072	-0.0829162	-0.757492	39.8665	1.22E-15	-1.48746	0	0	0.0688323	4.76991	-25.5043	6.0002	149.218	385.324	676.137	394.269	394.269	394.269	-1.86058	-91.4006	-3.42996	331.661	393.085	255.526	185.584	185.584	185.584	-91.4036	-0.954785	3.3686	55.089	-3.71519	-8.72348	-2.18009	-0.17722	0.178891	1571.44	-21.7898	-61.9737	0	0	-0.845346
1471	0	-6.34076	0	0	-6.35865	0.559516	4.28929	0.124512	-0.0793477	-0.744029	25.9233	-1.37E-16	-1.13866	0	0	0.0384401	4.46951	-25.815	6.148	153.621	384.732	674.589	394.588	394.588	394.588	-2.53596	-89.8788	-3.54191	331.14	388.971	249.95	185.584	185.584	185.584	-89.8953	-0.644331	3.86964	55.3487	-3.68202	-8.7996	-2.37604	-0.174557	0.230248	1601	-11.7091	-59.2013	0	0	-0.720738
1472	0	-7.0662	0	0	-7.08455	0.57713	4.1136	0.0344294	-0.0597211	-0.713536	7.1953	1.15E-15	1.40839	0	0	0.00831518	4.2532	-26.1054	5.88362	157.757	383.943	672.034	394.797	394.797	394.797	-3.0973	-88.0669	-3.60932	326.931	384.804	242.933	185.584	185.584	185.584	-88.0969	-0.398795	4.28277	55.5608	-3.70048	-8.3713	-2.44143	-0.150597	0.363587	1561.15	5.74204	-54.9554	0	0	-0.470341
1473	0	-7.46757	0	0	-7.48186	0.635505	3.53079	-0.0761818	-0.0270191	-0.66475	-13.2426	9.32E-16	5.53512	0	0	0.0082229	4.13522	-26.3543	5.17403	161.451	382.951	668.404	394.883	394.883	394.883	-3.50275	-86.1894	-3.64257	319.223	380.708	235.172	185.584	185.584	185.584	-86.2297	-0.240834	4.58366	55.6985	-3.76705	-7.40383	-2.36058	-0.110824	0.564771	1450.8	29.126	-50.9833	0	0	-0.138791
1474	0	-7.36139	0	0	-7.36839	0.739502	2.49075	-0.185534	0.0124428	-0.597487	-31.5491	-1.40E-15	10.0271	0	0	0.058437	4.11853	-26.546	4.03332	164.57	381.765	663.677	394.841	394.841	394.841	-3.71766	-84.4767	-3.63359	308.352	376.859	227.44	185.584	185.584	185.584	-84.5215	-0.172459	4.73676	55.7416	-3.8749	-5.91536	-2.13435	-0.0596409	0.812218	1278.1	56.2587	-49.1465	0	0	0.20717
1475	0	-6.61105	0	0	-6.61202	0.890368	0.979227	-0.272832	0.0499947	-0.511876	-44.3901	5.59E-15	13.4471	0	0	0.14878	4.19285	-26.6715	2.52359	167.023	380.406	657.898	394.673	394.673	394.673	-3.73575	-83.1105	-3.55373	294.78	373.436	220.425	185.584	185.584	185.584	-83.1543	-0.164032	4.71259	55.6787	-4.0136	-3.97893	-1.77595	0.000474769	1.08349	1055.94	83.8482	-50.2668	0	0	0.493668
1476	0	-5.17122	0	0	-5.17196	1.08376	-0.960075	-0.325556	0.0768472	-0.409099	-50.0653	6.52E-15	14.6756	0	0	0.23966	4.33328	-26.729	0.753736	168.773	378.899	651.18	394.384	394.384	394.384	-3.59299	-82.1809	-3.3603	279.045	370.572	214.597	185.584	185.584	185.584	-82.2204	-0.155303	4.50554	55.5089	-4.16854	-1.72178	-1.3088	0.0675417	1.36313	798.664	107.742	-53.3061	0	0	0.652196
1477	0	-3.10435	0	0	-3.10926	1.3087	-3.2127	-0.343602	0.0886909	-0.293662	-49.0295	3.96E-15	13.4982	0	0	0.290027	4.50068	-26.725	-1.12568	169.831	377.269	643.71	393.981	393.981	393.981	-3.36494	-81.674	-3.01406	261.708	368.309	210.148	185.584	185.584	185.584	-81.7096	-0.0721275	4.14373	55.2418	-4.32083	0.680131	-0.769245	0.143686	1.64359	523.046	126.668	-56.004	0	0	0.640668
1478	0	-0.558752	0	0	-0.561448	1.54865	-5.60441	-0.334925	0.0884553	-0.176534	-43.2344	3.03E-15	10.7529	0	0	0.285511	4.64485	-26.6726	-2.93414	170.252	375.532	635.735	393.472	393.472	393.472	-3.14357	-81.4986	-2.49865	243.326	366.605	207.029	185.584	185.584	185.584	-81.5335	0.147151	3.68248	54.8963	-4.44745	3.01549	-0.213207	0.233633	1.9264	254.227	143.778	-56.7128	0	0	0.472772
1479	0	2.2773	0	0	2.29935	1.78497	-7.94096	-0.307541	0.081191	-0.0723662	-34.8752	-3.03E-15	7.54061	0	0	0.23845	4.71162	-26.588	-4.48267	170.11	373.7	627.543	392.868	392.867	392.868	-3.00249	-81.5317	-1.83022	224.416	365.372	205.035	185.584	185.584	185.584	-81.5695	0.52828	3.18349	54.496	-4.52333	5.06231	0.287975	0.339381	2.21129	24.4254	161.866	-55.0448	0	0	0.218947
1480	0	5.21487	0	0	5.29643	2.00104	-10.0544	-0.269308	0.069429	0.00732605	-25.905	6.06E-15	4.52724	0	0	0.172396	4.65285	-26.4844	-5.60453	169.473	371.783	619.427	392.184	392.184	392.184	-2.97393	-81.6521	-1.05577	205.415	364.518	203.887	185.584	185.584	185.584	-81.6955	1.05205	2.69761	54.064	-4.52504	6.62242	0.671738	0.454165	2.49258	-139.47	179.938	-51.2727	0	0	-0.0341425
1481	0	8.08703	0	0	8.26384	2.18509	-11.8331	-0.229751	0.0565709	0.057757	-17.9646	-2.45E-15	2.19425	0	0	0.110494	4.43758	-26.3649	-6.18848	168.374	369.813	611.654	391.444	391.444	391.444	-3.05029	-81.757	-0.243827	186.639	363.964	203.295	185.584	185.584	185.584	-81.8074	1.66325	2.26133	53.6167	-4.43564	7.55862	0.898188	0.564307	2.75699	-223.325	196.279	-46.3257	0	0	-0.224197
1482	0	10.7623	0	0	11.0596	2.33186	-13.2353	-0.196285	0.0443614	0.0798184	-12.0173	-6.70E-16	0.659448	0	0	0.0652798	4.06127	-26.2171	-6.20686	166.791	367.847	604.43	390.678	390.678	390.678	-3.1985	-81.772	0.535042	168.277	363.648	203.003	185.584	185.584	185.584	-81.8297	2.29252	1.89586	53.1591	-4.24967	7.82661	0.953983	0.651393	2.98623	-225.678	207.711	-40.9639	0	0	-0.327144
1483	0	13.1499	0	0	13.5773	2.44274	-14.2841	-0.172556	0.0329263	0.0785248	-8.3292	-1.51E-15	-0.212916	0	0	0.0384233	3.55006	-26.0125	-5.7292	164.632	365.973	597.885	389.921	389.921	389.921	-3.37921	-81.6535	1.22787	150.399	363.524	202.822	185.584	185.584	185.584	-81.7182	2.88045	1.60819	52.6814	-3.97557	7.49111	0.852255	0.695331	3.16349	-157.229	209.64	-35.1359	0	0	-0.33862
1484	0	15.1977	0	0	15.7511	2.52406	-15.0471	-0.15845	0.0213846	0.0615226	-6.61897	-4.37E-15	-0.686823	0	0	0.0251215	2.95777	-25.7095	-4.91578	161.739	364.291	592.059	389.209	389.209	389.209	-3.56097	-81.3847	1.81043	132.978	363.553	202.636	185.584	185.584	185.584	-81.4557	3.3925	1.39329	52.1585	-3.63417	6.71957	0.631794	0.682433	3.27817	-39.6672	198.061	-28.0836	0	0	-0.250438
1485	0	16.8856	0	0	17.5529	2.58448	-15.6104	-0.151776	0.00920715	0.0364421	-6.32073	3.63E-15	-1.01281	0	0	0.0191393	2.35528	-25.2623	-3.9896	157.913	362.886	586.918	388.572	388.572	388.572	-3.72456	-80.9685	2.28578	115.924	363.699	202.392	185.584	185.584	185.584	-81.0452	3.82012	1.2372	51.5532	-3.25351	5.75183	0.349534	0.613423	3.33432	99.1255	172.885	-19.4255	0	0	-0.0526902
1486	0	18.2159	0	0	18.983	2.63249	-16.0559	-0.149755	-0.00308452	0.00974519	-6.81128	-3.03E-15	-1.33831	0	0	0.0156985	1.81495	-24.6289	-3.19271	152.943	361.815	582.386	388.035	388.035	388.035	-3.86056	-80.4191	2.67383	99.1198	363.923	202.085	185.584	185.584	185.584	-80.5007	4.17186	1.12167	50.8222	-2.86261	4.85217	0.0702481	0.503483	3.34489	229.783	139.006	-9.84812	0	0	0.239291
1487	0	19.2048	0	0	20.0585	2.67477	-16.4465	-0.150438	-0.0141161	-0.0143021	-7.61083	2.91E-17	-1.70063	0	0	0.0123136	1.39449	-23.7791	-2.73652	146.65	361.093	578.378	387.617	387.617	387.617	-3.9642	-79.7542	2.99889	82.4439	364.182	201.737	185.584	185.584	185.584	-79.8397	4.46204	1.02841	49.9253	-2.48717	4.25538	-0.145961	0.376431	3.32762	327.118	104.929	-1.10609	0	0	0.566889
1488	0	19.8746	0	0	20.8032	2.71551	-16.8215	-0.152421	-0.022499	-0.033258	-8.39004	2.56E-15	-2.08157	0	0	0.00814222	1.12482	-22.6988	-2.75802	138.924	360.71	574.842	387.332	387.332	387.333	-4.03239	-78.9899	3.28067	65.7923	364.438	201.382	185.584	185.584	185.584	-79.0779	4.7027	0.942757	48.8343	-2.1482	4.11936	-0.251673	0.256276	3.29832	373.144	79.0282	4.96181	0	0	0.837167
1489	0	20.249	0	0	21.2412	2.75636	-17.1959	-0.15485	-0.0275163	-0.0450657	-8.97499	-2.27E-15	-2.4558	0	0	0.00331862	1.00473	-21.3918	-3.28986	129.757	360.644	571.779	387.189	387.189	387.189	-4.06247	-78.1369	3.52921	49.0878	364.661	201.055	185.584	185.584	185.584	-78.2259	4.89956	0.856063	47.5394	-1.86174	4.49286	-0.222158	0.156372	3.26075	358.865	65.068	7.55135	0	0	0.95265
1490	0	20.3514	0	0	21.3938	2.79622	-17.5598	-0.157042	-0.0294134	-0.0486296	-9.28315	9.32E-16	-2.81461	0	0	-0.00162732	1.00366	-19.8802	-4.25123	119.258	360.862	569.246	387.191	387.191	387.191	-4.05139	-77.2003	3.74281	32.2883	364.832	200.786	185.584	185.584	185.584	-77.2886	5.04978	0.76626	46.0532	-1.63867	5.30551	-0.0602997	0.0798266	3.21307	286.224	61.2424	7.24104	0	0	0.848218
1491	0	20.2044	0	0	21.278	2.83127	-17.8786	-0.158286	-0.0287535	-0.0440677	-9.26115	-2.39E-15	-3.1114	0	0	-0.00601324	1.07172	-18.2018	-5.46312	107.648	361.322	567.341	387.34	387.34	387.34	-3.99477	-76.1811	3.90732	15.3919	364.946	200.595	185.584	185.584	185.584	-76.2668	5.14069	0.677294	44.4081	-1.48298	6.38336	0.199408	0.0228679	3.14585	168.664	62.231	5.35073	0	0	0.523508
1492	0	19.829	0	0	20.9077	2.85516	-18.0952	-0.158344	-0.0258657	-0.0332748	-8.90106	0	-3.23246	0	0	-0.0092083	1.15411	-16.4056	-6.6861	95.2322	361.958	566.171	387.634	387.634	387.634	-3.88631	-75.077	3.9979	-1.56593	365.007	200.487	185.584	185.584	185.584	-75.1582	5.15037	0.59723	42.6502	-1.39062	7.48813	0.502647	-0.0159837	3.05446	28.065	63.4446	2.9214	0	0	0.0501037
1493	0	19.244	0	0	20.2936	2.86013	-18.1402	-0.1571	-0.0206539	-0.0195879	-8.19414	3.15E-15	-3.01767	0	0	-0.0109358	1.20548	-14.5447	-7.67044	82.3508	362.687	565.819	388.067	388.067	388.067	-3.71899	-73.883	3.98483	-18.5222	365.027	200.453	185.584	185.584	185.584	-73.9579	5.05228	0.535338	40.8302	-1.34974	8.36906	0.789222	-0.0353292	2.93821	-109.987	62.8921	0.275441	0	0	-0.452087
1494	0	18.4631	0	0	19.4443	2.8387	-17.946	-0.154516	-0.0128549	-0.00683361	-7.13599	-4.25E-15	-2.32522	0	0	-0.0115054	1.19987	-12.6681	-8.20515	69.3307	363.415	566.327	388.636	388.636	388.636	-3.48779	-72.5905	3.84273	-35.404	365.03	200.465	185.584	185.584	185.584	-72.6573	4.82344	0.498682	38.9949	-1.34391	8.81352	1.01115	-0.0318547	2.80339	-222.909	61.5517	-2.80009	0	0	-0.866286
1495	0	17.4921	0	0	18.3668	2.78573	-17.4642	-0.151219	-0.00322601	0.00191094	-5.80344	-3.26E-15	-1.17205	0	0	-0.011769	1.13391	-10.8146	-8.15308	56.4443	364.067	567.684	389.333	389.333	389.333	-3.19293	-71.185	3.55988	-52.1483	365.047	200.486	185.584	185.584	185.584	-71.2423	4.45337	0.489419	37.181	-1.35669	8.68295	1.14274	-0.00858804	2.65996	-296.446	60.2245	-6.15926	0	0	-1.12228
1496	0	16.3284	0	0	17.0668	2.69974	-16.6765	-0.147748	0.00664339	0.00497922	-4.2932	7.57E-16	0.276904	0	0	-0.0124124	1.02377	-9.00857	-7.46647	43.8858	364.605	569.836	390.152	390.152	390.152	-2.84239	-69.6469	3.14423	-68.7159	365.118	200.47	185.584	185.584	185.584	-69.6938	3.95028	0.503906	35.4126	-1.37587	7.92861	1.17855	0.0254552	2.51714	-325.918	58.6651	-9.20995	0	0	-1.20536
1497	0	14.9624	0	0	15.5487	2.58325	-15.599	-0.144011	0.0149663	0.00204255	-2.67112	2.33E-16	1.77805	0	0	-0.0132349	0.898016	-7.26054	-6.18512	31.7639	365.028	572.701	391.084	391.084	391.084	-2.45203	-67.9532	2.62329	-85.0979	365.281	200.376	185.584	185.584	185.584	-67.9895	3.34167	0.533757	33.7009	-1.39523	6.58929	1.13048	0.0556533	2.38027	-315.64	54.6363	-11.0375	0	0	-1.14228
1498	0	13.3775	0	0	13.8123	2.44224	-14.2793	-0.139769	0.0202623	-0.00628282	-1.0198	-3.73E-15	3.06929	0	0	-0.0131756	0.788974	-5.56898	-4.42139	20.1076	365.368	576.181	392.119	392.119	392.119	-2.04235	-66.0789	2.03917	-101.316	365.565	200.168	185.584	185.584	185.584	-66.1052	2.66919	0.567067	32.0458	-1.41405	4.77607	1.01974	0.0677099	2.25272	-275.876	45.0596	-10.8749	0	0	-0.97828
1499	0	11.5528	0	0	11.851	2.28501	-12.7894	-0.134868	0.0218504	-0.0189704	0.534523	-9.32E-16	3.92881	0	0	-0.0109748	0.724803	-3.92429	-2.33764	8.88227	365.664	580.176	393.246	393.246	393.246	-1.63335	-63.999	1.44072	-117.419	365.985	199.823	185.584	185.584	185.584	-64.0165	1.9806	0.58964	30.4388	-1.43435	2.64951	0.873972	0.0539492	2.13377	-220.14	28.151	-8.57007	0	0	-0.764639
1500	0	9.46566	0	0	9.65172	2.12098	-11.216	-0.129497	0.018989	-0.0345149	1.7892	2.80E-15	4.11067	0	0	-0.00588513	0.72386	-2.31308	-0.119533	-1.9841	365.946	584.595	394.452	394.452	394.452	-1.24042	-61.6901	0.875647	-133.475	366.54	199.332	185.584	185.584	185.584	-61.7003	1.32177	0.586586	28.8667	-1.45802	0.393042	0.72465	0.0138612	2.02115	-163.395	3.53301	-4.43361	0	0	-0.553792
1501	0	7.09658	0	0	7.19892	1.95921	-9.64718	-0.124722	0.0114929	-0.0518606	2.42292	2.56E-15	3.43702	0	0	0.00093119	0.791914	-0.722367	2.05185	-12.5697	366.221	589.355	395.731	395.731	395.731	-0.873663	-59.1331	0.383118	-149.565	367.211	198.701	185.584	185.584	185.584	-59.1379	0.73088	0.545835	27.3163	-1.48465	-1.81444	0.601713	-0.0458793	1.91181	-118.701	-26.9403	0.691881	0	0	-0.391572
1502	0	4.43672	0	0	4.48217	1.80718	-8.1593	-0.122302	-0.000217174	-0.0696959	2.04644	1.86E-15	1.85414	0	0	0.00582058	0.92263	0.856724	4.02535	-22.9276	366.475	594.381	397.076	397.077	397.076	-0.540556	-56.318	-0.0113261	-165.765	367.952	197.959	185.584	185.584	185.584	-56.3193	0.235369	0.462754	25.7785	-1.51126	-3.82353	0.530544	-0.114947	1.80153	-96.5476	-60.137	5.80171	0	0	-0.313921
1503	0	1.4962	0	0	1.50682	1.66977	-6.80477	-0.124269	-0.0148094	-0.0870854	0.287326	8.15E-16	-0.499143	0	0	0.00323933	1.10053	2.42611	5.69896	-33.0613	366.678	599.602	398.489	398.489	398.489	-0.249839	-53.2496	-0.297803	-182.133	368.696	197.162	185.584	185.584	185.584	-53.2493	-0.148772	0.344098	24.2521	-1.53312	-5.53318	0.525589	-0.182049	1.6873	-102.45	-92.3749	9.96242	0	0	-0.336011
1504	0	-1.68881	0	0	-1.69693	1.54879	-5.60584	-0.131504	-0.029923	-0.103382	-3.03883	1.40E-15	-3.2654	0	0	-0.0117285	1.30574	3.9792	7.02911	-42.915	366.802	604.937	399.974	399.974	399.974	-0.0144218	-49.953	-0.4807	-198.693	369.356	196.401	185.584	185.584	185.584	-49.9525	-0.416179	0.209268	22.7445	-1.54528	-6.89984	0.586452	-0.238856	1.56536	-136.122	-120.432	12.5299	0	0	-0.447231
1505	0	-5.05414	0	0	-5.07022	1.44335	-4.55678	-0.14362	-0.0423757	-0.118361	-7.89065	9.32E-16	-5.91886	0	0	-0.0408818	1.51911	5.50079	8.02824	-52.3766	366.827	610.294	401.536	401.536	401.536	0.149137	-46.4747	-0.574234	-215.418	369.838	195.789	185.584	185.584	185.584	-46.4747	-0.570544	0.0870883	21.2717	-1.54427	-7.93512	0.699928	-0.279528	1.43441	-192.255	-141.58	13.2221	0	0	-0.614563
1506	0	-8.50976	0	0	-8.52703	1.35081	-3.6335	-0.160744	-0.0502989	-0.132275	-14.1582	4.19E-15	-8.03018	0	0	-0.0821236	1.7259	6.96875	8.75161	-61.2943	366.748	615.559	403.181	403.181	403.181	0.224472	-42.8806	-0.596977	-232.232	370.063	195.457	185.584	185.584	185.584	-42.8809	-0.62294	0.0090599	19.8563	-1.52852	-8.69299	0.841505	-0.304332	1.29476	-261.428	-155.246	12.3116	0	0	-0.790746
1507	0	-11.942	0	0	-11.9566	1.26809	-2.80649	-0.182479	-0.0522147	-0.144931	-21.5602	2.80E-15	-9.23451	0	0	-0.128995	1.91757	8.35695	9.27692	-69.5004	366.571	620.602	404.91	404.91	404.91	0.199319	-39.2548	-0.568487	-249.004	369.973	195.544	185.584	185.584	185.584	-39.2552	-0.590697	0.00315561	18.5235	-1.49848	-9.24977	0.984839	-0.314932	1.14827	-333.874	-161.368	10.2743	0	0	-0.932231
1508	0	-15.218	0	0	-15.228	1.19291	-2.05393	-0.206893	-0.0475973	-0.155329	-29.5522	-9.32E-16	-9.32985	0	0	-0.170959	2.091	9.63903	9.68316	-76.8361	366.308	625.28	406.718	406.718	406.718	0.0702884	-35.6982	-0.508886	-265.554	369.553	196.182	185.584	185.584	185.584	-35.698	-0.49779	0.0876397	17.2984	-1.45575	-9.68332	1.10795	-0.315369	0.9956	-401.544	-160.534	7.62914	0	0	-1.00979
1509	0	-18.1956	0	0	-18.201	1.1247	-1.37043	-0.23078	-0.0379661	-0.161948	-37.3696	4.66E-15	-8.40222	0	0	-0.19585	2.24668	10.7915	10.0342	-83.1713	365.975	629.445	408.59	408.59	408.59	-0.153806	-32.3206	-0.440876	-281.659	368.83	197.48	185.584	185.584	185.584	-32.3199	-0.375623	0.266864	16.2029	-1.40283	-10.0568	1.19605	-0.309609	0.838988	-458.793	-154.235	4.9332	0	0	-1.0117
1510	0	-20.7388	0	0	-20.7408	1.06453	-0.767279	-0.252203	-0.025128	-0.16313	-44.3078	-3.26E-15	-6.65253	0	0	-0.194871	2.38625	11.7964	10.3697	-88.4178	365.582	632.955	410.5	410.5	410.5	-0.4539	-29.2299	-0.391901	-297.078	367.865	199.506	185.584	185.584	185.584	-29.2289	-0.261844	0.532282	15.2531	-1.34235	-10.4097	1.24464	-0.301759	0.679988	-504.102	-143.993	2.49455	0	0	-0.945096
1511	0	-22.7321	0	0	-22.7323	1.01458	-0.26642	-0.270583	-0.0114471	-0.157701	-49.7843	4.43E-15	-4.39139	0	0	-0.165111	2.5109	12.642	10.7033	-92.5328	365.14	635.686	412.409	412.409	412.409	-0.805658	-26.5211	-0.392766	-311.572	366.745	202.273	185.584	185.584	185.584	-26.5201	-0.195746	0.86648	14.4592	-1.27733	-10.7555	1.25637	-0.294179	0.522876	-538.671	-131.316	0.445581	0	0	-0.826847
1512	0	-24.0915	0	0	-24.0915	0.97718	0.108698	-0.284914	0.00193705	-0.145397	-53.2414	-4.66E-16	-1.82203	0	0	-0.110448	2.62066	13.3231	11.026	-95.5175	364.655	637.536	414.265	414.265	414.265	-1.18605	-24.268	-0.472326	-324.925	365.559	205.736	185.584	185.584	185.584	-24.2667	-0.210911	1.24944	13.8249	-1.21109	-11.086	1.23823	-0.287172	0.371227	-564.853	-116.774	-1.3419	0	0	-0.675537
1513	0	-24.775	0	0	-24.7755	0.954114	0.340017	-0.294051	0.0148892	-0.126826	-54.2608	2.80E-15	0.98662	0	0	-0.041478	2.71464	13.8404	11.3138	-97.4099	364.133	638.435	416.007	416.007	416.007	-1.57678	-22.5147	-0.649848	-336.957	364.393	209.808	185.584	185.584	185.584	-22.5116	-0.327487	1.66255	13.3486	-1.14735	-11.3775	1.19873	-0.278695	0.230211	-585.051	-99.8538	-3.16943	0	0	-0.50676
1514	0	-24.7894	0	0	-24.7901	0.94631	0.418281	-0.296083	0.0294186	-0.103243	-52.5973	3.73E-15	4.21872	0	0	0.0272547	2.79202	14.1987	11.535	-98.275	363.581	638.341	417.565	417.564	417.565	-1.96357	-21.2678	-0.928036	-347.547	363.319	214.362	185.584	185.584	185.584	-21.2604	-0.546799	2.08904	13.0245	-1.09041	-11.5992	1.14512	-0.264226	0.105801	-600.758	-78.6687	-5.4998	0	0	-0.331051
1515	0	-24.1924	0	0	-24.1929	0.954119	0.339975	-0.290015	0.0472105	-0.0767211	-48.4106	4.66E-15	8.0383	0	0	0.082182	2.85299	14.4052	11.6576	-98.1946	363.009	637.241	418.864	418.864	418.864	-2.32906	-20.4923	-1.28997	-356.648	362.414	219.249	185.584	185.584	185.584	-20.4773	-0.851021	2.50788	12.8447	-1.04499	-11.72	1.08229	-0.239085	0.00548697	-612.214	-51.637	-8.69592	0	0	-0.154186
1516	0	-23.0884	0	0	-23.0884	0.977816	0.102325	-0.277062	0.0684201	-0.0492841	-42.3953	6.52E-15	12.4086	0	0	0.116205	2.89933	14.4685	11.6537	-97.2572	362.431	635.15	419.832	419.832	419.832	-2.64562	-20.1129	-1.70238	-364.283	361.769	224.308	185.584	185.584	185.584	-20.0875	-1.20893	2.88719	12.8009	-1.01614	-11.7132	1.01413	-0.20105	-0.0594672	-619.753	-19.3609	-12.7285	0	0	0.0216181
1517	0	-21.6128	0	0	-21.6131	1.01783	-0.298973	-0.261485	0.0904248	-0.0231726	-35.7708	-9.32E-16	16.9227	0	0	0.131292	2.93443	14.3964	11.5017	-95.5499	361.866	632.107	420.406	420.407	420.407	-2.87289	-20.0257	-2.12362	-370.536	361.496	229.382	185.584	185.584	185.584	-19.9881	-1.58512	3.18178	12.8861	-1.00871	-11.558	0.944621	-0.151805	-0.0776203	-624.046	14.8436	-17.0558	0	0	0.197214
1518	0	-19.9094	0	0	-19.9117	1.07457	-0.867954	-0.249222	0.10944	-0.000510839	-29.9744	-3.73E-15	20.9669	0	0	0.135954	2.96288	14.1957	11.1862	-93.1515	361.335	628.174	420.537	420.537	420.537	-2.96297	-20.1176	-2.5134	-375.512	361.719	234.322	185.584	185.584	185.584	-20.0685	-1.9492	3.33867	13.096	-1.02707	-11.2402	0.878921	-0.0945187	-0.0347647	-626.351	46.5389	-20.8116	0	0	0.375258
1519	0	-18.1046	0	0	-18.112	1.14814	-1.6054	-0.245098	0.12255	0.016879	-26.186	3.73E-15	23.9807	0	0	0.139338	2.98971	13.8713	10.6979	-90.1279	360.862	623.431	420.196	420.196	420.196	-2.8695	-20.2901	-2.84071	-379.297	362.544	239.01	185.584	185.584	185.584	-20.2326	-2.2812	3.30694	13.4293	-1.07432	-10.7512	0.822372	-0.0326144	0.0786435	-627.923	72.421	-23.2859	0	0	0.558707
1520	0	-16.2893	0	0	-16.3054	1.23825	-2.50787	-0.251972	0.127685	0.0281998	-25.0781	5.59E-15	25.5304	0	0	0.146706	3.02003	13.4258	10.0326	-86.5279	360.469	617.981	419.38	419.38	419.38	-2.55602	-20.4756	-3.08714	-381.927	364.051	243.368	185.584	185.584	185.584	-20.4155	-2.57216	3.0469	13.8888	-1.15212	-10.0874	0.781766	0.0311587	0.268472	-630.502	90.396	-23.9322	0	0	0.750545
1521	0	-14.5095	0	0	-14.5383	1.34412	-3.56662	-0.268586	0.125109	0.034168	-26.5306	0	25.5045	0	0	0.158218	3.05886	12.86	9.19291	-82.3804	360.181	611.941	418.116	418.116	418.116	-2.0022	-20.6474	-3.24535	-383.372	366.266	247.367	185.584	185.584	185.584	-20.5925	-2.82035	2.53676	14.4801	-1.26059	-9.25153	0.763396	0.0963543	0.530795	-635.844	100.887	-22.7592	0	0	0.954611
1522	0	-12.7705	0	0	-12.8156	1.4646	-4.76843	-0.290953	0.115665	0.0365353	-29.7986	-1.86E-15	23.9518	0	0	0.170909	3.11153	12.1723	8.19058	-77.6927	360.02	605.449	416.463	416.462	416.463	-1.20506	-20.8163	-3.31476	-383.544	369.171	251.023	185.584	185.584	185.584	-20.7759	-3.02667	1.77362	15.2118	-1.39861	-8.25533	0.772778	0.162143	0.855623	-645.277	104.772	-19.9234	0	0	1.17515
1523	0	-11.05	0	0	-11.1136	1.59807	-6.09486	-0.313663	0.0999268	0.038053	-33.7788	-1.86E-15	20.9718	0	0	0.180839	3.18393	11.3597	7.05032	-72.4493	360.009	598.656	414.509	414.509	414.509	-0.178176	-21.0195	-3.29693	-382.319	372.699	254.38	185.584	185.584	185.584	-21.0037	-3.19129	0.77197	16.0936	-1.56378	-7.12314	0.812833	0.226354	1.22511	-659.582	102.63	-15.5471	0	0	1.41589
1524	0	-9.31551	0	0	-9.39703	1.7421	-7.51882	-0.331234	0.0787946	0.0407444	-37.329	-9.32E-15	16.7474	0	0	0.18442	3.28262	10.4177	5.81298	-66.6138	360.167	591.727	412.371	412.371	412.371	1.04913	-21.3058	-3.19256	-379.571	376.747	257.485	185.584	185.584	185.584	-21.3245	-3.3124	-0.437919	17.1352	-1.75308	-5.89515	0.880216	0.286556	1.61849	-676.926	95.3142	-9.81699	0	0	1.67434
1525	0	-7.54135	0	0	-7.63598	1.89327	-9.00333	-0.339273	0.0539124	0.0464331	-39.5592	2.56E-15	11.5746	0	0	0.179106	3.41405	9.3417	4.53613	-60.1341	360.513	584.839	410.182	410.182	410.182	2.43396	-21.7207	-3.00174	-375.199	381.176	260.37	185.584	185.584	185.584	-21.7825	-3.38746	-1.81258	18.3437	-1.9626	-4.62796	0.966826	0.33963	2.01111	-694.512	84.1237	-3.15735	0	0	1.94216
1526	0	-5.72211	0	0	-5.81992	2.04719	-10.5024	-0.336118	0.0264347	0.0552695	-40.1014	1.75E-15	5.75171	0	0	0.164088	3.58317	8.12794	3.29081	-52.952	361.052	578.177	408.079	408.079	408.079	3.92368	-22.2951	-2.72587	-369.149	385.831	263.033	185.584	185.584	185.584	-22.4063	-3.41554	-3.29936	19.7215	-2.18775	-3.39136	1.05898	0.381118	2.3796	-707.601	69.9394	4.08039	0	0	2.19909
1527	0	-3.87653	0	0	-3.96274	2.19866	-11.9634	-0.323414	-0.0026606	0.0669617	-39.174	-1.40E-15	-0.386137	0	0	0.141359	3.79174	6.77551	2.15405	-45.0171	361.784	571.933	406.19	406.19	406.19	5.45858	-23.0413	-2.37082	-361.422	390.547	265.433	185.584	185.584	185.584	-23.2055	-3.39922	-4.83885	21.2636	-2.42351	-2.26086	1.14199	0.405858	2.70141	-712.719	53.0812	11.6543	0	0	2.42115
1528	0	-2.04277	0	0	-2.09936	2.34184	-13.3301	-0.304366	-0.0310453	0.0803496	-37.3247	-4.66E-15	-6.33213	0	0	0.115674	4.0369	5.28767	1.19832	-36.3014	362.693	566.3	404.617	404.617	404.616	6.97439	-23.9568	-1.94861	-352.061	395.16	267.492	185.584	185.584	185.584	-24.1745	-3.3448	-6.36687	22.9565	-2.66426	-1.30745	1.20233	0.410076	2.96034	-707.324	34.5356	18.9699	0	0	2.58554
1529	0	-0.268181	0	0	-0.277071	2.47087	-14.5485	-0.282971	-0.0557907	0.0941491	-35.2186	-1.86E-15	-11.5117	0	0	0.0927839	4.31084	3.67262	0.481767	-26.8107	363.751	561.463	403.417	403.417	403.417	8.40813	-25.0322	-1.47675	-341.13	399.52	269.107	185.584	185.584	185.584	-25.3011	-3.26129	-7.82006	24.779	-2.9046	-0.587962	1.2334	0.394279	3.14555	-691.625	15.9952	25.2232	0	0	2.68178
1530	0	1.4026	0	0	1.45606	2.58043	-15.5727	-0.262733	-0.0750469	0.106986	-33.386	0	-15.4824	0	0	0.0766729	4.60181	1.94286	0.0434874	-16.5888	364.923	557.594	402.602	402.602	402.602	9.70545	-26.2595	-0.975233	-328.692	403.505	270.169	185.584	185.584	185.584	-26.5751	-3.15867	-9.14308	26.7048	-3.13999	-0.140731	1.23649	0.360716	3.25851	-667.608	-1.66495	30.0572	0	0	2.71126
1531	0	2.93717	0	0	3.06134	2.66617	-16.3672	-0.245061	-0.0876163	0.117313	-32.0155	0	-17.9358	0	0	0.0680825	4.89557	0.113476	-0.0943116	-5.71333	366.17	554.84	402.14	402.14	402.14	10.8258	-27.6392	-0.463107	-314.798	407.031	270.582	185.584	185.584	185.584	-27.9954	-3.04636	-10.2939	28.7066	-3.36705	0.0122239	1.21657	0.316167	3.30839	-636.887	-17.0229	33.242	0	0	2.68048
1532	0	4.31761	0	0	4.51311	2.72508	-16.9093	-0.229565	-0.0927693	0.123368	-31.006	7.45E-15	-18.7186	0	0	0.0648804	5.17655	-1.79975	0.0791894	5.713	367.449	553.32	401.965	401.965	401.965	11.7456	-29.1798	0.0434085	-299.483	410.055	270.277	185.584	185.584	185.584	-29.57	-2.93289	-11.2473	30.7597	-3.58358	-0.140327	1.17536	0.269008	3.31023	-598.414	-28.5043	34.653	0	0	2.58784
1533	0	5.53682	0	0	5.79668	2.75602	-17.1928	-0.216249	-0.0903933	0.123564	-30.2488	-5.59E-15	-17.866	0	0	0.06379	5.42829	-3.78101	0.566536	17.5673	368.721	553.12	401.994	401.994	401.994	12.4601	-30.8929	0.531573	-282.78	412.576	269.224	185.584	185.584	185.584	-31.3107	-2.82629	-11.9965	32.8432	-3.78815	-0.601825	1.11308	0.227372	3.27956	-549.905	-34.322	34.1469	0	0	2.42547
1534	0	6.5942	0	0	6.90554	2.76023	-17.2313	-0.206333	-0.0810523	0.117214	-29.7771	0	-15.6027	0	0	0.0619301	5.63394	-5.81349	1.36062	29.7075	369.953	554.289	402.142	402.142	402.142	12.9829	-32.7878	0.992842	-264.732	414.63	267.442	185.584	185.584	185.584	-33.2281	-2.73397	-12.5534	34.9384	-3.97964	-1.3664	1.02851	0.197039	3.22721	-488.971	-32.8294	31.5612	0	0	2.18224
1535	0	7.49484	0	0	7.84189	2.7414	-17.0589	-0.200926	-0.066333	0.104753	-29.6574	1.86E-15	-12.3459	0	0	0.0576184	5.77767	-7.87735	2.4397	41.9688	371.117	556.835	402.333	402.333	402.333	13.343	-34.8707	1.42405	-245.393	416.284	264.998	185.584	185.584	185.584	-35.33	-2.66181	-12.9453	37.0266	-4.15701	-2.41381	0.919418	0.179921	3.1568	-413.957	-23.2551	26.9304	0	0	1.84929
1536	0	8.25053	0	0	8.61769	2.70505	-16.7253	-0.200776	-0.0489509	0.08792	-29.9271	-3.73E-15	-8.65835	0	0	0.0508587	5.84706	-9.94748	3.76138	54.1619	372.195	560.725	402.503	402.503	402.503	13.5781	-37.1461	1.82766	-224.827	417.622	262.007	185.584	185.584	185.584	-37.623	-2.61347	-13.2089	39.0864	-4.31927	-3.7032	0.784577	0.172678	3.06545	-325.109	-7.01469	20.93	0	0	1.43184
1537	0	8.88001	0	0	9.25443	2.65738	-16.2861	-0.206185	-0.0318222	0.0692344	-30.5235	-2.80E-15	-5.1006	0	0	0.0428695	5.83626	-11.9921	5.25786	66.0718	373.173	565.874	402.606	402.606	402.606	13.7271	-39.6189	2.21082	-203.102	418.736	258.619	185.584	185.584	185.584	-40.1138	-2.59039	-13.3831	41.0917	-4.46532	-5.16825	0.624582	0.168622	2.94795	-224.899	12.5096	14.641	0	0	0.956534
1538	0	9.40791	0	0	9.78054	2.60415	-15.7931	-0.215898	-0.0175281	0.0509713	-31.1416	-1.86E-15	-2.14572	0	0	0.0349572	5.74899	-13.9727	6.83496	77.4644	374.04	572.148	402.61	402.61	402.61	13.8239	-42.2955	2.58282	-180.282	419.704	255.005	185.584	185.584	185.584	-42.8103	-2.59263	-13.502	43.0119	-4.59373	-6.71596	0.445116	0.161695	2.80243	-117.836	30.8371	9.30183	0	0	0.470949
1539	0	9.85814	0	0	10.2236	2.54982	-15.2876	-0.227011	-0.00729424	0.0351212	-31.2545	-2.80E-15	-0.0821526	0	0	0.0276416	5.60016	-15.8459	8.37723	88.0971	374.783	579.364	402.491	402.491	402.491	13.8937	-45.1794	2.95199	-156.431	420.588	251.342	185.584	185.584	185.584	-45.7173	-2.62003	-13.5909	44.8132	-4.70235	-8.23166	0.256504	0.149825	2.62788	-10.3989	44.2927	5.60793	0	0	0.0335368
1540	0	10.2437	0	0	10.5991	2.49726	-14.7962	-0.236405	-0.00133186	0.0228461	-30.3226	-1.40E-15	0.933651	0	0	0.0205728	5.41512	-17.5671	9.75987	97.7379	375.382	587.297	402.235	402.235	402.235	13.9521	-48.2633	3.32285	-131.619	421.423	247.794	185.584	185.584	185.584	-48.8283	-2.67298	-13.6655	46.4611	-4.78823	-9.59091	0.076653	0.135721	2.43153	88.968	51.1049	3.60245	0	0	-0.300392
1541	0	10.5565	0	0	10.8997	2.44779	-14.3316	-0.242265	-0.000458767	0.0150072	-28.0339	-7.45E-15	0.707588	0	0	0.013248	5.22601	-19.0946	10.866	106.186	375.822	595.702	401.833	401.833	401.833	14.0059	-51.5203	3.69442	-105.931	422.225	244.492	185.584	185.584	185.584	-52.1167	-2.75183	-13.731	47.9233	-4.84796	-10.677	-0.0724214	0.123573	2.22082	170.515	50.8502	3.15932	0	0	-0.492857
1542	0	10.7622	0	0	11.0905	2.40103	-13.8906	-0.244083	-0.00547928	0.0118734	-24.3839	-1.86E-15	-0.922921	0	0	0.00586074	5.06558	-20.3947	11.6058	113.293	376.087	604.324	401.281	401.281	401.281	14.0503	-54.8995	4.05923	-79.4661	422.982	241.519	185.584	185.584	185.584	-55.531	-2.85492	-13.7814	49.1735	-4.8785	-11.4008	-0.169634	0.117178	2.00732	225.739	44.6549	3.87281	0	0	-0.539398
1543	0	10.8012	0	0	11.1098	2.35473	-13.4524	-0.242264	-0.0163361	0.0125256	-19.6825	4.66E-16	-3.97424	0	0	9.73E-05	4.96048	-21.4448	11.9325	118.977	376.181	612.929	400.582	400.582	400.583	14.0668	-58.3273	4.40219	-52.3241	423.649	238.902	185.584	185.584	185.584	-58.9947	-2.97631	-13.796	50.1937	-4.87834	-11.7171	-0.204874	0.118253	1.80073	251.11	34.6527	5.11507	0	0	-0.472836
1544	0	10.5944	0	0	10.8755	2.30485	-12.9784	-0.23832	-0.0317437	0.0145812	-14.5739	-7.45E-15	-8.23725	0	0	-0.000910716	4.92579	-22.2354	11.849	123.227	376.124	621.312	399.748	399.748	399.748	14.0215	-61.7113	4.69977	-24.5973	424.153	236.614	185.584	185.584	185.584	-62.4106	-3.10418	-13.7395	50.976	-4.8482	-11.632	-0.179004	0.126764	1.61134	248.687	23.3947	6.11892	0	0	-0.345706
1545	0	10.0546	0	0	10.298	2.24597	-12.4166	-0.235414	-0.0496865	0.0135046	-10.0335	3.73E-15	-13.279	0	0	0.00569537	4.96282	-22.7699	11.404	126.104	375.954	629.309	398.801	398.801	398.8	13.8681	-64.9504	4.92032	3.63791	424.391	234.594	185.584	185.584	185.584	-65.6702	-3.22096	-13.5647	51.523	-4.79087	-11.1995	-0.104686	0.139256	1.44846	226.309	12.4484	6.36296	0	0	-0.209259
1546	0	9.10437	0	0	9.29949	2.17195	-11.7069	-0.23778	-0.0679862	0.00297995	-7.20457	-3.73E-15	-18.4704	0	0	0.0193652	5.06007	-23.0631	10.6802	127.729	375.721	636.798	397.779	397.779	397.779	13.5507	-67.9491	5.02636	32.3167	424.237	232.782	185.584	185.584	185.584	-68.6697	-3.30483	-13.216	51.8474	-4.71052	-10.5094	0.00114085	0.150846	1.3222	195.037	2.00876	5.75969	0	0	-0.0964805
1547	0	7.69842	0	0	7.83784	2.07686	-10.7897	-0.248027	-0.083938	-0.0234465	-6.96614	-1.12E-14	-22.9696	0	0	0.0340189	5.19648	-23.14	9.77992	128.275	375.474	643.692	396.734	396.734	396.734	13.0095	-70.6371	4.97814	61.3671	423.551	231.159	185.584	185.584	185.584	-71.3302	-3.333	-12.6338	51.9709	-4.61115	-9.67285	0.115769	0.156801	1.236	167.708	-8.42154	4.37902	0	0	-0.0174097
1548	0	5.8437	0	0	5.92726	1.95586	-9.61456	-0.265889	-0.0940876	-0.0709046	-9.59134	1.86E-15	-25.7839	0	0	0.0395095	5.34571	-23.0342	8.81196	127.961	375.258	649.939	395.731	395.731	395.731	12.188	-72.9839	4.73874	90.6754	422.185	229.782	185.584	185.584	185.584	-73.6158	-3.28623	-11.7621	51.9237	-4.49581	-8.80786	0.21699	0.155715	1.18874	156.467	-18.5907	2.12153	0	0	0.0378783
1549	0	3.61283	0	0	3.64974	1.80645	-8.15211	-0.28764	-0.0953235	-0.140992	-14.4821	-3.73E-15	-26.0155	0	0	0.0275866	5.48036	-22.7861	7.88066	127.037	375.101	655.51	394.839	394.839	394.839	11.0464	-75.0078	4.28073	120.044	420.013	228.798	185.584	185.584	185.584	-75.5454	-3.15418	-10.5597	51.7427	-4.3661	-8.02695	0.284598	0.149083	1.17139	170.911	-27.3396	-1.19049	0	0	0.0880264
1550	0	1.14632	0	0	1.15353	1.62934	-6.40472	-0.305727	-0.08636	-0.230926	-20.0289	-7.45E-15	-23.162	0	0	-0.000658396	5.5755	-22.4413	7.07812	125.775	375.017	660.4	394.126	394.126	394.126	9.57581	-76.7729	3.59324	149.162	416.955	228.429	185.584	185.584	185.584	-77.1914	-2.9391	-9.01418	51.4701	-4.22196	-7.42791	0.302505	0.139033	1.16643	217.221	-32.7864	-5.68247	0	0	0.146731
1551	0	-1.36171	0	0	-1.36576	1.42888	-4.41253	-0.308862	-0.0684217	-0.333861	-23.7358	6.06E-15	-17.3034	0	0	-0.0327477	5.61113	-22.0476	6.47883	124.45	375.004	664.619	393.649	393.649	393.649	7.80981	-78.3739	2.68737	177.592	413.017	228.916	185.584	185.584	185.584	-78.6638	-2.65567	-7.15447	51.1509	-4.06298	-7.08684	0.260135	0.128106	1.15287	298.556	-32.7455	-11.2492	0	0	0.213026
1552	0	-3.69923	0	0	-3.7021	1.21272	-2.25229	-0.284048	-0.0447813	-0.441072	-22.8007	-6.76E-15	-9.0998	0	0	-0.0529509	5.57343	-21.6523	6.13566	123.33	375.048	668.188	393.446	393.446	393.446	5.82712	-79.9068	1.59895	204.788	408.307	230.436	185.584	185.584	185.584	-80.0768	-2.32605	-5.05596	50.8298	-3.88889	-7.05321	0.147408	0.116906	1.10606	417.152	-25.075	-17.7043	0	0	0.270043
1553	0	-5.68863	0	0	-5.68862	0.991038	-0.0302785	-0.221185	-0.0198699	-0.543842	-15.1403	4.95E-16	0.34484	0	0	-0.0545746	5.45532	-21.2984	6.07522	122.65	375.126	671.134	393.529	393.529	393.529	3.74281	-81.4293	0.389333	230.135	403.04	232.993	185.584	185.584	185.584	-81.5046	-1.97237	-2.83613	50.5482	-3.70113	-7.34475	-0.0403186	0.106771	1.00951	572.78	-8.1918	-24.7694	0	0	0.287745
1554	0	-7.23999	0	0	-7.24504	0.775681	2.12851	-0.119498	0.00204973	-0.635307	-0.571837	2.33E-16	9.74033	0	0	-0.0432024	5.25625	-21.021	6.2933	122.595	375.206	673.482	393.882	393.882	393.882	1.69079	-82.9253	-0.855291	252.997	397.508	236.33	185.584	185.584	185.584	-82.9411	-1.61088	-0.64097	50.3401	-3.50285	-7.94389	-0.303617	0.0961732	0.858002	761.457	17.8532	-32.1532	0	0	0.232182
1555	0	-8.37986	0	0	-8.40142	0.579241	4.09254	0.00771356	0.0175564	-0.711552	18.4726	-6.99E-16	17.8337	0	0	-0.0261397	4.98202	-20.8433	6.75072	123.279	375.252	675.25	394.467	394.467	394.467	-0.197719	-84.2894	-2.02813	272.778	392.037	239.898	185.584	185.584	185.584	-84.2824	-1.25089	1.37514	50.2292	-3.29944	-8.79472	-0.633681	0.0869381	0.667326	972.975	51.8897	-39.5026	0	0	0.0798094
1556	0	-9.23326	0	0	-9.28015	0.414071	5.73666	0.135384	0.0243508	-0.771997	37.4236	1.63E-15	23.5615	0	0	-0.00246327	4.64433	-20.7754	7.37193	124.737	375.226	676.438	395.224	395.224	395.224	-1.81345	-85.3496	-3.01421	288.98	386.937	242.941	185.584	185.584	185.584	-85.3495	-0.898308	3.07273	50.2262	-3.09743	-9.80322	-1.01499	0.0796645	0.469109	1192.39	90.1738	-46.3607	0	0	-0.164299
1557	0	-9.96368	0	0	-10.0383	0.291122	6.95451	0.234969	0.0214399	-0.818152	51.1023	4.43E-15	26.1541	0	0	0.0303003	4.26063	-20.8136	8.04844	126.913	375.086	677.028	396.084	396.084	396.084	-3.08072	-85.9225	-3.7133	301.231	382.442	244.679	185.584	185.584	185.584	-85.9466	-0.560942	4.34907	50.3277	-2.90391	-10.8418	-1.42246	0.0770399	0.304266	1401.47	127.218	-52.2228	0	0	-0.457968
1558	0	-10.6955	0	0	-10.7932	0.218686	7.66912	0.283908	0.0100744	-0.850675	55.5267	2.10E-15	25.3531	0	0	0.0618475	3.85336	-20.9425	8.64864	129.673	374.79	676.977	396.971	396.971	396.971	-3.95939	-85.8842	-4.06782	309.271	378.681	244.516	185.584	185.584	185.584	-85.9356	-0.252761	5.15327	50.5172	-2.72509	-11.7602	-1.82269	0.0805332	0.207151	1579.97	156.989	-56.4863	0	0	-0.728387
1559	0	-11.4537	0	0	-11.5632	0.201395	7.83935	0.272093	-0.00590222	-0.866479	49.2055	5.13E-15	21.6332	0	0	0.0719235	3.44901	-21.1388	9.03316	132.824	374.302	676.222	397.817	397.817	397.817	-4.43981	-85.2233	-4.08338	312.938	375.67	242.22	185.584	185.584	185.584	-85.294	0.00399975	5.49065	50.7678	-2.566	-12.4019	-2.17068	0.0896505	0.198802	1705.02	174.363	-58.279	0	0	-0.893107
1560	0	-12.1437	0	0	-12.249	0.23988	7.46027	0.204327	-0.0208657	-0.859413	33.5767	2.56E-15	16.1816	0	0	0.0533061	3.07622	-21.375	9.07313	136.131	373.598	674.692	398.561	398.561	398.561	-4.537	-84.0594	-3.82877	312.182	373.33	237.983	185.584	185.584	185.584	-84.1355	0.180403	5.41488	51.0458	-2.43001	-12.6231	-2.42018	0.101293	0.277761	1755.65	177.301	-56.8683	0	0	-0.893513
1561	0	-12.5784	0	0	-12.6626	0.331259	6.55758	0.0974848	-0.0292722	-0.823382	12.4255	0	10.4716	0	0	0.0269934	2.76315	-21.624	8.66773	139.349	372.673	672.311	399.154	399.154	399.154	-4.28884	-82.6147	-3.41291	307.107	371.527	232.368	185.584	185.584	185.584	-82.6823	0.247877	5.01194	51.3149	-2.31913	-12.3115	-2.53165	0.112105	0.426585	1717.78	168.424	-52.4754	0	0	-0.723325
1562	0	-12.5397	0	0	-12.592	0.470065	5.18022	-0.0246117	-0.027259	-0.755386	-9.32845	-1.16E-16	5.70297	0	0	0.0271866	2.53396	-21.8616	7.75912	142.249	371.55	669.026	399.561	399.561	399.561	-3.75813	-81.1528	-2.94714	298.018	370.112	226.141	185.584	185.584	185.584	-81.2027	0.191233	4.38217	51.541	-2.23443	-11.4027	-2.47959	0.122861	0.619204	1588.22	155.237	-46.7801	0	0	-0.432709
1563	0	-11.8524	0	0	-11.8735	0.649161	3.39433	-0.137439	-0.0142569	-0.656358	-27.1087	-2.62E-15	2.42766	0	0	0.0693406	2.40477	-22.0687	6.34403	144.636	370.276	664.816	399.76	399.76	399.76	-3.03255	-79.9069	-2.50854	285.411	368.958	220.077	185.584	185.584	185.584	-79.9361	0.0234359	3.62412	51.6966	-2.1759	-9.89289	-2.25774	0.137308	0.827193	1375.39	146.724	-42.3196	0	0	-0.104499
1564	0	-10.4444	0	0	-10.4471	0.860002	1.28364	-0.222796	0.00559119	-0.530877	-38.0272	-1.86E-15	0.492883	0	0	0.134986	2.37954	-22.2332	4.48212	146.378	368.922	659.707	399.741	399.741	399.741	-2.21872	-79.0203	-2.12021	269.932	367.979	214.772	185.584	185.584	185.584	-79.0323	-0.206576	2.82377	51.7643	-2.14245	-7.84886	-1.87621	0.160117	1.03206	1096.18	148.348	-40.9131	0	0	0.176102
1565	0	-8.36893	0	0	-8.37033	1.09205	-1.0432	-0.274786	0.0260202	-0.387749	-41.6741	-1.89E-15	-0.535775	0	0	0.189578	2.44623	-22.3512	2.30095	147.415	367.567	653.786	399.509	399.509	399.509	-1.43045	-78.5235	-1.7583	252.293	367.125	210.557	185.584	185.584	185.584	-78.5253	-0.421253	2.05057	51.7404	-2.13055	-5.41328	-1.36175	0.192779	1.2298	773.46	160.472	-42.509	0	0	0.341927
1566	0	-5.77791	0	0	-5.78844	1.33233	-3.44879	-0.297122	0.0428699	-0.240867	-39.5723	-6.84E-15	-0.912267	0	0	0.210729	2.57487	-22.4277	-0.00543636	147.77	366.283	647.199	399.08	399.08	399.08	-0.770182	-78.3548	-1.37803	233.216	366.376	207.498	185.584	185.584	185.584	-78.353	-0.537459	1.35585	51.6357	-2.13262	-2.80295	-0.76501	0.234682	1.42727	438.397	180.111	-45.4171	0	0	0.362425
1567	0	-2.86755	0	0	-2.88224	1.56632	-5.77986	-0.293699	0.0533549	-0.107443	-33.6778	4.16E-15	-0.859507	0	0	0.19532	2.71904	-22.4759	-2.19058	147.54	365.116	640.149	398.489	398.489	398.489	-0.306337	-78.4053	-0.941252	213.378	365.738	205.48	185.584	185.584	185.584	-78.4037	-0.494943	0.768877	51.4743	-2.13574	-0.292831	-0.159728	0.2835	1.63684	130.442	201.304	-47.3328	0	0	0.259015
1568	0	0.165987	0	0	0.167572	1.77992	-7.89132	-0.270513	0.0556854	-0.00214258	-25.9927	1.51E-15	-0.669483	0	0	0.154734	2.82243	-22.5131	-3.98704	146.86	364.079	632.87	397.78	397.78	397.78	-0.0600729	-78.5535	-0.435798	193.355	365.231	204.279	185.584	185.584	185.584	-78.5532	-0.276419	0.297726	51.2871	-2.12145	1.81807	0.368476	0.333818	1.86384	-112.106	216.806	-46.3729	0	0	0.0960956
1569	0	3.15268	0	0	3.19818	1.9617	-9.67142	-0.238018	0.0518969	0.0669774	-18.4649	-1.60E-16	-0.401513	0	0	0.107672	2.83069	-22.5536	-5.15466	145.86	363.166	625.604	397.014	397.014	397.014	-0.00839266	-78.6891	0.119379	173.576	364.876	203.626	185.584	185.584	185.584	-78.6891	0.0901509	-0.0638822	51.1039	-2.06942	3.25882	0.749712	0.386733	2.11145	-263.274	224.985	-42.3735	0	0	-0.0547292
1570	0	5.96307	0	0	6.07638	2.1051	-11.0627	-0.205623	0.0446261	0.0990888	-12.4058	5.77E-15	-0.0989855	0	0	0.0682287	2.70572	-22.5993	-5.5331	144.614	362.373	618.565	396.257	396.257	396.257	-0.0986623	-78.7286	0.686024	154.302	364.686	203.266	185.584	185.584	185.584	-78.7279	0.547409	-0.331261	50.9439	-1.96342	3.84319	0.939343	0.441453	2.37235	-311.688	227.425	-36.5391	0	0	-0.155268
1571	0	8.51017	0	0	8.70399	2.20962	-12.0685	-0.179664	0.0357355	0.0996587	-8.42439	-1.43E-15	0.174115	0	0	0.04226	2.43809	-22.6337	-5.0833	143.102	361.731	611.92	395.576	395.575	395.576	-0.270019	-78.6218	1.22522	135.638	364.663	203.001	185.584	185.584	185.584	-78.6199	1.03331	-0.52382	50.8086	-1.79816	3.5154	0.930485	0.489489	2.62837	-263.288	225.288	-30.2094	0	0	-0.206455
1572	0	10.7438	0	0	11.0185	2.28022	-12.7438	-0.163199	0.0264111	0.0780701	-6.55889	-3.36E-15	0.374976	0	0	0.0289514	2.05277	-22.6204	-3.90375	141.196	361.304	605.765	395.025	395.025	395.025	-0.472142	-78.3493	1.7122	117.557	364.797	202.707	185.584	185.584	185.584	-78.3464	1.50188	-0.66109	50.6779	-1.58273	2.36956	0.75325	0.513811	2.85663	-139.723	216.925	-23.9661	0	0	-0.210763
1573	0	12.6429	0	0	12.9905	2.32535	-13.1735	-0.154625	0.0167111	0.0450911	-6.26603	-2.05E-15	0.415707	0	0	0.0232722	1.60526	-22.5088	-2.21537	138.674	361.168	600.133	394.643	394.643	394.643	-0.673217	-77.9158	2.14165	99.9441	365.063	202.331	185.584	185.584	185.584	-77.9121	1.93142	-0.761095	50.5104	-1.33865	0.635655	0.464363	0.495665	3.03535	26.9236	197.761	-17.3678	0	0	-0.138349
1574	0	14.2061	0	0	14.6154	2.35431	-13.4484	-0.150835	0.00686334	0.0103346	-6.83838	2.71E-15	0.260037	0	0	0.0204341	1.16893	-22.2443	-0.318877	135.254	361.371	594.997	394.442	394.442	394.442	-0.857017	-77.3401	2.52233	82.6476	365.432	201.874	185.584	185.584	185.584	-77.3358	2.31898	-0.839624	50.2488	-1.09341	-1.36486	0.134259	0.428476	3.15364	200.644	165.054	-9.93214	0	0	0.0539742
1575	0	15.4429	0	0	15.9031	2.37503	-13.6447	-0.14931	-0.00272129	-0.0200429	-7.68563	2.56E-15	-0.0952407	0	0	0.0175799	0.817021	-21.778	1.46387	130.653	361.908	590.306	394.414	394.414	394.414	-1.01456	-76.6459	2.86726	65.5133	365.865	201.368	185.584	185.584	185.584	-76.6411	2.66872	-0.910452	49.8295	-0.872987	-3.28251	-0.168843	0.325193	3.21759	349.891	121.799	-2.09304	0	0	0.370222
1576	0	16.3681	0	0	16.87	2.3929	-13.8138	-0.148356	-0.0111888	-0.0432253	-8.40185	3.84E-15	-0.601115	0	0	0.013633	0.605448	-21.0743	2.84951	124.632	362.72	586.014	394.541	394.541	394.541	-1.13812	-75.8551	3.18544	48.4112	366.328	200.851	185.584	185.584	185.584	-75.8496	2.98275	-0.984542	49.1947	-0.697103	-4.80552	-0.390906	0.211044	3.24169	452.398	76.4096	4.76951	0	0	0.749958
1577	0	16.9967	0	0	17.5322	2.41076	-13.9826	-0.148192	-0.0177535	-0.0591725	-8.88943	2.97E-15	-1.19478	0	0	0.00880693	0.56111	-20.1139	3.6401	117.044	363.719	582.106	394.8	394.8	394.8	-1.22039	-74.9829	3.47833	31.2458	366.786	200.358	185.584	185.584	185.584	-74.9762	3.25805	-1.06859	48.3025	-0.578458	-5.71252	-0.497458	0.112226	3.24315	496.951	39.4396	9.03654	0	0	1.0929
1578	0	17.3424	0	0	17.9038	2.42944	-14.1587	-0.149054	-0.0217712	-0.0682733	-9.16172	-1.22E-15	-1.79386	0	0	0.00359693	0.678062	-18.8952	3.75182	107.855	364.823	578.615	395.173	395.173	395.172	-1.25719	-74.0369	3.74084	13.9562	367.213	199.918	185.584	185.584	185.584	-74.0284	3.48878	-1.16346	47.1341	-0.524584	-5.90517	-0.471338	0.0456402	3.23319	480.4	18.6997	9.80784	0	0	1.29747
1579	0	17.4187	0	0	17.9973	2.44815	-14.3349	-0.150488	-0.0231108	-0.0703131	-9.23264	9.32E-16	-2.32198	0	0	-0.00150484	0.921159	-17.4342	3.22522	97.1526	365.977	575.62	395.648	395.648	395.648	-1.24955	-73.0181	3.96355	-3.48481	367.588	199.552	185.584	185.584	185.584	-73.0072	3.66877	-1.26404	45.6967	-0.539321	-5.4199	-0.315979	0.0129485	3.20981	406.497	15.3704	7.52931	0	0	1.28701
1580	0	17.2393	0	0	17.8242	2.46445	-14.4882	-0.151977	-0.0218229	-0.0650409	-9.12351	5.82E-16	-2.67883	0	0	-0.00601601	1.23601	-15.7643	2.21563	85.1447	367.152	573.237	396.221	396.221	396.221	-1.2023	-71.9229	4.13378	-21.0713	367.903	199.271	185.584	185.584	185.584	-71.9091	3.79133	-1.36073	44.0224	-0.622687	-4.41724	-0.0563129	0.00534433	3.16534	285.719	24.7591	3.6407	0	0	1.02703
1581	0	16.8199	0	0	17.397	2.47402	-14.5782	-0.152915	-0.0185561	-0.0530773	-8.81226	4.19E-15	-2.80339	0	0	-0.00954202	1.56296	-13.934	0.963242	72.1366	368.334	571.585	396.891	396.891	396.891	-1.12032	-70.7456	4.23623	-38.7637	368.159	199.076	185.584	185.584	185.584	-70.7291	3.84734	-1.44285	42.1624	-0.769395	-3.14887	0.261542	0.011154	3.09076	135.681	39.1957	-0.149443	0	0	0.54637
1582	0	16.178	0	0	16.7293	2.47069	-14.5469	-0.152652	-0.0135314	-0.0370191	-8.217	3.84E-15	-2.61207	0	0	-0.0117949	1.8515	-12.0012	-0.253389	58.4915	369.504	570.764	397.657	397.657	397.657	-1.00614	-69.4807	4.25419	-56.4938	368.373	198.954	185.584	185.584	185.584	-69.4619	3.82475	-1.50127	40.1789	-0.967321	-1.90726	0.581107	0.0260184	2.98431	-20.5507	53.4392	-3.15637	0	0	-0.0530512
1583	0	15.3299	0	0	15.8346	2.44725	-14.3265	-0.150745	-0.00623201	-0.0199187	-7.23594	-3.73E-15	-1.99956	0	0	-0.0127569	2.0711	-10.0243	-1.16931	44.5789	370.633	570.828	398.52	398.52	398.52	-0.860759	-68.1214	4.17307	-74.1779	368.566	198.875	185.584	185.584	185.584	-68.1011	3.71167	-1.52997	38.134	-1.19858	-0.970241	0.85188	0.0529017	2.85104	-160.415	66.1434	-5.73594	0	0	-0.632482
1584	0	14.2853	0	0	14.7227	2.39701	-13.8527	-0.147288	0.0032022	-0.00509479	-5.82162	-2.62E-16	-0.994248	0	0	-0.0127418	2.21579	-8.05427	-1.57781	30.7251	371.695	571.779	399.473	399.473	399.473	-0.68542	-66.6566	3.98634	-91.7355	368.776	198.794	185.584	185.584	185.584	-66.6357	3.50215	-1.52765	36.0814	-1.4431	-0.554199	1.03824	0.0966667	2.70221	-265.466	78.5918	-8.60106	0	0	-1.06749
1585	0	13.0433	0	0	13.397	2.31537	-13.0786	-0.142372	0.0138861	0.00516142	-3.97279	8.74E-16	0.239578	0	0	-0.0119299	2.30214	-6.12795	-1.35978	17.1773	372.684	573.57	400.511	400.511	400.511	-0.485543	-65.068	3.70065	-109.105	369.044	198.655	185.584	185.584	185.584	-65.0478	3.20263	-1.49706	34.0613	-1.68323	-0.784112	1.12457	0.157035	2.54874	-325.607	92.2233	-12.1191	0	0	-1.29487
1586	0	11.5903	0	0	11.8523	2.20083	-11.9843	-0.136276	0.0243076	0.00943055	-1.77671	-3.38E-15	1.44112	0	0	-0.00989867	2.3622	-4.26528	-0.495055	4.08603	373.624	576.122	401.624	401.624	401.624	-0.274088	-63.3305	3.33773	-126.255	369.416	198.395	185.584	185.584	185.584	-63.3118	2.83543	-1.44254	32.0976	-1.90701	-1.68267	1.11423	0.224631	2.39997	-340.201	106.391	-16.0338	0	0	-1.31994
1587	0	9.90105	0	0	10.074	2.0552	-10.58	-0.12928	0.032715	0.00760882	0.609729	-2.45E-15	2.32885	0	0	-0.00546265	2.43383	-2.47051	0.943467	-8.49435	374.57	579.339	402.802	402.802	402.802	-0.0726767	-61.4133	2.93237	-143.187	369.928	197.954	185.584	185.584	185.584	-61.3969	2.4379	-1.36704	30.1986	-2.10913	-3.17707	1.02839	0.284701	2.26153	-318.382	118.177	-19.6334	0	0	-1.19941
1588	0	7.94195	0	0	8.03942	1.88298	-8.90269	-0.121597	0.0376015	0.000390869	2.98686	2.33E-16	2.6835	0	0	0.00282323	2.55115	-0.736269	2.81112	-20.5873	375.583	583.126	404.031	404.031	404.031	0.089769	-59.2831	2.52719	-159.938	370.604	197.279	185.584	185.584	185.584	-59.2694	2.05758	-1.26933	28.3608	-2.28858	-5.12108	0.90018	0.320575	2.13393	-275.822	122.968	-22.1309	0	0	-1.00973
1589	0	5.6765	0	0	5.71937	1.69033	-7.008	-0.113985	0.0378212	-0.011143	5.06074	-6.99E-16	2.37482	0	0	0.0154471	2.73711	0.950906	4.92305	-32.2621	376.713	587.395	405.302	405.302	405.302	0.180396	-56.9077	2.16663	-176.567	371.443	196.332	185.584	185.584	185.584	-56.8968	1.74526	-1.14246	26.5737	-2.44553	-7.32719	0.765484	0.321149	2.01582	-229.889	116.485	-23.0028	0	0	-0.822173
1590	0	3.07162	0	0	3.08318	1.48399	-4.9615	-0.107388	0.0334683	-0.0265102	6.46763	-1.63E-15	1.43858	0	0	0.0305856	2.9998	2.605	7.08809	-43.596	377.981	592.067	406.608	406.608	406.608	0.166791	-54.2588	1.89183	-193.153	372.424	195.098	185.584	185.584	185.584	-54.2504	1.54833	-0.973699	24.826	-2.57836	-9.60056	0.654296	0.282976	1.90496	-194.393	96.73	-22.3033	0	0	-0.687316
1591	0	0.104733	0	0	0.10485	1.27071	-2.83274	-0.103335	0.0249136	-0.0456701	6.72612	1.75E-16	-0.0369397	0	0	0.043413	3.33251	4.23602	9.13754	-54.6396	379.369	597.07	407.946	407.946	407.946	0.0220156	-51.3148	1.73729	-209.781	373.502	193.59	185.584	185.584	185.584	-51.3088	1.50502	-0.746484	23.1111	-2.68225	-11.7679	0.586806	0.209685	1.79893	-177.865	63.8676	-20.3486	0	0	-0.632558
1592	0	-3.22808	0	0	-3.22832	1.05692	-0.69099	-0.104391	0.0128145	-0.0690522	5.21098	-2.33E-16	-1.92947	0	0	0.0456183	3.71659	5.84694	10.9445	-65.3924	380.835	602.327	409.319	409.319	409.319	-0.271105	-48.0656	1.72784	-226.534	374.617	191.863	185.584	185.584	185.584	-48.0629	1.63941	-0.442811	21.4306	-2.74932	-13.6966	0.573981	0.108085	1.69693	-183.782	19.6132	-17.5486	0	0	-0.662785
1593	0	-6.90106	0	0	-6.90314	0.84855	1.39843	-0.114155	-0.00148251	-0.0964481	1.23145	2.33E-16	-4.04981	0	0	0.0264003	4.12609	7.43183	12.4336	-75.7915	382.314	607.75	410.733	410.733	410.733	-0.716767	-44.5199	1.87542	-243.473	375.702	190.027	185.584	185.584	185.584	-44.5235	1.95705	-0.0459643	19.7965	-2.77027	-15.305	0.620604	-0.0120337	1.59879	-213.291	-33.0854	-14.2594	0	0	-0.766927
1594	0	-10.8454	0	0	-10.8645	0.650875	3.37721	-0.135392	-0.0164218	-0.126346	-5.65707	-4.19E-15	-6.17613	0	0	-0.0223943	4.533	8.9749	13.5826	-85.7113	383.743	613.23	412.193	412.193	412.193	-1.30354	-40.7169	2.17523	-260.604	376.69	188.259	185.584	185.584	185.584	-40.7331	2.44078	0.455358	18.231	-2.73568	-16.5642	0.725996	-0.143263	1.50179	-266.294	-91.6157	-10.6391	0	0	-0.92086
1595	0	-14.9386	0	0	-15.0017	0.468285	5.19792	-0.168403	-0.030418	-0.156161	-15.3669	-4.66E-16	-8.03278	0	0	-0.0994913	4.91222	10.4508	14.418	-94.973	385.06	618.635	413.702	413.703	413.702	-2.00398	-36.7373	2.60196	-277.843	377.531	186.798	185.584	185.584	185.584	-36.7754	3.04848	1.06271	16.765	-2.63785	-17.4936	0.87972	-0.277821	1.40179	-339.884	-153.148	-6.64738	0	0	-1.08312
1596	0	-19.0037	0	0	-19.1446	0.304109	6.82614	-0.20941	-0.0425024	-0.182612	-27.0524	5.13E-15	-9.31651	0	0	-0.188814	5.24479	11.8267	15.0024	-103.363	386.217	623.804	415.258	415.258	415.258	-2.77753	-32.7067	3.10773	-294.99	378.205	185.913	185.584	185.584	185.584	-32.7781	3.7145	1.76424	15.4349	-2.47154	-18.1497	1.0602	-0.412149	1.2923	-426.675	-215.616	-2.02612	0	0	-1.19732
1597	0	-22.8231	0	0	-23.0749	0.16066	8.23984	-0.250194	-0.0520018	-0.203126	-39.1101	-2.80E-15	-9.67862	0	0	-0.2617	5.51914	13.0659	15.4159	-110.66	387.175	628.556	416.847	416.847	416.847	-3.57676	-28.7868	3.62361	-311.74	378.725	185.849	185.584	185.584	185.584	-28.9019	4.35607	2.53369	14.2782	-2.23486	-18.608	1.23659	-0.540781	1.16692	-513.871	-275.157	3.28724	0	0	-1.20224
1598	0	-26.1686	0	0	-26.5545	0.0396125	9.42499	-0.283079	-0.0571197	-0.216651	-49.7874	-1.05E-15	-8.66518	0	0	-0.290642	5.72984	14.1332	15.7358	-116.659	387.901	632.702	418.45	418.451	418.45	-4.35495	-25.153	4.0655	-327.729	379.136	186.774	185.584	185.584	185.584	-25.3176	4.88297	3.33325	13.3284	-1.92974	-18.9423	1.3782	-0.657001	1.02231	-587.497	-325.891	9.0047	0	0	-1.06173
1599	0	-28.8349	0	0	-29.3595	-0.0569949	10.3651	-0.303519	-0.0550704	-0.223401	-57.6175	7.45E-15	-5.87528	0	0	-0.261839	5.87512	14.9996	16.0188	-121.203	388.368	636.055	420.036	420.036	420.036	-5.06841	-21.9675	4.34388	-342.609	379.507	188.756	185.584	185.584	185.584	-22.1795	5.20784	4.11573	12.6102	-1.56261	-19.2078	1.46322	-0.752701	0.861123	-637.108	-360.373	14.4279	0	0	-0.787038
1600	0	-30.6699	0	0	-31.3113	-0.125478	11.0281	-0.311057	-0.0453284	-0.224875	-61.7129	0	-1.42681	0	0	-0.18043	5.95454	15.6461	16.2896	-124.195	388.557	638.453	421.566	421.566	421.566	-5.67339	-19.3564	4.37528	-356.103	379.939	191.77	185.584	185.584	185.584	-19.6031	5.25525	4.82609	12.136	-1.14575	-19.43	1.48096	-0.820935	0.693263	-657.444	-373.379	18.8256	0	0	-0.433972
1601	0	-31.5943	0	0	-32.3011	-0.159785	11.3591	-0.307903	-0.0289376	-0.221977	-61.8105	3.73E-15	4.05259	0	0	-0.0672264	5.96756	16.0654	16.5386	-125.608	388.454	639.769	422.992	422.992	422.992	-6.12461	-17.3924	4.09452	-368.046	380.548	195.73	185.584	185.584	185.584	-17.6511	4.97027	5.40644	11.9038	-0.698079	-19.6007	1.43572	-0.857064	0.52846	-651.187	-362.661	21.4065	0	0	-0.0823223
1602	0	-31.6109	0	0	-32.3086	-0.151982	11.2839	-0.297396	-0.00787732	-0.214867	-58.2448	-5.59E-15	9.6088	0	0	0.0500631	5.91374	16.2621	16.7253	-125.488	388.056	639.923	424.261	424.26	424.26	-6.37711	-16.0838	3.46955	-378.386	381.454	200.529	185.584	185.584	185.584	-16.3248	4.32928	5.80355	11.8973	-0.245536	-19.6818	1.34066	-0.858835	0.378799	-625.925	-329.196	21.4066	0	0	0.200614
1603	0	-30.8036	0	0	-31.4125	-0.093827	10.722	-0.284079	0.0150365	-0.201567	-51.9906	9.32E-15	14.2508	0	0	0.146802	5.7941	16.2504	16.7874	-123.941	387.372	638.883	425.314	425.313	425.313	-6.39086	-15.3703	2.51517	-387.175	382.764	206.057	185.584	185.584	185.584	-15.5635	3.3503	5.97517	12.088	0.17961	-19.6133	1.21599	-0.827205	0.254426	-593.933	-277.768	18.3738	0	0	0.386154
1604	0	-29.3241	0	0	-29.7834	0.0203649	9.61272	-0.273482	0.036025	-0.178907	-44.5641	-5.59E-15	17.2359	0	0	0.20945	5.61285	16.0512	16.6521	-121.124	386.426	636.667	426.088	426.088	426.088	-6.13914	-15.1298	1.29905	-394.53	384.554	212.202	185.584	185.584	185.584	-15.253	2.09805	5.89591	12.4389	0.540952	-19.323	1.08511	-0.767692	0.164606	-568.88	-216.952	12.5477	0	0	0.494078
1605	0	-27.3662	0	0	-27.6541	0.190495	7.94659	-0.271953	0.0520063	-0.143824	-37.8112	9.32E-16	18.3592	0	0	0.238861	5.37891	15.6889	16.2469	-117.223	385.258	633.338	426.52	426.52	426.52	-5.61877	-15.2027	-0.0679731	-400.589	386.856	218.841	185.584	185.584	185.584	-15.2477	0.676612	5.56182	12.9096	0.801083	-18.7378	0.970294	-0.686807	0.11737	-563.62	-156.408	4.96039	0	0	0.576563
1606	0	-25.1312	0	0	-25.269	0.408827	5.78872	-0.28364	0.0619345	-0.0964153	-33.3411	-9.32E-16	17.987	0	0	0.246432	5.10693	15.1873	15.5119	-112.436	383.926	628.997	426.553	426.553	426.553	-4.85414	-15.4281	-1.45618	-405.438	389.653	225.815	185.584	185.584	185.584	-15.4037	-0.790614	4.99045	13.4619	0.925467	-17.7948	0.889146	-0.588811	0.12419	-585.565	-103.32	-2.78413	0	0	0.686493
1607	0	-22.7928	0	0	-22.8322	0.661023	3.27578	-0.308216	0.066509	-0.0404967	-32.0209	-2.80E-15	16.787	0	0	0.245491	4.81751	14.5672	14.4108	-106.947	382.504	623.777	426.14	426.141	426.14	-3.88896	-15.6814	-2.74595	-409.067	392.885	232.933	185.584	185.584	185.584	-15.6099	-2.18653	4.21317	14.0656	0.886921	-16.4534	0.849896	-0.474965	0.194616	-634.357	-60.5654	-8.89831	0	0	0.851698
1608	0	-20.4741	0	0	-20.4753	0.929345	0.588409	-0.340794	0.0670065	0.0168885	-33.7598	-5.59E-15	15.3654	0	0	0.244295	4.53629	13.8436	12.9407	-100.908	381.081	617.836	425.26	425.26	425.26	-2.77076	-15.8965	-3.84664	-411.357	396.47	239.979	185.584	185.584	185.584	-15.8081	-3.419	3.26387	14.7036	0.669762	-14.7065	0.853465	-0.343778	0.340811	-702.143	-26.5536	-11.9727	0	0	1.07067
1609	0	-18.2385	0	0	-18.2511	1.19639	-2.08873	-0.374263	0.0642965	0.0689175	-37.6786	8.39E-15	14.0204	0	0	0.244804	4.29206	13.0246	11.1399	-94.4219	379.756	611.349	423.917	423.917	423.917	-1.53674	-16.0695	-4.70124	-412.102	400.32	246.742	185.584	185.584	185.584	-15.9956	-4.42768	2.16985	15.3757	0.273369	-12.5895	0.895988	-0.195378	0.567011	-778.115	1.41164	-11.2789	0	0	1.32902
1610	0	-16.0968	0	0	-16.1503	1.44771	-4.6002	-0.401392	0.0585326	0.110198	-42.4506	7.45E-15	12.698	0	0	0.245261	4.11344	12.1108	9.0907	-87.5252	378.625	604.504	422.156	422.156	422.156	-0.208519	-16.2447	-5.28103	-411.065	404.357	253.038	185.584	185.584	185.584	-16.2133	-5.18157	0.948607	16.0996	-0.284677	-10.1845	0.968024	-0.0334962	0.871842	-849.401	25.5917	-7.0967	0	0	1.61296
1611	0	-14.0238	0	0	-14.1263	1.67316	-6.83828	-0.416856	0.0494532	0.138354	-46.7462	-5.82E-15	11.1261	0	0	0.243388	4.02477	11.0959	6.91488	-80.1931	377.771	597.5	420.055	420.055	420.055	1.20417	-16.4944	-5.57939	-408.027	408.513	258.725	185.584	185.584	185.584	-16.5272	-5.67489	-0.388721	16.9092	-0.967853	-7.61754	1.05527	0.133332	1.24194	-904.425	45.9817	-0.466779	0	0	1.91484
1612	0	-11.9789	0	0	-12.122	1.8669	-8.74522	-0.417427	0.0372497	0.153189	-49.5045	1.09E-14	9.0509	0	0	0.237617	4.04147	9.96803	4.76063	-72.3493	377.244	590.544	417.724	417.724	417.724	2.69464	-16.8972	-5.60864	-402.837	412.729	263.708	185.584	185.584	185.584	-17.0085	-5.92443	-1.83057	17.8485	-1.72249	-5.0458	1.13962	0.295182	1.65398	-933.489	61.7686	6.99518	0	0	2.22601
1613	0	-9.92578	0	0	-10.0903	2.02712	-10.3077	-0.402719	0.0228707	0.155999	-50.1609	-1.86E-15	6.3879	0	0	0.227082	4.16653	8.71309	2.78251	-63.8913	377.06	583.849	415.295	415.295	415.294	4.25175	-17.5211	-5.39913	-395.428	416.95	267.936	185.584	185.584	185.584	-17.7172	-5.96785	-3.35949	18.9626	-2.48305	-2.6382	1.20253	0.440874	2.07942	-930.75	71.8389	13.609	0	0	2.525
1614	0	-7.84527	0	0	-8.00843	2.15549	-11.5486	-0.37526	0.00754439	0.149321	-48.6932	5.59E-15	3.2294	0	0	0.211287	4.38888	7.31789	1.11903	-54.722	377.196	577.632	412.901	412.901	412.901	5.85582	-18.4114	-4.99713	-385.833	421.124	271.399	185.584	185.584	185.584	-18.6925	-5.86011	-4.94949	20.2875	-3.18089	-0.552705	1.234	0.559155	2.48373	-896.944	75.3378	18.1853	0	0	2.77575
1615	0	-5.74129	0	0	-5.88156	2.25644	-12.5167	-0.339691	-0.00786427	0.136552	-45.5141	8.39E-15	-0.236133	0	0	0.190287	4.68482	5.77409	-0.125773	-44.7767	377.606	572.107	410.669	410.669	410.669	7.4785	-19.5872	-4.4584	-374.167	425.202	274.111	185.584	185.584	185.584	-19.95	-5.66492	-6.5664	21.8411	-3.7559	1.08307	1.23232	0.638635	2.8359	-838.482	71.4603	20.517	0	0	2.93658
1616	0	-3.63907	0	0	-3.73912	2.33604	-13.2751	-0.300761	-0.0223629	0.121604	-41.2225	-9.32E-15	-3.72969	0	0	0.164998	5.02193	4.08115	-0.892301	-34.0414	378.224	567.471	408.695	408.695	408.695	9.08496	-21.0432	-3.83854	-360.604	429.13	276.106	185.584	185.584	185.584	-21.484	-5.44308	-8.17026	23.6191	-4.1673	2.18427	1.20422	0.673297	3.10961	-765.487	61.1373	20.9413	0	0	2.98501
1617	0	-1.57926	0	0	-1.62683	2.40074	-13.8879	-0.262212	-0.0349025	0.1082	-36.4417	-1.86E-15	-6.94314	0	0	0.137304	5.36461	2.24746	-1.16464	-22.5575	378.986	563.898	407.04	407.04	407.04	10.6381	-22.7561	-3.1833	-345.351	432.856	277.415	185.584	185.584	185.584	-23.273	-5.24154	-9.71985	25.5956	-4.40129	2.71198	1.15844	0.663229	3.2906	-687.869	46.7237	20.0292	0	0	2.92508
1618	0	0.389428	0	0	0.40208	2.4559	-14.4079	-0.227337	-0.0457553	0.0985671	-31.8126	-1.86E-15	-9.71172	0	0	0.110031	5.67938	0.289487	-0.960912	-10.4152	379.833	561.527	405.722	405.722	405.722	12.1032	-24.6917	-2.52328	-328.615	436.33	278.057	185.584	185.584	185.584	-25.2853	-5.08763	-11.1775	27.7296	-4.4726	2.66813	1.10358	0.616024	3.38225	-612.868	30.9184	18.7483	0	0	2.77974
1619	0	2.21918	0	0	2.29608	2.50479	-14.8667	-0.198673	-0.0546593	0.0930865	-27.8992	-5.59E-15	-11.8616	0	0	0.0863048	5.93823	-1.7705	-0.319756	2.2586	380.715	560.462	404.722	404.722	404.722	13.449	-26.8144	-1.87411	-310.585	439.508	278.034	185.584	185.584	185.584	-27.4865	-4.98952	-12.5112	29.9727	-4.41872	2.08564	1.04143	0.546255	3.39917	-542.418	17.5447	17.5354	0	0	2.5688
1620	0	3.8718	0	0	4.01378	2.54822	-15.2727	-0.178664	-0.0607378	0.0901889	-25.1691	-1.86E-15	-13.2178	0	0	0.0685593	6.11987	-3.90618	0.708594	15.3093	381.596	560.766	403.991	403.991	403.991	14.6498	-29.0952	-1.24059	-291.409	442.356	277.335	185.584	185.584	185.584	-29.8476	-4.94154	-13.6956	32.2759	-4.28948	1.02068	0.967488	0.468736	3.36228	-473.67	9.90793	16.3713	0	0	2.29449
1621	0	5.3259	0	0	5.53066	2.58518	-15.617	-0.168057	-0.0629043	0.0874937	-23.7669	1.86E-15	-13.6498	0	0	0.0571743	6.20992	-6.08758	2.06352	28.5566	382.451	562.467	403.466	403.466	403.466	15.6872	-31.5181	-0.621545	-271.185	444.852	275.956	185.584	185.584	185.584	-32.3508	-4.93136	-14.7137	34.5927	-4.13577	-0.450247	0.874591	0.395481	3.28795	-401.33	10.0435	14.9813	0	0	1.94725
1622	0	6.57851	0	0	6.84083	2.61375	-15.8822	-0.166692	-0.0611032	0.0832885	-23.5642	3.73E-15	-13.1933	0	0	0.0508034	6.20134	-8.28035	3.66988	41.7941	383.263	565.548	403.078	403.078	403.078	16.5528	-34.081	-0.013598	-249.962	446.993	273.922	185.584	185.584	185.584	-34.9919	-4.94601	-15.5592	36.8791	-4.00014	-2.23021	0.756632	0.331242	3.18529	-320.791	17.2997	13.3501	0	0	1.52575
1623	0	7.64281	0	0	7.95477	2.63188	-16.0502	-0.172575	-0.0563408	0.0768767	-24.1015	-1.86E-15	-12.0534	0	0	0.0469823	6.09587	-10.445	5.43273	54.7886	384.025	569.949	402.764	402.764	402.764	17.2483	-36.7926	0.586583	-227.755	448.792	271.297	185.584	185.584	185.584	-37.7776	-4.97548	-16.2349	39.093	-3.91164	-4.20128	0.610557	0.275343	3.05563	-229.744	28.8463	11.6901	0	0	1.04813
1624	0	8.5398	0	0	8.89141	2.63782	-16.1052	-0.182268	-0.0498037	0.0684177	-24.7127	-1.86E-15	-10.51	0	0	0.0432614	5.9059	-12.5372	7.2352	67.2864	384.725	575.555	402.466	402.466	402.466	17.7828	-39.6642	1.18028	-204.561	450.273	268.182	185.584	185.584	185.584	-40.7181	-5.01415	-16.7511	41.1935	-3.88444	-6.22623	0.438758	0.22437	2.89743	-129.225	40.6755	10.2266	0	0	0.553966
1625	0	9.28728	0	0	9.66684	2.63038	-16.0364	-0.193098	-0.0430359	0.0586825	-24.8457	1.86E-15	-8.92435	0	0	0.0381186	5.65539	-14.5097	8.943	79.0268	385.352	582.195	402.141	402.141	402.141	18.1706	-42.6992	1.76528	-180.386	451.461	264.707	185.584	185.584	185.584	-43.8162	-5.06042	-17.1218	43.1416	-3.91927	-8.15529	0.252171	0.175504	2.71221	-24.7827	48.8514	9.11075	0	0	0.100763
1626	0	9.89035	0	0	10.2849	2.60913	-15.8394	-0.203314	-0.0368811	0.0483296	-24.1695	-2.80E-15	-7.6189	0	0	0.0310551	5.37857	-16.3163	10.4168	89.7621	385.886	589.656	401.755	401.755	401.755	18.4271	-45.8847	2.33537	-155.256	452.382	261.011	185.584	185.584	185.584	-47.0592	-5.11491	-17.3616	44.9023	-4.00654	-9.8393	0.0706464	0.130391	2.50743	74.5928	51.5386	8.08344	0	0	-0.254756
1627	0	10.3367	0	0	10.7324	2.57458	-15.5183	-0.212515	-0.0327583	0.0382228	-22.6651	4.66E-15	-6.97052	0	0	0.0227194	5.1156	-17.9159	11.531	99.282	386.303	597.687	401.286	401.286	401.286	18.5664	-49.1881	2.88139	-129.224	453.054	257.225	185.584	185.584	185.584	-50.4139	-5.17755	-17.4834	46.4472	-4.13028	-11.1482	-0.0822605	0.0918477	2.29289	158.298	48.2766	7.04176	0	0	-0.471844
1628	0	10.5968	0	0	10.9796	2.52807	-15.0846	-0.220941	-0.0321908	0.0287682	-20.5556	5.59E-15	-7.32507	0	0	0.0146921	4.90574	-19.2774	12.1934	107.435	386.586	606.031	400.723	400.723	400.723	18.5966	-52.5587	3.39292	-102.367	453.479	253.46	185.584	185.584	185.584	-53.8279	-5.24416	-17.4953	47.7569	-4.27227	-11.9899	-0.185611	0.0639736	2.08033	217.617	40.279	6.00471	0	0	-0.543457
1629	0	10.628	0	0	10.9845	2.47113	-14.551	-0.229744	-0.0366273	0.0197725	-18.2858	0	-8.91784	0	0	0.00894214	4.77999	-20.3817	12.3608	114.141	386.733	614.441	400.067	400.067	400.067	18.5147	-55.9327	3.85864	-74.768	453.639	249.801	185.584	185.584	185.584	-57.2337	-5.30394	-17.396	48.8228	-4.41535	-12.3244	-0.22735	0.0475877	1.88085	248.291	28.6994	5.32648	0	0	-0.497305
1630	0	10.3829	0	0	10.7009	2.40462	-13.9245	-0.239973	-0.0462042	0.00986243	-16.3655	1.86E-15	-11.6988	0	0	0.00676731	4.75524	-21.2227	12.0438	119.396	386.759	622.699	399.331	399.331	399.331	18.3024	-59.2419	4.26457	-46.5096	453.484	246.31	185.584	185.584	185.584	-60.5568	-5.33913	-17.1712	49.6467	-4.54539	-12.1682	-0.209733	0.0418403	1.70373	252.66	14.9038	5.23821	0	0	-0.385352
1631	0	9.81933	0	0	10.0885	2.32807	-13.1993	-0.252406	-0.0593192	-0.00387802	-15.2908	-1.86E-15	-15.2563	0	0	0.00790849	4.83192	-21.807	11.3018	123.267	386.696	630.63	398.54	398.54	398.54	17.925	-62.4226	4.59075	-17.6628	452.93	243.038	185.584	185.584	185.584	-63.7254	-5.32785	-16.7912	50.2405	-4.65189	-11.5874	-0.145337	0.0443233	1.55641	238.44	-0.0505206	5.77016	0	0	-0.259273
1632	0	8.91014	0	0	9.12322	2.23971	-12.3567	-0.267171	-0.0725684	-0.0253283	-15.4479	0	-18.8275	0	0	0.0100448	4.9951	-22.1517	10.229	125.881	386.585	638.102	397.727	397.727	397.727	17.3375	-65.4239	4.80896	11.7025	451.861	240.043	185.584	185.584	185.584	-66.6802	-5.24912	-16.2147	50.624	-4.72689	-10.6834	-0.0525432	0.0534655	1.44547	216.249	-14.7993	6.54289	0	0	-0.151904
1633	0	7.65289	0	0	7.80706	2.13707	-11.3711	-0.284263	-0.0819191	-0.0585823	-17.0867	-4.66E-15	-21.4846	0	0	0.00898865	5.21813	-22.2828	8.93886	127.409	386.465	645.023	396.934	396.934	396.934	16.4944	-68.2142	4.88381	41.4951	450.153	237.414	185.584	185.584	185.584	-69.3835	-5.08871	-15.3958	50.8237	-4.76375	-9.57729	0.0466276	0.066691	1.37121	197.539	-28.438	7.11308	0	0	-0.0726255
1634	0	6.07943	0	0	6.17781	2.01811	-10.2202	-0.303278	-0.0837154	-0.106388	-20.1959	-5.59E-15	-22.3471	0	0	8.69E-05	5.46765	-22.2338	7.55013	128.063	386.364	651.339	396.209	396.209	396.209	15.3631	-70.7862	4.77782	71.5715	447.689	235.285	185.584	185.584	185.584	-71.8278	-4.84398	-14.2955	50.8717	-4.75629	-8.39427	0.135149	0.0836237	1.33251	191.129	-39.6925	6.96275	0	0	-0.0132264
1635	0	4.26362	0	0	4.31561	1.88218	-8.89482	-0.322365	-0.0760436	-0.169021	-24.3046	9.32E-16	-20.8406	0	0	-0.0185792	5.70841	-22.044	6.17626	128.074	386.297	657.024	395.599	395.599	395.599	13.9362	-73.1603	4.45981	101.709	444.39	233.838	185.584	185.584	185.584	-74.0405	-4.52583	-12.8941	50.8032	-4.69838	-7.25322	0.197539	0.102996	1.31893	203.268	-47.5425	5.703	0	0	0.0390058
1636	0	2.32318	0	0	2.34273	1.73051	-7.40461	-0.336949	-0.0596311	-0.243767	-28.3113	-6.52E-15	-16.8886	0	0	-0.0429432	5.90773	-21.7566	4.91911	127.689	386.265	662.073	395.147	395.148	395.147	12.2381	-75.3844	3.91374	131.591	440.237	233.291	185.584	185.584	185.584	-76.083	-4.15623	-11.2005	50.6563	-4.58488	-6.25923	0.225225	0.122507	1.31612	236.709	-51.5176	3.21575	0	0	0.0909109
1637	0	0.409244	0	0	0.411338	1.56611	-5.77775	-0.339254	-0.0370501	-0.325642	-30.5035	7.92E-15	-10.8888	0	0	-0.0636108	6.03841	-21.417	3.86598	127.159	386.259	666.503	394.891	394.891	394.891	10.3253	-77.5235	3.14553	160.808	435.285	233.856	185.584	185.584	185.584	-78.0379	-3.76147	-9.25769	50.4696	-4.41262	-5.50014	0.210443	0.139209	1.30341	293.279	-51.2518	-0.494883	0	0	0.139148
1638	0	-1.31974	0	0	-1.32305	1.39334	-4.05804	-0.320191	-0.0123506	-0.408708	-28.9549	-3.61E-15	-3.66033	0	0	-0.0717598	6.08052	-21.0703	3.08725	126.725	386.264	670.336	394.85	394.85	394.85	8.28017	-79.6399	2.18687	188.875	429.67	235.673	185.584	185.584	185.584	-79.9846	-3.36338	-7.14106	50.2809	-4.18159	-5.0439	0.14689	0.149847	1.26073	374.479	-46.7276	-5.28331	0	0	0.170697
1639	0	-2.73464	0	0	-2.73683	1.21759	-2.30108	-0.272319	0.00984286	-0.487352	-22.1448	1.22E-15	3.72744	0	0	-0.0660418	6.02234	-20.7579	2.63263	126.608	386.26	673.604	395.029	395.029	395.029	6.19932	-81.7658	1.09519	215.264	423.596	238.728	185.584	185.584	185.584	-81.9687	-2.97271	-4.95217	50.1248	-3.89604	-4.93502	0.0283609	0.150652	1.17049	481.665	-38.3	-10.9797	0	0	0.166305
1640	0	-3.77175	0	0	-3.77193	1.04481	-0.569512	-0.193328	0.0253439	-0.556823	-9.64053	2.45E-15	10.1917	0	0	-0.0532797	5.86059	-20.5145	2.52585	126.99	386.232	676.334	395.416	395.416	395.416	4.17967	-83.8782	-0.0512749	239.444	417.305	242.789	185.584	185.584	185.584	-83.975	-2.5882	-2.80565	50.0306	-3.56535	-5.18956	-0.149076	0.140022	1.02449	614.222	-26.1113	-17.4401	0	0	0.105065
1641	0	-4.45419	0	0	-4.45498	0.880993	1.07321	-0.0888225	0.0316845	-0.61426	7.423	-2.33E-15	14.9128	0	0	-0.0408982	5.60029	-20.3648	2.75817	128	386.167	678.546	395.978	395.978	395.978	2.30422	-85.8861	-1.16347	260.929	411.042	247.383	185.584	185.584	185.584	-85.9146	-2.20127	-0.812266	50.0188	-3.20374	-5.78914	-0.386933	0.116081	0.826478	768.784	-10.6061	-24.4798	0	0	-0.0269479
1642	0	-4.88726	0	0	-4.89219	0.731773	2.5681	0.0272254	0.0285337	-0.658934	26.339	-1.16E-15	17.477	0	0	-0.0281583	5.25441	-20.3213	3.28298	129.699	386.052	680.241	396.665	396.665	396.665	0.631786	-87.6387	-2.15391	279.329	405.017	251.831	185.584	185.584	185.584	-87.6339	-1.80305	0.937444	50.0994	-2.83012	-6.67536	-0.68081	0.0817757	0.594275	938.387	8.1116	-31.8199	0	0	-0.227371
1643	0	-5.22604	0	0	-5.23799	0.602124	3.86416	0.135797	0.0173188	-0.692626	43.4505	-2.15E-15	17.8523	0	0	-0.00690341	4.84311	-20.3836	4.01439	132.069	385.88	681.401	397.419	397.419	397.419	-0.807459	-88.9569	-2.94998	294.367	399.373	255.359	185.584	185.584	185.584	-88.9467	-1.38949	2.38536	50.2694	-2.46631	-7.7485	-1.02227	0.0414527	0.357441	1114.51	29.0295	-39.0933	0	0	-0.470199
1644	0	-5.62616	0	0	-5.64701	0.496342	4.91874	0.218176	0.000626273	-0.718114	55.1363	3.89E-15	16.2857	0	0	0.0268458	4.39258	-20.5397	4.83193	135.018	385.635	681.978	398.174	398.173	398.174	-2.00973	-89.6782	-3.5063	305.867	394.174	257.249	185.584	185.584	185.584	-89.6816	-0.963498	3.51155	50.5136	-2.13474	-8.87222	-1.3947	0.00153535	0.149059	1286.83	50.126	-45.8592	0	0	-0.706971
1645	0	-6.19491	0	0	-6.22576	0.418233	5.69533	0.260222	-0.0176713	-0.737007	58.7176	1.51E-15	13.3005	0	0	0.0624612	3.9334	-20.7685	5.5923	138.39	385.299	681.898	398.863	398.863	398.863	-2.98913	-89.7025	-3.813	313.716	389.412	256.981	185.584	185.584	185.584	-89.7296	-0.535307	4.33192	50.806	-1.85603	-9.88569	-1.7708	-0.0314476	0.00039322	1442.11	69.0388	-51.5653	0	0	-0.875981
1646	0	-6.95697	0	0	-6.99758	0.371408	6.15989	0.254087	-0.033143	-0.748508	53.0076	-1.98E-15	9.67153	0	0	0.0788831	3.49826	-21.0438	6.1463	141.98	384.848	681.066	399.43	399.43	399.43	-3.76529	-89.0236	-3.89741	317.834	385.028	254.344	185.584	185.584	185.584	-89.0771	-0.123738	4.88827	51.1131	-1.64669	-10.6216	-2.11419	-0.0525412	-0.0645274	1564.34	83.4362	-55.4834	0	0	-0.917857
1647	0	-7.83973	0	0	-7.88731	0.359605	6.27687	0.198684	-0.0418123	-0.749095	38.538	-1.86E-15	6.33177	0	0	0.062839	3.11895	-21.3375	6.35722	145.563	384.254	679.376	399.83	399.83	399.83	-4.35167	-87.742	-3.81804	318.168	380.951	249.483	185.584	185.584	185.584	-87.8194	0.242128	5.23376	51.3981	-1.51712	-10.9265	-2.38096	-0.0612812	-0.0296684	1635.18	91.1503	-56.857	0	0	-0.796071
1648	0	-8.68024	0	0	-8.72855	0.386698	6.00829	0.101734	-0.0404177	-0.734248	17.681	-2.88E-15	4.1885	0	0	0.0263404	2.82296	-21.623	6.11771	148.913	383.497	676.728	400.034	400.034	400.034	-4.75069	-86.0564	-3.65151	314.735	377.129	242.89	185.584	185.584	185.584	-86.1513	0.524879	5.41851	51.6253	-1.47054	-10.68	-2.52989	-0.0576612	0.10614	1639.06	92.7874	-55.5379	0	0	-0.517579
1649	0	-9.25499	0	0	-9.29533	0.456336	5.31675	-0.0194604	-0.0275888	-0.700221	-5.62665	-4.66E-16	3.72612	0	0	0.0049354	2.62973	-21.8767	5.36377	151.826	382.568	673.046	400.03	400.03	400.03	-4.95825	-84.2312	-3.47304	307.678	373.558	235.315	185.584	185.584	185.584	-84.3345	0.688636	5.47952	51.7648	-1.50254	-9.81197	-2.53063	-0.0425342	0.328465	1567.94	91.3412	-52.4748	0	0	-0.13617
1650	0	-9.33207	0	0	-9.3571	0.571188	4.17288	-0.140919	-0.00477102	-0.644704	-26.7669	3.49E-15	4.73712	0	0	0.0319511	2.54718	-22.0803	4.08536	154.14	381.47	668.3	399.822	399.822	399.822	-4.97645	-82.5406	-3.33345	297.297	370.28	227.609	185.584	185.584	185.584	-82.6425	0.71692	5.43765	51.7958	-1.60148	-8.31505	-2.36987	-0.0162489	0.610044	1423.31	91.035	-49.5561	0	0	0.263854
1651	0	-8.73494	0	0	-8.7438	0.731678	2.56906	-0.239147	0.0232699	-0.566579	-41.803	4.43E-15	6.40447	0	0	0.108498	2.56862	-22.2222	2.33403	155.748	380.226	662.518	399.426	399.425	399.426	-4.82873	-81.2034	-3.24068	284.031	367.369	220.538	185.584	185.584	185.584	-81.2957	0.631028	5.30299	51.7099	-1.74934	-6.25337	-2.04886	0.0213367	0.922053	1213.38	94.5997	-48.4615	0	0	0.59111
1652	0	-7.39602	0	0	-7.39637	0.934272	0.539005	-0.300374	0.0486847	-0.46567	-48.831	-6.99E-15	7.65392	0	0	0.198858	2.67056	-22.2994	0.227519	156.611	378.866	655.8	398.869	398.869	398.869	-4.56932	-80.3292	-3.15604	268.406	364.899	214.626	185.584	185.584	185.584	-80.4083	0.496334	5.08506	51.5128	-1.92226	-3.76707	-1.58408	0.068037	1.24187	949.773	100.898	-49.2211	0	0	0.763365
1653	0	-5.37458	0	0	-5.37731	1.16976	-1.82203	-0.326446	0.0643553	-0.345517	-48.6111	-9.09E-15	7.75615	0	0	0.25945	2.81233	-22.3188	-2.05254	156.765	377.421	648.322	398.189	398.189	398.189	-4.28069	-79.9056	-3.01269	250.986	362.901	210.088	185.584	185.584	185.584	-79.9731	0.407714	4.803	51.2243	-2.09079	-1.06875	-1.01181	0.121698	1.5618	648.917	107.471	-49.9997	0	0	0.730939
1654	0	-2.8257	0	0	-2.8339	1.42297	-4.35364	-0.326804	0.0696324	-0.217113	-43.4438	-2.56E-15	6.86695	0	0	0.270603	2.93927	-22.2957	-4.27566	156.3	375.905	640.325	397.424	397.424	397.424	-4.05428	-79.8326	-2.74713	232.343	361.35	206.881	185.584	185.584	185.584	-79.8947	0.458103	4.48716	50.8755	-2.2206	1.57425	-0.397246	0.186178	1.88167	339.982	116.084	-48.9259	0	0	0.51678
1655	0	0.0546842	0	0	0.0550794	1.67522	-6.85867	-0.307502	0.0671301	-0.0977436	-35.5145	-2.80E-15	5.51246	0	0	0.238023	2.9908	-22.2495	-6.19367	155.337	374.318	632.093	396.614	396.614	396.614	-3.95897	-79.9786	-2.3246	213.039	360.184	204.809	185.584	185.584	185.584	-80.0431	0.705338	4.16787	50.5028	-2.27483	3.87469	0.168174	0.263425	2.2008	65.6354	128.551	-45.3949	0	0	0.221032
1656	0	3.07065	0	0	3.11025	1.90816	-9.14892	-0.274389	0.0582768	-0.00251828	-26.6747	6.17E-15	3.97547	0	0	0.180292	2.9124	-22.1959	-7.58444	153.984	372.654	623.922	395.801	395.801	395.801	-4.01834	-80.2167	-1.75123	193.567	359.334	203.599	185.584	185.584	185.584	-80.291	1.15269	3.86591	50.1396	-2.2197	5.5737	0.60577	0.348565	2.51371	-137.237	143.695	-39.8421	0	0	-0.0432459
1657	0	6.04697	0	0	6.1623	2.10703	-11.0813	-0.236678	0.0474635	0.0607795	-18.5449	-5.47E-15	2.65657	0	0	0.120008	2.66868	-22.1385	-8.29588	152.3	370.927	616.086	395.027	395.027	395.027	-4.21187	-80.4403	-1.0733	174.306	358.735	202.959	185.584	185.584	185.584	-80.5302	1.75123	3.59463	49.8082	-2.03246	6.48989	0.867734	0.433397	2.80696	-248.093	161.563	-33.8546	0	0	-0.215913
1658	0	8.84145	0	0	9.06078	2.26319	-12.5812	-0.202707	0.0377257	0.0913543	-12.1537	2.33E-15	1.73957	0	0	0.0720473	2.25381	-22.0634	-8.27932	150.269	369.188	608.807	394.328	394.328	394.328	-4.48968	-80.5713	-0.359956	155.495	358.336	202.631	185.584	185.584	185.584	-80.68	2.42092	3.36165	49.5143	-1.70892	6.55726	0.941073	0.502399	3.06296	-263.273	179.75	-28.8807	0	0	-0.305085
1659	0	11.3498	0	0	11.6841	2.37519	-13.6463	-0.177724	0.0300495	0.0940465	-7.91392	2.56E-15	1.22254	0	0	0.0412576	1.69621	-21.9391	-7.60458	147.793	367.536	602.231	393.737	393.737	393.737	-4.7941	-80.5613	0.32017	137.236	358.107	202.416	185.584	185.584	185.584	-80.6893	3.07922	3.17022	49.2432	-1.26767	5.84376	0.841486	0.535595	3.26099	-194.356	192.798	-25.2405	0	0	-0.338813
1660	0	13.5052	0	0	13.9476	2.44789	-14.3326	-0.163153	0.023373	0.0767353	-5.71059	4.08E-16	0.953917	0	0	0.0249804	1.05548	-21.7212	-6.45302	144.698	366.089	596.42	393.275	393.275	393.275	-5.07778	-80.3868	0.917918	119.515	358.029	202.189	185.584	185.584	185.584	-80.5327	3.66432	3.01955	48.9595	-0.74804	4.5454	0.609802	0.516109	3.38993	-65.1128	193.415	-21.8636	0	0	-0.307183
1661	0	15.2731	0	0	15.8055	2.49031	-14.731	-0.156913	0.0159777	0.0482348	-5.0304	1.57E-15	0.725161	0	0	0.0173818	0.411168	-21.3623	-5.08807	140.758	364.954	591.36	392.95	392.95	392.95	-5.31165	-80.0433	1.4115	102.239	358.091	201.896	185.584	185.584	185.584	-80.2042	4.14455	2.90445	48.6109	-0.201924	2.95418	0.304116	0.439216	3.44985	93.1555	176.536	-17.2229	0	0	-0.161282
1662	0	16.6446	0	0	17.245	2.51294	-14.943	-0.156072	0.00701927	0.0158096	-5.28948	3.73E-15	0.383922	0	0	0.0134675	-0.15448	-20.8206	-3.80717	135.73	364.2	586.986	392.761	392.761	392.761	-5.48306	-79.5372	1.80276	85.2733	358.277	201.532	185.584	185.584	185.584	-79.7093	4.51437	2.81578	48.136	0.317199	1.40448	-0.00992509	0.319841	3.45561	248.061	143.859	-10.792	0	0	0.127573
1663	0	17.628	0	0	18.2769	2.52574	-15.0628	-0.157953	-0.00295422	-0.0150198	-5.98998	-1.00E-15	-0.118762	0	0	0.0102123	-0.574887	-20.0665	-2.88503	129.395	363.837	583.216	392.699	392.699	392.699	-5.5901	-78.8794	2.10775	68.4683	358.562	201.127	185.584	185.584	185.584	-79.0591	4.78441	2.7424	47.4757	0.763821	0.208784	-0.267348	0.185998	3.42653	370.456	103.657	-3.54358	0	0	0.516364
1664	0	18.2425	0	0	18.9254	2.53682	-15.1663	-0.160718	-0.0126694	-0.0404769	-6.79865	-3.16E-15	-0.766626	0	0	0.00632095	-0.813491	-19.0858	-2.51989	121.612	363.838	579.991	392.754	392.755	392.754	-5.63643	-78.0812	2.34713	51.6878	358.916	200.724	185.584	185.584	185.584	-78.2647	4.97177	2.67371	46.5847	1.10524	-0.403038	-0.416111	0.0676283	3.37992	439.17	66.9072	2.68209	0	0	0.896998
1665	0	18.5131	0	0	19.22	2.5517	-15.3052	-0.163291	-0.021036	-0.0577265	-7.53806	2.13E-15	-1.52367	0	0	0.00156719	-0.869886	-17.8796	-2.79513	112.34	364.159	577.296	392.92	392.92	392.92	-5.62845	-77.1515	2.5388	34.8233	359.301	200.367	185.584	185.584	185.584	-77.3355	5.09325	2.60243	45.4413	1.32222	-0.327121	-0.425292	-0.0178993	3.32328	442.752	40.9863	6.57179	0	0	1.14299
1666	0	18.4679	0	0	19.1917	2.57259	-15.4998	-0.164644	-0.0274396	-0.0648683	-8.08998	-2.04E-15	-2.32823	0	0	-0.00370162	-0.777198	-16.4644	-3.66305	101.668	364.753	575.167	393.192	393.192	393.192	-5.57361	-76.0974	2.69233	17.8082	359.685	200.095	185.584	185.584	185.584	-76.2791	5.16038	2.52685	44.0514	1.40787	0.396335	-0.291322	-0.0691018	3.25396	380.781	26.8224	8.0964	0	0	1.15509
1667	0	18.1378	0	0	18.8699	2.59781	-15.7343	-0.163873	-0.0313976	-0.0615599	-8.36357	1.16E-15	-3.05458	0	0	-0.00871432	-0.591616	-14.8713	-4.95516	89.8026	365.575	573.677	393.567	393.567	393.567	-5.47789	-74.9254	2.80535	0.62509	360.034	199.934	185.584	185.584	185.584	-75.1024	5.17513	2.45097	42.447	1.36718	1.59469	-0.0434579	-0.0956828	3.16268	264.881	20.1495	8.21205	0	0	0.897531
1668	0	17.5543	0	0	18.2822	2.62185	-15.9573	-0.160835	-0.0322637	-0.0495445	-8.32178	2.21E-15	-3.5062	0	0	-0.0125479	-0.377199	-13.1434	-6.41885	77.0481	366.56	572.911	394.046	394.046	394.046	-5.34314	-73.6422	2.86324	-16.6946	360.328	199.888	185.584	185.584	185.584	-73.8122	5.12774	2.38237	40.6796	1.21707	3.00335	0.265578	-0.107499	3.04378	116.336	15.8947	7.86652	0	0	0.417282
1669	0	16.748	0	0	17.4524	2.63634	-16.0915	-0.156122	-0.0297211	-0.0324635	-7.96437	-3.49E-16	-3.511	0	0	-0.0146375	-0.190209	-11.3307	-7.77163	63.7562	367.626	572.935	394.626	394.627	394.626	-5.16613	-72.254	2.84376	-34.0807	360.556	199.939	185.584	185.584	185.584	-72.4146	4.99933	2.32831	38.8096	0.984995	4.32479	0.573951	-0.105932	2.89855	-38.3913	11.8074	7.33032	0	0	-0.164758
1670	0	15.7448	0	0	16.4011	2.63189	-16.0503	-0.150884	-0.0241695	-0.0148013	-7.32499	2.56E-15	-3.01005	0	0	-0.0151844	-0.0674947	-9.48242	-8.75761	50.2723	368.672	573.777	395.309	395.309	395.309	-4.94146	-70.7648	2.72547	-51.4434	360.725	200.049	185.584	185.584	185.584	-70.9133	4.76969	2.29285	36.8954	0.705028	5.2891	0.828596	-0.0880215	2.737	-174.08	8.28458	6.34516	0	0	-0.701228
1671	0	14.563	0	0	15.145	2.60033	-15.7577	-0.145862	-0.0159905	-0.000495221	-6.41161	1.11E-15	-2.01462	0	0	-0.0149802	-0.0216507	-7.64046	-9.19166	36.8905	369.609	575.414	396.091	396.091	396.091	-4.66712	-69.174	2.49689	-68.694	360.855	200.17	185.584	185.584	185.584	-69.3078	4.42736	2.27614	34.9854	0.411566	5.70054	0.997248	-0.0502893	2.57174	-272.567	7.67706	4.51149	0	0	-1.07897
1672	0	13.2106	0	0	13.6964	2.53672	-15.1653	-0.141109	-0.00608777	0.00765037	-5.21101	2.98E-15	-0.657711	0	0	-0.014805	-0.0430328	-5.83394	-8.98249	23.8264	370.381	577.786	396.971	396.972	396.972	-4.34786	-67.4742	2.1631	-85.7647	360.978	200.244	185.584	185.584	185.584	-67.5908	3.97693	2.27398	33.1137	0.1333	5.46122	1.06866	0.00366782	2.41278	-324.943	11.3908	1.85212	0	0	-1.25171
1673	0	11.6841	0	0	12.0612	2.44043	-14.2623	-0.136497	0.00340766	0.00851709	-3.75646	1.34E-15	0.764535	0	0	-0.0146942	-0.106571	-4.07799	-8.13519	11.2097	370.98	580.807	397.945	397.945	397.945	-3.99581	-65.6498	1.74694	-102.622	361.131	200.22	185.584	185.584	185.584	-65.7479	3.44079	2.27878	31.2994	-0.1108	4.57311	1.05178	0.0625691	2.26822	-332.759	17.958	-0.916563	0	0	-1.24003
1674	0	9.96986	0	0	10.238	2.31501	-13.0751	-0.131853	0.0106894	0.00266707	-2.14031	1.05E-15	1.97096	0	0	-0.0138415	-0.180547	-2.37549	-6.73715	-0.909913	371.439	584.378	399.004	399.004	399.004	-3.62931	-63.679	1.28486	-119.269	361.347	200.05	185.584	185.584	185.584	-63.7584	2.85568	2.28193	29.5485	-0.311866	3.12287	0.969477	0.11144	2.13773	-306.289	24.0729	-2.93634	0	0	-1.10332
1675	0	8.04739	0	0	8.2181	2.167	-11.6593	-0.12698	0.0144826	-0.00871613	-0.508486	-1.63E-15	2.73422	0	0	-0.0110769	-0.234952	-0.720971	-4.9324	-12.545	371.816	588.405	400.141	400.141	400.141	-3.26942	-61.5364	0.820097	-135.743	361.651	199.705	185.584	185.584	185.584	-61.5982	2.26606	2.27552	27.8571	-0.46886	1.25542	0.85111	0.13859	2.02065	-260.049	26.0562	-3.62071	0	0	-0.90717
1676	0	5.89373	0	0	5.98663	2.00457	-10.0887	-0.121852	0.0142074	-0.0239923	0.926509	-1.86E-15	2.9038	0	0	-0.0057918	-0.247449	0.894657	-2.89143	-23.745	372.171	592.798	401.347	401.347	401.347	-2.93602	-59.1966	0.396001	-152.109	362.048	199.17	185.584	185.584	185.584	-59.2428	1.71683	2.2533	26.2162	-0.584784	-0.856956	0.726304	0.137859	1.91191	-209.338	21.1231	-2.87679	0	0	-0.708531
1677	0	3.48832	0	0	3.52659	1.83604	-8.44262	-0.117151	0.00996235	-0.0421228	1.84518	3.26E-15	2.40993	0	0	0.000991504	-0.206358	2.47985	-0.782859	-34.5682	372.548	597.477	402.619	402.619	402.619	-2.64518	-56.6368	0.0502761	-168.445	362.53	198.448	185.584	185.584	185.584	-56.6705	1.2476	2.21178	24.6168	-0.663179	-3.04311	0.618063	0.111207	1.80824	-165.949	8.79485	-1.17837	0	0	-0.546298
1678	0	0.819322	0	0	0.825123	1.6689	-6.79618	-0.11415	0.00246707	-0.0623292	1.85595	-1.16E-15	1.26894	0	0	0.00615054	-0.110723	4.03937	1.24795	-45.0574	372.968	602.367	403.953	403.953	403.953	-2.40875	-53.8416	-0.188953	-184.836	363.066	197.569	185.584	185.584	185.584	-53.866	0.889104	2.15184	23.0533	-0.705837	-5.1546	0.542543	0.0648237	1.70596	-137.752	-9.88674	0.807671	0	0	-0.443823
1679	0	-2.10884	0	0	-2.1176	1.50922	-5.21254	-0.114903	-0.00721782	-0.0840867	0.520734	5.53E-16	-0.421061	0	0	0.00461507	0.0315391	5.57255	3.09192	-55.2223	373.431	607.393	405.353	405.353	405.353	-2.23489	-50.808	-0.305492	-201.357	363.613	196.59	185.584	185.584	185.584	-50.8263	0.66106	2.07999	21.5272	-0.711547	-7.07863	0.508311	0.0066018	1.60369	-128.49	-32.6448	2.41359	0	0	-0.408376
1680	0	-5.26739	0	0	-5.27865	1.3614	-3.73917	-0.121005	-0.0175916	-0.106581	-2.46372	2.10E-15	-2.44693	0	0	-0.0087701	0.206782	7.07264	4.68104	-65.0318	373.921	612.474	406.823	406.823	406.823	-2.1292	-47.5521	-0.296474	-218.057	364.116	195.609	185.584	185.584	185.584	-47.5675	0.570719	2.0091	20.0479	-0.676594	-8.74292	0.517061	-0.0555051	1.49837	-138.809	-56.8129	3.23166	0	0	-0.432867
1681	0	-8.5973	0	0	-8.60494	1.22818	-2.40711	-0.132482	-0.0265305	-0.128726	-7.10177	2.80E-15	-4.46311	0	0	-0.0363684	0.398798	8.52726	5.98636	-74.4153	374.411	617.517	408.371	408.371	408.371	-2.0949	-44.1146	-0.172893	-234.937	364.518	194.758	185.584	185.584	185.584	-44.1299	0.611428	1.95723	18.6317	-0.595452	-10.1136	0.563986	-0.115987	1.38836	-166.644	-79.693	3.09291	0	0	-0.497604
1682	0	-12.0088	0	0	-12.0116	1.1111	-1.23419	-0.14868	-0.0317676	-0.148867	-13.1688	0	-6.065	0	0	-0.0761504	0.591675	9.91937	7.0115	-83.2705	374.875	622.415	409.999	409.999	409.999	-2.13134	-40.5613	0.0409661	-251.945	364.772	194.195	185.584	185.584	185.584	-40.5788	0.761426	1.94373	17.3007	-0.462153	-11.1891	0.64296	-0.170206	1.2706	-209.692	-98.7464	2.09144	0	0	-0.579825
1683	0	-15.3852	0	0	-15.3854	1.0109	-0.229472	-0.167756	-0.0321223	-0.165198	-20.186	2.33E-15	-6.94518	0	0	-0.120656	0.771874	11.2287	7.78448	-91.4749	375.285	627.046	411.707	411.707	411.707	-2.23178	-36.9797	0.309675	-268.964	364.859	194.086	185.584	185.584	185.584	-37.0014	0.984646	1.98337	16.0801	-0.27139	-11.9918	0.743894	-0.216484	1.14289	-264.273	-112.645	0.557137	0	0	-0.654003
1684	0	-18.5935	0	0	-18.5945	0.927852	0.603383	-0.187086	-0.0282333	-0.176058	-27.5068	3.26E-15	-6.99695	0	0	-0.158773	0.929478	12.4336	8.34875	-98.8984	375.616	631.279	413.483	413.483	413.483	-2.38337	-33.4715	0.589948	-285.82	364.788	194.573	185.584	185.584	185.584	-33.499	1.23419	2.0824	14.9947	-0.0199958	-12.5599	0.854872	-0.255552	1.00315	-325.793	-121.527	-1.04563	0	0	-0.696857
1685	0	-21.4967	0	0	-21.5022	0.861761	1.266	-0.20621	-0.021444	-0.180598	-34.646	-3.26E-15	-6.22571	0	0	-0.180595	1.05869	13.5128	8.75441	-105.417	375.848	634.976	415.306	415.306	415.306	-2.57094	-30.142	0.834848	-302.304	364.598	195.752	185.584	185.584	185.584	-30.176	1.45852	2.23908	14.0669	0.291694	-12.9392	0.963824	-0.288494	0.852063	-389.732	-125.903	-2.34213	0	0	-0.692513
1686	0	-23.9653	0	0	-23.9774	0.812002	1.76468	-0.225265	-0.0118266	-0.17831	-41.1552	-1.29E-15	-4.57117	0	0	-0.179043	1.15757	14.4472	9.05012	-110.924	375.962	637.999	417.143	417.143	417.143	-2.78072	-27.0925	0.999086	-318.186	364.347	197.664	185.584	185.584	185.584	-27.1328	1.60864	2.446	13.3132	0.658679	-13.1749	1.06059	-0.316101	0.693793	-452.489	-125.4	-3.26261	0	0	-0.635898
1687	0	-25.8868	0	0	-25.9056	0.77795	2.10578	-0.243771	0.00114656	-0.169381	-46.5263	3.73E-15	-1.9904	0	0	-0.151002	1.22739	15.2224	9.27675	-115.343	375.946	640.223	418.949	418.949	418.949	-2.99945	-24.4143	1.04513	-333.231	364.107	200.296	185.584	185.584	185.584	-24.4591	1.64457	2.68972	12.7422	1.07032	-13.3066	1.1372	-0.336985	0.531723	-511.053	-118.67	-4.03002	0	0	-0.532224
1688	0	-27.1765	0	0	-27.2	0.759603	2.28951	-0.260498	0.0170452	-0.154709	-50.2248	-4.66E-16	1.37204	0	0	-0.0988091	1.27177	15.8288	9.46301	-118.633	375.795	641.539	420.669	420.669	420.669	-3.21047	-22.18	0.948608	-347.219	363.963	203.584	185.584	185.584	185.584	-22.2259	1.5403	2.9491	12.3533	1.51008	-13.363	1.18691	-0.35114	0.373728	-562.132	-105.328	-4.95749	0	0	-0.39334
1689	0	-27.7896	0	0	-27.8141	0.757822	2.30735	-0.273754	0.0347317	-0.13577	-51.7872	-3.73E-15	5.20741	0	0	-0.0308627	1.29595	16.263	9.62309	-120.791	375.511	641.866	422.24	422.24	422.24	-3.39193	-20.4338	0.701813	-359.964	364.013	207.429	185.584	185.584	185.584	-20.4759	1.287	3.19631	12.1369	1.95528	-13.3599	1.20572	-0.357481	0.22694	-602.929	-85.5703	-6.38871	0	0	-0.23558
1690	0	-27.7287	0	0	-27.7498	0.774113	2.14421	-0.281812	0.0530261	-0.113938	-50.9597	6.52E-15	9.1379	0	0	0.0399937	1.30618	16.5267	9.75645	-121.852	375.103	641.149	423.595	423.595	423.595	-3.51762	-19.184	0.315307	-371.334	364.355	211.706	185.584	185.584	185.584	-19.2166	0.894084	3.39978	12.0755	2.37813	-13.2988	1.19364	-0.356423	0.100803	-631.897	-60.5403	-8.60277	0	0	-0.0748062
1691	0	-27.0474	0	0	-27.0616	0.810114	1.7836	-0.2838	0.0703927	-0.0906087	-47.8646	-1.86E-15	12.7545	0	0	0.100412	1.30919	16.6264	9.84931	-121.881	374.59	639.369	424.661	424.661	424.661	-3.55878	-18.398	-0.182999	-381.259	365.078	216.283	185.584	185.584	185.584	-18.4159	0.387281	3.52701	12.1454	2.74681	-13.1679	1.15251	-0.347212	0.00735071	-648.382	-32.0987	-11.6226	0	0	0.0784658
1692	0	-25.8444	0	0	-25.8506	0.866899	1.2145	-0.280655	0.0848937	-0.0668037	-43.1077	-2.80E-15	15.6827	0	0	0.141471	1.31182	16.5713	9.87722	-120.966	373.999	636.541	425.371	425.371	425.371	-3.48727	-18.0055	-0.752067	-389.736	366.262	221.03	185.584	185.584	185.584	-18.0052	-0.196373	3.54736	12.3208	3.02815	-12.9434	1.09	-0.331905	-0.0430498	-654.377	-3.54118	-15.0849	0	0	0.221554
1693	0	-24.2504	0	0	-24.2512	0.944273	0.438713	-0.275453	0.0946838	-0.0438619	-37.7388	6.52E-15	17.667	0	0	0.161937	1.32098	16.372	9.80908	-119.206	373.36	632.711	425.66	425.66	425.66	-3.27976	-17.9081	-1.34489	-396.81	367.963	225.82	185.584	185.584	185.584	-17.8893	-0.815507	3.43501	12.5765	3.18966	-12.5939	1.01593	-0.311034	-0.0366681	-653.126	21.8861	-18.301	0	0	0.357763
1694	0	-22.4066	0	0	-22.4076	1.04043	-0.52557	-0.272677	0.0991422	-0.0233308	-33.0243	-5.59E-15	18.672	0	0	0.167738	1.3435	16.0389	9.61182	-116.696	372.707	627.955	425.482	425.482	425.482	-2.92112	-17.998	-1.91708	-402.55	370.21	230.542	185.584	185.584	185.584	-17.9639	-1.43199	3.17168	12.8919	3.20293	-12.0844	0.942467	-0.284693	0.039177	-649.134	41.8393	-20.5383	0	0	0.492571
1695	0	-20.441	0	0	-20.4498	1.15226	-1.64671	-0.276866	0.0984527	-0.00611652	-30.1146	-4.66E-15	18.8036	0	0	0.167821	1.38631	15.5808	9.25549	-113.521	372.074	622.375	424.807	424.807	424.807	-2.4046	-18.1787	-2.43387	-407.006	373.006	235.106	185.584	185.584	185.584	-18.1357	-2.01638	2.74686	13.2537	3.04662	-11.3825	0.883149	-0.251246	0.192661	-647.94	54.9789	-21.1424	0	0	0.631334
1696	0	-18.4487	0	0	-18.473	1.27606	-2.88626	-0.290163	0.0933834	0.00727565	-29.6316	3.73E-15	18.2288	0	0	0.16914	1.45653	15.0038	8.71869	-109.743	371.499	616.097	423.637	423.637	423.637	-1.72993	-18.3836	-2.87226	-410.185	376.328	239.45	185.584	185.584	185.584	-18.3409	-2.54918	2.15664	13.6589	2.70948	-10.4642	0.849654	-0.207354	0.426441	-653.689	61.3987	-19.761	0	0	0.778087
1697	0	-16.4824	0	0	-16.5282	1.40821	-4.20641	-0.31144	0.084754	0.0172822	-31.4927	-4.66E-15	17.0716	0	0	0.174368	1.56147	14.3111	7.99406	-105.395	371.015	609.264	422.006	422.006	422.006	-0.900985	-18.5857	-3.21913	-412.03	380.13	243.547	185.584	185.584	185.584	-18.554	-3.01865	1.40231	14.1164	2.19276	-9.32033	0.849264	-0.1484	0.735443	-668.431	62.1595	-16.3432	0	0	0.937211
1698	0	-14.5535	0	0	-14.6242	1.54569	-5.57499	-0.336177	0.0734313	0.0250574	-34.9305	7.45E-15	15.3928	0	0	0.182452	1.70844	13.5023	7.09342	-100.478	370.66	602.038	419.985	419.985	419.985	0.0755064	-18.7957	-3.46711	-412.428	384.347	247.398	185.584	185.584	185.584	-18.7868	-3.41759	0.489327	14.6467	1.51251	-7.963	0.883515	-0.0696894	1.10533	-691.294	59.4045	-11.2676	0	0	1.11622
1699	0	-12.6453	0	0	-12.7409	1.68615	-6.96669	-0.358425	0.0592826	0.0321124	-38.8238	-6.06E-15	13.1079	0	0	0.190323	1.90389	12.5739	6.05113	-94.9599	370.466	594.593	417.682	417.682	417.682	1.18992	-19.0514	-3.61108	-411.239	388.9	251.017	185.584	185.584	185.584	-19.077	-3.74107	-0.572635	15.2804	0.69993	-6.42995	0.94604	0.0297089	1.51495	-718.407	54.3354	-4.88553	0	0	1.32205
1700	0	-10.7299	0	0	-10.8465	1.82763	-8.36013	-0.372846	0.0418274	0.039828	-42.0901	-6.76E-15	10.0995	0	0	0.194455	2.15199	11.5198	4.92382	-88.7868	370.464	587.114	415.23	415.23	415.23	2.42683	-19.4021	-3.64728	-408.328	393.693	254.42	185.584	185.584	185.584	-19.473	-3.98636	-1.76729	16.0544	-0.199295	-4.78538	1.02352	0.145492	1.93942	-743.697	47.4976	2.42374	0	0	1.55656
1701	0	-8.78533	0	0	-8.91469	1.9681	-9.73385	-0.376013	0.0215933	0.0490765	-43.9812	-4.19E-15	6.40162	0	0	0.192058	2.45271	10.333	3.78534	-81.8903	370.672	579.798	412.778	412.778	412.778	3.76148	-19.8942	-3.57481	-403.597	398.618	257.606	185.584	185.584	185.584	-20.0191	-4.15422	-3.06875	17.005	-1.12869	-3.11542	1.10061	0.266968	2.34859	-761.35	38.7739	10.1856	0	0	1.8132
1702	0	-6.80727	0	0	-6.93685	2.10538	-11.0654	-0.367744	-0.000480689	0.0599661	-44.3004	3.26E-15	2.16915	0	0	0.18203	2.80024	9.00758	2.71747	-74.2065	371.097	572.85	410.47	410.47	410.47	5.16027	-20.5611	-3.39721	-397.006	403.553	260.548	185.584	185.584	185.584	-20.7459	-4.25005	-4.44234	18.161	-2.02755	-1.51908	1.16287	0.379127	2.71718	-766.931	27.5509	17.9392	0	0	2.07379
1703	0	-4.81219	0	0	-4.92613	2.23715	-12.3322	-0.350781	-0.0231951	0.0723565	-43.3511	9.32E-16	-2.33665	0	0	0.165619	3.18237	7.54083	1.7985	-65.6931	371.729	566.477	408.426	408.426	408.426	6.58279	-21.42	-3.12357	-388.571	408.379	263.19	185.584	185.584	185.584	-21.6676	-4.28386	-5.84685	19.5363	-2.83905	-0.0958641	1.20165	0.465823	3.02183	-759.507	13.1982	25.2406	0	0	2.31558
1704	0	-2.83199	0	0	-2.91266	2.36084	-13.5103	-0.329312	-0.0454151	0.0860389	-41.6965	1.86E-15	-6.80537	0	0	0.146008	3.58143	5.93507	1.09293	-56.3429	372.541	560.883	406.729	406.729	406.729	7.98455	-22.4764	-2.76721	-378.35	412.976	265.453	185.584	185.584	185.584	-22.787	-4.26816	-7.23721	21.1268	-3.51935	1.06631	1.21572	0.514695	3.24719	-741.343	-4.48138	31.7929	0	0	2.51999
1705	0	-0.904439	0	0	-0.934503	2.47342	-14.5725	-0.306717	-0.0655669	0.0999817	-39.8241	7.45E-15	-10.8661	0	0	0.126878	3.97666	4.19816	0.645813	-46.1895	373.495	556.258	405.413	405.413	405.413	9.3201	-23.7313	-2.34347	-366.414	417.239	267.243	185.584	185.584	185.584	-24.1025	-4.21529	-8.56759	22.9114	-4.04426	1.89967	1.20777	0.521088	3.3903	-715.08	-24.424	37.2643	0	0	2.67461
1706	0	0.936084	0	0	0.971367	2.57132	-15.488	-0.284883	-0.081837	0.112657	-37.9973	0	-14.1346	0	0	0.110986	4.34701	2.34249	0.483312	-35.3042	374.543	552.769	404.463	404.463	404.463	10.5471	-25.1876	-1.86785	-352.831	421.078	268.466	185.584	185.584	185.584	-25.6151	-4.13599	-9.79538	24.8575	-4.41101	2.35934	1.18282	0.490332	3.45935	-682.634	-44.0751	41.2231	0	0	2.77198
1707	0	2.66309	0	0	2.77365	2.65086	-16.2258	-0.264255	-0.0929723	0.122024	-36.2562	-5.59E-15	-16.3202	0	0	0.0992379	4.67308	0.383466	0.616901	-23.7889	375.636	550.553	403.828	403.828	403.828	11.6312	-26.8511	-1.35545	-337.661	424.431	269.039	185.584	185.584	185.584	-27.329	-4.0397	-10.8856	26.9288	-4.63468	2.42166	1.14083	0.433565	3.47073	-642.735	-60.6688	43.3881	0	0	2.79573
1708	0	4.25819	0	0	4.44747	2.70879	-16.7597	-0.244708	-0.097616	0.126045	-34.5509	-1.86E-15	-17.1925	0	0	0.090962	4.93797	-1.66147	1.04606	-11.7702	376.725	549.711	403.434	403.434	403.434	12.5486	-28.7283	-0.821366	-320.96	427.264	268.906	185.584	185.584	185.584	-29.2501	-3.93556	-11.8141	29.0901	-4.74081	2.08233	1.0795	0.364975	3.44136	-592.282	-70.908	43.2416	0	0	2.72259
1709	0	5.70853	0	0	5.97272	2.74327	-17.076	-0.226936	-0.0947299	0.123518	-32.9251	-1.86E-15	-16.6443	0	0	0.0846573	5.12744	-3.77247	1.75739	0.602835	377.767	550.308	403.201	403.201	403.201	13.2892	-30.8221	-0.280929	-302.791	429.576	268.052	185.584	185.584	185.584	-31.3814	-3.83316	-12.5691	31.31	-4.75795	1.35646	0.995743	0.296711	3.3851	-528.164	-72.2283	40.3249	0	0	2.52838
1710	0	7.0056	0	0	7.3345	2.75454	-17.1792	-0.21346	-0.084493	0.113975	-31.6229	1.86E-15	-14.785	0	0	0.0788882	5.23052	-5.92591	2.72087	13.1568	378.729	552.365	403.059	403.059	403.059	13.8576	-33.1293	0.251574	-283.227	431.4	266.507	185.584	185.584	185.584	-33.7207	-3.74223	-13.1535	33.5593	-4.71256	0.280444	0.888773	0.235521	3.30857	-448.885	-63.7025	34.5484	0	0	2.19964
1711	0	8.14855	0	0	8.52791	2.74522	-17.094	-0.20693	-0.0687213	0.098503	-30.8827	-1.86E-15	-11.9605	0	0	0.0725953	5.24113	-8.09281	3.88527	25.6935	379.582	555.856	402.951	402.951	402.951	14.2714	-35.6448	0.765387	-262.353	432.798	264.352	185.584	185.584	185.584	-36.2645	-3.67129	-13.5827	35.8085	-4.62696	-1.08507	0.759368	0.18106	3.21174	-355.356	-47.0977	26.5966	0	0	1.74591
1712	0	9.14762	0	0	9.56229	2.7198	-16.8608	-0.207396	-0.0506543	0.0793804	-30.6247	-3.73E-15	-8.70368	0	0	0.0651483	5.1606	-10.2379	5.17495	37.9913	380.305	560.703	402.837	402.837	402.837	14.5569	-38.3659	1.25528	-240.249	433.851	261.72	185.584	185.584	185.584	-39.0121	-3.6264	-13.8808	38.0249	-4.51917	-2.65275	0.608441	0.127966	3.08849	-250.376	-26.6684	17.9026	0	0	1.20432
1713	0	10.0214	0	0	10.4581	2.68364	-16.5282	-0.212751	-0.033256	0.0588966	-30.4745	-5.59E-15	-5.54109	0	0	0.0565276	5.00032	-12.3203	6.49062	49.8122	380.879	566.773	402.692	402.692	402.692	14.7431	-41.2925	1.72105	-216.997	434.64	258.779	185.584	185.584	185.584	-41.9649	-3.61103	-14.0752	40.1721	-4.40361	-4.30909	0.440192	0.0717829	2.93482	-138.553	-7.13945	9.92448	0	0	0.635773
1714	0	10.7892	0	0	11.2379	2.64212	-16.145	-0.219829	-0.0188896	0.0397747	-29.9088	6.52E-15	-2.93723	0	0	0.0469948	4.78304	-14.296	7.7163	60.9151	381.287	573.882	402.496	402.497	402.497	14.8572	-44.4208	2.16515	-192.683	435.239	255.713	185.584	185.584	185.584	-45.1207	-3.62657	-14.1916	42.2109	-4.29149	-5.92092	0.266425	0.0125547	2.7491	-27.9458	7.41188	3.87998	0	0	0.119742
1715	0	11.4599	0	0	11.9136	2.59983	-15.7531	-0.226269	-0.00962933	0.0243116	-28.5179	1.86E-15	-1.31182	0	0	0.0368679	4.54135	-16.1215	8.73334	71.0752	381.51	581.806	402.24	402.24	402.24	14.921	-47.7353	2.58993	-167.404	435.702	252.693	185.584	185.584	185.584	-48.4648	-3.6728	-14.2508	44.1018	-4.19041	-7.34962	0.107027	-0.0445032	2.53758	70.9926	14.6116	0.524081	0	0	-0.270067
1716	0	12.0246	0	0	12.4784	2.55997	-15.3823	-0.230527	-0.00687881	0.0144938	-26.0836	5.13E-15	-0.991914	0	0	0.0263672	4.31304	-17.7589	9.43919	80.1061	381.537	590.294	401.91	401.91	401.91	14.948	-51.2028	2.99554	-141.271	436.058	249.859	185.584	185.584	185.584	-51.964	-3.74727	-14.2654	45.8094	-4.10409	-8.47124	-0.0148849	-0.0908213	2.3085	147.302	14.0971	0.0110735	0	0	-0.490521
1717	0	12.4521	0	0	12.9015	2.52374	-15.044	-0.232545	-0.0116391	0.0111654	-22.676	-4.66E-15	-2.21793	0	0	0.0161286	4.13404	-19.1795	9.7659	87.8786	381.365	599.095	401.498	401.498	401.498	14.9403	-54.7699	3.37789	-114.398	436.306	247.297	185.584	185.584	185.584	-55.5638	-3.84444	-14.2374	47.3057	-4.03227	-9.19756	-0.0810286	-0.119119	2.07484	193.296	6.85394	2.02736	0	0	-0.545747
1718	0	12.6915	0	0	13.1302	2.48993	-14.7275	-0.233197	-0.0239883	0.0136166	-18.598	1.86E-15	-5.06587	0	0	0.00765522	4.03125	-20.3661	9.69174	94.3307	381.01	607.976	400.996	400.996	400.996	14.8864	-58.3658	3.72653	-86.8859	436.408	245.036	185.584	185.584	185.584	-59.1904	-3.95506	-14.155	48.5731	-3.97135	-9.49067	-0.0857464	-0.124869	1.84997	207.405	-5.40981	5.93904	0	0	-0.481598
1719	0	12.6783	0	0	13.0965	2.45482	-14.3978	-0.233167	-0.0429716	0.0193473	-14.2569	4.66E-15	-9.40147	0	0	0.00354157	4.0175	-21.3128	9.24162	99.4671	380.504	616.734	400.4	400.4	400.4	14.7598	-61.9081	4.02205	-58.8077	436.289	243.059	185.584	185.584	185.584	-62.7564	-4.06642	-13.992	49.6057	-3.91511	-9.36638	-0.0366923	-0.108788	1.64459	194.594	-20.9209	10.807	0	0	-0.36143
1720	0	12.342	0	0	12.7259	2.41241	-13.9982	-0.233173	-0.0662717	0.0237532	-10.1655	0	-14.8047	0	0	0.00696591	4.08997	-22.0245	8.47829	103.351	379.893	625.208	399.712	399.712	399.712	14.52	-65.3092	4.23409	-30.2081	435.838	241.318	185.584	185.584	185.584	-66.1674	-4.16345	-13.7071	50.4086	-3.85582	-8.88697	0.0485394	-0.0754152	1.46883	165.14	-38.125	15.631	0	0	-0.240019
1721	0	11.6157	0	0	11.9484	2.35529	-13.4577	-0.235103	-0.0902327	0.0208213	-7.02425	-5.59E-15	-20.538	0	0	0.0196698	4.23192	-22.5145	7.48863	106.095	379.224	633.274	398.947	398.946	398.947	14.1167	-68.4835	4.322	-1.11543	434.913	239.755	185.584	185.584	185.584	-69.3297	-4.23002	-13.2474	50.9967	-3.78515	-8.1477	0.149711	-0.0315671	1.32935	131.22	-55.2532	19.2954	0	0	-0.146378
1722	0	10.4496	0	0	10.7148	2.27584	-12.702	-0.241259	-0.111141	0.00375385	-5.5871	-5.59E-15	-25.6675	0	0	0.0390866	4.41681	-22.8039	6.37035	107.848	378.543	640.839	398.128	398.128	398.128	13.495	-71.3577	4.23945	28.4323	433.358	238.338	185.584	185.584	185.584	-72.1625	-4.25021	-12.5546	51.3929	-3.69527	-7.26146	0.246099	0.013053	1.23005	105.593	-71.4825	21.2414	0	0	-0.0850664
1723	0	8.82737	0	0	9.01508	2.16764	-11.6655	-0.252722	-0.124704	-0.0335763	-6.38164	9.32E-16	-29.0831	0	0	0.0566559	4.6133	-22.9202	5.22117	108.792	377.883	647.84	397.295	397.295	397.295	12.6022	-73.8842	3.942	58.3513	431.011	237.084	185.584	185.584	185.584	-74.6132	-4.20977	-11.5718	51.626	-3.57955	-6.34427	0.318491	0.049114	1.16796	99.8783	-85.8129	21.1289	0	0	-0.0443068
1724	0	6.78211	0	0	6.89384	2.0269	-10.3056	-0.268546	-0.127127	-0.094325	-9.45401	-6.52E-15	-29.7515	0	0	0.0601637	4.79042	-22.896	4.13201	109.13	377.267	654.234	396.495	396.495	396.495	11.3978	-76.0514	3.39696	88.4703	427.735	236.082	185.584	185.584	185.584	-76.6702	-4.09842	-10.2553	51.7288	-3.43328	-5.50324	0.353733	0.0733177	1.13557	121.986	-96.4299	18.8899	0	0	-0.00760042
1725	0	4.40688	0	0	4.45727	1.85368	-8.61564	-0.284998	-0.116507	-0.176975	-14.1138	-6.52E-15	-27.038	0	0	0.0409741	4.92114	-22.7684	3.1836	109.088	376.704	659.995	395.781	395.781	395.781	9.86688	-77.8884	2.59317	118.499	423.448	235.491	185.584	185.584	185.584	-78.3704	-3.91279	-8.58897	51.7364	-3.25392	-4.83006	0.34334	0.0867837	1.11896	175.366	-101.044	14.7032	0	0	0.0342807
1726	0	1.85494	0	0	1.86744	1.65233	-6.63233	-0.295159	-0.094352	-0.274985	-18.8219	1.40E-15	-21.0096	0	0	0.00226362	4.98438	-22.5771	2.44464	108.896	376.194	665.107	395.207	395.207	395.207	8.03283	-79.4631	1.54812	148.019	418.158	235.518	185.584	185.584	185.584	-79.7968	-3.65807	-6.59701	51.6848	-3.04163	-4.39794	0.283829	0.0920411	1.1	259.13	-97.9225	9.09403	0	0	0.076899
1727	0	-0.677858	0	0	-0.679896	1.43099	-4.43359	-0.289045	-0.0652934	-0.378796	-21.3374	5.59E-15	-12.4711	0	0	-0.0398929	4.96589	-22.3622	1.96921	108.788	375.727	669.566	394.82	394.82	394.82	5.96269	-80.867	0.309188	176.513	411.984	236.362	185.584	185.584	185.584	-81.0604	-3.34649	-4.35063	51.6104	-2.79901	-4.25956	0.172199	0.0904263	1.05768	370.92	-86.3255	2.72408	0	0	0.103754
1728	0	-2.9918	0	0	-2.99387	1.20029	-2.12785	-0.255963	-0.0353405	-0.478908	-19.3142	2.91E-15	-2.73808	0	0	-0.0666903	4.85877	-22.1615	1.79197	108.977	375.287	673.371	394.654	394.654	394.654	3.76137	-82.1878	-1.05004	203.407	405.159	238.13	185.584	185.584	185.584	-82.2678	-2.99253	-1.96361	51.547	-2.53166	-4.44306	0.00460006	0.0828934	0.975614	509.161	-66.4729	-3.8644	0	0	0.092962
1729	0	-4.93478	0	0	-4.93481	0.972048	0.160165	-0.188949	-0.0106486	-0.568711	-11.2438	-2.56E-15	6.64892	0	0	-0.0694322	4.66357	-22.0073	1.92094	109.641	374.854	676.525	394.723	394.723	394.723	1.55594	-83.4746	-2.43678	228.124	397.994	240.75	185.584	185.584	185.584	-83.4809	-2.60828	0.421644	51.5238	-2.24774	-4.94623	-0.226179	0.0686504	0.844138	674.24	-39.9946	-10.4559	0	0	0.0246104
1730	0	-6.44637	0	0	-6.45161	0.758193	2.30362	-0.0901341	0.00401618	-0.644714	2.58609	-1.86E-15	14.2926	0	0	-0.052727	4.3885	-21.9227	2.32978	110.903	374.407	679.023	395.021	395.021	395.021	-0.526216	-84.7083	-3.74863	250.128	390.833	243.908	185.584	185.584	185.584	-84.6849	-2.20248	2.65587	51.5621	-1.95781	-5.72971	-0.521842	0.0481297	0.667874	863.831	-9.35412	-17.1471	0	0	-0.113387
1731	0	-7.57205	0	0	-7.59245	0.569801	4.18672	0.0269861	0.00674822	-0.706148	19.7341	0	19.2729	0	0	-0.0255493	4.04904	-21.9198	2.95269	112.814	373.92	680.851	395.52	395.52	395.52	-2.37876	-85.7939	-4.88594	268.957	383.99	247.047	185.584	185.584	185.584	-85.7796	-1.7835	4.60778	51.6727	-1.67389	-6.71293	-0.875942	0.023553	0.466051	1070.42	22.7622	-24.1403	0	0	-0.316928
1732	0	-8.43727	0	0	-8.47972	0.416341	5.71412	0.140544	-0.000818756	-0.753872	36.1842	3.26E-15	21.3064	0	0	0.00697593	3.66716	-21.9987	3.68537	115.347	373.368	681.979	396.175	396.175	396.175	-3.93007	-86.5833	-5.76656	284.245	377.7	249.466	185.584	185.584	185.584	-86.6052	-1.36345	6.18434	51.8544	-1.40789	-7.77582	-1.26764	-0.000433281	0.269689	1279.38	53.8546	-31.4097	0	0	-0.557266
1733	0	-9.19042	0	0	-9.25639	0.305226	6.8151	0.226285	-0.014943	-0.789216	47.5491	-4.66E-15	20.615	0	0	0.0403942	3.26973	-22.1492	4.39444	118.403	372.718	682.362	396.925	396.925	396.925	-5.145	-86.9247	-6.34021	295.721	372.099	250.473	185.584	185.584	185.584	-86.9944	-0.960403	7.34071	52.0948	-1.17029	-8.76891	-1.66491	-0.0183092	0.114738	1471.28	81.0928	-38.5077	0	0	-0.780108
1734	0	-9.93784	0	0	-10.0232	0.241561	7.44369	0.264782	-0.0309126	-0.811989	50.4791	-1.98E-15	17.8194	0	0	0.0634954	2.88617	-22.3542	4.93445	121.825	371.937	681.939	397.704	397.704	397.704	-6.01729	-86.7198	-6.60028	303.194	367.223	249.57	185.584	185.584	185.584	-86.8344	-0.598295	8.07929	52.3722	-0.968931	-9.53123	-2.02435	-0.0258187	0.0340567	1623.2	101.496	-44.5703	0	0	-0.91866
1735	0	-10.6954	0	0	-10.7908	0.227973	7.57763	0.247053	-0.0435432	-0.819693	43.7398	7.92E-15	13.9063	0	0	0.0628884	2.54551	-22.593	5.16903	125.425	370.997	680.644	398.448	398.448	398.448	-6.55863	-85.9694	-6.58708	306.552	363.038	246.589	185.584	185.584	185.584	-86.1157	-0.305047	8.44024	52.6594	-0.808204	-9.91253	-2.30148	-0.0209976	0.0467344	1713.37	113.288	-48.5695	0	0	-0.919672
1736	0	-11.3731	0	0	-11.4651	0.264732	7.21512	0.176895	-0.048256	-0.808099	28.6137	9.32E-16	10.0303	0	0	0.0397272	2.27349	-22.8455	4.99075	129.002	369.878	678.415	399.097	399.097	399.097	-6.79053	-84.7875	-6.37791	305.775	359.471	241.751	185.584	185.584	185.584	-84.9471	-0.108582	8.48636	52.9277	-0.689353	-9.79441	-2.45596	-0.00456049	0.15556	1724.75	116.927	-49.8256	0	0	-0.768279
1737	0	-11.798	0	0	-11.8724	0.350171	6.37033	0.0700549	-0.0423373	-0.773449	8.57083	-1.40E-15	7.12787	0	0	0.0178619	2.08974	-23.0939	4.33636	132.37	368.584	675.209	399.601	399.601	399.601	-6.74266	-83.3777	-6.06402	300.98	356.446	235.609	185.584	185.584	185.584	-83.5324	-0.0290456	8.28735	53.1509	-0.610916	-9.107	-2.4622	0.0207499	0.347338	1650.56	115.144	-48.6072	0	0	-0.498689
1738	0	-11.7672	0	0	-11.814	0.481295	5.06849	-0.0501448	-0.0256139	-0.713944	-11.7911	8.15E-16	5.57755	0	0	0.0279568	2.00512	-23.3245	3.19556	135.373	367.138	671.016	399.924	399.924	399.924	-6.45612	-81.98	-5.72145	292.451	353.909	228.909	185.584	185.584	185.584	-82.1153	-0.0677181	7.9075	53.3082	-0.568544	-7.83932	-2.31392	0.0523362	0.596078	1495.92	112.664	-46.3168	0	0	-0.179865
1739	0	-11.1139	0	0	-11.1332	0.654045	3.34553	-0.15914	-0.00193637	-0.629578	-28.1651	2.91E-15	5.03684	0	0	0.0794583	2.01952	-23.5281	1.61402	137.895	365.585	665.868	400.046	400.046	400.046	-5.98803	-80.8036	-5.38732	280.628	351.83	222.398	185.584	185.584	185.584	-80.9115	-0.196811	7.39992	53.3871	-0.555194	-6.04338	-2.01975	0.0876584	0.873122	1274.61	112.842	-44.6427	0	0	0.111554
1740	0	-9.76542	0	0	-9.76779	0.862593	1.25766	-0.239224	0.0210513	-0.522072	-37.9247	3.96E-15	4.692	0	0	0.149433	2.11996	-23.7003	-0.307012	139.869	363.98	659.85	399.959	399.959	399.959	-5.41414	-79.9709	-5.05292	266.065	350.191	216.658	185.584	185.584	185.584	-80.0508	-0.35703	6.80887	53.3852	-0.560704	-3.83427	-1.60006	0.124597	1.15435	1004.36	115.728	-44.2594	0	0	0.311364
1741	0	-7.76734	0	0	-7.76878	1.09789	-1.10178	-0.28598	0.0360532	-0.396424	-40.9101	-1.98E-15	3.87252	0	0	0.202405	2.27949	-23.8421	-2.41392	141.283	362.376	653.102	399.672	399.672	399.672	-4.8268	-79.4951	-4.67856	249.37	348.955	212.009	185.584	185.584	185.584	-79.5527	-0.468205	6.17747	53.3106	-0.571212	-1.38682	-1.08614	0.160075	1.42867	704.759	119.087	-44.2216	0	0	0.380257
1742	0	-5.262	0	0	-5.2724	1.34695	-3.59494	-0.305921	0.0428566	-0.263056	-38.9071	-6.52E-15	2.73372	0	0	0.220241	2.45748	-23.9593	-4.50886	142.166	360.811	645.812	399.206	399.205	399.205	-4.32131	-79.303	-4.21997	231.169	348.051	208.521	185.584	185.584	185.584	-79.3479	-0.45145	5.55056	53.1809	-0.569126	1.07396	-0.525494	0.197933	1.69589	400.588	124.33	-43.1164	0	0	0.31995
1743	0	-2.43356	0	0	-2.44726	1.59446	-6.05902	-0.304025	0.0444323	-0.137494	-33.8676	6.00E-15	1.73981	0	0	0.205102	2.60291	-24.0608	-6.36744	142.583	359.301	638.209	398.592	398.592	398.592	-3.96851	-79.2876	-3.64726	212.074	347.395	206.097	185.584	185.584	185.584	-79.3297	-0.253303	4.96328	53.0195	-0.53365	3.29289	0.0127771	0.241931	1.95797	126.445	132.948	-40.2011	0	0	0.178789
1744	0	0.53637	0	0	0.542098	1.82553	-8.33952	-0.283089	0.0402387	-0.0343411	-27.2964	-4.37E-15	0.866437	0	0	0.167206	2.66198	-24.1544	-7.76862	142.599	357.842	630.535	397.874	397.874	397.874	-3.79384	-79.3451	-2.95441	192.632	346.922	204.548	185.584	185.584	185.584	-79.3928	0.13832	4.43099	52.8504	-0.443632	5.01808	0.455114	0.290349	2.21399	-83.4599	141.849	-35.1875	0	0	0.0244238
1745	0	3.48839	0	0	3.54574	2.02773	-10.3136	-0.250524	0.0325266	0.0379045	-20.6298	-2.62E-15	0.183467	0	0	0.121996	2.58905	-24.241	-8.53364	142.253	356.429	623.024	397.099	397.099	397.099	-3.78004	-79.3902	-2.16472	173.277	346.581	203.636	185.584	185.584	185.584	-79.4488	0.692468	3.95556	52.6914	-0.281869	6.04397	0.747889	0.341839	2.45953	-208.062	150.266	-29.0129	0	0	-0.0935925
1746	0	6.29469	0	0	6.43367	2.19274	-11.9066	-0.215406	0.025118	0.0773914	-14.9637	-6.07E-15	-0.181179	0	0	0.0823681	2.35873	-24.3084	-8.56428	141.53	355.078	615.869	396.323	396.323	396.323	-3.88151	-79.3613	-1.32423	154.296	346.339	203.121	185.584	185.584	185.584	-79.4337	1.34794	3.53285	52.5483	-0.0406959	6.25383	0.86599	0.395513	2.68755	-241.35	159.344	-23.4552	0	0	-0.166288
1747	0	8.86302	0	0	9.10181	2.31763	-13.1001	-0.184536	0.0193228	0.0879208	-10.8479	-2.42E-15	-0.313128	0	0	0.0538283	1.97485	-24.3293	-7.86961	140.341	353.838	609.207	395.6	395.6	395.6	-4.04193	-79.2237	-0.485989	135.835	346.179	202.795	185.584	185.584	185.584	-79.31	2.03416	3.15607	52.4109	0.274391	5.64969	0.81483	0.441215	2.88532	-191.977	166.963	-19.5699	0	0	-0.20749
1748	0	11.1338	0	0	11.4754	2.40465	-13.9249	-0.162332	0.0153857	0.0770303	-8.44601	-6.62E-16	-0.303182	0	0	0.0366973	1.47288	-24.2627	-6.57211	138.532	352.784	603.103	394.976	394.976	394.976	-4.21161	-78.9642	0.304228	117.914	346.098	202.506	185.584	185.584	185.584	-79.0629	2.69046	2.81899	52.2515	0.644897	4.36015	0.632187	0.463518	3.0427	-82.1865	168.473	-17.1628	0	0	-0.212955
1749	0	13.0759	0	0	13.5107	2.45987	-14.4452	-0.149699	0.0114363	0.0531111	-7.52075	-1.07E-15	-0.375938	0	0	0.0275755	0.913889	-24.0615	-4.88911	135.89	351.996	597.558	394.486	394.486	394.486	-4.3557	-78.5856	1.01706	100.468	346.099	202.167	185.584	185.584	185.584	-78.6939	3.27683	2.51557	52.0269	1.04375	2.62066	0.372499	0.447667	3.15463	59.4456	157.782	-14.8743	0	0	-0.142429
1750	0	14.681	0	0	15.1923	2.49118	-14.7392	-0.144651	0.00605068	0.0233988	-7.5583	-2.90E-15	-0.683454	0	0	0.0224027	0.371059	-23.6812	-3.09379	132.183	351.52	592.531	394.147	394.147	394.146	-4.45577	-78.0999	1.63991	83.3795	346.182	201.748	185.584	185.584	185.584	-78.2145	3.77454	2.24053	51.6846	1.44277	0.730537	0.095499	0.388872	3.22624	203.915	132.167	-11.4986	0	0	0.0466135
1751	0	15.9561	0	0	16.5257	2.50659	-14.8836	-0.145084	-0.00102792	-0.00685126	-8.0857	1.66E-15	-1.25223	0	0	0.0184857	-0.0870399	-23.0868	-1.46593	127.194	351.354	587.964	393.962	393.962	393.962	-4.50596	-77.5217	2.17174	66.5149	346.338	201.262	185.584	185.584	185.584	-77.6392	4.18017	1.98984	51.1711	1.81928	-1.00213	-0.145781	0.29742	3.26943	326.698	95.3069	-6.97935	0	0	0.350526
1752	0	16.9174	0	0	17.5286	2.51321	-14.9455	-0.148677	-0.0087649	-0.0343292	-8.68848	-6.41E-16	-1.97896	0	0	0.0143447	-0.411053	-22.2579	-0.244171	120.761	351.453	583.817	393.926	393.926	393.926	-4.50863	-76.8631	2.61758	49.7419	346.544	200.748	185.584	185.584	185.584	-76.9808	4.49905	1.76133	50.4423	2.15912	-2.31383	-0.312438	0.193246	3.29502	410.746	56.1991	-2.49656	0	0	0.70642
1753	0	17.5832	0	0	18.2232	2.51693	-14.9804	-0.153414	-0.0154335	-0.0565893	-9.0784	-1.92E-15	-2.68338	0	0	0.00952822	-0.579602	-21.1892	0.41148	112.801	351.747	580.089	394.029	394.029	394.029	-4.47135	-76.1306	2.9844	32.945	346.771	200.256	185.584	185.584	185.584	-76.2461	4.7406	1.55538	49.4707	2.45504	-3.02655	-0.376582	0.0991667	3.30998	445.106	25.3671	0.406768	0	0	1.01569
1754	0	17.9703	0	0	18.6298	2.52217	-15.0293	-0.15759	-0.0196192	-0.0714832	-9.09886	4.19E-15	-3.2053	0	0	0.00427382	-0.601151	-19.8901	0.444015	103.331	352.174	576.825	394.26	394.26	394.26	-4.40389	-75.3226	3.27857	16.034	346.991	199.833	185.584	185.584	185.584	-75.4345	4.91493	1.37454	48.25	2.70353	-3.0737	-0.325266	0.0307387	3.31171	425.216	9.76085	0.855808	0	0	1.18031
1755	0	18.0913	0	0	18.7633	2.53131	-15.1148	-0.159823	-0.0205319	-0.077277	-8.70374	-2.45E-15	-3.44103	0	0	-0.000777055	-0.509556	-18.3839	-0.0923749	92.4753	352.689	574.113	394.608	394.608	394.608	-4.31494	-74.4304	3.50342	-1.04799	347.185	199.514	185.584	185.584	185.584	-74.5378	5.029	1.22268	46.7965	2.90233	-2.50773	-0.163307	-0.00683529	3.29177	353.276	10.2793	-0.855036	0	0	1.1307
1756	0	17.9552	0	0	18.6327	2.54406	-15.2338	-0.159563	-0.0187369	-0.0734182	-7.97024	-6.99E-16	-3.42024	0	0	-0.00490344	-0.354357	-16.7062	-1.04315	80.4545	353.27	572.066	395.066	395.066	395.066	-4.20805	-73.4402	3.65655	-18.3186	347.349	199.312	185.584	185.584	185.584	-73.5425	5.08252	1.10329	45.1459	3.05045	-1.48758	0.0842392	-0.0174576	3.24134	239.04	22.3408	-3.47654	0	0	0.847853
1757	0	17.5693	0	0	18.242	2.55693	-15.3539	-0.157337	-0.0150985	-0.0608938	-7.07314	3.38E-15	-3.20457	0	0	-0.00767844	-0.188295	-14.9021	-2.18337	67.5672	353.903	570.798	395.626	395.626	395.626	-4.08023	-72.3365	3.72798	-35.754	347.49	199.216	185.584	185.584	185.584	-72.4334	5.06554	1.01892	43.3476	3.14999	-0.24635	0.375025	-0.00819811	3.15445	99.0367	39.5191	-5.7365	0	0	0.376428
1758	0	16.9407	0	0	17.5931	2.56347	-15.4148	-0.154293	-0.0107284	-0.0428224	-6.18946	-2.45E-15	-2.87573	0	0	-0.0091516	-0.0549162	-13.0201	-3.26101	54.149	354.57	570.394	396.281	396.281	396.281	-3.92329	-71.1059	3.70197	-53.293	347.627	199.197	185.584	185.584	185.584	-71.1966	4.96048	0.970567	41.4562	3.20732	0.95458	0.660927	0.0174118	3.03478	-45.9506	57.2279	-7.07291	0	0	-0.182073
1759	0	16.0773	0	0	16.6881	2.55516	-15.3374	-0.151739	-0.00632864	-0.0228843	-5.42385	-2.33E-15	-2.46771	0	0	-0.00972095	0.0201992	-11.1064	-4.04215	40.5296	355.249	570.897	397.024	397.024	397.024	-3.7297	-69.7382	3.56227	-70.8493	347.779	199.214	185.584	185.584	185.584	-69.8217	4.74925	0.958524	39.5232	3.2325	1.87278	0.901532	0.0574567	2.89162	-176.249	73.4692	-7.66035	0	0	-0.708187
1760	0	14.9874	0	0	15.532	2.52302	-15.0373	-0.150341	-0.00189694	-0.00435174	-4.73145	-2.33E-16	-1.9441	0	0	-0.00981497	0.0331514	-9.19926	-4.34679	26.9939	355.927	572.301	397.85	397.85	397.85	-3.49945	-68.2272	3.29993	-88.3263	347.963	199.224	185.584	185.584	185.584	-68.3025	4.4228	0.983366	37.5909	3.23614	2.32175	1.07247	0.110851	2.73562	-277.328	88.6581	-8.09495	0	0	-1.10829
1761	0	13.6772	0	0	14.1325	2.45934	-14.4402	-0.149004	0.0036951	0.0102304	-3.8472	1.51E-15	-1.18132	0	0	-0.00948401	5.72E-05	-7.32532	-4.06944	13.759	356.608	574.556	398.75	398.75	398.75	-3.24395	-66.568	2.92061	-105.633	348.193	199.181	185.584	185.584	185.584	-66.6345	3.98888	1.04576	35.6893	3.22577	2.19174	1.16159	0.173097	2.57637	-340.127	103.946	-9.0489	0	0	-1.33331
1762	0	12.1455	0	0	12.496	2.35948	-13.4974	-0.145707	0.0110079	0.0190821	-2.43786	-6.72E-16	-0.155549	0	0	-0.00815084	-0.048239	-5.49903	-3.18722	0.962181	357.329	577.581	399.72	399.72	399.72	-2.98406	-64.7527	2.44824	-122.699	348.482	199.039	185.584	185.584	185.584	-64.8104	3.47418	1.14444	33.8353	3.20325	1.45731	1.16695	0.234292	2.41945	-361.774	119.013	-10.7844	0	0	-1.38069
1763	0	10.378	0	0	10.6204	2.22304	-12.1971	-0.138874	0.0194674	0.0209957	-0.31174	-2.33E-15	0.991769	0	0	-0.00445076	-0.0736628	-3.72365	-1.75814	-11.3413	358.151	581.276	400.751	400.751	400.751	-2.74557	-62.7645	1.92318	-139.492	348.851	198.746	185.584	185.584	185.584	-62.8139	2.92091	1.27531	32.033	3.16424	0.174945	1.0951	0.281892	2.26865	-345.508	131.78	-13.1256	0	0	-1.2805
1764	0	8.3448	0	0	8.48981	2.05388	-10.5672	-0.12818	0.0273005	0.0154283	2.44182	-2.33E-16	1.96367	0	0	0.00369082	-0.0392286	-1.99379	0.089739	-23.1706	359.144	585.539	401.839	401.839	401.839	-2.55536	-60.5748	1.39584	-156.026	349.322	198.239	185.584	185.584	185.584	-60.6169	2.38017	1.43291	30.2764	3.10049	-1.52859	0.9657	0.302464	2.12684	-301.426	138.528	-15.5147	0	0	-1.0842
1765	0	6.00298	0	0	6.07263	1.85916	-8.66939	-0.1151	0.0320107	0.00289911	5.37032	-2.45E-15	2.39114	0	0	0.0178818	0.0832795	-0.298993	2.17998	-34.5984	360.361	590.271	402.979	402.979	402.979	-2.43937	-58.145	0.918714	-172.366	349.915	197.457	185.584	185.584	185.584	-58.1814	1.90469	1.61373	28.5526	3.00304	-3.47833	0.809314	0.286168	1.99416	-245.041	135.21	-17.2543	0	0	-0.854086
1766	0	3.30581	0	0	3.3278	1.64769	-6.58639	-0.102441	0.031737	-0.0158386	7.72372	2.21E-15	2.01033	0	0	0.0368708	0.307985	1.37212	4.31818	-45.7186	361.826	595.385	404.174	404.174	404.174	-2.42216	-55.4325	0.539395	-188.615	350.634	196.354	185.584	185.584	185.584	-55.4653	1.54284	1.82004	26.8468	2.86571	-5.48167	0.661907	0.231826	1.8713	-193.092	119.827	-17.9996	0	0	-0.652108
1767	0	0.215117	0	0	0.215754	1.42832	-4.40691	-0.0940334	0.0259248	-0.0398222	8.54533	-1.81E-15	0.760978	0	0	0.0539782	0.633242	3.02795	6.32505	-56.6075	363.52	600.803	405.429	405.43	405.429	-2.5263	-52.4001	0.295808	-204.901	351.46	194.92	185.584	185.584	185.584	-52.4324	1.33389	2.06218	25.1482	2.68704	-7.36138	0.556734	0.144567	1.75796	-159.98	92.3621	-17.7626	0	0	-0.531375
1768	0	-3.28319	0	0	-3.28566	1.20879	-2.21296	-0.0945108	0.0154572	-0.068055	6.79999	-2.56E-15	-1.18783	0	0	0.0563007	1.04358	4.67053	8.06466	-67.2902	365.39	606.449	406.755	406.755	406.755	-2.77021	-49.0273	0.213472	-221.35	352.351	193.204	185.584	185.584	185.584	-49.0634	1.30391	2.35809	23.4542	2.47023	-8.98362	0.518524	0.0351668	1.65401	-155.527	54.6945	-16.7851	0	0	-0.526428
1769	0	-7.16211	0	0	-7.16212	0.995158	-0.0715961	-0.108122	0.0024869	-0.0990445	1.63303	6.99E-16	-3.46791	0	0	0.0282373	1.51461	6.29309	9.46222	-77.7201	367.361	612.242	408.163	408.163	408.163	-3.16391	-45.3246	0.303855	-238.048	353.246	191.336	185.584	185.584	185.584	-45.3707	1.46203	2.72959	21.7737	2.22208	-10.2754	0.559507	-0.0852139	1.5582	-184.425	9.28291	-15.2985	0	0	-0.646118
1770	0	-11.3379	0	0	-11.3447	0.791675	1.96831	-0.137776	-0.0104086	-0.130983	-7.37456	1.86E-15	-5.60904	0	0	-0.0407113	2.01898	7.87873	10.5086	-87.774	369.354	618.083	409.665	409.665	409.665	-3.7044	-41.3464	0.563121	-254.997	354.084	189.53	185.584	185.584	185.584	-41.4109	1.79735	3.19585	20.1274	1.95123	-11.229	0.677629	-0.206523	1.46845	-245.96	-41.4448	-13.3135	0	0	-0.868391
1771	0	-15.6596	0	0	-15.6964	0.601188	3.87351	-0.182263	-0.0201639	-0.160943	-19.8175	0	-7.03959	0	0	-0.1455	2.53174	9.40083	11.2517	-97.2645	371.296	623.85	411.263	411.263	411.263	-4.37133	-37.2016	0.970444	-272.075	354.827	188.07	185.584	185.584	185.584	-37.2951	2.27752	3.76506	18.5457	1.66702	-11.8929	0.854994	-0.320914	1.37983	-334.028	-94.659	-10.6697	0	0	-1.14074
1772	0	-19.9113	0	0	-20.0116	0.425959	5.61861	-0.235136	-0.0253509	-0.185778	-34.3276	5.94E-15	-7.30689	0	0	-0.259704	3.03352	10.8255	11.7764	-105.964	373.12	629.396	412.954	412.954	412.954	-5.12466	-33.0538	1.48609	-289.014	355.477	187.265	185.584	185.584	185.584	-33.1875	2.84923	4.42573	17.0654	1.37902	-12.3518	1.05957	-0.422866	1.28394	-436.228	-147.53	-7.0516	0	0	-1.38622
1773	0	-23.833	0	0	-24.0332	0.268427	7.17864	-0.284734	-0.0256457	-0.20262	-48.6507	5.82E-15	-6.0605	0	0	-0.341964	3.51085	12.1159	12.1784	-113.637	374.771	634.555	414.72	414.72	414.72	-5.90775	-29.1062	2.04937	-305.422	356.086	187.382	185.584	185.584	185.584	-29.2894	3.44142	5.14347	15.7249	1.09683	-12.7007	1.25489	-0.509069	1.1715	-536.181	-196.758	-2.34715	0	0	-1.52584
1774	0	-27.1613	0	0	-27.4901	0.131781	8.52328	-0.32079	-0.0203991	-0.210762	-60.4651	0	-3.0269	0	0	-0.357165	3.95423	13.2375	12.5397	-120.072	376.203	639.152	416.532	416.532	416.532	-6.65446	-25.5699	2.58033	-320.862	356.753	188.577	185.584	185.584	185.584	-25.8061	3.97142	5.86358	14.5589	0.829857	-13.0197	1.40742	-0.575829	1.03678	-617.341	-237.521	3.00993	0	0	-1.50532
1775	0	-29.6734	0	0	-30.1392	0.0205144	9.61126	-0.338663	-0.0107302	-0.211429	-68.0397	-5.59E-15	1.61176	0	0	-0.293794	4.35527	14.1625	12.9111	-125.104	377.374	643.018	418.349	418.349	418.349	-7.29534	-22.6286	2.98744	-334.941	357.612	190.877	185.584	185.584	185.584	-22.9121	4.35315	6.51717	13.5951	0.586974	-13.3574	1.49731	-0.620777	0.883441	-668.609	-266.028	8.32598	0	0	-1.32062
1776	0	-31.2204	0	0	-31.8009	-0.0593311	10.3877	-0.337583	0.00364841	-0.207151	-70.3298	-9.32E-15	7.38145	0	0	-0.168499	4.70448	14.8735	13.3052	-128.634	378.255	646.006	420.12	420.12	420.12	-7.76372	-20.4115	3.18068	-347.387	358.804	194.204	185.584	185.584	185.584	-20.7249	4.50702	7.03123	12.8506	0.375631	-13.7234	1.51735	-0.640604	0.719056	-685.756	-278	12.5206	0	0	-1.01293
1777	0	-31.7488	0	0	-32.388	-0.0998571	10.7804	-0.320104	0.0212501	-0.19996	-67.1606	-3.73E-15	13.2457	0	0	-0.0184192	4.99072	15.3652	13.6971	-130.632	378.825	647.998	421.79	421.79	421.79	-7.99628	-18.9719	3.08916	-358.085	360.473	198.427	185.584	185.584	185.584	-19.2875	4.37098	7.33567	12.3312	0.201204	-14.0897	1.47311	-0.63316	0.552617	-671.723	-271.612	14.6899	0	0	-0.65212
1778	0	-31.3055	0	0	-31.9246	-0.0919215	10.7036	-0.290449	0.0384228	-0.189809	-59.2007	3.73E-15	17.8505	0	0	0.113693	5.20242	15.6435	14.0336	-131.138	379.081	648.917	423.299	423.299	423.299	-7.93626	-18.2758	2.67976	-367.084	362.738	203.407	185.584	185.584	185.584	-18.5604	3.91326	7.37171	12.032	0.0662941	-14.4001	1.37835	-0.599215	0.393546	-634.995	-248.748	14.4616	0	0	-0.308098
1779	0	-30.0297	0	0	-30.55	-0.0273607	10.0773	-0.254339	0.0506218	-0.174436	-47.9357	3.73E-15	20.0615	0	0	0.195237	5.33001	15.7238	14.2439	-130.252	379.032	648.726	424.589	424.589	424.589	-7.54445	-18.2025	1.97087	-374.57	365.674	209.015	185.584	185.584	185.584	-18.4257	3.14411	7.10337	11.9383	-0.0296778	-14.5816	1.25091	-0.54242	0.24707	-587.394	-214.143	12.1029	0	0	-0.0265536
1780	0	-28.1298	0	0	-28.5002	0.0976801	8.85742	-0.220528	0.0547488	-0.150023	-35.6527	-3.73E-15	19.4744	0	0	0.216483	5.3686	15.6278	14.2523	-128.119	378.707	647.422	425.604	425.604	425.604	-6.81459	-18.5626	1.03267	-380.82	369.284	215.124	185.584	185.584	185.584	-18.7057	2.1194	6.52824	12.0293	-0.0906907	-14.5574	1.11395	-0.468785	0.119791	-544.547	-174.149	8.50382	0	0	0.181943
1781	0	-25.8485	0	0	-26.0611	0.279927	7.06509	-0.199314	0.0510513	-0.114153	-25.0022	1.86E-15	16.6054	0	0	0.193346	5.32004	15.3799	13.9893	-124.917	378.154	645.041	426.29	426.29	426.29	-5.78267	-19.1358	-0.0304433	-386.114	373.493	221.59	185.584	185.584	185.584	-19.1982	0.930689	5.6804	12.2802	-0.123968	-14.2579	0.988941	-0.383196	0.0194017	-521.275	-133.813	4.71179	0	0	0.338722
1782	0	-23.4184	0	0	-23.5057	0.508591	4.79679	-0.198002	0.0428112	-0.0676168	-18.1949	-1.86E-15	12.6116	0	0	0.155291	5.19399	15.0035	13.4007	-120.835	377.438	641.644	426.6	426.6	426.6	-4.52059	-19.7223	-1.109	-390.653	378.167	228.235	185.584	185.584	185.584	-19.7203	-0.31709	4.62082	12.6666	-0.139585	-13.6299	0.892658	-0.289448	-0.0429944	-527.077	-95.7207	1.5373	0	0	0.479785
1783	0	-21.0233	0	0	-21.0397	0.767625	2.20918	-0.217365	0.0339714	-0.0148771	-16.3106	3.26E-15	8.72543	0	0	0.126851	5.00778	14.5184	12.4548	-116.055	376.639	637.314	426.495	426.495	426.495	-3.11514	-20.1842	-2.11357	-394.485	383.149	234.855	185.584	185.584	185.584	-20.1457	-1.52866	3.41924	13.1671	-0.149898	-12.6438	0.831361	-0.189633	-0.0557557	-562.158	-59.9498	-0.534815	0	0	0.636555
1784	0	-18.7758	0	0	-18.7766	1.0393	-0.514224	-0.252251	0.0269017	0.0374294	-19.1285	-5.13E-15	5.7833	0	0	0.117647	4.78525	13.9387	11.1474	-110.735	375.851	632.154	425.947	425.947	425.947	-1.6439	-20.4645	-2.98381	-397.497	388.296	241.248	185.584	185.584	185.584	-20.4215	-2.63141	2.13578	13.7663	-0.168709	-11.2977	0.802846	-0.0860308	-0.00601952	-618.463	-25.4743	-1.18789	0	0	0.825869
1785	0	-16.7139	0	0	-16.7407	1.30736	-3.19927	-0.29484	0.0218556	0.0832015	-25.4345	3.26E-15	4.05664	0	0	0.125192	4.55477	13.2721	9.50377	-104.993	375.171	626.281	424.949	424.949	424.949	-0.159867	-20.5826	-3.6837	-399.446	393.499	247.237	185.584	185.584	185.584	-20.5643	-3.57675	0.810713	14.4565	-0.210065	-9.61956	0.803668	0.0170247	0.115325	-685.249	8.02314	-0.176552	0	0	1.05339
1786	0	-14.813	0	0	-14.8884	1.55889	-5.70613	-0.33733	0.0176252	0.118487	-33.5053	-4.67E-15	3.33232	0	0	0.142824	4.34688	12.52	7.57943	-98.8957	374.692	619.825	423.513	423.513	423.513	1.31063	-20.6139	-4.19104	-400.026	398.682	252.687	185.584	185.584	185.584	-20.6442	-4.33461	-0.535819	15.238	-0.287105	-7.66715	0.831517	0.114115	0.313701	-752.409	39.7016	2.54128	0	0	1.31906
1787	0	-13.0064	0	0	-13.1345	1.78485	-7.93974	-0.372339	0.0141011	0.141653	-41.4763	-5.36E-15	3.2761	0	0	0.165345	4.19169	11.6777	5.45869	-92.4569	374.492	612.931	421.681	421.681	421.681	2.76117	-20.6659	-4.49047	-398.925	403.795	257.513	185.584	185.584	185.584	-20.7614	-4.88832	-1.89767	16.1196	-0.410766	-5.52639	0.885366	0.200233	0.588289	-811.749	68.5161	6.40742	0	0	1.62082
1788	0	-11.211	0	0	-11.381	1.98017	-9.85137	-0.394291	0.011226	0.153243	-47.7554	1.86E-15	3.4817	0	0	0.188769	4.1163	10.7355	3.25112	-85.634	374.627	605.753	419.522	419.522	419.522	4.19865	-20.8519	-4.5724	-395.878	408.81	261.677	185.584	185.584	185.584	-21.0221	-5.23402	-3.27818	17.116	-0.588459	-3.30742	0.962102	0.272088	0.930043	-856.841	92.8589	10.5882	0	0	1.95126
1789	0	-9.35078	0	0	-9.54181	2.14341	-11.4323	-0.400587	0.00760103	0.154291	-51.3108	-9.78E-15	3.45634	0	0	0.208335	4.14189	9.68035	1.08436	-78.34	375.118	598.462	417.136	417.136	417.136	5.63729	-21.2702	-4.43691	-390.709	413.721	265.174	185.584	185.584	185.584	-21.5183	-5.38322	-4.68631	18.2462	-0.823309	-1.13716	1.05354	0.327042	1.32438	-882.025	109.811	14.6523	0	0	2.28741
1790	0	-7.3738	0	0	-7.55987	2.27587	-12.7022	-0.390482	0.00165254	0.146373	-51.6475	-3.73E-15	2.80309	0	0	0.218187	4.2811	8.49761	-0.907121	-70.4611	375.956	591.242	414.644	414.644	414.644	7.09052	-21.9896	-4.09863	-383.345	418.53	268.035	185.584	185.584	185.584	-22.3143	-5.36521	-6.13008	19.529	-1.11357	0.852067	1.14758	0.363994	1.74942	-883.297	116.927	18.4354	0	0	2.59151
1791	0	-5.26354	0	0	-5.4181	2.3807	-13.6984	-0.364434	-0.00699136	0.131612	-48.7732	0	1.37587	0	0	0.213105	4.53582	7.17357	-2.59607	-61.8798	377.097	584.287	412.18	412.18	412.18	8.56368	-23.0409	-3.58904	-373.823	423.237	270.308	185.584	185.584	185.584	-23.4388	-5.22595	-7.60983	20.9794	-1.45334	2.53639	1.22873	0.385497	2.1773	-859.012	114.018	21.7361	0	0	2.82015
1792	0	-3.04485	0	0	-3.14469	2.46231	-14.4682	-0.325748	-0.0180778	0.11309	-43.3231	8.39E-15	-0.778295	0	0	0.191651	4.89631	5.698	-3.87653	-52.4993	378.478	577.802	409.877	409.877	409.877	10.0506	-24.4128	-2.95394	-362.291	427.828	272.05	185.584	185.584	185.584	-24.881	-5.02211	-9.11463	22.6039	-1.83341	3.81415	1.28558	0.394609	2.5762	-812.446	102.456	24.5017	0	0	2.94284
1793	0	-0.780753	0	0	-0.808541	2.52582	-15.0635	-0.280805	-0.0302703	0.0942989	-36.4822	2.80E-15	-3.39686	0	0	0.158223	5.34205	4.06645	-4.67447	-42.2637	380.027	571.992	407.852	407.852	407.852	11.5341	-26.0557	-2.24526	-348.98	432.271	273.303	185.584	185.584	185.584	-26.5939	-4.80995	-10.6224	24.3982	-2.24303	4.61592	1.31028	0.395778	2.91728	-750.26	85.6191	26.5852	0	0	2.95327
1794	0	1.44269	0	0	1.49742	2.57641	-15.5353	-0.238256	-0.0418858	0.0785324	-29.7518	-7.45E-15	-6.11122	0	0	0.121671	5.84424	2.2816	-4.95332	-31.1704	381.674	567.054	406.188	406.188	406.188	12.9892	-27.8972	-1.51014	-334.163	436.521	274.087	185.584	185.584	185.584	-28.5089	-4.63307	-12.1031	26.3469	-2.67139	4.90928	1.30398	0.392361	3.17934	-681.816	67.4916	27.8739	0	0	2.87418
1795	0	3.53945	0	0	3.68093	2.61854	-15.9267	-0.204558	-0.0519638	0.0678684	-24.3425	0	-8.60467	0	0	0.0901308	6.36959	0.353453	-4.71241	-19.2728	383.361	563.165	404.926	404.926	404.926	14.3874	-29.865	-0.78144	-318.095	440.525	274.396	185.584	185.584	185.584	-30.5568	-4.51444	-13.5248	28.4255	-3.10909	4.69666	1.27192	0.388342	3.35727	-614.732	51.7236	28.453	0	0	2.7389
1796	0	5.44298	0	0	5.67062	2.65501	-16.2642	-0.181953	-0.0597824	0.062381	-20.8308	-1.86E-15	-10.6117	0	0	0.0675639	6.88425	-1.70196	-3.97871	-6.67407	385.046	560.477	404.06	404.06	404.06	15.7004	-31.9072	-0.0746309	-300.973	444.235	274.208	185.584	185.584	185.584	-32.6866	-4.4564	-14.8575	30.6042	-3.54866	4.00674	1.21978	0.387823	3.45718	-552.111	41.207	28.3887	0	0	2.57065
1797	0	7.11476	0	0	7.42412	2.68647	-16.5544	-0.169564	-0.0647283	0.060698	-19.2055	0	-11.9344	0	0	0.0537991	7.35668	-3.86406	-2.79697	6.48228	386.706	559.11	403.545	403.545	403.545	16.9028	-33.9994	0.608422	-282.916	447.611	273.499	185.584	185.584	185.584	-34.8725	-4.44754	-16.0764	32.8515	-3.98465	2.88455	1.14802	0.395785	3.49428	-491.772	37.9584	27.7465	0	0	2.36892
1798	0	8.54307	0	0	8.92638	2.71178	-16.7872	-0.16514	-0.0665226	0.0607856	-19.0677	3.73E-15	-12.4853	0	0	0.0463499	7.75937	-6.10811	-1.22492	20.0177	388.328	559.15	403.309	403.309	403.309	17.9752	-36.1428	1.27373	-263.978	450.63	272.26	185.584	185.584	185.584	-37.1128	-4.4712	-17.1642	35.1361	-4.41287	1.38694	1.05397	0.41354	3.48169	-428.537	42.5067	26.5779	0	0	2.1143
1799	0	9.73625	0	0	10.1826	2.72876	-16.9431	-0.165987	-0.0651909	0.0607116	-19.8166	3.73E-15	-12.2883	0	0	0.0421814	8.07042	-8.40408	0.665184	33.7202	389.913	560.64	403.269	403.269	403.269	18.906	-38.3554	1.9299	-244.169	453.288	270.502	185.584	185.584	185.584	-39.4224	-4.51189	-18.1124	37.426	-4.82964	-0.415582	0.93531	0.43852	3.42826	-356.962	53.8498	24.9657	0	0	1.7838
1800	0	10.7138	0	0	11.2096	2.73509	-17.0011	-0.170199	-0.061144	0.0595207	-20.8745	1.86E-15	-11.4833	0	0	0.0388976	8.27575	-10.7151	2.78259	47.3459	391.463	563.575	403.339	403.339	403.339	19.6928	-40.6618	2.58496	-223.476	455.596	268.266	185.584	185.584	185.584	-41.8234	-4.55843	-18.9209	39.6865	-5.23106	-2.43451	0.792535	0.463981	3.33543	-274.069	69.4206	22.9611	0	0	1.37032
1801	0	11.4985	0	0	12.028	2.72898	-16.9451	-0.176011	-0.0555936	0.0567861	-21.7121	-5.59E-15	-10.3481	0	0	0.0349005	8.37174	-12.9965	5.0158	60.6254	392.979	567.889	403.443	403.443	403.443	20.3407	-43.0847	3.24477	-201.888	457.58	265.618	185.584	185.584	185.584	-44.337	-4.60465	-19.5969	41.8793	-5.61235	-4.56076	0.628255	0.48072	3.20336	-179.519	85.0458	20.7862	0	0	0.891219
1802	0	12.1091	0	0	12.6555	2.70952	-16.7664	-0.181708	-0.0500634	0.0528299	-21.9032	1.86E-15	-9.21762	0	0	0.0294961	8.36752	-15.1974	7.23478	73.2767	394.455	573.454	403.517	403.517	403.517	20.8594	-45.6367	3.91188	-179.404	459.269	262.64	185.584	185.584	185.584	-46.9752	-4.6482	-20.1515	43.963	-5.96749	-6.66658	0.447739	0.480319	3.03093	-76.3748	96.1492	18.6227	0	0	0.392303
1803	0	12.5534	0	0	13.0995	2.67667	-16.464	-0.18612	-0.0457844	0.0480246	-21.2137	9.32E-16	-8.38707	0	0	0.0228627	8.28555	-17.263	9.29931	85.0241	395.869	580.078	403.511	403.511	403.511	21.2584	-48.3149	4.58453	-156.045	460.689	259.418	185.584	185.584	185.584	-49.7345	-4.68834	-20.5952	45.895	-6.28945	-8.61369	0.262676	0.460771	2.82505	28.7944	99.7164	16.4582	0	0	-0.0609974
1804	0	12.8236	0	0	13.3528	2.63126	-16.0445	-0.18928	-0.0429323	0.0429489	-19.6814	4.66E-15	-8.00265	0	0	0.0157891	8.15941	-19.14	11.0732	95.6211	397.19	587.519	403.39	403.39	403.39	21.5428	-51.0967	5.25664	-131.85	461.856	256.029	185.584	185.584	185.584	-52.5912	-4.72274	-20.934	47.6352	-6.57077	-10.2675	0.0894687	0.426157	2.59511	126.661	95.2723	13.9864	0	0	-0.403527
1805	0	12.8962	0	0	13.3933	2.57504	-15.5226	-0.19244	-0.0412803	0.0378848	-17.6147	0	-8.10943	0	0	0.00929402	8.0284	-20.7818	12.4419	104.872	398.382	595.505	403.133	403.133	403.133	21.7118	-53.9417	5.91938	-106.879	462.774	252.531	185.584	185.584	185.584	-55.5016	-4.74465	-21.1687	49.1494	-6.80493	-11.5151	-0.0522237	0.385386	2.35593	207.185	84.9981	10.8752	0	0	-0.592822
1806	0	12.7354	0	0	13.1876	2.51042	-14.9194	-0.197054	-0.0405831	0.033099	-15.4671	-2.80E-15	-8.68882	0	0	0.00413712	7.93023	-22.153	13.3294	112.648	399.413	603.759	402.733	402.733	402.733	21.7574	-56.7972	6.56294	-81.1953	463.437	248.973	185.584	185.584	185.584	-58.4081	-4.74127	-21.2951	50.4128	-6.98774	-12.2823	-0.144705	0.348183	2.12206	261.981	72.5573	6.96627	0	0	-0.623363
1807	0	12.3003	0	0	12.6976	2.43987	-14.257	-0.204263	-0.0403423	0.0282807	-13.7474	9.32E-16	-9.63993	0	0	0.000266295	7.89348	-23.2327	13.7093	118.893	400.273	612.024	402.195	402.195	402.195	21.6648	-59.6055	7.17673	-54.859	463.833	245.391	185.584	185.584	185.584	-61.2462	-4.69473	-21.3041	51.4114	-7.11839	-12.5464	-0.182339	0.319948	1.90443	288.202	61.2402	2.39377	0	0	-0.530001
1808	0	11.5514	0	0	11.887	2.36526	-13.5522	-0.215627	-0.0399018	0.0220652	-13.0366	-3.73E-15	-10.7953	0	0	-0.00374512	7.93254	-24.0153	13.6063	123.622	400.969	620.077	401.54	401.54	401.54	21.4142	-62.3117	7.74772	-27.9204	463.939	241.828	185.584	185.584	185.584	-63.9537	-4.5857	-21.1818	52.1428	-7.19982	-12.3374	-0.166926	0.30297	1.7145	287.905	53.472	-2.63919	0	0	-0.367888
1809	0	10.4596	0	0	10.7297	2.28721	-12.8103	-0.232608	-0.0383394	0.0118222	-13.8726	-3.73E-15	-11.9072	0	0	-0.0109336	8.04615	-24.5087	13.0871	126.911	401.526	627.746	400.797	400.797	400.797	20.9832	-64.8716	8.25811	-0.419961	463.732	238.344	185.584	185.584	185.584	-66.4797	-4.39878	-20.9097	52.6148	-7.23755	-11.7305	-0.111207	0.295026	1.55987	268.361	49.8257	-7.83193	0	0	-0.192741
1810	0	9.01719	0	0	9.22121	2.20497	-12.024	-0.256341	-0.0339136	-0.00614705	-16.6317	1.86E-15	-12.6072	0	0	-0.0253793	8.21943	-24.7321	12.2462	128.886	401.978	634.901	400.007	400.007	400.007	20.3513	-67.2595	8.68378	27.6014	463.182	235.041	185.584	185.584	185.584	-68.7953	-4.12791	-20.4656	52.8444	-7.23797	-10.8308	-0.0291449	0.293555	1.4471	238.786	50.3771	-13.198	0	0	-0.0421495
1811	0	7.24813	0	0	7.38901	2.11686	-11.1763	-0.28686	-0.025302	-0.0354659	-21.3353	-9.32E-15	-12.5589	0	0	-0.0498936	8.42799	-24.7141	11.1905	129.711	402.361	641.458	399.221	399.221	399.221	19.5051	-69.4762	8.99577	56.0829	462.262	232.078	185.584	185.584	185.584	-70.9022	-3.78005	-19.8278	52.8562	-7.20675	-9.7581	0.0624433	0.295934	1.3778	209.052	54.3269	-18.6911	0	0	0.0685039
1812	0	5.21679	0	0	5.30157	2.02087	-10.247	-0.321479	-0.0121239	-0.078544	-27.3839	6.52E-15	-11.5523	0	0	-0.0826129	8.64284	-24.4908	10.0277	129.581	402.701	647.365	398.492	398.492	398.492	18.4437	-71.5527	9.16399	84.9184	460.951	229.679	185.584	185.584	185.584	-72.8375	-3.37576	-18.9796	52.6815	-7.14752	-8.63328	0.150411	0.299941	1.34841	187.405	60.1744	-24.1507	0	0	0.141892
1813	0	3.02949	0	0	3.06916	1.91531	-9.21878	-0.353532	0.00415506	-0.135755	-33.4073	6.52E-15	-9.62871	0	0	-0.114664	8.83469	-24.1036	8.8575	128.719	403.016	652.606	397.88	397.88	397.88	17.1807	-73.5484	9.16207	113.932	459.241	228.124	185.584	185.584	185.584	-74.6709	-2.94597	-17.9147	52.3571	-7.06123	-7.56835	0.218853	0.301027	1.34467	181.611	64.9996	-29.2348	0	0	0.191298
1814	0	0.823253	0	0	0.831504	1.79912	-8.08005	-0.372484	0.0205892	-0.205074	-37.3937	7.92E-15	-7.06825	0	0	-0.13266	8.97753	-23.5988	7.7673	127.363	403.313	657.183	397.439	397.439	397.439	15.7441	-75.5368	8.97093	142.856	457.135	227.698	185.584	185.584	185.584	-76.488	-2.52487	-16.6396	51.9242	-6.94669	-6.65927	0.256965	0.294692	1.34734	197.392	65.4374	-33.7892	0	0	0.233548
1815	0	-1.25914	0	0	-1.26812	1.67191	-6.82601	-0.366617	0.0341113	-0.282721	-37.2136	-6.29E-15	-4.25794	0	0	-0.126617	9.05093	-23.0248	6.82964	125.765	403.591	661.121	397.215	397.215	397.215	14.1711	-77.5817	8.58074	171.327	454.646	228.619	185.584	185.584	185.584	-78.3634	-2.14109	-15.1734	51.427	-6.80141	-5.98178	0.25379	0.274453	1.33191	239.797	57.9965	-38.0789	0	0	0.282744
1816	0	-3.10162	0	0	-3.11577	1.53405	-5.45937	-0.327638	0.0425603	-0.363975	-31.3974	8.62E-15	-1.57736	0	0	-0.0973917	9.0411	-22.4307	6.10108	124.18	403.844	664.456	397.239	397.239	397.239	12.5031	-79.7083	7.99215	198.885	451.794	230.952	185.584	185.584	185.584	-80.3299	-1.81034	-13.5459	50.9102	-6.62305	-5.58857	0.204194	0.235548	1.27747	311.139	40.8991	-42.8134	0	0	0.341014
1817	0	-4.64271	0	0	-4.65404	1.38677	-3.99251	-0.255116	0.0442425	-0.444183	-19.8299	-8.15E-16	0.597367	0	0	-0.0560911	8.941	-21.8634	5.62111	122.851	404.058	667.231	397.519	397.519	397.52	10.7817	-81.8815	7.21789	225.002	448.598	234.539	185.584	185.584	185.584	-82.357	-1.53269	-11.7957	50.4176	-6.41104	-5.50789	0.107257	0.176102	1.17347	410.504	14.2461	-48.6189	0	0	0.393371
1818	0	-5.8859	0	0	-5.8913	1.23233	-2.44864	-0.157177	0.0382202	-0.519506	-3.89237	-1.49E-15	1.98434	0	0	-0.0155272	8.74967	-21.3652	5.41015	122.001	404.22	669.492	398.042	398.042	398.042	9.04453	-84.0025	6.2835	249.134	445.081	238.983	185.584	185.584	185.584	-84.3484	-1.29507	-9.96668	49.9889	-6.1676	-5.74268	-0.0358015	0.098094	1.0217	533.976	-19.392	-55.7331	0	0	0.411356
1819	0	-6.88958	0	0	-6.89036	1.07387	-0.860898	-0.0473744	0.024677	-0.587204	13.9719	-1.19E-15	2.49037	0	0	0.0179886	8.47139	-20.9705	5.46623	121.813	404.311	671.281	398.769	398.769	398.769	7.32166	-85.9268	5.22621	270.77	441.259	243.692	185.584	185.584	185.584	-86.1611	-1.0774	-8.1033	49.6569	-5.89837	-6.26931	-0.224828	0.00706508	0.835105	676.104	-55.2298	-63.8233	0	0	0.364816
1820	0	-7.74294	0	0	-7.74357	0.915157	0.73068	0.0594464	0.00512456	-0.645719	30.9246	3.49E-16	2.2592	0	0	0.0452558	8.11494	-20.7035	5.76096	122.417	404.308	672.625	399.642	399.642	399.642	5.63307	-87.4937	4.09116	289.482	437.136	247.973	185.584	185.584	185.584	-87.6365	-0.859489	-6.24549	49.4454	-5.61254	-7.03571	-0.459725	-0.0868018	0.634067	830.87	-86.8233	-72.0276	0	0	0.234609
1821	0	-8.53748	0	0	-8.5443	0.760313	2.2824	0.151117	-0.0168809	-0.694569	44.4049	-1.94E-15	1.72529	0	0	0.0683334	7.69304	-20.5761	6.23691	123.874	404.187	673.537	400.59	400.59	400.59	3.98902	-88.5586	2.92535	304.934	432.709	251.142	185.584	185.584	185.584	-88.6317	-0.626944	-4.42439	49.3664	-5.32161	-7.96071	-0.740273	-0.171837	0.440319	992.594	-107.461	-79.1624	0	0	0.021401
1822	0	-9.34377	0	0	-9.36394	0.613982	3.74577	0.217472	-0.0372731	-0.733588	52.3088	5.15E-15	1.41361	0	0	0.0847982	7.22204	-20.5876	6.8083	126.171	403.918	674.004	401.54	401.54	401.54	2.39575	-89.0181	1.77195	316.871	427.974	252.627	185.584	185.584	185.584	-89.0447	-0.375916	-2.66259	49.4195	-5.03805	-8.93625	-1.05844	-0.235754	0.276979	1153.4	-112.247	-83.8969	0	0	-0.251822
1823	0	-10.1932	0	0	-10.2336	0.481798	5.06349	0.249075	-0.0512488	-0.761932	53.0744	-1.35E-15	1.90774	0	0	0.0866769	6.72142	-20.7257	7.36711	129.219	403.467	673.987	402.418	402.418	402.418	0.864326	-88.8282	0.665723	325.098	422.944	252.048	185.584	185.584	185.584	-88.8316	-0.116818	-0.978002	49.5921	-4.77323	-9.83464	-1.39365	-0.266105	0.167225	1300.91	-97.9081	-85.0504	0	0	-0.541961
1824	0	-11.0625	0	0	-11.1277	0.370951	6.16443	0.237755	-0.0542153	-0.777797	45.9206	-4.09E-15	3.72524	0	0	0.0669937	6.2132	-20.9694	7.79438	132.865	402.802	673.421	403.163	403.163	403.163	-0.5784	-88.0191	-0.369162	329.465	417.674	249.289	185.584	185.584	185.584	-88.0207	0.123346	0.608284	49.8614	-4.53527	-10.5209	-1.71427	-0.256994	0.131549	1419.01	-64.7282	-81.8674	0	0	-0.791662
1825	0	-11.8617	0	0	-11.9511	0.29068	6.95888	0.180748	-0.0431444	-0.778182	31.3675	-6.99E-16	7.13786	0	0	0.0314244	5.72103	-21.2917	7.97425	136.908	401.893	672.225	403.732	403.732	403.732	-1.88095	-86.7069	-1.31896	329.888	412.281	244.54	185.584	185.584	185.584	-86.7227	0.301722	2.06232	50.1969	-4.32852	-10.8672	-1.98087	-0.20622	0.182226	1490.24	-15.1554	-74.5105	0	0	-0.944516
1826	0	-12.4365	0	0	-12.541	0.252032	7.34043	0.0854313	-0.0183005	-0.760086	11.6663	5.82E-16	11.9134	0	0	0.00517302	5.26891	-21.6634	7.80784	141.116	400.725	670.31	404.096	404.096	404.096	-2.96846	-85.09	-2.17893	326.39	406.96	238.3	185.584	185.584	185.584	-85.127	0.367108	3.33288	50.5641	-4.15295	-10.7679	-2.15997	-0.121979	0.316422	1502.81	44.614	-64.436	0	0	-0.963198
1827	0	-12.5945	0	0	-12.6961	0.266553	7.19714	-0.0301757	0.0162919	-0.721178	-9.43275	-2.33E-16	17.1736	0	0	0.0222071	4.87949	-22.055	7.22374	145.246	399.3	667.594	404.244	404.244	404.244	-3.75905	-83.42	-2.94848	319.143	401.961	231.288	185.584	185.584	185.584	-83.474	0.276383	4.35753	50.9273	-4.00487	-10.1504	-2.22822	-0.0177072	0.518216	1453.31	106.786	-54.3191	0	0	-0.841651
1828	0	-12.1549	0	0	-12.2332	0.343734	6.43408	-0.142694	0.0533728	-0.660584	-27.7258	2.80E-15	21.5206	0	0	0.0978393	4.57186	-22.4386	6.18487	149.059	397.644	664.02	404.176	404.176	404.176	-4.19379	-81.9445	-3.62131	308.485	397.544	224.291	185.584	185.584	185.584	-82.0029	0.0169523	5.08019	51.2528	-3.87786	-8.98244	-2.17851	0.090667	0.761871	1347.56	163.052	-47.1665	0	0	-0.604745
1829	0	-11.0068	0	0	-11.0495	0.487859	5.00318	-0.231609	0.0840867	-0.577675	-39.9466	0	23.5296	0	0	0.207733	4.35899	-22.789	4.69229	152.34	395.808	659.567	403.9	403.9	403.9	-4.26823	-80.843	-4.17452	294.879	393.911	217.987	185.584	185.584	185.584	-80.8913	-0.375219	5.47394	51.5115	-3.76376	-7.27711	-2.01069	0.189279	1.02311	1193.65	205.962	-44.7665	0	0	-0.299571
1830	0	-9.15058	0	0	-9.16271	0.695136	2.93468	-0.286671	0.100824	-0.472041	-44.8615	-7.92E-15	22.4089	0	0	0.299431	4.24475	-23.0847	2.78838	154.907	393.86	654.265	403.43	403.43	403.43	-4.05033	-80.1816	-4.56743	278.86	391.151	212.815	185.584	185.584	185.584	-80.2109	-0.8144	5.5589	51.6814	-3.65346	-5.09565	-1.72693	0.267799	1.28255	996.926	230.198	-46.5131	0	0	0.00775584
1831	0	-6.70332	0	0	-6.70344	0.952507	0.356138	-0.311019	0.102502	-0.347536	-43.5763	-7.92E-15	18.6359	0	0	0.332865	4.22067	-23.3098	0.560873	156.632	391.881	648.199	402.782	402.782	402.782	-3.67113	-79.9114	-4.75612	260.993	389.217	208.93	185.584	185.584	185.584	-79.9219	-1.18657	5.40406	51.7497	-3.53761	-2.55112	-1.33545	0.327348	1.5349	762.951	237.855	-50.014	0	0	0.239255
1832	0	-3.85805	0	0	-3.86178	1.23963	-2.52171	-0.312299	0.0949134	-0.215609	-38.3043	-7.92E-15	13.7432	0	0	0.306211	4.26332	-23.4557	-1.85393	157.449	389.947	641.517	401.979	401.979	401.979	-3.28429	-79.9139	-4.71379	241.859	387.959	206.262	185.584	185.584	185.584	-79.9129	-1.38591	5.10595	51.715	-3.40586	0.189428	-0.865674	0.375834	1.78067	507.733	236.838	-52.7345	0	0	0.333468
1833	0	-0.825476	0	0	-0.82923	1.53344	-5.45331	-0.294634	0.0823419	-0.092856	-31.0049	4.43E-15	9.04176	0	0	0.242302	4.33396	-23.522	-4.27502	157.358	388.119	634.416	401.049	401.05	401.049	-3.013	-80.0562	-4.44175	222.032	387.197	204.613	185.584	185.584	185.584	-80.0533	-1.34796	4.75384	51.5872	-3.24627	2.91086	-0.372254	0.417786	2.02327	260.096	232.131	-52.7017	0	0	0.279024
1834	0	2.20611	0	0	2.22898	1.81226	-8.20926	-0.263268	0.0658295	0.0062954	-23.3326	-2.45E-15	5.1131	0	0	0.168309	4.38278	-23.5151	-6.49418	156.415	386.427	627.13	400.036	400.036	400.036	-2.91893	-80.2229	-3.97262	202.031	386.776	203.718	185.584	185.584	185.584	-80.2268	-1.06569	4.40982	51.3842	-3.04503	5.37044	0.0798779	0.449336	2.26271	50.4215	223.084	-48.6905	0	0	0.121665
1835	0	5.08967	0	0	5.17843	2.05832	-10.6102	-0.226659	0.0491149	0.0743046	-16.6335	-1.11E-15	2.33254	0	0	0.105782	4.35818	-23.4433	-8.30863	154.698	384.876	619.9	398.992	398.992	398.992	-3.0024	-80.3285	-3.36711	182.263	386.573	203.304	185.584	185.584	185.584	-80.3451	-0.585405	4.10918	51.127	-2.78856	7.33468	0.436502	0.470117	2.49664	-99.7041	210.994	-41.3692	0	0	-0.0611424
1836	0	7.72537	0	0	7.91556	2.25956	-12.5465	-0.192424	0.034962	0.109798	-11.6413	4.80E-15	0.689092	0	0	0.0631921	4.21901	-23.3103	-9.56031	152.279	383.454	612.942	397.983	397.983	397.983	-3.21859	-80.3215	-2.69991	163	386.505	203.126	185.584	185.584	185.584	-80.3546	0.0125408	3.86522	50.8324	-2.46768	8.623	0.660862	0.480662	2.71587	-178.348	197.717	-32.7273	0	0	-0.203204
1837	0	10.0571	0	0	10.3674	2.41056	-13.9807	-0.165785	0.024646	0.116398	-8.5452	3.40E-15	-0.0365747	0	0	0.0391589	3.94578	-23.1104	-10.169	149.19	382.157	606.431	397.075	397.075	397.075	-3.50255	-80.1821	-2.04256	144.373	386.525	202.999	185.584	185.584	185.584	-80.233	0.639691	3.67645	50.5076	-2.08343	9.14506	0.741676	0.478527	2.90947	-185.29	184.105	-24.7788	0	0	-0.275927
1838	0	12.0626	0	0	12.4912	2.51241	-14.938	-0.149128	0.0177704	0.100988	-7.13382	2.78E-16	-0.160107	0	0	0.0277028	3.54671	-22.8265	-10.1489	145.414	381.007	600.485	396.328	396.328	396.328	-3.79247	-79.9132	-1.44947	126.396	386.613	202.808	185.584	185.584	185.584	-79.9813	1.22215	3.53357	50.1462	-1.65058	8.91978	0.692783	0.458155	3.06595	-131.195	169.146	-18.5415	0	0	-0.277584
1839	0	13.7425	0	0	14.2712	2.57147	-15.4894	-0.141761	0.0125493	0.0715453	-6.89802	-1.46E-16	-0.0506095	0	0	0.0223251	3.05663	-22.4325	-9.60542	140.882	380.04	595.162	395.781	395.781	395.781	-4.04386	-79.5301	-0.950553	108.989	386.769	202.501	185.584	185.584	185.584	-79.6129	1.71342	3.42405	49.7277	-1.19698	8.07192	0.543951	0.412873	3.17989	-33.5844	149.919	-13.793	0	0	-0.204568
1840	0	15.1088	0	0	15.7117	2.59756	-15.732	-0.141273	0.00756499	0.0357346	-7.25497	-1.14E-15	0.0236149	0	0	0.0187325	2.52925	-21.8986	-8.71632	135.488	379.304	590.475	395.45	395.45	395.45	-4.23346	-79.0499	-0.552553	92.0154	386.992	202.078	185.584	185.584	185.584	-79.1442	2.09563	3.3355	49.2191	-0.757846	6.80946	0.336403	0.341579	3.25463	85.7085	124.299	-9.76396	0	0	-0.0442438
1841	0	16.1756	0	0	16.8269	2.60192	-15.7725	-0.144937	0.00198846	-0.000225409	-7.73497	3.37E-15	-0.106017	0	0	0.0150037	2.02479	-21.1973	-7.70083	129.1	378.829	586.405	395.332	395.332	395.332	-4.35497	-78.4843	-0.245871	75.3128	387.282	201.572	185.584	185.584	185.584	-78.5863	2.37212	3.25713	48.5803	-0.367196	5.38665	0.115464	0.250887	3.2979	204.047	92.9106	-5.94864	0	0	0.205637
1842	0	16.9536	0	0	17.6329	2.59541	-15.712	-0.150373	-0.00419652	-0.031631	-8.05429	3.55E-15	-0.49796	0	0	0.0107043	1.59649	-20.3082	-6.7817	121.595	378.621	582.924	395.409	395.409	395.409	-4.41251	-77.8358	-0.0139006	58.7206	387.628	201.03	185.584	185.584	185.584	-77.9419	2.55717	3.18127	47.7719	-0.0504561	4.05935	-0.0730478	0.153318	3.31833	300.036	59.4099	-2.38127	0	0	0.512264
1843	0	17.4486	0	0	18.1419	2.58705	-15.6343	-0.156278	-0.0103842	-0.0555484	-8.15833	0	-1.11316	0	0	0.00603753	1.27932	-19.2216	-6.14614	112.884	378.658	580.017	395.661	395.661	395.661	-4.41499	-77.0979	0.15876	42.0996	388.011	200.503	185.584	185.584	185.584	-77.2051	2.66687	3.10449	46.7646	0.179312	3.04075	-0.191274	0.0653511	3.32136	357.098	30.1572	0.315748	0	0	0.804135
1844	0	17.6629	0	0	18.3617	2.583	-15.5966	-0.161815	-0.0158381	-0.0699902	-8.10555	2.74E-15	-1.85155	0	0	0.00124222	1.08397	-17.9401	-5.91297	102.939	378.9	577.695	396.064	396.064	396.064	-4.37279	-76.2583	0.281068	25.347	388.407	200.036	185.584	185.584	185.584	-76.3641	2.71346	3.02833	45.5454	0.320602	2.46574	-0.211667	-0.0009292	3.30643	364.112	10.5301	1.70993	0	0	0.989936
1845	0	17.5987	0	0	18.2974	2.58594	-15.624	-0.166287	-0.0200681	-0.0741898	-7.97007	3.38E-15	-2.58366	0	0	-0.0034576	0.996967	-16.4792	-6.11107	91.8212	379.302	576	396.6	396.6	396.6	-4.29521	-75.3029	0.353342	8.40575	388.79	199.665	185.584	185.584	185.584	-75.4053	2.70214	2.95855	44.1221	0.380067	2.36948	-0.124562	-0.0405067	3.26734	317.986	2.79866	1.92057	0	0	0.990613
1846	0	17.2619	0	0	17.9537	2.59474	-15.7058	-0.169151	-0.0223723	-0.0688184	-7.78756	2.33E-15	-3.11482	0	0	-0.00773929	0.986358	-14.8668	-6.67458	79.6817	379.822	574.998	397.251	397.251	397.251	-4.18865	-74.2201	0.367174	-8.73119	389.137	199.415	185.584	185.584	185.584	-74.3175	2.62989	2.90346	42.5221	0.369019	2.68474	0.0566141	-0.054869	3.1964	225.274	5.8431	1.49681	0	0	0.772842
1847	0	16.6636	0	0	17.3381	2.60472	-15.7984	-0.169928	-0.0225431	-0.0557727	-7.51584	-1.28E-15	-3.28005	0	0	-0.0111689	1.01181	-13.1407	-7.45849	66.7538	380.416	574.756	398.001	398.001	398.001	-4.05492	-73.003	0.30837	-26.0247	389.431	199.296	185.584	185.584	185.584	-73.0936	2.48631	2.87058	40.7874	0.300971	3.26053	0.299471	-0.0505596	3.0899	100.539	15.5193	1.25873	0	0	0.366029
1848	0	15.8189	0	0	16.4602	2.60862	-15.8346	-0.168481	-0.0206595	-0.0382053	-7.06782	-1.86E-15	-2.96835	0	0	-0.0134041	1.0356	-11.3439	-8.27092	53.3229	381.043	575.326	398.834	398.834	398.834	-3.89112	-71.6484	0.161799	-43.4006	389.668	199.298	185.584	185.584	185.584	-71.7303	2.25722	2.86343	38.9669	0.190318	3.89727	0.561372	-0.0325699	2.95081	-36.6543	27.6423	1.67597	0	0	-0.143513
1849	0	14.7435	0	0	15.3315	2.59807	-15.7367	-0.164985	-0.0166419	-0.0195953	-6.34441	0	-2.11939	0	0	-0.0144512	1.03155	-9.51945	-8.91225	39.6883	381.656	576.726	399.736	399.736	399.736	-3.69194	-70.1546	-0.0822769	-60.7664	389.853	199.394	185.584	185.584	185.584	-70.2257	1.93055	2.87955	37.1086	0.0514724	4.38814	0.802701	-0.00484069	2.78779	-166.796	39.2273	2.68246	0	0	-0.645831
1850	0	13.4501	0	0	13.9632	2.56537	-15.4326	-0.159646	-0.0106278	-0.00333973	-5.2575	4.08E-15	-0.789904	0	0	-0.0146426	0.989653	-7.70493	-9.21089	26.1271	382.218	578.934	400.694	400.694	400.694	-3.4523	-68.5178	-0.421951	-78.0306	390.003	199.539	185.584	185.584	185.584	-68.5756	1.50308	2.90929	35.2536	-0.102814	4.55588	0.991076	0.0317469	2.61227	-273.029	49.2705	3.82366	0	0	-1.0422
1851	0	11.9438	0	0	12.3641	2.50513	-14.8699	-0.15268	-0.0034072	0.00831117	-3.7742	-4.19E-15	0.804583	0	0	-0.0142238	0.916054	-5.92862	-9.04912	12.8661	382.706	581.891	401.697	401.697	401.697	-3.17024	-66.7289	-0.839754	-95.12	390.143	199.673	185.584	185.584	185.584	-66.7712	0.985537	2.93646	33.4326	-0.26289	4.27891	1.10897	0.0762915	2.43558	-345.054	57.9828	4.58361	0	0	-1.27885
1852	0	10.2202	0	0	10.5378	2.4152	-14.0244	-0.144581	0.00394007	0.0136558	-1.9716	3.84E-15	2.35648	0	0	-0.0129529	0.829483	-4.20782	-8.37699	0.0662638	383.129	585.511	402.738	402.738	402.738	-2.84965	-64.7718	-1.30312	-111.992	390.305	199.729	185.584	185.584	185.584	-64.7973	0.404315	2.94159	31.6645	-0.423277	3.50481	1.14847	0.125651	2.2666	-378.2	65.4195	4.65055	0	0	-1.34639
1853	0	8.26505	0	0	8.4807	2.29691	-12.9029	-0.136094	0.0099231	0.0119261	-0.0435964	9.32E-16	3.5014	0	0	-0.00994278	0.755245	-2.54923	-7.21534	-12.1834	383.521	589.695	403.808	403.808	403.808	-2.5015	-62.6238	-1.76833	-128.639	390.519	199.643	185.584	185.584	185.584	-62.6328	-0.200231	2.90626	29.9575	-0.582064	2.25237	1.1162	0.173388	2.1124	-375.136	70.7626	3.99224	0	0	-1.27575
1854	0	6.05703	0	0	6.18249	2.15461	-11.54	-0.127606	0.0132824	0.00295439	1.76086	-2.33E-16	3.93321	0	0	-0.00407993	0.718508	-0.950858	-5.64772	-23.8606	383.933	594.339	404.905	404.905	404.905	-2.14435	-60.2591	-2.18722	-145.093	390.805	199.36	185.584	185.584	185.584	-60.2536	-0.778562	2.81828	28.3111	-0.738724	0.602793	1.02815	0.209933	1.97377	-343.855	72.1067	2.79066	0	0	-1.1165
1855	0	3.57319	0	0	3.62828	1.99458	-9.9915	-0.119687	0.0132534	-0.0124956	3.10022	-3.03E-15	3.47251	0	0	0.00458106	0.738306	0.594762	-3.80291	-34.9947	384.421	599.343	406.028	406.028	406.028	-1.80306	-57.6531	-2.51459	-161.418	391.163	198.847	185.584	185.584	185.584	-57.6365	-1.27867	2.67565	26.7195	-0.8913	-1.31788	0.910086	0.227811	1.85046	-296.861	67.9351	1.23614	0	0	-0.924526
1856	0	0.795095	0	0	0.803566	1.82399	-8.32442	-0.113524	0.00952751	-0.0331478	3.52227	-1.63E-15	2.08842	0	0	0.0134208	0.823874	2.09705	-1.83114	-45.6427	385.026	604.618	407.18	407.18	407.18	-1.50573	-54.7868	-2.71425	-177.7	391.579	198.104	185.584	185.584	185.584	-54.7637	-1.65318	2.48814	25.1758	-1.03427	-3.36204	0.78991	0.220489	1.73871	-247.777	56.7006	-0.450631	0	0	-0.748123
1857	0	-2.28261	0	0	-2.2979	1.64983	-6.60754	-0.111128	0.0025091	-0.0576585	2.49312	-2.61E-15	-0.0639804	0	0	0.0165506	0.973652	3.56402	0.120869	-55.8617	385.76	610.082	408.365	408.365	408.365	-1.28041	-51.6536	-2.76331	-194.032	392.012	197.164	185.584	185.584	185.584	-51.6282	-1.86554	2.27714	23.6754	-1.1578	-5.38433	0.693371	0.186214	1.63582	-208.703	38.27	-2.19591	0	0	-0.621491
1858	0	-5.64249	0	0	-5.66328	1.47811	-4.90293	-0.114948	-0.0064251	-0.084654	-0.486515	2.33E-16	-2.62656	0	0	0.00594732	1.1769	4.99954	1.93141	-65.6842	386.611	615.655	409.592	409.592	409.592	-1.15203	-48.2655	-2.65448	-210.493	392.408	196.112	185.584	185.584	185.584	-48.2411	-1.89491	2.07379	22.2193	-1.24877	-7.26204	0.637574	0.128515	1.53824	-188.062	13.8477	-3.96071	0	0	-0.560358
1859	0	-9.23365	0	0	-9.24876	1.31353	-3.26093	-0.127117	-0.0146767	-0.112362	-5.71389	3.73E-15	-5.04807	0	0	-0.0252497	1.41669	6.4013	3.51816	-75.1008	387.541	621.255	410.87	410.87	410.87	-1.13893	-44.6615	-2.39665	-227.12	392.701	195.082	185.584	185.584	185.584	-44.6402	-1.73985	1.91459	20.816	-1.29236	-8.90911	0.632303	0.0567848	1.44352	-191.041	-13.7439	-5.72368	0	0	-0.564922
1860	0	-12.964	0	0	-12.97	1.15959	-1.72016	-0.147765	-0.0190409	-0.13854	-13.0636	1.40E-15	-6.70658	0	0	-0.0775487	1.67324	7.75979	4.84419	-84.0536	388.498	626.791	412.207	412.207	412.207	-1.24786	-40.9131	-2.01402	-243.877	392.838	194.256	185.584	185.584	185.584	-40.896	-1.42065	1.8334	19.4827	-1.27288	-10.283	0.678595	-0.0202978	1.348	-219.039	-41.5997	-7.38966	0	0	-0.619914
1861	0	-16.7	0	0	-16.7002	1.01905	-0.311214	-0.174087	-0.0178146	-0.160694	-21.8994	-4.66E-16	-7.19338	0	0	-0.141411	1.92711	9.05827	5.9158	-92.4389	389.422	632.157	413.611	413.61	413.611	-1.46889	-37.1242	-1.54431	-260.645	392.796	193.843	185.584	185.584	185.584	-37.1126	-0.979307	1.85124	18.2444	-1.17464	-11.3836	0.76839	-0.0976648	1.24521	-269.221	-68.2056	-8.67859	0	0	-0.695594
1862	0	-20.2775	0	0	-20.2804	0.894284	0.939969	-0.200983	-0.0116821	-0.177137	-31.1988	4.19E-15	-6.46847	0	0	-0.199078	2.16166	10.2742	6.77281	-100.12	390.253	637.229	415.079	415.079	415.079	-1.77452	-33.4221	-1.03639	-277.222	392.6	194.037	185.584	185.584	185.584	-33.4174	-0.475678	1.96937	17.132	-0.983099	-12.2443	0.883612	-0.173936	1.12911	-333.447	-93.5513	-9.24331	0	0	-0.7493
1863	0	-23.5221	0	0	-23.5375	0.787442	2.01072	-0.225292	-0.00299159	-0.187049	-40.03	-2.45E-15	-4.80116	0	0	-0.232722	2.3645	11.382	7.4733	-106.945	390.932	641.872	416.607	416.607	416.607	-2.12498	-29.9405	-0.547119	-293.356	392.314	194.984	185.584	185.584	185.584	-29.9444	0.0202163	2.1693	16.1779	-0.686373	-12.9181	1.0021	-0.249607	0.998872	-401.725	-118.308	-8.82971	0	0	-0.740961
1864	0	-26.2673	0	0	-26.3031	0.700474	2.88128	-0.245759	0.00556228	-0.189984	-47.6058	-2.33E-15	-2.60062	0	0	-0.229986	2.52736	12.3564	8.07641	-112.771	391.408	645.941	418.181	418.181	418.181	-2.47715	-26.8068	-0.137198	-308.779	392.03	196.759	185.584	185.584	185.584	-26.8202	0.437098	2.41922	15.4117	-0.276678	-13.4612	1.10491	-0.326825	0.855329	-465.544	-143.013	-7.39684	0	0	-0.647068
1865	0	-28.3695	0	0	-28.4285	0.635019	3.53564	-0.261805	0.0115118	-0.186529	-53.2179	-3.26E-15	-0.302835	0	0	-0.187344	2.64518	13.1757	8.6277	-117.481	391.635	649.297	419.778	419.778	419.778	-2.79368	-24.1323	0.134302	-323.234	391.838	199.366	185.584	185.584	185.584	-24.1537	0.71068	2.68384	14.8555	0.247488	-13.9194	1.17802	-0.406088	0.703277	-517.923	-166.904	-5.15539	0	0	-0.465699
1866	0	-29.7219	0	0	-29.8003	0.592344	3.96178	-0.271449	0.0156645	-0.177752	-56.1125	6.99E-15	1.96289	0	0	-0.111907	2.71526	13.825	9.14968	-121.001	391.579	651.812	421.367	421.367	421.367	-3.04986	-22.0017	0.216207	-336.503	391.808	202.751	185.584	185.584	185.584	-22.0271	0.790171	2.93432	14.5204	0.878954	-14.3192	1.21238	-0.484281	0.546403	-553.792	-186.105	-2.75082	0	0	-0.221772
1867	0	-30.2703	0	0	-30.3581	0.573807	4.14676	-0.272867	0.0207292	-0.165059	-55.7553	5.59E-15	4.25483	0	0	-0.0210736	2.73649	14.2972	9.63834	-123.305	391.217	653.382	422.909	422.909	422.909	-3.23167	-20.4602	0.0733183	-348.433	391.985	206.824	185.584	185.584	185.584	-20.4833	0.64347	3.15037	14.4033	1.59925	-14.6644	1.20692	-0.553693	0.3889	-571.32	-194.831	-1.07235	0	0	0.0355702
1868	0	-30.0254	0	0	-30.1092	0.58141	4.0709	-0.265983	0.028005	-0.149446	-52.1163	-9.32E-16	6.51502	0	0	0.0629914	2.70953	14.5937	10.0653	-124.415	390.539	653.931	424.355	424.355	424.355	-3.32887	-19.5013	-0.306162	-358.961	392.405	211.469	185.584	185.584	185.584	-19.5143	0.261231	3.31654	14.4871	2.3769	-14.9376	1.16544	-0.608922	0.236655	-571.742	-190.06	-0.745849	0	0	0.253884
1869	0	-29.0646	0	0	-29.1315	0.61766	3.70904	-0.253005	0.0374071	-0.130905	-45.7968	5.59E-15	8.60525	0	0	0.122218	2.63719	14.723	10.3837	-124.401	389.549	653.416	425.65	425.65	425.65	-3.33116	-19.0639	-0.906413	-368.115	393.095	216.567	185.584	185.584	185.584	-19.0595	-0.34092	3.41944	14.7406	3.16618	-15.1044	1.10074	-0.644721	0.0957289	-561.037	-171.552	-2.06896	0	0	0.397965
1870	0	-27.5224	0	0	-27.5645	0.684573	3.04032	-0.237396	0.0479156	-0.109206	-37.8988	3.73E-15	10.3804	0	0	0.149793	2.52507	14.6986	10.5362	-123.363	388.268	651.823	426.729	426.729	426.729	-3.22858	-19.0396	-1.68425	-375.996	394.083	221.995	185.584	185.584	185.584	-19.0121	-1.12307	3.4466	15.1219	3.9082	-15.12	1.02638	-0.657253	-0.022337	-546.075	-141.496	-5.00257	0	0	0.463627
1871	0	-25.5696	0	0	-25.5874	0.782497	2.06025	-0.223897	0.0582134	-0.0841047	-29.8789	-4.66E-15	11.7653	0	0	0.151544	2.38188	14.5373	10.4644	-121.424	386.728	649.166	427.525	427.525	427.525	-3.01377	-19.2895	-2.57638	-382.744	395.391	227.626	185.584	185.584	185.584	-19.2372	-2.02757	3.38619	15.5813	4.53362	-14.9354	0.958069	-0.643871	-0.106717	-534.971	-103.791	-9.16076	0	0	0.475725
1872	0	-23.3868	0	0	-23.3891	0.909197	0.790439	-0.217436	0.0669414	-0.0566261	-23.2329	-6.52E-15	12.7554	0	0	0.140884	2.21935	14.2565	10.1161	-118.712	384.978	645.486	427.973	427.973	427.973	-2.6839	-19.6685	-3.51149	-388.493	397.04	233.329	185.584	185.584	185.584	-19.5939	-2.98966	3.22709	16.0662	4.96739	-14.5038	0.908981	-0.603575	-0.140604	-533.979	-62.8961	-13.8617	0	0	0.472905
1873	0	-21.1355	0	0	-21.1373	1.05978	-0.719594	-0.221443	0.0731303	-0.0286229	-19.1289	-9.32E-16	13.3997	0	0	0.130802	2.05197	13.8723	9.45389	-115.347	383.077	640.848	428.018	428.018	428.018	-2.24065	-20.0503	-4.42376	-393.327	399.039	238.974	185.584	185.584	185.584	-19.9607	-3.94914	2.95944	16.525	5.13529	-13.7863	0.89133	-0.53703	-0.110555	-547.834	-22.7967	-18.2729	0	0	0.488984
1874	0	-18.9372	0	0	-18.9544	1.22731	-2.39837	-0.236676	0.0768592	-0.00229952	-18.1421	2.80E-15	13.8033	0	0	0.128392	1.89666	13.3979	8.4628	-111.424	381.095	635.333	427.622	427.622	427.622	-1.68822	-20.347	-5.2613	-397.253	401.387	244.446	185.584	185.584	185.584	-20.2534	-4.85769	2.57495	16.9119	4.97083	-12.7596	0.912651	-0.446987	-0.00582605	-578.296	14.0253	-21.6926	0	0	0.538431
1875	0	-16.8618	0	0	-16.9078	1.404	-4.16437	-0.261753	0.0775775	0.020951	-20.2347	-1.86E-15	13.9313	0	0	0.134008	1.77236	12.8422	7.15808	-107	379.111	629.044	426.775	426.775	426.775	-1.03012	-20.5181	-5.98793	-400.194	404.07	249.658	185.584	185.584	185.584	-20.4347	-5.68036	2.06654	17.1923	4.42226	-11.4226	0.97695	-0.338133	0.17818	-625.214	45.38	-23.3871	0	0	0.612568
1876	0	-14.928	0	0	-15.0104	1.58211	-5.93653	-0.293298	0.0747201	0.0406188	-24.7872	4.66E-16	13.6709	0	0	0.144368	1.69936	12.2089	5.59028	-102.086	377.206	622.1	425.499	425.499	425.499	-0.268995	-20.5701	-6.57956	-401.999	407.057	254.555	185.584	185.584	185.584	-20.5128	-6.39235	1.42998	17.3467	3.4597	-9.80231	1.07856	-0.217695	0.437623	-684.706	69.4949	-22.7718	0	0	0.68233
1877	0	-13.1116	0	0	-13.2312	1.75455	-7.64152	-0.326023	0.0678291	0.0566058	-30.7045	-7.45E-15	12.8757	0	0	0.155877	1.69772	11.4963	3.84473	-96.6442	375.455	614.635	423.852	423.852	423.852	0.591292	-20.5486	-7.01955	-402.471	410.297	259.109	185.584	185.584	185.584	-20.5337	-6.97505	0.666527	17.3771	2.08074	-7.95468	1.20236	-0.0897735	0.764447	-749.027	85.8052	-19.5155	0	0	0.716962
1878	0	-11.3615	0	0	-11.5122	1.91535	-9.21916	-0.354041	0.0567804	0.0694147	-36.6944	1.16E-15	11.4316	0	0	0.166401	1.78443	10.6975	2.03464	-90.5961	373.921	606.804	421.921	421.921	421.921	1.54309	-20.5245	-7.29652	-401.397	413.715	263.309	185.584	185.584	185.584	-20.5672	-7.41494	-0.214876	17.3106	0.314513	-5.96095	1.32455	0.043901	1.14428	-807.927	94.5059	-13.6344	0	0	0.708139
1879	0	-9.61832	0	0	-9.78776	2.05991	-10.6257	-0.371645	0.0425634	0.0793102	-41.5115	-2.97E-15	9.37227	0	0	0.174665	1.96983	9.80096	0.287988	-83.8384	372.645	598.78	419.82	419.82	419.82	2.57361	-20.5772	-7.40511	-398.587	417.223	267.148	185.584	185.584	185.584	-20.6898	-7.70553	-1.19736	17.2014	-1.77648	-3.91825	1.41912	0.183553	1.55509	-850.787	97.0556	-5.77874	0	0	0.68777
1880	0	-7.83387	0	0	-8.00519	2.18551	-11.8372	-0.375137	0.0264178	0.0863074	-44.2823	2.10E-15	6.81058	0	0	0.178894	2.25423	8.79213	-1.2686	-76.2641	371.644	590.758	417.678	417.678	417.678	3.66601	-20.7783	-7.34917	-393.91	420.725	270.611	185.584	185.584	185.584	-20.9687	-7.85132	-2.25861	17.1277	-4.09744	-1.92668	1.46211	0.331374	1.97192	-868.796	95.7265	3.02561	0	0	0.716699
1881	0	-5.98488	0	0	-6.13926	2.29155	-12.8518	-0.364351	0.00940759	0.090497	-44.7403	6.06E-15	3.89412	0	0	0.176961	2.62569	7.65505	-2.52603	-67.7862	370.913	582.952	415.615	415.615	415.614	4.80118	-21.1782	-7.14407	-387.313	424.132	273.676	185.584	185.584	185.584	-21.45	-7.86997	-3.37385	17.1836	-6.52556	-0.0767446	1.44372	0.481011	2.36415	-859.219	91.5313	11.7167	0	0	0.841976
1882	0	-4.07822	0	0	-4.19762	2.3795	-13.6871	-0.342074	-0.00758729	0.0924065	-43.1855	4.66E-15	0.793592	0	0	0.167621	3.06018	6.37498	-3.40495	-58.3558	370.433	575.588	413.726	413.726	413.726	5.958	-21.8012	-6.81568	-378.827	427.366	276.309	185.584	185.584	185.584	-22.1541	-7.79016	-4.5171	17.465	-8.92043	1.55853	1.36465	0.621511	2.70438	-824.035	85.2721	19.3626	0	0	1.07042
1883	0	-2.14712	0	0	-2.21653	2.45231	-14.3741	-0.313264	-0.0238123	0.093177	-40.3455	4.66E-15	-2.29827	0	0	0.151871	3.52461	4.94137	-3.8641	-47.9756	370.179	568.894	412.065	412.065	412.065	7.11297	-22.6478	-6.3952	-368.55	430.36	278.473	185.584	185.584	185.584	-23.0787	-7.64496	-5.66125	18.0532	-11.1385	2.92766	1.2399	0.735106	2.97173	-770.328	76.6378	25.4191	0	0	1.36128
1884	0	-0.241077	0	0	-0.249527	2.51341	-14.9474	-0.282778	-0.0379333	0.0942027	-37.0435	2.80E-15	-5.1035	0	0	0.132624	3.98184	3.35053	-3.90223	-36.7049	370.12	563.087	410.638	410.638	410.638	8.24017	-23.7025	-5.91243	-356.618	433.058	280.12	185.584	185.584	185.584	-24.2067	-7.4639	-6.77825	19.0003	-13.05	3.99962	1.08983	0.809021	3.16003	-706.565	66.2926	29.4921	0	0	1.65886
1885	0	1.58674	0	0	1.64614	2.56574	-15.436	-0.254903	-0.0489954	0.0961713	-34.0285	-1.86E-15	-7.36972	0	0	0.113494	4.39661	1.60671	-3.55209	-24.6538	370.231	558.361	409.412	409.412	409.412	9.31365	-24.945	-5.39012	-343.175	435.412	281.203	185.584	185.584	185.584	-25.5166	-7.26741	-7.84148	20.3223	-14.5547	4.75795	0.939779	0.837125	3.2773	-641.013	55.0386	31.5419	0	0	1.91616
1886	0	3.29203	0	0	3.42241	2.61097	-15.8565	-0.23182	-0.055573	0.0983353	-31.7263	1.86E-15	-8.82829	0	0	0.0970703	4.74001	-0.278441	-2.867	-11.9697	370.488	554.875	408.334	408.334	408.334	10.3101	-26.3602	-4.84194	-328.348	437.39	281.672	185.584	185.584	185.584	-26.9925	-7.0656	-8.82804	22.0011	-15.5913	5.19174	0.805932	0.825255	3.34387	-576.978	45.0823	31.4194	0	0	2.10203
1887	0	4.84715	0	0	5.04843	2.6495	-16.2132	-0.21412	-0.0567541	0.0990201	-30.2346	5.59E-15	-9.3283	0	0	0.0842416	4.99132	-2.28739	-1.90711	1.17719	370.867	552.75	407.348	407.348	407.348	11.2121	-27.9444	-4.27396	-312.231	438.982	281.495	185.584	185.584	185.584	-28.63	-6.86136	-9.72156	23.9937	-16.1392	5.28994	0.69623	0.784566	3.37915	-513.989	38.6337	29.0729	0	0	2.18767
1888	0	6.24262	0	0	6.51201	2.68103	-16.5042	-0.201071	-0.0524538	0.0966674	-29.3675	1.86E-15	-8.88564	0	0	0.0743791	5.13775	-4.39769	-0.730745	14.6041	371.348	552.068	406.416	406.416	406.416	12.0111	-29.7059	-3.68757	-294.891	440.201	280.665	185.584	185.584	185.584	-30.4369	-6.65462	-10.5147	26.2434	-16.215	5.04177	0.611164	0.727453	3.39427	-449.433	37.5228	24.6148	0	0	2.1422
1889	0	7.48295	0	0	7.81561	2.70527	-16.7274	-0.191433	-0.0443383	0.0903754	-28.8129	-5.59E-15	-7.75115	0	0	0.0661764	5.17317	-6.58197	0.607722	28.1205	371.908	552.867	405.525	405.525	405.524	12.7079	-31.6592	-3.0821	-276.378	441.085	279.208	185.584	185.584	185.584	-32.4284	-6.44564	-11.2093	28.6877	-15.864	4.44241	0.545098	0.66107	3.39013	-380.185	41.9135	18.6986	0	0	1.93976
1890	0	8.57966	0	0	8.96924	2.72225	-16.8833	-0.183909	-0.0349207	0.0806045	-28.2659	-1.86E-15	-6.29309	0	0	0.0584736	5.09747	-8.80761	2.05478	41.5292	372.53	555.141	404.68	404.68	404.68	13.3097	-33.8183	-2.45689	-256.742	441.685	277.184	185.584	185.584	185.584	-34.6195	-6.23625	-11.8136	31.2643	-15.152	3.50142	0.489075	0.586041	3.35697	-304.303	50.307	12.2924	0	0	1.57836
1891	0	9.54396	0	0	9.98299	2.73211	-16.9738	-0.178536	-0.0255013	0.0686864	-27.6199	-4.66E-15	-4.77209	0	0	0.0508855	4.91718	-11.0363	3.55178	54.6263	373.196	558.835	403.901	403.901	403.901	13.8247	-36.1889	-1.81316	-236.042	442.057	274.676	185.584	185.584	185.584	-37.0172	-6.02972	-12.337	33.912	-14.1578	2.25173	0.430957	0.500787	3.2833	-221.264	60.7162	5.97739	0	0	1.08548
1892	0	10.3838	0	0	10.864	2.7352	-17.0021	-0.177547	-0.016225	0.0563952	-27.0392	-2.80E-15	-3.33718	0	0	0.043669	4.64703	-13.2245	5.02879	67.2027	373.886	563.841	403.212	403.212	403.212	14.261	-38.7664	-1.15432	-214.346	442.247	271.779	185.584	185.584	185.584	-39.6184	-5.83024	-12.7885	36.5709	-12.9662	0.756969	0.363172	0.402596	3.1609	-133.596	70.3301	-0.0500171	0	0	0.525497
1893	0	11.1068	0	0	11.6196	2.73214	-16.9741	-0.181534	-0.00809502	0.0450301	-26.5343	9.32E-16	-2.22666	0	0	0.0368004	4.31151	-15.3258	6.40232	79.0485	374.582	570.001	402.626	402.626	402.626	14.6271	-41.541	-0.484786	-191.721	442.299	268.601	185.584	185.584	185.584	-42.4146	-5.64236	-13.1771	39.1822	-11.6619	-0.886259	0.280827	0.292677	2.98852	-45.0388	76.0163	-5.40334	0	0	-0.0181835
1894	0	11.7202	0	0	12.257	2.72373	-16.8969	-0.188964	-0.00287951	0.0350983	-25.8724	2.80E-15	-1.75924	0	0	0.0300354	3.94486	-17.2937	7.57914	89.9645	375.257	577.111	402.142	402.142	402.142	14.9297	-44.4993	0.190149	-168.223	442.247	265.257	185.584	185.584	185.584	-45.3937	-5.47043	-13.5096	41.6892	-10.3234	-2.55378	0.189255	0.17564	2.77372	38.745	75.137	-9.56598	0	0	-0.459313
1895	0	12.227	0	0	12.7795	2.71052	-16.7756	-0.197114	-0.00185971	0.0271784	-24.682	4.66E-15	-2.19791	0	0	0.0231263	3.58816	-19.0867	8.46779	99.7776	375.885	584.931	401.743	401.743	401.743	15.1697	-47.6222	0.862666	-143.905	442.103	261.86	185.584	185.584	185.584	-48.5369	-5.31769	-13.7862	44.0386	-9.01757	-4.10864	0.101848	0.0614685	2.52939	110.504	67.1461	-12.3021	0	0	-0.736865
1896	0	12.6185	0	0	13.1776	2.69251	-16.6099	-0.203128	-0.00598668	0.0218408	-22.6263	-4.66E-15	-3.73388	0	0	0.0161761	3.2837	-20.6712	8.99453	108.358	376.44	593.212	401.399	401.399	401.399	15.3389	-50.8781	1.5202	-118.824	441.859	258.503	185.584	185.584	185.584	-51.812	-5.18517	-13.9976	46.1842	-7.79635	-5.42202	0.0368421	-0.0391305	2.26977	162.981	53.0845	-13.5269	0	0	-0.831393
1897	0	12.867	0	0	13.4221	2.66881	-16.3916	-0.205654	-0.0152055	0.0194542	-19.6495	9.32E-16	-6.38272	0	0	0.0101151	3.0678	-22.0252	9.11868	115.633	376.906	601.707	401.073	401.073	401.073	15.4181	-54.2176	2.14344	-93.0444	441.477	255.247	185.584	185.584	185.584	-55.1671	-5.07046	-14.1228	48.0887	-6.69532	-6.39466	0.00861448	-0.116475	2.00978	191.694	35.4117	-13.4788	0	0	-0.771211
1898	0	12.9258	0	0	13.4634	2.63753	-16.1025	-0.205728	-0.0289028	0.0194836	-16.1055	-6.52E-15	-9.99474	0	0	0.00682873	2.9644	-23.1376	8.8409	121.59	377.278	610.194	400.728	400.728	400.728	15.3782	-57.5727	2.70506	-66.6342	440.892	252.109	185.584	185.584	185.584	-58.5297	-4.96723	-14.1302	49.7262	-5.73474	-6.97149	0.0230347	-0.165361	1.76282	196.495	16.4639	-12.3844	0	0	-0.61332
1899	0	12.736	0	0	13.2393	2.59559	-15.7137	-0.206213	-0.0453548	0.0195681	-12.6856	-3.73E-15	-14.1847	0	0	0.00826803	2.98153	-24.008	8.2019	126.274	377.567	618.485	400.334	400.334	400.334	15.1818	-60.8641	3.16954	-39.6542	440.017	249.071	185.584	185.584	185.584	-61.8145	-4.86576	-13.9784	51.0821	-4.92186	-7.14576	0.0762787	-0.185185	1.5425	182.091	-1.90386	-10.5307	0	0	-0.42245
1900	0	12.239	0	0	12.6891	2.53904	-15.187	-0.209654	-0.0617401	0.0158051	-10.152	-3.73E-15	-18.323	0	0	0.0147638	3.11091	-24.644	7.27333	129.778	377.792	626.429	399.876	399.876	399.876	14.787	-64.0135	3.49466	-12.1518	438.745	246.106	185.584	185.584	185.584	-64.9362	-4.75495	-13.6198	52.1535	-4.25358	-6.95407	0.157461	-0.178419	1.36177	156.715	-18.2115	-8.28903	0	0	-0.250778
1901	0	11.3897	0	0	11.7687	2.46375	-14.4817	-0.218207	-0.074301	0.00347468	-9.23783	0	-21.5702	0	0	0.0231826	3.33054	-25.0602	6.14536	132.229	377.976	633.914	399.351	399.351	399.351	14.1541	-66.9544	3.63537	15.8283	436.963	243.209	185.584	185.584	185.584	-67.8228	-4.625	-13.0066	52.9483	-3.71929	-6.46605	0.249936	-0.147863	1.22803	130.278	-30.756	-6.15314	0	0	-0.127106
1902	0	10.1696	0	0	10.4646	2.36641	-13.5631	-0.233617	-0.0793919	-0.0220413	-10.5218	3.73E-15	-23.0412	0	0	0.0262885	3.60895	-25.277	4.91396	133.784	378.139	640.859	398.775	398.775	398.775	13.2535	-69.6432	3.5505	44.2195	434.571	240.424	185.584	185.584	185.584	-70.4277	-4.47013	-12.0994	53.4842	-3.30327	-5.77213	0.334764	-0.0979567	1.1445	112.601	-38.063	-4.49493	0	0	-0.0543997
1903	0	8.60043	0	0	8.80793	2.24567	-12.4137	-0.25681	-0.0740907	-0.0636581	-14.2351	-8.39E-15	-21.9837	0	0	0.0149733	3.91047	-25.3195	3.67073	134.617	378.293	647.211	398.178	398.178	398.178	12.0739	-72.068	3.21131	72.9033	431.496	237.87	185.584	185.584	185.584	-72.7415	-4.29014	-10.8766	53.7882	-2.98698	-4.97156	0.397334	-0.0347395	1.10754	110.623	-38.9004	-3.60165	0	0	-0.0158657
1904	0	6.75655	0	0	6.88458	2.10284	-11.0409	-0.286059	-0.0571315	-0.12134	-19.9231	7.45E-15	-18.0143	0	0	-0.0156136	4.20005	-25.2176	2.49692	134.914	378.447	652.938	397.605	397.605	397.605	10.6296	-74.2573	2.60993	101.686	427.721	235.745	185.584	185.584	185.584	-74.7999	-4.09046	-9.34382	53.8948	-2.75054	-4.16256	0.428384	0.0331734	1.10423	127.73	-32.9641	-3.52213	0	0	0.0116999
1905	0	4.76776	0	0	4.83396	1.94231	-9.48243	-0.315285	-0.0302646	-0.191089	-26.206	5.59E-15	-11.3693	0	0	-0.059318	4.44726	-25.0047	1.46132	134.87	378.602	658.023	397.108	397.108	397.108	8.96573	-76.2788	1.76556	130.287	423.301	234.319	185.584	185.584	185.584	-76.6829	-3.88027	-7.54181	53.8438	-2.57364	-3.43468	0.425387	0.0982741	1.11678	163.557	-21.0301	-3.94782	0	0	0.0452586
1906	0	2.80438	0	0	2.83062	1.77108	-7.80424	-0.334346	0.00129254	-0.266427	-30.9214	-4.66E-16	-2.98962	0	0	-0.0991392	4.62878	-24.7171	0.620007	134.686	378.759	662.463	396.738	396.739	396.739	7.15897	-78.2261	0.726384	158.348	418.377	233.877	185.584	185.584	185.584	-78.4977	-3.66832	-5.54922	53.6785	-2.43677	-2.86383	0.385491	0.153475	1.12258	217.204	-5.66108	-4.33153	0	0	0.090059
3728
3729
3730
3731
3732
3733
3734
3735
3736
3737
3738
3739
3740
3741
3742
3743
3744
3745
3746
3747
3748
3749
3750
3751
3752
3753
3754
3755
3756
3757
3758
Trajectories
120
		sdk:LASI			sdk:RASI			sdk:LPSI			sdk:RPSI			sdk:LTHI			sdk:LKNE			sdk:LTIB			sdk:LANK			sdk:LHEE			sdk:LTOE			sdk:RTHI			sdk:RKNE			sdk:RTIB			sdk:RANK			sdk:RHEE			sdk:RTOE
Frame	Sub Frame	X	Y	Z	X	Y	Z	X	Y	Z	X	Y	Z	X	Y	Z	X	Y	Z	X	Y	Z	X	Y	Z	X	Y	Z	X	Y	Z	X	Y	Z	X	Y	Z	X	Y	Z	X	Y	Z	X	Y	Z	X	Y	Z
		mm	mm	mm	mm	mm	mm	mm	mm	mm	mm	mm	mm	mm	mm	mm	mm	mm	mm	mm	mm	mm	mm	mm	mm	mm	mm	mm	mm	mm	mm	mm	mm	mm	mm	mm	mm	mm	mm	mm	mm	mm	mm	mm	mm	mm	mm	mm	mm
904	0	63.1962	392.092	1029.84	62.2357	166.055	1022.58	-102.63	323.509	1115.89	-100.283	236.387	1112.61	4.65531	475.897	846.502	13.7697	446.479	577.325	-105.617	470.664	509.958	-339.861	465.211	397.549	-376.917	416.441	432.333	-284.69	472.08	273.775	-5.37355	100.745	856.355	58.862	150.706	596.242	46.3969	148.335	480.125	-73.2113	200.6	234.462	-114.001	239.998	243.856	68.5286	196.025	194.327
905	0	61.3879	391.371	1026.66	60.7838	165.273	1019.44	-104.343	321.938	1113.19	-101.539	234.949	1110.52	5.36448	476.151	845.074	24.7057	447.68	576.882	-93.8495	471.708	508.962	-326.624	465.934	394.118	-364.458	416.468	427.071	-267.303	475.304	272.428	-9.44218	100.196	853.247	50.2002	150.932	592.177	35.3847	149.013	476.533	-89.7707	201.15	234.443	-130.405	240.209	244.679	50.948	196.318	193.957
906	0	59.557	390.863	1024.62	59.3283	164.713	1017.47	-105.963	320.42	1111.65	-102.776	233.47	1109.52	5.6176	476.316	844.664	35.5936	448.848	577.683	-81.7047	472.683	508.357	-312.357	466.558	389.689	-351.075	416.565	420.771	-248.705	477.918	270.3	-13.5985	99.5342	851.343	40.5832	150.955	589.037	23.5379	149.416	473.787	-106.356	201.449	234.876	-146.812	240.187	245.992	33.331	196.565	193.594
907	0	57.7423	390.537	1023.77	57.9092	164.345	1016.7	-107.509	318.992	1111.19	-104.014	232.011	1109.53	5.50102	476.379	845.174	46.2998	449.937	579.715	-69.3099	473.569	508.156	-297.1	467.085	384.296	-336.792	416.726	413.46	-228.911	479.909	267.514	-17.75	98.7649	850.622	30.1132	150.775	586.869	10.9299	149.558	471.937	-122.991	201.56	235.806	-163.249	240.02	247.82	15.6636	196.786	193.258
908	0	55.9829	390.347	1024.07	56.5637	164.117	1017.11	-108.993	317.691	1111.75	-105.26	230.64	1110.49	5.11746	476.351	846.518	56.6831	450.909	582.928	-56.793	474.349	508.357	-280.884	467.517	378.003	-321.618	416.935	405.188	-207.935	481.296	264.234	-21.8683	97.9065	851.021	18.8996	150.401	585.697	-2.34948	149.456	471.012	-139.676	201.529	237.274	-179.715	239.767	250.189	-2.0606	196.991	192.972
909	0	54.3164	390.24	1025.46	55.3236	163.972	1018.62	-110.412	316.553	1113.27	-106.508	229.42	1112.3	4.58554	476.257	848.637	66.6014	451.728	587.242	-44.2767	475.014	508.945	-263.731	467.855	370.898	-305.549	417.168	396.03	-185.795	482.128	260.649	-25.9839	96.9883	852.444	7.05509	149.85	585.523	-16.1981	149.134	471.027	-156.389	201.378	239.309	-196.188	239.454	253.122	-19.8407	197.183	192.752
910	0	52.7786	390.163	1027.88	54.2131	163.85	1021.14	-111.754	315.603	1115.67	-107.738	228.404	1114.89	4.03462	476.134	851.499	75.9167	452.369	592.545	-31.8726	475.553	509.895	-245.65	468.098	363.093	-288.564	417.397	386.088	-162.524	482.474	256.942	-30.1684	96.0484	854.772	-5.30698	149.143	586.336	-30.5057	148.614	471.975	-173.088	201.108	241.929	-212.627	239.078	256.631	-37.671	197.358	192.609
911	0	51.4018	390.072	1031.19	53.2477	163.697	1024.55	-112.995	314.851	1118.87	-108.921	227.625	1118.16	3.59494	476.025	855.103	84.502	452.812	598.694	-19.6776	475.964	511.166	-226.637	468.247	354.72	-270.63	417.592	375.49	-138.177	482.41	253.278	-34.5109	95.1303	857.879	-18.0733	148.306	588.106	-45.1574	147.916	473.836	-189.717	200.703	245.131	-228.978	238.618	260.712	-55.5441	197.509	192.538
912	0	50.215	389.934	1035.29	52.4332	163.472	1028.69	-114.104	314.296	1122.78	-110.018	227.096	1122.02	3.38373	475.971	859.459	92.247	453.046	605.527	-7.77003	476.244	512.712	-206.673	468.297	345.923	-251.703	417.727	364.395	-112.829	482.014	249.789	-39.0918	94.2794	861.637	-31.1315	147.364	590.792	-60.0363	147.059	476.571	-206.213	200.142	248.9	-245.173	238.047	265.348	-73.4515	197.626	192.524
913	0	49.2426	389.73	1040.06	51.7658	163.149	1033.42	-115.046	313.922	1127.3	-110.984	226.809	1126.38	3.4898	476.014	864.568	99.0633	453.071	612.865	3.79208	476.396	514.482	-185.731	468.246	336.864	-231.737	417.781	352.984	-86.5754	481.356	246.56	-43.962	93.539	865.932	-44.3704	146.343	594.339	-75.0263	146.061	480.13	-222.504	199.403	253.206	-261.135	237.337	270.506	-91.3844	197.704	192.542
914	0	48.5039	389.458	1045.37	51.2331	162.717	1038.6	-115.787	313.703	1132.32	-111.775	226.738	1131.14	3.9607	476.179	870.408	104.889	452.892	620.522	14.9715	476.427	516.427	-163.782	468.088	327.718	-210.694	417.746	341.465	-59.5194	480.488	243.629	-49.129	92.9446	870.665	-57.68	145.27	598.68	-90.0134	144.937	484.45	-238.519	198.475	258.004	-276.784	236.477	276.144	-109.334	197.744	192.564
915	0	48.0122	389.127	1051.09	50.816	162.184	1044.06	-116.293	313.615	1137.73	-112.346	226.848	1136.22	4.7974	476.481	876.92	109.692	452.528	628.313	25.7509	476.343	518.504	-140.804	467.817	318.672	-188.553	417.622	330.065	-31.7612	479.427	240.994	-54.5529	92.5202	875.759	-70.9517	144.17	603.739	-104.887	143.707	489.457	-254.183	197.359	263.241	-292.032	235.466	282.211	-127.29	197.752	192.565
916	0	47.7749	388.754	1057.11	50.4927	161.566	1049.68	-116.536	313.63	1143.43	-112.664	227.098	1141.54	5.95914	476.914	884.006	113.474	452.003	636.061	36.1305	476.156	520.677	-116.798	467.422	309.925	-165.328	417.423	319.02	-3.38845	478.147	238.637	-60.1507	92.2744	881.15	-84.0778	143.069	609.428	-119.54	142.389	495.07	-269.421	196.067	268.855	-306.795	234.318	288.651	-145.24	197.735	192.526
917	0	47.7936	388.36	1063.29	50.2432	160.894	1055.3	-116.495	313.73	1149.3	-112.7	227.453	1147.01	7.37539	477.451	891.532	116.272	451.351	643.598	46.126	475.877	522.917	-91.7986	466.893	301.685	-141.078	417.171	308.57	25.5196	476.567	236.547	-65.8085	92.2002	886.788	-96.9504	141.996	615.654	-133.867	141.006	501.2	-284.166	194.622	274.782	-320.994	233.054	295.407	-163.17	197.704	192.442
918	0	48.0643	387.963	1069.52	50.0539	160.201	1060.82	-116.154	313.901	1155.23	-112.44	227.882	1152.57	8.9595	478.05	899.338	118.155	450.608	650.779	55.765	475.515	525.206	-65.8927	466.213	294.157	-115.922	416.891	298.941	54.8737	474.559	234.748	-71.3968	92.2768	892.625	-109.46	140.982	622.311	-147.767	139.584	507.751	-298.357	193.049	280.95	-334.564	231.696	302.421	-181.062	197.666	192.323
919	0	48.5781	387.579	1075.68	49.9217	159.528	1066.14	-115.509	314.137	1161.13	-111.883	228.36	1158.14	10.6205	478.656	907.24	119.229	449.814	657.479	65.0841	475.076	527.528	-39.2317	465.359	287.534	-90.049	416.607	290.331	84.5507	471.954	233.326	-76.7858	92.4739	898.611	-121.495	140.06	629.287	-161.136	138.152	514.62	-311.945	191.372	287.292	-347.455	230.264	309.636	-198.894	197.624	192.197
920	0	49.3219	387.212	1081.63	49.8548	158.914	1071.17	-114.561	314.436	1166.91	-111.037	228.871	1163.64	12.2722	479.211	915.042	119.628	449.008	663.596	74.1244	474.561	529.867	-12.0433	464.305	281.98	-63.7188	416.329	282.892	114.371	468.574	232.444	-81.8578	92.7581	904.685	-132.937	139.263	636.453	-173.87	136.741	521.694	-324.898	189.612	293.741	-359.641	228.766	316.996	-216.637	197.57	192.108
921	0	50.2788	386.858	1087.27	49.8709	158.399	1075.86	-113.323	314.805	1172.49	-109.923	229.405	1169.01	13.8393	479.664	922.532	119.516	448.223	669.056	82.9256	473.965	532.204	15.3629	463.019	277.614	-37.2615	416.052	276.715	144.074	464.264	232.349	-86.5154	93.0984	910.773	-143.666	138.626	643.672	-185.86	135.384	528.853	-337.201	187.785	300.234	-371.122	227.201	324.453	-234.25	197.491	192.126
922	0	51.4288	386.507	1092.49	49.9923	158.016	1080.17	-111.816	315.252	1177.79	-108.571	229.953	1174.19	15.2619	479.98	929.5	119.074	447.482	673.813	91.5195	473.274	534.513	42.5982	461.466	274.49	-11.0687	415.747	271.825	173.311	458.931	233.325	-90.6842	93.472	916.785	-153.554	138.179	650.791	-196.994	134.115	535.961	-348.861	185.905	306.719	-381.92	225.559	331.963	-251.677	197.37	192.334
923	0	52.7489	386.139	1097.19	50.2408	157.796	1084.06	-110.071	315.788	1182.75	-107.018	230.51	1179.11	16.4997	480.147	935.739	118.496	446.794	677.841	99.9219	472.466	536.757	69.2077	459.618	272.58	14.4205	415.365	268.172	201.641	452.579	235.62	-94.3111	93.8668	922.615	-162.474	137.948	657.65	-207.158	132.964	542.877	-359.902	183.983	313.158	-392.082	223.825	339.495	-268.851	197.186	192.824
924	0	54.214	385.736	1101.3	50.6338	157.757	1087.53	-108.126	316.424	1187.32	-105.307	231.075	1183.7	17.5362	480.181	941.061	117.976	446.152	681.14	108.127	471.516	538.886	94.6913	457.455	271.771	38.7388	414.838	265.642	228.553	445.318	239.338	-97.3595	94.2827	928.141	-170.298	137.953	664.08	-216.24	131.964	549.45	-370.367	182.034	319.529	-401.671	221.987	347.026	-285.689	196.932	193.684
925	0	55.7973	385.282	1104.74	51.1807	157.907	1090.56	-106.028	317.169	1191.42	-103.483	231.647	1187.89	18.385	480.116	945.317	117.704	445.533	683.725	116.101	470.394	540.837	118.532	454.969	271.862	61.4115	414.088	264.063	253.504	437.369	244.334	-99.8042	94.7293	933.226	-176.908	138.202	669.907	-224.131	131.139	555.527	-380.306	180.07	325.83	-410.766	220.039	354.548	-302.107	196.612	194.992
926	0	57.4722	384.766	1107.46	51.8817	158.243	1093.12	-103.827	318.031	1195.01	-101.595	232.228	1191.61	19.0944	479.999	948.406	117.847	444.896	685.622	123.785	469.073	542.529	140.223	452.169	272.577	81.9794	413.033	263.221	275.96	429.037	250.151	-101.626	95.2228	937.723	-182.2	138.69	674.964	-230.739	130.511	560.96	-389.775	178.11	332.079	-419.443	217.982	362.063	-318.023	196.244	196.816
927	0	59.2137	384.192	1109.44	52.7275	158.751	1095.21	-101.579	319.011	1198	-99.6891	232.825	1194.78	19.7505	479.874	950.285	118.546	444.191	686.861	131.093	467.533	543.87	159.298	449.08	273.582	100.019	411.602	262.873	295.445	420.675	256.054	-102.811	95.781	941.476	-186.092	139.402	679.09	-235.991	130.093	565.609	-398.826	176.172	338.31	-427.771	215.832	369.586	-333.361	195.846	199.221
928	0	61.0001	383.578	1110.64	53.7007	159.407	1096.78	-99.3391	320.11	1200.33	-97.8137	233.449	1197.29	20.4747	479.768	950.973	119.9	443.363	687.471	137.92	465.763	544.755	175.352	445.733	274.524	115.162	409.739	262.768	311.576	412.631	261.156	-103.345	96.4188	944.331	-188.534	140.308	682.144	-239.842	129.891	569.358	-407.497	174.279	344.567	-435.793	213.618	377.134	-348.051	195.436	202.264
929	0	62.8149	382.956	1111.07	54.7776	160.181	1097.82	-97.1644	321.323	1201.89	-96.0136	234.117	1199.05	21.4143	479.69	950.543	121.967	442.363	687.468	144.15	463.767	545.074	188.062	442.165	275.063	127.111	407.412	262.661	324.081	405.191	264.6	-103.22	97.1443	946.14	-189.511	141.37	684.007	-242.287	129.904	572.114	-415.805	172.458	350.9	-443.521	211.387	384.726	-362.023	195.025	205.989
930	0	64.6468	382.374	1110.72	55.9306	161.037	1098.28	-95.1094	322.642	1202.6	-94.3324	234.847	1199.96	22.7253	479.62	949.11	124.755	441.155	686.857	149.665	461.559	544.719	197.206	438.41	274.912	135.654	404.619	262.336	332.802	398.526	265.726	-102.434	97.956	946.773	-189.052	142.542	684.593	-243.362	130.121	573.821	-423.738	170.739	357.346	-450.918	209.201	392.369	-375.202	194.607	210.408
931	0	66.4893	381.891	1109.63	57.1306	161.943	1098.1	-93.2259	324.055	1202.34	-92.8113	235.662	1199.9	24.5519	479.522	946.815	128.222	439.721	685.626	154.357	459.165	543.593	202.669	434.495	273.874	140.677	401.389	261.627	337.698	392.66	264.183	-100.996	98.8426	946.129	-187.225	143.775	683.853	-243.145	130.52	574.459	-431.247	169.153	363.929	-457.904	207.13	400.055	-387.498	194.155	215.494
932	0	68.3387	381.571	1107.82	58.3486	162.868	1097.25	-91.561	325.547	1201.02	-91.489	236.582	1198.76	27.0044	479.341	943.803	132.279	438.064	683.751	158.139	456.614	541.622	204.453	430.444	271.863	142.167	397.783	260.426	338.833	387.491	259.96	-98.9254	99.783	944.139	-184.136	145.018	681.777	-241.755	131.072	574.048	-438.248	167.728	370.641	-464.357	205.246	407.754	-398.815	193.62	221.173
933	0	70.1909	381.475	1105.31	59.5569	163.788	1095.67	-90.1563	327.095	1198.55	-90.4015	237.621	1196.48	30.143	479.017	940.208	136.797	436.2	681.2	160.953	453.936	538.766	202.668	426.28	268.908	140.217	393.886	258.698	336.38	382.837	253.377	-96.258	100.749	940.783	-179.921	146.223	678.397	-239.335	131.74	572.643	-444.628	166.482	377.441	-470.123	203.612	415.411	-409.056	192.94	227.321
934	0	72.0382	381.66	1102.13	60.7292	164.692	1093.32	-89.0459	328.676	1194.89	-89.5806	238.787	1192.98	33.9677	478.492	936.137	141.616	434.157	677.939	162.776	451.154	535.023	197.525	422.034	265.15	135.018	389.802	256.481	330.61	378.511	245.042	-93.0433	101.709	936.083	-174.736	147.346	673.787	-236.048	132.478	570.334	-450.253	165.42	384.259	-475.037	202.271	422.95	-418.131	192.05	233.775
[truncated: 988 more rows]
[truncated: 123 more columns]
