# Supplementary material for: The impact of wide step width on lower limb coordination and its variability in individuals with flat feet
Source: PLoS One. 2025 Apr 24;20(4):e0321901. doi: 10.1371/journal.pone.0321901 (PMC12021241; doi:10.1371/journal.pone.0321901)
Supplement: S4 file — (ZIP) [file pone.0321901.s004.zip › Walk-Wide16.csv]

Model Outputs
120
		sdk:LAbsAnkleAngle			sdk:LAnkleAngles			sdk:LAnkleForce			sdk:LAnkleMoment			sdk:LAnklePower			sdk:LFE									sdk:LFO									sdk:LFootProgressAngles			sdk:LHipAngles			sdk:LHipForce			sdk:LHipMoment			sdk:LHipPower
Frame	Sub Frame	X	Y	Z	X	Y	Z	X	Y	Z	X	Y	Z	X	Y	Z	RX	RY	RZ	TX	TY	TZ	SX	SY	SZ	RX	RY	RZ	TX	TY	TZ	SX	SY	SZ	X	Y	Z	X	Y	Z	X	Y	Z	X	Y	Z	X	Y	Z
		deg	deg	deg	deg	deg	deg	N/kg	N/kg	N/kg	N.mm/kg	N.mm/kg	N.mm/kg	W/kg	W/kg	W/kg	deg	deg	deg	mm	mm	mm	mm	mm	mm	deg	deg	deg	mm	mm	mm	mm	mm	mm	deg	deg	deg	deg	deg	deg	N/kg	N/kg	N/kg	N.mm/kg	N.mm/kg	N.mm/kg	W/kg	W/kg	W/kg
1	0	13.9587	0	0	13.9595	0.927961	0.602288										2.75393	10.0509	3.00697	-155.808	364.796	596.476	401.688	401.688	401.688	-1.87914	-82.873	1.38854	-169.989	354.731	195.095	186.101	186.101	186.101	-82.8916	2.09063	0.447959	10.5287	-2.58072	-2.59002
2	0	14.3711	0	0	14.3712	0.9597	0.283998										2.70213	9.65188	3.1118	-152.518	362.578	595.276	402.424	402.424	402.424	-1.55667	-81.8823	1.32329	-176.468	354.616	194.857	186.101	186.101	186.101	-81.8947	1.85213	0.282963	10.9112	-2.52153	-2.55749
3	0	14.6391	0	0	14.6391	0.993661	-0.0565839										2.66982	9.20352	3.20423	-148.968	360.523	594.181	403.055	403.055	403.055	-1.27275	-80.7539	1.25951	-182.682	354.495	194.674	186.101	186.101	186.101	-80.7619	1.63996	0.141136	11.3527	-2.48232	-2.51645
4	0	14.7603	0	0	14.7607	1.02978	-0.418849										2.65683	8.70564	3.28462	-145.16	358.633	593.192	403.59	403.59	403.59	-1.02693	-79.4842	1.19675	-188.647	354.367	194.546	186.101	186.101	186.101	-79.489	1.45334	0.0225464	11.8534	-2.46268	-2.46714
5	0	14.7324	0	0	14.7339	1.06798	-0.801875	-0.179611	-0.000987944	0.023121	-8.50372	-5.82E-16	-1.25724	0	0	-0.00289237	2.66304	8.15836	3.35317	-141.096	356.906	592.309	404.038	404.038	404.038	-0.818448	-78.0707	1.13394	-194.38	354.234	194.471	186.101	186.101	186.101	-78.0734	1.29071	-0.0725254	12.4133	-2.46213	-2.40957	0.0840084	0.265679	1.86457	-99.3417	91.5091	-1.54197	0	0	0.119126
6	0	14.5551	0	0	14.5584	1.10816	-1.2047	-0.180329	-0.000594193	0.0176437	-9.01341	-1.78E-15	-1.1678	0	0	-0.00571694	2.68827	7.56215	3.40992	-136.78	355.342	591.533	404.407	404.407	404.407	-0.645722	-76.5139	1.06972	-199.896	354.095	194.455	186.101	186.101	186.101	-76.5152	1.14972	-0.144043	13.0321	-2.48016	-2.34356	0.0991049	0.264503	1.8614	-100.491	91.5286	-1.76666	0	0	0.136105
7	0	14.2315	0	0	14.2373	1.15024	-1.62645	-0.181936	7.39E-06	0.0132608	-9.97824	-5.10E-15	-0.984786	0	0	-0.00901229	2.73227	6.91806	3.45476	-132.221	353.94	590.866	404.708	404.708	404.708	-0.506246	-74.819	1.00268	-205.202	353.951	194.506	186.101	186.101	186.101	-74.8195	1.02721	-0.192627	13.709	-2.5161	-2.26877	0.11527	0.263021	1.85678	-103.869	91.1218	-1.78863	0	0	0.156272
8	0	13.769	0	0	13.7782	1.19417	-2.06655	-0.184802	0.000969657	0.0105388	-11.5039	-4.63E-15	-0.663746	0	0	-0.0130835	2.79467	6.22772	3.48751	-127.432	352.697	590.312	404.95	404.95	404.95	-0.396023	-72.9979	0.93178	-210.293	353.805	194.641	186.101	186.101	186.101	-72.9979	0.919331	-0.220254	14.4425	-2.56903	-2.18475	0.133077	0.260976	1.85058	-110.16	90.1881	-1.56249	0	0	0.181246
9	0	13.1814	0	0	13.1945	1.23997	-2.52514	-0.189252	0.00247236	0.0100035	-13.6611	-5.20E-15	-0.163279	0	0	-0.0181415	2.87492	5.49344	3.508	-122.429	351.608	589.874	405.142	405.142	405.142	-0.309215	-71.0704	0.856787	-215.151	353.665	194.886	186.101	186.101	186.101	-71.0701	0.821788	-0.230848	15.2305	-2.63777	-2.09106	0.153196	0.258236	1.84273	-119.981	88.7053	-1.06234	0	0	0.212749
10	0	12.4891	0	0	12.5066	1.28777	-3.00337	-0.195416	0.004629	0.0122857	-16.4584	-1.28E-15	0.540528	0	0	-0.0241327	2.97225	4.7182	3.51621	-117.233	350.669	589.558	405.293	405.293	405.293	-0.237998	-69.0654	0.778662	-219.736	353.542	195.273	186.101	186.101	186.101	-69.065	0.730222	-0.230762	16.0704	-2.72069	-1.9874	0.176661	0.254522	1.83244	-134.061	86.5885	-0.266575	0	0	0.252813
11	0	11.7197	0	0	11.742	1.33779	-3.50335	-0.203292	0.00745692	0.0176605	-19.8401	-2.21E-15	1.44511	0	0	-0.0306049	3.08562	3.90552	3.51242	-111.87	349.871	589.37	405.408	405.408	405.408	-0.172331	-67.0213	0.699926	-223.988	353.451	195.841	186.101	186.101	186.101	-67.0209	0.640693	-0.229131	16.9587	-2.81578	-1.8738	0.203813	0.249976	1.81958	-152.52	83.9059	0.803965	0	0	0.302424
12	0	10.9074	0	0	10.9348	1.39036	-4.02835	-0.212454	0.010885	0.0263929	-23.6546	-4.78E-15	2.51954	0	0	-0.0366069	3.21373	3.05941	3.49727	-106.365	349.205	589.317	405.494	405.494	405.494	-0.10045	-64.9849	0.624777	-227.816	353.415	196.628	186.101	186.101	186.101	-64.9844	0.55029	-0.237667	17.8915	-2.92058	-1.75066	0.234897	0.244696	1.80321	-175.32	80.7079	2.11461	0	0	0.362093
13	0	10.0913	0	0	10.124	1.44591	-4.58226	-0.222175	0.0147188	0.0382546	-27.6712	6.06E-15	3.69961	0	0	-0.0408157	3.35502	2.18422	3.47189	-100.749	348.66	589.406	405.553	405.553	405.553	-0.0091519	-63.0096	0.559126	-231.11	353.458	197.67	186.101	186.101	186.101	-63.009	0.457594	-0.270267	18.8643	-3.03218	-1.61893	0.269091	0.238742	1.78259	-201.599	77.0294	3.60291	0	0	0.43036
14	0	9.31265	0	0	9.35102	1.50488	-5.16934	-0.23141	0.0186288	0.0526662	-31.5924	4.66E-15	4.88905	0	0	-0.0418417	3.50765	1.28447	3.43777	-95.0518	348.223	589.648	405.587	405.587	405.587	0.115279	-61.1521	0.510343	-233.737	353.609	198.991	186.101	186.101	186.101	-61.1514	0.36293	-0.342057	19.8725	-3.14732	-1.47997	0.305146	0.232396	1.75727	-230.01	72.9684	5.17845	0	0	0.504262
15	0	8.61152	0	0	8.65607	1.56768	-5.79334	-0.23896	0.0222595	0.0687533	-35.0919	1.86E-15	5.97486	0	0	-0.0386768	3.66958	0.364761	3.39686	-89.3044	347.881	590.049	405.595	405.595	405.595	0.286187	-59.4684	0.486746	-235.555	353.893	200.599	186.101	186.101	186.101	-59.4678	0.26829	-0.468224	20.911	-3.26245	-1.33571	0.340995	0.226117	1.72729	-258.665	68.7178	6.71346	0	0	0.57921
16	0	8.02294	0	0	8.0745	1.63461	-6.45689	-0.24361	0.0251991	0.0852137	-37.8554	0	6.83209	0	0	-0.0311331	3.83861	-0.570378	3.35135	-83.5371	347.619	590.619	405.575	405.575	405.575	0.515437	-58.0096	0.496904	-236.424	354.338	202.481	186.101	186.101	186.101	-58.0093	0.176876	-0.662562	21.9744	-3.37389	-1.18843	0.37407	0.220153	1.69303	-285.265	64.3704	8.07984	0	0	0.649215
17	0	7.57362	0	0	7.6335	1.70578	-7.16058	-0.244471	0.0269564	0.100883	-39.6396	4.66E-16	7.33179	0	0	-0.0200913	4.01239	-1.5166	3.30351	-77.7795	347.424	591.363	405.522	405.522	405.522	0.812316	-56.8177	0.548756	-236.215	354.964	204.605	186.101	186.101	186.101	-56.8182	0.0923127	-0.936083	23.0576	-3.47777	-1.04058	0.402462	0.214622	1.65532	-307.884	59.9454	9.17561	0	0	0.708856
18	0	7.27936	0	0	7.34952	1.781	-7.90193	-0.240963	0.0271262	0.114486	-40.294	2.33E-15	7.36705	0	0	-0.00734092	4.18855	-2.46975	3.25557	-72.0594	347.281	592.289	405.433	405.433	405.433	1.18234	-55.9227	0.648606	-234.828	355.784	206.921	186.101	186.101	186.101	-55.925	0.0177668	-1.29554	24.1553	-3.57031	-0.894699	0.424306	0.209728	1.61566	-324.689	55.4922	9.91104	0	0	0.752944
19	0	7.1438	0	0	7.22688	1.85969	-8.67453	-0.23311	0.0253243	0.125096	-39.8	-1.86E-15	6.85946	0	0	0.00485431	4.36474	-3.42599	3.20952	-66.4029	347.179	593.399	405.302	405.302	405.302	1.62621	-55.341	0.800171	-232.192	356.801	209.362	186.101	186.101	186.101	-55.3461	-0.0448246	-1.74219	25.2623	-3.64795	-0.753213	0.438742	0.205287	1.57557	-334.627	50.8476	10.2909	0	0	0.778256
20	0	7.15858	0	0	7.25795	1.94076	-9.46732	-0.221444	0.0213941	0.132224	-38.2603	-5.59E-15	5.78924	0	0	0.0144449	4.5387	-4.38174	3.16699	-60.8341	347.105	594.695	405.124	405.124	405.124	2.13894	-55.0748	1.00376	-228.277	358.009	211.853	186.101	186.101	186.101	-55.0842	-0.095273	-2.27082	26.3735	-3.70747	-0.6183	0.445904	0.201118	1.53643	-337.462	45.8757	10.3699	0	0	0.783889
21	0	7.30505	0	0	7.42451	2.02264	-10.2642	-0.207064	0.0153386	0.135594	-35.8896	-2.80E-15	4.19466	0	0	0.020162	4.70832	-5.33374	3.12914	-55.3748	347.049	596.175	404.897	404.897	404.897	2.7096	-55.1139	1.25584	-223.089	359.385	214.316	186.101	186.101	186.101	-55.1292	-0.135254	-2.86946	27.4841	-3.74591	-0.491779	0.446655	0.197011	1.49953	-333.532	40.5053	10.2331	0	0	0.770733
22	0	7.55697	0	0	7.70044	2.10322	-11.0446	-0.191263	0.00765909	0.135218	-32.9587	-5.59E-15	2.20368	0	0	0.0218494	4.87171	-6.27899	3.09666	-50.0445	347.002	597.834	404.617	404.617	404.617	3.32152	-55.438	1.54874	-216.662	360.895	216.675	186.101	186.101	186.101	-55.4612	-0.168005	-3.51949	28.5893	-3.76081	-0.375111	0.44228	0.192868	1.46601	-323.609	34.8705	9.93354	0	0	0.741117
23	0	7.88392	0	0	8.0548	2.18001	-11.7843	-0.175283	-0.000850401	0.131481	-29.7466	4.08E-15	0.00359094	0	0	0.0203205	5.02727	-7.21475	3.06981	-44.8602	346.958	599.663	404.285	404.285	404.285	3.95356	-56.0196	1.87131	-209.057	362.494	218.862	186.101	186.101	186.101	-56.0528	-0.197805	-4.19716	29.6847	-3.75039	-0.269392	0.434285	0.188849	1.43658	-308.804	29.2861	9.48905	0	0	0.698409
24	0	8.25428	0	0	8.45478	2.25036	-12.4586	-0.16044	-0.00923645	0.124484	-26.533	1.63E-15	-2.18899	0	0	0.0169574	5.17364	-8.13851	3.04839	-39.8366	346.911	601.65	403.9	403.9	403.9	4.58235	-56.8274	2.20967	-200.348	364.131	220.818	186.101	186.101	186.101	-56.8727	-0.229426	-4.87579	30.7661	-3.71335	-0.175333	0.42399	0.185309	1.41198	-290.026	24.2364	8.85554	0	0	0.645569
25	0	8.6382	0	0	8.86883	2.31176	-13.0442	-0.147764	-0.0166719	0.11485	-23.548	2.80E-15	-4.17406	0	0	0.0131691	5.30977	-9.04801	3.03196	-34.9859	346.858	603.78	403.466	403.466	403.466	5.18478	-57.8285	2.54862	-190.622	365.754	222.5	186.101	186.101	186.101	-57.888	-0.267425	-5.52853	31.8296	-3.64907	-0.0933877	0.412926	0.182355	1.39219	-268.507	20.0623	8.0197	0	0	0.586252
26	0	9.01011	0	0	9.26923	2.36208	-13.522	-0.138136	-0.0224723	0.102777	-20.9748	-3.73E-15	-5.78684	0	0	0.0100117	5.43491	-9.9412	3.01994	-30.3177	346.795	606.032	402.987	402.987	402.987	5.74004	-58.9912	2.87308	-179.968	367.314	223.882	186.101	186.101	186.101	-59.0666	-0.315578	-6.13072	32.8717	-3.55767	-0.0238835	0.401882	0.180181	1.37791	-244.937	17.0735	6.95657	0	0	0.522757
27	0	9.35031	0	0	9.63413	2.39975	-13.8785	-0.131943	-0.0262182	0.0887567	-18.9122	-3.26E-15	-6.91882	0	0	0.00796746	5.54855	-10.8163	3.01168	-25.839	346.722	608.386	402.471	402.471	402.471	6.23133	-60.2866	3.16947	-168.476	368.772	224.957	186.101	186.101	186.101	-60.3794	-0.376413	-6.66199	33.8893	-3.43991	0.0330097	0.391673	0.17886	1.36893	-220.123	15.4482	5.67191	0	0	0.45748
28	0	9.64582	0	0	9.94876	2.42395	-14.107	-0.129185	-0.0277435	0.0732379	-17.3843	-9.32E-16	-7.52041	0	0	0.00699132	5.65046	-11.6717	3.00665	-21.554	346.637	610.818	401.923	401.923	401.923	6.64692	-61.6899	3.42695	-156.236	370.096	225.737	186.101	186.101	186.101	-61.8007	-0.451	-7.10752	34.8797	-3.2971	0.0770658	0.382731	0.178267	1.36489	-194.655	15.1946	4.20283	0	0	0.392224
29	0	9.89012	0	0	10.2055	2.43459	-14.2072	-0.129523	-0.0271534	0.0565281	-16.3503	-9.32E-16	-7.60105	0	0	0.00670273	5.74055	-12.5062	3.00457	-17.4643	346.541	613.302	401.353	401.353	401.353	6.98048	-63.1804	3.638	-143.338	371.268	226.254	186.101	186.101	186.101	-63.3092	-0.539013	-7.45877	35.8408	-3.13123	0.107941	0.374827	0.178278	1.36534	-168.786	16.2143	2.60824	0	0	0.327978
30	0	10.0823	0	0	10.4029	2.43231	-14.1858	-0.132341	-0.024719	0.0392279	-15.7201	2.80E-15	-7.21408	0	0	0.00662251	5.81897	-13.3187	3.00538	-13.5689	346.435	615.812	400.77	400.77	400.77	7.23091	-64.7413	3.79878	-129.87	372.28	226.556	186.101	186.101	186.101	-64.8874	-0.638964	-7.7133	36.7709	-2.94483	0.125215	0.367892	0.178765	1.36932	-142.965	18.3304	0.965301	0	0	0.266044
31	0	10.2257	0	0	10.5447	2.41837	-14.0543	-0.136958	-0.0208799	0.0216286	-15.3845	9.32E-16	-6.45054	0	0	0.00636476	5.88597	-14.1084	3.00924	-9.86451	346.319	618.323	400.183	400.183	400.183	7.40181	-66.3587	3.90882	-115.924	373.135	226.698	186.101	186.101	186.101	-66.5208	-0.7486	-7.87428	37.6686	-2.74076	0.128338	0.361597	0.17944	1.37623	-117.347	21.2439	-0.639623	0	0	0.207093
32	0	10.3261	0	0	10.6379	2.39443	-13.8283	-0.142585	-0.0160925	0.00432086	-15.2222	-4.66E-16	-5.41704	0	0	0.0057248	5.94195	-14.8747	3.01657	-6.34617	346.194	620.809	399.601	399.601	399.601	7.50054	-68.0207	3.97066	-101.593	373.843	226.746	186.101	186.101	186.101	-68.1969	-0.865292	-7.94937	38.5332	-2.52235	0.116708	0.355746	0.180163	1.38484	-92.292	24.7114	-2.14618	0	0	0.152091
33	0	10.3909	0	0	10.6907	2.36243	-13.5254	-0.148564	-0.0108402	-0.0124217	-15.1309	4.66E-16	-4.22935	0	0	0.00468731	5.98738	-15.6171	3.02795	-3.00723	346.063	623.247	399.032	399.032	399.032	7.5371	-69.7164	3.98901	-86.9705	374.419	226.764	186.101	186.101	186.101	-69.9046	-0.986408	-7.94956	39.3639	-2.29313	0.089647	0.349835	0.180737	1.39448	-67.8876	28.4393	-3.50484	0	0	0.101427
34	0	10.4271	0	0	10.7118	2.32438	-13.1642	-0.154297	-0.00555571	-0.028184	-15.0255	-1.86E-15	-2.9976	0	0	0.00336835	6.02291	-16.3354	3.04387	0.159821	345.928	625.614	398.483	398.483	398.483	7.52314	-71.4351	3.97014	-72.1536	374.884	226.811	186.101	186.101	186.101	-71.6332	-1.10956	-7.88783	40.1605	-2.05686	0.0467474	0.343985	0.181012	1.40435	-44.4693	32.1649	-4.687	0	0	0.0558394
35	0	10.4409	0	0	10.7085	2.28221	-12.7627	-0.159407	-0.000649447	-0.0427548	-14.8556	1.05E-15	-1.82267	0	0	0.00194596	6.04921	-17.0292	3.06482	3.16314	345.789	627.892	397.961	397.961	397.961	7.47075	-73.1659	3.92104	-57.2372	375.259	226.941	186.101	186.101	186.101	-73.3718	-1.23278	-7.7779	40.9227	-1.81725	-0.0123658	0.33797	0.180812	1.41366	-22.1615	35.6471	-5.68472	0	0	0.0156041
36	0	10.4371	0	0	10.6867	2.23764	-12.3369	-0.163622	0.00361866	-0.0560023	-14.5941	1.46E-15	-0.778736	0	0	0.000585331	6.06706	-17.6982	3.09106	6.01104	345.65	630.062	397.472	397.472	397.472	7.39149	-74.8976	3.84886	-42.3148	375.564	227.197	186.101	186.101	186.101	-75.1093	-1.35445	-7.63307	41.6505	-1.57816	-0.0876699	0.331765	0.180158	1.42218	-1.07232	38.7397	-6.51561	0	0	-0.0191528
37	0	10.419	0	0	10.6504	2.1921	-11.9005	-0.166778	0.00705848	-0.0678516	-14.2342	-2.39E-15	0.0829962	0	0	-0.000594525	6.07732	-18.3422	3.12252	8.7116	345.512	632.111	397.018	397.018	397.018	7.29544	-76.6186	3.76023	-27.4761	375.816	227.609	186.101	186.101	186.101	-76.8347	-1.47334	-7.46516	42.3436	-1.3432	-0.178802	0.325516	0.178984	1.42958	18.6616	41.2753	-7.18708	0	0	-0.0483147
38	0	10.3881	0	0	10.602	2.14674	-11.4643	-0.168817	0.00963108	-0.0782721	-13.7871	-6.43E-16	0.741836	0	0	-0.00153867	6.08088	-18.9608	3.15876	11.2725	345.377	634.026	396.601	396.601	396.601	7.19081	-78.3173	3.66097	-12.8056	376.029	228.197	186.101	186.101	186.101	-78.5365	-1.58847	-7.28406	43.0019	-1.11588	-0.284965	0.319338	0.17741	1.43544	36.9398	43.2238	-7.72987	0	0	-0.0719627
39	0	10.3451	0	0	10.5423	2.10237	-11.0364	-0.16978	0.011334	-0.0873396	-13.2774	4.43E-15	1.19615	0	0	-0.00224018	6.0787	-19.5535	3.19887	13.7009	345.247	635.798	396.223	396.223	396.223	7.08372	-79.9824	3.55578	1.61844	376.213	228.968	186.101	186.101	186.101	-80.2037	-1.69901	-7.09741	43.6252	-0.899252	-0.404982	0.313371	0.175344	1.43977	53.7326	44.4899	-8.15146	0	0	-0.0902973
40	0	10.2897	0	0	10.4711	2.05958	-10.6224	-0.169752	0.0122696	-0.095104	-12.7339	-1.46E-15	1.46571	0	0	-0.00272747	6.07171	-20.1198	3.2415	16.003	345.123	637.42	395.884	395.884	395.884	6.97819	-81.6033	3.44831	15.7251	376.374	229.921	186.101	186.101	186.101	-81.8258	-1.80425	-6.9107	44.2129	-0.696244	-0.537171	0.307862	0.172951	1.44256	68.9572	45.1033	-8.47005	0	0	-0.103557
41	0	10.2213	0	0	10.3881	2.01872	-10.2262	-0.168855	0.012529	-0.101635	-12.1869	-1.67E-15	1.57706	0	0	-0.00303907	6.06081	-20.6589	3.28481	18.1846	345.007	638.886	395.582	395.582	395.582	6.87638	-83.1706	3.3411	29.4511	376.513	231.044	186.101	186.101	186.101	-83.3937	-1.90347	-6.72739	44.7646	-0.509168	-0.679528	0.30305	0.170283	1.44378	82.55	45.0613	-8.68698	0	0	-0.112034
42	0	10.1395	0	0	10.2928	1.98001	-9.84979	-0.167214	0.0122619	-0.107068	-11.6613	3.83E-15	1.56538	0	0	-0.00321793	6.0469	-21.1701	3.3266	20.2505	344.899	640.193	395.316	395.316	395.316	6.77897	-84.6761	3.23579	42.7412	376.63	232.321	186.101	186.101	186.101	-84.8992	-1.99596	-6.54932	45.2797	-0.340049	-0.829711	0.298967	0.167514	1.44351	94.5598	44.4378	-8.81565	0	0	-0.116221
43	0	10.0443	0	0	10.1853	1.94355	-9.49446	-0.164891	0.0116055	-0.111438	-11.1699	3.09E-15	1.46418	0	0	-0.00329751	6.03076	-21.6526	3.36426	22.2047	344.8	641.341	395.082	395.082	395.082	6.68546	-86.1138	3.13328	55.5478	376.722	233.729	186.101	186.101	186.101	-86.3363	-2.08099	-6.37711	45.7573	-0.190304	-0.985121	0.295761	0.164606	1.44185	104.953	43.2598	-8.86	0	0	-0.116508
44	0	9.93643	0	0	10.0661	1.90935	-9.16061	-0.162055	0.0106543	-0.114923	-10.7293	2.96E-15	1.29933	0	0	-0.00330151	6.01311	-22.1054	3.39497	24.0505	344.709	642.328	394.878	394.878	394.878	6.59467	-87.479	3.03398	67.8309	376.782	235.242	186.101	186.101	186.101	-87.7003	-2.15786	-6.21051	46.1967	-0.0609547	-1.14303	0.293147	0.161533	1.43894	113.929	41.5399	-8.82577	0	0	-0.113526
45	0	9.81735	0	0	9.9368	1.87742	-8.84822	-0.158749	0.0094518	-0.117618	-10.3373	-8.66E-16	1.08677	0	0	-0.0032393	5.99455	-22.5275	3.41564	25.7903	344.626	643.156	394.7	394.7	394.7	6.50492	-88.769	2.93787	79.5572	376.806	236.83	186.101	186.101	186.101	-88.9886	-2.22593	-6.04875	46.597	0.0474671	-1.30051	0.291058	0.158248	1.43507	121.596	39.2879	-8.7224	0	0	-0.107781
46	0	9.6894	0	0	9.79952	1.84768	-8.55681	-0.155148	0.00805607	-0.119703	-9.99847	3.98E-15	0.839127	0	0	-0.00311776	5.97555	-22.9178	3.42313	27.426	344.55	643.826	394.544	394.544	394.544	6.41435	-89.983	2.84467	90.6996	376.786	238.464	186.101	186.101	186.101	-90.2001	-2.28459	-5.89065	46.9574	0.134952	-1.45467	0.289219	0.154694	1.43046	128.2	36.5208	-8.56739	0	0	-0.0998706
47	0	9.55557	0	0	9.65733	1.82003	-8.28552	-0.151315	0.00646159	-0.121331	-9.70083	-3.76E-15	0.558409	0	0	-0.00293298	5.95648	-23.2753	3.41423	28.9583	344.478	644.342	394.407	394.407	394.407	6.32084	-91.1212	2.75381	101.236	376.716	240.113	186.101	186.101	186.101	-91.3351	-2.33331	-5.73477	47.2771	0.201806	-1.60253	0.287479	0.150845	1.42564	133.962	33.2469	-8.38179	0	0	-0.090303
48	0	9.41967	0	0	9.51386	1.79433	-8.033	-0.147384	0.00471708	-0.122749	-9.43373	-3.75E-15	0.249677	0	0	-0.00268374	5.93747	-23.5989	3.38591	30.3876	344.409	644.707	394.284	394.284	394.284	6.22215	-92.1853	2.66442	111.15	376.587	241.746	186.101	186.101	186.101	-92.3951	-2.37165	-5.57927	47.5553	0.248996	-1.74134	0.285413	0.146544	1.42088	139.258	29.4753	-8.19392	0	0	-0.0795993
49	0	9.28578	0	0	9.37322	1.7704	-7.79761	-0.14344	0.00283857	-0.124141	-9.17758	3.27E-15	-0.0868341	0	0	-0.00236652	5.91854	-23.8876	3.33527	31.7139	344.34	644.923	394.172	394.172	394.172	6.11592	-93.1776	2.57529	120.425	376.391	243.333	186.101	186.101	186.101	-93.3825	-2.39923	-5.42206	47.7916	0.277738	-1.86845	0.282839	0.141907	1.41652	144.375	25.3044	-8.041	0	0	-0.0681221
50	0	9.15833	0	0	9.23971	1.74805	-7.57749	-0.139535	0.000899534	-0.125748	-8.90678	-1.41E-15	-0.445646	0	0	-0.0019836	5.8995	-24.1407	3.25973	32.9369	344.267	644.995	394.069	394.069	394.069	5.99968	-94.1007	2.48482	129.05	376.118	244.845	186.101	186.101	186.101	-94.2997	-2.41572	-5.26074	47.9857	0.289644	-1.98148	0.27957	0.137105	1.41308	149.646	20.8727	-7.96373	0	0	-0.0561271
51	0	9.04148	0	0	9.11745	1.72708	-7.37072	-0.135723	-0.00106317	-0.127755	-8.59585	-2.56E-15	-0.822832	0	0	-0.00154399	5.8799	-24.3574	3.15712	34.0564	344.186	644.927	393.973	393.972	393.972	5.87075	-94.9568	2.39106	137.011	375.76	246.252	186.101	186.101	186.101	-95.1489	-2.42089	-5.09252	48.1374	0.286709	-2.07843	0.275465	0.132226	1.41102	155.334	16.2994	-7.99189	0	0	-0.0437091
52	0	8.93888	0	0	9.01004	1.70731	-7.17565	-0.131997	-0.0029635	-0.130301	-8.21694	-2.56E-15	-1.20801	0	0	-0.00106877	5.85914	-24.5372	3.02577	35.0729	344.093	644.722	393.88	393.88	393.88	5.72641	-95.7473	2.29153	144.295	375.306	247.525	186.101	186.101	186.101	-95.9314	-2.41458	-4.91431	48.2469	0.271239	-2.15771	0.270316	0.127479	1.41043	161.661	11.7832	-8.15685	0	0	-0.0308438
53	0	8.85321	0	0	8.92009	1.68862	-6.99107	-0.128375	-0.00469132	-0.133395	-7.75151	1.16E-15	-1.58467	0	0	-0.000592857	5.8364	-24.6799	2.86444	35.9871	343.983	644.386	393.791	393.791	393.791	5.56383	-96.4722	2.1833	150.887	374.746	248.636	186.101	186.101	186.101	-96.647	-2.39675	-4.72267	48.3146	0.245639	-2.21803	0.264365	0.123158	1.41164	168.581	7.54301	-8.47301	0	0	-0.0173878
54	0	8.78583	0	0	8.84888	1.67095	-6.81647	-0.124875	-0.00612066	-0.137005	-7.19168	-6.99E-16	-1.9314	0	0	-0.000159951	5.81072	-24.7856	2.67244	36.8008	343.853	643.922	393.704	393.704	393.704	5.38021	-97.1294	2.06309	156.769	374.072	249.556	186.101	186.101	186.101	-97.2937	-2.36748	-4.51398	48.3415	0.212561	-2.25858	0.257793	0.119437	1.41479	175.995	3.76209	-8.93606	0	0	-0.00321247
55	0	8.73641	0	0	8.7961	1.65436	-6.65234	-0.121591	-0.00716085	-0.140934	-6.54945	2.91E-16	-2.22718	0	0	0.000186094	5.78096	-24.8547	2.44957	37.5166	343.697	643.338	393.62	393.62	393.62	5.17304	-97.7151	1.92735	161.924	373.277	250.254	186.101	186.101	186.101	-97.8675	-2.32711	-4.28466	48.3286	0.174705	-2.27885	0.251137	0.116732	1.42022	183.512	0.704424	-9.53086	0	0	0.011734
56	0	8.70299	0	0	8.75974	1.63898	-6.50022	-0.118645	-0.00768147	-0.144948	-5.85214	1.28E-15	-2.44515	0	0	0.000409313	5.74593	-24.8878	2.19614	38.1379	343.51	642.639	393.539	393.539	393.539	4.94021	-98.2228	1.77255	166.331	372.355	250.7	186.101	186.101	186.101	-98.3622	-2.27618	-4.03135	48.2775	0.134782	-2.2787	0.244803	0.115272	1.42796	190.687	-1.45542	-10.2181	0	0	0.02734
57	0	8.68205	0	0	8.73628	1.62511	-6.36283	-0.116171	-0.00759623	-0.148653	-5.1394	7.57E-16	-2.56178	0	0	0.000492569	5.70434	-24.8861	1.91287	38.6688	343.29	641.832	393.462	393.462	393.462	4.68025	-98.6448	1.5954	169.97	371.306	250.866	186.101	186.101	186.101	-98.7702	-2.2156	-3.7512	48.1901	0.0955231	-2.25825	0.239602	0.115492	1.43799	196.806	-2.4473	-10.9548	0	0	0.0432602
58	0	8.66875	0	0	8.7209	1.6131	-6.24389	-0.114281	-0.00682197	-0.151644	-4.45795	-3.61E-15	-2.55436	0	0	0.000440316	5.65495	-24.8506	1.60086	39.1139	343.031	640.926	393.389	393.389	393.389	4.3925	-98.9721	1.39316	172.822	370.131	250.726	186.101	186.101	186.101	-99.0826	-2.14659	-3.44211	48.0684	0.0594947	-2.21788	0.236395	0.117708	1.4504	201.092	-2.09031	-11.6803	0	0	0.0588845
59	0	8.65723	0	0	8.70771	1.60343	-6.14804	-0.113097	-0.00537804	-0.153426	-3.86206	1.05E-15	-2.41131	0	0	0.000279135	5.59657	-24.7831	1.26155	39.4778	342.732	639.929	393.32	393.32	393.32	4.07741	-99.1951	1.16391	174.871	368.838	250.259	186.101	186.101	186.101	-99.2901	-2.07079	-3.103	47.9146	0.0290313	-2.15808	0.236093	0.12218	1.46508	202.669	-0.264535	-12.3259	0	0	0.0733438
60	0	8.64087	0	0	8.69014	1.59661	-6.08035	-0.112712	-0.00319998	-0.153591	-3.40831	2.91E-16	-2.11582	0	0	4.80E-05	5.52811	-24.685	0.8968	39.765	342.391	638.853	393.257	393.256	393.257	3.7365	-99.3044	0.906765	176.108	367.438	249.447	186.101	186.101	186.101	-99.3839	-1.99028	-2.734	47.7312	0.00638236	-2.07969	0.239326	0.12914	1.48169	200.806	3.2028	-12.8389	0	0	0.0856328
61	0	8.61283	0	0	8.66136	1.59315	-6.04612	-0.11323	-0.000364176	-0.151692	-3.15684	-9.90E-16	-1.66829	0	0	-0.000208014	5.44869	-24.5582	0.508662	39.9793	342.008	637.708	393.197	393.197	393.197	3.37263	-99.2918	0.622161	176.528	365.95	248.283	186.101	186.101	186.101	-99.3561	-1.90758	-2.33665	47.5207	-0.00653868	-1.98358	0.246988	0.138614	1.50002	194.695	8.31371	-13.1589	0	0	0.0945955
62	0	8.5664	0	0	8.61475	1.59358	-6.05032	-0.114766	0.00307791	-0.147461	-3.1692	-1.16E-15	-1.07125	0	0	-0.00045348	5.35768	-24.4043	0.0996158	40.1237	341.584	636.505	393.142	393.142	393.142	2.98996	-99.1509	0.31184	176.137	364.395	246.767	186.101	186.101	186.101	-99.201	-1.82562	-1.91397	47.2853	-0.00819671	-1.87089	0.259407	0.150672	1.51968	183.86	15.073	-13.2476	0	0	0.0991936
63	0	8.49583	0	0	8.54452	1.59832	-6.09733	-0.117408	0.00701226	-0.140679	-3.50052	1.59E-15	-0.338859	0	0	-0.000672874	5.25469	-24.2253	-0.327537	40.2002	341.122	635.259	393.091	393.091	393.091	2.59403	-98.8785	-0.0209768	174.953	362.8	244.91	186.101	186.101	186.101	-98.9155	-1.74765	-1.4706	47.0274	0.00264265	-1.74303	0.276649	0.165105	1.54015	168.007	23.3629	-13.0801	0	0	0.098526
64	0	8.39682	0	0	8.44642	1.60771	-6.19044	-0.12128	0.0112963	-0.131267	-4.1993	-2.28E-15	0.505269	0	0	-0.000877739	5.13972	-24.0225	-0.769641	40.2091	340.629	633.98	393.042	393.042	393.042	2.19144	-98.475	-0.37168	173.003	361.195	242.735	186.101	186.101	186.101	-98.5004	-1.67709	-1.01269	46.7489	0.0266923	-1.60159	0.298542	0.181552	1.56122	147.087	32.9594	-12.6475	0	0	0.0919617
65	0	8.26728	0	0	8.31837	1.62194	-6.33145	-0.126386	0.0156971	-0.119321	-5.28604	2.13E-15	1.42182	0	0	-0.00110073	5.01303	-23.7977	-1.22315	40.1492	340.113	632.684	392.994	392.994	392.994	1.78978	-97.9454	-0.734386	170.328	359.612	240.275	186.101	186.101	186.101	-97.9612	-1.61724	-0.547761	46.4515	0.0643642	-1.44852	0.324368	0.199314	1.58213	121.477	43.4552	-11.9535	0	0	0.0793075
66	0	8.10787	0	0	8.16101	1.64102	-6.52037	-0.132712	0.020072	-0.105122	-6.75449	-2.45E-15	2.3719	0	0	-0.00137548	4.87528	-23.5519	-1.68418	40.0175	339.584	631.382	392.945	392.945	392.945	1.39708	-97.3003	-1.10211	166.984	358.085	237.578	186.101	186.101	186.101	-97.3082	-1.57093	-0.0844526	46.1366	0.11547	-1.28604	0.353037	0.217936	1.60249	91.9176	54.56	-11.0412	0	0	0.060827
67	0	7.92234	0	0	7.97808	1.66476	-6.75522	-0.140037	0.0240835	-0.0891559	-8.55002	-1.46E-15	3.29126	0	0	-0.00171729	4.72741	-23.2862	-2.14843	39.8091	339.053	630.087	392.896	392.896	392.896	1.02138	-96.5551	-1.46705	163.036	356.645	234.7	186.101	186.101	186.101	-96.557	-1.54012	0.367847	45.8053	0.17953	-1.11677	0.382844	0.236468	1.6217	59.6295	65.7182	-9.95394	0	0	0.0373799
68	0	7.71737	0	0	7.77622	1.69273	-7.03173	-0.147983	0.0275089	-0.0721549	-10.5754	-9.90E-16	4.12315	0	0	-0.00209608	4.57071	-23.0013	-2.61128	39.5172	338.536	628.81	392.843	392.843	392.843	0.67	-95.7304	-1.82094	158.565	355.322	231.709	186.101	186.101	186.101	-95.7277	-1.52548	0.799674	45.458	0.255482	-0.943604	0.411588	0.254147	1.63919	26.2928	76.4709	-8.76029	0	0	0.0103819
69	0	7.50198	0	0	7.56438	1.72431	-7.3434	-0.15596	0.0301001	-0.0550295	-12.6952	-3.09E-15	4.8105	0	0	-0.00243881	4.40672	-22.6976	-3.06779	39.1329	338.048	627.562	392.786	392.787	392.787	0.348894	-94.85	-2.1556	153.656	354.138	228.675	186.101	186.101	186.101	-94.844	-1.52613	1.20219	45.0951	0.341874	-0.769778	0.436922	0.270316	1.65476	-6.16544	86.3999	-7.53632	0	0	-0.018324
70	0	7.28629	0	0	7.35263	1.75862	-7.68164	-0.163447	0.0317195	-0.0387933	-14.7746	-4.19E-15	5.31404	0	0	-0.00265032	4.23723	-22.3753	-3.51276	38.646	337.607	626.352	392.725	392.725	392.725	0.0620582	-93.9394	-2.46341	148.4	353.112	225.665	186.101	186.101	186.101	-93.931	-1.53958	1.5679	44.7163	0.436934	-0.598839	0.456297	0.284297	1.66794	-35.6805	95.1645	-6.35845	0	0	-0.0465844
71	0	7.08054	0	0	7.15113	1.79465	-8.03615	-0.170046	0.0323764	-0.0243766	-16.6976	-2.50E-15	5.62157	0	0	-0.00263488	4.0642	-22.0343	-3.94081	38.0447	337.229	625.187	392.66	392.66	392.66	-0.188752	-93.024	-2.73794	142.887	352.25	222.744	186.101	186.101	186.101	-93.0137	-1.5619	1.89136	44.3211	0.538491	-0.434542	0.467739	0.295633	1.6789	-60.5064	102.548	-5.28572	0	0	-0.0723374
72	0	6.8944	0	0	6.96946	1.83126	-8.39575	-0.175534	0.0321998	-0.0124184	-18.3801	5.39E-15	5.745	0	0	-0.00231742	3.88979	-21.6741	-4.34657	37.3164	336.933	624.072	392.59	392.59	392.59	-0.40403	-92.1269	-2.97392	137.202	351.557	219.966	186.101	186.101	186.101	-92.1153	-1.58804	2.16922	43.9089	0.643958	-0.28063	0.470444	0.304109	1.68826	-79.6043	108.468	-4.35465	0	0	-0.0939959
73	0	6.73654	0	0	6.81622	1.8673	-8.74913	-0.179732	0.0312997	-0.00320725	-19.7596	3.35E-15	5.7045	0	0	-0.00166031	3.71619	-21.2945	-4.72469	36.4482	336.736	623.011	392.517	392.517	392.517	-0.58606	-91.2688	-3.16736	131.418	351.029	217.376	186.101	186.101	186.101	-91.2562	-1.61227	2.40013	43.4789	0.75075	-0.140991	0.4642	0.309261	1.6959	-92.5242	112.783	-3.56812	0	0	-0.110399
74	0	6.6143	0	0	6.69872	1.90167	-9.08548	-0.182556	0.0299253	0.00324417	-20.7975	3.11E-15	5.53883	0	0	-0.00066634	3.54557	-20.8949	-5.06996	35.4271	336.655	622.007	392.443	392.443	392.443	-0.738475	-90.4668	-3.31538	125.598	350.657	215.007	186.101	186.101	186.101	-90.4534	-1.62869	2.58444	43.0302	0.85607	-0.0193854	0.449483	0.310908	1.702	-99.3842	115.498	-2.92183	0	0	-0.120926
75	0	6.53337	0	0	6.6226	1.93338	-9.39526	-0.18391	0.0281668	0.00727315	-21.468	-2.08E-15	5.27002	0	0	0.000593618	3.3801	-20.4749	-5.37769	34.2407	336.702	621.059	392.37	392.37	392.37	-0.865469	-89.7341	-3.41611	119.788	350.431	212.881	186.101	186.101	186.101	-89.7203	-1.63171	2.72357	42.5624	0.957166	0.0807872	0.427805	0.30888	1.70668	-100.984	116.543	-2.3866	0	0	-0.125663
76	0	6.49736	0	0	6.59143	1.96159	-9.67039	-0.183792	0.0261267	0.00927998	-21.7663	3.33E-15	4.91779	0	0	0.00199569	3.22177	-20.0341	-5.64363	32.8771	336.891	620.169	392.299	392.299	392.299	-0.971341	-89.0798	-3.4686	114.023	350.339	211.008	186.101	186.101	186.101	-89.0661	-1.61657	2.81973	42.0749	1.05134	0.156515	0.40077	0.303148	1.70983	-98.2812	115.913	-1.94088	0	0	-0.125021
77	0	6.50737	0	0	6.60626	1.98562	-9.90434	-0.182273	0.023737	0.00977496	-21.708	-4.66E-16	4.48288	0	0	0.00337544	3.07237	-19.5725	-5.86429	31.3256	337.228	619.334	392.232	392.232	392.232	-1.06015	-88.509	-3.4731	108.328	350.368	209.391	186.101	186.101	186.101	-88.4957	-1.57971	2.87574	41.5675	1.13627	0.205308	0.370283	0.293458	1.71126	-92.4417	113.446	-1.54169	0	0	-0.119832
78	0	6.56185	0	0	6.66543	2.0049	-10.0919	-0.179526	0.0209351	0.00915843	-21.3312	4.63E-15	3.96546	0	0	0.0045772	2.93349	-19.09	-6.03693	29.5768	337.721	618.555	392.171	392.171	392.171	-1.13564	-88.0224	-3.43111	102.714	350.505	208.02	186.101	186.101	186.101	-88.0099	-1.51894	2.89499	41.0405	1.20976	0.225334	0.338027	0.279938	1.71096	-84.4971	109.12	-1.16542	0	0	-0.111047
79	0	6.65661	0	0	6.76462	2.019	-10.2288	-0.17586	0.0178667	0.00780581	-20.6984	3.12E-15	3.38878	0	0	0.00549674	2.80634	-18.5869	-6.15966	27.6229	338.37	617.83	392.117	392.117	392.117	-1.20133	-87.617	-3.34572	97.1877	350.734	206.879	186.101	186.101	186.101	-87.606	-1.43358	2.88173	40.4943	1.27024	0.215354	0.305598	0.263019	1.70908	-75.424	103.134	-0.813412	0	0	-0.0998265
80	0	6.78542	0	0	6.89736	2.02756	-10.312	-0.171576	0.0145761	0.00600339	-19.8793	-8.01E-16	2.77031	0	0	0.00608441	2.69183	-18.0637	-6.23146	25.4581	339.173	617.157	392.072	392.071	392.071	-1.26054	-87.2871	-3.22129	91.747	351.039	205.946	186.101	186.101	186.101	-87.2778	-1.3243	2.84081	39.9298	1.31641	0.174804	0.274389	0.24312	1.70581	-66.0378	95.6306	-0.47542	0	0	-0.0873235
81	0	6.94059	0	0	7.05572	2.03036	-10.3391	-0.166995	0.0112734	0.00400872	-18.9486	-4.08E-16	2.14517	0	0	0.00635162	2.59047	-17.5213	-6.25204	23.0787	340.126	616.535	392.034	392.034	392.034	-1.31619	-87.0243	-3.06328	86.3868	351.405	205.194	186.101	186.101	186.101	-87.0173	-1.1929	2.77747	39.3481	1.3476	0.103585	0.245228	0.220843	1.70092	-56.9239	86.9411	-0.165762	0	0	-0.0745475
82	0	7.11358	0	0	7.23094	2.02728	-10.3092	-0.16237	0.0080787	0.00199244	-17.9737	-7.86E-16	1.54066	0	0	0.00634563	2.50242	-16.9606	-6.22195	20.4833	341.218	615.964	392.007	392.007	392.007	-1.3708	-86.8194	-2.87772	81.0988	351.815	204.596	186.101	186.101	186.101	-86.8148	-1.04202	2.69697	38.7505	1.36349	0.00221746	0.218835	0.196814	1.69459	-48.5313	77.3536	0.113047	0	0	-0.0623959
83	0	7.2958	0	0	7.41413	2.01833	-10.2223	-0.157991	0.00509124	8.52E-05	-17.0203	3.42E-16	0.979503	0	0	0.00613567	2.42748	-16.3829	-6.14246	17.6728	342.438	615.441	391.989	391.989	391.989	-1.42633	-86.6622	-2.67093	75.8733	352.255	204.122	186.101	186.101	186.101	-86.6603	-0.874926	2.60441	38.1388	1.36418	-0.128278	0.195669	0.171813	1.68718	-41.155	67.2153	0.353799	0	0	-0.0515564
84	0	7.479	0	0	7.59692	2.00362	-10.0795	-0.154028	0.00235887	-0.00164638	-16.1362	8.70E-16	0.476441	0	0	0.00579058	2.36515	-15.7896	-6.01546	14.6504	343.772	614.966	391.981	391.981	391.981	-1.48426	-86.543	-2.44899	70.7004	352.709	203.746	186.101	186.101	186.101	-86.5438	-0.695078	2.50443	37.5147	1.35014	-0.286505	0.175719	0.146356	1.67873	-34.8726	56.7736	0.559428	0	0	-0.0423811
85	0	7.65595	0	0	7.77196	1.98338	-9.88262	-0.150625	-4.13E-05	-0.003163	-15.3579	2.53E-16	0.0460391	0	0	0.00536662	2.31467	-15.1823	-5.84351	11.4211	345.203	614.536	391.983	391.983	391.983	-1.54562	-86.4526	-2.21767	65.5704	353.166	203.444	186.101	186.101	186.101	-86.4563	-0.505951	2.40117	36.8801	1.32214	-0.470638	0.158878	0.121028	1.66937	-29.6755	46.3111	0.73122	0	0	-0.0350311
86	0	7.82062	0	0	7.93322	1.95791	-9.63456	-0.147833	-0.00207621	-0.00450089	-14.7046	2.53E-15	-0.305202	0	0	0.00490139	2.27505	-14.5625	-5.62974	7.99169	346.713	614.149	391.998	391.998	391.998	-1.61096	-86.383	-1.982	60.4747	353.616	203.195	186.101	186.101	186.101	-86.3895	-0.310803	2.29804	36.2366	1.28099	-0.678436	0.144831	0.096534	1.6595	-25.4196	36.1492	0.862579	0	0	-0.0293926
87	0	7.96844	0	0	8.07618	1.92761	-9.33893	-0.145661	-0.00373369	-0.00565367	-14.1834	-1.72E-15	-0.575035	0	0	0.0044149	2.2452	-13.9318	-5.37787	4.37039	348.285	613.803	392.024	392.025	392.025	-1.68042	-86.3275	-1.74621	55.4055	354.051	202.982	186.101	186.101	186.101	-86.3368	-0.112558	2.19772	35.5861	1.22768	-0.907334	0.133318	0.0732614	1.64924	-21.9985	26.4825	0.962005	0	0	-0.0253272
88	0	8.09626	0	0	8.19785	1.89293	-9.00007	-0.144083	-0.00509175	-0.00664839	-13.7903	-3.10E-15	-0.771858	0	0	0.00391952	2.22402	-13.2915	-5.09212	0.566522	349.9	613.494	392.065	392.065	392.065	-1.75374	-86.2809	-1.51358	50.3563	354.464	202.792	186.101	186.101	186.101	-86.293	0.086295	2.10201	34.93	1.16308	-1.15442	0.124007	0.0515002	1.63866	-19.2686	17.4399	1.04005	0	0	-0.0225997
89	0	8.20237	0	0	8.29678	1.85441	-8.62287	-0.142986	-0.00606822	-0.00755752	-13.5078	-3.93E-16	-0.89084	0	0	0.00340818	2.21037	-12.6432	-4.77711	-3.4096	351.541	613.218	392.119	392.12	392.119	-1.83039	-86.2393	-1.28649	45.3214	354.851	202.615	186.101	186.101	186.101	-86.2541	0.283718	2.01206	34.2698	1.08795	-1.41656	0.116516	0.0318497	1.62791	-17.0353	9.33542	1.08134	0	0	-0.020843
90	0	8.28633	0	0	8.3728	1.81262	-8.21274	-0.142292	-0.00677906	-0.00834256	-13.3172	2.08E-15	-0.946015	0	0	0.00288551	2.20323	-11.988	-4.43788	-7.54693	353.19	612.972	392.19	392.19	392.19	-1.90955	-86.1999	-1.06655	40.2961	355.209	202.445	186.101	186.101	186.101	-86.2173	0.478097	1.92831	33.6064	1.00289	-1.6904	0.11087	0.0143421	1.61732	-15.3214	2.17055	1.10574	0	0	-0.0200019
91	0	8.34868	0	0	8.42671	1.76815	-7.7754	-0.141845	-0.00711569	-0.00909984	-13.1913	-1.11E-15	-0.932748	0	0	0.00234035	2.20165	-11.327	-4.07961	-11.8336	354.833	612.752	392.278	392.278	392.278	-1.99015	-86.1611	-0.854554	35.2763	355.54	202.279	186.101	186.101	186.101	-86.181	0.668194	1.85055	32.9409	0.908317	-1.97267	0.106542	-0.00083666	1.60665	-13.9021	-3.87381	1.09882	0	0	-0.019651
92	0	8.39066	0	0	8.46006	1.72163	-7.317	-0.141576	-0.00718132	-0.00981931	-13.1111	1.59E-15	-0.867911	0	0	0.00178467	2.20485	-10.6613	-3.70762	-16.2572	356.455	612.552	392.383	392.383	392.383	-2.07074	-86.1217	-0.650578	30.2584	355.843	202.113	186.101	186.101	186.101	-86.1441	0.853039	1.77788	32.274	0.804332	-2.26005	0.103425	-0.0136127	1.59626	-12.7617	-8.78733	1.0646	0	0	-0.0196769
93	0	8.41403	0	0	8.47486	1.67372	-6.84384	-0.141389	-0.00703933	-0.0104943	-13.0567	-3.92E-15	-0.766262	0	0	0.00123356	2.21223	-9.99192	-3.32721	-20.8046	358.045	612.369	392.508	392.508	392.508	-2.14969	-86.081	-0.454175	25.239	356.122	201.946	186.101	186.101	186.101	-86.1058	1.03189	1.70894	31.6063	0.690845	-2.54945	0.101297	-0.024186	1.58605	-11.8688	-12.6637	1.01096	0	0	-0.0199766
94	0	8.42083	0	0	8.47338	1.62504	-6.36217	-0.14123	-0.00675968	-0.0111607	-13.0148	-2.86E-15	-0.644741	0	0	0.000707572	2.22327	-9.31971	-2.94345	-25.4624	359.594	612.199	392.653	392.653	392.653	-2.22517	-86.0387	-0.264482	20.2148	356.381	201.778	186.101	186.101	186.101	-86.0658	1.20419	1.64198	30.9381	0.567651	-2.83814	0.0998274	-0.0327413	1.57608	-11.129	-15.5669	0.932019	0	0	-0.0203683
95	0	8.41318	0	0	8.45797	1.5762	-5.8779	-0.141053	-0.00644343	-0.0117632	-12.9749	3.56E-15	-0.521908	0	0	0.000229982	2.23764	-8.64559	-2.56118	-30.2168	361.093	612.037	392.818	392.818	392.818	-2.29543	-85.9945	-0.0805067	15.1828	356.624	201.608	186.101	186.101	186.101	-86.0236	1.36951	1.57524	30.2701	0.434372	-3.12368	0.0988853	-0.0397341	1.56642	-10.5756	-17.7221	0.84104	0	0	-0.0208989
96	0	8.39325	0	0	8.43091	1.52771	-5.39639	-0.140847	-0.00614557	-0.0123435	-12.9326	4.80E-16	-0.410996	0	0	-0.000183155	2.25509	-7.9704	-2.18481	-35.0538	362.535	611.879	393.005	393.005	393.005	-2.35885	-85.9479	0.0987642	10.1404	356.857	201.435	186.101	186.101	186.101	-85.9789	1.52752	1.50702	29.6025	0.290597	-3.40417	0.0979328	-0.0454536	1.55706	-10.0591	-19.2751	0.736461	0	0	-0.021362
97	0	8.36317	0	0	8.39435	1.48007	-4.92247	-0.140606	-0.0059209	-0.01285	-12.8868	1.06E-16	-0.324031	0	0	-0.000520018	2.27547	-7.295	-1.81839	-39.9598	363.917	611.721	393.212	393.212	393.212	-2.41405	-85.8988	0.274271	5.08479	357.084	201.258	186.101	186.101	186.101	-85.9313	1.67799	1.43583	28.9356	0.136017	-3.67807	0.0968039	-0.0501433	1.54799	-9.59602	-20.3551	0.619333	0	0	-0.021783
98	0	8.32471	0	0	8.35018	1.43367	-4.46023	-0.14037	-0.00578597	-0.0133216	-12.8435	2.25E-15	-0.268272	0	0	-0.000776537	2.2987	-6.6202	-1.46545	-44.921	365.233	611.56	393.44	393.44	393.44	-2.45996	-85.8466	0.446758	0.013905	357.307	201.076	186.101	186.101	186.101	-85.8804	1.82077	1.36049	28.2698	-0.0297579	-3.94424	0.0951824	-0.0539097	1.53949	-9.08681	-21.0606	0.486047	0	0	-0.0220258
99	0	8.27963	0	0	8.30012	1.38884	-4.01317	-0.140137	-0.0058083	-0.0137551	-12.8068	-1.28E-15	-0.255533	0	0	-0.000945757	2.32473	-5.94682	-1.12908	-49.9247	366.482	611.391	393.689	393.689	393.689	-2.49584	-85.7908	0.616789	-5.07428	357.531	200.887	186.101	186.101	186.101	-85.8256	1.95576	1.28018	27.6055	-0.206887	-4.20194	0.0929222	-0.056986	1.5315	-8.50119	-21.5459	0.335836	0	0	-0.0220883
100	0	8.22957	0	0	8.2458	1.34587	-3.58406	-0.140001	-0.00601939	-0.0141746	-12.7912	7.46E-17	-0.292903	0	0	-0.00102655	2.35353	-5.27565	-0.811902	-54.9583	367.661	611.212	393.957	393.957	393.957	-2.52141	-85.7311	0.784621	-10.1814	357.757	200.691	186.101	186.101	186.101	-85.7664	2.083	1.19455	26.9434	-0.395258	-4.45073	0.0898571	-0.0594224	1.52424	-7.784	-21.8655	0.159686	0	0	-0.0219001
101	0	8.17628	0	0	8.18892	1.30493	-3.17493	-0.139964	-0.00641076	-0.0146483	-12.8018	3.73E-15	-0.381872	0	0	-0.00102086	2.38508	-4.60745	-0.516002	-60.0102	368.77	611.019	394.244	394.244	394.244	-2.53691	-85.6673	0.950181	-15.309	357.985	200.487	186.101	186.101	186.101	-85.7028	2.20259	1.10382	26.2838	-0.594658	-4.69048	0.085681	-0.0611335	1.5177	-6.79693	-22.0349	-0.0537878	0	0	-0.0212681
102	0	8.12167	0	0	8.13137	1.26615	-2.78709	-0.140044	-0.00700482	-0.0151365	-12.8431	2.68E-15	-0.522828	0	0	-0.000929504	2.41935	-3.943	-0.243152	-65.0693	369.808	610.809	394.548	394.548	394.548	-2.54322	-85.5994	1.1129	-20.4582	358.213	200.275	186.101	186.101	186.101	-85.6348	2.31472	1.00893	25.6276	-0.80456	-4.92111	0.0806373	-0.0620845	1.51216	-5.63432	-22.1073	-0.302009	0	0	-0.0203324
103	0	8.06808	0	0	8.07534	1.22958	-2.42109	-0.140282	-0.00771438	-0.0156845	-12.9181	-2.92E-15	-0.701768	0	0	-0.000761928	2.45626	-3.28306	0.0053695	-70.1253	370.776	610.58	394.867	394.867	394.867	-2.54178	-85.5281	1.27184	-25.6303	358.44	200.056	186.101	186.101	186.101	-85.563	2.41968	0.911364	24.9755	-1.02414	-5.14275	0.0746999	-0.062054	1.50772	-4.24854	-21.9985	-0.589512	0	0	-0.01897
104	0	8.01803	0	0	8.02333	1.19521	-2.07698	-0.140611	-0.00853373	-0.0162249	-13.0159	1.28E-15	-0.907848	0	0	-0.000521172	2.49572	-2.6284	0.228527	-75.1685	371.673	610.329	395.199	395.199	395.199	-2.53448	-85.4543	1.42569	-30.8262	358.661	199.831	186.101	186.101	186.101	-85.4886	2.51777	0.813196	24.3286	-1.25234	-5.35547	0.0681445	-0.0609418	1.50443	-2.75093	-21.7207	-0.904296	0	0	-0.0173179
105	0	7.97438	0	0	7.97813	1.16299	-1.75423	-0.141016	-0.00929381	-0.0168283	-13.1263	-3.84E-15	-1.11103	0	0	-0.000223477	2.53754	-1.97976	0.425676	-80.1898	372.501	610.055	395.542	395.542	395.542	-2.52358	-85.3795	1.57282	-36.0466	358.872	199.605	186.101	186.101	186.101	-85.4129	2.60931	0.716894	23.6876	-1.48775	-5.55938	0.0608988	-0.0585799	1.50241	-1.05277	-21.1898	-1.2363	0	0	-0.0151968
106	0	7.94001	0	0	7.94256	1.13286	-1.45231	-0.141422	-0.00996401	-0.0173506	-13.2323	3.28E-15	-1.29418	0	0	0.000123528	2.58149	-1.33794	0.596307	-85.1803	373.263	609.758	395.893	395.893	395.893	-2.51133	-85.305	1.71154	-41.2925	359.069	199.38	186.101	186.101	186.101	-85.3376	2.69455	0.624947	23.0538	-1.72879	-5.75437	0.0534511	-0.0549259	1.50143	0.633456	-20.3987	-1.563	0	0	-0.0128641
107	0	7.91765	0	0	7.91932	1.10477	-1.17069	-0.141741	-0.0104056	-0.0178712	-13.3157	-1.15E-15	-1.43098	0	0	0.000501634	2.6272	-0.703683	0.74018	-90.1316	373.958	609.437	396.248	396.248	396.248	-2.49976	-85.2323	1.84031	-46.5645	359.247	199.16	186.101	186.101	186.101	-85.2641	2.77368	0.539634	22.4282	-1.97343	-5.94028	0.0457873	-0.0500945	1.50155	2.39641	-19.338	-1.86979	0	0	-0.0101991
108	0	7.90973	0	0	7.91073	1.0787	-0.909326	-0.141958	-0.0106019	-0.0182905	-13.367	3.06E-16	-1.5098	0	0	0.000897249	2.67423	-0.0777464	0.85719	-95.0357	374.591	609.093	396.604	396.604	396.604	-2.49039	-85.1627	1.95786	-51.8632	359.405	198.947	186.101	186.101	186.101	-85.1936	2.84678	0.462701	21.8118	-2.21966	-6.11666	0.0381727	-0.044225	1.50257	4.11891	-18.0736	-2.13381	0	0	-0.00739535
109	0	7.91798	0	0	7.91852	1.0547	-0.668678	-0.142036	-0.010624	-0.0186444	-13.3786	-1.31E-15	-1.53297	0	0	0.00129958	2.72204	0.539132	0.947405	-99.8845	375.161	608.726	396.958	396.958	396.958	-2.48407	-85.0965	2.06344	-57.1894	359.542	198.742	186.101	186.101	186.101	-85.1268	2.91384	0.395158	21.2058	-2.46513	-6.28288	0.0306812	-0.0375812	1.50449	5.82993	-16.7161	-2.34797	0	0	-0.00450805
110	0	7.94365	0	0	7.9439	1.03285	-0.44964	-0.142008	-0.0104016	-0.0189021	-13.3531	2.48E-16	-1.4934	0	0	0.00169131	2.76995	1.14627	1.01105	-104.671	375.672	608.338	397.306	397.306	397.306	-2.48112	-85.0341	2.1567	-62.5438	359.658	198.547	186.101	186.101	186.101	-85.0637	2.97479	0.3374	20.6111	-2.7074	-6.43809	0.0234295	-0.0302837	1.50707	7.49078	-15.249	-2.50478	0	0	-0.00159522
111	0	7.98734	0	0	7.98743	1.01331	-0.253601	-0.141872	-0.0100335	-0.0190526	-13.2941	-2.63E-15	-1.40468	0	0	0.00206669	2.81722	1.74299	1.04856	-109.386	376.125	607.931	397.645	397.645	397.645	-2.48112	-84.9748	2.23786	-67.9268	359.755	198.361	186.101	186.101	186.101	-85.0041	3.02951	0.289048	20.0285	-2.94395	-6.58128	0.0164796	-0.0226983	1.51023	9.08543	-13.8127	-2.6025	0	0	0.00120969
112	0	8.04911	0	0	8.04912	0.996236	-0.0824049	-0.141693	-0.00957063	-0.0190671	-13.2137	2.89E-15	-1.27975	0	0	0.00242304	2.86303	2.32873	1.06056	-114.025	376.523	607.507	397.971	397.971	397.971	-2.48314	-84.9179	2.30771	-73.3392	359.836	198.183	186.101	186.101	186.101	-84.9467	3.07791	0.248989	19.4584	-3.17226	-6.71129	0.0100126	-0.0150347	1.51404	10.5364	-12.4332	-2.64627	0	0	0.00378232
113	0	8.12854	0	0	8.12854	0.981818	0.0621842	-0.141515	-0.00910114	-0.0189498	-13.1234	1.15E-15	-1.13603	0	0	0.00276308	2.90653	2.90293	1.04798	-118.579	376.866	607.067	398.281	398.281	398.281	-2.48587	-84.8618	2.36731	-78.7809	359.905	198.011	186.101	186.101	186.101	-84.8904	3.11993	0.21572	18.9015	-3.3899	-6.82683	0.00413419	-0.00754855	1.5184	11.8087	-11.1723	-2.6444	0	0	0.00603596
114	0	8.225	0	0	8.22504	0.97021	0.178598	-0.141417	-0.0086538	-0.0186793	-13.0375	-3.07E-15	-0.9868	0	0	0.00309178	2.94694	3.4651	1.01208	-123.042	377.156	606.613	398.573	398.573	398.573	-2.48785	-84.8053	2.41807	-84.2516	359.966	197.843	186.101	186.101	186.101	-84.8337	3.15558	0.187416	18.3579	-3.59451	-6.92668	-0.00120885	-0.000329284	1.52324	12.9002	-9.99808	-2.60858	0	0	0.0079855
115	0	8.33778	0	0	8.33787	0.961516	0.265789	-0.141377	-0.00829598	-0.0182877	-12.9588	1.96E-15	-0.847866	0	0	0.00341358	2.98355	4.01486	0.954483	-127.407	377.395	606.148	398.845	398.845	398.845	-2.48758	-84.7468	2.46152	-89.7501	360.022	197.677	186.101	186.101	186.101	-84.7749	3.18496	0.16218	17.8276	-3.78409	-7.00963	-0.00618276	0.00637717	1.52835	13.873	-8.97647	-2.55142	0	0	0.00966295
116	0	8.46608	0	0	8.46621	0.955779	0.323325	-0.141435	-0.00802842	-0.0177721	-12.8938	-1.55E-15	-0.727609	0	0	0.00373057	3.01574	4.55182	0.877179	-131.668	377.584	605.673	399.095	399.095	399.095	-2.48365	-84.6851	2.49919	-95.2747	360.077	197.513	186.101	186.101	186.101	-84.7129	3.20828	0.138145	17.3103	-3.95671	-7.07458	-0.0108544	0.0124301	1.53373	14.7541	-8.08112	-2.48412	0	0	0.0111195
117	0	8.60907	0	0	8.60924	0.952966	0.351535	-0.141558	-0.00791916	-0.0171674	-12.8406	3.98E-15	-0.638901	0	0	0.00404059	3.04307	5.07571	0.782551	-135.82	377.726	605.19	399.322	399.322	399.322	-2.4749	-84.6188	2.53258	-100.823	360.133	197.349	186.101	186.101	186.101	-84.6462	3.22579	0.113631	16.8056	-4.11099	-7.12068	-0.0154028	0.0177894	1.53913	15.6217	-7.32647	-2.42042	0	0	0.0124379
118	0	8.76594	0	0	8.76609	0.952949	0.351707	-0.14172	-0.00796356	-0.0164635	-12.7973	-2.05E-15	-0.585315	0	0	0.00433828	3.06526	5.58635	0.673439	-139.857	377.821	604.701	399.525	399.525	399.525	-2.46047	-84.547	2.56297	-106.391	360.192	197.185	186.101	186.101	186.101	-84.5738	3.23788	0.0873152	16.3129	-4.24566	-7.14735	-0.0200545	0.022267	1.54455	16.5428	-6.75273	-2.36526	0	0	0.0136831
119	0	8.93564	0	0	8.93578	0.955513	0.325995	-0.141939	-0.00811567	-0.0157286	-12.7662	-2.37E-16	-0.564193	0	0	0.00461917	3.08221	6.08362	0.552987	-143.775	377.873	604.206	399.704	399.704	399.704	-2.43988	-84.4685	2.59137	-111.977	360.254	197.021	186.101	186.101	186.101	-84.4945	3.24494	0.0582424	15.8314	-4.35989	-7.15435	-0.0250717	0.026021	1.54968	17.6514	-6.2287	-2.32967	0	0	0.0150491
120	0	9.1172	0	0	9.11732	0.960349	0.277492	-0.142169	-0.00836674	-0.0149612	-12.7429	-3.09E-15	-0.573251	0	0	0.00487765	3.09395	6.56753	0.424703	-147.57	377.882	603.706	399.861	399.861	399.861	-2.41302	-84.3825	2.61849	-117.574	360.319	196.857	186.101	186.101	186.101	-84.4076	3.24737	0.0259472	15.3602	-4.45304	-7.14183	-0.0306335	0.0289218	1.55419	19.0084	-5.78518	-2.31257	0	0	0.0165834
121	0	9.3096	0	0	9.30966	0.967081	0.209976	-0.142404	-0.00864207	-0.0142081	-12.7271	-4.86E-16	-0.60253	0	0	0.00511226	3.10077	7.03818	0.292374	-151.241	377.851	603.201	399.995	399.995	399.995	-2.38004	-84.2882	2.64472	-123.18	360.386	196.692	186.101	186.101	186.101	-84.3122	3.24558	-0.00970818	14.8982	-4.52497	-7.11041	-0.0370343	0.0312608	1.55836	20.7554	-5.27345	-2.31678	0	0	0.0184615
122	0	9.5117	0	0	9.51172	0.975275	0.127806	-0.142624	-0.00887418	-0.0134967	-12.7157	1.08E-15	-0.641101	0	0	0.00532253	3.10308	7.49582	0.159905	-154.784	377.781	602.691	400.109	400.109	400.109	-2.34137	-84.185	2.67014	-128.789	360.454	196.528	186.101	186.101	186.101	-84.2078	3.23988	-0.0484936	14.4445	-4.57579	-7.06108	-0.0443662	0.0331475	1.56198	22.9621	-4.62277	-2.33837	0	0	0.0207457
123	0	9.72238	0	0	9.72239	0.984465	0.0356461	-0.142788	-0.00903301	-0.012868	-12.7029	7.37E-16	-0.680956	0	0	0.00550701	3.10147	7.94084	0.031344	-158.201	377.674	602.177	400.206	400.206	400.206	-2.29749	-84.0723	2.69464	-134.396	360.52	196.364	186.101	186.101	186.101	-84.0938	3.23053	-0.0900081	13.9978	-4.60583	-6.99531	-0.0528501	0.0347256	1.56503	25.7579	-3.74927	-2.37841	0	0	0.0235484
124	0	9.94049	0	0	9.9405	0.994176	-0.0617523	-0.1429	-0.0090715	-0.0123948	-12.6865	3.17E-15	-0.712714	0	0	0.00566536	3.09669	8.37381	-0.0893111	-161.493	377.533	601.657	400.288	400.288	400.288	-2.24894	-83.9499	2.71792	-139.998	360.583	196.201	186.101	186.101	186.101	-83.97	3.21765	-0.13371	13.5569	-4.6159	-6.91495	-0.0627053	0.0361206	1.56754	29.2794	-2.59144	-2.43739	0	0	0.0269783
125	0	10.1647	0	0	10.1647	1.00395	-0.159789	-0.142915	-0.0089349	-0.0120461	-12.6599	-3.70E-15	-0.726645	0	0	0.00579405	3.08969	8.79545	-0.198215	-164.661	377.359	601.131	400.357	400.357	400.357	-2.19623	-83.8173	2.73953	-145.591	360.644	196.04	186.101	186.101	186.101	-83.8359	3.20128	-0.178997	13.1204	-4.60713	-6.82216	-0.0739241	0.0375439	1.56951	33.5242	-1.07415	-2.50984	0	0	0.0310188
126	0	10.3936	0	0	10.3937	1.01337	-0.254273	-0.142839	-0.00860332	-0.011953	-12.6214	-2.63E-15	-0.717608	0	0	0.00588908	3.08151	9.20669	-0.291855	-167.709	377.156	600.6	400.418	400.418	400.418	-2.13974	-83.6742	2.75899	-151.17	360.701	195.879	186.101	186.101	186.101	-83.6912	3.18133	-0.22531	12.6871	-4.58096	-6.7193	-0.0865601	0.0389954	1.57107	38.6095	0.790252	-2.60147	0	0	0.0357696
127	0	10.6256	0	0	10.6258	1.02209	-0.341722	-0.142688	-0.00808023	-0.0120575	-12.5713	1.90E-15	-0.684509	0	0	0.00594584	3.07333	9.60863	-0.367107	-170.644	376.926	600.063	400.472	400.472	400.472	-2.07968	-83.52	2.77581	-156.735	360.756	195.718	186.101	186.101	186.101	-83.5354	3.15762	-0.272249	12.2556	-4.53914	-6.60889	-0.100246	0.04037	1.57224	44.3673	2.93155	-2.70729	0	0	0.0410901
128	0	10.859	0	0	10.8593	1.02984	-0.419427	-0.14248	-0.00743375	-0.0123844	-12.512	-1.97E-15	-0.634142	0	0	0.00595975	3.06638	10.0025	-0.421377	-173.469	376.671	599.52	400.525	400.525	400.525	-2.01604	-83.3542	2.78958	-162.284	360.812	195.556	186.101	186.101	186.101	-83.368	3.12988	-0.319559	11.8244	-4.4839	-6.4935	-0.114682	0.0415884	1.57314	50.669	5.22747	-2.83092	0	0	0.046906
129	0	11.0922	0	0	11.0926	1.03643	-0.485447	-0.142267	-0.00669861	-0.0129282	-12.449	1.83E-15	-0.57158	0	0	0.00593091	3.06193	10.3897	-0.452707	-176.193	376.395	598.972	400.578	400.578	400.578	-1.94868	-83.176	2.79988	-167.817	360.869	195.391	186.101	186.101	186.101	-83.1881	3.09777	-0.367094	11.3923	-4.41751	-6.37563	-0.129448	0.0423171	1.57401	57.3215	7.47639	-2.97241	0	0	0.0531044
130	0	11.3233	0	0	11.3238	1.04174	-0.538765	-0.142112	-0.00596187	-0.0137021	-12.3895	-1.40E-15	-0.50791	0	0	0.00586294	3.06119	10.7715	-0.45985	-178.822	376.099	598.418	400.637	400.637	400.637	-1.87739	-82.9846	2.80636	-173.335	360.933	195.222	186.101	186.101	186.101	-82.9951	3.06091	-0.414812	10.9581	-4.34274	-6.25765	-0.143928	0.0424502	1.57523	64.0461	9.52284	-3.13667	0	0	0.0594972
131	0	11.551	0	0	11.5516	1.04577	-0.579126	-0.142055	-0.00527713	-0.0145873	-12.3376	3.49E-16	-0.450837	0	0	0.00576236	3.06526	11.1492	-0.442304	-181.361	375.786	597.859	400.705	400.705	400.705	-1.80192	-82.7793	2.80865	-178.84	361.004	195.049	186.101	186.101	186.101	-82.7882	3.01893	-0.462679	10.5209	-4.2622	-6.14168	-0.15724	0.0416264	1.57683	70.3834	11.1609	-3.31748	0	0	0.0657035
132	0	11.7741	0	0	11.7748	1.04854	-0.606924	-0.142124	-0.0046619	-0.0156664	-12.2941	-3.42E-15	-0.404561	0	0	0.00563769	3.07509	11.524	-0.400322	-183.814	375.457	597.296	400.786	400.786	400.786	-1.72206	-82.5594	2.80633	-184.334	361.087	194.87	186.101	186.101	186.101	-82.5666	2.97142	-0.510615	10.0799	-4.17886	-6.02961	-0.168902	0.0397182	1.57929	76.1238	12.2401	-3.52014	0	0	0.0715271
133	0	11.9918	0	0	11.9926	1.05017	-0.623243	-0.142342	-0.00418287	-0.0168344	-12.257	-6.12E-16	-0.377316	0	0	0.00549757	3.09133	11.8965	-0.334934	-186.186	375.111	596.729	400.884	400.884	400.884	-1.63767	-82.324	2.7989	-189.819	361.184	194.686	186.101	186.101	186.101	-82.3296	2.91799	-0.558461	9.63512	-4.09541	-5.92292	-0.178115	0.0366398	1.58279	80.8345	12.6474	-3.74231	0	0	0.0764957
134	0	12.2038	0	0	12.2045	1.05082	-0.629751	-0.142718	-0.0038165	-0.0181325	-12.2203	-3.58E-15	-0.368151	0	0	0.00534944	3.11435	12.267	-0.247911	-188.474	374.747	596.158	401.002	401.002	401.002	-1.54873	-82.0724	2.78579	-195.299	361.296	194.5	186.101	186.101	186.101	-82.0763	2.85821	-0.605921	9.18689	-4.01452	-5.82272	-0.184361	0.032189	1.58736	84.2671	12.2556	-3.9823	0	0	0.0802424
135	0	12.41	0	0	12.4107	1.05071	-0.628734	-0.143262	-0.00366455	-0.0195043	-12.1752	-2.08E-15	-0.387258	0	0	0.00519768	3.14417	12.6354	-0.14171	-190.675	374.362	595.583	401.144	401.144	401.144	-1.45528	-81.8035	2.76632	-200.776	361.423	194.311	186.101	186.101	186.101	-81.8059	2.79168	-0.652615	8.73625	-3.93855	-5.72966	-0.18708	0.0264182	1.59334	86.1011	10.9953	-4.24048	0	0	0.0822794
136	0	12.6107	0	0	12.6115	1.05014	-0.622967	-0.143942	-0.00365763	-0.0208759	-12.1068	-3.44E-15	-0.427734	0	0	0.00504071	3.18041	13.0008	-0.0194269	-192.781	373.951	595.004	401.312	401.312	401.312	-1.35758	-81.5161	2.7397	-206.255	361.566	194.124	186.101	186.101	186.101	-81.517	2.718	-0.697938	8.28507	-3.86969	-5.64393	-0.185812	0.0194704	1.6008	86.0545	8.88597	-4.505	0	0	0.0821296
137	0	12.8064	0	0	12.8072	1.04941	-0.615653	-0.144762	-0.00386369	-0.0223082	-12.0014	-5.70E-16	-0.494925	0	0	0.00487166	3.22231	13.3614	0.115299	-194.779	373.509	594.419	401.509	401.508	401.509	-1.25603	-81.2082	2.70502	-211.737	361.723	193.942	186.101	186.101	186.101	-81.2077	2.63679	-0.741134	7.83597	-3.80959	-5.56518	-0.18048	0.011544	1.60993	84.0779	5.96884	-4.78003	0	0	0.0795682
138	0	12.9974	0	0	12.9981	1.0489	-0.610493	-0.145668	-0.00418973	-0.0236156	-11.8393	-3.35E-15	-0.578525	0	0	0.00467458	3.26869	13.7148	0.258333	-196.653	373.028	593.827	401.736	401.736	401.736	-1.15124	-80.8773	2.66131	-217.227	361.891	193.767	186.101	186.101	186.101	-80.8755	2.54776	-0.781249	7.39245	-3.75954	-5.49251	-0.170604	0.00290222	1.62067	79.8347	2.36742	-5.04218	0	0	0.074191
139	0	13.1835	0	0	13.1842	1.049	-0.611541	-0.146653	-0.00463204	-0.0248515	-11.6056	-8.15E-16	-0.676812	0	0	0.00442777	3.31803	14.0577	0.405271	-198.378	372.5	593.225	401.994	401.994	401.994	-1.04391	-80.5194	2.60764	-222.726	362.068	193.604	186.101	186.101	186.101	-80.5165	2.45068	-0.817267	6.95891	-3.72047	-5.42459	-0.156397	-0.00590416	1.63348	73.4033	-1.70811	-5.29015	0	0	0.0661387
140	0	13.3638	0	0	13.3647	1.05016	-0.623219	-0.147671	-0.0051474	-0.025845	-11.2835	-3.93E-16	-0.784719	0	0	0.00410329	3.36849	14.3859	0.551456	-199.929	371.916	592.611	402.283	402.283	402.283	-0.934934	-80.1295	2.54304	-228.237	362.249	193.454	186.101	186.101	186.101	-80.1257	2.34542	-0.848073	6.5405	-3.69274	-5.35959	-0.137865	-0.0143104	1.64828	64.6782	-6.00026	-5.50627	0	0	0.055592
141	0	13.5365	0	0	13.5374	1.05284	-0.650071	-0.148719	-0.00571608	-0.0266354	-10.8639	2.50E-15	-0.90002	0	0	0.00367331	3.41806	14.6944	0.692259	-201.274	371.267	591.981	402.601	402.601	402.601	-0.825346	-79.701	2.46669	-233.762	362.429	193.32	186.101	186.101	186.101	-79.6965	2.23198	-0.872468	6.14321	-3.67641	-5.29533	-0.115435	-0.0218777	1.66506	53.8324	-10.3067	-5.68175	0	0	0.0432184
142	0	13.698	0	0	13.699	1.05749	-0.69672	-0.149777	-0.00630258	-0.027088	-10.3414	1.30E-15	-1.02007	0	0	0.00311294	3.46455	14.9776	0.823146	-202.376	370.544	591.331	402.945	402.945	402.945	-0.716338	-79.2253	2.37778	-239.301	362.605	193.201	186.101	186.101	186.101	-79.2202	2.11056	-0.889206	5.77363	-3.67114	-5.22936	-0.0894499	-0.0279441	1.68374	40.9392	-14.3219	-5.80009	0	0	0.0298362
143	0	13.8432	0	0	13.8445	1.06456	-0.767577	-0.150837	-0.00691107	-0.0271927	-9.71842	-2.59E-15	-1.14642	0	0	0.00240802	3.50579	15.2293	0.939892	-203.198	369.74	590.658	403.311	403.31	403.31	-0.609337	-78.6921	2.27568	-244.852	362.771	193.097	186.101	186.101	186.101	-78.6867	1.98148	-0.896962	5.43887	-3.67626	-5.15906	-0.0606906	-0.0319394	1.70426	26.3233	-17.7806	-5.85352	0	0	0.0166617
144	0	13.9649	0	0	13.9666	1.07445	-0.86677	-0.151914	-0.00750286	-0.0269908	-9.00872	3.15E-15	-1.2775	0	0	0.00156143	3.53975	15.4427	1.03872	-203.698	368.849	589.958	403.692	403.692	403.692	-0.50596	-78.0891	2.15986	-250.413	362.921	193.007	186.101	186.101	186.101	-78.0836	1.8453	-0.894412	5.14631	-3.69105	-5.08178	-0.0300519	-0.0332848	1.72616	10.3786	-20.4055	-5.8348	0	0	0.00505347
145	0	14.0541	0	0	14.0563	1.08753	-0.997866	-0.153025	-0.00814284	-0.0264541	-8.23539	2.48E-15	-1.42116	0	0	0.000592479	3.56462	15.6109	1.11642	-203.836	367.867	589.229	404.082	404.082	404.082	-0.408057	-77.4025	2.02997	-255.981	363.049	192.926	186.101	186.101	186.101	-77.3971	1.7027	-0.880112	4.90349	-3.71442	-4.99493	0.00155756	-0.0316406	1.74882	-6.51229	-22.0175	-5.73723	0	0	-0.00365385
146	0	14.0995	0	0	14.1025	1.10407	-1.16365	-0.154245	-0.0087661	-0.0257517	-7.43783	-1.28E-15	-1.57143	0	0	-0.00045893	3.57896	15.7271	1.17046	-203.573	366.792	588.466	404.474	404.474	404.474	-0.317765	-76.617	1.8856	-261.549	363.151	192.85	186.101	186.101	186.101	-76.612	1.55448	-0.852516	4.71778	-3.74548	-4.89613	0.0327409	-0.0265904	1.77204	-23.6562	-22.3804	-5.56266	0	0	-0.00813391
147	0	14.0885	0	0	14.0926	1.12426	-1.36603	-0.155642	-0.00941336	-0.0250517	-6.66658	-6.41E-16	-1.72929	0	0	-0.00155003	3.5818	15.7846	1.19895	-202.87	365.626	587.669	404.862	404.862	404.862	-0.237452	-75.7166	1.72638	-267.111	363.22	192.776	186.101	186.101	186.101	-75.712	1.40138	-0.809923	4.59621	-3.78322	-4.78323	0.0623185	-0.0180544	1.79518	-40.4619	-21.4078	-5.31048	0	0	-0.00748548
148	0	14.0069	0	0	14.0126	1.1482	-1.60602	-0.157323	-0.0100172	-0.0244133	-5.98714	-1.57E-15	-1.88125	0	0	-0.00264745	3.57273	15.7772	1.20089	-201.696	364.375	586.837	405.237	405.237	405.237	-0.1696	-74.685	1.55185	-272.66	363.25	192.699	186.101	186.101	186.101	-74.6811	1.24403	-0.750573	4.54513	-3.82682	-4.6545	0.0892323	-0.00590038	1.81759	-56.4492	-18.9563	-4.97478	0	0	-0.00125932
149	0	13.8404	0	0	13.848	1.1759	-1.88352	-0.159445	-0.0105181	-0.0241329	-5.48178	1.69E-15	-2.00874	0	0	-0.00375987	3.55192	15.6996	1.17594	-200.021	363.045	585.971	405.595	405.595	405.595	-0.116702	-73.5069	1.3614	-278.185	363.234	192.619	186.101	186.101	186.101	-73.5038	1.08266	-0.672667	4.5701	-3.87566	-4.50862	0.112293	0.0097254	1.83898	-70.9813	-15.0199	-4.55414	0	0	0.010475
150	0	13.5747	0	0	13.5849	1.20728	-2.1978	-0.162166	-0.0108274	-0.0242428	-5.24379	-2.33E-16	-2.08538	0	0	-0.00497152	3.52014	15.5473	1.12455	-197.828	361.649	585.075	405.932	405.932	405.932	-0.0808559	-72.1689	1.15442	-283.679	363.169	192.539	186.101	186.101	186.101	-72.1665	0.917036	-0.57475	4.67564	-3.92917	-4.34475	0.130894	0.028448	1.85902	-83.8003	-9.64511	-4.03675	0	0	0.0271319
151	0	13.1974	0	0	13.2107	1.24219	-2.54734	-0.16573	-0.0108105	-0.0249041	-5.38256	-6.99E-16	-2.07522	0	0	-0.00647698	3.47881	15.3169	1.04791	-195.103	360.199	584.154	406.244	406.244	406.244	-0.0634944	-70.6606	0.930277	-289.129	363.05	192.468	186.101	186.101	186.101	-70.6591	0.7462	-0.455936	4.86508	-3.98718	-4.16262	0.144521	0.0499454	1.8775	-94.646	-2.88835	-3.41886	0	0	0.047737
152	0	12.6987	0	0	12.7157	1.28048	-2.9305	-0.170385	-0.0103227	-0.0260448	-6.01121	-4.31E-15	-1.93744	0	0	-0.00859503	3.42984	15.0064	0.947919	-191.844	358.714	583.217	406.531	406.531	406.531	-0.0649616	-68.9766	0.688565	-294.523	362.876	192.421	186.101	186.101	186.101	-68.9759	0.568491	-0.3164	5.14039	-4.04946	-3.96254	0.153416	0.0735781	1.89408	-103.718	5.09582	-2.69113	0	0	0.0712531
153	0	12.0738	0	0	12.0947	1.322	-3.34556	-0.176392	-0.00917138	-0.0273842	-7.23857	-3.38E-15	-1.62624	0	0	-0.011741	3.37561	14.6151	0.827158	-188.056	357.21	582.274	406.793	406.793	406.793	-0.0840944	-67.1181	0.429352	-299.842	362.649	192.424	186.101	186.101	186.101	-67.1179	0.381552	-0.157863	5.50221	-4.116	-3.74545	0.15822	0.0987458	1.90876	-111.48	14.1644	-1.85501	0	0	0.0968976
154	0	11.3236	0	0	11.3488	1.36659	-3.79105	-0.184057	-0.00719803	-0.0287838	-9.16102	2.10E-15	-1.1011	0	0	-0.0163519	3.31886	14.1436	0.688903	-183.754	355.708	581.338	407.033	407.033	407.033	-0.117869	-65.0941	0.153443	-305.059	362.376	192.514	186.101	186.101	186.101	-65.0942	0.182553	0.0159209	5.94974	-4.18686	-3.51301	0.159573	0.124897	1.9216	-118.351	24.1498	-0.933727	0	0	0.12411
155	0	10.4571	0	0	10.4865	1.41422	-4.26637	-0.193458	-0.00427022	-0.0293523	-11.8219	-2.14E-15	-0.331044	0	0	-0.02269	3.26248	13.5941	0.536963	-178.961	354.227	580.427	407.252	407.252	407.252	-0.161186	-62.9237	-0.137235	-310.135	362.068	192.739	186.101	186.101	186.101	-62.9237	-0.0313009	0.198759	6.48093	-4.26185	-3.26744	0.159615	0.151208	1.93179	-125.693	34.7778	0.0587692	0	0	0.153695
156	0	9.49205	0	0	9.52537	1.4649	-4.77141	-0.204677	-0.000301054	-0.028737	-15.2191	9.90E-16	0.697368	0	0	-0.0306736	3.20947	12.9699	0.375744	-173.709	352.788	579.559	407.454	407.454	407.454	-0.206683	-60.6366	-0.439209	-315.013	361.743	193.153	186.101	186.101	186.101	-60.6361	-0.262169	0.381712	7.09245	-4.34074	-3.0117	0.159615	0.177242	1.93914	-134.203	45.904	1.05337	0	0	0.186464
157	0	8.45524	0	0	8.4919	1.51873	-5.30706	-0.217299	0.0046743	-0.0259011	-19.2474	-2.91E-15	1.96777	0	0	-0.0396151	3.16267	12.2754	0.210137	-168.036	351.408	578.756	407.641	407.641	407.641	-0.244999	-58.2737	-0.74724	-319.613	361.424	193.82	186.101	186.101	186.101	-58.2721	-0.510719	0.553236	7.77985	-4.42304	-2.74935	0.161568	0.20237	1.94225	-145.142	57.2126	1.99903	0	0	0.224396
158	0	7.38201	0	0	7.42122	1.57587	-5.87469	-0.23067	0.010501	-0.0204893	-23.7185	4.19E-15	3.42992	0	0	-0.0482046	3.12476	11.516	0.0453154	-161.983	350.106	578.039	407.815	407.815	407.815	-0.265051	-55.8859	-1.05403	-323.83	361.141	194.797	186.101	186.101	186.101	-55.8828	-0.775362	0.699523	8.53788	-4.50795	-2.48443	0.166443	0.225933	1.94015	-158.906	68.338	2.82258	0	0	0.268626
159	0	6.31411	0	0	6.35482	1.63656	-6.47619	-0.243775	0.0169214	-0.0118623	-28.3557	-9.32E-16	4.99943	0	0	-0.0546513	3.09804	10.6978	-0.113304	-155.598	348.898	577.431	407.976	407.976	407.976	-0.254482	-53.532	-1.35018	-327.535	360.924	196.133	186.101	186.101	186.101	-53.5271	-1.05171	0.805194	9.36051	-4.59437	-2.22142	0.175182	0.247562	1.93145	-175.874	78.994	3.44921	0	0	0.320244
160	0	5.29616	0	0	5.33736	1.70098	-7.11317	-0.255424	0.023373	-0.000325797	-32.8284	4.66E-16	6.5432	0	0	-0.0571461	3.08438	9.82738	-0.260309	-148.93	347.796	576.958	408.122	408.122	408.122	-0.200539	-51.2745	-1.62461	-330.579	360.807	197.858	186.101	186.101	186.101	-51.2679	-1.33245	0.854488	10.2413	-4.68091	-1.96501	0.18714	0.266617	1.9151	-195.198	88.6561	3.83831	0	0	0.377905
161	0	4.37207	0	0	4.41283	1.76926	-7.78636	-0.264357	0.0293978	0.0138937	-36.7869	4.66E-15	7.9265	0	0	-0.05438	3.0852	8.91156	-0.390463	-142.028	346.812	576.641	408.251	408.251	408.251	-0.0911096	-49.1759	-1.86519	-332.805	360.82	199.975	186.101	186.101	186.101	-49.1685	-1.6078	0.832757	11.1735	-4.76588	-1.71993	0.201625	0.282661	1.89024	-215.968	96.9592	3.96145	0	0	0.439549
162	0	3.58061	0	0	3.62038	1.84133	-8.49455	-0.269394	0.0343678	0.0297341	-39.9083	-2.80E-15	8.99758	0	0	-0.046085	3.10136	7.95706	-0.498924	-134.94	345.956	576.504	408.357	408.357	408.357	0.0842336	-47.2935	-2.05959	-334.057	360.99	202.458	186.101	186.101	186.101	-47.2866	-1.86645	0.727799	12.1505	-4.84744	-1.49073	0.216781	0.295432	1.85761	-236.313	103.556	3.8125	0	0	0.5007
163	0	2.9516	0	0	2.9904	1.91688	-9.23413	-0.269774	0.0378817	0.0460341	-41.9603	-2.80E-15	9.63745	0	0	-0.0332399	3.13321	6.97037	-0.58139	-127.714	345.234	576.566	408.434	408.434	408.434	0.333079	-45.6751	-2.19652	-334.198	361.338	205.25	186.101	186.101	186.101	-45.6709	-2.09707	0.531192	13.1657	-4.9236	-1.28164	0.230612	0.30491	1.81814	-254.37	108.304	3.3813	0	0	0.556404
164	0	2.5033	0	0	2.54193	1.9953	-9.99852	-0.265213	0.0395092	0.0616048	-42.8291	-1.40E-15	9.74682	0	0	-0.0178782	3.18055	5.95756	-0.634409	-120.392	344.649	576.846	408.474	408.474	408.474	0.659232	-44.3558	-2.26694	-333.118	361.873	208.27	186.101	186.101	186.101	-44.3571	-2.28986	0.239252	14.2129	-4.99219	-1.09616	0.241661	0.310934	1.77344	-268.599	111.023	2.70244	0	0	0.602146
165	0	2.2413	0	0	2.28157	2.07564	-10.778	-0.256065	0.0390067	0.0752392	-42.543	2.80E-15	9.27384	0	0	-0.00249008	3.24274	4.9241	-0.655534	-113.015	344.204	577.359	408.469	408.469	408.469	1.06188	-43.3567	-2.26494	-330.745	362.6	211.423	186.101	186.101	186.101	-43.3666	-2.43785	-0.146373	15.2865	-5.05106	-0.936941	0.248971	0.313588	1.72593	-277.828	111.688	1.81306	0	0	0.634327
166	0	2.15936	0	0	2.20409	2.15661	-11.5593	-0.243249	0.0362358	0.0862325	-41.2556	-5.13E-15	8.21461	0	0	0.0106931	3.3187	3.87487	-0.643474	-105.618	343.897	578.114	408.412	408.412	408.412	1.53485	-42.6851	-2.1887	-327.045	363.51	214.604	186.101	186.101	186.101	-42.7063	-2.53769	-0.618118	16.3815	-5.09814	-0.80562	0.252529	0.3129	1.67774	-281.758	110.246	0.806025	0	0	0.651589
167	0	2.24177	0	0	2.29469	2.2365	-12.326	-0.227976	0.0313599	0.0939788	-39.1969	1.40E-15	6.63409	0	0	0.0202879	3.40698	2.8141	-0.598189	-98.2314	343.726	579.12	408.297	408.297	408.297	2.0662	-42.3365	-2.04069	-322.021	364.584	217.709	186.101	186.101	186.101	-42.3716	-2.58969	-1.16239	17.4931	-5.1313	-0.702649	0.252603	0.30897	1.63084	-280.43	106.805	-0.235106	0	0	0.653789
168	0	2.46615	0	0	2.53164	2.31332	-13.059	-0.211466	0.0247747	0.098452	-36.6193	9.32E-16	4.65706	0	0	0.0259424	3.50585	1.74543	-0.521041	-90.8833	343.685	580.377	408.119	408.119	408.119	2.63854	-42.2971	-1.82748	-315.705	365.793	220.645	186.101	186.101	186.101	-42.3478	-2.5974	-1.76001	18.6174	-5.14849	-0.627184	0.250208	0.301986	1.58632	-274.544	101.583	-1.22564	0	0	0.642686
169	0	2.80638	0	0	2.8891	2.38487	-13.7378	-0.194795	0.017258	0.0996366	-33.7593	-4.19E-15	2.4733	0	0	0.0281959	3.6134	0.671979	-0.414687	-83.597	343.768	581.883	407.876	407.876	407.876	3.23019	-42.5471	-1.55917	-308.153	367.1	223.332	186.101	186.101	186.101	-42.6142	-2.56675	-2.38748	19.7509	-5.14803	-0.577167	0.246141	0.292741	1.54514	-264.761	95.1369	-2.15866	0	0	0.620246
170	0	3.23525	0	0	3.33944	2.44893	-14.3423	-0.178941	0.00959319	0.0977595	-30.8268	-3.73E-15	0.286067	0	0	0.0280678	3.72761	-0.403569	-0.283003	-76.3929	343.964	583.629	407.568	407.568	407.568	3.81721	-43.0626	-1.24855	-299.435	368.462	225.703	186.101	186.101	186.101	-43.1458	-2.50524	-3.01896	20.8905	-5.1282	-0.549417	0.241142	0.281822	1.50792	-251.825	87.9735	-3.02046	0	0	0.588727
171	0	3.72622	0	0	3.85527	2.50354	-14.855	-0.164605	0.00264737	0.0931687	-27.9826	-1.86E-15	-1.69913	0	0	0.0266647	3.84652	-1.47884	-0.130875	-69.2886	344.266	585.603	407.198	407.198	407.198	4.37584	-43.8174	-0.90999	-289.629	369.837	227.712	186.101	186.101	186.101	-43.9157	-2.42098	-3.62869	22.0337	-5.08782	-0.539835	0.235815	0.270109	1.47479	-236.451	80.7466	-3.85487	0	0	0.550286
172	0	4.25508	0	0	4.41094	2.54716	-15.2628	-0.15247	-0.00297262	0.0861679	-25.3608	1.86E-15	-3.32241	0	0	0.0248664	3.9682	-2.55168	0.036008	-62.2996	344.662	587.786	406.77	406.77	406.77	4.88474	-44.785	-0.558289	-278.819	371.185	229.329	186.101	186.101	186.101	-44.8967	-2.32206	-4.19324	23.1781	-5.02581	-0.543608	0.230851	0.258046	1.44611	-219.301	73.8697	-4.66103	0	0	0.506925
173	0	4.80084	0	0	4.98389	2.57888	-15.5584	-0.142824	-0.00689365	0.0772898	-23.0355	0	-4.47853	0	0	0.0231663	4.09095	-3.62006	0.211627	-55.4395	345.142	590.158	406.293	406.293	406.293	5.32693	-45.9394	-0.207557	-267.086	372.474	230.544	186.101	186.101	186.101	-46.0623	-2.21582	-4.6935	24.3215	-4.94165	-0.55566	0.22658	0.246062	1.42149	-201.008	67.662	-5.42773	0	0	0.460475
174	0	5.34633	0	0	5.55527	2.59847	-15.7404	-0.1359	-0.0089128	0.0668869	-21.0555	3.26E-15	-5.1145	0	0	0.0217203	4.21332	-4.68202	0.389836	-48.7206	345.693	592.694	405.774	405.774	405.774	5.691	-47.2561	0.129745	-254.513	373.682	231.363	186.101	186.101	186.101	-47.3879	-2.10854	-5.11593	25.4621	-4.83531	-0.570843	0.223349	0.234712	1.40128	-182.036	62.4205	-6.16053	0	0	0.412255
175	0	5.87822	0	0	6.11032	2.60638	-15.8139	-0.131603	-0.00910583	0.0555055	-19.4231	-2.33E-15	-5.23776	0	0	0.0204257	4.3341	-5.73562	0.564872	-42.1536	346.306	595.367	405.224	405.224	405.224	5.97146	-48.7124	0.443554	-241.176	374.796	231.808	186.101	186.101	186.101	-48.8507	-2.00519	-5.45306	26.598	-4.70715	-0.58442	0.221523	0.224133	1.38504	-162.961	58.1901	-6.8161	0	0	0.363826
176	0	6.38653	0	0	6.63802	2.60366	-15.7886	-0.129723	-0.00773361	0.0437281	-18.1205	1.86E-15	-4.90275	0	0	0.0190922	4.45237	-6.7789	0.731665	-35.7483	346.969	598.148	404.653	404.653	404.652	6.16876	-50.2874	0.726566	-227.15	375.815	231.915	186.101	186.101	186.101	-50.43	-1.90952	-5.70357	27.7274	-4.55817	-0.592354	0.221402	0.214434	1.37218	-144.359	54.9116	-7.34084	0	0	0.316699
177	0	6.86393	0	0	7.13053	2.59178	-15.6783	-0.130034	-0.0051284	0.0319943	-17.1236	1.40E-15	-4.19241	0	0	0.0175675	4.56745	-7.80988	0.88614	-29.5134	347.674	601.007	404.071	404.071	404.071	6.2886	-51.9621	0.974426	-212.508	376.746	231.731	186.101	186.101	186.101	-52.107	-1.82414	-5.87166	28.8487	-4.38972	-0.591612	0.223342	0.205577	1.36268	-126.703	52.4546	-7.69127	0	0	0.27211
178	0	7.30522	0	0	7.5825	2.57252	-15.4991	-0.132185	-0.00178098	0.0207521	-16.3966	-9.32E-16	-3.21879	0	0	0.0157887	4.67891	-8.82658	1.02548	-23.4565	348.412	603.916	403.49	403.49	403.49	6.34099	-53.719	1.18564	-197.317	377.602	231.307	186.101	186.101	186.101	-53.8647	-1.75077	-5.96622	29.9601	-4.20365	-0.580382	0.227694	0.197367	1.35607	-110.473	50.5474	-7.80122	0	0	0.231308
179	0	7.70681	0	0	7.99059	2.54773	-15.2681	-0.135911	0.00189573	0.0105068	-15.9119	2.80E-15	-2.09395	0	0	0.0137986	4.78643	-9.82708	1.14829	-17.5839	349.173	606.844	402.917	402.916	402.917	6.33898	-55.5424	1.36137	-181.642	378.404	230.701	186.101	186.101	186.101	-55.6876	-1.69042	-5.99955	31.0598	-4.00221	-0.558249	0.235052	0.189732	1.35204	-96.24	48.985	-7.64934	0	0	0.195665
180	0	8.06628	0	0	8.35288	2.51918	-15.0014	-0.140881	0.00546571	0.00125422	-15.6366	3.26E-15	-0.932669	0	0	0.0117021	4.88976	-10.8095	1.25472	-11.9006	349.953	609.765	402.36	402.36	402.36	6.29733	-57.418	1.50492	-165.542	379.173	229.972	186.101	186.101	186.101	-57.5621	-1.64355	-5.98604	32.1461	-3.78792	-0.526298	0.245307	0.182446	1.35084	-84.0086	47.4869	-7.21877	0	0	0.165238
181	0	8.38219	0	0	8.66852	2.48843	-14.7134	-0.146735	0.00862573	-0.00674274	-15.5349	-3.03E-15	0.165753	0	0	0.00961759	4.98866	-11.7719	1.34639	-6.41029	350.744	612.654	401.826	401.826	401.826	6.23124	-59.3334	1.62133	-149.072	379.931	229.176	186.101	186.101	186.101	-59.4762	-1.61028	-5.9409	33.2169	-3.56346	-0.487074	0.258434	0.175405	1.35195	-73.9418	45.8766	-6.54466	0	0	0.140361
182	0	8.65385	0	0	8.93743	2.45674	-14.4158	-0.153157	0.0110652	-0.0136782	-15.573	-2.17E-15	1.108	0	0	0.00765281	5.08279	-12.7128	1.42622	-1.11531	351.541	615.487	401.318	401.318	401.318	6.15518	-61.2777	1.71669	-132.283	380.698	228.371	186.101	186.101	186.101	-61.4194	-1.59039	-5.87892	34.2702	-3.3316	-0.444382	0.274134	0.168407	1.35566	-65.7814	43.9368	-5.6638	0	0	0.120429
183	0	8.88122	0	0	9.16013	2.425	-14.1169	-0.15981	0.0125873	-0.0197217	-15.7139	-2.42E-15	1.82108	0	0	0.00587519	5.1717	-13.6305	1.49818	3.98354	352.34	618.247	400.839	400.839	400.839	6.08177	-63.2416	1.79758	-115.222	381.491	227.607	186.101	186.101	186.101	-63.3828	-1.58348	-5.81335	35.304	-3.09508	-0.403128	0.291834	0.161431	1.36174	-59.1523	41.5627	-4.65236	0	0	0.104537
184	0	9.06504	0	0	9.33774	2.39372	-13.8216	-0.166413	0.0129886	-0.0252237	-15.9222	-2.85E-15	2.24346	0	0	0.00432065	5.25478	-14.5237	1.56702	8.8869	353.136	620.917	400.388	400.388	400.388	6.02094	-65.2173	1.87039	-97.9323	382.321	226.934	186.101	186.101	186.101	-65.3589	-1.5888	-5.75492	36.3161	-2.8566	-0.368941	0.310739	0.154216	1.37028	-53.4725	38.5654	-3.57059	0	0	0.0914287
185	0	9.20674	0	0	9.47199	2.36303	-13.531	-0.172673	0.0121607	-0.0305081	-16.1578	-3.26E-15	2.33936	0	0	0.0029982	5.33122	-15.3911	1.63782	13.5968	353.927	623.483	399.965	399.965	399.965	5.97906	-67.1982	1.94064	-80.4578	383.189	226.397	186.101	186.101	186.101	-67.3413	-1.60528	-5.71098	37.3041	-2.61848	-0.347899	0.329786	0.146565	1.38079	-48.0516	34.8567	-2.50168	0	0	0.0796507
186	0	9.30859	0	0	9.56525	2.33267	-13.2431	-0.178342	0.0102013	-0.0361005	-16.3813	4.48E-15	2.11166	0	0	0.00190541	5.40011	-16.2317	1.71554	18.1167	354.708	625.937	399.567	399.567	399.567	5.95851	-69.1791	2.01244	-62.8419	384.091	226.036	186.101	186.101	186.101	-69.3248	-1.6314	-5.68492	38.2658	-2.38301	-0.345898	0.34777	0.138558	1.3933	-41.9957	30.5134	-1.56384	0	0	0.0673848
187	0	9.37368	0	0	9.6207	2.30214	-12.9526	-0.183169	0.00722786	-0.0423137	-16.5489	-3.70E-15	1.58634	0	0	0.00105566	5.46043	-17.0444	1.80466	22.4512	355.477	628.269	399.19	399.19	399.19	5.9576	-71.1555	2.08795	-45.1308	385.013	225.886	186.101	186.101	186.101	-71.3047	-1.66518	-5.67606	39.1988	-2.15202	-0.368432	0.36354	0.130112	1.40706	-34.551	25.6055	-0.850304	0	0	0.0532817
188	0	9.40593	0	0	9.64223	2.27066	-12.6525	-0.186888	0.00357648	-0.0495541	-16.6144	1.55E-15	0.830341	0	0	0.000473241	5.51118	-17.8285	1.90868	26.6061	356.23	630.476	398.828	398.828	398.828	5.97088	-73.1231	2.16712	-27.3758	385.932	225.976	186.101	186.101	186.101	-73.2767	-1.70421	-5.67976	40.1007	-1.92717	-0.419956	0.375853	0.121345	1.42157	-24.8643	20.3539	-0.465998	0	0	0.0359351
189	0	9.40991	0	0	9.63433	2.23739	-12.3345	-0.189321	-0.00033444	-0.0581649	-16.5411	2.15E-15	-0.0661489	0	0	0.000189009	5.55136	-18.5831	2.02987	30.588	356.964	632.553	398.478	398.478	398.478	5.98994	-75.0781	2.24765	-9.63419	386.823	226.329	186.101	186.101	186.101	-75.2364	-1.74581	-5.68821	40.9691	-1.70963	-0.503731	0.383499	0.112501	1.43626	-12.1527	15.0824	-0.506773	0	0	0.0142896
190	0	9.39059	0	0	9.60203	2.20153	-11.991	-0.190314	-0.00408141	-0.0682888	-16.2989	2.33E-16	-1.00316	0	0	0.000219949	5.58015	-19.3075	2.16893	34.4046	357.676	634.497	398.134	398.134	398.134	6.00447	-77.0158	2.3252	8.02796	387.653	226.96	186.101	186.101	186.101	-77.1788	-1.78717	-5.69138	41.8017	-1.50047	-0.621299	0.385592	0.103812	1.45029	4.09325	10.0904	-1.01772	0	0	-0.0119106
191	0	9.35331	0	0	9.55068	2.16245	-11.6155	-0.18986	-0.00718144	-0.0800602	-15.8774	4.02E-15	-1.87464	0	0	0.000538402	5.59688	-20.001	2.32493	38.0642	358.361	636.308	397.791	397.791	397.791	6.00372	-78.9311	2.39388	25.5357	388.391	227.875	186.101	186.101	186.101	-79.0978	-1.82558	-5.67837	42.5959	-1.30022	-0.772555	0.381318	0.0955752	1.4629	24.2952	5.7537	-2.03247	0	0	-0.0425339
192	0	9.30358	0	0	9.48599	2.11976	-11.2042	-0.188009	-0.00939082	-0.0934466	-15.277	8.74E-16	-2.60324	0	0	0.00107798	5.60118	-20.6628	2.49502	41.5754	359.015	637.983	397.447	397.447	397.447	5.97748	-80.8176	2.44678	42.8046	389.011	229.07	186.101	186.101	186.101	-80.9867	-1.85871	-5.63847	43.3496	-1.10926	-0.955334	0.370572	0.0879506	1.47367	48.4894	2.24623	-3.49919	0	0	-0.0764557
193	0	9.24714	0	0	9.41403	2.07346	-10.7568	-0.184864	-0.0104513	-0.108284	-14.5063	-1.11E-15	-3.12333	0	0	0.00172178	5.59289	-21.292	2.67476	44.9473	359.632	639.52	397.097	397.097	397.097	5.91739	-82.668	2.4768	59.7415	389.488	230.533	186.101	186.101	186.101	-82.8375	-1.88477	-5.5624	44.0606	-0.927559	-1.16575	0.353322	0.0811789	1.48184	76.5237	-0.205524	-5.36458	0	0	-0.112138
194	0	9.18996	0	0	9.34109	2.02387	-10.2761	-0.180557	-0.0103906	-0.124365	-13.5793	5.01E-15	-3.4117	0	0	0.00234774	5.57218	-21.8879	2.85808	48.189	360.206	640.917	396.741	396.741	396.741	5.81746	-84.4743	2.4772	76.2455	389.806	232.239	186.101	186.101	186.101	-84.6417	-1.90262	-5.443	44.7267	-0.754834	-1.39816	0.329979	0.0751874	1.48717	108.004	-1.6442	-7.50917	0	0	-0.147487
195	0	9.13791	0	0	9.27352	1.97169	-9.76876	-0.175212	-0.00929432	-0.141303	-12.511	-2.30E-15	-3.46744	0	0	0.00284101	5.53945	-22.4494	3.03759	51.3093	360.731	642.172	396.377	396.377	396.377	5.67459	-86.2272	2.44217	92.2104	389.957	234.155	186.101	186.101	186.101	-86.3899	-1.91191	-5.27566	45.3461	-0.590469	-1.64549	0.301215	0.0699081	1.48912	142.282	-2.17297	-9.80409	0	0	-0.180115
196	0	9.09665	0	0	9.21738	1.9179	-9.24415	-0.168974	-0.00744447	-0.158706	-11.3209	8.01E-16	-3.32488	0	0	0.00313495	5.49538	-22.9756	3.20499	54.3166	361.2	643.279	396.006	396.006	396.006	5.48848	-87.9169	2.3673	107.527	389.939	236.237	186.101	186.101	186.101	-88.0723	-1.913	-5.05857	45.917	-0.433672	-1.89951	0.267896	0.0652019	1.48764	178.568	-2.01894	-12.1119	0	0	-0.207638
197	0	9.07131	0	0	9.17816	1.86373	-8.71417	-0.162047	-0.00510144	-0.176031	-10.0376	4.24E-15	-3.02889	0	0	0.00320398	5.44082	-23.4653	3.35129	57.2188	361.605	644.234	395.63	395.63	395.63	5.26138	-89.5326	2.24977	122.084	389.757	238.432	186.101	186.101	186.101	-89.6783	-1.90687	-4.79242	46.4378	-0.283386	-2.15124	0.231382	0.060896	1.48274	215.792	-1.45292	-14.3023	0	0	-0.227687
198	0	9.06614	0	0	9.16041	1.81053	-8.19226	-0.154651	-0.00276272	-0.19278	-8.69479	-2.11E-15	-2.65614	0	0	0.0030912	5.37673	-23.9173	3.46741	60.0227	361.939	645.032	395.252	395.252	395.252	4.99755	-91.063	2.08853	135.776	389.423	240.679	186.101	186.101	186.101	-91.1969	-1.89492	-4.48012	46.907	-0.138367	-2.39145	0.193039	0.0566344	1.47482	252.865	-0.917736	-16.2395	0	0	-0.238371
199	0	9.08448	0	0	9.16769	1.75972	-7.69239	-0.14704	-0.000717855	-0.208413	-7.33048	-8.01E-16	-2.26666	0	0	0.00284644	5.30413	-24.3303	3.54452	62.7336	362.194	645.667	394.875	394.875	394.875	4.70235	-92.4966	1.88409	148.502	388.951	242.911	186.101	186.101	186.101	-92.6171	-1.87872	-4.12603	47.3233	0.00261733	-2.61096	0.154214	0.0523445	1.46445	288.663	-0.67166	-17.839	0	0	-0.238447
200	0	9.12859	0	0	9.20235	1.71262	-7.22813	-0.139447	0.000683252	-0.222429	-5.98032	9.90E-16	-1.92234	0	0	0.00253097	5.22403	-24.703	3.57449	65.3559	362.363	646.129	394.504	394.504	394.504	4.38139	-93.8218	1.63829	160.172	388.354	245.055	186.101	186.101	186.101	-93.928	-1.85974	-3.73522	47.6858	0.140997	-2.80124	0.116418	0.0478536	1.45249	322.037	-1.02334	-19.02	0	0	-0.227295
201	0	9.19956	0	0	9.26553	1.67048	-6.81184	-0.132069	0.00128623	-0.234331	-4.67366	3.23E-15	-1.65884	0	0	0.00217574	5.1374	-25.0341	3.55023	67.8916	362.44	646.414	394.145	394.145	394.145	4.03983	-95.0276	1.35375	170.706	387.648	247.039	186.101	186.101	186.101	-95.119	-1.83919	-3.31277	47.9935	0.278037	-2.95453	0.0812052	0.0432622	1.43986	351.837	-2.08844	-19.7381	0	0	-0.205093
202	0	9.29717	0	0	9.35699	1.63432	-6.45407	-0.125037	0.00110307	-0.243651	-3.43046	-2.10E-15	-1.4843	0	0	0.00178209	5.04499	-25.3222	3.46605	70.3413	362.419	646.512	393.803	393.803	393.803	3.68179	-96.1037	1.03375	180.041	386.843	248.792	186.101	186.101	186.101	-96.1801	-1.81781	-2.86332	48.2458	0.415129	-3.06444	0.0499537	0.0388062	1.42766	376.99	-3.80552	-19.9772	0	0	-0.172818
203	0	9.41947	0	0	9.47474	1.60498	-6.16335	-0.118479	0.000217893	-0.249948	-2.26944	-5.24E-16	-1.38955	0	0	0.00134267	4.94745	-25.566	3.31783	72.7035	362.299	646.419	393.485	393.485	393.485	3.31022	-97.0402	0.681946	188.127	385.949	250.243	186.101	186.101	186.101	-97.1021	-1.79589	-2.39086	48.4422	0.553298	-3.12585	0.0241819	0.0348692	1.41684	396.424	-6.02157	-19.7312	0	0	-0.132116
204	0	9.5627	0	0	9.6149	1.58307	-5.94605	-0.112495	-0.00108305	-0.252831	-1.20792	-2.62E-16	-1.33829	0	0	0.000852794	4.84522	-25.7644	3.10325	74.9745	362.076	646.13	393.194	393.194	393.194	2.92702	-97.828	0.302295	194.934	384.975	251.332	186.101	186.101	186.101	-97.876	-1.77329	-1.89883	48.5827	0.693537	-3.13532	0.00546219	0.0320925	1.40859	409.118	-8.33863	-19.032	0	0	-0.0853781
205	0	9.72084	0	0	9.77146	1.56898	-5.80631	-0.107227	-0.00259248	-0.25199	-0.272027	-2.10E-15	-1.29659	0	0	0.000343122	4.73851	-25.9164	2.82188	77.1491	361.75	645.64	392.937	392.937	392.937	2.53335	-98.4586	-0.100977	200.448	383.926	252.003	186.101	186.101	186.101	-98.4937	-1.74967	-1.39032	48.6676	0.83655	-3.09104	-0.00494893	0.0308543	1.40384	414.215	-10.4678	-17.9051	0	0	-0.0354954
206	0	9.88583	0	0	9.93625	1.56292	-5.74617	-0.102872	-0.00393359	-0.247263	0.499157	-1.16E-15	-1.21505	0	0	-0.000123868	4.62734	-26.0212	2.47522	79.22	361.324	644.95	392.717	392.717	392.717	2.1301	-98.9242	-0.523179	204.675	382.81	252.211	186.101	186.101	186.101	-98.9476	-1.72465	-0.868474	48.6972	0.982844	-2.99297	-0.0060641	0.0319734	1.40352	411.096	-11.8156	-16.4342	0	0	0.014152
207	0	10.0476	0	0	10.0992	1.56487	-5.7655	-0.0996309	-0.004938	-0.23858	1.05717	-1.75E-15	-1.0657	0	0	-0.00045938	4.51155	-26.0786	2.06654	81.1788	360.803	644.063	392.537	392.537	392.537	1.71849	-99.2181	-0.959325	207.638	381.634	251.922	186.101	186.101	186.101	-99.2315	-1.6982	-0.336658	48.6725	1.13265	-2.84264	0.0029789	0.0357646	1.40851	399.298	-12.0738	-14.6827	0	0	0.0600867
208	0	10.1946	0	0	10.2488	1.5746	-5.86202	-0.0977962	-0.00529928	-0.226061	1.33486	7.13E-16	-0.812538	0	0	-0.000576332	4.39082	-26.0885	1.60097	83.0159	360.195	642.985	392.399	392.399	392.399	1.30038	-99.3353	-1.40406	209.38	380.408	251.117	186.101	186.101	186.101	-99.3403	-1.67082	0.201184	48.595	1.28593	-2.64328	0.0223932	0.042768	1.4194	378.79	-10.7711	-12.7593	0	0	0.0989074
209	0	10.3147	0	0	10.3727	1.59168	-6.03146	-0.0976809	-0.00492062	-0.210025	1.25453	-1.72E-15	-0.444481	0	0	-0.000429815	4.26475	-26.0514	1.08519	84.7211	359.507	641.727	392.303	392.303	392.303	0.878959	-99.2729	-1.85178	209.959	379.145	249.791	186.101	186.101	186.101	-99.2714	-1.64384	0.740332	48.4663	1.44234	-2.39947	0.0521012	0.0533398	1.43669	349.843	-7.59295	-10.7723	0	0	0.127656
210	0	10.3957	0	0	10.4589	1.61549	-6.26748	-0.0996556	-0.00366121	-0.190929	0.728648	-1.09E-17	0.0491671	0	0	-5.01E-05	4.13289	-25.9682	0.527364	86.2842	358.754	640.303	392.248	392.248	392.248	0.458646	-99.0313	-2.29679	209.45	377.861	247.957	186.101	186.101	186.101	-99.0251	-1.61948	1.27534	48.2886	1.60135	-2.11721	0.091344	0.0675689	1.46071	313.138	-2.32142	-8.83301	0	0	0.144098
211	0	10.4275	0	0	10.497	1.64522	-6.56195	-0.104048	-0.00150943	-0.169498	-0.323292	-9.17E-16	0.663291	0	0	0.000431638	3.99483	-25.8403	-0.0630624	87.6948	357.95	638.732	392.231	392.231	392.231	0.045274	-98.6148	-2.73343	207.94	376.573	245.647	186.101	186.101	186.101	-98.6058	-1.6007	1.79996	48.0644	1.76204	-1.80363	0.138416	0.0854693	1.49135	269.955	5.14262	-7.04735	0	0	0.147065
212	0	10.4031	0	0	10.48	1.67994	-6.9053	-0.111093	0.0015204	-0.146465	-1.95919	-7.28E-16	1.38799	0	0	0.000804409	3.85023	-25.6694	-0.675773	88.9435	357.111	637.038	392.247	392.247	392.247	-0.354321	-98.0335	-3.15613	205.527	375.303	242.911	186.101	186.101	186.101	-98.0232	-1.59084	2.30736	47.7967	1.92336	-1.46677	0.191428	0.106882	1.52821	221.758	14.7784	-5.50026	0	0	0.13649
213	0	10.3204	0	0	10.4053	1.71859	-7.28704	-0.120836	0.0052719	-0.122755	-4.192	2.30E-15	2.19701	0	0	0.000835345	3.69895	-25.4579	-1.29972	90.0212	356.257	635.247	392.292	392.292	392.292	-0.732799	-97.3036	-3.55926	202.317	374.072	239.819	186.101	186.101	186.101	-97.2931	-1.59295	2.79016	47.4887	2.08395	-1.11533	0.247657	0.13136	1.57045	170.541	26.3605	-4.25179	0	0	0.113619
214	0	10.1828	0	0	10.2764	1.7601	-7.69621	-0.132967	0.00969714	-0.0991939	-6.9609	-5.82E-17	3.07038	0	0	0.000394275	3.54107	-25.2082	-1.92352	90.92	355.408	633.39	392.357	392.357	392.357	-1.08317	-96.448	-3.93713	198.421	372.904	236.459	186.101	186.101	186.101	-96.438	-1.60899	3.24083	47.1437	2.24237	-0.758469	0.303926	0.15818	1.61671	118.474	39.5888	-3.34511	0	0	0.080799
215	0	10.0005	0	0	10.1029	1.8034	-8.12218	-0.146845	0.01444	-0.0766452	-10.1266	-3.32E-15	3.95253	0	0	-0.00047766	3.37695	-24.923	-2.53584	91.6323	354.585	631.498	392.435	392.435	392.435	-1.39926	-95.4963	-4.2836	193.953	371.82	232.932	186.101	186.101	186.101	-95.4869	-1.63905	3.65177	46.7651	2.39702	-0.405385	0.356677	0.186102	1.66501	67.9832	53.7991	-2.77181	0	0	0.0414244
216	0	9.78909	0	0	9.90035	1.84751	-8.55514	-0.161273	0.0193332	-0.0558628	-13.455	2.10E-15	4.79924	0	0	-0.0014905	3.20735	-24.6049	-3.12574	92.1507	353.813	629.604	392.518	392.518	392.518	-1.67653	-94.4832	-4.59203	189.025	370.843	229.348	186.101	186.101	186.101	-94.4743	-1.68088	4.01574	46.3561	2.54609	-0.0649258	0.402327	0.214235	1.713	21.4889	68.5052	-2.54071	0	0	-0.000629081
217	0	9.56793	0	0	9.68797	1.89154	-8.98647	-0.174892	0.0238494	-0.0375236	-16.6714	2.91E-15	5.52931	0	0	-0.00224259	3.03331	-24.2564	-3.68302	92.4674	353.112	627.737	392.597	392.597	392.597	-1.91223	-93.4461	-4.8556	183.748	369.993	225.818	186.101	186.101	186.101	-93.4373	-1.72985	4.3263	45.9194	2.68792	0.254522	0.437499	0.240956	1.75829	-18.7561	82.8161	-2.59577	0	0	-0.0412557
218	0	9.35738	0	0	9.48614	1.93475	-9.40863	-0.186286	0.0276667	-0.0221879	-19.4976	-6.12E-16	6.08307	0	0	-0.0023488	2.85628	-23.8794	-4.19857	92.5739	352.505	625.928	392.665	392.665	392.665	-2.1057	-92.4218	-5.06786	178.227	369.286	222.445	186.101	186.101	186.101	-92.4127	-1.77953	4.57855	45.4575	2.82073	0.54556	0.459603	0.265022	1.79852	-50.9384	96.0531	-2.89301	0	0	-0.076784
219	0	9.1757	0	0	9.31318	1.97644	-9.81501	-0.194601	0.0304673	-0.0101107	-21.7352	3.58E-15	6.41068	0	0	-0.00163969	2.67803	-23.4755	-4.66458	92.4602	352.014	624.2	392.716	392.716	392.716	-2.25825	-91.4428	-5.22373	172.555	368.732	219.311	186.101	186.101	186.101	-91.433	-1.8227	4.76977	44.9719	2.94285	0.801846	0.467455	0.285085	1.83196	-74.131	107.486	-3.34961	0	0	-0.104534
220	0	9.03686	0	0	9.18321	2.01597	-10.1995	-0.199524	0.0320417	-0.00129135	-23.281	-4.48E-15	6.48525	0	0	-0.000211586	2.50059	-23.0457	-5.07465	92.1155	351.66	622.575	392.745	392.745	392.745	-2.37287	-90.5348	-5.32006	166.811	368.337	216.478	186.101	186.101	186.101	-90.5244	-1.85238	4.89966	44.4639	3.05268	1.01825	0.461571	0.299994	1.85795	-88.3927	116.505	-3.86906	0	0	-0.123144
221	0	8.94992	0	0	9.10529	2.05273	-10.556	-0.201109	0.0323649	0.00463211	-24.1148	2.57E-15	6.31069	0	0	0.0016391	2.32612	-22.5906	-5.42379	91.5283	351.458	621.066	392.751	392.751	392.751	-2.45376	-89.7165	-5.35601	161.061	368.102	213.983	186.101	186.101	186.101	-89.7056	-1.86263	4.97037	43.9341	3.14874	1.1908	0.443722	0.308982	1.87584	-94.658	122.715	-4.36026	0	0	-0.132541
222	0	8.9185	0	0	9.08307	2.08605	-10.8786	-0.199609	0.0314282	0.00813508	-24.2776	1.75E-16	5.90316	0	0	0.00352538	2.15685	-22.1105	-5.70841	90.6869	351.425	619.684	392.734	392.734	392.734	-2.50599	-88.9984	-5.3331	155.352	368.021	211.84	186.101	186.101	186.101	-88.9874	-1.84918	4.98618	43.3827	3.22982	1.31667	0.416416	0.31146	1.88551	-94.3725	125.819	-4.73263	0	0	-0.133553
223	0	8.94106	0	0	9.11487	2.11523	-11.1605	-0.195637	0.0293282	0.00977481	-23.8757	3.20E-16	5.29597	0	0	0.00510157	1.99496	-21.6055	-5.92627	89.5802	351.571	618.434	392.696	392.696	392.695	-2.53508	-88.3842	-5.25516	149.717	368.085	210.043	186.101	186.101	186.101	-88.3738	-1.80971	4.95314	42.8099	3.29487	1.3941	0.382498	0.307092	1.88758	-89.2347	125.656	-4.91044	0	0	-0.127642
224	0	9.01175	0	0	9.19451	2.13953	-11.3949	-0.18996	0.026236	0.0100181	-23.049	-3.96E-15	4.5332	0	0	0.0061556	1.84248	-21.0756	-6.07644	88.1985	351.904	617.315	392.641	392.641	392.641	-2.54654	-87.8714	-5.128	144.176	368.278	208.569	186.101	186.101	186.101	-87.8621	-1.74387	4.87856	42.2157	3.34305	1.42246	0.344919	0.296208	1.88304	-80.9328	122.372	-4.86826	0	0	-0.116614
225	0	9.12169	0	0	9.31269	2.15821	-11.5747	-0.183309	0.0223427	0.00930407	-21.9404	4.02E-15	3.66367	0	0	0.00663524	1.70119	-20.5211	-6.15921	86.5341	352.426	616.327	392.574	392.574	392.574	-2.54596	-87.4529	-4.95895	138.737	368.583	207.386	186.101	186.101	186.101	-87.4454	-1.65294	4.7707	41.6008	3.37386	1.40201	0.306243	0.27924	1.87296	-70.9587	116.167	-4.59388	0	0	-0.102323
226	0	9.26021	0	0	9.45825	2.17052	-11.6932	-0.176287	0.0179673	0.00793948	-20.6787	-3.26E-15	2.74851	0	0	0.00662134	1.57256	-19.9427	-6.17608	84.5819	353.135	615.464	392.5	392.5	392.5	-2.53869	-87.1186	-4.7564	133.402	368.977	206.453	186.101	186.101	186.101	-87.1136	-1.53943	4.63828	40.9658	3.38711	1.33399	0.268404	0.257035	1.85829	-60.4516	107.503	-4.12512	0	0	-0.0864521
227	0	9.41606	0	0	9.61927	2.17586	-11.7445	-0.169393	0.0133909	0.00618998	-19.3741	1.18E-15	1.84391	0	0	0.00626159	1.45772	-19.3412	-6.1296	82.3396	354.024	614.719	392.426	392.426	392.426	-2.52975	-86.857	-4.52918	128.165	369.439	205.729	186.101	186.101	186.101	-86.8547	-1.40664	4.49001	40.312	3.38283	1.2205	0.232837	0.230692	1.84003	-50.2578	96.9108	-3.51111	0	0	-0.0704576
228	0	9.57808	0	0	9.78414	2.17374	-11.7241	-0.162986	0.00900989	0.00421206	-18.1123	-1.44E-15	1.0129	0	0	0.00571121	1.35746	-18.7179	-6.02342	79.8081	355.085	614.085	392.357	392.357	392.357	-2.52352	-86.6555	-4.28597	123.018	369.944	205.173	186.101	186.101	186.101	-86.6564	-1.2583	4.33409	39.6411	3.36138	1.06452	0.200606	0.201664	1.81915	-40.9396	85.1173	-2.83193	0	0	-0.0554994
229	0	9.73619	0	0	9.94231	2.16392	-11.6296	-0.157335	0.00502867	0.0021433	-16.9582	-3.08E-15	0.292962	0	0	0.00509009	1.27224	-18.0747	-5.86213	76.9915	356.301	613.553	392.297	392.297	392.297	-2.5235	-86.5021	-4.03465	117.949	370.472	204.745	186.101	186.101	186.101	-86.5065	-1.09819	4.17762	38.9553	3.32329	0.869819	0.172195	0.171136	1.79622	-32.7896	72.6862	-2.14427	0	0	-0.0423452
230	0	9.8818	0	0	10.0849	2.14638	-11.4608	-0.152569	0.00169243	6.03E-06	-15.9522	-2.74E-15	-0.283148	0	0	0.00446436	1.20214	-17.4135	-5.65104	73.8969	357.657	613.114	392.251	392.251	392.251	-2.53216	-86.3857	-3.78201	112.946	371.003	204.411	186.101	186.101	186.101	-86.3935	-0.929901	4.02637	38.257	3.2693	0.640726	0.147612	0.140378	1.7719	-25.8213	60.2445	-1.51596	0	0	-0.031291
231	0	10.0082	0	0	10.2052	2.12137	-11.2198	-0.148741	-0.00098694	-0.00210728	-15.116	-4.15E-15	-0.713374	0	0	0.00385775	1.14699	-16.7367	-5.39628	70.534	359.134	612.759	392.223	392.223	392.223	-2.55099	-86.2963	-3.53333	107.997	371.523	204.144	186.101	186.101	186.101	-86.3078	-0.756581	3.8845	37.5492	3.20031	0.382229	0.127054	0.110229	1.74684	-20.1103	48.1488	-0.970032	0	0	-0.0226232
232	0	10.1106	0	0	10.2987	2.08939	-10.9109	-0.145838	-0.00296516	-0.00420355	-14.4544	4.34E-15	-0.999761	0	0	0.00326147	1.10634	-16.0467	-5.10429	66.9154	360.712	612.479	392.215	392.215	392.215	-2.58055	-86.226	-3.2925	103.09	372.021	203.92	186.101	186.101	186.101	-86.2412	-0.580878	3.75475	36.8344	3.1172	0.0995976	0.110241	0.0815646	1.72141	-15.5111	36.7787	-0.533308	0	0	-0.0161936
233	0	10.1863	0	0	10.3631	2.05114	-10.5406	-0.143731	-0.00436079	-0.0061807	-13.9537	-2.40E-15	-1.16468	0	0	0.00266199	1.07949	-15.346	-4.78189	63.0553	362.37	612.263	392.231	392.231	392.231	-2.62062	-86.1683	-3.06194	98.2118	372.489	203.722	186.101	186.101	186.101	-86.1872	-0.40487	3.63847	36.1155	3.02099	-0.201685	0.0970751	0.0547565	1.69588	-12.0138	26.2629	-0.196196	0	0	-0.0119744
234	0	10.2346	0	0	10.398	2.00744	-10.1166	-0.142334	-0.00522906	-0.00801781	-13.5978	-3.22E-15	-1.22704	0	0	0.00204565	1.06558	-14.6372	-4.43589	58.97	364.086	612.101	392.272	392.272	392.272	-2.67038	-86.1184	-2.84299	93.353	372.925	203.537	186.101	186.101	186.101	-86.141	-0.230132	3.53591	35.395	2.91267	-0.516172	0.0873538	0.0302904	1.67071	-9.52807	16.7921	0.0413556	0	0	-0.00974024
235	0	10.2558	0	0	10.4045	1.95925	-9.64758	-0.141484	-0.00572986	-0.00964965	-13.3593	2.34E-15	-1.21647	0	0	0.0014175	1.06363	-13.9227	-4.07302	54.677	365.841	611.982	392.341	392.341	392.341	-2.72863	-86.0728	-2.6359	88.5034	373.326	203.357	186.101	186.101	186.101	-86.0991	-0.0577766	3.44642	34.6753	2.79303	-0.838549	0.0809343	0.00829188	1.64624	-8.00977	8.34304	0.206636	0	0	-0.00931298
236	0	10.2517	0	0	10.385	1.90754	-9.14284	-0.141016	-0.00598043	-0.0110597	-13.2093	-2.91E-15	-1.15778	0	0	0.00079273	1.07254	-13.2049	-3.69965	50.195	367.616	611.898	392.439	392.439	392.439	-2.7938	-86.0292	-2.44025	83.655	373.695	203.178	186.101	186.101	186.101	-86.0593	0.111433	3.36873	33.9584	2.66284	-1.16394	0.0774096	-0.0110905	1.6228	-7.31849	0.948318	0.311244	0	0	-0.0103379
237	0	10.2249	0	0	10.3427	1.85326	-8.61158	-0.140865	-0.0060595	-0.0122841	-13.1277	4.00E-15	-1.06886	0	0	0.000189848	1.09115	-12.4859	-3.32165	45.5434	369.394	611.838	392.567	392.567	392.567	-2.8643	-85.9863	-2.25521	78.8006	374.033	202.996	186.101	186.101	186.101	-86.0202	0.276995	3.30125	33.2459	2.52281	-1.48798	0.0763197	-0.0279423	1.6009	-7.27148	-5.4348	0.371703	0	0	-0.0124089
238	0	10.1784	0	0	10.2811	1.79736	-8.06281	-0.140821	-0.00608516	-0.0133022	-13.082	-9.61E-16	-0.968331	0	0	-0.000364893	1.11834	-11.7678	-2.94435	40.7418	371.159	611.792	392.726	392.726	392.726	-2.93846	-85.9432	-2.07965	73.9346	374.344	202.811	186.101	186.101	186.101	-85.9809	0.438602	3.2422	32.5393	2.37338	-1.80691	0.0772966	-0.0424067	1.58063	-7.74984	-10.9083	0.408227	0	0	-0.015242
239	0	10.1156	0	0	10.204	1.74068	-7.50481	-0.14086	-0.0060447	-0.0141309	-13.0592	1.41E-15	-0.858354	0	0	-0.00086395	1.15298	-11.0522	-2.57231	35.8099	372.897	611.753	392.915	392.915	392.915	-3.01476	-85.8995	-1.91244	69.0522	374.63	202.623	186.101	186.101	186.101	-85.9409	0.596025	3.18983	31.8393	2.21502	-2.1177	0.0797828	-0.0545107	1.56218	-8.58592	-15.4507	0.423936	0	0	-0.0184672
240	0	10.0397	0	0	10.1147	1.68396	-6.94511	-0.140858	-0.00595287	-0.0147992	-13.0394	2.45E-15	-0.741672	0	0	-0.00129985	1.194	-10.3408	-2.20942	30.7671	374.597	611.713	393.134	393.134	393.134	-3.09168	-85.855	-1.75243	64.1497	374.896	202.432	186.101	186.101	186.101	-85.9002	0.749082	3.14246	31.1466	2.04798	-2.41806	0.0832776	-0.0644316	1.54564	-9.61009	-19.1358	0.430173	0	0	-0.0217629
241	0	9.95385	0	0	10.0167	1.6279	-6.39049	-0.140793	-0.0057548	-0.0153249	-13.016	8.08E-16	-0.615281	0	0	-0.00167563	1.24041	-9.63492	-1.85886	25.632	376.248	611.665	393.383	393.383	393.383	-3.16764	-85.8096	-1.59844	59.2242	375.145	202.238	186.101	186.101	186.101	-85.8584	0.897571	3.09828	30.4615	1.87239	-2.70634	0.0873309	-0.0719979	1.5311	-10.693	-21.8743	0.41745	0	0	-0.0248316
242	0	9.86072	0	0	9.91281	1.57307	-5.84692	-0.140645	-0.00550172	-0.0157548	-12.9857	-3.85E-15	-0.487735	0	0	-0.00198288	1.29137	-8.9356	-1.52302	20.4227	377.843	611.603	393.659	393.659	393.659	-3.24096	-85.7629	-1.44926	54.2734	375.38	202.041	186.101	186.101	186.101	-85.8152	1.04127	3.05546	29.7842	1.68847	-2.98166	0.0913574	-0.0775032	1.5185	-11.651	-23.7964	0.392642	0	0	-0.027405
243	0	9.76282	0	0	9.80547	1.52	-5.31969	-0.140449	-0.00520326	-0.0161244	-12.9533	-2.37E-15	-0.366781	0	0	-0.00221669	1.34613	-8.24379	-1.2038	15.156	379.376	611.522	393.96	393.96	393.96	-3.30995	-85.7147	-1.30362	49.2955	375.607	201.841	186.101	186.101	186.101	-85.7704	1.17993	3.01206	29.1145	1.4963	-3.24359	0.0950201	-0.081034	1.50789	-12.3892	-24.9316	0.346688	0	0	-0.0293236
244	0	9.66233	0	0	9.69687	1.46909	-4.81318	-0.140248	-0.00496263	-0.0164622	-12.9265	2.38E-15	-0.270125	0	0	-0.00236331	1.4041	-7.56017	-0.902425	9.84748	380.842	611.42	394.284	394.284	394.284	-3.37298	-85.6647	-1.1604	44.2889	375.83	201.636	186.101	186.101	186.101	-85.7234	1.31331	2.96633	28.4521	1.29596	-3.49226	0.097862	-0.0827235	1.49931	-12.7835	-25.4034	0.277658	0	0	-0.030445
245	0	9.5613	0	0	9.58893	1.42069	-4.33083	-0.140073	-0.00482868	-0.0167709	-12.9136	2.20E-15	-0.210554	0	0	-0.00241612	1.46483	-6.88528	-0.619789	4.51144	382.24	611.292	394.628	394.628	394.628	-3.42879	-85.6126	-1.01866	39.2522	376.052	201.426	186.101	186.101	186.101	-85.6742	1.44124	2.91684	27.7968	1.08756	-3.7281	0.0996754	-0.0828031	1.49278	-12.8	-25.3366	0.182123	0	0	-0.0307697
246	0	9.4616	0	0	9.48347	1.375	-3.87501	-0.140012	-0.00481434	-0.0170611	-12.9275	1.26E-16	-0.195354	0	0	-0.00237616	1.52796	-6.21947	-0.356378	-0.839303	383.567	611.137	394.987	394.987	394.987	-3.47655	-85.5584	-0.877876	34.1846	376.276	201.21	186.101	186.101	186.101	-85.6224	1.56358	2.86271	27.1482	0.871476	-3.95183	0.100178	-0.0814854	1.488	-12.382	-24.8107	0.053216	0	0	-0.0302525
247	0	9.36518	0	0	9.38231	1.33216	-3.44708	-0.140079	-0.00497965	-0.017321	-12.9731	-1.72E-15	-0.234132	0	0	-0.00224031	1.59329	-5.5629	-0.112509	-6.19346	384.824	610.953	395.36	395.36	395.36	-3.51598	-85.5023	-0.737824	29.0852	376.504	200.987	186.101	186.101	186.101	-85.5684	1.68032	2.80362	26.506	0.647951	-4.16419	0.0992777	-0.0790999	1.48505	-11.5283	-24.0163	-0.103047	0	0	-0.0289913
248	0	9.27408	0	0	9.28736	1.29218	-3.04747	-0.140339	-0.00539755	-0.0175671	-13.057	2.59E-15	-0.334716	0	0	-0.00200769	1.66066	-4.91561	0.111659	-11.5413	386.011	610.741	395.74	395.74	395.74	-3.5474	-85.4448	-0.598697	23.9537	376.736	200.76	186.101	186.101	186.101	-85.5128	1.79153	2.73987	25.8699	0.417479	-4.36595	0.0968339	-0.0758237	1.48382	-10.2031	-23.065	-0.288069	0	0	-0.0270076
249	0	9.19061	0	0	9.20073	1.255	-2.67555	-0.140776	-0.00603639	-0.0177724	-13.1737	-2.11E-15	-0.49074	0	0	-0.00168612	1.73002	-4.27746	0.316025	-16.8746	387.131	610.5	396.125	396.125	396.125	-3.57183	-85.3871	-0.46119	18.7901	376.971	200.529	186.101	186.101	186.101	-85.4565	1.89743	2.67256	25.2395	0.180603	-4.55777	0.0928452	-0.0719163	1.48422	-8.42409	-22.0688	-0.495652	0	0	-0.0243985
250	0	9.11702	0	0	9.12463	1.22047	-2.3299	-0.141339	-0.00689612	-0.0179459	-13.3106	1.33E-15	-0.695387	0	0	-0.00128178	1.80133	-3.64821	0.500434	-22.1867	388.186	610.231	396.51	396.51	396.51	-3.59087	-85.3306	-0.326313	13.595	377.206	200.298	186.101	186.101	186.101	-85.4012	1.99834	2.60333	24.6146	-0.0618291	-4.74005	0.0874098	-0.0676434	1.48591	-6.21555	-21.1103	-0.722877	0	0	-0.0212576
251	0	9.05567	0	0	9.06129	1.18836	-2.00832	-0.14193	-0.00791619	-0.0180482	-13.4473	-3.22E-15	-0.930888	0	0	-0.000809346	1.87458	-3.02745	0.66473	-27.4723	389.178	609.936	396.891	396.891	396.891	-3.60668	-85.2769	-0.195556	8.36897	377.436	200.07	186.101	186.101	186.101	-85.3486	2.09463	2.53448	23.9951	-0.308996	-4.91298	0.0806311	-0.0631152	1.48864	-3.62625	-20.2157	-0.959818	0	0	-0.0176724
252	0	9.00872	0	0	9.01273	1.15839	-1.70811	-0.142467	-0.00895639	-0.0181118	-13.5638	1.02E-16	-1.1689	0	0	-0.000293443	1.94976	-2.41471	0.808696	-32.7273	390.11	609.616	397.265	397.265	397.265	-3.62169	-85.2278	-0.0705893	3.11332	377.655	199.851	186.101	186.101	186.101	-85.3004	2.18672	2.46864	23.3807	-0.559825	-5.07647	0.0725094	-0.0583015	1.49212	-0.6397	-19.3018	-1.20048	0	0	-0.0135816
253	0	8.97767	0	0	8.98046	1.13028	-1.42643	-0.142852	-0.0099232	-0.0180657	-13.6408	-1.46E-15	-1.38483	0	0	0.000239224	2.02684	-1.80938	0.932027	-37.9488	390.984	609.273	397.628	397.628	397.628	-3.6384	-85.1846	0.0468326	-2.17072	377.858	199.644	186.101	186.101	186.101	-85.2581	2.27498	2.40849	22.7711	-0.813183	-5.23009	0.0634295	-0.0532576	1.49609	2.57639	-18.3468	-1.42721	0	0	-0.00917831
254	0	8.96342	0	0	8.96527	1.10376	-1.16058	-0.14308	-0.0106853	-0.0178887	-13.6713	1.35E-15	-1.55166	0	0	0.000755346	2.10576	-1.2108	1.03434	-43.1348	391.805	608.91	397.978	397.978	397.978	-3.65903	-85.1482	0.155141	-7.4817	378.04	199.451	186.101	186.101	186.101	-85.2227	2.3597	2.35648	22.1661	-1.06795	-5.3731	0.0537976	-0.047833	1.5005	5.8751	-17.2448	-1.62561	0	0	-0.00457336
255	0	8.96601	0	0	8.96715	1.0786	-0.908343	-0.143132	-0.0111828	-0.0176101	-13.652	2.48E-16	-1.65367	0	0	0.00122629	2.18639	-0.618269	1.11531	-48.284	392.573	608.529	398.312	398.312	398.312	-3.68522	-85.1187	0.253158	-12.8179	378.196	199.274	186.101	186.101	186.101	-85.1944	2.44111	2.31438	21.5655	-1.32275	-5.50459	0.0436578	-0.0421223	1.50499	9.24599	-15.9794	-1.78631	0	0	0.000233161
256	0	8.98473	0	0	8.98534	1.05465	-0.668154	-0.143044	-0.0113762	-0.0172226	-13.59	3.36E-15	-1.68209	0	0	0.00162858	2.26864	-0.031079	1.17458	-53.3955	393.293	608.132	398.628	398.628	398.628	-3.71791	-85.0956	0.340254	-18.1777	378.324	199.112	186.101	186.101	186.101	-85.1728	2.51932	2.28322	20.9689	-1.57647	-5.62339	0.0334097	-0.0360224	1.50966	12.5511	-14.5019	-1.90226	0	0	0.00510613
257	0	9.01819	0	0	9.01846	1.03181	-0.439176	-0.14285	-0.0113116	-0.016754	-13.4948	1.82E-15	-1.64191	0	0	0.00195052	2.35229	0.55148	1.2119	-58.4687	393.966	607.722	398.926	398.926	398.926	-3.75726	-85.0779	0.416328	-23.5592	378.425	198.964	186.101	186.101	186.101	-85.1568	2.59436	2.26319	20.3761	-1.82776	-5.72828	0.0232547	-0.0297249	1.51428	15.7301	-12.8833	-1.9722	0	0	0.00992226
258	0	9.06464	0	0	9.0647	1.01008	-0.221238	-0.142597	-0.0109641	-0.0162683	-13.379	3.79E-16	-1.53588	0	0	0.00218718	2.43716	1.13006	1.22721	-63.5026	394.595	607.3	399.204	399.204	399.204	-3.80275	-85.064	0.48187	-28.9605	378.499	198.829	186.101	186.101	186.101	-85.1449	2.66619	2.25368	19.7868	-2.07551	-5.81802	0.0133204	-0.0233263	1.51884	18.7711	-11.1389	-2.00194	0	0	0.01465
259	0	9.12206	0	0	9.12205	0.989506	-0.0149086	-0.142344	-0.0104254	-0.0157612	-13.2558	1.14E-15	-1.381	0	0	0.00234784	2.52297	1.70523	1.22063	-68.4964	395.182	606.87	399.464	399.464	399.464	-3.8532	-85.0523	0.537852	-34.3798	378.55	198.704	186.101	186.101	186.101	-85.1354	2.7347	2.25333	19.2007	-2.31849	-5.89143	0.00397008	-0.0170208	1.5232	21.5399	-9.36053	-1.99844	0	0	0.0190629
260	0	9.18855	0	0	9.1886	0.970193	0.178769	-0.1421	-0.00980583	-0.0152724	-13.1317	-2.82E-15	-1.19797	0	0	0.00244809	2.60945	2.27746	1.19262	-73.4482	395.728	606.431	399.704	399.704	399.704	-3.90688	-85.041	0.585661	-39.8157	378.583	198.585	186.101	186.101	186.101	-85.1264	2.79974	2.26018	18.6174	-2.55573	-5.94757	-0.00469705	-0.0111905	1.52732	24.0158	-7.72421	-1.97238	0	0	0.0230197
261	0	9.26241	0	0	9.26261	0.952263	0.358581	-0.141865	-0.00910305	-0.0147935	-13.0109	3.82E-16	-0.996903	0	0	0.00250184	2.69626	2.84705	1.14397	-78.3558	396.235	605.987	399.927	399.927	399.927	-3.96188	-85.0281	0.626792	-45.2663	378.602	198.471	186.101	186.101	186.101	-85.116	2.86108	2.27207	18.0369	-2.78621	-5.98572	-0.0124276	-0.00602361	1.53102	26.093	-6.28203	-1.93246	0	0	0.0263631
262	0	9.34219	0	0	9.34259	0.935851	0.523171	-0.141608	-0.0084429	-0.0143317	-12.8934	1.36E-15	-0.800806	0	0	0.00252753	2.78303	3.41416	1.07588	-83.2155	396.703	605.537	400.134	400.134	400.134	-4.016	-85.0122	0.662875	-50.7303	378.613	198.359	186.101	186.101	186.101	-85.1025	2.91846	2.2866	17.4588	-3.00916	-6.00549	-0.0190964	-0.00177341	1.53432	27.7262	-5.18621	-1.89157	0	0	0.0289526
263	0	9.42665	0	0	9.4273	0.921077	0.67132	-0.141339	-0.0077865	-0.0139197	-12.7836	1.50E-15	-0.616541	0	0	0.00253852	2.86935	3.9787	0.989934	-88.0228	397.133	605.083	400.326	400.326	400.326	-4.06706	-84.9916	0.69542	-56.206	378.622	198.245	186.101	186.101	186.101	-85.0842	2.97154	2.30141	16.8834	-3.22373	-6.00686	-0.0246702	0.00145784	1.53723	28.9171	-4.42656	-1.86317	0	0	0.0308045
264	0	9.51484	0	0	9.51578	0.90805	0.80194	-0.141083	-0.00729982	-0.0135826	-12.6878	3.02E-15	-0.469026	0	0	0.00255352	2.95477	4.54043	0.888091	-92.7719	397.523	604.625	400.506	400.506	400.506	-4.11294	-84.9646	0.725831	-61.6922	378.634	198.129	186.101	186.101	186.101	-85.0594	3.01988	2.31428	16.3108	-3.42925	-5.99016	-0.0292179	0.00336318	1.53945	29.6918	-4.17636	-1.8608	0	0	0.0318673
265	0	9.60629	0	0	9.6075	0.89683	0.914441	-0.140841	-0.00696968	-0.0133206	-12.6101	-4.00E-17	-0.364282	0	0	0.00258451	3.0388	5.09885	0.772676	-97.4559	397.872	604.162	400.676	400.676	400.676	-4.15176	-84.9301	0.755117	-67.1876	378.653	198.006	186.101	186.101	186.101	-85.0266	3.06301	2.32338	15.7412	-3.62531	-5.95607	-0.0328109	0.00410054	1.5412	30.0742	-4.3719	-1.89507	0	0	0.0322257
266	0	9.70096	0	0	9.70247	0.887413	1.00885	-0.140653	-0.00686625	-0.0131821	-12.558	2.74E-15	-0.311736	0	0	0.00264519	3.12096	5.65327	0.64631	-102.067	398.178	603.693	400.837	400.837	400.837	-4.1821	-84.887	0.783805	-72.6912	378.681	197.876	186.101	186.101	186.101	-84.9849	3.10041	2.32746	15.1751	-3.81135	-5.90559	-0.0356594	0.00355827	1.54266	30.1666	-5.07109	-1.97348	0	0	0.031993
267	0	9.79947	0	0	9.80125	0.879739	1.08579	-0.140491	-0.00696491	-0.0131015	-12.5301	2.86E-15	-0.307421	0	0	0.00274427	3.20074	6.20279	0.511831	-106.595	398.436	603.217	400.993	400.993	400.993	-4.20304	-84.8346	0.811913	-78.202	378.721	197.737	186.101	186.101	186.101	-84.9336	3.1315	2.32591	14.6135	-3.98716	-5.83998	-0.0377368	0.00194152	1.54376	29.9188	-6.19955	-2.08962	0	0	0.0311765
268	0	9.90302	0	0	9.90502	0.873676	1.14657	-0.140409	-0.0072202	-0.013108	-12.5303	-2.34E-15	-0.34126	0	0	0.00289111	3.27766	6.74635	0.372335	-111.031	398.645	602.732	401.145	401.145	401.145	-4.2141	-84.7729	0.839024	-83.7194	378.773	197.588	186.101	186.101	186.101	-84.8724	3.15573	2.31868	14.0569	-4.1526	-5.76079	-0.0394885	-0.000656588	1.54487	29.5178	-7.71867	-2.23826	0	0	0.0300298
269	0	10.0133	0	0	10.0154	0.869058	1.19286	-0.140352	-0.00757741	-0.0132205	-12.5493	2.61E-15	-0.399697	0	0	0.0030917	3.35125	7.28274	0.230941	-115.365	398.798	602.236	401.295	401.295	401.295	-4.21515	-84.7021	0.864377	-89.2424	378.834	197.43	186.101	186.101	186.101	-84.8016	3.1725	2.30612	13.5066	-4.30754	-5.66967	-0.0411041	-0.00401797	1.54599	29.0619	-9.50017	-2.4115	0	0	0.0287401
270	0	10.1322	0	0	10.1346	0.865698	1.22654	-0.140355	-0.00793334	-0.0133636	-12.5848	-3.42E-15	-0.463744	0	0	0.00335156	3.4211	7.81065	0.0908337	-119.585	398.892	601.727	401.446	401.446	401.446	-4.20623	-84.6226	0.886993	-94.7707	378.905	197.261	186.101	186.101	186.101	-84.7218	3.18121	2.28885	12.9637	-4.45216	-5.56842	-0.0428049	-0.00769211	1.5475	28.6073	-11.3676	-2.59236	0	0	0.0274462
271	0	10.2623	0	0	10.2647	0.863404	1.24953	-0.140392	-0.008289	-0.0136124	-12.6267	-3.33E-15	-0.524766	0	0	0.00367252	3.48688	8.32876	-0.0448677	-123.681	398.922	601.202	401.598	401.598	401.598	-4.18748	-84.5355	0.905837	-100.304	378.982	197.085	186.101	186.101	186.101	-84.6338	3.18125	2.26752	12.4293	-4.58666	-5.4589	-0.0450781	-0.0115077	1.54966	28.3876	-13.2917	-2.77569	0	0	0.0264087
272	0	10.4056	0	0	10.4082	0.862014	1.26348	-0.140471	-0.00858363	-0.013902	-12.6677	-1.95E-15	-0.569828	0	0	0.00405207	3.54825	8.83569	-0.173232	-127.643	398.882	600.661	401.754	401.754	401.754	-4.15893	-84.4414	0.919957	-105.841	379.063	196.901	186.101	186.101	186.101	-84.5384	3.17203	2.24271	11.9047	-4.71128	-5.34286	-0.047976	-0.0152552	1.55271	28.4124	-15.1633	-2.94726	0	0	0.0256568
273	0	10.5645	0	0	10.5672	0.861396	1.26967	-0.140599	-0.00880057	-0.014226	-12.6999	3.44E-16	-0.591967	0	0	0.00448234	3.605	9.33013	-0.291493	-131.461	398.769	600.101	401.914	401.914	401.914	-4.12046	-84.3411	0.928586	-111.383	379.148	196.71	186.101	186.101	186.101	-84.4363	3.15298	2.21475	11.3912	-4.82635	-5.22208	-0.0516682	-0.0187562	1.557	28.7482	-16.9317	-3.09906	0	0	0.0252473
274	0	10.7408	0	0	10.7435	0.861466	1.26897	-0.140762	-0.00894093	-0.01455	-12.7135	-3.81E-15	-0.58861	0	0	0.00494917	3.6569	9.8108	-0.397194	-135.126	398.578	599.521	402.079	402.079	402.079	-4.07177	-84.2351	0.931157	-116.93	379.235	196.515	186.101	186.101	186.101	-84.3281	3.12355	2.18373	10.89	-4.93223	-5.09816	-0.0560956	-0.0217628	1.56266	29.3647	-18.5123	-3.22608	0	0	0.0251378
275	0	10.9358	0	0	10.9385	0.862183	1.26177	-0.140999	-0.00896548	-0.0148896	-12.7044	-1.95E-15	-0.556493	0	0	0.00543446	3.70386	10.2765	-0.488147	-138.629	398.304	598.923	402.252	402.252	402.251	-4.01234	-84.1237	0.927496	-122.481	379.323	196.315	186.101	186.101	186.101	-84.214	3.08328	2.14937	10.4023	-5.02933	-4.97261	-0.0612627	-0.0241194	1.57002	30.2703	-19.8471	-3.32672	0	0	0.0253091
276	0	11.1503	0	0	11.153	0.863562	1.24796	-0.141293	-0.00889694	-0.0152039	-12.6641	1.49E-15	-0.500796	0	0	0.00591439	3.74584	10.7261	-0.562482	-141.963	397.946	598.306	402.431	402.431	402.431	-3.94136	-84.0063	0.917676	-128.038	379.413	196.113	186.101	186.101	186.101	-84.0936	3.03177	2.11104	9.92922	-5.11807	-4.8468	-0.0670181	-0.025554	1.57928	31.3787	-20.8504	-3.40436	0	0	0.0256535
277	0	11.3843	0	0	11.3869	0.865662	1.2269	-0.141706	-0.00873968	-0.01552	-12.5926	-1.64E-15	-0.428261	0	0	0.00636581	3.78284	11.1584	-0.618681	-145.12	397.499	597.672	402.619	402.619	402.619	-3.85787	-83.882	0.902187	-133.601	379.505	195.91	186.101	186.101	186.101	-83.9656	2.96873	2.06777	9.47195	-5.19882	-4.72195	-0.0731413	-0.0259942	1.59052	32.6056	-21.496	-3.46668	0	0	0.0260508
278	0	11.6369	0	0	11.6394	0.868574	1.19772	-0.142256	-0.00854868	-0.0158366	-12.4867	-3.54E-15	-0.351218	0	0	0.00676269	3.81491	11.5723	-0.655538	-148.092	396.962	597.023	402.817	402.817	402.817	-3.76084	-83.7489	0.881637	-139.169	379.599	195.705	186.101	186.101	186.101	-83.8284	2.89395	2.01849	9.03165	-5.27191	-4.59915	-0.0793972	-0.0253002	1.60396	33.8382	-21.7493	-3.52521	0	0	0.0263671
279	0	11.9065	0	0	11.9089	0.872408	1.15927	-0.14297	-0.00832998	-0.0160737	-12.3446	3.09E-15	-0.277341	0	0	0.00707978	3.84218	11.9666	-0.672246	-150.873	396.335	596.362	403.024	403.024	403.023	-3.64938	-83.6045	0.856726	-144.745	379.697	195.501	186.101	186.101	186.101	-83.6794	2.80734	1.96218	8.60972	-5.33763	-4.47932	-0.085099	-0.023483	1.61953	34.7578	-21.6241	-3.57907	0	0	0.0262897
280	0	12.1906	0	0	12.193	0.87728	1.11043	-0.143864	-0.00809669	-0.0163437	-12.1638	1.09E-15	-0.215203	0	0	0.00729177	3.86477	12.3398	-0.668213	-153.454	395.616	595.694	403.241	403.241	403.241	-3.52275	-83.4454	0.828176	-150.327	379.799	195.299	186.101	186.101	186.101	-83.5152	2.70894	1.89791	8.20758	-5.39608	-4.36334	-0.0901268	-0.0205273	1.63732	35.353	-21.0822	-3.64525	0	0	0.0258148
281	0	12.4861	0	0	12.4882	0.88331	1.04998	-0.144948	-0.00787021	-0.0165034	-11.9418	2.28E-15	-0.172051	0	0	0.00737431	3.88281	12.6905	-0.643197	-155.826	394.808	595.022	403.47	403.47	403.47	-3.38056	-83.267	0.796543	-155.917	379.906	195.1	186.101	186.101	186.101	-83.3313	2.59891	1.82507	7.82694	-5.44735	-4.25198	-0.0937185	-0.0164682	1.65703	35.2218	-20.1403	-3.71672	0	0	0.02463
282	0	12.7887	0	0	12.7906	0.890602	0.976876	-0.146206	-0.00762856	-0.0165919	-11.6739	-3.09E-15	-0.150951	0	0	0.00730425	3.8965	13.0168	-0.597178	-157.979	393.909	594.352	403.709	403.709	403.709	-3.22278	-83.0641	0.762289	-161.514	380.018	194.905	186.101	186.101	186.101	-83.1226	2.47754	1.74338	7.46989	-5.49145	-4.14593	-0.0954918	-0.0112787	1.67881	34.2214	-18.7811	-3.79677	0	0	0.022696
283	0	13.0933	0	0	13.0949	0.899258	0.89009	-0.147593	-0.00744903	-0.0165714	-11.3543	2.91E-17	-0.163554	0	0	0.00705856	3.906	13.3165	-0.530331	-159.899	392.924	593.689	403.959	403.959	403.959	-3.04978	-82.8301	0.725695	-167.117	380.135	194.718	186.101	186.101	186.101	-82.8826	2.34523	1.6529	7.13876	-5.52825	-4.04586	-0.0949403	-0.00491811	1.70206	32.1175	-16.9837	-3.88889	0	0	0.0199619
284	0	13.394	0	0	13.3953	0.90934	0.789003	-0.149068	-0.00724265	-0.0163766	-10.9786	-4.91E-16	-0.203925	0	0	0.00662264	3.9115	13.5873	-0.44304	-161.574	391.854	593.037	404.219	404.219	404.219	-2.86248	-82.5577	0.686695	-172.724	380.255	194.538	186.101	186.101	186.101	-82.6039	2.20255	1.55428	6.83634	-5.55747	-3.95237	-0.0916491	0.00263538	1.72644	28.7008	-14.6753	-3.98319	0	0	0.0164801
285	0	13.6838	0	0	13.6847	0.92088	0.67329	-0.150582	-0.00709978	-0.0160464	-10.5441	-3.19E-15	-0.281776	0	0	0.00598675	3.91324	13.8261	-0.335798	-162.986	390.704	592.402	404.488	404.488	404.488	-2.66235	-82.238	0.644983	-178.334	380.376	194.369	186.101	186.101	186.101	-82.2781	2.05018	1.44862	6.56578	-5.57893	-3.86607	-0.0855312	0.0114559	1.75162	23.9526	-11.8434	-4.08607	0	0	0.0124961
286	0	13.9545	0	0	13.9552	0.933867	0.543062	-0.152074	-0.00692053	-0.0155403	-10.0494	1.56E-15	-0.386797	0	0	0.00515541	3.91151	14.0298	-0.209318	-164.117	389.478	591.79	404.765	404.765	404.765	-2.45144	-81.8615	0.599908	-183.943	380.497	194.21	186.101	186.101	186.101	-81.8955	1.889	1.33761	6.33053	-5.59231	-3.78743	-0.0763621	0.0215939	1.77684	17.7742	-8.39721	-4.18684	0	0	0.00829029
287	0	14.1973	0	0	14.1976	0.948243	0.398894	-0.153503	-0.0067152	-0.0149112	-9.49754	3.42E-15	-0.516826	0	0	0.00414552	3.90668	14.1949	-0.0644279	-164.948	388.183	591.204	405.045	405.045	405.045	-2.23241	-81.4174	0.550509	-189.545	380.614	194.061	186.101	186.101	186.101	-81.4457	1.71997	1.22348	6.13442	-5.59748	-3.71692	-0.0642788	0.0331519	1.80159	10.2695	-4.29909	-4.28605	0	0	0.00431514
288	0	14.4019	0	0	14.402	0.963912	0.241759	-0.154818	-0.00647629	-0.0142523	-8.89476	-2.85E-15	-0.667242	0	0	0.00298789	3.89919	14.3177	0.0978515	-165.457	386.825	590.649	405.327	405.327	405.327	-2.00838	-80.8941	0.495529	-195.136	380.724	193.921	186.101	186.101	186.101	-80.917	1.54418	1.10889	5.98141	-5.59418	-3.65481	-0.0496856	0.0459817	1.82523	1.66188	0.412997	-4.38362	0	0	0.00109122
289	0	14.5575	0	0	14.5575	0.980753	0.0728707	-0.155956	-0.00618727	-0.0135627	-8.2503	0	-0.831344	0	0	0.00172671	3.88955	14.3944	0.276298	-165.624	385.414	590.129	405.607	405.607	405.607	-1.78289	-80.2792	0.433627	-200.709	380.824	193.788	186.101	186.101	186.101	-80.2973	1.36283	0.996785	5.87554	-5.58231	-3.6012	-0.0329012	0.0599362	1.84691	-7.90219	5.70158	-4.4737	0	0	-0.000885481
290	0	14.6522	0	0	14.6522	0.99861	-0.106219	-0.156913	-0.00590357	-0.0130617	-7.58495	-3.23E-15	-1.00828	0	0	0.000415592	3.87837	14.4211	0.469422	-165.426	383.959	589.647	405.881	405.881	405.881	-1.55982	-79.5598	0.36326	-206.258	380.91	193.659	186.101	186.101	186.101	-79.5736	1.17716	0.890408	5.82089	-5.56197	-3.55597	-0.0146633	0.0747838	1.86581	-17.9879	11.4289	-4.56092	0	0	-0.00110137
291	0	14.6735	0	0	14.6737	1.01733	-0.293928	-0.157678	-0.00559779	-0.0127989	-6.92593	-4.28E-15	-1.18865	0	0	-0.000888811	3.86628	14.3942	0.675442	-164.845	382.472	589.206	406.147	406.147	406.147	-1.34331	-78.7227	0.282903	-211.776	380.979	193.53	186.101	186.101	186.101	-78.733	0.988491	0.793089	5.82143	-5.53322	-3.51868	0.00445957	0.0902745	1.88138	-28.3085	17.5305	-4.64029	0	0	0.000809618
292	0	14.6088	0	0	14.6093	1.03673	-0.488499	-0.158366	-0.00531015	-0.013007	-6.31952	-1.89E-15	-1.36637	0	0	-0.00214595	3.85402	14.3103	0.892302	-163.863	380.964	588.807	406.399	406.399	406.399	-1.13762	-77.7551	0.190983	-217.257	381.026	193.396	186.101	186.101	186.101	-77.7624	0.798075	0.708289	5.8807	-5.49644	-3.48859	0.0234141	0.106058	1.8932	-38.3338	23.8166	-4.70768	0	0	0.00504638
293	0	14.4453	0	0	14.4464	1.05667	-0.688487	-0.159057	-0.005069	-0.0137576	-5.81772	-1.40E-15	-1.53223	0	0	-0.0033522	3.84235	14.1665	1.11753	-162.464	379.45	588.451	406.636	406.636	406.636	-0.947061	-76.6449	0.0861659	-222.695	381.048	193.253	186.101	186.101	186.101	-76.6499	0.607151	0.639272	6.0019	-5.4522	-3.46461	0.0414796	0.121699	1.90091	-47.739	30.069	-4.7446	0	0	0.0115994
294	0	14.1712	0	0	14.173	1.07704	-0.892715	-0.15996	-0.0048731	-0.0152643	-5.49242	2.62E-15	-1.66957	0	0	-0.00456969	3.83201	13.9603	1.34828	-160.639	377.941	588.141	406.855	406.855	406.855	-0.775731	-75.3814	-0.0326935	-228.088	381.042	193.1	186.101	186.101	186.101	-75.3846	0.41679	0.589099	6.18769	-5.40107	-3.44517	0.057789	0.136883	1.90442	-56.0966	36.1658	-4.73495	0	0	0.0201958
295	0	13.7764	0	0	13.779	1.09779	-1.10071	-0.161264	-0.0046529	-0.0175086	-5.42178	-4.31E-15	-1.75074	0	0	-0.00594727	3.82379	13.69	1.5813	-158.382	376.453	587.877	407.055	407.055	407.055	-0.627364	-73.9565	-0.166309	-233.433	381.003	192.938	186.101	186.101	186.101	-73.9583	0.227902	0.560338	6.44006	-5.34399	-3.42836	0.0718147	0.151211	1.90394	-63.2529	41.9234	-4.6403	0	0	0.0304416
296	0	13.2529	0	0	13.2564	1.11897	-1.31306	-0.163241	-0.00435418	-0.0205433	-5.69774	4.19E-15	-1.74622	0	0	-0.00774719	3.81844	13.3548	1.813	-155.693	374.999	587.659	407.233	407.233	407.233	-0.50482	-72.3654	-0.314803	-238.728	380.93	192.776	186.101	186.101	186.101	-72.3662	0.0410855	0.554655	6.7603	-5.28192	-3.41183	0.0832377	0.164453	1.89977	-69.1529	47.2669	-4.4309	0	0	0.0418608
297	0	12.5967	0	0	12.6013	1.14078	-1.53162	-0.166162	-0.00372324	-0.0240734	-6.41469	-4.37E-15	-1.60373	0	0	-0.010326	3.81669	12.9545	2.03939	-152.577	373.592	587.488	407.391	407.391	407.392	-0.409786	-70.6079	-0.477623	-243.97	380.821	192.627	186.101	186.101	186.101	-70.6078	-0.143471	0.572552	7.14889	-5.21595	-3.39287	0.0924484	0.176309	1.89216	-74.2317	52.1689	-4.06488	0	0	0.0543104
298	0	11.8086	0	0	11.8143	1.16357	-1.75998	-0.17033	-0.00265341	-0.0278573	-7.66644	-2.10E-15	-1.28485	0	0	-0.0141066	3.8192	12.4899	2.25638	-149.045	372.245	587.366	407.529	407.529	407.529	-0.341956	-68.6897	-0.653335	-249.152	380.677	192.516	186.101	186.101	186.101	-68.6888	-0.326128	0.612648	7.60557	-5.1472	-3.36853	0.0998315	0.186504	1.8817	-78.9239	56.5597	-3.51776	0	0	0.0678496
299	0	10.8953	0	0	10.9021	1.18789	-2.00369	-0.17606	-0.000854346	-0.0313046	-9.53647	-2.50E-15	-0.737073	0	0	-0.0194696	3.82662	11.9626	2.45973	-145.114	370.968	587.294	407.648	407.648	407.648	-0.298653	-66.6237	-0.839554	-254.261	380.505	192.478	186.101	186.101	186.101	-66.622	-0.507831	0.671294	8.12933	-5.07689	-3.33571	0.106616	0.195156	1.86903	-84.181	60.5765	-2.78468	0	0	0.0832968
300	0	9.87086	0	0	9.8787	1.21452	-2.27031	-0.183578	0.0018255	-0.033901	-12.0777	2.98E-15	0.0711731	0	0	-0.026596	3.83951	11.3748	2.64536	-140.806	369.77	587.274	407.747	407.747	407.747	-0.274216	-64.4313	-1.03301	-259.269	380.315	192.557	186.101	186.101	186.101	-64.4286	-0.690077	0.742098	8.71837	-5.00605	-3.29128	0.114021	0.202075	1.85442	-90.914	64.1992	-1.88091	0	0	0.101916
301	0	8.75738	0	0	8.76625	1.24441	-2.56953	-0.19302	0.00561241	-0.0347704	-15.3	-4.19E-15	1.16241	0	0	-0.0352679	3.85836	10.7297	2.80947	-136.146	368.658	587.31	407.829	407.829	407.829	-0.259698	-62.1432	-1.22948	-264.132	380.124	192.809	186.101	186.101	186.101	-62.1393	-0.874694	0.815577	9.37029	-4.9357	-3.2323	0.123856	0.207366	1.8379	-100.407	67.5203	-0.853101	0	0	0.125885
302	0	7.5853	0	0	7.59518	1.27871	-2.91279	-0.204291	0.0104326	-0.0333377	-19.1455	4.19E-15	2.50902	0	0	-0.0446921	3.88359	10.0308	2.94884	-131.165	367.635	587.406	407.894	407.894	407.894	-0.242819	-59.7996	-1.42381	-268.784	379.957	193.292	186.101	186.101	186.101	-59.7945	-1.06347	0.87902	10.0821	-4.8666	-3.15619	0.137324	0.211016	1.81941	-113.478	70.4666	0.22975	0	0	0.157252
303	0	6.39309	0	0	6.40384	1.31871	-3.3127	-0.216951	0.0161428	-0.0288291	-23.47	4.43E-15	4.0493	0	0	-0.053411	3.91558	9.28213	3.06092	-125.893	366.705	587.565	407.941	407.941	407.941	-0.208418	-57.4501	-1.61007	-273.13	379.842	194.069	186.101	186.101	186.101	-57.4437	-1.25757	0.916972	10.8502	-4.79939	-3.06091	0.155719	0.213038	1.79825	-130.963	72.9052	1.29202	0	0	0.198347
304	0	5.22531	0	0	5.23674	1.36566	-3.78177	-0.230245	0.0222033	-0.0210429	-28.0469	1.86E-15	5.65641	0	0	-0.0595021	3.9546	8.48785	3.14407	-120.364	365.866	587.793	407.971	407.971	407.971	-0.139505	-55.1512	-1.78162	-277.05	379.814	195.193	186.101	186.101	186.101	-55.1439	-1.45693	0.912169	11.6709	-4.73438	-2.94509	0.179094	0.213403	1.77378	-152.747	74.5761	2.26074	0	0	0.250043
305	0	4.12992	0	0	4.14176	1.42069	-4.33087	-0.243044	0.0280928	-0.00995264	-32.5702	0	7.18293	0	0	-0.0609588	4.00088	7.65233	3.19762	-114.612	365.117	588.096	407.981	407.981	407.981	-0.0190498	-52.9641	-1.93132	-280.403	379.908	196.703	186.101	186.101	186.101	-52.9567	-1.65966	0.847269	12.5401	-4.6717	-2.80818	0.207029	0.212087	1.74521	-178.267	75.2164	3.0812	0	0	0.31211
306	0	3.15442	0	0	3.16633	1.48461	-4.96767	-0.254046	0.0330383	0.00406569	-36.6953	-2.80E-15	8.4468	0	0	-0.0563585	4.05463	6.7799	3.222	-108.669	364.453	588.482	407.969	407.969	407.969	0.168327	-50.95	-2.05159	-283.03	380.155	198.618	186.101	186.101	186.101	-50.9438	-1.8618	0.706596	13.4536	-4.61129	-2.65056	0.238159	0.209136	1.71213	-206.267	74.5289	3.73889	0	0	0.382569
307	0	2.34149	0	0	2.35311	1.55774	-5.69473	-0.262034	0.0363837	0.0201151	-40.0912	5.13E-15	9.2817	0	0	-0.0454438	4.11592	5.87472	3.21871	-102.567	363.871	588.957	407.931	407.931	407.931	0.434271	-49.1657	-2.13476	-284.773	380.577	200.926	186.101	186.101	186.101	-49.1629	-2.05743	0.478169	14.4073	-4.55268	-2.47346	0.270335	0.204688	1.67469	-234.835	72.379	4.2335	0	0	0.457493
308	0	1.72492	0	0	1.73611	1.63983	-6.50857	-0.265873	0.0376351	0.0372448	-42.4715	-1.86E-15	9.55746	0	0	-0.0293819	4.18476	4.94069	3.19022	-96.3368	363.363	589.529	407.863	407.863	407.863	0.785256	-47.6594	-2.17314	-285.482	381.189	203.59	186.101	186.101	186.101	-47.6626	-2.23925	0.155193	15.3969	-4.49529	-2.27902	0.301406	0.199016	1.63355	-262.039	68.7707	4.58461	0	0	0.532234
309	0	1.32624	0	0	1.33739	1.72992	-7.3988	-0.264873	0.0364459	0.0542546	-43.6574	-2.33E-15	9.19334	0	0	-0.010619	4.26103	3.98141	3.13978	-90.0049	362.926	590.207	407.761	407.761	407.762	1.22143	-46.4666	-2.15992	-285.035	381.99	206.547	186.101	186.101	186.101	-46.4792	-2.39956	-0.262771	16.4187	-4.43829	-2.07007	0.329267	0.192379	1.59011	-285.921	63.7939	4.83741	0	0	0.601608
310	0	1.1529	0	0	1.16525	1.82644	-8.34851	-0.25897	0.0328521	0.0700854	-43.6093	5.59E-15	8.18799	0	0	0.00780945	4.3444	3.00012	3.0713	-83.5968	362.551	590.999	407.621	407.621	407.621	1.73641	-45.609	-2.0897	-283.339	382.966	209.712	186.101	186.101	186.101	-45.6342	-2.53147	-0.769583	17.4687	-4.38053	-1.85	0.352425	0.185355	1.54604	-305.041	57.8294	4.99924	0	0	0.6612
311	0	1.19818	0	0	1.21427	1.9272	-9.33496	-0.248589	0.0269334	0.0839318	-42.4137	-6.76E-15	6.59061	0	0	0.0231203	4.43439	1.99977	2.98896	-77.1353	362.233	591.913	407.438	407.438	407.438	2.31742	-45.0929	-1.95962	-280.343	384.093	212.988	186.101	186.101	186.101	-45.1342	-2.62991	-1.35263	18.5433	-4.3208	-1.62255	0.370107	0.178059	1.50298	-318.532	51.039	5.14297	0	0	0.707837
312	0	1.44301	0	0	1.46679	2.02951	-10.3309	-0.234814	0.0191099	0.0951326	-40.2818	-4.31E-15	4.52442	0	0	0.0335707	4.53023	0.982982	2.89702	-70.6411	361.964	592.956	407.209	407.209	407.209	2.94615	-44.9119	-1.77011	-276.031	385.333	216.272	186.101	186.101	186.101	-44.9718	-2.69237	-1.99357	19.639	-4.25756	-1.39155	0.382379	0.170826	1.46268	-326.152	43.7978	5.29473	0	0	0.739849
313	0	1.85899	0	0	1.89579	2.13035	-11.3064	-0.218744	0.0099912	0.103436	-37.4627	-3.61E-15	2.16255	0	0	0.0387474	4.63107	-0.0478028	2.79952	-64.1334	361.739	594.135	406.931	406.931	406.931	3.5998	-45.0488	-1.52539	-270.42	386.641	219.462	186.101	186.101	186.101	-45.1291	-2.7191	-2.66936	20.7525	-4.18941	-1.16075	0.389758	0.16399	1.42648	-328.142	36.4629	5.47542	0	0	0.756919
314	0	2.41172	0	0	2.46777	2.22653	-12.2306	-0.201629	0.000427643	0.108659	-34.2299	-4.66E-16	-0.281317	0	0	0.0394208	4.73577	-1.09025	2.70006	-57.6298	361.55	595.452	406.603	406.603	406.603	4.25296	-45.4787	-1.23363	-263.55	387.968	222.463	186.101	186.101	186.101	-45.5801	-2.71293	-3.35397	21.8804	-4.11469	-0.933609	0.392921	0.157964	1.39519	-324.922	29.5304	5.64248	0	0	0.75939
315	0	3.06407	0	0	3.1457	2.31496	-13.0747	-0.184495	-0.00860645	0.110844	-30.8261	-3.73E-15	-2.58223	0	0	0.0370304	4.8431	-2.14206	2.60158	-51.1474	361.392	596.91	406.227	406.227	406.227	4.87986	-46.1718	-0.906433	-255.482	389.262	225.194	186.101	186.101	186.101	-46.2939	-2.67887	-4.0205	23.0192	-4.03186	-0.713121	0.392735	0.153145	1.36927	-317.091	23.5155	5.70914	0	0	0.748254
316	0	3.77885	0	0	3.89158	2.39292	-13.814	-0.168421	-0.0162196	0.110096	-27.4775	4.66E-16	-4.54063	0	0	0.0331464	4.95172	-3.20083	2.50627	-44.703	361.259	598.508	405.805	405.805	405.805	5.45685	-47.096	-0.557877	-246.285	390.476	227.585	186.101	186.101	186.101	-47.2372	-2.62348	-4.6436	24.1655	-3.93946	-0.501775	0.390072	0.150056	1.34891	-305.307	18.9204	5.56866	0	0	0.724873
317	0	4.52121	0	0	4.66882	2.45829	-14.4304	-0.154231	-0.0217952	0.106566	-24.3597	3.73E-15	-6.01443	0	0	0.0290042	5.06028	-4.26401	2.41565	-38.3134	361.145	600.241	405.34	405.34	405.34	5.96458	-48.2182	-0.203297	-236.035	391.572	229.585	186.101	186.101	186.101	-48.3764	-2.55412	-5.20162	25.3155	-3.83637	-0.301559	0.385483	0.149136	1.33434	-290.088	16.0977	5.13876	0	0	0.69043
318	0	5.26043	0	0	5.44434	2.50976	-14.9133	-0.142668	-0.024888	0.100568	-21.6123	2.80E-15	-6.91698	0	0	0.0253526	5.16746	-5.32883	2.33038	-31.9956	361.044	602.103	404.839	404.839	404.84	6.38943	-49.5069	0.142174	-224.812	392.522	231.162	186.101	186.101	186.101	-49.6793	-2.47825	-5.67819	26.4655	-3.72156	-0.113883	0.379972	0.150476	1.32526	-272.217	15.2368	4.35309	0	0	0.646906
319	0	5.97101	0	0	6.19007	2.54686	-15.26	-0.134028	-0.0255479	0.0925206	-19.3076	3.73E-15	-7.24713	0	0	0.0223905	5.27201	-6.39228	2.25065	-25.767	360.954	604.083	404.309	404.309	404.309	6.72411	-50.9327	0.464914	-212.692	393.312	232.304	186.101	186.101	186.101	-51.1165	-2.40278	-6.06302	27.6115	-3.59446	0.0601755	0.37406	0.153855	1.32082	-252.344	16.2126	3.24434	0	0	0.596187
320	0	6.63311	0	0	6.88382	2.56993	-15.4751	-0.128522	-0.0238653	0.0827855	-17.4866	-1.86E-15	-7.04241	0	0	0.0200116	5.37285	-7.45115	2.17618	-19.6449	360.869	606.168	403.757	403.757	403.757	6.96754	-52.4698	0.753895	-199.752	393.938	233.019	186.101	186.101	186.101	-52.6621	-2.33359	-6.35208	28.7493	-3.45499	0.219864	0.368258	0.1593	1.32061	-231.107	18.9799	1.8178	0	0	0.540188
321	0	7.23244	0	0	7.50948	2.58003	-15.569	-0.125933	-0.0203826	0.071999	-16.1325	1.86E-15	-6.40855	0	0	0.0179234	5.46909	-8.50203	2.10639	-13.6466	360.788	608.342	403.19	403.19	403.19	7.12421	-54.0955	1.00128	-186.064	394.411	233.331	186.101	186.101	186.101	-54.2937	-2.27528	-6.54712	29.875	-3.30344	0.364616	0.363193	0.166069	1.32342	-209.307	23.0531	0.208467	0	0	0.481422
322	0	7.75969	0	0	8.05667	2.57866	-15.5563	-0.126086	-0.0156211	0.0605563	-15.2187	-9.32E-16	-5.46476	0	0	0.0158841	5.56001	-9.54139	2.04076	-7.78884	360.709	610.587	402.617	402.617	402.617	7.2029	-55.7909	1.20251	-171.699	394.749	233.281	186.101	186.101	186.101	-55.9928	-2.23118	-6.65456	30.9844	-3.14076	0.493856	0.359243	0.173766	1.32847	-187.552	28.0667	-1.47857	0	0	0.421967
323	0	8.20992	0	0	8.52012	2.56762	-15.4535	-0.128515	-0.0101974	0.0489714	-14.682	0	-4.34491	0	0	0.0137317	5.64508	-10.5657	1.97892	-2.08757	360.63	612.881	402.047	402.047	402.047	7.21522	-57.5404	1.35617	-156.724	394.975	232.92	186.101	186.101	186.101	-57.744	-2.20336	-6.68421	32.0738	-2.96826	0.606887	0.356713	0.181792	1.33473	-166.44	33.5622	-3.11891	0	0	0.363883
324	0	8.58186	0	0	8.89876	2.54871	-15.2773	-0.132772	-0.00469849	0.0375794	-14.4542	-1.16E-15	-3.17595	0	0	0.0114284	5.72398	-11.5714	1.92087	3.44269	360.551	615.203	401.485	401.485	401.485	7.17414	-59.3314	1.46337	-141.202	395.117	232.306	186.101	186.101	186.101	-59.5354	-2.19285	-6.64779	33.1393	-2.78775	0.70277	0.355806	0.189495	1.34152	-146.427	39.0671	-4.59034	0	0	0.308862
325	0	8.87692	0	0	9.19458	2.52358	-15.0426	-0.138321	0.000421157	0.026672	-14.4558	1.16E-15	-2.06129	0	0	0.00901285	5.79655	-12.5553	1.86711	8.78914	360.474	617.53	400.939	400.939	400.939	7.09267	-61.154	1.52706	-125.194	395.201	231.504	186.101	186.101	186.101	-61.3573	-2.19986	-6.55755	34.1775	-2.60152	0.780253	0.356474	0.196434	1.34821	-127.792	44.213	-5.80771	0	0	0.258061
326	0	9.09837	0	0	9.4117	2.49357	-14.7616	-0.144731	0.00481152	0.016285	-14.6178	-6.99E-16	-1.07976	0	0	0.00656881	5.86268	-13.514	1.81866	13.941	360.4	619.838	400.415	400.415	400.415	6.9829	-62.9999	1.55126	-108.759	395.252	230.579	186.101	186.101	186.101	-63.2019	-2.22396	-6.42519	35.1854	-2.41209	0.837757	0.358659	0.202216	1.3549	-110.606	48.69	-6.71355	0	0	0.212062
327	0	9.25065	0	0	9.55534	2.45966	-14.4432	-0.151527	0.00824537	0.00655871	-14.8709	1.98E-15	-0.281804	0	0	0.00418068	5.92237	-14.4449	1.77713	18.8897	360.331	622.104	399.917	399.917	399.917	6.85513	-64.8626	1.5405	-91.9527	395.29	229.595	186.101	186.101	186.101	-65.0627	-2.26424	-6.26104	36.1603	-2.22224	0.873397	0.362171	0.206605	1.36133	-94.9103	52.2874	-7.2831	0	0	0.171226
328	0	9.3387	0	0	9.63122	2.42244	-14.0927	-0.158409	0.0106656	-0.00273628	-15.1681	2.15E-15	0.314276	0	0	0.00191937	5.97561	-15.3453	1.74461	23.6293	360.269	624.307	399.449	399.449	399.449	6.71765	-66.7358	1.49929	-74.8314	395.33	228.612	186.101	186.101	186.101	-66.934	-2.3194	-6.07364	37.0996	-2.03481	0.88504	0.366467	0.209413	1.36798	-80.3754	54.8653	-7.52638	0	0	0.135054
329	0	9.3677	0	0	9.64514	2.3822	-13.7126	-0.165066	0.0119888	-0.0116327	-15.467	-1.92E-15	0.702363	0	0	-0.000157091	6.02243	-16.2132	1.7235	28.1563	360.217	626.426	399.013	399.013	399.013	6.57649	-68.6143	1.43192	-57.4505	395.38	227.688	186.101	186.101	186.101	-68.8103	-2.38771	-5.86954	38.0015	-1.85264	0.870503	0.371153	0.210493	1.37492	-66.787	56.2964	-7.45158	0	0	0.103242
330	0	9.3429	0	0	9.60291	2.33893	-13.3025	-0.171342	0.0123895	-0.020443	-15.7437	-2.01E-15	0.912957	0	0	-0.00201869	6.06279	-17.0467	1.7163	32.4694	360.178	628.44	398.612	398.612	398.612	6.43547	-70.4929	1.34226	-39.8668	395.441	226.873	186.101	186.101	186.101	-70.6865	-2.46704	-5.65337	38.8643	-1.67841	0.827739	0.375629	0.210021	1.3827	-53.6768	56.6633	-7.12955	0	0	0.0749207
331	0	9.26965	0	0	9.51035	2.29248	-12.8606	-0.177028	0.0119206	-0.0293407	-15.9716	-2.46E-15	0.974923	0	0	-0.00363585	6.09666	-17.8445	1.72545	36.5703	360.155	630.334	398.246	398.246	398.246	6.29645	-72.3667	1.2338	-22.1388	395.513	226.212	186.101	186.101	186.101	-72.5577	-2.55484	-5.42809	39.6866	-1.51456	0.754995	0.379292	0.207914	1.39158	-40.6088	55.8962	-6.58468	0	0	0.0493903
332	0	9.15345	0	0	9.37347	2.24263	-12.3847	-0.181969	0.0108524	-0.0386265	-16.1294	-1.89E-15	0.942547	0	0	-0.00500332	6.12397	-18.6056	1.75293	40.4622	360.151	632.094	397.915	397.915	397.915	6.15967	-74.231	1.10983	-4.32824	395.585	225.747	186.101	186.101	186.101	-74.419	-2.64808	-5.19547	40.4676	-1.36314	0.651127	0.381522	0.204516	1.40184	-27.0717	54.1969	-5.90855	0	0	0.0258099
333	0	8.99997	0	0	9.1984	2.18922	-11.8728	-0.186005	0.00938877	-0.0484582	-16.1959	-4.08E-16	0.864698	0	0	-0.00611925	6.14461	-19.3294	1.80027	44.1509	360.167	633.707	397.616	397.616	397.616	6.02445	-76.081	0.973621	13.4986	395.649	225.508	186.101	186.101	186.101	-76.2657	-2.74337	-4.95671	41.2064	-1.22578	0.515617	0.381509	0.200022	1.41344	-12.5588	51.6883	-5.16627	0	0	0.00348464
334	0	8.81498	0	0	8.99144	2.13225	-11.3246	-0.189063	0.00774199	-0.0590509	-16.1588	-1.75E-15	0.787256	0	0	-0.00699522	6.15859	-20.0156	1.86794	47.6436	360.205	635.165	397.349	397.349	397.349	5.88955	-77.9119	0.828671	31.2705	395.691	225.521	186.101	186.101	186.101	-78.0925	-2.83704	-4.713	41.903	-1.10363	0.349088	0.379037	0.194578	1.42657	3.27696	48.4678	-4.41287	0	0	-0.0179133
335	0	8.60445	0	0	8.75913	2.07193	-10.742	-0.191085	0.0060213	-0.0704676	-16.008	-5.16E-15	0.738303	0	0	-0.00764009	6.16583	-20.6643	1.95562	50.9491	360.266	636.463	397.109	397.109	397.109	5.75387	-79.7187	0.67897	48.9104	395.698	225.805	186.101	186.101	186.101	-79.8945	-2.9253	-4.46608	42.5572	-0.997222	0.153006	0.373631	0.188431	1.44109	20.7508	44.6739	-3.7047	0	0	-0.0386046
336	0	8.37464	0	0	8.50821	2.00878	-10.1295	-0.192042	0.00436211	-0.0827809	-15.7372	2.90E-15	0.73817	0	0	-0.00806782	6.16637	-21.2756	2.0618	54.0774	360.349	637.598	396.893	396.893	396.893	5.6167	-81.4959	0.529082	66.3357	395.659	226.368	186.101	186.101	186.101	-81.6661	-3.00438	-4.21856	43.1692	-0.906519	-0.0699475	0.365045	0.18169	1.45667	40.0761	40.3925	-3.09066	0	0	-0.0586018
337	0	8.13182	0	0	8.24553	1.94353	-9.49435	-0.191934	0.0027737	-0.095933	-15.3441	2.61E-15	0.7845	0	0	-0.00827457	6.16025	-21.8502	2.18384	57.0394	360.454	638.569	396.696	396.696	396.696	5.47787	-83.2376	0.384182	83.4583	395.562	227.21	186.101	186.101	186.101	-83.4015	-3.07071	-3.97398	43.7396	-0.830888	-0.31599	0.353462	0.174455	1.473	61.2467	35.6635	-2.60241	0	0	-0.0776101
338	0	7.88258	0	0	7.97809	1.87722	-8.84623	-0.190786	0.00122291	-0.109849	-14.8283	-5.21E-16	0.85997	0	0	-0.00824233	6.14753	-22.3888	2.31811	59.8469	360.577	639.38	396.513	396.513	396.513	5.33792	-84.9377	0.249946	100.186	395.4	228.323	186.101	186.101	186.101	-85.0948	-3.12108	-3.73681	44.2693	-0.76895	-0.58047	0.338949	0.166686	1.48959	84.2215	30.4992	-2.27248	0	0	-0.0953332
339	0	7.63361	0	0	7.71289	1.811	-8.19686	-0.188612	-0.000336873	-0.124366	-14.1875	7.83E-16	0.937047	0	0	-0.00794453	6.12827	-22.8922	2.46004	62.5118	360.716	640.035	396.34	396.34	396.34	5.19786	-86.5896	0.132288	116.423	395.163	229.689	186.101	186.101	186.101	-86.7394	-3.15276	-3.51213	44.7592	-0.718931	-0.857822	0.321853	0.158469	1.50585	108.793	24.9354	-2.13596	0	0	-0.11134
340	0	7.39162	0	0	7.45678	1.74619	-7.55914	-0.185445	-0.00199407	-0.139256	-13.4202	2.43E-15	0.978453	0	0	-0.00735585	6.10249	-23.3614	2.60435	65.0467	360.865	640.541	396.171	396.171	396.171	5.05894	-88.1863	0.0369582	132.073	394.847	231.28	186.101	186.101	186.101	-88.3285	-3.16358	-3.30514	45.2104	-0.678302	-1.14199	0.302652	0.149706	1.52107	134.619	18.9603	-2.2177	0	0	-0.125148
341	0	7.16295	0	0	7.21621	1.68409	-6.94638	-0.181289	-0.00385279	-0.154293	-12.5215	3.54E-15	0.943089	0	0	-0.00646895	6.07014	-23.7974	2.74532	67.464	361.018	640.906	396.001	396.001	396.001	4.92229	-89.7201	-0.0309327	147.039	394.444	233.06	186.101	186.101	186.101	-89.8549	-3.15203	-3.12057	45.6243	-0.64428	-1.42655	0.281921	0.140421	1.53487	161.296	12.5943	-2.54377	0	0	-0.136311
342	0	6.9535	0	0	6.99692	1.62598	-6.37147	-0.176178	-0.00593213	-0.169171	-11.4917	-2.35E-15	0.800053	0	0	-0.00532549	6.03103	-24.2014	2.87714	69.7762	361.169	641.139	395.825	395.825	395.825	4.78858	-91.1829	-0.067444	161.226	393.947	234.983	186.101	186.101	186.101	-91.3102	-3.11722	-2.96212	46.0023	-0.613553	-1.70514	0.260306	0.130723	1.54647	188.309	5.96587	-3.14791	0	0	-0.144396
343	0	6.76801	0	0	6.80356	1.57298	-5.846	-0.170181	-0.00819277	-0.183536	-10.3373	3.20E-16	0.531238	0	0	-0.00401674	5.98483	-24.5744	2.99404	71.9955	361.308	641.25	395.641	395.641	395.641	4.65757	-92.5654	-0.0704292	174.544	393.348	236.997	186.101	186.101	186.101	-92.6857	-3.05891	-2.83176	46.3458	-0.582745	-1.97158	0.238801	0.120968	1.55556	214.944	-0.682375	-4.05476	0	0	-0.148942
344	0	6.61002	0	0	6.6394	1.52602	-5.37959	-0.163418	-0.0105566	-0.19705	-9.07555	-4.28E-15	0.132655	0	0	-0.00267215	5.93107	-24.9175	3.0908	74.1338	361.428	641.249	395.445	395.445	395.445	4.52794	-93.8576	-0.0398914	186.91	392.637	239.038	186.101	186.101	186.101	-93.9713	-2.97744	-2.72933	46.6563	-0.548289	-2.22033	0.218113	0.111327	1.56198	240.552	-7.14575	-5.26262	0	0	-0.149649
345	0	6.48151	0	0	6.50617	1.48579	-4.97944	-0.156103	-0.0128338	-0.209306	-7.73768	2.64E-15	-0.376054	0	0	-0.00144384	5.86906	-25.2317	3.1628	76.2024	361.52	641.146	395.235	395.235	395.235	4.39718	-95.0488	0.0217008	198.247	391.803	241.041	186.101	186.101	186.101	-95.1559	-2.87368	-2.65228	46.935	-0.506653	-2.44659	0.199139	0.102365	1.56558	264.317	-12.9827	-6.76865	0	0	-0.146282
346	0	6.38278	0	0	6.40396	1.45272	-4.65011	-0.148412	-0.0147357	-0.219907	-6.35632	-5.82E-17	-0.952428	0	0	-0.000468945	5.79801	-25.518	3.20627	78.2116	361.574	640.95	395.011	395.011	395.011	4.26164	-96.1274	0.109357	208.491	390.833	242.935	186.101	186.101	186.101	-96.2282	-2.74901	-2.59566	47.1834	-0.454462	-2.64647	0.182814	0.0946461	1.56646	285.405	-17.7189	-8.54063	0	0	-0.138801
347	0	6.31255	0	0	6.33123	1.42698	-4.39359	-0.140597	-0.0160385	-0.228428	-4.97427	-2.24E-15	-1.54872	0	0	0.00016641	5.717	-25.7771	3.21842	80.1709	361.583	640.67	394.773	394.773	394.773	4.11693	-97.0818	0.215819	217.589	389.717	244.65	186.101	186.101	186.101	-97.1761	-2.60526	-2.55242	47.4025	-0.388775	-2.817	0.169909	0.0888028	1.56491	302.986	-20.8876	-10.5167	0	0	-0.127396
348	0	6.2678	0	0	6.28483	1.40853	-4.20956	-0.132832	-0.0163275	-0.234496	-3.63012	-2.74E-15	-2.09076	0	0	0.000432891	5.62511	-26.0097	3.19736	82.0881	361.537	640.312	394.523	394.523	394.523	3.95827	-97.9005	0.331989	225.499	388.445	246.116	186.101	186.101	186.101	-97.988	-2.4447	-2.51395	47.5932	-0.307068	-2.9562	0.161019	0.0855526	1.56124	316.34	-21.9081	-12.6319	0	0	-0.112573
349	0	6.24383	0	0	6.25989	1.39714	-4.09592	-0.125377	-0.0155159	-0.237761	-2.37404	-2.91E-15	-2.53031	0	0	0.000381409	5.52144	-26.2161	3.14215	83.969	361.431	639.884	394.263	394.263	394.263	3.78117	-98.5723	0.447562	232.197	387.012	247.269	186.101	186.101	186.101	-98.6526	-2.27016	-2.47081	47.7562	-0.207286	-3.06294	0.157025	0.0852136	1.5561	324.67	-20.5214	-14.7766	0	0	-0.0950047
350	0	6.23445	0	0	6.2501	1.39246	-4.04922	-0.118467	-0.0133731	-0.237944	-1.25736	-2.91E-16	-2.80456	0	0	0.00011147	5.40525	-26.3964	3.05261	85.8176	361.258	639.389	393.999	393.999	393.999	3.58185	-99.0871	0.551795	237.67	385.422	248.05	186.101	186.101	186.101	-99.1594	-2.08494	-2.41347	47.8918	-0.0881245	-3.1368	0.158477	0.088349	1.55016	327.371	-16.3619	-16.86	0	0	-0.0757085
351	0	6.23202	0	0	6.24779	1.39405	-4.06512	-0.112393	-0.0099274	-0.23492	-0.342593	1.86E-15	-2.87622	0	0	-0.000241702	5.27602	-26.5504	2.92934	87.6351	361.017	638.831	393.734	393.734	393.734	3.35773	-99.4359	0.634203	241.923	383.682	248.412	186.101	186.101	186.101	-99.4998	-1.89294	-2.33298	48.0001	0.0510579	-3.17804	0.165542	0.0948964	1.54428	324.097	-9.47148	-18.7714	0	0	-0.0558414
352	0	6.22803	0	0	6.24437	1.40146	-4.13902	-0.107485	-0.00522322	-0.228611	0.299622	3.09E-15	-2.71412	0	0	-0.000543868	5.13356	-26.6777	2.77339	89.4202	360.704	638.215	393.473	393.473	393.473	3.10783	-99.6118	0.685374	244.973	381.81	248.318	186.101	186.101	186.101	-99.6668	-1.6986	-2.22181	48.0809	0.210201	-3.18728	0.178515	0.104778	1.5393	314.538	0.0435168	-20.4186	0	0	-0.0366409
353	0	6.21365	0	0	6.23099	1.41423	-4.26647	-0.104072	0.000579313	-0.219093	0.594749	-8.15E-16	-2.30402	0	0	-0.000692484	4.97809	-26.7776	2.58622	91.1689	360.321	637.54	393.223	393.223	393.223	2.83304	-99.6106	0.697623	246.854	379.833	247.746	186.101	186.101	186.101	-99.6564	-1.50692	-2.0744	48.1334	0.388397	-3.16539	0.197389	0.1177	1.53601	298.664	11.8643	-21.724	0	0	-0.0193439
354	0	6.18061	0	0	6.19931	1.43199	-4.44353	-0.102542	0.00728292	-0.206555	0.4626	-2.15E-15	-1.64396	0	0	-0.000641338	4.81027	-26.8491	2.36959	92.8742	359.872	636.81	392.987	392.987	392.987	2.53628	-99.4315	0.665637	247.61	377.782	246.688	186.101	186.101	186.101	-99.4682	-1.32329	-1.88776	48.157	0.584056	-3.11343	0.221883	0.133121	1.53534	276.657	25.5138	-22.6289	0	0	-0.00509099
355	0	6.12208	0	0	6.14253	1.45442	-4.66706	-0.103191	0.0145422	-0.191276	-0.163467	-2.59E-15	-0.757761	0	0	-0.000415465	4.63117	-26.891	2.12543	94.5265	359.361	636.026	392.771	392.771	392.771	2.22261	-99.0779	0.586911	247.302	375.699	245.154	186.101	186.101	186.101	-99.1061	-1.15343	-1.66191	48.1505	0.794996	-3.03257	0.251448	0.150241	1.5379	248.93	40.3334	-23.092	0	0	0.00518522
356	0	6.03384	0	0	6.05638	1.4813	-4.93469	-0.106304	0.0220403	-0.173617	-1.33571	-1.86E-15	0.319346	0	0	-9.45E-05	4.44235	-26.9021	1.85578	96.1136	358.798	635.191	392.578	392.578	392.578	1.89896	-98.5585	0.461924	245.998	373.628	243.174	186.101	186.101	186.101	-98.579	-1.00297	-1.39998	48.1126	1.01826	-2.92393	0.285446	0.168246	1.5441	216.078	55.5904	-23.0888	0	0	0.0107785
357	0	5.91511	0	0	5.94006	1.51246	-5.24476	-0.112031	0.0293236	-0.154058	-3.07158	-1.31E-15	1.52085	0	0	0.00021562	4.24573	-26.8809	1.56288	97.621	358.192	634.309	392.411	392.411	392.411	1.57385	-97.8878	0.294395	243.778	371.618	240.795	186.101	186.101	186.101	-97.9018	-0.877093	-1.10836	48.042	1.25057	-2.78885	0.322798	0.186054	1.55411	179.031	70.4292	-22.6137	0	0	0.0112962
358	0	5.7693	0	0	5.79703	1.54782	-5.59613	-0.120299	0.0359086	-0.133115	-5.33609	-1.28E-15	2.7573	0	0	0.000438983	4.04352	-26.8261	1.24908	99.0322	357.556	633.383	392.269	392.269	392.269	1.25674	-97.0864	0.0910871	240.732	369.717	238.082	186.101	186.101	186.101	-97.0952	-0.779899	-0.796341	47.9373	1.48825	-2.62881	0.362233	0.202657	1.56789	138.902	84.0301	-21.6843	0	0	0.00663239
359	0	5.60436	0	0	5.63521	1.58723	-5.98741	-0.130738	0.0412714	-0.111388	-8.02992	-2.39E-15	3.91811	0	0	0.000577607	3.83817	-26.7364	0.917024	100.329	356.905	632.421	392.153	392.153	392.153	0.957227	-96.1808	-0.138743	236.958	367.97	235.119	186.101	186.101	186.101	-96.1858	-0.713819	-0.475338	47.797	1.72732	-2.44555	0.402029	0.217114	1.58505	97.1225	95.6167	-20.3387	0	0	-0.00298204
360	0	5.43217	0	0	5.46652	1.6305	-6.41622	-0.142605	0.0448865	-0.0896677	-10.9861	3.15E-15	4.88222	0	0	0.000725103	3.63223	-26.6105	0.569744	101.492	356.253	631.429	392.06	392.06	392.06	0.683813	-95.2025	-0.384019	232.562	366.417	231.997	186.101	186.101	186.101	-95.2047	-0.679018	-0.157761	47.6195	1.96376	-2.24138	0.439623	0.228401	1.60452	55.6206	104.479	-18.6362	0	0	-0.0168089
361	0	5.26721	0	0	5.30551	1.67721	-6.87835	-0.154836	0.046366	-0.0687711	-13.9866	-2.68E-15	5.54497	0	0	0.00103847	3.4282	-26.4472	0.210524	102.501	355.618	630.415	391.987	391.987	391.987	0.442779	-94.1855	-0.633085	227.652	365.085	228.818	186.101	186.101	186.101	-94.1859	-0.673107	0.144603	47.4036	2.19363	-2.01897	0.472855	0.235992	1.62542	16.2711	110.254	-16.6643	0	0	-0.0338448
362	0	5.12471	0	0	5.16746	1.72668	-7.36678	-0.166397	0.0455689	-0.0495395	-16.8136	-3.26E-15	5.84363	0	0	0.00166831	3.2285	-26.2456	-0.156809	103.335	355.016	629.39	391.93	391.93	391.93	0.237078	-93.1643	-0.87501	222.34	363.987	225.677	186.101	186.101	186.101	-93.1634	-0.691169	0.422254	47.1481	2.41307	-1.78168	0.499282	0.23965	1.64667	-18.9943	112.829	-14.5135	0	0	-0.0526851
363	0	5.01862	0	0	5.06647	1.7779	-7.87136	-0.176369	0.0427346	-0.0327123	-19.2756	2.56E-15	5.78071	0	0	0.00271003	3.03524	-26.0048	-0.527912	103.974	354.465	628.361	391.885	391.885	391.885	0.0659138	-92.1707	-1.10062	216.732	363.123	222.664	186.101	186.101	186.101	-92.1689	-0.726228	0.669141	46.8518	2.6186	-1.5336	0.516855	0.239594	1.66716	-48.5761	112.514	-12.29	0	0	-0.0717505
364	0	4.96033	0	0	5.014	1.82958	-8.37928	-0.184136	0.0383097	-0.0187182	-21.2374	7.86E-16	5.40993	0	0	0.00416177	2.85023	-25.7241	-0.897976	104.396	353.979	627.338	391.846	391.847	391.846	-0.0750302	-91.2319	-1.30295	210.93	362.478	219.85	186.101	186.101	186.101	-91.2295	-0.769992	0.882975	46.5139	2.80714	-1.27951	0.524676	0.236191	1.68617	-71.6174	109.781	-10.078	0	0	-0.0895446
365	0	4.95767	0	0	5.01791	1.88025	-8.87598	-0.18934	0.0329819	-0.00770659	-22.621	2.33E-15	4.83236	0	0	0.00593894	2.67487	-25.4032	-1.26171	104.584	353.575	626.33	391.811	391.811	391.811	-0.192587	-90.3696	-1.47726	205.018	362.028	217.289	186.101	186.101	186.101	-90.3665	-0.81375	1.06473	46.1338	2.97608	-1.02483	0.522741	0.230117	1.70287	-87.9283	105.301	-7.95589	0	0	-0.104812
366	0	5.01451	0	0	5.08214	1.92838	-9.34644	-0.19189	0.0274334	0.000494393	-23.4057	4.10E-15	4.15877	0	0	0.00787487	2.5101	-25.0421	-1.6135	104.519	353.265	625.345	391.774	391.774	391.774	-0.294646	-89.5987	-1.62065	199.07	361.741	215.018	186.101	186.101	186.101	-89.5951	-0.849296	1.2175	45.7115	3.1234	-0.775512	0.512041	0.222101	1.71672	-98.0045	99.7548	-5.98789	0	0	-0.116712
367	0	5.13068	0	0	5.2065	1.9725	-9.77662	-0.191891	0.0221236	0.00613475	-23.6165	7.28E-18	3.47499	0	0	0.00973785	2.35645	-24.6408	-1.94739	104.187	353.059	624.39	391.735	391.735	391.735	-0.388725	-88.9278	-1.73149	193.142	361.587	213.051	186.101	186.101	186.101	-88.9239	-0.869707	1.34511	45.2472	3.24768	-0.537966	0.493722	0.212542	1.72728	-102.585	93.5969	-4.21222	0	0	-0.124624
368	0	5.3023	0	0	5.38692	2.01135	-10.1546	-0.18964	0.0173526	0.00971604	-23.3186	5.26E-15	2.83971	0	0	0.0112892	2.21409	-24.2003	-2.25762	103.576	352.965	623.471	391.691	391.691	391.691	-0.480878	-88.3594	-1.80927	187.275	361.534	211.389	186.101	186.101	186.101	-88.3554	-0.869918	1.45129	44.7418	3.34811	-0.318555	0.469829	0.201724	1.73412	-102.911	87.1348	-2.6473	0	0	-0.128618
369	0	5.52204	0	0	5.61586	2.04393	-10.4708	-0.185591	0.0131366	0.0115684	-22.608	-3.39E-15	2.27051	0	0	0.0123346	2.0828	-23.7214	-2.53843	102.675	352.989	622.594	391.643	391.643	391.643	-0.575227	-87.8907	-1.85445	181.498	361.557	210.017	186.101	186.101	186.101	-87.8868	-0.846999	1.53914	44.1969	3.42444	-0.123649	0.441888	0.18977	1.73723	-99.9745	80.4761	-1.29652	0	0	-0.128808
370	0	5.78013	0	0	5.88312	2.0695	-10.7185	-0.180347	0.00948283	0.0120795	-21.6045	-4.81E-15	1.77448	0	0	0.0127896	1.9622	-23.206	-2.78471	101.481	353.132	621.762	391.593	391.593	391.593	-0.674141	-87.5146	-1.86867	175.825	361.635	208.908	186.101	186.101	186.101	-87.5111	-0.800139	1.61129	43.6146	3.47699	0.0410034	0.411793	0.176859	1.73695	-94.9066	73.7314	-0.163692	0	0	-0.125849
371	0	6.06523	0	0	6.17697	2.08761	-10.8937	-0.17445	0.00641026	0.0115325	-20.4247	2.02E-15	1.35525	0	0	0.0126766	1.8517	-22.6559	-2.99204	99.9899	353.395	620.978	391.541	391.541	391.541	-0.778501	-87.2209	-1.85455	170.263	361.75	208.031	186.101	186.101	186.101	-87.2182	-0.730314	1.66998	42.9975	3.5066	0.170375	0.381081	0.163177	1.73363	-88.5951	67.0152	0.74414	0	0	-0.120468
372	0	6.36561	0	0	6.48515	2.09807	-10.9948	-0.168372	0.00397626	0.0102015	-19.1751	-2.60E-15	1.01832	0	0	0.0120966	1.75069	-22.0738	-3.15685	98.2047	353.774	620.246	391.492	391.492	391.492	-0.888056	-86.9977	-1.81557	164.81	361.886	207.349	186.101	186.101	186.101	-86.9961	-0.639902	1.71715	42.3489	3.51435	0.2605	0.350929	0.149151	1.72771	-81.7521	60.5213	1.41565	0	0	-0.113445
373	0	6.66998	0	0	6.79594	2.10099	-11.023	-0.162541	0.00217282	0.00830545	-17.9488	4.13E-15	0.763247	0	0	0.0111858	1.65849	-21.4627	-3.27667	96.1307	354.264	619.566	391.447	391.447	391.447	-1.00178	-86.8324	-1.75561	159.46	362.035	206.824	186.101	186.101	186.101	-86.8323	-0.532207	1.75442	41.6727	3.50186	0.308525	0.322135	0.135051	1.7194	-74.8827	54.3714	1.85838	0	0	-0.10549
374	0	6.9683	0	0	7.09894	2.0967	-10.9815	-0.157221	0.000933545	0.00610461	-16.8117	3.43E-15	0.582268	0	0	0.0100765	1.57461	-20.8259	-3.35022	93.7767	354.858	618.939	391.411	391.411	391.411	-1.11798	-86.7128	-1.67858	154.201	362.189	206.421	186.101	186.101	186.101	-86.7144	-0.410956	1.78302	40.973	3.47065	0.313115	0.295481	0.121263	1.70922	-68.4333	48.6496	2.09666	0	0	-0.0973663
375	0	7.2522	0	0	7.38558	2.08574	-10.8756	-0.152612	0.000195039	0.00371406	-15.8107	-1.38E-15	0.466229	0	0	0.00888123	1.49859	-20.1669	-3.37742	91.1544	355.548	618.364	391.387	391.387	391.387	-1.23471	-86.6277	-1.58806	149.022	362.344	206.11	186.101	186.101	186.101	-86.6313	-0.279884	1.80378	40.2542	3.42248	0.274243	0.271164	0.108082	1.69776	-62.5407	43.429	2.15527	0	0	-0.089441
376	0	7.5153	0	0	7.64936	2.06878	-10.7115	-0.148807	-0.000191875	0.00132408	-14.9709	-3.95E-15	0.39697	0	0	0.00768357	1.43011	-19.4896	-3.35933	88.2775	356.325	617.842	391.377	391.377	391.377	-1.35002	-86.5674	-1.48723	143.907	362.5	205.861	186.101	186.101	186.101	-86.573	-0.142461	1.81732	39.5207	3.35914	0.193196	0.249198	0.0954584	1.68511	-57.2916	38.6019	2.08957	0	0	-0.0820345
377	0	7.75305	0	0	7.88584	2.04656	-10.4963	-0.145825	-0.000366362	-0.000963929	-14.3001	-3.93E-15	0.356055	0	0	0.00653954	1.369	-18.7975	-3.29816	85.1614	357.179	617.37	391.384	391.384	391.384	-1.46212	-86.5236	-1.37871	138.844	362.657	205.654	186.101	186.101	186.101	-86.5315	-0.00167114	1.82403	38.7768	3.28217	0.0726465	0.2296	0.0836222	1.67187	-52.7035	34.15	1.93976	0	0	-0.0753283
378	0	7.96286	0	0	8.09253	2.01985	-10.2371	-0.143641	-0.000413075	-0.00308841	-13.7932	-3.65E-15	0.33156	0	0	0.00548064	1.31517	-18.0941	-3.19708	81.8219	358.099	616.946	391.411	391.411	391.411	-1.56954	-86.49	-1.26463	133.821	362.817	205.47	186.101	186.101	186.101	-86.5002	0.140081	1.82424	38.0266	3.1931	-0.0837207	0.212169	0.072593	1.65846	-48.695	30.0137	1.74674	0	0	-0.0693249
379	0	8.14359	0	0	8.26857	1.98937	-9.94085	-0.142152	-0.00049066	-0.00495501	-13.4326	6.04E-16	0.305443	0	0	0.00452498	1.26863	-17.3827	-3.06005	78.2753	359.077	616.566	391.459	391.459	391.459	-1.67121	-86.4617	-1.14656	128.824	362.981	205.296	186.101	186.101	186.101	-86.4742	0.280992	1.8182	37.2735	3.09324	-0.271326	0.196786	0.0622373	1.64487	-45.239	26.0486	1.55711	0	0	-0.0640906
380	0	8.29542	0	0	8.41444	1.9558	-9.61392	-0.141262	-0.000635287	-0.00657794	-13.1971	3.13E-16	0.272335	0	0	0.00367601	1.22939	-16.6663	-2.89155	74.5374	360.102	616.227	391.53	391.53	391.53	-1.76645	-86.4355	-1.02569	123.846	363.152	205.124	186.101	186.101	186.101	-86.4503	0.419811	1.80623	36.5208	2.98366	-0.485028	0.183333	0.0526711	1.63159	-42.2427	22.2775	1.3838	0	0	-0.05954
381	0	8.41955	0	0	8.53158	1.91972	-9.26193	-0.140829	-0.000881937	-0.00794609	-13.0602	1.41E-15	0.228935	0	0	0.00293046	1.19751	-15.9473	-2.69645	70.6236	361.167	615.924	391.623	391.623	391.623	-1.85505	-86.409	-0.902893	118.877	363.329	204.949	186.101	186.101	186.101	-86.426	0.555786	1.78872	35.771	2.86523	-0.719378	0.171739	0.0436412	1.61875	-39.6596	18.5829	1.25198	0	0	-0.0556655
382	0	8.51778	0	0	8.62214	1.88168	-8.8899	-0.140733	-0.00124179	-0.00906033	-12.997	1.31E-15	0.17445	0	0	0.00228232	1.17296	-15.2279	-2.47957	66.5486	362.262	615.652	391.739	391.739	391.739	-1.93699	-86.3809	-0.778724	113.911	363.515	204.768	186.101	186.101	186.101	-86.4001	0.688533	1.76602	35.0263	2.73863	-0.969	0.16189	0.0350846	1.6065	-37.4551	14.9688	1.16199	0	0	-0.0524427
383	0	8.59245	0	0	8.68866	1.84211	-8.50217	-0.14087	-0.00172237	-0.00997629	-12.9851	3.51E-15	0.109601	0	0	0.00172484	1.15565	-14.51	-2.24557	62.3266	363.38	615.406	391.879	391.879	391.879	-2.0125	-86.3507	-0.653541	108.942	363.707	204.581	186.101	186.101	186.101	-86.3719	0.817959	1.73853	34.2882	2.60431	-1.22885	0.153569	0.0268805	1.59491	-35.5332	11.4159	1.11304	0	0	-0.0497498
384	0	8.64602	0	0	8.73387	1.80141	-8.10257	-0.141125	-0.00224485	-0.0106829	-13.0025	-4.19E-16	0.0437551	0	0	0.00124418	1.1454	-13.7951	-1.99876	57.9708	364.514	615.182	392.042	392.042	392.042	-2.08197	-86.3182	-0.52757	103.968	363.906	204.387	186.101	186.101	186.101	-86.3413	0.944155	1.70664	33.5581	2.46251	-1.49435	0.146898	0.0190973	1.58412	-33.9566	8.00942	1.09281	0	0	-0.0476696
385	0	8.68105	0	0	8.76054	1.75992	-7.69438	-0.14142	-0.00279626	-0.0112175	-13.0327	-9.41E-16	-0.019818	0	0	0.000831519	1.14198	-13.0843	-1.74283	53.4943	365.657	614.974	392.229	392.229	392.229	-2.14582	-86.2835	-0.400931	98.9841	364.111	204.19	186.101	186.101	186.101	-86.3083	1.0673	1.67069	32.8368	2.31333	-1.76173	0.141679	0.0117634	1.57417	-32.6727	4.79675	1.09293	0	0	-0.0461035
386	0	8.70006	0	0	8.77132	1.71793	-7.28049	-0.141692	-0.00330518	-0.0116128	-13.0629	1.27E-15	-0.0723826	0	0	0.000473169	1.14502	-12.3788	-1.48084	48.9098	366.802	614.779	392.437	392.437	392.437	-2.20439	-86.2467	-0.273666	93.9892	364.319	203.99	186.101	186.101	186.101	-86.2732	1.1876	1.63095	32.1248	2.15687	-2.02809	0.137592	0.00491394	1.56498	-31.5998	1.87349	1.09856	0	0	-0.0448888
387	0	8.7053	0	0	8.76862	1.6757	-6.86342	-0.141851	-0.00375411	-0.011869	-13.0799	-3.46E-16	-0.111365	0	0	0.000160077	1.15417	-11.6793	-1.21517	44.2293	367.944	614.592	392.666	392.666	392.666	-2.25792	-86.208	-0.145709	88.9818	364.531	203.789	186.101	186.101	186.101	-86.2361	1.30524	1.58754	31.4226	1.99293	-2.29137	0.134455	-0.00146477	1.55642	-30.7237	-0.740106	1.1075	0	0	-0.0439769
388	0	8.69881	0	0	8.75458	1.63344	-6.44537	-0.141907	-0.00408426	-0.0120111	-13.0834	1.89E-15	-0.132096	0	0	-0.000118508	1.16907	-10.9864	-0.947536	39.4647	369.078	614.409	392.915	392.915	392.915	-2.30644	-86.1676	-0.0169565	83.961	364.744	203.588	186.101	186.101	186.101	-86.1971	1.42034	1.54042	30.7305	1.82139	-2.55035	0.132005	-0.00714392	1.54846	-29.9789	-2.90182	1.10332	0	0	-0.0431963
389	0	8.68233	0	0	8.73098	1.59135	-6.02823	-0.141844	-0.00430588	-0.012072	-13.0726	2.72E-15	-0.1385	0	0	-0.000365756	1.18941	-10.3008	-0.679096	34.6275	370.199	614.228	393.182	393.182	393.182	-2.34983	-86.1253	0.112803	78.9268	364.96	203.388	186.101	186.101	186.101	-86.1561	1.53295	1.48936	30.0485	1.64193	-2.80456	0.129901	-0.0121069	1.54121	-29.2618	-4.61652	1.08474	0	0	-0.0423741
390	0	8.6573	0	0	8.69934	1.54958	-5.61366	-0.141692	-0.00447397	-0.0120642	-13.0534	2.23E-15	-0.140706	0	0	-0.000578258	1.21496	-9.62269	-0.410543	29.7285	371.304	614.045	393.465	393.465	393.465	-2.38776	-86.0811	0.243839	73.879	365.178	203.187	186.101	186.101	186.101	-86.1129	1.64306	1.434	29.3767	1.45442	-3.05411	0.127776	-0.0164087	1.5345	-28.4807	-5.90724	1.04771	0	0	-0.0413707
391	0	8.62498	0	0	8.66092	1.50825	-5.20286	-0.141494	-0.00458531	-0.0120155	-13.0345	2.38E-15	-0.144682	0	0	-0.000754986	1.24559	-8.95248	-0.142246	24.7779	372.389	613.859	393.76	393.761	393.76	-2.41993	-86.0346	0.376396	68.8181	365.399	202.985	186.101	186.101	186.101	-86.0673	1.75065	1.37397	28.7151	1.25854	-3.29951	0.125198	-0.0201143	1.52829	-27.4931	-6.81414	0.988583	0	0	-0.0399972
392	0	8.58649	0	0	8.61689	1.46743	-4.79659	-0.141301	-0.00474844	-0.0119898	-13.0253	2.66E-15	-0.167198	0	0	-0.000883997	1.28132	-8.29027	0.125465	19.7851	373.452	613.667	394.067	394.067	394.067	-2.44606	-85.9858	0.510626	63.7446	365.624	202.781	186.101	186.101	186.101	-86.0192	1.85565	1.30903	28.0635	1.05416	-3.54139	0.122022	-0.0231972	1.52292	-26.2081	-7.40492	0.903494	0	0	-0.0381654
393	0	8.54303	0	0	8.56841	1.42714	-4.39519	-0.141134	-0.00493973	-0.0119647	-13.0319	-5.64E-16	-0.211884	0	0	-0.000962294	1.3223	-7.63604	0.392298	14.7583	374.492	613.467	394.381	394.381	394.381	-2.46617	-85.9348	0.646503	58.6593	365.854	202.575	186.101	186.101	186.101	-85.9686	1.95808	1.23917	27.4218	0.841159	-3.78038	0.117993	-0.0256002	1.5182	-24.5641	-7.69335	0.786783	0	0	-0.0358055
394	0	8.49583	0	0	8.51671	1.38738	-3.99853	-0.141057	-0.00524143	-0.0120386	-13.0627	3.61E-15	-0.290553	0	0	-0.00097822	1.36874	-6.9896	0.657819	9.70476	375.507	613.259	394.698	394.698	394.698	-2.48049	-85.8817	0.783805	53.5629	366.088	202.365	186.101	186.101	186.101	-85.9158	2.05796	1.16471	26.7896	0.619696	-4.01698	0.112659	-0.0274959	1.51411	-22.3641	-7.81557	0.635858	0	0	-0.0327516
395	0	8.44627	0	0	8.46317	1.34808	-3.60622	-0.14107	-0.00566532	-0.0121898	-13.1172	-2.73E-15	-0.404873	0	0	-0.000926351	1.42095	-6.35064	0.92118	4.63043	376.497	613.041	395.017	395.017	395.017	-2.48978	-85.8273	0.922001	48.4559	366.325	202.152	186.101	186.101	186.101	-85.8615	2.15538	1.08644	26.1666	0.390009	-4.25119	0.106293	-0.0287061	1.51078	-19.6956	-7.77915	0.448791	0	0	-0.029143
396	0	8.39607	0	0	8.40943	1.30919	-3.21757	-0.141195	-0.00623932	-0.0124404	-13.1938	1.13E-15	-0.553879	0	0	-0.000802129	1.4793	-5.71868	1.18126	-0.459764	377.461	612.812	395.333	395.333	395.333	-2.49512	-85.7725	1.06023	43.3387	366.564	201.937	186.101	186.101	186.101	-85.8065	2.25048	1.00561	25.5523	0.152637	-4.48266	0.0989746	-0.0292723	1.50832	-16.5651	-7.67469	0.229312	0	0	-0.0250529
397	0	8.34701	0	0	8.35729	1.27061	-2.83174	-0.14142	-0.00687909	-0.0128154	-13.285	1.88E-15	-0.721734	0	0	-0.000613545	1.5441	-5.09312	1.43658	-5.56175	378.399	612.571	395.643	395.643	395.643	-2.49809	-85.7185	1.19734	38.2115	366.801	201.72	186.101	186.101	186.101	-85.7523	2.34347	0.92395	24.9462	-0.0915632	-4.71055	0.0907933	-0.0291822	1.50647	-12.9982	-7.50011	-0.0203269	0	0	-0.020525
398	0	8.30109	0	0	8.30871	1.23226	-2.44799	-0.141695	-0.00755255	-0.0132221	-13.3776	2.92E-15	-0.893469	0	0	-0.00036988	1.6156	-4.47329	1.68522	-10.6722	379.312	612.319	395.945	395.945	395.945	-2.5005	-85.6668	1.33188	33.074	367.034	201.506	186.101	186.101	186.101	-85.7003	2.43451	0.843517	24.3476	-0.341468	-4.93345	0.0823758	-0.0284806	1.5053	-9.25056	-7.31117	-0.283025	0	0	-0.0158959
399	0	8.26016	0	0	8.26557	1.19411	-2.0659	-0.141981	-0.00812807	-0.0137466	-13.4592	1.12E-15	-1.04416	0	0	-9.28E-05	1.69395	-3.85846	1.92505	-15.7881	380.2	612.054	396.235	396.235	396.235	-2.50415	-85.6187	1.46239	27.9257	367.259	201.295	186.101	186.101	186.101	-85.6519	2.52372	0.766384	23.7559	-0.595678	-5.1496	0.0738537	-0.0270972	1.50494	-5.31905	-7.06547	-0.553133	0	0	-0.0111199
400	0	8.226	0	0	8.22958	1.15617	-1.68582	-0.142251	-0.00858136	-0.014288	-13.5196	-3.23E-15	-1.16024	0	0	0.00019995	1.7791	-3.24791	2.15371	-20.9062	381.062	611.776	396.512	396.512	396.512	-2.51059	-85.5753	1.58749	22.7655	367.472	201.09	186.101	186.101	186.101	-85.6083	2.61113	0.694383	23.1705	-0.852366	-5.35679	0.0658097	-0.0251857	1.50505	-1.46473	-6.81411	-0.81349	0	0	-0.00651116
401	0	8.20001	0	0	8.20217	1.11855	-1.30888	-0.142421	-0.00883342	-0.0148505	-13.5461	-1.37E-15	-1.22626	0	0	0.000485691	1.87083	-2.64092	2.36876	-26.0233	381.898	611.487	396.774	396.774	396.774	-2.52084	-85.5374	1.70606	17.592	367.672	200.894	186.101	186.101	186.101	-85.5702	2.69661	0.628898	22.5905	-1.10955	-5.55253	0.0586303	-0.02287	1.50552	2.16099	-6.572	-1.05247	0	0	-0.00222076
402	0	8.18331	0	0	8.18441	1.08147	-0.937109	-0.142504	-0.00892659	-0.0153816	-13.5379	-2.45E-15	-1.24349	0	0	0.000752813	1.96871	-2.03687	2.56783	-31.135	382.706	611.185	397.019	397.019	397.019	-2.53538	-85.5053	1.81736	12.4032	367.859	200.708	186.101	186.101	186.101	-85.538	2.77993	0.57065	22.0154	-1.36506	-5.73419	0.0526531	-0.0203516	1.50649	5.39495	-6.43432	-1.25999	0	0	0.00153714
403	0	8.17661	0	0	8.17702	1.04518	-0.573286	-0.142464	-0.00884582	-0.0158617	-13.4929	-7.86E-16	-1.2124	0	0	0.000990415	2.0721	-1.43527	2.74862	-36.2362	383.487	610.872	397.246	397.246	397.246	-2.55399	-85.4785	1.92101	7.1971	368.032	200.532	186.101	186.101	186.101	-85.5113	2.86069	0.519734	21.4444	-1.61654	-5.89902	0.048256	-0.0176618	1.50787	8.07739	-6.37429	-1.43611	0	0	0.00463195
404	0	8.1803	0	0	8.18036	1.01003	-0.220746	-0.142293	-0.00865749	-0.0162431	-13.4146	-3.44E-15	-1.14468	0	0	0.0011992	2.18017	-0.835737	2.90914	-41.3205	384.236	610.548	397.455	397.455	397.455	-2.5759	-85.4564	2.017	1.97136	368.193	200.366	186.101	186.101	186.101	-85.4894	2.9384	0.475672	20.8768	-1.86157	-6.04435	0.0456365	-0.0151636	1.50945	10.0806	-6.52696	-1.57625	0	0	0.00686747
405	0	8.19454	0	0	8.19456	0.976366	0.11686	-0.142021	-0.00845336	-0.0165034	-13.3121	8.70E-16	-1.05721	0	0	0.00138829	2.29192	-0.238079	3.0477	-46.38	384.953	610.213	397.645	397.645	397.645	-2.59987	-85.4377	2.10566	-3.27609	368.346	200.208	186.101	186.101	186.101	-85.471	3.01249	0.437435	20.312	-2.09785	-6.16763	0.0447645	-0.0132005	1.51107	11.3713	-7.00827	-1.685	0	0	0.008167
406	0	8.21933	0	0	8.21957	0.944544	0.435987	-0.141692	-0.00824449	-0.0166916	-13.1972	1.35E-15	-0.959389	0	0	0.00156533	2.40619	0.357732	3.16295	-51.4056	385.634	609.868	397.816	397.816	397.816	-2.62437	-85.421	2.18745	-8.54705	368.492	200.057	186.101	186.101	186.101	-85.4545	3.08232	0.403757	19.7495	-2.32304	-6.2665	0.0454536	-0.0119433	1.51283	12.0153	-7.82201	-1.77336	0	0	0.00863734
407	0	8.25473	0	0	8.2554	0.914894	0.73331	-0.141329	-0.00815782	-0.0167457	-13.0786	2.39E-15	-0.870499	0	0	0.00174754	2.52173	0.951544	3.25387	-56.3866	386.276	609.513	397.968	397.968	397.968	-2.64774	-85.4047	2.26288	-13.843	368.635	199.91	186.101	186.101	186.101	-85.4384	3.14724	0.373263	19.1888	-2.53521	-6.33885	0.0476492	-0.0116498	1.51476	11.9743	-9.09362	-1.84424	0	0	0.00820199
408	0	8.30086	0	0	8.30215	0.8877	1.00597	-0.140958	-0.00807928	-0.0167184	-12.9655	3.32E-15	-0.786151	0	0	0.00193903	2.63718	1.54308	3.31984	-61.3114	386.874	609.148	398.103	398.103	398.103	-2.66837	-85.3871	2.33245	-19.1648	368.776	199.763	186.101	186.101	186.101	-85.4211	3.20655	0.344598	18.6294	-2.73249	-6.38287	0.0509736	-0.0123947	1.51659	11.3689	-10.7298	-1.90687	0	0	0.0070909
409	0	8.35816	0	0	8.36018	0.863197	1.25162	-0.140586	-0.00814152	-0.0166277	-12.8635	-3.05E-15	-0.723149	0	0	0.002156	2.75114	2.13184	3.36058	-66.1674	387.423	608.773	398.221	398.22	398.221	-2.68461	-85.3669	2.39658	-24.513	368.918	199.616	186.101	186.101	186.101	-85.401	3.25954	0.316467	18.0711	-2.91332	-6.3971	0.055022	-0.0144852	1.51844	10.3279	-12.8408	-1.96892	0	0	0.00543519
410	0	8.42731	0	0	8.43011	0.841573	1.46835	-0.140241	-0.00826049	-0.0164284	-12.7782	2.77E-15	-0.676571	0	0	0.0024032	2.86214	2.71722	3.37609	-70.9413	387.919	608.386	398.323	398.323	398.323	-2.69497	-85.3429	2.4555	-29.8876	369.062	199.464	186.101	186.101	186.101	-85.3769	3.30545	0.287731	17.5136	-3.07641	-6.38042	0.0595921	-0.0180322	1.52024	8.86032	-15.3864	-2.02704	0	0	0.00331599
411	0	8.50917	0	0	8.51277	0.82296	1.65488	-0.139947	-0.00852427	-0.0162051	-12.7147	-2.26E-15	-0.655598	0	0	0.00269155	2.96876	3.29847	3.36673	-75.619	388.354	607.986	398.412	398.412	398.412	-2.69802	-85.314	2.50931	-35.2879	369.208	199.307	186.101	186.101	186.101	-85.3479	3.34348	0.257432	16.957	-3.22091	-6.33221	0.0641654	-0.0229005	1.52222	7.16967	-18.3188	-2.09259	0	0	0.00103291
412	0	8.60506	0	0	8.60939	0.807437	1.81042	-0.139762	-0.0088763	-0.0159137	-12.6779	-3.50E-15	-0.653626	0	0	0.00302495	3.06956	3.87471	3.33312	-80.1866	388.723	607.572	398.491	398.491	398.491	-2.69261	-85.2798	2.55787	-40.713	369.356	199.141	186.101	186.101	186.101	-85.3131	3.37282	0.22488	16.4015	-3.34616	-6.25222	0.0685576	-0.029078	1.52437	5.27281	-21.576	-2.15833	0	0	-0.00132872
413	0	8.71646	0	0	8.72146	0.795026	1.93475	-0.139656	-0.00932965	-0.0155694	-12.6631	-1.96E-15	-0.668611	0	0	0.00340747	3.16322	4.44489	3.27627	-84.6299	389.018	607.14	398.562	398.562	398.562	-2.67773	-85.2399	2.60087	-46.1613	369.505	198.968	186.101	186.101	186.101	-85.2725	3.39265	0.189609	15.8474	-3.45191	-6.14081	0.072378	-0.0363781	1.5269	3.2953	-25.0703	-2.22429	0	0	-0.00356353
414	0	8.84509	0	0	8.85069	0.785708	2.02808	-0.139666	-0.00979621	-0.0152274	-12.6702	-2.51E-15	-0.688182	0	0	0.00384047	3.24851	5.00789	3.19746	-88.9352	389.233	606.689	398.63	398.63	398.63	-2.65254	-85.1942	2.63789	-51.6308	369.654	198.785	186.101	186.101	186.101	-85.2258	3.40221	0.151315	15.2954	-3.5383	-5.99886	0.0752508	-0.0444459	1.5301	1.39734	-28.6336	-2.28849	0	0	-0.00542508
415	0	8.9929	0	0	8.99894	0.779445	2.09081	-0.139754	-0.0102224	-0.0148935	-12.6906	2.89E-15	-0.703349	0	0	0.00432388	3.32435	5.56247	3.0983	-93.0889	389.359	606.215	398.696	398.696	398.696	-2.61628	-85.1431	2.66856	-57.1193	369.801	198.594	186.101	186.101	186.101	-85.1734	3.40074	0.109664	14.7465	-3.60577	-5.82786	0.0769368	-0.0528333	1.53403	-0.331917	-32.0569	-2.34998	0	0	-0.00677261
416	0	9.1617	0	0	9.16805	0.776183	2.12348	-0.139954	-0.0106224	-0.0146077	-12.7217	8.53E-16	-0.712723	0	0	0.00485869	3.3899	6.10726	2.98075	-97.0784	389.39	605.715	398.766	398.766	398.766	-2.5681	-85.0868	2.6926	-62.6245	369.943	198.396	186.101	186.101	186.101	-85.1155	3.38758	0.0642726	14.2016	-3.65504	-5.62994	0.0770964	-0.061376	1.53874	-1.7571	-35.2956	-2.40904	0	0	-0.00748564
417	0	9.35328	0	0	9.3598	0.775867	2.12665	-0.140229	-0.0109337	-0.0143925	-12.7538	-3.06E-15	-0.709766	0	0	0.00544031	3.4445	6.64084	2.84708	-100.892	389.319	605.188	398.843	398.843	398.843	-2.50727	-85.0256	2.70988	-68.1444	370.081	198.19	186.101	186.101	186.101	-85.0524	3.36214	0.0146616	13.6623	-3.68724	-5.40781	0.0755275	-0.069442	1.54435	-2.78676	-38.0914	-2.47053	0	0	-0.00747551
418	0	9.56929	0	0	9.57578	0.77844	2.10088	-0.140599	-0.0110844	-0.0142728	-12.7818	-3.99E-16	-0.689063	0	0	0.0060633	3.48775	7.16165	2.69976	-104.518	389.142	604.631	398.93	398.93	398.93	-2.433	-84.9597	2.72038	-73.6771	370.211	197.98	186.101	186.101	186.101	-84.9843	3.324	-0.0396943	13.1302	-3.70365	-5.16471	0.0722264	-0.0767167	1.55087	-3.40268	-40.307	-2.53459	0	0	-0.00680166
419	0	9.81101	0	0	9.81733	0.783858	2.04661	-0.141045	-0.0111432	-0.0142675	-12.7953	-2.80E-15	-0.660662	0	0	0.00671452	3.51955	7.66808	2.54155	-107.946	388.852	604.043	399.032	399.032	399.032	-2.34454	-84.8892	2.72433	-79.2213	370.335	197.767	186.101	186.101	186.101	-84.9113	3.27281	-0.0994792	12.6074	-3.7058	-4.90441	0.0672289	-0.0830065	1.55841	-3.60127	-41.9259	-2.60964	0	0	-0.00556436
420	0	10.0794	0	0	10.0854	0.792084	1.96422	-0.141568	-0.0110419	-0.0143346	-12.7853	-3.13E-15	-0.623538	0	0	0.00737583	3.54005	8.15836	2.37533	-111.167	388.447	603.421	399.153	399.153	399.153	-2.2412	-84.8137	2.72208	-84.7759	370.45	197.553	186.101	186.101	186.101	-84.8331	3.20843	-0.165407	12.096	-3.69547	-4.63103	0.060822	-0.0877201	1.56721	-3.50861	-42.7269	-2.69868	0	0	-0.00399998
421	0	10.3749	0	0	10.3804	0.803072	1.85414	-0.142178	-0.0109028	-0.0145477	-12.7422	-2.58E-15	-0.594613	0	0	0.00801831	3.54965	8.63062	2.20413	-114.173	387.924	602.765	399.295	399.295	399.295	-2.12255	-84.7324	2.71407	-90.3407	370.558	197.34	186.101	186.101	186.101	-84.7488	3.13086	-0.238056	11.5985	-3.67445	-4.34903	0.0532217	-0.0908841	1.57733	-3.16706	-42.8065	-2.81488	0	0	-0.00226697
422	0	10.6973	0	0	10.7022	0.816768	1.71692	-0.142865	-0.0106782	-0.0147479	-12.6544	-3.57E-15	-0.574839	0	0	0.0086077	3.54906	9.08277	2.03103	-116.953	387.283	602.074	399.463	399.463	399.463	-1.98846	-84.6438	2.70065	-95.9158	370.658	197.129	186.101	186.101	186.101	-84.657	3.04033	-0.317735	11.1178	-3.64468	-4.06302	0.0451881	-0.0922852	1.58887	-2.93581	-42.1007	-2.9498	0	0	-0.000821637
423	0	11.0455	0	0	11.0496	0.833085	1.55342	-0.143687	-0.0103903	-0.0150285	-12.5173	3.57E-15	-0.570318	0	0	0.00910709	3.53917	9.5125	1.85913	-119.499	386.523	601.35	399.658	399.658	399.658	-1.83925	-84.5455	2.68212	-101.501	370.751	196.924	186.101	186.101	186.101	-84.5555	2.93728	-0.404401	10.6571	-3.60811	-3.77774	0.0371313	-0.0916315	1.60217	-2.91949	-40.5506	-3.11372	0	0	0.000194272
424	0	11.4176	0	0	11.4208	0.851918	1.36467	-0.144642	-0.010013	-0.0152094	-12.3208	2.02E-15	-0.580812	0	0	0.00947481	3.52116	9.91721	1.69155	-121.802	385.648	600.594	399.883	399.883	399.883	-1.67575	-84.4341	2.65859	-107.098	370.836	196.724	186.101	186.101	186.101	-84.4408	2.82234	-0.497579	10.2198	-3.56658	-3.49787	0.0299558	-0.0888458	1.61734	-3.54546	-38.1506	-3.2931	0	0	0.000387349
425	0	11.8103	0	0	11.8128	0.873128	1.15206	-0.145742	-0.00958405	-0.0153004	-12.0587	2.90E-15	-0.610651	0	0	0.00966874	3.4963	10.294	1.53135	-123.849	384.661	599.807	400.139	400.139	400.139	-1.49919	-84.305	2.63003	-112.706	370.913	196.533	186.101	186.101	186.101	-84.3085	2.69633	-0.596387	9.80997	-3.52198	-3.22798	0.0242975	-0.0838438	1.63468	-5.03026	-34.9295	-3.48835	0	0	-0.000309219
426	0	12.2195	0	0	12.2211	0.896535	0.917389	-0.147024	-0.00907257	-0.0152065	-11.7282	6.48E-16	-0.655707	0	0	0.00965552	3.46615	10.6394	1.38154	-125.628	383.566	598.992	400.425	400.425	400.425	-1.31133	-84.1522	2.59611	-118.325	370.98	196.351	186.101	186.101	186.101	-84.1528	2.56022	-0.699416	9.43187	-3.47608	-2.97244	0.0208745	-0.0764944	1.65416	-7.67286	-30.8768	-3.6884	0	0	-0.00191651
427	0	12.6396	0	0	12.6405	0.921923	0.662834	-0.148501	-0.00850187	-0.0148934	-11.327	3.20E-16	-0.715396	0	0	0.00940626	3.43224	10.9498	1.24499	-127.123	382.371	598.153	400.741	400.741	400.741	-1.11442	-83.9683	2.55623	-123.954	371.039	196.178	186.101	186.101	186.101	-83.9662	2.41511	-0.804803	9.09027	-3.43039	-2.73524	0.0202174	-0.0668373	1.67594	-11.6561	-26.0448	-3.88717	0	0	-0.00419177
428	0	13.0635	0	0	13.0639	0.949042	0.39089	-0.150165	-0.00783415	-0.0142927	-10.8541	-2.73E-15	-0.782748	0	0	0.00890491	3.39628	11.2209	1.12445	-128.318	381.083	597.294	401.083	401.083	401.083	-0.911032	-83.7444	2.50958	-129.591	371.088	196.017	186.101	186.101	186.101	-83.7401	2.26219	-0.910318	8.79024	-3.38649	-2.51999	0.0226683	-0.0548871	1.70006	-17.1008	-20.4919	-4.07287	0	0	-0.00669516
429	0	13.483	0	0	13.483	0.97762	0.104285	-0.152023	-0.00713905	-0.0134008	-10.3131	-4.37E-17	-0.860257	0	0	0.00814572	3.35999	11.4483	1.02248	-129.192	379.712	596.421	401.448	401.448	401.448	-0.704021	-83.47	2.45513	-135.232	371.126	195.867	186.101	186.101	186.101	-83.4639	2.1027	-1.01348	8.53717	-3.34565	-2.32973	0.0283865	-0.0407297	1.7264	-24.0155	-14.3223	-4.24201	0	0	-0.00876912
430	0	13.888	0	0	13.8881	1.00738	-0.194129	-0.154	-0.0064047	-0.012179	-9.70496	-1.85E-15	-0.942867	0	0	0.00713877	3.32507	11.6272	0.941284	-129.724	378.267	595.539	401.831	401.831	401.831	-0.496419	-83.1332	2.39176	-140.871	371.153	195.728	186.101	186.101	186.101	-83.1257	1.93791	-1.11161	8.33655	-3.30906	-2.16682	0.0374338	-0.0244491	1.7544	-32.3907	-7.59807	-4.38553	0	0	-0.00964025
431	0	14.267	0	0	14.2676	1.038	-0.501272	-0.156064	-0.00571076	-0.0106606	-9.04028	4.12E-15	-1.03375	0	0	0.00591255	3.29317	11.7525	0.882708	-129.891	376.76	594.655	402.223	402.223	402.223	-0.291387	-82.7205	2.31812	-146.501	371.168	195.601	186.101	186.101	186.101	-82.7123	1.76907	-1.20193	8.19398	-3.27773	-2.03283	0.0495026	-0.00628936	1.78367	-42.0279	-0.491378	-4.50013	0	0	-0.00839565
432	0	14.6072	0	0	14.6088	1.06919	-0.813952	-0.158138	-0.00509548	-0.00890079	-8.33221	2.05E-15	-1.13094	0	0	0.00451641	3.26587	11.8193	0.848159	-129.671	375.204	593.776	402.619	402.619	402.619	-0.0922161	-82.2174	2.23282	-152.113	371.172	195.486	186.101	186.101	186.101	-82.209	1.59738	-1.28158	8.11482	-3.25249	-1.92851	0.0639907	0.0134365	1.81369	-52.6134	6.8195	-4.57824	0	0	-0.00415416
433	0	14.8942	0	0	14.8971	1.10061	-1.12903	-0.16018	-0.00455799	-0.00704987	-7.6057	3.73E-15	-1.22785	0	0	0.00302261	3.24456	11.8228	0.838369	-129.04	373.611	592.912	403.01	403.01	403.011	0.0978491	-81.6084	2.13443	-157.697	371.162	195.379	186.101	186.101	186.101	-81.6002	1.42397	-1.34776	8.1042	-3.23402	-1.85354	0.0801909	0.0345512	1.84339	-63.7594	14.2542	-4.61501	0	0	0.00379351
434	0	15.1122	0	0	15.1171	1.13198	-1.44347	-0.162172	-0.00418173	-0.00524466	-6.89735	1.95E-15	-1.32493	0	0	0.00150653	3.23048	11.7586	0.853434	-127.978	371.996	592.072	403.389	403.389	403.389	0.275626	-80.8775	2.02159	-163.241	371.138	195.28	186.101	186.101	186.101	-80.87	1.24987	-1.39784	8.16668	-3.22293	-1.80662	0.0971538	0.0565583	1.87195	-74.9799	21.5445	-4.5983	0	0	0.0158737
435	0	15.2451	0	0	15.2525	1.16303	-1.75461	-0.164125	-0.00389991	-0.0037329	-6.25674	4.08E-16	-1.4082	0	0	4.09E-05	3.22463	11.6228	0.89261	-126.468	370.373	591.265	403.746	403.746	403.746	0.438131	-80.0089	1.89315	-168.732	371.098	195.188	186.101	186.101	186.101	-80.0024	1.07596	-1.42947	8.30618	-3.21949	-1.78532	0.113834	0.0790417	1.89863	-85.726	28.5628	-4.51517	0	0	0.0320835
436	0	15.2765	0	0	15.2866	1.19356	-2.06047	-0.166124	-0.00381679	-0.00272565	-5.75144	2.21E-15	-1.4806	0	0	-0.00135382	3.22778	11.4122	0.954333	-124.497	368.758	590.504	404.076	404.076	404.076	0.582732	-78.9877	1.74832	-174.159	371.039	195.099	186.101	186.101	186.101	-78.9825	0.902991	-1.44083	8.52571	-3.22389	-1.78616	0.129333	0.101448	1.92254	-95.5495	35.0448	-4.34621	0	0	0.0519813
437	0	15.1904	0	0	15.2036	1.22347	-2.35994	-0.16828	-0.00391126	-0.0023828	-5.46165	3.55E-15	-1.53369	0	0	-0.00273017	3.24038	11.1248	1.03612	-122.059	367.166	589.801	404.374	404.374	404.374	0.707215	-77.8007	1.58682	-179.51	370.959	195.016	186.101	186.101	186.101	-77.797	0.731528	-1.43071	8.82735	-3.23602	-1.8046	0.142933	0.123283	1.94321	-104.118	40.8262	-4.06616	0	0	0.0747632
438	0	14.973	0	0	14.9894	1.25273	-2.65285	-0.1708	-0.0042189	-0.00286413	-5.48506	2.74E-15	-1.56281	0	0	-0.0042621	3.26265	10.7595	1.13473	-119.152	365.61	589.167	404.634	404.634	404.634	0.809844	-76.4381	1.40887	-184.775	370.854	194.942	186.101	186.101	186.101	-76.4359	0.561966	-1.39851	9.21201	-3.25549	-1.83529	0.154026	0.143872	1.96005	-111.187	45.6816	-3.64307	0	0	0.099341
439	0	14.6133	0	0	14.633	1.28145	-2.94013	-0.173957	-0.00470868	-0.00420579	-5.92924	-4.48E-15	-1.55411	0	0	-0.00626444	3.29451	10.3164	1.24616	-115.784	364.105	588.617	404.855	404.855	404.855	0.889448	-74.8943	1.21531	-189.943	370.722	194.886	186.101	186.101	186.101	-74.8936	0.394509	-1.34438	9.6796	-3.28153	-1.87213	0.162539	0.162799	1.97275	-116.786	49.5385	-3.04526	0	0	0.12464
440	0	14.1048	0	0	14.1276	1.30982	-3.22381	-0.178033	-0.00520199	-0.0061661	-6.90064	-3.15E-15	-1.47455	0	0	-0.00917676	3.33571	9.7966	1.36591	-111.969	362.664	588.164	405.036	405.036	405.036	0.945497	-73.1697	1.00756	-195.003	370.557	194.866	186.101	186.101	186.101	-73.1704	0.229172	-1.26919	10.2289	-3.31315	-1.90871	0.168947	0.179915	1.98102	-121.357	52.498	-2.24386	0	0	0.150081
441	0	13.4473	0	0	13.473	1.33816	-3.50705	-0.183294	-0.00551791	-0.00845156	-8.49253	-1.57E-15	-1.28607	0	0	-0.013501	3.38575	9.20259	1.48923	-107.727	361.297	587.822	405.177	405.177	405.177	0.978374	-71.2725	0.787723	-199.941	370.357	194.908	186.101	186.101	186.101	-71.2745	0.0657168	-1.1748	10.8574	-3.34884	-1.93856	0.173795	0.194933	1.98473	-125.407	54.616	-1.2161	0	0	0.175433
442	0	12.6481	0	0	12.6764	1.36694	-3.79453	-0.190027	-0.00538463	-0.010435	-10.7777	2.33E-16	-0.940519	0	0	-0.019669	3.44405	8.53784	1.6113	-103.087	360.015	587.605	405.279	405.279	405.279	0.989893	-69.2196	0.558731	-204.734	370.12	195.049	186.101	186.101	186.101	-69.2226	-0.0962995	-1.06447	11.5619	-3.38678	-1.95546	0.178487	0.207908	1.9837	-129.949	56.1366	0.0358597	0	0	0.201591
443	0	11.7231	0	0	11.7535	1.39679	-4.09249	-0.198326	-0.00448817	-0.0113509	-13.7773	-8.74E-17	-0.388671	0	0	-0.02782	3.50991	7.80684	1.72763	-98.0817	358.823	587.527	405.346	405.346	405.346	0.983774	-67.0383	0.32452	-209.345	369.847	195.335	186.101	186.101	186.101	-67.0421	-0.257449	-0.943333	12.3379	-3.42476	-1.95389	0.184555	0.21888	1.97717	-136.109	57.3075	1.48262	0	0	0.230237
444	0	10.6975	0	0	10.7296	1.42851	-4.4088	-0.208198	-0.00265414	-0.0104217	-17.458	-4.59E-15	0.395442	0	0	-0.0376049	3.58261	7.01493	1.83415	-92.7506	357.728	587.598	405.379	405.379	405.379	0.966184	-64.7661	0.0900957	-213.72	369.545	195.824	186.101	186.101	186.101	-64.7706	-0.418288	-0.818887	13.1803	-3.46032	-1.92927	0.193498	0.228106	1.96482	-144.935	58.3892	3.05955	0	0	0.263492
445	0	9.60566	0	0	9.63912	1.46303	-4.75276	-0.2193	0.000301882	-0.006819	-21.7003	-3.03E-15	1.42228	0	0	-0.047973	3.6614	6.16812	1.92762	-87.1358	356.732	587.831	405.382	405.382	405.382	0.945798	-62.4515	-0.138373	-217.782	369.227	196.572	186.101	186.101	186.101	-62.4564	-0.578994	-0.701079	14.0832	-3.49077	-1.87828	0.206453	0.235788	1.94567	-157.295	59.5921	4.67607	0	0	0.303531
446	0	8.49002	0	0	8.52449	1.5014	-5.13475	-0.231025	0.00431386	-7.87E-05	-26.3029	-1.28E-15	2.65655	0	0	-0.0572054	3.74559	5.27289	2.00557	-81.2823	355.836	588.234	405.357	405.357	405.357	0.933873	-60.1515	-0.35365	-221.428	368.913	197.638	186.101	186.101	186.101	-60.1568	-0.739017	-0.602302	15.0404	-3.51333	-1.79892	0.22404	0.242003	1.91892	-173.527	60.9614	6.2311	0	0	0.35164
447	0	7.39851	0	0	7.43376	1.54474	-5.56554	-0.242454	0.00919395	0.0100647	-30.9853	3.03E-15	4.02576	0	0	-0.0631557	3.83452	4.33603	2.06661	-75.2364	355.039	588.814	405.307	405.307	405.307	0.943696	-57.9297	-0.547435	-224.53	368.628	199.067	186.101	186.101	186.101	-57.9356	-0.896643	-0.536941	16.0449	-3.5252	-1.69075	0.245886	0.246929	1.88382	-193.348	62.5277	7.60643	0	0	0.40769
448	0	6.38115	0	0	6.41712	1.59407	-6.05519	-0.25242	0.0144947	0.0232146	-35.4095	-4.19E-15	5.40885	0	0	-0.063783	3.9276	3.36445	2.11025	-69.0445	354.339	589.577	405.231	405.231	405.231	0.989691	-55.8523	-0.710636	-226.942	368.401	200.885	186.101	186.101	186.101	-55.8591	-1.04873	-0.520389	17.0899	-3.52375	-1.55472	0.270562	0.250559	1.84016	-215.599	64.1407	8.70301	0	0	0.469265
449	0	5.48587	0	0	5.52272	1.65028	-6.61204	-0.25966	0.0196868	0.0387731	-39.218	4.19E-15	6.65969	0	0	-0.0578118	4.02428	2.36496	2.13689	-62.7521	353.731	590.525	405.132	405.131	405.131	1.08599	-53.9834	-0.833739	-228.509	368.263	203.096	186.101	186.101	186.101	-53.9917	-1.19065	-0.567672	18.1681	-3.50661	-1.39309	0.29628	0.252889	1.78809	-238.785	65.6087	9.44249	0	0	0.5327
450	0	4.75401	0	0	4.79232	1.71392	-7.24091	-0.263008	0.0240993	0.0555289	-42.0816	1.40E-15	7.61418	0	0	-0.0453084	4.12406	1.3442	2.14772	-56.4028	353.212	591.658	405.006	405.006	405.006	1.24489	-52.3802	-0.907358	-229.081	368.245	205.674	186.101	186.101	186.101	-52.3912	-1.31672	-0.691827	19.2728	-3.47176	-1.20923	0.320564	0.253844	1.72905	-260.762	66.674	9.77993	0	0	0.59245
451	0	4.2164	0	0	4.25731	1.78509	-7.94218	-0.261678	0.0271015	0.0722342	-43.7547	6.06E-15	8.12334	0	0	-0.0278942	4.2264	0.308458	2.14449	-50.0375	352.776	592.976	404.852	404.852	404.852	1.4752	-51.0888	-0.92291	-228.525	368.37	208.567	186.101	186.101	186.101	-51.1037	-1.42079	-0.902289	20.3969	-3.41746	-1.00733	0.341318	0.253344	1.66469	-279.601	67.116	9.70394	0	0	0.643196
452	0	3.89068	0	0	3.93615	1.86334	-8.71037	-0.255238	0.0281718	0.0876775	-44.0976	-4.66E-16	8.07692	0	0	-0.00841417	4.33083	-0.73642	2.12937	-43.6942	352.417	594.474	404.669	404.669	404.669	1.78067	-50.141	-0.873571	-226.739	368.653	211.7	186.101	186.101	186.101	-50.1616	-1.49721	-1.20326	21.5341	-3.34257	-0.792163	0.356945	0.251199	1.59761	-293.692	66.6521	9.26741	0	0	0.680436
453	0	3.77962	0	0	3.83263	1.94758	-9.5338	-0.243742	0.0270418	0.100804	-43.1022	4.19E-15	7.42897	0	0	0.00980898	4.43679	-1.78506	2.10473	-37.4072	352.13	596.145	404.452	404.452	404.452	2.15903	-49.5526	-0.755186	-223.66	369.101	214.982	186.101	186.101	186.101	-49.5804	-1.54184	-1.59277	22.6781	-3.24619	-0.568783	0.366567	0.247347	1.53001	-301.98	65.1634	8.53406	0	0	0.701207
454	0	3.87145	0	0	3.93614	2.03607	-10.3945	-0.227968	0.0236575	0.110966	-40.9123	4.66E-15	6.19983	0	0	0.0239035	4.54366	-2.83265	2.07295	-31.2067	351.907	597.981	404.199	404.199	404.199	2.60162	-49.323	-0.567224	-219.266	369.706	218.31	186.101	186.101	186.101	-49.3595	-1.55286	-2.06217	23.8234	-3.12795	-0.342223	0.370549	0.24172	1.46434	-304.283	62.5538	7.61075	0	0	0.705013
455	0	4.14154	0	0	4.2231	2.1265	-11.2692	-0.209146	0.0183153	0.117785	-37.7829	-3.49E-15	4.48704	0	0	0.0322512	4.6508	-3.87487	2.03635	-25.1194	351.742	599.97	403.907	403.907	403.907	3.09378	-49.4371	-0.313496	-213.574	370.448	221.581	186.101	186.101	186.101	-49.4835	-1.53126	-2.59638	24.9646	-2.98792	-0.117371	0.369603	0.234564	1.40265	-300.906	58.9419	6.5802	0	0	0.692874
456	0	4.55593	0	0	4.66022	2.21611	-12.1307	-0.188806	0.0115161	0.121212	-34.038	1.28E-15	2.44149	0	0	0.0347537	4.75745	-4.90798	1.99698	-19.1678	351.628	602.098	403.576	403.576	403.576	3.61588	-49.8683	-0.00247016	-206.633	371.299	224.695	186.101	186.101	186.101	-49.9253	-1.48082	-3.17473	26.0969	-2.82648	0.101297	0.365148	0.225977	1.34675	-292.692	54.4622	5.53083	0	0	0.667342
457	0	5.07511	0	0	5.20791	2.30187	-12.95	-0.168442	0.00401616	0.121563	-30.0102	2.45E-15	0.257323	0	0	0.0326044	4.86285	-5.9287	1.95656	-13.3706	351.558	604.349	403.205	403.205	403.205	4.14517	-50.5819	0.353012	-198.516	372.221	227.56	186.101	186.101	186.101	-50.6497	-1.40773	-3.77258	27.2162	-2.64438	0.309855	0.358805	0.216454	1.29756	-280.802	49.5023	4.47882	0	0	0.631828
458	0	5.65773	0	0	5.82394	2.38073	-13.6987	-0.149512	-0.00332445	0.11889	-26.0167	-2.33E-15	-1.85902	0	0	0.0276958	4.96615	-6.93418	1.91651	-7.74325	351.524	606.706	402.795	402.795	402.795	4.65783	-51.539	0.736491	-189.307	373.171	230.096	186.101	186.101	186.101	-51.6172	-1.31988	-4.36331	28.3186	-2.44262	0.504935	0.35166	0.206371	1.25626	-266.032	44.4538	3.41093	0	0	0.588857
459	0	6.26407	0	0	6.46669	2.44991	-14.3515	-0.133158	-0.00973472	0.11377	-22.3168	-1.40E-15	-3.72396	0	0	0.0219316	5.06648	-7.92199	1.87777	-2.29803	351.52	609.147	402.349	402.349	402.349	5.13152	-52.6991	1.12923	-179.098	374.107	232.241	186.101	186.101	186.101	-52.7872	-1.22605	-4.92081	29.4007	-2.22256	0.683964	0.345136	0.196285	1.22301	-249.524	39.7435	2.30257	0	0	0.541616
460	0	6.85866	0	0	7.09812	2.50713	-14.8887	-0.120338	-0.0146213	0.10635	-19.1167	-3.26E-15	-5.19805	0	0	0.0167525	5.163	-8.89001	1.84098	2.95566	351.538	611.65	401.871	401.871	401.871	5.54736	-54.0234	1.51188	-167.979	374.992	233.95	186.101	186.101	186.101	-54.1205	-1.13496	-5.42169	30.4596	-1.98592	0.845018	0.339898	0.186743	1.1986	-231.861	35.7067	1.137	0	0	0.491918
461	0	7.41214	0	0	7.686	2.55082	-15.2969	-0.111606	-0.0177317	0.097138	-16.5467	-9.32E-16	-6.20753	0	0	0.0128902	5.25487	-9.8364	1.80646	8.01086	351.571	614.194	401.367	401.367	401.367	5.89149	-55.4761	1.86623	-156.035	375.796	235.2	186.101	186.101	186.101	-55.5813	-1.05444	-5.84716	31.4927	-1.73444	0.986818	0.336595	0.177895	1.18279	-213.759	32.45	-0.043536	0	0	0.441747
462	0	7.90248	0	0	8.20557	2.58017	-15.5703	-0.107201	-0.0190606	0.0864447	-14.6706	-1.40E-15	-6.73624	0	0	0.0104326	5.34131	-10.7596	1.77427	12.8628	351.612	616.753	400.842	400.842	400.842	6.15558	-57.0266	2.17683	-143.346	376.498	235.991	186.101	186.101	186.101	-57.1389	-0.990802	-6.18407	32.498	-1.47022	1.10876	0.335612	0.169853	1.17546	-195.678	29.9696	-1.17501	0	0	0.392465
463	0	8.31525	0	0	8.64032	2.59515	-15.7096	-0.106984	-0.0188238	0.0746262	-13.4825	-1.40E-15	-6.81762	0	0	0.00902638	5.42158	-11.6582	1.74434	17.5086	351.654	619.303	400.303	400.303	400.303	6.33682	-58.6495	2.43203	-129.983	377.087	236.343	186.101	186.101	186.101	-58.7679	-0.94835	-6.42531	33.4734	-1.19541	1.21062	0.336863	0.162605	1.17614	-177.914	28.1652	-2.17999	0	0	0.344989
464	0	8.64327	0	0	8.98188	2.59641	-15.7213	-0.110475	-0.0173726	0.0620899	-12.9168	1.86E-15	-6.518	0	0	0.0081394	5.49503	-12.531	1.7166	21.9471	351.692	621.822	399.758	399.758	399.758	6.43708	-60.3256	2.62445	-116.012	377.559	236.298	186.101	186.101	186.101	-60.449	-0.929327	-6.5693	34.4176	-0.912353	1.2926	0.340212	0.156032	1.18376	-160.749	26.8402	-2.96605	0	0	0.300158
465	0	8.88557	0	0	9.22904	2.58509	-15.6161	-0.116978	-0.0150255	0.0491847	-12.8675	-1.40E-15	-5.91357	0	0	0.00728077	5.56107	-13.3771	1.69095	26.1787	351.72	624.287	399.214	399.214	399.214	6.46212	-62.0404	2.75107	-101.494	377.918	235.913	186.101	186.101	186.101	-62.1678	-0.934075	-6.61945	35.3293	-0.623397	1.35508	0.345363	0.150185	1.19753	-144.321	25.9022	-3.49475	0	0	0.258406
466	0	9.04599	0	0	9.3862	2.56267	-15.4074	-0.125705	-0.0121511	0.0362046	-13.2095	-2.33E-15	-5.09097	0	0	0.00612662	5.6192	-14.1954	1.66744	30.2049	351.733	626.675	398.678	398.678	398.678	6.42048	-63.7841	2.81263	-86.4876	378.172	235.259	186.101	186.101	186.101	-63.9143	-0.961439	-6.58311	36.2073	-0.331043	1.39859	0.351879	0.14513	1.21634	-128.694	25.2212	-3.73305	0	0	0.219957
467	0	9.13167	0	0	9.46168	2.53086	-15.1106	-0.135831	-0.00903597	0.0234822	-13.8126	-4.66E-16	-4.13098	0	0	0.00455128	5.66903	-14.9852	1.64627	34.0283	351.728	628.969	398.156	398.156	398.156	6.32275	-65.5498	2.81314	-71.0506	378.332	234.417	186.101	186.101	186.101	-65.6815	-1.00916	-6.47065	37.0507	-0.0377104	1.42361	0.359393	0.140815	1.239	-113.941	24.6863	-3.68103	0	0	0.184997
468	0	9.15175	0	0	9.46604	2.49137	-14.7409	-0.146653	-0.00598742	0.0111911	-14.5631	1.86E-15	-3.1152	0	0	0.0026037	5.71025	-15.746	1.62782	37.6526	351.701	631.15	397.654	397.654	397.654	6.18061	-67.3326	2.75898	-55.2413	378.413	233.469	186.101	186.101	186.101	-67.4648	-1.07436	-6.29447	37.8589	0.254256	1.43056	0.367486	0.13715	1.2645	-100.02	24.1787	-3.35899	0	0	0.153472
469	0	9.11601	0	0	9.41066	2.44587	-14.3135	-0.157529	-0.00318143	-0.000544199	-15.361	-2.33E-15	-2.10934	0	0	0.000434425	5.74264	-16.477	1.61268	41.082	351.651	633.203	397.175	397.175	397.175	6.00611	-69.129	2.65828	-39.1192	378.427	232.498	186.101	186.101	186.101	-69.2606	-1.1538	-6.0681	38.631	0.542411	1.41967	0.375484	0.134116	1.29187	-86.7603	23.6517	-2.8291	0	0	0.125059
470	0	9.03422	0	0	9.3068	2.39588	-13.842	-0.167971	-0.000833244	-0.0116328	-16.1304	2.33E-16	-1.17805	0	0	-0.00175698	5.76609	-17.1778	1.60142	44.3214	351.576	635.118	396.723	396.723	396.723	5.81094	-70.9359	2.52014	-22.7458	378.389	231.583	186.101	186.101	186.101	-71.066	-1.24418	-5.80521	39.3664	0.824663	1.39116	0.383003	0.131597	1.32014	-74.057	23.0393	-2.15508	0	0	0.0995716
471	0	8.91562	0	0	9.1649	2.34272	-13.3385	-0.177511	0.00100584	-0.0221996	-16.8057	-7.57E-16	-0.365136	0	0	-0.00378694	5.78064	-17.848	1.59466	47.3764	351.477	636.883	396.3	396.3	396.3	5.60571	-72.7504	2.35407	-6.18462	378.31	230.795	186.101	186.101	186.101	-72.8781	-1.34221	-5.51888	40.0645	1.09864	1.34524	0.389404	0.129635	1.34874	-61.5437	22.3342	-1.43047	0	0	0.0764205
472	0	8.76848	0	0	8.99423	2.2875	-12.8132	-0.185839	0.00223556	-0.0322694	-17.3438	-4.92E-15	0.286868	0	0	-0.00550087	5.78641	-18.4873	1.59282	50.2527	351.354	638.492	395.908	395.908	395.908	5.39957	-74.5692	2.16941	10.4984	378.198	230.199	186.101	186.101	186.101	-74.694	-1.44471	-5.22096	40.7247	1.36249	1.28214	0.394417	0.128014	1.37676	-49.0446	21.4752	-0.734725	0	0	0.0553984
473	0	8.59986	0	0	8.80263	2.2311	-12.2743	-0.192682	0.00279483	-0.0420541	-17.71	1.22E-15	0.74497	0	0	-0.00679079	5.78366	-19.0953	1.59612	52.9568	351.209	639.939	395.546	395.546	395.546	5.19973	-76.3885	1.9749	27.2349	378.059	229.847	186.101	186.101	186.101	-76.51	-1.54864	-4.92157	41.3464	1.61432	1.20223	0.397536	0.126598	1.40359	-36.1735	20.416	-0.151037	0	0	0.0360516
474	0	8.41585	0	0	8.59664	2.17417	-11.7282	-0.197916	0.00262388	-0.0516627	-17.8882	3.79E-15	0.983792	0	0	-0.00759654	5.77279	-19.6718	1.60437	55.4955	351.044	641.224	395.213	395.213	395.213	5.01106	-78.2041	1.77823	43.9539	377.894	229.779	186.101	186.101	186.101	-78.322	-1.65107	-4.6286	41.9291	1.85234	1.10622	0.398643	0.125303	1.42871	-22.7357	19.104	0.254466	0	0	0.0182672
475	0	8.22148	0	0	8.38163	2.11715	-11.1791	-0.201382	0.00172866	-0.061306	-17.8611	2.98E-15	0.993996	0	0	-0.00790176	5.75429	-20.2168	1.61696	57.8765	350.861	642.344	394.909	394.909	394.909	4.83586	-80.0109	1.58547	60.5823	377.701	230.026	186.101	186.101	186.101	-80.1251	-1.7492	-4.34721	42.4724	2.07517	0.994998	0.397474	0.123939	1.45166	-8.41922	17.5116	0.417724	0	0	0.00183103
476	0	8.02107	0	0	8.16204	2.06029	-10.6293	-0.203041	0.000144128	-0.0711483	-17.6251	-2.81E-15	0.780798	0	0	-0.00772697	5.72877	-20.7302	1.63271	60.1082	350.664	643.302	394.63	394.63	394.63	4.67374	-81.8034	1.40073	77.0445	377.472	230.604	186.101	186.101	186.101	-81.9136	-1.84034	-4.07963	42.9759	2.28153	0.869928	0.393929	0.122358	1.4721	6.98659	15.6215	0.294828	0	0	-0.0132879
477	0	7.81814	0	0	7.94147	2.00362	-10.0795	-0.202866	-0.00202301	-0.0813037	-17.18	2.56E-15	0.36953	0	0	-0.00712137	5.69686	-21.2121	1.64994	62.2001	350.453	644.101	394.374	394.374	394.374	4.52168	-83.5751	1.2259	93.2631	377.194	231.515	186.101	186.101	186.101	-83.6811	-1.922	-3.82517	43.4396	2.4705	0.732714	0.387748	0.120325	1.48942	23.6978	13.4259	-0.137967	0	0	-0.0270767
478	0	7.61579	0	0	7.72299	1.94706	-9.52871	-0.200999	-0.00457112	-0.0919306	-16.5429	5.62E-15	-0.192586	0	0	-0.00616175	5.65928	-21.663	1.66633	64.1625	350.231	644.744	394.14	394.14	394.14	4.37454	-85.3187	1.06048	109.159	376.852	232.749	186.101	186.101	186.101	-85.4203	-1.9919	-3.58037	43.8634	2.64141	0.585613	0.378902	0.117807	1.50369	41.863	11.0298	-0.896535	0	0	-0.0394556
479	0	7.41686	0	0	7.50933	1.89041	-8.97538	-0.197572	-0.00728067	-0.103093	-15.7306	5.53E-15	-0.846428	0	0	-0.00493216	5.61679	-22.0832	1.67896	66.0069	350	645.239	393.923	393.923	393.923	4.22559	-87.0266	0.901766	124.652	376.426	234.285	186.101	186.101	186.101	-87.123	-2.04808	-3.33962	44.2476	2.7939	0.431388	0.367456	0.114808	1.5147	61.5423	8.53761	-1.96557	0	0	-0.0502348
480	0	7.2242	0	0	7.30328	1.83348	-8.41758	-0.192845	-0.0099481	-0.114873	-14.7697	3.57E-15	-1.5276	0	0	-0.00352657	5.57015	-22.4736	1.68448	67.7456	349.759	645.591	393.72	393.72	393.72	4.06727	-88.6902	0.745321	139.66	375.898	236.089	186.101	186.101	186.101	-88.7808	-2.08897	-3.09588	44.5929	2.92782	0.273301	0.35345	0.111381	1.52264	82.7861	6.03342	-3.3017	0	0	-0.0592062
481	0	7.04086	0	0	7.10786	1.77612	-7.85391	-0.186967	-0.0122694	-0.12725	-13.6728	-1.09E-16	-2.16031	0	0	-0.00205766	5.52007	-22.8348	1.67914	69.3916	349.508	645.809	393.53	393.53	393.53	3.89204	-90.3009	0.58537	154.103	375.249	238.118	186.101	186.101	186.101	-90.3847	-2.11346	-2.84148	44.9001	3.0435	0.114961	0.33694	0.107648	1.52741	105.554	3.70256	-4.8609	0	0	-0.066133
482	0	6.87013	0	0	6.9263	1.71831	-7.28421	-0.180155	-0.014111	-0.140166	-12.4552	-1.24E-15	-2.68738	0	0	-0.000637666	5.46718	-23.168	1.65895	70.9589	349.246	645.9	393.351	393.351	393.351	3.69323	-91.8494	0.415653	167.898	374.462	240.32	186.101	186.101	186.101	-91.9253	-2.12101	-2.56908	45.1702	3.14149	-0.0396677	0.318249	0.103714	1.52933	129.671	1.61013	-6.56306	0	0	-0.070705
483	0	6.71524	0	0	6.76177	1.6602	-6.71019	-0.172551	-0.0152449	-0.153443	-11.1239	-3.96E-15	-3.05016	0	0	0.000600793	5.41199	-23.4743	1.61994	72.4614	348.971	645.873	393.179	393.179	393.179	3.46572	-93.3261	0.230015	180.963	373.526	242.634	186.101	186.101	186.101	-93.393	-2.11171	-2.27248	45.4047	3.22263	-0.186519	0.297716	0.099868	1.52864	154.839	-0.0732376	-8.33737	0	0	-0.0726686
484	0	6.57899	0	0	6.61706	1.60221	-6.13587	-0.164361	-0.0155443	-0.166848	-9.69382	3.55E-15	-3.21032	0	0	0.00153591	5.35484	-23.7548	1.55827	73.9132	348.679	645.735	393.016	393.016	393.016	3.20655	-94.7203	0.0232311	193.219	372.435	244.995	186.101	186.101	186.101	-94.7773	-2.08633	-1.94736	45.6049	3.28813	-0.321572	0.275835	0.0964122	1.52571	180.615	-1.19196	-10.1088	0	0	-0.0718039
485	0	6.46339	0	0	6.49417	1.54498	-5.56792	-0.155787	-0.0150162	-0.179997	-8.18548	2.91E-15	-3.15543	0	0	0.00208502	5.29589	-24.0109	1.47046	75.3279	348.365	645.494	392.859	392.859	392.859	2.91519	-96.0207	-0.208434	204.589	371.191	247.33	186.101	186.101	186.101	-96.0672	-2.04635	-1.59178	45.7726	3.33946	-0.440964	0.253428	0.0934438	1.52092	206.303	-1.75834	-11.7833	0	0	-0.067942
486	0	6.36933	0	0	6.39391	1.48943	-5.01563	-0.147097	-0.0136621	-0.192529	-6.63445	-2.91E-15	-2.88746	0	0	0.00221233	5.23505	-24.2437	1.35367	76.7185	348.024	645.158	392.709	392.709	392.709	2.59365	-97.2149	-0.466582	215	369.801	249.564	186.101	186.101	186.101	-97.2508	-1.99384	-1.20647	45.9093	3.37826	-0.541268	0.231224	0.0913909	1.51506	231.179	-1.64435	-13.2971	0	0	-0.0611242
487	0	6.29626	0	0	6.31572	1.43672	-4.49062	-0.138536	-0.0116218	-0.203879	-5.0843	5.82E-16	-2.43486	0	0	0.00196168	5.17205	-24.4544	1.20571	78.0963	347.653	644.734	392.567	392.567	392.567	2.24626	-98.2901	-0.750666	224.385	368.282	251.618	186.101	186.101	186.101	-98.3155	-1.93139	-0.794681	46.0169	3.40642	-0.61952	0.210373	0.0904032	1.50877	254.2	-0.892289	-14.576	0	0	-0.0514937
488	0	6.24221	0	0	6.25755	1.38814	-4.00618	-0.13043	-0.00906946	-0.213605	-3.59579	2.33E-16	-1.84098	0	0	0.00144368	5.1064	-24.644	1.02534	79.4713	347.245	644.228	392.433	392.433	392.433	1.87914	-99.2328	-1.0578	232.688	366.655	253.416	186.101	186.101	186.101	-99.2488	-1.86195	-0.361954	46.0969	3.42602	-0.673511	0.191713	0.0906053	1.50264	274.453	0.449858	-15.5696	0	0	-0.0394573
489	0	6.20383	0	0	6.21599	1.34511	-3.57653	-0.123043	-0.0062104	-0.221068	-2.23152	1.16E-16	-1.15968	0	0	0.000816963	5.03746	-24.8134	0.81215	80.8511	346.796	643.646	392.309	392.309	392.309	1.49964	-100.03	-1.38317	239.86	364.947	254.885	186.101	186.101	186.101	-100.038	-1.78869	0.0845301	46.1509	3.43906	-0.701622	0.176689	0.0922527	1.49751	290.688	2.35081	-16.2374	0	0	-0.0255646
490	0	6.17668	0	0	6.18647	1.309	-3.21564	-0.116653	-0.00322774	-0.225858	-1.05958	8.88E-16	-0.44528	0	0	0.000247734	4.96448	-24.9632	0.56683	82.2408	346.301	642.994	392.196	392.197	392.196	1.11562	-100.67	-1.72054	245.868	363.188	255.962	186.101	186.101	186.101	-100.671	-1.71479	0.53662	46.1805	3.44761	-0.703131	0.166168	0.095609	1.49396	301.981	4.83054	-16.5689	0	0	-0.0105876
491	0	6.15554	0	0	6.16365	1.28105	-2.93616	-0.111475	-0.000286626	-0.227411	-0.14203	-2.18E-16	0.251804	0	0	-0.000127062	4.8866	-25.094	0.290936	83.6426	345.76	642.276	392.096	392.096	392.096	0.734838	-101.142	-2.06299	250.691	361.409	256.59	186.101	186.101	186.101	-101.138	-1.6434	0.986054	46.1871	3.45373	-0.678068	0.161463	0.100795	1.49248	307.202	7.88191	-16.5565	0	0	0.00461319
492	0	6.1347	0	0	6.14178	1.26228	-2.74839	-0.107679	0.00250745	-0.225437	0.466436	2.33E-15	0.893794	0	0	-0.000232536	4.80298	-25.2058	-0.0129179	85.0562	345.169	641.499	392.009	392.009	392.009	0.364404	-101.438	-2.40355	254.325	359.639	256.729	186.101	186.101	186.101	-101.431	-1.57742	1.42506	46.1718	3.45916	-0.627308	0.163248	0.108036	1.49334	305.659	11.5769	-16.2198	0	0	0.0190566
493	0	6.10845	0	0	6.11506	1.25339	-2.65939	-0.105413	0.00514916	-0.219679	0.718777	1.22E-15	1.46251	0	0	-6.73E-05	4.71279	-25.2987	-0.341278	86.4778	344.532	640.666	391.937	391.937	391.937	0.0103906	-101.554	-2.73591	256.782	357.906	256.353	186.101	186.101	186.101	-101.546	-1.51955	1.84695	46.1359	3.46564	-0.55255	0.172261	0.117462	1.4969	296.733	16.0368	-15.5893	0	0	0.0317695
494	0	6.07141	0	0	6.07804	1.25469	-2.67242	-0.104739	0.00762975	-0.209988	0.583171	-1.46E-15	1.95086	0	0	0.000307411	4.61535	-25.3725	-0.689946	87.9009	343.851	639.783	391.879	391.879	391.879	-0.322268	-101.489	-3.05483	258.091	356.235	255.454	186.101	186.101	186.101	-101.481	-1.47217	2.24634	46.0802	3.47445	-0.456097	0.188933	0.129207	1.50303	280.094	21.3826	-14.7072	0	0	0.0417947
495	0	6.01868	0	0	6.02584	1.2661	-2.78656	-0.105802	0.01008	-0.196599	0.0278051	4.66E-16	2.37627	0	0	0.000787817	4.5101	-25.4266	-1.05401	89.3163	343.133	638.854	391.836	391.836	391.836	-0.629834	-101.246	-3.35638	258.298	354.648	254.042	186.101	186.101	186.101	-101.239	-1.43734	2.61934	46.0056	3.4867	-0.341001	0.212851	0.143223	1.51154	256.043	27.7349	-13.634	0	0	0.048357
496	0	5.94655	0	0	5.95473	1.28714	-2.99707	-0.10863	0.0126009	-0.179666	-0.958789	-1.16E-16	2.7621	0	0	0.00125848	4.39671	-25.4604	-1.42811	90.7123	342.385	637.884	391.808	391.808	391.808	-0.909534	-100.833	-3.6379	257.467	353.161	252.144	186.101	186.101	186.101	-100.827	-1.41675	2.96319	45.9127	3.50307	-0.210711	0.243875	0.159391	1.52245	224.901	35.1564	-12.4277	0	0	0.0507888
497	0	5.85267	0	0	5.8624	1.317	-3.2956	-0.113327	0.0152571	-0.159851	-2.38344	1.16E-16	3.13336	0	0	0.00161433	4.27506	-25.4732	-1.80653	92.075	341.618	636.88	391.793	391.793	391.793	-1.15931	-100.262	-3.89772	255.675	351.791	249.805	186.101	186.101	186.101	-100.258	-1.41165	3.27602	45.8021	3.52391	-0.0691532	0.280667	0.177288	1.53572	187.812	43.5609	-11.1573	0	0	0.0487721
498	0	5.73669	0	0	5.74853	1.35458	-3.67111	-0.119823	0.0181614	-0.137808	-4.22138	-1.98E-15	3.51938	0	0	0.00179392	4.14526	-25.4641	-2.18338	93.3887	340.846	635.847	391.79	391.79	391.79	-1.3777	-99.5503	-4.13479	253.016	350.549	247.086	186.101	186.101	186.101	-99.5474	-1.42275	3.55644	45.674	3.54927	0.0795155	0.321568	0.19637	1.55079	146.199	52.8051	-9.88953	0	0	0.0422584
499	0	5.60072	0	0	5.61523	1.39862	-4.11076	-0.127992	0.0212307	-0.114521	-6.42302	2.33E-16	3.92474	0	0	0.00178078	4.0076	-25.4321	-2.55281	94.6364	340.081	634.792	391.797	391.797	391.797	-1.56347	-98.7188	-4.34828	249.592	349.447	244.062	186.101	186.101	186.101	-98.7168	-1.45006	3.8031	45.5285	3.57895	0.23099	0.364353	0.215831	1.5676	101.963	62.5272	-8.68365	0	0	0.0315622
500	0	5.44956	0	0	5.46722	1.4478	-4.60107	-0.137476	0.0243707	-0.0909658	-8.89622	-1.40E-15	4.34113	0	0	0.00162676	3.86268	-25.3761	-2.90927	95.7997	339.338	633.724	391.81	391.81	391.81	-1.7157	-97.7932	-4.53694	245.514	348.495	240.817	186.101	186.101	186.101	-97.7914	-1.49263	4.01438	45.3655	3.61253	0.381074	0.406581	0.234681	1.58577	57.1957	72.2492	-7.58635	0	0	0.0173196
501	0	5.29052	0	0	5.31186	1.50079	-5.12871	-0.147743	0.027294	-0.0682628	-11.5127	-1.22E-15	4.72798	0	0	0.00142847	3.71123	-25.295	-3.24759	96.8597	338.633	632.649	391.828	391.828	391.828	-1.83374	-96.802	-4.69902	240.897	347.701	237.443	186.101	186.101	186.101	-96.7996	-1.54844	4.18828	45.1846	3.64936	0.525771	0.445333	0.251995	1.60485	14.2612	81.427	-6.63951	0	0	0.000522403
502	0	5.1331	0	0	5.15849	1.55638	-5.68118	-0.158026	0.029689	-0.0474098	-14.1102	2.80E-15	5.03087	0	0	0.00131646	3.55422	-25.1879	-3.56323	97.7967	337.981	631.576	391.846	391.846	391.846	-1.91754	-95.7753	-4.83219	235.857	347.072	234.033	186.101	186.101	186.101	-95.7715	-1.6143	4.32281	44.9852	3.68872	0.661438	0.477779	0.266716	1.62429	-24.5808	89.4614	-5.86457	0	0	-0.0175987
503	0	4.98765	0	0	5.01753	1.61342	-6.24698	-0.167562	0.0311708	-0.0293377	-16.5261	4.19E-15	5.1837	0	0	0.00139899	3.39279	-25.0534	-3.85247	98.591	337.396	630.514	391.861	391.861	391.861	-1.96805	-94.7427	-4.93406	230.503	346.609	230.673	186.101	186.101	186.101	-94.7369	-1.68598	4.41652	44.7664	3.72973	0.784992	0.501474	0.278002	1.64388	-57.3478	95.8274	-5.26924	0	0	-0.0356639
504	0	4.86445	0	0	4.89916	1.67085	-6.81546	-0.175607	0.0315102	-0.0146122	-18.6128	-4.78E-15	5.14061	0	0	0.00174597	3.22827	-24.8906	-4.11249	99.2224	336.891	629.469	391.87	391.87	391.87	-1.98772	-93.7318	-5.00272	224.934	346.311	227.441	186.101	186.101	186.101	-93.7235	-1.75849	4.46934	44.5274	3.77146	0.894022	0.514939	0.285142	1.66295	-82.7489	100.124	-4.83385	0	0	-0.0523611
505	0	4.77229	0	0	4.8122	1.72766	-7.37647	-0.181737	0.030602	-0.00354648	-20.2759	-2.39E-15	4.88144	0	0	0.00235792	3.06203	-24.6983	-4.34137	99.6709	336.479	628.45	391.87	391.87	391.87	-1.98063	-92.766	-5.03746	219.239	346.169	224.399	186.101	186.101	186.101	-92.7551	-1.82655	4.48315	44.2667	3.81308	0.986675	0.517365	0.287764	1.68108	-100.133	102.188	-4.52777	0	0	-0.0665069
506	0	4.7178	0	0	4.76334	1.78287	-7.92027	-0.185793	0.0286017	0.00400968	-21.473	-1.98E-15	4.42848	0	0	0.00319295	2.89565	-24.4753	-4.53814	99.9168	336.17	627.462	391.859	391.859	391.859	-1.95255	-91.8637	-5.0389	213.488	346.168	221.593	186.101	186.101	186.101	-91.8502	-1.885	4.46194	43.9831	3.85359	1.06185	0.509337	0.285847	1.69794	-109.815	102.067	-4.30199	0	0	-0.0773559
507	0	4.70523	0	0	4.75682	1.8355	-8.4374	-0.187837	0.0257201	0.00846248	-22.2072	-4.41E-15	3.82605	0	0	0.00417223	2.73067	-24.2208	-4.7027	99.9413	335.971	626.511	391.834	391.834	391.834	-1.91044	-91.0382	-5.00906	207.734	346.291	219.053	186.101	186.101	186.101	-91.0224	-1.92923	4.41155	43.6754	3.89203	1.11908	0.492558	0.279708	1.71332	-112.818	99.9832	-4.10266	0	0	-0.0845637
508	0	4.73628	0	0	4.79437	1.88463	-8.91884	-0.188065	0.0223547	0.0104041	-22.5127	-3.00E-15	3.14561	0	0	0.00521599	2.5686	-23.934	-4.8355	99.7268	335.89	625.601	391.797	391.797	391.797	-1.86185	-90.2976	-4.95104	202.015	346.514	216.793	186.101	186.101	186.101	-90.2802	-1.95541	4.33898	43.3423	3.92756	1.1582	0.468809	0.26974	1.72657	-110.444	96.2843	-3.88745	0	0	-0.088114
509	0	4.81036	0	0	4.87537	1.9294	-9.35638	-0.186694	0.0187804	0.0105422	-22.4374	-2.78E-15	2.44856	0	0	0.00622715	2.41094	-23.6143	-4.93763	99.2577	335.931	624.736	391.745	391.745	391.745	-1.81406	-89.6458	-4.86851	196.356	346.816	214.815	186.101	186.101	186.101	-89.6273	-1.96074	4.25157	42.9829	3.95921	1.17955	0.440551	0.256542	1.73746	-104.328	91.3186	-3.61659	0	0	-0.088422
510	0	4.92463	0	0	4.99689	1.96904	-9.74292	-0.184052	0.0152893	0.00947059	-22.047	1.70E-15	1.79192	0	0	0.00711505	2.259	-23.2615	-5.01034	98.5204	336.095	623.918	391.681	391.681	391.681	-1.77347	-89.0825	-4.76531	190.769	347.175	213.111	186.101	186.101	186.101	-89.0638	-1.94354	4.15614	42.5964	3.98611	1.18349	0.409646	0.240688	1.74565	-95.8458	85.4415	-3.27299	0	0	-0.0859828
511	0	5.07427	0	0	5.15392	2.00294	-10.0729	-0.180365	0.0120236	0.00770937	-21.4015	-2.55E-15	1.20837	0	0	0.00779143	2.11402	-22.8759	-5.05518	97.5039	336.382	623.149	391.606	391.606	391.606	-1.74498	-88.6043	-4.64514	185.258	347.57	211.663	186.101	186.101	186.101	-88.586	-1.90329	4.05844	42.1825	4.0074	1.17052	0.377976	0.222734	1.75067	-86.2577	78.9355	-2.85178	0	0	-0.0815026
512	0	5.25266	0	0	5.33967	2.03066	-10.3421	-0.176047	0.00901899	0.00565723	-20.5814	2.42E-15	0.710827	0	0	0.00819843	1.977	-22.458	-5.0736	96.2002	336.79	622.431	391.522	391.522	391.522	-1.73183	-88.2051	-4.51148	179.823	347.986	210.449	186.101	186.101	186.101	-88.1879	-1.84059	3.96297	41.7416	4.02218	1.14107	0.347243	0.203239	1.75272	-76.6304	72.0135	-2.35435	0	0	-0.0757872
513	0	5.45215	0	0	5.54615	2.0519	-10.548	-0.171374	0.00634777	0.00356817	-19.6542	1.43E-15	0.307349	0	0	0.00831763	1.84878	-22.0088	-5.06687	94.6046	337.316	621.764	391.431	391.431	391.431	-1.73582	-87.8769	-4.36757	174.457	348.408	209.441	186.101	186.101	186.101	-87.8613	-1.75696	3.87296	41.2741	4.0296	1.09534	0.318431	0.182821	1.75163	-67.6314	64.9295	-1.80674	0	0	-0.0695253
514	0	5.66439	0	0	5.76474	2.06648	-10.6893	-0.166706	0.0040194	0.00162735	-18.6936	-2.82E-15	-0.00477168	0	0	0.00816912	1.72999	-21.5297	-5.03609	92.7156	337.953	621.15	391.335	391.335	391.335	-1.75732	-87.6106	-4.21627	169.153	348.825	208.612	186.101	186.101	186.101	-87.5971	-1.65458	3.79052	40.7812	4.02883	1.03336	0.292458	0.161954	1.74762	-59.8145	57.8495	-1.23055	0	0	-0.0634495
515	0	5.8811	0	0	5.98685	2.0744	-10.7659	-0.162216	0.00208215	-9.05E-06	-17.7508	-2.70E-15	-0.227761	0	0	0.00779377	1.62107	-21.0225	-4.98202	90.5352	338.696	620.588	391.239	391.239	391.239	-1.79568	-87.3965	-4.06011	163.903	349.228	207.932	186.101	186.101	186.101	-87.3856	-1.53606	3.71672	40.2643	4.01903	0.954906	0.269849	0.141283	1.74082	-53.4943	51.0038	-0.660492	0	0	-0.0581521
516	0	6.09455	0	0	6.20444	2.07574	-10.7789	-0.15814	0.000523238	-0.00136945	-16.8759	-2.46E-15	-0.371903	0	0	0.00724673	1.52233	-20.4892	-4.9052	88.0686	339.537	620.078	391.144	391.144	391.144	-1.84932	-87.2255	-3.90113	158.698	349.612	207.375	186.101	186.101	186.101	-87.2175	-1.40422	3.65173	39.7254	3.99943	0.859638	0.250749	0.12134	1.73147	-48.7075	44.5654	-0.129395	0	0	-0.0539594
517	0	6.29795	0	0	6.41049	2.07069	-10.73	-0.154533	-0.000638977	-0.0023511	-16.0949	-1.92E-15	-0.445353	0	0	0.00657833	1.43395	-19.9324	-4.80604	85.3239	340.466	619.619	391.054	391.054	391.054	-1.91618	-87.0889	-3.74087	153.532	349.972	206.914	186.101	186.101	186.101	-87.084	-1.26182	3.59507	39.1665	3.96927	0.747163	0.235364	0.102484	1.71992	-45.5246	38.6417	0.341602	0	0	-0.0512114
518	0	6.48571	0	0	6.5993	2.0595	-10.6216	-0.151523	-0.00145316	-0.00313603	-15.4316	4.22E-15	-0.463479	0	0	0.00583684	1.35601	-19.3546	-4.68476	82.3123	341.477	619.209	390.973	390.973	390.973	-1.99375	-86.9789	-3.58037	148.398	350.307	206.529	186.101	186.101	186.101	-86.9776	-1.11143	3.54565	38.5898	3.92784	0.617084	0.223089	0.0851709	1.70673	-43.571	33.3619	0.723953	0	0	-0.0496782
519	0	6.6538	0	0	6.76668	2.04249	-10.4568	-0.149039	-0.00191479	-0.00367717	-14.8836	-4.44E-16	-0.435402	0	0	0.00505415	1.28859	-18.7584	-4.54173	79.0469	342.559	618.847	390.903	390.903	390.903	-2.07955	-86.8894	-3.42026	143.292	350.616	206.202	186.101	186.101	186.101	-86.8917	-0.955352	3.50218	37.9978	3.87441	0.469279	0.21366	0.0697275	1.69209	-42.6908	28.8125	1.00294	0	0	-0.0493076
520	0	6.79939	0	0	6.90996	2.02002	-10.2387	-0.14711	-0.00214638	-0.00411527	-14.451	-2.51E-16	-0.380356	0	0	0.00426124	1.23169	-18.1464	-4.37746	75.5425	343.705	618.528	390.849	390.849	390.849	-2.17116	-86.8152	-3.26087	138.211	350.902	205.916	186.101	186.101	186.101	-86.8213	-0.79549	3.46317	37.3928	3.80839	0.303909	0.206616	0.0560357	1.67669	-42.5461	24.8609	1.19234	0	0	-0.049774
521	0	6.92117	0	0	7.02785	1.99248	-9.97112	-0.145635	-0.00210813	-0.00452056	-14.1167	-1.05E-15	-0.300847	0	0	0.00347166	1.18532	-17.5214	-4.19265	71.8152	344.905	618.25	390.813	390.813	390.813	-2.26638	-86.7523	-3.10222	133.15	351.166	205.661	186.101	186.101	186.101	-86.7624	-0.633409	3.42718	36.777	3.72918	0.121485	0.201261	0.0442875	1.66091	-42.7732	21.5776	1.28169	0	0	-0.0506468
522	0	7.01875	0	0	7.12019	1.96033	-9.65809	-0.14454	-0.00195902	-0.00489894	-13.8642	-3.53E-15	-0.215919	0	0	0.0027054	1.14949	-16.8858	-3.98839	67.8816	346.153	618.009	390.798	390.798	390.798	-2.36331	-86.6978	-2.94422	128.109	351.413	205.428	186.101	186.101	186.101	-86.7119	-0.470347	3.39285	36.1524	3.63627	-0.0769767	0.197301	0.0341281	1.6452	-43.2139	18.7178	1.30686	0	0	-0.0517582
523	0	7.09262	0	0	7.18766	1.92405	-9.30414	-0.143777	-0.00171976	-0.00530432	-13.6795	-4.02E-15	-0.131084	0	0	0.00197434	1.12413	-16.2419	-3.76604	63.7585	347.44	617.799	390.806	390.806	390.805	-2.46028	-86.6495	-2.78662	123.085	351.645	205.211	186.101	186.101	186.101	-86.6676	-0.307268	3.3589	35.5209	3.52929	-0.290095	0.194424	0.0253689	1.62988	-43.6786	16.1828	1.28238	0	0	-0.0528769
524	0	7.14377	0	0	7.23158	1.88415	-8.91414	-0.143246	-0.00152817	-0.00577198	-13.5441	3.75E-15	-0.0621105	0	0	0.00129743	1.10913	-15.5916	-3.52718	59.4627	348.759	617.616	390.838	390.838	390.838	-2.55588	-86.6056	-2.6291	118.076	351.868	205.005	186.101	186.101	186.101	-86.6278	-0.144896	3.32419	34.884	3.40795	-0.516186	0.192246	0.0177269	1.61518	-44.006	13.8034	1.22967	0	0	-0.0538249
525	0	7.17371	0	0	7.25369	1.84119	-8.49317	-0.142907	-0.00136152	-0.00628467	-13.4475	3.36E-15	-0.00886815	0	0	0.00068267	1.10428	-14.937	-3.27363	55.0104	350.103	617.455	390.897	390.897	390.897	-2.64905	-86.565	-2.47137	113.079	352.084	204.807	186.101	186.101	186.101	-86.5912	0.0162506	3.28783	34.2431	3.27214	-0.753307	0.190573	0.0110537	1.6011	-44.1471	11.5391	1.15505	0	0	-0.054554
526	0	7.18422	0	0	7.25603	1.79568	-8.0463	-0.142679	-0.0013398	-0.00688656	-13.3761	-1.01E-16	0.0162111	0	0	0.00014753	1.10926	-14.2794	-3.00725	50.4175	351.464	617.311	390.983	390.983	390.983	-2.73901	-86.5266	-2.31318	108.093	352.298	204.615	186.101	186.101	186.101	-86.5568	0.175798	3.24914	33.5992	3.12195	-0.99948	0.189088	0.00500065	1.58787	-43.9872	9.22845	1.0764	0	0	-0.0549631
527	0	7.17723	0	0	7.2408	1.74816	-7.57853	-0.142528	-0.00143037	-0.0075581	-13.322	-1.85E-15	0.016473	0	0	-0.00030549	1.12368	-13.6203	-2.72992	45.6991	352.837	617.18	391.096	391.096	391.096	-2.82527	-86.4898	-2.15447	103.115	352.511	204.427	186.101	186.101	186.101	-86.5239	0.333499	3.20777	32.9534	2.95748	-1.25271	0.187683	-0.000476184	1.57564	-43.5346	6.8805	0.995258	0	0	-0.0550795
528	0	7.15476	0	0	7.21028	1.6991	-7.09462	-0.142391	-0.0016581	-0.00825749	-13.2752	-1.67E-15	-0.00880555	0	0	-0.000673374	1.14699	-12.9608	-2.44346	40.8698	354.214	617.057	391.237	391.237	391.237	-2.90767	-86.454	-1.99527	98.1415	352.726	204.242	186.101	186.101	186.101	-86.4919	0.489178	3.16361	32.3064	2.7792	-1.51116	0.186271	-0.00553875	1.56415	-42.8279	4.47406	0.915673	0	0	-0.0549739
529	0	7.11897	0	0	7.16669	1.64896	-6.59894	-0.142217	-0.0020178	-0.00898917	-13.2279	3.02E-15	-0.056018	0	0	-0.000959796	1.17858	-12.3019	-2.14955	35.9432	355.589	616.936	391.405	391.405	391.405	-2.98619	-86.4187	-1.83576	93.17	352.943	204.061	186.101	186.101	186.101	-86.4602	0.642704	3.11677	31.6589	2.5876	-1.77322	0.184613	-0.0102208	1.55343	-41.8357	2.04764	0.836346	0	0	-0.054599
530	0	7.07172	0	0	7.11215	1.59812	-6.09533	-0.142011	-0.0024677	-0.00972421	-13.1788	7.76E-16	-0.117048	0	0	-0.00117632	1.2178	-11.6443	-1.84972	30.9324	356.956	616.815	391.599	391.599	391.599	-3.06104	-86.3834	-1.6763	88.1972	353.162	203.881	186.101	186.101	186.101	-86.4285	0.793971	3.06761	31.0114	2.38334	-2.0375	0.182626	-0.0146115	1.54363	-40.5863	-0.383614	0.761141	0	0	-0.0539875
531	0	7.0149	0	0	7.04857	1.54692	-5.58726	-0.141704	-0.00296442	-0.0104476	-13.1207	1.88E-15	-0.183739	0	0	-0.00133616	1.26398	-10.9886	-1.54543	25.8497	358.31	616.689	391.819	391.819	391.819	-3.13249	-86.3476	-1.51727	83.2199	353.383	203.701	186.101	186.101	186.101	-86.3961	0.942868	3.01655	30.3645	2.16724	-2.30281	0.180146	-0.0186708	1.53453	-39.0766	-2.72744	0.685004	0	0	-0.0530876
532	0	6.95016	0	0	6.97767	1.49567	-5.07773	-0.14135	-0.0034228	-0.0111608	-13.0599	3.84E-15	-0.244547	0	0	-0.00145789	1.31642	-10.3355	-1.23803	20.7065	359.645	616.555	392.062	392.062	392.062	-3.20083	-86.3109	-1.35917	78.2346	353.605	203.522	186.101	186.101	186.101	-86.3627	1.08925	2.9641	29.7189	1.94024	-2.56819	0.177079	-0.0222828	1.52637	-37.3134	-4.86647	0.603647	0	0	-0.0518359
533	0	6.8789	0	0	6.90097	1.44464	-4.56957	-0.140953	-0.00387408	-0.0118638	-12.9993	-2.19E-15	-0.301244	0	0	-0.00154537	1.37455	-9.68514	-0.928842	15.5132	360.956	616.411	392.326	392.326	392.326	-3.26615	-86.2726	-1.20233	73.2383	353.828	203.339	186.101	186.101	186.101	-86.3276	1.23293	2.91056	29.0749	1.70323	-2.83279	0.173186	-0.0253777	1.519	-35.2555	-6.77449	0.517391	0	0	-0.0501422
534	0	6.80261	0	0	6.81984	1.39407	-4.06533	-0.140565	-0.00426224	-0.0125501	-12.9482	3.47E-15	-0.349687	0	0	-0.0016075	1.43776	-9.03789	-0.619258	10.2794	362.238	616.252	392.608	392.608	392.608	-3.32854	-86.2325	-1.04709	68.2278	354.05	203.152	186.101	186.101	186.101	-86.2905	1.37374	2.85618	28.4332	1.4574	-3.09581	0.168474	-0.0278613	1.51249	-32.9442	-8.36056	0.420369	0	0	-0.0479931
535	0	6.72246	0	0	6.73557	1.3442	-3.56743	-0.140244	-0.00465159	-0.0132118	-12.9169	3.51E-15	-0.399415	0	0	-0.00163656	1.50563	-8.39388	-0.310774	5.01395	363.489	616.078	392.906	392.906	392.906	-3.38794	-86.1899	-0.893694	63.2001	354.272	202.959	186.101	186.101	186.101	-86.2508	1.51147	2.80108	27.7943	1.20381	-3.35638	0.163027	-0.0296932	1.50715	-30.4328	-9.64297	0.312461	0	0	-0.0454479
536	0	6.6399	0	0	6.64953	1.29524	-3.07807	-0.140051	-0.00505386	-0.013873	-12.9155	-2.69E-15	-0.456653	0	0	-0.00162559	1.57779	-7.75317	-0.00495125	-0.275444	364.704	615.887	393.217	393.218	393.217	-3.44431	-86.1448	-0.742347	58.1522	354.494	202.758	186.101	186.101	186.101	-86.2085	1.64598	2.74539	27.1587	0.943647	-3.61364	0.156693	-0.0309182	1.50291	-27.6921	-10.6513	0.189879	0	0	-0.0424747
537	0	6.55647	0	0	6.56325	1.24738	-2.59928	-0.140015	-0.00549928	-0.014521	-12.9497	-1.31E-15	-0.529249	0	0	-0.0015626	1.65397	-7.11574	0.296441	-5.58171	365.881	615.678	393.538	393.538	393.538	-3.49771	-86.0975	-0.593273	53.0816	354.715	202.55	186.101	186.101	186.101	-86.1638	1.77715	2.68928	26.5269	0.678095	-3.86656	0.149736	-0.0314842	1.49978	-24.8307	-11.3903	0.0476043	0	0	-0.0392126
538	0	6.47406	0	0	6.47856	1.20078	-2.13275	-0.140171	-0.00603138	-0.0151221	-13.0225	8.19E-16	-0.624886	0	0	-0.00143393	1.73394	-6.48152	0.591517	-10.8984	367.019	615.449	393.865	393.865	393.865	-3.54839	-86.0485	-0.446849	47.9859	354.935	202.334	186.101	186.101	186.101	-86.1172	1.90491	2.63314	25.8995	0.408473	-4.11397	0.14251	-0.031378	1.49783	-22.0002	-11.8905	-0.116286	0	0	-0.0358665
539	0	6.39487	0	0	6.39763	1.15556	-1.67971	-0.140506	-0.00667369	-0.0156695	-13.1285	-1.72E-15	-0.746216	0	0	-0.00122927	1.81754	-5.85042	0.87839	-16.2196	368.117	615.202	394.195	394.195	394.195	-3.59691	-85.9988	-0.303666	42.8632	355.151	202.112	186.101	186.101	186.101	-86.0699	2.02924	2.57768	25.277	0.13612	-4.35471	0.135098	-0.0307595	1.49705	-19.2495	-12.2508	-0.298244	0	0	-0.0325554
540	0	6.32145	0	0	6.32291	1.11178	-1.24099	-0.140975	-0.00738543	-0.0161315	-13.2557	-2.89E-15	-0.886366	0	0	-0.000947968	1.90464	-5.22238	1.1551	-21.5393	369.172	614.935	394.525	394.525	394.525	-3.64413	-85.95	-0.164551	37.712	355.362	201.888	186.101	186.101	186.101	-86.0233	2.15014	2.52395	24.6598	-0.137672	-4.58743	0.127809	-0.0295309	1.4972	-16.7016	-12.4393	-0.49805	0	0	-0.029406
541	0	6.25636	0	0	6.25699	1.06949	-0.817002	-0.141472	-0.00813277	-0.0164746	-13.3832	3.17E-15	-1.035	0	0	-0.000594356	1.99506	-4.59735	1.41973	-26.8516	370.186	614.65	394.852	394.852	394.852	-3.69114	-85.9035	-0.0305493	32.5316	355.565	201.665	186.101	186.101	186.101	-85.979	2.26762	2.47328	24.0484	-0.411404	-4.81075	0.120983	-0.0278868	1.49821	-14.4821	-12.5415	-0.703479	0	0	-0.0266138
542	0	6.20227	0	0	6.20243	1.02869	-0.407875	-0.141947	-0.00887118	-0.0166928	-13.4947	-3.86E-16	-1.17791	0	0	-0.000182212	2.08865	-3.97534	1.67048	-32.1506	371.157	614.347	395.174	395.174	395.174	-3.7391	-85.8612	0.097144	27.3215	355.757	201.446	186.101	186.101	186.101	-85.9389	2.38162	2.42712	23.4431	-0.683795	-5.02325	0.11476	-0.0257312	1.49993	-12.6304	-12.5426	-0.906772	0	0	-0.0241996
543	0	6.16151	0	0	6.16149	0.989377	-0.0136185	-0.142287	-0.00953159	-0.0168185	-13.5685	1.24E-15	-1.29752	0	0	0.000266331	2.18514	-3.35646	1.9057	-37.4295	372.086	614.028	395.49	395.49	395.49	-3.78913	-85.8244	0.217324	22.082	355.935	201.235	186.101	186.101	186.101	-85.9044	2.49204	2.3869	22.8443	-0.953258	-5.22351	0.109257	-0.0232512	1.50213	-11.1532	-12.4847	-1.09708	0	0	-0.0221812
544	0	6.13589	0	0	6.13602	0.951559	0.365643	-0.142455	-0.00998078	-0.0167995	-13.5932	8.23E-16	-1.37113	0	0	0.000718717	2.28419	-2.7409	2.12389	-42.6813	372.973	613.693	395.796	395.796	395.796	-3.8421	-85.7941	0.328881	16.8135	356.096	201.036	186.101	186.101	186.101	-85.8764	2.59868	2.35387	22.2523	-1.21841	-5.4101	0.104762	-0.0204251	1.50458	-10.1783	-12.3132	-1.26009	0	0	-0.0206532
545	0	6.12671	0	0	6.12721	0.915279	0.729452	-0.142411	-0.0102032	-0.0166431	-13.5617	2.91E-17	-1.3915	0	0	0.00115122	2.38536	-2.12901	2.32383	-47.898	373.817	613.344	396.092	396.092	396.092	-3.89833	-85.7704	0.431059	11.5166	356.24	200.847	186.101	186.101	186.101	-85.8552	2.70123	2.32867	21.6673	-1.47778	-5.5816	0.101385	-0.0174131	1.50722	-9.73262	-12.0808	-1.38625	0	0	-0.0196637
546	0	6.13457	0	0	6.13563	0.880622	1.07694	-0.14217	-0.0101989	-0.0163698	-13.4768	3.17E-15	-1.35823	0	0	0.00154476	2.4881	-1.52124	2.50454	-53.0709	374.618	612.981	396.378	396.378	396.378	-3.95756	-85.7529	0.523523	6.19216	356.365	200.671	186.101	186.101	186.101	-85.8404	2.79927	2.31132	21.0896	-1.72995	-5.73665	0.0990103	-0.0144375	1.50994	-9.77358	-11.8608	-1.47173	0	0	-0.0191943
547	0	6.15935	0	0	6.1612	0.847721	1.40673	-0.141765	-0.010002	-0.0159439	-13.3477	2.89E-15	-1.2797	0	0	0.00189055	2.59174	-0.918219	2.66527	-58.1902	375.374	612.606	396.653	396.653	396.653	-4.01885	-85.7404	0.606366	0.841302	356.474	200.503	186.101	186.101	186.101	-85.8307	2.89227	2.30117	20.5194	-1.97361	-5.87388	0.0977947	-0.0116236	1.5128	-10.3789	-11.6993	-1.51635	0	0	-0.0193469
548	0	6.20053	0	0	6.20333	0.816735	1.71726	-0.141284	-0.00969616	-0.0154142	-13.1919	-3.97E-15	-1.17325	0	0	0.00219212	2.69555	-0.320708	2.80559	-63.2455	376.086	612.22	396.917	396.917	396.917	-4.08083	-85.7313	0.680101	-4.53462	356.57	200.342	186.101	186.101	186.101	-85.8243	2.97968	2.29703	19.9569	-2.20754	-5.99198	0.0975317	-0.00917319	1.5157	-11.4501	-11.6767	-1.53071	0	0	-0.0200415
549	0	6.25728	0	0	6.26113	0.787819	2.00694	-0.140814	-0.00938467	-0.0147851	-13.0279	-7.64E-16	-1.05776	0	0	0.00246033	2.79865	0.270408	2.92541	-68.2257	376.751	611.823	397.17	397.17	397.17	-4.14182	-85.7232	0.745368	-9.93389	356.656	200.184	186.101	186.101	186.101	-85.8191	3.06086	2.29744	19.4026	-2.43063	-6.08973	0.0979605	-0.00738082	1.51865	-12.8995	-11.9411	-1.52088	0	0	-0.0212431
550	0	6.32866	0	0	6.33365	0.76111	2.27442	-0.140413	-0.00915144	-0.0140919	-12.8708	2.99E-15	-0.948567	0	0	0.0027083	2.90015	0.854125	3.02495	-73.1189	377.367	611.414	397.412	397.412	397.412	-4.20011	-85.7142	0.802895	-15.3544	356.735	200.024	186.101	186.101	186.101	-85.8127	3.13519	2.3009	18.8566	-2.64199	-6.16607	0.0987409	-0.00628857	1.52182	-14.5797	-12.5269	-1.49865	0	0	-0.0227788
551	0	6.4138	0	0	6.42002	0.736702	2.51877	-0.140113	-0.0089939	-0.0133619	-12.7316	-2.83E-15	-0.84927	0	0	0.00294446	2.99904	1.42934	3.10478	-77.9131	377.931	610.995	397.644	397.644	397.644	-4.2541	-85.7019	0.853309	-20.7937	356.81	199.859	186.101	186.101	186.101	-85.8029	3.20209	2.30601	18.3195	-2.84081	-6.22008	0.0996554	-0.00587106	1.52525	-16.3812	-13.4009	-1.46896	0	0	-0.0244778
552	0	6.51204	0	0	6.51953	0.714635	2.73961	-0.139938	-0.00891195	-0.0126336	-12.6183	7.11E-16	-0.76001	0	0	0.00317702	3.09436	1.99492	3.16597	-82.5964	378.44	610.565	397.867	397.867	397.867	-4.30236	-85.6844	0.897138	-26.249	356.884	199.686	186.101	186.101	186.101	-85.7878	3.26099	2.31156	17.7915	-3.02655	-6.25125	0.100141	-0.00625103	1.52893	-18.074	-14.6194	-1.4309	0	0	-0.0260952
553	0	6.62294	0	0	6.63169	0.694922	2.93682	-0.1399	-0.00889174	-0.0118664	-12.5359	-2.31E-15	-0.678278	0	0	0.00341346	3.18508	2.54971	3.20997	-87.1572	378.891	610.123	398.08	398.08	398.08	-4.34346	-85.6601	0.934941	-31.7173	356.958	199.503	186.101	186.101	186.101	-85.7654	3.31135	2.31634	17.2732	-3.19877	-6.25938	0.0999958	-0.00726749	1.53276	-19.5932	-16.0979	-1.38087	0	0	-0.0275002
554	0	6.74621	0	0	6.75622	0.677526	3.11079	-0.139976	-0.00893761	-0.0111179	-12.4844	-3.89E-15	-0.602248	0	0	0.00366024	3.27024	3.09259	3.23878	-91.5846	379.28	609.669	398.285	398.285	398.285	-4.37605	-85.6276	0.96725	-37.1954	357.034	199.309	186.101	186.101	186.101	-85.7345	3.35267	2.31915	16.765	-3.3573	-6.24486	0.0987323	-0.00875673	1.53677	-20.7044	-17.7706	-1.32114	0	0	-0.0284125
555	0	6.88183	0	0	6.89305	0.662378	3.26223	-0.140194	-0.0090909	-0.0103686	-12.467	9.35E-16	-0.53373	0	0	0.00392529	3.34892	3.62253	3.25491	-95.8688	379.602	609.201	398.481	398.481	398.481	-4.39876	-85.5859	0.994705	-42.6796	357.113	199.102	186.101	186.101	186.101	-85.6939	3.38451	2.31873	16.2674	-3.50205	-6.20862	0.0960197	-0.010669	1.54093	-21.2633	-19.616	-1.25082	0	0	-0.0286926
556	0	7.02987	0	0	7.04227	0.649364	3.39231	-0.140481	-0.009263	-0.00968483	-12.4755	-9.39E-16	-0.462185	0	0	0.00420812	3.42034	4.13863	3.26131	-100.002	379.855	608.72	398.669	398.669	398.669	-4.41027	-85.5344	1.01796	-48.1664	357.195	198.885	186.101	186.101	186.101	-85.643	3.40651	2.31381	15.7808	-3.6332	-6.1522	0.0915102	-0.0127471	1.54525	-21.0617	-21.4891	-1.16965	0	0	-0.0281106
557	0	7.19057	0	0	7.2041	0.638348	3.50238	-0.140859	-0.00949553	-0.00907196	-12.5096	-2.70E-15	-0.390229	0	0	0.00451275	3.48386	4.64023	3.26149	-103.977	380.033	608.224	398.849	398.849	398.849	-4.40922	-85.4728	1.03785	-53.6521	357.281	198.656	186.101	186.101	186.101	-85.5814	3.41838	2.30298	15.3055	-3.75108	-6.07789	0.0848813	-0.0146929	1.54977	-19.9479	-23.2705	-1.08307	0	0	-0.0265427
558	0	7.36417	0	0	7.37876	0.629176	3.59401	-0.141274	-0.00974244	-0.00853936	-12.5608	-3.44E-15	-0.312951	0	0	0.00483628	3.53902	5.12688	3.25926	-107.79	380.135	607.714	399.021	399.021	399.02	-4.3943	-85.4013	1.05537	-59.1332	357.372	198.419	186.101	186.101	186.101	-85.5091	3.41995	2.28471	14.8416	-3.85611	-5.98848	0.0760773	-0.0163808	1.55414	-17.8615	-24.8635	-0.989935	0	0	-0.0239888
559	0	7.55081	0	0	7.56641	0.621682	3.66887	-0.14171	-0.00998412	-0.00813817	-12.6242	3.47E-15	-0.229959	0	0	0.00517547	3.58562	5.59843	3.25878	-111.439	380.158	607.189	399.184	399.184	399.184	-4.36409	-85.3199	1.07168	-64.6066	357.466	198.176	186.101	186.101	186.101	-85.4263	3.41117	2.25732	14.3891	-3.94905	-5.8874	0.0649301	-0.0174705	1.55876	-14.6805	-26.1306	-0.898556	0	0	-0.0203943
560	0	7.75053	0	0	7.76707	0.615712	3.72849	-0.142108	-0.0102157	-0.0078638	-12.6902	-1.22E-15	-0.145035	0	0	0.0055237	3.62371	6.05501	3.26427	-114.924	380.1	606.649	399.34	399.34	399.34	-4.31714	-85.2292	1.08825	-70.0694	357.564	197.927	186.101	186.101	186.101	-85.3333	3.39216	2.21888	13.9477	-4.03069	-5.7785	0.0515482	-0.0179117	1.56349	-10.4385	-27.0045	-0.81574	0	0	-0.0158825
561	0	7.96316	0	0	7.98058	0.611106	3.77448	-0.142462	-0.010428	-0.00774264	-12.755	2.82E-15	-0.0632752	0	0	0.00587409	3.65358	6.49706	3.27993	-118.249	379.961	606.095	399.489	399.489	399.489	-4.25209	-85.1296	1.10661	-75.5194	357.667	197.677	186.101	186.101	186.101	-85.2306	3.36311	2.16749	13.5168	-4.10195	-5.66588	0.0360655	-0.0177493	1.56824	-5.17289	-27.4678	-0.751075	0	0	-0.0105742
562	0	8.18835	0	0	8.20659	0.607728	3.80821	-0.142727	-0.0106232	-0.00781365	-12.8109	-1.78E-15	0.00723422	0	0	0.00621722	3.67577	6.92532	3.30973	-121.417	379.742	605.528	399.633	399.633	399.633	-4.16762	-85.0216	1.12839	-80.955	357.773	197.426	186.101	186.101	186.101	-85.1187	3.32435	2.10119	13.0956	-4.16395	-5.55379	0.0186975	-0.0167977	1.57326	1.047	-27.4345	-0.720763	0	0	-0.00458246
563	0	8.42551	0	0	8.44451	0.605447	3.83098	-0.142922	-0.0107492	-0.00806634	-12.8561	1.27E-15	0.0638936	0	0	0.00654553	3.69098	7.34078	3.35706	-124.435	379.444	604.95	399.771	399.771	399.771	-4.06266	-84.9058	1.15503	-86.3753	357.883	197.176	186.101	186.101	186.101	-84.998	3.27628	2.01832	12.6834	-4.21769	-5.44623	-3.18E-05	-0.0150336	1.57853	7.99073	-26.8403	-0.731928	0	0	0.00186093
564	0	8.67391	0	0	8.6936	0.604152	3.84391	-0.143066	-0.0108459	-0.00859173	-12.8881	3.90E-15	0.0964712	0	0	0.00685194	3.70013	7.74456	3.42479	-127.312	379.069	604.362	399.907	399.907	399.907	-3.93643	-84.7824	1.18782	-91.7803	357.997	196.928	186.101	186.101	186.101	-84.8689	3.21931	1.91747	12.2788	-4.26425	-5.34703	-0.0199151	-0.0125267	1.58415	15.5776	-25.6963	-0.804471	0	0	0.00867117
565	0	8.9327	0	0	8.95305	0.603751	3.84792	-0.143164	-0.0108411	-0.00930898	-12.9013	-1.76E-15	0.107802	0	0	0.00712755	3.70416	8.13791	3.51476	-130.054	378.621	603.768	400.043	400.043	400.043	-3.78862	-84.6519	1.22752	-97.171	358.113	196.684	186.101	186.101	186.101	-84.732	3.15389	1.7979	11.8809	-4.30464	-5.2593	-0.0400347	-0.00930202	1.59025	23.3643	-23.9908	-0.933469	0	0	0.015485
566	0	9.20106	0	0	9.22197	0.604175	3.84368	-0.143239	-0.0107539	-0.0102425	-12.8901	-3.51E-15	0.0947328	0	0	0.00736377	3.70414	8.52203	3.62799	-132.671	378.103	603.171	400.18	400.18	400.18	-3.61934	-84.5144	1.27455	-102.549	358.231	196.445	186.101	186.101	186.101	-84.5873	3.08039	1.65937	11.4886	-4.33975	-5.18556	-0.0598573	-0.00551269	1.59711	31.0917	-21.8092	-1.12464	0	0	0.0220974
567	0	9.47787	0	0	9.4993	0.605397	3.83148	-0.143345	-0.0105524	-0.0113575	-12.8504	-3.00E-15	0.0604713	0	0	0.00755119	3.70106	8.89795	3.76424	-135.169	377.52	602.574	400.322	400.322	400.322	-3.42914	-84.3696	1.32876	-107.918	358.351	196.211	186.101	186.101	186.101	-84.435	2.99921	1.50225	11.1012	-4.37025	-5.12737	-0.0783936	-0.00128867	1.60482	38.2921	-19.2046	-1.37257	0	0	0.0281433
568	0	9.76206	0	0	9.78392	0.607437	3.81111	-0.143497	-0.0102659	-0.0125495	-12.7729	2.98E-15	0.00390344	0	0	0.00767608	3.69585	9.2664	3.92231	-137.553	376.874	601.98	400.472	400.472	400.472	-3.21903	-84.217	1.38965	-113.28	358.471	195.982	186.101	186.101	186.101	-84.2744	2.91067	1.32749	10.7181	-4.39671	-5.08541	-0.0947158	0.00315699	1.61373	44.4841	-16.3199	-1.66974	0	0	0.0332221
569	0	10.0522	0	0	10.0743	0.610359	3.78194	-0.14375	-0.00988716	-0.0138289	-12.652	-2.74E-15	-0.0722875	0	0	0.00772505	3.68936	9.62763	4.09982	-139.827	376.171	601.393	400.633	400.633	400.633	-2.99043	-84.0552	1.45628	-118.64	358.591	195.76	186.101	186.101	186.101	-84.1043	2.81512	1.13658	10.3395	-4.41938	-5.05935	-0.108093	0.00761918	1.62382	49.3102	-13.2783	-2.0119	0	0	0.037022
570	0	10.3465	0	0	10.3688	0.614283	3.74276	-0.144097	-0.00943793	-0.0151149	-12.4767	-1.36E-15	-0.168368	0	0	0.00767891	3.68225	9.98131	4.2934	-141.989	375.414	600.817	400.809	400.809	400.809	-2.74515	-83.8818	1.52742	-124.002	358.71	195.544	186.101	186.101	186.101	-83.9227	2.71293	0.931473	9.96588	-4.43851	-5.04795	-0.117789	0.0120447	1.63548	52.3779	-10.1802	-2.39289	0	0	0.0391883
571	0	10.6428	0	0	10.6652	0.619372	3.69194	-0.144569	-0.00887831	-0.016414	-12.2411	3.13E-15	-0.278484	0	0	0.00752119	3.67495	10.3263	4.4988	-144.032	374.606	600.255	401.001	401.001	401.001	-2.48542	-83.6936	1.60147	-129.37	358.827	195.334	186.101	186.101	186.101	-83.7266	2.60449	0.714626	9.59893	-4.45382	-5.04897	-0.123107	0.0163759	1.64863	53.3769	-7.04343	-2.8072	0	0	0.0394467
572	0	10.9385	0	0	10.9607	0.625833	3.62741	-0.145164	-0.00824592	-0.0176322	-11.9386	8.26E-16	-0.404044	0	0	0.00723388	3.66764	10.6607	4.71104	-145.947	373.752	599.709	401.213	401.213	401.213	-2.21385	-83.4861	1.67658	-134.748	358.941	195.131	186.101	186.101	186.101	-83.5115	2.49026	0.488959	9.24098	-4.46495	-5.0594	-0.123499	0.0204684	1.66337	52.0321	-3.98442	-3.24626	0	0	0.03758
573	0	11.2302	0	0	11.2521	0.633913	3.54669	-0.145933	-0.007551	-0.0188133	-11.5709	2.24E-15	-0.544323	0	0	0.00680588	3.66031	10.9816	4.92469	-147.718	372.853	599.183	401.445	401.445	401.445	-1.93346	-83.2534	1.75069	-140.142	359.051	194.934	186.101	186.101	186.101	-83.2717	2.37081	0.257761	8.89538	-4.47142	-5.07564	-0.118691	0.024445	1.67972	48.2324	-1.00933	-3.70637	0	0	0.0336019
574	0	11.514	0	0	11.5352	0.643878	3.44713	-0.146887	-0.00680422	-0.0197595	-11.1398	3.68E-15	-0.697723	0	0	0.00622964	3.65265	11.2851	5.13403	-149.322	371.912	598.677	401.697	401.697	401.697	-1.64764	-82.9882	1.82154	-145.553	359.157	194.742	186.101	186.101	186.101	-83.0002	2.24685	0.0247179	8.56653	-4.47244	-5.09358	-0.108254	0.0282724	1.69745	41.7429	1.851	-4.16942	0	0	0.0275835
575	0	11.7851	0	0	11.8053	0.655993	3.32606	-0.148067	-0.00606314	-0.0206653	-10.6531	-1.31E-15	-0.866572	0	0	0.00550488	3.64423	11.5664	5.33343	-150.733	370.933	598.193	401.969	401.969	401.969	-1.36015	-82.6818	1.88676	-150.986	359.256	194.555	186.101	186.101	186.101	-82.6882	2.11926	-0.206191	8.25967	-4.46726	-5.10897	-0.0926608	0.0320095	1.71659	32.8838	4.58166	-4.64003	0	0	0.0201712
576	0	12.038	0	0	12.0569	0.670528	3.18076	-0.149466	-0.00534509	-0.0213195	-10.1173	1.76E-15	-1.04806	0	0	0.00463705	3.6345	11.8201	5.51745	-151.918	369.917	597.732	402.256	402.256	402.256	-1.07517	-82.324	1.94389	-156.443	359.348	194.372	186.101	186.101	186.101	-82.3259	1.98911	-0.430678	7.98101	-4.45512	-5.11748	-0.0719013	0.0359186	1.73666	21.6167	7.23334	-5.09702	0	0	0.0119822
577	0	12.2665	0	0	12.2837	0.687714	3.00891	-0.151083	-0.00464994	-0.0218904	-9.54286	-7.28E-16	-1.23599	0	0	0.00364083	3.62283	12.0397	5.6812	-152.841	368.867	597.292	402.555	402.555	402.555	-0.797194	-81.9039	1.99044	-161.923	359.432	194.194	186.101	186.101	186.101	-81.9021	1.85768	-0.644212	7.73732	-4.4353	-5.11505	-0.0468132	0.0401936	1.7573	8.4219	9.87921	-5.53587	0	0	0.00413242
578	0	12.4636	0	0	12.4788	0.707768	2.80831	-0.152847	-0.00396309	-0.0222962	-8.93768	-6.70E-16	-1.42185	0	0	0.00253672	3.60862	12.2183	5.82039	-153.463	367.788	596.875	402.86	402.86	402.86	-0.530967	-81.4092	2.024	-167.428	359.504	194.02	186.101	186.101	186.101	-81.4046	1.72642	-0.842184	7.536	-4.40719	-5.09792	-0.0180251	0.0451172	1.77778	-6.39806	12.6217	-5.93887	0	0	-0.00225232
579	0	12.6213	0	0	12.6343	0.730863	2.57721	-0.15472	-0.00329347	-0.0226594	-8.31825	3.58E-15	-1.59857	0	0	0.00135438	3.59144	12.3489	5.93158	-153.744	366.684	596.476	403.165	403.165	403.165	-0.281281	-80.8267	2.0423	-172.954	359.564	193.851	186.101	186.101	186.101	-80.8204	1.5969	-1.02005	7.3846	-4.37049	-5.06295	0.0132901	0.0510504	1.79775	-22.2445	15.5582	-6.29701	0	0	-0.00590553
580	0	12.731	0	0	12.7415	0.757154	2.31403	-0.156651	-0.00263958	-0.0228893	-7.70759	3.03E-15	-1.75721	0	0	0.000129077	3.571	12.4243	6.01215	-153.641	365.56	596.096	403.462	403.462	403.462	-0.0528659	-80.1432	2.04337	-178.502	359.609	193.688	186.101	186.101	186.101	-80.1358	1.47072	-1.17348	7.2907	-4.32505	-5.00753	0.0462789	0.0582032	1.81626	-38.763	18.743	-6.5882	0	0	-0.00575258
581	0	12.7831	0	0	12.7911	0.786742	2.01772	-0.158658	-0.00205864	-0.0231656	-7.14382	1.75E-16	-1.89307	0	0	-0.00110753	3.54726	12.4375	6.06042	-153.118	364.424	595.731	403.746	403.746	403.746	0.149818	-79.3446	2.02547	-184.066	359.639	193.531	186.101	186.101	186.101	-79.3368	1.34936	-1.29845	7.2615	-4.27105	-4.92982	0.0794265	0.0666725	1.83275	-55.2221	22.1591	-6.80241	0	0	-0.00087037
582	0	12.7676	0	0	12.7732	0.819707	1.68748	-0.160801	-0.00154657	-0.0233526	-6.67872	-3.61E-15	-1.99389	0	0	-0.00233539	3.52049	12.3821	6.07555	-152.138	363.282	595.38	404.009	404.009	404.009	0.322772	-78.4176	1.98724	-189.642	359.65	193.382	186.101	186.101	186.101	-78.41	1.23407	-1.39145	7.30368	-4.20893	-4.82863	0.111808	0.076535	1.84664	-71.3003	25.8058	-6.91156	0	0	0.00924804
583	0	12.6744	0	0	12.6778	0.856086	1.3229	-0.163203	-0.00108462	-0.0236518	-6.37888	-2.74E-15	-2.04344	0	0	-0.00356746	3.49124	12.2526	6.05747	-150.672	362.145	595.04	404.247	404.247	404.247	0.462698	-77.3502	1.92764	-195.224	359.643	193.246	186.101	186.101	186.101	-77.343	1.12567	-1.44955	7.42293	-4.13955	-4.70348	0.142019	0.0876999	1.85757	-86.3777	29.6138	-6.8948	0	0	0.0246865
584	0	12.494	0	0	12.4957	0.895911	0.92365	-0.166008	-0.000622	-0.023914	-6.32024	2.74E-15	-2.02101	0	0	-0.00486849	3.46037	12.0446	6.00678	-148.698	361.021	594.71	404.458	404.458	404.458	0.567346	-76.1322	1.84605	-200.805	359.617	193.13	186.101	186.101	186.101	-76.1257	1.02431	-1.47082	7.62388	-4.06381	-4.55443	0.169275	0.0998596	1.8653	-100.266	33.4841	-6.71717	0	0	0.0451391
585	0	12.2183	0	0	12.2187	0.939228	0.489297	-0.169421	-0.00014331	-0.0241738	-6.58991	2.10E-15	-1.9079	0	0	-0.00637732	3.42893	11.755	5.9246	-146.203	359.922	594.389	404.639	404.639	404.639	0.635946	-74.7568	1.7424	-206.374	359.572	193.044	186.101	186.101	186.101	-74.751	0.929303	-1.45455	7.90987	-3.98302	-4.38209	0.192918	0.11266	1.86981	-112.787	37.2742	-6.34855	0	0	0.0699812
586	0	11.8414	0	0	11.8414	0.986121	0.0190328	-0.173641	0.000416747	-0.0241939	-7.2751	-3.20E-15	-1.6803	0	0	-0.00829937	3.39822	11.382	5.81247	-143.181	358.857	594.079	404.791	404.791	404.791	0.669477	-73.2214	1.61716	-211.916	359.511	193.005	186.101	186.101	186.101	-73.2164	0.839019	-1.40168	8.28276	-3.89851	-4.18753	0.212886	0.12562	1.87099	-124.165	40.8392	-5.75244	0	0	0.0986042
587	0	11.361	0	0	11.3614	1.03671	-0.488324	-0.178911	0.00114662	-0.0238419	-8.46231	-2.50E-15	-1.31336	0	0	-0.0108866	3.36965	10.9255	5.67225	-139.64	357.838	593.781	404.918	404.918	404.918	0.671016	-71.5293	1.47148	-217.411	359.438	193.038	186.101	186.101	186.101	-71.5251	0.750829	-1.31503	8.74296	-3.81185	-3.9722	0.229324	0.138369	1.86927	-134.687	44.1051	-4.90777	0	0	0.130434
588	0	10.7795	0	0	10.7813	1.0912	-1.03462	-0.185432	0.00219818	-0.0225049	-10.2213	-3.73E-15	-0.778915	0	0	-0.0143664	3.34472	10.3871	5.50608	-135.594	356.874	593.501	405.023	405.023	405.023	0.645867	-69.6905	1.30716	-222.827	359.36	193.173	186.101	186.101	186.101	-69.6871	0.661227	-1.19964	9.28941	-3.72452	-3.73787	0.243545	0.150384	1.86456	-145.344	46.9801	-3.79068	0	0	0.165834
589	0	10.1048	0	0	10.1089	1.14981	-1.62216	-0.193366	0.0036512	-0.0198845	-12.5954	2.05E-15	-0.0623374	0	0	-0.0188565	3.32497	9.76968	5.31642	-131.068	355.974	593.245	405.112	405.112	405.112	0.601807	-67.7233	1.12689	-228.122	359.287	193.451	186.101	186.101	186.101	-67.7207	0.566116	-1.06311	9.91951	-3.63809	-3.48675	0.256535	0.160966	1.85701	-156.849	49.2935	-2.40087	0	0	0.205395
590	0	9.35156	0	0	9.35886	1.21288	-2.25388	-0.202726	0.00563557	-0.0151984	-15.5808	-4.02E-15	0.844035	0	0	-0.0242192	3.31186	9.07757	5.10607	-126.096	355.145	593.021	405.188	405.188	405.188	0.549036	-65.6548	0.934398	-233.234	359.234	193.915	186.101	186.101	186.101	-65.653	0.461326	-0.915804	10.6294	-3.55392	-3.22139	0.27006	0.169621	1.84613	-170.399	51.0004	-0.759899	0	0	0.250785
591	0	8.54108	0	0	8.55236	1.28071	-2.93279	-0.213306	0.00816062	-0.00811185	-19.1105	-2.91E-15	1.92005	0	0	-0.0299617	3.30677	8.31625	4.8782	-120.717	354.394	592.841	405.257	405.257	405.257	0.499901	-63.5212	0.734606	-238.083	359.22	194.615	186.101	186.101	186.101	-63.5201	0.343255	-0.770779	11.4141	-3.47339	-2.94479	0.285363	0.17612	1.83156	-186.679	52.0922	1.07333	0	0	0.30343
592	0	7.70131	0	0	7.71718	1.35364	-3.66176	-0.224677	0.0110969	0.00192878	-23.0472	-5.36E-15	3.11224	0	0	-0.0352096	3.3109	7.49212	4.63648	-114.976	353.724	592.716	405.321	405.321	405.321	0.468309	-61.3671	0.533794	-242.562	359.265	195.595	186.101	186.101	186.101	-61.3667	0.20972	-0.643326	12.2677	-3.39767	-2.66048	0.303606	0.180025	1.81248	-206.324	52.4052	3.0444	0	0	0.364877
593	0	6.8654	0	0	6.88618	1.4319	-4.44261	-0.236055	0.0142637	0.0149638	-27.1717	-2.10E-15	4.34225	0	0	-0.038778	3.32524	6.61221	4.38507	-108.922	353.137	592.659	405.382	405.382	405.382	0.468837	-59.2443	0.33959	-246.545	359.394	196.893	186.101	186.101	186.101	-59.2445	0.0606826	-0.55012	13.1834	-3.32766	-2.37243	0.325057	0.181283	1.78788	-229.21	51.9485	5.06103	0	0	0.435222
594	0	6.06925	0	0	6.09517	1.51556	-5.27554	-0.246407	0.0172723	0.0308219	-31.202	5.13E-15	5.49489	0	0	-0.0394826	3.35046	5.6839	4.12856	-102.605	352.633	592.686	405.44	405.44	405.44	0.515597	-57.2082	0.160943	-249.885	359.63	198.531	186.101	186.101	186.101	-57.209	-0.101217	-0.507988	14.1542	-3.26409	-2.08506	0.349251	0.179957	1.75711	-254.64	50.6579	7.04276	0	0	0.513057
595	0	5.34878	0	0	5.37992	1.60445	-6.15811	-0.254541	0.0197019	0.0487723	-34.8216	6.52E-15	6.44258	0	0	-0.0365104	3.38695	4.71465	3.87196	-96.075	352.21	592.81	405.491	405.491	405.491	0.620932	-55.315	0.00774251	-252.424	359.995	200.509	186.101	186.101	186.101	-55.3168	-0.270579	-0.532322	15.1727	-3.20741	-1.80318	0.374617	0.17627	1.72022	-281.079	48.5231	8.90738	0	0	0.594617
596	0	4.73597	0	0	4.77248	1.6981	-7.08478	-0.259326	0.021195	0.0679181	-37.7288	-3.73E-15	7.06346	0	0	-0.0297966	3.43476	3.71177	3.62047	-89.3818	351.864	593.047	405.532	405.532	405.532	0.794207	-53.6172	-0.10981	-254.006	360.503	202.801	186.101	186.101	186.101	-53.6204	-0.439763	-0.635519	16.2313	-3.15774	-1.53178	0.399451	0.170602	1.67747	-306.804	45.6416	10.5651	0	0	0.675082
597	0	4.25547	0	0	4.29786	1.7957	-8.04644	-0.259815	0.0213261	0.0869717	-39.6793	2.33E-15	7.24098	0	0	-0.0202129	3.49355	2.68225	3.37934	-82.5716	351.59	593.409	405.556	405.556	405.556	1.041	-52.1591	-0.18202	-254.486	361.164	205.356	186.101	186.101	186.101	-52.1648	-0.599953	-0.825742	17.3229	-3.11494	-1.27587	0.421423	0.163388	1.63011	-329.655	42.0789	11.9446	0	0	0.748207
598	0	3.92197	0	0	3.97128	1.89601	-9.03019	-0.255732	0.019764	0.104695	-40.5561	-7.45E-15	6.89233	0	0	-0.00939943	3.56266	1.63252	3.15351	-75.6877	351.381	593.91	405.558	405.558	405.558	1.36208	-50.9742	-0.20096	-253.745	361.976	208.098	186.101	186.101	186.101	-50.9837	-0.742559	-1.10567	18.4405	-3.07864	-1.04018	0.43902	0.155038	1.58025	-347.936	37.8742	13.0081	0	0	0.808575
599	0	3.7391	0	0	3.7971	1.99744	-10.0193	-0.247335	0.0162531	0.12004	-40.3666	-3.73E-15	5.97733	0	0	0.000745329	3.64107	0.568497	2.94742	-68.7696	351.231	594.56	405.529	405.529	405.529	1.75293	-50.0831	-0.161546	-251.698	362.929	210.936	186.101	186.101	186.101	-50.0979	-0.860555	-1.47176	19.5773	-3.04802	-0.828957	0.451317	0.14583	1.5301	-360.478	33.0379	13.753	0	0	0.852186
600	0	3.69996	0	0	3.76922	2.09789	-10.993	-0.235441	0.0108645	0.132106	-39.2382	2.33E-15	4.53116	0	0	0.00870037	3.72744	-0.504526	2.76473	-61.8524	351.132	595.366	405.463	405.463	405.463	2.20314	-49.4941	-0.0626582	-248.293	364.001	213.766	186.101	186.101	186.101	-49.5158	-0.949459	-1.91362	20.7273	-3.02206	-0.64574	0.458002	0.136139	1.48215	-366.624	27.6749	14.1903	0	0	0.876575
601	0	3.78905	0	0	3.87279	2.19492	-11.9275	-0.221139	0.00396643	0.140425	-37.3729	-2.39E-15	2.66168	0	0	0.0137386	3.82021	-1.58187	2.608	-54.9675	351.074	596.334	405.354	405.354	405.354	2.69679	-49.2045	0.0924986	-243.515	365.159	216.486	186.101	186.101	186.101	-49.2345	-1.00777	-2.41444	21.8847	-2.99953	-0.493054	0.459634	0.126463	1.43834	-366.454	22.0195	14.3295	0	0	0.881571
602	0	3.98497	0	0	4.08664	2.28579	-12.7969	-0.205631	-0.00377503	0.144762	-35.007	2.56E-15	0.541546	0	0	0.0160129	3.91762	-2.65938	2.47867	-48.1419	351.049	597.466	405.198	405.198	405.198	3.2134	-49.2029	0.296482	-237.379	366.363	219.002	186.101	186.101	186.101	-49.2422	-1.03688	-2.95212	23.0443	-2.97882	-0.37236	0.457005	0.117193	1.40016	-360.37	16.376	14.1717	0	0	0.868234
603	0	4.26292	0	0	4.38568	2.36772	-13.5755	-0.190055	-0.0115105	0.14498	-32.3732	-4.66E-16	-1.61715	0	0	0.0163076	4.01782	-3.73336	2.37678	-41.3997	351.048	598.761	404.991	404.991	404.991	3.72985	-49.4718	0.538218	-229.924	367.568	221.232	186.101	186.101	186.101	-49.5208	-1.04069	-3.50125	24.2012	-2.95836	-0.283862	0.451026	0.109067	1.36881	-348.91	11.2317	13.685	0	0	0.838308
604	0	4.5974	0	0	4.74347	2.4381	-14.2403	-0.175432	-0.0183354	0.14139	-29.6802	-4.19E-15	-3.59614	0	0	0.0156262	4.11894	-4.8005	2.30116	-34.7613	351.064	600.213	404.734	404.734	404.734	4.2227	-49.9895	0.804045	-221.206	368.729	223.109	186.101	186.101	186.101	-50.0482	-1.02481	-4.03557	25.3509	-2.9364	-0.226599	0.442809	0.102641	1.34454	-332.96	7.03989	12.8387	0	0	0.794628
605	0	4.9642	0	0	5.13436	2.49478	-14.7729	-0.162575	-0.0235144	0.134011	-27.0948	-3.73E-15	-5.21036	0	0	0.0147973	4.21918	-5.85778	2.24942	-28.2447	351.087	601.814	404.426	404.426	404.426	4.6706	-50.7323	1.07911	-211.297	369.805	224.592	186.101	186.101	186.101	-50.8002	-0.995822	-4.53054	26.4893	-2.91124	-0.198492	0.432881	0.0984488	1.32783	-313.017	4.20898	11.6087	0	0	0.739203
606	0	5.34201	0	0	5.53526	2.5363	-15.1614	-0.152104	-0.0265508	0.12344	-24.7427	4.66E-16	-6.32776	0	0	0.0142679	4.31692	-6.90241	2.21816	-21.8655	351.11	603.553	404.073	404.073	404.073	5.05623	-51.6761	1.34863	-200.274	370.765	225.657	186.101	186.101	186.101	-51.7523	-0.960509	-4.96547	27.6125	-2.8813	-0.196504	0.422191	0.0968257	1.31816	-290.04	2.98744	10.0213	0	0	0.67521
607	0	5.7133	0	0	5.92686	2.56205	-15.4017	-0.144348	-0.0272747	0.109986	-22.7001	2.80E-15	-6.88694	0	0	0.0140715	4.41076	-7.93178	2.20321	-15.6372	351.128	605.412	403.678	403.678	403.678	5.36786	-52.7971	1.59937	-188.225	371.588	226.306	186.101	186.101	186.101	-52.8804	-0.925131	-5.32527	28.7171	-2.84529	-0.216822	0.411139	0.0978345	1.31523	-264.632	3.42609	8.14275	0	0	0.604988
608	0	6.06478	0	0	6.2945	2.57227	-15.4968	-0.139436	-0.0257951	0.0943366	-21.0055	-4.66E-16	-6.89128	0	0	0.0139758	4.49957	-8.94342	2.19995	-9.57127	351.134	607.375	403.248	403.248	403.248	5.59978	-54.0725	1.82052	-175.238	372.264	226.56	186.101	186.101	186.101	-54.1619	-0.894979	-5.60113	29.7998	-2.80207	-0.255193	0.400275	0.1013	1.3181	-237.642	5.4251	6.08042	0	0	0.531409
609	0	6.38733	0	0	6.62809	2.56802	-15.4573	-0.137286	-0.0224437	0.0770988	-19.6642	9.32E-16	-6.39901	0	0	0.0136665	4.58255	-9.93503	2.20356	-3.67744	351.124	609.42	402.791	402.791	402.791	5.75229	-55.4813	2.00439	-161.408	372.796	226.46	186.101	186.101	186.101	-55.5754	-0.874083	-5.79065	30.8576	-2.75098	-0.307081	0.389976	0.106887	1.32566	-209.832	8.72526	3.97257	0	0	0.457054
610	0	6.67566	0	0	6.92209	2.55102	-15.2988	-0.137676	-0.0177663	0.0589829	-18.656	1.86E-15	-5.51457	0	0	0.0129072	4.65919	-10.9045	2.20941	2.03647	351.097	611.526	402.314	402.314	402.314	5.83106	-57.004	2.14691	-146.83	373.197	226.062	186.101	186.101	186.101	-57.1018	-0.865078	-5.89743	31.8881	-2.69177	-0.368031	0.380692	0.114115	1.33704	-181.99	12.947	1.97415	0	0	0.384419
611	0	6.92781	0	0	7.17485	2.52343	-15.0411	-0.140226	-0.0123626	0.040605	-17.9375	-4.66E-16	-4.36181	0	0	0.0116209	4.72929	-11.8499	2.21331	7.56444	351.05	613.669	401.826	401.826	401.826	5.84584	-58.623	2.2474	-131.601	373.486	225.433	186.101	186.101	186.101	-58.7235	-0.869295	-5.92986	32.8891	-2.62445	-0.433948	0.372679	0.122411	1.35097	-154.783	17.6782	0.221989	0	0	0.315534
612	0	7.14448	0	0	7.38776	2.48761	-14.7057	-0.144404	-0.00675399	0.0225716	-17.4445	9.32E-16	-3.06332	0	0	0.00988202	4.79293	-12.7695	2.21187	12.9023	350.985	615.826	401.334	401.334	401.334	5.80918	-60.3224	2.30834	-115.816	373.689	224.646	186.101	186.101	186.101	-60.4248	-0.886878	-5.89989	33.8588	-2.54961	-0.501327	0.366075	0.131324	1.36647	-128.776	22.549	-1.19073	0	0	0.251981
613	0	7.32796	0	0	7.56411	2.44593	-14.3141	-0.1497	-0.00141967	0.00538158	-17.1129	2.33E-15	-1.73573	0	0	0.00787353	4.85032	-13.6619	2.20257	18.0479	350.903	617.972	400.847	400.847	400.847	5.73504	-62.0875	2.33466	-99.5713	373.83	223.777	186.101	186.101	186.101	-62.1912	-0.917099	-5.82161	34.7958	-2.46809	-0.567466	0.361	0.140398	1.38259	-104.423	27.2163	-2.20574	0	0	0.194868
614	0	7.48149	0	0	7.70808	2.40059	-13.8864	-0.155565	0.00326525	-0.0106926	-16.8756	9.32E-16	-0.479669	0	0	0.00581149	4.90186	-14.5261	2.18403	23.0006	350.806	620.087	400.372	400.372	400.372	5.63771	-63.9048	2.33325	-82.9599	373.936	222.9	186.101	186.101	186.101	-64.0094	-0.958545	-5.71011	35.6991	-2.381	-0.63064	0.357379	0.14914	1.3988	-81.91	31.3663	-2.80913	0	0	0.144565
615	0	7.60828	0	0	7.82387	2.35351	-13.4408	-0.161561	0.00704455	-0.0253822	-16.6809	4.40E-15	0.625245	0	0	0.0038898	4.94798	-15.3611	2.15597	27.762	350.7	622.148	399.913	399.913	399.913	5.53063	-65.7612	2.31215	-66.0732	374.03	222.083	186.101	186.101	186.101	-65.8666	-1.00937	-5.58023	36.5682	-2.28973	-0.69013	0.35527	0.157277	1.41457	-61.4458	34.7908	-3.02994	0	0	0.101293
616	0	7.71117	0	0	7.91503	2.30626	-12.9919	-0.167291	0.00971779	-0.0385807	-16.4864	-4.37E-16	1.51564	0	0	0.00224523	4.98911	-16.1665	2.1193	32.3351	350.589	624.139	399.477	399.477	399.477	5.42564	-67.6442	2.27993	-48.9994	374.13	221.386	186.101	186.101	186.101	-67.7504	-1.06743	-5.44567	37.4027	-2.1958	-0.746305	0.354457	0.164446	1.42936	-43.0031	37.2769	-2.91389	0	0	0.064726
617	0	7.7923	0	0	7.9843	2.26001	-12.5508	-0.172488	0.0111845	-0.0504542	-16.2675	-1.69E-15	2.14947	0	0	0.00094405	5.02557	-16.942	2.07592	36.7247	350.479	626.041	399.066	399.066	399.066	5.33223	-69.5414	2.2451	-31.8232	374.249	220.859	186.101	186.101	186.101	-69.6488	-1.13033	-5.31817	38.2024	-2.10063	-0.800525	0.354516	0.170287	1.4432	-26.2883	38.6772	-2.54131	0	0	0.0340189
618	0	7.85318	0	0	8.03355	2.21555	-12.1254	-0.176874	0.0114799	-0.0610725	-16.0028	-3.15E-15	2.51063	0	0	-1.52E-05	5.05759	-17.6876	2.0286	40.9369	350.376	627.842	398.683	398.683	398.683	5.25701	-71.4411	2.21547	-14.6254	374.393	220.543	186.101	186.101	186.101	-71.5501	-1.19551	-5.20689	38.9675	-2.00569	-0.854987	0.35514	0.174631	1.45591	-11.0656	38.949	-2.01082	0	0	0.00842457
619	0	7.8947	0	0	8.06391	2.17332	-11.72	-0.180291	0.0106464	-0.0706952	-15.6859	2.33E-16	2.59619	0	0	-0.000666707	5.0852	-18.4038	1.98067	44.9791	350.285	629.531	398.329	398.329	398.329	5.20354	-73.332	2.19772	2.51646	374.562	220.468	186.101	186.101	186.101	-73.4431	-1.26025	-5.11808	39.6983	-1.91228	-0.912473	0.355875	0.177337	1.46745	3.07886	38.0748	-1.41822	0	0	-0.0130355
620	0	7.91753	0	0	8.0761	2.13345	-11.3362	-0.182663	0.00886104	-0.0796397	-15.3186	2.85E-15	2.42811	0	0	-0.00106675	5.10828	-19.0907	1.93579	48.8596	350.211	631.099	398.004	398.004	398.004	5.17232	-75.2033	2.19703	19.5284	374.749	220.652	186.101	186.101	186.101	-75.317	-1.32169	-5.05496	40.3952	-1.82139	-0.976194	0.356057	0.178136	1.47773	16.6711	36.0893	-0.869315	0	0	-0.0314203
621	0	7.92236	0	0	8.07088	2.09584	-10.9733	-0.183929	0.00631356	-0.0881516	-14.903	-2.50E-15	2.04094	0	0	-0.00126535	5.12653	-19.7492	1.89764	52.5877	350.16	632.54	397.708	397.708	397.708	5.16092	-77.0451	2.21676	36.339	374.94	221.104	186.101	186.101	186.101	-77.1618	-1.37691	-5.01775	41.0584	-1.73385	-1.04938	0.355207	0.177043	1.48676	30.1434	33.1244	-0.45903	0	0	-0.0475439
622	0	7.91041	0	0	8.04942	2.06023	-10.6288	-0.184096	0.00331573	-0.0965202	-14.4442	2.04E-15	1.49029	0	0	-0.00130446	5.13949	-20.3797	1.86951	56.1728	350.135	633.852	397.437	397.437	397.437	5.16439	-78.8486	2.25833	52.8795	375.116	221.825	186.101	186.101	186.101	-78.9687	-1.42295	-5.00393	41.6885	-1.65011	-1.13501	0.352761	0.174222	1.49443	43.9784	29.423	-0.283096	0	0	-0.0621949
623	0	7.88368	0	0	8.01363	2.02628	-10.2995	-0.183151	0.000186284	-0.104939	-13.9395	-1.75E-16	0.838647	0	0	-0.00121045	5.14661	-20.9831	1.85409	59.6249	350.136	635.032	397.19	397.19	397.19	5.17595	-80.6061	2.32122	69.0824	375.256	222.806	186.101	186.101	186.101	-80.7295	-1.457	-5.00875	42.2856	-1.57037	-1.23545	0.348308	0.169921	1.5006	58.5542	25.2631	-0.414629	0	0	-0.0759007
624	0	7.84505	0	0	7.9664	1.99359	-9.98194	-0.181069	-0.00275024	-0.113574	-13.3793	2.83E-15	0.150994	0	0	-0.00100058	5.14724	-21.5599	1.85313	62.9535	350.166	636.081	396.964	396.964	396.964	5.18765	-82.311	2.40312	84.8814	375.336	224.032	186.101	186.101	186.101	-82.4374	-1.47654	-5.02582	42.8502	-1.49436	-1.35231	0.341567	0.164413	1.50512	74.189	20.948	-0.905153	0	0	-0.0890035
625	0	7.79831	0	0	7.9115	1.96186	-9.67298	-0.177868	-0.00523816	-0.122575	-12.7523	-4.48E-15	-0.515536	0	0	-0.000688973	5.14076	-22.1107	1.86738	66.1681	350.222	636.999	396.753	396.753	396.753	5.19117	-83.9575	2.50017	100.211	375.333	225.479	186.101	186.101	186.101	-84.0863	-1.47951	-5.04776	43.3824	-1.42164	-1.48611	0.332224	0.157876	1.5079	91.174	16.6568	-1.75728	0	0	-0.101675
626	0	7.74794	0	0	7.85338	1.93085	-9.37053	-0.173607	-0.0070905	-0.131985	-12.0478	-2.04E-16	-1.11637	0	0	-0.000295501	5.12649	-22.6359	1.89633	69.2778	350.301	637.79	396.554	396.554	396.554	5.17872	-85.5409	2.60737	115.004	375.226	227.118	186.101	186.101	186.101	-85.671	-1.46448	-5.06705	43.8824	-1.35134	-1.63625	0.320161	0.150628	1.50878	109.643	12.6216	-2.96699	0	0	-0.11382
627	0	7.6988	0	0	7.79696	1.90046	-9.07363	-0.168409	-0.00827296	-0.141889	-11.2595	-4.08E-16	-1.62796	0	0	0.000154781	5.10383	-23.1359	1.93827	72.2908	350.398	638.457	396.363	396.364	396.364	5.14346	-87.0562	2.71891	129.195	374.998	228.912	186.101	186.101	186.101	-87.1863	-1.43078	-5.07639	44.3501	-1.2822	-1.801	0.305309	0.142808	1.50783	129.707	8.93418	-4.49551	0	0	-0.125213
628	0	7.65589	0	0	7.74729	1.87072	-8.7826	-0.162443	-0.00873134	-0.152244	-10.3865	-1.75E-15	-2.03131	0	0	0.000621016	5.07229	-23.6107	1.99023	75.2147	350.508	639.002	396.177	396.177	396.177	5.07972	-88.4989	2.82838	142.718	374.636	230.818	186.101	186.101	186.101	-88.6274	-1.37849	-5.06896	44.7856	-1.21281	-1.97734	0.288001	0.13461	1.50532	151.238	5.6613	-6.28856	0	0	-0.135339
629	0	7.62411	0	0	7.70928	1.84179	-8.49911	-0.155897	-0.00848886	-0.163	-9.4315	-2.76E-15	-2.32176	0	0	0.00105769	5.03138	-24.0603	2.04821	78.0564	350.621	639.428	395.99	395.99	395.99	4.98339	-89.8638	2.92914	155.506	374.131	232.788	186.101	186.101	186.101	-89.9888	-1.30842	-5.03876	45.1886	-1.14146	-2.16129	0.268436	0.126439	1.50136	174.081	2.9357	-8.29842	0	0	-0.143672
630	0	7.60778	0	0	7.68733	1.81398	-8.22613	-0.148962	-0.00759091	-0.173957	-8.40197	-2.31E-15	-2.50102	0	0	0.00141697	4.98082	-24.4845	2.10723	80.8221	350.73	639.738	395.801	395.801	395.801	4.8518	-91.1453	3.01464	167.493	373.478	234.77	186.101	186.101	186.101	-91.2649	-1.22207	-4.98069	45.5591	-1.06626	-2.34794	0.247341	0.118575	1.49639	197.763	0.812535	-10.4567	0	0	-0.149445
631	0	7.61043	0	0	7.68507	1.7877	-7.96776	-0.141874	-0.00621446	-0.1849	-7.31421	-6.41E-16	-2.58577	0	0	0.00166168	4.92034	-24.8828	2.16172	83.5168	350.824	639.934	395.607	395.607	395.607	4.68374	-92.3367	3.07854	178.613	372.678	236.706	186.101	186.101	186.101	-92.4493	-1.1215	-4.89062	45.897	-0.985202	-2.53177	0.225316	0.111213	1.49083	221.781	-0.739368	-12.6791	0	0	-0.151984
632	0	7.63464	0	0	7.70505	1.76344	-7.72902	-0.134849	-0.00448514	-0.195525	-6.18843	1.31E-15	-2.58883	0	0	0.0017623	4.8498	-25.2547	2.20571	86.1452	350.894	640.017	395.407	395.407	395.407	4.47918	-93.4308	3.11504	188.805	371.733	238.538	186.101	186.101	186.101	-93.5346	-1.00915	-4.76525	46.2019	-0.896169	-2.70697	0.203106	0.104631	1.48492	245.474	-1.68805	-14.8877	0	0	-0.150676
633	0	7.68162	0	0	7.74857	1.74176	-7.51553	-0.128086	-0.00251782	-0.205398	-5.04961	-2.94E-15	-2.51963	0	0	0.00170393	4.7692	-25.5996	2.23306	88.7107	350.929	639.987	395.203	395.203	395.203	4.23893	-94.4192	3.11891	198.009	370.651	240.207	186.101	186.101	186.101	-94.5128	-0.887648	-4.60205	46.4738	-0.797241	-2.86748	0.181963	0.0991155	1.47929	267.895	-2.02273	-16.9913	0	0	-0.144993
634	0	7.75115	0	0	7.81548	1.72328	-7.33323	-0.121797	-0.000408761	-0.21416	-3.93022	3.20E-15	-2.38305	0	0	0.00149193	4.67857	-25.9166	2.2379	91.2159	350.92	639.845	394.994	394.994	394.994	3.96459	-95.293	3.08572	206.173	369.441	241.654	186.101	186.101	186.101	-95.3753	-0.759709	-4.3992	46.7126	-0.686564	-3.00754	0.162657	0.0949395	1.47437	288.256	-1.70773	-18.9057	0	0	-0.134818
635	0	7.84157	0	0	7.90409	1.70859	-7.18832	-0.116151	0.00176298	-0.221279	-2.8658	-2.91E-16	-2.17957	0	0	0.00115498	4.57808	-26.2048	2.21476	93.6624	350.859	639.589	394.784	394.784	394.784	3.65826	-96.0426	3.01216	213.25	368.115	242.825	186.101	186.101	186.101	-96.1129	-0.627938	-4.15573	46.9183	-0.562514	-3.12173	0.146363	0.0922935	1.47065	305.513	-0.715704	-20.5428	0	0	-0.120229
636	0	7.94954	0	0	8.01114	1.69833	-7.08701	-0.111286	0.00399241	-0.226296	-1.8956	1.92E-15	-1.90071	0	0	0.000744965	4.46797	-26.4635	2.1588	96.0502	350.739	639.22	394.575	394.575	394.575	3.32259	-96.6583	2.89621	219.205	366.687	243.667	186.101	186.101	186.101	-96.7164	-0.494793	-3.87159	47.0908	-0.423849	-3.20525	0.134258	0.0913346	1.46872	318.666	0.99617	-21.8246	0	0	-0.101718
637	0	8.07022	0	0	8.13184	1.69309	-7.0353	-0.107379	0.00624518	-0.228704	-1.06981	-3.09E-15	-1.5411	0	0	0.000339182	4.34859	-26.6915	2.06604	98.378	350.555	638.735	394.373	394.373	394.373	2.96077	-97.1307	2.7374	224.01	365.174	244.136	186.101	186.101	186.101	-97.1767	-0.36257	-3.54787	47.2303	-0.26971	-3.25406	0.127513	0.0922698	1.46915	326.685	3.5038	-22.6877	0	0	-0.0801446
638	0	8.19738	0	0	8.26006	1.69344	-7.0387	-0.104541	0.00854628	-0.228083	-0.439654	-1.57E-15	-1.09108	0	0	2.78E-05	4.22039	-26.888	1.93351	100.642	350.303	638.134	394.18	394.18	394.18	2.57665	-97.4512	2.53688	227.653	363.594	244.198	186.101	186.101	186.101	-97.4857	-0.233437	-3.18688	47.3367	-0.0997296	-3.26505	0.12699	0.0951054	1.4722	328.717	6.82509	-23.0847	0	0	-0.0566885
639	0	8.32374	0	0	8.38856	1.69985	-7.102	-0.10294	0.0109037	-0.224059	-0.0693287	8.88E-16	-0.546416	0	0	-9.67E-05	4.08393	-27.0518	1.75929	102.838	349.985	637.419	394.002	394.002	394.002	2.17477	-97.6126	2.29755	230.135	361.971	243.828	186.101	186.101	186.101	-97.6367	-0.109528	-2.79241	47.4103	0.0860182	-3.23615	0.133512	0.0997906	1.47821	323.994	10.9671	-22.991	0	0	-0.0328359
640	0	8.44138	0	0	8.50952	1.71269	-7.22881	-0.10275	0.0133027	-0.216432	-0.0290692	-4.00E-17	0.0898324	0	0	3.73E-05	3.93989	-27.1819	1.54261	104.957	349.6	636.59	393.841	393.841	393.841	1.76065	-97.6099	2.02402	231.473	360.329	243.013	186.101	186.101	186.101	-97.6252	0.00694779	-2.36972	47.451	0.286834	-3.1663	0.147572	0.106193	1.48765	312.03	15.8715	-22.4047	0	0	-0.0101947
641	0	8.54244	0	0	8.61517	1.73221	-7.42137	-0.104207	0.0157823	-0.205087	-0.396691	-2.61E-15	0.813015	0	0	0.000460817	3.7891	-27.2773	1.28376	106.99	349.153	635.651	393.702	393.702	393.702	1.34074	-97.4415	1.7224	231.7	358.694	241.756	186.101	186.101	186.101	-97.4498	0.113648	-1.92564	47.4588	0.501516	-3.05542	0.16953	0.114124	1.50062	292.523	21.4732	-21.3531	0	0	0.00953093
642	0	8.62012	0	0	8.69874	1.75847	-7.68017	-0.107587	0.0182374	-0.190204	-1.24722	-1.46E-15	1.59612	0	0	0.00113912	3.6324	-27.3367	0.984286	108.923	348.65	634.607	393.586	393.585	393.586	0.922563	-97.11	1.40025	230.867	357.096	240.075	186.101	186.101	186.101	-97.1134	0.208092	-1.46855	47.4335	0.7284	-2.90468	0.198784	0.123202	1.51706	265.771	27.597	-19.8884	0	0	0.0247805
643	0	8.66975	0	0	8.75572	1.79135	-8.00373	-0.113095	0.0206036	-0.172023	-2.62955	-1.98E-15	2.40768	0	0	0.00197561	3.4708	-27.3592	0.646667	110.742	348.101	633.465	393.492	393.492	393.492	0.514275	-96.6233	1.06618	229.042	355.564	238.007	186.101	186.101	186.101	-96.6238	0.287881	-1.00807	47.375	0.965287	-2.71609	0.235015	0.132999	1.53711	232.189	34.0128	-18.0722	0	0	0.0342362
644	0	8.69009	0	0	8.78481	1.83049	-8.38822	-0.120777	0.0226806	-0.151129	-4.54621	-1.16E-15	3.1949	0	0	0.00283027	3.30529	-27.3436	0.274577	112.43	347.515	632.234	393.421	393.421	393.421	0.124423	-95.9959	0.729496	226.308	354.126	235.607	186.101	186.101	186.101	-95.9954	0.351013	-0.55474	47.2829	1.20956	-2.49286	0.276596	0.142993	1.56033	192.981	40.4103	-15.9849	0	0	0.0370149
645	0	8.68394	0	0	8.78886	1.87529	-8.82741	-0.130361	0.0243123	-0.128269	-6.92992	-2.15E-15	3.90275	0	0	0.00358184	3.13688	-27.2891	-0.127369	113.966	346.905	630.927	393.368	393.368	393.368	-0.238902	-95.2488	0.399916	222.765	352.808	232.943	186.101	186.101	186.101	-95.2489	0.396409	-0.119466	47.157	1.45841	-2.23919	0.321463	0.152739	1.58604	149.786	46.5535	-13.7312	0	0	0.0327752
646	0	8.65819	0	0	8.77472	1.92491	-9.31253	-0.141255	0.0252746	-0.104453	-9.64502	3.20E-15	4.46804	0	0	0.00417284	2.96657	-27.1946	-0.553631	115.332	346.286	629.559	393.331	393.331	393.331	-0.568812	-94.409	0.0869426	218.524	351.631	230.102	186.101	186.101	186.101	-94.4108	0.424361	0.287357	46.9966	1.70867	-1.96021	0.366784	0.161806	1.6134	104.813	52.1768	-11.4177	0	0	0.021868
647	0	8.62296	0	0	8.7525	1.97824	-9.83255	-0.15259	0.025431	-0.0809072	-12.5016	3.55E-15	4.83937	0	0	0.00464226	2.79533	-27.0593	-0.997878	116.504	345.672	628.143	393.304	393.304	393.304	-0.860489	-93.508	-0.200535	213.703	350.611	227.175	186.101	186.101	186.101	-93.5121	0.4369	0.656645	46.8013	1.95708	-1.66194	0.409456	0.169787	1.64178	60.6023	57.0725	-9.15769	0	0	0.00541276
648	0	8.59023	0	0	8.73412	2.03401	-10.3746	-0.163549	0.0247178	-0.0588062	-15.3029	-1.22E-15	4.98342	0	0	0.00510369	2.62401	-26.8825	-1.45315	117.463	345.078	626.697	393.28	393.281	393.28	-1.11169	-92.5787	-0.454949	208.428	349.755	224.253	186.101	186.101	186.101	-92.5855	0.437753	0.981516	46.5704	2.20035	-1.35111	0.446514	0.176538	1.67047	19.6145	61.2023	-7.06907	0	0	-0.0149253
649	0	8.57243	0	0	8.73187	2.0908	-10.9245	-0.173356	0.023106	-0.0392757	-17.8613	-2.33E-16	4.88734	0	0	0.00569003	2.45346	-26.6637	-1.91193	118.185	344.521	625.24	393.256	393.256	393.256	-1.32307	-91.6539	-0.670476	202.816	349.061	221.423	186.101	186.101	186.101	-91.6631	0.432114	1.25794	46.3033	2.43525	-1.03516	0.475108	0.181752	1.69871	-15.8916	64.4723	-5.23412	0	0	-0.0369248
650	0	8.58107	0	0	8.75723	2.14709	-11.4677	-0.18136	0.0208315	-0.0229416	-20.0186	-1.03E-15	4.58403	0	0	0.0065225	2.28441	-26.4023	-2.36651	118.652	344.016	623.787	393.225	393.225	393.225	-1.49818	-90.7629	-0.843436	196.98	348.522	218.759	186.101	186.101	186.101	-90.7745	0.426133	1.48515	45.9996	2.65867	-0.721773	0.49391	0.185378	1.72584	-44.6395	66.9907	-3.72032	0	0	-0.0585188
651	0	8.62586	0	0	8.81974	2.20137	-11.9894	-0.187033	0.0181485	-0.0101307	-21.6538	6.99E-16	4.12611	0	0	0.0076352	2.11751	-26.0983	-2.809	118.843	343.578	622.357	393.184	393.184	393.184	-1.64287	-89.9311	-0.972283	191.018	348.123	216.319	186.101	186.101	186.101	-89.9447	0.426201	1.66532	45.6589	2.86777	-0.418969	0.502057	0.18729	1.7509	-65.9126	68.8231	-2.55124	0	0	-0.0777086
652	0	8.71352	0	0	8.92595	2.25219	-12.4761	-0.190078	0.0154365	-0.000713622	-22.6982	3.99E-15	3.58885	0	0	0.00896071	1.95337	-25.7516	-3.2318	118.744	343.221	620.964	393.128	393.128	393.128	-1.76415	-89.1778	-1.0574	185.01	347.845	214.144	186.101	186.101	186.101	-89.1932	0.438163	1.80288	45.281	3.05999	-0.134571	0.499997	0.187512	1.77306	-79.9173	70.1134	-1.72719	0	0	-0.093103
653	0	8.8471	0	0	9.07865	2.29826	-12.9157	-0.190453	0.012926	0.0056883	-23.1393	2.33E-15	3.0346	0	0	0.0103164	1.79258	-25.3626	-3.62776	118.339	342.955	619.623	393.058	393.058	393.058	-1.86909	-88.5156	-1.10078	179.019	347.671	212.258	186.101	186.101	186.101	-88.5328	0.46655	1.90344	44.8663	3.23323	0.12399	0.488869	0.185841	1.79151	-87.4048	70.8422	-1.19667	0	0	-0.103826
654	0	9.02561	0	0	9.27647	2.33853	-13.2986	-0.18843	0.0107319	0.00950686	-23.0242	-2.87E-15	2.50696	0	0	0.0114681	1.63572	-24.9321	-3.99046	117.619	342.792	618.346	392.973	392.974	392.974	-1.96368	-87.9509	-1.10559	173.092	347.582	210.663	186.101	186.101	186.101	-87.9698	0.514084	1.97282	44.4151	3.38569	0.349991	0.470158	0.18221	1.80589	-89.4022	70.9662	-0.893204	0	0	-0.109522
655	0	9.24416	0	0	9.51401	2.3722	-13.6179	-0.184466	0.0087826	0.0113503	-22.4431	2.17E-15	2.02124	0	0	0.0122035	1.48345	-24.4608	-4.31452	116.574	342.739	617.143	392.875	392.875	392.875	-2.05235	-87.4835	-1.07612	167.258	347.565	209.35	186.101	186.101	186.101	-87.5043	0.581449	2.01658	43.9283	3.51611	0.537706	0.445727	0.176389	1.8158	-87.211	70.2924	-0.71671	0	0	-0.110426
656	0	9.4947	0	0	9.78257	2.39875	-13.8691	-0.179215	0.00701104	0.0115631	-21.5214	-2.77E-15	1.58263	0	0	0.0124095	1.33647	-23.9502	-4.59566	115.199	342.801	616.023	392.767	392.767	392.767	-2.13794	-87.1084	-1.01734	161.534	347.607	208.294	186.101	186.101	186.101	-87.1313	0.667463	2.0397	43.4073	3.62364	0.68259	0.417137	0.168454	1.82151	-81.8864	68.7666	-0.603802	0	0	-0.106957
657	0	9.76696	0	0	10.0712	2.4179	-14.05	-0.17327	0.0053183	0.0106822	-20.3856	5.24E-16	1.18694	0	0	0.0120817	1.19563	-23.4018	-4.83109	113.492	342.981	614.991	392.652	392.652	392.652	-2.22201	-86.8166	-0.934838	155.924	347.699	207.465	186.101	186.101	186.101	-86.8418	0.769522	2.04671	42.8537	3.7078	0.781663	0.386314	0.158438	1.82309	-74.6813	66.2924	-0.483012	0	0	-0.100118
658	0	10.0497	0	0	10.368	2.42961	-14.1604	-0.167145	0.00369994	0.00898328	-19.1531	1.66E-15	0.835467	0	0	0.0113075	1.06187	-22.8175	-5.01929	111.454	343.28	614.052	392.534	392.534	392.534	-2.30514	-86.5971	-0.834414	150.427	347.831	206.827	186.101	186.101	186.101	-86.6247	0.8841	2.04157	42.2695	3.76856	0.833332	0.35455	0.146656	1.82081	-66.4291	62.9374	-0.328658	0	0	-0.0907885
659	0	10.3316	0	0	10.661	2.43401	-14.2019	-0.161283	0.00212882	0.00686808	-17.9266	1.39E-15	0.525636	0	0	0.0102214	0.936161	-22.1997	-5.1602	109.089	343.698	613.209	392.418	392.418	392.418	-2.38731	-86.4375	-0.721669	145.034	347.995	206.343	186.101	186.101	186.101	-86.4675	1.0073	2.02777	41.6572	3.80624	0.837594	0.32323	0.133346	1.8149	-58.0065	58.7537	-0.115537	0	0	-0.0801468
660	0	10.6021	0	0	10.9392	2.43139	-14.1771	-0.155976	0.000664556	0.00455019	-16.782	-2.40E-16	0.261549	0	0	0.00896202	0.819544	-21.5508	-5.25499	106.401	344.23	612.461	392.309	392.309	392.31	-2.46804	-86.3255	-0.601628	139.733	348.185	205.977	186.101	186.101	186.101	-86.3581	1.13527	2.00815	41.0194	3.82145	0.79583	0.293211	0.119099	1.80564	-49.9491	53.9719	0.139196	0	0	-0.0691368
661	0	10.8522	0	0	11.1931	2.42212	-14.0898	-0.151421	-0.000699782	0.00224563	-15.7725	-1.66E-15	0.0395968	0	0	0.00764514	0.712973	-20.8736	-5.30594	103.401	344.873	611.808	392.212	392.212	392.212	-2.54673	-86.2496	-0.478568	134.51	348.395	205.699	186.101	186.101	186.101	-86.2847	1.26462	1.98495	40.3591	3.815	0.710718	0.265297	0.104372	1.79347	-42.6914	48.7347	0.431512	0	0	-0.0586367
662	0	11.0746	0	0	11.4153	2.40664	-13.9437	-0.14771	-0.0019262	6.81E-05	-14.9281	1.72E-15	-0.141018	0	0	0.00635134	0.617308	-20.1711	-5.31617	100.097	345.621	611.247	392.13	392.13	392.13	-2.62268	-86.1997	-0.355757	129.351	348.618	205.481	186.101	186.101	186.101	-86.2372	1.39252	1.95982	39.6794	3.78812	0.585903	0.239893	0.0897351	1.77864	-36.4502	43.3062	0.727556	0	0	-0.0492478
663	0	11.2641	0	0	11.6006	2.3854	-13.7429	-0.144856	-0.00301128	-0.00190334	-14.2582	9.63E-16	-0.28427	0	0	0.00512618	0.533258	-19.4461	-5.28942	96.5046	346.465	610.775	392.068	392.068	392.068	-2.69537	-86.1675	-0.235664	124.245	348.851	205.3	186.101	186.101	186.101	-86.2074	1.51689	1.93401	38.9832	3.74205	0.425791	0.217216	0.0756055	1.76148	-31.322	37.8458	1.01331	0	0	-0.0413625
664	0	11.4175	0	0	11.746	2.35882	-13.4911	-0.142794	-0.00394916	-0.00359163	-13.7561	3.99E-15	-0.393883	0	0	0.00398814	0.461354	-18.7019	-5.22982	92.6362	347.399	610.387	392.028	392.028	392.028	-2.76445	-86.1462	-0.119828	119.178	349.089	205.14	186.101	186.101	186.101	-86.1884	1.63636	1.9083	38.2737	3.67814	0.235336	0.197694	0.0623551	1.74251	-27.4258	32.5104	1.2735	0	0	-0.035341
665	0	11.5333	0	0	11.8504	2.3273	-13.192	-0.14143	-0.00471	-0.00506577	-13.4047	8.79E-16	-0.470947	0	0	0.00293779	0.401863	-17.9415	-5.1415	88.5081	348.414	610.077	392.013	392.013	392.013	-2.82973	-86.131	-0.00905031	114.141	349.329	204.987	186.101	186.101	186.101	-86.1754	1.75021	1.88314	37.5538	3.59781	0.0195707	0.181244	0.0503212	1.72239	-24.6214	27.4814	1.48312	0	0	-0.0310897
666	0	11.6118	0	0	11.9144	2.29125	-12.8489	-0.140662	-0.00527477	-0.00628886	-13.1826	1.56E-15	-0.516886	0	0	0.00196853	0.354858	-17.168	-5.02848	84.1376	349.501	609.839	392.027	392.027	392.027	-2.89124	-86.1184	0.0964782	109.127	349.568	204.835	186.101	186.101	186.101	-86.1649	1.85829	1.85869	36.8263	3.50244	-0.216526	0.167819	0.0397277	1.70124	-22.8546	22.8727	1.63199	0	0	-0.0285749
667	0	11.6544	0	0	11.9398	2.25107	-12.4653	-0.140359	-0.00567465	-0.00730897	-13.0637	8.26E-16	-0.5386	0	0	0.00107657	0.320194	-16.3843	-4.89446	79.5429	350.652	609.665	392.069	392.069	392.069	-2.94912	-86.1062	0.197149	104.127	349.806	204.677	186.101	186.101	186.101	-86.1547	1.96088	1.83486	36.094	3.39317	-0.468232	0.157315	0.0306389	1.6797	-21.9904	18.7148	1.71909	0	0	-0.0275877
668	0	11.6636	0	0	11.93	2.20714	-12.0448	-0.140385	-0.00588202	-0.00819292	-13.0208	-2.77E-15	-0.537385	0	0	0.000257269	0.297488	-15.5932	-4.74263	74.7431	351.857	609.547	392.142	392.142	392.142	-3.00353	-86.0934	0.293677	99.1383	350.042	204.512	186.101	186.101	186.101	-86.1437	2.05859	1.81135	35.3594	3.27134	-0.73145	0.149372	0.0229409	1.65806	-21.814	15.0404	1.73726	0	0	-0.0277672
669	0	11.6426	0	0	11.8885	2.15991	-11.591	-0.140646	-0.00602453	-0.00893888	-13.0316	1.51E-15	-0.528769	0	0	-0.00047665	0.286214	-14.7976	-4.57571	69.7581	353.11	609.478	392.245	392.245	392.245	-3.05482	-86.0792	0.387068	94.155	350.276	204.34	186.101	186.101	186.101	-86.1313	2.15226	1.78774	34.6247	3.1378	-1.0025	0.143926	0.0163415	1.63682	-22.2624	11.6996	1.71346	0	0	-0.0289934
670	0	11.5953	0	0	11.8198	2.10981	-11.1082	-0.141008	-0.00606873	-0.00960048	-13.0716	-4.19E-16	-0.51279	0	0	-0.00112286	0.285663	-14.0001	-4.39575	64.6082	354.401	609.451	392.379	392.379	392.379	-3.10327	-86.0639	0.478428	89.1739	350.509	204.162	186.101	186.101	186.101	-86.1176	2.24284	1.76356	33.8921	2.99353	-1.27856	0.140316	0.0106665	1.61599	-23.0666	8.69462	1.6442	0	0	-0.0308014
671	0	11.5255	0	0	11.7284	2.05732	-10.6005	-0.141403	-0.00613375	-0.0101832	-13.1237	-3.17E-15	-0.501796	0	0	-0.00166588	0.295007	-13.203	-4.2044	59.3139	355.724	609.456	392.544	392.544	392.544	-3.14931	-86.0476	0.568777	84.1924	350.742	203.981	186.101	186.101	186.101	-86.1029	2.33125	1.73847	33.1634	2.83928	-1.55733	0.138229	0.0056011	1.59598	-24.1161	5.88376	1.55493	0	0	-0.033006
672	0	11.4373	0	0	11.6188	2.00289	-10.0723	-0.141739	-0.00620528	-0.0106969	-13.1708	-3.72E-15	-0.494194	0	0	-0.00210525	0.313377	-12.4085	-4.0028	53.8956	357.07	609.487	392.738	392.738	392.738	-3.19343	-86.0307	0.659038	79.2079	350.975	203.797	186.101	186.101	186.101	-86.0877	2.4184	1.71217	32.4403	2.67563	-1.83717	0.137289	0.00103254	1.57696	-25.2727	3.24154	1.4545	0	0	-0.0353632
673	0	11.3345	0	0	11.4952	1.94697	-9.52785	-0.141995	-0.00630896	-0.0111593	-13.2047	3.96E-16	-0.490756	0	0	-0.00244257	0.339876	-11.6189	-3.79176	48.3731	358.433	609.535	392.96	392.96	392.96	-3.23603	-86.0138	0.750005	74.2183	351.21	203.614	186.101	186.101	186.101	-86.0722	2.5051	1.68446	31.7244	2.50311	-2.11693	0.137075	-0.00319909	1.55911	-26.4015	0.730005	1.35259	0	0	-0.0376495
674	0	11.2207	0	0	11.3615	1.89002	-8.97157	-0.142114	-0.00644252	-0.0115684	-13.2163	4.07E-15	-0.489098	0	0	-0.00268598	0.373613	-10.8357	-3.57188	42.7657	359.806	609.595	393.208	393.208	393.208	-3.27747	-85.997	0.842304	69.2219	351.447	203.432	186.101	186.101	186.101	-86.0567	2.59197	1.65517	31.0168	2.32222	-2.39592	0.137086	-0.00728728	1.54235	-27.3717	-1.68561	1.25675	0	0	-0.0396692
675	0	11.099	0	0	11.2212	1.83248	-8.40772	-0.142114	-0.00663	-0.0119196	-13.2057	-2.14E-15	-0.489306	0	0	-0.0028456	0.413802	-10.0607	-3.34371	37.0917	361.182	609.658	393.479	393.479	393.479	-3.31797	-85.9802	0.936464	64.2167	351.687	203.252	186.101	186.101	186.101	-86.0414	2.67951	1.62411	30.3188	2.13329	-2.67363	0.137147	-0.0113942	1.52702	-28.1472	-4.06532	1.17812	0	0	-0.0413882
676	0	10.9722	0	0	11.077	1.77475	-7.84037	-0.142005	-0.00686378	-0.0122055	-13.1745	2.07E-16	-0.489453	0	0	-0.00293592	0.459724	-9.29524	-3.10777	31.3684	362.556	609.719	393.772	393.772	393.772	-3.35755	-85.9634	1.03291	59.2012	351.929	203.075	186.101	186.101	186.101	-86.0259	2.76802	1.59107	29.6311	1.93665	-2.94976	0.136879	-0.0156123	1.51315	-28.6463	-6.43396	1.11999	0	0	-0.0427101
677	0	10.8423	0	0	10.9314	1.71722	-7.27348	-0.141782	-0.00713749	-0.012415	-13.1247	-1.36E-15	-0.489448	0	0	-0.00296968	0.510763	-8.54039	-2.86481	25.6117	363.922	609.771	394.083	394.083	394.083	-3.39608	-85.946	1.13208	54.1741	352.175	202.899	186.101	186.101	186.101	-86.0098	2.85768	1.55566	28.9547	1.73262	-3.22396	0.136119	-0.0199809	1.50072	-28.8544	-8.77631	1.07733	0	0	-0.0436299
678	0	10.7113	0	0	10.7861	1.66025	-6.71063	-0.141503	-0.00747202	-0.0125464	-13.0648	1.90E-15	-0.492562	0	0	-0.00295647	0.566412	-7.79708	-2.61575	19.8361	365.274	609.81	394.409	394.408	394.408	-3.43321	-85.9276	1.23429	49.1342	352.423	202.723	186.101	186.101	186.101	-85.9926	2.94853	1.5175	28.29	1.52158	-3.49583	0.134631	-0.0246931	1.49005	-28.723	-11.1757	1.05396	0	0	-0.0441437
679	0	10.5806	0	0	10.6427	1.60415	-6.15517	-0.141197	-0.0078677	-0.0126656	-13.002	-3.37E-16	-0.502079	0	0	-0.00290379	0.626248	-7.06603	-2.36179	14.0547	366.608	609.83	394.746	394.746	394.746	-3.46848	-85.9074	1.33993	44.0806	352.674	202.546	186.101	186.101	186.101	-85.9736	3.04049	1.47605	27.6377	1.30396	-3.76478	0.13217	-0.029724	1.48115	-28.1548	-13.6081	1.03595	0	0	-0.04415
680	0	10.4513	0	0	10.5022	1.54923	-5.61021	-0.140902	-0.00834569	-0.0127459	-12.9442	-2.32E-15	-0.52396	0	0	-0.00281398	0.689904	-6.34771	-2.10448	8.27885	367.92	609.828	395.091	395.091	395.091	-3.50135	-85.8848	1.44928	39.0127	352.927	202.365	186.101	186.101	186.101	-85.952	3.13345	1.43081	26.9981	1.08025	-4.02994	0.128821	-0.0350376	1.47395	-27.2069	-16.0635	1.01441	0	0	-0.043756
681	0	10.3244	0	0	10.3655	1.49574	-5.07845	-0.140656	-0.00886722	-0.0128517	-12.8995	-5.06E-16	-0.55828	0	0	-0.00269349	0.757105	-5.64242	-1.84558	2.51875	369.204	609.799	395.44	395.44	395.44	-3.53132	-85.8592	1.56252	33.9299	353.182	202.18	186.101	186.101	186.101	-85.9272	3.2272	1.38136	26.3715	0.851066	-4.29028	0.124487	-0.0404818	1.46877	-25.8217	-18.4724	0.973321	0	0	-0.042886
682	0	10.2007	0	0	10.2335	1.44391	-4.56234	-0.140498	-0.00943581	-0.0129959	-12.8749	1.02E-15	-0.609595	0	0	-0.00254058	0.827586	-4.95028	-1.58709	-3.21689	370.457	609.743	395.79	395.79	395.79	-3.55797	-85.8301	1.67971	28.8317	353.436	201.989	186.101	186.101	186.101	-85.8988	3.32153	1.3274	25.758	0.617109	-4.54448	0.119258	-0.0458891	1.46566	-24.0309	-20.7804	0.899572	0	0	-0.0415799
683	0	10.0813	0	0	10.107	1.39394	-4.06399	-0.140455	-0.0100092	-0.0131763	-12.8748	9.48E-16	-0.677038	0	0	-0.00235666	0.901127	-4.27128	-1.33112	-8.92047	371.674	609.656	396.138	396.138	396.138	-3.58101	-85.7973	1.8007	23.7175	353.688	201.791	186.101	186.101	186.101	-85.8664	3.4162	1.26886	25.1576	0.379197	-4.79108	0.113238	-0.0509829	1.46433	-21.8946	-22.8575	0.777952	0	0	-0.0398562
684	0	9.96725	0	0	9.98698	1.34597	-3.58509	-0.140511	-0.0105367	-0.0133852	-12.8971	3.49E-16	-0.757512	0	0	-0.00214203	0.977493	-3.60526	-1.07989	-14.5854	372.852	609.539	396.48	396.48	396.48	-3.60039	-85.7609	1.9251	18.587	353.938	201.586	186.101	186.101	186.101	-85.8303	3.51089	1.20593	24.5704	0.138312	-5.02845	0.106661	-0.055662	1.46482	-19.4986	-24.6508	0.603983	0	0	-0.0377901
685	0	9.85983	0	0	9.87468	1.30013	-3.12701	-0.14068	-0.0110516	-0.0136431	-12.9401	-1.37E-15	-0.854573	0	0	-0.00189014	1.05646	-2.95198	-0.835496	-20.2057	373.986	609.39	396.813	396.813	396.813	-3.61617	-85.7212	2.05223	13.4398	354.182	201.376	186.101	186.101	186.101	-85.7907	3.60523	1.13908	23.9962	-0.104609	-5.25491	0.0996901	-0.0598093	1.46714	-16.8937	-26.1636	0.378102	0	0	-0.0354362
686	0	9.76046	0	0	9.77134	1.2565	-2.69059	-0.140894	-0.0115248	-0.0138934	-12.992	7.13E-16	-0.962541	0	0	-0.00160265	1.13779	-2.31116	-0.599935	-25.7763	375.074	609.211	397.135	397.135	397.135	-3.62868	-85.6789	2.18104	8.27543	354.419	201.162	186.101	186.101	186.101	-85.7483	3.69872	1.06915	23.4346	-0.348386	-5.46877	0.0925536	-0.0633459	1.47094	-14.2053	-27.3824	0.109086	0	0	-0.0329096
687	0	9.6706	0	0	9.6783	1.21511	-2.27623	-0.141152	-0.0119505	-0.0141645	-13.0464	8.92E-16	-1.0751	0	0	-0.00128444	1.22113	-1.68243	-0.374921	-31.292	376.111	609.002	397.443	397.443	397.443	-3.63838	-85.6347	2.3102	3.09373	354.647	200.945	186.101	186.101	186.101	-85.7038	3.79077	0.997267	22.8851	-0.591815	-5.66842	0.0853063	-0.0663163	1.47615	-11.4425	-28.3585	-0.190693	0	0	-0.0302287
688	0	9.59156	0	0	9.59681	1.17594	-1.88396	-0.141369	-0.0123245	-0.0143965	-13.0885	-1.65E-15	-1.18393	0	0	-0.000943226	1.30616	-1.06543	-0.16192	-36.7482	377.095	608.765	397.737	397.737	397.737	-3.64587	-85.5893	2.43809	-2.10548	354.866	200.729	186.101	186.101	186.101	-85.658	3.88068	0.924788	22.3475	-0.83353	-5.85232	0.0782997	-0.0685824	1.48234	-8.75995	-29.0718	-0.50566	0	0	-0.0275187
689	0	9.52455	0	0	9.5279	1.13896	-1.51339	-0.141547	-0.012553	-0.0145721	-13.1134	1.86E-15	-1.27084	0	0	-0.000598427	1.39248	-0.459821	0.03801	-42.1402	378.023	608.503	398.014	398.014	398.014	-3.65174	-85.5433	2.56295	-7.32222	355.072	200.514	186.101	186.101	186.101	-85.6115	3.96764	0.853186	21.8209	-1.07236	-6.0191	0.0716776	-0.0699421	1.48953	-6.22559	-29.4838	-0.816109	0	0	-0.0247955
690	0	9.47032	0	0	9.47231	1.10411	-1.16406	-0.141637	-0.0126682	-0.0146918	-13.1143	-3.78E-15	-1.33113	0	0	-0.000259333	1.47961	0.134769	0.224227	-47.4633	378.891	608.218	398.273	398.273	398.273	-3.65639	-85.497	2.68311	-12.5563	355.266	200.302	186.101	186.101	186.101	-85.5646	4.05079	0.783739	21.3048	-1.30676	-6.16766	0.0654355	-0.0705881	1.49744	-3.84447	-29.7071	-1.10346	0	0	-0.0221079
691	0	9.42937	0	0	9.43038	1.07134	-0.835546	-0.141666	-0.0126446	-0.0147376	-13.0946	2.92E-15	-1.35776	0	0	6.17E-05	1.56709	0.718637	0.396498	-52.7126	379.697	607.913	398.514	398.514	398.514	-3.65988	-85.4502	2.79714	-17.8076	355.447	200.094	186.101	186.101	186.101	-85.5172	4.1292	0.717382	20.7983	-1.53547	-6.29708	0.0596662	-0.0704225	1.50575	-1.67496	-29.7403	-1.35458	0	0	-0.0194893
692	0	9.40172	0	0	9.40212	1.04062	-0.52748	-0.141643	-0.0125579	-0.0146809	-13.0588	-1.27E-16	-1.35591	0	0	0.000362889	1.65439	1.29206	0.555001	-57.883	380.438	607.591	398.737	398.737	398.737	-3.66193	-85.4025	2.90392	-23.0757	355.616	199.889	186.101	186.101	186.101	-85.4689	4.20195	0.654622	20.3006	-1.75712	-6.40674	0.0544156	-0.0695211	1.51443	0.243591	-29.681	-1.55943	0	0	-0.0170244
693	0	9.3872	0	0	9.38726	1.0119	-0.23952	-0.14165	-0.0124283	-0.0145793	-13.0199	-3.97E-15	-1.32817	0	0	0.000643204	1.74094	1.85526	0.700345	-62.9693	381.113	607.256	398.941	398.941	398.941	-3.66195	-85.3532	3.0027	-28.3599	355.774	199.688	186.101	186.101	186.101	-85.4188	4.26818	0.595553	19.8109	-1.97028	-6.4963	0.0495099	-0.068025	1.52308	1.98836	-29.5723	-1.71923	0	0	-0.0146511
694	0	9.38548	0	0	9.38548	0.985164	0.0286331	-0.141658	-0.012338	-0.0143749	-12.9801	-1.50E-15	-1.28418	0	0	0.000909235	1.82621	2.40842	0.833466	-67.966	381.719	606.91	399.126	399.126	399.126	-3.65913	-85.3014	3.09308	-33.6593	355.924	199.49	186.101	186.101	186.101	-85.3663	4.32712	0.539902	19.3283	-2.17371	-6.56568	0.04496	-0.0661554	1.5314	3.51196	-29.5313	-1.83114	0	0	-0.0124711
695	0	9.39636	0	0	9.39646	0.960355	0.27743	-0.141696	-0.0122265	-0.0141533	-12.9458	-8.55E-16	-1.2202	0	0	0.00116185	1.90962	2.95171	0.955595	-72.868	382.255	606.556	399.292	399.292	399.292	-3.65254	-85.2466	3.17492	-38.9727	356.066	199.294	186.101	186.101	186.101	-85.3106	4.37811	0.487164	18.852	-2.36623	-6.61505	0.0406715	-0.0638987	1.5393	4.89556	-29.5121	-1.9025	0	0	-0.0103778
696	0	9.41963	0	0	9.42	0.93744	0.507232	-0.141732	-0.0121228	-0.0138861	-12.916	9.12E-16	-1.14177	0	0	0.00140851	1.99066	3.4852	1.06823	-77.6695	382.719	606.197	399.441	399.441	399.441	-3.64104	-85.1879	3.24847	-44.2987	356.203	199.1	186.101	186.101	186.101	-85.2509	4.42059	0.436444	18.3811	-2.54664	-6.64482	0.0365944	-0.0615591	1.54641	6.13727	-29.5802	-1.93769	0	0	-0.00840374
697	0	9.45521	0	0	9.45596	0.916391	0.718307	-0.14175	-0.0120101	-0.0136182	-12.8901	-3.21E-15	-1.0515	0	0	0.00165488	2.06881	4.00895	1.17306	-82.3651	383.111	605.833	399.573	399.573	399.573	-3.62331	-85.1248	3.31426	-49.6356	356.337	198.908	186.101	186.101	186.101	-85.1866	4.45415	0.386547	17.9148	-2.71394	-6.65563	0.0325753	-0.0593022	1.55246	7.3003	-29.7374	-1.94727	0	0	-0.00648555
698	0	9.50315	0	0	9.50436	0.897184	0.910889	-0.141743	-0.0119543	-0.0134119	-12.8673	-3.09E-15	-0.96081	0	0	0.00190975	2.14364	4.52295	1.27185	-86.9492	383.428	605.468	399.689	399.689	399.689	-3.59796	-85.0568	3.37305	-54.9819	356.468	198.718	186.101	186.101	186.101	-85.1171	4.4784	0.336071	17.4526	-2.86731	-6.64825	0.0285034	-0.0573215	1.55744	8.46425	-30.0445	-1.94607	0	0	-0.00457509
699	0	9.56361	0	0	9.56533	0.879807	1.0851	-0.141671	-0.0118868	-0.0132436	-12.844	2.79E-15	-0.869994	0	0	0.00217668	2.21471	5.0271	1.36643	-91.4162	383.671	605.1	399.792	399.791	399.792	-3.56354	-84.9835	3.42574	-60.3361	356.6	198.529	186.101	186.101	186.101	-85.0419	4.4931	0.283498	16.9939	-3.00595	-6.62357	0.024432	-0.0557501	1.56122	9.59262	-30.449	-1.94243	0	0	-0.00267998
700	0	9.63688	0	0	9.63915	0.864258	1.24098	-0.141563	-0.0118905	-0.0131934	-12.8229	3.73E-15	-0.794224	0	0	0.00246449	2.28166	5.52126	1.45861	-95.7604	383.839	604.73	399.882	399.882	399.881	-3.5186	-84.9045	3.47333	-65.6972	356.732	198.34	186.101	186.101	186.101	-84.9606	4.49801	0.22724	16.5384	-3.12939	-6.58262	0.0202077	-0.0547502	1.56384	10.7759	-30.9747	-1.95672	0	0	-0.000724346
701	0	9.72342	0	0	9.72625	0.850531	1.37857	-0.14138	-0.0119131	-0.013262	-12.8008	5.46E-17	-0.734525	0	0	0.00277581	2.34421	6.00516	1.55014	-99.9761	383.93	604.356	399.962	399.962	399.962	-3.46187	-84.8195	3.51669	-71.0641	356.868	198.152	186.101	186.101	186.101	-84.873	4.49296	0.165891	16.0861	-3.23727	-6.52649	0.0158042	-0.0543145	1.56547	12.0153	-31.5458	-1.99714	0	0	0.00131341
702	0	9.82386	0	0	9.82724	0.838617	1.49798	-0.141172	-0.0120424	-0.0134349	-12.783	1.01E-15	-0.703259	0	0	0.00311773	2.40213	6.47844	1.64264	-104.057	383.942	603.976	400.034	400.034	400.034	-3.39234	-84.7284	3.55649	-76.4368	357.006	197.962	186.101	186.101	186.101	-84.7789	4.47782	0.0983297	15.6371	-3.32954	-6.4563	0.0113306	-0.0545581	1.56603	13.2493	-32.1929	-2.07054	0	0	0.00335551
703	0	9.93904	0	0	9.94295	0.82849	1.59946	-0.140935	-0.0121653	-0.0137085	-12.7684	9.72E-16	-0.691158	0	0	0.00349076	2.4553	6.94064	1.7376	-107.998	383.877	603.589	400.102	400.102	400.102	-3.30933	-84.6312	3.59321	-81.815	357.146	197.77	186.101	186.101	186.101	-84.6781	4.45248	0.0237858	15.1918	-3.40636	-6.37323	0.0068078	-0.0553152	1.56579	14.4634	-32.7445	-2.17833	0	0	0.00541266
704	0	10.07	0	0	10.0744	0.82011	1.68343	-0.140735	-0.0122909	-0.0141151	-12.7613	2.56E-15	-0.696846	0	0	0.00389939	2.5037	7.39116	1.8364	-111.793	383.731	603.192	400.167	400.167	400.167	-3.21252	-84.5278	3.6269	-87.1991	357.288	197.576	186.101	186.101	186.101	-84.5708	4.41684	-0.0580453	14.7508	-3.46815	-6.2785	0.00226005	-0.0566312	1.56515	15.6566	-33.2093	-2.31838	0	0	0.00744192
705	0	10.2179	0	0	10.2227	0.813442	1.75024	-0.140591	-0.0123573	-0.0145339	-12.759	-2.91E-15	-0.711108	0	0	0.00434422	2.54741	7.82929	1.9402	-115.434	383.505	602.78	400.233	400.233	400.233	-3.10182	-84.4186	3.6575	-92.5898	357.431	197.379	186.101	186.101	186.101	-84.4572	4.3708	-0.147222	14.315	-3.51575	-6.17332	-0.00198895	-0.0582178	1.56441	16.6371	-33.4518	-2.47774	0	0	0.00925176
706	0	10.3843	0	0	10.3895	0.808442	1.80035	-0.140516	-0.0122979	-0.0150501	-12.7558	5.50E-16	-0.722955	0	0	0.00482306	2.58665	8.25418	2.05005	-118.915	383.198	602.352	400.304	400.304	400.304	-2.97742	-84.3038	3.68466	-97.9876	357.573	197.178	186.101	186.101	186.101	-84.3378	4.31424	-0.243491	13.8857	-3.55017	-6.059	-0.00601759	-0.060004	1.56389	17.4716	-33.4375	-2.65272	0	0	0.0108535
707	0	10.5705	0	0	10.576	0.805089	1.83393	-0.140542	-0.0121095	-0.0155688	-12.746	-1.17E-15	-0.728581	0	0	0.00533106	2.62173	8.66482	2.16674	-122.229	382.809	601.902	400.382	400.382	400.382	-2.83944	-84.1838	3.70793	-103.393	357.714	196.974	186.101	186.101	186.101	-84.2128	4.24702	-0.346519	13.464	-3.57265	-5.93682	-0.00949558	-0.0617346	1.56423	17.9989	-33.0924	-2.8344	0	0	0.0120655
708	0	10.7777	0	0	10.7834	0.803385	1.851	-0.140679	-0.0117491	-0.0161318	-12.7213	-5.28E-16	-0.722335	0	0	0.00585748	2.65303	9.06002	2.29087	-125.368	382.338	601.428	400.471	400.471	400.471	-2.6882	-84.0584	3.72682	-108.808	357.853	196.768	186.101	186.101	186.101	-84.0823	4.16897	-0.455876	13.0518	-3.58471	-5.80808	-0.0123047	-0.0631544	1.5657	18.1943	-32.363	-3.02052	0	0	0.0128333
709	0	11.0069	0	0	11.0128	0.803353	1.85133	-0.140975	-0.0112815	-0.0167004	-12.6774	-3.47E-15	-0.710139	0	0	0.0063889	2.68101	9.43839	2.42284	-128.324	381.785	600.926	400.573	400.573	400.573	-2.52395	-83.9272	3.7408	-114.233	357.99	196.559	186.101	186.101	186.101	-83.9459	4.07996	-0.571103	12.6509	-3.58803	-5.67416	-0.0143156	-0.0640308	1.56889	17.9994	-31.2646	-3.2116	0	0	0.0130842
710	0	11.2586	0	0	11.2645	0.805045	1.83438	-0.141445	-0.0107132	-0.0173512	-12.6077	-2.98E-15	-0.694389	0	0	0.00690623	2.70619	9.79831	2.56271	-131.085	381.15	600.394	400.691	400.691	400.691	-2.34704	-83.7892	3.74941	-119.67	358.127	196.349	186.101	186.101	186.101	-83.8026	3.97989	-0.691701	12.2635	-3.58432	-5.53637	-0.0154104	-0.0641479	1.57422	17.4222	-29.7703	-3.4136	0	0	0.0128305
711	0	11.5328	0	0	11.5386	0.808536	1.7994	-0.142137	-0.0101114	-0.0179688	-12.5089	3.35E-16	-0.682594	0	0	0.00738818	2.72912	10.1379	2.71038	-133.642	380.436	599.83	400.827	400.827	400.827	-2.158	-83.6424	3.75212	-125.119	358.265	196.14	186.101	186.101	186.101	-83.6506	3.8688	-0.817014	11.8921	-3.57536	-5.39605	-0.0152609	-0.0633456	1.58183	16.2753	-27.928	-3.62012	0	0	0.0119524
712	0	11.8286	0	0	11.8342	0.813901	1.74565	-0.143098	-0.00953206	-0.0186045	-12.3783	-5.61E-16	-0.680026	0	0	0.00780952	2.75038	10.4551	2.86547	-135.981	379.643	599.233	400.983	400.983	400.983	-1.95762	-83.4844	3.74838	-130.583	358.404	195.932	186.101	186.101	186.101	-83.4875	3.74687	-0.946166	11.5393	-3.56299	-5.25457	-0.0137639	-0.0614667	1.59198	14.5376	-25.7776	-3.83157	0	0	0.010508
713	0	12.1449	0	0	12.1501	0.821222	1.67229	-0.144297	-0.0089687	-0.0190941	-12.2056	3.86E-15	-0.685242	0	0	0.00813788	2.77055	10.7473	3.02733	-138.09	378.773	598.601	401.158	401.158	401.158	-1.74704	-83.3116	3.73771	-136.062	358.544	195.728	186.101	186.101	186.101	-83.31	3.61455	-1.07809	11.2083	-3.54882	-5.1132	-0.0104721	-0.0582721	1.6049	11.9674	-23.2711	-4.03344	0	0	0.00844722
714	0	12.479	0	0	12.4839	0.830563	1.57869	-0.14576	-0.00843359	-0.019464	-11.9867	-1.93E-15	-0.697455	0	0	0.00834135	2.79022	11.0119	3.19518	-139.952	377.831	597.937	401.354	401.354	401.354	-1.52773	-83.1193	3.71963	-141.558	358.687	195.532	186.101	186.101	186.101	-83.1133	3.47253	-1.21147	10.9024	-3.53451	-4.97325	-0.00524135	-0.0536179	1.62043	8.50288	-20.4338	-4.21685	0	0	0.00591743
715	0	12.8278	0	0	12.8321	0.841986	1.46422	-0.147424	-0.00792873	-0.0194897	-11.7106	-1.88E-15	-0.715637	0	0	0.00838188	2.81	11.2459	3.36807	-141.55	376.822	597.24	401.568	401.569	401.568	-1.3014	-82.9019	3.69387	-147.07	358.831	195.347	186.101	186.101	186.101	-82.8919	3.32181	-1.34497	10.6252	-3.52144	-4.83593	0.00232887	-0.0474034	1.63823	3.88404	-17.2604	-4.36195	0	0	0.00301784
716	0	13.1864	0	0	13.19	0.855527	1.32849	-0.149281	-0.00748525	-0.0192957	-11.3731	-2.17E-15	-0.743424	0	0	0.0082262	2.83051	11.4458	3.54491	-142.867	375.749	596.514	401.801	401.801	401.801	-1.07	-82.6521	3.6604	-152.598	358.977	195.175	186.101	186.101	186.101	-82.6388	3.16372	-1.47723	10.3804	-3.5109	-4.70239	0.012075	-0.0394539	1.6581	-1.7521	-13.6934	-4.47494	0	0	0.000172382
717	0	13.5486	0	0	13.5515	0.8712	1.17139	-0.151214	-0.00711544	-0.0186739	-10.9635	-3.99E-15	-0.78379	0	0	0.00784069	2.85241	11.6083	3.72453	-143.881	374.622	595.759	402.049	402.049	402.049	-0.835775	-82.3615	3.61932	-158.137	359.124	195.019	186.101	186.101	186.101	-82.3454	2.99993	-1.60678	10.172	-3.50405	-4.57371	0.0242213	-0.0296327	1.6798	-8.57142	-9.72476	-4.54181	0	0	-0.00229999
718	0	13.9066	0	0	13.9088	0.888963	0.993307	-0.153188	-0.00680686	-0.0177993	-10.4812	-1.45E-15	-0.839223	0	0	0.00720815	2.87639	11.7297	3.90576	-144.575	373.448	594.98	402.31	402.309	402.309	-0.601229	-82.0203	3.57088	-163.685	359.269	194.883	186.101	186.101	186.101	-82.0021	2.8324	-1.7321	10.004	-3.50195	-4.45084	0.03832	-0.0176955	1.70259	-16.2985	-5.23447	-4.576	0	0	-0.00382383
719	0	14.2512	0	0	14.2526	0.908727	0.79515	-0.155079	-0.00656074	-0.0165533	-9.92156	-1.25E-15	-0.91441	0	0	0.00632062	2.90321	11.8062	4.08738	-144.927	372.236	594.179	402.58	402.58	402.58	-0.369191	-81.6173	3.51544	-169.233	359.412	194.766	186.101	186.101	186.101	-81.5976	2.66335	-1.8515	9.88045	-3.50534	-4.33456	0.0541727	-0.00368398	1.72576	-24.8742	-0.176669	-4.57943	0	0	-0.00392203
720	0	14.5712	0	0	14.572	0.930334	0.578487	-0.156779	-0.00638008	-0.0151677	-9.28645	-7.72E-16	-1.01422	0	0	0.00519182	2.93373	11.8343	4.26816	-144.918	371	593.362	402.857	402.857	402.857	-0.142804	-81.1401	3.45326	-174.775	359.55	194.669	186.101	186.101	186.101	-81.1196	2.49519	-1.96306	9.80532	-3.51519	-4.22548	0.0709578	0.0124165	1.74865	-33.8335	5.45977	-4.57107	0	0	-0.00206412
721	0	14.8541	0	0	14.8544	0.953573	0.345449	-0.158198	-0.00624716	-0.0136813	-8.58575	4.05E-15	-1.14164	0	0	0.00386127	2.96886	11.8104	4.44687	-144.53	369.751	592.532	403.138	403.138	403.138	0.0744698	-80.5754	3.38447	-180.301	359.68	194.591	186.101	186.101	186.101	-80.5546	2.33043	-2.0646	9.78215	-3.53221	-4.12398	0.0879455	0.030686	1.77039	-42.8611	11.7641	-4.56716	0	0	0.0020929
722	0	15.0857	0	0	15.0857	0.978166	0.0988094	-0.15925	-0.00619469	-0.0122639	-7.83805	3.20E-15	-1.30213	0	0	0.00239135	3.00961	11.7316	4.62219	-143.749	368.505	591.696	403.418	403.418	403.418	0.278778	-79.9088	3.30894	-185.801	359.798	194.527	186.101	186.101	186.101	-79.8882	2.17158	-2.15346	9.81427	-3.55719	-4.03005	0.104404	0.0507841	1.79027	-51.5779	18.6144	-4.58088	0	0	0.00870614
723	0	15.2506	0	0	15.2506	1.00378	-0.15805	-0.159915	-0.00621401	-0.0110865	-7.07739	3.79E-16	-1.49342	0	0	0.000866976	3.05707	11.5952	4.79278	-142.563	367.277	590.858	403.696	403.696	403.696	0.465985	-79.1256	3.22621	-191.266	359.901	194.473	186.101	186.101	186.101	-79.1058	2.02101	-2.2266	9.90441	-3.59091	-3.94344	0.119383	0.0724026	1.80764	-59.5265	25.9009	-4.62366	0	0	0.0176835
724	0	15.3326	0	0	15.333	1.03003	-0.421273	-0.160249	-0.00631665	-0.0103437	-6.35477	2.10E-15	-1.70955	0	0	-0.000626418	3.11231	11.3994	4.95718	-140.966	366.082	590.027	403.969	403.969	403.969	0.631568	-78.2115	3.13536	-196.685	359.983	194.42	186.101	186.101	186.101	-78.1925	1.88087	-2.28039	10.0547	-3.63411	-3.86344	0.132058	0.0952222	1.82181	-66.3369	33.5031	-4.70166	0	0	0.0286634
725	0	15.3155	0	0	15.3166	1.05649	-0.68662	-0.160327	-0.00641047	-0.0101853	-5.7333	-4.02E-15	-1.92706	0	0	-0.00202763	3.1764	11.1429	5.1139	-138.955	364.938	589.207	404.235	404.235	404.235	0.770887	-77.1527	3.03507	-202.051	360.04	194.361	186.101	186.101	186.101	-77.1349	1.75287	-2.31077	10.2665	-3.68742	-3.78905	0.141722	0.118764	1.83266	-71.7081	41.2581	-4.80744	0	0	0.041048
726	0	15.1838	0	0	15.1859	1.08274	-0.949886	-0.160338	-0.00639451	-0.0107878	-5.29647	-4.14E-15	-2.11316	0	0	-0.00334436	3.25032	10.8256	5.26135	-136.535	363.86	588.408	404.495	404.495	404.495	0.879313	-75.9376	2.92377	-207.357	360.067	194.291	186.101	186.101	186.101	-75.921	1.63818	-2.31344	10.5405	-3.7514	-3.71889	0.147883	0.142547	1.83987	-75.4598	48.9894	-4.924	0	0	0.054083
727	0	14.9236	0	0	14.927	1.10843	-1.20743	-0.160548	-0.00617614	-0.0121194	-5.14352	8.15E-16	-2.22828	0	0	-0.00470235	3.33493	10.4481	5.39791	-133.717	362.864	587.638	404.747	404.747	404.747	0.952839	-74.5572	2.79991	-212.598	360.058	194.204	186.101	186.101	186.101	-74.5418	1.53722	-2.28443	10.8766	-3.82639	-3.65133	0.150543	0.166121	1.84372	-77.7257	56.541	-5.02301	0	0	0.0671098
728	0	14.5245	0	0	14.5293	1.13328	-1.45648	-0.161274	-0.00553181	-0.014135	-5.3841	-4.66E-16	-2.21278	0	0	-0.00637247	3.43088	10.0119	5.52198	-130.517	361.962	586.905	404.994	404.994	404.994	0.98839	-73.0069	2.66225	-217.769	360.012	194.101	186.101	186.101	186.101	-72.9926	1.44955	-2.22044	11.2737	-3.91245	-3.58448	0.150096	0.18896	1.84458	-78.8396	63.7727	-5.06743	0	0	0.0796814
729	0	13.9801	0	0	13.9863	1.15715	-1.69567	-0.162951	-0.00424675	-0.0165458	-6.13998	-3.03E-15	-2.00402	0	0	-0.00879011	3.53865	9.51941	5.63217	-126.958	361.166	586.22	405.236	405.236	405.236	0.984639	-71.2876	2.51012	-222.866	359.929	193.991	186.101	186.101	186.101	-71.2743	1.3737	-2.11968	11.7301	-4.00941	-3.51649	0.147382	0.210641	1.84279	-79.4462	70.5815	-5.01554	0	0	0.0918318
730	0	13.2902	0	0	13.2979	1.18012	-1.92583	-0.166031	-0.00209074	-0.0189516	-7.52731	-2.91E-16	-1.53812	0	0	-0.0124964	3.65837	8.97393	5.72725	-123.066	360.486	585.591	405.474	405.474	405.474	0.942735	-69.4073	2.34393	-227.879	359.815	193.891	186.101	186.101	186.101	-69.3951	1.3071	-1.98279	12.2436	-4.11658	-3.44549	0.143819	0.230837	1.83885	-80.4893	76.9444	-4.83455	0	0	0.104263
731	0	12.4623	0	0	12.4712	1.20252	-2.15016	-0.171011	0.00120245	-0.0207272	-9.6473	-3.29E-15	-0.753436	0	0	-0.0180074	3.79	8.37929	5.80647	-118.873	359.926	585.03	405.709	405.709	405.709	0.867066	-67.3825	2.16541	-232.791	359.684	193.829	186.101	186.101	186.101	-67.3715	1.24619	-1.81367	12.8112	-4.23306	-3.36993	0.141085	0.249262	1.83335	-83.1102	82.838	-4.49456	0	0	0.11834
732	0	11.5125	0	0	11.5226	1.22496	-2.37487	-0.178278	0.00578609	-0.0212881	-12.5572	-3.70E-15	0.386171	0	0	-0.0255778	3.93316	7.73988	5.86949	-114.414	359.491	584.548	405.943	405.943	405.943	0.766052	-65.24	1.97795	-237.57	359.557	193.846	186.101	186.101	186.101	-65.2303	1.18661	-1.62044	13.4296	-4.35753	-3.28856	0.140974	0.265812	1.82651	-88.4205	88.3075	-3.99408	0	0	0.135865
733	0	10.4672	0	0	10.4782	1.24838	-2.60927	-0.18801	0.0117441	-0.0198237	-16.2452	2.68E-15	1.88829	0	0	-0.0349062	4.08721	7.0604	5.91659	-109.724	359.179	584.154	406.174	406.174	406.174	0.652422	-63.0173	1.78654	-242.163	359.466	193.995	186.101	186.101	186.101	-63.0089	1.12363	-1.4159	14.0949	-4.48837	-3.20067	0.14543	0.280386	1.81819	-97.6435	93.3476	-3.33968	0	0	0.159139
734	0	9.36262	0	0	9.37446	1.27401	-2.86571	-0.199993	0.0189714	-0.01578	-20.6009	2.80E-15	3.71275	0	0	-0.0448805	4.25133	6.34568	5.94871	-104.84	358.989	583.86	406.401	406.401	406.401	0.543272	-60.7625	1.5979	-246.495	359.453	194.334	186.101	186.101	186.101	-60.7555	1.05282	-1.21778	14.8034	-4.62372	-3.10613	0.155714	0.292915	1.80808	-111.467	97.9019	-2.56389	0	0	0.189948
735	0	8.24364	0	0	8.25628	1.30334	-3.15909	-0.213554	0.0270872	-0.00874902	-25.4049	-1.40E-15	5.75893	0	0	-0.053549	4.42444	5.60056	5.96747	-99.7999	358.916	583.676	406.62	406.621	406.62	0.459592	-58.5334	1.42014	-250.461	359.569	194.923	186.101	186.101	186.101	-58.5277	0.97073	-1.04816	15.5511	-4.76156	-3.00543	0.1725	0.303369	1.79501	-130.141	101.847	-1.71304	0	0	0.229409
736	0	7.16139	0	0	7.17488	1.33801	-3.50554	-0.22756	0.035547	0.00131571	-30.335	5.13E-15	7.87801	0	0	-0.0584304	4.60536	4.82966	5.97508	-94.6376	358.952	583.613	406.829	406.829	406.829	0.424745	-56.3941	1.26236	-253.93	359.87	195.815	186.101	186.101	186.101	-56.3894	0.87554	-0.932078	16.334	-4.89969	-2.89965	0.195415	0.311583	1.77807	-153.145	104.964	-0.84575	0	0	0.277222
737	0	6.16901	0	0	6.18354	1.3796	-3.92088	-0.240486	0.0435707	0.0139346	-34.9921	-4.66E-15	9.8727	0	0	-0.057198	4.79279	4.0373	5.97433	-89.3861	359.091	583.681	407.021	407.021	407.021	0.462684	-54.4113	1.13402	-256.753	360.415	197.05	186.101	186.101	186.101	-54.4073	0.767462	-0.895389	17.1484	-5.03591	-2.79048	0.222748	0.317389	1.7565	-178.993	106.973	-0.0241777	0	0	0.3311
738	0	5.31671	0	0	5.33261	1.42949	-4.41863	-0.250735	0.0503292	0.0282079	-38.9635	-1.86E-15	11.527	0	0	-0.0485744	4.98537	3.2274	5.96834	-84.0757	359.322	583.889	407.191	407.191	407.191	0.59554	-52.6483	1.04448	-258.774	361.256	198.642	186.101	186.101	186.101	-52.6447	0.648718	-0.962242	17.9907	-5.16807	-2.67993	0.252308	0.320839	1.73002	-205.706	107.682	0.675937	0	0	0.387472
739	0	4.64669	0	0	4.66453	1.48866	-5.00798	-0.256761	0.054997	0.0431813	-41.8727	2.80E-15	12.6292	0	0	-0.0330034	5.1817	2.40343	5.9605	-78.7331	359.638	584.246	407.332	407.333	407.333	0.841202	-51.1604	1.00227	-259.843	362.439	200.582	186.101	186.101	186.101	-51.1573	0.52308	-1.1523	18.8574	-5.29406	-2.57038	0.281515	0.321808	1.69875	-231.116	106.834	1.21685	0	0	0.442034
740	0	4.18842	0	0	4.20919	1.55745	-5.69185	-0.2576	0.0568431	0.0574059	-43.468	2.80E-15	13.001	0	0	-0.0128464	5.38041	1.56837	5.95414	-73.3823	360.029	584.759	407.438	407.438	407.438	1.21111	-49.9895	1.01454	-259.833	363.991	202.835	186.101	186.101	186.101	-49.9875	0.395027	-1.47841	19.7455	-5.41185	-2.46423	0.307728	0.320297	1.66393	-252.883	104.262	1.57964	0	0	0.489864
741	0	3.9559	0	0	3.98127	1.63549	-6.46566	-0.252887	0.0553006	0.0700714	-43.6485	-6.52E-15	12.5239	0	0	0.00822295	5.58015	0.724725	5.95243	-68.0435	360.487	585.435	407.501	407.501	407.501	1.70857	-49.1612	1.08638	-258.654	365.924	205.342	186.101	186.101	186.101	-49.1616	0.268801	-1.94468	20.652	-5.51966	-2.36382	0.329426	0.316266	1.62686	-269.621	99.8007	1.82611	0	0	0.527738
742	0	3.94687	0	0	3.97932	1.72155	-7.31622	-0.243092	0.0502046	0.0802211	-42.4906	1.86E-15	11.178	0	0	0.0263566	5.77963	-0.125428	5.95807	-62.734	361.004	586.278	407.516	407.516	407.516	2.32751	-48.684	1.21998	-256.256	368.226	208.029	186.101	186.101	186.101	-48.689	0.147544	-2.54524	21.5744	-5.61563	-2.27117	0.345495	0.309662	1.58925	-280.323	93.4404	2.03513	0	0	0.553215
743	0	4.1443	0	0	4.18741	1.81357	-8.22205	-0.229276	0.0417938	0.0875815	-40.211	9.32E-16	9.04698	0	0	0.038717	5.97767	-0.980397	5.97316	-57.4681	361.573	587.29	407.479	407.479	407.479	3.05239	-48.5504	1.41407	-252.628	370.863	210.814	186.101	186.101	186.101	-48.563	0.0327799	-3.26408	22.5101	-5.69832	-2.18786	0.356092	0.300571	1.55262	-285.038	85.3129	2.31466	0	0	0.566076
744	0	4.51963	0	0	4.57806	1.90874	-9.15464	-0.212802	0.0307848	0.0920286	-37.1077	3.96E-15	6.31837	0	0	0.0442184	6.17315	-1.83878	5.99898	-52.2579	362.188	588.473	407.385	407.385	407.385	3.85925	-48.7402	1.6635	-247.797	373.781	213.608	186.101	186.101	186.101	-48.764	-0.0757351	-4.07616	23.457	-5.7662	-2.11481	0.361953	0.28933	1.51801	-284.296	75.8472	2.71384	0	0	0.567272
745	0	5.03671	0	0	5.1159	2.00377	-10.0809	-0.195057	0.0182338	0.0937904	-33.5019	1.40E-15	3.25204	0	0	0.0435389	6.36514	-2.6994	6.0359	-47.1132	362.843	589.823	407.235	407.235	407.235	4.71797	-49.224	1.95932	-241.817	376.913	216.329	186.101	186.101	186.101	-49.2633	-0.179798	-4.9496	24.4131	-5.81827	-2.05221	0.36417	0.27657	1.48608	-279.003	65.6476	3.23284	0	0	0.558617
746	0	5.65569	0	0	5.76123	2.09508	-10.9659	-0.177365	0.00532569	0.0929837	-29.7033	-2.10E-15	0.134233	0	0	0.038566	6.55284	-3.5612	6.08336	-42.0427	363.532	591.336	407.027	407.027	407.027	5.5952	-49.9667	2.28919	-234.757	380.18	218.897	186.101	186.101	186.101	-50.0258	-0.282375	-5.84864	25.3764	-5.85356	-1.99951	0.363669	0.263092	1.45764	-269.942	55.4497	3.79911	0	0	0.54175
747	0	6.33647	0	0	6.47331	2.17924	-11.7769	-0.160878	-0.00668429	0.089969	-25.9813	-1.86E-15	-2.75384	0	0	0.0316239	6.73561	-4.42313	6.13994	-37.0537	364.251	593.005	406.765	406.765	406.765	6.45762	-50.9304	2.63829	-226.699	383.504	221.242	186.101	186.101	186.101	-51.0137	-0.387032	-6.73699	26.345	-5.87141	-1.95549	0.361478	0.249595	1.43278	-258.032	45.9516	4.30215	0	0	0.518528
748	0	7.04165	0	0	7.21313	2.25324	-12.4861	-0.146557	-0.0168363	0.0849748	-22.5548	-1.86E-15	-5.19288	0	0	0.0247219	6.91296	-5.28415	6.20336	-32.1528	364.995	594.818	406.453	406.453	406.453	7.27518	-52.0774	2.99062	-217.723	386.81	223.309	186.101	186.101	186.101	-52.189	-0.497393	-7.58121	27.3171	-5.87138	-1.91827	0.3585	0.236832	1.41181	-243.987	37.7522	4.62328	0	0	0.490365
749	0	7.73865	0	0	7.94585	2.31479	-13.073	-0.135086	-0.0244626	0.0782327	-19.5803	-2.80E-15	-7.03824	0	0	0.0191403	7.08454	-6.1431	6.27083	-27.346	365.76	596.761	406.096	406.096	406.096	8.0234	-53.3718	3.33052	-207.911	390.036	225.053	186.101	186.101	186.101	-53.515	-0.616576	-8.35325	28.2907	-5.85325	-1.88569	0.355304	0.225373	1.39512	-228.335	31.2398	4.67107	0	0	0.458256
750	0	8.4011	0	0	8.64256	2.36249	-13.5259	-0.126867	-0.0294044	0.0701232	-17.1519	-3.73E-15	-8.24279	0	0	0.0153304	7.25008	-6.99871	6.33916	-22.6388	366.54	598.819	405.702	405.702	405.702	8.68479	-54.7813	3.64403	-197.338	393.134	226.451	186.101	186.101	186.101	-54.9584	-0.746801	-9.03216	29.264	-5.81708	-1.85537	0.352493	0.215316	1.38246	-211.677	26.4333	4.44215	0	0	0.423384
751	0	9.00944	0	0	9.28125	2.39585	-13.8417	-0.121926	-0.0317233	0.0608851	-15.2948	4.66E-15	-8.82444	0	0	0.0131097	7.40942	-7.84961	6.40509	-18.0362	367.33	600.972	405.281	405.281	405.281	9.249	-56.2778	3.91997	-186.078	396.07	227.496	186.101	186.101	186.101	-56.4903	-0.889111	-9.60458	30.2347	-5.76296	-1.82511	0.350116	0.206621	1.37366	-194.312	23.2289	3.9484	0	0	0.386386
752	0	9.55077	0	0	9.8471	2.41523	-14.0247	-0.120097	-0.0318188	0.0509476	-13.9874	2.80E-15	-8.86525	0	0	0.0119578	7.5624	-8.69425	6.46543	-13.5431	368.127	603.201	404.84	404.84	404.84	9.71235	-57.8383	4.15054	-174.197	398.827	228.199	186.101	186.101	186.101	-58.0863	-1.0434	-10.0644	31.2008	-5.69135	-1.79295	0.348429	0.199356	1.36832	-176.705	21.4191	3.24525	0	0	0.348292
753	0	10.0179	0	0	10.3318	2.42165	-14.0853	-0.120854	-0.030197	0.0406426	-13.1544	0	-8.47564	0	0	0.0112796	7.70886	-9.531	6.51737	-9.16384	368.924	605.483	404.391	404.391	404.391	10.0765	-59.4441	4.33134	-161.756	401.395	228.585	186.101	186.101	186.101	-59.7268	-1.20856	-10.4118	32.16	-5.60274	-1.75746	0.347313	0.193114	1.36569	-159.133	20.6	2.42826	0	0	0.309866
754	0	10.4085	0	0	10.7326	2.4166	-14.0376	-0.123706	-0.0273375	0.0303913	-12.7106	-3.73E-15	-7.77005	0	0	0.0106146	7.84859	-10.3581	6.55853	-4.90256	369.716	607.797	403.941	403.941	403.941	10.3473	-61.0806	4.46099	-148.816	403.779	228.694	186.101	186.101	186.101	-61.3962	-1.38279	-10.6517	33.11	-5.4978	-1.71783	0.346844	0.187705	1.36521	-141.987	20.4789	1.56581	0	0	0.272104
755	0	10.7232	0	0	11.0506	2.40181	-13.898	-0.127978	-0.0237015	0.0204989	-12.5496	-2.80E-15	-6.85881	0	0	0.00967619	7.98132	-11.1737	6.58719	-0.763302	370.496	610.12	403.499	403.499	403.499	10.5334	-62.7367	4.54056	-135.434	405.985	228.572	186.101	186.101	186.101	-63.0824	-1.56398	-10.7923	34.0486	-5.37748	-1.67391	0.346888	0.183098	1.36627	-125.509	20.8297	0.714466	0	0	0.235707
756	0	10.965	0	0	11.2895	2.37907	-13.683	-0.133203	-0.0197412	0.0111678	-12.5881	2.33E-15	-5.84322	0	0	0.00837052	8.10668	-11.976	6.60234	3.2501	371.26	612.43	403.073	403.073	403.073	10.6451	-64.4031	4.57286	-121.664	408.027	228.271	186.101	186.101	186.101	-64.776	-1.75004	-10.8444	34.9731	-5.24282	-1.62629	0.347401	0.178962	1.36875	-109.897	21.3233	-0.0458912	0	0	0.201311
757	0	11.1379	0	0	11.4542	2.35013	-13.4088	-0.13883	-0.0157453	0.00263187	-12.7435	-9.32E-16	-4.79942	0	0	0.00672027	8.2242	-12.763	6.60366	7.13387	372.001	614.706	402.668	402.668	402.668	10.6938	-66.0726	4.56184	-107.559	409.919	227.844	186.101	186.101	186.101	-66.4691	-1.93911	-10.8198	35.8813	-5.095	-1.57618	0.348386	0.175199	1.37205	-95.3663	21.8144	-0.686932	0	0	0.169513
758	0	11.246	0	0	11.5501	2.31652	-13.0895	-0.14459	-0.0119846	-0.0051065	-12.9704	9.32E-16	-3.79215	0	0	0.00482694	8.33335	-13.5328	6.59154	10.8844	372.714	616.93	402.288	402.288	402.288	10.6908	-67.7388	4.51215	-93.1707	411.677	227.342	186.101	186.101	186.101	-68.1554	-2.1297	-10.7304	36.7706	-4.93537	-1.5254	0.349684	0.171534	1.37617	-81.9192	22.086	-1.16842	0	0	0.140496
759	0	11.2935	0	0	11.5823	2.27957	-12.7376	-0.150241	-0.00867779	-0.0121246	-13.237	-4.19E-15	-2.87256	0	0	0.00281276	8.4335	-14.2836	6.56689	14.4982	373.393	619.083	401.936	401.936	401.936	10.6471	-69.3961	4.42868	-78.5485	413.315	226.812	186.101	186.101	186.101	-69.8295	-2.3207	-10.5883	37.6388	-4.76532	-1.47611	0.35132	0.167827	1.38127	-69.5359	22.0021	-1.47211	0	0	0.114359
760	0	11.2841	0	0	11.5557	2.24035	-12.3629	-0.155694	-0.00599007	-0.0184584	-13.5335	1.28E-15	-2.07947	0	0	0.000794267	8.52389	-15.0137	6.53124	17.9722	374.032	621.151	401.612	401.612	401.612	10.5731	-71.0395	4.31642	-63.7404	414.847	226.299	186.101	186.101	186.101	-71.4867	-2.51127	-10.4045	38.4833	-4.5863	-1.43085	0.353186	0.163829	1.3873	-58.1501	21.3937	-1.57838	0	0	0.0911062
761	0	11.222	0	0	11.475	2.19968	-11.9732	-0.160943	-0.00403981	-0.0244532	-13.8604	-9.32E-16	-1.44116	0	0	-0.00113255	8.60382	-15.7215	6.48633	21.3035	374.627	623.121	401.316	401.316	401.316	10.4776	-72.6652	4.18032	-48.7926	416.281	225.842	186.101	186.101	186.101	-73.1233	-2.7007	-10.1889	39.3021	-4.39985	-1.39213	0.355208	0.159527	1.39492	-47.4861	20.1865	-1.49734	0	0	0.0703415
762	0	11.1116	0	0	11.3452	2.15816	-11.5743	-0.1659	-0.00295367	-0.0301916	-14.2085	-3.49E-15	-0.980554	0	0	-0.0028877	8.67246	-16.4053	6.43415	24.49	375.172	624.981	401.045	401.045	401.045	10.368	-74.2702	4.02506	-33.7502	417.624	225.476	186.101	186.101	186.101	-74.7367	-2.88822	-9.95011	40.0928	-4.20725	-1.36248	0.357265	0.1546	1.40376	-37.4005	18.2266	-1.22637	0	0	0.0519526
763	0	10.9577	0	0	11.172	2.11619	-11.1698	-0.170493	-0.00280024	-0.0359808	-14.5644	2.62E-15	-0.708316	0	0	-0.00440852	8.72903	-17.064	6.37671	27.5301	375.664	626.723	400.796	400.796	400.796	10.2497	-75.8524	3.85498	-18.6576	418.876	225.234	186.101	186.101	186.101	-76.3252	-3.07286	-9.69482	40.8535	-4.00982	-1.34413	0.359102	0.148815	1.41408	-27.5335	15.3772	-0.77369	0	0	0.0354913
764	0	10.7663	0	0	10.9614	2.07401	-10.7621	-0.174621	-0.00356761	-0.0419562	-14.9048	1.34E-15	-0.620461	0	0	-0.00564618	8.77277	-17.6964	6.3158	30.4235	376.098	628.341	400.565	400.565	400.565	10.1263	-77.4113	3.6739	-3.55957	420.035	225.144	186.101	186.101	186.101	-77.8883	-3.25332	-9.42799	41.5822	-3.80873	-1.33886	0.360611	0.142164	1.42565	-17.6638	11.6271	-0.17357	0	0	0.0207314
765	0	10.5435	0	0	10.72	2.03169	-10.352	-0.178135	-0.00526925	-0.0483048	-15.1963	5.82E-16	-0.707916	0	0	-0.00655571	8.80299	-18.3016	6.25293	33.1709	376.472	629.831	400.348	400.348	400.348	9.99907	-78.9464	3.48505	11.4981	421.089	225.228	186.101	186.101	186.101	-79.4258	-3.42788	-9.15274	42.2774	-3.60486	-1.34795	0.361465	0.134521	1.43817	-7.46833	6.93181	0.545684	0	0	0.00735681
766	0	10.2962	0	0	10.4549	1.98924	-9.93956	-0.180821	-0.00772363	-0.0550904	-15.396	3.49E-16	-0.936272	0	0	-0.00711508	8.81911	-18.8788	6.18912	35.7742	376.782	631.191	400.14	400.14	400.14	9.86765	-80.4581	3.29094	26.4675	422.025	225.507	186.101	186.101	186.101	-80.9378	-3.5944	-8.87046	42.9374	-3.39902	-1.37194	0.361354	0.125972	1.45103	3.3082	1.40114	1.32492	0	0	-0.00485983
767	0	10.0311	0	0	10.1728	1.94657	-9.524	-0.182523	-0.0107493	-0.0624165	-15.4673	5.18E-15	-1.26692	0	0	-0.0073189	8.82062	-19.4275	6.12482	38.2366	377.026	632.42	399.934	399.934	399.934	9.73016	-81.9463	3.0934	41.2981	422.823	225.992	186.101	186.101	186.101	-82.424	-3.75038	-8.58126	43.561	-3.19172	-1.41063	0.360069	0.116702	1.46391	14.9193	-4.80182	2.10172	0	0	-0.0161102
768	0	9.75469	0	0	9.8804	1.90362	-9.10457	-0.183131	-0.0141224	-0.0702976	-15.3833	1.75E-15	-1.65636	0	0	-0.00718754	8.80723	-19.9474	6.05979	40.5625	377.202	633.519	399.728	399.728	399.728	9.58366	-83.4101	2.8938	55.9362	423.46	226.69	186.101	186.101	186.101	-83.8835	-3.89306	-8.28444	44.1472	-2.98329	-1.46302	0.357342	0.107096	1.47621	27.5528	-11.4107	2.80487	0	0	-0.0264971
769	0	9.4726	0	0	9.58339	1.86033	-8.68082	-0.182599	-0.0176449	-0.078761	-15.1301	-1.34E-15	-2.06606	0	0	-0.00676202	8.77879	-20.4383	5.99318	42.7578	377.307	634.492	399.515	399.515	399.515	9.42481	-84.8476	2.69315	70.3247	423.914	227.597	186.101	186.101	186.101	-85.3139	-4.01951	-7.97895	44.6952	-2.77384	-1.52736	0.352799	0.097367	1.48744	41.4184	-18.2154	3.37504	0	0	-0.0360734
770	0	9.18977	0	0	9.28679	1.81671	-8.25293	-0.180976	-0.0210568	-0.0877945	-14.711	-1.11E-15	-2.45839	0	0	-0.00610695	8.73531	-20.9	5.92336	44.8289	377.341	635.34	399.292	399.292	399.292	9.25016	-86.2555	2.49241	84.4031	424.161	228.703	186.101	186.101	186.101	-86.7118	-4.12681	-7.66388	45.2045	-2.56326	-1.60114	0.346379	0.0878279	1.49721	56.5773	-24.899	3.73646	0	0	-0.0447421
771	0	8.91045	0	0	8.99484	1.77287	-7.82195	-0.178381	-0.0242321	-0.0973625	-14.1416	-1.06E-15	-2.81588	0	0	-0.00528573	8.67698	-21.3328	5.84818	46.7835	377.302	636.07	399.055	399.055	399.055	9.05661	-87.6291	2.2925	98.1081	424.18	229.991	186.101	186.101	186.101	-88.0724	-4.21214	-7.33876	45.6747	-2.35134	-1.68123	0.337987	0.0788865	1.5051	73.0624	-31.1574	3.82588	0	0	-0.0523622
772	0	8.63831	0	0	8.71122	1.72901	-7.38975	-0.174899	-0.0269537	-0.107457	-13.4374	-2.95E-15	-3.12019	0	0	-0.00436521	8.60419	-21.7367	5.7649	48.6298	377.191	636.684	398.801	398.801	398.801	8.84146	-88.9628	2.09443	111.375	423.95	231.432	186.101	186.101	186.101	-89.39	-4.27296	-7.00353	46.1057	-2.13785	-1.76397	0.327635	0.0709584	1.51112	90.8705	-36.6552	3.57804	0	0	-0.0587806
773	0	8.37657	0	0	8.4392	1.68537	-6.95903	-0.170701	-0.0291515	-0.118017	-12.6221	-3.98E-15	-3.37242	0	0	-0.00339861	8.5174	-22.1118	5.67051	50.3766	377.006	637.188	398.529	398.529	398.529	8.6025	-90.2501	1.89911	124.135	423.456	232.995	186.101	186.101	186.101	-90.6581	-4.30712	-6.65854	46.4975	-1.92235	-1.84545	0.315315	0.0643268	1.51491	109.922	-41.1025	2.94459	0	0	-0.0637712
774	0	8.12827	0	0	8.18175	1.6423	-6.533	-0.165877	-0.0306524	-0.129012	-11.7095	2.82E-15	-3.56625	0	0	-0.00243811	8.41721	-22.4585	5.56175	52.0332	376.748	637.586	398.238	398.238	398.238	8.33786	-91.4836	1.70712	136.322	422.685	234.641	186.101	186.101	186.101	-91.8694	-4.31301	-6.30417	46.8503	-1.70447	-1.9216	0.301111	0.0592528	1.51632	130.124	-44.2177	1.89247	0	0	-0.0671347
775	0	7.89609	0	0	7.94158	1.60014	-6.11538	-0.16056	-0.0314504	-0.140302	-10.7144	-3.79E-16	-3.71054	0	0	-0.00152071	8.30426	-22.7771	5.43535	53.6092	376.417	637.882	397.928	397.928	397.928	8.04609	-92.6552	1.51848	147.867	421.63	236.327	186.101	186.101	186.101	-93.0164	-4.28971	-5.9407	47.1644	-1.4839	-1.98837	0.285543	0.0560859	1.51561	151.135	-45.7778	0.422256	0	0	-0.0685368
776	0	7.68247	0	0	7.72101	1.55928	-5.71002	-0.154802	-0.03136	-0.151738	-9.64177	-3.44E-15	-3.79368	0	0	-0.000695311	8.17918	-23.0679	5.28826	55.1143	376.014	638.079	397.6	397.6	397.6	7.72591	-93.7565	1.33241	158.703	420.287	238.004	186.101	186.101	186.101	-94.0908	-4.23699	-5.56797	47.4404	-1.26037	-2.04205	0.26905	0.0551719	1.51285	172.606	-45.4928	-1.45653	0	0	-0.0678019
777	0	7.48921	0	0	7.52179	1.52013	-5.32101	-0.148726	-0.0304011	-0.16306	-8.50284	-3.03E-15	-3.81851	0	0	3.35E-06	8.0426	-23.3313	5.11782	56.5588	375.539	638.179	397.257	397.257	397.257	7.37643	-94.7783	1.14722	168.764	418.657	239.622	186.101	186.101	186.101	-95.0836	-4.1555	-5.18531	47.6789	-1.03366	-2.0794	0.252244	0.0566016	1.50821	194.015	-43.2734	-3.68622	0	0	-0.0647195
778	0	7.31723	0	0	7.34481	1.48308	-4.95244	-0.142419	-0.0284461	-0.173986	-7.30729	3.84E-15	-3.76909	0	0	0.000532758	7.89505	-23.5678	4.92187	57.9527	374.992	638.187	396.901	396.901	396.901	6.99706	-95.7105	0.96024	177.985	416.747	241.127	186.101	186.101	186.101	-95.9853	-4.04668	-4.79145	47.8807	-0.803765	-2.09776	0.235809	0.0607231	1.50202	214.768	-38.9032	-6.20743	0	0	-0.0593067
779	0	7.16646	0	0	7.18984	1.44854	-4.60844	-0.135969	-0.025392	-0.184159	-6.06969	1.63E-15	-3.62625	0	0	0.000862274	7.73703	-23.7781	4.69891	59.306	374.375	638.102	396.536	396.536	396.536	6.58765	-96.5425	0.768019	186.307	414.57	242.464	186.101	186.101	186.101	-96.7859	-3.9129	-4.38464	48.0466	-0.570847	-2.09522	0.220612	0.067921	1.49489	234.132	-32.1876	-8.94069	0	0	-0.0517387
780	0	7.03535	0	0	7.05525	1.41692	-4.29326	-0.129576	-0.021311	-0.193194	-4.82268	9.90E-16	-3.38262	0	0	0.000987785	7.56896	-23.9626	4.4482	60.6279	373.69	637.928	396.168	396.168	396.168	6.14874	-97.2629	0.566434	193.678	412.147	243.578	186.101	186.101	186.101	-97.4745	-3.75735	-3.96288	48.1776	-0.33526	-2.07065	0.207377	0.0781866	1.48723	251.374	-23.1988	-11.7714	0	0	-0.042277
781	0	6.92082	0	0	6.93791	1.38864	-4.0111	-0.123389	-0.0161692	-0.200682	-3.60393	3.09E-15	-3.01581	0	0	0.000922583	7.39123	-24.1219	4.1697	61.9272	372.938	637.665	395.801	395.801	395.801	5.68156	-97.86	0.35109	200.049	409.502	244.415	186.101	186.101	186.101	-98.0398	-3.58402	-3.52403	48.2746	-0.0976056	-2.02369	0.197046	0.0918357	1.47987	265.647	-11.8584	-14.598	0	0	-0.0314347
782	0	6.81838	0	0	6.8332	1.36409	-3.76612	-0.117688	-0.010058	-0.206245	-2.47469	-3.49E-16	-2.50975	0	0	0.000710457	7.20424	-24.2567	3.86421	63.2112	372.123	637.315	395.44	395.44	395.44	5.18818	-98.3218	0.117562	205.382	406.668	244.925	186.101	186.101	186.101	-98.4707	-3.39762	-3.06613	48.3387	0.141214	-1.95475	0.190319	0.108744	1.47365	276.187	1.63744	-17.2949	0	0	-0.0197515
783	0	6.7222	0	0	6.73528	1.34371	-3.56248	-0.112719	-0.00301366	-0.209478	-1.50407	-3.49E-16	-1.84003	0	0	0.000416224	7.00844	-24.3672	3.53319	64.4854	371.249	636.881	395.09	395.09	395.09	4.67169	-98.6369	-0.138089	209.65	403.683	245.063	186.101	186.101	186.101	-98.7565	-3.20349	-2.58777	48.3706	0.380045	-1.86492	0.18784	0.128798	1.46921	282.236	17.1038	-19.7484	0	0	-0.00791021
784	0	6.62578	0	0	6.63755	1.32789	-3.40449	-0.108795	0.00490147	-0.210072	-0.776915	2.94E-15	-0.983388	0	0	0.000119269	6.80437	-24.4539	3.1787	65.753	370.322	636.365	394.756	394.756	394.756	4.13642	-98.7956	-0.418756	212.835	400.594	244.794	186.101	186.101	186.101	-98.8878	-3.00753	-2.08862	48.3712	0.617543	-1.75585	0.190107	0.151793	1.46735	283.127	34.2979	-21.857	0	0	0.00336657
785	0	6.52248	0	0	6.53335	1.31711	-3.29675	-0.106261	0.013525	-0.207725	-0.386288	-8.02E-16	0.0706083	0	0	-9.72E-05	6.59268	-24.5168	2.80338	67.0148	369.348	635.769	394.442	394.442	394.442	3.58821	-98.7901	-0.725735	214.933	397.451	244.095	186.101	186.101	186.101	-98.8576	-2.81601	-1.56998	48.3411	0.852097	-1.62966	0.19746	0.177139	1.4685	278.311	52.7448	-23.5206	0	0	0.0134369
786	0	6.40656	0	0	6.41689	1.31187	-3.24439	-0.105433	0.0227058	-0.202236	-0.421549	1.43E-15	1.32424	0	0	-0.000162281	6.37424	-24.5557	2.41022	68.2683	368.336	635.097	394.151	394.151	394.151	3.03461	-98.6165	-1.05811	215.954	394.311	242.954	186.101	186.101	186.101	-98.6626	-2.63545	-1.03542	48.2805	1.08182	-1.4887	0.210247	0.204286	1.47318	267.35	71.9806	-24.6724	0	0	0.021631
787	0	6.27399	0	0	6.28417	1.31273	-3.25296	-0.106641	0.032132	-0.193402	-0.9639	1.16E-15	2.75018	0	0	-2.38E-05	6.15015	-24.5703	2.00252	69.5076	367.298	634.354	393.887	393.887	393.887	2.48499	-98.2758	-1.41254	215.921	391.234	241.378	186.101	186.101	186.101	-98.304	-2.47232	-0.491071	48.1898	1.30471	-1.33555	0.22864	0.232284	1.48169	249.934	91.3053	-25.2559	0	0	0.027375
788	0	6.12354	0	0	6.13392	1.32026	-3.32819	-0.110118	0.0414342	-0.181269	-2.06545	1.16E-15	4.29504	0	0	0.000351923	5.92165	-24.5598	1.58388	70.7237	366.244	633.544	393.65	393.65	393.65	1.9503	-97.7747	-1.783	214.873	388.284	239.393	186.101	186.101	186.101	-97.7886	-2.33264	0.0541021	48.0686	1.5187	-1.17296	0.252075	0.259947	1.49377	226.273	109.936	-25.2572	0	0	0.0301945
789	0	5.95729	0	0	5.96831	1.33501	-3.47561	-0.115928	0.0501762	-0.165813	-3.73164	2.21E-15	5.87499	0	0	0.00099181	5.69025	-24.5233	1.1579	71.9037	365.189	632.673	393.441	393.441	393.441	1.4427	-97.1267	-2.16093	212.868	385.523	237.042	186.101	186.101	186.101	-97.1297	-2.2215	0.588538	47.9166	1.72154	-1.00355	0.280512	0.286067	1.50933	196.512	127.056	-24.6874	0	0	0.0295478
790	0	5.78123	0	0	5.79335	1.35743	-3.69961	-0.123978	0.0577081	-0.147435	-5.91578	2.91E-15	7.36155	0	0	0.00191214	5.45763	-24.4596	0.728406	73.0319	364.148	631.747	393.259	393.259	393.259	0.974746	-96.3522	-2.53571	209.977	383.01	234.391	186.101	186.101	186.101	-96.3473	-2.14244	1.09863	47.7331	1.91118	-0.830105	0.312573	0.309104	1.5277	161.662	141.699	-23.5936	0	0	0.0251524
791	0	5.60481	0	0	5.61856	1.38776	-4.00237	-0.133764	0.0634023	-0.12663	-8.49442	4.66E-16	8.61179	0	0	0.00311758	5.22561	-24.367	0.29918	74.0892	363.137	630.776	393.103	393.103	393.103	0.558188	-95.4778	-2.89568	206.292	380.796	231.517	186.101	186.101	186.101	-95.4675	-2.0969	1.57007	47.517	2.08551	-0.655231	0.34677	0.327833	1.54816	123.021	153.055	-22.0516	0	0	0.0167928
792	0	5.44003	0	0	5.45605	1.42586	-4.38242	-0.144585	0.0665595	-0.104373	-11.2959	3.84E-15	9.473	0	0	0.00455748	4.99609	-24.2441	-0.125884	75.0544	362.173	629.765	392.97	392.97	392.97	0.202378	-94.5351	-3.2292	201.916	378.919	228.511	186.101	186.101	186.101	-94.5209	-2.08376	1.98952	47.2673	2.24271	-0.481622	0.380625	0.341113	1.56993	82.6553	160.406	-20.1571	0	0	0.00467644
793	0	5.29992	0	0	5.31889	1.47114	-4.83354	-0.155518	0.066743	-0.0817788	-14.1138	8.15E-16	9.83241	0	0	0.00612318	4.771	-24.0892	-0.54292	75.9042	361.274	628.723	392.857	392.857	392.857	-0.0872406	-93.5578	-3.52623	196.968	377.399	225.468	186.101	186.101	186.101	-93.5407	-2.09915	2.34669	46.9825	2.38113	-0.311908	0.411483	0.348368	1.59236	42.8612	163.438	-18.0203	0	0	-0.0106527
794	0	5.19679	0	0	5.21955	1.52242	-5.34378	-0.165805	0.0638822	-0.0601645	-16.7599	-1.28E-15	9.64581	0	0	0.00766798	4.55215	-23.9005	-0.948016	76.6142	360.454	627.66	392.761	392.761	392.761	-0.310452	-92.5793	-3.7796	191.567	376.237	222.479	186.101	186.101	186.101	-92.5598	-2.13672	2.63616	46.6615	2.49959	-0.148805	0.436602	0.349481	1.61496	6.04517	162.232	-15.7478	0	0	-0.0281697
795	0	5.14117	0	0	5.16858	1.57802	-5.89599	-0.174707	0.0583549	-0.0405906	-19.0662	-3.61E-15	8.95433	0	0	0.00907895	4.34126	-23.6766	-1.33721	77.1598	359.731	626.584	392.679	392.679	392.679	-0.472446	-91.6301	-3.98548	185.836	375.412	219.623	186.101	186.101	186.101	-91.6084	-2.18816	2.85808	46.303	2.59705	0.00496937	0.453844	0.344909	1.63718	-25.8467	157.308	-13.4346	0	0	-0.0465642
796	0	5.14077	0	0	5.1738	1.63581	-6.46882	-0.181769	0.050814	-0.0238824	-20.9172	-3.51E-15	7.86743	0	0	0.0103142	4.13975	-23.4162	-1.70653	77.5167	359.119	625.505	392.607	392.607	392.607	-0.583268	-90.7363	-4.14335	179.887	374.887	216.967	186.101	186.101	186.101	-90.7127	-2.24411	3.018	45.9063	2.67311	0.146568	0.462044	0.335443	1.65884	-51.5364	149.451	-11.1536	0	0	-0.0643778
797	0	5.20019	0	0	5.23979	1.69343	-7.0386	-0.1866	0.0422639	-0.0103983	-22.2324	-2.66E-15	6.55689	0	0	0.0114228	3.94887	-23.1185	-2.05198	77.6623	358.629	624.432	392.542	392.542	392.542	-0.656266	-89.9183	-4.25537	173.819	374.611	214.561	186.101	186.101	186.101	-89.8931	-2.29507	3.12556	45.4708	2.72762	0.273131	0.460854	0.322238	1.67941	-70.4978	139.693	-8.97319	0	0	-0.0802342
798	0	5.32059	0	0	5.36765	1.74848	-7.58172	-0.189059	0.0337474	-0.000151474	-22.9832	-8.30E-16	5.20695	0	0	0.0124639	3.76952	-22.783	-2.36963	77.5757	358.271	623.375	392.483	392.483	392.483	-0.705969	-89.1903	-4.32536	167.714	374.53	212.435	186.101	186.101	186.101	-89.1638	-2.33244	3.19254	44.9965	2.76092	0.381795	0.450671	0.306594	1.69811	-82.8502	129.106	-6.96045	0	0	-0.0929416
799	0	5.49957	0	0	5.55484	1.79881	-8.07707	-0.18913	0.0259861	0.00712341	-23.1793	3.22E-15	3.95975	0	0	0.0134113	3.6023	-22.4097	-2.65571	77.2385	358.053	622.342	392.427	392.427	392.427	-0.745749	-88.5603	-4.35764	161.637	374.59	210.602	186.101	186.101	186.101	-88.5331	-2.34927	3.23047	44.484	2.77376	0.469813	0.432589	0.289305	1.71447	-89.252	118.404	-5.15066	0	0	-0.101682
800	0	5.73128	0	0	5.79528	1.84267	-8.50769	-0.187048	0.0194006	0.0118302	-22.8765	1.66E-15	2.90466	0	0	0.0141543	3.44754	-21.9991	-2.90677	76.6351	357.977	621.343	392.373	392.373	392.373	-0.78623	-88.0303	-4.35648	155.635	374.743	209.062	186.101	186.101	186.101	-88.0028	-2.34094	3.24916	43.9345	2.76727	0.534697	0.408092	0.271055	1.72787	-90.653	108.088	-3.57163	0	0	-0.106075
801	0	6.00682	0	0	6.07966	1.87878	-8.86157	-0.183247	0.0140952	0.0143948	-22.168	2.04E-16	2.07369	0	0	0.0145467	3.30535	-21.5521	-3.11977	75.7527	358.046	620.384	392.32	392.32	392.32	-0.834551	-87.5968	-4.32592	149.74	374.953	207.797	186.101	186.101	186.101	-87.5697	-2.30532	3.25598	43.3496	2.74272	0.574382	0.378911	0.252325	1.73817	-88.1383	98.3692	-2.22873	0	0	-0.106187
802	0	6.31494	0	0	6.39632	1.9064	-9.13179	-0.178271	0.00994014	0.0152424	-21.1685	-1.54E-15	1.45417	0	0	0.01448	3.17557	-21.0703	-3.29217	74.5817	358.258	619.473	392.27	392.27	392.27	-0.894419	-87.2523	-4.26974	143.969	375.192	206.782	186.101	186.101	186.101	-87.226	-2.24262	3.25578	42.7316	2.70174	0.587213	0.346758	0.233332	1.74532	-82.8021	89.2757	-1.11891	0	0	-0.102477
803	0	6.64308	0	0	6.73229	1.92525	-9.31594	-0.172643	0.00689469	0.0147374	-19.9939	3.39E-15	1.02883	0	0	0.0139361	3.05785	-20.5555	-3.42199	73.116	358.608	618.616	392.223	392.223	392.223	-0.966772	-86.986	-4.19165	138.328	375.438	205.985	186.101	186.101	186.101	-86.9612	-2.155	3.25145	42.0834	2.64617	0.571997	0.313279	0.214417	1.74921	-75.6356	80.9058	-0.253178	0	0	-0.0956742
804	0	6.9786	0	0	7.07439	1.93546	-9.41555	-0.166859	0.00471922	0.013272	-18.7543	-4.41E-15	0.756104	0	0	0.0129702	2.95178	-20.0101	-3.50786	71.3529	359.089	617.818	392.179	392.179	392.179	-1.05041	-86.7858	-4.09526	132.815	375.68	205.371	186.101	186.101	186.101	-86.763	-2.04593	3.24425	41.4082	2.57768	0.52815	0.280198	0.195831	1.75003	-67.6381	73.1842	0.391341	0	0	-0.0868724
805	0	7.30938	0	0	7.41017	1.93746	-9.4351	-0.161275	0.00334277	0.0111626	-17.5379	-1.80E-15	0.609544	0	0	0.0116908	2.85675	-19.4366	-3.54888	69.2933	359.693	617.083	392.141	392.141	392.141	-1.14278	-86.6389	-3.98393	127.422	375.912	204.903	186.101	186.101	186.101	-86.6183	-1.91968	3.23442	40.7097	2.4981	0.455424	0.248761	0.177901	1.74781	-59.5511	66.1688	0.820538	0	0	-0.0770681
806	0	7.62468	0	0	7.72869	1.93194	-9.38123	-0.156206	0.0025419	0.00867298	-16.4172	5.08E-16	0.549341	0	0	0.0102247	2.77214	-18.8382	-3.54473	66.9419	360.409	616.413	392.111	392.111	392.111	-1.24054	-86.5327	-3.86059	122.136	376.13	204.547	186.101	186.101	186.101	-86.5148	-1.7807	3.22134	39.9921	2.40917	0.353986	0.219923	0.160797	1.74279	-51.9403	59.8099	1.06122	0	0	-0.0672004
807	0	7.91582	0	0	8.02105	1.9197	-9.26171	-0.151811	0.00218294	0.00605907	-15.4373	3.00E-15	0.545897	0	0	0.00868719	2.69732	-18.2182	-3.4955	64.3067	361.228	615.809	392.09	392.09	392.09	-1.34013	-86.456	-3.72773	116.942	376.336	204.274	186.101	186.101	186.101	-86.441	-1.63325	3.20401	39.2596	2.31229	0.224355	0.194281	0.144638	1.73514	-45.1905	54.0363	1.14698	0	0	-0.0580285
808	0	8.17605	0	0	8.28064	1.90158	-9.0846	-0.148227	0.00208566	0.00342509	-14.6291	1.80E-15	0.568115	0	0	0.00717495	2.63168	-17.5799	-3.40182	61.3986	362.137	615.272	392.081	392.081	392.081	-1.43822	-86.399	-3.58738	111.825	376.534	204.056	186.101	186.101	186.101	-86.3871	-1.48109	3.18133	38.5163	2.20879	0.0674013	0.172111	0.129432	1.72531	-39.4553	48.7725	1.10914	0	0	-0.0499778
809	0	8.40108	0	0	8.50323	1.87839	-8.8577	-0.145421	0.00212074	0.00090205	-13.9963	-1.70E-15	0.59293	0	0	0.00575037	2.57464	-16.9269	-3.26476	58.2312	363.123	614.802	392.086	392.086	392.086	-1.53194	-86.3538	-3.44117	106.771	376.725	203.872	186.101	186.101	186.101	-86.345	-1.32732	3.15231	37.7666	2.0997	-0.115722	0.153192	0.115092	1.71337	-34.713	43.9296	0.977319	0	0	-0.0431891
810	0	8.58871	0	0	8.68684	1.85086	-8.58807	-0.143381	0.00218187	-0.00147955	-13.535	3.52E-15	0.604353	0	0	0.00445395	2.52578	-16.2626	-3.08597	54.8197	364.176	614.395	392.107	392.107	392.107	-1.61921	-86.3143	-3.29041	101.765	376.916	203.706	186.101	186.101	186.101	-86.3086	-1.17432	3.11633	37.0143	1.98558	-0.323391	0.137358	0.101588	1.69994	-30.8853	39.4275	0.780465	0	0	-0.0376657
811	0	8.73863	0	0	8.83145	1.81965	-8.28182	-0.142013	0.00220609	-0.003672	-13.2265	3.18E-15	0.595035	0	0	0.00330189	2.48473	-15.5902	-2.86765	51.1808	365.284	614.049	392.146	392.146	392.146	-1.69872	-86.2763	-3.13629	96.7956	377.109	203.547	186.101	186.101	186.101	-86.2737	-1.02383	3.07322	36.2631	1.86683	-0.553644	0.124389	0.0887372	1.68517	-27.873	35.1793	0.544629	0	0	-0.0333445
812	0	8.8523	0	0	8.93878	1.78529	-7.94415	-0.141143	0.00222361	-0.00564469	-13.0391	-2.04E-15	0.569686	0	0	0.00229154	2.45125	-14.9129	-2.61254	47.3319	366.436	613.758	392.204	392.204	392.204	-1.7699	-86.2372	-2.97987	91.8513	377.306	203.387	186.101	186.101	186.101	-86.2375	-0.876965	3.02323	35.5163	1.74344	-0.804078	0.11403	0.0764496	1.6694	-25.564	31.1718	0.283112	0	0	-0.030093
813	0	8.93236	0	0	9.01173	1.74825	-7.57948	-0.140665	0.00216673	-0.00742451	-12.9454	2.77E-15	0.526194	0	0	0.00142262	2.42516	-14.2333	-2.32393	43.2908	367.62	613.517	392.283	392.283	392.283	-1.83268	-86.1956	-2.82213	86.9229	377.51	203.222	186.101	186.101	186.101	-86.1987	-0.734457	2.96695	34.7765	1.61518	-1.07199	0.105938	0.0644028	1.65301	-23.8052	27.2547	0.0253364	0	0	-0.0277294
814	0	8.98225	0	0	9.05407	1.70894	-7.1918	-0.140404	0.00210907	-0.00897806	-12.9117	-1.34E-15	0.475656	0	0	0.000682272	2.40638	-13.554	-2.00564	39.0753	368.826	613.321	392.384	392.384	392.384	-1.88733	-86.1511	-2.66397	82.0021	377.723	203.049	186.101	186.101	186.101	-86.1568	-0.596736	2.90512	34.0462	1.48144	-1.35425	0.100059	0.0527239	1.63622	-22.5737	23.4905	-0.225569	0	0	-0.0262065
815	0	9.00593	0	0	9.06998	1.66774	-6.78477	-0.140269	0.00192805	-0.0103515	-12.9143	9.32E-16	0.410066	0	0	7.40E-05	2.39478	-12.8772	-1.66176	34.7035	370.044	613.161	392.508	392.508	392.508	-1.93431	-86.104	-2.50625	77.0824	377.945	202.868	186.101	186.101	186.101	-86.112	-0.464061	2.83854	33.3273	1.34164	-1.64767	0.096017	0.0410155	1.6193	-21.7246	19.6879	-0.442681	0	0	-0.0253519
816	0	9.00747	0	0	9.06374	1.62501	-6.36188	-0.14019	0.00170545	-0.0115224	-12.9357	-2.33E-15	0.339318	0	0	-0.000414222	2.39029	-12.2047	-1.29675	30.1927	371.265	613.033	392.654	392.654	392.654	-1.97416	-86.0546	-2.34977	72.1578	378.177	202.679	186.101	186.101	186.101	-86.0648	-0.336617	2.76811	32.6213	1.19487	-1.94887	0.0936979	0.0293873	1.60273	-21.2534	15.9048	-0.626816	0	0	-0.0251441
817	0	8.99084	0	0	9.03955	1.5811	-5.92658	-0.140145	0.00133776	-0.0125	-12.9671	2.30E-15	0.254408	0	0	-0.00077953	2.39277	-11.5383	-0.915134	25.5604	372.478	612.927	392.823	392.823	392.823	-2.00745	-86.0035	-2.19532	67.2236	378.419	202.482	186.101	186.101	186.101	-86.0157	-0.214559	2.69467	31.9294	1.04026	-2.25455	0.0928308	0.0177128	1.58667	-21.099	12.0189	-0.760581	0	0	-0.0255235
818	0	8.95988	0	0	9.00139	1.53634	-5.48217	-0.140125	0.000841589	-0.013262	-13.0048	-2.48E-15	0.15659	0	0	-0.00102913	2.40204	-10.8793	-0.521452	20.8235	373.674	612.838	393.013	393.013	393.013	-2.03472	-85.9514	-2.04368	62.276	378.67	202.279	186.101	186.101	186.101	-85.9654	-0.0980376	2.61907	31.2525	0.876962	-2.5616	0.0931568	0.00611154	1.57134	-21.2252	8.07247	-0.846469	0	0	-0.0264261
819	0	8.91815	0	0	8.95294	1.49106	-5.03182	-0.14015	0.000217135	-0.0138585	-13.0512	-1.70E-15	0.0447195	0	0	-0.00116881	2.41783	-10.229	-0.120115	15.9981	374.845	612.76	393.224	393.224	393.224	-2.0565	-85.8989	-1.89558	57.3122	378.929	202.069	186.101	186.101	186.101	-85.9144	0.0128207	2.5421	30.5915	0.70405	-2.86712	0.0943922	-0.00516671	1.55716	-21.5398	4.12709	-0.890863	0	0	-0.0277002
820	0	8.86902	0	0	8.89764	1.44553	-4.57843	-0.140256	-0.000557098	-0.0142475	-13.1108	5.30E-17	-0.0840887	0	0	-0.00120267	2.43987	-9.58828	0.284732	11.1001	375.983	612.686	393.452	393.452	393.452	-2.07342	-85.8466	-1.75177	52.3302	379.193	201.853	186.101	186.101	186.101	-85.8635	0.117891	2.46463	29.9468	0.520932	-3.16868	0.0962079	-0.0159511	1.5442	-21.9925	0.238438	-0.897805	0	0	-0.0292511
821	0	8.8157	0	0	8.83876	1.4	-4.12446	-0.140471	-0.00146143	-0.0145322	-13.187	1.79E-15	-0.228008	0	0	-0.00113753	2.46778	-8.95802	0.689289	6.14415	377.079	612.61	393.696	393.696	393.696	-2.08615	-85.7953	-1.61304	47.329	379.46	201.633	186.101	186.101	186.101	-85.8133	0.217107	2.38758	29.3189	0.326972	-3.46424	0.0980011	-0.025922	1.53257	-22.3522	-3.48291	-0.880013	0	0	-0.0307278
822	0	8.76126	0	0	8.77943	1.35467	-3.67196	-0.140797	-0.00242697	-0.0146883	-13.2786	-3.91E-15	-0.37847	0	0	-0.000985609	2.50124	-8.33877	1.0901	1.14402	378.127	612.529	393.951	393.951	393.951	-2.09552	-85.7458	-1.48017	42.3082	379.726	201.41	186.101	186.101	186.101	-85.7649	0.310457	2.31198	28.7081	0.121821	-3.75216	0.0995564	-0.0346617	1.52228	-22.5665	-6.84917	-0.851233	0	0	-0.0319771
823	0	8.70881	0	0	8.7227	1.30968	-3.22247	-0.1412	-0.00343653	-0.0147635	-13.378	-1.31E-16	-0.529721	0	0	-0.000756056	2.53988	-7.73091	1.48413	-3.88774	379.123	612.437	394.216	394.216	394.216	-2.10246	-85.6994	-1.35396	37.2681	379.986	201.186	186.101	186.101	186.101	-85.7194	0.397996	2.23891	28.1148	-0.0946884	-4.03123	0.100671	-0.0419394	1.51353	-22.5319	-9.76841	-0.816188	0	0	-0.0328164
824	0	8.66113	0	0	8.67139	1.26515	-2.77714	-0.141616	-0.00437993	-0.0147611	-13.4729	-3.01E-15	-0.666241	0	0	-0.000469112	2.58344	-7.13461	1.86875	-8.93987	380.061	612.33	394.486	394.486	394.486	-2.10791	-85.6572	-1.23515	32.2095	380.235	200.966	186.101	186.101	186.101	-85.6779	0.479836	2.16944	27.539	-0.322618	-4.30061	0.101089	-0.0473913	1.5062	-22.1591	-12.0621	-0.78553	0	0	-0.0330358
825	0	8.62079	0	0	8.62803	1.22115	-2.33673	-0.141996	-0.00516701	-0.014734	-13.5513	-2.72E-15	-0.774089	0	0	-0.000147238	2.63165	-6.54987	2.24178	-14.0025	380.939	612.206	394.758	394.758	394.758	-2.1128	-85.6203	-1.1244	27.1332	380.47	200.75	186.101	186.101	186.101	-85.6417	0.556095	2.10458	26.9807	-0.561593	-4.55986	0.100528	-0.0508406	1.50014	-21.3215	-13.6044	-0.766251	0	0	-0.0324125
826	0	8.58982	0	0	8.59458	1.17775	-1.90209	-0.142271	-0.00573656	-0.0146717	-13.6004	-3.58E-15	-0.84442	0	0	0.000188062	2.68437	-5.97643	2.60128	-19.0672	381.755	612.062	395.028	395.028	395.028	-2.11775	-85.5897	-1.02212	22.0403	380.687	200.542	186.101	186.101	186.101	-85.6116	0.626905	2.04496	26.4399	-0.811191	-4.8086	0.099207	-0.0520509	1.4953	-20.08	-14.2885	-0.763283	0	0	-0.0309433
827	0	8.5696	0	0	8.57245	1.13504	-1.47415	-0.142452	-0.00605313	-0.0146422	-13.6173	-2.61E-15	-0.873507	0	0	0.000516316	2.74155	-5.4139	2.94568	-24.1269	382.509	611.895	395.292	395.292	395.292	-2.1231	-85.5656	-0.928378	16.9318	380.884	200.344	186.101	186.101	186.101	-85.5881	0.692389	1.99084	25.9162	-1.07074	-5.04669	0.0970689	-0.0509912	1.49186	-18.3705	-14.0972	-0.780319	0	0	-0.02854
828	0	8.56098	0	0	8.56245	1.09314	-1.05415	-0.142513	-0.00618861	-0.0146424	-13.598	-3.15E-15	-0.870093	0	0	0.000827986	2.80315	-4.86169	3.27363	-29.1758	383.201	611.704	395.549	395.549	395.549	-2.12886	-85.5483	-0.843042	11.8079	381.061	200.155	186.101	186.101	186.101	-85.5713	0.75266	1.94215	25.409	-1.33924	-5.27399	0.094244	-0.047943	1.48967	-16.2404	-13.1576	-0.814718	0	0	-0.0253373
829	0	8.5642	0	0	8.56475	1.0522	-0.643647	-0.14248	-0.00611528	-0.0146847	-13.5462	3.48E-15	-0.835198	0	0	0.00110765	2.86923	-4.3191	3.5839	-34.209	383.835	611.486	395.795	395.795	395.795	-2.13487	-85.5372	-0.765693	6.66893	381.216	199.977	186.101	186.101	186.101	-85.5606	0.807855	1.89849	24.9177	-1.61554	-5.49031	0.0911027	-0.0429237	1.48869	-13.8184	-11.4737	-0.872076	0	0	-0.0214706
830	0	8.57898	0	0	8.57905	1.01239	-0.244412	-0.142359	-0.00591055	-0.0147714	-13.4657	3.82E-15	-0.779626	0	0	0.00135143	2.93989	-3.78528	3.8755	-39.2224	384.413	611.243	396.029	396.029	396.029	-2.1408	-85.5315	-0.695753	1.51437	381.352	199.808	186.101	186.101	186.101	-85.5553	0.85814	1.8593	24.4413	-1.89828	-5.6954	0.0878619	-0.0362478	1.48885	-11.198	-9.20436	-0.950457	0	0	-0.017138
831	0	8.60462	0	0	8.60465	0.973901	0.141585	-0.142165	-0.00557024	-0.0148913	-13.3626	-9.46E-17	-0.705821	0	0	0.00155253	3.01524	-3.25937	4.14756	-44.2124	384.939	610.973	396.25	396.25	396.25	-2.14632	-85.5299	-0.632573	-3.65652	381.471	199.647	186.101	186.101	186.101	-85.554	0.903722	1.82398	23.9786	-2.1859	-5.8889	0.0848553	-0.0283346	1.49012	-8.52145	-6.52446	-1.0431	0	0	-0.012592
832	0	8.6402	0	0	8.64054	0.936941	0.512233	-0.141946	-0.00514583	-0.0150347	-13.2471	1.14E-15	-0.620926	0	0	0.00171287	3.09531	-2.74045	4.39935	-49.1755	385.417	610.676	396.457	396.457	396.457	-2.15105	-85.5308	-0.575423	-8.84484	381.575	199.492	186.101	186.101	186.101	-85.5552	0.944816	1.79182	23.5283	-2.47668	-6.07035	0.0823429	-0.0194859	1.49242	-5.91936	-3.56801	-1.14893	0	0	-0.008039
833	0	8.68457	0	0	8.68555	0.90173	0.865309	-0.141721	-0.00461937	-0.0152035	-13.1272	-8.66E-16	-0.525336	0	0	0.00183391	3.18014	-2.22761	4.63035	-54.1079	385.851	610.352	396.65	396.65	396.65	-2.15453	-85.5325	-0.523482	-14.0519	381.667	199.341	186.101	186.101	186.101	-85.5571	0.981684	1.76204	23.0885	-2.7688	-6.23921	0.080387	-0.0101248	1.49557	-3.46937	-0.49432	-1.26282	0	0	-0.00365231
834	0	8.73662	0	0	8.73854	0.868491	1.19854	-0.141529	-0.0040767	-0.0153226	-13.0121	2.77E-15	-0.429124	0	0	0.00192825	3.26965	-1.72003	4.84009	-59.0058	386.245	610.004	396.83	396.83	396.83	-2.1563	-85.5332	-0.475921	-19.2791	381.75	199.191	186.101	186.101	186.101	-85.558	1.01455	1.73383	22.6577	-3.06021	-6.39473	0.0792933	-0.000688754	1.49936	-1.35754	2.49619	-1.37733	0	0	0.000280331
835	0	8.79539	0	0	8.79847	0.837429	1.50988	-0.141376	-0.00356378	-0.0154622	-12.9063	2.88E-16	-0.338304	0	0	0.00200648	3.36367	-1.21694	5.02835	-63.8646	386.604	609.631	396.999	396.999	396.999	-2.1559	-85.5312	-0.431969	-24.5277	381.829	199.041	186.101	186.101	186.101	-85.5561	1.04363	1.70643	22.2337	-3.34894	-6.53617	0.0788659	0.00839847	1.50387	0.486288	5.21361	-1.48987	0	0	0.00369566
836	0	8.86017	0	0	8.86457	0.808737	1.79739	-0.14126	-0.00307572	-0.0155193	-12.8125	-3.55E-15	-0.253649	0	0	0.00207645	3.46186	-0.717669	5.195	-68.6792	386.93	609.235	397.158	397.158	397.158	-2.15288	-85.525	-0.390924	-29.7987	381.906	198.888	186.101	186.101	186.101	-85.5499	1.06908	1.67913	21.8146	-3.63283	-6.66262	0.079268	0.0168055	1.50877	1.90451	7.55382	-1.5943	0	0	0.0064085
837	0	8.93037	0	0	8.93619	0.782574	2.05947	-0.14116	-0.00266319	-0.0155564	-12.7307	1.40E-15	-0.181098	0	0	0.00214773	3.56379	-0.221693	5.34008	-73.4436	387.226	608.817	397.308	397.308	397.308	-2.14676	-85.513	-0.352211	-35.093	381.984	198.732	186.101	186.101	186.101	-85.5379	1.09101	1.65129	21.3983	-3.90986	-6.77314	0.0801566	0.0242532	1.51377	3.00973	9.39312	-1.69076	0	0	0.00844321
838	0	9.0057	0	0	9.01299	0.759067	2.29488	-0.141107	-0.00237017	-0.015509	-12.6653	2.05E-15	-0.124741	0	0	0.00222816	3.66885	0.271411	5.46376	-78.1515	387.493	608.378	397.451	397.451	397.451	-2.13714	-85.4942	-0.315391	-40.4108	382.065	198.57	186.101	186.101	186.101	-85.519	1.10943	1.62237	20.9829	-4.17798	-6.86669	0.0814327	0.0304561	1.51904	3.77634	10.6112	-1.77255	0	0	0.0097248
839	0	9.08603	0	0	9.09478	0.738309	2.50269	-0.141059	-0.00218723	-0.0153875	-12.614	-2.33E-15	-0.0837378	0	0	0.0023215	3.77632	0.761917	5.5663	-82.7958	387.732	607.92	397.59	397.59	397.59	-2.12358	-85.4674	-0.280123	-45.7522	382.152	198.402	186.101	186.101	186.101	-85.492	1.1243	1.59189	20.5664	-4.43531	-6.94218	0.0829048	0.0351948	1.52421	4.24761	11.1563	-1.8377	0	0	0.0102895
840	0	9.17147	0	0	9.18161	0.720344	2.68248	-0.141066	-0.00215753	-0.0152298	-12.5831	8.37E-16	-0.0619406	0	0	0.00243423	3.88531	1.25	5.64809	-87.3692	387.942	607.444	397.727	397.727	397.727	-2.10564	-85.4319	-0.246241	-51.1165	382.246	198.227	186.101	186.101	186.101	-85.4561	1.13546	1.55947	20.1469	-4.67991	-6.99852	0.0841998	0.0383517	1.52928	4.55287	11.0185	-1.89033	0	0	0.0102792
841	0	9.26235	0	0	9.2738	0.705175	2.83426	-0.14109	-0.00227574	-0.0149776	-12.5707	2.73E-16	-0.0573195	0	0	0.00256961	3.99487	1.73571	5.70961	-91.8641	388.122	606.951	397.862	397.862	397.862	-2.08297	-85.387	-0.213739	-56.5027	382.348	198.044	186.101	186.101	186.101	-85.4107	1.1427	1.52485	19.7231	-4.91035	-7.03461	0.0852035	0.0398904	1.53428	4.69279	10.1769	-1.92336	0	0	0.00973785
842	0	9.35928	0	0	9.37189	0.692765	2.9584	-0.141168	-0.00251985	-0.014741	-12.5811	2.94E-15	-0.0663094	0	0	0.00273212	4.10394	2.21898	5.75146	-96.2726	388.269	606.442	397.997	397.997	397.997	-2.05514	-85.3325	-0.182661	-61.9093	382.456	197.855	186.101	186.101	186.101	-85.3557	1.14573	1.48779	19.2933	-5.12512	-7.04946	0.0854567	0.0398211	1.53911	4.88397	8.70382	-1.94409	0	0	0.00895196
843	0	9.46312	0	0	9.47672	0.683045	3.05561	-0.141265	-0.00291695	-0.0144792	-12.611	4.73E-16	-0.0890543	0	0	0.00292654	4.21142	2.69968	5.77435	-100.587	388.378	605.918	398.133	398.133	398.133	-2.02173	-85.2685	-0.153147	-67.3345	382.57	197.658	186.101	186.101	186.101	-85.2909	1.14421	1.44809	18.8566	-5.3231	-7.0422	0.0847528	0.038295	1.54371	5.17337	6.66762	-1.95254	0	0	0.00806964
844	0	9.57498	0	0	9.58939	0.675911	3.12695	-0.141412	-0.00338491	-0.0142443	-12.6625	-3.18E-15	-0.114372	0	0	0.00315774	4.31621	3.1776	5.7791	-104.8	388.447	605.38	398.272	398.272	398.272	-1.98235	-85.1952	-0.125448	-72.7762	382.689	197.455	186.101	186.101	186.101	-85.2168	1.13775	1.4056	18.412	-5.50355	-7.01214	0.0829415	0.0356793	1.5483	5.65205	4.24227	-1.94982	0	0	0.00732704
845	0	9.69619	0	0	9.71123	0.671246	3.17358	-0.141593	-0.00388233	-0.0140648	-12.7313	3.64E-15	-0.1356	0	0	0.00343104	4.4172	3.65244	5.7667	-108.905	388.469	604.829	398.412	398.412	398.412	-1.93649	-85.1135	-0.0997459	-78.2324	382.81	197.246	186.101	186.101	186.101	-85.1341	1.12592	1.3601	17.9592	-5.66585	-6.9589	0.079752	0.0321164	1.55257	6.4357	1.53152	-1.93738	0	0	0.00693526
846	0	9.82833	0	0	9.84381	0.668936	3.19667	-0.141776	-0.00437322	-0.0139603	-12.8102	-3.36E-15	-0.147441	0	0	0.00375125	4.5133	4.12387	5.73832	-112.896	388.44	604.265	398.555	398.555	398.555	-1.88349	-85.0241	-0.0761525	-83.7011	382.931	197.035	186.101	186.101	186.101	-85.0437	1.10829	1.31117	17.4977	-5.80957	-6.88241	0.0751385	0.0279797	1.55663	7.55156	-1.26441	-1.9208	0	0	0.00705417
847	0	9.97312	0	0	9.98884	0.668874	3.1973	-0.14198	-0.00473845	-0.0139203	-12.8945	7.13E-16	-0.137976	0	0	0.00412266	4.60353	4.59148	5.69534	-116.765	388.354	603.689	398.702	398.702	398.702	-1.82262	-84.9283	-0.05468	-89.1804	383.049	196.822	186.101	186.101	186.101	-84.9467	1.0844	1.25827	17.0277	-5.93479	-6.78304	0.0691388	0.0238023	1.56053	8.97377	-3.90998	-1.90005	0	0	0.00777055
848	0	10.1323	0	0	10.1481	0.670972	3.17632	-0.142153	-0.00508466	-0.0139899	-12.971	-3.87E-15	-0.119207	0	0	0.0045434	4.68702	5.05484	5.63931	-120.509	388.205	603.101	398.852	398.852	398.852	-1.75285	-84.8274	-0.0351247	-94.6687	383.164	196.609	186.101	186.101	186.101	-84.8444	1.05379	1.20057	16.5496	-6.04165	-6.66157	0.0617236	0.0196795	1.56423	10.7398	-6.39824	-1.88525	0	0	0.00911619
849	0	10.3077	0	0	10.3233	0.67516	3.13445	-0.142286	-0.00524767	-0.0141755	-13.0291	2.97E-15	-0.0789666	0	0	0.00500803	4.763	5.51335	5.57204	-124.123	387.99	602.501	399.008	399.008	399.008	-1.67313	-84.7225	-0.0171814	-100.165	383.274	196.398	186.101	186.101	186.101	-84.738	1.01603	1.13713	16.0641	-6.13047	-6.51924	0.053094	0.0160784	1.56795	12.7756	-8.43429	-1.8839	0	0	0.0110846
850	0	10.5007	0	0	10.516	0.681394	3.07211	-0.142381	-0.00535344	-0.0144917	-13.0595	-1.65E-15	-0.0335716	0	0	0.00550338	4.83087	5.96635	5.49546	-127.602	387.703	601.889	399.17	399.17	399.17	-1.58233	-84.6146	-0.000449102	-105.669	383.379	196.191	186.101	186.101	186.101	-84.6285	0.970739	1.0669	15.5725	-6.20189	-6.35772	0.0434836	0.0129396	1.57187	15.0008	-10.1065	-1.90364	0	0	0.0135082
851	0	10.7125	0	0	10.7272	0.689655	2.9895	-0.142429	-0.0053074	-0.0149237	-13.0527	2.52E-15	0.0199758	0	0	0.00601215	4.89022	6.41296	5.41175	-130.941	387.34	601.265	399.341	399.341	399.341	-1.47939	-84.5043	0.0155718	-111.181	383.478	195.988	186.101	186.101	186.101	-84.5164	0.917624	0.988818	15.0761	-6.25671	-6.17914	0.033196	0.0105082	1.57602	17.2714	-11.2644	-1.95058	0	0	0.0161998
852	0	10.9436	0	0	10.9577	0.699938	2.88664	-0.142496	-0.00517712	-0.015483	-13.0075	-3.44E-15	0.0695626	0	0	0.00651417	4.94077	6.8521	5.32317	-134.137	386.898	600.628	399.522	399.522	399.522	-1.36338	-84.3914	0.0313143	-116.701	383.571	195.791	186.101	186.101	186.101	-84.4017	0.856432	0.901957	14.577	-6.29584	-5.98596	0.0227433	0.00884698	1.58093	19.3817	-11.9211	-2.03144	0	0	0.0188436
853	0	11.1942	0	0	11.2074	0.712262	2.76335	-0.142642	-0.00498234	-0.016065	-12.9243	8.70E-16	0.107062	0	0	0.00698752	4.98245	7.28238	5.23207	-137.184	386.376	599.979	399.716	399.716	399.716	-1.23358	-84.2751	0.0472372	-122.232	383.659	195.599	186.101	186.101	186.101	-84.2836	0.78704	0.805531	14.0776	-6.32034	-5.78096	0.012841	0.00804072	1.58696	21.0045	-12.0712	-2.14618	0	0	0.0209907
854	0	11.4638	0	0	11.476	0.726635	2.61953	-0.142964	-0.00475879	-0.0166753	-12.8069	-2.73E-16	0.124714	0	0	0.00741094	5.01534	7.70206	5.14086	-140.076	385.772	599.317	399.925	399.925	399.925	-1.08967	-84.1539	0.0635788	-127.775	383.743	195.412	186.101	186.101	186.101	-84.1605	0.709434	0.699124	13.581	-6.33139	-5.56714	0.00419241	0.00814615	1.59444	21.8604	-11.7335	-2.29585	0	0	0.0222463
855	0	11.7514	0	0	11.7623	0.743056	2.45517	-0.143497	-0.00456009	-0.0172094	-12.6537	1.66E-15	0.11474	0	0	0.00775916	5.03971	8.10893	5.05195	-142.802	385.084	598.642	400.15	400.15	400.15	-0.931678	-84.0252	0.080433	-133.332	383.821	195.231	186.101	186.101	186.101	-84.0301	0.623757	0.582689	13.0905	-6.33023	-5.34772	-0.00243298	0.00919011	1.60372	21.6022	-10.9328	-2.47691	0	0	0.0221819
856	0	12.0553	0	0	12.0649	0.761485	2.27067	-0.144306	-0.00434109	-0.0176413	-12.4649	3.63E-15	0.081882	0	0	0.00801148	5.05596	8.50033	4.96775	-145.354	384.315	597.955	400.394	400.394	400.395	-0.760316	-83.886	0.0976208	-138.904	383.894	195.057	186.101	186.101	186.101	-83.8892	0.53031	0.456766	12.6105	-6.31809	-5.12599	-0.00641229	0.0112866	1.6152	19.9841	-9.63355	-2.68237	0	0	0.020546
857	0	12.3731	0	0	12.3813	0.781857	2.06665	-0.145387	-0.00409576	-0.0178884	-12.2331	-3.66E-15	0.0295972	0	0	0.00814222	5.06471	8.87303	4.89056	-147.717	383.465	597.256	400.658	400.658	400.658	-0.576711	-83.7317	0.114691	-144.493	383.961	194.889	186.101	186.101	186.101	-83.7335	0.429557	0.322356	12.1454	-6.29639	-4.90528	-0.00706416	0.0145831	1.62901	16.7275	-7.82804	-2.90078	0	0	0.0171589
858	0	12.7019	0	0	12.7086	0.804081	1.84404	-0.146744	-0.00381538	-0.0179148	-11.9522	-3.61E-15	-0.0372814	0	0	0.00812699	5.06668	9.22321	4.82258	-149.874	382.538	596.547	400.941	400.941	400.941	-0.382441	-83.557	0.131072	-150.099	384.02	194.731	186.101	186.101	186.101	-83.5578	0.322136	0.180797	11.7007	-6.26642	-4.68883	-0.00392249	0.0191339	1.64523	11.6878	-5.51861	-3.12305	0	0	0.012119
859	0	13.0377	0	0	13.0429	0.828032	1.60406	-0.148342	-0.00347045	-0.0177304	-11.6128	2.18E-15	-0.111407	0	0	0.00794159	5.06272	9.5465	4.76585	-151.804	381.537	595.83	401.242	401.242	401.242	-0.179479	-83.3551	0.146082	-155.72	384.07	194.585	186.101	186.101	186.101	-83.3553	0.208832	0.033744	11.2821	-6.22946	-4.47979	0.00319238	0.0249843	1.66387	4.86936	-2.70768	-3.34127	0	0	0.00582874
860	0	13.3753	0	0	13.3791	0.85359	1.34791	-0.150157	-0.00310188	-0.0172794	-11.2089	7.53E-16	-0.193542	0	0	0.0075628	5.05383	9.83801	4.72221	-153.484	380.468	595.105	401.56	401.56	401.56	0.0300321	-83.1182	0.159027	-161.355	384.109	194.451	186.101	186.101	186.101	-83.1182	0.0906119	-0.117037	10.8959	-6.18678	-4.28105	0.0144115	0.0322546	1.68465	-3.73937	0.59998	-3.5494	0	0	-0.00115548
861	0	13.7085	0	0	13.711	0.880613	1.07703	-0.152101	-0.00266634	-0.0166007	-10.7316	-3.20E-16	-0.277548	0	0	0.00697496	5.04108	10.0924	4.69329	-154.888	379.337	594.377	401.89	401.89	401.89	0.243631	-82.8366	0.169172	-167	384.137	194.333	186.101	186.101	186.101	-82.8369	-0.0314014	-0.26962	10.5486	-6.13959	-4.09529	0.0293999	0.0410682	1.70719	-13.9165	4.42674	-3.74446	0	0	-0.00794175
862	0	14.0295	0	0	14.0309	0.908964	0.792774	-0.154101	-0.00225896	-0.0156992	-10.1788	-2.69E-15	-0.371383	0	0	0.00616789	5.02561	10.304	4.68034	-155.987	378.152	593.647	402.228	402.228	402.228	0.458773	-82.4994	0.175891	-172.65	384.151	194.232	186.101	186.101	186.101	-82.5004	-0.155914	-0.422097	10.2472	-6.0891	-3.92471	0.0479183	0.051393	1.73109	-25.4585	8.69306	-3.92652	0	0	-0.013564
863	0	14.3293	0	0	14.3298	0.938496	0.496646	-0.156076	-0.00184289	-0.0146896	-9.55345	6.55E-16	-0.471458	0	0	0.00515464	5.00863	10.467	4.68429	-156.75	376.923	592.919	402.57	402.57	402.57	0.672651	-82.0939	0.178536	-178.299	384.15	194.149	186.101	186.101	186.101	-82.0963	-0.281481	-0.572461	9.99844	-6.0363	-3.77106	0.0692303	0.0632262	1.75555	-37.9374	13.4109	-4.09969	0	0	-0.0169137
864	0	14.597	0	0	14.5971	0.96906	0.190135	-0.157954	-0.00147389	-0.0135782	-8.86778	-3.10E-15	-0.582337	0	0	0.00396426	4.99136	10.5756	4.70562	-157.147	375.658	592.197	402.908	402.908	402.908	0.882351	-81.6065	0.176448	-183.94	384.133	194.084	186.101	186.101	186.101	-81.6106	-0.406541	-0.718651	9.8089	-5.9824	-3.63562	0.0925057	0.0765218	1.77999	-50.9757	18.501	-4.26292	0	0	-0.0170288
865	0	14.8206	0	0	14.8206	1.0005	-0.125162	-0.159712	-0.00114972	-0.0125663	-8.14657	-2.81E-15	-0.702341	0	0	0.00265028	4.97498	10.6242	4.74426	-157.149	374.371	591.483	403.238	403.238	403.238	1.08477	-81.0223	0.168909	-189.567	384.098	194.034	186.101	186.101	186.101	-81.0285	-0.529479	-0.858495	9.68495	-5.92829	-3.51896	0.116602	0.0909731	1.80375	-63.9577	23.8441	-4.41753	0	0	-0.0130892
866	0	14.9868	0	0	14.9872	1.03268	-0.447841	-0.161328	-0.00091737	-0.0117433	-7.42314	-1.57E-15	-0.832581	0	0	0.00127463	4.9606	10.6076	4.79958	-156.728	373.073	590.783	403.554	403.553	403.554	1.27681	-80.3257	0.15518	-195.171	384.043	193.999	186.101	186.101	186.101	-80.3343	-0.648669	-0.989836	9.63226	-5.87495	-3.42097	0.14045	0.106338	1.82602	-76.4053	29.3389	-4.56043	0	0	-0.0046923
867	0	15.0813	0	0	15.0827	1.06546	-0.77657	-0.162847	-0.000756898	-0.0111967	-6.74541	1.34E-15	-0.964889	0	0	-9.77E-05	4.94921	10.5214	4.87022	-155.862	371.777	590.101	403.85	403.85	403.85	1.45527	-79.5014	0.134406	-200.745	383.965	193.974	186.101	186.101	186.101	-79.5126	-0.762576	-1.11039	9.65567	-5.82321	-3.34077	0.162898	0.122364	1.84613	-87.8421	34.8912	-4.68137	0	0	0.00813917
868	0	15.0898	0	0	15.0927	1.09874	-1.1103	-0.164287	-0.000721383	-0.0112022	-6.16672	1.19E-15	-1.0944	0	0	-0.00143141	4.94167	10.3621	4.95411	-154.532	370.497	589.444	404.122	404.122	404.122	1.61706	-78.5345	0.105743	-206.282	383.861	193.959	186.101	186.101	186.101	-78.5485	-0.869812	-1.21792	9.75914	-5.77399	-3.27666	0.182595	0.13863	1.86357	-97.6369	40.31	-4.76763	0	0	0.0248865
869	0	14.9981	0	0	15.003	1.13249	-1.44856	-0.165714	-0.000700175	-0.0116569	-5.75235	-6.99E-16	-1.1971	0	0	-0.00273028	4.93865	10.1271	5.04841	-152.727	369.245	588.818	404.368	404.368	404.368	1.75931	-77.4121	0.0683037	-211.775	383.729	193.952	186.101	186.101	186.101	-77.4287	-0.969234	-1.31025	9.94546	-5.72799	-3.22611	0.199097	0.154858	1.8777	-105.762	45.5536	-4.79291	0	0	0.0446979
870	0	14.7929	0	0	14.8004	1.16671	-1.7915	-0.167226	-0.000669435	-0.0127496	-5.57822	4.72E-15	-1.25345	0	0	-0.00408215	4.9407	9.81521	5.1495	-150.443	368.035	588.23	404.586	404.586	404.586	1.87966	-76.1234	0.0214193	-217.22	383.566	193.955	186.101	186.101	186.101	-76.1425	-1.06008	-1.38558	10.2162	-5.68596	-3.1858	0.211749	0.170506	1.88822	-111.985	50.4288	-4.73032	0	0	0.066438
871	0	14.4634	0	0	14.4737	1.20153	-2.14023	-0.169011	-0.000511214	-0.0142513	-5.73433	2.56E-15	-1.23271	0	0	-0.00567547	4.94816	9.42649	5.25324	-147.686	366.878	587.69	404.776	404.777	404.776	1.97658	-74.6616	-0.0354012	-222.61	383.369	193.972	186.101	186.101	186.101	-74.6827	-1.14213	-1.44266	10.5717	-5.64849	-3.1518	0.22061	0.185267	1.89488	-116.619	54.8613	-4.54639	0	0	0.0891394
872	0	14.0015	0	0	14.015	1.23716	-2.49695	-0.171289	-0.000144648	-0.0160268	-6.31716	5.82E-17	-1.10655	0	0	-0.00781684	4.96124	8.96233	5.35493	-144.468	365.784	587.206	404.94	404.94	404.94	2.04985	-73.0245	-0.102248	-227.938	383.138	194.016	186.101	186.101	186.101	-73.0474	-1.21584	-1.48126	11.011	-5.61608	-3.11969	0.226155	0.198708	1.89763	-120.114	58.7187	-4.21007	0	0	0.112127
873	0	13.4036	0	0	13.4207	1.27393	-2.86498	-0.174374	0.000521063	-0.0175917	-7.42934	1.16E-16	-0.846429	0	0	-0.0109121	4.98004	8.42542	5.44972	-140.811	364.762	586.788	405.078	405.078	405.078	2.10074	-71.2165	-0.178757	-233.193	382.873	194.103	186.101	186.101	186.101	-71.2408	-1.28244	-1.50237	11.5318	-5.58901	-3.08484	0.229546	0.210318	1.89633	-123.384	61.8152	-3.682	0	0	0.135566
874	0	12.6722	0	0	12.693	1.3123	-3.24862	-0.178619	0.00165127	-0.0184192	-9.16592	4.43E-15	-0.420503	0	0	-0.0153893	5.00457	7.81968	5.53285	-136.742	363.82	586.449	405.194	405.194	405.194	2.13256	-69.2496	-0.26403	-238.356	382.579	194.258	186.101	186.101	186.101	-69.2749	-1.34399	-1.50869	12.1306	-5.56739	-3.04274	0.232201	0.220081	1.89101	-127.479	64.2048	-2.95504	0	0	0.160348
875	0	11.8168	0	0	11.8412	1.35277	-3.65304	-0.18439	0.00327439	-0.017803	-11.6	-1.97E-15	0.183618	0	0	-0.0215793	5.03478	7.15005	5.5999	-132.298	362.963	586.198	405.292	405.292	405.292	2.15073	-67.1451	-0.356549	-243.394	382.263	194.516	186.101	186.101	186.101	-67.1711	-1.40322	-1.50483	12.803	-5.55107	-2.98924	0.23586	0.227599	1.88156	-133.616	65.6935	-2.00485	0	0	0.188265
876	0	10.8553	0	0	10.8833	1.39593	-4.08386	-0.191972	0.0054531	-0.0151016	-14.7602	-1.11E-15	0.970557	0	0	-0.0295071	5.07061	6.42239	5.64717	-127.518	362.192	586.047	405.375	405.375	405.375	2.1629	-64.9343	-0.453978	-248.258	381.937	194.918	186.101	186.101	186.101	-64.961	-1.4632	-1.4976	13.5436	-5.53974	-2.92092	0.242133	0.232805	1.8679	-142.873	66.2471	-0.836567	0	0	0.221458
877	0	9.81471	0	0	9.846	1.44237	-4.54694	-0.201372	0.00816527	-0.00946764	-18.599	4.66E-15	1.92159	0	0	-0.0386696	5.11193	5.64317	5.67184	-122.447	361.509	586.005	405.445	405.445	405.444	2.17866	-62.6593	-0.553034	-252.872	381.617	195.512	186.101	186.101	186.101	-62.6868	-1.52685	-1.49591	14.3463	-5.53266	-2.83527	0.252903	0.235721	1.84946	-156.419	65.8592	0.529554	0	0	0.262612
878	0	8.73048	0	0	8.76474	1.49263	-5.04751	-0.21235	0.0112561	-0.000645013	-22.9873	6.99E-16	2.98749	0	0	-0.0479318	5.15868	4.81925	5.67227	-117.132	360.911	586.085	405.504	405.504	405.504	2.20909	-60.3722	-0.64929	-257.136	381.321	196.344	186.101	186.101	186.101	-60.4009	-1.59618	-1.51053	15.2046	-5.52888	-2.73096	0.268636	0.236269	1.82588	-174.434	64.4568	2.06572	0	0	0.312889
879	0	7.64553	0	0	7.68229	1.54719	-5.58996	-0.224203	0.0145103	0.0116648	-27.693	-6.99E-16	4.09416	0	0	-0.0555492	5.2107	3.95772	5.64802	-111.619	360.397	586.293	405.554	405.554	405.554	2.26592	-58.1335	-0.736985	-260.921	381.071	197.454	186.101	186.101	186.101	-58.1641	-1.67163	-1.55344	16.1116	-5.52728	-2.6079	0.289526	0.234613	1.79642	-196.852	62.0364	3.73416	0	0	0.372717
880	0	6.60724	0	0	6.646	1.60635	-6.17695	-0.235874	0.0175699	0.0270489	-32.4006	4.19E-15	5.13858	0	0	-0.0595221	5.26781	3.0656	5.59991	-105.957	359.96	586.639	405.594	405.594	405.594	2.3607	-56.0089	-0.808971	-264.075	380.889	198.871	186.101	186.101	186.101	-56.0424	-1.75156	-1.63698	17.0603	-5.52653	-2.46724	0.31453	0.231017	1.76073	-222.6	58.6702	5.476	0	0	0.440184
881	0	5.66373	0	0	5.70409	1.67019	-6.809	-0.24611	0.0200595	0.0448224	-36.7468	-3.03E-15	6.00892	0	0	-0.0581549	5.32974	2.14969	5.52987	-100.189	359.596	587.13	405.621	405.621	405.621	2.50361	-54.065	-0.856824	-266.432	380.796	200.6	186.101	186.101	186.101	-54.1025	-1.83206	-1.77266	18.0437	-5.52494	-2.31129	0.341903	0.225697	1.71919	-250.037	54.4523	7.22779	0	0	0.511639
882	0	4.85935	0	0	4.9012	1.73854	-7.48374	-0.25352	0.0215765	0.0637103	-40.3567	4.66E-15	6.59471	0	0	-0.0506625	5.3961	1.21642	5.44082	-94.36	359.297	587.771	405.634	405.634	405.634	2.70254	-52.3641	-0.871336	-267.822	380.807	202.625	186.101	186.101	186.101	-52.4072	-1.90729	-1.96996	19.0552	-5.52097	-2.1433	0.369187	0.219183	1.67272	-276.884	49.6014	8.91015	0	0	0.58159
883	0	4.23041	0	0	4.27415	1.81088	-8.1957	-0.256923	0.0218939	0.0823944	-42.9112	-9.32E-16	6.81708	0	0	-0.0375968	5.46633	0.271703	5.33634	-88.5078	359.057	588.567	405.628	405.628	405.628	2.96219	-50.9598	-0.843183	-268.091	380.935	204.904	186.101	186.101	186.101	-51.01	-1.97028	-2.23525	20.0883	-5.51268	-1.96723	0.394136	0.212009	1.62258	-300.953	44.4589	10.4122	0	0	0.644407
884	0	3.80135	0	0	3.84813	1.88638	-8.93597	-0.255433	0.0209186	0.0993374	-44.1887	-1.63E-15	6.63324	0	0	-0.0208322	5.53973	-0.679095	5.22047	-82.6681	358.867	589.52	405.598	405.598	405.598	3.28353	-49.8923	-0.763902	-267.109	381.183	207.372	186.101	186.101	186.101	-49.9514	-2.01414	-2.57111	21.1372	-5.49823	-1.78748	0.414466	0.204734	1.57103	-320.02	39.3926	11.6142	0	0	0.694322
885	0	3.58243	0	0	3.63439	1.96389	-9.69278	-0.248974	0.0186429	0.113332	-44.1323	4.19E-15	6.0356	0	0	-0.00311241	5.6154	-1.63126	5.09739	-76.8721	358.72	590.631	405.539	405.539	405.539	3.66374	-49.1861	-0.627013	-264.787	381.55	209.951	186.101	186.101	186.101	-49.2556	-2.03338	-2.97607	22.1962	-5.47571	-1.60857	0.428999	0.197969	1.52031	-332.712	34.7317	12.4162	0	0	0.727601
886	0	3.56955	0	0	3.62985	2.04196	-10.4517	-0.238042	0.0151026	0.123529	-42.828	-6.17E-15	5.04938	0	0	0.0127874	5.69233	-2.58069	4.97111	-71.1469	358.609	591.898	405.446	405.446	405.446	4.09616	-48.8492	-0.428992	-261.079	382.028	212.551	186.101	186.101	186.101	-48.9304	-2.02481	-3.44446	23.2605	-5.44337	-1.43483	0.437519	0.191941	1.47272	-338.399	30.5885	12.7813	0	0	0.742499
887	0	3.74587	0	0	3.81865	2.1189	-11.1959	-0.22379	0.0104839	0.129411	-40.4955	5.38E-15	3.74144	0	0	0.0248297	5.76933	-3.52392	4.84526	-65.515	358.524	593.32	405.314	405.314	405.314	4.57042	-48.8743	-0.170097	-255.98	382.602	215.087	186.101	186.101	186.101	-48.9682	-1.98816	-3.96642	24.3255	-5.39928	-1.27019	0.440596	0.186731	1.43023	-337.17	27.0595	12.6911	0	0	0.739251
888	0	4.08489	0	0	4.17488	2.1928	-11.9072	-0.207426	0.00512553	0.131075	-37.4027	2.10E-15	2.217	0	0	0.0321178	5.84515	-4.45802	4.72294	-59.9951	358.46	594.889	405.141	405.141	405.141	5.07271	-49.2416	0.145307	-249.525	383.251	217.477	186.101	186.101	186.101	-49.3488	-1.92603	-4.52812	25.3872	-5.34188	-1.11802	0.439263	0.182361	1.39362	-329.787	24.1726	12.1691	0	0	0.719884
889	0	4.5537	0	0	4.66572	2.26163	-12.5662	-0.190273	-0.000356694	0.128685	-33.8444	4.89E-15	0.623362	0	0	0.0348824	5.91853	-5.38057	4.60653	-54.6021	358.41	596.598	404.923	404.923	404.923	5.58666	-49.9221	0.508776	-241.779	383.951	219.653	186.101	186.101	186.101	-50.0428	-1.84346	-5.11247	26.442	-5.26978	-0.980907	0.434721	0.17913	1.36391	-317.152	22.1343	11.2045	0	0	0.686927
890	0	5.11605	0	0	5.2543	2.32339	-13.1548	-0.173488	-0.00529472	0.12279	-30.0968	-4.89E-15	-0.88445	0	0	0.034106	5.9882	-6.28957	4.49766	-49.3474	358.367	598.437	404.659	404.659	404.659	6.095	-50.8803	0.90853	-232.828	384.672	221.558	186.101	186.101	186.101	-51.0145	-1.74734	-5.70068	27.4869	-5.18173	-0.860673	0.428263	0.17723	1.34102	-300.429	21.161	9.79	0	0	0.643517
891	0	5.73506	0	0	5.90251	2.37636	-13.6574	-0.158236	-0.00908666	0.113932	-26.4208	4.66E-16	-2.16899	0	0	0.0311008	6.05301	-7.1834	4.39724	-44.2399	358.327	600.393	404.352	404.352	404.352	6.58132	-52.0768	1.33043	-222.771	385.389	223.153	186.101	186.101	186.101	-52.2243	-1.64557	-6.27402	28.5192	-5.077	-0.758315	0.421142	0.176807	1.32492	-280.769	21.3983	7.94535	0	0	0.592723
892	0	6.37576	0	0	6.57359	2.41923	-14.0625	-0.145499	-0.0113566	0.102821	-23.0374	-2.33E-15	-3.13761	0	0	0.0271062	6.11193	-8.0607	4.30561	-39.2855	358.285	602.451	404.003	404.003	404.003	7.03183	-53.4712	1.75942	-211.716	386.08	224.414	186.101	186.101	186.101	-53.6317	-1.54625	-6.81561	29.5364	-4.95507	-0.674203	0.414253	0.177884	1.31513	-259.246	22.9081	5.7226	0	0	0.537377
893	0	7.00731	0	0	7.23461	2.4512	-14.3637	-0.136081	-0.0120723	0.0899619	-20.1209	1.86E-15	-3.7582	0	0	0.0230465	6.16409	-8.92032	4.22255	-34.4882	358.237	604.594	403.616	403.616	403.616	7.43626	-55.0241	2.18077	-199.77	386.727	225.334	186.101	186.101	186.101	-55.1974	-1.45683	-7.31159	30.5364	-4.81597	-0.608075	0.408324	0.180194	1.31142	-236.734	25.5157	3.24841	0	0	0.479813
894	0	7.60457	0	0	7.85845	2.47207	-14.5599	-0.130292	-0.0113211	0.0762246	-17.764	-2.33E-15	-4.03682	0	0	0.0194296	6.2088	-9.76131	4.14749	-29.8501	358.18	606.805	403.196	403.196	403.196	7.78814	-56.6994	2.58151	-187.037	387.322	225.921	186.101	186.101	186.101	-56.8856	-1.38342	-7.75174	31.5175	-4.65998	-0.55924	0.404148	0.1834	1.31257	-214.26	29.0181	0.653719	0	0	0.422593
895	0	8.14888	0	0	8.42482	2.48211	-14.6541	-0.128101	-0.00941626	0.0618794	-15.9927	0	-4.0222	0	0	0.0164045	6.24561	-10.5829	4.07972	-25.3716	358.113	609.062	402.749	402.749	402.749	8.08465	-58.4655	2.95111	-173.615	387.86	226.202	186.101	186.101	186.101	-58.6646	-1.33039	-8.12966	32.478	-4.48806	-0.526768	0.401591	0.187097	1.3182	-192.141	33.0936	-1.90382	0	0	0.366774
896	0	8.6279	0	0	8.92028	2.482	-14.6531	-0.129068	-0.00671873	0.0476982	-14.7633	-3.26E-15	-3.78115	0	0	0.0138822	6.2742	-11.3843	4.01851	-21.0518	358.035	611.346	402.283	402.283	402.283	8.32595	-60.2958	3.28199	-159.593	388.344	226.214	186.101	186.101	186.101	-60.508	-1.30024	-8.44242	33.4166	-4.30137	-0.509672	0.400781	0.190882	1.32692	-171.023	37.4413	-4.28249	0	0	0.31398
897	0	9.03477	0	0	9.33742	2.4727	-14.5658	-0.132621	-0.00365894	0.0338882	-13.9979	1.86E-15	-3.39418	0	0	0.0116922	6.29453	-12.165	3.96324	-16.8888	357.945	613.636	401.804	401.804	401.803	8.51453	-62.1683	3.56945	-145.055	388.779	226.008	186.101	186.101	186.101	-62.3937	-1.29379	-8.69003	34.332	-4.10161	-0.506984	0.40131	0.194378	1.33786	-151.024	41.7251	-6.35258	0	0	0.264758
898	0	9.36685	0	0	9.67366	2.45533	-14.4025	-0.138013	-0.000647136	0.0209052	-13.5899	-2.56E-15	-2.9403	0	0	0.00967129	6.30668	-12.9244	3.91358	-12.8796	357.846	615.912	401.319	401.319	401.319	8.65423	-64.065	3.8113	-130.078	389.17	225.64	186.101	186.101	186.101	-64.3037	-1.3104	-8.87464	35.2233	-3.89084	-0.517984	0.402815	0.197204	1.35001	-132.365	45.6205	-8.00883	0	0	0.219802
899	0	9.62459	0	0	9.92978	2.43098	-14.1732	-0.144592	0.0020561	0.00889059	-13.4383	-2.33E-16	-2.47943	0	0	0.00771767	6.31093	-13.6619	3.86938	-9.02086	357.737	618.152	400.836	400.836	400.836	8.74955	-65.9713	4.00726	-114.732	389.525	225.17	186.101	186.101	186.101	-66.2229	-1.34835	-8.99968	36.0894	-3.67138	-0.542152	0.405032	0.199338	1.36275	-115.108	49.0049	-9.22136	0	0	0.179343
900	0	9.81022	0	0	10.1087	2.40067	-13.8873	-0.151644	0.00421779	-0.00195357	-13.4406	-4.89E-15	-2.06016	0	0	0.00578414	6.30768	-14.3771	3.8309	-5.30874	357.621	620.339	400.361	400.361	400.361	8.80499	-67.8749	4.15842	-99.086	389.848	224.657	186.101	186.101	186.101	-68.139	-1.4051	-9.06929	36.9293	-3.44584	-0.579333	0.407592	0.200562	1.37516	-99.2892	51.6874	-9.96662	0	0	0.143553
901	0	9.92674	0	0	10.2141	2.36528	-13.5524	-0.158662	0.00576532	-0.011588	-13.5216	3.73E-15	-1.70508	0	0	0.00386594	6.29746	-15.0694	3.79869	-1.73927	357.503	622.455	399.9	399.9	399.9	8.82465	-69.7653	4.2667	-83.202	390.142	224.157	186.101	186.101	186.101	-70.0411	-1.47764	-9.08763	37.7422	-3.21695	-0.62969	0.410138	0.200915	1.38672	-84.8412	53.6518	-10.2797	0	0	0.112281
902	0	9.9772	0	0	10.2498	2.32549	-13.1748	-0.165227	0.00669223	-0.0201407	-13.6256	3.73E-15	-1.41963	0	0	0.00197458	6.28091	-15.7383	3.77353	1.69155	357.385	624.483	399.457	399.457	399.457	8.81202	-71.6329	4.33447	-67.1403	390.408	223.72	186.101	186.101	186.101	-71.9193	-1.56266	-9.05877	38.5268	-2.98767	-0.693631	0.412275	0.200605	1.39728	-71.5554	54.9408	-10.2163	0	0	0.0850785
903	0	9.96435	0	0	10.2193	2.28184	-12.7592	-0.171068	0.00713934	-0.0276096	-13.7213	4.43E-15	-1.18544	0	0	0.000115362	6.25877	-16.3831	3.7563	4.98754	357.273	626.41	399.036	399.036	399.036	8.76993	-73.4695	4.36438	-50.9578	390.642	223.388	186.101	186.101	186.101	-73.7649	-1.65667	-8.98646	39.2823	-2.76094	-0.771725	0.41402	0.199701	1.40663	-59.4139	55.6248	-9.84741	0	0	0.0617828
904	0	9.89053	0	0	10.1257	2.23474	-12.3092	-0.176089	0.00720248	-0.0342597	-13.8021	3.84E-15	-0.981896	0	0	-0.00170932	6.23179	-17.0033	3.74793	8.15243	357.17	628.222	398.639	398.639	398.639	8.70082	-75.2672	4.35939	-34.7091	390.842	223.198	186.101	186.101	186.101	-75.5698	-1.75614	-8.87447	40.0073	-2.5396	-0.864662	0.41499	0.198307	1.41484	-48.122	55.7803	-9.24472	0	0	0.0417862
905	0	9.75801	0	0	9.97182	2.18455	-11.8279	-0.180195	0.0071052	-0.0402522	-13.867	-3.15E-15	-0.773112	0	0	-0.00351649	6.2008	-17.5981	3.74922	11.1897	357.083	629.909	398.268	398.268	398.268	8.60679	-77.0193	4.32281	-18.4465	391.002	223.177	186.101	186.101	186.101	-77.3271	-1.85755	-8.7266	40.7005	-2.32637	-0.973043	0.414938	0.196718	1.42182	-37.4615	55.597	-8.50067	0	0	0.0245699
906	0	9.56918	0	0	9.76084	2.13162	-11.3186	-0.183418	0.00703466	-0.0458105	-13.9289	-1.49E-15	-0.528448	0	0	-0.00532467	6.16663	-18.1668	3.76062	14.1028	357.016	631.463	397.922	397.922	397.922	8.49003	-78.7203	4.25855	-2.22062	391.118	223.347	186.101	186.101	186.101	-79.031	-1.95745	-8.54709	41.3608	-2.12378	-1.09719	0.413873	0.19507	1.42785	-27.2448	55.1876	-7.68688	0	0	0.00974131
907	0	9.32709	0	0	9.49633	2.07637	-10.785	-0.185745	0.00715639	-0.0511405	-13.9959	5.53E-16	-0.226167	0	0	-0.00714056	6.13012	-18.7087	3.78216	16.8948	356.973	632.876	397.601	397.601	397.601	8.35304	-80.3662	4.17128	13.9188	391.187	223.721	186.101	186.101	186.101	-80.6773	-2.05252	-8.34098	41.9867	-1.93409	-1.23708	0.411533	0.193534	1.43283	-17.2116	54.6829	-6.87943	0	0	-0.00315967
908	0	9.03558	0	0	9.18286	2.01934	-10.2321	-0.187284	0.007522	-0.0564359	-14.0834	5.47E-15	0.135254	0	0	-0.00894392	6.09209	-19.2232	3.81329	19.5691	356.96	634.145	397.303	397.303	397.303	8.19882	-81.9542	4.06656	29.9226	391.208	224.311	186.101	186.101	186.101	-82.2636	-2.13971	-8.11415	42.577	-1.75911	-1.39217	0.40794	0.192032	1.43711	-7.18528	54.0763	-6.12704	0	0	-0.0143623
909	0	8.69995	0	0	8.82625	1.96118	-9.66643	-0.188084	0.00810682	-0.0619208	-14.1955	-1.69E-15	0.53811	0	0	-0.0106717	6.05334	-19.7095	3.85278	22.1289	356.979	635.265	397.026	397.026	397.026	8.03091	-83.4835	3.95079	45.7418	391.182	225.121	186.101	186.101	186.101	-83.7889	-2.21627	-7.87335	43.1303	-1.6002	-1.56132	0.402994	0.190402	1.44068	3.08252	53.3095	-5.47781	0	0	-0.0241312
910	0	8.32705	0	0	8.43384	1.90267	-9.09523	-0.188196	0.00885758	-0.0677009	-14.3281	3.00E-15	0.951684	0	0	-0.012224	6.01458	-20.167	3.89863	24.578	357.033	636.235	396.766	396.766	396.766	7.85311	-84.955	3.83081	61.3266	391.112	226.152	186.101	186.101	186.101	-85.2547	-2.27985	-7.62575	43.6456	-1.45837	-1.74263	0.396955	0.188597	1.44374	13.6661	52.3349	-4.97974	0	0	-0.032503
911	0	7.92544	0	0	8.01459	1.84459	-8.52657	-0.187642	0.00952228	-0.0739956	-14.4645	-1.89E-15	1.31867	0	0	-0.0134496	5.97642	-20.5953	3.94822	26.9208	357.123	637.055	396.521	396.521	396.521	7.66924	-86.3712	3.71357	76.6268	391.002	227.401	186.101	186.101	186.101	-86.6636	-2.32859	-7.3785	44.122	-1.33391	-1.93368	0.389707	0.186007	1.44643	24.8391	50.8372	-4.64844	0	0	-0.0396202
912	0	7.50532	0	0	7.57892	1.78777	-7.96852	-0.186388	0.00995885	-0.0809282	-14.5725	2.77E-15	1.58852	0	0	-0.0141974	5.93933	-20.9942	3.99821	29.1626	357.25	637.726	396.288	396.288	396.288	7.4827	-87.7359	3.6054	91.5906	390.857	228.862	186.101	186.101	186.101	-88.02	-2.36115	-7.13802	44.5589	-1.22664	-2.13134	0.38128	0.182337	1.44889	36.8046	48.6585	-4.52829	0	0	-0.0455964
913	0	7.07821	0	0	7.13843	1.73294	-7.42856	-0.184401	0.0099225	-0.0886391	-14.6103	-5.04E-16	1.70353	0	0	-0.0143254	5.90359	-21.3635	4.04469	31.3099	357.41	638.251	396.063	396.063	396.063	7.29592	-89.0538	3.51134	106.165	390.678	230.524	186.101	186.101	186.101	-89.3289	-2.37676	-6.90927	44.9561	-1.13581	-2.33192	0.371693	0.1772	1.45124	49.778	45.5432	-4.64228	0	0	-0.0504956
914	0	6.65646	0	0	6.70542	1.6807	-6.91287	-0.181543	0.00919532	-0.0972429	-14.5189	4.67E-15	1.61583	0	0	-0.0137366	5.86924	-21.7035	4.08337	33.3704	357.6	638.633	395.843	395.843	395.843	7.1101	-90.3299	3.4345	120.294	390.464	232.371	186.101	186.101	186.101	-90.5953	-2.37519	-6.69509	45.3136	-1.06005	-2.53139	0.360901	0.170243	1.4536	64.0118	41.2783	-5.01644	0	0	-0.0543921
915	0	6.25248	0	0	6.29217	1.63147	-6.42586	-0.177697	0.00769733	-0.106785	-14.2383	5.13E-16	1.30392	0	0	-0.0124277	5.83606	-22.0148	4.10965	35.3535	357.815	638.879	395.625	395.625	395.625	6.92468	-91.5681	3.37545	133.921	390.209	234.382	186.101	186.101	186.101	-91.8234	-2.35674	-6.49565	45.6322	-0.997399	-2.7254	0.348991	0.161259	1.4559	79.6603	35.7781	-5.67765	0	0	-0.0572597
916	0	5.87797	0	0	5.91014	1.58546	-5.96979	-0.17272	0.00543814	-0.117275	-13.7083	4.22E-15	0.772192	0	0	-0.0104907	5.8035	-22.2982	4.11892	37.2701	358.045	638.996	395.408	395.408	395.408	6.73727	-92.771	3.33179	146.986	389.903	236.525	186.101	186.101	186.101	-93.0158	-2.32223	-6.30812	45.9128	-0.945411	-2.90959	0.335884	0.150317	1.45808	96.8732	29.1097	-6.644	0	0	-0.0590395
917	0	5.54282	0	0	5.56897	1.54266	-5.5449	-0.166575	0.00255446	-0.12865	-12.8879	2.57E-15	0.0550062	0	0	-0.00811781	5.77073	-22.5547	4.10673	39.1327	358.283	638.991	395.189	395.189	395.189	6.54388	-93.9382	3.29812	159.427	389.528	238.763	186.101	186.101	186.101	-94.1719	-2.27283	-6.1268	46.1568	-0.901226	-3.07969	0.321502	0.13768	1.46025	115.699	21.4644	-7.91323	0	0	-0.0595665
918	0	5.25438	0	0	5.27574	1.50292	-5.14982	-0.1593	-0.000683833	-0.140732	-11.7582	-1.91E-15	-0.783334	0	0	-0.00556991	5.73659	-22.786	4.06889	40.9548	358.516	638.874	394.967	394.967	394.967	6.33909	-95.0661	3.26637	171.181	389.063	241.046	186.101	186.101	186.101	-95.2879	-2.2101	-5.94354	46.3659	-0.861657	-3.23167	0.306085	0.124012	1.46257	135.958	13.256	-9.46274	0	0	-0.0585591
919	0	5.01673	0	0	5.0343	1.46598	-4.78222	-0.151087	-0.0039292	-0.153275	-10.3338	6.41E-16	-1.65925	0	0	-0.00313093	5.69968	-22.9936	4.00172	42.7512	358.733	638.655	394.742	394.742	394.742	6.1168	-96.1471	3.22625	182.184	388.487	243.315	186.101	186.101	186.101	-96.3558	-2.13583	-5.74847	46.5424	-0.823142	-3.36196	0.289757	0.109921	1.46504	157.356	4.92553	-11.2307	0	0	-0.055756
920	0	4.83045	0	0	4.84503	1.43162	-4.43978	-0.142235	-0.00680567	-0.165939	-8.66077	1.28E-15	-2.48127	0	0	-0.00105405	5.65834	-23.1794	3.9021	44.5366	358.92	638.346	394.513	394.513	394.513	5.87097	-97.1694	3.1665	192.371	387.774	245.503	186.101	186.101	186.101	-97.3637	-2.05199	-5.53117	46.6885	-0.782253	-3.46737	0.272759	0.0964253	1.46804	179.417	-2.9428	-13.1318	0	0	-0.0509371
921	0	4.69264	0	0	4.70483	1.39966	-4.12108	-0.133152	-0.00901904	-0.17827	-6.81519	-2.97E-15	-3.16707	0	0	0.000485676	5.61082	-23.3452	3.76753	46.3254	359.065	637.956	394.281	394.281	394.281	5.59634	-98.1179	3.07578	201.681	386.905	247.536	186.101	186.101	186.101	-98.2961	-1.96067	-5.28168	46.8068	-0.735469	-3.54531	0.255761	0.0843947	1.47189	201.382	-9.83355	-15.0462	0	0	-0.0439852
922	0	4.59712	0	0	4.60742	1.37013	-3.82638	-0.124265	-0.0102743	-0.189789	-4.89194	2.21E-15	-3.64316	0	0	0.001412	5.55528	-23.4931	3.59627	48.131	359.154	637.499	394.047	394.047	394.047	5.28915	-98.9743	2.94396	210.056	385.866	249.335	186.101	186.101	186.101	-99.1348	-1.86404	-4.99167	46.8998	-0.679419	-3.59386	0.239285	0.0748237	1.47704	222.43	-15.1515	-16.8539	0	0	-0.0350381
923	0	4.53518	0	0	4.54396	1.34326	-3.55801	-0.116062	-0.0104651	-0.199963	-3.00398	-3.03E-15	-3.86587	0	0	0.0017607	5.49001	-23.6245	3.38731	49.9646	359.178	636.986	393.812	393.812	393.812	4.9475	-99.7184	2.76303	217.443	384.648	250.824	186.101	186.101	186.101	-99.86	-1.76432	-4.65514	46.9697	-0.611292	-3.6116	0.223958	0.068287	1.48402	241.628	-18.6059	-18.4119	0	0	-0.0243872
924	0	4.49616	0	0	4.50374	1.31951	-3.3207	-0.108945	-0.00952991	-0.208225	-1.26462	0	-3.81131	0	0	0.00165708	5.41338	-23.7411	3.1404	51.8344	359.126	636.427	393.577	393.577	393.577	4.57167	-100.33	2.52789	223.796	383.252	251.927	186.101	186.101	186.101	-100.451	-1.66384	-4.26904	47.0189	-0.528442	-3.59782	0.210475	0.0654283	1.49308	257.955	-19.8195	-19.6079	0	0	-0.0125742
925	0	4.46833	0	0	4.47496	1.29956	-3.12125	-0.103224	-0.00750457	-0.21402	0.217747	-9.32E-16	-3.47999	0	0	0.00128522	5.32414	-23.8437	2.85595	53.7451	358.99	635.833	393.346	393.346	393.346	4.16411	-100.789	2.23683	229.076	381.688	252.582	186.101	186.101	186.101	-100.89	-1.56503	-3.8335	47.0488	-0.429052	-3.55229	0.199672	0.0666203	1.50454	270.352	-18.6121	-20.3462	0	0	-0.000249723
926	0	4.43954	0	0	4.44552	1.28423	-2.96802	-0.0992252	-0.00451068	-0.216853	1.33188	-3.49E-16	-2.89319	0	0	0.000843585	5.22136	-23.9328	2.53508	55.6969	358.767	635.213	393.12	393.12	393.12	3.72929	-101.077	1.89153	233.258	379.976	252.735	186.101	186.101	186.101	-101.158	-1.47056	-3.35173	47.0607	-0.311881	-3.47531	0.192439	0.0720594	1.51862	277.798	-14.9167	-20.5656	0	0	0.011838
927	0	4.39833	0	0	4.40385	1.27445	-2.87016	-0.0971634	-0.000713739	-0.216259	1.98029	1.86E-15	-2.08698	0	0	0.000497613	5.10454	-24.0085	2.17961	57.6853	358.456	634.574	392.902	392.902	392.902	3.27355	-101.181	1.49691	236.326	378.144	252.35	186.101	186.101	186.101	-101.243	-1.38336	-2.8298	47.0552	-0.176399	-3.36776	0.189422	0.0816561	1.53516	279.403	-8.77311	-20.247	0	0	0.0228881
928	0	4.33454	0	0	4.33984	1.2711	-2.83661	-0.0972632	0.00374363	-0.211962	2.07174	1.16E-15	-1.10106	0	0	0.000338199	4.97371	-24.0699	1.79192	59.7005	358.059	633.925	392.695	392.695	392.695	2.80465	-101.091	1.06042	238.282	376.226	251.408	186.101	186.101	186.101	-101.137	-1.30663	-2.27606	47.0321	-0.0228761	-3.23094	0.191166	0.0951994	1.55399	274.491	-0.295488	-19.4157	0	0	0.0321487
929	0	4.24037	0	0	4.24572	1.27495	-2.87511	-0.0997061	0.00865605	-0.203684	1.53351	-1.80E-15	0.0163709	0	0	0.000363609	4.82943	-24.1158	1.37499	61.7274	357.583	633.269	392.499	392.499	392.499	2.33141	-100.804	0.591592	239.139	374.261	249.915	186.101	186.101	186.101	-100.835	-1.24379	-1.70063	46.9906	0.147627	-3.06654	0.198501	0.112038	1.57475	262.414	10.1704	-18.1188	0	0	0.0388939
930	0	4.11145	0	0	4.11707	1.28656	-2.9913	-0.104613	0.0138993	-0.191443	0.322835	8.15E-16	1.22298	0	0	0.000491797	4.67271	-24.1442	0.932405	63.7462	357.037	632.612	392.318	392.318	392.318	1.86345	-100.326	0.101231	238.93	372.295	247.896	186.101	186.101	186.101	-100.345	-1.19829	-1.11498	46.9293	0.3334	-2.87679	0.211366	0.131596	1.59682	243.118	22.3299	-16.4537	0	0	0.0424149
931	0	3.94742	0	0	3.95354	1.30623	-3.18799	-0.112042	0.0192625	-0.175411	-1.56172	-1.75E-15	2.46696	0	0	0.000605832	4.50504	-24.1526	0.468304	65.7326	356.435	631.955	392.152	392.152	392.152	1.41063	-99.6672	-0.399027	237.706	370.37	245.404	186.101	186.101	186.101	-99.6773	-1.17329	-0.531415	46.846	0.531948	-2.6643	0.229531	0.152911	1.61955	216.873	35.6494	-14.5284	0	0	0.0421474
932	0	3.75259	0	0	3.75948	1.33392	-3.46476	-0.121763	0.0245682	-0.155953	-4.04942	4.66E-16	3.69708	0	0	0.000631588	4.32832	-24.1382	-0.0126786	67.6582	355.794	631.301	392.002	392.002	392.002	0.982666	-98.8502	-0.897291	235.535	368.533	242.512	186.101	186.101	186.101	-98.8536	-1.1711	0.0373563	46.7384	0.740346	-2.43213	0.252509	0.175058	1.64205	184.381	49.5929	-12.4674	0	0	0.0375527
933	0	3.53597	0	0	3.54385	1.36925	-3.81759	-0.133268	0.0294936	-0.133818	-6.99726	1.40E-15	4.84392	0	0	0.00058559	4.14474	-24.0976	-0.505307	69.4922	355.133	630.65	391.868	391.868	391.868	0.588417	-97.9037	-1.38168	232.506	366.823	239.314	186.101	186.101	186.101	-97.9025	-1.19263	0.578697	46.6033	0.955046	-2.18383	0.27874	0.197003	1.66333	147.148	63.4756	-10.3987	0	0	0.0284161
934	0	3.31017	0	0	3.31926	1.41147	-4.23889	-0.145655	0.0336864	-0.110046	-10.1894	3.03E-15	5.83301	0	0	0.000587462	3.95666	-24.0277	-1.00387	71.2018	354.474	630.004	391.749	391.749	391.749	0.235251	-96.8627	-1.84071	228.722	365.278	235.919	186.101	186.101	186.101	-96.8584	-1.23686	1.08074	46.4378	1.1724	-1.92348	0.305983	0.217549	1.68228	107.287	76.5705	-8.43921	0	0	0.014943
935	0	3.08973	0	0	3.10024	1.4595	-4.71766	-0.157853	0.0368249	-0.085951	-13.3777	-1.63E-15	6.59407	0	0	0.000798738	3.76658	-23.925	-1.50221	72.7537	353.838	629.362	391.644	391.644	391.644	-0.0718281	-95.7657	-2.26392	224.302	363.926	232.437	186.101	186.101	186.101	-95.7591	-1.30048	1.53328	46.2387	1.38838	-1.6555	0.331564	0.235606	1.69835	67.3461	88.1765	-6.6787	0	0	-0.00213207
936	0	2.88888	0	0	2.90101	1.512	-5.24012	-0.168901	0.0385864	-0.0629597	-16.3339	-3.84E-15	7.06396	0	0	0.00132403	3.57692	-23.7865	-1.99374	74.1153	353.249	628.724	391.553	391.553	391.553	-0.330456	-94.6507	-2.64217	219.37	362.785	228.978	186.101	186.101	186.101	-94.6424	-1.37812	1.92842	46.003	1.59912	-1.3849	0.352597	0.25028	1.71124	29.9784	97.7339	-5.17819	0	0	-0.0214839
937	0	2.71999	0	0	2.73395	1.56736	-5.79023	-0.178198	0.0388501	-0.0422674	-18.8913	-5.77E-15	7.21441	0	0	0.00217256	3.39003	-23.6093	-2.47167	75.2555	352.73	628.091	391.473	391.473	391.472	-0.541389	-93.5528	-2.9685	214.052	361.863	225.636	186.101	186.101	186.101	-93.5428	-1.46277	2.26156	45.7283	1.80072	-1.11692	0.36704	0.260897	1.72119	-2.71752	104.847	-3.94684	0	0	-0.041485
938	0	2.5926	0	0	2.60861	1.62387	-6.35054	-0.185346	0.037601	-0.0247395	-20.9403	-2.15E-15	7.04626	0	0	0.00326399	3.20799	-23.3912	-2.92902	76.1461	352.302	627.463	391.402	391.402	391.402	-0.708266	-92.5017	-3.23827	208.465	361.154	222.489	186.101	186.101	186.101	-92.4902	-1.54649	2.53153	45.4124	1.98977	-0.857179	0.373739	0.26719	1.7287	-29.3765	109.376	-2.96436	0	0	-0.0604333
939	0	2.51311	0	0	2.53148	1.67969	-6.90288	-0.190236	0.0350923	-0.0106897	-22.4354	-5.27E-15	6.60566	0	0	0.00448839	3.03264	-23.1304	-3.3589	76.7625	351.983	626.84	391.341	391.341	391.341	-0.837319	-91.521	-3.44943	202.715	360.647	219.594	186.101	186.101	186.101	-91.508	-1.62117	2.74071	45.0539	2.16321	-0.611332	0.372753	0.269129	1.73419	-49.6189	111.391	-2.17998	0	0	-0.076965
940	0	2.48488	0	0	2.50592	1.73301	-7.42922	-0.192882	0.0316752	-0.000133413	-23.3726	-1.83E-15	5.96306	0	0	0.0057323	2.86543	-22.8261	-3.75456	77.0842	351.79	626.223	391.288	391.288	391.288	-0.93655	-90.6281	-3.60219	196.891	360.318	216.99	186.101	186.101	186.101	-90.6138	-1.67926	2.89423	44.6522	2.31858	-0.385119	0.36452	0.267058	1.7378	-63.5872	111.169	-1.5453	0	0	-0.0899953
941	0	2.50823	0	0	2.53236	1.7821	-7.91275	-0.193403	0.0277603	0.00728063	-23.7795	5.42E-15	5.20081	0	0	0.0068923	2.7076	-22.4781	-4.1099	77.0952	351.736	625.615	391.242	391.242	391.242	-1.01464	-89.8336	-3.69857	191.064	360.143	214.696	186.101	186.101	186.101	-89.8184	-1.71438	2.99909	44.2075	2.45396	-0.183813	0.350481	0.261531	1.73968	-72.1085	109.089	-1.01515	0	0	-0.0990927
942	0	2.58078	0	0	2.60837	1.82544	-8.33867	-0.191991	0.023637	0.0120117	-23.7069	-8.01E-17	4.38833	0	0	0.00786509	2.56007	-22.0868	-4.41945	76.7843	351.83	625.019	391.203	391.203	391.203	-1.08008	-89.1426	-3.74188	185.285	360.094	212.718	186.101	186.101	186.101	-89.127	-1.72172	3.06307	43.7209	2.56808	-0.0122528	0.332059	0.252884	1.73962	-76.1419	105.406	-0.54582	0	0	-0.104147
943	0	2.69752	0	0	2.7289	1.86175	-8.69476	-0.188893	0.019621	0.0144984	-23.2227	-1.66E-15	3.589	0	0	0.00856851	2.42347	-21.6536	-4.6786	76.1448	352.079	624.437	391.171	391.171	391.171	-1.14028	-88.5548	-3.73648	179.593	360.144	211.046	186.101	186.101	186.101	-88.5394	-1.69835	3.09397	43.1942	2.66027	0.125434	0.310492	0.241841	1.73759	-76.6065	100.552	-0.13413	0	0	-0.105344
944	0	2.85133	0	0	2.88666	1.89006	-8.97195	-0.184524	0.0158288	0.01521	-22.4191	3.81E-15	2.8376	0	0	0.00894368	2.29829	-21.1805	-4.88385	75.1743	352.485	623.873	391.146	391.146	391.146	-1.20124	-88.0657	-3.6874	174.008	360.268	209.66	186.101	186.101	186.101	-88.0511	-1.64325	3.09901	42.63	2.73055	0.225994	0.287088	0.228706	1.73342	-74.4642	94.7221	0.233206	0	0	-0.103192
945	0	3.03344	0	0	3.07271	1.90974	-9.16439	-0.179278	0.0123996	0.0145263	-21.3911	4.95E-15	2.16157	0	0	0.00898158	2.18482	-20.6701	-5.03278	73.8748	353.047	623.33	391.129	391.129	391.129	-1.2673	-87.667	-3.60019	168.543	360.447	208.531	186.101	186.101	186.101	-87.6539	-1.55712	3.08462	42.0315	2.7793	0.287184	0.263014	0.213958	1.72713	-70.5339	88.1867	0.546019	0	0	-0.0983556
946	0	3.23443	0	0	3.27728	1.92049	-9.26939	-0.17361	0.00935349	0.0128246	-20.2388	3.73E-15	1.57078	0	0	0.00871717	2.08315	-20.1254	-5.1241	72.252	353.761	622.812	391.12	391.12	391.12	-1.34135	-87.3483	-3.48064	163.198	360.661	207.626	186.101	186.101	186.101	-87.3373	-1.44211	3.0563	41.4026	2.80745	0.307688	0.239373	0.197883	1.71877	-65.5818	81.1089	0.801955	0	0	-0.0916851
947	0	3.44485	0	0	3.49065	1.92229	-9.287	-0.167886	0.00672824	0.010422	-19.0481	2.46E-15	1.07294	0	0	0.00821671	1.99326	-19.55	-5.1576	70.3152	354.621	622.322	391.12	391.12	391.12	-1.42503	-87.098	-3.33471	157.967	360.898	206.911	186.101	186.101	186.101	-87.0896	-1.30136	3.01877	40.7472	2.81623	0.287176	0.217065	0.180892	1.70851	-60.2284	73.6936	0.994606	0	0	-0.084047
948	0	3.65586	0	0	3.70378	1.91541	-9.21979	-0.162419	0.00459392	0.00760262	-17.8918	-1.43E-15	0.675757	0	0	0.00755539	1.91494	-18.9476	-5.134	68.0768	355.616	621.862	391.131	391.131	391.131	-1.51903	-86.9041	-3.16804	152.838	361.144	206.35	186.101	186.101	186.101	-86.8988	-1.13859	2.97586	40.0696	2.80719	0.226116	0.196592	0.163355	1.6964	-54.903	66.1587	1.11616	0	0	-0.0761576
949	0	3.85984	0	0	3.90882	1.90033	-9.07244	-0.15744	0.00293751	0.00459743	-16.8243	3.94E-15	0.376611	0	0	0.0067983	1.8479	-18.3222	-5.05503	65.552	356.737	621.432	391.154	391.154	391.154	-1.62311	-86.7551	-2.98584	147.797	361.394	205.911	186.101	186.101	186.101	-86.7533	-0.957735	2.93052	39.3742	2.78189	0.125888	0.178532	0.14556	1.68287	-49.985	58.6473	1.1716	0	0	-0.0687087
950	0	4.05062	0	0	4.09951	1.87774	-8.8514	-0.153106	0.00169011	0.00159673	-15.8825	-3.76E-15	0.164767	0	0	0.00599814	1.79176	-17.6779	-4.92321	62.7577	357.969	621.034	391.191	391.191	391.191	-1.73634	-86.6406	-2.79256	142.83	361.641	205.563	186.101	186.101	186.101	-86.6426	-0.762681	2.88477	38.6654	2.74203	-0.0114618	0.163196	0.127668	1.66834	-45.7001	51.2349	1.17314	0	0	-0.0621714
951	0	4.2235	0	0	4.27123	1.84845	-8.56436	-0.149494	0.000815896	-0.00128838	-15.0868	3.26E-15	0.0299108	0	0	0.00519112	1.74608	-17.0185	-4.74186	59.7127	359.298	620.665	391.244	391.244	391.244	-1.85736	-86.5512	-2.59187	137.918	361.884	205.281	186.101	186.101	186.101	-86.5573	-0.557046	2.83987	37.9471	2.68918	-0.183221	0.150483	0.109873	1.65313	-42.0752	44.0212	1.12742	0	0	-0.0566999
952	0	4.37554	0	0	4.42105	1.81334	-8.21985	-0.146606	0.000186057	-0.00397867	-14.4421	2.03E-15	-0.0485783	0	0	0.00440639	1.71036	-16.3479	-4.51503	56.4366	360.709	620.324	391.314	391.314	391.314	-1.98442	-86.4793	-2.38668	133.048	362.121	205.043	186.101	186.101	186.101	-86.4898	-0.344068	2.7964	37.2232	2.6247	-0.386039	0.140297	0.0922503	1.63768	-39.0957	36.9952	1.05272	0	0	-0.0523477
953	0	4.50518	0	0	4.54762	1.77338	-7.8269	-0.14441	-0.000206676	-0.00644203	-13.9443	-3.06E-15	-0.0807474	0	0	0.0036599	1.68411	-15.6696	-4.24747	52.9492	362.186	620.009	391.402	391.402	391.402	-2.11566	-86.4188	-2.17918	128.205	362.353	204.834	186.101	186.101	186.101	-86.4339	-0.126577	2.75445	36.4969	2.5498	-0.616033	0.132428	0.0750748	1.6224	-36.683	30.2882	0.949048	0	0	-0.0490215
954	0	4.61219	0	0	4.65098	1.72951	-7.39474	-0.142825	-0.000532182	-0.0086445	-13.5801	-3.22E-15	-0.0916257	0	0	0.00297541	1.66682	-14.9867	-3.94448	49.2703	363.714	619.717	391.51	391.51	391.51	-2.24913	-86.365	-1.97103	123.376	362.583	204.64	186.101	186.101	186.101	-86.3847	0.0930093	2.71373	35.771	2.46539	-0.868888	0.126686	0.058258	1.60785	-34.7653	23.7923	0.840106	0	0	-0.0466413
955	0	4.69761	0	0	4.73229	1.68269	-6.93251	-0.141772	-0.000772901	-0.0105949	-13.3331	-3.52E-15	-0.0883147	0	0	0.00236216	1.65798	-14.3019	-3.61187	45.4195	365.278	619.442	391.638	391.638	391.638	-2.38299	-86.3145	-1.76342	118.549	362.813	204.454	186.101	186.101	186.101	-86.339	0.312635	2.67376	35.048	2.37213	-1.13996	0.122766	0.042026	1.59408	-33.2397	17.6156	0.723561	0	0	-0.0450328
956	0	4.76321	0	0	4.79362	1.63382	-6.44908	-0.141129	-0.00107039	-0.0122716	-13.1818	-3.63E-15	-0.0918895	0	0	0.00184225	1.65707	-13.6176	-3.25579	41.4153	366.862	619.182	391.786	391.786	391.787	-2.51551	-86.2651	-1.55728	113.716	363.046	204.268	186.101	186.101	186.101	-86.2944	0.530555	2.63398	34.3297	2.27052	-1.42442	0.120463	0.0263731	1.58124	-32.0654	11.6936	0.613123	0	0	-0.0441314
957	0	4.81153	0	0	4.83768	1.58375	-5.95279	-0.14082	-0.00144097	-0.0137161	-13.1076	-2.60E-15	-0.110068	0	0	0.00142628	1.66357	-12.9357	-2.88253	37.2758	368.452	618.933	391.955	391.955	391.955	-2.64516	-86.2156	-1.35338	108.868	363.283	204.08	186.101	186.101	186.101	-86.2497	0.745289	2.59384	33.6174	2.16075	-1.71746	0.119491	0.0115318	1.56949	-31.1594	6.0926	0.50708	0	0	-0.0437847
958	0	4.84556	0	0	4.86763	1.53324	-5.45131	-0.140728	-0.00196459	-0.0148834	-13.0879	-2.94E-15	-0.154211	0	0	0.00112709	1.67696	-12.2579	-2.49846	33.0182	370.035	618.69	392.142	392.142	392.142	-2.77072	-86.1654	-1.15241	103.999	363.525	203.889	186.101	186.101	186.101	-86.2043	0.955603	2.55299	32.9121	2.04286	-2.01434	0.119977	-0.00249449	1.55903	-30.6245	0.755015	0.417586	0	0	-0.0441307
959	0	4.86861	0	0	4.88688	1.48296	-4.95125	-0.140788	-0.00264989	-0.0158219	-13.1045	3.01E-15	-0.225537	0	0	0.000944491	1.69667	-11.5852	-2.1096	28.6589	371.599	618.451	392.349	392.349	392.349	-2.89133	-86.1148	-0.955154	99.1033	363.775	203.695	186.101	186.101	186.101	-86.1584	1.16044	2.51132	32.2145	1.91685	-2.31076	0.121506	-0.0154868	1.54965	-30.3649	-4.23928	0.339167	0	0	-0.0449806
960	0	4.88408	0	0	4.89893	1.43346	-4.45815	-0.140881	-0.00344301	-0.0164649	-13.1349	1.43E-15	-0.316182	0	0	0.000865008	1.72215	-10.9188	-1.72169	24.2137	373.132	618.211	392.573	392.573	392.573	-3.0065	-86.0642	-0.762475	94.1773	364.03	203.499	186.101	186.101	186.101	-86.1123	1.35895	2.46905	31.5249	1.78257	-2.60284	0.124052	-0.0273677	1.54133	-30.4655	-8.85918	0.278638	0	0	-0.0464068
961	0	4.89518	0	0	4.90702	1.38514	-3.97625	-0.140949	-0.00434799	-0.0168895	-13.1643	2.72E-15	-0.421249	0	0	0.000874672	1.75283	-10.2594	-1.33981	19.6981	374.624	617.967	392.814	392.814	392.814	-3.11602	-86.0142	-0.575288	89.2187	364.29	203.302	186.101	186.101	186.101	-86.0667	1.55038	2.42657	30.8436	1.63987	-2.88734	0.127168	-0.0379348	1.53418	-30.7901	-13.0485	0.234483	0	0	-0.0481517
962	0	4.90485	0	0	4.91409	1.33833	-3.50874	-0.140956	-0.00522572	-0.0170459	-13.1821	-2.69E-15	-0.521413	0	0	0.000942761	1.78812	-9.60765	-0.968483	15.1267	376.068	617.717	393.07	393.07	393.07	-3.21989	-85.9654	-0.394497	84.2263	364.551	203.106	186.101	186.101	186.101	-86.022	1.73415	2.38442	30.1707	1.48863	-3.16165	0.130647	-0.0471289	1.52802	-31.3487	-16.7457	0.212776	0	0	-0.0501557
963	0	4.91552	0	0	4.92255	1.29322	-3.05783	-0.140905	-0.00611528	-0.0169947	-13.1853	3.73E-15	-0.615472	0	0	0.00105577	1.82746	-8.96396	-0.611389	10.5135	377.457	617.46	393.339	393.339	393.339	-3.31801	-85.9181	-0.220848	79.1999	364.813	202.911	186.101	186.101	186.101	-85.9788	1.90972	2.34298	29.5064	1.32889	-3.42391	0.133949	-0.0549792	1.52276	-31.9677	-19.9723	0.213771	0	0	-0.0521395
964	0	4.92914	0	0	4.93433	1.24994	-2.62495	-0.140794	-0.00693373	-0.0167621	-13.1733	3.23E-15	-0.692452	0	0	0.00119101	1.8703	-8.32871	-0.27155	5.8715	378.783	617.192	393.621	393.621	393.621	-3.41037	-85.8726	-0.054836	74.1403	365.073	202.717	186.101	186.101	186.101	-85.937	2.0767	2.30253	28.8507	1.16059	-3.67282	0.136745	-0.0613519	1.51856	-32.5402	-22.6735	0.236041	0	0	-0.053893
965	0	4.94713	0	0	4.95081	1.20859	-2.21092	-0.140664	-0.00770194	-0.0164091	-13.152	-2.73E-15	-0.754135	0	0	0.00134009	1.91616	-7.70214	0.0488343	1.21277	380.044	616.913	393.912	393.912	393.912	-3.49673	-85.8287	0.1033	69.0489	365.328	202.524	186.101	186.101	186.101	-85.8967	2.23481	2.26303	28.2038	0.983933	-3.90776	0.138479	-0.0663823	1.5153	-32.863	-24.9106	0.27612	0	0	-0.055142
966	0	4.97045	0	0	4.97293	1.16916	-1.81606	-0.140537	-0.00842419	-0.0159732	-13.1282	-1.22E-15	-0.803238	0	0	0.0014972	1.96454	-7.08438	0.348147	-3.45203	381.236	616.622	394.211	394.211	394.211	-3.57679	-85.7862	0.253564	63.9276	365.577	202.33	186.101	186.101	186.101	-85.8575	2.38387	2.2243	27.5658	0.7992	-4.1285	0.13898	-0.0699922	1.5131	-32.8521	-26.6593	0.324836	0	0	-0.0557492
967	0	4.99976	0	0	5.00134	1.13166	-1.44027	-0.140452	-0.00906424	-0.0155041	-13.1103	3.77E-15	-0.840366	0	0	0.00165805	2.01506	-6.47538	0.625421	-8.11355	382.357	616.318	394.515	394.515	394.515	-3.65029	-85.7447	0.396202	58.7789	365.818	202.136	186.101	186.101	186.101	-85.8191	2.52383	2.18598	26.9367	0.606769	-4.33527	0.137918	-0.072151	1.51196	-32.3664	-27.9108	0.372203	0	0	-0.0555165
968	0	5.03555	0	0	5.03644	1.09605	-1.08326	-0.14045	-0.00966987	-0.0150584	-13.1074	-3.25E-15	-0.875926	0	0	0.00182946	2.06738	-5.87502	0.880138	-12.764	383.405	616.002	394.82	394.82	394.82	-3.71683	-85.7041	0.531671	53.6051	366.05	201.941	186.101	186.101	186.101	-85.7812	2.65479	2.14754	26.3166	0.407221	-4.5285	0.135088	-0.072932	1.51176	-31.3026	-28.7059	0.405632	0	0	-0.054342
969	0	5.07812	0	0	5.07855	1.06226	-0.744459	-0.140566	-0.0102587	-0.0146398	-13.1261	-3.18E-15	-0.917103	0	0	0.00201757	2.1212	-5.283	1.11208	-17.3972	384.381	615.673	395.125	395.125	395.125	-3.77619	-85.664	0.660485	48.4085	366.273	201.744	186.101	186.101	186.101	-85.7437	2.7769	2.1085	25.7056	0.201275	-4.7087	0.13058	-0.0723601	1.51251	-29.6747	-29.0512	0.414686	0	0	-0.0522569
970	0	5.12796	0	0	5.1281	1.03021	-0.423078	-0.140793	-0.0108476	-0.01432	-13.1666	2.41E-15	-0.96977	0	0	0.00222893	2.17633	-4.69894	1.32133	-22.0083	385.285	615.332	395.425	395.425	395.425	-3.82834	-85.6247	0.783144	43.1917	366.484	201.545	186.101	186.101	186.101	-85.7066	2.89049	2.06849	25.1034	-0.0102506	-4.87644	0.12431	-0.0705181	1.5141	-27.4008	-28.9902	0.387266	0	0	-0.0492022
971	0	5.18557	0	0	5.18559	0.999807	-0.118218	-0.141138	-0.0113966	-0.0140955	-13.2271	8.12E-16	-1.03205	0	0	0.00246535	2.23261	-4.12231	1.50797	-26.5939	386.119	614.98	395.718	395.718	395.718	-3.87343	-85.5864	0.899988	37.9566	366.682	201.348	186.101	186.101	186.101	-85.6702	2.9959	2.02743	24.5101	-0.226461	-5.03209	0.116616	-0.0673006	1.51634	-24.5845	-28.4482	0.314013	0	0	-0.0452856
972	0	5.25169	0	0	5.2517	0.970957	0.171115	-0.141525	-0.0119075	-0.0139895	-13.2949	-1.30E-15	-1.10198	0	0	0.00272643	2.28994	-3.55249	1.67224	-31.1517	386.884	614.618	396.002	396.002	396.002	-3.91198	-85.5499	1.0112	32.7051	366.865	201.153	186.101	186.101	186.101	-85.6353	3.09356	1.98549	23.9253	-0.446193	-5.17593	0.107663	-0.0630316	1.51903	-21.258	-27.5259	0.195047	0	0	-0.0406129
973	0	5.32702	0	0	5.32718	0.943561	0.445847	-0.141915	-0.0123168	-0.0140227	-13.3588	-1.10E-15	-1.16845	0	0	0.00300392	2.34822	-2.98882	1.81429	-35.6802	387.584	614.247	396.273	396.273	396.273	-3.9447	-85.5158	1.11671	27.4384	367.033	200.962	186.101	186.101	186.101	-85.6024	3.18386	1.94317	23.3487	-0.668411	-5.30796	0.0977725	-0.0578222	1.52192	-17.5189	-26.2462	0.0342259	0	0	-0.0353273
974	0	5.41233	0	0	5.41274	0.917563	0.706547	-0.142224	-0.012588	-0.0141723	-13.4029	-3.65E-15	-1.22127	0	0	0.00328601	2.40739	-2.43063	1.93422	-40.1784	388.221	613.868	396.53	396.53	396.53	-3.97235	-85.4847	1.21634	22.1573	367.183	200.779	186.101	186.101	186.101	-85.5725	3.26717	1.90105	22.78	-0.891754	-5.42792	0.0874547	-0.051813	1.52475	-13.5488	-24.607	-0.163223	0	0	-0.0296455
975	0	5.50817	0	0	5.50895	0.892949	0.953346	-0.142388	-0.0126044	-0.0144445	-13.4142	-1.74E-15	-1.24258	0	0	0.00355442	2.46734	-1.87727	2.03206	-44.6451	388.798	613.482	396.772	396.772	396.772	-3.99571	-85.4572	1.30979	16.8618	367.315	200.604	186.101	186.101	186.101	-85.5458	3.34376	1.85979	22.2188	-1.11501	-5.53535	0.0771123	-0.0452048	1.52729	-9.50341	-22.6508	-0.383392	0	0	-0.0237665
976	0	5.61488	0	0	5.61609	0.869784	1.18558	-0.142393	-0.0124381	-0.0147415	-13.3872	3.89E-15	-1.23425	0	0	0.00380022	2.52793	-1.3282	2.10785	-49.0792	389.318	613.09	396.998	396.998	396.998	-4.01523	-85.4332	1.39688	11.5511	367.429	200.44	186.101	186.101	186.101	-85.5225	3.41379	1.81982	21.6645	-1.33687	-5.62957	0.067329	-0.0383295	1.52946	-5.66793	-20.548	-0.608974	0	0	-0.0181037
977	0	5.73247	0	0	5.73419	0.848199	1.40194	-0.142206	-0.0120394	-0.0150834	-13.3181	1.48E-15	-1.19048	0	0	0.00401089	2.58893	-0.782984	2.16164	-53.4784	389.783	612.693	397.207	397.207	397.207	-4.03107	-85.4124	1.47753	6.22407	367.527	200.285	186.101	186.101	186.101	-85.5022	3.4773	1.7813	21.1169	-1.55586	-5.7098	0.0583621	-0.031427	1.53098	-2.16259	-18.344	-0.834159	0	0	-0.0128073
978	0	5.86062	0	0	5.86292	0.828395	1.60042	-0.141855	-0.0115129	-0.0153907	-13.2126	-2.11E-16	-1.12301	0	0	0.00418559	2.65005	-0.241424	2.19346	-57.8396	390.196	612.29	397.401	397.401	397.401	-4.04311	-85.3936	1.55178	0.879065	367.612	200.138	186.101	186.101	186.101	-85.4838	3.5342	1.74412	20.5757	-1.77059	-5.77511	0.0507492	-0.0249128	1.53191	0.751045	-16.2441	-1.04741	0	0	-0.00826797
979	0	5.99884	0	0	6.00175	0.81061	1.77862	-0.141388	-0.0108747	-0.0156035	-13.0814	3.53E-15	-1.03807	0	0	0.0043264	2.71089	0.296479	2.20352	-62.1583	390.559	611.882	397.581	397.581	397.581	-4.05089	-85.3758	1.61979	-4.48558	367.687	199.998	186.101	186.101	186.101	-85.4662	3.58432	1.70795	20.0408	-1.97968	-5.82462	0.0447973	-0.0190175	1.5325	2.89795	-14.3522	-1.24085	0	0	-0.00471461
980	0	6.1464	0	0	6.14991	0.795108	1.93392	-0.140894	-0.0102929	-0.0157482	-12.9419	-1.31E-15	-0.957325	0	0	0.00444726	2.77095	0.830466	2.19221	-66.4285	390.871	611.466	397.748	397.748	397.748	-4.05381	-85.3571	1.68182	-9.87137	367.755	199.859	186.101	186.101	186.101	-85.4474	3.62745	1.67226	19.5122	-2.18181	-5.85745	0.0405539	-0.0141006	1.53284	4.24628	-12.8766	-1.41732	0	0	-0.00226973
981	0	6.30269	0	0	6.30677	0.782126	2.06396	-0.140472	-0.0097877	-0.0157519	-12.812	6.42E-17	-0.887885	0	0	0.00456034	2.82967	1.36	2.16008	-70.6428	391.135	611.043	397.904	397.904	397.904	-4.05125	-85.3357	1.73805	-15.2794	367.821	199.719	186.101	186.101	186.101	-85.4257	3.66332	1.6366	18.9903	-2.3756	-5.87285	0.0380902	-0.0103114	1.5332	4.71637	-11.8559	-1.57349	0	0	-0.00100162
982	0	6.46729	0	0	6.47194	0.771859	2.16678	-0.140152	-0.00945625	-0.0156628	-12.7018	-3.46E-16	-0.841539	0	0	0.00467936	2.8864	1.88431	2.10803	-74.792	391.348	610.61	398.051	398.051	398.051	-4.04273	-85.3099	1.78858	-20.71	367.887	199.575	186.101	186.101	186.101	-85.3993	3.69169	1.60065	18.4756	-2.55984	-5.87023	0.0371474	-0.00799762	1.53359	4.41918	-11.454	-1.7106	0	0	-0.000829163
983	0	6.64024	0	0	6.64535	0.764442	2.24106	-0.139973	-0.00927589	-0.0154089	-12.62	-2.10E-15	-0.816383	0	0	0.00481469	2.94047	2.40237	2.03726	-78.8659	391.511	610.167	398.19	398.191	398.191	-4.02792	-85.2783	1.83336	-26.1631	367.955	199.423	186.101	186.101	186.101	-85.3669	3.71231	1.56425	17.9686	-2.73344	-5.84918	0.0376125	-0.00706119	1.53414	3.36983	-11.6145	-1.82247	0	0	-0.00164798
984	0	6.82187	0	0	6.82732	0.759935	2.28618	-0.139938	-0.00930635	-0.0150599	-12.5685	-1.71E-15	-0.815092	0	0	0.00497482	2.99117	2.91297	1.94929	-82.8533	391.62	609.712	398.324	398.325	398.325	-4.00661	-85.2398	1.87233	-31.6373	368.026	199.263	186.101	186.101	186.101	-85.3273	3.72501	1.52737	17.4703	-2.89551	-5.80951	0.0390022	-0.00735159	1.53509	1.8035	-12.2984	-1.91362	0	0	-0.00313528
985	0	7.0128	0	0	7.01849	0.758309	2.30246	-0.140064	-0.00946906	-0.014595	-12.5484	-1.57E-16	-0.824897	0	0	0.00516604	3.03786	3.41479	1.84608	-86.7422	391.675	609.242	398.455	398.455	398.455	-3.97881	-85.1936	1.90523	-37.1308	368.1	199.093	186.101	186.101	186.101	-85.2798	3.72966	1.49016	16.9815	-3.04525	-5.75135	0.0407993	-0.00868285	1.53647	-0.0823599	-13.4093	-1.97521	0	0	-0.00499177
986	0	7.21396	0	0	7.21976	0.759479	2.29075	-0.140291	-0.00972121	-0.0140723	-12.5519	1.90E-15	-0.836697	0	0	0.00539128	3.07994	3.90641	1.72995	-90.5207	391.671	608.755	398.583	398.583	398.583	-3.94458	-85.1392	1.93201	-42.6409	368.176	198.913	186.101	186.101	186.101	-85.2238	3.72621	1.45271	16.5033	-3.18216	-5.67507	0.0424603	-0.0107091	1.53829	-2.02535	-14.7882	-2.00795	0	0	-0.00684998
987	0	7.42641	0	0	7.43219	0.763297	2.25252	-0.140621	-0.00998652	-0.0134366	-12.5755	2.60E-15	-0.839065	0	0	0.00565424	3.11692	4.38641	1.60355	-94.1774	391.607	608.25	398.709	398.709	398.709	-3.90386	-85.0764	1.95268	-48.1644	368.253	198.725	186.101	186.101	186.101	-85.1592	3.71467	1.41496	16.0368	-3.30589	-5.58139	0.0436882	-0.0129641	1.54079	-3.8985	-16.2378	-2.00459	0	0	-0.00849658
988	0	7.65119	0	0	7.6568	0.769567	2.18973	-0.141017	-0.0102541	-0.0128386	-12.6118	1.19E-15	-0.829152	0	0	0.00595453	3.14846	4.85344	1.46998	-97.7016	391.481	607.724	398.835	398.836	398.836	-3.85646	-85.0053	1.96756	-53.6976	368.33	198.53	186.101	186.101	186.101	-85.0859	3.69516	1.37657	15.5828	-3.41634	-5.47146	0.0436346	-0.0151029	1.54401	-5.2781	-17.6372	-1.97709	0	0	-0.0095044
989	0	7.88915	0	0	7.89452	0.778073	2.10455	-0.141456	-0.0104926	-0.0122045	-12.6547	-1.28E-15	-0.805574	0	0	0.0062884	3.17433	5.30631	1.33262	-101.084	391.289	607.178	398.962	398.962	398.962	-3.802	-84.9257	1.97727	-59.2368	368.405	198.33	186.101	186.101	186.101	-85.004	3.66783	1.33689	15.1423	-3.51356	-5.34678	0.0419994	-0.0166443	1.54796	-6.05942	-18.7903	-1.92689	0	0	-0.00977079
990	0	8.14107	0	0	8.14606	0.788561	1.99951	-0.141919	-0.0106837	-0.0116342	-12.6979	-1.39E-15	-0.769972	0	0	0.00664775	3.19454	5.74399	1.19509	-104.317	391.03	606.609	399.091	399.09	399.09	-3.74	-84.8378	1.98264	-64.7779	368.479	198.125	186.101	186.101	186.101	-84.9134	3.63296	1.29505	14.7161	-3.59786	-5.20925	0.0382929	-0.0173058	1.55283	-5.96945	-19.593	-1.86709	0	0	-0.00911093
991	0	8.40723	0	0	8.41178	0.80076	1.8773	-0.142373	-0.0108277	-0.011146	-12.7335	1.16E-15	-0.727302	0	0	0.00701885	3.20919	6.16568	1.06121	-107.394	390.705	606.018	399.22	399.22	399.22	-3.66986	-84.7416	1.98462	-70.3172	368.549	197.92	186.101	186.101	186.101	-84.8143	3.59086	1.25005	14.305	-3.66949	-5.06115	0.032263	-0.0168576	1.55845	-4.87184	-19.9263	-1.81016	0	0	-0.00749769
992	0	8.68765	0	0	8.69168	0.81438	1.74085	-0.142802	-0.0109073	-0.0107755	-12.7548	2.79E-15	-0.681054	0	0	0.00738434	3.21866	6.5709	0.934873	-110.314	390.313	605.405	399.351	399.352	399.351	-3.59109	-84.6371	1.98432	-75.8513	368.616	197.714	186.101	186.101	186.101	-84.7066	3.54193	1.2008	13.9092	-3.72905	-4.90511	0.0236848	-0.0150918	1.56493	-2.6413	-19.7112	-1.76823	0	0	-0.00495143
993	0	8.98173	0	0	8.98524	0.829121	1.59315	-0.143183	-0.0109007	-0.0105977	-12.7539	3.70E-15	-0.633447	0	0	0.00772337	3.22343	6.95946	0.819936	-113.074	389.856	604.772	399.485	399.486	399.485	-3.50317	-84.524	1.98278	-81.3774	368.679	197.511	186.101	186.101	186.101	-84.59	3.4866	1.14634	13.5289	-3.7771	-4.74402	0.0125056	-0.0120028	1.57228	0.79662	-18.9192	-1.75356	0	0	-0.00156255
994	0	9.28843	0	0	9.29139	0.844695	1.43706	-0.143494	-0.0108338	-0.0105573	-12.7238	-1.78E-15	-0.590573	0	0	0.00801136	3.22419	7.33145	0.72007	-115.676	389.336	604.122	399.622	399.622	399.622	-3.40576	-84.4017	1.98095	-86.8932	368.738	197.311	186.101	186.101	186.101	-84.4641	3.42534	1.0858	13.1643	-3.81426	-4.58092	-0.00089175	-0.0077323	1.5805	5.27414	-17.5872	-1.77068	0	0	0.00238593
995	0	9.60607	0	0	9.60846	0.860812	1.27552	-0.143749	-0.0106114	-0.0107443	-12.6614	1.31E-15	-0.545896	0	0	0.00822954	3.22167	7.68721	0.638672	-118.124	388.756	603.456	399.763	399.763	399.763	-3.29869	-84.2695	1.97958	-92.3974	368.793	197.115	186.101	186.101	186.101	-84.3278	3.35856	1.0186	12.8152	-3.84118	-4.41895	-0.0163086	-0.00240093	1.58972	10.7501	-15.7009	-1.82675	0	0	0.00673999
996	0	9.93223	0	0	9.93412	0.877217	1.11107	-0.143985	-0.0102946	-0.0110757	-12.5666	2.89E-15	-0.507065	0	0	0.0083572	3.21673	8.02729	0.578657	-120.422	388.121	602.78	399.909	399.909	399.909	-3.18191	-84.1258	1.97921	-97.8897	368.845	196.923	186.101	186.101	186.101	-84.1798	3.28662	0.944381	12.4811	-3.8585	-4.26116	-0.0330808	0.00360054	1.6	16.9039	-13.4282	-1.92067	0	0	0.011154
997	0	10.264	0	0	10.2654	0.893686	0.945963	-0.144219	-0.00985408	-0.011605	-12.439	-2.84E-15	-0.472588	0	0	0.0083786	3.21021	8.35236	0.542399	-122.577	387.434	602.098	400.06	400.06	400.06	-3.05546	-83.9687	1.98008	-103.37	368.894	196.736	186.101	186.101	186.101	-84.0182	3.20977	0.863017	12.1618	-3.86683	-4.11043	-0.0506879	0.0100229	1.61141	23.5354	-10.8281	-2.05773	0	0	0.0154276
998	0	10.598	0	0	10.599	0.910035	0.782036	-0.144478	-0.00929067	-0.0122907	-12.2797	1.64E-15	-0.442842	0	0	0.00828253	3.20289	8.66312	0.531536	-124.593	386.7	601.415	400.219	400.219	400.219	-2.91956	-83.7957	1.9821	-108.84	368.941	196.552	186.101	186.101	186.101	-83.8406	3.12811	0.774712	11.8568	-3.86662	-3.96929	-0.0683669	0.0164817	1.62401	30.2987	-8.02206	-2.23524	0	0	0.0192945
999	0	10.9301	0	0	10.9307	0.926136	0.62059	-0.144792	-0.00866116	-0.0131276	-12.0924	-9.21E-16	-0.422586	0	0	0.00806132	3.19551	8.9602	0.546923	-126.477	385.923	600.737	400.386	400.386	400.386	-2.77456	-83.6037	1.98487	-114.302	368.987	196.372	186.101	186.101	186.101	-83.6439	3.04164	0.679964	11.566	-3.85838	-3.83984	-0.0854121	0.0227218	1.63787	36.872	-5.13986	-2.45302	0	0	0.0225444
1000	0	11.2561	0	0	11.2564	0.941901	0.462495	-0.145201	-0.0079121	-0.0141086	-11.8823	2.86E-15	-0.405415	0	0	0.00771735	3.18864	9.24406	0.588542	-128.235	385.106	600.071	400.562	400.562	400.562	-2.62098	-83.3891	1.98757	-119.757	369.035	196.195	186.101	186.101	186.101	-83.4247	2.9502	0.579647	11.2891	-3.84244	-3.72363	-0.101157	0.0285516	1.65304	42.938	-2.23528	-2.70388	0	0	0.0250003
1001	0	11.5712	0	0	11.5714	0.95732	0.307869	-0.145709	-0.00711658	-0.015123	-11.6533	1.42E-16	-0.397338	0	0	0.00725192	3.18274	9.51487	0.655418	-129.868	384.252	599.424	400.748	400.748	400.749	-2.45944	-83.1477	1.98917	-125.21	369.086	196.02	186.101	186.101	186.101	-83.1785	2.85355	0.474805	11.0263	-3.81913	-3.62153	-0.114755	0.0336319	1.66939	48.0634	0.526535	-2.9774	0	0	0.0264467
1002	0	11.8708	0	0	11.8709	0.972431	0.156325	-0.146389	-0.00626857	-0.0162127	-11.416	-4.08E-15	-0.397288	0	0	0.00667652	3.17802	9.77249	0.745666	-131.378	383.363	598.803	400.945	400.945	400.945	-2.29073	-82.8748	1.98837	-130.662	369.141	195.847	186.101	186.101	186.101	-82.901	2.75135	0.366746	10.7781	-3.7886	-3.53371	-0.125588	0.0378259	1.68676	51.9723	3.07034	-3.26661	0	0	0.0267933
1003	0	12.1499	0	0	12.1499	0.987343	0.00677716	-0.14723	-0.00549078	-0.0172097	-11.1734	3.59E-15	-0.417931	0	0	0.00599607	3.17458	10.0163	0.856502	-132.762	382.441	598.214	401.152	401.152	401.152	-2.11566	-82.5652	1.98379	-136.116	369.203	195.678	186.101	186.101	186.101	-82.587	2.64325	0.256835	10.5454	-3.75115	-3.45967	-0.132948	0.0410792	1.70502	54.2566	5.3031	-3.56146	0	0	0.0259206
1004	0	12.4038	0	0	12.4039	1.0022	-0.142194	-0.148258	-0.0047718	-0.0181491	-10.9308	5.75E-16	-0.459419	0	0	0.00522195	3.17231	10.2451	0.984336	-134.016	381.485	597.665	401.368	401.368	401.368	-1.93534	-82.2136	1.97386	-141.575	369.272	195.512	186.101	186.101	186.101	-82.2313	2.52894	0.146719	10.3294	-3.70679	-3.39814	-0.136429	0.0433195	1.72392	54.7398	7.1876	-3.85503	0	0	0.0238777
1005	0	12.6278	0	0	12.628	1.01716	-0.292206	-0.149461	-0.0042013	-0.0189399	-10.6884	7.95E-16	-0.530538	0	0	0.0043597	3.17092	10.4573	1.12488	-135.131	380.497	597.162	401.592	401.592	401.592	-1.75114	-81.8144	1.95683	-147.039	369.351	195.353	186.101	186.101	186.101	-81.8281	2.40813	0.0382983	10.1319	-3.65576	-3.34721	-0.135556	0.0446584	1.74304	53.1756	8.69436	-4.1366	0	0	0.0207395
1006	0	12.8172	0	0	12.8176	1.03239	-0.444966	-0.150785	-0.00380163	-0.0195447	-10.4411	-2.06E-15	-0.633331	0	0	0.00341372	3.17	10.6508	1.27338	-136.094	379.474	596.711	401.821	401.821	401.821	-1.5648	-81.3616	1.93085	-152.509	369.439	195.203	186.101	186.101	186.101	-81.3718	2.28069	-0.0662601	9.95501	-3.59819	-3.30447	-0.130148	0.0453488	1.76188	49.4588	9.87515	-4.39651	0	0	0.0167181
1007	0	12.9675	0	0	12.9682	1.04804	-0.601953	-0.152213	-0.00356014	-0.0199873	-10.1856	4.00E-15	-0.764698	0	0	0.00239089	3.16904	10.8228	1.42475	-136.891	378.418	596.317	402.054	402.054	402.054	-1.37841	-80.8492	1.89395	-157.983	369.533	195.064	186.101	186.101	186.101	-80.8563	2.14657	-0.164488	9.80121	-3.53431	-3.26707	-0.120309	0.0458288	1.78003	43.672	10.8614	-4.62841	0	0	0.0121614
1008	0	13.074	0	0	13.0751	1.06425	-0.7645	-0.153656	-0.00350054	-0.020279	-9.91172	4.19E-15	-0.92465	0	0	0.00129478	3.16752	10.9702	1.57381	-137.502	377.326	595.984	402.288	402.288	402.288	-1.19443	-80.2708	1.84422	-163.458	369.633	194.941	186.101	186.101	186.101	-80.2753	2.00589	-0.253718	9.67341	-3.46438	-3.23186	-0.106159	0.0465358	1.79676	35.8941	11.7715	-4.82464	0	0	0.00748049
1009	0	13.1317	0	0	13.1335	1.08112	-0.93358	-0.155038	-0.00360925	-0.0204194	-9.6102	-3.41E-15	-1.10928	0	0	0.000133586	3.16496	11.0893	1.71556	-137.907	376.201	595.713	402.519	402.519	402.519	-1.01566	-79.6197	1.77978	-168.929	369.735	194.835	186.101	186.101	186.101	-79.6221	1.85897	-0.331128	9.57483	-3.38889	-3.19568	-0.0882212	0.0479951	1.81169	26.3888	12.765	-4.98054	0	0	0.00318826
1010	0	13.1356	0	0	13.1381	1.09869	-1.10978	-0.156242	-0.00387438	-0.0205594	-9.26969	-7.28E-16	-1.31328	0	0	-0.00107969	3.16099	11.1763	1.84531	-138.084	375.043	595.506	402.743	402.743	402.743	-0.845233	-78.889	1.69884	-174.39	369.834	194.751	186.101	186.101	186.101	-78.8897	1.70627	-0.393725	9.50884	-3.30831	-3.15536	-0.0671521	0.0506405	1.82371	15.5407	13.983	-5.09519	0	0	-0.000172582
1011	0	13.0797	0	0	13.0831	1.11699	-1.29323	-0.157152	-0.00430201	-0.0207202	-8.8823	3.03E-15	-1.53133	0	0	-0.00232513	3.15544	11.2271	1.95892	-138.009	373.856	595.362	402.959	402.958	402.959	-0.686523	-78.071	1.59979	-179.836	369.924	194.688	186.101	186.101	186.101	-78.0706	1.54842	-0.438455	9.47891	-3.22346	-3.10799	-0.0438363	0.0548287	1.83243	3.77225	15.4966	-5.16069	0	0	-0.00208575
1012	0	12.9577	0	0	12.9621	1.13599	-1.48361	-0.15773	-0.00483254	-0.0210728	-8.45336	1.28E-15	-1.74939	0	0	-0.00357469	3.14831	11.2377	2.05299	-137.658	372.645	595.279	403.162	403.162	403.162	-0.543161	-77.1579	1.48125	-185.259	370.001	194.647	186.101	186.101	186.101	-77.1568	1.38613	-0.462219	9.48855	-3.13517	-3.05105	-0.019447	0.0609358	1.83736	-8.31791	17.4553	-5.17693	0	0	-0.00214502
1013	0	12.7626	0	0	12.7681	1.15561	-1.68024	-0.157944	-0.00537136	-0.0217472	-7.99678	2.39E-15	-1.94667	0	0	-0.00479829	3.1399	11.2041	2.12484	-137.011	371.415	595.253	403.35	403.35	403.35	-0.418835	-76.1415	1.34203	-190.653	370.056	194.626	186.101	186.101	186.101	-76.14	1.22016	-0.461982	9.54111	-3.04443	-2.98242	0.0050088	0.0690688	1.83807	-20.2328	19.907	-5.13191	0	0	-0.000105081
1014	0	12.4865	0	0	12.4934	1.17579	-1.88243	-0.157825	-0.00587901	-0.0227467	-7.54169	3.96E-15	-2.10548	0	0	-0.00597842	3.13069	11.1228	2.1727	-136.048	370.177	595.28	403.523	403.523	403.523	-0.317033	-75.0131	1.18137	-196.014	370.082	194.622	186.101	186.101	186.101	-75.0117	1.05118	-0.435077	9.63974	-2.95228	-2.90053	0.0285919	0.0790845	1.8345	-31.5983	22.7945	-5.00522	0	0	0.00412879
1015	0	12.1217	0	0	12.1299	1.19647	-2.08954	-0.157502	-0.00627779	-0.0242511	-7.13723	-2.45E-15	-2.20262	0	0	-0.00712723	3.12144	10.9905	2.19562	-134.753	368.939	595.353	403.68	403.68	403.68	-0.240677	-73.7647	0.99897	-201.339	370.075	194.631	186.101	186.101	186.101	-73.7636	0.879672	-0.379511	9.78728	-2.85989	-2.80434	0.0502058	0.0909247	1.82696	-41.903	26.1279	-4.78719	0	0	0.0104019
1016	0	11.6603	0	0	11.6698	1.21763	-2.30144	-0.157115	-0.00647862	-0.0262321	-6.84417	-3.26E-15	-2.21244	0	0	-0.00830339	3.11306	10.8047	2.19346	-133.114	367.714	595.466	403.82	403.82	403.82	-0.191944	-72.389	0.795149	-206.624	370.029	194.65	186.101	186.101	186.101	-72.3884	0.705822	-0.294143	9.98625	-2.76838	-2.69332	0.0694056	0.104171	1.81568	-51.0403	29.7913	-4.45255	0	0	0.0184944
1017	0	11.0955	0	0	11.1063	1.23932	-2.51863	-0.156886	-0.00642666	-0.0285723	-6.74189	-3.26E-15	-2.11224	0	0	-0.00964113	3.10666	10.5635	2.16681	-131.125	366.512	595.612	403.945	403.945	403.945	-0.171808	-70.8804	0.570878	-211.869	369.94	194.677	186.101	186.101	186.101	-70.8802	0.529407	-0.179093	10.2387	-2.67886	-2.56745	0.085912	0.118324	1.80134	-59.0548	33.6604	-3.97986	0	0	0.0281601
1018	0	10.4221	0	0	10.4341	1.26169	-2.74248	-0.157133	-0.00598027	-0.0312273	-6.92786	1.51E-15	-1.87084	0	0	-0.0113664	3.10344	10.2658	2.11696	-128.785	365.346	595.784	404.056	404.056	404.056	-0.179816	-69.2359	0.327849	-217.073	369.809	194.716	186.101	186.101	186.101	-69.236	0.349738	-0.0359848	10.546	-2.59243	-2.42718	0.0995876	0.132768	1.78481	-66.0494	37.5978	-3.35194	0	0	0.0391516
1019	0	9.63772	0	0	9.65084	1.28499	-2.97557	-0.15821	-0.00504887	-0.0338157	-7.50856	-2.85E-15	-1.46345	0	0	-0.013796	3.10462	9.91135	2.04569	-126.096	364.228	595.979	404.155	404.155	404.155	-0.213556	-67.4564	0.0685576	-222.231	369.638	194.773	186.101	186.101	186.101	-67.4567	0.165627	0.131622	10.9092	-2.51004	-2.27333	0.111168	0.146999	1.76663	-72.6611	41.5178	-2.55705	0	0	0.0516317
1020	0	8.74402	0	0	8.75797	1.3096	-3.22165	-0.160573	-0.00349181	-0.0360407	-8.59893	1.86E-15	-0.863544	0	0	-0.0173099	3.11139	9.50056	1.95521	-123.069	363.17	596.19	404.243	404.243	404.243	-0.268554	-65.548	-0.203738	-227.334	369.434	194.865	186.101	186.101	186.101	-65.5482	-0.0245374	0.318059	11.3289	-2.43246	-2.10697	0.12155	0.160442	1.74768	-79.5508	45.3473	-1.59893	0	0	0.06604
1021	0	7.74818	0	0	7.76262	1.33603	-3.48577	-0.164671	-0.0011758	-0.0373925	-10.3011	4.16E-15	-0.0512568	0	0	-0.0222509	3.12486	9.03475	1.84813	-119.716	362.18	596.415	404.323	404.323	404.323	-0.337971	-63.5237	-0.484891	-232.362	369.208	195.014	186.101	186.101	186.101	-63.5232	-0.222554	0.515233	11.8047	-2.3604	-1.92952	0.131925	0.172555	1.72867	-87.6237	49.0055	-0.489236	0	0	0.0833477
1022	0	6.66405	0	0	6.67858	1.36492	-3.77439	-0.170839	0.00197387	-0.0372931	-12.6825	-3.55E-15	0.978114	0	0	-0.028764	3.14597	8.51586	1.72726	-116.055	361.268	596.652	404.395	404.395	404.395	-0.412538	-61.4043	-0.769919	-237.281	368.976	195.254	186.101	186.101	186.101	-61.4027	-0.430093	0.712535	12.3359	-2.29433	-1.74256	0.143761	0.183089	1.70958	-97.9071	52.4967	0.738342	0	0	0.105026
1023	0	5.51329	0	0	5.52744	1.39704	-4.09498	-0.179275	0.00596568	-0.0351736	-15.7605	-3.49E-16	2.21013	0	0	-0.0366156	3.17548	7.94646	1.59553	-112.108	360.439	596.902	404.459	404.459	404.459	-0.480729	-59.22	-1.05293	-242.039	368.762	195.624	186.101	186.101	186.101	-59.2168	-0.648161	0.896976	12.9211	-2.23457	-1.54778	0.158521	0.191849	1.69067	-111.321	55.7856	2.04066	0	0	0.13282
1024	0	4.3257	0	0	4.33884	1.43323	-4.45584	-0.189889	0.0107046	-0.0305157	-19.4777	-2.10E-15	3.60337	0	0	-0.0450146	3.21394	7.32963	1.45604	-107.898	359.697	597.166	404.516	404.516	404.516	-0.529168	-57.0104	-1.32709	-246.555	368.59	196.17	186.101	186.101	186.101	-57.0051	-0.876524	1.05358	13.5584	-2.1812	-1.34705	0.177323	0.198655	1.67166	-128.563	58.7943	3.36531	0	0	0.168471
1025	0	3.13847	0	0	3.14985	1.47435	-4.86551	-0.202295	0.015974	-0.022896	-23.696	1.86E-15	5.08599	0	0	-0.0525803	3.26165	6.66883	1.31183	-103.452	359.044	597.449	404.565	404.565	404.565	-0.543289	-54.8237	-1.58471	-250.728	368.49	196.936	186.101	186.101	186.101	-54.8161	-1.11315	1.16612	14.2454	-2.13405	-1.14227	0.200973	0.203248	1.65163	-150.022	61.3553	4.6643	0	0	0.213402
1026	0	1.99464	0	0	2.00332	1.52123	-5.3319	-0.215733	0.0213805	-0.0123817	-28.1913	-2.33E-15	6.55082	0	0	-0.0574909	3.31868	5.96775	1.16601	-98.7951	358.479	597.756	404.603	404.603	404.603	-0.508289	-52.715	-1.8172	-254.427	368.491	197.96	186.101	186.101	186.101	-52.7052	-1.35381	1.21811	14.9792	-2.09279	-0.935461	0.22922	0.20569	1.6302	-175.248	63.3305	5.87951	0	0	0.267648
1027	0	0.940329	0	0	0.945272	1.57455	-5.86158	-0.229153	0.0264947	0.000963547	-32.6722	-6.52E-15	7.87362	0	0	-0.0578767	3.38489	5.23022	1.02159	-93.9552	358.002	598.092	404.629	404.629	404.629	-0.410291	-50.7433	-2.01525	-257.505	368.624	199.267	186.101	186.101	186.101	-50.7319	-1.59201	1.1942	15.7564	-2.05686	-0.728678	0.26152	0.206147	1.60654	-203.565	64.6049	6.957	0	0	0.330496
1028	0	0.021182	0	0	0.0213247	1.63474	-6.45825	-0.241332	0.0307759	0.0163042	-36.8096	2.80E-15	8.91572	0	0	-0.0523821	3.45991	4.4601	0.881609	-88.9585	357.607	598.467	404.639	404.64	404.639	-0.237693	-48.9675	-2.16922	-259.8	368.91	200.863	186.101	186.101	186.101	-48.956	-1.81924	1.08159	16.5733	-2.02541	-0.524091	0.295897	0.204707	1.5805	-233.219	65.0206	7.84768	0	0	0.398913
1029	0	-0.721531	0	0	-0.727139	1.70188	-7.12211	-0.251	0.0336935	0.0328149	-40.2731	-2.80E-15	9.54775	0	0	-0.0406844	3.54319	3.66111	0.748868	-83.8303	357.29	598.889	404.63	404.63	404.63	0.0175612	-47.4426	-2.26947	-261.155	369.368	202.735	186.101	186.101	186.101	-47.4332	-2.02584	0.871416	17.4262	-1.99744	-0.323783	0.330578	0.201651	1.55227	-262.452	64.4837	8.51807	0	0	0.469193
1030	0	-1.25482	0	0	-1.26669	1.77559	-7.84866	-0.257057	0.0349112	0.0493404	-42.7813	-5.59E-15	9.67988	0	0	-0.0237762	3.634	2.83684	0.626071	-78.5945	357.044	599.368	404.596	404.596	404.596	0.358892	-46.215	-2.30706	-261.424	370.004	204.848	186.101	186.101	186.101	-46.2104	-2.202	0.559832	18.3111	-1.97168	-0.129877	0.363354	0.197397	1.52262	-289.214	63.0468	8.92214	0	0	0.536597
1031	0	-1.55698	0	0	-1.57481	1.85499	-8.62853	-0.258663	0.0342293	0.0647116	-44.1341	4.19E-15	9.26423	0	0	-0.00386327	3.73145	1.9906	0.515669	-73.2731	356.864	599.913	404.534	404.534	404.534	0.784469	-45.3195	-2.27451	-260.486	370.817	207.148	186.101	186.101	186.101	-45.3229	-2.33904	0.148501	19.2241	-1.94662	0.0556084	0.392247	0.192324	1.49282	-311.603	60.7963	9.02929	0	0	0.596276
1032	0	-1.61964	0	0	-1.64192	1.93875	-9.44764	-0.255489	0.0316069	0.0779902	-44.2542	5.13E-15	8.30191	0	0	0.0161495	3.83449	1.12542	0.419847	-67.8863	356.742	600.535	404.439	404.439	404.439	1.28712	-44.777	-2.1667	-258.258	371.795	209.573	186.101	186.101	186.101	-44.7916	-2.43069	-0.355361	20.1612	-1.92065	0.230717	0.415999	0.186806	1.46396	-328.343	57.8282	8.84038	0	0	0.644463
1033	0	-1.44831	0	0	-1.47197	2.02506	-10.2877	-0.247836	0.0270992	0.0884463	-43.2	-1.86E-15	6.83697	0	0	0.0334244	3.94197	0.244038	0.340413	-62.4519	356.671	601.242	404.307	404.307	404.307	1.85454	-44.5938	-1.98173	-254.693	372.918	212.049	186.101	186.101	186.101	-44.6221	-2.4739	-0.939376	21.1186	-1.89183	0.393673	0.434072	0.180981	1.4375	-338.713	54.1762	8.40152	0	0	0.678566
[truncated: 1,444 more rows]
[truncated: 123 more columns]
