# Supplementary material for: The impact of wide step width on lower limb coordination and its variability in individuals with flat feet
Source: PLoS One. 2025 Apr 24;20(4):e0321901. doi: 10.1371/journal.pone.0321901 (PMC12021241; doi:10.1371/journal.pone.0321901)
Supplement: S4 file — (ZIP) [file pone.0321901.s004.zip › Walk-Wide17.csv]

Model Outputs
120
		sdk:LAbsAnkleAngle			sdk:LAnkleAngles			sdk:LAnkleForce			sdk:LAnkleMoment			sdk:LAnklePower			sdk:LFE									sdk:LFO									sdk:LFootProgressAngles			sdk:LHipAngles			sdk:LHipForce			sdk:LHipMoment			sdk:LHipPower
Frame	Sub Frame	X	Y	Z	X	Y	Z	X	Y	Z	X	Y	Z	X	Y	Z	RX	RY	RZ	TX	TY	TZ	SX	SY	SZ	RX	RY	RZ	TX	TY	TZ	SX	SY	SZ	X	Y	Z	X	Y	Z	X	Y	Z	X	Y	Z	X	Y	Z
		deg	deg	deg	deg	deg	deg	N/kg	N/kg	N/kg	N.mm/kg	N.mm/kg	N.mm/kg	W/kg	W/kg	W/kg	deg	deg	deg	mm	mm	mm	mm	mm	mm	deg	deg	deg	mm	mm	mm	mm	mm	mm	deg	deg	deg	deg	deg	deg	N/kg	N/kg	N/kg	N.mm/kg	N.mm/kg	N.mm/kg	W/kg	W/kg	W/kg
1
2	0	11.1269	0	0	11.1284	0.896238	0.92037										3.05242	11.0859	5.10456	52.628	366.433	602.985	405.361	405.361	405.361	-0.335097	-74.9336	1.11175	0.609662	364.404	198.268	186.06	186.061	186.061	-74.9326	1.01046	-0.381693	4.54357	-3.52255	-4.60136
3	0	11.062	0	0	11.0627	0.920853	0.673559										3.02398	10.7571	5.19485	54.8246	365.005	603.066	405.98	405.98	405.98	-0.207856	-73.8039	0.990512	-5.12626	364.235	198.551	186.061	186.06	186.061	-73.8027	0.854806	-0.399512	4.86929	-3.367	-4.53082
4	0	10.8467	0	0	10.8469	0.949604	0.385254										3.00273	10.3807	5.25056	57.3072	363.662	603.122	406.495	406.495	406.495	-0.108962	-72.5156	0.867686	-10.7273	364.065	198.746	186.06	186.06	186.06	-72.5145	0.71413	-0.397476	5.25048	-3.2283	-4.43223
5	0	10.4773	0	0	10.4773	0.982226	0.0580938										2.98882	9.95682	5.27182	60.0744	362.403	603.152	406.912	406.912	406.912	-0.0388304	-71.0643	0.740076	-16.2158	363.89	198.856	186.06	186.06	186.06	-71.0634	0.585553	-0.373441	5.68712	-3.10608	-4.30585
6	0	9.95017	0	0	9.95029	1.01841	-0.304751	-0.146616	0.000419558	-0.0182853	-3.90116	-3.96E-15	-1.41145	0	0	-0.00603667	2.9825	9.48565	5.25895	63.124	361.229	603.159	407.24	407.24	407.24	0.00242097	-69.4463	0.60375	-21.6147	363.708	198.886	186.06	186.061	186.06	-69.4456	0.465112	-0.32511	6.17916	-3.00002	-4.15211	0.100036	0.15965	1.58968	-73.6104	57.0568	-3.81324	0	0	0.063688
7	0	9.26334	0	0	9.26404	1.05778	-0.699577	-0.146967	0.000477167	-0.0254018	-4.25928	3.26E-15	-1.43739	0	0	-0.00798716	2.98413	8.96757	5.21283	66.4521	360.138	603.142	407.487	407.487	407.487	0.0154717	-67.66	0.454303	-26.9448	363.514	198.847	186.06	186.06	186.06	-67.6595	0.347713	-0.2506	6.72614	-2.90978	-3.97191	0.110072	0.159145	1.59003	-73.3232	57.4015	-4.13745	0	0	0.0738139
8	0	8.418	0	0	8.41964	1.09997	-1.12258	-0.14875	0.00108399	-0.0323582	-5.13098	-3.49E-15	-1.29972	0	0	-0.0109665	2.99416	8.40316	5.13485	70.0529	359.131	603.103	407.66	407.66	407.66	0.00219046	-65.708	0.287291	-32.2219	363.308	198.758	186.06	186.06	186.06	-65.7078	0.227213	-0.149191	7.32736	-2.83506	-3.76665	0.121349	0.159286	1.5918	-74.5662	57.9101	-4.33166	0	0	0.0856899
9	0	7.4206	0	0	7.42341	1.14467	-1.5706	-0.15267	0.00252416	-0.0386552	-6.69268	1.69E-15	-0.92786	0	0	-0.0156599	3.01298	7.79343	5.02709	73.9184	358.206	603.045	407.77	407.77	407.77	-0.0337622	-63.5993	0.0988987	-37.4522	363.095	198.65	186.061	186.06	186.06	-63.5993	0.0966944	-0.0222338	7.9817	-2.77529	-3.53833	0.134764	0.160229	1.59525	-78.1486	58.7022	-4.37222	0	0	0.100849
10	0	6.28505	0	0	6.28906	1.19167	-2.04146	-0.159323	0.00490422	-0.0437943	-9.09082	-4.27E-15	-0.274717	0	0	-0.0227074	3.04105	7.13968	4.89248	78.0386	357.362	602.973	407.825	407.825	407.825	-0.0864985	-61.3514	-0.113519	-42.6268	362.885	198.566	186.06	186.061	186.06	-61.3514	-0.0509851	0.126081	8.68751	-2.7299	-3.2897	0.151085	0.161787	1.6006	-84.8109	59.6762	-4.22657	0	0	0.121064
11	0	5.03474	0	0	5.03967	1.24089	-2.53432	-0.169259	0.00842921	-0.0471771	-12.4252	2.85E-15	0.702489	0	0	-0.0324001	3.07868	6.44357	4.73477	82.4008	356.596	602.892	407.833	407.832	407.832	-0.147796	-58.9927	-0.350719	-47.715	362.694	198.563	186.06	186.06	186.06	-58.9923	-0.222363	0.288182	9.44272	-2.69803	-3.02426	0.171262	0.164064	1.60808	-95.3492	60.9214	-3.89879	0	0	0.148396
12	0	3.70397	0	0	3.70923	1.29246	-3.05026	-0.182622	0.0130624	-0.0481069	-16.6949	-2.91E-15	2.0027	0	0	-0.0442694	3.12613	5.7071	4.55846	86.9904	355.905	602.81	407.801	407.801	407.8	-0.206935	-56.5637	-0.610916	-52.6574	362.546	198.711	186.06	186.06	186.06	-56.5626	-0.4223	0.452765	10.2449	-2.6787	-2.74617	0.196336	0.16684	1.61716	-110.54	62.3029	-3.38411	0	0	0.185088
13	0	2.3382	0	0	2.34282	1.34669	-3.59233	-0.199042	0.0186349	-0.0459098	-21.7713	2.10E-15	3.58582	0	0	-0.056758	3.18345	4.93258	4.36883	91.7909	355.287	602.738	407.735	407.735	407.735	-0.251026	-54.1175	-0.889243	-57.3612	362.47	199.087	186.06	186.061	186.06	-54.1152	-0.652821	0.604971	11.0909	-2.67072	-2.46024	0.226767	0.169887	1.62644	-130.779	63.6546	-2.69146	0	0	0.232803
14	0	0.992676	0	0	0.9953	1.40409	-4.16532	-0.217533	0.0249278	-0.0402982	-27.3838	3.26E-15	5.37642	0	0	-0.0671839	3.25053	4.12262	4.17168	96.7837	354.737	602.687	407.642	407.642	407.642	-0.265482	-51.7182	-1.1775	-61.698	362.502	199.764	186.06	186.06	186.06	-51.7142	-0.912121	0.727173	11.9774	-2.67267	-2.17178	0.26202	0.173076	1.63429	-155.664	64.8966	-1.86896	0	0	0.291588
15	0	-0.271006	0	0	-0.271952	1.46533	-4.77573	-0.23652	0.0315221	-0.031162	-33.1327	1.40E-15	7.24691	0	0	-0.0722226	3.32706	3.28002	3.97308	101.949	354.253	602.67	407.524	407.524	407.524	-0.234682	-49.4372	-1.46415	-65.5091	362.677	200.808	186.06	186.06	186.061	-49.4315	-1.19405	0.800031	12.9008	-2.68294	-1.88628	0.300986	0.176093	1.6388	-184.231	65.8176	-0.964521	0	0	0.360022
16	0	-1.38975	0	0	-1.39602	1.53118	-5.43086	-0.25405	0.0379895	-0.0190329	-38.5339	-9.32E-16	9.03857	0	0	-0.0688505	3.41253	2.40775	3.77917	107.265	353.828	602.704	407.383	407.382	407.383	-0.142774	-47.3487	-1.73482	-68.6149	363.03	202.259	186.06	186.06	186.06	-47.3418	-1.48835	0.803968	13.8571	-2.69985	-1.60934	0.341241	0.179066	1.63862	-214.505	66.4209	-0.0847815	0	0	0.434136
17	0	-2.30508	0	0	-2.31837	1.60243	-6.13813	-0.268186	0.043535	-0.00475609	-43.0948	0	10.5368	0	0	-0.0555791	3.50622	1.50891	3.59581	112.711	353.461	602.804	407.219	407.219	407.219	0.0253211	-45.5226	-1.9732	-70.8314	363.594	204.133	186.06	186.061	186.06	-45.5157	-1.78166	0.72071	14.8423	-2.72151	-1.34629	0.380035	0.181527	1.63297	-244.123	66.3702	0.722999	0	0	0.508498
18	0	-2.96895	0	0	-2.99065	1.67973	-6.90325	-0.277148	0.0473273	0.0104969	-46.3739	-3.73E-15	11.5224	0	0	-0.0332849	3.60723	0.586662	3.4283	118.263	353.146	602.989	407.033	407.033	407.033	0.282256	-44.019	-2.16246	-71.9881	364.392	206.413	186.06	186.06	186.06	-44.0145	-2.05914	0.535298	15.8522	-2.7459	-1.10201	0.414385	0.183112	1.62188	-270.5	65.3904	1.42174	0	0	0.576659
19	0	-3.34909	0	0	-3.37983	1.76333	-7.72801	-0.279628	0.0484298	0.0255776	-48.057	4.66E-15	11.7928	0	0	-0.00539019	3.71453	-0.355808	3.281	123.899	352.882	603.275	406.822	406.822	406.822	0.636136	-42.8826	-2.28692	-71.9455	365.438	209.055	186.06	186.06	186.06	-42.8838	-2.30645	0.238268	16.8827	-2.77106	-0.880547	0.441964	0.1834	1.60591	-291.493	63.1112	2.05585	0	0	0.63279
20	0	-3.43258	0	0	-3.47173	1.85289	-8.60792	-0.275052	0.0462752	0.0393728	-48.0164	-1.86E-15	11.2349	0	0	0.0230239	3.82698	-1.31533	3.15715	129.594	352.663	603.681	406.584	406.584	406.584	1.08834	-42.1388	-2.33389	-70.6087	366.728	211.991	186.06	186.06	186.06	-42.1495	-2.51161	-0.17239	17.9296	-2.79494	-0.684957	0.461199	0.181967	1.58612	-305.557	59.3213	2.68734	0	0	0.672347
21	0	-3.22709	0	0	-3.2723	1.94727	-9.53077	-0.263893	0.0408157	0.0512144	-46.3509	0	9.85676	0	0	0.0468224	3.94339	-2.28873	3.05857	135.327	352.488	604.221	406.317	406.317	406.317	1.63199	-41.7924	-2.29541	-67.9348	368.244	215.135	186.06	186.06	186.06	-41.8167	-2.66665	-0.689946	18.989	-2.81563	-0.517046	0.471972	0.178809	1.56371	-312.332	54.1067	3.37011	0	0	0.693681
22	0	-2.7591	0	0	-2.80592	2.04454	-10.4767	-0.247416	0.0325421	0.0607114	-43.3437	4.19E-15	7.78896	0	0	0.0624631	4.06262	-3.27288	2.9857	141.075	352.354	604.909	406.018	406.018	406.018	2.25194	-41.8291	-2.1692	-63.9309	369.948	218.393	186.06	186.06	186.06	-41.8706	-2.7683	-1.29914	20.0567	-2.8314	-0.377367	0.474987	0.174194	1.53984	-312.263	47.7989	4.12397	0	0	0.697333
23	0	-2.06975	0	0	-2.11158	2.14212	-11.4198	-0.227491	0.0224185	0.0678466	-39.4041	6.17E-15	5.26008	0	0	0.0688849	4.1836	-4.26465	2.93738	146.815	352.257	605.756	405.686	405.686	405.686	2.92615	-42.2192	-1.95917	-58.6464	371.791	221.667	186.06	186.06	186.06	-42.2808	-2.81812	-1.97757	21.1292	-2.84071	-0.264993	0.472117	0.168689	1.51541	-306.633	40.9774	4.90039	0	0	0.686107
24	0	-1.20905	0	0	-1.23761	2.23705	-12.3313	-0.205961	0.0114345	0.0727233	-34.9586	5.18E-15	2.52684	0	0	0.067262	4.30541	-5.26093	2.91109	152.525	352.197	606.769	405.32	405.321	405.321	3.62819	-42.9231	-1.67497	-52.1595	373.716	224.859	186.06	186.06	186.06	-43.0065	-2.82173	-2.69808	22.2026	-2.84232	-0.177753	0.465216	0.162831	1.4911	-296.81	34.1807	5.64165	0	0	0.663294
25	0	-0.230437	0	0	-0.236686	2.32624	-13.1819	-0.184454	0.000705332	0.0754981	-30.3912	4.66E-15	-0.144458	0	0	0.0601565	4.42731	-6.2586	2.9031	158.185	352.169	607.952	404.922	404.922	404.922	4.32997	-43.8959	-1.33112	-44.5648	375.662	227.88	186.06	186.06	186.06	-44.0016	-2.78773	-3.43125	23.2734	-2.83527	-0.1123	0.455972	0.157308	1.46733	-284.067	28.0225	6.22749	0	0	0.632069
26	0	0.813679	0	0	0.83838	2.40683	-13.9454	-0.164263	-0.00878954	0.0763557	-26.0093	-4.66E-16	-2.52434	0	0	0.0504402	4.54878	-7.25454	2.90871	163.773	352.171	609.302	404.492	404.492	404.492	5.0046	-45.0913	-0.945605	-35.9622	377.572	230.647	186.06	186.061	186.06	-45.2189	-2.72645	-4.14815	24.3382	-2.81891	-0.0644274	0.44574	0.15282	1.44462	-269.413	23.0547	6.51997	0	0	0.595058
27	0	1.87532	0	0	1.93794	2.47641	-14.6006	-0.146442	-0.0162003	0.0753884	-22.0447	-4.19E-15	-4.43286	0	0	0.0405338	4.6695	-8.2456	2.92266	169.271	352.202	610.815	404.035	404.035	404.036	5.62885	-46.465	-0.53818	-26.4496	379.397	233.093	186.06	186.06	186.06	-46.6131	-2.64885	-4.82263	25.3936	-2.79297	-0.0293554	0.435664	0.150058	1.42343	-253.619	19.73	6.3843	0	0	0.554317
28	0	2.91334	0	0	3.0181	2.53332	-15.1336	-0.131765	-0.0210547	0.072733	-18.6537	-2.33E-15	-5.76928	0	0	0.0319745	4.78933	-9.22865	2.93949	174.659	352.258	612.481	403.556	403.556	403.556	6.18507	-47.9762	-0.128463	-16.1175	381.098	235.163	186.06	186.06	186.06	-48.143	-2.56542	-5.43351	26.4366	-2.75743	-0.00214987	0.426645	0.149613	1.40433	-237.277	18.3341	5.73273	0	0	0.511462
29	0	3.89458	0	0	4.04255	2.57672	-15.5382	-0.120728	-0.0231674	0.0685337	-15.9243	-1.86E-15	-6.50254	0	0	0.0254011	4.90826	-10.2005	2.954	179.921	352.337	614.285	403.06	403.06	403.06	6.66211	-49.5894	0.26572	-5.04685	382.651	236.823	186.06	186.06	186.06	-49.7729	-2.48542	-5.96567	27.4641	-2.71241	0.0218091	0.419214	0.151598	1.38777	-220.791	18.8837	4.55009	0	0	0.467711
30	0	4.7945	0	0	4.98361	2.60659	-15.8158	-0.113508	-0.0228585	0.0630311	-13.8782	0	-6.68555	0	0	0.0207321	5.02633	-11.1582	2.96163	185.041	352.437	616.211	402.553	402.553	402.553	7.05531	-51.2754	0.629748	6.69148	384.048	238.054	186.061	186.061	186.06	-51.4735	-2.41633	-6.4105	28.4733	-2.65826	0.0464363	0.413611	0.155686	1.37378	-204.495	21.0717	2.94335	0	0	0.42414
31	0	5.59685	0	0	5.82241	2.62367	-15.9742	-0.109972	-0.0205122	0.0564849	-12.4795	-4.66E-16	-6.40318	0	0	0.0175023	5.14357	-12.0986	2.95869	190.004	352.556	618.237	402.043	402.043	402.043	7.36561	-53.0107	0.952857	19.0365	385.291	238.86	186.06	186.06	186.06	-53.2217	-2.36359	-6.7653	29.4616	-2.59553	0.0747459	0.410123	0.161628	1.36253	-188.702	24.6044	1.0254	0	0	0.381748
32	0	6.2926	0	0	6.54811	2.62922	-16.0256	-0.109709	-0.0167536	0.0492542	-11.646	9.32E-16	-5.7769	0	0	0.0151257	5.25996	-13.0189	2.94273	194.796	352.691	620.342	401.536	401.536	401.536	7.59827	-54.7781	1.2283	31.9356	386.394	239.261	186.06	186.06	186.06	-55.0001	-2.33068	-7.03229	30.4269	-2.5248	0.108411	0.408553	0.168711	1.35378	-173.611	28.9609	-1.01251	0	0	0.341288
33	0	6.87846	0	0	7.15653	2.62482	-15.9848	-0.112132	-0.0121308	0.0417032	-11.2677	-2.33E-15	-4.92563	0	0	0.0131018	5.37537	-13.9164	2.91255	199.407	352.84	622.499	401.04	401.04	401.04	7.76156	-56.5647	1.45291	45.3424	387.376	239.292	186.06	186.06	186.06	-56.7964	-2.31938	-7.21737	31.3669	-2.44684	0.147794	0.408729	0.176432	1.3471	-159.442	33.7399	-3.01333	0	0	0.303427
34	0	7.35518	0	0	7.64824	2.61216	-15.8675	-0.116649	-0.00726633	0.0342398	-11.2334	-4.66E-16	-3.97144	0	0	0.011106	5.48955	-14.7885	2.86824	203.827	353.002	624.685	400.559	400.559	400.559	7.86544	-58.3614	1.62644	59.2155	388.261	238.998	186.06	186.061	186.06	-58.6016	-2.33019	-7.32886	32.2802	-2.36262	0.191928	0.41075	0.184076	1.34208	-146.503	38.4302	-4.78623	0	0	0.268928
35	0	7.72599	0	0	8.02687	2.59283	-15.688	-0.122673	-0.00255829	0.0271026	-11.4389	-2.33E-15	-3.00829	0	0	0.00897914	5.60202	-15.6329	2.81125	208.048	353.176	626.873	400.099	400.099	400.099	7.92056	-60.1614	1.75076	73.5171	389.072	238.433	186.061	186.06	186.061	-60.409	-2.36273	-7.37634	33.1651	-2.27303	0.238416	0.41434	0.191133	1.33859	-134.869	42.716	-6.22021	0	0	0.237966
36	0	7.99533	0	0	8.29751	2.56822	-15.4591	-0.129689	0.00150988	0.0205151	-11.7992	2.10E-15	-2.12772	0	0	0.00669003	5.71216	-16.4474	2.74415	212.061	353.361	629.039	399.665	399.665	399.665	7.93742	-61.9595	1.82905	88.2122	389.832	237.655	186.06	186.061	186.06	-62.2137	-2.41609	-7.36969	34.0205	-2.17939	0.283812	0.419242	0.197101	1.33649	-124.61	46.2268	-7.19055	0	0	0.21062
37	0	8.16784	0	0	8.46567	2.53937	-15.19	-0.137314	0.00474901	0.0145993	-12.2565	1.28E-15	-1.38234	0	0	0.00426901	5.8192	-17.23	2.67045	215.861	353.555	631.158	399.258	399.258	399.258	7.92554	-63.7509	1.86519	103.268	390.561	236.719	186.06	186.06	186.06	-64.0111	-2.48899	-7.31822	34.8454	-2.08294	0.323707	0.425293	0.201559	1.33576	-115.755	48.7617	-7.65681	0	0	0.186857
38	0	8.248	0	0	8.53656	2.50696	-14.887	-0.14524	0.00689863	0.0092848	-12.775	2.56E-15	-0.820047	0	0	0.0017749	5.92225	-17.9789	2.59436	219.444	353.76	633.206	398.883	398.883	398.883	7.89313	-65.5315	1.86329	118.652	391.272	235.685	186.06	186.06	186.06	-65.7972	-2.57987	-7.23021	35.6387	-1.98511	0.353117	0.432102	0.204101	1.33668	-108.1	50.0897	-7.58072	0	0	0.16621
39	0	8.2398	0	0	8.51492	2.4713	-14.5526	-0.153333	0.00791986	0.00447481	-13.3455	3.84E-15	-0.45529	0	0	-0.000742112	6.02036	-18.6926	2.52034	222.805	353.974	635.164	398.538	398.538	398.538	7.84659	-67.2976	1.82739	134.337	391.974	234.605	186.061	186.06	186.06	-67.5683	-2.68685	-7.11238	36.3997	-1.88749	0.366962	0.439591	0.20458	1.33952	-101.51	50.1218	-6.9848	0	0	0.148355
40	0	8.14711	0	0	8.40519	2.43233	-14.186	-0.161493	0.00778235	-0.000101293	-13.9688	-2.68E-15	-0.289877	0	0	-0.00323929	6.11256	-19.3695	2.45309	225.942	354.197	637.012	398.224	398.224	398.224	7.79031	-69.0457	1.76136	150.291	392.668	233.532	186.06	186.06	186.06	-69.3209	-2.80763	-6.96986	37.1272	-1.79168	0.360105	0.4472	0.202964	1.34462	-95.5551	48.8489	-5.92682	0	0	0.132534
41	0	7.97409	0	0	8.21213	2.38969	-13.7834	-0.169643	0.0066548	-0.00477463	-14.6468	2.33E-16	-0.295722	0	0	-0.00568707	6.19798	-20.0084	2.3969	228.854	354.431	638.733	397.94	397.94	397.94	7.72653	-70.7734	1.66891	166.488	393.349	232.516	186.06	186.06	186.06	-71.0524	-2.93925	-6.806	37.8204	-1.69934	0.328017	0.454646	0.199406	1.35242	-89.7983	46.3821	-4.51337	0	0	0.118045
42	0	7.72574	0	0	7.94132	2.34283	-13.3394	-0.177679	0.00471624	-0.00989343	-15.3728	-5.82E-17	-0.433864	0	0	-0.00804725	6.27583	-20.608	2.35568	231.538	354.676	640.313	397.684	397.684	397.684	7.65544	-72.4794	1.55363	182.895	394.006	231.606	186.06	186.06	186.061	-72.7613	-3.07803	-6.62265	38.4781	-1.61213	0.266881	0.461418	0.194204	1.36325	-83.6921	42.8797	-2.86107	0	0	0.104139
43	0	7.40827	0	0	7.5996	2.29109	-12.8473	-0.185354	0.00229757	-0.0158581	-16.1179	2.56E-15	-0.645338	0	0	-0.0102725	6.34553	-21.1672	2.33262	233.996	354.933	641.74	397.453	397.452	397.452	7.57552	-74.1637	1.41923	199.478	394.622	230.85	186.06	186.06	186.06	-74.4473	-3.21949	-6.42059	39.099	-1.53163	0.173861	0.466722	0.187841	1.37695	-76.5311	38.6506	-1.13191	0	0	0.089952
44	0	7.0293	0	0	7.19532	2.23385	-12.3007	-0.192453	-0.000360283	-0.0230415	-16.846	3.49E-15	-0.877622	0	0	-0.0122955	6.40667	-21.6851	2.32997	236.231	355.202	643.005	397.243	397.243	397.243	7.48404	-75.8277	1.26969	216.198	395.179	230.293	186.06	186.06	186.06	-76.1114	-3.35845	-6.20008	39.6816	-1.45926	0.0473551	0.469871	0.180689	1.39345	-67.6244	33.9446	0.534372	0	0	0.0748646
45	0	6.59782	0	0	6.73832	2.17065	-11.6943	-0.198722	-0.00296981	-0.0318473	-17.5098	1.46E-15	-1.07575	0	0	-0.0140492	6.45912	-22.1609	2.34902	238.244	355.485	644.102	397.052	397.052	397.052	7.37756	-77.4732	1.10944	233.006	395.653	229.979	186.06	186.06	186.06	-77.755	-3.48913	-5.96131	40.2241	-1.39626	-0.112934	0.470065	0.172979	1.41267	-56.2408	28.9914	2.0051	0	0	0.0584354
46	0	6.12418	0	0	6.2398	2.10127	-11.0257	-0.203818	-0.00529365	-0.0424579	-18.0484	-3.90E-15	-1.19589	0	0	-0.0154629	6.50298	-22.5941	2.38991	240.043	355.782	645.026	396.875	396.875	396.875	7.25264	-79.1028	0.943374	249.843	396.026	229.945	186.06	186.06	186.06	-79.3802	-3.6055	-5.70511	40.7248	-1.34371	-0.305838	0.466394	0.165006	1.43384	-41.7479	24.0313	3.16089	0	0	0.0406102
47	0	5.61972	0	0	5.71199	2.02584	-10.2953	-0.207518	-0.00721591	-0.0551871	-18.4103	-5.18E-15	-1.21411	0	0	-0.0164766	6.53854	-22.9841	2.45165	241.633	356.093	645.775	396.709	396.709	396.709	7.10639	-80.7182	0.776974	266.637	396.278	230.224	186.061	186.061	186.06	-80.9888	-3.70156	-5.43331	41.1818	-1.30219	-0.528827	0.458087	0.156929	1.45657	-23.5292	19.2432	3.90729	0	0	0.0216497
48	0	5.09656	0	0	5.16773	1.94493	-9.50794	-0.209523	-0.00861311	-0.0699367	-18.5376	-1.51E-15	-1.11482	0	0	-0.0170447	6.56635	-23.3308	2.53204	243.025	356.418	646.351	396.549	396.549	396.549	6.93687	-82.3208	0.616123	283.305	396.394	230.841	186.06	186.06	186.061	-82.582	-3.77179	-5.14898	41.5934	-1.27213	-0.777813	0.444896	0.148887	1.47989	-1.42427	14.782	4.17709	0	0	0.00250713
49	0	4.56717	0	0	4.6201	1.85945	-8.67223	-0.209611	-0.00947973	-0.0867857	-18.3824	-1.14E-15	-0.903824	0	0	-0.0171306	6.58703	-23.6344	2.62788	244.23	356.755	646.757	396.392	396.392	396.392	6.7435	-83.9103	0.46689	299.748	396.361	231.807	186.061	186.06	186.06	-84.1595	-3.81152	-4.85655	41.9578	-1.25342	-1.04758	0.426167	0.140908	1.5028	24.9	10.7286	3.92763	0	0	-0.0158268
50	0	4.0441	0	0	4.08192	1.77074	-7.80095	-0.207627	-0.0098351	-0.10547	-17.9081	-2.88E-15	-0.597921	0	0	-0.0167169	6.60132	-23.8954	2.73495	245.262	357.102	646.997	396.234	396.234	396.234	6.52717	-85.4845	0.335309	315.857	396.172	233.122	186.06	186.06	186.06	-85.7195	-3.8173	-4.56164	42.2738	-1.24552	-1.33174	0.402144	0.132932	1.52432	55.2132	7.09161	3.15157	0	0	-0.0318104
51	0	3.53929	0	0	3.56523	1.68046	-6.91051	-0.20343	-0.00969512	-0.12569	-17.0873	-3.65E-15	-0.221987	0	0	-0.0158071	6.60995	-24.1145	2.84821	246.136	357.455	647.078	396.073	396.073	396.073	6.29043	-87.0388	0.226952	331.512	395.827	234.771	186.06	186.06	186.06	-87.2581	-3.78725	-4.27085	42.5405	-1.24751	-1.62295	0.37321	0.125108	1.54319	89.1179	3.92742	1.85011	0	0	-0.0439032
52	0	3.06389	0	0	3.08089	1.59055	-6.02029	-0.197047	-0.00922254	-0.147006	-15.9184	-3.08E-15	0.17785	0	0	-0.0144131	6.61352	-24.293	2.96209	246.871	357.807	647.01	395.905	395.905	395.905	6.03727	-88.5661	0.146765	346.586	395.326	236.721	186.06	186.06	186.06	-88.7687	-3.72119	-3.99144	42.7574	-1.25793	-1.91335	0.34012	0.117179	1.55865	125.92	1.05817	0.0710152	0	0	-0.0506274
53	0	2.62746	0	0	2.63812	1.50311	-5.15174	-0.188627	-0.00846215	-0.168799	-14.4231	-4.43E-15	0.561765	0	0	-0.012601	6.61244	-24.4324	3.07057	247.484	358.153	646.803	395.729	395.729	395.729	5.77293	-90.0567	0.098641	360.947	394.677	238.922	186.06	186.06	186.06	-90.242	-3.62068	-3.73069	42.9249	-1.27493	-2.19471	0.30423	0.109239	1.56995	164.498	-1.53803	-2.14624	0	0	-0.050806
54	0	2.2379	0	0	2.24429	1.42031	-4.32705	-0.178506	-0.00758817	-0.190439	-12.6519	-2.96E-16	0.875917	0	0	-0.0104567	6.60684	-24.5348	3.16762	247.998	358.482	646.467	395.543	395.543	395.543	5.50339	-91.498	0.0850159	374.464	393.889	241.308	186.06	186.06	186.06	-91.6664	-3.48897	-3.4953	43.0437	-1.29625	-2.45885	0.267033	0.1013	1.57674	203.562	-4.0114	-4.73198	0	0	-0.0438378
55	0	1.90111	0	0	1.9048	1.34425	-3.5679	-0.167123	-0.00666495	-0.211087	-10.6746	-1.36E-15	1.07951	0	0	-0.00812423	6.59655	-24.6026	3.24721	248.435	358.784	646.016	395.346	395.346	395.346	5.23472	-92.8752	0.106578	387.012	392.972	243.796	186.06	186.061	186.06	-93.0276	-3.33068	-3.29055	43.1156	-1.31931	-2.69787	0.23067	0.0935049	1.57901	241.39	-6.41853	-7.60751	0	0	-0.0297711
56	0	1.62102	0	0	1.62308	1.27683	-2.89393	-0.154987	-0.0057415	-0.229951	-8.57374	-3.32E-15	1.13996	0	0	-0.0057832	6.58095	-24.6383	3.30385	248.818	359.049	645.463	395.138	395.138	395.138	4.9725	-94.1723	0.161771	398.474	391.937	246.294	186.06	186.061	186.06	-94.3098	-3.15155	-3.11966	43.1429	-1.34111	-2.90469	0.196894	0.0861885	1.57709	276.358	-8.6984	-10.6882	0	0	-0.00948532
57	0	1.39941	0	0	1.40054	1.21965	-2.32168	-0.142643	-0.00484289	-0.246187	-6.43833	-2.08E-15	1.03769	0	0	-0.00363337	6.55909	-24.6451	3.33247	249.17	359.262	644.822	394.918	394.918	394.918	4.72117	-95.3719	0.246666	408.749	390.793	248.702	186.061	186.06	186.06	-95.4961	-2.95798	-2.98313	43.1285	-1.35861	-3.07295	0.167935	0.0797277	1.57182	306.613	-10.7826	-13.8557	0	0	0.0154698
58	0	1.23578	0	0	1.23644	1.17389	-1.86337	-0.130626	-0.00394674	-0.258845	-4.35683	1.25E-15	0.770669	0	0	-0.00186765	6.52961	-24.6261	3.32885	249.513	359.412	644.106	394.686	394.686	394.686	4.4836	-96.4566	0.35463	417.755	389.55	250.919	186.06	186.06	186.06	-96.5688	-2.75666	-2.8784	43.076	-1.36859	-3.19758	0.145932	0.0746728	1.56417	330.284	-12.4477	-16.9729	0	0	0.0429333
59	0	1.12746	0	0	1.12786	1.14025	-1.52635	-0.119428	-0.00304473	-0.267336	-2.41136	1.82E-16	0.349371	0	0	-0.000629254	6.49086	-24.5845	3.28966	249.87	359.486	643.33	394.445	394.445	394.445	4.26082	-97.4092	0.476742	425.43	388.212	252.847	186.061	186.06	186.06	-97.5109	-2.55414	-2.79988	42.9895	-1.36778	-3.27483	0.132155	0.0715116	1.55528	346.069	-13.4331	-19.8962	0	0	0.070408
60	0	1.06932	0	0	1.06959	1.11893	-1.31261	-0.109484	-0.00212328	-0.270922	-0.676746	-6.12E-16	-0.200211	0	0	1.47E-05	6.441	-24.5237	3.21257	250.259	359.471	642.507	394.193	394.193	394.193	4.05175	-98.2137	0.601706	431.737	386.785	254.394	186.06	186.06	186.06	-98.3062	-2.3565	-2.73896	42.8731	-1.35314	-3.30233	0.127935	0.0707156	1.54632	352.668	-13.4686	-22.4585	0	0	0.095308
61	0	1.05392	0	0	1.05415	1.10959	-1.21904	-0.101074	-0.0011682	-0.269333	0.788976	-2.78E-15	-0.838089	0	0	9.34E-05	6.37813	-24.4468	3.09628	250.697	359.358	641.651	393.934	393.934	393.934	3.85338	-98.856	0.716584	436.666	385.27	255.484	186.061	186.06	186.061	-98.94	-2.16908	-2.6846	42.7312	-1.32177	-3.27912	0.133868	0.0727746	1.53832	349.444	-12.2348	-24.5136	0	0	0.115312
62	0	1.07162	0	0	1.07186	1.11144	-1.23754	-0.0944308	-0.000134833	-0.262219	1.93184	-2.10E-15	-1.50776	0	0	-0.000269052	6.30042	-24.3567	2.94055	251.198	359.138	640.773	393.667	393.667	393.667	3.66084	-99.3237	0.807307	440.231	383.67	256.056	186.06	186.061	186.06	-99.3999	-1.99637	-2.62385	42.5683	-1.27117	-3.20563	0.150334	0.0782276	1.53205	335.952	-9.37348	-25.9268	0	0	0.128443
63	0	1.11062	0	0	1.11093	1.12322	-1.3557	-0.0897616	0.00102237	-0.249917	2.69608	-2.10E-15	-2.14068	0	0	-0.000871733	6.20626	-24.2561	2.7462	251.772	358.806	639.886	393.396	393.396	393.396	3.46796	-99.6075	0.859586	442.474	381.985	256.066	186.06	186.06	186.06	-99.6761	-1.84199	-2.54282	42.3882	-1.19943	-3.08352	0.176423	0.0874129	1.52821	312.711	-4.62635	-26.6129	0	0	0.133517
64	0	1.15757	0	0	1.158	1.1434	-1.55786	-0.0871982	0.00243892	-0.232548	3.02656	-2.10E-15	-2.65118	0	0	-0.00147949	6.09444	-24.147	2.515	252.422	358.362	639	393.121	393.121	393.121	3.26789	-99.7009	0.859925	443.457	380.221	255.494	186.06	186.06	186.06	-99.7619	-1.7088	-2.42775	42.1944	-1.10518	-2.91561	0.211387	0.100476	1.52717	280.238	2.21466	-26.5128	0	0	0.129828
65	0	1.19827	0	0	1.19888	1.17017	-1.82615	-0.0870747	0.00437907	-0.211007	2.84297	2.91E-16	-2.93765	0	0	-0.00187918	5.96428	-24.0312	2.24956	253.15	357.807	638.124	392.844	392.844	392.844	3.05398	-99.6013	0.796799	443.268	378.382	254.336	186.061	186.061	186.06	-99.6545	-1.59909	-2.26633	41.99	-0.987795	-2.70559	0.253309	0.117643	1.52936	240.005	11.4095	-25.646	0	0	0.117525
66	0	1.21914	0	0	1.21998	1.20171	-2.14204	-0.0896622	0.00702584	-0.186141	2.07082	-2.15E-15	-2.91008	0	0	-0.0019616	5.81569	-23.9096	1.9533	253.949	357.149	637.267	392.566	392.566	392.566	2.82077	-99.3107	0.661875	442.008	376.48	252.615	186.061	186.06	186.061	-99.356	-1.5148	-2.04906	41.7772	-0.847556	-2.45792	0.30002	0.13872	1.53488	193.716	22.929	-24.0672	0	0	0.097318
67	0	1.2088	0	0	1.20994	1.23626	-2.48797	-0.0952623	0.0107268	-0.159153	0.644041	1.51E-15	-2.47741	0	0	-0.00175349	5.64933	-23.7827	1.63021	254.811	356.399	636.436	392.291	392.291	392.291	2.56513	-98.837	0.451168	439.792	374.533	250.374	186.061	186.06	186.06	-98.8742	-1.45766	-1.77066	41.5574	-0.685555	-2.17756	0.348928	0.163497	1.54398	143.512	36.7623	-21.8925	0	0	0.0704287
68	0	1.16018	0	0	1.1616	1.27233	-2.84896	-0.103996	0.0156883	-0.131282	-1.45961	-1.46E-15	-1.58996	0	0	-0.00141425	5.46653	-23.6504	1.28481	255.721	355.574	635.636	392.019	392.019	392.019	2.28703	-98.1947	0.166185	436.743	372.567	247.676	186.06	186.06	186.06	-98.2238	-1.42911	-1.43131	41.3312	-0.503675	-1.86992	0.396972	0.191277	1.55638	91.8513	52.617	-19.28	0	0	0.0385317
69	0	1.07192	0	0	1.07359	1.30886	-3.21421	-0.115686	0.0218972	-0.103967	-4.19297	1.80E-15	-0.259587	0	0	-0.00113615	5.26937	-23.5119	0.922006	256.66	354.693	634.871	391.752	391.752	391.752	1.99032	-97.4057	-0.185514	432.987	370.617	244.606	186.06	186.06	186.06	-97.4272	-1.43007	-1.03756	41.0985	-0.304691	-1.54055	0.440981	0.220938	1.57193	41.4281	69.8891	-16.4233	0	0	0.00371097
70	0	0.949484	0	0	0.951326	1.34528	-3.57819	-0.129705	0.0291691	-0.0783038	-7.41733	1.51E-15	1.43712	0	0	-0.000984005	5.06055	-23.3658	0.546939	257.607	353.78	634.144	391.492	391.492	391.492	1.68272	-96.4993	-0.590274	428.648	368.727	241.268	186.06	186.061	186.06	-96.5137	-1.46048	-0.602382	40.8585	-0.092138	-1.19505	0.478175	0.251324	1.58982	-5.32121	87.9032	-13.5338	0	0	-0.0319013
71	0	0.80486	0	0	0.806758	1.38157	-3.94058	-0.144943	0.0368004	-0.0555393	-10.9039	-4.66E-16	3.32895	0	0	-0.00081009	4.84329	-23.2102	0.165016	258.535	352.861	633.457	391.24	391.24	391.24	1.37526	-95.5109	-1.02917	423.844	366.945	237.775	186.06	186.06	186.06	-95.519	-1.51875	-0.144416	40.6095	0.129851	-0.839129	0.505421	0.280602	1.60904	-45.7708	105.53	-10.8198	0	0	-0.0657319
72	0	0.654943	0	0	0.656785	1.41814	-4.30543	-0.159965	0.0439082	-0.0363014	-14.3677	-2.50E-15	5.19816	0	0	-0.000272425	4.62124	-23.0431	-0.218362	259.417	351.965	632.81	390.998	390.998	390.998	1.08072	-94.4791	-1.48004	418.687	365.325	234.244	186.061	186.06	186.061	-94.4817	-1.60137	0.31431	40.3495	0.356774	-0.478286	0.52106	0.30693	1.62831	-78.2789	121.625	-8.43871	0	0	-0.0956053
73	0	0.518915	0	0	0.520634	1.4556	-4.67879	-0.173316	0.0495256	-0.0209809	-17.522	-5.82E-16	6.81477	0	0	0.000975618	4.39823	-22.8615	-0.597714	260.223	351.119	632.202	390.767	390.767	390.767	0.811647	-93.4427	-1.92012	413.276	363.911	230.787	186.06	186.06	186.06	-93.4406	-1.70279	0.75128	40.0759	0.583684	-0.117896	0.524157	0.328681	1.64645	-101.775	135.104	-6.48809	0	0	-0.119619
74	0	0.415082	0	0	0.416722	1.49449	-5.06602	-0.183985	0.0529192	-0.00964303	-20.149	-3.73E-15	7.99366	0	0	0.00307046	4.17817	-22.6629	-0.967602	260.924	350.352	631.629	390.548	390.548	390.548	0.578161	-92.4371	-2.32856	407.699	362.74	227.5	186.06	186.061	186.06	-92.4308	-1.81572	1.14663	39.7858	0.80561	0.236807	0.514721	0.344468	1.66237	-116.019	145.092	-4.98487	0	0	-0.136423
75	0	0.358758	0	0	0.360384	1.53509	-5.46974	-0.191494	0.053681	-0.00176471	-22.124	-4.80E-15	8.62465	0	0	0.00583987	3.96481	-22.4442	-1.32271	261.489	349.69	631.089	390.342	390.342	390.342	0.386511	-91.4917	-2.6886	402.029	361.833	224.46	186.06	186.06	186.061	-91.4817	-1.93168	1.48551	39.4765	1.01776	0.580778	0.494592	0.353293	1.6756	-122.036	151.029	-3.8632	0	0	-0.145699
76	0	0.360565	0	0	0.362475	1.57721	-5.88798	-0.195849	0.0518493	0.00317205	-23.4141	2.34E-15	8.69114	0	0	0.00888254	3.76163	-22.2026	-1.65793	261.889	349.156	630.576	390.151	390.151	390.151	0.238188	-90.6283	-2.98848	396.323	361.195	221.718	186.06	186.061	186.061	-90.6152	-2.04177	1.75938	39.145	1.21557	0.909234	0.466085	0.35489	1.68598	-121.222	152.794	-3.02616	0	0	-0.14777
77	0	0.426353	0	0	0.42897	1.62017	-6.31393	-0.197306	0.0478117	0.00582707	-24.0495	4.00E-15	8.25581	0	0	0.0117295	3.57167	-21.9354	-1.96835	262.095	348.771	630.085	389.974	389.974	389.974	0.130179	-89.8614	-3.22162	390.625	360.813	219.304	186.061	186.06	186.061	-89.8457	-2.13732	1.96601	38.7888	1.39489	1.21757	0.431749	0.34958	1.6935	-115.259	150.643	-2.36836	0	0	-0.143546
78	0	0.557206	0	0	0.561071	1.66289	-6.73677	-0.196203	0.0422056	0.00690027	-24.0959	-3.79E-15	7.43689	0	0	0.0140001	3.39735	-21.6403	-2.24937	262.083	348.55	629.613	389.814	389.814	389.814	0.0558557	-89.1986	-3.38606	384.966	360.662	217.229	186.06	186.06	186.06	-89.1808	-2.21067	2.10855	38.4058	1.55242	1.50137	0.394441	0.337845	1.69821	-106.023	145.035	-1.79446	0	0	-0.134481
79	0	0.749605	0	0	0.75546	1.70402	-7.14318	-0.193045	0.0356196	0.00689574	-23.6527	3.79E-16	6.36187	0	0	0.0154715	3.2405	-21.3157	-2.4968	261.829	348.504	629.154	389.671	389.67	389.67	0.00658921	-88.6407	-3.48347	379.366	360.709	215.486	186.06	186.06	186.06	-88.6218	-2.25573	2.19382	37.9946	1.6854	1.7566	0.356543	0.320452	1.70023	-95.0598	136.511	-1.23849	0	0	-0.122096
80	0	0.996404	0	0	1.00505	1.74211	-7.51895	-0.188352	0.028623	0.0062475	-22.831	3.32E-15	5.15655	0	0	0.0161021	3.10223	-20.9602	-2.70692	261.317	348.637	628.706	389.544	389.544	389.544	-0.0270416	-88.1839	-3.51832	373.836	360.916	214.054	186.06	186.06	186.06	-88.1644	-2.26839	2.2309	37.5544	1.79205	1.97945	0.320008	0.29845	1.69981	-83.6629	125.751	-0.675412	0	0	-0.107961
81	0	1.28769	0	0	1.29984	1.77576	-7.85038	-0.182684	0.0216493	0.00518919	-21.7495	5.24E-16	3.92538	0	0	0.0159919	2.98298	-20.5735	-2.8766	260.532	348.951	628.266	389.436	389.436	389.436	-0.0540375	-87.8199	-3.49714	368.379	361.242	212.902	186.06	186.06	186.06	-87.8004	-2.24664	2.22988	37.0851	1.8714	2.16663	0.286339	0.272784	1.69734	-72.7779	113.326	-0.0964698	0	0	-0.0934968
82	0	1.61174	0	0	1.62808	1.80374	-8.12554	-0.176501	0.0150786	0.00401618	-20.5158	-4.47E-15	2.75481	0	0	0.0153254	2.88253	-20.1557	-3.00338	259.464	349.439	627.833	389.346	389.346	389.346	-0.0823696	-87.5377	-3.4278	362.995	361.649	211.995	186.06	186.06	186.06	-87.5189	-2.19047	2.2009	36.5876	1.92334	2.31535	0.256703	0.244705	1.69306	-63.1683	99.9246	0.476695	0	0	-0.0800374
83	0	1.95623	0	0	1.97714	1.82507	-8.33497	-0.170243	0.00928146	0.00280294	-19.2306	-6.77E-16	1.71677	0	0	0.0143149	2.80013	-19.7077	-3.08559	258.11	350.092	627.406	389.276	389.276	389.276	-0.118402	-87.3249	-3.31884	357.68	362.101	211.293	186.061	186.061	186.06	-87.3072	-2.10165	2.15338	36.0633	1.94855	2.42343	0.231517	0.215478	1.68732	-55.1544	86.2438	1.00478	0	0	-0.0684464
84	0	2.30905	0	0	2.33454	1.83907	-8.47236	-0.164239	0.00447295	0.00165297	-17.9748	-8.48E-16	0.854836	0	0	0.0131369	2.73459	-19.231	-3.12237	256.469	350.896	626.987	389.225	389.225	389.225	-0.166577	-87.1685	-3.17888	352.427	362.569	210.758	186.06	186.06	186.06	-87.1522	-1.98331	2.09548	35.5142	1.94839	2.48946	0.210791	0.186281	1.6803	-48.8497	72.8785	1.4531	0	0	-0.0592276
85	0	2.6589	0	0	2.68869	1.84543	-8.53475	-0.158782	0.000729027	0.000602248	-16.8154	2.15E-15	0.186942	0	0	0.0119178	2.6844	-18.7276	-3.1139	254.545	351.834	626.576	389.195	389.195	389.195	-0.229363	-87.0558	-3.01602	347.229	363.028	210.352	186.061	186.06	186.06	-87.0412	-1.83957	2.03368	34.9429	1.92489	2.51294	0.194251	0.15811	1.6722	-44.1803	60.3079	1.79592	0	0	-0.0525226
86	0	2.99611	0	0	3.02958	1.84416	-8.52229	-0.154022	-0.00195622	-0.000376828	-15.7949	-4.15E-15	-0.287424	0	0	0.0107246	2.64798	-18.1999	-3.06136	252.348	352.889	626.174	389.187	389.187	389.187	-0.30751	-86.9753	-2.83745	342.081	363.462	210.041	186.06	186.06	186.06	-86.9625	-1.67506	1.97277	34.3524	1.88026	2.4944	0.181277	0.131866	1.66352	-40.8698	48.8939	2.01906	0	0	-0.0480678
87	0	3.31281	0	0	3.34909	1.83555	-8.43782	-0.150094	-0.00368532	-0.00132428	-14.943	-1.50E-15	-0.585738	0	0	0.0095859	2.62366	-17.6506	-2.96697	249.886	354.039	625.784	389.201	389.201	389.201	-0.400302	-86.9169	-2.64932	336.974	363.86	209.797	186.06	186.06	186.06	-86.906	-1.49451	1.91593	33.7456	1.81711	2.4354	0.171053	0.108103	1.65448	-38.558	38.8357	2.12445	0	0	-0.045367
88	0	3.6032	0	0	3.64125	1.82013	-8.28647	-0.146968	-0.0045652	-0.00223606	-14.2643	-2.80E-15	-0.731411	0	0	0.00849823	2.60991	-17.0822	-2.83407	247.172	355.267	625.406	389.24	389.24	389.24	-0.505988	-86.8724	-2.45653	331.903	364.215	209.597	186.06	186.06	186.06	-86.8636	-1.30249	1.86495	33.1256	1.73799	2.33869	0.162934	0.0872618	1.64526	-36.9393	30.2748	2.11939	0	0	-0.0439039
89	0	3.86344	0	0	3.90216	1.7986	-8.07499	-0.144643	-0.00475594	-0.00318829	-13.7576	3.81E-15	-0.756334	0	0	0.00745456	2.60534	-16.4975	-2.66692	244.221	356.552	625.041	389.303	389.303	389.303	-0.622039	-86.8354	-2.26273	326.862	364.527	209.422	186.06	186.061	186.06	-86.8287	-1.10312	1.82035	32.4955	1.64556	2.20796	0.156215	0.0694174	1.63614	-35.6698	23.1927	2.02059	0	0	-0.0430786
90	0	4.09154	0	0	4.12992	1.77179	-7.81122	-0.143025	-0.0045049	-0.00420075	-13.4067	2.59E-15	-0.701508	0	0	0.0064525	2.60879	-15.8989	-2.47055	241.047	357.877	624.689	389.391	389.391	389.391	-0.74555	-86.8012	-2.07049	321.844	364.798	209.26	186.06	186.061	186.06	-86.7967	-0.900027	1.78176	31.858	1.5422	2.04779	0.150293	0.0544389	1.62716	-34.4766	17.4369	1.85545	0	0	-0.042399
91	0	4.28729	0	0	4.32439	1.74055	-7.50354	-0.141993	-0.0039485	-0.00528628	-13.188	-8.95E-16	-0.596664	0	0	0.00549499	2.61927	-15.2887	-2.25055	237.664	359.227	624.35	389.504	389.504	389.504	-0.873516	-86.7668	-1.88146	316.844	365.034	209.101	186.06	186.06	186.06	-86.7646	-0.696211	1.74822	31.2155	1.4302	1.86339	0.144929	0.0422756	1.6186	-33.2277	12.9423	1.63697	0	0	-0.0415708
92	0	4.45175	0	0	4.48682	1.70575	-7.16031	-0.14145	-0.00331397	-0.00637623	-13.0772	-1.16E-15	-0.477045	0	0	0.00460013	2.63602	-14.6687	-2.01281	234.087	360.587	624.023	389.644	389.643	389.644	-1.00319	-86.7306	-1.6966	311.857	365.241	208.941	186.06	186.06	186.06	-86.7308	-0.494084	1.71852	30.5704	1.31142	1.66036	0.140073	0.0324782	1.61036	-31.9437	9.42246	1.39908	0	0	-0.0405722
93	0	4.5871	0	0	4.61954	1.66822	-6.78943	-0.141222	-0.00271665	-0.0075759	-13.0409	2.29E-15	-0.362853	0	0	0.00378228	2.65839	-14.0409	-1.76308	230.33	361.944	623.707	389.808	389.808	389.808	-1.13219	-86.6921	-1.51654	306.877	365.426	208.777	186.06	186.06	186.061	-86.6947	-0.295507	1.69149	29.9244	1.18764	1.4442	0.135352	0.0246935	1.6024	-30.4389	6.69477	1.15452	0	0	-0.039129
94	0	4.6961	0	0	4.72561	1.62869	-6.39831	-0.141222	-0.00220478	-0.00872774	-13.0548	1.58E-15	-0.263762	0	0	0.00305367	2.68589	-13.4067	-1.50686	226.406	363.29	623.401	389.997	389.997	389.997	-1.25865	-86.6512	-1.34157	301.899	365.595	208.609	186.06	186.06	186.06	-86.6563	-0.10185	1.66607	29.2793	1.06014	1.22028	0.131196	0.0186872	1.59474	-28.9903	4.6286	0.920688	0	0	-0.0376019
95	0	4.78215	0	0	4.80851	1.58786	-5.99357	-0.141295	-0.00185119	-0.0098363	-13.089	1.46E-15	-0.18795	0	0	0.00242312	2.71805	-12.7674	-1.24893	222.33	364.616	623.104	390.21	390.21	390.21	-1.38113	-86.6087	-1.1718	296.919	365.755	208.437	186.061	186.06	186.06	-86.6164	0.0859162	1.64141	28.6364	0.930126	0.993248	0.127608	0.0141384	1.58719	-27.6416	3.05116	0.710322	0	0	-0.036065
96	0	4.84859	0	0	4.87174	1.54629	-5.58098	-0.141383	-0.00166761	-0.010857	-13.1263	-3.27E-15	-0.135295	0	0	0.00189259	2.75446	-12.1242	-0.993318	218.113	365.914	622.814	390.446	390.446	390.446	-1.49862	-86.5654	-1.00727	291.931	365.909	208.263	186.06	186.06	186.06	-86.5756	0.267147	1.61683	27.997	0.798384	0.767058	0.124843	0.0107531	1.57957	-26.5539	1.81186	0.535602	0	0	-0.0347562
97	0	4.89869	0	0	4.91871	1.50449	-5.1655	-0.141417	-0.00163413	-0.011668	-13.1518	-3.36E-15	-0.101662	0	0	0.0014559	2.79474	-11.4783	-0.743051	213.771	367.18	622.529	390.704	390.704	390.704	-1.61036	-86.5219	-0.847919	286.932	366.061	208.089	186.06	186.06	186.06	-86.5345	0.441447	1.59181	27.3621	0.66571	0.54464	0.123167	0.00838049	1.57182	-25.9488	0.868849	0.398625	0	0	-0.0339658
98	0	4.93547	0	0	4.95252	1.46285	-4.75102	-0.14136	-0.00171442	-0.012353	-13.1574	-9.34E-16	-0.0810555	0	0	0.00110311	2.83847	-10.8308	-0.500129	209.317	368.41	622.248	390.982	390.982	390.982	-1.7159	-86.4787	-0.693552	281.917	366.214	207.914	186.06	186.06	186.06	-86.4937	0.608624	1.56591	26.7329	0.532607	0.327949	0.122315	0.00682175	1.56404	-25.7343	0.140226	0.296802	0	0	-0.0335774
99	0	4.96155	0	0	4.97586	1.42168	-4.34077	-0.141228	-0.00190352	-0.0128219	-13.1449	1.45E-15	-0.0711555	0	0	0.000825646	2.8853	-10.1831	-0.265671	204.766	369.6	621.969	391.279	391.279	391.279	-1.81483	-86.436	-0.543923	276.886	366.37	207.74	186.06	186.06	186.06	-86.4533	0.768631	1.5387	26.1103	0.399374	0.118046	0.122273	0.00594129	1.55611	-25.9899	-0.456917	0.232351	0	0	-0.0336975
100	0	4.97928	0	0	4.99109	1.38123	-3.93717	-0.141027	-0.00211272	-0.0131496	-13.118	-3.72E-15	-0.063452	0	0	0.000609265	2.93483	-9.53622	-0.0399426	200.132	370.749	621.69	391.594	391.594	391.594	-1.90687	-86.3937	-0.398653	271.834	366.53	207.565	186.06	186.061	186.06	-86.4132	0.921516	1.50974	25.4956	0.266331	-0.0848505	0.122718	0.0058218	1.54825	-26.577	-0.843245	0.187278	0	0	-0.034107
101	0	4.99064	0	0	5.00021	1.34167	-3.54216	-0.140829	-0.00239046	-0.0133311	-13.0898	-1.29E-15	-0.0638032	0	0	0.000454029	2.98674	-8.89154	0.177353	195.43	371.856	621.41	391.924	391.924	391.924	-1.99172	-86.3515	-0.257284	266.762	366.695	207.388	186.06	186.06	186.06	-86.3732	1.06741	1.47854	24.8896	0.133638	-0.281098	0.123361	0.00617928	1.54067	-27.4033	-1.17338	0.162231	0	0	-0.034712
102	0	4.99742	0	0	5.00504	1.30315	-3.15719	-0.140653	-0.00264335	-0.0134119	-13.0692	-3.04E-15	-0.0666827	0	0	0.000352269	3.04068	-8.25033	0.386891	190.674	372.919	621.126	392.268	392.268	392.268	-2.06915	-86.3091	-0.119318	261.668	366.867	207.209	186.06	186.061	186.06	-86.3327	1.20647	1.44464	24.2936	0.00150787	-0.471429	0.123826	0.00698731	1.53348	-28.3039	-1.40251	0.142132	0	0	-0.0352846
103	0	5.00148	0	0	5.00741	1.26578	-2.78338	-0.140576	-0.00299388	-0.0134258	-13.0695	3.56E-15	-0.0882916	0	0	0.000317095	3.09634	-7.61383	0.589497	185.879	373.939	620.837	392.624	392.624	392.624	-2.13889	-86.2663	0.0157338	256.553	367.045	207.026	186.06	186.06	186.061	-86.2917	1.33888	1.40756	23.7084	-0.129883	-0.656735	0.123715	0.00801187	1.52679	-29.0958	-1.67616	0.120809	0	0	-0.0356412
104	0	5.0047	0	0	5.00918	1.22962	-2.42153	-0.140603	-0.00340313	-0.0134659	-13.0949	-1.27E-15	-0.129456	0	0	0.000351058	3.15344	-6.98319	0.785903	181.058	374.914	620.541	392.987	392.987	392.987	-2.20088	-86.223	0.148259	251.417	367.23	206.839	186.06	186.06	186.06	-86.25	1.46485	1.36701	23.135	-0.260459	-0.837788	0.122685	0.00933863	1.52101	-29.5683	-1.97283	0.0844613	0	0	-0.0355427
105	0	5.00918	0	0	5.01247	1.19475	-2.07232	-0.140771	-0.00394192	-0.013487	-13.1483	-3.65E-15	-0.200479	0	0	0.000464613	3.21167	-6.35947	0.976596	176.223	375.845	620.236	393.357	393.357	393.357	-2.25525	-86.1797	0.278464	246.259	367.421	206.649	186.061	186.06	186.061	-86.2081	1.58458	1.32292	22.5742	-0.390021	-1.01512	0.120681	0.0108111	1.51623	-29.6895	-2.37996	0.0307288	0	0	-0.03501
106	0	5.01725	0	0	5.01955	1.16118	-1.73605	-0.141016	-0.00462798	-0.013561	-13.2193	9.65E-17	-0.303759	0	0	0.000660696	3.27075	-5.74354	1.16175	171.386	376.732	619.921	393.728	393.728	393.728	-2.30235	-86.1371	0.406294	241.082	367.616	206.456	186.06	186.061	186.061	-86.1666	1.6983	1.27557	22.0265	-0.518265	-1.18896	0.117446	0.0122995	1.51236	-29.2895	-2.9251	-0.0494684	0	0	-0.0339031
107	0	5.03131	0	0	5.03283	1.12892	-1.41279	-0.141327	-0.0054134	-0.0136464	-13.299	2.41E-15	-0.431677	0	0	0.000932007	3.33036	-5.1361	1.34102	166.555	377.574	619.594	394.1	394.1	394.1	-2.34296	-86.0962	0.531366	235.884	367.814	206.263	186.06	186.061	186.06	-86.1268	1.80621	1.22565	21.4923	-0.644992	-1.359	0.113207	0.0138948	1.50968	-28.4286	-3.55609	-0.153713	0	0	-0.0323286
108	0	5.05363	0	0	5.05457	1.09796	-1.10243	-0.141606	-0.00629472	-0.0137546	-13.3696	2.27E-15	-0.577834	0	0	0.00126739	3.39018	-4.53769	1.51376	161.741	378.372	619.255	394.467	394.467	394.467	-2.37802	-86.058	0.653021	230.668	368.011	206.072	186.06	186.06	186.06	-86.0895	1.9085	1.17417	20.9717	-0.769902	-1.52458	0.107982	0.0156184	1.50796	-27.0819	-4.25455	-0.279278	0	0	-0.0303046
109	0	5.08626	0	0	5.08675	1.06827	-0.804783	-0.141839	-0.00712812	-0.0138431	-13.4214	3.52E-15	-0.71934	0	0	0.00164098	3.44984	-3.94862	1.67891	156.949	379.125	618.903	394.827	394.827	394.827	-2.40872	-86.0237	0.770399	225.433	368.203	205.885	186.06	186.06	186.06	-86.0558	2.0053	1.12245	20.4646	-0.892717	-1.68468	0.101973	0.0177051	1.50724	-25.3226	-4.84963	-0.417955	0	0	-0.027907
110	0	5.13067	0	0	5.13087	1.03985	-0.519831	-0.141969	-0.00790894	-0.0139589	-13.4428	-3.52E-15	-0.846081	0	0	0.00203186	3.50895	-3.36907	1.83517	152.188	379.833	618.538	395.178	395.178	395.178	-2.43616	-85.9937	0.88263	220.179	368.387	205.703	186.06	186.06	186.06	-86.0264	2.09673	1.0717	19.9706	-1.01302	-1.83797	0.0953283	0.0200507	1.50747	-23.1611	-5.35758	-0.560021	0	0	-0.0251885
111	0	5.18787	0	0	5.18792	1.01273	-0.247865	-0.142015	-0.00854062	-0.0140269	-13.4324	1.56E-15	-0.940145	0	0	0.00241312	3.5671	-2.79903	1.98112	147.461	380.497	618.159	395.516	395.516	395.516	-2.46131	-85.9683	0.988943	214.908	368.558	205.528	186.06	186.061	186.06	-86.0015	2.18285	1.02305	19.489	-1.13063	-1.983	0.0884119	0.0229803	1.50873	-20.7701	-5.60219	-0.693846	0	0	-0.0223002
112	0	5.25833	0	0	5.25832	0.986971	0.0105106	-0.141932	-0.00896657	-0.0140951	-13.3856	2.87E-15	-0.989913	0	0	0.00276203	3.62386	-2.23841	2.11533	142.775	381.116	617.768	395.84	395.84	395.84	-2.48482	-85.9473	1.08878	209.619	368.715	205.361	186.06	186.061	186.06	-85.9809	2.26372	0.977258	19.019	-1.24514	-2.11831	0.0812785	0.0263992	1.51056	-18.1516	-5.55978	-0.811595	0	0	-0.0192535
113	0	5.34189	0	0	5.34194	0.962676	0.254157	-0.141753	-0.00917601	-0.014115	-13.3083	-9.46E-17	-0.992916	0	0	0.00306451	3.67879	-1.68697	2.23653	138.132	381.691	617.364	396.148	396.148	396.148	-2.50695	-85.93	1.18203	204.311	368.856	205.199	186.06	186.061	186.06	-85.964	2.33937	0.934559	18.5597	-1.35633	-2.24256	0.0742419	0.0303395	1.51315	-15.4524	-5.18869	-0.907138	0	0	-0.0161855
114	0	5.43796	0	0	5.43817	0.939999	0.481568	-0.141488	-0.0091373	-0.0141423	-13.2071	9.21E-16	-0.948973	0	0	0.00331247	3.73151	-1.14445	2.3437	133.537	382.223	616.948	396.439	396.439	396.439	-2.52746	-85.9152	1.26896	198.985	368.981	205.042	186.061	186.06	186.06	-85.9496	2.40984	0.89466	18.1098	-1.46401	-2.35468	0.0673079	0.0348629	1.51631	-12.6807	-4.42358	-0.984373	0	0	-0.0130868
115	0	5.5456	0	0	5.54601	0.919128	0.69086	-0.141224	-0.00890093	-0.0140968	-13.0973	3.79E-15	-0.870081	0	0	0.00351152	3.78163	-0.610532	2.43616	128.994	382.713	616.521	396.712	396.712	396.712	-2.54571	-85.9015	1.35024	193.64	369.092	204.887	186.06	186.061	186.06	-85.9362	2.47517	0.856759	17.6681	-1.56797	-2.4539	0.0607255	0.0399087	1.51991	-10.0111	-3.26715	-1.04488	0	0	-0.0101132
116	0	5.66364	0	0	5.6643	0.90025	0.880146	-0.140961	-0.00852412	-0.0140377	-12.9863	1.52E-15	-0.771618	0	0	0.00367151	3.82885	-0.084886	2.5136	124.505	383.162	616.085	396.967	396.967	396.967	-2.56082	-85.8873	1.4268	188.276	369.191	204.733	186.06	186.06	186.06	-85.9221	2.53542	0.819719	17.2332	-1.66816	-2.53982	0.054409	0.045249	1.52367	-7.41554	-1.81816	-1.09929	0	0	-0.00725072
117	0	5.79089	0	0	5.79187	0.88354	1.04768	-0.140753	-0.00807394	-0.0139205	-12.8863	-1.44E-15	-0.670239	0	0	0.00380687	3.87293	0.432797	2.57609	120.075	383.572	615.64	397.205	397.205	397.205	-2.57181	-85.8708	1.49964	182.891	369.282	204.576	186.06	186.06	186.06	-85.9058	2.59066	0.782305	16.8038	-1.76463	-2.61244	0.0484992	0.05084	1.52755	-5.0085	-0.101485	-1.15616	0	0	-0.00459202
118	0	5.92639	0	0	5.92769	0.869128	1.19216	-0.140588	-0.00760019	-0.0137555	-12.8013	-2.93E-15	-0.579935	0	0	0.00392944	3.9137	0.942802	2.62408	115.707	383.946	615.187	397.426	397.426	397.426	-2.5778	-85.8507	1.56972	177.487	369.367	204.414	186.06	186.06	186.06	-85.8856	2.64099	0.743383	16.3787	-1.8574	-2.67209	0.042996	0.0562968	1.53134	-2.81589	1.72031	-1.2213	0	0	-0.00217812
119	0	6.06928	0	0	6.07087	0.857079	1.31294	-0.14049	-0.00720623	-0.0135413	-12.737	-2.65E-16	-0.516788	0	0	0.00405127	3.95105	1.44537	2.65836	111.404	384.284	614.727	397.632	397.632	397.632	-2.57815	-85.8258	1.63777	172.065	369.451	204.246	186.06	186.06	186.06	-85.8604	2.68648	0.702099	15.9564	-1.94658	-2.71948	0.0378408	0.0612263	1.53497	-0.845351	3.45144	-1.30075	0	0	-3.96E-05
120	0	6.21891	0	0	6.22078	0.84739	1.41005	-0.140461	-0.00691694	-0.0132658	-12.6954	9.34E-16	-0.48588	0	0	0.0041789	3.98491	1.94068	2.67994	107.17	384.59	614.26	397.824	397.824	397.824	-2.57252	-85.7949	1.70421	166.623	369.535	204.071	186.06	186.06	186.06	-85.8291	2.72721	0.658	15.5361	-2.0323	-2.75553	0.0331083	0.0652842	1.53833	0.848706	4.94985	-1.39341	0	0	0.00176625
121	0	6.37497	0	0	6.37712	0.839978	1.48433	-0.140512	-0.00678877	-0.0129189	-12.6766	-2.91E-15	-0.49163	0	0	0.00431721	4.01524	2.42884	2.69008	103.01	384.864	613.786	398.004	398.004	398.004	-2.56091	-85.7575	1.7691	161.166	369.622	203.887	186.06	186.06	186.06	-85.7911	2.76326	0.611062	15.1166	-2.11462	-2.78141	0.0287712	0.0681602	1.5414	2.26939	6.06363	-1.49842	0	0	0.00322799
122	0	6.53747	0	0	6.53984	0.834685	1.53738	-0.140614	-0.00678597	-0.0125514	-12.6757	-1.27E-15	-0.525589	0	0	0.00446708	4.04199	2.9099	2.69017	98.9271	385.108	613.307	398.174	398.174	398.174	-2.54371	-85.7133	1.83216	155.693	369.712	203.695	186.061	186.06	186.061	-85.7461	2.79466	0.561724	14.6973	-2.19374	-2.79843	0.0246175	0.0697693	1.54421	3.51883	6.74844	-1.613	0	0	0.00444055
123	0	6.70661	0	0	6.70914	0.831302	1.57128	-0.140758	-0.00692076	-0.0121528	-12.6884	5.25E-16	-0.581226	0	0	0.00462969	4.06514	3.38382	2.68164	94.926	385.321	612.82	398.335	398.335	398.335	-2.52148	-85.6622	1.89277	150.209	369.805	203.495	186.06	186.061	186.06	-85.6941	2.8214	0.510748	14.2777	-2.2696	-2.80796	0.020567	0.0698114	1.54654	4.6311	6.88987	-1.72887	0	0	0.00542169
124	0	6.8827	0	0	6.88536	0.829586	1.58848	-0.140899	-0.00712232	-0.0117628	-12.7073	2.76E-15	-0.642416	0	0	0.00480439	4.08461	3.8505	2.66595	91.0111	385.504	612.327	398.489	398.489	398.489	-2.49494	-85.6042	1.95017	144.715	369.901	203.287	186.061	186.06	186.06	-85.6351	2.8434	0.459067	13.8573	-2.34227	-2.81134	0.016485	0.0684118	1.54864	5.70432	6.55335	-1.83937	0	0	0.00627787
125	0	7.06621	0	0	7.06895	0.82928	1.59155	-0.141049	-0.00731453	-0.0114166	-12.7306	-1.18E-15	-0.692364	0	0	0.00499291	4.1003	4.30983	2.6445	87.1869	385.654	611.826	398.637	398.637	398.637	-2.46477	-85.5396	2.00353	139.214	369.997	203.073	186.06	186.06	186.06	-85.5694	2.86052	0.407646	13.4362	-2.41165	-2.80993	0.0121562	0.0655736	1.55043	6.85413	5.77266	-1.93513	0	0	0.00712295
126	0	7.25756	0	0	7.26035	0.830158	1.58275	-0.141188	-0.00750237	-0.0111013	-12.7545	-1.44E-15	-0.723984	0	0	0.0051963	4.11211	4.76163	2.61859	83.4577	385.771	611.316	398.78	398.78	398.779	-2.43134	-85.4686	2.05213	133.71	370.092	202.852	186.06	186.06	186.06	-85.4972	2.87253	0.357156	13.0145	-2.47757	-2.80495	0.00756281	0.0611815	1.55195	8.11389	4.52171	-2.00835	0	0	0.0079866
127	0	7.45719	0	0	7.46	0.832018	1.56411	-0.141346	-0.00759769	-0.0108653	-12.781	-6.95E-16	-0.723757	0	0	0.00541744	4.11988	5.20574	2.58947	79.8277	385.851	610.797	398.918	398.918	398.918	-2.39471	-85.3913	2.0954	128.205	370.186	202.627	186.06	186.06	186.06	-85.4187	2.87912	0.307969	12.5926	-2.5399	-2.79756	0.00248756	0.0554321	1.55344	9.61428	2.90284	-2.05419	0	0	0.00900588
128	0	7.66561	0	0	7.6684	0.834718	1.53705	-0.141496	-0.00766817	-0.0107252	-12.8058	-3.68E-15	-0.696563	0	0	0.00565541	4.12349	5.64201	2.55825	76.3008	385.89	610.268	399.053	399.053	399.053	-2.35445	-85.308	2.13316	122.7	370.279	202.397	186.06	186.061	186.06	-85.3341	2.87987	0.259914	12.1709	-2.59845	-2.78881	-0.00327328	0.048447	1.55504	11.4627	0.939895	-2.07815	0	0	0.0102826
129	0	7.8833	0	0	7.88602	0.838161	1.50255	-0.141649	-0.00765694	-0.0106968	-12.828	3.66E-15	-0.638566	0	0	0.00590968	4.1228	6.07033	2.52591	72.8802	385.885	609.728	399.185	399.185	399.185	-2.30975	-85.2189	2.16542	117.197	370.371	202.164	186.06	186.06	186.06	-85.2436	2.87429	0.212393	11.75	-2.65296	-2.7796	-0.00971816	0.0403452	1.55667	13.6922	-1.28973	-2.07939	0	0	0.011859
130	0	8.11067	0	0	8.11333	0.842307	1.461	-0.141781	-0.00766251	-0.0107513	-12.8421	3.71E-15	-0.563141	0	0	0.00617454	4.11768	6.49065	2.4933	69.569	385.83	609.178	399.314	399.314	399.314	-2.25934	-85.1241	2.19256	111.698	370.461	201.929	186.06	186.06	186.06	-85.1474	2.86187	0.164324	11.3308	-2.70328	-2.77072	-0.0168101	0.0312206	1.55866	16.3013	-3.79143	-2.06574	0	0	0.0137301
131	0	8.34809	0	0	8.35065	0.84715	1.41246	-0.141916	-0.00764599	-0.0109358	-12.8464	3.63E-15	-0.472485	0	0	0.00644442	4.10807	6.90302	2.46124	66.3693	385.721	608.615	399.44	399.44	399.44	-2.2017	-85.0237	2.21518	106.204	370.553	201.692	186.061	186.06	186.06	-85.0454	2.84207	0.114295	10.9138	-2.74919	-2.76289	-0.0246719	0.0213236	1.56119	19.3612	-6.44688	-2.04524	0	0	0.0159686
132	0	8.59572	0	0	8.59814	0.852722	1.35661	-0.142031	-0.00767528	-0.0111788	-12.8347	-3.20E-15	-0.379784	0	0	0.00670788	4.09396	7.30754	2.43033	63.2829	385.552	608.041	399.564	399.564	399.564	-2.13515	-84.9177	2.23403	100.713	370.645	201.455	186.06	186.06	186.06	-84.9376	2.81437	0.06067	10.4999	-2.79063	-2.75668	-0.0330056	0.0109031	1.5644	22.7365	-9.20125	-2.02319	0	0	0.0184528
133	0	8.8534	0	0	8.85566	0.859065	1.29303	-0.142164	-0.0077571	-0.011526	-12.8064	2.75E-15	-0.293169	0	0	0.00695483	4.0754	7.70437	2.40118	60.3109	385.318	607.456	399.686	399.686	399.686	-2.05792	-84.8057	2.25	95.2266	370.74	201.217	186.06	186.061	186.06	-84.8236	2.7783	0.00170697	10.0896	-2.8275	-2.75264	-0.0417392	0.000305243	1.56853	26.4189	-11.9273	-2.01134	0	0	0.0211746
134	0	9.12063	0	0	9.12272	0.86623	1.22121	-0.142347	-0.00788273	-0.011928	-12.7609	-4.37E-16	-0.219013	0	0	0.0071736	4.0526	8.09377	2.37433	57.4544	385.015	606.86	399.808	399.808	399.808	-1.96837	-84.6869	2.26397	89.7432	370.837	200.98	186.06	186.06	186.06	-84.7028	2.73347	-0.0642672	9.68347	-2.85999	-2.75126	-0.0506587	-0.0100899	1.57394	30.2857	-14.5209	-2.01325	0	0	0.0240202
135	0	9.39662	0	0	9.39849	0.874268	1.14063	-0.142583	-0.00810339	-0.012414	-12.6953	2.33E-15	-0.169776	0	0	0.00734904	4.02582	8.47596	2.35027	54.714	384.638	606.255	399.93	399.93	399.93	-1.865	-84.5605	2.27686	84.2619	370.937	200.743	186.06	186.06	186.06	-84.5739	2.67959	-0.138854	9.28208	-2.8882	-2.75301	-0.0594868	-0.0198474	1.58066	34.2245	-16.8378	-2.04298	0	0	0.0268861
136	0	9.6801	0	0	9.68174	0.883215	1.05094	-0.142898	-0.00838039	-0.0129322	-12.6087	2.36E-15	-0.1483	0	0	0.00746817	3.99549	8.85117	2.32946	52.0907	384.185	605.642	400.054	400.054	400.054	-1.74668	-84.4248	2.28943	78.7814	371.039	200.508	186.06	186.06	186.06	-84.4357	2.61656	-0.223281	8.88586	-2.91256	-2.75835	-0.0678325	-0.0286442	1.58885	38.0329	-18.7881	-2.10115	0	0	0.0295868
137	0	9.96942	0	0	9.97083	0.893078	0.952054	-0.143296	-0.00872519	-0.0135538	-12.4998	-3.80E-15	-0.160981	0	0	0.00751707	3.96217	9.21953	2.31243	49.5859	383.652	605.023	400.182	400.182	400.182	-1.61272	-84.278	2.30223	73.3002	371.14	200.275	186.06	186.06	186.06	-84.2861	2.54437	-0.318397	8.49509	-2.93352	-2.76779	-0.0756142	-0.0361171	1.5987	41.6692	-20.264	-2.20086	0	0	0.0320719
138	0	10.2626	0	0	10.2637	0.903851	0.844042	-0.143777	-0.00905595	-0.0141997	-12.3668	1.51E-15	-0.203621	0	0	0.00748461	3.92649	9.58102	2.2996	47.202	383.038	604.402	400.316	400.316	400.316	-1.46294	-84.1176	2.31557	67.8165	371.24	200.044	186.06	186.06	186.061	-84.1228	2.46321	-0.424531	8.11019	-2.95169	-2.78178	-0.0823328	-0.0418234	1.61014	44.848	-21.0789	-2.33852	0	0	0.0341014
139	0	10.5572	0	0	10.558	0.915493	0.727312	-0.144344	-0.00932758	-0.0149218	-12.2096	-2.63E-15	-0.272774	0	0	0.00736281	3.88921	9.93542	2.29145	44.9423	382.344	603.78	400.459	400.459	400.459	-1.29772	-83.9405	2.32939	62.3285	371.334	199.817	186.061	186.061	186.06	-83.9429	2.37335	-0.541415	7.73154	-2.96779	-2.80087	-0.0877926	-0.0454649	1.62318	47.4695	-21.1321	-2.51798	0	0	0.0355838
140	0	10.8504	0	0	10.851	0.927943	0.602467	-0.145022	-0.00947825	-0.0156587	-12.031	2.99E-15	-0.361046	0	0	0.00714882	3.85115	10.2822	2.2884	42.8122	381.569	603.162	400.612	400.612	400.612	-1.11803	-83.7433	2.34322	56.8346	371.421	199.593	186.06	186.061	186.06	-83.7428	2.2752	-0.668156	7.35969	-2.98263	-2.8255	-0.0915625	-0.0468731	1.63779	49.2803	-20.3745	-2.73033	0	0	0.036315
141	0	11.1392	0	0	11.1396	0.94113	0.470231	-0.1458	-0.00940829	-0.0164026	-11.8321	7.85E-16	-0.456017	0	0	0.00684299	3.81313	10.6205	2.29082	40.8187	380.717	602.552	400.779	400.779	400.779	-0.925299	-83.5217	2.35622	51.3328	371.495	199.375	186.061	186.061	186.06	-83.5187	2.16919	-0.803318	6.99532	-2.99704	-2.85609	-0.0934881	-0.045681	1.65383	50.1494	-18.6409	-2.97126	0	0	0.0362108
142	0	11.4203	0	0	11.4205	0.954985	0.331282	-0.146735	-0.00908514	-0.0171746	-11.622	-1.09E-15	-0.551104	0	0	0.00645176	3.77601	10.9491	2.29898	38.9711	379.789	601.953	400.961	400.961	400.961	-0.721374	-83.2712	2.36722	45.8218	371.557	199.164	186.06	186.06	186.06	-83.2659	2.05583	-0.94501	6.63933	-3.01194	-2.89301	-0.0935794	-0.041935	1.67125	50.0253	-15.989	-3.23612	0	0	0.0352533
143	0	11.6902	0	0	11.6903	0.969468	0.186045	-0.147811	-0.00851025	-0.0178668	-11.4041	-7.43E-16	-0.642901	0	0	0.0059795	3.74058	11.2662	2.31294	37.2808	378.791	601.37	401.16	401.16	401.16	-0.508461	-82.9868	2.37479	40.3004	371.603	198.96	186.06	186.06	186.06	-82.9796	1.93562	-1.09095	6.29302	-3.02818	-2.93636	-0.0914119	-0.0357275	1.68967	48.6448	-12.4899	-3.51309	0	0	0.0332977
144	0	11.9452	0	0	11.9452	0.984556	0.0347233	-0.149077	-0.00768022	-0.0185427	-11.1884	1.10E-15	-0.728899	0	0	0.00543561	3.70757	11.5698	2.33259	35.7616	377.726	600.807	401.377	401.377	401.377	-0.288942	-82.663	2.37728	34.768	371.633	198.766	186.06	186.06	186.06	-82.6543	1.8091	-1.23864	5.95798	-3.04659	-2.98607	-0.0871229	-0.0271404	1.70899	46.0558	-8.20216	-3.80391	0	0	0.030463
145	0	12.1817	0	0	12.1817	1.00026	-0.122803	-0.150483	-0.00671302	-0.0191222	-10.9748	-3.39E-15	-0.817839	0	0	0.00482104	3.67757	11.8572	2.35753	34.4297	376.602	600.268	401.614	401.614	401.614	-0.0655145	-82.2942	2.37285	29.2249	371.647	198.584	186.06	186.06	186.06	-82.2846	1.6768	-1.38527	5.63612	-3.06795	-3.04176	-0.0807312	-0.0165365	1.72866	42.1786	-3.35247	-4.10408	0	0	0.0268023
146	0	12.3961	0	0	12.3963	1.01662	-0.286847	-0.152006	-0.00558056	-0.0196549	-10.7636	3.89E-15	-0.904059	0	0	0.00414161	3.65103	12.1255	2.38707	33.3032	375.423	599.755	401.869	401.869	401.869	0.158854	-81.8746	2.35948	23.6722	371.647	198.419	186.06	186.06	186.06	-81.8645	1.53934	-1.52777	5.32979	-3.09289	-3.10273	-0.0724515	-0.00413904	1.74831	37.0986	1.96978	-4.41002	0	0	0.0225355
147	0	12.5848	0	0	12.5852	1.03369	-0.458047	-0.153559	-0.0043838	-0.0200327	-10.5469	3.42E-15	-0.99365	0	0	0.00339498	3.62828	12.3712	2.42006	32.4018	374.196	599.273	402.143	402.143	402.143	0.380936	-81.3983	2.33508	18.112	371.632	198.273	186.06	186.06	186.06	-81.3885	1.39735	-1.66288	5.04184	-3.12202	-3.16776	-0.0620874	0.00978912	1.76741	30.7032	7.60359	-4.71491	0	0	0.0177985
148	0	12.744	0	0	12.7448	1.05154	-0.63704	-0.155065	-0.00316925	-0.0203384	-10.3146	-2.01E-15	-1.08564	0	0	0.00257983	3.60941	12.5908	2.45511	31.7466	372.929	598.824	402.434	402.434	402.434	0.597282	-80.8596	2.29746	12.5477	371.605	198.151	186.06	186.061	186.06	-80.8506	1.2515	-1.78713	4.77536	-3.15565	-3.23535	-0.0499452	0.0247659	1.78532	23.1727	13.358	-5.01555	0	0	0.012955
149	0	12.8701	0	0	12.8714	1.07025	-0.824607	-0.156425	-0.00196273	-0.0204653	-10.0533	-2.80E-15	-1.17611	0	0	0.00169575	3.59443	12.78	2.49044	31.3597	371.628	598.41	402.74	402.74	402.74	0.804253	-80.2526	2.24449	6.98395	371.567	198.056	186.06	186.06	186.06	-80.2448	1.10254	-1.89699	4.53383	-3.19414	-3.30352	-0.0360887	0.0403908	1.8014	14.5013	19.0573	-5.29674	0	0	0.0083076
150	0	12.9585	0	0	12.9606	1.08989	-1.02153	-0.157592	-0.000841817	-0.0205274	-9.75328	-2.59E-15	-1.26533	0	0	0.000743256	3.58318	12.935	2.52409	31.2634	370.302	598.032	403.058	403.058	403.058	0.998234	-79.5708	2.1742	1.42637	371.519	197.99	186.061	186.06	186.06	-79.5648	0.951204	-1.98904	4.321	-3.23773	-3.37009	-0.0210365	0.0564412	1.81544	4.99434	24.5949	-5.55839	0	0	0.00435176
151	0	13.0042	0	0	13.0073	1.11054	-1.22854	-0.158501	0.000159745	-0.0204532	-9.40352	-4.34E-15	-1.34756	0	0	-0.000271193	3.57539	13.0513	2.55383	31.4796	368.957	597.69	403.385	403.385	403.385	1.17556	-78.8078	2.08476	-4.11834	371.462	197.956	186.06	186.06	186.06	-78.8039	0.798231	-2.05989	4.14091	-3.28647	-3.43247	-0.00480812	0.0724075	1.82691	-5.30083	29.757	-5.77954	0	0	0.00145851
152	0	13.0014	0	0	13.0056	1.13227	-1.44633	-0.159137	0.00101874	-0.0203315	-8.99881	3.49E-15	-1.41603	0	0	-0.00133451	3.57066	13.125	2.57738	32.0292	367.603	597.383	403.717	403.717	403.717	1.33281	-77.9566	1.97467	-9.6426	371.397	197.953	186.06	186.061	186.06	-77.955	0.6443	-2.1065	3.99768	-3.34029	-3.48799	0.0122158	0.0879224	1.83541	-16.126	34.4242	-5.94795	0	0	8.88E-05
153	0	12.9431	0	0	12.9488	1.15513	-1.6754	-0.159483	0.00168933	-0.0202202	-8.53544	-1.46E-15	-1.46588	0	0	-0.00242733	3.56857	13.152	2.59249	32.9317	366.245	597.11	404.05	404.05	404.05	1.46686	-77.0095	1.84277	-15.1384	371.323	197.979	186.061	186.06	186.061	-77.0104	0.489948	-2.12627	3.89548	-3.39894	-3.53388	0.0295083	0.102621	1.84087	-27.1691	38.4577	-6.04689	0	0	0.000653001
154	0	12.8213	0	0	12.8286	1.17917	-1.91633	-0.159546	0.00215621	-0.0202186	-8.0162	2.80E-15	-1.48988	0	0	-0.00352126	3.56866	13.1285	2.59704	34.2042	364.891	596.869	404.382	404.382	404.382	1.57524	-75.9585	1.68838	-20.5974	371.24	198.031	186.061	186.06	186.06	-75.9617	0.335544	-2.11726	3.83844	-3.4622	-3.56746	0.0465928	0.116208	1.84318	-38.1298	41.7276	-6.05366	0	0	0.00345235
155	0	12.6265	0	0	12.6357	1.20447	-2.16971	-0.159335	0.00236721	-0.0203872	-7.44934	-3.03E-15	-1.48574	0	0	-0.00458389	3.57051	13.0512	2.58909	35.861	363.549	596.657	404.707	404.707	404.707	1.65618	-74.7946	1.5113	-26.0122	371.149	198.104	186.06	186.06	186.06	-74.8	0.181163	-2.07835	3.83067	-3.5297	-3.58613	0.0632082	0.128504	1.84244	-48.7867	44.1631	-5.94612	0	0	0.00866703
156	0	12.348	0	0	12.3593	1.23108	-2.43617	-0.158858	0.00237288	-0.0209305	-6.85136	-3.15E-15	-1.44286	0	0	-0.00557617	3.57376	12.917	2.56712	37.9131	362.225	596.472	405.024	405.024	405.024	1.7088	-73.5084	1.31188	-31.3757	371.047	198.193	186.061	186.06	186.061	-73.5159	0.0265297	-2.00938	3.87598	-3.60087	-3.58767	0.0787158	0.139434	1.83866	-58.7313	45.7977	-5.70851	0	0	0.0163218
157	0	11.9739	0	0	11.9876	1.25909	-2.71649	-0.158177	0.00220097	-0.0218866	-6.25499	-2.62E-15	-1.35442	0	0	-0.00647412	3.57811	12.7237	2.52997	40.3675	360.927	596.31	405.33	405.33	405.33	1.73332	-72.0902	1.09089	-36.6828	370.934	198.29	186.061	186.061	186.06	-72.0994	-0.129126	-1.91122	3.97781	-3.67524	-3.57017	0.0927903	0.149007	1.83202	-67.7866	46.6733	-5.32127	0	0	0.0262599
158	0	11.4918	0	0	11.5079	1.28858	-3.01152	-0.157342	0.00191848	-0.0234694	-5.70553	-2.50E-15	-1.21281	0	0	-0.00728366	3.58344	12.4694	2.47707	43.2273	359.659	596.168	405.621	405.621	405.621	1.73116	-70.53	0.84944	-41.9301	370.808	198.39	186.06	186.06	186.06	-70.5406	-0.287173	-1.78592	4.13922	-3.75206	-3.53227	0.104907	0.15709	1.82274	-75.6194	46.836	-4.7754	0	0	0.0381011
159	0	10.8885	0	0	10.9071	1.31969	-3.3225	-0.15653	0.00170574	-0.0257127	-5.27627	-1.16E-15	-1.00389	0	0	-0.00808368	3.58972	12.1532	2.40838	46.4906	358.428	596.046	405.896	405.896	405.896	1.70511	-68.8187	0.588889	-47.1163	370.669	198.487	186.06	186.061	186.06	-68.8304	-0.449702	-1.63679	4.36265	-3.83066	-3.47313	0.115003	0.163978	1.81101	-82.2152	46.5353	-4.0784	0	0	0.0514118
160	0	10.1521	0	0	10.173	1.35255	-3.65079	-0.155957	0.00154553	-0.0287148	-5.06078	1.22E-15	-0.736178	0	0	-0.00908088	3.59704	11.7745	2.32451	50.1513	357.24	595.942	406.155	406.155	406.155	1.65941	-66.9485	0.310666	-52.2419	370.517	198.581	186.061	186.061	186.06	-66.9609	-0.619626	-1.46847	4.64987	-3.91025	-3.39261	0.122791	0.169681	1.79743	-87.4721	45.8219	-3.24274	0	0	0.0655931
161	0	9.27222	0	0	9.29504	1.38732	-3.99798	-0.155979	0.00154603	-0.0324934	-5.18007	-1.75E-15	-0.409686	0	0	-0.0106496	3.60558	11.334	2.22667	54.1985	356.098	595.855	406.395	406.395	406.395	1.59961	-64.9145	0.016116	-57.3076	370.354	198.674	186.06	186.061	186.06	-64.9275	-0.800571	-1.28681	5.00191	-3.9899	-3.29116	0.128328	0.174254	1.78252	-91.4949	44.8516	-2.29862	0	0	0.0801087
162	0	8.24206	0	0	8.26622	1.42416	-4.3655	-0.157022	0.0016716	-0.0367958	-5.77102	-3.71E-15	-0.037207	0	0	-0.0133614	3.6156	10.8326	2.11665	58.6167	355.008	595.787	406.616	406.616	406.616	1.53212	-62.7163	-0.29376	-62.3127	370.183	198.778	186.06	186.061	186.061	-62.7295	-0.99675	-1.09854	5.41903	-4.06867	-3.1699	0.132255	0.177644	1.7668	-94.7941	43.6356	-1.26513	0	0	0.0948074
163	0	7.06044	0	0	7.08492	1.46315	-4.75402	-0.159662	0.00194583	-0.0414831	-6.98328	2.77E-16	0.3784	0	0	-0.0179568	3.62737	10.2724	1.99683	63.3863	353.971	595.74	406.819	406.819	406.819	1.46372	-60.3595	-0.618351	-67.2506	370.007	198.915	186.06	186.061	186.06	-60.3728	-1.21256	-0.910821	5.90056	-4.14552	-3.03063	0.135075	0.179897	1.75115	-97.7957	42.2465	-0.169847	0	0	0.109714
164	0	5.73355	0	0	5.75699	1.50429	-5.16344	-0.164355	0.00248234	-0.0459294	-8.94128	-6.12E-16	0.849653	0	0	-0.0251632	3.64112	9.65597	1.87003	68.484	352.991	595.716	407.003	407.003	407.003	1.4009	-57.8583	-0.957239	-72.104	369.832	199.117	186.06	186.06	186.06	-57.8716	-1.45197	-0.730908	6.44504	-4.21932	-2.87566	0.138075	0.181112	1.73592	-101.495	40.7952	0.965947	0	0	0.125756
165	0	4.27707	0	0	4.29756	1.54745	-5.59253	-0.171592	0.00332044	-0.0496597	-11.7422	1.63E-15	1.38816	0	0	-0.0355129	3.65702	8.98638	1.73945	73.8831	352.067	595.722	407.167	407.167	407.167	1.34956	-55.2369	-1.30974	-76.8389	369.661	199.428	186.06	186.06	186.06	-55.2501	-1.71783	-0.565918	7.0502	-4.28893	-2.70786	0.1424	0.181336	1.72172	-106.733	39.3034	2.13276	0	0	0.144133
166	0	2.71751	0	0	2.73268	1.59248	-6.03939	-0.181593	0.00460889	-0.0517824	-15.4114	0	2.01813	0	0	-0.0489498	3.67512	8.26729	1.60852	79.5546	351.201	595.762	407.311	407.312	407.311	1.31463	-52.5309	-1.6742	-81.3985	369.498	199.904	186.06	186.06	186.06	-52.5441	-2.01096	-0.422643	7.71307	-4.35317	-2.53043	0.149779	0.180772	1.70821	-114.764	37.9085	3.31153	0	0	0.16702
167	0	1.0927	0	0	1.09978	1.63911	-6.50148	-0.194244	0.00644385	-0.0516008	-19.8829	-3.49E-15	2.75439	0	0	-0.0645227	3.69537	7.50276	1.48083	85.4676	350.39	595.845	407.435	407.435	407.435	1.30019	-49.7879	-2.04716	-85.6972	369.35	200.6	186.06	186.061	186.06	-49.8013	-2.32935	-0.307524	8.42998	-4.41075	-2.3469	0.161214	0.1795	1.69482	-126.353	36.6638	4.48381	0	0	0.196292
168	0	-0.54878	0	0	-0.552871	1.68714	-6.97649	-0.209062	0.00883977	-0.0485074	-24.9897	3.49E-15	3.5922	0	0	-0.0802332	3.71761	6.69703	1.35988	91.59	349.634	595.978	407.535	407.535	407.535	1.30969	-47.0665	-2.4227	-89.6185	369.22	201.574	186.06	186.06	186.06	-47.0805	-2.66764	-0.226625	9.19684	-4.46064	-2.16088	0.17747	0.177822	1.68072	-141.974	35.6392	5.62381	0	0	0.233496
169	0	-2.14991	0	0	-2.16828	1.73641	-7.46279	-0.225046	0.011818	-0.0420483	-30.4511	1.40E-15	4.51018	0	0	-0.0931274	3.74155	5.85453	1.24904	97.8897	348.929	596.17	407.609	407.609	407.609	1.34634	-44.4341	-2.79204	-93.0167	369.114	202.869	186.06	186.06	186.06	-44.4495	-3.01689	-0.185567	10.0092	-4.50171	-1.97597	0.19856	0.175941	1.66425	-161.579	34.8975	6.68599	0	0	0.279269
170	0	-3.64861	0	0	-3.68416	1.78689	-7.95986	-0.240933	0.0151861	-0.0324708	-35.9081	-3.26E-15	5.44719	0	0	-0.0999031	3.76683	4.97968	1.15138	104.335	348.274	596.432	407.655	407.655	407.655	1.41367	-41.9636	-3.14354	-95.723	369.037	204.508	186.06	186.061	186.06	-41.9814	-3.36491	-0.189538	10.8622	-4.53295	-1.79563	0.223213	0.174005	1.64478	-184.044	34.4323	7.61782	0	0	0.332032
171	0	-4.98257	0	0	-5.03763	1.83868	-8.46856	-0.255192	0.0186987	-0.0202669	-40.9462	7.22E-15	6.32024	0	0	-0.09771	3.793	4.07679	1.06952	110.894	347.666	596.773	407.669	407.669	407.669	1.51567	-39.7279	-3.46339	-97.558	368.995	206.49	186.06	186.06	186.06	-39.7498	-3.69723	-0.243102	11.7512	-4.55347	-1.623	0.249715	0.172228	1.62157	-207.803	34.2586	8.35432	0	0	0.388867
172	0	-6.09416	0	0	-6.17026	1.89197	-8.99067	-0.26624	0.0219498	-0.00644602	-45.1451	-1.16E-15	7.02287	0	0	-0.0851131	3.81963	3.15001	1.00553	117.538	347.102	597.205	407.647	407.647	407.647	1.65667	-37.7954	-3.73661	-98.346	368.992	208.785	186.06	186.06	186.06	-37.8233	-3.99839	-0.349883	12.6714	-4.56253	-1.46076	0.275713	0.170753	1.59492	-230.725	34.3241	8.84504	0	0	0.445255
173	0	-6.93586	0	0	-7.03337	1.94698	-9.52791	-0.272737	0.0244776	0.00777594	-48.1435	3.73E-15	7.44755	0	0	-0.0627804	3.84622	2.20321	0.960856	124.24	346.581	597.738	407.586	407.586	407.586	1.84055	-36.2241	-3.94853	-97.9318	369.034	211.339	186.06	186.06	186.06	-36.2602	-4.25354	-0.512086	13.6183	-4.5594	-1.31106	0.298958	0.16965	1.56595	-250.619	34.5436	9.06455	0	0	0.496093
174	0	-7.47455	0	0	-7.59244	2.00377	-10.0809	-0.27379	0.0257847	0.0211604	-49.6911	-4.43E-15	7.50237	0	0	-0.033564	3.87233	1.23998	0.936191	130.974	346.1	598.38	407.481	407.481	407.481	2.06984	-35.0572	-4.08616	-96.1946	369.122	214.082	186.061	186.061	186.061	-35.1039	-4.44996	-0.730071	14.5875	-4.54354	-1.17536	0.317693	0.168822	1.53598	-265.672	34.7514	9.03678	0	0	0.536799
175	0	-7.69434	0	0	-7.83	2.0622	-10.6478	-0.269079	0.0255439	0.0327476	-49.6838	-6.87E-15	7.14201	0	0	-0.00184198	3.89762	0.263596	0.931448	137.717	345.66	599.14	407.331	407.331	407.331	2.34442	-34.3203	-4.1395	-93.0583	369.255	216.93	186.06	186.06	186.06	-34.3797	-4.57836	-1.00171	15.5752	-4.51446	-1.05444	0.331003	0.168208	1.50647	-274.772	34.8449	8.80538	0	0	0.56421
176	0	-7.59773	0	0	-7.74675	2.12173	-11.2232	-0.258864	0.0236948	0.0416933	-48.1726	4.02E-15	6.38165	0	0	0.0276348	3.92178	-0.722934	0.945747	144.449	345.259	600.026	407.134	407.134	407.134	2.66048	-34.0199	-4.10254	-88.496	369.428	219.802	186.06	186.061	186.06	-34.0937	-4.63362	-1.32201	16.5774	-4.47186	-0.948317	0.338412	0.16787	1.47914	-277.29	34.8344	8.40781	0	0	0.576302
177	0	-7.20441	0	0	-7.36075	2.18145	-11.7982	-0.243966	0.020563	0.0478446	-45.3512	5.59E-15	5.30556	0	0	0.050971	3.94465	-1.71685	0.977345	151.151	344.899	601.042	406.89	406.89	406.89	3.01033	-34.1443	-3.97395	-82.5289	369.631	222.62	186.06	186.06	186.06	-34.2334	-4.61521	-1.68313	17.5909	-4.41548	-0.856201	0.340474	0.16803	1.45459	-273.642	34.9034	7.841	0	0	0.57347
178	0	-6.54888	0	0	-6.705	2.24018	-12.3613	-0.225562	0.0165636	0.0511261	-41.5139	-6.06E-15	4.02806	0	0	0.0659352	3.96619	-2.71554	1.02379	157.805	344.579	602.192	406.599	406.599	406.599	3.38313	-34.6663	-3.75706	-75.22	369.852	225.314	186.06	186.06	186.06	-34.7705	-4.52695	-2.07507	18.6123	-4.34516	-0.776664	0.337756	0.168802	1.43339	-264.452	35.2036	7.10523	0	0	0.556801
179	0	-5.67635	0	0	-5.8238	2.29655	-12.8994	-0.205091	0.0121264	0.0519375	-37.0176	3.96E-15	2.67564	0	0	0.0722068	3.98653	-3.71648	1.08183	164.395	344.301	603.477	406.265	406.265	406.265	3.76578	-35.5462	-3.45987	-66.6649	370.075	227.826	186.06	186.061	186.061	-35.6644	-4.37651	-2.48622	19.6387	-4.2609	-0.707516	0.331657	0.170333	1.41551	-251.003	35.86	6.2153	0	0	0.529
180	0	-4.6387	0	0	-4.7688	2.34914	-13.3994	-0.184025	0.00784293	0.0507941	-32.2311	0	1.38919	0	0	0.0710799	4.00591	-4.71712	1.14774	170.905	344.067	604.895	405.891	405.891	405.891	4.1442	-36.736	-3.0943	-56.9807	370.286	230.105	186.06	186.06	186.06	-36.8663	-4.17442	-2.90408	20.667	-4.16279	-0.646158	0.323365	0.17278	1.40067	-234.614	37.0379	5.15237	0	0	0.493042
181	0	-3.49006	0	0	-3.5947	2.39663	-13.8491	-0.163854	0.00427215	0.0481012	-27.509	0	0.294995	0	0	0.0648202	4.02475	-5.71486	1.21742	177.319	343.879	606.443	405.483	405.483	405.483	4.50481	-38.184	-2.67518	-46.2945	370.47	232.109	186.06	186.061	186.06	-38.3239	-3.93294	-3.31622	21.6944	-4.05104	-0.589668	0.313969	0.176453	1.38863	-216.485	38.9679	3.86858	0	0	0.451699
182	0	-2.28291	0	0	-2.35531	2.43795	-14.239	-0.145871	0.00204725	0.0444933	-23.1523	1.63E-15	-0.493571	0	0	0.0559336	4.04355	-6.70694	1.28655	183.622	343.738	608.113	405.048	405.048	405.048	4.83611	-39.8378	-2.21892	-34.7333	370.618	233.805	186.06	186.061	186.06	-39.9846	-3.66501	-3.71144	22.7179	-3.92582	-0.534973	0.304971	0.181538	1.37887	-197.969	41.8771	2.29143	0	0	0.408108
183	0	-1.06446	0	0	-1.0998	2.47241	-14.5631	-0.13116	0.00146922	0.0401722	-19.3931	-2.33E-16	-0.921487	0	0	0.0465525	4.06294	-7.69045	1.351	189.797	343.647	609.896	404.59	404.59	404.59	5.13012	-41.649	-1.74188	-22.4151	370.723	235.168	186.06	186.061	186.06	-41.7998	-3.38313	-4.08107	23.7346	-3.78764	-0.479239	0.29729	0.188075	1.37167	-179.879	45.8017	0.41228	0	0	0.364308
184	0	0.125778	0	0	0.130106	2.4998	-14.82	-0.120242	0.00252605	0.0355646	-16.3551	1.63E-15	-0.993317	0	0	0.038052	4.08357	-8.66233	1.40707	195.826	343.606	611.781	404.119	404.119	404.119	5.38323	-43.5748	-1.2589	-9.44306	370.792	236.183	186.06	186.06	186.06	-43.7273	-3.09861	-4.41988	24.7415	-3.63695	-0.420115	0.29145	0.195811	1.3664	-162.86	50.5984	-1.71737	0	0	0.321992
185	0	1.25714	0	0	1.30156	2.52031	-15.012	-0.113221	0.00486465	0.0307239	-14.0683	-3.26E-15	-0.7713	0	0	0.0310534	4.10607	-9.61936	1.45164	201.694	343.618	613.754	403.641	403.641	403.641	5.596	-45.5804	-0.782223	4.09701	370.834	236.846	186.06	186.061	186.06	-45.7327	-2.82105	-4.72617	25.7354	-3.47441	-0.355871	0.287857	0.204216	1.36316	-147.193	55.9294	-3.97734	0	0	0.282114
186	0	2.30761	0	0	2.39068	2.53448	-15.1444	-0.109818	0.00798934	0.0259804	-12.4816	1.98E-15	-0.346602	0	0	0.0256028	4.13105	-10.5582	1.48251	207.382	343.684	615.798	403.162	403.162	403.162	5.77216	-47.6384	-0.321151	18.1365	370.866	237.165	186.061	186.061	186.06	-47.7892	-2.55807	-5.00105	26.7136	-3.30085	-0.285717	0.286738	0.212467	1.3615	-133.157	61.2845	-6.18904	0	0	0.245644
187	0	3.26267	0	0	3.38145	2.54297	-15.2237	-0.109649	0.0114482	0.0213427	-11.5036	-6.99E-16	0.187348	0	0	0.0214484	4.15893	-11.4756	1.49864	212.873	343.803	617.897	402.689	402.689	402.689	5.91756	-49.7283	0.117985	32.622	370.908	237.159	186.06	186.061	186.06	-49.877	-2.31542	-5.24772	27.6731	-3.11723	-0.209992	0.287913	0.219991	1.36121	-120.712	66.3022	-8.22131	0	0	0.212768
188	0	4.11376	0	0	4.2643	2.54651	-15.2567	-0.112116	0.0147796	0.0169706	-11.0082	2.91E-17	0.740214	0	0	0.0181997	4.18999	-12.3682	1.50003	218.152	343.976	620.032	402.227	402.227	402.227	6.03905	-51.8352	0.531322	47.5125	370.982	236.858	186.061	186.06	186.06	-51.9819	-2.0972	-5.47043	28.6109	-2.92472	-0.130015	0.291599	0.226065	1.36223	-109.957	70.5495	-9.92197	0	0	0.183916
189	0	4.8565	0	0	5.0342	2.54576	-15.2498	-0.116654	0.0176439	0.0130728	-10.872	-1.55E-15	1.24012	0	0	0.015495	4.22429	-13.2327	1.48799	223.203	344.201	622.183	401.778	401.779	401.779	6.14354	-53.9484	0.916962	62.7762	371.107	236.296	186.06	186.061	186.06	-54.0935	-1.90615	-5.67377	29.5246	-2.72462	-0.0483354	0.297847	0.230142	1.36401	-101.015	73.7133	-11.1829	0	0	0.159446
190	0	5.4891	0	0	5.68894	2.54124	-15.2076	-0.122729	0.0197417	0.00957539	-10.9837	2.62E-16	1.62667	0	0	0.0130485	4.26161	-14.0662	1.46506	228.012	344.478	624.33	401.348	401.348	401.348	6.23748	-56.0596	1.2744	78.3885	371.299	235.517	186.06	186.06	186.06	-56.2039	-1.7439	-5.8621	30.4114	-2.51851	0.0314629	0.306331	0.231929	1.36677	-93.6945	75.5666	-11.9262	0	0	0.138995
191	0	6.01104	0	0	6.22781	2.53329	-15.1333	-0.129933	0.0208744	0.00661146	-11.2588	7.57E-16	1.85772	0	0	0.010672	4.30145	-14.8657	1.43477	232.568	344.804	626.453	400.937	400.937	400.937	6.3262	-58.1619	1.60391	94.3288	371.57	234.563	186.06	186.06	186.06	-58.3066	-1.61122	-6.03891	31.2693	-2.30806	0.104953	0.317232	0.231082	1.37035	-88.1222	75.901	-12.096	0	0	0.12276
192	0	6.42221	0	0	6.65064	2.52204	-15.0282	-0.13789	0.0208761	0.00411145	-11.6323	-9.90E-16	1.89979	0	0	0.00825166	4.34307	-15.6289	1.40159	236.861	345.177	628.533	400.547	400.547	400.547	6.41372	-60.2491	1.90627	110.58	371.925	233.483	186.06	186.061	186.06	-60.3957	-1.5081	-6.20669	32.0959	-2.09508	0.166984	0.330289	0.227417	1.37477	-84.1646	74.5905	-11.6806	0	0	0.110387
193	0	6.72248	0	0	6.95723	2.50742	-14.8913	-0.146311	0.0197067	0.00202287	-12.0632	-3.49E-15	1.73795	0	0	0.0057376	4.38544	-16.3534	1.37066	240.883	345.594	630.55	400.176	400.176	400.176	6.5023	-62.3153	2.18233	127.127	372.365	232.322	186.06	186.06	186.06	-62.4652	-1.43375	-6.36642	32.8895	-1.88149	0.212002	0.345155	0.220958	1.38005	-81.665	71.6126	-10.717	0	0	0.101434
194	0	6.91141	0	0	7.14715	2.4891	-14.7197	-0.154955	0.0173862	0.000138502	-12.53	0	1.36943	0	0	0.00312719	4.42737	-17.0373	1.34737	244.629	346.051	632.487	399.824	399.824	399.824	6.59229	-64.3543	2.43279	143.955	372.881	231.127	186.06	186.06	186.06	-64.5091	-1.38661	-6.51751	33.6483	-1.66933	0.2344	0.361366	0.211842	1.38645	-80.3082	66.9962	-9.2756	0	0	0.0952118
195	0	6.98846	0	0	7.21985	2.46658	-14.5083	-0.163644	0.0140376	-0.0018028	-13.0275	-2.56E-15	0.807688	0	0	0.00045332	4.46749	-17.6793	1.33715	248.097	346.544	634.328	399.488	399.488	399.488	6.68208	-66.3603	2.65808	161.05	373.46	229.944	186.06	186.06	186.06	-66.5212	-1.36428	-6.65778	34.3708	-1.46055	0.228763	0.378343	0.20048	1.39409	-79.6823	60.9367	-7.48777	0	0	0.0908545
196	0	6.95326	0	0	7.17514	2.43914	-14.2502	-0.172284	0.00979434	-0.0041294	-13.5662	1.69E-15	0.0766061	0	0	-0.00222365	4.50439	-18.2781	1.34502	251.287	347.068	636.056	399.166	399.166	399.166	6.76785	-68.3275	2.85823	178.396	374.08	228.818	186.06	186.06	186.06	-68.4956	-1.36341	-6.7833	35.0557	-1.25716	0.190327	0.395417	0.187229	1.40321	-79.2784	53.5891	-5.47908	0	0	0.0874652
197	0	6.80644	0	0	7.01391	2.40594	-13.937	-0.180728	0.00495522	-0.0072473	-14.1546	2.56E-15	-0.775122	0	0	-0.00483451	4.53667	-18.8331	1.37542	254.203	347.62	637.659	398.855	398.855	398.855	6.8438	-70.2512	3.0329	195.974	374.715	227.792	186.06	186.06	186.061	-70.427	-1.37965	-6.88868	35.7019	-1.06098	0.115028	0.411399	0.172613	1.41405	-78.3193	45.274	-3.42666	0	0	0.0838272
198	0	6.55024	0	0	6.73889	2.366	-13.5593	-0.188868	-0.000201197	-0.0116583	-14.8031	0	-1.69072	0	0	-0.00730333	4.56301	-19.3439	1.43171	256.85	348.193	639.126	398.551	398.551	398.551	6.90219	-72.1277	3.18144	213.762	375.334	226.911	186.06	186.061	186.061	-72.3112	-1.40765	-6.96723	36.3085	-0.873727	7.25E-05	0.425195	0.157139	1.42671	-75.9508	36.3065	-1.49227	0	0	0.0788287
199	0	6.1892	0	0	6.35544	2.31839	-13.1072	-0.196492	-0.00523722	-0.0178421	-15.5075	-1.16E-16	-2.59054	0	0	-0.00956927	4.58233	-19.8104	1.51603	259.237	348.785	640.447	398.251	398.251	398.251	6.93391	-73.9552	3.30315	231.729	375.901	226.22	186.06	186.06	186.061	-74.1455	-1.4411	-7.01161	36.8746	-0.697017	-0.156006	0.435479	0.141452	1.44125	-71.187	27.1243	0.144527	0	0	0.071408
200	0	5.73093	0	0	5.87221	2.26225	-12.5722	-0.203421	-0.00981214	-0.0263646	-16.2588	-3.26E-15	-3.39941	0	0	-0.0115858	4.59375	-20.2332	1.62906	261.376	349.388	641.615	397.952	397.952	397.952	6.92914	-75.7339	3.39744	249.836	376.383	225.761	186.06	186.06	186.061	-75.9293	-1.47294	-7.01442	37.3996	-0.532154	-0.353132	0.440751	0.126057	1.45762	-62.9029	18.1151	1.34391	0	0	0.0606897
201	0	5.18659	0	0	5.30175	2.19701	-11.9475	-0.209391	-0.0135928	-0.0376068	-17.0284	-4.66E-15	-4.04276	0	0	-0.0133232	4.59672	-20.6127	1.76987	263.28	350	642.624	397.65	397.65	397.65	6.87808	-77.4661	3.46421	268.03	376.744	225.578	186.06	186.061	186.06	-77.6638	-1.49571	-6.96903	37.8829	-0.380355	-0.589558	0.439629	0.111386	1.47534	-50.0912	9.63883	2.00184	0	0	0.0463413
202	0	4.57125	0	0	4.66068	2.12243	-11.23	-0.214182	-0.0162816	-0.0520634	-17.7789	4.89E-15	-4.45381	0	0	-0.0147729	4.59105	-20.9501	1.93583	264.965	350.615	643.47	397.344	397.344	397.344	6.77203	-79.1559	3.50398	286.241	376.955	225.712	186.06	186.06	186.06	-79.3524	-1.50198	-6.87032	38.3243	-0.242503	-0.861857	0.430859	0.097798	1.49426	-31.7202	2.0439	2.0446	0	0	0.0284098
203	0	3.90414	0	0	3.96972	2.03881	-10.4211	-0.217435	-0.0177472	-0.0698457	-18.4425	5.59E-15	-4.58961	0	0	-0.0158909	4.57683	-21.2465	2.12266	266.45	351.228	644.153	397.031	397.031	397.031	6.60416	-80.8094	3.51803	304.383	376.991	226.198	186.06	186.061	186.06	-81.0006	-1.48499	-6.71536	38.7234	-0.119216	-1.16497	0.413591	0.085534	1.51357	-7.12292	-4.42276	1.45768	0	0	0.00771965
204	0	3.20839	0	0	3.25331	1.94698	-9.52792	-0.218852	-0.0178853	-0.0910419	-18.9385	-3.84E-15	-4.42208	0	0	-0.0166169	4.55448	-21.5035	2.32456	267.756	351.834	644.672	396.711	396.711	396.711	6.37066	-82.4335	3.50838	322.348	376.835	227.066	186.06	186.06	186.06	-82.6152	-1.43928	-6.50403	39.0803	-0.0108204	-1.49238	0.387114	0.0748016	1.53229	24.2083	-9.53732	0.253449	0	0	-0.0144745
205	0	2.5103	0	0	2.53862	1.84839	-8.56379	-0.218022	-0.0167628	-0.115359	-19.1576	5.71E-15	-3.95298	0	0	-0.0168288	4.52465	-21.7228	2.53433	268.904	352.428	645.029	396.383	396.383	396.383	6.07133	-84.0355	3.47762	340.01	376.477	228.334	186.06	186.06	186.06	-84.2036	-1.36144	-6.23923	39.3949	0.082759	-1.83624	0.351544	0.0655858	1.54919	62.2174	-13.2544	-1.49705	0	0	-0.0362677
206	0	1.83809	0	0	1.85418	1.74509	-7.5483	-0.214565	-0.0144799	-0.142273	-18.9795	-1.46E-15	-3.2029	0	0	-0.0164067	4.48815	-21.9064	2.74361	269.918	353.003	645.226	396.048	396.048	396.048	5.71034	-85.6216	3.42866	357.223	375.916	230.006	186.06	186.06	186.06	-85.7727	-1.2506	-5.92716	39.6678	0.161827	-2.18761	0.307751	0.0579439	1.56329	106.353	-15.5785	-3.7021	0	0	-0.0554996
207	0	1.22001	0	0	1.22794	1.63967	-6.50699	-0.208139	-0.0112373	-0.170992	-18.2832	3.35E-15	-2.21782	0	0	-0.0152741	4.44578	-22.0565	2.94331	270.824	353.554	645.27	395.707	395.707	395.707	5.2964	-87.1954	3.36473	373.824	375.163	232.066	186.06	186.061	186.06	-87.3272	-1.10882	-5.57715	39.8994	0.227297	-2.53695	0.257108	0.0518295	1.57313	155.535	-16.5842	-6.25781	0	0	-0.0700029
208	0	0.681828	0	0	0.684951	1.53515	-5.47027	-0.198584	-0.0072697	-0.20033	-16.9747	5.59E-15	-1.06053	0	0	-0.0134872	4.39834	-22.1755	3.12375	271.646	354.072	645.166	395.362	395.362	395.362	4.84251	-88.7564	3.2892	389.641	374.235	234.477	186.061	186.06	186.06	-88.8677	-0.940988	-5.20121	40.0906	0.280422	-2.87421	0.202113	0.0470181	1.57773	207.905	-16.5057	-9.03465	0	0	-0.077778
209	0	0.244315	0	0	0.245068	1.43483	-4.47182	-0.185983	-0.00276889	-0.229041	-15.0082	3.75E-15	0.197549	0	0	-0.0112686	4.34648	-22.266	3.27533	272.41	354.551	644.922	395.017	395.017	395.017	4.36515	-90.2981	3.20569	404.5	373.157	237.171	186.06	186.06	186.06	-90.3892	-0.75434	-4.81344	40.2424	0.322874	-3.18938	0.14575	0.0435183	1.57666	261.187	-15.5021	-11.9191	0	0	-0.0775176
210	0	-0.0790604	0	0	-0.0792076	1.34213	-3.54671	-0.170702	0.00202614	-0.255636	-12.4045	4.43E-15	1.47164	0	0	-0.00894089	4.29063	-22.3305	3.38866	273.142	354.98	644.547	394.673	394.673	394.673	3.88304	-91.8069	3.11838	418.229	371.962	240.056	186.06	186.061	186.06	-91.8793	-0.557637	-4.42902	40.3564	0.356763	-3.47271	0.0917418	0.0412839	1.57021	312.521	-13.7878	-14.7876	0	0	-0.068672
211	0	-0.283785	0	0	-0.284108	1.26037	-2.72923	-0.153455	0.0069979	-0.278753	-9.26496	-3.29E-15	2.68396	0	0	-0.00684531	4.23088	-22.3717	3.45529	273.867	355.352	644.052	394.335	394.335	394.335	3.41547	-93.2623	3.0321	430.674	370.685	243.014	186.06	186.06	186.06	-93.3183	-0.360061	-4.06324	40.4341	0.384642	-3.71532	0.0433445	0.0402749	1.55925	359.116	-11.5214	-17.5239	0	0	-0.0517491
212	0	-0.374959	0	0	-0.375205	1.1926	-2.05084	-0.135233	0.0118262	-0.297101	-5.76455	-2.50E-15	3.73778	0	0	-0.00515543	4.16711	-22.3926	3.4678	274.606	355.657	643.447	394.005	394.005	394.005	2.98056	-94.6366	2.95239	441.702	369.366	245.906	186.06	186.061	186.06	-94.679	-0.170206	-3.73029	40.4774	0.409236	-3.90917	0.0041213	0.0406028	1.54544	398.023	-8.89635	-20.0036	0	0	-0.0281235
213	0	-0.366642	0	0	-0.366786	1.14141	-1.53796	-0.117142	0.0163046	-0.309532	-2.12915	2.04E-15	4.55448	0	0	-0.00386615	4.09885	-22.3957	3.42037	275.381	355.888	642.747	393.686	393.686	393.686	2.59348	-95.8972	2.88485	451.211	368.041	248.581	186.061	186.06	186.06	-95.9289	0.00480875	-3.44187	40.4885	0.433502	-4.04773	-0.0228679	0.0424593	1.53098	426.562	-5.99967	-22.1063	0	0	-3.47E-05
214	0	-0.280385	0	0	-0.280461	1.10868	-1.20986	-0.100341	0.0201405	-0.315368	1.38401	1.86E-15	5.06204	0	0	-0.00279624	4.02546	-22.3838	3.30905	276.21	356.037	641.964	393.381	393.381	393.381	2.26508	-97.0086	2.83423	459.138	366.743	250.889	186.06	186.06	186.06	-97.0322	0.159789	-3.20593	40.4695	0.460535	-4.12611	-0.0357861	0.0458915	1.51821	442.826	-2.9476	-23.7277	0	0	0.0297375
215	0	-0.143052	0	0	-0.143065	1.09546	-1.07738	-0.0858011	0.0230636	-0.314102	4.52323	-4.66E-16	5.2111	0	0	-0.0017153	3.94609	-22.3594	3.13195	277.106	356.098	641.114	393.093	393.093	393.093	2.0011	-97.935	2.80315	465.457	365.501	252.69	186.061	186.061	186.06	-97.9528	0.291501	-3.02579	40.423	0.493379	-4.14132	-0.0332384	0.0509074	1.50923	445.353	0.189498	-24.7778	0	0	0.0581614
216	0	0.015807	0	0	0.0158082	1.10187	-1.1416	-0.0743898	0.0248878	-0.305763	7.04801	3.49E-16	4.98763	0	0	-0.000472341	3.85981	-22.3247	2.88949	278.08	356.069	640.213	392.822	392.822	392.822	1.80217	-98.6439	2.79097	470.18	364.332	253.867	186.061	186.06	186.061	-98.6576	0.398318	-2.89955	40.3512	0.534796	-4.09248	-0.015063	0.0577228	1.50611	433.671	3.50599	-25.2068	0	0	0.0823406
217	0	0.16635	0	0	0.166393	1.12702	-1.39377	-0.0667677	0.0254619	-0.290639	8.74832	5.82E-16	4.41202	0	0	0.000912339	3.76572	-22.2818	2.58443	279.138	355.949	639.276	392.57	392.57	392.57	1.66423	-99.1081	2.7928	473.358	363.246	254.331	186.06	186.06	186.06	-99.1192	0.479599	-2.82008	40.2566	0.587324	-3.98091	0.0180003	0.0662789	1.50988	408.031	7.04927	-24.9879	0	0	0.0998295
218	0	0.281155	0	0	0.281285	1.16912	-1.81557	-0.0634719	0.0248198	-0.269513	9.44571	-1.75E-15	3.55375	0	0	0.00222971	3.66297	-22.2324	2.22192	280.281	355.741	638.32	392.337	392.337	392.337	1.57954	-99.3088	2.79959	475.07	362.246	254.031	186.06	186.06	186.061	-99.3182	0.535069	-2.77575	40.1415	0.652926	-3.81015	0.0640151	0.0766893	1.52119	369.661	11.049	-24.1395	0	0	0.108935
219	0	0.33763	0	0	0.337917	1.22552	-2.38045	-0.0649695	0.0231534	-0.243377	8.99892	-4.08E-16	2.5261	0	0	0.00313098	3.55089	-22.1779	1.8093	281.506	355.452	637.363	392.123	392.123	392.123	1.53789	-99.2376	2.79857	475.423	361.323	252.957	186.06	186.06	186.06	-99.2461	0.564257	-2.75153	40.0079	0.733153	-3.58589	0.120324	0.0888144	1.53976	320.436	15.7083	-22.6986	0	0	0.10883
220	0	0.32047	0	0	0.320914	1.29298	-3.05552	-0.0716407	0.0208019	-0.213642	7.3211	-5.82E-16	1.47476	0	0	0.00322104	3.42904	-22.119	1.35593	282.804	355.09	636.419	391.927	391.927	391.927	1.52772	-98.8983	2.77515	474.542	360.465	251.143	186.061	186.061	186.061	-98.9065	0.566335	-2.73083	39.8576	0.828738	-3.31569	0.183403	0.102482	1.56529	263.019	21.1966	-20.7318	0	0	0.0996218
221	0	0.223861	0	0	0.224339	1.36795	-3.80457	-0.0835504	0.0183504	-0.181687	4.42174	1.40E-15	0.569242	0	0	0.00222004	3.29726	-22.056	0.872722	284.162	354.669	635.505	391.747	391.747	391.747	1.53734	-98.3086	2.71527	472.567	359.66	248.661	186.06	186.061	186.06	-98.3168	0.540322	-2.69773	39.6917	0.939758	-3.00873	0.24942	0.117623	1.59649	200.418	27.7976	-18.3315	0	0	0.0821869
222	0	0.0530589	0	0	0.0532351	1.44678	-4.59095	-0.100309	0.016324	-0.149214	0.436063	8.01E-17	-0.0466943	0	0	0.00011317	3.15571	-21.9886	0.371795	285.561	354.203	634.635	391.581	391.581	391.581	1.55595	-97.5003	2.60818	469.645	358.895	245.624	186.06	186.06	186.06	-97.5088	0.485757	-2.63926	39.511	1.0657	-2.67541	0.313632	0.133784	1.63159	136.367	35.5487	-15.6308	0	0	0.0581978
223	0	-0.175288	0	0	-0.176059	1.52617	-5.38104	-0.120656	0.0152508	-0.117639	-4.33413	-1.59E-15	-0.269288	0	0	-0.00267137	3.00488	-21.9156	-0.134197	286.98	353.71	633.82	391.427	391.427	391.427	1.57423	-96.5182	2.44892	465.924	358.162	242.176	186.06	186.061	186.06	-96.5272	0.403602	-2.5472	39.3151	1.20523	-2.32675	0.371772	0.150503	1.66823	74.4208	44.3914	-12.7832	0	0	0.0296948
224	0	-0.435187	0	0	-0.437708	1.60331	-6.14678	-0.142528	0.0153959	-0.0883921	-9.44822	1.34E-15	-0.0720365	0	0	-0.00529864	2.84567	-21.8352	-0.632607	288.39	353.208	633.071	391.282	391.282	391.282	1.58507	-95.4168	2.23981	461.554	357.463	238.482	186.06	186.06	186.061	-95.4264	0.297135	-2.41944	39.1034	1.35642	-1.97396	0.419517	0.167033	1.70353	18.2507	54.0213	-9.97222	0	0	-0.000891186
225	0	-0.695457	0	0	-0.700463	1.67611	-6.86749	-0.163469	0.0166777	-0.0625854	-14.4073	-2.69E-15	0.488231	0	0	-0.00679077	2.6793	-21.7449	-1.11134	289.762	352.719	632.393	391.144	391.144	391.144	1.58383	-94.2546	1.99052	456.677	356.806	234.709	186.06	186.06	186.06	-94.2648	0.172267	-2.25987	38.874	1.51684	-1.62789	0.453186	0.182428	1.73473	-29.0053	63.865	-7.36958	0	0	-0.0310427
226	0	-0.924841	0	0	-0.932899	1.74328	-7.53045	-0.181404	0.0187915	-0.040888	-18.7752	-2.59E-15	1.29575	0	0	-0.00642306	2.50741	-21.6413	-1.55961	291.06	352.261	631.79	391.011	391.011	391.011	1.56864	-93.0881	1.71639	451.428	356.205	231.013	186.061	186.06	186.06	-93.0986	0.0372067	-2.07742	38.6247	1.68346	-1.29834	0.470983	0.195805	1.75974	-65.4615	73.2693	-5.10329	0	0	-0.0585817
227	0	-1.09677	0	0	-1.10791	1.80417	-8.12976	-0.195102	0.0211622	-0.0236251	-22.2592	4.37E-16	2.19091	0	0	-0.00403461	2.33191	-21.5205	-1.96819	292.248	351.856	631.262	390.881	390.881	390.881	1.5401	-91.966	1.43603	445.928	355.681	227.523	186.061	186.06	186.06	-91.9767	-0.0984664	-1.88425	38.3524	1.85316	-0.993963	0.472121	0.206071	1.77741	-90.2088	81.4235	-3.24185	0	0	-0.0815297
228	0	-1.19171	0	0	-1.20547	1.85869	-8.66482	-0.204158	0.0231503	-0.0106887	-24.7253	-5.83E-15	3.01095	0	0	-3.55E-05	2.15508	-21.3783	-2.33007	293.289	351.521	630.803	390.755	390.755	390.755	1.50071	-90.9267	1.16838	440.28	355.253	224.337	186.06	186.06	186.06	-90.9373	-0.22497	-1.69363	38.0538	2.02252	-0.721554	0.458043	0.212499	1.78789	-103.819	87.6278	-1.78499	0	0	-0.0985925
229	0	-1.19826	0	0	-1.21367	1.90703	-9.13786	-0.20859	0.0242359	-0.00155377	-26.1566	3.32E-15	3.62369	0	0	0.00479629	1.97939	-21.2102	-2.64045	294.143	351.274	630.408	390.633	390.633	390.633	1.45384	-89.997	0.930397	434.568	354.935	221.517	186.061	186.061	186.06	-90.0074	-0.333342	-1.51783	37.7257	2.18821	-0.486146	0.431344	0.214678	1.7915	-107.785	91.4005	-0.685892	0	0	-0.109033
230	0	-1.11322	0	0	-1.12886	1.94943	-9.55189	-0.208881	0.0240606	0.004261	-26.6398	-3.06E-16	3.94219	0	0	0.00957747	1.80745	-21.0121	-2.89691	294.776	351.131	630.066	390.515	390.515	390.515	1.40272	-89.1926	0.735244	428.856	354.738	219.094	186.06	186.061	186.061	-89.2026	-0.416251	-1.36661	37.365	2.34716	-0.290925	0.394896	0.212436	1.78893	-103.944	92.4794	0.124136	0	0	-0.11255
231	0	-0.940637	0	0	-0.954893	1.98611	-9.90916	-0.20577	0.0225451	0.007399	-26.3262	5.24E-16	3.9404	0	0	0.0135746	1.64194	-20.7801	-3.09936	295.152	351.105	629.767	390.403	390.403	390.403	1.34962	-88.5189	0.591337	423.189	354.663	217.072	186.06	186.06	186.06	-88.5283	-0.468475	-1.2461	36.9695	2.49657	-0.1372	0.352163	0.205903	1.78127	-94.4771	90.8453	0.72817	0	0	-0.109515
232	0	-0.690494	0	0	-0.701623	2.01713	-10.2107	-0.200196	0.0198146	0.00850094	-25.4068	5.18E-15	3.64351	0	0	0.0163517	1.48546	-20.511	-3.24976	295.241	351.203	629.499	390.298	390.298	390.298	1.29544	-87.973	0.502185	417.598	354.704	215.433	186.06	186.06	186.06	-87.9817	-0.487107	-1.15864	36.5376	2.63416	-0.0247054	0.306652	0.195787	1.76972	-81.6025	86.8448	1.18876	0	0	-0.100968
233	0	-0.376649	0	0	-0.383008	2.04242	-10.4561	-0.193002	0.0162298	0.00795874	-24.0684	7.13E-16	3.124	0	0	0.0177977	1.34037	-20.2026	-3.35173	295.019	351.434	629.251	390.204	390.204	390.204	1.23957	-87.5456	0.466845	412.095	354.846	214.142	186.061	186.06	186.06	-87.5536	-0.471353	-1.10294	36.0691	2.7583	0.0480481	0.260969	0.182771	1.75522	-66.9851	80.9513	1.5492	0	0	-0.0881026
234	0	-0.0150649	0	0	-0.0153482	2.06183	-10.6442	-0.184942	0.0122734	0.00642891	-22.4832	-6.12E-16	2.47989	0	0	0.0180535	1.20874	-19.8535	-3.41017	294.466	351.801	629.015	390.122	390.122	390.122	1.1803	-87.2235	0.480973	406.685	355.071	213.157	186.06	186.061	186.061	-87.2306	-0.42228	-1.07502	35.565	2.86793	0.0835548	0.218022	0.167769	1.73862	-52.446	73.8058	1.83866	0	0	-0.0728849
235	0	0.377467	0	0	0.384238	2.07525	-10.7742	-0.176665	0.00839136	0.00428321	-20.8008	2.29E-15	1.80718	0	0	0.0173992	1.09224	-19.4638	-3.43069	293.571	352.302	628.78	390.054	390.054	390.053	1.11549	-86.9908	0.537908	401.363	355.357	212.427	186.06	186.061	186.06	-86.997	-0.342402	-1.06937	35.0273	2.96253	0.0848458	0.179778	0.151662	1.72057	-39.1896	66.0309	2.06607	0	0	-0.0571179
236	0	0.784836	0	0	0.799109	2.0827	-10.8462	-0.168641	0.00495834	0.00183376	-19.1379	-9.03E-16	1.18715	0	0	0.0161456	0.991996	-19.0343	-3.41912	292.328	352.935	628.542	390.002	390.002	390.002	1.04318	-86.831	0.630093	396.118	355.684	211.904	186.06	186.06	186.06	-86.8361	-0.235212	-1.08007	34.4594	3.04234	0.0550731	0.147377	0.135123	1.70163	-27.9643	58.1549	2.23176	0	0	-0.0423482
237	0	1.19237	0	0	1.21412	2.08432	-10.8619	-0.161297	0.00211697	-0.000608646	-17.591	2.38E-15	0.664767	0	0	0.0145754	0.908704	-18.567	-3.38112	290.738	353.695	628.294	389.968	389.968	389.968	0.962138	-86.7273	0.749914	390.937	356.035	211.538	186.06	186.06	186.06	-86.7313	-0.104776	-1.10173	33.8653	3.10769	-0.00254109	0.121713	0.118722	1.68247	-19.3524	50.5373	2.34105	0	0	-0.0299858
238	0	1.58751	0	0	1.61626	2.08044	-10.8244	-0.154897	-7.72E-05	-0.00284886	-16.2259	7.24E-16	0.261205	0	0	0.0129039	0.842548	-18.0648	-3.32184	288.81	354.573	628.034	389.953	389.953	389.953	0.872004	-86.6647	0.890457	385.805	356.395	211.286	186.06	186.06	186.06	-86.6673	0.0447225	-1.12997	33.2498	3.1594	-0.0851114	0.102907	0.102612	1.66355	-13.4936	43.3471	2.40079	0	0	-0.0208128
239	0	1.96028	0	0	1.99523	2.07152	-10.738	-0.149601	-0.00163252	-0.00485267	-15.0838	-2.19E-15	-0.0217666	0	0	0.0112742	0.793293	-17.5311	-3.24558	286.556	355.559	627.761	389.959	389.96	389.96	0.773113	-86.6296	1.04588	380.709	356.754	211.11	186.06	186.061	186.06	-86.6308	0.209266	-1.1615	32.6176	3.19822	-0.190141	0.0903983	0.0869959	1.64534	-10.1723	36.7084	2.412	0	0	-0.0150009
240	0	2.30352	0	0	2.34357	2.0581	-10.6081	-0.145465	-0.00268082	-0.00648822	-14.1824	1.94E-15	-0.203887	0	0	0.00976824	0.760388	-16.9699	-3.15593	283.993	356.642	627.474	389.988	389.988	389.988	0.666492	-86.6111	1.21154	375.635	357.106	210.979	186.06	186.06	186.061	-86.6109	0.385228	-1.19422	31.9738	3.22488	-0.315358	0.0835925	0.0719166	1.62816	-9.1682	30.5951	2.38664	0	0	-0.0125074
241	0	2.61264	0	0	2.65662	2.04075	-10.4399	-0.142458	-0.00330647	-0.00778102	-13.5197	-2.48E-15	-0.306428	0	0	0.00842112	0.742987	-16.385	-3.05564	281.143	357.811	627.172	390.039	390.039	390.039	0.553613	-86.6005	1.38393	370.574	357.447	210.867	186.06	186.06	186.06	-86.5987	0.569493	-1.22696	31.3228	3.23989	-0.458848	0.0813813	0.0574258	1.61247	-9.99009	24.9787	2.32943	0	0	-0.0127761
242	0	2.88557	0	0	2.9323	2.02004	-10.239	-0.140509	-0.00376176	-0.00877564	-13.0798	-2.89E-15	-0.368762	0	0	0.00724677	0.74007	-15.7807	-2.94687	278.026	359.052	626.858	390.113	390.113	390.113	0.436144	-86.5916	1.56067	365.518	357.777	210.759	186.06	186.06	186.06	-86.5884	0.759462	-1.25933	30.6685	3.24352	-0.618758	0.0828087	0.0433447	1.59861	-12.184	19.6488	2.2574	0	0	-0.0151837
243	0	3.12244	0	0	3.17076	1.99648	-10.0101	-0.139415	-0.00414428	-0.00952553	-12.8274	-8.75E-16	-0.413756	0	0	0.00623732	0.75051	-15.1607	-2.83113	274.668	360.354	626.532	390.21	390.21	390.21	0.315644	-86.5804	1.73996	360.459	358.096	210.641	186.06	186.061	186.06	-86.5758	0.953054	-1.29125	30.0145	3.23585	-0.793456	0.0867806	0.029528	1.58676	-15.251	14.4698	2.17868	0	0	-0.0190049
244	0	3.32507	0	0	3.37392	1.9705	-9.75718	-0.139046	-0.00458212	-0.0100711	-12.729	-3.30E-15	-0.462918	0	0	0.00538667	0.773061	-14.5288	-2.70969	271.091	361.702	626.195	390.33	390.33	390.33	0.193429	-86.565	1.92048	355.394	358.404	210.51	186.06	186.061	186.06	-86.559	1.1486	-1.32273	29.3636	3.21672	-0.981202	0.0924754	0.016091	1.57697	-18.8265	9.39368	2.09436	0	0	-0.0236944
245	0	3.49653	0	0	3.54504	1.94244	-9.48363	-0.139174	-0.00512118	-0.0105581	-12.7395	-3.09E-15	-0.523987	0	0	0.0046805	0.806473	-13.8883	-2.58345	267.318	363.084	625.85	390.473	390.473	390.473	0.0704265	-86.5448	2.10111	350.32	358.702	210.362	186.06	186.06	186.06	-86.5375	1.34479	-1.35368	28.7178	3.18575	-1.18033	0.0989185	0.00297686	1.56908	-22.4419	4.32249	2.00933	0	0	-0.0285845
246	0	3.64074	0	0	3.68817	1.91258	-9.19209	-0.139611	-0.00568535	-0.0108857	-12.8176	1.91E-15	-0.58716	0	0	0.00409993	0.849405	-13.242	-2.45326	263.373	364.488	625.496	390.637	390.637	390.637	-0.0527591	-86.5202	2.28072	345.235	358.989	210.198	186.06	186.06	186.06	-86.5118	1.54053	-1.38375	28.0788	3.14266	-1.38913	0.105936	-0.0097144	1.56293	-26.0898	-0.663113	1.92535	0	0	-0.033641
247	0	3.762	0	0	3.80778	1.88115	-8.88478	-0.140159	-0.00620367	-0.0112584	-12.9233	2.04E-15	-0.640683	0	0	0.00362448	0.900526	-12.5927	-2.31978	259.276	365.9	625.137	390.821	390.821	390.821	-0.17566	-86.4924	2.45827	340.138	359.265	210.024	186.061	186.06	186.06	-86.483	1.73482	-1.41262	27.4479	3.08705	-1.60596	0.112718	-0.0218397	1.55835	-29.3646	-5.484	1.83501	0	0	-0.0383113
248	0	3.86474	0	0	3.90839	1.84842	-8.56406	-0.140678	-0.00665731	-0.011549	-13.0258	-2.73E-17	-0.676933	0	0	0.0032373	0.958501	-11.9426	-2.18363	255.048	367.308	624.773	391.026	391.026	391.026	-0.297699	-86.4629	2.63283	335.029	359.53	209.841	186.06	186.06	186.06	-86.4524	1.92666	-1.44007	26.8258	3.0186	-1.8292	0.119218	-0.0334131	1.55478	-32.3559	-10.1372	1.75164	0	0	-0.0427069
249	0	3.95292	0	0	3.99414	1.81462	-8.23244	-0.141082	-0.00701265	-0.0118005	-13.1056	-8.83E-16	-0.689317	0	0	0.00292148	1.02198	-11.2938	-2.04544	250.708	368.7	624.406	391.249	391.249	391.249	-0.418083	-86.4325	2.80353	329.907	359.784	209.654	186.061	186.06	186.06	-86.4212	2.11496	-1.46613	26.2132	2.9371	-2.05732	0.125322	-0.0443513	1.55196	-35.0414	-14.5674	1.67814	0	0	-0.0467855
250	0	4.03011	0	0	4.0687	1.78008	-7.89282	-0.141314	-0.0072776	-0.0120317	-13.1513	-3.27E-15	-0.679232	0	0	0.00266422	1.08965	-10.6482	-1.90576	246.276	370.064	624.036	391.491	391.491	391.491	-0.535616	-86.4023	2.96979	324.772	360.028	209.465	186.06	186.06	186.06	-86.3902	2.2986	-1.49121	25.6106	2.84246	-2.28892	0.130916	-0.0546269	1.54976	-37.3987	-18.7455	1.61426	0	0	-0.0505007
251	0	4.09926	0	0	4.13515	1.7451	-7.54843	-0.141396	-0.00750966	-0.012212	-13.165	2.67E-15	-0.655773	0	0	0.00246046	1.16025	-10.0074	-1.76508	241.768	371.39	623.666	391.75	391.75	391.75	-0.648848	-86.3725	3.13118	319.622	360.264	209.277	186.06	186.06	186.06	-86.3597	2.47636	-1.51604	25.0184	2.73471	-2.52279	0.135759	-0.0642613	1.54784	-39.4159	-22.6801	1.56104	0	0	-0.0538259
252	0	4.16285	0	0	4.19601	1.71005	-7.20274	-0.141348	-0.00773309	-0.0123853	-13.153	-3.19E-15	-0.627481	0	0	0.0023064	1.23257	-9.37292	-1.62392	237.203	372.667	623.295	392.025	392.025	392.025	-0.756119	-86.3432	3.28742	314.457	360.493	209.09	186.06	186.06	186.06	-86.3298	2.64704	-1.54152	24.4372	2.61401	-2.75778	0.139824	-0.0731611	1.54613	-41.0846	-26.3305	1.51252	0	0	-0.056725
253	0	4.22285	0	0	4.25335	1.67528	-6.85924	-0.141216	-0.00797102	-0.0125033	-13.1268	2.05E-15	-0.603437	0	0	0.00220192	1.30557	-8.74614	-1.48279	232.595	373.885	622.924	392.315	392.315	392.315	-0.855786	-86.3139	3.4383	309.276	360.718	208.904	186.06	186.06	186.06	-86.3	2.80948	-1.56865	23.8672	2.48062	-2.99288	0.142967	-0.0810515	1.54454	-42.3978	-29.5971	1.46104	0	0	-0.0591327
254	0	4.28103	0	0	4.30896	1.6411	-6.52117	-0.141075	-0.00827675	-0.0126189	-13.1014	1.51E-15	-0.594778	0	0	0.00215169	1.3783	-8.12827	-1.34218	227.96	375.036	622.554	392.618	392.618	392.618	-0.946338	-86.2843	3.58365	304.078	360.94	208.718	186.06	186.061	186.06	-86.2698	2.96262	-1.5983	23.3089	2.33503	-3.22724	0.144886	-0.0878289	1.54309	-43.2428	-32.4474	1.39919	0	0	-0.0608887
255	0	4.33899	0	0	4.36449	1.60781	-6.19142	-0.140909	-0.00861038	-0.0127018	-13.0823	-8.04E-16	-0.602971	0	0	0.00215451	1.44999	-7.52032	-1.20269	223.311	376.112	622.184	392.934	392.934	392.934	-1.02652	-86.254	3.72328	298.864	361.16	208.532	186.06	186.06	186.06	-86.2389	3.1056	-1.63116	22.7628	2.17783	-3.45997	0.145423	-0.0933825	1.54167	-43.5712	-34.814	1.32338	0	0	-0.0618904
256	0	4.39825	0	0	4.42151	1.57563	-5.87225	-0.140837	-0.00905045	-0.0128125	-13.0861	2.70E-15	-0.638505	0	0	0.00221869	1.52006	-6.92311	-1.06489	218.661	377.109	621.814	393.259	393.259	393.259	-1.09547	-86.2227	3.85691	293.632	361.379	208.345	186.06	186.06	186.06	-86.207	3.23769	-1.66767	22.2292	2.00966	-3.69024	0.144245	-0.0975017	1.54044	-43.2312	-36.6803	1.22896	0	0	-0.0619648
257	0	4.46045	0	0	4.48161	1.54472	-5.56542	-0.140822	-0.00956113	-0.0128633	-13.1115	5.11E-16	-0.699556	0	0	0.00234292	1.58809	-6.33721	-0.929567	214.02	378.021	621.444	393.591	393.591	393.591	-1.15272	-86.1907	3.98429	288.383	361.595	208.156	186.06	186.061	186.061	-86.1743	3.35844	-1.70797	21.7086	1.83141	-3.91711	0.141507	-0.100023	1.53923	-42.2979	-37.9698	1.11826	0	0	-0.0611665
258	0	4.52719	0	0	4.54647	1.51518	-5.27178	-0.140931	-0.0101768	-0.012946	-13.1632	1.69E-15	-0.787817	0	0	0.00252928	1.65389	-5.76293	-0.797429	209.397	378.846	621.074	393.93	393.93	393.929	-1.19829	-86.1584	4.1051	283.117	361.809	207.968	186.06	186.06	186.06	-86.1411	3.46762	-1.75186	21.201	1.64397	-4.13965	0.136917	-0.100819	1.53829	-40.5998	-38.6594	0.985867	0	0	-0.0593258
259	0	4.60023	0	0	4.61777	1.48701	-4.9915	-0.141123	-0.0108365	-0.0129767	-13.2318	2.56E-15	-0.892483	0	0	0.00276933	1.71744	-5.20029	-0.669321	204.798	379.583	620.702	394.271	394.271	394.271	-1.2327	-86.1265	4.21891	277.835	362.017	207.78	186.061	186.061	186.06	-86.1083	3.56528	-1.79878	20.7065	1.44849	-4.3568	0.130688	-0.0998481	1.5375	-38.2311	-38.708	0.840923	0	0	-0.0565548
260	0	4.68115	0	0	4.69716	1.46014	-4.72406	-0.141383	-0.0115091	-0.0129891	-13.3076	-1.26E-15	-1.00289	0	0	0.00305202	1.77888	-4.64899	-0.546082	200.227	380.232	620.328	394.613	394.613	394.613	-1.25689	-86.0963	4.32533	272.537	362.217	207.595	186.06	186.06	186.06	-86.077	3.65169	-1.84789	20.2248	1.24598	-4.56745	0.123046	-0.0969541	1.53685	-35.2245	-38.0537	0.686624	0	0	-0.0528859
261	0	4.77149	0	0	4.78606	1.43448	-4.46832	-0.141596	-0.0120451	-0.0129195	-13.3708	-3.47E-15	-1.09517	0	0	0.00335346	1.83858	-4.10848	-0.428466	195.688	380.796	619.95	394.954	394.954	394.954	-1.2721	-86.0688	4.42394	267.224	362.407	207.414	186.06	186.06	186.06	-86.0484	3.72732	-1.89816	19.7555	1.0376	-4.77045	0.114282	-0.0919855	1.53613	-31.6782	-36.5962	0.534127	0	0	-0.0483945
262	0	4.87209	0	0	4.88539	1.40988	-4.22302	-0.14174	-0.0123811	-0.012828	-13.4121	1.02E-16	-1.15517	0	0	0.00365285	1.89702	-3.57793	-0.317115	191.181	381.278	619.569	395.29	395.29	395.29	-1.27953	-86.0451	4.51461	261.898	362.584	207.239	186.06	186.06	186.06	-86.0235	3.79279	-1.94874	19.2978	0.824578	-4.96469	0.104621	-0.0850292	1.53539	-27.6283	-34.3356	0.388306	0	0	-0.0431388
263	0	4.98341	0	0	4.99553	1.38622	-3.98697	-0.141782	-0.0124475	-0.0126405	-13.4237	-1.45E-15	-1.17162	0	0	0.00392863	1.95478	-3.05628	-0.21248	186.705	381.685	619.183	395.621	395.621	395.621	-1.28025	-86.0256	4.59745	256.56	362.746	207.072	186.06	186.06	186.06	-86.0029	3.84881	-1.99905	18.8507	0.608053	-5.14911	0.0945501	-0.0761644	1.53463	-23.2746	-31.2772	0.258397	0	0	-0.0373173
264	0	5.10519	0	0	5.11621	1.3634	-3.75921	-0.141726	-0.0123053	-0.0124461	-13.4055	1.73E-15	-1.14958	0	0	0.00416888	2.01259	-2.54231	-0.114755	182.26	382.022	618.792	395.945	395.945	395.945	-1.27492	-86.0106	4.673	251.21	362.894	206.912	186.06	186.06	186.06	-85.9867	3.89616	-2.04895	18.4128	0.389122	-5.32278	0.0842987	-0.0657929	1.53374	-18.6462	-27.6126	0.142449	0	0	-0.0310689
265	0	5.23669	0	0	5.24671	1.34137	-3.53912	-0.141606	-0.0119433	-0.012209	-13.362	-4.97E-16	-1.09212	0	0	0.0043637	2.07119	-2.03464	-0.0238574	177.844	382.296	618.395	396.26	396.26	396.26	-1.26397	-85.9996	4.74212	245.851	363.03	206.759	186.06	186.06	186.06	-85.9745	3.93565	-2.09872	17.9828	0.168946	-5.48495	0.0742736	-0.0542223	1.53277	-13.9085	-23.4329	0.0370606	0	0	-0.0245841
266	0	5.37684	0	0	5.38593	1.32006	-3.32623	-0.141422	-0.0114845	-0.0120238	-13.2963	-1.85E-15	-1.01686	0	0	0.00451277	2.13139	-1.5318	0.0605963	173.453	382.516	617.991	396.564	396.564	396.564	-1.24756	-85.9921	4.80581	240.482	363.154	206.611	186.06	186.06	186.06	-85.9658	3.96807	-2.14886	17.5588	-0.0515099	-5.63505	0.0646723	-0.0419809	1.53187	-9.09006	-19.0085	-0.068914	0	0	-0.0180216
267	0	5.52431	0	0	5.53254	1.29946	-3.12029	-0.141184	-0.0109011	-0.011831	-13.2133	-1.94E-15	-0.928581	0	0	0.00461393	2.19397	-1.03227	0.139271	169.085	382.69	617.58	396.857	396.857	396.857	-1.22576	-85.9872	4.86522	235.104	363.27	206.466	186.06	186.06	186.06	-85.9596	3.99425	-2.19999	17.1388	-0.271249	-5.77271	0.0558494	-0.0294697	1.53089	-4.38306	-14.4817	-0.177741	0	0	-0.0115906
268	0	5.67761	0	0	5.68502	1.27954	-2.92108	-0.140935	-0.0103488	-0.0117108	-13.1211	-3.11E-15	-0.848743	0	0	0.00467677	2.25965	-0.534563	0.213055	164.739	382.825	617.162	397.138	397.138	397.138	-1.19852	-85.9837	4.92145	229.718	363.382	206.323	186.06	186.06	186.06	-85.9548	4.0149	-2.25281	16.7208	-0.489378	-5.89775	0.0478769	-0.0172758	1.52996	0.186238	-10.139	-0.303482	0	0	-0.00543173
269	0	5.83521	0	0	5.84186	1.26028	-2.72841	-0.140702	-0.00979654	-0.0116495	-13.0267	-6.81E-16	-0.779086	0	0	0.00470573	2.32909	-0.0372033	0.28302	160.412	382.929	616.735	397.407	397.407	397.407	-1.16591	-85.9803	4.97542	224.323	363.491	206.178	186.061	186.061	186.06	-85.9501	4.03072	-2.30781	16.3025	-0.704937	-6.01018	0.0409821	-0.0058398	1.52911	4.48661	-6.13934	-0.447504	0	0	0.000308987
270	0	5.99573	0	0	6.00166	1.24166	-2.54207	-0.140498	-0.00938619	-0.011589	-12.9352	-3.32E-15	-0.73519	0	0	0.00471305	2.4028	0.461168	0.350225	156.103	383.007	616.301	397.664	397.664	397.664	-1.12802	-85.9757	5.02777	218.919	363.602	206.03	186.06	186.06	186.06	-85.9441	4.04225	-2.36527	15.8819	-0.917141	-6.11004	0.0355862	0.00433832	1.52833	8.26759	-2.74828	-0.607822	0	0	0.0053283
271	0	6.15803	0	0	6.16328	1.22363	-2.36159	-0.140316	-0.00903952	-0.0115614	-12.8495	-3.22E-15	-0.709542	0	0	0.00470315	2.4811	0.961754	0.41581	151.815	383.066	615.858	397.911	397.911	397.911	-1.08517	-85.9687	5.07882	213.507	363.715	205.877	186.06	186.061	186.06	-85.9355	4.04992	-2.42515	15.4566	-1.12499	-6.19754	0.0316548	0.0128906	1.52763	11.5003	-0.0571988	-0.783819	0	0	0.0095925
272	0	6.3212	0	0	6.32582	1.20615	-2.18649	-0.140168	-0.00883857	-0.0115588	-12.7739	-3.14E-15	-0.707237	0	0	0.00468774	2.56416	1.46555	0.480738	147.548	383.109	615.405	398.147	398.147	398.147	-1.03772	-85.958	5.12856	208.085	363.832	205.716	186.06	186.061	186.06	-85.9233	4.05399	-2.48716	15.0246	-1.32774	-6.27282	0.0292633	0.0193669	1.52715	14.0896	1.70692	-0.97104	0	0	0.0129289
273	0	6.48467	0	0	6.48871	1.18916	-2.01636	-0.140043	-0.00868499	-0.011567	-12.7111	-4.75E-16	-0.716134	0	0	0.00467317	2.65185	1.97332	0.545824	143.307	383.137	614.943	398.374	398.374	398.374	-0.986004	-85.9424	5.1767	202.654	363.954	205.547	186.06	186.061	186.061	-85.9063	4.05452	-2.55088	14.584	-1.52442	-6.33606	0.0284253	0.0237154	1.52685	15.9558	2.58449	-1.16331	0	0	0.0153004
274	0	6.64835	0	0	6.65183	1.17265	-1.85098	-0.13998	-0.00866386	-0.0115987	-12.6668	-3.17E-15	-0.740529	0	0	0.00467426	2.74384	2.48555	0.611596	139.098	383.15	614.469	398.594	398.594	398.594	-0.930239	-85.9212	5.22273	197.214	364.082	205.367	186.06	186.06	186.06	-85.8836	4.05136	-2.61582	14.1333	-1.71425	-6.38729	0.0290189	0.0258069	1.52689	17.0924	2.48097	-1.36014	0	0	0.0166473
275	0	6.81257	0	0	6.81556	1.15661	-1.69028	-0.139937	-0.00868952	-0.0116489	-12.6389	4.78E-16	-0.768832	0	0	0.0046987	2.83952	3.00237	0.678263	134.926	383.146	613.984	398.81	398.81	398.81	-0.870601	-85.8937	5.2659	191.764	364.213	205.177	186.06	186.06	186.06	-85.8545	4.04412	-2.68139	13.671	-1.8963	-6.42641	0.0308944	0.025635	1.52718	17.4961	1.44408	-1.55395	0	0	0.0169736
276	0	6.97829	0	0	6.9808	1.14107	-1.53459	-0.139951	-0.00876124	-0.0116969	-12.6308	-1.48E-15	-0.797733	0	0	0.00475887	2.93804	3.52366	0.745703	130.803	383.121	613.485	399.022	399.023	399.023	-0.807017	-85.8594	5.30532	186.305	364.35	204.976	186.06	186.06	186.06	-85.8188	4.03219	-2.74709	13.1963	-2.06982	-6.4532	0.0338374	0.0233896	1.52803	17.1742	-0.43412	-1.74106	0	0	0.0163052
277	0	7.14688	0	0	7.14898	1.12609	-1.38446	-0.13998	-0.0088657	-0.0117539	-12.6364	-7.81E-16	-0.822354	0	0	0.00486235	3.03829	4.04891	0.813454	126.738	383.068	612.973	399.235	399.235	399.235	-0.73923	-85.8182	5.33996	180.837	364.489	204.765	186.06	186.06	186.06	-85.7763	4.01475	-2.81244	12.7085	-2.23394	-6.46722	0.0375201	0.0191087	1.5295	16.2086	-3.14093	-1.91524	0	0	0.014699
278	0	7.3202	0	0	7.32192	1.11178	-1.24093	-0.140052	-0.00900734	-0.0117914	-12.6554	1.27E-15	-0.839803	0	0	0.00501781	3.13896	4.57731	0.880762	122.744	382.981	612.445	399.448	399.448	399.448	-0.666672	-85.7704	5.36875	175.361	364.632	204.543	186.06	186.06	186.06	-85.7271	3.99075	-2.87718	12.2074	-2.38804	-6.46797	0.041661	0.0132129	1.53169	14.6406	-6.496	-2.07262	0	0	0.012258
279	0	7.5004	0	0	7.5018	1.09824	-1.10528	-0.140155	-0.00915776	-0.0117975	-12.6821	3.60E-16	-0.8441	0	0	0.0052284	3.23856	5.1077	0.946571	118.835	382.85	611.9	399.666	399.666	399.666	-0.588636	-85.7161	5.39064	169.877	364.776	204.312	186.06	186.06	186.06	-85.6716	3.959	-2.94118	11.6935	-2.53138	-6.4547	0.0460614	0.00587727	1.53498	12.528	-10.4186	-2.20415	0	0	0.00906141
280	0	7.6899	0	0	7.69102	1.08566	-0.979096	-0.140274	-0.00938005	-0.0117726	-12.7093	3.86E-15	-0.838279	0	0	0.00549664	3.33547	5.63862	1.00975	115.026	382.666	611.337	399.889	399.889	399.889	-0.504015	-85.6557	5.40465	164.385	364.922	204.072	186.06	186.06	186.06	-85.6102	3.91821	-3.00457	11.1674	-2.6634	-6.42674	0.0503334	-0.00260063	1.5393	9.98585	-14.8049	-2.30954	0	0	0.00527353
281	0	7.89111	0	0	7.89202	1.0742	-0.86422	-0.140424	-0.00958821	-0.0117177	-12.7329	2.00E-15	-0.812621	0	0	0.00581923	3.42801	6.16831	1.06915	111.332	382.418	610.756	400.119	400.12	400.12	-0.411592	-85.5896	5.41004	158.888	365.068	203.826	186.06	186.06	186.06	-85.5432	3.86709	-3.06775	10.6306	-2.78369	-6.38345	0.0540673	-0.0115809	1.54487	7.15738	-19.3794	-2.38443	0	0	0.00117191
282	0	8.10651	0	0	8.1072	1.06408	-0.762769	-0.140581	-0.00985166	-0.011637	-12.7437	-7.29E-16	-0.773747	0	0	0.00619067	3.51453	6.69474	1.12365	107.77	382.097	610.155	400.359	400.359	400.359	-0.309831	-85.518	5.40639	153.385	365.214	203.573	186.06	186.061	186.06	-85.4709	3.80442	-3.13153	10.0848	-2.89198	-6.32426	0.0570692	-0.0205806	1.552	4.12808	-23.9926	-2.433	0	0	-0.00307043
283	0	8.33816	0	0	8.33876	1.05553	-0.677014	-0.140765	-0.0101089	-0.0115289	-12.7374	-2.42E-15	-0.718941	0	0	0.00660146	3.59346	7.21563	1.1724	104.357	381.691	609.535	400.608	400.608	400.608	-0.197105	-85.4408	5.39362	147.878	365.358	203.316	186.06	186.06	186.06	-85.3933	3.72913	-3.19698	9.53228	-2.98805	-6.24889	0.0590988	-0.0292544	1.56057	1.00194	-28.4553	-2.45593	0	0	-0.00724303
284	0	8.58802	0	0	8.5885	1.04878	-0.60933	-0.140983	-0.0103927	-0.011413	-12.708	-9.98E-16	-0.65708	0	0	0.00703845	3.66342	7.72844	1.21489	101.11	381.194	608.896	400.868	400.868	400.868	-0.0715967	-85.3577	5.37211	142.368	365.499	203.054	186.06	186.06	186.06	-85.3099	3.64039	-3.26557	8.97566	-3.07191	-6.15741	0.0598983	-0.0371889	1.57056	-2.09609	-32.6015	-2.46515	0	0	-0.0111163
285	0	8.85736	0	0	8.85777	1.04406	-0.562047	-0.141282	-0.0106953	-0.0112978	-12.6539	-2.13E-15	-0.596052	0	0	0.007486	3.72322	8.23047	1.25106	98.0446	380.596	608.239	401.138	401.138	401.138	0.0684217	-85.2679	5.34252	136.857	365.637	202.79	186.06	186.06	186.06	-85.2201	3.53761	-3.3389	8.4181	-3.14382	-6.05028	0.0593747	-0.0438372	1.58235	-5.09506	-36.229	-2.4716	0	0	-0.0145233
286	0	9.14687	0	0	9.14728	1.0416	-0.537336	-0.141715	-0.0110035	-0.0112052	-12.5753	-4.50E-16	-0.544139	0	0	0.00792551	3.77196	8.71877	1.28135	95.1784	379.891	607.565	401.42	401.42	401.42	0.22454	-85.1699	5.30586	131.346	365.77	202.522	186.061	186.06	186.061	-85.1224	3.42055	-3.41868	7.86315	-3.20405	-5.9285	0.0574381	-0.0487325	1.59591	-7.90712	-39.1239	-2.48959	0	0	-0.0172871
287	0	9.45663	0	0	9.45704	1.04156	-0.536941	-0.14236	-0.0113603	-0.0112154	-12.4747	3.31E-15	-0.512982	0	0	0.00833677	3.80905	9.19023	1.30679	92.5275	379.076	606.876	401.713	401.713	401.713	0.397899	-85.0616	5.26316	125.834	365.896	202.253	186.061	186.061	186.061	-85.0148	3.28927	-3.50636	7.31472	-3.25309	-5.79358	0.0540301	-0.0516284	1.61129	-10.4037	-41.2172	-2.536	0	0	-0.0192443
288	0	9.78592	0	0	9.78639	1.04408	-0.562229	-0.143275	-0.0117412	-0.0113239	-12.3538	1.25E-15	-0.505284	0	0	0.00869699	3.8342	9.64156	1.32893	90.1079	378.148	606.176	402.016	402.016	402.016	0.589181	-84.9404	5.2155	120.324	366.012	201.984	186.061	186.06	186.061	-84.8947	3.14422	-3.60306	6.77717	-3.29138	-5.64753	0.0493819	-0.052268	1.62842	-12.6144	-42.3582	-2.61429	0	0	-0.0204141
289	0	10.1333	0	0	10.1339	1.04924	-0.613937	-0.14449	-0.0120615	-0.0115278	-12.2118	-1.55E-15	-0.513537	0	0	0.00898191	3.84754	10.0693	1.34999	87.9355	377.107	605.466	402.329	402.329	402.329	0.798281	-84.8027	5.16372	114.815	366.116	201.717	186.06	186.061	186.06	-84.7587	2.98621	-3.70932	6.25502	-3.31967	-5.49299	0.0436251	-0.0502732	1.64728	-14.5503	-42.3775	-2.71833	0	0	-0.0208241
290	0	10.4965	0	0	10.4973	1.05706	-0.692403	-0.146008	-0.0122097	-0.011799	-12.0458	-3.49E-15	-0.525188	0	0	0.00916779	3.84947	10.4699	1.37257	86.0259	375.955	604.751	402.65	402.65	402.65	1.02452	-84.6443	5.10858	109.308	366.203	201.454	186.06	186.06	186.06	-84.6026	2.81638	-3.82518	5.75326	-3.33854	-5.3329	0.0372085	-0.045583	1.66777	-16.3329	-41.21	-2.83159	0	0	-0.0206574
291	0	10.8724	0	0	10.8735	1.06758	-0.797847	-0.147807	-0.0121749	-0.0120301	-11.8507	-1.73E-15	-0.537107	0	0	0.00922918	3.84079	10.8396	1.39972	84.3943	374.696	604.036	402.977	402.977	402.977	1.2668	-84.46	5.05082	103.803	366.271	201.201	186.06	186.06	186.06	-84.4213	2.63615	-3.95046	5.277	-3.34883	-5.17065	0.0308278	-0.0380929	1.68948	-18.2389	-38.7942	-2.93826	0	0	-0.0202335
292	0	11.2569	0	0	11.2585	1.08078	-0.930221	-0.14985	-0.0118788	-0.0121547	-11.6207	-2.87E-15	-0.541061	0	0	0.0091424	3.82256	11.1746	1.43479	83.0562	373.336	603.323	403.31	403.31	403.31	1.52364	-84.2438	4.99112	98.2994	366.318	200.96	186.061	186.06	186.06	-84.2088	2.44723	-4.08471	4.83155	-3.35116	-5.00978	0.0250509	-0.0278519	1.71215	-20.4674	-35.0905	-3.02454	0	0	-0.0197391
293	0	11.645	0	0	11.6471	1.09666	-1.08938	-0.152039	-0.0113362	-0.0121006	-11.3447	2.08E-15	-0.541072	0	0	0.0088784	3.79615	11.4709	1.4813	82.0268	371.884	602.619	403.644	403.644	403.644	1.79327	-83.9888	4.93016	92.7992	366.34	200.738	186.06	186.06	186.06	-83.9584	2.25154	-4.22732	4.4224	-3.34651	-4.854	0.0204366	-0.0149286	1.73557	-23.21	-30.1434	-3.08734	0	0	-0.0192718
294	0	12.0302	0	0	12.0332	1.11516	-1.27489	-0.154337	-0.0105423	-0.0118306	-11.019	3.28E-15	-0.541475	0	0	0.00841629	3.76315	11.7245	1.54277	81.3216	370.35	601.927	403.979	403.979	403.979	2.0736	-83.6868	4.8684	87.3045	366.339	200.539	186.06	186.06	186.061	-83.6618	2.05116	-4.37739	4.05491	-3.33561	-4.7069	0.0173864	0.000586866	1.7593	-26.5935	-23.9721	-3.13094	0	0	-0.0187734
295	0	12.4051	0	0	12.4094	1.13623	-1.48608	-0.156581	-0.00952998	-0.0113254	-10.6302	-1.54E-15	-0.551483	0	0	0.00773081	3.72528	11.9315	1.62254	80.9556	368.746	601.253	404.31	404.31	404.31	2.36223	-83.3289	4.80616	81.8186	366.315	200.367	186.06	186.061	186.06	-83.3104	1.84828	-4.53376	3.73456	-3.31945	-4.57188	0.01628	0.0185379	1.78271	-30.6978	-16.6297	-3.16905	0	0	-0.0180579
296	0	12.7609	0	0	12.7667	1.15975	-1.72172	-0.158714	-0.00834158	-0.0106529	-10.1789	-2.92E-15	-0.580032	0	0	0.00681642	3.6844	12.0879	1.72368	80.9436	367.085	600.601	404.635	404.635	404.635	2.65635	-82.9053	4.74324	76.3465	366.267	200.227	186.06	186.061	186.061	-82.8939	1.64516	-4.69473	3.46662	-3.29876	-4.45194	0.0171573	0.0385554	1.80532	-35.4251	-8.25577	-3.22192	0	0	-0.0167603
297	0	13.0873	0	0	13.0952	1.18554	-1.9801	-0.160587	-0.00707536	-0.00986797	-9.66256	3.65E-15	-0.638461	0	0	0.00567581	3.64244	12.1901	1.84868	81.2996	365.384	599.977	404.951	404.951	404.951	2.95253	-82.405	4.67896	70.8944	366.198	200.12	186.06	186.061	186.06	-82.4015	1.44407	-4.85798	3.25604	-3.27468	-4.34958	0.019885	0.0601705	1.82655	-40.6358	0.884954	-3.30617	0	0	-0.0144997
298	0	13.3729	0	0	13.3835	1.21337	-2.25884	-0.162231	-0.00580543	-0.0091253	-9.10101	-4.56E-15	-0.73116	0	0	0.00434423	3.60126	12.2344	1.99943	82.0364	363.657	599.385	405.253	405.253	405.253	3.24685	-81.8161	4.61197	65.4695	366.109	200.047	186.06	186.061	186.06	-81.8212	1.24726	-5.02047	3.10746	-3.24808	-4.2666	0.0240792	0.0828319	1.84574	-46.0359	10.5296	-3.43646	0	0	-0.0108941
299	0	13.6054	0	0	13.6192	1.24298	-2.55522	-0.163559	-0.00459702	-0.00855976	-8.50877	-1.78E-15	-0.856529	0	0	0.00286833	3.56262	12.2178	2.17688	83.1646	361.921	598.831	405.54	405.54	405.54	3.5348	-81.1266	4.54043	60.0794	366.001	200.008	186.06	186.061	186.06	-81.1406	1.05694	-5.17849	3.02498	-3.22003	-4.20394	0.0293051	0.105829	1.86232	-51.3347	20.3318	-3.61275	0	0	-0.00571147
300	0	13.7718	0	0	13.7894	1.27406	-2.86621	-0.164667	-0.00358148	-0.00833645	-7.92128	2.27E-15	-1.01453	0	0	0.0013081	3.52814	12.1376	2.38108	84.6922	360.195	598.318	405.808	405.808	405.808	3.8115	-80.3242	4.46207	54.7319	365.873	200	186.06	186.06	186.06	-80.3471	0.875215	-5.32781	3.01208	-3.1915	-4.16162	0.0348693	0.128403	1.87588	-56.1501	29.9003	-3.82676	0	0	0.00109918
301	0	13.8587	0	0	13.8806	1.30631	-3.18874	-0.165475	-0.00273656	-0.00863316	-7.36112	-4.66E-16	-1.18629	0	0	-0.0002766	3.49925	11.9918	2.61093	86.6239	358.495	597.851	406.055	406.055	406.055	4.07172	-79.3968	4.37433	49.434	365.725	200.02	186.06	186.06	186.06	-79.4286	0.704094	-5.46378	3.07148	-3.16362	-4.13865	0.0400328	0.149949	1.88595	-60.0859	38.95	-4.05245	0	0	0.00931933
302	0	13.853	0	0	13.8797	1.33947	-3.52014	-0.16605	-0.0021697	-0.00958645	-6.86827	1.63E-15	-1.36309	0	0	-0.00184718	3.47705	11.7792	2.86413	88.9601	356.839	597.435	406.28	406.28	406.28	4.31028	-78.3336	4.27479	44.1914	365.555	200.066	186.06	186.06	186.06	-78.3738	0.54539	-5.58177	3.2051	-3.13733	-4.13288	0.044345	0.169666	1.89217	-62.8958	47.0949	-4.25093	0	0	0.0185011
303	0	13.7424	0	0	13.7742	1.37333	-3.85831	-0.166359	-0.00181864	-0.0112665	-6.4783	-1.46E-15	-1.51876	0	0	-0.00338956	3.46249	11.4992	3.1373	91.6964	355.242	597.074	406.483	406.483	406.483	4.52223	-77.1248	4.16126	39.0081	365.36	200.135	186.06	186.061	186.06	-77.1726	0.40064	-5.67733	3.41388	-3.11376	-4.14123	0.0472807	0.187259	1.89428	-64.3821	54.2158	-4.37787	0	0	0.0280109
304	0	13.5154	0	0	13.5526	1.40777	-4.20197	-0.166523	-0.00166184	-0.0137706	-6.24827	8.15E-16	-1.63083	0	0	-0.00494806	3.4562	11.1523	3.42597	94.8232	353.72	596.772	406.663	406.663	406.663	4.70334	-75.7628	4.03208	33.8858	365.136	200.226	186.061	186.06	186.06	-75.8169	0.270973	-5.74666	3.69769	-3.09379	-4.15965	0.0482412	0.202242	1.8923	-64.3375	60.1302	-4.38541	0	0	0.0370563
305	0	13.1625	0	0	13.2048	1.44277	-4.55097	-0.16665	-0.00162575	-0.0169686	-6.24222	3.96E-15	-1.67255	0	0	-0.00664104	3.45864	10.7399	3.72468	98.3251	352.286	596.533	406.823	406.822	406.823	4.85033	-74.2425	3.88627	28.8247	364.878	200.341	186.06	186.06	186.06	-74.3015	0.156945	-5.78685	4.05548	-3.07837	-4.18328	0.0474526	0.214442	1.88617	-63.0475	64.799	-4.22309	0	0	0.0450956
306	0	12.6764	0	0	12.7238	1.47844	-4.90622	-0.166972	-0.00155955	-0.0206718	-6.54303	-2.68E-15	-1.61146	0	0	-0.00868267	3.47007	10.2644	4.02735	102.182	350.952	596.363	406.962	406.962	406.962	4.96145	-72.5621	3.72358	23.8239	364.584	200.483	186.061	186.061	186.06	-72.6246	0.0583138	-5.79625	4.485	-3.0683	-4.2068	0.045124	0.223997	1.87608	-60.846	68.3677	-3.86415	0	0	0.0518073
307	0	12.0536	0	0	12.1056	1.51496	-5.26962	-0.167801	-0.00132459	-0.0246281	-7.24537	2.45E-15	-1.41842	0	0	-0.0113905	3.49063	9.72925	4.32744	106.366	349.728	596.264	407.085	407.085	407.085	5.03671	-70.7247	3.54454	18.884	364.249	200.663	186.061	186.061	186.06	-70.7892	-0.026127	-5.77481	4.98312	-3.06409	-4.22454	0.0418163	0.230855	1.86243	-58.2737	70.9159	-3.29404	0	0	0.0573106
308	0	11.2955	0	0	11.3513	1.55265	-5.6441	-0.169496	-0.00072856	-0.0282758	-8.44606	-5.24E-16	-1.06272	0	0	-0.0151453	3.52039	9.13848	4.61831	110.848	348.622	596.242	407.193	407.193	407.193	5.07826	-68.7391	3.35048	14.0094	363.874	200.897	186.061	186.06	186.06	-68.8042	-0.098653	-5.72437	5.54568	-3.06623	-4.23098	0.0387023	0.235232	1.84551	-56.3209	72.6209	-2.5199	0	0	0.0625958
309	0	10.4093	0	0	10.4679	1.59186	-6.03329	-0.172457	0.000395029	-0.031105	-10.2335	1.75E-15	-0.522888	0	0	-0.020313	3.55934	8.49708	4.89361	115.593	347.638	596.299	407.288	407.288	407.288	5.09076	-66.6212	3.14358	9.2129	363.463	201.21	186.06	186.06	186.06	-66.6859	-0.162592	-5.64907	6.16779	-3.07484	-4.22102	0.0369417	0.237628	1.82586	-55.9238	73.7735	-1.5937	0	0	0.0690592
310	0	9.40961	0	0	9.46993	1.63302	-6.44116	-0.177063	0.00219181	-0.0324422	-12.6689	-3.03E-15	0.212366	0	0	-0.0270944	3.60747	7.81055	5.14757	120.561	346.779	596.439	407.374	407.374	407.374	5.08121	-64.3953	2.92681	4.52061	363.024	201.636	186.06	186.06	186.06	-64.4589	-0.222062	-5.55536	6.84388	-3.08992	-4.19031	0.038036	0.238397	1.80368	-58.2294	74.543	-0.577953	0	0	0.0787977
311	0	8.31919	0	0	8.37981	1.67654	-6.87177	-0.183504	0.00473835	-0.0315929	-15.757	-1.46E-17	1.13461	0	0	-0.0353198	3.66476	7.08482	5.37536	125.714	346.046	596.664	407.451	407.451	407.451	5.05892	-62.0948	2.70411	-0.0229809	362.572	202.214	186.06	186.061	186.06	-62.1572	-0.281465	-5.45215	7.56798	-3.11099	-4.13549	0.0433928	0.23779	1.77902	-64.2777	75.0433	0.445012	0	0	0.0940907
312	0	7.16934	0	0	7.22869	1.72283	-7.3288	-0.191774	0.00797892	-0.0280924	-19.4328	4.83E-15	2.20633	0	0	-0.0442916	3.73117	6.32601	5.57327	131.011	345.436	596.977	407.52	407.52	407.52	5.03507	-59.7627	2.4806	-4.35046	362.125	202.989	186.06	186.06	186.06	-59.8241	-0.344784	-5.35066	8.33388	-3.13745	-4.05453	0.054025	0.236224	1.75196	-74.7248	75.3698	1.38072	0	0	0.116766
313	0	5.99908	0	0	6.05553	1.77219	-7.81516	-0.201464	0.0117507	-0.0215527	-23.5366	-4.31E-15	3.36249	0	0	-0.0526938	3.80669	5.54026	5.73898	136.411	344.945	597.379	407.58	407.58	407.58	5.02198	-57.4503	2.26268	-8.36937	361.71	204.003	186.061	186.06	186.06	-57.5114	-0.414704	-5.26384	9.13531	-3.16836	-3.94681	0.0704621	0.233792	1.72203	-89.8742	75.4066	2.16416	0	0	0.148007
314	0	4.85346	0	0	4.90537	1.82481	-8.33246	-0.211777	0.0156868	-0.0120668	-27.8178	5.36E-15	4.5024	0	0	-0.0587648	3.89125	4.73346	5.87162	141.877	344.568	597.871	407.631	407.631	407.631	5.03223	-55.2153	2.05815	-11.9633	361.355	205.294	186.06	186.06	186.06	-55.2772	-0.491893	-5.2056	9.96621	-3.20264	-3.81324	0.0921865	0.230638	1.68903	-109.187	75.0085	2.74873	0	0	0.187311
315	0	3.78027	0	0	3.8262	1.88073	-8.88068	-0.221616	0.0194403	6.63E-05	-31.9583	5.36E-15	5.51844	0	0	-0.0606925	3.98471	3.9112	5.97173	147.372	344.296	598.455	407.668	407.668	407.668	5.07765	-53.1185	1.87611	-14.9972	361.089	206.883	186.06	186.06	186.06	-53.1824	-0.57449	-5.18959	10.8208	-3.23894	-3.65616	0.118338	0.226852	1.65275	-131.734	74.0553	3.10699	0	0	0.233103
316	0	2.82608	0	0	2.86504	1.93975	-9.45748	-0.229688	0.0225308	0.0140529	-35.6068	1.16E-15	6.29317	0	0	-0.0571942	4.08688	3.07846	6.04118	152.864	344.123	599.13	407.689	407.689	407.689	5.1681	-51.2192	1.72643	-17.3273	360.942	208.772	186.06	186.061	186.06	-51.2864	-0.658203	-5.2279	11.694	-3.27589	-3.47922	0.147158	0.222522	1.61356	-155.862	72.4028	3.25033	0	0	0.282174
317	0	2.03177	0	0	2.0635	2.00142	-10.058	-0.234808	0.0246369	0.0289085	-38.4402	-3.73E-15	6.73959	0	0	-0.0480281	4.19731	2.23966	6.08302	158.326	344.039	599.898	407.689	407.689	407.689	5.31061	-49.5709	1.61902	-18.8127	360.936	210.94	186.06	186.061	186.06	-49.6426	-0.736912	-5.32966	12.581	-3.31172	-3.28723	0.176554	0.217806	1.57215	-179.686	70.0799	3.18488	0	0	0.330643
318	0	1.42857	0	0	1.45373	2.06497	-10.6746	-0.236026	0.0255175	0.0435218	-40.2096	3.96E-15	6.80657	0	0	-0.0342105	4.31549	1.39847	6.10116	163.732	344.035	600.757	407.662	407.662	407.662	5.50851	-48.2165	1.56274	-19.3286	361.089	213.344	186.061	186.061	186.06	-48.2939	-0.803804	-5.50002	13.4779	-3.34483	-3.08579	0.2045	0.212903	1.52967	-201.341	67.1739	2.93203	0	0	0.374578
319	0	1.03497	0	0	1.05543	2.12939	-11.2971	-0.232897	0.0251523	0.0568379	-40.7916	-1.16E-15	6.49648	0	0	-0.0177983	4.44056	0.557844	6.09996	169.065	344.101	601.709	407.605	407.605	407.605	5.76128	-47.1856	1.56438	-18.7777	361.408	215.92	186.06	186.06	186.06	-47.2696	-0.852699	-5.73965	14.3814	-3.37326	-2.88078	0.229533	0.207996	1.4876	-219.345	63.893	2.49451	0	0	0.410855
320	0	0.855483	0	0	0.874319	2.19343	-11.9133	-0.225456	0.0237077	0.0679618	-40.1982	-1.16E-15	5.85998	0	0	-0.00128378	4.57155	-0.27998	6.08398	174.309	344.229	602.752	407.511	407.511	407.511	6.0646	-46.4925	1.62758	-17.0969	361.896	218.593	186.06	186.061	186.06	-46.584	-0.87933	-6.04476	15.2887	-3.39528	-2.67823	0.250405	0.203436	1.44776	-232.557	60.5295	1.86072	0	0	0.437133
321	0	0.881155	0	0	0.902585	2.25571	-12.5097	-0.214538	0.0214935	0.0763065	-38.5975	-2.62E-16	4.98338	0	0	0.0131145	4.70723	-1.11342	6.05752	179.454	344.408	603.885	407.377	407.377	407.377	6.41098	-46.1369	1.75219	-14.2604	362.546	221.28	186.06	186.06	186.06	-46.2365	-0.88228	-6.40756	16.1979	-3.40902	-2.48365	0.267047	0.199518	1.4118	-240.697	57.3606	1.02017	0	0	0.452862
322	0	1.09209	0	0	1.12114	2.31484	-13.0735	-0.201365	0.018839	0.0816796	-36.2495	-3.73E-15	3.96426	0	0	0.0240069	4.84622	-1.94148	6.02436	184.494	344.628	605.107	407.199	407.199	407.199	6.79075	-46.1059	1.93424	-10.2767	363.349	223.9	186.06	186.06	186.06	-46.2139	-0.863222	-6.81741	17.1074	-3.41281	-2.30181	0.280029	0.196381	1.38092	-244.097	54.5642	-0.019595	0	0	0.458753
323	0	1.46104	0	0	1.50315	2.36953	-13.5927	-0.187332	0.0160253	0.0840447	-33.452	2.21E-15	2.89496	0	0	0.0309802	4.98701	-2.76363	5.9875	189.424	344.88	606.416	406.975	406.975	406.975	7.19292	-46.3772	2.16635	-5.18175	364.291	226.378	186.06	186.06	186.06	-46.494	-0.826637	-7.26168	18.0162	-3.40514	-2.13647	0.290263	0.194104	1.35629	-243.378	52.246	-1.23307	0	0	0.456127
324	0	1.95718	0	0	2.01762	2.41867	-14.0572	-0.173566	0.0133265	0.0836661	-30.4688	4.19E-15	1.85903	0	0	0.0343954	5.12805	-3.57967	5.94899	194.244	345.156	607.809	406.704	406.704	406.704	7.60608	-46.923	2.43848	0.969182	365.358	228.653	186.06	186.06	186.06	-47.0492	-0.779068	-7.72669	18.9233	-3.38453	-1.99015	0.298554	0.192587	1.33802	-239.304	50.4589	-2.58529	0	0	0.446588
325	0	2.54888	0	0	2.63231	2.46137	-14.4593	-0.160909	0.0110742	0.0808513	-27.5098	3.73E-15	0.932014	0	0	0.0350381	5.26779	-4.38969	5.90993	198.953	345.447	609.282	406.386	406.386	406.386	8.0191	-47.7125	2.73886	8.1087	366.533	230.676	186.06	186.06	186.06	-47.8489	-0.728225	-8.19861	19.8281	-3.35007	-1.86405	0.305495	0.192044	1.326	-232.539	49.3535	-4.06798	0	0	0.4315
326	0	3.20586	0	0	3.31591	2.49709	-14.7946	-0.149949	0.00941065	0.076046	-24.728	-4.66E-16	0.156626	0	0	0.0337856	5.40485	-5.19381	5.87038	203.553	345.745	610.831	406.024	406.024	406.024	8.4221	-48.7143	3.05507	16.163	367.802	232.417	186.06	186.06	186.06	-48.8619	-0.682132	-8.66443	20.7303	-3.30112	-1.75803	0.311753	0.192432	1.31974	-223.777	48.9251	-5.62875	0	0	0.412273
327	0	3.90049	0	0	4.03947	2.52558	-15.0613	-0.141091	0.00840134	0.0696516	-22.2285	1.63E-15	-0.446437	0	0	0.0314292	5.53796	-5.99221	5.82963	208.046	346.044	612.448	405.62	405.62	405.62	8.8069	-49.8974	3.37493	25.0564	369.152	233.857	186.06	186.06	186.06	-50.0578	-0.648383	-9.11257	21.6294	-3.23733	-1.67079	0.31766	0.193698	1.31861	-213.538	49.1596	-7.21509	0	0	0.389961
328	0	4.60863	0	0	4.77746	2.54692	-15.2605	-0.134587	0.00792896	0.0621567	-20.0766	-4.66E-16	-0.886575	0	0	0.0285793	5.66611	-6.78501	5.78641	212.435	346.338	614.127	405.179	405.179	405.179	9.16725	-51.2326	3.68719	34.7138	370.573	234.992	186.06	186.06	186.06	-51.4077	-0.63351	-9.53331	22.5248	-3.15906	-1.6001	0.323383	0.195677	1.32181	-202.317	49.9051	-8.73307	0	0	0.365581
329	0	5.3101	0	0	5.50834	2.56141	-15.3956	-0.130449	0.00788603	0.0540231	-18.2938	-9.32E-16	-1.18027	0	0	0.0256403	5.78854	-7.57213	5.73896	216.719	346.622	615.86	404.706	404.706	404.706	9.49862	-52.693	3.98212	45.0641	372.055	235.831	186.061	186.061	186.06	-52.8852	-0.642596	-9.91872	23.4161	-3.06684	-1.54297	0.329277	0.198154	1.32834	-190.627	51.0339	-10.1032	0	0	0.340186
330	0	5.98875	0	0	6.21478	2.56953	-15.4713	-0.12856	0.0080979	0.0456247	-16.8714	1.16E-15	-1.35455	0	0	0.0228374	5.90476	-8.35335	5.68558	220.9	346.894	617.637	404.208	404.208	404.209	9.79811	-54.2548	4.25175	56.0408	373.59	236.392	186.06	186.06	186.06	-54.4665	-0.679053	-10.2627	24.3024	-2.96183	-1.49611	0.335362	0.200884	1.33757	-178.785	52.3564	-11.2346	0	0	0.314491
331	0	6.63201	0	0	6.88327	2.57186	-15.493	-0.128598	0.00840966	0.0373937	-15.7682	-2.56E-15	-1.43556	0	0	0.0202469	6.01454	-9.12821	5.62461	224.978	347.152	619.449	403.692	403.692	403.692	10.0641	-55.8969	4.48995	67.5827	375.171	236.702	186.06	186.061	186.06	-56.1306	-0.74465	-10.5609	25.1828	-2.84539	-1.45622	0.341636	0.203632	1.34835	-167.133	53.7172	-12.0582	0	0	0.289249
332	0	7.23034	0	0	7.50355	2.56902	-15.4665	-0.130215	0.00865543	0.0296045	-14.9308	2.33E-16	-1.45008	0	0	0.0178603	6.11795	-9.89606	5.5548	228.951	347.395	621.284	403.164	403.164	403.164	10.296	-57.6008	4.69246	79.6342	376.792	236.794	186.061	186.06	186.06	-57.8589	-0.839639	-10.8105	26.0565	-2.71935	-1.42023	0.348127	0.206062	1.35989	-155.917	54.9076	-12.5056	0	0	0.265044
333	0	7.7764	0	0	8.06779	2.56157	-15.3971	-0.132954	0.00877464	0.0225087	-14.2925	3.49E-15	-1.41571	0	0	0.015616	6.2152	-10.656	5.47546	232.816	347.624	623.131	402.632	402.633	402.632	10.4944	-59.3503	4.85661	92.1448	378.445	236.704	186.06	186.06	186.06	-59.6348	-0.963009	-11.0101	26.922	-2.5857	-1.3857	0.354761	0.208053	1.37158	-145.286	55.8474	-12.5638	0	0	0.242221
334	0	8.26423	0	0	8.56972	2.55004	-15.2896	-0.136489	0.00861366	0.0162318	-13.7998	3.03E-15	-1.35985	0	0	0.013455	6.30675	-11.4069	5.38651	236.57	347.84	624.979	402.104	402.104	402.104	10.6603	-61.1306	4.98111	105.068	380.123	236.469	186.061	186.06	186.061	-61.443	-1.11278	-11.1595	27.778	-2.44686	-1.35079	0.361684	0.209378	1.38293	-135.41	56.3359	-12.1967	0	0	0.221163
335	0	8.68857	0	0	9.00389	2.53487	-15.1481	-0.140426	0.0081236	0.0109437	-13.399	-1.63E-15	-1.30219	0	0	0.0113195	6.39312	-12.1475	5.2887	240.209	348.046	626.815	401.585	401.585	401.585	10.7956	-62.928	5.0659	118.362	381.818	236.124	186.06	186.06	186.06	-63.2695	-1.28622	-11.26	28.6229	-2.30522	-1.31468	0.369026	0.21	1.39341	-126.448	56.3131	-11.4282	0	0	0.202155
336	0	9.04427	0	0	9.36506	2.5164	-14.9754	-0.144568	0.00721073	0.00659336	-13.0631	-2.91E-15	-1.26798	0	0	0.00918616	6.47487	-12.8763	5.18354	243.727	348.246	628.628	401.082	401.082	401.082	10.9025	-64.7297	5.11181	131.988	383.52	235.705	186.06	186.061	186.06	-65.1006	-1.48013	-11.3134	29.455	-2.16335	-1.27749	0.376901	0.209818	1.4031	-118.433	55.6655	-10.2818	0	0	0.185234
337	0	9.3261	0	0	9.64797	2.49485	-14.7736	-0.148766	0.00577283	0.00315814	-12.7786	1.40E-15	-1.28316	0	0	0.00705174	6.55258	-13.5916	5.07342	247.12	348.443	630.407	400.601	400.601	400.601	10.9836	-66.5232	5.12045	145.912	385.221	235.24	186.06	186.06	186.06	-66.9236	-1.69093	-11.3225	30.272	-2.02394	-1.24045	0.385223	0.208712	1.41188	-111.37	54.2798	-8.79428	0	0	0.17037
338	0	9.5287	0	0	9.8472	2.47028	-14.5431	-0.15292	0.00387528	0.000547779	-12.5464	-3.73E-15	-1.35537	0	0	0.00492174	6.62672	-14.2916	4.96128	250.381	348.642	632.139	400.147	400.147	400.147	11.0409	-68.297	5.09382	160.101	386.907	234.757	186.061	186.061	186.061	-68.7259	-1.91485	-11.29	31.0719	-1.88956	-1.20563	0.394071	0.206726	1.41991	-105.255	52.1858	-7.05138	0	0	0.157441
339	0	9.64671	0	0	9.9575	2.44262	-14.2829	-0.157056	0.00150711	-0.00145538	-12.3854	-8.15E-16	-1.49518	0	0	0.0028122	6.69768	-14.9744	4.85067	253.503	348.848	633.814	399.721	399.721	399.721	11.0762	-70.0401	5.03421	174.529	388.565	234.28	186.061	186.061	186.061	-70.4963	-2.14792	-11.2188	31.8522	-1.76281	-1.17595	0.403278	0.203859	1.42738	-99.9366	49.37	-5.12712	0	0	0.146098
340	0	9.67526	0	0	9.97403	2.41164	-13.9909	-0.161186	-0.0011518	-0.00304379	-12.3181	-1.28E-15	-1.69019	0	0	0.000723071	6.76567	-15.6377	4.74539	256.482	349.064	635.423	399.328	399.328	399.328	11.0904	-71.743	4.94414	189.169	390.179	233.83	186.061	186.06	186.061	-72.2244	-2.3861	-11.1113	32.6101	-1.646	-1.15487	0.412637	0.200302	1.43455	-95.243	45.9964	-3.14107	0	0	0.135912
341	0	9.61044	0	0	9.89312	2.377	-13.6634	-0.165407	-0.00401981	-0.00458953	-12.3758	-4.31E-15	-1.93106	0	0	-0.00135418	6.8308	-16.2797	4.64936	259.311	349.296	636.956	398.967	398.967	398.967	11.0838	-73.3976	4.8262	204.001	391.732	233.427	186.06	186.06	186.06	-73.9015	-2.62522	-10.9698	33.3429	-1.54153	-1.14611	0.421784	0.196195	1.44206	-90.8242	42.1359	-1.17732	0	0	0.126247
342	0	9.45003	0	0	9.71282	2.33826	-13.2961	-0.169801	-0.00693342	-0.00643286	-12.5853	-3.96E-15	-2.19551	0	0	-0.00344922	6.893	-16.898	4.5663	261.985	349.546	638.405	398.637	398.637	398.637	11.0557	-74.9981	4.68311	219.003	393.204	233.091	186.06	186.06	186.06	-75.5213	-2.86102	-10.796	34.0478	-1.45123	-1.15349	0.430175	0.191591	1.45001	-86.2763	37.9174	0.668787	0	0	0.116449
343	0	9.19404	0	0	9.43364	2.29496	-12.8842	-0.174379	-0.00969126	-0.00890459	-12.9615	-8.15E-16	-2.4527	0	0	-0.00560599	6.95208	-17.4906	4.49948	264.498	349.818	639.763	398.338	398.338	398.338	11.0046	-76.541	4.51779	234.154	394.578	232.844	186.06	186.061	186.06	-77.0797	-3.08907	-10.5911	34.7219	-1.3768	-1.18046	0.43735	0.186698	1.45869	-81.1713	33.5315	2.30231	0	0	0.105924
344	0	8.84528	0	0	9.05911	2.24662	-12.4228	-0.179168	-0.0121138	-0.0125165	-13.5118	2.45E-15	-2.67017	0	0	-0.0078684	7.00779	-18.0555	4.45155	266.847	350.114	641.024	398.065	398.066	398.065	10.9284	-78.0258	4.33339	249.429	395.831	232.708	186.06	186.06	186.06	-78.5757	-3.30482	-10.3561	35.3622	-1.31957	-1.22992	0.44251	0.1817	1.46852	-74.8537	29.1395	3.64821	0	0	0.0939395
345	0	8.40981	0	0	8.59614	2.19287	-11.9079	-0.184035	-0.0140192	-0.0174717	-14.2186	0	-2.81376	0	0	-0.010255	7.05977	-18.5907	4.42424	269.029	350.436	642.183	397.816	397.816	397.816	10.8242	-79.4546	4.13339	264.8	396.947	232.711	186.061	186.061	186.06	-80.0107	-3.50363	-10.0919	35.9663	-1.28026	-1.30395	0.445215	0.17667	1.47927	-66.9161	24.8995	4.64623	0	0	0.0802909
346	0	7.8971	0	0	8.05529	2.13349	-11.3366	-0.188909	-0.0152746	-0.0242996	-15.0577	5.82E-16	-2.85519	0	0	-0.012746	7.10766	-19.0946	4.41837	271.044	350.784	643.236	397.586	397.586	397.586	10.6893	-80.8324	3.92164	280.233	397.906	232.882	186.06	186.06	186.06	-81.3895	-3.68092	-9.79946	36.5315	-1.25933	-1.40363	0.444489	0.171711	1.49114	-56.5576	20.9332	5.25242	0	0	0.064522
347	0	7.32031	0	0	7.45078	2.06847	-10.7085	-0.193502	-0.0157454	-0.0330698	-15.9708	5.42E-15	-2.76998	0	0	-0.0152456	7.15104	-19.5656	4.43361	272.892	351.158	644.18	397.371	397.371	397.371	10.5212	-82.1665	3.70248	295.681	398.694	233.251	186.06	186.06	186.06	-82.7192	-3.83229	-9.4803	37.0557	-1.25651	-1.52897	0.439962	0.166862	1.50353	-43.4399	17.3772	5.43549	0	0	0.0469831
348	0	6.69596	0	0	6.80028	1.99809	-10.0257	-0.197553	-0.0154713	-0.0440935	-16.8875	4.14E-15	-2.55657	0	0	-0.0175687	7.18953	-20.0028	4.46854	274.576	351.554	645.012	397.164	397.164	397.164	10.3182	-83.4665	3.48043	311.09	399.299	233.849	186.06	186.06	186.06	-84.0091	-3.9539	-9.13656	37.5371	-1.27114	-1.67873	0.431079	0.162089	1.51629	-26.9988	14.2284	5.19995	0	0	0.0279972
349	0	6.04343	0	0	6.12412	1.92295	-9.29347	-0.200602	-0.0144457	-0.057324	-17.7058	3.49E-15	-2.21745	0	0	-0.019454	7.22268	-20.4051	4.52069	276.101	351.97	645.732	396.962	396.963	396.963	10.0798	-84.7425	3.26027	326.391	399.712	234.705	186.06	186.06	186.06	-85.2696	-4.04266	-8.77133	37.9741	-1.30179	-1.8507	0.417522	0.157336	1.52851	-6.95565	11.5358	4.54314	0	0	0.00837251
350	0	5.38415	0	0	5.44442	1.84396	-8.52033	-0.202279	-0.0128788	-0.0727064	-18.3215	-1.14E-15	-1.78283	0	0	-0.0205991	7.25005	-20.7721	4.58662	277.476	352.402	646.339	396.761	396.761	396.761	9.80669	-86.005	3.04648	341.503	399.93	235.842	186.06	186.061	186.06	-86.5117	-4.09664	-8.38857	38.3657	-1.34674	-2.04154	0.399206	0.152353	1.53953	16.8184	9.14108	3.50528	0	0	-0.010846
351	0	4.74036	0	0	4.7838	1.76229	-7.71771	-0.20208	-0.0109069	-0.0900617	-18.6142	-3.44E-15	-1.28346	0	0	-0.0207385	7.27111	-21.1038	4.66207	278.711	352.841	646.832	396.557	396.557	396.557	9.50152	-87.2631	2.8431	356.332	399.952	237.275	186.06	186.06	186.06	-87.7451	-4.11527	-7.9931	38.7115	-1.40347	-2.24716	0.375974	0.147037	1.5484	44.4047	7.01764	2.09955	0	0	-0.0285631
352	0	4.13362	0	0	4.16384	1.67937	-6.89969	-0.199602	-0.00875411	-0.109019	-18.4787	2.44E-15	-0.761535	0	0	-0.0197276	7.28528	-21.4004	4.74205	279.818	353.282	647.214	396.347	396.347	396.347	9.16831	-88.5232	2.65322	370.773	399.781	239.005	186.06	186.06	186.06	-88.9773	-4.0995	-7.59023	39.0113	-1.46923	-2.46264	0.348142	0.14105	1.55417	75.5182	4.95151	0.373686	0	0	-0.0435022
353	0	3.58325	0	0	3.60355	1.59679	-6.08218	-0.194531	-0.00661814	-0.129055	-17.8339	-2.89E-15	-0.258427	0	0	-0.017611	7.29189	-21.6625	4.82107	280.813	353.714	647.486	396.128	396.128	396.128	8.81245	-89.7878	2.47873	384.71	399.424	241.017	186.06	186.06	186.06	-90.2115	-4.05179	-7.1856	39.2656	-1.54076	-2.68257	0.316492	0.134223	1.55617	109.529	2.80586	-1.6296	0	0	-0.0544093
354	0	3.10462	0	0	3.11788	1.51622	-5.28217	-0.186852	-0.0046434	-0.149646	-16.6532	-1.24E-16	0.189184	0	0	-0.0146504	7.29015	-21.8912	4.89334	281.712	354.127	647.65	395.9	395.9	395.9	8.44039	-91.0541	2.32041	398.023	398.89	243.276	186.061	186.06	186.06	-91.4462	-3.9759	-6.7848	39.4754	-1.61454	-2.90121	0.281655	0.126543	1.5538	145.757	0.51738	-3.87455	0	0	-0.0603538
355	0	2.70829	0	0	2.71673	1.43936	-4.51702	-0.176791	-0.0029043	-0.170054	-14.9644	1.32E-15	0.553443	0	0	-0.0112591	7.27921	-22.0877	4.95289	282.535	354.51	647.708	395.663	395.663	395.663	8.05902	-92.3136	2.17775	410.591	398.188	245.725	186.06	186.061	186.06	-92.6738	-3.87661	-6.39301	39.6421	-1.68689	-3.11262	0.245165	0.117983	1.54715	182.937	-2.00763	-6.29822	0	0	-0.0605775
356	0	2.3993	0	0	2.4046	1.36785	-3.80363	-0.1649	-0.00149096	-0.189535	-12.8573	6.92E-16	0.805912	0	0	-0.00788509	7.25805	-22.2536	4.99377	283.299	354.849	647.665	395.417	395.417	395.417	7.67532	-93.5523	2.04935	422.295	397.329	248.289	186.061	186.061	186.061	-93.8812	-3.75926	-6.01477	39.7676	-1.75394	-3.3109	0.208711	0.108671	1.53673	219.631	-4.77725	-8.83497	0	0	-0.0548141
357	0	2.17745	0	0	2.18077	1.30321	-3.15775	-0.151913	-0.000460982	-0.207368	-10.464	2.84E-15	0.924196	0	0	-0.00490912	7.22558	-22.3905	5.01038	284.024	355.132	647.523	395.162	395.162	395.162	7.29571	-94.7515	1.93294	433.024	396.324	250.876	186.06	186.061	186.06	-95.0504	-3.62932	-5.65358	39.8542	-1.81191	-3.49047	0.173905	0.0988099	1.52325	254.367	-7.78683	-11.4034	0	0	-0.0433313
358	0	2.0381	0	0	2.04017	1.24675	-2.59302	-0.138612	0.000155094	-0.22283	-7.93601	2.16E-15	0.892551	0	0	-0.00257579	7.18059	-22.5002	4.99751	284.729	355.347	647.288	394.901	394.901	394.901	6.92536	-95.8895	1.82555	442.681	395.183	253.384	186.061	186.06	186.06	-96.1601	-3.49204	-5.31144	39.9045	-1.85701	-3.64613	0.142652	0.0889262	1.50802	285.494	-10.8671	-13.9155	0	0	-0.0268596
359	0	1.97288	0	0	1.97422	1.19955	-2.12045	-0.125715	0.000383819	-0.235185	-5.42276	2.74E-15	0.705285	0	0	-0.000982135	7.12188	-22.5847	4.95063	285.429	355.479	646.962	394.636	394.636	394.636	6.56776	-96.9425	1.72336	451.185	393.916	255.704	186.06	186.06	186.06	-97.1869	-3.35209	-4.98845	39.9212	-1.8858	-3.77329	0.116613	0.0795032	1.49225	311.455	-13.8388	-16.2688	0	0	-0.00658086
360	0	1.97086	0	0	1.97177	1.16235	-1.74774	-0.113801	0.000287104	-0.24393	-3.05589	1.09E-15	0.367129	0	0	-0.000101115	7.04823	-22.6456	4.86594	286.14	355.517	646.551	394.368	394.368	394.368	6.22442	-97.887	1.62157	458.477	392.528	257.733	186.061	186.061	186.06	-98.1073	-3.21342	-4.68263	39.9073	-1.89497	-3.86816	0.097191	0.0711123	1.47713	330.972	-16.42	-18.3652	0	0	0.0159957
361	0	2.01923	0	0	2.0199	1.13552	-1.47893	-0.103411	-0.000182744	-0.248519	-0.952658	1.87E-15	-0.119205	0	0	0.000185494	6.95851	-22.6845	4.74056	286.875	355.451	646.059	394.1	394.1	394.1	5.89468	-98.7006	1.51445	464.516	391.025	259.372	186.06	186.06	186.061	-98.8987	-3.07917	-4.38978	39.8654	-1.8818	-3.92772	0.0857674	0.0643036	1.46383	342.816	-18.3956	-20.0987	0	0	0.0391433
362	0	2.10412	0	0	2.10467	1.11908	-1.31417	-0.0948386	-0.000877255	-0.248634	0.806293	1.82E-15	-0.722726	0	0	2.67E-05	6.85178	-22.7029	4.5725	287.642	355.271	645.492	393.834	393.834	393.834	5.5757	-99.3634	1.39507	469.287	389.409	260.539	186.06	186.061	186.06	-99.5408	-2.95174	-4.10346	39.7984	-1.84406	-3.94985	0.0832702	0.0599228	1.45335	346.165	-19.324	-21.3908	0	0	0.0610775
363	0	2.21109	0	0	2.21162	1.11262	-1.24937	-0.0883069	-0.00178734	-0.244121	2.15954	-8.44E-16	-1.4128	0	0	-0.000406753	6.72731	-22.702	4.36083	288.447	354.973	644.855	393.571	393.571	393.571	5.26263	-99.8586	1.25546	472.797	387.679	261.166	186.061	186.061	186.061	-100.017	-2.83285	-3.8151	39.7085	-1.77995	-3.93345	0.0902468	0.0583308	1.44643	340.53	-18.965	-22.1737	0	0	0.0800552
364	0	2.32561	0	0	2.32618	1.11533	-1.27655	-0.0838894	-0.00262491	-0.234891	3.06921	1.28E-15	-2.11926	0	0	-0.000949573	6.58469	-22.6827	4.1056	289.292	354.553	644.153	393.315	393.315	393.315	4.94899	-100.173	1.08664	475.072	385.836	261.206	186.06	186.06	186.06	-100.313	-2.72377	-3.51446	39.5979	-1.68859	-3.87823	0.107031	0.0603353	1.4436	325.675	-16.8161	-22.411	0	0	0.0944083
365	0	2.43318	0	0	2.43391	1.12606	-1.3841	-0.0816558	-0.00321872	-0.221267	3.50259	0	-2.76966	0	0	-0.00144393	6.42391	-22.6454	3.80777	290.177	354.011	643.392	393.067	393.067	393.067	4.62725	-100.299	0.879287	476.164	383.879	260.633	186.06	186.06	186.06	-100.421	-2.62556	-3.19033	39.4682	-1.56964	-3.78483	0.133173	0.0663384	1.44505	301.976	-12.5597	-22.1009	0	0	0.102758
366	0	2.51994	0	0	2.52086	1.14337	-1.55762	-0.0817188	-0.00311832	-0.203564	3.42307	2.33E-16	-3.25391	0	0	-0.00175925	6.24541	-22.5906	3.4692	291.094	353.351	642.58	392.828	392.828	392.828	4.28974	-100.232	0.624466	476.14	381.808	259.443	186.061	186.06	186.061	-100.336	-2.53936	-2.83149	39.3204	-1.42346	-3.65468	0.168052	0.0768507	1.45073	269.991	-5.73613	-21.2675	0	0	0.103888
367	0	2.57304	0	0	2.57427	1.16565	-1.78089	-0.0842812	-0.00198318	-0.182585	2.78586	0	-3.46621	0	0	-0.00183543	6.05014	-22.5183	3.09249	292.038	352.583	641.723	392.599	392.599	392.599	3.92955	-99.9722	0.314541	475.083	379.629	257.652	186.061	186.06	186.06	-100.058	-2.4666	-2.42794	39.1554	-1.25139	-3.48979	0.210037	0.0922018	1.46096	231.03	3.91804	-19.9752	0	0	0.0970775
368	0	2.58195	0	0	2.58358	1.19127	-2.0375	-0.0895184	0.000656434	-0.159268	1.55188	2.33E-15	-3.29039	0	0	-0.00171377	5.83957	-22.428	2.68089	292.996	351.717	640.828	392.382	392.382	392.382	3.54181	-99.5254	-0.0555582	473.091	377.354	255.3	186.061	186.06	186.06	-99.5942	-2.40926	-1.97235	38.9732	-1.05532	-3.29282	0.257091	0.112479	1.47561	186.743	16.5954	-18.312	0	0	0.0820631
369	0	2.53967	0	0	2.54174	1.21874	-2.31257	-0.0976658	0.00510965	-0.13463	-0.311815	-2.91E-16	-2.6378	0	0	-0.00155017	5.61576	-22.3195	2.23813	293.954	350.769	639.903	392.177	392.177	392.177	3.12456	-98.9035	-0.48721	470.267	375.004	252.446	186.06	186.06	186.06	-98.9554	-2.36979	-1.46143	38.7739	-0.837973	-3.06673	0.306963	0.137376	1.4947	139.017	32.1764	-16.3768	0	0	0.0591556
370	0	2.44414	0	0	2.44665	1.24691	-2.59453	-0.108689	0.0116169	-0.109948	-2.79031	-4.08E-16	-1.45375	0	0	-0.00154592	5.38121	-22.1921	1.76834	294.899	349.76	638.958	391.985	391.985	391.985	2.67987	-98.1248	-0.977012	466.721	372.611	249.168	186.061	186.06	186.06	-98.1608	-2.35097	-0.897338	38.5569	-0.602666	-2.8149	0.356645	0.166414	1.51791	90.2457	50.4154	-14.2977	0	0	0.0294362
371	0	2.29931	0	0	2.30223	1.27512	-2.87687	-0.122316	0.0200962	-0.086303	-5.81418	1.23E-15	0.244422	0	0	-0.00182388	5.13896	-22.0452	1.27597	295.814	348.711	638.001	391.806	391.806	391.806	2.21426	-97.2142	-1.51598	462.563	370.216	245.564	186.061	186.061	186.06	-97.2355	-2.35532	-0.288614	38.3215	-0.353312	-2.54088	0.403258	0.19856	1.5447	42.7586	70.6699	-12.1999	0	0	-0.00533722
372	0	2.11572	0	0	2.11894	1.30335	-3.15916	-0.13788	0.030142	-0.0648427	-9.23941	-1.78E-15	2.35746	0	0	-0.00227259	4.89236	-21.878	0.765636	296.68	347.648	637.04	391.638	391.638	391.638	1.73881	-96.2028	-2.08945	457.897	367.876	241.745	186.06	186.061	186.06	-96.2112	-2.38454	0.349571	38.0668	-0.0943064	-2.24838	0.443602	0.23248	1.57414	-0.941978	92.0613	-10.2213	0	0	-0.0426356
373	0	1.90997	0	0	1.91342	1.33216	-3.44718	-0.154312	0.0408316	-0.0463385	-12.8486	7.57E-16	4.68643	0	0	-0.00248696	4.64506	-21.6898	0.242203	297.481	346.598	636.087	391.481	391.481	391.481	1.26836	-95.1268	-2.67798	452.827	365.652	237.831	186.06	186.06	186.06	-95.124	-2.43874	0.996275	37.7918	0.169731	-1.94138	0.474911	0.266124	1.60506	-38.7338	113.257	-8.47432	0	0	-0.0794151
374	0	1.70324	0	0	1.7069	1.36263	-3.75148	-0.170257	0.0509899	-0.0312346	-16.3757	4.66E-15	6.97352	0	0	-0.00186772	4.40082	-21.4798	-0.289445	298.199	345.589	635.148	391.335	391.335	391.335	0.819785	-94.0252	-3.25901	447.446	363.61	233.946	186.06	186.06	186.06	-94.013	-2.5159	1.62695	37.4952	0.433974	-1.62383	0.495082	0.297568	1.6357	-69.0201	132.92	-7.04907	0	0	-0.112612
375	0	1.51882	0	0	1.52269	1.39599	-4.08447	-0.184289	0.0592341	-0.0197919	-19.5457	5.24E-15	8.93403	0	0	8.92E-05	4.16338	-21.2472	-0.824302	298.815	344.649	634.231	391.199	391.199	391.199	0.409454	-92.9368	-3.80975	441.839	361.809	230.203	186.06	186.06	186.06	-92.9166	-2.61159	2.21678	37.1758	0.693587	-1.29988	0.5025	0.324545	1.66435	-90.6526	149.509	-5.97342	0	0	-0.13923
376	0	1.37899	0	0	1.38318	1.43336	-4.45717	-0.195239	0.064574	-0.0116347	-22.1297	-4.08E-16	10.3441	0	0	0.00351207	3.9363	-20.991	-1.35736	299.31	343.804	633.344	391.072	391.072	391.072	0.05058	-91.8968	-4.3097	436.079	360.299	226.703	186.06	186.06	186.06	-91.8697	-2.71912	2.74414	36.8323	0.943982	-0.973779	0.497118	0.345431	1.68928	-103.649	161.96	-5.22381	0	0	-0.157441
377	0	1.30218	0	0	1.30693	1.47538	-4.87582	-0.202489	0.0664513	-0.00636081	-23.9887	-1.19E-15	11.071	0	0	0.00802021	3.72282	-20.7104	-1.8835	299.666	343.081	632.491	390.953	390.953	390.953	-0.248906	-90.9341	-4.74296	430.23	359.107	223.521	186.06	186.06	186.06	-90.9011	-2.83011	3.19359	36.4633	1.18093	-0.649955	0.479655	0.35899	1.70918	-108.599	169.533	-4.72147	0	0	-0.166345
378	0	1.30124	0	0	1.30691	1.52206	-5.34023	-0.205998	0.0649279	-0.00318944	-25.0841	4.45E-15	11.0995	0	0	0.012868	3.52576	-20.4042	-2.39772	299.863	342.502	631.674	390.842	390.842	390.842	-0.487249	-90.0697	-5.09909	424.34	358.244	220.708	186.06	186.061	186.06	-90.0316	-2.93525	3.55709	36.0675	1.40066	-0.33288	0.452314	0.364712	1.72364	-107.02	172.049	-4.36022	0	0	-0.166462
379	0	1.38257	0	0	1.38981	1.5727	-5.84316	-0.206108	0.0604863	-0.0015272	-25.4562	1.62E-15	10.5085	0	0	0.0172255	3.34729	-20.0717	-2.89489	299.883	342.085	630.895	390.741	390.741	390.741	-0.668539	-89.3161	-5.37328	418.448	357.696	218.288	186.06	186.06	186.06	-89.2737	-3.02522	3.83406	35.6439	1.60014	-0.0272968	0.417518	0.362704	1.73254	-100.565	169.77	-4.03727	0	0	-0.159098
380	0	1.54653	0	0	1.55614	1.62599	-6.3715	-0.203273	0.0539021	-0.000590303	-25.1888	-3.67E-15	9.4412	0	0	0.0204472	3.18895	-19.7118	-3.36989	299.706	341.847	630.153	390.65	390.65	390.65	-0.801503	-88.6782	-5.56536	412.581	357.437	216.264	186.06	186.061	186.06	-88.6326	-3.09156	4.02998	35.1917	1.77692	0.261934	0.378258	0.353639	1.73584	-91.2192	163.313	-3.6703	0	0	-0.146389
381	0	1.78763	0	0	1.8007	1.68019	-6.90776	-0.198157	0.0458918	-0.000147414	-24.4072	-3.09E-15	8.05121	0	0	0.0222015	3.05149	-19.3241	-3.81756	299.317	341.796	629.447	390.571	390.571	390.571	-0.897584	-88.1541	-5.67898	406.756	357.425	214.616	186.06	186.06	186.06	-88.1064	-3.12735	4.15459	34.7104	1.92956	0.529699	0.336797	0.338219	1.73428	-80.3494	153.332	-3.20877	0	0	-0.130208
382	0	2.09589	0	0	2.11364	1.73333	-7.43235	-0.191514	0.0371307	0.000318196	-23.2563	3.20E-16	6.48992	0	0	0.0225014	2.93499	-18.9082	-4.23291	298.7	341.938	628.772	390.507	390.507	390.507	-0.969345	-87.7364	-5.72068	400.983	357.615	213.312	186.06	186.061	186.06	-87.6878	-3.12783	4.22016	34.2003	2.05729	0.770936	0.296059	0.317362	1.72877	-69.645	140.548	-2.62351	0	0	-0.112972
383	0	2.45805	0	0	2.48176	1.78336	-7.92516	-0.184041	0.0282458	0.000740054	-21.8771	1.66E-15	4.89559	0	0	0.0216259	2.83874	-18.4644	-4.61097	297.843	342.273	628.128	390.459	390.459	390.459	-1.02903	-87.4137	-5.69903	395.271	357.956	212.31	186.06	186.06	186.06	-87.3656	-3.09051	4.24003	33.6624	2.16033	0.980434	0.257354	0.292295	1.72021	-59.7791	125.825	-1.93859	0	0	-0.0961466
384	0	2.85918	0	0	2.88997	1.82837	-8.36739	-0.176317	0.019762	0.0013287	-20.3949	-4.25E-15	3.38428	0	0	0.0199845	2.76141	-17.9937	-4.94721	296.736	342.795	627.51	390.43	390.43	390.43	-1.08765	-87.1727	-5.62399	389.62	358.399	211.561	186.06	186.06	186.06	-87.1261	-3.01516	4.2275	33.0984	2.23955	1.15332	0.222568	0.264281	1.70959	-51.6487	109.97	-1.18287	0	0	-0.0814069
385	0	3.28385	0	0	3.32249	1.86665	-8.74278	-0.168801	0.0122081	0.0019701	-18.9139	-5.10E-17	2.05701	0	0	0.017997	2.70112	-17.4973	-5.23745	295.376	343.494	626.917	390.422	390.422	390.422	-1.15413	-86.9986	-5.50608	384.034	358.899	211.017	186.06	186.06	186.061	-86.9545	-2.9036	4.1948	32.5107	2.29652	1.28504	0.1923	0.234803	1.69772	-45.4249	93.8888	-0.416592	0	0	-0.0694755
386	0	3.71714	0	0	3.76393	1.89691	-9.03893	-0.161875	0.00601949	0.00266397	-17.5194	-2.98E-15	0.988289	0	0	0.0159902	2.65561	-16.9775	-5.4782	293.76	344.357	626.346	390.438	390.438	390.438	-1.23475	-86.877	-5.35569	378.51	359.417	210.63	186.06	186.06	186.06	-86.8363	-2.75934	4.15226	31.9027	2.33344	1.37163	0.166838	0.205284	1.68538	-41.1385	78.4149	0.300017	0	0	-0.0607051
387	0	4.14555	0	0	4.20022	1.91829	-9.24795	-0.155787	0.00134219	0.00328981	-16.2718	1.86E-15	0.206033	0	0	0.014141	2.6224	-16.4367	-5.66683	291.892	345.367	625.797	390.479	390.479	390.479	-1.33282	-86.7943	-5.18209	373.05	359.921	210.358	186.06	186.06	186.06	-86.7577	-2.5871	4.10757	31.2781	2.35283	1.41008	0.146026	0.176866	1.67323	-38.5365	64.1335	0.921404	0	0	-0.0548729
388	0	4.55761	0	0	4.61933	1.93045	-9.36668	-0.15071	-0.00181552	0.00370461	-15.2122	-2.83E-15	-0.29307	0	0	0.0125062	2.59894	-15.878	-5.80172	289.778	346.503	625.27	390.546	390.546	390.546	-1.44877	-86.7384	-4.99314	367.651	360.391	210.162	186.061	186.06	186.06	-86.7065	-2.39232	4.06568	30.6412	2.35732	1.39844	0.129131	0.150433	1.66187	-37.0841	51.4366	1.41507	0	0	-0.0512161
389	0	4.94431	0	0	5.0117	1.93349	-9.39636	-0.146709	-0.00366622	0.00382662	-14.3606	3.31E-15	-0.54711	0	0	0.0110605	2.58279	-15.3046	-5.88248	287.426	347.747	624.764	390.639	390.639	390.639	-1.58083	-86.6993	-4.79506	362.314	360.815	210.012	186.06	186.06	186.06	-86.6726	-2.18073	4.02906	29.9964	2.34969	1.33609	0.115457	0.126402	1.65163	-36.3088	40.445	1.77225	0	0	-0.0489488
390	0	5.29907	0	0	5.37051	1.92791	-9.34191	-0.14378	-0.00437742	0.00361278	-13.72	2.61E-15	-0.599469	0	0	0.00975014	2.57174	-14.7198	-5.90994	284.848	349.076	624.28	390.76	390.76	390.759	-1.72552	-86.669	-4.59239	357.035	361.187	209.885	186.06	186.06	186.06	-86.6479	-1.9578	3.99811	29.348	2.33248	1.2238	0.104194	0.105028	1.64261	-35.74	31.2259	1.9868	0	0	-0.0472713
391	0	5.61795	0	0	5.69158	1.91452	-9.21108	-0.141823	-0.00429869	0.00295424	-13.2761	3.25E-15	-0.514412	0	0	0.00852473	2.56389	-14.1267	-5.88626	282.056	350.472	623.818	390.905	390.905	390.905	-1.87843	-86.6416	-4.38809	351.812	361.509	209.764	186.06	186.06	186.061	-86.6264	-1.72852	3.97173	28.7001	2.30792	1.06381	0.0944104	0.0861947	1.63481	-34.8442	23.5989	2.07312	0	0	-0.0453301
392	0	5.89922	0	0	5.97326	1.89433	-9.01368	-0.140688	-0.00364967	0.00193018	-13.0029	5.02E-16	-0.343461	0	0	0.00735626	2.55776	-13.5281	-5.81481	279.062	351.914	623.378	391.076	391.076	391.076	-2.03482	-86.6133	-4.18395	346.64	361.787	209.637	186.06	186.06	186.061	-86.6042	-1.49717	3.94781	28.0562	2.27782	0.859726	0.0856961	0.0697939	1.62822	-33.4222	17.4419	2.04373	0	0	-0.0427897
393	0	6.14309	0	0	6.21588	1.86846	-8.76046	-0.140223	-0.00281134	0.000555657	-12.8696	2.23E-15	-0.149299	0	0	0.00625134	2.55218	-12.9266	-5.69994	275.879	353.386	622.96	391.27	391.27	391.27	-2.19009	-86.5818	-3.9808	341.514	362.029	209.5	186.06	186.06	186.06	-86.5789	-1.26725	3.92386	27.4191	2.24346	0.616298	0.0776498	0.0553461	1.62251	-31.3143	12.4139	1.92883	0	0	-0.0394398
394	0	6.35126	0	0	6.42146	1.83805	-8.4624	-0.140225	-0.00198331	-0.00106361	-12.8381	-8.39E-16	0.0293652	0	0	0.00522787	2.54644	-12.3242	-5.54693	272.519	354.872	622.565	391.485	391.485	391.485	-2.34029	-86.5463	-3.77891	336.427	362.246	209.349	186.06	186.06	186.061	-86.5496	-1.04143	3.89747	26.7912	2.20567	0.33926	0.0701775	0.042408	1.61737	-28.5457	8.25556	1.75391	0	0	-0.0353622
395	0	6.52652	0	0	6.59307	1.80418	-8.12982	-0.140522	-0.00135164	-0.00286495	-12.8719	-3.77E-15	0.164381	0	0	0.00431058	2.54015	-11.7222	-5.36148	268.994	356.358	622.19	391.72	391.72	391.72	-2.48241	-86.5067	-3.57846	331.372	362.445	209.186	186.061	186.061	186.06	-86.5161	-0.82167	3.86674	26.1734	2.16461	0.0348787	0.0631277	0.0305811	1.6126	-25.1608	4.71527	1.54521	0	0	-0.0306822
396	0	6.67228	0	0	6.73442	1.76782	-7.77219	-0.140927	-0.000990706	-0.0047012	-12.935	3.76E-15	0.246104	0	0	0.00351288	2.5332	-11.1218	-5.14967	265.313	357.833	621.834	391.974	391.974	391.974	-2.6144	-86.4638	-3.37955	326.342	362.634	209.015	186.06	186.06	186.06	-86.4792	-0.6093	3.83043	25.5666	2.1201	-0.290224	0.056815	0.0195597	1.6077	-21.4396	1.63547	1.32508	0	0	-0.0258152
397	0	6.79206	0	0	6.84934	1.72982	-7.39775	-0.141313	-0.000843808	-0.00652123	-13.0002	-4.05E-15	0.283895	0	0	0.00283079	2.52576	-10.5236	-4.91751	261.488	359.286	621.497	392.244	392.244	392.244	-2.73513	-86.4183	-3.18243	321.329	362.818	208.837	186.06	186.06	186.061	-86.4394	-0.405163	3.78792	24.9704	2.07136	-0.629495	0.0512903	0.0093238	1.60255	-17.5387	-1.00832	1.1041	0	0	-0.0209794
398	0	6.88928	0	0	6.94146	1.6909	-7.01358	-0.141577	-0.000875666	-0.00817204	-13.0477	2.83E-15	0.287963	0	0	0.00225345	2.51815	-9.92792	-4.67081	257.527	360.709	621.175	392.529	392.529	392.529	-2.84403	-86.3711	-2.9874	316.324	363.002	208.656	186.061	186.06	186.06	-86.3975	-0.209752	3.73905	24.3843	2.01732	-0.976718	0.0469277	-0.000254805	1.5968	-13.8121	-3.28659	0.900385	0	0	-0.0166023
399	0	6.96689	0	0	7.01397	1.65166	-6.62567	-0.141691	-0.00102025	-0.00967319	-13.0703	-4.01E-15	0.27078	0	0	0.00176524	2.51087	-9.33478	-4.4149	253.439	362.096	620.866	392.829	392.829	392.829	-2.94095	-86.3225	-2.79474	311.322	363.187	208.473	186.06	186.06	186.06	-86.354	-0.0233318	3.68385	23.8072	1.95666	-1.32627	0.0437488	-0.00902912	1.59034	-10.3902	-5.14557	0.711086	0	0	-0.0127973
400	0	7.02752	0	0	7.0696	1.6126	-6.23893	-0.141642	-0.00122764	-0.0109406	-13.0672	8.85E-16	0.24184	0	0	0.00135092	2.50453	-8.74419	-4.1546	249.235	363.442	620.569	393.142	393.142	393.142	-3.02595	-86.2729	-2.60462	306.315	363.377	208.291	186.06	186.06	186.06	-86.3089	0.154013	3.62249	23.2377	1.88777	-1.67325	0.0418439	-0.0169814	1.58329	-7.46481	-6.63341	0.54413	0	0	-0.00973964
401	0	7.07338	0	0	7.11068	1.57413	-5.85737	-0.141488	-0.00148831	-0.0120096	-13.048	6.95E-16	0.203661	0	0	0.00100245	2.49976	-8.15605	-3.89402	244.925	364.742	620.279	393.467	393.467	393.467	-3.09915	-86.222	-2.41719	301.298	363.572	208.108	186.06	186.06	186.06	-86.2622	0.3223	3.55512	22.6744	1.8091	-2.01367	0.0409581	-0.0239368	1.57575	-5.04267	-7.71591	0.389753	0	0	-0.00737108
402	0	7.10635	0	0	7.1392	1.53654	-5.48408	-0.141248	-0.00174337	-0.012871	-13.0213	3.76E-15	0.16155	0	0	0.000710654	2.49726	-7.57031	-3.63668	240.517	365.993	619.994	393.803	393.803	393.803	-3.16087	-86.1696	-2.23252	296.266	363.772	207.925	186.06	186.06	186.06	-86.2135	0.481657	3.482	22.1162	1.719	-2.34438	0.0408647	-0.0298309	1.56781	-3.13777	-8.41477	0.244691	0	0	-0.00564691
403	0	7.12832	0	0	7.15704	1.50005	-5.12134	-0.141005	-0.00200712	-0.0135848	-13.002	8.99E-16	0.112142	0	0	0.00047631	2.49771	-6.98694	-3.38545	236.023	367.193	619.712	394.149	394.149	394.149	-3.21147	-86.1155	-2.05065	291.217	363.98	207.741	186.061	186.061	186.061	-86.1627	0.632275	3.40338	21.5617	1.61615	-2.66313	0.0410801	-0.0346554	1.55968	-1.60908	-8.7824	0.101068	0	0	-0.00435976
404	0	7.14107	0	0	7.16603	1.46485	-4.77092	-0.140787	-0.00225693	-0.0141509	-12.9997	3.07E-15	0.0534781	0	0	0.000301486	2.50177	-6.406	-3.14282	231.454	368.342	619.428	394.503	394.503	394.503	-3.25141	-86.0596	-1.87167	286.146	364.194	207.554	186.06	186.06	186.06	-86.1095	0.774413	3.31962	21.01	1.49928	-2.96825	0.04149	-0.0382295	1.5518	-0.438025	-8.80537	-0.0506304	0	0	-0.00343292
405	0	7.14663	0	0	7.1682	1.43104	-4.43401	-0.140672	-0.00253055	-0.0146668	-13.0263	-1.18E-15	-0.0225539	0	0	0.000195334	2.51004	-5.8276	-2.91075	226.819	369.438	619.142	394.864	394.864	394.864	-3.28132	-86.002	-1.69568	281.053	364.415	207.363	186.06	186.061	186.06	-86.0542	0.908388	3.2312	20.4605	1.36755	-3.25883	0.0415776	-0.0406408	1.54439	0.594921	-8.59153	-0.217043	0	0	-0.00260444
406	0	7.14726	0	0	7.1658	1.39869	-4.11143	-0.140664	-0.00288174	-0.0151049	-13.0839	3.58E-15	-0.126001	0	0	0.000169883	2.52302	-5.25189	-2.69103	222.13	370.481	618.85	395.231	395.231	395.231	-3.30202	-85.9432	-1.52295	275.935	364.643	207.169	186.06	186.06	186.06	-85.9973	1.03456	3.13881	19.9125	1.22049	-3.53422	0.0412567	-0.0419729	1.53747	1.51006	-8.24085	-0.401194	0	0	-0.00185198
407	0	7.1456	0	0	7.16147	1.36784	-3.80349	-0.140791	-0.00337205	-0.0155591	-13.1717	-2.01E-15	-0.26563	0	0	0.00023636	2.54114	-4.67909	-2.48513	217.395	371.472	618.55	395.6	395.6	395.6	-3.31465	-85.8842	-1.35397	270.791	364.878	206.972	186.06	186.06	186.06	-85.9398	1.15336	3.04347	19.366	1.05801	-3.79414	0.0402985	-0.0422736	1.53147	2.47504	-7.84457	-0.609927	0	0	-0.0010053
408	0	7.14467	0	0	7.15815	1.33845	-3.50999	-0.141039	-0.00402575	-0.0159773	-13.2811	-2.50E-15	-0.442533	0	0	0.000399506	2.56465	-4.10942	-2.29443	212.625	372.411	618.24	395.97	395.97	395.97	-3.32081	-85.8265	-1.18956	265.62	365.115	206.775	186.06	186.061	186.06	-85.8833	1.26523	2.94674	18.8208	0.880627	-4.03843	0.0387214	-0.0416357	1.52645	3.48403	-7.47649	-0.83966	0	0	-9.11E-05
409	0	7.14757	0	0	7.15898	1.31047	-3.2303	-0.141319	-0.00481298	-0.0163691	-13.3928	-1.57E-16	-0.648584	0	0	0.000654954	2.59371	-3.54312	-2.12011	207.829	373.3	617.919	396.339	396.339	396.339	-3.32247	-85.7717	-1.0309	260.423	365.353	206.578	186.061	186.06	186.06	-85.8293	1.37068	2.85061	18.2769	0.689084	-4.26695	0.0365729	-0.0400151	1.52239	4.56069	-7.14427	-1.08658	0	0	0.000917331
410	0	7.15736	0	0	7.16699	1.28377	-2.96332	-0.141602	-0.00568865	-0.0167331	-13.4919	-1.29E-15	-0.868949	0	0	0.000989683	2.62827	-2.98045	-1.96325	203.016	374.14	617.586	396.705	396.704	396.705	-3.32197	-85.7215	-0.879491	255.198	365.587	206.386	186.06	186.06	186.061	-85.7798	1.47017	2.7575	17.7347	0.484751	-4.47956	0.0339599	-0.0374055	1.51939	5.71373	-6.83185	-1.34099	0	0	0.00204162
411	0	7.17681	0	0	7.18488	1.25822	-2.70779	-0.141825	-0.00654472	-0.0169967	-13.5614	-3.72E-15	-1.07987	0	0	0.00137962	2.66817	-2.42167	-1.82471	198.194	374.931	617.24	397.064	397.064	397.064	-3.32176	-85.6773	-0.736959	249.945	365.813	206.201	186.06	186.06	186.06	-85.7363	1.56414	2.67003	17.1943	0.26925	-4.67602	0.0310744	-0.0337236	1.51738	6.86107	-6.47768	-1.58524	0	0	0.00323278
412	0	7.20808	0	0	7.21479	1.23372	-2.46251	-0.141936	-0.00733494	-0.0171712	-13.5882	-2.13E-15	-1.26269	0	0	0.00179744	2.71307	-1.86701	-1.70514	193.371	375.676	616.881	397.417	397.417	397.417	-3.32414	-85.6402	-0.604856	244.665	366.025	206.023	186.06	186.06	186.06	-85.6998	1.65296	2.59066	16.6561	0.044603	-4.85605	0.028028	-0.0289608	1.51629	8.00494	-6.04753	-1.80505	0	0	0.00451987
413	0	7.25264	0	0	7.25814	1.21014	-2.2265	-0.141899	-0.00796891	-0.0172355	-13.5658	-3.17E-15	-1.39551	0	0	0.00221003	2.7625	-1.31673	-1.60498	188.555	376.375	616.507	397.76	397.76	397.76	-3.3311	-85.6106	-0.484576	239.357	366.219	205.856	186.06	186.06	186.06	-85.6708	1.73695	2.52153	16.1202	-0.186972	-5.01926	0.0249806	-0.0231718	1.51591	9.11226	-5.50818	-1.98248	0	0	0.00589165
414	0	7.31105	0	0	7.31554	1.18745	-1.99929	-0.141738	-0.00836435	-0.017189	-13.4986	-1.38E-15	-1.46205	0	0	0.00258735	2.81586	-0.771001	-1.52429	183.754	377.03	616.121	398.093	398.093	398.093	-3.34403	-85.588	-0.376952	234.021	366.393	205.697	186.06	186.06	186.06	-85.649	1.81635	2.46408	15.5868	-0.423033	-5.16529	0.0219625	-0.016341	1.51626	10.1818	-4.78707	-2.10783	0	0	0.00738859
415	0	7.38321	0	0	7.38679	1.16567	-1.78104	-0.141469	-0.00849812	-0.017066	-13.3952	4.95E-16	-1.45756	0	0	0.00290907	2.87249	-0.230064	-1.46286	178.974	377.644	615.722	398.413	398.413	398.413	-3.36359	-85.5714	-0.282266	228.659	366.543	205.547	186.061	186.061	186.06	-85.6334	1.89134	2.41895	15.0562	-0.661171	-5.29371	0.0189999	-0.00849416	1.51721	11.2414	-3.84414	-2.17927	0	0	0.00905572
416	0	7.46836	0	0	7.47118	1.14488	-1.57269	-0.141171	-0.00837263	-0.0168508	-13.2734	2.65E-15	-1.38613	0	0	0.00316815	2.93161	0.305937	-1.42013	174.224	378.218	615.311	398.72	398.72	398.72	-3.38962	-85.5592	-0.200103	223.269	366.672	205.401	186.06	186.06	186.06	-85.6224	1.96209	2.38579	14.5283	-0.898803	-5.40421	0.0161846	-1.30E-05	1.5187	12.2445	-2.76012	-2.19474	0	0	0.0107798
417	0	7.56545	0	0	7.56764	1.12522	-1.37573	-0.140913	-0.00809317	-0.0165545	-13.1504	1.27E-15	-1.26729	0	0	0.0033732	2.99241	0.836864	-1.39526	169.509	378.753	614.888	399.012	399.011	399.012	-3.42122	-85.5495	-0.129384	217.852	366.781	205.258	186.06	186.061	186.06	-85.6141	2.02868	2.36337	14.003	-1.13349	-5.49645	0.0135636	0.00879421	1.52058	13.1779	-1.6205	-2.16569	0	0	0.0124746
418	0	7.67338	0	0	7.67504	1.10689	-1.19197	-0.140717	-0.00773792	-0.0161969	-13.0377	-3.34E-15	-1.12089	0	0	0.00353885	3.05404	1.36261	-1.3871	164.836	379.252	614.456	399.287	399.287	399.287	-3.45701	-85.5406	-0.0686006	212.409	366.873	205.115	186.06	186.06	186.061	-85.6067	2.09126	2.34988	13.4803	-1.3629	-5.57022	0.0111133	0.0176488	1.52259	14.0497	-0.482527	-2.10847	0	0	0.014094
419	0	7.79109	0	0	7.79235	1.09005	-1.02318	-0.140616	-0.00733988	-0.0158077	-12.9446	-3.79E-15	-0.962394	0	0	0.00368171	3.11569	1.88309	-1.3943	160.212	379.716	614.013	399.547	399.547	399.547	-3.49538	-85.5306	-0.0160363	206.942	366.952	204.97	186.06	186.06	186.06	-85.5983	2.14994	2.34322	12.9599	-1.58489	-5.62539	0.00879566	0.0262382	1.52469	14.8842	0.583571	-2.03722	0	0	0.0156081
420	0	7.91788	0	0	7.91879	1.07488	-0.870998	-0.140593	-0.00696528	-0.0153573	-12.8729	2.70E-15	-0.808748	0	0	0.00381789	3.17652	2.39825	-1.4154	155.644	380.148	613.561	399.789	399.79	399.789	-3.53464	-85.5181	0.0300946	201.45	367.021	204.821	186.06	186.06	186.06	-85.5874	2.20484	2.3412	12.4416	-1.79761	-5.66187	0.00673668	0.0342399	1.52679	15.6045	1.49258	-1.96246	0	0	0.016883
421	0	8.05314	0	0	8.05381	1.06148	-0.736698	-0.140626	-0.0066677	-0.0148815	-12.8214	1.27E-15	-0.672652	0	0	0.00395968	3.2357	2.90806	-1.4488	151.137	380.547	613.101	400.015	400.015	400.015	-3.57317	-85.502	0.0714913	195.937	367.085	204.667	186.061	186.061	186.061	-85.5729	2.25608	2.34172	11.9251	-1.99935	-5.67972	0.00486301	0.0412963	1.52873	16.2384	2.16054	-1.89592	0	0	0.0179077
422	0	8.19666	0	0	8.19713	1.04995	-0.621079	-0.140711	-0.00644994	-0.0144115	-12.7888	-2.86E-15	-0.558814	0	0	0.00411467	3.2925	3.41245	-1.49284	146.698	380.915	612.631	400.224	400.224	400.224	-3.60955	-85.4813	0.109622	190.403	367.147	204.507	186.06	186.061	186.06	-85.5537	2.30374	2.34295	11.41	-2.18877	-5.67912	0.00310368	0.0471473	1.53046	16.8242	2.53662	-1.84463	0	0	0.0187117
423	0	8.34831	0	0	8.34866	1.04033	-0.524578	-0.140814	-0.00634282	-0.0139028	-12.7697	6.55E-16	-0.472422	0	0	0.00428749	3.34618	3.91138	-1.54599	142.332	381.253	612.153	400.416	400.416	400.416	-3.64254	-85.4554	0.145741	184.851	367.21	204.34	186.06	186.061	186.061	-85.5292	2.34789	2.34331	10.896	-2.36485	-5.6603	0.00162535	0.0515813	1.53178	17.2508	2.58592	-1.80963	0	0	0.019187
424	0	8.50831	0	0	8.50857	1.0326	-0.447086	-0.140936	-0.00632827	-0.0134142	-12.762	-1.67E-16	-0.411434	0	0	0.00447993	3.39607	4.40473	-1.60667	138.047	381.558	611.664	400.593	400.593	400.593	-3.67116	-85.4239	0.180799	179.283	367.274	204.168	186.06	186.06	186.06	-85.499	2.38853	2.34158	10.383	-2.52678	-5.62363	0.000260029	0.0542805	1.53293	17.5976	2.2369	-1.79194	0	0	0.0194135
425	0	8.67699	0	0	8.67719	1.02673	-0.388175	-0.141049	-0.00644332	-0.0129135	-12.7598	-7.26E-16	-0.377582	0	0	0.0046919	3.4416	4.89237	-1.67341	133.849	381.832	611.164	400.757	400.757	400.757	-3.6946	-85.3866	0.215449	173.702	367.342	203.989	186.06	186.061	186.06	-85.4626	2.42564	2.33682	9.87073	-2.67436	-5.56964	-0.000993949	0.0552027	1.53386	17.8301	1.4645	-1.79019	0	0	0.019381
426	0	8.85482	0	0	8.85496	1.02263	-0.347065	-0.141163	-0.00659704	-0.0124195	-12.761	-3.95E-15	-0.359993	0	0	0.00492152	3.48221	5.37408	-1.74485	129.744	382.071	610.652	400.907	400.907	400.907	-3.71228	-85.3432	0.250154	168.111	367.414	203.805	186.06	186.06	186.06	-85.42	2.45912	2.32835	9.35914	-2.80735	-5.49894	-0.0021451	0.0544533	1.53464	17.9533	0.399279	-1.8021	0	0	0.0191778
427	0	9.04225	0	0	9.04239	1.0202	-0.322692	-0.14125	-0.00683253	-0.0119102	-12.7603	-2.76E-15	-0.35957	0	0	0.00516578	3.51747	5.84958	-1.81964	125.738	382.273	610.125	401.047	401.047	401.047	-3.72367	-85.2937	0.285067	162.512	367.489	203.616	186.06	186.06	186.06	-85.371	2.4888	2.31575	8.84833	-2.92619	-5.41235	-0.00329553	0.0519379	1.53557	17.9834	-1.04263	-1.82248	0	0	0.0188113
428	0	9.23982	0	0	9.23997	1.01931	-0.31382	-0.141337	-0.00710684	-0.011443	-12.758	1.94E-15	-0.369778	0	0	0.00542257	3.54702	6.31855	-1.89648	121.838	382.436	609.582	401.177	401.177	401.177	-3.72838	-85.238	0.320265	156.908	367.566	203.421	186.061	186.061	186.06	-85.3156	2.51445	2.29868	8.33838	-3.03146	-5.31095	-0.00481781	0.0478956	1.53686	18.0744	-2.76823	-1.85288	0	0	0.0184936
429	0	9.44796	0	0	9.44811	1.01984	-0.319162	-0.141425	-0.00738361	-0.0109862	-12.7523	-6.88E-16	-0.384677	0	0	0.00568852	3.57059	6.78052	-1.97413	118.051	382.556	609.021	401.299	401.298	401.298	-3.72597	-85.176	0.355643	151.302	367.646	203.222	186.06	186.06	186.06	-85.2535	2.53576	2.27695	7.82976	-3.12403	-5.19595	-0.00671009	0.0426578	1.53865	18.2231	-4.64945	-1.88913	0	0	0.0182651
430	0	9.66698	0	0	9.66716	1.02165	-0.33728	-0.141536	-0.00772223	-0.0105856	-12.7429	-2.99E-15	-0.407817	0	0	0.00596037	3.58799	7.23509	-2.05128	114.382	382.63	608.442	401.414	401.414	401.414	-3.71608	-85.1074	0.390975	145.697	367.727	203.019	186.061	186.061	186.06	-85.1845	2.55237	2.25042	7.32286	-3.20497	-5.06889	-0.00923613	0.03631	1.54115	18.5599	-6.73208	-1.93349	0	0	0.0182428
431	0	9.89717	0	0	9.89736	1.02459	-0.366732	-0.141676	-0.00800593	-0.0102661	-12.7274	1.65E-15	-0.426958	0	0	0.00623356	3.59914	7.68174	-2.12659	110.838	382.652	607.841	401.525	401.525	401.525	-3.69834	-85.032	0.426	140.096	367.808	202.811	186.06	186.06	186.06	-85.1084	2.56387	2.21902	6.81828	-3.27557	-4.93161	-0.0126675	0.0294187	1.54449	19.2044	-8.7916	-1.98444	0	0	0.0185922
432	0	10.1386	0	0	10.1388	1.02851	-0.406096	-0.141832	-0.00829676	-0.0100358	-12.7008	3.84E-15	-0.447488	0	0	0.00649928	3.60405	8.11997	-2.19858	107.424	382.619	607.221	401.632	401.632	401.632	-3.67235	-84.9494	0.460409	134.5	367.887	202.599	186.06	186.06	186.06	-85.0248	2.56982	2.18267	6.3167	-3.33715	-4.78624	-0.0172411	0.0222229	1.54896	20.2649	-10.8209	-2.04602	0	0	0.0193967
433	0	10.3911	0	0	10.3914	1.0333	-0.454068	-0.142004	-0.00855452	-0.00995907	-12.6591	-1.46E-15	-0.466863	0	0	0.00674752	3.60283	8.54926	-2.26575	104.145	382.527	606.579	401.737	401.737	401.737	-3.63765	-84.859	0.493945	128.912	367.964	202.384	186.06	186.06	186.06	-84.9331	2.56977	2.14122	5.81898	-3.39109	-4.63522	-0.0230906	0.0151467	1.55467	21.8507	-12.6779	-2.12387	0	0	0.0207614
434	0	10.6542	0	0	10.6546	1.03882	-0.509421	-0.142191	-0.00876995	-0.00996075	-12.5986	1.65E-15	-0.486005	0	0	0.00696585	3.59572	8.96913	-2.32648	101.005	382.372	605.916	401.841	401.841	401.841	-3.59386	-84.7601	0.526281	123.333	368.037	202.166	186.06	186.06	186.06	-84.8324	2.56328	2.09461	5.32597	-3.43876	-4.48124	-0.0300782	0.00851042	1.56163	23.8803	-14.2854	-2.21472	0	0	0.0225654
435	0	10.9271	0	0	10.9276	1.04495	-0.570935	-0.1424	-0.00896963	-0.0101737	-12.5174	2.50E-15	-0.509802	0	0	0.00714095	3.58303	9.37908	-2.37898	98.0081	382.152	605.235	401.946	401.946	401.946	-3.54058	-84.6512	0.557118	117.763	368.105	201.946	186.061	186.06	186.06	-84.7215	2.54991	2.04277	4.8386	-3.4814	-4.32732	-0.0385397	0.00261557	1.57002	26.5629	-15.5668	-2.33377	0	0	0.0249853
436	0	11.2083	0	0	11.209	1.05159	-0.637537	-0.142682	-0.00909279	-0.0105193	-12.4187	2.78E-15	-0.534678	0	0	0.00726393	3.5652	9.77866	-2.42149	95.1567	381.863	604.537	402.052	402.052	402.052	-3.47759	-84.5309	0.586053	112.203	368.168	201.722	186.06	186.06	186.06	-84.5986	2.52925	1.9858	4.35794	-3.52017	-4.1766	-0.0482034	-0.00215087	1.57996	29.7565	-16.3788	-2.4762	0	0	0.0278335
437	0	11.4962	0	0	11.497	1.05863	-0.708133	-0.143042	-0.00917484	-0.0110197	-12.302	-3.35E-15	-0.564789	0	0	0.00732317	3.54275	10.1674	-2.45216	92.4535	381.504	603.825	402.161	402.161	402.161	-3.40482	-84.3969	0.612588	106.652	368.224	201.497	186.06	186.061	186.061	-84.4619	2.50093	1.92399	3.88498	-3.55603	-4.0324	-0.0589247	-0.00562975	1.59129	33.4048	-16.6992	-2.64494	0	0	0.0309917
438	0	11.7885	0	0	11.7896	1.06596	-0.781652	-0.143504	-0.00913162	-0.0116817	-12.1693	-1.27E-15	-0.592753	0	0	0.00731163	3.51631	10.5449	-2.46922	89.9009	381.075	603.102	402.275	402.275	402.275	-3.32242	-84.2467	0.636095	101.109	368.273	201.269	186.06	186.06	186.061	-84.3086	2.46462	1.85784	3.42093	-3.58983	-3.898	-0.0704491	-0.00763072	1.6042	37.4207	-16.4615	-2.83549	0	0	0.0343181
439	0	12.0827	0	0	12.0841	1.07351	-0.857264	-0.144058	-0.00899933	-0.0124442	-12.0196	-4.49E-16	-0.622196	0	0	0.00722006	3.4865	10.9107	-2.47097	87.5008	380.574	602.374	402.395	402.395	402.395	-3.23064	-84.0775	0.655905	95.5716	368.314	201.04	186.06	186.06	186.06	-84.1361	2.42003	1.78794	2.96701	-3.6221	-3.77664	-0.0823174	-0.00804878	1.61845	41.5716	-15.6306	-3.04579	0	0	0.0375262
440	0	12.3759	0	0	12.3776	1.08117	-0.934154	-0.144721	-0.00873682	-0.0133348	-11.8559	-3.75E-15	-0.648918	0	0	0.00704423	3.45407	11.2641	-2.45588	85.2555	380.004	601.645	402.522	402.522	402.522	-3.12998	-83.8859	0.671209	90.0378	368.347	200.811	186.06	186.061	186.06	-83.941	2.36692	1.71512	2.52453	-3.65313	-3.67136	-0.0942405	-0.00693784	1.63395	45.7358	-14.2157	-3.27239	0	0	0.0404458
441	0	12.6648	0	0	12.6668	1.08892	-1.01184	-0.145481	-0.00835039	-0.0142455	-11.68	-1.76E-15	-0.673784	0	0	0.00678056	3.41975	11.6045	-2.42279	83.1679	379.365	600.92	402.658	402.658	402.658	-3.02106	-83.6681	0.681184	84.5052	368.371	200.582	186.06	186.06	186.06	-83.7194	2.30511	1.64032	2.09502	-3.68323	-3.58484	-0.105512	-0.00426624	1.65054	49.5538	-12.2247	-3.50623	0	0	0.0426996
442	0	12.9457	0	0	12.948	1.09671	-1.08988	-0.146337	-0.00782993	-0.0152278	-11.4969	-7.57E-16	-0.69557	0	0	0.00643026	3.38424	11.9312	-2.37078	81.2414	378.661	600.205	402.805	402.805	402.805	-2.90469	-83.4198	0.684849	78.9713	368.389	200.355	186.06	186.06	186.06	-83.4673	2.23445	1.56467	1.68003	-3.71234	-3.51942	-0.115937	-0.000152312	1.66803	52.9385	-9.69195	-3.7478	0	0	0.0441777
443	0	13.2148	0	0	13.2176	1.10452	-1.16821	-0.147317	-0.00718821	-0.0161778	-11.3158	-3.25E-15	-0.714563	0	0	0.00599971	3.34823	12.2429	-2.29952	79.4809	377.893	599.506	402.963	402.963	402.962	-2.7819	-83.1365	0.681177	73.4337	368.399	200.131	186.061	186.061	186.06	-83.1801	2.15483	1.48946	1.28146	-3.74026	-3.4767	-0.124827	0.00516887	1.68617	55.5431	-6.69413	-3.98666	0	0	0.0445734
444	0	13.4682	0	0	13.4715	1.11238	-1.24697	-0.148409	-0.00643007	-0.0171045	-11.1431	3.13E-16	-0.730206	0	0	0.00549603	3.3123	12.5385	-2.20922	77.8923	377.067	598.828	403.133	403.133	403.133	-2.65384	-82.8135	0.669073	67.8907	368.405	199.914	186.061	186.06	186.06	-82.8532	2.06624	1.41609	0.901322	-3.76679	-3.4577	-0.131806	0.0114618	1.70457	57.1867	-3.3131	-4.21845	0	0	0.0437617
445	0	13.7022	0	0	13.7059	1.12032	-1.32653	-0.14964	-0.00561199	-0.0179581	-10.9868	3.22E-15	-0.74543	0	0	0.00492837	3.27698	12.8165	-2.10068	76.4835	376.185	598.178	403.317	403.317	403.317	-2.52192	-82.446	0.647395	62.3411	368.407	199.704	186.06	186.06	186.06	-82.4819	1.96869	1.34612	0.54179	-3.79157	-3.4626	-0.136605	0.0183451	1.72291	57.7038	0.283381	-4.43544	0	0	0.0416751
446	0	13.9131	0	0	13.9174	1.1284	-1.40754	-0.150979	-0.00475174	-0.0187503	-10.847	2.41E-15	-0.759305	0	0	0.00430265	3.24261	13.0749	-1.97547	75.2635	375.251	597.559	403.514	403.514	403.514	-2.38763	-82.0294	0.615003	56.7848	368.407	199.507	186.06	186.06	186.06	-82.0616	1.86229	1.28117	0.205339	-3.81425	-3.49066	-0.138943	0.0256385	1.74091	56.9811	4.01189	-4.63216	0	0	0.0383578
447	0	14.0977	0	0	14.1026	1.13672	-1.49095	-0.152362	-0.00389893	-0.019407	-10.7161	1.46E-15	-0.773539	0	0	0.00362027	3.20948	13.3117	-1.83589	74.2432	374.27	596.977	403.724	403.724	403.724	-2.25267	-81.5593	0.570857	51.2226	368.408	199.325	186.061	186.06	186.06	-81.5881	1.74726	1.22285	-0.105366	-3.83452	-3.54019	-0.138495	0.0330791	1.75801	54.8456	7.74444	-4.79842	0	0	0.0338728
448	0	14.253	0	0	14.2585	1.14539	-1.57788	-0.153726	-0.00308164	-0.0199641	-10.5826	3.67E-15	-0.787517	0	0	0.0028806	3.17767	13.5246	-1.68488	73.4353	373.246	596.435	403.948	403.948	403.948	-2.11881	-81.0316	0.513994	45.6566	368.41	199.164	186.06	186.06	186.06	-81.0571	1.62391	1.17277	-0.387651	-3.85212	-3.60862	-0.13541	0.04054	1.77373	51.3599	11.4089	-4.93094	0	0	0.0285173
449	0	14.376	0	0	14.3822	1.15457	-1.66979	-0.154963	-0.0023372	-0.0203685	-10.4272	-3.32E-15	-0.802381	0	0	0.00207971	3.14719	13.7108	-1.52611	72.8534	372.182	595.934	404.185	404.185	404.185	-1.9879	-80.4423	0.443716	40.0903	368.415	199.027	186.06	186.06	186.06	-80.4647	1.49271	1.13244	-0.638513	-3.86691	-3.69241	-0.129538	0.0478854	1.78751	46.4557	14.9169	-5.02096	0	0	0.0225682
450	0	14.4634	0	0	14.4705	1.16439	-1.76827	-0.15601	-0.0016843	-0.0206435	-10.2327	2.32E-15	-0.817716	0	0	0.00121501	3.11791	13.8675	-1.36376	72.5124	371.085	595.476	404.433	404.433	404.433	-1.86179	-79.7869	0.359489	34.528	368.423	198.918	186.06	186.061	186.06	-79.8066	1.35419	1.10321	-0.854926	-3.8789	-3.78732	-0.121063	0.0552709	1.79916	40.2406	18.3082	-5.06854	0	0	0.016458
451	0	14.5117	0	0	14.5196	1.17505	-1.87504	-0.156778	-0.00113334	-0.0207938	-9.97901	2.08E-15	-0.832787	0	0	0.000286232	3.08967	13.9917	-1.20243	72.4278	369.958	595.062	404.693	404.693	404.693	-1.74234	-79.061	0.261058	28.9754	368.437	198.84	186.061	186.06	186.061	-79.0781	1.20901	1.0863	-1.03377	-3.88829	-3.88844	-0.110172	0.0626153	1.80827	32.8144	21.5288	-5.06837	0	0	0.0106438
452	0	14.5162	0	0	14.5252	1.18672	-1.99192	-0.157254	-0.000710366	-0.0208192	-9.6541	4.46E-15	-0.848852	0	0	-0.000701928	3.06222	14.0803	-1.04693	72.6154	368.808	594.688	404.962	404.962	404.962	-1.63132	-78.2593	0.148386	23.4389	368.454	198.793	186.061	186.06	186.061	-78.2742	1.05783	1.08269	-1.1719	-3.89531	-3.99044	-0.0971087	0.0700364	1.81447	24.3028	24.6314	-5.02164	0	0	0.00561212
453	0	14.4716	0	0	14.4817	1.19956	-2.12051	-0.157396	-0.000402183	-0.0208106	-9.24499	-6.70E-16	-0.863051	0	0	-0.00173674	3.03538	14.1301	-0.902143	73.091	367.639	594.354	405.239	405.239	405.239	-1.53038	-77.3759	0.0216168	17.9257	368.475	198.776	186.06	186.06	186.06	-77.3887	0.901321	1.09324	-1.26614	-3.90067	-4.08778	-0.082283	0.0777028	1.81797	14.9679	27.6492	-4.92915	0	0	0.00187238
454	0	14.3709	0	0	14.3824	1.21373	-2.26247	-0.157191	-0.000165	-0.0208011	-8.74409	1.34E-15	-0.869998	0	0	-0.00279371	3.00904	14.1378	-0.772679	73.8697	366.459	594.054	405.523	405.523	405.523	-1.44104	-76.4039	-0.118895	12.4429	368.499	198.785	186.06	186.061	186.06	-76.4148	0.740076	1.1185	-1.31337	-3.90503	-4.17498	-0.0660568	0.0857012	1.81867	4.99862	30.6297	-4.78964	0	0	-0.000135195
455	0	14.2061	0	0	14.2191	1.22939	-2.41924	-0.156639	-0.000101623	-0.0208966	-8.15027	2.91E-16	-0.877418	0	0	-0.00383972	2.98322	14.1003	-0.66269	74.9656	365.274	593.785	405.813	405.813	405.813	-1.36445	-75.3352	-0.272684	6.99766	368.524	198.814	186.061	186.061	186.061	-75.3445	0.574491	1.15877	-1.31066	-3.90939	-4.24692	-0.04898	0.0940101	1.81651	-5.31385	33.5021	-4.60291	0	0	-3.28E-05
456	0	13.9673	0	0	13.9819	1.24666	-2.59211	-0.155737	-8.34E-05	-0.021212	-7.46904	4.43E-15	-0.870839	0	0	-0.00482187	2.95809	14.0148	-0.575784	76.3914	364.094	593.541	406.106	406.106	406.106	-1.30147	-74.1608	-0.439181	1.59625	368.549	198.857	186.06	186.061	186.06	-74.1684	0.404731	1.21399	-1.25496	-3.91482	-4.29891	-0.0313455	0.102737	1.8119	-15.7413	36.3452	-4.36722	0	0	0.0024546
457	0	13.6432	0	0	13.6597	1.26566	-2.78221	-0.1545	-0.000209714	-0.0218166	-6.71812	-9.61E-16	-0.856313	0	0	-0.00568559	2.93402	13.8784	-0.514599	78.1579	362.925	593.317	406.4	406.4	406.4	-1.25246	-72.8703	-0.617837	-3.75647	368.572	198.903	186.06	186.06	186.06	-72.8762	0.230551	1.28377	-1.14362	-3.92259	-4.32718	-0.0135483	0.111757	1.80502	-26.0913	39.0397	-4.07446	0	0	0.00749869
458	0	13.2209	0	0	13.2393	1.28647	-2.9904	-0.15303	-0.000344212	-0.02289	-5.9376	5.82E-17	-0.81823	0	0	-0.00638149	2.91164	13.6886	-0.480772	80.2738	361.778	593.109	406.694	406.694	406.694	-1.21718	-71.4524	-0.808178	-9.0575	368.59	198.942	186.06	186.061	186.06	-71.4566	0.051215	1.36723	-0.974104	-3.934	-4.32891	0.00386479	0.12115	1.79611	-36.0578	41.6592	-3.72733	0	0	0.0151067
459	0	12.6864	0	0	12.7068	1.30918	-3.21745	-0.151449	-0.00050145	-0.0245638	-5.18624	-2.88E-15	-0.756686	0	0	-0.00690416	2.89171	13.4433	-0.474848	82.7454	360.661	592.911	406.986	406.986	406.986	-1.19468	-69.8952	-1.00981	-14.3062	368.603	198.964	186.06	186.061	186.06	-69.8976	-0.134624	1.46289	-0.744153	-3.95029	-4.30236	0.0205973	0.130592	1.78551	-45.4812	44.0783	-3.32254	0	0	0.0251786
460	0	12.0253	0	0	12.0477	1.33385	-3.46406	-0.149964	-0.000535075	-0.0269659	-4.55008	-3.90E-15	-0.659266	0	0	-0.0073327	2.87521	13.1407	-0.496096	85.5762	359.584	592.719	407.273	407.273	407.273	-1.18313	-68.1872	-1.22257	-19.5043	368.61	198.959	186.06	186.06	186.06	-68.1874	-0.329006	1.56855	-0.451934	-3.97273	-4.24708	0.0362764	0.139965	1.77372	-54.1938	46.3142	-2.86989	0	0	0.0374704
461	0	11.224	0	0	11.2482	1.36057	-3.73093	-0.148918	-0.000511873	-0.0301938	-4.14749	5.24E-16	-0.536393	0	0	-0.00791609	2.86321	12.7796	-0.542607	88.7669	358.555	592.531	407.553	407.553	407.553	-1.17971	-66.318	-1.44649	-24.6557	368.61	198.922	186.06	186.06	186.061	-66.3157	-0.534693	1.68112	-0.0958915	-4.00243	-4.16384	0.0507811	0.148952	1.76128	-62.1656	48.2411	-2.37926	0	0	0.0517092
462	0	10.2708	0	0	10.2964	1.38937	-4.01844	-0.148741	-0.000396997	-0.0342622	-4.12177	2.01E-15	-0.387393	0	0	-0.00911558	2.85683	12.3592	-0.61124	92.315	357.584	592.344	407.826	407.825	407.826	-1.18097	-64.28	-1.68205	-29.7648	368.607	198.855	186.06	186.061	186.06	-64.2746	-0.755057	1.79698	0.32492	-4.04018	-4.05466	0.0641316	0.157218	1.74868	-69.5002	49.7781	-1.86009	0	0	0.0676687
463	0	9.15805	0	0	9.18445	1.42024	-4.32634	-0.149994	-0.000202183	-0.0390279	-4.63871	1.41E-15	-0.210648	0	0	-0.0116506	2.85712	11.879	-0.697773	96.2151	356.676	592.159	408.088	408.088	408.088	-1.18319	-62.0701	-1.93017	-34.834	368.602	198.768	186.06	186.06	186.061	-62.0611	-0.993794	1.91209	0.811038	-4.08664	-3.92268	0.0766258	0.164359	1.73682	-76.5113	50.7759	-1.30553	0	0	0.085338
464	0	7.88415	0	0	7.91041	1.45307	-4.6536	-0.153298	0.000117602	-0.0442802	-5.86816	3.14E-15	0.00998837	0	0	-0.0164405	2.86502	11.3395	-0.797033	100.458	355.838	591.977	408.339	408.339	408.339	-1.18272	-59.6922	-2.19206	-39.8595	368.597	198.684	186.06	186.06	186.061	-59.679	-1.25449	2.02226	1.36235	-4.14207	-3.77205	0.0887379	0.170176	1.72649	-83.6345	51.2049	-0.70747	0	0	0.104978
465	0	6.45598	0	0	6.48073	1.48769	-4.99832	-0.159253	0.0007352	-0.0495124	-7.95992	-1.81E-15	0.314107	0	0	-0.0244225	2.88118	10.7414	-0.903191	105.033	355.072	591.801	408.577	408.577	408.577	-1.17648	-57.1595	-2.46884	-44.8257	368.595	198.641	186.06	186.06	186.06	-57.1412	-1.53997	2.12336	1.97828	-4.20621	-3.6076	0.101485	0.174413	1.71811	-91.6615	51.0733	-0.0438292	0	0	0.127518
466	0	4.89093	0	0	4.91245	1.52386	-5.35812	-0.168326	0.00184404	-0.0541239	-11.0139	3.96E-15	0.750227	0	0	-0.0362343	2.90597	10.0861	-1.00988	109.925	354.382	591.637	408.802	408.802	408.802	-1.16183	-54.4959	-2.76079	-49.6984	368.599	198.693	186.06	186.06	186.06	-54.472	-1.85152	2.21109	2.65748	-4.27855	-3.43477	0.115806	0.177146	1.71194	-101.4	50.5169	0.700416	0	0	0.154292
467	0	3.21855	0	0	3.23473	1.56138	-5.73085	-0.180679	0.0036355	-0.0571736	-15.0443	-4.54E-15	1.36695	0	0	-0.0517744	2.93935	9.37539	-1.11074	115.117	353.765	591.49	409.011	409.011	409.011	-1.13644	-51.7387	-3.06654	-54.4175	368.614	198.903	186.06	186.06	186.06	-51.7086	-2.18814	2.28084	3.39819	-4.35809	-3.25911	0.133219	0.178442	1.70751	-113.999	49.657	1.5472	0	0	0.187549
468	0	1.48096	0	0	1.48943	1.60011	-6.11505	-0.196045	0.00634765	-0.0579763	-19.9542	1.16E-16	2.20668	0	0	-0.0698053	2.9809	8.61167	-1.19949	120.588	353.22	591.371	409.202	409.202	409.202	-1.0978	-48.9381	-3.3823	-58.8907	368.643	199.343	186.061	186.06	186.06	-48.9015	-2.54583	2.3274	4.19789	-4.44337	-3.08615	0.1543	0.178615	1.70406	-129.988	48.7532	2.47134	0	0	0.228948
469	0	-0.268209	0	0	-0.269945	1.6401	-6.51122	-0.213545	0.0101218	-0.0556925	-25.515	3.96E-15	3.28083	0	0	-0.0877644	3.02976	7.79782	-1.27049	126.316	352.743	591.291	409.374	409.374	409.374	-1.04251	-46.1566	-3.70132	-62.9917	368.696	200.082	186.06	186.06	186.06	-46.1137	-2.91734	2.34469	5.05367	-4.53261	-2.92096	0.179463	0.177932	1.69987	-149.729	48.0139	3.42584	0	0	0.27995
470	0	-1.96659	0	0	-1.98103	1.68167	-6.9224	-0.231937	0.0148951	-0.0499995	-31.3979	5.82E-15	4.5517	0	0	-0.102112	3.08474	6.93712	-1.31885	132.277	352.328	591.262	409.523	409.523	409.523	-0.965447	-43.4661	-4.01389	-66.5623	368.781	201.176	186.06	186.06	186.06	-43.4176	-3.29223	2.32557	5.96193	-4.62361	-2.768	0.208065	0.176523	1.69305	-172.768	47.5181	4.34014	0	0	0.340357
471	0	-3.54748	0	0	-3.57695	1.72542	-7.35433	-0.249604	0.020422	-0.0408615	-37.1935	-6.99E-15	5.932	0	0	-0.109022	3.14431	6.03319	-1.34084	138.443	351.968	591.3	409.646	409.646	409.646	-0.859459	-40.9434	-4.30776	-69.4213	368.911	202.657	186.06	186.06	186.06	-40.8907	-3.65761	2.26198	6.91881	-4.71404	-2.63081	0.238686	0.174652	1.68223	-197.964	47.3234	5.11308	0	0	0.408142
472	0	-4.94511	0	0	-4.99159	1.77214	-7.81473	-0.264955	0.0260874	-0.0289147	-42.4768	0	7.27397	0	0	-0.105476	3.20673	5.09001	-1.33393	144.787	351.657	591.419	409.739	409.739	409.739	-0.71566	-38.6646	-4.56918	-71.3773	369.102	204.529	186.06	186.061	186.06	-38.6102	-3.99919	2.14559	7.91986	-4.8012	-2.51192	0.269	0.172142	1.66685	-223.405	47.1788	5.68606	0	0	0.478981
473	0	-6.10001	0	0	-6.16502	1.82273	-8.31201	-0.27662	0.0312682	-0.0150294	-46.8562	1.86E-15	8.4151	0	0	-0.0902084	3.27017	4.11178	-1.29705	151.279	351.387	591.637	409.798	409.798	409.798	-0.524495	-36.7002	-4.78401	-72.2455	369.368	206.763	186.06	186.061	186.06	-36.6474	-4.30249	1.96877	8.96042	-4.88251	-2.41268	0.296888	0.169069	1.64709	-247.129	46.8891	6.00435	0	0	0.547692
474	0	-6.96378	0	0	-7.04818	1.87794	-8.8533	-0.283564	0.0352427	-0.000417749	-50.0113	8.85E-15	9.18755	0	0	-0.0642665	3.33277	3.10284	-1.23058	157.891	351.151	591.97	409.818	409.818	409.818	-0.277344	-35.1096	-4.93888	-71.8638	369.722	209.302	186.06	186.06	186.06	-35.0623	-4.5542	1.72578	10.0356	-4.95527	-2.33323	0.320527	0.165341	1.62394	-267.211	46.1695	6.06468	0	0	0.608655
475	0	-7.50286	0	0	-7.60653	1.93821	-9.4424	-0.285092	0.0374852	0.0137837	-51.7168	5.13E-15	9.46486	0	0	-0.0309338	3.39277	2.06762	-1.13639	164.591	350.941	592.435	409.795	409.795	409.795	0.0316503	-33.9375	-5.02202	-70.1054	370.17	212.072	186.06	186.061	186.06	-33.9003	-4.74322	1.41377	11.1403	-5.01685	-2.27249	0.338703	0.160986	1.59873	-282.148	44.8609	5.88074	0	0	0.657009
476	0	-7.70097	0	0	-7.82241	2.00349	-10.0781	-0.280853	0.0374958	0.0264084	-51.8613	6.52E-15	9.15988	0	0	0.00491117	3.44861	1.0106	-1.0176	171.352	350.753	593.046	409.725	409.725	409.725	0.404132	-33.2114	-5.0241	-66.8886	370.715	214.989	186.06	186.06	186.061	-33.1886	-4.86161	1.03356	12.2695	-5.06476	-2.22836	0.350398	0.155861	1.57322	-290.701	42.7428	5.53281	0	0	0.68856
477	0	-7.56035	0	0	-7.69631	2.07311	-10.7534	-0.270961	0.0351774	0.0367917	-50.4663	-6.06E-15	8.27048	0	0	0.0379665	3.49899	-0.0638291	-0.878684	178.143	350.581	593.817	409.603	409.603	409.603	0.836241	-32.9402	-4.93907	-62.1817	371.35	217.966	186.06	186.061	186.06	-32.9356	-4.9053	0.590319	13.418	-5.09673	-2.1976	0.355983	0.150119	1.54834	-292.676	39.8527	5.09052	0	0	0.701875
478	0	-7.10138	0	0	-7.24647	2.14577	-11.455	-0.256062	0.0307067	0.0445418	-47.6904	-2.10E-15	6.86749	0	0	0.0637867	3.54295	-1.15133	-0.724978	184.937	350.42	594.76	409.428	409.428	409.428	1.31833	-33.1141	-4.7649	-56.0023	372.061	220.923	186.06	186.061	186.061	-33.1303	-4.87444	0.0936229	14.5811	-5.11089	-2.17633	0.356054	0.14412	1.52501	-288.331	36.3639	4.62048	0	0	0.697087
479	0	-6.3603	0	0	-6.50701	2.2196	-12.1642	-0.237305	0.024475	0.0494664	-43.8101	1.22E-15	5.08014	0	0	0.0797827	3.57987	-2.2477	-0.562565	191.707	350.267	595.881	409.198	409.198	409.198	1.83549	-33.7067	-4.50407	-48.4126	372.826	223.787	186.061	186.06	186.061	-33.7451	-4.77336	-0.443002	15.7537	-5.1054	-2.16001	0.351722	0.137904	1.50397	-278.425	32.4371	4.1939	0	0	0.675926
480	0	-5.38559	0	0	-5.52454	2.29231	-12.8589	-0.216098	0.0171658	0.0519847	-39.1697	-3.15E-15	3.09066	0	0	0.0856047	3.60951	-3.34888	-0.397905	198.428	350.119	597.188	408.913	408.913	408.913	2.36876	-34.6784	-4.16407	-39.5095	373.618	226.495	186.06	186.06	186.06	-34.7386	-4.61028	-1.00271	16.9314	-5.07896	-2.14383	0.34466	0.131951	1.48481	-264.386	28.4551	3.82454	0	0	0.642108
481	0	-4.2334	0	0	-4.3542	2.36139	-13.5155	-0.193992	0.00949931	0.0522675	-34.1424	-2.10E-15	1.0936	0	0	0.0828115	3.63203	-4.45092	-0.237514	205.075	349.974	598.68	408.574	408.574	408.574	2.89705	-35.9802	-3.75708	-29.4135	374.404	228.992	186.06	186.06	186.06	-36.0605	-4.39642	-1.56662	18.1095	-5.03059	-2.123	0.336315	0.126551	1.46781	-247.448	24.7108	3.52333	0	0	0.59907
482	0	-2.96308	0	0	-3.05537	2.42441	-14.1113	-0.172448	0.00237359	0.0508853	-29.0833	3.96E-15	-0.707228	0	0	0.0741243	3.64787	-5.55002	-0.0876423	211.626	349.832	600.354	408.186	408.186	408.186	3.39948	-37.5577	-3.29925	-18.2569	375.152	231.23	186.061	186.06	186.06	-37.6552	-4.14508	-2.11541	19.2839	-4.95958	-2.09297	0.328252	0.122249	1.4526	-229.028	21.7033	3.20497	0	0	0.550698
483	0	-1.63286	0	0	-1.68755	2.47922	-14.627	-0.152787	-0.00346055	0.0481174	-24.3059	3.73E-15	-2.14403	0	0	0.0625324	3.65779	-6.6425	0.0461209	218.06	349.693	602.206	407.752	407.751	407.751	3.85778	-39.3551	-2.80942	-6.17342	375.833	233.171	186.06	186.06	186.061	-39.4663	-3.87047	-2.6312	20.4504	-4.86572	-2.04983	0.321495	0.119501	1.43912	-210.15	19.8086	2.79119	0	0	0.499893
484	0	-0.296213	0	0	-0.306735	2.52422	-15.0485	-0.136123	-0.00727567	0.0442791	-20.0653	1.86E-15	-3.08519	0	0	0.0506078	3.6628	-7.72481	0.159074	224.357	349.556	604.224	407.278	407.278	407.278	4.25841	-41.319	-2.30736	6.71077	376.424	234.783	186.061	186.06	186.061	-41.44	-3.58667	-3.09943	21.6049	-4.74919	-1.99046	0.316892	0.118841	1.42746	-191.658	19.4256	2.16537	0	0	0.44897
485	0	1.00088	0	0	1.03801	2.55854	-15.3689	-0.123309	-0.00874051	0.0395847	-16.5455	9.32E-16	-3.47847	0	0	0.0400644	3.66403	-8.79349	0.247654	230.498	349.423	606.393	406.771	406.771	406.771	4.5943	-43.4005	-1.81159	20.2827	376.914	236.042	186.06	186.061	186.061	-43.5279	-3.30656	-3.51069	22.7438	-4.61056	-1.91276	0.315021	0.12049	1.41782	-174.128	20.7232	1.27062	0	0	0.399566
486	0	2.22218	0	0	2.3071	2.58211	-15.5884	-0.114737	-0.00797854	0.034121	-13.8359	-2.33E-15	-3.35614	0	0	0.0316516	3.66273	-9.84524	0.309688	236.467	349.295	608.699	406.24	406.24	406.24	4.86525	-45.5583	-1.33749	34.4462	377.302	236.941	186.06	186.061	186.061	-45.6894	-3.04095	-3.86158	23.8634	-4.45091	-1.81586	0.315873	0.124365	1.41049	-157.744	23.5791	0.140337	0	0	0.352398
487	0	3.34182	0	0	3.47171	2.59557	-15.7135	-0.110315	-0.00550147	0.0280713	-11.9314	2.33E-16	-2.81996	0	0	0.0253572	3.66014	-10.8769	0.344484	242.247	349.176	611.12	405.691	405.691	405.691	5.07711	-47.7595	-0.896058	49.1225	377.599	237.485	186.06	186.06	186.06	-47.8922	-2.79813	-4.15442	24.9604	-4.2717	-1.7002	0.319128	0.129867	1.40513	-142.585	27.5489	-1.08991	0	0	0.308025
488	0	4.34365	0	0	4.51355	2.60007	-15.7553	-0.109578	-0.00191209	0.0216071	-10.7511	-2.33E-15	-2.00123	0	0	0.0207485	3.65741	-11.8855	0.352804	247.827	349.069	613.635	405.132	405.132	405.132	5.24012	-49.9797	-0.493351	64.248	377.826	237.693	186.06	186.061	186.06	-50.1128	-2.58364	-4.39616	26.0317	-4.07474	-1.56747	0.324511	0.136464	1.40178	-128.637	32.201	-2.30031	0	0	0.266748
489	0	5.21982	0	0	5.42343	2.59705	-15.7272	-0.11191	0.00215357	0.014842	-10.1734	4.66E-16	-1.04042	0	0	0.0172842	3.65555	-12.8683	0.336922	253.192	348.977	616.222	404.57	404.57	404.57	5.36696	-52.2016	-0.130956	79.7714	378.006	237.598	186.06	186.06	186.061	-52.3347	-2.40051	-4.59678	27.0744	-3.86232	-1.42064	0.331543	0.14349	1.40024	-115.783	37.0244	-3.36067	0	0	0.228675
490	0	5.9687	0	0	6.19917	2.588	-15.6431	-0.116563	0.00618544	0.00800606	-10.0531	-1.22E-15	-0.0621977	0	0	0.0144824	3.65532	-13.8226	0.300522	258.334	348.904	618.855	404.012	404.012	404.012	5.471	-54.4137	0.193298	95.6498	378.167	237.244	186.061	186.061	186.06	-54.547	-2.24966	-4.76783	28.0862	-3.63687	-1.26391	0.33972	0.150299	1.39995	-103.961	41.598	-4.19027	0	0	0.193962
491	0	6.59298	0	0	6.84351	2.57431	-15.5158	-0.122941	0.00980444	0.00119378	-10.2617	-1.03E-15	0.831052	0	0	0.0120218	3.65724	-14.7461	0.248436	263.243	348.855	621.51	403.464	403.464	403.464	5.56493	-56.6083	0.484199	111.846	378.333	236.682	186.061	186.06	186.06	-56.7425	-2.13042	-4.92099	29.0649	-3.40123	-1.10238	0.348836	0.156563	1.40109	-93.1212	45.6292	-4.75624	0	0	0.162713
492	0	7.09803	0	0	7.36227	2.55717	-15.3562	-0.13044	0.0126879	-0.00547364	-10.6801	1.16E-16	1.55432	0	0	0.00970668	3.66149	-15.6368	0.18657	267.914	348.833	624.164	402.93	402.93	402.93	5.6597	-58.7803	0.748165	128.325	378.525	235.966	186.06	186.06	186.061	-58.9168	-2.04093	-5.06703	30.0086	-3.15833	-0.942043	0.358395	0.16199	1.40341	-83.147	48.8857	-5.05367	0	0	0.134843
493	0	7.49077	0	0	7.76294	2.53747	-15.1724	-0.138601	0.0146181	-0.0118572	-11.2167	-2.74E-15	2.04464	0	0	0.00745009	3.66793	-16.4929	0.121461	272.342	348.843	626.792	402.414	402.414	402.414	5.76368	-60.9264	0.992179	145.053	378.759	235.154	186.06	186.06	186.061	-61.0665	-1.97852	-5.21476	30.916	-2.91106	-0.78939	0.368374	0.16625	1.40672	-74.1038	51.192	-5.10603	0	0	0.11056
494	0	7.77845	0	0	8.05348	2.51574	-14.9692	-0.146944	0.0155357	-0.0179953	-11.793	-1.81E-15	2.26646	0	0	0.0052195	3.67612	-17.3127	0.0601748	276.523	348.889	629.371	401.919	401.919	401.919	5.88209	-63.0435	1.22291	161.998	379.044	234.302	186.06	186.061	186.06	-63.1889	-1.93996	-5.37037	31.786	-2.66238	-0.651233	0.378226	0.16921	1.41093	-65.7582	52.485	-4.97563	0	0	0.0894131
495	0	7.96826	0	0	8.24158	2.4922	-14.7487	-0.155176	0.0153214	-0.0237744	-12.3631	2.68E-15	2.19188	0	0	0.00303523	3.68533	-18.0952	0.00979603	280.458	348.974	631.882	401.447	401.447	401.447	6.01678	-65.129	1.44594	179.125	379.383	233.464	186.06	186.06	186.061	-65.2813	-1.92164	-5.5369	32.6178	-2.41514	-0.534317	0.38796	0.170749	1.4158	-58.1657	52.7117	-4.70857	0	0	0.0714604
496	0	8.06659	0	0	8.33419	2.46669	-14.5093	-0.163074	0.0140358	-0.0293098	-12.901	4.83E-15	1.82484	0	0	0.000936983	3.69461	-18.8394	-0.0227699	284.148	349.103	634.303	400.998	400.998	400.998	6.16593	-67.1796	1.66514	196.399	379.768	232.69	186.06	186.06	186.06	-67.3405	-1.91968	-5.71395	33.4109	-2.17186	-0.445165	0.397264	0.170845	1.42142	-51.1235	51.9248	-4.37978	0	0	0.0562111
497	0	8.07936	0	0	8.33751	2.43876	-14.2465	-0.17051	0.0117461	-0.0346237	-13.4005	4.37E-16	1.1876	0	0	-0.00101497	3.70288	-19.5445	-0.0311437	287.594	349.277	636.619	400.573	400.573	400.573	6.32422	-69.1922	1.88225	213.785	380.186	232.025	186.061	186.06	186.061	-69.3627	-1.92992	-5.8975	34.1648	-1.93502	-0.389674	0.406028	0.169517	1.4279	-44.5259	50.1874	-4.04128	0	0	0.0433374
498	0	8.01186	0	0	8.25714	2.40769	-13.9536	-0.177446	0.00864385	-0.039845	-13.8702	-2.68E-15	0.332533	0	0	-0.00275313	3.70897	-20.21	-0.00975233	290.802	349.499	638.812	400.173	400.173	400.173	6.48301	-71.1631	2.09665	231.246	380.616	231.509	186.06	186.06	186.06	-71.3443	-1.94798	-6.08016	34.8794	-1.70664	-0.372987	0.413791	0.166805	1.43504	-38.1342	47.6446	-3.7498	0	0	0.0322816
499	0	7.8693	0	0	8.09855	2.3726	-13.6217	-0.183756	0.00507581	-0.0450668	-14.3132	-1.81E-15	-0.657229	0	0	-0.00421649	3.71177	-20.8357	0.0458393	293.777	349.77	640.87	399.796	399.796	399.796	6.63107	-73.0893	2.30546	248.743	381.031	231.177	186.061	186.06	186.06	-73.2812	-1.96924	-6.25172	35.5545	-1.48849	-0.399102	0.420135	0.162895	1.4428	-31.6622	44.5583	-3.57115	0	0	0.0224086
500	0	7.65702	0	0	7.86745	2.3325	-13.2414	-0.189443	0.00144732	-0.0504937	-14.7431	4.66E-16	-1.68135	0	0	-0.00537014	3.71034	-21.4216	0.13864	296.526	350.092	642.782	399.442	399.442	399.442	6.75551	-74.9684	2.5038	266.239	381.402	231.06	186.06	186.06	186.06	-75.1704	-1.98902	-6.40008	36.1901	-1.28209	-0.470601	0.424801	0.158168	1.45131	-24.8123	41.2515	-3.55203	0	0	0.0131325
501	0	7.38085	0	0	7.57014	2.2865	-12.8036	-0.194376	-0.00182934	-0.056224	-15.1582	-1.40E-15	-2.63496	0	0	-0.00622038	3.70394	-21.9675	0.270118	299.056	350.463	644.538	399.108	399.108	399.108	6.8431	-76.7987	2.68548	283.693	381.696	231.186	186.061	186.061	186.061	-77.009	-2.0027	-6.51258	36.786	-1.08872	-0.588541	0.427398	0.152942	1.46039	-17.2914	38.0343	-3.71449	0	0	0.00400068
502	0	7.04732	0	0	7.21378	2.2339	-12.3012	-0.198566	-0.00443337	-0.0624943	-15.5642	1.16E-15	-3.42654	0	0	-0.00683033	3.69212	-22.4736	0.440106	301.375	350.883	646.131	398.794	398.794	398.794	6.88157	-78.5795	2.84385	301.06	381.886	231.578	186.06	186.061	186.06	-78.7956	-2.00595	-6.57737	37.3421	-0.909173	-0.752494	0.427262	0.147272	1.46984	-8.64294	35.1092	-4.0487	0	0	-0.00544852
503	0	6.66385	0	0	6.80665	2.17432	-11.7297	-0.201883	-0.00616021	-0.069357	-15.9481	2.10E-15	-3.98574	0	0	-0.00730063	3.67487	-22.9403	0.646468	303.492	351.352	647.556	398.497	398.497	398.497	6.8607	-80.3112	2.97239	318.292	381.947	232.255	186.061	186.061	186.061	-80.5295	-1.995	-6.58444	37.8583	-0.744341	-0.959982	0.42436	0.141388	1.47965	1.28728	32.6408	-4.519	0	0	-0.0151369
504	0	6.23907	0	0	6.35824	2.10773	-11.0881	-0.204305	-0.00682321	-0.0769644	-16.2997	-6.99E-16	-4.25976	0	0	-0.00776918	3.6525	-23.3676	0.885438	305.418	351.866	648.811	398.215	398.215	398.215	6.77314	-81.9953	3.06548	335.336	381.862	233.233	186.061	186.061	186.061	-82.2114	-1.96677	-6.52657	38.3342	-0.594566	-1.20708	0.418268	0.135343	1.48958	12.8309	30.7358	-5.09207	0	0	-0.0250347
505	0	5.78265	0	0	5.87919	2.03449	-10.3792	-0.205691	-0.00640919	-0.085369	-16.5906	3.03E-15	-4.23166	0	0	-0.00833901	3.62576	-23.756	1.15139	307.16	352.423	649.893	397.946	397.946	397.946	6.61512	-83.6339	3.1191	352.133	381.621	234.523	186.061	186.06	186.06	-83.8434	-1.91916	-6.40005	38.7698	-0.460226	-1.48796	0.408874	0.129211	1.49916	26.1519	29.4291	-5.72838	0	0	-0.0347904
506	0	5.3054	0	0	5.38113	1.9554	-9.61001	-0.20592	-0.0049635	-0.0945662	-16.7879	2.45E-15	-3.91004	0	0	-0.00906076	3.59576	-24.106	1.43724	308.729	353.018	650.804	397.687	397.687	397.687	6.38665	-85.2298	3.13107	368.618	381.222	236.13	186.06	186.06	186.06	-85.4283	-1.85113	-6.20489	39.1645	-0.341377	-1.79542	0.396142	0.122986	1.50803	41.3451	28.6761	-6.39385	0	0	-0.043895
507	0	4.81898	0	0	4.8764	1.8716	-8.7912	-0.204906	-0.00267935	-0.104543	-16.8557	-1.51E-15	-3.33774	0	0	-0.00988923	3.56395	-24.4179	1.73443	310.134	353.647	651.545	397.435	397.435	397.435	6.0916	-86.786	3.1013	384.719	380.673	238.054	186.06	186.06	186.06	-86.9694	-1.7628	-5.94488	39.5183	-0.238	-2.12079	0.380262	0.11663	1.51574	58.398	28.3429	-7.06137	0	0	-0.0517136
508	0	4.33558	0	0	4.3776	1.78453	-7.93661	-0.202509	0.000119048	-0.115222	-16.7496	2.53E-15	-2.58645	0	0	-0.0106734	3.53192	-24.6923	2.03346	311.387	354.302	652.121	397.19	397.19	397.19	5.73716	-88.3052	3.03168	400.36	379.987	240.284	186.061	186.06	186.061	-88.4704	-1.65544	-5.62709	39.8308	-0.149643	-2.45452	0.361416	0.109936	1.5219	77.2723	28.1935	-7.71744	0	0	-0.0576169
509	0	3.86756	0	0	3.89717	1.69583	-7.06233	-0.198652	0.00310101	-0.126528	-16.4292	-3.02E-15	-1.73898	0	0	-0.0112147	3.50145	-24.9298	2.32402	312.497	354.978	652.535	396.947	396.947	396.947	5.33318	-89.7893	2.9257	415.462	379.184	242.801	186.06	186.06	186.06	-89.9343	-1.53132	-5.26102	40.1021	-0.0758391	-2.78619	0.340055	0.102834	1.52619	97.8121	28.0033	-8.37316	0	0	-0.0610154
510	0	3.42672	0	0	3.44681	1.60722	-6.18562	-0.19329	0.00595734	-0.138269	-15.8587	1.14E-15	-0.879255	0	0	-0.0113231	3.47423	-25.1314	2.59561	313.475	355.666	652.795	396.707	396.707	396.707	4.89109	-91.2391	2.78779	429.94	378.286	245.576	186.06	186.06	186.06	-91.3629	-1.39359	-4.85755	40.3321	-0.015702	-3.10524	0.316798	0.0951605	1.52834	119.696	27.5289	-9.05202	0	0	-0.0613792
511	0	3.02373	0	0	3.03684	1.5204	-5.32373	-0.186401	0.00838546	-0.150338	-15.0102	-6.37E-16	-0.0859657	0	0	-0.0108697	3.45187	-25.2978	2.83781	314.333	356.356	652.906	396.466	396.466	396.466	4.42298	-92.6535	2.62279	443.713	377.319	248.565	186.06	186.06	186.06	-92.7563	-1.24607	-4.42787	40.5214	0.0318704	-3.40119	0.292168	0.0866934	1.52821	142.692	26.491	-9.78053	0	0	-0.0584026
512	0	2.66745	0	0	2.67567	1.43696	-4.49305	-0.178107	0.0101893	-0.162486	-13.8788	2.99E-15	0.583516	0	0	-0.00984991	3.43557	-25.4303	3.04074	315.083	357.038	652.878	396.224	396.224	396.224	3.94074	-94.0291	2.43528	456.699	376.303	251.715	186.06	186.061	186.06	-94.1118	-1.09297	-3.98256	40.6706	0.0683728	-3.66417	0.267042	0.0774778	1.5259	166.273	24.761	-10.5907	0	0	-0.0519001
513	0	2.36437	0	0	2.36932	1.35831	-3.70837	-0.168586	0.0112511	-0.174553	-12.4789	-1.11E-15	1.09484	0	0	-0.00837569	3.42618	-25.5302	3.19555	315.739	357.703	652.72	395.98	395.98	395.98	3.45523	-95.3596	2.2291	468.819	375.26	254.96	186.06	186.06	186.06	-95.4242	-0.938705	-3.53074	40.7807	0.0954272	-3.88527	0.241898	0.0676414	1.5217	190.075	22.2412	-11.4983	0	0	-0.0419293
514	0	2.11834	0	0	2.12121	1.28569	-2.98254	-0.158143	0.0116057	-0.186207	-10.8524	4.25E-15	1.44465	0	0	-0.00665797	3.42399	-25.5992	3.29472	316.313	358.336	652.442	395.734	395.734	395.734	2.97577	-96.6364	2.00718	480.001	374.207	258.223	186.06	186.061	186.061	-96.685	-0.787606	-3.07968	40.8531	0.11514	-4.05702	0.217708	0.0573713	1.51581	213.374	18.9357	-12.4942	0	0	-0.0286891
515	0	1.93049	0	0	1.93208	1.22011	-2.32631	-0.147133	0.01137	-0.197072	-9.06275	-2.94E-15	1.65182	0	0	-0.00493336	3.42874	-25.6389	3.33231	316.821	358.928	652.054	395.485	395.485	395.485	2.51	-97.848	1.77144	490.179	373.154	261.42	186.061	186.06	186.06	-97.883	-0.643771	-2.63465	40.8897	0.129672	-4.17349	0.19548	0.0471803	1.50872	235.351	14.9947	-13.5446	0	0	-0.0126287
516	0	1.7993	0	0	1.80013	1.16243	-1.74856	-0.136114	0.0107386	-0.206883	-7.20622	-2.62E-15	1.75173	0	0	-0.00340964	3.43947	-25.6514	3.3044	317.275	359.465	651.568	395.234	395.234	395.234	2.06399	-98.9808	1.52322	499.294	372.113	264.461	186.061	186.06	186.061	-99.0048	-0.510851	-2.19934	40.8926	0.14163	-4.23082	0.17581	0.0375557	1.50119	255.316	10.6189	-14.5926	0	0	0.00558619
517	0	1.72127	0	0	1.72169	1.11336	-1.25679	-0.125517	0.0098612	-0.214972	-5.37595	1.40E-15	1.77864	0	0	-0.0022013	3.45477	-25.6388	3.20892	317.69	359.936	650.997	394.98	394.98	394.98	1.64238	-100.02	1.26356	507.3	371.089	267.255	186.06	186.06	186.061	-100.036	-0.39201	-1.77617	40.8644	0.153507	-4.22694	0.160067	0.0290403	1.49365	272.052	5.9992	-15.5424	0	0	0.0250482
518	0	1.69142	0	0	1.69161	1.07349	-0.857086	-0.115917	0.00885639	-0.221113	-3.68094	2.68E-15	1.76092	0	0	-0.00133323	3.47259	-25.6032	3.04601	318.08	360.33	650.352	394.725	394.725	394.725	1.2487	-100.951	0.993639	514.16	370.089	269.713	186.06	186.06	186.061	-100.96	-0.289792	-1.36685	40.8076	0.168138	-4.16203	0.148747	0.022129	1.48711	284.835	1.34981	-16.306	0	0	0.0446602
519	0	1.70392	0	0	1.70401	1.04332	-0.554549	-0.10768	0.00780273	-0.224557	-2.20742	4.08E-16	1.71588	0	0	-0.000755713	3.49054	-25.5468	2.81776	318.456	360.637	649.644	394.468	394.468	394.468	0.88546	-101.76	0.714953	519.85	369.116	271.757	186.06	186.06	186.06	-101.764	-0.206094	-0.972683	40.7251	0.188114	-4.03813	0.143117	0.017238	1.48201	292.413	-3.16409	-16.7775	0	0	0.0631512
520	0	1.75266	0	0	1.75267	1.0232	-0.352845	-0.101132	0.00665162	-0.224906	-1.02832	9.32E-16	1.63953	0	0	-0.000378208	3.50592	-25.4717	2.52821	318.829	360.851	648.885	394.212	394.212	394.212	0.554274	-102.434	0.429667	524.361	368.176	273.318	186.06	186.06	186.06	-102.435	-0.142092	-0.594842	40.62	0.216061	-3.85913	0.143961	0.0147379	1.47906	293.917	-7.38592	-16.8825	0	0	0.0792267
521	0	1.83119	0	0	1.8312	1.01333	-0.253854	-0.0964618	0.00535818	-0.221692	-0.194053	-6.41E-16	1.52009	0	0	-0.000116222	3.51589	-25.3798	2.18305	319.207	360.966	648.086	393.958	393.958	393.958	0.255778	-102.963	0.140317	527.697	367.27	274.344	186.061	186.06	186.06	-102.964	-0.0981779	-0.234299	40.4949	0.254301	-3.63058	0.1519	0.0148448	1.47856	288.568	-11.165	-16.5702	0	0	0.0916783
522	0	1.93315	0	0	1.93315	1.01366	-0.257144	-0.0937806	0.00375313	-0.214556	0.264179	1.16E-15	1.32918	0	0	8.49E-05	3.51763	-25.273	1.78952	319.596	360.98	647.256	393.706	393.706	393.706	-0.0105654	-103.342	-0.150355	529.88	366.4	274.8	186.06	186.06	186.06	-103.342	-0.0739082	0.108294	40.3525	0.304929	-3.35949	0.167364	0.0175254	1.48078	275.774	-14.4196	-15.8241	0	0	0.0995042
523	0	2.05189	0	0	2.05192	1.02382	-0.359028	-0.093125	0.00180965	-0.203238	0.333227	4.37E-16	1.05272	0	0	0.000236833	3.5085	-25.1525	1.35589	319.999	360.894	646.404	393.459	393.459	393.459	-0.24675	-103.566	-0.439786	530.945	365.565	274.67	186.061	186.06	186.06	-103.566	-0.0679803	0.433074	40.1952	0.36957	-3.05378	0.191051	0.0229003	1.48605	255.017	-16.9047	-14.6606	0	0	0.101901
524	0	2.18069	0	0	2.18078	1.04305	-0.551888	-0.0944355	-0.000539755	-0.187806	0.0191886	1.40E-15	0.679403	0	0	0.000318952	3.48619	-25.0195	0.891375	320.415	360.713	645.539	393.218	393.218	393.218	-0.456448	-103.635	-0.726122	530.949	364.759	273.958	186.06	186.06	186.06	-103.637	-0.0782804	0.741315	40.0248	0.449325	-2.72224	0.222422	0.030884	1.49406	226.551	-18.4502	-13.1335	0	0	0.0985395
525	0	2.31249	0	0	2.31273	1.07019	-0.823978	-0.0975588	-0.00310891	-0.168434	-0.65462	-1.60E-15	0.231732	0	0	0.000308624	3.44877	-24.8747	0.40563	320.841	360.444	644.667	392.985	392.985	392.985	-0.644859	-103.554	-1.00847	529.963	363.974	272.687	186.06	186.061	186.06	-103.557	-0.10199	1.0356	39.8429	0.544861	-2.37401	0.261236	0.0415492	1.50458	190.683	-18.6701	-11.3173	0	0	0.0892773
526	0	2.43998	0	0	2.44048	1.10366	-1.15953	-0.102344	-0.00566575	-0.145613	-1.65825	-3.28E-16	-0.25076	0	0	0.00020202	3.39488	-24.7185	-0.0915228	321.271	360.099	643.794	392.762	392.762	392.762	-0.818555	-103.329	-1.28696	528.074	363.197	270.9	186.06	186.06	186.06	-103.333	-0.135821	1.3198	39.6505	0.656182	-2.01828	0.306632	0.0548987	1.51735	148.281	-17.2384	-9.30343	0	0	0.0743044
527	0	2.55562	0	0	2.55652	1.14155	-1.53935	-0.108513	-0.0079316	-0.120187	-2.9446	-6.70E-16	-0.711959	0	0	1.70E-05	3.32366	-24.5509	-0.590406	321.697	359.69	642.927	392.549	392.549	392.549	-0.984804	-102.97	-1.56259	525.384	362.412	268.653	186.06	186.06	186.061	-102.975	-0.176268	1.59861	39.4482	0.782852	-1.66407	0.356768	0.0708587	1.53168	100.925	-13.8629	-7.2008	0	0	0.0541884
528	0	2.65182	0	0	2.65334	1.18175	-1.94218	-0.115928	-0.0094987	-0.0931732	-4.47559	4.95E-16	-1.07363	0	0	-0.000203281	3.2349	-24.3716	-1.08181	322.108	359.235	642.072	392.348	392.348	392.348	-1.15095	-102.488	-1.83683	522.008	361.604	266.014	186.06	186.06	186.06	-102.495	-0.2199	1.87711	39.2363	0.923845	-1.31983	0.409676	0.0894069	1.54724	50.4391	-8.2616	-5.11391	0	0	0.0296461
529	0	2.72178	0	0	2.72404	1.22208	-2.34607	-0.124245	-0.00999501	-0.0658898	-6.18842	2.50E-15	-1.25525	0	0	-0.000430845	3.12897	-24.1803	-1.5572	322.493	358.752	641.234	392.159	392.159	392.159	-1.32369	-101.899	-2.11105	518.065	360.76	263.061	186.06	186.06	186.061	-101.908	-0.263609	2.16002	39.0145	1.07764	-0.993292	0.462657	0.110281	1.56348	-0.781057	-0.344681	-3.14407	0	0	0.00175941
530	0	2.7598	0	0	2.76294	1.26049	-2.73047	-0.133164	-0.00897389	-0.0397691	-8.01939	-8.15E-16	-1.17043	0	0	-0.000662268	3.00678	-23.9764	-2.00898	322.84	358.261	640.419	391.983	391.983	391.983	-1.50821	-101.218	-2.38603	513.679	359.872	259.877	186.06	186.06	186.06	-101.229	-0.304808	2.45079	38.7825	1.24235	-0.691229	0.512557	0.133066	1.5801	-50.0573	9.86597	-1.37755	0	0	-0.0281229
531	0	2.76213	0	0	2.76611	1.29529	-3.07853	-0.142206	-0.00619292	-0.0163074	-9.88404	4.11E-15	-0.763615	0	0	-0.000949374	2.86978	-23.7595	-2.43064	323.138	357.78	639.633	391.818	391.818	391.818	-1.7072	-100.463	-2.66083	508.97	358.939	256.545	186.061	186.06	186.061	-100.477	-0.341558	2.75051	38.5399	1.4158	-0.419334	0.55579	0.157158	1.59641	-94.5122	22.1543	0.105037	0	0	-0.0583072
532	0	2.72712	0	0	2.73188	1.32536	-3.37918	-0.150864	-0.00151661	0.00322851	-11.6929	-3.91E-15	-0.00934959	0	0	-0.00136167	2.71982	-23.529	-2.81698	323.375	357.331	638.88	391.666	391.666	391.666	-1.92027	-99.6515	-2.93244	504.045	357.971	253.144	186.061	186.061	186.06	-99.6683	-0.372606	3.05709	38.286	1.59558	-0.182037	0.589228	0.181656	1.612	-131.624	36.091	1.24791	0	0	-0.0869686
533	0	2.65571	0	0	2.66104	1.35031	-3.6285	-0.158664	0.00476099	0.0178637	-13.361	2.91E-15	1.05076	0	0	-0.00195032	2.55909	-23.2845	-3.16415	323.54	356.932	638.167	391.524	391.524	391.524	-2.1436	-98.8011	-3.19537	499	356.988	249.746	186.06	186.06	186.061	-98.8214	-0.397413	3.36492	38.0203	1.77921	0.0175469	0.610284	0.20528	1.62642	-159.399	50.888	2.02163	0	0	-0.112185
534	0	2.55124	0	0	2.55695	1.37053	-3.83035	-0.165127	0.0121631	0.0270988	-14.8091	4.19E-15	2.32931	0	0	-0.00267513	2.39009	-23.0257	-3.46982	323.624	356.601	637.498	391.392	391.393	391.392	-2.37005	-97.9285	-3.44205	493.908	356.021	246.413	186.06	186.06	186.06	-97.9527	-0.41602	3.66494	37.7423	1.96414	0.177792	0.61729	0.226797	1.63899	-176.659	65.7105	2.41465	0	0	-0.132251
535	0	2.41925	0	0	2.42513	1.38707	-3.99549	-0.169937	0.0199026	0.0311392	-15.9841	2.56E-15	3.68691	0	0	-0.00339751	2.21539	-22.7524	-3.73307	323.619	356.353	636.876	391.271	391.271	391.271	-2.58998	-97.0488	-3.6635	488.823	355.111	243.193	186.06	186.06	186.06	-97.077	-0.428966	3.94564	37.4513	2.14808	0.2983	0.609964	0.244502	1.64906	-183.418	79.4142	2.46347	0	0	-0.145925
536	0	2.26665	0	0	2.27258	1.40155	-4.13997	-0.172919	0.0270658	0.030688	-16.8606	-1.16E-15	4.95762	0	0	-0.003919	2.03769	-22.4643	-3.9546	323.514	356.199	636.301	391.159	391.159	391.159	-2.79233	-96.175	-3.85051	483.774	354.301	240.12	186.06	186.061	186.06	-96.2069	-0.437146	4.19435	37.147	2.32886	0.380243	0.589798	0.256874	1.65613	-180.855	90.8821	2.23168	0	0	-0.152726
537	0	2.10101	0	0	2.10688	1.41582	-4.28225	-0.174229	0.0328942	0.0268707	-17.4595	-5.13E-15	5.987	0	0	-0.00406951	1.85964	-22.1612	-4.1364	323.302	356.151	635.773	391.058	391.058	391.058	-2.96619	-95.3173	-3.99488	478.775	353.633	237.217	186.06	186.061	186.06	-95.3525	-0.441623	4.399	36.8288	2.50454	0.425987	0.559138	0.26282	1.65989	-170.896	99.2302	1.79622	0	0	-0.152885
538	0	1.92981	0	0	1.93562	1.43167	-4.44036	-0.174189	0.0366602	0.0208384	-17.8295	-4.66E-16	6.63291	0	0	-0.00379694	1.68376	-21.8428	-4.28176	322.973	356.214	635.289	390.968	390.968	390.968	-3.10213	-94.4838	-4.09055	473.822	353.141	234.492	186.06	186.06	186.06	-94.5214	-0.443429	4.54964	36.4963	2.67359	0.438993	0.520786	0.261362	1.66055	-155.736	103.675	1.24288	0	0	-0.147133
539	0	1.76033	0	0	1.76609	1.45064	-4.62939	-0.173237	0.0378988	0.0137361	-18.0369	1.22E-15	6.79917	0	0	-0.00320014	1.51239	-21.5087	-4.39494	322.517	356.391	634.843	390.892	390.892	390.892	-3.19381	-93.6805	-4.13447	468.902	352.851	231.949	186.06	186.06	186.061	-93.7193	-0.443337	4.6401	36.1491	2.8347	0.423692	0.4779	0.2521	1.65838	-137.716	103.761	0.656772	0	0	-0.136716
540	0	1.59932	0	0	1.60508	1.47373	-4.85932	-0.171715	0.0363639	0.00660862	-18.1395	2.97E-15	6.44013	0	0	-0.00249218	1.34753	-21.1589	-4.481	321.927	356.683	634.429	390.831	390.831	390.831	-3.23895	-92.9119	-4.1272	463.995	352.771	229.584	186.06	186.06	186.06	-92.9509	-0.441622	4.66895	35.7867	2.98701	0.385089	0.433546	0.235162	1.65393	-118.99	99.3851	0.110494	0	0	-0.1232
541	0	1.45273	0	0	1.45859	1.50127	-5.13342	-0.170057	0.0322285	-5.26E-05	-18.1994	4.43E-15	5.58568	0	0	-0.00190872	1.19091	-20.7929	-4.5454	321.19	357.086	634.039	390.786	390.786	390.786	-3.2401	-92.1817	-4.07311	459.081	352.895	227.389	186.061	186.06	186.06	-92.2197	-0.437923	4.64024	35.4093	3.12997	0.328557	0.389953	0.211245	1.64823	-100.972	90.8688	-0.344576	0	0	-0.107982
542	0	1.32584	0	0	1.33186	1.53296	-5.44854	-0.168581	0.025956	-0.00568027	-18.2597	2.97E-15	4.32775	0	0	-0.00159665	1.0438	-20.4107	-4.59364	320.298	357.593	633.665	390.759	390.759	390.759	-3.20451	-91.4928	-3.97988	454.142	353.198	225.358	186.061	186.061	186.061	-91.529	-0.431191	4.56314	35.0167	3.26331	0.259354	0.349304	0.181574	1.64199	-84.9912	78.9008	-0.665672	0	0	-0.0926671
543	0	1.22327	0	0	1.22956	1.5679	-5.79554	-0.167494	0.0182801	-0.0101349	-18.3429	3.08E-15	2.81055	0	0	-0.00154253	0.907137	-20.0124	-4.6311	319.241	358.196	633.299	390.75	390.75	390.75	-3.14334	-90.8478	-3.85755	449.16	353.645	223.485	186.06	186.06	186.06	-90.8818	-0.419691	4.45089	34.6092	3.38692	0.18257	0.313029	0.148003	1.63591	-71.7439	64.5534	-0.83873	0	0	-0.0785445
544	0	1.14921	0	0	1.15589	1.60472	-6.16084	-0.166753	0.0100662	-0.0133086	-18.4387	-3.61E-15	1.20557	0	0	-0.00158175	0.781417	-19.5982	-4.6625	318.013	358.885	632.936	390.758	390.758	390.758	-3.07035	-90.2495	-3.7173	444.126	354.188	221.765	186.06	186.06	186.061	-90.2814	-0.401165	4.31929	34.1876	3.501	0.102547	0.281908	0.112519	1.63022	-61.5469	49.042	-0.861497	0	0	-0.0665775
545	0	1.10709	0	0	1.11431	1.64184	-6.52848	-0.166203	0.00218634	-0.0152122	-18.5196	2.44E-15	-0.315824	0	0	-0.00147904	0.666792	-19.1688	-4.69185	316.606	359.647	632.571	390.782	390.782	390.782	-3.00014	-89.7006	-3.5701	439.033	354.779	220.198	186.06	186.061	186.061	-89.7308	-0.373088	4.18461	33.7525	3.60576	0.0228287	0.256336	0.0773174	1.62518	-54.4567	33.6746	-0.751635	0	0	-0.0574438
546	0	1.09925	0	0	1.10723	1.67758	-6.88196	-0.165683	-0.0046463	-0.0159887	-18.5552	6.99E-16	-1.61052	0	0	-0.00103608	0.563172	-18.7248	-4.72227	315.016	360.47	632.201	390.819	390.819	390.819	-2.9464	-89.2032	-3.42561	433.881	355.37	218.78	186.06	186.061	186.06	-89.2323	-0.332989	4.06185	33.3049	3.70141	-0.0539053	0.236248	0.0444084	1.62058	-50.2325	19.5934	-0.533149	0	0	-0.0513859
547	0	1.12679	0	0	1.13575	1.71039	-7.2061	-0.165064	-0.00997326	-0.0157246	-18.5204	1.73E-15	-2.58228	0	0	-0.0001689	0.470251	-18.2673	-4.7558	313.243	361.342	631.825	390.866	390.866	390.866	-2.9205	-88.7586	-3.29115	428.675	355.92	217.511	186.06	186.06	186.06	-88.7876	-0.278708	3.96315	32.846	3.78804	-0.126088	0.221275	0.0153717	1.61629	-48.5399	7.65692	-0.23106	0	0	-0.0483757
548	0	1.18936	0	0	1.19959	1.73897	-7.48798	-0.164206	-0.0135025	-0.0147213	-18.3944	-1.00E-15	-3.17598	0	0	0.0010756	0.387637	-17.7975	-4.79353	311.285	362.251	631.443	390.922	390.922	390.922	-2.9305	-88.3671	-3.17155	423.421	356.399	216.388	186.06	186.06	186.06	-88.3972	-0.208643	3.89695	32.3771	3.86554	-0.193054	0.210525	-0.00855156	1.61223	-48.7255	-1.53957	0.123848	0	0	-0.0479145
549	0	1.28526	0	0	1.29701	1.76232	-7.71805	-0.163027	-0.0152549	-0.0131417	-18.1681	2.62E-15	-3.39194	0	0	0.00253482	0.314932	-17.3168	-4.83562	309.146	363.19	631.055	390.982	390.982	390.982	-2.98073	-88.028	-3.06886	418.132	356.787	215.404	186.061	186.06	186.061	-88.0602	-0.12189	3.86751	31.8994	3.93367	-0.255056	0.203142	-0.0268459	1.60824	-50.2407	-7.81219	0.510411	0	0	-0.0494383
550	0	1.41138	0	0	1.42487	1.77982	-7.89032	-0.161572	-0.0153295	-0.0112905	-17.8512	2.91E-16	-3.26031	0	0	0.00400001	0.251777	-16.8266	-4.88146	306.828	364.15	630.665	391.046	391.046	391.045	-3.07168	-87.739	-2.98275	412.817	357.076	214.554	186.06	186.061	186.06	-87.7747	-0.0183388	3.8751	31.414	3.99191	-0.31305	0.198071	-0.0393032	1.6043	-52.4135	-11.159	0.898417	0	0	-0.052166
551	0	1.56351	0	0	1.57891	1.79123	-8.00252	-0.159869	-0.0140106	-0.00929604	-17.457	-2.11E-15	-2.8455	0	0	0.0052694	0.197951	-16.3282	-4.92983	304.338	365.125	630.273	391.11	391.11	391.11	-3.20051	-87.4967	-2.91088	407.489	357.269	213.828	186.06	186.061	186.06	-87.5372	0.101352	3.91645	30.9219	4.03942	-0.36851	0.194665	-0.0463664	1.60047	-54.8414	-11.9649	1.27841	0	0	-0.0554979
552	0	1.73676	0	0	1.75408	1.79664	-8.05573	-0.157994	-0.0116996	-0.0074664	-17.0063	4.62E-15	-2.23517	0	0	0.00619981	0.153295	-15.8228	-4.979	301.682	366.114	629.881	391.175	391.175	391.175	-3.36143	-87.2971	-2.84935	402.159	357.377	213.215	186.06	186.06	186.06	-87.3437	0.235833	3.98538	30.4241	4.07532	-0.423361	0.191891	-0.0486618	1.59674	-56.927	-10.693	1.62464	0	0	-0.0586196
553	0	1.92578	0	0	1.94496	1.79645	-8.05381	-0.156016	-0.00887303	-0.00573499	-16.5201	-3.26E-15	-1.5275	0	0	0.00673024	0.117791	-15.3118	-5.02699	298.867	367.113	629.492	391.241	391.241	391.241	-3.54685	-87.1353	-2.79337	396.837	357.419	212.702	186.06	186.061	186.06	-87.1891	0.38324	4.0739	29.9211	4.09847	-0.479674	0.189526	-0.0472978	1.59328	-58.6015	-8.04841	1.93484	0	0	-0.0612626
554	0	2.12508	0	0	2.14598	1.7912	-8.00226	-0.154018	-0.0059816	-0.00442154	-16.0206	-3.65E-15	-0.814534	0	0	0.0068777	0.0914452	-14.796	-5.07163	295.9	368.124	629.106	391.308	391.308	391.308	-3.74836	-87.0062	-2.73801	391.53	357.415	212.277	186.06	186.06	186.061	-87.0683	0.541352	4.17339	29.4136	4.10785	-0.539668	0.186804	-0.0435071	1.59013	-59.4147	-4.7482	2.19869	0	0	-0.0628149
555	0	2.32941	0	0	2.35177	1.78158	-7.90765	-0.15204	-0.00336321	-0.00341846	-15.524	-1.19E-15	-0.168455	0	0	0.0067099	0.0742647	-14.2764	-5.1107	292.79	369.147	628.724	391.377	391.378	391.377	-3.95768	-86.9043	-2.67876	386.244	357.388	211.926	186.06	186.06	186.06	-86.9757	0.707795	4.27555	28.9017	4.10239	-0.605512	0.183654	-0.0382598	1.58732	-59.4419	-1.35369	2.41231	0	0	-0.0632814
556	0	2.53377	0	0	2.55731	1.76827	-7.77659	-0.150148	-0.00126798	-0.00275634	-15.0476	9.68E-16	0.359947	0	0	0.00631963	0.0662707	-13.7537	-5.14204	289.543	370.184	628.346	391.452	391.452	391.452	-4.16738	-86.8246	-2.61191	380.985	357.356	211.637	186.061	186.061	186.061	-86.9058	0.880225	4.37315	28.3859	4.08112	-0.67921	0.179978	-0.032481	1.58494	-58.6872	1.62949	2.57765	0	0	-0.0626704
557	0	2.73365	0	0	2.75798	1.75189	-7.61526	-0.148387	0.000194128	-0.00250277	-14.6058	2.10E-15	0.745453	0	0	0.00579747	0.0673378	-13.2282	-5.16364	286.166	371.235	627.973	391.533	391.533	391.533	-4.37131	-86.762	-2.53475	375.753	357.336	211.397	186.06	186.06	186.06	-86.8533	1.05646	4.46043	27.8662	4.04332	-0.762544	0.175523	-0.0269837	1.58288	-57.0767	3.84898	2.6937	0	0	-0.0609573
558	0	2.92508	0	0	2.94985	1.73301	-7.42918	-0.146829	0.000944958	-0.00255382	-14.2139	3.68E-15	0.976608	0	0	0.0052227	0.0772605	-12.7006	-5.17364	282.667	372.303	627.605	391.623	391.623	391.623	-4.56486	-86.7119	-2.44554	370.551	357.34	211.194	186.06	186.06	186.06	-86.8134	1.23459	4.53329	27.3426	3.98858	-0.857132	0.170383	-0.0223878	1.58109	-54.8047	5.06331	2.7673	0	0	-0.0584576
559	0	3.10484	0	0	3.1297	1.71209	-7.22286	-0.145475	0.00101579	-0.00288526	-13.8784	-3.84E-15	1.05998	0	0	0.00465252	0.0956982	-12.1709	-5.1706	279.053	373.387	627.242	391.724	391.724	391.724	-4.74492	-86.6701	-2.34351	365.376	357.376	211.018	186.06	186.06	186.06	-86.7817	1.41305	4.58923	26.8154	3.91669	-0.964075	0.164681	-0.0189206	1.57945	-51.9976	5.2501	2.79448	0	0	-0.0554233
560	0	3.27054	0	0	3.29511	1.6895	-6.99978	-0.144347	0.000511199	-0.0034956	-13.6051	1.95E-15	1.0147	0	0	0.0041243	0.122187	-11.6393	-5.15328	275.329	374.487	626.883	391.839	391.839	391.839	-4.90989	-86.6331	-2.22877	360.226	357.448	210.86	186.06	186.06	186.06	-86.7545	1.59066	4.6273	26.2846	3.8277	-1.08419	0.158279	-0.0167679	1.57772	-48.6889	4.44826	2.77352	0	0	-0.0519922
561	0	3.42065	0	0	3.44463	1.66549	-6.76243	-0.143407	-0.000503325	-0.00428521	-13.3907	1.73E-15	0.860283	0	0	0.00366057	0.156148	-11.106	-5.12087	271.5	375.602	626.527	391.968	391.968	391.968	-5.05947	-86.5983	-2.10212	355.098	357.555	210.714	186.06	186.06	186.06	-86.7289	1.7666	4.64786	25.7503	3.72207	-1.21789	0.151236	-0.0159627	1.57577	-45.047	2.77639	2.70366	0	0	-0.0484303
562	0	3.55447	0	0	3.57758	1.64023	-6.51251	-0.142639	-0.00177726	-0.00526122	-13.2311	-9.03E-16	0.635738	0	0	0.00326513	0.196948	-10.571	-5.07304	267.574	376.729	626.174	392.114	392.113	392.114	-5.19444	-86.5635	-1.96496	349.988	357.693	210.573	186.06	186.06	186.06	-86.7028	1.94038	4.65231	25.213	3.60027	-1.36502	0.143731	-0.016224	1.5734	-41.1794	0.525536	2.57855	0	0	-0.0448666
563	0	3.67215	0	0	3.69414	1.61382	-6.25102	-0.141981	-0.00322456	-0.00629432	-13.115	-6.62E-16	0.366778	0	0	0.00293827	0.243854	-10.0344	-5.00988	263.555	377.865	625.823	392.277	392.277	392.277	-5.31637	-86.5275	-1.81912	344.891	357.859	210.434	186.06	186.06	186.06	-86.675	2.11171	4.64288	24.6729	3.46325	-1.52502	0.136095	-0.0174153	1.57049	-37.3243	-2.12188	2.40682	0	0	-0.0415574
564	0	3.77443	0	0	3.7951	1.58634	-5.97856	-0.141421	-0.00465297	-0.00739239	-13.0339	2.41E-15	0.0886523	0	0	0.00267059	0.296121	-9.49626	-4.93185	259.449	379.006	625.473	392.458	392.458	392.458	-5.42727	-86.4895	-1.6667	339.801	358.044	210.294	186.06	186.06	186.06	-86.6447	2.28044	4.62223	24.1306	3.31195	-1.69697	0.128234	-0.0193553	1.56711	-33.4996	-4.94016	2.19479	0	0	-0.038474
565	0	3.86251	0	0	3.88169	1.55783	-5.6956	-0.140934	-0.00597945	-0.00846441	-12.978	-1.82E-15	-0.174302	0	0	0.00245186	0.352984	-8.95681	-4.83984	255.261	380.148	625.122	392.659	392.659	392.658	-5.52926	-86.4492	-1.50994	334.715	358.244	210.15	186.06	186.06	186.06	-86.6117	2.44644	4.59316	23.587	3.14765	-1.87953	0.120432	-0.0219524	1.5633	-29.8897	-7.81647	1.96286	0	0	-0.0357742
566	0	3.93791	0	0	3.95551	1.52835	-5.4027	-0.140494	-0.00715304	-0.00944768	-12.938	-3.73E-15	-0.40371	0	0	0.00227052	0.413691	-8.41628	-4.735	250.998	381.287	624.768	392.877	392.877	392.877	-5.62434	-86.4066	-1.35099	329.626	358.451	210	186.06	186.061	186.06	-86.576	2.60953	4.55835	23.0427	2.97159	-2.07109	0.112816	-0.0250143	1.55907	-26.5905	-10.6602	1.73186	0	0	-0.0335082
567	0	4.00231	0	0	4.01825	1.49799	-5.10081	-0.140106	-0.00810369	-0.0103071	-12.9094	-5.33E-16	-0.585007	0	0	0.00211395	0.47752	-7.87503	-4.61885	246.665	382.415	624.412	393.113	393.113	393.113	-5.71409	-86.3619	-1.19171	324.532	358.662	209.843	186.06	186.06	186.06	-86.5379	2.76949	4.51997	22.499	2.78527	-2.26971	0.105832	-0.0283028	1.55483	-23.7739	-13.3524	1.51668	0	0	-0.0317896
568	0	4.05738	0	0	4.07163	1.46689	-4.79121	-0.139783	-0.00884357	-0.0110461	-12.8913	3.39E-15	-0.716895	0	0	0.00197552	0.543737	-7.33352	-4.49292	242.27	383.529	624.051	393.366	393.366	393.366	-5.79957	-86.3152	-1.03361	319.428	358.872	209.678	186.061	186.06	186.06	-86.4976	2.92599	4.47969	21.957	2.59024	-2.47349	0.0993375	-0.0317252	1.55063	-21.3849	-15.8801	1.32754	0	0	-0.0305103
569	0	4.10473	0	0	4.1173	1.43523	-4.47581	-0.139542	-0.0094006	-0.0116113	-12.8858	-1.50E-15	-0.806499	0	0	0.00185537	0.611676	-6.79227	-4.35888	237.818	384.623	623.686	393.633	393.633	393.633	-5.88121	-86.2668	-0.877666	314.311	359.08	209.505	186.061	186.06	186.06	-86.4553	3.07866	4.43838	21.4178	2.38822	-2.68039	0.0933446	-0.0351176	1.54648	-19.4478	-18.203	1.16656	0	0	-0.0296429
570	0	4.14592	0	0	4.15687	1.40324	-4.15678	-0.139461	-0.00991194	-0.0120728	-12.9025	2.72E-15	-0.875211	0	0	0.00176599	0.680711	-6.25193	-4.21844	233.317	385.691	623.314	393.913	393.913	393.913	-5.95895	-86.2169	-0.724482	309.179	359.285	209.322	186.06	186.06	186.06	-86.4112	3.22709	4.39638	20.8828	2.18084	-2.88828	0.0878953	-0.0383117	1.54291	-17.8967	-20.3732	1.02887	0	0	-0.0291037
571	0	4.18265	0	0	4.19208	1.37113	-3.83638	-0.139505	-0.010428	-0.0124166	-12.9408	-1.83E-15	-0.937735	0	0	0.00171774	0.750255	-5.71315	-4.0732	228.775	386.727	622.935	394.204	394.204	394.204	-6.03258	-86.1657	-0.574433	304.03	359.485	209.129	186.06	186.06	186.06	-86.3657	3.37089	4.35375	20.3534	1.96982	-3.09521	0.0828107	-0.0410457	1.53985	-16.6289	-22.3306	0.902122	0	0	-0.0287259
572	0	4.21676	0	0	4.22474	1.33913	-3.51673	-0.139734	-0.0109751	-0.0126861	-13.0071	8.59E-16	-1.00508	0	0	0.00172195	0.819767	-5.17661	-3.92474	224.2	387.729	622.55	394.503	394.503	394.503	-6.10189	-86.1139	-0.427791	298.864	359.681	208.929	186.06	186.061	186.06	-86.3192	3.50979	4.31053	19.8308	1.75702	-3.2992	0.0780569	-0.0432363	1.53734	-15.5761	-24.0585	0.776853	0	0	-0.0284035
573	0	4.25022	0	0	4.25687	1.3074	-3.19968	-0.140088	-0.0116032	-0.0128519	-13.094	-1.78E-15	-1.08617	0	0	0.00178812	0.888791	-4.64298	-3.77445	219.598	388.691	622.157	394.807	394.807	394.807	-6.16686	-86.0623	-0.284839	293.679	359.871	208.721	186.06	186.06	186.06	-86.2725	3.6436	4.26682	19.3159	1.54404	-3.49841	0.0735637	-0.0447204	1.53543	-14.6812	-25.5594	0.649385	0	0	-0.0280584
574	0	4.28516	0	0	4.29063	1.2761	-2.88665	-0.140555	-0.0122913	-0.0130031	-13.195	7.04E-16	-1.17898	0	0	0.00191776	0.956913	-4.11288	-3.62362	214.977	389.61	621.756	395.114	395.114	395.114	-6.2277	-86.0118	-0.14591	288.477	360.055	208.51	186.06	186.06	186.061	-86.2267	3.77225	4.22292	18.8096	1.3325	-3.69107	0.0692323	-0.0451791	1.53432	-13.8091	-26.7127	0.509451	0	0	-0.0274848
575	0	4.32389	0	0	4.32827	1.24532	-2.5787	-0.141045	-0.0130035	-0.01307	-13.2936	1.86E-15	-1.27548	0	0	0.00210451	1.02382	-3.58687	-3.47341	210.346	390.485	621.348	395.422	395.422	395.422	-6.28489	-85.9637	-0.0114356	283.256	360.229	208.299	186.061	186.06	186.06	-86.1829	3.8958	4.17936	18.3126	1.12391	-3.8755	0.0651487	-0.044655	1.53372	-12.9834	-27.52	0.364617	0	0	-0.026707
576	0	4.3685	0	0	4.37195	1.21514	-2.27657	-0.141459	-0.0136384	-0.0131688	-13.3719	-1.56E-15	-1.35935	0	0	0.00233169	1.08926	-3.06548	-3.3248	205.71	391.313	620.931	395.728	395.728	395.728	-6.33909	-85.919	0.118136	278.018	360.392	208.09	186.06	186.06	186.061	-86.1425	4.0144	4.1368	17.8253	0.919661	-4.05018	0.0611244	-0.0431034	1.53351	-12.0298	-27.9074	0.212981	0	0	-0.0255302
577	0	4.42087	0	0	4.42352	1.18563	-1.98106	-0.141718	-0.0141148	-0.0132238	-13.4154	3.35E-15	-1.41667	0	0	0.00257905	1.15308	-2.54912	-3.17871	201.077	392.095	620.508	396.03	396.03	396.03	-6.39088	-85.8787	0.242506	272.764	360.542	207.887	186.06	186.061	186.06	-86.1061	4.12819	4.09575	17.3478	0.720827	-4.21358	0.0573901	-0.0404413	1.53369	-11.0435	-27.8127	0.0641273	0	0	-0.0240421
578	0	4.48239	0	0	4.48435	1.15689	-1.69303	-0.141812	-0.0143918	-0.0133068	-13.4192	-7.61E-16	-1.43937	0	0	0.00282782	1.21515	-2.03817	-3.03584	196.455	392.831	620.076	396.327	396.327	396.327	-6.44062	-85.8432	0.361512	267.493	360.678	207.691	186.06	186.06	186.06	-86.0744	4.23731	4.05652	16.88	0.528406	-4.36444	0.0538247	-0.0367978	1.53408	-9.93767	-27.2486	-0.0812345	0	0	-0.0222021
579	0	4.55393	0	0	4.5553	1.12902	-1.41378	-0.141743	-0.0144903	-0.0133796	-13.3838	3.85E-15	-1.42936	0	0	0.00306516	1.27542	-1.53295	-2.89688	191.85	393.522	619.638	396.617	396.617	396.617	-6.48832	-85.8123	0.475275	262.205	360.8	207.504	186.06	186.06	186.06	-86.0471	4.34183	4.01901	16.4217	0.343189	-4.50151	0.0505977	-0.0324983	1.5346	-8.8048	-26.3275	-0.218038	0	0	-0.0201838
580	0	4.63586	0	0	4.63679	1.10218	-1.14479	-0.141549	-0.0144164	-0.0134279	-13.3161	-1.32E-15	-1.39016	0	0	0.00328199	1.33389	-1.03372	-2.7624	187.268	394.168	619.192	396.899	396.899	396.899	-6.5337	-85.7854	0.584163	256.901	360.908	207.323	186.06	186.06	186.06	-86.0237	4.44179	3.98285	15.9722	0.165706	-4.62368	0.0478938	-0.0277156	1.53537	-7.74947	-25.1057	-0.345379	0	0	-0.0181377
581	0	4.72829	0	0	4.72885	1.07654	-0.887675	-0.141271	-0.0142398	-0.0134441	-13.2253	-1.18E-16	-1.33325	0	0	0.00347811	1.39053	-0.540746	-2.63287	182.719	394.772	618.739	397.173	397.173	397.173	-6.57625	-85.7616	0.688624	251.58	361.006	207.148	186.06	186.06	186.06	-86.0032	4.53716	3.94744	15.5311	-0.00358507	-4.73005	0.0457693	-0.0228611	1.53633	-6.82592	-23.7477	-0.464499	0	0	-0.0162039
582	0	4.83097	0	0	4.83127	1.05225	-0.644086	-0.140954	-0.0140072	-0.0133869	-13.1217	3.84E-15	-1.26835	0	0	0.00365586	1.44537	-0.0542867	-2.50873	178.208	395.336	618.279	397.438	397.438	397.438	-6.61532	-85.7397	0.789219	246.242	361.094	206.977	186.06	186.061	186.06	-85.9842	4.62784	3.91207	15.0976	-0.164469	-4.8198	0.0443589	-0.0182828	1.53753	-6.14544	-22.4023	-0.57355	0	0	-0.0145464
583	0	4.94355	0	0	4.94369	1.02945	-0.415462	-0.140657	-0.0137851	-0.0132479	-13.0158	2.08E-15	-1.20581	0	0	0.00382081	1.49838	0.425397	-2.39031	173.743	395.86	617.812	397.696	397.696	397.696	-6.65025	-85.7181	0.886442	240.887	361.176	206.807	186.06	186.06	186.06	-85.9654	4.71373	3.87603	14.671	-0.316825	-4.8924	0.0434907	-0.0143785	1.53895	-5.70176	-21.2478	-0.672718	0	0	-0.0132254
584	0	5.06569	0	0	5.06572	1.00826	-0.203007	-0.140394	-0.0136081	-0.0130146	-12.9128	-3.99E-15	-1.1524	0	0	0.00397687	1.54949	0.897998	-2.2779	169.331	396.345	617.338	397.945	397.945	397.945	-6.68035	-85.6957	0.980759	235.515	361.253	206.635	186.061	186.061	186.061	-85.9453	4.79469	3.83868	14.2507	-0.460607	-4.94744	0.0431075	-0.0113839	1.54057	-5.49612	-20.357	-0.764815	0	0	-0.0122529
585	0	5.19696	0	0	5.19695	0.988771	-0.00754679	-0.140139	-0.0134642	-0.0127228	-12.8131	2.20E-15	-1.10892	0	0	0.00412436	1.59864	1.36319	-2.17173	164.982	396.793	616.856	398.187	398.187	398.187	-6.70508	-85.671	1.07247	230.128	361.329	206.459	186.06	186.06	186.06	-85.9224	4.87053	3.79952	13.836	-0.595993	-4.98471	0.0429848	-0.00956195	1.54256	-5.4327	-19.8407	-0.849952	0	0	-0.0115696
586	0	5.33691	0	0	5.33694	0.971036	0.17032	-0.139926	-0.0133974	-0.0123266	-12.7222	4.03E-15	-1.08075	0	0	0.00426684	1.64565	1.82067	-2.07196	160.701	397.203	616.367	398.422	398.422	398.422	-6.72389	-85.6428	1.16177	224.726	361.404	206.278	186.061	186.06	186.06	-85.8956	4.94103	3.75813	13.4265	-0.723054	-5.00425	0.042922	-0.00897403	1.54476	-5.49097	-19.7259	-0.928277	0	0	-0.0111452
587	0	5.48511	0	0	5.4852	0.955071	0.330421	-0.13976	-0.0133932	-0.0119332	-12.6431	2.90E-15	-1.06725	0	0	0.00440467	1.69034	2.27014	-1.97867	156.497	397.573	615.872	398.651	398.651	398.65	-6.7363	-85.6097	1.24875	219.312	361.479	206.088	186.061	186.06	186.061	-85.8634	5.00592	3.71421	13.0216	-0.842088	-5.0063	0.0422976	-0.00948646	1.54724	-5.40534	-19.9601	-1.01	0	0	-0.0107218
588	0	5.64109	0	0	5.64129	0.940868	0.472851	-0.139656	-0.0134725	-0.0114773	-12.58	2.50E-16	-1.06987	0	0	0.00454033	1.73245	2.71133	-1.89194	152.377	397.903	615.369	398.872	398.872	398.872	-6.74197	-85.5707	1.33328	213.887	361.556	205.889	186.06	186.061	186.06	-85.8248	5.0649	3.66767	12.6209	-0.953303	-4.99124	0.0410583	-0.011208	1.54998	-5.18645	-20.6004	-1.08944	0	0	-0.0103121
589	0	5.80444	0	0	5.80474	0.928378	0.598103	-0.139648	-0.0136186	-0.0110624	-12.5395	1.09E-15	-1.08613	0	0	0.00467702	1.77172	3.14402	-1.81176	148.345	398.189	614.859	399.087	399.087	399.087	-6.74062	-85.5249	1.41507	208.453	361.635	205.679	186.06	186.06	186.06	-85.7788	5.1176	3.61857	12.2242	-1.05697	-4.95966	0.0388251	-0.0138902	1.55296	-4.64814	-21.5467	-1.17355	0	0	-0.00971904
590	0	5.97473	0	0	5.9752	0.917531	0.706873	-0.139732	-0.0138021	-0.0106543	-12.524	1.69E-15	-1.11183	0	0	0.00481822	1.80783	3.56808	-1.73803	144.408	398.43	614.343	399.295	399.295	399.295	-6.73209	-85.4714	1.49376	203.013	361.714	205.457	186.061	186.061	186.06	-85.7247	5.16366	3.56705	11.8312	-1.1534	-4.91238	0.035373	-0.0172404	1.55603	-3.73301	-22.6986	-1.25946	0	0	-0.00886139
591	0	6.15187	0	0	6.15245	0.908235	0.800086	-0.139962	-0.0140054	-0.0103638	-12.5402	-9.01E-16	-1.14391	0	0	0.0049717	1.84046	3.98343	-1.67056	140.57	398.622	613.822	399.496	399.496	399.496	-6.71624	-85.4099	1.56888	197.57	361.795	205.225	186.061	186.06	186.06	-85.6619	5.2027	3.51333	11.4418	-1.2429	-4.85044	0.03037	-0.0208899	1.5594	-2.26261	-23.9095	-1.35532	0	0	-0.00755901
592	0	6.33577	0	0	6.33651	0.90039	0.878739	-0.1403	-0.0142363	-0.0101283	-12.5845	4.10E-15	-1.18171	0	0	0.00514275	1.86931	4.39008	-1.60904	136.833	398.761	613.295	399.689	399.689	399.689	-6.69299	-85.3403	1.63992	192.125	361.875	204.982	186.06	186.06	186.06	-85.5905	5.23436	3.45767	11.0561	-1.32568	-4.77505	0.0239742	-0.0247551	1.5627	-0.320515	-25.1339	-1.45583	0	0	-0.00587884
593	0	6.52682	0	0	6.52769	0.893885	0.94396	-0.140722	-0.0144372	-0.010011	-12.6517	5.68E-16	-1.21824	0	0	0.00533511	1.89414	4.78812	-1.55294	133.199	398.846	612.763	399.874	399.874	399.874	-6.66234	-85.2629	1.70643	186.681	361.955	204.731	186.061	186.06	186.06	-85.5108	5.25832	3.40032	10.6741	-1.40212	-4.6877	0.0160797	-0.0284506	1.56577	2.17012	-26.1858	-1.56479	0	0	-0.00373373
594	0	6.72547	0	0	6.72648	0.888599	0.996962	-0.141169	-0.014629	-0.0100115	-12.7317	-3.61E-15	-1.25314	0	0	0.00555041	1.9148	5.17768	-1.50155	129.671	398.872	612.228	400.051	400.051	400.051	-6.62431	-85.1782	1.76792	181.239	362.033	204.475	186.06	186.06	186.06	-85.4233	5.27432	3.34155	10.2962	-1.47263	-4.59007	0.006883	-0.0318479	1.5689	5.16185	-27.0328	-1.68157	0	0	-0.00118647
595	0	6.93236	0	0	6.93351	0.884406	1.039	-0.141611	-0.0147796	-0.0100973	-12.8154	1.16E-16	-1.27968	0	0	0.005787	1.93126	5.55894	-1.45394	126.247	398.839	611.689	400.22	400.22	400.22	-6.57901	-85.0872	1.82395	175.802	362.109	204.215	186.06	186.06	186.06	-85.3289	5.28216	3.28164	9.92269	-1.53759	-4.48401	-0.00331911	-0.0348228	1.57191	8.53751	-27.5966	-1.79906	0	0	0.00165253
596	0	7.14817	0	0	7.14942	0.881171	1.07143	-0.142005	-0.0148202	-0.0102929	-12.8921	3.10E-15	-1.28686	0	0	0.00603981	1.94362	5.93213	-1.40879	122.927	398.745	611.147	400.381	400.381	400.381	-6.52657	-84.9907	1.87413	170.369	362.182	203.956	186.06	186.06	186.06	-85.2284	5.28169	3.22086	9.55382	-1.59763	-4.37172	-0.014572	-0.0372433	1.57474	12.3196	-27.8218	-1.91239	0	0	0.00476955
597	0	7.37339	0	0	7.37474	0.87878	1.0954	-0.142349	-0.0147765	-0.0105719	-12.9554	-3.94E-15	-1.2726	0	0	0.00630285	1.95213	6.29747	-1.36466	119.709	398.588	610.603	400.536	400.536	400.536	-6.46705	-84.8893	1.91827	164.943	362.253	203.699	186.061	186.06	186.061	-85.1227	5.27281	3.15928	9.19012	-1.6533	-4.25542	-0.0264621	-0.0390667	1.57762	16.3556	-27.723	-2.01548	0	0	0.00800164
598	0	7.60845	0	0	7.60989	0.87713	1.11194	-0.14261	-0.0145618	-0.0108799	-12.9953	4.15E-15	-1.2254	0	0	0.00656496	1.95713	6.65515	-1.31986	116.593	398.368	610.057	400.684	400.684	400.684	-6.40033	-84.7839	1.95634	159.522	362.321	203.446	186.061	186.06	186.061	-85.0125	5.25548	3.0968	8.83217	-1.70528	-4.13748	-0.0385549	-0.0402822	1.5807	20.4751	-27.2807	-2.09569	0	0	0.0111839
599	0	7.85348	0	0	7.85497	0.876144	1.12182	-0.142809	-0.0142004	-0.0112657	-13.0079	1.86E-15	-1.14722	0	0	0.00681536	1.95913	7.00535	-1.27239	113.577	398.087	609.51	400.828	400.828	400.828	-6.32604	-84.6747	1.98863	154.108	362.388	203.2	186.06	186.06	186.06	-84.898	5.22963	3.03293	8.48045	-1.75429	-4.02045	-0.050792	-0.0409057	1.5842	24.6706	-26.5453	-2.1579	0	0	0.014273
600	0	8.10823	0	0	8.1098	0.875784	1.12544	-0.142922	-0.0137243	-0.0115988	-12.9851	-1.27E-15	-1.0446	0	0	0.00703802	1.95869	7.34818	-1.2203	110.66	397.744	608.962	400.969	400.969	400.969	-6.24351	-84.5617	2.01565	148.699	362.456	202.961	186.06	186.06	186.06	-84.7793	5.19523	2.96687	8.13567	-1.80102	-3.90671	-0.0625154	-0.0411398	1.58823	28.6386	-25.6582	-2.19473	0	0	0.0170055
601	0	8.37214	0	0	8.37375	0.876017	1.1231	-0.14295	-0.0131604	-0.011979	-12.922	-1.57E-16	-0.92732	0	0	0.00721632	1.9564	7.68366	-1.16141	107.839	397.341	608.416	401.11	401.11	401.11	-6.15178	-84.4445	2.03816	143.296	362.528	202.728	186.06	186.061	186.06	-84.6557	5.15219	2.89752	7.79843	-1.84608	-3.79871	-0.0737085	-0.0409834	1.59293	32.4285	-24.6499	-2.22425	0	0	0.0194082
602	0	8.64405	0	0	8.64569	0.876837	1.11488	-0.142916	-0.0125988	-0.0123465	-12.8174	2.23E-15	-0.813886	0	0	0.00733418	1.9529	8.01171	-1.09369	105.115	396.879	607.872	401.251	401.251	401.251	-6.04976	-84.322	2.05699	137.897	362.606	202.503	186.06	186.06	186.06	-84.5262	5.1004	2.82364	7.46942	-1.89012	-3.69871	-0.0840671	-0.0405204	1.59858	35.8905	-23.6567	-2.25676	0	0	0.021363
603	0	8.9223	0	0	8.92396	0.878232	1.1009	-0.142829	-0.0121377	-0.0127308	-12.6706	-1.86E-15	-0.724144	0	0	0.00737548	1.94876	8.33209	-1.01517	102.488	396.359	607.331	401.397	401.397	401.397	-5.93635	-84.1923	2.07296	132.501	362.694	202.282	186.06	186.06	186.06	-84.389	5.03973	2.74403	7.14942	-1.93358	-3.60871	-0.0933424	-0.0398549	1.60539	38.9448	-22.7808	-2.30962	0	0	0.0228119
604	0	9.20469	0	0	9.20633	0.880164	1.08152	-0.142739	-0.0117845	-0.0131363	-12.4875	2.68E-15	-0.667682	0	0	0.00733002	1.94445	8.64441	-0.92411	99.959	395.782	606.796	401.548	401.548	401.548	-5.81074	-84.0532	2.08657	127.108	362.793	202.065	186.06	186.06	186.06	-84.2417	4.97003	2.6579	6.83914	-1.97672	-3.53048	-0.10145	-0.0389469	1.61339	41.5461	-22.0206	-2.39362	0	0	0.0237453
605	0	9.48848	0	0	9.4901	0.882575	1.05736	-0.142698	-0.0115988	-0.0135828	-12.2767	1.67E-15	-0.655863	0	0	0.00719249	1.94039	8.9481	-0.81905	97.5313	395.15	606.269	401.707	401.707	401.707	-5.67252	-83.9016	2.09795	121.717	362.905	201.848	186.06	186.06	186.06	-84.0812	4.89114	2.56497	6.53947	-2.01976	-3.46544	-0.108276	-0.037851	1.62291	43.6545	-21.4475	-2.5176	0	0	0.02415
606	0	9.77054	0	0	9.77213	0.885381	1.02923	-0.142741	-0.0115039	-0.0140815	-12.0479	-3.57E-15	-0.683556	0	0	0.00696363	1.93677	9.24236	-0.698958	95.2085	394.462	605.753	401.877	401.877	401.877	-5.52177	-83.7339	2.10679	116.326	363.03	201.631	186.06	186.06	186.06	-83.9041	4.80289	2.4656	6.25138	-2.06246	-3.41453	-0.113564	-0.0364782	1.63382	45.1772	-20.9424	-2.67995	0	0	0.024007
607	0	10.0475	0	0	10.049	0.888488	0.99807	-0.142939	-0.0115248	-0.0146372	-11.8155	-1.99E-15	-0.751273	0	0	0.0066521	1.93371	9.52617	-0.563183	92.9964	393.719	605.251	402.057	402.057	402.057	-5.35907	-83.5459	2.11234	110.933	363.165	201.409	186.06	186.06	186.06	-83.7062	4.70516	2.3607	5.97584	-2.10457	-3.37831	-0.117195	-0.0349145	1.64602	46.0511	-20.5262	-2.87689	0	0	0.0233124
608	0	10.3159	0	0	10.3173	0.891796	0.964909	-0.143355	-0.0116201	-0.0152598	-11.5942	-3.00E-15	-0.849625	0	0	0.00627114	1.93119	9.7983	-0.411509	90.9021	392.922	604.767	402.25	402.25	402.25	-5.18547	-83.3333	2.11345	105.537	363.31	201.183	186.06	186.06	186.06	-83.4834	4.59782	2.25175	5.71397	-2.14578	-3.35688	-0.119117	-0.0330778	1.65951	46.2452	-20.1365	-3.09793	0	0	0.0221007
609	0	10.5723	0	0	10.5737	0.895211	0.930669	-0.144018	-0.0117484	-0.0159489	-11.3951	3.19E-15	-0.965982	0	0	0.00583487	1.92903	10.0572	-0.244205	88.9347	392.07	604.304	402.455	402.455	402.455	-5.00246	-83.0916	2.1087	100.138	363.46	200.951	186.06	186.06	186.06	-83.2313	4.48084	2.14071	5.46703	-2.18552	-3.34982	-0.119239	-0.030813	1.67424	45.7196	-19.656	-3.32958	0	0	0.020418
610	0	10.8135	0	0	10.8149	0.898661	0.896082	-0.144957	-0.0118476	-0.0166862	-11.2278	-4.10E-15	-1.08439	0	0	0.00535729	1.92702	10.3011	-0.061958	87.1049	391.164	603.867	402.674	402.674	402.674	-4.81192	-82.8162	2.09647	94.7331	363.613	200.715	186.06	186.06	186.06	-82.9456	4.35426	2.02983	5.23629	-2.22325	-3.35632	-0.117522	-0.028106	1.68972	44.4205	-19.0236	-3.55192	0	0	0.0183129
611	0	11.0369	0	0	11.0381	0.902112	0.861479	-0.146143	-0.0118096	-0.0174847	-11.0948	1.26E-15	-1.18482	0	0	0.00484771	1.92484	10.5281	0.134066	85.4248	390.204	603.458	402.905	402.905	402.905	-4.61586	-82.503	2.07515	89.3226	363.766	200.476	186.06	186.061	186.061	-82.6221	4.21826	1.92143	5.02325	-2.25836	-3.37505	-0.113984	-0.0247803	1.70569	42.3647	-18.0959	-3.74766	0	0	0.0158908
612	0	11.2399	0	0	11.241	0.9056	0.826506	-0.147575	-0.0115729	-0.0183156	-10.9979	-7.13E-16	-1.25443	0	0	0.00431277	1.92217	10.7359	0.342376	83.9083	389.192	603.083	403.147	403.147	403.147	-4.41624	-82.1476	2.04344	83.906	363.915	200.239	186.061	186.06	186.06	-82.2568	4.0731	1.81759	4.8295	-2.29033	-3.4044	-0.108562	-0.0206096	1.72164	39.5059	-16.7302	-3.90271	0	0	0.0132381
613	0	11.4206	0	0	11.4217	0.909232	0.790082	-0.149142	-0.011195	-0.0191452	-10.9253	-3.54E-15	-1.29532	0	0	0.00375044	1.91872	10.9222	0.561123	82.5703	388.128	602.744	403.399	403.399	403.399	-4.21481	-81.7464	2.00042	78.4833	364.06	200.007	186.06	186.06	186.06	-81.8461	3.91921	1.71991	4.65675	-2.31868	-3.44237	-0.101224	-0.0156107	1.73694	35.813	-14.9213	-4.01143	0	0	0.0104524
614	0	11.5773	0	0	11.5783	0.913158	0.750725	-0.1508	-0.0106623	-0.0199938	-10.8684	-2.36E-15	-1.30521	0	0	0.00315873	1.91424	11.0843	0.788292	81.4266	387.015	602.444	403.659	403.659	403.659	-4.0132	-81.2958	1.94551	73.0555	364.199	199.788	186.06	186.06	186.06	-81.3864	3.75712	1.62973	4.50683	-2.34302	-3.48677	-0.0921733	-0.00978734	1.75112	31.3777	-12.6499	-4.07051	0	0	0.00768971
615	0	11.7087	0	0	11.7096	0.917572	0.706457	-0.152376	-0.0100484	-0.0207825	-10.8036	-4.03E-15	-1.29225	0	0	0.00252923	1.90863	11.2196	1.0217	80.4937	385.857	602.185	403.924	403.924	403.924	-3.81292	-80.7926	1.8785	67.6239	364.333	199.587	186.06	186.061	186.06	-80.8746	3.58753	1.54802	4.38169	-2.36326	-3.53532	-0.0813953	-0.00293185	1.76351	26.1615	-9.88151	-4.07946	0	0	0.00507937
616	0	11.8131	0	0	11.8138	0.922685	0.655188	-0.153815	-0.00938387	-0.0215111	-10.7174	-1.00E-15	-1.26122	0	0	0.0018562	1.90186	11.3254	1.25912	79.7884	384.658	601.968	404.193	404.193	404.193	-3.61546	-80.2332	1.79953	62.191	364.463	199.409	186.06	186.061	186.06	-80.3073	3.41133	1.47553	4.28349	-2.37929	-3.58558	-0.0689353	0.00475015	1.77364	20.2028	-6.71714	-4.03559	0	0	0.00278482
617	0	11.8885	0	0	11.8892	0.928716	0.594712	-0.154972	-0.00862759	-0.0221258	-10.587	-3.44E-15	-1.21057	0	0	0.00113281	1.89409	11.3989	1.4984	79.3274	383.424	601.794	404.462	404.462	404.462	-3.42223	-79.6144	1.70904	56.7596	364.589	199.261	186.06	186.06	186.06	-79.6811	3.22954	1.41275	4.21429	-2.39127	-3.63528	-0.0550008	0.0134502	1.78092	13.5576	-3.0752	-3.94049	0	0	0.00100189
618	0	11.9326	0	0	11.9331	0.935874	0.522935	-0.155837	-0.00793362	-0.0227004	-10.4027	-1.72E-15	-1.15849	0	0	0.000353602	1.88566	11.4373	1.73748	79.1265	382.162	601.662	404.729	404.729	404.729	-3.23458	-78.9322	1.60782	51.3338	364.711	199.145	186.06	186.06	186.06	-78.9921	3.04335	1.35991	4.17644	-2.39952	-3.68227	-0.040004	0.0229841	1.78513	6.45056	0.881421	-3.80457	0	0	-6.38E-05
619	0	11.9418	0	0	11.9422	0.94436	0.437839	-0.156308	-0.00726828	-0.0231919	-10.1469	1.69E-15	-1.10667	0	0	-0.0004837	1.87705	11.4381	1.97443	79.2007	380.881	601.569	404.991	404.991	404.991	-3.05384	-78.1824	1.49691	45.9177	364.832	199.063	186.06	186.06	186.06	-78.2361	2.85409	1.31712	4.17226	-2.40449	-3.72453	-0.0241206	0.0332279	1.7859	-1.04736	5.10951	-3.62997	0	0	-0.00022717
620	0	11.912	0	0	11.9122	0.954334	0.337811	-0.156381	-0.00673962	-0.0236886	-9.81202	-2.85E-15	-1.07063	0	0	-0.00137873	1.86893	11.3988	2.20748	79.5634	379.59	601.513	405.247	405.247	405.247	-2.88139	-77.3601	1.37749	40.5162	364.951	199.014	186.06	186.061	186.06	-77.4083	2.66317	1.28446	4.2042	-2.40684	-3.76032	-0.00775797	0.0439651	1.78331	-8.70126	9.45566	-3.42666	0	0	0.000682709
621	0	11.8377	0	0	11.8378	0.965928	0.221542	-0.155988	-0.00638534	-0.0241525	-9.38646	-3.52E-15	-1.0596	0	0	-0.00232355	1.8621	11.317	2.43502	80.2264	378.301	601.488	405.494	405.494	405.494	-2.71869	-76.4599	1.25086	35.1341	365.068	198.997	186.06	186.061	186.061	-76.503	2.4721	1.262	4.27471	-2.40733	-3.78807	0.0088122	0.0549433	1.77732	-16.3978	13.7985	-3.19781	0	0	0.00280786
622	0	11.7119	0	0	11.7119	0.979211	0.0883306	-0.15514	-0.00629487	-0.0246992	-8.86939	2.04E-16	-1.08584	0	0	-0.00330291	1.85748	11.1909	2.65561	81.199	377.024	601.491	405.729	405.729	405.729	-2.56729	-75.4751	1.11823	29.7761	365.181	199.006	186.06	186.06	186.06	-75.5138	2.28236	1.25002	4.38612	-2.4069	-3.80653	0.0250105	0.0657994	1.76814	-23.8432	17.9396	-2.94738	0	0	0.00621143
623	0	11.5262	0	0	11.5262	0.994198	-0.0619655	-0.153792	-0.00644258	-0.0253012	-8.26027	1.08E-15	-1.148	0	0	-0.00428558	1.85607	11.0188	2.86782	82.4878	375.771	601.515	405.953	405.953	405.953	-2.42898	-74.3986	0.980668	24.4463	365.288	199.034	186.06	186.06	186.06	-74.4333	2.09535	1.24906	4.54082	-2.40646	-3.81451	0.0406726	0.0762983	1.75596	-30.9701	21.8108	-2.67309	0	0	0.010931
624	0	11.2709	0	0	11.271	1.01083	-0.228752	-0.152025	-0.00685626	-0.0261098	-7.57879	1.95E-15	-1.24627	0	0	-0.00523478	1.85891	10.7994	3.07033	84.0966	374.555	601.556	406.162	406.162	406.162	-2.30566	-73.2218	0.838956	19.1481	365.385	199.069	186.06	186.06	186.06	-73.2532	1.9123	1.25997	4.7408	-2.40711	-3.81106	0.0551883	0.0861742	1.74123	-37.4623	25.2883	-2.37421	0	0	0.0168418
625	0	10.9345	0	0	10.9348	1.029	-0.410962	-0.149866	-0.00745597	-0.0271806	-6.85106	-9.90E-16	-1.36685	0	0	-0.00610518	1.86708	10.5319	3.26182	86.0259	373.387	601.605	406.357	406.357	406.357	-2.19928	-71.9359	0.693609	13.8834	365.466	199.102	186.06	186.06	186.06	-71.9643	1.73412	1.28386	4.98797	-2.40996	-3.79533	0.0682872	0.0951314	1.72431	-43.1869	28.283	-2.04206	0	0	0.0237644
626	0	10.5045	0	0	10.5051	1.04856	-0.607123	-0.147463	-0.00809244	-0.0286907	-6.12861	1.11E-15	-1.48644	0	0	-0.00687109	1.88159	10.2161	3.44094	88.2728	372.277	601.659	406.536	406.536	406.536	-2.11158	-70.5312	0.544818	8.65248	365.524	199.118	186.06	186.06	186.06	-70.5571	1.56126	1.32191	5.28379	-2.41605	-3.76649	0.079568	0.10313	1.70576	-47.9194	30.8756	-1.68435	0	0	0.0313578
627	0	9.96796	0	0	9.96896	1.06936	-0.815732	-0.14505	-0.00872559	-0.03077	-5.48777	-3.38E-15	-1.58938	0	0	-0.00756813	1.90337	9.85203	3.60639	90.831	371.237	601.712	406.699	406.699	406.699	-2.04388	-68.9981	0.392509	3.45358	365.555	199.105	186.06	186.06	186.06	-69.0218	1.39357	1.37512	5.62921	-2.42646	-3.7239	0.0887486	0.109959	1.68634	-51.5304	32.9914	-1.2977	0	0	0.0392123
628	0	9.31225	0	0	9.31376	1.09128	-1.03549	-0.142895	-0.00916096	-0.0334697	-5.02519	2.68E-15	-1.64335	0	0	-0.00832519	1.93325	9.44052	3.75686	93.6908	370.274	601.759	406.847	406.847	406.847	-1.99676	-67.328	0.236334	-1.71704	365.552	199.054	186.06	186.06	186.06	-67.3499	1.23016	1.44414	6.02474	-2.44218	-3.6669	0.0959378	0.115615	1.66672	-54.1166	34.6965	-0.88697	0	0	0.0470227
629	0	8.52641	0	0	8.52849	1.11422	-1.26541	-0.141457	-0.00933053	-0.0368847	-4.87106	-1.63E-15	-1.62507	0	0	-0.00944441	1.97191	8.98277	3.8912	96.8393	369.396	601.796	406.98	406.98	406.98	-1.96992	-65.5145	0.0757244	-6.86397	365.513	198.958	186.06	186.06	186.06	-65.5348	1.06936	1.52893	6.4702	-2.46402	-3.59507	0.101261	0.119984	1.64794	-55.7668	35.9635	-0.453065	0	0	0.054482
630	0	7.60275	0	0	7.60539	1.13813	-1.50513	-0.141245	-0.00906147	-0.0409531	-5.17043	-1.40E-15	-1.49818	0	0	-0.0114096	2.01978	8.48048	4.00838	100.261	368.606	601.82	407.099	407.099	407.099	-1.96191	-63.5548	-0.089994	-11.991	365.437	198.822	186.061	186.06	186.06	-63.5736	0.908702	1.6285	6.96495	-2.49255	-3.50811	0.105257	0.123171	1.63101	-56.8496	36.871	-0.000413303	0	0	0.0616046
631	0	6.53885	0	0	6.54194	1.16308	-1.75512	-0.142868	-0.00820601	-0.0455519	-6.0779	-2.74E-15	-1.22514	0	0	-0.0148789	2.0771	7.9358	4.10779	103.937	367.907	601.831	407.203	407.203	407.203	-1.96995	-61.4518	-0.261469	-17.0978	365.325	198.657	186.06	186.061	186.06	-61.4689	0.745119	1.74058	7.50756	-2.52819	-3.40608	0.108562	0.125378	1.61695	-57.8421	37.506	0.46803	0	0	0.0686813
632	0	5.3396	0	0	5.34292	1.18922	-2.01693	-0.146897	-0.00660188	-0.0503661	-7.73111	8.74E-16	-0.765276	0	0	-0.0205491	2.14384	7.3512	4.1891	107.849	367.299	601.828	407.296	407.296	407.296	-1.9897	-59.2158	-0.439061	-22.1759	365.186	198.491	186.06	186.06	186.06	-59.2311	0.575198	1.86126	8.09619	-2.57085	-3.2893	0.112314	0.126712	1.60656	-59.5021	37.9343	0.955762	0	0	0.0765456
633	0	4.01913	0	0	4.02236	1.21683	-2.29344	-0.153778	-0.00411578	-0.0549379	-10.2266	-7.28E-17	-0.0815527	0	0	-0.0289188	2.2197	6.72948	4.25255	111.974	366.78	601.813	407.376	407.376	407.376	-2.01519	-56.8668	-0.622515	-27.2028	365.03	198.367	186.061	186.06	186.06	-56.8797	0.395641	1.98459	8.72839	-2.62018	-3.15859	0.117692	0.127447	1.60025	-62.6853	38.2687	1.46274	0	0	0.0864435
634	0	2.60239	0	0	2.60505	1.24638	-2.58925	-0.163685	-0.00054997	-0.058677	-13.5888	6.99E-16	0.861891	0	0	-0.0399417	2.30415	6.07361	4.29893	116.29	366.345	601.789	407.445	407.445	407.445	-2.03841	-54.4354	-0.810556	-32.1363	364.876	198.339	186.06	186.06	186.06	-54.4455	0.203854	2.10221	9.40136	-2.67542	-3.01523	0.125911	0.127922	1.59806	-68.2885	38.676	1.97424	0	0	0.0999494
635	0	1.12555	0	0	1.127	1.27854	-2.91106	-0.176461	0.00409782	-0.060865	-17.7535	-2.33E-15	2.06838	0	0	-0.0527314	2.3964	5.38668	4.32955	120.775	365.987	601.761	407.502	407.502	407.502	-2.04926	-51.964	-1.00054	-36.909	364.746	198.474	186.06	186.06	186.06	-51.9706	-0.00147255	2.2031	10.1119	-2.73551	-2.8609	0.138235	0.128429	1.59912	-77.2148	39.241	2.47714	0	0	0.118866
636	0	-0.36462	0	0	-0.365202	1.31417	-3.26736	-0.191497	0.00978235	-0.0609669	-22.5501	-1.16E-15	3.51501	0	0	-0.0653781	2.49548	4.67186	4.34631	125.407	365.699	601.736	407.546	407.546	407.546	-2.03559	-49.5053	-1.18825	-41.4255	364.671	198.843	186.06	186.06	186.061	-49.5077	-0.219766	2.27378	10.8567	-2.79895	-2.69778	0.155078	0.129135	1.60227	-89.7957	40.0007	2.94352	0	0	0.144244
637	0	-1.81279	0	0	-1.81652	1.35434	-3.6687	-0.20775	0.0163031	-0.0584971	-27.7043	-3.73E-15	5.13462	0	0	-0.0751025	2.60027	3.93227	4.35162	130.162	365.473	601.723	407.576	407.576	407.576	-1.98333	-47.1209	-1.36772	-45.5629	364.685	199.511	186.06	186.06	186.06	-47.1186	-0.448156	2.29861	11.6321	-2.86404	-2.52849	0.176298	0.130162	1.60566	-105.979	40.9461	3.32937	0	0	0.176435
638	0	-3.15878	0	0	-3.167	1.40022	-4.12671	-0.223965	0.0232181	-0.0534005	-32.8699	4.66E-15	6.80689	0	0	-0.0788399	2.70954	3.17095	4.3481	135.02	365.299	601.732	407.588	407.588	407.588	-1.87726	-44.8773	-1.53139	-49.1764	364.824	200.529	186.06	186.06	186.06	-44.8703	-0.6814	2.26079	12.4347	-2.92891	-2.35576	0.201196	0.131546	1.60805	-125.07	41.9522	3.59642	0	0	0.214534
639	0	-4.34176	0	0	-4.35615	1.45303	-4.65315	-0.238689	0.0298235	-0.0459234	-37.6485	9.32E-16	8.35995	0	0	-0.0740619	2.82202	2.39083	4.33877	139.959	365.169	601.774	407.58	407.58	407.58	-1.70192	-42.8416	-1.67025	-52.1085	365.125	201.932	186.061	186.06	186.06	-42.8306	-0.912019	2.14355	13.2609	-2.99149	-2.18269	0.228003	0.132986	1.60804	-145.705	42.6873	3.74134	0	0	0.256175
640	0	-5.30541	0	0	-5.3279	1.5138	-5.25804	-0.250281	0.0353509	-0.0366159	-41.6194	2.80E-15	9.60219	0	0	-0.0596777	2.9364	1.59464	4.32661	144.96	365.074	601.863	407.547	407.547	407.547	-1.44349	-41.0769	-1.77433	-54.2023	365.621	203.726	186.06	186.06	186.06	-41.0632	-1.13088	1.93214	14.1073	-3.04973	-2.01231	0.254662	0.134377	1.60504	-166.135	42.8947	3.76231	0	0	0.298001
641	0	-6.0034	0	0	-6.03601	1.58323	-5.94768	-0.257346	0.0390984	-0.0263054	-44.415	3.73E-15	10.3531	0	0	-0.0367698	3.05144	0.784955	4.31448	150.004	365.006	602.013	407.486	407.486	407.486	-1.09155	-39.6363	-1.83328	-55.3172	366.336	205.895	186.06	186.06	186.06	-39.6221	-1.32806	1.61568	14.9708	-3.10148	-1.84752	0.278969	0.135453	1.5988	-184.464	42.3202	3.67799	0	0	0.336182
642	0	-6.40411	0	0	-6.44864	1.66148	-6.72284	-0.258863	0.0404376	-0.0158052	-45.7693	-2.80E-15	10.4642	0	0	-0.0086375	3.16594	-0.0358313	4.30488	155.072	364.96	602.237	407.391	407.391	407.391	-0.640882	-38.5587	-1.83706	-55.3423	367.28	208.399	186.06	186.06	186.06	-38.5468	-1.49404	1.18867	15.8482	-3.14463	-1.69093	0.29907	0.135846	1.58943	-199.09	40.7032	3.55002	0	0	0.367292
643	0	-6.49406	0	0	-6.55152	1.74804	-7.5774	-0.25443	0.039049	-0.00576374	-45.5689	-7.45E-15	9.86174	0	0	0.0199643	3.2788	-0.865495	4.29976	160.148	364.93	602.549	407.26	407.26	407.26	-0.0928022	-37.8652	-1.77689	-54.2077	368.453	211.182	186.06	186.06	186.06	-37.859	-1.62083	0.652235	16.7366	-3.17734	-1.54468	0.313851	0.135473	1.57739	-209.023	37.9796	3.44428	0	0	0.389091
644	0	-6.27918	0	0	-6.34916	1.84163	-8.49755	-0.244258	0.0347398	0.00326595	-43.8678	-5.13E-15	8.54089	0	0	0.0441266	3.38908	-1.70199	4.3003	165.216	364.911	602.963	407.086	407.086	407.086	0.544148	-37.5584	-1.6463	-51.8888	369.836	214.174	186.06	186.06	186.06	-37.561	-1.70295	0.014579	17.6336	-3.1978	-1.41018	0.322851	0.134043	1.56341	-213.812	34.0479	3.47663	0	0	0.400475
645	0	-5.784	0	0	-5.86405	1.94022	-9.46204	-0.229194	0.0277246	0.0111379	-40.883	-1.40E-15	6.59659	0	0	0.0602511	3.49601	-2.54336	4.30689	170.261	364.902	603.49	406.869	406.869	406.869	1.25394	-37.6228	-1.44239	-48.4056	371.397	217.296	186.06	186.06	186.06	-37.637	-1.73817	-0.708794	18.5367	-3.20459	-1.28819	0.326399	0.131451	1.54776	-213.814	28.9916	3.74379	0	0	0.40204
646	0	-5.04867	0	0	-5.13394	2.04109	-10.4433	-0.21063	0.0187378	0.017775	-36.9617	5.82E-15	4.22357	0	0	0.0670254	3.59895	-3.38777	4.31884	175.267	364.899	604.14	406.605	406.605	406.605	2.01404	-38.0279	-1.16686	-43.8155	373.089	220.466	186.06	186.06	186.06	-38.0555	-1.7277	-1.49586	19.4438	-3.19639	-1.17853	0.325627	0.127961	1.53098	-209.924	23.2332	4.23767	0	0	0.395551
647	0	-4.12431	0	0	-4.2076	2.14108	-11.4098	-0.190284	0.00873337	0.0233144	-32.5218	1.86E-15	1.66674	0	0	0.0654709	3.69747	-4.23341	4.33469	180.22	364.901	604.922	406.293	406.293	406.293	2.79745	-38.7321	-0.826383	-38.2022	374.856	223.596	186.06	186.06	186.061	-38.7742	-1.67602	-2.3199	20.3527	-3.17225	-1.08029	0.321944	0.123988	1.51343	-203.346	17.2928	4.8994	0	0	0.383424
648	0	-3.06723	0	0	-3.13972	2.23688	-12.3297	-0.170038	-0.00102633	0.0278354	-27.9945	3.26E-15	-0.797538	0	0	0.0582797	3.79127	-5.07852	4.35196	185.108	364.908	605.84	405.935	405.935	405.935	3.5757	-39.6881	-0.432351	-31.6635	376.639	226.604	186.06	186.06	186.06	-39.7446	-1.59022	-3.15207	21.2618	-3.13142	-0.991768	0.317026	0.120209	1.49572	-195.348	11.8872	5.55766	0	0	0.368148
649	0	-1.93329	0	0	-1.98556	2.32541	-13.174	-0.151395	-0.00953979	0.0312576	-23.7372	-2.80E-15	-2.94188	0	0	0.0485586	3.88029	-5.92135	4.36759	189.915	364.917	606.896	405.531	405.531	405.531	4.3221	-40.8477	0.000383097	-24.2979	378.381	229.408	186.06	186.061	186.06	-40.9178	-1.47916	-3.96457	22.1693	-3.07363	-0.910663	0.312055	0.117328	1.47869	-186.758	7.62595	6.03716	0	0	0.351302
650	0	-0.773121	0	0	-0.796518	2.4041	-13.9197	-0.135399	-0.0160674	0.0336122	-20.0031	-1.86E-15	-4.60447	0	0	0.0388889	3.96456	-6.76016	4.37794	194.629	364.93	608.089	405.086	405.086	405.086	5.01442	-42.166	0.45506	-16.1966	380.034	231.938	186.06	186.06	186.06	-42.2483	-1.35242	-4.73308	23.0736	-2.99876	-0.834211	0.307982	0.115731	1.46266	-178.196	4.89311	6.1969	0	0	0.333994
651	0	0.370632	0	0	0.382904	2.47115	-14.5512	-0.122686	-0.0202789	0.0346829	-16.9415	2.33E-15	-5.70948	0	0	0.0308395	4.04431	-7.59317	4.37911	199.236	364.944	609.416	404.602	404.602	404.602	5.63654	-43.6037	0.914921	-7.43819	381.564	234.137	186.06	186.06	186.06	-43.6967	-1.21942	-5.43875	23.9733	-2.9072	-0.759405	0.305376	0.115561	1.44852	-169.833	3.80108	5.96864	0	0	0.316477
652	0	1.4649	0	0	1.51702	2.52559	-15.0613	-0.113526	-0.0221102	0.0344373	-14.6069	2.33E-15	-6.24978	0	0	0.0249734	4.11987	-8.4187	4.36733	203.726	364.959	610.868	404.087	404.087	404.087	6.17909	-45.1285	1.36474	1.9127	382.95	235.965	186.06	186.06	186.06	-45.2307	-1.08867	-6.06899	24.8669	-2.79972	-0.68336	0.304529	0.116944	1.43664	-161.732	4.34535	5.32552	0	0	0.298824
653	0	2.48646	0	0	2.57974	2.5673	-15.4505	-0.10784	-0.0217795	0.0328656	-12.9734	9.32E-16	-6.27872	0	0	0.0211068	4.19161	-9.23504	4.33922	208.087	364.974	612.435	403.547	403.547	403.547	6.63906	-46.7156	1.79218	11.8045	384.185	237.398	186.06	186.06	186.061	-46.8259	-0.967185	-6.61754	25.7531	-2.67732	-0.603537	0.305519	0.119669	1.42713	-153.839	6.3093	4.31249	0	0	0.280955
654	0	3.42103	0	0	3.55423	2.59691	-15.7259	-0.105354	-0.0197219	0.029988	-11.9649	-4.66E-16	-5.89325	0	0	0.0186911	4.25995	-10.0406	4.29205	212.309	364.987	614.104	402.988	402.988	402.988	7.01894	-48.3473	2.18836	22.1961	385.275	238.434	186.06	186.06	186.06	-48.4647	-0.860315	-7.08385	26.6304	-2.5416	-0.517941	0.308415	0.123431	1.42031	-146.087	9.34243	3.03155	0	0	0.262861
655	0	4.26195	0	0	4.43181	2.6156	-15.8994	-0.10559	-0.0164108	0.0261081	-11.4669	1.86E-15	-5.2055	0	0	0.0171063	4.3253	-10.8338	4.22411	216.383	364.998	615.862	402.418	402.418	402.418	7.32529	-50.0115	2.54805	33.0544	386.233	239.086	186.06	186.06	186.06	-50.1356	-0.771644	-7.47198	27.4977	-2.39427	-0.425474	0.313269	0.1278	1.41574	-138.572	13.073	1.59453	0	0	0.24488
656	0	5.00826	0	0	5.21026	2.62494	-15.9859	-0.108011	-0.0123683	0.0213398	-11.3532	-1.86E-15	-4.33461	0	0	0.0158553	4.38795	-11.6132	4.13479	220.301	365.006	617.693	401.844	401.844	401.844	7.56738	-51.7009	2.86924	44.351	387.081	239.381	186.06	186.06	186.06	-51.8315	-0.703252	-7.78928	28.3536	-2.23756	-0.325959	0.319873	0.132538	1.41336	-131.208	17.1645	0.117849	0	0	0.22703
657	0	5.66289	0	0	5.89194	2.62665	-16.0018	-0.112067	-0.00812689	0.0160175	-11.4994	1.86E-15	-3.39523	0	0	0.0146275	4.44812	-12.3776	4.0247	224.059	365.009	619.578	401.273	401.273	401.273	7.75575	-53.411	3.15248	56.0597	387.842	239.358	186.06	186.061	186.06	-53.5483	-0.655971	-8.04498	29.1966	-2.07391	-0.220191	0.328292	0.137258	1.41278	-124.162	21.2321	-1.26554	0	0	0.209813
658	0	6.23093	0	0	6.48188	2.62244	-15.9628	-0.11719	-0.00403265	0.0105452	-11.7909	2.33E-15	-2.47427	0	0	0.0132767	4.50588	-13.1256	3.89579	227.651	365.007	621.502	400.712	400.712	400.712	7.90106	-55.1389	3.40008	68.1551	388.539	239.064	186.06	186.06	186.06	-55.2834	-0.629716	-8.24895	30.0256	-1.90597	-0.110072	0.338468	0.141696	1.41328	-117.612	25.0148	-2.4696	0	0	0.193674
659	0	6.71825	0	0	6.98622	2.61382	-15.8829	-0.122966	-0.000462512	0.00502286	-12.1433	-2.10E-15	-1.64938	0	0	0.0117802	4.56109	-13.8564	3.75115	231.076	364.999	623.446	400.166	400.166	400.166	8.01332	-56.8822	3.61529	80.6116	389.195	238.548	186.06	186.06	186.06	-57.0345	-0.623814	-8.41076	30.8391	-1.73653	0.00156723	0.350275	0.145557	1.41485	-111.566	28.2316	-3.39846	0	0	0.178731
660	0	7.13039	0	0	7.41094	2.60205	-15.7737	-0.129022	0.00242372	-0.000198047	-12.4944	-1.40E-15	-0.966186	0	0	0.0101671	4.61342	-14.5689	3.59503	234.331	364.986	625.395	399.641	399.641	399.641	8.10118	-58.6383	3.80173	93.4023	389.828	237.862	186.061	186.06	186.06	-58.7992	-0.637199	-8.53895	31.6356	-1.56833	0.110934	0.363656	0.148813	1.41702	-106.214	30.7978	-4.02696	0	0	0.165324
661	0	7.47192	0	0	7.76107	2.58807	-15.6438	-0.135116	0.00445689	-0.00501464	-12.8127	-2.21E-15	-0.460946	0	0	0.00848776	4.66239	-15.2623	3.43254	237.416	364.967	627.333	399.139	399.139	399.139	8.17183	-60.4034	3.96288	106.5	390.452	237.053	186.061	186.06	186.06	-60.5738	-0.668565	-8.64064	32.4137	-1.40417	0.213551	0.378355	0.15128	1.41965	-101.561	32.5681	-4.32033	0	0	0.153444
662	0	7.74613	0	0	8.04033	2.57248	-15.4988	-0.141205	0.00553853	-0.00937565	-13.0993	4.66E-16	-0.154323	0	0	0.00679437	4.70729	-15.9358	3.26939	240.334	364.944	629.245	398.664	398.664	398.664	8.2306	-62.1731	4.10176	119.876	391.075	236.169	186.06	186.06	186.06	-62.3538	-0.716444	-8.72122	33.1718	-1.24648	0.304408	0.394236	0.152756	1.42261	-97.6286	33.4591	-4.27569	0	0	0.143074
663	0	7.95536	0	0	8.25129	2.55552	-15.3408	-0.147195	0.00563043	-0.0132228	-13.3617	1.40E-15	-0.0527807	0	0	0.00512005	4.74737	-16.5886	3.11162	243.085	364.918	631.117	398.218	398.218	398.218	8.28084	-63.942	4.22075	133.502	391.701	235.25	186.06	186.06	186.06	-64.1339	-0.779142	-8.7842	33.9081	-1.09764	0.378312	0.41095	0.153106	1.42575	-94.3702	33.4187	-3.90855	0	0	0.134055
664	0	8.10123	0	0	8.39578	2.53713	-15.1692	-0.153116	0.00476589	-0.0166772	-13.6222	3.15E-15	-0.147659	0	0	0.00349267	4.78172	-17.2199	2.96522	245.672	364.889	632.938	397.801	397.801	397.801	8.32388	-65.7046	4.32146	147.353	392.326	234.335	186.061	186.06	186.06	-65.9083	-0.854719	-8.83107	34.621	-0.959574	0.430141	0.428135	0.152157	1.4292	-91.6288	32.4385	-3.25699	0	0	0.126054
665	0	8.18528	0	0	8.47532	2.51694	-14.9804	-0.158923	0.00307308	-0.0199104	-13.8963	2.10E-15	-0.412928	0	0	0.00193373	4.8095	-17.829	2.83587	248.099	364.86	634.695	397.412	397.412	397.412	8.35905	-67.4558	4.40477	161.4	392.942	233.461	186.06	186.06	186.06	-67.6716	-0.940903	-8.86149	35.3085	-0.833825	0.455126	0.445155	0.149785	1.43319	-89.0808	30.574	-2.3849	0	0	0.1185
666	0	8.20907	0	0	8.49159	2.49438	-14.7692	-0.164619	0.000740098	-0.0230939	-14.1991	3.26E-15	-0.808905	0	0	0.000468267	4.82989	-18.4149	2.72852	250.369	364.833	636.38	397.051	397.051	397.051	8.38395	-69.1907	4.47077	175.619	393.535	232.66	186.061	186.06	186.06	-69.4187	-1.03508	-8.87346	35.9689	-0.721612	0.449304	0.461523	0.146092	1.43772	-86.4592	27.9627	-1.36957	0	0	0.110953
667	0	8.17492	0	0	8.44692	2.46876	-14.5287	-0.170112	-0.00207227	-0.0263836	-14.5304	-2.56E-15	-1.29245	0	0	-0.000872051	4.84226	-18.9769	2.64723	252.487	364.81	637.983	396.716	396.716	396.716	8.39476	-70.9054	4.5191	189.984	394.087	231.963	186.061	186.06	186.06	-71.1452	-1.13424	-8.86379	36.6002	-0.623643	0.409616	0.476561	0.14107	1.4427	-83.41	24.7125	-0.275443	0	0	0.102943
668	0	8.08602	0	0	8.34457	2.43929	-14.2516	-0.175353	-0.00500473	-0.0301712	-14.8864	3.73E-15	-1.79705	0	0	-0.002065	4.84613	-19.5139	2.59492	254.456	364.793	639.497	396.405	396.405	396.405	8.38664	-72.5973	4.54893	204.466	394.577	231.401	186.06	186.06	186.06	-72.8478	-1.23505	-8.82846	37.2003	-0.540272	0.334159	0.489451	0.135014	1.44861	-79.3557	21.0978	0.7914	0	0	0.0937751
669	0	7.94651	0	0	8.18894	2.40529	-13.9309	-0.180157	-0.00783919	-0.0344735	-15.2432	-3.38E-15	-2.2679	0	0	-0.00308982	4.84135	-20.0249	2.57314	256.282	364.783	640.914	396.115	396.115	396.115	8.35436	-74.2644	4.5594	219.035	394.985	231.002	186.06	186.06	186.06	-74.524	-1.33389	-8.76335	37.7672	-0.4716	0.222426	0.499722	0.128137	1.45525	-74.0359	17.2959	1.77423	0	0	0.083346
670	0	7.7615	0	0	7.98551	2.36615	-13.5607	-0.18442	-0.0102959	-0.0396222	-15.5773	-3.03E-15	-2.64603	0	0	-0.00395015	4.828	-20.5089	2.58216	257.968	364.783	642.229	395.844	395.844	395.844	8.29291	-75.9058	4.54979	233.656	395.288	230.793	186.061	186.06	186.061	-76.1721	-1.42704	-8.66477	38.2991	-0.41723	0.0751468	0.506533	0.120765	1.46261	-66.9067	13.5589	2.60164	0	0	0.0713275
671	0	7.53698	0	0	7.74077	2.32152	-13.1371	-0.187945	-0.0121579	-0.0456783	-15.8525	3.96E-15	-2.88239	0	0	-0.00467086	4.80654	-20.9647	2.62074	259.521	364.794	643.435	395.59	395.59	395.59	8.19801	-77.5209	4.51987	248.29	395.466	230.798	186.06	186.06	186.06	-77.7913	-1.51077	-8.53008	38.7941	-0.376682	-0.105443	0.509369	0.113176	1.47048	-57.6557	10.0728	3.23334	0	0	0.057852
672	0	7.27956	0	0	7.46193	2.2713	-12.6586	-0.190515	-0.0132595	-0.0527159	-16.028	-2.21E-15	-2.94117	0	0	-0.00529659	4.7777	-21.3914	2.68628	260.943	364.817	644.53	395.348	395.348	395.348	8.06672	-79.1096	4.4702	262.887	395.505	231.038	186.06	186.061	186.06	-79.3807	-1.58158	-8.35823	39.2504	-0.34901	-0.315868	0.507724	0.105569	1.4785	-45.9962	7.00478	3.6358	0	0	0.0432262
673	0	6.996	0	0	7.1565	2.2157	-12.1268	-0.191949	-0.013461	-0.0607813	-16.0684	-1.05E-15	-2.79897	0	0	-0.00588789	4.74254	-21.7877	2.77487	262.242	364.852	645.508	395.118	395.117	395.118	7.89791	-80.6711	4.40225	277.394	395.393	231.527	186.06	186.06	186.061	-80.9395	-1.63634	-8.15018	39.6665	-0.333329	-0.551279	0.501326	0.0982855	1.48632	-31.7485	4.53132	3.78166	0	0	0.027991
674	0	6.69299	0	0	6.8319	2.15525	-11.5462	-0.192092	-0.0127866	-0.0698293	-15.9457	-1.11E-15	-2.45993	0	0	-0.0064894	4.70233	-22.1527	2.8814	263.421	364.901	646.368	394.895	394.895	394.895	7.69247	-82.204	4.31868	291.748	395.125	232.276	186.06	186.06	186.06	-82.4664	-1.6725	-7.90907	40.0407	-0.328348	-0.805856	0.489989	0.091481	1.49347	-14.8444	2.71318	3.66719	0	0	0.0128971
675	0	6.377	0	0	6.4952	2.0908	-10.9245	-0.190881	-0.011256	-0.0798048	-15.6471	-4.31E-15	-1.94086	0	0	-0.00712755	4.6586	-22.4853	2.99987	264.485	364.961	647.106	394.678	394.678	394.678	7.45343	-83.7061	4.22332	305.879	394.702	233.283	186.06	186.061	186.06	-83.9592	-1.68815	-7.64032	40.3721	-0.332802	-1.07287	0.473762	0.085231	1.49957	4.66133	1.56989	3.28788	0	0	-0.00116907
676	0	6.05397	0	0	6.15296	2.02349	-10.2724	-0.188336	-0.00904236	-0.090637	-15.1762	4.25E-15	-1.28419	0	0	-0.00777664	4.61291	-22.7846	3.1235	265.439	365.032	647.722	394.465	394.465	394.465	7.18565	-85.1738	4.12104	319.712	394.13	234.54	186.06	186.06	186.06	-85.4149	-1.68216	-7.35122	40.6595	-0.345236	-1.34495	0.452954	0.0795288	1.5044	26.5843	1.01868	2.65469	0	0	-0.0132427
677	0	5.72956	0	0	5.81125	1.95466	-9.60285	-0.184511	-0.00629072	-0.102126	-14.5462	4.88E-16	-0.539592	0	0	-0.00837072	4.56692	-23.0498	3.24507	266.288	365.111	648.213	394.254	394.254	394.254	6.89557	-86.6028	4.01766	333.167	393.422	236.029	186.06	186.06	186.06	-86.8297	-1.6541	-7.05057	40.9022	-0.364106	-1.61439	0.428099	0.0743705	1.50762	50.5443	0.980772	1.7696	0	0	-0.0223495
678	0	5.40923	0	0	5.47579	1.8858	-8.9303	-0.17963	-0.00333073	-0.114221	-13.7893	-4.45E-15	0.220754	0	0	-0.00879357	4.52214	-23.2803	3.35722	267.038	365.196	648.579	394.045	394.045	394.045	6.59054	-87.9876	3.91933	346.16	392.592	237.723	186.06	186.06	186.06	-88.199	-1.60436	-6.74793	41.1	-0.387784	-1.87343	0.399827	0.0694855	1.5093	76.1908	1.16191	0.66204	0	0	-0.0276892
679	0	5.09845	0	0	5.15216	1.81848	-8.27028	-0.173864	-0.000332334	-0.126586	-12.933	1.54E-15	0.937931	0	0	-0.00893511	4.47992	-23.4754	3.45273	267.693	365.282	648.819	393.837	393.837	393.837	6.27825	-89.3228	3.83219	358.608	391.658	239.586	186.06	186.061	186.06	-89.518	-1.53396	-6.45275	41.2528	-0.414529	-2.11459	0.369157	0.064871	1.50923	102.837	1.45056	-0.667578	0	0	-0.0285704
680	0	4.80295	0	0	4.84604	1.7542	-7.63803	-0.167438	0.00245979	-0.139132	-12.0052	-4.05E-15	1.54943	0	0	-0.0086971	4.44126	-23.6351	3.52489	268.258	365.363	648.936	393.63	393.63	393.63	5.96598	-90.6025	3.76167	370.428	390.638	241.574	186.06	186.06	186.06	-90.7814	-1.44461	-6.17359	41.3609	-0.442468	-2.33104	0.336834	0.060282	1.50776	130.018	1.57113	-2.19801	0	0	-0.024658
681	0	4.52859	0	0	4.56315	1.69438	-7.04805	-0.160555	0.00484392	-0.151438	-11.0248	2.39E-15	2.00378	0	0	-0.00803403	4.40684	-23.7592	3.56759	268.74	365.433	648.929	393.424	393.424	393.424	5.66012	-91.8212	3.71178	381.541	389.55	243.638	186.06	186.06	186.06	-91.9843	-1.33859	-5.91736	41.4251	-0.469787	-2.51659	0.304339	0.0557167	1.50509	156.813	1.3382	-3.9025	0	0	-0.0158362
682	0	4.28129	0	0	4.30915	1.64029	-6.51311	-0.153328	0.00669882	-0.163272	-9.99429	-4.37E-17	2.26662	0	0	-0.00697194	4.37678	-23.8479	3.57579	269.145	365.485	648.802	393.22	393.22	393.22	5.36572	-92.9733	3.6848	391.87	388.406	245.725	186.06	186.06	186.06	-93.1215	-1.21866	-5.6887	41.4464	-0.49439	-2.66634	0.272701	0.0511216	1.50138	182.54	0.6156	-5.75871	0	0	-0.00239381
683	0	4.06642	0	0	4.08919	1.59289	-6.04353	-0.145893	0.00799884	-0.174172	-8.91306	3.32E-15	2.32488	0	0	-0.00561777	4.35069	-23.9018	3.54556	269.48	365.51	648.557	393.019	393.019	393.019	5.08614	-94.0531	3.68058	401.347	387.219	247.778	186.061	186.061	186.06	-94.1876	-1.088	-5.48948	41.4264	-0.514214	-2.77651	0.243132	0.04659	1.49687	206.322	-0.635752	-7.72878	0	0	0.0150417
684	0	3.88835	0	0	3.90732	1.55293	-5.64689	-0.13831	0.00871685	-0.183843	-7.77235	3.41E-15	2.17652	0	0	-0.00412747	4.32763	-23.9217	3.47425	269.751	365.5	648.199	392.822	392.822	392.822	4.82303	-95.0548	3.69656	409.912	385.993	249.737	186.06	186.06	186.06	-95.1766	-0.950026	-5.3188	41.3669	-0.527042	-2.84479	0.216602	0.0423158	1.49218	227.437	-2.3819	-9.7675	0	0	0.0355395
685	0	3.74954	0	0	3.76583	1.52081	-5.32775	-0.130686	0.00889703	-0.191809	-6.57219	4.08E-16	1.83794	0	0	-0.0026886	4.30615	-23.9088	3.36045	269.967	365.444	647.734	392.63	392.63	392.63	4.57617	-95.9713	3.72769	417.512	384.731	251.542	186.06	186.061	186.06	-96.0816	-0.808272	-5.17288	41.2703	-0.530748	-2.87009	0.194245	0.0384783	1.48765	245.018	-4.56042	-11.8033	0	0	0.0578782
686	0	3.65011	0	0	3.66455	1.49666	-5.08759	-0.123171	0.00863252	-0.19776	-5.32643	-1.37E-15	1.33956	0	0	-0.00147611	4.28429	-23.8644	3.20407	270.135	365.334	647.167	392.443	392.444	392.443	4.34376	-96.7946	3.76665	424.108	383.432	253.131	186.06	186.06	186.06	-96.8943	-0.666207	-5.04544	41.1391	-0.523059	-2.85279	0.176756	0.0354987	1.48374	258.398	-6.91744	-13.7687	0	0	0.0806336
687	0	3.58724	0	0	3.60056	1.48033	-4.92501	-0.115986	0.00796327	-0.201344	-4.06848	-2.13E-15	0.714719	0	0	-0.000610854	4.25981	-23.7902	3.00611	270.264	365.16	646.509	392.264	392.264	392.264	4.12245	-97.5153	3.8043	429.673	382.091	254.445	186.06	186.06	186.06	-97.6054	-0.527084	-4.92804	40.9761	-0.501804	-2.79439	0.164799	0.0336667	1.48119	266.933	-9.27614	-15.5706	0	0	0.1023
688	0	3.55541	0	0	3.56813	1.47139	-4.83606	-0.109404	0.00703531	-0.202262	-2.84956	3.96E-17	0.0129458	0	0	-0.000140403	4.23024	-23.6883	2.76859	270.359	364.914	645.766	392.091	392.091	392.091	3.90779	-98.1234	3.8301	434.191	380.701	255.429	186.06	186.06	186.06	-98.2043	-0.393821	-4.81064	40.7845	-0.465134	-2.69732	0.158935	0.0335826	1.48055	270.055	-11.2726	-17.1213	0	0	0.121299
689	0	3.54637	0	0	3.55894	1.46923	-4.81457	-0.103701	0.00590358	-0.200405	-1.73287	7.43E-16	-0.72056	0	0	-2.76E-05	4.19297	-23.5605	2.49433	270.428	364.589	644.95	391.926	391.926	391.926	3.69442	-98.6078	3.83293	437.663	379.254	256.031	186.06	186.06	186.06	-98.68	-0.268962	-4.68226	40.5674	-0.411129	-2.56494	0.159316	0.0356483	1.48232	267.449	-12.5986	-18.336	0	0	0.13621
690	0	3.54982	0	0	3.56261	1.47305	-4.85261	-0.0991933	0.00478171	-0.195568	-0.794236	-2.56E-15	-1.42312	0	0	-0.000171549	4.14555	-23.4091	2.18679	270.477	364.181	644.072	391.769	391.769	391.769	3.47653	-98.9581	3.80154	440.102	377.742	256.212	186.06	186.06	186.06	-99.0216	-0.154676	-4.5316	40.328	-0.338353	-2.40107	0.166165	0.0404816	1.48675	258.799	-12.8066	-19.1402	0	0	0.145719
691	0	3.55415	0	0	3.56741	1.48193	-4.94094	-0.0961463	0.00375773	-0.187904	-0.109882	2.80E-15	-2.04339	0	0	-0.000440318	4.08577	-23.2363	1.84981	270.508	363.687	643.142	391.62	391.62	391.62	3.24837	-99.1647	3.72548	441.536	376.158	255.941	186.06	186.061	186.06	-99.2196	-0.0528487	-4.34786	40.0696	-0.245717	-2.20991	0.179249	0.0485601	1.49449	244.222	-11.5596	-19.4825	0	0	0.148922
692	0	3.54716	0	0	3.56111	1.49485	-5.06957	-0.0948225	0.00305064	-0.177406	0.241945	1.81E-15	-2.51911	0	0	-0.000714827	4.0118	-23.0443	1.48755	270.524	363.107	642.174	391.478	391.477	391.477	3.00467	-99.22	3.59575	442.004	374.499	255.2	186.06	186.061	186.061	-99.2663	0.0348387	-4.12147	39.7951	-0.132541	-1.99585	0.198392	0.0602634	1.50555	223.783	-8.49552	-19.3274	0	0	0.145126
693	0	3.51724	0	0	3.53196	1.5108	-5.2282	-0.0954501	0.00281416	-0.164479	0.187569	1.22E-15	-2.79741	0	0	-0.000932623	3.92227	-22.8351	1.10434	270.526	362.445	641.179	391.342	391.342	391.342	2.74119	-99.1192	3.40555	441.558	372.763	253.989	186.061	186.06	186.061	-99.157	0.106792	-3.84487	39.5073	0.00126251	-1.76332	0.222543	0.0758898	1.51982	198.151	-3.33056	-18.6831	0	0	0.134257
694	0	3.45431	0	0	3.46975	1.52876	-5.40677	-0.0982075	0.00327305	-0.149393	-0.335801	-1.98E-15	-2.82329	0	0	-0.0011112	3.81645	-22.6106	0.704495	270.513	361.709	640.17	391.213	391.213	391.213	2.45501	-98.8613	3.15086	440.258	370.955	252.32	186.06	186.061	186.06	-98.8908	0.161453	-3.51309	39.2087	0.155346	-1.51666	0.250921	0.0954752	1.53715	167.91	4.13905	-17.5741	0	0	0.116486
695	0	3.35083	0	0	3.3669	1.5478	-5.59597	-0.103258	0.00458859	-0.13265	-1.37816	1.16E-16	-2.55537	0	0	-0.00135269	3.69426	-22.3725	0.292341	270.481	360.91	639.16	391.09	391.09	391.09	2.14502	-98.45	2.83099	438.174	369.086	250.224	186.06	186.06	186.06	-98.4718	0.197351	-3.12439	38.9013	0.328643	-1.26003	0.282246	0.118753	1.55725	134.05	13.9212	-16.0551	0	0	0.0924993
696	0	3.20307	0	0	3.21951	1.56712	-5.78781	-0.110618	0.00697705	-0.114809	-2.95592	-1.05E-15	-1.95815	0	0	-0.00180206	3.5563	-22.1222	-0.127909	270.425	360.063	638.16	390.972	390.972	390.972	1.81213	-97.8943	2.44909	435.38	367.173	247.748	186.061	186.061	186.06	-97.9092	0.213226	-2.68077	38.5868	0.51952	-0.997353	0.315003	0.145347	1.57958	97.7346	25.9693	-14.2071	0	0	0.06336
697	0	3.01182	0	0	3.02828	1.58609	-5.97609	-0.120145	0.010495	-0.0964197	-5.04257	2.05E-15	-1.02715	0	0	-0.00258287	3.40386	-21.8609	-0.552139	270.339	359.185	637.182	390.859	390.859	390.859	1.45955	-97.209	2.01229	431.957	365.24	244.956	186.06	186.06	186.06	-97.2182	0.208314	-2.18834	38.2665	0.72582	-0.732366	0.347446	0.174438	1.6033	60.3245	39.9634	-12.1257	0	0	0.0305221
698	0	2.78282	0	0	2.79897	1.60434	-6.15704	-0.131446	0.0152143	-0.0782439	-7.55338	2.85E-15	0.221243	0	0	-0.00369986	3.23885	-21.5894	-0.976285	270.213	358.299	636.236	390.75	390.75	390.75	1.09281	-96.4148	1.53207	427.987	363.321	241.923	186.061	186.06	186.061	-96.4197	0.182716	-1.65751	37.9411	0.94474	-0.46858	0.377186	0.205262	1.62753	23.6064	55.576	-9.94136	0	0	-0.0041309
699	0	2.52683	0	0	2.54232	1.62177	-6.32979	-0.143794	0.0208697	-0.0609125	-10.3367	1.43E-15	1.71564	0	0	-0.00498147	3.06376	-21.3082	-1.39647	270.038	357.427	635.332	390.645	390.645	390.645	0.719694	-95.5378	1.02361	423.555	361.452	238.739	186.06	186.06	186.06	-95.5398	0.137726	-1.10271	37.6109	1.17311	-0.209272	0.402162	0.236416	1.65092	-10.7668	72.0687	-7.77236	0	0	-0.0385463
700	0	2.25849	0	0	2.27311	1.63857	-6.49611	-0.156204	0.0271717	-0.0450168	-13.1909	4.02E-15	3.35945	0	0	-0.00607924	2.88155	-21.0174	-1.80886	269.801	356.596	634.476	390.544	390.544	390.544	0.349756	-94.6078	0.505175	418.745	359.677	235.496	186.06	186.06	186.06	-94.6083	0.0761144	-0.541647	37.2757	1.40737	0.0424214	0.420246	0.266539	1.6722	-41.1002	88.7303	-5.74642	0	0	-0.0706235
701	0	1.99476	0	0	2.00831	1.65514	-6.66008	-0.167557	0.0334463	-0.0312289	-15.8932	-3.67E-15	5.00449	0	0	-0.00658341	2.69542	-20.7166	-2.20963	269.488	355.831	633.673	390.446	390.446	390.446	-0.00635722	-93.6562	-0.00330641	413.638	358.042	232.285	186.06	186.06	186.06	-93.6562	0.00211911	0.00603757	36.9349	1.64375	0.283417	0.429288	0.29384	1.69011	-65.7218	104.498	-3.96338	0	0	-0.0981357
702	0	1.75231	0	0	1.76482	1.67203	-6.82714	-0.176947	0.039109	-0.0198357	-18.2529	6.41E-16	6.50722	0	0	-0.00617473	2.50887	-20.4051	-2.59514	269.083	355.159	632.928	390.353	390.353	390.353	-0.337965	-92.7131	-0.48202	408.311	356.59	229.19	186.06	186.06	186.06	-92.7134	-0.0787972	0.520602	36.5875	1.87825	0.510854	0.428404	0.316793	1.7037	-83.7508	118.442	-2.48315	0	0	-0.119546
703	0	1.54583	0	0	1.55744	1.68981	-7.00281	-0.183893	0.0435179	-0.0110289	-20.1472	4.16E-15	7.72624	0	0	-0.00475848	2.32528	-20.0818	-2.96165	268.569	354.602	632.239	390.264	390.264	390.264	-0.635311	-91.805	-0.912792	402.834	355.358	226.278	186.06	186.06	186.06	-91.8061	-0.160403	0.983924	36.2319	2.10712	0.721751	0.417507	0.333872	1.71252	-94.8542	129.647	-1.32518	0	0	-0.133827
704	0	1.38676	0	0	1.39776	1.7089	-7.19134	-0.188334	0.0461443	-0.00468519	-21.5259	5.24E-16	8.54856	0	0	-0.0024889	2.14797	-19.7451	-3.30555	267.927	354.185	631.604	390.182	390.182	390.182	-0.890697	-90.9535	-1.28069	397.266	354.376	223.6	186.06	186.06	186.06	-90.9557	-0.236203	1.3812	35.8664	2.3267	0.913225	0.397712	0.343841	1.71694	-99.483	137.327	-0.460752	0	0	-0.140731
705	0	1.28306	0	0	1.29382	1.72949	-7.39449	-0.190453	0.0467263	-0.000621015	-22.3922	2.55E-16	8.90936	0	0	0.00029465	1.97989	-19.3935	-3.62314	267.139	353.926	631.02	390.108	390.108	390.107	-1.09937	-90.1753	-1.57475	391.655	353.66	221.191	186.061	186.061	186.06	-90.1783	-0.299885	1.70214	35.4892	2.53372	1.08223	0.370472	0.34599	1.71733	-98.442	141.025	0.154412	0	0	-0.140548
706	0	1.23909	0	0	1.25009	1.75147	-7.61115	-0.190431	0.0451723	0.00173428	-22.7712	-6.84E-16	8.78526	0	0	0.00316962	1.82362	-19.0252	-3.91086	266.184	353.839	630.479	390.043	390.043	390.043	-1.25987	-89.4813	-1.78854	386.039	353.214	219.067	186.06	186.06	186.06	-89.485	-0.345742	1.94151	35.0983	2.72534	1.22578	0.338329	0.340014	1.71403	-93.2176	140.521	0.587069	0	0	-0.134414
707	0	1.2556	0	0	1.26744	1.77437	-7.83667	-0.188626	0.0414734	0.00267526	-22.7199	3.76E-15	8.1862	0	0	0.00572655	1.68122	-18.6384	-4.16534	265.046	353.935	629.975	389.991	389.991	389.991	-1.37415	-88.8775	-1.92005	380.444	353.03	217.232	186.06	186.06	186.06	-88.8819	-0.368988	2.09921	34.6922	2.89921	1.34098	0.303597	0.325864	1.70814	-85.0993	135.708	0.90634	0	0	-0.123535
708	0	1.3301	0	0	1.34339	1.79741	-8.06327	-0.185397	0.0358196	0.00274615	-22.3057	-1.75E-15	7.16557	0	0	0.00767087	1.55416	-18.2319	-4.38337	263.707	354.218	629.5	389.952	389.952	389.952	-1.44752	-88.3652	-1.97161	374.888	353.084	215.678	186.061	186.06	186.061	-88.3701	-0.366018	2.18009	34.2694	3.05371	1.42495	0.268499	0.304113	1.70007	-75.507	126.865	1.16786	0	0	-0.109554
709	0	1.45712	0	0	1.47247	1.81947	-8.28006	-0.181194	0.0286188	0.00216858	-21.6117	-2.48E-15	5.8203	0	0	0.00888484	1.4433	-17.8044	-4.5622	262.154	354.689	629.048	389.928	389.928	389.928	-1.48829	-87.9415	-1.94966	369.38	353.344	214.386	186.061	186.06	186.06	-87.9471	-0.334526	2.19363	33.8291	3.18786	1.47512	0.23485	0.275766	1.69069	-65.5017	114.528	1.4108	0	0	-0.0940505
710	0	1.62881	0	0	1.6468	1.83927	-8.47437	-0.176332	0.0206175	0.0013362	-20.7127	-1.66E-15	4.29451	0	0	0.00942918	1.34898	-17.3554	-4.69974	260.374	355.341	628.613	389.919	389.919	389.919	-1.50688	-87.6004	-1.86373	363.926	353.766	213.331	186.06	186.06	186.06	-87.6066	-0.273505	2.15266	33.3709	3.30118	1.48948	0.20438	0.242533	1.68056	-56.1132	99.6762	1.64637	0	0	-0.0787204
711	0	1.83574	0	0	1.85678	1.85544	-8.63293	-0.171176	0.0124466	0.000349665	-19.6897	-2.18E-16	2.72773	0	0	0.00947758	1.2709	-16.8847	-4.79441	258.361	356.164	628.189	389.927	389.927	389.927	-1.51461	-87.3332	-1.72552	358.526	354.303	212.484	186.06	186.061	186.06	-87.3402	-0.18327	2.07195	32.8949	3.39395	1.46634	0.177712	0.206047	1.67007	-47.7947	83.2549	1.87853	0	0	-0.0646542
712	0	2.06751	0	0	2.09182	1.86676	-8.74379	-0.16601	0.00490407	-0.000637742	-18.6143	-2.80E-15	1.26818	0	0	0.00924072	1.20842	-16.3928	-4.84564	256.11	357.145	627.773	389.952	389.952	389.952	-1.5223	-87.1297	-1.54754	353.177	354.91	211.812	186.06	186.06	186.06	-87.1378	-0.0653157	1.96647	32.4018	3.46685	1.40499	0.155569	0.168441	1.65969	-40.9728	66.4815	2.08426	0	0	-0.0528478
713	0	2.31358	0	0	2.34113	1.87224	-8.79754	-0.16107	-0.00160545	-0.00150645	-17.5498	-4.34E-15	0.0107075	0	0	0.00888239	1.1605	-15.8805	-4.85375	253.621	358.264	627.365	389.991	389.991	389.991	-1.53918	-86.979	-1.34202	347.875	355.541	211.285	186.06	186.06	186.06	-86.9884	0.0778239	1.84991	31.8926	3.52085	1.30546	0.138092	0.131389	1.64938	-35.8156	50.2114	2.25821	0	0	-0.0437775
714	0	2.56391	0	0	2.59436	1.87126	-8.78794	-0.156558	-0.00675949	-0.00229707	-16.5504	4.43E-15	-0.978982	0	0	0.00849585	1.12589	-15.3494	-4.81999	250.897	359.503	626.961	390.046	390.047	390.047	-1.57212	-86.8702	-1.12	342.616	356.161	210.871	186.06	186.06	186.06	-86.8812	0.242861	1.73368	31.369	3.5573	1.1687	0.124883	0.0963646	1.63938	-32.1591	35.2102	2.38329	0	0	-0.0374076
715	0	2.80948	0	0	2.84229	1.86356	-8.71247	-0.152616	-0.0105082	-0.00299632	-15.6564	2.11E-15	-1.68258	0	0	0.00810335	1.10329	-14.8012	-4.74673	247.944	360.84	626.563	390.116	390.116	390.116	-1.62537	-86.793	-0.89077	337.395	356.743	210.544	186.06	186.06	186.06	-86.8058	0.426049	1.62638	30.8326	3.57749	0.996693	0.115608	0.0643158	1.62986	-29.868	21.9048	2.45803	0	0	-0.0335549
716	0	3.04284	0	0	3.07724	1.84921	-8.57183	-0.14931	-0.0128543	-0.00366184	-14.8929	-4.06E-15	-2.10391	0	0	0.00767978	1.09135	-14.2378	-4.63728	244.773	362.253	626.171	390.201	390.201	390.201	-1.70082	-86.7382	-0.661667	332.207	357.268	210.279	186.06	186.06	186.06	-86.7531	0.62343	1.5338	30.2852	3.58267	0.792393	0.109496	0.0360384	1.62088	-28.5948	10.6251	2.47601	0	0	-0.0317035
717	0	3.25829	0	0	3.2934	1.82862	-8.36984	-0.14664	-0.0139243	-0.00436005	-14.2705	-1.02E-15	-2.27229	0	0	0.00718394	1.08883	-13.6615	-4.49579	241.395	363.722	625.784	390.3	390.3	390.3	-1.79804	-86.6981	-0.437996	327.048	357.726	210.056	186.061	186.06	186.06	-86.7154	0.831104	1.45896	29.7289	3.57396	0.559558	0.105626	0.0117887	1.61247	-27.9383	1.43102	2.44061	0	0	-0.0312069
718	0	3.45192	0	0	3.48685	1.80246	-8.1129	-0.144629	-0.0139892	-0.00513553	-13.7943	1.69E-15	-2.23979	0	0	0.00659242	1.09462	-13.0746	-4.32727	237.825	365.226	625.405	390.413	390.413	390.413	-1.9148	-86.6664	-0.22304	321.912	358.114	209.861	186.06	186.06	186.06	-86.6865	1.04536	1.40247	29.1653	3.55215	0.30287	0.103428	-0.00840428	1.60474	-27.6487	-5.79018	2.36082	0	0	-0.0315786
719	0	3.62162	0	0	3.65556	1.77159	-7.80931	-0.143187	-0.013335	-0.00596498	-13.4529	3.81E-15	-2.06411	0	0	0.005906	1.10777	-12.4791	-4.13727	234.076	366.748	625.032	390.542	390.542	390.542	-2.04758	-86.6384	-0.0184655	316.795	358.435	209.681	186.061	186.06	186.06	-86.6617	1.26283	1.36305	28.596	3.51777	0.0274767	0.102407	-0.0248784	1.59768	-27.5445	-11.3045	2.25103	0	0	-0.0324365
720	0	3.76693	0	0	3.7992	1.73699	-7.46846	-0.142289	-0.0122598	-0.00695774	-13.2357	-3.01E-15	-1.80491	0	0	0.00515874	1.12743	-11.8771	-3.93161	230.165	368.271	624.666	390.686	390.686	390.686	-2.19208	-86.6109	0.175389	311.691	358.699	209.507	186.061	186.061	186.06	-86.6377	1.48058	1.33813	28.0226	3.4711	-0.26112	0.101996	-0.0380606	1.59134	-27.367	-15.4062	2.1143	0	0	-0.0333525
721	0	3.88885	0	0	3.91895	1.69967	-7.10026	-0.14179	-0.0110635	-0.0079579	-13.1173	2.81E-15	-1.51849	0	0	0.00440259	1.15292	-11.2707	-3.71621	226.107	369.782	624.307	390.847	390.847	390.847	-2.34383	-86.5819	0.359022	306.595	358.915	209.336	186.06	186.06	186.06	-86.6125	1.69614	1.32448	27.4461	3.41207	-0.55736	0.102196	-0.0484311	1.58545	-27.2278	-18.4356	1.96426	0	0	-0.0343767
722	0	3.98953	0	0	4.01714	1.66061	-6.7142	-0.141598	-0.00987763	-0.0090477	-13.0744	-1.75E-15	-1.23844	0	0	0.00368698	1.18359	-10.6613	-3.4967	221.919	371.268	623.954	391.025	391.025	391.025	-2.49867	-86.5507	0.533369	301.501	359.094	209.165	186.061	186.06	186.06	-86.5854	1.90747	1.31878	26.8676	3.34039	-0.856004	0.102726	-0.0563122	1.58021	-27.0184	-20.5988	1.79843	0	0	-0.0353261
723	0	4.07198	0	0	4.09689	1.62069	-6.31906	-0.141561	-0.00886311	-0.0100816	-13.0777	2.52E-15	-0.993796	0	0	0.00305778	1.21884	-10.0507	-3.27823	217.615	372.719	623.607	391.221	391.221	391.221	-2.65286	-86.5171	0.699459	296.405	359.248	208.994	186.06	186.061	186.06	-86.5562	2.11298	1.31794	26.2879	3.25577	-1.1523	0.103672	-0.0622499	1.57514	-26.8836	-22.1813	1.62828	0	0	-0.0363496
724	0	4.13957	0	0	4.16182	1.58069	-5.92248	-0.141585	-0.00808357	-0.0110944	-13.1033	-2.26E-15	-0.797077	0	0	0.00254294	1.25812	-9.44027	-3.06517	213.213	374.127	623.263	391.435	391.435	391.435	-2.80334	-86.4817	0.858256	291.3	359.384	208.822	186.06	186.06	186.06	-86.5251	2.31139	1.31932	25.708	3.15766	-1.44229	0.104849	-0.0664659	1.57018	-26.7985	-23.3172	1.45337	0	0	-0.0373916
725	0	4.19597	0	0	4.21563	1.54123	-5.53072	-0.141563	-0.00752138	-0.0119522	-13.1285	-3.32E-16	-0.646816	0	0	0.0021493	1.30082	-8.83136	-2.86107	208.727	375.485	622.923	391.668	391.668	391.668	-2.94777	-86.4452	1.01055	286.184	359.513	208.651	186.06	186.06	186.06	-86.493	2.50173	1.32089	25.1284	3.04568	-1.7229	0.106352	-0.0691846	1.5652	-26.9155	-24.1099	1.28486	0	0	-0.0386039
726	0	4.24468	0	0	4.2619	1.50281	-5.14875	-0.141456	-0.00723173	-0.0127109	-13.1401	2.16E-16	-0.545132	0	0	0.00187796	1.3464	-8.22525	-2.66847	204.173	376.787	622.585	391.921	391.921	391.921	-3.08434	-86.4082	1.15688	281.051	359.638	208.482	186.06	186.06	186.06	-86.4603	2.68328	1.32109	24.5503	2.91936	-1.99203	0.108011	-0.0707863	1.56017	-27.1798	-24.7609	1.13183	0	0	-0.0399297
727	0	4.28881	0	0	4.30381	1.4658	-4.78034	-0.14124	-0.0071539	-0.0132261	-13.1306	1.52E-15	-0.481374	0	0	0.00171208	1.39422	-7.62319	-2.48901	199.567	378.03	622.247	392.193	392.193	392.193	-3.21176	-86.3712	1.29765	275.899	359.766	208.314	186.06	186.06	186.06	-86.4276	2.8555	1.3188	23.9744	2.77862	-2.24856	0.109938	-0.0714235	1.55501	-27.7473	-25.2898	1.00342	0	0	-0.0415192
728	0	4.33111	0	0	4.34408	1.43044	-4.42807	-0.140956	-0.0072643	-0.0135682	-13.1029	-5.99E-16	-0.448634	0	0	0.00163434	1.44369	-7.02638	-2.32335	194.922	379.21	621.908	392.484	392.484	392.484	-3.32912	-86.3346	1.43321	270.726	359.899	208.147	186.06	186.06	186.061	-86.3948	3.01804	1.31318	23.4018	2.62342	-2.49226	0.111764	-0.0713468	1.55	-28.4793	-25.7939	0.902589	0	0	-0.043204
729	0	4.37365	0	0	4.38486	1.39691	-4.09365	-0.140642	-0.00756411	-0.0136992	-13.0637	-3.71E-15	-0.44409	0	0	0.00162938	1.49421	-6.43596	-2.17139	190.253	380.325	621.566	392.792	392.792	392.792	-3.43576	-86.298	1.5639	265.53	360.039	207.979	186.06	186.06	186.06	-86.362	3.17072	1.30358	22.8338	2.45403	-2.72367	0.113304	-0.0706743	1.54507	-29.3295	-26.317	0.829916	0	0	-0.0449193
730	0	4.4182	0	0	4.42784	1.36528	-3.77797	-0.140365	-0.00801587	-0.0136718	-13.0249	-2.77E-15	-0.462796	0	0	0.00168225	1.54523	-5.85302	-2.03241	185.575	381.374	621.22	393.117	393.117	393.117	-3.53126	-86.2614	1.69006	260.31	360.186	207.81	186.061	186.061	186.06	-86.3287	3.3135	1.28951	22.2716	2.27101	-2.94383	0.114323	-0.0695321	1.54053	-30.1805	-26.8704	0.780477	0	0	-0.0465114
731	0	4.4661	0	0	4.47437	1.33559	-3.48137	-0.140164	-0.00858515	-0.0134486	-12.9966	2.86E-15	-0.501607	0	0	0.00178275	1.59621	-5.27859	-1.90525	180.898	382.356	620.869	393.456	393.457	393.457	-3.61541	-86.2242	1.8121	255.068	360.341	207.636	186.061	186.061	186.061	-86.2944	3.44651	1.27058	21.7165	2.07518	-3.15413	0.114664	-0.067981	1.53655	-30.9674	-27.443	0.750045	0	0	-0.0478865
732	0	4.51851	0	0	4.5256	1.30779	-3.20354	-0.140099	-0.00927038	-0.0131809	-12.9895	8.63E-16	-0.561169	0	0	0.00192678	1.64669	-4.71351	-1.78846	176.235	383.271	620.51	393.808	393.808	393.808	-3.68816	-86.1862	1.93041	249.803	360.503	207.458	186.06	186.06	186.06	-86.2589	3.57001	1.24655	21.1698	1.86758	-3.35614	0.113771	-0.0660504	1.53314	-31.3764	-28.0205	0.721962	0	0	-0.0486876
733	0	4.57658	0	0	4.58263	1.28182	-2.94386	-0.140174	-0.0100242	-0.0128388	-13.0068	-2.21E-15	-0.637827	0	0	0.00210983	1.69623	-4.15849	-1.68057	171.595	384.118	620.143	394.168	394.168	394.168	-3.74975	-86.1473	2.04532	244.518	360.668	207.275	186.06	186.06	186.06	-86.2221	3.68436	1.21733	20.6326	1.64961	-3.5513	0.111516	-0.0637076	1.53046	-31.3335	-28.526	0.688747	0	0	-0.048814
734	0	4.64135	0	0	4.64652	1.25758	-2.7014	-0.140362	-0.0108104	-0.0124853	-13.0453	1.72E-15	-0.72831	0	0	0.00232865	1.74451	-3.61402	-1.58023	166.988	384.899	619.767	394.535	394.535	394.535	-3.80063	-86.1077	2.15712	239.215	360.836	207.087	186.061	186.06	186.06	-86.1841	3.79002	1.18303	20.1059	1.4227	-3.74078	0.107785	-0.0608554	1.52856	-30.7108	-28.8988	0.641708	0	0	-0.048126
735	0	4.71394	0	0	4.71834	1.23497	-2.47504	-0.14064	-0.0115862	-0.0121522	-13.0989	3.30E-15	-0.827802	0	0	0.00257875	1.79125	-3.08036	-1.48627	162.418	385.614	619.382	394.904	394.903	394.904	-3.84139	-86.0677	2.26602	233.896	361.003	206.897	186.06	186.061	186.06	-86.1454	3.88752	1.1439	19.5904	1.18861	-3.9254	0.10247	-0.0574213	1.52745	-29.4033	-29.0477	0.572655	0	0	-0.0465144
736	0	4.79531	0	0	4.79907	1.21385	-2.26358	-0.140972	-0.0123203	-0.0118745	-13.1576	9.75E-16	-0.930573	0	0	0.00285261	1.83625	-2.55751	-1.39789	157.891	386.266	618.985	395.272	395.272	395.272	-3.87284	-86.0281	2.37209	228.564	361.166	206.704	186.061	186.061	186.061	-86.1066	3.97739	1.1004	19.0867	0.949179	-4.1055	0.0955539	-0.0533579	1.52696	-27.3477	-28.8928	0.476854	0	0	-0.0439301
737	0	4.88634	0	0	4.88953	1.1941	-2.06581	-0.141264	-0.0129533	-0.0116445	-13.205	4.10E-15	-1.02693	0	0	0.0031368	1.87939	-2.04521	-1.31462	153.41	386.855	618.578	395.636	395.636	395.636	-3.89589	-85.9895	2.47528	223.22	361.322	206.512	186.06	186.06	186.06	-86.0684	4.06019	1.05315	18.5947	0.706327	-4.28091	0.0872495	-0.048572	1.52717	-24.5881	-28.3564	0.357284	0	0	-0.0404399
738	0	4.98752	0	0	4.99019	1.17561	-1.8806	-0.141483	-0.0134308	-0.0114667	-13.2318	1.24E-15	-1.10677	0	0	0.00341533	1.92062	-1.543	-1.2364	148.976	387.386	618.161	395.993	395.993	395.993	-3.91157	-85.9525	2.57541	217.867	361.468	206.323	186.06	186.06	186.06	-86.0315	4.13643	1.00288	18.1144	0.461941	-4.45093	0.0779308	-0.0428606	1.5278	-21.2366	-27.3196	0.217607	0	0	-0.0361466
739	0	5.09881	0	0	5.10108	1.15828	-1.70701	-0.14156	-0.0136575	-0.011325	-13.2275	-3.27E-15	-1.15652	0	0	0.00366863	1.96	-1.05017	-1.1634	144.59	387.86	617.733	396.34	396.34	396.34	-3.92083	-85.9172	2.6723	212.506	361.604	206.137	186.06	186.06	186.06	-85.9959	4.20658	0.950331	17.645	0.2179	-4.61452	0.0678728	-0.0361187	1.52885	-17.3932	-25.6782	0.0640269	0	0	-0.0311388
740	0	5.21981	0	0	5.22169	1.14206	-1.54447	-0.141519	-0.0136716	-0.011301	-13.1948	-2.61E-15	-1.17774	0	0	0.00388619	1.99763	-0.565891	-1.096	140.25	388.282	617.295	396.676	396.676	396.676	-3.92441	-85.8834	2.76593	207.138	361.727	205.955	186.06	186.06	186.06	-85.9617	4.27108	0.896011	17.1858	-0.0239068	-4.77031	0.0572467	-0.0286072	1.53011	-13.0891	-23.5198	-0.104599	0	0	-0.0255425
741	0	5.34954	0	0	5.35112	1.12693	-1.39283	-0.141381	-0.0134274	-0.0112993	-13.1396	8.34E-16	-1.1669	0	0	0.00405962	2.03375	-0.0891869	-1.03478	135.956	388.655	616.848	396.999	396.999	396.999	-3.92288	-85.8505	2.85633	201.763	361.839	205.776	186.06	186.06	186.06	-85.9282	4.33031	0.840295	16.7355	-0.262011	-4.91665	0.0466944	-0.0203458	1.53163	-8.63915	-20.8551	-0.276505	0	0	-0.0196771
742	0	5.48688	0	0	5.48818	1.1129	-1.25222	-0.141209	-0.0130242	-0.0114046	-13.0742	3.68E-15	-1.13675	0	0	0.00419263	2.06857	0.380965	-0.980242	131.706	388.985	616.391	397.307	397.307	397.307	-3.91658	-85.8177	2.94364	196.383	361.94	205.599	186.06	186.06	186.06	-85.8945	4.38457	0.783343	16.2927	-0.494772	-5.05192	0.0363162	-0.0116663	1.53338	-4.07753	-17.8358	-0.459762	0	0	-0.0136731
743	0	5.63056	0	0	5.63166	1.10001	-1.123	-0.141031	-0.0125104	-0.0115339	-13.0077	2.95E-15	-1.09688	0	0	0.00429255	2.10242	0.845568	-0.932858	127.497	389.276	615.926	397.601	397.601	397.601	-3.90573	-85.7839	3.02808	190.996	362.034	205.422	186.06	186.061	186.061	-85.8596	4.43414	0.725203	15.8558	-0.720962	-5.17441	0.0265928	-0.0029428	1.53531	0.321788	-14.6551	-0.647443	0	0	-0.00786783
744	0	5.77954	0	0	5.78043	1.0883	-1.00556	-0.140917	-0.0120218	-0.0116845	-12.9519	2.47E-15	-1.0642	0	0	0.00437268	2.1356	1.30558	-0.892934	123.33	389.533	615.454	397.881	397.881	397.881	-3.89049	-85.7483	3.10981	185.602	362.122	205.243	186.06	186.061	186.06	-85.8226	4.47924	0.665934	15.4233	-0.939426	-5.2826	0.0178586	0.00540069	1.53743	4.37579	-11.5575	-0.840105	0	0	-0.00252877
745	0	5.93296	0	0	5.9337	1.07777	-0.899994	-0.140854	-0.0115566	-0.0117928	-12.9078	2.39E-15	-1.04054	0	0	0.0044413	2.16836	1.76181	-0.860529	119.204	389.76	614.974	398.146	398.146	398.146	-3.8712	-85.7098	3.18881	180.201	362.208	205.062	186.06	186.06	186.061	-85.7827	4.52008	0.605781	14.9934	-1.14913	-5.37516	0.0103141	0.0131525	1.53975	7.93479	-8.6457	-1.03227	0	0	0.00220015
746	0	6.09034	0	0	6.09094	1.0684	-0.806113	-0.140848	-0.0112345	-0.0118816	-12.8763	-1.75E-15	-1.03637	0	0	0.00450845	2.20096	2.21496	-0.835426	115.121	389.961	614.489	398.399	398.399	398.399	-3.84826	-85.668	3.26495	174.792	362.294	204.877	186.06	186.06	186.06	-85.7392	4.55682	0.545132	14.5646	-1.34928	-5.45103	0.0039449	0.0198143	1.54214	10.9596	-6.21453	-1.2218	0	0	0.00617406
747	0	6.25145	0	0	6.25194	1.06016	-0.723419	-0.140852	-0.010992	-0.0118859	-12.8509	-3.09E-15	-1.04261	0	0	0.00457613	2.23353	2.66554	-0.817157	111.081	390.14	613.998	398.639	398.639	398.639	-3.82223	-85.6224	3.33789	169.375	362.381	204.689	186.06	186.06	186.06	-85.6919	4.58959	0.484573	14.1355	-1.53911	-5.50942	-0.00118236	0.0252813	1.54441	13.3674	-4.29677	-1.39805	0	0	0.00934869
748	0	6.41627	0	0	6.41668	1.05295	-0.651145	-0.140874	-0.0108931	-0.0118949	-12.8299	3.25E-15	-1.06086	0	0	0.00464889	2.26612	3.11383	-0.804956	107.088	390.298	613.503	398.868	398.868	398.868	-3.79366	-85.5727	3.40726	163.952	362.47	204.496	186.06	186.06	186.061	-85.6404	4.61849	0.424721	13.7049	-1.71806	-5.54988	-0.00536473	0.0294036	1.54681	15.2966	-3.00819	-1.56481	0	0	0.0118226
749	0	6.5849	0	0	6.58525	1.0467	-0.588485	-0.140868	-0.0108636	-0.0118131	-12.807	1.69E-15	-1.0802	0	0	0.00472595	2.29871	3.55998	-0.797832	103.146	390.437	613.002	399.088	399.088	399.088	-3.76306	-85.5185	3.47264	158.522	362.562	204.298	186.06	186.061	186.06	-85.5843	4.64357	0.366173	13.2717	-1.88554	-5.57218	-0.00867236	0.0320101	1.54904	16.7	-2.3926	-1.70772	0	0	0.0135677
750	0	6.75758	0	0	6.75788	1.04132	-0.534519	-0.140848	-0.0109561	-0.0117765	-12.7821	-2.21E-16	-1.1028	0	0	0.00480945	2.33112	4.00389	-0.794553	99.2591	390.558	612.497	399.299	399.299	399.299	-3.73074	-85.4596	3.53368	153.087	362.657	204.096	186.06	186.061	186.061	-85.5234	4.66479	0.309362	12.8351	-2.04117	-5.57644	-0.0116407	0.03308	1.55117	17.8403	-2.47607	-1.83846	0	0	0.0148333
751	0	6.93457	0	0	6.93481	1.03672	-0.488451	-0.1408	-0.0111215	-0.0116853	-12.7544	6.66E-16	-1.12255	0	0	0.00489968	2.3631	4.44535	-0.793805	95.4341	390.659	611.988	399.503	399.503	399.503	-3.69688	-85.3955	3.5901	147.647	362.754	203.889	186.061	186.06	186.061	-85.4574	4.68209	0.254603	12.3949	-2.18461	-5.56293	-0.014231	0.0327505	1.55319	18.653	-3.18538	-1.94715	0	0	0.0156216
752	0	7.1161	0	0	7.11632	1.03284	-0.44947	-0.140764	-0.011359	-0.0116154	-12.7289	-3.79E-15	-1.13959	0	0	0.00499951	2.3943	4.88396	-0.794056	91.6764	390.738	611.474	399.702	399.702	399.702	-3.66145	-85.3258	3.64175	142.204	362.853	203.677	186.06	186.06	186.06	-85.3858	4.69534	0.20197	11.9507	-2.31576	-5.53223	-0.0169194	0.0312541	1.55527	19.3433	-4.42719	-2.04227	0	0	0.0161747
753	0	7.30253	0	0	7.30272	1.02958	-0.416797	-0.140749	-0.0116688	-0.0115572	-12.708	-3.65E-15	-1.15482	0	0	0.00511136	2.4243	5.31924	-0.793725	87.9925	390.794	610.955	399.895	399.895	399.895	-3.62421	-85.2501	3.68852	136.759	362.952	203.459	186.06	186.06	186.06	-85.3082	4.70434	0.151386	11.5027	-2.43439	-5.48509	-0.0199579	0.0286545	1.55724	19.9987	-6.12744	-2.12604	0	0	0.0166202
754	0	7.49419	0	0	7.49435	1.02688	-0.389685	-0.140805	-0.0119834	-0.0115006	-12.6981	-1.78E-16	-1.16348	0	0	0.00523961	2.45265	5.75058	-0.791162	84.3885	390.823	610.432	400.085	400.085	400.085	-3.58484	-85.1681	3.73042	131.312	363.051	203.234	186.06	186.061	186.06	-85.2241	4.7089	0.102627	11.0512	-2.54061	-5.42246	-0.0235081	0.0253124	1.5594	20.6764	-8.0926	-2.19808	0	0	0.017086
755	0	7.6915	0	0	7.69165	1.02465	-0.367369	-0.14093	-0.0123036	-0.0114474	-12.6993	9.25E-16	-1.16743	0	0	0.00538628	2.47888	6.17735	-0.784664	80.8708	390.821	609.902	400.271	400.271	400.271	-3.5428	-85.0793	3.7675	125.865	363.149	203.005	186.061	186.06	186.06	-85.1333	4.70874	0.0553248	10.5968	-2.63459	-5.34554	-0.0277231	0.0215002	1.56177	21.4395	-10.1864	-2.2621	0	0	0.0176704
756	0	7.89501	0	0	7.89514	1.02282	-0.349011	-0.141118	-0.0125971	-0.0113998	-12.7095	-3.29E-15	-1.16505	0	0	0.00555213	2.50257	6.59883	-0.772501	77.4451	390.785	609.368	400.455	400.455	400.455	-3.49757	-84.9837	3.79988	120.42	363.243	202.77	186.06	186.06	186.06	-85.0356	4.70359	0.00903392	10.1405	-2.71663	-5.25571	-0.032728	0.0173923	1.56445	22.3552	-12.2909	-2.31956	0	0	0.0184557
757	0	8.10522	0	0	8.10534	1.0213	-0.333766	-0.141371	-0.012834	-0.0113623	-12.726	-2.80E-16	-1.15495	0	0	0.00573594	2.52336	7.01433	-0.752901	74.1168	390.71	608.827	400.636	400.636	400.636	-3.44845	-84.8812	3.82768	114.976	363.334	202.531	186.06	186.06	186.06	-84.9309	4.69314	-0.036798	9.68321	-2.78725	-5.15461	-0.0385246	0.0132536	1.56753	23.4458	-14.249	-2.37253	0	0	0.0194748
758	0	8.32259	0	0	8.32271	1.01999	-0.320645	-0.141651	-0.0129997	-0.0113173	-12.7409	3.73E-15	-1.13596	0	0	0.00593172	2.54095	7.42313	-0.724071	70.8909	390.594	608.281	400.816	400.816	400.816	-3.39477	-84.7717	3.85098	109.536	363.42	202.289	186.06	186.061	186.061	-84.8192	4.67702	-0.0826916	9.22624	-2.84705	-5.04413	-0.0451016	0.00919135	1.57105	24.7217	-15.994	-2.42018	0	0	0.0207123
759	0	8.5475	0	0	8.54761	1.01879	-0.308599	-0.141941	-0.0130822	-0.0113273	-12.7476	-1.21E-15	-1.10717	0	0	0.00613173	2.5552	7.8245	-0.68417	67.7717	390.432	607.729	400.994	400.994	400.994	-3.33581	-84.6552	3.86992	104.102	363.501	202.046	186.06	186.06	186.06	-84.7003	4.65488	-0.129226	8.77094	-2.8969	-4.92644	-0.0525146	0.00535966	1.57528	26.2653	-17.4562	-2.46813	0	0	0.0222112
760	0	8.78001	0	0	8.78012	1.0176	-0.296614	-0.142234	-0.01306	-0.0113292	-12.7404	2.53E-15	-1.06695	0	0	0.00632545	2.56604	8.21772	-0.631405	64.7632	390.222	607.172	401.171	401.171	401.171	-3.27081	-84.5314	3.88456	98.6743	363.577	201.803	186.06	186.061	186.061	-84.5739	4.6263	-0.176972	8.3189	-2.93759	-4.80388	-0.060443	0.00182792	1.5801	27.9579	-18.5644	-2.51238	0	0	0.0238158
761	0	9.01994	0	0	9.02005	1.0163	-0.283609	-0.142491	-0.0128907	-0.0114233	-12.7109	3.40E-15	-1.01219	0	0	0.00649887	2.5736	8.6021	-0.563965	61.8689	389.961	606.612	401.349	401.349	401.349	-3.19898	-84.3998	3.89498	93.2543	363.648	201.561	186.06	186.061	186.06	-84.4396	4.59089	-0.226522	7.8717	-2.97025	-4.67908	-0.0689972	-0.00137433	1.58585	29.9293	-19.3149	-2.56017	0	0	0.0255895
762	0	9.26671	0	0	9.26681	1.01482	-0.268782	-0.142743	-0.0126308	-0.0115694	-12.6577	-1.16E-15	-0.950564	0	0	0.00664009	2.57807	8.97692	-0.480149	59.0922	389.648	606.049	401.526	401.526	401.526	-3.11942	-84.2596	3.9013	87.8432	363.716	201.321	186.06	186.06	186.06	-84.2965	4.54818	-0.278556	7.43109	-2.99578	-4.55475	-0.0778806	-0.00438114	1.59244	32.0705	-19.7618	-2.61452	0	0	0.0273656
763	0	9.51938	0	0	9.51947	1.01309	-0.251444	-0.142975	-0.0122632	-0.0118271	-12.5758	3.95E-15	-0.883494	0	0	0.00673409	2.57976	9.34148	-0.378397	56.4362	389.28	605.485	401.704	401.704	401.704	-3.03123	-84.1095	3.90354	82.4415	363.781	201.083	186.06	186.06	186.06	-84.1432	4.49767	-0.333702	6.99887	-3.01529	-4.43367	-0.0869749	-0.0071032	1.60018	34.4011	-19.8776	-2.68341	0	0	0.0291136
764	0	9.77655	0	0	9.77662	1.01106	-0.231109	-0.143216	-0.0118328	-0.0121934	-12.4651	-2.70E-15	-0.818451	0	0	0.00676904	2.57909	9.69504	-0.257312	53.904	388.856	604.923	401.885	401.885	401.885	-2.93359	-83.9478	3.90166	77.0492	363.845	200.848	186.06	186.061	186.06	-83.9782	4.43886	-0.392465	6.57686	-3.02969	-4.31862	-0.0961303	-0.00955083	1.60904	36.8796	-19.7006	-2.77345	0	0	0.0307382
765	0	10.0364	0	0	10.0364	1.00871	-0.207532	-0.143456	-0.0113082	-0.0126895	-12.3233	-3.95E-15	-0.755614	0	0	0.00673187	2.5765	10.0368	-0.115826	51.4991	388.375	604.366	402.068	402.068	402.068	-2.82579	-83.7723	3.89543	71.6659	363.91	200.614	186.06	186.06	186.06	-83.7992	4.37122	-0.455174	6.16693	-3.03988	-4.2122	-0.105056	-0.0117125	1.61901	39.4151	-19.2326	-2.88514	0	0	0.0321168
766	0	10.2966	0	0	10.2966	1.00605	-0.180782	-0.1437	-0.0107427	-0.0132773	-12.1517	-3.87E-15	-0.702497	0	0	0.00661334	2.57249	10.3661	0.0467815	49.2251	387.836	603.815	402.256	402.256	402.256	-2.7073	-83.5802	3.88448	66.2907	363.978	200.383	186.06	186.061	186.06	-83.6034	4.29424	-0.521958	5.77102	-3.04665	-4.11678	-0.113517	-0.0134512	1.63022	41.905	-18.4642	-3.02174	0	0	0.0331255
767	0	10.5544	0	0	10.5545	1.00309	-0.151156	-0.14401	-0.0101302	-0.0140572	-11.9597	5.42E-16	-0.660396	0	0	0.00641103	2.56757	10.6818	0.230819	47.0863	387.238	603.276	402.448	402.448	402.448	-2.57781	-83.3683	3.86826	60.922	364.05	200.152	186.061	186.06	186.061	-83.3877	4.20745	-0.592654	5.39092	-3.05063	-4.03438	-0.121619	-0.0147373	1.64278	44.4234	-17.4195	-3.1889	0	0	0.0337948
768	0	10.8067	0	0	10.8067	0.999931	-0.119462	-0.144391	-0.0095066	-0.014915	-11.7544	5.61E-16	-0.634177	0	0	0.00612507	2.56223	10.9832	0.435966	45.0877	386.582	602.751	402.647	402.647	402.647	-2.43735	-83.1326	3.84609	55.5577	364.129	199.922	186.06	186.06	186.06	-83.1481	4.11047	-0.666814	5.02855	-3.05237	-3.96653	-0.128862	-0.0154016	1.65646	46.7014	-16.0723	-3.37825	0	0	0.0338973
769	0	11.05	0	0	11.05	0.996675	-0.0868093	-0.144943	-0.00887179	-0.0159175	-11.5543	3.39E-15	-0.625112	0	0	0.00576553	2.55693	11.2691	0.661346	43.2349	385.868	602.246	402.852	402.852	402.852	-2.28629	-82.8689	3.81714	50.1956	364.215	199.691	186.061	186.061	186.06	-82.8804	4.00306	-0.743699	4.68571	-3.05231	-3.91422	-0.135169	-0.0154187	1.67115	48.7135	-14.4432	-3.58968	0	0	0.0334192
770	0	11.2808	0	0	11.2808	0.993475	-0.0547213	-0.145707	-0.00825487	-0.0170059	-11.3727	2.33E-15	-0.636275	0	0	0.00534264	2.55212	11.5384	0.905419	41.5344	385.096	601.763	403.064	403.064	403.064	-2.12538	-82.5728	3.78052	44.8331	364.309	199.461	186.06	186.06	186.06	-82.5804	3.88518	-0.822286	4.36419	-3.05087	-3.87783	-0.140289	-0.0147019	1.68699	50.2985	-12.5502	-3.81568	0	0	0.0322726
771	0	11.4958	0	0	11.4958	0.990517	-0.0250535	-0.146721	-0.00771271	-0.0181433	-11.2204	3.69E-15	-0.672647	0	0	0.00486724	2.54815	11.7897	1.16601	39.9937	384.268	601.309	403.285	403.285	403.285	-1.9558	-82.2397	3.73527	39.4677	364.413	199.233	186.06	186.06	186.06	-82.2437	3.75697	-0.901248	4.06569	-3.04832	-3.85708	-0.143942	-0.0132516	1.70355	51.2804	-10.4599	-4.04833	0	0	0.0303984
772	0	11.6919	0	0	11.6919	0.988003	0.000155409	-0.147998	-0.00724406	-0.0192929	-11.1026	-4.04E-15	-0.732722	0	0	0.00434601	2.54536	12.0216	1.44038	38.6215	383.384	600.888	403.513	403.513	403.513	-1.77917	-81.8657	3.68036	34.0975	364.525	199.008	186.061	186.06	186.06	-81.8661	3.61882	-0.978959	3.79193	-3.04497	-3.85107	-0.14584	-0.0109304	1.72059	51.4902	-8.16424	-4.27754	0	0	0.0277929
773	0	11.8664	0	0	11.8664	0.986147	0.0187771	-0.149483	-0.00688781	-0.0203673	-11.0132	-2.08E-15	-0.816799	0	0	0.00377882	2.54396	12.2325	1.72521	37.4274	382.449	600.505	403.749	403.749	403.749	-1.59767	-81.4467	3.61477	28.7215	364.646	198.793	186.06	186.06	186.061	-81.4439	3.47137	-1.05348	3.54461	-3.04097	-3.85824	-0.145607	-0.00788427	1.73767	50.7063	-5.78589	-4.48746	0	0	0.0244689
774	0	12.0169	0	0	12.0169	0.985158	0.028687	-0.151069	-0.00659373	-0.0213285	-10.9366	-2.71E-15	-0.916271	0	0	0.00316006	2.54413	12.4206	2.01684	36.422	381.465	600.163	403.991	403.991	403.991	-1.41374	-80.9791	3.53755	23.3394	364.774	198.592	186.061	186.06	186.06	-80.9736	3.31548	-1.12271	3.32547	-3.03648	-3.87655	-0.143013	-0.0039388	1.75407	48.7877	-3.25104	-4.66777	0	0	0.0205537
775	0	12.1411	0	0	12.1411	0.985235	0.0279156	-0.152652	-0.00640566	-0.0221357	-10.8549	2.29E-15	-1.02981	0	0	0.00248227	2.54596	12.5839	2.31128	35.6174	380.435	599.866	404.239	404.239	404.239	-1.23027	-80.4596	3.44783	17.9527	364.907	198.41	186.06	186.06	186.06	-80.4518	3.15223	-1.18437	3.13637	-3.03156	-3.90341	-0.137821	0.000827617	1.76937	45.6221	-0.640403	-4.80865	0	0	0.0162335
776	0	12.2365	0	0	12.2365	0.98655	0.0147301	-0.154077	-0.00620983	-0.0227188	-10.7423	-1.16E-15	-1.14057	0	0	0.00173629	2.54954	12.7203	2.60442	35.026	379.365	599.617	404.491	404.491	404.491	-1.05031	-79.8846	3.34482	12.5641	365.041	198.255	186.061	186.061	186.06	-79.875	2.98286	-1.23606	2.97915	-3.02637	-3.93598	-0.129882	0.00649043	1.7828	41.0926	2.08109	-4.89362	0	0	0.0117506
777	0	12.3003	0	0	12.3003	0.98925	-0.0123463	-0.155261	-0.00607979	-0.023109	-10.5791	-4.34E-15	-1.24973	0	0	0.000916623	2.55484	12.8274	2.89218	34.6616	378.259	599.419	404.744	404.744	404.744	-0.877014	-79.2504	3.22795	7.17777	365.174	198.131	186.061	186.06	186.06	-79.2396	2.80873	-1.27546	2.85579	-3.02088	-3.97117	-0.119332	0.0130382	1.79388	35.2783	4.86905	-4.92377	0	0	0.00745226
778	0	12.329	0	0	12.329	0.993453	-0.0544988	-0.156095	-0.00589333	-0.02328	-10.3431	-3.87E-15	-1.34006	0	0	2.22E-05	2.56185	12.9028	3.17055	34.538	377.124	599.271	404.998	404.997	404.997	-0.71357	-78.5528	3.09687	1.79915	365.303	198.04	186.061	186.06	186.06	-78.5413	2.63125	-1.30035	2.76844	-3.01504	-4.00572	-0.106127	0.0205043	1.80204	28.1778	7.78226	-4.89012	0	0	0.00368421
779	0	12.3182	0	0	12.3182	0.999247	-0.112604	-0.156509	-0.00569711	-0.0233159	-10.0172	2.30E-15	-1.41203	0	0	-0.000941702	2.57058	12.9439	3.43585	34.6694	375.965	599.173	405.248	405.249	405.248	-0.562896	-77.787	2.95148	-3.56524	365.425	197.985	186.06	186.06	186.06	-77.7753	2.45188	-1.30878	2.71931	-3.00881	-4.03649	-0.0907556	0.0288026	1.80707	20.0544	10.7458	-4.79665	0	0	0.000842889
780	0	12.2623	0	0	12.2624	1.0067	-0.187347	-0.156445	-0.00552937	-0.0232956	-9.58842	4.02E-15	-1.46716	0	0	-0.00196002	2.58103	12.9483	3.68478	35.0697	374.792	599.123	405.494	405.494	405.494	-0.427723	-76.9471	2.79201	-8.9084	365.536	197.963	186.06	186.06	186.06	-76.9356	2.27199	-1.29909	2.71075	-3.00218	-4.06049	-0.0736686	0.0378326	1.80866	11.1581	13.6949	-4.64533	0	0	-0.000720993
781	0	12.1544	0	0	12.1545	1.01586	-0.279193	-0.155877	-0.00537851	-0.0232683	-9.05239	-4.02E-15	-1.50448	0	0	-0.00300567	2.5932	12.9132	3.91442	35.7522	373.61	599.119	405.734	405.733	405.734	-0.31042	-76.0263	2.61893	-14.2234	365.635	197.969	186.06	186.06	186.06	-76.0154	2.09292	-1.27001	2.74526	-2.99493	-4.07489	-0.055231	0.0474769	1.80655	1.71334	16.6102	-4.43772	0	0	-0.000711279
782	0	11.9859	0	0	11.9862	1.02675	-0.388372	-0.154807	-0.00538356	-0.0234704	-8.41521	-1.86E-15	-1.53965	0	0	-0.00404221	2.60728	12.8362	4.12243	36.7291	372.43	599.155	405.964	405.964	405.964	-0.212989	-75.0164	2.43305	-19.5039	365.719	197.996	186.061	186.06	186.06	-75.0065	1.91589	-1.22064	2.8253	-2.98708	-4.07732	-0.0364122	0.0574627	1.8011	-7.74036	19.3251	-4.18132	0	0	0.00104526
783	0	11.7471	0	0	11.7475	1.03937	-0.514998	-0.153267	-0.00549929	-0.0238964	-7.69639	-1.75E-15	-1.57102	0	0	-0.00502148	2.62341	12.7149	4.30698	38.0108	371.259	599.227	406.182	406.182	406.183	-0.137111	-73.9083	2.2353	-24.745	365.784	198.034	186.06	186.06	186.06	-73.8995	1.74193	-1.15038	2.95335	-2.97851	-4.06576	-0.0177359	0.0677729	1.79213	-16.9901	21.8966	-3.87496	0	0	0.00462069
784	0	11.4264	0	0	11.4272	1.05372	-0.658871	-0.151402	-0.00586629	-0.0248404	-6.93882	-1.51E-15	-1.61322	0	0	-0.00590726	2.64192	12.5475	4.46669	39.6056	370.109	599.328	406.389	406.389	406.389	-0.0840792	-72.6917	2.02679	-29.944	365.828	198.07	186.06	186.06	186.061	-72.6842	1.57183	-1.05893	3.13184	-2.96924	-4.03859	-0.000118265	0.0780113	1.78019	-25.4957	24.1587	-3.52012	0	0	0.00985834
785	0	11.0118	0	0	11.0129	1.06975	-0.81958	-0.149341	-0.00637613	-0.0263237	-6.19776	3.55E-15	-1.65378	0	0	-0.00668063	2.66321	12.332	4.60074	41.5191	368.987	599.454	406.581	406.581	406.581	-0.0549117	-71.3559	1.8085	-35.1005	365.845	198.091	186.06	186.06	186.06	-71.3497	1.40602	-0.946101	3.36294	-2.95929	-3.99468	0.0159166	0.0882375	1.76553	-33.051	26.2631	-3.1168	0	0	0.0165092
786	0	10.4907	0	0	10.4923	1.08738	-0.996356	-0.147321	-0.00696663	-0.0285582	-5.5536	1.16E-15	-1.67873	0	0	-0.00738645	2.68781	12.0672	4.70873	43.7538	367.904	599.596	406.758	406.758	406.758	-0.050324	-69.8904	1.58129	-40.2165	365.832	198.087	186.061	186.06	186.06	-69.8857	1.24443	-0.811868	3.64853	-2.94892	-3.9334	0.0296824	0.0981733	1.74878	-39.3165	28.1854	-2.65802	0	0	0.0241069
787	0	9.85155	0	0	9.85369	1.10654	-1.18848	-0.145578	-0.00744566	-0.0315325	-5.1021	5.82E-16	-1.65623	0	0	-0.00816148	2.71632	11.7522	4.79064	46.3086	366.869	599.749	406.919	406.919	406.919	-0.0703642	-68.2859	1.34589	-45.2967	365.784	198.046	186.061	186.06	186.061	-68.2826	1.08637	-0.65661	3.99006	-2.93833	-3.85448	0.0409586	0.107766	1.73041	-44.2714	30.0731	-2.14221	0	0	0.0322154
788	0	9.08436	0	0	9.08707	1.12718	-1.39539	-0.144532	-0.00766392	-0.0353605	-4.97059	0	-1.55174	0	0	-0.00930461	2.74945	11.3869	4.84693	49.1789	365.891	599.907	407.065	407.065	407.065	-0.114168	-66.5355	1.1029	-50.3471	365.697	197.966	186.06	186.061	186.06	-66.5335	0.930381	-0.481382	4.38835	-2.92805	-3.75825	0.0493823	0.117103	1.71134	-47.8299	32.066	-1.57372	0	0	0.0402791
789	0	8.18267	0	0	8.18594	1.14931	-1.61708	-0.144611	-0.00736875	-0.0398089	-5.29774	-2.10E-15	-1.31585	0	0	-0.0112786	2.78792	10.9715	4.87826	52.356	364.978	600.065	407.196	407.196	407.196	-0.179686	-64.6362	0.852905	-55.3734	365.572	197.85	186.06	186.06	186.06	-64.6354	0.774217	-0.288255	4.84375	-2.91856	-3.6453	0.0554724	0.126015	1.69236	-50.4486	34.2446	-0.949472	0	0	0.0482188
790	0	7.1451	0	0	7.14888	1.17299	-1.85434	-0.146427	-0.0063307	-0.0446928	-6.24223	-1.92E-15	-0.897883	0	0	-0.0147225	2.83245	10.5069	4.88571	55.8278	364.137	600.22	407.313	407.313	407.313	-0.26327	-62.5906	0.596603	-60.3776	365.41	197.714	186.06	186.06	186.06	-62.5908	0.61488	-0.0807783	5.35575	-2.91051	-3.51675	0.0597909	0.134471	1.6745	-52.6359	36.7113	-0.278366	0	0	0.0562106
791	0	5.97754	0	0	5.98161	1.19844	-2.10933	-0.15055	-0.00425176	-0.0494716	-7.9483	-1.46E-16	-0.241088	0	0	-0.0203028	2.88368	9.99473	4.87061	59.5784	363.372	600.368	407.415	407.415	407.416	-0.359271	-60.4094	0.335091	-65.3533	365.221	197.585	186.06	186.06	186.06	-60.4102	0.448854	0.135424	5.92325	-2.90448	-3.37404	0.06369	0.142607	1.65849	-55.3981	39.6179	0.420636	0	0	0.0652718
792	0	4.69491	0	0	4.69899	1.22605	-2.38575	-0.157542	-0.000983117	-0.05362	-10.5309	1.34E-15	0.690749	0	0	-0.0285052	2.9422	9.43692	4.83461	63.5891	362.689	600.508	407.506	407.506	407.506	-0.459555	-58.1126	0.0701948	-70.2795	365.02	197.507	186.06	186.06	186.06	-58.1138	0.272517	0.35207	6.54437	-2.90124	-3.21908	0.0685772	0.150386	1.64511	-59.7384	42.9575	1.12693	0	0	0.0768764
793	0	3.32294	0	0	3.32661	1.25637	-2.68928	-0.1677	0.00362758	-0.0563287	-14.0313	2.80E-15	1.92196	0	0	-0.039248	3.00837	8.83604	4.77968	67.8382	362.087	600.641	407.584	407.584	407.584	-0.553482	-55.7321	-0.195239	-75.1136	364.83	197.536	186.06	186.061	186.06	-55.733	0.0827506	0.557935	7.21659	-2.90119	-3.05403	0.0763398	0.157672	1.63422	-66.9666	46.692	1.81221	0	0	0.0933325
794	0	1.89891	0	0	1.90156	1.29018	-3.02742	-0.18099	0.0095319	-0.0568532	-18.3923	-2.33E-16	3.4385	0	0	-0.0515481	3.08247	8.19502	4.7082	72.3025	361.567	600.768	407.651	407.651	407.651	-0.62774	-53.3118	-0.45703	-79.7854	364.682	197.739	186.06	186.06	186.06	-53.3118	-0.122308	0.738723	7.93668	-2.90498	-2.8816	0.0883964	0.164505	1.62565	-78.0508	50.717	2.44165	0	0	0.116858
795	0	0.47107	0	0	0.471904	1.32839	-3.40942	-0.196828	0.0165375	-0.0546579	-23.428	3.73E-15	5.18677	0	0	-0.0633067	3.16449	7.51708	4.62282	76.9574	361.127	600.893	407.706	407.706	407.706	-0.666806	-50.9072	-0.709422	-84.193	364.613	198.186	186.06	186.061	186.06	-50.9057	-0.342471	0.87743	8.70094	-2.91275	-2.70471	0.105669	0.170723	1.61842	-93.4824	54.8529	2.97134	0	0	0.149084
796	0	-0.903588	0	0	-0.905624	1.37206	-3.8457	-0.214066	0.0243098	-0.049315	-28.8233	-3.26E-15	7.0695	0	0	-0.0715109	3.25432	6.80565	4.52661	81.7774	360.763	601.022	407.749	407.749	407.749	-0.653602	-48.5832	-0.945043	-88.2037	364.666	198.944	186.06	186.061	186.06	-48.58	-0.574941	0.955267	9.50523	-2.92481	-2.5267	0.128283	0.176251	1.61105	-113.204	58.8825	3.35566	0	0	0.190624
797	0	-2.16343	0	0	-2.16968	1.42232	-4.34712	-0.231099	0.0322828	-0.0409754	-34.1604	-1.86E-15	8.93468	0	0	-0.0729337	3.3516	6.06423	4.42292	86.7374	360.47	601.162	407.779	407.779	407.779	-0.570426	-46.4099	-1.1549	-91.6602	364.885	200.063	186.06	186.06	186.06	-46.405	-0.814073	0.952761	10.3451	-2.94115	-2.35113	0.155067	0.180823	1.60226	-136.153	62.4793	3.55038	0	0	0.240018
798	0	-3.24761	0	0	-3.25966	1.48021	-4.92382	-0.24617	0.0397352	-0.0300905	-38.978	9.32E-16	10.5877	0	0	-0.0652097	3.45584	5.29634	4.3153	91.8128	360.243	601.322	407.792	407.792	407.792	-0.400234	-44.4568	-1.32867	-94.3925	365.313	201.573	186.06	186.061	186.061	-44.4511	-1.05172	0.851359	11.2158	-2.96169	-2.18165	0.184186	0.184249	1.59106	-160.684	65.3341	3.51313	0	0	0.294198
799	0	-4.10185	0	0	-4.12145	1.54655	-5.58354	-0.25752	0.0456513	-0.0176791	-42.8238	-6.52E-15	11.7943	0	0	-0.0478804	3.56641	4.50535	4.20736	96.9797	360.076	601.512	407.787	407.787	407.787	-0.128404	-42.7875	-1.45533	-96.2342	365.987	203.474	186.061	186.06	186.06	-42.7826	-1.27806	0.635387	12.1128	-2.98635	-2.02191	0.213145	0.186099	1.5772	-184.549	66.9303	3.26553	0	0	0.348415
800	0	-4.68412	0	0	-4.71292	1.62176	-6.32962	-0.263657	0.0491129	-0.00450054	-45.3246	0	12.3425	0	0	-0.022946	3.68257	3.69449	4.10262	102.216	359.963	601.743	407.759	407.759	407.759	0.25504	-41.453	-1.52407	-97.039	366.933	205.742	186.06	186.06	186.061	-41.4517	-1.48285	0.294321	13.0315	-3.01497	-1.87531	0.239882	0.18599	1.5605	-205.874	66.8199	2.87262	0	0	0.398207
801	0	-4.96923	0	0	-5.00837	1.70557	-7.15848	-0.263616	0.0492816	0.00816681	-46.2506	9.32E-16	12.071	0	0	0.00539616	3.80349	2.86674	4.00441	107.501	359.896	602.028	407.705	407.705	407.705	0.75321	-40.4884	-1.52534	-96.6957	368.162	208.329	186.06	186.06	186.06	-40.4938	-1.65677	-0.175113	13.9674	-3.04735	-1.7449	0.262106	0.183643	1.54202	-222.608	64.6488	2.44609	0	0	0.438603
802	0	-4.95158	0	0	-5.00109	1.79692	-8.05844	-0.257188	0.0458568	0.0197484	-45.5612	0	10.9372	0	0	0.031984	3.92821	2.02478	3.91556	112.817	359.869	602.379	407.62	407.62	407.62	1.36059	-39.909	-1.45232	-95.1385	369.663	211.166	186.06	186.06	186.06	-39.925	-1.79283	-0.76734	14.9166	-3.08319	-1.63313	0.278901	0.178977	1.52235	-233.908	60.3316	2.11445	0	0	0.467074
803	0	-4.64545	0	0	-4.70361	1.89388	-9.00932	-0.245088	0.0391356	0.0296236	-43.4216	6.99E-15	9.03019	0	0	0.0523483	4.05576	1.17109	3.83836	118.145	359.876	602.808	407.501	407.501	407.501	2.06268	-39.7109	-1.30192	-92.3497	371.408	214.173	186.06	186.06	186.06	-39.741	-1.88729	-1.4677	15.875	-3.12228	-1.54174	0.289996	0.172358	1.50259	-239.53	54.1617	1.96149	0	0	0.482578
804	0	-4.08241	0	0	-4.1453	1.9938	-9.98399	-0.228712	0.0298017	0.0377213	-40.1552	9.32E-16	6.54031	0	0	0.0640292	4.18511	0.307853	3.77422	123.471	359.911	603.327	407.344	407.344	407.344	2.83701	-39.873	-1.07581	-88.3559	373.352	217.261	186.06	186.06	186.06	-39.9203	-1.94018	-2.25343	16.8394	-3.16427	-1.47152	0.29628	0.164277	1.48349	-240.194	46.6116	2.04901	0	0	0.486344
805	0	-3.30669	0	0	-3.36809	2.09353	-10.9509	-0.209839	0.0189996	0.0439104	-36.1725	-4.30E-15	3.73951	0	0	0.0670409	4.3152	-0.56294	3.72372	128.782	359.969	603.946	407.148	407.148	407.148	3.65542	-40.3613	-0.780548	-83.2173	375.436	220.341	186.06	186.061	186.06	-40.4281	-1.95498	-3.09591	17.8066	-3.20873	-1.42232	0.298746	0.155571	1.4659	-236.789	38.4677	2.32791	0	0	0.480267
806	0	-2.36946	0	0	-2.42133	2.18972	-11.8776	-0.190169	0.00779431	0.0484324	-31.881	-6.99E-16	0.89953	0	0	0.0632605	4.44502	-1.43942	3.68638	134.063	360.044	604.672	406.912	406.912	406.912	4.48721	-41.1343	-0.427348	-77.0152	377.594	223.324	186.061	186.06	186.06	-41.2221	-1.9381	-3.96347	18.774	-3.25526	-1.39294	0.298728	0.146858	1.45008	-230.52	30.3497	2.7552	0	0	0.467026
807	0	-1.32361	0	0	-1.357	2.27921	-12.7341	-0.171108	-0.00275857	0.0512778	-27.6291	1.40E-15	-1.72874	0	0	0.0554427	4.5736	-2.31982	3.66071	139.303	360.131	605.513	406.635	406.635	406.635	5.30217	-42.1472	-0.0309987	-69.8405	379.763	226.127	186.06	186.061	186.06	-42.2565	-1.89775	-4.8244	19.7391	-3.30334	-1.38106	0.297236	0.138956	1.43661	-222.179	22.9697	3.20996	0	0	0.448553
808	0	-0.21944	0	0	-0.225662	2.35922	-13.495	-0.153782	-0.0117385	0.0525084	-23.6862	-3.26E-15	-3.94359	0	0	0.046258	4.70008	-3.20236	3.6443	144.489	360.226	606.471	406.319	406.32	406.32	6.07327	-43.356	0.391429	-61.7841	381.883	228.679	186.061	186.06	186.061	-43.4866	-1.84301	-5.64945	20.7	-3.35238	-1.38355	0.294981	0.132528	1.42552	-212.386	16.9045	3.55585	0	0	0.426412
809	0	0.898511	0	0	0.926604	2.42768	-14.1421	-0.138983	-0.0185877	0.0522171	-20.2333	2.80E-15	-5.62118	0	0	0.0376465	4.82371	-4.08526	3.634	149.61	360.324	607.548	405.969	405.969	405.969	6.77882	-44.7196	0.822258	-52.9314	383.904	230.918	186.06	186.06	186.06	-44.8709	-1.78284	-6.41409	21.6548	-3.40175	-1.3965	0.292478	0.127957	1.41702	-201.555	12.4603	3.70427	0	0	0.4017
810	0	1.99328	0	0	2.06043	2.48328	-14.665	-0.127232	-0.0230029	0.0503348	-17.374	9.32E-16	-6.70576	0	0	0.0306527	4.94388	-4.96663	3.62608	154.654	360.421	608.74	405.589	405.589	405.588	7.40365	-46.2022	1.24484	-43.3589	385.792	232.799	186.06	186.06	186.06	-46.3733	-1.72527	-7.0999	22.602	-3.45075	-1.41551	0.290132	0.125666	1.4115	-189.867	9.86214	3.57634	0	0	0.375004
811	0	3.03622	0	0	3.14435	2.52558	-15.0612	-0.118728	-0.0249823	0.0470867	-15.1398	-1.86E-15	-7.20759	0	0	0.0255173	5.06012	-5.84448	3.61663	159.609	360.513	610.043	405.183	405.183	405.183	7.93934	-47.7736	1.64492	-33.1337	387.524	234.295	186.06	186.06	186.06	-47.9635	-1.6769	-7.69514	23.5401	-3.49868	-1.43605	0.288407	0.125652	1.40866	-177.629	9.03794	3.16714	0	0	0.347111
812	0	4.00688	0	0	4.15507	2.55492	-15.3352	-0.11347	-0.0247843	0.0425461	-13.5126	2.80E-15	-7.19179	0	0	0.0219705	5.17211	-6.7167	3.60178	164.463	360.598	611.448	404.757	404.757	404.758	8.38387	-49.4094	2.01154	-22.3136	389.091	235.394	186.06	186.06	186.06	-49.6171	-1.64261	-8.19464	24.4677	-3.54477	-1.45371	0.287555	0.127741	1.40861	-164.969	9.77909	2.51037	0	0	0.318426
813	0	4.89203	0	0	5.07707	2.57231	-15.4971	-0.111161	-0.0228527	0.037069	-12.4258	3.26E-15	-6.76079	0	0	0.0194998	5.27958	-7.58107	3.57816	169.203	360.673	612.947	404.319	404.319	404.319	8.74057	-51.0909	2.33743	-10.9493	390.496	236.105	186.06	186.06	186.06	-51.3153	-1.62555	-8.59905	25.3834	-3.58814	-1.46469	0.287745	0.131667	1.4105	-152.169	11.7974	1.66901	0	0	0.289625
814	0	5.68454	0	0	5.90159	2.57917	-15.561	-0.111405	-0.0196678	0.0309254	-11.7911	1.40E-15	-6.02987	0	0	0.0176039	5.38243	-8.43529	3.543	173.817	360.735	614.526	403.875	403.875	403.875	9.01672	-52.8039	2.61888	0.914641	391.75	236.448	186.061	186.06	186.06	-53.0443	-1.62729	-8.91357	26.2858	-3.6282	-1.46583	0.289127	0.137163	1.41409	-139.441	14.7514	0.724425	0	0	0.261224
815	0	6.38193	0	0	6.62522	2.57718	-15.5426	-0.113658	-0.0157813	0.0244176	-11.5023	1.40E-15	-5.12225	0	0	0.0158941	5.4805	-9.27698	3.49455	178.295	360.783	616.172	403.43	403.43	403.43	9.22213	-54.5384	2.85523	13.2379	392.871	236.459	186.06	186.061	186.06	-54.7938	-1.64815	-9.14662	27.1735	-3.66405	-1.45509	0.291696	0.143601	1.41863	-127	18.2108	-0.223666	0	0	0.233706
816	0	6.98482	0	0	7.24835	2.56809	-15.4579	-0.117418	-0.0116425	0.0179194	-11.46	1.86E-15	-4.14478	0	0	0.0141497	5.57368	-10.1038	3.43201	182.625	360.818	617.87	402.989	402.989	402.989	9.36789	-56.2866	3.0481	25.9827	393.878	236.177	186.06	186.06	186.06	-56.5564	-1.68757	-9.3084	28.0449	-3.69498	-1.43149	0.295667	0.150542	1.42339	-115.21	21.8544	-1.10114	0	0	0.207789
817	0	7.49569	0	0	7.77361	2.55349	-15.3218	-0.122195	-0.00766277	0.0116798	-11.574	-1.63E-15	-3.19072	0	0	0.0122802	5.6618	-10.9133	3.35584	186.798	360.837	619.603	402.559	402.559	402.559	9.46523	-58.0427	3.2007	39.1137	394.792	235.652	186.06	186.06	186.061	-58.3263	-1.7444	-9.40983	28.8985	-3.72039	-1.39535	0.300926	0.157596	1.42804	-104.261	25.3829	-1.83888	0	0	0.183829
818	0	7.91764	0	0	8.20454	2.53477	-15.1471	-0.127647	-0.00411834	0.00582486	-11.7813	-1.63E-15	-2.32821	0	0	0.0102894	5.74461	-11.7033	3.26754	190.803	360.842	621.357	402.141	402.141	402.141	9.52472	-59.8014	3.31698	52.5966	395.633	234.932	186.061	186.061	186.06	-60.0984	-1.81717	-9.46148	29.7328	-3.73971	-1.34812	0.30732	0.164374	1.43252	-94.261	28.5738	-2.39469	0	0	0.161997
819	0	8.25373	0	0	8.54477	2.51303	-14.9439	-0.133464	-0.00123821	0.000593252	-12.0362	6.99E-16	-1.60843	0	0	0.00821657	5.82181	-12.4717	3.16959	194.635	360.833	623.113	401.74	401.74	401.74	9.5557	-61.5579	3.40112	66.3986	396.417	234.064	186.06	186.06	186.06	-61.8679	-1.90425	-9.47287	30.5462	-3.75246	-1.2923	0.315047	0.170453	1.43651	-85.4808	31.2098	-2.72831	0	0	0.142703
820	0	8.50664	0	0	8.7975	2.48904	-14.7191	-0.139498	0.000859506	-0.00409054	-12.3226	-6.99E-16	-1.06188	0	0	0.00611411	5.89297	-13.2165	3.06532	198.284	360.812	624.857	401.356	401.356	401.356	9.56584	-63.3073	3.45712	80.4883	397.157	233.096	186.06	186.061	186.06	-63.6298	-2.00394	-9.4521	31.3373	-3.75832	-1.23125	0.324017	0.175612	1.44024	-77.9035	33.1817	-2.83435	0	0	0.125852
821	0	8.6785	0	0	8.96539	2.46325	-14.477	-0.145644	0.00213008	-0.00821585	-12.6399	1.98E-15	-0.703054	0	0	0.00402311	5.95764	-13.9359	2.9588	201.747	360.781	626.572	400.992	400.992	400.992	9.56101	-65.0443	3.48859	94.8359	397.859	232.07	186.06	186.06	186.06	-65.379	-2.11443	-9.40555	32.1045	-3.75707	-1.16916	0.333966	0.179625	1.44382	-71.484	34.4074	-2.719	0	0	0.111284
822	0	8.77136	0	0	9.05085	2.43582	-14.2189	-0.151886	0.00248294	-0.0119733	-13.0027	-4.66E-16	-0.542929	0	0	0.001978	6.01528	-14.6283	2.85439	205.02	360.742	628.245	400.646	400.646	400.646	9.54506	-66.7644	3.49851	109.413	398.528	231.028	186.06	186.061	186.06	-67.1109	-2.23375	-9.33773	32.8466	-3.7487	-1.1105	0.344809	0.182201	1.44777	-66.0818	34.7372	-2.37358	0	0	0.0987104
823	0	8.78748	0	0	9.05649	2.40665	-13.9438	-0.158209	0.00197938	-0.015539	-13.427	-3.15E-15	-0.571504	0	0	3.88E-08	6.06531	-15.2924	2.75672	208.099	360.697	629.86	400.319	400.319	400.319	9.51982	-68.4633	3.48932	124.192	399.16	230.007	186.061	186.06	186.061	-68.821	-2.35964	-9.25124	33.562	-3.73323	-1.06005	0.356088	0.183217	1.45222	-61.4121	34.1666	-1.83823	0	0	0.0876615
824	0	8.72995	0	0	8.98568	2.3754	-13.6483	-0.164588	0.000655658	-0.0191865	-13.9241	-8.15E-16	-0.773945	0	0	-0.0018842	6.10714	-15.9269	2.67028	210.986	360.65	631.408	400.008	400.008	400.008	9.485	-70.1381	3.46277	139.148	399.748	229.046	186.06	186.06	186.06	-70.5061	-2.48953	-9.14684	34.2496	-3.71086	-1.02241	0.367568	0.182674	1.45774	-57.1563	32.7145	-1.1558	0	0	0.0776671
825	0	8.60309	0	0	8.84307	2.34155	-13.3273	-0.170986	-0.00133013	-0.0232048	-14.4946	4.78E-15	-1.11587	0	0	-0.00364111	6.14023	-16.5309	2.59923	213.679	360.602	632.876	399.712	399.712	399.712	9.43832	-71.7872	3.41998	154.254	400.277	228.18	186.06	186.061	186.06	-72.1642	-2.62038	-9.0234	34.908	-3.68188	-1.0019	0.378574	0.180446	1.46455	-52.8121	30.3866	-0.374093	0	0	0.0680897
826	0	8.41282	0	0	8.6349	2.30446	-12.9748	-0.177202	-0.00378136	-0.0278602	-15.1118	9.32E-16	-1.55259	0	0	-0.00521549	6.16411	-17.1036	2.54715	216.182	360.556	634.255	399.428	399.428	399.428	9.37585	-73.4105	3.36149	169.48	400.732	227.447	186.061	186.06	186.061	-73.7947	-2.74875	-8.87842	35.5362	-3.64658	-1.0022	0.388396	0.176758	1.47255	-47.8404	27.3738	0.423492	0	0	0.0583304
827	0	8.16681	0	0	8.36922	2.26347	-12.5838	-0.183042	-0.00649031	-0.0334465	-15.7361	2.68E-15	-2.0319	0	0	-0.00653607	6.17846	-17.6446	2.51679	218.499	360.515	635.539	399.154	399.154	399.154	9.2923	-75.0095	3.28743	184.796	401.09	226.88	186.061	186.06	186.06	-75.3983	-2.87083	-8.70831	36.1328	-3.60548	-1.02614	0.396344	0.171742	1.48191	-41.6401	23.7986	1.17679	0	0	0.0478431
828	0	7.87407	0	0	8.05562	2.2179	-12.148	-0.188135	-0.00912554	-0.0402212	-16.301	3.96E-15	-2.48581	0	0	-0.00753423	6.18306	-18.1533	2.50998	220.636	360.481	636.721	398.885	398.885	398.885	9.18174	-76.5863	3.19747	200.164	401.329	226.516	186.06	186.06	186.06	-76.9767	-2.9826	-8.50891	36.697	-3.5589	-1.07563	0.401508	0.165653	1.49215	-33.539	19.9162	1.8035	0	0	0.0361281
829	0	7.54477	0	0	7.70474	2.16726	-11.6618	-0.192153	-0.0114629	-0.0483431	-16.7385	9.32E-16	-2.85663	0	0	-0.00816024	6.17789	-18.6296	2.52745	222.6	360.454	637.796	398.621	398.621	398.621	9.03829	-78.144	3.09122	215.537	401.426	226.383	186.06	186.06	186.06	-78.5321	-3.08004	-8.27634	37.2277	-3.50734	-1.15143	0.403074	0.158728	1.50293	-22.9625	15.9189	2.25356	0	0	0.0229645
830	0	7.18926	0	0	7.3276	2.11122	-11.1218	-0.194765	-0.0132254	-0.0579965	-16.9811	-1.86E-15	-3.08492	0	0	-0.0084195	6.16317	-19.0733	2.56869	224.4	360.438	638.762	398.356	398.355	398.355	8.85696	-79.6842	2.96842	230.86	401.359	226.507	186.06	186.06	186.06	-80.0659	-3.15935	-8.00764	37.7242	-3.45124	-1.25298	0.400405	0.151375	1.51376	-9.37882	12.0754	2.47418	0	0	0.00831959
831	0	6.81769	0	0	6.93498	2.04976	-10.5272	-0.195759	-0.0142372	-0.0691993	-16.9794	-4.54E-15	-3.12873	0	0	-0.00837507	6.13925	-19.4846	2.63205	226.045	360.43	639.616	398.088	398.087	398.088	8.63435	-81.2078	2.82925	246.066	401.111	226.906	186.06	186.06	186.06	-81.5786	-3.21719	-7.70151	38.1857	-3.39091	-1.37863	0.393035	0.143864	1.52417	7.55016	8.59529	2.43611	0	0	-0.00749556
832	0	6.43959	0	0	6.53697	1.98319	-9.88078	-0.195042	-0.014377	-0.081964	-16.7041	5.36E-15	-2.96306	0	0	-0.0081387	6.10669	-19.8637	2.71466	227.547	360.432	640.359	397.814	397.814	397.814	8.3692	-82.7132	2.6748	261.08	400.671	227.587	186.06	186.06	186.06	-83.0686	-3.25085	-7.3589	38.6118	-3.32656	-1.52546	0.380666	0.136338	1.53358	28.0064	5.62568	2.12538	0	0	-0.0239187
833	0	6.0635	0	0	6.14262	1.91222	-9.18864	-0.192579	-0.013615	-0.0961335	-16.1419	2.91E-16	-2.58467	0	0	-0.00783316	6.06614	-20.2109	2.81267	228.918	360.442	640.991	397.533	397.533	397.533	8.06275	-84.1969	2.50718	275.812	400.033	228.546	186.06	186.06	186.06	-84.5328	-3.25845	-6.98325	39.002	-3.25824	-1.68955	0.363198	0.12908	1.54135	51.9591	3.31436	1.53872	0	0	-0.0401613
834	0	5.69695	0	0	5.75984	1.83789	-8.46082	-0.188463	-0.0120147	-0.111539	-15.3012	-1.51E-15	-2.01341	0	0	-0.00755877	6.01841	-20.5267	2.9212	230.171	360.458	641.513	397.242	397.242	397.242	7.71883	-85.6529	2.32978	290.167	399.199	229.767	186.06	186.06	186.06	-85.9658	-3.23899	-6.58062	39.3562	-3.18595	-1.86592	0.341023	0.122401	1.54733	79.122	1.76599	0.68223	0	0	-0.0552513
835	0	5.34634	0	0	5.39526	1.76157	-7.7107	-0.182773	-0.00974173	-0.127777	-14.1981	3.23E-15	-1.29095	0	0	-0.00735378	5.96431	-20.8115	3.03464	231.32	360.476	641.927	396.941	396.941	396.941	7.34362	-87.073	2.14729	304.04	398.179	231.222	186.061	186.061	186.061	-87.3602	-3.19239	-6.15937	39.6744	-3.10941	-2.04894	0.314866	0.116294	1.55102	108.877	0.93217	-0.416624	0	0	-0.0680717
836	0	5.01678	0	0	5.05405	1.6849	-6.95438	-0.175731	-0.00693353	-0.144576	-12.8711	-2.91E-15	-0.466258	0	0	-0.0072117	5.9046	-21.0659	3.14702	232.378	360.493	642.234	396.628	396.628	396.628	6.94512	-88.4468	1.96543	317.325	396.986	232.87	186.06	186.06	186.06	-88.7068	-3.11951	-5.72959	39.9567	-3.02808	-2.23256	0.285163	0.110856	1.55212	140.684	0.812489	-1.74436	0	0	-0.0777657
837	0	4.71211	0	0	4.73997	1.60968	-6.20996	-0.167567	-0.00380563	-0.16137	-11.3667	4.36E-15	0.397883	0	0	-0.00706125	5.83999	-21.2905	3.25206	233.358	360.504	642.439	396.305	396.305	396.305	6.53267	-89.7622	1.79064	329.915	395.642	234.658	186.061	186.061	186.06	-89.9947	-3.02209	-5.30244	40.2034	-2.94136	-2.41045	0.253222	0.10623	1.55058	173.47	1.34088	-3.27002	0	0	-0.0833923
838	0	4.43494	0	0	4.45544	1.53779	-5.4965	-0.158649	-0.000534823	-0.177711	-9.74879	-4.45E-15	1.23964	0	0	-0.00681157	5.77106	-21.486	3.34357	234.274	360.502	642.542	395.973	395.973	395.973	6.11616	-91.0061	1.62966	341.703	394.17	236.524	186.06	186.06	186.061	-91.2117	-2.90258	-4.8893	40.415	-2.84842	-2.57642	0.220404	0.102466	1.54684	206.169	2.41706	-4.9614	0	0	-0.0843678
839	0	4.18671	0	0	4.20169	1.47109	-4.83303	-0.149335	0.00265611	-0.19302	-8.08145	-2.90E-15	1.99351	0	0	-0.00636306	5.69816	-21.653	3.41575	235.138	360.483	642.548	395.632	395.632	395.632	5.70541	-92.1644	1.48893	352.593	392.597	238.398	186.06	186.06	186.06	-92.3446	-2.76407	-4.50098	40.5923	-2.74818	-2.7247	0.187951	0.0995258	1.54106	237.615	3.92061	-6.78345	0	0	-0.080428
840	0	3.96811	0	0	3.97901	1.4113	-4.23726	-0.139937	0.00568514	-0.20679	-6.42066	1.43E-15	2.61316	0	0	-0.00566582	5.62142	-21.7922	3.46341	235.961	360.438	642.459	395.285	395.285	395.285	5.30935	-93.2234	1.37391	362.495	390.948	240.206	186.06	186.06	186.061	-93.3803	-2.61014	-4.14665	40.7359	-2.63952	-2.85014	0.157251	0.0975391	1.53371	266.619	5.8205	-8.70199	0	0	-0.0716657
841	0	3.77871	0	0	3.78672	1.35994	-3.72468	-0.130732	0.0084479	-0.218395	-4.8136	-9.32E-16	3.05916	0	0	-0.00472025	5.54079	-21.9041	3.48211	236.754	360.362	642.278	394.935	394.935	394.935	4.93547	-94.1698	1.28837	371.332	389.248	241.872	186.06	186.06	186.06	-94.3059	-2.4447	-3.83318	40.8469	-2.52119	-2.94835	0.130052	0.0967387	1.52553	291.833	8.1344	-10.6718	0	0	-0.0585361
842	0	3.61702	0	0	3.62308	1.31818	-3.30747	-0.121934	0.0109333	-0.227406	-3.29692	-2.62E-15	3.31372	0	0	-0.00359425	5.45593	-21.9894	3.46855	237.524	360.249	642.009	394.584	394.584	394.584	4.58938	-94.9909	1.23387	379.043	387.52	243.324	186.06	186.06	186.06	-95.1091	-2.27183	-3.56453	40.9261	-2.39193	-3.0161	0.107382	0.0973178	1.51717	312.275	10.9035	-12.6405	0	0	-0.0419158
843	0	3.48023	0	0	3.48498	1.28683	-2.99394	-0.113736	0.013159	-0.233308	-1.90421	-1.05E-15	3.37693	0	0	-0.00239934	5.36634	-22.0486	3.42038	238.277	360.091	641.654	394.236	394.236	394.236	4.27447	-95.6752	1.20935	385.58	385.782	244.491	186.061	186.06	186.06	-95.778	-2.09571	-3.34137	40.9746	-2.25052	-3.05111	0.0906102	0.099468	1.50941	326.835	14.1958	-14.5383	0	0	-0.0229143
844	0	3.36371	0	0	3.3677	1.26626	-2.78818	-0.106311	0.0151969	-0.235764	-0.671867	-1.69E-15	3.26802	0	0	-0.00125916	5.27135	-22.0822	3.33653	239.02	359.884	641.218	393.894	393.894	393.894	3.99206	-96.2121	1.21106	390.917	384.051	245.31	186.06	186.06	186.06	-96.302	-1.92047	-3.16122	40.9934	-2.09578	-3.05238	0.0805336	0.103391	1.50271	334.767	18.1524	-16.2961	0	0	-0.00295012
845	0	3.26115	0	0	3.26475	1.25644	-2.68993	-0.0999448	0.0170813	-0.234551	0.343947	-5.82E-17	3.01717	0	0	-0.000277892	5.1702	-22.0905	3.21696	239.752	359.625	640.705	393.562	393.562	393.562	3.74138	-96.5921	1.23263	395.043	382.339	245.728	186.06	186.061	186.061	-96.6712	-1.75013	-3.01857	40.9837	-1.92669	-3.01991	0.0779249	0.109242	1.49815	335.451	22.8513	-17.8323	0	0	0.0164455
846	0	3.16459	0	0	3.16811	1.25694	-2.69497	-0.0949333	0.0189271	-0.229583	1.0747	2.68E-15	2.67398	0	0	0.000477617	5.06219	-22.0739	3.06269	240.475	359.31	640.118	393.242	393.242	393.242	3.51998	-96.8074	1.26554	397.968	380.656	245.702	186.06	186.06	186.06	-96.8775	-1.58856	-2.9055	40.9463	-1.74264	-2.95466	0.0831055	0.117283	1.49641	328.578	28.4416	-19.0731	0	0	0.033677
847	0	3.0652	0	0	3.06886	1.26699	-2.79549	-0.0917506	0.0207067	-0.220976	1.42539	-1.28E-15	2.28399	0	0	0.000973948	4.94661	-22.0328	2.8757	241.186	358.94	639.463	392.938	392.938	392.938	3.3242	-96.8524	1.29979	399.719	379.011	245.204	186.061	186.06	186.06	-96.9149	-1.43948	-2.81239	40.8824	-1.54311	-2.85858	0.0959277	0.127467	1.49801	314.191	34.9169	-19.9496	0	0	0.0472965
848	0	2.9542	0	0	2.95821	1.28552	-2.98088	-0.0907723	0.0224719	-0.208915	1.30516	-1.16E-16	1.90744	0	0	0.00119628	4.82299	-21.9673	2.65877	241.881	358.516	638.747	392.652	392.652	392.652	3.14953	-96.7249	1.32457	400.34	377.411	244.221	186.06	186.06	186.06	-96.7809	-1.30643	-2.72869	40.7928	-1.3281	-2.73426	0.116158	0.139594	1.50369	292.489	42.1959	-20.3981	0	0	0.0560365
849	0	2.82427	0	0	2.82879	1.31128	-3.23848	-0.0924365	0.0242752	-0.193789	0.620723	9.90E-16	1.60727	0	0	0.00112806	4.69103	-21.8777	2.41526	242.553	358.043	637.975	392.387	392.387	392.387	2.99129	-96.4272	1.32934	399.89	375.865	242.761	186.061	186.06	186.061	-96.4775	-1.19277	-2.64398	40.6783	-1.09794	-2.58483	0.142977	0.153562	1.5139	264.083	50.2346	-20.3831	0	0	0.0589393
850	0	2.67078	0	0	2.67593	1.34292	-3.55468	-0.0970644	0.0260688	-0.176142	-0.696969	-6.12E-16	1.4332	0	0	0.000743406	4.5508	-21.7641	2.14903	243.194	357.527	637.156	392.144	392.144	392.144	2.84507	-95.967	1.30489	398.444	374.381	240.852	186.06	186.061	186.06	-96.0123	-1.10151	-2.54901	40.5395	-0.853511	-2.41377	0.17515	0.168992	1.52861	229.933	58.7783	-19.8839	0	0	0.0555509
851	0	2.49319	0	0	2.49902	1.3791	-3.91589	-0.104817	0.0279653	-0.15645	-2.6756	-2.62E-15	1.43819	0	0	4.97E-05	4.40265	-21.6267	1.8642	243.793	356.976	636.297	391.925	391.925	391.925	2.70728	-95.3587	1.24447	396.086	372.968	238.542	186.06	186.06	186.06	-95.3995	-1.03508	-2.43674	40.3772	-0.596086	-2.22477	0.211387	0.185523	1.54763	191.103	67.6731	-18.9134	0	0	0.0457278
852	0	2.29611	0	0	2.30263	1.41855	-4.30953	-0.115625	0.0299279	-0.135549	-5.28166	1.66E-15	1.63986	0	0	-0.000871629	4.2473	-21.4655	1.5651	244.338	356.402	635.408	391.731	391.731	391.73	2.57548	-94.6236	1.14491	392.91	371.639	235.904	186.06	186.061	186.06	-94.6602	-0.995033	-2.30323	40.1917	-0.327384	-2.02164	0.249537	0.202505	1.5707	149.255	76.576	-17.5215	0	0	0.0300469
853	0	2.08985	0	0	2.09698	1.46024	-4.72497	-0.129003	0.0318743	-0.113972	-8.39553	1.19E-15	2.02294	0	0	-0.0017944	4.08587	-21.2806	1.25604	244.817	355.819	634.498	391.56	391.56	391.56	2.44871	-93.7899	1.00718	389.02	370.409	233.025	186.06	186.06	186.06	-93.8229	-0.981547	-2.1483	39.9833	-0.0496675	-1.80804	0.287576	0.219333	1.59666	106.002	85.1601	-15.7897	0	0	0.00945481
854	0	1.88987	0	0	1.89754	1.5033	-5.15364	-0.143966	0.0336438	-0.0926628	-11.8049	4.03E-15	2.53594	0	0	-0.00233501	3.91978	-21.0719	0.941331	245.213	355.241	633.578	391.412	391.412	391.412	2.32721	-92.8918	0.836607	384.523	369.293	230.011	186.06	186.061	186.06	-92.9216	-0.993076	-1.97541	39.752	0.234517	-1.58759	0.32265	0.235311	1.62426	63.5747	93.0598	-13.8432	0	0	-0.0144224
855	0	1.71512	0	0	1.72332	1.5471	-5.58903	-0.159109	0.0349224	-0.0722924	-15.226	2.98E-15	3.09079	0	0	-0.00204906	3.75077	-20.8394	0.625021	245.511	354.684	632.658	391.285	391.285	391.285	2.21213	-91.967	0.642199	379.53	368.307	226.971	186.06	186.061	186.06	-91.9939	-1.0261	-1.79095	39.4979	0.522142	-1.36358	0.352306	0.249738	1.65186	24.0144	99.8628	-11.81	0	0	-0.039657
856	0	1.58537	0	0	1.59417	1.59111	-6.02584	-0.172942	0.0354675	-0.0538173	-18.3612	4.22E-15	3.59734	0	0	-0.000598034	3.58075	-20.5826	0.311165	245.693	354.168	631.747	391.177	391.177	391.177	2.1046	-91.0532	0.435395	374.152	367.464	224.014	186.061	186.06	186.06	-91.0776	-1.07514	-1.60292	39.2206	0.8101	-1.1393	0.373616	0.261906	1.67765	-10.3732	105.227	-9.82249	0	0	-0.0639246
857	0	1.51818	0	0	1.52787	1.63486	-6.45943	-0.184199	0.0350763	-0.0376898	-20.9544	2.64E-15	3.97564	0	0	0.00207251	3.41178	-20.3012	0.00359365	245.74	353.708	630.854	391.087	391.086	391.086	2.00532	-90.1846	0.228591	368.494	366.773	221.235	186.061	186.061	186.061	-90.2069	-1.13321	-1.4195	38.9196	1.09488	-0.917748	0.385134	0.271503	1.70034	-38.2158	108.989	-7.97651	0	0	-0.0853417
858	0	1.52651	0	0	1.53759	1.67786	-6.88474	-0.192104	0.0337078	-0.0243976	-22.8374	-5.66E-15	4.17927	0	0	0.0056777	3.24594	-19.9948	-0.293878	245.632	353.324	629.987	391.01	391.01	391.01	1.91388	-89.3894	0.033542	362.652	366.235	218.709	186.061	186.061	186.06	-89.4098	-1.19242	-1.24775	38.5941	1.3731	-0.702015	0.385861	0.278092	1.71898	-58.5409	111.016	-6.32512	0	0	-0.102197
859	0	1.61736	0	0	1.63055	1.71951	-7.29604	-0.196334	0.0315058	-0.0139111	-23.9375	-1.88E-15	4.20147	0	0	0.00967449	3.08522	-19.6627	-0.577358	245.35	353.031	629.152	390.944	390.944	390.944	1.82889	-88.6875	-0.139531	356.707	365.846	216.488	186.06	186.06	186.06	-88.706	-1.2448	-1.09298	38.2434	1.64118	-0.495227	0.37604	0.281608	1.7326	-71.3629	111.418	-4.88769	0	0	-0.113577
860	0	1.79122	0	0	1.80746	1.75913	-7.68664	-0.197028	0.0286405	-0.00599622	-24.2756	1.78E-15	4.05837	0	0	0.0134256	2.93142	-19.3043	-0.842981	244.872	352.846	628.355	390.888	390.889	390.888	1.7482	-88.0902	-0.282667	350.728	365.597	214.596	186.06	186.061	186.06	-88.1071	-1.28309	-0.95855	37.8664	1.89588	-0.300635	0.357214	0.281917	1.74097	-77.4973	110.286	-3.64522	0	0	-0.11924
861	0	2.0425	0	0	2.06284	1.79596	-8.049	-0.194621	0.0253892	-0.000303604	-23.9408	-5.82E-16	3.79012	0	0	0.0163873	2.78613	-18.9189	-1.08678	244.181	352.781	627.6	390.84	390.84	390.84	1.66936	-87.6007	-0.390325	344.763	365.474	213.039	186.06	186.06	186.06	-87.6161	-1.30133	-0.846143	37.4623	2.13392	-0.121654	0.331241	0.279126	1.74416	-78.0934	107.828	-2.57409	0	0	-0.119449
862	0	2.36053	0	0	2.38599	1.82916	-8.37516	-0.189823	0.0219155	0.0035873	-23.0741	2.59E-15	3.43223	0	0	0.018223	2.65068	-18.5063	-1.30473	243.258	352.848	626.886	390.798	390.798	390.798	1.59011	-87.2155	-0.459328	338.851	365.462	211.798	186.06	186.06	186.06	-87.2294	-1.29536	-0.756158	37.0303	2.35242	0.0381078	0.300286	0.273151	1.74242	-74.5279	104.127	-1.63867	0	0	-0.114834
863	0	2.73093	0	0	2.76242	1.85791	-8.65717	-0.1834	0.0183681	0.00600318	-21.8348	-2.94E-15	3.02008	0	0	0.0188495	2.52603	-18.066	-1.4929	242.089	353.054	626.216	390.763	390.763	390.763	1.50873	-86.9253	-0.488796	333.014	365.544	210.843	186.06	186.06	186.061	-86.9379	-1.26292	-0.688015	36.5702	2.54886	0.174942	0.266753	0.263998	1.73645	-68.209	99.2886	-0.812524	0	0	-0.106349
864	0	3.13724	0	0	3.1754	1.88146	-8.88779	-0.176103	0.0149273	0.00737222	-20.3817	1.49E-15	2.58974	0	0	0.018402	2.41287	-17.5983	-1.64749	240.661	353.405	625.588	390.735	390.735	390.735	1.42414	-86.7177	-0.479814	327.266	365.703	210.134	186.06	186.06	186.06	-86.7288	-1.20365	-0.640441	36.082	2.72111	0.285132	0.233119	0.251823	1.72706	-60.561	93.4612	-0.0796914	0	0	-0.0953128
865	0	3.56233	0	0	3.6074	1.89916	-9.06091	-0.168593	0.0116784	0.00784221	-18.8582	-2.94E-15	2.16446	0	0	0.0171469	2.31159	-17.1038	-1.76493	238.966	353.902	625	390.714	390.714	390.714	1.33602	-86.5777	-0.434966	321.611	365.923	209.624	186.061	186.06	186.06	-86.5875	-1.11877	-0.611836	35.5663	2.86735	0.36504	0.201134	0.236884	1.71528	-52.544	86.7842	0.562778	0	0	-0.0828441
866	0	3.98979	0	0	4.04155	1.91053	-9.17209	-0.161473	0.00875038	0.00772408	-17.389	-4.54E-15	1.76778	0	0	0.0154044	2.22224	-16.5833	-1.84204	236.998	354.543	624.45	390.703	390.704	390.703	1.24471	-86.4902	-0.357918	316.05	366.192	209.269	186.061	186.061	186.061	-86.4988	-1.01079	-0.600361	35.0243	2.98652	0.411146	0.172368	0.219574	1.70191	-45.0721	79.4836	1.10907	0	0	-0.0702604
867	0	4.405	0	0	4.46277	1.91531	-9.21877	-0.155142	0.00614102	0.00712054	-16.0643	1.15E-15	1.40698	0	0	0.0134593	2.14468	-16.0385	-1.87614	234.758	355.322	623.935	390.704	390.704	390.704	1.15103	-86.4406	-0.252979	310.579	366.495	209.025	186.06	186.06	186.06	-86.4479	-0.882972	-0.60415	34.4579	3.0778	0.420357	0.147733	0.200234	1.68771	-38.6226	71.6658	1.56191	0	0	-0.058508
868	0	4.79596	0	0	4.85862	1.91342	-9.20035	-0.149845	0.00396021	0.00622661	-14.9421	-5.39E-16	1.0961	0	0	0.0115264	2.07856	-15.4713	-1.86529	232.251	356.231	623.454	390.716	390.716	390.716	1.0561	-86.4158	-0.124557	305.19	366.823	208.852	186.06	186.061	186.06	-86.422	-0.738908	-0.621398	33.8693	3.14102	0.390102	0.127816	0.17961	1.67335	-33.5295	63.6699	1.90284	0	0	-0.0484358
869	0	5.1536	0	0	5.21973	1.90499	-9.11797	-0.145687	0.00216415	0.0050416	-14.0514	5.97E-16	0.831995	0	0	0.00973609	2.02343	-14.8842	-1.80836	229.485	357.26	623.003	390.743	390.743	390.743	0.961206	-86.405	0.0230978	299.877	367.165	208.721	186.06	186.06	186.06	-86.4101	-0.582163	-0.650467	33.2613	3.17646	0.318502	0.112229	0.158188	1.6594	-29.645	55.6435	2.13172	0	0	-0.0402281
870	0	5.47192	0	0	5.53995	1.89031	-8.9744	-0.142668	0.000756442	0.00372421	-13.3965	-2.37E-16	0.614134	0	0	0.00814644	1.97881	-14.2797	-1.70524	226.471	358.395	622.581	390.785	390.785	390.785	0.867539	-86.3997	0.186135	294.63	367.517	208.605	186.06	186.06	186.061	-86.4037	-0.416017	-0.689842	32.637	3.18474	0.204689	0.10062	0.136644	1.64605	-26.8735	47.808	2.24959	0	0	-0.034031
871	0	5.74789	0	0	5.81617	1.8698	-8.77358	-0.140692	-0.000334554	0.00223707	-12.9612	3.36E-15	0.434153	0	0	0.00676697	1.94423	-13.6607	-1.55697	223.225	359.622	622.186	390.844	390.843	390.844	0.776109	-86.3939	0.361177	289.442	367.872	208.488	186.06	186.061	186.061	-86.3969	-0.2433	-0.738151	31.9994	3.1669	0.0488749	0.0921926	0.115483	1.63369	-24.839	40.2832	2.26634	0	0	-0.0294986
872	0	5.98097	0	0	6.04797	1.84396	-8.5204	-0.139614	-0.00118294	0.00068521	-12.716	3.19E-15	0.283808	0	0	0.00558171	1.91925	-13.0299	-1.3658	219.761	360.926	621.817	390.918	390.918	390.918	0.687662	-86.3837	0.545356	284.304	368.227	208.358	186.061	186.06	186.06	-86.3856	-0.0663563	-0.7941	31.3515	3.12435	-0.147486	0.0862448	0.0951072	1.62244	-23.2771	33.147	2.19974	0	0	-0.0263231
873	0	6.17275	0	0	6.23707	1.81339	-8.22028	-0.139243	-0.00182015	-0.000940474	-12.6214	1.16E-15	0.159193	0	0	0.00456305	1.9035	-12.3898	-1.13518	216.098	362.293	621.47	391.01	391.01	391.01	0.602658	-86.3672	0.736233	279.208	368.58	208.21	186.06	186.06	186.06	-86.3681	0.112961	-0.856467	30.6962	3.05885	-0.381648	0.0819561	0.0757806	1.61218	-21.8334	26.4721	2.06421	0	0	-0.0239943
874	0	6.32627	0	0	6.38681	1.77868	-7.87903	-0.139351	-0.00229355	-0.00262532	-12.6321	3.58E-15	0.055586	0	0	0.00368491	1.89666	-11.7426	-0.869644	212.251	363.706	621.143	391.119	391.119	391.119	0.521335	-86.344	0.931794	274.148	368.929	208.043	186.061	186.061	186.061	-86.3438	0.293181	-0.924125	30.0357	2.97225	-0.649685	0.0786045	0.0577775	1.60298	-20.2322	20.3067	1.87608	0	0	-0.0220524
875	0	6.44557	0	0	6.50147	1.74046	-7.50268	-0.139743	-0.00267238	-0.00430296	-12.7065	1.99E-15	-0.0336876	0	0	0.00293028	1.89846	-11.0902	-0.574759	208.238	365.153	620.836	391.245	391.244	391.244	0.443787	-86.3146	1.13033	269.115	369.272	207.857	186.06	186.061	186.06	-86.3133	0.47313	-0.996057	29.372	2.86671	-0.946455	0.075799	0.0410817	1.59482	-18.3606	14.5868	1.65966	0	0	-0.0202495
876	0	6.53508	0	0	6.58577	1.69938	-7.09739	-0.140254	-0.00301368	-0.00604662	-12.8087	-3.93E-15	-0.114277	0	0	0.00228786	1.90863	-10.434	-0.256761	204.074	366.618	620.544	391.387	391.387	391.387	0.370102	-86.28	1.3304	264.103	369.61	207.656	186.06	186.061	186.06	-86.2777	0.651817	-1.07141	28.7066	2.74455	-1.26603	0.0729174	0.0257847	1.58745	-16.0183	9.34404	1.41995	0	0	-0.0181992
877	0	6.59928	0	0	6.64443	1.65607	-6.66933	-0.140726	-0.00331791	-0.00770727	-12.9083	2.90E-16	-0.186238	0	0	0.00174522	1.92685	-9.77508	0.0775135	199.773	368.089	620.265	391.546	391.546	391.546	0.300299	-86.2417	1.53069	259.104	369.944	207.444	186.061	186.06	186.06	-86.2381	0.828384	-1.14934	28.0403	2.60815	-1.60169	0.0699715	0.0117812	1.58064	-13.3522	4.53573	1.17402	0	0	-0.0160006
878	0	6.64223	0	0	6.6818	1.61116	-6.22458	-0.141084	-0.0036422	-0.00939677	-12.9889	1.92E-15	-0.255252	0	0	0.0012969	1.95279	-9.11404	0.421025	195.348	369.553	619.996	391.722	391.722	391.722	0.234372	-86.2005	1.73006	254.111	370.271	207.225	186.06	186.06	186.06	-86.1957	1.00203	-1.22916	27.3737	2.46002	-1.9464	0.0666838	-0.00106669	1.57437	-10.2866	0.0967251	0.928225	0	0	-0.013465
879	0	6.66769	0	0	6.70179	1.56525	-5.76921	-0.141335	-0.00400906	-0.0109857	-13.047	-7.47E-16	-0.322913	0	0	0.000934279	1.98605	-8.45133	0.766703	190.811	371.001	619.735	391.914	391.914	391.914	0.172418	-86.1575	1.92738	249.118	370.594	207.002	186.06	186.06	186.061	-86.1514	1.17199	-1.31021	26.7074	2.30251	-2.29299	0.0633563	-0.0127185	1.56856	-7.12235	-3.96888	0.69184	0	0	-0.0109029
880	0	6.67887	0	0	6.70776	1.51894	-5.30913	-0.141462	-0.0044143	-0.0124343	-13.0817	-1.17E-15	-0.389126	0	0	0.000646974	2.02618	-7.78716	1.10781	186.175	372.422	619.479	392.124	392.124	392.124	0.114525	-86.1132	2.12173	244.117	370.912	206.777	186.06	186.06	186.06	-86.1057	1.33756	-1.39199	26.0414	2.1381	-2.63453	0.0599438	-0.0233282	1.56288	-4.00157	-7.69144	0.468897	0	0	-0.00842664
881	0	6.67852	0	0	6.70263	1.47278	-4.84987	-0.141533	-0.00487725	-0.013778	-13.1032	-6.93E-16	-0.456218	0	0	0.000427793	2.07259	-7.12162	1.4381	181.45	373.806	619.225	392.351	392.351	392.351	0.0607696	-86.0677	2.31217	239.103	371.224	206.551	186.06	186.06	186.06	-86.0588	1.4981	-1.47398	25.3759	1.96901	-2.96453	0.0564876	-0.0329532	1.55745	-1.03949	-11.1017	0.261326	0	0	-0.00612524
882	0	6.66921	0	0	6.68897	1.4273	-4.39678	-0.141592	-0.00534929	-0.0148646	-13.1209	3.59E-15	-0.521206	0	0	0.000266625	2.12472	-6.45483	1.75185	176.648	375.145	618.971	392.595	392.595	392.595	0.0112801	-86.0213	2.49797	234.069	371.529	206.325	186.061	186.06	186.06	-86.011	1.65301	-1.55579	24.7113	1.7973	-3.27699	0.0534615	-0.04156	1.55222	1.41336	-14.1775	0.0740975	0	0	-0.0043993
883	0	6.65322	0	0	6.66915	1.38299	-3.95477	-0.141689	-0.00589705	-0.0158168	-13.1451	-2.36E-15	-0.593891	0	0	0.000167996	2.1819	-5.78695	2.0443	171.779	376.433	618.714	392.856	392.856	392.856	-0.0337439	-85.9739	2.67848	229.012	371.828	206.101	186.06	186.06	186.06	-85.9622	1.8018	-1.63719	24.048	1.6249	-3.56688	0.050495	-0.0492257	1.54713	3.46333	-16.963	-0.102759	0	0	-0.00307686
884	0	6.63281	0	0	6.64548	1.34029	-3.52833	-0.141862	-0.00648704	-0.0165113	-13.1827	-1.03E-15	-0.674412	0	0	0.000129991	2.24343	-5.11828	2.31138	166.854	377.663	618.452	393.134	393.134	393.134	-0.0742153	-85.9258	2.85323	223.927	372.118	205.88	186.06	186.06	186.06	-85.9125	1.94401	-1.71792	23.3865	1.45335	-3.82986	0.0479055	-0.0557839	1.54233	4.88218	-19.4186	-0.269805	0	0	-0.00241267
885	0	6.61048	0	0	6.62033	1.29955	-3.12121	-0.142095	-0.00714654	-0.0170622	-13.2332	4.19E-16	-0.768414	0	0	0.000157662	2.30861	-4.44929	2.54997	161.886	378.831	618.183	393.429	393.429	393.429	-0.110128	-85.8772	3.02163	218.813	372.399	205.662	186.06	186.061	186.06	-85.8624	2.0793	-1.79764	22.7279	1.284	-4.06255	0.0455284	-0.0611074	1.53768	5.77792	-21.5381	-0.438582	0	0	-0.00223778
886	0	6.58864	0	0	6.59619	1.2611	-2.73654	-0.142375	-0.00783367	-0.0174018	-13.2926	-2.53E-15	-0.873111	0	0	0.000249045	2.3767	-3.78062	2.75782	156.886	379.93	617.905	393.739	393.739	393.739	-0.141671	-85.8288	3.1831	213.667	372.668	205.451	186.06	186.06	186.06	-85.8124	2.20737	-1.87589	22.0731	1.11799	-4.26252	0.0434501	-0.0650731	1.5333	6.08713	-23.2652	-0.612988	0	0	-0.00259471
887	0	6.56993	0	0	6.5756	1.22513	-2.37655	-0.142638	-0.00853393	-0.0176049	-13.3496	1.41E-15	-0.985153	0	0	0.000400866	2.44694	-3.11312	2.93346	151.867	380.96	617.615	394.064	394.064	394.064	-0.169248	-85.7812	3.33692	208.488	372.923	205.247	186.06	186.06	186.06	-85.7632	2.32798	-1.95197	21.4236	0.956069	-4.42815	0.0415292	-0.0676586	1.52943	5.94365	-24.6318	-0.793818	0	0	-0.00330495
888	0	6.55688	0	0	6.56108	1.1918	-2.04279	-0.142832	-0.00917576	-0.0176685	-13.3928	3.38E-15	-1.09406	0	0	0.000602235	2.51859	-2.44782	3.07625	146.84	381.916	617.314	394.402	394.402	394.402	-0.193432	-85.7351	3.48227	203.278	373.162	205.053	186.06	186.06	186.06	-85.7156	2.44089	-2.02501	20.7808	0.798804	-4.55871	0.0396023	-0.0686147	1.52597	5.43447	-25.5358	-0.982322	0	0	-0.00420146
889	0	6.55187	0	0	6.55487	1.16119	-1.73615	-0.142911	-0.00970402	-0.0176119	-13.4116	-1.86E-15	-1.18933	0	0	0.000839901	2.59088	-1.7859	3.18615	141.819	382.798	616.998	394.75	394.75	394.75	-0.214853	-85.6912	3.61828	198.037	373.382	204.87	186.06	186.06	186.06	-85.6702	2.5459	-2.09408	20.1461	0.646623	-4.65418	0.0374508	-0.0679539	1.52289	4.69605	-25.9691	-1.1729	0	0	-0.0051021
890	0	6.5568	0	0	6.55891	1.13334	-1.4571	-0.142836	-0.0100858	-0.0174581	-13.3982	4.51E-16	-1.26282	0	0	0.00110012	2.66301	-1.12865	3.26365	136.818	383.604	616.668	395.107	395.107	395.107	-0.234095	-85.6498	3.74412	192.766	373.582	204.7	186.06	186.061	186.061	-85.6274	2.64279	-2.1583	19.5212	0.499798	-4.71515	0.0349743	-0.0657359	1.52041	3.83887	-25.9573	-1.35767	0	0	-0.00588022
891	0	6.57316	0	0	6.57463	1.10828	-1.20587	-0.142638	-0.010296	-0.0172358	-13.3536	-1.31E-15	-1.30847	0	0	0.00136948	2.73423	-0.477459	3.30971	131.847	384.335	616.322	395.469	395.469	395.469	-0.251601	-85.6109	3.85912	187.466	373.76	204.542	186.06	186.06	186.061	-85.5871	2.73137	-2.21696	18.9074	0.358285	-4.74273	0.0320026	-0.0618128	1.51862	2.98872	-25.4495	-1.53306	0	0	-0.00637527
892	0	6.60202	0	0	6.60298	1.086	-0.982548	-0.14232	-0.0103426	-0.016942	-13.2794	-2.07E-15	-1.3251	0	0	0.00163723	2.80376	0.166268	3.32562	126.92	384.991	615.961	395.835	395.835	395.835	-0.267656	-85.5739	3.96276	182.14	373.915	204.394	186.06	186.06	186.06	-85.5488	2.81146	-2.26957	18.3062	0.222241	-4.73844	0.0283901	-0.0564049	1.51749	2.24575	-24.5205	-1.69165	0	0	-0.00652009
893	0	6.64387	0	0	6.64448	1.06651	-0.787095	-0.141918	-0.0102456	-0.0166447	-13.1826	-1.64E-15	-1.31498	0	0	0.00189599	2.87082	0.801123	3.31291	122.047	385.573	615.583	396.2	396.2	396.2	-0.282331	-85.5381	4.05477	176.788	374.049	204.255	186.06	186.061	186.06	-85.5119	2.88296	-2.31589	17.7188	0.0915184	-4.70409	0.0239229	-0.0495908	1.51719	1.76694	-23.1974	-1.83513	0	0	-0.00617342
894	0	6.69882	0	0	6.6992	1.04979	-0.619506	-0.141484	-0.00998711	-0.0163237	-13.0743	2.35E-15	-1.27842	0	0	0.00214078	2.93466	1.42574	3.27332	117.24	386.084	615.19	396.563	396.563	396.563	-0.29556	-85.5023	4.1351	171.412	374.163	204.121	186.06	186.06	186.06	-85.4751	2.94579	-2.35593	17.1461	-0.033844	-4.64173	0.0185791	-0.0415905	1.51765	1.59498	-21.5255	-1.959	0	0	-0.00535248
895	0	6.76667	0	0	6.7669	1.03586	-0.479749	-0.141061	-0.00970279	-0.0160175	-12.9652	3.60E-15	-1.23103	0	0	0.00237525	2.9946	2.03885	3.20874	112.508	386.524	614.781	396.919	396.919	396.92	-0.307103	-85.4652	4.20391	166.014	374.259	203.991	186.061	186.06	186.061	-85.4371	2.99995	-2.38993	16.5889	-0.154109	-4.55359	0.0123549	-0.0325741	1.51912	1.78788	-19.6409	-2.06649	0	0	-0.00408771
896	0	6.84705	0	0	6.84719	1.02468	-0.36763	-0.140728	-0.0093607	-0.0157201	-12.8689	4.37E-16	-1.17301	0	0	0.00260163	3.04994	2.63927	3.12119	107.86	386.897	614.358	397.267	397.267	397.267	-0.316709	-85.4255	4.26155	160.594	374.338	203.86	186.061	186.06	186.06	-85.3967	3.04556	-2.41824	16.0475	-0.269325	-4.44204	0.0051865	-0.0226697	1.52154	2.38723	-17.5386	-2.1581	0	0	-0.0023861
897	0	6.93961	0	0	6.93969	1.01621	-0.282752	-0.140518	-0.009079	-0.0154434	-12.7928	3.68E-15	-1.11742	0	0	0.00282674	3.10004	3.22596	3.0128	103.303	387.205	613.921	397.604	397.604	397.604	-0.324153	-85.382	4.3085	155.154	374.404	203.727	186.06	186.06	186.06	-85.3525	3.08279	-2.44131	15.522	-0.379501	-4.30953	-0.00292998	-0.0123553	1.52473	3.41974	-15.3999	-2.23614	0	0	-0.000325355
898	0	7.04402	0	0	7.04408	1.0104	-0.224409	-0.140442	-0.00882504	-0.0151719	-12.7393	-4.37E-16	-1.0622	0	0	0.00305385	3.14437	3.79801	2.88576	98.845	387.452	613.473	397.928	397.928	397.928	-0.329273	-85.3336	4.34532	149.695	374.458	203.589	186.06	186.06	186.061	-85.3036	3.11197	-2.45954	15.0124	-0.484835	-4.15858	-0.0119256	-0.0017473	1.5288	4.87867	-13.2453	-2.29819	0	0	0.00203718
899	0	7.16007	0	0	7.16011	1.00713	-0.191611	-0.140485	-0.00864929	-0.014919	-12.7059	5.46E-17	-1.01161	0	0	0.00328507	3.18244	4.35471	2.74237	94.4901	387.642	613.013	398.237	398.237	398.237	-0.331966	-85.2797	4.37268	144.218	374.501	203.445	186.06	186.06	186.061	-85.2493	3.13352	-2.47344	14.5181	-0.585396	-3.99177	-0.0217732	0.00897439	1.53367	6.78524	-11.1241	-2.34732	0	0	0.00467318
900	0	7.28754	0	0	7.28758	1.00627	-0.183038	-0.140605	-0.0085476	-0.0146726	-12.6862	-2.66E-15	-0.96426	0	0	0.00351898	3.21384	4.89549	2.58499	90.2426	387.778	612.544	398.529	398.529	398.529	-0.332259	-85.2197	4.39142	138.726	374.536	203.295	186.06	186.06	186.06	-85.189	3.14798	-2.48349	14.0385	-0.681196	-3.81172	-0.0324349	0.0195397	1.53892	9.1287	-9.08562	-2.38214	0	0	0.00753154
901	0	7.42614	0	0	7.42618	1.00768	-0.197133	-0.140798	-0.00848764	-0.01443	-12.6771	3.31E-15	-0.916281	0	0	0.00375263	3.23833	5.41997	2.41601	86.1054	387.865	612.067	398.804	398.804	398.803	-0.330129	-85.1532	4.40248	133.219	374.563	203.14	186.061	186.06	186.061	-85.1223	3.156	-2.49027	13.5726	-0.772352	-3.62103	-0.0438736	0.0298221	1.54443	11.9038	-7.11557	-2.40227	0	0	0.0105946
902	0	7.57542	0	0	7.57548	1.01116	-0.232047	-0.140994	-0.00848561	-0.0141967	-12.6704	2.38E-15	-0.869105	0	0	0.00398024	3.25574	5.92795	2.2379	82.0802	387.906	611.585	399.06	399.06	399.06	-0.325635	-85.0797	4.40695	127.7	374.584	202.978	186.06	186.061	186.06	-85.0487	3.15836	-2.49441	13.1192	-0.858998	-3.42236	-0.0560384	0.0395498	1.55001	15.1023	-5.28933	-2.40902	0	0	0.0138299
903	0	7.73471	0	0	7.7348	1.01652	-0.285853	-0.141198	-0.00849441	-0.01393	-12.6668	7.92E-16	-0.819589	0	0	0.00419799	3.26603	6.41941	2.05314	78.1675	387.907	611.1	399.297	399.297	399.297	-0.318737	-84.9987	4.40612	122.17	374.597	202.811	186.06	186.06	186.06	-84.9676	3.1559	-2.49675	12.6772	-0.94119	-3.21831	-0.0687785	0.0485836	1.5553	18.6452	-3.56785	-2.40115	0	0	0.0171802
904	0	7.90321	0	0	7.90336	1.02355	-0.35631	-0.14139	-0.00855231	-0.0136882	-12.6657	3.28E-15	-0.773216	0	0	0.004401	3.2693	6.89453	1.86425	74.3665	387.872	610.612	399.517	399.517	399.516	-0.30938	-84.9099	4.4013	116.631	374.605	202.639	186.06	186.06	186.06	-84.8788	3.14947	-2.49813	12.2451	-1.01919	-3.01151	-0.0821443	0.0567641	1.56016	22.5774	-2.00014	-2.38736	0	0	0.0206952
905	0	8.0799	0	0	8.08016	1.03201	-0.441145	-0.141565	-0.00860348	-0.0134023	-12.6692	-3.09E-16	-0.727782	0	0	0.00458759	3.26577	7.35364	1.67375	70.6754	387.805	610.124	399.718	399.718	399.718	-0.297467	-84.8128	4.39392	111.086	374.607	202.463	186.06	186.061	186.06	-84.7817	3.13998	-2.49949	11.8216	-1.09306	-2.80452	-0.0959528	0.0639936	1.56422	26.7787	-0.525501	-2.36594	0	0	0.0243007
906	0	8.2638	0	0	8.26417	1.04164	-0.537743	-0.14172	-0.00863285	-0.01317	-12.6791	2.39E-15	-0.684704	0	0	0.00475687	3.25574	7.79725	1.48419	67.0913	387.711	609.637	399.902	399.902	399.902	-0.282893	-84.7071	4.38523	105.535	374.603	202.283	186.061	186.06	186.06	-84.676	3.12823	-2.50165	11.4052	-1.16301	-2.59993	-0.110265	0.0701727	1.56742	31.3262	0.875612	-2.34727	0	0	0.0280984
907	0	8.45381	0	0	8.45436	1.05219	-0.643566	-0.141889	-0.0085846	-0.0129143	-12.6996	-1.23E-16	-0.641898	0	0	0.00491163	3.23966	8.22601	1.29809	63.6102	387.593	609.152	400.07	400.07	400.07	-0.265543	-84.5926	4.37645	99.9827	374.593	202.099	186.06	186.06	186.061	-84.5615	3.11497	-2.50548	10.9948	-1.22927	-2.40024	-0.124759	0.0754715	1.56978	36.0548	2.34775	-2.32977	0	0	0.0319915
908	0	8.649	0	0	8.64975	1.06339	-0.755854	-0.142074	-0.00845593	-0.0127241	-12.7307	2.56E-15	-0.602382	0	0	0.00505273	3.21811	8.64071	1.11805	60.2276	387.456	608.669	400.223	400.223	400.223	-0.245314	-84.4695	4.36858	94.43	374.579	201.912	186.061	186.06	186.061	-84.4383	3.10081	-2.51166	10.5891	-1.2921	-2.20805	-0.139498	0.0798785	1.57131	41.027	3.92758	-2.32457	0	0	0.0360623
909	0	8.8485	0	0	8.84954	1.07496	-0.871881	-0.142296	-0.00823064	-0.0125243	-12.7715	-4.09E-15	-0.567805	0	0	0.00518102	3.19178	9.04225	0.946623	56.938	387.303	608.19	400.364	400.364	400.364	-0.222085	-84.3379	4.3624	88.8797	374.56	201.723	186.06	186.06	186.061	-84.3067	3.0862	-2.52074	10.1871	-1.35188	-2.02586	-0.154057	0.0835098	1.57214	46.0544	5.69841	-2.33114	0	0	0.0401778
910	0	9.0516	0	0	9.05295	1.08661	-0.9887	-0.142519	-0.00789343	-0.0123729	-12.8141	-3.80E-15	-0.539039	0	0	0.00529371	3.16155	9.43157	0.786442	53.7358	387.139	607.714	400.494	400.494	400.494	-0.19586	-84.1984	4.35834	83.3343	374.538	201.533	186.06	186.06	186.06	-84.167	3.07144	-2.53304	9.78796	-1.40899	-1.85627	-0.168378	0.0864158	1.57262	51.1574	7.70771	-2.35774	0	0	0.0443696
911	0	9.25754	0	0	9.25926	1.09805	-1.10333	-0.142759	-0.00747445	-0.0122543	-12.8541	1.37E-15	-0.520185	0	0	0.00538711	3.12844	9.80972	0.640154	50.6149	386.966	607.242	400.614	400.614	400.614	-0.166702	-84.0514	4.35656	77.7964	374.515	201.342	186.061	186.06	186.06	-84.0198	3.05668	-2.5486	9.3911	-1.464	-1.70188	-0.182281	0.0885878	1.5728	56.2654	9.9543	-2.40914	0	0	0.0485817
912	0	9.46556	0	0	9.46769	1.10895	-1.21257	-0.14298	-0.00696553	-0.0121882	-12.8815	4.26E-16	-0.509927	0	0	0.00545433	3.09365	10.1777	0.510404	47.5695	386.789	606.774	400.727	400.727	400.727	-0.134861	-83.8974	4.35678	72.2685	374.492	201.154	186.06	186.06	186.06	-83.8656	3.04189	-2.56711	8.99607	-1.51753	-1.56531	-0.19568	0.0899818	1.57298	61.3732	12.4201	-2.48859	0	0	0.0528036
913	0	9.67477	0	0	9.67733	1.11898	-1.31311	-0.143176	-0.00633633	-0.012215	-12.8886	2.13E-15	-0.502784	0	0	0.00548839	3.05849	10.5367	0.399767	44.5938	386.61	606.311	400.833	400.833	400.833	-0.100799	-83.7366	4.3583	66.7529	374.47	200.968	186.061	186.06	186.06	-83.7046	3.02685	-2.58784	8.60268	-1.57033	-1.44911	-0.208457	0.090589	1.57338	66.4778	15.0769	-2.59604	0	0	0.0570249
914	0	9.88406	0	0	9.88705	1.12783	-1.40182	-0.143304	-0.00561041	-0.0123107	-12.8655	-3.95E-16	-0.497902	0	0	0.00547816	3.02444	10.8877	0.310695	41.6824	386.432	605.853	400.935	400.935	400.935	-0.0649774	-83.5691	4.36015	61.2517	374.453	200.785	186.06	186.06	186.06	-83.5368	3.01122	-2.6099	8.21089	-1.62332	-1.35577	-0.220443	0.09039	1.57413	71.5114	17.8656	-2.73066	0	0	0.0611756
915	0	10.092	0	0	10.0954	1.13519	-1.47563	-0.14338	-0.00477761	-0.0125545	-12.8092	-2.39E-15	-0.489822	0	0	0.00541454	2.99305	11.2317	0.245461	38.8305	386.259	605.402	401.034	401.033	401.034	-0.0279397	-83.3945	4.36105	55.7663	374.444	200.606	186.06	186.06	186.06	-83.3619	2.99447	-2.63213	7.82076	-1.67743	-1.28756	-0.231667	0.0892785	1.57545	76.5255	20.6821	-2.89266	0	0	0.0652793
916	0	10.2969	0	0	10.3006	1.1408	-1.53189	-0.143357	-0.00392477	-0.0129008	-12.7134	-2.90E-15	-0.481885	0	0	0.0052857	2.96592	11.5699	0.205961	36.0338	386.092	604.958	401.13	401.13	401.13	0.0097694	-83.2117	4.35951	50.2976	374.443	200.43	186.06	186.06	186.06	-83.1789	2.97593	-2.65325	7.43253	-1.73379	-1.24647	-0.241783	0.0870202	1.57748	81.3634	23.3118	-3.07677	0	0	0.0691769
917	0	10.4966	0	0	10.5005	1.14444	-1.56832	-0.14329	-0.00300889	-0.013399	-12.5841	-9.50E-16	-0.465329	0	0	0.00508782	2.9446	11.903	0.193729	33.2893	385.933	604.523	401.225	401.225	401.225	0.04764	-83.0193	4.35385	44.8456	374.456	200.257	186.06	186.06	186.06	-82.9863	2.95481	-2.67188	7.04651	-1.79326	-1.23408	-0.250705	0.0835992	1.58032	86.0036	25.703	-3.27804	0	0	0.0728315
918	0	10.6885	0	0	10.6927	1.14593	-1.58322	-0.143177	-0.00214074	-0.0140454	-12.4251	-1.28E-15	-0.445385	0	0	0.00481754	2.93065	12.2319	0.209777	30.595	385.782	604.099	401.32	401.32	401.32	0.0852596	-82.815	4.34235	39.4098	374.485	200.085	186.061	186.06	186.06	-82.782	2.93024	-2.68665	6.66306	-1.85712	-1.25155	-0.258258	0.0788046	1.58409	90.3369	27.5864	-3.49145	0	0	0.0761043
919	0	10.8702	0	0	10.8743	1.14516	-1.57555	-0.143061	-0.0013049	-0.0148201	-12.2463	3.17E-16	-0.416645	0	0	0.0044781	2.92541	12.5572	0.254459	27.9502	385.64	603.688	401.416	401.416	401.416	0.122333	-82.5964	4.32334	33.9886	374.533	199.912	186.06	186.06	186.06	-82.5635	2.90127	-2.69635	6.28266	-1.92622	-1.29933	-0.264177	0.072528	1.58867	94.213	28.8418	-3.70567	0	0	0.0788295
920	0	11.0388	0	0	11.0429	1.14211	-1.54502	-0.142954	-0.000577499	-0.0157795	-12.0562	1.35E-15	-0.383864	0	0	0.00407575	2.93009	12.8795	0.327539	25.3559	385.503	603.291	401.516	401.516	401.516	0.158794	-82.3605	4.29528	28.5801	374.603	199.736	186.06	186.06	186.06	-82.3278	2.86696	-2.69997	5.90579	-2.00157	-1.37732	-0.268525	0.0647466	1.59433	97.6325	29.3058	-3.92151	0	0	0.0809417
921	0	11.1918	0	0	11.1957	1.13684	-1.49221	-0.142894	5.85E-06	-0.0168598	-11.8668	3.99E-15	-0.349695	0	0	0.00362187	2.94558	13.199	0.427933	22.815	385.369	602.91	401.621	401.621	401.621	0.194773	-82.1041	4.25684	23.1814	374.698	199.555	186.06	186.06	186.06	-82.0718	2.82635	-2.69678	5.53306	-2.08387	-1.48458	-0.27106	0.055433	1.60085	100.407	28.8528	-4.12967	0	0	0.0822191
922	0	11.327	0	0	11.3305	1.12949	-1.41851	-0.142881	0.000396465	-0.0181331	-11.6861	-3.53E-15	-0.320506	0	0	0.00312966	2.97249	13.5157	0.553848	20.3319	385.235	602.546	401.733	401.733	401.733	0.230569	-81.8241	4.20697	17.7891	374.82	199.368	186.06	186.06	186.061	-81.7922	2.77855	-2.68636	5.16507	-2.17378	-1.61945	-0.271977	0.0445905	1.60819	102.581	27.365	-4.33346	0	0	0.0826021
923	0	11.4423	0	0	11.4454	1.12029	-1.32624	-0.142968	0.00051386	-0.0195307	-11.526	-8.59E-16	-0.30685	0	0	0.00261721	3.01101	13.8294	0.702657	17.9133	385.093	602.2	401.853	401.853	401.853	0.266664	-81.5171	4.14489	12.3996	374.969	199.174	186.06	186.06	186.06	-81.4859	2.72276	-2.66859	4.80254	-2.27158	-1.77942	-0.271184	0.0322689	1.61618	104.008	24.7582	-4.53023	0	0	0.081892
924	0	11.5365	0	0	11.5392	1.10952	-1.21831	-0.143156	0.000383174	-0.0210721	-11.3923	-1.38E-16	-0.3101	0	0	0.00209953	3.06095	14.1395	0.870951	15.5675	384.936	601.875	401.985	401.985	401.985	0.303546	-81.1803	4.07003	7.00859	375.145	198.972	186.06	186.06	186.06	-81.15	2.65827	-2.6435	4.44634	-2.37747	-1.96116	-0.268732	0.0188176	1.62469	104.66	21.1178	-4.71937	0	0	0.0800128
925	0	11.6089	0	0	11.6111	1.09755	-1.09835	-0.143456	-5.48E-05	-0.0227365	-11.2885	3.04E-15	-0.339405	0	0	0.00159243	3.12168	14.4451	1.05467	13.3051	384.756	601.569	402.13	402.13	402.13	0.341661	-80.8111	3.98205	1.61211	375.348	198.764	186.06	186.06	186.06	-80.7819	2.58452	-2.61127	4.09738	-2.4912	-2.16065	-0.264782	0.00442125	1.63358	104.515	16.4528	-4.90191	0	0	0.0768955
926	0	11.6595	0	0	11.6612	1.08479	-0.970453	-0.143878	-0.00073207	-0.0244457	-11.2159	-8.14E-16	-0.3898	0	0	0.00110594	3.19214	14.7451	1.24907	11.1385	384.543	601.282	402.291	402.291	402.291	0.381371	-80.4073	3.88067	-3.79398	375.574	198.55	186.061	186.061	186.06	-80.3793	2.50107	-2.5721	3.75683	-2.61248	-2.37316	-0.259208	-0.0102518	1.64269	103.416	11.0061	-5.06671	0	0	0.0724756
927	0	11.6888	0	0	11.6901	1.07169	-0.839043	-0.144393	-0.00164853	-0.026196	-11.1686	-4.33E-16	-0.461185	0	0	0.00064744	3.27084	15.0378	1.44897	9.08173	384.286	601.014	402.469	402.469	402.469	0.4229	-79.9671	3.76582	-9.2133	375.818	198.333	186.061	186.06	186.06	-79.9404	2.4076	-2.52621	3.42602	-2.74057	-2.59344	-0.252143	-0.024681	1.65198	101.365	4.9881	-5.21162	0	0	0.0668322
928	0	11.6981	0	0	11.699	1.0587	-0.708762	-0.145021	-0.00267147	-0.02791	-11.1417	1.78E-16	-0.53849	0	0	0.000217236	3.35598	15.3215	1.64887	7.15095	383.975	600.764	402.668	402.668	402.668	0.466238	-79.489	3.63743	-14.649	376.076	198.117	186.06	186.061	186.06	-79.4639	2.30394	-2.47375	3.1065	-2.87459	-2.81587	-0.243527	-0.0382019	1.66116	98.2505	-1.28698	-5.31912	0	0	0.0600614
929	0	11.6887	0	0	11.6893	1.04629	-0.584375	-0.145696	-0.00374295	-0.0294989	-11.1193	2.00E-15	-0.612594	0	0	-0.0001866	3.44545	15.5938	1.84314	5.36382	383.599	600.528	402.887	402.887	402.887	0.511367	-78.9718	3.49556	-20.1032	376.341	197.907	186.061	186.06	186.06	-78.9483	2.18999	-2.4149	2.80016	-3.01353	-3.03465	-0.233258	-0.0501186	1.67009	93.9434	-7.51935	-5.37443	0	0	0.0523015
930	0	11.6626	0	0	11.663	1.03497	-0.470807	-0.146396	-0.00474386	-0.0309214	-11.087	-3.26E-15	-0.669874	0	0	-0.000570028	3.53695	15.8521	2.0263	3.73967	383.147	600.304	403.129	403.129	403.129	0.558275	-78.4144	3.34053	-25.5773	376.607	197.705	186.06	186.06	186.06	-78.3928	2.06581	-2.35006	2.50916	-3.15612	-3.24398	-0.221362	-0.0598255	1.67861	88.4088	-13.3779	-5.36582	0	0	0.0438198
931	0	11.6211	0	0	11.6213	1.02521	-0.372965	-0.147068	-0.00562276	-0.0321155	-11.026	8.74E-17	-0.703851	0	0	-0.000939928	3.6281	16.0935	2.19316	2.29916	382.61	600.088	403.394	403.394	403.394	0.607017	-77.8154	3.17286	-31.0712	376.868	197.517	186.06	186.061	186.06	-77.7958	1.93154	-2.27982	2.2361	-3.3012	-3.43839	-0.207764	-0.0666992	1.68679	81.5876	-18.5784	-5.2848	0	0	0.0349078
932	0	11.5653	0	0	11.5654	1.0175	-0.295691	-0.147683	-0.00634264	-0.0330378	-10.9199	1.40E-15	-0.711866	0	0	-0.00130525	3.71652	16.3146	2.33913	1.06422	381.981	599.876	403.681	403.681	403.681	0.657846	-77.1732	2.99335	-36.5835	377.119	197.347	186.06	186.061	186.06	-77.1556	1.78744	-2.20506	1.98385	-3.44743	-3.61284	-0.192438	-0.0702417	1.69439	73.4522	-22.8481	-5.12927	0	0	0.0259094
933	0	11.4954	0	0	11.4955	1.0123	-0.243541	-0.148193	-0.00684022	-0.0336364	-10.7514	8.74E-17	-0.689328	0	0	-0.00167739	3.79997	16.5117	2.46045	0.0577503	381.254	599.663	403.99	403.99	403.99	0.711035	-76.4852	2.80305	-42.1116	377.355	197.196	186.061	186.061	186.06	-76.4697	1.63392	-2.12686	1.75563	-3.5936	-3.76311	-0.175474	-0.0702237	1.70118	64.0228	-25.9982	-4.89641	0	0	0.0172158
934	0	11.4106	0	0	11.4107	1.01	-0.220465	-0.14862	-0.00715555	-0.0339437	-10.5127	-2.61E-15	-0.64101	0	0	-0.00206838	3.87644	16.6809	2.55434	-0.696747	380.425	599.444	404.319	404.319	404.319	0.76691	-75.748	2.60313	-47.6512	377.573	197.068	186.061	186.06	186.061	-75.7347	1.4715	-2.04641	1.55509	-3.73854	-3.88585	-0.1571	-0.0664074	1.70747	53.4522	-27.9048	-4.59382	0	0	0.00928372
935	0	11.3085	0	0	11.3085	1.01094	-0.229844	-0.148961	-0.00720933	-0.0339756	-10.1975	-3.74E-15	-0.560288	0	0	-0.00249039	3.94426	16.8178	2.61913	-1.17551	379.494	599.212	404.664	404.664	404.664	0.825759	-74.9572	2.39496	-53.197	377.771	196.961	186.06	186.06	186.06	-74.9461	1.30086	-1.96502	1.3862	-3.88125	-3.9788	-0.137535	-0.0585963	1.71327	41.9011	-28.3895	-4.2261	0	0	0.00259892
936	0	11.1851	0	0	11.1852	1.01537	-0.274322	-0.149257	-0.00700624	-0.033841	-9.80794	1.02E-15	-0.448289	0	0	-0.00295148	4.00211	16.9182	2.65446	-1.35493	378.462	598.963	405.024	405.024	405.024	0.887876	-74.107	2.18	-58.7421	377.946	196.874	186.061	186.06	186.06	-74.0981	1.12279	-1.88409	1.2531	-4.02075	-4.0409	-0.117345	-0.0469597	1.71866	29.7179	-27.4518	-3.80434	0	0	-0.00236143
937	0	11.0349	0	0	11.0351	1.02353	-0.356143	-0.149541	-0.00656631	-0.0335887	-9.35242	4.00E-15	-0.309936	0	0	-0.0034546	4.0492	16.9774	2.66112	-1.21221	377.334	598.69	405.393	405.393	405.393	0.953704	-73.1903	1.95993	-64.2796	378.099	196.805	186.06	186.06	186.06	-73.1836	0.938225	-1.80525	1.16018	-4.1563	-4.07219	-0.0969043	-0.0316994	1.72372	17.1526	-25.1069	-3.3403	0	0	-0.00520852
938	0	10.8505	0	0	10.8509	1.03557	-0.476886	-0.149868	-0.00592775	-0.0333793	-8.84771	-2.40E-15	-0.15414	0	0	-0.00399888	4.08517	16.9911	2.64116	-0.725878	376.116	598.389	405.768	405.768	405.768	1.02377	-72.1987	1.73651	-69.8016	378.232	196.751	186.06	186.061	186.06	-72.1943	0.748145	-1.7303	1.1118	-4.28728	-4.07394	-0.0768797	-0.0131844	1.72861	4.63925	-21.4454	-2.85346	0	0	-0.00562499
939	0	10.623	0	0	10.6237	1.05161	-0.637727	-0.150304	-0.00522104	-0.0333597	-8.31952	2.62E-15	-0.00173988	0	0	-0.00458595	4.1102	16.9548	2.59768	0.123566	374.819	598.056	406.143	406.143	406.143	1.09866	-71.123	1.51159	-75.3006	378.345	196.707	186.06	186.06	186.06	-71.1208	0.553576	-1.6612	1.11237	-4.41335	-4.04843	-0.057909	0.00801771	1.73367	-7.40107	-16.6907	-2.36413	0	0	-0.00348321
940	0	10.3421	0	0	10.3432	1.07172	-0.839382	-0.150888	-0.00453257	-0.0336066	-7.79864	-3.89E-15	0.128328	0	0	-0.00522333	4.12492	16.8645	2.53467	1.35297	373.454	597.688	406.514	406.514	406.514	1.17898	-69.9528	1.28684	-80.7694	378.441	196.67	186.06	186.06	186.06	-69.9529	0.355526	-1.59984	1.16596	-4.53419	-3.99875	-0.04033	0.0312446	1.73857	-18.7274	-11.0651	-1.88746	0	0	0.00119437
Trajectories
120
		sdk:LASI			sdk:RASI			sdk:LPSI			sdk:RPSI			sdk:LTHI			sdk:LKNE			sdk:LTIB			sdk:LANK			sdk:LHEE			sdk:LTOE			sdk:RTHI			sdk:RKNE			sdk:RTIB			sdk:RANK			sdk:RHEE			sdk:RTOE
Frame	Sub Frame	X	Y	Z	X	Y	Z	X	Y	Z	X	Y	Z	X	Y	Z	X	Y	Z	X	Y	Z	X	Y	Z	X	Y	Z	X	Y	Z	X	Y	Z	X	Y	Z	X	Y	Z	X	Y	Z	X	Y	Z	X	Y	Z
		mm	mm	mm	mm	mm	mm	mm	mm	mm	mm	mm	mm	mm	mm	mm	mm	mm	mm	mm	mm	mm	mm	mm	mm	mm	mm	mm	mm	mm	mm	mm	mm	mm	mm	mm	mm	mm	mm	mm	mm	mm	mm	mm	mm	mm	mm	mm	mm
1	0	193.155	395.683	1071.09				12.9329	318.067	1125.21	14.1044	229.736	1123.3	97.3203	464.466	882.413	46.1891	423.655	606.354	-10.1039	436.382	476.411	-120.422	407.367	240.442	-179.409	373.918	248.574	6.292	375.329	196.185	137.276	91.0443	894.187	200.516	129.911	625.016	218.297	118.333	503.338	163.593	141.442	231.575	118.151	175.688	227.648	311.109	153.304	210.56
2	0	193.154	394.237	1072.45	196.924	165.771	1075.71	13.0749	316.564	1126.22	14.4535	228.165	1124.22	97.7232	462.659	882.955	47.9663	422.133	606.425	-10.3833	435.278	477.523	-125.377	407.084	243.033	-184.078	373.506	252.378	1.22491	375.324	196.265	136.435	89.6968	894.677	196.986	128.389	624.67	214.077	117.102	502.608	158.001	141.098	231.261	112.681	175.399	227.564	305.714	152.654	209.921
3	0	193.091	392.796	1073.72	197.328	164.464	1076.36	13.1527	315.082	1127.17	14.7374	226.619	1125.1	98.2305	460.894	883.442	50.0627	420.698	606.474	-10.2973	434.234	478.644	-129.963	406.849	245.82	-188.35	373.165	256.448	-3.90332	375.283	196.304	135.5	88.3594	895.146	193.371	126.883	624.342	209.767	115.888	501.914	152.394	140.771	230.958	107.187	175.117	227.481	300.291	152.053	209.336
4	0	192.965	391.359	1074.9	197.652	163.158	1076.95	13.1662	313.621	1128.04	14.9561	225.099	1125.94	98.8419	459.171	883.873	52.4778	419.351	606.498	-9.84607	433.253	479.775	-134.178	406.661	248.8	-192.226	372.892	260.783	-9.09233	375.205	196.3	134.471	87.032	895.592	189.671	125.393	624.03	205.365	114.69	501.256	146.771	140.46	230.664	101.669	174.843	227.4	294.839	151.499	208.805
5	0	192.776	389.927	1075.98	197.896	161.851	1077.47	13.1154	312.18	1128.85	15.1095	223.604	1126.73	99.5568	457.491	884.248	55.2103	418.091	606.5	-9.03022	432.332	480.915	-138.021	406.521	251.974	-195.703	372.689	265.381	-14.3406	375.091	196.257	133.348	85.7148	896.017	185.886	123.92	623.737	200.873	113.509	500.634	141.133	140.167	230.381	96.1289	174.577	227.321	289.359	150.996	208.325
6	0	192.525	388.499	1076.96	198.06	160.546	1077.92	13.0002	310.76	1129.6	15.1976	222.134	1127.49	100.374	455.853	884.569	58.2575	416.918	606.479	-7.85116	431.472	482.065	-141.489	406.428	255.339	-198.779	372.554	270.236	-19.6437	374.94	196.177	132.131	84.4079	896.418	182.017	122.463	623.459	196.29	112.345	500.047	135.48	139.891	230.106	90.5662	174.318	227.243	283.85	150.544	207.895
7	0	192.211	387.075	1077.85	198.144	159.241	1078.31	12.8208	309.36	1130.27	15.2203	220.689	1128.2	101.289	454.259	884.836	61.6148	415.831	606.439	-6.31131	430.672	483.225	-144.577	406.381	258.889	-201.447	372.483	275.336	-24.9918	374.755	196.07	130.822	83.1118	896.797	178.066	121.024	623.197	191.619	111.198	499.494	129.813	139.635	229.839	84.9828	174.067	227.167	278.315	150.147	207.509
8	0	191.836	385.658	1078.64	198.149	157.937	1078.63	12.5772	307.98	1130.89	15.1775	219.27	1128.86	102.3	452.71	885.05	65.2751	414.83	606.38	-4.41449	429.933	484.394	-147.277	406.379	262.618	-203.701	372.472	280.665	-30.3664	374.542	195.947	129.424	81.8267	897.151	174.034	119.602	622.949	186.864	110.069	498.973	124.134	139.399	229.579	79.3803	173.826	227.091	272.754	149.805	207.165
9	0	191.398	384.246	1079.34	198.074	156.636	1078.88	12.2694	306.621	1131.43	15.0691	217.876	1129.49	103.398	451.206	885.216	69.2285	413.914	606.309	-2.16615	429.251	485.574	-149.58	406.421	266.515	-205.531	372.516	286.197	-35.7361	374.313	195.828	127.938	80.5532	897.481	169.925	118.198	622.713	182.028	108.96	498.478	118.443	139.184	229.323	73.7613	173.594	227.016	267.171	149.521	206.854
10	0	190.899	382.842	1079.94	197.921	155.336	1079.07	11.8977	305.281	1131.92	14.895	216.509	1130.06	104.578	449.749	885.336	73.4619	413.079	606.23	0.426391	428.627	486.764	-151.476	406.504	270.562	-206.928	372.605	291.898	-41.0531	374.086	195.738	126.367	79.2917	897.785	165.743	116.812	622.486	177.118	107.871	498.008	112.743	138.991	229.071	68.1283	173.373	226.941	261.567	149.294	206.57
11	0	190.339	381.447	1080.46	197.69	154.041	1079.2	11.4624	303.962	1132.34	14.6555	215.166	1130.6	105.827	448.341	885.416	77.9592	412.324	606.149	3.35384	428.059	487.965	-152.951	406.625	274.74	-207.88	372.728	297.723	-46.2496	373.885	195.711	124.716	78.043	898.061	161.492	115.446	622.266	172.142	106.802	497.555	107.037	138.82	228.82	62.4842	173.163	226.865	255.947	149.123	206.306
12	0	189.719	380.063	1080.89	197.382	152.751	1079.26	10.9641	302.661	1132.7	14.3506	213.85	1131.08	107.135	446.984	885.463	82.7012	411.645	606.078	6.60487	427.543	489.178	-153.992	406.781	279.021	-208.376	372.871	303.621	-51.2354	373.741	195.79	122.99	76.8077	898.31	157.177	114.099	622.049	167.11	105.756	497.115	101.325	138.671	228.569	56.8318	172.966	226.786	250.313	149.006	206.055
13	0	189.039	378.69	1081.23	196.999	151.469	1079.27	10.4034	301.378	1133	13.9809	212.559	1131.52	108.489	445.68	885.483	87.6662	411.038	606.025	10.1662	427.079	490.404	-154.583	406.965	283.373	-208.406	373.018	309.527	-55.8977	373.69	196.022	121.192	75.5865	898.529	152.804	112.772	621.833	162.03	104.732	496.683	95.6107	138.543	228.316	51.1738	172.781	226.705	244.669	148.939	205.808
14	0	188.302	377.332	1081.5	196.544	150.196	1079.22	9.78131	300.113	1133.25	13.5472	211.293	1131.91	109.872	444.431	885.488	92.8298	410.499	606.003	14.0229	426.664	491.642	-154.708	407.173	287.758	-207.96	373.153	315.371	-60.1022	373.769	196.462	119.328	74.3805	898.718	148.377	111.466	621.616	156.91	103.73	496.253	89.8954	138.434	228.061	45.5124	172.609	226.62	239.017	148.916	205.562
15	0	187.507	375.99	1081.7	196.019	148.935	1079.12	9.09914	298.865	1133.44	13.0505	210.051	1132.26	111.271	443.238	885.487	98.1661	410.024	606.027	18.1585	426.295	492.895	-154.352	407.399	292.133	-207.031	373.259	321.078	-63.6977	374.017	197.163	117.402	73.1909	898.875	143.902	110.183	621.395	151.758	102.751	495.822	84.1807	138.342	227.802	39.8494	172.45	226.53	233.361	148.929	205.311
16	0	186.657	374.666	1081.84	195.427	147.687	1078.96	8.35839	297.633	1133.59	12.4922	208.833	1132.56	112.668	442.104	885.493	103.648	409.607	606.111	22.5554	425.97	494.162	-153.496	407.636	296.449	-205.61	373.319	326.565	-66.5243	374.469	198.176	115.42	72.0191	899.002	139.384	108.923	621.168	146.581	101.794	495.388	78.4677	138.263	227.541	34.1859	172.304	226.434	227.702	148.971	205.055
17	0	185.754	373.364	1081.92	194.771	146.456	1078.76	7.56092	296.417	1133.7	11.8742	207.637	1132.82	114.048	441.029	885.518	109.247	409.246	606.273	27.1954	425.688	495.445	-152.124	407.878	300.656	-203.692	373.321	331.751	-68.4229	375.153	199.538	113.384	70.8669	899.097	134.826	107.69	620.935	141.382	100.861	494.949	72.7572	138.196	227.277	28.5228	172.17	226.334	222.043	149.034	204.792
18	0	184.798	372.084	1081.96	194.054	145.242	1078.53	6.70889	295.214	1133.78	11.1986	206.463	1133.04	115.397	440.015	885.576	114.935	408.935	606.527	32.0605	425.447	496.742	-150.218	408.121	304.698	-201.269	373.253	336.554	-69.2472	376.092	201.271	111.3	69.7365	899.162	130.232	106.485	620.695	136.167	99.9514	494.506	67.0498	138.138	227.014	22.8606	172.048	226.23	216.383	149.11	204.523
19	0	183.794	370.829	1081.97	193.28	144.048	1078.25	5.80475	294.024	1133.83	10.4679	205.308	1133.22	116.7	439.062	885.68	120.685	408.672	606.891	37.1328	425.247	498.054	-147.76	408.362	308.519	-198.336	373.111	340.898	-68.8756	377.296	203.37	109.169	68.6303	899.195	125.605	105.313	620.449	130.937	99.0674	494.059	61.346	138.087	226.752	17.1996	171.938	226.122	210.724	149.192	204.252
20	0	182.743	369.602	1081.95	192.452	142.874	1077.95	4.85123	292.847	1133.86	9.68501	204.171	1133.37	117.946	438.17	885.845	126.47	408.453	607.381	42.3954	425.086	499.378	-144.732	408.597	312.061	-194.884	372.895	344.712	-67.2222	378.761	205.802	106.995	67.5513	899.199	120.947	104.177	620.198	125.695	98.2111	493.613	55.6462	138.042	226.494	11.5398	171.841	226.014	205.065	149.278	203.98
21	0	181.648	368.402	1081.92	191.575	141.722	1077.61	3.85136	291.68	1133.87	8.85308	203.051	1133.49	119.126	437.339	886.082	132.266	408.276	608.01	47.8325	424.964	500.71	-141.118	408.829	315.268	-190.906	372.613	347.934	-64.2434	380.467	208.501	104.781	66.5024	899.174	116.262	103.081	619.944	120.442	97.3856	493.168	49.9508	138.005	226.243	5.88134	171.757	225.907	199.405	149.364	203.71
22	0	180.512	367.232	1081.89	190.652	140.592	1077.26	2.80835	290.524	1133.88	7.97557	201.947	1133.58	120.233	436.568	886.403	138.049	408.137	608.789	53.4301	424.88	502.046	-136.902	409.06	318.085	-186.393	372.276	350.512	-59.9385	382.375	211.38	102.528	65.4869	899.12	111.549	102.031	619.688	115.179	96.5946	492.729	44.2602	137.976	226.001	0.224081	171.688	225.803	193.744	149.451	203.446
23	0	179.339	366.092	1081.86	189.688	139.483	1076.89	1.72567	289.378	1133.89	7.05615	200.856	1133.65	121.263	435.857	886.817	143.798	408.035	609.729	59.1752	424.835	503.381	-132.071	409.293	320.462	-181.339	371.903	352.406	-54.3445	384.437	214.33	100.239	64.508	899.04	106.813	101.031	619.433	109.909	95.8425	492.299	38.5747	137.958	225.773	-5.43216	171.637	225.707	188.082	149.54	203.19
24	0	178.131	364.983	1081.86	188.685	138.397	1076.51	0.606946	288.242	1133.9	6.0986	199.777	1133.7	122.214	435.206	887.332	149.495	407.967	610.835	65.0565	424.829	504.707	-126.616	409.534	322.356	-175.738	371.514	353.589	-47.527	386.594	217.245	97.917	63.5691	898.934	102.055	100.086	619.18	104.632	95.1337	491.881	32.8946	137.953	225.559	-11.0876	171.606	225.619	182.419	149.635	202.944
25	0	176.892	363.906	1081.87	187.649	137.334	1076.12	-0.54406	287.116	1133.92	5.10684	198.711	1133.73	123.086	434.612	887.953	155.121	407.93	612.109	71.0638	424.861	506.015	-120.53	409.789	323.73	-169.587	371.135	354.047	-39.5706	388.784	220.021	95.5647	62.673	898.803	97.2784	99.2007	618.931	99.3479	94.4726	491.477	27.2199	137.964	225.362	-16.7425	171.597	225.541	176.753	149.738	202.709
26	0	175.626	362.861	1081.91	186.583	136.293	1075.72	-1.72345	286.001	1133.95	4.08477	197.656	1133.75	123.884	434.076	888.681	160.661	407.923	613.55	77.188	424.933	507.295	-113.811	410.066	324.557	-162.883	370.789	353.779	-30.5705	390.946	222.572	93.1851	61.8225	898.647	92.4854	98.3775	618.686	94.0593	93.8632	491.091	21.5505	137.993	225.184	-22.3972	171.612	225.477	171.085	149.855	202.485
27	0	174.336	361.848	1081.98	185.492	135.276	1075.32	-2.92724	284.897	1134	3.03631	196.613	1133.76	124.61	433.598	889.516	166.101	407.944	615.151	83.4204	425.042	508.538	-106.461	410.371	324.82	-155.63	370.501	352.795	-20.626	393.025	224.831	90.7819	61.02	898.467	87.6801	97.6196	618.448	88.7672	93.3087	490.723	15.8857	138.043	225.025	-28.0519	171.653	225.425	165.414	149.985	202.273
28	0	173.027	360.868	1082.08	184.378	134.283	1074.92	-4.15133	283.806	1134.06	1.96526	195.583	1133.76	125.27	433.176	890.452	171.427	407.989	616.904	89.753	425.191	509.734	-98.4877	410.711	324.514	-147.831	370.291	351.12	-9.83582	394.975	226.752	88.3588	60.2675	898.263	82.8667	96.9286	618.215	83.4734	92.8111	490.373	10.2249	138.115	224.885	-33.7068	171.72	225.389	159.74	150.131	202.07
29	0	171.703	359.921	1082.22	183.246	133.314	1074.51	-5.39157	282.731	1134.12	0.87533	194.567	1133.75	125.869	432.812	891.484	176.629	408.058	618.793	96.1776	425.377	510.872	-89.9004	411.091	323.646	-139.491	370.179	348.784	1.70605	396.762	228.308	85.9198	59.5662	898.035	78.0501	96.3053	617.987	78.1801	92.3716	490.041	4.56722	138.209	224.764	-39.3619	171.813	225.369	154.063	150.291	201.877
30	0	170.368	359.008	1082.38	182.099	132.371	1074.11	-6.64371	281.674	1134.2	-0.229905	193.569	1133.73	126.413	432.504	892.6	181.693	408.148	620.804	102.686	425.602	511.943	-80.7127	411.519	322.232	-130.62	370.179	345.83	13.9125	398.367	229.496	83.4692	58.9173	897.783	73.2356	95.7491	617.763	72.8902	91.9896	489.725	-1.08845	138.324	224.661	-45.0172	171.932	225.365	148.382	150.464	201.69
31	0	169.027	358.131	1082.57	180.939	131.456	1073.69	-7.90341	280.638	1134.29	-1.34703	192.59	1133.7	126.907	432.254	893.79	186.61	408.257	622.915	109.27	425.864	512.938	-70.9409	412	320.3	-121.226	370.303	342.306	26.7051	399.785	230.325	81.0114	58.3211	897.505	68.429	95.2589	617.541	67.6073	91.6636	489.423	-6.74329	138.461	224.576	-50.6728	172.076	225.378	142.697	150.643	201.508
32	0	167.686	357.29	1082.77	179.77	130.57	1073.27	-9.16625	279.628	1134.37	-2.47277	191.635	1133.65	127.354	432.061	895.036	191.369	408.382	625.104	115.921	426.164	513.85	-60.6036	412.538	317.889	-111.32	370.559	338.268	40.0147	401.023	230.821	78.5505	57.7777	897.202	63.6366	94.8326	617.32	62.3354	91.3907	489.131	-12.3986	138.617	224.506	-56.3287	172.244	225.406	137.007	150.825	201.33
33	0	166.349	356.488	1082.99	178.594	129.715	1072.84	-10.4277	278.646	1134.46	-3.604	190.707	1133.59	127.757	431.925	896.324	195.96	408.523	627.348	122.627	426.499	514.673	-49.7212	413.138	315.044	-100.914	370.951	333.773	53.781	402.097	231.02	76.0907	57.2866	896.872	58.8649	94.4673	617.097	57.0792	91.1672	488.847	-18.0555	138.789	224.45	-61.9852	172.434	225.449	131.312	151.004	201.154
34	0	165.024	355.725	1083.2	177.412	128.894	1072.39	-11.6832	277.697	1134.53	-4.73766	189.812	1133.51	128.116	431.847	897.634	200.373	408.677	629.622	129.377	426.87	515.403	-38.3154	413.802	311.819	-90.0199	371.481	328.883	67.9522	403.03	230.965	73.6358	56.8471	896.514	54.1207	94.1601	616.869	51.8438	90.9889	488.568	-23.7153	138.977	224.406	-67.6424	172.645	225.505	125.611	151.176	200.977
35	0	163.716	355.003	1083.41	176.226	128.107	1071.92	-12.928	276.786	1134.59	-5.87078	188.954	1133.41	128.43	431.826	898.948	204.598	408.844	631.898	136.16	427.276	516.04	-26.409	414.532	308.273	-78.6517	372.15	323.663	82.4833	403.847	230.701	71.1896	56.4582	896.128	49.4109	93.9076	616.635	46.6349	90.8511	488.289	-29.3785	139.178	224.372	-73.3007	172.878	225.572	119.903	151.338	200.797
36	0	162.43	354.324	1083.6	175.038	127.357	1071.41	-14.1572	275.919	1134.63	-7.00041	188.138	1133.29	128.699	431.861	900.246	208.626	409.021	634.152	142.959	427.715	516.583	-14.0258	415.327	304.466	-66.8233	372.954	318.175	97.3351	404.575	230.277	68.7554	56.1188	895.712	44.7425	93.7066	616.391	41.4586	90.7496	488.008	-35.0458	139.39	224.347	-78.9599	173.13	225.647	114.189	151.489	200.613
37	0	161.175	353.688	1083.76	173.848	126.644	1070.87	-15.3661	275.099	1134.65	-8.12356	187.369	1133.13	128.919	431.952	901.508	212.448	409.209	636.359	149.762	428.185	517.034	-1.19074	416.187	300.465	-54.5502	373.889	312.486	112.473	405.237	229.742	66.3362	55.8275	895.266	40.1222	93.5541	616.135	36.3213	90.6805	487.722	-40.717	139.611	224.329	-84.6198	173.401	225.731	108.467	151.629	200.422
38	0	159.956	353.096	1083.89	172.658	125.97	1070.29	-16.5496	274.331	1134.64	-9.23719	186.653	1132.95	129.086	432.098	902.715	216.055	409.406	638.494	156.549	428.686	517.396	12.0699	417.107	296.332	-41.8494	374.948	306.658	127.866	405.851	229.141	63.9349	55.5828	894.79	35.557	93.4473	615.865	31.2294	90.6406	487.427	-46.3914	139.84	224.318	-90.2799	173.689	225.82	102.739	151.758	200.225
39	0	158.78	352.548	1083.97	171.47	125.336	1069.66	-17.7028	273.621	1134.59	-10.3382	185.993	1132.73	129.197	432.297	903.85	219.44	409.614	640.534	163.304	429.215	517.675	25.7278	418.081	292.132	-28.741	376.12	300.754	143.485	406.429	228.52	61.554	55.3835	894.284	31.0534	93.3837	615.579	26.1896	90.6275	487.121	-52.0679	140.077	224.311	-95.9394	173.992	225.916	97.0055	151.877	200.019
40	0	157.654	352.044	1083.99	170.286	124.74	1068.97	-18.8204	272.973	1134.5	-11.4232	185.395	1132.47	129.247	432.547	904.896	222.596	409.831	642.459	170.007	429.769	517.876	39.752	419.101	287.927	-15.2483	377.394	294.835	159.3	406.977	227.922	59.1962	55.228	893.746	26.6178	93.3614	615.277	21.2085	90.6398	486.803	-57.7447	140.319	224.31	-101.597	174.309	226.018	91.2668	151.988	199.807
41	0	156.583	351.583	1083.95	169.107	124.183	1068.24	-19.8975	272.391	1134.37	-12.4888	184.864	1132.17	129.236	432.847	905.838	225.518	410.059	644.25	176.639	430.345	518.005	54.1083	420.153	283.774	-1.39935	378.754	288.958	175.284	407.492	227.389	56.8638	55.115	893.18	22.2562	93.3788	614.956	16.2926	90.677	486.471	-63.4199	140.566	224.313	-107.253	174.636	226.128	85.5253	152.092	199.59
42	0	155.574	351.164	1083.84	167.936	123.665	1067.44	-20.929	271.879	1134.2	-13.5314	184.402	1131.84	129.16	433.194	906.665	228.2	410.297	645.892	183.178	430.939	518.069	68.7577	421.226	279.729	12.7725	380.181	283.181	191.405	407.963	226.964	54.5595	55.0432	892.583	17.9745	93.4345	614.617	11.4483	90.7393	486.125	-69.0912	140.817	224.323	-112.904	174.971	226.25	79.7828	152.19	199.37
43	0	154.634	350.785	1083.66	166.779	123.185	1066.6	-21.9098	271.441	1133.98	-14.5471	184.015	1131.46	129.021	433.584	907.365	230.642	410.548	647.372	189.606	431.547	518.074	83.6561	422.301	275.84	27.2278	381.652	277.555	207.632	408.378	226.687	52.286	55.0113	891.96	13.7783	93.5276	614.26	6.68143	90.8276	485.765	-74.7562	141.072	224.339	-118.549	175.311	226.385	74.0414	152.283	199.15
44	0	153.768	350.446	1083.41	165.639	122.741	1065.69	-22.8348	271.08	1133.7	-15.5319	183.704	1131.05	128.821	434.017	907.933	232.843	410.811	648.679	195.9	432.164	518.026	98.7527	423.361	272.153	41.9199	383.142	272.129	223.925	408.718	226.597	50.0464	55.0182	891.31	9.67276	93.6573	613.886	1.99771	90.9432	485.391	-80.4122	141.327	224.365	-124.186	175.655	226.538	68.3027	152.371	198.93
45	0	152.982	350.145	1083.08	164.524	122.334	1064.74	-23.6993	270.799	1133.38	-16.4816	183.472	1130.59	128.565	434.486	908.364	234.806	411.088	649.806	202.041	432.783	517.931	113.99	424.385	268.704	56.7944	384.623	266.946	240.242	408.964	226.73	47.844	55.063	890.637	5.66285	93.8231	613.496	-2.5979	91.0875	485.006	-86.0566	141.585	224.402	-129.813	175.998	226.713	62.5682	152.458	198.711
46	0	152.282	349.88	1082.68	163.44	121.963	1063.74	-24.4983	270.6	1133.01	-17.3917	183.323	1130.09	128.262	434.99	908.656	236.537	411.378	650.749	208.008	433.398	517.793	129.301	425.351	265.524	71.7887	386.064	262.044	256.53	409.099	227.117	45.6828	55.1446	889.943	1.75312	94.0243	613.092	-7.10114	91.2616	484.611	-91.6869	141.842	224.455	-135.426	176.339	226.917	56.8387	152.544	198.493
47	0	151.674	349.652	1082.21	162.396	121.629	1062.7	-25.2272	270.486	1132.59	-18.2574	183.257	1129.55	127.922	435.524	908.809	238.043	411.683	651.507	213.782	434.001	517.616	144.612	426.237	262.637	86.8315	387.434	257.456	272.731	409.109	227.784	43.5669	55.2621	889.231	-2.05221	94.2605	612.678	-11.5086	91.4666	484.209	-97.3008	142.098	224.528	-141.024	176.675	227.154	51.1147	152.632	198.276
48	0	151.162	349.461	1081.67	161.402	121.33	1061.63	-25.8815	270.458	1132.12	-19.074	183.277	1128.97	127.558	436.084	908.829	239.337	412.002	652.081	219.343	434.585	517.403	159.84	427.02	260.058	101.843	388.698	253.205	288.776	408.984	228.747	41.5014	55.4148	888.504	-5.74936	94.5311	612.257	-15.8179	91.7027	483.805	-102.896	142.353	224.626	-146.602	177.003	227.433	45.3962	152.725	198.057
49	0	150.751	349.305	1081.08	160.468	121.068	1060.54	-26.4568	270.518	1131.61	-19.8363	183.383	1128.36	127.187	436.664	908.72	240.433	412.333	652.476	224.674	435.141	517.156	174.892	427.678	257.795	116.733	389.824	249.31	304.587	408.718	230.015	39.4914	55.6019	887.768	-9.33497	94.8355	611.832	-20.0274	91.9696	483.402	-108.471	142.605	224.753	-152.157	177.319	227.759	39.6828	152.826	197.834
50	0	150.446	349.186	1080.43	159.605	120.845	1059.44	-26.9491	270.667	1131.04	-20.5391	183.577	1127.71	126.827	437.262	908.491	241.348	412.674	652.698	229.758	435.659	516.875	189.67	428.193	255.845	131.405	390.781	245.78	320.078	408.31	231.582	37.543	55.8226	887.024	-12.8061	95.1728	611.409	-24.1366	92.2662	483.007	-114.025	142.854	224.917	-157.687	177.621	228.141	33.974	152.935	197.608
51	0	150.25	349.105	1079.73	158.825	120.661	1058.33	-27.3544	270.906	1130.44	-21.1769	183.86	1127.03	126.498	437.871	908.151	242.103	413.02	652.757	234.58	436.131	516.561	204.067	428.544	254.2	145.754	391.54	242.615	335.154	407.766	233.432	35.6625	56.0762	886.279	-16.1602	95.5421	610.991	-28.1457	92.5904	482.625	-119.556	143.097	225.124	-163.189	177.906	228.584	28.269	153.053	197.377
52	0	150.166	349.063	1079	158.14	120.519	1057.23	-27.6689	271.235	1129.79	-21.7444	184.23	1126.32	126.22	438.487	907.71	242.721	413.367	652.661	239.126	436.548	516.211	217.973	428.718	252.84	159.667	392.076	239.809	349.712	407.092	235.533	33.8569	56.3623	885.537	-19.3951	95.9424	610.585	-32.0556	92.9395	482.261	-125.063	143.332	225.38	-168.66	178.17	229.097	22.5668	153.179	197.142
53	0	150.196	349.063	1078.23	157.562	120.422	1056.14	-27.8894	271.654	1129.11	-22.236	184.689	1125.58	126.017	439.104	907.182	243.226	413.707	652.425	243.385	436.899	515.824	231.273	428.703	251.739	173.029	392.372	237.343	363.643	406.3	237.84	32.1336	56.6801	884.802	-22.5087	96.3725	610.195	-35.8677	93.3098	481.923	-130.547	143.558	225.695	-174.1	178.412	229.686	16.8664	153.313	196.903
54	0	150.342	349.106	1077.44	157.101	120.372	1055.09	-28.0126	272.165	1128.4	-22.6462	185.236	1124.81	125.908	439.718	906.577	243.645	414.031	652.06	247.349	437.177	515.397	243.853	428.492	250.862	185.719	392.414	235.196	376.836	405.402	240.294	30.5003	57.0292	884.078	-25.4991	96.8313	609.826	-39.5837	93.6968	481.617	-136.006	143.77	226.074	-179.509	178.628	230.358	11.1668	153.451	196.661
55	0	150.605	349.196	1076.63	156.768	120.372	1054.06	-28.0358	272.766	1127.65	-22.9696	185.869	1124.03	125.917	440.324	905.908	244.006	414.331	651.58	251.011	437.373	514.926	255.6	428.082	250.17	197.619	392.199	233.337	389.175	404.408	242.82	28.9652	57.4092	883.37	-28.3644	97.3175	609.483	-43.2051	94.096	481.349	-141.441	143.965	226.525	-184.886	178.816	231.118	5.46682	153.593	196.419
56	0	150.984	349.334	1075.81	156.571	120.426	1053.08	-27.9563	273.457	1126.88	-23.2009	186.589	1123.23	126.061	440.915	905.188	244.336	414.594	650.999	254.369	437.478	514.406	266.41	427.478	249.618	208.612	391.732	231.729	400.549	403.329	245.337	27.5369	57.8198	882.681	-31.1025	97.83	609.171	-46.7332	94.5025	481.125	-146.851	144.138	227.057	-190.233	178.973	231.972	-0.234657	153.734	196.179
57	0	151.48	349.525	1075	156.519	120.538	1052.15	-27.7723	274.237	1126.1	-23.3352	187.393	1122.42	126.358	441.489	904.427	244.665	414.808	650.331	257.424	437.485	513.835	276.184	426.687	249.159	218.589	391.026	230.335	410.85	402.171	247.753	26.2239	58.2609	882.016	-33.7105	98.3682	608.893	-50.169	94.9118	480.952	-152.236	144.286	227.675	-195.549	179.097	232.927	-5.93884	153.874	195.94
58	0	152.092	349.771	1074.18	156.617	120.712	1051.27	-27.4819	275.105	1125.29	-23.3679	188.279	1121.6	126.824	442.039	903.635	245.019	414.962	649.589	260.178	437.39	513.208	284.838	425.723	248.746	227.453	390.103	229.113	419.982	400.939	249.975	25.0353	58.7325	881.377	-36.185	98.9314	608.651	-53.5124	95.3202	480.833	-157.596	144.403	228.385	-200.837	179.184	233.988	-11.6467	154.01	195.706
59	0	152.816	350.076	1073.38	156.868	120.951	1050.45	-27.0841	276.059	1124.48	-23.2948	189.244	1120.78	127.469	442.561	902.824	245.422	415.041	648.786	262.64	437.187	512.523	292.306	424.605	248.334	235.121	388.992	228.027	427.859	399.632	251.907	23.9797	59.2349	880.765	-38.5219	99.5198	608.448	-56.7626	95.725	480.774	-162.929	144.487	229.195	-206.098	179.232	235.16	-17.3586	154.142	195.477
60	0	153.653	350.443	1072.59	157.275	121.26	1049.69	-26.5784	277.095	1123.67	-23.1126	190.286	1119.95	128.302	443.052	902.002	245.897	415.036	647.935	264.818	436.873	511.778	298.539	423.358	247.884	241.53	387.731	227.04	434.418	398.247	253.463	23.0661	59.7687	880.183	-40.7154	100.134	608.285	-59.9173	96.1248	480.777	-168.236	144.532	230.107	-211.331	179.239	236.446	-23.0739	154.268	195.255
61	0	154.597	350.874	1071.83	157.837	121.642	1049	-25.9647	278.212	1122.86	-22.8185	191.399	1119.14	129.327	443.508	901.176	246.461	414.936	647.047	266.727	436.448	510.972	303.511	422.008	247.363	246.641	386.362	226.123	439.615	396.78	254.562	22.303	60.3348	879.63	-42.7585	100.775	608.16	-62.9726	96.5199	480.845	-173.514	144.538	231.127	-216.537	179.204	237.852	-28.7906	154.386	195.042
62	0	155.646	351.373	1071.09	158.55	122.099	1048.37	-25.2439	279.405	1122.06	-22.4108	192.581	1118.33	130.545	443.927	900.354	247.129	414.732	646.132	268.381	435.914	510.107	307.222	420.587	246.745	250.439	384.932	225.254	443.437	395.224	255.141	21.6987	60.9345	879.106	-44.6425	101.444	608.073	-65.9228	96.9121	480.979	-178.763	144.503	232.257	-221.715	179.126	239.381	-34.5054	154.495	194.84
63	0	156.796	351.94	1070.38	159.41	122.634	1047.81	-24.4176	280.669	1121.28	-21.8886	193.824	1117.54	131.951	444.307	899.543	247.91	414.419	645.2	269.796	435.276	509.186	309.695	419.127	246.017	252.937	383.487	224.419	445.898	393.575	255.153	21.2609	61.5693	878.61	-46.3567	102.144	608.018	-68.7597	97.305	481.179	-183.978	144.427	233.499	-226.863	179.006	241.037	-40.2138	154.592	194.652
64	0	158.042	352.579	1069.71	160.412	123.247	1047.32	-23.4883	282	1120.52	-21.2524	195.125	1116.78	133.537	444.648	898.748	248.806	413.997	644.259	270.99	434.54	508.213	310.979	417.66	245.173	254.179	382.076	223.611	447.048	391.83	254.573	20.9967	62.2411	878.139	-47.8886	102.878	607.994	-71.4731	97.7034	481.443	-189.157	144.312	234.858	-231.977	178.845	242.825	-45.9104	154.673	194.479
65	0	159.378	353.289	1069.08	161.546	123.94	1046.89	-22.4593	283.391	1119.79	-20.5039	196.475	1116.04	135.291	444.954	897.975	249.816	413.466	643.319	271.98	433.717	507.195	311.149	416.22	244.219	254.233	380.741	222.833	446.968	389.995	253.399	20.9125	62.9519	877.691	-49.2232	103.648	607.992	-74.0495	98.1131	481.772	-194.295	144.158	236.336	-237.051	178.646	244.75	-51.5901	154.737	194.324
66	0	160.799	354.07	1068.49	162.805	124.712	1046.54	-21.3352	284.836	1119.1	-19.646	197.869	1115.33	137.198	445.225	897.231	250.931	412.833	642.385	272.783	432.819	506.139	310.297	414.837	243.167	253.196	379.521	222.091	445.77	388.082	251.65	21.0134	63.704	877.263	-50.3436	104.457	608.008	-76.4725	98.5408	482.162	-199.385	143.971	237.938	-242.076	178.414	246.82	-57.2484	154.782	194.188
67	0	162.298	354.922	1067.95	164.176	125.562	1046.25	-20.1212	286.328	1118.46	-18.6832	199.298	1114.67	139.24	445.469	896.52	252.137	412.108	641.465	273.415	431.863	505.055	308.534	413.537	242.038	251.183	378.447	221.401	443.595	386.114	249.374	21.3034	64.4997	876.849	-51.2309	105.308	608.033	-78.7226	98.9935	482.609	-204.419	143.753	239.669	-247.041	178.153	249.042	-62.8821	154.807	194.069
68	0	163.867	355.842	1067.47	165.65	126.487	1046.03	-18.8238	287.858	1117.87	-17.6214	200.756	1114.05	141.394	445.691	895.85	253.416	411.309	640.564	273.889	430.865	503.953	305.984	412.345	240.858	248.328	377.543	220.776	440.599	384.125	246.637	21.7853	65.3414	876.448	-51.8639	106.202	608.061	-80.7767	99.4777	483.113	-209.386	143.51	241.537	-251.93	177.871	251.428	-68.4902	154.812	193.967
69	0	165.5	356.828	1067.04	167.213	127.482	1045.88	-17.4504	289.42	1117.34	-16.4679	202.234	1113.47	143.637	445.9	895.226	254.744	410.452	639.688	274.214	429.847	502.842	302.775	411.278	239.655	244.772	376.82	220.231	436.953	382.159	243.526	22.4599	66.2309	876.054	-52.2203	107.142	608.083	-82.6084	99.999	483.668	-214.271	143.249	243.552	-256.725	177.577	253.991	-74.0743	154.798	193.88
70	0	167.187	357.875	1066.68	168.853	128.545	1045.8	-16.0093	291.004	1116.87	-15.2315	203.726	1112.96	145.944	446.105	894.655	256.093	409.562	638.841	274.399	428.83	501.734	299.035	410.348	238.456	240.658	376.281	219.781	432.822	380.266	240.143	23.3267	67.1703	875.664	-52.2762	108.126	608.092	-84.1888	100.561	484.273	-219.058	142.976	245.724	-261.402	177.281	256.745	-79.6387	154.767	193.805
71	0	168.92	358.98	1066.38	170.556	129.668	1045.8	-14.5097	292.602	1116.47	-13.922	205.223	1112.5	148.287	446.318	894.144	257.433	408.664	638.025	274.445	427.836	500.636	294.886	409.563	237.288	236.124	375.921	219.432	428.361	378.502	236.597	24.3829	68.1608	875.275	-52.0073	109.155	608.079	-85.4861	101.167	484.924	-223.723	142.698	248.068	-265.932	176.994	259.709	-85.1899	154.723	193.736
72	0	170.688	360.135	1066.15	172.308	130.845	1045.87	-12.9617	294.207	1116.15	-12.5507	206.718	1112.11	150.639	446.549	893.698	258.729	407.785	637.244	274.353	426.889	499.558	290.434	408.925	236.172	231.292	375.723	219.186	423.702	376.921	233	25.6241	69.2032	874.885	-51.3892	110.226	608.039	-86.4669	101.814	485.619	-228.24	142.422	250.596	-270.282	176.727	262.9	-90.7369	154.67	193.669
73	0	172.481	361.334	1066	174.097	132.07	1046.01	-11.376	295.81	1115.91	-11.1298	208.205	1111.78	152.972	446.811	893.322	259.946	406.954	636.498	274.115	426.012	498.507	285.772	408.43	235.127	226.268	375.67	219.038	418.947	375.568	229.456	27.0436	70.2977	874.493	-50.3984	111.334	607.966	-87.097	102.501	486.356	-232.578	142.154	253.324	-274.414	176.491	266.337	-96.289	154.616	193.599
74	0	174.289	362.571	1065.93	175.906	133.333	1046.23	-9.76384	297.404	1115.75	-9.67218	209.68	1111.53	155.259	447.115	893.021	261.048	406.197	635.788	273.721	425.224	497.488	280.971	408.071	234.162	221.136	375.737	218.977	414.167	374.477	226.056	28.6327	71.4439	874.097	-49.013	112.475	607.855	-87.3418	103.222	487.131	-236.7	141.902	256.264	-278.285	176.298	270.039	-101.856	154.569	193.521
75	0	176.102	363.838	1065.93	177.724	134.628	1046.53	-8.13709	298.983	1115.68	-8.19163	211.136	1111.35	157.472	447.471	892.797	261.999	405.543	635.112	273.158	424.548	496.505	276.085	407.841	233.284	215.954	375.902	218.988	409.401	373.664	222.874	30.3809	72.6402	873.698	-47.2134	113.64	607.702	-87.1685	103.968	487.943	-240.566	141.669	259.428	-281.851	176.155	274.021	-107.443	154.539	193.432
76	0	177.907	365.127	1066.02	179.535	135.945	1046.91	-6.50778	300.541	1115.7	-6.70221	212.571	1111.25	159.585	447.89	892.652	262.764	405.014	634.468	272.408	423.998	495.561	271.149	407.727	232.493	210.763	376.142	219.052	404.662	373.129	219.965	32.2758	73.8843	873.299	-44.9837	114.824	607.507	-86.5464	104.73	488.789	-244.133	141.461	262.825	-285.061	176.071	278.296	-113.054	154.541	193.331
77	0	179.693	366.431	1066.19	181.327	137.276	1047.37	-4.88808	302.074	1115.81	-5.21821	213.982	1111.22	161.574	448.377	892.585	263.311	404.631	633.852	271.453	423.591	494.657	266.184	407.718	231.788	205.584	376.437	219.15	399.944	372.856	217.365	34.3033	75.1731	872.901	-42.3121	116.015	607.27	-85.4486	105.495	489.666	-247.354	141.28	266.462	-287.867	176.05	282.872	-118.682	154.586	193.221
78	0	181.448	367.742	1066.44	183.085	138.614	1047.9	-3.2901	303.578	1116	-3.7539	215.366	1111.28	163.414	448.94	892.594	263.608	404.41	633.262	270.273	423.335	493.794	261.2	407.8	231.161	200.426	376.77	219.263	395.228	372.815	215.095	36.4484	76.5024	872.509	-39.1918	117.206	606.992	-83.8535	106.253	490.571	-250.18	141.128	270.339	-290.22	176.093	287.75	-124.312	154.687	193.113
79	0	183.161	369.053	1066.77	184.797	139.952	1048.51	-1.72568	305.051	1116.28	-2.3232	216.724	1111.41	165.086	449.58	892.674	263.63	404.363	632.695	268.852	423.238	492.972	256.2	407.96	230.608	195.288	377.126	219.376	390.492	372.968	213.157	38.6947	77.867	872.127	-35.6214	118.385	606.68	-81.7452	106.992	491.502	-252.566	141.004	274.453	-292.072	176.201	292.924	-129.915	154.855	193.021
80	0	184.821	370.359	1067.18	186.451	141.282	1049.2	-0.206201	306.491	1116.64	-0.939529	218.056	1111.62	166.57	450.299	892.821	263.354	404.495	632.147	267.172	423.301	492.191	251.183	408.184	230.118	190.164	377.492	219.474	385.713	373.272	211.541	41.0256	79.261	871.762	-31.6056	119.544	606.339	-79.1149	107.7	492.456	-254.467	140.911	278.794	-293.383	176.372	298.38	-135.446	155.094	192.97
81	0	186.417	371.654	1067.65	188.035	142.599	1049.95	1.2576	307.898	1117.09	0.384494	219.362	1111.9	167.85	451.096	893.029	262.763	404.806	631.616	265.224	423.523	491.451	246.144	408.457	229.684	185.044	377.86	219.548	380.873	373.685	210.224	43.4241	80.6775	871.421	-27.1548	120.673	605.98	-75.9613	108.369	493.43	-255.841	140.848	283.348	-294.116	176.604	304.092	-140.845	155.403	192.994
82	0	187.939	372.932	1068.2	189.538	143.899	1050.77	2.65579	309.271	1117.62	1.63723	220.642	1112.25	168.913	451.965	893.291	261.847	405.293	631.101	263	423.897	490.75	241.079	408.767	229.299	179.919	378.22	219.593	375.961	374.164	209.175	45.8733	82.1087	871.11	-22.2855	121.764	605.614	-72.2909	108.991	494.425	-256.656	140.818	288.095	-294.242	176.894	310.025	-146.034	155.77	193.135
83	0	189.378	374.19	1068.81	190.953	145.176	1051.64	3.97939	310.611	1118.22	2.80819	221.9	1112.68	169.748	452.901	893.6	260.598	405.945	630.6	260.498	424.413	490.09	235.986	409.1	228.954	174.781	378.568	219.606	370.969	374.671	208.356	48.357	83.5464	870.838	-17.0196	122.81	605.256	-68.1183	109.563	495.44	-256.884	140.822	293.007	-293.744	177.242	316.135	-150.915	156.176	193.439
84	0	190.724	375.424	1069.47	192.269	146.429	1052.57	5.22049	311.918	1118.9	3.88824	223.136	1113.17	170.349	453.897	893.948	259.017	406.75	630.114	257.721	425.058	489.467	230.86	409.444	228.642	169.624	378.899	219.586	365.9	375.177	207.728	50.8598	84.9817	870.613	-11.3836	123.803	604.919	-63.465	110.082	496.476	-256.508	140.867	298.053	-292.611	177.647	322.367	-155.376	156.596	193.958
85	0	191.972	376.632	1070.19	193.481	147.653	1053.55	6.37232	313.194	1119.64	4.86962	224.351	1113.72	170.713	454.943	894.328	257.108	407.691	629.643	254.675	425.817	488.883	225.702	409.79	228.359	164.441	379.211	219.535	360.76	375.656	207.252	53.3674	86.4054	870.445	-5.40846	124.741	604.623	-58.3594	110.55	497.537	-255.518	140.961	303.194	-290.845	178.113	328.658	-159.287	156.999	194.743
86	0	193.116	377.812	1070.95	194.583	148.848	1054.57	7.42931	314.438	1120.44	5.74609	225.547	1114.34	170.84	456.03	894.733	254.88	408.75	629.188	251.372	426.674	488.336	220.512	410.13	228.097	159.231	379.502	219.458	355.557	376.093	206.891	55.867	87.8081	870.342	0.872425	125.618	604.384	-52.8351	110.97	498.628	-253.913	141.114	308.388	-288.455	178.648	334.938	-162.511	157.349	195.841
87	0	194.151	378.962	1071.74	195.571	150.012	1055.62	8.38713	315.652	1121.29	6.5129	226.724	1115	170.733	457.147	895.157	252.346	409.907	628.749	247.825	427.611	487.824	215.291	410.457	227.855	153.992	379.771	219.359	350.303	376.478	206.613	58.3473	89.1803	870.313	7.42361	126.432	604.221	-46.9295	111.348	499.755	-251.7	141.339	313.588	-285.46	179.26	341.135	-164.908	157.614	197.289
88	0	195.073	380.08	1072.56	196.443	151.145	1056.7	9.24269	316.836	1122.2	7.16686	227.882	1115.72	170.4	458.282	895.594	249.522	411.141	628.327	244.049	428.611	487.347	210.042	410.767	227.627	148.726	380.021	219.243	345.011	376.807	206.392	60.7987	90.5128	870.366	14.209	127.183	604.152	-40.6821	111.691	500.926	-248.89	141.649	318.743	-281.881	179.958	347.172	-166.345	157.76	199.109
89	0	195.882	381.166	1073.4	197.198	152.245	1057.79	9.99413	317.991	1123.14	7.70623	229.022	1116.48	169.852	459.426	896.038	246.426	412.434	627.923	240.06	429.658	486.903	204.768	411.059	227.412	143.434	380.251	219.116	339.692	377.083	206.205	63.2136	91.7967	870.509	21.1927	127.869	604.194	-34.1326	112.009	502.148	-245.498	142.056	323.8	-277.746	180.755	352.973	-166.706	157.759	201.304
90	0	196.577	382.22	1074.26	197.836	153.311	1058.91	10.6408	319.115	1124.12	8.13072	230.143	1117.29	169.1	460.567	896.486	243.078	413.768	627.537	235.876	430.738	486.489	199.472	411.33	227.208	138.118	380.465	218.983	334.356	377.31	206.038	65.5859	93.0236	870.75	28.3401	128.491	604.365	-27.3191	112.309	503.429	-241.538	142.571	328.704	-273.081	181.657	358.464	-165.903	157.591	203.855
91	0	197.159	383.24	1075.13	198.358	154.345	1060.03	11.1831	320.21	1125.12	8.44137	231.242	1118.13	168.16	461.697	896.933	239.497	415.126	627.17	231.514	431.836	486.105	194.156	411.582	227.014	132.781	380.663	218.849	329.01	377.496	205.88	67.9113	94.1857	871.094	35.6182	129.05	604.677	-20.2768	112.599	504.774	-237.027	143.2	333.396	-267.911	182.672	363.578	-163.878	157.245	206.719
92	0	197.63	384.227	1076	198.769	155.345	1061.15	11.6227	321.275	1126.14	8.64047	232.32	1119	167.047	462.806	897.376	235.704	416.493	626.82	226.989	432.943	485.749	188.821	411.817	226.828	127.428	380.847	218.719	323.66	377.65	205.723	70.1872	95.2764	871.547	42.9959	129.547	605.144	-13.0368	112.888	506.186	-231.976	143.943	337.818	-262.258	183.799	368.252	-160.611	156.723	209.831
93	0	197.994	385.18	1076.86	199.071	156.312	1062.27	11.962	322.309	1127.18	8.73139	233.375	1119.91	165.779	463.887	897.813	231.718	417.858	626.488	222.317	434.047	485.418	183.471	412.036	226.649	122.06	381.019	218.596	318.31	377.78	205.565	72.4123	96.2896	872.111	50.4447	129.983	605.773	-5.62561	113.181	507.666	-226.398	144.796	341.914	-256.142	185.032	372.429	-156.114	156.036	213.109
94	0	198.255	386.098	1077.71	199.269	157.244	1063.37	12.2044	323.312	1128.22	8.71847	234.404	1120.84	164.372	464.933	898.242	227.559	419.21	626.173	217.513	435.14	485.111	178.105	412.241	226.479	116.68	381.178	218.485	312.959	377.894	205.405	74.5864	97.2209	872.791	57.938	130.361	606.572	1.93474	113.482	509.212	-220.302	145.747	345.629	-249.578	186.36	376.064	-150.434	155.208	216.459
95	0	198.418	386.981	1078.55	199.37	158.142	1064.47	12.3542	324.284	1129.26	8.60686	235.406	1121.79	162.841	465.94	898.66	223.245	420.54	625.873	212.591	436.217	484.826	172.725	412.436	226.314	111.291	381.326	218.386	307.608	377.997	205.244	76.7102	98.0665	873.585	65.4509	130.684	607.543	9.62626	113.795	510.818	-213.697	146.779	348.91	-242.581	187.765	379.117	-143.639	154.269	219.782
96	0	198.488	387.828	1079.37	199.378	159.005	1065.54	12.416	325.223	1130.3	8.40237	236.38	1122.76	161.203	466.903	899.065	218.793	421.841	625.587	207.564	437.271	484.56	167.329	412.622	226.157	105.894	381.463	218.301	302.254	378.096	205.082	78.785	98.8242	874.493	72.9604	130.954	608.686	17.4339	114.12	512.475	-206.59	147.872	351.712	-235.162	189.224	381.559	-135.812	153.255	222.985
97	0	198.471	388.64	1080.16	199.301	159.832	1066.59	12.3951	326.132	1131.32	8.11127	237.324	1123.74	159.47	467.819	899.455	214.22	423.109	625.314	202.446	438.299	484.312	161.919	412.801	226.005	100.491	381.59	218.231	296.893	378.194	204.92	80.8122	99.493	875.511	80.4445	131.175	609.999	25.3443	114.456	514.173	-198.992	149.003	353.996	-227.332	190.71	383.368	-127.039	152.207	225.979
98	0	198.375	389.415	1080.92	199.145	160.623	1067.6	12.2971	327.008	1132.33	7.74017	238.237	1124.73	157.655	468.687	899.827	209.542	424.339	625.051	197.249	439.296	484.08	156.494	412.974	225.858	95.0808	381.708	218.172	291.523	378.294	204.761	82.7933	100.073	876.636	87.8822	131.351	611.474	33.3445	114.8	515.898	-190.91	150.145	355.728	-219.102	192.193	384.532	-117.406	151.161	228.691
99	0	198.204	390.154	1081.64	198.917	161.378	1068.58	12.1277	327.853	1133.31	7.29585	239.119	1125.73	155.768	469.506	900.178	204.774	425.529	624.796	191.984	440.259	483.861	151.054	413.142	225.715	89.6641	381.817	218.124	286.139	378.398	204.603	84.7292	100.565	877.86	95.253	131.486	613.102	41.4216	115.148	517.635	-182.356	151.273	356.885	-210.481	193.644	385.042	-106.991	150.153	231.06
[truncated: 2,113 more rows]
[truncated: 123 more columns]
