# Supplementary material for: The impact of wide step width on lower limb coordination and its variability in individuals with flat feet
Source: PLoS One. 2025 Apr 24;20(4):e0321901. doi: 10.1371/journal.pone.0321901 (PMC12021241; doi:10.1371/journal.pone.0321901)
Supplement: S4 file — (ZIP) [file pone.0321901.s004.zip › Walk-Wide18.csv]

Model Outputs
120
		sdk:LAbsAnkleAngle			sdk:LAnkleAngles			sdk:LAnkleForce			sdk:LAnkleMoment			sdk:LAnklePower			sdk:LFE									sdk:LFO									sdk:LFootProgressAngles			sdk:LHipAngles			sdk:LHipForce			sdk:LHipMoment			sdk:LHipPower
Frame	Sub Frame	X	Y	Z	X	Y	Z	X	Y	Z	X	Y	Z	X	Y	Z	RX	RY	RZ	TX	TY	TZ	SX	SY	SZ	RX	RY	RZ	TX	TY	TZ	SX	SY	SZ	X	Y	Z	X	Y	Z	X	Y	Z	X	Y	Z	X	Y	Z
		deg	deg	deg	deg	deg	deg	N/kg	N/kg	N/kg	N.mm/kg	N.mm/kg	N.mm/kg	W/kg	W/kg	W/kg	deg	deg	deg	mm	mm	mm	mm	mm	mm	deg	deg	deg	mm	mm	mm	mm	mm	mm	deg	deg	deg	deg	deg	deg	N/kg	N/kg	N/kg	N.mm/kg	N.mm/kg	N.mm/kg	W/kg	W/kg	W/kg
1671	0	3.53347	0	0	3.53887	1.30343	-3.15992	-0.121417	0.00530383	-0.22229	-3.82488	-2.15E-15	2.6243	0	0	-0.00198706	4.55011	-23.662	3.41246	182.595	373.398	644.993	393.796	393.796	393.796	3.55711	-99.1608	2.21727	353.675	392.395	256.613	186.101	186.101	186.101	-99.2333	-1.12024	-3.51341	41.8392	1.55492	-2.62552	0.0891804	0.0621408	1.51234	312.049	-4.86854	-12.4162	0	0	-0.0241716
1672	0	3.51713	0	0	3.52162	1.27657	-2.8913	-0.113339	0.00578302	-0.223742	-2.23218	1.28E-15	2.73158	0	0	-0.00131004	4.51055	-23.7493	3.04275	183.949	372.925	644.428	393.665	393.665	393.665	3.14317	-99.8865	1.86425	360.128	390.665	258.146	186.101	186.101	186.101	-99.9436	-1.06075	-3.02854	41.8667	1.59353	-2.5611	0.0845877	0.0633752	1.509	318.016	-4.94935	-12.9443	0	0	-0.00418698
1673	0	3.52029	0	0	3.52427	1.25927	-2.71823	-0.106547	0.00608412	-0.222118	-0.897428	2.74E-15	2.68402	0	0	-0.000720263	4.46847	-23.8113	2.63593	185.261	372.405	643.79	393.544	393.544	393.544	2.76138	-100.468	1.5386	365.403	388.922	259.25	186.101	186.101	186.101	-100.513	-0.999196	-2.58503	41.8661	1.63286	-2.46018	0.0859409	0.0662055	1.50723	317.996	-4.39236	-13.3478	0	0	0.0149115
1674	0	3.53115	0	0	3.53488	1.25128	-2.63836	-0.101324	0.00631148	-0.21744	0.112463	1.75E-15	2.50736	0	0	-0.000212778	4.42236	-23.8487	2.19688	186.535	371.836	643.089	393.433	393.433	393.433	2.41115	-100.894	1.24003	369.513	387.178	259.876	186.101	186.101	186.101	-100.928	-0.937266	-2.18155	41.8396	1.67415	-2.32604	0.0932377	0.0711408	1.50753	311.829	-2.90313	-13.5998	0	0	0.0319976
1675	0	3.53837	0	0	3.54216	1.25207	-2.64619	-0.0977131	0.00652118	-0.20969	0.764773	-1.51E-15	2.23237	0	0	0.000203862	4.37066	-23.8623	1.73129	187.768	371.218	642.332	393.331	393.331	393.331	2.09044	-101.155	0.965908	372.485	385.44	259.986	186.101	186.101	186.101	-101.18	-0.87682	-1.81444	41.7891	1.71843	-2.16282	0.106633	0.0784982	1.51012	299.392	-0.261698	-13.6737	0	0	0.0460859
1676	0	3.53171	0	0	3.53572	1.26077	-2.73328	-0.0958386	0.0069203	-0.198999	1.03109	2.21E-15	1.91334	0	0	0.000511434	4.31185	-23.8525	1.24572	188.956	370.554	641.527	393.24	393.24	393.24	1.79604	-101.246	0.711653	374.361	383.715	259.562	186.101	186.101	186.101	-101.265	-0.819883	-1.47802	41.7163	1.76663	-1.97566	0.12591	0.0885044	1.51523	280.825	3.83627	-13.5554	0	0	0.056364
1677	0	3.50194	0	0	3.50641	1.27632	-2.88888	-0.0956336	0.0075619	-0.185634	0.909056	2.39E-15	1.59667	0	0	0.000686322	4.24462	-23.8198	0.747107	190.094	369.847	640.681	393.158	393.158	393.158	1.52416	-101.165	0.47131	375.192	382.009	258.602	186.101	186.101	186.101	-101.178	-0.768645	-1.16543	41.623	1.81915	-1.77016	0.150581	0.101279	1.52277	256.57	9.52014	-13.2385	0	0	0.0623099
1678	0	3.44131	0	0	3.44636	1.29749	-3.10061	-0.0971514	0.00866557	-0.169903	0.389643	2.39E-15	1.34792	0	0	0.000704388	4.16791	-23.7643	0.242695	191.176	369.104	639.802	393.086	393.086	393.086	1.27082	-100.915	0.238229	375.046	380.328	257.121	186.101	186.101	186.101	-100.925	-0.725419	-0.869287	41.5107	1.87608	-1.55228	0.180084	0.116948	1.53278	227.181	16.9827	-12.7274	0	0	0.0635981
1679	0	3.3436	0	0	3.34936	1.32297	-3.35528	-0.100467	0.0103087	-0.152379	-0.535999	1.69E-15	1.21844	0	0	0.000527262	4.08098	-23.6861	-0.260227	192.193	368.333	638.896	393.023	393.023	393.023	1.03241	-100.503	0.00591341	373.995	378.678	255.15	186.101	186.101	186.101	-100.509	-0.692569	-0.582667	41.3804	1.93721	-1.32816	0.213246	0.135255	1.54531	193.639	26.1865	-12.0399	0	0	0.0602639
1680	0	3.20475	0	0	3.21123	1.35146	-3.63997	-0.105596	0.0126278	-0.133528	-1.86857	-1.43E-15	1.25903	0	0	0.000107843	3.98357	-23.5855	-0.754676	193.134	367.544	637.972	392.968	392.968	392.968	0.806107	-99.9386	-0.231021	372.121	377.07	252.734	186.101	186.101	186.101	-99.9419	-0.672383	-0.299886	41.2332	2.00181	-1.10373	0.249169	0.155958	1.56026	156.85	37.0551	-11.1982	0	0	0.0525409
1681	0	3.02321	0	0	3.03039	1.38178	-3.94272	-0.112612	0.0156118	-0.114107	-3.60822	-2.62E-16	1.4961	0	0	-0.000612358	3.87583	-23.4624	-1.23403	193.991	366.749	637.037	392.922	392.922	392.922	0.590243	-99.236	-0.476213	369.511	375.516	249.93	186.101	186.101	186.101	-99.2373	-0.666875	-0.0172828	41.0699	2.0689	-0.8847	0.286166	0.178318	1.57754	118.215	49.2195	-10.2345	0	0	0.0410434
1682	0	2.8008	0	0	2.80855	1.41294	-4.25352	-0.121425	0.0191944	-0.0946893	-5.72848	-1.63E-15	1.93382	0	0	-0.00166507	3.75842	-23.3168	-1.69233	194.751	365.963	636.1	392.882	392.882	392.882	0.384567	-98.4137	-0.73076	366.255	374.033	246.809	186.101	186.101	186.101	-98.4135	-0.677522	0.266214	40.8907	2.13699	-0.676156	0.322823	0.201555	1.59698	78.9744	62.2308	-9.18347	0	0	0.0265499
1683	0	2.54306	0	0	2.55115	1.44415	-4.56474	-0.131789	0.023201	-0.0759896	-8.17001	1.34E-15	2.5462	0	0	-0.00301127	3.63241	-23.1488	-2.12442	195.405	365.201	635.169	392.847	392.847	392.847	0.190185	-97.494	-0.993006	362.445	372.64	243.453	186.101	186.101	186.101	-97.4928	-0.704946	0.548875	40.6962	2.20445	-0.482608	0.357213	0.224619	1.61814	40.6771	75.4703	-8.09001	0	0	0.0101228
1684	0	2.25934	0	0	2.26753	1.47494	-4.8714	-0.143272	0.0273599	-0.0586934	-10.8346	0	3.27579	0	0	-0.00450271	3.49933	-22.9584	-2.52599	195.941	364.48	634.252	392.816	392.816	392.816	0.00940229	-96.503	-1.25851	358.171	371.362	239.948	186.101	186.101	186.101	-96.501	-0.748632	0.826273	40.4863	2.26931	-0.307791	0.387167	0.246388	1.64049	4.97522	88.2233	-7.00377	0	0	-0.00699311
1685	0	1.96249	0	0	1.9705	1.50508	-5.17133	-0.155138	0.0312262	-0.0432377	-13.5747	3.49E-15	4.0301	0	0	-0.00587622	3.36107	-22.7456	-2.89385	196.347	363.815	633.359	392.786	392.786	392.786	-0.154607	-95.4692	-1.52039	353.52	370.22	236.386	186.101	186.101	186.101	-95.4664	-0.806732	1.09178	40.2607	2.32957	-0.154474	0.411135	0.265644	1.66301	-26.8636	99.7273	-5.96957	0	0	-0.0236463
1686	0	1.66779	0	0	1.67541	1.53453	-5.46414	-0.166587	0.0343591	-0.0300713	-16.2242	2.56E-15	4.70753	0	0	-0.00681016	3.21978	-22.5103	-3.22577	196.612	363.224	632.498	392.755	392.755	392.755	-0.298597	-94.4222	-1.77039	348.574	369.236	232.859	186.101	186.101	186.101	-94.4187	-0.875999	1.33776	40.0191	2.38315	-0.0246202	0.427247	0.28117	1.68456	-53.481	109.21	-5.02367	0	0	-0.0386415
1687	0	1.39137	0	0	1.39841	1.56336	-5.75048	-0.176655	0.0362522	-0.0194689	-18.6024	2.97E-15	5.20137	0	0	-0.0070245	3.07781	-22.2525	-3.52061	196.723	362.721	631.676	392.722	392.722	392.722	-0.420014	-93.391	-1.9999	343.41	368.427	229.45	186.101	186.101	186.101	-93.3867	-0.951975	1.55674	39.7605	2.42801	0.0807829	0.434253	0.292131	1.70407	-73.9401	116.079	-4.19304	0	0	-0.0510151
1688	0	1.14829	0	0	1.15469	1.5916	-6.03071	-0.184696	0.0367193	-0.0113604	-20.5735	-5.65E-15	5.44967	0	0	-0.00638006	2.93758	-21.9717	-3.77823	196.668	362.32	630.898	392.683	392.683	392.683	-0.517898	-92.4015	-2.20131	338.094	367.802	226.231	186.101	186.101	186.101	-92.3963	-1.02933	1.743	39.4838	2.46234	0.161604	0.43202	0.297928	1.72046	-88.0298	119.988	-3.47365	0	0	-0.0602627
1689	0	0.951015	0	0	0.956819	1.61917	-6.30397	-0.190319	0.0355934	-0.00568382	-22.0504	-5.15E-15	5.41394	0	0	-0.00493086	2.80149	-21.6676	-3.9993	196.433	362.034	630.169	392.637	392.637	392.637	-0.593111	-91.4752	-2.36877	332.684	367.362	223.259	186.101	186.101	186.101	-91.4692	-1.10232	1.89323	39.1876	2.48447	0.218451	0.420877	0.298238	1.7331	-95.8636	120.722	-2.84114	0	0	-0.0661124
1690	0	0.808506	0	0	0.813851	1.6458	-6.56768	-0.193548	0.033102	-0.00208121	-23.0131	4.65E-15	5.11494	0	0	-0.00287844	2.67176	-21.3397	-4.18514	196.004	361.872	629.49	392.585	392.585	392.585	-0.648525	-90.6284	-2.49862	327.227	367.098	220.573	186.101	186.101	186.101	-90.6215	-1.16527	2.0069	38.8704	2.49318	0.252439	0.402036	0.293375	1.74159	-98.1732	118.547	-2.27605	0	0	-0.0687206
1691	0	0.725954	0	0	0.731124	1.67106	-6.81751	-0.194522	0.0294423	-0.000202357	-23.4763	4.93E-15	4.5901	0	0	-0.000508594	2.5504	-20.9874	-4.33757	195.367	361.843	628.862	392.525	392.525	392.525	-0.688728	-89.8716	-2.58934	321.758	366.994	218.196	186.101	186.101	186.101	-89.864	-1.21292	2.08612	38.5305	2.48759	0.265099	0.377139	0.283564	1.74596	-95.9572	113.673	-1.73842	0	0	-0.068462
1692	0	0.704943	0	0	0.7103	1.69436	-7.04776	-0.193432	0.0250429	0.000419772	-23.4787	-4.65E-15	3.90878	0	0	0.00189174	2.43908	-20.6102	-4.45856	194.509	361.951	628.284	392.459	392.459	392.459	-0.719391	-89.2107	-2.64133	316.301	367.028	216.134	186.101	186.101	186.101	-89.2026	-1.24084	2.13497	38.1663	2.46714	0.258128	0.348057	0.269472	1.74618	-90.3921	106.588	-1.20905	0	0	-0.0658976
1693	0	0.743456	0	0	0.749452	1.71504	-7.252	-0.190607	0.0201693	0.000149045	-23.0845	-4.86E-15	3.1289	0	0	0.00406902	2.33901	-20.208	-4.5502	193.419	362.198	627.752	392.388	392.387	392.387	-0.746529	-88.6463	-2.65641	310.874	367.174	214.382	186.101	186.101	186.101	-88.638	-1.24563	2.15871	37.7765	2.43183	0.233238	0.316753	0.25184	1.74254	-82.6603	97.7864	-0.680589	0	0	-0.0616707
1694	0	0.836432	0	0	0.843502	1.73243	-7.42356	-0.18642	0.0151538	-0.000637026	-22.3715	-2.26E-16	2.3145	0	0	0.00585033	2.25105	-19.7804	-4.61436	192.086	362.582	627.263	392.313	392.313	392.313	-0.776046	-88.1752	-2.63769	305.486	367.405	212.922	186.101	186.101	186.101	-88.1671	-1.22515	2.16334	37.3601	2.38206	0.191931	0.285136	0.231312	1.73548	-73.9105	87.7271	-0.14882	0	0	-0.056532
1695	0	0.976225	0	0	0.984784	1.74588	-7.5561	-0.181322	0.0102277	-0.00167227	-21.4305	4.36E-15	1.51664	0	0	0.00715167	2.17552	-19.3279	-4.65273	190.503	363.1	626.813	392.239	392.239	392.239	-0.813203	-87.7907	-2.58913	300.14	367.693	211.729	186.101	186.101	186.101	-87.7832	-1.1785	2.15492	36.9165	2.31858	0.135526	0.254903	0.208865	1.72564	-65.1184	76.9623	0.36978	0	0	-0.0511985
1696	0	1.15352	0	0	1.16387	1.7548	-7.64395	-0.175718	0.00573399	-0.00278807	-20.3493	-2.58E-15	0.793231	0	0	0.0079729	2.11238	-18.851	-4.66661	188.666	363.744	626.397	392.166	392.166	392.166	-0.862462	-87.4839	-2.51537	294.835	368.012	210.772	186.101	186.101	186.101	-87.4772	-1.10598	2.13933	36.4459	2.24252	0.0649211	0.227087	0.185573	1.71344	-56.9205	66.1203	0.844955	0	0	-0.0461812
1697	0	1.35814	0	0	1.37045	1.75873	-7.68272	-0.169988	0.0018662	-0.00385552	-19.211	-1.11E-15	0.182949	0	0	0.00836577	2.0612	-18.3508	-4.65697	186.572	364.505	626.011	392.097	392.097	392.097	-0.927099	-87.2442	-2.42127	289.569	368.339	210.016	186.101	186.101	186.101	-87.2388	-1.0089	2.12178	35.9488	2.15519	-0.0192657	0.202642	0.16228	1.69957	-49.842	55.6446	1.26141	0	0	-0.0419817
1698	0	1.57979	0	0	1.59407	1.75741	-7.66966	-0.164426	-0.0011267	-0.00473688	-18.0845	-2.72E-15	-0.277592	0	0	0.00840466	2.02129	-17.8288	-4.62451	184.225	365.373	625.651	392.034	392.034	392.034	-1.00901	-87.0606	-2.31156	284.336	368.656	209.426	186.101	186.101	186.101	-87.0568	-0.889427	2.10641	35.4267	2.05818	-0.116685	0.182138	0.140049	1.68457	-44.2124	46.0896	1.59147	0	0	-0.0389356
1699	0	1.80887	0	0	1.82491	1.75072	-7.60383	-0.159279	-0.00321029	-0.00551413	-17.0262	3.93E-16	-0.580113	0	0	0.00816474	1.99179	-17.2868	-4.56969	181.629	366.334	625.314	391.981	391.981	391.981	-1.10866	-86.9221	-2.19042	279.132	368.949	208.97	186.101	186.101	186.101	-86.9202	-0.750315	2.09604	34.8813	1.95304	-0.227158	0.165397	0.119666	1.66905	-39.9422	37.7685	1.82167	0	0	-0.0369758
1700	0	2.03666	0	0	2.05418	1.7388	-7.4863	-0.154719	-0.00441685	-0.00607416	-16.0771	2.19E-15	-0.730773	0	0	0.00771219	1.97173	-16.7269	-4.49299	178.792	367.377	624.997	391.938	391.938	391.938	-1.22512	-86.8186	-2.06134	273.95	369.209	208.616	186.101	186.101	186.101	-86.819	-0.594694	2.09214	34.3149	1.84142	-0.350494	0.152402	0.101555	1.65324	-37.0761	30.8109	1.95947	0	0	-0.0361998
1701	0	2.25605	0	0	2.27461	1.72191	-7.31975	-0.150853	-0.00485654	-0.0065157	-15.2631	-4.19E-15	-0.750109	0	0	0.00710377	1.96019	-16.1513	-4.39494	175.726	368.489	624.696	391.908	391.908	391.908	-1.3563	-86.741	-1.92703	268.787	369.435	208.338	186.101	186.101	186.101	-86.7441	-0.425831	2.09495	33.7301	1.72477	-0.486338	0.142599	0.0861223	1.63772	-35.3148	25.2764	2.00754	0	0	-0.0363004
1702	0	2.46139	0	0	2.48046	1.70048	-7.10828	-0.147719	-0.00467607	-0.00690565	-14.5962	-1.78E-15	-0.666791	0	0	0.00638874	1.95633	-15.5626	-4.2764	172.443	369.657	624.41	391.892	391.893	391.892	-1.49938	-86.6816	-1.78928	263.638	369.627	208.112	186.101	186.101	186.101	-86.6878	-0.246913	2.10364	33.1298	1.60455	-0.634044	0.135431	0.0732855	1.62286	-34.3634	21.0344	1.98033	0	0	-0.0369727
1703	0	2.64864	0	0	2.66774	1.67507	-6.85718	-0.145336	-0.00404496	-0.00725882	-14.0799	1.06E-15	-0.513171	0	0	0.00561323	1.9594	-14.9629	-4.13852	168.956	370.871	624.134	391.892	391.892	391.892	-1.65099	-86.6342	-1.64934	258.5	369.791	207.92	186.101	186.101	186.101	-86.6438	-0.060952	2.11673	32.5167	1.48201	-0.792621	0.130494	0.0629729	1.60894	-34.0339	17.9329	1.89405	0	0	-0.0380301
1704	0	2.81548	0	0	2.83413	1.64629	-6.57249	-0.14361	-0.00320913	-0.00764093	-13.7009	1.44E-15	-0.32931	0	0	0.00482296	1.96882	-14.3545	-3.98293	165.282	372.119	623.868	391.909	391.909	391.909	-1.80759	-86.5941	-1.50771	253.369	369.933	207.749	186.101	186.101	186.101	-86.6074	0.129384	2.13217	31.8938	1.35813	-0.960601	0.127352	0.0548081	1.59631	-34.079	15.6619	1.76894	0	0	-0.0392338
1705	0	2.96101	0	0	2.97878	1.61479	-6.26054	-0.142481	-0.00229284	-0.00810142	-13.4447	-3.61E-15	-0.140825	0	0	0.00405705	1.98405	-13.7396	-3.81153	161.435	373.393	623.607	391.944	391.944	391.944	-1.96582	-86.5579	-1.36469	248.243	370.062	207.588	186.101	186.101	186.101	-86.5751	0.321773	2.14792	31.2637	1.23401	-1.13632	0.125589	0.0483684	1.58487	-34.3202	13.9951	1.61731	0	0	-0.040406
1706	0	3.08557	0	0	3.10219	1.58122	-5.92777	-0.141798	-0.00149556	-0.00855126	-13.2853	2.72E-15	0.0229332	0	0	0.0033527	2.00469	-13.12	-3.62663	157.43	374.684	623.35	391.998	391.998	391.998	-2.12273	-86.5234	-1.22033	243.119	370.186	207.43	186.101	186.101	186.101	-86.5449	0.514274	2.16207	30.629	1.11035	-1.31776	0.125281	0.0432007	1.57479	-34.8272	12.6238	1.4625	0	0	-0.0417157
1707	0	3.19062	0	0	3.20581	1.54621	-5.5802	-0.141445	-0.000886492	-0.0090935	-13.1984	3.00E-15	0.148646	0	0	0.00273514	2.0303	-12.4975	-3.43053	153.284	375.984	623.094	392.072	392.072	392.072	-2.27586	-86.4895	-1.07465	237.994	370.313	207.273	186.101	186.101	186.101	-86.5153	0.705333	2.17299	29.992	0.987819	-1.50291	0.126078	0.0388765	1.56616	-35.4295	11.3307	1.31186	0	0	-0.0429927
1708	0	3.27815	0	0	3.29183	1.51031	-5.22336	-0.141305	-0.000556038	-0.00957196	-13.16	-2.77E-15	0.225958	0	0	0.0022227	2.06049	-11.8737	-3.22566	149.013	377.287	622.836	392.168	392.168	392.168	-2.42333	-86.4555	-0.92778	232.867	370.45	207.115	186.101	186.101	186.101	-86.4857	0.893682	2.17952	29.3552	0.86706	-1.68985	0.128124	0.0350221	1.55867	-36.3073	9.94125	1.18097	0	0	-0.0445152
1709	0	3.35073	0	0	3.36283	1.474	-4.862	-0.141288	-0.000542462	-0.0100763	-13.1498	-1.58E-15	0.251709	0	0	0.00182348	2.09479	-11.25	-3.01418	144.632	378.586	622.576	392.285	392.285	392.285	-2.5638	-86.4214	-0.779907	227.734	370.599	206.954	186.101	186.101	186.101	-86.456	1.07837	2.18092	28.7205	0.748543	-1.87694	0.131075	0.0312539	1.5524	-37.3309	8.29336	1.07372	0	0	-0.0461454
1710	0	3.41105	0	0	3.42161	1.43766	-4.50008	-0.141299	-0.000825198	-0.0104368	-13.1489	-3.88E-15	0.231178	0	0	0.0015337	2.13267	-10.6279	-2.79806	140.158	379.876	622.312	392.423	392.423	392.423	-2.69649	-86.3872	-0.631407	222.595	370.766	206.791	186.101	186.101	186.101	-86.4261	1.25866	2.17688	28.0899	0.63273	-2.06283	0.135077	0.0274342	1.54698	-38.6864	6.36179	0.997504	0	0	-0.0481154
1711	0	3.46187	0	0	3.47092	1.40161	-4.14053	-0.141326	-0.00136539	-0.0107216	-13.1492	-2.84E-15	0.172474	0	0	0.00134365	2.17362	-10.0087	-2.57885	135.606	381.15	622.042	392.583	392.583	392.583	-2.82104	-86.3531	-0.482736	217.448	370.949	206.627	186.101	186.101	186.101	-86.3963	1.43402	2.16743	27.4655	0.519913	-2.24669	0.139667	0.0234476	1.54236	-40.2127	4.13779	0.948287	0	0	-0.0501929
1712	0	3.50567	0	0	3.51333	1.36604	-3.78559	-0.141274	-0.00213036	-0.0108886	-13.1374	-2.04E-15	0.0824678	0	0	0.00123982	2.217	-9.39355	-2.35776	130.992	382.404	621.766	392.764	392.764	392.764	-2.93731	-86.3193	-0.33435	212.291	371.15	206.461	186.101	186.101	186.101	-86.3665	1.60409	2.15278	26.849	0.410411	-2.42805	0.144522	0.0192274	1.53831	-41.843	1.65917	0.919345	0	0	-0.052262
1713	0	3.54475	0	0	3.55114	1.33111	-3.43662	-0.141182	-0.00301017	-0.0109678	-13.1154	-3.96E-15	-0.0247148	0	0	0.00120323	2.26222	-8.78376	-2.13567	126.333	383.632	621.483	392.965	392.965	392.964	-3.04547	-86.2855	-0.186777	207.125	371.365	206.294	186.101	186.101	186.101	-86.3366	1.7686	2.13334	26.242	0.304342	-2.60682	0.149202	0.0148294	1.53485	-43.4194	-0.970137	0.901157	0	0	-0.0540807
1714	0	3.581	0	0	3.58625	1.29688	-3.09446	-0.141022	-0.00399266	-0.0109771	-13.0824	1.17E-15	-0.145852	0	0	0.00122228	2.30867	-8.18034	-1.91316	121.643	384.829	621.193	393.184	393.184	393.184	-3.14573	-86.2516	-0.0405294	201.95	371.593	206.125	186.101	186.101	186.101	-86.3064	1.92737	2.10958	25.6462	0.201854	-2.78326	0.15322	0.0100585	1.53173	-44.7627	-3.77723	0.888403	0	0	-0.0554381
1715	0	3.61607	0	0	3.62027	1.26339	-2.75945	-0.140834	-0.00499264	-0.0109616	-13.0451	2.95E-15	-0.271846	0	0	0.00128285	2.35577	-7.58427	-1.69071	116.937	385.992	620.896	393.419	393.419	393.419	-3.23841	-86.2172	0.103886	196.764	371.83	205.953	186.101	186.101	186.101	-86.2755	2.08022	2.08203	25.0627	0.102884	-2.95768	0.156187	0.00518639	1.52919	-45.7052	-6.58773	0.865994	0	0	-0.056113
1716	0	3.65128	0	0	3.65458	1.23063	-2.43164	-0.140654	-0.00600714	-0.0109689	-13.0115	3.32E-15	-0.401624	0	0	0.00137927	2.40293	-6.9963	-1.46869	112.226	387.115	620.591	393.668	393.668	393.668	-3.3238	-86.1819	0.245885	191.57	372.074	205.778	186.101	186.101	186.101	-86.2434	2.22697	2.05125	24.4928	0.00743818	-3.13052	0.157608	0.000141314	1.52698	-46.0393	-9.40992	0.82939	0	0	-0.0559164
1717	0	3.68784	0	0	3.69035	1.1986	-2.11094	-0.140501	-0.00702022	-0.0110445	-12.9882	-2.58E-15	-0.533637	0	0	0.00150777	2.44964	-6.41703	-1.24761	107.523	388.194	620.277	393.929	393.929	393.929	-3.40225	-86.1452	0.384885	186.366	372.319	205.597	186.101	186.101	186.101	-86.2098	2.36745	2.01785	23.9371	-0.0846336	-3.30204	0.157231	-0.00484898	1.5252	-45.6384	-12.1429	0.770007	0	0	-0.0547588
1718	0	3.72692	0	0	3.72874	1.16728	-1.79721	-0.140423	-0.00800318	-0.0112315	-12.9835	-3.70E-16	-0.664574	0	0	0.00166658	2.49543	-5.8468	-1.02806	102.837	389.225	619.956	394.197	394.197	394.197	-3.47418	-86.107	0.520257	181.154	372.564	205.412	186.101	186.101	186.101	-86.1744	2.50149	1.98249	23.3961	-0.173423	-3.47233	0.154876	-0.00966959	1.52401	-44.4044	-14.723	0.684489	0	0	-0.0526143
1719	0	3.76965	0	0	3.77092	1.13667	-1.49047	-0.140409	-0.00893435	-0.0115492	-12.9989	-3.27E-15	-0.791578	0	0	0.00185593	2.53987	-5.28579	-0.81086	98.1757	390.205	619.626	394.469	394.469	394.469	-3.53998	-86.0673	0.651357	175.931	372.804	205.221	186.101	186.101	186.101	-86.1372	2.62891	1.94584	22.8701	-0.259014	-3.6412	0.150468	-0.0141049	1.523	-42.299	-17.0398	0.568408	0	0	-0.0495258
1720	0	3.81739	0	0	3.81823	1.10678	-1.19091	-0.140504	-0.00980719	-0.0119918	-13.0389	2.26E-15	-0.91198	0	0	0.00207826	2.58264	-4.73391	-0.59708	93.546	391.13	619.288	394.743	394.743	394.743	-3.6001	-86.0263	0.777534	170.698	373.035	205.025	186.101	186.101	186.101	-86.0986	2.74957	1.90859	22.3588	-0.341536	-3.80811	0.144209	-0.01796	1.52241	-39.4017	-19.0248	0.425589	0	0	-0.0456689
1721	0	3.87162	0	0	3.8721	1.07766	-0.898913	-0.140681	-0.010599	-0.0125322	-13.098	-1.25E-15	-1.02076	0	0	0.0023338	2.6235	-4.19091	-0.387964	88.9525	391.997	618.94	395.015	395.015	395.015	-3.65501	-85.9846	0.898147	165.453	373.255	204.826	186.101	186.101	186.101	-86.059	2.86333	1.87142	21.8618	-0.421102	-3.97219	0.136277	-0.021026	1.52218	-35.8075	-20.6014	0.261586	0	0	-0.041209
1722	0	3.93397	0	0	3.93419	1.04935	-0.615081	-0.140922	-0.0112677	-0.0131323	-13.1692	-2.27E-15	-1.11045	0	0	0.00261963	2.66227	-3.65633	-0.184931	84.3984	392.805	618.583	395.281	395.281	395.281	-3.70516	-85.9431	1.0126	160.194	373.462	204.625	186.101	186.101	186.101	-86.0194	2.9701	1.83498	21.3784	-0.497765	-4.13229	0.126968	-0.0231163	1.52225	-31.6715	-21.6788	0.0837037	0	0	-0.0363447
1723	0	4.00604	0	0	4.00611	1.02195	-0.34025	-0.141185	-0.0117444	-0.0137106	-13.2407	1.82E-15	-1.17117	0	0	0.00292768	2.69889	-3.12963	0.0104287	79.886	393.552	618.217	395.54	395.54	395.54	-3.75093	-85.9027	1.12042	154.92	373.652	204.424	186.101	186.101	186.101	-85.9808	3.0698	1.79979	20.9075	-0.571466	-4.28694	0.116914	-0.024096	1.52246	-27.2788	-22.1769	-0.094641	0	0	-0.0313673
1724	0	4.08942	0	0	4.08942	0.99555	-0.0755235	-0.141411	-0.0120876	-0.0142274	-13.2992	1.25E-15	-1.20643	0	0	0.00325261	2.73336	-2.61015	0.196542	75.4167	394.237	617.84	395.79	395.79	395.79	-3.79254	-85.8646	1.22131	149.628	373.825	204.227	186.101	186.101	186.101	-85.9443	3.16237	1.76609	20.4482	-0.642172	-4.4345	0.106509	-0.0240812	1.52298	-22.8105	-22.1854	-0.264341	0	0	-0.0264656
1725	0	4.18529	0	0	4.1853	0.970295	0.177744	-0.141572	-0.0121982	-0.0146515	-13.3355	2.34E-15	-1.20673	0	0	0.00357859	2.76578	-2.09722	0.371895	70.9914	394.862	617.453	396.029	396.029	396.029	-3.83001	-85.8294	1.31526	144.316	373.98	204.033	186.101	186.101	186.101	-85.9105	3.24781	1.7339	19.999	-0.709846	-4.57326	0.0960718	-0.0228355	1.52369	-18.4352	-21.5908	-0.420278	0	0	-0.0217518
1726	0	4.29442	0	0	4.29454	0.946342	0.417966	-0.141649	-0.0122093	-0.0149339	-13.3433	-3.91E-15	-1.18617	0	0	0.00389968	2.79629	-1.59017	0.535078	66.6109	395.427	617.055	396.255	396.255	396.255	-3.86314	-85.7977	1.40242	138.984	374.118	203.846	186.101	186.101	186.101	-85.8801	3.3261	1.70297	19.5586	-0.77416	-4.70146	0.0860586	-0.0207671	1.52459	-14.3648	-20.5952	-0.5577	0	0	-0.0174266
1727	0	4.41716	0	0	4.41745	0.92385	0.643509	-0.141643	-0.0120348	-0.0150744	-13.3215	-4.22E-16	-1.13932	0	0	0.00420053	2.8251	-1.08843	0.684898	62.2761	395.934	616.646	396.47	396.47	396.47	-3.89164	-85.7694	1.48315	133.63	374.24	203.665	186.101	186.101	186.101	-85.8528	3.3973	1.67286	19.1257	-0.834981	-4.81736	0.0767999	-0.0178338	1.52583	-10.7284	-19.1725	-0.674479	0	0	-0.0135548
1728	0	4.55335	0	0	4.55384	0.902988	0.852691	-0.141563	-0.0118368	-0.0150478	-13.2726	-1.96E-15	-1.08464	0	0	0.00447874	2.85248	-0.591484	0.820421	57.9881	396.386	616.226	396.672	396.672	396.672	-3.9151	-85.7442	1.55795	128.254	374.348	203.49	186.101	186.101	186.101	-85.8284	3.46147	1.643	18.6991	-0.892011	-4.91941	0.0685743	-0.0144082	1.52747	-7.65915	-17.5603	-0.771349	0	0	-0.0102623
1729	0	4.70239	0	0	4.70317	0.88391	1.04397	-0.141437	-0.0115385	-0.0148584	-13.2027	-3.52E-15	-1.01797	0	0	0.0047252	2.87867	-0.0989812	0.941046	53.7491	396.784	615.794	396.862	396.862	396.862	-3.93313	-85.7213	1.62744	122.856	374.445	203.321	186.101	186.101	186.101	-85.8061	3.51876	1.61277	18.2776	-0.944812	-5.00621	0.0615059	-0.0106632	1.52938	-5.22538	-15.7779	-0.847556	0	0	-0.00757247
1730	0	4.86348	0	0	4.86456	0.866746	1.21603	-0.141289	-0.011243	-0.0145046	-13.119	1.66E-15	-0.950672	0	0	0.00494133	2.90394	0.389276	1.04645	49.5616	397.132	615.351	397.042	397.042	397.042	-3.94536	-85.6994	1.69223	117.436	374.532	203.154	186.101	186.101	186.101	-85.7846	3.56934	1.58156	17.8602	-0.993035	-5.07658	0.0557149	-0.00697401	1.53174	-3.47122	-14.0349	-0.904152	0	0	-0.00553436
1731	0	5.03552	0	0	5.03696	0.851606	1.36779	-0.14117	-0.0109263	-0.0140385	-13.0304	-2.63E-15	-0.881282	0	0	0.00512752	2.92853	0.873304	1.13668	45.4295	397.433	614.897	397.213	397.213	397.213	-3.95137	-85.6774	1.753	111.997	374.612	202.99	186.101	186.101	186.101	-85.7626	3.61342	1.54872	17.446	-1.03611	-5.12961	0.0511356	-0.0035678	1.53448	-2.34807	-12.3819	-0.94438	0	0	-0.00409438
1732	0	5.21754	0	0	5.21933	0.838568	1.49847	-0.141061	-0.0106176	-0.0134335	-12.9384	-6.78E-16	-0.81121	0	0	0.00528536	2.95263	1.35296	1.21203	41.3572	397.688	614.433	397.375	397.375	397.375	-3.95086	-85.6539	1.81038	106.539	374.687	202.826	186.101	186.101	186.101	-85.7388	3.65121	1.51372	17.0345	-1.07364	-5.1646	0.0478309	-0.000578265	1.5376	-1.88276	-10.8856	-0.96618	0	0	-0.00327186
1733	0	5.40849	0	0	5.41063	0.827671	1.60767	-0.14097	-0.0102823	-0.0127805	-12.8455	9.83E-17	-0.735016	0	0	0.00541648	2.97643	1.8279	1.27322	37.3503	397.9	613.957	397.531	397.531	397.531	-3.94355	-85.6273	1.86492	101.067	374.759	202.659	186.101	186.101	186.101	-85.7118	3.68291	1.47605	16.6254	-1.10513	-5.18124	0.0454392	0.00179166	1.54113	-1.88735	-9.61535	-0.971199	0	0	-0.00290868
1734	0	5.60739	0	0	5.60986	0.818942	1.69514	-0.14087	-0.00990746	-0.0120411	-12.7504	2.07E-15	-0.649631	0	0	0.00552248	3.00003	2.29765	1.32114	33.4151	398.071	613.471	397.682	397.682	397.682	-3.92906	-85.5964	1.91722	95.5815	374.831	202.49	186.101	186.101	186.101	-85.68	3.70867	1.43516	16.2186	-1.13014	-5.17942	0.0439677	0.00347508	1.54491	-2.37378	-8.5763	-0.954553	0	0	-0.00300673
1735	0	5.8133	0	0	5.81607	0.812393	1.76075	-0.14076	-0.00949154	-0.0112643	-12.6545	-3.66E-15	-0.554879	0	0	0.00560646	3.02352	2.76158	1.35705	29.5588	398.201	612.975	397.831	397.831	397.831	-3.90683	-85.5596	1.96794	90.0875	374.904	202.314	186.101	186.101	186.101	-85.642	3.72858	1.39031	15.814	-1.14835	-5.15943	0.0430693	0.00441185	1.54893	-3.18133	-7.79576	-0.919691	0	0	-0.00342408
1736	0	6.0253	0	0	6.02829	0.808021	1.80456	-0.140636	-0.00911491	-0.0104808	-12.5595	-2.86E-15	-0.460552	0	0	0.00567264	3.04697	3.21896	1.3824	25.7889	398.291	612.469	397.979	397.979	397.979	-3.8761	-85.5154	2.01781	84.5881	374.982	202.132	186.101	186.101	186.101	-85.5963	3.74268	1.34059	15.4122	-1.15952	-5.12183	0.0424497	0.00437843	1.55332	-4.16429	-7.39694	-0.873762	0	0	-0.00403754
1737	0	6.24242	0	0	6.24559	0.805807	1.82674	-0.140535	-0.00877884	-0.00970384	-12.4717	-3.47E-15	-0.370977	0	0	0.00572642	3.07038	3.66895	1.39883	22.1132	398.34	611.953	398.129	398.129	398.129	-3.83601	-85.4625	2.06758	79.087	375.067	201.94	186.101	186.101	186.101	-85.5414	3.75094	1.285	15.0137	-1.16349	-5.06748	0.0419049	0.00340593	1.55799	-5.22489	-7.35752	-0.82309	0	0	-0.00474152
1738	0	6.46377	0	0	6.46707	0.805704	1.82778	-0.140499	-0.00859612	-0.0090058	-12.3984	-3.50E-15	-0.301388	0	0	0.00577377	3.09379	4.11068	1.40827	18.5397	398.349	611.427	398.282	398.282	398.282	-3.78563	-85.3991	2.11801	73.5878	375.161	201.737	186.101	186.101	186.101	-85.4757	3.75331	1.2225	14.619	-1.16037	-4.99762	0.0409082	0.00135627	1.56329	-6.12105	-7.79618	-0.783672	0	0	-0.00531973
1739	0	6.68867	0	0	6.69203	0.807629	1.80848	-0.140566	-0.00853259	-0.00841029	-12.3452	1.30E-15	-0.252361	0	0	0.00581969	3.11716	4.54324	1.41273	15.076	398.314	610.892	398.441	398.441	398.441	-3.72412	-85.3241	2.16966	68.0941	375.265	201.521	186.101	186.101	186.101	-85.3979	3.74969	1.15222	14.229	-1.15025	-4.91373	0.0392018	-0.00170633	1.56938	-6.72507	-8.65524	-0.761787	0	0	-0.00564161
1740	0	6.91668	0	0	6.91998	0.811468	1.77003	-0.140738	-0.00862489	-0.00794461	-12.3128	-1.65E-15	-0.229926	0	0	0.0058665	3.14045	4.96576	1.41437	11.7294	398.235	610.348	398.606	398.606	398.606	-3.65077	-85.2366	2.22288	62.6091	375.38	201.292	186.101	186.101	186.101	-85.307	3.7399	1.07346	13.8447	-1.13348	-4.8176	0.0366412	-0.00562212	1.57627	-6.93945	-9.90157	-0.765727	0	0	-0.00561154
1741	0	7.14741	0	0	7.15062	0.817066	1.71394	-0.141037	-0.00880217	-0.00763222	-12.3023	1.08E-15	-0.22904	0	0	0.00591686	3.16363	5.3774	1.41543	8.50668	398.108	609.797	398.779	398.779	398.779	-3.56506	-85.1356	2.27785	57.1359	375.507	201.051	186.101	186.101	186.101	-85.2023	3.72375	0.985772	13.4671	-1.11057	-4.71127	0.0330269	-0.0101282	1.58436	-6.65719	-11.4384	-0.79698	0	0	-0.00514268
1742	0	7.38074	0	0	7.38378	0.824247	1.64198	-0.141483	-0.00911092	-0.00750078	-12.3124	6.41E-16	-0.255836	0	0	0.00597049	3.1866	5.77737	1.41824	5.41376	397.931	609.241	398.962	398.962	398.962	-3.46648	-85.0206	2.33451	51.6769	375.643	200.798	186.101	186.101	186.101	-85.0831	3.701	0.888829	13.0969	-1.08195	-4.59704	0.0281579	-0.0150348	1.5937	-5.77513	-13.1877	-0.865665	0	0	-0.00416857
1743	0	7.61655	0	0	7.61939	0.832814	1.55613	-0.14205	-0.0095149	-0.00756167	-12.3367	-2.58E-15	-0.30817	0	0	0.00602442	3.20932	6.16499	1.42507	2.45584	397.7	608.681	399.155	399.155	399.155	-3.35479	-84.891	2.39264	46.2343	375.789	200.535	186.101	186.101	186.101	-84.9489	3.67137	0.782576	12.7353	-1.04835	-4.47738	0.0220622	-0.0201116	1.60425	-4.27595	-15.0709	-0.97312	0	0	-0.00271085
1744	0	7.85485	0	0	7.85741	0.842544	1.45862	-0.142754	-0.0100063	-0.00784305	-12.371	-1.53E-16	-0.386101	0	0	0.00607545	3.23171	6.53964	1.43815	-0.36265	397.411	608.122	399.357	399.357	399.357	-3.22992	-84.7466	2.45177	40.8092	375.94	200.265	186.101	186.101	186.101	-84.7995	3.63458	0.667215	12.3831	-1.0104	-4.35485	0.0147402	-0.0250935	1.61604	-2.12937	-16.9786	-1.12464	0	0	-0.000798527
1745	0	8.09552	0	0	8.09778	0.853201	1.35181	-0.143527	-0.0105455	-0.00836576	-12.4018	-9.43E-16	-0.484996	0	0	0.00611521	3.25373	6.90079	1.45953	-3.03802	397.061	607.567	399.569	399.569	399.569	-3.09205	-84.5869	2.51116	35.4023	376.095	199.991	186.101	186.101	186.101	-84.6344	3.59033	0.543264	12.0412	-0.968913	-4.23208	0.00627433	-0.029577	1.62911	0.659766	-18.7325	-1.32332	0	0	0.00149771
1746	0	8.33834	0	0	8.34029	0.864532	1.23824	-0.144372	-0.0110546	-0.00910252	-12.4209	7.79E-16	-0.593379	0	0	0.00613747	3.27534	7.24798	1.49103	-5.5672	396.646	607.021	399.79	399.79	399.79	-2.94172	-84.4113	2.56979	30.0134	376.25	199.717	186.101	186.101	186.101	-84.4533	3.53832	0.411655	11.7104	-0.924644	-4.11164	-0.00307437	-0.0333614	1.64319	3.97298	-20.2452	-1.55848	0	0	0.004015
1747	0	8.58288	0	0	8.58451	0.876295	1.12031	-0.145207	-0.0114721	-0.0100539	-12.4116	6.68E-16	-0.699696	0	0	0.00612869	3.29646	7.58081	1.53417	-7.9475	396.164	606.49	400.02	400.02	400.02	-2.77962	-84.2191	2.62643	24.6415	376.401	199.448	186.101	186.101	186.101	-84.2554	3.47824	0.273543	11.3916	-0.878275	-3.99593	-0.013014	-0.0360361	1.65797	7.68652	-21.3071	-1.82454	0	0	0.0065902
1748	0	8.82821	0	0	8.82956	0.888275	1.00021	-0.146045	-0.0116843	-0.0111822	-12.3672	2.31E-15	-0.786013	0	0	0.00607818	3.31708	7.89887	1.59008	-10.1764	395.612	605.979	400.256	400.256	400.256	-2.60663	-84.009	2.6797	19.2847	376.546	199.186	186.101	186.101	186.101	-84.0397	3.40976	0.130323	11.0853	-0.83056	-3.88712	-0.0231306	-0.0372684	1.67334	11.6041	-21.7671	-2.10533	0	0	0.00902033
1749	0	9.07298	0	0	9.07405	0.900312	0.879522	-0.146816	-0.0115864	-0.0124332	-12.2747	-3.75E-15	-0.837008	0	0	0.00596866	3.33713	8.20169	1.65938	-12.2514	394.988	605.495	400.499	400.499	400.499	-2.4236	-83.7792	2.72825	13.9403	376.68	198.936	186.101	186.101	186.101	-83.8042	3.33259	-0.0166568	10.7926	-0.782066	-3.787	-0.0327511	-0.0366742	1.68897	15.4203	-21.4243	-2.38636	0	0	0.0110558
1750	0	9.31505	0	0	9.31587	0.912325	0.759073	-0.147549	-0.011167	-0.0137585	-12.1344	1.00E-15	-0.849309	0	0	0.00578508	3.3566	8.48872	1.74226	-14.1691	394.29	605.045	400.746	400.747	400.747	-2.23124	-83.5269	2.77084	8.60505	376.804	198.7	186.101	186.101	186.101	-83.5464	3.24641	-0.166213	10.5142	-0.733455	-3.69703	-0.0413445	-0.0340687	1.70462	18.8544	-20.23	-2.65811	0	0	0.0125086
1751	0	9.55163	0	0	9.55222	0.924317	0.638827	-0.148277	-0.0104862	-0.0150871	-11.9505	2.05E-15	-0.829571	0	0	0.00551374	3.37545	8.75923	1.83839	-15.9253	393.52	604.634	400.997	400.997	400.997	-2.03009	-83.2487	2.80648	3.27517	376.918	198.48	186.101	186.101	186.101	-83.2628	3.15099	-0.31742	10.2512	-0.685196	-3.6182	-0.0482884	-0.0294178	1.72	21.5817	-18.2131	-2.91537	0	0	0.0132127
1752	0	9.77929	0	0	9.77969	0.936371	0.517956	-0.149017	-0.00959711	-0.0163755	-11.7288	-7.21E-16	-0.787528	0	0	0.00514526	3.39371	9.01225	1.94691	-17.5147	392.677	604.268	401.25	401.25	401.25	-1.82063	-82.9401	2.83441	-2.05304	377.022	198.277	186.101	186.101	186.101	-82.9491	3.0462	-0.469556	10.0049	-0.637784	-3.55101	-0.0528997	-0.0227631	1.73481	23.275	-15.4171	-3.15674	0	0	0.0130558
1753	0	9.99406	0	0	9.99429	0.948619	0.395125	-0.149816	-0.00862498	-0.017543	-11.4802	3.71E-16	-0.740994	0	0	0.00467604	3.4114	9.24654	2.06651	-18.9299	391.765	603.952	401.503	401.503	401.503	-1.60338	-82.5961	2.85395	-7.38296	377.12	198.092	186.101	186.101	186.101	-82.6005	2.93208	-0.621893	9.77675	-0.591619	-3.49551	-0.0545803	-0.0143454	1.74886	23.6229	-12.0175	-3.38058	0	0	0.0120024
1754	0	10.1916	0	0	10.1917	0.961227	0.268688	-0.150678	-0.00757549	-0.0186116	-11.2119	-3.45E-15	-0.697368	0	0	0.00410817	3.42854	9.4605	2.1954	-20.1618	390.786	603.691	401.755	401.755	401.755	-1.37916	-82.2112	2.86452	-12.7172	377.214	197.927	186.101	186.101	186.101	-82.2112	2.80886	-0.773641	9.5686	-0.547088	-3.45127	-0.0530401	-0.00409739	1.76179	22.4802	-8.01021	-3.59124	0	0	0.0101509
1755	0	10.3673	0	0	10.3673	0.974381	0.136776	-0.151616	-0.00657826	-0.0194996	-10.9309	-1.58E-15	-0.675683	0	0	0.00344404	3.44524	9.65216	2.33146	-21.1989	389.746	603.487	402.004	402.004	402.004	-1.14908	-81.7792	2.86564	-18.0576	377.307	197.781	186.101	186.101	186.101	-81.7755	2.67705	-0.923913	9.38258	-0.50449	-3.41744	-0.0480069	0.00765963	1.77333	19.6834	-3.58806	-3.79038	0	0	0.00766813
1756	0	10.5165	0	0	10.5165	0.988257	-0.0023872	-0.152598	-0.00574377	-0.0202722	-10.6379	-1.73E-15	-0.691557	0	0	0.0026857	3.46159	9.8192	2.47221	-22.028	388.652	603.342	402.248	402.248	402.248	-0.914606	-81.2941	2.85682	-23.4045	377.401	197.657	186.101	186.101	186.101	-81.2872	2.53741	-1.07152	9.22124	-0.464108	-3.3927	-0.0394037	0.0205163	1.78299	15.2365	1.03751	-3.98303	0	0	0.00485643
1757	0	10.6343	0	0	10.6344	1.003	-0.150218	-0.153575	-0.00508775	-0.0208896	-10.3293	-2.49E-15	-0.74986	0	0	0.00183761	3.47771	9.95894	2.61496	-22.6335	387.51	603.256	402.486	402.486	402.486	-0.677909	-80.7494	2.83745	-28.7571	377.496	197.555	186.101	186.101	186.101	-80.7398	2.39096	-1.21487	9.08735	-0.426212	-3.37546	-0.0274617	0.0342717	1.79057	9.22444	5.77426	-4.16866	0	0	0.00209211
1758	0	10.7159	0	0	10.7161	1.0187	-0.307687	-0.154487	-0.00474085	-0.0215012	-9.99798	4.08E-16	-0.862787	0	0	0.000902088	3.49374	10.0684	2.75685	-22.9985	386.329	603.228	402.716	402.716	402.716	-0.441685	-80.1385	2.8068	-34.1134	377.591	197.475	186.101	186.101	186.101	-80.127	2.23899	-1.35186	8.98404	-0.390949	-3.36376	-0.0126975	0.0484177	1.79569	1.96063	10.3842	-4.35263	0	0	-0.000149149
1759	0	10.7561	0	0	10.7564	1.03541	-0.47531	-0.155226	-0.00462647	-0.022079	-9.63244	8.74E-17	-1.01959	0	0	-0.000109855	3.50985	10.1443	2.89493	-23.1052	385.118	603.255	402.936	402.936	402.936	-0.209312	-79.4546	2.76398	-39.4704	377.685	197.42	186.101	186.101	186.101	-79.4418	2.08304	-1.47988	8.91461	-0.358528	-3.35544	0.00453659	0.0627239	1.79787	-6.38083	14.823	-4.52203	0	0	-0.00144221
1760	0	10.7493	0	0	10.75	1.05314	-0.653064	-0.155729	-0.00481121	-0.0227701	-9.22556	-1.22E-15	-1.21913	0	0	-0.00118486	3.52621	10.1835	3.02625	-22.9351	383.888	603.332	403.146	403.146	403.146	0.0153013	-78.6908	2.70801	-44.8244	377.774	197.388	186.101	186.101	186.101	-78.6773	1.92478	-1.5959	8.88246	-0.329233	-3.34822	0.0233425	0.0769676	1.79708	-15.3446	18.9769	-4.67223	0	0	-0.00134759
1761	0	10.6894	0	0	10.6905	1.07184	-0.840603	-0.155948	-0.00522008	-0.0235985	-8.7761	-3.26E-15	-1.44354	0	0	-0.00229862	3.54304	10.1825	3.14799	-22.4702	382.649	603.454	403.344	403.344	403.344	0.227853	-77.8394	2.6379	-50.1719	377.85	197.377	186.101	186.101	186.101	-77.8259	1.76604	-1.69653	8.89096	-0.303172	-3.33968	0.0429927	0.0907741	1.79317	-24.6059	22.7682	-4.78081	0	0	0.000461856
1762	0	10.5697	0	0	10.5714	1.09147	-1.03739	-0.155838	-0.00584	-0.024604	-8.28789	-1.51E-15	-1.67776	0	0	-0.00342342	3.5606	10.1381	3.2574	-21.694	381.412	603.613	403.53	403.53	403.53	0.423887	-76.8928	2.55272	-55.5096	377.909	197.386	186.101	186.101	186.101	-76.8798	1.60865	-1.77831	8.94349	-0.280686	-3.32744	0.062815	0.103924	1.78617	-33.847	26.1638	-4.82689	0	0	0.00420492
1763	0	10.3828	0	0	10.3852	1.11196	-1.24274	-0.155442	-0.00658392	-0.0259179	-7.78119	-1.05E-15	-1.89624	0	0	-0.00452972	3.57922	10.0474	3.35201	-20.5914	380.187	603.801	403.705	403.705	403.705	0.598971	-75.8427	2.45169	-60.8344	377.94	197.41	186.101	186.101	186.101	-75.8306	1.45436	-1.83781	9.04308	-0.262121	-3.30916	0.0818779	0.116087	1.77633	-42.6428	29.0984	-4.78219	0	0	0.00993815
1764	0	10.1206	0	0	10.1239	1.13326	-1.45628	-0.154822	-0.0073518	-0.0274596	-7.28824	-1.92E-15	-2.06947	0	0	-0.00559928	3.5993	9.90757	3.42956	-19.1506	378.986	604.009	403.868	403.868	403.868	0.749128	-74.681	2.33441	-66.1449	377.937	197.444	186.101	186.101	186.101	-74.6702	1.30473	-1.87206	9.19254	-0.248066	-3.28265	0.0996388	0.12722	1.76398	-50.8471	31.623	-4.61204	0	0	0.0175949
1765	0	9.77496	0	0	9.7792	1.15537	-1.67789	-0.154121	-0.00806935	-0.0293871	-6.86065	0	-2.16742	0	0	-0.00664486	3.62133	9.71656	3.48819	-17.3629	377.819	604.229	404.022	404.022	404.022	0.871146	-73.3997	2.20086	-71.44	377.891	197.483	186.101	186.101	186.101	-73.3903	1.1609	-1.87879	9.39418	-0.239189	-3.24595	0.115288	0.137174	1.74982	-58.1001	33.7243	-4.28743	0	0	0.0268919
1766	0	9.33753	0	0	9.34275	1.17838	-1.90834	-0.153532	-0.008566	-0.0315276	-6.56881	3.84E-15	-2.15001	0	0	-0.00772882	3.64589	9.47273	3.52633	-15.2238	376.695	604.453	404.167	404.167	404.167	0.963037	-71.9917	2.05165	-76.7197	377.797	197.524	186.101	186.101	186.101	-71.9838	1.02356	-1.8569	9.64982	-0.236203	-3.19725	0.12881	0.145751	1.73408	-64.5602	35.4406	-3.76861	0	0	0.0376173
1767	0	8.80089	0	0	8.80713	1.20243	-2.14926	-0.153336	-0.00863059	-0.0338787	-6.50363	-1.05E-15	-1.97461	0	0	-0.00899172	3.67361	9.17514	3.54296	-12.7331	375.624	604.674	404.305	404.305	404.305	1.02458	-70.4516	1.88808	-81.9837	377.649	197.566	186.101	186.101	186.101	-70.4451	0.892723	-1.80691	9.96062	-0.240072	-3.13519	0.139931	0.153164	1.71781	-70.229	36.9456	-3.04058	0	0	0.0494472
1768	0	8.15947	0	0	8.16669	1.22784	-2.40367	-0.15392	-0.00809668	-0.0362462	-6.77605	-5.82E-16	-1.60668	0	0	-0.0106756	3.70523	8.82354	3.53754	-9.8956	374.613	604.885	404.439	404.439	404.439	1.05782	-68.7766	1.71227	-87.2303	377.448	197.613	186.101	186.101	186.101	-68.7716	0.767595	-1.73151	10.3271	-0.251782	-3.05882	0.148961	0.159566	1.70164	-75.4566	38.3647	-2.09407	0	0	0.0622992
1769	0	7.41074	0	0	7.41887	1.25506	-2.67612	-0.155674	-0.00680589	-0.0384158	-7.50194	2.91E-16	-1.01978	0	0	-0.013105	3.74146	8.41846	3.5101	-6.7206	373.668	605.081	404.569	404.569	404.569	1.06754	-66.9684	1.52723	-92.4538	377.199	197.674	186.101	186.101	186.101	-66.9647	0.646571	-1.63597	10.7489	-0.272182	-2.96767	0.156377	0.165026	1.68607	-80.6986	39.8218	-0.943325	0	0	0.0763142
1770	0	6.55678	0	0	6.56566	1.2847	-2.97271	-0.159053	-0.00461453	-0.0400302	-8.798	-4.51E-16	-0.198406	0	0	-0.0166417	3.78305	7.96117	3.46138	-3.22227	372.794	605.261	404.697	404.697	404.697	1.06144	-65.0344	1.33677	-97.6409	376.912	197.77	186.101	186.101	186.101	-65.0319	0.527279	-1.52837	11.225	-0.302166	-2.86189	0.163023	0.169855	1.67185	-86.6243	41.5103	0.371588	0	0	0.0920391
1771	0	5.60573	0	0	5.61508	1.31753	-3.30094	-0.164442	-0.00147422	-0.0407623	-10.7586	-1.40E-15	0.851353	0	0	-0.0215662	3.83066	7.45361	3.39271	0.58087	371.994	605.425	404.824	404.824	404.824	1.05012	-62.9892	1.14535	-102.767	376.605	197.929	186.101	186.101	186.101	-62.9878	0.406829	-1.41968	11.7538	-0.342303	-2.74218	0.169869	0.17411	1.65933	-93.9213	43.4848	1.79451	0	0	0.110328
1772	0	4.57307	0	0	4.58249	1.35442	-3.66952	-0.172124	0.00266096	-0.0400021	-13.4387	2.68E-15	2.10844	0	0	-0.0279074	3.88483	6.89844	3.30617	4.66648	371.271	605.573	404.951	404.951	404.951	1.04685	-60.8561	0.958022	-107.792	376.301	198.191	186.101	186.101	186.101	-60.8558	0.282189	-1.32353	12.3325	-0.392916	-2.60993	0.178165	0.177938	1.64819	-103.525	45.8496	3.24755	0	0	0.132602
1773	0	3.48265	0	0	3.49155	1.39632	-4.08777	-0.182152	0.00761788	-0.0374161	-16.8283	2.33E-16	3.51404	0	0	-0.0352585	3.94601	6.29882	3.20446	9.00891	370.623	605.712	405.076	405.076	405.076	1.06696	-58.668	0.780292	-112.653	376.031	198.602	186.101	186.101	186.101	-58.6688	0.150742	-1.25583	12.9583	-0.454017	-2.46712	0.188838	0.181328	1.63842	-115.991	48.5272	4.6451	0	0	0.160049
1774	0	2.36676	0	0	2.37429	1.44418	-4.56505	-0.194246	0.0131076	-0.0324257	-20.8332	2.33E-15	4.98079	0	0	-0.0426361	4.01441	5.65834	3.09086	13.5801	370.048	605.847	405.199	405.199	405.199	1.12696	-56.4672	0.618064	-117.266	375.828	199.215	186.101	186.101	186.101	-56.4694	0.0109241	-1.23387	13.6274	-0.525393	-2.31629	0.20297	0.184264	1.629	-131.957	51.3663	5.9111	0	0	0.194043
1775	0	1.26521	0	0	1.27026	1.49886	-5.10942	-0.207788	0.0187099	-0.0248957	-25.2671	-5.13E-15	6.39396	0	0	-0.0485117	4.09005	4.98085	2.96917	18.3502	369.544	605.987	405.316	405.316	405.316	1.24306	-54.3047	0.477514	-121.518	375.729	200.08	186.101	186.101	186.101	-54.3086	-0.137167	-1.27498	14.336	-0.606265	-2.16047	0.220763	0.186573	1.61901	-151.331	54.1222	6.97188	0	0	0.234861
1776	0	0.223371	0	0	0.224494	1.56097	-5.7268	-0.221727	0.0238852	-0.0147783	-29.8485	4.66E-15	7.6171	0	0	-0.0510557	4.1727	4.27043	2.84356	23.2887	369.104	606.142	405.423	405.424	405.424	1.42987	-52.2376	0.365197	-125.277	375.769	201.238	186.101	186.101	186.101	-52.2439	-0.291326	-1.39509	15.0798	-0.695643	-2.00311	0.241854	0.188074	1.60733	-173.595	56.484	7.77664	0	0	0.28184
1777	0	-0.711239	0	0	-0.715732	1.63084	-6.41959	-0.234749	0.0280845	-0.00241231	-34.2321	3.26E-15	8.51149	0	0	-0.0486487	4.2619	3.53107	2.71846	28.3651	368.724	606.324	405.516	405.516	405.516	1.69867	-50.3259	0.287886	-128.394	375.979	202.716	186.101	186.101	186.101	-50.3358	-0.447165	-1.607	15.8545	-0.792104	-1.8479	0.265197	0.1886	1.593	-197.627	58.1629	8.28859	0	0	0.333014
1778	0	-1.49312	0	0	-1.50495	1.70833	-7.18577	-0.245344	0.0307901	0.0115202	-38.0419	5.59E-15	8.95016	0	0	-0.0404677	4.35696	2.76672	2.59836	33.5497	368.396	606.546	405.588	405.588	405.588	2.05621	-48.6277	0.252529	-130.715	376.379	204.521	186.101	186.101	186.101	-48.6429	-0.598453	-1.91891	16.6558	-0.893911	-1.69868	0.289017	0.18799	1.57536	-221.746	58.9125	8.48633	0	0	0.385088
1779	0	-2.08345	0	0	-2.10402	1.79283	-8.0183	-0.25215	0.0316552	0.0261547	-40.9383	2.33E-15	8.84254	0	0	-0.026959	4.45698	1.98112	2.48761	38.8141	368.112	606.82	405.634	405.634	405.634	2.50367	-47.1949	0.265815	-132.092	376.982	206.635	186.101	186.101	186.101	-47.2173	-0.737939	-2.33331	17.4794	-0.999295	-1.55917	0.311424	0.186383	1.55444	-244.138	58.6406	8.35873	0	0	0.434246
1780	0	-2.45414	0	0	-2.4841	1.8832	-8.90479	-0.254246	0.0303249	0.0405227	-42.6792	3.73E-15	8.12836	0	0	-0.00993303	4.56087	1.17769	2.39019	44.1319	367.866	607.161	405.645	405.645	405.645	3.03621	-46.0685	0.333574	-132.403	377.786	209.016	186.101	186.101	186.101	-46.1004	-0.858455	-2.84631	18.3215	-1.10615	-1.43285	0.330698	0.183665	1.53074	-263.12	57.1818	7.9529	0	0	0.476722
1781	0	-2.59074	0	0	-2.62936	1.97773	-9.8276	-0.25123	0.0267584	0.0536367	-43.1503	4.66E-15	6.8155	0	0	0.00794236	4.66743	0.35957	2.30951	49.4786	367.649	607.581	405.617	405.617	405.617	3.64272	-45.2759	0.459873	-131.551	378.779	211.606	186.101	186.101	186.101	-45.3196	-0.954017	-3.4474	19.1784	-1.21231	-1.32266	0.345478	0.179951	1.50539	-277.295	54.5675	7.31721	0	0	0.509279
1782	0	-2.49336	0	0	-2.53805	2.07424	-10.7643	-0.243397	0.0210655	0.0647342	-42.3886	-9.32E-16	4.96753	0	0	0.0238983	4.77535	-0.470433	2.24821	54.8322	367.455	608.09	405.544	405.544	405.544	4.30612	-44.8297	0.64603	-129.482	379.934	214.327	186.101	186.101	186.101	-44.8873	-1.0208	-4.11965	20.0466	-1.31569	-1.23089	0.355162	0.175449	1.47978	-285.932	50.902	6.5355	0	0	0.530083
1783	0	-2.17575	0	0	-2.22186	2.17011	-11.6892	-0.231523	0.0135709	0.0733939	-40.5493	6.52E-15	2.7073	0	0	0.0358834	4.88328	-1.30979	2.20802	60.1728	367.276	608.699	405.421	405.421	405.421	5.00417	-44.7281	0.889766	-126.177	381.215	217.098	186.101	186.101	186.101	-44.8013	-1.05765	-4.84055	20.923	-1.41417	-1.15899	0.359753	0.170217	1.45477	-288.949	46.3108	5.71724	0	0	0.53869
1784	0	-1.66302	0	0	-1.7039	2.26242	-12.5738	-0.216765	0.00491891	0.0792665	-37.874	3.73E-15	0.218912	0	0	0.0430473	4.98993	-2.15621	2.18945	65.4824	367.107	609.415	405.245	405.245	405.245	5.71067	-44.9572	1.18476	-121.651	382.575	219.835	186.101	186.101	186.101	-45.0468	-1.06613	-5.58309	21.805	-1.50586	-1.1073	0.359901	0.164677	1.43178	-286.649	41.17	4.9238	0	0	0.535667
1785	0	-0.988186	0	0	-1.01581	2.34814	-13.3899	-0.20034	-0.00414993	0.0824735	-34.632	9.32E-16	-2.28706	0	0	0.0456895	5.09408	-3.00757	2.19194	70.7447	366.942	610.242	405.016	405.016	405.016	6.39742	-45.4932	1.52064	-115.947	383.963	222.455	186.101	186.101	186.101	-45.5996	-1.05021	-6.31772	22.6899	-1.58892	-1.07518	0.356474	0.159164	1.41129	-279.768	35.8766	4.20857	0	0	0.522569
1786	0	-0.18901	0	0	-0.194885	2.42436	-14.1109	-0.183432	-0.012658	0.0829328	-31.0892	-4.66E-15	-4.57685	0	0	0.0449141	5.1947	-3.86179	2.21367	75.9445	366.776	611.182	404.734	404.734	404.734	7.03641	-46.3056	1.88346	-109.127	385.326	224.887	186.101	186.101	186.101	-46.4283	-1.01564	-7.0144	23.5752	-1.66198	-1.06079	0.350112	0.154368	1.39403	-268.878	31.0136	3.54639	0	0	0.500746
1787	0	0.695207	0	0	0.71879	2.48857	-14.7147	-0.16706	-0.0196642	0.0810442	-27.4811	-3.73E-15	-6.43806	0	0	0.042065	5.29094	-4.71684	2.25171	81.0675	366.607	612.233	404.401	404.402	404.401	7.60259	-47.3595	2.25689	-101.267	386.616	227.067	186.101	186.101	186.101	-47.4974	-0.969257	-7.64541	24.4588	-1.72372	-1.06125	0.341824	0.150906	1.38003	-254.864	27.1593	2.88286	0	0	0.472155
1788	0	1.62614	0	0	1.68499	2.53892	-15.1859	-0.152182	-0.0245271	0.0768597	-24.0157	9.32E-16	-7.72076	0	0	0.0383008	5.3822	-5.57058	2.30212	86.1	366.432	613.392	404.023	404.023	404.023	8.07636	-48.6179	2.62363	-92.45	387.79	228.947	186.101	186.101	186.101	-48.7696	-0.918261	-8.18783	25.3385	-1.77322	-1.07275	0.332357	0.149145	1.36989	-238.302	24.642	2.19119	0	0	0.438126
1789	0	2.56854	0	0	2.66577	2.57445	-15.5171	-0.139493	-0.0268095	0.0708268	-20.8514	9.32E-16	-8.3381	0	0	0.0343702	5.46814	-6.42083	2.36027	91.0288	366.25	614.649	403.604	403.604	403.604	8.4453	-50.0436	2.9671	-82.7622	388.822	230.492	186.101	186.101	186.101	-50.2074	-0.869525	-8.62548	26.212	-1.80982	-1.09085	0.322522	0.149572	1.36346	-219.966	23.772	1.42875	0	0	0.400326
1790	0	3.49178	0	0	3.62745	2.59516	-15.7097	-0.129554	-0.0265573	0.0632466	-18.1088	3.73E-15	-8.2952	0	0	0.0306079	5.54863	-7.26525	2.42114	95.841	366.059	615.996	403.152	403.152	403.152	8.70501	-51.6013	3.27308	-72.291	389.696	231.685	186.101	186.101	186.101	-51.7752	-0.829016	-8.9501	27.0771	-1.83315	-1.11075	0.313073	0.15213	1.36063	-200.54	24.4661	0.633099	0	0	0.36022
1791	0	4.37076	0	0	4.54213	2.60193	-15.7726	-0.122605	-0.0240222	0.0546144	-15.8527	9.32E-16	-7.6575	0	0	0.0270517	5.62379	-8.10148	2.47966	100.524	365.86	617.418	402.673	402.673	402.673	8.85891	-53.2584	3.53108	-61.121	390.414	232.525	186.101	186.101	186.101	-53.4407	-0.801382	-9.16148	27.9317	-1.84296	-1.1277	0.304834	0.156621	1.36098	-180.787	26.5412	-0.155623	0	0	0.319407
1792	0	5.18622	0	0	5.38836	2.59641	-15.7213	-0.11864	-0.0197855	0.0453237	-14.102	-1.86E-15	-6.55207	0	0	0.0236123	5.6939	-8.92708	2.53108	105.067	365.653	618.903	402.177	402.177	402.177	8.91711	-54.9865	3.73498	-49.3333	390.987	233.024	186.101	186.101	186.101	-55.1754	-0.789812	-9.26667	28.7734	-1.83927	-1.13735	0.298397	0.162613	1.36409	-161.324	29.6001	-0.852382	0	0	0.279222
1793	0	5.92441	0	0	6.15112	2.58074	-15.5756	-0.117423	-0.0143992	0.0358035	-12.8343	9.32E-16	-5.1236	0	0	0.0202071	5.75933	-9.7396	2.57138	109.459	365.44	620.432	401.672	401.672	401.672	8.89489	-56.7614	3.88326	-37.0041	391.439	233.209	186.101	186.101	186.101	-56.9555	-0.796049	-9.27869	29.6001	-1.82219	-1.13614	0.294087	0.169683	1.36931	-142.689	33.2915	-1.41279	0	0	0.240824
1794	0	6.57645	0	0	6.82112	2.55732	-15.3575	-0.11857	-0.00856189	0.026485	-12.0005	-1.40E-15	-3.5382	0	0	0.0168293	5.8205	-10.5367	2.59739	113.691	365.223	621.99	401.164	401.164	401.164	8.8107	-58.5632	3.9786	-24.2041	391.798	233.116	186.101	186.101	186.101	-58.7615	-0.820657	-9.21471	30.4095	-1.79204	-1.12144	0.292374	0.177187	1.37583	-125.438	37.1095	-1.75811	0	0	0.205349
1795	0	7.1375	0	0	7.39378	2.52856	-15.0891	-0.121691	-0.0029264	0.0175684	-11.5425	1.63E-15	-1.95642	0	0	0.0135577	5.87784	-11.3162	2.60713	117.755	365.004	623.558	400.663	400.663	400.663	8.68443	-60.3759	4.02707	-10.9983	392.096	232.788	186.101	186.101	186.101	-60.5778	-0.863236	-9.09422	31.1998	-1.74929	-1.09185	0.293386	0.184592	1.38348	-109.85	40.5997	-1.84082	0	0	0.173412
1796	0	7.606	0	0	7.86828	2.49665	-14.7904	-0.126342	0.00194308	0.0093564	-11.3946	3.26E-15	-0.520543	0	0	0.0104986	5.93169	-12.0761	2.59992	121.645	364.785	625.12	400.174	400.174	400.174	8.53546	-62.1871	4.03716	2.55457	392.365	232.271	186.101	186.101	186.101	-62.3922	-0.922666	-8.9371	31.9689	-1.69445	-1.04737	0.297141	0.191297	1.3917	-96.2001	43.3577	-1.6407	0	0	0.145523
1797	0	7.98292	0	0	8.24653	2.46337	-14.4782	-0.13213	0.00560385	0.00181032	-11.4955	1.37E-15	0.655848	0	0	0.00774095	5.98227	-12.8146	2.57629	125.358	364.57	626.657	399.703	399.703	399.703	8.38102	-63.9872	4.01848	16.402	392.63	231.616	186.101	186.101	186.101	-64.1957	-0.997314	-8.76175	32.7152	-1.62825	-0.989201	0.303451	0.196752	1.40032	-84.4668	45.0027	-1.15139	0	0	0.121667
1798	0	8.27119	0	0	8.53244	2.43004	-14.1645	-0.138657	0.00783726	-0.0050458	-11.7854	3.29E-15	1.50069	0	0	0.00531558	6.02957	-13.5301	2.538	128.89	364.361	628.156	399.256	399.255	399.255	8.23504	-65.7693	3.98087	30.4971	392.914	230.87	186.101	186.101	186.101	-65.9818	-1.08508	-8.58381	33.4372	-1.5513	-0.919939	0.311926	0.200554	1.40925	-74.5373	45.3328	-0.421103	0	0	0.101644
1799	0	8.47527	0	0	8.73128	2.39744	-13.8567	-0.145601	0.00848615	-0.0113321	-12.2134	-3.32E-15	1.9705	0	0	0.00320961	6.0734	-14.2214	2.48779	132.241	364.161	629.599	398.834	398.834	398.834	8.10738	-67.5285	3.93347	44.798	393.225	230.081	186.101	186.101	186.101	-67.7457	-1.1835	-8.41523	34.1337	-1.46446	-0.84311	0.322165	0.202457	1.4187	-66.1792	44.2213	0.493836	0	0	0.0850508
1800	0	8.60087	0	0	8.84935	2.36581	-13.5574	-0.152661	0.00763743	-0.0173104	-12.7322	2.33E-16	2.06792	0	0	0.00137559	6.11341	-14.8877	2.42915	135.414	363.973	630.975	398.44	398.44	398.44	8.00345	-69.2618	3.88397	59.2666	393.567	229.297	186.101	186.101	186.101	-69.4846	-1.28968	-8.2637	34.8037	-1.36853	-0.763085	0.333434	0.202458	1.42877	-58.9215	41.7306	1.49192	0	0	0.0711564
1801	0	8.65458	0	0	8.89371	2.33498	-13.2649	-0.159564	0.00546098	-0.0231632	-13.2984	-2.24E-15	1.82463	0	0	-0.000226424	6.14897	-15.5282	2.36605	138.412	363.798	632.273	398.076	398.076	398.076	7.92417	-70.9676	3.83817	73.867	393.93	228.559	186.101	186.101	186.101	-71.1968	-1.40038	-8.13254	35.4464	-1.26431	-0.684765	0.344999	0.200466	1.43945	-52.3079	37.9541	2.4793	0	0	0.0593047
1802	0	8.64391	0	0	8.87216	2.3044	-12.9741	-0.166071	0.00225266	-0.029183	-13.872	3.26E-15	1.30221	0	0	-0.00160856	6.17936	-16.1426	2.30252	141.239	363.637	633.482	397.742	397.741	397.741	7.86641	-72.6454	3.79975	88.5637	394.297	227.91	186.101	186.101	186.101	-72.8815	-1.51195	-8.02097	36.0613	-1.15261	-0.613118	0.356098	0.196663	1.45089	-45.7797	33.1395	3.34617	0	0	0.0487427
1803	0	8.57704	0	0	8.79302	2.27331	-12.6777	-0.171933	-0.00151451	-0.0356104	-14.4124	-1.89E-16	0.592768	0	0	-0.00275419	6.2037	-16.7307	2.2424	143.902	363.493	634.597	397.434	397.434	397.434	7.8237	-74.2954	3.77026	103.32	394.643	227.386	186.101	186.101	186.101	-74.5387	-1.62051	-7.92477	36.6481	-1.03424	-0.55295	0.36588	0.191441	1.46319	-38.7422	27.6758	3.97503	0	0	0.0387221
1804	0	8.46251	0	0	8.6651	2.24087	-12.3678	-0.176984	-0.00544673	-0.0426856	-14.8866	2.45E-15	-0.211846	0	0	-0.00361977	6.22107	-17.2924	2.18896	146.41	363.364	635.612	397.152	397.152	397.152	7.78727	-75.9184	3.74933	118.096	394.939	227.02	186.101	186.101	186.101	-76.1685	-1.72208	-7.83724	37.2067	-0.909859	-0.508513	0.373582	0.185053	1.47635	-30.6338	21.8962	4.28891	0	0	0.0286228
1805	0	8.30948	0	0	8.49765	2.20632	-12.0369	-0.181069	-0.00909194	-0.0505707	-15.2627	-1.69E-15	-1.01341	0	0	-0.00417005	6.23054	-17.8282	2.14464	148.77	363.249	636.525	396.893	396.893	396.893	7.7472	-77.5154	3.73502	132.847	395.155	226.841	186.101	186.101	186.101	-77.7712	-1.81276	-7.75025	37.7372	-0.780115	-0.483164	0.378573	0.177913	1.4902	-20.9798	16.1922	4.22577	0	0	0.017979
1806	0	8.12718	0	0	8.30021	2.16908	-11.6793	-0.18407	-0.0120888	-0.059373	-15.5114	1.22E-15	-1.72745	0	0	-0.00439568	6.23127	-18.3383	2.11083	150.993	363.147	637.333	396.651	396.651	396.651	7.69349	-79.0868	3.7243	147.521	395.26	226.871	186.101	186.101	186.101	-79.3468	-1.88899	-7.65534	38.24	-0.645551	-0.479208	0.380244	0.170311	1.50437	-9.34568	10.8737	3.76204	0	0	0.00645034
1807	0	7.92499	0	0	8.08245	2.12883	-11.2917	-0.185864	-0.0141434	-0.0691512	-15.6028	9.32E-16	-2.28628	0	0	-0.00432708	6.22253	-18.8231	2.08772	153.089	363.054	638.04	396.424	396.424	396.424	7.61714	-80.6329	3.71354	162.062	395.227	227.128	186.101	186.101	186.101	-80.8947	-1.94778	-7.54465	38.7154	-0.506595	-0.497654	0.378515	0.162707	1.51875	4.48625	6.25875	2.89454	0	0	-0.00603236
1808	0	7.71194	0	0	7.85386	2.08561	-10.8744	-0.186336	-0.0150846	-0.0798133	-15.5096	-5.07E-15	-2.6473	0	0	-0.00402928	6.20372	-19.2833	2.0743	155.068	362.966	638.645	396.207	396.207	396.207	7.51099	-82.153	3.69887	176.403	395.036	227.62	186.101	186.101	186.101	-82.4138	-1.98695	-7.41177	39.1638	-0.363588	-0.538275	0.373288	0.155448	1.53251	20.606	2.56339	1.65141	0	0	-0.0193576
1809	0	7.49666	0	0	7.62335	2.03974	-10.4302	-0.185456	-0.0148829	-0.0913057	-15.2149	1.34E-15	-2.79625	0	0	-0.00358741	6.17439	-19.7193	2.06838	156.942	362.878	639.155	395.995	395.995	395.995	7.37017	-83.645	3.6766	190.474	394.672	228.349	186.101	186.101	186.101	-83.9017	-2.0053	-7.25212	39.5859	-0.216718	-0.599633	0.364646	0.14867	1.54534	39.0149	-0.131193	0.0854012	0	0	-0.0332703
1810	0	7.28675	0	0	7.39898	1.99188	-9.96523	-0.183228	-0.0135645	-0.103469	-14.7111	3.15E-15	-2.73855	0	0	-0.00308947	6.1343	-20.1316	2.06675	158.722	362.785	639.573	395.784	395.784	395.785	7.1924	-85.1052	3.64345	204.195	394.129	229.307	186.101	186.101	186.101	-85.3548	-2.00264	-7.06327	39.982	-0.066095	-0.679224	0.352763	0.142426	1.55673	59.5554	-1.81138	-1.74163	0	0	-0.0473443
1811	0	7.08882	0	0	7.18763	1.94289	-9.48802	-0.179749	-0.0114062	-0.116082	-14.0061	-2.04E-16	-2.51544	0	0	-0.00259062	6.08332	-20.5207	2.0653	160.419	362.679	639.904	395.571	395.571	395.571	6.97792	-86.5286	3.59668	217.485	393.406	230.475	186.101	186.101	186.101	-86.7679	-1.97984	-6.8448	40.3527	0.0882227	-0.773542	0.338109	0.136538	1.5662	81.8667	-2.68488	-3.73369	0	0	-0.0609279
1812	0	6.90816	0	0	6.99487	1.8938	-9.00854	-0.175152	-0.00857639	-0.12894	-13.119	-4.14E-15	-2.16655	0	0	-0.00213164	6.02146	-20.8869	2.05927	162.044	362.555	640.156	395.351	395.351	395.351	6.72903	-87.9079	3.53419	230.257	392.512	231.826	186.101	186.101	186.101	-88.1344	-1.93861	-6.59798	40.6982	0.246268	-0.87839	0.321175	0.131021	1.57347	105.549	-2.83773	-5.8281	0	0	-0.0734242
1813	0	6.74894	0	0	6.82491	1.84572	-8.53764	-0.16966	-0.00541964	-0.141755	-12.0839	-4.16E-15	-1.75166	0	0	-0.00171418	5.94888	-21.2305	2.04348	163.606	362.403	640.333	395.123	395.123	395.123	6.44967	-89.2348	3.45438	242.427	391.457	233.324	186.101	186.101	186.101	-89.4463	-1.8814	-6.32531	41.0191	0.408104	-0.989016	0.302606	0.125657	1.5781	130.05	-2.5402	-7.93816	0	0	-0.0841277
1814	0	6.61402	0	0	6.68073	1.79973	-8.08609	-0.163523	-0.00221729	-0.15431	-10.9425	-3.55E-15	-1.3238	0	0	-0.00132949	5.86578	-21.5518	2.01269	165.116	362.218	640.44	394.884	394.884	394.884	6.1447	-90.4997	3.35612	253.911	390.257	234.923	186.101	186.101	186.101	-90.6946	-1.81113	-6.02994	41.3153	0.573733	-1.10048	0.282976	0.120336	1.5804	154.841	-1.9894	-9.99833	0	0	-0.0924526
1815	0	6.50529	0	0	6.56418	1.75683	-7.66398	-0.15697	0.000817433	-0.166258	-9.73718	-3.68E-15	-0.924336	0	0	-0.000969293	5.77243	-21.8508	1.96177	166.582	361.99	640.484	394.635	394.635	394.635	5.8192	-91.6922	3.23847	264.629	388.929	236.572	186.101	186.101	186.101	-91.8695	-1.73093	-5.71504	41.5871	0.743126	-1.20781	0.262921	0.114961	1.58023	179.261	-1.34486	-11.9459	0	0	-0.0978454
1816	0	6.42371	0	0	6.47614	1.71788	-7.28001	-0.150243	0.00353763	-0.177347	-8.51202	-1.21E-15	-0.581182	0	0	-0.000633885	5.66913	-22.1274	1.88608	168.012	361.715	640.467	394.376	394.376	394.376	5.47806	-92.8016	3.10052	274.506	387.491	238.216	186.101	186.101	186.101	-92.9608	-1.64398	-5.38337	41.8343	0.916143	-1.30634	0.242729	0.10964	1.57771	202.806	-0.651597	-13.7352	0	0	-0.100007
1817	0	6.36941	0	0	6.41665	1.6836	-6.94152	-0.143527	0.00589447	-0.187249	-7.30529	1.26E-15	-0.305299	0	0	-0.00033446	5.55623	-22.3813	1.78148	169.412	361.384	640.392	394.11	394.11	394.11	5.12553	-93.8172	2.94139	283.478	385.958	239.797	186.101	186.101	186.101	-93.9583	-1.5533	-5.0371	42.0567	1.0925	-1.39165	0.223203	0.104547	1.57336	224.757	0.0992896	-15.3176	0	0	-0.0986485
1818	0	6.34169	0	0	6.3849	1.65454	-6.65415	-0.13701	0.00781098	-0.195626	-6.15449	3.53E-15	-0.102606	0	0	-8.23E-05	5.43412	-22.6122	1.64471	170.787	360.993	640.261	393.839	393.839	393.839	4.76519	-94.729	2.76019	291.486	384.346	241.258	186.101	186.101	186.101	-94.8523	-1.4617	-4.67769	42.2541	1.27171	-1.45993	0.204853	0.100001	1.56765	244.5	0.972701	-16.6491	0	0	-0.0937172
1819	0	6.33906	0	0	6.37925	1.63107	-6.4219	-0.130888	0.00935792	-0.202276	-5.09671	-3.00E-16	0.0411182	0	0	0.000107143	5.30317	-22.8194	1.47346	172.138	360.537	640.075	393.568	393.568	393.568	4.39966	-95.5274	2.55608	298.484	382.669	242.543	186.101	186.101	186.101	-95.6336	-1.37158	-4.3059	42.4259	1.45312	-1.50802	0.187837	0.0962858	1.56097	261.602	2.09544	-17.6985	0	0	-0.0853625
1820	0	6.35917	0	0	6.39733	1.61345	-6.2473	-0.125286	0.0105782	-0.206788	-4.1609	-2.53E-15	0.143679	0	0	0.00023073	5.16391	-23.0022	1.26625	173.467	360.015	639.832	393.3	393.3	393.3	4.03081	-96.2041	2.32825	304.436	380.942	243.598	186.101	186.101	186.101	-96.2941	-1.28502	-3.9219	42.5715	1.63581	-1.5333	0.173028	0.093854	1.55396	275.301	3.65515	-18.4309	0	0	-0.07379
1821	0	6.39903	0	0	6.43599	1.60174	-6.13129	-0.12041	0.0115995	-0.209042	-3.38266	2.43E-15	0.235378	0	0	0.000297467	5.01685	-23.1593	1.02275	174.769	359.424	639.53	393.042	393.042	393.042	3.65973	-96.7519	2.07621	309.319	379.176	244.379	186.101	186.101	186.101	-96.8267	-1.2037	-3.52544	42.6899	1.81872	-1.53402	0.160673	0.0931304	1.54744	285.236	5.85258	-18.8282	0	0	-0.0594656
1822	0	6.45487	0	0	6.49146	1.59594	-6.07376	-0.116341	0.0125691	-0.20873	-2.78437	-8.81E-16	0.350565	0	0	0.000332279	4.86267	-23.2896	0.743527	176.04	358.768	639.168	392.798	392.798	392.798	3.28717	-97.1654	1.79991	313.12	377.384	244.845	186.101	186.101	186.101	-97.2261	-1.12894	-3.11631	42.7801	2.0005	-1.509	0.151451	0.094655	1.542	290.814	8.96849	-18.884	0	0	-0.04297
1823	0	6.52236	0	0	6.55933	1.59592	-6.07351	-0.113204	0.0136935	-0.205701	-2.39202	-8.44E-16	0.52878	0	0	0.000374618	4.70213	-23.3913	0.430181	177.269	358.05	638.743	392.573	392.573	392.573	2.91361	-97.4407	1.49998	315.843	375.579	244.968	186.101	186.101	186.101	-97.4886	-1.0618	-2.69455	42.8407	2.17972	-1.45788	0.145722	0.0988054	1.53799	291.651	13.2383	-18.6043	0	0	-0.0250496
1824	0	6.5965	0	0	6.63459	1.60148	-6.12867	-0.111117	0.0150331	-0.199844	-2.23127	-4.08E-16	0.79075	0	0	0.00047069	4.53617	-23.4627	0.0851041	178.446	357.276	638.25	392.371	392.371	392.371	2.53999	-97.576	1.17815	317.501	373.776	244.727	186.101	186.101	186.101	-97.6126	-1.00316	-2.26113	42.8703	2.35464	-1.38084	0.144123	0.105823	1.53611	287.347	18.7654	-18.0054	0	0	-0.00656864
1825	0	6.67192	0	0	6.71185	1.61239	-6.23685	-0.110185	0.0167328	-0.191091	-2.32703	-9.90E-16	1.15768	0	0	0.000661429	4.36585	-23.5018	-0.288479	179.556	356.455	637.689	392.197	392.197	392.197	2.16776	-97.5717	0.837345	318.122	371.993	244.114	186.101	186.101	186.101	-97.5984	-0.953753	-1.81813	42.8673	2.52356	-1.27883	0.147145	0.115807	1.5367	277.605	25.6619	-17.1288	0	0	0.0114518
1826	0	6.74315	0	0	6.78557	1.62836	-6.39504	-0.110521	0.0187186	-0.179551	-2.70486	1.63E-15	1.6216	0	0	0.000965693	4.19238	-23.5066	-0.686577	180.581	355.599	637.057	392.053	392.053	392.053	1.79929	-97.4306	0.481758	317.748	370.25	243.131	186.101	186.101	186.101	-97.449	-0.914269	-1.36903	42.83	2.68469	-1.15346	0.155035	0.128542	1.53996	262.381	33.7995	-16.0207	0	0	0.0279258
1827	0	6.80481	0	0	6.85044	1.64902	-6.59959	-0.112257	0.0209178	-0.165319	-3.38989	4.08E-16	2.16611	0	0	0.00137216	4.01714	-23.4749	-1.10463	181.502	354.721	636.352	391.941	391.941	391.941	1.43775	-97.1583	0.116751	316.434	368.568	241.792	186.101	186.101	186.101	-97.1699	-0.885305	-0.918604	42.7567	2.83602	-1.00691	0.168325	0.143711	1.5462	241.584	42.9716	-14.7323	0	0	0.0416684
1828	0	6.85243	0	0	6.90189	1.67392	-6.84582	-0.115412	0.0232292	-0.148722	-4.39041	-4.66E-16	2.76602	0	0	0.00183623	3.84155	-23.4049	-1.53738	182.301	353.838	635.577	391.861	391.861	391.861	1.08704	-96.7634	-0.251417	314.247	366.969	240.125	186.101	186.101	186.101	-96.7697	-0.867319	-0.472746	42.6461	2.97579	-0.842195	0.186848	0.160743	1.55522	215.575	52.9097	-13.3286	0	0	0.0515219
1829	0	6.8828	0	0	6.93665	1.70246	-7.12783	-0.120054	0.0254398	-0.130145	-5.70875	-1.22E-15	3.38162	0	0	0.00228463	3.66709	-23.2947	-1.97905	182.956	352.968	634.734	391.812	391.812	391.812	0.75152	-96.2579	-0.615879	311.266	365.476	238.168	186.101	186.101	186.101	-96.2601	-0.860484	-0.0380949	42.4965	3.10218	-0.66294	0.210257	0.1788	1.56703	184.889	63.1444	-11.8536	0	0	0.0564309
1830	0	6.89436	0	0	6.95315	1.73395	-7.43847	-0.126007	0.0275011	-0.110115	-7.30941	-1.16E-16	3.98615	0	0	0.00264584	3.4953	-23.1429	-2.4234	183.448	352.13	633.829	391.793	391.793	391.793	0.435616	-95.6568	-0.969462	307.58	364.11	235.971	186.101	186.101	186.101	-95.6563	-0.864489	0.378264	42.307	3.21341	-0.473388	0.237631	0.197234	1.58119	150.463	73.3454	-10.3649	0	0	0.0556038
1831	0	6.8878	0	0	6.95193	1.76753	-7.76931	-0.133118	0.0291814	-0.0893951	-9.14199	3.84E-15	4.5349	0	0	0.00285533	3.32759	-22.9485	-2.86377	183.758	351.343	632.869	391.801	391.801	391.801	0.143598	-94.9788	-1.30493	303.288	362.889	233.59	186.101	186.101	186.101	-94.9765	-0.878386	0.769207	42.0769	3.30803	-0.278498	0.267392	0.215105	1.59744	113.688	83.0217	-8.90227	0	0	0.0487925
1832	0	6.86585	0	0	6.93558	1.80226	-8.11098	-0.140914	0.0304648	-0.0687486	-11.1107	-2.56E-15	5.00386	0	0	0.00289862	3.16534	-22.711	-3.2933	183.87	350.626	631.865	391.83	391.83	391.83	-0.12094	-94.2447	-1.61527	298.494	361.826	231.09	186.101	186.101	186.101	-94.2413	-0.900393	1.12799	41.8058	3.38461	-0.0836141	0.297596	0.231761	1.615	76.1779	91.8645	-7.51227	0	0	0.0363106
1833	0	6.83305	0	0	6.90847	1.83715	-8.45354	-0.148953	0.0311846	-0.0491585	-13.1124	-2.85E-15	5.35697	0	0	0.00279683	3.00977	-22.4303	-3.70501	183.77	350	630.828	391.877	391.877	391.877	-0.355275	-93.477	-1.89402	293.303	360.932	228.537	186.101	186.101	186.101	-93.473	-0.927911	1.44867	41.4937	3.4421	0.105511	0.325735	0.246287	1.63336	39.9018	99.4352	-6.22255	0	0	0.0193178
1834	0	6.79514	0	0	6.87624	1.87117	-8.78699	-0.15673	0.0313464	-0.031493	-15.0346	4.14E-15	5.57844	0	0	0.0026198	2.86201	-22.1068	-4.09208	183.445	349.48	629.771	391.936	391.936	391.936	-0.5578	-92.6983	-2.13551	287.818	360.21	225.995	186.101	186.101	186.101	-92.694	-0.957589	1.72644	41.1414	3.47968	0.282989	0.349591	0.258027	1.65202	6.67891	105.466	-5.06122	0	0	-0.000483932
1835	0	6.75855	0	0	6.84515	1.90335	-9.10191	-0.163798	0.0308501	-0.0164034	-16.7729	-1.86E-15	5.64816	0	0	0.0024491	2.72294	-21.7416	-4.44795	182.886	349.083	628.71	392.003	392.003	392.003	-0.728238	-91.9302	-2.33517	282.135	359.662	223.524	186.101	186.101	186.101	-91.9256	-0.985563	1.95802	40.7496	3.49687	0.442898	0.367385	0.266338	1.67025	-22.0469	109.665	-4.03346	0	0	-0.0211112
1836	0	6.7298	0	0	6.82161	1.93281	-9.3897	-0.169761	0.0297668	-0.00436116	-18.2369	3.36E-15	5.56781	0	0	0.00236707	2.59335	-21.3359	-4.76656	182.086	348.822	627.657	392.073	392.073	392.073	-0.867543	-91.1919	-2.48973	276.34	359.282	221.174	186.101	186.101	186.101	-91.1872	-1.00772	2.14175	40.3197	3.4934	0.579569	0.377767	0.270884	1.68742	-45.2142	111.927	-3.14856	0	0	-0.0405151
1837	0	6.71482	0	0	6.8115	1.95878	-9.64296	-0.174229	0.0280735	0.00459619	-19.3497	2.91E-17	5.33513	0	0	0.00241425	2.4738	-20.8917	-5.04247	181.04	348.705	626.627	392.142	392.142	392.142	-0.977763	-90.4996	-2.59732	270.505	359.061	218.989	186.101	186.101	186.101	-90.4949	-1.02009	2.27769	39.8532	3.4694	0.687667	0.380203	0.271169	1.70263	-62.4294	112.051	-2.38369	0	0	-0.0570602
1838	0	6.71829	0	0	6.81939	1.98062	-9.85568	-0.17698	0.0258073	0.0106302	-20.0683	-1.32E-15	4.95725	0	0	0.00258286	2.3647	-20.4109	-5.27119	179.747	348.74	625.631	392.208	392.208	392.208	-1.06185	-89.8655	-2.65759	264.685	358.988	216.997	186.101	186.101	186.101	-89.8609	-1.0192	2.3674	39.3521	3.42533	0.762584	0.374984	0.266984	1.7148	-73.8545	109.989	-1.72016	0	0	-0.069709
1839	0	6.74283	0	0	6.84784	1.99782	-10.0231	-0.177912	0.0229699	0.0142027	-20.3819	-4.22E-15	4.44144	0	0	0.00281913	2.2663	-19.8962	-5.44927	178.207	348.93	624.681	392.27	392.27	392.27	-1.12329	-89.2972	-2.67172	258.922	359.047	215.215	186.101	186.101	186.101	-89.293	-1.00244	2.41388	38.8185	3.36188	0.800604	0.363128	0.258338	1.72335	-80.1788	105.754	-1.13217	0	0	-0.0781695
1840	0	6.78879	0	0	6.89706	2.00999	-10.1413	-0.177194	0.0195427	0.015586	-20.3261	-1.50E-15	3.79705	0	0	0.00305357	2.17871	-19.3499	-5.5744	176.422	349.273	623.783	392.327	392.327	392.327	-1.16606	-88.7982	-2.64245	253.245	359.222	213.65	186.101	186.101	186.101	-88.7944	-0.968238	2.42143	38.2546	3.28016	0.798946	0.345453	0.245406	1.72789	-81.9952	99.4263	-0.60184	0	0	-0.0823352
1841	0	6.85416	0	0	6.96493	2.0168	-10.2075	-0.175134	0.0156163	0.0153828	-19.9667	4.82E-15	3.0501	0	0	0.00323733	2.10197	-18.775	-5.64567	174.394	349.765	622.943	392.38	392.38	392.38	-1.19463	-88.3675	-2.57423	247.67	359.492	212.295	186.101	186.101	186.101	-88.3643	-0.91608	2.39576	37.6628	3.18132	0.756221	0.323634	0.228632	1.72837	-80.4204	91.2275	-0.110785	0	0	-0.0829435
1842	0	6.93524	0	0	7.04759	2.01802	-10.2194	-0.172161	0.0113874	0.0138491	-19.3911	3.41E-15	2.24262	0	0	0.00335646	2.03592	-18.1742	-5.66343	172.13	350.4	622.166	392.433	392.433	392.433	-1.21386	-88.0009	-2.47267	242.201	359.835	211.137	186.101	186.101	186.101	-87.9986	-0.846319	2.34356	37.0454	3.06704	0.67212	0.298755	0.208584	1.72503	-76.1867	81.5212	0.33492	0	0	-0.0805175
1843	0	7.0273	0	0	7.1402	2.01352	-10.1757	-0.168642	0.0071137	0.011455	-18.6825	-2.49E-15	1.42707	0	0	0.00342241	1.98043	-17.5506	-5.62942	169.636	351.168	621.451	392.486	392.486	392.486	-1.22884	-87.6922	-2.34423	236.836	360.227	210.157	186.101	186.101	186.101	-87.691	-0.759967	2.27221	36.4051	2.93878	0.547819	0.272443	0.186381	1.71831	-70.2899	70.8725	0.720739	0	0	-0.0760404
1844	0	7.12543	0	0	7.23766	2.00329	-10.0762	-0.164933	0.00305411	0.00850211	-17.9183	-1.87E-15	0.658265	0	0	0.00345495	1.93518	-16.9072	-5.54654	166.919	352.056	620.799	392.544	392.543	392.543	-1.24456	-87.4341	-2.19576	231.568	360.645	209.332	186.101	186.101	186.101	-87.4341	-0.658459	2.1892	35.7445	2.79843	0.385522	0.245913	0.162925	1.70867	-63.4869	59.8025	1.03725	0	0	-0.0703237
1845	0	7.22485	0	0	7.33517	1.98743	-9.92199	-0.161232	-0.000485043	0.00530821	-17.1529	-1.79E-15	-0.00865588	0	0	0.00346032	1.89985	-16.2469	-5.41882	163.989	353.051	620.207	392.608	392.608	392.608	-1.2655	-87.2186	-2.03373	226.384	361.068	208.641	186.101	186.101	186.101	-87.22	-0.543457	2.10151	35.0663	2.64762	0.188653	0.220236	0.139328	1.69668	-56.4233	48.9086	1.26728	0	0	-0.0640985
1846	0	7.32142	0	0	7.42856	1.96622	-9.71553	-0.157741	-0.0033364	0.00210893	-16.4316	1.79E-15	-0.538294	0	0	0.00343064	1.87402	-15.573	-5.25109	160.856	354.137	619.67	392.684	392.684	392.684	-1.29523	-87.0382	-1.86393	221.271	361.477	208.06	186.101	186.101	186.101	-87.041	-0.41677	2.01507	34.3732	2.48815	-0.0386072	0.196129	0.116519	1.68283	-49.5522	38.6728	1.40443	0	0	-0.0578802
1847	0	7.41179	0	0	7.51458	1.94007	-9.46053	-0.154575	-0.00537588	-0.000974694	-15.7825	1.57E-15	-0.908724	0	0	0.00334466	1.85721	-14.8883	-5.04886	157.533	355.299	619.185	392.772	392.772	392.772	-1.33617	-86.8858	-1.69115	216.213	361.858	207.569	186.101	186.101	186.101	-86.8902	-0.280257	1.93443	33.6681	2.32157	-0.291335	0.173931	0.0952438	1.66787	-43.0926	29.4535	1.45076	0	0	-0.0518907
1848	0	7.49355	0	0	7.59096	1.90952	-9.16219	-0.151774	-0.00659773	-0.00378617	-15.2194	-3.60E-15	-1.11982	0	0	0.00318212	1.8489	-14.1957	-4.81803	154.03	356.523	618.746	392.876	392.876	392.876	-1.38935	-86.7553	-1.51886	211.197	362.203	207.15	186.101	186.101	186.101	-86.7615	-0.135769	1.86241	32.9536	2.14941	-0.564237	0.153826	0.0761703	1.65222	-37.2287	21.5487	1.40673	0	0	-0.04631
1849	0	7.56518	0	0	7.65639	1.87521	-8.82662	-0.149413	-0.00709085	-0.00627148	-14.7525	7.28E-16	-1.18762	0	0	0.00293461	1.84853	-13.498	-4.56474	150.362	357.792	618.347	392.996	392.995	392.995	-1.45464	-86.6417	-1.34948	206.208	362.507	206.786	186.101	186.101	186.101	-86.6497	0.0148563	1.8004	32.2323	1.97286	-0.851721	0.136033	0.0596315	1.63646	-32.0611	15.024	1.29439	0	0	-0.0412613
1850	0	7.62608	0	0	7.71048	1.83787	-8.46065	-0.147445	-0.00696344	-0.00835366	-14.3752	-3.04E-15	-1.13636	0	0	0.0026055	1.85554	-12.7975	-4.29511	146.54	359.093	617.984	393.132	393.132	393.132	-1.5308	-86.5409	-1.18427	201.235	362.771	206.466	186.101	186.101	186.101	-86.5508	0.16987	1.74837	31.5066	1.79298	-1.14825	0.120576	0.0457611	1.62104	-27.6253	9.87598	1.13119	0	0	-0.0367855
1851	0	7.67631	0	0	7.75357	1.79822	-8.07128	-0.145889	-0.00640996	-0.0100783	-14.0829	5.82E-16	-1.00091	0	0	0.00221766	1.86932	-12.0964	-4.01494	142.578	360.413	617.65	393.286	393.286	393.287	-1.6158	-86.4499	-1.02376	196.268	362.998	206.178	186.101	186.101	186.101	-86.4619	0.327578	1.70529	30.7786	1.61065	-1.44858	0.107231	0.0344594	1.60643	-23.8265	5.96349	0.939802	0	0	-0.03278
1852	0	7.7165	0	0	7.78651	1.75698	-7.66549	-0.14465	-0.00555118	-0.0113633	-13.8577	-3.73E-15	-0.809747	0	0	0.00179568	1.88927	-11.3965	-3.72971	138.488	361.74	617.34	393.457	393.457	393.457	-1.7071	-86.3664	-0.867817	191.298	363.194	205.915	186.101	186.101	186.101	-86.3806	0.486401	1.66938	30.0503	1.42643	-1.74781	0.096101	0.0255989	1.59276	-20.734	3.1304	0.742914	0	0	-0.0293912
1853	0	7.74767	0	0	7.8105	1.71481	-7.24972	-0.143696	-0.00462971	-0.0123087	-13.6866	-8.95E-16	-0.601998	0	0	0.00137808	1.91476	-10.6994	-3.44426	134.281	363.066	617.049	393.644	393.644	393.644	-1.80182	-86.2889	-0.715922	186.319	363.368	205.67	186.101	186.101	186.101	-86.3055	0.644869	1.63841	29.3231	1.24086	-2.04172	0.0869017	0.0187191	1.5806	-18.1845	1.06032	0.564507	0	0	-0.0264864
1854	0	7.77087	0	0	7.82676	1.67229	-6.82974	-0.142953	-0.00374248	-0.0129107	-13.5531	2.78E-15	-0.40059	0	0	0.000989553	1.94515	-10.0062	-3.16272	129.97	364.381	616.772	393.845	393.845	393.845	-1.89715	-86.2163	-0.567377	181.328	363.528	205.438	186.101	186.101	186.101	-86.2353	0.801645	1.61007	28.5983	1.05422	-2.32682	0.0793529	0.0136203	1.56991	-16.0953	-0.410966	0.413569	0	0	-0.0240031
1855	0	7.78716	0	0	7.83646	1.62991	-6.41039	-0.142362	-0.00305514	-0.0132414	-13.4437	3.83E-15	-0.231552	0	0	0.000654435	1.97979	-9.3179	-2.8885	125.565	365.678	616.506	394.06	394.06	394.06	-1.99044	-86.1478	-0.421438	176.321	363.681	205.216	186.101	186.101	186.101	-86.1691	0.955564	1.58213	27.8769	0.866768	-2.6004	0.073198	0.00990465	1.56072	-14.3513	-1.53919	0.300787	0	0	-0.0218754
1856	0	7.79736	0	0	7.84051	1.58805	-5.99546	-0.141909	-0.00261272	-0.0133377	-13.3512	3.91E-15	-0.105844	0	0	0.000380015	2.018	-8.63497	-2.62417	121.076	366.952	616.247	394.286	394.286	394.286	-2.07948	-86.0826	-0.277466	171.296	363.835	205	186.101	186.101	186.101	-86.1062	1.10566	1.55272	27.1594	0.678779	-2.86062	0.0681609	0.00721878	1.55291	-12.8631	-2.48203	0.227476	0	0	-0.0200431
1857	0	7.8021	0	0	7.8396	1.54696	-5.58763	-0.14154	-0.00248418	-0.0132876	-13.2673	-2.53E-15	-0.032772	0	0	0.000168293	2.05915	-7.95779	-2.37157	116.512	368.199	615.992	394.523	394.523	394.523	-2.16256	-86.02	-0.134965	166.255	363.993	204.788	186.101	186.101	186.101	-86.0457	1.25117	1.52037	26.4462	0.490359	-3.10641	0.0639538	0.00548259	1.54654	-11.509	-3.32206	0.186799	0	0	-0.0183714
1858	0	7.80179	0	0	7.8341	1.50681	-5.18854	-0.141253	-0.00261557	-0.0131143	-13.1909	5.75E-16	-0.00573302	0	0	6.74E-06	2.10261	-7.28648	-2.13174	111.881	369.414	615.738	394.769	394.769	394.769	-2.23855	-85.959	0.0063546	161.196	364.16	204.579	186.101	186.101	186.101	-85.9868	1.3916	1.48417	25.7374	0.301682	-3.33747	0.0602685	0.00460349	1.54138	-10.2147	-4.07158	0.171123	0	0	-0.0167627
1859	0	7.79658	0	0	7.82417	1.46767	-4.799	-0.14105	-0.00298008	-0.0129181	-13.1234	-2.38E-15	-0.0187191	0	0	-0.00011632	2.14786	-6.62101	-1.90516	107.193	370.595	615.484	395.023	395.023	395.023	-2.30682	-85.899	0.146726	156.122	364.336	204.369	186.101	186.101	186.101	-85.9286	1.52668	1.44354	25.0329	0.112956	-3.55417	0.0568636	0.0044288	1.53733	-8.88849	-4.73963	0.167394	0	0	-0.0150962
1860	0	7.78648	0	0	7.80984	1.42955	-4.41917	-0.140915	-0.00350572	-0.0127025	-13.0659	1.03E-15	-0.0599226	0	0	-0.000214366	2.1944	-5.96124	-1.69177	102.453	371.741	615.227	395.284	395.284	395.284	-2.36719	-85.839	0.286226	151.033	364.522	204.157	186.101	186.101	186.101	-85.8703	1.65639	1.39832	24.3326	-0.0756519	-3.75738	0.053628	0.00477213	1.53431	-7.52867	-5.34059	0.169581	0	0	-0.0133784
1861	0	7.77156	0	0	7.79111	1.39241	-4.0488	-0.140854	-0.00410191	-0.0125465	-13.0231	-1.02E-15	-0.115855	0	0	-0.000298777	2.24186	-5.30694	-1.49106	97.6704	372.851	614.966	395.551	395.551	395.551	-2.41984	-85.7782	0.42494	145.931	364.716	203.943	186.101	186.101	186.101	-85.8109	1.78086	1.34859	23.6361	-0.263977	-3.94844	0.0501808	0.00546552	1.532	-6.02326	-5.8854	0.169226	0	0	-0.0114569
1862	0	7.7519	0	0	7.76808	1.35624	-3.68767	-0.140883	-0.00474031	-0.0124546	-13.0004	1.92E-15	-0.181144	0	0	-0.000371022	2.28992	-4.65788	-1.30232	92.8513	373.925	614.7	395.823	395.823	395.823	-2.46505	-85.7158	0.563061	140.817	364.917	203.724	186.101	186.101	186.101	-85.7497	1.9004	1.29441	22.9431	-0.451757	-4.12882	0.0465207	0.00630794	1.5306	-4.4023	-6.39399	0.158281	0	0	-0.00938614
1863	0	7.72784	0	0	7.74104	1.321	-3.33564	-0.140984	-0.00537909	-0.0124778	-12.9999	3.45E-15	-0.25033	0	0	-0.000429261	2.33832	-4.0138	-1.12468	88.0026	374.963	614.428	396.099	396.099	396.099	-2.50317	-85.6514	0.700784	135.692	365.123	203.502	186.101	186.101	186.101	-85.6862	2.01536	1.2359	22.2533	-0.638678	-4.3002	0.0424347	0.00721505	1.52971	-2.60678	-6.83762	0.124691	0	0	-0.00706911
1864	0	7.70005	0	0	7.71063	1.28671	-2.99279	-0.141193	-0.00599407	-0.0125857	-13.027	3.99E-15	-0.321302	0	0	-0.000467213	2.38685	-3.3745	-0.957337	83.131	375.966	614.151	396.378	396.378	396.378	-2.53463	-85.5846	0.838311	130.557	365.332	203.276	186.101	186.101	186.101	-85.6203	2.12616	1.17325	21.5666	-0.824497	-4.46409	0.0380806	0.00801787	1.52942	-0.732812	-7.27192	0.0689132	0	0	-0.00466603
1865	0	7.66957	0	0	7.67788	1.25339	-2.65939	-0.141467	-0.00660949	-0.0128209	-13.078	-1.25E-15	-0.397572	0	0	-0.00047249	2.43532	-2.73981	-0.799489	78.2432	376.932	613.867	396.658	396.658	396.658	-2.55991	-85.5157	0.975797	125.412	365.541	203.047	186.101	186.101	186.101	-85.5519	2.23321	1.10664	20.8826	-1.0087	-4.62196	0.033221	0.00856838	1.52946	1.29884	-7.71123	-0.0187919	0	0	-0.00207362
1866	0	7.63782	0	0	7.64422	1.22107	-2.33596	-0.141806	-0.00714827	-0.0131454	-13.1509	-3.95E-15	-0.473032	0	0	-0.000439485	2.4836	-2.10964	-0.65062	73.346	377.864	613.577	396.938	396.938	396.938	-2.57951	-85.4451	1.11332	120.257	365.75	202.818	186.101	186.101	186.101	-85.4815	2.33687	1.03636	20.2013	-1.19088	-4.77487	0.0279836	0.0088565	1.52968	3.40992	-8.11303	-0.13946	0	0	0.000622697
1867	0	7.60674	0	0	7.6115	1.18985	-2.02325	-0.142162	-0.00769558	-0.0135822	-13.2357	1.43E-15	-0.556693	0	0	-0.000352659	2.53158	-1.48395	-0.51045	68.4461	378.759	613.282	397.215	397.215	397.215	-2.5939	-85.3735	1.25083	115.092	365.957	202.591	186.101	186.101	186.101	-85.4101	2.43743	0.962748	19.5228	-1.37071	-4.92354	0.0224117	0.00885445	1.53026	5.60824	-8.53794	-0.294924	0	0	0.00340336
1868	0	7.57838	0	0	7.58182	1.15979	-1.72217	-0.14254	-0.0082092	-0.0140756	-13.3255	-2.40E-15	-0.644186	0	0	-0.000208373	2.57911	-0.862815	-0.378989	63.5504	379.618	612.982	397.487	397.487	397.487	-2.60366	-85.302	1.38807	109.915	366.16	202.367	186.101	186.101	186.101	-85.3385	2.53508	0.886289	18.847	-1.54762	-5.06829	0.0165823	0.00861123	1.53093	7.82525	-8.91867	-0.483942	0	0	0.0062083
1869	0	7.55514	0	0	7.55752	1.13101	-1.43368	-0.142836	-0.00870122	-0.0146347	-13.4017	-2.38E-15	-0.7347	0	0	-5.04E-06	2.62613	-0.246358	-0.256566	58.6663	380.441	612.677	397.752	397.752	397.752	-2.60941	-85.2317	1.52463	104.727	366.356	202.151	186.101	186.101	186.101	-85.268	2.62992	0.807641	18.1741	-1.72124	-5.20892	0.0104497	0.007999	1.53157	10.0899	-9.32425	-0.701186	0	0	0.00904499
1870	0	7.53933	0	0	7.54089	1.10359	-1.1589	-0.143013	-0.00912533	-0.0152229	-13.4521	-1.06E-15	-0.821412	0	0	0.000249436	2.67249	0.365212	-0.143848	53.8008	381.225	612.368	398.008	398.008	398.008	-2.61177	-85.1638	1.65988	99.5255	366.545	201.945	186.101	186.101	186.101	-85.1996	2.72192	0.727567	17.5044	-1.89111	-5.34476	0.00420034	0.00727807	1.53204	12.3291	-9.62929	-0.944356	0	0	0.0118741
1871	0	7.53299	0	0	7.53391	1.07767	-0.899033	-0.143016	-0.00942922	-0.015789	-13.4651	-3.95E-15	-0.896279	0	0	0.000540891	2.7181	0.971606	-0.0417479	48.9617	381.971	612.056	398.254	398.254	398.254	-2.61137	-85.0989	1.79301	94.3092	366.724	201.749	186.101	186.101	186.101	-85.1341	2.81093	0.646946	16.8382	-2.05688	-5.4747	-0.00202414	0.00649691	1.53227	14.4657	-9.81138	-1.20187	0	0	0.0146027
1872	0	7.53768	0	0	7.53818	1.05338	-0.655507	-0.142865	-0.00964444	-0.0163152	-13.4392	-3.47E-15	-0.960799	0	0	0.000856634	2.76282	1.57245	0.0485761	44.1566	382.678	611.741	398.487	398.487	398.487	-2.60868	-85.0372	1.92325	89.0766	366.894	201.566	186.101	186.101	186.101	-85.0719	2.8967	0.56656	16.1759	-2.21816	-5.59721	-0.00806358	0.00555099	1.53249	16.4398	-9.94419	-1.46454	0	0	0.0171166
1873	0	7.55458	0	0	7.5548	1.03088	-0.429887	-0.142576	-0.00976821	-0.0167859	-13.3766	3.37E-15	-1.01396	0	0	0.00118151	2.8065	2.16729	0.125852	39.3936	383.344	611.422	398.707	398.707	398.707	-2.604	-84.9787	2.04979	83.826	367.053	201.393	186.101	186.101	186.101	-85.0126	2.97886	0.487109	15.5179	-2.37467	-5.71044	-0.0138934	0.00462507	1.53256	18.229	-9.96848	-1.72881	0	0	0.0194146
1874	0	7.58436	0	0	7.58442	1.01033	-0.223738	-0.142191	-0.0098528	-0.0171629	-13.2846	-1.49E-15	-1.0598	0	0	0.00150416	2.84896	2.7556	0.188719	34.6808	383.968	611.099	398.913	398.913	398.913	-2.59763	-84.9227	2.17179	78.5556	367.201	201.231	186.101	186.101	186.101	-84.9557	3.05702	0.409305	14.8647	-2.5261	-5.81229	-0.019375	0.00369512	1.53259	19.7617	-9.95521	-1.98571	0	0	0.0213717
1875	0	7.62732	0	0	7.62731	0.991861	-0.0385272	-0.14174	-0.00989986	-0.0174597	-13.1724	-2.19E-15	-1.09757	0	0	0.00181425	2.88995	3.33678	0.235867	30.0266	384.548	610.771	399.105	399.105	399.105	-2.58975	-84.868	2.28839	73.2642	367.338	201.076	186.101	186.101	186.101	-84.9002	3.13072	0.333836	14.2169	-2.67214	-5.90053	-0.0244681	0.00290934	1.53272	21.0349	-9.85894	-2.23271	0	0	0.0230071
1876	0	7.68338	0	0	7.68339	0.975603	0.124517	-0.141292	-0.00988175	-0.0176277	-13.0537	-2.83E-15	-1.12213	0	0	0.00210524	2.92925	3.91016	0.266102	25.4398	385.085	610.439	399.282	399.283	399.282	-2.58067	-84.8134	2.39872	67.9506	367.464	200.927	186.101	186.101	186.101	-84.8447	3.19956	0.261462	13.5752	-2.81254	-5.97289	-0.0290902	0.00222012	1.53298	21.9881	-9.73092	-2.4553	0	0	0.0242244
1877	0	7.75236	0	0	7.75245	0.961663	0.264315	-0.140903	-0.00981115	-0.0177271	-12.9412	-4.88E-16	-1.13281	0	0	0.00237838	2.96659	4.475	0.278498	20.929	385.576	610.099	399.447	399.447	399.447	-2.57054	-84.7574	2.50206	62.6142	367.58	200.779	186.101	186.101	186.101	-84.7877	3.26315	0.192748	12.9401	-2.94716	-6.02723	-0.0334487	0.00182456	1.53376	22.7317	-9.53427	-2.65424	0	0	0.0251849
1878	0	7.83408	0	0	7.83424	0.950135	0.379929	-0.140633	-0.0096418	-0.0176926	-12.8468	2.01E-15	-1.12422	0	0	0.00263863	3.00165	5.03051	0.272382	16.5028	386.02	609.752	399.599	399.599	399.599	-2.55936	-84.6986	2.59786	57.2547	367.686	200.63	186.101	186.101	186.101	-84.7279	3.32112	0.128101	12.3124	-3.07559	-6.0615	-0.037358	0.00169069	1.53495	23.1748	-9.25368	-2.81834	0	0	0.025779
1879	0	7.92839	0	0	7.92866	0.941076	0.470767	-0.140506	-0.00944945	-0.0175746	-12.7756	-9.06E-16	-1.10332	0	0	0.00289594	3.03414	5.57587	0.247553	12.1701	386.416	609.395	399.741	399.741	399.741	-2.547	-84.6357	2.68571	51.8726	367.784	200.479	186.101	186.101	186.101	-84.6641	3.37313	0.0676999	11.6927	-3.19769	-6.07409	-0.0410565	0.00172666	1.53682	23.4432	-8.99201	-2.94968	0	0	0.0261254
1880	0	8.03544	0	0	8.03579	0.934519	0.536523	-0.140506	-0.00922964	-0.0173452	-12.7267	8.37E-17	-1.07149	0	0	0.0031579	3.06377	6.11024	0.204262	7.93934	386.763	609.028	399.872	399.872	399.872	-2.53318	-84.5678	2.76544	46.4689	367.874	200.324	186.101	186.101	186.101	-84.5953	3.41887	0.0114908	11.082	-3.31318	-6.06371	-0.0446524	0.00198249	1.53934	23.5796	-8.73629	-3.04785	0	0	0.0262826
1881	0	8.15535	0	0	8.15577	0.930442	0.577411	-0.140625	-0.00905636	-0.0170216	-12.6977	-1.19E-15	-1.03749	0	0	0.0034302	3.09022	6.63279	0.143268	3.81865	387.061	608.649	399.995	399.995	399.995	-2.51753	-84.4942	2.83694	41.0452	367.96	200.164	186.101	186.101	186.101	-84.5206	3.45807	-0.0407072	10.4808	-3.42176	-6.02955	-0.0482187	0.00234953	1.54248	23.6507	-8.56651	-3.11694	0	0	0.0263027
1882	0	8.28834	0	0	8.28878	0.928761	0.594261	-0.140846	-0.00888364	-0.0166125	-12.6839	-4.84E-16	-0.999529	0	0	0.00371393	3.11322	7.14271	0.0659639	-0.184272	387.308	608.257	400.112	400.112	400.112	-2.49961	-84.4142	2.90026	35.6038	368.041	200	186.101	186.101	186.101	-84.4397	3.4905	-0.0891783	9.89006	-3.52316	-5.97142	-0.0520281	0.00294918	1.54631	23.7911	-8.40909	-3.16063	0	0	0.0263705
1883	0	8.4345	0	0	8.43493	0.929344	0.588423	-0.141115	-0.00877363	-0.016143	-12.6766	-3.18E-15	-0.966463	0	0	0.00400617	3.13254	7.63927	-0.0257124	-4.06247	387.504	607.851	400.223	400.223	400.223	-2.479	-84.3274	2.95557	30.1474	368.121	199.832	186.101	186.101	186.101	-84.3518	3.51601	-0.134344	9.31038	-3.61706	-5.88969	-0.0562886	0.00375219	1.55075	24.1199	-8.28175	-3.18801	0	0	0.0266105
1884	0	8.59376	0	0	8.59418	0.931981	0.561971	-0.141451	-0.00869265	-0.0156506	-12.674	-2.94E-15	-0.93799	0	0	0.00430227	3.14805	8.12185	-0.129162	-7.80983	387.647	607.432	400.33	400.33	400.33	-2.45525	-84.2331	3.00307	24.6792	368.199	199.661	186.101	186.101	186.101	-84.2566	3.53446	-0.176605	8.74241	-3.70326	-5.78545	-0.0613211	0.0050425	1.55586	24.8161	-8.05297	-3.20762	0	0	0.0272507
1885	0	8.7659	0	0	8.76626	0.936417	0.51749	-0.141799	-0.0086726	-0.0151586	-12.6677	7.68E-16	-0.920063	0	0	0.00459257	3.15974	8.58993	-0.241295	-11.4214	387.738	606.999	400.435	400.435	400.435	-2.428	-84.1311	3.04304	19.2025	368.277	199.487	186.101	186.101	186.101	-84.1534	3.54583	-0.216375	8.18679	-3.78158	-5.66035	-0.0672588	0.00691384	1.5615	25.9746	-7.67489	-3.22794	0	0	0.0283757
1886	0	8.95032	0	0	8.95061	0.942325	0.458247	-0.14216	-0.00869524	-0.0146814	-12.6545	1.58E-15	-0.91293	0	0	0.00486665	3.16775	9.04319	-0.358431	-14.8936	387.777	606.553	400.539	400.539	400.539	-2.39704	-84.0205	3.0757	13.7209	368.356	199.313	186.101	186.101	186.101	-84.0418	3.55014	-0.253922	7.64394	-3.85197	-5.51678	-0.074394	0.00945781	1.56769	27.7307	-7.08452	-3.25443	0	0	0.0301037
1887	0	9.14612	0	0	9.14632	0.949331	0.387991	-0.142522	-0.0087593	-0.014289	-12.6308	-2.70E-15	-0.916733	0	0	0.00511257	3.17241	9.48147	-0.476459	-18.224	387.766	606.094	400.642	400.642	400.642	-2.36237	-83.9009	3.10125	8.23775	368.434	199.138	186.101	186.101	186.101	-83.921	3.54751	-0.289394	7.11416	-3.91452	-5.35771	-0.0830228	0.0127347	1.5745	30.2461	-6.2265	-3.29567	0	0	0.0325626
1888	0	9.35192	0	0	9.35204	0.957022	0.310859	-0.142859	-0.0088107	-0.0138922	-12.5917	1.22E-15	-0.9243	0	0	0.00531821	3.17418	9.9049	-0.590991	-21.412	387.706	605.625	400.746	400.746	400.746	-2.32412	-83.7711	3.11977	2.75642	368.513	198.964	186.101	186.101	186.101	-83.79	3.53812	-0.322733	6.5977	-3.96937	-5.18658	-0.0928809	0.0167605	1.58166	33.3934	-5.0348	-3.34196	0	0	0.0355527
1889	0	9.5659	0	0	9.56597	0.96495	0.231348	-0.143189	-0.00887405	-0.0136078	-12.5375	-3.48E-15	-0.933902	0	0	0.00547245	3.17378	10.3138	-0.697345	-24.4586	387.599	605.147	400.851	400.851	400.851	-2.2826	-83.6301	3.13129	-2.71988	368.592	198.791	186.101	186.101	186.101	-83.6478	3.52218	-0.353735	6.09459	-4.01705	-5.00737	-0.10418	0.0215026	1.58939	37.3137	-3.54894	-3.40046	0	0	0.0391451
1890	0	9.7858	0	0	9.78584	0.972667	0.153959	-0.143487	-0.0088088	-0.0134232	-12.4645	1.11E-15	-0.927131	0	0	0.00556543	3.17206	10.7086	-0.790778	-27.366	387.449	604.665	400.959	400.959	400.959	-2.23823	-83.4764	3.1358	-8.18831	368.669	198.621	186.101	186.101	186.101	-83.493	3.49993	-0.38209	5.6047	-4.05809	-4.82438	-0.116757	0.0269234	1.59728	41.9337	-1.69675	-3.45967	0	0	0.0432049
1891	0	10.009	0	0	10.009	0.979748	0.0829524	-0.143733	-0.00864413	-0.0133438	-12.3705	-3.05E-15	-0.902083	0	0	0.00558559	3.17002	11.0902	-0.866612	-30.1379	387.259	604.181	401.07	401.07	401.07	-2.19135	-83.3085	3.13329	-13.6465	368.746	198.452	186.101	186.101	186.101	-83.3239	3.47158	-0.407565	5.12796	-4.09326	-4.64211	-0.130255	0.0325288	1.60541	47.1224	0.323884	-3.51543	0	0	0.0475116
1892	0	10.2324	0	0	10.2324	0.985825	0.0219978	-0.143926	-0.00831184	-0.0134233	-12.2563	-1.88E-15	-0.849764	0	0	0.0055241	3.16872	11.4593	-0.920374	-32.779	387.035	603.699	401.185	401.185	401.185	-2.14203	-83.1243	3.12393	-19.0925	368.821	198.286	186.101	186.101	186.101	-83.1386	3.43731	-0.430184	4.66411	-4.12336	-4.46517	-0.144442	0.038201	1.61365	52.7907	2.51071	-3.56678	0	0	0.0519408
1893	0	10.4526	0	0	10.4526	0.990601	-0.0258912	-0.144051	-0.00789748	-0.0136574	-12.122	-1.66E-15	-0.777702	0	0	0.00537197	3.16929	11.8171	-0.947942	-35.2946	386.78	603.225	401.306	401.306	401.306	-2.0901	-82.9216	3.10795	-24.5252	368.897	198.12	186.101	186.101	186.101	-82.9348	3.39718	-0.450184	4.2129	-4.14948	-4.29815	-0.159005	0.0436076	1.62186	58.7766	4.67198	-3.61765	0	0	0.056292
1894	0	10.6661	0	0	10.6661	0.99386	-0.0585789	-0.14411	-0.00738276	-0.014094	-11.9712	2.20E-15	-0.686626	0	0	0.00512647	3.1728	12.1646	-0.94584	-37.6901	386.497	602.762	401.434	401.434	401.434	-2.03514	-82.6978	3.08577	-29.9443	368.976	197.955	186.101	186.101	186.101	-82.71	3.35123	-0.468087	3.77422	-4.17251	-4.14526	-0.173455	0.0483235	1.62992	64.8849	6.67601	-3.6707	0	0	0.0603605
1895	0	10.8691	0	0	10.8691	0.995472	-0.0747444	-0.144132	-0.00683643	-0.0146954	-11.8111	3.48E-15	-0.586775	0	0	0.00479017	3.18022	12.5027	-0.911325	-39.9708	386.191	602.314	401.569	401.569	401.569	-1.97655	-82.4503	3.05778	-35.3502	369.06	197.789	186.101	186.101	186.101	-82.4614	3.2994	-0.48452	3.34808	-4.19349	-4.01031	-0.187284	0.0520523	1.63785	70.852	8.37843	-3.72979	0	0	0.0638856
1896	0	11.0581	0	0	11.0581	0.995397	-0.0739925	-0.144137	-0.00624596	-0.0155588	-11.6484	3.23E-15	-0.482447	0	0	0.00437122	3.19239	12.8323	-0.842517	-42.1412	385.863	601.886	401.715	401.715	401.715	-1.91355	-82.1762	3.02446	-40.744	369.151	197.62	186.101	186.101	186.101	-82.1862	3.24156	-0.500325	2.93454	-4.21339	-3.89654	-0.200387	0.0546895	1.64568	76.6099	9.73781	-3.80591	0	0	0.0668029
1897	0	11.2297	0	0	11.2297	0.993692	-0.056896	-0.144167	-0.00568777	-0.0165743	-11.4914	-1.78E-15	-0.386939	0	0	0.00388243	3.20993	13.1541	-0.738699	-44.2046	385.516	601.481	401.873	401.873	401.873	-1.84532	-81.8726	2.98627	-46.1278	369.252	197.447	186.101	186.101	186.101	-81.8814	3.17755	-0.516344	2.53413	-4.23311	-3.80628	-0.212078	0.0559779	1.65337	81.7783	10.6329	-3.89821	0	0	0.0687621
1898	0	11.3809	0	0	11.3809	0.990487	-0.0247479	-0.144258	-0.00522837	-0.0177892	-11.3467	3.87E-15	-0.312541	0	0	0.00333972	3.23321	13.4686	-0.600266	-46.1627	385.149	601.104	402.044	402.044	402.044	-1.77108	-81.5368	2.94357	-51.504	369.365	197.269	186.101	186.101	186.101	-81.5443	3.10718	-0.53336	2.14748	-4.25336	-3.741	-0.222112	0.0557546	1.66099	86.2114	10.9788	-4.01603	0	0	0.0696234
1899	0	11.5092	0	0	11.5092	0.985982	0.0204325	-0.144474	-0.00485068	-0.0191223	-11.2217	-2.39E-15	-0.263496	0	0	0.00275952	3.26231	13.7758	-0.428931	-48.0152	384.761	600.756	402.23	402.23	402.23	-1.69029	-81.166	2.89653	-56.8756	369.493	197.086	186.101	186.101	186.101	-81.1723	3.03029	-0.551926	1.77565	-4.27475	-3.70104	-0.230058	0.0540583	1.66873	89.633	10.7869	-4.15531	0	0	0.069167
1900	0	11.6128	0	0	11.6128	0.980435	0.0760563	-0.144797	-0.00464199	-0.0205941	-11.1134	3.54E-15	-0.252384	0	0	0.00215553	3.29703	14.0754	-0.227596	-49.7594	384.352	600.44	402.433	402.433	402.433	-1.60264	-80.7579	2.84515	-62.2453	369.635	196.899	186.101	186.101	186.101	-80.763	2.9467	-0.572336	1.42002	-4.29778	-3.68573	-0.235793	0.0510522	1.67675	91.9261	10.0751	-4.32386	0	0	0.0673123
1901	0	11.6901	0	0	11.6902	0.974156	0.139028	-0.145277	-0.00450382	-0.0220545	-11.0228	-2.24E-15	-0.272695	0	0	0.00153838	3.33682	14.3667	-0.000444088	-51.3899	383.917	600.159	402.654	402.654	402.654	-1.50826	-80.3103	2.78915	-67.6159	369.793	196.708	186.101	186.101	186.101	-80.3141	2.85634	-0.594466	1.08231	-4.32259	-3.69322	-0.238869	0.0469658	1.68497	92.7714	8.97902	-4.50633	0	0	0.0638876
1902	0	11.7404	0	0	11.7405	0.967478	0.206	-0.145883	-0.00455011	-0.0235671	-10.9413	1.78E-15	-0.335267	0	0	0.000915263	3.38088	14.6483	0.247275	-52.8987	383.452	599.912	402.893	402.894	402.893	-1.40761	-79.821	2.728	-72.9898	369.965	196.516	186.101	186.101	186.101	-79.8235	2.75912	-0.61779	0.764686	-4.34932	-3.72064	-0.239186	0.0420234	1.69347	92.1241	7.50175	-4.7078	0	0	0.0589617
1903	0	11.7629	0	0	11.7631	0.960755	0.273427	-0.1466	-0.00466015	-0.0249433	-10.8593	7.30E-16	-0.426372	0	0	0.000286987	3.42811	14.9186	0.509411	-54.2746	382.953	599.7	403.151	403.151	403.151	-1.30172	-79.288	2.66082	-78.3684	370.149	196.327	186.101	186.101	186.101	-79.2892	2.65506	-0.641251	0.469639	-4.37781	-3.76423	-0.236383	0.0367804	1.70218	89.702	5.8611	-4.90515	0	0	0.0525444
1904	0	11.7572	0	0	11.7574	0.954334	0.337815	-0.14741	-0.00483679	-0.0262262	-10.7659	2.96E-15	-0.541643	0	0	-0.000348121	3.47721	15.1752	0.77918	-55.5035	382.414	599.523	403.426	403.426	403.426	-1.19197	-78.709	2.58651	-83.7521	370.342	196.143	186.101	186.101	186.101	-78.709	2.54417	-0.663391	0.200058	-4.40768	-3.81953	-0.230507	0.0317691	1.71117	85.5317	4.22353	-5.09456	0	0	0.0449377
1905	0	11.7227	0	0	11.723	0.948562	0.395695	-0.148249	-0.00498146	-0.0273137	-10.6447	4.14E-15	-0.666208	0	0	-0.000995866	3.52664	15.4152	1.04944	-56.5685	381.831	599.379	403.716	403.716	403.716	-1.08014	-78.0814	2.50376	-89.1401	370.542	195.968	186.101	186.101	186.101	-78.0803	2.42655	-0.682368	-0.0408359	-4.43832	-3.88159	-0.221475	0.0275049	1.72012	79.5345	2.77944	-5.25707	0	0	0.0364642
1906	0	11.6585	0	0	11.6588	0.943776	0.443696	-0.149084	-0.00505057	-0.028215	-10.482	7.13E-16	-0.790854	0	0	-0.00166248	3.57485	15.6353	1.31302	-57.4499	381.199	599.267	404.02	404.02	404.02	-0.96818	-77.4022	2.41124	-94.5303	370.744	195.806	186.101	186.101	186.101	-77.4003	2.30229	-0.696211	-0.249582	-4.46899	-3.94532	-0.209553	0.0246529	1.72896	71.8406	1.73185	-5.38576	0	0	0.0276508
1907	0	11.563	0	0	11.5634	0.940296	0.478595	-0.149827	-0.00508459	-0.0289213	-10.259	3.10E-15	-0.915331	0	0	-0.00235234	3.62019	15.8318	1.563	-58.1259	380.514	599.184	404.334	404.334	404.334	-0.85818	-76.6676	2.30763	-99.9196	370.946	195.659	186.101	186.101	186.101	-76.6651	2.17154	-0.702838	-0.422319	-4.49869	-4.0056	-0.194936	0.0237249	1.73741	62.5876	1.20086	-5.47605	0	0	0.0190594
1908	0	11.4338	0	0	11.4342	0.938417	0.497438	-0.150404	-0.0050017	-0.029491	-9.95985	3.73E-15	-1.02994	0	0	-0.00306824	3.66109	16.0003	1.79305	-58.5733	379.773	599.126	404.654	404.654	404.654	-0.752341	-75.8732	2.19173	-105.303	371.143	195.53	186.101	186.101	186.101	-75.8702	2.03453	-0.700188	-0.555244	-4.52621	-4.05769	-0.178225	0.025322	1.74514	52.1141	1.43719	-5.53009	0	0	0.0113481
1909	0	11.2673	0	0	11.2678	0.938398	0.497623	-0.15071	-0.00492902	-0.0299397	-9.56877	-4.37E-16	-1.14531	0	0	-0.003806	3.69613	16.1366	1.99762	-58.7678	378.977	599.089	404.975	404.975	404.975	-0.652999	-75.0131	2.06245	-110.676	371.334	195.418	186.101	186.101	186.101	-75.01	1.89154	-0.686143	-0.644245	-4.55022	-4.09728	-0.159786	0.0295099	1.75168	40.6754	2.37647	-5.54629	0	0	0.0050785
1910	0	11.0586	0	0	11.059	0.940443	0.477122	-0.150647	-0.00478504	-0.0303391	-9.076	-4.02E-15	-1.25273	0	0	-0.00455403	3.72412	16.2361	2.17228	-58.6853	378.127	599.069	405.294	405.294	405.294	-0.562586	-74.0806	1.91888	-116.034	371.516	195.322	186.101	186.101	186.101	-74.0775	1.74298	-0.658607	-0.685474	-4.56931	-4.12079	-0.140305	0.0367301	1.75652	28.6784	4.23884	-5.52803	0	0	0.000764958
1911	0	10.8008	0	0	10.8011	0.944693	0.4345	-0.150189	-0.00471273	-0.0308177	-8.48694	3.84E-15	-1.36416	0	0	-0.00529415	3.74424	16.2942	2.31376	-58.3024	377.225	599.061	405.605	405.605	405.604	-0.483662	-73.0675	1.76034	-121.37	371.685	195.237	186.101	186.101	186.101	-73.0647	1.58934	-0.615518	-0.675182	-4.58208	-4.12546	-0.120648	0.0469112	1.75944	16.6382	6.95392	-5.48222	0	0	-0.001264
1912	0	10.4854	0	0	10.4856	0.951224	0.369006	-0.149365	-0.00466299	-0.0314898	-7.82322	1.81E-15	-1.47143	0	0	-0.00600373	3.7561	16.3066	2.42011	-57.5981	376.28	599.06	405.904	405.904	405.903	-0.418948	-71.9643	1.58633	-126.681	371.84	195.156	186.101	186.101	186.101	-71.962	1.43123	-0.554785	-0.609966	-4.58727	-4.1094	-0.101565	0.0599429	1.76027	5.00736	10.5307	-5.40446	0	0	-0.000917511
1913	0	10.1025	0	0	10.1026	0.960044	0.28055	-0.148262	-0.00473602	-0.0324365	-7.12533	1.86E-15	-1.57724	0	0	-0.00666696	3.75975	16.2693	2.49075	-56.5538	375.298	599.06	406.187	406.187	406.187	-0.371236	-70.7607	1.39662	-131.963	371.975	195.07	186.101	186.101	186.101	-70.7589	1.26926	-0.474413	-0.486906	-4.58389	-4.07168	-0.0836746	0.0753893	1.75878	-5.85695	14.8051	-5.28363	0	0	0.0016733
1914	0	9.64094	0	0	9.64097	0.971097	0.169711	-0.147049	-0.00491029	-0.0338616	-6.45684	3.49E-15	-1.66928	0	0	-0.00729491	3.7558	16.1787	2.52638	-55.155	374.292	599.057	406.453	406.453	406.453	-0.343193	-69.4457	1.19121	-137.216	372.088	194.972	186.101	186.101	186.101	-69.4446	1.10398	-0.372625	-0.303693	-4.5712	-4.01231	-0.0679594	0.0927342	1.75526	-15.4111	19.6572	-5.10892	0	0	0.00607536
1915	0	9.08899	0	0	9.08897	0.98428	0.0374968	-0.145963	-0.00518134	-0.0358787	-5.90401	1.05E-15	-1.73125	0	0	-0.00795793	3.74535	16.032	2.52892	-53.3914	373.275	599.046	406.698	406.698	406.698	-0.337248	-68.0086	0.97042	-142.44	372.175	194.853	186.101	186.101	186.101	-68.0083	0.935799	-0.247958	-0.0587334	-4.54901	-3.93216	-0.0549188	0.111363	1.74973	-23.4203	24.9034	-4.85244	0	0	0.0117171
1916	0	8.43552	0	0	8.43555	0.999474	-0.114878	-0.145332	-0.00539669	-0.0384478	-5.57796	-1.05E-15	-1.72822	0	0	-0.00882584	3.72994	15.8269	2.50131	-51.2581	372.261	599.023	406.924	406.924	406.924	-0.355288	-66.4402	0.734845	-147.636	372.232	194.708	186.101	186.101	186.101	-66.4406	0.764806	-0.0995643	0.248802	-4.51756	-3.83287	-0.0448177	0.130886	1.74274	-29.8493	30.5006	-4.48141	0	0	0.0180002
1917	0	7.67127	0	0	7.67137	1.01657	-0.286364	-0.145614	-0.00550752	-0.0417426	-5.61565	2.45E-15	-1.63069	0	0	-0.0102192	3.71156	15.5622	2.44738	-48.7551	371.266	598.986	407.131	407.131	407.131	-0.398123	-64.7337	0.485626	-152.807	372.257	194.537	186.101	186.101	186.101	-64.7346	0.590683	0.072299	0.61895	-4.4776	-3.71671	-0.0380506	0.15059	1.73499	-34.5684	36.2542	-3.96689	0	0	0.0242306
1918	0	6.79039	0	0	6.79062	1.03555	-0.476689	-0.147299	-0.00520666	-0.0453428	-6.1644	3.26E-15	-1.38106	0	0	-0.0126003	3.69241	15.2374	2.37152	-45.8883	370.308	598.932	407.32	407.32	407.32	-0.465139	-62.8868	0.224407	-157.953	372.249	194.351	186.101	186.101	186.101	-62.8881	0.412639	0.265935	1.0509	-4.43026	-3.58635	-0.0337373	0.170033	1.72677	-38.313	42.1896	-3.26944	0	0	0.0304495
1919	0	5.79236	0	0	5.79278	1.05648	-0.686529	-0.150977	-0.00436707	-0.049213	-7.37768	-1.75E-15	-0.937783	0	0	-0.0165505	3.67496	14.853	2.27861	-42.6688	369.402	598.863	407.493	407.493	407.493	-0.553664	-60.9034	-0.0464303	-163.066	372.211	194.169	186.101	186.101	186.101	-60.9048	0.229416	0.477573	1.54315	-4.37718	-3.44481	-0.0314315	0.188715	1.71895	-41.48	48.2096	-2.37356	0	0	0.0367387
1920	0	4.68418	0	0	4.68478	1.07958	-0.918153	-0.157155	-0.00263556	-0.0526485	-9.38135	1.86E-15	-0.240186	0	0	-0.0225843	3.66166	14.41	2.1737	-39.1127	368.565	598.78	407.654	407.654	407.654	-0.658609	-58.796	-0.323735	-168.131	372.15	194.025	186.101	186.101	186.101	-58.797	0.0394663	0.700985	2.09348	-4.3202	-3.2952	-0.0295253	0.206498	1.71204	-45.2887	54.4511	-1.27434	0	0	0.0443316
1921	0	3.48198	0	0	3.48271	1.10527	-1.17567	-0.166202	0.000255237	-0.0551608	-12.25	2.56E-15	0.756875	0	0	-0.0309021	3.65494	13.9108	2.0619	-35.2407	367.811	598.685	407.803	407.803	407.803	-0.771961	-56.5869	-0.603313	-173.111	372.08	193.968	186.101	186.101	186.101	-56.587	-0.158699	0.926927	2.69903	-4.26137	-3.14067	-0.0265578	0.22303	1.70613	-50.7801	60.9336	0.00314018	0	0	0.0548156
1922	0	2.21241	0	0	2.21313	1.13418	-1.4655	-0.178191	0.00448902	-0.055983	-15.9752	1.16E-15	2.0752	0	0	-0.0410633	3.65695	13.3579	1.94819	-31.077	367.154	598.584	407.944	407.944	407.944	-0.882475	-54.3104	-0.879825	-177.949	372.023	194.055	186.101	186.101	186.101	-54.3088	-0.366041	1.14282	3.35657	-4.20256	-2.98417	-0.0206595	0.237937	1.70072	-59.2	67.6273	1.41219	0	0	0.0704784
1923	0	0.912823	0	0	0.913271	1.16719	-1.79631	-0.192732	0.0101096	-0.054466	-20.4378	1.63E-15	3.7008	0	0	-0.0517181	3.66966	12.7548	1.8373	-26.6489	366.605	598.484	408.077	408.077	408.077	-0.975617	-52.012	-1.14663	-182.56	372.007	194.353	186.101	186.101	186.101	-52.0081	-0.582343	1.3327	4.0625	-4.14583	-2.82854	-0.010398	0.251235	1.69523	-71.4492	74.5244	2.86959	0	0	0.0934897
1924	0	-0.370086	0	0	-0.370354	1.20539	-2.17892	-0.208978	0.0169887	-0.0500597	-25.407	5.59E-15	5.57403	0	0	-0.0606148	3.69459	12.105	1.73366	-21.9854	366.171	598.391	408.203	408.203	408.203	-1.03399	-49.7478	-1.39572	-186.828	372.068	194.926	186.101	186.101	186.101	-49.7411	-0.805588	1.47766	4.81296	-4.09276	-2.67633	0.00513394	0.262503	1.68827	-88.0161	81.3944	4.28128	0	0	0.125567
1925	0	-1.58307	0	0	-1.58474	1.24999	-2.62542	-0.225733	0.0246291	-0.0425796	-30.5592	3.26E-15	7.56873	0	0	-0.0649914	3.73292	11.4127	1.64128	-17.1162	365.858	598.315	408.321	408.321	408.321	-1.03806	-47.5809	-1.61778	-190.612	372.248	195.83	186.101	186.101	186.101	-47.5712	-1.03152	1.55674	5.60401	-4.04479	-2.52987	0.0259697	0.271213	1.67853	-108.669	87.78	5.56102	0	0	0.167182
1926	0	-2.67046	0	0	-2.67449	1.30223	-3.14795	-0.241541	0.0324435	-0.0322301	-35.5063	-4.66E-15	9.52121	0	0	-0.0622729	3.78535	10.6817	1.5637	-12.0713	365.671	598.266	408.428	408.428	408.428	-0.967607	-45.5775	-1.80241	-193.751	372.592	197.102	186.101	186.101	186.101	-45.5653	-1.2535	1.54854	6.43187	-4.00285	-2.39116	0.0513132	0.277109	1.66501	-132.471	93.2908	6.6113	0	0	0.217257
1927	0	-3.57875	0	0	-3.58646	1.36318	-3.75698	-0.254853	0.0396295	-0.0195482	-39.8385	3.73E-15	11.2276	0	0	-0.0509719	3.85219	9.91613	1.50402	-6.87931	365.608	598.255	408.522	408.522	408.522	-0.803523	-43.8019	-1.93844	-196.077	373.14	198.755	186.101	186.101	186.101	-43.7884	-1.46284	1.43298	7.29278	-3.96758	-2.262	0.0796145	0.279887	1.64724	-157.915	97.4225	7.36817	0	0	0.273221
1928	0	-4.26186	0	0	-4.27482	1.43359	-4.45942	-0.26424	0.0453369	-0.00552376	-43.1787	5.59E-15	12.4753	0	0	-0.0314354	3.93328	9.11969	1.46483	-1.5673	365.667	598.293	408.599	408.599	408.599	-0.529733	-42.3112	-2.0144	-197.433	373.929	200.776	186.101	186.101	186.101	-42.2985	-1.64956	1.19337	8.18342	-3.93909	-2.14394	0.108707	0.279179	1.62541	-182.963	99.6573	7.80059	0	0	0.331015
1929	0	-4.68552	0	0	-4.70535	1.51368	-5.25688	-0.268521	0.0487189	0.00881799	-45.2291	-2.80E-15	13.0692	0	0	-0.00609999	4.02812	8.29588	1.4482	3.84011	365.845	598.391	408.652	408.652	408.652	-0.135171	-41.1502	-2.01922	-197.683	374.985	203.128	186.101	186.101	186.101	-41.1415	-1.80364	0.818248	9.10067	-3.91708	-2.03829	0.136503	0.274845	1.6	-205.682	99.5685	7.92781	0	0	0.386307
1930	0	-4.83089	0	0	-4.85886	1.60302	-6.14392	-0.267099	0.0490585	0.0224795	-45.8321	-3.73E-15	12.8664	0	0	0.0209519	4.13583	7.44777	1.45566	9.321	366.135	598.561	408.677	408.677	408.677	0.384243	-40.3484	-1.94321	-196.725	376.318	205.752	186.101	186.101	186.101	-40.3472	-1.91633	0.303152	10.042	-3.90078	-1.94611	0.161261	0.266854	1.57251	-224.423	96.8438	7.82281	0	0	0.435043
1931	0	-4.69627	0	0	-4.73271	1.70035	-7.10699	-0.260053	0.0460382	0.0345442	-44.9943	6.52E-15	11.8201	0	0	0.045139	4.25518	6.57801	1.48814	14.8564	366.528	598.815	408.668	408.668	408.668	1.02423	-39.9177	-1.77931	-194.505	377.924	208.578	186.101	186.101	186.101	-39.9279	-1.98145	-0.348071	11.0051	-3.88901	-1.86818	0.181887	0.255319	1.54443	-238.112	91.4083	7.58526	0	0	0.474203
1932	0	-4.2968	0	0	-4.34046	1.80364	-8.12456	-0.248044	0.0397022	0.0446529	-42.8732	-6.06E-15	9.98415	0	0	0.0627122	4.38465	5.68889	1.54592	20.4299	367.014	599.161	408.62	408.62	408.62	1.77163	-39.8532	-1.52429	-191.009	379.778	211.524	186.101	186.101	186.101	-39.8781	-1.99632	-1.12277	11.9882	-3.88026	-1.80496	0.198203	0.24059	1.51689	-246.561	83.4022	7.34179	0	0	0.502635
1933	0	-3.66223	0	0	-3.70968	1.91013	-9.16815	-0.232267	0.0306411	0.052436	-39.7505	-6.06E-15	7.52377	0	0	0.0718038	4.52251	4.78233	1.62866	26.028	367.583	599.611	408.527	408.527	408.527	2.60497	-40.1348	-1.17965	-186.266	381.842	214.506	186.101	186.101	186.101	-40.1772	-1.96212	-2.00002	12.9898	-3.87278	-1.75653	0.210357	0.223514	1.4914	-249.922	73.3902	7.1541	0	0	0.520053
1934	0	-2.83312	0	0	-2.8787	2.01654	-10.2049	-0.214289	0.0197701	0.0580271	-35.9817	5.71E-15	4.67698	0	0	0.072693	4.66678	3.85991	1.73516	31.639	368.221	600.171	408.387	408.387	408.388	3.4964	-40.7314	-0.752239	-180.335	384.06	217.443	186.101	186.101	186.101	-40.7929	-1.88377	-2.95218	14.0087	-3.86446	-1.72248	0.219478	0.204953	1.46869	-249.105	62.0905	7.05292	0	0	0.52794
1935	0	-1.85622	0	0	-1.89228	2.11938	-11.2006	-0.195532	0.00822723	0.0615421	-31.9121	5.47E-15	1.71833	0	0	0.0672994	4.81539	2.9231	1.86355	37.2529	368.915	600.848	408.198	408.198	408.198	4.41433	-41.6047	-0.253913	-173.297	386.37	220.255	186.101	186.101	186.101	-41.6858	-1.76916	-3.9473	15.0439	-3.85326	-1.70192	0.226364	0.186038	1.44943	-244.888	50.375	6.99993	0	0	0.527688
1936	0	-0.780147	0	0	-0.797954	2.21528	-12.1228	-0.177296	-0.00284849	0.0630682	-27.8505	4.66E-15	-1.08724	0	0	0.0583021	4.96616	1.97325	2.01117	42.8605	369.653	601.647	407.958	407.958	407.958	5.32656	-42.7133	0.299198	-165.239	388.707	222.868	186.101	186.101	186.101	-42.8137	-1.62825	-4.95198	16.0941	-3.83694	-1.69347	0.231595	0.167943	1.43401	-237.892	39.1606	6.90102	0	0	0.520403
1937	0	0.348257	0	0	0.35735	2.30124	-12.944	-0.160602	-0.0124119	0.0627847	-24.0399	3.26E-15	-3.514	0	0	0.0482643	5.1169	1.01176	2.17457	48.4533	370.421	602.57	407.67	407.67	407.67	6.20335	-44.0153	0.888122	-156.253	391.011	225.221	186.101	186.101	186.101	-44.1342	-1.47197	-5.93427	17.1585	-3.81338	-1.69517	0.235783	0.151725	1.42285	-228.682	29.2517	6.64122	0	0	0.50708
1938	0	1.48683	0	0	1.53002	2.37499	-13.6443	-0.146292	-0.0197874	0.0607716	-20.6625	0	-5.41421	0	0	0.0390588	5.26553	0.0401458	2.34971	54.0224	371.205	603.618	407.335	407.335	407.335	7.01997	-45.4712	1.49274	-146.423	393.229	227.26	186.101	186.101	186.101	-45.6075	-1.31121	-6.86629	18.2355	-3.78062	-1.70465	0.239238	0.138118	1.41612	-217.614	21.1786	6.13492	0	0	0.488285
1939	0	2.59973	0	0	2.68188	2.4351	-14.2121	-0.134926	-0.024581	0.0572715	-17.8328	2.80E-15	-6.71168	0	0	0.0316823	5.41004	-0.939822	2.53203	59.5584	371.993	604.788	406.957	406.957	406.957	7.75807	-47.0452	2.09361	-135.829	395.323	228.95	186.101	186.101	186.101	-47.198	-1.15592	-7.72587	19.3236	-3.73679	-1.71916	0.242294	0.127544	1.41357	-205.085	15.2524	5.32646	0	0	0.464654
1940	0	3.65866	0	0	3.78167	2.48105	-14.6442	-0.126847	-0.026777	0.0523181	-15.6093	-3.73E-15	-7.40708	0	0	0.0263551	5.54863	-1.92611	2.71661	65.051	372.772	606.076	406.542	406.542	406.542	8.40638	-48.7067	2.67344	-124.541	397.268	230.27	186.101	186.101	186.101	-48.8751	-1.01443	-8.49753	20.4208	-3.68037	-1.73573	0.245105	0.120249	1.41534	-191.281	11.5433	4.20748	0	0	0.436431
1941	0	4.64285	0	0	4.80579	2.51317	-14.9452	-0.122026	-0.026653	0.0463927	-13.9862	-3.73E-15	-7.56039	0	0	0.0227532	5.67969	-2.91638	2.89847	70.4891	373.531	607.477	406.096	406.096	406.096	8.96016	-50.4301	3.21829	-112.62	399.051	231.216	186.101	186.101	186.101	-50.6137	-0.893125	-9.17244	21.5247	-3.61001	-1.75139	0.248057	0.115978	1.42058	-176.708	9.85889	2.83184	0	0	0.404703
1942	0	5.53877	0	0	5.7382	2.53246	-15.1256	-0.120261	-0.0245859	0.0395392	-12.9187	9.32E-16	-7.26124	0	0	0.0203341	5.80194	-3.908	3.07271	75.8604	374.26	608.982	405.623	405.623	405.623	9.42032	-52.1955	3.718	-100.121	400.675	231.801	186.101	186.101	186.101	-52.3942	-0.796293	-9.74771	22.6328	-3.52479	-1.76332	0.251198	0.114484	1.429	-161.517	9.9404	1.26221	0	0	0.369852
1943	0	6.33898	0	0	6.56976	2.54043	-15.1999	-0.121075	-0.0210599	0.0323311	-12.3205	-4.66E-15	-6.62053	0	0	0.0185277	5.9143	-4.89807	3.23488	81.152	374.951	610.582	405.131	405.131	405.131	9.7921	-53.988	4.16625	-87.0925	402.15	232.053	186.101	186.101	186.101	-54.2019	-0.72638	-10.2254	23.7419	-3.42403	-1.76912	0.255021	0.115333	1.43931	-146.312	11.4669	-0.421662	0	0	0.333432
1944	0	7.0408	0	0	7.29688	2.53882	-15.185	-0.123971	-0.0165871	0.0249074	-12.0956	2.80E-15	-5.75473	0	0	0.0169036	6.01601	-5.8835	3.38114	86.3505	375.595	612.266	404.624	404.624	404.624	10.0838	-55.7964	4.56011	-73.5788	403.492	232.013	186.101	186.101	186.101	-56.026	-0.68436	-10.6115	24.8487	-3.30739	-1.76703	0.259589	0.118016	1.45081	-131.332	14.0741	-2.13637	0	0	0.29626
1945	0	7.64508	0	0	7.92012	2.5295	-15.0979	-0.128384	-0.0116495	0.0176283	-12.1404	-3.26E-15	-4.77556	0	0	0.0151994	6.10656	-6.86106	3.50857	91.4424	376.186	614.023	404.109	404.109	404.109	10.3056	-57.6131	4.89928	-59.6216	404.724	231.727	186.101	186.101	186.101	-57.8588	-0.670139	-10.9141	25.9494	-3.175	-1.7561	0.265159	0.12198	1.46266	-116.994	17.3826	-3.79752	0	0	0.259638
1946	0	8.15474	0	0	8.44268	2.51421	-14.9549	-0.133818	-0.00669159	0.0107041	-12.3624	3.26E-15	-3.78569	0	0	0.0133142	6.18568	-7.82755	3.6152	96.4144	376.719	615.838	403.591	403.591	403.591	10.4684	-59.4321	5.1854	-45.261	405.868	231.248	186.101	186.101	186.101	-59.6946	-0.682966	-11.1429	27.0406	-3.02732	-1.73625	0.27201	0.126679	1.47424	-103.634	21.0399	-5.33091	0	0	0.224704
1947	0	8.57387	0	0	8.8692	2.49449	-14.7702	-0.139803	-0.00210907	0.0042491	-12.6795	2.33E-15	-2.87561	0	0	0.0112535	6.25325	-8.7798	3.70021	101.254	377.191	617.699	403.073	403.073	403.073	10.5828	-61.2491	5.42114	-30.5355	406.948	230.631	186.101	186.101	186.101	-61.5289	-0.721708	-11.3074	28.1183	-2.86502	-1.70839	0.280098	0.131444	1.48483	-91.4072	24.6699	-6.66807	0	0	0.192185
1948	0	8.90689	0	0	9.20475	2.47159	-14.5554	-0.14597	0.00175746	-0.00166946	-13.0297	-1.16E-15	-2.12117	0	0	0.00908421	6.30938	-9.71481	3.76388	105.951	377.6	619.591	402.558	402.558	402.558	10.6584	-63.0599	5.60962	-15.4832	407.983	229.93	186.101	186.101	186.101	-63.3578	-0.785017	-11.4166	29.1789	-2.68938	-1.67435	0.289333	0.135896	1.49421	-80.3955	27.9848	-7.76054	0	0	0.162586
1949	0	9.15795	0	0	9.45419	2.44638	-14.3183	-0.152008	0.00459132	-0.0070909	-13.3675	2.10E-15	-1.58424	0	0	0.00689239	6.35425	-10.6298	3.80753	110.496	377.944	621.5	402.049	402.049	402.049	10.7031	-64.8609	5.75375	-0.141521	408.99	229.194	186.101	186.101	186.101	-65.1774	-0.871377	-11.4778	30.2188	-2.50179	-1.63678	0.299556	0.139366	1.50203	-70.5701	30.606	-8.54688	0	0	0.136174
1950	0	9.33078	0	0	9.6218	2.41936	-14.0637	-0.157701	0.00624272	-0.0121039	-13.6674	-3.73E-15	-1.29864	0	0	0.00475777	6.38817	-11.5223	3.83336	114.879	378.224	623.412	401.549	401.549	401.549	10.7224	-66.6479	5.8558	15.4529	409.978	228.47	186.101	186.101	186.101	-66.9834	-0.97904	-11.4961	31.2346	-2.30409	-1.59895	0.310462	0.141527	1.50822	-61.7715	32.3211	-9.01392	0	0	0.112834
1951	0	9.42865	0	0	9.71127	2.39065	-13.7926	-0.162946	0.00658978	-0.0169946	-13.9228	-3.49E-16	-1.28069	0	0	0.00275317	6.41148	-12.39	3.84434	119.097	378.441	625.312	401.059	401.058	401.059	10.7196	-68.4168	5.91709	31.2638	410.95	227.798	186.101	186.101	186.101	-68.7713	-1.10597	-11.4741	32.2231	-2.0983	-1.56463	0.321405	0.141995	1.51316	-53.587	32.8918	-9.14632	0	0	0.091941
1952	0	9.45456	0	0	9.72588	2.36003	-13.5027	-0.167677	0.00566756	-0.0219002	-14.1372	1.98E-15	-1.51713	0	0	0.000939526	6.4246	-13.2311	3.84376	123.144	378.599	627.188	400.578	400.578	400.579	10.6948	-70.1633	5.93777	47.2545	411.899	227.214	186.101	186.101	186.101	-70.5364	-1.2497	-11.412	33.1813	-1.88659	-1.53765	0.331975	0.140696	1.51671	-45.7435	32.2697	-8.97013	0	0	0.0730952
1953	0	9.41165	0	0	9.66905	2.327	-13.1892	-0.17191	0.00362125	-0.0271513	-14.3231	2.91E-15	-1.96893	0	0	-0.000627705	6.42798	-14.044	3.83513	127.02	378.7	629.026	400.11	400.11	400.11	10.646	-71.8834	5.91695	63.3879	412.812	226.747	186.101	186.101	186.101	-72.2738	-1.40726	-11.3072	34.1068	-1.67144	-1.52175	0.341494	0.137749	1.51937	-37.7274	30.4813	-8.52513	0	0	0.0554422
1954	0	9.30371	0	0	9.54473	2.29086	-12.8452	-0.175629	0.000626107	-0.0330002	-14.4884	4.78E-15	-2.57961	0	0	-0.00189428	6.42214	-14.8273	3.82174	130.724	378.749	630.813	399.654	399.654	399.654	10.5686	-73.5734	5.8527	79.6253	413.668	226.426	186.101	186.101	186.101	-73.9791	-1.57515	-11.1552	34.9969	-1.45517	-1.52029	0.349201	0.133139	1.52147	-29.0171	27.537	-7.84173	0	0	0.0382212
1955	0	9.13546	0	0	9.35788	2.25081	-12.4629	-0.178822	-0.00296258	-0.0397041	-14.6364	-5.82E-16	-3.26401	0	0	-0.00282769	6.40767	-15.5801	3.80646	134.258	378.751	632.538	399.21	399.21	399.21	10.4566	-75.2305	5.74244	95.9249	414.442	226.271	186.101	186.101	186.101	-75.6484	-1.74935	-10.9504	35.8497	-1.24027	-1.53588	0.354428	0.127423	1.52323	-19.1081	23.7421	-6.99979	0	0	0.0206821
1956	0	8.91278	0	0	9.11474	2.20605	-12.0343	-0.181408	-0.00672986	-0.0474046	-14.7577	-2.33E-16	-3.92267	0	0	-0.00342888	6.38522	-16.3014	3.79142	137.627	378.71	634.189	398.779	398.779	398.779	10.3032	-76.8526	5.58334	112.241	415.103	226.303	186.101	186.101	186.101	-77.2783	-1.92543	-10.6864	36.6633	-1.02901	-1.57029	0.356434	0.121002	1.52468	-7.53663	19.3804	-6.06156	0	0	0.00230141
1957	0	8.6427	0	0	8.82282	2.15596	-11.553	-0.183352	-0.0102923	-0.056283	-14.8413	-9.32E-16	-4.45782	0	0	-0.00374885	6.35559	-16.9905	3.77785	140.833	378.633	635.756	398.362	398.362	398.362	10.1018	-78.438	5.37298	128.52	415.62	226.539	186.101	186.101	186.101	-78.8663	-2.09873	-10.3577	37.436	-0.823701	-1.62421	0.354659	0.11436	1.52617	6.11833	14.7711	-5.08197	0	0	-0.017245
1958	0	8.3333	0	0	8.49086	2.10014	-11.0148	-0.18451	-0.0131661	-0.0662967	-14.8619	-2.68E-15	-4.76695	0	0	-0.00390787	6.31967	-17.6468	3.76592	143.884	378.524	637.23	397.959	397.959	397.959	9.84732	-79.9855	5.10998	144.704	415.962	226.989	186.101	186.101	186.101	-80.4102	-2.26459	-9.96039	38.1665	-0.626387	-1.69714	0.348871	0.108263	1.52762	22.0347	10.4153	-4.1369	0	0	-0.0378469
1959	0	7.99361	0	0	8.12851	2.03859	-10.419	-0.184821	-0.015088	-0.0774175	-14.7997	8.15E-16	-4.78085	0	0	-0.00406471	6.27851	-18.2699	3.75479	146.785	378.39	638.602	397.57	397.57	397.57	9.53693	-81.494	4.79475	160.726	416.107	227.661	186.101	186.101	186.101	-81.9084	-2.4186	-9.49386	38.8535	-0.438908	-1.78751	0.338722	0.102948	1.52874	40.3642	6.53299	-3.24574	0	0	-0.0591287
1960	0	7.63298	0	0	7.74598	1.97176	-9.7695	-0.184134	-0.0157723	-0.0894657	-14.628	2.33E-16	-4.44797	0	0	-0.00439678	6.23323	-18.8593	3.74254	149.543	378.236	639.866	397.195	397.195	397.195	9.17116	-82.962	4.43021	176.509	416.036	228.558	186.101	186.101	186.101	-83.3595	-2.55686	-8.96118	39.496	-0.262813	-1.89262	0.324286	0.0989826	1.52917	61.0026	3.53148	-2.46152	0	0	-0.0803865
1961	0	7.26097	0	0	7.3535	1.90056	-9.07466	-0.182467	-0.015164	-0.102179	-14.3388	-1.16E-15	-3.76078	0	0	-0.00503842	6.18507	-19.4146	3.72629	152.164	378.067	641.016	396.833	396.833	396.833	8.75415	-84.3874	4.02213	191.972	415.742	229.675	186.101	186.101	186.101	-84.762	-2.67613	-8.36982	40.0933	-0.0996129	-2.00869	0.30618	0.0966525	1.52888	83.574	1.55893	-1.79135	0	0	-0.100484
1962	0	6.88694	0	0	6.96105	1.82636	-8.34766	-0.179804	-0.0133027	-0.115287	-13.9259	-1.46E-15	-2.74629	0	0	-0.00602643	6.13531	-19.9355	3.70254	154.654	377.887	642.046	396.486	396.486	396.486	8.29393	-85.7677	3.57949	207.025	415.23	230.999	186.101	186.101	186.101	-86.1142	-2.77403	-7.73173	40.6448	0.049716	-2.1314	0.284866	0.095986	1.52753	107.69	0.687067	-1.2525	0	0	-0.118378
1963	0	6.51985	0	0	6.57798	1.75093	-7.60582	-0.176267	-0.0104522	-0.12845	-13.4005	3.12E-15	-1.47585	0	0	-0.00726042	6.08516	-20.4215	3.6672	157.021	377.701	642.951	396.152	396.152	396.152	7.80189	-87.0993	3.11426	221.577	414.512	232.512	186.101	186.101	186.101	-87.4144	-2.84902	-7.0629	41.15	0.184404	-2.2558	0.26122	0.0967039	1.52488	132.736	0.752487	-0.840431	0	0	-0.132869
1964	0	6.16818	0	0	6.21295	1.67633	-6.86964	-0.171905	-0.00688829	-0.141346	-12.7697	3.93E-15	-0.0414204	0	0	-0.00851915	6.03582	-20.8724	3.61604	159.27	377.512	643.728	395.831	395.831	395.831	7.29209	-88.3787	2.64104	235.538	413.614	234.185	186.101	186.101	186.101	-88.6604	-2.90039	-6.38245	41.6088	0.303803	-2.3768	0.236173	0.0985139	1.52088	158.078	1.52344	-0.561423	0	0	-0.143013
1965	0	5.83968	0	0	5.87373	1.6048	-6.16156	-0.166864	-0.00302968	-0.153682	-12.0503	4.79E-15	1.43733	0	0	-0.00949617	5.98821	-21.288	3.54495	161.406	377.321	644.375	395.524	395.524	395.524	6.7801	-89.6018	2.17627	248.817	412.565	235.984	186.101	186.101	186.101	-89.85	-2.9282	-5.71143	42.0212	0.407796	-2.48948	0.210723	0.100995	1.51556	183.048	2.69298	-0.432653	0	0	-0.148112
1966	0	5.54142	0	0	5.56717	1.53858	-5.50439	-0.161236	0.000743138	-0.165175	-11.2528	-1.21E-15	2.83802	0	0	-0.00989272	5.94304	-21.668	3.45025	163.434	377.13	644.889	395.229	395.229	395.229	6.28184	-90.7645	1.73707	261.331	411.402	237.87	186.101	186.101	186.101	-90.9808	-2.93305	-5.07121	42.3875	0.496413	-2.58933	0.185722	0.103532	1.50886	207.036	3.85736	-0.474531	0	0	-0.147832
1967	0	5.27947	0	0	5.29905	1.4798	-4.91974	-0.155113	0.00407703	-0.175608	-10.3852	1.73E-15	4.04204	0	0	-0.00950342	5.90065	-22.0122	3.32895	165.361	376.939	645.268	394.948	394.948	394.948	5.81215	-91.8625	1.34008	273.004	410.161	239.797	186.101	186.101	186.101	-92.0497	-2.91604	-4.4819	42.7079	0.57005	-2.67257	0.162035	0.10572	1.50092	229.45	4.71776	-0.726018	0	0	-0.142162
1968	0	5.05874	0	0	5.07392	1.43028	-4.42646	-0.148581	0.00663017	-0.184741	-9.45307	-3.26E-15	4.94069	0	0	-0.00828263	5.861	-22.3207	3.17892	167.189	376.746	645.512	394.681	394.681	394.681	5.38361	-92.8918	0.999989	283.769	408.875	241.715	186.101	186.101	186.101	-93.0534	-2.87859	-3.9607	42.9831	0.62939	-2.7363	0.140604	0.107006	1.49205	249.682	4.9241	-1.2149	0	0	-0.131356
1969	0	4.88273	0	0	4.8949	1.39145	-4.03918	-0.141726	0.00826742	-0.192395	-8.46038	-4.08E-15	5.46065	0	0	-0.00638945	5.82356	-22.5934	2.99916	168.925	376.548	645.622	394.427	394.427	394.427	5.00545	-93.8476	0.728267	293.569	407.572	243.57	186.101	186.101	186.101	-93.9877	-2.82234	-3.52047	43.2138	0.675439	-2.77873	0.122096	0.107319	1.48262	267.224	4.42377	-1.98649	0	0	-0.116001
1970	0	4.75313	0	0	4.76345	1.3642	-3.7672	-0.134679	0.00879832	-0.198341	-7.41621	2.10E-15	5.54492	0	0	-0.00413863	5.78738	-22.8304	2.78971	170.571	376.342	645.596	394.19	394.19	394.19	4.68287	-94.7249	0.531977	302.359	406.273	245.308	186.101	186.101	186.101	-94.8476	-2.74904	-3.16859	43.401	0.709531	-2.79915	0.107421	0.106403	1.47321	281.483	3.07223	-3.04541	0	0	-0.0968041
1971	0	4.66972	0	0	4.67904	1.34884	-3.61378	-0.127568	0.00829188	-0.202429	-6.33184	-6.41E-16	5.18554	0	0	-0.00194704	5.75109	-23.0319	2.55178	172.132	376.124	645.437	393.968	393.968	393.969	4.41652	-95.5178	0.412995	310.107	404.989	246.872	186.101	186.101	186.101	-95.6268	-2.66053	-2.90631	43.5457	0.733278	-2.79794	0.0970623	0.104379	1.46435	292.038	1.01005	-4.39558	0	0	-0.0747428
1972	0	4.63004	0	0	4.63908	1.34504	-3.57577	-0.120568	0.00678736	-0.204455	-5.22709	0	4.39872	0	0	-0.00021525	5.71295	-23.1984	2.2875	173.611	375.886	645.146	393.765	393.765	393.765	4.2025	-96.2195	0.367554	316.792	403.72	248.206	186.101	186.101	186.101	-96.3182	-2.55868	-2.7284	43.6491	0.748524	-2.77633	0.0915979	0.101671	1.45678	298.424	-1.51639	-6.00828	0	0	-0.0508457
1973	0	4.62929	0	0	4.63869	1.35185	-3.64382	-0.113867	0.00451555	-0.204283	-4.1289	-1.46E-15	3.24443	0	0	0.00076894	5.67094	-23.3301	1.99984	175.012	375.623	644.729	393.582	393.582	393.582	4.03271	-96.8224	0.386131	322.406	402.457	249.258	186.101	186.101	186.101	-96.9134	-2.44538	-2.62345	43.7127	0.757457	-2.73632	0.0914446	0.0989083	1.45107	300.294	-4.09596	-7.8335	0	0	-0.0262533
1974	0	4.66038	0	0	4.67069	1.36778	-3.80287	-0.107692	0.00172267	-0.201795	-3.07523	-7.57E-16	1.80681	0	0	0.000908358	5.62292	-23.4277	1.69239	176.336	375.329	644.189	393.418	393.418	393.418	3.89539	-97.3183	0.453994	326.957	401.184	249.978	186.101	186.101	186.101	-97.4033	-2.32261	-2.57454	43.7379	0.762231	-2.68024	0.0970282	0.0968925	1.44813	297.337	-6.26405	-9.79205	0	0	-0.00212963
1975	0	4.71402	0	0	4.72575	1.39086	-4.03326	-0.102296	-0.00126957	-0.196981	-2.11461	-2.62E-15	0.195698	0	0	0.000319301	5.56666	-23.4918	1.3691	177.585	374.998	643.532	393.277	393.277	393.277	3.77619	-97.6984	0.552076	330.461	399.875	250.322	186.101	186.101	186.101	-97.7786	-2.19243	-2.5604	43.7261	0.765331	-2.61077	0.108272	0.0965252	1.44844	289.501	-7.47081	-11.7924	0	0	0.0203893
1976	0	4.77905	0	0	4.79264	1.4188	-4.312	-0.0979444	-0.00414724	-0.18987	-1.30609	-2.53E-15	-1.46712	0	0	-0.000706192	5.50007	-23.523	1.0341	178.759	374.624	642.768	393.157	393.157	393.157	3.6592	-97.9541	0.658284	332.951	398.506	250.257	186.101	186.101	186.101	-98.0297	-2.05713	-2.55689	43.6792	0.769142	-2.53048	0.125138	0.098644	1.45272	276.775	-7.20986	-13.7275	0	0	0.0402074
1977	0	4.84297	0	0	4.85875	1.44914	-4.61439	-0.0949525	-0.00656818	-0.180669	-0.721813	9.32E-16	-3.04965	0	0	-0.00178405	5.42125	-23.5221	0.691471	179.86	374.204	641.905	393.058	393.058	393.059	3.52815	-98.0775	0.749086	334.467	397.05	249.756	186.101	186.101	186.101	-98.148	-1.91924	-2.5387	43.5986	0.776217	-2.44178	0.147084	0.104061	1.46139	259.451	-4.96853	-15.4969	0	0	0.0563774
1978	0	4.89289	0	0	4.91099	1.47936	-4.91541	-0.0936492	-0.00820508	-0.169634	-0.442043	1.16E-15	-4.41745	0	0	-0.0025545	5.3287	-23.49	0.345066	180.884	373.737	640.955	392.981	392.981	392.981	3.36749	-98.062	0.801154	335.06	395.482	248.805	186.101	186.101	186.101	-98.1263	-1.78163	-2.48096	43.4861	0.788797	-2.34667	0.173534	0.113491	1.4748	237.929	-0.353445	-16.9964	0	0	0.0681074
1979	0	4.91652	0	0	4.93681	1.50711	-5.19151	-0.0943751	-0.00870136	-0.157131	-0.551758	8.15E-16	-5.4344	0	0	-0.00279691	5.22142	-23.4273	-0.00157251	181.83	373.223	639.932	392.923	392.923	392.923	3.16356	-97.9034	0.793292	334.789	393.785	247.405	186.101	186.101	186.101	-97.9602	-1.64747	-2.36117	43.3431	0.808987	-2.24669	0.203588	0.127495	1.49327	212.803	6.96288	-18.1374	0	0	0.0747979
1980	0	4.90343	0	0	4.92552	1.5303	-5.42209	-0.0974044	-0.00774078	-0.143613	-1.12759	1.28E-15	-5.97459	0	0	-0.00252079	5.09896	-23.3347	-0.345314	182.694	372.666	638.851	392.881	392.881	392.881	2.90548	-97.601	0.708219	333.715	391.951	245.571	186.101	186.101	186.101	-97.6489	-1.52018	-2.16082	43.171	0.838607	-2.14296	0.23607	0.14619	1.51675	184.838	17.0974	-18.8413	0	0	0.0761242
1981	0	4.84637	0	0	4.86959	1.54731	-5.59109	-0.102956	-0.00497817	-0.129397	-2.23172	-2.33E-16	-5.9239	0	0	-0.00198567	4.96152	-23.213	-0.683437	183.47	372.073	637.727	392.854	392.854	392.854	2.58622	-97.1583	0.534327	331.903	389.981	243.333	186.101	186.101	186.101	-97.1961	-1.40324	-1.8672	42.9711	0.878971	-2.03608	0.269777	0.169579	1.54479	154.783	30.0842	-19.0493	0	0	0.071932
1982	0	4.74245	0	0	4.76598	1.5571	-5.68833	-0.111089	-0.00014806	-0.115039	-3.89251	-3.49E-16	-5.2033	0	0	-0.00163483	4.81	-23.0628	-1.01358	184.152	371.457	636.579	392.836	392.836	392.836	2.20345	-96.584	0.267208	329.418	387.891	240.738	186.101	186.101	186.101	-96.6112	-1.29994	-1.47494	42.7443	0.930905	-1.92632	0.302914	0.19715	1.57685	123.763	45.6887	-18.7348	0	0	0.0624918
1983	0	4.59414	0	0	4.61711	1.55939	-5.71105	-0.121677	0.00680838	-0.100679	-6.09087	3.15E-15	-3.79566	0	0	-0.00192357	4.64591	-22.8843	-1.33378	184.732	370.83	635.423	392.823	392.823	392.823	1.76045	-95.8926	-0.0891712	326.323	385.713	237.851	186.101	186.101	186.101	-95.9097	-1.21302	-0.987408	42.4911	0.994773	-1.81367	0.334287	0.228006	1.61184	92.5003	63.4813	-17.9001	0	0	0.0481581
1984	0	4.40963	0	0	4.43132	1.55468	-5.6643	-0.134264	0.0157524	-0.0866843	-8.738	-3.70E-15	-1.75764	0	0	-0.00307982	4.47141	-22.6778	-1.64228	185.199	370.211	634.277	392.812	392.812	392.812	1.26646	-95.1049	-0.522189	322.684	383.495	234.752	186.101	186.101	186.101	-95.1131	-1.14423	-0.417299	42.2118	1.07014	-1.6979	0.362067	0.261014	1.64827	62.1496	82.8136	-16.606	0	0	0.0298005
1985	0	4.20267	0	0	4.22259	1.54428	-5.56099	-0.148025	0.0260618	-0.0731382	-11.6686	-2.19E-15	0.747935	0	0	-0.0049095	4.28918	-22.4432	-1.93754	185.54	369.619	633.157	392.796	392.796	392.796	0.736619	-94.2473	-1.01116	318.563	381.297	231.532	186.101	186.101	186.101	-94.2485	-1.09401	0.213677	41.9062	1.15608	-1.5788	0.384779	0.294418	1.68422	33.6288	102.643	-14.9401	0	0	0.00852764
1986	0	3.99107	0	0	4.00903	1.53012	-5.42035	-0.161828	0.0367929	-0.0602463	-14.6558	-8.74E-16	3.47579	0	0	-0.00678539	4.10227	-22.1801	-2.21801	185.742	369.078	632.08	392.772	392.772	392.772	0.1909	-93.3502	-1.52939	314.027	379.192	228.29	186.101	186.101	186.101	-93.347	-1.06115	0.876575	41.5737	1.25111	-1.45637	0.40078	0.326281	1.7176	8.01492	121.784	-13.035	0	0	-0.0141139
1987	0	3.79437	0	0	3.81046	1.51452	-5.26519	-0.174297	0.0466316	-0.0481372	-17.4363	-2.77E-15	6.11718	0	0	-0.00787371	3.91407	-21.8878	-2.48216	185.788	368.612	631.056	392.735	392.735	392.735	-0.348045	-92.446	-2.04712	309.144	377.256	225.124	186.101	186.101	186.101	-92.4409	-1.04281	1.53839	41.213	1.35312	-1.33083	0.408858	0.354301	1.74618	-13.774	138.754	-11.0117	0	0	-0.036334
1988	0	3.63078	0	0	3.64533	1.49973	-5.11813	-0.184326	0.0543615	-0.0371368	-19.7828	-3.47E-15	8.37597	0	0	-0.00753246	3.72807	-21.5653	-2.72819	185.66	368.244	630.095	392.681	392.681	392.681	-0.857696	-91.5656	-2.53521	303.983	375.556	222.122	186.101	186.101	186.101	-91.5607	-1.03462	2.16617	40.8226	1.45955	-1.20289	0.407898	0.37635	1.7682	-30.8098	152.222	-8.98694	0	0	-0.0560772
1989	0	3.51472	0	0	3.52816	1.48767	-4.99807	-0.191261	0.0590266	-0.0273907	-21.543	-1.70E-15	10.016	0	0	-0.00561111	3.54768	-21.2112	-2.95412	185.337	367.997	629.204	392.61	392.61	392.61	-1.31857	-90.7355	-2.96841	298.614	374.15	219.355	186.101	186.101	186.101	-90.7324	-1.03121	2.731	40.4008	1.56767	-1.07388	0.398063	0.390804	1.7827	-42.8567	161.205	-7.04453	0	0	-0.0718034
1990	0	3.4553	0	0	3.46808	1.47954	-4.91717	-0.194988	0.0602205	-0.0190794	-22.6585	-3.53E-15	10.9101	0	0	-0.00250003	3.37614	-20.824	-3.15754	184.8	367.895	628.385	392.52	392.521	392.521	-1.71657	-89.9761	-3.32769	293.103	373.071	216.874	186.101	186.101	186.101	-89.9757	-1.02663	3.21119	39.9453	1.67429	-0.945758	0.38007	0.396618	1.78961	-50.0032	165.145	-5.2341	0	0	-0.0823736
1991	0	3.45595	0	0	3.46854	1.47577	-4.87969	-0.195678	0.0581236	-0.0122583	-23.141	-5.04E-15	11.0486	0	0	0.0010749	3.21625	-20.4023	-3.33561	184.028	367.954	627.636	392.414	392.414	392.414	-2.04421	-89.3009	-3.60115	287.506	372.334	214.706	186.101	186.101	186.101	-89.3035	-1.01496	3.59374	39.4545	1.77643	-0.821346	0.355532	0.393531	1.78915	-52.8746	164.083	-3.59285	0	0	-0.0874552
1992	0	3.5149	0	0	3.52772	1.47602	-4.88218	-0.193741	0.0531689	-0.00678244	-23.0596	4.05E-15	10.5003	0	0	0.00435861	3.07036	-19.9449	-3.48514	183.003	368.189	626.955	392.294	392.294	392.294	-2.30042	-88.7166	-3.78389	281.873	371.928	212.858	186.101	186.101	186.101	-88.7223	-0.990857	3.87424	38.9267	1.87105	-0.704153	0.326784	0.381702	1.78196	-52.5592	158.305	-2.12338	0	0	-0.0875991
1993	0	3.62599	0	0	3.63939	1.47929	-4.9147	-0.189756	0.0460622	-0.00266868	-22.5217	-5.18E-15	9.39816	0	0	0.00680973	2.94013	-19.451	-3.60256	181.71	368.61	626.334	392.166	392.166	392.166	-2.48967	-88.2236	-3.87705	276.244	371.826	211.321	186.101	186.101	186.101	-88.2322	-0.949961	4.05589	38.361	1.95548	-0.59845	0.296107	0.361962	1.76922	-50.0737	148.475	-0.840816	0	0	-0.0837493
1994	0	3.77997	0	0	3.79422	1.48413	-4.96284	-0.184413	0.0374362	0.000387438	-21.657	3.26E-15	7.89047	0	0	0.00821585	2.82659	-18.9205	-3.68413	180.137	369.221	625.766	392.036	392.036	392.036	-2.62079	-87.8176	-3.88683	270.645	371.988	210.071	186.101	186.101	186.101	-87.829	-0.889202	4.14794	37.7573	2.0273	-0.508972	0.266146	0.335292	1.75239	-46.7675	135.259	0.269026	0	0	-0.0776805
1995	0	3.96588	0	0	3.98111	1.4888	-5.00932	-0.17832	0.0280633	0.00244167	-20.5888	-3.99E-15	6.14828	0	0	0.0086688	2.73005	-18.3541	-3.72612	178.279	370.019	625.244	391.91	391.91	391.91	-2.70558	-87.4906	-3.82313	265.096	372.363	209.074	186.101	186.101	186.101	-87.5046	-0.806832	4.16411	37.1167	2.08476	-0.440848	0.238555	0.303035	1.7326	-43.4478	119.529	1.19596	0	0	-0.0708758
1996	0	4.17234	0	0	4.18854	1.4915	-5.03623	-0.172008	0.0186512	0.00370576	-19.4276	2.59E-15	4.33508	0	0	0.00845181	2.65023	-17.7534	-3.72512	176.136	370.996	624.76	391.795	391.795	391.795	-2.75739	-87.2326	-3.69845	259.61	372.896	208.294	186.101	186.101	186.101	-87.2493	-0.702374	4.12081	36.4411	2.12664	-0.399144	0.214869	0.266818	1.71116	-40.8894	102.22	1.93419	0	0	-0.064975
1997	0	4.38845	0	0	4.40543	1.49055	-5.02677	-0.16586	0.00986419	0.00436307	-18.2606	-2.62E-15	2.60051	0	0	0.00790183	2.58627	-17.1209	-3.67834	173.713	372.139	624.308	391.7	391.7	391.7	-2.78978	-87.0324	-3.52646	254.192	373.532	207.691	186.101	186.101	186.101	-87.0519	-0.576464	4.0354	35.7337	2.15227	-0.388582	0.195846	0.228263	1.68931	-39.5159	84.2161	2.48538	0	0	-0.0611599
1998	0	4.60447	0	0	4.62187	1.48452	-4.96677	-0.160213	0.00222562	0.00445723	-17.1596	-1.38E-16	1.06395	0	0	0.00729501	2.53687	-16.4599	-3.58388	171.022	373.429	623.881	391.629	391.629	391.629	-2.81517	-86.879	-3.32084	248.845	374.219	207.228	186.101	186.101	186.101	-86.9016	-0.430692	3.92454	34.9986	2.16173	-0.413207	0.181136	0.189016	1.66779	-39.2172	66.374	2.847	0	0	-0.0596898
1999	0	4.81236	0	0	4.82967	1.47239	-4.84602	-0.155227	-0.00395231	0.00410474	-16.1677	-1.72E-15	-0.197771	0	0	0.00678441	2.50046	-15.7744	-3.44105	168.079	374.845	623.475	391.589	391.589	391.589	-2.84379	-86.7619	-3.09412	243.567	374.915	206.871	186.101	186.101	186.101	-86.7877	-0.267354	3.80274	34.2407	2.15561	-0.475968	0.170188	0.150552	1.64748	-39.7875	49.3811	3.03081	0	0	-0.0604359
2000	0	5.00588	0	0	5.02251	1.45358	-4.6587	-0.151044	-0.00861908	0.00333439	-15.3173	-2.69E-16	-1.1545	0	0	0.00640802	2.47529	-15.0688	-3.25065	164.904	376.362	623.087	391.582	391.582	391.582	-2.88328	-86.6716	-2.85715	238.355	375.583	206.59	186.101	186.101	186.101	-86.7011	-0.0892812	3.68179	33.4651	2.13493	-0.578389	0.161992	0.11394	1.62908	-40.7951	33.6369	3.0709	0	0	-0.0626747
2001	0	5.18073	0	0	5.1961	1.42797	-4.40349	-0.147704	-0.0118263	0.0022423	-14.6211	-2.93E-15	-1.80633	0	0	0.0061181	2.45955	-14.3476	-3.01514	161.518	377.954	622.715	391.61	391.61	391.61	-2.93846	-86.6002	-2.61867	233.203	376.199	206.359	186.101	186.101	186.101	-86.6338	0.10041	3.57032	32.6773	2.10126	-0.720416	0.155412	0.0800938	1.61284	-41.8023	19.4821	2.99586	0	0	-0.0655038
2002	0	5.33442	0	0	5.34804	1.39585	-4.08307	-0.145158	-0.0136987	0.0008596	-14.0754	2.18E-15	-2.17577	0	0	0.00583025	2.4515	-13.6153	-2.73859	157.944	379.595	622.357	391.674	391.674	391.674	-3.01157	-86.5413	-2.38522	228.106	376.748	206.161	186.101	186.101	186.101	-86.5793	0.298504	3.47388	31.8825	2.05625	-0.900239	0.149317	0.0497685	1.59896	-42.3451	7.12717	2.83584	0	0	-0.0678844
2003	0	5.46604	0	0	5.47751	1.35783	-3.70359	-0.14334	-0.0145091	-0.000737618	-13.6691	-1.86E-15	-2.30926	0	0	0.0054729	2.44947	-12.8761	-2.4267	154.205	381.26	622.012	391.773	391.773	391.773	-3.10256	-86.4899	-2.16128	223.055	377.221	205.981	186.101	186.101	186.101	-86.5327	0.501804	3.39525	31.0856	2.00199	-1.1144	0.143018	0.0232379	1.58745	-42.1633	-3.41747	2.62849	0	0	-0.0691291
2004	0	5.57588	0	0	5.58504	1.31482	-3.27384	-0.142119	-0.0144405	-0.00245014	-13.3805	3.04E-15	-2.25146	0	0	0.00499837	2.45196	-12.1336	-2.08656	150.321	382.925	621.678	391.903	391.903	391.903	-3.20952	-86.4422	-1.9494	218.043	377.619	205.808	186.101	186.101	186.101	-86.4904	0.707292	3.33478	30.2908	1.9404	-1.35786	0.136016	0.000760352	1.57812	-41.1059	-12.1077	2.39519	0	0	-0.0687798
2005	0	5.66525	0	0	5.67207	1.26787	-2.8043	-0.141355	-0.0138068	-0.00428499	-13.1851	2.84E-15	-2.06102	0	0	0.00440885	2.4576	-11.3907	-1.72618	146.312	384.569	621.357	392.063	392.063	392.063	-3.32921	-86.3959	-1.75063	213.06	377.944	205.637	186.101	186.101	186.101	-86.4498	0.91215	3.291	29.5015	1.87352	-1.6245	0.127764	-0.0176756	1.57069	-38.9985	-19.0597	2.15518	0	0	-0.0664482
2006	0	5.736	0	0	5.74066	1.21813	-2.30649	-0.140925	-0.0127631	-0.0060784	-13.0591	-2.66E-15	-1.78125	0	0	0.00372805	2.4652	-10.6499	-1.35434	142.194	386.173	621.046	392.247	392.247	392.247	-3.45752	-86.3492	-1.56481	208.098	378.207	205.463	186.101	186.101	186.101	-86.4091	1.11386	3.26111	28.7203	1.80313	-1.90722	0.118576	-0.0319995	1.56485	-36.0833	-24.2903	1.91884	0	0	-0.0624871
2007	0	5.79026	0	0	5.7931	1.16677	-1.79205	-0.14073	-0.0115752	-0.00785332	-12.9821	2.20E-15	-1.46315	0	0	0.00301217	2.47373	-9.91286	-0.979899	137.982	387.722	620.744	392.453	392.453	392.453	-3.58991	-86.301	-1.39097	203.148	378.418	205.285	186.101	186.101	186.101	-86.3671	1.31021	3.24156	27.9492	1.73096	-2.19866	0.108419	-0.0427147	1.56035	-32.3994	-28.0776	1.69806	0	0	-0.0570167
2008	0	5.83034	0	0	5.83177	1.1149	-1.27228	-0.140673	-0.0103571	-0.00952132	-12.9356	-5.10E-16	-1.13878	0	0	0.00231026	2.48225	-9.18092	-0.611479	133.688	389.203	620.452	392.675	392.675	392.675	-3.72191	-86.2508	-1.22765	198.202	378.588	205.102	186.101	186.101	186.101	-86.3231	1.49936	3.22845	27.1895	1.6584	-2.49144	0.0976709	-0.0499775	1.55676	-28.2245	-30.5086	1.49145	0	0	-0.0505409
2009	0	5.85836	0	0	5.85887	1.06357	-0.757639	-0.140689	-0.00926361	-0.0110118	-12.9065	7.64E-16	-0.839672	0	0	0.00167261	2.48999	-8.45479	-0.257025	129.324	390.608	620.169	392.911	392.911	392.911	-3.84932	-86.198	-1.07311	193.252	378.728	204.915	186.101	186.101	186.101	-86.2763	1.67982	3.21794	26.4418	1.58667	-2.77869	0.0868281	-0.054343	1.55382	-23.8763	-31.8466	1.30532	0	0	-0.043653
2010	0	5.87633	0	0	5.8764	1.01368	-0.257309	-0.140723	-0.0083332	-0.0123458	-12.8851	-2.54E-15	-0.581697	0	0	0.00112695	2.49624	-7.73493	0.0766216	124.897	391.928	619.893	393.156	393.156	393.156	-3.96844	-86.1422	-0.925552	188.291	378.849	204.723	186.101	186.101	186.101	-86.2265	1.85049	3.20651	25.7064	1.5166	-3.05438	0.0760465	-0.0560237	1.55121	-19.5127	-32.1793	1.12781	0	0	-0.0366497
2011	0	5.88604	0	0	5.88609	0.965983	0.220988	-0.140765	-0.00763254	-0.0134529	-12.8683	-3.07E-15	-0.378662	0	0	0.000691302	2.50044	-7.02157	0.383889	120.416	393.162	619.623	393.409	393.409	393.409	-4.07641	-86.0834	-0.783344	183.314	378.96	204.527	186.101	186.101	186.101	-86.173	2.01063	3.19123	24.9831	1.44881	-3.31359	0.0657368	-0.0554355	1.54877	-15.4227	-31.7193	0.962083	0	0	-0.0300287
2012	0	5.889	0	0	5.8894	0.921101	0.671071	-0.140771	-0.00714227	-0.0143451	-12.8522	4.07E-15	-0.23372	0	0	0.000364746	2.50212	-6.31491	0.660634	115.89	394.308	619.359	393.667	393.667	393.667	-4.17101	-86.021	-0.644973	178.314	379.068	204.327	186.101	186.101	186.101	-86.1155	2.1599	3.1697	24.272	1.38363	-3.55263	0.0562107	-0.0529185	1.54627	-11.7975	-30.5757	0.79949	0	0	-0.0240946
2013	0	5.88658	0	0	5.88763	0.879469	1.08849	-0.140799	-0.00689409	-0.0150037	-12.8438	4.44E-16	-0.151615	0	0	0.000142799	2.50091	-5.61511	0.90432	111.325	395.366	619.1	393.927	393.927	393.927	-4.25089	-85.9548	-0.509268	173.289	379.18	204.124	186.101	186.101	186.101	-86.0535	2.29822	3.14031	23.5728	1.32124	-3.76921	0.0475908	-0.0488392	1.54372	-8.76863	-28.9134	0.637673	0	0	-0.0190543
2014	0	5.88001	0	0	5.88194	0.841368	1.47041	-0.140828	-0.00687097	-0.0154681	-12.8448	-5.97E-16	-0.130865	0	0	1.27E-05	2.49656	-4.92245	1.11388	106.731	396.34	618.844	394.187	394.187	394.187	-4.31545	-85.8845	-0.375278	168.237	379.297	203.917	186.101	186.101	186.101	-85.9867	2.42586	3.10206	22.8855	1.26154	-3.96239	0.0398226	-0.0435488	1.54099	-6.35455	-26.8682	0.47111	0	0	-0.0149362
2015	0	5.87055	0	0	5.87352	0.806926	1.81553	-0.140917	-0.00703516	-0.0157277	-12.8644	5.31E-16	-0.166715	0	0	-4.01E-05	2.48895	-4.23734	1.28962	102.114	397.233	618.591	394.446	394.446	394.446	-4.36485	-85.81	-0.242433	163.155	379.422	203.706	186.101	186.101	186.101	-85.915	2.54332	3.0547	22.21	1.2044	-4.13244	0.0329051	-0.0372893	1.53817	-4.59075	-24.5113	0.29442	0	0	-0.0117715
2016	0	5.85961	0	0	5.86365	0.776125	2.12406	-0.14108	-0.00739333	-0.0158742	-12.9069	8.12E-16	-0.25662	0	0	-2.45E-05	2.47808	-3.56035	1.43304	97.484	398.051	618.34	394.703	394.703	394.703	-4.39994	-85.7313	-0.110475	158.043	379.556	203.493	186.101	186.101	186.101	-85.8384	2.65132	2.99865	21.5466	1.14945	-4.28065	0.0266723	-0.0303913	1.53538	-3.36475	-21.9793	0.102515	0	0	-0.00939958
2017	0	5.84874	0	0	5.85387	0.74883	2.39736	-0.141342	-0.00789673	-0.0158519	-12.9761	6.62E-16	-0.391322	0	0	5.07E-05	2.46409	-2.89221	1.54658	92.8498	398.8	618.088	394.955	394.955	394.954	-4.42221	-85.6489	0.0204489	152.902	379.697	203.277	186.101	186.101	186.101	-85.7574	2.75072	2.93492	20.8957	1.09639	-4.40915	0.0211095	-0.0231543	1.5325	-2.6858	-19.3509	-0.102324	0	0	-0.00781268
2018	0	5.83981	0	0	5.84601	0.724795	2.63794	-0.141693	-0.00855027	-0.0157774	-13.069	1.20E-15	-0.563986	0	0	0.000183646	2.44728	-2.23378	1.63337	88.2206	399.488	617.836	395.2	395.2	395.2	-4.43362	-85.5634	0.149933	147.734	379.842	203.062	186.101	186.101	186.101	-85.6727	2.8425	2.86507	20.2579	1.04471	-4.52058	0.0157964	-0.0159157	1.52981	-2.30695	-16.7589	-0.3232	0	0	-0.00667617
2019	0	5.83501	0	0	5.84226	0.703701	2.849	-0.1421	-0.00925557	-0.0156539	-13.1777	-2.86E-15	-0.755575	0	0	0.000370907	2.428	-1.586	1.69691	83.6059	400.121	617.581	395.437	395.437	395.437	-4.43658	-85.4759	0.277229	142.54	379.988	202.848	186.101	186.101	186.101	-85.5856	2.92768	2.79113	19.6339	0.994034	-4.61784	0.0105265	-0.00882261	1.52721	-2.09389	-14.1848	-0.558749	0	0	-0.00578972
2020	0	5.83676	0	0	5.84498	0.685187	3.03418	-0.142486	-0.00995109	-0.01556	-13.287	3.78E-15	-0.948966	0	0	0.000611885	2.40679	-0.949906	1.74079	79.0152	400.706	617.322	395.664	395.664	395.664	-4.43374	-85.3879	0.401361	137.323	380.13	202.64	186.101	186.101	186.101	-85.4976	3.00729	2.71537	19.0243	0.943875	-4.70375	0.00502611	-0.0021194	1.52467	-1.8293	-11.6664	-0.806522	0	0	-0.00487425
2021	0	5.84751	0	0	5.85665	0.66889	3.19714	-0.142765	-0.0104735	-0.0155129	-13.3798	3.88E-15	-1.11731	0	0	0.000900661	2.38422	-0.32653	1.7684	74.4575	401.252	617.058	395.879	395.879	395.879	-4.42774	-85.3007	0.521223	132.084	380.265	202.439	186.101	186.101	186.101	-85.4102	3.08225	2.64021	18.43	0.893835	-4.78084	-0.000896975	0.00402315	1.52202	-1.35913	-9.1876	-1.05561	0	0	-0.00374071
2022	0	5.86956	0	0	5.87958	0.654499	3.34099	-0.142889	-0.0107692	-0.0155664	-13.4431	-8.01E-17	-1.2464	0	0	0.00123159	2.36093	0.283155	1.78279	69.9415	401.763	616.787	396.08	396.08	396.08	-4.42092	-85.2156	0.635787	126.827	380.389	202.249	186.101	186.101	186.101	-85.3249	3.15333	2.56778	17.8517	0.843425	-4.85112	-0.00747119	0.00963334	1.51938	-0.506994	-6.69742	-1.30274	0	0	-0.00219002
2023	0	5.90488	0	0	5.91575	0.641787	3.46803	-0.14283	-0.0108076	-0.0157075	-13.468	-1.67E-15	-1.32775	0	0	0.00159407	2.33756	0.878227	1.7864	65.4753	402.247	616.507	396.267	396.267	396.267	-4.41514	-85.1337	0.744197	121.553	380.5	202.07	186.101	186.101	186.101	-85.2428	3.22112	2.49981	17.2901	0.792442	-4.9159	-0.0147077	0.0144548	1.51681	0.781973	-4.26673	-1.53769	0	0	-0.000210719
2024	0	5.95501	0	0	5.9667	0.630617	3.57962	-0.142587	-0.0106236	-0.0159477	-13.4508	-1.86E-15	-1.36283	0	0	0.00197497	2.31476	1.45791	1.78103	61.0662	402.708	616.216	396.438	396.438	396.438	-4.4117	-85.0556	0.845807	116.262	380.598	201.902	186.101	186.101	186.101	-85.1646	3.28598	2.43755	16.7455	0.74048	-4.97574	-0.0226371	0.0183607	1.51448	2.57424	-1.97444	-1.75649	0	0	0.00220903
2025	0	6.02097	0	0	6.03342	0.620946	3.67622	-0.14219	-0.0102539	-0.0162316	-13.3955	-2.53E-15	-1.35695	0	0	0.00235965	2.29307	2.02155	1.76771	56.7204	403.15	615.912	396.594	396.594	396.594	-4.41143	-84.9814	0.940148	110.955	380.684	201.746	186.101	186.101	186.101	-85.0903	3.34806	2.38181	16.2185	0.687488	-5.03032	-0.0309515	0.02106	1.5125	4.76493	0.0543146	-1.95127	0	0	0.00487885
2026	0	6.10315	0	0	6.11635	0.612805	3.75752	-0.141685	-0.00976356	-0.0165446	-13.3101	-2.81E-15	-1.32041	0	0	0.00273528	2.27301	2.56869	1.74683	52.4434	403.576	615.592	396.735	396.735	396.735	-4.41463	-84.9106	1.02691	105.63	380.76	201.598	186.101	186.101	186.101	-85.0197	3.40734	2.333	15.709	0.633251	-5.07867	-0.0397355	0.0224466	1.51118	7.38181	1.70267	-2.12185	0	0	0.00776243
2027	0	6.20151	0	0	6.21541	0.606288	3.82259	-0.141148	-0.00924779	-0.0168766	-13.2082	-1.70E-15	-1.26806	0	0	0.0030941	2.25491	3.09901	1.7181	48.2398	403.989	615.255	396.86	396.86	396.86	-4.42123	-84.8425	1.10597	100.287	380.828	201.455	186.101	186.101	186.101	-84.9519	3.46365	2.29118	15.217	0.577827	-5.11904	-0.0488216	0.0224233	1.51072	10.3723	2.87359	-2.27197	0	0	0.0107471
2028	0	6.31564	0	0	6.33013	0.601531	3.87008	-0.140665	-0.00878137	-0.0171821	-13.1049	-1.19E-15	-1.21339	0	0	0.0034331	2.23903	3.61241	1.68069	44.1131	404.388	614.9	396.97	396.97	396.97	-4.43085	-84.7759	1.17729	94.9248	380.892	201.315	186.101	186.101	186.101	-84.8857	3.51672	2.25615	14.7424	0.52132	-5.14918	-0.0579855	0.0208509	1.5112	13.6281	3.457	-2.40279	0	0	0.0136759
2029	0	6.44486	0	0	6.45988	0.598669	3.89865	-0.140278	-0.00844362	-0.017464	-13.0103	1.30E-15	-1.1693	0	0	0.00375192	2.22545	4.10898	1.63345	40.0661	404.773	614.525	397.066	397.066	397.066	-4.44306	-84.7098	1.24084	89.5421	380.955	201.174	186.101	186.101	186.101	-84.8202	3.5662	2.22766	14.2845	0.463922	-5.16649	-0.0672705	0.0177205	1.5128	17.1452	3.39118	-2.52082	0	0	0.0165226
2030	0	6.58852	0	0	6.60394	0.597821	3.90712	-0.140029	-0.00832041	-0.0176426	-12.9316	-3.36E-15	-1.14723	0	0	0.00405134	2.21413	4.58899	1.5749	36.1004	405.142	614.13	397.15	397.15	397.15	-4.45739	-84.6432	1.29655	84.138	381.019	201.031	186.101	186.101	186.101	-84.7543	3.61175	2.20547	13.8427	0.405974	-5.16812	-0.076356	0.0130405	1.51559	20.7505	2.61367	-2.62526	0	0	0.0191179
2031	0	6.74586	0	0	6.76154	0.599053	3.89482	-0.139907	-0.00839628	-0.0177295	-12.869	1.62E-15	-1.14604	0	0	0.00432969	2.20494	5.05289	1.50364	32.2172	405.493	613.714	397.222	397.222	397.222	-4.47346	-84.5751	1.34429	78.7122	381.086	200.882	186.101	186.101	186.101	-84.6869	3.65305	2.18945	13.4163	0.347707	-5.15132	-0.0852995	0.0071336	1.51948	24.4437	1.23326	-2.71864	0	0	0.0215063
2032	0	6.91605	0	0	6.93187	0.602367	3.86173	-0.139907	-0.00862206	-0.0176732	-12.8211	7.35E-16	-1.15842	0	0	0.00458504	2.19761	5.50128	1.41829	28.4167	405.823	613.279	397.284	397.284	397.284	-4.49111	-84.5047	1.38389	73.2646	381.155	200.729	186.101	186.101	186.101	-84.6174	3.68982	2.17961	13.0043	0.289647	-5.11347	-0.0938621	9.41E-05	1.52426	28.092	-0.681667	-2.79222	0	0	0.0236205
2033	0	7.09819	0	0	7.11397	0.607701	3.80848	-0.14001	-0.00899125	-0.0174826	-12.7847	-3.65E-15	-1.1798	0	0	0.00481448	2.19187	5.93492	1.31785	24.6986	406.126	612.825	397.337	397.337	397.337	-4.51015	-84.4313	1.41518	67.7962	381.225	200.569	186.101	186.101	186.101	-84.5449	3.72183	2.17597	12.6056	0.232005	-5.0524	-0.102094	-0.00777692	1.52997	31.6891	-3.03503	-2.84383	0	0	0.0255129
2034	0	7.29113	0	0	7.30674	0.614922	3.73638	-0.140207	-0.00938941	-0.0171854	-12.7575	-1.90E-15	-1.19493	0	0	0.00501748	2.18736	6.3547	1.2018	21.0619	406.4	612.353	397.383	397.383	397.383	-4.53043	-84.3541	1.43802	62.3085	381.297	200.403	186.101	186.101	186.101	-84.4688	3.74889	2.17852	12.2189	0.175303	-4.96653	-0.110128	-0.0160899	1.5364	35.2626	-5.61422	-2.86829	0	0	0.0272846
2035	0	7.49358	0	0	7.50889	0.623859	3.64712	-0.140501	-0.00978336	-0.0167632	-12.7385	-1.61E-15	-1.19748	0	0	0.00519381	2.18381	6.7616	1.07014	17.5052	406.639	611.865	397.423	397.423	397.423	-4.55165	-84.2724	1.45255	56.8036	381.367	200.232	186.101	186.101	186.101	-84.3883	3.77085	2.187	11.8432	0.119707	-4.85494	-0.117803	-0.0244153	1.54362	38.7269	-8.24898	-2.86165	0	0	0.02893
2036	0	7.70417	0	0	7.71901	0.634293	3.54289	-0.140862	-0.0101552	-0.0162575	-12.7238	2.04E-15	-1.18445	0	0	0.00534186	2.18094	7.15668	0.923674	14.0265	406.838	611.364	397.46	397.46	397.46	-4.57324	-84.1855	1.45903	51.2843	381.436	200.056	186.101	186.101	186.101	-84.3025	3.78756	2.20088	11.4771	0.0655285	-4.71758	-0.125154	-0.0325129	1.55124	42.0873	-10.8111	-2.8264	0	0	0.0305012
2037	0	7.92127	0	0	7.93554	0.64596	3.42633	-0.141284	-0.0104351	-0.0156593	-12.7115	2.84E-15	-1.14958	0	0	0.00546156	2.17863	7.54104	0.763974	10.6235	406.993	610.851	397.495	397.495	397.495	-4.5945	-84.0926	1.45793	45.7536	381.502	199.877	186.101	186.101	186.101	-84.2107	3.79885	2.21946	11.1193	0.0128101	-4.55534	-0.13217	-0.0400142	1.55923	45.3043	-13.128	-2.76126	0	0	0.0320151
2038	0	8.14321	0	0	8.15683	0.658557	3.30043	-0.141728	-0.0106158	-0.0150263	-12.6968	-3.60E-15	-1.09462	0	0	0.00554855	2.17687	7.9158	0.593505	7.29392	407.101	610.329	397.531	397.531	397.531	-4.61452	-83.9927	1.44988	40.2153	381.564	199.696	186.101	186.101	186.101	-84.112	3.80456	2.24171	10.7687	-0.0385324	-4.37013	-0.139005	-0.0466381	1.5678	48.4375	-15.0931	-2.67448	0	0	0.03354
2039	0	8.36815	0	0	8.38105	0.671756	3.16848	-0.142177	-0.0106886	-0.0143424	-12.6768	-2.15E-16	-1.02229	0	0	0.00559804	2.17583	8.28207	0.415544	4.0352	407.157	609.801	397.569	397.569	397.569	-4.63209	-83.8851	1.43564	34.6732	381.623	199.513	186.101	186.101	186.101	-84.0054	3.80447	2.26642	10.424	-0.088742	-4.16476	-0.145538	-0.052075	1.57668	51.4134	-16.5828	-2.57069	0	0	0.035043
2040	0	8.59411	0	0	8.60626	0.685197	3.03408	-0.142601	-0.010678	-0.0136739	-12.6479	5.44E-16	-0.938832	0	0	0.00560292	2.17587	8.64092	0.234228	0.84494	407.16	609.271	397.612	397.612	397.612	-4.64594	-83.7687	1.41608	29.1315	381.68	199.331	186.101	186.101	186.101	-83.8898	3.79834	2.2922	10.0841	-0.138283	-3.94306	-0.151957	-0.0562732	1.58598	54.3188	-17.6065	-2.46061	0	0	0.0365818
2041	0	8.81895	0	0	8.83036	0.698491	2.90112	-0.142992	-0.0106214	-0.0130394	-12.6095	-2.09E-15	-0.851348	0	0	0.00555691	2.1775	8.99335	0.0543699	-2.2792	407.109	608.742	397.661	397.661	397.66	-4.65471	-83.6422	1.392	23.5943	381.735	199.15	186.101	186.101	186.101	-83.7639	3.78585	2.31765	9.74799	-0.187668	-3.70963	-0.158342	-0.0591778	1.59558	57.1757	-18.1535	-2.35347	0	0	0.0381702
2042	0	9.04045	0	0	9.05114	0.711231	2.77367	-0.143329	-0.0104961	-0.0125064	-12.5602	-1.65E-15	-0.760327	0	0	0.00545582	2.18149	9.34029	-0.118616	-5.33932	407.001	608.219	397.718	397.718	397.718	-4.65707	-83.5045	1.36415	18.0657	381.789	198.972	186.101	186.101	186.101	-83.6264	3.7667	2.34147	9.41471	-0.237714	-3.46982	-0.164939	-0.0606752	1.60546	60.095	-18.2098	-2.25697	0	0	0.0398836
2043	0	9.25631	0	0	9.26634	0.723013	2.65578	-0.143613	-0.0103359	-0.0121009	-12.5013	2.44E-15	-0.670495	0	0	0.00529687	2.1887	9.68262	-0.279006	-8.33734	406.838	607.705	397.785	397.785	397.785	-4.65175	-83.3542	1.33323	12.5493	381.845	198.795	186.101	186.101	186.101	-83.4759	3.74055	2.36238	9.08342	-0.289328	-3.2294	-0.171796	-0.0608315	1.61556	63.094	-17.8431	-2.17653	0	0	0.0417213
2044	0	9.4642	0	0	9.47367	0.733447	2.55135	-0.143828	-0.0101408	-0.0118603	-12.4322	-2.87E-15	-0.582389	0	0	0.00507904	2.20015	10.0211	-0.420928	-11.2748	406.621	607.205	397.863	397.863	397.863	-4.63754	-83.1897	1.29983	7.04847	381.903	198.621	186.101	186.101	186.101	-83.3108	3.70704	2.37919	8.75343	-0.343449	-2.99443	-0.178922	-0.0597216	1.62573	66.1893	-17.101	-2.11601	0	0	0.043691
2045	0	9.6619	0	0	9.67092	0.742182	2.46392	-0.143998	-0.00995397	-0.0118152	-12.3555	4.06E-15	-0.500029	0	0	0.0048038	2.21695	10.3563	-0.538629	-14.1531	406.351	606.724	397.956	397.956	397.955	-4.61329	-83.0096	1.26453	1.5656	381.965	198.449	186.101	186.101	186.101	-83.1295	3.66586	2.39082	8.42416	-0.401191	-2.77098	-0.186295	-0.0575296	1.63597	69.3777	-16.1086	-2.07911	0	0	0.0457704
2046	0	9.84727	0	0	9.85598	0.748909	2.39658	-0.144109	-0.00977811	-0.011987	-12.269	-1.52E-15	-0.422901	0	0	0.00447309	2.24021	10.6888	-0.626731	-16.9727	406.03	606.267	398.063	398.063	398.063	-4.57805	-82.8123	1.22782	-3.89747	382.031	198.279	186.101	186.101	186.101	-82.9305	3.61675	2.39627	8.09511	-0.463553	-2.56492	-0.193812	-0.0543938	1.64611	72.6052	-14.9395	-2.0662	0	0	0.0479103
2047	0	10.0183	0	0	10.0269	0.753381	2.35181	-0.144176	-0.00958069	-0.0123605	-12.1728	2.69E-15	-0.346866	0	0	0.0040909	2.27106	11.019	-0.680473	-19.7339	405.661	605.839	398.187	398.187	398.187	-4.53095	-82.5962	1.1902	-9.33982	382.104	198.11	186.101	186.101	186.101	-82.7121	3.55952	2.39466	7.76607	-0.531751	-2.38169	-0.201213	-0.0503443	1.65629	75.7492	-13.639	-2.07275	0	0	0.0500053
2048	0	10.1732	0	0	10.1817	0.755428	2.33132	-0.144223	-0.0094012	-0.0129324	-12.0666	-3.68E-15	-0.274293	0	0	0.00366041	2.31048	11.347	-0.69595	-22.4356	405.247	605.443	398.33	398.33	398.33	-4.47121	-82.3596	1.15219	-14.7613	382.183	197.943	186.101	186.101	186.101	-82.4726	3.49407	2.38509	7.43699	-0.606551	-2.22599	-0.208194	-0.0456115	1.66644	78.6671	-12.3087	-2.09812	0	0	0.0519158
2049	0	10.3102	0	0	10.3189	0.754963	2.33597	-0.144257	-0.009218	-0.0136613	-11.9481	2.39E-15	-0.201797	0	0	0.00318462	2.35936	11.6726	-0.670223	-25.0757	404.79	605.086	398.495	398.495	398.495	-4.39818	-82.1007	1.11436	-20.1626	382.27	197.776	186.101	186.101	186.101	-82.2101	3.42041	2.36675	7.1081	-0.689006	-2.10185	-0.214384	-0.0402404	1.67664	81.1673	-10.9984	-2.13572	0	0	0.0534641
2050	0	10.4277	0	0	10.4367	0.751993	2.3657	-0.144311	-0.00904004	-0.0145256	-11.8182	7.28E-16	-0.129607	0	0	0.0026673	2.41833	11.9956	-0.601557	-27.6505	404.292	604.771	398.682	398.682	398.682	-4.31128	-81.8176	1.07737	-25.5449	382.365	197.608	186.101	186.101	186.101	-81.9228	3.33867	2.3388	6.77994	-0.779623	-2.01216	-0.219359	-0.0344048	1.68687	83.0534	-9.75888	-2.18289	0	0	0.0544536
2051	0	10.5239	0	0	10.5334	0.746618	2.41952	-0.144382	-0.00882815	-0.015488	-11.6752	-2.59E-15	-0.0547527	0	0	0.0021112	2.48783	12.3151	-0.489439	-30.1548	403.757	604.501	398.894	398.894	398.894	-4.21006	-81.5078	1.04193	-30.9098	382.469	197.439	186.101	186.101	186.101	-81.6083	3.24912	2.30041	6.45337	-0.878976	-1.95888	-0.222747	-0.0281502	1.6971	84.1247	-8.60312	-2.23433	0	0	0.0546859
2052	0	10.5975	0	0	10.6077	0.739041	2.49536	-0.144504	-0.00855502	-0.0165708	-11.5224	4.37E-17	0.0222231	0	0	0.00152123	2.56797	12.6301	-0.334618	-32.5809	403.185	604.281	399.132	399.132	399.132	-4.09406	-81.169	1.0089	-36.2593	382.583	197.268	186.101	186.101	186.101	-81.2641	3.15213	2.25069	6.12962	-0.987264	-1.94278	-0.224384	-0.0213077	1.7075	84.2918	-7.43936	-2.29497	0	0	0.0540626
2053	0	10.6468	0	0	10.6578	0.729577	2.59009	-0.144724	-0.00822425	-0.0176774	-11.3658	-2.08E-15	0.0948157	0	0	0.000904546	2.65855	12.939	-0.139213	-34.9191	402.579	604.112	399.397	399.397	399.397	-3.96294	-80.7982	0.979214	-41.5957	382.706	197.095	186.101	186.101	186.101	-80.8874	3.04822	2.18875	5.8104	-1.10444	-1.96344	-0.223688	-0.0139013	1.71787	83.2478	-6.2477	-2.36331	0	0	0.0523448
2054	0	10.6703	0	0	10.6823	0.718624	2.69969	-0.145054	-0.00786294	-0.018788	-11.2093	-3.20E-16	0.151146	0	0	0.000270385	2.75906	13.24	0.0934907	-37.157	401.939	603.998	399.69	399.69	399.69	-3.81641	-80.3923	0.95382	-46.9208	382.841	196.919	186.101	186.101	186.101	-80.4752	2.93801	2.11374	5.49788	-1.23016	-2.01931	-0.220322	-0.00602886	1.72828	80.8373	-5.03583	-2.44746	0	0	0.0494192
2055	0	10.6668	0	0	10.6799	0.706642	2.81958	-0.145567	-0.00751471	-0.0198947	-11.0614	-1.78E-15	0.176065	0	0	-0.000369981	2.86866	13.5306	0.359092	-39.2796	401.265	603.938	400.01	400.01	400.01	-3.65454	-79.9481	0.933515	-52.2365	382.988	196.741	186.101	186.101	186.101	-80.0242	2.82223	2.02509	5.19462	-1.36374	-2.10777	-0.214102	0.00233953	1.73858	76.9624	-3.75889	-2.55969	0	0	0.0452746
2056	0	10.6352	0	0	10.6495	0.694125	2.94479	-0.146266	-0.00721348	-0.0209167	-10.9236	-3.93E-15	0.154919	0	0	-0.00100738	2.98621	13.8078	0.652322	-41.2693	400.559	603.935	400.355	400.355	400.355	-3.47778	-79.4621	0.918786	-57.5436	383.147	196.562	186.101	186.101	186.101	-79.5311	2.70167	1.92269	4.90365	-1.50433	-2.22533	-0.204799	0.011317	1.74851	71.4727	-2.34128	-2.70858	0	0	0.0399614
2057	0	10.5745	0	0	10.5899	0.681556	3.07049	-0.147116	-0.00695322	-0.0218664	-10.7892	4.66E-16	0.0789133	0	0	-0.00163644	3.11031	14.0685	0.967141	-43.1057	399.821	603.987	400.725	400.725	400.725	-3.28727	-78.931	0.909629	-62.842	383.317	196.384	186.101	186.101	186.101	-78.9928	2.57722	1.80716	4.62857	-1.65065	-2.36756	-0.192406	0.0209256	1.75794	64.4006	-0.694244	-2.9056	0	0	0.0337247
2058	0	10.4839	0	0	10.5004	0.669375	3.19228	-0.148054	-0.00679603	-0.0227924	-10.6458	2.39E-15	-0.0629393	0	0	-0.00225424	3.23935	14.3089	1.29715	-44.7662	399.051	604.094	401.116	401.116	401.116	-3.08493	-78.3513	0.905414	-68.1305	383.498	196.209	186.101	186.101	186.101	-78.4059	2.4498	1.68008	4.37315	-1.80128	-2.52958	-0.177222	0.0311052	1.76635	55.9149	1.18222	-3.16211	0	0	0.0269499
2059	0	10.3626	0	0	10.3801	0.657974	3.30626	-0.148962	-0.00666261	-0.0235803	-10.4714	2.30E-15	-0.264434	0	0	-0.00286403	3.3716	14.5249	1.63557	-46.226	398.25	604.252	401.524	401.524	401.524	-2.87357	-77.7194	0.904766	-73.4069	383.686	196.041	186.101	186.101	186.101	-77.767	2.32032	1.54404	4.14179	-1.95463	-2.7059	-0.15912	0.0420208	1.77328	45.9656	3.44182	-3.47124	0	0	0.020048
2060	0	10.2094	0	0	10.2277	0.647648	3.40946	-0.149717	-0.00660583	-0.0244038	-10.2416	-8.77E-16	-0.52594	0	0	-0.00346763	3.5052	14.7123	1.97578	-47.459	397.418	604.457	401.945	401.945	401.945	-2.65691	-77.0314	0.90559	-78.6678	383.878	195.883	186.101	186.101	186.101	-77.0723	2.18968	1.40275	3.93891	-2.10889	-2.89093	-0.138878	0.0534808	1.77823	35.0117	6.03293	-3.84097	0	0	0.0136511
2061	0	10.0223	0	0	10.0412	0.638627	3.4996	-0.150168	-0.00658296	-0.025177	-9.9294	2.53E-15	-0.833832	0	0	-0.00406688	3.63837	14.8665	2.31129	-48.4383	396.559	604.704	402.375	402.375	402.375	-2.43953	-76.2826	0.905234	-83.9096	384.069	195.736	186.101	186.101	186.101	-76.3173	2.05878	1.26086	3.76927	-2.26234	-3.07893	-0.116731	0.0654743	1.78065	23.186	8.9787	-4.25459	0	0	0.00829225
2062	0	9.7984	0	0	9.81769	0.631057	3.57523	-0.150214	-0.00665418	-0.0260664	-9.51533	4.95E-16	-1.17841	0	0	-0.00465831	3.76936	14.9829	2.63611	-49.1369	395.674	604.987	402.808	402.808	402.808	-2.22669	-75.4676	0.900595	-89.1283	384.253	195.599	186.101	186.101	186.101	-75.4966	1.92851	1.12387	3.63767	-2.41311	-3.26432	-0.093468	0.0777196	1.78026	10.9866	12.1722	-4.70587	0	0	0.00454681
2063	0	9.53328	0	0	9.55267	0.625012	3.63561	-0.149782	-0.00680814	-0.0270732	-8.98873	3.55E-15	-1.53734	0	0	-0.00523307	3.8966	15.057	2.94482	-49.5285	394.768	605.299	403.239	403.239	403.239	-2.02434	-74.5794	0.888298	-94.3206	384.424	195.47	186.101	186.101	186.101	-74.6036	1.79978	0.997932	3.54889	-2.55962	-3.4418	-0.0697077	0.0899734	1.77669	-1.26197	15.4998	-5.16603	0	0	0.0028374
2064	0	9.22095	0	0	9.24018	0.620516	3.68051	-0.148857	-0.00696425	-0.028389	-8.35366	1.98E-15	-1.8776	0	0	-0.00577633	4.01875	15.0845	3.23274	-49.5883	393.843	605.63	403.662	403.662	403.662	-1.83877	-73.6102	0.865045	-99.4843	384.574	195.343	186.101	186.101	186.101	-73.6303	1.67353	0.889509	3.50745	-2.70036	-3.60654	-0.0463979	0.10208	1.76981	-13.0139	18.9262	-5.60987	0	0	0.00348887
2065	0	8.85384	0	0	8.87256	0.617601	3.70963	-0.147493	-0.00709344	-0.0300496	-7.63284	-6.99E-16	-2.16811	0	0	-0.00626991	4.13473	15.0613	3.49594	-49.2939	392.906	605.971	404.074	404.074	404.074	-1.67614	-72.5505	0.827935	-104.619	384.697	195.21	186.101	186.101	186.101	-72.5674	1.55066	0.804826	3.51783	-2.8341	-3.75416	-0.024198	0.11363	1.75998	-23.9167	22.27	-5.9945	0	0	0.00654442
2066	0	8.42272	0	0	8.44066	0.616351	3.72211	-0.145828	-0.00712918	-0.0322646	-6.87306	-1.75E-15	-2.37531	0	0	-0.0067074	4.24375	14.9837	3.73136	-48.6262	391.961	606.313	404.47	404.47	404.47	-1.5419	-71.3899	0.774841	-109.728	384.786	195.061	186.101	186.101	186.101	-71.4043	1.43202	0.749221	3.58382	-2.95989	-3.88094	-0.00411581	0.1245	1.74739	-33.4643	25.4855	-6.28738	0	0	0.0118328
2067	0	7.91742	0	0	7.9342	0.616953	3.71609	-0.144097	-0.00704557	-0.0350512	-6.14796	1.16E-15	-2.47172	0	0	-0.00711745	4.34532	14.8486	3.93666	-47.5697	391.015	606.645	404.847	404.847	404.847	-1.44035	-70.1172	0.704604	-114.816	384.837	194.887	186.101	186.101	186.101	-70.1298	1.31822	0.726744	3.70899	-3.07713	-3.98367	0.0134631	0.13443	1.73258	-41.505	28.451	-6.44154	0	0	0.0189624
2068	0	7.32729	0	0	7.34259	0.619729	3.68838	-0.142628	-0.00674593	-0.0384663	-5.55923	-3.73E-15	-2.4274	0	0	-0.0075978	4.43924	14.6533	4.11025	-46.1135	390.074	606.958	405.202	405.202	405.202	-1.37411	-68.7215	0.617177	-119.892	384.847	194.678	186.101	186.101	186.101	-68.733	1.20946	0.739618	3.89619	-3.18546	-4.05975	0.0281537	0.143299	1.71637	-47.9264	31.1331	-6.41486	0	0	0.0274193
2069	0	6.64251	0	0	6.65594	0.62516	3.63413	-0.141889	-0.00622512	-0.0425238	-5.24027	6.99E-16	-2.22633	0	0	-0.00836212	4.52565	14.3961	4.25127	-44.2513	389.143	607.242	405.533	405.533	405.533	-1.34348	-67.1932	0.513533	-124.964	384.817	194.431	186.101	186.101	186.101	-67.2041	1.10528	0.787784	4.14755	-3.28503	-4.10724	0.0396453	0.15104	1.69972	-52.7358	33.4702	-6.16979	0	0	0.0366086
2070	0	5.85531	0	0	5.86659	0.633913	3.5467	-0.142413	-0.00536266	-0.0470741	-5.34386	2.68E-15	-1.84673	0	0	-0.00975978	4.60485	14.0758	4.35937	-41.9819	388.229	607.491	405.84	405.84	405.84	-1.34617	-65.5256	0.395568	-130.043	384.749	194.15	186.101	186.101	186.101	-65.5363	1.00434	0.868671	4.46462	-3.37612	-4.12457	0.048369	0.157616	1.68366	-56.3408	35.4776	-5.66613	0	0	0.0461808
2071	0	4.96206	0	0	4.97092	0.646826	3.41767	-0.14484	-0.00409207	-0.0519175	-6.03721	4.08E-16	-1.27866	0	0	-0.0122751	4.67744	13.6921	4.43483	-39.3095	387.336	607.698	406.122	406.122	406.122	-1.37678	-63.7169	0.265716	-135.135	384.653	193.848	186.101	186.101	186.101	-63.7276	0.904172	0.976843	4.84808	-3.45939	-4.11082	0.0548619	0.163211	1.66918	-59.2825	37.2268	-4.88104	0	0	0.0560775
2072	0	3.96505	0	0	3.9714	0.664914	3.23689	-0.149739	-0.00225851	-0.0566219	-7.4708	1.37E-15	-0.511124	0	0	-0.0164144	4.74413	13.2453	4.47837	-36.2429	386.469	607.858	406.379	406.379	406.379	-1.42661	-61.7722	0.126751	-140.237	384.539	193.556	186.101	186.101	186.101	-61.7829	0.801079	1.10384	5.29784	-3.53559	-4.06549	0.0602769	0.167893	1.65688	-62.4963	38.8068	-3.79965	0	0	0.066898
2073	0	2.87471	0	0	2.87864	0.68932	2.99285	-0.157654	0.000145674	-0.0606819	-9.76329	1.75E-16	0.445205	0	0	-0.0225406	4.80578	12.7367	4.49116	-32.796	385.632	607.971	406.613	406.613	406.613	-1.48366	-59.7058	-0.0186988	-145.334	384.427	193.317	186.101	186.101	186.101	-59.7164	0.690211	1.23819	5.81314	-3.60566	-3.98855	0.0659882	0.171724	1.64767	-67.0044	40.2106	-2.42337	0	0	0.0798067
2074	0	1.71111	0	0	1.71297	0.721263	2.67329	-0.1688	0.00314951	-0.0634489	-12.9531	4.89E-15	1.57248	0	0	-0.0305543	4.86332	12.168	4.47478	-28.9869	384.827	608.035	406.823	406.823	406.823	-1.53305	-57.5431	-0.168361	-150.387	384.339	193.19	186.101	186.101	186.101	-57.5531	0.56596	1.36565	6.39247	-3.67057	-3.88048	0.0736309	0.174884	1.64145	-73.9734	41.5032	-0.780091	0	0	0.09668
2075	0	0.50486	0	0	0.505247	0.761944	2.26607	-0.182974	0.00675072	-0.0640887	-16.9728	-3.96E-15	2.83945	0	0	-0.0396188	4.91765	11.5419	4.43125	-24.8374	384.056	608.054	407.009	407.009	407.009	-1.55786	-55.321	-0.320402	-155.333	384.302	193.249	186.101	186.101	186.101	-55.3298	0.422694	1.46984	7.03363	-3.73107	-3.74222	0.0849912	0.177329	1.63728	-84.6123	42.6754	1.08265	0	0	0.119981
2076	0	-0.703556	0	0	-0.703898	0.812437	1.76032	-0.199464	0.0107707	-0.0621048	-21.6345	4.19E-15	4.18569	0	0	-0.0480626	4.96968	10.8613	4.36297	-20.3727	383.319	608.034	407.173	407.173	407.173	-1.54026	-53.0878	-0.473125	-160.078	384.344	193.571	186.101	186.101	186.101	-53.0946	0.255786	1.53307	7.73397	-3.78793	-3.5753	0.100938	0.178889	1.63408	-99.408	43.5729	3.08932	0	0	0.151567
2077	0	-1.86594	0	0	-1.8663	0.873596	1.14737	-0.217011	0.0150168	-0.0569905	-26.633	-2.33E-15	5.53458	0	0	-0.0535762	5.02022	10.1297	4.27276	-15.6198	382.616	607.98	407.313	407.313	407.313	-1.46285	-50.9007	-0.624445	-164.498	384.495	194.23	186.101	186.101	186.101	-50.9047	0.062726	1.53748	8.49027	-3.84159	-3.38185	0.121799	0.179664	1.63016	-118.47	44.1645	5.13101	0	0	0.192778
2078	0	-2.93015	0	0	-2.93023	0.945945	0.421944	-0.234041	0.0191329	-0.048647	-31.5887	-1.40E-15	6.78202	0	0	-0.0538267	5.07003	9.35075	4.16382	-10.6078	381.947	607.904	407.428	407.428	407.428	-1.3102	-48.8219	-0.771077	-168.445	384.784	195.285	186.101	186.101	186.101	-48.8227	-0.155851	1.46642	9.29903	-3.89219	-3.16454	0.147081	0.179571	1.62357	-141.194	44.2876	7.09383	0	0	0.24357
2079	0	-3.8452	0	0	-3.84531	1.02958	-0.416753	-0.24895	0.0227351	-0.0373773	-36.1059	-1.40E-15	7.8153	0	0	-0.0472308	5.11966	8.5284	4.03969	-5.36611	381.308	607.816	407.516	407.516	407.516	-1.07019	-46.9133	-0.907851	-171.755	385.233	196.775	186.101	186.101	186.101	-46.9111	-0.395603	1.30592	10.1565	-3.93957	-2.92666	0.17534	0.178733	1.61321	-166.255	43.8633	8.85695	0	0	0.302158
2080	0	-4.56594	0	0	-4.56722	1.12409	-1.36437	-0.260386	0.025396	-0.0237833	-39.8311	6.52E-15	8.52084	0	0	-0.0335996	5.16959	7.66659	3.90421	0.0755024	380.699	607.731	407.574	407.574	407.574	-0.735084	-45.2318	-1.02734	-174.268	385.857	198.706	186.101	186.101	186.101	-45.2277	-0.648563	1.04595	11.0589	-3.98324	-2.67207	0.204827	0.177393	1.5987	-192.029	42.8725	10.3178	0	0	0.365548
2081	0	-5.05722	0	0	-5.06173	1.22856	-2.41088	-0.267335	0.0269145	-0.00873475	-42.4911	6.52E-15	8.82228	0	0	-0.0143046	5.22006	6.76921	3.76142	5.68793	380.115	607.662	407.599	407.599	407.599	-0.302312	-43.8248	-1.12008	-175.832	386.661	201.056	186.101	186.101	186.101	-43.8208	-0.903956	0.681548	12.0022	-4.02215	-2.40507	0.233703	0.175785	1.57998	-216.791	41.4306	11.3865	0	0	0.429912
2082	0	-5.29707	0	0	-5.30722	1.34154	-3.54082	-0.269223	0.0271455	0.0069402	-43.9234	-2.80E-15	8.6704	0	0	0.00795952	5.27116	5.84004	3.61551	11.4432	379.554	607.627	407.586	407.586	407.586	0.225698	-42.7269	-1.17513	-176.326	387.643	203.777	186.101	186.101	186.101	-42.7263	-1.14953	0.212879	12.9827	-4.05514	-2.13038	0.260396	0.174268	1.55795	-239.037	39.7002	12.0097	0	0	0.491357
2083	0	-5.27793	0	0	-5.29605	1.46114	-4.73402	-0.265871	0.0259112	0.0221482	-44.0812	1.86E-15	8.03975	0	0	0.0298283	5.32282	4.88264	3.47066	17.3147	379.015	607.642	407.532	407.532	407.532	0.841772	-41.9589	-1.18135	-175.657	388.79	206.798	186.101	186.101	186.101	-41.9653	-1.37326	-0.354889	13.9964	-4.08065	-1.85294	0.28337	0.172973	1.53401	-257.291	37.7592	12.1794	0	0	0.54571
2084	0	-5.00696	0	0	-5.03431	1.58512	-5.96639	-0.257655	0.0231254	0.0362845	-43.0464	-5.59E-15	6.94331	0	0	0.0481416	5.3748	3.90036	3.33087	23.2778	378.492	607.723	407.433	407.433	407.432	1.53433	-41.527	-1.12904	-173.774	390.084	210.034	186.101	186.101	186.101	-41.5445	-1.56506	-1.01175	15.0399	-4.09695	-1.5777	0.302178	0.171886	1.50948	-270.929	35.6183	11.9534	0	0	0.590423
2085	0	-4.50444	0	0	-4.54043	1.71087	-7.21083	-0.245417	0.0186709	0.0485929	-41.0072	-6.76E-15	5.41793	0	0	0.0606754	5.42665	2.89631	3.19987	29.3094	377.985	607.888	407.284	407.284	407.284	2.28777	-41.4244	-1.01156	-170.658	391.498	213.392	186.101	186.101	186.101	-41.457	-1.71795	-1.74322	16.1094	-4.10223	-1.30952	0.316576	0.170686	1.48567	-279.537	33.1332	11.445	0	0	0.623469
2086	0	-3.80093	0	0	-3.84258	1.83558	-8.43818	-0.230225	0.0127507	0.058811	-38.2126	-1.60E-15	3.55692	0	0	0.0666352	5.47779	1.8734	3.08093	35.3884	377.49	608.15	407.084	407.084	407.084	3.0827	-41.6339	-0.826674	-166.328	392.999	216.777	186.101	186.101	186.101	-41.6848	-1.82883	-2.53051	17.2016	-4.09472	-1.05288	0.327125	0.169422	1.46388	-283.37	30.3744	10.7558	0	0	0.644469
2087	0	-2.93402	0	0	-2.97589	1.95628	-9.61865	-0.213297	0.00584932	0.0666811	-34.9396	4.43E-15	1.49957	0	0	0.0666135	5.52751	0.834379	2.97672	41.4951	377.006	608.525	406.831	406.831	406.831	3.89688	-42.1302	-0.577164	-160.824	394.55	220.099	186.101	186.101	186.101	-42.2019	-1.89847	-3.35137	18.3128	-4.07269	-0.811772	0.334498	0.168171	1.4451	-282.843	27.5278	9.95164	0	0	0.653655
2088	0	-1.94489	0	0	-1.97948	2.07005	-10.7239	-0.195774	-0.00150715	0.072132	-31.4502	3.96E-15	-0.601979	0	0	0.0621179	5.57501	-0.218103	2.88919	47.6113	376.528	609.024	406.526	406.526	406.526	4.70671	-42.8832	-0.270756	-154.205	396.109	223.27	186.101	186.101	186.101	-42.9773	-1.93111	-4.18148	19.4397	-4.0346	-0.589457	0.339497	0.166932	1.42968	-278.518	24.7689	9.08802	0	0	0.651812
2089	0	-0.875101	0	0	-0.893756	2.17421	-11.7286	-0.178682	-0.00857129	0.0752143	-27.9713	2.80E-15	-2.57658	0	0	0.0550714	5.61943	-1.28141	2.8195	53.7194	376.056	609.656	406.169	406.169	406.169	5.48884	-43.8606	0.0806007	-146.54	397.635	226.216	186.101	186.101	186.101	-43.9775	-1.9336	-4.99601	20.5786	-3.97919	-0.388408	0.342789	0.165992	1.41778	-270.986	22.4419	8.15852	0	0	0.640009
2090	0	0.235984	0	0	0.241822	2.26648	-12.6126	-0.162876	-0.0147034	0.0759459	-24.6846	-4.19E-15	-4.27819	0	0	0.0472364	5.65997	-2.35285	2.76795	59.8027	375.588	610.429	405.764	405.764	405.764	6.22206	-45.0295	0.462083	-137.902	399.089	228.872	186.101	186.101	186.101	-45.1692	-1.91436	-5.7715	21.7255	-3.90568	-0.210186	0.344743	0.165788	1.40973	-260.644	20.8922	7.13688	0	0	0.618961
2091	0	1.3531	0	0	1.39076	2.34522	-13.3622	-0.149054	-0.0193558	0.0744587	-21.7253	-9.32E-16	-5.59343	0	0	0.0399077	5.69583	-3.4296	2.73397	65.8446	375.123	611.344	405.315	405.315	405.315	6.88891	-46.3588	0.857468	-128.366	400.441	231.19	186.101	186.101	186.101	-46.5204	-1.88236	-6.48754	22.8767	-3.81358	-0.0553458	0.345787	0.16657	1.40543	-247.955	20.367	5.99645	0	0	0.589709
2092	0	2.44642	0	0	2.52104	2.40954	-13.971	-0.137719	-0.0222828	0.0709748	-19.1821	-9.32E-16	-6.4662	0	0	0.033774	5.72639	-4.50866	2.71621	71.8282	374.659	612.403	404.829	404.829	404.829	7.4767	-47.8194	1.25083	-118.002	401.665	233.135	186.101	186.101	186.101	-48.0018	-1.84615	-7.12814	24.0279	-3.70284	0.0764269	0.346135	0.168368	1.40466	-233.355	20.9066	4.75612	0	0	0.553371
2093	0	3.492	0	0	3.60606	2.4593	-14.4399	-0.129169	-0.0234057	0.0658269	-17.1	1.86E-15	-6.88585	0	0	0.0290096	5.75114	-5.58683	2.71254	77.7366	374.196	613.601	404.313	404.313	404.313	7.97802	-49.3856	1.62788	-106.88	402.748	234.69	186.101	186.101	186.101	-49.5876	-1.8131	-7.68239	25.1748	-3.57374	0.186387	0.346032	0.171195	1.40692	-217.325	22.5077	3.43594	0	0	0.511331
2094	0	4.47199	0	0	4.62526	2.4951	-14.776	-0.123524	-0.022905	0.0592812	-15.4867	-3.73E-15	-6.89242	0	0	0.0254322	5.76978	-6.66068	2.72024	83.5521	373.735	614.934	403.774	403.774	403.774	8.39055	-51.0355	1.97717	-95.061	403.684	235.854	186.101	186.101	186.101	-51.2556	-1.78888	-8.14473	26.313	-3.427	0.276513	0.345519	0.174776	1.41179	-200.241	24.9487	2.10506	0	0	0.464947
2095	0	5.374	0	0	5.56393	2.51813	-14.9916	-0.12059	-0.021138	0.051841	-14.3047	-3.73E-15	-6.56246	0	0	0.0226745	5.78224	-7.72659	2.73608	89.2568	373.276	616.391	403.219	403.22	403.22	8.7164	-52.7506	2.2905	-82.6061	404.475	236.639	186.101	186.101	186.101	-52.9874	-1.7773	-8.51446	27.4382	-3.2636	0.349402	0.344835	0.178844	1.41835	-182.657	27.9548	0.846829	0	0	0.416094
2096	0	6.19034	0	0	6.41271	2.52997	-15.1022	-0.120097	-0.0185044	0.0438856	-13.4994	-9.32E-16	-5.98865	0	0	0.0203789	5.78868	-8.78083	2.75653	94.8324	372.82	617.961	402.657	402.657	402.657	8.96106	-54.5158	2.56299	-69.57	405.131	237.075	186.101	186.101	186.101	-54.7679	-1.78033	-8.79488	28.5461	-3.08478	0.408081	0.344386	0.183155	1.42618	-165.09	31.2386	-0.262002	0	0	0.366648
2097	0	6.91686	0	0	7.16633	2.53237	-15.1247	-0.121573	-0.0154822	0.0358207	-12.9934	-2.33E-15	-5.276	0	0	0.0182549	5.78944	-9.81954	2.77808	100.26	372.369	619.629	402.095	402.094	402.095	9.13227	-56.3186	2.79279	-56.0043	405.663	237.197	186.101	186.101	186.101	-56.5846	-1.79841	-8.99231	29.6326	-2.89189	0.455575	0.344216	0.187192	1.43433	-147.945	34.4001	-1.13017	0	0	0.318243
2098	0	7.5517	0	0	7.82252	2.52712	-15.0757	-0.124631	-0.0124786	0.0280346	-12.7194	4.66E-16	-4.52062	0	0	0.0161451	5.78507	-10.8389	2.79734	105.523	371.926	621.379	401.537	401.537	401.537	9.239	-58.1486	2.98031	-41.9579	406.085	237.049	186.101	186.101	186.101	-58.427	-1.8308	-9.11486	30.6938	-2.68652	0.494862	0.344862	0.190733	1.4424	-131.761	37.1612	-1.70411	0	0	0.272679
2099	0	8.09434	0	0	8.38072	2.5158	-14.9698	-0.128893	-0.00988747	0.0207305	-12.6183	1.40E-15	-3.80962	0	0	0.0139877	5.7762	-11.8352	2.8114	110.603	371.493	623.193	400.991	400.991	400.991	9.29036	-59.9964	3.12757	-27.4764	406.411	236.679	186.101	186.101	186.101	-60.2858	-1.87599	-9.17141	31.7264	-2.47012	0.528381	0.346575	0.193266	1.4499	-116.84	39.1713	-1.92982	0	0	0.231124
2100	0	8.54509	0	0	8.84139	2.49969	-14.8189	-0.134053	-0.00792525	0.0140958	-12.6459	-6.99E-16	-3.20308	0	0	0.0117811	5.76349	-12.8047	2.81798	115.484	371.072	625.053	400.462	400.462	400.462	9.29488	-61.8537	3.23741	-12.6028	406.652	236.134	186.101	186.101	186.101	-62.1525	-1.93198	-9.1706	32.7273	-2.24426	0.557908	0.349677	0.194552	1.45662	-103.464	40.254	-1.81052	0	0	0.194458
2101	0	8.9044	0	0	9.20539	2.47971	-14.6316	-0.139832	-0.00678342	0.00813742	-12.7697	6.99E-16	-2.74609	0	0	0.00954951	5.74763	-13.7442	2.81555	120.152	370.665	626.939	399.951	399.951	399.951	9.25988	-63.7127	3.31291	2.62332	406.814	235.463	186.101	186.101	186.101	-64.0194	-1.99654	-9.12018	33.6936	-2.01059	0.584401	0.354339	0.194282	1.46279	-91.7176	40.1885	-1.33998	0	0	0.163003
2102	0	9.173	0	0	9.47377	2.45641	-14.4126	-0.146045	-0.00648636	0.00277421	-12.9741	4.66E-16	-2.45639	0	0	0.00732348	5.72912	-14.6507	2.80352	124.594	370.276	628.831	399.463	399.463	399.463	9.19118	-65.5663	3.35697	18.1647	406.901	234.712	186.101	186.101	186.101	-65.8791	-2.06734	-9.02656	34.623	-1.7705	0.60777	0.360512	0.19232	1.46848	-81.5133	38.9444	-0.573174	0	0	0.136537
2103	0	9.35186	0	0	9.64781	2.42995	-14.1635	-0.152533	-0.00700999	-0.00220845	-13.2505	1.63E-15	-2.33656	0	0	0.00513081	5.70832	-15.5213	2.78217	128.802	369.905	630.71	398.998	398.998	398.998	9.09298	-67.4077	3.37208	33.9866	406.909	233.925	186.101	186.101	186.101	-67.7248	-2.142	-8.89467	35.5136	-1.52539	0.626963	0.367979	0.188548	1.47395	-72.5926	36.5174	0.427304	0	0	0.114445
2104	0	9.44238	0	0	9.72922	2.40019	-13.8827	-0.159209	-0.00832505	-0.00708045	-13.6009	-6.99E-16	-2.37792	0	0	0.00300191	5.68538	-16.3539	2.75261	132.767	369.555	632.558	398.557	398.557	398.557	8.96776	-69.2311	3.36014	50.0552	406.834	233.147	186.101	186.101	186.101	-69.5505	-2.21811	-8.72774	36.3639	-1.27668	0.640064	0.376483	0.182975	1.47965	-64.6167	32.931	1.60634	0	0	0.0959732
2105	0	9.4469	0	0	9.72064	2.36678	-13.5666	-0.165932	-0.0102087	-0.0121058	-14.0207	-9.32E-16	-2.54428	0	0	0.000957627	5.66022	-17.1463	2.71665	136.486	369.225	634.358	398.139	398.139	398.139	8.81628	-71.0316	3.32249	66.3368	406.663	232.417	186.101	186.101	186.101	-71.3512	-2.29305	-8.52749	37.1723	-1.02571	0.644365	0.385358	0.175885	1.48585	-57.0733	28.418	2.85569	0	0	0.0800421
2106	0	9.36903	0	0	9.62605	2.32916	-13.2097	-0.172643	-0.0125575	-0.0177946	-14.509	1.40E-15	-2.8013	0	0	-0.000969052	5.63255	-17.8971	2.67665	139.956	368.917	636.093	397.744	397.744	397.744	8.63783	-72.8057	3.26002	82.7963	406.381	231.778	186.101	186.101	186.101	-73.1228	-2.36403	-8.29431	37.9379	-0.773809	0.636652	0.393587	0.167252	1.49296	-49.201	23.054	4.11666	0	0	0.0653981
2107	0	9.21404	0	0	9.45121	2.28678	-12.8062	-0.179087	-0.0150168	-0.0242598	-15.0401	-2.33E-15	-3.08306	0	0	-0.00275953	5.60187	-18.6051	2.6351	143.178	368.628	637.75	397.369	397.369	397.369	8.43046	-74.5511	3.17337	99.3946	405.97	231.27	186.101	186.101	186.101	-74.8628	-2.42793	-8.02758	38.6597	-0.522161	0.613538	0.400398	0.157505	1.5006	-40.4852	17.2161	5.27045	0	0	0.0512367
2108	0	8.9891	0	0	9.20388	2.23906	-12.3505	-0.185123	-0.0173295	-0.0320713	-15.5894	-3.49E-16	-3.3287	0	0	-0.00439411	5.56762	-19.2694	2.59444	146.157	368.359	639.315	397.013	397.013	397.013	8.1916	-76.2669	3.06318	116.087	405.411	230.931	186.101	186.101	186.101	-76.5702	-2.4814	-7.72635	39.3372	-0.272143	0.571878	0.404605	0.147092	1.50926	-30.0057	11.2031	6.23577	0	0	0.0363992
2109	0	8.70317	0	0	8.89383	2.18564	-11.8384	-0.190417	-0.0191822	-0.041252	-16.1081	-1.16E-16	-3.47122	0	0	-0.00586332	5.52916	-19.8895	2.55679	148.898	368.107	640.777	396.673	396.673	396.673	7.91854	-77.9534	2.93046	132.821	404.686	230.798	186.101	186.101	186.101	-78.245	-2.52088	-7.38995	39.9697	-0.0249358	0.508907	0.405275	0.136476	1.51825	-17.2333	5.37919	6.93182	0	0	0.0205093
2110	0	8.36693	0	0	8.53259	2.12638	-11.2681	-0.194809	-0.0203465	-0.0521226	-16.5565	1.16E-15	-3.45584	0	0	-0.00717592	5.48593	-20.4651	2.52367	151.409	367.87	642.126	396.347	396.347	396.347	7.60937	-79.6115	2.77693	149.535	403.777	230.906	186.101	186.101	186.101	-79.888	-2.54284	-7.01875	40.557	0.218172	0.422736	0.401547	0.126059	1.52759	-1.5006	0.0289297	7.30747	0	0	0.00326043
2111	0	7.99241	0	0	8.1332	2.06148	-10.6408	-0.197999	-0.0206128	-0.0646646	-16.8778	4.66E-16	-3.23927	0	0	-0.0083453	5.43741	-20.9961	2.49583	153.7	367.645	643.354	396.032	396.032	396.032	7.26345	-81.2424	2.60537	166.155	402.675	231.283	186.101	186.101	186.101	-81.5006	-2.54395	-6.61488	41.0985	0.456062	0.312402	0.392762	0.116307	1.53653	17.5761	-4.5114	7.30724	0	0	-0.0151137
2112	0	7.59261	0	0	7.70953	1.9915	-9.96161	-0.199763	-0.0198659	-0.0788606	-17.0217	4.89E-15	-2.79905	0	0	-0.00938628	5.3833	-21.4827	2.47309	155.782	367.43	644.454	395.726	395.726	395.726	6.88206	-82.847	2.41979	182.596	401.374	231.949	186.101	186.101	186.101	-83.0841	-2.52132	-6.18256	41.5939	0.687522	0.178205	0.378651	0.107628	1.54461	40.2046	-7.99959	6.90759	0	0	-0.0339774
2113	0	7.18095	0	0	7.27585	1.91741	-9.23932	-0.199925	-0.0180596	-0.0945693	-16.943	4.14E-15	-2.1352	0	0	-0.0102982	5.3234	-21.9249	2.45439	157.667	367.22	645.419	395.427	395.427	395.427	6.46873	-84.4254	2.2256	198.763	399.875	232.916	186.101	186.101	186.101	-84.6392	-2.47275	-5.72855	42.0428	0.911616	0.0215417	0.359026	0.100281	1.55113	66.4315	-10.2541	6.09442	0	0	-0.0523891
2114	0	6.77071	0	0	6.84601	1.84053	-8.48675	-0.198312	-0.015328	-0.111567	-16.6013	-5.24E-16	-1.28063	0	0	-0.0110313	5.25776	-22.3231	2.43771	159.369	367.013	646.246	395.133	395.133	395.133	6.02934	-85.9762	2.0296	214.551	398.19	234.184	186.101	186.101	186.101	-86.1653	-2.39698	-5.26203	42.4447	1.12736	-0.154875	0.334038	0.0942618	1.5554	96.078	-11.2944	4.89086	0	0	-0.0690382
2115	0	6.37443	0	0	6.433	1.76254	-7.72019	-0.194882	-0.0117864	-0.129512	-15.9743	2.21E-15	-0.281637	0	0	-0.0115184	5.18653	-22.6775	2.42025	160.9	366.803	646.93	394.844	394.844	394.844	5.57195	-87.4964	1.8397	229.848	396.336	235.739	186.101	186.101	186.101	-87.6605	-2.29377	-4.79421	42.799	1.33408	-0.347325	0.304233	0.0895812	1.5568	128.658	-11.1232	3.31458	0	0	-0.0824211
2116	0	6.00354	0	0	6.04827	1.68534	-6.95865	-0.189632	-0.00771947	-0.147993	-15.0512	3.94E-15	0.786552	0	0	-0.011647	5.11006	-22.9886	2.39846	162.275	366.588	647.469	394.559	394.559	394.559	5.10627	-88.981	1.66463	244.535	394.339	237.553	186.101	186.101	186.101	-89.1207	-2.16395	-4.3378	43.1052	1.53112	-0.551002	0.270517	0.0860254	1.55501	163.454	-9.95239	1.41322	0	0	-0.0909337
2117	0	5.66757	0	0	5.70129	1.61098	-6.22287	-0.18263	-0.00339295	-0.166488	-13.8365	-3.52E-15	1.84279	0	0	-0.0113158	5.02874	-23.2565	2.36832	163.506	366.362	647.859	394.278	394.278	394.278	4.643	-90.4226	1.51332	258.495	392.227	239.583	186.101	186.101	186.101	-90.5395	-2.00946	-3.90599	43.3627	1.71819	-0.760444	0.234082	0.0832047	1.54963	199.485	-8.05129	-0.763814	0	0	-0.0931109
2118	0	5.37392	0	0	5.39915	1.54157	-5.53408	-0.174073	0.000890592	-0.18444	-12.3559	8.15E-16	2.79956	0	0	-0.0104616	4.94301	-23.4818	2.32552	164.608	366.121	648.1	394.002	394.003	394.003	4.19299	-91.8119	1.39422	271.612	390.034	241.77	186.101	186.101	186.101	-91.9081	-1.83317	-3.51148	43.571	1.89516	-0.969665	0.196387	0.080878	1.54057	235.568	-5.66684	-3.17067	0	0	-0.0878673
2119	0	5.12733	0	0	5.14628	1.47907	-4.91254	-0.164247	0.00485998	-0.201253	-10.6515	3.17E-15	3.57644	0	0	-0.00909776	4.85331	-23.665	2.26565	165.594	365.858	648.19	393.734	393.734	393.734	3.76614	-93.1372	1.31448	283.778	387.792	244.044	186.101	186.101	186.101	-93.2154	-1.63871	-3.16519	43.7298	2.0621	-1.17238	0.159275	0.0786305	1.52846	270.322	-3.15241	-5.74283	0	0	-0.0745966
2120	0	4.92993	0	0	4.94439	1.42524	-4.3762	-0.153486	0.00835373	-0.216336	-8.77703	2.56E-15	4.11373	0	0	-0.00733675	4.75997	-23.8067	2.18454	166.477	365.569	648.13	393.474	393.474	393.474	3.3707	-94.3851	1.27907	294.895	385.532	246.322	186.101	186.101	186.101	-94.4481	-1.43025	-2.87522	43.8389	2.21932	-1.36243	0.124478	0.0764654	1.51399	302.364	-0.629308	-8.43398	0	0	-0.053485
2121	0	4.78096	0	0	4.79233	1.38147	-3.9396	-0.14218	0.0112439	-0.22899	-6.7972	6.99E-16	4.36982	0	0	-0.00536877	4.66325	-23.9076	2.07831	167.269	365.247	647.919	393.227	393.227	393.227	3.01243	-95.5407	1.29009	304.877	383.279	248.514	186.101	186.101	186.101	-95.5914	-1.21228	-2.64595	43.8987	2.36745	-1.53388	0.0939419	0.0743404	1.49793	330.108	1.77957	-11.1742	0	0	-0.0254338
2122	0	4.67679	0	0	4.68615	1.34873	-3.61268	-0.130759	0.0135266	-0.238655	-4.78506	2.74E-15	4.33382	0	0	-0.00343395	4.56322	-23.9688	1.94377	167.982	364.887	647.561	392.995	392.995	392.995	2.69426	-96.5883	1.34615	313.66	381.054	250.527	186.101	186.101	186.101	-96.629	-0.989347	-2.47745	43.9098	2.50711	-1.68139	0.069186	0.0726061	1.4815	352.227	4.15067	-13.8935	0	0	0.0078477
2123	0	4.61099	0	0	4.61913	1.32747	-3.40029	-0.119634	0.0152181	-0.244743	-2.8164	-3.26E-15	4.01679	0	0	-0.00175736	4.45991	-23.9913	1.77825	168.626	364.483	647.059	392.781	392.781	392.781	2.41602	-97.5114	1.44202	321.195	378.871	252.267	186.101	186.101	186.101	-97.5441	-0.765914	-2.36525	43.8733	2.63923	-1.80019	0.0520684	0.0715891	1.46617	367.311	6.58231	-16.4951	0	0	0.0440347
2124	0	4.57433	0	0	4.58195	1.31762	-3.30186	-0.109268	0.0164053	-0.246824	-0.976129	1.92E-15	3.45533	0	0	-0.000499949	4.35318	-23.9765	1.57999	169.211	364.03	646.419	392.589	392.589	392.589	2.17471	-98.2937	1.56879	327.458	376.737	253.647	186.101	186.101	186.101	-98.3201	-0.546197	-2.30058	43.7908	2.76467	-1.88639	0.0437565	0.0718983	1.45329	374.325	9.32949	-18.8825	0	0	0.0802645
2125	0	4.55542	0	0	4.56305	1.31859	-3.31148	-0.100075	0.0171862	-0.244609	0.651393	-2.62E-15	2.70499	0	0	0.000281081	4.24283	-23.926	1.34807	169.745	363.524	645.648	392.421	392.421	392.421	1.96482	-98.9199	1.7141	332.444	374.653	254.587	186.101	186.101	186.101	-98.9412	-0.334147	-2.27095	43.6643	2.88448	-1.93707	0.0449818	0.0740531	1.44401	372.55	12.6542	-20.9502	0	0	0.113542
2126	0	4.54095	0	0	4.54905	1.32928	-3.41839	-0.0925451	0.0176269	-0.238033	1.97107	1.28E-15	1.83211	0	0	0.000633802	4.12862	-23.8415	1.08247	170.234	362.964	644.755	392.28	392.28	392.28	1.77905	-99.376	1.86293	336.172	372.619	255.023	186.101	186.101	186.101	-99.3931	-0.133439	-2.26101	43.4964	2.99953	-1.95022	0.0563045	0.0785657	1.43993	361.6	16.7743	-22.5924	0	0	0.140958
2127	0	4.5166	0	0	4.52557	1.34823	-3.60773	-0.0870553	0.0178753	-0.227223	2.89597	9.90E-16	0.920905	0	0	0.000683064	4.01035	-23.7249	0.784164	170.683	362.348	643.752	392.167	392.167	392.167	1.60891	-99.651	1.99858	338.683	370.627	254.908	186.101	186.101	186.101	-99.6642	0.0524489	-2.25368	43.2899	3.11067	-1.92495	0.0775201	0.086078	1.44193	341.582	22.0119	-23.728	0	0	0.159997
2128	0	4.46788	0	0	4.47805	1.37365	-3.86151	-0.084052	0.0180233	-0.212578	3.33155	-9.66E-16	0.0571439	0	0	0.000568546	3.8879	-23.5782	0.455045	171.095	361.68	642.653	392.082	392.082	392.082	1.44555	-99.7368	2.10388	340.034	368.672	254.214	186.101	186.101	186.101	-99.7466	0.220162	-2.23145	43.048	3.21851	-1.86136	0.107866	0.0968388	1.4509	313.069	28.4645	-24.2849	0	0	0.168905
2129	0	4.38135	0	0	4.39294	1.40356	-4.16002	-0.0839053	0.0182503	-0.194718	3.19181	1.46E-15	-0.664104	0	0	0.000379462	3.76125	-23.4035	0.0980621	171.47	360.963	641.475	392.025	392.025	392.025	1.28068	-99.6299	2.1627	340.3	366.748	252.935	186.101	186.101	186.101	-99.6366	0.36642	-2.17789	42.7742	3.32361	-1.76081	0.145859	0.11112	1.46723	277.144	36.3187	-24.2348	0	0	0.166811
2130	0	4.24597	0	0	4.25902	1.43595	-4.48304	-0.0869465	0.0186803	-0.174423	2.4005	-2.15E-15	-1.15639	0	0	9.02E-05	3.63055	-23.2033	-0.282928	171.808	360.205	640.235	391.992	391.992	391.992	1.10704	-99.332	2.16136	339.567	364.854	251.088	186.101	186.101	186.101	-99.3359	0.488068	-2.07894	42.472	3.42607	-1.62559	0.189686	0.128725	1.49101	235.226	45.4884	-23.5641	0	0	0.153873
2131	0	4.05442	0	0	4.06878	1.46892	-4.81141	-0.0933924	0.0196024	-0.152581	0.905253	1.63E-15	-1.32846	0	0	-0.000442536	3.4962	-22.9797	-0.683162	172.106	359.417	638.954	391.981	391.982	391.981	0.919233	-98.8509	2.09008	337.931	362.991	248.716	186.101	186.101	186.101	-98.8524	0.582254	-1.9243	42.1453	3.52586	-1.45908	0.237127	0.149395	1.52198	189.06	55.9263	-22.2979	0	0	0.131196
2132	0	3.80464	0	0	3.81996	1.50076	-5.12841	-0.103311	0.0211943	-0.130201	-1.30862	1.05E-15	-1.12025	0	0	-0.00144593	3.35871	-22.7351	-1.09693	172.36	358.613	637.654	391.988	391.988	391.988	0.714218	-98.2012	1.94433	335.492	361.167	245.882	186.101	186.101	186.101	-98.2007	0.64671	-1.70869	41.7973	3.62265	-1.26573	0.285186	0.172618	1.55922	140.796	67.4388	-20.4988	0	0	0.100899
2133	0	3.50094	0	0	3.51669	1.53023	-5.42136	-0.116436	0.0236591	-0.108078	-4.18813	-8.01E-17	-0.500859	0	0	-0.00309245	3.21894	-22.4716	-1.51785	172.564	357.807	636.357	392.006	392.006	392.006	0.491715	-97.4047	1.72583	332.351	359.397	242.673	186.101	186.101	186.101	-97.4031	0.68024	-1.43283	41.4317	3.71573	-1.05076	0.331135	0.197611	1.60114	92.4903	79.7117	-18.2538	0	0	0.0655896
2134	0	3.15456	0	0	3.17014	1.5565	-5.68239	-0.132129	0.0269435	-0.0870924	-7.59907	6.41E-16	0.496053	0	0	-0.00535034	3.0779	-22.1913	-1.93892	172.709	357.019	635.086	392.028	392.028	392.028	0.254516	-96.4905	1.44299	328.608	357.705	239.194	186.101	186.101	186.101	-96.4885	0.683172	-1.10385	41.0514	3.80424	-0.820155	0.371954	0.223185	1.64588	46.405	92.1785	-15.6849	0	0	0.0283878
2135	0	2.78319	0	0	2.79807	1.57934	-5.9091	-0.149231	0.030865	-0.0677951	-11.3111	2.97E-15	1.78086	0	0	-0.00785355	2.93677	-21.8957	-2.35268	172.785	356.268	633.861	392.049	392.048	392.049	0.0083306	-95.4938	1.11059	324.361	356.12	235.563	186.101	186.101	186.101	-95.4922	0.657827	-0.735115	40.6589	3.88702	-0.580503	0.40485	0.248128	1.69077	4.57548	104.264	-12.9464	0	0	-0.00767931
2136	0	2.4094	0	0	2.42315	1.59898	-6.1039	-0.166188	0.0347941	-0.0507153	-15.0232	4.78E-15	3.18738	0	0	-0.00996167	2.79689	-21.586	-2.75148	172.779	355.574	632.702	392.06	392.06	392.06	-0.238763	-94.4537	0.748358	319.704	354.677	231.904	186.101	186.101	186.101	-94.4532	0.608667	-0.344811	40.2558	3.96288	-0.338749	0.42711	0.270717	1.73265	-31.0471	115.027	-10.1926	0	0	-0.0397309
2137	0	2.05749	0	0	2.06989	1.616	-6.2726	-0.181238	0.0380379	-0.0361209	-18.4073	4.66E-16	4.52669	0	0	-0.0109751	2.65972	-21.2625	-3.12778	172.674	354.959	631.624	392.057	392.057	392.057	-0.477579	-93.41	0.378616	314.727	353.41	228.337	186.101	186.101	186.101	-93.411	0.542182	0.0463662	39.8429	4.03042	-0.101835	0.437081	0.289365	1.76849	-59.1054	123.594	-7.56583	0	0	-0.0656506
2138	0	1.74981	0	0	1.76088	1.63109	-6.42208	-0.193005	0.0399545	-0.0241089	-21.1942	2.80E-15	5.6211	0	0	-0.010462	2.52671	-20.925	-3.47434	172.453	354.442	630.638	392.035	392.035	392.035	-0.699284	-92.3991	0.0234684	309.514	352.347	224.966	186.101	186.101	186.101	-92.4019	0.466315	0.418066	39.4203	4.08836	0.123382	0.434224	0.302711	1.79577	-78.9296	129.255	-5.1762	0	0	-0.0842497
2139	0	1.50385	0	0	1.51376	1.64483	-6.55809	-0.200884	0.0400439	-0.0146106	-23.2324	-3.35E-15	6.33374	0	0	-0.00844855	2.39933	-20.5725	-3.78441	172.093	354.041	629.751	391.991	391.991	391.991	-0.896788	-91.4512	-0.29766	304.138	351.507	221.873	186.101	186.101	186.101	-91.4556	0.389685	0.752873	38.987	4.13527	0.33046	0.419278	0.309772	1.81345	-90.6598	131.468	-3.07673	0	0	-0.0953143
2140	0	1.33064	0	0	1.33976	1.65751	-6.68353	-0.204868	0.038253	-0.00742	-24.4803	1.99E-15	6.60849	0	0	-0.00535985	2.27895	-20.2036	-4.05188	171.57	353.773	628.963	391.925	391.925	391.925	-1.06578	-90.5883	-0.569617	298.666	350.899	219.114	186.101	186.101	186.101	-90.5942	0.320813	1.03802	38.5412	4.16999	0.513371	0.394023	0.310148	1.82104	-95.1404	130.168	-1.29181	0	0	-0.0994534
2141	0	1.23488	0	0	1.24361	1.66906	-6.79773	-0.205238	0.0347069	-0.00213351	-24.9719	1.30E-15	6.44706	0	0	-0.00182482	2.16686	-19.8162	-4.27161	170.862	353.652	628.27	391.838	391.838	391.838	-1.20507	-89.8247	-0.782306	293.152	350.514	216.717	186.101	186.101	186.101	-89.8318	0.267397	1.26612	38.081	4.19137	0.666902	0.361574	0.303891	1.81913	-93.9212	125.529	0.19299	0	0	-0.098015
2142	0	1.21511	0	0	1.22396	1.67902	-6.89625	-0.202503	0.0297409	0.00144193	-24.7983	-1.98E-15	5.9049	0	0	0.00154198	2.06409	-19.4082	-4.43918	169.944	353.687	627.665	391.736	391.736	391.736	-1.31643	-89.1668	-0.930639	287.638	350.336	214.689	186.101	186.101	186.101	-89.1749	0.235774	1.43509	37.6037	4.1985	0.786419	0.324585	0.291327	1.80894	-88.4	117.891	1.40213	0	0	-0.0922104
2143	0	1.26482	0	0	1.27424	1.68668	-6.97189	-0.197403	0.0238598	0.00371024	-24.0947	-2.77E-15	5.07699	0	0	0.00430174	1.97145	-18.9776	-4.55132	168.796	353.884	627.136	391.624	391.624	391.624	-1.40402	-88.6143	-1.01411	282.156	350.337	213.015	186.101	186.101	186.101	-88.6234	0.230488	1.54735	37.1073	4.19069	0.868191	0.286206	0.273399	1.79201	-80.2961	107.936	2.35432	0	0	-0.0836544
2144	0	1.37363	0	0	1.38399	1.69111	-7.01566	-0.190745	0.0175558	0.00481601	-23.0129	8.74E-17	4.06998	0	0	0.0062557	1.88958	-18.523	-4.60587	167.4	354.244	626.671	391.508	391.508	391.508	-1.47363	-88.1618	-1.03601	276.726	350.484	211.666	186.101	186.101	186.101	-88.1718	0.25418	1.60888	36.59	4.16742	0.909478	0.249204	0.251024	1.77058	-71.0162	96.2466	3.07738	0	0	-0.073733
2145	0	1.52899	0	0	1.54054	1.69138	-7.01836	-0.183231	0.01128	0.00510473	-21.6963	-6.41E-16	2.98967	0	0	0.00741688	1.81876	-18.0434	-4.60185	165.744	354.763	626.257	391.395	391.395	391.395	-1.53174	-87.7996	-1.00256	271.36	350.742	210.604	186.101	186.101	186.101	-87.8106	0.307605	1.62793	36.0508	4.12854	0.908475	0.215816	0.225431	1.74623	-61.8601	83.5406	3.58883	0	0	-0.0638636
2146	0	1.71747	0	0	1.73027	1.68664	-6.97154	-0.175453	0.00555788	0.00467827	-20.2719	-4.30E-15	1.94478	0	0	0.00792927	1.75909	-17.5386	-4.53952	163.821	355.434	625.882	391.292	391.292	391.292	-1.58489	-87.5161	-0.921825	266.065	351.074	209.784	186.101	186.101	186.101	-87.5283	0.389898	1.61394	35.4896	4.07422	0.864426	0.187193	0.197924	1.72058	-53.5339	70.5625	3.89288	0	0	-0.0549323
2147	0	1.92587	0	0	1.9398	1.67624	-6.8688	-0.167938	0.000663239	0.00374724	-18.8508	3.29E-15	1.00987	0	0	0.00798062	1.71043	-17.0092	-4.42052	161.629	356.245	625.535	391.205	391.205	391.205	-1.63889	-87.2982	-0.802828	260.839	351.449	209.161	186.101	186.101	186.101	-87.3117	0.498817	1.57646	34.9072	4.00487	0.777801	0.164259	0.169602	1.69523	-46.6457	57.8183	4.01706	0	0	-0.0477904
2148	0	2.14215	0	0	2.15691	1.65983	-6.70647	-0.161062	-0.003156	0.00246355	-17.5167	-3.85E-15	0.242818	0	0	0.0077358	1.67245	-16.4569	-4.24777	159.174	357.181	625.208	391.138	391.138	391.138	-1.69825	-87.133	-0.654675	255.678	351.839	208.69	186.101	186.101	186.101	-87.1479	0.631135	1.5242	34.3054	3.92132	0.650183	0.147084	0.141681	1.67099	-41.4145	45.8495	3.97802	0	0	-0.0428283
2149	0	2.35607	0	0	2.37125	1.63735	-6.48404	-0.155116	-0.00590506	0.000955148	-16.3327	9.05E-16	-0.337708	0	0	0.00731654	1.64472	-15.8837	-4.02554	156.465	358.224	624.895	391.094	391.094	391.094	-1.76596	-87.0081	-0.485744	250.575	352.224	208.333	186.101	186.101	186.101	-87.0247	0.783022	1.46439	33.6869	3.82466	0.484358	0.135205	0.114811	1.64883	-37.8158	34.8459	3.81539	0	0	-0.0401192
2150	0	2.5596	0	0	2.57468	1.60909	-6.20407	-0.150221	-0.00769306	-0.000723708	-15.3326	3.02E-15	-0.737666	0	0	0.00679627	1.62666	-15.2923	-3.75932	153.515	359.356	624.592	391.075	391.075	391.075	-1.84337	-86.9126	-0.303275	245.521	352.589	208.053	186.101	186.101	186.101	-86.931	0.950389	1.40247	33.0546	3.71625	0.284221	0.127708	0.0896021	1.62921	-35.5778	24.946	3.56004	0	0	-0.0393409
2151	0	2.74694	0	0	2.76143	1.57558	-5.87174	-0.146414	-0.00868661	-0.00249624	-14.5312	1.76E-15	-0.978931	0	0	0.00621713	1.61771	-14.6859	-3.4557	150.344	360.557	624.294	391.082	391.082	391.082	-1.93052	-86.8372	-0.113233	240.506	352.925	207.824	186.101	186.101	186.101	-86.8578	1.12917	1.34224	32.4122	3.59753	0.0546773	0.12346	0.0664653	1.6122	-34.3433	16.1589	3.24714	0	0	-0.0399798
2152	0	2.91456	0	0	2.92802	1.53757	-5.49432	-0.143618	-0.00907601	-0.00428948	-13.9221	1.85E-15	-1.09303	0	0	0.00560455	1.61712	-14.0675	-3.12214	146.969	361.807	624.002	391.115	391.115	391.115	-2.02639	-86.7747	0.0797073	235.521	353.23	207.622	186.101	186.101	186.101	-86.7976	1.31555	1.28598	31.7631	3.47026	-0.198596	0.121523	0.045526	1.59784	-33.8016	8.42725	2.9052	0	0	-0.0415374
2153	0	3.06093	0	0	3.07301	1.49594	-5.08041	-0.141715	-0.00904529	-0.00613383	-13.4878	5.97E-16	-1.11393	0	0	0.00498084	1.62423	-13.4403	-2.76671	143.411	363.086	623.712	391.173	391.173	391.173	-2.12921	-86.7195	0.272077	230.557	353.504	207.433	186.101	186.101	186.101	-86.7448	1.50605	1.23472	31.1111	3.33611	-0.469389	0.120761	0.0269374	1.58598	-33.5099	1.6807	2.55257	0	0	-0.0433091
2154	0	3.18616	0	0	3.19666	1.45165	-4.63943	-0.140564	-0.00882107	-0.00795139	-13.2036	-1.83E-15	-1.08001	0	0	0.0043759	1.63821	-12.8071	-2.39768	139.692	364.377	623.426	391.255	391.255	391.255	-2.23675	-86.6675	0.461397	225.602	353.748	207.245	186.101	186.101	186.101	-86.6954	1.69759	1.18857	30.4592	3.19685	-0.751253	0.120549	0.0105959	1.57646	-33.2914	-4.25161	2.21285	0	0	-0.0449788
2155	0	3.29175	0	0	3.30056	1.40566	-4.18094	-0.13996	-0.00850681	-0.00970433	-13.036	1.73E-15	-1.01695	0	0	0.00381293	1.65821	-12.1708	-2.02331	135.83	365.663	623.142	391.359	391.359	391.359	-2.34657	-86.6162	0.645954	220.649	353.969	207.053	186.101	186.101	186.101	-86.6468	1.8875	1.14704	29.8104	3.05422	-1.03781	0.120488	-0.0034827	1.56885	-33.0185	-9.40837	1.89154	0	0	-0.0462891
2156	0	3.3801	0	0	3.38722	1.35888	-3.71403	-0.139757	-0.00825519	-0.0113626	-12.9567	9.28E-16	-0.951893	0	0	0.00332175	1.68324	-11.5336	-1.65134	131.846	366.93	622.86	391.484	391.485	391.485	-2.45636	-86.5642	0.824535	215.69	354.169	206.852	186.101	186.101	186.101	-86.5975	2.07352	1.10937	29.1674	2.90996	-1.32313	0.12024	-0.0154358	1.56282	-32.61	-13.9116	1.59625	0	0	-0.0470982
2157	0	3.45416	0	0	3.45972	1.31214	-3.24705	-0.139802	-0.00809749	-0.0128689	-12.9374	1.36E-15	-0.897312	0	0	0.0029182	1.71229	-10.8976	-1.28878	127.757	368.164	622.58	391.629	391.629	391.629	-2.56398	-86.5108	0.996287	210.716	354.355	206.643	186.101	186.101	186.101	-86.5468	2.25373	1.07469	28.5321	2.76567	-1.60195	0.119697	-0.0252776	1.55805	-32.0954	-17.7661	1.32656	0	0	-0.0474076
2158	0	3.51723	0	0	3.52139	1.26616	-2.78721	-0.139981	-0.00809059	-0.0141609	-12.9557	3.95E-15	-0.864156	0	0	0.00261502	1.74423	-10.2646	-0.941577	123.58	369.354	622.301	391.792	391.792	391.792	-2.66762	-86.4558	1.16054	205.72	354.529	206.427	186.101	186.101	186.101	-86.4945	2.42659	1.04224	27.9066	2.62278	-1.86995	0.118905	-0.0330539	1.55412	-31.5607	-21.0137	1.0849	0	0	-0.047321
2159	0	3.57258	0	0	3.57558	1.22152	-2.34046	-0.140223	-0.00822766	-0.0152634	-12.9958	-3.00E-15	-0.853827	0	0	0.00241232	1.77797	-9.63618	-0.614542	119.332	370.491	622.022	391.972	391.972	391.972	-2.76586	-86.3995	1.31673	200.698	354.695	206.204	186.101	186.101	186.101	-86.4408	2.59084	1.01142	27.2921	2.48253	-2.12381	0.11782	-0.0387858	1.55087	-31.0088	-23.6403	0.866593	0	0	-0.0468362
2160	0	3.62352	0	0	3.62554	1.17869	-1.91147	-0.140462	-0.00844063	-0.016082	-13.0438	4.86E-16	-0.859112	0	0	0.00229921	1.81236	-9.01362	-0.311168	115.027	371.567	621.743	392.168	392.168	392.168	-2.8578	-86.3424	1.46436	195.645	354.854	205.978	186.101	186.101	186.101	-86.3861	2.74553	0.981908	26.6901	2.34604	-2.36139	0.116573	-0.042631	1.54792	-30.567	-25.641	0.674911	0	0	-0.0461185
2161	0	3.673	0	0	3.67427	1.138	-1.50374	-0.140643	-0.0087185	-0.016685	-13.0894	-4.13E-16	-0.876702	0	0	0.00226621	1.84634	-8.39812	-0.0336695	110.679	372.578	621.464	392.378	392.378	392.378	-2.94271	-86.285	1.603	190.557	355.007	205.75	186.101	186.101	186.101	-86.331	2.88999	0.953478	26.1016	2.21406	-2.58161	0.115083	-0.0447519	1.54509	-30.1868	-27.0607	0.509	0	0	-0.0451415
2162	0	3.72375	0	0	3.72446	1.09968	-1.11967	-0.14079	-0.00902783	-0.017024	-13.1308	-2.19E-15	-0.899916	0	0	0.00229959	1.87887	-7.79072	0.216955	106.301	373.52	621.182	392.601	392.601	392.601	-3.02022	-86.2279	1.7323	185.434	355.156	205.521	186.101	186.101	186.101	-86.276	3.02374	0.926076	25.5274	2.0872	-2.78439	0.113332	-0.0452889	1.54236	-29.902	-27.9179	0.373232	0	0	-0.0439766
2163	0	3.7781	0	0	3.77845	1.06389	-0.76082	-0.140865	-0.00935064	-0.017139	-13.162	3.39E-15	-0.924087	0	0	0.00238602	1.90911	-7.19236	0.440784	101.904	374.39	620.897	392.836	392.836	392.836	-3.09014	-86.1716	1.85212	180.273	355.3	205.293	186.101	186.101	186.101	-86.2217	3.14654	0.899624	24.9681	1.96576	-2.97052	0.111087	-0.0445451	1.53964	-29.607	-28.2966	0.26861	0	0	-0.0425637
2164	0	3.83801	0	0	3.83812	1.0307	-0.428036	-0.14091	-0.00967183	-0.017021	-13.1865	-1.24E-15	-0.94613	0	0	0.00251374	1.93627	-6.6038	0.638693	97.4995	375.189	620.608	393.081	393.081	393.081	-3.15241	-86.1167	1.96244	175.075	355.44	205.067	186.101	186.101	186.101	-86.1684	3.25834	0.874064	24.4244	1.84999	-3.14134	0.108343	-0.0427966	1.53684	-29.2907	-28.2575	0.196749	0	0	-0.0409512
2165	0	3.90494	0	0	3.90495	1.00013	-0.121485	-0.140947	-0.00997045	-0.0167126	-13.2074	-5.88E-16	-0.963617	0	0	0.00267185	1.9598	-6.02567	0.812246	93.0964	375.916	620.314	393.335	393.335	393.335	-3.20708	-86.0633	2.06344	169.842	355.574	204.843	186.101	186.101	186.101	-86.1166	3.35929	0.849286	23.8966	1.7397	-3.29866	0.104852	-0.0401099	1.53429	-28.8219	-27.8312	0.154616	0	0	-0.03905
2166	0	3.97995	0	0	3.97996	0.972155	0.159093	-0.140984	-0.010248	-0.0162523	-13.2283	2.59E-15	-0.979096	0	0	0.00285418	1.97931	-5.45845	0.96337	88.7027	376.574	620.013	393.596	393.596	393.597	-3.2542	-86.0117	2.15555	164.576	355.704	204.621	186.101	186.101	186.101	-86.0662	3.4497	0.825045	23.3849	1.63476	-3.44446	0.100368	-0.036703	1.53196	-28.0639	-27.0747	0.133903	0	0	-0.0367922
2167	0	4.06375	0	0	4.06385	0.9467	0.414368	-0.141106	-0.0105408	-0.0156972	-13.26	-3.16E-15	-0.999933	0	0	0.00306015	1.99459	-4.90238	1.09415	84.3245	377.164	619.704	393.862	393.862	393.862	-3.2939	-85.9621	2.23938	159.279	355.829	204.403	186.101	186.101	186.101	-86.0177	3.53006	0.801026	22.8892	1.53484	-3.58066	0.0947491	-0.0328016	1.52988	-26.9086	-26.0581	0.123436	0	0	-0.0341512
2168	0	4.15679	0	0	4.15705	0.923656	0.645451	-0.141294	-0.0108873	-0.0150851	-13.3024	3.88E-15	-1.03353	0	0	0.00328893	2.00564	-4.3575	1.20657	79.9666	377.691	619.386	394.131	394.131	394.131	-3.32652	-85.9147	2.31558	153.954	355.947	204.187	186.101	186.101	186.101	-85.9711	3.60098	0.777006	22.4093	1.43955	-3.7089	0.0880199	-0.028555	1.52813	-25.2954	-24.8592	0.113584	0	0	-0.0311543
2169	0	4.25943	0	0	4.2599	0.902873	0.853845	-0.141589	-0.0112916	-0.0144839	-13.3587	4.64E-16	-1.08288	0	0	0.00353945	2.01265	-3.82364	1.30247	75.6318	378.158	619.058	394.399	394.399	394.399	-3.35252	-85.8699	2.38486	148.606	356.06	203.976	186.101	186.101	186.101	-85.927	3.66322	0.752853	21.9446	1.3483	-3.83053	0.0800702	-0.0240111	1.52699	-23.1158	-23.4936	0.0904583	0	0	-0.0277623
2170	0	4.37197	0	0	4.3727	0.884159	1.04147	-0.141934	-0.0117661	-0.0139589	-13.4199	1.56E-15	-1.1479	0	0	0.00380681	2.01592	-3.30037	1.38336	71.3218	378.57	618.72	394.666	394.666	394.666	-3.37272	-85.8283	2.44776	143.237	356.164	203.77	186.101	186.101	186.101	-85.8858	3.71766	0.728731	21.4944	1.26068	-3.94639	0.0709177	-0.0194866	1.52626	-20.3092	-22.0538	0.046503	0	0	-0.0240024
2171	0	4.49468	0	0	4.49569	0.867297	1.21052	-0.14228	-0.0122071	-0.0134971	-13.4746	1.26E-15	-1.21365	0	0	0.0040782	2.01586	-2.78709	1.45037	67.0366	378.932	618.369	394.928	394.928	394.928	-3.38822	-85.7906	2.50465	137.852	356.258	203.572	186.101	186.101	186.101	-85.8483	3.7652	0.705102	21.0577	1.17631	-4.0568	0.0609013	-0.0149035	1.5258	-16.9767	-20.4443	-0.0184245	0	0	-0.0199812
2172	0	4.62761	0	0	4.62892	0.852061	1.36323	-0.142547	-0.0125529	-0.0131597	-13.5081	-3.21E-15	-1.26713	0	0	0.00433884	2.01303	-2.283	1.50431	62.7752	379.248	618.007	395.183	395.183	395.183	-3.4002	-85.7573	2.55581	132.453	356.34	203.383	186.101	186.101	186.101	-85.8152	3.80676	0.682553	20.6331	1.09466	-4.16165	0.0500973	-0.010191	1.52572	-13.1065	-18.6386	-0.103675	0	0	-0.0157032
2173	0	4.7705	0	0	4.77214	0.838258	1.50157	-0.142687	-0.012695	-0.0128943	-13.5099	3.05E-15	-1.29062	0	0	0.0045707	2.00802	-1.78718	1.54558	58.5357	379.525	617.632	395.43	395.43	395.43	-3.4098	-85.7287	2.60154	127.043	356.408	203.206	186.101	186.101	186.101	-85.7867	3.84323	0.661634	20.2194	1.01542	-4.26034	0.0390397	-0.00529996	1.52605	-8.91584	-16.5733	-0.197601	0	0	-0.0113409
2174	0	4.9227	0	0	4.92469	0.825738	1.62704	-0.142663	-0.0125745	-0.0127091	-13.4731	-2.67E-15	-1.27311	0	0	0.00475755	2.00143	-1.29862	1.57438	54.3161	379.766	617.245	395.667	395.667	395.667	-3.41786	-85.7047	2.64223	121.623	356.462	203.039	186.101	186.101	186.101	-85.7627	3.8754	0.642661	19.815	0.938468	-4.35193	0.0280162	-0.000231873	1.52655	-4.53186	-14.2109	-0.294592	0	0	-0.00696805
2175	0	5.08313	0	0	5.0855	0.814413	1.74052	-0.142483	-0.0122186	-0.0125829	-13.3992	-2.18E-15	-1.21576	0	0	0.00488964	1.99388	-0.81628	1.59069	50.114	379.977	616.846	395.892	395.892	395.892	-3.42483	-85.6846	2.67849	116.194	356.502	202.883	186.101	186.101	186.101	-85.7427	3.90394	0.625573	19.4183	0.863699	-4.43524	0.0173425	0.00486087	1.52731	-0.10943	-11.6419	-0.388286	0	0	-0.00269535
2176	0	5.25036	0	0	5.25308	0.804252	1.84232	-0.14219	-0.0116352	-0.0125106	-13.2968	3.46E-15	-1.12124	0	0	0.00496256	1.986	-0.339143	1.59441	45.9273	380.162	616.435	396.105	396.105	396.105	-3.43079	-85.6675	2.71109	110.757	356.531	202.735	186.101	186.101	186.101	-85.7257	3.92941	0.609985	19.0276	0.791139	-4.5089	0.00725601	0.01003	1.52839	4.22121	-8.87807	-0.47746	0	0	0.00141458
2177	0	5.42263	0	0	5.42572	0.795275	1.93225	-0.141796	-0.0109049	-0.012469	-13.1743	-2.48E-15	-1.00143	0	0	0.00497917	1.97838	0.133767	1.58541	41.7546	380.326	616.013	396.305	396.305	396.305	-3.43547	-85.6519	2.74091	105.312	356.551	202.593	186.101	186.101	186.101	-85.71	3.95223	0.595211	18.6414	0.720927	-4.57149	-0.00203138	0.014972	1.52982	8.33156	-6.11012	-0.558931	0	0	0.00526408
2178	0	5.59811	0	0	5.60156	0.787539	2.00974	-0.141422	-0.0101179	-0.0124684	-13.051	-5.19E-16	-0.870944	0	0	0.00495175	1.97154	0.603305	1.56369	37.595	380.474	615.581	396.491	396.491	396.491	-3.43828	-85.636	2.76893	99.8578	356.568	202.454	186.101	186.101	186.101	-85.694	3.97271	0.580326	18.2583	0.653479	-4.62163	-0.0105064	0.0194236	1.5315	12.1724	-3.47421	-0.638	0	0	0.00882726
2179	0	5.77515	0	0	5.77895	0.781117	2.07406	-0.141095	-0.00932904	-0.0124938	-12.9366	-2.87E-15	-0.740869	0	0	0.00489238	1.96593	1.07021	1.5293	33.4486	380.608	615.14	396.663	396.663	396.663	-3.43857	-85.6181	2.79608	94.3944	356.585	202.315	186.101	186.101	186.101	-85.676	3.99106	0.564372	17.8767	0.589166	-4.65803	-0.018063	0.023244	1.53339	15.6662	-1.08627	-0.716389	0	0	0.0120536
2180	0	5.95238	0	0	5.95649	0.776085	2.12447	-0.140837	-0.00858635	-0.0125471	-12.8382	-2.91E-16	-0.62101	0	0	0.00481438	1.96192	1.53512	1.48253	29.3162	380.731	614.691	396.822	396.822	396.822	-3.43561	-85.5968	2.82317	88.921	356.606	202.172	186.101	186.101	186.101	-85.6544	4.00739	0.54643	17.4956	0.528568	-4.67958	-0.0247353	0.0262048	1.53565	18.7941	0.920294	-0.79648	0	0	0.014927
2181	0	6.12881	0	0	6.1332	0.772518	2.16018	-0.140656	-0.0079642	-0.0126033	-12.7597	1.13E-16	-0.523235	0	0	0.0047295	1.95975	1.99849	1.42386	25.1999	380.846	614.236	396.967	396.967	396.967	-3.42868	-85.5707	2.8509	83.4371	356.637	202.023	186.101	186.101	186.101	-85.6278	4.02171	0.525611	17.1137	0.47242	-4.68533	-0.0304129	0.0280908	1.53814	21.4746	2.43623	-0.881181	0	0	0.0173815
2182	0	6.30386	0	0	6.30843	0.770471	2.18068	-0.140549	-0.0075226	-0.0126379	-12.7022	-1.46E-16	-0.456546	0	0	0.00464695	1.95962	2.46064	1.35401	21.1026	380.955	613.774	397.1	397.1	397.1	-3.41713	-85.5388	2.87975	77.9423	356.68	201.867	186.101	186.101	186.101	-85.5952	4.03397	0.50125	16.7303	0.421471	-4.67464	-0.0350693	0.0288352	1.5407	23.6602	3.39695	-0.97338	0	0	0.0193801
2183	0	6.47718	0	0	6.48192	0.769961	2.1858	-0.140515	-0.00730079	-0.0126553	-12.6668	-7.43E-16	-0.42624	0	0	0.00457451	1.96158	2.9217	1.27393	17.0281	381.056	613.308	397.223	397.222	397.223	-3.40056	-85.5002	2.90996	72.4363	356.739	201.702	186.101	186.101	186.101	-85.5558	4.04408	0.472948	16.3447	0.376478	-4.64711	-0.03872	0.0282469	1.54344	25.3478	3.69621	-1.07368	0	0	0.0209128
2184	0	6.64892	0	0	6.65373	0.770968	2.17571	-0.140582	-0.00729216	-0.0126635	-12.6565	3.76E-15	-0.432126	0	0	0.00452001	1.96566	3.38165	1.18481	12.9815	381.151	612.837	397.335	397.335	397.335	-3.37876	-85.4543	2.94153	66.9194	356.813	201.528	186.101	186.101	186.101	-85.5089	4.05192	0.440568	15.9565	0.338194	-4.60266	-0.0414348	0.0264161	1.54634	26.5504	3.38657	-1.1851	0	0	0.0220064
2185	0	6.81955	0	0	6.82438	0.773431	2.15104	-0.140727	-0.00755122	-0.0126245	-12.6686	-3.33E-15	-0.477382	0	0	0.00448958	1.97178	3.84028	1.08812	8.9688	381.237	612.362	397.44	397.44	397.44	-3.35173	-85.401	2.97424	61.392	356.904	201.345	186.101	186.101	186.101	-85.4543	4.05736	0.404272	15.5655	0.30725	-4.5415	-0.0432273	0.0232056	1.54918	27.2438	2.38433	-1.30534	0	0	0.0226397
2186	0	6.98994	0	0	6.99472	0.777239	2.1129	-0.140969	-0.00796721	-0.0125794	-12.7033	1.01E-15	-0.547815	0	0	0.00449154	1.97983	4.29721	0.985488	4.99695	381.314	611.883	397.538	397.538	397.538	-3.31973	-85.3401	3.0076	55.8551	357.01	201.154	186.101	186.101	186.101	-85.392	4.06027	0.36453	15.1719	0.284278	-4.46418	-0.0442503	0.0187041	1.55212	27.5122	0.805824	-1.43185	0	0	0.0229053
2187	0	7.16137	0	0	7.16604	0.782256	2.06266	-0.141245	-0.00851758	-0.01251	-12.7508	1.86E-15	-0.636133	0	0	0.00453041	1.98964	4.75191	0.878825	1.07373	381.377	611.4	397.632	397.632	397.632	-3.28313	-85.2721	3.04103	50.31	357.128	200.956	186.101	186.101	186.101	-85.3223	4.06047	0.321918	14.7757	0.26965	-4.3716	-0.0446254	0.0130751	1.55483	27.3902	-1.25418	-1.56181	0	0	0.0228509
2188	0	7.33535	0	0	7.33986	0.788316	2.00196	-0.141528	-0.00912866	-0.0123894	-12.8028	-2.65E-15	-0.728632	0	0	0.00461079	2.00104	5.20367	0.77017	-2.79242	381.425	610.913	397.723	397.723	397.723	-3.24238	-85.1974	3.07378	44.7581	357.256	200.753	186.101	186.101	186.101	-85.2459	4.05775	0.277179	14.3778	0.263484	-4.26495	-0.0444397	0.00647793	1.55736	26.9018	-3.70993	-1.68487	0	0	0.0225079
2189	0	7.51359	0	0	7.51788	0.795235	1.93265	-0.141771	-0.00966861	-0.0122563	-12.849	3.18E-15	-0.806057	0	0	0.00473428	2.01378	5.65169	0.661792	-6.59251	381.452	610.42	397.815	397.815	397.815	-3.19787	-85.1167	3.10505	39.2014	357.391	200.547	186.101	186.101	186.101	-85.1633	4.05183	0.231033	13.9787	0.265886	-4.14581	-0.044084	-0.000811318	1.55982	26.2221	-6.35569	-1.79581	0	0	0.0220339
2190	0	7.69767	0	0	7.70174	0.802835	1.85651	-0.141938	-0.0100822	-0.0120645	-12.8794	-2.17E-15	-0.857171	0	0	0.00489792	2.02764	6.09505	0.55599	-10.3173	381.455	609.92	397.909	397.909	397.909	-3.1498	-85.0304	3.13402	33.6418	357.529	200.341	186.101	186.101	186.101	-85.0751	4.04227	0.184079	13.5795	0.276599	-4.01597	-0.0435634	-0.00872682	1.56221	25.3542	-9.16006	-1.88116	0	0	0.0214268
2191	0	7.88908	0	0	7.89289	0.810958	1.77513	-0.142015	-0.0103644	-0.0118353	-12.8878	-2.76E-15	-0.878289	0	0	0.00509407	2.04235	6.53276	0.455161	-13.9575	381.426	609.413	398.008	398.008	398.008	-3.09798	-84.9391	3.16007	28.0815	357.668	200.134	186.101	186.101	186.101	-84.9817	4.02856	0.136563	13.1813	0.295213	-3.87753	-0.0430747	-0.0169383	1.56483	24.4066	-11.9984	-1.94015	0	0	0.0207703
2192	0	8.08893	0	0	8.09246	0.819464	1.68991	-0.142017	-0.0104808	-0.0115868	-12.8728	-2.64E-15	-0.865874	0	0	0.00531327	2.05762	6.9638	0.361746	-17.5039	381.362	608.896	398.115	398.115	398.115	-3.04187	-84.8428	3.1827	22.5229	357.807	199.928	186.101	186.101	186.101	-84.8833	4.01003	0.088394	12.7852	0.32117	-3.73282	-0.0430094	-0.0251669	1.56792	23.5485	-14.7737	-1.97258	0	0	0.0201938
2193	0	8.29788	0	0	8.30115	0.828241	1.60196	-0.141954	-0.0104954	-0.0113694	-12.8341	-1.90E-15	-0.82891	0	0	0.0055423	2.07323	7.38714	0.278098	-20.9476	381.255	608.368	398.232	398.232	398.232	-2.98055	-84.7411	3.20166	16.9679	357.946	199.723	186.101	186.101	186.101	-84.7794	3.98595	0.0391098	12.3925	0.353621	-3.58435	-0.0436515	-0.0332385	1.57183	22.9324	-17.4828	-1.98675	0	0	0.0198065
2194	0	8.51628	0	0	8.51926	0.837208	1.5121	-0.141891	-0.0104706	-0.0111667	-12.7782	-2.96E-15	-0.778702	0	0	0.00577004	2.08891	7.80175	0.206409	-24.2802	381.1	607.83	398.362	398.362	398.362	-2.91281	-84.6336	3.21687	11.4187	358.084	199.517	186.101	186.101	186.101	-84.6695	3.95554	-0.0120587	12.0046	0.391861	-3.43461	-0.0450475	-0.0409863	1.57674	22.5944	-20.0755	-1.99072	0	0	0.0196138
2195	0	8.74398	0	0	8.74671	0.846287	1.42111	-0.141866	-0.0104345	-0.0110566	-12.7097	-2.82E-16	-0.724031	0	0	0.00598571	2.10447	8.20669	0.148717	-27.494	380.891	607.28	398.506	398.505	398.505	-2.83737	-84.5193	3.22833	5.87686	358.223	199.311	186.101	186.101	186.101	-84.5526	3.91803	-0.0659619	11.6228	0.434775	-3.28623	-0.047554	-0.0481814	1.58293	22.7128	-22.5404	-1.996	0	0	0.019735
2196	0	8.98065	0	0	8.98307	0.855421	1.32956	-0.141894	-0.0104487	-0.0110237	-12.6306	-3.91E-15	-0.677531	0	0	0.0061777	2.11976	8.60105	0.106778	-30.5819	380.623	606.72	398.665	398.665	398.665	-2.75291	-84.3971	3.23615	0.343866	358.363	199.103	186.101	186.101	186.101	-84.4276	3.8727	-0.123569	11.2483	0.481304	-3.14174	-0.0512238	-0.0545404	1.59058	23.2918	-24.8108	-2.01295	0	0	0.0201321
2197	0	9.22539	0	0	9.22756	0.864554	1.23801	-0.142016	-0.0104813	-0.0110908	-12.5447	3.63E-15	-0.641935	0	0	0.0063387	2.13461	8.984	0.0819845	-33.5378	380.29	606.152	398.842	398.842	398.842	-2.65826	-84.2654	3.24041	-5.17925	358.503	198.893	186.101	186.101	186.101	-84.293	3.81892	-0.185705	10.8823	0.53056	-3.00346	-0.0559783	-0.0599682	1.59981	24.3264	-26.8242	-2.04681	0	0	0.020755
2198	0	9.47719	0	0	9.4791	0.873635	1.14698	-0.142292	-0.0106055	-0.0113156	-12.4568	1.04E-15	-0.628277	0	0	0.00646104	2.14894	9.35476	0.0753873	-36.3559	379.889	605.576	399.037	399.037	399.037	-2.55242	-84.1228	3.24116	-10.6918	358.644	198.68	186.101	186.101	186.101	-84.1471	3.75616	-0.253068	10.5261	0.581508	-2.87358	-0.0617887	-0.0642949	1.61075	25.8265	-28.5539	-2.10979	0	0	0.0215662
2199	0	9.73465	0	0	9.73633	0.882613	1.05698	-0.142712	-0.0107738	-0.0116164	-12.3642	-1.64E-16	-0.633785	0	0	0.00653686	2.16268	9.71258	0.0876186	-39.0311	379.417	604.998	399.251	399.251	399.251	-2.4348	-83.9672	3.23828	-16.1936	358.785	198.465	186.101	186.101	186.101	-83.9882	3.68402	-0.326004	10.1807	0.633189	-2.75397	-0.0682647	-0.0671869	1.62338	27.5862	-29.8775	-2.19575	0	0	0.0223573
2200	0	9.99615	0	0	9.99758	0.891431	0.968566	-0.143353	-0.0109434	-0.0120937	-12.2713	2.44E-15	-0.653641	0	0	0.00656281	2.1758	10.0567	0.118941	-41.5584	378.871	604.421	399.484	399.484	399.484	-2.30514	-83.7966	3.23154	-21.6848	358.924	198.248	186.101	186.101	186.101	-83.814	3.60225	-0.404555	9.84723	0.684834	-2.64625	-0.0752933	-0.0683459	1.63795	29.5936	-30.6542	-2.30854	0	0	0.0230747
2201	0	10.2597	0	0	10.2609	0.900052	0.882132	-0.144171	-0.0110743	-0.0125958	-12.1706	2.45E-15	-0.681015	0	0	0.00652897	2.18826	10.3863	0.169179	-43.9326	378.25	603.851	399.735	399.735	399.735	-2.16359	-83.6083	3.22058	-27.1657	359.059	198.032	186.101	186.101	186.101	-83.6221	3.51075	-0.488426	9.52694	0.735837	-2.55164	-0.082146	-0.067818	1.65404	31.4735	-30.8763	-2.43068	0	0	0.0234326
2202	0	10.5231	0	0	10.5241	0.908454	0.797883	-0.145215	-0.0110775	-0.0132242	-12.0625	-2.82E-15	-0.703695	0	0	0.00643033	2.2001	10.7004	0.237818	-46.1479	377.553	603.292	400.005	400.005	400.005	-2.01053	-83.3996	3.20501	-32.637	359.188	197.818	186.101	186.101	186.101	-83.4097	3.40958	-0.577129	9.22104	0.785725	-2.47105	-0.0885311	-0.0652369	1.67171	33.1491	-30.3484	-2.56092	0	0	0.0233673
2203	0	10.7837	0	0	10.7845	0.916664	0.715565	-0.146412	-0.0109268	-0.0138544	-11.9361	-3.56E-15	-0.715985	0	0	0.00625362	2.21135	10.9979	0.324026	-48.1977	376.783	602.753	400.291	400.291	400.291	-1.84657	-83.167	3.18446	-38.0994	359.309	197.611	186.101	186.101	186.101	-83.1734	3.29894	-0.670076	8.93089	0.834133	-2.40507	-0.0937682	-0.0604825	1.69049	34.2634	-29.0153	-2.68602	0	0	0.0226696
2204	0	11.0385	0	0	11.0392	0.924744	0.63454	-0.147756	-0.0105604	-0.0144925	-11.7866	8.63E-16	-0.71073	0	0	0.00598896	2.22208	11.2773	0.42666	-50.0741	375.94	602.239	400.592	400.592	400.592	-1.6725	-82.9066	3.15864	-43.5535	359.423	197.412	186.101	186.101	186.101	-82.9096	3.17922	-0.766596	8.65809	0.880952	-2.35386	-0.0973632	-0.0535513	1.71023	34.6102	-26.8368	-2.80003	0	0	0.0212734
2205	0	11.2842	0	0	11.2848	0.932814	0.553623	-0.149155	-0.0100117	-0.0150915	-11.6015	-1.26E-15	-0.693071	0	0	0.00562115	2.23244	11.5371	0.544368	-51.7675	375.03	601.757	400.906	400.906	400.906	-1.48916	-82.614	3.12739	-48.9998	359.528	197.227	186.101	186.101	186.101	-82.6137	3.05095	-0.866088	8.40443	0.926165	-2.31731	-0.0987632	-0.0445977	1.73014	33.9349	-23.852	-2.903	0	0	0.0191341
2206	0	11.5168	0	0	11.5172	0.941032	0.471207	-0.150574	-0.00921206	-0.0156373	-11.3741	-4.37E-16	-0.661898	0	0	0.00514065	2.24256	11.7753	0.675566	-53.2664	374.056	601.314	401.229	401.229	401.229	-1.29753	-82.2839	3.09067	-54.4382	359.626	197.058	186.101	186.101	186.101	-82.2805	2.91481	-0.967917	8.17202	0.969972	-2.29489	-0.0975761	-0.0335552	1.74989	32.068	-19.9798	-2.99771	0	0	0.0162993
2207	0	11.7319	0	0	11.7322	0.949594	0.385348	-0.151913	-0.00835675	-0.0160916	-11.0924	2.72E-15	-0.643656	0	0	0.00453367	2.25264	11.9893	0.818525	-54.5575	373.024	600.915	401.559	401.559	401.559	-1.09877	-81.9104	3.04849	-59.8685	359.718	196.908	186.101	186.101	186.101	-81.9042	2.77166	-1.07143	7.96329	1.01257	-2.2858	-0.0934759	-0.0207573	1.76892	28.8585	-15.4275	-3.09786	0	0	0.0129026
2208	0	11.9243	0	0	11.9244	0.958694	0.294091	-0.153109	-0.00744648	-0.0164652	-10.7487	-4.16E-15	-0.647148	0	0	0.00379585	2.26292	12.1766	0.971331	-55.6253	371.942	600.565	401.892	401.893	401.892	-0.894372	-81.4867	3.00074	-65.2895	359.805	196.78	186.101	186.101	186.101	-81.4781	2.62254	-1.17561	7.78091	1.05436	-2.28884	-0.0863333	-0.00651965	1.78661	24.2641	-10.2842	-3.21227	0	0	0.00917708
2209	0	12.0881	0	0	12.0882	0.968509	0.195656	-0.154066	-0.00660499	-0.0167678	-10.334	-4.38E-15	-0.691531	0	0	0.00292592	2.27367	12.334	1.13192	-56.4528	370.818	600.268	402.225	402.225	402.225	-0.686409	-81.0053	2.94715	-70.6995	359.889	196.674	186.101	186.101	186.101	-80.9948	2.46867	-1.27905	7.62789	1.09572	-2.30247	-0.0760985	0.00874776	1.80224	18.2902	-4.70851	-3.35507	0	0	0.00543669
2210	0	12.2167	0	0	12.2167	0.979163	0.0888138	-0.154768	-0.00589519	-0.0170418	-9.84895	-2.85E-15	-0.786227	0	0	0.00193499	2.28521	12.4582	1.29809	-57.0215	369.661	600.026	402.554	402.554	402.554	-0.477654	-80.4578	2.88703	-76.0963	359.969	196.589	186.101	186.101	186.101	-80.4458	2.31144	-1.37958	7.50747	1.137	-2.32483	-0.0629864	0.0245309	1.81539	11.0637	1.089	-3.53138	0	0	0.00208698
2211	0	12.3026	0	0	12.3026	0.990722	-0.0271125	-0.155149	-0.00533818	-0.0173377	-9.29315	1.62E-15	-0.931454	0	0	0.000844839	2.29789	12.5457	1.46749	-57.3118	368.481	599.841	402.875	402.875	402.875	-0.271633	-79.835	2.81935	-81.477	360.046	196.524	186.101	186.101	186.101	-79.8221	2.15241	-1.47431	7.42309	1.17833	-2.3538	-0.0473829	0.0404558	1.82565	2.7872	6.95611	-3.73955	0	0	-0.000424742
2212	0	12.3373	0	0	12.3374	1.00319	-0.152193	-0.155242	-0.00500266	-0.0177499	-8.6803	-3.20E-15	-1.12658	0	0	-0.000311134	2.31205	12.5927	1.63752	-57.3039	367.289	599.712	403.184	403.184	403.184	-0.07257	-79.1271	2.74266	-86.8386	360.117	196.473	186.101	186.101	186.101	-79.1137	1.99321	-1.55963	7.37841	1.21984	-2.38685	-0.0297694	0.0559953	1.83282	-6.26056	12.6715	-3.97195	0	0	-0.00163824
2213	0	12.3118	0	0	12.312	1.01654	-0.286008	-0.155063	-0.00485417	-0.0183505	-8.02866	-2.91E-15	-1.35603	0	0	-0.00148941	2.32806	12.5957	1.80553	-56.9781	366.094	599.637	403.478	403.478	403.478	0.114678	-78.3235	2.65521	-92.1783	360.177	196.432	186.101	186.101	186.101	-78.3101	1.83554	-1.6313	7.377	1.26145	-2.42128	-0.0108496	0.0707604	1.83662	-15.7426	18.1009	-4.20932	0	0	-0.00114331
2214	0	12.2161	0	0	12.2164	1.03068	-0.427874	-0.15471	-0.00488364	-0.0192559	-7.37275	-2.45E-15	-1.60293	0	0	-0.0026477	2.34629	12.5509	1.96859	-56.316	364.908	599.612	403.755	403.755	403.755	0.28494	-77.4132	2.55514	-97.4939	360.222	196.392	186.101	186.101	186.101	-77.4004	1.68103	-1.68475	7.42249	1.30275	-2.45406	0.00860916	0.0845701	1.83707	-25.2739	23.1548	-4.42937	0	0	0.00136555
2215	0	12.0399	0	0	12.0405	1.04557	-0.577169	-0.154289	-0.00505638	-0.0205822	-6.75691	-3.55E-15	-1.84462	0	0	-0.00375923	2.36714	12.4551	2.12366	-55.3009	363.741	599.633	404.012	404.012	404.012	0.432983	-76.3854	2.44067	-102.784	360.246	196.347	186.101	186.101	186.101	-76.3734	1.53123	-1.71536	7.51823	1.34312	-2.48201	0.0277626	0.0972143	1.83416	-34.4598	27.7349	-4.60089	0	0	0.00604113
2216	0	11.773	0	0	11.774	1.06118	-0.733659	-0.153976	-0.00532786	-0.0223932	-6.24144	-1.16E-16	-2.05446	0	0	-0.00483504	2.39102	12.3052	2.26758	-53.9191	362.604	599.695	404.247	404.247	404.247	0.55386	-75.2297	2.31036	-108.049	360.243	196.29	186.101	186.101	186.101	-75.2188	1.38741	-1.71882	7.66737	1.38162	-2.50179	0.0459324	0.108685	1.82818	-43.0149	31.8366	-4.68968	0	0	0.0128605
2217	0	11.4059	0	0	11.4074	1.07754	-0.897695	-0.153963	-0.00561663	-0.0247091	-5.89793	-2.80E-15	-2.19918	0	0	-0.00594673	2.41844	12.0987	2.39716	-52.1603	361.506	599.792	404.459	404.459	404.459	0.643295	-73.9368	2.16315	-113.289	360.207	196.217	186.101	186.101	186.101	-73.9271	1.25049	-1.69145	7.87257	1.41701	-2.51007	0.0625614	0.118918	1.81935	-50.7681	35.441	-4.65418	0	0	0.0216776
2218	0	10.9305	0	0	10.9325	1.09478	-1.07053	-0.154464	-0.00571009	-0.0274472	-5.8085	-2.91E-15	-2.23106	0	0	-0.00724478	2.44992	11.8339	2.50932	-50.0185	360.456	599.918	404.649	404.649	404.649	0.698077	-72.4997	1.99862	-118.506	360.132	196.128	186.101	186.101	186.101	-72.4914	1.12078	-1.63063	8.13588	1.44799	-2.50356	0.0773251	0.128018	1.80801	-57.7284	38.671	-4.45613	0	0	0.0322751
2219	0	10.341	0	0	10.3435	1.11314	-1.25456	-0.155778	-0.00546169	-0.0304832	-6.07045	3.03E-15	-2.10737	0	0	-0.00898263	2.48609	11.5095	2.60113	-47.4925	359.465	600.067	404.818	404.818	404.818	0.71677	-70.9146	1.81711	-123.701	360.016	196.03	186.101	186.101	186.101	-70.9076	0.997836	-1.53535	8.45891	1.47286	-2.47924	0.0902795	0.136208	1.79483	-64.0893	41.6395	-4.06377	0	0	0.0445011
2220	0	9.63491	0	0	9.63805	1.13301	-1.45376	-0.158184	-0.00457091	-0.0335228	-6.78248	2.45E-15	-1.77287	0	0	-0.0114886	2.52764	11.1252	2.6701	-44.586	358.538	600.234	404.967	404.967	404.967	0.700274	-69.182	1.61992	-128.871	359.86	195.934	186.101	186.101	186.101	-69.1762	0.880275	-1.40687	8.84237	1.49008	-2.43447	0.101731	0.143695	1.78007	-70.2936	44.5653	-3.46223	0	0	0.0584429
2221	0	8.8145	0	0	8.81828	1.15496	-1.67376	-0.162081	-0.00289932	-0.0362011	-8.05181	4.08E-15	-1.193	0	0	-0.0151452	2.57529	10.6814	2.71428	-41.308	357.684	600.414	405.1	405.1	405.1	0.652509	-67.3081	1.40927	-134.009	359.669	195.865	186.101	186.101	186.101	-67.3036	0.765689	-1.24927	9.28629	1.49799	-2.36717	0.112269	0.150709	1.7645	-76.9406	47.5908	-2.65567	0	0	0.0745137
2222	0	7.88777	0	0	7.89223	1.17973	-1.92192	-0.16782	-0.000202112	-0.0380045	-9.96787	2.26E-15	-0.331534	0	0	-0.0202543	2.62983	10.1794	2.73241	-37.6727	356.908	600.603	405.218	405.218	405.218	0.580602	-65.3063	1.18836	-139.095	359.456	195.853	186.101	186.101	186.101	-65.3029	0.650722	-1.06982	9.78992	1.49522	-2.27596	0.122961	0.157399	1.74846	-84.8959	50.8786	-1.66855	0	0	0.0936932
2223	0	6.86993	0	0	6.87505	1.20823	-2.2073	-0.175679	0.00362351	-0.0382618	-12.5871	-8.74E-16	0.819812	0	0	-0.0268836	2.69207	9.62117	2.72412	-33.6988	356.213	600.8	405.326	405.326	405.326	0.495354	-63.1985	0.961341	-144.096	359.242	195.943	186.101	186.101	186.101	-63.1962	0.531353	-0.879405	10.3518	1.48043	-2.16031	0.135237	0.163825	1.7321	-95.2179	54.4847	-0.544729	0	0	0.117581
2224	0	5.78416	0	0	5.78984	1.24148	-2.54021	-0.185769	0.00854555	-0.0364395	-15.9108	1.86E-15	2.23811	0	0	-0.03467	2.76277	9.00951	2.69004	-29.4093	355.604	601.005	405.425	405.425	405.425	0.411032	-61.0163	0.733273	-148.958	359.055	196.186	186.101	186.101	186.101	-61.0149	0.40339	-0.692539	10.9697	1.45273	-2.0207	0.15016	0.169945	1.71553	-108.683	58.3634	0.651322	0	0	0.147837
2225	0	4.66174	0	0	4.66786	1.2806	-2.93168	-0.19787	0.0144196	-0.0318897	-19.8582	2.33E-15	3.86738	0	0	-0.0426535	2.84262	8.34775	2.6319	-24.8308	355.081	601.218	405.52	405.52	405.519	0.344767	-58.8006	0.510063	-153.602	358.93	196.639	186.101	186.101	186.101	-58.7999	0.263211	-0.526904	11.6408	1.41154	-1.85863	0.168859	0.175654	1.69822	-126.048	62.3922	1.84805	0	0	0.1863
2226	0	3.54147	0	0	3.5477	1.32671	-3.39263	-0.21143	0.0208526	-0.0242972	-24.2608	2.80E-15	5.60289	0	0	-0.0492989	2.93219	7.63971	2.55254	-19.9923	354.643	601.443	405.609	405.609	405.609	0.315614	-56.6013	0.298495	-157.922	358.908	197.356	186.101	186.101	186.101	-56.6012	0.108637	-0.40256	12.3617	1.35665	-1.67674	0.191757	0.180613	1.67963	-147.464	66.2585	2.97748	0	0	0.23398
2227	0	2.46741	0	0	2.47324	1.38077	-3.93264	-0.225514	0.027329	-0.0135511	-28.8604	-9.32E-16	7.30642	0	0	-0.0527186	3.03187	6.88957	2.45585	-14.9247	354.289	601.686	405.695	405.695	405.695	0.343008	-54.475	0.106097	-161.786	359.033	198.386	186.101	186.101	186.101	-54.4753	-0.0603199	-0.340366	13.1287	1.28836	-1.47867	0.218592	0.184401	1.65867	-172.555	69.5846	3.98289	0	0	0.290817
2228	0	1.48602	0	0	1.49073	1.44353	-4.55853	-0.238927	0.0331921	-6.20E-06	-33.3331	-5.59E-15	8.81069	0	0	-0.0511754	3.14181	6.10169	2.34669	-9.65965	354.014	601.953	405.776	405.776	405.776	0.444999	-52.4814	-0.0588742	-165.042	359.344	199.761	186.101	186.101	186.101	-52.4825	-0.240929	-0.360199	13.9376	1.20736	-1.269	0.248104	0.186694	1.635	-200.128	71.9917	4.8183	0	0	0.354917
2229	0	0.642175	0	0	0.644904	1.51533	-5.27326	-0.250203	0.0377954	0.015691	-37.3125	3.73E-15	9.94455	0	0	-0.043663	3.26193	5.28047	2.23059	-4.22915	353.815	602.253	405.849	405.849	405.849	0.636419	-50.6798	-0.187677	-167.53	359.878	201.49	186.101	186.101	186.101	-50.6822	-0.42774	-0.478882	14.7843	1.11468	-1.053	0.278634	0.187372	1.60813	-228.571	73.1825	5.45085	0	0	0.423031
2230	0	-0.0251339	0	0	-0.0252775	1.59603	-6.07465	-0.257948	0.0405112	0.0325918	-40.4533	-9.32E-16	10.5485	0	0	-0.0304659	3.39186	4.43029	2.11358	1.3356	353.685	602.598	405.909	405.909	405.909	0.927224	-49.1236	-0.271436	-169.091	360.659	203.561	186.101	186.101	186.101	-49.1286	-0.613145	-0.708306	15.6644	1.01165	-0.836465	0.308026	0.186334	1.57827	-255.87	72.8929	5.87192	0	0	0.490587
2231	0	-0.48697	0	0	-0.490582	1.68492	-6.95451	-0.261054	0.040849	0.0495013	-42.4854	-2.80E-15	10.5021	0	0	-0.0133022	3.53089	3.55533	2.00176	7.00453	353.617	602.999	405.952	405.952	405.952	1.32116	-47.8565	-0.301856	-169.583	361.697	205.932	186.101	186.101	186.101	-47.8659	-0.788476	-1.05385	16.5736	0.900157	-0.625294	0.334035	0.183527	1.54612	-279.909	70.9819	6.08559	0	0	0.55237
2232	0	-0.727382	0	0	-0.734353	1.78065	-7.89843	-0.258995	0.0385125	0.0653157	-43.2688	3.73E-15	9.74314	0	0	0.00504121	3.67809	2.65954	1.90112	12.7492	353.604	603.467	405.972	405.972	405.972	1.81494	-46.9089	-0.272112	-168.896	362.991	208.541	186.101	186.101	186.101	-46.9253	-0.945354	-1.51345	17.5076	0.782115	-0.425366	0.35485	0.179014	1.51302	-298.977	67.3889	6.12976	0	0	0.603694
2233	0	-0.744678	0	0	-0.753715	1.88126	-8.88585	-0.251884	0.03339	0.0791505	-42.8093	3.26E-15	8.27687	0	0	0.0215255	3.83219	1.7466	1.81695	18.543	353.638	604.015	405.962	405.962	405.962	2.39791	-46.2967	-0.17801	-166.955	364.519	211.308	186.101	186.101	186.101	-46.3229	-1.07706	-2.07708	18.4625	0.659723	-0.241956	0.369782	0.172956	1.48056	-312.128	62.1434	6.07815	0	0	0.641437
2234	0	-0.550816	0	0	-0.559116	1.9842	-9.89053	-0.240517	0.0258222	0.0903232	-41.2552	2.80E-15	6.20376	0	0	0.0338194	3.99166	0.819914	1.75368	24.3613	353.712	604.656	405.915	405.915	405.915	3.0523	-46.0214	-0.0189972	-163.723	366.248	214.144	186.101	186.101	186.101	-46.0601	-1.17949	-2.72696	19.4342	0.535453	-0.079615	0.378705	0.16564	1.45018	-319.003	55.5166	5.98383	0	0	0.664013
2235	0	-0.169057	0	0	-0.172145	2.08643	-10.8822	-0.22607	0.0163305	0.0985371	-38.8459	4.83E-15	3.68719	0	0	0.0408634	4.1548	-0.11739	1.71453	30.1813	353.817	605.399	405.827	405.827	405.827	3.75434	-46.0722	0.201242	-159.202	368.13	216.956	186.101	186.101	186.101	-46.1258	-1.25158	-3.43879	20.4188	0.411804	0.0582023	0.382245	0.157313	1.42308	-319.929	47.8048	5.91863	0	0	0.671595
2236	0	0.369339	0	0	0.377355	2.18461	-11.8285	-0.20985	0.00580281	0.103651	-35.8583	-2.10E-15	0.957303	0	0	0.0429892	4.31982	-1.06241	1.70123	35.9821	353.946	606.254	405.692	405.692	405.692	4.47605	-46.4288	0.474613	-153.422	370.109	219.653	186.101	186.101	186.101	-46.4992	-1.29523	-4.18334	21.413	0.291231	0.169386	0.381457	0.148641	1.40035	-315.558	39.5841	5.89202	0	0	0.665497
2237	0	1.02855	0	0	1.05434	2.27537	-12.6974	-0.193096	-0.00475391	0.105747	-32.5635	2.80E-15	-1.73246	0	0	0.0414865	4.48483	-2.0124	1.71394	41.7439	354.089	607.226	405.509	405.509	405.509	5.18766	-47.0645	0.788995	-146.434	372.121	222.156	186.101	186.101	186.101	-47.1529	-1.31488	-4.92896	22.4131	0.176255	0.253283	0.37751	0.140188	1.38246	-306.729	31.4511	5.88484	0	0	0.647746
2238	0	1.77128	0	0	1.82133	2.35553	-13.46	-0.176903	-0.0142154	0.104963	-29.2022	3.73E-15	-4.12885	0	0	0.0380087	4.64803	-2.96472	1.75129	47.4487	354.241	608.32	405.275	405.275	405.275	5.86052	-47.9486	1.12923	-138.305	374.108	224.395	186.101	186.101	186.101	-48.0555	-1.31674	-5.64443	23.4159	0.0691135	0.310665	0.371224	0.132745	1.36963	-294.155	24.1151	5.81289	0	0	0.620278
2239	0	2.56139	0	0	2.64094	2.42251	-14.0935	-0.162259	-0.0217353	0.101491	-25.9802	-3.73E-15	-6.03541	0	0	0.03399	4.80774	-3.91678	1.81036	53.0789	354.394	609.536	404.992	404.992	404.992	6.46999	-49.0487	1.4784	-129.109	376.014	226.314	186.101	186.101	186.101	-49.1736	-1.30811	-6.30189	24.4183	-0.0280402	0.343749	0.363564	0.126955	1.36197	-278.576	18.1166	5.60616	0	0	0.585098
2240	0	3.36582	0	0	3.478	2.47452	-14.5829	-0.14994	-0.0267647	0.0955758	-23.057	-3.73E-15	-7.32796	0	0	0.0303381	4.96248	-4.86599	1.88701	58.6181	354.541	610.872	404.661	404.661	404.661	6.99756	-50.3321	1.81956	-118.924	377.799	227.877	186.101	186.101	186.101	-50.4744	-1.29653	-6.87912	25.4171	-0.113436	0.3559	0.355253	0.123245	1.35952	-260.624	13.7882	5.219	0	0	0.543952
2241	0	4.1562	0	0	4.30152	2.51073	-14.9224	-0.140523	-0.0291312	0.0875957	-20.5472	5.59E-15	-7.96685	0	0	0.0273895	5.11099	-5.80971	1.97614	64.0506	354.676	612.322	404.286	404.286	404.286	7.43206	-51.7678	2.13721	-107.83	379.434	229.065	186.101	186.101	186.101	-51.9262	-1.28903	-7.36102	26.4095	-0.185467	0.351349	0.347102	0.121846	1.36207	-241	11.2558	4.64024	0	0	0.498632
2242	0	4.90959	0	0	5.08597	2.53129	-15.1146	-0.134291	-0.0290042	0.0779358	-18.5132	1.86E-15	-7.99009	0	0	0.0250466	5.25228	-6.74528	2.07213	69.3613	354.795	613.877	403.873	403.873	403.873	7.76979	-53.3271	2.41865	-95.9073	380.903	229.88	186.101	186.101	186.101	-53.5005	-1.29151	-7.74006	27.3925	-0.242981	0.334813	0.339637	0.122747	1.36896	-220.294	10.4159	3.90399	0	0	0.450675
2243	0	5.60888	0	0	5.81206	2.53722	-15.17	-0.131221	-0.0267648	0.067005	-16.9658	3.73E-15	-7.49175	0	0	0.023004	5.38558	-7.66995	2.1692	74.536	354.892	615.526	403.426	403.426	403.426	8.01383	-54.9849	2.65493	-83.2322	382.208	230.342	186.101	186.101	186.101	-55.1718	-1.30844	-8.01586	28.3633	-0.284921	0.311017	0.333207	0.125696	1.37959	-199.032	11.0395	3.05802	0	0	0.401447
2244	0	6.2423	0	0	6.46662	2.53024	-15.1048	-0.131046	-0.0230331	0.0554556	-15.8746	1.86E-15	-6.613	0	0	0.0209529	5.51037	-8.581	2.26181	79.5615	354.965	617.255	402.953	402.953	402.953	8.17273	-56.7195	2.84113	-69.8797	383.356	230.485	186.101	186.101	186.101	-56.9185	-1.34261	-8.19421	29.3191	-0.310764	0.284413	0.328343	0.130269	1.39276	-177.925	12.7245	2.19348	0	0	0.352662
2245	0	6.80287	0	0	7.04202	2.51247	-14.9386	-0.133397	-0.0184769	0.0435107	-15.1843	-9.32E-16	-5.51132	0	0	0.0187154	5.62632	-9.4757	2.34506	84.4256	355.01	619.049	402.46	402.46	402.46	8.25873	-58.5127	2.97621	-55.922	384.367	230.359	186.101	186.101	186.101	-58.7226	-1.39535	-8.2854	30.2574	-0.320132	0.258718	0.325072	0.136067	1.40786	-157.252	15.0863	1.37822	0	0	0.305158
2246	0	7.28742	0	0	7.53517	2.48621	-14.6925	-0.137668	-0.013763	0.0318036	-14.807	3.26E-15	-4.34362	0	0	0.0162498	5.73327	-10.3514	2.41501	89.1175	355.025	620.891	401.954	401.954	401.954	8.28588	-60.3494	3.06226	-41.4287	385.261	230.02	186.101	186.101	186.101	-60.5691	-1.46664	-8.30237	31.1755	-0.313079	0.236633	0.32355	0.142445	1.42347	-137.545	17.6493	0.697184	0	0	0.260236
2247	0	7.69554	0	0	7.94626	2.45362	-14.3864	-0.143266	-0.00945357	0.0204363	-14.6516	-3.73E-15	-3.24737	0	0	0.0136332	5.83112	-11.2055	2.46878	93.6279	355.011	622.762	401.441	401.441	401.441	8.26836	-62.2169	3.10364	-26.4667	386.059	229.532	186.101	186.101	186.101	-62.4456	-1.55545	-8.25895	32.071	-0.29	0.219732	0.323569	0.148994	1.43911	-118.873	20.0587	0.190598	0	0	0.218251
2248	0	8.02862	0	0	8.27748	2.41661	-14.0377	-0.149518	-0.00597893	0.00975794	-14.6198	2.56E-15	-2.32999	0	0	0.0109854	5.91987	-12.0358	2.50474	97.9492	354.966	624.644	400.928	400.928	400.928	8.21894	-64.1045	3.10587	-11.1005	386.78	228.958	186.101	186.101	186.101	-64.3413	-1.66001	-8.16821	32.9417	-0.251577	0.208293	0.324999	0.155199	1.45386	-101.427	21.9882	-0.114128	0	0	0.179773
2249	0	8.28874	0	0	8.53178	2.3766	-13.6596	-0.155897	-0.00361173	-0.000315624	-14.6331	-2.10E-15	-1.66252	0	0	0.00842978	5.9995	-12.8398	2.52259	102.076	354.892	626.52	400.419	400.419	400.419	8.14802	-66.0024	3.07462	4.60715	387.438	228.357	186.101	186.101	186.101	-66.2465	-1.77803	-8.04123	33.7851	-0.198786	0.201251	0.327103	0.160716	1.46738	-84.9428	23.2426	-0.230859	0	0	0.144494
2250	0	8.47799	0	0	8.71204	2.33458	-13.2612	-0.161925	-0.00245445	-0.009712	-14.6276	3.38E-15	-1.27701	0	0	0.00605466	6.07002	-13.6157	2.52302	106.003	354.791	628.371	399.918	399.918	399.918	8.06289	-67.901	3.01499	20.5948	388.039	227.787	186.101	186.101	186.101	-68.1518	-1.90687	-7.88631	34.5994	-0.132979	0.196584	0.329622	0.165332	1.47919	-69.3497	23.7397	-0.195855	0	0	0.112454
2251	0	8.59809	0	0	8.82059	2.29103	-12.8468	-0.167284	-0.00246509	-0.0186338	-14.5666	-1.51E-15	-1.16916	0	0	0.00391547	6.1314	-14.3616	2.5078	109.729	354.666	630.18	399.43	399.43	399.43	7.96763	-69.7912	2.93086	36.8019	388.583	227.293	186.101	186.101	186.101	-70.0477	-2.04361	-7.70864	35.3825	-0.0556922	0.191251	0.33179	0.168857	1.48904	-54.244	23.4767	-0.0650129	0	0	0.083126
2252	0	8.65026	0	0	8.85909	2.24598	-12.4167	-0.171795	-0.00343176	-0.0273004	-14.4381	4.43E-15	-1.29813	0	0	0.00203698	6.18365	-15.0759	2.47931	113.253	354.52	631.931	398.958	398.958	398.958	7.86312	-71.6634	2.82471	53.1679	389.063	226.917	186.101	186.101	186.101	-71.9244	-2.18512	-7.51032	36.1326	0.0310923	0.181721	0.333008	0.17146	1.49717	-39.2361	22.6509	0.0753671	0	0	0.0560254
2253	0	8.63549	0	0	8.82888	2.19916	-11.9682	-0.175368	-0.00509425	-0.0359774	-14.2477	1.63E-15	-1.60174	0	0	0.000428742	6.22677	-15.7575	2.4404	116.577	354.357	633.608	398.503	398.503	398.503	7.74756	-73.508	2.69754	69.6317	389.463	226.689	186.101	186.101	186.101	-73.7722	-2.32806	-7.29077	36.8481	0.125335	0.164115	0.332543	0.173123	1.50362	-23.873	21.4186	0.161015	0	0	0.0306454
2254	0	8.55494	0	0	8.73145	2.1501	-11.4967	-0.178034	-0.00705681	-0.0449466	-14.0183	-4.19E-15	-1.99358	0	0	-0.000924754	6.26084	-16.405	2.39396	119.703	354.182	635.198	398.068	398.068	398.068	7.61705	-75.316	2.54917	86.1308	389.768	226.631	186.101	186.101	186.101	-75.5814	-2.46892	-7.04744	37.5273	0.224642	0.134732	0.329807	0.174118	1.50853	-7.73404	20.095	0.114258	0	0	0.0065817
2255	0	8.41063	0	0	8.56913	2.09828	-10.9968	-0.179817	-0.00891745	-0.0544182	-13.773	-2.68E-15	-2.38145	0	0	-0.00206209	6.28606	-17.0175	2.34268	122.636	354	636.687	397.653	397.653	397.653	7.46658	-77.079	2.3786	102.6	389.956	226.761	186.101	186.101	186.101	-77.3431	-2.60411	-6.77668	38.1689	0.326578	0.0903145	0.324435	0.174673	1.51212	9.48064	18.9727	-0.11459	0	0	-0.0163085
2256	0	8.2059	0	0	8.34566	2.04324	-10.4641	-0.180856	-0.0103359	-0.0646326	-13.5428	-3.26E-15	-2.68135	0	0	-0.00304729	6.30271	-17.5942	2.28886	125.381	353.816	638.065	397.26	397.26	397.26	7.29103	-78.7897	2.1848	118.972	390.011	227.088	186.101	186.101	186.101	-79.0497	-2.73003	-6.47497	38.7716	0.428528	0.0283116	0.31592	0.175014	1.51461	28.1167	18.305	-0.551336	0	0	-0.0381337
2257	0	7.9459	0	0	8.06672	1.98477	-9.89609	-0.181198	-0.0110255	-0.0756485	-13.3436	-4.08E-15	-2.82232	0	0	-0.0039639	6.31129	-18.1346	2.23412	127.945	353.634	639.321	396.889	396.889	396.889	7.08595	-80.4424	1.96712	135.174	389.916	227.617	186.101	186.101	186.101	-80.6951	-2.84329	-6.13965	39.3341	0.527849	-0.0528243	0.304119	0.175334	1.51612	48.2797	18.2883	-1.19445	0	0	-0.0585921
2258	0	7.63806	0	0	7.74025	1.92291	-9.29304	-0.180925	-0.0108391	-0.0874644	-13.1846	-1.69E-15	-2.75967	0	0	-0.00489081	6.31243	-18.638	2.17923	130.336	353.46	640.446	396.542	396.542	396.542	6.8485	-82.0333	1.72589	151.131	389.661	228.348	186.101	186.101	186.101	-82.2753	-2.94086	-5.76987	39.8554	0.621984	-0.153472	0.289221	0.175821	1.51676	69.9141	19.0402	-2.02021	0	0	-0.0771379
2259	0	7.29186	0	0	7.37639	1.85803	-8.65835	-0.180018	-0.00967115	-0.100013	-13.055	-2.39E-15	-2.46874	0	0	-0.00587955	6.30692	-19.1041	2.12419	132.562	353.297	641.434	396.217	396.217	396.218	6.5778	-83.5601	1.46279	166.763	389.242	229.278	186.101	186.101	186.101	-83.7884	-3.02028	-5.36696	40.3347	0.708496	-0.272892	0.271323	0.176579	1.51655	92.9384	20.621	-3.00052	0	0	-0.0931788
2260	0	6.91896	0	0	6.98728	1.79085	-7.9988	-0.17847	-0.00764433	-0.113123	-12.9342	2.24E-15	-1.96261	0	0	-0.00691132	6.29569	-19.5327	2.06815	134.632	353.149	642.278	395.917	395.917	395.917	6.27539	-85.0225	1.18103	181.985	388.664	230.399	186.101	186.101	186.101	-85.2341	-3.07981	-4.93478	40.771	0.785182	-0.409161	0.250784	0.177469	1.51546	117.097	22.8608	-4.07313	0	0	-0.105939
2261	0	6.53252	0	0	6.5865	1.72235	-7.32414	-0.176253	-0.00487103	-0.12657	-12.7898	3.26E-15	-1.26947	0	0	-0.00791028	6.27976	-19.9235	2.00948	136.556	353.019	642.974	395.64	395.64	395.64	5.9452	-86.4214	0.885311	196.713	387.937	231.699	186.101	186.101	186.101	-86.6142	-3.11856	-4.47961	41.1636	0.850077	-0.559255	0.228162	0.178545	1.51371	142.026	25.6552	-5.20145	0	0	-0.114675
2262	0	6.14666	0	0	6.18841	1.65378	-6.64668	-0.173289	-0.00158224	-0.140104	-12.5771	2.74E-15	-0.442023	0	0	-0.00873376	6.26013	-20.2764	1.94589	138.342	352.907	643.52	395.387	395.387	395.387	5.59333	-87.7585	0.581691	210.858	387.079	233.16	186.101	186.101	186.101	-87.931	-3.13651	-4.00984	41.5121	0.90174	-0.719349	0.203962	0.179579	1.51113	167.358	28.7381	-6.34277	0	0	-0.118796
2263	0	5.77562	0	0	5.80732	1.58653	-5.98043	-0.169493	0.00190845	-0.153418	-12.2471	-2.80E-15	0.450089	0	0	-0.00921072	6.2378	-20.5916	1.87462	140	352.815	643.913	395.156	395.156	395.156	5.22755	-89.0357	0.277145	224.335	386.113	234.76	186.101	186.101	186.101	-89.1874	-3.1345	-3.53533	41.8162	0.939064	-0.884921	0.178904	0.180351	1.5079	192.599	31.7621	-7.45547	0	0	-0.117866
2264	0	5.43278	0	0	5.45653	1.52208	-5.34039	-0.164779	0.00534703	-0.166216	-11.7523	-2.27E-15	1.33792	0	0	-0.00920564	6.21359	-20.8692	1.79262	141.539	352.741	644.154	394.948	394.948	394.948	4.85671	-90.2545	-0.02081	237.06	385.066	236.467	186.101	186.101	186.101	-90.3856	-3.11411	-3.06684	42.0757	0.961562	-1.05111	0.153746	0.180727	1.50419	217.233	34.4759	-8.5276	0	0	-0.111741
2265	0	5.12965	0	0	5.14732	1.4619	-4.74155	-0.159137	0.00843191	-0.178202	-11.0596	-1.21E-15	2.1481	0	0	-0.00865098	6.18812	-21.1095	1.69675	142.967	352.683	644.245	394.762	394.762	394.762	4.49004	-91.4147	-0.304743	248.951	383.967	238.244	186.101	186.101	186.101	-91.5264	-3.07752	-2.61511	42.291	0.969312	-1.21301	0.129202	0.180446	1.50018	240.763	36.5697	-9.54907	0	0	-0.100613
2266	0	4.875	0	0	4.88813	1.40736	-4.19796	-0.152654	0.0109972	-0.189144	-10.1578	3.41E-15	2.82482	0	0	-0.00759103	6.16176	-21.313	1.58407	144.293	352.639	644.19	394.596	394.596	394.596	4.13623	-92.5144	-0.567797	259.937	382.842	240.044	186.101	186.101	186.101	-92.6082	-3.02732	-2.19001	42.4626	0.962978	-1.36587	0.105969	0.179387	1.49613	262.696	37.8525	-10.525	0	0	-0.0849725
2267	0	4.67412	0	0	4.68404	1.35969	-3.72214	-0.145493	0.012945	-0.198688	-9.05728	-6.12E-16	3.32617	0	0	-0.00616058	6.13456	-21.4803	1.45194	145.525	352.603	643.992	394.45	394.45	394.45	3.80292	-93.5488	-0.804249	269.952	381.717	241.815	186.101	186.101	186.101	-93.6268	-2.96631	-1.79994	42.5916	0.943706	-1.50525	0.0851969	0.177758	1.49255	282.285	38.3105	-11.4649	0	0	-0.0654827
2268	0	4.52888	0	0	4.53655	1.31987	-3.32427	-0.137956	0.0141831	-0.2066	-7.79651	-1.46E-16	3.62123	0	0	-0.00455023	6.10624	-21.6124	1.29834	146.67	352.572	643.66	394.323	394.323	394.323	3.49616	-94.5108	-1.00987	278.939	380.614	243.497	186.101	186.101	186.101	-94.5752	-2.89736	-1.45118	42.6793	0.91327	-1.62736	0.0675387	0.175636	1.48998	298.984	37.9155	-12.3682	0	0	-0.0431151
2269	0	4.4375	0	0	4.44364	1.28861	-3.01175	-0.130342	0.0147335	-0.212646	-6.42573	-3.32E-15	3.70154	0	0	-0.00296887	6.07618	-21.7103	1.12197	147.736	352.54	643.199	394.213	394.213	394.213	3.2199	-95.3908	-1.18226	286.853	379.548	245.027	186.101	186.101	186.101	-95.4439	-2.8232	-1.1475	42.7272	0.8738	-1.72911	0.0534693	0.17324	1.48889	312.295	36.7801	-13.231	0	0	-0.0189858
2270	0	4.39489	0	0	4.4001	1.26633	-2.78892	-0.122916	0.0146456	-0.216549	-5.00157	-1.75E-16	3.57292	0	0	-0.00159531	6.04348	-21.7751	0.922228	148.728	352.5	642.621	394.119	394.119	394.119	2.97593	-96.1774	-1.32111	293.663	378.532	246.343	186.101	186.101	186.101	-96.2212	-2.74637	-0.889927	42.7372	0.827886	-1.8082	0.0437433	0.171007	1.48985	321.582	35.1554	-14.0395	0	0	0.00574293
2271	0	4.393	0	0	4.39775	1.25314	-2.65692	-0.115973	0.0141183	-0.218099	-3.59143	3.32E-15	3.26666	0	0	-0.000552945	6.00704	-21.8082	0.699289	149.651	352.447	641.935	394.039	394.039	394.039	2.7638	-96.8576	-1.42829	299.348	377.571	247.381	186.101	186.101	186.101	-96.894	-2.66915	-0.676685	42.7118	0.778245	-1.8631	0.0389277	0.169519	1.49321	326.324	33.4195	-14.7704	0	0	0.0298734
2272	0	4.42142	0	0	4.42603	1.24883	-2.61377	-0.109731	0.0132261	-0.217151	-2.2619	1.51E-15	2.81193	0	0	0.000117137	5.96557	-21.8109	0.45416	150.511	352.377	641.153	393.971	393.971	393.971	2.58118	-97.418	-1.50771	303.902	376.666	248.086	186.101	186.101	186.101	-97.4485	-2.59351	-0.503542	42.6532	0.727775	-1.8932	0.0390253	0.169165	1.49903	326.25	31.8592	-15.3869	0	0	0.0522599
2273	0	4.4676	0	0	4.4724	1.25292	-2.65472	-0.104473	0.012157	-0.213508	-1.09275	1.16E-16	2.25599	0	0	0.000445649	5.9178	-21.7845	0.188423	151.308	352.286	640.287	393.914	393.914	393.914	2.42417	-97.8449	-1.56509	307.331	375.816	248.407	186.101	186.101	186.101	-97.8708	-2.52122	-0.364159	42.5639	0.679295	-1.89848	0.0447171	0.170481	1.50779	320.827	30.8809	-15.8457	0	0	0.0718448
2274	0	4.51779	0	0	4.52308	1.26468	-2.77236	-0.100452	0.0110806	-0.207169	-0.166418	-2.15E-15	1.64983	0	0	0.00051806	5.86247	-21.7306	-0.0955905	152.045	352.171	639.352	393.866	393.866	393.866	2.28773	-98.1257	-1.60757	309.657	375.013	248.304	186.101	186.101	186.101	-98.1479	-2.45384	-0.250615	42.4464	0.635474	-1.87968	0.0558182	0.174035	1.51932	309.993	30.8979	-16.1137	0	0	0.0877312
2275	0	4.55784	0	0	4.56393	1.28316	-2.95723	-0.0979655	0.0100647	-0.198116	0.426531	-4.37E-16	1.03903	0	0	0.000434127	5.79855	-21.6502	-0.395118	152.72	352.031	638.359	393.823	393.823	393.823	2.16617	-98.2497	-1.64329	310.911	374.252	247.749	186.101	186.101	186.101	-98.2688	-2.39284	-0.153969	42.3032	0.598694	-1.83799	0.0723902	0.179995	1.53363	293.589	32.1172	-16.1456	0	0	0.0991216
2276	0	4.5743	0	0	4.58144	1.30724	-3.19806	-0.0972829	0.00934706	-0.186438	0.598018	1.43E-15	0.487682	0	0	0.000274368	5.72524	-21.5446	-0.706862	153.33	351.87	637.325	393.784	393.784	393.784	2.05363	-98.2093	-1.68066	311.142	373.523	246.73	186.101	186.101	186.101	-98.2257	-2.33958	-0.0649817	42.1362	0.570944	-1.77514	0.0941187	0.188617	1.55054	271.723	34.8528	-15.9177	0	0	0.105427
2277	0	4.55539	0	0	4.56386	1.33569	-3.48239	-0.0986934	0.00891585	-0.172353	0.263617	7.32E-16	0.0379958	0	0	5.01E-05	5.64208	-21.4148	-1.02725	153.872	351.69	636.262	393.747	393.747	393.747	1.94459	-98.0012	-1.72785	310.405	372.819	245.25	186.101	186.101	186.101	-98.0153	-2.29542	0.0252378	41.9475	0.553605	-1.69311	0.120696	0.199869	1.56988	244.63	39.1386	-15.4054	0	0	0.106217
2278	0	4.49248	0	0	4.50238	1.36718	-3.79697	-0.102436	0.0089876	-0.156054	-0.643844	2.69E-15	-0.247482	0	0	-0.000288351	5.549	-21.2616	-1.35239	154.339	351.5	635.185	393.709	393.709	393.709	1.83413	-97.6276	-1.79188	308.768	372.136	243.33	186.101	186.101	186.101	-97.6393	-2.26154	0.124556	41.7388	0.547685	-1.59429	0.151489	0.213557	1.59096	212.744	45.0348	-14.5999	0	0	0.101287
2279	0	4.38084	0	0	4.39226	1.40039	-4.1284	-0.108648	0.0096438	-0.137964	-2.15847	1.18E-15	-0.324816	0	0	-0.000847308	5.44632	-21.0856	-1.67817	154.722	351.308	634.106	393.667	393.667	393.667	1.71836	-97.0969	-1.87791	306.308	371.47	241.01	186.101	186.101	186.101	-97.1061	-2.23883	0.239031	41.5111	0.553472	-1.48127	0.185571	0.229297	1.61329	176.828	52.4267	-13.5107	0	0	0.0907211
2280	0	4.22094	0	0	4.23382	1.43403	-4.46387	-0.117335	0.0110041	-0.118553	-4.26772	-1.11E-15	-0.157992	0	0	-0.00172185	5.33475	-20.8873	-2.00032	155.015	351.126	633.04	393.619	393.619	393.619	1.59472	-96.4246	-1.98836	303.111	370.823	238.35	186.101	186.101	186.101	-96.4312	-2.22762	0.372231	41.2654	0.570799	-1.35696	0.221677	0.246529	1.63619	137.932	61.1157	-12.1668	0	0	0.0749185
2281	0	4.01897	0	0	4.03308	1.46696	-4.79197	-0.128191	0.0131282	-0.0984793	-6.88739	-4.38E-17	0.265149	0	0	-0.00291469	5.21535	-20.6669	-2.31438	155.205	350.968	631.998	393.564	393.564	393.565	1.46223	-95.6334	-2.12229	299.27	370.199	235.425	186.101	186.101	186.101	-95.6372	-2.22736	0.524628	41.0022	0.598773	-1.2245	0.257961	0.264555	1.65879	97.5713	70.7813	-10.6252	0	0	0.0547233
2282	0	3.78662	0	0	3.80171	1.49825	-5.10342	-0.140519	0.0159684	-0.0784842	-9.85386	-2.45E-15	0.923925	0	0	-0.00426776	5.0895	-20.4247	-2.61584	155.283	350.849	630.99	393.501	393.501	393.501	1.32166	-94.7524	-2.27506	294.882	369.609	232.327	186.101	186.101	186.101	-94.7534	-2.23636	0.693333	40.7216	0.636174	-1.08731	0.292287	0.282564	1.67992	57.5279	81.0278	-8.97029	0	0	0.0313653
2283	0	3.54005	0	0	3.55579	1.52723	-5.39154	-0.153307	0.0193318	-0.0594192	-12.9432	-2.33E-15	1.7613	0	0	-0.00546514	4.95883	-20.1607	-2.9001	155.238	350.784	630.025	393.429	393.429	393.429	1.17536	-93.8154	-2.43869	290.047	369.069	229.152	186.101	186.101	186.101	-93.8135	-2.25168	0.872302	40.4234	0.681193	-0.949076	0.322154	0.299502	1.69856	19.8718	91.274	-7.2973	0	0	0.00651387
2284	0	3.29772	0	0	3.31383	1.55349	-5.6525	-0.165379	0.0229079	-0.0421717	-15.9051	-2.93E-15	2.68947	0	0	-0.00612175	4.82511	-19.8747	-3.16254	155.056	350.79	629.11	393.347	393.347	393.347	1.02716	-92.8578	-2.60254	284.866	368.595	225.999	186.101	186.101	186.101	-92.8531	-2.26927	1.05292	40.1071	0.731649	-0.813702	0.345281	0.314241	1.71402	-13.3863	100.839	-5.70202	0	0	-0.0179181
2285	0	3.078	0	0	3.09431	1.57692	-5.88512	-0.175786	0.0262745	-0.0273879	-18.5225	1.66E-15	3.59844	0	0	-0.00593242	4.6902	-19.5665	-3.39864	154.728	350.882	628.25	393.257	393.257	393.257	0.88182	-91.9134	-2.7546	279.433	368.209	222.96	186.101	186.101	186.101	-91.9062	-2.28432	1.22505	39.772	0.785131	-0.685289	0.36003	0.325812	1.72544	-40.744	109.097	-4.26912	0	0	-0.0401257
2286	0	2.89721	0	0	2.91366	1.59761	-6.0903	-0.183873	0.0289944	-0.0155006	-20.6357	4.30E-15	4.37509	0	0	-0.00478069	4.55593	-19.2359	-3.604	154.24	351.073	627.448	393.159	393.159	393.159	0.744538	-91.0124	-2.8829	273.836	367.929	220.109	186.101	186.101	186.101	-91.0029	-2.29177	1.37827	39.4171	0.839201	-0.568155	0.365537	0.33306	1.73253	-61.3074	115.358	-3.04859	0	0	-0.0585793
2287	0	2.76819	0	0	2.78486	1.61572	-6.26984	-0.189312	0.0305374	-0.00653125	-22.1542	-3.46E-15	4.90669	0	0	-0.00278154	4.42406	-18.8825	-3.77453	153.582	351.377	626.705	393.057	393.057	393.057	0.620095	-90.1788	-2.9769	268.148	367.77	217.506	186.101	186.101	186.101	-90.1675	-2.28682	1.50326	39.0413	0.891227	-0.466555	0.362005	0.335029	1.73536	-75.0102	118.95	-2.04575	0	0	-0.0723199
2288	0	2.69952	0	0	2.71658	1.63141	-6.42522	-0.192031	0.0305878	-0.000296184	-23.0506	2.91E-16	5.12029	0	0	-0.000231145	4.29621	-18.5062	-3.90663	152.744	351.802	626.018	392.952	392.952	392.952	0.51188	-89.4299	-3.02871	262.43	367.743	215.189	186.101	186.101	186.101	-89.4174	-2.26528	1.59309	38.6437	0.93879	-0.384621	0.350574	0.33132	1.7343	-82.411	119.527	-1.24897	0	0	-0.080988
2289	0	2.69507	0	0	2.71284	1.64468	-6.55658	-0.192197	0.0289944	0.00362588	-23.3537	4.82E-15	4.98539	0	0	0.00248143	4.17378	-18.1069	-3.99736	151.715	352.354	625.386	392.849	392.849	392.849	0.421352	-88.7762	-3.03375	256.728	367.847	213.177	186.101	186.101	186.101	-88.7631	-2.22393	1.64418	38.2235	0.979694	-0.326144	0.332813	0.321753	1.72957	-84.5198	116.916	-0.620519	0	0	-0.084799
2290	0	2.7543	0	0	2.77302	1.65534	-6.66204	-0.190183	0.0258652	0.00566628	-23.1376	1.40E-15	4.52453	0	0	0.00498804	4.05795	-17.6846	-4.04453	150.488	353.037	624.804	392.75	392.75	392.75	0.347556	-88.2216	-2.99114	251.074	368.076	211.472	186.101	186.101	186.101	-88.2084	-2.16067	1.65661	37.78	1.01206	-0.294505	0.310245	0.306643	1.72184	-82.4239	111.27	-0.123382	0	0	-0.0842999
2291	0	2.87239	0	0	2.89239	1.66302	-6.73806	-0.18646	0.0215729	0.00624647	-22.5028	6.99E-16	3.80971	0	0	0.00702773	3.94967	-17.2395	-4.04706	149.057	353.85	624.266	392.66	392.66	392.66	0.287407	-87.7641	-2.90335	245.49	368.412	210.061	186.101	186.101	186.101	-87.7514	-2.07456	1.63389	37.3128	1.03444	-0.292244	0.284758	0.286677	1.71158	-77.3442	103.022	0.27448	0	0	-0.0804012
2292	0	3.04159	0	0	3.06303	1.66726	-6.77999	-0.181573	0.0166369	0.00579058	-21.5653	-3.06E-16	2.94211	0	0	0.00848022	3.84963	-16.7721	-4.00493	147.415	354.789	623.769	392.582	392.581	392.581	0.236216	-87.3972	-2.77557	239.984	368.834	208.921	186.101	186.101	186.101	-87.3853	-1.9658	1.58219	36.822	1.04586	-0.321143	0.258013	0.263043	1.69956	-70.4018	92.8696	0.590694	0	0	-0.074144
2293	0	3.25197	0	0	3.27491	1.66759	-6.78329	-0.175958	0.011591	0.00459106	-20.4321	-5.97E-16	2.0276	0	0	0.00934462	3.75825	-16.2833	-3.91929	145.562	355.847	623.306	392.517	392.517	392.517	0.188632	-87.1112	-2.6147	234.56	369.315	208.02	186.101	186.101	186.101	-87.1005	-1.83561	1.50911	36.3081	1.04577	-0.381966	0.231516	0.237086	1.68641	-62.5433	81.5782	0.832157	0	0	-0.0665446
2294	0	3.49245	0	0	3.51682	1.66365	-6.74429	-0.170071	0.0068239	0.00302588	-19.2079	-2.21E-15	1.15241	0	0	0.00970032	3.67568	-15.774	-3.79242	143.495	357.014	622.871	392.47	392.47	392.47	0.139439	-86.8944	-2.42843	229.213	369.829	207.323	186.101	186.101	186.101	-86.8851	-1.68603	1.42262	35.7719	1.03432	-0.4746	0.206577	0.209836	1.6724	-54.6619	69.7667	1.01452	0	0	-0.0586519
2295	0	3.75178	0	0	3.77731	1.65522	-6.66085	-0.164242	0.00265697	0.00120997	-17.9774	-5.42E-16	0.383762	0	0	0.00965787	3.60183	-15.2455	-3.62751	141.217	358.278	622.461	392.441	392.441	392.441	0.0842843	-86.7343	-2.22444	223.937	370.352	206.794	186.101	186.101	186.101	-86.7264	-1.5197	1.3301	35.2148	1.01201	-0.598019	0.183691	0.182586	1.65812	-47.1688	58.1035	1.13101	0	0	-0.0510323
2296	0	4.01919	0	0	4.04551	1.64226	-6.53263	-0.158811	-0.000790212	-0.00058079	-16.8165	9.03E-16	-0.243736	0	0	0.00933384	3.53643	-14.6997	-3.42879	138.732	359.623	622.07	392.432	392.432	392.432	0.0198647	-86.6181	-2.00982	218.721	370.864	206.395	186.101	186.101	186.101	-86.6116	-1.3396	1.23786	34.6385	0.97975	-0.750242	0.163501	0.156239	1.64401	-40.5573	47.0138	1.19401	0	0	-0.044341
2297	0	4.28517	0	0	4.31176	1.62492	-6.36094	-0.153951	-0.0034151	-0.00234604	-15.7744	1.42E-15	-0.709872	0	0	0.00882124	3.47902	-14.1382	-3.20114	136.048	361.036	621.696	392.444	392.444	392.444	-0.0558379	-86.5343	-1.79064	213.556	371.349	206.093	186.101	186.101	186.101	-86.5291	-1.14879	1.15082	34.0451	0.938807	-0.928571	0.145847	0.131467	1.63038	-34.8127	36.8289	1.20445	0	0	-0.0386184
2298	0	4.54169	0	0	4.56804	1.6035	-6.1487	-0.149827	-0.00522423	-0.0040073	-14.8878	-2.36E-15	-1.01478	0	0	0.00819123	3.42902	-13.5632	-2.95012	133.171	362.499	621.336	392.475	392.475	392.475	-0.143644	-86.4725	-1.57186	208.43	371.796	205.861	186.101	186.101	186.101	-86.4685	-0.95026	1.0724	33.437	0.890662	-1.12957	0.130574	0.108863	1.61771	-29.9473	27.8013	1.16548	0	0	-0.0338905
2299	0	4.78272	0	0	4.80825	1.57845	-5.90023	-0.146455	-0.00624147	-0.00557306	-14.1685	2.43E-15	-1.16763	0	0	0.00748603	3.38578	-12.9767	-2.68166	130.113	363.997	620.985	392.527	392.527	392.527	-0.243253	-86.424	-1.35717	203.334	372.198	205.672	186.101	186.101	186.101	-86.4212	-0.746829	1.00458	32.8165	0.836983	-1.34928	0.11703	0.0887721	1.60598	-25.7253	20.0776	1.08035	0	0	-0.0298379
2300	0	5.00399	0	0	5.02823	1.55033	-5.62112	-0.143855	-0.00659224	-0.00703535	-13.6198	-5.97E-16	-1.19321	0	0	0.00673891	3.34858	-12.3806	-2.402	126.884	365.516	620.644	392.598	392.598	392.598	-0.353341	-86.3821	-1.149	198.259	372.553	205.507	186.101	186.101	186.101	-86.3805	-0.541041	0.947913	32.1862	0.779413	-1.58322	0.104937	0.0713004	1.59552	-22.0416	13.6574	0.960279	0	0	-0.0262971
2301	0	5.20307	0	0	5.22562	1.51979	-5.31767	-0.141974	-0.00644774	-0.00835272	-13.2302	-2.45E-15	-1.12344	0	0	0.00597629	3.31669	-11.7768	-2.11749	123.495	367.042	620.309	392.687	392.687	392.687	-0.471862	-86.342	-0.948769	193.195	372.863	205.353	186.101	186.101	186.101	-86.3416	-0.335178	0.901905	31.5484	0.719502	-1.82661	0.0941083	0.0564042	1.58657	-18.8265	8.44443	0.822506	0	0	-0.0231567
2302	0	5.37904	0	0	5.39963	1.48752	-4.99659	-0.140758	-0.0059832	-0.0095503	-12.9829	1.48E-15	-0.992059	0	0	0.00522479	3.28934	-11.1671	-1.83434	119.957	368.561	619.979	392.793	392.793	392.793	-0.596269	-86.3002	-0.757014	188.136	373.134	205.197	186.101	186.101	186.101	-86.3011	-0.13122	0.865203	30.9053	0.658784	-2.07452	0.0842443	0.0440287	1.57913	-15.9495	4.35526	0.673791	0	0	-0.0202353
2303	0	5.53234	0	0	5.55079	1.45417	-4.66456	-0.140077	-0.00535212	-0.0105702	-12.8506	1.09E-16	-0.829982	0	0	0.00450787	3.26581	-10.5528	-1.55849	116.28	370.062	619.652	392.915	392.915	392.915	-0.723862	-86.2551	-0.573709	183.075	373.37	205.035	186.101	186.101	186.101	-86.2573	0.0691725	0.836007	30.259	0.598444	-2.32206	0.0753789	0.0339225	1.57318	-13.4505	1.21078	0.530379	0	0	-0.0176008
2304	0	5.6643	0	0	5.68054	1.42038	-4.3278	-0.139859	-0.00471715	-0.0114082	-12.8101	-1.11E-15	-0.665895	0	0	0.00384997	3.24538	-9.93545	-1.29532	112.474	371.536	619.329	393.05	393.05	393.05	-0.852032	-86.2058	-0.39841	178.007	373.579	204.863	186.101	186.101	186.101	-86.2094	0.264624	0.812317	29.6113	0.539506	-2.56464	0.0674704	0.0258064	1.56868	-11.3152	-1.17289	0.403078	0	0	-0.0152635
2305	0	5.77686	0	0	5.79095	1.3867	-3.99179	-0.139927	-0.00419487	-0.0120585	-12.8282	3.68E-15	-0.520673	0	0	0.00326636	3.22736	-9.31603	-1.04954	108.55	372.974	619.008	393.197	393.197	393.197	-0.978334	-86.1524	-0.230519	172.928	373.769	204.68	186.101	186.101	186.101	-86.1575	0.454065	0.792176	28.9637	0.482657	-2.79809	0.0605367	0.0194212	1.56554	-9.56091	-2.94702	0.296829	0	0	-0.0132795
2306	0	5.87232	0	0	5.88438	1.35358	-3.6611	-0.140215	-0.00383383	-0.0125268	-12.8839	3.17E-15	-0.404241	0	0	0.00276455	3.21115	-8.6956	-0.824952	104.518	374.372	618.69	393.354	393.354	393.354	-1.10081	-86.0954	-0.0693336	167.836	373.944	204.489	186.101	186.101	186.101	-86.1021	0.636718	0.773849	28.3178	0.428388	-3.01888	0.0544541	0.0144769	1.56339	-8.16313	-4.23212	0.212536	0	0	-0.0116472
2307	0	5.95309	0	0	5.96326	1.32136	-3.33922	-0.140582	-0.00366521	-0.0128311	-12.9519	-1.47E-15	-0.320826	0	0	0.00234295	3.19618	-8.07506	-0.624442	100.387	375.723	618.375	393.521	393.521	393.521	-1.21798	-86.0357	0.0857316	162.73	374.11	204.29	186.101	186.101	186.101	-86.044	0.812059	0.755982	27.6746	0.37668	-3.2242	0.0491958	0.0107203	1.56207	-7.11593	-5.15972	0.15309	0	0	-0.0103908
2308	0	6.02139	0	0	6.02984	1.2903	-3.02871	-0.140951	-0.00364632	-0.0129796	-13.0168	1.48E-15	-0.264972	0	0	0.00199254	3.18195	-7.45528	-0.449842	96.1658	377.025	618.062	393.695	393.695	393.696	-1.32875	-85.974	0.235237	157.607	374.271	204.086	186.101	186.101	186.101	-85.9839	0.979798	0.737503	27.0353	0.327451	-3.41212	0.044774	0.00795851	1.56121	-6.43231	-5.76888	0.114244	0	0	-0.00954284
2309	0	6.07915	0	0	6.0861	1.26057	-2.73127	-0.141284	-0.00374468	-0.0130305	-13.0711	-3.46E-15	-0.23064	0	0	0.00170315	3.16804	-6.83712	-0.301919	91.8651	378.276	617.752	393.876	393.876	393.876	-1.4324	-85.9109	0.379682	152.47	374.429	203.88	186.101	186.101	186.101	-85.9223	1.13984	0.717606	26.4011	0.280237	-3.58155	0.0410213	0.00602955	1.56063	-6.04011	-6.10393	0.0900605	0	0	-0.0090197
2310	0	6.1282	0	0	6.13381	1.23227	-2.44801	-0.141536	-0.0038924	-0.0130185	-13.1098	1.69E-15	-0.208786	0	0	0.00146381	3.1541	-6.22146	-0.180417	87.4944	379.475	617.447	394.063	394.063	394.063	-1.52843	-85.8468	0.519646	147.317	374.587	203.673	186.101	186.101	186.101	-85.8597	1.29223	0.695604	25.7727	0.234444	-3.7323	0.0376982	0.00479758	1.56007	-5.85983	-6.1689	0.0721828	0	0	-0.00871986
2311	0	6.16996	0	0	6.17445	1.20546	-2.17957	-0.141748	-0.00411675	-0.0129702	-13.1393	-5.33E-16	-0.200239	0	0	0.00127191	3.13988	-5.60923	-0.084157	83.064	380.622	617.146	394.255	394.255	394.255	-1.61656	-85.7819	0.655631	142.151	374.745	203.467	186.101	186.101	186.101	-85.7962	1.43714	0.67097	25.1513	0.189253	-3.86495	0.0347065	0.00396291	1.55928	-5.85812	-6.09018	0.0599213	0	0	-0.00861962
2312	0	6.20592	0	0	6.20944	1.18016	-1.92623	-0.141904	-0.00433781	-0.0128967	-13.162	2.09E-15	-0.197453	0	0	0.00112134	3.12521	-5.00143	-0.0111594	78.584	381.718	616.848	394.45	394.45	394.45	-1.6966	-85.7162	0.788214	136.971	374.905	203.262	186.101	186.101	186.101	-85.7318	1.57484	0.643207	24.5379	0.143762	-3.98078	0.031941	0.00343667	1.5581	-5.98738	-5.85807	0.0453218	0	0	-0.0086516
2313	0	6.23742	0	0	6.24015	1.15638	-1.68798	-0.14204	-0.00462264	-0.0128432	-13.1856	-2.66E-15	-0.208078	0	0	0.00101717	3.11004	-4.39909	0.0412108	74.0651	382.763	616.555	394.65	394.65	394.65	-1.76841	-85.6497	0.917924	131.78	375.067	203.06	186.101	186.101	186.101	-85.6666	1.70562	0.611892	23.9335	0.0969102	-4.08163	0.0292133	0.00296018	1.55666	-6.14605	-5.59999	0.0229783	0	0	-0.00870511
2314	0	6.26591	0	0	6.26798	1.13409	-1.46464	-0.142168	-0.00491694	-0.0128174	-13.2149	-2.73E-15	-0.229262	0	0	0.000960161	3.09439	-3.80331	0.0761003	69.5176	383.76	616.266	394.853	394.853	394.853	-1.832	-85.5827	1.04532	126.578	375.232	202.861	186.101	186.101	186.101	-85.6005	1.82984	0.576682	23.3392	0.0476173	-4.16976	0.0262485	0.00235692	1.55485	-6.22014	-5.35382	-0.0136162	0	0	-0.00864575
2315	0	6.29304	0	0	6.29456	1.11326	-1.25578	-0.14231	-0.00530213	-0.012838	-13.2525	1.82E-15	-0.270608	0	0	0.00095762	3.07835	-3.21514	0.0968937	64.9519	384.709	615.978	395.058	395.058	395.058	-1.88749	-85.5152	1.17074	121.366	375.4	202.665	186.101	186.101	186.101	-85.5339	1.94782	0.53742	22.7561	-0.00509634	-4.24764	0.0228755	0.00135163	1.55248	-6.11118	-5.23841	-0.0696656	0	0	-0.00838503
2316	0	6.32057	0	0	6.32165	1.09381	-1.06085	-0.142427	-0.00571229	-0.0129282	-13.2934	-8.55E-16	-0.326528	0	0	0.00100941	3.06212	-2.63563	0.107061	60.378	385.612	615.693	395.265	395.265	395.265	-1.93517	-85.4478	1.29444	116.145	375.571	202.475	186.101	186.101	186.101	-85.4672	2.05992	0.494129	22.1852	-0.0624462	-4.31775	0.0189577	-5.69E-05	1.54972	-5.70484	-5.24981	-0.149519	0	0	-0.00780626
2317	0	6.35039	0	0	6.35114	1.07569	-0.879173	-0.142536	-0.0062343	-0.0130873	-13.3351	2.15E-16	-0.403664	0	0	0.00111814	3.04596	-2.06574	0.109963	55.805	386.471	615.407	395.472	395.472	395.472	-1.97552	-85.3811	1.4164	110.915	375.742	202.29	186.101	186.101	186.101	-85.401	2.16639	0.447108	21.6275	-0.125398	-4.38245	0.0144038	-0.00205153	1.54667	-4.92819	-5.4833	-0.254021	0	0	-0.0068808
2318	0	6.38446	0	0	6.38495	1.05882	-0.709988	-0.142557	-0.00671892	-0.0133241	-13.3649	-8.46E-16	-0.484661	0	0	0.00127395	3.03014	-1.50629	0.108674	51.2417	387.285	615.119	395.68	395.68	395.68	-2.00915	-85.3156	1.53637	105.677	375.914	202.112	186.101	186.101	186.101	-85.3359	2.26748	0.396908	21.0839	-0.19482	-4.44381	0.00917204	-0.0044511	1.54324	-3.71406	-5.78236	-0.385642	0	0	-0.00554369
2319	0	6.42452	0	0	6.4248	1.04312	-0.552617	-0.142513	-0.00718531	-0.0136229	-13.3801	-2.31E-15	-0.566975	0	0	0.00147012	3.01503	-0.957958	0.105859	46.6956	388.056	614.827	395.886	395.886	395.886	-2.0368	-85.2522	1.65391	100.432	376.083	201.942	186.101	186.101	186.101	-85.2726	2.36334	0.344258	20.5549	-0.271767	-4.50348	0.00334393	-0.00727495	1.53967	-2.06565	-6.20838	-0.535157	0	0	-0.00386469
2320	0	6.47202	0	0	6.4722	1.02857	-0.406638	-0.142369	-0.0075829	-0.0139582	-13.3737	3.64E-17	-0.642274	0	0	0.00169488	3.00097	-0.421257	0.103656	42.1736	388.783	614.528	396.09	396.09	396.09	-2.0591	-85.191	1.76855	95.1775	376.249	201.779	186.101	186.101	186.101	-85.2115	2.45404	0.289858	20.0411	-0.356906	-4.56261	-0.00291202	-0.0103788	1.53607	-0.0280461	-6.66845	-0.698825	0	0	-0.00192114
2321	0	6.52816	0	0	6.52824	1.01513	-0.271852	-0.14214	-0.00785944	-0.0143355	-13.3454	2.75E-15	-0.703332	0	0	0.00193615	2.98836	0.103477	0.103688	37.6815	389.467	614.221	396.29	396.29	396.29	-2.07662	-85.1324	1.87976	89.9141	376.411	201.624	186.101	186.101	186.101	-85.1528	2.53956	0.234382	19.5428	-0.45092	-4.62186	-0.00956481	-0.0135903	1.53258	2.40487	-7.08738	-0.87323	0	0	0.000270829
2322	0	6.59371	0	0	6.59373	1.00281	-0.148346	-0.141851	-0.00811293	-0.0147261	-13.2977	1.07E-15	-0.758969	0	0	0.0021858	2.97754	0.616111	0.106987	33.2245	390.106	613.902	396.486	396.486	396.486	-2.08973	-85.0762	1.98701	84.6405	376.566	201.475	186.101	186.101	186.101	-85.0963	2.61979	0.178408	19.0599	-0.554346	-4.68135	-0.0163665	-0.0169129	1.52952	5.138	-7.54033	-1.05328	0	0	0.00255846
2323	0	6.66908	0	0	6.66908	0.991643	-0.036341	-0.141496	-0.00823799	-0.0151169	-13.2319	3.10E-15	-0.800635	0	0	0.00243174	2.96889	1.11666	0.114075	28.8066	390.701	613.571	396.677	396.676	396.677	-2.09877	-85.022	2.08979	79.3553	376.715	201.331	186.101	186.101	186.101	-85.0418	2.69457	0.122467	18.5924	-0.667463	-4.74076	-0.0231305	-0.0200086	1.52697	8.09319	-7.85369	-1.23838	0	0	0.00489935
2324	0	6.75433	0	0	6.75433	0.981654	0.0638359	-0.141134	-0.00835782	-0.0154776	-13.1571	1.98E-15	-0.842066	0	0	0.00267018	2.96273	1.60533	0.125055	24.4317	391.25	613.226	396.86	396.86	396.86	-2.10395	-84.9692	2.1876	74.0571	376.858	201.191	186.101	186.101	186.101	-84.9886	2.76369	0.067025	18.1399	-0.7904	-4.79937	-0.0297574	-0.0230844	1.5249	11.1867	-8.17706	-1.42521	0	0	0.00716606
2325	0	6.84929	0	0	6.84929	0.972872	0.151899	-0.140787	-0.00842022	-0.0157995	-13.0798	4.95E-16	-0.880406	0	0	0.00289604	2.95937	2.08245	0.139633	20.1025	391.753	612.865	397.036	397.036	397.036	-2.10546	-84.917	2.2799	68.7446	376.994	201.052	186.101	186.101	186.101	-84.9359	2.82693	0.0125388	17.7018	-0.923149	-4.85619	-0.036113	-0.0258613	1.52366	14.3369	-8.40552	-1.61322	0	0	0.00933194
2326	0	6.95355	0	0	6.9536	0.96531	0.227745	-0.140512	-0.00850628	-0.0160497	-13.0091	8.15E-16	-0.923433	0	0	0.00311002	2.95906	2.5485	0.157252	15.8217	392.209	612.487	397.204	397.204	397.204	-2.10355	-84.8645	2.36611	63.4166	377.123	200.912	186.101	186.101	186.101	-84.8828	2.88405	-0.0404514	17.2773	-1.06542	-4.90999	-0.0420219	-0.0283922	1.5233	17.4236	-8.61878	-1.79817	0	0	0.0112913
2327	0	7.06674	0	0	7.06683	0.958945	0.291574	-0.140318	-0.00860493	-0.0162147	-12.9485	2.87E-15	-0.96757	0	0	0.00331216	2.96199	3.00402	0.177177	11.5916	392.616	612.091	397.362	397.362	397.362	-2.09857	-84.811	2.4456	58.0724	377.245	200.77	186.101	186.101	186.101	-84.8287	2.93482	-0.0912961	16.8655	-1.21664	-4.95941	-0.0473635	-0.0306371	1.52394	20.3607	-8.80722	-1.97405	0	0	0.0130142
2328	0	7.18846	0	0	7.1886	0.953716	0.344017	-0.14022	-0.00867498	-0.0162873	-12.9005	2.01E-15	-1.00368	0	0	0.00350334	2.96833	3.44965	0.198637	7.41435	392.974	611.678	397.512	397.512	397.512	-2.09097	-84.7557	2.51754	52.7118	377.36	200.624	186.101	186.101	186.101	-84.7728	2.97898	-0.139199	16.4655	-1.37608	-5.00312	-0.0521441	-0.032494	1.52553	23.1096	-8.94156	-2.132	0	0	0.0145279
2329	0	7.31833	0	0	7.31849	0.94954	0.385893	-0.140185	-0.00868161	-0.0162569	-12.8615	-9.68E-16	-1.02212	0	0	0.00368359	2.97814	3.88603	0.220859	3.29192	393.281	611.248	397.652	397.652	397.652	-2.08116	-84.6981	2.58125	47.3349	377.467	200.474	186.101	186.101	186.101	-84.7145	3.01632	-0.183442	16.076	-1.54275	-5.0398	-0.056289	-0.0339682	1.52802	25.604	-9.03373	-2.26014	0	0	0.0158227
2330	0	7.45592	0	0	7.45612	0.946319	0.418192	-0.14021	-0.00856525	-0.016116	-12.8307	3.10E-15	-1.01178	0	0	0.00385343	2.99145	4.31385	0.243217	-0.773582	393.537	610.8	397.784	397.784	397.784	-2.06935	-84.6376	2.63615	41.9427	377.567	200.319	186.101	186.101	186.101	-84.6533	3.04657	-0.223519	15.696	-1.71537	-5.06832	-0.0598396	-0.0350247	1.5313	27.8263	-9.04525	-2.34937	0	0	0.016946
2331	0	7.60082	0	0	7.60105	0.943962	0.441829	-0.140283	-0.00834418	-0.0159	-12.8055	1.85E-15	-0.971983	0	0	0.00401373	3.00823	4.73377	0.265288	-4.77997	393.74	610.337	397.908	397.908	397.908	-2.05539	-84.5738	2.682	36.5363	377.659	200.159	186.101	186.101	186.101	-84.5888	3.06948	-0.25938	15.3241	-1.89265	-5.08776	-0.0629201	-0.0355498	1.53539	29.8191	-8.96348	-2.40016	0	0	0.0179742
2332	0	7.75255	0	0	7.7528	0.942377	0.457728	-0.140389	-0.0080513	-0.0156138	-12.7839	1.46E-17	-0.906545	0	0	0.00416467	3.0284	5.1464	0.28686	-8.72494	393.889	609.858	398.026	398.026	398.026	-2.03882	-84.5059	2.71877	31.1173	377.747	199.994	186.101	186.101	186.101	-84.5203	3.08475	-0.291326	14.9592	-2.07301	-5.09743	-0.0655489	-0.0356077	1.54029	31.58	-8.84162	-2.41244	0	0	0.0189096
2333	0	7.91064	0	0	7.91091	0.941476	0.466763	-0.140544	-0.00774099	-0.0152613	-12.7661	1.69E-15	-0.824127	0	0	0.00430671	3.05188	5.55235	0.308064	-12.606	393.983	609.366	398.138	398.138	398.138	-2.01883	-84.4336	2.7468	25.6877	377.831	199.823	186.101	186.101	186.101	-84.4473	3.09211	-0.320088	14.6002	-2.25488	-5.09699	-0.0678825	-0.03518	1.54596	33.148	-8.69801	-2.39313	0	0	0.0197913
2334	0	8.07459	0	0	8.07487	0.94116	0.46993	-0.140706	-0.0074071	-0.0148827	-12.7468	-2.89E-15	-0.729373	0	0	0.0044373	3.07854	5.95214	0.329315	-16.4206	394.023	608.861	398.247	398.247	398.247	-1.99444	-84.3562	2.76661	20.2496	377.915	199.648	186.101	186.101	186.101	-84.3692	3.09131	-0.346659	14.2458	-2.43655	-5.08641	-0.0701647	-0.0342994	1.55227	34.6254	-8.52829	-2.35126	0	0	0.0207051
2335	0	8.24383	0	0	8.24411	0.94132	0.468321	-0.140905	-0.0071762	-0.0145018	-12.7273	-3.93E-15	-0.639253	0	0	0.00455481	3.10827	6.34626	0.351352	-20.166	394.005	608.346	398.354	398.354	398.354	-1.96454	-84.2733	2.77888	14.8055	378	199.468	186.101	186.101	186.101	-84.2855	3.08213	-0.372213	13.895	-2.61646	-5.066	-0.0725662	-0.0329508	1.55938	36.0873	-8.39809	-2.30003	0	0	0.0216816
2336	0	8.4177	0	0	8.41798	0.941831	0.463201	-0.141121	-0.00700658	-0.0141316	-12.7045	5.10E-17	-0.554289	0	0	0.00465516	3.14096	6.73517	0.37516	-23.8397	393.932	607.822	398.461	398.461	398.461	-1.92803	-84.1842	2.78438	9.35775	378.088	199.284	186.101	186.101	186.101	-84.1955	3.06443	-0.397938	13.5468	-2.79305	-5.03637	-0.0752287	-0.0311698	1.56717	37.5908	-8.30292	-2.24363	0	0	0.0227625
2337	0	8.59544	0	0	8.59572	0.942549	0.455996	-0.141372	-0.00694913	-0.013851	-12.6783	1.38E-15	-0.482649	0	0	0.00473448	3.17653	7.11926	0.40204	-27.439	393.802	607.293	398.571	398.571	398.571	-1.88392	-84.0881	2.78391	3.9088	378.182	199.096	186.101	186.101	186.101	-84.0985	3.03814	-0.425037	13.2001	-2.96482	-4.99848	-0.0785058	-0.0288757	1.57575	39.3057	-8.21374	-2.19758	0	0	0.0240824
2338	0	8.77616	0	0	8.77642	0.943331	0.448155	-0.141637	-0.00698684	-0.0136021	-12.6454	3.75E-15	-0.424271	0	0	0.00478803	3.21493	7.4989	0.433363	-30.9615	393.615	606.761	398.686	398.686	398.686	-1.83132	-83.9842	2.77827	-1.5392	378.281	198.904	186.101	186.101	186.101	-83.9935	3.00328	-0.454605	12.854	-3.13052	-4.95346	-0.0822745	-0.0260837	1.58507	41.1638	-8.13121	-2.15973	0	0	0.0255918
2339	0	8.95882	0	0	8.95908	0.944023	0.441219	-0.141981	-0.00712568	-0.0135233	-12.6101	1.99E-15	-0.380464	0	0	0.00481357	3.25613	7.87443	0.470728	-34.405	393.373	606.229	398.809	398.809	398.809	-1.76949	-83.8716	2.76829	-6.98428	378.386	198.71	186.101	186.101	186.101	-83.8796	2.95997	-0.487638	12.5077	-3.28896	-4.90273	-0.0868483	-0.0227924	1.59532	43.3487	-8.04404	-2.14278	0	0	0.0274243
2340	0	9.14231	0	0	9.14257	0.944493	0.436507	-0.142343	-0.00733146	-0.0135135	-12.564	3.12E-15	-0.348558	0	0	0.00480399	3.30016	8.24613	0.515685	-37.7672	393.076	605.701	398.94	398.94	398.94	-1.69786	-83.749	2.75476	-12.425	378.496	198.513	186.101	186.101	186.101	-83.7557	2.90843	-0.525026	12.1604	-3.4393	-4.84784	-0.0919356	-0.018892	1.6064	45.6965	-7.88297	-2.14236	0	0	0.0294897
2341	0	9.32537	0	0	9.32564	0.944615	0.43528	-0.142761	-0.0075809	-0.0136859	-12.5079	1.38E-15	-0.32665	0	0	0.00475558	3.34701	8.61424	0.569837	-41.046	392.725	605.182	399.084	399.084	399.084	-1.61605	-83.6153	2.73844	-17.8603	378.611	198.315	186.101	186.101	186.101	-83.6205	2.84897	-0.567521	11.8114	-3.58072	-4.79048	-0.097641	-0.0145102	1.61847	48.2913	-7.67321	-2.16561	0	0	0.0318295
2342	0	9.50653	0	0	9.50682	0.944314	0.438296	-0.14321	-0.0078471	-0.0139528	-12.437	-2.83E-15	-0.31369	0	0	0.00466184	3.39678	8.97891	0.634607	-44.239	392.323	604.675	399.241	399.24	399.24	-1.52371	-83.4688	2.72019	-23.2896	378.728	198.117	186.101	186.101	186.101	-83.4724	2.78201	-0.615901	11.4602	-3.71283	-4.73237	-0.103539	-0.00964443	1.63144	50.9084	-7.37992	-2.20916	0	0	0.0342842
2343	0	9.68417	0	0	9.68445	0.943535	0.446114	-0.143692	-0.0081211	-0.0143664	-12.3488	-2.25E-15	-0.309417	0	0	0.00451751	3.44947	9.34017	0.711279	-47.3433	391.87	604.187	399.412	399.413	399.412	-1.42064	-83.3077	2.70078	-28.7132	378.846	197.921	186.101	186.101	186.101	-83.3095	2.70799	-0.670772	11.1064	-3.83516	-4.67526	-0.109479	-0.00435212	1.6452	53.4907	-6.97614	-2.27879	0	0	0.0367907
2344	0	9.85634	0	0	9.85666	0.942254	0.458962	-0.144214	-0.00842983	-0.0148925	-12.2425	-9.10E-16	-0.316204	0	0	0.00431882	3.50515	9.69787	0.800897	-50.3554	391.37	603.721	399.601	399.601	399.601	-1.30686	-83.1297	2.68088	-34.1313	378.963	197.726	186.101	186.101	186.101	-83.1298	2.62744	-0.732572	10.7498	-3.94772	-4.62085	-0.115114	0.00125565	1.65986	55.8524	-6.52028	-2.37294	0	0	0.0391623
2345	0	10.0211	0	0	10.0214	0.940475	0.476794	-0.144763	-0.0086181	-0.0155012	-12.116	-2.00E-15	-0.318318	0	0	0.00406135	3.56377	10.0517	0.904147	-53.2708	390.823	603.286	399.807	399.807	399.807	-1.18256	-82.9322	2.66102	-39.545	379.076	197.534	186.101	186.101	186.101	-82.9305	2.54093	-0.801512	10.3908	-4.05039	-4.57064	-0.119937	0.00724295	1.67526	57.7555	-5.87403	-2.482	0	0	0.0412046
2346	0	10.176	0	0	10.1764	0.938234	0.499266	-0.145334	-0.00869745	-0.0161964	-11.9684	-2.16E-15	-0.314592	0	0	0.00374275	3.62528	10.401	1.02146	-56.0833	390.231	602.885	400.031	400.031	400.031	-1.04801	-82.7123	2.64157	-44.9554	379.185	197.346	186.101	186.101	186.101	-82.7088	2.44898	-0.877662	10.0296	-4.14334	-4.5261	-0.123751	0.0135711	1.69119	59.0695	-5.04119	-2.60442	0	0	0.042747
2347	0	10.3188	0	0	10.3193	0.935618	0.5255	-0.145946	-0.00858112	-0.0169299	-11.8025	-1.22E-15	-0.295644	0	0	0.00336271	3.68952	10.7448	1.15281	-58.7854	389.597	602.525	400.274	400.274	400.274	-0.903545	-82.4665	2.62291	-50.364	379.286	197.164	186.101	186.101	186.101	-82.4614	2.35211	-0.961083	9.66742	-4.22675	-4.48835	-0.126067	0.020292	1.70762	59.5463	-3.95126	-2.73014	0	0	0.043543
2348	0	10.4469	0	0	10.4474	0.932754	0.55422	-0.146605	-0.008272	-0.0176841	-11.6206	-3.98E-15	-0.261389	0	0	0.00292213	3.75622	11.0819	1.29782	-61.3673	388.921	602.212	400.535	400.535	400.535	-0.749374	-82.1912	2.60525	-55.772	379.379	196.988	186.101	186.101	186.101	-82.1843	2.25078	-1.05181	9.30548	-4.30088	-4.4583	-0.126502	0.0274838	1.72439	58.9927	-2.55799	-2.85629	0	0	0.0433743
2349	0	10.5577	0	0	10.5582	0.929814	0.583704	-0.14733	-0.00777715	-0.0184019	-11.4268	-4.44E-16	-0.214558	0	0	0.00242476	3.82505	11.4104	1.45576	-63.817	388.205	601.952	400.814	400.814	400.814	-0.585716	-81.882	2.5888	-61.1809	379.465	196.818	186.101	186.101	186.101	-81.8737	2.14541	-1.14989	8.94574	-4.36592	-4.43658	-0.124713	0.0350479	1.74116	57.2187	-0.881076	-2.97885	0	0	0.0420358
2350	0	10.6483	0	0	10.6489	0.927	0.611924	-0.148158	-0.00709655	-0.0191177	-11.2278	2.52E-15	-0.159561	0	0	0.00187564	3.89561	11.7283	1.62557	-66.1205	387.45	601.749	401.109	401.109	401.109	-0.412792	-81.5346	2.57362	-66.5914	379.544	196.657	186.101	186.101	186.101	-81.525	2.03635	-1.25532	8.59059	-4.4222	-4.42356	-0.120589	0.0431332	1.75776	54.1677	1.12905	-3.10159	0	0	0.0394689
2351	0	10.7161	0	0	10.7167	0.924546	0.636533	-0.149071	-0.00627711	-0.0197253	-11.0241	3.57E-16	-0.107198	0	0	0.00127979	3.9674	12.033	1.80591	-68.2609	386.658	601.607	401.419	401.419	401.419	-0.230865	-81.1441	2.55968	-72.0038	379.617	196.506	186.101	186.101	186.101	-81.1335	1.92394	-1.368	8.24298	-4.46996	-4.41929	-0.113893	0.0517948	1.77401	49.6858	3.46157	-3.2244	0	0	0.0355913
2352	0	10.7583	0	0	10.759	0.922697	0.65507	-0.150103	-0.00536268	-0.0203093	-10.82	-2.05E-15	-0.0701775	0	0	0.000642274	4.03984	12.3214	1.99515	-70.2194	385.829	601.531	401.74	401.74	401.74	-0.0403207	-80.7059	2.5468	-77.4177	379.688	196.365	186.101	186.101	186.101	-80.6945	1.80854	-1.48772	7.90641	-4.50932	-4.42349	-0.10462	0.0609956	1.78935	43.829	6.11137	-3.36032	0	0	0.0305497
2353	0	10.7722	0	0	10.7729	0.921688	0.665187	-0.151167	-0.00450881	-0.0207624	-10.6063	-2.76E-15	-0.0712256	0	0	-3.46E-05	4.11234	12.5902	2.1915	-71.9751	384.965	601.522	402.069	402.069	402.069	0.158119	-80.2148	2.53446	-82.8317	379.758	196.238	186.101	186.101	186.101	-80.2029	1.69049	-1.61386	7.58484	-4.5403	-4.4356	-0.0926704	0.070575	1.80325	36.5375	8.95228	-3.51591	0	0	0.0244801
2354	0	10.7549	0	0	10.7557	0.921704	0.665031	-0.152203	-0.00366972	-0.0212052	-10.3739	-1.88E-15	-0.112597	0	0	-0.000750092	4.18424	12.8355	2.39297	-73.5055	384.07	601.581	402.404	402.404	402.404	0.363169	-79.6657	2.5218	-88.243	379.829	196.128	186.101	186.101	186.101	-79.6537	1.57021	-1.7452	7.28257	-4.56295	-4.45477	-0.0785413	0.0806216	1.81516	28.0959	12.0489	-3.70372	0	0	0.0178581
2355	0	10.7035	0	0	10.7042	0.922887	0.653171	-0.153083	-0.00296766	-0.0216084	-10.1064	4.54E-16	-0.209155	0	0	-0.00150383	4.2549	13.0535	2.59743	-74.7868	383.144	601.709	402.738	402.738	402.738	0.57291	-79.0533	2.50744	-93.6485	379.901	196.035	186.101	186.101	186.101	-79.0416	1.44818	-1.87982	7.00429	-4.5771	-4.4798	-0.062545	0.0909344	1.82452	18.669	15.2871	-3.93063	0	0	0.0111158
2356	0	10.6145	0	0	10.6151	0.925307	0.628895	-0.15373	-0.0023751	-0.0220639	-9.7924	2.11E-16	-0.357169	0	0	-0.00229355	4.32363	13.2399	2.80257	-75.7949	382.192	601.902	403.069	403.069	403.069	0.784644	-78.3719	2.48949	-99.0438	379.975	195.961	186.101	186.101	186.101	-78.361	1.32495	-2.01496	6.75489	-4.5826	-4.50915	-0.0452408	0.101413	1.83075	8.58937	18.6438	-4.19904	0	0	0.00482495
2357	0	10.4837	0	0	10.4843	0.92899	0.591965	-0.154056	-0.00193058	-0.0226383	-9.4218	-2.59E-15	-0.555108	0	0	-0.00311314	4.38977	13.3905	3.0059	-76.5061	381.217	602.158	403.392	403.392	403.392	0.994923	-77.6155	2.46569	-104.424	380.049	195.906	186.101	186.101	186.101	-77.6057	1.20119	-2.1471	6.53942	-4.57919	-4.54091	-0.0272096	0.11176	1.83329	-1.80842	22.0085	-4.50699	0	0	-0.000469251
2358	0	10.3063	0	0	10.3068	0.933914	0.542586	-0.154023	-0.00165901	-0.0233646	-8.99322	3.93E-15	-0.795676	0	0	-0.00395182	4.4527	13.5012	3.20478	-76.8976	380.224	602.471	403.703	403.703	403.703	1.19964	-76.7774	2.43341	-109.786	380.12	195.869	186.101	186.101	186.101	-76.7691	1.07764	-2.27204	6.3628	-4.56665	-4.57283	-0.00909554	0.121667	1.83194	-12.1909	25.2502	-4.84254	0	0	-0.00427995
2359	0	10.0765	0	0	10.0769	0.940031	0.481252	-0.153641	-0.00154315	-0.0243895	-8.51553	-2.88E-15	-1.06386	0	0	-0.00479566	4.5118	13.568	3.3964	-76.9487	379.216	602.834	403.997	403.997	403.998	1.39409	-75.8505	2.38988	-115.126	380.184	195.845	186.101	186.101	186.101	-75.8441	0.955108	-2.38503	6.22994	-4.54472	-4.60229	0.00832065	0.13086	1.82655	-22.1191	28.2783	-5.19217	0	0	-0.00619682
2360	0	9.78774	0	0	9.78797	0.947289	0.408463	-0.152964	-0.00157881	-0.0257371	-8.00864	3.49E-15	-1.34326	0	0	-0.00563267	4.5665	13.5873	3.57776	-76.6412	378.199	603.24	404.273	404.273	404.273	1.57322	-74.8273	2.33223	-120.439	380.235	195.829	186.101	186.101	186.101	-74.823	0.834411	-2.48102	6.14529	-4.5133	-4.6264	0.0244617	0.13913	1.81706	-31.3154	31.0158	-5.53081	0	0	-0.00601744
2361	0	9.43279	0	0	9.43292	0.955664	0.324476	-0.152026	-0.00171951	-0.0275357	-7.49902	3.61E-15	-1.61144	0	0	-0.00645626	4.61631	13.5558	3.74571	-75.9603	377.178	603.678	404.528	404.528	404.528	1.73193	-73.7001	2.2578	-125.726	380.269	195.817	186.101	186.101	186.101	-73.698	0.716319	-2.55491	6.11314	-4.47233	-4.6419	0.0387578	0.146154	1.80373	-39.4481	33.3466	-5.82782	0	0	-0.00369648
2362	0	9.00403	0	0	9.00411	0.965201	0.228838	-0.151006	-0.00195096	-0.0297932	-7.03685	1.75E-15	-1.84842	0	0	-0.00729106	4.66083	13.4708	3.89704	-74.8949	376.158	604.139	404.761	404.761	404.761	1.86536	-72.4612	2.16436	-130.986	380.28	195.801	186.101	186.101	186.101	-72.4614	0.601435	-2.60203	6.13712	-4.42203	-4.64543	0.0507852	0.151893	1.78702	-46.3515	35.2434	-6.0475	0	0	0.000608578
2363	0	8.49402	0	0	8.49403	0.976026	0.12028	-0.150062	-0.00227128	-0.0326219	-6.68189	-1.16E-15	-2.03487	0	0	-0.00820068	4.6998	13.33	4.02853	-73.4384	375.143	604.612	404.971	404.971	404.971	1.96932	-71.1038	2.05019	-136.222	380.26	195.778	186.101	186.101	186.101	-71.1061	0.490071	-2.61838	6.22033	-4.36288	-4.63353	0.060116	0.156404	1.76754	-51.834	36.6989	-6.15593	0	0	0.00656737
2364	0	7.89595	0	0	7.89596	0.988371	-0.00352989	-0.149477	-0.00258183	-0.0358558	-6.51717	-1.63E-15	-2.14162	0	0	-0.00931822	4.73314	13.132	4.13705	-71.5885	374.138	605.085	405.16	405.16	405.16	2.04054	-69.6223	1.91414	-141.435	380.205	195.745	186.101	186.101	186.101	-69.6265	0.382097	-2.6009	6.36524	-4.29554	-4.60277	0.0669528	0.159678	1.74601	-56.1357	37.7337	-6.10167	0	0	0.0138205
2365	0	7.20474	0	0	7.20477	1.00257	-0.145957	-0.149551	-0.0027743	-0.0394605	-6.63814	2.91E-15	-2.13856	0	0	-0.0108536	4.76096	12.8759	4.21972	-69.3477	373.149	605.548	405.329	405.329	405.329	2.07709	-68.0133	1.75571	-146.629	380.111	195.704	186.101	186.101	186.101	-68.019	0.27672	-2.54781	6.57357	-4.22099	-4.54993	0.071385	0.161993	1.72329	-59.4249	38.4812	-5.8498	0	0	0.0219857
2366	0	6.41802	0	0	6.41811	1.0191	-0.3117	-0.150665	-0.00268488	-0.0432094	-7.15423	2.80E-15	-1.99013	0	0	-0.013097	4.78361	12.5613	4.27406	-66.7231	372.18	605.991	405.479	405.479	405.479	2.07887	-66.2769	1.57508	-151.805	379.974	195.665	186.101	186.101	186.101	-66.2839	0.172321	-2.45912	6.84634	-4.14049	-4.47218	0.0740307	0.163667	1.70018	-62.2209	39.1133	-5.36636	0	0	0.0309093
2367	0	5.5375	0	0	5.53772	1.03855	-0.506707	-0.15322	-0.00213339	-0.0465735	-8.17664	-4.19E-15	-1.66041	0	0	-0.0163766	4.80164	12.1887	4.29811	-63.7262	371.234	606.406	405.615	405.615	405.615	2.04803	-64.4183	1.37301	-156.957	379.795	195.645	186.101	186.101	186.101	-64.4263	0.0663004	-2.33688	7.1838	-4.05529	-4.36713	0.076143	0.164821	1.67736	-65.5058	39.7661	-4.62004	0	0	0.0410145
2368	0	4.57024	0	0	4.57062	1.06159	-0.737813	-0.157658	-0.000961398	-0.0491579	-9.81088	-4.31E-15	-1.11862	0	0	-0.0209814	4.81588	11.7594	4.29065	-60.3726	370.316	606.786	405.738	405.738	405.738	1.98931	-62.4488	1.15088	-162.072	379.58	195.671	186.101	186.101	186.101	-62.4575	-0.0449509	-2.18567	7.58537	-3.96711	-4.23319	0.078752	0.165925	1.6556	-70.1339	40.6428	-3.61148	0	0	0.053071
2369	0	3.52991	0	0	3.53047	1.08901	-1.0127	-0.164298	0.00104186	-0.0501738	-12.1291	5.24E-16	-0.334958	0	0	-0.0269948	4.82729	11.2748	4.25115	-56.6814	369.43	607.124	405.851	405.851	405.851	1.91017	-60.3874	0.910631	-167.121	379.338	195.781	186.101	186.101	186.101	-60.3969	-0.165847	-2.0127	8.04996	-3.87746	-4.06941	0.0837475	0.16707	1.6352	-77.4553	41.8516	-2.34755	0	0	0.0688034
2370	0	2.43778	0	0	2.43845	1.12159	-1.33936	-0.173381	0.00398278	-0.0490665	-15.1617	-2.13E-15	0.69916	0	0	-0.0341431	4.83702	10.7373	4.18004	-52.675	368.579	607.418	405.957	405.957	405.957	1.82093	-58.2624	0.654931	-172.054	379.085	196.019	186.101	186.101	186.101	-58.2725	-0.301174	-1.82819	8.57564	-3.78782	-3.87577	0.0924442	0.168331	1.61625	-88.4588	43.4449	-0.87194	0	0	0.0901728
2371	0	1.32293	0	0	1.32353	1.16016	-1.72584	-0.184874	0.0078633	-0.0451385	-18.8677	-4.54E-15	1.96586	0	0	-0.0416152	4.84631	10.1494	4.07859	-48.3779	367.765	607.667	406.056	406.056	406.056	1.73452	-56.1109	0.387408	-176.798	378.846	196.436	186.101	186.101	186.101	-56.1218	-0.455377	-1.64523	9.16005	-3.69968	-3.65317	0.10618	0.169798	1.59868	-104.105	45.366	0.759908	0	0	0.119546
2372	0	0.221739	0	0	0.221905	1.20547	-2.17974	-0.198456	0.0125274	-0.0379563	-23.1259	5.59E-15	3.41045	0	0	-0.0480264	4.85635	9.51413	3.94899	-43.8164	366.99	607.872	406.151	406.151	406.151	1.6659	-53.9792	0.112918	-181.252	378.646	197.084	186.101	186.101	186.101	-53.991	-0.631632	-1.47949	9.80028	-3.61398	-3.40338	0.125672	0.171343	1.58167	-124.844	47.4809	2.46659	0	0	0.158934
2373	0	-0.823544	0	0	-0.824456	1.25818	-2.70731	-0.21339	0.0176259	-0.0273733	-27.7212	3.49E-15	4.93666	0	0	-0.0515444	4.86829	8.83472	3.79417	-39.018	366.254	608.038	406.239	406.239	406.239	1.63113	-51.9206	-0.162097	-185.286	378.52	198.005	186.101	186.101	186.101	-51.9338	-0.830842	-1.34825	10.4932	-3.5315	-3.129	0.150919	0.172626	1.56459	-150.462	49.4494	4.17257	0	0	0.209412
2374	0	-1.76743	0	0	-1.77038	1.31872	-3.31286	-0.228614	0.0227377	-0.0136617	-32.3601	-3.26E-15	6.42172	0	0	-0.0502794	4.88317	8.11448	3.61782	-34.0103	365.558	608.172	406.318	406.319	406.318	1.6461	-49.9934	-0.429363	-188.75	378.5	199.233	186.101	186.101	186.101	-50.0086	-1.05085	-1.2692	11.2355	-3.45252	-2.83344	0.18098	0.173531	1.54672	-179.994	51.0347	5.78631	0	0	0.270549
2375	0	-2.56473	0	0	-2.57098	1.38729	-3.9977	-0.24274	0.0272721	0.00260243	-36.6891	4.66E-15	7.71639	0	0	-0.0428574	4.90182	7.35679	3.42419	-28.8209	364.901	608.283	406.386	406.386	406.386	1.72511	-48.2564	-0.678762	-191.477	378.616	200.781	186.101	186.101	186.101	-48.2746	-1.2861	-1.25878	12.0235	-3.37681	-2.52068	0.214204	0.173865	1.52762	-211.841	51.9387	7.2385	0	0	0.34025
2376	0	-3.17467	0	0	-3.18566	1.4637	-4.75945	-0.254316	0.0307021	0.0203537	-40.3467	6.99E-15	8.67956	0	0	-0.0290098	4.92487	6.56498	3.21795	-23.4763	364.28	608.384	406.438	406.438	406.438	1.87948	-46.765	-0.898634	-193.3	378.893	202.64	186.101	186.101	186.101	-46.7877	-1.52783	-1.33059	12.8537	-3.30379	-2.19523	0.248259	0.173509	1.50737	-243.818	51.9306	8.47219	0	0	0.41466
2377	0	-3.56502	0	0	-3.58208	1.54735	-5.59155	-0.261958	0.0326574	0.0385413	-43.0099	-4.66E-15	9.19997	0	0	-0.009901	4.95264	5.7422	3.00398	-18.0019	363.695	608.488	406.466	406.466	406.466	2.11636	-45.5663	-1.07645	-194.063	379.347	204.779	186.101	186.101	186.101	-45.5957	-1.76511	-1.49393	13.7226	-3.23225	-1.86189	0.280841	0.172598	1.48625	-273.725	51.0148	9.42785	0	0	0.489084
2378	0	-3.71571	0	0	-3.73967	1.63725	-6.48302	-0.264704	0.0328109	0.0557736	-44.459	-4.66E-15	9.19648	0	0	0.011942	4.98519	4.89144	2.78718	-12.4213	363.142	608.612	406.465	406.465	406.465	2.43816	-44.6955	-1.19989	-193.636	379.984	207.145	186.101	186.101	186.101	-44.734	-1.98631	-1.75304	14.6268	-3.16061	-1.52557	0.309688	0.171233	1.46532	-299.311	49.1909	10.0753	0	0	0.558127
2379	0	-3.62082	0	0	-3.65144	1.73196	-7.41889	-0.262242	0.031028	0.0711013	-44.619	-4.66E-16	8.63773	0	0	0.0332642	5.02226	4.01543	2.57232	-6.7565	362.618	608.773	406.426	406.426	406.426	2.84218	-44.1732	-1.25824	-191.925	380.799	209.674	186.101	186.101	186.101	-44.2239	-2.18082	-2.10667	15.5633	-3.08685	-1.19123	0.333512	0.169665	1.44576	-319.165	46.5944	10.4009	0	0	0.617582
2380	0	-3.28885	0	0	-3.32438	1.82971	-8.38053	-0.254901	0.0272095	0.0836297	-43.5602	-3.96E-15	7.53136	0	0	0.0509615	5.06325	3.11663	2.36383	-1.02718	362.119	608.989	406.344	406.344	406.344	3.3205	-44.0049	-1.24386	-188.876	381.779	212.288	186.101	186.101	186.101	-44.0706	-2.34062	-2.54791	16.529	-3.00855	-0.863588	0.351542	0.167886	1.42908	-332.346	43.2421	10.446	0	0	0.664082
2381	0	-2.74098	0	0	-2.77789	1.92836	-9.34628	-0.24364	0.021438	0.0930066	-41.4804	-5.24E-15	5.93706	0	0	0.0629217	5.1073	2.19728	2.16562	4.74865	361.641	609.278	406.211	406.211	406.211	3.86007	-44.1821	-1.15337	-184.479	382.897	214.911	186.101	186.101	186.101	-44.2656	-2.46121	-3.06428	17.5209	-2.9231	-0.547059	0.364144	0.165833	1.41606	-338.904	39.1731	10.2842	0	0	0.696348
2382	0	-2.00828	0	0	-2.04113	2.02552	-10.2922	-0.229561	0.0141194	0.0990106	-38.6313	-5.91E-15	3.97554	0	0	0.0684373	5.15329	1.25943	1.98094	10.5547	361.18	609.656	406.022	406.022	406.022	4.44317	-44.6852	-0.988476	-178.754	384.12	217.466	186.101	186.101	186.101	-44.7887	-2.54194	-3.63818	18.5364	-2.82775	-0.24553	0.372002	0.163668	1.40747	-339.203	34.6425	9.95465	0	0	0.714
2383	0	-1.12815	0	0	-1.15002	2.11864	-11.1934	-0.213864	0.00583876	0.101883	-35.2856	3.96E-15	1.80748	0	0	0.0681055	5.19993	0.305026	1.8123	16.3758	360.731	610.138	405.773	405.773	405.773	5.04842	-45.4862	-0.756006	-171.753	385.406	219.886	186.101	186.101	186.101	-45.6112	-2.58569	-4.24774	19.5726	-2.7198	0.0376679	0.376214	0.161573	1.40331	-334.123	29.9269	9.50709	0	0	0.718038
2384	0	-0.141323	0	0	-0.14449	2.20515	-12.0257	-0.197666	-0.00254966	0.101801	-31.6997	2.80E-15	-0.372144	0	0	0.0634182	5.24584	-0.664013	1.66141	22.198	360.291	610.739	405.464	405.464	405.464	5.65257	-46.5515	-0.46744	-163.546	386.71	222.111	186.101	186.101	186.101	-46.6987	-2.59815	-4.86858	20.6267	-2.59686	0.299871	0.377661	0.160094	1.40335	-324.457	25.5562	8.91928	0	0	0.709479
2385	0	0.910926	0	0	0.934017	2.28276	-12.768	-0.181941	-0.0102454	0.0992478	-28.0959	3.73E-15	-2.37982	0	0	0.0561752	5.2896	-1.6457	1.5291	28.0073	359.856	611.468	405.093	405.093	405.093	6.23276	-47.8443	-0.13784	-154.214	387.984	224.092	186.101	186.101	186.101	-48.0137	-2.58691	-5.4759	21.6956	-2.45675	0.539145	0.377297	0.159545	1.40687	-311.159	21.9654	8.17666	0	0	0.689964
2386	0	1.98902	0	0	2.04474	2.34956	-13.4034	-0.167686	-0.0166112	0.0944908	-24.6754	1.40E-15	-4.06728	0	0	0.0480611	5.32987	-2.63785	1.41545	33.7901	359.422	612.332	404.665	404.665	404.665	6.76852	-49.327	0.215567	-143.848	389.188	225.789	186.101	186.101	186.101	-49.5176	-2.56042	-6.04655	22.7759	-2.29793	0.754219	0.375711	0.160319	1.41372	-294.936	19.5167	7.27264	0	0	0.660726
2387	0	3.05709	0	0	3.14968	2.40427	-13.9213	-0.155608	-0.0211878	0.0880579	-21.5866	-3.26E-15	-5.33225	0	0	0.040307	5.36547	-3.63805	1.31971	39.5323	358.989	613.335	404.184	404.184	404.184	7.24343	-50.9622	0.575064	-132.536	390.285	227.178	186.101	186.101	186.101	-51.1728	-2.52702	-6.56083	23.8642	-2.11946	0.944566	0.373751	0.162583	1.42316	-276.672	18.4154	6.22257	0	0	0.623578
2388	0	4.08413	0	0	4.21529	2.44628	-14.3174	-0.146321	-0.0238952	0.0803589	-18.9444	9.32E-16	-6.13964	0	0	0.0336172	5.39534	-4.64358	1.24055	45.219	358.555	614.477	403.656	403.656	403.656	7.64612	-52.7154	0.923994	-120.366	391.25	228.246	186.101	186.101	186.101	-52.9442	-2.4941	-7.00375	24.9566	-1.92085	1.11018	0.371969	0.166139	1.43441	-257.092	18.6244	5.09005	0	0	0.580241
2389	0	5.04506	0	0	5.21371	2.47564	-14.5934	-0.140085	-0.0247461	0.0717842	-16.8052	-4.19E-15	-6.49198	0	0	0.0282007	5.41877	-5.65139	1.17622	50.8349	358.12	615.754	403.091	403.091	403.091	7.97049	-54.5551	1.24816	-107.419	392.066	228.995	186.101	186.101	186.101	-54.8002	-2.4675	-7.36557	26.0488	-1.70252	1.25149	0.370595	0.170895	1.4469	-236.764	20.0785	3.93037	0	0	0.532218
2390	0	5.92068	0	0	6.12338	2.49303	-14.7565	-0.136891	-0.0240459	0.0628643	-15.1766	-1.86E-15	-6.44297	0	0	0.0239091	5.43529	-6.65808	1.12464	56.364	357.685	617.158	402.497	402.497	402.497	8.21532	-56.4542	1.53669	-93.7703	392.727	229.438	186.101	186.101	186.101	-56.7135	-2.45119	-7.64185	27.1367	-1.4656	1.36928	0.370166	0.176435	1.45968	-216.427	22.4799	2.84839	0	0	0.48166
2391	0	6.69738	0	0	6.92888	2.49953	-14.8174	-0.136539	-0.022154	0.0539164	-14.0291	0	-6.06927	0	0	0.0204288	5.44468	-7.65996	1.08366	61.7896	357.254	618.679	401.884	401.884	401.884	8.38364	-58.3901	1.7824	-79.4892	393.234	229.603	186.101	186.101	186.101	-58.6612	-2.44734	-7.83298	28.2156	-1.21169	1.46444	0.370885	0.182351	1.47205	-196.569	25.5515	1.91876	0	0	0.430276
2392	0	7.36634	0	0	7.62022	2.49651	-14.7892	-0.138541	-0.0194618	0.0453603	-13.2926	-2.80E-15	-5.46222	0	0	0.0173993	5.4471	-8.65312	1.05131	67.0952	356.828	620.302	401.261	401.261	401.261	8.48166	-60.3439	1.9818	-64.6373	393.593	229.527	186.101	186.101	186.101	-60.6247	-2.45648	-7.9434	29.281	-0.943204	1.53778	0.372909	0.188108	1.48308	-177.7	28.9404	1.21075	0	0	0.379903
2393	0	7.92242	0	0	8.19177	2.48547	-14.6856	-0.142425	-0.016446	0.0374461	-12.8928	4.19E-15	-4.72757	0	0	0.0145448	5.44285	-9.63345	1.02594	72.2641	356.413	622.01	400.639	400.639	400.639	8.51789	-62.3006	2.13457	-49.2707	393.818	229.254	186.101	186.101	186.101	-62.5887	-2.47798	-7.98061	30.3283	-0.66297	1.58992	0.376395	0.193251	1.49232	-160.209	32.3069	0.77362	0	0	0.332129
2394	0	8.363	0	0	8.64099	2.46778	-14.5195	-0.147657	-0.013513	0.0303155	-12.7513	-4.19E-15	-3.96498	0	0	0.0116922	5.43253	-10.5968	1.00645	77.2806	356.013	623.785	400.025	400.025	400.025	8.50193	-64.2478	2.24279	-33.4403	393.921	228.833	186.101	186.101	186.101	-64.541	-2.51039	-7.95397	31.353	-0.37441	1.62109	0.381234	0.1973	1.49943	-144.307	35.3099	0.630662	0	0	0.288068
2395	0	8.68721	0	0	8.96732	2.44464	-14.3019	-0.153764	-0.0110041	0.0240923	-12.8015	-1.86E-15	-3.26304	0	0	0.00877004	5.41687	-11.5391	0.992289	82.1298	355.634	625.605	399.428	399.428	399.428	8.44341	-66.1751	2.31017	-17.1923	393.916	228.313	186.101	186.101	186.101	-66.4714	-2.55178	-7.87349	32.351	-0.0812245	1.63113	0.387426	0.199855	1.5039	-130.198	37.6869	0.766646	0	0	0.248679
2396	0	8.89527	0	0	9.17153	2.41691	-14.0406	-0.160383	-0.00912732	0.0186411	-12.9965	2.10E-15	-2.68833	0	0	0.00577449	5.39672	-12.4562	0.983587	86.7985	355.282	627.449	398.853	398.853	398.853	8.3511	-68.0739	2.3412	-0.568829	393.816	227.745	186.101	186.101	186.101	-68.3714	-2.59998	-7.74876	33.318	0.212515	1.61943	0.394684	0.200674	1.50611	-117.778	39.2663	1.1302	0	0	0.214091
2397	0	8.98822	0	0	9.25529	2.38506	-13.7397	-0.167176	-0.00803159	0.0137737	-13.3003	2.80E-15	-2.2882	0	0	0.0027369	5.37295	-13.3443	0.981068	91.2753	354.961	629.294	398.305	398.305	398.305	8.23213	-69.9372	2.3405	16.3913	393.626	227.178	186.101	186.101	186.101	-70.2341	-2.65266	-7.58806	34.2504	0.502512	1.58495	0.402505	0.199685	1.50628	-106.781	39.9455	1.65165	0	0	0.183951
2398	0	8.96802	0	0	9.22113	2.34917	-13.3996	-0.173927	-0.00770766	0.00907771	-13.6956	4.19E-15	-2.07954	0	0	-0.000296666	5.34645	-14.1999	0.985919	95.5509	354.677	631.118	397.788	397.788	397.788	8.09143	-71.7594	2.31224	33.6515	393.351	226.655	186.101	186.101	186.101	-72.0539	-2.70734	-7.39768	35.1446	0.784436	1.52639	0.410227	0.196925	1.50502	-96.6808	39.7361	2.23102	0	0	0.157302
2399	0	8.83775	0	0	9.07281	2.30894	-13.0173	-0.180458	-0.00804575	0.00412134	-14.1716	-9.32E-16	-2.053	0	0	-0.00327459	5.31808	-15.0198	0.999631	99.6184	354.436	632.899	397.304	397.304	397.304	7.93143	-73.5363	2.25986	51.1756	392.989	226.223	186.101	186.101	186.101	-73.8267	-2.76124	-7.18159	35.9975	1.05399	1.44228	0.41699	0.19251	1.5029	-86.8035	38.7192	2.76212	0	0	0.13293
2400	0	8.60219	0	0	8.8157	2.26382	-12.5872	-0.186649	-0.00889591	-0.00166258	-14.7221	2.80E-15	-2.17982	0	0	-0.00613626	5.2886	-15.801	1.02373	103.474	354.24	634.615	396.855	396.855	396.855	7.75196	-75.2657	2.18591	68.9258	392.533	225.921	186.101	186.101	186.101	-75.5501	-2.81127	-6.94139	36.8062	1.30693	1.33126	0.421778	0.186643	1.50068	-76.2765	36.9942	3.15247	0	0	0.109423
2401	0	8.26824	0	0	8.45751	2.21307	-12.1016	-0.19236	-0.00996531	-0.00886649	-15.3343	-3.49E-16	-2.40464	0	0	-0.0088199	5.25873	-16.5412	1.05954	107.115	354.094	636.247	396.439	396.439	396.439	7.55052	-76.9472	2.09214	86.8598	391.973	225.79	186.101	186.101	186.101	-77.2234	-2.8538	-6.67656	37.5683	1.53939	1.19229	0.423487	0.179662	1.49903	-64.1161	34.8028	3.29412	0	0	0.0854038
2402	0	7.8454	0	0	8.00869	2.15597	-11.5532	-0.197446	-0.0109654	-0.0179669	-15.9866	-1.40E-15	-2.66325	0	0	-0.0112546	5.22903	-17.2382	1.10788	110.543	353.999	637.776	396.055	396.055	396.055	7.3227	-78.5826	1.97959	104.928	391.294	225.868	186.101	186.101	186.101	-78.8482	-2.88482	-6.38492	38.2814	1.74784	1.02485	0.421057	0.171951	1.49825	-49.398	32.4091	3.10419	0	0	0.059967
2403	0	7.34614	0	0	7.48278	2.0919	-10.9352	-0.201679	-0.0116249	-0.0294856	-16.6392	1.86E-15	-2.88887	0	0	-0.0133581	5.20005	-17.8906	1.16885	113.763	353.956	639.186	395.704	395.704	395.704	7.06307	-80.1752	1.84889	123.071	390.483	226.189	186.101	186.101	186.101	-80.4274	-2.9	-6.06346	38.9438	1.92918	0.829221	0.413392	0.163899	1.49884	-31.1276	30.0689	2.5243	0	0	0.0325517
2404	0	6.78592	0	0	6.89638	2.02054	-10.2438	-0.204865	-0.0116924	-0.043686	-17.2436	-1.40E-15	-3.01575	0	0	-0.0150557	5.1722	-18.497	1.24159	116.781	353.964	640.462	395.381	395.381	395.381	6.76581	-81.7301	1.70037	141.215	389.528	226.786	186.101	186.101	186.101	-81.9658	-2.89502	-5.70892	39.5539	2.08098	0.606635	0.399636	0.15576	1.50064	-8.57918	27.9996	1.53171	0	0	0.00345435
2405	0	6.18306	0	0	6.26899	1.94194	-9.47877	-0.206696	-0.0110082	-0.0607447	-17.729	-3.49E-15	-2.99079	0	0	-0.0162656	5.14582	-19.0568	1.32418	119.605	354.02	641.594	395.085	395.085	395.085	6.42595	-83.2532	1.53427	159.272	388.418	227.685	186.101	186.101	186.101	-83.4694	-2.86606	-5.31876	40.1102	2.20136	0.359426	0.37895	0.148018	1.5033	18.8775	26.4758	0.11996	0	0	-0.0265292
2406	0	5.55819	0	0	5.62226	1.85661	-8.6444	-0.206893	-0.00947461	-0.0806329	-18.0168	-2.21E-15	-2.77306	0	0	-0.0169278	5.12122	-19.5695	1.41341	122.248	354.121	642.571	394.814	394.814	394.814	6.04017	-84.7505	1.35077	177.14	387.149	228.905	186.101	186.101	186.101	-84.9445	-2.81021	-4.89172	40.6117	2.2892	0.0911386	0.351041	0.140802	1.50647	51.5099	25.5961	-1.66845	0	0	-0.0558132
2407	0	4.93352	0	0	4.97912	1.76558	-7.75016	-0.205171	-0.00706378	-0.10303	-18.0211	5.33E-15	-2.33792	0	0	-0.0170134	5.09864	-20.0351	1.50488	124.722	354.259	643.385	394.566	394.566	394.566	5.60772	-86.2275	1.15015	194.696	385.724	230.454	186.101	186.101	186.101	-86.397	-2.72609	-4.42848	41.0577	2.3442	-0.19348	0.316079	0.134333	1.50941	89.1716	25.473	-3.77479	0	0	-0.0822987
2408	0	4.33164	0	0	4.36248	1.67038	-6.81079	-0.201245	-0.00384877	-0.12752	-17.6556	5.59E-15	-1.68348	0	0	-0.0165269	5.07819	-20.4539	1.59313	127.042	354.428	644.031	394.339	394.339	394.339	5.13129	-87.6877	0.932984	211.809	384.152	232.326	186.101	186.101	186.101	-87.8313	-2.61418	-3.93222	41.4478	2.36672	-0.488582	0.274503	0.128646	1.51141	131.444	26.0648	-6.11493	0	0	-0.103732
2409	0	3.77396	0	0	3.7937	1.57299	-5.84612	-0.195023	4.98E-05	-0.153269	-16.8595	5.10E-17	-0.82739	0	0	-0.0155416	5.05999	-20.8265	1.67157	129.224	354.617	644.506	394.133	394.133	394.133	4.61726	-89.1316	0.700313	228.331	382.452	234.497	186.101	186.101	186.101	-89.2491	-2.47704	-3.40887	41.7821	2.35801	-0.78721	0.227853	0.123727	1.51165	177.168	27.2668	-8.59102	0	0	-0.117661
2410	0	3.27925	0	0	3.29119	1.47583	-4.88022	-0.186488	0.00438808	-0.179526	-15.5945	-2.17E-15	0.184745	0	0	-0.0141568	5.04398	-21.1536	1.73311	131.284	354.816	644.81	393.946	393.946	393.946	4.07583	-90.5561	0.454105	244.111	380.652	236.927	186.101	186.101	186.101	-90.6482	-2.31922	-2.86719	42.0605	2.31997	-1.08171	0.177653	0.119579	1.50968	225.097	28.8791	-11.1073	0	0	-0.122271
2411	0	2.86228	0	0	2.86907	1.38156	-3.94044	-0.175901	0.0088837	-0.205117	-13.8709	2.93E-15	1.28896	0	0	-0.0125077	5.03001	-21.4364	1.77011	133.239	355.014	644.944	393.777	393.777	393.777	3.52037	-91.9532	0.197408	258.996	378.784	239.55	186.101	186.101	186.101	-92.0222	-2.14696	-2.31835	42.2839	2.25524	-1.3638	0.126573	0.116082	1.50551	273.185	30.5861	-13.5565	0	0	-0.116168
2412	0	2.53267	0	0	2.53625	1.293	-3.05568	-0.163657	0.0132517	-0.229153	-11.738	2.21E-15	2.40866	0	0	-0.0107232	5.01768	-21.676	1.77519	135.104	355.197	644.91	393.627	393.627	393.627	2.96644	-93.3105	-0.0653464	272.838	376.888	242.284	186.101	186.101	186.101	-93.3592	-1.96759	-1.7753	42.4532	2.16713	-1.62526	0.0763874	0.113195	1.49918	319.722	32.1126	-15.8611	0	0	-0.0992306
2413	0	2.29407	0	0	2.29586	1.21299	-2.25501	-0.150318	0.0172229	-0.250461	-9.28702	7.28E-16	3.46182	0	0	-0.00890039	5.00642	-21.8737	1.7412	136.894	355.353	644.715	393.494	393.494	393.494	2.4304	-94.6108	-0.328512	285.503	375.007	245.031	186.101	186.101	186.101	-94.6429	-1.78884	-1.25172	42.5695	2.05948	-1.85797	0.0300182	0.110874	1.49163	362.349	33.162	-17.9349	0	0	-0.0721386
2414	0	2.14433	0	0	2.14512	1.1442	-1.56588	-0.136567	0.0206004	-0.26815	-6.64371	3.09E-15	4.37065	0	0	-0.00709402	4.99541	-22.0312	1.6618	138.623	355.468	644.366	393.378	393.378	393.378	1.92811	-95.8332	-0.585277	296.875	373.183	247.678	186.101	186.101	186.101	-95.8525	-1.61815	-0.761071	42.6348	1.93652	-2.0545	-0.0101635	0.109201	1.48388	399.017	33.5529	-19.7137	0	0	-0.0367611
2415	0	2.07558	0	0	2.07589	1.08898	-1.01239	-0.123112	0.023081	-0.281338	-3.95159	-1.75E-15	5.05057	0	0	-0.00530092	4.98358	-22.15	1.5319	140.303	355.532	643.871	393.279	393.279	393.279	1.47339	-96.9539	-0.828395	306.861	371.454	250.107	186.101	186.101	186.101	-96.964	-1.46209	-0.315378	42.6513	1.80288	-2.20857	-0.0420298	0.108224	1.47702	427.774	33.1144	-21.1369	0	0	0.00415499
2416	0	2.07519	0	0	2.07531	1.0492	-0.613569	-0.110592	0.02459	-0.289352	-1.35593	-9.32E-16	5.44899	0	0	-0.00353701	4.96971	-22.2321	1.34779	141.943	355.534	643.241	393.196	393.196	393.196	1.07681	-97.948	-1.05107	315.397	369.852	252.201	186.101	186.101	186.101	-97.952	-1.32591	0.0760562	42.6217	1.66324	-2.31507	-0.0635661	0.108216	1.4725	446.891	31.8931	-22.1553	0	0	0.0472503
2417	0	2.12683	0	0	2.12687	1.0261	-0.381899	-0.0995529	0.0249514	-0.291731	1.00532	-8.15E-16	5.51878	0	0	-0.00183508	4.95236	-22.2792	1.10763	143.552	355.466	642.49	393.128	393.128	393.128	0.744876	-98.7906	-1.24798	322.447	368.403	253.854	186.101	186.101	186.101	-98.7908	-1.21331	0.407494	42.5492	1.52229	-2.37061	-0.073535	0.109409	1.4713	455.14	29.9712	-22.7315	0	0	0.088842
2418	0	2.21144	0	0	2.21147	1.02015	-0.322259	-0.0904164	0.0241724	-0.288186	3.00975	1.98E-15	5.25076	0	0	-0.000284482	4.93	-22.2937	0.811484	145.135	355.322	641.631	393.075	393.075	393.075	0.479566	-99.4584	-1.41632	328.008	367.119	254.97	186.101	186.101	186.101	-99.4566	-1.1265	0.677476	42.4373	1.38453	-2.37355	-0.070917	0.112284	1.47439	451.635	27.6965	-22.8446	0	0	0.125394
2419	0	2.30845	0	0	2.30851	1.031	-0.431048	-0.0835218	0.0223401	-0.278782	4.54747	-9.32E-16	4.66782	0	0	0.000998176	4.90112	-22.2776	0.461573	146.693	355.101	640.68	393.033	393.034	393.033	0.278467	-99.931	-1.55659	332.105	366.003	255.477	186.101	186.101	186.101	-99.9281	-1.06633	0.889114	42.2899	1.25405	-2.32414	-0.0554703	0.117289	1.48247	436.141	25.4868	-22.4874	0	0	0.153828
2420	0	2.3969	0	0	2.39708	1.05746	-0.696353	-0.0791768	0.0196054	-0.263771	5.51686	3.49E-16	3.82329	0	0	0.00190206	4.86418	-22.2332	0.0622861	148.229	354.804	639.654	393.003	393.003	393.003	0.135299	-100.192	-1.67287	334.789	365.047	255.326	186.101	186.101	186.101	-100.189	-1.03266	1.04976	42.1111	1.13448	-2.22463	-0.0277785	0.124825	1.49577	408.985	23.8454	-21.6691	0	0	0.171846
2421	0	2.45672	0	0	2.45716	1.09755	-1.09836	-0.0776768	0.0162947	-0.243799	5.82291	8.15E-16	2.81052	0	0	0.00235509	4.8178	-22.1629	-0.379889	149.738	354.437	638.57	392.98	392.98	392.98	0.0408279	-100.231	-1.7727	336.137	364.234	254.492	186.101	186.101	186.101	-100.228	-1.02477	1.17034	41.9049	1.02893	-2.07919	0.010676	0.135401	1.51425	371.229	23.4126	-20.4233	0	0	0.178268
2422	0	2.47	0	0	2.47098	1.14869	-1.6109	-0.0793241	0.0127709	-0.219667	5.37794	1.92E-15	1.74504	0	0	0.00231988	4.76083	-22.069	-0.856686	151.217	354.008	637.448	392.963	392.963	392.963	-0.0160312	-100.044	-1.86611	336.249	363.54	252.983	186.101	186.101	186.101	-100.04	-1.04165	1.26415	41.6756	0.939699	-1.89353	0.0581296	0.149208	1.53788	324.327	24.6618	-18.7862	0	0	0.172859
2423	0	2.42277	0	0	2.42455	1.20781	-2.2031	-0.0844502	0.00949575	-0.192557	4.10641	5.82E-16	0.761343	0	0	0.00176962	4.69238	-21.9538	-1.35812	152.658	353.531	636.306	392.949	392.949	392.949	-0.0470221	-99.6337	-1.96429	335.237	362.936	250.832	186.101	186.101	186.101	-99.6294	-1.08218	1.34527	41.427	0.868471	-1.675	0.111398	0.166316	1.566	270.598	28.0349	-16.8227	0	0	0.156647
2424	0	2.30651	0	0	2.30936	1.27165	-2.84217	-0.0932715	0.0069834	-0.163659	1.97037	7.85E-16	-0.00328132	0	0	0.000663147	4.6119	-21.8192	-1.87314	154.052	353.021	635.163	392.933	392.933	392.933	-0.0634781	-99.0129	-2.07772	333.227	362.396	248.102	186.101	186.101	186.101	-99.008	-1.14509	1.42692	41.1624	0.816183	-1.43192	0.167368	0.186526	1.59801	212.528	33.8018	-14.6043	0	0	0.131478
2425	0	2.11997	0	0	2.12392	1.33702	-3.4957	-0.105789	0.00563547	-0.13436	-1.00584	2.29E-15	-0.438701	0	0	-0.001047	4.51923	-21.667	-2.38995	155.386	352.498	634.038	392.913	392.913	392.913	-0.0753955	-98.2031	-2.21434	330.352	361.897	244.882	186.101	186.101	186.101	-98.1973	-1.22858	1.51978	40.8851	0.783035	-1.17331	0.222367	0.209251	1.63299	153.073	41.9019	-12.2192	0	0	0.0999003
2426	0	1.87016	0	0	1.87502	1.40102	-4.13464	-0.121585	0.00584101	-0.106011	-4.70329	3.31E-15	-0.467607	0	0	-0.00330155	4.41464	-21.4985	-2.89647	156.647	351.983	632.947	392.886	392.886	392.886	-0.0906934	-97.2358	-2.37762	326.744	361.423	241.285	186.101	186.101	186.101	-97.2289	-1.32983	1.63045	40.5972	0.768596	-0.908512	0.272415	0.233765	1.66951	95.37	52.1707	-9.78119	0	0	0.0648912
2427	0	1.57249	0	0	1.57787	1.46129	-4.7355	-0.139643	0.00762803	-0.0797131	-8.88838	3.84E-15	-0.087621	0	0	-0.00584109	4.29878	-21.3146	-3.38099	157.817	351.496	631.906	392.847	392.847	392.847	-0.114816	-96.1509	-2.56558	322.537	360.968	237.443	186.101	186.101	186.101	-96.1427	-1.44447	1.7606	40.3002	0.771998	-0.646677	0.314354	0.258778	1.706	42.1981	64.0114	-7.40595	0	0	0.0292662
2428	0	1.2496	0	0	1.25493	1.51617	-5.2816	-0.158414	0.0108051	-0.0565328	-13.2317	-4.00E-15	0.641105	0	0	-0.00813859	4.17275	-21.1154	-3.83248	158.876	351.061	630.928	392.794	392.794	392.794	-0.150525	-94.9948	-2.77054	317.858	360.535	233.498	186.101	186.101	186.101	-94.985	-1.56627	1.90691	39.995	0.79173	-0.396401	0.345005	0.283026	1.74034	-3.68713	76.6845	-5.2226	0	0	-0.0042318
2429	0	0.92824	0	0	0.932954	1.56467	-5.7635	-0.176001	0.0148274	-0.0370731	-17.3537	4.37E-16	1.59128	0	0	-0.00953529	4.03799	-20.9007	-4.24102	159.803	350.7	630.022	392.724	392.724	392.724	-0.198081	-93.8162	-2.9802	312.825	360.137	229.591	186.101	186.101	186.101	-93.8044	-1.68736	2.06183	39.6813	0.825987	-0.165468	0.362427	0.304901	1.77031	-40.3884	89.1816	-3.33199	0	0	-0.0334986
2430	0	0.635275	0	0	0.638986	1.60647	-6.17814	-0.190723	0.0191095	-0.0216115	-20.9128	4.89E-15	2.61372	0	0	-0.00948642	3.89632	-20.6694	-4.59823	160.574	350.435	629.195	392.637	392.637	392.637	-0.255668	-92.6612	-3.17952	307.548	359.789	225.849	186.101	186.101	186.101	-92.6474	-1.7989	2.21511	39.3579	0.872644	0.0395476	0.366137	0.323001	1.79425	-66.9531	100.578	-1.80476	0	0	-0.0571411
2431	0	0.39411	0	0	0.396683	1.64169	-6.52701	-0.201581	0.0229214	-0.0101679	-23.6779	-4.05E-15	3.546	0	0	-0.00782284	3.74982	-20.4202	-4.89724	161.163	350.286	628.449	392.532	392.532	392.532	-0.320061	-91.5695	-3.35312	302.12	359.514	222.377	186.101	186.101	186.101	-91.5538	-1.89206	2.3556	39.0231	0.929385	0.21321	0.356641	0.335928	1.81116	-83.2893	109.902	-0.659647	0	0	-0.0743362
2432	0	0.222234	0	0	0.223815	1.67074	-6.81439	-0.208215	0.0257133	-0.00227943	-25.5397	7.79E-16	4.25822	0	0	-0.00479153	3.60077	-20.151	-5.13303	161.546	350.27	627.784	392.411	392.411	392.411	-0.38743	-90.5721	-3.48725	296.619	359.328	219.251	186.101	186.101	186.101	-90.5547	-1.95899	2.47298	38.6744	0.993758	0.351506	0.336142	0.342675	1.82057	-90.5173	116.445	0.133576	0	0	-0.0850879
2433	0	0.130219	0	0	0.131212	1.69408	-7.04506	-0.210727	0.0269938	0.00258229	-26.494	-8.95E-16	4.65366	0	0	-0.000958846	3.45154	-19.8599	-5.30228	161.697	350.401	627.197	392.276	392.276	392.276	-0.454317	-89.6895	-3.57152	291.106	359.247	216.518	186.101	186.101	186.101	-89.6711	-1.99354	2.55927	38.309	1.06324	0.451699	0.307419	0.342548	1.82275	-90.2453	119.647	0.641575	0	0	-0.0897309
2434	0	0.121598	0	0	0.122573	1.71209	-7.22283	-0.209498	0.0266625	0.00506328	-26.6124	1.00E-15	4.70436	0	0	0.00299988	3.3045	-19.5448	-5.40336	161.595	350.691	626.681	392.132	392.131	392.131	-0.518465	-88.9332	-3.59972	285.626	359.275	214.197	186.101	186.101	186.101	-88.9143	-1.99163	2.60976	37.9241	1.13539	0.51228	0.273523	0.335375	1.81829	-84.3912	119.359	0.940453	0	0	-0.0889445
2435	0	0.193273	0	0	0.194886	1.72495	-7.34972	-0.205262	0.0247389	0.00582659	-26.0355	4.35E-15	4.42467	0	0	0.00648292	3.16188	-19.2039	-5.4363	161.218	351.147	626.228	391.981	391.981	391.981	-0.579126	-88.3051	-3.57012	280.207	359.412	212.283	186.101	186.101	186.101	-88.2864	-1.95147	2.62336	37.5172	1.2079	0.532935	0.237832	0.321402	1.80821	-75.0699	115.659	1.11288	0	0	-0.0838043
2436	0	0.336764	0	0	0.339607	1.73267	-7.4259	-0.198831	0.021654	0.00536646	-24.9302	-2.91E-17	3.8916	0	0	0.00910695	3.02575	-18.8357	-5.4025	160.549	351.77	625.829	391.83	391.83	391.83	-0.637138	-87.8	-3.48498	274.865	359.649	210.749	186.101	186.101	186.101	-87.7823	-1.87336	2.60223	37.0861	1.27852	0.51429	0.202868	0.301569	1.79349	-63.9907	109.07	1.20922	0	0	-0.0754195
2437	0	0.539675	0	0	0.544266	1.73514	-7.45023	-0.191074	0.0177451	0.00412705	-23.4758	-5.14E-15	3.18697	0	0	0.0107354	2.89784	-18.4395	-5.30466	159.579	352.558	625.476	391.683	391.683	391.683	-0.694478	-87.4071	-3.34972	269.605	359.97	209.557	186.101	186.101	186.101	-87.3911	-1.75946	2.55106	36.6293	1.34542	0.457749	0.170765	0.276709	1.77531	-52.6311	100.081	1.27626	0	0	-0.0650499
2438	0	0.787457	0	0	0.794099	1.73221	-7.4213	-0.182671	0.0136151	0.00244983	-21.8299	2.33E-15	2.41987	0	0	0.0114348	2.77961	-18.015	-5.14656	158.299	353.505	625.159	391.547	391.547	391.547	-0.753698	-87.1121	-3.17181	264.426	360.357	208.66	186.101	186.101	186.101	-87.0982	-1.61329	2.47606	36.1462	1.4068	0.365441	0.143057	0.248255	1.75469	-42.098	89.5078	1.32233	0	0	-0.0540087
2439	0	1.06476	0	0	1.07355	1.72378	-7.33824	-0.174265	0.00956679	0.00058608	-20.1356	-1.14E-15	1.66359	0	0	0.0113945	2.67213	-17.5628	-4.93297	156.709	354.6	624.87	391.426	391.426	391.426	-0.817233	-86.8986	-2.95978	259.319	360.79	208.007	186.101	186.101	186.101	-86.8872	-1.43937	2.38389	35.637	1.46126	0.240052	0.120616	0.217307	1.73261	-33.1206	77.9065	1.36022	0	0	-0.0434437
2440	0	1.35673	0	0	1.36754	1.7099	-7.20129	-0.166326	0.00590565	-0.00130385	-18.5042	-2.06E-15	0.978852	0	0	0.0108428	2.57611	-17.0841	-4.66938	154.812	355.827	624.602	391.325	391.325	391.325	-0.88704	-86.7499	-2.72227	254.273	361.25	207.546	186.101	186.101	186.101	-86.7412	-1.24275	2.28091	35.1027	1.50764	0.0846606	0.103618	0.185109	1.71004	-26.0446	65.8968	1.382	0	0	-0.034263
2441	0	1.64998	0	0	1.66241	1.69075	-7.01215	-0.159195	0.00276294	-0.00308959	-17.0192	3.03E-15	0.395713	0	0	0.00999347	2.49193	-16.5807	-4.36198	152.616	357.171	624.35	391.247	391.247	391.247	-0.964301	-86.6499	-2.46736	249.278	361.722	207.231	186.101	186.101	186.101	-86.6442	-1.02857	2.17267	34.5452	1.54497	-0.0972237	0.091833	0.152662	1.6877	-20.9705	53.8993	1.38564	0	0	-0.0270935
2442	0	1.9331	0	0	1.94668	1.66665	-6.77398	-0.153095	0.000133696	-0.00474691	-15.7365	-7.50E-16	-0.0813972	0	0	0.00901772	2.41967	-16.0547	-4.01751	150.136	358.61	624.107	391.197	391.197	391.197	-1.0494	-86.5842	-2.20224	244.32	362.192	207.017	186.101	186.101	186.101	-86.5814	-0.801778	2.06364	33.9668	1.57259	-0.30181	0.0847138	0.120832	1.66625	-17.7654	42.248	1.36346	0	0	-0.0222179
2443	0	2.19724	0	0	2.21141	1.63806	-6.49102	-0.148106	-0.00193916	-0.00628283	-14.6837	-1.76E-15	-0.451525	0	0	0.0080268	2.35912	-15.5088	-3.64311	147.385	360.125	623.869	391.177	391.177	391.177	-1.14222	-86.5405	-1.93297	239.389	362.649	206.869	186.101	186.101	186.101	-86.5406	-0.566879	1.95737	33.3707	1.58999	-0.52505	0.0814137	0.0903395	1.64617	-16.11	31.2379	1.3063	0	0	-0.01956
2444	0	2.43614	0	0	2.45036	1.60549	-6.16846	-0.14426	-0.00356382	-0.00770357	-13.8705	-1.84E-15	-0.732644	0	0	0.00709152	2.30987	-14.9457	-3.24615	144.383	361.694	623.633	391.19	391.19	391.19	-1.24216	-86.5087	-1.66464	234.475	363.086	206.758	186.101	186.101	186.101	-86.5118	-0.327838	1.85653	32.7598	1.59686	-0.762766	0.0809813	0.0617449	1.62784	-15.6652	21.0223	1.21542	0	0	-0.0188603
2445	0	2.64629	0	0	2.65998	1.56956	-5.81199	-0.141459	-0.00479469	-0.00904739	-13.2831	-3.68E-15	-0.938971	0	0	0.00624045	2.27139	-14.3684	-2.8342	141.15	363.297	623.397	391.235	391.235	391.235	-1.34841	-86.4815	-1.40125	229.567	363.498	206.66	186.101	186.101	186.101	-86.4875	-0.0880023	1.76303	32.1374	1.59295	-1.01059	0.0826498	0.0355289	1.61151	-16.0869	11.7449	1.09119	0	0	-0.0197244
2446	0	2.82636	0	0	2.83911	1.53086	-5.42764	-0.139615	-0.00571444	-0.0103208	-12.8998	-1.09E-16	-1.08522	0	0	0.00548284	2.24292	-13.7795	-2.41473	137.705	364.913	623.158	391.314	391.314	391.314	-1.46002	-86.4536	-1.14604	224.658	363.882	206.561	186.101	186.101	186.101	-86.4626	0.149837	1.67827	31.5071	1.5783	-1.26424	0.0858539	0.0119268	1.59726	-17.1226	3.46974	0.942496	0	0	-0.021777
2447	0	2.97721	0	0	2.98869	1.49002	-5.02149	-0.138542	-0.00642559	-0.011497	-12.6836	-8.88E-16	-1.18621	0	0	0.00481662	2.22365	-13.1817	-1.99487	134.071	366.523	622.914	391.427	391.427	391.427	-1.57609	-86.4223	-0.901457	219.742	364.236	206.45	186.101	186.101	186.101	-86.4341	0.383418	1.60318	30.8719	1.55285	-1.51961	0.0900423	-0.00892432	1.58496	-18.5615	-3.82155	0.785599	0	0	-0.0246435
2448	0	3.10117	0	0	3.11117	1.44763	-4.59943	-0.138079	-0.00696461	-0.0125917	-12.5972	-1.86E-15	-1.24734	0	0	0.00423255	2.21268	-12.5776	-1.58129	130.269	368.111	622.665	391.571	391.571	391.571	-1.69571	-86.3859	-0.669428	214.812	364.558	206.321	186.101	186.101	186.101	-86.4006	0.610898	1.53838	30.2349	1.5167	-1.77287	0.0948786	-0.0268221	1.57476	-20.2525	-10.0914	0.632206	0	0	-0.0279957
2449	0	3.20161	0	0	3.2101	1.40427	-4.16713	-0.138069	-0.00732304	-0.0135724	-12.6036	-1.19E-15	-1.26797	0	0	0.00371855	2.20901	-11.9694	-1.17985	126.318	369.663	622.41	391.746	391.746	391.746	-1.81793	-86.3443	-0.451338	209.864	364.851	206.174	186.101	186.101	186.101	-86.3619	0.830795	1.48416	29.5988	1.47013	-2.02074	0.0999674	-0.0417865	1.56621	-22.0575	-15.3383	0.494624	0	0	-0.031515
2450	0	3.28262	0	0	3.2896	1.36049	-3.73014	-0.138335	-0.0075568	-0.0144474	-12.6663	3.37E-15	-1.25391	0	0	0.00327157	2.21164	-11.3594	-0.795531	122.24	371.164	622.148	391.948	391.948	391.948	-1.94166	-86.2981	-0.247968	204.893	365.114	206.009	186.101	186.101	186.101	-86.3187	1.04191	1.44028	28.9663	1.41341	-2.2605	0.105118	-0.0538277	1.55906	-23.897	-19.5889	0.380513	0	0	-0.034973
2451	0	3.34845	0	0	3.354	1.3168	-3.29363	-0.138745	-0.0076554	-0.0151542	-12.7571	-3.87E-15	-1.20517	0	0	0.00288677	2.21955	-10.7495	-0.432256	118.053	372.604	621.88	392.176	392.176	392.176	-2.06568	-86.2483	-0.0596854	199.896	365.35	205.829	186.101	186.101	186.101	-86.2719	1.24325	1.40616	28.3395	1.34684	-2.4901	0.110216	-0.0629274	1.55317	-25.7627	-22.8537	0.298078	0	0	-0.0382453
2452	0	3.40325	0	0	3.4075	1.27368	-2.86242	-0.139198	-0.00765836	-0.0157357	-12.8555	-2.71E-15	-1.12894	0	0	0.00256748	2.23169	-10.1414	-0.0927586	113.777	373.975	621.605	392.427	392.427	392.427	-2.18857	-86.1961	0.113709	194.871	365.562	205.637	186.101	186.101	186.101	-86.2227	1.43405	1.38072	27.7207	1.27085	-2.70832	0.114892	-0.0693322	1.54811	-27.5154	-25.2273	0.247865	0	0	-0.0410817
2453	0	3.45091	0	0	3.45405	1.23156	-2.44092	-0.139614	-0.00756025	-0.0161287	-12.9472	-1.24E-15	-1.03012	0	0	0.0023146	2.24712	-9.53677	0.221315	109.428	375.271	621.325	392.695	392.695	392.695	-2.30874	-86.1425	0.272763	189.816	365.753	205.436	186.101	186.101	186.101	-86.1722	1.61371	1.36256	27.1115	1.18588	-2.91457	0.11919	-0.0731175	1.54367	-29.206	-26.7159	0.226289	0	0	-0.0434819
2454	0	3.49497	0	0	3.49717	1.19081	-2.03293	-0.139968	-0.00744343	-0.0163541	-13.0271	-1.38E-16	-0.922912	0	0	0.0021366	2.2649	-8.937	0.509493	105.024	376.488	621.039	392.979	392.979	392.979	-2.42451	-86.0885	0.418406	184.728	365.928	205.229	186.101	186.101	186.101	-86.1213	1.78181	1.34997	26.5135	1.09239	-3.10908	0.122832	-0.0746302	1.53972	-30.739	-27.4683	0.230658	0	0	-0.0453168
2455	0	3.53842	0	0	3.53987	1.15174	-1.64152	-0.140257	-0.00731482	-0.0164384	-13.0955	1.12E-15	-0.815198	0	0	0.00203448	2.28425	-8.34337	0.772242	100.58	377.623	620.747	393.273	393.273	393.273	-2.53431	-86.0349	0.551793	179.609	366.089	205.018	186.101	186.101	186.101	-86.0707	1.93811	1.34115	25.9279	0.990755	-3.2926	0.125597	-0.0740525	1.53611	-32.0313	-27.5362	0.251075	0	0	-0.0464837
2456	0	3.58388	0	0	3.58476	1.11458	-1.26905	-0.140517	-0.00723611	-0.0163407	-13.1579	-7.24E-16	-0.719309	0	0	0.00201188	2.3045	-7.75696	1.01087	96.1093	378.676	620.451	393.574	393.574	393.574	-2.63671	-85.9823	0.674174	174.458	366.24	204.805	186.101	186.101	186.101	-86.021	2.08256	1.33435	25.3559	0.881448	-3.46635	0.127436	-0.0717871	1.53283	-33.091	-27.066	0.284821	0	0	-0.0470362
2457	0	3.63356	0	0	3.63403	1.07946	-0.916967	-0.140788	-0.00723212	-0.0161339	-13.2208	3.62E-15	-0.642872	0	0	0.00206781	2.32516	-7.17867	1.22727	91.6249	379.647	620.15	393.878	393.878	393.878	-2.73055	-85.9313	0.786853	169.276	366.386	204.592	186.101	186.101	186.101	-85.9727	2.21531	1.32796	24.7982	0.76476	-3.63182	0.12808	-0.0682362	1.52993	-33.775	-26.2054	0.324702	0	0	-0.0468767
2458	0	3.68939	0	0	3.68959	1.04646	-0.586024	-0.141088	-0.00734543	-0.0158285	-13.2876	2.77E-15	-0.593715	0	0	0.00220024	2.34589	-6.60919	1.42373	87.1377	380.539	619.845	394.18	394.18	394.18	-2.815	-85.8823	0.891154	164.064	366.528	204.38	186.101	186.101	186.101	-85.9262	2.3367	1.32058	24.2553	0.64102	-3.79065	0.127347	-0.0637743	1.52743	-33.9931	-25.0839	0.363439	0	0	-0.0459948
2459	0	3.75308	0	0	3.75313	1.01556	-0.276228	-0.141419	-0.00755699	-0.0154365	-13.3575	2.77E-15	-0.571514	0	0	0.00240052	2.36651	-6.04902	1.60266	82.6569	381.356	619.535	394.476	394.476	394.476	-2.88961	-85.8361	0.988215	158.826	366.667	204.171	186.101	186.101	186.101	-85.8823	2.44723	1.31117	23.7274	0.510435	-3.94433	0.125275	-0.0586493	1.5253	-33.7248	-23.7697	0.395517	0	0	-0.0444545
2460	0	3.82612	0	0	3.82611	0.986715	0.0130776	-0.14177	-0.00793379	-0.0150069	-13.4264	-1.45E-15	-0.581706	0	0	0.00266168	2.38702	-5.4984	1.76645	78.1901	382.101	619.22	394.763	394.763	394.763	-2.95431	-85.7935	1.07905	153.562	366.806	203.968	186.101	186.101	186.101	-85.8416	2.54754	1.29901	23.2147	0.373255	-4.09419	0.121682	-0.0534045	1.52359	-32.8426	-22.4877	0.419254	0	0	-0.0422722
2461	0	3.90968	0	0	3.90972	0.959804	0.282961	-0.142071	-0.00839263	-0.0145913	-13.4821	-3.28E-15	-0.614016	0	0	0.00296383	2.40751	-4.95734	1.91726	73.743	382.779	618.899	395.038	395.038	395.038	-3.00937	-85.755	1.16456	148.277	366.942	203.77	186.101	186.101	186.101	-85.8048	2.63837	1.28371	22.7166	0.229719	-4.24118	0.116412	-0.0480627	1.52213	-31.2323	-21.1645	0.421561	0	0	-0.0393924
2462	0	4.00465	0	0	4.00483	0.934698	0.534731	-0.142274	-0.00886076	-0.0142334	-13.5142	-1.15E-15	-0.657689	0	0	0.0032853	2.42821	-4.42562	2.05685	69.3196	383.393	618.573	395.297	395.297	395.297	-3.05538	-85.7214	1.24538	142.973	367.075	203.582	186.101	186.101	186.101	-85.7726	2.72053	1.26519	22.2327	0.0800057	-4.38574	0.109651	-0.0427363	1.52106	-28.8934	-19.8064	0.399684	0	0	-0.0358981
2463	0	4.11143	0	0	4.11181	0.91127	0.769653	-0.142329	-0.00931006	-0.0139814	-13.5126	-2.40E-15	-0.706281	0	0	0.00360513	2.44942	-3.90279	2.18655	64.9224	383.95	618.24	395.54	395.54	395.54	-3.09301	-85.6929	1.32211	137.651	367.203	203.403	186.101	186.101	186.101	-85.7453	2.79481	1.24353	21.7621	-0.0755725	-4.52785	0.101503	-0.0375138	1.52014	-25.814	-18.4064	0.348083	0	0	-0.0318462
2464	0	4.22995	0	0	4.23058	0.88942	0.988733	-0.142256	-0.00965372	-0.0138215	-13.4767	-6.16E-16	-0.748692	0	0	0.00390152	2.47147	-3.3882	2.3072	60.5526	384.452	617.899	395.764	395.764	395.764	-3.12297	-85.6696	1.39521	132.314	367.325	203.233	186.101	186.101	186.101	-85.7228	2.86197	1.2189	21.3036	-0.236641	-4.66696	0.0923176	-0.0323574	1.51934	-22.1341	-16.8769	0.265653	0	0	-0.027382
2465	0	4.35956	0	0	4.36052	0.869078	1.19266	-0.142027	-0.00987598	-0.0137769	-13.4041	1.85E-15	-0.781549	0	0	0.00415727	2.49474	-2.88105	2.41924	56.2101	384.905	617.549	395.968	395.968	395.968	-3.14597	-85.6509	1.46508	126.963	367.44	203.072	186.101	186.101	186.101	-85.7048	2.92269	1.19153	20.856	-0.40278	-4.80212	0.0822666	-0.0273275	1.51859	-17.9301	-15.2275	0.152203	0	0	-0.0225986
2466	0	4.49923	0	0	4.50053	0.850216	1.38173	-0.1417	-0.00998706	-0.0138161	-13.304	2.33E-15	-0.805185	0	0	0.0043631	2.5196	-2.38042	2.5226	51.8945	385.313	617.189	396.154	396.154	396.154	-3.16261	-85.636	1.53197	121.596	367.546	202.918	186.101	186.101	186.101	-85.6902	2.97754	1.16167	20.4178	-0.573531	-4.93191	0.0719418	-0.0223375	1.51814	-13.463	-13.4471	0.0120107	0	0	-0.01772
2467	0	4.64748	0	0	4.64919	0.832844	1.55583	-0.141286	-0.00994216	-0.0138844	-13.1843	3.94E-15	-0.815772	0	0	0.00451297	2.54643	-1.88537	2.6169	47.6046	385.68	616.817	396.322	396.322	396.322	-3.17349	-85.6233	1.59614	116.216	367.645	202.769	186.101	186.101	186.101	-85.6777	3.02701	1.1296	19.9876	-0.748325	-5.05463	0.0619393	-0.0173553	1.51792	-9.02592	-11.5113	-0.14755	0	0	-0.0129571
2468	0	4.80269	0	0	4.80483	0.816993	1.71467	-0.140896	-0.00984882	-0.0139978	-13.0636	-2.41E-15	-0.824202	0	0	0.00461588	2.57553	-1.39495	2.7016	43.3398	386.007	616.432	396.473	396.473	396.473	-3.17912	-85.6115	1.65768	110.819	367.735	202.621	186.101	186.101	186.101	-85.6658	3.07149	1.09565	19.5639	-0.92643	-5.16853	0.0525048	-0.0126843	1.51791	-4.76579	-9.58657	-0.32304	0	0	-0.00846478
2469	0	4.96329	0	0	4.9659	0.802713	1.85774	-0.140532	-0.00964995	-0.0140877	-12.9503	-2.61E-15	-0.825666	0	0	0.00467835	2.60722	-0.908293	2.77599	39.0998	386.3	616.033	396.61	396.61	396.61	-3.17996	-85.5988	1.71667	105.406	367.817	202.472	186.101	186.101	186.101	-85.6529	3.11132	1.06011	19.1452	-1.10719	-5.2717	0.0442475	-0.00826333	1.51833	-0.989144	-7.64582	-0.504922	0	0	-0.00444111
2470	0	5.12796	0	0	5.13105	0.790046	1.98463	-0.140301	-0.00944308	-0.0141279	-12.8601	3.73E-16	-0.828542	0	0	0.00471794	2.64173	-0.424703	2.83946	34.8852	386.561	615.618	396.736	396.736	396.736	-3.17649	-85.5837	1.77301	99.9766	367.893	202.318	186.101	186.101	186.101	-85.6376	3.14672	1.02341	18.7302	-1.28985	-5.36243	0.0374559	-0.00420506	1.51928	2.12651	-5.81166	-0.686288	0	0	-0.00104598
2471	0	5.29584	0	0	5.29938	0.779018	2.09508	-0.140166	-0.00923826	-0.0141014	-12.7928	-3.88E-16	-0.831797	0	0	0.00474611	2.67923	0.0563373	2.89155	30.6979	386.791	615.187	396.853	396.853	396.853	-3.16921	-85.5652	1.82655	94.5293	367.963	202.159	186.101	186.101	186.101	-85.6185	3.17789	0.986027	18.3179	-1.47362	-5.43925	0.0322101	-0.000724535	1.5207	4.49524	-4.19282	-0.858436	0	0	0.00163077
2472	0	5.46644	0	0	5.47045	0.769628	2.18913	-0.140153	-0.00893604	-0.0139649	-12.7505	7.70E-16	-0.822918	0	0	0.00477324	2.71978	0.53511	2.93206	26.5413	386.992	614.739	396.964	396.964	396.964	-3.15859	-85.5422	1.87691	89.0648	368.029	201.992	186.101	186.101	186.101	-85.595	3.20492	0.948512	17.9075	-1.65764	-5.50099	0.0287148	0.00239145	1.52252	5.98862	-2.67655	-1.0114	0	0	0.00355357
2473	0	5.6398	0	0	5.64423	0.761851	2.267	-0.140214	-0.0086309	-0.0136939	-12.7266	-2.43E-15	-0.80724	0	0	0.00480902	2.76341	1.01164	2.96109	22.4201	387.166	614.273	397.072	397.072	397.072	-3.14501	-85.5143	1.92383	83.584	368.091	201.817	186.101	186.101	186.101	-85.5664	3.22779	0.911304	17.4986	-1.84107	-5.54685	0.0269786	0.00485078	1.5249	6.59024	-1.45448	-1.13581	0	0	0.00462492
2474	0	5.81616	0	0	5.82098	0.755641	2.32918	-0.14034	-0.00829323	-0.0133042	-12.7178	2.02E-15	-0.779754	0	0	0.0048602	2.81004	1.48571	2.97917	18.3407	387.312	613.789	397.18	397.18	397.18	-3.12858	-85.481	1.967	78.0884	368.151	201.633	186.101	186.101	186.101	-85.5323	3.24644	0.87468	17.0907	-2.0231	-5.57655	0.0266799	0.00672591	1.52764	6.41626	-0.488764	-1.22977	0	0	0.00495448
2475	0	5.99604	0	0	6.0012	0.750926	2.37638	-0.140517	-0.00795963	-0.0127926	-12.7204	-7.52E-17	-0.742613	0	0	0.00493231	2.85954	1.95688	2.98716	14.3106	387.432	613.285	397.291	397.291	397.291	-3.10925	-85.442	2.00623	72.5804	368.211	201.442	186.101	186.101	186.101	-85.4925	3.26071	0.838739	16.6841	-2.20294	-5.59018	0.0275775	0.00799629	1.53085	5.58057	0.162479	-1.29091	0	0	0.00460429
2476	0	6.18001	0	0	6.1855	0.747605	2.40963	-0.140727	-0.00764884	-0.0122362	-12.7314	-1.66E-15	-0.697372	0	0	0.00502938	2.91171	2.42448	2.98638	10.3383	387.524	612.764	397.405	397.405	397.405	-3.08682	-85.3972	2.04141	67.0629	368.273	201.243	186.101	186.101	186.101	-85.4466	3.27037	0.803409	16.279	-2.37997	-5.58833	0.0291242	0.00871219	1.53453	4.35695	0.482023	-1.32487	0	0	0.00378774
2477	0	6.36887	0	0	6.37463	0.74557	2.43	-0.140975	-0.00738558	-0.0116526	-12.7505	2.87E-15	-0.647785	0	0	0.00515524	2.96628	2.88773	2.97846	6.4331	387.587	612.224	397.526	397.526	397.526	-3.06082	-85.3462	2.07256	61.539	368.339	201.037	186.101	186.101	186.101	-85.3947	3.27516	0.768359	15.8759	-2.55338	-5.57195	0.0308268	0.00881744	1.53852	2.97344	0.469745	-1.33811	0	0	0.00269451
2478	0	6.56345	0	0	6.56943	0.744691	2.4388	-0.141247	-0.00721233	-0.0110889	-12.7753	-6.81E-16	-0.599601	0	0	0.00531117	3.02301	3.34574	2.96533	2.60455	387.621	611.665	397.655	397.655	397.655	-3.03067	-85.2892	2.09976	56.0121	368.409	200.826	186.101	186.101	186.101	-85.3365	3.27479	0.733163	15.4755	-2.72281	-5.5424	0.0321433	0.00843723	1.54284	1.70156	0.114165	-1.33873	0	0	0.00154754
2479	0	6.76466	0	0	6.77082	0.744828	2.43743	-0.141525	-0.00708829	-0.0106194	-12.8022	-3.60E-15	-0.551478	0	0	0.00549602	3.08158	3.79762	2.9492	-1.13807	387.622	611.089	397.792	397.792	397.792	-2.9957	-85.226	2.12318	50.4855	368.486	200.609	186.101	186.101	186.101	-85.272	3.26896	0.697236	15.0785	-2.88774	-5.50136	0.0324837	0.00767977	1.54757	0.850667	-0.528176	-1.33577	0	0	0.000627928
2480	0	6.97341	0	0	6.9797	0.745853	2.42718	-0.141795	-0.00709387	-0.0102297	-12.8274	3.07E-15	-0.51452	0	0	0.00570599	3.14168	4.2425	2.93239	-4.78616	387.589	610.496	397.939	397.939	397.939	-2.95508	-85.1569	2.1431	44.9622	368.571	200.389	186.101	186.101	186.101	-85.2014	3.25736	0.659855	14.6856	-3.04783	-5.45071	0.0316108	0.0066094	1.55262	0.551495	-1.4463	-1.33907	0	0	4.89E-05
2481	0	7.1905	0	0	7.19688	0.747627	2.40941	-0.142038	-0.00717441	-0.00998809	-12.846	2.79E-15	-0.486584	0	0	0.00593423	3.20295	4.67967	2.91735	-8.33207	387.519	609.886	398.095	398.095	398.095	-2.90807	-85.0817	2.15982	39.4449	368.664	200.167	186.101	186.101	186.101	-85.1246	3.23971	0.620312	14.2976	-3.2028	-5.39258	0.0290626	0.00546378	1.55803	1.04249	-2.51912	-1.35835	0	0	4.32E-05
2482	0	7.41651	0	0	7.42296	0.750016	2.3855	-0.14225	-0.00739314	-0.00989569	-12.8549	3.71E-15	-0.476083	0	0	0.0061718	3.26514	5.10854	2.90646	-11.7695	387.41	609.262	398.261	398.261	398.261	-2.85396	-85.0006	2.17355	33.9356	368.764	199.943	186.101	186.101	186.101	-85.0417	3.21576	0.577975	13.9148	-3.35252	-5.32918	0.0246803	0.00426651	1.56392	2.41266	-3.77916	-1.39969	0	0	0.000652521
2483	0	7.65176	0	0	7.65827	0.752895	2.35668	-0.142421	-0.00768323	-0.00993295	-12.8502	7.72E-16	-0.478631	0	0	0.00640829	3.32789	5.52873	2.90197	-15.0935	387.259	608.624	398.438	398.438	398.438	-2.79213	-84.9133	2.18457	28.4356	368.872	199.719	186.101	186.101	186.101	-84.9523	3.18531	0.53226	13.5376	-3.49688	-5.26273	0.0185535	0.00333984	1.57046	4.64102	-5.04778	-1.46503	0	0	0.00190724
2484	0	7.8963	0	0	7.90283	0.756133	2.32425	-0.142578	-0.00806371	-0.0101538	-12.8318	-7.97E-16	-0.495684	0	0	0.00663388	3.39096	5.94007	2.90599	-18.3009	387.063	607.974	398.625	398.625	398.625	-2.72219	-84.8195	2.19302	22.9457	368.985	199.495	186.101	186.101	186.101	-84.8563	3.14822	0.482791	13.1662	-3.63587	-5.19546	0.0105544	0.00268939	1.57755	7.79193	-6.33534	-1.55831	0	0	0.00382594
2485	0	8.14978	0	0	8.15634	0.759627	2.28927	-0.142723	-0.00849233	-0.0105004	-12.797	-4.06E-15	-0.521495	0	0	0.00683697	3.45405	6.34259	2.92019	-21.3897	386.821	607.316	398.823	398.823	398.823	-2.64386	-84.7187	2.199	17.4658	369.102	199.272	186.101	186.101	186.101	-84.7531	3.10441	0.429312	12.8004	-3.76943	-5.12941	0.00102923	0.00246117	1.58529	11.697	-7.55291	-1.67299	0	0	0.00628914
2486	0	8.41156	0	0	8.41811	0.763285	2.25265	-0.142899	-0.00895001	-0.0109966	-12.7458	-2.80E-15	-0.550858	0	0	0.00700708	3.51692	6.73649	2.94596	-24.3595	386.529	606.651	399.032	399.032	399.032	-2.55703	-84.6102	2.20259	11.9953	369.22	199.051	186.101	186.101	186.101	-84.642	3.05387	0.371696	12.44	-3.89754	-5.06647	-0.0097949	0.00270117	1.59402	16.261	-8.66942	-1.80623	0	0	0.00921956
2487	0	8.68057	0	0	8.6871	0.767055	2.21489	-0.143097	-0.00938236	-0.0115862	-12.6735	5.86E-16	-0.574423	0	0	0.00713073	3.5793	7.12209	2.98416	-27.2104	386.188	605.984	399.254	399.254	399.254	-2.46169	-84.4929	2.20383	6.53295	369.337	198.832	186.101	186.101	186.101	-84.522	2.99666	0.309883	12.0847	-4.02025	-5.00822	-0.0213322	0.00353013	1.60383	21.1942	-9.61844	-1.9464	0	0	0.0124176
2488	0	8.95533	0	0	8.96185	0.770932	2.17607	-0.143373	-0.00969554	-0.0122325	-12.5806	-1.92E-15	-0.579488	0	0	0.0071968	3.64092	7.4998	3.03519	-29.9434	385.794	605.318	399.488	399.488	399.488	-2.35786	-84.3653	2.20288	1.07697	369.448	198.615	186.101	186.101	186.101	-84.3915	2.9329	0.243791	11.734	-4.1374	-4.95599	-0.0330774	0.0050549	1.61491	26.2345	-10.3038	-2.0829	0	0	0.0157233
2489	0	9.234	0	0	9.24047	0.774967	2.13565	-0.143697	-0.00986056	-0.0129271	-12.4602	2.06E-15	-0.561438	0	0	0.00718951	3.70148	7.86998	3.09893	-32.5592	385.347	604.657	399.735	399.735	399.735	-2.24543	-84.2256	2.20002	-4.37462	369.554	198.401	186.101	186.101	186.101	-84.2489	2.86277	0.17316	11.3874	-4.249	-4.91073	-0.0445329	0.00728009	1.62753	31.1399	-10.7242	-2.21119	0	0	0.0189668
2490	0	9.5141	0	0	9.52051	0.779285	2.09242	-0.144136	-0.00987477	-0.0136384	-12.3152	-3.35E-15	-0.521093	0	0	0.00709888	3.76066	8.23289	3.17473	-35.058	384.845	604.008	399.997	399.997	399.997	-2.12408	-84.0713	2.19576	-9.82413	369.652	198.19	186.101	186.101	186.101	-84.0915	2.78646	0.0974946	11.0445	-4.35473	-4.87301	-0.0551393	0.0100686	1.64179	35.6236	-10.9054	-2.3293	0	0	0.0219372
2491	0	9.79284	0	0	9.79914	0.784068	2.04451	-0.14472	-0.00972426	-0.0143328	-12.1461	3.15E-15	-0.460685	0	0	0.00691559	3.81806	8.5886	3.2615	-37.4388	384.289	603.375	400.274	400.274	400.274	-1.99339	-83.8992	2.1907	-15.2739	369.741	197.983	186.101	186.101	186.101	-83.9164	2.70416	0.016145	10.7053	-4.45432	-4.8431	-0.06441	0.0133637	1.65776	39.4193	-10.8677	-2.43668	0	0	0.0244382
2492	0	10.0668	0	0	10.073	0.789564	1.98946	-0.145454	-0.00942302	-0.0149833	-11.9528	1.34E-15	-0.388331	0	0	0.00663232	3.87315	8.93689	3.35765	-39.6989	383.676	602.765	400.565	400.565	400.565	-1.85282	-83.7057	2.18554	-20.7261	369.822	197.78	186.101	186.101	186.101	-83.7197	2.61609	-0.0717071	10.3699	-4.5473	-4.82081	-0.0718362	0.0171881	1.6755	42.2697	-10.6	-2.53895	0	0	0.0262817
2493	0	10.3323	0	0	10.3382	0.796053	1.92446	-0.146376	-0.00905394	-0.0156203	-11.7399	2.07E-16	-0.319831	0	0	0.00624536	3.92535	9.27721	3.46125	-41.8335	383.007	602.186	400.869	400.869	400.869	-1.7018	-83.4862	2.18091	-26.1828	369.896	197.582	186.101	186.101	186.101	-83.4971	2.52245	-0.16682	10.0387	-4.63307	-4.80564	-0.0770735	0.0213945	1.69502	44.0153	-10.1997	-2.64612	0	0	0.0273154
2494	0	10.5851	0	0	10.5906	0.803841	1.84644	-0.147453	-0.00860138	-0.0161173	-11.5069	-3.75E-15	-0.262624	0	0	0.00575184	3.97394	9.60857	3.57002	-43.8353	382.279	601.645	401.186	401.186	401.186	-1.53995	-83.2357	2.17732	-31.6454	369.964	197.391	186.101	186.101	186.101	-83.2436	2.42346	-0.26979	9.71274	-4.71073	-4.79672	-0.0795835	0.0259182	1.7158	44.3377	-9.65742	-2.75554	0	0	0.0273116
2495	0	10.8206	0	0	10.8258	0.81323	1.75238	-0.148703	-0.00817266	-0.0165782	-11.2602	2.40E-15	-0.236805	0	0	0.00515137	4.01809	9.92957	3.68148	-45.6943	381.493	601.149	401.513	401.513	401.513	-1.36709	-82.9486	2.17506	-37.1146	370.027	197.208	186.101	186.101	186.101	-82.9534	2.31937	-0.380947	9.39339	-4.77932	-4.79289	-0.0793843	0.0308444	1.73773	43.2588	-8.97299	-2.88625	0	0	0.0262873
2496	0	11.0342	0	0	11.0387	0.824492	1.63953	-0.150102	-0.00777237	-0.0169188	-11.0038	-3.05E-15	-0.252158	0	0	0.00444397	4.05694	10.2383	3.79293	-47.3975	380.648	600.706	401.846	401.846	401.846	-1.18353	-82.6185	2.17401	-42.5905	370.085	197.035	186.101	186.101	186.101	-82.6204	2.21047	-0.500091	9.08257	-4.83774	-4.79268	-0.0763108	0.0362037	1.76045	40.6635	-8.14817	-3.03811	0	0	0.0241932
2497	0	11.2206	0	0	11.2245	0.837852	1.50564	-0.15163	-0.00750448	-0.017253	-10.7421	-9.46E-16	-0.327129	0	0	0.00362749	4.08952	10.5323	3.90157	-48.9294	379.743	600.324	402.183	402.183	402.183	-0.990098	-82.2387	2.17359	-48.0721	370.139	196.876	186.101	186.101	186.101	-82.238	2.09711	-0.626405	8.78266	-4.88465	-4.79431	-0.0706045	0.0420044	1.78321	36.6956	-7.18228	-3.22784	0	0	0.0211893
2498	0	11.3748	0	0	11.3781	0.853477	1.34904	-0.153214	-0.00738881	-0.0175369	-10.4746	-1.75E-15	-0.470032	0	0	0.00269884	4.11488	10.8088	4.00453	-50.2722	378.778	600.009	402.517	402.517	402.517	-0.788364	-81.8025	2.17275	-53.5573	370.187	196.733	186.101	186.101	186.101	-81.7995	1.97975	-0.758312	8.49657	-4.91859	-4.79573	-0.0623836	0.0482799	1.80498	31.3979	-6.01735	-3.45878	0	0	0.0174244
2499	0	11.4918	0	0	11.4942	0.871432	1.16907	-0.15477	-0.00748083	-0.0179265	-10.1984	1.18E-15	-0.68818	0	0	0.00165536	4.13207	11.0647	4.09893	-51.406	377.755	599.768	402.845	402.845	402.845	-0.580788	-81.3029	2.16972	-59.0433	370.227	196.61	186.101	186.101	186.101	-81.2979	1.85893	-0.893234	8.22754	-4.9381	-4.79469	-0.0522764	0.0550615	1.82511	25.1219	-4.62856	-3.74254	0	0	0.0132608
2500	0	11.5663	0	0	11.5679	0.891696	0.965909	-0.156169	-0.0077094	-0.0184218	-9.90675	5.24E-16	-0.971702	0	0	0.00050292	4.14027	11.2965	4.18195	-52.3098	376.675	599.604	403.161	403.161	403.161	-0.37083	-80.7328	2.1621	-64.5268	370.253	196.51	186.101	186.101	186.101	-80.7262	1.73529	-1.02756	7.97921	-4.9418	-4.78873	-0.0407022	0.0624463	1.84248	18.0544	-2.90393	-4.07192	0	0	0.00898444
2501	0	11.5931	0	0	11.5941	0.914149	0.740784	-0.157293	-0.00803548	-0.0190963	-9.59452	3.55E-15	-1.30804	0	0	-0.000744007	4.13871	11.5005	4.25083	-52.9622	375.542	599.522	403.461	403.461	403.461	-0.162839	-80.0853	2.1468	-70.0041	370.261	196.436	186.101	186.101	186.101	-80.0776	1.60952	-1.15664	7.75537	-4.9282	-4.77523	-0.0283712	0.0702834	1.85612	10.5492	-0.814515	-4.43986	0	0	0.00495574
2502	0	11.567	0	0	11.5675	0.938598	0.495621	-0.15808	-0.00838286	-0.020086	-9.26476	2.97E-15	-1.67548	0	0	-0.00205905	4.12682	11.673	4.3029	-53.3421	374.358	599.521	403.74	403.74	403.74	0.0380865	-79.3533	2.12028	-75.4714	370.242	196.39	186.101	186.101	186.101	-79.345	1.48227	-1.27505	7.56009	-4.8961	-4.75145	-0.0159412	0.0785338	1.86535	2.98504	1.70982	-4.83476	0	0	0.00149632
2503	0	11.4827	0	0	11.4828	0.964799	0.232871	-0.15849	-0.00864566	-0.0213234	-8.92684	-2.91E-15	-2.04475	0	0	-0.00340739	4.10417	11.8104	4.33563	-53.4297	373.129	599.601	403.994	403.994	403.994	0.22635	-78.53	2.07861	-80.9258	370.189	196.371	186.101	186.101	186.101	-78.5217	1.35412	-1.37678	7.39737	-4.84439	-4.7146	-0.0038544	0.0871935	1.86942	-4.46168	4.75462	-5.2295	0	0	-0.00123087
2504	0	11.3347	0	0	11.3347	0.992483	-0.0447666	-0.158583	-0.00879972	-0.0230198	-8.60481	-2.50E-15	-2.39091	0	0	-0.00476038	4.07061	11.909	4.34674	-53.2075	371.861	599.758	404.222	404.222	404.223	0.396165	-77.609	2.01787	-86.3648	370.095	196.38	186.101	186.101	186.101	-77.601	1.22545	-1.45567	7.27106	-4.7725	-4.66203	0.0068746	0.0961873	1.86821	-11.2604	8.31194	-5.60795	0	0	-0.00303453
2505	0	11.1181	0	0	11.1183	1.0214	-0.334752	-0.158438	-0.00873208	-0.0250735	-8.32985	-2.33E-16	-2.67729	0	0	-0.00609628	4.02625	11.9657	4.33404	-52.6608	370.561	599.987	404.423	404.423	404.423	0.541852	-76.5843	1.93425	-91.7873	369.953	196.415	186.101	186.101	186.101	-76.5771	1.09643	-1.50562	7.18495	-4.68008	-4.59108	0.0160862	0.105473	1.86166	-17.3688	12.4109	-5.93084	0	0	-0.00399146
2506	0	10.8285	0	0	10.8292	1.05134	-0.635031	-0.158184	-0.00836049	-0.027509	-8.14318	-1.51E-15	-2.869	0	0	-0.00741906	3.97153	11.9775	4.29565	-51.7784	369.237	600.279	404.596	404.596	404.596	0.658314	-75.4513	1.82451	-97.1931	369.758	196.476	186.101	186.101	186.101	-75.445	0.966862	-1.52129	7.1424	-4.56735	-4.49937	0.0234106	0.114987	1.85008	-22.6239	17.0638	-6.16724	0	0	-0.00421977
2507	0	10.4623	0	0	10.4637	1.08219	-0.94437	-0.157966	-0.0076084	-0.0302621	-8.09242	-1.86E-15	-2.9312	0	0	-0.00876457	3.90722	11.9421	4.22997	-50.5533	367.897	600.627	404.743	404.743	404.743	0.741467	-74.2064	1.68613	-102.583	369.505	196.562	186.101	186.101	186.101	-74.2013	0.836161	-1.49841	7.14642	-4.43503	-4.3848	0.0286122	0.124659	1.83395	-26.9841	22.2372	-6.28232	0	0	-0.0039131
2508	0	10.0174	0	0	10.0199	1.11396	-1.26281	-0.157995	-0.00638489	-0.033157	-8.23608	2.33E-15	-2.82903	0	0	-0.0102083	3.83448	11.8576	4.13575	-48.9829	366.553	601.019	404.866	404.866	404.866	0.788721	-72.8484	1.51768	-107.956	369.197	196.676	186.101	186.101	186.101	-72.8446	0.703269	-1.43438	7.19937	-4.28453	-4.24571	0.0318057	0.134431	1.81379	-30.666	27.8972	-6.24018	0	0	-0.00326321
2509	0	9.49379	0	0	9.49749	1.14678	-1.59176	-0.15845	-0.0046091	-0.035917	-8.63271	2.21E-15	-2.53179	0	0	-0.0118545	3.7548	11.7228	4.01212	-47.0692	365.213	601.445	404.97	404.97	404.97	0.799378	-71.3788	1.31898	-113.312	368.836	196.825	186.101	186.101	186.101	-71.3762	0.566595	-1.32874	7.30322	-4.11771	-4.08081	0.0335439	0.144278	1.7903	-34.1093	34.0335	-6.01573	0	0	-0.00233299
2510	0	8.89388	0	0	8.89898	1.18095	-1.93412	-0.159616	-0.00217586	-0.038258	-9.35103	3.61E-15	-2.01124	0	0	-0.0138276	3.67003	11.5372	3.85875	-44.819	363.89	601.892	405.058	405.057	405.057	0.775148	-69.8023	1.09122	-118.647	368.431	197.02	186.101	186.101	186.101	-69.8009	0.424069	-1.18359	7.4592	-3.9371	-3.88952	0.0343605	0.154137	1.7643	-37.7986	40.61	-5.59704	0	0	-0.000957211
2511	0	8.22329	0	0	8.22993	1.21692	-2.29432	-0.161732	0.00101084	-0.039702	-10.4507	1.86E-15	-1.2476	0	0	-0.0162238	3.58234	11.3007	3.67588	-42.2434	362.595	602.349	405.134	405.134	405.134	0.720338	-68.1282	0.837094	-123.948	367.996	197.275	186.101	186.101	186.101	-68.1278	0.273205	-1.00393	7.66792	-3.74558	-3.67177	0.035272	0.163991	1.73652	-42.5321	47.6283	-4.99126	0	0	0.0014
2512	0	7.49157	0	0	7.49981	1.25526	-2.67817	-0.165039	0.00501887	-0.0397754	-11.9796	-1.05E-15	-0.234078	0	0	-0.0190607	3.49419	11.0143	3.46436	-39.3578	361.339	602.805	405.204	405.204	405.204	0.642159	-66.3707	0.560728	-129.196	367.551	197.613	186.101	186.101	186.101	-66.371	0.111314	-0.797913	7.92935	-3.54655	-3.42827	0.0374632	0.173653	1.70747	-49.1815	54.9902	-4.22293	0	0	0.00574384
2513	0	6.71269	0	0	6.7225	1.29668	-3.09246	-0.169648	0.0098754	-0.0379313	-13.954	5.82E-17	1.01796	0	0	-0.0221967	3.40818	10.6791	3.22584	-36.1809	360.134	603.252	405.27	405.27	405.27	0.550677	-64.5498	0.267712	-134.355	367.121	198.061	186.101	186.101	186.101	-64.5507	-0.0641887	-0.576873	8.24288	-3.34366	-3.16044	0.0421066	0.183157	1.67759	-58.6143	62.669	-3.34958	0	0	0.0134639
2514	0	5.90504	0	0	5.91639	1.34191	-3.54455	-0.175611	0.0155041	-0.0337436	-16.3575	-4.08E-15	2.4709	0	0	-0.0252931	3.32706	10.2971	2.96269	-32.7347	358.99	603.679	405.337	405.337	405.337	0.458583	-62.6916	-0.0350689	-139.375	366.739	198.647	186.101	186.101	186.101	-62.6927	-0.255321	-0.355059	8.60737	-3.14076	-2.87046	0.0502831	0.192296	1.6473	-71.5527	70.4757	-2.43907	0	0	0.026267
2515	0	5.09148	0	0	5.10421	1.39171	-4.04177	-0.18272	0.0216448	-0.026747	-19.1177	5.13E-15	4.05117	0	0	-0.0277857	3.25356	9.87062	2.67811	-29.0431	357.918	604.081	405.406	405.406	405.406	0.380602	-60.8284	-0.33955	-144.186	366.44	199.402	186.101	186.101	186.101	-60.8294	-0.463022	-0.149083	9.02122	-2.94163	-2.56121	0.0630821	0.200775	1.61637	-88.6468	78.1185	-1.56434	0	0	0.0460745
2516	0	4.29822	0	0	4.31208	1.44672	-4.59031	-0.190659	0.0279621	-0.0169076	-22.1184	1.40E-15	5.66044	0	0	-0.0289676	3.19033	9.40225	2.3761	-25.1316	356.927	604.453	405.479	405.479	405.479	0.332423	-58.997	-0.63674	-148.697	366.264	200.352	186.101	186.101	186.101	-58.9976	-0.686593	0.023145	9.48244	-2.74999	-2.23636	0.0806409	0.208252	1.58496	-109.835	85.2412	-0.797858	0	0	0.0742398
2517	0	3.55354	0	0	3.56821	1.50741	-5.19453	-0.198845	0.0339699	-0.0042473	-25.1901	2.80E-15	7.17261	0	0	-0.0281284	3.13976	8.89487	2.06142	-21.0259	356.023	604.793	405.555	405.555	405.555	0.32962	-57.2381	-0.917071	-152.8	366.248	201.514	186.101	186.101	186.101	-57.2382	-0.923368	0.143758	9.98881	-2.56917	-1.9002	0.102948	0.214309	1.55291	-134.862	91.4078	-0.186037	0	0	0.111672
2518	0	2.88568	0	0	2.90084	1.57397	-5.85584	-0.206595	0.0391033	0.0108138	-28.136	0	8.4469	0	0	-0.0247876	3.104	8.35142	1.7395	-16.7517	355.214	605.099	405.632	405.632	405.632	0.386178	-55.5933	-1.1707	-156.373	366.427	202.896	186.101	186.101	186.101	-55.5933	-1.16856	0.196406	10.5379	-2.40211	-1.5576	0.129213	0.218483	1.52025	-162.831	96.1369	0.253579	0	0	0.158158
2519	0	2.32063	0	0	2.33598	1.64622	-6.57183	-0.213123	0.0427811	0.0274914	-30.7474	4.66E-15	9.34479	0	0	-0.0188934	3.08472	7.77478	1.41627	-12.3334	354.503	605.375	405.708	405.708	405.708	0.513151	-54.1028	-1.38804	-159.286	366.828	204.487	186.101	186.101	186.101	-54.1036	-1.41557	0.167868	11.1274	-2.25109	-1.21383	0.158132	0.220576	1.48757	-192.332	99.1041	0.518066	0	0	0.212178
2520	0	1.87961	0	0	1.89512	1.72353	-7.33577	-0.217709	0.0445669	0.0449636	-32.8384	0	9.75695	0	0	-0.0109261	3.08317	7.16767	1.09808	-7.79359	353.892	605.624	405.778	405.778	405.778	0.717393	-52.8027	-1.56046	-161.412	367.467	206.26	186.101	186.101	186.101	-52.8057	-1.65659	0.049554	11.755	-2.11785	-0.874465	0.188262	0.220423	1.4554	-221.864	100.055	0.636691	0	0	0.271386
2521	0	1.57742	0	0	1.59347	1.80482	-8.13609	-0.219852	0.0440997	0.0621151	-34.2769	-5.59E-15	9.60895	0	0	-0.00184902	3.10008	6.53254	0.791496	-3.1526	353.382	605.853	405.838	405.838	405.838	1.00057	-51.7222	-1.68097	-162.631	368.349	208.174	186.101	186.101	186.101	-51.7297	-1.88357	-0.161416	12.4185	-2.00333	-0.545224	0.217882	0.218003	1.42487	-249.687	98.8693	0.655413	0	0	0.332494
2522	0	1.42116	0	0	1.4387	1.8885	-8.95664	-0.219323	0.041319	0.0779974	-35.001	4.19E-15	8.8916	0	0	0.00716842	3.13563	5.87149	0.503068	1.57211	352.972	606.069	405.881	405.881	405.881	1.35872	-50.8827	-1.74498	-162.844	369.463	210.172	186.101	186.101	186.101	-50.8972	-2.08924	-0.461586	13.116	-1.90767	-0.231718	0.245669	0.2135	1.39715	-274.364	95.635	0.622846	0	0	0.392143
2523	0	1.40994	0	0	1.43073	1.97257	-9.77738	-0.216274	0.0363919	0.0916135	-35.0309	2.80E-15	7.65697	0	0	0.0150687	3.18946	5.18626	0.239142	6.36602	352.658	606.283	405.903	405.903	405.903	1.78235	-50.2964	-1.75081	-161.973	370.787	212.191	186.101	186.101	186.101	-50.3208	-2.268	-0.841358	13.8457	-1.8304	0.0607029	0.270434	0.207354	1.37397	-294.6	90.6148	0.581067	0	0	0.446953
2524	0	1.53595	0	0	1.56249	2.05475	-10.5756	-0.211179	0.0297554	0.102365	-34.4552	-2.56E-15	6.01976	0	0	0.021204	3.2607	4.47815	0.00556006	11.2175	352.436	606.506	405.896	405.896	405.896	2.25714	-49.9673	-1.70004	-159.967	372.287	214.164	186.101	186.101	186.101	-50.0041	-2.41649	-1.28564	14.606	-1.77022	0.327206	0.291637	0.200061	1.3566	-309.712	84.2055	0.56506	0	0	0.494407
2525	0	1.78587	0	0	1.82135	2.13258	-11.3279	-0.204669	0.022033	0.109712	-33.4011	-1.40E-15	4.13974	0	0	0.0254342	3.34802	3.74815	-0.192559	16.1177	352.3	606.749	405.855	405.855	405.855	2.76524	-49.8919	-1.59737	-156.799	373.921	216.024	186.101	186.101	186.101	-49.9436	-2.53378	-1.7753	15.3958	-1.72538	0.563675	0.30888	0.192236	1.34611	-319.22	76.8888	0.593815	0	0	0.532443
2526	0	2.14292	0	0	2.19091	2.20368	-12.0116	-0.197356	0.0140242	0.113525	-32.0029	-7.86E-16	2.20614	0	0	0.0280337	3.44965	2.99697	-0.351103	21.0597	352.243	607.024	405.776	405.776	405.776	3.28696	-50.0612	-1.45019	-152.464	375.642	217.717	186.101	186.101	186.101	-50.1294	-2.62118	-2.28898	16.2135	-1.69346	0.766938	0.322101	0.184751	1.34288	-323.063	69.3587	0.636817	0	0	0.559869
2527	0	2.58862	0	0	2.65262	2.26593	-12.6074	-0.189752	0.00653306	0.11367	-30.383	4.89E-15	0.405982	0	0	0.029458	3.56354	2.22512	-0.467198	26.0381	352.258	607.345	405.655	405.655	405.655	3.80273	-50.4622	-1.26779	-146.98	377.404	219.198	186.101	186.101	186.101	-50.5477	-2.68182	-2.80517	17.0582	-1.67173	0.93496	0.331188	0.178306	1.347	-321.231	62.2143	0.659613	0	0	0.575752
2528	0	3.10405	0	0	3.18708	2.3177	-13.1007	-0.182332	0.000280266	0.110507	-28.6514	3.49E-15	-1.09936	0	0	0.0301352	3.68742	1.43309	-0.539363	31.0486	352.337	607.722	405.49	405.49	405.49	4.29506	-51.0786	-1.06053	-140.379	379.164	220.435	186.101	186.101	186.101	-51.1815	-2.72022	-3.30421	17.9285	-1.6573	1.06693	0.33642	0.173771	1.35796	-314.17	56.0924	0.607441	0	0	0.580135
2529	0	3.67092	0	0	3.77511	2.35797	-13.4832	-0.175586	-0.00433181	0.104169	-26.908	-5.13E-15	-2.20739	0	0	0.0303359	3.81894	0.621431	-0.567666	36.0865	352.473	608.167	405.279	405.279	405.279	4.75022	-51.8921	-0.838779	-132.709	380.889	221.413	186.101	186.101	186.101	-52.0118	-2.74162	-3.77013	18.823	-1.6471	1.16337	0.337866	0.171413	1.37516	-302.184	51.2986	0.464107	0	0	0.572914
2530	0	4.27244	0	0	4.3988	2.38649	-13.7532	-0.169855	-0.00703698	0.0953705	-25.2262	4.19E-15	-2.86186	0	0	0.0301615	3.95575	-0.209109	-0.553704	41.1466	352.66	608.689	405.023	405.023	405.023	5.15905	-52.8834	-0.612079	-124.03	382.554	222.131	186.101	186.101	186.101	-53.0189	-2.75148	-4.19157	19.7398	-1.63831	1.22613	0.336249	0.171504	1.39725	-286.177	48.0808	0.211592	0	0	0.555246
2531	0	4.8938	0	0	5.04213	2.40368	-13.9157	-0.165336	-0.00793136	0.084608	-23.6539	-2.33E-15	-3.07466	0	0	0.0295816	4.09564	-1.05748	-0.500582	46.2227	352.892	609.297	404.723	404.723	404.723	5.51734	-54.0329	-0.388278	-114.409	384.145	222.604	186.101	186.101	186.101	-54.1828	-2.75495	-4.56236	20.6771	-1.62809	1.25825	0.332063	0.173814	1.42301	-266.863	46.3837	-0.127321	0	0	0.528124
2532	0	5.52217	0	0	5.6913	2.41058	-13.9808	-0.162069	-0.00712691	0.0724968	-22.2143	-4.19E-15	-2.88863	0	0	0.0285338	4.23662	-1.92222	-0.412651	51.3068	353.165	609.998	404.383	404.383	404.384	5.82564	-55.3211	-0.173063	-103.923	385.657	222.858	186.101	186.101	186.101	-55.4842	-2.75652	-4.88131	21.6324	-1.61406	1.26376	0.325873	0.178394	1.45099	-245.061	46.2448	-0.569421	0	0	0.492922
2533	0	6.14653	0	0	6.33444	2.40873	-13.9634	-0.159997	-0.00507318	0.0598308	-20.914	-9.32E-16	-2.39954	0	0	0.0269889	4.37699	-2.80149	-0.295355	56.389	353.475	610.794	404.007	404.007	404.007	6.08843	-56.7287	0.0302385	-92.6495	387.096	222.928	186.101	186.101	186.101	-56.9038	-2.75984	-5.15166	22.6031	-1.59421	1.24749	0.31873	0.184599	1.47956	-221.881	47.2881	-1.05368	0	0	0.451831
2534	0	6.75716	0	0	6.96142	2.39995	-13.8805	-0.15906	-0.0022351	0.04715	-19.7542	-2.10E-15	-1.71769	0	0	0.0250018	4.51534	-3.69301	-0.154756	61.4581	353.82	611.689	403.599	403.599	403.599	6.31322	-58.2371	0.220553	-80.6715	388.473	222.854	186.101	186.101	186.101	-58.4233	-2.76773	-5.38001	23.5861	-1.56687	1.21459	0.311312	0.191882	1.50735	-198.178	49.1949	-1.55333	0	0	0.406801
2535	0	7.34551	0	0	7.56348	2.38616	-13.75	-0.159076	0.000958949	0.0350922	-18.7212	1.63E-15	-0.952916	0	0	0.0226802	4.65067	-4.59409	0.00279043	66.5009	354.199	612.682	403.165	403.165	403.165	6.50903	-59.8283	0.398715	-68.0704	389.803	222.679	186.101	186.101	186.101	-60.025	-2.78209	-5.57495	24.5779	-1.53085	1.17023	0.304493	0.199696	1.53311	-174.902	51.6294	-2.04614	0	0	0.36015
2536	0	7.90371	0	0	8.13285	2.36915	-13.5891	-0.159839	0.00399972	0.024084	-17.7968	-3.84E-15	-0.219001	0	0	0.0201592	4.7823	-5.50172	0.171032	71.5034	354.611	613.771	402.71	402.71	402.71	6.68522	-61.4848	0.566881	-54.9256	391.102	222.447	186.101	186.101	186.101	-61.6919	-2.8041	-5.74582	25.5751	-1.48542	1.11924	0.29912	0.207331	1.55579	-152.851	54.1265	-2.48614	0	0	0.31406
2537	0	8.42426	0	0	8.66225	2.35049	-13.4122	-0.161104	0.00666675	0.0144641	-16.9572	2.21E-15	0.405807	0	0	0.0175504	4.90985	-6.41262	0.344258	76.4505	355.056	614.951	402.241	402.241	402.241	6.8504	-63.19	0.727941	-41.3123	392.386	222.198	186.101	186.101	186.101	-63.4079	-2.83429	-5.90147	26.5739	-1.43034	1.06568	0.295793	0.214341	1.57472	-132.64	56.4322	-2.88535	0	0	0.270387
2538	0	8.89977	0	0	9.14449	2.33139	-13.2309	-0.162591	0.00860102	0.00639966	-16.1754	-5.82E-16	0.841966	0	0	0.0149312	5.03313	-7.32338	0.51762	81.3273	355.534	616.216	401.761	401.761	401.761	7.01163	-64.9279	0.884796	-27.3002	393.668	221.967	186.101	186.101	186.101	-65.157	-2.87278	-6.04941	27.5703	-1.36558	1.01256	0.294795	0.220094	1.58939	-114.642	58.1726	-3.22332	0	0	0.230469
2539	0	9.32272	0	0	9.57227	2.31265	-13.0526	-0.16413	0.00958534	-8.57E-05	-15.435	2.50E-15	1.0363	0	0	0.0123472	5.15213	-8.2305	0.687347	86.119	356.046	617.557	401.278	401.278	401.278	7.17381	-66.683	1.03978	-12.9526	394.954	221.782	186.101	186.101	186.101	-66.9242	-2.91933	-6.19496	28.5607	-1.2917	0.961735	0.296349	0.224104	1.59969	-99.0788	59.0454	-3.49123	0	0	0.195262
2540	0	9.68542	0	0	9.93795	2.29459	-12.8807	-0.165445	0.00952652	-0.00506689	-14.712	5.53E-16	0.961932	0	0	0.00980758	5.26686	-9.13054	0.850885	90.8117	356.591	618.964	400.795	400.795	400.795	7.33912	-68.4404	1.19402	1.67443	396.247	221.665	186.101	186.101	186.101	-68.6947	-2.97346	-6.34069	29.5413	-1.20929	0.913715	0.30027	0.225978	1.60557	-85.8924	58.8835	-3.70594	0	0	0.165022
2541	0	9.98009	0	0	10.2336	2.27712	-12.7141	-0.166446	0.00841471	-0.00887617	-14.0027	-3.79E-16	0.616019	0	0	0.00733182	5.37734	-10.0202	1.00692	95.3929	357.168	620.426	400.318	400.318	400.318	7.50685	-70.1858	1.34697	16.5319	397.542	221.631	186.101	186.101	186.101	-70.454	-3.03451	-6.48598	30.5087	-1.11938	0.867785	0.306065	0.225674	1.60747	-74.7369	57.6413	-3.88788	0	0	0.139271
2542	0	10.1988	0	0	10.4512	2.25969	-12.5478	-0.167003	0.00635964	-0.0117035	-13.3039	-1.69E-15	0.0231281	0	0	0.00495331	5.48345	-10.8963	1.15519	99.8512	357.776	621.93	399.848	399.848	399.848	7.67343	-71.9053	1.49613	31.5773	398.829	221.688	186.101	186.101	186.101	-72.1882	-3.10158	-6.62706	31.4595	-1.02307	0.822176	0.313362	0.223185	1.6058	-65.3313	55.3473	-4.05829	0	0	0.117586
2543	0	10.3341	0	0	10.5827	2.24145	-12.3733	-0.167157	0.00357252	-0.0141194	-12.633	2.80E-15	-0.767094	0	0	0.00273983	5.58497	-11.7558	1.29648	104.177	358.413	623.464	399.39	399.39	399.39	7.8328	-73.5861	1.63705	46.7737	400.09	221.839	186.101	186.101	186.101	-73.8838	-3.17357	-6.75735	32.3904	-0.921618	0.774155	0.321031	0.218712	1.60143	-56.8793	52.1555	-4.24712	0	0	0.0984369
2544	0	10.3792	0	0	10.6209	2.22126	-12.1801	-0.166964	0.000254182	-0.0164131	-12.0125	4.66E-16	-1.69141	0	0	0.000776153	5.68153	-12.596	1.43206	108.363	359.076	625.015	398.945	398.945	398.945	7.97687	-75.216	1.76351	62.0881	401.303	222.081	186.101	186.101	186.101	-75.5281	-3.24912	-6.86785	33.2989	-0.816383	0.720608	0.328611	0.212568	1.59497	-48.9308	48.233	-4.45919	0	0	0.081002
2545	0	10.3283	0	0	10.5599	2.19788	-11.956	-0.166609	-0.00320044	-0.0192125	-11.4794	-3.26E-15	-2.65741	0	0	-0.000871096	5.77262	-13.4145	1.56371	112.403	359.761	626.57	398.515	398.515	398.515	8.09619	-76.7845	1.86796	77.4903	402.444	222.41	186.101	186.101	186.101	-77.1097	-3.32653	-6.948	34.1821	-0.708748	0.658043	0.33482	0.205143	1.58738	-40.5569	43.8586	-4.71413	0	0	0.0635947
2546	0	10.1777	0	0	10.3956	2.17004	-11.6885	-0.166227	-0.00649878	-0.0228619	-11.0659	-9.32E-16	-3.5759	0	0	-0.00218361	5.85763	-14.2087	1.6931	116.292	360.464	628.114	398.101	398.101	398.101	8.18072	-78.2826	1.94228	92.9498	403.485	222.819	186.101	186.101	186.101	-78.6187	-3.4038	-6.98665	35.0375	-0.600141	0.583261	0.338911	0.196838	1.5795	-31.1548	39.2653	-5.00241	0	0	0.0452872
2547	0	9.92611	0	0	10.1268	2.1366	-11.3666	-0.165963	-0.00921439	-0.0278798	-10.8029	-6.99E-16	-4.34402	0	0	-0.0032348	5.93589	-14.9764	1.82168	120.025	361.181	629.635	397.703	397.703	397.703	8.22088	-79.7036	1.97854	108.434	404.401	223.304	186.101	186.101	186.101	-80.0471	-3.47861	-6.97316	35.8629	-0.491941	0.493477	0.339853	0.188054	1.57207	-19.9266	34.7354	-5.32335	0	0	0.0249699
2548	0	9.5753	0	0	9.75564	2.09669	-10.9814	-0.16595	-0.0110917	-0.0345395	-10.7156	-3.84E-15	-4.88148	0	0	-0.00418283	6.0067	-15.7156	1.95032	123.601	361.906	631.12	397.32	397.32	397.32	8.20838	-81.0432	1.96999	123.906	405.169	223.862	186.101	186.101	186.101	-81.39	-3.54846	-6.89861	36.6559	-0.38533	0.386677	0.337014	0.179108	1.56552	-6.37178	30.4629	-5.6544	0	0	0.00228273
2549	0	9.13042	0	0	9.28811	2.04982	-10.5278	-0.166216	-0.0119275	-0.0431425	-10.813	-1.51E-15	-5.12563	0	0	-0.00524626	6.06941	-16.4243	2.07921	127.018	362.633	632.558	396.952	396.952	396.952	8.13724	-82.2997	1.91193	139.321	405.77	224.495	186.101	186.101	186.101	-82.6448	-3.61082	-6.75687	37.4145	-0.281515	0.261803	0.329773	0.170473	1.56041	10.0066	26.6538	-5.98017	0	0	-0.0229317
2550	0	8.60035	0	0	8.73419	1.99595	-10.0049	-0.166815	-0.0116564	-0.0537457	-11.0977	-2.91E-15	-5.0437	0	0	-0.00664844	6.12342	-17.1004	2.20764	130.275	363.358	633.937	396.598	396.598	396.598	8.00419	-83.4744	1.80221	154.626	406.194	225.205	186.101	186.101	186.101	-83.8123	-3.66326	-6.54515	38.1367	-0.181411	0.118931	0.318061	0.162276	1.55674	29.3371	23.3373	-6.26487	0	0	-0.0500168
2551	0	7.99798	0	0	8.10795	1.93555	-9.41641	-0.167653	-0.0103738	-0.0663227	-11.5483	5.24E-16	-4.63945	0	0	-0.00851981	6.16823	-17.7422	2.33412	133.372	364.073	635.245	396.256	396.256	396.256	7.80931	-84.5712	1.64186	169.757	406.435	226.002	186.101	186.101	186.101	-84.8967	-3.70369	-6.26472	38.8202	-0.085714	-0.0408411	0.301891	0.154619	1.55456	51.6355	20.5033	-6.48732	0	0	-0.0780369
2552	0	7.34	0	0	7.42733	1.86952	-8.77089	-0.168619	-0.00821088	-0.0806975	-12.13	-3.79E-15	-3.94096	0	0	-0.0108521	6.20342	-18.3477	2.45632	136.309	364.772	636.473	395.926	395.926	395.926	7.55609	-85.5967	1.43497	184.641	406.496	226.894	186.101	186.101	186.101	-85.9048	-3.73045	-5.92081	39.4632	0.00519378	-0.215363	0.281459	0.147571	1.55367	76.7169	18.1265	-6.64304	0	0	-0.105718
2553	0	6.64649	0	0	6.71346	1.79924	-8.08123	-0.169499	-0.00556048	-0.0965697	-12.7858	5.82E-17	-3.02056	0	0	-0.0134196	6.22869	-18.9153	2.57135	139.087	365.45	637.612	395.604	395.604	395.604	7.25115	-86.5597	1.18856	199.195	406.387	227.894	186.101	186.101	186.101	-86.8462	-3.74252	-5.52238	40.0636	0.091158	-0.401613	0.257177	0.140863	1.55351	104.231	15.9368	-6.71002	0	0	-0.131541
2554	0	5.94033	0	0	5.9899	1.72638	-7.36387	-0.17002	-0.00275701	-0.113462	-13.4416	-4.89E-15	-1.9615	0	0	-0.0158371	6.24386	-19.4433	2.6757	141.707	366.099	638.652	395.291	395.291	395.291	6.90398	-87.4707	0.911984	213.33	406.123	229.012	186.101	186.101	186.101	-87.7325	-3.7395	-5.08149	40.6198	0.172292	-0.595728	0.229985	0.134339	1.55362	133.521	13.743	-6.69841	0	0	-0.153779
2555	0	5.2459	0	0	5.2814	1.65287	-6.63761	-0.169864	-0.000164235	-0.13092	-14.0088	3.03E-15	-0.859738	0	0	-0.0176251	6.24878	-19.9303	2.76575	144.172	366.714	639.586	394.985	394.985	394.985	6.526	-88.3408	0.616168	226.95	405.722	230.257	186.101	186.101	186.101	-88.5763	-3.72163	-4.61232	41.1299	0.249061	-0.79353	0.200303	0.127727	1.55332	164.085	11.3248	-6.63306	0	0	-0.171104
2556	0	4.58794	0	0	4.61261	1.58069	-5.92252	-0.168678	0.00183823	-0.148365	-14.3902	4.28E-16	0.181874	0	0	-0.0183262	6.24334	-20.3749	2.83772	146.485	367.288	640.406	394.685	394.685	394.685	6.12981	-89.1812	0.312791	239.957	405.204	231.629	186.101	186.101	186.101	-89.3899	-3.68969	-4.13013	41.5924	0.322226	-0.990448	0.169077	0.120689	1.55198	195.168	8.42545	-6.54292	0	0	-0.182165
2557	0	3.98971	0	0	4.00647	1.51184	-5.23854	-0.166166	0.0030254	-0.165178	-14.4939	2.95E-15	1.07647	0	0	-0.0176651	6.22748	-20.7758	2.88803	148.648	367.815	641.107	394.391	394.391	394.391	5.72811	-90.0016	0.0133118	252.253	404.59	233.124	186.101	186.101	186.101	-90.1841	-3.64489	-3.65012	42.0058	0.392639	-1.18187	0.137392	0.113102	1.54902	225.912	4.92061	-6.4723	0	0	-0.185922
2558	0	3.47143	0	0	3.48268	1.44811	-4.60417	-0.162088	0.00322093	-0.180819	-14.2408	-3.69E-15	1.74829	0	0	-0.015624	6.20107	-21.1322	2.91342	150.664	368.291	641.682	394.104	394.104	394.104	5.33272	-90.8092	-0.271762	263.743	403.897	234.725	186.101	186.101	186.101	-90.967	-3.58864	-3.18627	42.369	0.461557	-1.36341	0.106136	0.104878	1.54394	255.536	0.757746	-6.47018	0	0	-0.181777
2559	0	3.04857	0	0	3.05615	1.39107	-4.03542	-0.156329	0.00239848	-0.19475	-13.5781	5.68E-16	2.14649	0	0	-0.0124861	6.164	-21.443	2.91113	152.537	368.709	642.128	393.823	393.823	393.823	4.95361	-91.6074	-0.533518	274.341	403.138	236.403	186.101	186.101	186.101	-91.7428	-3.52237	-2.75046	42.681	0.530189	-1.53091	0.0763447	0.0961524	1.53655	283.192	-3.96125	-6.58836	0	0	-0.169529
2560	0	2.7306	0	0	2.73584	1.34193	-3.54471	-0.14894	0.000664843	-0.206502	-12.4905	3.17E-15	2.24835	0	0	-0.00877693	6.11603	-21.7077	2.87897	154.27	369.065	642.44	393.549	393.549	393.549	4.5981	-92.3948	-0.765434	283.967	402.322	238.116	186.101	186.101	186.101	-92.5103	-3.44739	-2.35147	42.9409	0.600043	-1.68076	0.0491762	0.0871289	1.52701	307.955	-9.01772	-6.86496	0	0	-0.149365
2561	0	2.52027	0	0	2.52405	1.30147	-3.14032	-0.140113	-0.00177926	-0.215632	-11.001	1.18E-15	2.05699	0	0	-0.0051257	6.05694	-21.9258	2.81536	155.866	369.354	642.616	393.285	393.285	393.285	4.27035	-93.1651	-0.963592	292.557	401.451	239.807	186.101	186.101	186.101	-93.2634	-3.36478	-1.99447	43.1484	0.672531	-1.80977	0.0258431	0.0783876	1.51562	328.877	-14.0085	-7.32544	0	0	-0.121974
2562	0	2.41322	0	0	2.41615	1.27003	-2.8259	-0.130269	-0.00463556	-0.221853	-9.17971	-2.01E-15	1.60288	0	0	-0.00210931	5.98647	-22.0969	2.71946	157.326	369.574	642.655	393.032	393.032	393.032	3.97104	-93.9067	-1.12706	300.059	400.524	241.409	186.101	186.101	186.101	-93.9902	-3.2753	-1.68071	43.3031	0.748991	-1.91536	0.00727748	0.0705442	1.50316	345.151	-18.4856	-7.96958	0	0	-0.0886032
2563	0	2.39858	0	0	2.40104	1.24751	-2.60058	-0.119884	-0.00761406	-0.22488	-7.12538	1.32E-15	0.933137	0	0	-9.95E-05	5.90436	-22.2209	2.591	158.652	369.721	642.555	392.792	392.792	392.791	3.69769	-94.6033	-1.25794	306.438	399.533	242.848	186.101	186.101	186.101	-94.6743	-3.17949	-1.40757	43.4051	0.830756	-1.99549	-0.00526413	0.0643132	1.49047	355.847	-21.9311	-8.77384	0	0	-0.0508929
2564	0	2.45972	0	0	2.46198	1.23338	-2.45915	-0.109547	-0.0103555	-0.224567	-4.9659	1.93E-15	0.117194	0	0	0.000806054	5.81043	-22.2982	2.43031	159.847	369.793	642.319	392.567	392.567	392.567	3.44487	-95.2351	-1.36132	311.678	398.47	244.045	186.101	186.101	186.101	-95.2954	-3.07779	-1.16875	43.4547	0.918875	-2.04863	-0.01084	0.0604433	1.47873	360.24	-23.8083	-9.69516	0	0	-0.0110451
2565	0	2.57559	0	0	2.57784	1.22672	-2.3925	-0.0998694	-0.0125765	-0.220927	-2.84485	-4.51E-16	-0.769061	0	0	0.000786991	5.70457	-22.3289	2.23842	160.91	369.792	641.948	392.36	392.36	392.36	3.20498	-95.7803	-1.44498	315.78	397.322	244.922	186.101	186.101	186.101	-95.8311	-2.97066	-0.95489	43.4525	1.01419	-2.07394	-0.00920357	0.0595921	1.46901	357.959	-23.6518	-10.6767	0	0	0.0284159
2566	0	2.72223	0	0	2.72462	1.22632	-2.38845	-0.0914424	-0.013962	-0.214087	-0.911368	1.46E-15	-1.63542	0	0	0.000217016	5.58688	-22.314	2.01676	161.844	369.718	641.448	392.174	392.174	392.174	2.96908	-96.2161	-1.51889	318.764	396.08	245.408	186.101	186.101	186.101	-96.2585	-2.85889	-0.754315	43.3997	1.11715	-2.07088	0.000133873	0.0624826	1.46264	348.7	-21.0073	-11.6525	0	0	0.06481
2567	0	2.87454	0	0	2.87713	1.23073	-2.43266	-0.0848691	-0.0142775	-0.204246	0.681289	5.24E-16	-2.39033	0	0	-0.000461062	5.4577	-22.2543	1.7673	162.647	369.575	640.824	392.01	392.01	392.01	2.72786	-96.521	-1.59461	320.666	394.736	245.443	186.101	186.101	186.101	-96.5555	-2.74374	-0.553997	43.2977	1.22783	-2.0395	0.0172928	0.0695304	1.46066	332.422	-15.6141	-12.5449	0	0	0.0954945
2568	0	3.00791	0	0	3.0108	1.23843	-2.50971	-0.0807086	-0.0132543	-0.191895	1.78593	-1.34E-15	-2.93445	0	0	-0.000881731	5.31758	-22.1515	1.49253	163.323	369.369	640.086	391.871	391.871	391.871	2.47266	-96.6763	-1.68409	321.535	393.286	244.982	186.101	186.101	186.101	-96.7032	-2.62714	-0.340809	43.1484	1.34582	-1.98034	0.0416463	0.0811912	1.46419	309.587	-7.22151	-13.2912	0	0	0.11818
2569	0	3.10037	0	0	3.10357	1.24789	-2.60437	-0.0794811	-0.010762	-0.17744	2.26637	-1.75E-16	-3.18028	0	0	-0.000882629	5.16741	-22.0072	1.1954	163.87	369.108	639.244	391.759	391.759	391.759	2.19638	-96.6677	-1.79866	321.433	391.733	244.002	186.101	186.101	186.101	-96.6871	-2.51179	-0.102731	42.954	1.47032	-1.89456	0.0725293	0.0975108	1.47398	280.721	4.13479	-13.8167	0	0	0.131133
2570	0	3.13423	0	0	3.13773	1.25774	-2.70295	-0.0815987	-0.00660151	-0.161509	2.01053	6.99E-16	-3.04003	0	0	-0.000568199	5.00835	-21.8237	0.879459	164.291	368.802	638.312	391.673	391.673	391.673	1.89438	-96.487	-1.94759	320.429	390.088	242.5	186.101	186.101	186.101	-96.4991	-2.40105	0.169736	42.7174	1.59997	-1.7839	0.108757	0.118425	1.49052	246.771	18.3692	-14.0679	0	0	0.133436
2571	0	3.09801	0	0	3.10171	1.26689	-2.79451	-0.0873526	-0.000774142	-0.144661	0.94005	1.78E-15	-2.45941	0	0	-0.000285633	4.84184	-21.6036	0.548755	164.587	368.464	637.307	391.613	391.613	391.613	1.56519	-96.1336	-2.13683	318.597	388.371	240.499	186.101	186.101	186.101	-96.1388	-2.29873	0.482263	42.4415	1.73306	-1.65082	0.148832	0.143308	1.51396	208.837	35.0632	-13.9946	0	0	0.125091
2572	0	2.98778	0	0	2.99154	1.27464	-2.87205	-0.0968479	0.00669237	-0.12742	-0.972265	1.25E-15	-1.41233	0	0	-0.000486531	4.66964	-21.3498	0.20798	164.76	368.11	636.245	391.579	391.579	391.579	1.21101	-95.6156	-2.3678	316.014	386.615	238.047	186.101	186.101	186.101	-95.6144	-2.20873	0.835574	42.1295	1.86739	-1.49854	0.19076	0.171341	1.5437	168.258	53.6638	-13.57	0	0	0.107085
2573	0	2.80816	0	0	2.81185	1.28077	-2.93338	-0.109833	0.0154661	-0.110286	-3.67426	-1.38E-16	0.0604725	0	0	-0.00150459	4.49372	-21.0653	-0.137689	164.812	367.757	635.147	391.567	391.567	391.567	0.837883	-94.9504	-2.63664	312.761	384.86	235.219	186.101	186.101	186.101	-94.9437	-2.13442	1.22459	41.785	2.00042	-1.33096	0.232547	0.201235	1.57888	126.47	73.3061	-12.7945	0	0	0.0812876
2574	0	2.57265	0	0	2.57614	1.28557	-2.98135	-0.125712	0.0250766	-0.0935462	-7.02627	2.80E-15	1.85943	0	0	-0.00331907	4.31626	-20.7531	-0.482591	164.744	367.422	634.034	391.574	391.574	391.574	0.455587	-94.1649	-2.93395	308.915	383.158	232.111	186.101	186.101	186.101	-94.1536	-2.07806	1.6383	41.411	2.12937	-1.15267	0.272111	0.231412	1.61791	84.9262	92.9738	-11.7043	0	0	0.0501844
2575	0	2.30265	0	0	2.30586	1.28976	-3.02329	-0.143315	0.0346737	-0.0775721	-10.78	-2.65E-15	3.80438	0	0	-0.00543511	4.13958	-20.4163	-0.820695	164.556	367.127	632.926	391.596	391.596	391.596	0.0768166	-93.2939	-3.24543	304.56	381.563	228.839	186.101	186.101	186.101	-93.279	-2.04017	2.06046	41.0107	2.25125	-0.968841	0.306877	0.260015	1.65833	45.3873	111.432	-10.3769	0	0	0.0168997
2576	0	2.02521	0	0	2.02812	1.29438	-3.06944	-0.161028	0.0432054	-0.0625282	-14.6049	-1.95E-15	5.66495	0	0	-0.00700693	3.96606	-20.0575	-1.14576	164.246	366.89	631.843	391.626	391.626	391.626	-0.284288	-92.3777	-3.55361	299.777	380.134	225.527	186.101	186.101	186.101	-92.3604	-2.01913	2.47154	40.5865	2.36309	-0.785114	0.334627	0.285004	1.69734	9.42702	127.357	-8.90812	0	0	-0.0154844
2577	0	1.76933	0	0	1.77197	1.30046	-3.13024	-0.177004	0.0496014	-0.0487564	-18.137	5.07E-15	7.20304	0	0	-0.0071964	3.7981	-19.6786	-1.45159	163.808	366.733	630.804	391.66	391.66	391.66	-0.614245	-91.4587	-3.84021	294.653	378.919	222.3	186.101	186.101	186.101	-91.4395	-2.01118	2.85151	40.1403	2.462	-0.607324	0.353041	0.304504	1.73177	-21.2484	139.55	-7.40574	0	0	-0.0439577
2578	0	1.56167	0	0	1.56413	1.3088	-3.21366	-0.189768	0.0530566	-0.0364908	-21.0679	3.68E-15	8.22806	0	0	-0.00559075	3.63802	-19.2811	-1.73217	163.235	366.672	629.822	391.693	391.693	391.693	-0.902384	-90.5758	-4.08873	289.271	377.957	219.268	186.101	186.101	186.101	-90.5555	-2.0107	3.18302	39.6731	2.54523	-0.441334	0.360771	0.317146	1.75939	-45.4638	147.155	-5.95689	0	0	-0.0663741
2579	0	1.42302	0	0	1.42543	1.31973	-3.3229	-0.198456	0.0532367	-0.0258838	-23.1962	4.87E-15	8.63925	0	0	-0.0023924	3.48799	-18.8659	-1.98198	162.516	366.726	628.91	391.721	391.721	391.721	-1.14262	-89.7615	-4.28655	283.709	377.267	216.516	186.101	186.101	186.101	-89.7405	-2.01094	3.45388	39.1854	2.61036	-0.29274	0.357581	0.322102	1.77855	-62.7138	149.764	-4.61305	0	0	-0.0816764
2580	0	1.36632	0	0	1.36881	1.33296	-3.45517	-0.20291	0.050324	-0.0170533	-24.4491	-3.48E-15	8.43917	0	0	0.00170136	3.34992	-18.4331	-2.196	161.637	366.909	628.073	391.742	391.742	391.742	-1.33408	-89.0391	-4.42588	278.04	376.849	214.105	186.101	186.101	186.101	-89.0179	-2.00478	3.65837	38.6766	2.65538	-0.16687	0.34391	0.319302	1.78861	-73.0156	147.507	-3.39819	0	0	-0.0897104
2581	0	1.39606	0	0	1.39882	1.34767	-3.60214	-0.203335	0.044942	-0.00986348	-24.8491	-6.06E-15	7.72114	0	0	0.00582202	3.22545	-17.9821	-2.37007	160.582	367.232	627.313	391.754	391.754	391.754	-1.48079	-88.4223	-4.504	272.324	376.685	212.063	186.101	186.101	186.101	-88.4013	-1.98559	3.79708	38.1459	2.67871	-0.0683614	0.321692	0.309276	1.78993	-77.243	140.937	-2.30765	0	0	-0.0914326
2582	0	1.50891	0	0	1.51213	1.3626	-3.75119	-0.200347	0.037853	-0.00426966	-24.5061	-1.57E-15	6.62436	0	0	0.0092389	3.1158	-17.5123	-2.50088	159.336	367.702	626.631	391.761	391.761	391.761	-1.59036	-87.9154	-4.52235	266.609	376.742	210.393	186.101	186.101	186.101	-87.8951	-1.94788	3.87563	37.5921	2.67945	-0.00118889	0.293156	0.292899	1.78342	-76.4816	130.835	-1.33182	0	0	-0.088089
2583	0	1.69493	0	0	1.69885	1.37624	-3.88743	-0.194775	0.0299049	-0.000148575	-23.5814	-2.82E-15	5.30993	0	0	0.0115452	3.02176	-17.0229	-2.58606	157.883	368.322	626.019	391.763	391.763	391.763	-1.6724	-87.5149	-4.48569	260.931	376.98	209.075	186.101	186.101	186.101	-87.4959	-1.88782	3.90311	37.0138	2.6572	0.0314391	0.260424	0.271358	1.77021	-71.9134	118.151	-0.468654	0	0	-0.0810185
2584	0	1.93985	0	0	1.94458	1.3871	-3.9958	-0.187511	0.0217653	0.00261785	-22.2565	-3.49E-15	3.92063	0	0	0.012675	2.94372	-16.5129	-2.62443	156.208	369.091	625.471	391.766	391.766	391.766	-1.73709	-87.2112	-4.40107	255.313	377.352	208.073	186.101	186.101	186.101	-87.1941	-1.80344	3.89042	36.41	2.6122	0.0273796	0.226081	0.24583	1.75222	-64.8784	103.731	0.286883	0	0	-0.0717136
2585	0	2.22674	0	0	2.23235	1.39382	-4.06279	-0.179378	0.0140856	0.00423306	-20.7073	4.22E-16	2.58583	0	0	0.0128146	2.88159	-15.9821	-2.61587	154.3	370.003	624.978	391.775	391.775	391.775	-1.79401	-86.991	-4.27701	249.771	377.815	207.342	186.101	186.101	186.101	-86.9763	-1.69457	3.84895	35.7801	2.54524	-0.0145534	0.1924	0.217766	1.73102	-56.6336	88.5201	0.919613	0	0	-0.0615688
2586	0	2.5381	0	0	2.54454	1.39531	-4.07774	-0.171108	0.00728134	0.00481774	-19.0913	-3.23E-15	1.3966	0	0	0.0122637	2.83485	-15.4303	-2.56139	152.15	371.048	624.531	391.793	391.793	391.793	-1.85131	-86.8386	-4.1225	244.308	378.327	206.83	186.101	186.101	186.101	-86.827	-1.5626	3.7895	35.1243	2.45765	-0.0945059	0.160966	0.188391	1.70806	-48.0967	73.2553	1.41865	0	0	-0.0515969
2587	0	2.85731	0	0	2.86441	1.39091	-4.03375	-0.163267	0.00176458	0.00452129	-17.535	-1.02E-15	0.425936	0	0	0.0113173	2.80265	-14.8583	-2.46313	149.757	372.212	624.12	391.827	391.827	391.827	-1.91529	-86.7382	-3.94639	238.925	378.851	206.486	186.101	186.101	186.101	-86.7301	-1.41011	3.72151	34.4436	2.35119	-0.211551	0.132947	0.159206	1.68467	-39.9726	58.7496	1.76146	0	0	-0.042538
2588	0	3.16988	0	0	3.17734	1.38033	-3.92821	-0.156267	-0.00236637	0.00352732	-16.1321	8.30E-16	-0.300256	0	0	0.0101975	2.78384	-14.2672	-2.32426	147.12	373.478	623.737	391.88	391.88	391.88	-1.98998	-86.6745	-3.75665	233.615	379.362	206.262	186.101	186.101	186.101	-86.6704	-1.24046	3.65243	33.7398	2.22792	-0.363753	0.109146	0.13124	1.66202	-32.7815	45.4732	1.94988	0	0	-0.0349599
2589	0	3.4641	0	0	3.47158	1.36374	-3.7626	-0.150364	-0.00513984	0.00199173	-14.9429	-4.66E-16	-0.782624	0	0	0.00903774	2.77704	-13.6589	-2.14895	144.247	374.827	623.376	391.955	391.955	391.955	-2.07738	-86.6344	-3.55994	228.37	379.838	206.117	186.101	186.101	186.101	-86.6346	-1.05738	3.58759	33.0156	2.09024	-0.548221	0.0898133	0.105246	1.64071	-26.7988	33.725	1.99754	0	0	-0.02914
2590	0	3.73159	0	0	3.73874	1.34165	-3.5419	-0.145697	-0.00674955	8.66E-05	-13.9996	-1.38E-15	-1.04897	0	0	0.00790391	2.7808	-13.0357	-1.94206	141.147	376.24	623.028	392.054	392.054	392.054	-2.17761	-86.6066	-3.36146	223.179	380.269	206.016	186.101	186.101	186.101	-86.6114	-0.864659	3.53024	32.2741	1.94048	-0.761293	0.0746099	0.0817958	1.62126	-22.0389	23.5949	1.93251	0	0	-0.0250194
2591	0	3.9672	0	0	3.97371	1.31482	-3.27387	-0.142238	-0.0073953	-0.00206395	-13.3026	-3.65E-15	-1.13509	0	0	0.0068156	2.79358	-12.4002	-1.70926	137.835	377.696	622.691	392.177	392.177	392.177	-2.28937	-86.5827	-3.16491	218.028	380.65	205.931	186.101	186.101	186.101	-86.5924	-0.665851	3.48177	31.5192	1.78108	-0.998475	0.0632745	0.0613206	1.60407	-18.4702	15.1245	1.78185	0	0	-0.0224651
2592	0	4.16891	0	0	4.17451	1.28423	-2.96802	-0.139918	-0.00734227	-0.00424664	-12.8364	-9.03E-16	-1.08635	0	0	0.00578201	2.81387	-11.7554	-1.45655	134.326	379.176	622.361	392.325	392.325	392.325	-2.41038	-86.5568	-2.97266	212.907	380.981	205.845	186.101	186.101	186.101	-86.5716	-0.464143	3.44216	30.7548	1.61438	-1.25486	0.0553412	0.0438777	1.58913	-16.0259	8.16709	1.58471	0	0	-0.0213371
2593	0	4.33711	0	0	4.34173	1.25092	-2.63468	-0.138577	-0.00684252	-0.0063973	-12.5683	2.48E-15	-0.948453	0	0	0.00481339	2.84024	-11.1041	-1.19028	130.639	380.663	622.033	392.497	392.497	392.497	-2.53766	-86.5253	-2.78587	207.803	381.268	205.744	186.101	186.101	186.101	-86.5453	-0.262281	3.41019	29.9852	1.44252	-1.5251	0.0501372	0.0294062	1.57649	-14.4691	2.52783	1.37058	0	0	-0.0212378
2594	0	4.47439	0	0	4.47797	1.21591	-2.28423	-0.137986	-0.00615564	-0.0083561	-12.4535	1.87E-15	-0.766835	0	0	0.00392916	2.87127	-10.4493	-0.916709	126.794	382.14	621.707	392.69	392.69	392.69	-2.66793	-86.4864	-2.60486	202.706	381.518	205.622	186.101	186.101	186.101	-86.5118	-0.0625674	3.38394	29.2142	1.26767	-1.80381	0.0470885	0.0175052	1.56588	-13.6501	-2.10041	1.17097	0	0	-0.0219522
2595	0	4.58453	0	0	4.58711	1.18018	-1.92639	-0.137945	-0.00543935	-0.0101015	-12.4483	2.49E-15	-0.575284	0	0	0.00315172	2.90562	-9.79362	-0.641979	122.81	383.592	621.38	392.904	392.904	392.904	-2.7978	-86.4399	-2.42936	197.606	381.738	205.476	186.101	186.101	186.101	-86.4707	0.133103	3.36103	28.4455	1.09167	-2.08562	0.0456486	0.00820302	1.55724	-13.3511	-5.81142	0.990107	0	0	-0.0230903
2596	0	4.67196	0	0	4.67373	1.14458	-1.5697	-0.138241	-0.00489816	-0.0115596	-12.5097	-2.13E-15	-0.408411	0	0	0.00250648	2.94205	-9.13936	-0.371795	118.707	385.008	621.051	393.135	393.135	393.135	-2.92416	-86.3863	-2.25872	192.495	381.937	205.309	186.101	186.101	186.101	-86.4224	0.323217	3.33905	27.6824	0.916236	-2.36543	0.0454562	0.0010746	1.55034	-13.4585	-8.885	0.840645	0	0	-0.0245176
2597	0	4.74149	0	0	4.74256	1.10981	-1.22119	-0.138695	-0.00458675	-0.0127615	-12.6015	-3.92E-16	-0.28235	0	0	0.00200331	2.97932	-8.48865	-0.111265	114.503	386.377	620.719	393.381	393.381	393.381	-3.04435	-86.3268	-2.0923	187.369	382.121	205.122	186.101	186.101	186.101	-86.3681	0.50661	3.31583	26.9277	0.743019	-2.63864	0.04613	-0.00408134	1.54487	-13.8103	-11.4012	0.71471	0	0	-0.0259678
2598	0	4.79752	0	0	4.7981	1.0764	-0.886267	-0.13919	-0.00450555	-0.0136624	-12.6989	-3.25E-15	-0.203182	0	0	0.00163924	3.01631	-7.84329	0.135226	110.216	387.691	620.381	393.641	393.641	393.641	-3.15635	-86.2625	-1.92952	182.22	382.297	204.92	186.101	186.101	186.101	-86.3088	0.682426	3.28969	26.184	0.573369	-2.90126	0.0475446	-0.00733432	1.54057	-14.3968	-13.367	0.604588	0	0	-0.0273973
2599	0	4.84415	0	0	4.84438	1.04474	-0.56879	-0.139633	-0.00463513	-0.0143269	-12.7853	-6.73E-16	-0.171489	0	0	0.00140197	3.05197	-7.20478	0.364202	105.862	388.945	620.038	393.912	393.912	393.912	-3.2587	-86.1945	-1.76992	177.048	382.466	204.705	186.101	186.101	186.101	-86.2456	0.85011	3.25936	25.4533	0.408448	-3.15009	0.0493854	-0.00884854	1.53732	-15.0943	-14.8013	0.499171	0	0	-0.0286124
2600	0	4.88476	0	0	4.8848	1.01507	-0.271267	-0.14002	-0.00493045	-0.014728	-12.8577	2.01E-15	-0.182206	0	0	0.00127276	3.08538	-6.57442	0.573015	101.457	390.135	619.689	394.192	394.192	394.192	-3.3506	-86.1236	-1.61327	171.848	382.633	204.481	186.101	186.101	186.101	-86.179	1.00934	3.22415	24.7371	0.24917	-3.38271	0.0516764	-0.00873128	1.53498	-15.9643	-15.6716	0.391459	0	0	-0.0296902
2601	0	4.92224	0	0	4.92224	0.987514	0.00506312	-0.140337	-0.0052669	-0.0149235	-12.9162	5.01E-16	-0.221267	0	0	0.0012276	3.11571	-5.9533	0.760044	97.0169	391.258	619.333	394.48	394.48	394.48	-3.43179	-86.0504	-1.45954	166.621	382.797	204.249	186.101	186.101	186.101	-86.1098	1.16003	3.18387	24.0368	0.0963107	-3.5976	0.0541352	-0.0072093	1.5334	-16.9186	-15.9368	0.273709	0	0	-0.0304932
2602	0	4.95899	0	0	4.95903	0.962109	0.259839	-0.140613	-0.00563434	-0.0149318	-12.9685	-3.67E-15	-0.285343	0	0	0.00125257	3.14233	-5.34235	0.924475	92.5547	392.313	618.97	394.775	394.775	394.775	-3.5025	-85.9752	-1.30884	161.367	382.958	204.013	186.101	186.101	186.101	-86.0382	1.30222	3.13871	23.3535	-0.0498047	-3.79403	0.056658	-0.00453056	1.53254	-17.9401	-15.6352	0.14316	0	0	-0.0310352
2603	0	4.997	0	0	4.99719	0.938808	0.493516	-0.14089	-0.0059567	-0.014761	-13.0233	-1.79E-15	-0.364474	0	0	0.00133426	3.16471	-4.74236	1.06634	88.0835	393.302	618.599	395.073	395.073	395.073	-3.56326	-85.8984	-1.16152	156.086	383.117	203.773	186.101	186.101	186.101	-85.9645	1.43607	3.08922	22.6879	-0.18898	-3.97202	0.0590951	-0.00100931	1.53214	-19.0044	-14.8086	0.00253117	0	0	-0.0313243
2604	0	5.0381	0	0	5.03849	0.917501	0.707175	-0.141214	-0.00626572	-0.0144926	-13.0895	-1.39E-15	-0.45885	0	0	0.00146913	3.18254	-4.15403	1.18637	83.6156	394.226	618.221	395.374	395.374	395.374	-3.61492	-85.8202	-1.01798	150.78	383.271	203.531	186.101	186.101	186.101	-85.889	1.56182	3.03622	22.0408	-0.321401	-4.13225	0.0610217	0.00312134	1.53241	-19.9261	-13.5246	-0.152719	0	0	-0.031173
2605	0	5.08405	0	0	5.08469	0.898029	0.902411	-0.141604	-0.00661649	-0.0141536	-13.1702	1.97E-16	-0.568967	0	0	0.00165646	3.19571	-3.57788	1.28583	79.1618	395.087	617.836	395.675	395.676	395.676	-3.65864	-85.7412	-0.878898	145.453	383.421	203.288	186.101	186.101	186.101	-85.8125	1.67976	2.98086	21.4124	-0.447424	-4.27589	0.062165	0.00733385	1.53312	-20.5886	-12.0135	-0.313806	0	0	-0.0305597
2606	0	5.13657	0	0	5.13749	0.880201	1.08115	-0.142069	-0.00695239	-0.0137874	-13.2641	9.28E-17	-0.682726	0	0	0.00189185	3.20423	-3.01434	1.36634	74.7318	395.89	617.445	395.975	395.975	395.975	-3.69581	-85.6622	-0.745079	140.107	383.565	203.048	186.101	186.101	186.101	-85.7355	1.79027	2.92453	20.803	-0.567717	-4.40441	0.0623281	0.0114177	1.53425	-20.8777	-10.3268	-0.476616	0	0	-0.0294101
2607	0	5.19741	0	0	5.19864	0.863803	1.24554	-0.142546	-0.00729434	-0.0134379	-13.3599	-2.91E-15	-0.794118	0	0	0.00217135	3.20836	-2.46365	1.42982	70.3343	396.637	617.047	396.271	396.271	396.271	-3.72802	-85.5841	-0.617444	134.746	383.702	202.813	186.101	186.101	186.101	-85.6592	1.8937	2.86883	20.2126	-0.683052	-4.5195	0.0611788	0.0149251	1.53556	-20.6245	-8.66925	-0.632646	0	0	-0.0276465
2608	0	5.26821	0	0	5.26979	0.848632	1.3976	-0.142979	-0.00755088	-0.0131437	-13.4447	-2.20E-15	-0.886246	0	0	0.00248395	3.20838	-1.92591	1.47821	65.9762	397.332	616.644	396.56	396.56	396.56	-3.75678	-85.5079	-0.496903	129.373	383.829	202.586	186.101	186.101	186.101	-85.5848	1.9904	2.81527	19.6409	-0.794377	-4.62287	0.0586179	0.0177316	1.53712	-19.7401	-7.06641	-0.775746	0	0	-0.0252434
2609	0	5.35033	0	0	5.35226	0.834531	1.53892	-0.143288	-0.00775404	-0.0128999	-13.504	-2.81E-15	-0.956306	0	0	0.00281807	3.20475	-1.40104	1.5134	61.6633	397.978	616.236	396.841	396.841	396.841	-3.78334	-85.4348	-0.384153	123.99	383.946	202.369	186.101	186.101	186.101	-85.5131	2.08071	2.7651	19.0878	-0.90265	-4.71611	0.0546679	0.0194878	1.53863	-18.2054	-5.70351	-0.897006	0	0	-0.0223074
2610	0	5.44464	0	0	5.44696	0.821396	1.67055	-0.143474	-0.00791215	-0.0127657	-13.5317	1.49E-15	-1.00243	0	0	0.00315846	3.19795	-0.888779	1.53721	57.3999	398.578	615.824	397.112	397.112	397.112	-3.80859	-85.3652	-0.279608	118.601	384.052	202.165	186.101	186.101	186.101	-85.4448	2.16487	2.71912	18.5522	-1.00902	-4.80067	0.0491845	0.0203757	1.54017	-15.9323	-4.56165	-1.00219	0	0	-0.0188043
2611	0	5.55157	0	0	5.55429	0.809174	1.79301	-0.14349	-0.00803761	-0.0127009	-13.5203	-3.81E-15	-1.02513	0	0	0.00348762	3.18848	-0.388692	1.55114	53.189	399.135	615.407	397.371	397.371	397.371	-3.83314	-85.2994	-0.183499	113.207	384.148	201.973	186.101	186.101	186.101	-85.3803	2.2431	2.67788	18.0337	-1.11434	-4.87764	0.042405	0.020267	1.54165	-13.0193	-3.72523	-1.08713	0	0	-0.0149291
2612	0	5.67096	0	0	5.67411	0.797872	1.90624	-0.143373	-0.00815124	-0.0127521	-13.4732	-5.68E-16	-1.02812	0	0	0.00379011	3.17689	0.0997774	1.55651	49.0323	399.65	614.986	397.617	397.617	397.617	-3.85723	-85.2371	-0.0957632	107.809	384.232	201.795	186.101	186.101	186.101	-85.3193	2.31558	2.64147	17.5309	-1.21952	-4.94787	0.0343115	0.019313	1.54305	-9.45581	-3.16354	-1.16054	0	0	-0.0107079
2613	0	5.80217	0	0	5.80578	0.787542	2.00971	-0.143095	-0.00824677	-0.0128687	-13.3901	-2.02E-15	-1.0134	0	0	0.00405094	3.16368	0.577317	1.55423	44.9306	400.125	614.561	397.849	397.849	397.849	-3.88089	-85.1777	-0.0161222	102.408	384.306	201.628	186.101	186.101	186.101	-85.2612	2.38248	2.60975	17.0429	-1.32529	-5.01172	0.0252495	0.0175914	1.54425	-5.41288	-2.87719	-1.22121	0	0	-0.00634675
2614	0	5.94416	0	0	5.94818	0.778274	2.10254	-0.142739	-0.00829356	-0.0130724	-13.2841	2.66E-16	-0.981176	0	0	0.00426216	3.14933	1.04471	1.54499	40.8838	400.562	614.133	398.066	398.066	398.066	-3.90392	-85.1202	0.0558732	97.0023	384.37	201.472	186.101	186.101	186.101	-85.2048	2.44395	2.58234	16.5683	-1.43224	-5.06925	0.0153547	0.0155071	1.54536	-0.967244	-2.71378	-1.27603	0	0	-0.00188235
2615	0	6.09542	0	0	6.09987	0.770188	2.18352	-0.142299	-0.00831373	-0.0133207	-13.1614	-4.22E-16	-0.937205	0	0	0.00441997	3.13435	1.50281	1.52914	36.891	400.96	613.7	398.27	398.269	398.27	-3.92594	-85.0632	0.120882	91.5921	384.425	201.324	186.101	186.101	186.101	-85.1489	2.50016	2.55859	16.1056	-1.54093	-5.12012	0.00487538	0.0131821	1.54664	3.72626	-2.68628	-1.32437	0	0	0.0025427
2616	0	6.25435	0	0	6.2592	0.763423	2.25126	-0.141886	-0.00830681	-0.0136012	-13.0395	-3.89E-15	-0.884733	0	0	0.00452956	3.11912	1.95246	1.50686	32.9512	401.32	613.264	398.459	398.459	398.459	-3.94638	-85.005	0.179687	86.1759	384.472	201.18	186.101	186.101	186.101	-85.0917	2.55126	2.53768	15.6535	-1.65154	-5.1637	-0.00599671	0.0108703	1.54786	8.53721	-2.67757	-1.37088	0	0	0.00687019
2617	0	6.41929	0	0	6.4245	0.75811	2.30446	-0.141517	-0.0083045	-0.0138779	-12.9266	-3.64E-17	-0.82936	0	0	0.00459779	3.10407	2.39451	1.47806	29.0628	401.643	612.823	398.636	398.636	398.636	-3.96469	-84.9442	0.233101	80.7524	384.512	201.037	186.101	186.101	186.101	-85.0318	2.59741	2.51879	15.2104	-1.76417	-5.19904	-0.0168568	0.0086832	1.54914	13.274	-2.67319	-1.41481	0	0	0.0109707
2618	0	6.58876	0	0	6.59428	0.75436	2.342	-0.141236	-0.00819641	-0.0141279	-12.8314	-3.02E-15	-0.763077	0	0	0.00463367	3.08953	2.82977	1.4426	25.2243	401.928	612.378	398.801	398.801	398.801	-3.98031	-84.8793	0.281953	75.3202	384.546	200.894	186.101	186.101	186.101	-84.9676	2.63881	2.50106	14.7751	-1.87888	-5.22506	-0.0275342	0.0070193	1.55054	17.8149	-2.50143	-1.45379	0	0	0.0148373
2619	0	6.76144	0	0	6.76723	0.752261	2.36302	-0.141035	-0.00803569	-0.0143599	-12.7555	1.20E-15	-0.693903	0	0	0.00464698	3.07585	3.25897	1.40037	21.4343	402.177	611.928	398.956	398.956	398.956	-3.99263	-84.809	0.327086	69.8784	384.576	200.747	186.101	186.101	186.101	-84.898	2.67562	2.48359	14.3461	-1.99544	-5.24062	-0.0379514	0.0059622	1.55214	22.1107	-2.14217	-1.49368	0	0	0.0184801
2620	0	6.93633	0	0	6.94228	0.751876	2.36687	-0.140907	-0.00776654	-0.0145191	-12.7	1.53E-15	-0.62044	0	0	0.00464652	3.06332	3.68273	1.35123	17.6919	402.39	611.474	399.102	399.102	399.102	-4.001	-84.7325	0.369379	64.4261	384.604	200.596	186.101	186.101	186.101	-84.8219	2.70802	2.46544	13.9224	-2.11356	-5.24455	-0.0476936	0.00561384	1.55386	25.9725	-1.53135	-1.53135	0	0	0.0217972
2621	0	7.1126	0	0	7.11863	0.753222	2.3534	-0.140858	-0.00750157	-0.0146192	-12.6655	2.74E-15	-0.558268	0	0	0.00463996	3.05227	4.10156	1.2953	13.9965	402.568	611.015	399.241	399.241	399.241	-4.00476	-84.649	0.409618	58.9632	384.631	200.44	186.101	186.101	186.101	-84.7387	2.73615	2.44568	13.5028	-2.23295	-5.23587	-0.056721	0.00589578	1.55584	29.3858	-0.757577	-1.57538	0	0	0.0247783
2622	0	7.28968	0	0	7.29572	0.756258	2.323	-0.140871	-0.0072319	-0.014649	-12.6504	2.26E-15	-0.511341	0	0	0.00463334	3.04296	4.51583	1.23295	10.3481	402.711	610.552	399.376	399.375	399.376	-4.0034	-84.558	0.448499	53.4898	384.66	200.277	186.101	186.101	186.101	-84.6476	2.76012	2.42357	13.0865	-2.35312	-5.21383	-0.0650323	0.00682159	1.55783	32.3331	0.198403	-1.62997	0	0	0.0274347
2623	0	7.46728	0	0	7.47322	0.760864	2.27689	-0.140982	-0.00704177	-0.0146198	-12.6572	-8.37E-17	-0.490113	0	0	0.00463242	3.03571	4.92578	1.16483	6.74745	402.822	610.085	399.506	399.506	399.506	-3.99665	-84.4591	0.486352	48.0068	384.693	200.107	186.101	186.101	186.101	-84.5485	2.78003	2.39873	12.6728	-2.47367	-5.178	-0.0725449	0.00825787	1.56006	34.8109	1.22357	-1.699	0	0	0.029735
2624	0	7.64535	0	0	7.65113	0.766859	2.21686	-0.141164	-0.00693396	-0.0145283	-12.681	-4.00E-16	-0.495381	0	0	0.00464025	3.0308	5.33147	1.09197	3.1959	402.902	609.615	399.634	399.634	399.634	-3.98453	-84.3524	0.523345	42.5156	384.73	199.931	186.101	186.101	186.101	-84.4414	2.79599	2.37103	12.2615	-2.59412	-5.12831	-0.0791609	0.0101659	1.5625	36.805	2.29992	-1.78305	0	0	0.0316573
2625	0	7.82413	0	0	7.82966	0.773977	2.14557	-0.141426	-0.00694999	-0.0143933	-12.7188	2.84E-15	-0.527707	0	0	0.0046603	3.02852	5.73287	1.01584	-0.304462	402.952	609.141	399.761	399.761	399.761	-3.96735	-84.2381	0.559257	37.0181	384.773	199.75	186.101	186.101	186.101	-84.3263	2.80809	2.34083	11.8521	-2.71404	-5.0652	-0.085025	0.0124073	1.56511	38.3955	3.34576	-1.8815	0	0	0.0332327
2626	0	8.00399	0	0	8.00924	0.781904	2.06619	-0.141732	-0.00698783	-0.0142087	-12.7615	2.60E-15	-0.572638	0	0	0.00469458	3.02922	6.12979	0.938302	-3.75091	402.974	608.665	399.889	399.889	399.889	-3.94578	-84.1165	0.593738	31.5165	384.821	199.566	186.101	186.101	186.101	-84.2038	2.81648	2.30876	11.4446	-2.83303	-4.98959	-0.0901484	0.0148929	1.56799	39.615	4.37195	-1.98538	0	0	0.034477
2627	0	8.18545	0	0	8.19039	0.790282	1.98227	-0.142039	-0.00707842	-0.0140086	-12.7987	2.04E-15	-0.627081	0	0	0.00474103	3.03318	6.52193	0.861629	-7.14012	402.969	608.186	400.019	400.019	400.019	-3.92054	-83.988	0.626205	26.0136	384.872	199.379	186.101	186.101	186.101	-84.0742	2.82124	2.27564	11.0393	-2.95076	-4.90286	-0.0946107	0.0175107	1.57106	40.5539	5.31509	-2.09325	0	0	0.0354252
2628	0	8.36895	0	0	8.37356	0.798738	1.89756	-0.142303	-0.00711446	-0.0138061	-12.8202	-1.28E-15	-0.675416	0	0	0.0047966	3.04073	6.90891	0.788477	-10.4682	402.941	607.705	400.152	400.152	400.152	-3.89241	-83.8529	0.656018	20.5122	384.927	199.192	186.101	186.101	186.101	-83.9379	2.82243	2.24237	10.6365	-3.06689	-4.8069	-0.0985349	0.0203673	1.57448	41.3054	6.26277	-2.19922	0	0	0.0361667
2629	0	8.55467	0	0	8.55901	0.806907	1.81573	-0.142499	-0.00709535	-0.0136153	-12.8191	8.05E-16	-0.714204	0	0	0.00485417	3.05216	7.29027	0.72177	-13.731	402.889	607.223	400.289	400.289	400.289	-3.86206	-83.7112	0.68257	15.0153	384.985	199.006	186.101	186.101	186.101	-83.795	2.82004	2.20975	10.2367	-3.18112	-4.704	-0.10202	0.0233924	1.57827	41.9463	7.20573	-2.30319	0	0	0.036743
2630	0	8.74262	0	0	8.74669	0.814436	1.74029	-0.142635	-0.00697677	-0.0134874	-12.7931	1.41E-15	-0.737276	0	0	0.00490603	3.06774	7.66551	0.664677	-16.924	402.815	606.741	400.432	400.432	400.432	-3.83	-83.5629	0.705232	9.52543	385.044	198.821	186.101	186.101	186.101	-83.6453	2.81395	2.17851	9.84041	-3.2932	-4.59685	-0.105412	0.0264587	1.58244	42.6532	8.11725	-2.40578	0	0	0.0372743
2631	0	8.9324	0	0	8.93625	0.821013	1.67439	-0.142713	-0.0068217	-0.013445	-12.7412	2.75E-15	-0.750049	0	0	0.00494178	3.08771	8.03414	0.620355	-20.0424	402.721	606.258	400.582	400.582	400.582	-3.7965	-83.4071	0.723418	4.04509	385.106	198.638	186.101	186.101	186.101	-83.4882	2.80394	2.1492	9.44836	-3.40286	-4.48826	-0.108766	0.0295534	1.58721	43.4945	8.98337	-2.51352	0	0	0.0377997
2632	0	9.12335	0	0	9.12702	0.826364	1.62077	-0.142758	-0.00657995	-0.0134875	-12.6655	1.01E-15	-0.748186	0	0	0.00495313	3.11228	8.39562	0.591903	-23.0816	402.605	605.778	400.739	400.739	400.739	-3.76174	-83.2429	0.736537	-1.42382	385.17	198.455	186.101	186.101	186.101	-83.3226	2.78968	2.1223	9.06131	-3.50993	-4.38118	-0.112099	0.0327037	1.59248	44.4893	9.82747	-2.62505	0	0	0.038322
2633	0	9.31443	0	0	9.31802	0.830258	1.58175	-0.142742	-0.00632022	-0.0136889	-12.5644	-9.26E-16	-0.738553	0	0	0.0049295	3.14158	8.7495	0.5822	-26.037	402.47	605.3	400.905	400.905	400.905	-3.72575	-83.0691	0.744001	-6.87987	385.237	198.274	186.101	186.101	186.101	-83.1473	2.77074	2.09821	8.67998	-3.61416	-4.2785	-0.115599	0.0356794	1.59844	45.7597	10.5427	-2.74841	0	0	0.0388971
2634	0	9.50442	0	0	9.50798	0.832526	1.55902	-0.142737	-0.00596545	-0.0140395	-12.4465	2.85E-15	-0.714623	0	0	0.00486692	3.17566	9.0953	0.593735	-28.904	402.314	604.827	401.08	401.08	401.08	-3.68845	-82.8839	0.745171	-12.3223	385.309	198.092	186.101	186.101	186.101	-82.9605	2.74662	2.07728	8.30523	-3.7152	-4.18293	-0.11917	0.0384396	1.60512	47.2618	11.1763	-2.88047	0	0	0.0394821
2635	0	9.69182	0	0	9.69543	0.833074	1.55353	-0.142711	-0.00563904	-0.0145743	-12.3108	-7.84E-16	-0.688848	0	0	0.00475864	3.2145	9.43257	0.628574	-31.6778	402.136	604.36	401.268	401.268	401.268	-3.64952	-82.6852	0.739541	-17.7513	385.386	197.909	186.101	186.101	186.101	-82.7603	2.71675	2.05964	7.93775	-3.8129	-4.09693	-0.12284	0.0408368	1.61237	49.0015	11.6057	-3.02831	0	0	0.0400308
2636	0	9.87497	0	0	9.8787	0.831871	1.56558	-0.142728	-0.00531657	-0.0152861	-12.1657	2.52E-15	-0.659369	0	0	0.00460492	3.25797	9.76089	0.688126	-34.3538	401.935	603.902	401.467	401.467	401.467	-3.60872	-82.471	0.726567	-23.1675	385.47	197.723	186.101	186.101	186.101	-82.5444	2.68055	2.04545	7.57852	-3.90693	-4.02247	-0.126378	0.0427979	1.62032	50.8743	11.8226	-3.18858	0	0	0.0404457
2637	0	10.0522	0	0	10.0561	0.828956	1.59479	-0.142775	-0.00501387	-0.0162208	-12.0119	-1.45E-15	-0.627622	0	0	0.00440474	3.30582	10.0798	0.773197	-36.9268	401.71	603.454	401.681	401.681	401.681	-3.56569	-82.2386	0.705756	-28.5727	385.563	197.533	186.101	186.101	186.101	-82.3103	2.6374	2.03481	7.22838	-3.99695	-3.9611	-0.129744	0.0441726	1.62915	52.8543	11.7815	-3.36209	0	0	0.0406749
2638	0	10.2217	0	0	10.2259	0.82444	1.64005	-0.142905	-0.00479907	-0.0172797	-11.8558	1.03E-15	-0.599891	0	0	0.00416143	3.35766	10.3886	0.883879	-39.3912	401.458	603.018	401.909	401.909	401.909	-3.52014	-81.9855	0.676641	-33.9692	385.665	197.338	186.101	186.101	186.101	-82.0554	2.58674	2.02779	6.88831	-4.08261	-3.91379	-0.132643	0.04476	1.63877	54.7239	11.3642	-3.54026	0	0	0.0405239
2639	0	10.3818	0	0	10.3864	0.818505	1.69952	-0.143138	-0.0045967	-0.0185065	-11.7001	1.44E-15	-0.569356	0	0	0.00387666	3.41298	10.6869	1.01953	-41.7406	401.177	602.599	402.154	402.154	402.154	-3.4717	-81.7087	0.638896	-39.36	385.777	197.138	186.101	186.101	186.101	-81.7768	2.52808	2.02434	6.55938	-4.1635	-3.88089	-0.134874	0.0446966	1.64915	56.3764	10.6773	-3.71965	0	0	0.0399408
2640	0	10.5308	0	0	10.5359	0.811403	1.77068	-0.143497	-0.00446189	-0.0198057	-11.547	-2.48E-15	-0.542502	0	0	0.00355343	3.4711	10.9737	1.17878	-43.968	400.862	602.197	402.416	402.416	402.416	-3.42003	-81.4055	0.592307	-44.7484	385.899	196.933	186.101	186.101	186.101	-81.4715	2.46096	2.02435	6.24285	-4.23918	-3.86215	-0.136037	0.043928	1.66042	57.566	9.67667	-3.89305	0	0	0.0387597
2641	0	10.6671	0	0	10.6727	0.803445	1.85041	-0.144005	-0.00440404	-0.0211745	-11.3972	-1.92E-16	-0.523374	0	0	0.00319448	3.53123	11.2481	1.35963	-46.0647	400.51	601.816	402.695	402.695	402.695	-3.36477	-81.0726	0.536841	-50.138	386.033	196.724	186.101	186.101	186.101	-81.1364	2.38505	2.02754	5.94006	-4.30921	-3.85671	-0.135875	0.0425687	1.67258	58.1273	8.42102	-4.05959	0	0	0.0369166
2642	0	10.789	0	0	10.7952	0.794991	1.9351	-0.144677	-0.00437856	-0.0225255	-11.2501	-1.25E-15	-0.512106	0	0	0.00280075	3.59245	11.509	1.55945	-48.0211	400.118	601.459	402.991	402.991	402.991	-3.30564	-80.7068	0.47253	-55.532	386.178	196.512	186.101	186.101	186.101	-80.7683	2.30012	2.03366	5.65262	-4.37305	-3.86313	-0.133941	0.0408534	1.68554	57.7977	7.04683	-4.21415	0	0	0.0343329
2643	0	10.8948	0	0	10.9017	0.786426	2.02089	-0.145508	-0.00447222	-0.0238724	-11.1014	-2.75E-15	-0.521381	0	0	0.0023731	3.65376	11.7549	1.77508	-49.8255	399.68	601.128	403.304	403.304	403.304	-3.24254	-80.3047	0.399474	-60.9335	386.334	196.299	186.101	186.101	186.101	-80.3638	2.20605	2.04249	5.38237	-4.43019	-3.87943	-0.129878	0.0388331	1.69922	56.4155	5.54143	-4.35886	0	0	0.0310022
2644	0	10.9829	0	0	10.9904	0.778152	2.10376	-0.14649	-0.00460712	-0.0251043	-10.9458	-3.82E-15	-0.547931	0	0	0.00190796	3.71414	11.9839	2.00302	-51.4645	399.193	600.827	403.631	403.631	403.631	-3.17556	-79.8627	0.317797	-66.3449	386.5	196.088	186.101	186.101	186.101	-79.9191	2.10287	2.05395	5.13134	-4.48027	-3.90327	-0.123288	0.0370355	1.71358	53.7236	4.14133	-4.48801	0	0	0.0269524
2645	0	11.0513	0	0	11.0594	0.770556	2.17983	-0.147611	-0.00487964	-0.0262275	-10.7761	-3.89E-15	-0.602949	0	0	0.00140159	3.77251	12.194	2.2395	-52.9225	398.653	600.557	403.971	403.971	403.971	-3.10521	-79.3767	0.227542	-71.7675	386.673	195.883	186.101	186.101	186.101	-79.4303	1.99078	2.06825	4.90184	-4.52273	-3.93193	-0.113861	0.035355	1.72818	49.5761	2.77238	-4.59855	0	0	0.0222921
2646	0	11.0978	0	0	11.1064	0.763999	2.2455	-0.1488	-0.00519741	-0.0270975	-10.5782	-1.14E-15	-0.677738	0	0	0.000844497	3.82783	12.3828	2.48061	-54.182	398.058	600.322	404.32	404.32	404.32	-3.03241	-78.8422	0.128685	-77.2016	386.851	195.687	186.101	186.101	186.101	-78.8931	1.8701	2.08593	4.69656	-4.55719	-3.96247	-0.100995	0.0342037	1.74275	43.6675	1.6159	-4.67546	0	0	0.0171682
2647	0	11.1195	0	0	11.1286	0.758788	2.29767	-0.150018	-0.00558527	-0.0277874	-10.3395	9.46E-16	-0.772811	0	0	0.000228779	3.87918	12.5472	2.7226	-55.2229	397.404	600.122	404.674	404.674	404.674	-2.95846	-78.2544	0.0211304	-82.646	387.032	195.504	186.101	186.101	186.101	-78.3023	1.74135	2.10782	4.5183	-4.58344	-3.992	-0.0847774	0.0339444	1.75699	36.0557	0.742166	-4.71717	0	0	0.0119579
2648	0	11.113	0	0	11.1224	0.755192	2.33367	-0.151165	-0.00598928	-0.0281801	-10.0411	-1.85E-15	-0.88013	0	0	-0.000453356	3.92568	12.6842	2.96183	-56.0235	396.692	599.959	405.029	405.029	405.029	-2.885	-77.6076	-0.0951765	-88.098	387.21	195.337	186.101	186.101	186.101	-77.6525	1.6052	2.13496	4.37027	-4.60108	-4.01758	-0.0649257	0.0348068	1.77038	26.5935	0.251827	-4.70983	0	0	0.00704069
2649	0	11.074	0	0	11.0834	0.753418	2.35143	-0.152128	-0.00644869	-0.028372	-9.66326	-3.81E-15	-0.999737	0	0	-0.00120363	3.96666	12.7902	3.1951	-56.5601	395.921	599.833	405.38	405.38	405.38	-2.81401	-76.8952	-0.220244	-93.5536	387.382	195.188	186.101	186.101	186.101	-76.937	1.46246	2.1686	4.25578	-4.60995	-4.03656	-0.0417169	0.0368768	1.7823	15.4659	0.115172	-4.64983	0	0	0.00297065
2650	0	10.9967	0	0	11.006	0.753628	2.34933	-0.152763	-0.00692785	-0.0283203	-9.18695	2.45E-15	-1.12471	0	0	-0.00201438	4.00158	12.8613	3.41959	-56.8078	395.095	599.742	405.722	405.722	405.722	-2.74763	-76.1095	-0.353943	-99.0076	387.542	195.057	186.101	186.101	186.101	-76.1485	1.31411	2.21005	4.17842	-4.60993	-4.04659	-0.015354	0.0404069	1.79216	2.78152	0.413353	-4.52998	0	0	0.000327798
2651	0	10.8739	0	0	10.883	0.755919	2.3264	-0.153025	-0.0074448	-0.0282271	-8.60863	2.91E-17	-1.25251	0	0	-0.00286541	4.0301	12.8935	3.6331	-56.741	394.216	599.686	406.05	406.05	406.05	-2.68828	-75.2418	-0.49597	-104.454	387.686	194.942	186.101	186.101	186.101	-75.2778	1.16124	2.2607	4.14178	-4.60086	-4.04579	0.0133019	0.0453283	1.7995	-10.973	1.11701	-4.35304	0	0	-0.000259068
2652	0	10.6967	0	0	10.7053	0.760359	2.28194	-0.152858	-0.00802574	-0.0280978	-7.93352	1.46E-15	-1.38011	0	0	-0.00372203	4.05216	12.8827	3.83392	-56.3343	393.291	599.661	406.358	406.358	406.358	-2.63836	-74.2817	-0.645812	-109.887	387.807	194.838	186.101	186.101	186.101	-74.3148	1.00502	2.32187	4.14959	-4.58273	-4.03271	0.0436965	0.0514934	1.80385	-25.524	2.16473	-4.10944	0	0	0.00174073
2653	0	10.4547	0	0	10.4626	0.766965	2.21579	-0.152342	-0.00864417	-0.0281856	-7.19125	-4.08E-15	-1.49729	0	0	-0.00454334	4.06786	12.8248	4.02101	-55.5634	392.326	599.662	406.644	406.644	406.644	-2.60035	-73.2176	-0.80279	-115.3	387.901	194.738	186.101	186.101	186.101	-73.248	0.84662	2.39483	4.20531	-4.55558	-4.00651	0.0745565	0.0587	1.80505	-40.2098	3.51205	-3.79637	0	0	0.00672004
2654	0	10.1356	0	0	10.1427	0.775753	2.12779	-0.151592	-0.00930171	-0.0285979	-6.42941	-4.02E-15	-1.59411	0	0	-0.00529537	4.07754	12.716	4.19373	-54.4059	391.332	599.686	406.904	406.904	406.904	-2.57649	-72.0371	-0.965989	-120.691	387.961	194.633	186.101	186.101	186.101	-72.0648	0.687092	2.48055	4.31232	-4.51959	-3.96678	0.10492	0.0667354	1.80314	-54.5673	5.11408	-3.40215	0	0	0.0148441
2655	0	9.7268	0	0	9.7329	0.786739	2.01776	-0.150821	-0.0099487	-0.0295338	-5.72007	-3.67E-15	-1.65197	0	0	-0.00598016	4.08176	12.5528	4.3519	-52.8425	390.317	599.726	407.136	407.136	407.136	-2.5686	-70.7276	-1.13428	-126.056	387.982	194.514	186.101	186.101	186.101	-70.7526	0.527283	2.57965	4.4736	-4.47499	-3.91358	0.133746	0.0751522	1.79822	-68.1055	6.86627	-2.90665	0	0	0.0260341
2656	0	9.21492	0	0	9.21995	0.799994	1.88497	-0.150299	-0.010506	-0.0310358	-5.15734	4.02E-15	-1.64604	0	0	-0.00667289	4.08127	12.332	4.4957	-50.8578	389.292	599.777	407.338	407.338	407.338	-2.57773	-69.2766	-1.30625	-131.395	387.959	194.374	186.101	186.101	186.101	-69.2989	0.367676	2.69195	4.69162	-4.42237	-3.84738	0.160227	0.0838082	1.79061	-80.5449	8.77984	-2.28694	0	0	0.0400017
2657	0	8.58762	0	0	8.59156	0.815652	1.72811	-0.150422	-0.0108949	-0.0332702	-4.86279	2.33E-16	-1.54694	0	0	-0.00757663	4.07698	12.0513	4.62543	-48.4411	388.269	599.832	407.513	407.512	407.512	-2.60375	-67.6735	-1.48024	-136.707	387.889	194.208	186.101	186.101	186.101	-67.693	0.20825	2.81629	4.96839	-4.36242	-3.76888	0.183519	0.092437	1.78113	-91.5727	10.8368	-1.52108	0	0	0.0562278
2658	0	7.83477	0	0	7.83764	0.833944	1.54481	-0.151614	-0.0108832	-0.036122	-4.9736	3.20E-15	-1.30625	0	0	-0.00904631	4.06995	11.709	4.74156	-45.5869	387.26	599.886	407.66	407.66	407.66	-2.64505	-65.9109	-1.65438	-141.994	387.771	194.02	186.101	186.101	186.101	-65.9274	0.0483706	2.95017	5.30516	-4.29617	-3.67903	0.203339	0.10084	1.7705	-101.309	13.089	-0.580225	0	0	0.0742632
2659	0	6.95003	0	0	6.95192	0.855256	1.33121	-0.154389	-0.0102531	-0.0394072	-5.64259	3.61E-15	-0.875027	0	0	-0.0116075	4.06133	11.3042	4.84448	-42.2958	386.275	599.936	407.783	407.783	407.783	-2.69783	-63.986	-1.82653	-147.252	387.607	193.823	186.101	186.101	186.101	-63.9991	-0.113292	3.08919	5.70263	-4.22484	-3.57874	0.219992	0.108931	1.75921	-110.18	15.6122	0.553791	0	0	0.093907
2660	0	5.93284	0	0	5.93389	0.880139	1.08177	-0.159336	-0.0087257	-0.0428308	-7.02611	4.18E-15	-0.200559	0	0	-0.0158957	4.05236	10.8368	4.93455	-38.5741	385.327	599.978	407.885	407.885	407.885	-2.75573	-61.9031	-1.99422	-152.471	387.405	193.643	186.101	186.101	186.101	-61.9125	-0.278708	3.2265	6.16065	-4.15001	-3.46895	0.23402	0.116658	1.74826	-118.803	18.4778	1.88588	0	0	0.115322
2661	0	4.79029	0	0	4.79075	0.909367	0.788735	-0.166958	-0.00603281	-0.0457386	-9.25502	-1.40E-15	0.760304	0	0	-0.0224746	4.04429	10.3076	5.01205	-34.4339	384.423	600.011	407.969	407.969	407.969	-2.80908	-59.6756	-2.15459	-157.628	387.179	193.52	186.101	186.101	186.101	-59.6804	-0.450287	3.35224	6.67849	-4.07337	-3.35047	0.246766	0.12396	1.73805	-128.297	21.7331	3.40188	0	0	0.139503
2662	0	3.53918	0	0	3.53928	0.943923	0.442221	-0.17769	-0.00199626	-0.0476356	-12.4176	2.33E-15	2.02632	0	0	-0.0315807	4.03835	9.71814	5.07719	-29.893	383.574	600.036	408.04	408.04	408.04	-2.84486	-57.3277	-2.30436	-162.682	386.95	193.507	186.101	186.101	186.101	-57.3272	-0.630483	3.45317	7.2547	-3.99679	-3.22405	0.259476	0.130811	1.72915	-139.633	25.3882	5.04981	0	0	0.1678
2663	0	2.20719	0	0	2.2072	0.985007	0.0302093	-0.191634	0.00333668	-0.0474963	-16.516	-3.03E-15	3.57258	0	0	-0.0427567	4.03577	9.07087	5.13018	-24.974	382.787	600.058	408.099	408.099	408.099	-2.84669	-54.8958	-2.43978	-167.563	386.746	193.672	186.101	186.101	186.101	-54.8894	-0.821164	3.51275	7.88722	-3.9221	-3.09028	0.274148	0.136861	1.72083	-154.246	29.1914	6.78162	0	0	0.202649
2664	0	0.833479	0	0	0.833502	1.03392	-0.460288	-0.208473	0.00979376	-0.0448052	-21.4426	2.80E-15	5.33566	0	0	-0.0545749	4.03762	8.36871	5.17131	-19.7038	382.066	600.08	408.148	408.148	408.148	-2.79579	-52.4294	-2.55664	-172.171	386.604	194.086	186.101	186.101	186.101	-52.4164	-1.02283	3.51192	8.57355	-3.85112	-2.94975	0.291835	0.141953	1.71256	-172.775	32.9392	8.50534	0	0	0.245863
2665	0	-0.53258	0	0	-0.53267	1.09197	-1.04238	-0.227313	0.016934	-0.0388259	-26.959	-2.33E-15	7.19657	0	0	-0.0646104	4.04493	7.61519	5.20114	-14.1125	381.416	600.112	408.19	408.19	408.19	-2.67212	-49.989	-2.65006	-176.373	386.562	194.82	186.101	186.101	186.101	-49.9694	-1.23377	3.43022	9.3106	-3.78546	-2.80308	0.31326	0.14565	1.70289	-195.636	36.2047	10.1454	0	0	0.299067
2666	0	-1.83409	0	0	-1.83492	1.16033	-1.7275	-0.246822	0.0241485	-0.0294367	-32.7138	-1.86E-15	8.99158	0	0	-0.0698661	4.05855	6.81414	5.22046	-8.23287	380.84	600.165	408.223	408.223	408.223	-2.45628	-47.6437	-2.71436	-180.002	386.659	195.935	186.101	186.101	186.101	-47.6182	-1.44954	3.24765	10.0951	-3.72645	-2.65098	0.338096	0.1477	1.69052	-222.268	38.6269	11.6105	0	0	0.36218
2667	0	-3.01086	0	0	-3.01379	1.23984	-2.52382	-0.265311	0.0306583	-0.0168569	-38.2699	-1.86E-15	10.5184	0	0	-0.0675963	4.07919	5.96964	5.23047	-2.09878	380.336	600.251	408.245	408.245	408.245	-2.13132	-45.4662	-2.74268	-182.873	386.931	197.466	186.101	186.101	186.101	-45.437	-1.66268	2.94662	10.9235	-3.67509	-2.49434	0.365216	0.147882	1.67425	-251.374	39.8414	12.8276	0	0	0.433415
2668	0	-4.00491	0	0	-4.01212	1.33088	-3.43438	-0.280822	0.035621	-0.00176818	-43.1476	0	11.5594	0	0	-0.0563207	4.10739	5.08583	5.23283	4.25547	379.904	600.384	408.253	408.253	408.253	-1.68477	-43.5276	-2.72679	-184.792	387.404	199.424	186.101	186.101	186.101	-43.4977	-1.86313	2.51396	11.7923	-3.63205	-2.33435	0.392513	0.146156	1.65351	-280.872	39.5891	13.7421	0	0	0.50886
2669	0	-4.76603	0	0	-4.78052	1.43319	-4.45544	-0.291621	0.0381287	0.014779	-46.9118	-3.73E-15	11.9039	0	0	-0.0367137	4.14349	4.16677	5.2297	10.796	379.543	600.582	408.244	408.244	408.244	-1.11054	-41.8908	-2.65728	-185.576	388.093	201.786	186.101	186.101	186.101	-41.8648	-2.03919	1.94285	12.6977	-3.59747	-2.17249	0.417685	0.142462	1.62854	-308.402	37.6381	14.3541	0	0	0.58334
2670	0	-5.25751	0	0	-5.28257	1.54569	-5.57503	-0.296326	0.0375188	0.0315514	-49.2303	5.59E-15	11.4034	0	0	-0.0116892	4.18761	3.21638	5.22371	17.4904	379.247	600.86	408.212	408.212	408.212	-0.410442	-40.6054	-2.52417	-185.069	388.997	204.502	186.101	186.101	186.101	-40.5885	-2.17892	1.23438	13.6362	-3.57109	-2.01062	0.438298	0.136858	1.60029	-331.559	33.9203	14.7019	0	0	0.650947
2671	0	-5.45968	0	0	-5.49817	1.6665	-6.77243	-0.294435	0.0334452	0.0473549	-49.9537	-5.13E-15	10.0028	0	0	0.0143176	4.23965	2.23829	5.2178	24.3077	379.014	601.236	408.151	408.151	408.151	0.404782	-39.7039	-2.31818	-183.16	390.099	207.496	186.101	186.101	186.101	-39.7014	-2.27179	0.398428	14.6043	-3.55225	-1.85085	0.45307	0.129652	1.57035	-348.687	28.5471	14.8634	0	0	0.706794
2672	0	-5.37165	0	0	-5.42485	1.79286	-8.01851	-0.286141	0.0259589	0.061369	-49.1117	3.73E-15	7.76155	0	0	0.0367938	4.29923	1.23588	5.21513	31.2192	378.837	601.727	408.056	408.056	408.056	1.3153	-39.2004	-2.03223	-179.785	391.362	210.677	186.101	186.101	186.101	-39.2171	-2.31011	-0.546293	15.5987	-3.5398	-1.69548	0.461579	0.121057	1.54022	-358.979	21.7206	14.9474	0	0	0.747723
2673	0	-5.01021	0	0	-5.07678	1.92125	-9.27687	-0.272373	0.0156691	0.0728246	-46.9043	-8.15E-16	4.86619	0	0	0.0525806	4.36565	0.21228	5.21896	38.1983	378.71	602.35	407.924	407.923	407.923	2.29294	-39.0915	-1.66306	-174.93	392.736	213.944	186.101	186.101	186.101	-39.1307	-2.29002	-1.5729	16.616	-3.53216	-1.547	0.463764	0.11163	1.51166	-362.158	13.9805	15.001	0	0	0.771812
2674	0	-4.40701	0	0	-4.48231	2.04765	-10.5068	-0.254476	0.00362082	0.0814507	-43.6402	-1.40E-15	1.59806	0	0	0.060636	4.43796	-0.829583	5.23218	45.2201	378.627	603.117	407.749	407.749	407.749	3.30316	-39.3589	-1.21261	-168.623	394.159	217.198	186.101	186.101	186.101	-39.4221	-2.21193	-2.64815	17.6532	-3.52748	-1.40769	0.460675	0.101965	1.48556	-358.852	5.95311	15.032	0	0	0.779416
2675	0	-3.6043	0	0	-3.68042	2.16778	-11.6668	-0.234113	-0.00875694	0.08708	-39.6897	-2.33E-15	-1.70328	0	0	0.0619431	4.51495	-1.8869	5.25731	52.2614	378.579	604.042	407.53	407.53	407.53	4.30816	-39.9732	-0.688541	-160.927	395.563	220.34	186.101	186.101	186.101	-40.0599	-2.08041	-3.73527	18.7069	-3.52365	-1.27962	0.453483	0.0930087	1.46287	-349.938	-1.49486	14.9399	0	0	0.771847
2676	0	-2.65	0	0	-2.71672	2.2776	-12.7187	-0.212863	-0.0201413	0.089814	-35.4096	5.59E-15	-4.72105	0	0	0.0586231	4.59521	-2.9569	5.29608	59.2999	378.559	605.132	407.266	407.266	407.266	5.27063	-40.8977	-0.104022	-151.926	396.88	223.282	186.101	186.101	186.101	-41.0055	-1.90357	-4.79731	19.7741	-3.51843	-1.16433	0.443532	0.0856076	1.44409	-336.478	-7.61639	14.6058	0	0	0.751108
2677	0	-1.59345	0	0	-1.63965	2.37361	-13.6313	-0.192118	-0.0294292	0.0895707	-31.1086	-4.66E-15	-7.19948	0	0	0.0529914	4.67715	-4.03673	5.34937	66.3142	378.559	606.392	406.96	406.96	406.96	6.15732	-42.0918	0.523337	-141.716	398.053	225.949	186.101	186.101	186.101	-42.2173	-1.69204	-5.80039	20.8512	-3.50956	-1.0628	0.431733	0.0804357	1.42958	-319.211	-11.8371	13.9077	0	0	0.718748
2678	0	-0.481651	0	0	-0.497239	2.45323	-14.3827	-0.173057	-0.0358421	0.0867207	-27.0341	3.73E-15	-8.96825	0	0	0.0468696	4.75918	-5.12334	5.41713	73.283	378.57	607.825	406.614	406.614	406.614	6.94163	-43.5142	1.17312	-130.4	399.036	228.282	186.101	186.101	186.101	-43.653	-1.45789	-6.71613	21.9347	-3.49494	-0.975369	0.419069	0.0779058	1.41901	-299.097	-13.8327	12.764	0	0	0.676946
2679	0	0.643159	0	0	0.665733	2.51497	-14.962	-0.156619	-0.0389883	0.0814005	-23.367	3.73E-15	-9.95193	0	0	0.0412976	4.83964	-6.21347	5.49829	80.1847	378.585	609.425	406.231	406.231	406.231	7.60548	-45.1244	1.82414	-118.078	399.801	230.238	186.101	186.101	186.101	-45.2723	-1.21335	-7.52359	23.0209	-3.47254	-0.901677	0.406246	0.0782335	1.41266	-276.773	-13.4831	11.1331	0	0	0.62731
2680	0	1.74516	0	0	1.80991	2.55853	-15.3688	-0.143409	-0.0388593	0.0740678	-20.2191	-2.80E-15	-10.162	0	0	0.0365943	4.917	-7.30358	5.59098	86.998	378.596	611.188	405.818	405.818	405.818	8.13989	-46.8847	2.45648	-104.849	400.336	231.797	186.101	186.101	186.101	-47.0377	-0.969862	-8.21004	24.1057	-3.44078	-0.840827	0.393994	0.0814691	1.40998	-253.023	-10.8702	9.03244	0	0	0.571881
2681	0	2.79553	0	0	2.90271	2.5847	-15.6125	-0.133756	-0.0358077	0.065198	-17.6449	-1.86E-15	-9.68308	0	0	0.0326162	4.98983	-8.38991	5.69254	93.7012	378.596	613.101	405.38	405.38	405.38	8.54456	-48.7611	3.0531	-90.807	400.646	232.956	186.101	186.101	186.101	-48.9162	-0.737253	-8.77094	25.1851	-3.39832	-0.791417	0.382951	0.0873166	1.41023	-228.598	-6.30752	6.54861	0	0	0.512783
2682	0	3.77238	0	0	3.91899	2.59516	-15.7097	-0.12763	-0.0303292	0.055311	-15.6415	0	-8.64018	0	0	0.0290281	5.05682	-9.46837	5.79997	100.273	378.578	615.151	404.922	404.922	404.922	8.82664	-50.724	3.60101	-76.0395	400.75	233.732	186.101	186.101	186.101	-50.879	-0.523332	-9.20911	26.2546	-3.34413	-0.751904	0.373298	0.0953771	1.41248	-204.098	-0.155103	3.78102	0	0	0.451878
2683	0	4.6602	0	0	4.84081	2.59224	-15.6825	-0.12478	-0.0231315	0.0450015	-14.1685	9.32E-16	-7.19357	0	0	0.0255225	5.11692	-10.5348	5.9099	106.691	378.536	617.319	404.45	404.45	404.45	8.99922	-52.7482	4.09169	-60.629	400.68	234.156	186.101	186.101	186.101	-52.9018	-0.333853	-9.53354	27.3099	-3.27766	-0.720544	0.365612	0.105094	1.4159	-180.272	7.09272	0.8768	0	0	0.391432
2684	0	5.44879	0	0	5.65662	2.57856	-15.5553	-0.124749	-0.0148875	0.0347532	-13.1572	-4.66E-16	-5.50701	0	0	0.0219261	5.16918	-11.5848	6.01911	112.937	378.465	619.586	403.969	403.969	403.969	9.07938	-54.8126	4.52096	-44.6523	400.474	234.271	186.101	186.101	186.101	-54.9645	-0.172759	-9.75766	28.3464	-3.19875	-0.695831	0.360103	0.116063	1.41968	-157.685	15.0169	-2.04008	0	0	0.333296
2685	0	6.132	0	0	6.35984	2.55682	-15.3528	-0.127036	-0.00630315	0.0250878	-12.5323	-3.26E-15	-3.74771	0	0	0.0182288	5.21283	-12.6142	6.12468	118.989	378.36	621.928	403.484	403.484	403.484	9.08644	-56.8996	4.8883	-28.181	400.178	234.129	186.101	186.101	186.101	-57.0501	-0.0425735	-9.89772	29.3599	-3.10743	-0.676607	0.35707	0.127665	1.42289	-136.929	23.1435	-4.83968	0	0	0.27929
2686	0	6.70671	0	0	6.94767	2.5295	-15.0979	-0.131154	0.00190336	0.0162558	-12.223	-2.33E-15	-2.07876	0	0	0.0145361	5.24722	-13.6187	6.2242	124.831	378.217	624.322	402.998	402.998	402.998	9.04026	-58.9946	5.19599	-11.2806	399.836	233.784	186.101	186.101	186.101	-59.1447	0.0551832	-9.97099	30.346	-3.00408	-0.662244	0.356567	0.139149	1.42498	-118.344	30.938	-7.38275	0	0	0.23059
2687	0	7.17206	0	0	7.41986	2.49869	-14.8095	-0.136636	0.00910742	0.00849713	-12.1655	1.16E-16	-0.643513	0	0	0.0109865	5.2718	-14.5942	6.31598	130.447	378.034	626.741	402.513	402.513	402.513	8.95946	-61.0855	5.44803	5.9892	399.491	233.293	186.101	186.101	186.101	-61.2366	0.119708	-9.99398	31.3008	-2.88933	-0.652763	0.358668	0.14986	1.42574	-102.206	37.9292	-9.55417	0	0	0.188063
2688	0	7.52872	0	0	7.778	2.46591	-14.502	-0.14315	0.0147758	0.00171065	-12.3146	2.21E-15	0.439402	0	0	0.00769504	5.28607	-15.5371	6.39908	135.823	377.808	629.161	402.032	402.032	402.032	8.85999	-63.1622	5.64905	23.5751	399.182	232.711	186.101	186.101	186.101	-63.3161	0.150749	-9.98085	32.2204	-2.76402	-0.64889	0.363113	0.159362	1.42543	-88.4477	43.7451	-11.2697	0	0	0.151721
2689	0	7.77874	0	0	8.02491	2.43207	-14.1835	-0.150295	0.0185139	-0.004115	-12.6238	1.27E-15	1.08573	0	0	0.00470682	5.28957	-16.4439	6.47339	140.949	377.539	631.554	401.556	401.556	401.556	8.75388	-65.2169	5.8033	41.4303	398.935	232.092	186.101	186.101	186.101	-65.3756	0.148615	-9.94207	33.1015	-2.62909	-0.652041	0.369507	0.167048	1.42407	-76.935	48.0156	-12.461	0	0	0.12135
2690	0	7.92527	0	0	8.16442	2.39741	-13.8565	-0.157848	0.0200798	-0.00934805	-13.0653	3.61E-15	1.25064	0	0	0.00202645	5.28187	-17.3116	6.53938	145.815	377.227	633.896	401.086	401.086	401.086	8.64836	-67.2432	5.91394	59.5135	398.767	231.486	186.101	186.101	186.101	-67.4088	0.114277	-9.88356	33.9408	-2.48552	-0.664175	0.377216	0.172466	1.42219	-67.2227	50.4988	-13.1036	0	0	0.0961053
2691	0	7.97259	0	0	8.20126	2.36156	-13.5172	-0.165509	0.0194337	-0.0142048	-13.6045	-4.04E-16	0.936746	0	0	-0.000356674	5.26263	-18.1376	6.59813	150.419	376.872	636.161	400.624	400.624	400.624	8.54554	-69.2372	5.98238	77.7885	398.681	230.941	186.101	186.101	186.101	-69.4112	0.0495272	-9.80619	34.7358	-2.33447	-0.687648	0.385472	0.175538	1.42019	-58.8179	51.1381	-13.2155	0	0	0.0750582
2692	0	7.92614	0	0	8.14122	2.32358	-13.1567	-0.173115	0.0166735	-0.0191924	-14.2171	3.15E-15	0.188858	0	0	-0.002413	5.23164	-18.9195	6.65091	154.756	376.477	638.327	400.17	400.17	400.17	8.44225	-71.1961	6.00791	96.2218	398.666	230.502	186.101	186.101	186.101	-71.3798	-0.0428692	-9.70582	35.484	-2.17718	-0.724839	0.393516	0.176417	1.41906	-51.032	50.0158	-12.8497	0	0	0.0570511
2693	0	7.79261	0	0	7.99126	2.28213	-12.7619	-0.180396	0.0121747	-0.0245391	-14.8645	-9.90E-16	-0.894373	0	0	-0.00406275	5.18887	-19.6558	6.69907	158.827	376.047	640.37	399.726	399.726	399.726	8.33062	-73.1191	5.98772	114.781	398.698	230.213	186.101	186.101	186.101	-73.313	-0.159023	-9.57378	36.1836	-2.0148	-0.778103	0.400322	0.175157	1.41875	-43.2277	47.3199	-12.0911	0	0	0.0411627
2694	0	7.57987	0	0	7.75956	2.23557	-12.3171	-0.1872	0.0064614	-0.0307247	-15.5147	-5.47E-15	-2.17851	0	0	-0.00518974	5.13454	-20.3448	6.74366	162.635	375.586	642.27	399.294	399.294	399.294	8.19914	-75.0069	5.91715	133.432	398.741	230.115	186.101	186.101	186.101	-75.2102	-0.294015	-9.39802	36.8329	-1.84874	-0.849206	0.404908	0.172392	1.42001	-34.6037	43.5015	-11.0687	0	0	0.0263558
2695	0	7.29703	0	0	7.45562	2.18225	-11.8059	-0.193199	0.00022739	-0.0379893	-16.1145	3.03E-15	-3.50084	0	0	-0.0056956	5.06918	-20.9856	6.78518	166.184	375.102	644.01	398.876	398.876	398.876	8.03414	-76.861	5.79034	152.136	398.751	230.245	186.101	186.101	186.101	-77.0717	-0.441953	-9.16473	37.431	-1.68026	-0.939228	0.406472	0.168626	1.42324	-24.5078	39.0512	-9.91473	0	0	0.0120472
2696	0	6.9539	0	0	7.08991	2.12069	-11.2132	-0.198212	-0.0058462	-0.0465988	-16.6226	3.26E-15	-4.69813	0	0	-0.00557649	4.9937	-21.5774	6.82345	169.483	374.6	645.573	398.474	398.474	398.474	7.82172	-78.6833	5.60107	170.846	398.681	230.637	186.101	186.101	186.101	-78.8981	-0.596346	-8.86024	37.9769	-1.51072	-1.04827	0.40407	0.164556	1.42853	-12.2843	34.5463	-8.75664	0	0	-0.00216617
2697	0	6.56088	0	0	6.67371	2.04977	-10.5274	-0.20202	-0.0112393	-0.0566893	-16.9937	-3.15E-15	-5.6321	0	0	-0.00495834	4.90941	-22.1199	6.85729	172.54	374.09	646.948	398.091	398.091	398.091	7.54951	-80.4756	5.34395	189.507	398.486	231.321	186.101	186.101	186.101	-80.6899	-0.750408	-8.47303	38.4704	-1.34147	-1.17523	0.397148	0.160646	1.43591	2.53465	30.4259	-7.6762	0	0	-0.0161987
2698	0	6.12869	0	0	6.21871	1.96893	-9.74186	-0.204423	-0.0153892	-0.0683089	-17.1864	-5.36E-15	-6.17876	0	0	-0.00413896	4.81799	-22.6131	6.88459	175.364	373.582	648.124	397.73	397.73	397.73	7.20822	-82.2389	5.0153	208.049	398.125	232.317	186.101	186.101	186.101	-82.4471	-0.89745	-7.99527	38.9114	-1.1738	-1.31779	0.385282	0.157453	1.44535	20.2715	27.1947	-6.75978	0	0	-0.0297134
2699	0	5.66799	0	0	5.7366	1.87825	-8.85636	-0.205319	-0.0180317	-0.0813312	-17.1737	-1.63E-15	-6.26672	0	0	-0.0035061	4.7215	-23.0571	6.90213	177.966	373.082	649.094	397.392	397.392	397.392	6.79293	-83.9727	4.61412	226.393	397.567	233.639	186.101	186.101	186.101	-84.1689	-1.03134	-7.42413	39.3003	-1.0089	-1.47227	0.368641	0.155165	1.4566	40.8984	25.1065	-6.03029	0	0	-0.0419012
2700	0	5.18915	0	0	5.23873	1.77851	-7.87741	-0.204614	-0.0189534	-0.095635	-16.9357	-5.01E-15	-5.85832	0	0	-0.00346931	4.62222	-23.4525	6.90589	180.359	372.602	649.855	397.081	397.081	397.081	6.30384	-85.6751	4.14291	244.447	396.792	235.288	186.101	186.101	186.101	-85.8537	-1.1468	-6.7628	39.6378	-0.847751	-1.63401	0.347286	0.15391	1.46923	64.3559	24.3724	-5.50823	0	0	-0.0519929
[truncated: 3,830 more rows]
[truncated: 123 more columns]
