# Supplementary material for: The impact of wide step width on lower limb coordination and its variability in individuals with flat feet
Source: PLoS One. 2025 Apr 24;20(4):e0321901. doi: 10.1371/journal.pone.0321901 (PMC12021241; doi:10.1371/journal.pone.0321901)
Supplement: S4 file — (ZIP) [file pone.0321901.s004.zip › Walk-Wide19.csv]

Model Outputs
120
		sdk:LAbsAnkleAngle			sdk:LAnkleAngles			sdk:LAnkleForce			sdk:LAnkleMoment			sdk:LAnklePower			sdk:LFE									sdk:LFO									sdk:LFootProgressAngles			sdk:LHipAngles			sdk:LHipForce			sdk:LHipMoment			sdk:LHipPower
Frame	Sub Frame	X	Y	Z	X	Y	Z	X	Y	Z	X	Y	Z	X	Y	Z	RX	RY	RZ	TX	TY	TZ	SX	SY	SZ	RX	RY	RZ	TX	TY	TZ	SX	SY	SZ	X	Y	Z	X	Y	Z	X	Y	Z	X	Y	Z	X	Y	Z
		deg	deg	deg	deg	deg	deg	N/kg	N/kg	N/kg	N.mm/kg	N.mm/kg	N.mm/kg	W/kg	W/kg	W/kg	deg	deg	deg	mm	mm	mm	mm	mm	mm	deg	deg	deg	mm	mm	mm	mm	mm	mm	deg	deg	deg	deg	deg	deg	N/kg	N/kg	N/kg	N.mm/kg	N.mm/kg	N.mm/kg	W/kg	W/kg	W/kg
1005	0	4.12324	0	0	4.12829	1.27107	-2.83629	-0.0927591	0.00042444	-0.244467	2.88691	2.15E-15	-0.771818	0	0	-0.000416331	4.04931	-26.8738	4.63122	265.816	360.392	646.479	393.028	393.028	393.028	3.05797	-101.487	1.93908	448.561	377.642	264.274	186.06	186.06	186.06	-101.542	-0.99905	-3.00404	44.5059	0.656491	-3.56272	0.172078	0.0571564	1.48278	332.605	-5.25155	-19.2187	0	0	0.0628599
1006	0	4.13378	0	0	4.13994	1.29961	-3.12181	-0.0920717	-0.00153552	-0.228519	2.85	1.75E-15	-1.53242	0	0	-0.000951452	3.96595	-26.8236	4.07842	266.994	359.912	645.374	392.934	392.934	392.934	2.83254	-101.523	1.75661	449.934	376.296	263.392	186.061	186.06	186.061	-101.57	-0.947811	-2.75532	44.4264	0.773964	-3.39176	0.209526	0.0609891	1.49418	301.983	-6.35089	-18.3833	0	0	0.0733391
1007	0	4.12301	0	0	4.13067	1.33601	-3.4856	-0.0935289	-0.00291125	-0.20841	2.32854	-1.28E-15	-2.17056	0	0	-0.00155464	3.8696	-26.7522	3.49228	268.176	359.355	644.23	392.847	392.847	392.847	2.59939	-101.363	1.54458	450.141	374.869	261.908	186.06	186.06	186.06	-101.403	-0.903812	-2.48526	44.3265	0.909093	-3.18968	0.255537	0.0682893	1.50847	262.849	-5.09606	-17.2353	0	0	0.0769908
1008	0	4.08206	0	0	4.09158	1.37812	-3.90612	-0.0971782	-0.00336397	-0.184917	1.30173	8.15E-16	-2.58218	0	0	-0.00210985	3.75879	-26.6604	2.88205	269.353	358.726	643.062	392.763	392.763	392.763	2.35175	-101.012	1.29448	449.275	373.359	259.855	186.061	186.061	186.06	-101.044	-0.868713	-2.18364	44.2072	1.06261	-2.9616	0.308202	0.0793468	1.52544	216.703	-1.11428	-15.8245	0	0	0.0731693
1009	0	4.00391	0	0	4.01553	1.42373	-4.3612	-0.103224	-0.00251847	-0.159037	-0.25666	-1.28E-15	-2.66391	0	0	-0.00255916	3.6325	-26.5486	2.25725	270.515	358.035	641.884	392.679	392.679	392.679	2.0845	-100.481	0.99993	447.444	371.768	257.286	186.06	186.06	186.06	-100.506	-0.84463	-1.84249	44.0692	1.23478	-2.71294	0.365188	0.0943804	1.54476	165.437	5.8966	-14.2243	0	0	0.0616386
1010	0	3.88447	0	0	3.89833	1.47077	-4.82984	-0.111601	-6.98E-05	-0.131818	-2.33241	1.69E-15	-2.33366	0	0	-0.00292714	3.49027	-26.4169	1.62745	271.651	357.294	640.71	392.595	392.595	392.595	1.79506	-99.7871	0.657882	444.767	370.106	254.273	186.06	186.061	186.061	-99.8056	-0.833915	-1.45751	43.9127	1.42523	-2.44911	0.423843	0.113143	1.56614	111.245	15.9138	-12.5116	0	0	0.0426892
1011	0	3.72361	0	0	3.73957	1.51741	-5.294	-0.122258	0.00415815	-0.104733	-4.89108	-2.59E-15	-1.54787	0	0	-0.00330172	3.33227	-26.2654	1.00189	272.746	356.517	639.552	392.508	392.508	392.508	1.48404	-98.952	0.269789	441.364	368.394	250.903	186.06	186.06	186.06	-98.9644	-0.838825	-1.02927	43.7376	1.63305	-2.17535	0.480774	0.135054	1.58939	56.9112	28.6611	-10.7814	0	0	0.0172996
1012	0	3.52582	0	0	3.54361	1.56236	-5.74054	-0.134781	0.0100948	-0.0788259	-7.83574	2.55E-16	-0.322843	0	0	-0.00375342	3.15927	-26.0936	0.38944	273.784	355.721	638.423	392.415	392.415	392.415	1.1556	-98.0026	-0.157739	437.359	366.662	247.276	186.061	186.06	186.06	-98.0098	-0.861021	-0.563923	43.5434	1.85665	-1.89671	0.532909	0.15929	1.61386	4.9185	43.5955	-9.12073	0	0	-0.0131456
1013	0	3.30057	0	0	3.31977	1.60484	-6.16202	-0.148483	0.0174228	-0.0555048	-11.0134	-3.06E-15	1.25916	0	0	-0.00423403	2.97264	-25.9012	-0.201663	274.749	354.925	637.335	392.315	392.315	392.315	0.817364	-96.9707	-0.61282	432.871	364.952	243.501	186.061	186.061	186.06	-96.9735	-0.900971	-0.0733186	43.3292	2.09388	-1.6179	0.576513	0.184563	1.63885	-41.8221	59.8836	-7.62577	0	0	-0.0464823
1014	0	3.06177	0	0	3.08194	1.64474	-6.55719	-0.162338	0.0253962	-0.0354733	-14.2142	-2.91E-15	3.03726	0	0	-0.00453504	2.77431	-25.6873	-0.764095	275.624	354.151	636.296	392.206	392.206	392.206	0.479719	-95.8907	-1.07925	428.011	363.31	239.687	186.06	186.06	186.06	-95.8901	-0.957519	0.425921	43.0938	2.34209	-1.34315	0.609022	0.20907	1.66327	-81.269	76.3367	-6.34982	0	0	-0.0803208
1015	0	2.82624	0	0	2.84705	1.68242	-6.92982	-0.175085	0.0331747	-0.0195557	-17.1962	-3.44E-15	4.8166	0	0	-0.00432358	2.5668	-25.4511	-1.29145	276.39	353.418	635.314	392.089	392.089	392.089	0.154653	-94.7978	-1.53796	422.882	361.787	235.942	186.061	186.06	186.06	-94.7947	-1.02762	0.914134	42.8355	2.59793	-1.07614	0.627892	0.231232	1.68595	-111.5	91.8297	-5.34381	0	0	-0.11191
1016	0	2.61157	0	0	2.63283	1.71859	-7.28696	-0.185582	0.0397079	-0.00777094	-19.7408	-1.69E-15	6.37843	0	0	-0.0033302	2.35302	-25.1913	-1.77852	277.031	352.75	634.396	391.961	391.961	391.961	-0.145952	-93.7254	-1.96956	417.57	360.431	232.361	186.06	186.061	186.06	-93.7203	-1.10657	1.37126	42.5523	2.85771	-0.819877	0.632346	0.24929	1.70554	-131.887	105.126	-4.59284	0	0	-0.138813
1017	0	2.43354	0	0	2.45533	1.75401	-7.6362	-0.193048	0.0442612	1.36E-06	-21.6944	8.15E-16	7.55169	0	0	-0.00148613	2.13618	-24.9067	-2.22116	277.526	352.168	633.545	391.824	391.824	391.824	-0.412078	-92.702	-2.35658	412.15	359.281	229.019	186.061	186.061	186.061	-92.6953	-1.18838	1.77955	42.2419	3.11733	-0.576888	0.622612	0.261853	1.72103	-142.557	115.277	-4.05317	0	0	-0.159025
1018	0	2.30435	0	0	2.32693	1.7893	-7.98354	-0.197323	0.0464113	0.00443792	-23.0047	1.78E-15	8.22933	0	0	0.00100606	1.91968	-24.5957	-2.61638	277.857	351.69	632.76	391.678	391.678	391.678	-0.636893	-91.7495	-2.68532	406.679	358.365	225.972	186.06	186.06	186.061	-91.7416	-1.26654	2.12562	41.9022	3.37244	-0.349162	0.600527	0.268033	1.73191	-144.785	121.669	-3.64876	0	0	-0.171524
1019	0	2.23185	0	0	2.25566	1.82472	-8.33162	-0.198711	0.0459872	0.00615139	-23.7026	-3.17E-15	8.36913	0	0	0.00375294	1.7069	-24.257	-2.96219	278.005	351.335	632.039	391.526	391.526	391.525	-0.817354	-90.8832	-2.94663	401.198	357.694	223.25	186.061	186.061	186.06	-90.8742	-1.33455	2.40145	41.5308	3.61866	-0.138365	0.568371	0.267397	1.73803	-140.17	124	-3.29657	0	0	-0.175955
1020	0	2.21961	0	0	2.24533	1.86014	-8.679	-0.19768	0.0432142	0.00610443	-23.8635	-2.28E-16	8.00619	0	0	0.00633632	1.50105	-23.8892	-3.25755	277.954	351.117	631.378	391.369	391.369	391.369	-0.9546	-90.1115	-3.13629	395.736	357.266	220.867	186.06	186.061	186.061	-90.1017	-1.38643	2.60493	41.1258	3.85175	0.0540245	0.52953	0.260044	1.73939	-130.986	122.354	-2.92026	0	0	-0.173182
1021	0	2.26753	0	0	2.29594	1.89497	-9.01996	-0.194735	0.0385323	0.00497011	-23.5819	-2.66E-15	7.22595	0	0	0.00843436	1.30498	-23.4914	-3.50223	277.685	351.048	630.77	391.211	391.211	391.211	-1.05345	-89.4378	-3.25456	390.31	357.062	218.817	186.06	186.06	186.06	-89.4274	-1.41707	2.73923	40.6859	4.06776	0.226585	0.487064	0.246453	1.73656	-119.172	117.06	-2.47005	0	0	-0.16452
1022	0	2.3723	0	0	2.40423	1.92828	-9.34553	-0.190363	0.0325944	0.00318444	-22.955	3.65E-15	6.15115	0	0	0.00988758	1.12107	-23.0631	-3.69649	277.187	351.134	630.209	391.057	391.057	391.057	-1.12141	-88.8606	-3.30524	384.928	357.056	217.084	186.06	186.06	186.06	-88.85	-1.42255	2.81162	40.2104	4.26325	0.377642	0.443188	0.227665	1.73	-106.196	108.815	-1.95042	0	0	-0.151561
1023	0	2.52798	0	0	2.56424	1.95899	-9.64501	-0.185035	0.0258801	0.00130151	-22.0786	-3.64E-16	4.89557	0	0	0.0106828	0.951118	-22.6042	-3.84124	276.447	351.378	629.686	390.91	390.91	390.91	-1.16754	-88.3749	-3.29497	379.594	357.212	215.643	186.06	186.06	186.06	-88.3646	-1.40037	2.83219	39.6997	4.43544	0.505388	0.400398	0.204496	1.72033	-93.5482	98.1528	-1.35219	0	0	-0.13634
1024	0	2.72669	0	0	2.76799	1.9859	-9.90709	-0.179223	0.0189371	-0.000551316	-21.0459	-2.72E-15	3.5769	0	0	0.0109319	0.796376	-22.1153	-3.93784	275.457	351.777	629.195	390.775	390.775	390.775	-1.20139	-87.9732	-3.23223	374.304	357.492	214.462	186.06	186.061	186.06	-87.9636	-1.34946	2.81254	39.1549	4.5822	0.607897	0.360395	0.178219	1.70838	-82.0837	85.8362	-0.710736	0	0	-0.12064
1025	0	2.95937	0	0	3.00619	2.00791	-10.1211	-0.173244	0.0122246	-0.00211798	-19.9314	3.93E-16	2.29778	0	0	0.0107992	0.657416	-21.5979	-3.98804	274.214	352.326	628.728	390.655	390.655	390.655	-1.23222	-87.6459	-3.12667	369.056	357.857	213.504	186.061	186.061	186.06	-87.6376	-1.27021	2.76478	38.5783	4.70233	0.683018	0.32441	0.150026	1.69468	-72.4536	72.5948	-0.0632994	0	0	-0.106132
1026	0	3.21646	0	0	3.26897	2.02406	-10.2779	-0.167454	0.00617871	-0.00342758	-18.8085	-4.00E-15	1.148	0	0	0.010455	0.534318	-21.054	-3.99395	272.717	353.015	628.28	390.555	390.555	390.555	-1.26813	-87.3826	-2.98833	363.845	358.267	212.735	186.061	186.06	186.06	-87.376	-1.16419	2.70051	37.9729	4.79528	0.72866	0.292897	0.121129	1.68001	-64.8052	59.1372	0.548788	0	0	-0.093836
1027	0	3.48847	0	0	3.54649	2.03365	-10.3711	-0.162036	0.00108138	-0.00432489	-17.7281	-2.20E-15	0.189623	0	0	0.0100195	0.426677	-20.4859	-3.95815	270.969	353.831	627.847	390.477	390.477	390.477	-1.31556	-87.1727	-2.8269	358.664	358.692	212.119	186.061	186.06	186.061	-87.1682	-1.03399	2.62997	37.3424	4.86134	0.743005	0.266416	0.0927045	1.66473	-59.3607	46.1079	1.09283	0	0	-0.0846729
1028	0	3.76656	0	0	3.82953	2.0363	-10.3968	-0.157188	-0.00282929	-0.0049245	-16.7354	2.53E-15	-0.534534	0	0	0.00955722	0.333764	-19.8969	-3.88363	268.977	354.759	627.426	390.424	390.424	390.424	-1.37889	-87.0059	-2.65099	353.511	359.103	211.624	186.06	186.06	186.06	-87.0037	-0.882926	2.56133	36.6909	4.90135	0.724635	0.244408	0.0657686	1.64922	-55.7456	34.075	1.53619	0	0	-0.0785392
1029	0	4.04286	0	0	4.10991	2.03196	-10.3547	-0.153	-0.00556897	-0.00529604	-15.8591	3.35E-16	-1.02084	0	0	0.00907747	0.254646	-19.2902	-3.77395	266.751	355.782	627.013	390.398	390.398	390.398	-1.46021	-86.8726	-2.46777	348.382	359.482	211.22	186.06	186.06	186.06	-86.8732	-0.71472	2.50041	36.0228	4.91659	0.67296	0.226555	0.0410416	1.63423	-53.6571	23.3435	1.87578	0	0	-0.0751468
1030	0	4.31073	0	0	4.38074	2.0209	-10.2473	-0.149519	-0.00719275	-0.00545585	-15.1176	1.08E-15	-1.28307	0	0	0.00856302	0.188337	-18.6694	-3.63324	264.303	356.882	626.606	390.4	390.4	390.4	-1.55959	-86.7644	-2.28276	343.273	359.816	210.882	186.06	186.06	186.06	-86.768	-0.533273	2.4506	35.3425	4.90868	0.588328	0.212438	0.0191363	1.61991	-52.8012	14.1779	2.10479	0	0	-0.0740344
1031	0	4.565	0	0	4.63672	2.00364	-10.0796	-0.146787	-0.00783065	-0.0055974	-14.5219	-3.77E-15	-1.35173	0	0	0.00799372	0.133806	-18.0379	-3.466	261.645	358.044	626.206	390.431	390.431	390.431	-1.67541	-86.6741	-2.09984	338.184	360.1	210.589	186.061	186.06	186.06	-86.681	-0.34238	2.41321	34.654	4.87952	0.471931	0.200812	0.000284752	1.60661	-52.496	6.6456	2.22763	0	0	-0.0740728
1032	0	4.80201	0	0	4.87416	1.98092	-9.85865	-0.14475	-0.00768162	-0.00578431	-14.068	-1.32E-15	-1.26971	0	0	0.00735935	0.0902097	-17.3989	-3.27743	258.792	359.251	625.809	390.49	390.49	390.49	-1.8048	-86.5961	-1.92136	333.112	360.334	210.327	186.06	186.061	186.06	-86.6067	-0.145576	2.38778	33.961	4.83083	0.326347	0.191295	-0.0152238	1.59469	-52.4551	0.746096	2.25557	0	0	-0.0746513
1033	0	5.01966	0	0	5.09103	1.95365	-9.59298	-0.143338	-0.00698463	-0.00604386	-13.7442	-2.73E-15	-1.08564	0	0	0.00667055	0.0567406	-16.7557	-3.07294	255.759	360.489	625.416	390.577	390.577	390.577	-1.94412	-86.5262	-1.74839	328.055	360.523	210.082	186.06	186.06	186.061	-86.5407	0.0540333	2.37254	33.2668	4.7645	0.154955	0.183261	-0.0275113	1.5843	-52.3572	-3.6768	2.20815	0	0	-0.0751287
1034	0	5.21716	0	0	5.28672	1.92278	-9.29174	-0.14247	-0.00595458	-0.00648051	-13.5337	-1.68E-15	-0.844573	0	0	0.00595456	0.0327359	-16.1109	-2.85809	252.56	361.746	625.026	390.69	390.69	390.69	-2.08939	-86.4615	-1.58108	323.012	360.675	209.847	186.06	186.06	186.06	-86.4801	0.253809	2.36494	32.5739	4.68226	-0.0380113	0.176049	-0.0368267	1.5757	-51.8724	-6.83622	2.10445	0	0	-0.0749175
1035	0	5.39492	0	0	5.46183	1.88928	-8.96428	-0.142009	-0.00485093	-0.00705338	-13.4108	3.60E-15	-0.592219	0	0	0.00524944	0.0176161	-15.4668	-2.63846	249.207	363.01	624.638	390.828	390.828	390.828	-2.23676	-86.4002	-1.4189	317.981	360.8	209.617	186.06	186.06	186.06	-86.4232	0.451614	2.3621	31.8844	4.58575	-0.247681	0.169416	-0.043572	1.5687	-50.9186	-9.04283	1.97293	0	0	-0.0738632
1036	0	5.55411	0	0	5.61776	1.85407	-8.61954	-0.141846	-0.00379634	-0.00773801	-13.3522	3.24E-15	-0.356473	0	0	0.00458931	0.0108456	-14.8252	-2.41927	245.715	364.272	624.251	390.989	390.989	390.989	-2.38271	-86.3414	-1.26106	312.958	360.908	209.389	186.06	186.06	186.061	-86.369	0.645778	2.3612	31.1997	4.47647	-0.468959	0.163315	-0.0479931	1.56347	-49.5111	-10.475	1.82558	0	0	-0.0719855
1037	0	5.69639	0	0	5.75638	1.81801	-8.26568	-0.141876	-0.00294725	-0.00851483	-13.3363	1.27E-15	-0.163204	0	0	0.00400505	0.01188	-14.1876	-2.20511	242.093	365.526	623.865	391.17	391.17	391.17	-2.52432	-86.2848	-1.10667	307.942	361.008	209.164	186.06	186.06	186.06	-86.3169	0.835063	2.3597	30.5208	4.3558	-0.696861	0.157591	-0.0505362	1.55986	-47.6592	-11.3947	1.67967	0	0	-0.0693532
1038	0	5.82364	0	0	5.87979	1.78179	-7.90966	-0.142032	-0.00237285	-0.0092625	-13.3461	-3.04E-16	-0.0242659	0	0	0.00351299	0.0201555	-13.5549	-1.99977	238.353	366.766	623.48	391.37	391.37	391.37	-2.65935	-86.2302	-0.954878	302.928	361.108	208.941	186.06	186.06	186.06	-86.2668	1.01861	2.35563	29.8482	4.22502	-0.926817	0.152361	-0.0516871	1.55744	-45.546	-12.0177	1.54985	0	0	-0.0662916
1039	0	5.93789	0	0	5.9901	1.74597	-7.55702	-0.142228	-0.00210201	-0.0100143	-13.3656	2.50E-15	0.0565007	0	0	0.00311664	0.0350285	-12.9279	-1.806	234.504	367.987	623.097	391.586	391.586	391.586	-2.78626	-86.1779	-0.80506	297.915	361.215	208.721	186.06	186.06	186.06	-86.2188	1.1959	2.34751	29.1821	4.08529	-1.15497	0.147556	-0.0517727	1.55608	-43.2114	-12.456	1.43654	0	0	-0.0629087
1040	0	6.04097	0	0	6.08932	1.71097	-7.21178	-0.142403	-0.00209978	-0.0106861	-13.3828	3.45E-15	0.085304	0	0	0.00280623	0.0558438	-12.307	-1.62545	230.556	369.186	622.715	391.816	391.816	391.816	-2.90419	-86.1278	-0.656801	292.899	361.332	208.507	186.061	186.061	186.06	-86.173	1.36667	2.33451	28.5223	3.93748	-1.37831	0.143203	-0.0509921	1.55546	-40.7902	-12.7652	1.34028	0	0	-0.0594235
1041	0	6.13459	0	0	6.17923	1.67701	-6.8764	-0.142507	-0.0023439	-0.0112514	-13.3878	3.77E-15	0.070024	0	0	0.00256732	0.0819173	-11.6922	-1.45863	226.516	370.362	622.334	392.059	392.059	392.059	-3.01288	-86.0803	-0.509874	287.877	361.462	208.297	186.06	186.06	186.06	-86.1295	1.53089	2.31631	27.8686	3.78246	-1.59489	0.139218	-0.0497581	1.55527	-38.3544	-13.0618	1.26774	0	0	-0.0559781
1042	0	6.22025	0	0	6.2613	1.64422	-6.55205	-0.142499	-0.00275184	-0.0117718	-13.3744	1.91E-15	0.0245988	0	0	0.00237988	0.112542	-11.0836	-1.30498	222.391	371.514	621.956	392.314	392.314	392.314	-3.11243	-86.0354	-0.364256	282.848	361.607	208.094	186.061	186.06	186.06	-86.0883	1.68868	2.29291	27.2208	3.6209	-1.80378	0.135261	-0.0482047	1.55515	-35.827	-13.308	1.20837	0	0	-0.0524613
1043	0	6.29901	0	0	6.33668	1.61259	-6.2388	-0.142378	-0.00327037	-0.0121629	-13.342	-3.58E-15	-0.0395132	0	0	0.00222644	0.147073	-10.4811	-1.16309	218.19	372.64	621.579	392.578	392.578	392.578	-3.20328	-85.9927	-0.219966	277.809	361.765	207.898	186.06	186.06	186.06	-86.0492	1.84024	2.26463	26.5785	3.45329	-2.00495	0.131311	-0.0465369	1.55506	-33.3036	-13.541	1.16583	0	0	-0.0490139
1044	0	6.37163	0	0	6.40612	1.58204	-5.93591	-0.142131	-0.00383218	-0.0124826	-13.2912	-2.68E-15	-0.111346	0	0	0.00209199	0.1849	-9.88433	-1.03086	213.919	373.74	621.206	392.852	392.852	392.852	-3.28591	-85.952	-0.0771108	272.759	361.936	207.707	186.06	186.06	186.06	-86.0117	1.98585	2.23182	25.9415	3.28008	-2.19917	0.127014	-0.044843	1.55458	-30.6976	-13.7166	1.13169	0	0	-0.0455018
1045	0	6.43857	0	0	6.47006	1.55244	-5.64205	-0.14182	-0.00447924	-0.0127308	-13.2319	3.05E-15	-0.191829	0	0	0.0019723	0.22558	-9.29307	-0.905785	209.584	374.815	620.835	393.135	393.135	393.135	-3.36086	-85.9125	0.0642942	267.696	362.118	207.52	186.06	186.061	186.061	-85.9753	2.12578	2.19489	25.3094	3.10155	-2.38776	0.122063	-0.0433489	1.55368	-27.9523	-13.9107	1.10737	0	0	-0.0418809
1046	0	6.50012	0	0	6.52874	1.52361	-5.35555	-0.141476	-0.00506897	-0.0128944	-13.1716	-3.93E-15	-0.266314	0	0	0.00185599	0.268781	-8.70691	-0.785321	205.191	375.865	620.467	393.425	393.425	393.425	-3.42874	-85.8739	0.20422	262.621	362.311	207.336	186.061	186.06	186.06	-85.9394	2.26041	2.15422	24.6822	2.91786	-2.57229	0.11637	-0.0419725	1.55241	-25.0639	-14.0166	1.08246	0	0	-0.0381071
1047	0	6.55636	0	0	6.58229	1.49536	-5.0746	-0.141153	-0.00570166	-0.0130574	-13.1204	1.71E-15	-0.344775	0	0	0.00174918	0.314346	-8.1254	-0.667027	200.744	376.891	620.1	393.723	393.723	393.723	-3.49005	-85.8353	0.342731	257.531	362.511	207.152	186.06	186.061	186.06	-85.9033	2.39006	2.11015	24.0598	2.72905	-2.75442	0.109621	-0.0407757	1.55085	-21.9078	-14.1048	1.05406	0	0	-0.0340528
1048	0	6.6075	0	0	6.63082	1.46751	-4.79741	-0.14088	-0.0062839	-0.0131478	-13.0856	3.46E-15	-0.42038	0	0	0.00164973	0.362269	-7.548	-0.548887	196.247	377.894	619.734	394.028	394.028	394.028	-3.54535	-85.7965	0.479871	252.427	362.718	206.967	186.06	186.061	186.06	-85.8667	2.51513	2.063	23.442	2.53513	-2.93564	0.101813	-0.039697	1.54899	-18.5443	-14.1206	1.01602	0	0	-0.0297793
1049	0	6.65365	0	0	6.67451	1.4399	-4.52234	-0.140744	-0.00689638	-0.0132743	-13.0785	2.77E-15	-0.503433	0	0	0.00156756	0.412699	-6.97416	-0.429469	191.704	378.874	619.369	394.338	394.338	394.338	-3.59517	-85.7571	0.615781	247.308	362.929	206.779	186.06	186.06	186.06	-85.8293	2.636	2.01305	22.8289	2.33611	-3.11707	0.0928224	-0.0388644	1.54689	-14.8741	-14.1489	0.962367	0	0	-0.0252104
1050	0	6.69519	0	0	6.71372	1.41239	-4.24806	-0.140722	-0.00745781	-0.0133614	-13.0985	2.24E-15	-0.589707	0	0	0.0015046	0.46589	-6.40325	-0.308099	187.115	379.833	619.001	394.654	394.654	394.654	-3.64006	-85.7171	0.75052	242.174	363.143	206.588	186.06	186.06	186.06	-85.7911	2.75311	1.96064	22.2204	2.132	-3.29932	0.0828644	-0.0380699	1.54477	-11.0088	-14.0779	0.881839	0	0	-0.0204431
1051	0	6.73273	0	0	6.74901	1.38486	-3.97338	-0.140861	-0.00808374	-0.0135213	-13.1496	2.76E-16	-0.691883	0	0	0.00147398	0.522183	-5.83458	-0.184824	182.482	380.772	618.632	394.974	394.974	394.974	-3.68075	-85.6771	0.884032	237.025	363.358	206.394	186.06	186.06	186.06	-85.7526	2.86685	1.90627	21.6166	1.9228	-3.48245	0.071933	-0.0374703	1.54265	-6.8837	-14.0551	0.773767	0	0	-0.0154778
1052	0	6.76704	0	0	6.78121	1.35722	-3.69749	-0.141113	-0.00863327	-0.0136727	-13.2237	-3.87E-15	-0.796886	0	0	0.00147391	0.581946	-5.26749	-0.0605235	177.807	381.691	618.259	395.297	395.297	395.297	-3.71811	-85.6375	1.01611	231.862	363.572	206.199	186.06	186.061	186.06	-85.7145	2.97762	1.85062	21.0173	1.70864	-3.66583	0.0605329	-0.0367946	1.54064	-2.6838	-13.9278	0.631167	0	0	-0.0104708
1053	0	6.79922	0	0	6.81139	1.32944	-3.41992	-0.141469	-0.00922147	-0.0139074	-13.314	-3.79E-15	-0.912742	0	0	0.00151378	0.645559	-4.70129	0.063278	173.089	382.59	617.881	395.623	395.623	395.623	-3.75311	-85.5994	1.14634	226.684	363.783	206.004	186.06	186.06	186.06	-85.6777	3.08576	1.79456	20.4228	1.48975	-3.8483	0.0488571	-0.0361376	1.53885	1.59221	-13.813	0.456758	0	0	-0.00547629
1054	0	6.83058	0	0	6.84089	1.30148	-3.1405	-0.141847	-0.00973799	-0.0141419	-13.404	-8.48E-16	-1.02352	0	0	0.00158552	0.713343	-4.13533	0.184539	168.329	383.471	617.498	395.948	395.948	395.948	-3.78688	-85.564	1.27407	221.491	363.987	205.812	186.06	186.06	186.06	-85.6435	3.19156	1.73919	19.8327	1.26636	-4.02824	0.0372513	-0.0353545	1.53724	5.78278	-13.6659	0.259998	0	0	-0.000654656
1055	0	6.86246	0	0	6.87105	1.27339	-2.8595	-0.142144	-0.0101703	-0.0144281	-13.4752	2.62E-15	-1.12112	0	0	0.00168147	0.785507	-3.56903	0.300766	163.527	384.333	617.108	396.273	396.273	396.274	-3.82053	-85.5325	1.39857	216.284	364.185	205.626	186.061	186.061	186.06	-85.6132	3.29521	1.68567	19.247	1.03904	-4.20358	0.0259359	-0.0343587	1.53575	9.88091	-13.4675	0.0447596	0	0	0.00401269
1056	0	6.89609	0	0	6.9031	1.24523	-2.57772	-0.142351	-0.0104947	-0.0147491	-13.5184	1.97E-15	-1.19594	0	0	0.00178847	0.86217	-3.00191	0.409218	158.685	385.176	616.712	396.596	396.596	396.596	-3.85503	-85.5058	1.51905	211.062	364.373	205.448	186.06	186.061	186.061	-85.5876	3.39676	1.63509	18.6656	0.808326	-4.37199	0.0153435	-0.0331821	1.53456	13.7514	-13.2906	-0.1719	0	0	0.00835032
1057	0	6.9324	0	0	6.938	1.21715	-2.29667	-0.142394	-0.0106946	-0.0150674	-13.5206	4.84E-16	-1.24092	0	0	0.00189117	0.943256	-2.43355	0.507099	153.804	385.999	616.309	396.916	396.916	396.916	-3.891	-85.4844	1.63482	205.824	364.552	205.28	186.06	186.06	186.06	-85.5675	3.49615	1.58826	18.0884	0.574964	-4.53101	0.00568886	-0.0316748	1.5337	17.3049	-13.0981	-0.382864	0	0	0.0122977
1058	0	6.97202	0	0	6.97636	1.18936	-2.01836	-0.142321	-0.0108118	-0.0154477	-13.4842	3.80E-15	-1.2569	0	0	0.00197816	1.02854	-1.86368	0.591759	148.888	386.801	615.901	397.23	397.23	397.23	-3.92876	-85.4684	1.74537	200.568	364.72	205.121	186.06	186.06	186.061	-85.5528	3.59321	1.54568	17.515	0.339942	-4.67825	-0.0031014	-0.0299126	1.53304	20.6028	-12.9648	-0.583273	0	0	0.0159089
1059	0	7.01518	0	0	7.01844	1.16212	-1.74551	-0.14208	-0.010812	-0.0157594	-13.4055	3.60E-15	-1.24136	0	0	0.00203668	1.11766	-1.29218	0.66063	143.941	387.581	615.486	397.538	397.538	397.537	-3.96821	-85.4573	1.85042	195.294	364.88	204.973	186.06	186.061	186.061	-85.5431	3.6877	1.50748	16.9452	0.104156	-4.81125	-0.0103895	-0.0278224	1.53277	23.3465	-12.8835	-0.762718	0	0	0.0188703
1060	0	7.06175	0	0	7.06412	1.13574	-1.48111	-0.141729	-0.0107446	-0.0160498	-13.2956	1.50E-15	-1.20326	0	0	0.00206503	1.21003	-0.71901	0.711606	138.967	388.338	615.066	397.838	397.838	397.838	-4.00887	-85.4501	1.94999	190	365.031	204.832	186.061	186.061	186.06	-85.5372	3.77929	1.47334	16.3788	-0.13113	-4.92788	-0.0161944	-0.0254893	1.53283	25.5512	-12.8881	-0.926684	0	0	0.0212022
1061	0	7.11137	0	0	7.11301	1.11052	-1.22834	-0.141305	-0.0106335	-0.0162763	-13.1661	-2.23E-15	-1.15129	0	0	0.00206624	1.30493	-0.144333	0.742962	133.974	389.07	614.642	398.129	398.129	398.129	-4.04994	-85.4451	2.04429	184.683	365.176	204.698	186.061	186.061	186.06	-85.5338	3.86764	1.44266	15.8155	-0.364721	-5.02626	-0.020461	-0.0229424	1.53325	27.1379	-13.0002	-1.07733	0	0	0.0228263
1062	0	7.16355	0	0	7.16462	1.08678	-0.990321	-0.14088	-0.0105999	-0.0164185	-13.0329	6.28E-16	-1.1049	0	0	0.00205493	1.40149	0.431531	0.753496	128.968	389.774	614.215	398.41	398.41	398.41	-4.09047	-85.4408	2.13367	179.341	365.316	204.565	186.061	186.06	186.06	-85.5309	3.95237	1.41464	15.2549	-0.595265	-5.10484	-0.023098	-0.0203825	1.53403	28.0246	-13.3246	-1.22044	0	0	0.0236069
1063	0	7.21789	0	0	7.21854	1.06477	-0.769654	-0.140509	-0.0105902	-0.0164948	-12.9103	-3.24E-15	-1.06539	0	0	0.00204006	1.49873	1.00809	0.74252	123.96	390.449	613.786	398.681	398.681	398.681	-4.12954	-85.4351	2.21847	173.975	365.454	204.432	186.06	186.06	186.06	-85.5267	4.03312	1.38852	14.6968	-0.821359	-5.16242	-0.0241246	-0.0178372	1.53519	28.1978	-13.8079	-1.36121	0	0	0.0235789
1064	0	7.2744	0	0	7.27475	1.0447	-0.568384	-0.140221	-0.0107486	-0.0164589	-12.8061	3.84E-15	-1.05006	0	0	0.00203981	1.59555	1.58466	0.709913	118.96	391.093	613.356	398.941	398.941	398.941	-4.1663	-85.4267	2.29887	168.581	365.591	204.296	186.061	186.061	186.06	-85.5196	4.10954	1.3637	14.1412	-1.04162	-5.19822	-0.0234771	-0.0155679	1.53667	27.5814	-14.584	-1.50015	0	0	0.0225979
1065	0	7.33341	0	0	7.33357	1.02669	-0.387774	-0.140019	-0.0109791	-0.0163353	-12.7235	-3.45E-15	-1.05029	0	0	0.0020605	1.69081	2.16035	0.656173	113.98	391.702	612.925	399.189	399.189	399.189	-4.20017	-85.4141	2.37502	163.161	365.726	204.154	186.06	186.06	186.06	-85.5082	4.18131	1.33975	13.5881	-1.25464	-5.21191	-0.0213446	-0.013575	1.53836	26.2254	-15.5475	-1.6372	0	0	0.0207944
1066	0	7.39573	0	0	7.39579	1.01078	-0.228274	-0.1399	-0.011325	-0.0160778	-12.6615	-2.89E-15	-1.06703	0	0	0.00211107	1.78332	2.73407	0.582358	109.034	392.273	612.494	399.424	399.424	399.424	-4.23077	-85.3964	2.44678	157.714	365.861	204.005	186.06	186.06	186.06	-85.4916	4.24812	1.31654	13.0375	-1.45907	-5.20359	-0.0178482	-0.0121597	1.54025	24.1288	-16.7821	-1.76374	0	0	0.0181374
1067	0	7.46247	0	0	7.46248	0.996962	-0.089693	-0.139857	-0.0117083	-0.0156989	-12.6173	-3.23E-15	-1.08877	0	0	0.00219427	1.87193	3.30454	0.490092	104.136	392.803	612.064	399.647	399.647	399.647	-4.25777	-85.3727	2.51402	152.241	365.993	203.848	186.06	186.06	186.06	-85.4688	4.30968	1.29398	12.4898	-1.65375	-5.17373	-0.0132603	-0.0112656	1.54244	21.3891	-18.1733	-1.8745	0	0	0.014809
1068	0	7.53494	0	0	7.53494	0.985155	0.0287196	-0.139856	-0.0121136	-0.0151839	-12.5856	-3.82E-15	-1.1095	0	0	0.00231299	1.95555	3.87028	0.381534	99.3002	393.29	611.634	399.858	399.858	399.858	-4.28089	-85.3425	2.57655	146.745	366.122	203.682	186.06	186.061	186.06	-85.4394	4.36571	1.27204	11.9457	-1.8376	-5.12327	-0.00789862	-0.0110558	1.5446	18.1104	-19.724	-1.96113	0	0	0.0109356
1069	0	7.61453	0	0	7.61454	0.975253	0.128024	-0.13992	-0.0125053	-0.0145293	-12.5669	2.93E-15	-1.12269	0	0	0.00246954	2.03321	4.42969	0.259343	94.544	393.729	611.203	400.057	400.057	400.057	-4.29977	-85.3053	2.63431	141.228	366.248	203.507	186.061	186.06	186.06	-85.4028	4.41595	1.25052	11.4057	-2.0098	-5.05349	-0.00221119	-0.0115188	1.54679	14.4579	-21.3613	-2.01916	0	0	0.0067475
1070	0	7.70264	0	0	7.70269	0.96711	0.20969	-0.140051	-0.0128835	-0.0138275	-12.5607	-4.66E-16	-1.12653	0	0	0.00266586	2.10408	4.98104	0.126606	89.8828	394.118	610.77	400.243	400.243	400.243	-4.31392	-85.2606	2.68733	135.694	366.367	203.324	186.06	186.06	186.06	-85.3585	4.46011	1.22911	10.8709	-2.16965	-4.96602	0.00309389	-0.0125551	1.54918	10.7708	-23.0034	-2.05536	0	0	0.00266535
1071	0	7.80071	0	0	7.80081	0.960578	0.275195	-0.140228	-0.0132108	-0.0130498	-12.5649	-5.61E-16	-1.11717	0	0	0.00290215	2.16752	5.5226	-0.0132346	85.3321	394.452	610.335	400.417	400.417	400.417	-4.32272	-85.2082	2.7358	130.145	366.481	203.132	186.06	186.061	186.06	-85.3063	4.49795	1.20729	10.3424	-2.31688	-4.86281	0.00754572	-0.0140465	1.55169	7.22435	-24.5734	-2.06624	0	0	-0.00108639
1072	0	7.91011	0	0	7.91023	0.955487	0.326248	-0.140473	-0.0134907	-0.0122512	-12.5811	3.78E-15	-1.09528	0	0	0.00317812	2.22309	6.05263	-0.156458	80.9066	394.728	609.894	400.579	400.579	400.579	-4.32549	-85.1478	2.77998	124.587	366.588	202.931	186.06	186.06	186.06	-85.2458	4.52921	1.18443	9.82142	-2.45121	-4.74608	0.0104573	-0.0158874	1.55425	4.13394	-26.0052	-2.05813	0	0	-0.00415169
1073	0	8.03203	0	0	8.03219	0.951672	0.364515	-0.140736	-0.0136682	-0.011477	-12.604	-7.28E-16	-1.05698	0	0	0.00348988	2.27061	6.5695	-0.299157	76.6195	394.945	609.447	400.73	400.73	400.73	-4.32138	-85.0793	2.82033	119.024	366.687	202.724	186.06	186.06	186.06	-85.1769	4.55371	1.15971	9.30938	-2.57276	-4.61829	0.0112058	-0.0177523	1.55685	1.79093	-27.16	-2.03588	0	0	-0.00620105
1074	0	8.16749	0	0	8.16769	0.94897	0.391603	-0.141022	-0.0137557	-0.0107431	-12.6337	2.93E-15	-1.00569	0	0	0.00383305	2.31009	7.07179	-0.437421	72.4818	395.099	608.992	400.87	400.87	400.87	-4.3095	-85.0027	2.85736	113.46	366.78	202.51	186.06	186.061	186.06	-85.0996	4.57122	1.13219	8.8077	-2.68179	-4.48204	0.00935338	-0.0194348	1.55961	0.406817	-27.9784	-2.00573	0	0	-0.00705791
1075	0	8.31731	0	0	8.31751	0.947236	0.408992	-0.141288	-0.0137066	-0.0101181	-12.6645	-3.07E-15	-0.939856	0	0	0.00419943	2.34177	7.55827	-0.567358	68.5025	395.188	608.527	400.999	400.999	400.999	-4.28885	-84.918	2.89173	107.899	366.866	202.292	186.06	186.06	186.06	-85.0137	4.5816	1.1008	8.31775	-2.7786	-4.34009	0.00441439	-0.0208576	1.56234	0.238428	-28.4135	-1.9753	0	0	-0.00653588
1076	0	8.48188	0	0	8.48211	0.946337	0.418007	-0.141545	-0.0135972	-0.00964514	-12.6964	-3.74E-15	-0.870331	0	0	0.00458168	2.36613	8.02805	-0.685266	64.6876	395.212	608.05	401.118	401.118	401.118	-4.25843	-84.8253	2.92408	102.345	366.946	202.07	186.06	186.06	186.06	-84.9194	4.58468	1.06443	7.84091	-2.86372	-4.19526	-0.00389927	-0.0219433	1.56523	1.44956	-28.5118	-1.9579	0	0	-0.00460333
1077	0	8.6614	0	0	8.66164	0.946168	0.419711	-0.141773	-0.0133749	-0.00934667	-12.7251	-1.45E-15	-0.796338	0	0	0.0049693	2.38376	8.48054	-0.787801	61.0401	395.169	607.561	401.228	401.228	401.228	-4.21725	-84.7247	2.95513	96.8018	367.023	201.844	186.06	186.061	186.06	-84.8167	4.58033	1.02197	7.37846	-2.93763	-4.05033	-0.0155461	-0.0225556	1.56822	4.06659	-28.2194	-1.95879	0	0	-0.0013701
1078	0	8.85572	0	0	8.85596	0.946634	0.415031	-0.142	-0.0130789	-0.00928768	-12.7498	2.58E-15	-0.725582	0	0	0.00535261	2.39538	8.91549	-0.872003	57.5605	395.061	607.06	401.331	401.331	401.331	-4.16444	-84.6164	2.98539	91.2718	367.097	201.617	186.061	186.06	186.06	-84.7058	4.5684	0.972472	6.93163	-3.00076	-3.90804	-0.0304666	-0.0228458	1.57151	8.13819	-27.6219	-1.99149	0	0	0.00302572
1079	0	9.06441	0	0	9.06463	0.947684	0.404503	-0.142196	-0.0127327	-0.00945125	-12.7637	-4.15E-16	-0.665254	0	0	0.00571865	2.4018	9.33295	-0.935474	54.2462	394.888	606.546	401.426	401.426	401.426	-4.09923	-84.5005	3.01537	85.7564	367.171	201.389	186.06	186.06	186.06	-84.5866	4.54876	0.915071	6.50149	-3.05345	-3.77093	-0.0481945	-0.0230623	1.57491	13.4875	-26.8323	-2.06142	0	0	0.00822841
1080	0	9.28667	0	0	9.28687	0.949285	0.388444	-0.142363	-0.0123688	-0.0098675	-12.7624	-3.55E-15	-0.623229	0	0	0.00605391	2.40383	9.73327	-0.976419	51.0928	394.649	606.019	401.516	401.516	401.516	-4.02104	-84.3769	3.04529	80.2564	367.247	201.161	186.061	186.06	186.061	-84.4593	4.52126	0.849193	6.08909	-3.09607	-3.64133	-0.0682618	-0.0232662	1.57865	19.9565	-25.9178	-2.17898	0	0	0.0139237
1081	0	9.52139	0	0	9.52158	0.951433	0.366907	-0.142499	-0.0120096	-0.0105341	-12.741	2.32E-15	-0.606338	0	0	0.00634463	2.40226	10.117	-0.993724	48.0938	394.348	605.483	401.603	401.603	401.603	-3.92953	-84.2455	3.07515	74.7711	367.326	200.934	186.06	186.06	186.06	-84.3236	4.48572	0.77459	5.69539	-3.12874	-3.52124	-0.0900399	-0.0235941	1.58276	27.3011	-24.945	-2.3516	0	0	0.0197414
1082	0	9.76711	0	0	9.76728	0.954149	0.339668	-0.142581	-0.0116858	-0.011429	-12.6947	-2.98E-15	-0.621627	0	0	0.00657693	2.39782	10.4847	-0.987056	45.2419	393.983	604.938	401.687	401.687	401.687	-3.82472	-84.1057	3.10462	69.299	367.409	200.709	186.06	186.06	186.061	-84.179	4.44198	0.691438	5.32142	-3.15152	-3.41222	-0.11263	-0.0242124	1.58723	35.1584	-23.9878	-2.58296	0	0	0.0252498
1083	0	10.022	0	0	10.0222	0.957462	0.306444	-0.142674	-0.0114374	-0.0125213	-12.6271	3.12E-15	-0.673883	0	0	0.00674322	2.39112	10.8371	-0.956849	42.5291	393.557	604.387	401.771	401.771	401.771	-3.70707	-83.9566	3.13292	63.8373	367.497	200.485	186.06	186.06	186.06	-84.0248	4.38982	0.600513	4.96823	-3.16429	-3.31537	-0.135168	-0.0253318	1.59222	43.16	-23.1523	-2.87207	0	0	0.0300581
1084	0	10.2842	0	0	10.2843	0.961406	0.266896	-0.142786	-0.0112254	-0.0138208	-12.5386	-8.15E-16	-0.758062	0	0	0.00683765	2.38264	11.1748	-0.904252	39.9483	393.068	603.832	401.857	401.858	401.858	-3.57751	-83.7972	3.15884	58.3827	367.589	200.262	186.06	186.06	186.06	-83.8597	4.32904	0.503153	4.6369	-3.16693	-3.23129	-0.15696	-0.0269643	1.5979	51.0137	-22.4392	-3.21474	0	0	0.0338918
1085	0	10.5515	0	0	10.5516	0.966025	0.220571	-0.142982	-0.0110919	-0.015229	-12.4345	-2.83E-15	-0.872728	0	0	0.0068596	2.37267	11.4981	-0.831246	37.4932	392.518	603.276	401.947	401.947	401.947	-3.43741	-83.6255	3.18074	52.9309	367.686	200.042	186.06	186.061	186.06	-83.6823	4.25942	0.401301	4.32881	-3.15912	-3.15992	-0.176903	-0.0292262	1.60436	58.2272	-21.92	-3.5962	0	0	0.036392
1086	0	10.8217	0	0	10.8218	0.971361	0.167054	-0.143296	-0.0109368	-0.0167412	-12.3179	4.31E-16	-0.999409	0	0	0.00681173	2.36134	11.8072	-0.740408	35.1596	391.904	602.722	402.043	402.043	402.043	-3.28858	-83.4398	3.19658	47.4773	367.784	199.823	186.061	186.061	186.061	-83.4908	4.18073	0.297418	4.04544	-3.14061	-3.10069	-0.194361	-0.0319647	1.61199	64.5292	-21.5254	-3.99801	0	0	0.0374205
1087	0	11.0927	0	0	11.0928	0.977487	0.105618	-0.143755	-0.0107311	-0.0182883	-12.1911	-1.89E-15	-1.1254	0	0	0.00669761	2.34863	12.1017	-0.634903	32.9459	391.226	602.172	402.145	402.145	402.145	-3.13305	-83.2377	3.20416	42.0168	367.881	199.609	186.06	186.06	186.061	-83.2828	4.09273	0.194216	3.78848	-3.11113	-3.05246	-0.208545	-0.0350506	1.62074	69.5563	-21.2219	-4.39866	0	0	0.0368544
1088	0	11.3626	0	0	11.3626	0.984502	0.0352723	-0.144371	-0.0104334	-0.0197938	-12.0555	-2.26E-16	-1.23663	0	0	0.00652159	2.33429	12.3809	-0.518375	30.8535	390.481	601.631	402.254	402.254	402.254	-2.97296	-83.0164	3.20117	36.5448	367.977	199.398	186.06	186.061	186.06	-83.0559	3.99519	0.0945521	3.55992	-3.07037	-3.01347	-0.218729	-0.0383365	1.63062	72.9765	-20.9793	-4.77358	0	0	0.0346769
1089	0	11.6291	0	0	11.6291	0.992547	-0.0454062	-0.145152	-0.00994506	-0.0212368	-11.9123	-1.78E-15	-1.31689	0	0	0.00628969	2.31795	12.6436	-0.394676	28.8874	389.667	601.098	402.372	402.372	402.372	-2.81032	-82.7727	3.18547	31.0565	368.069	199.194	186.06	186.06	186.06	-82.8069	3.88788	0.00110825	3.36191	-3.01813	-2.98163	-0.224569	-0.0413567	1.64166	74.6277	-20.6232	-5.10505	0	0	0.0310358
1090	0	11.8906	0	0	11.8906	1.00183	-0.138461	-0.146113	-0.00931536	-0.0225212	-11.7634	1.05E-15	-1.36831	0	0	0.00600576	2.29913	12.8879	-0.267832	27.0562	388.782	600.578	402.499	402.5	402.499	-2.64687	-82.5031	3.15521	25.548	368.157	198.999	186.06	186.06	186.06	-82.5324	3.77062	-0.0838411	3.19684	-2.95436	-2.95445	-0.225674	-0.0438476	1.65389	74.2971	-20.1381	-5.38059	0	0	0.0261531
1091	0	12.145	0	0	12.1451	1.01257	-0.246231	-0.147246	-0.00859102	-0.02361	-11.6081	-7.86E-16	-1.39598	0	0	0.00567195	2.27725	13.1117	-0.141757	25.3725	387.821	600.071	402.635	402.635	402.635	-2.48412	-82.2037	3.10889	20.0161	368.242	198.815	186.06	186.06	186.06	-82.2285	3.64324	-0.158358	3.06727	-2.87901	-2.92928	-0.221895	-0.0455606	1.667	71.9113	-19.4872	-5.59471	0	0	0.020399
1092	0	12.3906	0	0	12.3909	1.02504	-0.371239	-0.148543	-0.00785335	-0.0244402	-11.4437	-1.63E-15	-1.41089	0	0	0.00528618	2.25169	13.312	-0.0201667	23.8522	386.784	599.578	402.779	402.779	402.78	-2.32342	-81.8701	3.04529	14.4589	368.324	198.645	186.061	186.06	186.06	-81.8909	3.5057	-0.220834	2.97587	-2.79229	-2.90341	-0.213232	-0.0460643	1.68098	67.4495	-18.6023	-5.74619	0	0	0.0142398
1093	0	12.6255	0	0	12.626	1.03945	-0.515787	-0.149932	-0.00714481	-0.024965	-11.2588	4.02E-15	-1.42009	0	0	0.00484038	2.22185	13.4857	0.0936843	22.5145	385.669	599.099	402.931	402.931	402.931	-2.16617	-81.4978	2.96343	8.87619	368.404	198.494	186.06	186.061	186.06	-81.5151	3.35809	-0.269791	2.9253	-2.69461	-2.87434	-0.199933	-0.0449155	1.69551	60.988	-17.4136	-5.83196	0	0	0.0082223
1094	0	12.8475	0	0	12.8484	1.056	-0.681785	-0.151354	-0.00653248	-0.0251334	-11.0421	-3.22E-15	-1.43178	0	0	0.00432186	2.18716	13.6291	0.197014	21.3814	384.475	598.633	403.09	403.09	403.09	-2.01381	-81.0818	2.86257	3.26937	368.484	198.366	186.06	186.06	186.06	-81.0961	3.20067	-0.303858	2.91823	-2.58638	-2.83975	-0.182413	-0.0419655	1.71031	52.6905	-15.9173	-5.84939	0	0	0.00294375
1095	0	13.0539	0	0	13.0554	1.07483	-0.870572	-0.152717	-0.00600784	-0.0249755	-10.778	-2.21E-15	-1.44584	0	0	0.00371598	2.1472	13.7382	0.287714	20.4766	383.204	598.181	403.254	403.254	403.254	-1.86797	-80.6165	2.74222	-2.35802	368.564	198.263	186.061	186.06	186.06	-80.6283	3.03392	-0.321731	2.95712	-2.46825	-2.79781	-0.161353	-0.0368426	1.72498	42.8668	-13.9912	-5.79928	0	0	-0.0010383
1096	0	13.2408	0	0	13.2432	1.09601	-1.08292	-0.153967	-0.00561193	-0.0244264	-10.4565	-3.90E-15	-1.46586	0	0	0.00300864	2.1017	13.8091	0.364273	19.8248	381.858	597.74	403.422	403.422	403.422	-1.7304	-80.0954	2.60214	-8.00064	368.642	198.187	186.06	186.061	186.061	-80.1054	2.8585	-0.322174	3.04441	-2.34108	-2.74713	-0.137201	-0.0294301	1.73913	31.7038	-11.6269	-5.67587	0	0	-0.00319701
1097	0	13.4035	0	0	13.4071	1.11955	-1.31884	-0.155063	-0.00536502	-0.0236213	-10.0706	-2.15E-15	-1.49355	0	0	0.00218982	2.05058	13.8378	0.425964	19.451	380.443	597.309	403.594	403.594	403.594	-1.60291	-79.5115	2.44237	-13.6512	368.719	198.141	186.06	186.06	186.06	-79.5201	2.67528	-0.304081	3.18212	-2.2057	-2.68692	-0.110993	-0.0197983	1.75247	19.719	-8.82374	-5.48535	0	0	-0.00315243
1098	0	13.5357	0	0	13.5409	1.14538	-1.57774	-0.155981	-0.00529313	-0.0225817	-9.61852	1.60E-15	-1.53117	0	0	0.00125708	1.99404	13.8204	0.472696	19.3791	378.965	596.886	403.766	403.766	403.766	-1.48742	-78.8567	2.26325	-19.3011	368.792	198.123	186.06	186.06	186.06	-78.8643	2.48524	-0.266468	3.37206	-2.0634	-2.61701	-0.0835648	-0.00795381	1.76476	7.27892	-5.58069	-5.22762	0	0	-0.00067036
1099	0	13.6296	0	0	13.6369	1.17339	-1.85835	-0.156697	-0.00541501	-0.0214388	-9.10165	2.01E-15	-1.58004	0	0	0.00021831	1.93252	13.7532	0.505019	19.6313	377.434	596.469	403.94	403.94	403.94	-1.38583	-78.1219	2.06531	-24.9403	368.858	198.131	186.06	186.06	186.061	-78.1289	2.28944	-0.208492	3.61556	-1.9153	-2.53772	-0.0558896	0.00583465	1.7756	-5.14888	-1.93274	-4.90631	0	0	0.00427277
1100	0	13.6759	0	0	13.6858	1.20338	-2.15878	-0.157217	-0.0057577	-0.0203216	-8.52836	-3.15E-15	-1.64102	0	0	-0.000906193	1.86673	13.6332	0.523983	20.227	375.861	596.057	404.113	404.113	404.113	-1.30004	-77.2973	1.84927	-30.5583	368.915	198.161	186.06	186.061	186.06	-77.3041	2.08891	-0.129413	3.91377	-1.76281	-2.44994	-0.0287666	0.0211747	1.78484	-17.1561	2.0446	-4.52146	0	0	0.0115266
1101	0	13.6638	0	0	13.6769	1.23512	-2.4766	-0.157478	-0.00628239	-0.0193538	-7.90572	-1.92E-15	-1.70704	0	0	-0.00207945	1.79774	13.4576	0.531105	21.1822	374.258	595.648	404.285	404.285	404.285	-1.23184	-76.3723	1.61594	-36.1447	368.958	198.208	186.06	186.06	186.06	-76.3792	1.88457	-0.028659	4.26729	-1.60742	-2.35496	-0.00295857	0.0376317	1.79215	-28.3834	6.28885	-4.0689	0	0	0.0207636
1102	0	13.5813	0	0	13.5979	1.26833	-2.80894	-0.157515	-0.006945	-0.0187137	-7.25749	1.75E-16	-1.76823	0	0	-0.0032536	1.72681	13.2245	0.528206	22.5087	372.641	595.244	404.455	404.455	404.455	-1.1828	-75.3358	1.36621	-41.6894	368.98	198.267	186.061	186.06	186.06	-75.3429	1.67704	0.0941475	4.67644	-1.45078	-2.25445	0.0208278	0.0548254	1.79753	-38.4816	10.7793	-3.54756	0	0	0.0314563
1103	0	13.4147	0	0	13.4354	1.30271	-3.15274	-0.157321	-0.00764745	-0.0185282	-6.61315	-2.91E-16	-1.80721	0	0	-0.00437759	1.65552	12.9324	0.517354	24.2139	371.025	594.843	404.624	404.624	404.624	-1.15404	-74.1761	1.10097	-47.1838	368.977	198.329	186.06	186.06	186.06	-74.1836	1.46655	0.239023	5.1411	-1.29459	-2.1503	0.0422229	0.072228	1.80072	-47.2894	15.4495	-2.95075	0	0	0.0430993
1104	0	13.1501	0	0	13.1752	1.33794	-3.50485	-0.156964	-0.00827178	-0.0189303	-6.02165	8.74E-16	-1.80257	0	0	-0.00542174	1.58567	12.5809	0.500739	26.3	369.428	594.449	404.791	404.79	404.791	-1.14604	-72.8819	0.821116	-52.6212	368.942	198.387	186.061	186.06	186.06	-72.8897	1.25272	0.405457	5.66079	-1.14071	-2.04458	0.0609976	0.0893913	1.80172	-54.7018	20.2685	-2.27806	0	0	0.0551464
1105	0	12.773	0	0	12.8025	1.37373	-3.86231	-0.15659	-0.00869853	-0.0200756	-5.55309	-4.48E-15	-1.73098	0	0	-0.00641486	1.5192	12.1699	0.480656	28.7648	367.868	594.064	404.955	404.955	404.955	-1.15835	-71.4426	0.527566	-57.997	368.872	198.435	186.06	186.061	186.06	-71.4507	1.03447	0.59217	6.23468	-0.990973	-1.9395	0.0771018	0.105773	1.80064	-60.7058	25.1523	-1.53085	0	0	0.0671227
1106	0	12.2699	0	0	12.3038	1.40983	-4.22255	-0.156412	-0.00880321	-0.021942	-5.29785	2.97E-15	-1.56588	0	0	-0.00748673	1.45817	11.7004	0.459421	31.6011	366.361	593.693	405.116	405.116	405.116	-1.1894	-69.8492	0.221257	-63.3085	368.764	198.469	186.06	186.06	186.06	-69.8572	0.809994	0.796911	6.86158	-0.847308	-1.83727	0.0909541	0.120854	1.79766	-65.5812	29.9815	-0.707381	0	0	0.0789497
1107	0	11.6294	0	0	11.6673	1.44604	-4.58357	-0.156761	-0.00845153	-0.0245894	-5.37038	-1.40E-15	-1.27748	0	0	-0.00891743	1.40463	11.1739	0.439426	34.7975	364.925	593.34	405.274	405.274	405.274	-1.23633	-68.0956	-0.0966901	-68.5541	368.617	198.49	186.06	186.06	186.06	-68.1032	0.576781	1.01613	7.53987	-0.711412	-1.74019	0.102835	0.134218	1.79318	-69.5367	34.6874	0.181032	0	0	0.0905468
1108	0	10.8437	0	0	10.8847	1.48226	-4.94424	-0.158046	-0.00749941	-0.0278182	-5.90038	-3.90E-15	-0.832224	0	0	-0.0111591	1.3606	10.5926	0.423058	38.3385	363.574	593.013	405.428	405.428	405.428	-1.29484	-66.1803	-0.424819	-73.7311	368.436	198.506	186.06	186.06	186.06	-66.1868	0.331897	1.24476	8.26758	-0.585059	-1.65055	0.113576	0.145691	1.78755	-73.152	39.2462	1.11973	0	0	0.102473
1109	0	9.90996	0	0	9.95302	1.51846	-5.30442	-0.160752	-0.00575294	-0.0313815	-7.02502	6.92E-16	-0.189607	0	0	-0.0148107	1.32786	9.95917	0.41273	42.2055	362.322	592.718	405.576	405.576	405.576	-1.35916	-64.1077	-0.76115	-78.8331	368.227	198.533	186.06	186.06	186.06	-64.1123	0.0723679	1.476	9.04242	-0.46974	-1.57063	0.124147	0.155008	1.78133	-77.0934	43.5941	2.0935	0	0	0.11567
1110	0	8.833	0	0	8.8767	1.55479	-5.66543	-0.16543	-0.00304085	-0.0348192	-8.87577	4.08E-15	0.685765	0	0	-0.0205217	1.30801	9.27684	0.410873	46.3768	361.18	592.464	405.718	405.718	405.718	-1.42192	-61.8902	-1.10265	-83.8451	368.003	198.6	186.06	186.06	186.06	-61.8919	-0.204238	1.70092	9.86166	-0.366682	-1.50267	0.135722	0.162231	1.77498	-82.2142	47.7869	3.06601	0	0	0.13159
1111	0	7.62647	0	0	7.66916	1.59157	-6.03038	-0.172514	0.000756678	-0.0375495	-11.5456	2.10E-15	1.81641	0	0	-0.028753	1.30227	8.54915	0.419878	50.829	360.156	592.259	405.852	405.852	405.852	-1.474	-59.55	-1.44492	-88.7379	367.782	198.748	186.06	186.06	186.061	-59.5478	-0.499073	1.90826	10.7222	-0.27691	-1.44888	0.149561	0.167434	1.76856	-89.46	51.8126	4.00031	0	0	0.152117
1112	0	6.31463	0	0	6.35445	1.62931	-6.40447	-0.182274	0.00572832	-0.0388316	-15.0678	-1.40E-15	3.20551	0	0	-0.0394706	1.31151	7.77998	0.442043	55.5365	359.256	592.113	405.975	405.975	405.975	-1.50454	-57.1206	-1.78168	-93.462	367.59	199.027	186.06	186.061	186.06	-57.1134	-0.811216	2.08433	11.6206	-0.201058	-1.4113	0.166937	0.170846	1.76193	-99.8053	55.7106	4.83922	0	0	0.179389
1113	0	4.93284	0	0	4.96784	1.6688	-6.79518	-0.1947	0.0117239	-0.0380561	-19.3904	4.66E-16	4.8094	0	0	-0.0518398	1.33622	6.97337	0.479498	60.4731	358.483	592.035	406.087	406.087	406.087	-1.50091	-54.647	-2.10458	-97.9418	367.454	199.499	186.06	186.06	186.06	-54.6339	-1.13696	2.21324	12.5531	-0.139571	-1.39179	0.188624	0.172601	1.75477	-113.868	59.3697	5.53203	0	0	0.214993
1114	0	3.52718	0	0	3.55534	1.71101	-7.21216	-0.209307	0.0184409	-0.0345994	-24.347	4.66E-16	6.5421	0	0	-0.0640099	1.37644	6.13354	0.534065	65.6116	357.836	592.036	406.183	406.183	406.183	-1.44921	-52.1852	-2.40316	-102.073	367.408	200.224	186.06	186.06	186.06	-52.166	-1.46938	2.27766	13.5156	-0.0924908	-1.39188	0.214965	0.17272	1.74584	-131.978	62.5815	6.03883	0	0	0.259886
1115	0	2.15239	0	0	2.17181	1.75707	-7.66638	-0.225163	0.0253859	-0.0282342	-29.6561	-5.59E-15	8.2714	0	0	-0.0732683	1.4319	5.26472	0.607071	70.9243	357.313	592.125	406.262	406.262	406.262	-1.33493	-49.8003	-2.66528	-105.72	367.487	201.258	186.06	186.06	186.06	-49.7756	-1.79832	2.26005	14.5037	-0.0597225	-1.4126	0.245384	0.17125	1.73405	-153.731	65.0992	6.32813	0	0	0.313326
1116	0	0.868499	0	0	0.877407	1.80818	-8.16911	-0.240885	0.031954	-0.0190411	-34.9317	-9.32E-16	9.83022	0	0	-0.0765924	1.50193	4.37115	0.699232	76.384	356.911	592.313	406.319	406.319	406.319	-1.14405	-47.5626	-2.87764	-108.729	367.722	202.642	186.06	186.06	186.06	-47.5343	-2.1109	2.14417	15.513	-0.0407664	-1.45436	0.278342	0.168051	1.71812	-177.992	66.5982	6.3896	0	0	0.372702
1117	0	-0.263896	0	0	-0.266989	1.86538	-8.7303	-0.254711	0.0373492	-0.00768987	-39.713	-2.80E-15	11.0202	0	0	-0.0715897	1.58567	3.45696	0.810471	81.9633	356.622	592.61	406.353	406.352	406.352	-0.864402	-45.5432	-3.0267	-110.928	368.141	204.397	186.06	186.06	186.06	-45.5142	-2.39275	1.91678	16.539	-0.0351962	-1.51681	0.311331	0.163183	1.69758	-202.781	66.779	6.23906	0	0	0.433234
1118	0	-1.18951	0	0	-1.20555	1.92946	-9.35701	-0.264786	0.0409089	0.00505366	-43.5299	-7.45E-15	11.6587	0	0	-0.0575232	1.68198	2.52618	0.939739	87.6355	356.44	593.024	406.358	406.358	406.358	-0.487281	-43.8072	-3.09969	-112.154	368.762	206.517	186.06	186.06	186.061	-43.7818	-2.62951	1.56922	17.5769	-0.042165	-1.59864	0.341909	0.156518	1.67185	-226.038	65.3885	5.90808	0	0	0.489697
1119	0	-1.86439	0	0	-1.89346	2.00072	-10.0513	-0.269418	0.0417315	0.0180577	-45.9768	1.86E-15	11.5657	0	0	-0.0360138	1.78964	1.58263	1.08499	93.3747	356.357	593.565	406.331	406.331	406.331	-0.00891288	-42.4087	-3.08575	-112.262	369.591	208.97	186.06	186.06	186.061	-42.3917	-2.80869	1.09872	18.6225	-0.0609785	-1.69759	0.36733	0.1479	1.64146	-245.416	62.0711	5.51302	0	0	0.536186
1120	0	-2.26104	0	0	-2.30189	2.07877	-10.8082	-0.267584	0.0393367	0.0302121	-46.8056	5.59E-15	10.6509	0	0	-0.010819	1.90735	0.629948	1.24317	99.1561	356.364	594.238	406.271	406.271	406.271	0.567636	-41.3847	-2.97719	-111.143	370.62	211.699	186.06	186.061	186.06	-41.3811	-2.92125	0.509736	19.6714	-0.0906927	-1.81041	0.385591	0.137447	1.60765	-259.081	56.7789	5.1531	0	0	0.568058
1121	0	-2.37163	0	0	-2.42124	2.16238	-11.6148	-0.259107	0.0335772	0.0408139	-45.9735	6.99E-15	8.92489	0	0	0.0133027	2.03378	-0.328475	1.41021	104.956	356.45	595.05	406.174	406.174	406.174	1.23134	-40.7526	-2.77074	-108.739	371.827	214.63	186.06	186.06	186.061	-40.7667	-2.96272	-0.185263	20.7194	-0.130303	-1.93289	0.39604	0.125236	1.57151	-266.246	49.554	4.95448	0	0	0.583291
1122	0	-2.20843	0	0	-2.26164	2.24946	-12.45	-0.244798	0.02494	0.0491933	-43.6582	-4.66E-16	6.5291	0	0	0.0322351	2.16765	-1.28948	1.58124	110.752	356.608	596.004	406.039	406.039	406.039	1.96305	-40.5096	-2.46837	-105.04	373.172	217.675	186.06	186.06	186.06	-40.5443	-2.93367	-0.966009	21.7628	-0.178691	-2.06002	0.398916	0.111986	1.53482	-266.805	40.9044	4.94387	0	0	0.581737
1123	0	-1.80114	0	0	-1.8507	2.33721	-13.2861	-0.226263	0.0144791	0.0552997	-40.2124	5.02E-15	3.71531	0	0	0.0438063	2.30774	-2.25015	1.75079	116.525	356.825	597.1	405.866	405.866	405.866	2.73677	-40.6348	-2.07767	-100.083	374.604	220.738	186.06	186.06	186.06	-40.6914	-2.83941	-1.80561	22.7981	-0.234705	-2.18623	0.395795	0.0986746	1.49889	-261.776	31.6089	5.05949	0	0	0.565996
1124	0	-1.19193	0	0	-1.22893	2.42242	-14.0926	-0.205553	0.00354444	0.0590912	-36.0825	-2.56E-15	0.789659	0	0	0.0481222	2.45292	-3.20777	1.91302	122.254	357.092	598.337	405.656	405.656	405.656	3.52229	-41.0941	-1.61155	-93.9373	376.065	223.727	186.06	186.06	186.06	-41.1721	-2.68908	-2.67304	23.8224	-0.297007	-2.30562	0.388738	0.086368	1.4652	-252.503	22.5718	5.15586	0	0	0.53956
1125	0	-0.429384	0	0	-0.444206	2.50183	-14.839	-0.184526	-0.00666473	0.0607758	-31.6975	-2.33E-15	-1.96308	0	0	0.0469035	2.60217	-4.15983	2.06221	127.924	357.398	599.71	405.412	405.412	405.412	4.28872	-41.8457	-1.08705	-86.6963	377.494	226.553	186.06	186.061	186.06	-41.9429	-2.49445	-3.53626	24.8328	-0.36421	-2.41242	0.37948	0.0759648	1.43452	-240.33	14.5524	5.08594	0	0	0.505983
1126	0	0.436941	0	0	0.453434	2.57251	-15.499	-0.164742	-0.0152352	0.0605184	-27.4192	-1.86E-15	-4.31647	0	0	0.0424875	2.75451	-5.10401	2.19289	133.518	357.734	601.213	405.137	405.137	405.137	5.00741	-42.8446	-0.524067	-78.46	378.839	229.137	186.06	186.061	186.06	-42.9579	-2.26854	-4.36489	25.827	-0.43482	-2.50113	0.369541	0.0681749	1.40751	-226.391	8.12953	4.72515	0	0	0.468322
1127	0	1.36079	0	0	1.41601	2.6321	-16.0523	-0.147241	-0.0214005	0.0584299	-23.503	-5.59E-15	-6.10368	0	0	0.0369682	2.90908	-6.03815	2.30027	139.023	358.089	602.835	404.836	404.836	404.836	5.6544	-44.0471	0.0564159	-69.3286	380.056	231.417	186.06	186.061	186.061	-44.1726	-2.02441	-5.13251	26.8032	-0.507281	-2.56698	0.359884	0.0635399	1.38494	-211.409	3.76445	3.94461	0	0	0.428712
1128	0	2.30181	0	0	2.40055	2.67909	-16.4863	-0.132755	-0.0248237	0.054791	-20.1156	-3.73E-15	-7.24533	0	0	0.031736	3.06508	-6.96025	2.38052	144.426	358.454	604.565	404.514	404.514	404.514	6.21205	-45.4124	0.63389	-59.3958	381.114	233.343	186.06	186.06	186.061	-45.5461	-1.7743	-5.81832	27.7597	-0.579935	-2.60615	0.351174	0.0621817	1.36671	-196.03	1.5918	2.70876	0	0	0.389011
1129	0	3.22698	0	0	3.37095	2.7128	-16.7966	-0.121658	-0.0254783	0.0497728	-17.3395	2.80E-15	-7.73295	0	0	0.0274218	3.22173	-7.86845	2.43098	149.716	358.82	606.389	404.177	404.177	404.177	6.66986	-46.9048	1.1899	-48.747	381.998	234.885	186.06	186.06	186.06	-47.0433	-1.52891	-6.40818	28.6954	-0.651131	-2.61602	0.343877	0.0641233	1.35302	-180.639	1.59888	1.03489	0	0	0.350402
1130	0	4.11102	0	0	4.29888	2.73347	-16.9863	-0.114098	-0.0235784	0.0436545	-15.1976	-9.32E-16	-7.61479	0	0	0.0240952	3.37827	-8.76108	2.4503	154.883	359.179	608.291	403.831	403.831	403.831	7.0245	-48.494	1.70919	-37.4577	382.706	236.032	186.06	186.06	186.06	-48.6343	-1.29706	-6.8949	29.6096	-0.719242	-2.59532	0.338497	0.0691516	1.34381	-165.642	3.59903	-1.00622	0	0	0.313954
1131	0	4.93601	0	0	5.16394	2.74206	-17.065	-0.109932	-0.0196306	0.0368014	-13.6584	0	-6.99065	0	0	0.0214992	3.53385	-9.63658	2.43872	159.919	359.524	610.255	403.482	403.482	403.482	7.27899	-50.1555	2.18037	-25.5948	383.251	236.789	186.06	186.061	186.06	-50.2954	-1.08553	-7.27775	30.5016	-0.782669	-2.54441	0.335127	0.0766554	1.33853	-151.339	7.17605	-3.26496	0	0	0.280312
1132	0	5.69061	0	0	5.95302	2.74008	-17.0469	-0.108827	-0.0141211	0.0294924	-12.6544	9.32E-16	-5.97422	0	0	0.0192981	3.68763	-10.4936	2.39786	164.814	359.848	612.264	403.134	403.134	403.134	7.44158	-51.87	2.59606	-13.2166	383.656	237.176	186.06	186.061	186.06	-52.008	-0.899228	-7.56156	31.3713	-0.839872	-2.46501	0.333931	0.0861771	1.337	-137.947	11.9739	-5.60982	0	0	0.249794
1133	0	6.36869	0	0	6.65916	2.72943	-16.9492	-0.110269	-0.00775747	0.0220688	-12.0917	0	-4.70848	0	0	0.017214	3.83856	-11.3308	2.33091	169.563	360.146	614.3	402.79	402.79	402.79	7.52444	-53.6225	2.95278	-0.375007	383.952	237.229	186.061	186.061	186.061	-53.7581	-0.741446	-7.75559	32.2187	-0.889404	-2.36044	0.33477	0.0969345	1.33838	-125.627	17.4452	-7.85161	0	0	0.222466
1134	0	6.96815	0	0	7.28008	2.71209	-16.79	-0.113665	-0.00110552	0.0148509	-11.8663	-4.66E-16	-3.32524	0	0	0.0150971	3.98554	-12.1473	2.24225	174.159	360.413	616.348	402.455	402.455	402.455	7.54226	-55.402	3.25026	12.8832	384.174	236.991	186.06	186.06	186.06	-55.535	-0.614202	-7.87216	33.044	-0.929921	-2.23527	0.337543	0.108169	1.34197	-114.513	23.1204	-9.84393	0	0	0.198225
1135	0	7.48948	0	0	7.81667	2.69002	-16.587	-0.118485	0.00516724	0.00804288	-11.8838	-3.03E-15	-1.9638	0	0	0.0129306	4.12733	-12.9421	2.13733	178.596	360.647	618.392	402.129	402.129	402.129	7.51089	-57.1999	3.49082	26.5155	384.361	236.51	186.06	186.06	186.06	-57.3307	-0.518588	-7.92526	33.8472	-0.960268	-2.09511	0.342212	0.119038	1.34728	-104.686	28.4561	-11.4262	0	0	0.176851
1136	0	7.9347	0	0	8.27163	2.66491	-16.3556	-0.124225	0.0105614	0.00181259	-12.0591	1.98E-15	-0.740627	0	0	0.0107671	4.26259	-13.7143	2.02243	182.871	360.844	620.415	401.813	401.813	401.813	7.44595	-59.0092	3.67848	40.4826	384.547	235.839	186.06	186.061	186.06	-59.1389	-0.454992	-7.92913	34.6287	-0.979407	-1.94646	0.348525	0.128811	1.35385	-96.1199	33.0045	-12.4908	0	0	0.157966
1137	0	8.30653	0	0	8.64851	2.63812	-16.108	-0.130525	0.0146241	-0.00384823	-12.3289	-8.74E-16	0.243383	0	0	0.00868452	4.38993	-14.4632	1.90419	186.979	361.004	622.404	401.507	401.507	401.507	7.36171	-60.8242	3.8182	54.7479	384.762	235.03	186.06	186.06	186.061	-60.9539	-0.423263	-7.89699	35.3885	-0.986536	-1.79614	0.356292	0.136879	1.36146	-88.7037	36.3769	-12.9624	0	0	0.141147
1138	0	8.60792	0	0	8.95099	2.61056	-15.8526	-0.136992	0.0169942	-0.00895287	-12.6355	4.15E-16	0.910849	0	0	0.00673467	4.50794	-15.1883	1.78941	190.917	361.125	624.348	401.21	401.21	401.21	7.26999	-62.6398	3.91515	69.2772	385.029	234.132	186.061	186.06	186.061	-62.771	-0.422708	-7.83996	36.1265	-0.98102	-1.65116	0.36514	0.142587	1.36971	-82.2348	38.2047	-12.7943	0	0	0.125968
1139	0	8.84167	0	0	9.18238	2.58264	-15.5933	-0.143363	0.0175753	-0.0136355	-12.9409	3.48E-15	1.22732	0	0	0.00493735	4.6153	-15.889	1.68459	194.684	361.208	626.232	400.918	400.919	400.918	7.17943	-64.4512	3.97412	84.0381	385.361	233.193	186.06	186.061	186.06	-64.5855	-0.452074	-7.76622	36.8424	-0.96249	-1.51821	0.374754	0.145649	1.37875	-76.4276	38.3396	-12.0208	0	0	0.112024
1140	0	9.01018	0	0	9.3455	2.55433	-15.3297	-0.149467	0.0162641	-0.0181712	-13.2228	-2.36E-15	1.17761	0	0	0.00330192	4.71079	-16.5647	1.59559	198.277	361.253	628.049	400.631	400.631	400.631	7.09508	-66.2538	3.99897	98.9992	385.759	232.254	186.06	186.06	186.06	-66.3926	-0.509489	-7.68058	37.5359	-0.930806	-1.40334	0.384656	0.14574	1.38873	-70.8495	36.6162	-10.6777	0	0	0.0988447
1141	0	9.11564	0	0	9.44265	2.52514	-15.0571	-0.15513	0.0132639	-0.0227688	-13.4647	1.02E-16	0.795431	0	0	0.00183136	4.79341	-17.2147	1.52743	201.696	361.263	629.788	400.346	400.346	400.346	7.01822	-68.0429	3.99246	114.129	386.214	231.353	186.061	186.061	186.06	-68.1873	-0.592346	-7.58434	38.2059	-0.886018	-1.31171	0.394095	0.142977	1.39934	-65.0116	33.1587	-8.88771	0	0	0.0859973
1142	0	9.16017	0	0	9.47594	2.49425	-14.768	-0.160299	0.00885128	-0.0277957	-13.6658	-3.58E-15	0.140849	0	0	0.00055415	4.86244	-17.8385	1.48383	204.942	361.239	631.442	400.059	400.059	400.059	6.94664	-69.8138	3.95604	129.395	386.706	230.524	186.06	186.06	186.06	-69.9646	-0.697258	-7.47555	38.8513	-0.828524	-1.24717	0.402391	0.137686	1.41095	-58.3331	28.1909	-6.79011	0	0	0.0730093
1143	0	9.14608	0	0	9.44765	2.46061	-14.4522	-0.164902	0.00348768	-0.0335241	-13.8257	1.98E-15	-0.692187	0	0	-0.000487644	4.9175	-18.4354	1.46717	208.014	361.183	633.004	399.769	399.769	399.769	6.87513	-71.5618	3.89007	144.762	387.206	229.798	186.06	186.06	186.06	-71.7195	-0.820016	-7.3496	39.4708	-0.758836	-1.21218	0.408787	0.130247	1.42355	-50.2575	22.0381	-4.54151	0	0	0.0595024
1144	0	9.07634	0	0	9.36074	2.42311	-14.099	-0.168918	-0.00232558	-0.0402591	-13.9487	-3.84E-15	-1.59533	0	0	-0.00125107	4.95862	-19.0046	1.47824	210.916	361.1	634.467	399.474	399.474	399.474	6.79645	-73.2829	3.79418	160.191	387.677	229.199	186.06	186.06	186.06	-73.447	-0.955646	-7.20028	40.0625	-0.677804	-1.20757	0.412455	0.121419	1.43713	-40.1979	15.2072	-2.31673	0	0	0.045086
1145	0	8.95486	0	0	9.21928	2.38068	-13.6983	-0.172305	-0.00795685	-0.048262	-14.0359	4.08E-15	-2.44287	0	0	-0.00173469	4.98623	-19.5453	1.51624	213.65	360.993	635.826	399.171	399.171	399.171	6.70227	-74.973	3.6677	175.635	388.081	228.752	186.061	186.06	186.06	-75.1425	-1.09855	-7.02079	40.6245	-0.586444	-1.23252	0.412574	0.111962	1.4518	-27.6088	8.24635	-0.278355	0	0	0.029483
1146	0	8.78671	0	0	9.02869	2.33255	-13.2419	-0.175044	-0.0129161	-0.0576823	-14.0866	6.99E-16	-3.12546	0	0	-0.00199085	5.00119	-20.0566	1.57884	216.218	360.866	637.078	398.859	398.859	398.859	6.58448	-76.6288	3.51036	191.043	388.381	228.475	186.06	186.061	186.061	-76.8018	-1.24274	-6.8051	41.1545	-0.485996	-1.28466	0.408455	0.102592	1.46725	-12.0995	1.64747	1.45971	0	0	0.012704
1147	0	8.57825	0	0	8.79596	2.2783	-12.7254	-0.177115	-0.0167382	-0.0685845	-14.0959	2.45E-15	-3.54736	0	0	-0.00214267	5.00473	-20.5374	1.66218	218.626	360.721	638.217	398.538	398.538	398.538	6.43639	-78.247	3.32292	206.352	388.541	228.386	186.06	186.06	186.061	-78.4211	-1.38211	-6.5492	41.6502	-0.377717	-1.36006	0.399663	0.0940666	1.48323	6.55402	-4.06359	2.79647	0	0	-0.0049495
1148	0	8.33726	0	0	8.52965	2.21799	-12.1488	-0.178468	-0.0190917	-0.0809242	-14.0505	4.43E-15	-3.6422	0	0	-0.00235415	4.99845	-20.9869	1.7612	220.876	360.565	639.241	398.207	398.207	398.207	6.25354	-79.825	3.1078	221.49	388.535	228.496	186.06	186.061	186.061	-79.9973	-1.51078	-6.25199	42.1092	-0.263151	-1.45352	0.385967	0.0869822	1.49945	28.3807	-8.50145	3.68174	0	0	-0.0228226
1149	0	8.07258	0	0	8.2396	2.15224	-11.5173	-0.178999	-0.019831	-0.094494	-13.927	-3.15E-15	-3.38378	0	0	-0.00277308	4.98419	-21.4038	1.86971	222.974	360.398	640.147	397.868	397.868	397.868	6.03462	-81.3603	2.86939	236.378	388.344	228.813	186.06	186.06	186.06	-81.5276	-1.62347	-5.91602	42.5291	-0.143737	-1.55877	0.367472	0.0817531	1.5152	53.1431	-11.4111	4.10227	0	0	-0.0398823
1150	0	7.79391	0	0	7.93645	2.0822	-10.8413	-0.178582	-0.0189546	-0.10905	-13.6971	-2.80E-15	-2.78498	0	0	-0.00347891	4.96395	-21.7873	1.98087	224.926	360.226	640.934	397.52	397.52	397.52	5.7818	-82.8503	2.61434	250.927	387.964	229.339	186.06	186.06	186.06	-83.0098	-1.71577	-5.54778	42.9077	-0.0211165	-1.66883	0.344419	0.0786781	1.52994	80.5007	-12.6719	4.06585	0	0	-0.0549473
1151	0	7.51125	0	0	7.63105	2.00946	-10.1362	-0.177111	-0.0166418	-0.124199	-13.3328	-3.32E-15	-1.9005	0	0	-0.00443545	4.9398	-22.1362	2.0874	226.734	360.049	641.598	397.165	397.165	397.164	5.50063	-84.292	2.35141	265.042	387.397	230.07	186.06	186.06	186.061	-84.4411	-1.78442	-5.15738	43.2428	0.103263	-1.77632	0.317546	0.0778706	1.54307	109.792	-12.3132	3.60041	0	0	-0.0666155
1152	0	7.23431	0	0	7.33374	1.936	-9.42084	-0.174509	-0.0131884	-0.139559	-12.8111	-2.82E-15	-0.81848	0	0	-0.00548773	4.91367	-22.4498	2.182	228.406	359.87	642.14	396.804	396.804	396.804	5.19962	-85.6818	2.09105	278.622	386.66	230.991	186.06	186.06	186.06	-85.8188	-1.82747	-4.75796	43.5327	0.228011	-1.87394	0.287652	0.0790945	1.55384	140.308	-10.5636	2.74781	0	0	-0.0736055
1153	0	6.97193	0	0	7.05381	1.86401	-8.71686	-0.170782	-0.00906612	-0.154739	-12.1194	-1.57E-15	0.340199	0	0	-0.00638656	4.88728	-22.7273	2.25775	229.946	359.69	642.558	396.44	396.44	396.44	4.88934	-87.015	1.84471	291.568	385.777	232.08	186.06	186.06	186.061	-87.1391	-1.84424	-4.36453	43.7761	0.351866	-1.95475	0.255704	0.0819321	1.56197	171.255	-7.82476	1.56004	0	0	-0.0748616
1154	0	6.73174	0	0	6.79899	1.79571	-8.04661	-0.165925	-0.00472484	-0.169278	-11.2486	4.32E-15	1.45016	0	0	-0.0068796	4.86204	-22.968	2.3084	231.359	359.508	642.852	396.076	396.076	396.076	4.58122	-88.286	1.6239	303.782	384.776	233.304	186.061	186.06	186.06	-88.397	-1.83527	-3.99244	43.972	0.473687	-2.01261	0.222802	0.0859139	1.56714	201.736	-4.54007	0.0811537	0	0	-0.0696915
1155	0	6.51963	0	0	6.57508	1.73323	-7.43137	-0.160081	-0.000691725	-0.182897	-10.2077	-4.40E-15	2.38314	0	0	-0.00678546	4.83886	-23.1717	2.32866	232.65	359.323	643.023	395.713	395.713	395.713	4.28621	-89.488	1.43901	315.17	383.688	234.622	186.061	186.061	186.06	-89.5866	-1.80212	-3.65583	44.12	0.592691	-2.04245	0.190165	0.0904792	1.56955	230.928	-1.2048	-1.64758	0	0	-0.0579175
1156	0	6.33937	0	0	6.38566	1.67836	-6.88974	-0.153299	0.0026894	-0.195136	-9.00293	-3.65E-15	3.04288	0	0	-0.00607621	4.81814	-23.3381	2.3145	233.826	359.133	643.072	395.355	395.355	395.355	4.01341	-90.6128	1.29806	325.649	382.544	235.984	186.06	186.06	186.06	-90.7002	-1.74711	-3.3659	44.2202	0.708297	-2.04052	0.159094	0.0950662	1.56923	257.881	1.75264	-3.58734	0	0	-0.0398951
1157	0	6.19235	0	0	6.23179	1.6325	-6.43601	-0.145781	0.00513334	-0.205768	-7.66328	1.60E-16	3.36242	0	0	-0.00488163	4.7997	-23.4674	2.26334	234.891	358.934	642.999	395.004	395.004	395.004	3.769	-91.6509	1.20572	335.143	381.366	237.332	186.06	186.06	186.06	-91.7287	-1.6731	-3.12964	44.2735	0.820175	-2.00462	0.130546	0.0992351	1.56668	281.879	3.98484	-5.69463	0	0	-0.0165324
1158	0	6.07738	0	0	6.1119	1.59652	-6.07946	-0.137716	0.00666948	-0.214365	-6.22718	1.57E-15	3.33129	0	0	-0.00345917	4.78273	-23.5602	2.17403	235.851	358.722	642.808	394.664	394.664	394.664	3.55578	-92.5914	1.16251	343.59	380.172	238.603	186.06	186.06	186.061	-92.661	-1.58326	-2.94907	44.2812	0.928368	-1.93412	0.1058	0.102945	1.5622	302.014	5.45792	-7.93143	0	0	0.0107786
1159	0	5.9906	0	0	6.0218	1.57076	-5.82395	-0.129463	0.00724853	-0.220762	-4.76144	-7.86E-16	2.95919	0	0	-0.0020852	4.76587	-23.6171	2.04698	236.712	358.492	642.503	394.337	394.337	394.337	3.37305	-93.4223	1.16469	350.941	378.972	239.732	186.06	186.06	186.06	-93.4852	-1.48094	-2.82118	44.2452	1.03317	-1.82996	0.0858081	0.10615	1.5568	317.639	6.13342	-10.2287	0	0	0.0402889
1160	0	5.92586	0	0	5.95508	1.55506	-5.6681	-0.121431	0.00711675	-0.224611	-3.34822	-6.99E-16	2.30831	0	0	-0.000997498	4.74724	-23.6392	1.884	237.479	358.239	642.086	394.026	394.026	394.026	3.21681	-94.1311	1.20432	357.164	377.765	240.652	186.061	186.061	186.061	-94.1884	-1.36949	-2.73812	44.1678	1.1353	-1.69458	0.071506	0.109068	1.55124	328.004	6.25425	-12.5106	0	0	0.0700096
1161	0	5.87537	0	0	5.9037	1.54879	-5.60578	-0.114099	0.00641764	-0.225798	-2.08331	-5.10E-16	1.45123	0	0	-0.000321016	4.72455	-23.6278	1.68821	238.158	357.957	641.566	393.733	393.733	393.733	3.08041	-94.7054	1.26985	362.24	376.548	241.302	186.06	186.06	186.06	-94.758	-1.25225	-2.68804	44.052	1.23566	-1.53174	0.0633378	0.112091	1.54634	332.69	6.1113	-14.6822	0	0	0.0979197
1162	0	5.83052	0	0	5.85884	1.55092	-5.62694	-0.107928	0.00549204	-0.224157	-1.06299	1.35E-15	0.494347	0	0	-6.67E-05	4.69523	-23.5843	1.46371	238.753	357.64	640.947	393.459	393.459	393.459	2.95534	-95.1342	1.34698	366.165	375.311	241.628	186.06	186.06	186.06	-95.1827	-1.13247	-2.6561	43.9009	1.33543	-1.34608	0.0618778	0.115823	1.54314	331.252	6.1745	-16.6427	0	0	0.122058
1163	0	5.78276	0	0	5.81178	1.56017	-5.71878	-0.103298	0.00463216	-0.219624	-0.372599	-1.91E-15	-0.452815	0	0	-0.000149306	4.65661	-23.5104	1.21542	239.268	357.284	640.237	393.206	393.206	393.206	2.83222	-95.4091	1.41995	368.951	374.041	241.587	186.061	186.061	186.06	-95.4535	-1.0134	-2.62594	43.7178	1.43597	-1.14309	0.0671519	0.120845	1.54227	323.535	6.93422	-18.2918	0	0	0.140742
1164	0	5.72435	0	0	5.75459	1.57509	-5.86693	-0.100499	0.00417794	-0.212213	-0.083054	-1.83E-15	-1.27544	0	0	-0.000438468	4.6061	-23.4078	0.948731	239.707	356.885	639.445	392.974	392.974	392.974	2.7018	-95.5247	1.47287	370.626	372.728	241.15	186.06	186.06	186.06	-95.565	-0.898261	-2.58115	43.506	1.53872	-0.928556	0.0789736	0.127722	1.54425	309.565	8.8682	-19.535	0	0	0.15269
1165	0	5.64906	0	0	5.68086	1.59423	-6.05676	-0.0998061	0.00437628	-0.202027	-0.255037	-2.24E-15	-1.87465	0	0	-0.000814555	4.54134	-23.278	0.669214	240.069	356.44	638.581	392.763	392.763	392.763	2.55597	-95.4799	1.49136	371.228	371.363	240.306	186.06	186.061	186.06	-95.5156	-0.790304	-2.5069	43.2691	1.64509	-0.708309	0.0969678	0.136851	1.54949	289.558	12.3443	-20.2935	0	0	0.157086
1166	0	5.55278	0	0	5.58634	1.6162	-6.27456	-0.101354	0.00543182	-0.18919	-0.925392	-6.99E-16	-2.17045	0	0	-0.00120419	4.46036	-23.1227	0.382446	240.354	355.951	637.654	392.573	392.573	392.573	2.38873	-95.2778	1.46393	370.808	369.945	239.059	186.061	186.06	186.06	-95.3088	-0.692732	-2.39147	43.0102	1.75646	-0.488053	0.12045	0.1485	1.55787	263.912	17.6522	-20.5202	0	0	0.153565
1167	0	5.43414	0	0	5.46949	1.6398	-6.50835	-0.105294	0.00739319	-0.173982	-2.11817	-8.74E-17	-2.11718	0	0	-0.00159342	4.36178	-22.9433	0.0936113	240.56	355.418	636.675	392.402	392.402	392.402	2.19658	-94.927	1.38301	369.431	368.48	237.432	186.06	186.06	186.06	-94.9529	-0.608565	-2.22719	42.7321	1.87378	-0.272853	0.148683	0.162633	1.56954	233.221	24.8169	-20.1908	0	0	0.142332
1168	0	5.29497	0	0	5.33201	1.66407	-6.74843	-0.11156	0.0103092	-0.156697	-3.81767	1.19E-15	-1.69451	0	0	-0.00198904	4.24491	-22.741	-0.192525	240.682	354.847	635.656	392.249	392.249	392.249	1.97895	-94.4412	1.24595	367.169	366.981	235.468	186.061	186.061	186.061	-94.4622	-0.540353	-2.01129	42.4377	1.99773	-0.0672085	0.180742	0.179006	1.58407	198.267	33.7556	-19.3256	0	0	0.124007
1169	0	5.14055	0	0	5.17914	1.68829	-6.9878	-0.120022	0.0140618	-0.137741	-5.97752	-6.41E-16	-0.926072	0	0	-0.00237808	4.10973	-22.5168	-0.471729	240.714	354.247	634.609	392.113	392.113	392.113	1.73824	-93.8397	1.05511	364.106	365.47	233.223	186.06	186.06	186.06	-93.8558	-0.489887	-1.74622	42.129	2.12848	0.125141	0.215352	0.197212	1.60108	160.092	44.2019	-17.9842	0	0	0.0996829
1170	0	4.97973	0	0	5.01964	1.71203	-7.22223	-0.13023	0.0184604	-0.117649	-8.4936	-2.28E-15	0.128299	0	0	-0.00266854	3.95706	-22.2713	-0.740458	240.646	353.628	633.543	391.992	391.992	391.992	1.47958	-93.1467	0.818071	360.333	363.978	230.768	186.061	186.06	186.06	-93.1584	-0.457796	-1.43951	41.8078	2.26569	0.301327	0.250987	0.216534	1.61984	120.013	55.6996	-16.2624	0	0	0.0708699
1171	0	4.82406	0	0	4.8652	1.73511	-7.4499	-0.14155	0.0231518	-0.0970185	-11.2187	2.82E-15	1.36754	0	0	-0.00268335	3.7884	-22.0051	-0.995669	240.469	353.004	632.472	391.883	391.883	391.883	1.21041	-92.3902	0.546711	355.949	362.538	228.185	186.06	186.061	186.06	-92.3981	-0.443289	-1.10313	41.4749	2.40853	0.459128	0.285707	0.236019	1.63939	79.6162	67.6424	-14.2836	0	0	0.0393936
1172	0	4.68685	0	0	4.72927	1.75752	-7.67081	-0.153078	0.0276664	-0.0766813	-13.9629	1.46E-17	2.6622	0	0	-0.00219895	3.60599	-21.7182	-1.23504	240.17	352.392	631.406	391.784	391.784	391.784	0.93958	-91.6006	0.25618	351.059	361.188	225.561	186.06	186.06	186.06	-91.6055	-0.443976	-0.752174	41.1312	2.55557	0.597205	0.317325	0.25465	1.65882	40.7809	79.3298	-12.1884	0	0	0.00736849
1173	0	4.58172	0	0	4.62556	1.77936	-7.88575	-0.16388	0.0315359	-0.0574521	-16.5284	2.39E-15	3.8786	0	0	-0.00103546	3.41264	-21.4106	-1.45664	239.736	351.811	630.356	391.694	391.694	391.694	0.676251	-90.8086	-0.0368337	345.77	359.962	222.979	186.06	186.061	186.06	-90.8112	-0.455964	-0.403066	40.7765	2.70489	0.714746	0.343536	0.271386	1.67716	5.4232	90.0783	-10.1132	0	0	-0.0230755
1174	0	4.52069	0	0	4.56629	1.80068	-8.09539	-0.173126	0.034356	-0.0402522	-18.7374	2.60E-15	4.89883	0	0	0.000849537	3.21158	-21.0819	-1.65902	239.153	351.28	629.331	391.611	391.611	391.611	0.428878	-90.0426	-0.315996	340.187	358.891	220.517	186.06	186.06	186.06	-90.0435	-0.47418	-0.0716675	40.4103	2.85417	0.81145	0.36228	0.285294	1.69391	-24.6657	99.303	-8.17638	0	0	-0.0499532
1175	0	4.51307	0	0	4.56094	1.82147	-8.29963	-0.180145	0.035953	-0.0255734	-20.4505	4.51E-15	5.64723	0	0	0.0033184	3.00638	-20.7317	-1.84095	238.407	350.82	628.34	391.532	391.532	391.532	0.204134	-89.327	-0.566736	334.405	357.999	218.238	186.061	186.06	186.06	-89.3267	-0.492882	0.228318	40.0315	3.00084	0.887312	0.372312	0.295682	1.70813	-48.3698	106.649	-6.46303	0	0	-0.071881
1176	0	4.5644	0	0	4.61516	1.84158	-8.49702	-0.18454	0.0362006	-0.0138723	-21.5868	1.92E-15	6.07846	0	0	0.00606431	2.80068	-20.3591	-2.00138	237.481	350.451	627.39	391.457	391.457	391.457	0.00662019	-88.6804	-0.777386	328.509	357.298	216.188	186.06	186.06	186.06	-88.6794	-0.506307	0.486413	39.6386	3.14217	0.942471	0.373033	0.301869	1.71938	-65.053	111.797	-5.00811	0	0	-0.0878595
1177	0	4.67597	0	0	4.73032	1.86074	-8.68483	-0.186201	0.0351975	-0.00500972	-22.1269	-4.57E-15	6.1932	0	0	0.00870104	2.59812	-19.9635	-2.13934	236.363	350.191	626.486	391.386	391.386	391.386	-0.161358	-88.1151	-0.939773	322.572	356.794	214.397	186.061	186.06	186.06	-88.1138	-0.509277	0.695842	39.23	3.27543	0.977114	0.365209	0.303583	1.72716	-75.0921	114.679	-3.81041	0	0	-0.0977861
1178	0	4.84472	0	0	4.90335	1.87851	-8.85887	-0.185381	0.0330512	0.00116583	-22.1184	-4.95E-16	6.01338	0	0	0.0108673	2.4021	-19.5442	-2.25376	235.037	350.058	625.632	391.318	391.318	391.318	-0.299634	-87.6371	-1.04938	316.646	356.482	212.874	186.061	186.061	186.06	-87.6357	-0.497696	0.853507	38.8038	3.39795	0.991258	0.350013	0.300576	1.73138	-79.1924	115.216	-2.83449	0	0	-0.101867
1179	0	5.06389	0	0	5.12738	1.89437	-9.01413	-0.182532	0.0299632	0.0051151	-21.652	2.91E-15	5.58273	0	0	0.0123194	2.21571	-19.1007	-2.34357	233.493	350.065	624.829	391.254	391.254	391.254	-0.409648	-87.2462	-1.10506	310.771	356.353	211.613	186.061	186.06	186.06	-87.245	-0.468795	0.959549	38.3585	3.50736	0.984811	0.329508	0.292823	1.73214	-78.6541	113.45	-2.03303	0	0	-0.100948
1180	0	5.32393	0	0	5.39268	1.90774	-9.14484	-0.178234	0.0260609	0.00722159	-20.8443	-2.30E-15	4.94634	0	0	0.0129721	2.04154	-18.6326	-2.40744	231.719	350.223	624.079	391.197	391.197	391.197	-0.494352	-86.9376	-1.10861	304.972	356.388	210.596	186.061	186.06	186.06	-86.9367	-0.421202	1.01692	37.8923	3.60173	0.957293	0.305433	0.280254	1.72961	-74.6943	109.368	-1.34826	0	0	-0.0959349
1181	0	5.61351	0	0	5.68764	1.918	-9.24514	-0.173041	0.0215958	0.0079719	-19.8146	3.67E-15	4.16442	0	0	0.0128905	1.88164	-18.1398	-2.44404	229.71	350.537	623.38	391.148	391.148	391.148	-0.55772	-86.7029	-1.06426	299.263	356.567	209.795	186.06	186.061	186.06	-86.7026	-0.354775	1.03079	37.4043	3.67958	0.90807	0.279917	0.263081	1.72418	-68.686	103.106	-0.737116	0	0	-0.0881251
1182	0	5.9206	0	0	5.99991	1.92459	-9.30942	-0.167507	0.016779	0.00774045	-18.6786	-1.75E-15	3.29372	0	0	0.012243	1.7375	-17.6228	-2.45204	227.46	351.009	622.732	391.109	391.109	391.109	-0.6044	-86.5318	-0.977948	293.649	356.865	209.178	186.06	186.06	186.06	-86.532	-0.270377	1.00782	36.8938	3.73991	0.836403	0.254861	0.241794	1.7163	-61.8068	94.8942	-0.173695	0	0	-0.0788314
1183	0	6.23338	0	0	6.31734	1.92696	-9.33265	-0.162031	0.0118307	0.0068467	-17.5283	7.86E-16	2.39106	0	0	0.0112376	1.60992	-17.0824	-2.43004	224.968	351.637	622.133	391.083	391.083	391.083	-0.639385	-86.4125	-0.856807	288.128	357.255	208.711	186.061	186.06	186.06	-86.4133	-0.169575	0.955668	36.3609	3.7825	0.74128	0.231445	0.216942	1.70641	-54.8969	85.0043	0.359306	0	0	-0.0691903
1184	0	6.54106	0	0	6.62877	1.92473	-9.31078	-0.156976	0.00702443	0.00557413	-16.4419	-1.34E-15	1.51463	0	0	0.010076	1.49915	-16.5197	-2.37686	222.237	352.413	621.579	391.072	391.073	391.073	-0.667719	-86.3335	-0.708398	282.695	357.711	208.359	186.06	186.06	186.06	-86.3349	-0.0543671	0.882297	35.8061	3.80753	0.621882	0.210633	0.189508	1.69504	-48.6146	73.9021	0.854875	0	0	-0.0602541
1185	0	6.83431	0	0	6.92459	1.91758	-9.24098	-0.152515	0.00253803	0.00409437	-15.4676	1.32E-15	0.708679	0	0	0.0089081	1.40492	-15.9366	-2.29175	219.273	353.326	621.068	391.08	391.08	391.08	-0.694093	-86.2839	-0.540217	277.341	358.206	208.093	186.06	186.061	186.06	-86.2859	0.0730805	0.795403	35.2307	3.81594	0.477628	0.19304	0.160283	1.68254	-43.3576	61.9698	1.31306	0	0	-0.0527681
1186	0	7.10561	0	0	7.1971	1.90538	-9.12173	-0.148801	-0.0013608	0.00255956	-14.6407	6.33E-16	0.019167	0	0	0.00782529	1.32648	-15.335	-2.17429	216.086	354.363	620.598	391.107	391.107	391.107	-0.722548	-86.2538	-0.359129	272.057	358.716	207.884	186.061	186.06	186.06	-86.2563	0.210572	0.701909	34.6366	3.80899	0.308273	0.178467	0.13051	1.66933	-39.1572	49.8135	1.70581	0	0	-0.0470003
1187	0	7.34954	0	0	7.4407	1.88813	-8.95311	-0.145888	-0.00463795	0.000963969	-13.9772	-2.29E-15	-0.537519	0	0	0.00686254	1.26277	-14.7174	-2.02487	212.686	355.507	620.165	391.155	391.155	391.155	-0.756184	-86.235	-0.171096	266.835	359.222	207.711	186.06	186.061	186.06	-86.2381	0.356014	0.607544	34.0262	3.78843	0.114291	0.166578	0.101045	1.65583	-35.8731	37.8049	2.02986	0	0	-0.0428723
1188	0	7.56258	0	0	7.65189	1.86605	-8.73685	-0.143733	-0.0071275	-0.000581741	-13.4751	-2.95E-15	-0.940604	0	0	0.00600561	1.21254	-14.0863	-1.84461	209.088	356.739	619.767	391.225	391.225	391.225	-0.797117	-86.221	0.0191385	261.665	359.706	207.555	186.061	186.06	186.061	-86.2245	0.507498	0.516658	33.4018	3.75617	-0.103034	0.157006	0.0728715	1.6423	-33.3827	26.4266	2.26878	0	0	-0.0402202
1189	0	7.74313	0	0	7.82918	1.83945	-8.4761	-0.142291	-0.00888517	-0.00213911	-13.125	2.26E-15	-1.19744	0	0	0.00522524	1.17441	-13.4441	-1.63556	205.307	358.04	619.4	391.317	391.317	391.317	-0.846318	-86.2069	0.208071	256.539	360.156	207.405	186.06	186.06	186.06	-86.2109	0.663279	0.432098	32.7665	3.71432	-0.341553	0.149067	0.0466557	1.62917	-31.3333	15.9714	2.41959	0	0	-0.038493
1190	0	7.89124	0	0	7.97277	1.80883	-8.17551	-0.141408	-0.00987955	-0.00366674	-12.9024	3.23E-15	-1.31368	0	0	0.00448033	1.14699	-12.7935	-1.40073	201.359	359.39	619.061	391.431	391.431	391.431	-0.90375	-86.1894	0.39337	251.447	360.567	207.253	186.06	186.061	186.06	-86.1938	0.821787	0.355309	32.123	3.66504	-0.598116	0.142366	0.0229927	1.61662	-29.5453	6.7295	2.47821	0	0	-0.0373098
1191	0	8.0082	0	0	8.08429	1.7748	-7.8409	-0.140967	-0.0102792	-0.00516367	-12.7834	4.51E-16	-1.31858	0	0	0.00375208	1.12894	-12.1367	-1.14394	197.259	360.772	618.747	391.566	391.566	391.566	-0.968393	-86.1664	0.573817	246.383	360.934	207.093	186.06	186.06	186.06	-86.1713	0.98159	0.286407	31.4739	3.61027	-0.868702	0.136372	0.00210752	1.6046	-27.7942	-1.24047	2.45814	0	0	-0.0362314
1192	0	8.09641	0	0	8.16634	1.73805	-7.47892	-0.140847	-0.0101678	-0.00662691	-12.7427	-2.69E-15	-1.23637	0	0	0.00303308	1.11903	-11.4757	-0.869868	193.025	362.168	618.454	391.72	391.72	391.72	-1.03854	-86.137	0.749034	241.34	361.26	206.923	186.06	186.061	186.06	-86.1424	1.14137	0.22452	30.8218	3.552	-1.14851	0.130839	-0.0158752	1.59331	-25.9605	-7.87609	2.36678	0	0	-0.0349769
1193	0	8.15884	0	0	8.22224	1.69932	-7.09674	-0.140917	-0.00975384	-0.00807714	-12.7542	3.47E-15	-1.10385	0	0	0.00234002	1.11618	-10.8123	-0.58369	188.67	363.562	618.178	391.893	391.893	391.893	-1.11194	-86.101	0.91926	236.309	361.546	206.745	186.06	186.06	186.06	-86.1069	1.29993	0.168043	30.1689	3.49167	-1.43215	0.125452	-0.0309786	1.58299	-23.9086	-13.2671	2.21985	0	0	-0.0332879
1194	0	8.19888	0	0	8.25567	1.65933	-6.70159	-0.141079	-0.00914337	-0.00943612	-12.7962	1.06E-15	-0.946581	0	0	0.00169327	1.11937	-10.148	-0.290988	184.209	364.94	617.916	392.083	392.083	392.083	-1.18625	-86.0586	1.08504	231.284	361.8	206.558	186.06	186.06	186.06	-86.0651	1.45617	0.11509	29.5169	3.43077	-1.71397	0.120208	-0.0433692	1.57342	-21.7053	-17.4852	2.02952	0	0	-0.0312165
1195	0	8.22011	0	0	8.2704	1.61881	-6.30038	-0.141261	-0.00846831	-0.0107541	-12.8511	3.18E-15	-0.789553	0	0	0.0011174	1.1278	-9.48383	0.00261935	179.656	366.291	617.664	392.289	392.289	392.289	-1.2591	-86.0107	1.24705	226.26	362.027	206.365	186.06	186.06	186.06	-86.0177	1.60909	0.063688	28.8674	3.37024	-1.98828	0.114955	-0.0531988	1.56468	-19.3038	-20.6423	1.80627	0	0	-0.0286903
1196	0	8.22602	0	0	8.27012	1.57837	-5.89945	-0.141383	-0.00784971	-0.0119241	-12.9024	-3.76E-15	-0.653087	0	0	0.000632768	1.14074	-8.8208	0.291643	175.022	367.604	617.418	392.51	392.51	392.51	-1.32842	-85.958	1.40593	221.23	362.233	206.168	186.06	186.06	186.06	-85.9655	1.75783	0.0120739	28.2215	3.31082	-2.24968	0.109721	-0.0607518	1.55676	-16.8222	-22.917	1.56868	0	0	-0.0258887
1197	0	8.21987	0	0	8.25821	1.53856	-5.50423	-0.141447	-0.00731702	-0.0129946	-12.9438	7.64E-17	-0.544963	0	0	0.00024528	1.15757	-8.1595	0.570993	170.32	368.871	617.175	392.744	392.744	392.744	-1.39249	-85.9014	1.56211	216.19	362.424	205.969	186.06	186.06	186.061	-85.9092	1.90164	-0.0411731	27.5799	3.25293	-2.49325	0.104501	-0.0661408	1.54976	-14.2934	-24.3651	1.31973	0	0	-0.0228731
1198	0	8.20455	0	0	8.23762	1.49984	-5.11918	-0.141426	-0.0069246	-0.0138531	-12.9692	-2.94E-15	-0.472153	0	0	-4.52E-05	1.17779	-7.50038	0.836183	165.559	370.086	616.932	392.992	392.992	392.992	-1.45008	-85.8414	1.71587	211.134	362.606	205.768	186.06	186.06	186.06	-85.8495	2.03991	-0.0970555	26.9432	3.19679	-2.71483	0.0994554	-0.0696974	1.54358	-11.8988	-25.1525	1.07532	0	0	-0.0199145
1199	0	8.18246	0	0	8.21082	1.46251	-4.74766	-0.141346	-0.00668765	-0.0145577	-12.9798	3.23E-15	-0.435523	0	0	-0.000248257	1.201	-6.84376	1.08355	160.75	371.246	616.686	393.251	393.251	393.251	-1.5003	-85.7786	1.86728	206.06	362.781	205.566	186.06	186.06	186.06	-85.7868	2.17218	-0.156197	26.3115	3.14221	-2.91119	0.0943319	-0.0714927	1.5382	-9.59055	-25.342	0.836144	0	0	-0.016971
1200	0	8.15558	0	0	8.17977	1.42682	-4.39196	-0.141219	-0.00658317	-0.0150158	-12.979	1.59E-15	-0.430964	0	0	-0.000379194	1.22689	-6.18984	1.31016	155.902	372.348	616.434	393.523	393.523	393.523	-1.54283	-85.7131	2.01622	200.965	362.954	205.364	186.06	186.06	186.06	-85.7213	2.29817	-0.21877	25.685	3.08899	-3.07995	0.0893156	-0.0717786	1.53364	-7.53346	-25.0286	0.610003	0	0	-0.014279
1201	0	8.12546	0	0	8.14597	1.39286	-4.05323	-0.141082	-0.00661218	-0.0153314	-12.9743	3.52E-15	-0.45613	0	0	-0.000451857	1.25523	-5.53877	1.51406	151.023	373.392	616.175	393.806	393.806	393.806	-1.57766	-85.6452	2.16243	195.848	363.126	205.16	186.06	186.06	186.06	-85.6532	2.41771	-0.284604	25.0634	3.03665	-3.21983	0.0839607	-0.070771	1.52983	-5.56876	-24.3137	0.395415	0	0	-0.0116517
1202	0	8.09328	0	0	8.11058	1.36066	-3.73186	-0.140966	-0.00670553	-0.0154703	-12.9744	1.23E-15	-0.502779	0	0	-0.000481197	1.28589	-4.89064	1.69405	146.12	374.377	615.907	394.099	394.099	394.099	-1.60517	-85.5748	2.30557	190.707	363.298	204.955	186.06	186.06	186.06	-85.5823	2.5308	-0.353257	24.4465	2.98462	-3.33035	0.0781924	-0.0685195	1.5268	-3.7199	-23.2156	0.190064	0	0	-0.0091265
1203	0	8.05997	0	0	8.07452	1.3302	-3.42756	-0.140911	-0.00689744	-0.0154808	-12.9886	2.10E-15	-0.573619	0	0	-0.00047091	1.3188	-4.24553	1.8497	141.202	375.305	615.628	394.402	394.402	394.402	-1.62591	-85.5018	2.44526	185.543	363.469	204.748	186.06	186.061	186.061	-85.5088	2.63756	-0.424124	23.8342	2.93224	-3.41186	0.0717947	-0.0652589	1.52445	-1.90483	-21.8452	-0.00948359	0	0	-0.00661712
1204	0	8.02659	0	0	8.03873	1.30137	-3.13939	-0.140982	-0.00718222	-0.0154163	-13.0273	1.98E-15	-0.667782	0	0	-0.000423384	1.35395	-3.6035	1.98121	136.274	376.179	615.337	394.714	394.714	394.714	-1.64079	-85.4267	2.58102	180.357	363.64	204.539	186.061	186.061	186.06	-85.4329	2.73824	-0.496317	23.2261	2.87884	-3.46538	0.0644738	-0.0612012	1.52295	0.00393861	-20.3122	-0.206091	0	0	-0.00397992
1205	0	7.99413	0	0	8.00419	1.27404	-2.86606	-0.141154	-0.00760204	-0.0152772	-13.0887	2.16E-15	-0.788667	0	0	-0.000334714	1.3914	-2.96458	2.08919	131.34	377.002	615.035	395.032	395.032	395.032	-1.65096	-85.3497	2.71232	175.152	363.81	204.329	186.06	186.06	186.06	-85.3552	2.83317	-0.568768	22.6221	2.82374	-3.49235	0.0561883	-0.0566782	1.52211	2.03313	-18.7754	-0.40004	0	0	-0.00121049
1206	0	7.96376	0	0	7.97207	1.24804	-2.60586	-0.141436	-0.00812522	-0.0151451	-13.1711	2.76E-15	-0.930867	0	0	-0.000205053	1.43117	-2.32878	2.17462	126.407	377.776	614.72	395.355	395.355	395.355	-1.65783	-85.2718	2.8385	169.927	363.977	204.119	186.06	186.061	186.06	-85.2764	2.92278	-0.640139	22.0216	2.76638	-3.49458	0.0466714	-0.0517946	1.52185	4.33846	-17.2542	-0.600981	0	0	0.00188264
1207	0	7.93689	0	0	7.94365	1.22317	-2.3569	-0.141729	-0.00876438	-0.015044	-13.2589	-3.15E-15	-1.08991	0	0	-3.33E-05	1.47336	-1.69612	2.2386	121.478	378.507	614.395	395.68	395.68	395.68	-1.66309	-85.1942	2.9587	164.688	364.137	203.91	186.06	186.06	186.06	-85.1979	3.00752	-0.708803	21.4247	2.70616	-3.47391	0.0358881	-0.0467192	1.52215	6.98127	-15.8453	-0.807604	0	0	0.00535678
1208	0	7.91481	0	0	7.92025	1.19924	-2.11728	-0.142017	-0.00939271	-0.0150121	-13.3427	-1.38E-15	-1.24615	0	0	0.000170862	1.51799	-1.06656	2.28225	116.556	379.196	614.059	396.006	396.006	396.006	-1.66862	-85.118	3.07197	159.434	364.288	203.706	186.061	186.061	186.06	-85.1208	3.08789	-0.772967	20.831	2.64258	-3.43223	0.0238645	-0.0414385	1.52287	9.9983	-14.4967	-1.0199	0	0	0.00926506
1209	0	7.89881	0	0	7.90309	1.17608	-1.88533	-0.142205	-0.00997553	-0.0150486	-13.4052	3.23E-15	-1.38661	0	0	0.000398061	1.56505	-0.440078	2.30663	111.642	379.847	613.715	396.328	396.328	396.328	-1.67628	-85.0445	3.17734	154.169	364.427	203.509	186.06	186.06	186.06	-85.0465	3.16434	-0.830833	20.2404	2.57536	-3.37126	0.0108814	-0.0360172	1.52396	13.3262	-13.2135	-1.23161	0	0	0.0135268
1210	0	7.88982	0	0	7.89315	1.15357	-1.65981	-0.142282	-0.0104481	-0.0151351	-13.4385	3.26E-15	-1.49601	0	0	0.0006332	1.61449	0.183333	2.31268	106.74	380.463	613.362	396.646	396.646	396.646	-1.68771	-84.9747	3.27395	148.894	364.55	203.32	186.06	186.06	186.06	-84.976	3.23726	-0.880799	19.6528	2.50427	-3.29254	-0.00276741	-0.0305298	1.52524	16.8675	-12.0032	-1.43229	0	0	0.0180172
1211	0	7.88854	0	0	7.89105	1.13164	-1.44001	-0.14223	-0.0107502	-0.0152931	-13.4367	-1.91E-15	-1.56165	0	0	0.000859013	1.66616	0.803646	2.30122	101.851	381.048	613.003	396.955	396.955	396.955	-1.70417	-84.909	3.36115	143.61	364.654	203.139	186.061	186.06	186.06	-84.9099	3.30698	-0.921637	19.068	2.42922	-3.19741	-0.0169452	-0.0249553	1.52664	20.5924	-10.8317	-1.61683	0	0	0.0227031
1212	0	7.89519	0	0	7.89701	1.11028	-1.22592	-0.142054	-0.0108574	-0.015507	-13.3999	-1.25E-15	-1.57784	0	0	0.00106076	1.71982	1.4208	2.27289	96.9768	381.602	612.64	397.254	397.254	397.254	-1.72645	-84.8478	3.43861	138.317	364.74	202.968	186.06	186.06	186.061	-84.8483	3.37371	-0.952625	18.4861	2.35019	-3.08698	-0.0312597	-0.019312	1.52833	24.364	-9.70048	-1.77884	0	0	0.0274127
1213	0	7.90962	0	0	7.91087	1.08957	-1.01832	-0.141775	-0.0107578	-0.0157424	-13.333	1.16E-15	-1.54455	0	0	0.00122806	1.77515	2.03463	2.22825	92.1196	382.129	612.274	397.541	397.541	397.541	-1.75471	-84.7904	3.50638	133.014	364.806	202.804	186.06	186.061	186.06	-84.7908	3.43759	-0.97369	17.9071	2.26736	-2.96217	-0.0453115	-0.0136171	1.52998	28.0146	-8.59347	-1.91592	0	0	0.0319406
1214	0	7.93137	0	0	7.93217	1.06964	-0.818493	-0.14144	-0.0105233	-0.016035	-13.2459	-2.03E-15	-1.47275	0	0	0.00136039	1.83174	2.64486	2.16783	87.2821	382.629	611.907	397.814	397.814	397.814	-1.78857	-84.7361	3.56486	127.702	364.855	202.647	186.06	186.06	186.06	-84.7367	3.49863	-0.985306	17.331	2.18095	-2.8238	-0.058971	-0.008031	1.53168	31.5106	-7.60302	-2.03121	0	0	0.0362186
1215	0	7.95984	0	0	7.96033	1.05066	-0.628235	-0.141121	-0.0101892	-0.0163319	-13.1524	-3.32E-15	-1.37303	0	0	0.00146259	1.88905	3.25111	2.09215	82.4678	383.103	611.541	398.072	398.072	398.072	-1.82721	-84.6836	3.61475	122.378	364.888	202.494	186.061	186.06	186.06	-84.6846	3.55681	-0.98845	16.7583	2.09136	-2.67262	-0.0718433	-0.00264695	1.53357	34.6743	-6.75583	-2.12684	0	0	0.0400177
1216	0	7.99459	0	0	7.99484	1.03284	-0.449469	-0.140863	-0.00985907	-0.0166041	-13.0625	1.06E-15	-1.26208	0	0	0.00154634	1.94647	3.85282	2.00181	77.6808	383.552	611.176	398.313	398.313	398.313	-1.86948	-84.6319	3.6569	117.04	364.909	202.342	186.06	186.061	186.06	-84.6333	3.61201	-0.984344	16.1892	1.99905	-2.50938	-0.0836221	0.00239822	1.53547	37.3617	-6.13723	-2.20617	0	0	0.0431387
1217	0	8.0352	0	0	8.03531	1.01634	-0.284049	-0.14066	-0.0095263	-0.0168211	-12.9805	-3.22E-15	-1.14613	0	0	0.0016217	2.00333	4.44928	1.89758	72.9266	383.977	610.814	398.539	398.539	398.539	-1.91415	-84.5795	3.69223	111.688	364.92	202.19	186.06	186.06	186.06	-84.5817	3.66409	-0.974383	15.624	1.90452	-2.33494	-0.0941773	0.0070728	1.53746	39.506	-5.75108	-2.27142	0	0	0.0454936
1218	0	8.0816	0	0	8.08162	1.00135	-0.133656	-0.140561	-0.00929099	-0.0169711	-12.9145	-1.18E-15	-1.04032	0	0	0.00170228	2.0589	5.03961	1.78045	68.2113	384.375	610.455	398.748	398.748	398.748	-1.95983	-84.5254	3.72171	106.32	364.926	202.037	186.061	186.06	186.061	-84.5284	3.71289	-0.960058	15.0635	1.80844	-2.15033	-0.103473	0.0112812	1.53947	41.0859	-5.63295	-2.33059	0	0	0.0470469
1219	0	8.13386	0	0	8.13386	0.98797	0.000487412	-0.140504	-0.00907484	-0.0170292	-12.8604	-2.00E-17	-0.941055	0	0	0.00179403	2.11242	5.62278	1.65157	63.5423	384.748	610.099	398.941	398.941	398.941	-2.00528	-84.4686	3.74623	100.935	364.928	201.88	186.06	186.061	186.06	-84.4724	3.75823	-0.942708	14.5083	1.71143	-1.95669	-0.111377	0.0149772	1.54135	42.0554	-5.76523	-2.37883	0	0	0.04775
1220	0	8.19231	0	0	8.19233	0.976303	0.117495	-0.140522	-0.00897485	-0.0169933	-12.8223	-2.69E-15	-0.861049	0	0	0.00190709	2.16312	6.19761	1.51244	58.9277	385.094	609.746	399.118	399.118	399.118	-2.0492	-84.4081	3.76665	95.5337	364.929	201.719	186.06	186.06	186.06	-84.4128	3.79992	-0.923728	13.9593	1.61423	-1.75547	-0.118085	0.0182515	1.54322	42.5022	-6.10438	-2.42657	0	0	0.047722
1221	0	8.25748	0	0	8.25753	0.966369	0.217123	-0.140597	-0.00894221	-0.0168887	-12.7992	3.70E-15	-0.79752	0	0	0.00204564	2.21025	6.76282	1.36481	54.3765	385.412	609.395	399.281	399.281	399.281	-2.09049	-84.3433	3.78367	90.1156	364.931	201.554	186.06	186.06	186.06	-84.3489	3.83777	-0.904248	13.4171	1.51763	-1.54831	-0.123922	0.0210251	1.54498	42.58	-6.62916	-2.47392	0	0	0.0471543
1222	0	8.33001	0	0	8.33014	0.958149	0.299552	-0.140729	-0.00900892	-0.0166969	-12.7907	-1.91E-15	-0.75436	0	0	0.00221389	2.25311	7.31707	1.21061	49.8978	385.701	609.045	399.431	399.431	399.43	-2.1282	-84.2735	3.7979	84.6818	364.935	201.385	186.061	186.06	186.06	-84.28	3.8716	-0.885285	12.883	1.42236	-1.33703	-0.129027	0.0233365	1.54654	42.3746	-7.30228	-2.52254	0	0	0.0461654
1223	0	8.41082	0	0	8.41099	0.951565	0.365587	-0.140881	-0.00913334	-0.0164673	-12.7918	-1.20E-15	-0.727655	0	0	0.00241241	2.29107	7.85898	1.05207	45.5008	385.959	608.695	399.567	399.567	399.567	-2.16155	-84.1985	3.80975	79.234	364.942	201.212	186.061	186.06	186.06	-84.2058	3.90124	-0.867601	12.3579	1.32919	-1.12371	-0.133797	0.0254289	1.54789	42.1079	-7.97871	-2.57628	0	0	0.0450436
1224	0	8.50073	0	0	8.50097	0.946494	0.416435	-0.141064	-0.00929602	-0.0162156	-12.8011	-1.48E-15	-0.714463	0	0	0.00264057	2.32364	8.38729	0.891618	41.1946	386.185	608.342	399.692	399.692	399.692	-2.18994	-84.1182	3.81959	73.774	364.953	201.036	186.06	186.06	186.061	-84.1262	3.92656	-0.851811	11.8427	1.23876	-0.910617	-0.138676	0.0273836	1.54915	41.9868	-8.58248	-2.63533	0	0	0.0440321
1225	0	8.60069	0	0	8.60096	0.942779	0.453689	-0.141237	-0.00946943	-0.0159448	-12.8111	1.62E-16	-0.710765	0	0	0.00289387	2.35045	8.90076	0.731825	36.9873	386.378	607.986	399.806	399.806	399.806	-2.21301	-84.0323	3.82763	68.3039	364.966	200.857	186.06	186.06	186.06	-84.0409	3.94747	-0.838329	11.3384	1.15176	-0.700152	-0.143981	0.0293315	1.55035	42.1841	-8.99705	-2.69951	0	0	0.0433258
1226	0	8.71142	0	0	8.71171	0.940236	0.47919	-0.141412	-0.00958384	-0.0156931	-12.819	2.86E-15	-0.708325	0	0	0.00316587	2.3713	9.39841	0.575388	32.8861	386.537	607.623	399.911	399.911	399.911	-2.23044	-83.9411	3.83405	62.8259	364.983	200.677	186.06	186.061	186.06	-83.9501	3.96393	-0.827452	10.8457	1.06871	-0.49483	-0.150019	0.0314384	1.5516	42.8773	-9.08379	-2.76698	0	0	0.043106
1227	0	8.83337	0	0	8.8337	0.938667	0.494932	-0.141561	-0.00964828	-0.0154268	-12.818	-3.15E-15	-0.706088	0	0	0.0034467	2.38622	9.87944	0.425094	28.8965	386.663	607.253	400.008	400.008	400.008	-2.2421	-83.8442	3.83895	57.3425	365.003	200.495	186.06	186.061	186.06	-83.8536	3.97591	-0.819352	10.3654	0.989963	-0.29727	-0.156927	0.0338489	1.55309	44.1389	-8.75034	-2.83602	0	0	0.043418
1228	0	8.9667	0	0	8.96704	0.937855	0.503069	-0.141709	-0.00955333	-0.0152018	-12.8068	1.07E-15	-0.692418	0	0	0.00372493	2.39546	10.3434	0.283798	25.0227	386.757	606.873	400.096	400.096	400.096	-2.24795	-83.7417	3.84241	51.8561	365.025	200.313	186.06	186.06	186.06	-83.7512	3.98347	-0.814124	9.89776	0.915708	-0.110173	-0.164916	0.0366603	1.555	46.1091	-7.87948	-2.90311	0	0	0.0443632
1229	0	9.11108	0	0	9.11143	0.937586	0.505764	-0.141829	-0.0093386	-0.0149655	-12.7795	-2.06E-15	-0.669683	0	0	0.00398612	2.39951	10.79	0.15434	21.2671	386.819	606.485	400.179	400.179	400.179	-2.24799	-83.6331	3.8445	46.3687	365.051	200.131	186.06	186.06	186.06	-83.6427	3.98663	-0.811788	9.44312	0.845986	0.0637701	-0.173865	0.0397746	1.55736	48.7382	-6.49075	-2.9661	0	0	0.0458302
1230	0	9.26567	0	0	9.26602	0.93764	0.505231	-0.141959	-0.00892819	-0.0147652	-12.7374	-3.13E-16	-0.63003	0	0	0.00421653	2.39908	11.2194	0.0395589	17.6304	386.851	606.086	400.255	400.255	400.255	-2.24223	-83.5178	3.84517	40.8829	365.082	199.949	186.06	186.06	186.06	-83.5273	3.98541	-0.812314	9.00147	0.780558	0.22182	-0.183801	0.0431038	1.5605	52.0724	-4.58085	-3.02268	0	0	0.0478124
1231	0	9.42912	0	0	9.42949	0.937806	0.503563	-0.142059	-0.0084188	-0.0145963	-12.6752	-1.85E-15	-0.58243	0	0	0.00439974	2.39513	11.6321	-0.0578457	14.1115	386.857	605.679	400.327	400.327	400.327	-2.23064	-83.3951	3.84443	35.4005	365.119	199.766	186.061	186.06	186.061	-83.4044	3.97981	-0.815713	8.57264	0.719084	0.36138	-0.194505	0.04622	1.56454	56.0362	-2.35525	-3.07786	0	0	0.0501766
1232	0	9.59958	0	0	9.59994	0.937875	0.502866	-0.14216	-0.00776599	-0.0144965	-12.5959	5.31E-16	-0.522676	0	0	0.00452318	2.38874	12.0288	-0.135231	10.7082	386.84	605.265	400.394	400.394	400.394	-2.21319	-83.2637	3.84211	29.9235	365.165	199.582	186.06	186.06	186.06	-83.2726	3.96972	-0.821884	8.15617	0.661012	0.479866	-0.205886	0.0489808	1.56948	60.6009	0.139726	-3.13275	0	0	0.052876
1233	0	9.77466	0	0	9.77504	0.937661	0.505017	-0.142267	-0.00708458	-0.0144742	-12.5009	1.96E-15	-0.461974	0	0	0.00457594	2.38115	12.4104	-0.190301	7.41703	386.801	604.847	400.459	400.459	400.459	-2.18982	-83.122	3.83805	24.4535	365.223	199.397	186.06	186.06	186.06	-83.1304	3.955	-0.830743	7.75157	0.605622	0.575017	-0.217514	0.0508934	1.57542	65.5937	2.62172	-3.19338	0	0	0.0557321
1234	0	9.95163	0	0	9.95203	0.93698	0.511846	-0.142368	-0.00635639	-0.0145394	-12.3914	9.46E-17	-0.399323	0	0	0.00455049	2.37365	12.7781	-0.220969	4.23375	386.745	604.427	400.521	400.521	400.521	-2.16041	-82.9684	3.83188	18.9917	365.296	199.209	186.061	186.061	186.06	-82.9762	3.93541	-0.84211	7.35811	0.552254	0.644771	-0.229183	0.0515995	1.58218	70.9097	4.93373	-3.26086	0	0	0.0586574
1235	0	10.1275	0	0	10.1279	0.935675	0.524932	-0.142501	-0.00569714	-0.0147958	-12.2739	-2.26E-16	-0.346796	0	0	0.00444549	2.36757	13.1332	-0.225574	1.15379	386.672	604.009	400.582	400.582	400.582	-2.12483	-82.8007	3.82323	13.5389	365.387	199.018	186.06	186.06	186.06	-82.8077	3.91061	-0.855824	6.97506	0.500017	0.687459	-0.240766	0.0508476	1.58994	76.5127	6.873	-3.35118	0	0	0.0616302
1236	0	10.2991	0	0	10.2996	0.933619	0.545552	-0.142635	-0.00510229	-0.0151711	-12.149	-3.09E-15	-0.305897	0	0	0.00426162	2.36416	13.4771	-0.20296	-1.82741	386.585	603.598	400.645	400.644	400.644	-2.08294	-82.6168	3.81158	8.09532	365.499	198.822	186.06	186.06	186.06	-82.6229	3.88022	-0.871613	6.6017	0.448072	0.701903	-0.251724	0.0482983	1.59842	82.1063	8.24876	-3.45858	0	0	0.0644167
1237	0	10.4634	0	0	10.4639	0.930707	0.57475	-0.142783	-0.0047084	-0.015754	-12.0212	5.10E-17	-0.291989	0	0	0.00400572	2.36458	13.8111	-0.152552	-4.71399	386.484	603.198	400.709	400.709	400.709	-2.0346	-82.4142	3.79628	2.66058	365.634	198.622	186.06	186.06	186.06	-82.4193	3.84377	-0.889187	6.23731	0.39572	0.687526	-0.261922	0.0436421	1.60774	87.6221	8.82632	-3.59874	0	0	0.0669546
1238	0	10.6172	0	0	10.6178	0.926866	0.613262	-0.142978	-0.00450516	-0.0165386	-11.8964	2.47E-15	-0.306486	0	0	0.0036883	2.3698	14.1365	-0.0743706	-7.50917	386.367	602.813	400.778	400.778	400.778	-1.97977	-82.1905	3.77661	-2.76636	365.793	198.416	186.06	186.06	186.06	-82.1946	3.80076	-0.908088	5.88126	0.342123	0.644304	-0.271125	0.0370557	1.61765	92.8823	8.61029	-3.77215	0	0	0.0691042
1239	0	10.7579	0	0	10.7587	0.922052	0.661541	-0.143201	-0.00457968	-0.0175191	-11.7751	3.86E-15	-0.358733	0	0	0.003321	2.38059	14.4543	0.0307995	-10.215	386.233	602.449	400.854	400.854	400.854	-1.9186	-81.9433	3.7517	-8.18715	365.978	198.205	186.061	186.061	186.06	-81.9463	3.75072	-0.927706	5.53318	0.286808	0.573015	-0.279005	0.0284057	1.6281	97.6895	7.45255	-3.98135	0	0	0.0706797
1240	0	10.8832	0	0	10.8841	0.916241	0.719808	-0.143469	-0.00494729	-0.0186803	-11.6602	2.55E-15	-0.449455	0	0	0.00291738	2.39749	14.7654	0.161475	-12.8318	386.079	602.108	400.938	400.938	400.938	-1.85142	-81.6703	3.72049	-13.604	366.185	197.989	186.06	186.06	186.06	-81.6721	3.69318	-0.947165	5.19291	0.229235	0.475137	-0.285224	0.0178984	1.63902	101.824	5.36145	-4.22139	0	0	0.0714801
1241	0	10.991	0	0	10.992	0.909435	0.788051	-0.143786	-0.00552783	-0.0199879	-11.5529	2.65E-15	-0.567854	0	0	0.00248887	2.42069	15.0703	0.315468	-15.358	385.898	601.796	401.035	401.035	401.035	-1.77894	-81.3692	3.68181	-19.0196	366.412	197.768	186.06	186.06	186.06	-81.3698	3.62776	-0.965336	4.86053	0.169176	0.352859	-0.28951	0.00604512	1.65026	105.081	2.52311	-4.47904	0	0	0.0713371
1242	0	11.0797	0	0	11.081	0.901663	0.865981	-0.14418	-0.00632118	-0.0214012	-11.4555	-3.32E-15	-0.708904	0	0	0.0020466	2.45021	15.3691	0.489955	-17.7895	385.685	601.515	401.145	401.145	401.145	-1.70202	-81.0376	3.63445	-24.4368	366.655	197.545	186.06	186.061	186.06	-81.0372	3.55414	-0.980914	4.53648	0.106428	0.209025	-0.291584	-0.00673526	1.66184	107.245	-0.974818	-4.7415	0	0	0.0700743
1243	0	11.1483	0	0	11.1499	0.892996	0.95288	-0.144655	-0.00718296	-0.022813	-11.3673	5.35E-16	-0.852475	0	0	0.0015963	2.48576	15.6614	0.681517	-20.1197	385.434	601.269	401.272	401.272	401.272	-1.6217	-80.6735	3.57722	-29.8584	366.907	197.32	186.06	186.061	186.06	-80.672	3.4721	-0.992562	4.22159	0.0409874	0.0470767	-0.291055	-0.0198239	1.6736	108.038	-4.87557	-4.98259	0	0	0.067514
1244	0	11.1962	0	0	11.1981	0.883544	1.04764	-0.145224	-0.00814	-0.0242679	-11.2872	8.15E-16	-0.993771	0	0	0.0011434	2.52679	15.9465	0.886336	-22.3393	385.136	601.058	401.418	401.418	401.418	-1.53903	-80.2747	3.50911	-35.287	367.164	197.097	186.06	186.061	186.06	-80.2723	3.38152	-0.999018	3.91701	-0.0269726	-0.129108	-0.287874	-0.0327792	1.68542	107.4	-9.05798	-5.19514	0	0	0.063637
1245	0	11.223	0	0	11.2253	0.87348	1.14853	-0.145863	-0.00899159	-0.0255892	-11.2098	-3.51E-15	-1.10613	0	0	0.000685949	2.57258	16.2228	1.10026	-24.4356	384.786	600.884	401.585	401.585	401.585	-1.45501	-79.839	3.42932	-40.7248	367.418	196.879	186.06	186.06	186.06	-79.8359	3.28239	-0.999219	3.62442	-0.097294	-0.315337	-0.281553	-0.0446877	1.69702	105.011	-13.1215	-5.34652	0	0	0.058362
1246	0	11.2287	0	0	11.2314	0.86301	1.25349	-0.146571	-0.00968818	-0.0268536	-11.1303	1.67E-15	-1.17739	0	0	0.000221983	2.6222	16.4883	1.3191	-26.3934	384.375	600.747	401.774	401.774	401.774	-1.37051	-79.3644	3.33731	-46.173	367.665	196.668	186.06	186.06	186.06	-79.3607	3.17475	-0.992349	3.34587	-0.169571	-0.507329	-0.272225	-0.0549806	1.70837	100.933	-16.8454	-5.42947	0	0	0.0518706
1247	0	11.2135	0	0	11.2167	0.852416	1.35968	-0.147306	-0.0100693	-0.0279581	-11.0381	3.71E-15	-1.1873	0	0	-0.000254089	2.67462	16.7406	1.53871	-28.1941	383.898	600.644	401.986	401.986	401.986	-1.28607	-78.8485	3.23296	-51.632	367.898	196.468	186.06	186.06	186.06	-78.8445	3.05871	-0.978115	3.08381	-0.243467	-0.700879	-0.259723	-0.0629442	1.71918	95.0365	-19.8939	-5.42347	0	0	0.0443284
1248	0	11.1777	0	0	11.1814	0.84204	1.46367	-0.148024	-0.0100561	-0.0288673	-10.9217	2.48E-16	-1.12746	0	0	-0.000745711	2.72879	16.9763	1.75526	-29.8165	383.348	600.574	402.222	402.222	402.222	-1.20179	-78.2889	3.11661	-57.1015	368.116	196.282	186.06	186.061	186.061	-78.2846	2.93445	-0.956784	2.84115	-0.318532	-0.892062	-0.243998	-0.0680578	1.72913	87.2913	-22.0523	-5.32036	0	0	0.0360185
1249	0	11.1214	0	0	11.1256	0.832302	1.56126	-0.148685	-0.00968667	-0.0295872	-10.7689	-1.12E-15	-1.00668	0	0	-0.00125202	2.78364	17.192	1.96538	-31.2368	382.722	600.533	402.48	402.48	402.48	-1.11712	-77.6825	2.98917	-62.5799	368.318	196.112	186.06	186.06	186.06	-77.6781	2.80217	-0.929456	2.62112	-0.394383	-1.07743	-0.225233	-0.0699021	1.73797	77.8085	-23.1835	-5.13055	0	0	0.0273584
1250	0	11.044	0	0	11.0487	0.823661	1.64785	-0.14925	-0.0089974	-0.0301069	-10.5676	1.83E-15	-0.83826	0	0	-0.00177012	2.8382	17.3833	2.16633	-32.4293	382.018	600.515	402.76	402.76	402.76	-1.03115	-77.0261	2.85198	-68.0647	368.505	195.962	186.06	186.06	186.06	-77.0217	2.66214	-0.897767	2.42731	-0.470618	-1.25417	-0.203717	-0.0683248	1.74548	66.7467	-23.2442	-4.86743	0	0	0.0188339
1251	0	10.9446	0	0	10.9496	0.816601	1.7186	-0.149713	-0.00817834	-0.030459	-10.3096	4.11E-15	-0.653566	0	0	-0.00229486	2.89164	17.5457	2.3561	-33.3665	381.235	600.514	403.06	403.06	403.06	-0.94261	-76.3153	2.70675	-73.5524	368.679	195.831	186.06	186.061	186.061	-76.311	2.51478	-0.863826	2.26353	-0.546922	-1.42018	-0.179885	-0.0634332	1.75138	54.356	-22.3398	-4.5579	0	0	0.0109907
1252	0	10.8212	0	0	10.8264	0.811571	1.76899	-0.150045	-0.00729551	-0.0306744	-9.98702	3.53E-15	-0.471763	0	0	-0.00282512	2.94332	17.6745	2.53352	-34.0204	380.376	600.523	403.376	403.376	403.376	-0.850458	-75.5454	2.55525	-79.0386	368.845	195.72	186.06	186.06	186.061	-75.541	2.36067	-0.82965	2.13384	-0.623148	-1.57427	-0.154341	-0.055306	1.75561	40.9776	-20.5418	-4.22142	0	0	0.00442471
1253	0	10.6705	0	0	10.6758	0.808973	1.79502	-0.150282	-0.00650181	-0.0308734	-9.6014	-5.82E-17	-0.317707	0	0	-0.00336325	2.99274	17.7645	2.69822	-34.3625	379.445	600.534	403.706	403.706	403.706	-0.753949	-74.7103	2.39922	-84.5181	369.006	195.627	186.06	186.06	186.06	-74.706	2.20062	-0.797038	2.04236	-0.699079	-1.71599	-0.127875	-0.0443122	1.75817	27.0753	-18.0284	-3.88083	0	0	-0.000302212
1254	0	10.488	0	0	10.4932	0.809153	1.79322	-0.150423	-0.00586281	-0.031082	-9.15568	-2.74E-15	-0.204823	0	0	-0.00391412	3.03969	17.8109	2.85054	-34.3657	378.446	600.538	404.046	404.046	404.046	-0.652857	-73.8032	2.24033	-89.9855	369.164	195.549	186.06	186.061	186.06	-73.799	2.0357	-0.767385	1.99321	-0.774695	-1.84565	-0.101105	-0.0308096	1.75892	12.9987	-14.9377	-3.54416	0	0	-0.002727
1255	0	10.2677	0	0	10.2726	0.812371	1.76098	-0.150571	-0.00545785	-0.0314888	-8.66881	-3.36E-15	-0.143399	0	0	-0.00448813	3.08415	17.8086	2.99153	-34.004	377.39	600.526	404.393	404.393	404.392	-0.54756	-72.8162	2.08008	-95.4354	369.321	195.483	186.06	186.06	186.061	-72.812	1.86725	-0.741545	1.99049	-0.850144	-1.96429	-0.0750851	-0.0152909	1.75825	-0.643387	-11.4716	-3.21941	0	0	-0.00253039
1256	0	10.0025	0	0	10.0069	0.818835	1.69621	-0.150763	-0.00539573	-0.0321797	-8.16059	-1.15E-15	-0.143479	0	0	-0.00509623	3.12626	17.7532	3.12263	-33.2544	376.285	600.489	404.741	404.741	404.741	-0.439065	-71.7406	1.91979	-100.863	369.477	195.427	186.06	186.06	186.061	-71.7364	1.69687	-0.719832	2.03811	-0.925455	-2.0733	-0.0505455	0.00163461	1.75634	-13.4172	-7.84646	-2.90288	0	0	0.000371823
1257	0	9.68375	0	0	9.68753	0.828689	1.59747	-0.151109	-0.00566699	-0.0333242	-7.66681	-3.43E-15	-0.200773	0	0	-0.00575914	3.16633	17.6403	3.24561	-32.0969	375.142	600.419	405.087	405.087	405.087	-0.329001	-70.567	1.76059	-106.263	369.628	195.376	186.061	186.061	186.06	-70.563	1.52634	-0.701967	2.13969	-1.00104	-2.17446	-0.0282413	0.019399	1.7534	-24.8792	-4.2277	-2.58041	0	0	0.00582271
1258	0	9.30213	0	0	9.30519	0.842042	1.46365	-0.151662	-0.00626334	-0.0349268	-7.22717	-3.88E-15	-0.309292	0	0	-0.00650871	3.2048	17.4664	3.36225	-30.5159	373.974	600.309	405.427	405.427	405.427	-0.219406	-69.2859	1.60347	-111.634	369.771	195.329	186.06	186.061	186.06	-69.2821	1.35756	-0.687252	2.29838	-1.07715	-2.26952	-0.00871425	0.0374285	1.74962	-34.7718	-0.75481	-2.22875	0	0	0.0134551
1259	0	8.84788	0	0	8.85015	0.858972	1.29397	-0.152601	-0.00718696	-0.0372505	-6.90364	-3.79E-16	-0.462011	0	0	-0.00741552	3.24218	17.2287	3.47429	-28.5004	372.794	600.153	405.758	405.758	405.758	-0.112562	-67.8883	1.44917	-116.972	369.9	195.288	186.061	186.06	186.06	-67.8846	1.19237	-0.674652	2.51681	-1.15436	-2.3602	0.00719521	0.0552194	1.74566	-42.6133	2.45562	-1.83234	0	0	0.0225559
1260	0	8.31146	0	0	8.31297	0.879577	1.08741	-0.153983	-0.00832291	-0.0401179	-6.75796	-1.37E-15	-0.639694	0	0	-0.00858409	3.27895	16.9251	3.58296	-26.0449	371.613	599.948	406.076	406.076	406.076	-0.0107451	-66.3658	1.29824	-122.276	370.006	195.258	186.06	186.061	186.06	-66.3625	1.03239	-0.662969	2.79702	-1.23309	-2.44767	0.0198781	0.0722018	1.74134	-48.6842	5.34376	-1.35533	0	0	0.032584
1261	0	7.68452	0	0	7.68535	0.903936	0.843193	-0.156054	-0.00962665	-0.043679	-6.87779	-2.62E-15	-0.826857	0	0	-0.0102007	3.31562	16.5546	3.6892	-23.1494	370.447	599.693	406.379	406.379	406.379	0.0840076	-64.7125	1.15091	-127.543	370.082	195.248	186.06	186.06	186.06	-64.7096	0.87878	-0.650967	3.14011	-1.31395	-2.53282	0.0289119	0.0879532	1.73734	-52.8212	7.87127	-0.78313	0	0	0.0427036
1262	0	6.96086	0	0	6.96119	0.932153	0.560252	-0.15897	-0.0108574	-0.0476983	-7.3487	4.14E-15	-0.985249	0	0	-0.0125003	3.3526	16.1168	3.79327	-19.82	369.305	599.388	406.666	406.666	406.666	0.170097	-62.9254	1.00701	-132.77	370.119	195.276	186.061	186.06	186.061	-62.9229	0.732071	-0.637487	3.54655	-1.3975	-2.6158	0.0349608	0.102311	1.73374	-55.5367	10.1652	-0.0950807	0	0	0.0525781
1263	0	6.13786	0	0	6.1379	0.964351	0.23736	-0.162991	-0.0118816	-0.0519676	-8.26526	1.86E-15	-1.08142	0	0	-0.01578	3.39022	15.6127	3.89483	-16.0684	368.2	599.037	406.935	406.935	406.935	0.246803	-61.0062	0.865923	-137.948	370.108	195.366	186.06	186.06	186.06	-61.0042	0.591914	-0.621798	4.01584	-1.48436	-2.69615	0.0388525	0.115039	1.73076	-57.4269	12.2927	0.715479	0	0	0.0621942
1264	0	5.21768	0	0	5.21769	1.00066	-0.126794	-0.168331	-0.0124017	-0.0560475	-9.70855	-9.90E-16	-1.05986	0	0	-0.0203049	3.42871	15.0441	3.993	-11.9117	367.141	598.646	407.184	407.184	407.184	0.314352	-58.9623	0.726577	-143.06	370.043	195.55	186.06	186.06	186.06	-58.9608	0.457005	-0.603737	4.54661	-1.57489	-2.77279	0.0417448	0.125808	1.7282	-59.3772	14.3359	1.65236	0	0	0.0721744
1265	0	4.2086	0	0	4.20879	1.04125	-0.533799	-0.175198	-0.0121397	-0.0594992	-11.7407	-2.45E-15	-0.862513	0	0	-0.0262225	3.4682	14.4135	4.08638	-7.37212	366.135	598.223	407.414	407.414	407.414	0.374513	-56.8083	0.587698	-148.078	369.92	195.87	186.061	186.06	186.06	-56.8073	0.325093	-0.584344	5.13674	-1.6696	-2.84413	0.0449026	0.134716	1.72616	-62.3103	16.4814	2.69198	0	0	0.0836377
1266	0	3.12604	0	0	3.1265	1.08631	-0.985653	-0.183625	-0.0108155	-0.0616417	-14.3777	1.14E-15	-0.430696	0	0	-0.0333931	3.50875	13.7243	4.17322	-2.4758	365.189	597.778	407.624	407.624	407.624	0.430858	-54.5671	0.447993	-152.958	369.743	196.372	186.06	186.06	186.06	-54.5667	0.193163	-0.566295	5.78339	-1.76876	-2.90815	0.0499198	0.141854	1.72413	-67.3733	18.877	3.79906	0	0	0.0984335
1267	0	1.99294	0	0	1.9936	1.13612	-1.48491	-0.19354	-0.00820264	-0.0618841	-17.5907	-3.64E-16	0.283287	0	0	-0.0412821	3.55028	12.9806	4.25149	2.74754	364.305	597.324	407.813	407.813	407.813	0.489152	-52.2703	0.306752	-157.636	369.519	197.107	186.06	186.06	186.06	-52.2704	0.0578692	-0.554554	6.48313	-1.8724	-2.96257	0.0582103	0.147277	1.72144	-75.5335	21.6211	4.91523	0	0	0.118571
1268	0	0.83956	0	0	0.840091	1.191	-2.0348	-0.204602	-0.00413511	-0.059526	-21.2871	2.91E-15	1.30575	0	0	-0.0488623	3.59272	12.1866	4.31923	8.26589	363.485	596.874	407.979	407.979	407.979	0.557617	-49.9576	0.164221	-162.027	369.266	198.124	186.06	186.06	186.06	-49.9584	-0.0838926	-0.55677	7.23207	-1.98049	-3.00508	0.0709898	0.151256	1.71696	-87.645	24.8059	5.96255	0	0	0.146159
1269	0	-0.297628	0	0	-0.297936	1.25137	-2.63923	-0.216367	0.00130582	-0.0542405	-25.3284	1.86E-15	2.61463	0	0	-0.0547178	3.63594	11.3473	4.37461	14.0458	362.727	596.443	408.12	408.12	408.12	0.647044	-47.6763	0.022274	-166.021	369.007	199.463	186.06	186.06	186.06	-47.678	-0.234246	-0.583662	8.02596	-2.09267	-3.03351	0.0886561	0.154029	1.70986	-103.925	28.4131	6.84838	0	0	0.182349
1270	0	-1.37786	0	0	-1.38015	1.3177	-3.30264	-0.228248	0.0079277	-0.0458027	-29.5324	-6.76E-15	4.14661	0	0	-0.0572087	3.67986	10.4674	4.41614	20.0531	362.028	596.047	408.234	408.234	408.234	0.770496	-45.4786	-0.115277	-169.491	368.777	201.15	186.061	186.06	186.061	-45.4815	-0.393639	-0.648692	8.86041	-2.20858	-3.04608	0.111086	0.155868	1.69928	-124.219	32.3362	7.48439	0	0	0.22749
1271	0	-2.35832	0	0	-2.36418	1.39048	-4.02954	-0.23961	0.0151711	-0.0344027	-33.6867	2.80E-15	5.7708	0	0	-0.0548237	3.72443	9.55197	4.44279	26.254	361.385	595.703	408.317	408.317	408.317	0.94272	-43.4197	-0.242378	-172.295	368.612	203.194	186.06	186.061	186.06	-43.4244	-0.560307	-0.767496	9.73085	-2.32752	-3.0414	0.137367	0.156886	1.68458	-147.727	36.3048	7.80544	0	0	0.280458
1272	0	-3.19665	0	0	-3.20803	1.47012	-4.82345	-0.249719	0.0223228	-0.0206288	-37.5506	4.66E-16	7.31533	0	0	-0.04653	3.76965	8.6057	4.45401	32.6154	360.791	595.428	408.366	408.366	408.366	1.17876	-41.5547	-0.350841	-174.283	368.554	205.581	186.06	186.06	186.06	-41.5624	-0.730008	-0.956318	10.6329	-2.44872	-3.0186	0.165945	0.157043	1.66592	-173.047	39.9332	7.78678	0	0	0.338568
1273	0	-3.85362	0	0	-3.8727	1.55684	-5.68576	-0.257668	0.0286341	-0.00520586	-40.8553	-6.52E-15	8.59145	0	0	-0.0321416	3.81561	7.63321	4.44975	39.1057	360.242	595.238	408.376	408.375	408.376	1.49231	-39.9361	-0.430739	-175.308	368.643	208.277	186.06	186.06	186.061	-39.9481	-0.896224	-1.23016	11.5622	-2.57131	-2.97735	0.195048	0.156454	1.64351	-198.55	42.9031	7.43244	0	0	0.398294
1274	0	-4.29615	0	0	-4.32499	1.65053	-6.61445	-0.262528	0.0332997	0.0107437	-43.3343	-6.06E-15	9.40809	0	0	-0.0126675	3.86244	6.63885	4.43044	45.6949	359.731	595.151	408.341	408.341	408.341	1.89393	-38.6101	-0.470939	-175.236	368.911	211.229	186.06	186.06	186.061	-38.6284	-1.05076	-1.60092	12.5148	-2.6943	-2.91783	0.222519	0.155025	1.61828	-222.211	44.8203	6.80358	0	0	0.454967
1275	0	-4.50035	0	0	-4.54036	1.75065	-7.60305	-0.263324	0.0355841	0.0263666	-44.7441	9.32E-16	9.60613	0	0	0.00964233	3.91029	5.62656	4.39678	52.355	359.252	595.181	408.259	408.259	408.259	2.38934	-37.6138	-0.460103	-173.956	369.381	214.371	186.06	186.061	186.061	-37.6408	-1.18489	-2.07549	13.4868	-2.81654	-2.84055	0.246724	0.152689	1.59083	-242.371	45.3652	6.00757	0	0	0.504436
1276	0	-4.45443	0	0	-4.50567	1.8561	-8.63941	-0.259296	0.0349771	0.0404326	-44.9167	-5.13E-15	9.09119	0	0	0.03162	3.9593	4.6	4.34981	59.0601	358.801	595.344	408.124	408.124	408.124	2.97784	-36.972	-0.387875	-171.389	370.062	217.623	186.06	186.06	186.06	-37.0101	-1.29052	-2.65425	14.4748	-2.93674	-2.74638	0.265827	0.149451	1.56269	-257.227	44.3736	5.16289	0	0	0.542202
1277	0	-4.16079	0	0	-4.22132	1.96521	-9.70569	-0.250215	0.0313619	0.0523877	-43.8119	-2.10E-15	7.8627	0	0	0.0499548	4.00957	3.56247	4.2906	65.7863	358.372	595.652	407.933	407.933	407.933	3.65131	-36.6949	-0.24647	-167.498	370.947	220.906	186.061	186.06	186.06	-36.7467	-1.36165	-3.33002	15.4757	-3.0535	-2.63632	0.279228	0.145472	1.53457	-266.057	41.8828	4.38213	0	0	0.566115
1278	0	-3.63632	0	0	-3.70172	2.0757	-10.7785	-0.236643	0.0250992	0.0615942	-41.5483	-3.49E-16	6.02397	0	0	0.0621751	4.06108	2.51695	4.22027	72.5118	357.96	596.116	407.684	407.684	407.684	4.39411	-36.7779	-0.0320331	-162.284	372.012	224.133	186.06	186.06	186.06	-36.8454	-1.39538	-4.08793	16.4864	-3.16521	-2.51149	0.286788	0.141214	1.50781	-268.566	38.2327	3.71412	0	0	0.575163
1279	0	-2.91077	0	0	-2.97398	2.18482	-11.8305	-0.219699	0.0169196	0.0678889	-38.3691	5.82E-15	3.75818	0	0	0.06732	4.11371	1.46618	4.13976	79.2167	357.562	596.743	407.377	407.377	407.377	5.18424	-37.2025	0.254294	-155.787	373.219	227.224	186.06	186.061	186.061	-37.2871	-1.39243	-4.90641	17.5045	-3.26999	-2.37292	0.289379	0.137139	1.48335	-265.3	33.8928	3.15662	0	0	0.570338
1280	0	-2.02311	0	0	-2.07496	2.28961	-12.8333	-0.200826	0.00786392	0.0713925	-34.5905	4.66E-16	1.30118	0	0	0.0660493	4.16725	0.412658	4.04981	85.8826	357.174	597.538	407.013	407.013	407.013	5.99524	-37.9397	0.605982	-148.078	374.521	230.103	186.06	186.06	186.06	-38.0422	-1.35708	-5.75898	18.5274	-3.36604	-2.2216	0.288491	0.134068	1.46172	-257.361	29.5233	2.63014	0	0	0.554102
1281	0	-1.01764	0	0	-1.0477	2.38714	-13.7594	-0.181509	-0.0010264	0.0723274	-30.5447	9.32E-16	-1.1132	0	0	0.0601434	4.22132	-0.641247	3.95101	92.4923	356.792	598.504	406.594	406.594	406.594	6.79896	-38.9529	1.01155	-139.243	375.868	232.704	186.06	186.06	186.06	-39.0736	-1.29647	-6.61673	19.5527	-3.45116	-2.05842	0.285403	0.132521	1.44324	-245.846	25.6788	2.038	0	0	0.529011
1282	0	0.0602167	0	0	0.0622308	2.47477	-14.5853	-0.163003	-0.00893819	0.0709747	-26.5271	-1.86E-15	-3.29578	0	0	0.0517617	4.27548	-1.69327	3.84373	99.0299	356.414	599.638	406.127	406.127	406.127	7.56829	-40.202	1.4556	-129.381	377.208	234.968	186.06	186.061	186.06	-40.3407	-1.21964	-7.451	20.5784	-3.52319	-1.88428	0.281247	0.132872	1.42815	-231.761	22.7844	1.2921	0	0	0.497478
1283	0	1.1671	0	0	1.20995	2.5504	-15.293	-0.146431	-0.0153165	0.0676821	-22.789	2.80E-15	-5.1135	0	0	0.0428869	4.32916	-2.7412	3.72827	105.48	356.038	600.935	405.618	405.618	405.618	8.27924	-41.646	1.92023	-118.592	378.496	236.85	186.06	186.06	186.06	-41.8023	-1.13634	-8.23525	21.6022	-3.57987	-1.7001	0.277154	0.135123	1.41661	-216.081	21.0113	0.358644	0	0	0.461826
1284	0	2.26432	0	0	2.35411	2.61253	-15.8709	-0.132686	-0.019847	0.0628454	-19.5221	9.32E-16	-6.48919	0	0	0.0349545	4.38177	-3.7828	3.60495	111.829	355.662	602.387	405.074	405.074	405.074	8.9122	-43.2453	2.38665	-106.971	379.695	238.317	186.06	186.061	186.06	-43.419	-1.05591	-8.94665	22.6219	-3.61908	-1.50698	0.273968	0.139278	1.40844	-199.636	20.4665	-0.774467	0	0	0.424035
1285	0	3.31989	0	0	3.45933	2.66035	-16.3135	-0.12238	-0.0223667	0.0566091	-16.8497	1.86E-15	-7.38793	0	0	0.0287293	4.43264	-4.81586	3.47426	118.063	355.286	603.982	404.504	404.504	404.504	9.45277	-44.9645	2.83684	-94.6051	380.778	239.351	186.06	186.06	186.061	-45.1551	-0.986312	-9.567	23.6354	-3.63869	-1.30637	0.272018	0.145105	1.40381	-182.85	21.1644	-2.10048	0	0	0.385141
1286	0	4.30954	0	0	4.49784	2.69375	-16.6214	-0.115707	-0.0229332	0.0493484	-14.8172	2.80E-15	-7.81573	0	0	0.0243339	4.48112	-5.83815	3.33695	124.169	354.908	605.707	403.919	403.919	403.919	9.8919	-46.7731	3.25499	-81.5708	381.727	239.949	186.06	186.061	186.06	-46.9804	-0.933546	-10.0833	24.6406	-3.63691	-1.10009	0.271697	0.152094	1.40249	-166.203	22.9471	-3.55486	0	0	0.346263
1287	0	5.21677	0	0	5.45004	2.71316	-16.7999	-0.112591	-0.0217247	0.0411973	-13.4096	9.32E-16	-7.80477	0	0	0.0214597	4.52653	-6.84743	3.19422	130.135	354.53	607.547	403.327	403.327	403.327	10.2257	-48.6467	3.62834	-67.9338	382.532	240.128	186.06	186.06	186.06	-48.8701	-0.901471	-10.488	25.6352	-3.61222	-0.890509	0.272921	0.159929	1.40428	-149.854	25.7094	-5.07199	0	0	0.307797
1288	0	6.03216	0	0	6.30411	2.71952	-16.8583	-0.11266	-0.0190895	0.0324452	-12.5577	-1.86E-15	-7.41308	0	0	0.0195736	4.56828	-7.8415	3.0477	135.949	354.151	609.482	402.736	402.736	402.736	10.4549	-50.5661	3.94765	-53.7516	383.195	239.915	186.06	186.06	186.06	-50.805	-0.891914	-10.7785	26.6173	-3.56365	-0.680526	0.275667	0.167996	1.40889	-133.998	29.1467	-6.52399	0	0	0.270203
1289	0	6.75207	0	0	7.05492	2.71412	-16.8086	-0.115412	-0.0153205	0.0233156	-12.1636	1.86E-15	-6.69992	0	0	0.0181341	4.60584	-8.81826	2.8997	141.601	353.773	611.496	402.156	402.156	402.156	10.5843	-52.5172	4.20721	-39.0751	383.723	239.355	186.06	186.061	186.06	-52.7705	-0.905044	-10.9569	27.5848	-3.4908	-0.473701	0.279766	0.175933	1.41591	-118.755	33.0545	-7.8152	0	0	0.233788
1290	0	7.37725	0	0	7.7026	2.69847	-16.6648	-0.120246	-0.0108528	0.0141699	-12.1124	-9.32E-16	-5.74399	0	0	0.0167058	4.63873	-9.77569	2.75302	147.081	353.397	613.569	401.594	401.594	401.594	10.622	-54.4896	4.40462	-23.9512	384.129	238.503	186.06	186.06	186.06	-54.7558	-0.939813	-11.0294	28.5358	-3.39385	-0.274114	0.285178	0.183228	1.42447	-104.37	37.1201	-8.82386	0	0	0.19914
1291	0	7.91125	0	0	8.25084	2.67422	-16.4415	-0.126536	-0.00599778	0.00514556	-12.2894	0	-4.61859	0	0	0.0150198	4.66651	-10.7119	2.61111	152.381	353.025	615.681	401.055	401.055	401.055	10.5786	-56.4754	4.54037	-8.4248	384.432	237.421	186.06	186.061	186.06	-56.7528	-0.994386	-11.0054	29.4686	-3.27363	-0.0864436	0.291583	0.189577	1.43428	-90.8387	41.1161	-9.47902	0	0	0.166385
1292	0	8.35905	0	0	8.70524	2.64304	-16.1535	-0.133728	-0.00119478	-0.00337452	-12.5941	-3.26E-15	-3.41586	0	0	0.0129843	4.68889	-11.6251	2.4779	157.494	352.661	617.814	400.545	400.545	400.545	10.467	-58.4681	4.61741	7.45946	384.651	236.174	186.06	186.061	186.06	-58.7549	-1.06653	-10.897	30.3813	-3.13172	0.0843141	0.299077	0.194627	1.44453	-78.4793	44.7208	-9.69715	0	0	0.136322
1293	0	8.72583	0	0	9.07196	2.60652	-15.8152	-0.14128	0.00323267	-0.0112606	-12.9395	3.73E-15	-2.22374	0	0	0.0106332	4.70554	-12.5137	2.35763	162.415	352.307	619.95	400.066	400.066	400.066	10.3013	-60.4618	4.64067	23.6566	384.809	234.828	186.06	186.061	186.06	-60.7559	-1.15384	-10.7183	31.2726	-2.97019	0.232887	0.307411	0.198095	1.45476	-67.3082	47.7087	-9.46492	0	0	0.109202
1294	0	9.01612	0	0	9.35665	2.5661	-15.4393	-0.148885	0.00676936	-0.0183135	-13.2741	6.99E-16	-1.15011	0	0	0.00810627	4.71623	-13.3763	2.25476	167.138	351.968	622.07	399.621	399.621	399.621	10.0958	-62.4503	4.6165	40.1214	384.925	233.447	186.06	186.06	186.06	-62.7501	-1.25393	-10.484	32.1408	-2.79172	0.35401	0.316538	0.199495	1.46438	-57.4967	49.6755	-8.73582	0	0	0.0856348
1295	0	9.23351	0	0	9.56389	2.52294	-15.0366	-0.156191	0.00914924	-0.0245575	-13.5549	3.49E-16	-0.276521	0	0	0.00554674	4.7208	-14.2116	2.1736	171.662	351.646	624.159	399.211	399.211	399.211	9.86385	-64.4273	4.55201	56.8089	385.017	232.088	186.06	186.06	186.06	-64.731	-1.36436	-10.2085	32.9848	-2.59947	0.442728	0.326198	0.198722	1.4733	-48.9359	50.4459	-7.56168	0	0	0.0656626
1296	0	9.38025	0	0	9.69687	2.4779	-14.6146	-0.163001	0.010083	-0.0299513	-13.7647	4.19E-15	0.324172	0	0	0.00309213	4.71916	-15.0186	2.11813	175.983	351.346	626.201	398.835	398.835	398.835	9.61697	-66.3858	4.45438	73.6749	385.097	230.801	186.06	186.06	186.06	-66.6918	-1.48265	-9.90438	33.8033	-2.39687	0.494627	0.336303	0.195461	1.48117	-41.6231	49.7606	-5.98559	0	0	0.0495315
1297	0	9.45744	0	0	9.75739	2.43141	-14.1773	-0.169098	0.00958698	-0.0346883	-13.893	4.40E-15	0.623234	0	0	0.000824921	4.71127	-15.7962	2.09175	180.101	351.073	628.183	398.491	398.491	398.491	9.3638	-68.3184	4.33034	90.677	385.168	229.629	186.06	186.06	186.06	-68.6254	-1.60613	-9.58198	34.595	-2.18755	0.506075	0.346318	0.189883	1.48789	-35.2083	47.6649	-4.14509	0	0	0.0367161
1298	0	9.46515	0	0	9.74605	2.38354	-13.7253	-0.174419	0.00768734	-0.0390369	-13.9507	4.43E-15	0.612677	0	0	-0.00119615	4.69726	-16.5438	2.09699	184.017	350.83	630.092	398.178	398.178	398.178	9.10972	-70.2175	4.18555	107.774	385.226	228.608	186.061	186.061	186.061	-70.5242	-1.73195	-9.24843	35.359	-1.97531	0.474529	0.35577	0.182153	1.4937	-29.2853	44.196	-2.16539	0	0	0.0265581
1299	0	9.40289	0	0	9.66273	2.33403	-13.2559	-0.178913	0.0046609	-0.0432138	-13.9533	-3.81E-15	0.329809	0	0	-0.00295049	4.67739	-17.2605	2.13524	187.733	350.621	631.916	397.891	397.891	397.891	8.85656	-72.0753	4.02437	124.926	385.26	227.764	186.061	186.061	186.06	-72.3803	-1.85689	-8.90754	36.0943	-1.76378	0.398758	0.364148	0.172675	1.4984	-23.4513	39.599	-0.209301	0	0	0.0182777
1300	0	9.27033	0	0	9.50736	2.28234	-12.7639	-0.18262	0.000809597	-0.0476332	-13.924	3.79E-15	-0.165433	0	0	-0.00442828	4.65203	-17.9457	2.20669	191.251	350.449	633.647	397.628	397.628	397.628	8.60289	-73.8847	3.84961	142.093	385.25	227.117	186.06	186.061	186.06	-74.1863	-1.97745	-8.55998	36.7997	-1.55635	0.278896	0.370632	0.161846	1.50226	-17.0547	34.1532	1.58017	0	0	0.0106885
1301	0	9.06771	0	0	9.28056	2.22779	-12.2426	-0.185477	-0.00328627	-0.0526382	-13.8734	2.39E-15	-0.769973	0	0	-0.00565534	4.62173	-18.5991	2.31003	194.575	350.316	635.274	397.385	397.385	397.385	8.34446	-75.6395	3.66269	159.234	385.172	226.684	186.06	186.06	186.06	-75.9358	-2.08978	-8.20371	37.4742	-1.35622	0.116773	0.374685	0.150582	1.50567	-9.52628	28.4326	3.02837	0	0	0.0026648
1302	0	8.79656	0	0	8.98423	2.16967	-11.685	-0.187487	-0.00711454	-0.0584888	-13.8138	4.95E-15	-1.37727	0	0	-0.00667741	4.58722	-19.2201	2.4425	197.711	350.225	636.791	397.159	397.159	397.159	8.0752	-77.3345	3.46388	176.305	384.999	226.475	186.06	186.06	186.061	-77.6231	-2.18989	-7.83496	38.1168	-1.16602	-0.0843154	0.375741	0.139613	1.50843	-0.376516	22.9426	4.02272	0	0	-0.00663545
1303	0	8.45995	0	0	8.622	2.10744	-11.0853	-0.188603	-0.010139	-0.0655041	-13.7468	-2.45E-15	-1.87792	0	0	-0.0075766	4.54933	-19.8084	2.59991	200.665	350.176	638.189	396.944	396.944	396.944	7.7884	-78.9657	3.25286	193.26	384.706	226.497	186.06	186.061	186.061	-79.2438	-2.27384	-7.44935	38.7264	-0.987857	-0.319554	0.373224	0.129585	1.51074	10.9269	18.1703	4.48854	0	0	-0.0179075
1304	0	8.06276	0	0	8.19941	2.04081	-10.4405	-0.188826	-0.0119562	-0.0738338	-13.6752	-5.82E-16	-2.1834	0	0	-0.00845974	4.50905	-20.3637	2.7767	203.444	350.169	639.464	396.739	396.739	396.739	7.47805	-80.5305	3.02933	210.043	384.271	226.751	186.06	186.061	186.061	-80.7951	-2.33805	-7.04319	39.302	-0.823315	-0.58271	0.366921	0.121204	1.51255	24.6743	14.5736	4.39339	0	0	-0.031276
1305	0	7.61195	0	0	7.72421	1.96987	-9.75105	-0.188201	-0.0123931	-0.083619	-13.6	-1.81E-15	-2.24154	0	0	-0.00942446	4.46738	-20.8859	2.96613	206.055	350.201	640.611	396.54	396.54	396.54	7.13973	-82.0273	2.79353	226.594	383.68	227.237	186.06	186.06	186.06	-82.2754	-2.37957	-6.61436	39.8426	-0.67318	-0.866531	0.356891	0.114681	1.51403	41.0172	12.3293	3.77937	0	0	-0.0463611
1306	0	7.11675	0	0	7.20635	1.89512	-9.02147	-0.186709	-0.0114224	-0.0948666	-13.5109	4.08E-15	-2.03281	0	0	-0.0105217	4.42532	-21.3748	3.16064	208.507	350.271	641.626	396.344	396.344	396.344	6.77143	-83.456	2.54671	242.844	382.926	227.951	186.06	186.06	186.06	-83.6848	-2.39632	-6.16302	40.3473	-0.537649	-1.16293	0.343217	0.110111	1.51503	59.9879	11.5199	2.70767	0	0	-0.062465
1307	0	6.58857	0	0	6.65795	1.81746	-8.26028	-0.184403	-0.00913012	-0.107532	-13.3964	2.33E-15	-1.56768	0	0	-0.0117346	4.38372	-21.8304	3.35216	210.812	350.372	642.507	396.148	396.148	396.148	6.37384	-84.8174	2.29111	258.717	382.014	228.883	186.061	186.06	186.061	-85.0247	-2.38734	-5.69176	40.8153	-0.416147	-1.46348	0.326089	0.107372	1.51531	81.505	12.0932	1.25817	0	0	-0.078652
1308	0	6.04108	0	0	6.09311	1.73812	-7.47964	-0.181227	-0.00579817	-0.121443	-13.226	4.56E-15	-0.892451	0	0	-0.0129283	4.34337	-22.253	3.53232	212.979	350.5	643.253	395.949	395.95	395.95	5.95045	-86.1136	2.03011	274.129	380.954	230.019	186.06	186.06	186.061	-86.2978	-2.35291	-5.20562	41.246	-0.307684	-1.7595	0.306131	0.106147	1.51486	105.258	13.7973	-0.464946	0	0	-0.093734
1309	0	5.48955	0	0	5.52733	1.65864	-6.69469	-0.177163	-0.00172943	-0.136434	-12.964	-2.09E-15	-0.0711639	0	0	-0.0138946	4.30469	-22.6428	3.69308	215.02	350.647	643.861	395.747	395.747	395.747	5.50736	-87.3471	1.76795	288.991	379.768	231.342	186.06	186.06	186.06	-87.5076	-2.2946	-4.71171	41.639	-0.21045	-2.04283	0.283665	0.105981	1.51364	131.01	16.3581	-2.38208	0	0	-0.106747
1310	0	4.95033	0	0	4.97694	1.58071	-5.92268	-0.172138	0.00258669	-0.152208	-12.563	1.26E-16	0.804771	0	0	-0.014362	4.26788	-23.0003	3.82695	216.948	350.805	644.335	395.54	395.54	395.54	5.05269	-88.5205	1.50936	303.211	378.482	232.826	186.06	186.061	186.06	-88.6575	-2.21522	-4.21859	41.9941	-0.122222	-2.30588	0.259191	0.106079	1.51135	158.339	19.265	-4.39517	0	0	-0.116692
1311	0	4.43976	0	0	4.45803	1.50614	-5.18189	-0.166082	0.00679489	-0.168317	-11.9736	3.39E-16	1.65162	0	0	-0.0141164	4.23279	-23.3261	3.9272	218.777	350.963	644.675	395.325	395.325	395.325	4.59587	-89.6357	1.25901	316.694	377.124	234.437	186.061	186.06	186.06	-89.7505	-2.11863	-3.73537	42.3117	-0.0404857	-2.54182	0.233634	0.105941	1.50793	186.577	22.1166	-6.43758	0	0	-0.122736
1312	0	3.97317	0	0	3.98541	1.43669	-4.49034	-0.159022	0.0103868	-0.184457	-11.1587	3.10E-15	2.3724	0	0	-0.0130359	4.19895	-23.6211	3.98841	220.519	351.112	644.883	395.103	395.103	395.103	4.14671	-90.6934	1.02108	329.344	375.726	236.135	186.06	186.06	186.06	-90.7878	-2.00951	-3.27088	42.5921	0.0376217	-2.74517	0.207403	0.104939	1.50351	215.25	24.4173	-8.44781	0	0	-0.124461
1313	0	3.56339	0	0	3.57152	1.37398	-3.86486	-0.150954	0.0131428	-0.199991	-10.088	-2.13E-15	2.90589	0	0	-0.0111883	4.16555	-23.8862	4.0063	222.19	351.241	644.965	394.874	394.874	394.874	3.71438	-91.6917	0.798533	341.07	374.315	237.87	186.061	186.06	186.061	-91.7681	-1.89297	-2.8326	42.8362	0.115085	-2.91147	0.181725	0.102661	1.49801	243.374	25.8377	-10.3801	0	0	-0.121484
1314	0	3.21993	0	0	3.22536	1.31943	-3.31995	-0.142075	0.0147733	-0.214444	-8.76542	3.26E-15	3.19684	0	0	-0.00879661	4.13158	-24.1225	3.97805	223.801	351.338	644.922	394.637	394.637	394.637	3.30665	-92.626	0.592917	351.784	372.916	239.582	186.06	186.06	186.06	-92.6868	-1.77422	-2.42598	43.0451	0.194757	-3.03759	0.15764	0.0988327	1.49201	270.051	26.0517	-12.1832	0	0	-0.113842
1315	0	2.948	0	0	2.95168	1.27416	-2.86726	-0.132589	0.0152632	-0.227158	-7.2158	1.34E-15	3.23106	0	0	-0.00621226	4.09572	-24.3311	3.90232	225.367	351.394	644.762	394.395	394.395	394.395	2.92906	-93.4881	0.404105	361.408	371.545	241.203	186.06	186.06	186.06	-93.536	-1.65813	-2.05392	43.22	0.279536	-3.12179	0.136233	0.0934053	1.4857	294.178	24.9827	-13.8172	0	0	-0.10181
1316	0	2.7479	0	0	2.75054	1.23894	-2.51485	-0.12292	0.0146379	-0.237619	-5.50674	-3.06E-15	3.01576	0	0	-0.00381105	4.05655	-24.5132	3.77915	226.899	351.399	644.489	394.148	394.148	394.148	2.58464	-94.2667	0.230153	369.877	370.213	242.662	186.06	186.061	186.06	-94.304	-1.54898	-1.71646	43.3627	0.371994	-3.16346	0.118502	0.0866073	1.47961	314.727	22.6691	-15.2317	0	0	-0.0859891
1317	0	2.61519	0	0	2.61724	1.21423	-2.26741	-0.11348	0.0130898	-0.245169	-3.72808	1.49E-15	2.58857	0	0	-0.00189637	4.01261	-24.67	3.60969	228.406	351.343	644.108	393.897	393.897	393.897	2.27374	-94.9474	0.0676069	377.136	368.924	243.882	186.06	186.06	186.06	-94.9762	-1.45017	-1.41097	43.4747	0.474356	-3.1629	0.106057	0.0788344	1.47459	330.349	19.3036	-16.3658	0	0	-0.0671594
1318	0	2.54106	0	0	2.54281	1.20011	-2.12601	-0.104813	0.0108483	-0.249438	-2.00131	-8.74E-16	2.00369	0	0	-0.000627069	3.96241	-24.8025	3.39633	229.899	351.219	643.626	393.646	393.646	393.646	1.99424	-95.5141	-0.08832	383.151	367.676	244.789	186.06	186.06	186.06	-95.536	-1.36421	-1.13245	43.5579	0.58855	-3.12146	0.0996835	0.0708126	1.47134	340.13	15.2902	-17.1722	0	0	-0.0464368
1319	0	2.51317	0	0	2.51484	1.19637	-2.08859	-0.0974567	0.00828184	-0.249989	-0.462593	4.95E-16	1.33838	0	0	3.42E-06	3.90459	-24.9117	3.1423	231.381	351.021	643.05	393.396	393.396	393.396	1.74201	-95.9496	-0.24333	387.902	366.46	245.315	186.06	186.06	186.061	-95.966	-1.29271	-0.874105	43.6139	0.715985	-3.04102	0.100345	0.0633613	1.47062	343.083	11.1329	-17.5991	0	0	-0.0250779
1320	0	2.51698	0	0	2.51875	1.20254	-2.15037	-0.0919952	0.00568431	-0.246643	0.739533	1.82E-15	0.667383	0	0	0.000139816	3.83794	-24.9982	2.85152	232.855	350.745	642.386	393.15	393.15	393.15	1.51159	-96.2377	-0.403482	391.39	365.267	245.403	186.06	186.061	186.06	-96.2497	-1.23658	-0.628184	43.6443	0.857718	-2.92404	0.108667	0.0572125	1.47319	338.525	7.33063	-17.609	0	0	-0.00442993
1321	0	2.53727	0	0	2.53931	1.21793	-2.30446	-0.0888768	0.00349086	-0.239268	1.46957	1.39E-15	0.0798374	0	0	-4.14E-06	3.7615	-25.0624	2.52839	234.322	350.389	641.641	392.909	392.909	392.909	1.29705	-96.365	-0.574708	393.633	364.084	245.014	186.06	186.061	186.061	-96.3733	-1.1963	-0.386775	43.6507	1.01423	-2.77322	0.125136	0.0534194	1.47942	325.981	4.58045	-17.199	0	0	0.0140762
1322	0	2.55968	0	0	2.56218	1.24169	-2.54229	-0.0885696	0.0019843	-0.22799	1.59873	1.44E-15	-0.352444	0	0	-0.000226351	3.67461	-25.1045	2.17766	235.778	349.954	640.822	392.676	392.676	392.676	1.09273	-96.3222	-0.76212	394.669	362.903	244.126	186.06	186.061	186.061	-96.3274	-1.17215	-0.142734	43.6343	1.18564	-2.59155	0.149658	0.0525931	1.48975	305.409	3.34721	-16.3817	0	0	0.0291187
1323	0	2.57242	0	0	2.57561	1.27287	-2.85436	-0.0913562	0.0014144	-0.213002	1.03414	-1.05E-15	-0.567951	0	0	-0.000392754	3.5769	-25.1245	1.80427	237.216	349.443	639.936	392.452	392.452	392.452	0.894049	-96.1063	-0.969431	394.552	361.718	242.742	186.06	186.06	186.06	-96.1088	-1.16437	0.10947	43.5959	1.37157	-2.38215	0.181906	0.0552194	1.50408	277.035	4.03246	-15.202	0	0	0.0395516
1324	0	2.56763	0	0	2.57171	1.31049	-3.23056	-0.0973966	0.00196996	-0.194718	-0.277941	-5.97E-16	-0.520499	0	0	-0.000445504	3.46837	-25.1219	1.41318	238.626	348.862	638.992	392.237	392.237	392.237	0.697972	-95.7212	-1.1984	393.353	360.528	240.89	186.061	186.06	186.06	-95.7214	-1.17319	0.37314	43.5364	1.5712	-2.1482	0.221115	0.0615905	1.52224	241.543	6.9024	-13.7348	0	0	0.0444581
1325	0	2.54257	0	0	2.54778	1.35353	-3.66063	-0.106664	0.00375866	-0.173717	-2.33569	-2.41E-15	-0.185717	0	0	-0.000361798	3.34935	-25.0962	1.00943	239.997	348.219	637.998	392.034	392.034	392.034	0.503305	-95.1792	-1.44838	391.158	359.34	238.624	186.06	186.061	186.06	-95.1774	-1.19867	0.648846	43.4561	1.78326	-1.89308	0.265863	0.0718576	1.54376	200.112	12.0826	-12.0814	0	0	0.0432773
1326	0	2.50044	0	0	2.50697	1.40103	-4.13473	-0.118802	0.00678016	-0.150662	-5.05975	-3.37E-15	0.431685	0	0	-8.03E-05	3.22053	-25.0466	0.597973	241.313	347.526	636.962	391.842	391.842	391.842	0.310767	-94.5011	-1.71585	388.067	358.165	236.019	186.06	186.06	186.06	-94.4974	-1.24035	0.934103	43.3551	2.00608	-1.6202	0.314466	0.0857691	1.56784	154.24	19.4511	-10.3516	0	0	0.0358765
1327	0	2.45033	0	0	2.45842	1.45209	-4.6438	-0.13313	0.0108893	-0.126512	-8.29015	-1.28E-15	1.29036	0	0	0.000560835	3.0829	-24.9721	0.183781	242.557	346.794	635.896	391.66	391.66	391.66	0.122871	-93.7156	-1.99434	384.189	357.023	233.173	186.06	186.06	186.06	-93.7101	-1.29682	1.22333	43.2331	2.23767	-1.33326	0.364215	0.102848	1.59345	106.121	28.7351	-8.67406	0	0	0.022658
1328	0	2.40661	0	0	2.41647	1.50595	-5.18002	-0.148526	0.015757	-0.102185	-11.7801	4.09E-15	2.30685	0	0	0.00182046	2.93769	-24.8716	-0.228248	243.713	346.04	634.808	391.488	391.488	391.488	-0.056453	-92.8577	-2.27454	379.645	355.936	230.197	186.06	186.061	186.06	-92.8505	-1.36529	1.50817	43.0896	2.47576	-1.03612	0.412171	0.1223	1.6193	58.1529	39.4269	-7.16404	0	0	0.00455667
1329	0	2.38685	0	0	2.39887	1.56198	-5.73674	-0.163575	0.0207645	-0.0788322	-15.2277	-4.34E-15	3.35149	0	0	0.00394305	2.78643	-24.744	-0.633279	244.76	345.281	633.708	391.325	391.325	391.325	-0.222605	-91.9661	-2.54495	374.561	354.933	227.206	186.06	186.06	186.06	-91.9571	-1.44137	1.77847	42.9239	2.71766	-0.732774	0.454978	0.143065	1.64415	13.0667	50.7743	-5.90917	0	0	-0.0168752
1330	0	2.4094	0	0	2.42408	1.61958	-6.30805	-0.176772	0.0253441	-0.0574411	-18.3217	-1.94E-15	4.29234	0	0	0.00702464	2.63079	-24.5879	-1.02657	245.679	344.535	632.607	391.169	391.169	391.169	-0.371224	-91.0794	-2.7932	369.061	354.037	224.309	186.06	186.06	186.06	-91.0688	-1.5192	2.02365	42.7348	2.96067	-0.427427	0.489526	0.164076	1.66701	-26.6479	62.0821	-4.97144	0	0	-0.0397897
1331	0	2.49009	0	0	2.50821	1.67819	-6.88807	-0.186895	0.0287603	-0.0388877	-20.8061	4.19E-15	4.99143	0	0	0.0108503	2.47264	-24.4023	-1.40345	246.45	343.822	631.514	391.019	391.019	391.019	-0.4991	-90.2326	-3.00762	363.264	353.273	221.601	186.061	186.061	186.061	-90.2204	-1.59195	2.23436	42.5211	3.20171	-0.124328	0.513113	0.184075	1.68691	-58.909	72.5029	-4.34532	0	0	-0.0620628
1332	0	2.63993	0	0	2.66254	1.73714	-7.46997	-0.193324	0.0307066	-0.0236623	-22.5315	-8.23E-16	5.37621	0	0	0.0149562	2.31398	-24.1857	-1.75944	247.053	343.162	630.438	390.873	390.873	390.873	-0.605114	-89.4535	-3.1788	357.279	352.653	219.154	186.06	186.06	186.06	-89.4398	-1.65255	2.40409	42.2812	3.43787	0.172159	0.524465	0.202075	1.70346	-82.6576	81.5073	-3.99568	0	0	-0.081879
1333	0	2.86373	0	0	2.89222	1.7956	-8.04544	-0.196038	0.031008	-0.0119245	-23.4643	-2.68E-15	5.41981	0	0	0.018737	2.15683	-23.9369	-2.09031	247.467	342.574	629.388	390.731	390.731	390.731	-0.690476	-88.7612	-3.30057	351.196	352.184	217.012	186.06	186.06	186.06	-88.7465	-1.69452	2.52995	42.0135	3.66603	0.457797	0.523487	0.217338	1.71666	-97.7451	88.6974	-3.84271	0	0	-0.0978012
1334	0	3.16017	0	0	3.19617	1.85256	-8.60467	-0.1954	0.0299274	-0.00339024	-23.6601	4.57E-15	5.16709	0	0	0.0216716	2.00325	-23.6548	-2.39205	247.673	342.079	628.368	390.591	390.591	390.591	-0.758558	-88.1664	-3.37039	345.09	351.863	215.194	186.061	186.061	186.061	-88.151	-1.71257	2.61278	41.7164	3.88318	0.72844	0.511405	0.229507	1.72657	-105.006	94.01	-3.80836	0	0	-0.109063
1335	0	3.52245	0	0	3.56778	1.90692	-9.13678	-0.192001	0.0277871	0.00238379	-23.2348	-5.10E-15	4.6894	0	0	0.0234291	1.8552	-23.3382	-2.66098	247.654	341.694	627.386	390.455	390.455	390.455	-0.81416	-87.6714	-3.38895	339.013	351.679	213.697	186.061	186.06	186.061	-87.656	-1.70309	2.6563	41.3882	4.08664	0.980019	0.490127	0.238183	1.73335	-105.774	97.4148	-3.80689	0	0	-0.115374
1336	0	3.93951	0	0	3.99591	1.95751	-9.63059	-0.186632	0.0249676	0.00596525	-22.3451	1.92E-15	4.0711	0	0	0.0239331	1.71451	-22.9865	-2.89383	247.391	341.435	626.443	390.323	390.323	390.323	-0.862551	-87.2724	-3.35957	333.002	351.617	212.501	186.06	186.06	186.06	-87.2575	-1.66437	2.66617	41.0277	4.27385	1.2088	0.462129	0.24334	1.73729	-101.715	99.032	-3.77585	0	0	-0.117
1337	0	4.39738	0	0	4.46638	2.00322	-10.0756	-0.18002	0.0217534	0.00788623	-21.148	-8.74E-17	3.38415	0	0	0.0233102	1.5828	-22.5989	-3.08771	246.871	341.317	625.544	390.196	390.196	390.196	-0.90865	-86.9607	-3.28734	327.079	351.659	211.571	186.06	186.061	186.06	-86.9467	-1.5965	2.64882	40.6336	4.44268	1.41126	0.429696	0.244903	1.73862	-94.3972	98.9397	-3.66875	0	0	-0.114456
1338	0	4.8806	0	0	4.96332	2.04306	-10.4623	-0.172934	0.0183639	0.00852448	-19.8	1.53E-15	2.68599	0	0	0.0218352	1.46144	-22.1755	-3.24019	246.08	341.349	624.69	390.076	390.076	390.076	-0.956607	-86.7245	-3.17866	321.256	351.789	210.868	186.06	186.06	186.06	-86.7119	-1.50122	2.61091	40.2054	4.59148	1.58419	0.394983	0.242857	1.73784	-85.2064	97.2222	-3.46103	0	0	-0.108497
1339	0	5.3737	0	0	5.47059	2.07618	-10.7832	-0.165921	0.014993	0.00839044	-18.4249	-2.56E-15	2.02166	0	0	0.0198285	1.35149	-21.7164	-3.34937	245.008	341.538	623.881	389.964	389.964	389.964	-1.00967	-86.5506	-3.04057	315.536	351.988	210.347	186.06	186.06	186.06	-86.5398	-1.38144	2.55883	39.7429	4.71903	1.72481	0.360194	0.237359	1.73513	-75.5014	94.0148	-3.14978	0	0	-0.100258
1340	0	5.86207	0	0	5.97286	2.10195	-11.0323	-0.159452	0.0118058	0.00763121	-17.1243	3.25E-15	1.42404	0	0	0.0175948	1.25367	-21.2225	-3.41392	243.648	341.889	623.119	389.864	389.864	389.864	-1.07008	-86.4256	-2.88022	309.916	352.239	209.967	186.06	186.061	186.06	-86.4171	-1.2409	2.49837	39.2465	4.82469	1.83077	0.326722	0.228647	1.73084	-66.0483	89.4705	-2.75116	0	0	-0.0906497
1341	0	6.33298	0	0	6.45658	2.11998	-11.2064	-0.15378	0.00890189	0.00657443	-15.9632	2.77E-15	0.911679	0	0	0.0153608	1.16837	-20.6951	-3.43315	241.998	342.401	622.404	389.776	389.776	389.776	-1.13905	-86.3372	-2.70436	304.389	352.527	209.688	186.06	186.06	186.061	-86.331	-1.08368	2.43436	38.7175	4.90837	1.90026	0.295967	0.217042	1.72508	-57.6355	83.7583	-2.28568	0	0	-0.080845
1342	0	6.77579	0	0	6.91049	2.13011	-11.304	-0.149096	0.00634714	0.00533776	-14.9853	2.26E-16	0.492935	0	0	0.0132751	1.09564	-20.1361	-3.40695	240.057	343.071	621.737	389.703	389.703	389.703	-1.21692	-86.274	-2.51892	298.948	352.84	209.477	186.061	186.061	186.06	-86.2704	-0.913846	2.37058	38.1574	4.97054	1.93201	0.268399	0.203019	1.71794	-50.5372	77.101	-1.78711	0	0	-0.0716211
1343	0	7.18255	0	0	7.32596	2.13239	-11.326	-0.145447	0.00412999	0.00402278	-14.2081	-3.43E-15	0.163577	0	0	0.0114054	1.03526	-19.5478	-3.33612	237.829	343.89	621.117	389.648	389.648	389.648	-1.30328	-86.2269	-2.32886	293.585	353.167	209.305	186.06	186.06	186.06	-86.226	-0.735211	2.30974	37.5686	5.01215	1.92558	0.244395	0.18691	1.7095	-44.9125	69.6446	-1.27564	0	0	-0.0636286
1344	0	7.54775	0	0	7.69717	2.12708	-11.2748	-0.142784	0.00226036	0.00270437	-13.6289	-2.11E-15	-0.0824314	0	0	0.00976278	0.986735	-18.933	-3.22227	235.323	344.849	620.544	389.612	389.613	389.613	-1.39727	-86.1886	-2.1381	288.29	353.5	209.151	186.061	186.06	186.06	-86.1905	-0.551096	2.25367	36.9537	5.03472	1.88134	0.223929	0.169252	1.6998	-40.6947	61.6332	-0.782591	0	0	-0.0572163
1345	0	7.86844	0	0	8.0209	2.11459	-11.1544	-0.141044	0.000768066	0.00133473	-13.2358	7.46E-16	-0.251045	0	0	0.00832727	0.949386	-18.2948	-3.06791	232.548	345.935	620.019	389.598	389.598	389.598	-1.49776	-86.1536	-1.94948	283.055	353.832	209	186.06	186.061	186.06	-86.1584	-0.364264	2.20334	36.3159	5.03999	1.80064	0.206621	0.150689	1.68902	-37.6201	53.3533	-0.33938	0	0	-0.0523694
1346	0	8.14375	0	0	8.29638	2.0955	-10.97	-0.140034	-0.000427947	-2.23E-05	-12.9989	3.20E-16	-0.359712	0	0	0.00706146	0.922389	-17.6363	-2.8766	229.518	347.134	619.538	389.608	389.608	389.608	-1.60337	-86.1185	-1.76497	277.873	354.158	208.841	186.06	186.061	186.06	-86.1263	-0.176899	2.15904	35.6585	5.03012	1.68586	0.192108	0.131587	1.67732	-35.4644	44.9638	0.0463832	0	0	-0.0489774
1347	0	8.37479	0	0	8.52486	2.07048	-10.728	-0.139654	-0.00134017	-0.00147496	-12.894	8.63E-16	-0.419849	0	0	0.00593604	0.904846	-16.961	-2.65275	226.246	348.429	619.101	389.642	389.642	389.642	-1.71268	-86.0813	-1.58558	272.736	354.477	208.67	186.06	186.06	186.06	-86.0921	0.00936699	2.1205	34.985	5.00738	1.54041	0.179691	0.112443	1.66477	-33.8042	36.7029	0.357203	0	0	-0.0465449
1348	0	8.56409	0	0	8.70924	2.04032	-10.4357	-0.13972	-0.00206665	-0.00295906	-12.8868	6.08E-16	-0.449597	0	0	0.00493007	0.895802	-16.2721	-2.40171	222.75	349.803	618.705	389.702	389.702	389.702	-1.82434	-86.0412	-1.41179	267.638	354.787	208.483	186.06	186.06	186.06	-86.0551	0.193367	2.08712	34.299	4.97416	1.36869	0.169145	0.0935987	1.65172	-32.4785	28.7039	0.599026	0	0	-0.0448337
1349	0	8.71535	0	0	8.85365	2.00583	-10.1009	-0.1401	-0.00265954	-0.00448591	-12.9479	2.77E-15	-0.461409	0	0	0.00403501	0.894307	-15.5726	-2.12942	219.046	351.241	618.346	389.789	389.789	389.789	-1.93713	-85.9984	-1.24362	262.572	355.087	208.284	186.06	186.06	186.06	-86.0154	0.374341	2.05811	33.604	4.93281	1.17588	0.159989	0.0753893	1.63835	-31.2355	21.1207	0.773407	0	0	-0.043428
1350	0	8.83293	0	0	8.96295	1.96787	-9.73161	-0.140661	-0.00318123	-0.00605132	-13.0482	2.51E-15	-0.465977	0	0	0.00324959	0.899463	-14.8654	-1.84235	215.151	352.724	618.021	389.904	389.903	389.903	-2.05002	-85.9536	-1.08084	257.531	355.377	208.073	186.06	186.06	186.06	-85.9739	0.551828	2.03263	32.903	4.88556	0.967831	0.151952	0.0579932	1.62496	-29.9247	14.0458	0.890277	0	0	-0.0420283
1351	0	8.9217	0	0	9.04243	1.92727	-9.33561	-0.14127	-0.00366387	-0.00760562	-13.1594	-3.39E-15	-0.468347	0	0	0.00257272	0.910369	-14.1533	-1.54711	211.083	354.238	617.724	390.045	390.045	390.045	-2.1622	-85.9081	-0.92306	252.509	355.659	207.856	186.06	186.06	186.06	-85.9316	0.725583	2.00993	32.1993	4.83448	0.750648	0.144776	0.0414785	1.61179	-28.455	7.53288	0.964427	0	0	-0.0404205
1352	0	8.98639	0	0	9.09734	1.88481	-8.92061	-0.14183	-0.00411132	-0.00911507	-13.2589	-3.06E-15	-0.469263	0	0	0.00200007	0.926204	-13.4383	-1.25017	206.858	355.768	617.451	390.214	390.214	390.214	-2.273	-85.8631	-0.769893	247.498	355.933	207.636	186.061	186.06	186.061	-85.8899	0.895473	1.98929	31.4955	4.78135	0.530477	0.138229	0.0260269	1.59902	-26.7688	1.66999	1.00396	0	0	-0.0384557
1353	0	9.03153	0	0	9.13254	1.84125	-8.49375	-0.142255	-0.00455338	-0.0105134	-13.3289	-1.12E-15	-0.470777	0	0	0.00152496	0.946222	-12.7224	-0.957721	202.494	357.301	617.198	390.408	390.408	390.408	-2.38183	-85.8196	-0.62097	242.493	356.198	207.418	186.061	186.06	186.06	-85.8497	1.06139	1.97005	30.7942	4.72766	0.31328	0.132431	0.011685	1.5869	-24.9615	-3.5251	1.02325	0	0	-0.0362334
1354	0	9.06104	0	0	9.15225	1.79723	-8.06154	-0.142476	-0.00498128	-0.0117507	-13.3573	9.26E-16	-0.471475	0	0	0.00113403	0.969741	-12.0072	-0.675152	198.004	358.825	616.959	390.628	390.628	390.628	-2.48808	-85.7783	-0.475871	237.488	356.457	207.204	186.061	186.06	186.06	-85.8117	1.22323	1.95155	30.0972	4.67459	0.104359	0.127196	-0.00152047	1.57547	-23.0442	-8.03757	1.03037	0	0	-0.0337523
1355	0	9.07805	0	0	9.15983	1.75334	-7.62959	-0.142501	-0.00540459	-0.0128585	-13.344	2.46E-15	-0.47152	0	0	0.000813168	0.996167	-11.2939	-0.406984	193.403	360.33	616.731	390.87	390.87	390.87	-2.59108	-85.7393	-0.334267	232.477	356.708	206.997	186.06	186.06	186.06	-85.7759	1.38083	1.93312	29.4065	4.623	-0.0917755	0.122314	-0.0134593	1.56474	-21.0107	-11.8441	1.02768	0	0	-0.0310061
1356	0	9.08499	0	0	9.15787	1.71005	-7.20275	-0.142351	-0.00581302	-0.0137535	-13.2938	-1.32E-15	-0.469808	0	0	0.00054636	1.02501	-10.5835	-0.156717	188.705	361.807	616.509	391.133	391.133	391.133	-2.69022	-85.7023	-0.195757	227.455	356.954	206.796	186.06	186.061	186.06	-85.7421	1.53402	1.91408	28.7232	4.57328	-0.271529	0.117879	-0.0240305	1.55495	-19.0124	-14.9366	1.01677	0	0	-0.0282278
1357	0	9.08362	0	0	9.14822	1.66774	-6.78474	-0.14207	-0.00621081	-0.0144867	-13.2162	-1.53E-15	-0.466386	0	0	0.000319635	1.05589	-9.87668	0.073343	183.923	363.25	616.289	391.416	391.416	391.416	-2.78483	-85.6665	-0.0600336	222.417	357.194	206.601	186.06	186.06	186.06	-85.7094	1.68262	1.89382	28.0486	4.52583	-0.432508	0.11377	-0.033389	1.54603	-17.0668	-17.4019	1.00245	0	0	-0.0254689
1358	0	9.0752	0	0	9.13218	1.62668	-6.37839	-0.141697	-0.00654916	-0.0149491	-13.1208	2.22E-15	-0.456612	0	0	0.00011751	1.08853	-9.17396	0.282015	179.067	364.654	616.068	391.716	391.716	391.716	-2.87435	-85.6309	0.0732492	217.362	357.429	206.41	186.06	186.06	186.06	-85.6768	1.82646	1.87175	27.3834	4.4804	-0.573345	0.110119	-0.041365	1.53803	-15.3791	-19.2396	0.985882	0	0	-0.0230316
1359	0	9.0605	0	0	9.11059	1.58705	-5.98558	-0.141279	-0.00682564	-0.0152346	-13.019	-3.57E-15	-0.441521	0	0	-6.81E-05	1.12276	-8.47575	0.469233	174.15	366.013	615.843	392.03	392.03	392.03	-2.9581	-85.5945	0.204524	212.285	357.659	206.221	186.06	186.06	186.06	-85.6432	1.96542	1.84717	26.7281	4.43677	-0.693837	0.106704	-0.0480119	1.53105	-13.8962	-20.5248	0.964917	0	0	-0.0208614
1360	0	9.0401	0	0	9.08393	1.54894	-5.60732	-0.140871	-0.00709839	-0.0152526	-12.9225	3.84E-15	-0.428195	0	0	-0.000237415	1.15849	-7.78234	0.635902	169.181	367.327	615.612	392.357	392.357	392.357	-3.03543	-85.5559	0.334226	207.186	357.886	206.032	186.06	186.06	186.06	-85.6074	2.09937	1.81942	26.0832	4.39455	-0.794732	0.103469	-0.0535054	1.52503	-12.7243	-21.4051	0.948014	0	0	-0.0191162
1361	0	9.01427	0	0	9.05249	1.51237	-5.24383	-0.140509	-0.00732826	-0.0151055	-12.841	1.11E-15	-0.416159	0	0	-0.000394589	1.19575	-7.09399	0.783623	164.171	368.592	615.373	392.694	392.694	392.694	-3.10573	-85.5142	0.462793	202.063	358.109	205.839	186.061	186.06	186.06	-85.5681	2.22823	1.78781	25.4489	4.35314	-0.877496	0.100143	-0.0578729	1.52001	-11.7607	-21.9343	0.928023	0	0	-0.0176622
1362	0	8.98335	0	0	9.01649	1.47728	-4.89465	-0.140251	-0.00758654	-0.0147815	-12.7853	1.09E-15	-0.415202	0	0	-0.000533301	1.23459	-6.41091	0.914573	159.128	369.808	615.124	393.038	393.038	393.038	-3.16847	-85.4684	0.59067	196.919	358.329	205.641	186.061	186.06	186.06	-85.5246	2.35195	1.75178	24.8253	4.31194	-0.944202	0.0965755	-0.0612472	1.51602	-10.9756	-22.2503	0.907266	0	0	-0.0164691
1363	0	8.94758	0	0	8.97622	1.44355	-4.55876	-0.140146	-0.00790073	-0.014349	-12.7644	-2.05E-15	-0.430537	0	0	-0.000648525	1.27512	-5.73329	1.03112	154.061	370.974	614.864	393.387	393.388	393.387	-3.22329	-85.4179	0.718217	191.754	358.548	205.435	186.06	186.061	186.061	-85.4759	2.47055	1.71086	24.2125	4.27041	-0.997142	0.0925812	-0.063807	1.51319	-10.2704	-22.4643	0.883292	0	0	-0.0154176
1364	0	8.90757	0	0	8.93214	1.41106	-4.23478	-0.140208	-0.00825513	-0.0138652	-12.7817	-3.74E-15	-0.463028	0	0	-0.000736274	1.3175	-5.06128	1.13574	148.978	372.09	614.593	393.739	393.739	393.739	-3.26998	-85.3624	0.845698	186.572	358.764	205.221	186.06	186.06	186.06	-85.422	2.58412	1.66479	23.6104	4.22803	-1.03876	0.0877457	-0.0655225	1.51126	-9.46948	-22.5664	0.842751	0	0	-0.014284
1365	0	8.86405	0	0	8.88501	1.37961	-3.921	-0.140418	-0.00863089	-0.0133967	-12.8352	-1.79E-15	-0.511381	0	0	-0.000791381	1.36191	-4.39503	1.23065	143.886	373.156	614.311	394.09	394.09	394.09	-3.30869	-85.3021	0.973199	181.374	358.977	205	186.061	186.06	186.06	-85.363	2.6928	1.61358	23.019	4.18419	-1.07126	0.0818201	-0.0663552	1.51038	-8.41509	-22.5813	0.780759	0	0	-0.012885
1366	0	8.81817	0	0	8.83589	1.34904	-3.61577	-0.140786	-0.00902823	-0.013009	-12.9225	2.59E-15	-0.575275	0	0	-0.000807078	1.40847	-3.73462	1.31768	138.791	374.173	614.017	394.439	394.439	394.439	-3.33969	-85.2376	1.10072	176.164	359.187	204.772	186.06	186.06	186.06	-85.2996	2.79677	1.55744	22.4381	4.13864	-1.0965	0.0746816	-0.066294	1.51035	-6.99205	-22.4684	0.685853	0	0	-0.0110922
1367	0	8.77131	0	0	8.78614	1.3192	-3.31762	-0.141231	-0.00939558	-0.0127262	-13.0295	3.40E-15	-0.647878	0	0	-0.000780098	1.45733	-3.0801	1.39819	133.699	375.14	613.711	394.781	394.781	394.781	-3.36348	-85.17	1.22804	170.946	359.393	204.541	186.06	186.06	186.061	-85.2326	2.89625	1.49676	21.8674	4.09099	-1.11586	0.0662864	-0.0653524	1.51107	-5.13213	-22.2202	0.55643	0	0	-0.00883818
1368	0	8.72508	0	0	8.73735	1.28996	-3.02524	-0.141724	-0.00978739	-0.0126001	-13.1454	2.73E-15	-0.730434	0	0	-0.000704459	1.50857	-2.43146	1.47297	128.615	376.058	613.395	395.116	395.116	395.116	-3.38075	-85.1005	1.35481	165.721	359.593	204.308	186.06	186.06	186.06	-85.1636	2.99142	1.43222	21.3066	4.04099	-1.13018	0.0565309	-0.0635824	1.51241	-2.72953	-21.8766	0.39339	0	0	-0.00602669
1369	0	8.68124	0	0	8.69124	1.26122	-2.73776	-0.142166	-0.0100721	-0.0126411	-13.2513	2.20E-15	-0.806304	0	0	-0.000588471	1.5622	-1.78868	1.54221	123.541	376.928	613.069	395.44	395.44	395.44	-3.39233	-85.0306	1.48049	160.493	359.785	204.077	186.06	186.061	186.06	-85.0938	3.08246	1.36465	20.7551	3.98869	-1.13975	0.0454861	-0.0608974	1.51421	0.225125	-21.3053	0.194018	0	0	-0.00264666
1370	0	8.64138	0	0	8.64938	1.23295	-2.45486	-0.142481	-0.0102631	-0.0128563	-13.332	2.37E-15	-0.871863	0	0	-0.000437417	1.61816	-1.15162	1.60558	118.482	377.751	612.734	395.752	395.752	395.752	-3.39904	-84.9616	1.60446	155.262	359.971	203.852	186.061	186.06	186.061	-85.0248	3.16946	1.29492	20.2126	3.93389	-1.14426	0.0333594	-0.057314	1.51634	3.68764	-20.5335	-0.0332659	0	0	0.00123384
1371	0	8.60686	0	0	8.61311	1.20519	-2.17688	-0.142659	-0.0103711	-0.0132077	-13.3807	3.42E-16	-0.92415	0	0	-0.000261102	1.6763	-0.520205	1.66232	113.441	378.526	612.391	396.051	396.051	396.051	-3.40159	-84.8945	1.72612	150.029	360.148	203.634	186.06	186.06	186.06	-84.9574	3.25247	1.22384	19.6784	3.87685	-1.14304	0.0204711	-0.0529694	1.5186	7.53616	-19.5818	-0.279374	0	0	0.0054686
1372	0	8.57866	0	0	8.58342	1.17801	-1.90472	-0.142668	-0.0103772	-0.0137033	-13.3916	-3.60E-15	-0.958486	0	0	-7.27E-05	1.73642	0.105714	1.71136	108.419	379.255	612.041	396.334	396.334	396.334	-3.40054	-84.8299	1.84489	144.794	360.316	203.425	186.06	186.06	186.06	-84.8922	3.33144	1.15213	19.1521	3.81756	-1.13507	0.00703813	-0.0478478	1.52099	11.6983	-18.4389	-0.538422	0	0	0.00998426
1373	0	8.55741	0	0	8.56094	1.15157	-1.6398	-0.142561	-0.0103228	-0.0142721	-13.3701	-3.45E-15	-0.977271	0	0	0.000117749	1.79821	0.726231	1.75147	103.419	379.939	611.685	396.601	396.601	396.601	-3.39635	-84.7678	1.96027	139.555	360.478	203.226	186.06	186.06	186.06	-84.8296	3.4063	1.08036	18.6328	3.75624	-1.11919	-0.00660487	-0.0421547	1.52343	15.9923	-17.1916	-0.798421	0	0	0.0145753
1374	0	8.54347	0	0	8.54598	1.12604	-1.3839	-0.14231	-0.0102002	-0.0148904	-13.3162	-2.47E-15	-0.980149	0	0	0.000300265	1.8613	1.34141	1.78141	98.4447	380.579	611.324	396.852	396.852	396.852	-3.38928	-84.7081	2.07188	134.309	360.632	203.035	186.06	186.06	186.061	-84.7692	3.47696	1.00897	18.1201	3.6932	-1.09422	-0.0201696	-0.036019	1.526	20.2855	-15.8632	-1.05424	0	0	0.0191101
1375	0	8.53687	0	0	8.53856	1.10161	-1.13905	-0.142009	-0.0100695	-0.0155133	-13.2428	1.24E-16	-0.974262	0	0	0.000471478	1.92526	1.95125	1.80006	93.4973	381.175	610.959	397.086	397.086	397.086	-3.37946	-84.6503	2.17945	129.056	360.781	202.852	186.06	186.06	186.06	-84.7104	3.54329	0.938199	17.6135	3.62861	-1.05907	-0.0333205	-0.0296405	1.52857	24.4165	-14.5688	-1.29865	0	0	0.0234115
1376	0	8.53741	0	0	8.53849	1.0785	-0.907383	-0.14167	-0.00996009	-0.0161135	-13.1562	3.58E-15	-0.965675	0	0	0.000630742	1.98958	2.55564	1.80652	88.5805	381.73	610.591	397.304	397.304	397.304	-3.36684	-84.5932	2.2829	123.791	360.925	202.676	186.06	186.061	186.06	-84.6524	3.60523	0.868103	17.1124	3.56288	-1.0129	-0.0457557	-0.0232377	1.53111	28.2459	-13.3777	-1.53048	0	0	0.0273346
1377	0	8.54491	0	0	8.54553	1.05691	-0.690871	-0.141347	-0.00992206	-0.0166827	-13.0664	2.55E-15	-0.963233	0	0	0.000781485	2.05375	3.15439	1.80029	83.6982	382.243	610.221	397.505	397.505	397.505	-3.35137	-84.536	2.38223	118.514	361.066	202.502	186.06	186.06	186.06	-84.5941	3.66272	0.798652	16.6166	3.49631	-0.955221	-0.0573842	-0.0169434	1.53366	31.7211	-12.3524	-1.75382	0	0	0.0308241
1378	0	8.55916	0	0	8.55947	1.03699	-0.491121	-0.141037	-0.009988	-0.017232	-12.9774	-1.64E-15	-0.973176	0	0	0.00092824	2.11718	3.74715	1.78124	78.8548	382.716	609.851	397.692	397.692	397.692	-3.33303	-84.4776	2.47743	113.22	361.204	202.331	186.06	186.06	186.06	-84.5344	3.71576	0.729882	16.1258	3.42926	-0.885956	-0.0681656	-0.0108936	1.53625	34.8228	-11.5622	-1.97224	0	0	0.033854
1379	0	8.58009	0	0	8.58019	1.01887	-0.309431	-0.140799	-0.0101622	-0.0177194	-12.8981	-2.15E-15	-0.998292	0	0	0.0010754	2.1793	4.33345	1.74961	74.0556	383.151	609.479	397.865	397.865	397.865	-3.31187	-84.4168	2.56856	107.908	361.34	202.16	186.06	186.06	186.06	-84.4723	3.76442	0.661836	15.6401	3.36221	-0.805367	-0.0778413	-0.00511235	1.5388	37.4338	-10.9886	-2.18809	0	0	0.0363103
1380	0	8.60773	0	0	8.60775	1.00263	-0.146506	-0.140585	-0.0104309	-0.0181703	-12.827	-2.13E-15	-1.03731	0	0	0.00122634	2.23949	4.91269	1.70608	69.3066	383.547	609.107	398.025	398.025	398.025	-3.28814	-84.3527	2.65556	102.576	361.473	201.987	186.061	186.061	186.061	-84.4068	3.80881	0.594723	15.1594	3.29555	-0.714168	-0.0864711	0.000310905	1.54133	39.5933	-10.6412	-2.40424	0	0	0.0382291
1381	0	8.64237	0	0	8.64236	0.988271	-0.00252655	-0.140439	-0.0107294	-0.0185613	-12.7701	3.16E-15	-1.08182	0	0	0.00138402	2.29716	5.48412	1.65169	64.6147	383.906	608.735	398.173	398.173	398.173	-3.26221	-84.2844	2.73828	97.2218	361.602	201.812	186.06	186.061	186.06	-84.337	3.84905	0.528927	14.6841	3.22987	-0.61341	-0.0940797	0.00531222	1.54379	41.2929	-10.4848	-2.61556	0	0	0.0396051
1382	0	8.68443	0	0	8.68445	0.975782	0.122726	-0.140345	-0.0110369	-0.0188794	-12.7277	8.95E-16	-1.12709	0	0	0.00155335	2.35168	6.04687	1.58775	59.9873	384.228	608.362	398.31	398.31	398.31	-3.23447	-84.2111	2.81649	91.8447	361.725	201.633	186.06	186.06	186.06	-84.2622	3.88526	0.464874	14.2145	3.16567	-0.504417	-0.100626	0.00989674	1.54604	42.5224	-10.4848	-2.81795	0	0	0.04043
1383	0	8.7346	0	0	8.73466	0.965104	0.229807	-0.14032	-0.0112379	-0.0190887	-12.7021	-2.69E-15	-1.15938	0	0	0.00173791	2.40246	6.59998	1.51577	55.4327	384.513	607.988	398.438	398.438	398.438	-3.2053	-84.1322	2.88996	86.4438	361.841	201.449	186.06	186.06	186.06	-84.1817	3.91752	0.402969	13.7513	3.10358	-0.388696	-0.106108	0.0141457	1.54826	43.2749	-10.5227	-3.00178	0	0	0.0407111
1384	0	8.79368	0	0	8.79382	0.956159	0.319511	-0.140368	-0.0113679	-0.0191974	-12.6937	1.83E-15	-1.18012	0	0	0.00194539	2.44888	7.14241	1.43739	50.9594	384.761	607.612	398.556	398.556	398.556	-3.17491	-84.0474	2.95845	81.019	361.949	201.262	186.06	186.06	186.06	-84.0953	3.9458	0.343515	13.2952	3.04424	-0.267912	-0.110706	0.0178447	1.55061	43.6475	-10.6673	-3.16361	0	0	0.0405373
1385	0	8.86267	0	0	8.86288	0.948862	0.392687	-0.140491	-0.0113903	-0.0191805	-12.701	-2.30E-15	-1.18637	0	0	0.00218112	2.49036	7.67309	1.35427	46.5762	384.972	607.234	398.666	398.666	398.666	-3.14334	-83.9565	3.02179	75.5708	362.049	201.07	186.06	186.06	186.061	-84.0028	3.96998	0.286638	12.847	2.98831	-0.143698	-0.114538	0.0210221	1.55296	43.6929	-10.8441	-3.30042	0	0	0.0399719
1386	0	8.94268	0	0	8.94295	0.943114	0.450328	-0.140683	-0.0112916	-0.0190653	-12.7197	-1.39E-15	-1.17839	0	0	0.00244836	2.52629	8.19097	1.26801	42.2921	385.144	606.854	398.769	398.769	398.769	-3.11042	-83.8594	3.07975	70.1004	362.141	200.874	186.06	186.06	186.06	-83.9042	3.98985	0.23237	12.4075	2.93658	-0.0176308	-0.117841	0.0236824	1.55535	43.5572	-10.9787	-3.41532	0	0	0.0391697
1387	0	9.03485	0	0	9.03518	0.938811	0.493484	-0.140921	-0.0111166	-0.0188936	-12.7421	2.98E-15	-1.16271	0	0	0.00274707	2.55613	8.69501	1.18006	38.1156	385.277	606.468	398.864	398.864	398.864	-3.0759	-83.7563	3.13209	64.6096	362.225	200.677	186.061	186.06	186.06	-83.7995	4.00506	0.180656	11.9778	2.88972	0.108869	-0.120898	0.0256429	1.55817	43.4353	-11.1277	-3.5141	0	0	0.0383067
1388	0	9.14022	0	0	9.1406	0.935849	0.523191	-0.141175	-0.0108705	-0.018686	-12.7596	3.25E-15	-1.1426	0	0	0.00307136	2.57939	9.18433	1.09177	34.055	385.368	606.078	398.951	398.951	398.951	-3.03939	-83.6475	3.17854	59.1007	362.303	200.477	186.061	186.061	186.06	-83.689	4.01521	0.131401	11.5587	2.84845	0.234535	-0.124026	0.0268758	1.56132	43.4897	-11.2444	-3.60209	0	0	0.0375294
1389	0	9.25953	0	0	9.25995	0.934117	0.540555	-0.14144	-0.0105952	-0.0184502	-12.7654	-8.34E-16	-1.12376	0	0	0.00341062	2.59561	9.65815	1.00422	30.1177	385.417	605.683	399.032	399.032	399.032	-3.00059	-83.5328	3.21867	53.5761	362.376	200.278	186.06	186.061	186.06	-83.5727	4.01979	0.0846129	11.151	2.81338	0.358328	-0.127469	0.0274163	1.5649	43.8674	-11.2896	-3.68531	0	0	0.0369599
1390	0	9.39316	0	0	9.39359	0.933499	0.546749	-0.141702	-0.0103158	-0.0182383	-12.753	3.77E-15	-1.1094	0	0	0.00375004	2.6045	10.1159	0.918327	26.3102	385.421	605.282	399.106	399.106	399.106	-2.95919	-83.4123	3.25198	48.0384	362.446	200.08	186.06	186.06	186.06	-83.4505	4.01831	0.0404074	10.7555	2.78498	0.479416	-0.131551	0.0271284	1.56929	44.7556	-11.3033	-3.76905	0	0	0.0367271
1391	0	9.54091	0	0	9.54133	0.933883	0.542899	-0.14196	-0.010015	-0.0180669	-12.7184	2.90E-15	-1.0979	0	0	0.00407232	2.60586	10.5573	0.834806	22.6376	385.378	604.875	399.174	399.174	399.174	-2.91503	-83.2852	3.27791	42.49	362.514	199.884	186.06	186.06	186.06	-83.3217	4.01026	-0.00100432	10.3728	2.76372	0.597189	-0.136461	0.0260808	1.57455	46.2645	-11.194	-3.85614	0	0	0.0368896
1392	0	9.70201	0	0	9.70243	0.935154	0.530157	-0.142207	-0.00973516	-0.0179606	-12.658	-2.93E-15	-1.09183	0	0	0.00435852	2.59968	10.9822	0.754169	19.1037	385.288	604.462	399.237	399.237	399.237	-2.86806	-83.1507	3.29584	36.9332	362.581	199.69	186.06	186.06	186.06	-83.1856	3.99519	-0.0392636	10.0032	2.7497	0.711221	-0.142225	0.0242963	1.58072	48.4374	-10.9741	-3.9483	0	0	0.0374347
1393	0	9.87515	0	0	9.87554	0.937194	0.509703	-0.142448	-0.00944937	-0.0179335	-12.5707	3.21E-15	-1.08634	0	0	0.00459066	2.58614	11.3908	0.676891	15.7112	385.149	604.046	399.294	399.294	399.294	-2.81836	-83.0075	3.30509	31.37	362.648	199.499	186.06	186.06	186.06	-83.0407	3.97269	-0.07388	9.64711	2.74296	0.821134	-0.148986	0.0218858	1.58792	51.3277	-10.5787	-4.04474	0	0	0.0383502
1394	0	10.0583	0	0	10.0586	0.939889	0.482673	-0.142688	-0.0091668	-0.0180337	-12.4575	3.10E-15	-1.07951	0	0	0.00475245	2.56565	11.7836	0.603311	12.461	384.96	603.629	399.347	399.347	399.348	-2.76611	-82.8537	3.30504	25.8019	362.716	199.31	186.06	186.06	186.06	-82.8853	3.94245	-0.104339	9.30441	2.74329	0.926698	-0.156728	0.0187615	1.59637	54.9452	-10.0525	-4.14532	0	0	0.0395939
1395	0	10.2488	0	0	10.2492	0.943138	0.45009	-0.142936	-0.00890154	-0.0182222	-12.3209	-4.30E-16	-1.06925	0	0	0.00483065	2.53886	12.1611	0.53379	9.35323	384.72	603.212	399.398	399.398	399.398	-2.71156	-82.6871	3.29514	20.2298	362.785	199.124	186.06	186.06	186.06	-82.7171	3.90424	-0.13009	8.97496	2.75009	1.02762	-0.1652	0.015049	1.60596	59.1299	-9.39443	-4.24396	0	0	0.0410077
1396	0	10.4436	0	0	10.4439	0.946845	0.412915	-0.143202	-0.00860747	-0.018547	-12.1649	1.55E-15	-1.04841	0	0	0.00481696	2.50664	12.5244	0.468709	6.38672	384.431	602.8	399.447	399.447	399.447	-2.65499	-82.505	3.27499	14.6541	362.857	198.939	186.06	186.06	186.06	-82.5335	3.85795	-0.150654	8.65839	2.7627	1.12358	-0.17424	0.0107269	1.6167	63.7863	-8.63991	-4.33592	0	0	0.042504
1397	0	10.6391	0	0	10.6393	0.950934	0.371912	-0.143517	-0.00828469	-0.0189237	-11.9972	-1.74E-15	-1.01533	0	0	0.00470842	2.47004	12.8743	0.408481	3.55981	384.092	602.396	399.497	399.497	399.497	-2.59661	-82.3042	3.24429	9.07475	362.931	198.755	186.06	186.06	186.06	-82.3312	3.80352	-0.165671	8.35426	2.78018	1.21424	-0.183291	0.00588155	1.62847	68.5848	-7.81364	-4.41165	0	0	0.0438608
1398	0	10.8314	0	0	10.8315	0.95534	0.327724	-0.1439	-0.00793456	-0.019393	-11.825	-2.30E-15	-0.970443	0	0	0.00450614	2.43034	13.212	0.353631	0.870647	383.704	602.006	399.548	399.548	399.548	-2.53649	-82.0813	3.203	3.49141	363.009	198.573	186.06	186.06	186.06	-82.107	3.74094	-0.175001	8.06198	2.80137	1.29907	-0.192035	0.000527983	1.64121	73.3348	-6.99319	-4.47079	0	0	0.0449774
1399	0	11.0164	0	0	11.0165	0.96002	0.280793	-0.144368	-0.00755619	-0.019903	-11.6553	2.41E-15	-0.916396	0	0	0.00421502	2.38887	13.5383	0.304765	-1.68231	383.268	601.635	399.604	399.604	399.604	-2.47456	-81.8327	3.1512	-2.09644	363.092	198.39	186.06	186.061	186.06	-81.8571	3.67023	-0.178723	7.78108	2.82505	1.37747	-0.199904	-0.00512461	1.65475	77.6939	-6.18563	-4.51045	0	0	0.0456744
1400	0	11.1901	0	0	11.1902	0.964937	0.231484	-0.144926	-0.00719042	-0.0204357	-11.4936	2.82E-15	-0.861553	0	0	0.00384207	2.34708	13.8541	0.262599	-4.09975	382.786	601.287	399.667	399.667	399.667	-2.41064	-81.5548	3.08914	-7.68929	363.181	198.209	186.06	186.06	186.061	-81.578	3.59141	-0.177087	7.51109	2.8499	1.44869	-0.206437	-0.0109465	1.66889	81.3696	-5.46387	-4.53332	0	0	0.0458187
1401	0	11.3488	0	0	11.3488	0.970054	0.180161	-0.145586	-0.00687429	-0.0209664	-11.3459	-2.39E-15	-0.814275	0	0	0.00339653	2.30639	14.16	0.22792	-6.38101	382.258	600.968	399.739	399.739	399.739	-2.34447	-81.2439	3.01708	-13.2874	363.277	198.028	186.06	186.06	186.06	-81.2659	3.50448	-0.170438	7.25176	2.87469	1.51188	-0.211202	-0.0167385	1.68329	84.0905	-4.84199	-4.54435	0	0	0.0452966
1402	0	11.4887	0	0	11.4888	0.975322	0.12733	-0.146323	-0.0066116	-0.0215297	-11.2132	-2.37E-15	-0.779202	0	0	0.00288782	2.26824	14.4561	0.201539	-8.52363	381.684	600.682	399.822	399.822	399.822	-2.27587	-80.8964	2.93524	-18.8904	363.381	197.851	186.06	186.06	186.06	-80.9173	3.40946	-0.15905	7.00306	2.89812	1.56613	-0.213922	-0.0222413	1.69758	85.6707	-4.3245	-4.54873	0	0	0.0440348
1403	0	11.6069	0	0	11.6069	0.98068	0.0735974	-0.147112	-0.00638586	-0.0220822	-11.0958	-2.61E-15	-0.757208	0	0	0.00232639	2.23392	14.7423	0.184248	-10.523	381.067	600.434	399.919	399.919	399.919	-2.20485	-80.5088	2.84371	-24.4977	363.493	197.677	186.061	186.06	186.06	-80.5286	3.30634	-0.143032	6.76529	2.91907	1.61051	-0.21428	-0.0270918	1.71136	85.8755	-3.83882	-4.54596	0	0	0.0419389
1404	0	11.7005	0	0	11.7005	0.986048	0.0197634	-0.147951	-0.00615261	-0.0225903	-10.9944	-1.07E-15	-0.744349	0	0	0.00172359	2.2046	15.0178	0.176702	-12.372	380.406	600.225	400.032	400.032	400.032	-2.13164	-80.078	2.7424	-30.108	363.614	197.51	186.06	186.06	186.06	-80.0968	3.1951	-0.122269	6.53915	2.93649	1.64419	-0.21207	-0.0309984	1.72439	84.5367	-3.35131	-4.53117	0	0	0.0389601
1405	0	11.7674	0	0	11.7674	0.991351	-0.0334189	-0.148823	-0.00591712	-0.0231172	-10.9051	-1.69E-15	-0.740475	0	0	0.00108865	2.18125	15.2812	0.17938	-14.0611	379.703	600.058	400.164	400.164	400.164	-2.0565	-79.6009	2.63115	-35.7191	363.743	197.353	186.06	186.06	186.061	-79.6188	3.07573	-0.0965918	6.32572	2.94955	1.66649	-0.207371	-0.0335926	1.73643	81.6568	-2.79322	-4.50914	0	0	0.0351582
1406	0	11.8059	0	0	11.8059	0.996519	-0.0852455	-0.14971	-0.00565451	-0.0235453	-10.8209	-3.26E-15	-0.7403	0	0	0.000430154	2.16462	15.5308	0.192438	-15.578	378.957	599.932	400.318	400.318	400.318	-1.97999	-79.0749	2.5097	-41.3282	363.88	197.207	186.06	186.061	186.06	-79.0919	2.94819	-0.0656224	6.12662	2.95763	1.67703	-0.199898	-0.0345456	1.74719	77.042	-2.08996	-4.46985	0	0	0.0305456
1407	0	11.8147	0	0	11.8148	1.00149	-0.135125	-0.150551	-0.00537648	-0.023936	-10.7268	-2.05E-15	-0.74137	0	0	-0.000246162	2.15517	15.764	0.215707	-16.908	378.17	599.847	400.493	400.493	400.493	-1.90275	-78.4974	2.37774	-46.9314	364.024	197.077	186.061	186.061	186.061	-78.5135	2.81249	-0.0289032	5.94386	2.96039	1.67571	-0.189813	-0.0337201	1.75632	70.7712	-1.22463	-4.41401	0	0	0.0253087
1408	0	11.7928	0	0	11.7929	1.00623	-0.182612	-0.151264	-0.00503643	-0.0242695	-10.6017	-1.59E-15	-0.735778	0	0	-0.000935349	2.15312	15.9777	0.248677	-18.0337	377.344	599.8	400.693	400.693	400.693	-1.8256	-77.8658	2.23497	-52.5242	364.176	196.965	186.06	186.061	186.06	-77.8812	2.66872	0.014093	5.77994	2.95755	1.66278	-0.177355	-0.0308198	1.76376	62.9541	-0.0980199	-4.33878	0	0	0.0197099
1409	0	11.7391	0	0	11.7391	1.01072	-0.227654	-0.151782	-0.00458858	-0.0245505	-10.4242	2.54E-15	-0.715368	0	0	-0.00163388	2.15847	16.1684	0.290406	-18.9359	376.479	599.787	400.916	400.916	400.916	-1.74943	-77.1773	2.08117	-58.1012	364.334	196.874	186.06	186.061	186.06	-77.192	2.517	0.0639133	5.6379	2.94912	1.63884	-0.162568	-0.0257334	1.76909	53.6478	1.33286	-4.23737	0	0	0.0140583
1410	0	11.6518	0	0	11.6519	1.01501	-0.270723	-0.151996	-0.0040772	-0.0247519	-10.1686	4.28E-15	-0.683263	0	0	-0.00233874	2.1709	16.332	0.339647	-19.5935	375.579	599.802	401.164	401.164	401.164	-1.67505	-76.4286	1.91637	-63.6567	364.499	196.803	186.06	186.061	186.06	-76.4426	2.35755	0.120875	5.52111	2.93542	1.60488	-0.145637	-0.0185241	1.77214	42.9929	3.07241	-4.11207	0	0	0.00876783
1411	0	11.5286	0	0	11.5287	1.0192	-0.312674	-0.151894	-0.0035505	-0.0249653	-9.82095	-3.45E-15	-0.64445	0	0	-0.00304642	2.18996	16.4641	0.394937	-19.9842	374.645	599.84	401.434	401.434	401.434	-1.60324	-75.6153	1.74075	-69.1847	364.671	196.751	186.06	186.06	186.06	-75.6286	2.19069	0.185171	5.43346	2.91674	1.56202	-0.127037	-0.00937985	1.77287	31.3005	5.03892	-3.96664	0	0	0.00433697
1412	0	11.3657	0	0	11.3659	1.0234	-0.354785	-0.151448	-0.00305473	-0.0251461	-9.37028	-8.74E-17	-0.605214	0	0	-0.0037496	2.21498	16.5599	0.45465	-20.0849	373.682	599.892	401.725	401.725	401.725	-1.53485	-74.7319	1.55473	-74.6794	364.851	196.716	186.061	186.061	186.061	-74.7447	2.01679	0.256914	5.37902	2.89362	1.51158	-0.107108	0.00156508	1.77128	18.7735	7.21023	-3.80057	0	0	0.00126372
1413	0	11.1579	0	0	11.1582	1.02777	-0.398635	-0.150698	-0.0026842	-0.0254267	-8.81875	-1.99E-15	-0.578272	0	0	-0.00443728	2.24523	16.6144	0.517155	-19.8726	372.695	599.949	402.034	402.034	402.034	-1.47068	-73.7718	1.35888	-80.1355	365.039	196.69	186.06	186.06	186.06	-73.7841	1.83638	0.336097	5.36227	2.86665	1.4549	-0.08646	0.013953	1.76755	5.83142	9.4718	-3.6199	0	0	5.12E-05
1414	0	10.8985	0	0	10.8988	1.03249	-0.445979	-0.149668	-0.00247274	-0.0258167	-8.17642	-4.09E-15	-0.569933	0	0	-0.00509121	2.27992	16.6229	0.580915	-19.325	371.687	600.003	402.357	402.357	402.357	-1.41175	-72.7267	1.15389	-85.5484	365.233	196.667	186.06	186.06	186.06	-72.7385	1.65006	0.422767	5.38776	2.83646	1.39322	-0.06555	0.0274344	1.76175	-7.24898	11.7247	-3.41716	0	0	0.00112236
1415	0	10.5788	0	0	10.5792	1.03774	-0.498661	-0.148477	-0.00254475	-0.0264508	-7.47383	-2.58E-15	-0.594591	0	0	-0.00569615	2.31828	16.5804	0.644612	-18.4211	370.667	600.045	402.691	402.691	402.691	-1.35913	-71.5871	0.940579	-90.9147	365.433	196.636	186.06	186.061	186.06	-71.5983	1.45853	0.516967	5.46005	2.80377	1.32761	-0.0451681	0.0415691	1.75432	-19.9944	13.8264	-3.18927	0	0	0.00476739
1416	0	10.1888	0	0	10.1893	1.04371	-0.558533	-0.147228	-0.00293137	-0.0274343	-6.75419	-2.01E-15	-0.655971	0	0	-0.0062447	2.35958	16.4826	0.707227	-17.1425	369.639	600.064	403.032	403.032	403.032	-1.31412	-70.3426	0.719853	-96.2322	365.635	196.587	186.06	186.06	186.06	-70.3531	1.26254	0.618811	5.5837	2.76919	1.25886	-0.0260017	0.0559656	1.74555	-32.0003	15.6991	-2.92417	0	0	0.0110839
1417	0	9.71704	0	0	9.71763	1.05057	-0.627308	-0.1461	-0.0036899	-0.0288824	-6.08496	-4.19E-15	-0.75554	0	0	-0.00676603	2.40327	16.3253	0.768072	-15.4736	368.613	600.054	403.375	403.375	403.375	-1.27822	-68.9818	0.492566	-101.501	365.835	196.51	186.06	186.06	186.061	-68.9916	1.06287	0.728589	5.76295	2.73325	1.18745	-0.00869121	0.0701672	1.73591	-42.9191	17.2081	-2.59782	0	0	0.0199493
1418	0	9.15179	0	0	9.15248	1.05848	-0.706592	-0.145365	-0.00475889	-0.0308797	-5.56051	-1.69E-15	-0.879035	0	0	-0.00736278	2.44889	16.1052	0.82685	-13.4031	367.596	600.007	403.715	403.715	403.715	-1.25308	-67.4938	0.259629	-106.721	366.027	196.399	186.06	186.06	186.06	-67.5027	0.860257	0.84664	6.00163	2.69637	1.1135	0.00617136	0.0839252	1.72577	-52.4722	18.3772	-2.184	0	0	0.0310341
1419	0	8.48167	0	0	8.4825	1.06759	-0.797949	-0.145338	-0.00604415	-0.0335611	-5.29705	-2.33E-15	-1.00254	0	0	-0.00825022	2.49617	15.8195	0.883575	-10.9238	366.597	599.919	404.049	404.049	404.049	-1.2403	-65.869	0.0219551	-111.894	366.203	196.248	186.06	186.06	186.061	-65.8769	0.655305	0.973262	6.30305	2.65887	1.03691	0.0180711	0.0969334	1.71579	-60.4165	19.2073	-1.65071	0	0	0.0437806
1420	0	7.69732	0	0	7.69828	1.07809	-0.903199	-0.146492	-0.00737106	-0.036832	-5.44031	1.69E-15	-1.08787	0	0	-0.0098098	2.545	15.4665	0.938582	-8.03394	365.625	599.787	404.373	404.373	404.373	-1.2411	-64.1006	-0.219505	-117.022	366.355	196.062	186.06	186.06	186.06	-64.1073	0.448374	1.1084	6.66986	2.62083	0.957235	0.027158	0.109084	1.70661	-66.9526	19.7988	-0.959772	0	0	0.0577743
1421	0	6.79307	0	0	6.79416	1.0902	-1.02468	-0.149344	-0.00855513	-0.0405747	-6.14711	4.66E-16	-1.09093	0	0	-0.0125849	2.59538	15.0451	0.992441	-4.73705	364.689	599.61	404.684	404.684	404.684	-1.25589	-62.1865	-0.463549	-122.101	366.476	195.853	186.06	186.061	186.06	-62.1918	0.239532	1.25124	7.10392	2.58235	0.873942	0.0338872	0.120038	1.69873	-72.4542	20.2012	-0.0765786	0	0	0.0727815
1422	0	5.76899	0	0	5.77019	1.10425	-1.16545	-0.154453	-0.00933784	-0.0445025	-7.57384	2.50E-15	-0.956038	0	0	-0.0172192	2.64746	14.5554	1.04594	-1.04206	363.796	599.389	404.979	404.979	404.979	-1.28385	-60.1313	-0.708721	-127.122	366.56	195.648	186.061	186.061	186.061	-60.1348	0.0285296	1.39981	7.60626	2.54331	0.786278	0.0390321	0.129666	1.69297	-77.5309	20.5309	1.02592	0	0	0.0889784
1423	0	4.63307	0	0	4.63433	1.12065	-1.32985	-0.16234	-0.00936707	-0.048118	-9.85174	-2.15E-15	-0.618797	0	0	-0.0242771	2.70138	13.9984	1.1	3.03682	362.954	599.13	405.257	405.257	405.257	-1.32237	-57.9487	-0.953158	-132.063	366.603	195.486	186.061	186.06	186.06	-57.9499	-0.185137	1.55047	8.17699	2.50343	0.693435	0.0440118	0.138143	1.68959	-83.1986	21.0496	2.35025	0	0	0.107376
1424	0	3.40316	0	0	3.40436	1.13999	-1.52372	-0.173329	-0.00844495	-0.0508007	-13.0531	2.14E-15	-0.0347777	0	0	-0.0339434	2.75734	13.3759	1.15562	7.48054	362.17	598.839	405.515	405.515	405.515	-1.36646	-55.6633	-1.19431	-136.883	366.609	195.421	186.06	186.06	186.061	-55.6617	-0.401984	1.69735	8.81534	2.46259	0.594628	0.0505137	0.145238	1.68862	-90.5796	21.7949	3.89021	0	0	0.129639
1425	0	2.10812	0	0	2.10911	1.16304	-1.75473	-0.187447	-0.00623906	-0.0517964	-17.1621	1.34E-15	0.841839	0	0	-0.0456605	2.81546	12.6905	1.21377	12.2658	361.448	598.526	405.753	405.753	405.753	-1.40846	-53.3116	-1.42884	-141.513	366.585	195.519	186.06	186.061	186.06	-53.3068	-0.622207	1.83198	9.51982	2.42041	0.489096	0.0603706	0.15121	1.68966	-100.858	23.0132	5.59145	0	0	0.158107
1426	0	0.788195	0	0	0.788689	1.19077	-2.03246	-0.204238	-0.00277179	-0.0504341	-22.0451	3.03E-15	2.00301	0	0	-0.0578536	2.87582	11.9455	1.27551	17.3659	360.792	598.202	405.97	405.97	405.97	-1.43774	-50.9427	-1.65235	-145.859	366.546	195.853	186.06	186.06	186.061	-50.9343	-0.845165	1.94305	10.288	2.37671	0.376128	0.0748067	0.155944	1.6915	-114.809	24.6649	7.38554	0	0	0.194943
1427	0	-0.506413	0	0	-0.506854	1.22428	-2.36809	-0.222748	0.00194468	-0.0461533	-27.4438	-4.43E-15	3.41606	0	0	-0.0679273	2.93836	11.1449	1.34175	22.7514	360.203	597.881	406.165	406.165	406.165	-1.44105	-48.6166	-1.85932	-149.792	366.514	196.492	186.06	186.06	186.06	-48.6044	-1.06885	2.0168	11.1167	2.33135	0.255166	0.0945697	0.159524	1.69251	-132.782	26.7789	9.16242	0	0	0.241752
1428	0	-1.71864	0	0	-1.72065	1.2648	-2.77358	-0.241481	0.00763368	-0.0387382	-32.9827	5.59E-15	4.99228	0	0	-0.072699	3.00298	10.293	1.41327	28.3913	359.683	597.579	406.335	406.335	406.335	-1.40317	-46.401	-2.04291	-153.156	366.515	197.496	186.06	186.06	186.06	-46.3851	-1.28943	2.03763	12.0023	2.284	0.125805	0.119375	0.161947	1.69108	-154.319	29.1909	10.8045	0	0	0.298532
1429	0	-2.78918	0	0	-2.79371	1.31352	-3.2608	-0.258671	0.0138606	-0.0284361	-38.2176	1.86E-15	6.5952	0	0	-0.0692936	3.06945	9.39433	1.49072	34.2535	359.23	597.312	406.48	406.48	406.48	-1.30776	-44.3664	-2.19494	-155.779	366.579	198.902	186.06	186.06	186.06	-44.3475	-1.50102	1.98898	12.9404	2.23463	-0.0121516	0.147775	0.163416	1.68549	-178.117	31.8239	12.1569	0	0	0.363101
1430	0	-3.66206	0	0	-3.67031	1.37148	-3.83989	-0.272559	0.0199457	-0.0158923	-42.6955	4.66E-16	8.04229	0	0	-0.0562008	3.1375	8.45382	1.57444	40.3055	358.841	597.098	406.597	406.597	406.597	-1.13901	-42.5804	-2.306	-157.484	366.737	200.72	186.06	186.061	186.06	-42.5599	-1.69587	1.85499	13.9263	2.18304	-0.158629	0.177638	0.163751	1.6751	-202.278	34.3012	13.1186	0	0	0.431237
1431	0	-4.29026	0	0	-4.30367	1.43943	-4.51768	-0.281572	0.0250705	-0.00212054	-46.0111	-4.66E-15	9.12901	0	0	-0.0340751	3.20679	7.47638	1.66448	46.5154	358.514	596.956	406.684	406.684	406.684	-0.883149	-41.1018	-2.36566	-158.108	367.017	202.934	186.06	186.06	186.06	-41.0819	-1.86491	1.62189	14.9546	2.12908	-0.31324	0.206458	0.162981	1.65986	-224.579	36.3066	13.6129	0	0	0.497193
1432	0	-4.64044	0	0	-4.66038	1.51757	-5.2955	-0.284619	0.0283293	0.0117992	-47.8701	-9.32E-16	9.65933	0	0	-0.00592685	3.277	6.46693	1.76045	52.8518	358.246	596.902	406.737	406.737	406.737	-0.530803	-39.976	-2.36334	-157.515	367.439	205.498	186.06	186.06	186.06	-39.9595	-1.99868	1.28017	16.0201	2.07266	-0.475146	0.232085	0.160892	1.64044	-243.017	37.3983	13.6553	0	0	0.555035
1433	0	-4.69636	0	0	-4.72375	1.60537	-6.16728	-0.281115	0.0291847	0.0247252	-48.1208	9.32E-16	9.5138	0	0	0.0235822	3.34776	5.43037	1.86163	59.2848	358.031	596.956	406.754	406.754	406.754	-0.0790064	-39.2308	-2.28912	-155.613	368.015	208.346	186.06	186.06	186.06	-39.2208	-2.08849	0.826424	17.1168	2.0136	-0.643209	0.252559	0.157567	1.6181	-255.867	37.3932	13.2837	0	0	0.599152
1434	0	-4.4603	0	0	-4.49503	1.70158	-7.11906	-0.271189	0.0274292	0.0359966	-46.7854	-6.99E-15	8.66151	0	0	0.0494059	3.41874	4.37143	1.96674	65.7857	357.867	597.134	406.731	406.732	406.731	0.467744	-38.8753	-2.1351	-152.357	368.743	211.4	186.06	186.061	186.06	-38.875	-2.12769	0.264326	18.2388	1.95178	-0.815715	0.267375	0.153072	1.59398	-262.5	36.2266	12.583	0	0	0.626527
1435	0	-3.95269	0	0	-3.99287	1.80409	-8.12896	-0.255743	0.023175	0.0449504	-44.062	-4.19E-15	7.16419	0	0	0.0675735	3.48961	3.29472	2.07417	72.3278	357.749	597.451	406.668	406.668	406.668	1.09716	-38.9001	-1.89674	-147.755	369.605	214.574	186.06	186.061	186.061	-38.912	-2.11275	-0.395088	19.38	1.88711	-0.990677	0.276408	0.147757	1.56965	-262.758	34.061	11.6393	0	0	0.635686
1436	0	-3.20909	0	0	-3.25068	1.9102	-9.16891	-0.236057	0.0170118	0.0516146	-40.2635	5.82E-15	5.18095	0	0	0.0762329	3.56007	2.20464	2.1819	78.886	357.671	597.919	406.562	406.562	406.562	1.79004	-39.2802	-1.57407	-141.855	370.576	217.777	186.06	186.06	186.06	-39.306	-2.04389	-1.13397	20.5343	1.81956	-1.16566	0.28073	0.142053	1.54568	-257.541	31.2432	10.5136	0	0	0.628192
1437	0	-2.2764	0	0	-2.31302	2.01672	-10.2068	-0.213927	0.009613	0.0559847	-35.7957	-5.85E-15	2.9108	0	0	0.0758588	3.62988	1.10539	2.28763	85.4369	357.63	598.548	406.413	406.413	406.413	2.52202	-39.9785	-1.17248	-134.74	371.618	220.922	186.06	186.06	186.061	-40.0185	-1.92523	-1.92907	21.6959	1.74911	-1.33799	0.281722	0.136352	1.52312	-247.996	28.1247	9.25978	0	0	0.606817
1438	0	-1.20768	0	0	-1.23117	2.12027	-11.2092	-0.191206	0.00195679	0.0582413	-31.076	-3.26E-15	0.589226	0	0	0.0687493	3.69877	0.000919232	2.38891	91.9592	357.62	599.344	406.22	406.22	406.22	3.26586	-40.9501	-0.702804	-126.515	372.689	223.925	186.06	186.06	186.06	-41.0039	-1.76434	-2.75356	22.8589	1.67601	-1.50487	0.280872	0.131147	1.50243	-235.444	25.218	7.85171	0	0	0.575139
1439	0	-0.056944	0	0	-0.0582411	2.21756	-12.1447	-0.1695	-0.00494316	0.0586862	-26.4702	3.49E-15	-1.55854	0	0	0.0579788	3.76655	-1.10503	2.48323	98.4332	357.636	600.313	405.986	405.986	405.986	3.99419	-42.1479	-0.180623	-117.292	373.745	226.71	186.06	186.06	186.06	-42.2136	-1.57135	-3.57937	24.0177	1.60039	-1.66346	0.279524	0.127178	1.48377	-221.135	23.114	6.20764	0	0	0.536844
1440	0	1.12516	0	0	1.1547	2.30571	-12.9867	-0.150031	-0.0103521	0.0573368	-22.259	3.73E-15	-3.36393	0	0	0.0463841	3.83308	-2.20897	2.56824	104.841	357.673	601.452	405.713	405.713	405.713	4.68226	-43.5253	0.375247	-107.183	374.75	229.21	186.061	186.06	186.06	-43.601	-1.35791	-4.37978	25.1673	1.52266	-1.8111	0.278351	0.124803	1.46773	-205.762	22.1516	4.27589	0	0	0.49435
1441	0	2.29444	0	0	2.36181	2.38248	-13.7153	-0.133689	-0.0138532	0.054449	-18.6347	-9.32E-16	-4.72518	0	0	0.0359837	3.89819	-3.30767	2.6418	111.166	357.727	602.757	405.404	405.404	405.404	5.30995	-45.04	0.944486	-96.2916	375.673	231.371	186.06	186.06	186.06	-45.1232	-1.13607	-5.13145	26.3031	1.44328	-1.94541	0.277984	0.12416	1.45426	-189.994	22.4864	2.0427	0	0	0.450017
1442	0	3.41507	0	0	3.5247	2.44637	-14.3183	-0.121019	-0.0153385	0.0500219	-15.7016	9.32E-16	-5.60406	0	0	0.0278053	3.96178	-4.39814	2.70225	117.393	357.792	604.223	405.065	405.065	405.065	5.86265	-46.6551	1.50709	-84.7084	376.495	233.157	186.06	186.06	186.06	-46.7437	-0.917203	-5.8156	27.421	1.36281	-2.0645	0.278585	0.125152	1.44362	-174.101	24.0596	-0.445632	0	0	0.405191
1443	0	4.46048	0	0	4.61368	2.49671	-14.791	-0.112165	-0.0148986	0.0444118	-13.4808	-1.40E-15	-6.00923	0	0	0.0220186	4.0237	-5.47763	2.74849	123.51	357.863	605.837	404.699	404.699	404.699	6.33151	-48.3403	2.045	-72.5127	377.207	234.546	186.06	186.06	186.06	-48.4327	-0.711227	-6.41861	28.5174	1.28194	-2.16709	0.280354	0.127568	1.4354	-158.477	26.712	-3.10412	0	0	0.361372
1444	0	5.41294	0	0	5.60806	2.53351	-15.1354	-0.107025	-0.0127906	0.0377118	-11.9357	4.66E-16	-5.98409	0	0	0.0182456	4.08383	-6.54364	2.78004	129.503	357.936	607.586	404.312	404.312	404.312	6.713	-50.072	2.54319	-59.7716	377.809	235.536	186.061	186.061	186.06	-50.167	-0.526066	-6.93215	29.5895	1.2013	-2.25258	0.283289	0.131151	1.42972	-143.226	30.2071	-5.81534	0	0	0.319254
1445	0	6.26252	0	0	6.49545	2.55748	-15.359	-0.105177	-0.00935053	0.0302955	-10.9794	2.33E-15	-5.59148	0	0	0.0158484	4.14198	-7.59391	2.79725	135.363	358.006	609.454	403.911	403.911	403.911	7.00832	-51.8326	2.99037	-46.5421	378.312	236.142	186.061	186.061	186.06	-51.9297	-0.367515	-7.35289	30.6349	1.12165	-2.32125	0.287311	0.135497	1.42596	-128.576	34.2569	-8.44399	0	0	0.279638
1446	0	7.00563	0	0	7.27051	2.56978	-15.4736	-0.106102	-0.00503119	0.0224928	-10.5071	-1.86E-15	-4.91329	0	0	0.0141934	4.19795	-8.6264	2.80117	141.079	358.07	611.422	403.501	403.501	403.501	7.22256	-53.6096	3.37905	-32.8742	378.733	236.391	186.061	186.06	186.06	-53.7086	-0.239347	-7.68197	31.652	1.04374	-2.3741	0.292431	0.140154	1.42374	-114.727	38.514	-10.833	0	0	0.243089
1447	0	7.64334	0	0	7.93339	2.57192	-15.4936	-0.109251	-0.000247623	0.0145213	-10.4124	-9.32E-16	-4.03284	0	0	0.0127975	4.25145	-9.63925	2.79374	146.644	358.125	613.472	403.088	403.088	403.088	7.36383	-55.3941	3.70543	-18.8121	379.092	236.324	186.06	186.061	186.06	-55.4954	-0.143597	-7.92431	32.6393	0.968223	-2.41309	0.298359	0.144819	1.42278	-101.722	42.6885	-12.8508	0	0	0.209692
1448	0	8.17987	0	0	8.48813	2.56561	-15.4347	-0.114058	0.00460533	0.0067877	-10.5949	2.56E-15	-3.03483	0	0	0.0113651	4.30215	-10.6308	2.7775	152.049	358.167	615.582	402.677	402.678	402.677	7.44246	-57.1801	3.96892	-4.39692	379.414	235.988	186.06	186.06	186.06	-57.2843	-0.0808762	-8.0878	33.596	0.895719	-2.44079	0.305347	0.149134	1.42248	-89.8756	46.5029	-14.3879	0	0	0.179971
1449	0	8.62142	0	0	8.94132	2.55256	-15.3132	-0.12009	0.00911799	-0.000493903	-10.9758	-4.66E-16	-2.00642	0	0	0.00978159	4.34963	-11.5995	2.75573	157.289	358.196	617.732	402.274	402.274	402.274	7.47007	-58.9636	4.17161	10.3331	379.723	235.437	186.06	186.06	186.06	-59.0713	-0.0507502	-8.18242	34.5216	0.826816	-2.46057	0.313457	0.152728	1.42258	-79.3406	49.6653	-15.3502	0	0	0.154013
1450	0	8.97527	0	0	9.30099	2.53442	-15.1439	-0.126924	0.0129356	-0.00710991	-11.4862	-1.63E-15	-1.02882	0	0	0.00804867	4.39343	-12.544	2.73221	162.359	358.209	619.901	401.881	401.881	401.881	7.4588	-60.7416	4.31766	25.3418	380.044	234.724	186.06	186.06	186.06	-60.8539	-0.0519862	-8.21938	35.4156	0.761879	-2.47629	0.322816	0.155411	1.42302	-70.2595	51.9553	-15.6855	0	0	0.131819
1451	0	9.2491	0	0	9.5757	2.5126	-14.9398	-0.134202	0.0157588	-0.0129698	-12.0704	4.08E-16	-0.174165	0	0	0.00623186	4.43297	-13.4629	2.7111	167.252	358.208	622.069	401.503	401.503	401.503	7.42046	-62.5124	4.41269	40.5953	380.397	233.905	186.06	186.06	186.061	-62.63	-0.0827523	-8.21017	36.2779	0.701233	-2.49221	0.333568	0.156913	1.42356	-62.7092	53.1686	-15.3743	0	0	0.11326
1452	0	9.45052	0	0	9.77393	2.48822	-14.7114	-0.141608	0.017436	-0.0179933	-12.6817	-3.00E-15	0.505247	0	0	0.00441003	4.46768	-14.355	2.69676	171.967	358.192	624.216	401.141	401.141	401.141	7.36574	-64.2744	4.46321	56.0618	380.798	233.032	186.06	186.061	186.06	-64.3983	-0.140734	-8.16576	37.108	0.64509	-2.51279	0.345672	0.157083	1.42416	-56.6699	53.2125	-14.4564	0	0	0.0980528
1453	0	9.58656	0	0	9.90353	2.46204	-14.4656	-0.148884	0.0178061	-0.0223333	-13.2832	1.35E-15	0.965142	0	0	0.00265484	4.49693	-15.2192	2.69356	176.501	358.164	626.324	400.797	400.797	400.797	7.30362	-66.0265	4.47598	71.7115	381.255	232.156	186.06	186.06	186.06	-66.1576	-0.223259	-8.09585	37.9056	0.593468	-2.54251	0.358644	0.15572	1.42509	-51.8381	51.9755	-12.9826	0	0	0.0854921
1454	0	9.66358	0	0	9.97148	2.43445	-14.206	-0.155827	0.0169145	-0.0260503	-13.8474	-1.46E-16	1.1908	0	0	0.00101216	4.52008	-16.0542	2.70549	180.851	358.124	628.379	400.471	400.471	400.471	7.2409	-67.7677	4.45758	87.516	381.771	231.321	186.06	186.061	186.061	-67.9068	-0.327286	-8.0083	38.6701	0.546428	-2.58549	0.37233	0.152873	1.42627	-48.0455	49.5448	-11.07	0	0	0.0751875
1455	0	9.68713	0	0	9.98374	2.40552	-13.933	-0.162271	0.0148023	-0.0293811	-14.354	3.93E-16	1.17803	0	0	-0.000484418	4.53667	-16.8589	2.73601	185.016	358.077	630.363	400.161	400.161	400.161	7.18194	-69.4968	4.41406	103.448	382.342	230.568	186.061	186.061	186.061	-69.6445	-0.449416	-7.90891	39.401	0.503654	-2.64521	0.386195	0.148593	1.42801	-44.8842	45.9948	-8.83811	0	0	0.0664454
1456	0	9.66196	0	0	9.94535	2.37496	-13.6441	-0.168134	0.0116977	-0.0325577	-14.7922	7.06E-16	0.952091	0	0	-0.00181394	4.54628	-17.6324	2.78781	188.996	358.026	632.266	399.868	399.868	399.868	7.12848	-71.2123	4.35058	119.48	382.954	229.934	186.06	186.06	186.06	-71.3691	-0.585886	-7.8011	40.0975	0.465004	-2.72451	0.399479	0.142899	1.43052	-41.872	41.4991	-6.4393	0	0	0.0585524
1457	0	9.59227	0	0	9.86064	2.34227	-13.3342	-0.173327	0.00781117	-0.0359035	-15.151	-6.26E-16	0.54719	0	0	-0.00294957	4.54877	-18.3735	2.86249	192.793	357.974	634.074	399.587	399.587	399.587	7.07991	-72.9127	4.27138	135.584	383.59	229.451	186.061	186.06	186.06	-73.0788	-0.732579	-7.68619	40.7585	0.429975	-2.82501	0.411358	0.13617	1.43395	-38.4329	36.3423	-4.03521	0	0	0.0507578
1458	0	9.48184	0	0	9.73352	2.3068	-12.9969	-0.177765	0.00352834	-0.039615	-15.4183	-4.16E-15	0.0239428	0	0	-0.00387012	4.5443	-19.0813	2.9604	196.407	357.925	635.778	399.318	399.318	399.318	7.03336	-74.5963	4.17959	151.729	384.225	229.143	186.06	186.06	186.06	-74.7715	-0.885048	-7.56342	41.3834	0.398072	-2.94713	0.421273	0.128806	1.43825	-34.1338	30.8791	-1.79242	0	0	0.042611
1459	0	9.33431	0	0	9.56773	2.2678	-12.6252	-0.181332	-0.000804998	-0.0440508	-15.5766	3.96E-15	-0.553306	0	0	-0.00455579	4.53331	-19.755	3.08064	199.841	357.883	637.371	399.058	399.058	399.058	6.98431	-76.2612	4.07736	167.881	384.832	229.035	186.061	186.06	186.061	-76.4447	-1.03864	-7.43057	41.9711	0.3687	-3.09003	0.428486	0.121206	1.44365	-28.3628	25.4574	0.149124	0	0	0.0335234
1460	0	9.15311	0	0	9.36692	2.22461	-12.2122	-0.18395	-0.00478986	-0.0494036	-15.6114	5.47E-15	-1.11139	0	0	-0.00501123	4.51656	-20.3939	3.22097	203.098	357.854	638.844	398.803	398.803	398.803	6.92718	-77.905	3.96597	184.003	385.383	229.142	186.06	186.06	186.06	-78.0957	-1.18865	-7.28443	42.5208	0.341197	-3.25149	0.432458	0.113827	1.45004	-20.674	20.4418	1.67442	0	0	0.0232532
1461	0	8.94161	0	0	9.13469	2.17673	-11.7528	-0.185479	-0.00812253	-0.0558906	-15.5033	5.82E-16	-1.58594	0	0	-0.00526563	4.49514	-20.9973	3.37795	206.182	357.839	640.193	398.552	398.552	398.552	6.85618	-79.5247	3.84615	200.047	385.851	229.477	186.06	186.06	186.06	-79.7209	-1.33046	-7.12167	43.0318	0.31486	-3.42812	0.432632	0.107079	1.4571	-10.6284	16.1261	2.71368	0	0	0.0117127
1462	0	8.70293	0	0	8.87461	2.12387	-11.2439	-0.18594	-0.0105145	-0.0635666	-15.2517	-3.49E-15	-1.9171	0	0	-0.00539234	4.47036	-21.5647	3.54701	209.097	357.842	641.413	398.302	398.302	398.302	6.76596	-81.1163	3.71831	215.963	386.212	230.045	186.06	186.06	186.06	-81.316	-1.45982	-6.93939	43.5036	0.289084	-3.61543	0.42892	0.101446	1.46471	1.93411	12.8262	3.22262	0	0	-0.0007532
1463	0	8.44022	0	0	8.59026	2.06609	-10.6855	-0.18527	-0.0118314	-0.0726146	-14.8526	3.67E-15	-2.06537	0	0	-0.00547865	4.44367	-22.0958	3.7228	211.851	357.866	642.502	398.052	398.052	398.052	6.65229	-82.6751	3.583	231.69	386.446	230.844	186.06	186.061	186.06	-82.8758	-1.57296	-6.7358	43.9356	0.263345	-3.80819	0.420834	0.0970009	1.47255	17.367	10.6168	3.21991	0	0	-0.0138563
1464	0	8.15654	0	0	8.28533	2.00377	-10.0809	-0.183552	-0.0119454	-0.0829175	-14.3204	2.65E-15	-2.00084	0	0	-0.00563005	4.41664	-22.5906	3.89926	214.451	357.911	643.457	397.8	397.8	397.8	6.51253	-84.1953	3.44111	247.16	386.541	231.866	186.061	186.06	186.061	-84.3943	-1.66679	-6.51065	44.3278	0.237199	-4.00042	0.408917	0.0940136	1.48031	35.4615	9.62247	2.73384	0	0	-0.0267123
1465	0	7.85532	0	0	7.9638	1.93769	-9.4373	-0.180819	-0.0108307	-0.0944845	-13.6689	-4.75E-15	-1.71465	0	0	-0.00592412	4.39071	-23.0489	4.07014	216.902	357.979	644.278	397.545	397.545	397.545	6.34603	-85.6702	3.29424	262.3	386.492	233.096	186.061	186.06	186.06	-85.865	-1.73903	-6.26559	44.6801	0.210515	-4.18615	0.393211	0.0925849	1.4876	56.2029	9.85918	1.8151	0	0	-0.038607
1466	0	7.54043	0	0	7.63008	1.86895	-8.76526	-0.177163	-0.00859191	-0.107161	-12.9195	4.37E-16	-1.22493	0	0	-0.00637921	4.36721	-23.471	4.22913	219.216	358.068	644.964	397.287	397.286	397.287	6.15433	-87.0929	3.14497	277.028	386.301	234.51	186.061	186.06	186.061	-87.2809	-1.78835	-6.00435	44.9927	0.183284	-4.35928	0.374123	0.0925985	1.49409	79.3113	11.1606	0.545608	0	0	-0.0486508
1467	0	7.21642	0	0	7.28914	1.79901	-8.07897	-0.172703	-0.00545239	-0.120743	-12.0965	-3.04E-15	-0.576942	0	0	-0.00693457	4.34713	-23.8571	4.3703	221.4	358.176	645.518	397.025	397.024	397.025	5.94126	-88.456	2.99694	291.26	385.977	236.078	186.061	186.061	186.061	-88.6351	-1.81439	-5.73277	45.266	0.155848	-4.51428	0.352151	0.0937229	1.49948	104.396	13.2428	-0.989524	0	0	-0.0560132
1468	0	6.88861	0	0	6.94668	1.72957	-7.39527	-0.167544	-0.00179283	-0.135033	-11.2208	1.99E-15	0.154945	0	0	-0.00744419	4.33108	-24.2077	4.48819	223.465	358.299	645.94	396.759	396.759	396.759	5.71243	-89.752	2.85466	304.906	385.537	237.765	186.061	186.06	186.06	-89.9209	-1.81777	-5.45826	45.5005	0.12881	-4.64607	0.327989	0.0954594	1.50366	130.978	15.6663	-2.69744	0	0	-0.0600042
1469	0	6.56326	0	0	6.60902	1.66247	-6.73264	-0.161861	0.00194953	-0.149632	-10.3174	6.19E-17	0.881246	0	0	-0.00772676	4.31922	-24.5232	4.57814	225.421	358.431	646.233	396.49	396.49	396.49	5.47471	-90.9742	2.72302	317.879	385	239.527	186.06	186.06	186.06	-91.1319	-1.80007	-5.18898	45.697	0.103138	-4.75056	0.302568	0.0973327	1.50648	158.32	17.9932	-4.50391	0	0	-0.0600655
1470	0	6.24728	0	0	6.28312	1.59958	-6.10981	-0.15579	0.00541515	-0.164221	-9.40197	-2.58E-15	1.51715	0	0	-0.0076263	4.31119	-24.8043	4.63637	227.278	358.566	646.401	396.218	396.218	396.218	5.23529	-92.1158	2.60657	330.088	384.388	241.319	186.06	186.061	186.06	-92.2621	-1.76358	-4.93287	45.8561	0.0800699	-4.82454	0.276597	0.0987159	1.50804	185.767	19.7503	-6.34699	0	0	-0.0559705
1471	0	5.9482	0	0	5.97626	1.54261	-5.54445	-0.149497	0.00816102	-0.178344	-8.48729	1.21E-15	1.97419	0	0	-0.00704566	4.30608	-25.0517	4.66013	229.048	358.697	646.448	395.944	395.943	395.944	5.00088	-93.1712	2.50886	341.451	383.721	243.09	186.06	186.06	186.06	-93.3063	-1.71128	-4.69664	45.979	0.0612097	-4.86593	0.250816	0.0990724	1.50839	212.542	20.5138	-8.17539	0	0	-0.0477231
1472	0	5.67357	0	0	5.69576	1.49307	-5.05188	-0.143081	0.0100175	-0.191595	-7.57327	3.84E-15	2.20014	0	0	-0.00601476	4.30259	-25.2661	4.64753	230.741	358.815	646.378	395.668	395.668	395.668	4.77687	-94.135	2.43165	351.888	383.015	244.786	186.061	186.06	186.06	-94.2594	-1.64649	-4.48476	46.0668	0.0482719	-4.87351	0.226135	0.0981652	1.50793	237.826	20.1031	-9.96573	0	0	-0.035573
1473	0	5.43046	0	0	5.44839	1.45212	-4.6441	-0.136617	0.0107977	-0.203419	-6.65276	-3.52E-15	2.15576	0	0	-0.00466	4.29896	-25.4484	4.59764	232.366	358.909	646.195	395.393	395.393	395.393	4.56669	-95.0021	2.37433	361.329	382.279	246.354	186.061	186.061	186.06	-95.1168	-1.57272	-4.29881	46.1208	0.0432866	-4.84706	0.203349	0.0956639	1.50679	260.735	18.3246	-11.6742	0	0	-0.0200156
1474	0	5.22466	0	0	5.23966	1.42052	-4.32919	-0.130177	0.0104851	-0.213367	-5.71734	-1.46E-16	1.83291	0	0	-0.00319676	4.29322	-25.5993	4.51027	233.932	358.971	645.905	395.119	395.119	395.119	4.37152	-95.7679	2.33375	369.713	381.519	247.74	186.061	186.06	186.061	-95.8737	-1.49341	-4.13721	46.1425	0.0482712	-4.78703	0.183324	0.0917766	1.50528	280.409	15.2893	-13.2741	0	0	-0.00174628
1475	0	5.06	0	0	5.07308	1.39863	-4.11084	-0.123783	0.0091521	-0.220861	-4.75777	3.17E-15	1.24815	0	0	-0.00186961	4.28318	-25.7196	4.38585	235.446	358.989	645.513	394.848	394.848	394.848	4.18998	-96.427	2.30414	376.993	380.731	248.891	186.06	186.061	186.06	-96.5248	-1.4117	-3.99503	46.1333	0.0653465	-4.69443	0.167273	0.086768	1.50387	295.827	11.2048	-14.7219	0	0	0.0183539
1476	0	4.93738	0	0	4.94937	1.38634	-3.98818	-0.11757	0.00692652	-0.225526	-3.78556	2.18E-16	0.437087	0	0	-0.000896397	4.26661	-25.8101	4.22538	236.913	358.956	645.024	394.582	394.582	394.582	4.01823	-96.9736	2.2773	383.135	379.905	249.755	186.06	186.06	186.061	-97.064	-1.33026	-3.86429	46.0949	0.0965539	-4.57075	0.155853	0.0811333	1.5029	306.281	6.42649	-15.9751	0	0	0.0392295
1477	0	4.85435	0	0	4.86597	1.38312	-3.95607	-0.111709	0.00397978	-0.226954	-2.83034	-1.53E-15	-0.547959	0	0	-0.000410843	4.24136	-25.8713	4.03025	238.338	358.862	644.445	394.322	394.322	394.322	3.85013	-97.4009	2.24307	388.12	379.028	250.285	186.061	186.061	186.06	-97.4842	-1.25115	-3.73439	46.0289	0.143769	-4.41764	0.150029	0.0755323	1.50291	310.951	1.4124	-16.984	0	0	0.0597148
1478	0	4.80516	0	0	4.81695	1.38804	-4.0052	-0.10645	0.000623763	-0.224857	-1.94562	1.34E-15	-1.63012	0	0	-0.000426553	4.20549	-25.904	3.80216	239.72	358.7	643.78	394.07	394.071	394.07	3.67765	-97.7016	2.18984	391.947	378.08	250.439	186.06	186.06	186.06	-97.7778	-1.17582	-3.59268	45.9369	0.20875	-4.23691	0.15063	0.0708439	1.50439	309.189	-3.21086	-17.709	0	0	0.0785496
1479	0	4.78089	0	0	4.7933	1.39982	-4.12266	-0.102138	-0.00287171	-0.219245	-1.20987	2.68E-15	-2.72758	0	0	-0.000831258	4.15736	-25.9084	3.54303	241.059	358.465	643.037	393.829	393.829	393.829	3.49147	-97.8681	2.10536	394.633	377.04	250.181	186.06	186.06	186.06	-97.9368	-1.10521	-3.42533	45.8203	0.292845	-4.03038	0.15792	0.0679584	1.50789	300.764	-6.83345	-18.1186	0	0	0.0944752
1480	0	4.77029	0	0	4.78373	1.41686	-4.29268	-0.0991466	-0.00612756	-0.210012	-0.716115	-1.40E-15	-3.74008	0	0	-0.00142054	4.09576	-25.8848	3.25503	242.35	358.155	642.222	393.598	393.598	393.598	3.28167	-97.8936	1.97751	396.208	375.89	249.488	186.06	186.061	186.061	-97.9543	-1.03999	-3.21825	45.6804	0.39696	-3.79976	0.172335	0.0677325	1.5138	285.385	-8.85756	-18.1808	0	0	0.10621
1481	0	4.76097	0	0	4.7757	1.43739	-4.49736	-0.097866	-0.00877691	-0.197544	-0.564772	1.05E-15	-4.56285	0	0	-0.0019675	4.0199	-25.8335	2.9405	243.587	357.769	641.343	393.379	393.379	393.379	3.03874	-97.7729	1.79524	396.723	374.61	248.347	186.06	186.06	186.06	-97.825	-0.980736	-2.95817	45.5181	0.521689	-3.5468	0.193497	0.0710206	1.52271	263.411	-8.70445	-17.8932	0	0	0.112656
1482	0	4.74074	0	0	4.75688	1.45953	-4.71799	-0.0987027	-0.0103349	-0.182139	-0.85633	-1.28E-15	-5.07793	0	0	-0.00230135	3.9295	-25.7544	2.60203	244.761	357.312	640.408	393.173	393.173	393.173	2.75441	-97.5043	1.54967	396.238	373.191	246.761	186.06	186.061	186.061	-97.547	-0.92823	-2.63386	45.3341	0.667004	-3.27318	0.220784	0.0786754	1.53476	235.344	-5.81338	-17.2678	0	0	0.112834
1483	0	4.69904	0	0	4.71655	1.48146	-4.9363	-0.101978	-0.0103924	-0.164437	-1.67298	6.99E-16	-5.17768	0	0	-0.00238421	3.82483	-25.6474	2.24247	245.86	356.789	639.426	392.978	392.978	392.978	2.42268	-97.0896	1.23518	394.827	371.627	244.751	186.06	186.06	186.06	-97.1227	-0.883543	-2.23739	45.1289	0.832311	-2.98059	0.253182	0.0911448	1.55041	202.096	0.110914	-16.3244	0	0	0.10609
1484	0	4.62843	0	0	4.64712	1.50154	-5.13616	-0.10791	-0.0085162	-0.145011	-3.06769	0	-4.76539	0	0	-0.00233017	3.70664	-25.5122	1.86498	246.872	356.211	638.407	392.795	392.795	392.795	2.04082	-96.5364	0.850545	392.574	369.927	242.353	186.06	186.06	186.06	-96.5598	-0.848028	-1.76549	44.9025	1.0165	-2.67095	0.289177	0.108602	1.56952	164.844	9.23209	-15.1006	0	0	0.0921239
1485	0	4.52596	0	0	4.54548	1.51854	-5.30519	-0.116589	-0.00442759	-0.124693	-5.05149	-1.11E-15	-3.78424	0	0	-0.00236106	3.57614	-25.3485	1.47303	247.782	355.592	637.362	392.621	392.621	392.621	1.6103	-95.8578	0.39993	389.567	368.11	239.625	186.06	186.06	186.06	-95.8724	-0.823122	-1.22083	44.6545	1.21779	-2.34633	0.326947	0.130993	1.59207	125.098	21.5111	-13.6584	0	0	0.071136
1486	0	4.39411	0	0	4.41398	1.53173	-5.43627	-0.127741	0.00192603	-0.104098	-7.56385	-2.62E-16	-2.23683	0	0	-0.0026759	3.43499	-25.156	1.07054	248.573	354.949	636.302	392.456	392.456	392.456	1.13728	-95.0737	-0.106402	385.899	366.209	236.639	186.06	186.06	186.06	-95.0808	-0.809911	-0.612851	44.3845	1.43384	-2.00918	0.364464	0.157542	1.61753	84.4264	36.4961	-12.0557	0	0	0.0438636
1487	0	4.2408	0	0	4.26065	1.54102	-5.52858	-0.140811	0.0102741	-0.0841317	-10.4762	1.09E-17	-0.204894	0	0	-0.00329471	3.28518	-24.9343	0.661761	249.23	354.302	635.24	392.296	392.296	392.296	0.632878	-94.21	-0.652146	381.666	364.274	233.484	186.061	186.06	186.06	-94.2114	-0.808703	0.0418762	44.0914	1.66181	-1.66235	0.399128	0.187307	1.64509	44.8381	53.5771	-10.3924	0	0	0.0118331
1488	0	4.07917	0	0	4.09868	1.54697	-5.58772	-0.154773	0.0199449	-0.0653376	-13.5788	1.05E-15	2.14285	0	0	-0.00395501	3.12901	-24.6826	0.251337	249.734	353.673	634.187	392.14	392.139	392.139	0.112637	-93.2973	-1.21572	376.964	362.364	230.26	186.06	186.06	186.06	-93.2952	-0.81854	0.72048	43.7741	1.89832	-1.30905	0.428758	0.218614	1.67328	8.05013	71.7171	-8.75224	0	0	-0.0229427
1489	0	3.9257	0	0	3.94473	1.55067	-5.6245	-0.168384	0.0299024	-0.0484689	-16.6195	-1.40E-15	4.56547	0	0	-0.00416811	2.96892	-24.4006	-0.155677	250.066	353.085	633.154	391.983	391.983	391.983	-0.404877	-92.3692	-1.77234	371.889	360.544	227.068	186.06	186.061	186.06	-92.3658	-0.836981	1.39572	43.4313	2.13977	-0.953061	0.450838	0.249414	1.70061	-24.0199	89.6422	-7.21895	0	0	-0.0577284
1490	0	3.79802	0	0	3.81662	1.55354	-5.65296	-0.180333	0.0388566	-0.0339112	-19.3379	2.36E-15	6.78283	0	0	-0.00343307	2.80756	-24.0874	-0.553926	250.208	352.564	632.153	391.824	391.824	391.824	-0.900013	-91.4593	-2.29646	366.534	358.883	224.005	186.06	186.061	186.061	-91.4564	-0.86011	2.0389	43.0613	2.38212	-0.598476	0.463638	0.277585	1.72543	-50.0197	105.972	-5.8434	0	0	-0.0897502
1491	0	3.71212	0	0	3.73051	1.55697	-5.68702	-0.18956	0.0456784	-0.0220405	-21.5187	-5.91E-15	8.54568	0	0	-0.00150717	2.64748	-23.7423	-0.93771	250.143	352.133	631.192	391.661	391.661	391.66	-1.35484	-90.5978	-2.76492	360.985	357.438	221.154	186.06	186.06	186.06	-90.5968	-0.882885	2.62359	42.6623	2.62143	-0.249982	0.465976	0.301045	1.74614	-68.9884	119.466	-4.6512	0	0	-0.116343
1492	0	3.68021	0	0	3.69876	1.56206	-5.7376	-0.195528	0.0495142	-0.0128276	-23.034	-3.51E-15	9.67369	0	0	0.00143593	2.49119	-23.3645	-1.30115	249.851	351.816	630.279	391.491	391.491	391.491	-1.75534	-89.8093	-3.15949	355.317	356.255	218.58	186.06	186.06	186.06	-89.8111	-0.899664	3.12876	42.2325	2.85365	0.0874465	0.458154	0.318079	1.76187	-80.9342	129.13	-3.61752	0	0	-0.135743
1493	0	3.7094	0	0	3.72859	1.56938	-5.81026	-0.198078	0.0501976	-0.0061011	-23.8372	-3.00E-15	10.1097	0	0	0.00486762	2.34105	-22.9533	-1.63826	249.316	351.634	629.418	391.315	391.315	391.315	-2.09318	-89.1111	-3.46823	349.596	355.357	216.324	186.06	186.06	186.06	-89.116	-0.904815	3.54101	41.7702	3.07484	0.408545	0.441412	0.327897	1.77195	-86.4994	134.604	-2.72342	0	0	-0.147202
1494	0	3.80133	0	0	3.82162	1.57887	-5.9044	-0.197451	0.0480432	-0.00143906	-23.9623	-3.73E-15	9.90016	0	0	0.00811953	2.1991	-22.508	-1.94306	248.523	351.607	628.612	391.133	391.133	391.133	-2.36612	-88.5127	-3.68597	343.871	354.748	214.403	186.06	186.06	186.06	-88.5209	-0.893326	3.8551	41.274	3.28152	0.707791	0.417817	0.330163	1.77619	-86.928	135.92	-1.93692	0	0	-0.151042
1495	0	3.95225	0	0	3.97415	1.5899	-6.01383	-0.194152	0.0436835	0.00150375	-23.5028	4.14E-15	9.16472	0	0	0.0106289	2.06705	-22.0283	-2.20965	247.46	351.747	627.863	390.949	390.949	390.949	-2.57711	-88.0163	-3.81349	338.179	354.417	212.815	186.06	186.06	186.06	-88.0278	-0.861338	4.07306	40.7428	3.47066	0.979477	0.389377	0.325145	1.77457	-83.5118	133.458	-1.23695	0	0	-0.148196
1496	0	4.15408	0	0	4.17799	1.60146	-6.12845	-0.188866	0.0378305	0.00323117	-22.5919	-1.81E-15	8.05213	0	0	0.0120926	1.94628	-21.5143	-2.43268	246.117	352.066	627.168	390.764	390.764	390.764	-2.73292	-87.6178	-3.85619	332.544	354.336	211.54	186.06	186.06	186.06	-87.6324	-0.806421	4.20236	40.1762	3.63968	1.21825	0.358868	0.313365	1.76762	-77.8843	127.695	-0.596551	0	0	-0.140453
1497	0	4.39553	0	0	4.42175	1.61229	-6.23584	-0.182357	0.0310785	0.00396956	-21.38	-1.86E-15	6.70341	0	0	0.0124938	1.83775	-20.9666	-2.6073	244.488	352.569	626.527	390.584	390.584	390.584	-2.84262	-87.3081	-3.82276	326.979	354.471	210.546	186.061	186.061	186.06	-87.3258	-0.72769	4.25417	39.5746	3.78667	1.419	0.328329	0.295579	1.75652	-71.2328	119.162	-0.00344099	0	0	-0.129502
1498	0	4.66372	0	0	4.69232	1.62109	-6.32305	-0.175254	0.0239045	0.00407148	-20.0058	1.60E-15	5.2399	0	0	0.0120301	1.74198	-20.3865	-2.72954	242.574	353.255	625.935	390.414	390.414	390.414	-2.9164	-87.0751	-3.72401	321.491	354.781	209.791	186.06	186.061	186.06	-87.096	-0.625626	4.24177	38.9389	3.91062	1.57719	0.299376	0.272558	1.74171	-64.5975	108.355	0.550487	0	0	-0.117163
1499	0	4.94525	0	0	4.97612	1.62661	-6.37766	-0.168177	0.0167188	0.00368302	-18.5983	-4.72E-15	3.76439	0	0	0.0110152	1.65924	-19.7757	-2.7967	240.377	354.12	625.389	390.258	390.258	390.258	-2.96467	-86.905	-3.57196	316.078	355.225	209.232	186.06	186.06	186.06	-86.9291	-0.501793	4.17942	38.2713	4.0111	1.68937	0.273289	0.245338	1.72418	-58.6939	95.829	1.05783	0	0	-0.10503
1500	0	5.2276	0	0	5.26036	1.62772	-6.38871	-0.161512	0.00990212	0.00297967	-17.2528	1.57E-15	2.36438	0	0	0.00976509	1.5894	-19.1367	-2.80737	237.905	355.153	624.885	390.122	390.122	390.122	-2.99755	-86.7839	-3.37894	310.736	355.762	208.826	186.06	186.06	186.061	-86.8112	-0.358472	4.08143	37.5747	4.08846	1.75319	0.25058	0.215126	1.7047	-53.8765	82.2017	1.49903	0	0	-0.0942562
1501	0	5.49981	0	0	5.53384	1.62357	-6.3476	-0.155593	0.0037717	0.00206101	-16.0445	-2.90E-15	1.10894	0	0	0.00853245	1.53216	-18.4727	-2.76178	235.169	356.34	624.419	390.012	390.012	390.012	-3.02421	-86.6985	-3.15689	305.459	356.352	208.531	186.06	186.06	186.06	-86.7291	-0.198328	3.96123	36.8527	4.14361	1.76784	0.231446	0.18308	1.68433	-50.2983	68.0456	1.85869	0	0	-0.0856143
1502	0	5.75306	0	0	5.78754	1.61356	-6.24839	-0.15059	-0.00145147	0.000998021	-15.0189	1.06E-15	0.0459815	0	0	0.0074645	1.487	-17.7871	-2.66184	232.184	357.665	623.986	389.931	389.931	389.931	-3.05246	-86.6369	-2.91669	300.239	356.961	208.313	186.06	186.06	186.06	-86.671	-0.0241722	3.83077	36.1095	4.17821	1.73402	0.215432	0.150351	1.66363	-47.7832	53.9296	2.11904	0	0	-0.0792155
1503	0	5.9809	0	0	6.01495	1.59741	-6.08833	-0.146604	-0.0055882	-0.000234468	-14.201	-3.83E-15	-0.793086	0	0	0.00660684	1.45329	-17.0839	-2.51126	228.969	359.106	623.582	389.884	389.884	389.884	-3.08842	-86.5894	-2.66766	295.068	357.561	208.142	186.06	186.06	186.06	-86.6272	0.161241	3.69992	35.3498	4.19419	1.65429	0.201917	0.11818	1.64331	-46.0241	40.4224	2.26199	0	0	-0.0747514
1504	0	6.17941	0	0	6.21211	1.57518	-5.86785	-0.143623	-0.00867249	-0.00156602	-13.5937	-3.60E-15	-1.40875	0	0	0.00593297	1.43032	-16.3667	-2.31538	225.542	360.642	623.203	389.871	389.871	389.871	-3.13642	-86.5483	-2.41736	289.938	358.129	207.993	186.061	186.06	186.061	-86.5902	0.355317	3.57627	34.5783	4.19395	1.53281	0.190327	0.0872812	1.62393	-44.7654	27.8268	2.29977	0	0	-0.0717879
1505	0	6.34707	0	0	6.37753	1.54722	-5.59024	-0.141575	-0.010701	-0.00302465	-13.1842	-2.42E-15	-1.80785	0	0	0.00537614	1.41736	-15.6395	-2.08104	221.923	362.251	622.845	389.895	389.895	389.895	-3.19902	-86.5085	-2.17158	284.842	358.651	207.851	186.06	186.06	186.06	-86.5546	0.555661	3.46516	33.7999	4.17992	1.37536	0.179912	0.0585586	1.60599	-43.612	16.5273	2.22872	0	0	-0.0695551
1506	0	6.48434	0	0	6.51189	1.51412	-5.26123	-0.140308	-0.011797	-0.00460296	-12.9449	5.39E-16	-2.01612	0	0	0.00486861	1.41361	-14.9059	-1.81625	218.132	363.911	622.503	389.956	389.956	389.956	-3.27722	-86.4664	-1.93439	279.772	359.118	207.705	186.06	186.06	186.06	-86.5171	0.76008	3.36984	33.0189	4.15474	1.18893	0.170174	0.03248	1.58972	-42.3151	6.67497	2.06917	0	0	-0.0674487
1507	0	6.59341	0	0	6.61759	1.47667	-4.88858	-0.139682	-0.012136	-0.00617696	-12.8437	3.35E-16	-2.06916	0	0	0.00436586	1.41829	-14.1691	-1.52979	214.188	365.599	622.173	390.052	390.052	390.052	-3.37057	-86.4206	-1.70835	274.719	359.526	207.547	186.061	186.06	186.06	-86.4763	0.966552	3.29167	32.2397	4.12079	0.981516	0.160954	0.00940223	1.57539	-40.8245	-1.659	1.8474	0	0	-0.0651914
1508	0	6.67769	0	0	6.69827	1.43576	-4.48114	-0.139539	-0.0119378	-0.00781471	-12.8449	-1.98E-15	-2.0084	0	0	0.00385454	1.43059	-13.432	-1.23071	210.107	367.296	621.852	390.181	390.181	390.181	-3.47756	-86.3709	-1.49491	269.678	359.877	207.377	186.061	186.06	186.06	-86.432	1.17319	3.23054	31.4659	4.08045	0.761422	0.151715	-0.0106139	1.5631	-38.8801	-8.53633	1.58836	0	0	-0.062213
1509	0	6.74135	0	0	6.75828	1.39238	-4.0485	-0.139723	-0.0114106	-0.00932186	-12.9128	7.28E-17	-1.8736	0	0	0.00334631	1.44968	-12.6968	-0.927998	205.907	368.984	621.537	390.34	390.34	390.34	-3.59592	-86.3181	-1.29457	264.64	360.176	207.194	186.06	186.061	186.061	-86.3849	1.37823	3.1853	30.7007	4.03575	0.537108	0.142675	-0.0276467	1.55285	-36.6684	-14.0938	1.32639	0	0	-0.0587245
1510	0	6.78876	0	0	6.80223	1.34747	-3.60012	-0.1401	-0.0107267	-0.0107328	-13.0155	-2.64E-15	-1.69938	0	0	0.0028661	1.47474	-11.9657	-0.629976	201.603	370.647	621.223	390.526	390.526	390.526	-3.72289	-86.2634	-1.1073	259.6	360.431	207.002	186.06	186.06	186.06	-86.3364	1.58004	3.15407	29.9466	3.98853	0.31649	0.133647	-0.0417488	1.54454	-34.124	-18.4387	1.0752	0	0	-0.0545905
1511	0	6.82418	0	0	6.83451	1.30192	-3.1449	-0.140561	-0.0100462	-0.0119511	-13.1269	-8.59E-16	-1.5151	0	0	0.00244192	1.50495	-11.2399	-0.344045	197.206	372.272	620.91	390.735	390.735	390.735	-3.85562	-86.2085	-0.932618	254.553	360.648	206.804	186.06	186.06	186.06	-86.2879	1.77713	3.13465	29.2056	3.94012	0.106716	0.12475	-0.0530602	1.53833	-31.3676	-21.7323	0.852495	0	0	-0.0500162
1512	0	6.85149	0	0	6.85907	1.25652	-2.69075	-0.140988	-0.00941628	-0.0129552	-13.2237	-3.65E-15	-1.33513	0	0	0.00208677	1.53949	-10.5205	-0.0763064	192.728	373.846	620.594	390.964	390.964	390.964	-3.9913	-86.1549	-0.769959	249.492	360.835	206.604	186.061	186.061	186.06	-86.2408	1.9682	3.12477	28.4793	3.89172	-0.0862927	0.11597	-0.0617686	1.53382	-28.4722	-24.0902	0.66395	0	0	-0.0451565
1513	0	6.87388	0	0	6.87918	1.21193	-2.24437	-0.14133	-0.00890299	-0.013749	-13.2927	-1.51E-15	-1.17181	0	0	0.00180656	1.57759	-9.80824	0.168637	188.18	375.363	620.274	391.209	391.209	391.209	-4.12733	-86.1035	-0.618574	244.415	361	206.404	186.06	186.061	186.06	-86.1962	2.15209	3.12222	27.7684	3.84409	-0.25799	0.107162	-0.0679496	1.53063	-25.4575	-25.5878	0.506071	0	0	-0.0400916
1514	0	6.89385	0	0	6.89731	1.16867	-1.81106	-0.141523	-0.00849721	-0.0142903	-13.3242	9.10E-17	-1.02692	0	0	0.00159142	1.61852	-9.10345	0.387738	183.569	376.814	619.949	391.467	391.467	391.467	-4.26145	-86.0554	-0.477803	239.318	361.15	206.208	186.061	186.06	186.06	-86.1548	2.3279	3.12505	27.0736	3.79774	-0.405308	0.0983833	-0.071806	1.52863	-22.445	-26.3554	0.383387	0	0	-0.0350586
1515	0	6.91302	0	0	6.91507	1.12713	-1.39479	-0.141551	-0.00819536	-0.014616	-13.3169	3.40E-15	-0.901144	0	0	0.00142689	1.66167	-8.40635	0.579446	178.903	378.197	619.619	391.734	391.734	391.734	-4.39175	-86.0107	-0.346856	234.2	361.289	206.017	186.061	186.06	186.06	-86.1167	2.4949	3.13146	26.395	3.75282	-0.526629	0.0895987	-0.0735276	1.52751	-19.463	-26.4955	0.291412	0	0	-0.0301453
1516	0	6.93223	0	0	6.93328	1.08758	-0.998386	-0.141451	-0.00800245	-0.0147658	-13.2785	-1.46E-17	-0.795477	0	0	0.00129834	1.70642	-7.71692	0.743725	174.188	379.509	619.282	392.01	392.01	392.01	-4.51654	-85.969	-0.224931	229.058	361.424	205.831	186.061	186.061	186.06	-86.0816	2.6526	3.13984	25.7326	3.70947	-0.621831	0.0806237	-0.0735234	1.5271	-16.5041	-26.1882	0.228073	0	0	-0.0253858
1517	0	6.95171	0	0	6.95213	1.05021	-0.623633	-0.141248	-0.00789687	-0.0147528	-13.2176	2.22E-16	-0.708205	0	0	0.00119135	1.75232	-7.03513	0.881732	169.43	380.749	618.94	392.291	392.291	392.291	-4.63444	-85.93	-0.111115	223.893	361.556	205.648	186.06	186.06	186.06	-86.0489	2.8007	3.14869	25.0861	3.66744	-0.691948	0.0714325	-0.071948	1.52717	-13.6165	-25.5189	0.185509	0	0	-0.020873
1518	0	6.97128	0	0	6.97134	1.01508	-0.271355	-0.141005	-0.007952	-0.0146319	-13.1479	3.70E-16	-0.646179	0	0	0.00110215	1.79895	-6.36083	0.995642	164.634	381.917	618.592	392.576	392.576	392.576	-4.7444	-85.8926	-0.0045275	218.705	361.691	205.469	186.06	186.061	186.06	-86.0175	2.93912	3.15679	24.4551	3.62663	-0.739061	0.0618922	-0.0693071	1.52743	-10.7754	-24.7259	0.162714	0	0	-0.0166017
1519	0	6.99046	0	0	6.99046	0.982202	0.0583419	-0.140762	-0.00807372	-0.0144361	-13.0803	2.34E-15	-0.600483	0	0	0.00101938	1.84595	-5.69394	1.08825	159.803	383.015	618.237	392.865	392.865	392.865	-4.84565	-85.856	0.0957451	213.494	361.829	205.29	186.06	186.06	186.06	-85.9865	3.06796	3.16306	23.8393	3.58667	-0.765862	0.0521443	-0.0657312	1.52797	-8.04497	-23.8505	0.150867	0	0	-0.0126539
1520	0	7.00884	0	0	7.00898	0.951528	0.365949	-0.140563	-0.00833433	-0.0142129	-13.0256	1.69E-15	-0.57749	0	0	0.000947198	1.89304	-5.03441	1.16288	154.943	384.045	617.877	393.156	393.156	393.156	-4.93765	-85.8192	0.190561	208.26	361.972	205.109	186.06	186.06	186.061	-85.9548	3.18745	3.16666	23.2383	3.54737	-0.775569	0.0420915	-0.0616155	1.52865	-5.37399	-23.0896	0.146163	0	0	-0.00897228
1521	0	7.02609	0	0	7.02654	0.922979	0.652246	-0.140436	-0.0086942	-0.0140211	-12.9919	1.87E-15	-0.573707	0	0	0.000886383	1.93991	-4.38223	1.22289	150.057	385.009	617.511	393.448	393.448	393.448	-5.02011	-85.7815	0.280812	203.006	362.121	204.926	186.06	186.06	186.06	-85.9219	3.29797	3.16684	22.6519	3.50859	-0.77152	0.0317998	-0.0572479	1.52936	-2.77818	-22.5266	0.140091	0	0	-0.00557058
1522	0	7.04215	0	0	7.04306	0.896463	0.918113	-0.140403	-0.00916182	-0.013854	-12.9848	-3.61E-15	-0.591086	0	0	0.000844639	1.98629	-3.73754	1.27158	145.149	385.91	617.139	393.741	393.741	393.741	-5.09285	-85.7425	0.367331	197.731	362.275	204.739	186.06	186.06	186.06	-85.8871	3.39995	3.16299	22.0798	3.47026	-0.756971	0.0214598	-0.0528785	1.52998	-0.319846	-22.2552	0.126543	0	0	-0.00251625
1523	0	7.05736	0	0	7.05882	0.871889	1.16448	-0.140506	-0.00977229	-0.013753	-13.0106	-2.85E-15	-0.63416	0	0	0.000833603	2.03189	-3.10059	1.31191	140.224	386.748	616.761	394.034	394.034	394.034	-5.15587	-85.702	0.450886	192.437	362.434	204.548	186.06	186.06	186.06	-85.8503	3.49393	3.15463	21.5221	3.4324	-0.734875	0.0112665	-0.0487672	1.53069	1.96828	-22.3931	0.100237	0	0	0.000162573
1524	0	7.07257	0	0	7.07467	0.849166	1.39225	-0.140733	-0.0105007	-0.0137297	-13.0672	-3.04E-15	-0.701355	0	0	0.00086254	2.07629	-2.47177	1.34638	135.287	387.526	616.378	394.327	394.327	394.327	-5.20935	-85.6602	0.532135	187.126	362.596	204.354	186.06	186.06	186.06	-85.8118	3.58042	3.14147	20.9789	3.39523	-0.707753	0.00143974	-0.0449764	1.53158	4.03917	-22.9212	0.0511432	0	0	0.00243915
1525	0	7.08917	0	0	7.09194	0.828207	1.6023	-0.141076	-0.0113639	-0.013753	-13.1496	-9.67E-16	-0.792957	0	0	0.000942866	2.11905	-1.85162	1.37694	130.343	388.245	615.99	394.618	394.618	394.618	-5.25364	-85.6179	0.611469	181.796	362.758	204.158	186.06	186.06	186.06	-85.7721	3.65997	3.12346	20.4505	3.35914	-0.677598	-0.00767938	-0.0416293	1.53257	5.77777	-23.8537	-0.0222437	0	0	0.00421497
1526	0	7.10895	0	0	7.11247	0.808924	1.79552	-0.14151	-0.0122328	-0.0137852	-13.2482	2.61E-15	-0.893042	0	0	0.00107714	2.15958	-1.24084	1.40498	125.398	388.904	615.596	394.906	394.906	394.906	-5.28934	-85.576	0.689071	176.45	362.917	203.963	186.06	186.06	186.06	-85.7324	3.73304	3.10082	19.9373	3.32475	-0.645854	-0.0158159	-0.0386071	1.5336	7.09272	-25.0445	-0.118496	0	0	0.0054466
1527	0	7.13422	0	0	7.13847	0.791229	1.97278	-0.141953	-0.0130684	-0.0138484	-13.345	-1.08E-15	-0.992289	0	0	0.00126779	2.19721	-0.64029	1.43132	120.461	389.505	615.197	395.191	395.19	395.191	-5.31704	-85.5357	0.76491	171.087	363.07	203.773	186.06	186.06	186.06	-85.6938	3.80005	3.07396	19.4399	3.29268	-0.6134	-0.0228629	-0.0357254	1.53498	8.00743	-26.3681	-0.237056	0	0	0.00621896
1528	0	7.16728	0	0	7.17228	0.775061	2.13472	-0.142349	-0.013783	-0.0138747	-13.424	3.74E-15	-1.07634	0	0	0.00150995	2.23114	-0.0509723	1.4563	115.539	390.046	614.793	395.469	395.469	395.469	-5.33738	-85.4982	0.838818	165.709	363.213	203.589	186.06	186.06	186.06	-85.6576	3.86128	3.0433	18.9588	3.26378	-0.580624	-0.0286466	-0.0328461	1.53652	8.46261	-27.6822	-0.367163	0	0	0.006532
1529	0	7.21037	0	0	7.21613	0.760377	2.28176	-0.142618	-0.014301	-0.0138634	-13.4681	8.94E-16	-1.13337	0	0	0.00179241	2.26051	0.52599	1.47981	110.642	390.526	614.385	395.741	395.741	395.741	-5.3508	-85.4646	0.910591	160.317	363.343	203.415	186.061	186.061	186.061	-85.6247	3.91689	3.00923	18.4949	3.23897	-0.547478	-0.033098	-0.0297635	1.53838	8.48967	-28.8253	-0.501943	0	0	0.00648317
1530	0	7.26532	0	0	7.27181	0.747176	2.41393	-0.142717	-0.0146123	-0.0137898	-13.4668	2.45E-15	-1.1601	0	0	0.00210085	2.28443	1.08939	1.50146	105.78	390.945	613.971	396.004	396.004	396.004	-5.35745	-85.4352	0.980113	154.91	363.458	203.253	186.06	186.06	186.06	-85.5957	3.9669	2.9719	18.049	3.21919	-0.513625	-0.0363091	-0.0264201	1.54056	8.15706	-29.7167	-0.633775	0	0	0.00618653
1531	0	7.3334	0	0	7.34059	0.735486	2.53094	-0.142621	-0.014668	-0.0136379	-13.4159	-1.58E-15	-1.15291	0	0	0.00241704	2.30195	1.63801	1.52068	100.963	391.302	613.555	396.256	396.256	396.256	-5.35723	-85.4099	1.0474	149.489	363.558	203.103	186.06	186.06	186.06	-85.5704	4.01125	2.93123	17.6215	3.20542	-0.478517	-0.0384887	-0.0226533	1.54287	7.55942	-30.2011	-0.759356	0	0	0.00576825
1532	0	7.41521	0	0	7.42307	0.72536	2.63229	-0.142395	-0.0145363	-0.0134485	-13.3246	1.39E-15	-1.12165	0	0	0.00272673	2.3122	2.17063	1.53677	96.2026	391.595	613.135	396.495	396.495	396.495	-5.34981	-85.3879	1.11252	144.056	363.643	202.964	186.061	186.06	186.06	-85.5479	4.04976	2.88697	17.2132	3.19849	-0.441465	-0.0399121	-0.0183767	1.54565	6.8627	-30.2308	-0.881069	0	0	0.00538348
1533	0	7.51077	0	0	7.51927	0.716858	2.71737	-0.142021	-0.0141996	-0.0131575	-13.1979	8.39E-16	-1.07027	0	0	0.00301528	2.31434	2.68609	1.54903	91.5091	391.824	612.713	396.717	396.717	396.717	-5.33475	-85.368	1.17558	138.61	363.714	202.834	186.06	186.06	186.06	-85.527	4.08222	2.83881	16.8245	3.19932	-0.401748	-0.0407188	-0.0137076	1.54849	6.11666	-29.7872	-0.992207	0	0	0.00505894
1534	0	7.61956	0	0	7.62863	0.710036	2.78563	-0.141603	-0.0137434	-0.0128596	-13.0556	-2.92E-15	-1.01413	0	0	0.0032775	2.30765	3.18338	1.55683	86.8929	391.99	612.291	396.922	396.922	396.922	-5.31153	-85.3482	1.23678	133.154	363.774	202.711	186.061	186.06	186.06	-85.5059	4.1084	2.78636	16.4557	3.20854	-0.35875	-0.0414813	-0.00860155	1.55165	5.59715	-28.8426	-1.10516	0	0	0.00497507
1535	0	7.74066	0	0	7.7502	0.704934	2.83666	-0.141213	-0.0132095	-0.0125159	-12.9157	-3.09E-16	-0.964638	0	0	0.00351202	2.29159	3.66168	1.55971	82.3636	392.093	611.868	397.108	397.108	397.108	-5.27973	-85.3267	1.29622	127.688	363.824	202.589	186.06	186.06	186.06	-85.4824	4.12809	2.72937	16.1067	3.22672	-0.311919	-0.0425226	-0.00311532	1.55487	5.4134	-27.3961	-1.22197	0	0	0.00514203
1536	0	7.87293	0	0	7.88286	0.701558	2.87044	-0.140896	-0.0127197	-0.0122093	-12.7921	1.34E-15	-0.939408	0	0	0.00372215	2.26579	4.1204	1.55733	77.9293	392.136	611.445	397.272	397.272	397.272	-5.2392	-85.3013	1.35392	122.212	363.866	202.467	186.06	186.06	186.06	-85.4546	4.14118	2.66778	15.7774	3.2541	-0.260885	-0.0442486	0.0025637	1.55817	5.77806	-25.5553	-1.35339	0	0	0.00562664
1537	0	8.01524	0	0	8.0255	0.699861	2.88741	-0.140706	-0.0123125	-0.011926	-12.6974	2.37E-15	-0.944904	0	0	0.00391328	2.23012	4.55924	1.54955	73.5968	392.12	611.024	397.413	397.413	397.413	-5.19018	-85.2704	1.40966	116.73	363.904	202.341	186.06	186.061	186.06	-85.4207	4.14766	2.60196	15.4671	3.29087	-0.205427	-0.0469112	0.00829496	1.56138	6.79498	-23.368	-1.50133	0	0	0.00639947
1538	0	8.16668	0	0	8.17713	0.699738	2.88864	-0.140625	-0.0120646	-0.0117676	-12.6336	2.11E-15	-0.985814	0	0	0.00408969	2.1847	4.9782	1.5365	69.3707	392.05	610.605	397.533	397.533	397.533	-5.13339	-85.2327	1.46299	111.241	363.939	202.209	186.06	186.06	186.06	-85.3796	4.14769	2.53274	15.175	3.33682	-0.145579	-0.0509223	0.0139358	1.56421	8.67099	-20.9109	-1.67265	0	0	0.00749582
1539	0	8.32637	0	0	8.33696	0.701029	2.87574	-0.140648	-0.0119067	-0.0116775	-12.6001	-3.92E-15	-1.04738	0	0	0.0042557	2.12991	5.37765	1.51846	65.254	391.93	610.188	397.629	397.629	397.629	-5.07018	-85.187	1.51321	105.748	363.969	202.07	186.061	186.06	186.06	-85.3303	4.14161	2.46147	14.9	3.39155	-0.0815455	-0.0562593	0.019358	1.56667	11.3656	-18.2263	-1.85062	0	0	0.00879831
1540	0	8.49378	0	0	8.50438	0.703529	2.85072	-0.140727	-0.0118259	-0.0117322	-12.5893	8.48E-16	-1.1165	0	0	0.00441362	2.0664	5.75826	1.496	61.2474	391.764	609.773	397.704	397.704	397.704	-5.00223	-85.1332	1.5595	100.252	363.995	201.923	186.06	186.061	186.06	-85.2725	4.12994	2.38975	14.6406	3.45439	-0.0138099	-0.063118	0.0244124	1.56859	14.9713	-15.3751	-2.02761	0	0	0.0102977
1541	0	8.66831	0	0	8.67886	0.707029	2.81571	-0.140845	-0.0116905	-0.0118409	-12.5953	-1.06E-16	-1.16796	0	0	0.00456597	1.99509	6.12102	1.46986	57.3495	391.559	609.36	397.76	397.76	397.76	-4.93134	-85.0707	1.60116	94.7527	364.016	201.769	186.06	186.06	186.06	-85.206	4.11333	2.31926	14.3952	3.52445	0.0570083	-0.0712067	0.0289097	1.57002	19.3085	-12.4068	-2.1767	0	0	0.0118641
1542	0	8.84941	0	0	8.85987	0.711335	2.77262	-0.14097	-0.011448	-0.0120188	-12.6098	-7.39E-16	-1.18634	0	0	0.00471168	1.91708	6.46724	1.44105	53.5572	391.322	608.948	397.797	397.797	397.797	-4.85917	-84.9999	1.63778	89.2512	364.031	201.609	186.061	186.06	186.061	-85.1312	4.09254	2.25131	14.1619	3.60068	0.129966	-0.080489	0.0327421	1.57092	24.3232	-9.36353	-2.28653	0	0	0.0134794
1543	0	9.03652	0	0	9.04682	0.716295	2.723	-0.141099	-0.0111237	-0.0122184	-12.6279	-7.50E-16	-1.16907	0	0	0.00484746	1.83369	6.79845	1.41074	49.8657	391.059	608.537	397.82	397.82	397.82	-4.78692	-84.9207	1.66942	83.7478	364.041	201.441	186.06	186.06	186.06	-85.048	4.06836	2.18666	13.9388	3.68172	0.203977	-0.0906712	0.035738	1.57151	29.837	-6.38288	-2.34919	0	0	0.0151181
1544	0	9.22883	0	0	9.23893	0.721796	2.66796	-0.141234	-0.0107036	-0.012378	-12.6459	7.52E-16	-1.11529	0	0	0.00496809	1.74638	7.11643	1.38028	46.2687	390.776	608.126	397.83	397.83	397.83	-4.71532	-84.8334	1.69658	78.2428	364.045	201.269	186.061	186.06	186.06	-84.9569	4.04159	2.12547	13.7238	3.76625	0.277785	-0.10135	0.0377997	1.57196	35.6201	-3.52379	-2.36241	0	0	0.0167535
1545	0	9.42536	0	0	9.43524	0.727748	2.60839	-0.141357	-0.0102043	-0.0125569	-12.6597	5.50E-16	-1.03196	0	0	0.00506691	1.65673	7.42306	1.35124	42.7588	390.48	607.714	397.832	397.832	397.832	-4.64469	-84.738	1.72015	72.7364	364.047	201.091	186.06	186.06	186.06	-84.8578	4.01302	2.06738	13.515	3.85278	0.349885	-0.112429	0.0386854	1.57238	41.6188	-0.930662	-2.33657	0	0	0.0184753
1546	0	9.62499	0	0	9.63458	0.734101	2.54481	-0.14151	-0.00971879	-0.0126841	-12.6708	-1.54E-16	-0.936897	0	0	0.00513793	1.56636	7.72034	1.32526	39.3283	390.178	607.302	397.827	397.827	397.827	-4.5748	-84.6346	1.74137	67.229	364.048	200.908	186.06	186.06	186.06	-84.7508	3.98334	2.01147	13.3103	3.93986	0.418688	-0.123503	0.0383919	1.57291	47.5984	1.3315	-2.28576	0	0	0.0202815
1547	0	9.82642	0	0	9.8357	0.740782	2.47793	-0.141666	-0.00924858	-0.0128398	-12.6751	3.72E-15	-0.83973	0	0	0.00517493	1.47688	8.01029	1.30414	35.9688	389.874	606.888	397.82	397.82	397.82	-4.50522	-84.5232	1.76147	61.721	364.051	200.72	186.06	186.06	186.06	-84.6357	3.95314	1.95671	13.1079	4.02594	0.482459	-0.134455	0.036972	1.57389	53.5241	3.23268	-2.22804	0	0	0.0222403
1548	0	10.0282	0	0	10.0372	0.747716	2.40852	-0.141842	-0.00884879	-0.012955	-12.6722	-2.39E-15	-0.754745	0	0	0.00517275	1.38986	8.29487	1.28966	32.6724	389.574	606.475	397.812	397.812	397.812	-4.43544	-84.4033	1.78163	56.2129	364.059	200.529	186.061	186.06	186.06	-84.5124	3.92289	1.90199	12.9061	4.10972	0.539446	-0.144824	0.034289	1.57513	59.1565	4.67777	-2.17347	0	0	0.0243254
1549	0	10.229	0	0	10.2377	0.754789	2.33771	-0.142016	-0.00851648	-0.0130969	-12.6573	-2.97E-15	-0.689006	0	0	0.00512605	1.30683	8.57595	1.28362	29.4316	389.28	606.061	397.806	397.806	397.806	-4.36492	-84.275	1.80276	50.7055	364.073	200.335	186.06	186.06	186.06	-84.3806	3.89288	1.8464	12.7037	4.18981	0.587878	-0.154536	0.0305602	1.57714	64.4818	5.70455	-2.13803	0	0	0.0265528
1550	0	10.4273	0	0	10.4355	0.761859	2.26693	-0.142199	-0.00827239	-0.0132491	-12.6298	-1.79E-15	-0.64919	0	0	0.0050317	1.22917	8.85529	1.28773	26.2397	388.995	605.648	397.804	397.804	397.804	-4.29319	-84.1376	1.82547	45.1995	364.096	200.137	186.06	186.06	186.06	-84.2397	3.86325	1.78927	12.4992	4.265	0.626044	-0.163403	0.0258002	1.57991	69.4038	6.2666	-2.12866	0	0	0.0288953
1551	0	10.6212	0	0	10.6292	0.768752	2.19789	-0.142373	-0.00809401	-0.0134346	-12.5855	-5.06E-16	-0.635463	0	0	0.00488631	1.15805	9.13439	1.30349	23.0912	388.721	605.238	397.809	397.809	397.809	-4.21993	-83.9905	1.84991	39.6955	364.129	199.937	186.061	186.06	186.061	-84.0891	3.83392	1.73031	12.2919	4.33442	0.652461	-0.171225	0.0201662	1.58336	73.852	6.43922	-2.1518	0	0	0.0312861
1552	0	10.8093	0	0	10.8169	0.775271	2.13261	-0.142541	-0.00797975	-0.0136633	-12.5232	2.05E-15	-0.647094	0	0	0.00468934	1.09456	9.41462	1.33217	19.9818	388.458	604.832	397.822	397.822	397.822	-4.14503	-83.8326	1.8758	34.1944	364.171	199.735	186.06	186.061	186.06	-83.9277	3.80464	1.66963	12.0809	4.39712	0.665822	-0.177964	0.0137816	1.58782	77.8154	6.22262	-2.20866	0	0	0.0336788
1553	0	10.9896	0	0	10.9969	0.781207	2.07316	-0.142692	-0.00789681	-0.0139459	-12.4415	1.44E-15	-0.677763	0	0	0.00444102	1.03949	9.69705	1.37467	16.909	388.205	604.432	397.844	397.844	397.844	-4.06854	-83.6628	1.90242	28.6966	364.223	199.531	186.06	186.06	186.06	-83.7542	3.77499	1.60772	11.8659	4.45249	0.665194	-0.183523	0.00687824	1.59319	81.2629	5.71037	-2.29732	0	0	0.0359959
1554	0	11.1604	0	0	11.1674	0.786346	2.02169	-0.142811	-0.00782187	-0.0143277	-12.3389	-3.37E-15	-0.719668	0	0	0.00414282	0.993493	9.98252	1.43154	13.8715	387.961	604.04	397.878	397.878	397.878	-3.99072	-83.4794	1.92866	23.2026	364.285	199.324	186.061	186.06	186.06	-83.5673	3.74436	1.54549	11.6466	4.50014	0.650023	-0.18795	-0.000479623	1.59949	84.2392	4.92165	-2.41264	0	0	0.0381961
1555	0	11.3195	0	0	11.3264	0.790505	1.98003	-0.14293	-0.00770366	-0.0148015	-12.2204	-4.15E-16	-0.762027	0	0	0.00379941	0.956975	10.2716	1.50279	10.8699	387.722	603.659	397.923	397.923	397.923	-3.91184	-83.2806	1.95317	17.7125	364.356	199.115	186.061	186.061	186.061	-83.3651	3.71203	1.48399	11.4229	4.53966	0.620208	-0.191213	-0.0079839	1.60687	86.7238	3.97839	-2.54708	0	0	0.0402033
1556	0	11.4652	0	0	11.4719	0.79354	1.94963	-0.143027	-0.00751133	-0.0154174	-12.0868	-3.45E-15	-0.796246	0	0	0.00341377	0.930144	10.5647	1.58799	7.90646	387.484	603.293	397.982	397.982	397.982	-3.83226	-83.0642	1.97444	12.226	364.436	198.903	186.061	186.061	186.06	-83.1452	3.67718	1.42442	11.1948	4.57106	0.576158	-0.193356	-0.0155965	1.6151	88.7473	2.91345	-2.69345	0	0	0.0419795
1557	0	11.5953	0	0	11.602	0.795382	1.93118	-0.143158	-0.00723867	-0.0161461	-11.9467	3.74E-15	-0.81868	0	0	0.00299204	0.913046	10.8618	1.6861	4.98514	387.245	602.945	398.056	398.056	398.056	-3.75215	-82.8278	1.99102	6.74214	364.524	198.688	186.06	186.06	186.06	-82.9055	3.63891	1.36783	10.9627	4.59429	0.518836	-0.194279	-0.0231805	1.62416	90.2439	1.77556	-2.84531	0	0	0.0434413
1558	0	11.7082	0	0	11.7149	0.796023	1.92476	-0.143326	-0.00695269	-0.0170694	-11.805	-1.75E-15	-0.835255	0	0	0.00253922	0.905565	11.1626	1.79562	2.11176	386.998	602.617	398.144	398.144	398.144	-3.67156	-82.5688	2.00155	1.25975	364.621	198.468	186.06	186.06	186.06	-82.6432	3.59633	1.31513	10.7268	4.60942	0.449673	-0.194162	-0.0307532	1.63405	91.2999	0.514592	-3.00517	0	0	0.0445888
1559	0	11.8022	0	0	11.8089	0.795537	1.92963	-0.143548	-0.00664532	-0.0181057	-11.6672	-6.59E-16	-0.846816	0	0	0.00206211	0.907387	11.4667	1.91446	-0.706109	386.74	602.314	398.247	398.247	398.247	-3.59055	-82.2846	2.00476	-4.22312	364.728	198.244	186.06	186.06	186.06	-82.3557	3.54858	1.26713	10.4877	4.61671	0.370691	-0.192761	-0.0382685	1.64457	91.7481	-0.839454	-3.16686	0	0	0.0452922
1560	0	11.876	0	0	11.8829	0.794058	1.94444	-0.143869	-0.00638355	-0.019287	-11.5407	-1.22E-15	-0.862918	0	0	0.00156884	0.918102	11.7732	2.0401	-3.45896	386.463	602.039	398.367	398.367	398.367	-3.50909	-81.9723	1.99957	-9.7087	364.845	198.016	186.06	186.06	186.06	-82.0403	3.49485	1.2245	10.2461	4.61639	0.2843	-0.190113	-0.0457705	1.65559	91.5718	-2.34235	-3.33276	0	0	0.045502
1561	0	11.9287	0	0	11.9359	0.791769	1.96737	-0.144297	-0.00623756	-0.0205608	-11.4289	1.86E-15	-0.892486	0	0	0.00106656	0.93716	12.081	2.1696	-6.13544	386.164	601.794	398.502	398.502	398.502	-3.42727	-81.6295	1.98492	-15.1995	364.973	197.785	186.061	186.06	186.06	-81.6945	3.43444	1.18793	10.0028	4.60874	0.193315	-0.186084	-0.0532364	1.66691	90.6534	-4.03281	-3.50057	0	0	0.0451134
1562	0	11.9599	0	0	11.9672	0.788884	1.99627	-0.144854	-0.00618565	-0.0218685	-11.3351	3.39E-15	-0.934132	0	0	0.000561665	0.963852	12.3886	2.29978	-8.72228	385.836	601.584	398.654	398.654	398.654	-3.34538	-81.2535	1.9598	-20.6979	365.112	197.551	186.061	186.06	186.06	-81.3156	3.36677	1.15822	9.7588	4.59425	0.100851	-0.180536	-0.0605429	1.67827	88.8544	-5.86855	-3.66234	0	0	0.0440191
1563	0	11.9691	0	0	11.9768	0.78564	2.02876	-0.145545	-0.00628798	-0.023124	-11.26	-1.48E-15	-0.99238	0	0	5.91E-05	0.997427	12.6941	2.42717	-11.2044	385.474	601.409	398.822	398.822	398.822	-3.26395	-80.842	1.92326	-26.2062	365.259	197.318	186.061	186.06	186.061	-80.9013	3.2914	1.13623	9.51547	4.57323	0.0101951	-0.173158	-0.0674955	1.68951	85.9763	-7.84834	-3.81003	0	0	0.0421018
1564	0	11.9566	0	0	11.9645	0.782275	2.06247	-0.146366	-0.00642723	-0.0243379	-11.2023	4.59E-16	-1.05288	0	0	-0.000439288	1.03703	12.9953	2.54835	-13.5648	385.073	601.271	399.006	399.006	399.006	-3.1837	-80.3927	1.87442	-31.7255	365.415	197.089	186.061	186.06	186.06	-80.4494	3.20805	1.12293	9.2743	4.54619	-0.0753722	-0.163952	-0.0737417	1.70053	81.9935	-9.8123	-3.93341	0	0	0.0393528
1565	0	11.9226	0	0	11.9307	0.779039	2.09488	-0.147312	-0.00662744	-0.0254091	-11.1588	-2.49E-15	-1.11427	0	0	-0.000931897	1.08175	13.2896	2.65995	-15.7848	384.628	601.169	399.207	399.207	399.207	-3.10547	-79.9034	1.81252	-37.2565	365.577	196.866	186.06	186.06	186.06	-79.9576	3.11653	1.11926	9.03704	4.5136	-0.152637	-0.152721	-0.079022	1.71093	76.7409	-11.6998	-4.02217	0	0	0.0357319
1566	0	11.8676	0	0	11.8759	0.776184	2.12347	-0.148301	-0.00677091	-0.0263624	-11.1167	3.16E-15	-1.16322	0	0	-0.00141861	1.1307	13.5742	2.75891	-17.8441	384.134	601.104	399.424	399.424	399.424	-3.03008	-79.372	1.73703	-42.7985	365.743	196.655	186.06	186.06	186.06	-79.424	3.01681	1.12601	8.8057	4.47588	-0.218755	-0.139673	-0.0829016	1.72041	70.2661	-13.3209	-4.07009	0	0	0.0313446
1567	0	11.7924	0	0	11.8007	0.773964	2.1457	-0.149308	-0.00690379	-0.0271184	-11.0662	-7.72E-16	-1.20304	0	0	-0.00189975	1.18294	13.8457	2.84253	-19.7208	383.589	601.072	399.656	399.656	399.656	-2.95839	-78.7964	1.64764	-48.3497	365.91	196.46	186.06	186.06	186.06	-78.8464	2.90894	1.14382	8.58263	4.43351	-0.271231	-0.124857	-0.0851088	1.72864	62.5204	-14.6263	-4.07283	0	0	0.0262881
1568	0	11.6972	0	0	11.7056	0.772629	2.15907	-0.150216	-0.00697243	-0.0276845	-10.987	4.37E-16	-1.23074	0	0	-0.0023765	1.23763	14.1005	2.90856	-21.3922	382.989	601.07	399.905	399.905	399.905	-2.89107	-78.1746	1.54435	-53.9068	366.077	196.285	186.06	186.06	186.06	-78.2226	2.79308	1.17306	8.37056	4.38705	-0.308044	-0.108436	-0.0853251	1.73544	53.5791	-15.4709	-4.03256	0	0	0.0207781
1569	0	11.5822	0	0	11.5906	0.772405	2.16131	-0.150935	-0.00702493	-0.0280494	-10.8598	3.79E-15	-1.25402	0	0	-0.0028513	1.29401	14.3346	2.9554	-22.8347	382.335	601.094	400.169	400.169	400.169	-2.82887	-77.504	1.42733	-59.4654	366.242	196.134	186.06	186.06	186.06	-77.5503	2.66949	1.21398	8.17248	4.33687	-0.327861	-0.0906901	-0.0833298	1.74059	43.5548	-15.8261	-3.9539	0	0	0.015091
1570	0	11.4468	0	0	11.455	0.773485	2.1505	-0.151425	-0.00708973	-0.0282354	-10.6696	2.59E-15	-1.27909	0	0	-0.0033297	1.35145	14.544	2.9821	-24.0243	381.627	601.137	400.447	400.447	400.447	-2.77257	-76.7816	1.29695	-65.0201	366.403	196.009	186.061	186.06	186.06	-76.8263	2.53855	1.26681	7.99175	4.28343	-0.329999	-0.0719302	-0.0789262	1.74382	32.6087	-15.6529	-3.84258	0	0	0.0095722
1571	0	11.2894	0	0	11.2973	0.776017	2.12515	-0.15162	-0.00716376	-0.0282292	-10.3992	8.74E-17	-1.30888	0	0	-0.0038176	1.40943	14.7242	2.9884	-24.937	380.866	601.193	400.739	400.739	400.739	-2.72309	-76.0036	1.15368	-70.5642	366.559	195.91	186.061	186.061	186.06	-76.047	2.40078	1.33177	7.83199	4.22717	-0.314511	-0.0525134	-0.0720235	1.74499	20.9221	-14.9148	-3.7033	0	0	0.00461767
1572	0	11.1072	0	0	11.1146	0.780083	2.08442	-0.151524	-0.00729142	-0.0281584	-10.0389	2.62E-16	-1.34917	0	0	-0.00432166	1.46761	14.8709	2.97484	-25.5498	380.055	601.254	401.044	401.044	401.044	-2.6816	-75.1656	0.998094	-76.0908	366.706	195.835	186.06	186.061	186.06	-75.2077	2.25678	1.40926	7.69719	4.16845	-0.282244	-0.0330922	-0.0626072	1.74436	8.88442	-13.6353	-3.54467	0	0	0.000697131
1573	0	10.8959	0	0	10.9028	0.785727	2.02789	-0.151074	-0.00744631	-0.0280316	-9.575	-2.85E-15	-1.39793	0	0	-0.00484129	1.52576	14.9795	2.94259	-25.8404	379.201	601.312	401.359	401.359	401.359	-2.64947	-74.2618	0.83081	-81.5924	366.843	195.781	186.06	186.061	186.061	-74.3027	2.10729	1.49978	7.59155	4.10771	-0.234663	-0.0140402	-0.050726	1.7417	-3.28357	-11.7971	-3.36773	0	0	-0.00178707
1574	0	10.6497	0	0	10.656	0.792943	1.95562	-0.150295	-0.00768122	-0.0279927	-9.00659	1.69E-15	-1.45926	0	0	-0.00537194	1.58385	15.0456	2.89343	-25.7885	378.308	601.358	401.683	401.683	401.683	-2.62825	-73.2852	0.652556	-87.062	366.965	195.741	186.06	186.06	186.061	-73.3251	1.95311	1.604	7.51935	4.0453	-0.173879	0.00392518	-0.0366351	1.73734	-15.1589	-9.5002	-3.17584	0	0	-0.00245195
1575	0	10.3607	0	0	10.3663	0.801696	1.86793	-0.149159	-0.00796991	-0.0280916	-8.3345	2.27E-15	-1.52931	0	0	-0.00589411	1.64195	15.065	2.82963	-25.376	377.385	601.385	402.014	402.014	402.014	-2.61963	-72.2276	0.46414	-92.4936	367.07	195.706	186.06	186.061	186.061	-72.2666	1.79507	1.7226	7.48514	3.98153	-0.102439	0.020436	-0.020579	1.73138	-26.4797	-6.77948	-2.96779	0	0	-0.00103929
1576	0	10.0192	0	0	10.024	0.811927	1.76543	-0.147704	-0.00833341	-0.0285384	-7.57679	-2.80E-15	-1.60806	0	0	-0.00638155	1.70023	15.0338	2.75379	-24.5876	376.44	601.383	402.35	402.35	402.35	-2.62536	-71.0792	0.266414	-97.8827	367.154	195.667	186.06	186.061	186.06	-71.1173	1.63393	1.85636	7.49339	3.91689	-0.0232296	0.0348417	-0.00283373	1.72406	-36.8115	-3.65966	-2.75044	0	0	0.0025882
1577	0	9.61351	0	0	9.61753	0.823572	1.64874	-0.14601	-0.00871956	-0.0293861	-6.7694	-2.97E-15	-1.68761	0	0	-0.00680613	1.75899	14.9484	2.66871	-23.4112	375.482	601.347	402.688	402.688	402.688	-2.64719	-69.8289	0.0602674	-103.227	367.211	195.611	186.06	186.061	186.06	-69.8662	1.47028	2.00606	7.54843	3.85155	0.0607169	0.0468165	0.0161736	1.71565	-45.9479	-0.222769	-2.51834	0	0	0.00837334
1578	0	9.13056	0	0	9.13379	0.836567	1.51852	-0.144214	-0.00911852	-0.0309013	-5.97099	1.46E-15	-1.76274	0	0	-0.00716123	1.81855	14.8058	2.57723	-21.8383	374.523	601.271	403.025	403.025	403.025	-2.68663	-68.4649	-0.153452	-108.526	367.238	195.525	186.06	186.061	186.061	-68.5013	1.30441	2.17233	7.65444	3.78593	0.146373	0.0559028	0.036029	1.70637	-53.5261	3.50205	-2.27849	0	0	0.0160563
1579	0	8.5564	0	0	8.55888	0.85087	1.37517	-0.14255	-0.0094792	-0.0331227	-5.2677	-1.51E-15	-1.82109	0	0	-0.00749889	1.87928	14.6035	2.48204	-19.8646	373.571	601.148	403.358	403.358	403.358	-2.74488	-66.975	-0.373973	-113.784	367.232	195.399	186.06	186.061	186.06	-67.0105	1.13617	2.35561	7.81525	3.72019	0.230873	0.0621001	0.0563188	1.69664	-59.5117	7.47247	-2.02705	0	0	0.025245
1580	0	7.87735	0	0	7.87913	0.866445	1.21905	-0.141399	-0.00973797	-0.0362245	-4.77722	6.99E-16	-1.84321	0	0	-0.00798611	1.94158	14.3396	2.38567	-17.4895	372.639	600.979	403.685	403.685	403.685	-2.8227	-65.3482	-0.600748	-119.006	367.189	195.225	186.06	186.06	186.06	-65.3826	0.964802	2.55608	8.03416	3.65459	0.311612	0.0653846	0.0763961	1.68693	-63.8442	11.5475	-1.75165	0	0	0.0353943
1581	0	7.08141	0	0	7.08259	0.883302	1.05006	-0.141139	-0.0098138	-0.0401046	-4.63182	1.98E-15	-1.80124	0	0	-0.00893643	2.00577	14.013	2.29033	-14.7171	371.737	600.76	404.004	404.004	404.004	-2.92008	-63.5755	-0.833397	-124.199	367.108	195.002	186.061	186.06	186.06	-63.6086	0.788853	2.77331	8.31398	3.58926	0.386309	0.066213	0.0957959	1.67787	-66.8146	15.6648	-1.43378	0	0	0.0460671
1582	0	6.16005	0	0	6.16076	0.901491	0.867699	-0.14236	-0.00952241	-0.0447683	-4.99204	1.40E-15	-1.64885	0	0	-0.0108658	2.07215	13.6232	2.19791	-11.5553	370.873	600.493	404.311	404.311	404.311	-3.03603	-61.6523	-1.07174	-129.367	366.989	194.738	186.061	186.06	186.06	-61.6836	0.606181	3.00605	8.65683	3.52429	0.453119	0.0651815	0.114091	1.67029	-68.7721	19.7827	-1.04873	0	0	0.0569554
1583	0	5.11009	0	0	5.11046	0.921157	0.670513	-0.145579	-0.00865534	-0.049793	-6.01149	-3.79E-15	-1.33046	0	0	-0.0144248	2.1409	13.1705	2.10996	-8.01603	370.057	600.182	404.605	404.605	404.605	-3.16816	-59.5801	-1.31555	-134.51	366.836	194.453	186.06	186.06	186.061	-59.6087	0.414017	3.25168	9.064	3.45985	0.51057	0.0636017	0.130779	1.66444	-70.6012	23.8174	-0.554351	0	0	0.0683591
1584	0	3.93586	0	0	3.93598	0.942568	0.455805	-0.151427	-0.00697666	-0.0548634	-7.84014	-6.41E-16	-0.786096	0	0	-0.0203117	2.21212	12.6558	2.02768	-4.11517	369.296	599.83	404.884	404.884	404.884	-3.31198	-57.3685	-1.5643	-139.617	366.657	194.183	186.06	186.06	186.061	-57.3935	0.209232	3.50543	9.53611	3.39602	0.557609	0.062837	0.145558	1.6612	-73.1623	27.7666	0.0791756	0	0	0.0810196
1585	0	2.65102	0	0	2.65104	0.966172	0.219097	-0.160377	-0.00428712	-0.0593437	-10.583	-2.62E-16	0.0376225	0	0	-0.0289869	2.28575	12.0808	1.9521	0.128338	368.596	599.445	405.145	405.145	405.145	-3.46056	-55.0372	-1.8168	-144.661	366.467	193.977	186.06	186.06	186.06	-55.0572	-0.0112276	3.75985	10.0728	3.33299	0.59345	0.0645313	0.158166	1.66075	-77.5914	31.5935	0.884021	0	0	0.0964428
1586	0	1.28035	0	0	1.28037	0.992656	-0.0465057	-0.172652	-0.000360709	-0.0624511	-14.2715	-1.16E-16	1.1839	0	0	-0.0403116	2.36166	11.4478	1.88397	4.69261	367.96	599.034	405.388	405.388	405.388	-3.60392	-52.6179	-2.07086	-149.591	366.285	193.898	186.06	186.06	186.06	-52.6313	-0.249673	4.00415	10.673	3.27085	0.617596	0.0705551	0.168488	1.66269	-85.1579	35.3082	1.87192	0	0	0.116883
1587	0	-0.139608	0	0	-0.1396	1.02294	-0.35026	-0.188084	0.00476663	-0.0634994	-18.8349	6.99E-16	2.65093	0	0	-0.053197	2.43954	10.7595	1.82397	9.55358	367.391	598.609	405.612	405.612	405.612	-3.72899	-50.1549	-2.32294	-154.325	366.14	194.019	186.06	186.061	186.06	-50.1599	-0.506944	4.22407	11.3347	3.20983	0.629688	0.0821726	0.176469	1.66624	-96.7242	38.8559	3.032	0	0	0.144576
1588	0	-1.56126	0	0	-1.56139	1.05821	-0.70391	-0.205982	0.0111261	-0.0617465	-24.0784	4.66E-15	4.4145	0	0	-0.0654028	2.51906	10.0192	1.77266	14.6854	366.887	598.181	405.814	405.814	405.814	-3.81978	-47.7043	-2.56799	-158.749	366.064	194.415	186.06	186.06	186.06	-47.699	-0.78158	4.40216	12.0553	3.1501	0.629527	0.100294	0.182107	1.66989	-112.892	42.2218	4.31545	0	0	0.181631
1589	0	-2.92819	0	0	-2.92875	1.09983	-1.12115	-0.225124	0.0183541	-0.0568141	-29.6877	-2.80E-15	6.3771	0	0	-0.0737828	2.59979	9.23059	1.7306	20.061	366.448	597.763	405.993	405.993	405.993	-3.85791	-45.3316	-2.79933	-162.716	366.097	195.15	186.06	186.06	186.06	-45.3148	-1.06929	4.51854	12.8314	3.09183	0.616906	0.124585	0.185397	1.67195	-133.387	45.2548	5.65078	0	0	0.228738
1590	0	-4.17915	0	0	-4.18082	1.14927	-1.61667	-0.243836	0.0260466	-0.0487647	-35.2538	-6.52E-15	8.40094	0	0	-0.0749571	2.68129	8.39751	1.69826	25.6527	366.072	597.369	406.148	406.148	406.148	-3.82371	-43.1079	-3.00862	-166.056	366.276	196.274	186.06	186.06	186.06	-43.079	-1.3627	4.55224	13.6589	3.0351	0.591764	0.153586	0.186494	1.67073	-157.095	47.8744	6.91927	0	0	0.28471
1591	0	-5.25335	0	0	-5.25725	1.20798	-2.20489	-0.260336	0.0334246	-0.0379093	-40.3326	-4.66E-15	10.2824	0	0	-0.0664084	2.76316	7.52411	1.67606	31.4324	365.754	597.016	406.277	406.277	406.277	-3.6976	-41.1043	-3.18603	-168.586	366.642	197.811	186.061	186.061	186.06	-41.0639	-1.65166	4.4828	14.5334	2.97994	0.554068	0.185099	0.185266	1.66493	-182.355	49.7529	8.02911	0	0	0.346617
1592	0	-6.09605	0	0	-6.10387	1.2772	-2.89766	-0.273113	0.0396117	-0.0252379	-44.5142	4.66E-15	11.7935	0	0	-0.0474952	2.84501	6.61462	1.6642	37.3721	365.49	596.719	406.377	406.378	406.377	-3.46218	-39.3857	-3.32057	-170.129	367.225	199.754	186.06	186.06	186.061	-39.3361	-1.92406	4.29245	15.4501	2.92626	0.503969	0.216292	0.181814	1.65464	-206.858	50.6636	8.88256	0	0	0.409511
1593	0	-6.66338	0	0	-6.67738	1.35768	-3.70208	-0.280986	0.0437733	-0.0116117	-47.4617	9.32E-16	12.7202	0	0	-0.0199678	2.9266	5.67331	1.66253	43.4442	365.276	596.496	406.447	406.447	406.447	-3.10461	-38.0066	-3.40068	-170.526	368.048	202.072	186.06	186.06	186.06	-37.9515	-2.16697	3.96842	16.4037	2.87382	0.441998	0.245171	0.176147	1.64017	-228.773	50.2991	9.45258	0	0	0.468609
1594	0	-6.92622	0	0	-6.94889	1.44953	-4.61832	-0.282943	0.04536	0.00188911	-48.9231	6.52E-15	12.9079	0	0	0.012243	3.00774	4.7044	1.67068	49.6217	365.107	596.363	406.483	406.483	406.483	-2.61855	-37.0062	-3.41477	-169.655	369.121	204.709	186.06	186.06	186.06	-36.9508	-2.36801	3.50454	17.3892	2.82227	0.36887	0.269581	0.168649	1.6224	-246.22	48.6519	9.70242	0	0	0.518714
1595	0	-6.87306	0	0	-6.90663	1.55204	-5.63809	-0.278608	0.043955	0.014385	-48.7983	-2.80E-15	12.2699	0	0	0.0438339	3.08839	3.71205	1.68783	55.8788	364.98	596.337	406.483	406.483	406.482	-2.00557	-36.4064	-3.35216	-167.439	370.438	207.599	186.06	186.061	186.06	-36.3565	-2.51686	2.90231	18.4012	2.77111	0.285735	0.288193	0.159593	1.60246	-257.981	45.6775	9.68105	0	0	0.555827
1596	0	-6.51115	0	0	-6.55672	1.66366	-6.74441	-0.268278	0.0394677	0.0252798	-47.1499	-9.32E-16	10.8146	0	0	0.0695842	3.16858	2.70024	1.7127	62.1907	364.89	596.434	406.444	406.444	406.444	-1.27576	-36.2103	-3.20444	-163.85	371.978	210.662	186.06	186.06	186.06	-36.1716	-2.60648	2.17133	19.4346	2.71977	0.194202	0.300789	0.14942	1.58135	-263.714	41.4803	9.47213	0	0	0.578048
1597	0	-5.86544	0	0	-5.922	1.782	-7.91178	-0.252779	0.0322479	0.0342565	-44.183	3.73E-15	8.6552	0	0	0.0858083	3.24846	1.67279	1.74365	68.5337	364.833	596.667	406.365	406.365	406.365	-0.447704	-36.4034	-2.96667	-158.909	373.705	213.818	186.061	186.06	186.06	-36.381	-2.63392	1.32906	20.4842	2.66753	0.0962255	0.307664	0.138678	1.56015	-263.646	36.3541	9.14743	0	0	0.585106
1598	0	-4.97576	0	0	-5.03946	1.90397	-9.10796	-0.23343	0.0228933	0.0412389	-40.2202	-1.40E-15	5.98001	0	0	0.0912147	3.32827	0.633331	1.77852	74.8857	364.805	597.049	406.244	406.244	406.244	0.452766	-36.9565	-2.63885	-152.677	375.571	216.984	186.06	186.06	186.06	-36.954	-2.60067	0.399938	21.5453	2.61388	-0.00573472	0.310123	0.127868	1.53945	-258.712	30.6336	8.78459	0	0	0.57872
1599	0	-3.89276	0	0	-3.95657	2.02596	-10.2964	-0.211827	0.0122198	0.046422	-35.6486	-3.67E-15	3.02793	0	0	0.0869694	3.40827	-0.414714	1.81494	81.2258	364.804	597.59	406.082	406.082	406.082	1.39453	-37.8295	-2.22666	-145.246	377.518	220.08	186.06	186.061	186.061	-37.8488	-2.51237	-0.586309	22.6132	2.55813	-0.108989	0.309777	0.117646	1.51968	-250.191	24.7562	8.42378	0	0	0.561776
1600	0	-2.67287	0	0	-2.72708	2.14413	-11.4392	-0.189677	0.00128775	0.0498882	-30.8686	-2.33E-16	0.0672631	0	0	0.0760374	3.48879	-1.46812	1.85035	87.5346	364.826	598.296	405.88	405.88	405.88	2.34379	-38.9755	-1.74164	-136.725	379.485	223.027	186.06	186.06	186.06	-39.0169	-2.37802	-1.59664	23.6838	2.49987	-0.210687	0.308198	0.108612	1.50136	-239.311	19.2465	8.03157	0	0	0.537324
1601	0	-1.3734	0	0	-1.40676	2.25474	-12.5005	-0.168673	-0.00870915	0.0518212	-26.2517	3.26E-15	-2.63829	0	0	0.0620932	3.57012	-2.52382	1.88224	93.7943	364.869	599.171	405.64	405.64	405.64	3.26714	-40.3455	-1.20049	-127.229	381.409	225.751	186.06	186.06	186.06	-40.4077	-2.20903	-2.59736	24.753	2.43866	-0.308011	0.306851	0.101636	1.48512	-227.224	14.7497	7.49701	0	0	0.5084
1602	0	-0.0477565	0	0	-0.0491015	2.35446	-13.4499	-0.15013	-0.016893	0.0521674	-22.0849	2.80E-15	-4.8912	0	0	0.0483337	3.65254	-3.57893	1.90822	99.988	364.929	600.216	405.364	405.364	405.364	4.13493	-41.8919	-0.623318	-116.866	383.237	228.187	186.06	186.06	186.06	-41.9727	-2.01787	-3.55726	25.8172	2.37434	-0.398281	0.306694	0.0972316	1.47152	-214.593	11.6889	6.72567	0	0	0.476983
1603	0	1.25804	0	0	1.29806	2.4407	-14.2649	-0.134914	-0.0227327	0.050859	-18.5536	1.86E-15	-6.57012	0	0	0.0368456	3.73627	-4.63074	1.92631	106.101	365.004	601.427	405.058	405.058	405.058	4.92356	-43.5717	-0.0316722	-105.734	384.924	230.279	186.06	186.061	186.06	-43.6684	-1.81695	-4.44983	26.8732	2.30689	-0.479251	0.308072	0.0956091	1.46109	-201.69	10.2592	5.66806	0	0	0.444162
1604	0	2.50723	0	0	2.59491	2.51176	-14.932	-0.123502	-0.0260713	0.0479967	-15.7495	-1.86E-15	-7.63244	0	0	0.0284845	3.82142	-5.67667	1.93496	112.118	365.091	602.8	404.725	404.725	404.725	5.61657	-45.3481	0.553619	-93.9166	386.44	231.991	186.06	186.06	186.06	-45.4579	-1.61758	-5.25482	27.918	2.2365	-0.5491	0.311302	0.096697	1.45393	-188.76	10.4263	4.339	0	0	0.410905
1605	0	3.67303	0	0	3.81087	2.56685	-15.4463	-0.116001	-0.0270194	0.0435099	-13.6812	-9.32E-16	-8.09577	0	0	0.0231228	3.90801	-6.71427	1.93333	118.027	365.188	604.325	404.371	404.371	404.371	6.2048	-47.1914	1.11418	-81.483	387.77	233.304	186.06	186.061	186.06	-47.3119	-1.42914	-5.95876	28.9491	2.16352	-0.606791	0.316102	0.100201	1.45025	-175.671	11.989	2.80402	0	0	0.377286
1606	0	4.73816	0	0	4.92493	2.60609	-15.8112	-0.112198	-0.0258571	0.0376479	-12.2926	-1.86E-15	-8.01795	0	0	0.0200517	3.99589	-7.74123	1.92124	123.817	365.293	605.991	404	404	404	6.6858	-49.0787	1.63538	-68.4914	388.911	234.218	186.06	186.06	186.06	-49.2077	-1.25872	-6.55487	29.9642	2.08842	-0.65194	0.322384	0.105675	1.44981	-162.513	14.6668	1.15649	0	0	0.343798
1607	0	5.69348	0	0	5.92481	2.63038	-16.0363	-0.111644	-0.0229677	0.0305488	-11.4849	-1.86E-15	-7.48302	0	0	0.0183669	4.08477	-8.75531	1.89938	129.476	365.404	607.785	403.618	403.618	403.618	7.06297	-50.9932	2.107	-54.9911	389.871	234.752	186.061	186.06	186.06	-51.1292	-1.111	-7.04265	30.9612	2.01194	-0.685109	0.329493	0.112476	1.45217	-149.143	18.1168	-0.500151	0	0	0.310367
1608	0	6.53633	0	0	6.80565	2.6412	-16.1365	-0.11373	-0.0188068	0.0226234	-11.1364	9.32E-16	-6.59129	0	0	0.0172488	4.17418	-9.75441	1.86911	134.996	365.519	609.691	403.229	403.229	403.229	7.34427	-52.9229	2.52327	-41.0267	390.666	234.94	186.06	186.06	186.06	-53.0649	-0.988524	-7.42689	31.9385	1.93471	-0.707552	0.337154	0.120006	1.45665	-135.694	21.9816	-2.05359	0	0	0.277426
1609	0	7.26876	0	0	7.56833	2.6405	-16.13	-0.117851	-0.0138491	0.0140936	-11.1271	1.86E-15	-5.45185	0	0	0.016128	4.26352	-10.7365	1.83248	140.367	365.636	611.694	402.839	402.839	402.839	7.54122	-54.8598	2.88259	-26.64	391.32	234.83	186.06	186.06	186.06	-55.0068	-0.892057	-7.71683	32.8944	1.8576	-0.721271	0.345095	0.12766	1.46266	-122.23	25.9157	-3.40854	0	0	0.24521
1610	0	7.89581	0	0	8.21769	2.63044	-16.0369	-0.123299	-0.00856903	0.00544253	-11.3366	-1.86E-15	-4.1779	0	0	0.0146968	4.352	-11.6997	1.79223	145.581	365.754	613.776	402.449	402.449	402.449	7.66766	-56.798	3.18687	-11.8733	391.861	234.48	186.06	186.06	186.06	-56.9497	-0.821074	-7.9249	33.8276	1.78143	-0.728994	0.353041	0.134821	1.46932	-108.962	29.5881	-4.48907	0	0	0.214184
1611	0	8.42414	0	0	8.76084	2.61323	-15.8774	-0.129587	-0.00343552	-0.00312598	-11.677	1.40E-15	-2.88318	0	0	0.0129043	4.43873	-12.6421	1.75147	150.632	365.871	615.918	402.064	402.064	402.064	7.73863	-58.7329	3.44068	3.23059	392.318	233.948	186.06	186.06	186.06	-58.8892	-0.774211	-8.06549	34.7369	1.70697	-0.733889	0.360889	0.14094	1.47622	-96.0352	32.6739	-5.23285	0	0	0.184634
1612	0	8.86092	0	0	9.20592	2.59098	-15.6709	-0.13627	0.00114092	-0.0112646	-12.0786	2.33E-15	-1.67372	0	0	0.0108447	4.52268	-13.562	1.71375	155.514	365.986	618.103	401.685	401.685	401.685	7.76917	-60.6608	3.65043	18.6275	392.718	233.296	186.061	186.061	186.06	-60.8218	-0.749601	-8.15371	35.6208	1.63502	-0.739572	0.368682	0.145527	1.48254	-83.7326	34.9065	-5.60998	0	0	0.157077
1613	0	9.21326	0	0	9.56112	2.56555	-15.4342	-0.143027	0.00473977	-0.018821	-12.4949	3.03E-15	-0.650244	0	0	0.00867986	4.60277	-14.4577	1.68269	160.221	366.097	620.312	401.314	401.314	401.314	7.77334	-62.578	3.8235	34.2725	393.087	232.582	186.06	186.06	186.06	-62.744	-0.745107	-8.20415	36.4784	1.56631	-0.749791	0.376582	0.148038	1.48819	-72.2332	35.9819	-5.59314	0	0	0.131798
1614	0	9.48776	0	0	9.83415	2.53838	-15.1809	-0.149631	0.00709659	-0.0257678	-12.8985	8.74E-16	0.112653	0	0	0.0065617	4.67782	-15.3277	1.66202	164.749	366.204	622.528	400.952	400.952	400.952	7.76307	-64.4808	3.96737	50.1206	393.444	231.862	186.06	186.06	186.06	-64.6524	-0.758442	-8.22964	37.3084	1.50146	-0.768416	0.384346	0.148123	1.49291	-61.5178	35.7295	-5.2062	0	0	0.108743
1615	0	9.69044	0	0	10.032	2.5105	-14.9202	-0.155893	0.00801125	-0.0320409	-13.2727	3.76E-15	0.562142	0	0	0.00459636	4.74672	-16.1704	1.65514	169.094	366.304	624.734	400.598	400.598	400.598	7.7474	-66.3655	4.08889	66.1278	393.801	231.183	186.06	186.06	186.06	-66.5433	-0.787192	-8.24033	38.1095	1.441	-0.798992	0.392108	0.145473	1.4967	-51.6715	33.9919	-4.47639	0	0	0.0880583
1616	0	9.82673	0	0	10.1607	2.48241	-14.6569	-0.161679	0.00745381	-0.0378069	-13.6109	4.28E-15	0.68038	0	0	0.00283786	4.80835	-16.9843	1.66511	173.254	366.396	626.913	400.252	400.252	400.252	7.73196	-68.2284	4.1937	82.251	394.16	230.588	186.06	186.06	186.06	-68.4132	-0.828807	-8.24307	38.8803	1.38537	-0.844749	0.399499	0.140127	1.49955	-42.4496	30.8051	-3.48491	0	0	0.0693805
1617	0	9.90158	0	0	10.2258	2.45417	-14.3916	-0.166924	0.00554013	-0.0431986	-13.9143	-1.72E-15	0.485198	0	0	0.00130605	4.86176	-17.7681	1.69428	177.228	366.478	629.05	399.913	399.913	399.913	7.71872	-70.066	4.2857	98.4485	394.517	230.114	186.06	186.061	186.061	-70.2584	-0.880557	-8.24099	39.6195	1.33489	-0.908175	0.406272	0.132292	1.50162	-33.6413	26.3165	-2.33	0	0	0.0524611
1618	0	9.91986	0	0	10.2322	2.42542	-14.1208	-0.171593	0.00252318	-0.0484752	-14.1859	3.23E-15	0.0283347	0	0	8.20E-06	4.90611	-18.5203	1.7443	181.014	366.549	631.13	399.579	399.579	399.579	7.70615	-71.8753	4.36691	114.679	394.855	229.792	186.06	186.061	186.061	-72.0754	-0.939474	-8.23369	40.3256	1.28983	-0.991063	0.411752	0.122306	1.50303	-24.796	20.776	-1.12648	0	0	0.0367442
1619	0	9.88654	0	0	10.1852	2.39549	-13.8383	-0.175587	-0.00114678	-0.0538314	-14.4202	3.73E-15	-0.601564	0	0	-0.00105116	4.94079	-19.2397	1.8157	184.613	366.605	633.14	399.249	399.249	399.249	7.68973	-73.6535	4.4375	130.903	395.154	229.646	186.06	186.06	186.06	-73.8614	-1.00236	-8.21764	40.9968	1.25035	-1.09406	0.415541	0.11083	1.50388	-15.5545	14.6254	-0.0110453	0	0	0.0218928
1620	0	9.80695	0	0	10.0901	2.36357	-13.5362	-0.178848	-0.00500691	-0.0595114	-14.6115	5.82E-16	-1.3032	0	0	-0.00186438	4.96552	-19.925	1.90797	188.026	366.645	635.067	398.92	398.92	398.92	7.66286	-75.3987	4.49605	147.079	395.386	229.698	186.061	186.06	186.06	-75.6138	-1.06589	-8.18714	41.6316	1.2165	-1.21674	0.416986	0.0986082	1.50425	-5.44575	8.3313	0.900685	0	0	0.00748901
1621	0	9.68686	0	0	9.95267	2.32886	-13.2068	-0.1813	-0.00847709	-0.0657201	-14.7492	1.28E-15	-1.96137	0	0	-0.00244479	4.98026	-20.5749	2.01939	191.255	366.666	636.899	398.592	398.592	398.592	7.61808	-77.1094	4.54009	163.161	395.524	229.963	186.06	186.06	186.061	-77.3304	-1.12668	-8.13551	42.2283	1.18829	-1.35741	0.415518	0.0863855	1.5043	5.95663	2.41483	1.499	0	0	-0.00672044
1622	0	9.53237	0	0	9.77937	2.2907	-12.8437	-0.182916	-0.0111562	-0.0724684	-14.8246	-3.38E-15	-2.48366	0	0	-0.00282868	4.98534	-21.1881	2.14706	194.302	366.666	638.625	398.264	398.264	398.264	7.54824	-78.7845	4.56674	179.103	395.542	230.452	186.06	186.061	186.06	-79.0096	-1.18158	-8.05633	42.7849	1.1657	-1.5132	0.410959	0.07483	1.50381	18.7961	-2.70235	1.73087	0	0	-0.0205347
1623	0	9.35008	0	0	9.57708	2.24875	-12.4432	-0.183681	-0.0127289	-0.0798996	-14.8269	-3.61E-15	-2.80014	0	0	-0.00308304	4.98138	-21.7635	2.28692	197.17	366.642	640.235	397.933	397.933	397.933	7.44767	-80.4231	4.57343	194.852	395.418	231.173	186.06	186.06	186.06	-80.6499	-1.22781	-7.9446	43.2999	1.14859	-1.67994	0.403081	0.0645873	1.50295	33.2818	-6.65934	1.56625	0	0	-0.0337502
1624	0	9.14685	0	0	9.35317	2.20299	-12.0049	-0.183539	-0.0130308	-0.0878712	-14.7387	1.86E-15	-2.87378	0	0	-0.00328541	4.96933	-22.2998	2.43391	199.864	366.591	641.718	397.601	397.601	397.601	7.31275	-82.0241	4.55833	210.35	395.138	232.126	186.06	186.061	186.06	-82.25	-1.26313	-7.79741	43.7713	1.13698	-1.85254	0.391896	0.056106	1.5014	49.345	-9.21722	1.01097	0	0	-0.0457786
1625	0	8.92977	0	0	9.11529	2.15376	-11.5319	-0.182488	-0.0120604	-0.0963847	-14.5456	4.14E-15	-2.70421	0	0	-0.00349994	4.95036	-22.7959	2.5821	202.386	366.51	643.067	397.267	397.268	397.268	7.14248	-83.5868	4.52073	225.536	394.694	233.307	186.06	186.06	186.06	-83.8088	-1.28607	-7.6144	44.1975	1.13072	-2.02491	0.377619	0.0496992	1.4993	66.8813	-10.2868	0.0987116	0	0	-0.0559647
1626	0	8.70578	0	0	8.87096	2.10177	-11.0305	-0.180401	-0.00997047	-0.105157	-14.2208	-2.71E-15	-2.32607	0	0	-0.00374529	4.92589	-23.2507	2.72498	204.743	366.397	644.273	396.933	396.933	396.933	6.93844	-85.1094	4.46119	240.345	394.088	234.707	186.06	186.061	186.06	-85.325	-1.2959	-7.39776	44.5769	1.12977	-2.19039	0.360622	0.0454019	1.49618	85.5632	-9.94243	-1.1145	0	0	-0.0634685
1627	0	8.48135	0	0	8.62715	2.04791	-10.5094	-0.17731	-0.00702291	-0.114159	-13.7542	-3.44E-15	-1.80081	0	0	-0.00399833	4.89744	-23.6632	2.85561	206.937	366.248	645.329	396.598	396.598	396.598	6.70443	-86.59	4.38138	254.706	393.329	236.307	186.06	186.06	186.06	-86.7967	-1.29276	-7.15181	44.9082	1.13415	-2.34189	0.341353	0.0432005	1.49219	105.133	-8.34673	-2.57252	0	0	-0.0675929
1628	0	8.2621	0	0	8.38991	1.99329	-9.97901	-0.17317	-0.00369247	-0.123078	-13.133	-4.64E-15	-1.22096	0	0	-0.00417804	4.86659	-24.0325	2.96712	208.974	366.061	646.231	396.265	396.265	396.265	6.44588	-88.0253	4.2837	268.553	392.432	238.081	186.061	186.061	186.061	-88.2212	-1.27755	-6.88227	45.19	1.14377	-2.47228	0.320543	0.0426036	1.4872	125.073	-5.95287	-4.17967	0	0	-0.0675806
1629	0	8.05249	0	0	8.16401	1.93899	-9.44999	-0.168111	-0.000335286	-0.131854	-12.3673	-1.67E-15	-0.670791	0	0	-0.00421198	4.83489	-24.358	3.05278	210.86	365.833	646.972	395.935	395.935	395.935	6.16889	-89.4112	4.17073	281.815	391.414	239.996	186.06	186.06	186.06	-89.5948	-1.25171	-6.59528	45.4215	1.15871	-2.5747	0.298748	0.043271	1.48142	145.059	-3.11277	-5.88263	0	0	-0.0630298
1630	0	7.85578	0	0	7.95285	1.886	-8.93218	-0.162263	0.00258144	-0.140297	-11.4728	-2.24E-15	-0.239049	0	0	-0.00402971	4.80372	-24.639	3.10649	212.598	365.561	647.55	395.611	395.611	395.611	5.87928	-90.7422	4.04464	294.43	390.295	242.012	186.06	186.061	186.06	-90.9128	-1.21712	-6.29633	45.6021	1.17893	-2.6428	0.276923	0.0447903	1.47526	164.561	-0.279818	-7.61193	0	0	-0.0536693
1631	0	7.67406	0	0	7.75845	1.83511	-8.43354	-0.155863	0.00476464	-0.148411	-10.4812	7.35E-16	0.0151215	0	0	-0.00361527	4.77422	-24.8753	3.12304	214.194	365.243	647.963	395.295	395.295	395.295	5.58179	-92.0121	3.90655	306.335	389.09	244.08	186.06	186.06	186.06	-92.169	-1.17581	-5.98939	45.7315	1.20462	-2.67126	0.255436	0.0467933	1.46912	183.375	2.21332	-9.33145	0	0	-0.0396297
1632	0	7.50831	0	0	7.58177	1.78686	-7.95955	-0.149121	0.00603136	-0.156121	-9.42364	8.27E-16	0.0631987	0	0	-0.00299908	4.7472	-25.067	3.09831	215.655	364.876	648.212	394.99	394.99	394.99	5.27927	-93.2139	3.75597	317.477	387.813	246.149	186.061	186.06	186.06	-93.3569	-1.12975	-5.67604	45.8099	1.23585	-2.65584	0.234842	0.0489516	1.46344	201.173	4.07411	-10.9976	0	0	-0.0212382
1633	0	7.35881	0	0	7.42287	1.74151	-7.51302	-0.142325	0.00637764	-0.163428	-8.33952	-2.50E-15	-0.0850852	0	0	-0.00225482	4.72308	-25.2142	3.0295	216.985	364.459	648.298	394.696	394.696	394.696	4.97257	-94.3399	3.5907	327.806	386.47	248.162	186.06	186.06	186.06	-94.4692	-1.08075	-5.35542	45.8378	1.2728	-2.59368	0.215473	0.0513203	1.45884	217.767	5.25676	-12.5895	0	0	0.000937989
1634	0	7.22519	0	0	7.28123	1.69908	-7.09439	-0.135663	0.00593053	-0.170304	-7.25676	-2.42E-15	-0.387056	0	0	-0.00147122	4.70187	-25.3177	2.91517	218.191	363.991	648.225	394.417	394.417	394.417	4.66057	-95.3825	3.40692	337.28	385.064	250.064	186.06	186.06	186.06	-95.498	-1.0303	-5.02427	45.8163	1.3157	-2.48335	0.197708	0.0539597	1.45568	232.944	5.79897	-14.0774	0	0	0.0261405
1635	0	7.10675	0	0	7.15592	1.65942	-6.70241	-0.129382	0.00500395	-0.176587	-6.2062	1.98E-15	-0.767293	0	0	-0.000743091	4.68316	-25.3784	2.7553	219.279	363.469	647.998	394.154	394.155	394.155	4.3406	-96.3339	3.19962	345.859	383.592	251.797	186.061	186.061	186.06	-96.4357	-0.979643	-4.67762	45.747	1.36474	-2.32488	0.182127	0.0572155	1.45467	246.319	5.92913	-15.4271	0	0	0.0534071
1636	0	7.00246	0	0	7.0457	1.62231	-6.33508	-0.123623	0.00386827	-0.182207	-5.20541	2.88E-15	-1.14763	0	0	-0.000138878	4.66609	-25.3976	2.5513	220.256	362.895	647.626	393.909	393.909	393.909	4.00937	-97.1863	2.96337	353.512	382.05	253.31	186.06	186.06	186.06	-97.2744	-0.929751	-4.30975	45.6317	1.4202	-2.1198	0.168803	0.0614027	1.45596	257.712	5.88571	-16.5947	0	0	0.0816648
1637	0	6.91086	0	0	6.94901	1.58757	-5.99073	-0.118477	0.00294277	-0.186867	-4.26577	-8.44E-16	-1.43699	0	0	0.000283853	4.64942	-25.377	2.30583	221.13	362.268	647.117	393.681	393.681	393.681	3.66363	-97.932	2.69321	360.212	380.433	254.55	186.061	186.061	186.061	-98.0065	-0.881441	-3.91527	45.4728	1.4824	-1.87098	0.158243	0.0670244	1.45966	266.65	6.0694	-17.5371	0	0	0.10962
1638	0	6.82997	0	0	6.86369	1.55514	-5.66886	-0.114046	0.00243705	-0.190349	-3.40031	-4.95E-16	-1.57349	0	0	0.000503499	4.63157	-25.3184	2.02264	221.906	361.589	646.482	393.471	393.471	393.471	3.30114	-98.5634	2.38556	365.935	378.74	255.474	186.061	186.06	186.06	-98.6246	-0.835514	-3.49024	45.2731	1.55178	-1.58241	0.150727	0.0744148	1.46588	272.74	6.7767	-18.2034	0	0	0.13591
1639	0	6.75685	0	0	6.78678	1.52514	-5.37083	-0.110345	0.00254343	-0.1923	-2.61875	1.89E-15	-1.51155	0	0	0.000522318	4.61077	-25.2239	1.70639	222.591	360.859	645.733	393.278	393.278	393.278	2.92114	-99.0729	2.03891	370.667	376.974	256.041	186.06	186.06	186.06	-99.1213	-0.792794	-3.03288	45.0354	1.62872	-1.25906	0.146643	0.0837432	1.47449	275.473	8.22548	-18.5411	0	0	0.159087
1640	0	6.68756	0	0	6.71424	1.49792	-5.10011	-0.107464	0.00343185	-0.19241	-1.94569	3.49E-16	-1.22539	0	0	0.000368858	4.58511	-25.0957	1.36231	223.191	360.08	644.885	393.101	393.101	393.101	2.52482	-99.4528	1.65429	374.396	375.143	256.219	186.06	186.061	186.06	-99.4893	-0.75426	-2.54412	44.7631	1.71353	-0.906426	0.1466	0.0954503	1.48547	274.254	10.7538	-18.5268	0	0	0.177632
1641	0	6.61683	0	0	6.64084	1.474	-4.86209	-0.105497	0.00499296	-0.190289	-1.41702	1.62E-15	-0.733642	0	0	0.000111365	4.55267	-24.9363	0.996113	223.711	359.257	643.951	392.939	392.939	392.939	2.11541	-99.6959	1.2355	377.123	373.263	255.98	186.06	186.06	186.06	-99.7217	-0.7211	-2.02783	44.4593	1.80668	-0.530589	0.15111	0.109429	1.49855	268.487	14.3906	-18.133	0	0	0.190109
1642	0	6.53842	0	0	6.56023	1.45407	-4.66355	-0.104609	0.00720775	-0.185752	-1.08701	3.53E-16	-0.06183	0	0	-0.000174768	4.51166	-24.748	0.613726	224.155	358.394	642.945	392.788	392.788	392.788	1.69806	-99.7955	0.788827	378.854	371.355	255.308	186.061	186.061	186.06	-99.8121	-0.694723	-1.49054	44.1275	1.90835	-0.137732	0.160547	0.125665	1.51346	257.746	19.2211	-17.3705	0	0	0.195349
1643	0	6.44529	0	0	6.46541	1.43886	-4.51195	-0.104969	0.00986347	-0.178501	-1.01999	1.21E-15	0.734762	0	0	-0.000416531	4.46049	-24.5333	0.221052	224.525	357.497	641.885	392.646	392.646	392.646	1.27943	-99.7464	0.322628	379.61	369.444	254.197	186.061	186.06	186.06	-99.7557	-0.676764	-0.940958	43.7712	2.01869	0.265958	0.175586	0.143917	1.52996	241.505	25.1548	-16.2577	0	0	0.192345
1644	0	6.3304	0	0	6.3493	1.42905	-4.41426	-0.106841	0.0127868	-0.168599	-1.2947	-2.65E-15	1.59843	0	0	-0.000586308	4.39785	-24.2946	-0.176015	224.824	356.574	640.783	392.511	392.511	392.511	0.86724	-99.5458	-0.153371	379.421	367.56	252.652	186.06	186.06	186.06	-99.5498	-0.669015	-0.38931	43.3936	2.13757	0.674404	0.196179	0.163924	1.54782	219.723	32.0944	-14.8488	0	0	0.180729
1645	0	6.1876	0	0	6.20576	1.42523	-4.37612	-0.110412	0.0157386	-0.156005	-1.98063	2.50E-15	2.4651	0	0	-0.000719081	4.32273	-24.0342	-0.571768	225.054	355.634	639.656	392.378	392.378	392.377	0.469673	-99.1943	-0.628979	378.331	365.733	250.694	186.061	186.06	186.061	-99.1947	-0.673271	0.153548	42.9979	2.26485	1.08171	0.222291	0.185101	1.56658	192.405	39.7896	-13.2006	0	0	0.160518
1646	0	6.01284	0	0	6.03067	1.42772	-4.40096	-0.115851	0.0185977	-0.141099	-3.13321	-1.63E-15	3.28589	0	0	-0.000914492	4.23454	-23.7544	-0.960753	225.214	354.688	638.518	392.244	392.244	392.244	0.094627	-98.6969	-1.09409	376.396	363.992	248.357	186.06	186.06	186.061	-98.6954	-0.691099	0.676877	42.587	2.39994	1.48237	0.253225	0.207015	1.58584	160.142	48.0703	-11.401	0	0	0.13251
1647	0	5.8051	0	0	5.82304	1.4366	-4.48944	-0.123215	0.0211785	-0.124101	-4.77367	2.33E-16	4.01331	0	0	-0.00129684	4.13307	-23.4572	-1.33783	225.304	353.749	637.383	392.106	392.106	392.106	-0.250827	-98.0643	-1.53955	373.684	362.364	245.693	186.06	186.06	186.06	-98.0621	-0.72356	1.1708	42.1637	2.54214	1.87123	0.288299	0.229038	1.60497	123.556	56.6559	-9.52688	0	0	0.0977949
1648	0	5.56746	0	0	5.58581	1.45161	-4.63903	-0.132287	0.0234217	-0.105711	-6.86246	3.49E-15	4.6203	0	0	-0.0019415	4.01848	-23.1447	-1.69809	225.322	352.83	636.264	391.963	391.963	391.963	-0.561028	-97.3128	-1.9574	370.274	360.869	242.767	186.06	186.061	186.06	-97.3107	-0.770805	1.62679	41.73	2.69045	2.24345	0.325522	0.250434	1.62319	84.1327	65.2734	-7.67424	0	0	0.0584059
1649	0	5.30726	0	0	5.32634	1.47221	-4.84425	-0.142655	0.0252664	-0.0865397	-9.30179	-4.54E-15	5.08841	0	0	-0.00281136	3.89131	-22.8185	-2.03708	225.268	351.946	635.172	391.81	391.81	391.81	-0.832159	-96.4649	-2.34099	366.255	359.525	239.659	186.06	186.06	186.061	-96.4632	-0.831784	2.0381	41.288	2.84369	2.59471	0.363089	0.270646	1.6397	43.4107	73.7041	-5.93128	0	0	0.0164942
1650	0	5.03598	0	0	5.056	1.49761	-5.09701	-0.153505	0.0266483	-0.0674359	-11.9194	4.14E-15	5.40638	0	0	-0.00372009	3.75252	-22.48	-2.35074	225.138	351.113	634.117	391.648	391.648	391.648	-1.06251	-95.5478	-2.68506	361.723	358.343	236.456	186.06	186.061	186.06	-95.5464	-0.903967	2.3999	40.8391	3.00042	2.92116	0.398385	0.289042	1.65338	3.47015	81.6762	-4.38057	0	0	-0.0253218
1651	0	4.76775	0	0	4.78896	1.52678	-5.3871	-0.163833	0.0275919	-0.0493772	-14.5043	-3.49E-15	5.57924	0	0	-0.00437939	3.60335	-22.1304	-2.63546	224.929	350.346	633.107	391.475	391.475	391.475	-1.25261	-94.5916	-2.98564	356.776	357.327	233.246	186.06	186.06	186.06	-94.5903	-0.983366	2.70949	40.3842	3.15895	3.21947	0.428391	0.305099	1.66356	-33.358	89.004	-3.09757	0	0	-0.0642976
1652	0	4.51769	0	0	4.54022	1.55861	-5.70331	-0.172694	0.0280943	-0.0331918	-16.8517	-1.98E-15	5.61568	0	0	-0.0045136	3.44544	-21.7706	-2.88826	224.636	349.66	632.146	391.292	391.292	391.292	-1.40495	-93.6266	-3.23996	351.514	356.477	230.114	186.06	186.061	186.06	-93.6249	-1.06484	2.96615	39.9238	3.31756	3.48693	0.450709	0.318226	1.6697	-65.0772	95.4647	-2.12402	0	0	-0.0981546
1653	0	4.29962	0	0	4.32361	1.59195	-6.03422	-0.179412	0.0281932	-0.0196911	-18.8048	3.67E-15	5.53314	0	0	-0.00396058	3.28063	-21.4011	-3.10669	224.254	349.071	631.239	391.1	391.1	391.1	-1.52353	-92.6806	-3.44637	346.028	355.789	227.131	186.061	186.061	186.06	-92.6783	-1.14264	3.17098	39.4581	3.4742	3.72151	0.463237	0.32801	1.67193	-89.9593	100.886	-1.47678	0	0	-0.125
1654	0	4.12472	0	0	4.15037	1.62575	-6.36915	-0.183867	0.0279788	-0.0092224	-20.2945	3.81E-15	5.35707	0	0	-0.00272105	3.11103	-21.0219	-3.28903	223.776	348.593	630.384	390.902	390.902	390.902	-1.61333	-91.7767	-3.60431	340.402	355.256	224.351	186.061	186.06	186.06	-91.7735	-1.21102	3.32656	38.9866	3.62696	3.92182	0.46534	0.334023	1.67085	-107.327	105.122	-1.12972	0	0	-0.14405
1655	0	4.0012	0	0	4.02874	1.65905	-6.69881	-0.186159	0.0274168	-0.00182437	-21.3076	-3.70E-15	5.09958	0	0	-0.000929857	2.93887	-20.6331	-3.43425	223.195	348.238	629.58	390.701	390.701	390.701	-1.67963	-90.9331	-3.71403	334.704	354.869	221.811	186.06	186.061	186.06	-90.9289	-1.26475	3.43637	38.5089	3.77379	4.08724	0.457417	0.335885	1.66716	-117.247	107.966	-1.02621	0	0	-0.15523
1656	0	3.93435	0	0	3.96407	1.69108	-7.01536	-0.186596	0.0265742	0.00269246	-21.8779	-3.79E-16	4.7785	0	0	0.001211	2.76643	-20.2341	-3.54204	222.502	348.018	628.822	390.502	390.502	390.502	-1.72764	-90.1624	-3.77659	328.987	354.619	219.531	186.06	186.06	186.06	-90.1575	-1.29943	3.5045	38.0239	3.9128	4.2178	0.440507	0.33337	1.66192	-120.352	109.303	-1.1014	0	0	-0.159023
1657	0	3.92687	0	0	3.95911	1.72118	-7.31254	-0.185478	0.0253023	0.00488678	-22.0551	-2.10E-15	4.38687	0	0	0.0034671	2.59603	-19.8246	-3.61286	221.688	347.938	628.105	390.309	390.309	390.309	-1.76221	-89.4729	-3.79375	323.289	354.496	217.519	186.061	186.06	186.06	-89.4675	-1.31173	3.53539	37.5308	4.0421	4.31434	0.416649	0.326207	1.65597	-117.963	108.865	-1.26185	0	0	-0.156544
1658	0	3.97895	0	0	4.01412	1.74884	-7.58528	-0.183117	0.0235789	0.00530651	-21.8978	-1.02E-15	3.92551	0	0	0.00562673	2.42985	-19.4039	-3.64788	220.742	348.006	627.422	390.127	390.127	390.127	-1.78781	-88.8684	-3.76792	317.636	354.49	215.771	186.06	186.061	186.06	-88.8631	-1.29943	3.53363	37.0287	4.16017	4.37826	0.387764	0.31432	1.64982	-111.413	106.543	-1.43878	0	0	-0.148974
1659	0	4.08848	0	0	4.12702	1.77361	-7.82921	-0.179832	0.0212147	0.00444445	-21.4686	4.70E-15	3.3806	0	0	0.00751047	2.26989	-18.9715	-3.64893	219.656	348.222	626.768	389.958	389.958	389.958	-1.80852	-88.3492	-3.70233	312.04	354.589	214.275	186.06	186.06	186.06	-88.3444	-1.26144	3.50413	36.5169	4.26568	4.4116	0.355692	0.297733	1.64405	-101.989	102.182	-1.562	0	0	-0.137526
1660	0	4.25124	0	0	4.29352	1.79508	-8.04039	-0.175924	0.0182722	0.00294973	-20.8303	4.83E-15	2.76656	0	0	0.00901051	2.11796	-18.5269	-3.61848	218.419	348.586	626.135	389.808	389.808	389.808	-1.82831	-87.9123	-3.60119	306.506	354.779	213.012	186.06	186.06	186.06	-87.9086	-1.19773	3.45225	35.9949	4.3576	4.41694	0.322703	0.276963	1.63907	-91.1654	95.9111	-1.58818	0	0	-0.123784
1661	0	4.46111	0	0	4.50745	1.81284	-8.21495	-0.17163	0.014876	0.00110023	-20.0407	-8.44E-16	2.10976	0	0	0.0100803	1.97554	-18.0698	-3.55933	217.022	349.094	625.518	389.676	389.676	389.676	-1.85107	-87.5523	-3.46953	301.034	355.044	211.96	186.06	186.061	186.06	-87.5501	-1.10915	3.38376	35.4622	4.43525	4.3971	0.290044	0.252644	1.63501	-79.8295	87.9785	-1.50215	0	0	-0.108834
1662	0	4.7105	0	0	4.76106	1.82653	-8.34934	-0.167205	0.0112727	-0.000677516	-19.1593	-1.03E-15	1.45311	0	0	0.0107322	1.84373	-17.5999	-3.47453	215.457	349.739	624.915	389.566	389.566	389.566	-1.88042	-87.2617	-3.31301	295.618	355.367	211.092	186.06	186.06	186.06	-87.2616	-0.997379	3.30461	34.919	4.49837	4.35505	0.259129	0.225744	1.63186	-68.921	78.8275	-1.30761	0	0	-0.0939553
1663	0	4.99068	0	0	5.04547	1.83583	-8.44062	-0.162833	0.0077675	-0.00230739	-18.2377	-8.95E-16	0.844971	0	0	0.0110128	1.72333	-17.1174	-3.36713	213.717	350.512	624.323	389.476	389.476	389.476	-1.91933	-87.0319	-3.13747	290.252	355.729	210.381	186.06	186.06	186.06	-87.0343	-0.864718	3.22036	34.3653	4.54682	4.29374	0.230715	0.197387	1.62967	-58.9014	68.9727	-1.02895	0	0	-0.0799262
1664	0	5.29245	0	0	5.35121	1.84054	-8.48687	-0.158702	0.00457454	-0.00352111	-17.3254	-2.80E-15	0.321336	0	0	0.0109853	1.6147	-16.6225	-3.24001	211.795	351.402	623.74	389.407	389.407	389.407	-1.9699	-86.8536	-2.94854	284.928	356.113	209.801	186.06	186.06	186.06	-86.8588	-0.714001	3.13585	33.8017	4.58101	4.21575	0.205547	0.168627	1.62813	-50.283	58.9072	-0.690224	0	0	-0.0675705
1665	0	5.60651	0	0	5.66879	1.84059	-8.48734	-0.154959	0.00180149	-0.00445607	-16.4643	3.60E-15	-0.0996518	0	0	0.0107157	1.51787	-16.1156	-3.09571	209.688	352.395	623.166	389.357	389.357	389.357	-2.03302	-86.7172	-2.75126	279.64	356.506	209.326	186.06	186.06	186.06	-86.7256	-0.548373	3.05473	33.2288	4.60146	4.12337	0.183727	0.140322	1.62733	-43.071	48.992	-0.317642	0	0	-0.0570796
1666	0	5.92401	0	0	5.98915	1.83602	-8.44248	-0.1517	-0.000529811	-0.00491537	-15.6863	4.01E-15	-0.415231	0	0	0.0102658	1.43258	-15.5973	-2.93627	207.394	353.478	622.603	389.326	389.326	389.326	-2.10859	-86.6138	-2.54989	274.382	356.894	208.932	186.06	186.06	186.06	-86.6256	-0.37113	2.97953	32.6475	4.60893	4.01832	0.165502	0.113145	1.62679	-37.4793	39.4885	0.0745544	0	0	-0.048814
1667	0	6.23696	0	0	6.3041	1.82695	-8.3535	-0.148999	-0.00237078	-0.00513803	-15.0149	1.23E-15	-0.625731	0	0	0.00968895	1.3583	-15.0686	-2.76329	204.913	354.637	622.052	389.312	389.312	389.312	-2.19559	-86.535	-2.34792	269.15	357.27	208.599	186.06	186.06	186.061	-86.5505	-0.185517	2.91164	32.0587	4.6044	3.90178	0.15032	0.0876829	1.62654	-33.1715	30.6577	0.458116	0	0	-0.0424396
1668	0	6.53847	0	0	6.6067	1.81362	-8.22261	-0.146871	-0.00375402	-0.0051232	-14.461	7.21E-16	-0.743761	0	0	0.00902605	1.29437	-14.5302	-2.57792	202.247	355.858	621.516	389.315	389.315	389.315	-2.29222	-86.4737	-2.14784	263.942	357.627	208.309	186.06	186.061	186.06	-86.4932	0.00542234	2.85141	31.4636	4.58873	3.77458	0.137891	0.0644736	1.62637	-29.9918	22.6904	0.812513	0	0	-0.0377747
1669	0	6.82311	0	0	6.89141	1.79631	-8.0525	-0.145276	-0.00472196	-0.00498156	-14.0239	-1.38E-15	-0.784292	0	0	0.00830602	1.24001	-13.9834	-2.38099	199.4	357.127	620.995	389.335	389.335	389.335	-2.39625	-86.424	-1.95143	258.755	357.962	208.05	186.06	186.06	186.06	-86.4476	0.198936	2.79845	30.8635	4.56307	3.63715	0.12772	0.0436782	1.62608	-27.6459	15.6515	1.12652	0	0	-0.0344207
1670	0	7.08683	0	0	7.15414	1.77535	-7.84635	-0.144163	-0.00534312	-0.0048193	-13.6963	2.39E-15	-0.765855	0	0	0.00755044	1.19448	-13.429	-2.17309	196.377	358.431	620.492	389.372	389.372	389.372	-2.50514	-86.3813	-1.75969	253.59	358.273	207.811	186.06	186.06	186.06	-86.4091	0.392635	2.75168	30.2597	4.52834	3.48975	0.119148	0.0253617	1.62572	-25.7807	9.55199	1.39113	0	0	-0.0318863
1671	0	7.32676	0	0	7.39219	1.75112	-7.60771	-0.143428	-0.00568734	-0.00471471	-13.4624	2.66E-15	-0.707976	0	0	0.00677502	1.15703	-12.8682	-1.95476	193.184	359.757	620.009	389.425	389.425	389.425	-2.61623	-86.342	-1.57298	248.446	358.562	207.584	186.06	186.06	186.06	-86.3741	0.584515	2.70958	29.6533	4.48548	3.3326	0.111524	0.00946472	1.62512	-24.0686	4.3733	1.59633	0	0	-0.0297029
1672	0	7.5413	0	0	7.60397	1.724	-7.34041	-0.142994	-0.00586079	-0.00475998	-13.3075	1.90E-15	-0.632649	0	0	0.00599811	1.12705	-12.3019	-1.72665	189.827	361.097	619.545	389.496	389.496	389.496	-2.72697	-86.3037	-1.39123	243.322	358.83	207.365	186.06	186.06	186.06	-86.3401	0.772947	2.67043	29.0458	4.43537	3.16607	0.104283	-0.00422736	1.62423	-22.2138	0.00647448	1.74101	0	0	-0.0274475
1673	0	7.72972	0	0	7.78895	1.69442	-7.04844	-0.142784	-0.00593117	-0.00492637	-13.216	-2.51E-15	-0.556576	0	0	0.00523677	1.10404	-11.7308	-1.48966	186.313	362.44	619.103	389.585	389.585	389.585	-2.83499	-86.2647	-1.21415	238.219	359.081	207.15	186.06	186.061	186.06	-86.3053	0.956654	2.6325	28.4382	4.37871	2.99084	0.0972035	-0.0158513	1.62295	-20.137	-3.61799	1.82374	0	0	-0.0249855
1674	0	7.89214	0	0	7.94735	1.66278	-6.73571	-0.142724	-0.00599008	-0.00534094	-13.1734	3.19E-15	-0.496798	0	0	0.00451039	1.0876	-11.1557	-1.24488	182.649	363.777	618.681	389.693	389.693	389.693	-2.93836	-86.2239	-1.04127	233.135	359.317	206.939	186.06	186.06	186.06	-86.2686	1.13471	2.59422	27.8316	4.31612	2.80781	0.0897053	-0.0256674	1.62117	-17.5502	-6.60185	1.83913	0	0	-0.0219371
1675	0	8.02938	0	0	8.08016	1.62947	-6.40603	-0.142721	-0.00603166	-0.00593508	-13.1638	-1.64E-15	-0.457084	0	0	0.0038304	1.07748	-10.577	-0.99385	178.843	365.102	618.281	389.82	389.82	389.82	-3.03568	-86.1811	-0.872208	228.068	359.541	206.731	186.06	186.06	186.06	-86.2297	1.30647	2.55446	27.2269	4.24815	2.61836	0.0819453	-0.0338594	1.61884	-14.5546	-8.99778	1.7887	0	0	-0.0184247
1676	0	8.1427	0	0	8.18882	1.59484	-6.06285	-0.142764	-0.00611589	-0.0067159	-13.1788	-2.16E-15	-0.444069	0	0	0.00321178	1.07349	-9.99501	-0.73832	174.899	366.409	617.9	389.967	389.967	389.967	-3.12608	-86.136	-0.706761	223.017	359.756	206.526	186.06	186.06	186.06	-86.1884	1.47155	2.51251	26.6249	4.17519	2.42413	0.0738476	-0.0406409	1.61573	-11.1559	-10.9044	1.6794	0	0	-0.0144588
1677	0	8.23392	0	0	8.27525	1.55921	-5.70931	-0.142753	-0.00623752	-0.00769637	-13.2021	2.65E-15	-0.455877	0	0	0.00265961	1.07555	-9.40996	-0.480261	170.825	367.692	617.537	390.134	390.134	390.134	-3.20913	-86.0892	-0.544854	217.977	359.964	206.324	186.06	186.061	186.061	-86.145	1.62976	2.46803	26.0263	4.09754	2.22699	0.0653093	-0.0461297	1.61177	-7.35559	-12.3534	1.5123	0	0	-0.0100458
1678	0	8.3051	0	0	8.34167	1.52287	-5.34826	-0.142696	-0.00635795	-0.00875979	-13.2274	3.44E-15	-0.484269	0	0	0.00217428	1.08365	-8.82196	-0.221867	166.627	368.947	617.192	390.323	390.323	390.323	-3.28496	-86.0412	-0.386639	212.946	360.166	206.127	186.06	186.06	186.06	-86.1002	1.78108	2.42117	25.4314	4.01544	2.02908	0.0567291	-0.0505382	1.60688	-3.41272	-13.421	1.30334	0	0	-0.0055128
1679	0	8.35847	0	0	8.39039	1.48607	-4.98218	-0.142506	-0.00650261	-0.00989135	-13.2405	-7.87E-16	-0.526377	0	0	0.00175563	1.09778	-8.23107	0.0346099	162.311	370.171	616.862	390.533	390.533	390.533	-3.35388	-85.9926	-0.232341	207.918	360.364	205.935	186.06	186.06	186.06	-86.0545	1.92555	2.37228	24.8409	3.9291	1.83257	0.0482474	-0.0540537	1.60099	0.562482	-14.1815	1.06287	0	0	-0.000998955
1680	0	8.3963	0	0	8.42378	1.44902	-4.61329	-0.14223	-0.00661333	-0.011054	-13.2409	-6.97E-16	-0.570492	0	0	0.00139531	1.11797	-7.63736	0.28699	157.883	371.359	616.544	390.764	390.764	390.764	-3.41642	-85.944	-0.0823856	202.89	360.558	205.748	186.06	186.06	186.06	-86.0086	2.06325	2.32196	24.2549	3.83858	1.63957	0.0398483	-0.0566198	1.5943	4.48563	-14.6184	0.798633	0	0	0.0034041
1681	0	8.42077	0	0	8.44408	1.41194	-4.24357	-0.141832	-0.0067142	-0.0121872	-13.223	-2.50E-15	-0.612793	0	0	0.00108796	1.1442	-7.04093	0.533121	153.35	372.511	616.236	391.016	391.016	391.016	-3.47327	-85.8961	0.0627379	197.856	360.748	205.566	186.06	186.06	186.06	-85.9631	2.19428	2.27092	23.6738	3.74396	1.45216	0.0316863	-0.0584136	1.58675	8.22029	-14.8554	0.531888	0	0	0.00752688
1682	0	8.43387	0	0	8.45334	1.375	-3.87498	-0.14135	-0.00675687	-0.0132077	-13.191	3.16E-15	-0.644733	0	0	0.000823523	1.17644	-6.44195	0.770975	148.719	373.623	615.936	391.29	391.29	391.29	-3.52498	-85.8489	0.202603	192.812	360.936	205.386	186.06	186.06	186.06	-85.9182	2.3187	2.21981	23.0982	3.64537	1.2723	0.0241244	-0.0594567	1.57861	11.5538	-14.9143	0.275728	0	0	0.0111242
1683	0	8.43744	0	0	8.45341	1.33839	-3.50933	-0.14086	-0.00677706	-0.014105	-13.1551	3.22E-16	-0.667891	0	0	0.000599412	1.2146	-5.84065	0.998797	143.997	374.694	615.641	391.583	391.583	391.583	-3.57201	-85.8029	0.336807	187.753	361.123	205.207	186.06	186.06	186.06	-85.8741	2.43653	2.16914	22.5283	3.54287	1.10161	0.0170131	-0.0597732	1.57019	14.4962	-14.8585	0.0395233	0	0	0.0142121
1684	0	8.43314	0	0	8.44599	1.30228	-3.14842	-0.140409	-0.0068493	-0.0148524	-13.1247	7.42E-16	-0.69069	0	0	0.00041986	1.25849	-5.23737	1.21503	139.193	375.722	615.347	391.895	391.895	391.895	-3.61461	-85.7578	0.465189	182.676	361.31	205.028	186.06	186.06	186.061	-85.8308	2.54782	2.11919	21.9646	3.43669	0.941549	0.0102978	-0.0596012	1.56157	17.0313	-14.8351	-0.16601	0	0	0.0167571
1685	0	8.42259	0	0	8.43268	1.26683	-2.79391	-0.140081	-0.00696191	-0.0154262	-13.1132	2.52E-15	-0.715707	0	0	0.000286226	1.30787	-4.63253	1.41827	134.314	376.707	615.053	392.225	392.225	392.225	-3.65299	-85.7139	0.587637	177.578	361.497	204.846	186.06	186.061	186.06	-85.7884	2.6526	2.07014	21.4076	3.32688	0.793396	0.0041694	-0.0588306	1.55316	19.088	-14.8325	-0.342211	0	0	0.0186858
1686	0	8.40749	0	0	8.41521	1.23219	-2.44722	-0.139949	-0.00722533	-0.0158832	-13.1313	-6.76E-16	-0.757471	0	0	0.00021089	1.36243	-4.02663	1.60745	129.368	377.646	614.756	392.569	392.569	392.569	-3.68728	-85.6712	0.704167	172.455	361.685	204.661	186.061	186.06	186.06	-85.7471	2.75099	2.02207	20.8578	3.21377	0.658078	-0.00170762	-0.0576249	1.54536	20.8389	-14.963	-0.493163	0	0	0.0201813
1687	0	8.38972	0	0	8.39546	1.19846	-2.10947	-0.140014	-0.00763448	-0.0161958	-13.1804	1.61E-15	-0.818555	0	0	0.000199274	1.42173	-3.42018	1.78163	124.364	378.54	614.454	392.925	392.925	392.925	-3.7178	-85.6302	0.814771	167.308	361.873	204.471	186.06	186.06	186.06	-85.7074	2.84315	1.97515	20.3158	3.09761	0.536401	-0.00726134	-0.0559626	1.53823	22.2677	-15.2154	-0.62466	0	0	0.0212346
1688	0	8.37142	0	0	8.37549	1.16571	-1.78145	-0.140299	-0.00820792	-0.0163899	-13.26	3.03E-15	-0.901046	0	0	0.0002566	1.48536	-2.81376	1.9401	119.31	379.388	614.144	393.29	393.29	393.29	-3.74499	-85.5918	0.919397	162.134	362.062	204.279	186.06	186.06	186.06	-85.6701	2.92934	1.9297	19.7821	2.97873	0.428956	-0.0125247	-0.0539199	1.53195	23.4457	-15.6132	-0.741972	0	0	0.0219268
1689	0	8.35485	0	0	8.35758	1.13398	-1.4635	-0.140747	-0.00889164	-0.0165124	-13.3582	1.74E-15	-0.996524	0	0	0.000380522	1.55276	-2.20793	2.08236	114.214	380.19	613.826	393.662	393.662	393.662	-3.76956	-85.5569	1.01788	156.934	362.248	204.085	186.06	186.06	186.061	-85.6361	3.00989	1.88624	19.257	2.85748	0.336114	-0.0176952	-0.0515117	1.52685	24.517	-16.1258	-0.84938	0	0	0.0224351
1690	0	8.34234	0	0	8.34404	1.10329	-1.15588	-0.141315	-0.00963787	-0.0165302	-13.461	2.98E-15	-1.09453	0	0	0.000563984	1.62336	-1.60327	2.20804	109.085	380.945	613.497	394.035	394.035	394.035	-3.79229	-85.5267	1.11003	151.709	362.429	203.895	186.06	186.06	186.06	-85.6068	3.08516	1.84537	18.741	2.73422	0.258117	-0.0225884	-0.0486351	1.52296	25.4396	-16.6641	-0.947859	0	0	0.0227466
1691	0	8.33618	0	0	8.33714	1.07364	-0.858596	-0.141855	-0.0103532	-0.01647	-13.5432	2.25E-15	-1.17851	0	0	0.000790592	1.69653	-1.0003	2.31704	103.93	381.653	613.158	394.408	394.408	394.408	-3.814	-85.5024	1.19561	146.458	362.601	203.71	186.06	186.06	186.06	-85.5832	3.15549	1.80771	18.2344	2.60945	0.195015	-0.0272577	-0.0452695	1.52016	26.2889	-17.1352	-1.0377	0	0	0.0229763
1692	0	8.33828	0	0	8.3387	1.04504	-0.571794	-0.142273	-0.0109438	-0.0163527	-13.5852	-1.37E-15	-1.23201	0	0	0.0010375	1.7716	-0.399545	2.4094	98.7586	382.315	612.807	394.775	394.775	394.775	-3.83533	-85.4847	1.27456	141.184	362.762	203.534	186.061	186.06	186.06	-85.5663	3.22124	1.77371	17.7371	2.48366	0.146647	-0.0317453	-0.0414576	1.51824	27.1193	-17.4597	-1.11649	0	0	0.0232157
1693	0	8.34985	0	0	8.34997	1.01753	-0.295926	-0.142524	-0.0113701	-0.0161572	-13.5753	-2.58E-15	-1.24594	0	0	0.0012805	1.84793	0.198526	2.48535	93.5773	382.932	612.446	395.135	395.135	395.135	-3.85657	-85.4739	1.34703	135.886	362.911	203.37	186.061	186.061	186.061	-85.5563	3.28268	1.74345	17.2494	2.35719	0.11277	-0.0358031	-0.0371919	1.51736	27.8589	-17.5962	-1.17886	0	0	0.0234099
1694	0	8.37141	0	0	8.37141	0.991189	-0.031793	-0.142547	-0.0115817	-0.0159385	-13.5052	4.73E-16	-1.21354	0	0	0.00149424	1.92488	0.793463	2.54532	88.3946	383.502	612.073	395.483	395.483	395.483	-3.8776	-85.4695	1.41348	130.566	363.045	203.218	186.06	186.061	186.06	-85.5526	3.34001	1.71657	16.7709	2.2306	0.0928965	-0.0394915	-0.0325194	1.51737	28.5571	-17.4817	-1.22787	0	0	0.0236333
1695	0	8.40273	0	0	8.40279	0.966148	0.219337	-0.14235	-0.0115541	-0.015672	-13.3786	-2.33E-15	-1.13487	0	0	0.00165906	2.0018	1.38482	2.58996	83.2187	384.028	611.69	395.818	395.818	395.818	-3.89783	-85.4702	1.47465	125.225	363.165	203.078	186.06	186.06	186.06	-85.554	3.39336	1.69225	16.3016	2.10422	0.0863833	-0.0427006	-0.0274829	1.51797	29.1406	-17.0747	-1.26466	0	0	0.0238314
1696	0	8.44287	0	0	8.44314	0.942566	0.455824	-0.141935	-0.0113011	-0.0153973	-13.2046	-2.57E-15	-1.01772	0	0	0.00176536	2.07814	1.97212	2.62005	78.0578	384.51	611.298	396.136	396.137	396.137	-3.91622	-85.474	1.53163	119.863	363.272	202.946	186.06	186.06	186.06	-85.5585	3.44281	1.66918	15.8411	1.97845	0.0924532	-0.0453605	-0.022239	1.51927	29.5827	-16.4276	-1.29263	0	0	0.0239689
1697	0	8.49034	0	0	8.49093	0.920642	0.675675	-0.141394	-0.0108773	-0.0150954	-13.0047	3.11E-15	-0.876871	0	0	0.00181643	2.15333	2.55492	2.63654	72.9207	384.949	610.897	396.438	396.438	396.438	-3.93138	-85.4783	1.58572	114.48	363.369	202.82	186.06	186.06	186.06	-85.5633	3.48832	1.64572	15.3891	1.85365	0.110169	-0.04735	-0.0168591	1.52112	29.7845	-15.5517	-1.31888	0	0	0.0239544
1698	0	8.5434	0	0	8.5444	0.900574	0.876899	-0.140827	-0.0104005	-0.014767	-12.8027	2.17E-15	-0.733923	0	0	0.00182711	2.22688	3.13263	2.64056	67.8165	385.345	610.488	396.722	396.722	396.722	-3.94172	-85.4801	1.6383	109.076	363.46	202.694	186.06	186.06	186.06	-85.5653	3.52983	1.62007	14.9453	1.73019	0.13845	-0.0487305	-0.0116981	1.52346	29.7186	-14.6252	-1.34833	0	0	0.0237217
1699	0	8.60044	0	0	8.6019	0.882536	1.05775	-0.140349	-0.00992761	-0.0144245	-12.6226	3.32E-15	-0.603771	0	0	0.00181501	2.2983	3.70464	2.63329	62.7549	385.699	610.071	396.988	396.988	396.988	-3.94574	-85.4765	1.69063	103.651	363.549	202.564	186.061	186.06	186.061	-85.5618	3.56722	1.59054	14.5094	1.60837	0.176154	-0.0495734	-0.00673117	1.52635	29.3729	-13.669	-1.3897	0	0	0.0232624
1700	0	8.66023	0	0	8.6622	0.866662	1.21688	-0.139955	-0.00948175	-0.014048	-12.4738	-3.61E-15	-0.495896	0	0	0.00179667	2.3672	4.27024	2.61594	57.7458	386.012	609.648	397.236	397.236	397.236	-3.94212	-85.4652	1.74374	98.207	363.638	202.425	186.06	186.06	186.06	-85.5502	3.60037	1.55571	14.0812	1.48847	0.222103	-0.0498685	-0.00202133	1.52966	28.7067	-12.7289	-1.44495	0	0	0.0225336
1701	0	8.72208	0	0	8.72453	0.85303	1.35352	-0.139703	-0.00915197	-0.0136481	-12.3676	1.98E-15	-0.422897	0	0	0.00178964	2.43314	4.82862	2.5898	52.7997	386.284	609.219	397.467	397.467	397.467	-3.92985	-85.4441	1.79832	92.7436	363.732	202.275	186.06	186.06	186.06	-85.5284	3.62912	1.51455	13.6606	1.37089	0.275088	-0.0498859	0.0022018	1.53321	27.806	-11.9374	-1.51805	0	0	0.0215857
1702	0	8.7858	0	0	8.78869	0.841661	1.46747	-0.139593	-0.00889999	-0.0132776	-12.3058	-2.40E-15	-0.383096	0	0	0.0018041	2.49578	5.37893	2.55608	47.9273	386.515	608.783	397.683	397.683	397.683	-3.90826	-85.4118	1.85477	87.2629	363.831	202.109	186.06	186.06	186.06	-85.4949	3.65332	1.46642	13.2476	1.25585	0.333923	-0.0499821	0.00596564	1.53713	26.8202	-11.302	-1.61042	0	0	0.0205535
1703	0	8.85179	0	0	8.85508	0.832528	1.559	-0.139601	-0.00880538	-0.0128844	-12.2846	2.63E-15	-0.384176	0	0	0.00184994	2.55473	5.92022	2.51594	43.139	386.705	608.341	397.884	397.884	397.884	-3.87699	-85.3675	1.91314	81.7668	363.938	201.929	186.06	186.06	186.06	-85.4489	3.6728	1.41108	12.8425	1.14374	0.39755	-0.0502708	0.00927208	1.54132	25.7859	-10.869	-1.72275	0	0	0.0194579
1704	0	8.92093	0	0	8.92454	0.825539	1.62903	-0.139734	-0.00882682	-0.012574	-12.3015	-7.46E-16	-0.420503	0	0	0.00193261	2.6096	6.45156	2.47047	38.4455	386.855	607.893	398.073	398.073	398.073	-3.83607	-85.3108	1.97307	76.2576	364.053	201.732	186.06	186.06	186.06	-85.3903	3.68736	1.34876	12.4453	1.03491	0.464912	-0.051283	0.0121969	1.54579	24.9768	-10.6141	-1.85859	0	0	0.0185348
1705	0	8.99442	0	0	8.9983	0.820567	1.67885	-0.139966	-0.0090141	-0.0122622	-12.3487	-1.85E-15	-0.493283	0	0	0.00205601	2.66002	6.97201	2.42062	33.8565	386.963	607.438	398.25	398.25	398.25	-3.78583	-85.242	2.03393	70.7376	364.176	201.52	186.06	186.06	186.06	-85.319	3.69683	1.28007	12.0564	0.929829	0.535164	-0.0531108	0.0146749	1.5503	24.4187	-10.5915	-2.01196	0	0	0.017785
1706	0	9.07379	0	0	9.07786	0.817426	1.71033	-0.140299	-0.00934778	-0.0120629	-12.4202	1.25E-15	-0.594736	0	0	0.00222176	2.7056	7.48072	2.36729	29.3811	387.029	606.977	398.416	398.416	398.416	-3.72698	-85.1616	2.0948	65.2096	364.305	201.295	186.061	186.06	186.06	-85.2359	3.70106	1.20601	11.6761	0.828875	0.607464	-0.0563021	0.0168575	1.55513	24.4147	-10.7459	-2.18601	0	0	0.0174531
1707	0	9.16064	0	0	9.16483	0.815907	1.72555	-0.140706	-0.00979635	-0.0119268	-12.5062	-1.98E-15	-0.713179	0	0	0.00242896	2.74596	7.97692	2.31123	25.0271	387.052	606.51	398.573	398.573	398.573	-3.6605	-85.0705	2.15458	59.6761	364.438	201.058	186.06	186.06	186.06	-85.1418	3.69994	1.12786	11.3047	0.732531	0.681171	-0.0609473	0.0187695	1.5603	25.0192	-11.0619	-2.36831	0	0	0.0175609
1708	0	9.25656	0	0	9.2608	0.815777	1.72685	-0.141152	-0.010322	-0.011878	-12.5956	2.05E-15	-0.834998	0	0	0.00267417	2.78074	8.46002	2.25319	20.8012	387.032	606.038	398.721	398.721	398.721	-3.58755	-84.9697	2.21208	54.1395	364.571	200.812	186.061	186.06	186.061	-85.0378	3.69342	1.04708	10.9423	0.641208	0.755628	-0.0672673	0.0205029	1.56571	26.3643	-11.4773	-2.55033	0	0	0.0181911
1709	0	9.36294	0	0	9.36717	0.816804	1.71657	-0.141642	-0.0108348	-0.0119051	-12.681	1.97E-15	-0.942046	0	0	0.00295106	2.80961	8.92962	2.19384	16.7083	386.968	605.56	398.861	398.861	398.861	-3.50933	-84.8602	2.26617	48.6018	364.702	200.56	186.061	186.06	186.06	-84.9249	3.68153	0.965107	10.5891	0.555394	0.830278	-0.0752422	0.0221611	1.57128	28.472	-11.8919	-2.71767	0	0	0.0193428
1710	0	9.48079	0	0	9.485	0.818779	1.69677	-0.142106	-0.0112631	-0.0119709	-12.7488	-2.33E-16	-1.02076	0	0	0.00324773	2.8323	9.38551	2.1339	12.7519	386.86	605.079	398.992	398.992	398.992	-3.42685	-84.7429	2.31602	43.065	364.827	200.306	186.06	186.06	186.06	-84.8041	3.66434	0.883078	10.2449	0.475365	0.904495	-0.0847362	0.0238866	1.57721	31.3074	-12.2096	-2.85823	0	0	0.0209679
1711	0	9.61069	0	0	9.6148	0.82154	1.66911	-0.142535	-0.011536	-0.0120898	-12.7921	1.89E-15	-1.06288	0	0	0.0035496	2.84864	9.82772	2.0742	8.93351	386.708	604.596	399.115	399.115	399.115	-3.34078	-84.6182	2.36127	37.5307	364.943	200.052	186.06	186.06	186.061	-84.6759	3.642	0.801617	9.90963	0.401505	0.977566	-0.0955948	0.0258451	1.58343	34.8366	-12.2625	-2.96978	0	0	0.0230341
1712	0	9.75249	0	0	9.75651	0.824959	1.63485	-0.142935	-0.0116659	-0.0122222	-12.8075	2.60E-15	-1.07269	0	0	0.00383865	2.85859	10.2565	2.01572	5.25344	386.512	604.113	399.231	399.231	399.231	-3.25138	-84.4863	2.40193	32	365.049	199.801	186.061	186.06	186.061	-84.5405	3.61473	0.720874	9.58272	0.333901	1.04861	-0.10751	0.0279821	1.58992	38.9314	-12.0395	-3.05396	0	0	0.0254258
1713	0	9.90555	0	0	9.90943	0.828933	1.59503	-0.143271	-0.0116842	-0.0124052	-12.7894	-3.24E-15	-1.05997	0	0	0.00409454	2.86227	10.6723	1.95967	1.71052	386.274	603.633	399.339	399.339	399.339	-3.15865	-84.347	2.43831	26.4739	365.144	199.553	186.061	186.06	186.06	-84.3976	3.58271	0.640637	9.26349	0.272671	1.11651	-0.120262	0.0303216	1.59661	43.532	-11.469	-3.12517	0	0	0.0280945
1714	0	10.0685	0	0	10.0722	0.833373	1.55054	-0.14353	-0.01151	-0.0126042	-12.7365	1.71E-15	-1.02529	0	0	0.0042995	2.85994	11.0756	1.90744	-1.69751	385.994	603.158	399.44	399.44	399.44	-3.06244	-84.1992	2.4709	20.9531	365.227	199.31	186.06	186.061	186.06	-84.2463	3.5462	0.560485	8.95127	0.217804	1.17998	-0.133189	0.0329255	1.60337	48.3757	-10.4259	-3.18524	0	0	0.0308716
1715	0	10.2393	0	0	10.2428	0.838173	1.50243	-0.143756	-0.0112529	-0.0128463	-12.6549	-3.43E-15	-0.985284	0	0	0.0044395	2.85209	11.4673	1.8608	-4.97347	385.674	602.693	399.534	399.534	399.534	-2.96249	-84.0418	2.50015	15.4382	365.3	199.073	186.06	186.061	186.06	-84.0852	3.50538	0.480029	8.64511	0.168909	1.23728	-0.145978	0.0355936	1.61033	53.3398	-9.02466	-3.24918	0	0	0.0336673
1716	0	10.4155	0	0	10.4189	0.843214	1.45191	-0.143943	-0.0108269	-0.0131412	-12.5471	3.42E-16	-0.936458	0	0	0.00450547	2.83937	11.848	1.82176	-8.1204	385.317	602.238	399.624	399.624	399.624	-2.85872	-83.8727	2.52638	9.92927	365.363	198.842	186.06	186.06	186.06	-83.9126	3.46043	0.398988	8.34414	0.125735	1.28645	-0.158163	0.0383812	1.61738	58.2301	-7.15257	-3.31906	0	0	0.0363772
1717	0	10.5944	0	0	10.5976	0.848348	1.40045	-0.144133	-0.0103002	-0.0134739	-12.4207	-1.42E-15	-0.886799	0	0	0.00449388	2.82263	12.2184	1.7926	-11.1411	384.926	601.799	399.71	399.71	399.71	-2.7511	-83.69	2.54965	4.42655	365.418	198.615	186.06	186.06	186.06	-83.7263	3.41141	0.317351	8.04748	0.0877468	1.32526	-0.169223	0.040941	1.62456	62.8284	-4.97942	-3.39844	0	0	0.0388582
1718	0	10.773	0	0	10.776	0.853419	1.34963	-0.144339	-0.00956154	-0.0139107	-12.2808	-3.88E-15	-0.826216	0	0	0.00440631	2.80288	12.5793	1.7758	-14.0377	384.503	601.377	399.795	399.794	399.794	-2.6397	-83.4909	2.56986	-1.07003	365.465	198.392	186.06	186.061	186.06	-83.5237	3.35831	0.235269	7.75434	0.0542719	1.35118	-0.178839	0.0432547	1.63179	67.0124	-2.48181	-3.48449	0	0	0.0410452
1719	0	10.9483	0	0	10.9511	0.858275	1.30095	-0.144536	-0.00873693	-0.0144067	-12.1288	3.76E-15	-0.766536	0	0	0.00424406	2.78124	12.9311	1.77397	-16.811	384.05	600.975	399.879	399.879	399.879	-2.52457	-83.2729	2.58667	-6.56082	365.51	198.173	186.06	186.06	186.06	-83.3022	3.30098	0.152992	7.46421	0.0246597	1.36162	-0.186548	0.0450312	1.63902	70.565	0.151315	-3.58166	0	0	0.0427931
1720	0	11.1173	0	0	11.12	0.862769	1.2559	-0.144765	-0.00779741	-0.0150325	-11.9725	2.76E-15	-0.704961	0	0	0.00401532	2.75892	13.274	1.78972	-19.4603	383.571	600.596	399.966	399.966	399.966	-2.40582	-83.0331	2.59954	-12.0463	365.553	197.956	186.061	186.06	186.061	-83.0589	3.23918	0.07093	7.17667	-0.00182459	1.35393	-0.192254	0.0460863	1.64619	73.4447	2.81816	-3.69084	0	0	0.0440616
1721	0	11.2773	0	0	11.2799	0.866782	1.21567	-0.145013	-0.00683301	-0.0157514	-11.8144	-2.64E-15	-0.650321	0	0	0.00372732	2.73715	13.6081	1.8255	-21.9833	383.067	600.24	400.059	400.059	400.059	-2.28359	-82.7683	2.60777	-17.5274	365.598	197.742	186.061	186.061	186.061	-82.7908	3.17255	-0.0103713	6.89172	-0.0259991	1.3256	-0.195683	0.0462985	1.65318	75.4903	5.37159	-3.81357	0	0	0.0447335
1722	0	11.4258	0	0	11.4283	0.870215	1.18127	-0.14529	-0.00590261	-0.0165789	-11.6593	1.96E-15	-0.608323	0	0	0.00339057	2.71717	13.9332	1.88342	-24.3754	382.54	599.909	400.159	400.159	400.159	-2.15812	-82.4756	2.61045	-23.0051	365.65	197.529	186.06	186.06	186.06	-82.4948	3.10068	-0.0902118	6.60967	-0.0485804	1.2745	-0.196759	0.045421	1.66009	76.6359	7.61438	-3.94994	0	0	0.0447329
1723	0	11.5606	0	0	11.563	0.873005	1.15329	-0.145619	-0.00501816	-0.0175057	-11.5124	-1.15E-15	-0.580276	0	0	0.00301685	2.70011	14.2485	1.96507	-26.63	381.99	599.602	400.269	400.269	400.269	-2.02977	-82.1516	2.60655	-28.4806	365.711	197.317	186.06	186.06	186.06	-82.1678	3.02311	-0.167752	6.33112	-0.0703314	1.19895	-0.195534	0.0435425	1.66674	76.844	9.51587	-4.09891	0	0	0.0440111
1724	0	11.6801	0	0	11.6824	0.875137	1.13192	-0.145992	-0.00428443	-0.0185582	-11.3753	2.38E-15	-0.575385	0	0	0.00261661	2.68695	14.5532	2.07131	-28.7382	381.419	599.32	400.393	400.393	400.393	-1.89909	-81.7937	2.59497	-33.9552	365.783	197.107	186.061	186.06	186.06	-81.8069	2.93945	-0.241997	6.05709	-0.091791	1.09809	-0.192125	0.0404515	1.67304	76.1381	10.8859	-4.26303	0	0	0.0425518
1725	0	11.7829	0	0	11.7852	0.876644	1.11681	-0.146415	-0.00367727	-0.0196904	-11.2493	1.43E-15	-0.589999	0	0	0.00220042	2.67848	14.8461	2.20206	-30.6894	380.827	599.059	400.531	400.531	400.531	-1.76682	-81.3988	2.57449	-39.4301	365.868	196.899	186.061	186.061	186.061	-81.4092	2.84934	-0.311796	5.789	-0.113622	0.971941	-0.186549	0.0362674	1.67885	74.4451	11.699	-4.432	0	0	0.0402996
1726	0	11.8682	0	0	11.8705	0.877617	1.10706	-0.146901	-0.00326046	-0.0209295	-11.1355	2.26E-15	-0.627716	0	0	0.00177658	2.67529	15.1254	2.35623	-32.4706	380.211	598.818	400.688	400.688	400.688	-1.63388	-80.9642	2.54395	-44.9066	365.967	196.694	186.06	186.06	186.06	-80.9722	2.75251	-0.375899	5.52859	-0.136313	0.821571	-0.179247	0.0311955	1.68439	71.898	11.9432	-4.60708	0	0	0.0373363
1727	0	11.9355	0	0	11.9377	0.87821	1.10112	-0.14744	-0.0029839	-0.0222627	-11.0307	-1.91E-15	-0.680548	0	0	0.00135041	2.67758	15.3892	2.53152	-34.0673	379.57	598.593	400.864	400.864	400.864	-1.50149	-80.4874	2.50217	-50.386	366.081	196.494	186.06	186.06	186.06	-80.4931	2.64885	-0.432872	5.27796	-0.160135	0.649295	-0.17042	0.025268	1.68945	68.5251	11.6084	-4.77583	0	0	0.0337139
1728	0	11.9846	0	0	11.9869	0.878656	1.09664	-0.148036	-0.00281589	-0.0236049	-10.931	-1.65E-15	-0.742582	0	0	0.000923816	2.68528	15.6353	2.72441	-35.4634	378.903	598.381	401.06	401.06	401.061	-1.37099	-79.9659	2.44809	-55.8691	366.208	196.302	186.06	186.06	186.06	-79.9697	2.53834	-0.481306	5.0396	-0.185373	0.458648	-0.160108	0.0187951	1.69391	64.2491	10.7749	-4.92465	0	0	0.0294674
1729	0	12.0156	0	0	12.0178	0.879254	1.09065	-0.148675	-0.00273195	-0.0249858	-10.8291	3.44E-15	-0.808811	0	0	0.000494689	2.69796	15.8611	2.93039	-36.6417	378.206	598.175	401.279	401.279	401.279	-1.24378	-79.3972	2.3808	-61.3566	366.346	196.119	186.06	186.06	186.06	-79.3994	2.4211	-0.519824	4.81621	-0.212098	0.254193	-0.148809	0.0121404	1.69782	59.2384	9.54968	-5.04879	0	0	0.0247993
1730	0	12.0284	0	0	12.0306	0.880389	1.07927	-0.149329	-0.00271507	-0.0262748	-10.7133	2.02E-15	-0.876219	0	0	5.74E-05	2.71483	16.0638	3.14381	-37.5839	377.478	597.971	401.52	401.52	401.52	-1.12128	-78.7789	2.29965	-66.8485	366.494	195.949	186.061	186.061	186.061	-78.7798	2.29735	-0.547236	4.61091	-0.240295	0.0416414	-0.136443	0.00567018	1.70127	53.3654	8.05131	-5.1355	0	0	0.0198138
1731	0	12.0228	0	0	12.0248	0.882482	1.05829	-0.149994	-0.00280825	-0.0274925	-10.5716	-2.08E-15	-0.947122	0	0	-0.000397531	2.73487	16.2402	3.35844	-38.2713	376.714	597.762	401.783	401.783	401.783	-1.00496	-78.1083	2.20414	-72.344	366.65	195.795	186.06	186.06	186.06	-78.1082	2.1674	-0.562364	4.42694	-0.269861	-0.172662	-0.123337	-0.000363494	1.70426	46.759	6.31145	-5.18139	0	0	0.0147712
1732	0	11.998	0	0	11.9999	0.885988	1.02314	-0.150572	-0.00291681	-0.0285544	-10.38	3.87E-15	-1.01122	0	0	-0.00088184	2.75675	16.3872	3.56747	-38.6847	375.911	597.542	402.068	402.068	402.068	-0.896362	-77.3823	2.09397	-77.8415	366.81	195.659	186.061	186.06	186.061	-77.3816	2.03168	-0.564126	4.2679	-0.300463	-0.38182	-0.109479	-0.00545927	1.70664	39.3839	4.55845	-5.17519	0	0	0.00991994
1733	0	11.9524	0	0	11.9541	0.891367	0.969212	-0.150993	-0.00308492	-0.0294502	-10.1164	1.37E-15	-1.07169	0	0	-0.00140913	2.77906	16.5013	3.7641	-38.8051	375.069	597.305	402.371	402.371	402.371	-0.796949	-76.5974	1.96901	-83.3384	366.972	195.543	186.06	186.06	186.06	-76.5963	1.89068	-0.551583	4.13744	-0.331835	-0.578897	-0.0951348	-0.00927145	1.70853	31.3518	2.87625	-5.11477	0	0	0.00558143
1734	0	11.8831	0	0	11.8846	0.89906	0.892082	-0.151149	-0.00323448	-0.0301882	-9.75686	4.16E-15	-1.11975	0	0	-0.00198926	2.80029	16.5789	3.94176	-38.6139	374.184	597.044	402.692	402.692	402.692	-0.708203	-75.7488	1.82938	-88.8313	367.132	195.448	186.061	186.06	186.06	-75.7476	1.74496	-0.523913	4.03942	-0.363644	-0.757236	-0.0806321	-0.0113765	1.71	22.8298	1.42943	-4.99384	0	0	0.00210274
1735	0	11.7856	0	0	11.7867	0.909482	0.787586	-0.150999	-0.00345548	-0.0307416	-9.288	-8.44E-16	-1.16371	0	0	-0.00262802	2.819	16.6166	4.09449	-38.0936	373.257	596.752	403.027	403.027	403.027	-0.631397	-74.8306	1.67545	-94.3162	367.287	195.371	186.061	186.061	186.06	-74.8295	1.59508	-0.480575	3.97769	-0.395441	-0.910761	-0.0661833	-0.0116964	1.7108	13.9296	0.224522	-4.81074	0	0	-0.000212151
1736	0	11.6529	0	0	11.6537	0.922977	0.652263	-0.150529	-0.00374784	-0.0312202	-8.70755	-2.91E-15	-1.20304	0	0	-0.00331969	2.83387	16.6109	4.21724	-37.2279	372.287	596.424	403.373	403.373	403.373	-0.5677	-73.8352	1.50773	-99.7889	367.434	195.309	186.06	186.061	186.061	-73.8344	1.44163	-0.421158	3.95614	-0.426826	-1.03435	-0.052274	-0.0100071	1.71112	4.95213	-0.64978	-4.56622	0	0	-0.00107607
1737	0	11.4764	0	0	11.4768	0.939812	0.483447	-0.14976	-0.00412992	-0.0316022	-8.02773	-2.74E-15	-1.23878	0	0	-0.00404433	2.84387	16.5584	4.30608	-36.0029	371.276	596.056	403.726	403.726	403.726	-0.518195	-72.7536	1.32686	-105.245	367.57	195.255	186.061	186.06	186.06	-72.7532	1.28507	-0.345398	3.97858	-0.457506	-1.12404	-0.0391487	-0.00624862	1.71121	-3.95545	-1.19689	-4.25157	0	0	-0.000302076
1738	0	11.2447	0	0	11.2448	0.960158	0.279404	-0.148781	-0.00459553	-0.0320904	-7.28239	3.38E-15	-1.26952	0	0	-0.00477228	2.8482	16.456	4.3584	-34.407	370.227	595.644	404.083	404.083	404.083	-0.483644	-71.5751	1.13356	-110.681	367.691	195.201	186.06	186.061	186.061	-71.5752	1.12569	-0.253313	4.04858	-0.487081	-1.17721	-0.0273969	-0.000406758	1.71109	-12.4353	-1.35529	-3.86907	0	0	0.00217979
1739	0	10.9447	0	0	10.9447	0.984089	0.039408	-0.147726	-0.00514132	-0.0327706	-6.52733	-3.49E-16	-1.2932	0	0	-0.00547816	2.84645	16.3009	4.37303	-32.4317	369.144	595.185	404.439	404.439	404.44	-0.464455	-70.2879	0.928517	-116.094	367.793	195.136	186.06	186.061	186.06	-70.2885	0.963438	-0.145187	4.16935	-0.515383	-1.19275	-0.0175978	0.00735031	1.71109	-20.1882	-1.14857	-3.41359	0	0	0.00627056
1740	0	10.5618	0	0	10.5619	1.01159	-0.236398	-0.146819	-0.00575255	-0.0338317	-5.84625	8.15E-16	-1.30623	0	0	-0.00617347	2.83856	16.0908	4.35012	-30.0726	368.034	594.679	404.792	404.792	404.792	-0.460498	-68.8796	0.712322	-121.483	367.871	195.053	186.06	186.06	186.06	-68.8806	0.797751	-0.0217047	4.34382	-0.542128	-1.17087	-0.0100317	0.0168963	1.71142	-27.0026	-0.525411	-2.8883	0	0	0.0117332
1741	0	10.0812	0	0	10.0817	1.04255	-0.546906	-0.146383	-0.00631096	-0.0353592	-5.35178	2.45E-15	-1.29258	0	0	-0.00694963	2.82482	15.8241	4.29119	-27.3289	366.902	594.127	405.137	405.137	405.137	-0.471136	-67.3383	0.485243	-126.845	367.923	194.944	186.06	186.06	186.06	-67.3397	0.627427	0.116118	4.57434	-0.567313	-1.11324	-0.00481539	0.0280566	1.71233	-32.8199	0.581966	-2.29305	0	0	0.0182656
1742	0	9.48887	0	0	9.49002	1.07679	-0.890202	-0.146804	-0.00674558	-0.0374704	-5.17922	1.69E-15	-1.23795	0	0	-0.0080365	2.80589	15.4994	4.19902	-24.2045	365.756	593.533	405.471	405.471	405.471	-0.494965	-65.6542	0.247304	-132.179	367.945	194.808	186.061	186.061	186.06	-65.6557	0.450506	0.266683	4.86268	-0.590918	-1.02282	-0.00211502	0.0405247	1.71425	-37.5756	2.20811	-1.63667	0	0	0.0254841
1743	0	8.77364	0	0	8.7758	1.11405	-1.26372	-0.148592	-0.00686087	-0.0401739	-5.48648	2.33E-16	-1.11163	0	0	-0.00984105	2.78271	15.1164	4.0774	-20.7075	364.605	592.902	405.792	405.793	405.792	-0.529818	-63.8209	-0.00191379	-137.483	367.936	194.649	186.06	186.06	186.061	-63.8224	0.264267	0.427814	5.2099	-0.613091	-0.90357	-0.00160473	0.0541882	1.71765	-41.482	4.50766	-0.936176	0	0	0.0331645
1744	0	7.92923	0	0	7.93259	1.15404	-1.66448	-0.152255	-0.00645816	-0.0433164	-6.43238	-1.63E-15	-0.877557	0	0	-0.0129341	2.75643	14.6754	3.93099	-16.8506	363.458	592.243	406.098	406.098	406.098	-0.572779	-61.8382	-0.263047	-142.748	367.896	194.486	186.06	186.06	186.06	-61.8391	0.065367	0.596573	5.61638	-0.634038	-0.760392	-0.00250794	0.0687661	1.72272	-45.0122	7.56453	-0.211959	0	0	0.0414029
1745	0	6.95636	0	0	6.96101	1.19646	-2.08949	-0.158376	-0.00533113	-0.0467153	-8.16854	-4.05E-15	-0.495679	0	0	-0.0179709	2.72839	14.1772	3.7651	-12.6509	362.322	591.567	406.385	406.385	406.385	-0.619993	-59.7135	-0.536686	-147.957	367.829	194.348	186.06	186.06	186.061	-59.7135	-0.149798	0.768945	6.08171	-0.654104	-0.59879	-0.00379397	0.0839614	1.72991	-48.762	11.4572	0.5031	0	0	0.0506475
1746	0	5.86509	0	0	5.87086	1.24107	-2.53611	-0.167374	-0.00329022	-0.0498485	-10.7988	1.49E-15	0.0747894	0	0	-0.0254453	2.69999	13.6236	3.58547	-8.12906	361.208	590.886	406.653	406.652	406.652	-0.66676	-57.4646	-0.823001	-153.079	367.743	194.281	186.06	186.06	186.06	-57.463	-0.384564	0.939722	6.60479	-0.67362	-0.424694	-0.00385313	0.0994348	1.73901	-53.719	16.2155	1.17358	0	0	0.0620829
1747	0	4.6766	0	0	4.68305	1.28768	-3.00243	-0.179413	-0.00012586	-0.0521144	-14.3494	4.66E-15	0.87286	0	0	-0.0353541	2.67266	13.0169	3.39808	-3.30889	360.123	590.214	406.897	406.897	406.897	-0.70747	-55.1209	-1.12113	-158.062	367.65	194.344	186.06	186.06	186.061	-55.1171	-0.641219	1.10222	7.18361	-0.693125	-0.244254	-0.00111765	0.114921	1.74959	-60.8499	21.8638	1.74933	0	0	0.0773028
1748	0	3.42406	0	0	3.43042	1.33622	-3.48769	-0.194299	0.00421572	-0.0529385	-18.7444	4.43E-15	1.91342	0	0	-0.0468727	2.64771	12.3599	3.20886	1.78326	359.074	589.567	407.118	407.118	407.117	-0.735572	-52.7246	-1.42863	-162.827	367.568	194.607	186.06	186.061	186.06	-52.7178	-0.920252	1.24826	7.81576	-0.713202	-0.0635245	0.00593541	0.130136	1.76089	-70.9624	28.3255	2.17705	0	0	0.0980436
1749	0	2.15193	0	0	2.15716	1.38681	-3.99292	-0.211221	0.00975232	-0.0515767	-23.7744	-2.33E-15	3.18964	0	0	-0.0581247	2.6264	11.6559	3.02355	7.11948	358.069	588.962	407.31	407.31	407.31	-0.743478	-50.3294	-1.74086	-167.269	367.519	195.142	186.06	186.06	186.061	-50.3192	-1.21956	1.36811	8.49812	-0.734341	0.111715	0.0185166	0.144644	1.77104	-84.7279	35.4342	2.40066	0	0	0.126058
1750	0	0.913728	0	0	0.91658	1.43977	-4.52102	-0.228921	0.0163287	-0.047758	-29.1166	4.19E-15	4.65313	0	0	-0.0663978	2.60984	10.9084	2.84754	12.6711	357.114	588.416	407.473	407.473	407.473	-0.722418	-47.9986	-2.05071	-171.254	367.529	196.019	186.061	186.061	186.061	-47.9847	-1.53407	1.45063	9.22712	-0.75726	0.276083	0.0365231	0.158203	1.77843	-101.894	43.0095	2.35132	0	0	0.161725
1751	0	-0.232101	0	0	-0.233023	1.4956	-5.07702	-0.24582	0.0234732	-0.0412547	-34.3658	-4.19E-15	6.19724	0	0	-0.0687601	2.59898	10.1211	2.68554	18.4094	356.213	587.947	407.603	407.603	407.603	-0.662498	-45.8004	-2.34868	-174.626	367.629	197.288	186.06	186.06	186.06	-45.7831	-1.85575	1.4838	9.99896	-0.78255	0.424951	0.0594523	0.170263	1.78111	-121.861	50.5895	2.00953	0	0	0.204523
1752	0	-1.22724	0	0	-1.23327	1.55498	-5.66729	-0.260306	0.0305792	-0.0325388	-39.0877	-4.66E-16	7.67711	0	0	-0.0629601	2.59462	9.29783	2.54151	24.3062	355.373	587.572	407.698	407.698	407.698	-0.553201	-43.8031	-2.62327	-177.223	367.849	198.981	186.06	186.06	186.06	-43.7832	-2.17409	1.45551	10.8096	-0.810951	0.55455	0.08568	0.180671	1.7781	-143.152	57.8135	1.3577	0	0	0.252012
1753	0	-2.0189	0	0	-2.03117	1.61861	-6.29844	-0.27073	0.0369121	-0.0220265	-42.8555	5.13E-15	8.92249	0	0	-0.0482852	2.59742	8.44237	2.41851	30.3347	354.595	587.308	407.753	407.753	407.753	-0.384415	-42.0691	-2.862	-178.883	368.219	201.099	186.06	186.06	186.06	-42.0485	-2.47712	1.35489	11.6547	-0.843205	0.66204	0.113191	0.189004	1.76859	-164.145	64.147	0.445188	0	0	0.300908
1754	0	-2.56526	0	0	-2.58441	1.68704	-6.97553	-0.275758	0.0416537	-0.0107439	-45.3211	3.73E-15	9.7582	0	0	-0.0261414	2.60789	7.55832	2.31858	36.4698	353.886	587.17	407.766	407.766	407.766	-0.147758	-40.6502	-3.05233	-179.467	368.76	203.617	186.06	186.061	186.06	-40.6314	-2.75264	1.17356	12.5303	-0.879818	0.745753	0.139482	0.194891	1.75277	-182.792	69.1103	-0.639443	0	0	0.346675
1755	0	-2.83982	0	0	-2.86568	1.76054	-7.70051	-0.274597	0.0441615	0.00061108	-46.2695	1.40E-15	10.0487	0	0	0.000104254	2.62647	6.64912	2.2426	42.6883	353.246	587.172	407.735	407.735	407.735	0.161844	-39.5822	-3.183	-178.87	369.488	206.485	186.06	186.061	186.06	-39.5685	-2.98966	0.907002	13.4323	-0.921508	0.805209	0.162829	0.198245	1.73136	-197.694	72.3299	-1.76268	0	0	0.385659
1756	0	-2.83409	0	0	-2.86538	1.83887	-8.47047	-0.267154	0.044013	0.0111619	-45.6568	-3.26E-15	9.71765	0	0	0.0259868	2.65348	5.71798	2.19042	48.969	352.68	587.327	407.657	407.657	407.657	0.544811	-38.8832	-3.24514	-177.029	370.406	209.634	186.06	186.06	186.06	-38.8782	-3.17962	0.555575	14.3568	-0.968774	0.841071	0.181691	0.199075	1.70551	-207.733	73.5756	-2.77217	0	0	0.41472
1757	0	-2.55795	0	0	-2.59188	1.92127	-9.277	-0.254099	0.0411429	0.0205338	-43.6172	1.86E-15	8.76856	0	0	0.0472542	2.68912	4.7679	2.16072	55.2926	352.189	587.645	407.532	407.532	407.532	0.996045	-38.5523	-3.23329	-173.93	371.505	212.981	186.06	186.06	186.06	-38.5597	-3.3174	0.125042	15.3001	-1.02175	0.855246	0.195857	0.197535	1.67626	-212.827	72.8383	-3.53285	0	0	0.43286
1758	0	-2.03773	0	0	-2.06985	2.00636	-10.106	-0.236635	0.035793	0.0283489	-40.4243	1.40E-15	7.27983	0	0	0.061051	2.73356	3.80159	2.15119	61.6419	351.776	588.135	407.359	407.359	407.359	1.50479	-38.5722	-3.14616	-169.599	372.764	216.437	186.06	186.061	186.06	-38.595	-3.40158	-0.373486	16.2587	-1.08059	0.850677	0.205499	0.193969	1.64527	-213.256	70.2452	-3.93155	0	0	0.44011
1759	0	-1.31253	0	0	-1.33681	2.09229	-10.939	-0.216418	0.0284795	0.0346649	-36.4514	2.33E-16	5.392	0	0	0.0665323	2.78687	2.8216	2.15867	68.0012	351.442	588.801	407.14	407.14	407.14	2.05548	-38.912	-2.98687	-164.103	374.152	219.911	186.06	186.06	186.06	-38.9524	-3.43443	-0.92427	17.2296	-1.14499	0.831227	0.211633	0.188785	1.61356	-210.027	66.0775	-3.90692	0	0	0.438256
1760	0	-0.429509	0	0	-0.438711	2.17687	-11.7541	-0.195077	0.0198164	0.0395415	-32.0896	-2.15E-15	3.27706	0	0	0.0647092	2.84901	1.83026	2.17925	74.3558	351.187	589.648	406.875	406.875	406.875	2.6289	-39.532	-2.76281	-157.527	375.628	223.311	186.06	186.061	186.06	-39.5912	-3.42123	-1.50799	18.21	-1.2143	0.80149	0.215369	0.182465	1.58209	-204.188	60.6982	-3.4448	0	0	0.42944
1761	0	0.560788	0	0	0.574472	2.2577	-12.5288	-0.17418	0.0107919	0.043119	-27.7109	6.99E-16	1.14708	0	0	0.0578668	2.91992	0.829783	2.20861	80.6923	351.013	590.675	406.569	406.569	406.569	3.20401	-40.3877	-2.48512	-149.972	377.147	226.553	186.06	186.06	186.06	-40.466	-3.36941	-2.10327	19.1973	-1.2876	0.766526	0.217791	0.175804	1.55179	-196.759	54.7409	-2.65789	0	0	0.415933
1762	0	1.60899	0	0	1.65295	2.3325	-13.2413	-0.155089	0.00227096	0.0454934	-23.6303	-2.10E-15	-0.809574	0	0	0.0486431	2.99941	-0.177716	2.24211	86.9974	350.919	591.88	406.226	406.226	406.226	3.76019	-41.4345	-2.16746	-141.538	378.661	229.558	186.061	186.061	186.06	-41.531	-3.28765	-2.68869	20.1893	-1.36344	0.731649	0.219933	0.169435	1.52347	-188.588	48.7783	-1.68588	0	0	0.399742
1763	0	2.67053	0	0	2.75084	2.39925	-13.8738	-0.138826	-0.00491956	0.0467456	-20.0779	3.73E-15	-2.43472	0	0	0.0393102	3.08718	-1.19018	2.27519	93.2585	350.902	593.258	405.85	405.85	405.85	4.27943	-42.6309	-1.82462	-132.321	380.13	232.259	186.061	186.06	186.061	-42.7439	-3.18482	-3.24494	21.1842	-1.43996	0.702052	0.222419	0.163978	1.49751	-180.247	43.3903	-0.717852	0	0	0.382333
1764	0	3.70826	0	0	3.82895	2.45647	-14.4133	-0.125949	-0.0104311	0.0467872	-17.1843	-2.33E-15	-3.64863	0	0	0.0312986	3.18289	-2.20559	2.30357	99.463	350.961	594.803	405.447	405.447	405.447	4.74782	-43.9409	-1.47099	-122.401	381.518	234.601	186.06	186.061	186.06	-44.0683	-3.06929	-3.75638	22.1803	-1.51513	0.682551	0.225428	0.159721	1.4748	-171.862	38.8467	0.137871	0	0	0.364197
1765	0	4.69366	0	0	4.85628	2.50326	-14.8524	-0.116636	-0.0140627	0.0457768	-14.9908	1.40E-15	-4.41902	0	0	0.0252047	3.28607	-3.2219	2.32342	105.598	351.093	596.505	405.022	405.022	405.022	5.15631	-45.3353	-1.11934	-111.845	382.799	236.546	186.061	186.06	186.06	-45.4748	-2.94827	-4.2119	23.1763	-1.58646	0.67737	0.22921	0.156794	1.45528	-163.636	35.3308	0.779249	0	0	0.345965
1766	0	5.60682	0	0	5.81047	2.53929	-15.1893	-0.110783	-0.015912	0.0436194	-13.4682	2.33E-15	-4.7688	0	0	0.0209666	3.39619	-4.23711	2.33178	111.651	351.294	598.351	404.582	404.582	404.582	5.5005	-46.792	-0.779966	-100.706	383.959	238.075	186.06	186.06	186.06	-46.9412	-2.82753	-4.6051	24.1711	-1.65137	0.689745	0.233521	0.155085	1.4392	-155.377	32.8254	1.16938	0	0	0.327379
1767	0	6.43577	0	0	6.67739	2.56477	-15.4269	-0.108055	-0.0161402	0.0405107	-12.5343	4.66E-16	-4.74386	0	0	0.018162	3.51255	-5.24918	2.32653	117.608	351.559	600.329	404.132	404.132	404.132	5.78013	-48.2957	-0.46038	-89.0262	384.992	239.184	186.06	186.06	186.06	-48.4523	-2.71133	-4.93382	25.1637	-1.70703	0.721853	0.238512	0.154446	1.42642	-147.14	31.291	1.28231	0	0	0.308661
1768	0	7.17506	0	0	7.44997	2.58033	-15.5718	-0.107932	-0.0150045	0.0365397	-12.0731	9.32E-16	-4.40831	0	0	0.0162467	3.63438	-6.25609	2.30673	123.458	351.882	602.424	403.677	403.677	403.677	5.99831	-49.8362	-0.165256	-76.8365	385.901	239.886	186.06	186.061	186.061	-49.9983	-2.60256	-5.19966	26.1534	-1.75083	0.774538	0.244121	0.15465	1.41672	-138.844	30.5934	1.1352	0	0	0.289704
1769	0	7.82403	0	0	8.12658	2.58691	-15.6331	-0.109858	-0.0127815	0.031935	-11.9613	-2.33E-15	-3.83224	0	0	0.0147403	3.76076	-7.25583	2.2726	129.188	352.257	604.621	403.221	403.221	403.221	6.16084	-51.4077	0.103186	-64.1637	386.693	240.207	186.06	186.06	186.06	-51.5735	-2.50305	-5.40718	27.1395	-1.78019	0.847237	0.250407	0.155498	1.4098	-130.543	30.6269	0.745216	0	0	0.270645
1770	0	8.38513	0	0	8.70919	2.58568	-15.6216	-0.113289	-0.00969519	0.0268398	-12.0845	-1.86E-15	-3.08144	0	0	0.0133043	3.89063	-8.24638	2.22567	134.784	352.679	606.901	402.768	402.768	402.768	6.27538	-53.0065	0.34472	-51.0311	387.385	240.182	186.06	186.06	186.06	-53.1748	-2.41393	-5.56321	28.1211	-1.79283	0.937898	0.257316	0.156621	1.4055	-122.215	31.2377	0.14515	0	0	0.251427
1771	0	8.86232	0	0	9.20186	2.57789	-15.5491	-0.117841	-0.00613055	0.021465	-12.3575	3.26E-15	-2.23674	0	0	0.011764	4.02279	-9.22582	2.1686	140.236	353.139	609.25	402.323	402.323	402.323	6.35101	-54.6304	0.560608	-37.4613	387.994	239.855	186.06	186.06	186.061	-54.8002	-2.336	-5.6762	29.0974	-1.78688	1.04312	0.265008	0.157594	1.40339	-114.007	32.162	-0.581116	0	0	0.232318
1772	0	9.26031	0	0	9.60966	2.56483	-15.4275	-0.123208	-0.00241812	0.016012	-12.719	-2.56E-15	-1.37264	0	0	0.0100686	4.1559	-10.1922	2.10513	145.533	353.633	611.648	401.886	401.886	401.886	6.39746	-56.2775	0.753178	-23.4777	388.542	239.275	186.06	186.06	186.06	-56.4481	-2.26986	-5.75547	30.0673	-1.76103	1.15822	0.273598	0.15812	1.40322	-106.057	33.1813	-1.36066	0	0	0.213572
1773	0	9.58381	0	0	9.93793	2.54769	-15.2678	-0.129188	0.00113843	0.010549	-13.1317	-1.75E-15	-0.557911	0	0	0.00824746	4.28849	-11.1438	2.03989	150.664	354.151	614.079	401.461	401.461	401.461	6.42436	-57.9455	0.925323	-9.1048	389.049	238.493	186.06	186.06	186.06	-58.1169	-2.216	-5.81035	31.0296	-1.71448	1.27745	0.283159	0.157884	1.40482	-98.4286	34.0712	-2.11979	0	0	0.195298
1774	0	9.83745	0	0	10.1919	2.52753	-15.0795	-0.135561	0.00426837	0.00521456	-13.5677	6.41E-16	0.145451	0	0	0.00636056	4.41897	-12.0787	1.97812	155.621	354.688	616.527	401.048	401.048	401.048	6.44063	-59.6322	1.08024	5.63184	389.534	237.56	186.06	186.06	186.06	-59.8045	-2.17485	-5.84954	31.9827	-1.64714	1.39428	0.293897	0.156709	1.40817	-91.2532	34.6397	-2.79478	0	0	0.177777
1775	0	10.0254	0	0	10.3766	2.50517	-14.8702	-0.142218	0.0067374	1.25E-05	-14.017	-3.32E-15	0.68421	0	0	0.0044782	4.54568	-12.9953	1.92545	160.395	355.236	618.974	400.648	400.648	400.648	6.45388	-61.3349	1.22107	20.7052	390.015	236.529	186.06	186.061	186.06	-61.5086	-2.1467	-5.88054	32.9248	-1.55952	1.50168	0.305754	0.154492	1.4132	-84.5183	34.7087	-3.33037	0	0	0.161037
1776	0	10.1516	0	0	10.4963	2.48118	-14.6453	-0.149005	0.00834206	-0.00507417	-14.4698	-1.40E-15	1.015	0	0	0.002658	4.66685	-13.8919	1.88759	164.981	355.789	621.406	400.261	400.261	400.261	6.46992	-63.0505	1.35056	36.0872	390.503	235.449	186.06	186.061	186.061	-63.2264	-2.13163	-5.90904	33.8538	-1.4527	1.59238	0.31842	0.151246	1.41958	-78.1133	34.1672	-3.69372	0	0	0.144956
1777	0	10.2197	0	0	10.5553	2.45584	-14.4073	-0.155825	0.0089696	-0.0101096	-14.924	-3.98E-15	1.11193	0	0	0.000944637	4.78069	-14.7668	1.86988	169.372	356.341	623.808	399.887	399.887	399.887	6.49224	-64.7759	1.47083	51.7481	391.005	234.37	186.06	186.06	186.06	-64.9548	-2.1294	-5.93849	34.7673	-1.3283	1.65941	0.331753	0.147061	1.42745	-71.9319	32.9609	-3.87678	0	0	0.129456
1778	0	10.2334	0	0	10.5576	2.42914	-14.1559	-0.162555	0.00855923	-0.0151918	-15.3737	-2.17E-15	0.965932	0	0	-0.000625323	4.88553	-15.6186	1.87712	173.564	356.886	626.166	399.525	399.525	399.525	6.5218	-66.5079	1.58306	67.6572	391.52	233.338	186.061	186.06	186.06	-66.6906	-2.13935	-5.96977	35.6627	-1.18833	1.69625	0.345199	0.142033	1.4365	-65.7077	31.0659	-3.88198	0	0	0.114198
1779	0	10.1967	0	0	10.5071	2.40075	-13.888	-0.169095	0.00714644	-0.020511	-15.8135	-2.62E-15	0.591171	0	0	-0.002015	4.97973	-16.4455	1.91313	177.555	357.419	628.468	399.174	399.174	399.174	6.55674	-68.2435	1.68732	83.7815	392.042	232.396	186.06	186.06	186.06	-68.4307	-2.16032	-6.00103	36.5369	-1.03516	1.69734	0.358089	0.136298	1.44676	-59.0826	28.5325	-3.73513	0	0	0.0987131
1780	0	10.1135	0	0	10.4083	2.37012	-13.5983	-0.175296	0.00487721	-0.0262492	-16.2281	2.80E-15	0.0283968	0	0	-0.00318234	5.06189	-17.246	1.98055	181.342	357.936	630.702	398.834	398.834	398.834	6.59261	-69.9797	1.78244	100.086	392.555	231.588	186.06	186.06	186.06	-70.1721	-2.19055	-6.02782	37.3871	-0.871447	1.6583	0.369595	0.130076	1.45798	-51.6298	25.4836	-3.47727	0	0	0.0824567
1781	0	9.98846	0	0	10.2658	2.33652	-13.2796	-0.181004	0.00203182	-0.0325065	-16.5971	-3.49E-16	-0.654601	0	0	-0.00408582	5.13094	-18.0185	2.08042	184.923	358.434	632.856	398.502	398.502	398.502	6.62276	-71.7143	1.86611	116.531	393.04	230.952	186.06	186.06	186.06	-71.9117	-2.22772	-6.04356	38.21	-0.699956	1.57639	0.379053	0.12367	1.46972	-43.0101	22.1464	-3.17044	0	0	0.0650943
1782	0	9.82665	0	0	10.0847	2.29914	-12.924	-0.185989	-0.00107555	-0.0395908	-16.8885	3.84E-15	-1.37461	0	0	-0.0046946	5.18618	-18.7612	2.21231	188.3	358.91	634.922	398.177	398.177	398.177	6.63913	-73.4447	1.93507	133.073	393.473	230.522	186.061	186.061	186.06	-73.6466	-2.26906	-6.04029	39.0026	-0.523633	1.45051	0.385415	0.117386	1.48197	-32.6196	18.7516	-2.86628	0	0	0.0459368
1783	0	9.63332	0	0	9.87047	2.25723	-12.5243	-0.190066	-0.00400121	-0.0474729	-17.0725	3.49E-16	-2.02935	0	0	-0.00502383	5.22737	-19.4726	2.374	191.473	359.362	636.89	397.859	397.859	397.859	6.63314	-75.1685	1.98552	149.663	393.829	230.33	186.06	186.06	186.06	-75.3739	-2.31143	-6.00964	39.7618	-0.345322	1.28145	0.388374	0.11174	1.49412	-20.298	15.6742	-2.63531	0	0	0.0251113
1784	0	9.41373	0	0	9.62871	2.21025	-12.0746	-0.193045	-0.00639617	-0.0563092	-17.1197	-5.47E-15	-2.52644	0	0	-0.00514001	5.25476	-20.151	2.56166	194.443	359.791	638.75	397.548	397.548	397.548	6.597	-76.8829	2.01379	166.244	394.081	230.402	186.06	186.06	186.06	-77.09	-2.35161	-5.94418	40.4848	-0.167888	1.07185	0.387347	0.107065	1.5058	-5.7239	13.1909	-2.51523	0	0	0.00263937
1785	0	9.17291	0	0	9.36495	2.15795	-11.5722	-0.194838	-0.00788405	-0.0660201	-17.0135	2.21E-15	-2.77842	0	0	-0.00518009	5.26905	-20.7946	2.77006	197.213	360.195	640.496	397.242	397.242	397.242	6.52459	-78.5841	2.01684	182.751	394.211	230.755	186.06	186.06	186.06	-78.7906	-2.38646	-5.83834	41.1686	0.00607694	0.825975	0.38199	0.103617	1.51643	11.1524	11.5604	-2.53343	0	0	-0.0209073
1786	0	8.91569	0	0	9.08453	2.1005	-11.0183	-0.195361	-0.00819363	-0.0764944	-16.7438	-1.98E-15	-2.72487	0	0	-0.00531421	5.27141	-21.4019	2.99258	199.786	360.575	642.119	396.941	396.941	396.941	6.41268	-80.2677	1.99317	199.113	394.203	231.401	186.06	186.061	186.06	-80.471	-2.41318	-5.68975	41.8107	0.174137	0.549745	0.372523	0.101644	1.52565	30.15	11.0013	-2.70569	0	0	-0.0445511
1787	0	8.64636	0	0	8.79242	2.03852	-10.4183	-0.194621	-0.00724309	-0.0875537	-16.3153	2.85E-15	-2.34634	0	0	-0.00569052	5.26337	-21.9712	3.22158	202.165	360.932	643.613	396.647	396.647	396.647	6.26148	-81.9281	1.9434	215.25	394.052	232.342	186.06	186.06	186.06	-82.1256	-2.4295	-5.49985	42.409	0.334269	0.250374	0.359445	0.101143	1.53303	50.9069	11.5552	-3.01772	0	0	-0.0670277
1788	0	8.36878	0	0	8.49318	1.97311	-9.78259	-0.192659	-0.00507941	-0.0989404	-15.7423	-3.03E-15	-1.66178	0	0	-0.00638164	5.24679	-22.5012	3.44887	204.355	361.266	644.972	396.36	396.36	396.36	6.07493	-83.5588	1.87072	231.08	393.761	233.571	186.06	186.06	186.06	-83.7481	-2.43378	-5.27432	42.9614	0.48473	-0.0640453	0.343205	0.101865	1.53813	72.9668	13.0955	-3.43924	0	0	-0.0870208
1789	0	8.08664	0	0	8.191	1.90577	-9.12554	-0.189621	-0.00200735	-0.110363	-15.0534	3.49E-16	-0.74161	0	0	-0.00732703	5.22366	-22.9905	3.66585	206.361	361.579	646.189	396.08	396.08	396.08	5.86047	-85.1529	1.78107	246.515	393.344	235.072	186.06	186.06	186.06	-85.3319	-2.4251	-5.02277	43.4665	0.624273	-0.384771	0.324638	0.103456	1.54078	95.6981	15.3536	-3.93349	0	0	-0.103189
1790	0	7.80332	0	0	7.88981	1.83827	-8.46458	-0.185629	0.00161037	-0.121618	-14.277	1.24E-15	0.317045	0	0	-0.0083497	5.196	-23.4382	3.86407	208.19	361.871	647.262	395.807	395.807	395.807	5.62807	-86.7028	1.68278	261.467	392.821	236.82	186.061	186.06	186.06	-86.8704	-2.40321	-4.75785	43.9232	0.752131	-0.702881	0.304498	0.105268	1.54069	118.555	17.8949	-4.46653	0	0	-0.114568
1791	0	7.52257	0	0	7.59358	1.77256	-7.81888	-0.180861	0.00527495	-0.132429	-13.4444	2.44E-15	1.38959	0	0	-0.0091888	5.16577	-23.8434	4.03553	209.847	362.141	648.185	395.544	395.544	395.544	5.38925	-88.2015	1.58589	275.853	392.218	238.783	186.061	186.06	186.06	-88.3572	-2.36841	-4.49402	44.3307	0.868042	-1.00966	0.283764	0.106552	1.53806	140.86	20.1717	-5.00764	0	0	-0.120431
1792	0	7.24822	0	0	7.30628	1.71055	-7.20767	-0.175487	0.0085215	-0.142605	-12.5822	4.52E-15	2.34968	0	0	-0.00959061	5.13465	-24.2056	4.17304	211.34	362.387	648.957	395.29	395.29	395.29	5.15567	-89.6421	1.50115	289.591	391.563	240.919	186.06	186.061	186.06	-89.7863	-2.32147	-4.24604	44.689	0.972142	-1.2969	0.263281	0.106833	1.53315	162.063	21.7442	-5.56343	0	0	-0.120615
1793	0	6.98457	0	0	7.03208	1.65396	-6.64847	-0.169676	0.0108735	-0.152058	-11.7101	-2.77E-16	3.07521	0	0	-0.0093804	5.10395	-24.5248	4.27056	212.677	362.608	649.576	395.046	395.046	395.046	4.93776	-91.0189	1.43878	302.608	390.88	243.183	186.061	186.06	186.061	-91.1523	-2.26344	-4.02718	44.9985	1.06521	-1.55735	0.243811	0.105267	1.52638	181.743	22.0317	-6.13354	0	0	-0.115402
1794	0	6.73604	0	0	6.77528	1.60421	-6.15574	-0.163543	0.012018	-0.160598	-10.8365	1.40E-15	3.47343	0	0	-0.00852929	5.07451	-24.8012	4.32343	213.866	362.801	650.044	394.811	394.811	394.811	4.74356	-92.3264	1.40719	314.837	390.19	245.526	186.06	186.06	186.06	-92.4505	-2.19553	-3.84785	45.2601	1.14852	-1.78494	0.22621	0.101546	1.51812	199.393	20.7532	-6.75592	0	0	-0.105391
1795	0	6.50713	0	0	6.54006	1.56225	-5.73947	-0.157233	0.0117357	-0.168177	-9.96731	4.48E-15	3.48181	0	0	-0.00715693	5.0466	-25.0355	4.32856	214.919	362.961	650.361	394.586	394.586	394.586	4.57774	-93.56	1.41172	326.222	389.503	247.894	186.061	186.06	186.06	-93.6764	-2.11896	-3.7142	45.4753	1.22374	-1.9749	0.210984	0.0954218	1.50878	214.755	17.6778	-7.45801	0	0	-0.0915283
1796	0	6.30215	0	0	6.33039	1.52854	-5.40459	-0.150824	0.00997749	-0.174809	-9.09865	-3.73E-15	3.07874	0	0	-0.0054944	5.01992	-25.229	4.28456	215.846	363.083	650.531	394.369	394.369	394.369	4.44116	-94.7154	1.45398	336.715	388.822	250.233	186.06	186.061	186.06	-94.8256	-2.03488	-3.62751	45.6463	1.293	-2.12408	0.198433	0.0869592	1.49907	227.714	12.8127	-8.27587	0	0	-0.0749212
1797	0	6.12473	0	0	6.14965	1.50302	-5.15082	-0.144411	0.00692522	-0.180356	-8.22802	5.24E-16	2.291	0	0	-0.00381936	4.99353	-25.3833	4.19166	216.659	363.16	650.561	394.159	394.159	394.159	4.33072	-95.7885	1.53113	346.276	388.136	252.488	186.061	186.061	186.06	-95.8939	-1.9443	-3.58373	45.7757	1.35875	-2.23075	0.189125	0.0766531	1.48935	237.968	6.44327	-9.23342	0	0	-0.0566195
1798	0	5.97771	0	0	6.00038	1.48514	-4.97292	-0.138104	0.00272087	-0.184894	-7.35611	-2.36E-15	1.16624	0	0	-0.0023657	4.96596	-25.5006	4.05179	217.37	363.186	650.455	393.954	393.954	393.954	4.23969	-96.7749	1.63603	354.877	387.427	254.604	186.061	186.06	186.06	-96.8766	-1.84802	-3.57389	45.8666	1.42388	-2.29488	0.182913	0.0649008	1.48005	245.596	-1.16001	-10.3193	0	0	-0.0376699
1799	0	5.86278	0	0	5.88402	1.47394	-4.86147	-0.131992	-0.00222931	-0.188209	-6.48731	-4.66E-16	-0.202088	0	0	-0.00128255	4.93526	-25.5832	3.86826	217.994	363.154	650.223	393.753	393.753	393.753	4.15827	-97.6702	1.75751	362.497	386.667	256.528	186.061	186.061	186.06	-97.7685	-1.74666	-3.58466	45.9227	1.49115	-2.31758	0.180209	0.0526572	1.4714	250.324	-9.41162	-11.5062	0	0	-0.0189524
1800	0	5.78025	0	0	5.80071	1.46814	-4.80372	-0.126241	-0.00754025	-0.190338	-5.63991	-1.92E-15	-1.70663	0	0	-0.000600115	4.89912	-25.6341	3.6457	218.543	363.055	649.875	393.553	393.553	393.553	4.07447	-98.469	1.88125	369.122	385.822	258.21	186.06	186.06	186.06	-98.564	-1.64065	-3.59942	45.9478	1.56366	-2.30138	0.180839	0.0409707	1.46378	252.191	-17.6445	-12.7468	0	0	-0.00127718
1801	0	5.72913	0	0	5.74921	1.46626	-4.78496	-0.120958	-0.0127278	-0.191015	-4.83433	-2.91E-15	-3.22152	0	0	-0.000243443	4.85503	-25.6562	3.38961	219.032	362.884	649.419	393.352	393.352	393.352	3.97512	-99.1662	1.99081	374.749	384.857	259.602	186.06	186.06	186.06	-99.2571	-1.53029	-3.59963	45.9462	1.64437	-2.24966	0.18504	0.0308507	1.45732	250.947	-25.1684	-13.9606	0	0	0.0146939
1802	0	5.7068	0	0	5.72686	1.46674	-4.78974	-0.116372	-0.0173319	-0.19027	-4.10993	2.80E-15	-4.62091	0	0	-7.50E-05	4.80041	-25.6528	3.10616	219.474	362.635	648.868	393.148	393.148	393.148	3.84706	-99.7558	2.06914	379.382	383.734	260.664	186.061	186.06	186.061	-99.8414	-1.41579	-3.56633	45.922	1.73605	-2.16652	0.192556	0.0234174	1.45227	246.643	-31.2403	-15.0696	0	0	0.0283528
1803	0	5.70976	0	0	5.72994	1.4681	-4.80332	-0.112668	-0.0208986	-0.187815	-3.50574	1.51E-15	-5.78302	0	0	5.12E-05	4.73282	-25.6269	2.8018	219.882	362.304	648.231	392.938	392.938	392.938	3.67809	-100.232	2.09988	383.03	382.424	261.36	186.061	186.061	186.06	-100.311	-1.29744	-3.48169	45.8794	1.84127	-2.05648	0.203551	0.0198329	1.44881	239.022	-35.0871	-15.9873	0	0	0.0391586
1804	0	5.73356	0	0	5.75393	1.46905	-4.81278	-0.109976	-0.0230817	-0.18369	-3.05726	3.03E-15	-6.60528	0	0	0.000237979	4.65009	-25.5815	2.48292	220.266	361.889	647.519	392.722	392.722	392.722	3.45806	-100.591	2.0689	385.711	380.902	261.665	186.061	186.061	186.06	-100.661	-1.17564	-3.33034	45.8223	1.96209	-1.92415	0.217683	0.0208188	1.44708	228.186	-36.1796	-16.6341	0	0	0.0466768
1805	0	5.77338	0	0	5.79381	1.46859	-4.80818	-0.108434	-0.0235318	-0.177633	-2.79811	-2.10E-15	-6.99728	0	0	0.00051245	4.55053	-25.5194	2.15552	220.636	361.389	646.743	392.497	392.497	392.497	3.17957	-100.828	1.96547	387.447	379.156	261.561	186.06	186.06	186.06	-100.887	-1.05102	-3.10073	45.7541	2.10015	-1.77399	0.235097	0.027054	1.44701	213.888	-33.9709	-16.9498	0	0	0.0504878
1806	0	5.824	0	0	5.84443	1.46606	-4.783	-0.108003	-0.021973	-0.169627	-2.74169	4.66E-16	-6.88989	0	0	0.000821913	4.43298	-25.4428	1.82495	220.998	360.809	645.911	392.264	392.264	392.264	2.83871	-100.94	1.78328	388.269	377.184	261.042	186.061	186.06	186.06	-100.987	-0.924576	-2.78593	45.6779	2.25645	-1.61009	0.255578	0.0389659	1.4486	196.183	-28.0708	-16.9068	0	0	0.0502848
1807	0	5.8803	0	0	5.90052	1.46125	-4.73504	-0.108768	-0.0182431	-0.159617	-2.90833	9.32E-16	-6.24186	0	0	0.0010615	4.29699	-25.3538	1.49571	221.358	360.154	645.032	392.022	392.022	392.022	2.4356	-100.927	1.52114	388.212	375.002	260.11	186.061	186.06	186.061	-100.962	-0.797701	-2.38456	45.5962	2.43138	-1.4359	0.279006	0.0564622	1.45181	175.074	-18.3731	-16.4972	0	0	0.045901
1808	0	5.93715	0	0	5.95695	1.45436	-4.66641	-0.110596	-0.0121853	-0.14759	-3.29404	-2.56E-15	-5.03122	0	0	0.00111731	4.14289	-25.2537	1.17122	221.718	359.434	644.113	391.772	391.772	391.772	1.97463	-100.789	1.18329	387.318	372.639	258.78	186.06	186.061	186.06	-100.812	-0.67231	-1.90112	45.5107	2.62459	-1.25412	0.305428	0.0792545	1.4565	150.593	-4.9095	-15.7469	0	0	0.037317
1809	0	5.98947	0	0	6.00875	1.44607	-4.58382	-0.113534	-0.00387607	-0.133688	-3.90917	-8.15E-16	-3.28176	0	0	0.000932519	3.97174	-25.1435	0.853873	222.075	358.659	643.16	391.515	391.515	391.515	1.46497	-100.53	0.779571	385.637	370.14	257.076	186.06	186.06	186.06	-100.542	-0.550868	-1.34632	45.4227	2.83507	-1.06665	0.334787	0.106665	1.46271	122.923	11.9887	-14.7121	0	0	0.0247627
1810	0	6.03275	0	0	6.05146	1.43748	-4.49823	-0.117438	0.00653051	-0.118034	-4.74352	1.37E-15	-1.05176	0	0	0.00055418	3.78538	-25.0237	0.544987	222.429	357.846	642.179	391.252	391.252	391.252	0.920348	-100.153	0.325016	383.225	367.567	255.029	186.061	186.06	186.061	-100.158	-0.436346	-0.736953	45.3329	3.06118	-0.87456	0.366931	0.137574	1.47014	92.3341	31.6927	-13.4673	0	0	0.00873885
1811	0	6.06298	0	0	6.08118	1.43007	-4.42442	-0.122324	0.0184803	-0.101061	-5.79958	-2.04E-15	1.5328	0	0	0.000167414	3.58633	-24.8945	0.24499	222.772	357.011	641.175	390.985	390.985	390.985	0.358919	-99.6681	-0.160902	380.147	364.992	252.681	186.06	186.06	186.061	-99.6687	-0.332158	-0.0953684	45.241	3.30051	-0.678183	0.401274	0.17044	1.47904	59.4995	53.1649	-12.1013	0	0	-0.00984769
1812	0	6.07724	0	0	6.09511	1.42562	-4.37998	-0.128076	0.0311965	-0.0832295	-7.06326	-2.56E-15	4.29429	0	0	6.23E-05	3.37763	-24.7557	-0.0464561	223.1	356.172	640.153	390.715	390.715	390.715	-0.197655	-99.0837	-0.655392	376.478	362.499	250.082	186.06	186.06	186.06	-99.0835	-0.241892	0.551679	45.1466	3.5503	-0.477277	0.437014	0.203448	1.48942	25.261	75.1425	-10.7115	0	0	-0.0298549
1813	0	6.07403	0	0	6.09191	1.42599	-4.3837	-0.13457	0.043663	-0.065252	-8.51189	3.84E-15	7.00816	0	0	0.000549257	3.16269	-24.6068	-0.330138	223.402	355.349	639.118	390.443	390.443	390.443	-0.725677	-98.4131	-1.13433	372.296	360.175	247.286	186.06	186.06	186.06	-98.4152	-0.16898	1.17496	45.0485	3.80731	-0.271258	0.47255	0.234484	1.50126	-9.06487	96.1431	-9.39158	0	0	-0.0498892
1814	0	6.05371	0	0	6.07212	1.43302	-4.45381	-0.141606	0.0546958	-0.0478675	-10.1048	2.56E-15	9.41977	0	0	0.00182672	2.94516	-24.4473	-0.607177	223.67	354.561	638.076	390.171	390.171	390.171	-1.20141	-97.6716	-1.57419	367.685	358.104	244.354	186.061	186.06	186.06	-97.6782	-0.116239	1.74516	44.9452	4.06812	-0.0593706	0.506113	0.261262	1.51446	-42.0151	114.572	-8.21021	0	0	-0.0685163
1815	0	6.0188	0	0	6.03836	1.44828	-4.60585	-0.148853	0.0630648	-0.0319038	-11.7746	-3.96E-15	11.2734	0	0	0.00385167	2.72866	-24.2763	-0.87869	223.894	353.829	637.031	389.898	389.898	389.898	-1.60341	-96.8768	-1.95423	362.733	356.357	241.347	186.061	186.06	186.06	-96.8887	-0.085407	2.23562	44.8348	4.32906	0.159132	0.535509	0.281866	1.52895	-71.9143	129.011	-7.21615	0	0	-0.0844475
1816	0	5.97382	0	0	5.99536	1.47283	-4.85041	-0.155905	0.067724	-0.0181194	-13.4343	2.56E-15	12.3558	0	0	0.00627682	2.51666	-24.0929	-1.14562	224.062	353.17	635.989	389.624	389.624	389.624	-1.91513	-96.0477	-2.25863	357.52	354.988	238.326	186.06	186.061	186.06	-96.0645	-0.0766845	2.62531	44.7149	4.58666	0.384675	0.558589	0.294604	1.5444	-97.1966	138.285	-6.41699	0	0	-0.0967064
1817	0	5.92486	0	0	5.94936	1.50707	-5.19118	-0.162183	0.0679961	-0.00694669	-14.9753	-3.26E-15	12.5356	0	0	0.00851678	2.31229	-23.8962	-1.40859	224.164	352.6	634.956	389.35	389.35	389.35	-2.12716	-95.2035	-2.47817	352.123	354.028	235.348	186.06	186.06	186.06	-95.2237	-0.0885037	2.9015	44.583	4.83752	0.617345	0.573764	0.298478	1.56011	-116.758	141.706	-5.77929	0	0	-0.104808
1818	0	5.87861	0	0	5.90714	1.55058	-5.62354	-0.167271	0.0638582	0.00122668	-16.31	-1.16E-16	11.8069	0	0	0.00994814	2.11819	-23.6851	-1.66765	224.187	352.131	633.935	389.075	389.075	389.075	-2.23884	-94.362	-2.61119	346.608	353.475	232.464	186.06	186.06	186.06	-94.3836	-0.11755	3.06145	44.4365	5.07869	0.85657	0.57985	0.293395	1.57563	-129.851	139.266	-5.25351	0	0	-0.10877
1819	0	5.84124	0	0	5.875	1.6021	-6.13479	-0.170902	0.0558659	0.00658455	-17.3806	4.31E-15	10.2846	0	0	0.0101588	1.93644	-23.4583	-1.92241	224.119	351.775	632.932	388.801	388.801	388.801	-2.25829	-93.5384	-2.66328	341.027	353.302	229.713	186.061	186.06	186.06	-93.5594	-0.159057	3.1126	44.2725	5.30752	1.10133	0.577216	0.279912	1.59037	-136.746	131.464	-4.75605	0	0	-0.109137
1820	0	5.81786	0	0	5.85807	1.65969	-6.70507	-0.173206	0.0451546	0.00938515	-18.1878	3.38E-15	8.19428	0	0	0.0091376	1.76836	-23.2147	-2.1717	223.946	351.537	631.948	388.528	388.528	388.528	-2.20132	-92.7446	-2.64613	335.421	353.457	227.123	186.06	186.06	186.06	-92.7635	-0.207339	3.0713	44.0883	5.52203	1.34975	0.566734	0.259408	1.60419	-138.125	119.38	-4.22198	0	0	-0.106729
1821	0	5.81248	0	0	5.86028	1.72093	-7.31013	-0.174449	0.0330956	0.0101097	-18.7623	-1.54E-15	5.81506	0	0	0.00726967	1.61463	-22.953	-2.41371	223.658	351.419	630.985	388.258	388.258	388.258	-2.08897	-91.9895	-2.57511	329.818	353.87	224.711	186.061	186.061	186.061	-92.0055	-0.256294	2.95986	43.8814	5.72071	1.59931	0.549941	0.233575	1.61686	-135.127	104.326	-3.60087	0	0	-0.102493
1822	0	5.82838	0	0	5.88476	1.78327	-7.92419	-0.174908	0.0209908	0.00935767	-19.1456	3.73E-15	3.42156	0	0	0.00516501	1.47519	-22.6723	-2.64606	223.24	351.422	630.045	387.993	387.993	387.993	-1.94456	-91.2797	-2.46684	324.234	354.466	222.488	186.06	186.06	186.06	-91.2925	-0.299927	2.80324	43.6495	5.90275	1.84685	0.528879	0.204261	1.62847	-129.135	87.6579	-2.87105	0	0	-0.0973262
1823	0	5.8683	0	0	5.93405	1.8442	-8.52268	-0.174819	0.00992757	0.00754854	-19.3752	-2.29E-15	1.24422	0	0	0.00342143	1.34928	-22.3716	-2.86571	222.683	351.54	629.126	387.737	387.737	387.737	-1.79089	-90.6197	-2.33699	318.681	355.168	220.458	186.06	186.06	186.06	-90.6296	-0.332776	2.6258	43.3908	6.06786	2.08856	0.50508	0.17323	1.63915	-121.231	70.6108	-2.04719	0	0	-0.0918406
1824	0	5.93464	0	0	6.01031	1.90157	-9.08453	-0.174231	0.000655722	0.00526612	-19.4667	3.93E-15	-0.559301	0	0	0.00243148	1.23561	-22.0503	-3.06934	221.975	351.766	628.231	387.493	387.493	387.493	-1.64789	-90.0129	-2.1987	313.162	355.908	218.62	186.06	186.061	186.06	-90.0207	-0.350252	2.44876	43.104	6.21643	2.32026	0.480115	0.141851	1.64874	-112.532	54.1388	-1.16125	0	0	-0.0865295
1825	0	6.02916	0	0	6.115	1.9537	-9.59353	-0.173213	-0.00655663	0.00279682	-19.4325	-4.46E-15	-1.92306	0	0	0.00229766	1.13243	-21.708	-3.25342	221.107	352.089	627.358	387.263	387.263	387.263	-1.53102	-89.4616	-2.0617	307.679	356.63	216.972	186.061	186.061	186.06	-89.4679	-0.348945	2.28849	42.7885	6.34931	2.53763	0.454841	0.111236	1.65698	-103.678	38.8988	-0.26122	0	0	-0.0815575
1826	0	6.1527	0	0	6.24873	1.99942	-10.0386	-0.171733	-0.0117946	0.00047357	-19.2737	2.02E-15	-2.85315	0	0	0.00288687	1.03776	-21.3448	-3.41462	220.073	352.495	626.508	387.051	387.051	387.051	-1.45077	-88.9667	-1.93238	302.228	357.292	215.507	186.06	186.06	186.06	-88.9723	-0.326732	2.15619	42.4442	6.46762	2.73655	0.430097	0.0822306	1.66396	-95.2166	25.2456	0.615284	0	0	-0.0770356
1827	0	6.30484	0	0	6.41086	2.03801	-10.4134	-0.169812	-0.0152657	-0.00155176	-18.9977	-1.32E-15	-3.39344	0	0	0.00394871	0.949524	-20.961	-3.55005	218.866	352.973	625.682	386.859	386.859	386.859	-1.413	-88.5277	-1.81435	296.809	357.866	214.219	186.06	186.061	186.061	-88.5332	-0.282793	2.05829	42.0717	6.5729	2.91339	0.406394	0.0555057	1.66959	-87.447	13.4143	1.4269	0	0	-0.0729901
1828	0	6.48385	0	0	6.59941	2.06914	-10.715	-0.167537	-0.0172698	-0.00315559	-18.6217	-4.59E-15	-3.6092	0	0	0.00520708	0.865734	-20.557	-3.65742	217.48	353.506	624.881	386.687	386.688	386.688	-1.41956	-88.1428	-1.70921	291.417	358.333	213.096	186.06	186.06	186.06	-88.1488	-0.217519	1.9973	41.6718	6.66681	3.06517	0.383815	0.0315971	1.67365	-80.4664	3.54792	2.13808	0	0	-0.0693858
1829	0	6.68669	0	0	6.81113	2.09277	-10.9436	-0.165014	-0.0179349	-0.00436555	-18.168	-9.03E-16	-3.55142	0	0	0.00643413	0.784705	-20.1335	-3.73535	215.913	354.081	624.108	386.538	386.538	386.538	-1.46914	-87.8088	-1.61712	286.049	358.687	212.125	186.06	186.06	186.061	-87.8159	-0.132328	1.97275	41.2459	6.75096	3.18995	0.36226	0.011122	1.67612	-74.1769	-4.16072	2.70921	0	0	-0.0661225
1830	0	6.90934	0	0	7.04176	2.10913	-11.1017	-0.162351	-0.0175593	-0.00518806	-17.6613	3.87E-15	-3.28476	0	0	0.00745378	0.705142	-19.6915	-3.78346	214.162	354.686	623.363	386.411	386.411	386.411	-1.55793	-87.5218	-1.53727	280.704	358.927	211.293	186.06	186.061	186.06	-87.5307	-0.0294782	1.98176	40.7957	6.8268	3.28691	0.341906	-0.00549992	1.67724	-68.5789	-9.68633	3.13153	0	0	-0.0632129
1831	0	7.14703	0	0	7.28636	2.11864	-11.1934	-0.159642	-0.0162289	-0.00567027	-17.1252	-1.19E-15	-2.85042	0	0	0.00816446	0.626248	-19.2317	-3.80234	212.225	355.309	622.65	386.307	386.307	386.307	-1.68025	-87.2772	-1.468	275.379	359.06	210.583	186.06	186.06	186.06	-87.2885	0.0882274	2.0197	40.3227	6.89557	3.35632	0.322444	-0.0178746	1.67672	-63.485	-12.9343	3.38386	0	0	-0.0605532
1832	0	7.39454	0	0	7.53957	2.12186	-11.2245	-0.156953	-0.0142319	-0.00595626	-16.5807	3.81E-15	-2.30595	0	0	0.00851907	0.547747	-18.755	-3.79344	210.101	355.943	621.968	386.224	386.224	386.224	-1.82909	-87.0699	-1.40715	270.073	359.1	209.98	186.06	186.06	186.06	-87.0844	0.217621	2.08062	39.8288	6.95811	3.39948	0.303716	-0.0259903	1.67493	-58.6976	-14.0615	3.47773	0	0	-0.0579915
1833	0	7.64656	0	0	7.79597	2.11949	-11.2016	-0.15438	-0.0117329	-0.00602816	-16.0498	-1.62E-15	-1.69497	0	0	0.00852626	0.469916	-18.2624	-3.75908	207.79	356.58	621.32	386.164	386.164	386.164	-1.99682	-86.8949	-1.35218	264.785	359.063	209.47	186.06	186.06	186.06	-86.913	0.355424	2.15792	39.3156	7.01498	3.41864	0.285927	-0.0298798	1.67196	-54.2474	-13.2006	3.42134	0	0	-0.0556053
1834	0	7.89787	0	0	8.0503	2.11224	-11.1316	-0.151963	-0.00894077	-0.00608471	-15.5481	2.99E-15	-1.0627	0	0	0.00823015	0.393448	-17.7547	-3.70198	205.293	357.22	620.706	386.125	386.125	386.125	-2.17566	-86.7472	-1.30039	259.514	358.968	209.036	186.061	186.06	186.061	-86.7695	0.498451	2.24473	38.7848	7.06625	3.41657	0.268655	-0.0299293	1.6678	-49.8689	-10.6623	3.23786	0	0	-0.053111
1835	0	8.14364	0	0	8.29774	2.10088	-11.0219	-0.149771	-0.00607551	-0.00601775	-15.0919	2.00E-17	-0.452589	0	0	0.00770055	0.319468	-17.2325	-3.6252	202.612	357.862	620.126	386.107	386.107	386.107	-2.35809	-86.6219	-1.24898	254.259	358.835	208.665	186.061	186.06	186.06	-86.649	0.643773	2.33433	38.2378	7.1116	3.39648	0.252208	-0.0265332	1.66278	-45.718	-6.76449	2.95328	0	0	-0.0506552
1836	0	8.3796	0	0	8.53407	2.0861	-10.8791	-0.147884	-0.00336962	-0.00605595	-14.6961	9.79E-16	0.0960141	0	0	0.00701767	0.249332	-16.6967	-3.53172	199.747	358.507	619.579	386.111	386.111	386.111	-2.53739	-86.515	-1.19537	249.021	358.684	208.343	186.06	186.06	186.06	-86.547	0.788867	2.42061	37.676	7.1505	3.36152	0.236307	-0.0205567	1.65731	-41.5772	-2.01757	2.61037	0	0	-0.0479099
1837	0	8.60217	0	0	8.75583	2.06853	-10.7091	-0.146299	-0.00100613	-0.00603741	-14.3647	-1.02E-16	0.55373	0	0	0.00625411	0.184591	-16.1477	-3.42436	196.702	359.162	619.064	386.137	386.137	386.137	-2.70793	-86.4226	-1.13721	243.797	358.534	208.06	186.06	186.061	186.06	-86.4598	0.931732	2.49837	37.1007	7.18205	3.31472	0.221406	-0.0127502	1.65133	-37.7126	3.13425	2.24855	0	0	-0.0451064
1838	0	8.80868	0	0	8.96039	2.04866	-10.5166	-0.14504	0.000869982	-0.00605635	-14.1013	1.21E-15	0.901837	0	0	0.0054713	0.126801	-15.5862	-3.30537	193.479	359.832	618.579	386.185	386.185	386.185	-2.86544	-86.342	-1.07264	238.589	358.401	207.806	186.06	186.06	186.06	-86.3843	1.07092	2.5636	36.5129	7.20525	3.25853	0.207535	-0.0039776	1.64508	-34.1116	8.21567	1.90704	0	0	-0.0421637
1839	0	8.99712	0	0	9.14589	2.02684	-10.305	-0.144102	0.00221563	-0.00606615	-13.9035	-2.45E-15	1.13795	0	0	0.00471043	0.0774217	-15.0127	-3.17639	190.083	360.523	618.123	386.256	386.256	386.256	-3.00704	-86.2707	-1.00028	233.396	358.298	207.572	186.061	186.06	186.06	-86.3178	1.20554	2.61351	35.9139	7.21906	3.19473	0.194853	0.00496591	1.63874	-30.8726	12.8523	1.61367	0	0	-0.0391717
1840	0	9.16643	0	0	9.3113	2.00329	-10.0762	-0.143453	0.00296057	-0.00612111	-13.7638	2.61E-15	1.26203	0	0	0.00399965	0.0377367	-14.4278	-3.03828	186.518	361.242	617.695	386.351	386.352	386.351	-3.13117	-86.2071	-0.919183	228.218	358.234	207.355	186.06	186.06	186.06	-86.2588	1.33522	2.64646	35.3045	7.22248	3.12433	0.183331	0.0132812	1.63237	-27.9735	16.6671	1.39499	0	0	-0.0361096
1841	0	9.31615	0	0	9.45625	1.97811	-9.83126	-0.143044	0.003234	-0.00614513	-13.6713	2.91E-17	1.29616	0	0	0.00334768	0.00876397	-13.832	-2.89126	182.79	361.997	617.291	386.471	386.471	386.471	-3.2374	-86.1501	-0.828861	223.056	358.214	207.148	186.061	186.06	186.06	-86.2058	1.46004	2.66183	34.686	7.21466	3.04755	0.173218	0.0203841	1.62604	-25.5529	19.4762	1.25647	0	0	-0.0332202
1842	0	9.44638	0	0	9.58095	1.95128	-9.56993	-0.142827	0.00297034	-0.00617881	-13.6134	-1.06E-15	1.24546	0	0	0.00276539	-0.00878269	-13.226	-2.73482	178.904	362.792	616.909	386.615	386.615	386.615	-3.32611	-86.0989	-0.729121	217.909	358.242	206.949	186.06	186.06	186.06	-86.1582	1.58036	2.65975	34.0594	7.19492	2.96385	0.164265	0.0256463	1.61958	-23.5132	21.0117	1.2134	0	0	-0.0304759
1843	0	9.55778	0	0	9.68606	1.92276	-9.29158	-0.142738	0.0023472	-0.00620645	-13.5754	2.71E-15	1.13754	0	0	0.00224728	-0.0145361	-12.6105	-2.56799	174.868	363.631	616.549	386.785	386.785	386.785	-3.39831	-86.053	-0.620017	212.779	358.316	206.758	186.061	186.061	186.06	-86.1154	1.69676	2.64088	33.4256	7.16297	2.87214	0.156333	0.0288816	1.61305	-21.8134	21.3201	1.24328	0	0	-0.0279615
1844	0	9.65114	0	0	9.77248	1.89244	-8.99526	-0.142728	0.00136989	-0.0062735	-13.5444	5.53E-16	0.983015	0	0	0.00179376	-0.00844776	-11.9862	-2.38954	170.69	364.516	616.207	386.981	386.981	386.981	-3.45532	-86.0123	-0.501792	207.666	358.434	206.572	186.06	186.06	186.06	-86.0772	1.80993	2.60626	32.786	7.11878	2.77099	0.149077	0.0297715	1.60643	-20.306	20.334	1.33933	0	0	-0.0256184
1845	0	9.72743	0	0	9.84123	1.86025	-8.68006	-0.142692	0.000241791	-0.00635792	-13.5039	1.60E-16	0.809743	0	0	0.00139015	0.00924549	-11.3539	-2.19824	166.377	365.447	615.882	387.203	387.203	387.203	-3.49871	-85.9763	-0.374913	202.569	358.592	206.393	186.06	186.06	186.06	-86.0433	1.9205	2.55718	32.1416	7.06261	2.65891	0.142258	0.0285236	1.59949	-18.9151	18.2843	1.46717	0	0	-0.0234713
1846	0	9.78748	0	0	9.89327	1.82613	-8.34539	-0.142607	-0.00100007	-0.00651671	-13.4474	1.14E-15	0.627794	0	0	0.00103036	0.0380674	-10.7146	-1.99314	161.939	366.423	615.572	387.452	387.452	387.452	-3.52992	-85.9445	-0.239891	197.488	358.785	206.218	186.06	186.06	186.06	-86.0131	2.02905	2.49494	31.4935	6.99508	2.53465	0.135617	0.0251719	1.59234	-17.5054	15.2726	1.60894	0	0	-0.0214378
1847	0	9.83203	0	0	9.92941	1.79009	-7.99135	-0.14241	-0.00218335	-0.00678422	-13.3682	2.72E-15	0.457128	0	0	0.000697945	0.0773268	-10.069	-1.77373	157.384	367.438	615.272	387.728	387.728	387.728	-3.55024	-85.9161	-0.0973003	192.424	359.007	206.048	186.06	186.06	186.06	-85.9858	2.13597	2.42074	30.843	6.91706	2.39733	0.128724	0.0200758	1.58481	-15.9019	11.5974	1.72845	0	0	-0.0193403
1848	0	9.86156	0	0	9.95028	1.75225	-7.61883	-0.142095	-0.00328622	-0.0071814	-13.2684	-1.10E-15	0.300658	0	0	0.000387324	0.126199	-9.41799	-1.54023	152.721	368.487	614.983	388.03	388.03	388.03	-3.56069	-85.89	0.0522326	187.374	359.253	205.881	186.06	186.06	186.06	-85.9604	2.24145	2.33566	30.1911	6.82966	2.24685	0.121501	0.0135671	1.57706	-14.0626	7.45695	1.80778	0	0	-0.0171502
1849	0	9.87647	0	0	9.95641	1.71277	-7.22959	-0.14168	-0.00424906	-0.00773359	-13.1554	-3.68E-15	0.161205	0	0	9.36E-05	0.18376	-8.76257	-1.2936	147.96	369.563	614.699	388.357	388.357	388.357	-3.56196	-85.8649	0.208079	182.337	359.519	205.715	186.06	186.06	186.06	-85.9356	2.34552	2.24059	29.5391	6.73409	2.08381	0.113735	0.00601709	1.56919	-11.8943	3.07033	1.82838	0	0	-0.0147385
1850	0	9.87706	0	0	9.9483	1.67194	-6.82625	-0.141217	-0.00506151	-0.00845756	-13.0411	-8.66E-16	0.0347348	0	0	-0.00018117	0.249015	-8.10353	-1.03566	143.109	370.658	614.42	388.708	388.708	388.708	-3.55457	-85.8394	0.369612	177.309	359.8	205.547	186.061	186.06	186.06	-85.91	2.44803	2.13628	28.8878	6.63176	1.90966	0.10533	-0.00218741	1.5614	-9.37661	-1.36455	1.7769	0	0	-0.0120545
1851	0	9.86388	0	0	9.92659	1.63009	-6.41217	-0.140742	-0.0057556	-0.0093329	-12.9366	-6.77E-16	-0.0878486	0	0	-0.000428218	0.320916	-7.44174	-0.769013	138.177	371.762	614.143	389.083	389.082	389.082	-3.53887	-85.8122	0.536103	172.287	360.094	205.375	186.061	186.06	186.06	-85.8821	2.54872	2.02345	28.2384	6.52409	1.72671	0.0963534	-0.0106681	1.55391	-6.55202	-5.68745	1.64801	0	0	-0.00911885
1852	0	9.83759	0	0	9.89215	1.58761	-5.9911	-0.140363	-0.00642001	-0.0103454	-12.8586	3.10E-15	-0.220155	0	0	-0.000632929	0.398404	-6.77799	-0.496938	133.172	372.866	613.864	389.477	389.477	389.477	-3.51531	-85.782	0.706645	167.266	360.398	205.197	186.06	186.06	186.06	-85.851	2.64727	1.90301	27.5918	6.41259	1.53791	0.0868451	-0.0190931	1.54687	-3.47035	-9.80799	1.44589	0	0	-0.00595959
1853	0	9.79935	0	0	9.84624	1.54489	-5.56704	-0.140063	-0.00701103	-0.0114534	-12.8103	2.87E-15	-0.361579	0	0	-0.000791559	0.480433	-6.11305	-0.223256	128.104	373.96	613.583	389.89	389.89	389.89	-3.48453	-85.748	0.880139	162.243	360.708	205.009	186.06	186.06	186.06	-85.8157	2.74335	1.77608	26.9488	6.29855	1.34683	0.0769729	-0.02703	1.54046	-0.243046	-13.5687	1.17433	0	0	-0.00266784
1854	0	9.75069	0	0	9.7905	1.50233	-5.14395	-0.139947	-0.00763532	-0.0125927	-12.8039	3.29E-15	-0.522497	0	0	-0.000890851	0.565965	-5.44771	0.0479108	122.981	375.035	613.297	390.318	390.318	390.318	-3.44744	-85.7099	1.0552	157.212	361.023	204.812	186.06	186.061	186.06	-85.7759	2.83662	1.64413	26.3102	6.18338	1.15736	0.0670339	-0.0342483	1.53502	2.96397	-16.9481	0.850118	0	0	0.000574938
1855	0	9.69362	0	0	9.727	1.46029	-4.7255	-0.13996	-0.00823387	-0.0137198	-12.8341	-2.72E-16	-0.695235	0	0	-0.000931929	0.653966	-4.78269	0.312381	117.81	376.081	613.006	390.758	390.758	390.758	-3.40523	-85.6678	1.23025	152.168	361.339	204.606	186.06	186.06	186.06	-85.7319	2.9268	1.50894	25.6768	6.06824	0.97348	0.0572237	-0.0404156	1.5304	6.02919	-19.8363	0.484971	0	0	0.00366801
1856	0	9.63052	0	0	9.65817	1.4191	-4.315	-0.140179	-0.00888994	-0.0147792	-12.9059	-1.22E-16	-0.8833	0	0	-0.000906964	0.743458	-4.11875	0.566137	112.601	377.093	612.708	391.207	391.207	391.207	-3.35931	-85.6223	1.40353	147.107	361.653	204.391	186.06	186.06	186.061	-85.6841	3.0136	1.37252	25.0491	5.95415	0.799048	0.0478359	-0.0454434	1.52692	8.79453	-22.2801	0.101042	0	0	0.00642942
1857	0	9.56425	0	0	9.58683	1.37903	-3.91522	-0.140504	-0.00953468	-0.015712	-13.004	-5.06E-16	-1.07381	0	0	-0.000819724	0.833489	-3.45668	0.805573	107.362	378.061	612.402	391.662	391.662	391.662	-3.31133	-85.5742	1.57316	142.025	361.961	204.17	186.06	186.06	186.06	-85.6338	3.09681	1.2371	24.4279	5.84209	0.637523	0.039035	-0.0492766	1.52437	11.1544	-24.272	-0.282375	0	0	0.00875742
1858	0	9.49781	0	0	9.51602	1.34029	-3.52838	-0.14097	-0.0102284	-0.0164987	-13.1234	3.06E-15	-1.26484	0	0	-0.000666364	0.923151	-2.79734	1.02765	102.102	378.982	612.09	392.118	392.118	392.118	-3.26293	-85.525	1.73725	136.92	362.26	203.946	186.06	186.06	186.06	-85.5822	3.17621	1.10491	23.814	5.73279	0.491832	0.0310222	-0.0519053	1.52303	13.0192	-25.8684	-0.647895	0	0	0.0105496
1859	0	9.43446	0	0	9.44892	1.30305	-3.15616	-0.141463	-0.0109189	-0.0170764	-13.2423	3.65E-15	-1.44299	0	0	-0.000453047	1.01157	-2.14165	1.23006	96.8318	379.849	611.77	392.574	392.574	392.574	-3.21583	-85.4762	1.89396	131.789	362.547	203.723	186.06	186.06	186.06	-85.531	3.25161	0.978156	23.2079	5.62694	0.364176	0.0238957	-0.0533021	1.52247	14.3265	-27.0727	-0.980211	0	0	0.0117487
1860	0	9.37735	0	0	9.38864	1.2674	-2.79965	-0.141942	-0.0115732	-0.01748	-13.3449	3.39E-15	-1.59625	0	0	-0.000189882	1.09796	-1.49061	1.41126	91.5604	380.661	611.444	393.024	393.024	393.024	-3.17158	-85.4295	2.04163	126.631	362.816	203.504	186.06	186.06	186.06	-85.482	3.32286	0.858869	22.6105	5.52493	0.256038	0.0176829	-0.0534545	1.52288	15.1136	-27.9074	-1.2683	0	0	0.0124121
1861	0	9.32925	0	0	9.33794	1.23343	-2.45964	-0.1423	-0.0121358	-0.0176919	-13.41	1.50E-15	-1.71151	0	0	0.00010714	1.18159	-0.845341	1.57056	86.2986	381.414	611.113	393.466	393.466	393.466	-3.13145	-85.386	2.17887	121.446	363.066	203.294	186.06	186.06	186.06	-85.4363	3.38981	0.748702	22.0225	5.42726	0.168016	0.0122344	-0.0525022	1.52399	15.4452	-28.3995	-1.50356	0	0	0.0126214
1862	0	9.29246	0	0	9.29898	1.20118	-2.13672	-0.142513	-0.0125764	-0.0177617	-13.4277	1.47E-15	-1.77959	0	0	0.000418026	1.26181	-0.207005	1.70798	81.0574	382.107	610.777	393.897	393.897	393.897	-3.09629	-85.3465	2.30475	116.233	363.293	203.094	186.06	186.061	186.06	-85.395	3.45232	0.648772	21.4449	5.33418	0.10005	0.00740923	-0.050493	1.52563	15.4348	-28.5664	-1.68346	0	0	0.0125162
1863	0	9.26844	0	0	9.27322	1.17071	-1.8315	-0.142537	-0.0128767	-0.0176825	-13.3906	2.14E-15	-1.79501	0	0	0.000721082	1.33807	0.423138	1.82421	75.8479	382.741	610.438	394.313	394.314	394.313	-3.06646	-85.3112	2.41878	110.994	363.496	202.906	186.06	186.06	186.06	-85.3579	3.51027	0.559607	20.8785	5.24591	0.0513803	0.00312858	-0.0476141	1.52764	15.1445	-28.4677	-1.8042	0	0	0.0121538
1864	0	9.25798	0	0	9.26136	1.14207	-1.54461	-0.142379	-0.0130104	-0.0175278	-13.3016	-2.29E-15	-1.75522	0	0	0.000995569	1.40987	1.04381	1.92053	70.6817	383.314	610.096	394.713	394.713	394.713	-3.04181	-85.2793	2.52105	105.729	363.674	202.73	186.06	186.06	186.061	-85.3244	3.56359	0.481076	20.3242	5.16266	0.0206794	-0.00100709	-0.0441079	1.52993	14.7805	-28.1625	-1.87063	0	0	0.0117587
1865	0	9.26099	0	0	9.26332	1.11537	-1.27697	-0.142041	-0.012942	-0.0173283	-13.169	-2.08E-15	-1.66062	0	0	0.00122603	1.47683	1.6537	1.99859	65.5697	383.829	609.753	395.094	395.094	395.094	-3.02161	-85.2493	2.61217	100.438	363.827	202.564	186.06	186.061	186.06	-85.2932	3.61224	0.412342	19.783	5.08449	0.00627593	-0.00517828	-0.0400856	1.53235	14.4499	-27.6704	-1.889	0	0	0.0114361
1866	0	9.27691	0	0	9.27842	1.09072	-1.02988	-0.141617	-0.0127409	-0.0170869	-13.0124	6.04E-16	-1.52549	0	0	0.00141173	1.5386	2.25153	2.06028	60.523	384.286	609.41	395.454	395.454	395.454	-3.00456	-85.2193	2.69335	95.1224	363.957	202.404	186.061	186.06	186.06	-85.262	3.65621	0.351865	19.2556	5.01149	0.00623708	-0.00947902	-0.0357043	1.53478	14.2071	-27.0576	-1.86925	0	0	0.0112185
1867	0	9.30472	0	0	9.30563	1.06828	-0.804867	-0.141187	-0.0124191	-0.0168413	-12.8523	1.59E-15	-1.36188	0	0	0.00155835	1.59489	2.83608	2.10762	55.552	384.687	609.066	395.791	395.791	395.791	-2.98892	-85.1869	2.76619	89.7818	364.066	202.248	186.06	186.06	186.06	-85.2285	3.69554	0.297575	18.7429	4.94378	0.0185178	-0.0140698	-0.031153	1.53725	14.1391	-26.359	-1.82509	0	0	0.0111792
1868	0	9.34332	0	0	9.34384	1.04819	-0.603467	-0.14079	-0.012059	-0.0165567	-12.704	3.24E-15	-1.18953	0	0	0.00168078	1.64544	3.40621	2.14262	50.6664	385.034	608.722	396.105	396.105	396.105	-2.97282	-85.1497	2.83254	84.4166	364.159	202.092	186.061	186.06	186.06	-85.1904	3.73029	0.247137	18.2456	4.88155	0.0411018	-0.018994	-0.0267177	1.53952	14.2459	-25.6766	-1.76693	0	0	0.0112852
1869	0	9.39178	0	0	9.39203	1.03061	-0.427103	-0.140481	-0.0116646	-0.0162859	-12.5819	1.86E-15	-1.02145	0	0	0.00179368	1.69003	3.96089	2.16721	45.8752	385.328	608.378	396.394	396.394	396.394	-2.95423	-85.1057	2.89432	79.0274	364.238	201.931	186.06	186.061	186.06	-85.1453	3.76053	0.19809	17.7642	4.82489	0.0720564	-0.0244213	-0.0223998	1.54158	14.6253	-24.9583	-1.71359	0	0	0.0116245
1870	0	9.44932	0	0	9.44943	1.01563	-0.276902	-0.140281	-0.011308	-0.0159817	-12.4943	-1.32E-16	-0.874885	0	0	0.00191284	1.72847	4.49923	2.1831	41.1861	385.571	608.032	396.659	396.659	396.659	-2.93129	-85.053	2.95334	73.615	364.308	201.764	186.06	186.061	186.06	-85.0914	3.78635	0.148135	17.2993	4.77395	0.109696	-0.0301762	-0.0183742	1.54353	15.2138	-24.2752	-1.67255	0	0	0.0121038
1871	0	9.51548	0	0	9.51552	1.00332	-0.153461	-0.140221	-0.0110059	-0.0156672	-12.4474	3.02E-15	-0.759065	0	0	0.00204936	1.76059	5.02051	2.19182	36.6061	385.763	607.685	396.901	396.901	396.901	-2.9024	-84.9905	3.01113	68.1806	364.371	201.587	186.06	186.06	186.06	-85.0275	3.80781	0.0952838	16.851	4.72887	0.152498	-0.0363144	-0.0146647	1.54525	16.0605	-23.6055	-1.65423	0	0	0.012754
1872	0	9.59011	0	0	9.59012	0.993678	-0.0567492	-0.140277	-0.0107958	-0.0153643	-12.439	1.90E-15	-0.681881	0	0	0.00221077	1.78626	5.52418	2.19472	32.141	385.906	607.333	397.119	397.119	397.119	-2.86631	-84.9173	3.06888	62.7259	364.43	201.401	186.061	186.061	186.06	-84.9526	3.82497	0.0380005	16.4196	4.68983	0.19915	-0.0429428	-0.0114177	1.54677	17.2373	-22.9769	-1.66619	0	0	0.0136151
1873	0	9.67342	0	0	9.67342	0.986622	0.014008	-0.140453	-0.010651	-0.0150853	-12.4671	3.87E-15	-0.640516	0	0	0.00240074	1.80536	6.00989	2.19297	27.7952	386.002	606.977	397.316	397.316	397.316	-2.8223	-84.8332	3.12723	57.2529	364.487	201.205	186.061	186.061	186.061	-84.8666	3.83783	-0.0246158	16.0049	4.65695	0.248543	-0.0500897	-0.0086056	1.54821	18.7905	-22.3422	-1.70917	0	0	0.0147025
1874	0	9.76586	0	0	9.76586	0.982014	0.0602179	-0.140713	-0.0105278	-0.0148323	-12.5231	-1.93E-15	-0.628107	0	0	0.00261973	1.81784	6.47749	2.18753	23.5721	386.051	606.614	397.492	397.492	397.492	-2.77	-84.7385	3.1864	51.764	364.543	201	186.06	186.06	186.06	-84.7698	3.84638	-0.0929485	15.607	4.63034	0.299776	-0.0576294	-0.00626923	1.54955	20.7122	-21.6822	-1.77815	0	0	0.0159766
1875	0	9.86811	0	0	9.86812	0.979658	0.0838453	-0.141029	-0.0104216	-0.0146198	-12.5975	1.06E-15	-0.63877	0	0	0.00286686	1.82365	6.92703	2.17931	19.4737	386.053	606.243	397.651	397.651	397.651	-2.70945	-84.634	3.24622	46.2618	364.598	200.787	186.06	186.06	186.06	-84.6628	3.8505	-0.16693	15.2254	4.61014	0.352035	-0.0655855	-0.00448164	1.55097	23.0504	-20.9977	-1.86898	0	0	0.0174449
1876	0	9.9809	0	0	9.9809	0.979319	0.0872463	-0.141357	-0.0102543	-0.0144436	-12.6788	-2.47E-15	-0.659177	0	0	0.00313837	1.82283	7.35881	2.16913	15.5008	386.01	605.861	397.794	397.794	397.794	-2.64088	-84.5204	3.3062	40.7492	364.653	200.569	186.061	186.061	186.06	-84.5466	3.85006	-0.246139	14.8596	4.59634	0.404569	-0.0738599	-0.00319555	1.55257	25.7915	-20.2315	-1.97248	0	0	0.0190675
1877	0	10.1048	0	0	10.1049	0.980737	0.0730248	-0.141683	-0.010111	-0.0143192	-12.758	3.41E-15	-0.691396	0	0	0.00342855	1.81547	7.77332	2.15783	11.6532	385.922	605.469	397.923	397.923	397.923	-2.56465	-84.399	3.36564	35.2288	364.709	200.348	186.06	186.06	186.06	-84.4223	3.84481	-0.329966	14.5091	4.58897	0.456647	-0.0823878	-0.00256455	1.55454	28.9397	-19.4708	-2.08636	0	0	0.0208172
1878	0	10.2404	0	0	10.2404	0.983629	0.0440222	-0.141983	-0.0098979	-0.0142161	-12.8256	-2.13E-15	-0.720233	0	0	0.00372969	1.80173	8.17128	2.1463	7.92957	385.789	605.064	398.042	398.042	398.042	-2.4813	-84.2705	3.42359	29.7032	364.765	200.126	186.06	186.06	186.06	-84.2909	3.83447	-0.417528	14.1729	4.58797	0.507524	-0.0909366	-0.0026092	1.55708	32.4103	-18.689	-2.19738	0	0	0.0226188
1879	0	10.3877	0	0	10.3877	0.987716	0.00303886	-0.142261	-0.00968058	-0.01418	-12.8756	7.86E-16	-0.747148	0	0	0.00403159	1.78188	8.55359	2.1355	4.32791	385.611	604.646	398.153	398.152	398.152	-2.39127	-84.1359	3.47915	24.1751	364.822	199.905	186.061	186.061	186.06	-84.1532	3.8187	-0.508034	13.8503	4.59316	0.556357	-0.099372	-0.00340068	1.56038	36.1905	-17.9395	-2.30686	0	0	0.0244566
1880	0	10.5467	0	0	10.5467	0.992714	-0.0470885	-0.142518	-0.00942856	-0.0142137	-12.9018	-2.25E-15	-0.764584	0	0	0.00432244	1.75625	8.92131	2.12653	0.845551	385.389	604.216	398.258	398.258	398.258	-2.29504	-83.9957	3.53132	18.6468	364.881	199.686	186.06	186.06	186.06	-84.0097	3.79713	-0.600577	13.5403	4.60436	0.602177	-0.107498	-0.00497406	1.56454	40.1977	-17.2228	-2.40863	0	0	0.0262785
1881	0	10.7166	0	0	10.7166	0.99837	-0.103808	-0.14272	-0.00909892	-0.0142859	-12.8956	2.41E-15	-0.76591	0	0	0.00458765	1.72534	9.27563	2.12062	-2.52043	385.122	603.775	398.36	398.36	398.36	-2.19294	-83.85	3.57921	13.12	364.941	199.472	186.061	186.06	186.06	-83.8609	3.76938	-0.694446	13.2418	4.62127	0.643919	-0.114956	-0.00728036	1.56975	44.2689	-16.5066	-2.49716	0	0	0.0279948
1882	0	10.8966	0	0	10.8966	1.00445	-0.1648	-0.142884	-0.0087726	-0.0144724	-12.8537	5.59E-16	-0.758599	0	0	0.00481115	1.68975	9.61781	2.11916	-5.77283	384.81	603.323	398.463	398.463	398.463	-2.08513	-83.6986	3.6221	7.59623	365.003	199.262	186.06	186.061	186.06	-83.7062	3.73506	-0.789089	12.9536	4.64338	0.680329	-0.121607	-0.0103304	1.57622	48.3603	-15.8436	-2.58043	0	0	0.0295998
1883	0	11.0851	0	0	11.0852	1.01077	-0.228133	-0.143017	-0.00837871	-0.0147098	-12.7731	-5.83E-16	-0.737267	0	0	0.00497805	1.65017	9.94911	2.12362	-8.914	384.454	602.864	398.568	398.568	398.568	-1.97168	-83.5405	3.65932	2.07645	365.069	199.058	186.06	186.061	186.06	-83.545	3.69379	-0.884107	12.6749	4.6703	0.71009	-0.12705	-0.014068	1.58389	52.2376	-15.1649	-2.65429	0	0	0.0309755
1884	0	11.2803	0	0	11.2804	1.01716	-0.292218	-0.143137	-0.00801013	-0.0150548	-12.6537	-1.59E-16	-0.714067	0	0	0.00507319	1.6075	10.2707	2.13557	-11.9453	384.053	602.399	398.678	398.677	398.677	-1.85248	-83.3743	3.6904	-3.43899	365.14	198.859	186.06	186.061	186.06	-83.3756	3.64522	-0.979257	12.4044	4.70122	0.731735	-0.13121	-0.0185232	1.593	55.8364	-14.5426	-2.72968	0	0	0.0321116
1885	0	11.4797	0	0	11.4799	1.0235	-0.355875	-0.143243	-0.00764398	-0.0155051	-12.4954	1.32E-15	-0.69087	0	0	0.005085	1.56271	10.5837	2.15651	-14.867	383.607	601.932	398.795	398.795	398.795	-1.72742	-83.1978	3.71495	-8.9503	365.216	198.663	186.061	186.061	186.06	-83.196	3.58905	-1.07435	12.1416	4.73548	0.743887	-0.13381	-0.0237073	1.60343	58.9732	-13.9674	-2.80891	0	0	0.03292
1886	0	11.6806	0	0	11.6809	1.02972	-0.418245	-0.143408	-0.00729946	-0.0160261	-12.3079	-9.29E-16	-0.67318	0	0	0.00500871	1.5169	10.8889	2.18787	-17.6775	383.117	601.467	398.921	398.921	398.921	-1.5965	-83.008	3.73251	-14.4583	365.299	198.471	186.061	186.061	186.06	-83.0033	3.52502	-1.16912	11.8856	4.77215	0.74517	-0.134635	-0.0295197	1.61523	61.4517	-13.4353	-2.8942	0	0	0.0333012
1887	0	11.8799	0	0	11.8803	1.03577	-0.478825	-0.143658	-0.00695749	-0.0166362	-12.0976	6.42E-16	-0.662058	0	0	0.00484372	1.47122	11.1867	2.2309	-20.3732	382.583	601.007	399.059	399.059	399.059	-1.45975	-82.8016	3.74261	-19.9641	365.389	198.281	186.06	186.061	186.06	-82.794	3.45296	-1.26321	11.6363	4.81025	0.734354	-0.133602	-0.0357626	1.62845	63.1439	-12.9038	-2.98751	0	0	0.0331825
1888	0	12.0743	0	0	12.0748	1.04162	-0.537496	-0.14412	-0.00665521	-0.0172479	-11.8819	3.43E-15	-0.662305	0	0	0.00459702	1.42695	11.4775	2.28653	-22.9484	382.005	600.557	399.209	399.209	399.209	-1.31747	-82.5743	3.74475	-25.4691	365.487	198.091	186.06	186.06	186.06	-82.5641	3.37273	-1.3561	11.3936	4.8488	0.710484	-0.130433	-0.0423273	1.643	63.7906	-12.4045	-3.08393	0	0	0.0324288
1889	0	12.2604	0	0	12.261	1.04729	-0.594393	-0.144777	-0.00637442	-0.0178985	-11.6638	1.18E-15	-0.672134	0	0	0.00427335	1.38532	11.7609	2.35539	-25.3945	381.384	600.121	399.373	399.373	399.373	-1.1701	-82.3218	3.73834	-30.9746	365.591	197.903	186.06	186.06	186.06	-82.3092	3.28433	-1.44714	11.158	4.88664	0.672827	-0.125224	-0.0489379	1.65892	63.3379	-11.8985	-3.18253	0	0	0.0310067
1890	0	12.4349	0	0	12.4358	1.05284	-0.65002	-0.145669	-0.00607077	-0.0184632	-11.451	-1.14E-15	-0.686026	0	0	0.00388087	1.34753	12.036	2.43766	-27.7006	380.719	599.703	399.553	399.553	399.553	-1.01833	-82.0394	3.72269	-36.4816	365.703	197.715	186.06	186.061	186.06	-82.0247	3.18782	-1.53542	10.9303	4.92276	0.621062	-0.117806	-0.0552985	1.67591	61.5631	-11.3264	-3.27246	0	0	0.0288158
1891	0	12.5948	0	0	12.5957	1.05834	-0.705218	-0.146774	-0.00573454	-0.0190155	-11.2443	-4.66E-16	-0.701013	0	0	0.00342426	1.3148	12.3016	2.5331	-29.8531	380.011	599.307	399.748	399.748	399.747	-0.863018	-81.7221	3.69715	-41.9903	365.821	197.531	186.06	186.061	186.06	-81.7055	3.08337	-1.62002	10.7118	4.95602	0.555226	-0.108355	-0.0610923	1.69375	58.4938	-10.6736	-3.35134	0	0	0.0259069
1892	0	12.7366	0	0	12.7377	1.06393	-0.761281	-0.148043	-0.00536945	-0.0194251	-11.0406	-2.65E-15	-0.716026	0	0	0.00290633	1.28817	12.5558	2.64094	-31.8357	379.261	598.935	399.958	399.958	399.958	-0.705145	-81.3647	3.6611	-47.5004	365.946	197.351	186.06	186.06	186.06	-81.3466	2.97125	-1.69993	10.5042	4.98544	0.475779	-0.0967765	-0.0659338	1.7121	53.9732	-9.89047	-3.41121	0	0	0.0222885
1893	0	12.8573	0	0	12.8587	1.06976	-0.819718	-0.149484	-0.00495372	-0.019778	-10.8407	3.28E-16	-0.728053	0	0	0.00233021	1.26857	12.7962	2.76002	-33.6299	378.47	598.592	400.183	400.183	400.183	-0.545812	-80.9618	3.61397	-53.0103	366.076	197.179	186.06	186.061	186.061	-80.9425	2.85184	-1.77415	10.3099	5.00999	0.383538	-0.0833992	-0.0693848	1.73073	48.1391	-8.91688	-3.4526	0	0	0.0181532
1894	0	12.9538	0	0	12.9553	1.07601	-0.882359	-0.150975	-0.00453214	-0.019993	-10.6318	6.55E-16	-0.74209	0	0	0.00169371	1.25678	13.0199	2.88873	-35.2151	377.639	598.279	400.422	400.422	400.422	-0.386257	-80.508	3.55528	-58.5179	366.213	197.018	186.06	186.06	186.06	-80.4879	2.7256	-1.84164	10.1312	5.02884	0.279713	-0.068413	-0.0712429	1.74912	41.0011	-7.80701	-3.47074	0	0	0.0137
1895	0	13.0226	0	0	13.0244	1.08288	-0.951256	-0.152433	-0.00413292	-0.0201223	-10.404	5.10E-17	-0.763834	0	0	0.000995089	1.25334	13.2236	3.02509	-36.5691	376.77	597.997	400.675	400.675	400.675	-0.227729	-79.9975	3.4847	-64.0195	366.355	196.873	186.06	186.06	186.06	-79.9769	2.59316	-1.90149	9.97119	5.04125	0.165832	-0.0523049	-0.0711871	1.76662	32.7596	-6.51445	-3.47223	0	0	0.00924437
1896	0	13.0602	0	0	13.0623	1.09058	-1.02841	-0.153784	-0.00379755	-0.0201892	-10.1473	-3.26E-15	-0.800805	0	0	0.000232569	1.25863	13.4035	3.1668	-37.669	375.867	597.748	400.939	400.939	400.939	-0.0717337	-79.4244	3.40194	-69.5107	366.502	196.746	186.06	186.06	186.06	-79.4037	2.45521	-1.95264	9.83289	5.04664	0.043738	-0.0355225	-0.069071	1.78272	23.6399	-5.08638	-3.45952	0	0	0.00514473
1897	0	13.0624	0	0	13.0649	1.09929	-1.11579	-0.154873	-0.00360717	-0.0202231	-9.84508	2.33E-15	-0.864957	0	0	-0.000594738	1.27274	13.5556	3.31127	-38.4915	374.932	597.531	401.212	401.212	401.212	0.0800736	-78.7824	3.30681	-74.9863	366.654	196.639	186.061	186.06	186.06	-78.762	2.31261	-1.99401	9.71977	5.04461	-0.0844673	-0.018517	-0.0646885	1.79676	13.882	-3.51102	-3.44028	0	0	0.00176981
1898	0	13.0245	0	0	13.0274	1.10918	-1.21491	-0.155678	-0.00361401	-0.0203336	-9.49499	-4.16E-15	-0.964094	0	0	-0.00148352	1.29562	13.6758	3.45575	-39.0138	373.97	597.345	401.493	401.493	401.493	0.225636	-78.0649	3.19901	-80.4404	366.808	196.555	186.061	186.06	186.06	-78.0452	2.16632	-2.0242	9.63528	5.03478	-0.216552	-0.00206169	-0.0580547	1.80823	3.90474	-1.85284	-3.41799	0	0	-0.000497349
1899	0	12.9408	0	0	12.9443	1.12035	-1.32684	-0.156123	-0.00386565	-0.0205845	-9.09298	-7.86E-16	-1.10244	0	0	-0.00242533	1.327	13.7599	3.59734	-39.2145	372.986	597.19	401.78	401.78	401.78	0.362507	-77.2648	3.07818	-85.8672	366.961	196.492	186.06	186.06	186.06	-77.2461	2.01742	-2.04147	9.58302	5.01709	-0.350043	0.0132442	-0.049357	1.81664	-5.94349	-0.186612	-3.38909	0	0	-0.00136801
1900	0	12.8051	0	0	12.8093	1.13284	-1.45204	-0.156233	-0.00437008	-0.021055	-8.64897	-1.31E-15	-1.27646	0	0	-0.00340732	1.3664	13.8038	3.73306	-39.0743	371.986	597.061	402.069	402.069	402.069	0.487783	-76.3747	2.94385	-91.2611	367.109	196.448	186.061	186.061	186.061	-76.3572	1.86705	-2.04369	9.5665	4.99158	-0.482425	0.0267625	-0.0387794	1.82157	-15.2825	1.44924	-3.34423	0	0	-0.000657603
1901	0	12.61	0	0	12.6149	1.14665	-1.59051	-0.155995	-0.00510236	-0.021898	-8.17513	9.32E-16	-1.47477	0	0	-0.00441138	1.41323	13.8037	3.85994	-38.5768	370.977	596.957	402.36	402.36	402.36	0.598275	-75.3869	2.79554	-96.6171	367.244	196.42	186.06	186.061	186.061	-75.3709	1.71639	-2.02851	9.5892	4.95829	-0.611091	0.0377954	-0.0265128	1.823	-23.6616	3.04726	-3.27078	0	0	0.00166338
1902	0	12.3476	0	0	12.3534	1.16175	-1.74182	-0.155525	-0.00602987	-0.0231579	-7.70318	-4.08E-16	-1.6796	0	0	-0.00542671	1.46677	13.7561	3.975	-37.7096	369.965	596.872	402.65	402.65	402.65	0.690596	-74.2935	2.63272	-101.932	367.36	196.402	186.061	186.061	186.06	-74.2791	1.56654	-1.99334	9.65433	4.91759	-0.733385	0.0459459	-0.0129551	1.82079	-30.8079	4.5651	-3.14423	0	0	0.00545109
1903	0	12.0096	0	0	12.0163	1.17808	-1.90536	-0.154874	-0.00696448	-0.0250006	-7.26835	-2.39E-15	-1.85368	0	0	-0.00644961	1.52621	13.6579	4.07542	-36.4642	368.96	596.805	402.938	402.938	402.938	0.761438	-73.0868	2.45501	-107.203	367.448	196.391	186.06	186.06	186.06	-73.0741	1.41841	-1.93571	9.76484	4.86981	-0.846712	0.0507324	0.00176486	1.8151	-36.3773	6.14899	-2.94444	0	0	0.0103847
1904	0	11.5874	0	0	11.5952	1.19559	-2.0808	-0.154223	-0.00781841	-0.0273465	-6.92912	-3.61E-15	-1.96538	0	0	-0.00751801	1.59075	13.507	4.15851	-34.8372	367.967	596.749	403.224	403.224	403.224	0.808024	-71.7598	2.2623	-112.43	367.5	196.382	186.061	186.06	186.06	-71.7489	1.27259	-1.85361	9.92334	4.81533	-0.948534	0.0523367	0.0172941	1.80634	-40.4358	7.80516	-2.64044	0	0	0.0160829
1905	0	11.0732	0	0	11.082	1.21431	-2.26826	-0.153786	-0.008297	-0.0302934	-6.75964	-4.31E-15	-1.96139	0	0	-0.00872182	1.65958	13.3015	4.22188	-32.83	366.996	596.703	403.507	403.507	403.507	0.828547	-70.3067	2.05487	-117.616	367.509	196.372	186.061	186.06	186.06	-70.2976	1.12918	-1.74596	10.132	4.75471	-1.03651	0.0507375	0.0335101	1.79495	-42.9223	9.77263	-2.22006	0	0	0.0220801
1906	0	10.4605	0	0	10.4703	1.23435	-2.46888	-0.153887	-0.008266	-0.0336767	-6.85621	1.86E-15	-1.80434	0	0	-0.0102423	1.73199	13.0406	4.26351	-30.4492	366.055	596.661	403.786	403.786	403.786	0.822748	-68.7238	1.83362	-122.76	367.471	196.364	186.06	186.061	186.06	-68.7164	0.987649	-1.61314	10.3924	4.68842	-1.10859	0.0464481	0.0501169	1.78169	-44.1611	12.1204	-1.67097	0	0	0.0280408
1907	0	9.74517	0	0	9.756	1.25595	-2.6851	-0.15489	-0.0074884	-0.037374	-7.32783	-4.08E-16	-1.45013	0	0	-0.0123457	1.80734	12.7242	4.28181	-27.706	365.149	596.623	404.062	404.062	404.062	0.792396	-67.0106	1.60014	-127.865	367.386	196.366	186.061	186.06	186.06	-67.0049	0.846703	-1.4575	10.7057	4.61698	-1.16304	0.0402468	0.0669407	1.76728	-44.6047	15.0104	-1.00097	0	0	0.0338391
1908	0	8.92723	0	0	8.93895	1.27952	-2.92088	-0.15728	-0.0058039	-0.0410341	-8.29576	2.04E-15	-0.867086	0	0	-0.0153738	1.88516	12.3528	4.27579	-24.6165	364.287	596.586	404.333	404.333	404.333	0.741773	-65.1716	1.35675	-132.927	367.26	196.394	186.061	186.06	186.061	-65.1674	0.704317	-1.28378	11.0722	4.54098	-1.19866	0.0333219	0.0838558	1.75244	-45.0195	18.6016	-0.237575	0	0	0.0397969
1909	0	8.01192	0	0	8.02437	1.30561	-3.18176	-0.161432	-0.00301239	-0.044323	-9.86194	7.61E-16	-0.0285118	0	0	-0.0196275	1.96513	11.9278	4.24511	-21.2007	363.473	596.55	404.601	404.601	404.601	0.677859	-63.2171	1.1066	-137.935	367.105	196.473	186.06	186.06	186.06	-63.2143	0.557863	-1.09946	11.4919	4.46081	-1.21483	0.0269809	0.100735	1.73782	-46.2162	23.0205	0.57053	0	0	0.0466163
1910	0	7.01143	0	0	7.02441	1.33492	-3.47475	-0.167749	0.000885553	-0.0466943	-12.107	-1.11E-15	1.06247	0	0	-0.0252586	2.04714	11.4512	4.19018	-17.4822	362.714	596.515	404.863	404.863	404.863	0.61049	-61.1656	0.853537	-142.865	366.941	196.64	186.06	186.06	186.06	-61.164	0.404363	-0.914899	11.964	4.37691	-1.21161	0.022906	0.117374	1.72389	-49.2668	28.2514	1.36747	0	0	0.0556222
1911	0	5.94605	0	0	5.95925	1.3683	-3.80808	-0.176351	0.00598716	-0.0476166	-15.0458	-1.16E-16	2.39654	0	0	-0.0320199	2.13125	10.9255	4.11225	-13.4869	362.014	596.484	405.12	405.12	405.12	0.552081	-59.0443	0.602256	-147.677	366.794	196.943	186.061	186.06	186.06	-59.0437	0.241024	-0.743234	12.4869	4.28969	-1.18983	0.0225888	0.133708	1.71053	-55.1274	34.3621	2.06686	0	0	0.0684692
1912	0	4.84464	0	0	4.85766	1.40665	-4.19079	-0.187084	0.012024	-0.0465666	-18.6148	5.36E-15	3.91224	0	0	-0.0391335	2.21771	10.3538	4.0134	-9.24257	361.376	596.46	405.37	405.37	405.37	0.517297	-56.8898	0.358288	-152.307	366.699	197.435	186.061	186.06	186.061	-56.89	0.0658528	-0.600122	13.0587	4.19936	-1.15117	0.0274001	0.149277	1.69753	-64.602	41.048	2.60858	0	0	0.0869044
1913	0	3.74406	0	0	3.75634	1.4509	-4.63195	-0.19946	0.0187331	-0.0429962	-22.6591	-5.13E-15	5.53007	0	0	-0.0452278	2.3069	9.73927	3.89653	-4.7779	360.802	596.447	405.61	405.61	405.61	0.522083	-54.7476	0.127962	-156.67	366.693	198.172	186.06	186.061	186.06	-54.7485	-0.121667	-0.502808	13.677	4.10614	-1.09805	0.038431	0.163814	1.68416	-78.2815	48.0642	2.92937	0	0	0.112618
1914	0	2.68736	0	0	2.69821	1.50189	-5.13959	-0.212556	0.0255363	-0.0367822	-26.9234	-2.33E-15	7.12468	0	0	-0.0485294	2.39932	9.08551	3.76537	-0.121413	360.296	596.451	405.838	405.838	405.838	0.58255	-52.6699	-0.0815361	-160.654	366.819	199.205	186.06	186.061	186.06	-52.6717	-0.319969	-0.46899	14.339	4.01015	-1.03371	0.0556776	0.176811	1.6695	-95.9676	54.9206	3.00608	0	0	0.146176
1915	0	1.72069	0	0	1.7293	1.56026	-5.71969	-0.225092	0.0319672	-0.0278734	-31.0751	-5.59E-15	8.56987	0	0	-0.0472907	2.49555	8.396	3.6243	4.6992	359.859	596.477	406.05	406.05	406.05	0.713551	-50.7127	-0.262289	-164.13	367.115	200.575	186.06	186.06	186.06	-50.7158	-0.525078	-0.515265	15.0413	3.91135	-0.962097	0.0785462	0.187982	1.65237	-117.068	61.2506	2.82536	0	0	0.187312
1916	0	0.889	0	0	0.894523	1.62636	-6.37517	-0.235644	0.0373857	-0.0167011	-34.7511	9.32E-16	9.71866	0	0	-0.0404515	2.59621	7.67422	3.47823	9.65768	359.49	596.533	406.244	406.244	406.244	0.927468	-48.9313	-0.40575	-166.959	367.617	202.302	186.06	186.06	186.061	-48.9367	-0.730772	-0.655765	15.7808	3.80966	-0.887616	0.105484	0.197078	1.63216	-140.249	66.6535	2.40655	0	0	0.234196
1917	0	0.231359	0	0	0.233148	1.70014	-7.10491	-0.2428	0.0413007	-0.00394202	-37.607	-3.73E-15	10.4446	0	0	-0.028143	2.70189	6.92351	3.33234	14.7298	359.192	596.627	406.415	406.415	406.415	1.23296	-47.3753	-0.50317	-169.005	368.351	204.381	186.06	186.06	186.06	-47.3847	-0.929205	-0.900699	16.5538	3.70476	-0.815026	0.134413	0.203836	1.60855	-163.821	70.7668	1.79649	0	0	0.28389
1918	0	-0.22337	0	0	-0.225508	1.78115	-7.90336	-0.245595	0.0431683	0.00960684	-39.3938	-3.73E-15	10.6338	0	0	-0.0119255	2.81312	6.14698	3.19187	19.8934	358.963	596.768	406.558	406.558	406.558	1.63427	-46.0846	-0.546262	-170.145	369.334	206.785	186.06	186.06	186.061	-46.1002	-1.11202	-1.25545	17.3569	3.59645	-0.7491	0.163318	0.208148	1.58177	-186.124	73.3028	1.07196	0	0	0.333001
1919	0	-0.459562	0	0	-0.464989	1.8684	-8.75988	-0.243599	0.042542	0.0229947	-39.9929	-1.86E-15	10.2115	0	0	0.00558394	2.93032	5.34745	3.06179	25.129	358.805	596.965	406.669	406.67	406.67	2.13029	-45.086	-0.528105	-170.284	370.57	209.46	186.06	186.061	186.06	-45.1104	-1.27152	-1.71966	18.1868	3.48424	-0.694418	0.190317	0.20989	1.55292	-205.597	73.9913	0.346078	0	0	0.377965
1920	0	-0.475963	0	0	-0.482802	1.96038	-9.6586	-0.236958	0.0393523	0.0354975	-39.4279	2.80E-15	9.17854	0	0	0.0215225	3.05376	4.52747	2.94663	30.4196	358.715	597.227	406.745	406.745	406.745	2.71398	-44.3919	-0.444223	-169.358	372.047	212.336	186.06	186.06	186.06	-44.4281	-1.40182	-2.2865	19.0399	3.36781	-0.655104	0.214154	0.20901	1.52318	-221.258	72.745	-0.271929	0	0	0.416114
1921	0	-0.284875	0	0	-0.289809	2.0551	-10.579	-0.226468	0.0336809	0.0464823	-37.8626	4.19E-15	7.59118	0	0	0.0336004	3.18351	3.68929	2.85019	35.7504	358.695	597.563	406.781	406.781	406.781	3.37256	-44.001	-0.293418	-167.337	373.743	215.328	186.06	186.06	186.06	-44.052	-1.49964	-2.94293	19.9133	3.24674	-0.634569	0.234242	0.205642	1.49404	-232.636	69.5948	-0.670155	0	0	0.445747
1922	0	0.0902387	0	0	0.0920847	2.15015	-11.4971	-0.21329	0.0260591	0.0555492	-35.5481	5.13E-15	5.58432	0	0	0.0407404	3.31944	2.8349	2.77525	41.1085	358.741	597.981	406.776	406.776	406.776	4.08811	-43.9006	-0.0782511	-164.224	375.622	218.349	186.06	186.06	186.06	-43.9688	-1.56455	-3.67039	20.8039	3.12065	-0.635265	0.250627	0.200217	1.46695	-239.754	64.8635	-0.805004	0	0	0.46633
1923	0	0.618516	0	0	0.63326	2.24289	-12.3872	-0.198672	0.0171551	0.0624664	-32.7659	4.28E-15	3.32962	0	0	0.0431094	3.46117	1.96604	2.72353	46.4832	358.853	598.49	406.726	406.726	406.726	4.83899	-44.0695	0.195056	-160.045	377.637	221.308	186.06	186.06	186.06	-44.1571	-1.59881	-4.44617	21.7091	2.98935	-0.658554	0.263594	0.193244	1.44298	-242.9	58.9738	-0.67085	0	0	0.478056
1924	0	1.26538	0	0	1.29985	2.33067	-13.224	-0.183684	0.00778922	0.0671887	-29.775	4.19E-15	1.0202	0	0	0.0417854	3.60816	1.08432	2.69546	51.8644	359.027	599.096	406.633	406.633	406.633	5.60167	-44.4816	0.517023	-154.841	379.737	224.122	186.06	186.06	186.06	-44.5899	-1.6068	-5.2452	22.6262	2.85272	-0.704566	0.273555	0.185444	1.42281	-242.498	52.4865	-0.323953	0	0	0.481613
1925	0	1.99556	0	0	2.05655	2.41099	-13.9847	-0.169237	-0.00115977	0.0696545	-26.796	3.26E-15	-1.15336	0	0	0.0382422	3.75964	0.19128	2.69024	57.2429	359.259	599.803	406.498	406.498	406.498	6.35265	-45.1085	0.875827	-148.666	381.871	226.716	186.06	186.061	186.06	-45.2383	-1.59433	-6.04216	23.5531	2.71085	-0.772195	0.280783	0.177585	1.40698	-238.865	46.0168	0.125297	0	0	0.477625
1926	0	2.77582	0	0	2.8692	2.48178	-14.651	-0.156127	-0.00902687	0.0699278	-24.007	-4.66E-16	-3.04108	0	0	0.033864	3.91475	-0.711555	2.7058	62.6098	359.546	600.615	406.322	406.322	406.322	7.07047	-45.9214	1.25833	-141.58	383.99	229.028	186.061	186.06	186.06	-46.073	-1.56788	-6.81336	24.4874	2.56393	-0.859125	0.285794	0.170169	1.39578	-232.432	39.9988	0.58486	0	0	0.467012
1927	0	3.57666	0	0	3.70668	2.54154	-15.2103	-0.144958	-0.0152852	0.0682124	-21.5346	9.32E-16	-4.53455	0	0	0.0296702	4.0725	-1.62259	2.73909	67.9558	359.883	601.533	406.11	406.11	406.11	7.73712	-46.8933	1.65129	-133.64	386.051	231.011	186.06	186.06	186.061	-47.0665	-1.53387	-7.53842	25.4272	2.4125	-0.962042	0.289044	0.163627	1.38908	-223.655	34.793	0.956634	0	0	0.450777
1928	0	4.37351	0	0	4.54238	2.58941	-15.6562	-0.136146	-0.0196354	0.0645558	-19.4578	-9.32E-16	-5.5771	0	0	0.0262116	4.23188	-2.54007	2.78617	73.2711	360.264	602.557	405.865	405.865	405.865	8.3391	-47.9995	2.04242	-124.906	388.022	232.632	186.06	186.061	186.061	-48.1938	-1.49807	-8.20138	26.3703	2.257	-1.07678	0.290871	0.158398	1.38724	-212.807	30.6476	1.16347	0	0	0.429585
1929	0	5.14729	0	0	5.35502	2.62522	-15.9885	-0.129878	-0.0220749	0.0593955	-17.807	-9.32E-16	-6.16807	0	0	0.0236157	4.39183	-3.46214	2.84258	78.5455	360.684	603.683	405.594	405.594	405.594	8.86765	-49.2189	2.42125	-115.433	389.879	233.878	186.06	186.06	186.06	-49.4336	-1.46523	-8.7912	27.3148	2.09837	-1.19868	0.291905	0.154449	1.3895	-200.479	27.5738	1.18238	0	0	0.40473
1930	0	5.88427	0	0	6.12888	2.64941	-16.2124	-0.126088	-0.0227235	0.0529233	-16.566	0	-6.34095	0	0	0.0217329	4.55136	-4.38676	2.90362	83.7677	361.135	604.909	405.303	405.303	405.303	9.3187	-50.5338	2.77966	-105.272	391.608	234.75	186.06	186.06	186.06	-50.7678	-1.43886	-9.30177	28.2587	1.9375	-1.32289	0.292477	0.151735	1.39539	-186.99	25.5205	1.00513	0	0	0.376966
1931	0	6.57553	0	0	6.8535	2.66292	-16.3372	-0.124554	-0.0218304	0.0455658	-15.6874	-3.26E-15	-6.15615	0	0	0.0202933	4.70949	-5.31174	2.9647	88.9264	361.612	606.226	404.996	404.996	404.996	9.69213	-51.9296	3.11197	-94.4745	393.205	235.265	186.06	186.06	186.06	-52.182	-1.42128	-9.73133	29.2001	1.7755	-1.44468	0.293138	0.150215	1.40423	-172.843	24.3856	0.647737	0	0	0.347441
1932	0	7.21591	0	0	7.5227	2.667	-16.3749	-0.124899	-0.0197479	0.0375975	-15.0999	-1.86E-15	-5.69265	0	0	0.0190198	4.86525	-6.23477	3.02177	94.0095	362.107	607.629	404.68	404.68	404.679	9.99123	-53.3946	3.41483	-83.0864	394.673	235.451	186.06	186.061	186.06	-53.6644	-1.41379	-10.0819	30.1371	1.61359	-1.55989	0.29402	0.149723	1.41522	-158.339	24	0.1494	0	0	0.316894
1933	0	7.80297	0	0	8.13355	2.66314	-16.3392	-0.126694	-0.0168195	0.0295471	-14.7254	-1.86E-15	-5.03103	0	0	0.0177061	5.01779	-7.15349	3.07145	99.0051	362.613	609.109	404.359	404.359	404.359	10.2217	-54.9189	3.68679	-71.1542	396.02	235.348	186.06	186.06	186.06	-55.2051	-1.41699	-10.3582	31.0677	1.45302	-1.66507	0.295787	0.150085	1.4273	-144.101	24.1832	-0.443874	0	0	0.286679
1934	0	8.33576	0	0	8.68499	2.65283	-16.244	-0.129566	-0.0133967	0.0215577	-14.4965	3.26E-15	-4.25176	0	0	0.016245	5.16622	-8.06553	3.11139	103.901	363.124	610.655	404.038	404.038	404.038	10.391	-56.494	3.92788	-58.723	397.257	235	186.06	186.06	186.06	-56.7954	-1.43099	-10.5671	31.99	1.29511	-1.75787	0.298583	0.151076	1.44005	-130.346	24.7503	-1.08123	0	0	0.257348
1935	0	8.81398	0	0	9.17694	2.63753	-16.1025	-0.133152	-0.00979285	0.0140323	-14.3561	-4.66E-16	-3.42723	0	0	0.0146066	5.30967	-8.96853	3.14043	108.687	363.632	612.258	403.721	403.721	403.721	10.5077	-58.1113	4.13907	-45.8378	398.4	234.454	186.06	186.061	186.061	-58.4272	-1.4557	-10.7166	32.9021	1.14124	-1.83715	0.302776	0.152447	1.45249	-117.525	25.5254	-1.71437	0	0	0.22985
1936	0	9.23727	0	0	9.60942	2.61851	-15.9264	-0.137243	-0.00630762	0.00709974	-14.2721	-3.03E-15	-2.62234	0	0	0.0128237	5.44728	-9.86027	3.15862	113.352	364.132	613.907	403.411	403.411	403.411	10.5804	-59.7628	4.32198	-32.5427	399.463	233.758	186.06	186.06	186.06	-60.0923	-1.49095	-10.815	33.8021	0.992561	-1.90299	0.308601	0.153876	1.46439	-105.876	26.2866	-2.27937	0	0	0.204676
1937	0	9.60511	0	0	9.98234	2.59684	-15.7253	-0.141708	-0.0032106	0.000805645	-14.2293	-3.49E-15	-1.89162	0	0	0.0109548	5.57811	-10.7387	3.16728	117.887	364.617	615.591	403.109	403.11	403.109	10.6179	-61.44	4.4784	-18.881	400.461	232.958	186.061	186.06	186.06	-61.7825	-1.53657	-10.8706	34.6883	0.850449	-1.95681	0.316182	0.155085	1.47561	-95.5376	26.8759	-2.73127	0	0	0.182085
1938	0	9.91676	0	0	10.2954	2.57333	-15.5067	-0.146356	-0.000608715	-0.00467348	-14.2126	3.96E-15	-1.26637	0	0	0.00904564	5.70122	-11.6018	3.16882	122.283	365.083	617.299	402.817	402.817	402.817	10.6278	-63.1348	4.61023	-4.89418	401.406	232.096	186.06	186.06	186.06	-63.4897	-1.59236	-10.8908	35.559	0.715845	-2.00115	0.325619	0.155838	1.48564	-86.6934	27.178	-3.04283	0	0	0.162391
1939	0	10.1713	0	0	10.548	2.54852	-15.2755	-0.151105	0.00135925	-0.00957819	-14.2216	2.45E-15	-0.774681	0	0	0.00714178	5.81556	-12.4479	3.16665	126.534	365.525	619.021	402.534	402.534	402.534	10.6171	-64.839	4.71924	9.37829	402.308	231.213	186.06	186.06	186.06	-65.206	-1.65807	-10.8822	36.4123	0.589897	-2.03957	0.336621	0.15586	1.49479	-79.1186	27.0762	-3.19236	0	0	0.145127
1940	0	10.3678	0	0	10.7396	2.52273	-15.0346	-0.155832	0.00265827	-0.0138503	-14.2546	-1.63E-15	-0.429468	0	0	0.005271	5.9201	-13.2755	3.16483	130.635	365.939	620.747	402.26	402.26	402.26	10.5914	-66.5447	4.80697	23.8987	403.175	230.347	186.061	186.06	186.06	-66.9237	-1.73336	-10.85	37.2467	0.473277	-2.07629	0.349139	0.155046	1.50278	-72.8194	26.5286	-3.18023	0	0	0.130267
1941	0	10.5056	0	0	10.8697	2.49605	-14.7848	-0.160481	0.00329405	-0.0177561	-14.3167	3.49E-16	-0.236661	0	0	0.00345656	6.01374	-14.0834	3.16788	134.583	366.322	622.466	401.994	401.994	401.994	10.5549	-68.2447	4.87476	38.6311	404.009	229.531	186.06	186.06	186.06	-68.6354	-1.81768	-10.7984	38.0606	0.366798	-2.11603	0.362619	0.153332	1.50987	-67.4284	25.5512	-3.03553	0	0	0.117141
1942	0	10.5845	0	0	10.9382	2.46837	-14.5251	-0.165008	0.00323163	-0.0214698	-14.4138	2.50E-15	-0.203102	0	0	0.00172444	6.09546	-14.8703	3.18027	138.376	366.671	624.169	401.734	401.734	401.734	10.5104	-69.9323	4.92355	53.541	404.809	228.795	186.061	186.06	186.06	-70.3344	-1.91025	-10.7299	38.8524	0.270884	-2.16345	0.376702	0.150541	1.51625	-62.6498	24.0644	-2.7658	0	0	0.105241
1943	0	10.6049	0	0	10.9458	2.43943	-14.2529	-0.169355	0.00252588	-0.0252223	-14.5462	2.80E-15	-0.323174	0	0	0.000100824	6.16428	-15.6354	3.20626	142.014	366.985	625.847	401.478	401.478	401.478	10.4589	-71.6018	4.95394	68.5946	405.57	228.166	186.06	186.06	186.061	-72.0149	-2.00991	-10.6456	39.6206	0.185988	-2.22302	0.390766	0.146742	1.52185	-58.0688	22.135	-2.42047	0	0	0.093937
1944	0	10.5686	0	0	10.8943	2.40882	-13.9643	-0.17345	0.00123391	-0.0292765	-14.7063	-1.28E-15	-0.585553	0	0	-0.00137772	6.21943	-16.3778	3.2494	145.496	367.262	627.493	401.224	401.224	401.224	10.3999	-73.2485	4.96597	83.7578	406.284	227.671	186.06	186.06	186.06	-73.6721	-2.1151	-10.5453	40.3637	0.112188	-2.29845	0.404182	0.141935	1.52692	-53.2016	19.7695	-2.03366	0	0	0.0825569
1945	0	10.4786	0	0	10.787	2.37603	-13.6543	-0.177145	-0.000606565	-0.0338861	-14.8712	-1.16E-16	-0.972495	0	0	-0.00266123	6.26029	-17.0966	3.31238	148.828	367.502	629.099	400.968	400.968	400.968	10.3311	-74.8692	4.95918	98.9955	406.937	227.333	186.06	186.06	186.06	-75.302	-2.22384	-10.4268	41.08	0.0495973	-2.39262	0.416153	0.136119	1.53148	-47.4976	16.9757	-1.63538	0	0	0.0704362
1946	0	10.3392	0	0	10.6282	2.34046	-13.317	-0.180271	-0.00278712	-0.03926	-15.0063	-6.99E-16	-1.44053	0	0	-0.00370245	6.28652	-17.7913	3.39664	152.011	367.705	630.659	400.709	400.709	400.709	10.2485	-76.4613	4.93231	114.27	407.511	227.173	186.06	186.06	186.06	-76.9018	-2.33373	-10.2867	41.7681	-0.00196079	-2.50711	0.425954	0.129597	1.53542	-40.4436	13.9162	-1.27851	0	0	0.0570867
1947	0	10.1557	0	0	10.4235	2.30149	-12.9464	-0.18265	-0.00516138	-0.0456474	-15.0697	1.75E-15	-1.94382	0	0	-0.00445502	6.2981	-18.461	3.50232	155.05	367.871	632.165	400.444	400.443	400.443	10.1471	-78.0231	4.88364	129.539	407.987	227.208	186.06	186.06	186.06	-78.4689	-2.442	-10.1205	42.4262	-0.0426387	-2.64221	0.432828	0.122408	1.53874	-31.4738	10.6384	-0.98406	0	0	0.0420809
1948	0	9.93386	0	0	10.1791	2.25856	-12.537	-0.184005	-0.00738873	-0.0531601	-15.0077	-4.08E-15	-2.41359	0	0	-0.00490654	6.29532	-19.1051	3.62809	157.952	368	633.613	400.169	400.169	400.169	10.0211	-79.5528	4.811	144.756	408.343	227.45	186.061	186.061	186.06	-80.0011	-2.54563	-9.92339	43.0527	-0.0727686	-2.7967	0.436095	0.115004	1.54111	-20.1337	7.43215	-0.812079	0	0	0.0252843
1949	0	9.67985	0	0	9.90141	2.21128	-12.0844	-0.184157	-0.00925316	-0.0619009	-14.7794	-2.45E-15	-2.79286	0	0	-0.00507874	6.27889	-19.7227	3.77114	160.723	368.094	634.996	399.884	399.884	399.884	9.8652	-81.0481	4.71221	159.865	408.557	227.908	186.06	186.061	186.061	-81.4951	-2.64158	-9.69068	43.6458	-0.0927892	-2.96784	0.435261	0.107675	1.54236	-6.0778	4.46286	-0.78307	0	0	0.00685307
1950	0	9.39923	0	0	9.59657	2.15946	-11.5868	-0.182925	-0.0105404	-0.0719353	-14.354	-3.49E-16	-3.03116	0	0	-0.00503667	6.24977	-20.313	3.9274	163.369	368.154	636.311	399.585	399.585	399.585	9.67491	-82.5054	4.58551	174.807	408.611	228.579	186.06	186.06	186.06	-82.947	-2.72687	-9.41903	44.2038	-0.103078	-3.15165	0.429688	0.100651	1.542	11.0384	1.89699	-0.918407	0	0	-0.012909
1951	0	9.09676	0	0	9.26995	2.10324	-11.0448	-0.180344	-0.0111018	-0.0831997	-13.7353	3.15E-15	-3.09381	0	0	-0.00488551	6.20928	-20.8752	4.09144	165.897	368.181	637.551	399.271	399.271	399.271	9.44741	-83.9194	4.42998	189.509	408.489	229.456	186.061	186.061	186.061	-84.3512	-2.79885	-9.10687	44.725	-0.104043	-3.3428	0.419424	0.0943618	1.53991	31.1863	-0.0345216	-1.24264	0	0	-0.0331445
1952	0	8.77657	0	0	8.92616	2.04307	-10.4624	-0.176513	-0.0109203	-0.0956489	-12.9491	4.25E-15	-2.96919	0	0	-0.00473222	6.15896	-21.4083	4.25701	168.315	368.176	638.711	398.941	398.941	398.941	9.18181	-85.2833	4.24584	203.897	408.181	230.52	186.06	186.06	186.06	-85.7006	-2.85523	-8.75474	45.2074	-0.0961984	-3.53507	0.404438	0.0888395	1.53624	54.3031	-1.3466	-1.73595	0	0	-0.0528635
1953	0	8.44218	0	0	8.56934	1.97972	-9.84696	-0.171745	-0.0100151	-0.109126	-12.0542	-2.10E-15	-2.66013	0	0	-0.00467623	6.10052	-21.9113	4.41708	170.63	368.14	639.786	398.595	398.595	398.595	8.87927	-86.5888	4.03473	217.887	407.682	231.744	186.061	186.061	186.06	-86.9874	-2.89428	-8.36551	45.6494	-0.0798328	-3.72157	0.384933	0.0842002	1.53092	80.1046	-1.99913	-2.39216	0	0	-0.0708359
1954	0	8.09726	0	0	8.20369	1.91428	-9.20878	-0.166323	-0.00844393	-0.123435	-11.1148	-1.46E-17	-2.18259	0	0	-0.00477325	6.03568	-22.3832	4.56427	172.85	368.072	640.771	398.232	398.232	398.232	8.54292	-87.8272	3.79976	231.39	406.994	233.092	186.06	186.06	186.06	-88.2032	-2.91482	-7.94424	46.0493	-0.0552186	-3.89508	0.361367	0.0805945	1.52407	108.129	-1.97915	-3.20018	0	0	-0.0857317
1955	0	7.74619	0	0	7.83402	1.84811	-8.5611	-0.160592	-0.00633142	-0.13829	-10.2007	-3.45E-15	-1.56695	0	0	-0.00502322	5.96614	-22.8228	4.69115	174.98	367.973	641.659	397.855	397.855	397.855	8.1776	-88.99	3.5455	244.319	406.124	234.527	186.061	186.06	186.06	-89.3404	-2.91634	-7.49783	46.4056	-0.0225176	-4.04837	0.334466	0.0779307	1.51607	137.733	-1.41458	-4.12722	0	0	-0.0962072
1956	0	7.39471	0	0	7.46631	1.78278	-7.91944	-0.154854	-0.00373658	-0.153324	-9.37027	-4.37E-17	-0.845856	0	0	-0.00537557	5.8934	-23.2291	4.79067	177.028	367.84	642.445	397.464	397.464	397.464	7.78967	-90.0698	3.27779	256.58	405.082	236.005	186.06	186.06	186.06	-90.3925	-2.89902	-7.03473	46.7169	0.0182714	-4.17466	0.305031	0.0762946	1.50722	168.147	-0.333484	-5.15961	0	0	-0.101115
1957	0	7.05012	0	0	7.10804	1.72001	-7.30101	-0.149313	-0.000906052	-0.168103	-8.65948	2.38E-15	-0.0765176	0	0	-0.00570266	5.8187	-23.601	4.85635	178.997	367.673	643.121	397.062	397.062	397.062	7.38664	-91.0611	3.00342	268.086	403.887	237.482	186.06	186.06	186.06	-91.355	-2.86376	-6.56443	46.982	0.0672288	-4.26783	0.274127	0.0755272	1.4978	198.445	1.02404	-6.25156	0	0	-0.0995317
1958	0	6.72145	0	0	6.76822	1.66157	-6.72369	-0.144102	0.00198384	-0.182067	-8.07933	-3.77E-15	0.685122	0	0	-0.00585673	5.74286	-23.9372	4.88268	180.894	367.468	643.681	396.652	396.652	396.652	6.97671	-91.9605	2.72955	278.752	402.558	238.917	186.061	186.06	186.061	-92.2255	-2.81215	-6.09678	47.2001	0.124684	-4.32285	0.24295	0.075553	1.48805	227.58	2.50023	-7.37291	0	0	-0.0909619
1959	0	6.41899	0	0	6.45697	1.60918	-6.20495	-0.13925	0.00470838	-0.194723	-7.61344	-7.72E-16	1.37563	0	0	-0.00569021	5.66631	-24.2368	4.86531	182.721	367.221	644.118	396.236	396.237	396.236	6.5681	-92.7669	2.46327	288.497	401.115	240.267	186.061	186.06	186.06	-93.0039	-2.74635	-5.64132	47.3704	0.19103	-4.3359	0.2127	0.0762022	1.47831	254.547	3.88369	-8.49128	0	0	-0.0754304
1960	0	6.15343	0	0	6.18478	1.56438	-5.76066	-0.134661	0.00710935	-0.205453	-7.21868	-8.30E-16	1.93906	0	0	-0.00511215	5.58894	-24.4986	4.80118	184.479	366.928	644.426	395.82	395.82	395.82	6.16857	-93.4809	2.21074	297.254	399.582	241.496	186.06	186.061	186.06	-93.6915	-2.66891	-5.20644	47.4928	0.266857	-4.30458	0.184635	0.07748	1.46861	278.29	5.06895	-9.58366	0	0	-0.0535078
1961	0	5.93483	0	0	5.96141	1.52847	-5.40387	-0.130201	0.00898261	-0.213777	-6.84041	2.88E-15	2.3214	0	0	-0.0041209	5.51019	-24.7218	4.68864	186.17	366.585	644.599	395.406	395.406	395.406	5.78457	-94.1044	1.97674	304.964	397.978	242.567	186.061	186.061	186.06	-94.2907	-2.58258	-4.79866	47.5672	0.352725	-4.22794	0.16009	0.0794053	1.4594	297.827	5.95347	-10.6218	0	0	-0.0262997
1962	0	5.77116	0	0	5.79458	1.50231	-5.14379	-0.12575	0.0102546	-0.219256	-6.42705	-9.32E-16	2.49098	0	0	-0.00283585	5.42901	-24.9052	4.52753	187.792	366.187	644.632	394.998	394.998	394.998	5.42073	-94.6393	1.76411	311.583	396.322	243.446	186.06	186.06	186.061	-94.8036	-2.49002	-4.42209	47.594	0.449373	-4.10664	0.140023	0.0820488	1.45071	312.398	6.56422	-11.5896	0	0	0.00460345
1963	0	5.66732	0	0	5.68891	1.48636	-4.98507	-0.121226	0.0108353	-0.221575	-5.94016	2.18E-15	2.42983	0	0	-0.00146433	5.34399	-25.0483	4.31908	189.342	365.731	644.52	394.601	394.601	394.601	5.07931	-95.0864	1.57337	317.082	394.628	244.101	186.06	186.06	186.06	-95.2311	-2.39359	-4.07787	47.5741	0.557439	-3.94266	0.125509	0.0856364	1.44303	321.295	7.01196	-12.466	0	0	0.0372376
1964	0	5.62402	0	0	5.64495	1.48056	-4.92732	-0.116698	0.0108015	-0.220588	-5.37201	3.49E-15	2.15384	0	0	-0.000252727	5.25336	-25.1503	4.06584	190.816	365.212	644.261	394.217	394.217	394.218	4.75989	-95.4453	1.40257	321.451	392.905	244.499	186.06	186.06	186.06	-95.5727	-2.29517	-3.76397	47.5084	0.677508	-3.73935	0.117208	0.0905585	1.43688	324.096	7.56384	-13.2357	0	0	0.0694252
1965	0	5.63769	0	0	5.65899	1.48437	-4.96523	-0.112333	0.0102784	-0.216231	-4.74329	-9.32E-16	1.70242	0	0	0.000600083	5.15519	-25.2108	3.77157	192.208	364.63	643.853	393.852	393.852	393.852	4.45943	-95.7136	1.24741	324.694	391.158	244.612	186.06	186.06	186.061	-95.8255	-2.19615	-3.47533	47.3984	0.810055	-3.50118	0.115654	0.097245	1.43268	320.516	8.56513	-13.8806	0	0	0.0989035
1966	0	5.70041	0	0	5.72305	1.49681	-5.08906	-0.108356	0.0095374	-0.20863	-4.09888	-1.38E-15	1.14657	0	0	0.00100727	5.04752	-25.2295	3.44092	193.512	363.985	643.296	393.507	393.507	393.507	4.17276	-95.887	1.10156	326.835	389.388	244.412	186.06	186.06	186.061	-95.9851	-2.09751	-3.20431	47.2458	0.955324	-3.23341	0.121197	0.10628	1.43115	310.487	10.4931	-14.3897	0	0	0.123441
1967	0	5.8007	0	0	5.82556	1.51656	-5.28551	-0.105122	0.00882546	-0.198037	-3.51275	-2.54E-15	0.568827	0	0	0.0010182	4.92844	-25.2064	3.07947	194.719	363.279	642.595	393.185	393.186	393.186	3.89322	-95.9602	0.957243	327.913	387.594	243.876	186.06	186.061	186.061	-96.0455	-1.99999	-2.94155	47.0525	1.11337	-2.94207	0.133735	0.117962	1.43285	294.213	13.7202	-14.7417	0	0	0.141138
1968	0	5.92438	0	0	5.95225	1.54207	-5.53906	-0.10293	0.00856191	-0.184771	-3.06702	2.70E-16	0.0752818	0	0	0.000798043	4.79632	-25.1419	2.69321	195.823	362.517	641.754	392.89	392.89	392.89	3.61379	-95.9272	0.806208	327.981	385.775	242.99	186.061	186.06	186.06	-96.0007	-1.90437	-2.67708	46.821	1.284	-2.63341	0.153169	0.132843	1.43823	272.006	18.7732	-14.9381	0	0	0.150362
1969	0	6.05575	0	0	6.08739	1.5717	-5.83327	-0.102193	0.00899708	-0.1694	-2.86367	-1.48E-15	-0.243565	0	0	0.000552832	4.6499	-25.0365	2.28861	196.813	361.708	640.78	392.623	392.623	392.622	3.32812	-95.7825	0.640528	327.105	383.932	241.747	186.061	186.061	186.061	-95.8448	-1.81172	-2.40159	46.5536	1.4665	-2.31386	0.178802	0.151093	1.4481	244.582	25.9086	-14.9701	0	0	0.150173
1970	0	6.1793	0	0	6.21525	1.60388	-6.15245	-0.103269	0.0104883	-0.152398	-3.0034	-1.65E-15	-0.294915	0	0	0.000459422	4.48842	-24.891	1.87223	197.684	360.861	639.686	392.384	392.384	392.384	3.03157	-95.5224	0.453809	325.359	382.072	240.15	186.06	186.06	186.06	-95.5739	-1.72352	-2.10766	46.2529	1.66002	-1.98973	0.209846	0.172724	1.46256	212.684	35.3612	-14.8466	0	0	0.140168
1971	0	6.28119	0	0	6.32178	1.63724	-6.48292	-0.10656	0.0132201	-0.134454	-3.58666	-1.84E-15	-0.0183902	0	0	0.000590524	4.31172	-24.7068	1.45066	198.425	359.992	638.484	392.176	392.175	392.175	2.72203	-95.1459	0.242174	322.825	380.206	238.216	186.06	186.06	186.06	-95.1873	-1.64168	-1.79097	45.9219	1.86317	-1.66695	0.245135	0.197496	1.48208	177.353	47.1324	-14.5821	0	0	0.120735
1972	0	6.35103	0	0	6.39639	1.67073	-6.81427	-0.112285	0.0172014	-0.116069	-4.68243	-2.05E-15	0.606557	0	0	0.00089498	4.12028	-24.4853	1.03028	199.032	359.116	637.189	391.996	391.996	391.996	2.40049	-94.6562	0.00503237	319.587	378.354	235.978	186.06	186.06	186.061	-94.6882	-1.5684	-1.45115	45.5632	2.0743	-1.35106	0.283392	0.224634	1.50658	139.617	60.9008	-14.1803	0	0	0.0929175
1973	0	6.38343	0	0	6.43351	1.70368	-7.13982	-0.120511	0.0223355	-0.0978505	-6.31839	3.93E-16	1.56069	0	0	0.0012524	3.91531	-24.2281	0.617219	199.498	358.253	635.821	391.846	391.846	391.846	2.07108	-94.0622	-0.254354	315.733	376.545	233.482	186.06	186.061	186.06	-94.0856	-1.50572	-1.09222	45.1797	2.29122	-1.04687	0.322909	0.253342	1.53575	100.747	76.2447	-13.6679	0	0	0.0584796
1974	0	6.37899	0	0	6.43363	1.73582	-7.4569	-0.130966	0.0282314	-0.0801915	-8.45284	-2.80E-15	2.76374	0	0	0.00155509	3.69867	-23.9373	0.217138	199.819	357.425	634.398	391.723	391.723	391.723	1.74076	-93.3784	-0.528749	311.349	374.814	230.791	186.061	186.06	186.06	-93.3944	-1.45502	-0.722524	44.774	2.51162	-0.758619	0.36185	0.28218	1.56865	62.0028	92.3528	-13.0563	0	0	0.0197413
1975	0	6.34464	0	0	6.40361	1.76721	-7.76619	-0.143035	0.0343666	-0.0635527	-10.9688	-3.84E-15	4.09302	0	0	0.00181291	3.47286	-23.6147	-0.164799	199.989	356.655	632.943	391.624	391.624	391.624	1.41835	-92.6258	-0.807355	306.524	373.2	227.981	186.06	186.061	186.06	-92.6357	-1.41646	-0.354044	44.3484	2.7327	-0.489709	0.398045	0.309701	1.60398	24.8393	108.341	-12.3749	0	0	-0.020519
1976	0	6.29276	0	0	6.35596	1.79816	-8.07068	-0.155739	0.0400266	-0.0481979	-13.6746	1.66E-15	5.3873	0	0	0.00217565	3.24096	-23.2624	-0.524007	200.005	355.967	631.477	391.547	391.547	391.547	1.11361	-91.8303	-1.07686	301.341	371.744	225.137	186.06	186.061	186.06	-91.8352	-1.38855	-0.00105736	43.9049	2.95144	-0.242857	0.429407	0.334276	1.6401	-9.38375	123.189	-11.6465	0	0	-0.0594349
1977	0	6.23956	0	0	6.30707	1.82903	-8.37386	-0.167881	0.04445	-0.0345792	-16.332	-2.87E-15	6.47772	0	0	0.00286618	3.00644	-22.882	-0.856447	199.861	355.385	630.02	391.486	391.486	391.486	0.835432	-91.0208	-1.32306	295.886	370.482	222.347	186.061	186.06	186.06	-91.0219	-1.36796	0.321893	43.4451	3.16462	-0.0202026	0.453294	0.354262	1.67502	-39.0195	135.86	-10.8897	0	0	-0.0939452
1978	0	6.20242	0	0	6.27454	1.86004	-8.678	-0.178277	0.0470603	-0.0228698	-18.6996	-1.13E-15	7.22951	0	0	0.00405067	2.77306	-22.4751	-1.15878	199.552	354.933	628.593	391.439	391.439	391.439	0.590505	-90.2264	-1.53275	290.235	369.443	219.692	186.06	186.061	186.06	-90.2248	-1.3498	0.602201	42.9697	3.36881	0.1768	0.468227	0.368425	1.70697	-63.0305	145.547	-10.1112	0	0	-0.121867
1979	0	6.19718	0	0	6.27442	1.89115	-8.98266	-0.186036	0.0475397	-0.0133669	-20.5819	2.91E-16	7.56362	0	0	0.00572011	2.54462	-22.0427	-1.4281	199.071	354.632	627.214	391.4	391.4	391.4	0.382261	-89.4736	-1.69534	284.463	368.644	217.242	186.06	186.06	186.061	-89.47	-1.32817	0.830883	42.4789	3.5607	0.346956	0.472966	0.3757	1.7346	-80.529	151.647	-9.30569	0	0	-0.141521
1980	0	6.23584	0	0	6.31894	1.922	-9.28414	-0.190678	0.0459952	-0.00604781	-21.859	-4.28E-15	7.47871	0	0	0.00767577	2.32483	-21.5856	-1.66198	198.409	354.501	625.897	391.366	391.366	391.366	0.210562	-88.7834	-1.80381	278.632	368.089	215.048	186.06	186.06	186.06	-88.7786	-1.29687	1.00348	41.9722	3.73704	0.489288	0.467432	0.375751	1.75667	-91.4015	154.02	-8.47513	0	0	-0.152485
1981	0	6.32549	0	0	6.41524	1.95186	-9.57559	-0.192197	0.0426592	-0.000734635	-22.4988	1.51E-15	7.01915	0	0	0.00959407	2.11704	-21.1039	-1.85827	197.557	354.557	624.654	391.334	391.334	391.334	0.0721509	-88.1706	-1.85498	272.794	367.768	213.141	186.06	186.061	186.061	-88.1652	-1.25028	1.12006	41.4485	3.89479	0.602842	0.452676	0.368311	1.77286	-96.21	152.596	-7.58744	0	0	-0.155262
1982	0	6.46779	0	0	6.56495	1.9798	-9.84773	-0.190868	0.0379898	0.00279049	-22.5375	-3.84E-15	6.27222	0	0	0.0111557	1.92409	-20.5979	-2.01492	196.504	354.81	623.494	391.303	391.303	391.303	-0.0384369	-87.6429	-1.84929	266.99	367.662	211.53	186.06	186.061	186.06	-87.6374	-1.18393	1.18432	40.9063	4.03139	0.686411	0.430124	0.35358	1.78282	-95.8148	147.603	-6.63218	0	0	-0.150953
1983	0	6.65948	0	0	6.76456	2.00471	-10.09	-0.187279	0.0323907	0.0049265	-22.0722	0	5.32866	0	0	0.0121391	1.74823	-20.0674	-2.13014	195.241	355.267	622.422	391.271	391.271	391.271	-0.127737	-87.2019	-1.79006	261.247	367.746	210.21	186.061	186.06	186.06	-87.1968	-1.095	1.20255	40.344	4.14472	0.738706	0.401974	0.331985	1.78677	-91.526	139.334	-5.59618	0	0	-0.141269
1984	0	6.89316	0	0	7.00645	2.02547	-10.2917	-0.182076	0.0262442	0.00586522	-21.2247	-4.46E-15	4.27637	0	0	0.0124688	1.59099	-19.5123	-2.20214	193.756	355.927	621.44	391.24	391.24	391.24	-0.202562	-86.8438	-1.68289	255.584	367.988	209.157	186.06	186.06	186.06	-86.8393	-0.982408	1.18259	39.7596	4.23329	0.758058	0.370108	0.304091	1.78533	-84.4677	128.146	-4.4815	0	0	-0.127805
1985	0	7.15877	0	0	7.27998	2.04103	-10.4427	-0.175916	0.0198278	0.00605001	-20.1264	-1.14E-15	3.18619	0	0	0.0122062	1.45318	-18.9328	-2.22949	192.044	356.786	620.549	391.211	391.211	391.211	-0.269205	-86.5608	-1.53497	250.009	368.356	208.34	186.06	186.061	186.06	-86.5572	-0.846753	1.13292	39.152	4.29622	0.742931	0.336874	0.270614	1.77924	-76.029	114.423	-3.29559	0	0	-0.112569
1986	0	7.44446	0	0	7.57282	2.0505	-10.5344	-0.169409	0.013441	0.00555651	-18.9036	-1.16E-16	2.1226	0	0	0.0115091	1.33493	-18.3291	-2.21098	190.097	357.833	619.746	391.187	391.187	391.187	-0.333168	-86.3425	-1.35445	244.526	368.816	207.722	186.06	186.06	186.061	-86.3399	-0.690026	1.06209	38.5199	4.3333	0.691715	0.30348	0.232619	1.76914	-66.9478	98.7064	-2.07884	0	0	-0.0968341
1987	0	7.73806	0	0	7.87223	2.05317	-10.5603	-0.16307	0.00743164	0.00472005	-17.6662	9.32E-16	1.14641	0	0	0.010567	1.23575	-17.702	-2.14616	187.913	359.052	619.028	391.171	391.171	391.171	-0.39899	-86.1771	-1.14989	239.132	369.335	207.264	186.06	186.06	186.06	-86.1757	-0.515251	0.978216	37.8631	4.345	0.603383	0.27161	0.191536	1.7559	-58.1808	81.7014	-0.887122	0	0	-0.0821931
1988	0	8.02799	0	0	8.16607	2.04862	-10.5163	-0.157245	0.00201016	0.0035809	-16.4975	-2.08E-15	0.296484	0	0	0.0095412	1.15467	-17.0528	-2.03527	185.492	360.423	618.389	391.167	391.167	391.167	-0.469915	-86.0528	-0.929498	233.822	369.884	206.927	186.06	186.06	186.061	-86.0524	-0.326082	0.888413	37.182	4.33233	0.477479	0.241815	0.148858	1.7402	-50.0477	64.092	0.22315	0	0	-0.0693349
1989	0	8.30402	0	0	8.44376	2.03673	-10.4009	-0.152196	-0.00256533	0.00224065	-15.4597	-1.91E-15	-0.391986	0	0	0.00853729	1.09036	-16.3832	-1.87958	182.836	361.922	617.825	391.18	391.18	391.18	-0.547986	-85.9581	-0.700773	228.587	370.435	206.678	186.06	186.06	186.061	-85.9588	-0.126421	0.798536	36.4776	4.29683	0.314514	0.214433	0.106234	1.72288	-42.7436	46.6352	1.19289	0	0	-0.0586673
1990	0	8.55788	0	0	8.69678	2.01766	-10.2158	-0.148024	-0.00621967	0.000784812	-14.5867	6.55E-16	-0.909491	0	0	0.00759728	1.04119	-15.695	-1.68155	179.953	363.524	617.328	391.211	391.211	391.211	-0.633993	-85.8831	-0.46999	223.421	370.969	206.486	186.06	186.06	186.06	-85.8848	0.0798666	0.712906	35.7516	4.24048	0.116191	0.189592	0.0652416	1.70442	-36.3351	29.9962	1.98062	0	0	-0.0502759
1991	0	8.78335	0	0	8.91896	1.99185	-9.96494	-0.144768	-0.00890243	-0.000769262	-13.8944	-3.99E-15	-1.25584	0	0	0.00671587	1.00548	-14.9907	-1.44485	176.85	365.2	616.893	391.264	391.264	391.264	-0.727676	-85.8196	-0.242129	218.312	371.468	206.328	186.06	186.061	186.06	-85.8223	0.289198	0.634384	35.0064	4.16557	-0.114527	0.166945	0.0271962	1.68523	-30.6586	14.7148	2.56444	0	0	-0.0437663
1992	0	8.97651	0	0	9.10655	1.95996	-9.65452	-0.142377	-0.0106429	-0.00239295	-13.3795	2.74E-15	-1.44362	0	0	0.00586314	0.981494	-14.2727	-1.17441	173.537	366.924	616.512	391.341	391.341	391.341	-0.827868	-85.7609	-0.0207376	213.253	371.923	206.184	186.06	186.06	186.06	-85.7647	0.498415	0.56439	34.2445	4.07465	-0.373354	0.146172	-0.00678377	1.66589	-25.5328	1.24073	2.93486	0	0	-0.0386084
1993	0	9.13545	0	0	9.25798	1.92286	-9.29255	-0.14076	-0.0115283	-0.00404785	-13.0274	-3.12E-15	-1.49501	0	0	0.00500841	0.967614	-13.5434	-0.876281	170.027	368.671	616.178	391.443	391.443	391.443	-0.932769	-85.7025	0.19195	208.234	372.327	206.041	186.061	186.06	186.06	-85.7074	0.704852	0.503107	33.469	3.97025	-0.654701	0.127099	-0.0360147	1.64685	-20.8503	-10.1791	3.10711	0	0	-0.0343373
1994	0	9.26004	0	0	9.3736	1.8815	-8.88822	-0.13979	-0.0117351	-0.00570678	-12.814	2.88E-15	-1.44218	0	0	0.00413821	0.962286	-12.8053	-0.557367	166.332	370.415	615.883	391.57	391.57	391.57	-1.04008	-85.6413	0.394775	203.247	372.681	205.89	186.06	186.06	186.061	-85.6473	0.906326	0.449745	32.6828	3.85499	-0.952063	0.109355	-0.0601316	1.62842	-16.4443	-19.4512	3.10962	0	0	-0.0304023
1995	0	9.35161	0	0	9.45521	1.83692	-8.4513	-0.139319	-0.0114156	-0.00735926	-12.7106	-1.86E-15	-1.31553	0	0	0.00325642	0.964139	-12.0605	-0.225213	162.464	372.137	615.621	391.722	391.722	391.722	-1.14732	-85.5756	0.587544	198.284	372.986	205.728	186.061	186.06	186.06	-85.5827	1.10114	0.402786	31.8891	3.7314	-1.25814	0.0927962	-0.0790484	1.6108	-12.2146	-26.588	2.97574	0	0	-0.0263998
1996	0	9.41256	0	0	9.5057	1.79013	-7.99171	-0.139203	-0.0107652	-0.00894194	-12.6875	-2.18E-16	-1.14841	0	0	0.00238719	0.97197	-11.3112	0.112436	158.435	373.817	615.384	391.898	391.898	391.898	-1.25194	-85.5049	0.770718	193.336	373.248	205.552	186.06	186.06	186.06	-85.5131	1.28804	0.360279	31.0909	3.60186	-1.56538	0.0774885	-0.0928613	1.59431	-8.19966	-31.6815	2.73941	0	0	-0.0222202
1997	0	9.44588	0	0	9.52855	1.7421	-7.51881	-0.139292	-0.00989177	-0.0104226	-12.7154	-3.57E-15	-0.963059	0	0	0.00155626	0.984729	-10.559	0.447982	154.259	375.443	615.166	392.096	392.096	392.096	-1.35163	-85.4292	0.94505	188.397	373.474	205.362	186.06	186.06	186.06	-85.4386	1.46611	0.32021	30.2909	3.46847	-1.86626	0.0634886	-0.101842	1.57917	-4.42631	-34.8665	2.43121	0	0	-0.0178074
1998	0	9.455	0	0	9.52752	1.69368	-7.04107	-0.139494	-0.00898398	-0.0117866	-12.7731	3.67E-15	-0.786328	0	0	0.000799218	1.00152	-9.80548	0.774459	149.948	377.002	614.96	392.314	392.314	392.314	-1.44446	-85.3493	1.11153	183.46	373.672	205.16	186.06	186.061	186.06	-85.3597	1.63479	0.280673	29.4919	3.33328	-2.15391	0.050681	-0.106595	1.56531	-0.885323	-36.4225	2.08583	0	0	-0.0131474
1999	0	9.44343	0	0	9.50636	1.64561	-6.56584	-0.139715	-0.0080511	-0.0129917	-12.8426	-5.46E-16	-0.625211	0	0	0.000131434	1.02162	-9.05197	1.08567	145.512	378.487	614.762	392.549	392.549	392.549	-1.52882	-85.2659	1.27112	178.519	373.849	204.948	186.061	186.06	186.06	-85.2773	1.79378	0.239989	28.6964	3.1979	-2.42221	0.0392231	-0.107583	1.55288	2.3209	-36.5105	1.71993	0	0	-0.00842934
2000	0	9.41448	0	0	9.46858	1.5985	-6.09914	-0.13993	-0.0072327	-0.0140515	-12.9153	-3.19E-15	-0.495874	0	0	-0.000426624	1.04445	-8.29958	1.3767	140.963	379.895	614.566	392.799	392.799	392.799	-1.60363	-85.1799	1.42477	173.571	374.012	204.729	186.061	186.061	186.06	-85.1921	1.94301	0.196831	27.9066	3.06376	-2.66632	0.0288511	-0.105469	1.54182	5.24122	-35.4323	1.35622	0	0	-0.0036773
2001	0	9.37137	0	0	9.41747	1.5528	-5.64563	-0.140131	-0.00652015	-0.0149704	-12.9879	1.77E-15	-0.399099	0	0	-0.000874047	1.0696	-7.54926	1.64375	136.312	381.223	614.368	393.062	393.062	393.062	-1.66829	-85.0923	1.57327	168.61	374.168	204.503	186.06	186.061	186.06	-85.1052	2.08266	0.150265	27.1246	2.93203	-2.88258	0.0196052	-0.100751	1.53214	7.81793	-33.3515	0.998308	0	0	0.000923832
2002	0	9.31707	0	0	9.35604	1.50883	-5.20866	-0.140287	-0.00596608	-0.015699	-13.0568	-3.89E-15	-0.339119	0	0	-0.00120965	1.09679	-6.80186	1.88442	131.57	382.472	614.166	393.335	393.335	393.335	-1.72266	-85.004	1.71724	163.635	374.321	204.272	186.06	186.06	186.06	-85.0174	2.21308	0.0997902	26.3523	2.80363	-3.06882	0.0115875	-0.0942619	1.52375	9.94522	-30.6047	0.664148	0	0	0.00504956
2003	0	9.25436	0	0	9.28709	1.4668	-4.7903	-0.140451	-0.0055714	-0.0163152	-13.128	3.25E-15	-0.314771	0	0	-0.0014396	1.12596	-6.05814	2.09763	126.747	383.647	613.955	393.616	393.616	393.616	-1.76704	-84.9158	1.8572	158.642	374.477	204.039	186.061	186.06	186.06	-84.9295	2.33478	0.0452591	25.5916	2.67914	-3.22422	0.00460739	-0.0864816	1.51667	11.6947	-27.3719	0.349411	0	0	0.00870881
2004	0	9.18597	0	0	9.21324	1.42678	-4.39156	-0.140598	-0.0053474	-0.0167801	-13.2014	3.97E-15	-0.325467	0	0	-0.00156852	1.15716	-5.31889	2.28347	121.854	384.751	613.733	393.903	393.903	393.903	-1.80213	-84.8287	1.9935	153.63	374.638	203.805	186.061	186.061	186.061	-84.8423	2.44844	-0.0131394	24.8439	2.55891	-3.34924	-0.00145178	-0.0780726	1.51064	13.0494	-23.9252	0.0585941	0	0	0.0117493
2005	0	9.11447	0	0	9.13705	1.38876	-4.01237	-0.140803	-0.00528873	-0.0171865	-13.2856	1.58E-15	-0.36798	0	0	-0.00160224	1.19056	-4.58484	2.44308	116.901	385.79	613.499	394.194	394.194	394.194	-1.82899	-84.7435	2.12628	148.599	374.805	203.57	186.06	186.061	186.06	-84.757	2.55479	-0.0748086	24.1108	2.44305	-3.44541	-0.00679622	-0.0695059	1.50578	14.1117	-20.4905	-0.209455	0	0	0.0142364
2006	0	9.04257	0	0	9.06113	1.35268	-3.65215	-0.141061	-0.00537445	-0.0174943	-13.3804	-3.61E-15	-0.438634	0	0	-0.00154311	1.22648	-3.8568	2.5783	111.899	386.771	613.251	394.488	394.488	394.488	-1.84884	-84.6612	2.25561	143.548	374.981	203.337	186.06	186.06	186.06	-84.6744	2.65464	-0.13901	23.3935	2.33144	-3.51505	-0.0114238	-0.0611199	1.50198	14.8563	-17.2191	-0.460971	0	0	0.0160793
2007	0	8.97311	0	0	8.98824	1.3184	-3.30961	-0.14139	-0.00564687	-0.0178086	-13.4849	1.89E-15	-0.537878	0	0	-0.0013884	1.26523	-3.13556	2.69159	106.86	387.7	612.987	394.783	394.783	394.783	-1.86319	-84.5832	2.38138	138.477	375.164	203.108	186.06	186.06	186.06	-84.5959	2.74879	-0.20471	22.6933	2.22387	-3.56111	-0.015739	-0.0534387	1.49926	15.4844	-14.3688	-0.697248	0	0	0.0175009
2008	0	8.90907	0	0	8.92125	1.28576	-2.98325	-0.141778	-0.00607602	-0.0181107	-13.5922	2.41E-15	-0.658367	0	0	-0.00114057	1.30713	-2.422	2.78563	101.794	388.584	612.707	395.079	395.079	395.079	-1.87366	-84.5108	2.50324	133.386	375.353	202.885	186.06	186.06	186.06	-84.5228	2.83801	-0.270663	22.011	2.11996	-3.58682	-0.0199538	-0.0467483	1.49737	16.0607	-12.0779	-0.920312	0	0	0.0185646
2009	0	8.85341	0	0	8.86312	1.25459	-2.67146	-0.14213	-0.00663081	-0.0184315	-13.685	-1.24E-15	-0.791717	0	0	-0.000804308	1.35248	-1.71698	2.86307	96.712	389.427	612.409	395.374	395.374	395.374	-1.88194	-84.4453	2.62073	128.276	375.546	202.671	186.06	186.061	186.061	-84.4568	2.92299	-0.335496	21.3475	2.01925	-3.59533	-0.0240867	-0.0412194	1.4964	16.6331	-10.4454	-1.13216	0	0	0.0193228
2010	0	8.80906	0	0	8.81668	1.22474	-2.3727	-0.142406	-0.00728333	-0.0187432	-13.7506	6.62E-16	-0.92805	0	0	-0.000391226	1.40143	-1.02145	2.92641	91.6255	390.234	612.094	395.667	395.667	395.667	-1.88973	-84.3882	2.73317	123.147	375.741	202.468	186.06	186.06	186.06	-84.3989	3.00426	-0.397704	20.7036	1.92135	-3.58966	-0.0282384	-0.0369891	1.49614	17.2286	-9.54884	-1.32886	0	0	0.0198062
2011	0	8.77854	0	0	8.7844	1.19609	-2.08582	-0.142532	-0.00796994	-0.0190851	-13.7737	-3.39E-15	-1.05507	0	0	7.86E-05	1.454	-0.336336	2.97776	86.5457	391.008	611.76	395.957	395.957	395.958	-1.89844	-84.3402	2.83991	117.998	375.934	202.28	186.061	186.061	186.06	-84.3503	3.08224	-0.455969	20.0796	1.82593	-3.57241	-0.0326019	-0.0341331	1.49655	17.951	-9.40249	-1.51163	0	0	0.0201608
2012	0	8.76382	0	0	8.76823	1.16858	-1.81017	-0.142517	-0.00867981	-0.0194118	-13.7499	1.51E-15	-1.16606	0	0	0.00058189	1.51001	0.337394	3.01874	81.4835	391.75	611.406	396.245	396.245	396.245	-1.90922	-84.3018	2.94026	112.83	376.122	202.106	186.061	186.06	186.061	-84.3114	3.15712	-0.509126	19.4761	1.7327	-3.54564	-0.0371205	-0.032621	1.49763	18.763	-10.0139	-1.6751	0	0	0.0203443
2013	0	8.76627	0	0	8.76948	1.14219	-1.54577	-0.142324	-0.00936975	-0.0197181	-13.6741	-3.35E-16	-1.25307	0	0	0.00109072	1.56906	0.998753	3.05037	76.4499	392.461	611.034	396.528	396.528	396.527	-1.92278	-84.2726	3.03368	107.641	376.302	201.947	186.06	186.06	186.06	-84.2817	3.22895	-0.55636	18.8935	1.64153	-3.5108	-0.0416952	-0.0322696	1.49945	19.6419	-11.2899	-1.81896	0	0	0.0203662
2014	0	8.78652	0	0	8.78877	1.11699	-1.29325	-0.141992	-0.00998311	-0.0199693	-13.5525	2.00E-15	-1.30941	0	0	0.0015773	1.63054	1.64675	3.07318	71.4558	393.138	610.642	396.806	396.806	396.806	-1.93945	-84.2516	3.11973	102.43	376.472	201.802	186.06	186.06	186.06	-84.2603	3.29762	-0.597185	18.3318	1.55247	-3.46875	-0.0462891	-0.032897	1.5021	20.5625	-13.1244	-1.94102	0	0	0.0202412
2015	0	8.82459	0	0	8.82608	1.09311	-1.05383	-0.141544	-0.0105534	-0.0201782	-13.393	2.96E-15	-1.33896	0	0	0.00202291	1.69358	2.28045	3.08718	66.5117	393.78	610.231	397.078	397.078	397.078	-1.95903	-84.2372	3.19818	97.1952	376.627	201.668	186.06	186.06	186.06	-84.2457	3.36287	-0.63155	17.7911	1.46572	-3.41982	-0.0510061	-0.034305	1.50556	21.5662	-15.4228	-2.04347	0	0	0.0200578
2016	0	8.87982	0	0	8.88077	1.07072	-0.829324	-0.141039	-0.0109866	-0.0203027	-13.2104	-3.18E-15	-1.33606	0	0	0.00241043	1.75714	2.89891	3.09197	61.628	394.383	609.802	397.345	397.345	397.345	-1.98095	-84.2272	3.269	91.9353	376.768	201.543	186.061	186.06	186.06	-84.2355	3.42434	-0.659772	17.2714	1.38164	-3.36379	-0.0557915	-0.0360087	1.50987	22.6121	-17.918	-2.12849	0	0	0.0198539
2017	0	8.95126	0	0	8.95179	1.05004	-0.621928	-0.140529	-0.011333	-0.020365	-13.0211	3.31E-15	-1.31166	0	0	0.00273884	1.82003	3.5013	3.08679	56.8144	394.942	609.354	397.604	397.604	397.604	-2.00427	-84.2191	3.33242	86.6486	376.893	201.422	186.06	186.06	186.061	-84.2273	3.48163	-0.682582	16.7725	1.30056	-3.30009	-0.0606602	-0.0376617	1.51518	23.7253	-20.4646	-2.20233	0	0	0.0197064
2018	0	9.03752	0	0	9.03778	1.03129	-0.433979	-0.140089	-0.0115774	-0.0203301	-12.8438	2.49E-15	-1.27197	0	0	0.00301332	1.88091	4.08682	3.07077	52.0802	395.452	608.891	397.856	397.856	397.856	-2.02777	-84.2101	3.38877	81.3338	377.001	201.302	186.06	186.06	186.06	-84.2184	3.53427	-0.700898	16.2941	1.22311	-3.22791	-0.0656219	-0.0389395	1.52133	24.8925	-22.8636	-2.26908	0	0	0.019658
2019	0	9.13724	0	0	9.13735	1.01472	-0.267753	-0.139772	-0.0117316	-0.0202144	-12.6937	3.35E-15	-1.22686	0	0	0.00324697	1.93846	4.65484	3.04296	47.4339	395.91	608.412	398.099	398.099	398.099	-2.0502	-84.1977	3.43852	75.9899	377.093	201.179	186.061	186.06	186.06	-84.2061	3.58183	-0.715805	15.8357	1.14982	-3.14632	-0.0708124	-0.0396208	1.5282	26.166	-24.977	-2.33509	0	0	0.0197945
2020	0	9.24923	0	0	9.24925	1.00051	-0.125257	-0.139636	-0.0118426	-0.0200028	-12.5829	5.31E-16	-1.18925	0	0	0.0034565	1.99135	5.20486	3.0025	42.8831	396.311	607.92	398.332	398.332	398.332	-2.07024	-84.1798	3.48218	70.6166	377.169	201.049	186.061	186.06	186.06	-84.1882	3.6239	-0.72842	15.3966	1.08125	-3.05444	-0.0762704	-0.0394407	1.53566	27.5573	-26.6458	-2.4088	0	0	0.0201502
2021	0	9.37253	0	0	9.37254	0.988794	-0.00776874	-0.139665	-0.0119386	-0.0197041	-12.5119	1.24E-16	-1.16651	0	0	0.00365401	2.03838	5.73651	2.9487	38.4343	396.65	607.417	398.555	398.555	398.555	-2.08691	-84.1545	3.52005	65.2145	377.23	200.913	186.06	186.06	186.06	-84.163	3.66011	-0.73954	14.9761	1.01791	-2.95147	-0.0820326	-0.0383683	1.54354	29.0996	-27.8254	-2.49079	0	0	0.0207451
2022	0	9.50652	0	0	9.50653	0.979622	0.0842061	-0.139855	-0.012032	-0.0193161	-12.478	1.81E-15	-1.16156	0	0	0.00384719	2.07844	6.24965	2.88122	34.0931	396.926	606.905	398.767	398.767	398.767	-2.09956	-84.1208	3.55229	59.7849	377.276	200.768	186.06	186.06	186.06	-84.1293	3.69018	-0.74966	14.5732	0.960206	-2.83693	-0.0882072	-0.0363598	1.55166	30.8419	-28.4554	-2.58112	0	0	0.0216039
2023	0	9.65068	0	0	9.65071	0.972956	0.151061	-0.140152	-0.0121071	-0.0188552	-12.4711	-1.74E-15	-1.17038	0	0	0.00403651	2.11065	6.74429	2.80003	29.8634	397.136	606.388	398.968	398.968	398.968	-2.10796	-84.078	3.57879	54.3297	377.307	200.615	186.06	186.06	186.06	-84.0864	3.7139	-0.75886	14.1867	0.908469	-2.71063	-0.0948833	-0.0334358	1.55983	32.8444	-28.4951	-2.67574	0	0	0.0227448
2024	0	9.80453	0	0	9.80458	0.968681	0.193933	-0.140536	-0.0120982	-0.0183467	-12.4828	2.47E-15	-1.18127	0	0	0.00421949	2.13439	7.22066	2.70554	25.7482	397.28	605.867	399.158	399.158	399.158	-2.1122	-84.0256	3.59932	48.8519	377.324	200.455	186.061	186.06	186.06	-84.034	3.73119	-0.766919	13.8154	0.862846	-2.57279	-0.102117	-0.0296173	1.56767	35.1502	-27.907	-2.76572	0	0	0.0241618
2025	0	9.9675	0	0	9.96756	0.966624	0.21456	-0.140952	-0.0120185	-0.0177846	-12.5019	3.83E-15	-1.18943	0	0	0.00439111	2.14926	7.67919	2.59859	21.7489	397.357	605.345	399.336	399.336	399.336	-2.11257	-83.9634	3.61361	43.3546	377.325	200.289	186.06	186.06	186.06	-83.9716	3.74204	-0.773482	13.4578	0.823371	-2.42405	-0.109907	-0.0249822	1.57509	37.778	-26.7075	-2.84504	0	0	0.0258219
2026	0	10.1388	0	0	10.1389	0.966562	0.215183	-0.141403	-0.0118282	-0.0172456	-12.5233	-3.63E-15	-1.18495	0	0	0.00454643	2.15515	8.12048	2.48047	17.8655	397.37	604.825	399.502	399.502	399.502	-2.10944	-83.8911	3.62144	37.8414	377.313	200.12	186.06	186.06	186.061	-83.8993	3.74654	-0.778134	13.1124	0.789895	-2.2655	-0.118405	-0.0196386	1.58193	40.8204	-24.9211	-2.90906	0	0	0.027749
2027	0	10.3175	0	0	10.3176	0.968249	0.198267	-0.141842	-0.0115208	-0.0166519	-12.5389	-3.29E-15	-1.16295	0	0	0.00467817	2.15228	8.54534	2.3529	14.0969	397.321	604.309	399.659	399.659	399.659	-2.10327	-83.8086	3.6227	32.316	377.286	199.948	186.06	186.06	186.06	-83.8167	3.74487	-0.780543	12.7777	0.762102	-2.09868	-0.12743	-0.0135791	1.58802	44.17	-22.5494	-2.95038	0	0	0.0298356
2028	0	10.5022	0	0	10.5023	0.97141	0.166569	-0.142274	-0.0110926	-0.0161053	-12.5461	1.13E-15	-1.12052	0	0	0.00477978	2.14109	8.95471	2.21797	10.4406	397.213	603.798	399.806	399.806	399.806	-2.09438	-83.7155	3.61749	26.7822	377.248	199.775	186.06	186.061	186.06	-83.7234	3.73731	-0.780528	12.4521	0.739535	-1.92552	-0.137	-0.00692868	1.59336	47.8977	-19.6352	-2.97335	0	0	0.032112
2029	0	10.6914	0	0	10.6914	0.975764	0.122904	-0.142678	-0.0105348	-0.0155714	-12.5404	3.82E-16	-1.05582	0	0	0.00484342	2.12237	9.34972	2.0782	6.89308	397.052	603.296	399.944	399.944	399.944	-2.08302	-83.6113	3.60607	21.2437	377.2	199.603	186.06	186.06	186.06	-83.619	3.72419	-0.778078	12.1341	0.7216	-1.74835	-0.147044	4.46E-05	1.59788	51.9509	-16.2854	-2.97592	0	0	0.0345337
2030	0	10.8832	0	0	10.8832	0.981025	0.0701363	-0.143053	-0.00986059	-0.0151606	-12.5205	-1.88E-15	-0.971033	0	0	0.00486147	2.09713	9.73158	1.93639	3.45001	396.844	602.804	400.074	400.074	400.074	-2.06925	-83.4951	3.58889	15.7043	377.144	199.432	186.06	186.06	186.061	-83.5028	3.70584	-0.773428	11.8221	0.70747	-1.56988	-0.157645	0.00738897	1.60186	56.4191	-12.4922	-2.97166	0	0	0.0371789
2031	0	11.0754	0	0	11.0754	0.986916	0.011058	-0.14337	-0.00907449	-0.0148416	-12.483	-1.60E-15	-0.868387	0	0	0.00482554	2.06662	10.1017	1.79563	0.106157	396.594	602.323	400.199	400.199	400.199	-2.05308	-83.3663	3.56651	10.1669	377.085	199.262	186.06	186.06	186.06	-83.3739	3.68265	-0.766907	11.5146	0.696262	-1.39311	-0.168589	0.0148775	1.60519	61.1893	-8.36807	-2.96196	0	0	0.0399934
2032	0	11.2657	0	0	11.2657	0.993162	-0.0515761	-0.143623	-0.00817456	-0.0146824	-12.4274	1.44E-16	-0.750408	0	0	0.00472905	2.03231	10.4613	1.65922	-3.14414	396.31	601.856	400.319	400.319	400.319	-2.03432	-83.2235	3.53956	4.6342	377.025	199.095	186.061	186.06	186.06	-83.231	3.65495	-0.759	11.2104	0.686898	-1.22129	-0.179849	0.0223132	1.60819	66.2759	-4.01422	-2.95529	0	0	0.0430236
2033	0	11.4515	0	0	11.4515	0.999506	-0.115202	-0.143793	-0.00721297	-0.0146756	-12.3537	-2.08E-15	-0.625614	0	0	0.00456637	1.99578	10.8121	1.53057	-6.30682	395.998	601.404	400.435	400.435	400.435	-2.01272	-83.0655	3.50869	-0.891804	376.97	198.931	186.06	186.06	186.061	-83.0729	3.62301	-0.750279	10.9082	0.678406	-1.05779	-0.191197	0.0294646	1.61092	71.5653	0.445192	-2.95864	0	0	0.046239
2034	0	11.6302	0	0	11.6302	1.00571	-0.17742	-0.143916	-0.00620499	-0.0148332	-12.267	-2.04E-15	-0.499508	0	0	0.00433646	1.95876	11.1553	1.41314	-9.38777	395.667	600.969	400.548	400.548	400.548	-1.98788	-82.8906	3.47453	-6.40988	376.923	198.768	186.06	186.06	186.061	-82.8978	3.58706	-0.741361	10.6069	0.669544	-0.906079	-0.20251	0.036141	1.61359	76.9785	4.88929	-2.97796	0	0	0.0496322
2035	0	11.799	0	0	11.7991	1.01154	-0.235928	-0.143974	-0.00519155	-0.0151941	-12.1685	-5.24E-16	-0.380065	0	0	0.00403908	1.92299	11.4925	1.31026	-12.3926	395.322	600.553	400.66	400.66	400.66	-1.95946	-82.6973	3.43752	-11.9194	376.89	198.605	186.06	186.06	186.06	-82.7042	3.54721	-0.732751	10.3055	0.659305	-0.769521	-0.213692	0.0420333	1.61642	82.4747	9.13988	-3.02025	0	0	0.053212
2036	0	11.9553	0	0	11.9554	1.01681	-0.288726	-0.143989	-0.00425128	-0.0157461	-12.0627	-5.10E-17	-0.279035	0	0	0.0036776	1.89022	11.8249	1.22509	-15.3264	394.971	600.159	400.772	400.772	400.772	-1.92709	-82.4834	3.39803	-17.4206	376.876	198.443	186.06	186.06	186.06	-82.4901	3.50348	-0.724898	10.0035	0.646382	-0.651378	-0.224545	0.0470233	1.61947	87.9257	13.0572	-3.09205	0	0	0.0569154
2037	0	12.0966	0	0	12.0968	1.02132	-0.334002	-0.143945	-0.00336825	-0.016471	-11.9507	-2.04E-15	-0.197926	0	0	0.0032578	1.86208	12.1537	1.1604	-18.1935	394.62	599.788	400.884	400.884	400.883	-1.89055	-82.2474	3.35616	-22.9143	376.884	198.28	186.06	186.061	186.061	-82.2537	3.45584	-0.718021	9.70008	0.629923	-0.554456	-0.23472	0.0508067	1.62271	93.1585	16.5125	-3.19205	0	0	0.060632
2038	0	12.2206	0	0	12.2209	1.02492	-0.370087	-0.14386	-0.00266282	-0.0173848	-11.8362	1.41E-15	-0.149639	0	0	0.00278777	1.84011	12.48	1.11853	-20.9972	394.272	599.444	400.997	400.997	400.997	-1.84974	-81.9874	3.31174	-28.4019	376.917	198.114	186.061	186.06	186.06	-81.9932	3.40414	-0.712076	9.39507	0.60895	-0.481206	-0.24405	0.0530056	1.62628	98.083	19.2702	-3.32449	0	0	0.0642638
2039	0	12.3253	0	0	12.3256	1.02746	-0.395525	-0.143788	-0.00212789	-0.0184445	-11.7265	-9.76E-16	-0.133039	0	0	0.0022793	1.8256	12.8046	1.10124	-23.7392	393.933	599.128	401.112	401.112	401.112	-1.80485	-81.7014	3.26434	-33.8853	376.979	197.946	186.06	186.06	186.06	-81.7068	3.34818	-0.706693	9.08822	0.582745	-0.433494	-0.252197	0.0534304	1.63027	102.503	21.2201	-3.48212	0	0	0.067629
2040	0	12.4088	0	0	12.4092	1.02881	-0.409061	-0.143704	-0.00177746	-0.0195874	-11.6204	1.35E-15	-0.146111	0	0	0.00174332	1.81962	13.1281	1.10957	-26.4201	393.602	598.843	401.231	401.231	401.231	-1.75629	-81.3878	3.21319	-39.3668	377.071	197.773	186.06	186.06	186.06	-81.3928	3.28769	-0.701158	8.77969	0.550651	-0.412466	-0.258659	0.0519507	1.6347	106.165	22.2577	-3.65366	0	0	0.0704687
2041	0	12.47	0	0	12.4703	1.02888	-0.409731	-0.143663	-0.00167358	-0.0208594	-11.5234	-1.02E-15	-0.189275	0	0	0.00119212	1.82294	13.4507	1.14391	-29.0383	393.282	598.59	401.355	401.355	401.355	-1.70461	-81.045	3.15741	-44.8487	377.193	197.597	186.06	186.061	186.06	-81.0495	3.22239	-0.69459	8.46965	0.512358	-0.41859	-0.263295	0.0482626	1.63959	109.001	22.217	-3.83317	0	0	0.0726231
[truncated: 3,987 more rows]
[truncated: 123 more columns]
