# Supplementary material for: The impact of wide step width on lower limb coordination and its variability in individuals with flat feet
Source: PLoS One. 2025 Apr 24;20(4):e0321901. doi: 10.1371/journal.pone.0321901 (PMC12021241; doi:10.1371/journal.pone.0321901)
Supplement: S4 file — (ZIP) [file pone.0321901.s004.zip › Walk-Wide20.csv]

	sdk:LAbsAnkleAngle			sdk:LAnkleAngles			sdk:LAnkleForce			sdk:LAnkleMoment			sdk:LAnklePower			sdk:LFE									sdk:LFO									sdk:LFootProgressAngles			sdk:LHipAngles			sdk:LHipForce			sdk:LHipMoment			sdk:LHipPower			sdk:LKneeAngles
Sub Frame	X	Y	Z	X	Y	Z	X	Y	Z	X	Y	Z	X	Y	Z	RX	RY	RZ	TX	TY	TZ	SX	SY	SZ	RX	RY	RZ	TX	TY	TZ	SX	SY	SZ	X	Y	Z	X	Y	Z	X	Y	Z	X	Y	Z	X	Y	Z	X
	deg	deg	deg	deg	deg	deg	N/kg	N/kg	N/kg	N.mm/kg	N.mm/kg	N.mm/kg	W/kg	W/kg	W/kg	deg	deg	deg	mm	mm	mm	mm	mm	mm	deg	deg	deg	mm	mm	mm	mm	mm	mm	deg	deg	deg	deg	deg	deg	N/kg	N/kg	N/kg	N.mm/kg	N.mm/kg	N.mm/kg	W/kg	W/kg	W/kg	deg
0	11.5712	0	0	11.5714	0.95732	0.307869	-0.145709	-0.00711658	-0.015123	-11.6533	1.42E-16	-0.397338	0	0	0.00725192	3.18274	9.51487	0.655418	-129.868	384.252	599.424	400.748	400.748	400.749	-2.45944	-83.1477	1.98917	-125.21	369.086	196.02	186.101	186.101	186.101	-83.1785	2.85355	0.474805	11.0263	-3.81913	-3.62153	-0.114755	0.0336319	1.66939	48.0634	0.526535	-2.9774	0	0	0.0264467	9.05735
0	11.8708	0	0	11.8709	0.972431	0.156325	-0.146389	-0.00626857	-0.0162127	-11.416	-4.08E-15	-0.397288	0	0	0.00667652	3.17802	9.77249	0.745666	-131.378	383.363	598.803	400.945	400.945	400.945	-2.29073	-82.8748	1.98837	-130.662	369.141	195.847	186.101	186.101	186.101	-82.901	2.75135	0.366746	10.7781	-3.7886	-3.53371	-0.125588	0.0378259	1.68676	51.9723	3.07034	-3.26661	0	0	0.0267933	9.37488
0	12.1499	0	0	12.1499	0.987343	0.00677716	-0.14723	-0.00549078	-0.0172097	-11.1734	3.59E-15	-0.417931	0	0	0.00599607	3.17458	10.0163	0.856502	-132.762	382.441	598.214	401.152	401.152	401.152	-2.11566	-82.5652	1.98379	-136.116	369.203	195.678	186.101	186.101	186.101	-82.587	2.64325	0.256835	10.5454	-3.75115	-3.45967	-0.132948	0.0410792	1.70502	54.2566	5.3031	-3.56146	0	0	0.0259206	9.72349
0	12.4038	0	0	12.4039	1.0022	-0.142194	-0.148258	-0.0047718	-0.0181491	-10.9308	5.75E-16	-0.459419	0	0	0.00522195	3.17231	10.2451	0.984336	-134.016	381.485	597.665	401.368	401.368	401.368	-1.93534	-82.2136	1.97386	-141.575	369.272	195.512	186.101	186.101	186.101	-82.2313	2.52894	0.146719	10.3294	-3.70679	-3.39814	-0.136429	0.0433195	1.72392	54.7398	7.1876	-3.85503	0	0	0.0238777	10.1045
0	12.6278	0	0	12.628	1.01716	-0.292206	-0.149461	-0.0042013	-0.0189399	-10.6884	7.95E-16	-0.530538	0	0	0.0043597	3.17092	10.4573	1.12488	-135.131	380.497	597.162	401.592	401.592	401.592	-1.75114	-81.8144	1.95683	-147.039	369.351	195.353	186.101	186.101	186.101	-81.8281	2.40813	0.0382983	10.1319	-3.65576	-3.34721	-0.135556	0.0446584	1.74304	53.1756	8.69436	-4.1366	0	0	0.0207395	10.5199
0	12.8172	0	0	12.8176	1.03239	-0.444966	-0.150785	-0.00380163	-0.0195447	-10.4411	-2.06E-15	-0.633331	0	0	0.00341372	3.17	10.6508	1.27338	-136.094	379.474	596.711	401.821	401.821	401.821	-1.5648	-81.3616	1.93085	-152.509	369.439	195.203	186.101	186.101	186.101	-81.3718	2.28069	-0.0662601	9.95501	-3.59819	-3.30447	-0.130148	0.0453488	1.76188	49.4588	9.87515	-4.39651	0	0	0.0167181	10.9727
0	12.9675	0	0	12.9682	1.04804	-0.601953	-0.152213	-0.00356014	-0.0199873	-10.1856	4.00E-15	-0.764698	0	0	0.00239089	3.16904	10.8228	1.42475	-136.891	378.418	596.317	402.054	402.054	402.054	-1.37841	-80.8492	1.89395	-157.983	369.533	195.064	186.101	186.101	186.101	-80.8563	2.14657	-0.164488	9.80121	-3.53431	-3.26707	-0.120309	0.0458288	1.78003	43.672	10.8614	-4.62841	0	0	0.0121614	11.4667
0	13.074	0	0	13.0751	1.06425	-0.7645	-0.153656	-0.00350054	-0.020279	-9.91172	4.19E-15	-0.92465	0	0	0.00129478	3.16752	10.9702	1.57381	-137.502	377.326	595.984	402.288	402.288	402.288	-1.19443	-80.2708	1.84422	-163.458	369.633	194.941	186.101	186.101	186.101	-80.2753	2.00589	-0.253718	9.67341	-3.46438	-3.23186	-0.106159	0.0465358	1.79676	35.8941	11.7715	-4.82464	0	0	0.00748049	12.0063
0	13.1317	0	0	13.1335	1.08112	-0.93358	-0.155038	-0.00360925	-0.0204194	-9.6102	-3.41E-15	-1.10928	0	0	0.000133586	3.16496	11.0893	1.71556	-137.907	376.201	595.713	402.519	402.519	402.519	-1.01566	-79.6197	1.77978	-168.929	369.735	194.835	186.101	186.101	186.101	-79.6221	1.85897	-0.331128	9.57483	-3.38889	-3.19568	-0.0882212	0.0479951	1.81169	26.3888	12.765	-4.98054	0	0	0.00318826	12.5966
0	13.1356	0	0	13.1381	1.09869	-1.10978	-0.156242	-0.00387438	-0.0205594	-9.26969	-7.28E-16	-1.31328	0	0	-0.00107969	3.16099	11.1763	1.84531	-138.084	375.043	595.506	402.743	402.743	402.743	-0.845233	-78.889	1.69884	-174.39	369.834	194.751	186.101	186.101	186.101	-78.8897	1.70627	-0.393725	9.50884	-3.30831	-3.15536	-0.0671521	0.0506405	1.82371	15.5407	13.983	-5.09519	0	0	-0.000172582	13.2431
0	13.0797	0	0	13.0831	1.11699	-1.29323	-0.157152	-0.00430201	-0.0207202	-8.8823	3.03E-15	-1.53133	0	0	-0.00232513	3.15544	11.2271	1.95892	-138.009	373.856	595.362	402.959	402.958	402.959	-0.686523	-78.071	1.59979	-179.836	369.924	194.688	186.101	186.101	186.101	-78.0706	1.54842	-0.438455	9.47891	-3.22346	-3.10799	-0.0438363	0.0548287	1.83243	3.77225	15.4966	-5.16069	0	0	-0.00208575	13.9515
0	12.9577	0	0	12.9621	1.13599	-1.48361	-0.15773	-0.00483254	-0.0210728	-8.45336	1.28E-15	-1.74939	0	0	-0.00357469	3.14831	11.2377	2.05299	-137.658	372.645	595.279	403.162	403.162	403.162	-0.543161	-77.1579	1.48125	-185.259	370.001	194.647	186.101	186.101	186.101	-77.1568	1.38613	-0.462219	9.48855	-3.13517	-3.05105	-0.019447	0.0609358	1.83736	-8.31791	17.4553	-5.17693	0	0	-0.00214502	14.7274
0	12.7626	0	0	12.7681	1.15561	-1.68024	-0.157944	-0.00537136	-0.0217472	-7.99678	2.39E-15	-1.94667	0	0	-0.00479829	3.1399	11.2041	2.12484	-137.011	371.415	595.253	403.35	403.35	403.35	-0.418835	-76.1415	1.34203	-190.653	370.056	194.626	186.101	186.101	186.101	-76.14	1.22016	-0.461982	9.54111	-3.04443	-2.98242	0.0050088	0.0690688	1.83807	-20.2328	19.907	-5.13191	0	0	-0.000105081	15.576
0	12.4865	0	0	12.4934	1.17579	-1.88243	-0.157825	-0.00587901	-0.0227467	-7.54169	3.96E-15	-2.10548	0	0	-0.00597842	3.13069	11.1228	2.1727	-136.048	370.177	595.28	403.523	403.523	403.523	-0.317033	-75.0131	1.18137	-196.014	370.082	194.622	186.101	186.101	186.101	-75.0117	1.05118	-0.435077	9.63974	-2.95228	-2.90053	0.0285919	0.0790845	1.8345	-31.5983	22.7945	-5.00522	0	0	0.00412879	16.502
0	12.1217	0	0	12.1299	1.19647	-2.08954	-0.157502	-0.00627779	-0.0242511	-7.13723	-2.45E-15	-2.20262	0	0	-0.00712723	3.12144	10.9905	2.19562	-134.753	368.939	595.353	403.68	403.68	403.68	-0.240677	-73.7647	0.99897	-201.339	370.075	194.631	186.101	186.101	186.101	-73.7636	0.879672	-0.379511	9.78728	-2.85989	-2.80434	0.0502058	0.0909247	1.82696	-41.903	26.1279	-4.78719	0	0	0.0104019	17.509
0	11.6603	0	0	11.6698	1.21763	-2.30144	-0.157115	-0.00647862	-0.0262321	-6.84417	-3.26E-15	-2.21244	0	0	-0.00830339	3.11306	10.8047	2.19346	-133.114	367.714	595.466	403.82	403.82	403.82	-0.191944	-72.389	0.795149	-206.624	370.029	194.65	186.101	186.101	186.101	-72.3884	0.705822	-0.294143	9.98625	-2.76838	-2.69332	0.0694056	0.104171	1.81568	-51.0403	29.7913	-4.45255	0	0	0.0184944	18.5995
0	11.0955	0	0	11.1063	1.23932	-2.51863	-0.156886	-0.00642666	-0.0285723	-6.74189	-3.26E-15	-2.11224	0	0	-0.00964113	3.10666	10.5635	2.16681	-131.125	366.512	595.612	403.945	403.945	403.945	-0.171808	-70.8804	0.570878	-211.869	369.94	194.677	186.101	186.101	186.101	-70.8802	0.529407	-0.179093	10.2387	-2.67886	-2.56745	0.085912	0.118324	1.80134	-59.0548	33.6604	-3.97986	0	0	0.0281601	19.7744
0	10.4221	0	0	10.4341	1.26169	-2.74248	-0.157133	-0.00598027	-0.0312273	-6.92786	1.51E-15	-1.87084	0	0	-0.0113664	3.10344	10.2658	2.11696	-128.785	365.346	595.784	404.056	404.056	404.056	-0.179816	-69.2359	0.327849	-217.073	369.809	194.716	186.101	186.101	186.101	-69.236	0.349738	-0.0359848	10.546	-2.59243	-2.42718	0.0995876	0.132768	1.78481	-66.0494	37.5978	-3.35194	0	0	0.0391516	21.0329
0	9.63772	0	0	9.65084	1.28499	-2.97557	-0.15821	-0.00504887	-0.0338157	-7.50856	-2.85E-15	-1.46345	0	0	-0.013796	3.10462	9.91135	2.04569	-126.096	364.228	595.979	404.155	404.155	404.155	-0.213556	-67.4564	0.0685576	-222.231	369.638	194.773	186.101	186.101	186.101	-67.4567	0.165627	0.131622	10.9092	-2.51004	-2.27333	0.111168	0.146999	1.76663	-72.6611	41.5178	-2.55705	0	0	0.0516317	22.3724
0	8.74402	0	0	8.75797	1.3096	-3.22165	-0.160573	-0.00349181	-0.0360407	-8.59893	1.86E-15	-0.863544	0	0	-0.0173099	3.11139	9.50056	1.95521	-123.069	363.17	596.19	404.243	404.243	404.243	-0.268554	-65.548	-0.203738	-227.334	369.434	194.865	186.101	186.101	186.101	-65.5482	-0.0245374	0.318059	11.3289	-2.43246	-2.10697	0.12155	0.160442	1.74768	-79.5508	45.3473	-1.59893	0	0	0.06604	23.7882
0	7.74818	0	0	7.76262	1.33603	-3.48577	-0.164671	-0.0011758	-0.0373925	-10.3011	4.16E-15	-0.0512568	0	0	-0.0222509	3.12486	9.03475	1.84813	-119.716	362.18	596.415	404.323	404.323	404.323	-0.337971	-63.5237	-0.484891	-232.362	369.208	195.014	186.101	186.101	186.101	-63.5232	-0.222554	0.515233	11.8047	-2.3604	-1.92952	0.131925	0.172555	1.72867	-87.6237	49.0055	-0.489236	0	0	0.0833477	25.2734
0	6.66405	0	0	6.67858	1.36492	-3.77439	-0.170839	0.00197387	-0.0372931	-12.6825	-3.55E-15	0.978114	0	0	-0.028764	3.14597	8.51586	1.72726	-116.055	361.268	596.652	404.395	404.395	404.395	-0.412538	-61.4043	-0.769919	-237.281	368.976	195.254	186.101	186.101	186.101	-61.4027	-0.430093	0.712535	12.3359	-2.29433	-1.74256	0.143761	0.183089	1.70958	-97.9071	52.4967	0.738342	0	0	0.105026	26.8193
0	5.51329	0	0	5.52744	1.39704	-4.09498	-0.179275	0.00596568	-0.0351736	-15.7605	-3.49E-16	2.21013	0	0	-0.0366156	3.17548	7.94646	1.59553	-112.108	360.439	596.902	404.459	404.459	404.459	-0.480729	-59.22	-1.05293	-242.039	368.762	195.624	186.101	186.101	186.101	-59.2168	-0.648161	0.896976	12.9211	-2.23457	-1.54778	0.158521	0.191849	1.69067	-111.321	55.7856	2.04066	0	0	0.13282	28.4151
0	4.3257	0	0	4.33884	1.43323	-4.45584	-0.189889	0.0107046	-0.0305157	-19.4777	-2.10E-15	3.60337	0	0	-0.0450146	3.21394	7.32963	1.45604	-107.898	359.697	597.166	404.516	404.516	404.516	-0.529168	-57.0104	-1.32709	-246.555	368.59	196.17	186.101	186.101	186.101	-57.0051	-0.876524	1.05358	13.5584	-2.1812	-1.34705	0.177323	0.198655	1.67166	-128.563	58.7943	3.36531	0	0	0.168471	30.0479
0	3.13847	0	0	3.14985	1.47435	-4.86551	-0.202295	0.015974	-0.022896	-23.696	1.86E-15	5.08599	0	0	-0.0525803	3.26165	6.66883	1.31183	-103.452	359.044	597.449	404.565	404.565	404.565	-0.543289	-54.8237	-1.58471	-250.728	368.49	196.936	186.101	186.101	186.101	-54.8161	-1.11315	1.16612	14.2454	-2.13405	-1.14227	0.200973	0.203248	1.65163	-150.022	61.3553	4.6643	0	0	0.213402	31.7036
0	1.99464	0	0	2.00332	1.52123	-5.3319	-0.215733	0.0213805	-0.0123817	-28.1913	-2.33E-15	6.55082	0	0	-0.0574909	3.31868	5.96775	1.16601	-98.7951	358.479	597.756	404.603	404.603	404.603	-0.508289	-52.715	-1.8172	-254.427	368.491	197.96	186.101	186.101	186.101	-52.7052	-1.35381	1.21811	14.9792	-2.09279	-0.935461	0.22922	0.20569	1.6302	-175.248	63.3305	5.87951	0	0	0.267648	33.3662
0	0.940329	0	0	0.945272	1.57455	-5.86158	-0.229153	0.0264947	0.000963547	-32.6722	-6.52E-15	7.87362	0	0	-0.0578767	3.38489	5.23022	1.02159	-93.9552	358.002	598.092	404.629	404.629	404.629	-0.410291	-50.7433	-2.01525	-257.505	368.624	199.267	186.101	186.101	186.101	-50.7319	-1.59201	1.1942	15.7564	-2.05686	-0.728678	0.26152	0.206147	1.60654	-203.565	64.6049	6.957	0	0	0.330496	35.0189
0	0.021182	0	0	0.0213247	1.63474	-6.45825	-0.241332	0.0307759	0.0163042	-36.8096	2.80E-15	8.91572	0	0	-0.0523821	3.45991	4.4601	0.881609	-88.9585	357.607	598.467	404.639	404.64	404.639	-0.237693	-48.9675	-2.16922	-259.8	368.91	200.863	186.101	186.101	186.101	-48.956	-1.81924	1.08159	16.5733	-2.02541	-0.524091	0.295897	0.204707	1.5805	-233.219	65.0206	7.84768	0	0	0.398913	36.6441
0	-0.721531	0	0	-0.727139	1.70188	-7.12211	-0.251	0.0336935	0.0328149	-40.2731	-2.80E-15	9.54775	0	0	-0.0406844	3.54319	3.66111	0.748868	-83.8303	357.29	598.889	404.63	404.63	404.63	0.0175612	-47.4426	-2.26947	-261.155	369.368	202.735	186.101	186.101	186.101	-47.4332	-2.02584	0.871416	17.4262	-1.99744	-0.323783	0.330578	0.201651	1.55227	-262.452	64.4837	8.51807	0	0	0.469193	38.224
0	-1.25482	0	0	-1.26669	1.77559	-7.84866	-0.257057	0.0349112	0.0493404	-42.7813	-5.59E-15	9.67988	0	0	-0.0237762	3.634	2.83684	0.626071	-78.5945	357.044	599.368	404.596	404.596	404.596	0.358892	-46.215	-2.30706	-261.424	370.004	204.848	186.101	186.101	186.101	-46.2104	-2.202	0.559832	18.3111	-1.97168	-0.129877	0.363354	0.197397	1.52262	-289.214	63.0468	8.92214	0	0	0.536597	39.7406
0	-1.55698	0	0	-1.57481	1.85499	-8.62853	-0.258663	0.0342293	0.0647116	-44.1341	4.19E-15	9.26423	0	0	-0.00386327	3.73145	1.9906	0.515669	-73.2731	356.864	599.913	404.534	404.534	404.534	0.784469	-45.3195	-2.27451	-260.486	370.817	207.148	186.101	186.101	186.101	-45.3229	-2.33904	0.148501	19.2241	-1.94662	0.0556084	0.392247	0.192324	1.49282	-311.603	60.7963	9.02929	0	0	0.596276	41.1769
0	-1.61964	0	0	-1.64192	1.93875	-9.44764	-0.255489	0.0316069	0.0779902	-44.2542	5.13E-15	8.30191	0	0	0.0161495	3.83449	1.12542	0.419847	-67.8863	356.742	600.535	404.439	404.439	404.439	1.28712	-44.777	-2.1667	-258.258	371.795	209.573	186.101	186.101	186.101	-44.7916	-2.43069	-0.355361	20.1612	-1.92065	0.230717	0.415999	0.186806	1.46396	-328.343	57.8282	8.84038	0	0	0.644463	42.5167
0	-1.44831	0	0	-1.47197	2.02506	-10.2877	-0.247836	0.0270992	0.0884463	-43.2	-1.86E-15	6.83697	0	0	0.0334244	3.94197	0.244038	0.340413	-62.4519	356.671	601.242	404.307	404.307	404.307	1.85454	-44.5938	-1.98173	-254.693	372.918	212.049	186.101	186.101	186.101	-44.6221	-2.4739	-0.939376	21.1186	-1.89183	0.393673	0.434072	0.180981	1.4375	-338.713	54.1762	8.40152	0	0	0.678566	43.7455
0	-1.06096	0	0	-1.08128	2.11175	-11.127	-0.236495	0.020802	0.0956522	-41.1382	1.75E-15	4.94958	0	0	0.0459153	4.0526	-0.651089	0.278802	-56.9858	356.643	602.044	404.135	404.135	404.135	2.46986	-44.762	-1.72162	-249.786	374.158	214.505	186.101	186.101	186.101	-44.8062	-2.46921	-1.58647	22.0928	-1.85818	0.542843	0.446574	0.174886	1.41453	-342.632	49.8226	7.80795	0	0	0.69755	44.8508
0	-0.485573	0	0	-0.496315	2.19635	-11.9413	-0.222525	0.0131597	0.0996482	-38.2989	-7.57E-16	2.78178	0	0	0.0528175	4.16506	-1.55776	0.235997	-51.5024	356.651	602.947	403.92	403.92	403.92	3.11211	-45.2627	-1.39279	-243.566	375.478	216.872	186.101	186.101	186.101	-45.3237	-2.42052	-2.27528	23.0801	-1.81769	0.6768	0.454205	0.168571	1.39555	-340.665	44.8732	7.147	0	0	0.702024	45.8222
0	0.242918	0	0	0.249005	2.27619	-12.7053	-0.206973	0.00483139	0.10051	-34.9266	-3.26E-15	0.514859	0	0	0.0544904	4.27791	-2.47395	0.212461	-46.0142	356.688	603.956	403.662	403.662	403.662	3.75764	-46.0677	-1.00594	-236.088	376.836	219.088	186.101	186.101	186.101	-46.1456	-2.33452	-2.98137	24.0774	-1.76818	0.794394	0.457609	0.162413	1.38077	-333.413	39.6898	6.44378	0	0	0.692993	46.6519
0	1.08559	0	0	1.11595	2.34862	-13.3945	-0.190828	-0.00319994	0.0985044	-31.2571	3.73E-15	-1.6332	0	0	0.0521164	4.38979	-3.39774	0.208085	-40.5332	356.748	605.074	403.362	403.362	403.362	4.382	-47.143	-0.575599	-227.427	378.189	221.099	186.101	186.101	186.101	-47.2369	-2.21988	-3.67888	25.0814	-1.7079	0.894807	0.457583	0.157055	1.3703	-321.648	34.8161	5.66549	0	0	0.672053	47.3346
0	2.00205	0	0	2.06325	2.41131	-13.9878	-0.17503	-0.0100862	0.0940643	-27.5108	0	-3.47039	0	0	0.0471774	4.49928	-4.32724	0.222216	-35.0704	356.824	606.301	403.021	403.021	403.021	4.96267	-48.4499	-0.11901	-217.674	379.493	222.863	186.101	186.101	186.101	-48.5582	-2.08655	-4.34305	26.0889	-1.635	0.977525	0.454864	0.153003	1.36372	-306.225	30.7603	4.77371	0	0	0.64111	47.8674
0	2.95252	0	0	3.04932	2.46249	-14.4698	-0.160564	-0.0151446	0.0874742	-23.8996	-1.86E-15	-4.85044	0	0	0.0410881	4.60513	-5.2605	0.253659	-29.6367	356.912	607.635	402.643	402.643	402.643	5.48131	-49.9479	0.345261	-206.925	380.714	224.345	186.101	186.101	186.101	-50.0689	-1.94488	-4.95244	27.097	-1.54809	1.04238	0.450048	0.150684	1.36102	-287.864	27.9282	3.73495	0	0	0.60187	48.2499
0	3.90004	0	0	4.03469	2.50112	-14.8323	-0.148282	-0.0180557	0.0793542	-20.6063	4.66E-16	-5.70073	0	0	0.0349167	4.70613	-6.19547	0.300674	-24.2432	357.007	609.071	402.233	402.233	402.233	5.92535	-51.5964	0.79903	-195.279	381.825	225.524	186.101	186.101	186.101	-51.728	-1.80477	-5.49064	28.1027	-1.4461	1.08957	0.444065	0.150182	1.36152	-267.586	26.4812	2.57178	0	0	0.556748	48.4839
0	4.81228	0	0	4.98421	2.52699	-15.0744	-0.138884	-0.0188781	0.0700654	-17.7788	2.80E-15	-6.02569	0	0	0.029314	4.8013	-7.12996	0.361148	-18.9011	357.104	610.601	401.796	401.796	401.796	6.28879	-53.3568	1.22618	-182.834	382.812	226.392	186.101	186.101	186.101	-53.4971	-1.67486	-5.94739	29.1029	-1.32846	1.11953	0.437552	0.151324	1.36494	-246.151	26.3468	1.3511	0	0	0.507668	48.5732
0	5.66272	0	0	5.86876	2.54066	-15.2021	-0.132701	-0.0178486	0.060149	-15.5061	-2.33E-15	-5.88089	0	0	0.0245344	4.88987	-8.06156	0.432622	-13.6222	357.201	612.213	401.34	401.34	401.34	6.57166	-55.1942	1.61402	-169.68	383.671	226.951	186.101	186.101	186.101	-55.3418	-1.56189	-6.31856	30.0948	-1.19521	1.13298	0.431201	0.153852	1.37082	-224.372	27.3542	0.146909	0	0	0.456713	48.5231
0	6.43136	0	0	6.66639	2.54327	-15.2265	-0.129777	-0.0154809	0.0499803	-13.8222	1.40E-15	-5.37119	0	0	0.0205529	4.97125	-8.98773	0.512538	-8.41844	357.297	613.897	400.87	400.87	400.87	6.77918	-57.0788	1.95403	-155.903	384.409	227.218	186.101	186.101	186.101	-57.2324	-1.47047	-6.60564	31.0755	-1.04689	1.13068	0.425471	0.157235	1.3786	-202.885	29.1496	-0.935512	0	0	0.40565	48.3399
0	7.10468	0	0	7.36232	2.53638	-15.1622	-0.129829	-0.0122506	0.0399815	-12.7043	-2.33E-15	-4.60995	0	0	0.0171927	5.04515	-9.90576	0.598333	-3.30218	357.389	615.636	400.394	400.394	400.394	6.92021	-58.9863	2.24201	-141.578	385.039	227.222	186.101	186.101	186.101	-59.145	-1.40305	-6.81456	32.0419	-0.884636	1.11347	0.420796	0.160968	1.38755	-182.275	31.3908	-1.81693	0	0	0.356129	48.031
0	7.67495	0	0	7.94837	2.52173	-15.0252	-0.132445	-0.00876527	0.0304069	-12.0966	-4.66E-16	-3.72442	0	0	0.0142505	5.11149	-10.8128	0.687632	1.71427	357.479	617.415	399.918	399.918	399.918	7.00584	-60.8977	2.47773	-126.772	385.578	227.001	186.101	186.101	186.101	-61.0612	-1.36018	-6.95453	32.9915	-0.710176	1.08205	0.417422	0.164539	1.39727	-162.931	33.676	-2.41604	0	0	0.309416	47.6037
0	8.1394	0	0	8.42192	2.501	-14.8312	-0.137041	-0.00538243	0.0214434	-11.9131	-3.49E-15	-2.81175	0	0	0.0115446	5.1704	-11.706	0.778429	6.61889	357.566	619.218	399.448	399.448	399.448	7.04782	-62.7994	2.6641	-111.546	386.045	226.602	186.101	186.101	186.101	-62.9672	-1.34094	-7.0364	33.9212	-0.525712	1.03688	0.415355	0.167516	1.40728	-145.065	35.7111	-2.70722	0	0	0.26632	47.0658
0	8.49911	0	0	8.78468	2.47573	-14.5942	-0.143097	-0.00250908	0.0132119	-12.0673	-2.33E-15	-1.9629	0	0	0.00896413	5.22219	-12.5824	0.869086	11.4002	357.651	621.026	398.99	398.99	398.99	7.05753	-64.6819	2.80625	-95.9525	386.458	226.074	186.101	186.101	186.101	-64.8539	-1.34333	-7.07158	34.8286	-0.333902	0.978222	0.414792	0.169541	1.4172	-128.873	37.2072	-2.67237	0	0	0.227558	46.4245
0	8.75808	0	0	9.04146	2.44712	-14.3253	-0.15004	-0.000289763	0.0055944	-12.4674	-1.16E-16	-1.23069	0	0	0.00644469	5.26729	-13.4391	0.958546	16.0474	357.738	622.822	398.548	398.548	398.548	7.04513	-66.539	2.91066	-80.0396	386.831	225.472	186.101	186.101	186.101	-66.7152	-1.36459	-7.07102	35.7109	-0.137714	0.905964	0.415358	0.17028	1.4271	-114.157	37.9724	-2.34613	0	0	0.192986	45.6869
0	8.92234	0	0	9.19914	2.41609	-14.0329	-0.157434	0.00113763	-0.00146814	-13.0377	-3.49E-16	-0.653864	0	0	0.00397785	5.30622	-14.2735	1.04621	20.5512	357.826	624.59	398.125	398.125	398.124	7.01906	-68.3675	2.98448	-63.8518	387.175	224.849	186.101	186.101	186.101	-68.5479	-1.40154	-7.04459	36.5657	0.0596588	0.819746	0.416818	0.169463	1.43681	-100.769	37.8443	-1.77219	0	0	0.162483	44.8595
0	8.99935	0	0	9.26605	2.38322	-13.7222	-0.164906	0.00173211	-0.00824098	-13.7122	2.74E-15	-0.24933	0	0	0.00158681	5.33952	-15.0829	1.13192	24.9032	357.918	626.313	397.722	397.722	397.722	6.98567	-70.1659	3.03474	-47.4317	387.496	224.259	186.101	186.101	186.101	-70.3506	-1.45071	-7.00052	37.3904	0.254785	0.719024	0.418708	0.167052	1.44646	-88.3147	36.7505	-1.01698	0	0	0.135422	43.9486
0	8.9978	0	0	9.25161	2.34877	-13.3958	-0.172125	0.00163098	-0.0149905	-14.4324	-4.72E-15	-0.00640683	0	0	-0.00068726	5.36771	-15.8649	1.21585	29.097	358.017	627.976	397.342	397.342	397.342	6.94915	-71.9347	3.06812	-30.821	387.794	223.753	186.101	186.101	186.101	-72.1238	-1.50843	-6.94521	38.1829	0.444452	0.603144	0.420555	0.163111	1.45634	-76.3245	34.7538	-0.186068	0	0	0.111001	42.9602
0	8.92716	0	0	9.16599	2.3128	-13.0541	-0.178802	0.000931511	-0.02209	-15.1458	3.67E-15	0.0898275	0	0	-0.00277804	5.39126	-16.6173	1.29841	33.1277	358.123	629.566	396.983	396.983	396.983	6.91158	-73.6754	3.0906	-14.0636	388.067	223.378	186.101	186.101	186.101	-73.8687	-1.57092	-6.88321	38.9408	0.625442	0.471471	0.421455	0.157652	1.46643	-64.1194	31.8618	0.636589	0	0	0.0881656	41.9003
0	8.79772	0	0	9.02004	2.27522	-12.696	-0.184649	-0.00015991	-0.0298136	-15.7994	2.04E-15	0.0701375	0	0	-0.00460968	5.4105	-17.3383	1.37994	36.9922	358.236	631.071	396.645	396.645	396.645	6.87325	-75.3903	3.10734	2.79356	388.305	223.178	186.101	186.101	186.101	-75.5877	-1.63432	-6.81743	39.6622	0.794934	0.323649	0.420782	0.150931	1.47685	-51.1163	28.2382	1.34519	0	0	0.0660992	40.7751
0	8.62031	0	0	8.82513	2.2359	-12.3203	-0.189487	-0.00148656	-0.0385565	-16.3496	5.53E-16	-0.037419	0	0	-0.00609685	5.42569	-18.0262	1.46067	40.6897	358.357	632.48	396.326	396.326	396.326	6.83297	-77.0821	3.12262	19.6978	388.499	223.193	186.101	186.101	186.101	-77.283	-1.69483	-6.74934	40.3451	0.950455	0.159643	0.417657	0.143141	1.48773	-36.5768	23.9823	1.86028	0	0	0.0439492	39.5915
0	8.40616	0	0	8.59299	2.19472	-11.9256	-0.193101	-0.00296117	-0.0485076	-16.7482	-1.16E-16	-0.210847	0	0	-0.00715422	5.43694	-18.6797	1.54034	44.221	358.483	633.785	396.025	396.025	396.025	6.78841	-78.7531	3.13975	36.5893	388.634	223.453	186.101	186.101	186.101	-78.9571	-1.74879	-6.67929	40.9878	1.09003	-0.0199336	0.411602	0.134473	1.49879	-20.0114	19.1768	2.12744	0	0	0.0214509	38.3572
0	8.16669	0	0	8.33553	2.15164	-11.5115	-0.195287	-0.00442183	-0.0598935	-16.9472	2.13E-15	-0.422491	0	0	-0.00772257	5.44423	-19.2977	1.61829	47.5889	358.613	634.98	395.737	395.737	395.737	6.73642	-80.4055	3.16112	53.4001	388.696	223.985	186.101	186.101	186.101	-80.6115	-1.79276	-6.60671	41.5886	1.21239	-0.213926	0.401834	0.125014	1.50977	-0.84143	13.9097	2.09667	0	0	-0.00158192	37.0807
0	7.91321	0	0	8.06447	2.10677	-11.0788	-0.195876	-0.00581712	-0.0727785	-16.9039	-5.10E-15	-0.657571	0	0	-0.00777021	5.44745	-19.8795	1.69316	50.7983	358.743	636.058	395.462	395.462	395.462	6.67354	-82.0398	3.18813	70.053	388.67	224.803	186.101	186.101	186.101	-82.2468	-1.82372	-6.53042	42.1462	1.31672	-0.420297	0.388033	0.11508	1.52038	21.2442	8.3106	1.73326	0	0	-0.0247991	35.772
0	7.65638	0	0	7.79088	2.06035	-10.6299	-0.194739	-0.00704365	-0.0871586	-16.5841	4.37E-16	-0.898029	0	0	-0.00731922	5.44634	-20.4244	1.7629	53.8556	358.867	637.016	395.196	395.196	395.196	6.59618	-83.6553	3.22102	86.4619	388.541	225.912	186.101	186.101	186.101	-83.8619	-1.83922	-6.44872	42.6594	1.40305	-0.63631	0.369944	0.104805	1.53005	46.4371	2.46677	1.02285	0	0	-0.0475505	34.4425
0	7.40586	0	0	7.52472	2.01278	-10.1685	-0.191849	-0.00809472	-0.102911	-15.9721	-1.14E-15	-1.13769	0	0	-0.00643631	5.44056	-20.9322	1.82484	56.7689	358.979	637.853	394.937	394.937	394.937	6.50096	-85.2485	3.25904	102.532	388.293	227.302	186.101	186.101	186.101	-85.4532	-1.83749	-6.35965	43.1273	1.47197	-0.858448	0.347543	0.0944549	1.53828	74.6987	-3.51554	-0.0331392	0	0	-0.068858	33.1048
0	7.16999	0	0	7.27453	1.9646	-9.69974	-0.187284	-0.00892529	-0.119815	-15.0725	3.00E-15	-1.36877	0	0	-0.00523649	5.42967	-21.4028	1.87564	59.5475	359.073	638.566	394.684	394.684	394.684	6.38495	-86.8139	3.30036	118.161	387.913	228.952	186.101	186.101	186.101	-87.0149	-1.81748	-6.26104	43.5492	1.52471	-1.08251	0.321249	0.0842894	1.54491	105.713	-9.50965	-1.42181	0	0	-0.0874893	31.7729
0	6.95547	0	0	7.04717	1.91646	-9.23006	-0.181273	-0.00949898	-0.137533	-13.9153	-4.66E-16	-1.58554	0	0	-0.00386388	5.4131	-21.8364	1.91154	62.2018	359.14	639.155	394.435	394.435	394.435	6.24577	-88.3431	3.34219	133.243	387.388	230.826	186.101	186.101	186.101	-88.5387	-1.77889	-6.15058	43.9248	1.56316	-1.30385	0.291573	0.0745342	1.54953	138.952	-15.3766	-3.11617	0	0	-0.102168	30.462
0	6.76745	0	0	6.84783	1.8691	-8.76674	-0.17409	-0.00980424	-0.155657	-12.5447	-2.22E-15	-1.78675	0	0	-0.00246327	5.39021	-22.2332	1.92846	64.743	359.172	639.622	394.19	394.19	394.19	6.08163	-89.8255	3.3809	147.669	386.708	232.876	186.101	186.101	186.101	-90.0139	-1.72212	-6.02592	44.254	1.58974	-1.51749	0.259291	0.065589	1.552	173.665	-20.8839	-5.08703	0	0	-0.111688	29.1881
0	6.6095	0	0	6.68009	1.82329	-8.31756	-0.166073	-0.00977687	-0.173708	-11.0188	3.09E-15	-1.96626	0	0	-0.00117101	5.3603	-22.5937	1.92217	67.1824	359.161	639.968	393.948	393.948	393.948	5.89131	-91.2485	3.41224	161.331	385.863	235.041	186.101	186.101	186.101	-91.4278	-1.64817	-5.8846	44.5371	1.60726	-1.71827	0.225491	0.0577794	1.55255	208.908	-25.8174	-7.28413	0	0	-0.11506	27.9675
0	6.48379	0	0	6.54604	1.77984	-7.89049	-0.15756	-0.00947028	-0.191189	-9.40071	-1.46E-15	-2.12852	0	0	-8.39E-05	5.3226	-22.9184	1.88862	69.5315	359.097	640.196	393.711	393.711	393.711	5.67415	-92.5981	3.43141	174.123	384.848	237.252	186.101	186.101	186.101	-92.7668	-1.55855	-5.72405	44.7746	1.61879	-1.90111	0.191169	0.0513838	1.55129	243.683	-30.0152	-9.63442	0	0	-0.111696	26.8167
0	6.39112	0	0	6.44641	1.73951	-7.49328	-0.14892	-0.00879903	-0.207529	-7.75946	4.43E-15	-2.26362	0	0	0.000724424	5.27628	-23.2081	1.82403	71.8013	358.972	640.307	393.479	393.479	393.479	5.42987	-93.8594	3.43326	185.948	383.659	239.436	186.101	186.101	186.101	-94.0159	-1.45518	-5.54156	44.9676	1.62772	-2.0613	0.157538	0.0469559	1.54855	276.834	-33.1075	-12.0757	0	0	-0.101435	25.7519
0	6.33116	0	0	6.38076	1.703	-7.13315	-0.140499	-0.00778181	-0.22216	-6.16231	4.37E-16	-2.36823	0	0	0.00122752	5.22056	-23.4634	1.7252	74.0017	358.779	640.306	393.255	393.255	393.255	5.15844	-95.0175	3.41246	196.717	382.296	241.514	186.101	186.101	186.101	-95.1604	-1.34023	-5.33424	45.1172	1.63736	-2.19454	0.125787	0.0447611	1.54477	307.196	-34.9129	-14.5083	0	0	-0.0846354	24.7883
0	6.30262	0	0	6.34766	1.67096	-6.81655	-0.132571	-0.00634867	-0.234501	-4.66805	-2.91E-16	-2.42751	0	0	0.00142974	5.15466	-23.6852	1.58962	76.1414	358.511	640.194	393.042	393.042	393.042	4.86009	-96.0578	3.36369	206.354	380.76	243.409	186.101	186.101	186.101	-96.1859	-1.21606	-5.09904	45.225	1.65092	-2.29725	0.0971713	0.0453433	1.54039	333.586	-35.0787	-16.8445	0	0	-0.062182	23.9397
0	6.30325	0	0	6.34482	1.6439	-6.54892	-0.125397	-0.0044926	-0.243978	-3.33153	-1.11E-15	-2.42841	0	0	0.00137197	5.07792	-23.8744	1.41567	78.2272	358.165	639.976	392.843	392.842	392.842	4.53517	-96.9668	3.28192	214.795	379.059	245.049	186.101	186.101	186.101	-97.0794	-1.08515	-4.83296	45.2929	1.67138	-2.36664	0.0730347	0.0489719	1.53621	354.818	-33.3875	-18.9795	0	0	-0.0354512	23.218
0	6.33009	0	0	6.36912	1.62225	-6.33451	-0.119163	-0.00214985	-0.250125	-2.19801	0	-2.34865	0	0	0.00111901	4.98974	-24.0315	1.20273	80.2637	357.736	639.655	392.66	392.66	392.66	4.18419	-97.7328	3.16265	221.994	377.204	246.366	186.101	186.101	186.101	-97.8294	-0.950028	-4.53312	45.3228	1.70127	-2.40088	0.0543344	0.0560665	1.53278	369.938	-29.5494	-20.8277	0	0	-0.00624738	22.6326
0	6.37924	0	0	6.41665	1.60628	-6.17621	-0.114036	0.000721135	-0.252493	-1.3091	-1.16E-16	-2.1642	0	0	0.00075763	4.88977	-24.1574	0.951199	82.2527	357.226	639.235	392.497	392.497	392.497	3.80799	-98.3459	3.00209	227.92	375.209	247.304	186.101	186.101	186.101	-98.4264	-0.813292	-4.19704	45.3168	1.74269	-2.39905	0.0420575	0.0667876	1.53066	378.057	-23.3941	-22.3044	0	0	0.0233559	22.1904
0	6.44618	0	0	6.48275	1.59612	-6.07554	-0.110191	0.00416466	-0.250864	-0.707617	1.75E-15	-1.84766	0	0	0.000388207	4.77786	-24.2525	0.662561	84.1935	356.637	638.72	392.358	392.358	392.358	3.40778	-98.7988	2.79762	232.563	373.097	247.82	186.101	186.101	186.101	-98.8634	-0.677587	-3.82298	45.277	1.7971	-2.36129	0.0367641	0.0812457	1.53056	378.644	-14.8105	-23.3496	0	0	0.0511763	21.8947
0	6.52571	0	0	6.56219	1.59181	-6.03282	-0.107812	0.00821269	-0.245009	-0.439014	-1.92E-15	-1.37157	0	0	0.000115427	4.65413	-24.3175	0.339219	86.0821	355.974	638.115	392.245	392.245	392.245	2.98547	-99.0866	2.54813	235.93	370.893	247.882	186.101	186.101	186.101	-99.1362	-0.545623	-3.41038	45.2056	1.86534	-2.28853	0.0391739	0.0992948	1.5332	371.209	-3.83857	-23.9139	0	0	0.0751118	21.7455
0	6.61225	0	0	6.64941	1.59326	-6.04712	-0.107125	0.0128183	-0.235054	-0.553858	2.93E-15	-0.716605	0	0	3.65E-05	4.51902	-24.3525	-0.0153767	87.9113	355.244	637.425	392.16	392.16	392.16	2.54397	-99.208	2.25425	238.048	368.629	247.477	186.101	186.101	186.101	-99.2439	-0.420211	-2.96028	45.1046	1.94752	-2.18269	0.0491468	0.120659	1.53911	355.85	9.33294	-23.9798	0	0	0.0933855	21.7393
0	6.7006	0	0	6.73915	1.60028	-6.11678	-0.108333	0.0179926	-0.221121	-1.09839	-6.30E-16	0.137104	0	0	0.000228795	4.37329	-24.3579	-0.397064	89.6712	354.46	636.656	392.103	392.103	392.103	2.08737	-99.1652	1.91888	238.961	366.343	246.608	186.101	186.101	186.101	-99.1892	-0.304168	-2.47581	44.976	2.04314	-2.04637	0.0666378	0.144761	1.54869	332.76	24.3897	-23.5491	0	0	0.104644	21.8688
0	6.78649	0	0	6.82711	1.61267	-6.23958	-0.111609	0.0236111	-0.203646	-2.10887	2.33E-15	1.18701	0	0	0.000743308	4.21801	-24.3336	-0.800853	91.3487	353.634	635.816	392.074	392.074	392.074	1.62135	-98.9647	1.54747	238.731	364.076	245.296	186.101	186.101	186.101	-98.979	-0.20025	-1.96268	44.8215	2.15104	-1.88298	0.0909727	0.17076	1.56222	302.627	40.7933	-22.6471	0	0	0.108167	22.1232
0	6.86733	0	0	6.91078	1.63019	-6.41318	-0.117008	0.029496	-0.183079	-3.59332	-8.74E-16	2.41021	0	0	0.00160558	4.05453	-24.2796	-1.22121	92.9285	352.783	634.914	392.071	392.071	392.071	1.15322	-98.6181	1.14821	237.438	361.876	243.582	186.101	186.101	186.101	-98.6251	-0.11093	-1.42948	44.6426	2.26951	-1.69651	0.12122	0.197617	1.57945	266.354	57.88	-21.3162	0	0	0.103849	22.4883
0	6.94303	0	0	6.99007	1.65263	-6.63531	-0.124462	0.0354172	-0.160106	-5.52086	1.86E-15	3.75757	0	0	0.00282725	3.88448	-24.1956	-1.65202	94.3929	351.925	633.959	392.091	392.092	392.091	0.691878	-98.1419	0.732064	235.173	359.79	241.522	186.101	186.101	186.101	-98.1444	-0.0380756	-0.887764	44.4405	2.39642	-1.49163	0.155667	0.224181	1.59979	225.349	74.9084	-19.6285	0	0	0.0922746	22.9472
0	7.01631	0	0	7.06781	1.67979	-6.90389	-0.133556	0.0409575	-0.135417	-7.79395	-9.32E-16	5.13898	0	0	0.00440303	3.70967	-24.0815	-2.08694	95.7225	351.079	632.962	392.13	392.13	392.13	0.247534	-97.5581	0.312467	232.042	357.868	239.191	186.101	186.101	186.101	-97.5583	0.0174208	-0.35176	44.2161	2.52923	-1.27335	0.192584	0.249021	1.62238	181.158	90.9344	-17.6548	0	0	0.0745852	23.4803
0	7.09248	0	0	7.1494	1.71147	-7.21674	-0.143626	0.0456074	-0.109889	-10.2574	3.03E-15	6.43477	0	0	0.00629912	3.5321	-23.9366	-2.51944	96.8965	350.266	631.936	392.182	392.182	392.182	-0.169092	-96.8928	-0.0954136	228.161	356.155	236.672	186.101	186.101	186.101	-96.8929	0.0559793	0.16246	43.9701	2.66505	-1.04695	0.229911	0.270844	1.64612	135.67	105.068	-15.4876	0	0	0.052414	24.0667
0	7.17843	0	0	7.24189	1.74737	-7.57082	-0.153611	0.0488163	-0.0845759	-12.6971	-5.82E-16	7.51004	0	0	0.00840913	3.35384	-23.7607	-2.94288	97.8934	349.508	630.893	392.241	392.241	392.241	-0.547725	-96.1747	-0.475906	223.651	354.691	234.055	186.101	186.101	186.101	-96.1763	0.0795378	0.638426	43.7027	2.80101	-0.818107	0.264645	0.28816	1.66922	91.2382	116.381	-13.2211	0	0	0.0278788	24.6841
0	7.28081	0	0	7.35205	1.78706	-7.96156	-0.16242	0.0500708	-0.0605139	-14.8946	6.99E-16	8.23612	0	0	0.0105171	3.1769	-23.5529	-3.35083	98.6911	348.825	629.845	392.299	392.299	392.299	-0.879717	-95.4326	-0.814522	218.64	353.502	231.428	186.101	186.101	186.101	-95.4364	0.0913791	1.06111	43.4139	2.93405	-0.59241	0.294304	0.299817	1.69039	50.0157	124.147	-10.9394	0	0	0.00312139	25.3102
0	7.40407	0	0	7.48447	1.82986	-8.38201	-0.16928	0.0490567	-0.038766	-16.6831	2.80E-15	8.52131	0	0	0.0123129	3.00324	-23.3129	-3.73706	99.2679	348.235	628.804	392.352	392.352	392.352	-1.15912	-94.692	-1.09958	213.248	352.605	228.867	186.101	186.101	186.101	-94.6986	0.0957184	1.41874	43.1033	3.06133	-0.375538	0.316712	0.304878	1.7085	13.9567	127.864	-8.70962	0	0	-0.0198312	25.9236
0	7.54942	0	0	7.64033	1.87479	-8.82249	-0.173802	0.0457839	-0.0200929	-17.9699	3.96E-15	8.33474	0	0	0.0134736	2.83459	-23.04	-4.09573	99.603	347.757	627.781	392.393	392.393	392.393	-1.38336	-93.9738	-1.32341	207.592	351.998	226.43	186.101	186.101	186.101	-93.9829	0.0970883	1.70418	42.7706	3.1801	-0.172987	0.330676	0.30313	1.72304	-15.6965	127.483	-6.58688	0	0	-0.0394899	26.5046
0	7.71442	0	0	7.81717	1.92061	-9.27063	-0.176025	0.0403862	-0.00493585	-18.7459	1.75E-15	7.69233	0	0	0.0137619	2.67239	-22.7337	-4.4214	99.6774	347.404	626.784	392.419	392.419	392.419	-1.55347	-93.2926	-1.48301	201.772	351.663	224.16	186.101	186.101	186.101	-93.3038	0.0997674	1.91555	42.4152	3.28803	0.00985682	0.33608	0.294521	1.73376	-38.4878	123.124	-4.58886	0	0	-0.0549542	27.0359
0	7.89384	0	0	8.00937	1.96584	-9.71181	-0.176184	0.0334384	0.00666607	-19.0583	-2.91E-15	6.68319	0	0	0.0131397	2.51775	-22.3939	-4.7092	99.4746	347.185	625.821	392.427	392.427	392.427	-1.67389	-92.6572	-1.57993	195.875	351.571	222.078	186.101	186.101	186.101	-92.6701	0.107386	2.05618	42.0367	3.38307	0.167947	0.333903	0.27965	1.74049	-54.7579	115.363	-2.74127	0	0	-0.0660686	27.5034
0	8.08026	0	0	8.20909	2.00884	-10.1302	-0.17472	0.0255836	0.0148991	-18.999	4.80E-15	5.42486	0	0	0.0117609	2.37142	-22.0205	-4.95487	98.9815	347.109	624.896	392.418	392.418	392.418	-1.75175	-92.0714	-1.61952	189.966	351.681	220.191	186.101	186.101	186.101	-92.0854	0.122627	2.1336	41.6349	3.46349	0.296603	0.325619	0.259491	1.74365	-65.2889	104.931	-1.06529	0	0	-0.0731115	27.8961
0	8.26534	0	0	8.40739	2.04796	-10.5098	-0.172161	0.0175096	0.0201301	-18.6811	4.95E-16	4.04857	0	0	0.009919	2.23378	-21.6143	-5.15488	98.1888	347.177	624.014	392.393	392.393	392.393	-1.79574	-91.5348	-1.60979	184.097	351.947	218.494	186.101	186.101	186.101	-91.5494	0.147152	2.15821	41.2098	3.52807	0.391621	0.312844	0.235278	1.74353	-71.0919	92.7046	0.405275	0	0	-0.0766578	28.2066
0	8.44105	0	0	8.59545	2.0817	-10.8366	-0.169017	0.00981378	0.0227779	-18.216	3.68E-15	2.67467	0	0	0.00794376	2.10489	-21.1761	-5.30666	97.0915	347.386	623.176	392.354	392.354	392.354	-1.81517	-91.0444	-1.56022	178.302	352.322	216.972	186.101	186.101	186.101	-91.0595	0.181724	2.14184	40.7623	3.57601	0.44949	0.297252	0.208081	1.74068	-73.2317	79.466	1.6412	0	0	-0.0774053	28.4306
0	8.6005	0	0	8.76569	2.1088	-11.0984	-0.16573	0.00287382	0.0233011	-17.7003	3.48E-15	1.39375	0	0	0.00611107	1.98457	-20.7075	-5.40863	95.689	347.73	622.383	392.308	392.308	392.308	-1.81924	-90.5962	-1.48072	172.602	352.761	215.608	186.101	186.101	186.101	-90.6115	0.226402	2.09661	40.2932	3.60672	0.467548	0.280304	0.178986	1.73581	-72.7136	65.8539	2.63219	0	0	-0.0760957	28.567
0	8.73874	0	0	8.91247	2.12834	-11.287	-0.162612	-0.00290689	0.0221905	-17.2049	-3.10E-15	0.285846	0	0	0.00460245	1.87246	-20.2105	-5.46051	93.9846	348.199	621.636	392.258	392.258	392.258	-1.81639	-90.1855	-1.38079	167.008	353.222	214.382	186.101	186.101	186.101	-90.201	0.28079	2.03397	39.8044	3.62003	0.444199	0.263295	0.14943	1.72924	-70.4333	52.6579	3.34459	0	0	-0.0734683	28.6171
0	8.85302	0	0	9.03259	2.13979	-11.3974	-0.159863	-0.00743687	0.0198412	-16.7729	-1.24E-15	-0.611702	0	0	0.00347754	1.76808	-19.6876	-5.46316	91.9859	348.781	620.935	392.209	392.209	392.209	-1.81399	-89.8083	-1.26876	161.519	353.674	213.277	186.101	186.101	186.101	-89.8241	0.344281	1.96394	39.2977	3.61599	0.378863	0.246944	0.120233	1.72146	-67.0082	40.2813	3.79144	0	0	-0.0700346	28.5845
0	8.94282	0	0	9.12525	2.14299	-11.4282	-0.157568	-0.0105868	0.0166979	-16.422	-4.29E-15	-1.27002	0	0	0.00270834	1.67095	-19.1415	-5.41886	89.7034	349.459	620.278	392.167	392.167	392.167	-1.81794	-89.4617	-1.1516	156.131	354.089	212.276	186.101	186.101	186.101	-89.4779	0.416151	1.89479	38.7756	3.59477	0.272254	0.231912	0.0925552	1.71286	-63.0018	29.237	3.97823	0	0	-0.066301	28.4747
0	9.00952	0	0	9.19179	2.13816	-11.3817	-0.155703	-0.0124122	0.0130924	-16.1473	3.62E-15	-1.68951	0	0	0.00220687	1.58066	-18.5753	-5.3311	87.1505	350.218	619.666	392.136	392.136	392.136	-1.83254	-89.1433	-1.03461	150.834	354.45	211.366	186.101	186.101	186.101	-89.1601	0.495629	1.83266	38.2404	3.55666	0.126205	0.218407	0.0673215	1.70375	-58.7324	19.8458	3.93328	0	0	-0.0625151	28.294
0	9.05578	0	0	9.23514	2.12582	-11.2627	-0.154205	-0.0130588	0.00935291	-15.9326	-5.90E-16	-1.88929	0	0	0.00186936	1.49696	-17.992	-5.2045	84.3425	351.041	619.096	392.119	392.119	392.119	-1.86036	-88.8518	-0.921406	145.616	354.748	210.539	186.101	186.101	186.101	-88.8695	0.581878	1.78157	37.6949	3.50198	-0.0563631	0.206417	0.0449752	1.69406	-54.4218	12.1975	3.70796	0	0	-0.0588229	28.0496
0	9.08509	0	0	9.25911	2.10673	-11.0784	-0.152969	-0.0127266	0.00571947	-15.7551	1.75E-16	-1.90267	0	0	0.00160543	1.41971	-17.3945	-5.04467	81.2957	351.912	618.57	392.118	392.118	392.118	-1.90228	-88.5863	-0.814106	140.463	354.98	209.785	186.101	186.101	186.101	-88.6051	0.673942	1.74342	37.1411	3.43105	-0.271526	0.195856	0.0259339	1.68399	-50.2129	6.33825	3.34913	0	0	-0.055275	27.749
0	9.1011	0	0	9.26781	2.0818	-10.8375	-0.151919	-0.0117254	0.0023454	-15.5956	-1.30E-15	-1.77955	0	0	0.00135861	1.34901	-16.7857	-4.85792	78.0269	352.816	618.084	392.136	392.136	392.136	-1.95769	-88.3461	-0.713608	135.361	355.149	209.1	186.101	186.101	186.101	-88.3663	0.770731	1.71841	36.5811	3.34409	-0.514632	0.186455	0.0103473	1.67366	-46.1207	2.13533	2.91223	0	0	-0.0517901	27.3993
0	9.10714	0	0	9.26508	2.05204	-10.5494	-0.150983	-0.010283	-0.000614317	-15.438	1.51E-15	-1.56495	0	0	0.00110179	1.28512	-16.1678	-4.65102	74.5522	353.741	617.638	392.173	392.173	392.173	-2.02489	-88.1303	-0.619901	130.297	355.262	208.477	186.101	186.101	186.101	-88.1522	0.871061	1.70544	36.0163	3.24126	-0.780433	0.178247	-0.0018436	1.66322	-42.2731	-0.603043	2.44654	0	0	-0.0484277	27.007
0	9.10601	0	0	9.2542	2.01841	-10.2231	-0.150121	-0.00871771	-0.00314777	-15.2731	-1.02E-15	-1.31205	0	0	0.000838995	1.22841	-15.543	-4.43079	70.8873	354.676	617.229	392.229	392.229	392.229	-2.10148	-87.9379	-0.532451	125.259	355.329	207.913	186.101	186.101	186.101	-87.9617	0.973669	1.70258	35.4477	3.12275	-1.06355	0.170885	-0.0109288	1.65258	-38.6111	-2.1762	1.99523	0	0	-0.0450719	26.5778
0	9.09986	0	0	9.23767	1.9818	-9.86723	-0.149297	-0.00720887	-0.00522981	-15.0956	3.98E-15	-1.05732	0	0	0.000581516	1.17935	-14.9127	-4.20392	67.0466	355.612	616.854	392.305	392.305	392.305	-2.18481	-87.7675	-0.450462	120.237	355.362	207.402	186.101	186.101	186.101	-87.7934	1.07732	1.70759	34.8758	2.98875	-1.35855	0.164444	-0.0171245	1.64209	-35.2085	-2.80971	1.58415	0	0	-0.0417731	26.1169
0	9.09004	0	0	9.21724	1.94299	-9.48907	-0.148488	-0.00587886	-0.00689192	-14.9042	3.68E-15	-0.826734	0	0	0.000341424	1.1384	-14.2784	-3.97647	63.0435	356.545	616.512	392.4	392.4	392.4	-2.27237	-87.6175	-0.373101	115.223	355.371	206.939	186.101	186.101	186.101	-87.6457	1.18092	1.71827	34.3003	2.83947	-1.66041	0.158737	-0.020769	1.63168	-32.0425	-2.75042	1.23127	0	0	-0.0384987	25.6283
0	9.0773	0	0	9.19387	1.90262	-9.09479	-0.147688	-0.00485629	-0.00818624	-14.701	-1.34E-15	-0.641217	0	0	0.00013076	1.10604	-13.6406	-3.75382	58.8902	357.469	616.198	392.515	392.515	392.515	-2.36195	-87.4857	-0.299588	110.209	355.364	206.521	186.101	186.101	186.101	-87.5163	1.28353	1.73268	33.7209	2.6752	-1.96457	0.153749	-0.0221894	1.62153	-29.1419	-2.22837	0.948393	0	0	-0.0353023	25.1153
0	9.06176	0	0	9.16788	1.86119	-8.6893	-0.146902	-0.0041199	-0.00918684	-14.4909	-3.23E-15	-0.502027	0	0	-5.33E-05	1.08263	-13.0002	-3.54034	54.5982	358.384	615.91	392.649	392.649	392.649	-2.45183	-87.3701	-0.229286	105.192	355.35	206.142	186.101	186.101	186.101	-87.4032	1.38447	1.74929	33.1367	2.49641	-2.26723	0.149226	-0.0215605	1.61147	-26.4491	-1.33031	0.725559	0	0	-0.0321126	24.5808
0	9.04314	0	0	9.13913	1.81909	-8.27631	-0.146142	-0.00369565	-0.00993673	-14.2794	-2.27E-15	-0.409519	0	0	-0.000213213	1.06845	-12.3572	-3.33939	50.1781	359.288	615.642	392.803	392.803	392.803	-2.5409	-87.2682	-0.161676	100.165	355.334	205.796	186.101	186.101	186.101	-87.3039	1.48333	1.76703	32.5467	2.30367	-2.56526	0.145214	-0.0192669	1.6017	-24.0206	-0.240239	0.566854	0	0	-0.029044	24.0271
0	9.0209	0	0	9.10714	1.7766	-7.8586	-0.145411	-0.00350588	-0.0104881	-14.0714	-3.43E-16	-0.350932	0	0	-0.000361523	1.06368	-11.7121	-3.15321	45.64	360.183	615.393	392.975	392.975	392.975	-2.62855	-87.1776	-0.0962954	95.1268	355.32	205.479	186.101	186.101	186.101	-87.2159	1.57998	1.78519	31.95	2.09774	-2.8564	0.141564	-0.0154803	1.59196	-21.8496	1.01527	0.458054	0	0	-0.0260919	23.456
0	8.99435	0	0	9.07131	1.73392	-7.4382	-0.144709	-0.00345629	-0.010921	-13.871	9.73E-16	-0.309479	0	0	-0.000512594	1.06835	-11.0648	-2.98295	40.9938	361.071	615.157	393.168	393.167	393.167	-2.71454	-87.0959	-0.0327093	90.0745	355.31	205.185	186.101	186.101	186.101	-87.1367	1.67454	1.80338	31.3453	1.87945	-3.13911	0.138049	-0.0104171	1.58246	-19.8685	2.39241	0.388438	0	0	-0.0231882	22.8694
0	8.96283	0	0	9.03102	1.69121	-7.01672	-0.14404	-0.00343762	-0.0112746	-13.6817	3.23E-15	-0.267026	0	0	-0.000680506	1.08233	-10.4155	-2.82883	36.2492	361.955	614.932	393.379	393.379	393.379	-2.79888	-87.0207	0.0296198	85.0062	355.306	204.91	186.101	186.101	186.101	-87.0642	1.76733	1.82129	30.732	1.64994	-3.41253	0.134569	-0.00431676	1.57312	-18.075	3.8883	0.345353	0	0	-0.0203315	22.2689
0	8.92575	0	0	8.98572	1.64864	-6.5958	-0.143377	-0.00338894	-0.0115719	-13.5043	3.56E-15	-0.212626	0	0	-0.000871084	1.10545	-9.76437	-2.69022	31.4159	362.837	614.713	393.611	393.611	393.611	-2.88156	-86.9499	0.0914652	79.9205	355.31	204.648	186.101	186.101	186.101	-86.996	1.85881	1.83843	30.1094	1.41033	-3.67631	0.131032	0.00243044	1.56384	-16.4621	5.41178	0.324917	0	0	-0.0175649	21.6564
0	8.8827	0	0	8.93501	1.60637	-6.17714	-0.142762	-0.00325939	-0.0118519	-13.3455	-1.53E-15	-0.139606	0	0	-0.00108519	1.13737	-9.1116	-2.56579	26.5034	363.722	614.496	393.863	393.863	393.863	-2.96235	-86.8814	0.153793	74.8158	355.322	204.397	186.101	186.101	186.101	-86.9303	1.94949	1.85409	29.4771	1.16191	-3.93052	0.127217	0.00957704	1.55475	-14.9734	6.91666	0.319195	0	0	-0.0148572	21.0335
0	8.83347	0	0	8.8787	1.56459	-5.76269	-0.142202	-0.0031376	-0.0120807	-13.209	3.80E-15	-0.058748	0	0	-0.00130683	1.17765	-8.4575	-2.4538	21.5215	364.612	614.279	394.134	394.134	394.134	-3.04081	-86.8136	0.217853	69.691	355.346	204.15	186.101	186.101	186.101	-86.8651	2.03987	1.86723	28.8353	0.906066	-4.17545	0.123185	0.0165924	1.54594	-13.6697	8.19924	0.333491	0	0	-0.0124288	20.4022
0	8.77808	0	0	8.81684	1.5235	-5.35448	-0.141748	-0.00302615	-0.0122704	-13.102	3.64E-15	0.0236151	0	0	-0.00152362	1.22578	-7.80253	-2.35218	16.4797	365.51	614.057	394.424	394.424	394.424	-3.11631	-86.7449	0.285018	64.545	355.384	203.905	186.101	186.101	186.101	-86.799	2.13044	1.87663	28.1842	0.644347	-4.4115	0.118869	0.0231411	1.53767	-12.5343	9.1677	0.360216	0	0	-0.0103519	19.7644
0	8.71685	0	0	8.7498	1.48329	-4.95457	-0.141394	-0.00302178	-0.0123916	-13.0264	-2.92E-15	0.0900715	0	0	-0.00171348	1.28112	-7.14718	-2.25879	11.3877	366.417	613.829	394.732	394.732	394.732	-3.18808	-86.6741	0.356682	59.377	355.437	203.658	186.101	186.101	186.101	-86.7308	2.22167	1.88091	27.5244	0.378169	-4.63899	0.114253	0.0288375	1.53001	-11.5801	9.65496	0.397546	0	0	-0.00878892	19.1223
0	8.65045	0	0	8.6782	1.44416	-4.56481	-0.141199	-0.00318416	-0.0124481	-12.9894	-1.99E-15	0.125579	0	0	-0.00185804	1.343	-6.49206	-2.17158	6.2547	367.335	613.59	395.055	395.055	395.055	-3.25539	-86.6006	0.434159	54.1869	355.508	203.408	186.101	186.101	186.101	-86.6597	2.31393	1.8788	26.8568	0.109251	-4.85809	0.109389	0.0333186	1.52335	-10.8002	9.54403	0.437092	0	0	-0.00784722	18.4779
0	8.57988	0	0	8.603	1.40624	-4.18677	-0.141138	-0.00358341	-0.0124657	-12.9895	2.25E-15	0.114772	0	0	-0.0019386	1.41065	-5.83782	-2.08868	1.09	368.264	613.34	395.391	395.391	395.391	-3.31762	-86.5239	0.518513	48.9748	355.598	203.153	186.101	186.101	186.101	-86.5853	2.40758	1.86926	26.1827	-0.160824	-5.0687	0.10425	0.03645	1.51771	-10.1408	8.7894	0.463642	0	0	-0.00751671	17.8332
0	8.50638	0	0	8.52548	1.36965	-3.82155	-0.141255	-0.00420483	-0.0124519	-13.0304	-1.06E-15	0.05242	0	0	-0.00194628	1.48323	-5.1852	-2.00858	-4.09747	369.203	613.077	395.739	395.739	395.739	-3.37453	-86.4442	0.610416	43.7413	355.706	202.892	186.101	186.101	186.101	-86.5076	2.50291	1.8517	25.5033	-0.430308	-5.27045	0.0988826	0.0380925	1.51326	-9.5811	7.39104	0.464146	0	0	-0.00778362	17.1902
0	8.43173	0	0	8.44732	1.33442	-3.46974	-0.141516	-0.00509812	-0.0124367	-13.1055	-2.72E-15	-0.0686806	0	0	-0.00186929	1.55989	-4.53492	-1.93015	-9.29895	370.149	612.799	396.094	396.094	396.094	-3.42621	-86.3619	0.710055	38.4875	355.83	202.628	186.101	186.101	186.101	-86.4273	2.60014	1.82608	24.8201	-0.697562	-5.46259	0.0933916	0.0383206	1.51025	-9.09408	5.39039	0.425871	0	0	-0.0085792	16.5508
0	8.35795	0	0	8.37053	1.30057	-3.13133	-0.14191	-0.0062154	-0.0124188	-13.208	2.26E-15	-0.241187	0	0	-0.00170675	1.63969	-3.88777	-1.85266	-14.5057	371.1	612.507	396.453	396.453	396.453	-3.47329	-86.2781	0.817018	33.2149	355.968	202.361	186.101	186.101	186.101	-86.3452	2.69942	1.79303	24.1345	-0.960846	-5.64411	0.0877875	0.0371461	1.50862	-8.65123	2.84345	0.344639	0	0	-0.00980146	15.9171
0	8.28747	0	0	8.29748	1.26802	-2.80577	-0.142378	-0.0074446	-0.0124104	-13.3231	-3.22E-15	-0.446252	0	0	-0.00146593	1.72164	-3.24452	-1.77585	-19.7093	372.052	612.201	396.812	396.812	396.812	-3.51681	-86.194	0.930334	27.925	356.113	202.095	186.101	186.101	186.101	-86.2627	2.80078	1.75381	23.4484	-1.21844	-5.81364	0.08228	0.0348904	1.50833	-8.27757	-0.0214652	0.21467	0	0	-0.0112922	15.2908
0	8.22284	0	0	8.23066	1.23668	-2.49215	-0.142803	-0.00867658	-0.0123801	-13.4284	-2.27E-15	-0.660775	0	0	-0.00115795	1.80476	-2.60598	-1.69984	-24.9009	372.999	611.881	397.168	397.169	397.168	-3.55812	-86.1112	1.04853	22.6196	356.26	201.834	186.101	186.101	186.101	-86.1814	2.90411	1.71019	22.7633	-1.46862	-5.96959	0.0770392	0.0317237	1.50905	-8.01428	-3.06886	0.0474695	0	0	-0.0129673	14.6738
0	8.16646	0	0	8.17247	1.20644	-2.18939	-0.14313	-0.00975963	-0.0123497	-13.509	1.74E-15	-0.855729	0	0	-0.000803424	1.88803	-1.97299	-1.62511	-30.0717	373.937	611.548	397.518	397.518	397.518	-3.59858	-86.0311	1.1698	17.3006	356.403	201.581	186.101	186.101	186.101	-86.1028	3.00907	1.66416	22.0807	-1.70984	-6.1102	0.0720618	0.027955	1.51084	-7.82435	-6.10331	-0.145093	0	0	-0.0145994	14.068
0	8.12052	0	0	8.125	1.17722	-1.89676	-0.143283	-0.0105814	-0.0123033	-13.5493	8.74E-17	-1.00718	0	0	-0.000424747	1.9704	-1.34639	-1.5524	-35.2127	374.859	611.205	397.858	397.858	397.858	-3.63928	-85.9548	1.2923	11.9698	356.538	201.338	186.101	186.101	186.101	-86.0278	3.11512	1.61752	21.4023	-1.94047	-6.23361	0.0674632	0.0238496	1.51337	-7.73526	-8.94963	-0.347103	0	0	-0.0160753	13.4754
0	8.08662	0	0	8.08985	1.149	-1.614	-0.143253	-0.0111259	-0.0122201	-13.5456	-4.00E-17	-1.10435	0	0	-4.11E-05	2.05084	-0.727098	-1.48266	-40.3143	375.759	610.852	398.183	398.183	398.183	-3.68075	-85.8827	1.41427	6.62873	356.66	201.107	186.101	186.101	186.101	-85.9572	3.22144	1.57172	20.7298	-2.15915	-6.33791	0.0633791	0.019643	1.51643	-7.79405	-11.5147	-0.542407	0	0	-0.0173768	12.8978
0	8.06588	0	0	8.06809	1.1218	-1.34144	-0.143051	-0.0113022	-0.0121325	-13.5001	1.88E-15	-1.13537	0	0	0.000326358	2.12835	-0.116018	-1.41691	-45.367	376.63	610.492	398.493	398.493	398.493	-3.72296	-85.815	1.53428	1.27879	356.769	200.889	186.101	186.101	186.101	-85.8909	3.32701	1.5276	20.0645	-2.3646	-6.42134	0.0597159	0.0155003	1.51985	-7.9464	-13.7	-0.720323	0	0	-0.018368	12.3371
0	8.05892	0	0	8.06035	1.09573	-1.08011	-0.142712	-0.0112126	-0.0120102	-13.421	2.65E-15	-1.11271	0	0	0.000672948	2.20195	0.485885	-1.35614	-50.3606	377.466	610.126	398.784	398.784	398.784	-3.76517	-85.751	1.65123	-4.07891	356.864	200.681	186.101	186.101	186.101	-85.8283	3.43066	1.48534	19.408	-2.5557	-6.48228	0.0564971	0.0114746	1.52337	-8.21941	-15.526	-0.8751	0	0	-0.019108	11.7956
0	8.06602	0	0	8.06688	1.07095	-0.83159	-0.142315	-0.0109147	-0.0119254	-13.3231	1.47E-15	-1.04922	0	0	0.000998784	2.27076	1.07761	-1.30121	-55.2847	378.261	609.755	399.053	399.053	399.053	-3.80605	-85.6897	1.76445	-9.44344	356.947	200.483	186.101	186.101	186.101	-85.7685	3.53108	1.44453	18.7616	-2.73166	-6.51944	0.0534603	0.00766779	1.52697	-8.48321	-17.0018	-1.01201	0	0	-0.0194554	11.2752
0	8.08738	0	0	8.0878	1.04762	-0.597715	-0.141899	-0.010527	-0.011841	-13.218	-6.06E-16	-0.965426	0	0	0.00131287	2.33395	1.65814	-1.2528	-60.1289	379.008	609.381	399.301	399.3	399.3	-3.84398	-85.6301	1.87348	-14.8142	357.023	200.291	186.101	186.101	186.101	-85.7101	3.62697	1.40438	18.1269	-2.89179	-6.53184	0.0506022	0.00404328	1.53037	-8.75856	-18.1989	-1.13343	0	0	-0.0195059	10.7782
0	8.12297	0	0	8.12315	1.02594	-0.380343	-0.141549	-0.0101507	-0.0117775	-13.1201	2.17E-15	-0.879739	0	0	0.0016266	2.3908	2.22644	-1.21125	-64.8828	379.703	609.005	399.524	399.524	399.524	-3.87725	-85.5708	1.97806	-20.1906	357.094	200.103	186.101	186.101	186.101	-85.6519	3.71706	1.36395	17.5051	-3.03574	-6.51899	0.0476697	0.000611479	1.53344	-8.95828	-19.178	-1.24664	0	0	-0.0192099	10.3068
0	8.17303	0	0	8.17308	1.00607	-0.181057	-0.141249	-0.00982349	-0.0117216	-13.0331	3.12E-15	-0.802226	0	0	0.00194829	2.44074	2.78149	-1.17656	-69.5362	380.34	608.626	399.724	399.724	399.724	-3.90424	-85.5107	2.07794	-25.5723	357.163	199.917	186.101	186.101	186.101	-85.5926	3.8002	1.32235	16.8975	-3.16336	-6.48081	0.0445415	-0.00262907	1.53628	-9.04507	-19.98	-1.35405	0	0	-0.0185768	9.86339
0	8.2378	0	0	8.2378	0.988124	-0.00104962	-0.141044	-0.00956393	-0.0116797	-12.9644	2.93E-15	-0.738306	0	0	0.0022846	2.48334	3.32227	-1.14832	-74.0791	380.914	608.245	399.901	399.901	399.901	-3.92359	-85.4488	2.17294	-30.9588	357.236	199.73	186.101	186.101	186.101	-85.5311	3.87541	1.27882	16.3054	-3.27478	-6.41779	0.0410249	-0.00562918	1.53882	-8.93778	-20.604	-1.45874	0	0	-0.0175501	9.45016
0	8.31763	0	0	8.31766	0.972173	0.158915	-0.1409	-0.00940473	-0.0116052	-12.9121	1.01E-15	-0.692247	0	0	0.00263956	2.51831	3.84785	-1.12571	-78.5026	381.423	607.859	400.054	400.054	400.054	-3.93417	-85.3841	2.26281	-36.3494	357.313	199.541	186.101	186.101	186.101	-85.4665	3.94184	1.23276	15.7298	-3.37031	-6.33091	0.0370765	-0.0084927	1.54085	-8.64249	-21.1281	-1.55566	0	0	-0.0162161	9.06932
0	8.41298	0	0	8.41308	0.958242	0.298619	-0.140859	-0.00935037	-0.0115477	-12.88	-3.31E-15	-0.664238	0	0	0.00301552	2.54554	4.35733	-1.1074	-82.7981	381.865	607.467	400.185	400.185	400.185	-3.93509	-85.3162	2.34743	-41.7435	357.396	199.348	186.101	186.101	186.101	-85.3982	3.99886	1.18368	15.1718	-3.45055	-6.22177	0.0323361	-0.0109996	1.54267	-7.98554	-21.4961	-1.65055	0	0	-0.0144094	8.72295
0	8.52427	0	0	8.52448	0.946308	0.418299	-0.140873	-0.00940377	-0.0114441	-12.8626	-3.27E-15	-0.653165	0	0	0.00341106	2.5651	4.84995	-1.09169	-86.9587	382.236	607.069	400.295	400.295	400.295	-3.92578	-85.2444	2.42664	-47.14	357.488	199.152	186.101	186.101	186.101	-85.3256	4.04602	1.13131	14.6324	-3.51627	-6.09243	0.0268251	-0.0132225	1.54425	-6.98123	-21.7758	-1.73538	0	0	-0.0122389	8.4129
0	8.65193	0	0	8.65229	0.936297	0.518699	-0.140956	-0.00956362	-0.0113638	-12.8587	3.61E-15	-0.657322	0	0	0.00382383	2.57722	5.3251	-1.07642	-90.9783	382.536	606.661	400.386	400.386	400.386	-3.9059	-85.1685	2.50041	-52.5378	357.588	198.953	186.101	186.101	186.101	-85.2485	4.08308	1.07541	14.1124	-3.56833	-5.94548	0.0202257	-0.0150769	1.54563	-5.45439	-21.9395	-1.81618	0	0	-0.0095811	8.14071
0	8.79636	0	0	8.79684	0.928093	0.600959	-0.141082	-0.00979367	-0.0112586	-12.8632	2.04E-15	-0.671108	0	0	0.00424828	2.58232	5.78233	-1.05912	-94.8525	382.766	606.241	400.459	400.459	400.459	-3.87531	-85.0884	2.56875	-57.9356	357.697	198.749	186.101	186.101	186.101	-85.1667	4.11002	1.01588	13.6124	-3.60776	-5.78392	0.0125316	-0.0165167	1.54694	-3.38962	-21.9745	-1.8881	0	0	-0.00651122	7.9076
0	8.95768	0	0	8.95829	0.921549	0.666581	-0.141244	-0.0100753	-0.0112082	-12.8716	-3.67E-15	-0.69027	0	0	0.00467764	2.58098	6.22142	-1.03698	-98.5785	382.925	605.808	400.516	400.516	400.516	-3.83407	-85.0041	2.63184	-63.3319	357.812	198.543	186.101	186.101	186.101	-85.0802	4.12695	0.952622	13.1329	-3.6357	-5.61121	0.00351072	-0.0174632	1.54829	-0.632794	-21.8573	-1.95603	0	0	-0.00296901	7.71436
0	9.13587	0	0	9.13659	0.916492	0.71729	-0.141424	-0.0104221	-0.0111564	-12.8781	-2.79E-15	-0.713784	0	0	0.0051029	2.57391	6.64237	-1.00706	-102.155	383.016	605.36	400.559	400.559	400.559	-3.78233	-84.9154	2.68993	-68.7256	357.934	198.335	186.101	186.101	186.101	-84.989	4.13418	0.885578	12.6741	-3.65329	-5.43103	-0.00672215	-0.0179551	1.54973	2.76749	-21.6126	-2.01624	0	0	0.00088747	7.56131
0	9.33058	0	0	9.3314	0.912723	0.755084	-0.141609	-0.010706	-0.0111529	-12.8779	1.51E-15	-0.727693	0	0	0.00551209	2.56198	7.04542	-0.966245	-105.583	383.04	604.895	400.591	400.591	400.591	-3.72041	-84.8222	2.74338	-74.1152	358.06	198.126	186.101	186.101	186.101	-84.8929	4.13214	0.814704	12.2359	-3.66182	-5.24734	-0.0182525	-0.0178232	1.55142	6.8903	-21.1219	-2.06845	0	0	0.0050466	7.4483
0	9.54109	0	0	9.542	0.910041	0.781977	-0.141784	-0.0109234	-0.011181	-12.8667	-6.48E-16	-0.731787	0	0	0.00589326	2.54613	7.43109	-0.911489	-108.865	383	604.412	400.613	400.613	400.613	-3.64853	-84.7244	2.79268	-79.4997	358.19	197.916	186.101	186.101	186.101	-84.7918	4.12133	0.73983	11.8179	-3.66236	-5.06413	-0.0309347	-0.0171172	1.5535	11.6884	-20.3602	-2.11536	0	0	0.00937437	7.37466
0	9.76627	0	0	9.76722	0.908255	0.799886	-0.14193	-0.0110282	-0.0112554	-12.8414	-7.68E-16	-0.724095	0	0	0.00623379	2.52742	7.80014	-0.8399	-112.005	382.9	603.911	400.629	400.629	400.629	-3.56685	-84.6215	2.83849	-84.8781	358.322	197.706	186.101	186.101	186.101	-84.6851	4.10231	0.660652	11.4196	-3.65618	-4.88533	-0.0445087	-0.0159377	1.55603	17.0772	-19.3291	-2.15873	0	0	0.0137299	7.3392
0	10.0045	0	0	10.0055	0.907176	0.810704	-0.142058	-0.0110457	-0.0113565	-12.8027	-1.74E-15	-0.711024	0	0	0.00652349	2.50695	8.15357	-0.74883	-115.008	382.744	603.39	400.641	400.641	400.641	-3.47549	-84.5126	2.88149	-90.2499	358.455	197.496	186.101	186.101	186.101	-84.5723	4.07559	0.576806	11.04	-3.64438	-4.71472	-0.0588594	-0.0143758	1.55903	22.9847	-18.0367	-2.2069	0	0	0.0180178	7.34026
0	10.2538	0	0	10.2549	0.90662	0.81628	-0.142188	-0.0109895	-0.0115678	-12.7529	3.74E-15	-0.698981	0	0	0.00675455	2.48585	8.4926	-0.636022	-117.881	382.535	602.85	400.654	400.654	400.654	-3.37448	-84.3968	2.92231	-95.6143	358.589	197.286	186.101	186.101	186.101	-84.4524	4.04169	0.487946	10.678	-3.62814	-4.55571	-0.073971	-0.0126122	1.56287	29.4227	-16.5246	-2.2744	0	0	0.0222413	7.37576
0	10.512	0	0	10.5131	0.90641	0.818383	-0.142273	-0.0108285	-0.0118375	-12.6885	-2.64E-15	-0.689404	0	0	0.00691788	2.46529	8.81859	-0.499848	-120.631	382.279	602.292	400.669	400.669	400.669	-3.26401	-84.2732	2.96139	-100.971	358.725	197.077	186.101	186.101	186.101	-84.3243	4.00104	0.393929	10.3323	-3.60858	-4.4112	-0.0893793	-0.0107012	1.56743	36.1555	-14.7846	-2.36274	0	0	0.0262418	7.44325
0	10.7767	0	0	10.7778	0.906369	0.818799	-0.142369	-0.0105776	-0.0122018	-12.6154	3.32E-15	-0.686602	0	0	0.00701176	2.44633	9.13303	-0.339277	-123.267	381.978	601.718	400.691	400.691	400.691	-3.14437	-84.1404	2.99886	-106.321	358.861	196.867	186.101	186.101	186.101	-84.1868	3.95393	0.294872	10.0012	-3.58681	-4.28351	-0.104888	-0.00865845	1.57291	43.0893	-12.8348	-2.48116	0	0	0.0300041	7.54002
0	11.0452	0	0	11.0463	0.90633	0.819184	-0.142479	-0.0102423	-0.0127069	-12.5343	3.60E-15	-0.692571	0	0	0.0070343	2.43001	9.43743	-0.154069	-125.797	381.636	601.129	400.723	400.723	400.723	-3.01599	-83.9971	3.03456	-111.664	358.999	196.657	186.101	186.101	186.101	-84.0387	3.90057	0.191181	9.68331	-3.56381	-4.17422	-0.120268	-0.00662549	1.57939	50.1078	-10.733	-2.63584	0	0	0.0335135	7.66325
0	11.3148	0	0	11.316	0.906152	0.820967	-0.142629	-0.00982626	-0.0133256	-12.4478	-2.82E-15	-0.707904	0	0	0.00698692	2.41724	9.73329	0.055275	-128.228	381.258	600.529	400.767	400.767	400.767	-2.8795	-83.8417	3.06799	-117.002	359.139	196.445	186.101	186.101	186.101	-83.8784	3.84106	0.0835503	9.37694	-3.54063	-4.08425	-0.135369	-0.00470084	1.5871	57.0789	-8.55091	-2.82775	0	0	0.036752	7.81016
0	11.5829	0	0	11.5842	0.905724	0.825265	-0.142851	-0.00933509	-0.0141354	-12.3582	-3.75E-16	-0.732182	0	0	0.00687311	2.4088	10.022	0.287343	-130.567	380.845	599.922	400.828	400.828	400.828	-2.73565	-83.6725	3.09838	-122.334	359.281	196.233	186.101	186.101	186.101	-83.7042	3.77537	-0.0270172	9.08067	-3.51816	-4.01368	-0.149851	-0.00286318	1.59593	63.8526	-6.31536	-3.06033	0	0	0.0396909	7.97808
0	11.847	0	0	11.8482	0.904971	0.832815	-0.143137	-0.00882809	-0.0150581	-12.2631	1.96E-15	-0.769123	0	0	0.00669462	2.40527	10.3047	0.539941	-132.822	380.401	599.312	400.906	400.906	400.906	-2.58539	-83.4878	3.12464	-127.664	359.425	196.02	186.101	186.101	186.101	-83.5146	3.70341	-0.139232	8.79323	-3.49725	-3.96189	-0.163239	-0.00124662	1.60591	70.1564	-4.16319	-3.32673	0	0	0.0422129	8.16471
0	12.1045	0	0	12.1058	0.903856	0.843986	-0.143511	-0.00831907	-0.0161702	-12.1626	1.03E-15	-0.81681	0	0	0.00645557	2.40704	10.5824	0.810145	-134.995	379.926	598.704	401.005	401.005	401.005	-2.42984	-83.2855	3.14547	-132.994	359.573	195.806	186.101	186.101	186.101	-83.3077	3.62503	-0.25155	8.51366	-3.47857	-3.92759	-0.175427	0.000111739	1.61728	75.927	-2.15968	-3.62714	0	0	0.0443086	8.36823
0	12.3532	0	0	12.3546	0.902396	0.858634	-0.14399	-0.00783545	-0.0173903	-12.0558	-3.43E-15	-0.873106	0	0	0.00615943	2.41429	10.8556	1.09432	-137.09	379.421	598.103	401.126	401.126	401.126	-2.27033	-83.0637	3.15939	-138.327	359.725	195.593	186.101	186.101	186.101	-83.0812	3.54008	-0.362182	8.24134	-3.46267	-3.90884	-0.185818	0.00108692	1.62963	80.8287	-0.407567	-3.94557	0	0	0.0457825	8.58746
0	12.5907	0	0	12.5922	0.900649	0.87615	-0.144562	-0.00739214	-0.0186906	-11.9392	2.98E-15	-0.934307	0	0	0.00580773	2.42696	11.1244	1.3883	-139.106	378.886	597.514	401.269	401.269	401.269	-2.10834	-82.8197	3.16489	-143.665	359.88	195.383	186.101	186.101	186.101	-82.833	3.44845	-0.469234	7.97621	-3.44991	-3.90321	-0.193939	0.00173342	1.64306	84.6212	1.06709	-4.27041	0	0	0.0464774	8.82201
0	12.8152	0	0	12.8168	0.898717	0.895515	-0.145277	-0.00696402	-0.0200212	-11.8147	3.28E-15	-0.99194	0	0	0.00540417	2.4448	11.3885	1.68757	-141.04	378.321	596.944	401.434	401.434	401.434	-1.94543	-82.551	3.16042	-149.013	360.039	195.176	186.101	186.101	186.101	-82.5603	3.3501	-0.570711	7.71861	-3.44054	-3.90795	-0.19938	0.00204998	1.65769	87.0715	2.21161	-4.58204	0	0	0.0462282	9.07238
0	13.0244	0	0	13.0261	0.896765	0.91509	-0.146119	-0.00659771	-0.0212594	-11.6779	1.09E-16	-1.04506	0	0	0.00494844	2.46734	11.647	1.98734	-142.885	377.725	596.398	401.622	401.622	401.622	-1.78318	-82.2544	3.14461	-154.374	360.2	194.974	186.101	186.101	186.101	-82.2602	3.24504	-0.664766	7.4695	-3.43462	-3.91996	-0.201464	0.00219586	1.67318	87.8025	3.03034	-4.86103	0	0	0.0448062	9.34003
0	13.2165	0	0	13.2183	0.894989	0.9329	-0.147078	-0.00625923	-0.0223603	-11.525	-6.41E-16	-1.0864	0	0	0.00443913	2.49393	11.8983	2.28285	-144.632	377.096	595.882	401.832	401.832	401.832	-1.62304	-81.9264	3.11635	-159.749	360.363	194.782	186.101	186.101	186.101	-81.9291	3.13345	-0.749746	7.23036	-3.43203	-3.93612	-0.1999	0.00230359	1.68921	86.639	3.56574	-5.09217	0	0	0.0421221	9.62746
0	13.3894	0	0	13.3913	0.893617	0.946654	-0.148156	-0.00596483	-0.0232349	-11.3519	2.26E-15	-1.11462	0	0	0.00387428	2.52381	12.1403	2.56948	-146.267	376.432	595.399	402.061	402.061	402.061	-1.46649	-81.5631	3.07481	-165.142	360.528	194.6	186.101	186.101	186.101	-81.5632	3.01558	-0.824207	7.00333	-3.43249	-3.95329	-0.194307	0.0025048	1.70582	83.3758	3.83529	-5.26013	0	0	0.0381338	9.93822
0	13.5409	0	0	13.5428	0.892907	0.95377	-0.149299	-0.00568066	-0.0237977	-11.1501	2.10E-15	-1.12668	0	0	0.00324973	2.55608	12.3703	2.84289	-147.774	375.732	594.953	402.308	402.308	402.308	-1.31474	-81.1602	3.01953	-170.552	360.693	194.433	186.101	186.101	186.101	-81.1581	2.89187	-0.887076	6.79109	-3.43566	-3.96847	-0.184336	0.00316826	1.72254	77.8259	3.9885	-5.35513	0	0	0.0329062	10.2768
0	13.6683	0	0	13.6702	0.893115	0.951684	-0.150478	-0.00540045	-0.0240822	-10.9118	-3.23E-15	-1.12427	0	0	0.00256217	2.58984	12.5849	3.09931	-149.13	374.996	594.549	402.569	402.569	402.569	-1.16888	-80.7126	2.95042	-175.977	360.858	194.283	186.101	186.101	186.101	-80.7087	2.76284	-0.937597	6.59686	-3.44102	-3.97896	-0.170105	0.00461262	1.73894	70.0674	4.15634	-5.37967	0	0	0.0267366	10.6487
0	13.7687	0	0	13.7706	0.894505	0.937748	-0.151616	-0.00511828	-0.023976	-10.6241	-2.43E-15	-1.11169	0	0	0.00180824	2.62421	12.7803	3.33553	-150.314	374.222	594.186	402.842	402.842	402.842	-1.02986	-80.2145	2.86772	-181.416	361.022	194.153	186.101	186.101	186.101	-80.2093	2.62919	-0.975345	6.42437	-3.44806	-3.9824	-0.151453	0.00717358	1.75447	60.0098	4.4894	-5.3322	0	0	0.0199868	11.0602
0	13.8383	0	0	13.8401	0.8973	0.909726	-0.152631	-0.00485063	-0.0235992	-10.2732	2.71E-15	-1.09715	0	0	0.000986363	2.6584	12.9519	3.54914	-151.298	373.412	593.867	403.123	403.123	403.123	-0.898551	-79.6598	2.77195	-186.863	361.186	194.042	186.101	186.101	186.101	-79.6536	2.49171	-1.00009	6.27782	-3.45617	-3.97691	-0.128978	0.0112514	1.76893	48.0152	5.15793	-5.23176	0	0	0.0133035	11.5183
0	13.8726	0	0	13.8742	0.901683	0.865781	-0.153409	-0.00458961	-0.0229537	-9.84351	2.94E-15	-1.08662	0	0	9.95E-05	2.69177	13.095	3.73849	-152.054	372.568	593.589	403.407	403.407	403.407	-0.775924	-79.041	2.66377	-192.311	361.347	193.953	186.101	186.101	186.101	-79.0343	2.35133	-1.01164	6.16165	-3.46486	-3.96107	-0.103154	0.0171944	1.78157	34.3242	6.31396	-5.08908	0	0	0.00736848	12.0304
0	13.8658	0	0	13.8672	0.907782	0.804624	-0.153899	-0.00439112	-0.0221135	-9.32791	-1.72E-15	-1.09144	0	0	-0.000841948	2.72388	13.2046	3.90279	-152.552	371.693	593.352	403.691	403.691	403.691	-0.66311	-78.3499	2.54395	-197.754	361.506	193.882	186.101	186.101	186.101	-78.343	2.20909	-1.00972	6.08059	-3.47353	-3.93401	-0.0747417	0.0250297	1.79188	19.3489	7.99411	-4.9194	0	0	0.00294454	12.6042
0	13.8108	0	0	13.8119	0.915653	0.7257	-0.154061	-0.00421658	-0.0212789	-8.7258	-1.83E-15	-1.11201	0	0	-0.00181683	2.75457	13.2755	4.04205	-152.763	370.794	593.151	403.971	403.971	403.971	-0.561492	-77.5772	2.41318	-203.182	361.661	193.825	186.101	186.101	186.101	-77.5704	2.06614	-0.993852	6.03946	-3.48183	-3.89538	-0.044949	0.0348739	1.79969	3.75446	10.2795	-4.74047	0	0	0.000772968	13.2472
0	13.699	0	0	13.6999	0.925298	0.62899	-0.153909	-0.00418587	-0.0205281	-8.04901	3.32E-15	-1.16074	0	0	-0.00279548	2.78388	13.3026	4.15696	-152.658	369.878	592.983	404.243	404.243	404.243	-0.472865	-76.7125	2.2721	-208.587	361.81	193.776	186.101	186.101	186.101	-76.7059	1.92365	-0.963217	6.04302	-3.48934	-3.84522	-0.0147249	0.0464709	1.80474	-11.9617	13.0386	-4.55614	0	0	0.00141799	13.9667
0	13.5205	0	0	13.521	0.93667	0.514954	-0.153452	-0.00424935	-0.0201004	-7.31841	4.37E-16	-1.23111	0	0	-0.00373812	2.81216	13.2811	4.24879	-152.212	368.953	592.842	404.504	404.504	404.504	-0.399223	-75.7443	2.12124	-213.961	361.951	193.728	186.101	186.101	186.101	-75.7382	1.78286	-0.916737	6.0959	-3.49594	-3.78399	0.0147199	0.0596295	1.80689	-27.1378	16.2419	-4.37117	0	0	0.00522338	14.7694
0	13.2637	0	0	13.264	0.949686	0.384425	-0.152823	-0.00450361	-0.0201268	-6.57797	-2.50E-15	-1.32617	0	0	-0.00461503	2.83992	13.2064	4.3193	-151.4	368.031	592.723	404.752	404.752	404.752	-0.342892	-74.6604	1.96105	-219.298	362.081	193.669	186.101	186.101	186.101	-74.6551	1.64492	-0.853042	6.20233	-3.50142	-3.71243	0.0422209	0.0737921	1.80627	-41.1985	19.6732	-4.17651	0	0	0.0122237	15.6609
0	12.9166	0	0	12.9167	0.964255	0.238326	-0.15211	-0.0048921	-0.0208307	-5.88079	-2.68E-15	-1.43011	0	0	-0.00541542	2.86789	13.0749	4.37047	-150.203	367.121	592.62	404.985	404.985	404.985	-0.306262	-73.4487	1.7919	-224.594	362.195	193.591	186.101	186.101	186.101	-73.4443	1.5108	-0.770592	6.36615	-3.50588	-3.63143	0.0667378	0.0886353	1.80294	-53.6023	23.2683	-3.96206	0	0	0.022103	16.6454
0	12.4666	0	0	12.4666	0.98029	0.0775145	-0.151485	-0.0053572	-0.0223382	-5.30297	-3.03E-15	-1.52227	0	0	-0.0061869	2.89697	12.8832	4.40439	-148.609	366.237	592.528	405.201	405.201	405.201	-0.291683	-72.0974	1.61408	-229.845	362.288	193.484	186.101	186.101	186.101	-72.0938	1.38117	-0.667816	6.59065	-3.50946	-3.54192	0.0876554	0.103616	1.79723	-64.0554	26.873	-3.703	0	0	0.034296	17.7261
0	11.9019	0	0	11.9019	0.99775	-0.0975914	-0.151214	-0.00580446	-0.0246279	-4.94525	-2.50E-15	-1.57363	0	0	-0.00707977	2.9281	12.6291	4.42318	-146.607	365.389	592.442	405.402	405.402	405.402	-0.30098	-70.5959	1.42792	-235.053	362.356	193.344	186.101	186.101	186.101	-70.5935	1.25622	-0.543474	6.87829	-3.51241	-3.44487	0.104607	0.118271	1.78959	-72.4954	30.3977	-3.37013	0	0	0.0480968	18.904
0	11.2123	0	0	11.2124	1.01665	-0.287116	-0.151644	-0.00606136	-0.0277814	-4.93075	-3.49E-16	-1.54411	0	0	-0.00838895	2.96227	12.3112	4.42876	-144.197	364.59	592.36	405.586	405.586	405.587	-0.335117	-68.9367	1.23381	-240.219	362.396	193.171	186.101	186.101	186.101	-68.9354	1.13539	-0.396997	7.23088	-3.51523	-3.34115	0.117437	0.132302	1.78088	-78.923	33.8136	-2.93966	0	0	0.0627023	20.1785
0	10.3908	0	0	10.3912	1.03711	-0.492327	-0.153261	-0.00599914	-0.0315545	-5.40602	2.15E-15	-1.39517	0	0	-0.0105921	3.00044	11.9292	4.42288	-141.381	363.85	592.279	405.757	405.757	405.757	-0.393612	-67.1162	1.03241	-245.344	362.404	192.972	186.101	186.101	186.101	-67.1161	1.01734	-0.229056	7.64916	-3.51832	-3.2315	0.126737	0.145096	1.77149	-83.8696	36.9851	-2.37566	0	0	0.0777212	21.5469
0	9.43572	0	0	9.43646	1.05938	-0.715629	-0.15659	-0.0053648	-0.0355315	-6.52204	1.11E-15	-1.07563	0	0	-0.0143035	3.04347	11.4835	4.40703	-138.17	363.179	592.199	405.915	405.915	405.915	-0.474123	-65.1372	0.824576	-250.426	362.383	192.766	186.101	186.101	186.101	-65.1383	0.899781	-0.0419705	8.13313	-3.52218	-3.1165	0.133656	0.156392	1.76215	-88.1957	39.9299	-1.65463	0	0	0.0933394	23.0042
0	8.35232	0	0	8.35349	1.08384	-0.960838	-0.162252	-0.00400729	-0.0393783	-8.42512	1.81E-15	-0.546358	0	0	-0.0201777	3.0921	10.9759	4.38247	-134.579	362.583	592.122	406.062	406.062	406.062	-0.571868	-63.0107	0.611636	-255.453	362.339	192.585	186.101	186.101	186.101	-63.0129	0.779607	0.15959	8.68171	-3.52742	-2.9967	0.139269	0.166087	1.75376	-92.7112	42.664	-0.771651	0	0	0.110119	24.5435
0	7.15489	0	0	7.15656	1.11102	-1.23341	-0.170643	-0.00165151	-0.0421564	-11.2081	4.40E-15	0.237324	0	0	-0.0286086	3.14686	10.4085	4.35018	-130.629	362.069	592.052	406.199	406.199	406.199	-0.679435	-60.7579	0.395485	-260.399	362.284	192.476	186.101	186.101	186.101	-60.7609	0.653155	0.368292	9.29301	-3.53449	-2.87243	0.145812	0.174046	1.74622	-98.9845	45.2396	0.273399	0	0	0.130027	26.1556
0	5.86838	0	0	5.87051	1.14163	-1.54016	-0.182045	0.00179233	-0.0433099	-14.9002	2.80E-15	1.29056	0	0	-0.0394488	3.20808	9.78475	4.31108	-126.344	361.639	591.994	406.329	406.329	406.329	-0.786494	-58.4118	0.17873	-265.214	362.235	192.499	186.101	186.101	186.101	-58.4153	0.516727	0.573661	9.96429	-3.5437	-2.74408	0.154823	0.180126	1.73948	-108.041	47.6384	1.45252	0	0	0.154976	27.8293
0	4.52887	0	0	4.53134	1.17649	-1.88946	-0.196244	0.00642395	-0.0419081	-19.4146	-3.26E-15	2.61054	0	0	-0.051619	3.27589	9.10833	4.26595	-121.754	361.294	591.956	406.452	406.452	406.452	-0.879951	-56.018	-0.0349886	-269.82	362.22	192.721	186.101	186.101	186.101	-56.0214	0.367322	0.762085	10.692	-3.55542	-2.61205	0.168045	0.184567	1.73256	-121.086	49.9297	2.71505	0	0	0.187531	29.5516
0	3.18294	0	0	3.18548	1.21655	-2.29065	-0.212536	0.0120571	-0.037374	-24.5414	5.59E-15	4.14327	0	0	-0.0630195	3.35015	8.3836	4.21559	-116.888	361.032	591.947	406.567	406.567	406.567	-0.944371	-53.6333	-0.240866	-274.108	362.271	193.216	186.101	186.101	186.101	-53.6362	0.20349	0.917112	11.4721	-3.56955	-2.47679	0.186299	0.187339	1.72436	-138.588	52.0167	3.99653	0	0	0.229379	31.3077
0	1.88498	0	0	1.88717	1.26279	-2.75345	-0.229664	0.0184401	-0.0295544	-29.9477	-2.33E-15	5.80117	0	0	-0.0707673	3.43053	7.61521	4.16086	-111.78	360.85	591.977	406.673	406.673	406.673	-0.962902	-51.3239	-0.432717	-277.938	362.424	194.045	186.101	186.101	186.101	-51.3255	0.0260838	1.02038	12.3	-3.586	-2.3389	0.209273	0.188722	1.71332	-160.176	53.8905	5.19489	0	0	0.28066	33.0813
0	0.693286	0	0	0.694428	1.31615	-3.28711	-0.245955	0.0250435	-0.0183222	-35.211	4.66E-15	7.44543	0	0	-0.0719223	3.51659	6.80801	4.10269	-106.462	360.742	592.057	406.768	406.768	406.768	-0.918373	-49.1601	-0.602986	-281.147	362.719	195.255	186.101	186.101	186.101	-49.1601	-0.161284	1.05296	13.1708	-3.60437	-2.19909	0.236197	0.188679	1.69768	-185.064	55.3179	6.23667	0	0	0.340356	34.8551
0	-0.33563	0	0	-0.336414	1.37739	-3.8989	-0.25969	0.0312438	-0.00463693	-39.8877	0	8.91073	0	0	-0.0644903	3.60765	5.96689	4.04211	-100.968	360.702	592.199	406.848	406.848	406.848	-0.794857	-47.2114	-0.742925	-283.558	363.193	196.868	186.101	186.101	186.101	-47.2097	-0.352319	0.997063	14.0797	-3.62393	-2.05825	0.264644	0.187456	1.67697	-211.145	56.2225	7.01239	0	0	0.40443	36.611
0	-1.15239	0	0	-1.1561	1.447	-4.59313	-0.269266	0.0363749	0.0108577	-43.5686	5.59E-15	10.0242	0	0	-0.0482539	3.70302	5.09664	3.9803	-95.3295	360.722	592.417	406.909	406.909	406.909	-0.579267	-45.5401	-0.842964	-285.001	363.878	198.873	186.101	186.101	186.101	-45.5373	-0.538652	0.837903	15.0215	-3.64391	-1.91737	0.292562	0.18511	1.6508	-236.582	56.382	7.47614	0	0	0.46867	38.3304
0	-1.71984	0	0	-1.72741	1.52501	-5.36949	-0.273586	0.0397674	0.0266866	-45.9527	5.59E-15	10.6255	0	0	-0.0251443	3.80192	4.20186	3.91841	-89.5785	360.794	592.722	406.946	406.946	406.946	-0.262824	-44.1965	-0.893408	-285.326	364.799	201.231	186.101	186.101	186.101	-44.1939	-0.71099	0.56534	15.9914	-3.66329	-1.77752	0.317407	0.182059	1.62043	-259.02	55.7533	7.58402	0	0	0.527416	39.9947
0	-2.01637	0	0	-2.02831	1.61092	-6.22224	-0.272035	0.0408863	0.0419341	-46.874	4.66E-15	10.5965	0	0	0.00118252	3.90351	3.28686	3.85767	-83.7438	360.911	593.127	406.954	406.954	406.954	0.15765	-43.2151	-0.885333	-284.416	365.967	203.88	186.101	186.101	186.101	-43.2147	-0.860438	0.175226	16.9847	-3.68081	-1.63983	0.337519	0.178372	1.58685	-276.894	54.2094	7.3661	0	0	0.576363	41.5857
0	-2.03762	0	0	-2.05357	1.70363	-7.13933	-0.264775	0.0394272	0.0554268	-46.3383	-1.86E-15	9.88436	0	0	0.0263444	4.00697	2.35561	3.79914	-77.8526	361.065	593.642	406.926	406.926	406.926	0.678688	-42.613	-0.811686	-282.201	367.382	206.738	186.101	186.101	186.101	-42.617	-0.979872	-0.329621	17.9971	-3.69509	-1.50532	0.351923	0.174073	1.55186	-289.029	51.6692	6.89273	0	0	0.612061	43.0859
0	-1.7959	0	0	-1.81401	1.80142	-8.10267	-0.252544	0.0352699	0.0666487	-44.4966	6.06E-15	8.50246	0	0	0.0464734	4.11147	1.41171	3.74374	-71.9297	361.249	594.278	406.858	406.858	406.858	1.28992	-42.39	-0.668402	-278.651	369.027	209.717	186.101	186.101	186.101	-42.4009	-1.06498	-0.939157	19.0246	-3.70475	-1.3749	0.360765	0.16927	1.51713	-295.241	48.1086	6.28814	0	0	0.633398	44.4794
0	-1.31759	0	0	-1.33433	1.90197	-9.08844	-0.236567	0.0286912	0.0750336	-41.6128	-4.66E-16	6.55008	0	0	0.0592218	4.21622	0.458384	3.69217	-65.9975	361.457	595.042	406.746	406.746	406.746	1.97423	-42.5311	-0.455314	-273.783	370.873	212.725	186.101	186.101	186.101	-42.5513	-1.11471	-1.63633	20.0636	-3.70828	-1.24931	0.364502	0.164081	1.48418	-295.676	43.6525	5.65877	0	0	0.64029	45.7517
0	-0.639583	0	0	-0.649584	2.00253	-10.0688	-0.218143	0.020156	0.0807198	-37.9925	9.32E-16	4.18446	0	0	0.0640929	4.3205	-0.501516	3.64484	-60.0763	361.684	595.939	406.586	406.586	406.586	2.70883	-43.0097	-0.176769	-267.645	372.879	215.672	186.101	186.101	186.101	-43.0412	-1.1313	-2.39796	21.1106	-3.70429	-1.12908	0.364386	0.158628	1.45385	-291.246	38.46	5.12751	0	0	0.634595	46.8906
0	0.194481	0	0	0.198138	2.10001	-11.0136	-0.198683	0.0104636	0.0835835	-33.9585	-4.78E-15	1.61893	0	0	0.0622528	4.42358	-1.46544	3.60177	-54.1839	361.924	596.972	406.377	406.377	406.377	3.46685	-43.7911	0.158349	-260.309	374.992	218.475	186.101	186.101	186.101	-43.8353	-1.11974	-3.19631	22.1629	-3.69132	-1.01438	0.361576	0.153235	1.42718	-282.724	32.9133	4.73629	0	0	0.618137	47.8862
0	1.13826	0	0	1.16323	2.19132	-11.893	-0.179398	0.000612315	0.0839628	-29.7984	2.10E-15	-0.908604	0	0	0.0558518	4.52487	-2.43111	3.56274	-48.3364	362.176	598.141	406.119	406.119	406.119	4.21986	-44.8356	0.537065	-251.865	377.157	221.062	186.101	186.101	186.101	-44.8936	-1.08707	-4.00133	23.2176	-3.66817	-0.905262	0.35721	0.148411	1.40433	-271.106	27.5238	4.46722	0	0	0.593335	48.7312
0	2.14582	0	0	2.1995	2.27357	-12.6803	-0.161456	-0.00842932	0.0819882	-25.7685	4.66E-15	-3.17694	0	0	0.047291	4.62378	-3.39645	3.52717	-42.5481	362.435	599.443	405.814	405.814	405.814	4.94059	-46.1018	0.943434	-242.408	379.316	223.369	186.101	186.101	186.101	-46.1739	-1.04143	-4.78336	24.2724	-3.63364	-0.801426	0.352332	0.144561	1.38557	-257.2	22.7781	4.26671	0	0	0.562218	49.4209
0	3.17457	0	0	3.2629	2.34441	-13.3545	-0.145754	-0.0158865	0.0779756	-22.0668	-4.19E-15	-5.01398	0	0	0.0385734	4.71989	-4.35956	3.4943	-36.8318	362.7	600.871	405.465	405.465	405.465	5.60559	-47.5482	1.36009	-232.033	381.417	225.346	186.101	186.101	186.101	-47.6348	-0.991141	-5.51589	25.3248	-3.5869	-0.702514	0.347657	0.142094	1.37133	-241.681	19.0821	4.07279	0	0	0.526537	49.9533
0	4.1872	0	0	4.31378	2.40222	-13.9019	-0.133068	-0.0213205	0.0720338	-18.8467	1.40E-15	-6.31911	0	0	0.031007	4.8128	-5.31863	3.46326	-31.1989	362.97	602.417	405.077	405.077	405.077	6.19709	-49.1359	1.7699	-220.833	383.419	226.958	186.101	186.101	186.101	-49.2368	-0.943876	-6.17755	26.3729	-3.5273	-0.608071	0.343655	0.141169	1.36195	-225	16.632	3.8526	0	0	0.487484	50.3292
0	5.15298	0	0	5.31862	2.44621	-14.3167	-0.123761	-0.024557	0.0646752	-16.1925	-1.86E-15	-7.05792	0	0	0.0251274	4.90224	-6.27193	3.43312	-25.6599	363.244	604.07	404.657	404.657	404.657	6.70392	-50.8294	2.15762	-208.894	385.29	228.185	186.101	186.101	186.101	-50.9445	-0.905937	-6.75336	27.4146	-3.45448	-0.517687	0.340803	0.141635	1.35687	-207.773	15.4278	3.60376	0	0	0.446629	50.5514
0	6.04842	0	0	6.25106	2.47643	-14.6008	-0.117992	-0.0257287	0.056069	-14.1414	-9.32E-16	-7.26139	0	0	0.020891	4.988	-7.21776	3.40316	-20.2243	363.523	605.816	404.212	404.211	404.212	7.12154	-52.598	2.5112	-196.293	387.012	229.027	186.101	186.101	186.101	-52.7269	-0.881808	-7.23525	28.4477	-3.36837	-0.431151	0.339069	0.143215	1.3561	-190.227	15.3156	3.35058	0	0	0.404662	50.625
0	6.85695	0	0	7.0922	2.49366	-14.7624	-0.115593	-0.0251754	0.0467634	-12.6776	-2.33E-15	-7.00716	0	0	0.0179064	5.06997	-8.15442	3.3728	-14.901	363.807	607.64	403.748	403.748	403.748	7.45131	-54.4158	2.82255	-183.104	388.578	229.496	186.101	186.101	186.101	-54.558	-0.87402	-7.62169	29.4705	-3.26931	-0.348416	0.338812	0.145571	1.35922	-172.879	16.0341	3.14197	0	0	0.362904	50.5567
0	7.56834	0	0	7.83019	2.49925	-14.8148	-0.116222	-0.0233289	0.0370334	-11.752	-3.73E-15	-6.39811	0	0	0.0156877	5.14802	-9.08022	3.34185	-9.69812	364.097	609.525	403.273	403.273	403.273	7.69944	-56.2618	3.08769	-169.388	389.991	229.622	186.101	186.101	186.101	-56.4168	-0.883262	-7.91674	30.4809	-3.15784	-0.269883	0.3398	0.148252	1.36544	-155.942	17.2654	3.02288	0	0	0.32203	50.3544
0	8.17778	0	0	8.4594	2.49489	-14.774	-0.119376	-0.020649	0.0273342	-11.2881	-4.66E-16	-5.54732	0	0	0.0138046	5.22209	-9.99342	3.31053	-4.62323	364.393	611.454	402.796	402.796	402.796	7.87544	-58.1199	3.30658	-155.206	391.258	229.446	186.101	186.101	186.101	-58.2869	-0.908689	-8.12885	31.4769	-3.03473	-0.196362	0.342028	0.150795	1.374	-139.758	18.7012	3.02576	0	0	0.282968	50.0268
0	8.68466	0	0	8.97917	2.48241	-14.6569	-0.124467	-0.0175981	0.0179436	-11.1962	-2.80E-15	-4.56783	0	0	0.0119643	5.29207	-10.8923	3.2795	0.316509	364.697	613.409	402.322	402.322	402.322	7.99089	-59.9777	3.48233	-140.611	392.393	229.017	186.101	186.101	186.101	-60.156	-0.948352	-8.26945	32.4564	-2.90107	-0.129099	0.34541	0.152781	1.38437	-124.532	20.0234	3.17681	0	0	0.246347	49.583
0	9.09152	0	0	9.39246	2.46361	-14.4804	-0.130933	-0.0144906	0.00905159	-11.3879	1.63E-15	-3.55239	0	0	0.0100209	5.35784	-11.7751	3.24993	5.11448	365.01	615.373	401.859	401.859	401.859	8.05814	-61.8262	3.62041	-125.652	393.412	228.392	186.101	186.101	186.101	-62.015	-0.99965	-8.35154	33.4172	-2.75816	-0.0698517	0.3497	0.153871	1.39592	-110.352	20.9986	3.46705	0	0	0.212516	49.0322
0	9.40301	0	0	9.70476	2.44013	-14.2594	-0.13824	-0.0116383	0.000841033	-11.7806	2.56E-15	-2.5852	0	0	0.0079425	5.41917	-12.6399	3.22339	9.7645	365.332	617.329	401.411	401.411	401.411	8.08939	-63.6592	3.72784	-110.376	394.331	227.628	186.101	186.101	186.101	-63.8577	-1.05968	-8.38868	34.3572	-2.60723	-0.0208075	0.354824	0.153722	1.40814	-97.3295	21.4351	3.87212	0	0	0.181845	48.383
0	9.62508	0	0	9.92297	2.41333	-14.0068	-0.145974	-0.00926253	-0.00681293	-12.3081	-2.10E-15	-1.7314	0	0	0.00577187	5.47575	-13.4852	3.20181	14.2609	365.662	619.261	400.982	400.982	400.982	8.0958	-65.4721	3.81231	-94.8257	395.164	226.784	186.101	186.101	186.101	-65.6796	-1.12555	-8.39385	35.2739	-2.44982	0.0155205	0.360416	0.152149	1.42104	-85.2749	21.1815	4.35745	0	0	0.154075	47.6438
0	9.76451	0	0	10.0548	2.3843	-13.7325	-0.153763	-0.00744239	-0.0138746	-12.9155	8.15E-16	-1.03177	0	0	0.00357782	5.52714	-14.309	3.18738	18.5987	366	621.154	400.576	400.576	400.576	8.08696	-67.262	3.88152	-79.0438	395.921	225.917	186.101	186.101	186.101	-67.478	-1.19444	-8.37867	36.1649	-2.28743	0.0363767	0.366234	0.149131	1.43414	-74.1014	20.2147	4.85988	0	0	0.129115	46.8223
0	9.82857	0	0	10.1083	2.3538	-13.4436	-0.161353	-0.0062426	-0.0206601	-13.5635	-1.63E-15	-0.51598	0	0	0.00144081	5.57282	-15.1097	3.18224	22.7735	366.345	622.994	400.194	400.194	400.194	8.0704	-69.0274	3.94263	-63.0716	396.612	225.081	186.101	186.101	186.101	-69.2514	-1.26377	-8.35292	37.0277	-2.12145	0.0390063	0.371981	0.144623	1.44778	-63.4657	18.5252	5.31399	0	0	0.10639	45.9257
0	9.82489	0	0	10.092	2.32234	-13.1448	-0.168523	-0.00568052	-0.0272623	-14.2202	-1.81E-15	-0.198526	0	0	-0.00056236	5.61214	-15.8856	3.1885	26.7819	366.694	624.77	399.835	399.835	399.835	8.05134	-70.7673	4.00191	-46.9505	397.239	224.326	186.101	186.101	186.101	-70.999	-1.33109	-8.32408	37.86	-1.95328	0.0207487	0.377266	0.138789	1.46151	-53.113	16.1842	5.65329	0	0	0.0855054	44.9607
0	9.76163	0	0	10.0145	2.29014	-12.8383	-0.175128	-0.00567583	-0.0340487	-14.8603	-5.47E-15	-0.0749471	0	0	-0.00236336	5.64438	-16.6353	3.20789	30.6214	367.044	626.47	399.5	399.5	399.5	8.03259	-72.4819	4.06432	-30.7233	397.802	223.7	186.101	186.101	186.101	-72.7209	-1.3941	-8.29707	38.6591	-1.78419	-0.0206917	0.381417	0.1319	1.47548	-42.5143	13.3462	5.79912	0	0	0.0656187	43.9338
0	9.64738	0	0	9.8849	2.25727	-12.5247	-0.180962	-0.00613728	-0.0412069	-15.4506	2.27E-15	-0.129974	0	0	-0.00389428	5.66884	-17.3571	3.24152	34.2909	367.391	628.085	399.186	399.186	399.186	8.01443	-74.172	4.13335	-14.4351	398.295	223.243	186.101	186.101	186.101	-74.418	-1.45055	-8.27419	39.4227	-1.6153	-0.0869693	0.384033	0.12409	1.48946	-31.2968	10.1194	5.6994	0	0	0.0462824	42.8515
0	9.49132	0	0	9.71283	2.22364	-12.2029	-0.185862	-0.00687436	-0.0489321	-15.9576	-1.46E-15	-0.329917	0	0	-0.00509538	5.68484	-18.0499	3.28979	37.7903	367.731	629.609	398.891	398.892	398.891	7.99489	-75.839	4.21079	1.86536	398.71	222.993	186.101	186.101	186.101	-76.0914	-1.49836	-8.25523	40.1486	-1.44756	-0.179019	0.384607	0.115838	1.50301	-19.0499	6.77045	5.28914	0	0	0.0270339	41.7206
0	9.30303	0	0	9.50822	2.18909	-11.8715	-0.189615	-0.0077742	-0.0574138	-16.3394	1.51E-15	-0.641062	0	0	-0.00590861	5.69181	-18.7125	3.35209	41.1209	368.06	631.035	398.613	398.613	398.613	7.97015	-77.4845	4.29672	18.1249	399.034	222.981	186.101	186.101	186.101	-77.7425	-1.53558	-8.23772	40.8347	-1.28185	-0.296692	0.382861	0.107371	1.51592	-5.42479	3.43132	4.55276	0	0	0.00769088	40.5481
0	9.09218	0	0	9.28101	2.15341	-11.5285	-0.192026	-0.00853286	-0.0667129	-16.5544	5.18E-15	-1.00644	0	0	-0.00630889	5.68927	-19.3439	3.42691	44.2856	368.371	632.358	398.347	398.347	398.347	7.9351	-79.1097	4.38952	34.2848	399.253	223.229	186.101	186.101	186.101	-79.3723	-1.56059	-8.21745	41.4792	-1.11875	-0.438995	0.378212	0.0991745	1.52751	9.9242	0.426377	3.44927	0	0	-0.0118682	39.3417
0	8.86814	0	0	9.04087	2.11646	-11.1723	-0.192972	-0.00908086	-0.0768569	-16.5693	1.05E-15	-1.38897	0	0	-0.0062897	5.67697	-19.9432	3.51156	47.2887	368.658	633.574	398.091	398.091	398.091	7.88392	-80.7153	4.48598	50.2801	399.354	223.753	186.101	186.101	186.101	-80.9808	-1.57218	-8.18897	42.0805	-0.958803	-0.603658	0.370681	0.0915677	1.53766	27.1042	-2.10577	2.00521	0	0	-0.0312448	38.11
0	8.63963	0	0	8.79672	2.07814	-10.8021	-0.192386	-0.00915438	-0.0877616	-16.3607	-2.39E-15	-1.734	0	0	-0.00590012	5.65485	-20.5098	3.6024	50.1359	368.918	634.681	397.843	397.843	397.843	7.81084	-82.3003	4.58156	66.0401	399.322	224.559	186.101	186.101	186.101	-82.5669	-1.56964	-8.14618	42.6373	-0.802261	-0.787484	0.360125	0.0848637	1.54566	46.1654	-3.91128	0.227296	0	0	-0.0499653	36.8622
0	8.41449	0	0	8.55657	2.03847	-10.4178	-0.190277	-0.00868501	-0.0993659	-15.9188	-1.63E-15	-2.00916	0	0	-0.00521506	5.62308	-21.0431	3.69479	52.8342	369.143	635.675	397.601	397.601	397.601	7.71059	-83.8625	4.67076	81.4888	399.147	225.642	186.101	186.101	186.101	-84.1279	-1.55289	-8.08292	43.1487	-0.649346	-0.986222	0.346639	0.0792178	1.55134	67.0462	-4.9038	-1.83059	0	0	-0.0673277	35.6082
0	8.19922	0	0	8.32712	1.99758	-10.0207	-0.186717	-0.007605	-0.111479	-15.2465	5.01E-15	-2.18862	0	0	-0.00433734	5.58211	-21.5427	3.78325	55.3915	369.328	636.556	397.362	397.362	397.362	7.57911	-85.3975	4.7475	96.5455	398.82	226.985	186.101	186.101	186.101	-85.6593	-1.52246	-7.99361	43.6141	-0.500273	-1.19473	0.330516	0.0748177	1.55445	89.5142	-4.99875	-4.11105	0	0	-0.0824997	34.3588
0	7.99914	0	0	8.11383	1.95573	-9.61325	-0.181869	-0.00592414	-0.123996	-14.3612	-3.17E-15	-2.26093	0	0	-0.00337766	5.53255	-22.0085	3.86176	57.8171	369.468	637.323	397.125	397.125	397.125	7.41369	-86.8993	4.8055	111.127	398.336	228.562	186.101	186.101	186.101	-87.1548	-1.47949	-7.87347	44.0331	-0.355047	-1.40729	0.311846	0.0717241	1.55486	113.384	-4.18835	-6.54707	0	0	-0.0947662	33.1255
0	7.81831	0	0	7.92083	1.9133	-9.19913	-0.175882	-0.00378051	-0.136709	-13.2831	8.15E-16	-2.23469	0	0	-0.0024283	5.47526	-22.4403	3.92384	60.1203	369.558	637.976	396.891	396.891	396.891	7.21323	-88.3601	4.83874	125.147	397.697	230.335	186.101	186.101	186.101	-88.6067	-1.4256	-7.7189	44.406	-0.213842	-1.61763	0.291128	0.0698132	1.55263	138.278	-2.61324	-9.05229	0	0	-0.103332	31.9198
0	7.65955	0	0	7.75099	1.87075	-8.78295	-0.168973	-0.0012763	-0.149473	-12.0425	-3.91E-15	-2.12034	0	0	-0.00157106	5.41126	-22.8381	3.96293	62.3114	369.593	638.514	396.66	396.66	396.66	6.97793	-89.7705	4.84166	138.522	396.905	232.257	186.101	186.101	186.101	-90.0057	-1.36279	-7.52738	44.733	-0.076696	-1.81937	0.268778	0.0688765	1.54807	163.847	-0.436356	-11.549	0	0	-0.107636	30.7541
0	7.52455	0	0	7.60602	1.82865	-8.37019	-0.16135	0.00142127	-0.162109	-10.6713	1.06E-15	-1.93781	0	0	-0.000858907	5.34165	-23.2021	3.97264	64.4002	369.571	638.937	396.432	396.432	396.432	6.70931	-91.1199	4.80941	151.169	395.968	234.275	186.101	186.101	186.101	-91.3414	-1.29327	-7.29754	45.015	0.0562098	-2.0062	0.245274	0.0689059	1.54153	189.671	2.21804	-13.9697	0	0	-0.107303	29.6403
0	7.41369	0	0	7.48636	1.78762	-7.96699	-0.15326	0.00414955	-0.174364	-9.20806	-2.81E-15	-1.70717	0	0	-0.000322337	5.2676	-23.5324	3.947	66.3967	369.488	639.246	396.21	396.21	396.21	6.40976	-92.3964	4.73803	163.007	394.895	236.324	186.101	186.101	186.101	-92.6023	-1.21934	-7.02891	45.253	0.184626	-2.17216	0.221117	0.0697244	1.53334	215.248	5.15333	-16.2417	0	0	-0.102151	28.5906
0	7.3264	0	0	7.39135	1.74829	-7.5798	-0.144975	0.00676976	-0.186033	-7.69659	2.80E-15	-1.44349	0	0	2.81E-05	5.19025	-23.8294	3.88082	68.3102	369.342	639.441	395.997	395.997	395.997	6.0823	-93.5876	4.62445	173.963	393.699	238.339	186.101	186.101	186.101	-93.7762	-1.14324	-6.7218	45.4482	0.308255	-2.31196	0.196847	0.0711623	1.52417	240.065	8.17215	-18.295	0	0	-0.0922706	27.6167
0	7.26101	0	0	7.31928	1.71133	-7.2154	-0.136791	0.00923268	-0.196782	-6.18552	-3.20E-16	-1.15043	0	0	0.000197782	5.11068	-24.0934	3.76978	70.149	369.131	639.522	395.794	395.794	395.794	5.7303	-94.6803	4.46668	183.967	392.391	240.25	186.101	186.101	186.101	-94.8505	-1.06703	-6.3772	45.6022	0.426669	-2.42108	0.17332	0.0733043	1.51491	263.418	11.2317	-20.0766	0	0	-0.0779908	26.7299
0	7.2148	0	0	7.26742	1.67745	-6.88075	-0.128967	0.0114744	-0.206315	-4.72312	1.43E-15	-0.829576	0	0	0.000214305	5.02985	-24.3247	3.61065	71.9202	368.855	639.491	395.606	395.606	395.606	5.35737	-95.6613	4.26389	192.96	390.987	241.986	186.101	186.101	186.101	-95.8124	-0.992593	-5.99679	45.7168	0.53941	-2.49601	0.151248	0.0760918	1.50611	284.651	14.2278	-21.5273	0	0	-0.0599085	25.9404
0	7.1843	0	0	7.23224	1.64734	-6.58295	-0.121761	0.0135133	-0.214252	-3.35938	-2.94E-15	-0.472527	0	0	0.000118825	4.9486	-24.5237	3.40149	73.6292	368.514	639.348	395.435	395.435	395.435	4.96731	-96.5178	4.01655	200.889	389.502	243.48	186.101	186.101	186.101	-96.6496	-0.921547	-5.58297	45.7937	0.645846	-2.53435	0.131414	0.0795495	1.49875	303.004	17.1242	-22.5933	0	0	-0.0388442	25.2573
0	7.16524	0	0	7.20942	1.62172	-6.32925	-0.115379	0.015369	-0.220268	-2.14169	-6.17E-16	-0.0719066	0	0	-2.97E-05	4.8675	-24.6906	3.14169	75.2797	368.11	639.095	395.285	395.285	395.285	4.56414	-97.2377	3.72664	207.713	387.953	244.668	186.101	186.101	186.101	-97.3503	-0.855321	-5.13907	45.8348	0.745399	-2.53496	0.114456	0.0838515	1.49351	317.805	19.9782	-23.2409	0	0	-0.0158018	24.6884
0	7.15266	0	0	7.19396	1.60131	-6.12704	-0.110046	0.0170941	-0.223928	-1.12168	-2.38E-15	0.379618	0	0	-0.000163123	4.78706	-24.8256	2.83186	76.8725	367.646	638.732	395.16	395.16	395.16	4.15214	-97.8101	3.39764	213.4	386.357	245.495	186.101	186.101	186.101	-97.9042	-0.795166	-4.66941	45.8421	0.837291	-2.49768	0.101383	0.0891809	1.491	328.182	22.8525	-23.4395	0	0	0.00808256	24.2395
0	7.14104	0	0	7.18037	1.58684	-5.98345	-0.105956	0.0186627	-0.224909	-0.349644	-8.01E-16	0.87642	0	0	-0.000209545	4.7075	-24.9287	2.47401	78.4062	367.125	638.262	395.061	395.061	395.061	3.73602	-98.2255	3.03453	217.933	384.736	245.915	186.101	186.101	186.101	-98.3025	-0.742252	-4.17937	45.8173	0.920877	-2.42366	0.0929627	0.0954681	1.49184	333.419	25.717	-23.1695	0	0	0.0316341	23.9142
0	7.12464	0	0	7.16285	1.57895	-5.90523	-0.103261	0.0200957	-0.222839	0.126445	1.60E-15	1.40973	0	0	-0.000114386	4.62891	-25	2.07129	79.8764	366.551	637.688	394.99	394.99	394.99	3.32083	-98.477	2.6438	221.305	383.109	245.893	186.101	186.101	186.101	-98.5383	-0.697703	-3.67542	45.7623	0.995494	-2.31502	0.0900973	0.102868	1.4963	332.746	28.6802	-22.444	0	0	0.0536	23.7136
0	7.09759	0	0	7.13555	1.57821	-5.89788	-0.102146	0.0213189	-0.21745	0.2552	1.81E-15	1.95532	0	0	0.000143743	4.55118	-25.0391	1.62808	81.2759	365.931	637.015	394.948	394.948	394.948	2.91203	-98.5603	2.23291	223.526	381.501	245.41	186.101	186.101	186.101	-98.6077	-0.662671	-3.16486	45.6784	1.06045	-2.17487	0.0935395	0.111347	1.50468	325.543	31.7201	-21.2831	0	0	0.0727788	23.6359
0	7.05437	0	0	7.09296	1.58499	-5.96509	-0.102725	0.022244	-0.208615	-0.00694013	-1.69E-15	2.48185	0	0	0.000532803	4.47406	-25.0458	1.14978	82.5947	365.273	636.246	394.934	394.934	394.934	2.51519	-98.4744	1.8101	224.619	379.934	244.462	186.101	186.101	186.101	-98.5099	-0.638327	-2.65557	45.5672	1.11522	-2.00721	0.103955	0.120827	1.51698	311.38	34.8257	-19.7328	0	0	0.0880526	23.6765
0	6.99022	0	0	7.03033	1.5994	-6.108	-0.105145	0.0228283	-0.196217	-0.702529	2.85E-15	2.9593	0	0	0.00096089	4.39711	-25.0197	0.642671	83.82	364.584	635.39	394.945	394.945	394.945	2.13586	-98.2224	1.38364	224.626	378.428	243.059	186.101	186.101	186.101	-98.2481	-0.625821	-2.15547	45.4298	1.15946	-1.8168	0.12187	0.131257	1.53283	289.944	38.0405	-17.8579	0	0	0.0983649	23.8273
0	6.90174	0	0	6.94419	1.62123	-6.3244	-0.109483	0.0229389	-0.18048	-1.85882	1.51E-15	3.35004	0	0	0.00128352	4.31974	-24.9602	0.113968	84.9374	363.874	634.453	394.98	394.98	394.98	1.77917	-97.8117	0.961469	223.603	377.004	241.232	186.101	186.101	186.101	-97.8296	-0.62616	-1.67218	45.267	1.19311	-1.6092	0.146893	0.142376	1.55178	261.548	41.2927	-15.7335	0	0	0.102975	24.0773
0	6.78738	0	0	6.83301	1.64991	-6.60841	-0.11579	0.0225661	-0.16168	-3.48396	-1.05E-15	3.63242	0	0	0.00134235	4.24131	-24.8668	-0.428606	85.9305	363.154	633.447	395.033	395.033	395.033	1.44938	-97.2548	0.55075	221.622	375.675	239.027	186.101	186.101	186.101	-97.2667	-0.639987	-1.21242	45.0797	1.2161	-1.39028	0.178654	0.154247	1.57337	226.667	44.6556	-13.4471	0	0	0.101304	24.4125
0	6.64838	0	0	6.69782	1.68447	-6.95014	-0.123927	0.0216855	-0.140422	-5.54362	1.40E-15	3.79166	0	0	0.00101976	4.16099	-24.739	-0.976741	86.7818	362.434	632.382	395.098	395.098	395.098	1.14953	-96.5695	0.157471	218.773	374.454	236.506	186.101	186.101	186.101	-96.5769	-0.667297	-0.781639	44.8682	1.22893	-1.16651	0.215614	0.166722	1.59657	186.528	48.1634	-11.0946	0	0	0.0932609	24.8162
0	6.48885	0	0	6.54263	1.72356	-7.33599	-0.133596	0.0204322	-0.117505	-7.9587	2.85E-15	3.83856	0	0	0.000307434	4.07801	-24.5765	-1.52199	87.4733	361.728	631.272	395.17	395.17	395.17	0.880853	-95.7789	-0.213577	215.158	373.344	233.746	186.101	186.101	186.101	-95.783	-0.70712	-0.383604	44.6329	1.23218	-0.944342	0.255921	0.179756	1.62054	142.768	51.893	-8.77	0	0	0.0791733	25.2697
0	6.31596	0	0	6.37443	1.76551	-7.74946	-0.144149	0.0189784	-0.0939316	-10.5888	-5.82E-16	3.79777	0	0	-0.000661765	3.99158	-24.3789	-2.0559	87.9869	361.047	630.131	395.242	395.241	395.241	0.642789	-94.9101	-0.558693	210.891	372.346	230.833	186.101	186.101	186.101	-94.9118	-0.757292	-0.0204616	44.3738	1.22672	-0.730164	0.296986	0.193505	1.64438	97.5487	56.0195	-6.57791	0	0	0.0599327	25.7529
0	6.13926	0	0	6.20249	1.80852	-8.17244	-0.154797	0.0175976	-0.0709332	-13.2615	-2.62E-15	3.71139	0	0	-0.00163564	3.90106	-24.146	-2.57023	88.3051	360.405	628.973	395.305	395.305	395.305	0.433051	-93.9935	-0.874897	206.09	371.454	227.856	186.101	186.101	186.101	-93.9933	-0.814379	0.307125	44.0907	1.21371	-0.530112	0.335473	0.207884	1.667	53.5166	60.6375	-4.61638	0	0	0.0370789	26.2454
0	5.96929	0	0	6.0372	1.85075	-8.58695	-0.164703	0.0165595	-0.0496902	-15.7964	-3.06E-15	3.62474	0	0	-0.00232452	3.80593	-23.8778	-3.05738	88.4114	359.815	627.813	395.355	395.355	395.355	0.248146	-93.0598	-1.15964	200.878	370.662	224.902	186.101	186.101	186.101	-93.0581	-0.873916	0.59952	43.7833	1.19455	-0.349684	0.368444	0.222877	1.68774	13.1625	65.859	-2.97639	0	0	0.0124738	26.7273
0	5.81648	0	0	5.88886	1.89056	-8.97684	-0.173266	0.0160805	-0.0312759	-18.0461	9.46E-16	3.57638	0	0	-0.00249946	3.70593	-23.5743	-3.51045	88.2907	359.29	626.667	395.385	395.385	395.385	0.084121	-92.1378	-1.41054	195.37	369.963	222.051	186.101	186.101	186.101	-92.1349	-0.930824	0.857582	43.4512	1.17073	-0.193622	0.393328	0.238243	1.7063	-21.3349	71.6609	-1.72259	0	0	-0.0118378	27.1802
0	5.69028	0	0	5.76681	1.92662	-9.3293	-0.180035	0.0162341	-0.0163467	-19.8985	-1.86E-15	3.58442	0	0	-0.00205505	3.6011	-23.2358	-3.9236	87.9299	358.845	625.547	395.391	395.391	395.391	-0.0628108	-91.2533	-1.62518	189.671	369.351	219.368	186.101	186.101	186.101	-91.2494	-0.979927	1.08215	43.0938	1.14389	-0.0656515	0.408427	0.253486	1.72217	-48.5614	77.8639	-0.881394	0	0	-0.0340118	27.5883
0	5.59855	0	0	5.67893	1.95801	-9.63549	-0.184781	0.0169213	-0.00519265	-21.2863	2.11E-15	3.64111	0	0	-0.00102718	3.49176	-22.8626	-4.29217	87.318	358.491	624.467	395.37	395.37	395.37	-0.195679	-90.4275	-1.80127	183.87	368.823	216.903	186.101	186.101	186.101	-90.4229	-1.01644	1.27377	42.7105	1.11579	0.0316301	0.413327	0.267751	1.73513	-67.9827	84.0816	-0.429853	0	0	-0.0526665	27.9387
0	5.54727	0	0	5.63123	1.98422	-9.89072	-0.187348	0.0180039	0.00237162	-22.173	4.77E-15	3.72521	0	0	0.000436857	3.37862	-22.4556	-4.61288	86.4465	358.24	623.436	395.321	395.321	395.321	-0.316547	-89.6767	-1.9367	178.039	368.38	214.691	186.101	186.101	186.101	-89.6715	-1.03638	1.43262	42.3009	1.08801	0.0969894	0.408718	0.28033	1.74494	-79.9408	89.9411	-0.318359	0	0	-0.0670208	28.2219
0	5.53996	0	0	5.62734	2.00511	-10.0939	-0.187739	0.0190672	0.006796	-22.5586	2.11E-15	3.78267	0	0	0.00210725	3.26257	-22.0154	-4.88375	85.3093	358.103	622.462	395.244	395.244	395.244	-0.426448	-89.0117	-2.03	172.23	368.026	212.752	186.101	186.101	186.101	-89.0062	-1.03686	1.55858	41.8644	1.06219	0.130382	0.395861	0.290187	1.75111	-85.3511	94.8631	-0.450792	0	0	-0.07683	28.4313
0	5.57747	0	0	5.66816	2.02082	-10.2465	-0.186133	0.0198156	0.00867217	-22.479	-1.37E-15	3.77111	0	0	0.00374414	3.1448	-21.5432	-5.10416	83.9032	358.089	621.551	395.143	395.143	395.143	-0.525869	-88.4377	-2.08073	166.479	367.763	211.09	186.101	186.101	186.101	-88.4322	-1.01626	1.65182	41.4008	1.03986	0.132998	0.376604	0.296523	1.75327	-85.503	98.4013	-0.728413	0	0	-0.0823228	28.5635
0	5.65786	0	0	5.75177	2.03162	-10.3513	-0.182883	0.019902	0.00871047	-22.0034	4.62E-15	3.64914	0	0	0.00514136	3.02668	-21.0403	-5.27476	82.2274	358.204	620.708	395.021	395.021	395.021	-0.615166	-87.9552	-2.08986	160.806	367.596	209.696	186.101	186.101	186.101	-87.95	-0.974211	1.71325	40.9104	1.02228	0.107185	0.353268	0.298599	1.75155	-81.978	100.1	-1.0342	0	0	-0.0842125	28.6174
0	5.77653	0	0	5.87358	2.03784	-10.4117	-0.178477	0.0192544	0.0074484	-21.2257	1.57E-15	3.41102	0	0	0.00617137	2.90965	-20.5084	-5.39718	80.284	358.453	619.932	394.883	394.883	394.883	-0.694985	-87.5601	-2.05985	155.219	367.524	208.552	186.101	186.101	186.101	-87.5556	-0.911369	1.74484	40.3934	1.0105	0.0560462	0.327647	0.296214	1.74612	-76.0893	99.8519	-1.29839	0	0	-0.0831973	28.5942
0	5.92704	0	0	6.02701	2.03983	-10.431	-0.17337	0.0179344	0.00543152	-20.2433	-1.95E-15	3.07372	0	0	0.00678696	2.79515	-19.9495	-5.4739	78.0776	358.84	619.225	394.733	394.733	394.733	-0.766514	-87.245	-1.99444	149.718	367.543	207.631	186.101	186.101	186.101	-87.2413	-0.829197	1.74963	39.8506	1.00534	-0.0166746	0.301744	0.289445	1.73742	-69.1564	97.7033	-1.46782	0	0	-0.0802653	28.4965
0	6.10156	0	0	6.20411	2.03792	-10.4124	-0.168028	0.016068	0.00308652	-19.1544	3.80E-15	2.6654	0	0	0.00701084	2.68458	-19.3657	-5.50788	75.6154	359.363	618.585	394.579	394.579	394.579	-0.831274	-87.0002	-1.89821	144.296	367.648	206.902	186.101	186.101	186.101	-86.9976	-0.729668	1.73137	39.2834	1.00712	-0.106953	0.277053	0.278705	1.72589	-62.2062	93.8596	-1.52054	0	0	-0.0763362	28.3283
0	6.29175	0	0	6.39645	2.03242	-10.3591	-0.16275	0.0138629	0.000699758	-18.0373	1.78E-15	2.22307	0	0	0.00690695	2.57914	-18.7596	-5.50229	72.9074	360.02	618.008	394.425	394.425	394.425	-0.891039	-86.8147	-1.77603	138.944	367.828	206.334	186.101	186.101	186.101	-86.8133	-0.614991	1.69416	38.6935	1.01616	-0.210973	0.254572	0.264321	1.71169	-55.9319	88.5649	-1.45573	0	0	-0.0721725	28.0949
0	6.48942	0	0	6.59563	2.02364	-10.2739	-0.15783	0.011418	-0.00144045	-16.9625	4.31E-15	1.77027	0	0	0.00656336	2.47986	-18.134	-5.46031	69.9657	360.808	617.492	394.277	394.277	394.277	-0.947546	-86.6771	-1.63273	133.647	368.074	205.893	186.101	186.101	186.101	-86.6772	-0.48744	1.64201	38.083	1.03214	-0.325111	0.235318	0.246803	1.69567	-50.9485	82.0477	-1.27599	0	0	-0.0686149	27.802
0	6.68687	0	0	6.79388	2.01182	-10.1592	-0.153453	0.00888226	-0.00325011	-15.9812	1.72E-15	1.3299	0	0	0.00606805	2.3875	-17.4921	-5.38483	66.8046	361.718	617.031	394.14	394.14	394.14	-1.0024	-86.5766	-1.4728	128.396	368.373	205.55	186.101	186.101	186.101	-86.578	-0.349191	1.57867	37.4544	1.05459	-0.446449	0.219401	0.226738	1.67832	-47.3984	74.5936	-1.00934	0	0	-0.0659937	27.456
0	6.87746	0	0	6.98446	1.99717	-10.0167	-0.149754	0.00630891	-0.0046492	-15.1308	3.54E-15	0.911724	0	0	0.00550049	2.30252	-16.8369	-5.27838	63.4403	362.743	616.621	394.018	394.018	394.018	-1.05699	-86.5028	-1.30029	123.18	368.715	205.277	186.101	186.101	186.101	-86.5057	-0.20223	1.50751	36.8105	1.08282	-0.57278	0.206833	0.204438	1.66013	-45.3277	66.3601	-0.673454	0	0	-0.0645521	27.0636
0	7.05589	0	0	7.16198	1.97983	-9.84798	-0.146803	0.00382648	-0.00564254	-14.4326	-3.95E-15	0.528744	0	0	0.00492017	2.22516	-16.1718	-5.14317	59.8901	363.871	616.256	393.916	393.916	393.916	-1.11254	-86.4471	-1.11871	117.989	369.086	205.051	186.101	186.101	186.101	-86.4514	-0.0483021	1.43146	36.1546	1.1157	-0.702594	0.197558	0.180588	1.64189	-44.651	57.6303	-0.303254	0	0	-0.0643594	26.6314
0	7.21834	0	0	7.32258	1.95988	-9.65371	-0.144558	0.00143666	-0.00629927	-13.8889	-1.32E-15	0.180002	0	0	0.00436867	2.1554	-15.4999	-4.98099	56.1723	365.09	615.93	393.835	393.835	393.835	-1.17	-86.4024	-0.931012	112.817	369.477	204.853	186.101	186.101	186.101	-86.408	0.111086	1.35296	35.4897	1.15201	-0.83518	0.191147	0.1557	1.6242	-45.0965	48.5879	0.0755611	0	0	-0.0651892	26.1663
0	7.36245	0	0	7.46397	1.93739	-9.4344	-0.142997	-0.000743334	-0.00668501	-13.495	9.63E-16	-0.124602	0	0	0.00386765	2.093	-14.8244	-4.79331	52.3053	366.387	615.638	393.778	393.778	393.778	-1.23017	-86.363	-0.739774	107.661	369.875	204.671	186.101	186.101	186.101	-86.37	0.274645	1.27412	34.819	1.19046	-0.970529	0.187051	0.130266	1.60728	-46.3573	39.477	0.432881	0	0	-0.066742	25.6747
0	7.48737	0	0	7.58529	1.9124	-9.19036	-0.141983	-0.00272711	-0.0068881	-13.2298	-2.00E-16	-0.38754	0	0	0.00342785	2.03757	-14.1484	-4.58145	48.3079	367.746	615.373	393.746	393.746	393.746	-1.29356	-86.3251	-0.5471	102.516	370.273	204.493	186.101	186.101	186.101	-86.3335	0.44126	1.19661	34.1458	1.22952	-1.10914	0.184767	0.104636	1.59163	-48.1065	30.4118	0.756987	0	0	-0.0686439	25.1627
0	7.59337	0	0	7.68694	1.88495	-8.92196	-0.141408	-0.00442521	-0.00703838	-13.0702	4.01E-15	-0.600709	0	0	0.00304695	1.98861	-13.4744	-4.34664	44.1984	369.154	615.13	393.738	393.738	393.738	-1.3605	-86.2861	-0.354784	97.3818	370.661	204.315	186.101	186.101	186.101	-86.2959	0.609908	1.12179	33.473	1.2676	-1.25191	0.183644	0.0794822	1.57761	-49.9548	21.6735	1.02335	0	0	-0.0704324	24.6363
0	7.6818	0	0	7.7703	1.85513	-8.62991	-0.141161	-0.00585052	-0.00715332	-12.9906	3.97E-15	-0.764797	0	0	0.00272106	1.94554	-12.805	-4.09017	39.9944	370.593	614.904	393.755	393.755	393.755	-1.43108	-86.2447	-0.164344	92.2577	371.033	204.131	186.101	186.101	186.101	-86.2559	0.77963	1.05065	32.8035	1.30294	-1.39995	0.183243	0.0551127	1.56539	-51.675	13.3405	1.23851	0	0	-0.0718575	24.1007
0	7.75454	0	0	7.83744	1.82308	-8.31547	-0.141091	-0.00693692	-0.00732495	-12.9618	2.50E-15	-0.874384	0	0	0.00243799	1.90777	-12.1422	-3.81348	35.7126	372.05	614.69	393.795	393.795	393.795	-1.50499	-86.2002	0.0230667	87.1431	371.384	203.941	186.101	186.101	186.101	-86.2128	0.949478	0.983742	32.1398	1.33391	-1.5545	0.182924	0.0319278	1.55498	-52.9488	5.60569	1.39172	0	0	-0.072558	23.5608
0	7.81392	0	0	7.89082	1.789	-7.98056	-0.141139	-0.00771976	-0.00753392	-12.9643	2.03E-15	-0.933765	0	0	0.00219034	1.87472	-11.488	-3.51828	31.3685	373.51	614.485	393.857	393.857	393.857	-1.5816	-86.1526	0.206559	82.0378	371.71	203.746	186.101	186.101	186.101	-86.1665	1.11845	0.9212	31.4843	1.35887	-1.71671	0.1823	0.0101872	1.54633	-53.6459	-1.44072	1.49106	0	0	-0.0724427	23.0209
0	7.86231	0	0	7.93296	1.75315	-7.62769	-0.141202	-0.00826214	-0.00780238	-12.9772	-1.36E-15	-0.951391	0	0	0.00197199	1.84588	-10.8437	-3.20659	26.976	374.958	614.284	393.939	393.939	393.939	-1.65984	-86.1021	0.38552	76.9415	372.011	203.545	186.101	186.101	186.101	-86.1175	1.28552	0.862725	30.8387	1.376	-1.88752	0.180995	-0.00991566	1.53964	-53.6218	-7.78341	1.54958	0	0	-0.0714097	22.4848
0	7.90199	0	0	7.96627	1.71584	-7.25986	-0.141241	-0.00855831	-0.00814484	-12.9886	-3.15E-15	-0.93035	0	0	0.00177321	1.82082	-10.2102	-2.88079	22.5474	376.382	614.085	394.04	394.04	394.04	-1.73841	-86.0491	0.559585	71.8533	372.287	203.34	186.101	186.101	186.101	-86.0658	1.4496	0.807665	30.2045	1.38374	-2.06766	0.17854	-0.0280761	1.53443	-52.7424	-13.2879	1.56481	0	0	-0.0693838	21.9553
0	7.93487	0	0	7.99281	1.67742	-6.88041	-0.141214	-0.00867146	-0.00853028	-12.9899	8.30E-16	-0.879909	0	0	0.00158919	1.7992	-9.58826	-2.54366	18.0931	377.77	613.885	394.156	394.156	394.156	-1.81578	-85.9937	0.728507	66.7721	372.538	203.132	186.101	186.101	186.101	-86.0118	1.60961	0.75517	29.5829	1.38048	-2.25741	0.174801	-0.0441534	1.53052	-51.0164	-17.9297	1.54681	0	0	-0.0664756	21.4348
0	7.96253	0	0	8.01427	1.63824	-6.49288	-0.141119	-0.00858003	-0.00900719	-12.9798	3.03E-15	-0.80266	0	0	0.00141173	1.78084	-8.97801	-2.19831	13.6216	379.111	613.68	394.286	394.286	394.286	-1.89025	-85.9361	0.892272	61.6967	372.768	202.92	186.101	186.101	186.101	-85.9555	1.76448	0.704117	28.9746	1.36468	-2.45673	0.169607	-0.0579027	1.52796	-48.3997	-21.611	1.49176	0	0	-0.0627074	20.9249
0	7.98611	0	0	8.03191	1.59868	-6.10094	-0.140972	-0.00838187	-0.00953558	-12.9613	6.19E-16	-0.712565	0	0	0.00124404	1.76568	-8.37934	-1.84818	9.1396	380.398	613.47	394.429	394.429	394.429	-1.96008	-85.8762	1.05099	56.6252	372.978	202.705	186.101	186.101	186.101	-85.8968	1.91321	0.653286	28.3796	1.33485	-2.66516	0.162853	-0.0693474	1.52628	-44.95	-24.3851	1.40789	0	0	-0.0582201	20.4263
0	8.00649	0	0	8.04665	1.5591	-5.70822	-0.140795	-0.0080391	-0.0101436	-12.94	3.37E-15	-0.611729	0	0	0.00108304	1.75382	-7.79178	-1.49696	4.65176	381.623	613.253	394.582	394.582	394.582	-2.02355	-85.8139	1.20491	51.5555	373.174	202.486	186.101	186.101	186.101	-85.8355	2.0549	0.601382	27.798	1.28972	-2.88185	0.15456	-0.0785141	1.52536	-40.7226	-26.2483	1.29372	0	0	-0.0531133	19.9395
0	8.02424	0	0	8.05917	1.51986	-5.31832	-0.140644	-0.00771019	-0.0108304	-12.926	1.76E-16	-0.521698	0	0	0.000944534	1.7455	-7.21461	-1.14852	0.161183	382.782	613.027	394.745	394.745	394.745	-2.07907	-85.7488	1.3544	46.4849	373.36	202.263	186.101	186.101	186.101	-85.7713	2.1888	0.547104	27.2292	1.22793	-3.10561	0.144771	-0.0855396	1.5252	-35.8021	-27.359	1.15537	0	0	-0.0475134	19.4641
0	8.03995	0	0	8.07005	1.48129	-4.93461	-0.140545	-0.00732988	-0.0115903	-12.9263	-1.03E-15	-0.443252	0	0	0.000829811	1.74103	-6.64688	-0.806833	-4.33058	383.871	612.791	394.916	394.916	394.916	-2.12526	-85.6811	1.49983	41.4108	373.539	202.034	186.101	186.101	186.101	-85.7041	2.31433	0.48932	26.6725	1.14846	-3.33495	0.133679	-0.0904317	1.52563	-30.3269	-27.7071	0.986328	0	0	-0.0415563	18.9995
0	8.05409	0	0	8.07984	1.44369	-4.56017	-0.140552	-0.00711682	-0.0123665	-12.9501	-3.84E-15	-0.402949	0	0	0.000762429	1.7408	-6.08749	-0.475926	-8.82328	384.889	612.543	395.095	395.095	395.095	-2.16112	-85.6105	1.64148	36.3302	373.715	201.801	186.101	186.101	186.101	-85.6339	2.43107	0.427174	26.127	1.05047	-3.56809	0.121598	-0.0936359	1.52656	-24.5086	-27.5904	0.800725	0	0	-0.0354904	18.5447
0	8.06739	0	0	8.08923	1.40733	-4.19762	-0.140676	-0.00698536	-0.0131851	-13.0003	3.70E-15	-0.397458	0	0	0.000742555	1.74529	-5.53521	-0.159696	-13.3176	385.835	612.283	395.281	395.281	395.281	-2.18617	-85.5376	1.77956	31.2401	373.892	201.564	186.101	186.101	186.101	-85.561	2.53884	0.360197	25.5915	0.933357	-3.80313	0.108595	-0.0952225	1.52775	-18.4222	-27.0307	0.591402	0	0	-0.0293375	18.0983
0	8.08068	0	0	8.09905	1.37241	-3.8491	-0.140946	-0.00710146	-0.01397	-13.079	-9.26E-16	-0.443632	0	0	0.000785614	1.75491	-4.98877	0.13799	-17.8152	386.709	612.01	395.475	395.475	395.475	-2.20038	-85.4628	1.91399	26.1378	374.07	201.323	186.101	186.101	186.101	-85.486	2.63763	0.288395	25.0647	0.796756	-4.03793	0.0952038	-0.0954007	1.52934	-12.3366	-26.2103	0.366268	0	0	-0.0233648	17.659
0	8.09504	0	0	8.11042	1.33906	-3.51605	-0.141352	-0.00738423	-0.0147406	-13.1816	3.41E-15	-0.531238	0	0	0.000885995	1.77009	-4.44692	0.413592	-22.3177	387.512	611.724	395.675	395.675	395.675	-2.20446	-85.3873	2.04447	21.0209	374.25	201.081	186.101	186.101	186.101	-85.4099	2.72765	0.212387	24.5454	0.640763	-4.27034	0.0815789	-0.0943983	1.53126	-6.32691	-25.2141	0.128636	0	0	-0.0175921	17.2253
0	8.11186	0	0	8.12459	1.30738	-3.19942	-0.141846	-0.00786326	-0.0154594	-13.297	2.65E-15	-0.656037	0	0	0.00104104	1.79121	-3.90847	0.663798	-26.8274	388.247	611.425	395.881	395.881	395.881	-2.19959	-85.3122	2.17041	15.8873	374.432	200.842	186.101	186.101	186.101	-85.3339	2.80924	0.133273	24.0323	0.465522	-4.49811	0.0680618	-0.0922166	1.5333	-0.550204	-24.0964	-0.116613	0	0	-0.0121207	16.7957
0	8.1325	0	0	8.143	1.27739	-2.8996	-0.142345	-0.00840567	-0.0161271	-13.4086	2.09E-15	-0.795315	0	0	0.00123391	1.81853	-3.37232	0.885738	-31.3458	388.916	611.112	396.095	396.095	396.095	-2.18744	-85.2388	2.29103	10.7354	374.612	200.608	186.101	186.101	186.101	-85.2596	2.8829	0.0526017	23.5242	0.271833	-4.71907	0.0548411	-0.0889293	1.53532	4.92474	-22.828	-0.365655	0	0	-0.0069226	16.369
0	8.15841	0	0	8.16698	1.24913	-2.61679	-0.142783	-0.00895047	-0.0167362	-13.5014	-2.63E-15	-0.932094	0	0	0.00144969	1.85225	-2.83751	1.07698	-35.8745	389.522	610.787	396.314	396.314	396.314	-2.16983	-85.1687	2.40551	5.56384	374.788	200.383	186.101	186.101	186.101	-85.1883	2.9492	-0.0279477	23.0199	0.0605522	-4.93107	0.0421259	-0.0846386	1.53736	10.023	-21.4401	-0.610228	0	0	-0.00200655	15.9439
0	8.19076	0	0	8.1977	1.22259	-2.35113	-0.143096	-0.00937921	-0.0172958	-13.5613	2.77E-15	-1.04482	0	0	0.0016683	1.89242	-2.30324	1.23567	-40.4142	390.069	610.448	396.539	396.539	396.539	-2.14861	-85.1028	2.51302	0.371411	374.956	200.17	186.101	186.101	186.101	-85.1211	3.00869	-0.106692	22.5183	-0.167021	-5.13216	0.0300364	-0.0793544	1.53925	14.7069	-19.9092	-0.842378	0	0	0.00266866	15.5197
0	8.23041	0	0	8.23598	1.19782	-2.10308	-0.143244	-0.00966222	-0.0177623	-13.5792	-1.65E-15	-1.12405	0	0	0.00187529	1.93898	-1.76891	1.36048	-44.9648	390.559	610.098	396.77	396.77	396.77	-2.12526	-85.0417	2.61307	-4.84313	375.115	199.972	186.101	186.101	186.101	-85.0588	3.06193	-0.18235	22.0187	-0.409314	-5.32054	0.0188471	-0.0730118	1.54084	18.8562	-18.1883	-1.05897	0	0	0.00706609	15.0956
0	8.27776	0	0	8.28222	1.17487	-1.87323	-0.143217	-0.00975986	-0.0181735	-13.5521	-1.16E-15	-1.16345	0	0	0.00205695	1.99169	-1.2341	1.45082	-49.5251	390.997	609.737	397.007	397.007	397.007	-2.10092	-84.9857	2.70537	-10.0809	375.262	199.79	186.101	186.101	186.101	-85.0015	3.10941	-0.253993	21.5201	-0.664537	-5.49477	0.00853002	-0.0656445	1.54224	22.5013	-16.2943	-1.25833	0	0	0.0112431	14.6717
0	8.33289	0	0	8.33642	1.15384	-1.66249	-0.143001	-0.00971057	-0.018464	-13.4799	-1.35E-15	-1.16801	0	0	0.00220605	2.0502	-0.698655	1.50669	-54.0931	391.385	609.365	397.248	397.248	397.248	-2.07632	-84.9342	2.7899	-15.3433	375.398	199.622	186.101	186.101	186.101	-84.9488	3.15154	-0.321139	21.0222	-0.930586	-5.65365	-0.000587862	-0.0573866	1.54332	25.4973	-14.2752	-1.43714	0	0	0.0150439	14.2479
0	8.39532	0	0	8.39811	1.13481	-1.47181	-0.142629	-0.00949179	-0.0186735	-13.371	2.35E-15	-1.14066	0	0	0.00231732	2.11405	-0.162606	1.52887	-58.6653	391.728	608.985	397.494	397.494	397.494	-2.05178	-84.8864	2.86696	-20.6312	375.522	199.468	186.101	186.101	186.101	-84.8997	3.18873	-0.383714	20.5245	-1.20526	-5.79643	-0.0085838	-0.0482843	1.54412	27.8861	-12.1426	-1.60027	0	0	0.0184972	13.8248
0	8.46432	0	0	8.46652	1.11789	-1.3022	-0.142144	-0.00923704	-0.018778	-13.2373	-3.08E-15	-1.09994	0	0	0.00239577	2.18261	0.373788	1.5188	-63.2372	392.029	608.596	397.743	397.743	397.743	-2.02733	-84.8408	2.93697	-25.9458	375.636	199.325	186.101	186.101	186.101	-84.8529	3.22128	-0.441941	20.0268	-1.48624	-5.92272	-0.0154391	-0.0384863	1.54474	29.6394	-10.012	-1.74974	0	0	0.0214749	13.4034
0	8.53894	0	0	8.54067	1.10315	-1.15442	-0.141639	-0.00893216	-0.0188044	-13.0968	-2.27E-15	-1.05018	0	0	0.00244633	2.25518	0.910037	1.47859	-67.8031	392.29	608.201	397.996	397.996	397.996	-2.00291	-84.7956	3.00048	-31.2877	375.743	199.19	186.101	186.101	186.101	-84.8066	3.24949	-0.496156	19.5292	-1.77101	-6.03254	-0.0212498	-0.028209	1.54521	30.8028	-7.92984	-1.88848	0	0	0.0239532	12.9848
0	8.61824	0	0	8.61963	1.09063	-1.02894	-0.141185	-0.00870416	-0.0187258	-12.965	-4.15E-16	-1.0073	0	0	0.00248127	2.33097	1.44542	1.4109	-72.3561	392.515	607.799	398.251	398.251	398.251	-1.97834	-84.749	3.05796	-36.6573	375.842	199.058	186.101	186.101	186.101	-84.7589	3.27364	-0.546715	19.0319	-2.05712	-6.12617	-0.0259087	-0.0177455	1.54569	31.3397	-6.05134	-2.0146	0	0	0.025747	12.5709
0	8.70156	0	0	8.7027	1.08033	-0.925724	-0.140825	-0.00846297	-0.018594	-12.8525	-2.89E-15	-0.964926	0	0	0.00250843	2.4091	1.97906	1.31895	-76.8882	392.707	607.393	398.506	398.506	398.506	-1.95356	-84.6994	3.10983	-42.0544	375.936	198.926	186.101	186.101	186.101	-84.7083	3.29397	-0.593876	18.5353	-2.34206	-6.20429	-0.0296681	-0.00704296	1.54603	31.3781	-4.27501	-2.13367	0	0	0.0270092	12.1635
0	8.78861	0	0	8.78956	1.07222	-0.844421	-0.14058	-0.00827537	-0.0183512	-12.7645	-1.16E-16	-0.929844	0	0	0.00253949	2.48866	2.50989	1.20634	-81.3908	392.867	606.981	398.761	398.761	398.761	-1.92854	-84.6454	3.15644	-47.4783	376.026	198.792	186.101	186.101	186.101	-84.6533	3.3107	-0.637859	18.0402	-2.62336	-6.26776	-0.0325076	0.0034897	1.54641	30.9043	-2.75092	-2.23725	0	0	0.0275894	11.7651
0	8.87933	0	0	8.88017	1.06623	-0.784298	-0.140454	-0.00809968	-0.0180459	-12.7025	3.73E-15	-0.898883	0	0	0.00258268	2.56868	3.03673	1.07699	-85.8543	392.998	606.567	399.015	399.015	399.015	-1.90313	-84.5858	3.19814	-52.9279	376.113	198.653	186.101	186.101	186.101	-84.5928	3.32402	-0.678908	17.5471	-2.89858	-6.31768	-0.0346361	0.0137527	1.54696	30.0463	-1.43354	-2.32894	0	0	0.0276176	11.3781
0	8.97406	0	0	8.97481	1.06225	-0.744358	-0.140452	-0.00799868	-0.017634	-12.6653	1.10E-15	-0.878524	0	0	0.00264513	2.64818	3.55829	0.935002	-90.2688	393.102	606.148	399.265	399.265	399.265	-1.87726	-84.52	3.23519	-58.4012	376.199	198.509	186.101	186.101	186.101	-84.5261	3.33404	-0.717262	17.0572	-3.16542	-6.35522	-0.0360568	0.0234423	1.54762	28.8177	-0.387576	-2.4064	0	0	0.0270519	11.0052
0	9.07326	0	0	9.07399	1.06013	-0.72315	-0.140535	-0.00793344	-0.0171174	-12.6471	-2.41E-15	-0.865378	0	0	0.0027303	2.72624	4.07326	0.784572	-94.6239	393.18	605.726	399.511	399.511	399.511	-1.85083	-84.4474	3.26779	-63.8957	376.283	198.359	186.101	186.101	186.101	-84.4525	3.34085	-0.753082	16.5712	-3.42169	-6.38164	-0.0370051	0.0324331	1.54826	27.3379	0.435298	-2.47083	0	0	0.0260395	10.6492
0	9.1776	0	0	9.17833	1.0597	-0.718864	-0.140683	-0.00791701	-0.0165464	-12.6428	3.47E-15	-0.861003	0	0	0.00283961	2.80198	4.58025	0.629845	-98.9094	393.231	605.3	399.75	399.75	399.75	-1.82372	-84.3675	3.29605	-69.4082	376.366	198.202	186.101	186.101	186.101	-84.3718	3.34447	-0.786494	16.0904	-3.66545	-6.39813	-0.0377107	0.0405451	1.54901	25.7747	1.05597	-2.52847	0	0	0.0247633	10.3128
0	9.28778	0	0	9.28853	1.06075	-0.72935	-0.140873	-0.00787974	-0.0159366	-12.6475	-1.75E-15	-0.858194	0	0	0.00297264	2.87458	5.078	0.47486	-103.115	393.258	604.87	399.981	399.981	399.981	-1.79592	-84.2802	3.3199	-74.935	376.449	198.039	186.101	186.101	186.101	-84.2836	3.34485	-0.81748	15.6156	-3.89494	-6.40582	-0.0384175	0.047708	1.54985	24.279	1.57911	-2.58186	0	0	0.0234403	9.99859
0	9.4044	0	0	9.40521	1.06302	-0.752173	-0.141058	-0.00783635	-0.0153098	-12.6549	-3.23E-15	-0.857746	0	0	0.00312702	2.94338	5.56527	0.323433	-107.231	393.258	604.435	400.203	400.203	400.203	-1.76741	-84.1852	3.3392	-80.4723	376.531	197.87	186.101	186.101	186.101	-84.1879	3.34187	-0.845974	15.1479	-4.1088	-6.4057	-0.039319	0.0536413	1.55073	22.9894	1.95341	-2.63107	0	0	0.0221822	9.70908
0	9.52804	0	0	9.52894	1.06628	-0.784814	-0.141257	-0.00775208	-0.0147312	-12.6656	-8.21E-16	-0.857392	0	0	0.00330061	3.00785	6.04101	0.179153	-111.25	393.232	603.995	400.415	400.415	400.415	-1.73806	-84.0824	3.35376	-86.0157	376.614	197.697	186.101	186.101	186.101	-84.0844	3.33533	-0.871945	14.688	-4.30597	-6.39862	-0.0407701	0.0584025	1.55179	22.1169	2.28801	-2.68528	0	0	0.02125	9.44642
0	9.6591	0	0	9.66011	1.07025	-0.824629	-0.141435	-0.00764053	-0.0141968	-12.6762	1.66E-15	-0.85966	0	0	0.00348957	3.0676	6.50432	0.0452757	-115.162	393.18	603.549	400.614	400.614	400.614	-1.70777	-83.9718	3.36327	-91.5614	376.696	197.519	186.101	186.101	186.101	-83.9731	3.32496	-0.895289	14.2366	-4.4858	-6.38526	-0.0429764	0.0618217	1.55293	21.7702	2.53545	-2.74498	0	0	0.0207171	9.21247
0	9.79788	0	0	9.79902	1.07467	-0.868924	-0.141619	-0.00754067	-0.0137635	-12.6892	-3.92E-15	-0.870092	0	0	0.00369086	3.12246	6.95453	-0.0752976	-118.961	393.1	603.095	400.801	400.801	400.801	-1.67639	-83.8532	3.36737	-97.1054	376.78	197.337	186.101	186.101	186.101	-83.8538	3.3104	-0.915876	13.7941	-4.648	-6.36614	-0.0462212	0.0639391	1.55435	22.1101	2.70393	-2.81874	0	0	0.0207262	9.00865
0	9.94455	0	0	9.94583	1.07926	-0.91499	-0.141801	-0.00747693	-0.0134219	-12.7033	2.81E-15	-0.891817	0	0	0.00390083	3.17233	7.39124	-0.180074	-122.643	392.99	602.633	400.975	400.975	400.975	-1.64386	-83.7264	3.36552	-102.644	376.864	197.152	186.101	186.101	186.101	-83.7264	3.29125	-0.933459	13.3606	-4.79258	-6.34163	-0.0505971	0.0647761	1.55613	23.1941	2.791	-2.90923	0	0	0.0213174	8.83597
0	10.0991	0	0	10.1006	1.08374	-0.9599	-0.141991	-0.00746734	-0.0132294	-12.7182	7.75E-16	-0.924233	0	0	0.00411627	3.21735	7.81433	-0.266953	-126.203	392.851	602.163	401.136	401.136	401.136	-1.61027	-83.5916	3.35701	-108.174	376.95	196.964	186.101	186.101	186.101	-83.5911	3.26709	-0.947539	12.9363	-4.92002	-6.31202	-0.0562786	0.0644147	1.55853	25.1335	2.76833	-3.01802	0	0	0.0225653	8.69489
0	10.2616	0	0	10.2632	1.08782	-1.00074	-0.142165	-0.00744432	-0.0131654	-12.7286	2.05E-15	-0.956336	0	0	0.00433259	3.2577	8.22392	-0.334273	-129.64	392.679	601.684	401.285	401.285	401.285	-1.57589	-83.4488	3.34097	-113.693	377.035	196.775	186.101	186.101	186.101	-83.4477	3.23744	-0.957447	12.5207	-5.03088	-6.27751	-0.0632575	0.0630835	1.5615	27.9233	2.74109	-3.14044	0	0	0.0244882	8.58539
0	10.4316	0	0	10.4333	1.0912	-1.0347	-0.142333	-0.00739276	-0.0133075	-12.7316	-2.24E-15	-0.979735	0	0	0.00454359	3.29374	8.62048	-0.380798	-132.952	392.474	601.197	401.423	401.423	401.423	-1.541	-83.298	3.31647	-119.198	377.121	196.586	186.101	186.101	186.101	-83.2965	3.20185	-0.962431	12.1134	-5.12612	-6.23826	-0.0716322	0.0607797	1.56531	31.6246	2.65988	-3.27208	0	0	0.027108	8.50693
0	10.6087	0	0	10.6106	1.09366	-1.05937	-0.142442	-0.00723921	-0.0135706	-12.7176	-2.11E-16	-0.980217	0	0	0.00473814	3.32589	9.00471	-0.40573	-136.143	392.234	600.702	401.551	401.551	401.551	-1.50582	-83.139	3.28261	-124.688	377.206	196.396	186.101	186.101	186.101	-83.1373	3.1598	-0.96183	11.7136	-5.20674	-6.19438	-0.0811069	0.0577041	1.56999	36.0732	2.59916	-3.39966	0	0	0.0303041	8.45852
0	10.7922	0	0	10.7941	1.09501	-1.07288	-0.14253	-0.0069592	-0.0140742	-12.6852	-3.48E-15	-0.949589	0	0	0.00490472	3.35463	9.37754	-0.408745	-139.212	391.957	600.2	401.67	401.67	401.67	-1.47035	-82.9717	3.23871	-130.163	377.29	196.208	186.101	186.101	186.101	-82.9698	3.11077	-0.955262	11.3204	-5.27403	-6.14595	-0.0915846	0.0539448	1.5756	41.2596	2.53702	-3.52176	0	0	0.0340667	8.43874
0	10.981	0	0	10.983	1.09514	-1.07419	-0.142591	-0.00658368	-0.014673	-12.6292	3.60E-15	-0.886995	0	0	0.00502797	3.38048	9.74007	-0.389928	-142.165	391.641	599.693	401.784	401.784	401.784	-1.4342	-82.7955	3.18429	-135.622	377.375	196.02	186.101	186.101	186.101	-82.7934	3.05419	-0.942706	10.9328	-5.32923	-6.09298	-0.102489	0.0496169	1.58233	46.8365	2.42954	-3.62445	0	0	0.0381199	8.44593
0	11.1736	0	0	11.1756	1.09403	-1.06306	-0.142639	-0.00611205	-0.015459	-12.5467	-1.24E-15	-0.792027	0	0	0.00509365	3.40399	10.0935	-0.349769	-145.003	391.285	599.184	401.895	401.895	401.895	-1.39669	-82.6093	3.11922	-141.067	377.461	195.833	186.101	186.101	186.101	-82.6073	2.98953	-0.924594	10.5497	-5.37375	-6.03551	-0.113514	0.045001	1.59032	52.6542	2.30488	-3.71116	0	0	0.042371	8.47822
0	11.3684	0	0	11.3703	1.09174	-1.04012	-0.142714	-0.00555044	-0.0163135	-12.438	1.33E-15	-0.667452	0	0	0.00508972	3.42564	10.4391	-0.289215	-147.731	390.886	598.677	402.006	402.006	402.006	-1.35677	-82.4119	3.04367	-146.501	377.551	195.648	186.101	186.101	186.101	-82.4099	2.91625	-0.901753	10.1702	-5.40881	-5.9735	-0.123867	0.0402672	1.59967	58.2727	2.16036	-3.77341	0	0	0.0464826	8.53383
0	11.5633	0	0	11.5651	1.08842	-1.00681	-0.142838	-0.00499736	-0.0172263	-12.3021	1.57E-15	-0.527809	0	0	0.00500752	3.44594	10.7778	-0.209522	-150.352	390.443	598.173	402.119	402.119	402.119	-1.31309	-82.2013	2.95817	-151.925	377.648	195.462	186.101	186.101	186.101	-82.1994	2.83388	-0.875437	9.79348	-5.43577	-5.90697	-0.132974	0.0354453	1.61058	63.3697	1.87984	-3.81379	0	0	0.050179	8.61117
0	11.7557	0	0	11.7574	1.08428	-0.965272	-0.143065	-0.00448216	-0.018166	-12.1421	-4.99E-16	-0.383568	0	0	0.00484424	3.46523	11.1105	-0.112288	-152.865	389.953	597.678	402.239	402.239	402.239	-1.26412	-81.9751	2.86352	-157.343	377.754	195.277	186.101	186.101	186.101	-81.9732	2.74203	-0.847224	9.41906	-5.45561	-5.83589	-0.140269	0.0306776	1.62315	67.6207	1.46772	-3.83772	0	0	0.0531822	8.70908
0	11.9431	0	0	11.9446	1.07958	-0.918172	-0.143445	-0.00404348	-0.0191123	-11.9603	3.25E-15	-0.247253	0	0	0.00460016	3.48388	11.4377	0.000640245	-155.27	389.415	597.196	402.368	402.368	402.368	-1.2083	-81.7301	2.76068	-162.758	377.873	195.092	186.101	186.101	186.101	-81.7283	2.64043	-0.818796	9.04696	-5.46951	-5.76029	-0.145102	0.0262149	1.63731	70.667	0.939448	-3.85045	0	0	0.0551597	8.82705
0	12.1225	0	0	12.1239	1.07463	-0.868561	-0.143989	-0.00377287	-0.0200087	-11.7554	3.20E-16	-0.137472	0	0	0.0042779	3.50204	11.7593	0.12722	-157.563	388.826	596.73	402.509	402.509	402.509	-1.14414	-81.4628	2.65077	-168.172	378.005	194.907	186.101	186.101	186.101	-81.4609	2.52898	-0.791882	8.67782	-5.47808	-5.68015	-0.146906	0.0218894	1.65302	72.1913	0.188164	-3.85843	0	0	0.0557847	8.96546
0	12.2909	0	0	12.2922	1.06975	-0.819581	-0.14472	-0.00366149	-0.0208725	-11.5271	1.16E-15	-0.0622765	0	0	0.00388017	3.51988	12.0746	0.265349	-159.736	388.184	596.286	402.665	402.665	402.665	-1.0705	-81.1689	2.53482	-173.588	378.152	194.722	186.101	186.101	186.101	-81.1669	2.40772	-0.767958	8.31284	-5.48211	-5.5956	-0.145358	0.0179615	1.67024	71.9845	-0.714969	-3.86902	0	0	0.0548333	9.12568
0	12.4451	0	0	12.4463	1.06524	-0.77437	-0.145637	-0.00376866	-0.0216194	-11.2726	1.25E-15	-0.0346159	0	0	0.00340915	3.53734	12.3823	0.412891	-161.777	387.488	595.867	402.837	402.837	402.837	-0.98664	-80.8435	2.41379	-179.008	378.315	194.539	186.101	186.101	186.101	-80.8413	2.2769	-0.74818	7.95398	-5.48195	-5.50674	-0.140054	0.0145679	1.68868	69.7871	-1.73629	-3.88575	0	0	0.0520717	9.31029
0	12.5814	0	0	12.5825	1.06139	-0.735749	-0.14676	-0.00405645	-0.0223022	-10.9911	1.89E-15	-0.0559992	0	0	0.00286596	3.55439	12.6804	0.567781	-163.672	386.736	595.476	403.027	403.028	403.027	-0.892415	-80.481	2.28835	-184.433	378.491	194.359	186.101	186.101	186.101	-80.4785	2.13696	-0.733154	7.604	-5.47796	-5.4138	-0.13078	0.0120526	1.70828	65.5062	-2.7411	-3.91293	0	0	0.0474705	9.52309
0	12.6961	0	0	12.697	1.05844	-0.706165	-0.148073	-0.00453624	-0.022864	-10.6788	6.70E-16	-0.129336	0	0	0.00225	3.57082	12.966	0.728119	-165.399	385.927	595.116	403.237	403.237	403.237	-0.788347	-80.0749	2.15893	-189.863	378.677	194.184	186.101	186.101	186.101	-80.0721	1.98852	-0.722882	7.26652	-5.47025	-5.31705	-0.117334	0.0105995	1.72865	59.0177	-3.64981	-3.94651	0	0	0.0410775	9.76924
0	12.7849	0	0	12.7858	1.05657	-0.687491	-0.149512	-0.00511373	-0.0232866	-10.3279	-1.28E-15	-0.245163	0	0	0.00155986	3.5865	13.2355	0.892307	-166.936	385.061	594.788	403.464	403.464	403.464	-0.675634	-79.618	2.02561	-195.298	378.869	194.017	186.101	186.101	186.101	-79.6149	1.83245	-0.716764	6.94581	-5.45877	-5.21694	-0.0998505	0.0104017	1.7493	50.3552	-4.30804	-3.97961	0	0	0.0332037	10.0552
0	12.8432	0	0	12.8442	1.05593	-0.681075	-0.151028	-0.00582062	-0.0236777	-9.93334	-1.89E-16	-0.403153	0	0	0.000797227	3.60122	13.4846	1.05903	-168.254	384.138	594.494	403.709	403.709	403.709	-0.556095	-79.1024	1.88829	-200.735	379.062	193.859	186.101	186.101	186.101	-79.0991	1.66973	-0.713628	6.64694	-5.44342	-5.11403	-0.0788141	0.011761	1.76984	39.7956	-4.59845	-4.01404	0	0	0.02447	10.3885
0	12.8659	0	0	12.8668	1.0566	-0.687756	-0.152523	-0.00655067	-0.0239571	-9.48857	-1.98E-15	-0.588214	0	0	-3.26E-05	3.6149	13.7081	1.22734	-169.322	383.16	594.233	403.97	403.97	403.97	-0.43218	-78.5191	1.74655	-206.173	379.248	193.712	186.101	186.101	186.101	-78.5157	1.50159	-0.711736	6.37554	-5.42415	-5.00902	-0.0544715	0.0149712	1.78965	27.4213	-4.35213	-4.03217	0	0	0.0155088	10.7777
0	12.8467	0	0	12.8477	1.05861	-0.707874	-0.153907	-0.00730155	-0.0241787	-8.99188	8.59E-16	-0.793364	0	0	-0.000917463	3.62752	13.9007	1.39665	-170.107	382.13	594.003	404.243	404.243	404.243	-0.306881	-77.8584	1.59991	-211.607	379.421	193.578	186.101	186.101	186.101	-77.8549	1.3294	-0.708947	6.13763	-5.4008	-4.90271	-0.0275402	0.0200593	1.80805	13.5876	-3.52759	-4.02424	0	0	0.00723037	11.2321
0	12.7789	0	0	12.78	1.06195	-0.741381	-0.155118	-0.00802382	-0.0244442	-8.45017	1.95E-15	-1.00593	0	0	-0.00183814	3.63923	14.0564	1.56673	-170.574	381.053	593.803	404.526	404.526	404.526	-0.183529	-77.1095	1.44783	-217.034	379.572	193.457	186.101	186.101	186.101	-77.1062	1.15466	-0.702851	5.93954	-5.37331	-4.79603	0.000957904	0.027098	1.82436	-1.19258	-2.04793	-3.98159	0	0	0.000643145	11.7613
0	12.6546	0	0	12.6558	1.0666	-0.788031	-0.156066	-0.00871055	-0.0247276	-7.87528	-2.24E-15	-1.21545	0	0	-0.00277035	3.6503	14.1693	1.73758	-170.69	379.935	593.628	404.813	404.813	404.813	-0.0657568	-76.2612	1.28981	-222.449	379.695	193.349	186.101	186.101	186.101	-76.2583	0.979016	-0.690897	5.78757	-5.34179	-4.68991	0.0302117	0.0361156	1.83794	-16.57	0.116899	-3.88776	0	0	-0.00337863	12.3745
0	12.465	0	0	12.4664	1.07251	-0.847303	-0.156798	-0.0092959	-0.0252327	-7.30073	-1.11E-15	-1.40334	0	0	-0.0036948	3.6612	14.2334	1.90946	-170.42	378.786	593.475	405.102	405.102	405.102	0.0426641	-75.3021	1.12549	-227.848	379.782	193.251	186.101	186.101	186.101	-75.2996	0.804137	-0.670473	5.6879	-5.30633	-4.58528	0.0589131	0.0469145	1.8483	-31.8607	2.96009	-3.73242	0	0	-0.00401734	13.0808
0	12.201	0	0	12.2026	1.07965	-0.918842	-0.157348	-0.00977766	-0.0259192	-6.76867	-8.15E-16	-1.55402	0	0	-0.00460846	3.67253	14.2432	2.08266	-169.735	377.615	593.339	405.388	405.388	405.388	0.138046	-74.2204	0.954775	-233.226	379.825	193.16	186.101	186.101	186.101	-74.2185	0.631707	-0.639173	5.6463	-5.26733	-4.48297	0.0861471	0.0592812	1.85506	-46.6962	6.40767	-3.49107	0	0	-0.000809289	13.8878
0	11.8529	0	0	11.8548	1.088	-1.00254	-0.157824	-0.0100477	-0.026863	-6.33916	3.15E-15	-1.63889	0	0	-0.00554495	3.68509	14.1938	2.25749	-168.609	376.433	593.216	405.667	405.667	405.667	0.217073	-73.0055	0.777911	-238.581	379.818	193.075	186.101	186.101	186.101	-73.0042	0.463297	-0.594997	5.6678	-5.22533	-4.38368	0.110824	0.0730914	1.85792	-60.6282	10.4665	-3.14328	0	0	0.00641604	14.8019
0	11.4116	0	0	11.4137	1.0976	-1.09883	-0.158436	-0.0100801	-0.0280809	-6.09328	-1.46E-15	-1.63422	0	0	-0.00660506	3.69972	14.0808	2.43401	-167.023	375.254	593.101	405.937	405.937	405.937	0.277113	-71.648	0.59563	-243.907	379.758	192.995	186.101	186.101	186.101	-71.6474	0.300265	-0.536678	5.75676	-5.18097	-4.28778	0.132081	0.0878446	1.85705	-73.3214	14.9683	-2.66138	0	0	0.0175007	15.8273
0	10.869	0	0	10.8714	1.1086	-1.20915	-0.159485	-0.00974804	-0.029469	-6.13154	3.26E-15	-1.50587	0	0	-0.00798122	3.71739	13.9011	2.61206	-164.963	374.092	592.99	406.195	406.195	406.195	0.316694	-70.1414	0.409313	-249.2	379.641	192.921	186.101	186.101	186.101	-70.1413	0.143647	-0.464084	5.91653	-5.13512	-4.19531	0.149647	0.103291	1.85251	-84.7916	19.881	-2.0207	0	0	0.0320766	16.9659
0	10.2192	0	0	10.222	1.12128	-1.33624	-0.161292	-0.00895729	-0.030883	-6.56401	-1.81E-15	-1.22256	0	0	-0.00996448	3.73908	13.6525	2.79104	-162.424	372.959	592.881	406.441	406.441	406.441	0.336003	-68.4826	0.221074	-254.453	379.467	192.861	186.101	186.101	186.101	-68.4828	-0.00593644	-0.378648	6.14952	-5.08881	-4.10592	0.163564	0.118989	1.84491	-95.2252	25.0695	-1.19819	0	0	0.0497494	18.2171
0	9.45975	0	0	9.46295	1.13605	-1.48426	-0.164365	-0.00755941	-0.0319947	-7.51945	-4.60E-15	-0.7504	0	0	-0.0129471	3.76577	13.334	2.97008	-159.409	371.871	592.773	406.674	406.674	406.674	0.337302	-66.6738	0.0338041	-259.653	379.242	192.83	186.101	186.101	186.101	-66.6744	-0.148415	-0.283717	6.45694	-5.04312	-4.01893	0.174264	0.134541	1.83488	-105.09	30.441	-0.180771	0	0	0.0703222	19.5772
0	8.59346	0	0	8.59707	1.15349	-1.65903	-0.169153	-0.00544681	-0.03255	-9.11263	3.99E-15	-0.0641674	0	0	-0.0173271	3.79839	12.9457	3.1479	-155.926	370.842	592.666	406.894	406.894	406.894	0.325438	-64.7244	-0.148903	-264.778	378.975	192.849	186.101	186.101	186.101	-64.725	-0.28428	-0.184976	6.83894	-4.99916	-3.93327	0.182523	0.149614	1.8229	-114.979	35.9135	1.02296	0	0	0.0938957	21.0397
0	7.62956	0	0	7.63365	1.17437	-1.8682	-0.176058	-0.00239974	-0.031822	-11.4319	1.34E-15	0.862745	0	0	-0.0233647	3.83775	12.4891	3.32293	-151.995	369.884	592.564	407.101	407.101	407.101	0.308082	-62.6519	-0.32278	-269.794	378.678	192.953	186.101	186.101	186.101	-62.6525	-0.414501	-0.0906743	7.29466	-4.95793	-3.84758	0.190141	0.163878	1.80935	-126.102	41.4354	2.39295	0	0	0.121484	22.5953
0	6.58535	0	0	6.58989	1.19961	-2.12102	-0.1854	0.00156087	-0.0293765	-14.5212	3.38E-15	2.01972	0	0	-0.0309996	3.88459	11.9665	3.49352	-147.638	369.007	592.47	407.297	407.297	407.297	0.296026	-60.4837	-0.48292	-274.646	378.374	193.184	186.101	186.101	186.101	-60.4843	-0.540356	-0.0119369	7.82219	-4.9205	-3.76044	0.198532	0.177044	1.79458	-139.354	46.8299	3.88235	0	0	0.154392	24.2316
0	5.48666	0	0	5.4916	1.23026	-2.42789	-0.197152	0.0064608	-0.0244894	-18.3423	-3.73E-15	3.382	0	0	-0.0396008	3.93944	11.3812	3.65794	-142.886	368.222	592.391	407.48	407.48	407.48	0.302844	-58.2578	-0.62402	-279.258	378.089	193.592	186.101	186.101	186.101	-58.2583	-0.663069	0.0375542	8.41884	-4.8875	-3.67031	0.209564	0.188766	1.77848	-155.844	51.9363	5.42572	0	0	0.194607	25.9338
0	4.36789	0	0	4.37312	1.26742	-2.79986	-0.210972	0.0120486	-0.0168063	-22.7674	2.33E-15	4.87561	0	0	-0.047884	4.00264	10.7374	3.81471	-137.774	367.534	592.335	407.651	407.651	407.651	0.344478	-56.0219	-0.740355	-283.523	377.854	194.228	186.101	186.101	186.101	-56.0225	-0.783318	0.0418617	9.08112	-4.85932	-3.57589	0.224421	0.198565	1.76047	-176.122	56.4407	6.94291	0	0	0.243781	27.6848
0	3.27065	0	0	3.27591	1.31217	-3.24736	-0.226081	0.0179142	-0.00594419	-27.5676	-2.33E-15	6.38948	0	0	-0.0539945	4.07437	10.0395	3.96254	-132.337	366.948	592.313	407.809	407.809	407.809	0.437984	-53.8325	-0.825963	-287.311	377.705	195.141	186.101	186.101	186.101	-53.8338	-0.900752	-0.0160162	9.80507	-4.83616	-3.47608	0.24405	0.205988	1.73982	-200.459	59.9316	8.36797	0	0	0.30321	29.4654
0	2.24114	0	0	2.24603	1.36536	-3.77874	-0.241323	0.0235343	0.00770579	-32.4264	0	7.78352	0	0	-0.0558911	4.1545	9.2926	4.10062	-126.614	366.465	592.336	407.95	407.95	407.95	0.600019	-51.7514	-0.874689	-290.465	377.677	196.364	186.101	186.101	186.101	-51.7541	-1.01356	-0.152786	10.5863	-4.81756	-3.37019	0.26785	0.210803	1.71603	-227.945	62.1307	9.61526	0	0	0.372105	31.2553
0	1.32645	0	0	1.33038	1.42754	-4.39918	-0.255224	0.0282687	0.0238639	-36.9665	3.73E-15	8.89675	0	0	-0.0519532	4.24269	8.5016	4.22862	-120.644	366.083	592.416	408.071	408.071	408.071	0.845145	-49.8418	-0.880218	-292.815	377.803	197.915	186.101	186.101	186.101	-49.8473	-1.11834	-0.38316	11.4203	-4.80285	-3.25806	0.294991	0.212772	1.68824	-257.505	62.7007	10.6398	0	0	0.448755	33.0331
0	0.570061	0	0	0.572321	1.4988	-5.10886	-0.266325	0.0315011	0.0413044	-40.8119	-7.45E-15	9.57306	0	0	-0.0416536	4.33831	7.67145	4.34665	-114.465	365.799	592.566	408.166	408.166	408.166	1.18408	-48.1634	-0.836199	-294.189	378.109	199.785	186.101	186.101	186.101	-48.1735	-1.21027	-0.718155	12.3022	-4.79076	-3.13994	0.323267	0.211991	1.65707	-286.902	61.5339	11.3866	0	0	0.528694	34.7771
0	0.00740404	0	0	0.00743795	1.57868	-5.90252	-0.273302	0.0326777	0.0589946	-43.6342	4.66E-16	9.67908	0	0	-0.025941	4.44049	6.80687	4.45532	-108.111	365.607	592.799	408.231	408.231	408.231	1.6223	-46.7676	-0.736564	-294.427	378.612	201.942	186.101	186.101	186.101	-46.7843	-1.28381	-1.16364	13.2276	-4.77967	-3.01662	0.350604	0.208628	1.62302	-314.086	58.5999	11.8369	0	0	0.607016	36.466
0	-0.337764	0	0	-0.340136	1.66612	-6.7687	-0.275189	0.0314885	0.0756745	-45.2063	7.45E-15	9.1357	0	0	-0.00713373	4.5481	5.91222	4.55557	-101.614	365.497	593.129	408.259	408.259	408.259	2.15883	-45.6934	-0.576061	-293.395	379.315	204.331	186.101	186.101	186.101	-45.719	-1.33356	-1.71915	14.1918	-4.76756	-2.88927	0.374836	0.203056	1.58729	-336.971	54.0595	11.9761	0	0	0.678173	38.0792
0	-0.45575	0	0	-0.459897	1.75945	-7.6898	-0.271735	0.0277484	0.0901365	-45.4552	3.73E-15	7.91834	0	0	0.011658	4.65978	4.99144	4.64852	-95.0043	365.462	593.568	408.243	408.243	408.243	2.78586	-44.9647	-0.351157	-290.998	380.211	206.879	186.101	186.101	186.101	-45.0016	-1.35534	-2.37738	15.1907	-4.75206	-2.75929	0.394412	0.195781	1.55177	-353.926	48.1871	11.8125	0	0	0.73725	39.5979
0	-0.351304	0	0	-0.355344	1.85644	-8.64271	-0.263308	0.0216074	0.10173	-44.4542	-6.52E-15	6.08368	0	0	0.0275189	4.77398	4.04806	4.73536	-88.3071	365.489	594.128	408.176	408.176	408.176	3.48848	-44.59	-0.0610155	-287.181	381.277	209.504	186.101	186.101	186.101	-44.6401	-1.34702	-3.12381	16.22	-4.73064	-2.62832	0.408688	0.187187	1.51797	-364.258	41.2611	11.3918	0	0	0.781277	41.0048
0	-0.0420672	0	0	-0.0426709	1.95434	-9.59968	-0.250952	0.0134527	0.109899	-42.4105	6.10E-15	3.75918	0	0	0.0385457	4.88897	3.08515	4.8171	-81.5448	365.568	594.818	408.054	408.054	408.054	4.24532	-44.5635	0.291663	-281.932	382.478	212.119	186.101	186.101	186.101	-44.6284	-1.30899	-3.93725	17.276	-4.70058	-2.4979	0.417664	0.177682	1.48752	-367.82	33.6428	10.7661	0	0	0.808703	42.2855
0	0.444418	0	0	0.452035	2.05005	-10.5301	-0.235822	0.00411371	0.114588	-39.5848	4.19E-15	1.1543	0	0	0.0442617	5.00293	2.10541	4.89444	-74.7369	365.685	595.648	407.871	407.871	407.871	5.02973	-44.8677	0.699992	-275.275	383.771	214.641	186.101	186.101	186.101	-44.9483	-1.24422	-4.79078	18.355	-4.6591	-2.36944	0.421993	0.167987	1.4613	-365.114	25.937	9.94273	0	0	0.819674	43.4278
0	1.07415	0	0	1.09578	2.14034	-11.4026	-0.21919	-0.00546364	0.115804	-36.2625	-5.59E-15	-1.48789	0	0	0.0454031	5.11395	1.11125	4.96758	-67.9004	365.829	596.624	407.626	407.626	407.626	5.81206	-45.4769	1.15312	-267.26	385.102	216.996	186.101	186.101	186.101	-45.5734	-1.15786	-5.6539	19.4534	-4.60347	-2.24401	0.422513	0.158743	1.44011	-356.825	18.7573	8.91455	0	0	0.81508	44.4227
0	1.80984	0	0	1.8516	2.22212	-12.1884	-0.2022	-0.0140865	0.113824	-32.7101	-3.26E-15	-3.90001	0	0	0.0434284	5.22015	0.104902	5.03617	-61.0503	365.988	597.748	407.317	407.317	407.317	6.56231	-46.3593	1.63663	-257.958	386.42	219.119	186.101	186.101	186.101	-46.4715	-1.05678	-6.49503	20.5679	-4.53111	-2.12232	0.420035	0.150674	1.42403	-343.81	12.8184	7.62532	0	0	0.796427	45.2641
0	2.61383	0	0	2.68115	2.29277	-12.8634	-0.186015	-0.0207907	0.108936	-29.1761	9.32E-16	-5.85726	0	0	0.0398876	5.31979	-0.911547	5.09926	-54.2	366.151	599.022	406.945	406.945	406.945	7.25318	-47.4803	2.13363	-247.455	387.677	220.959	186.101	186.101	186.101	-47.6073	-0.948845	-7.28444	21.6949	-4.43991	-2.00463	0.415333	0.144409	1.4132	-326.908	8.66513	6.04463	0	0	0.765374	45.9485
0	3.45057	0	0	3.54741	2.35038	-13.4111	-0.171669	-0.0248877	0.101425	-25.8699	9.32E-16	-7.20126	0	0	0.0359877	5.41124	-1.93602	5.15531	-47.3622	366.305	600.442	406.514	406.514	406.514	7.86291	-48.8038	2.62637	-235.842	388.835	222.483	186.101	186.101	186.101	-48.9449	-0.842183	-7.99716	22.8313	-4.32798	-1.89077	0.409193	0.140411	1.40758	-306.922	6.69906	4.15367	0	0	0.72367	46.4755
0	4.28876	0	0	4.41694	2.39398	-13.8241	-0.159906	-0.0261321	0.0918536	-22.9444	-2.80E-15	-7.8638	0	0	0.0323847	5.49316	-2.96643	5.2023	-40.5488	366.442	602.004	406.029	406.029	406.029	8.37688	-50.2951	3.09785	-223.216	389.87	223.674	186.101	186.101	186.101	-50.4494	-0.744461	-8.61481	23.9737	-4.19407	-1.78019	0.40252	0.13868	1.40654	-284.817	6.94577	2.01355	0	0	0.673639	46.8472
0	5.10268	0	0	5.26171	2.42356	-14.1033	-0.151196	-0.0246291	0.0805999	-20.4964	-2.80E-15	-7.8597	0	0	0.0292542	5.56452	-4.00059	5.23793	-33.7715	366.552	603.698	405.495	405.495	405.495	8.78838	-51.9218	3.53336	-209.671	390.771	224.533	186.101	186.101	186.101	-52.0884	-0.662269	-9.12665	25.1187	-4.03762	-1.67214	0.395877	0.139136	1.40978	-261.291	9.25124	-0.283901	0	0	0.617175	47.0679
0	5.87274	0	0	6.06008	2.44001	-14.2583	-0.145596	-0.0207927	0.0683263	-18.5551	2.80E-15	-7.27582	0	0	0.0264598	5.62462	-5.03625	5.25984	-27.0416	366.63	605.515	404.92	404.92	404.92	9.09831	-53.6551	3.92172	-195.302	391.543	225.081	186.101	186.101	186.101	-53.8335	-0.600747	-9.52969	26.2631	-3.8586	-1.5658	0.389784	0.141468	1.41604	-237.177	13.2962	-2.62523	0	0	0.556663	47.144
0	6.58524	0	0	6.79692	2.4449	-14.3044	-0.142955	-0.0153165	0.0555055	-17.1061	-3.26E-15	-6.25622	0	0	0.0237922	5.67317	-6.07108	5.26584	-20.3702	366.669	607.441	404.313	404.313	404.313	9.31401	-55.4705	4.2558	-180.199	392.201	225.351	186.101	186.101	186.101	-55.6602	-0.563454	-9.8278	27.4035	-3.65788	-1.46046	0.384649	0.145013	1.4245	-213.117	18.4984	-4.85138	0	0	0.494259	47.0832
0	7.23182	0	0	7.46306	2.4403	-14.261	-0.142876	-0.00893882	0.0427461	-16.0931	1.40E-15	-4.96644	0	0	0.0211035	5.71022	-7.10266	5.25413	-13.7681	366.665	609.46	403.683	403.683	403.683	9.44765	-57.347	4.53251	-164.449	392.771	225.389	186.101	186.101	186.101	-57.5479	-0.552456	-10.0303	28.5368	-3.43685	-1.35573	0.380903	0.149257	1.43407	-189.798	24.3307	-6.83517	0	0	0.432289	46.8944
0	7.80841	0	0	8.05428	2.42839	-14.1488	-0.144921	-0.00247108	0.0304656	-15.4425	-4.19E-15	-3.58201	0	0	0.0183691	5.73617	-8.12856	5.22359	-7.24571	366.616	611.556	403.039	403.039	403.039	9.51409	-59.2675	4.75231	-148.136	393.28	225.251	186.101	186.101	186.101	-59.4798	-0.568534	-10.1498	29.6599	-3.19777	-1.25167	0.378818	0.153687	1.44408	-167.723	30.211	-8.4487	0	0	0.372697	46.5872
0	8.31407	0	0	8.57003	2.4113	-13.9877	-0.148466	0.00342236	0.0190585	-15.0561	-4.66E-16	-2.25621	0	0	0.0156351	5.75167	-9.14628	5.17395	-0.812994	366.522	613.711	402.39	402.39	402.39	9.5291	-61.218	4.91833	-131.338	393.758	224.994	186.101	186.101	186.101	-61.4419	-0.611404	-10.2009	30.7696	-2.94325	-1.14908	0.378347	0.15773	1.45362	-147.229	35.6267	-9.60888	0	0	0.316994	46.1713
0	8.74999	0	0	9.01198	2.39087	-13.7946	-0.152981	0.00820417	0.00879432	-14.8428	-8.15E-16	-1.11273	0	0	0.0129854	5.75761	-10.1534	5.10585	5.52058	366.383	615.908	401.745	401.745	401.745	9.50756	-63.1868	5.03537	-114.127	394.231	224.675	186.101	186.101	186.101	-63.4227	-0.679971	-10.1975	31.8629	-2.67653	-1.04937	0.379634	0.160855	1.46219	-128.604	40.1078	-10.2527	0	0	0.266475	45.6562
0	9.11801	0	0	9.38268	2.36848	-13.5827	-0.157876	0.011547	-0.00017037	-14.7103	9.32E-16	-0.234527	0	0	0.0104735	5.75499	-11.1473	5.0209	11.7462	366.203	618.126	401.111	401.111	401.111	9.46231	-65.1636	5.10897	-96.5705	394.72	224.351	186.101	186.101	186.101	-65.412	-0.772517	-10.1523	32.9367	-2.40115	-0.954721	0.382544	0.162884	1.46942	-111.926	43.3963	-10.3762	0	0	0.221745	45.0511
0	9.41985	0	0	9.68438	2.34505	-13.3606	-0.162723	0.0132637	-0.00785111	-14.5913	1.75E-15	0.330658	0	0	0.00812368	5.7449	-12.1257	4.92167	17.8555	365.985	620.349	400.496	400.496	400.496	9.40338	-67.1388	5.14452	-78.7316	395.237	224.069	186.101	186.101	186.101	-67.4003	-0.88683	-10.0753	33.9882	-2.12097	-0.868008	0.386698	0.163659	1.47529	-97.0767	45.3084	-10.0006	0	0	0.182822	44.3644
0	9.65629	0	0	9.91819	2.32102	-13.1323	-0.167208	0.01337	-0.0142363	-14.4424	9.61E-16	0.574623	0	0	0.0059285	5.72837	-13.086	4.8115	23.8408	365.734	622.558	399.907	399.907	399.907	9.33758	-69.1029	5.14672	-60.6669	395.786	223.871	186.101	186.101	186.101	-69.3779	-1.02026	-9.97391	35.0142	-1.83986	-0.792671	0.391744	0.163023	1.47961	-83.9511	45.7609	-9.17527	0	0	0.149595	43.6036
0	9.82687	0	0	10.0838	2.29637	-12.8977	-0.171192	0.0118982	-0.0195282	-14.2504	2.53E-15	0.507884	0	0	0.00387743	5.70643	-14.026	4.69425	29.6951	365.457	624.736	399.347	399.347	399.347	9.2686	-71.0464	5.11923	-42.4286	396.362	223.79	186.101	186.101	186.101	-71.335	-1.16977	-9.85231	36.0118	-1.56178	-0.73242	0.397395	0.161032	1.48267	-72.3194	44.7634	-7.96429	0	0	0.12156	42.7755
0	9.92991	0	0	10.1797	2.27076	-12.6534	-0.174604	0.00912124	-0.0238741	-14.02	-3.12E-15	0.178623	0	0	0.00195961	5.67996	-14.943	4.57414	35.4114	365.16	626.868	398.822	398.822	398.822	9.19703	-72.9595	5.06451	-24.0636	396.951	223.851	186.101	186.101	186.101	-73.2614	-1.33187	-9.71197	36.978	-1.29051	-0.691148	0.40314	0.157849	1.48453	-61.9083	42.4931	-6.47084	0	0	0.0979827	41.8856
0	9.96302	0	0	10.2032	2.24354	-12.3934	-0.177478	0.0052737	-0.0275707	-13.7739	-4.19E-15	-0.356881	0	0	0.000183617	5.64982	-15.8347	4.45536	40.9835	364.851	628.937	398.334	398.334	398.334	9.12091	-74.8328	4.98388	-5.61468	397.534	224.07	186.101	186.101	186.101	-75.1473	-1.50269	-9.55202	37.9097	-1.02973	-0.672491	0.408458	0.1536	1.48568	-52.3391	39.1036	-4.78265	0	0	0.0779277	40.9389
0	9.9235	0	0	10.1517	2.21392	-12.1098	-0.179899	0.000803635	-0.0308698	-13.5424	-1.86E-15	-1.01381	0	0	-0.00144386	5.61671	-16.6985	4.34181	46.4052	364.537	630.932	397.885	397.885	397.885	9.03613	-76.6574	4.87767	12.8794	398.084	224.46	186.101	186.101	186.101	-76.983	-1.67794	-9.36971	38.8038	-0.782917	-0.679625	0.412852	0.148696	1.48638	-43.2552	34.9433	-3.02011	0	0	0.0604509	39.9392
0	9.80886	0	0	10.0226	2.18107	-11.7945	-0.181968	-0.00391937	-0.0340204	-13.3576	4.08E-16	-1.71099	0	0	-0.00292265	5.58135	-17.5321	4.23668	51.6706	364.226	632.837	397.477	397.477	397.477	8.93729	-78.4254	4.74566	31.3825	398.572	225.028	186.101	186.101	186.101	-78.7599	-1.85302	-9.16132	39.6571	-0.553131	-0.714893	0.416063	0.143517	1.48686	-34.3857	30.3446	-1.28404	0	0	0.044856	38.89
0	9.61761	0	0	9.81446	2.14418	-11.4397	-0.183766	-0.00841493	-0.0372791	-13.2455	2.74E-15	-2.35795	0	0	-0.00428758	5.54437	-18.3328	4.14244	56.774	363.926	634.642	397.109	397.109	397.109	8.81838	-80.1305	4.58752	49.86	398.967	225.778	186.101	186.101	186.101	-80.471	-2.02311	-8.92295	40.4665	-0.343135	-0.779751	0.417605	0.138441	1.48739	-25.36	25.6825	0.323045	0	0	0.030361	37.7938
0	9.34943	0	0	9.52731	2.10264	-11.039	-0.185365	-0.0123501	-0.0408704	-13.2262	4.19E-15	-2.8846	0	0	-0.00560242	5.50647	-19.098	4.06041	61.7098	363.643	636.335	396.781	396.781	396.781	8.67366	-81.768	4.40335	68.2773	399.24	226.713	186.101	186.101	186.101	-82.111	-2.18336	-8.65135	41.2289	-0.15536	-0.874405	0.417262	0.133911	1.48838	-15.9234	21.3073	1.7206	0	0	0.0165488	36.6529
0	9.0058	0	0	9.16313	2.05604	-10.5881	-0.186776	-0.015414	-0.0449597	-13.3069	3.96E-15	-3.23418	0	0	-0.00695951	5.46831	-19.8253	3.99081	66.4726	363.384	637.907	396.491	396.491	396.491	8.49822	-83.3353	4.19414	86.5986	399.367	227.837	186.101	186.101	186.101	-83.6765	-2.32902	-8.34461	41.9412	0.00832637	-0.997907	0.414846	0.130115	1.48963	-5.86981	17.4974	2.84272	0	0	0.00326179	35.4693
0	8.59021	0	0	8.72608	2.00425	-10.0855	-0.188012	-0.0174219	-0.0497082	-13.487	-6.00E-15	-3.37462	0	0	-0.0084525	5.43065	-20.5122	3.9327	71.0579	363.155	639.349	396.237	396.237	396.237	8.28853	-84.8318	3.96195	104.786	399.326	229.151	186.101	186.101	186.101	-85.1668	-2.45565	-8.00253	42.6003	0.146408	-1.14807	0.410149	0.127179	1.49124	5.02099	14.4401	3.64898	0	0	-0.00949593	34.2452
0	8.10825	0	0	8.22255	1.94742	-9.53224	-0.188986	-0.0182934	-0.0552928	-13.7501	-2.15E-15	-3.29912	0	0	-0.0101379	5.3943	-21.1562	3.88394	75.4612	362.959	640.653	396.016	396.016	396.016	8.04281	-86.2588	3.71023	122.796	399.105	230.658	186.101	186.101	186.101	-86.583	-2.55933	-7.62698	43.2036	0.257784	-1.32147	0.403135	0.125244	1.49322	16.9452	12.2863	4.10629	0	0	-0.0215228	32.9827
0	7.56772	0	0	7.66116	1.88598	-8.93202	-0.189638	-0.0181472	-0.0618265	-14.075	-1.92E-15	-3.03216	0	0	-0.012003	5.36011	-21.7552	3.8414	79.6796	362.799	641.813	395.826	395.826	395.826	7.76097	-87.6195	3.44368	140.585	398.698	232.36	186.101	186.101	186.101	-87.9288	-2.63675	-7.22171	43.7486	0.341912	-1.51369	0.393829	0.123992	1.4955	30.0375	10.9281	4.22335	0	0	-0.0323483	31.6845
0	6.97859	0	0	7.05267	1.82059	-8.29099	-0.189861	-0.0171062	-0.0694722	-14.4313	-4.78E-15	-2.60865	0	0	-0.0139633	5.32896	-22.3073	3.80117	83.7111	362.679	642.823	395.663	395.663	395.663	7.44453	-88.9188	3.16793	158.1	398.103	234.256	186.101	186.101	186.101	-89.2093	-2.68539	-6.79206	44.2333	0.398677	-1.71956	0.382099	0.12322	1.49791	44.5201	10.2919	3.99851	0	0	-0.0415407	30.3543
0	6.35293	0	0	6.40971	1.75209	-7.61724	-0.189526	-0.0154473	-0.0783406	-14.7818	-4.17E-15	-2.08347	0	0	-0.0158458	5.3017	-22.8109	3.75872	87.5554	362.598	643.681	395.524	395.524	395.524	7.09639	-90.1624	2.88927	175.285	397.328	236.347	186.101	186.101	186.101	-90.4311	-2.70347	-6.34455	44.6562	0.428438	-1.93331	0.367915	0.122441	1.50031	60.5716	10.1128	3.45442	0	0	-0.0485253	28.9966
0	5.70459	0	0	5.74659	1.68146	-6.92032	-0.188533	-0.0133815	-0.0885097	-15.0883	-7.72E-16	-1.50449	0	0	-0.0174444	5.27911	-23.2649	3.70913	91.2145	362.554	644.382	395.406	395.406	395.406	6.72029	-91.3572	2.61397	192.078	396.38	238.626	186.101	186.101	186.101	-91.6018	-2.69012	-5.88617	45.0163	0.431891	-2.14881	0.351392	0.121437	1.50253	78.2963	10.2138	2.60418	0	0	-0.0526901	27.6173
0	5.04906	0	0	5.07895	1.60976	-6.21074	-0.186735	-0.0111095	-0.100016	-15.3047	1.95E-15	-0.913936	0	0	-0.0185354	5.2618	-23.6686	3.64748	94.6925	362.546	644.927	395.306	395.306	395.306	6.32067	-92.5101	2.34788	208.411	395.273	241.085	186.101	186.101	186.101	-92.7292	-2.64535	-5.42391	45.3134	0.410322	-2.36006	0.332474	0.120003	1.50435	97.8239	10.4408	1.4593	0	0	-0.0534938	26.224
0	4.40304	0	0	4.42344	1.53811	-5.49966	-0.184011	-0.00872249	-0.112842	-15.3838	8.81E-16	-0.335492	0	0	-0.0189373	5.25016	-24.0221	3.56895	97.9958	362.568	645.316	395.222	395.222	395.222	5.90225	-93.6281	2.09586	224.211	394.022	243.708	186.101	186.101	186.101	-93.8212	-2.5701	-4.96425	45.548	0.365281	-2.56118	0.311348	0.118084	1.50553	119.167	10.6942	0.0362372	0	0	-0.0504025	24.826
0	3.78381	0	0	3.79715	1.46765	-4.79877	-0.180265	-0.00627941	-0.126793	-15.2782	1.58E-15	0.218775	0	0	-0.0185347	5.24426	-24.3258	3.46914	101.134	362.615	645.553	395.151	395.151	395.151	5.47013	-94.7172	1.86162	239.401	392.642	246.472	186.101	186.101	186.101	-94.8845	-2.46637	-4.51309	45.7216	0.298905	-2.74688	0.288404	0.115665	1.50582	142.105	10.9196	-1.63812	0	0	-0.0429664	23.4343
0	3.20865	0	0	3.21698	1.39955	-4.12002	-0.175395	-0.00377514	-0.141656	-14.9389	-2.50E-15	0.749639	0	0	-0.0173033	5.24381	-24.5808	3.34429	104.118	362.678	645.64	395.092	395.092	395.092	5.02977	-95.7822	1.64756	253.897	391.15	249.347	186.101	186.101	186.101	-95.9246	-2.33717	-4.07557	45.836	0.213571	-2.91258	0.2638	0.112849	1.50487	166.44	11.094	-3.52625	0	0	-0.0309909	22.062
0	2.69377	0	0	2.69874	1.33502	-3.47574	-0.169358	-0.00114462	-0.15696	-14.3252	-2.29E-15	1.2662	0	0	-0.0153295	5.24814	-24.7888	3.19132	106.963	362.751	645.584	395.045	395.045	395.045	4.58712	-96.8255	1.45498	267.617	389.565	252.293	186.101	186.101	186.101	-96.9446	-2.18649	-3.65634	45.8945	0.111988	-3.05445	0.238583	0.109936	1.50266	191.468	11.2774	-5.57692	0	0	-0.0144993	20.7235
0	2.25331	0	0	2.25617	1.27528	-2.8784	-0.162145	0.0016448	-0.172201	-13.4072	-1.31E-15	1.77283	0	0	-0.0127916	5.25619	-24.9522	3.00807	109.683	362.821	645.393	395.007	395.007	395.007	4.14872	-97.8469	1.28435	280.475	387.907	255.258	186.101	186.101	186.101	-97.9448	-2.01919	-3.25976	45.9004	-0.00276782	-3.1697	0.213515	0.107125	1.49906	216.481	11.4802	-7.7259	0	0	0.00602829	19.4346
0	1.89835	0	0	1.89993	1.22151	-2.34036	-0.153863	0.00460838	-0.186767	-12.1781	2.50E-15	2.26651	0	0	-0.00994564	5.26648	-25.0736	2.79327	112.297	362.881	645.076	394.978	394.978	394.978	3.72164	-98.8427	1.13566	292.39	386.197	258.183	186.101	186.101	186.101	-98.9219	-1.84074	-2.88999	45.8582	-0.127355	-3.25648	0.1895	0.104735	1.49401	240.584	11.7677	-9.90475	0	0	0.0297086	18.2118
0	1.63581	0	0	1.63667	1.17491	-1.87364	-0.144731	0.00765226	-0.200023	-10.6592	-2.27E-15	2.72589	0	0	-0.00707389	5.2772	-25.156	2.54661	114.823	362.917	644.644	394.957	394.957	394.957	3.31319	-99.8055	1.0087	303.285	384.459	260.997	186.101	186.101	186.101	-99.8685	-1.65693	-2.55108	45.7724	-0.258296	-3.31391	0.16747	0.103093	1.48772	262.777	12.1458	-12.0384	0	0	0.0552566	17.0721
0	1.46789	0	0	1.46839	1.13656	-1.48932	-0.135058	0.0106814	-0.211314	-8.90005	-1.40E-15	3.12261	0	0	-0.00444759	5.28629	-25.2029	2.26866	117.278	362.92	644.107	394.944	394.944	394.944	2.93046	-100.724	0.903171	313.097	382.718	263.623	186.101	186.101	186.101	-100.773	-1.47347	-2.24662	45.6481	-0.392017	-3.34193	0.148638	0.102471	1.48095	281.929	12.6178	-14.0492	0	0	0.0810848	16.0318
0	1.39186	0	0	1.39214	1.10739	-1.19694	-0.125254	0.0134544	-0.220016	-6.9796	1.05E-15	3.41003	0	0	-0.00226987	5.29149	-25.2176	1.96086	119.679	362.88	643.477	394.937	394.937	394.937	2.57973	-101.583	0.818626	321.77	380.998	265.978	186.101	186.101	186.101	-101.621	-1.29564	-1.97944	45.4907	-0.524743	-3.34139	0.133915	0.103121	1.47427	296.963	13.1788	-15.8682	0	0	0.105441	15.1064
0	1.39993	0	0	1.40016	1.08811	-1.00365	-0.115838	0.0157921	-0.225626	-5.00246	5.82E-16	3.54844	0	0	-0.000662671	5.2905	-25.2037	1.62536	122.041	362.789	642.768	394.935	394.935	394.935	2.26566	-102.364	0.754073	329.267	379.319	267.978	186.101	186.101	186.101	-102.394	-1.12792	-1.75091	45.3052	-0.652915	-3.31369	0.124124	0.105249	1.46847	306.892	13.8347	-17.4293	0	0	0.126627	14.3096
0	1.48039	0	0	1.48056	1.07913	-0.913621	-0.10723	0.0174866	-0.227679	-3.07391	-6.99E-16	3.50134	0	0	0.00034833	5.28101	-25.1644	1.26505	124.379	362.638	641.992	394.937	394.937	394.937	1.99081	-103.049	0.70767	335.568	377.701	269.545	186.101	186.101	186.101	-103.072	-0.973872	-1.56044	45.0969	-0.77289	-3.2609	0.120019	0.109044	1.4645	310.813	14.6535	-18.6764	0	0	0.143127	13.6526
0	1.61774	0	0	1.61796	1.0805	-0.927416	-0.0999046	0.018406	-0.225893	-1.30755	-1.05E-15	3.24977	0	0	0.000815863	5.26095	-25.1029	0.883362	126.702	362.423	641.16	394.94	394.94	394.94	1.75521	-103.617	0.676165	340.671	376.153	270.608	186.101	186.101	186.101	-103.635	-0.835926	-1.40507	44.8706	-0.881432	-3.18536	0.12219	0.114741	1.46323	308.028	15.7484	-19.5614	0	0	0.153778	13.144
0	1.79433	0	0	1.79463	1.09189	-1.04156	-0.0941345	0.0184903	-0.220086	0.205052	1.86E-15	2.79583	0	0	0.000845571	5.22845	-25.0222	0.484231	129.017	362.143	640.286	394.943	394.943	394.943	1.55626	-104.049	0.654601	344.592	374.684	271.109	186.101	186.101	186.101	-104.063	-0.715515	-1.27922	44.6307	-0.975493	-3.08983	0.130994	0.122612	1.46527	298.085	17.3471	-20.0506	0	0	0.157868	12.7889
0	1.99078	0	0	1.99124	1.11253	-1.24854	-0.0901525	0.0177703	-0.210309	1.38169	5.82E-16	2.16557	0	0	0.000576176	5.18201	-24.9248	0.0719345	131.328	361.797	639.38	394.944	394.944	394.944	1.38896	-104.327	0.636252	347.368	373.292	271.007	186.101	186.101	186.101	-104.338	-0.613146	-1.17492	44.3813	-1.05242	-2.97718	0.146431	0.132688	1.47113	280.882	19.6403	-20.1218	0	0	0.155163	12.5886
0	2.18713	0	0	2.18791	1.14129	-1.5368	-0.0881354	0.0163874	-0.196814	2.15212	-2.33E-15	1.41178	0	0	0.000160385	5.12052	-24.813	-0.348906	133.636	361.39	638.454	394.94	394.94	394.94	1.24621	-104.437	0.612711	349.051	371.971	270.28	186.101	186.101	186.101	-104.447	-0.528717	-1.08201	44.1258	-1.10998	-2.85047	0.167975	0.145232	1.48106	256.747	22.9625	-19.7748	0	0	0.145961	12.5409
0	2.36377	0	0	2.36505	1.17669	-1.89148	-0.0881823	0.0146337	-0.179995	2.45934	4.95E-16	0.616367	0	0	-0.000255713	5.04337	-24.6885	-0.773558	135.937	360.928	637.519	394.93	394.93	394.93	1.1196	-104.369	0.574425	349.709	370.71	268.923	186.101	186.101	186.101	-104.377	-0.461759	-0.988976	43.867	-1.14644	-2.71273	0.19505	0.160246	1.49506	226.244	27.5936	-19.0155	0	0	0.130873	12.6395
0	2.50227	0	0	2.50428	1.217	-2.29518	-0.0904543	0.0127775	-0.160463	2.24506	-1.30E-15	-0.129589	0	0	-0.000572375	4.95044	-24.553	-1.19722	138.225	360.423	636.585	394.91	394.91	394.91	1.00019	-104.117	0.511413	349.42	369.496	266.956	186.101	186.101	186.101	-104.123	-0.411775	-0.883839	43.6071	-1.16057	-2.5669	0.226611	0.177443	1.51311	190.334	33.6385	-17.8638	0	0	0.110808	12.8742
0	2.58659	0	0	2.58953	1.26036	-2.72922	-0.0950696	0.0113068	-0.139078	1.46087	2.62E-15	-0.708861	0	0	-0.000762808	4.84209	-24.4074	-1.61515	140.49	359.885	635.662	394.879	394.879	394.879	0.879493	-103.679	0.414498	348.276	368.316	264.415	186.101	186.101	186.101	-103.683	-0.378435	-0.755467	43.3476	-1.15168	-2.41585	0.260868	0.196741	1.53486	150.527	41.3231	-16.3649	0	0	0.0869844	13.2318
0	2.60437	0	0	2.60837	1.30495	-3.1752	-0.102176	0.0106049	-0.116781	0.0659653	-1.22E-15	-1.01741	0	0	-0.000925469	4.71918	-24.2526	-2.02273	142.72	359.331	634.759	394.834	394.834	394.834	0.750392	-103.061	0.276524	346.372	367.16	261.355	186.101	186.101	186.101	-103.064	-0.36172	-0.594837	43.0893	-1.11966	-2.26223	0.295916	0.217659	1.56007	108.499	50.5774	-14.5702	0	0	0.0606263	13.696
0	2.54822	0	0	2.55331	1.34914	-3.61681	-0.111785	0.0110769	-0.0946445	-1.9491	0	-0.965454	0	0	-0.00126413	4.58301	-24.089	-2.41569	144.901	358.777	633.886	394.773	394.773	394.773	0.608112	-102.275	0.0937183	343.803	366.024	257.851	186.101	186.101	186.101	-102.277	-0.361807	-0.396544	42.8324	-1.06482	-2.10845	0.329348	0.23943	1.58785	66.2927	61.2014	-12.5545	0	0	0.0330447	14.2484
0	2.41718	0	0	2.4232	1.39167	-4.04138	-0.123802	0.0129934	-0.0736632	-4.55231	1.31E-16	-0.50465	0	0	-0.00201624	4.43529	-23.9165	-2.79008	147.015	358.242	633.051	394.693	394.693	394.693	0.450879	-101.339	-0.133141	340.666	364.912	253.992	186.101	186.101	186.101	-101.34	-0.378846	-0.159866	42.5763	-0.988068	-1.95662	0.358779	0.261106	1.61762	25.9506	72.7939	-10.406	0	0	0.00545432	14.8696
0	2.2175	0	0	2.22417	1.43178	-4.44144	-0.137758	0.016315	-0.0547935	-7.63548	-1.33E-15	0.344542	0	0	-0.00331458	4.27804	-23.7348	-3.14242	149.044	357.744	632.26	394.593	394.593	394.593	0.280365	-100.28	-0.398063	337.05	363.839	249.881	186.101	186.101	186.101	-100.28	-0.412561	0.110403	42.32	-0.890693	-1.80856	0.381765	0.281512	1.64839	-10.4597	84.7195	-8.2359	0	0	-0.0209391	15.5394
0	1.96275	0	0	1.96971	1.4693	-4.81528	-0.152804	0.0206775	-0.0386061	-11.0112	9.03E-16	1.4894	0	0	-0.00503921	4.11349	-23.5434	-3.46977	150.967	357.301	631.521	394.472	394.472	394.472	0.101566	-99.1286	-0.689969	333.039	362.827	245.63	186.101	186.101	186.101	-99.128	-0.461778	0.404115	42.0615	-0.774345	-1.66571	0.396566	0.299174	1.67875	-41.3791	96.1068	-6.15135	0	0	-0.0451424	16.2382
0	1.67255	0	0	1.67936	1.50457	-5.16628	-0.167674	0.025335	-0.0254654	-14.4219	3.03E-15	2.76833	0	0	-0.00678594	3.94399	-23.3412	-3.76976	152.763	356.93	630.836	394.329	394.329	394.329	-0.0780314	-97.9224	-0.993903	328.708	361.905	241.356	186.101	186.101	186.101	-97.9213	-0.524064	0.706922	41.7987	-0.641008	-1.52917	0.402024	0.312487	1.70691	-65.6405	105.893	-4.24921	0	0	-0.0662063	16.9478
0	1.36982	0	0	1.37614	1.53826	-5.50125	-0.180929	0.029519	-0.0154189	-17.5852	0	3.9998	0	0	-0.00799284	3.77193	-23.1268	-4.04059	154.409	356.648	630.208	394.164	394.164	394.164	-0.249741	-96.699	-1.29285	324.124	361.106	237.169	186.101	186.101	186.101	-96.6975	-0.595587	1.00235	41.5284	-0.492893	-1.39973	0.39753	0.320112	1.73112	-82.6117	113.164	-2.60389	0	0	-0.0832974	17.6513
0	1.07744	0	0	1.08304	1.57119	-5.82819	-0.191519	0.032425	-0.00816727	-20.2746	-2.97E-15	5.00142	0	0	-0.00821651	3.59961	-22.8984	-4.28097	155.88	356.467	629.637	393.979	393.979	393.979	-0.405258	-95.4939	-1.57016	319.346	360.456	233.167	186.101	186.101	186.101	-95.492	-0.671366	1.27431	41.2475	-0.332322	-1.2779	0.384002	0.320976	1.75016	-92.6154	117.108	-1.23697	0	0	-0.0959622	18.334
0	0.815461	0	0	0.820169	1.60403	-6.15393	-0.198967	0.0336435	-0.00329292	-22.357	1.28E-15	5.64838	0	0	-0.00730718	3.42917	-22.6542	-4.49014	157.154	356.398	629.118	393.776	393.776	393.776	-0.537909	-94.3376	-1.81141	314.426	359.976	229.429	186.101	186.101	186.101	-94.3353	-0.745661	1.50912	40.9526	-0.161782	-1.16395	0.363096	0.314913	1.7632	-96.5017	117.472	-0.150296	0	0	-0.104055	18.9832
0	0.59927	0	0	0.603134	1.63718	-6.48238	-0.203261	0.0327971	-0.000273988	-23.7898	3.32E-15	5.85188	0	0	-0.00545661	3.26248	-22.3922	-4.66757	158.207	356.448	628.648	393.56	393.56	393.56	-0.643671	-93.254	-2.00563	309.41	359.674	226.01	186.101	186.101	186.101	-93.2512	-0.812445	1.69704	40.6399	0.0163143	-1.05816	0.336927	0.301815	1.77034	-95.5337	114.088	0.695661	0	0	-0.107657	19.588
0	0.439427	0	0	0.44254	1.67061	-6.81309	-0.20464	0.0298603	0.00130048	-24.5951	3.93E-15	5.59654	0	0	-0.00305573	3.10112	-22.1103	-4.81294	159.016	356.623	628.219	393.335	393.335	393.335	-0.721985	-92.2602	-2.14618	304.332	359.548	222.943	186.101	186.101	186.101	-92.2568	-0.865852	1.8334	40.3061	0.19941	-0.960846	0.307734	0.282415	1.77199	-91.0428	107.265	1.34458	0	0	-0.107153	20.1397
0	0.341337	0	0	0.344012	1.70378	-7.1408	-0.203508	0.0252532	0.00195304	-24.8403	1.79E-15	4.94928	0	0	-0.000516203	2.94634	-21.8067	-4.926	159.562	356.922	627.823	393.108	393.108	393.108	-0.776069	-91.3665	-2.23108	299.223	359.58	220.244	186.101	186.101	186.101	-91.3628	-0.900564	1.91898	39.9485	0.384902	-0.872383	0.278204	0.257919	1.76911	-84.5815	97.6691	1.84959	0	0	-0.103393	20.6314
0	0.306038	0	0	0.308628	1.73574	-7.4561	-0.200471	0.0195544	0.00190788	-24.6282	-3.94E-15	4.02284	0	0	0.00184642	2.799	-21.4801	-5.00635	159.829	357.343	627.454	392.883	392.883	392.883	-0.81214	-90.5776	-2.26229	294.107	359.743	217.909	186.101	186.101	186.101	-90.5737	-0.912198	1.95913	39.5646	0.570367	-0.793627	0.250059	0.22968	1.76265	-77.2113	86.1384	2.24703	0	0	-0.0972214	21.0579
0	0.330877	0	0	0.33392	1.76527	-7.74707	-0.196045	0.0135238	0.0014559	-24.0591	3.65E-15	2.96447	0	0	0.00387561	2.65961	-21.1295	-5.05357	159.805	357.883	627.103	392.666	392.666	392.666	-0.838297	-89.8932	-2.24472	288.999	360.005	215.922	186.101	186.101	186.101	-89.8894	-0.897552	1.96235	39.1532	0.753279	-0.725572	0.225003	0.199414	1.75355	-69.9417	73.7063	2.55902	0	0	-0.0897902	21.416
0	0.410654	0	0	0.414692	1.79107	-8.00099	-0.190688	0.00781717	0.000814097	-23.2279	2.85E-15	1.91243	0	0	0.00553032	2.52839	-20.7546	-5.06698	159.482	358.532	626.765	392.462	392.462	392.463	-0.863136	-89.3094	-2.18512	283.913	360.329	214.259	186.101	186.101	186.101	-89.3061	-0.854804	1.93863	38.7136	0.93114	-0.669648	0.204104	0.168816	1.74273	-63.4678	61.3164	2.79786	0	0	-0.0821721	21.704
0	0.53824	0	0	0.543812	1.81194	-8.20608	-0.184765	0.00291833	4.88E-05	-22.2173	-1.35E-16	0.975398	0	0	0.00682273	2.40526	-20.3558	-5.04589	158.857	359.282	626.437	392.276	392.276	392.276	-0.89432	-88.8196	-2.09088	278.855	360.682	212.887	186.101	186.101	186.101	-88.817	-0.783577	1.89777	38.2465	1.10159	-0.627537	0.187716	0.139291	1.7308	-58.0841	49.7356	2.9624	0	0	-0.0751519	21.9219
0	0.705238	0	0	0.712812	1.82688	-8.35274	-0.178601	-0.000917035	-0.000691204	-21.1017	3.19E-15	0.220212	0	0	0.0077742	2.29002	-19.9337	-4.98959	157.931	360.12	626.115	392.109	392.109	392.109	-0.937726	-88.415	-1.96928	273.83	361.039	211.772	186.101	186.101	186.101	-88.4135	-0.684876	1.84829	37.7529	1.26225	-0.601078	0.175897	0.111818	1.71821	-53.9715	39.4407	3.05733	0	0	-0.0693358	22.0712
0	0.902632	0	0	0.912502	1.83518	-8.43427	-0.172528	-0.0035901	-0.00141525	-19.9513	-3.31E-15	-0.322899	0	0	0.00840079	2.1824	-19.4899	-4.89757	156.71	361.036	625.8	391.965	391.965	391.965	-0.996972	-88.0857	-1.82698	268.839	361.377	210.879	186.101	186.101	186.101	-88.0855	-0.560928	1.79679	37.2351	1.4108	-0.592058	0.168355	0.0871916	1.70537	-51.0769	30.737	3.08093	0	0	-0.0649995	22.1543
0	1.12135	0	0	1.13365	1.83648	-8.44701	-0.166751	-0.00522782	-0.00205154	-18.8186	-1.63E-15	-0.663098	0	0	0.008713	2.08208	-19.0257	-4.76963	155.203	362.016	625.492	391.844	391.844	391.844	-1.07345	-87.821	-1.66978	263.883	361.684	210.17	186.101	186.101	186.101	-87.8225	-0.414893	1.7478	36.6953	1.54511	-0.602191	0.164566	0.0657457	1.69238	-49.2807	23.6444	3.0444	0	0	-0.0621865	22.1747
0	1.35271	0	0	1.36734	1.83069	-8.39017	-0.161471	-0.00595176	-0.00264455	-17.7504	5.82E-17	-0.822323	0	0	0.00873253	1.98886	-18.5432	-4.606	153.423	363.049	625.191	391.748	391.748	391.748	-1.16662	-87.6106	-1.5024	258.959	361.954	209.612	186.101	186.101	186.101	-87.614	-0.25051	1.70386	36.1365	1.66316	-0.632821	0.163796	0.0475315	1.67953	-48.3138	18.0776	2.95394	0	0	-0.0606576	22.1362
0	1.58884	0	0	1.6055	1.818	-8.26557	-0.156799	-0.00598428	-0.00325485	-16.7774	-1.89E-15	-0.83946	0	0	0.00849151	1.90262	-18.0442	-4.40745	151.382	364.123	624.899	391.677	391.677	391.677	-1.27438	-87.4443	-1.32857	254.064	362.185	209.173	186.101	186.101	186.101	-87.4499	-0.0718009	1.66586	35.5615	1.7631	-0.684848	0.165206	0.0323506	1.66695	-47.8622	13.8062	2.82177	0	0	-0.0600078	22.0434
0	1.8229	0	0	1.84117	1.79883	-8.0772	-0.152756	-0.00552855	-0.00386299	-15.9149	-1.79E-15	-0.754696	0	0	0.0080344	1.82336	-17.5306	-4.17542	149.098	365.229	624.618	391.633	391.633	391.633	-1.39361	-87.313	-1.15112	249.195	362.382	208.826	186.101	186.101	186.101	-87.3211	0.117209	1.63344	34.9733	1.84336	-0.758615	0.168114	0.0198764	1.65459	-47.6995	10.5807	2.65915	0	0	-0.0598894	21.9007
0	2.04931	0	0	2.06862	1.77376	-7.83066	-0.149374	-0.00477237	-0.00456741	-15.173	-6.15E-16	-0.606879	0	0	0.00741706	1.75115	-17.0041	-3.91187	146.585	366.356	624.349	391.615	391.615	391.615	-1.52067	-87.2084	-0.972041	244.348	362.549	208.547	186.101	186.101	186.101	-87.2192	0.312711	1.60538	34.3746	1.90271	-0.853935	0.171843	0.00964818	1.64257	-47.5675	8.1237	2.47452	0	0	-0.059898	21.7125
0	2.26371	0	0	2.28343	1.74351	-7.53272	-0.14656	-0.00393462	-0.0053266	-14.5448	2.71E-15	-0.435427	0	0	0.00669802	1.68613	-16.4664	-3.61937	143.862	367.496	624.091	391.624	391.624	391.624	-1.65171	-87.1236	-0.792745	239.518	362.695	208.316	186.101	186.101	186.101	-87.1373	0.511253	1.57997	33.7677	1.94019	-0.970049	0.176064	0.0011008	1.63086	-47.4113	6.09917	2.28733	0	0	-0.0598984	21.4833
0	2.46287	0	0	2.48242	1.70884	-7.19079	-0.144287	-0.00315537	-0.00616479	-14.0264	3.41E-15	-0.268757	0	0	0.00593611	1.62846	-15.9188	-3.30086	140.943	368.64	623.845	391.661	391.661	391.661	-1.78309	-87.0525	-0.614118	234.701	362.829	208.116	186.101	186.101	186.101	-87.0692	0.709839	1.55535	33.1548	1.95522	-1.10582	0.180295	-0.00621771	1.61933	-47.1156	4.27301	2.10616	0	0	-0.0597202	21.2173
0	2.64468	0	0	2.6635	1.67054	-6.81245	-0.142481	-0.0025548	-0.00704934	-13.6074	8.46E-16	-0.129262	0	0	0.00518221	1.57825	-15.3624	-2.95964	137.847	369.783	623.61	391.725	391.725	391.725	-1.91161	-86.9903	-0.436794	229.892	362.958	207.933	186.101	186.101	186.101	-87.01	0.905977	1.52978	32.5378	1.94768	-1.25973	0.184341	-0.0127623	1.60798	-46.7091	2.44115	1.94108	0	0	-0.059413	20.9185
0	2.8079	0	0	2.82555	1.62937	-6.40504	-0.141092	-0.00222199	-0.00794947	-13.2792	1.54E-15	-0.0317425	0	0	0.00447822	1.53559	-14.7986	-2.59913	134.589	370.917	623.385	391.817	391.817	391.817	-2.03463	-86.9328	-0.261195	225.085	363.089	207.756	186.101	186.101	186.101	-86.9555	1.09768	1.50182	31.9183	1.91767	-1.43004	0.188155	-0.018801	1.59676	-46.257	0.466851	1.80052	0	0	-0.0590969	20.5909
0	2.95215	0	0	2.96827	1.58601	-5.9753	-0.14009	-0.00216001	-0.00883614	-13.0354	-1.99E-15	0.0209031	0	0	0.00385008	1.50046	-14.2282	-2.22281	131.184	372.036	623.167	391.936	391.936	391.936	-2.15021	-86.8769	-0.087684	220.276	363.227	207.578	186.101	186.101	186.101	-86.9025	1.28345	1.4704	31.2976	1.86573	-1.61488	0.191725	-0.0244521	1.58568	-45.84	-1.6752	1.68579	0	0	-0.0589133	20.238
0	3.07773	0	0	3.09214	1.54108	-5.52921	-0.139426	-0.00235239	-0.00968221	-12.868	1.94E-15	0.030224	0	0	0.00331257	1.47278	-13.6521	-1.83396	127.648	373.135	622.955	392.081	392.081	392.081	-2.257	-86.8201	0.0834869	215.461	363.374	207.392	186.101	186.101	186.101	-86.8485	1.46228	1.43484	30.6771	1.79269	-1.81245	0.194954	-0.0297356	1.57484	-45.487	-3.95077	1.59251	0	0	-0.0589192	19.8635
0	3.18572	0	0	3.19825	1.49508	-5.07181	-0.139051	-0.00278023	-0.0105079	-12.7696	3.30E-15	-1.09E-05	0	0	0.00287373	1.45238	-13.0714	-1.43563	123.996	374.208	622.746	392.252	392.252	392.252	-2.3543	-86.7609	0.252076	210.634	363.533	207.194	186.101	186.101	186.101	-86.7917	1.63354	1.39484	30.0579	1.69961	-2.021	0.197671	-0.0347027	1.56407	-45.1651	-6.3495	1.51805	0	0	-0.0590819	19.4709
0	3.27769	0	0	3.28834	1.44843	-4.60738	-0.138929	-0.00334553	-0.0112519	-12.7337	1.02E-15	-0.059069	0	0	0.00253181	1.43903	-12.4868	-1.03061	120.243	375.251	622.537	392.445	392.445	392.445	-2.4418	-86.698	0.417923	205.793	363.703	206.983	186.101	186.101	186.101	-86.7313	1.79694	1.35031	29.4412	1.58788	-2.23889	0.200098	-0.0392632	1.55359	-44.9883	-8.74741	1.45291	0	0	-0.0595118	19.0634
0	3.35591	0	0	3.36469	1.40148	-4.13928	-0.139023	-0.00408154	-0.0119539	-12.7536	-1.16E-15	-0.148338	0	0	0.00229558	1.43246	-11.8993	-0.621298	116.403	376.259	622.327	392.66	392.66	392.66	-2.51961	-86.6314	0.580868	200.934	363.885	206.756	186.101	186.101	186.101	-86.6667	1.95244	1.30143	28.8281	1.45895	-2.46464	0.20213	-0.0434839	1.54358	-44.8944	-11.1702	1.39399	0	0	-0.0601161	18.6445
0	3.42302	0	0	3.43006	1.35449	-3.67019	-0.139325	-0.00491111	-0.0125728	-12.8241	-1.19E-15	-0.259055	0	0	0.00216373	1.43232	-11.3098	-0.209763	112.491	377.23	622.112	392.894	392.894	392.894	-2.5881	-86.5612	0.740714	196.055	364.074	206.516	186.101	186.101	186.101	-86.5983	2.10019	1.24856	28.2195	1.31458	-2.69695	0.203831	-0.0473336	1.53398	-44.9015	-13.5392	1.33375	0	0	-0.0608702	18.2172
0	3.48221	0	0	3.48766	1.30765	-3.20217	-0.139774	-0.00584992	-0.0131554	-12.9336	3.65E-15	-0.391198	0	0	0.0021425	1.43827	-10.7192	0.202214	108.521	378.159	621.891	393.142	393.142	393.142	-2.64789	-86.4882	0.897259	191.155	364.27	206.264	186.101	186.101	186.101	-86.5269	2.24042	1.19223	27.6166	1.15659	-2.93457	0.205253	-0.0508588	1.52508	-44.9477	-15.8601	1.26623	0	0	-0.06167	17.7849
0	3.53701	0	0	3.54104	1.26112	-2.73676	-0.140337	-0.00681205	-0.0136633	-13.0712	-3.65E-15	-0.533671	0	0	0.00222682	1.44998	-10.1285	0.613092	104.505	379.045	621.66	393.402	393.402	393.402	-2.69986	-86.4138	1.05008	186.231	364.469	206.004	186.101	186.101	186.101	-86.4537	2.37344	1.13322	27.0201	0.986868	-3.17635	0.206448	-0.0538923	1.51702	-45.0256	-18.0411	1.18832	0	0	-0.0624401	17.3503
0	3.59114	0	0	3.59398	1.21501	-2.27524	-0.140962	-0.00779823	-0.0141297	-13.222	-3.14E-15	-0.682855	0	0	0.00241621	1.46704	-9.53841	1.02154	100.458	379.884	621.418	393.67	393.67	393.67	-2.74493	-86.3395	1.19868	181.283	364.667	205.741	186.101	186.101	186.101	-86.3805	2.49949	1.07243	26.4307	0.80753	-3.42116	0.207223	-0.0563761	1.5097	-45.0016	-20.05	1.09573	0	0	-0.0629793	16.9165
0	3.64845	0	0	3.6503	1.16944	-1.81884	-0.141553	-0.00871204	-0.0145331	-13.3653	6.84E-16	-0.824883	0	0	0.00269473	1.48908	-8.94986	1.42617	96.3918	380.676	621.162	393.941	393.941	393.941	-2.78411	-86.2672	1.34243	176.31	364.86	205.477	186.101	186.101	186.101	-86.309	2.6188	1.01083	25.8491	0.62075	-3.66769	0.207755	-0.0582352	1.50324	-44.8822	-21.8137	0.990255	0	0	-0.0632421	16.4862
0	3.71264	0	0	3.71371	1.12454	-1.36885	-0.142034	-0.00957951	-0.0148976	-13.482	2.95E-15	-0.957094	0	0	0.00305034	1.51572	-8.36353	1.82568	92.3187	381.418	620.891	394.214	394.214	394.214	-2.8183	-86.1987	1.48064	171.313	365.046	205.218	186.101	186.101	186.101	-86.2412	2.73146	0.949398	25.2757	0.42868	-3.91458	0.207859	-0.0594075	1.49762	-44.54	-23.3226	0.872989	0	0	-0.0630613	16.0617
0	3.78694	0	0	3.78743	1.08044	-0.926796	-0.142306	-0.0102889	-0.0152483	-13.5529	3.51E-15	-1.06458	0	0	0.00345126	1.54661	-7.78003	2.21862	88.2503	382.11	620.603	394.484	394.484	394.484	-2.84827	-86.1355	1.61261	166.29	365.219	204.968	186.101	186.101	186.101	-86.1784	2.83747	0.889017	24.7104	0.233616	-4.1602	0.207436	-0.059774	1.49285	-43.8915	-24.4682	0.742777	0	0	-0.062297	15.6455
0	3.87392	0	0	3.87406	1.03734	-0.494577	-0.14237	-0.0108552	-0.0155105	-13.5708	-9.32E-16	-1.14481	0	0	0.00387186	1.58139	-7.19984	2.60335	84.1974	382.751	620.296	394.749	394.749	394.749	-2.87457	-86.0783	1.73766	161.242	365.379	204.728	186.101	186.101	186.101	-86.1217	2.93672	0.830424	24.1532	0.0377889	-4.40269	0.206778	-0.0593663	1.4889	-43.0607	-25.2679	0.610673	0	0	-0.0611083	15.2394
0	3.97541	0	0	3.97542	0.995438	-0.0744015	-0.142212	-0.011235	-0.0157622	-13.5324	-1.70E-15	-1.19199	0	0	0.00428079	1.61971	-6.62332	2.97818	80.1702	383.341	619.968	395.008	395.008	395.008	-2.89749	-86.0277	1.85532	156.168	365.523	204.5	186.101	186.101	186.101	-86.0712	3.02903	0.774069	23.6036	-0.156562	-4.64	0.20566	-0.0580564	1.48585	-41.9384	-25.6338	0.472049	0	0	-0.0593527	14.8453
0	4.09237	0	0	4.09245	0.955002	0.331115	-0.141866	-0.0113994	-0.0159102	-13.4435	-4.80E-16	-1.20285	0	0	0.00465149	1.66122	-6.05071	3.34117	76.1781	383.879	619.618	395.259	395.259	395.259	-2.91702	-85.983	1.96522	151.067	365.65	204.283	186.101	186.101	186.101	-86.0267	3.11417	0.720177	23.0609	-0.347304	-4.86987	0.204293	-0.0557564	1.48357	-40.6904	-25.5025	0.333508	0	0	-0.0572114	14.4645
0	4.22504	0	0	4.22536	0.916304	0.71918	-0.141426	-0.0113766	-0.0159993	-13.3198	-1.08E-15	-1.18156	0	0	0.00497149	1.70562	-5.48211	3.69029	72.2298	384.367	619.245	395.503	395.503	395.503	-2.933	-85.9432	2.06722	145.939	365.76	204.073	186.101	186.101	186.101	-85.9869	3.1919	0.668722	22.5242	-0.532445	-5.08987	0.202686	-0.0526214	1.48234	-39.3422	-24.9416	0.199551	0	0	-0.0547729	14.0982
0	4.37292	0	0	4.37371	0.879641	1.08677	-0.140939	-0.0111678	-0.0159805	-13.1749	-1.82E-16	-1.132	0	0	0.00523538	1.75261	-4.91762	4.02344	68.3335	384.806	618.846	395.738	395.738	395.738	-2.94499	-85.9066	2.16146	140.784	365.855	203.869	186.101	186.101	186.101	-85.9503	3.26203	0.619376	21.9925	-0.710252	-5.29746	0.201059	-0.0486555	1.4821	-38.0448	-23.9387	0.0720878	0	0	-0.0522301	13.7475
0	4.53522	0	0	4.53665	0.845301	1.43099	-0.140508	-0.0108151	-0.0158697	-13.0284	3.81E-15	-1.06213	0	0	0.00545094	1.80187	-4.35724	4.33855	64.497	385.197	618.422	395.966	395.966	395.966	-2.95246	-85.8714	2.24822	135.6	365.936	203.667	186.101	186.101	186.101	-85.9148	3.32444	0.571656	21.4645	-0.879059	-5.49019	0.199362	-0.0440183	1.4829	-36.8259	-22.5605	-0.0477698	0	0	-0.0496725	13.4131
0	4.71093	0	0	4.71313	0.813556	1.74911	-0.140195	-0.0104128	-0.015679	-12.8946	1.37E-15	-0.98577	0	0	0.00563459	1.85317	-3.80095	4.6337	60.7276	385.542	617.971	396.187	396.187	396.187	-2.95481	-85.8355	2.328	130.389	366.007	203.464	186.101	186.101	186.101	-85.8785	3.37907	0.5249	20.9393	-1.03772	-5.66567	0.197484	-0.0389608	1.485	-35.6887	-20.9602	-0.15933	0	0	-0.0472028	13.0958
0	4.899	0	0	4.9021	0.784633	2.03885	-0.140009	-0.00999949	-0.0154057	-12.7811	-7.06E-16	-0.910058	0	0	0.00579866	1.9062	-3.24878	4.90716	57.0322	385.843	617.493	396.404	396.404	396.404	-2.95151	-85.797	2.40134	125.151	366.069	203.255	186.101	186.101	186.101	-85.8395	3.42596	0.478489	20.4155	-1.18512	-5.82174	0.195334	-0.0339231	1.48815	-34.6397	-19.2812	-0.261035	0	0	-0.0449107	12.7961
0	5.09846	0	0	5.10258	0.758704	2.29851	-0.13999	-0.0096191	-0.0150648	-12.6952	-3.43E-15	-0.840683	0	0	0.00595534	1.9607	-2.70075	5.15752	53.4174	386.103	616.988	396.617	396.617	396.617	-2.94221	-85.7543	2.46876	119.886	366.126	203.04	186.101	186.101	186.101	-85.7961	3.46526	0.431902	19.8923	-1.32062	-5.95656	0.192606	-0.0292375	1.49239	-33.5963	-17.6795	-0.350117	0	0	-0.042772	12.5147
0	5.30856	0	0	5.31374	0.735894	2.52686	-0.140118	-0.00929597	-0.0146729	-12.636	-1.86E-15	-0.78048	0	0	0.00611096	2.01642	-2.15691	5.38374	49.8893	386.324	616.456	396.828	396.828	396.828	-2.9266	-85.7059	2.5308	114.597	366.181	202.817	186.101	186.101	186.101	-85.7468	3.49713	0.384644	19.3686	-1.44397	-6.06865	0.189056	-0.0249612	1.49767	-32.4885	-16.2093	-0.427853	0	0	-0.0407288	12.2519
0	5.52859	0	0	5.53485	0.716267	2.72328	-0.140361	-0.00904616	-0.0141927	-12.6003	-5.06E-16	-0.729239	0	0	0.00626733	2.07304	-1.61734	5.58514	46.4536	386.507	615.899	397.038	397.038	397.038	-2.90455	-85.6506	2.58795	109.286	366.234	202.585	186.101	186.101	186.101	-85.6904	3.52184	0.336356	18.8438	-1.5551	-6.15692	0.1846	-0.0214738	1.50391	-31.3074	-15.0173	-0.48602	0	0	-0.038801	12.0082
0	5.75791	0	0	5.76527	0.699832	2.88771	-0.140695	-0.00887349	-0.0136885	-12.5849	-2.90E-15	-0.685664	0	0	0.00642451	2.13028	-1.08212	5.7616	43.1151	386.653	615.318	397.247	397.247	397.247	-2.87593	-85.5875	2.6407	103.956	366.288	202.345	186.101	186.101	186.101	-85.626	3.53965	0.286661	18.3173	-1.65428	-6.22085	0.178789	-0.0188417	1.51084	-29.8756	-14.1199	-0.529573	0	0	-0.0367738	11.7838
0	5.99593	0	0	6.00431	0.686551	3.02055	-0.141087	-0.00878553	-0.0131149	-12.5859	2.80E-15	-0.649061	0	0	0.00658088	2.18782	-0.55139	5.91333	39.8778	386.765	614.714	397.456	397.456	397.456	-2.84063	-85.5158	2.68957	98.6083	366.345	202.097	186.101	186.101	186.101	-85.5528	3.55087	0.235191	17.7888	-1.74206	-6.26028	0.171589	-0.0172828	1.51835	-28.1921	-13.5975	-0.554318	0	0	-0.0346379	11.5789
0	6.24202	0	0	6.25134	0.676329	3.12276	-0.141479	-0.00871774	-0.0125618	-12.5981	-2.17E-15	-0.612808	0	0	0.00673253	2.24534	-0.0252241	6.04108	36.7451	386.841	614.091	397.666	397.666	397.666	-2.79854	-85.4349	2.73506	93.2479	366.405	201.843	186.101	186.101	186.101	-85.4703	3.55575	0.181565	17.258	-1.81926	-6.27565	0.16261	-0.0166457	1.52608	-26.0648	-13.361	-0.568961	0	0	-0.0321188	11.3935
0	6.49552	0	0	6.50567	0.669043	3.19561	-0.141859	-0.00869442	-0.0120345	-12.6207	-3.47E-15	-0.580765	0	0	0.00688112	2.30252	0.496297	6.14597	33.7191	386.881	613.449	397.876	397.876	397.876	-2.74942	-85.3444	2.77772	87.8779	366.468	201.584	186.101	186.101	186.101	-85.3779	3.55455	0.12527	16.7251	-1.88701	-6.26782	0.151814	-0.0168632	1.53404	-23.4448	-13.39	-0.581423	0	0	-0.0291301	11.2275
0	6.7558	0	0	6.76668	0.664531	3.24072	-0.142193	-0.00864342	-0.0116176	-12.651	-3.06E-16	-0.54881	0	0	0.00702667	2.35908	1.01311	6.22947	30.8008	386.885	612.792	398.087	398.087	398.087	-2.69292	-85.2438	2.81808	82.5018	366.535	201.322	186.101	186.101	186.101	-85.2753	3.54744	0.0657379	16.1902	-1.94647	-6.23809	0.139188	-0.0178962	1.54209	-20.2476	-13.6082	-0.602028	0	0	-0.0255347	11.0806
0	7.02238	0	0	7.03382	0.662605	3.25997	-0.142477	-0.00864682	-0.0113417	-12.6885	1.01E-15	-0.528241	0	0	0.00717256	2.41472	1.5252	6.29344	27.9906	386.851	612.123	398.297	398.297	398.297	-2.62861	-85.1333	2.85658	77.1226	366.607	201.057	186.101	186.101	186.101	-85.1625	3.53444	0.0023918	15.6537	-1.99905	-6.1882	0.124633	-0.0196232	1.54991	-16.4054	-13.9972	-0.645169	0	0	-0.0212379	10.9524
0	7.29492	0	0	7.30678	0.663046	3.25556	-0.1427	-0.00864046	-0.0112823	-12.7305	3.85E-15	-0.51603	0	0	0.00732006	2.46918	2.03257	6.33994	25.2874	386.776	611.445	398.508	398.508	398.508	-2.55608	-85.0129	2.89343	71.7432	366.685	200.792	186.101	186.101	186.101	-85.0397	3.51549	-0.0652054	15.1158	-2.0462	-6.12024	0.108259	-0.0218806	1.55756	-11.8909	-14.452	-0.721883	0	0	-0.0161833	10.8425
0	7.57325	0	0	7.58537	0.665627	3.22976	-0.142879	-0.00863112	-0.0114242	-12.7757	4.26E-16	-0.514748	0	0	0.00747196	2.52222	2.53523	6.37118	22.6899	386.657	610.76	398.719	398.719	398.719	-2.47502	-84.8832	2.92863	66.3654	366.767	200.527	186.101	186.101	186.101	-84.9074	3.4904	-0.137308	14.5774	-2.08946	-6.03649	0.0905148	-0.0245853	1.56488	-6.84858	-14.9591	-0.835085	0	0	-0.0105366	10.7502
0	7.85738	0	0	7.86961	0.670117	3.18487	-0.143013	-0.00862141	-0.0118069	-12.8195	-2.08E-15	-0.525513	0	0	0.00762869	2.57368	3.03318	6.38947	20.1959	386.492	610.071	398.93	398.929	398.93	-2.38514	-84.7445	2.96189	60.9901	366.854	200.264	186.101	186.101	186.101	-84.7659	3.45884	-0.21399	14.0388	-2.13047	-5.93951	0.0717176	-0.0273857	1.57178	-1.37734	-15.4115	-0.993295	0	0	-0.00440499	10.6753
0	8.1475	0	0	8.15971	0.676295	3.1231	-0.143165	-0.00855946	-0.0124211	-12.8619	-3.45E-15	-0.542657	0	0	0.00779402	2.62338	3.52636	6.39711	17.8034	386.278	609.382	399.141	399.141	399.141	-2.28637	-84.5976	2.99271	55.6177	366.945	200.005	186.101	186.101	186.101	-84.6161	3.42042	-0.295061	13.5008	-2.17069	-5.83189	0.0524122	-0.0303131	1.57849	4.32182	-15.8156	-1.19265	0	0	0.00195262	10.6174
0	8.44401	0	0	8.45604	0.683978	3.04627	-0.143328	-0.00847793	-0.0132439	-12.8949	-6.30E-16	-0.568609	0	0	0.00796523	2.67119	4.01455	6.39623	15.5105	386.01	608.694	399.355	399.355	399.355	-2.17862	-84.4431	3.02039	50.2471	367.04	199.75	186.101	186.101	186.101	-84.4586	3.37466	-0.380203	12.9645	-2.21155	-5.71616	0.0334944	-0.0332658	1.58512	9.91784	-16.1678	-1.43252	0	0	0.00813077	10.5767
0	8.74733	0	0	8.75909	0.693013	2.95591	-0.143539	-0.00835476	-0.0142663	-12.9125	-1.66E-16	-0.59955	0	0	0.0081402	2.71701	4.49733	6.38884	13.3166	385.686	608.009	399.571	399.571	399.571	-2.06202	-84.2814	3.04403	44.8767	367.139	199.502	186.101	186.101	186.101	-84.2938	3.32105	-0.468841	12.431	-2.25436	-5.59486	0.0156764	-0.0361536	1.59159	15.1294	-16.4683	-1.70834	0	0	0.0137715	10.5536
0	9.05809	0	0	9.06943	0.703295	2.85307	-0.143834	-0.00816989	-0.0154278	-12.9074	-2.70E-15	-0.632226	0	0	0.00831325	2.7607	4.97398	6.37668	11.2227	385.302	607.331	399.793	399.793	399.793	-1.93681	-84.1128	3.06261	39.504	367.242	199.262	186.101	186.101	186.101	-84.122	3.25904	-0.560245	11.9018	-2.30017	-5.47027	-0.000110909	-0.038887	1.59814	19.5675	-16.6957	-2.0135	0	0	0.0184073	10.5493
0	9.3768	0	0	9.3876	0.714769	2.73827	-0.14419	-0.00791643	-0.0167218	-12.8649	-2.59E-16	-0.66482	0	0	0.00846973	2.80213	5.44335	6.36123	9.2323	384.854	606.658	400.021	400.021	400.021	-1.80332	-83.9369	3.07506	34.1256	367.346	199.033	186.101	186.101	186.101	-83.943	3.18815	-0.653587	11.3787	-2.34994	-5.3445	-0.0131384	-0.0413425	1.60515	22.9573	-16.8342	-2.34498	0	0	0.0217125	10.5658
0	9.70382	0	0	9.714	0.727434	2.61153	-0.144632	-0.00760124	-0.0180707	-12.7756	-1.24E-15	-0.696248	0	0	0.00859305	2.84116	5.90383	6.34358	7.35199	384.34	605.994	400.258	400.258	400.258	-1.66211	-83.7528	3.08023	28.7378	367.453	198.815	186.101	186.101	186.101	-83.7559	3.10794	-0.747836	10.864	-2.40428	-5.21929	-0.0224714	-0.0434729	1.61268	24.9084	-16.9146	-2.69068	0	0	0.0232578	10.6062
0	10.0392	0	0	10.0486	0.741342	2.47233	-0.145123	-0.00721537	-0.0194248	-12.6255	2.14E-15	-0.72507	0	0	0.00865826	2.87757	6.35324	6.32453	5.59202	383.756	605.337	400.505	400.505	400.505	-1.51378	-83.5586	3.07702	23.3362	367.562	198.61	186.101	186.101	186.101	-83.5589	3.01809	-0.841928	10.3604	-2.46349	-5.09612	-0.0276026	-0.0450609	1.62082	25.1836	-16.8486	-3.04658	0	0	0.0228619	10.6746
0	10.3823	0	0	10.3909	0.756585	2.31973	-0.145762	-0.00673437	-0.0207535	-12.4154	3.84E-16	-0.747666	0	0	0.00864824	2.91112	6.78874	6.30448	3.9667	383.101	604.688	400.764	400.764	400.764	-1.35926	-83.3512	3.0643	17.9163	367.673	198.42	186.101	186.101	186.101	-83.3488	2.91842	-0.934564	9.87135	-2.52762	-4.97605	-0.0280472	-0.0458651	1.62997	23.585	-16.5591	-3.40373	0	0	0.0204678	10.7763
0	10.7319	0	0	10.7395	0.773314	2.15222	-0.146567	-0.00617015	-0.0219373	-12.1415	7.94E-16	-0.765112	0	0	0.00853942	2.94154	7.20688	6.28338	2.49459	382.373	604.046	401.035	401.035	401.035	-1.19957	-83.1262	3.04113	12.4738	367.786	198.246	186.101	186.101	186.101	-83.1214	2.80897	-1.02445	9.40079	-2.59653	-4.85972	-0.0232255	-0.0457389	1.64034	19.8464	-16.0322	-3.74716	0	0	0.016047	10.9178
0	11.0859	0	0	11.0926	0.791708	1.96798	-0.147594	-0.00557469	-0.0229598	-11.8054	2.86E-15	-0.782707	0	0	0.00831043	2.96857	7.60355	6.26095	1.19872	381.57	603.411	401.32	401.32	401.32	-1.03598	-82.8778	3.00666	7.00462	367.901	198.088	186.101	186.101	186.101	-82.8709	2.69003	-1.11021	8.9531	-2.66967	-4.74747	-0.0131647	-0.0445194	1.65189	13.9569	-15.2183	-4.07178	0	0	0.00997345	11.107
0	11.4415	0	0	11.447	0.811979	1.7649	-0.148867	-0.00492948	-0.0236987	-11.4072	2.82E-15	-0.800114	0	0	0.00794206	2.99194	7.97404	6.23652	0.106182	380.694	602.78	401.616	401.616	401.616	-0.870016	-82.599	2.96023	1.50575	368.019	197.947	186.101	186.101	186.101	-82.5903	2.56217	-1.1904	8.53329	-2.74647	-4.63921	0.00214124	-0.0419787	1.66481	5.86289	-14.05	-4.36401	0	0	0.00273483	11.3527
0	11.7946	0	0	11.7989	0.834349	1.54075	-0.150348	-0.00436433	-0.024172	-10.943	-1.62E-15	-0.831577	0	0	0.00740752	3.01145	8.31304	6.20914	-0.752197	379.746	602.151	401.923	401.923	401.923	-0.703487	-82.2811	2.90139	-4.02468	368.139	197.824	186.101	186.101	186.101	-82.2711	2.42628	-1.26352	8.14683	-2.82616	-4.53451	0.022386	-0.0380527	1.67908	-4.28784	-12.5785	-4.61914	0	0	-0.00488542	11.6647
0	12.1399	0	0	12.1431	0.859027	1.29341	-0.152032	-0.00389275	-0.0242406	-10.4136	2.75E-15	-0.879629	0	0	0.00669194	3.02698	8.61486	6.17768	-1.34255	378.73	601.522	402.239	402.239	402.239	-0.538603	-81.9142	2.82983	-9.58698	368.262	197.72	186.101	186.101	186.101	-81.9033	2.2836	-1.32789	7.79948	-2.90782	-4.43269	0.0471822	-0.0327289	1.69443	-16.41	-10.8086	-4.82043	0	0	-0.0120166	12.0534
0	12.471	0	0	12.473	0.886198	1.02103	-0.153826	-0.00364293	-0.0239245	-9.81457	-4.02E-15	-0.956898	0	0	0.00577786	3.03851	8.87346	6.14084	-1.6289	377.649	600.89	402.559	402.559	402.559	-0.3779	-81.4869	2.74545	-15.1795	368.386	197.636	186.101	186.101	186.101	-81.4755	2.13572	-1.38177	7.49725	-2.99061	-4.33277	0.0756981	-0.0261492	1.71047	-30.1588	-8.83742	-4.96055	0	0	-0.0175375	12.5298
0	12.7793	0	0	12.7803	0.915983	0.722391	-0.155654	-0.0036102	-0.0231872	-9.14728	1.25E-15	-1.06073	0	0	0.0046703	3.04614	9.08266	6.09722	-1.57436	376.51	600.253	402.88	402.88	402.88	-0.224435	-80.9863	2.64819	-20.7982	368.51	197.572	186.101	186.101	186.101	-80.9747	1.98451	-1.4231	7.24624	-3.07368	-4.2336	0.107035	-0.0182626	1.72665	-45.1954	-6.65785	-5.02296	0	0	-0.0203191	13.1047
0	13.055	0	0	13.0553	0.948439	0.396934	-0.157412	-0.00383978	-0.0220842	-8.41653	-3.32E-15	-1.19104	0	0	0.00338997	3.05018	9.23636	6.04539	-1.14251	375.322	599.607	403.198	403.198	403.198	-0.0814892	-80.3982	2.53811	-26.4372	368.63	197.526	186.101	186.101	186.101	-80.387	1.83205	-1.44974	7.0524	-3.15643	-4.1339	0.140001	-0.00889336	1.74266	-61.0204	-4.22763	-4.99885	0	0	-0.0192544	13.7885
0	13.286	0	0	13.286	0.983538	0.0449402	-0.159007	-0.00426931	-0.0206696	-7.63606	3.64E-15	-1.33502	0	0	0.00198933	3.0511	9.32873	5.98394	-0.298936	374.092	598.949	403.509	403.509	403.509	0.0474153	-79.7076	2.41531	-32.088	368.741	197.497	186.101	186.101	186.101	-79.6969	1.68046	-1.45944	6.92144	-3.23827	-4.03225	0.173324	0.00184121	1.75789	-77.113	-1.53826	-4.8725	0	0	-0.0134778	14.5905
0	13.4587	0	0	13.4589	1.02118	-0.332529	-0.16042	-0.00493378	-0.0190989	-6.83619	-1.75E-16	-1.48652	0	0	0.000538837	3.04957	9.35446	5.91153	0.987188	372.834	598.278	403.809	403.809	403.809	0.158885	-78.8982	2.27994	-37.7408	368.837	197.482	186.101	186.101	186.101	-78.8884	1.53173	-1.45005	6.85837	-3.31886	-3.92726	0.205476	0.0137553	1.7716	-92.8316	1.35084	-4.63113	0	0	-0.00247719	15.5187
0	13.5577	0	0	13.5589	1.06118	-0.733688	-0.161602	-0.00569426	-0.0174776	-6.05551	3.49E-15	-1.62201	0	0	-0.00087162	3.04649	9.309	5.82688	2.7414	371.557	597.591	404.095	404.095	404.095	0.24989	-77.9538	2.13216	-43.3843	368.913	197.476	186.101	186.101	186.101	-77.9449	1.38745	-1.41964	6.86765	-3.39823	-3.81747	0.23519	0.0269772	1.78341	-107.662	4.55087	-4.26454	0	0	0.0138071	16.5792
0	13.5667	0	0	13.5695	1.10331	-1.15611	-0.162641	-0.00656298	-0.0160737	-5.3576	-2.91E-15	-1.72975	0	0	-0.00217554	3.04296	9.18874	5.72888	4.98261	370.277	596.889	404.365	404.365	404.365	0.318074	-76.8584	1.97211	-49.0064	368.962	197.474	186.101	186.101	186.101	-76.8506	1.24859	-1.36677	6.95267	-3.47659	-3.70155	0.261014	0.0411473	1.79311	-120.964	7.9246	-3.75887	0	0	0.0348764	17.7755
0	13.4687	0	0	13.474	1.14731	-1.59708	-0.16358	-0.00737876	-0.0149225	-4.81522	1.63E-15	-1.78038	0	0	-0.00334684	3.04022	8.99126	5.61658	7.72179	369.006	596.172	404.618	404.618	404.618	0.362125	-75.5971	1.79998	-54.5952	368.977	197.471	186.101	186.101	186.101	-75.5904	1.11527	-1.29069	7.11584	-3.55439	-3.57823	0.282196	0.0560711	1.80026	-132.528	11.4831	-3.10045	0	0	0.0598499	19.1085
0	13.2474	0	0	13.2561	1.19288	-2.05362	-0.164675	-0.00809847	-0.0143114	-4.53395	-2.85E-15	-1.75352	0	0	-0.00447385	3.0397	8.71537	5.48936	10.9612	367.758	595.444	404.856	404.856	404.857	0.382091	-74.1576	1.61594	-60.1383	368.955	197.466	186.101	186.101	186.101	-74.1521	0.986554	-1.19165	7.35828	-3.63238	-3.44655	0.297761	0.0715135	1.80518	-141.944	15.1607	-2.28574	0	0	0.0874188	20.5757
0	12.8883	0	0	12.901	1.23975	-2.52293	-0.166169	-0.00853108	-0.0141295	-4.63021	1.98E-15	-1.61179	0	0	-0.00578576	3.04287	8.36127	5.3469	14.694	366.548	594.71	405.081	405.08	405.08	0.37951	-72.5312	1.42021	-65.6233	368.89	197.459	186.101	186.101	186.101	-72.5268	0.860415	-1.07106	7.67999	-3.71134	-3.30583	0.307867	0.0869533	1.80774	-149.491	18.829	-1.29445	0	0	0.116396	22.1716
0	12.3802	0	0	12.3975	1.28769	-3.00256	-0.168493	-0.00849699	-0.0143857	-5.24536	1.81E-15	-1.31745	0	0	-0.00771177	3.05129	7.93046	5.18945	18.904	365.387	593.976	405.293	405.293	405.293	0.357837	-70.7145	1.21328	-71.0361	368.783	197.459	186.101	186.101	186.101	-70.7113	0.733751	-0.932026	8.0796	-3.79224	-3.1559	0.312716	0.102126	1.80849	-155.415	22.4809	-0.13254	0	0	0.145713	23.8873
0	11.7173	0	0	11.7394	1.33654	-3.49094	-0.172145	-0.0078089	-0.014769	-6.52503	6.99E-16	-0.832235	0	0	-0.010863	3.06642	7.42582	5.01787	23.5665	364.288	593.254	405.498	405.498	405.498	0.32253	-68.7116	0.996085	-76.3582	368.636	197.48	186.101	186.101	186.101	-68.7093	0.602642	-0.779624	8.55463	-3.87597	-2.99719	0.313387	0.116688	1.80779	-160.484	26.064	1.19326	0	0	0.175004	25.7105
0	10.901	0	0	10.9278	1.38627	-3.98752	-0.177649	-0.00621075	-0.0148078	-8.60126	-4.19E-15	-0.11541	0	0	-0.0159203	3.08964	6.85135	4.83382	28.649	363.261	592.554	405.698	405.698	405.698	0.28113	-66.5356	0.770325	-81.5623	368.458	197.551	186.101	186.101	186.101	-66.5341	0.462814	-0.621284	9.10146	-3.96337	-2.83085	0.311465	0.130354	1.80593	-165.725	29.5835	2.65436	0	0	0.204732	27.6257
0	9.9424	0	0	9.97336	1.43698	-4.49321	-0.18549	-0.00352421	-0.013899	-11.5678	4.08E-16	0.855553	0	0	-0.0234214	3.12211	6.21203	4.63979	34.1124	362.312	591.892	405.895	405.894	405.894	0.243337	-64.211	0.538884	-86.6069	368.262	197.711	186.101	186.101	186.101	-64.2103	0.310299	-0.467158	9.71562	-4.05503	-2.6588	0.308856	0.142894	1.80303	-172.295	33.0433	4.19951	0	0	0.236153	29.6147
0	8.86363	0	0	8.89791	1.48893	-5.01062	-0.195901	0.000271634	-0.011272	-15.4411	-3.96E-15	2.07033	0	0	-0.0334174	3.16472	5.51364	4.43922	39.9128	361.448	591.283	406.09	406.09	406.09	0.220894	-61.775	0.306295	-91.4299	368.069	198.01	186.101	186.101	186.101	-61.7748	0.142323	-0.330246	10.3918	-4.15139	-2.48386	0.307584	0.154183	1.79897	-181.392	36.3972	5.76405	0	0	0.271162	31.6567
0	7.69862	0	0	7.73501	1.54257	-5.54398	-0.208753	0.00513712	-0.00621862	-20.1332	3.49E-15	3.48911	0	0	-0.0451186	3.21796	4.76248	4.23634	46.0026	360.671	590.746	406.283	406.283	406.283	0.227074	-59.2777	0.078884	-95.9421	367.905	198.506	186.101	186.101	186.101	-59.2779	-0.0418053	-0.225973	11.1244	-4.25242	-2.30957	0.309488	0.164076	1.79295	-193.976	39.5979	7.26055	0	0	0.311749	33.7292
0	6.4924	0	0	6.52953	1.59847	-6.09884	-0.223405	0.0107217	0.00176742	-25.4296	-4.66E-15	5.01527	0	0	-0.0567324	3.28193	3.96513	4.03622	52.3324	359.981	590.299	406.471	406.471	406.471	0.276116	-56.7816	-0.135003	-100.024	367.801	199.258	186.101	186.101	186.101	-56.7821	-0.23995	-0.17149	11.9072	-4.35773	-2.14022	0.315528	0.172374	1.78385	-210.384	42.4623	8.60875	0	0	0.35905	35.808
0	5.29884	0	0	5.33518	1.6573	-6.68148	-0.238697	0.0166306	0.0128205	-30.9926	-4.66E-15	6.52232	0	0	-0.0656243	3.35628	3.12825	3.84438	58.8524	359.376	589.962	406.652	406.652	406.652	0.382277	-54.3579	-0.325295	-103.528	367.792	200.317	186.101	186.101	186.101	-54.359	-0.446778	-0.184376	12.7341	-4.46655	-1.98055	0.32566	0.179214	1.77055	-230.176	44.9367	9.7014	0	0	0.412728	37.8684
0	4.17638	0	0	4.21056	1.71969	-7.29786	-0.253084	0.0221451	0.0265812	-36.393	-2.33E-15	7.83711	0	0	-0.0689901	3.44013	2.25834	3.66656	65.5136	358.852	589.754	406.82	406.82	406.82	0.558516	-52.083	-0.480711	-106.283	367.911	201.715	186.101	186.101	186.101	-52.0853	-0.654045	-0.28085	13.5989	-4.57757	-1.83547	0.338809	0.184343	1.75197	-252.096	46.7182	10.4885	0	0	0.470513	39.8854
0	3.18291	0	0	3.21384	1.78613	-7.95237	-0.26475	0.0266714	0.0422542	-41.1541	-1.86E-15	8.79382	0	0	-0.0647396	3.53223	1.36164	3.50834	72.2691	358.403	589.693	406.967	406.967	406.967	0.815236	-50.0319	-0.589671	-108.11	368.186	203.461	186.101	186.101	186.101	-50.0367	-0.851453	-0.473976	14.4956	-4.68918	-1.70975	0.352938	0.18803	1.72773	-274.174	47.7676	10.8894	0	0	0.528336	41.8346
0	2.36971	0	0	2.39696	1.8568	-8.64628	-0.27202	0.0295031	0.0584716	-44.8353	6.06E-15	9.22975	0	0	-0.0524541	3.63093	0.443928	3.37469	79.0744	358.02	589.798	407.086	407.086	407.086	1.15882	-48.2726	-0.641273	-108.834	368.637	205.533	186.101	186.101	186.101	-48.2816	-1.02809	-0.771913	15.4188	-4.79928	-1.6076	0.365469	0.190225	1.69842	-293.909	47.9042	10.8858	0	0	0.580608	43.6927
0	1.77594	0	0	1.80001	1.93149	-9.37683	-0.273661	0.0302124	0.0739776	-47.1049	6.06E-15	9.03899	0	0	-0.0337466	3.73422	-0.489432	3.26959	85.8887	357.697	590.082	407.169	407.169	407.169	1.59046	-46.8596	-0.626539	-108.308	369.275	207.88	186.101	186.101	186.101	-46.8751	-1.17412	-1.17663	16.3631	-4.90556	-1.53228	0.374284	0.191169	1.66489	-309.194	47.1391	10.4659	0	0	0.622277	45.4377
0	1.42484	0	0	1.44743	2.00944	-10.136	-0.269137	0.0284103	0.0872831	-47.7982	-4.66E-16	8.16463	0	0	-0.0119214	3.84	-1.4336	3.19574	92.6743	357.425	590.558	407.21	407.21	407.21	2.1053	-45.8305	-0.539519	-106.424	370.097	210.431	186.101	186.101	186.101	-45.8547	-1.2823	-1.68315	17.3237	-5.00555	-1.48583	0.377405	0.190941	1.62929	-318.068	45.3964	9.69688	0	0	0.648582	47.0499
0	1.3218	0	0	1.34614	2.08934	-10.9104	-0.258727	0.0241594	0.0975022	-46.9417	4.66E-15	6.64556	0	0	0.00912178	3.94604	-2.38419	3.15415	99.3975	357.196	591.236	407.2	407.2	407.2	2.69177	-45.2034	-0.378318	-103.121	371.089	213.096	186.101	186.101	186.101	-45.2384	-1.34903	-2.27912	18.2961	-5.09658	-1.46873	0.374426	0.189841	1.59331	-319.776	42.8383	8.64361	0	0	0.657433	48.5119
0	1.45538	0	0	1.48615	2.16928	-11.6812	-0.243464	0.0177845	0.103981	-44.736	4.43E-15	4.59761	0	0	0.0261071	4.05022	-3.33723	3.14416	106.028	357.001	592.122	407.136	407.136	407.136	3.3319	-44.9776	-0.145708	-98.3883	372.222	215.783	186.101	186.101	186.101	-45.0253	-1.3747	-2.94531	19.2765	-5.17616	-1.47984	0.365722	0.188102	1.5588	-314.286	39.635	7.40907	0	0	0.648609	49.8093
0	1.8	0	0	1.84317	2.24692	-12.4257	-0.224911	0.00997268	0.106624	-41.5024	-5.13E-15	2.21293	0	0	0.0372743	4.1506	-4.28911	3.16332	112.539	356.835	593.215	407.014	407.014	407.014	4.00225	-45.1366	0.150705	-92.2615	373.458	218.399	186.101	186.101	186.101	-45.198	-1.3634	-3.6567	20.2609	-5.2417	-1.51641	0.35235	0.18593	1.52687	-302.364	36.0876	6.0798	0	0	0.623867	50.9303
0	2.32032	0	0	2.38254	2.31963	-13.1191	-0.204738	0.0015837	0.105558	-37.6058	-4.19E-15	-0.27627	0	0	0.0425313	4.24556	-5.23641	3.20754	118.906	356.69	594.514	406.833	406.833	406.833	4.67599	-45.6515	0.499017	-84.8104	374.751	220.861	186.101	186.101	186.101	-45.727	-1.32199	-4.38446	21.2459	-5.29115	-1.5741	0.33583	0.183886	1.49873	-285.14	32.6334	4.7102	0	0	0.585977	51.8666
0	2.97564	0	0	3.06334	2.38474	-13.7367	-0.184475	-0.00637802	0.101207	-33.3963	-3.26E-15	-2.62146	0	0	0.0430283	4.3339	-6.17594	3.27129	125.107	356.562	596.011	406.594	406.594	406.594	5.32522	-46.4852	0.883742	-76.1296	376.051	223.097	186.101	186.101	186.101	-46.5746	-1.25915	-5.0983	22.2283	-5.32257	-1.64727	0.317775	0.182426	1.47476	-263.944	29.7742	3.29968	0	0	0.538257	52.6127
0	3.72358	0	0	3.84208	2.43984	-14.2567	-0.165435	-0.0130325	0.094017	-29.1805	-3.73E-15	-4.60453	0	0	0.0404476	4.4148	-7.10459	3.34804	131.125	356.448	597.695	406.301	406.301	406.301	5.92381	-47.5959	1.28712	-66.3286	377.312	225.051	186.101	186.101	186.101	-47.6985	-1.18421	-5.76915	23.2047	-5.3344	-1.72942	0.299377	0.181814	1.45493	-239.94	27.8984	1.84659	0	0	0.483675	53.1665
0	4.52327	0	0	4.67587	2.48302	-14.6627	-0.148732	-0.0176086	0.0845221	-25.2127	2.80E-15	-6.05333	0	0	0.03641	4.48798	-8.01935	3.43057	136.941	356.344	599.549	405.96	405.96	405.96	6.45001	-48.94	1.69058	-55.5231	378.493	226.683	186.101	186.101	186.101	-49.0549	-1.10632	-6.37182	24.1721	-5.32571	-1.8134	0.281882	0.182657	1.43956	-214.26	27.4456	0.304415	0	0	0.42506	53.5286
0	5.33778	0	0	5.52522	2.51311	-14.9446	-0.135211	-0.0197756	0.0731918	-21.6853	3.73E-15	-6.88185	0	0	0.0320776	4.55357	-8.91725	3.51159	142.541	356.25	601.554	405.576	405.576	405.576	6.88845	-50.4746	2.0765	-43.8293	379.565	227.971	186.101	186.101	186.101	-50.6007	-1.03359	-6.88711	25.1273	-5.29598	-1.89213	0.266093	0.185016	1.42873	-187.794	28.5187	-1.30479	0	0	0.364741	53.7025
0	6.13582	0	0	6.35615	2.52978	-15.1005	-0.125395	-0.0194885	0.0605676	-18.7237	9.32E-16	-7.07745	0	0	0.0280679	4.61204	-9.7954	3.5842	147.911	356.166	603.689	405.158	405.158	405.158	7.23112	-52.1598	2.42964	-31.3598	380.51	228.909	186.101	186.101	186.101	-52.2959	-0.972585	-7.30311	26.0675	-5.24505	-1.95899	0.252611	0.188756	1.42198	-161.349	31.0791	-2.95	0	0	0.304791	53.6939
0	6.89273	0	0	7.14168	2.53347	-15.135	-0.119441	-0.0170607	0.0471182	-16.3848	-2.33E-15	-6.70141	0	0	0.0245419	4.66429	-10.6511	3.64222	153.04	356.091	605.929	404.715	404.715	404.715	7.47728	-53.9595	2.73843	-18.2206	381.325	229.51	186.101	186.101	186.101	-54.1045	-0.928013	-7.61539	26.9898	-5.1735	-2.00811	0.242101	0.193546	1.41936	-135.615	34.8221	-4.53193	0	0	0.247056	53.5109
0	7.59073	0	0	7.86236	2.52536	-15.0592	-0.117138	-0.0130232	0.0333763	-14.659	-3.26E-15	-5.86556	0	0	0.0213936	4.71131	-11.4816	3.68087	157.918	356.028	608.248	404.256	404.256	404.256	7.63267	-55.843	2.99561	-4.5106	382.019	229.803	186.101	186.101	186.101	-55.9958	-0.902703	-7.82657	27.8914	-5.08218	-2.03516	0.234571	0.198962	1.42	-111.1	39.3597	-5.94602	0	0	0.192934	53.1631
0	8.21831	0	0	8.50587	2.50708	-14.8882	-0.11798	-0.00792398	0.0197435	-13.4842	0	-4.70198	0	0	0.018436	4.75424	-12.2847	3.69686	162.54	355.979	610.62	403.789	403.789	403.789	7.70807	-57.7846	3.19838	9.6793	382.608	229.829	186.101	186.101	186.101	-57.9443	-0.897758	-7.94514	28.7697	-4.97248	-2.03732	0.230059	0.204519	1.42347	-88.1556	44.2693	-7.10841	0	0	0.143427	52.6615
0	8.7694	0	0	9.06609	2.48054	-14.6394	-0.121393	-0.00246044	0.00653923	-12.7732	2.33E-15	-3.36486	0	0	0.0155447	4.79416	-13.0582	3.68875	166.9	355.946	613.018	403.323	403.323	403.323	7.71768	-59.7635	3.34799	24.2649	383.117	229.641	186.101	186.101	186.101	-59.9291	-0.912941	-7.98391	29.6225	-4.84601	-2.01372	0.228274	0.209577	1.42907	-66.9767	49.0217	-7.92198	0	0	0.0991792	52.0177
0	9.2421	0	0	9.54166	2.44772	-14.3309	-0.126589	0.00284208	-0.00594087	-12.409	-2.33E-15	-1.99195	0	0	0.0126717	4.83202	-13.8004	3.6569	170.995	355.932	615.417	402.865	402.865	402.865	7.67744	-61.7629	3.44902	39.1679	383.572	229.294	186.101	186.101	186.101	-61.9338	-0.946998	-7.95835	30.4475	-4.70479	-1.96536	0.228793	0.213706	1.43607	-47.6269	53.2093	-8.35028	0	0	0.0604465	51.2443
0	9.63744	0	0	9.93452	2.41045	-13.9797	-0.132896	0.00748352	-0.0175822	-12.2831	2.33E-16	-0.711584	0	0	0.0098671	4.8686	-14.5097	3.60341	174.825	355.94	617.792	402.422	402.422	402.422	7.60346	-63.7692	3.50841	54.3152	383.998	228.851	186.101	186.101	186.101	-63.9449	-0.998036	-7.88493	31.2429	-4.55102	-1.89505	0.231171	0.216552	1.44423	-30.0287	56.4752	-8.38947	0	0	0.0271683	50.3536
0	9.95819	0	0	10.2485	2.37034	-13.6003	-0.139662	0.0110956	-0.028362	-12.2922	-1.69E-15	0.372139	0	0	0.00721861	4.90432	-15.1851	3.532	178.394	355.974	620.12	401.999	401.999	401.999	7.51069	-65.7711	3.53446	69.6375	384.42	228.367	186.101	186.101	186.101	-65.9513	-1.06375	-7.77965	32.007	-4.38692	-1.80735	0.234723	0.217712	1.45305	-13.9466	58.5204	-8.07302	0	0	-0.00103767	49.3581
0	10.2081	0	0	10.4884	2.32862	-13.2045	-0.14633	0.0134194	-0.038345	-12.349	5.39E-16	1.18207	0	0	0.00481487	4.93934	-15.8258	3.44758	181.703	356.035	622.382	401.6	401.6	401.6	7.41174	-67.7588	3.5358	85.0686	384.854	227.898	186.101	186.101	186.101	-67.9435	-1.1416	-7.65664	32.7385	-4.21489	-1.70803	0.238751	0.217012	1.4622	0.953753	59.1614	-7.46653	0	0	-0.0247292	48.2703
0	10.391	0	0	10.6589	2.28613	-12.8	-0.152508	0.0143407	-0.0477138	-12.3922	3.47E-15	1.67411	0	0	0.00271936	4.97354	-16.4314	3.35594	184.76	356.127	624.56	401.227	401.227	401.227	7.31602	-69.7234	3.52048	100.545	385.31	227.491	186.101	186.101	186.101	-69.9127	-1.22888	-7.52722	33.4363	-4.0372	-1.60385	0.242562	0.214251	1.4717	15.0735	58.2796	-6.65504	0	0	-0.044532	47.1021
0	10.5105	0	0	10.7641	2.24333	-12.3914	-0.157849	0.0138955	-0.056626	-12.375	6.99E-16	1.8396	0	0	0.000956698	5.00643	-17.0016	3.26325	187.571	356.251	626.638	400.882	400.882	400.882	7.22932	-71.6562	3.49531	116.003	385.791	227.184	186.101	186.101	186.101	-71.8504	-1.32269	-7.39921	34.0993	-3.85599	-1.50199	0.245351	0.2095	1.48115	28.8503	55.9486	-5.75748	0	0	-0.0611278	45.8654
0	10.5697	0	0	10.8078	2.20035	-11.9796	-0.162251	0.0122494	-0.065412	-12.2839	-1.22E-15	1.70394	0	0	-0.000472256	5.03735	-17.5365	3.17558	190.146	356.408	628.605	400.564	400.564	400.564	7.15366	-73.5489	3.46532	131.382	386.289	227.008	186.101	186.101	186.101	-73.748	-1.41996	-7.27671	34.7268	-3.67318	-1.40956	0.246463	0.202904	1.49073	42.7699	52.3125	-4.88745	0	0	-0.0752039	44.5717
0	10.5715	0	0	10.7931	2.15706	-11.5636	-0.165579	0.00974772	-0.074168	-12.1113	-1.16E-15	1.32828	0	0	-0.00159181	5.06548	-18.0363	3.0984	192.492	356.598	630.45	400.273	400.273	400.273	7.08757	-75.3931	3.43355	146.621	386.79	226.985	186.101	186.101	186.101	-75.5971	-1.51744	-7.16029	35.3183	-3.49044	-1.33307	0.245576	0.194833	1.50001	57.0583	47.7132	-4.17324	0	0	-0.0871146	43.2326
0	10.5187	0	0	10.7231	2.11317	-11.1406	-0.167904	0.00672971	-0.0831725	-11.8739	-7.28E-17	0.788367	0	0	-0.0024296	5.08987	-18.5015	3.03632	194.622	356.82	632.167	400.005	400.005	400.005	7.02671	-77.1808	3.40107	161.656	387.274	227.127	186.101	186.101	186.101	-77.3892	-1.61172	-7.04754	35.8734	-3.3091	-1.27816	0.242143	0.185528	1.50915	72.1041	42.4444	-3.69437	0	0	-0.0973598	41.8595
0	10.4142	0	0	10.6009	2.06838	-10.7076	-0.169288	0.0036999	-0.0924266	-11.5901	3.93E-16	0.183219	0	0	-0.00303655	5.10966	-18.9325	2.99253	196.545	357.071	633.75	399.759	399.759	399.759	6.96478	-78.9042	3.36728	176.424	387.716	227.44	186.101	186.101	186.101	-79.1163	-1.69939	-6.93388	36.3919	-3.13025	-1.24894	0.236199	0.175661	1.5179	87.9037	37.0188	-3.53723	0	0	-0.106032	40.464
0	10.2619	0	0	10.4306	2.02248	-10.2627	-0.169834	0.00100611	-0.101967	-11.2811	2.36E-15	-0.403415	0	0	-0.00346512	5.12399	-19.33	2.9688	198.272	357.35	635.197	399.53	399.53	399.53	6.89461	-80.5565	3.33035	190.863	388.093	227.923	186.101	186.101	186.101	-80.771	-1.77719	-6.81367	36.8738	-2.95447	-1.2481	0.227609	0.165615	1.52575	104.461	31.8095	-3.7264	0	0	-0.113208	39.0577
0	10.0662	0	0	10.217	1.97543	-9.80521	-0.169575	-0.000961385	-0.1116	-10.9587	-3.38E-15	-0.892515	0	0	-0.00378327	5.1322	-19.6948	2.96512	199.816	357.651	636.505	399.314	399.314	399.314	6.80917	-82.1316	3.28773	204.906	388.381	228.569	186.101	186.101	186.101	-82.3469	-1.84227	-6.68117	37.3194	-2.78217	-1.27633	0.216717	0.155879	1.53241	121.501	27.2005	-4.26368	0	0	-0.118732	37.6521
0	9.83234	0	0	9.9657	1.92741	-9.33702	-0.168612	-0.00210773	-0.121212	-10.6365	2.45E-15	-1.24871	0	0	-0.0040386	5.13382	-20.0275	2.97985	201.187	357.969	637.676	399.108	399.108	399.108	6.70262	-83.6247	3.23675	218.49	388.562	229.365	186.101	186.101	186.101	-83.8385	-1.89241	-6.53148	37.729	-2.61344	-1.33259	0.204016	0.146724	1.53763	138.695	23.3587	-5.09798	0	0	-0.122403	36.2587
0	9.56665	0	0	9.68334	1.87883	-8.86206	-0.166959	-0.00231728	-0.130454	-10.3149	-3.70E-15	-1.45343	0	0	-0.00426693	5.12862	-20.329	3.00969	202.397	358.299	638.711	398.907	398.907	398.907	6.57081	-85.0319	3.17487	231.549	388.624	230.296	186.101	186.101	186.101	-85.242	-1.92622	-6.36107	38.1035	-2.44804	-1.41402	0.190271	0.138449	1.54097	155.49	20.4734	-6.18741	0	0	-0.123951	34.8888
0	9.27591	0	0	9.37707	1.83025	-8.3859	-0.164682	-0.00186505	-0.139195	-9.99451	1.65E-15	-1.54187	0	0	-0.00444996	5.11646	-20.6001	3.05009	203.456	358.633	639.612	398.706	398.706	398.706	6.4115	-86.3505	3.09989	244.023	388.562	231.342	186.101	186.101	186.101	-86.5545	-1.9433	-6.16778	38.4436	-2.28544	-1.51635	0.175969	0.130986	1.54219	171.537	18.3994	-7.44114	0	0	-0.123266	33.5529
0	8.96743	0	0	9.05441	1.78233	-7.91502	-0.161761	-0.000884445	-0.147086	-9.66338	4.35E-15	-1.54782	0	0	-0.00455834	5.09748	-20.8416	3.09533	204.376	358.965	640.382	398.503	398.503	398.503	6.22405	-87.5788	3.00978	255.854	388.373	232.479	186.101	186.101	186.101	-87.7745	-1.94423	-5.9506	38.7502	-2.12502	-1.63398	0.162037	0.124511	1.54097	186.25	17.1184	-8.80346	0	0	-0.120218	32.2609
0	8.64855	0	0	8.72288	1.73568	-7.45553	-0.15826	0.000232985	-0.15407	-9.31446	-9.97E-16	-1.53186	0	0	-0.00453778	5.07185	-21.0542	3.13905	205.166	359.286	641.025	398.293	398.292	398.293	6.00902	-88.716	2.90241	266.988	388.061	233.678	186.101	186.101	186.101	-88.9013	-1.93045	-5.70902	39.0247	-1.96587	-1.7606	0.148984	0.118686	1.53744	199.386	16.2932	-10.1838	0	0	-0.114899	31.0219
0	8.32649	0	0	8.38969	1.69078	-7.01248	-0.154166	0.00127688	-0.160051	-8.9322	1.09E-15	-1.53133	0	0	-0.00435755	5.03983	-21.2389	3.17463	205.835	359.588	641.544	398.072	398.072	398.072	5.76751	-89.7617	2.77523	277.378	387.633	234.912	186.101	186.101	186.101	-89.9348	-1.90413	-5.4425	39.2682	-1.80715	-1.88944	0.137228	0.113502	1.53167	210.757	15.7861	-11.5297	0	0	-0.107549	29.8441
0	8.00783	0	0	8.06143	1.64797	-6.58914	-0.149536	0.00202642	-0.165013	-8.50823	1.19E-15	-1.57081	0	0	-0.00401321	5.00166	-21.3964	3.19555	206.393	359.865	641.943	397.84	397.84	397.84	5.50059	-90.7162	2.62512	286.985	387.094	236.146	186.101	186.101	186.101	-90.8757	-1.86791	-5.14988	39.482	-1.64773	-2.01386	0.127103	0.108675	1.52376	220.281	15.3491	-12.7721	0	0	-0.0984296	28.7346
0	7.69846	0	0	7.74384	1.60734	-6.18677	-0.144444	0.00246942	-0.169029	-8.03859	-3.35E-15	-1.63825	0	0	-0.00354364	4.95757	-21.5275	3.19578	206.849	360.108	642.226	397.594	397.594	397.594	5.20903	-91.5794	2.44828	295.776	386.451	237.345	186.101	186.101	186.101	-91.7242	-1.82463	-4.82932	39.6676	-1.48675	-2.12755	0.118749	0.104325	1.51419	228.04	14.9461	-13.8625	0	0	-0.0879473	27.6995
0	7.40334	0	0	7.44171	1.56886	-5.80506	-0.13904	0.00269347	-0.172221	-7.5296	1.47E-15	-1.6976	0	0	-0.00301456	4.90763	-21.633	3.17014	207.21	360.311	642.397	397.335	397.335	397.334	4.8933	-92.3516	2.24079	303.724	385.707	238.473	186.101	186.101	186.101	-92.4807	-1.77718	-4.4785	39.8263	-1.32329	-2.22505	0.112021	0.100538	1.50354	234.247	14.5953	-14.7531	0	0	-0.0765239	26.7444
0	7.12646	0	0	7.1589	1.53241	-5.44311	-0.133485	0.00287288	-0.174635	-6.99245	-9.76E-16	-1.69655	0	0	-0.00250116	4.85192	-21.7138	3.11446	207.486	360.469	642.459	397.061	397.061	397.061	4.55405	-93.0323	1.99909	310.807	384.869	239.491	186.101	186.101	186.101	-93.1454	-1.72825	-4.09537	39.9593	-1.15666	-2.30187	0.106794	0.0974043	1.49218	239.045	14.3632	-15.3955	0	0	-0.0644964	25.8738
0	6.87096	0	0	6.8984	1.49794	-5.10033	-0.127989	0.0032229	-0.176338	-6.44476	1.88E-15	-1.5783	0	0	-0.00207458	4.79036	-21.7706	3.02568	207.682	360.578	642.414	396.774	396.774	396.774	4.19242	-93.6214	1.72091	317.01	383.944	240.363	186.101	186.101	186.101	-93.718	-1.68029	-3.67893	40.0679	-0.986399	-2.35452	0.103025	0.0951453	1.48092	242.561	14.3824	-15.7499	0	0	-0.052184	25.0917
0	6.63907	0	0	6.66232	1.46551	-4.77753	-0.122745	0.00387223	-0.177405	-5.90444	-9.61E-16	-1.30264	0	0	-0.00177888	4.72284	-21.8041	2.90201	207.805	360.633	642.266	396.478	396.478	396.478	3.81082	-94.1178	1.40596	322.321	382.939	241.053	186.101	186.101	186.101	-94.1984	-1.63542	-3.23018	40.153	-0.81231	-2.3808	0.100282	0.0941014	1.47048	245.017	14.8249	-15.7948	0	0	-0.0398841	24.4012
0	6.4322	0	0	6.45197	1.43542	-4.47773	-0.117973	0.0049361	-0.177722	-5.39326	-3.17E-15	-0.843299	0	0	-0.00163078	4.64921	-21.8149	2.74272	207.86	360.635	642.017	396.174	396.174	396.174	3.41308	-94.5208	1.05649	326.731	381.87	241.527	186.101	186.101	186.101	-94.5859	-1.59537	-2.75252	40.2154	-0.634442	-2.37943	0.0987127	0.0943701	1.4616	246.277	15.7835	-15.5111	0	0	-0.0277452	23.8048
0	6.25075	0	0	6.26772	1.4082	-4.20632	-0.113811	0.0064942	-0.177167	-4.92745	-2.25E-15	-0.193676	0	0	-0.00160515	4.56938	-21.8034	2.54805	207.851	360.582	641.668	395.868	395.868	395.868	3.0046	-94.8292	0.677394	330.235	380.753	241.754	186.101	186.101	186.101	-94.8799	-1.56152	-2.25205	40.2556	-0.453244	-2.35003	0.0985466	0.0960222	1.45492	246.124	17.3195	-14.897	0	0	-0.015914	23.3041
0	6.09412	0	0	6.10884	1.38464	-3.97127	-0.110394	0.00852966	-0.175521	-4.5277	-1.57E-15	0.625887	0	0	-0.00163282	4.48328	-21.7698	2.31916	207.78	360.477	641.22	395.562	395.562	395.562	2.59257	-95.0418	0.276464	332.834	379.61	241.711	186.101	186.101	186.101	-95.0794	-1.53491	-1.73775	40.2737	-0.269398	-2.29304	0.100023	0.0992288	1.45081	244.234	19.5441	-13.9816	0	0	-0.00454844	22.8996
0	5.96023	0	0	5.97329	1.36573	-3.7825	-0.1079	0.0109659	-0.172569	-4.22577	-9.32E-16	1.57322	0	0	-0.00161242	4.39101	-21.7141	2.05786	207.647	360.323	640.677	395.262	395.262	395.262	2.18556	-95.157	-0.136243	334.531	378.467	241.375	186.101	186.101	186.101	-95.1833	-1.51626	-1.22094	40.2695	-0.0839238	-2.2094	0.103861	0.10375	1.4499	240.061	22.3538	-12.793	0	0	0.00623167	22.5908
0	5.84584	0	0	5.85777	1.35259	-3.65119	-0.106454	0.0135996	-0.167994	-4.05691	-6.41E-16	2.57952	0	0	-0.00142759	4.29278	-21.6361	1.76661	207.451	360.125	640.039	394.973	394.973	394.973	1.79331	-95.1734	-0.548733	335.338	377.353	240.735	186.101	186.101	186.101	-95.1902	-1.50606	-0.71489	40.2427	0.101913	-2.10054	0.110849	0.109415	1.45245	232.969	25.6562	-11.3865	0	0	0.0161845	22.3755
0	5.74652	0	0	5.75784	1.34629	-3.58832	-0.106306	0.0162273	-0.161699	-4.07657	8.15E-16	3.56683	0	0	-0.000993336	4.18897	-21.5353	1.44836	207.188	359.89	639.308	394.698	394.698	394.698	1.42593	-95.0902	-0.94825	335.276	376.299	239.783	186.101	186.101	186.101	-95.0994	-1.50453	-0.233633	40.1924	0.28651	-1.96819	0.121724	0.115961	1.45894	222.431	29.2883	-9.83024	0	0	0.0250019	22.2502
0	5.65721	0	0	5.66846	1.34782	-3.60361	-0.1076	0.0185351	-0.153411	-4.33569	-3.03E-15	4.44363	0	0	-0.000289474	4.08016	-21.4115	1.10654	206.853	359.625	638.49	394.442	394.442	394.442	1.09323	-94.9075	-1.32211	334.372	375.333	238.524	186.101	186.101	186.101	-94.9109	-1.51165	0.208927	40.1178	0.468162	-1.81438	0.137457	0.12303	1.46944	207.787	33.0416	-8.19945	0	0	0.0321925	22.2098
0	5.57288	0	0	5.58459	1.35784	-3.70366	-0.110529	0.0203168	-0.143248	-4.89059	2.27E-15	5.13394	0	0	0.000607123	3.96699	-21.264	0.745155	206.442	359.34	637.589	394.207	394.207	394.207	0.80373	-94.6271	-1.65898	332.664	374.48	236.969	186.101	186.101	186.101	-94.6263	-1.52713	0.600478	40.0178	0.645017	-1.64156	0.158265	0.130275	1.48397	188.874	36.7445	-6.58048	0	0	0.0371874	22.2474
0	5.48929	0	0	5.50202	1.37661	-3.89109	-0.115186	0.0213239	-0.131135	-5.78329	-1.98E-15	5.57055	0	0	0.00152996	3.85028	-21.0924	0.368681	205.947	359.046	636.611	393.996	393.995	393.995	0.56396	-94.2535	-1.9498	330.202	373.76	235.145	186.101	186.101	186.101	-94.2495	-1.5503	0.931278	39.8914	0.815172	-1.45246	0.184819	0.137513	1.5024	165.361	40.2781	-5.04854	0	0	0.0392425	22.3548
0	5.40386	0	0	5.41818	1.40388	-4.16322	-0.12157	0.0214146	-0.117378	-7.0336	-2.10E-15	5.71586	0	0	0.00227093	3.73085	-20.8965	-0.0177112	205.365	358.753	635.566	393.809	393.809	393.809	0.377607	-93.7941	-2.18856	327.046	373.184	233.087	186.101	186.101	186.101	-93.7879	-1.58002	1.19519	39.7377	0.976611	-1.25034	0.216651	0.14439	1.52432	137.626	43.4789	-3.66459	0	0	0.0377172	22.5222
0	5.31633	0	0	5.3329	1.43886	-4.51194	-0.129546	0.0206885	-0.102255	-8.62813	-6.41E-16	5.57817	0	0	0.00266853	3.60954	-20.6763	-0.408174	204.688	358.473	634.465	393.647	393.647	393.647	0.245094	-93.2599	-2.37261	323.262	372.753	230.842	186.101	186.101	186.101	-93.2522	-1.61458	1.39017	39.5558	1.12757	-1.03907	0.25292	0.151076	1.54895	106.27	46.5305	-2.49472	0	0	0.0320212	22.7388
0	5.22941	0	0	5.24884	1.48022	-4.92399	-0.138782	0.0191575	-0.0862233	-10.5073	1.02E-15	5.18047	0	0	0.00267105	3.48721	-20.432	-0.796249	203.913	358.218	633.321	393.508	393.508	393.508	0.163416	-92.6659	-2.5025	318.93	372.462	228.471	186.101	186.101	186.101	-92.657	-1.65155	1.51829	39.3453	1.26616	-0.822974	0.29244	0.157466	1.57564	72.2778	49.3936	-1.55775	0	0	0.0219236	22.9931
0	5.14872	0	0	5.17159	1.52624	-5.3817	-0.1487	0.0171833	-0.0698774	-12.5595	-1.14E-15	4.59802	0	0	0.00240773	3.36463	-20.1641	-1.17478	203.037	358	632.148	393.389	393.389	393.389	0.126376	-92.0301	-2.58141	314.133	372.295	226.036	186.101	186.101	186.101	-92.0205	-1.68779	1.58537	39.1058	1.39088	-0.607121	0.333014	0.163733	1.60312	37.1821	52.3116	-0.879083	0	0	0.00765908	23.273
0	5.08226	0	0	5.10908	1.57487	-5.86472	-0.158497	0.0149945	-0.0538754	-14.6288	2.24E-15	3.90519	0	0	0.00212443	3.24249	-19.8732	-1.53606	202.056	357.83	630.964	393.288	393.288	393.288	0.125335	-91.3734	-2.61435	308.959	372.235	223.608	186.101	186.101	186.101	-91.3633	-1.71955	1.59998	38.8371	1.50029	-0.397092	0.37189	0.169944	1.62998	2.82724	55.4075	-0.457171	0	0	-0.00992036	23.5665
0	5.03918	0	0	5.07037	1.62399	-6.35178	-0.167281	0.0129674	-0.0389654	-16.5411	2.26E-16	3.19343	0	0	0.00211199	3.12144	-19.5601	-1.87213	200.97	357.719	629.785	393.202	393.202	393.202	0.150123	-90.717	-2.60715	303.497	372.258	221.252	186.101	186.101	186.101	-90.7069	-1.74273	1.57238	38.5392	1.59328	-0.198813	0.406175	0.176121	1.6548	-28.7904	58.8089	-0.280923	0	0	-0.0293994	23.8621
0	5.02816	0	0	5.0641	1.67157	-6.82257	-0.174248	0.0113361	-0.0257432	-18.1381	-1.29E-15	2.53523	0	0	0.00256455	3.00212	-19.2258	-2.17497	199.776	357.678	628.626	393.125	393.125	393.125	0.190299	-90.0811	-2.56572	297.831	372.343	219.027	186.101	186.101	186.101	-90.0713	-1.75333	1.51313	38.2122	1.66881	-0.0183591	0.433425	0.182237	1.67652	-55.9783	62.5247	-0.318819	0	0	-0.0490837	24.1488
0	5.05596	0	0	5.09691	1.71578	-7.25926	-0.178969	0.0102165	-0.0146809	-19.319	-9.83E-16	1.97942	0	0	0.00351045	2.88513	-18.8709	-2.43687	198.473	357.715	627.502	393.056	393.056	393.056	0.236304	-89.4827	-2.49549	292.04	372.472	216.981	186.101	186.101	186.101	-89.4735	-1.74792	1.43208	37.8562	1.72613	0.138317	0.451581	0.18804	1.69441	-77.4046	66.3961	-0.522963	0	0	-0.0671469	24.417
0	5.12639	0	0	5.17253	1.75515	-7.64747	-0.181335	0.00964788	-0.00604319	-20.0436	-8.52E-16	1.55215	0	0	0.00482199	2.77114	-18.4962	-2.65071	197.057	357.839	626.428	392.99	392.99	392.99	0.280298	-88.9346	-2.40113	286.19	372.631	215.142	186.101	186.101	186.101	-88.9262	-1.72402	1.33755	37.4713	1.76477	0.265554	0.459323	0.192987	1.7079	-92.3123	70.1357	-0.836408	0	0	-0.0819489	24.6583
0	5.24025	0	0	5.29159	1.78861	-7.97675	-0.181562	0.00946993	0.00024394	-20.332	-3.80E-15	1.24499	0	0	0.00626912	2.66088	-18.102	-2.81048	195.525	358.057	625.412	392.927	392.927	392.927	0.316567	-88.4448	-2.28652	280.334	372.812	213.529	186.101	186.101	186.101	-88.4373	-1.68033	1.236	37.0573	1.78442	0.358538	0.456714	0.196612	1.71674	-100.803	73.3677	-1.19153	0	0	-0.0924761	24.8658
0	5.39541	0	0	5.45188	1.81543	-8.24031	-0.179949	0.00948293	0.00436829	-20.2348	4.80E-16	1.03315	0	0	0.00761215	2.55517	-17.6884	-2.91148	193.873	358.374	624.462	392.866	392.866	392.866	0.341571	-88.0171	-2.15487	274.513	373.011	212.143	186.101	186.101	186.101	-88.0106	-1.61665	1.13195	36.6142	1.78489	0.413379	0.444425	0.198435	1.72126	-103.381	75.6903	-1.5252	0	0	-0.0981444	25.0338
0	5.58738	0	0	5.64867	1.83521	-8.43448	-0.176912	0.00945654	0.00661554	-19.8282	1.63E-15	0.881636	0	0	0.00866602	2.45491	-17.2556	-2.95074	192.092	358.795	623.582	392.808	392.808	392.808	0.353588	-87.6514	-2.00895	268.754	373.225	210.975	186.101	186.101	186.101	-87.6459	-1.53384	1.02843	36.1422	1.76642	0.427405	0.423686	0.197899	1.72175	-100.893	76.7065	-1.78242	0	0	-0.0988811	25.1578
0	5.80976	0	0	5.8754	1.84783	-8.55832	-0.172924	0.00930012	0.00732934	-19.2005	-1.91E-15	0.765158	0	0	0.00933598	2.36106	-16.8033	-2.92707	190.177	359.322	622.772	392.754	392.754	392.754	0.352341	-87.3446	-1.85125	263.074	373.457	210.009	186.101	186.101	186.101	-87.34	-1.43354	0.927212	35.6414	1.72948	0.399264	0.396166	0.194948	1.71865	-94.423	76.3114	-1.94584	0	0	-0.0950773	25.2345
0	6.05504	0	0	6.12436	1.85339	-8.61287	-0.168431	0.00881955	0.00686668	-18.4375	1.95E-15	0.650107	0	0	0.00960861	2.27454	-16.3313	-2.84126	188.118	359.954	622.032	392.707	392.707	392.707	0.33847	-87.0913	-1.6842	257.479	373.706	209.222	186.101	186.101	186.101	-87.0876	-1.31799	0.829379	35.1123	1.67491	0.328991	0.3636	0.189419	1.71256	-85.0778	74.3275	-1.99237	0	0	-0.087436	25.2616
0	6.31529	0	0	6.38742	1.85217	-8.60087	-0.163796	0.00807848	0.00548341	-17.6139	1.07E-15	0.530204	0	0	0.00953643	2.19627	-15.8395	-2.69604	185.907	360.692	621.357	392.67	392.67	392.67	0.313096	-86.885	-1.51011	251.969	373.973	208.587	186.101	186.101	186.101	-86.8821	-1.18964	0.735546	34.5557	1.60388	0.218072	0.32787	0.181575	1.70423	-73.9041	70.8979	-1.93822	0	0	-0.0768522	25.2376
0	6.58271	0	0	6.65661	1.84457	-8.52636	-0.159293	0.00704111	0.00352639	-16.7903	3.21E-15	0.393475	0	0	0.00920214	2.12703	-15.3278	-2.49591	183.536	361.53	620.742	392.646	392.646	392.646	0.277571	-86.7184	-1.33126	246.538	374.257	208.077	186.101	186.101	186.101	-86.7161	-1.05105	0.646133	33.9729	1.51797	0.0692197	0.290736	0.171658	1.69394	-61.9172	66.1507	-1.7971	0	0	-0.0644352	25.1622
0	6.85008	0	0	6.92463	1.83111	-8.39434	-0.155157	0.00578227	0.00119899	-16.0154	4.13E-15	0.242608	0	0	0.00869802	2.0674	-14.7966	-2.24691	180.999	362.464	620.182	392.638	392.638	392.638	0.233163	-86.5841	-1.14984	241.176	374.555	207.669	186.101	186.101	186.101	-86.5824	-0.904651	0.561535	33.3659	1.41913	-0.113751	0.253702	0.160068	1.68229	-49.9125	60.3396	-1.59432	0	0	-0.0512341	25.0358
0	7.1112	0	0	7.18523	1.8124	-8.2106	-0.151489	0.00442625	-0.00123013	-15.3181	8.96E-16	0.0876904	0	0	0.00810018	2.01775	-14.2464	-1.95631	178.29	363.485	619.67	392.648	392.648	392.648	0.180992	-86.4753	-0.967853	235.871	374.864	207.337	186.101	186.101	186.101	-86.474	-0.752615	0.482147	32.7369	1.30954	-0.326132	0.218187	0.147466	1.66967	-38.6132	53.8352	-1.36228	0	0	-0.0383229	24.8598
0	7.36099	0	0	7.4334	1.78908	-7.98136	-0.148365	0.00299524	-0.00363848	-14.717	-6.84E-16	-0.0685512	0	0	0.00746963	1.97815	-13.6782	-1.63217	175.406	364.586	619.199	392.678	392.678	392.678	0.122021	-86.3857	-0.78705	230.611	375.18	207.06	186.101	186.101	186.101	-86.3848	-0.596811	0.408333	32.0889	1.19171	-0.562677	0.185168	0.13418	1.65638	-28.4552	46.8735	-1.11879	0	0	-0.0264943	24.6362
0	7.59571	0	0	7.66548	1.76182	-7.7131	-0.145805	0.00164631	-0.00586368	-14.2188	9.86E-16	-0.208834	0	0	0.0068399	1.9484	-13.0933	-1.28297	172.347	365.754	618.763	392.73	392.73	392.73	0.0569632	-86.3102	-0.608959	225.383	375.498	206.822	186.101	186.101	186.101	-86.3096	-0.438795	0.340496	31.4251	1.06829	-0.817837	0.155352	0.120767	1.64258	-19.7563	39.8442	-0.891871	0	0	-0.0163546	24.368
0	7.81286	0	0	7.87911	1.73131	-7.41245	-0.143802	0.000395789	-0.00786592	-13.8224	7.64E-16	-0.329307	0	0	0.00623187	1.92803	-12.4934	-0.917129	169.115	366.98	618.356	392.804	392.803	392.804	-0.0135426	-86.2443	-0.434777	220.175	375.815	206.608	186.101	186.101	186.101	-86.244	-0.279807	0.278895	30.7488	0.94178	-1.08604	0.129029	0.107547	1.62876	-12.584	32.9461	-0.688033	0	0	-0.00815559	24.0588
0	8.011	0	0	8.07307	1.69824	-7.08608	-0.14228	-0.000700419	-0.00952131	-13.5161	3.52E-15	-0.422474	0	0	0.0056495	1.91633	-11.8805	-0.542765	165.715	368.252	617.973	392.899	392.899	392.899	-0.0889275	-86.1848	-0.265366	214.978	376.126	206.407	186.101	186.101	186.101	-86.1847	-0.120834	0.223666	30.0637	0.814694	-1.36193	0.106561	0.0946961	1.61501	-7.06987	26.3568	-0.507648	0	0	-0.0021782	23.7124
0	8.18967	0	0	8.24707	1.66326	-6.74044	-0.141245	-0.0016202	-0.0108045	-13.2933	-1.06E-15	-0.484953	0	0	0.00509459	1.91238	-11.2567	-0.167289	162.153	369.559	617.609	393.017	393.017	393.017	-0.168553	-86.1291	-0.10127	209.783	376.428	206.211	186.101	186.101	186.101	-86.1292	0.0373378	0.174685	29.3732	0.68923	-1.64057	0.0879626	0.0824055	1.60183	-3.13087	20.2269	-0.351395	0	0	0.00165797	23.333
0	8.34908	0	0	8.40152	1.62702	-6.38179	-0.140584	-0.00239599	-0.0117748	-13.1354	2.38E-15	-0.520733	0	0	0.00456584	1.91511	-10.6243	0.202853	158.438	370.888	617.259	393.155	393.155	393.155	-0.251593	-86.0751	0.0573448	204.584	376.719	206.013	186.101	186.101	186.101	-86.0755	0.194089	0.131521	28.6806	0.56723	-1.9177	0.0729076	0.0706421	1.58961	-0.525772	14.5947	-0.215804	0	0	0.00369047	22.9252
0	8.48996	0	0	8.53733	1.59011	-6.01592	-0.14022	-0.00299705	-0.0123675	-13.0273	2.33E-15	-0.528475	0	0	0.00405836	1.92336	-9.98551	0.56226	154.581	372.229	616.919	393.311	393.311	393.311	-0.337202	-86.0217	0.210508	199.376	376.998	205.811	186.101	186.101	186.101	-86.0223	0.348898	0.0935642	27.9886	0.450112	-2.18973	0.0612321	0.0594128	1.57845	0.843215	9.52652	-0.0972379	0	0	0.00409715	22.4931
0	8.61334	0	0	8.65567	1.55304	-5.64804	-0.140087	-0.00347661	-0.0127173	-12.9556	-2.89E-15	-0.516488	0	0	0.00357449	1.936	-9.34261	0.906775	150.594	373.573	616.586	393.485	393.485	393.485	-0.424351	-85.9676	0.358538	194.156	377.264	205.601	186.101	186.101	186.101	-85.9685	0.5013	0.0599636	27.2998	0.338692	-2.45392	0.0522603	0.0486726	1.56874	1.36913	4.98228	0.00929539	0	0	0.00346407	22.041
0	8.72031	0	0	8.75781	1.51628	-5.28277	-0.140088	-0.0038685	-0.0128246	-12.9059	-2.44E-16	-0.49231	0	0	0.0031156	1.95183	-8.69776	1.23336	146.489	374.91	616.257	393.674	393.674	393.674	-0.51187	-85.912	0.501846	188.924	377.518	205.384	186.101	186.101	186.101	-85.9132	0.650866	0.029665	26.6163	0.233313	-2.70829	0.0456821	0.038444	1.56083	1.21462	0.968166	0.103129	0	0	0.00205591	21.573
0	8.81206	0	0	8.84496	1.48022	-4.92394	-0.140219	-0.00421205	-0.0127648	-12.875	1.40E-15	-0.463636	0	0	0.00268535	1.96982	-8.05293	1.5402	142.279	376.231	615.93	393.876	393.876	393.876	-0.598552	-85.8541	0.640923	183.677	377.76	205.159	186.101	186.101	186.101	-85.8557	0.797187	0.00159275	25.9394	0.133857	-2.95175	0.0407746	0.0285651	1.5547	0.688457	-2.60491	0.188815	0	0	0.000304989	21.0927
0	8.88959	0	0	8.91823	1.44515	-4.57467	-0.140435	-0.00456563	-0.0125843	-12.8571	1.66E-15	-0.439951	0	0	0.00228775	1.98899	-7.40994	1.82644	137.976	377.529	615.603	394.087	394.087	394.087	-0.683254	-85.7933	0.776324	178.418	377.991	204.926	186.101	186.101	186.101	-85.7952	0.939886	-0.0253725	25.2701	0.0397001	-3.18388	0.0370407	0.019035	1.55034	-0.00760947	-5.78438	0.264124	0	0	-0.00151931	20.6036
0	8.9539	0	0	8.97864	1.4113	-4.23717	-0.140691	-0.00488668	-0.0123224	-12.8482	-1.24E-15	-0.419849	0	0	0.0019192	2.00857	-6.77034	2.09208	133.593	378.798	615.276	394.307	394.307	394.307	-0.764887	-85.7289	0.908493	173.147	378.213	204.685	186.101	186.101	186.101	-85.7312	1.07862	-0.052196	24.6092	-0.050166	-3.40489	0.0340168	0.00998449	1.54774	-0.711374	-8.5399	0.322669	0	0	-0.00320178	20.1086
0	9.00587	0	0	9.0271	1.3788	-3.91292	-0.140985	-0.00523075	-0.0120776	-12.8491	3.50E-15	-0.409774	0	0	0.00158273	2.02789	-6.13549	2.33782	129.143	380.032	614.949	394.532	394.532	394.532	-0.842529	-85.6603	1.03777	167.866	378.424	204.439	186.101	186.101	186.101	-85.6629	1.21305	-0.0797051	23.9567	-0.137001	-3.61549	0.0310378	0.00153641	1.54658	-1.16986	-10.8935	0.358465	0	0	-0.00443412	19.6104
0	9.04645	0	0	9.06451	1.34775	-3.60284	-0.141285	-0.00549575	-0.011836	-12.8584	-1.85E-15	-0.400543	0	0	0.00127128	2.04653	-5.50656	2.56482	124.635	381.225	614.621	394.762	394.762	394.762	-0.915468	-85.5871	1.16444	162.577	378.627	204.186	186.101	186.101	186.101	-85.59	1.34291	-0.108549	23.3127	-0.222301	-3.81671	0.027959	-0.00617099	1.54665	-1.37904	-12.7999	0.367439	0	0	-0.00523508	19.1113
0	9.07648	0	0	9.09173	1.31818	-3.30738	-0.14157	-0.00573354	-0.0116599	-12.8755	-2.99E-15	-0.397592	0	0	0.00098875	2.06415	-4.88448	2.77452	120.081	382.375	614.292	394.994	394.994	394.994	-0.983005	-85.5088	1.2887	157.282	378.821	203.93	186.101	186.101	186.101	-85.5121	1.46793	-0.139287	22.677	-0.307551	-4.00982	0.0245025	-0.0131408	1.54769	-1.24725	-14.3229	0.348237	0	0	-0.00553109	18.6135
0	9.09688	0	0	9.1097	1.2901	-3.02669	-0.141845	-0.0058815	-0.0115594	-12.9034	-1.79E-15	-0.39574	0	0	0.000733859	2.0806	-4.27003	2.96854	115.491	383.477	613.964	395.228	395.228	395.228	-1.04463	-85.4254	1.41065	151.982	379.008	203.672	186.101	186.101	186.101	-85.429	1.58787	-0.172328	22.0493	-0.394296	-4.19621	0.020486	-0.0190532	1.54937	-0.761537	-15.376	0.293752	0	0	-0.00530677	18.1187
0	9.10875	0	0	9.11943	1.26351	-2.76069	-0.142129	-0.00596509	-0.0114941	-12.9457	-3.13E-15	-0.39887	0	0	0.000511917	2.09582	-3.66386	3.14847	110.872	384.528	613.636	395.465	395.465	395.465	-1.09988	-85.3368	1.53028	146.679	379.188	203.411	186.101	186.101	186.101	-85.3406	1.70246	-0.207954	21.4293	-0.483843	-4.3772	0.0159304	-0.0239629	1.55146	0.0118055	-16.0344	0.208323	0	0	-0.00467979	17.6284
0	9.11326	0	0	9.1221	1.23837	-2.5091	-0.142421	-0.00603368	-0.0115638	-13.0031	3.85E-15	-0.413509	0	0	0.000330662	2.10983	-3.06649	3.31582	106.234	385.528	613.308	395.703	395.703	395.703	-1.14849	-85.2431	1.64752	141.375	379.363	203.151	186.101	186.101	186.101	-85.2471	1.81147	-0.246327	20.8168	-0.577342	-4.55406	0.0106569	-0.0279838	1.55395	1.17124	-16.395	0.0916485	0	0	-0.00355684	17.1442
0	9.11185	0	0	9.11907	1.21463	-2.27145	-0.142768	-0.00611563	-0.0116592	-13.0798	8.17E-16	-0.44257	0	0	0.000196287	2.12275	-2.47836	3.47188	101.583	386.473	612.982	395.943	395.943	395.943	-1.19036	-85.1451	1.76205	136.07	379.533	202.893	186.101	186.101	186.101	-85.149	1.91466	-0.287309	20.2116	-0.675744	-4.72781	0.00486022	-0.0311297	1.55657	2.56905	-16.5549	-0.0436911	0	0	-0.00215041	16.6673
0	9.10614	0	0	9.11201	1.19222	-2.04705	-0.14311	-0.00625382	-0.0118981	-13.167	1.17E-15	-0.489129	0	0	0.00011454	2.13467	-1.8998	3.61774	96.9267	387.364	612.657	396.186	396.186	396.186	-1.22559	-85.0433	1.87347	130.766	379.699	202.64	186.101	186.101	186.101	-85.0472	2.01181	-0.330617	19.6138	-0.779613	-4.89932	-0.00178213	-0.0333572	1.55916	4.37548	-16.5376	-0.201731	0	0	-0.000258589	16.1988
0	9.09801	0	0	9.10272	1.17106	-1.83505	-0.143451	-0.00648046	-0.0121968	-13.2606	-1.74E-15	-0.55243	0	0	8.83E-05	2.14571	-1.33112	3.75414	92.271	388.199	612.334	396.432	396.432	396.432	-1.25459	-84.9389	1.98114	125.463	379.862	202.393	186.101	186.101	186.101	-84.9427	2.10276	-0.375616	19.0234	-0.889184	-5.06905	-0.00911459	-0.0348401	1.56166	6.50476	-16.4711	-0.366679	0	0	0.00197217	15.7398
0	9.0894	0	0	9.09312	1.15103	-1.6344	-0.143724	-0.00675133	-0.0126122	-13.3483	-1.28E-15	-0.622917	0	0	0.0001144	2.15599	-0.772516	3.88154	87.6212	388.977	612.013	396.681	396.681	396.681	-1.27794	-84.8331	2.08436	120.162	380.02	202.155	186.101	186.101	186.101	-84.8366	2.18739	-0.421493	18.4406	-1.00446	-5.23724	-0.0173487	-0.0353786	1.56387	9.06529	-16.2895	-0.537569	0	0	0.00468677	15.2911
0	9.08215	0	0	9.08507	1.13204	-1.44409	-0.14391	-0.00701502	-0.0130955	-13.4222	-1.68E-15	-0.689648	0	0	0.000186094	2.16556	-0.224125	4.00003	82.9822	389.7	611.694	396.934	396.934	396.934	-1.29641	-84.7271	2.18242	114.862	380.173	201.929	186.101	186.101	186.101	-84.7303	2.26567	-0.467351	17.8657	-1.12499	-5.40371	-0.0264183	-0.0350209	1.56555	12.0164	-16.0009	-0.703246	0	0	0.00782483	14.8535
0	9.07805	0	0	9.08028	1.11401	-1.2633	-0.143951	-0.00726565	-0.0136263	-13.4715	-3.50E-15	-0.746697	0	0	0.000295693	2.17448	0.314	4.10935	78.3578	390.367	611.378	397.189	397.189	397.189	-1.31062	-84.6219	2.27472	109.564	380.32	201.716	186.101	186.101	186.101	-84.6247	2.33758	-0.512442	17.2991	-1.25001	-5.56793	-0.0363157	-0.0338283	1.56652	15.3616	-15.6034	-0.858317	0	0	0.0113772	14.4277
0	9.07845	0	0	9.0801	1.09686	-1.09144	-0.143862	-0.00749367	-0.0142357	-13.4943	-5.35E-16	-0.789386	0	0	0.000432786	2.18271	0.841922	4.20897	73.7512	390.979	611.065	397.446	397.446	397.446	-1.32116	-84.5184	2.36089	104.267	380.46	201.518	186.101	186.101	186.101	-84.5208	2.40318	-0.556174	16.7412	-1.37857	-5.72899	-0.0471359	-0.0317288	1.56683	19.1549	-15.0524	-1.0022	0	0	0.0154027	14.0142
0	9.0844	0	0	9.08558	1.08058	-0.928222	-0.143618	-0.00766271	-0.0148401	-13.486	-1.10E-15	-0.811437	0	0	0.000584313	2.19024	1.35977	4.29799	69.1645	391.538	610.756	397.703	397.703	397.703	-1.32847	-84.4172	2.44071	98.9679	380.593	201.335	186.101	186.101	186.101	-84.4192	2.4626	-0.59814	16.1924	-1.50955	-5.88563	-0.0586968	-0.0287826	1.56631	23.2889	-14.3517	-1.12611	0	0	0.0197563	13.613
0	9.09648	0	0	9.09732	1.06517	-0.773687	-0.143252	-0.00776234	-0.0155124	-13.4495	-2.48E-16	-0.811135	0	0	0.000738507	2.197	1.86781	4.37534	64.5991	392.044	610.451	397.959	397.958	397.959	-1.33279	-84.3184	2.51425	93.6665	380.718	201.165	186.101	186.101	186.101	-84.32	2.51604	-0.638255	15.6531	-1.6415	-6.03625	-0.0709875	-0.0250542	1.56507	27.8124	-13.4666	-1.23483	0	0	0.024479	13.2243
0	9.11498	0	0	9.11554	1.05067	-0.628283	-0.142778	-0.00780712	-0.016161	-13.3873	-3.37E-15	-0.789808	0	0	0.000884904	2.20288	2.36639	4.43974	60.0555	392.501	610.149	398.211	398.211	398.211	-1.33422	-84.2221	2.58184	88.3603	380.835	201.009	186.101	186.101	186.101	-84.2232	2.56374	-0.676666	15.1237	-1.77301	-6.17895	-0.0836987	-0.020546	1.56298	32.5624	-12.3728	-1.32627	0	0	0.0293782	12.8479
0	9.13979	0	0	9.14012	1.03715	-0.49272	-0.142225	-0.00774469	-0.0168543	-13.305	3.09E-16	-0.744112	0	0	0.00101389	2.20777	2.85598	4.48988	55.5335	392.91	609.851	398.459	398.459	398.459	-1.33267	-84.1279	2.64405	83.0469	380.945	200.862	186.101	186.101	186.101	-84.1285	2.60602	-0.713776	14.6046	-1.90255	-6.31171	-0.0967862	-0.0154454	1.56042	37.5558	-11.0836	-1.40239	0	0	0.0344403	12.4834
0	9.17042	0	0	9.1706	1.02473	-0.368207	-0.14163	-0.00760394	-0.0175186	-13.2103	-1.80E-15	-0.681203	0	0	0.00112173	2.21157	3.33709	4.52449	51.0325	393.275	609.557	398.7	398.7	398.7	-1.32782	-84.0351	2.7017	77.7235	381.049	200.723	186.101	186.101	186.101	-84.0351	2.64328	-0.750321	14.0959	-2.02859	-6.43235	-0.109841	-0.00984086	1.55722	42.5889	-9.57607	-1.46784	0	0	0.0394418	12.1305
0	9.20625	0	0	9.20636	1.01356	-0.256105	-0.141035	-0.0073592	-0.0181755	-13.1131	-3.51E-15	-0.605159	0	0	0.00120778	2.21421	3.81028	4.54242	46.5512	393.597	609.265	398.932	398.932	398.932	-1.31925	-83.9429	2.75583	72.3874	381.148	200.588	186.101	186.101	186.101	-83.9424	2.67593	-0.787208	13.5978	-2.14981	-6.53872	-0.122608	-0.00373175	1.55363	47.5542	-7.81234	-1.52997	0	0	0.0442693	11.7886
0	9.24658	0	0	9.24662	1.00377	-0.157951	-0.14053	-0.0070824	-0.0187836	-13.0281	-7.72E-16	-0.531809	0	0	0.00127836	2.2156	4.27615	4.54284	42.0885	393.882	608.977	399.153	399.153	399.153	-1.30641	-83.8504	2.80758	67.0358	381.243	200.455	186.101	186.101	186.101	-83.8493	2.70445	-0.825494	13.1102	-2.26487	-6.62877	-0.134815	0.00259414	1.54981	52.299	-5.88412	-1.59609	0	0	0.0487291	11.4571
0	9.2907	0	0	9.29072	0.995512	-0.0751496	-0.140145	-0.00679762	-0.0193148	-12.9634	2.90E-15	-0.473131	0	0	0.00134146	2.21579	4.73525	4.52517	37.6434	394.133	608.689	399.363	399.363	399.363	-1.28883	-83.7569	2.85809	61.666	381.338	200.32	186.101	186.101	186.101	-83.7551	2.72933	-0.866199	12.6333	-2.37273	-6.70062	-0.146007	0.00910131	1.54614	56.6235	-3.77978	-1.67635	0	0	0.0526331	11.1356
0	9.33819	0	0	9.33819	0.988883	-0.00866574	-0.139945	-0.00658081	-0.0197617	-12.9285	2.86E-15	-0.444396	0	0	0.00140723	2.2148	5.18806	4.48931	33.2152	394.353	608.403	399.559	399.559	399.559	-1.26627	-83.6617	2.90832	56.2763	381.433	200.182	186.101	186.101	186.101	-83.659	2.75106	-0.910064	12.1669	-2.47252	-6.75272	-0.155926	0.015641	1.54276	60.406	-1.55149	-1.78146	0	0	0.0558587	10.8238
0	9.38896	0	0	9.38896	0.983908	0.0412281	-0.139903	-0.00646198	-0.0201245	-12.9209	6.84E-16	-0.453437	0	0	0.00148291	2.21283	5.63498	4.43562	28.8041	394.547	608.117	399.741	399.741	399.741	-1.23885	-83.5644	2.95883	50.8652	381.531	200.039	186.101	186.101	186.101	-83.5609	2.77016	-0.957339	11.711	-2.56356	-6.78391	-0.16445	0.0218539	1.53977	63.5812	0.683875	-1.91522	0	0	0.0583307	10.5214
0	9.44331	0	0	9.44332	0.98053	0.075101	-0.140004	-0.00641734	-0.0203584	-12.936	-3.29E-15	-0.498648	0	0	0.00157396	2.21007	6.07628	4.36496	24.4112	394.72	607.829	399.909	399.909	399.909	-1.20726	-83.4653	3.00973	45.4323	381.631	199.892	186.101	186.101	186.101	-83.4608	2.78709	-1.00765	11.2654	-2.64556	-6.79346	-0.171365	0.0277717	1.53737	66.0384	2.94121	-2.07682	0	0	0.0599823	10.2286
0	9.50179	0	0	9.5018	0.978615	0.0943135	-0.140185	-0.00646614	-0.0205344	-12.9627	3.21E-15	-0.578936	0	0	0.00168324	2.2069	6.51204	4.27864	20.0386	394.876	607.538	400.063	400.063	400.063	-1.17255	-83.3644	3.06073	39.9778	381.733	199.74	186.101	186.101	186.101	-83.359	2.80234	-1.0601	10.8301	-2.71844	-6.78109	-0.176647	0.0331144	1.53584	67.8327	5.1039	-2.26513	0	0	0.0608643	9.94567
0	9.56513	0	0	9.56515	0.977959	0.100889	-0.140442	-0.00654289	-0.0205931	-12.9942	4.13E-16	-0.682122	0	0	0.00181239	2.2037	6.94224	4.17852	15.6895	395.018	607.245	400.203	400.203	400.203	-1.13617	-83.2623	3.11117	34.5028	381.836	199.586	186.101	186.101	186.101	-83.2558	2.8163	-1.11332	10.4052	-2.78226	-6.74702	-0.180246	0.0378051	1.53511	68.9167	7.17476	-2.46998	0	0	0.0609712	9.67331
0	9.63413	0	0	9.63414	0.978305	0.0974156	-0.140705	-0.00669809	-0.020555	-13.0178	-3.32E-15	-0.804382	0	0	0.00196059	2.20099	7.36663	4.06685	11.3685	395.151	606.946	400.33	400.33	400.33	-1.09979	-83.1591	3.16002	29.0087	381.938	199.431	186.101	186.101	186.101	-83.1516	2.82931	-1.16556	9.99061	-2.83747	-6.692	-0.182231	0.0417056	1.53525	69.3457	9.04053	-2.68292	0	0	0.0603689	9.41243
0	9.70949	0	0	9.70952	0.979348	0.0869629	-0.141001	-0.00684428	-0.0204351	-13.0299	3.55E-15	-0.927387	0	0	0.00212628	2.19928	7.78489	3.94628	7.08136	395.279	606.642	400.445	400.444	400.444	-1.06528	-83.0551	3.20608	23.4976	382.037	199.275	186.101	186.101	186.101	-83.0466	2.84164	-1.2148	9.58646	-2.88446	-6.61722	-0.182834	0.0447651	1.53661	69.2411	10.704	-2.89162	0	0	0.0591959	9.16427
0	9.79177	0	0	9.7918	0.980765	0.0727439	-0.14129	-0.00698847	-0.0202442	-13.0218	2.24E-15	-1.04041	0	0	0.00230417	2.19917	8.19654	3.81976	2.83463	395.405	606.331	400.549	400.548	400.549	-1.03448	-82.9501	3.24798	17.9719	382.132	199.121	186.101	186.101	186.101	-82.9408	2.85348	-1.25897	9.19279	-2.92396	-6.52431	-0.182212	0.046963	1.53913	68.6787	12.1275	-3.0842	0	0	0.0575451	8.93025
0	9.88128	0	0	9.88129	0.982238	0.0579728	-0.141557	-0.00700055	-0.0199282	-12.9881	-8.01E-16	-1.12049	0	0	0.00248609	2.20128	8.60099	3.69045	-1.36418	395.53	606.014	400.643	400.643	400.643	-1.00906	-82.8438	3.28438	12.4343	382.22	198.969	186.101	186.101	186.101	-82.8337	2.86491	-1.29608	8.8098	-2.95662	-6.41523	-0.180403	0.0483347	1.54284	67.6742	13.3651	-3.24165	0	0	0.0554701	8.71201
0	9.97784	0	0	9.97785	0.983473	0.0455933	-0.14181	-0.00687271	-0.0195957	-12.9265	-3.68E-15	-1.15809	0	0	0.00265989	2.20626	8.99763	3.56168	-5.50687	395.658	605.689	400.731	400.731	400.731	-0.990284	-82.7352	3.31416	6.88777	382.301	198.82	186.101	186.101	186.101	-82.7246	2.87593	-1.32458	8.4376	-2.98331	-6.29235	-0.177872	0.0489983	1.54803	66.4779	14.4292	-3.3601	0	0	0.0531975	8.51127
0	10.0809	0	0	10.0809	0.984232	0.0379764	-0.142017	-0.00660808	-0.0191471	-12.8325	2.43E-15	-1.14794	0	0	0.00280905	2.21475	9.3858	3.43682	-9.58484	395.788	605.356	400.813	400.813	400.813	-0.97882	-82.6231	3.33648	1.33522	382.374	198.673	186.101	186.101	186.101	-82.6121	2.88636	-1.34345	8.07634	-3.00489	-6.1582	-0.174715	0.048926	1.55471	65.0892	15.2709	-3.42745	0	0	0.0507415	8.3298
0	10.1894	0	0	10.1894	0.984341	0.0368887	-0.142196	-0.00620402	-0.0187197	-12.7079	-3.06E-15	-1.08827	0	0	0.00291651	2.22741	9.76483	3.31925	-13.5893	395.923	605.018	400.892	400.892	400.892	-0.974744	-82.5055	3.35095	-4.22039	382.442	198.529	186.101	186.101	186.101	-82.4943	2.89597	-1.35237	7.72608	-3.0222	-6.01556	-0.171343	0.048149	1.56262	63.7364	15.9139	-3.4496	0	0	0.048297	8.16932
0	10.3017	0	0	10.3017	0.983688	0.0434342	-0.142322	-0.00565879	-0.0182207	-12.5519	1.13E-15	-0.98097	0	0	0.00296466	2.24483	10.1341	3.21215	-17.5113	396.061	604.674	400.968	400.968	400.968	-0.977497	-82.3801	3.35746	-9.77632	382.506	198.387	186.101	186.101	186.101	-82.3689	2.9044	-1.3516	7.38696	-3.03613	-5.86728	-0.167709	0.0466957	1.57169	62.3814	16.3582	-3.42442	0	0	0.0458507	8.0315
0	10.4157	0	0	10.4157	0.982228	0.0580781	-0.142419	-0.00502127	-0.0178065	-12.3704	-3.79E-15	-0.836639	0	0	0.00294029	2.26765	10.4931	3.11866	-21.3424	396.202	604.328	401.045	401.045	401.045	-0.985924	-82.244	3.35636	-15.3299	382.569	198.244	186.101	186.101	186.101	-82.2329	2.91117	-1.34207	7.05897	-3.04761	-5.71635	-0.16415	0.04462	1.58198	61.236	16.5816	-3.36773	0	0	0.0435635	7.91786
0	10.5287	0	0	10.5287	0.979981	0.0806126	-0.142478	-0.00430635	-0.0173701	-12.1674	6.88E-16	-0.665821	0	0	0.0028345	2.29641	10.8414	3.04156	-25.0739	396.344	603.98	401.123	401.123	401.123	-0.998349	-82.0937	3.34826	-20.8789	382.637	198.099	186.101	186.101	186.101	-82.083	2.91575	-1.32523	6.7421	-3.0576	-5.56569	-0.160476	0.042133	1.59342	60.1779	16.6399	-3.286	0	0	0.0413643	7.8298
0	10.6378	0	0	10.6378	0.977009	0.110414	-0.142577	-0.00363326	-0.0170836	-11.9566	-4.99E-16	-0.490812	0	0	0.00264708	2.33163	11.1784	2.98344	-28.6978	396.486	603.633	401.205	401.206	401.205	-1.01275	-81.9258	3.33402	-26.4212	382.714	197.949	186.101	186.101	186.101	-81.9154	2.91753	-1.3029	6.43626	-3.06695	-5.41828	-0.156998	0.0391383	1.60593	59.4118	16.4514	-3.20516	0	0	0.0393872	7.76857
0	10.7397	0	0	10.7398	0.973415	0.146461	-0.142692	-0.00300212	-0.0168941	-11.7428	-1.00E-15	-0.323427	0	0	0.00238135	2.37376	11.5039	2.94649	-32.2059	396.625	603.292	401.293	401.293	401.293	-1.02696	-81.7362	3.31456	-31.9552	382.805	197.793	186.101	186.101	186.101	-81.7263	2.91589	-1.27707	6.14139	-3.07655	-5.27696	-0.15349	0.0356524	1.61921	58.8274	16.0159	-3.13537	0	0	0.0375564	7.7353
0	10.8313	0	0	10.8314	0.969303	0.187696	-0.142912	-0.00257531	-0.0169222	-11.5413	7.06E-16	-0.189097	0	0	0.00204826	2.42317	11.8175	2.9325	-35.5903	396.758	602.96	401.388	401.388	401.388	-1.03889	-81.5211	3.29071	-37.4796	382.914	197.628	186.101	186.101	186.101	-81.5116	2.91018	-1.24961	5.8574	-3.08725	-5.14446	-0.150053	0.0317585	1.63318	58.5124	15.2797	-3.10206	0	0	0.0359127	7.73104
0	10.9094	0	0	10.9095	0.964778	0.233082	-0.14321	-0.00227085	-0.0171883	-11.3555	-2.50E-15	-0.0879186	0	0	0.00165738	2.48015	12.1189	2.94281	-38.8433	396.883	602.64	401.491	401.491	401.491	-1.04675	-81.2765	3.26308	-42.9935	383.045	197.453	186.101	186.101	186.101	-81.2675	2.8998	-1.22205	5.58417	-3.09989	-5.02329	-0.146705	0.0275296	1.64777	58.4734	14.2834	-3.11195	0	0	0.0344394	7.75684
0	10.9711	0	0	10.9712	0.959936	0.281634	-0.14361	-0.00219879	-0.0177134	-11.1927	-2.23E-15	-0.0346611	0	0	0.00122148	2.54484	12.4081	2.97822	-41.9568	396.994	602.336	401.604	401.604	401.604	-1.04914	-80.9987	3.232	-48.4968	383.2	197.267	186.101	186.101	186.101	-80.9901	2.88418	-1.19553	5.32165	-3.11517	-4.91569	-0.143292	0.0227713	1.66259	58.6264	12.8869	-3.17244	0	0	0.0330473	7.81371
0	11.0139	0	0	11.014	0.954865	0.332495	-0.144119	-0.00228725	-0.0185099	-11.0566	-6.55E-16	-0.0246356	0	0	0.000750586	2.6172	12.6846	3.03894	-44.9227	397.089	602.054	401.728	401.728	401.728	-1.0451	-80.6844	3.19748	-53.9898	383.379	197.071	186.101	186.101	186.101	-80.6761	2.86278	-1.1707	5.06985	-3.13364	-4.82347	-0.139675	0.0176519	1.67726	58.8919	11.1835	-3.284	0	0	0.0316673	7.90276
0	11.0356	0	0	11.0359	0.949638	0.384908	-0.144689	-0.00257755	-0.0195809	-10.9443	-1.46E-16	-0.0615491	0	0	0.000254461	2.69706	12.9481	3.12454	-47.7327	397.162	601.796	401.865	401.865	401.865	-1.03413	-80.3303	3.15924	-59.4735	383.582	196.865	186.101	186.101	186.101	-80.3223	2.83513	-1.14773	4.82886	-3.15587	-4.74805	-0.135834	0.0121825	1.69167	59.2181	9.1146	-3.44614	0	0	0.0302326	8.02519
0	11.0348	0	0	11.0351	0.944323	0.438204	-0.145313	-0.00299341	-0.0208982	-10.8551	7.64E-16	-0.136496	0	0	-0.000259413	2.78395	13.1984	3.23386	-50.3778	397.208	601.567	402.014	402.014	402.014	-1.0162	-79.9339	3.11663	-64.9494	383.808	196.652	186.101	186.101	186.101	-79.9261	2.80077	-1.12632	4.59885	-3.18204	-4.69024	-0.131686	0.00639053	1.70538	59.4982	6.72188	-3.64988	0	0	0.0286614	8.1823
0	11.0102	0	0	11.0107	0.938991	0.491683	-0.145936	-0.00354658	-0.0224666	-10.7828	-2.42E-15	-0.247961	0	0	-0.000784028	2.8772	13.4349	3.36504	-52.8487	397.221	601.37	402.177	402.176	402.177	-0.991655	-79.4926	3.06877	-70.4194	384.054	196.435	186.101	186.101	186.101	-79.4851	2.75928	-1.10575	4.38019	-3.21229	-4.65025	-0.127173	0.00029699	1.71796	59.6607	3.99364	-3.88978	0	0	0.0268972	8.37551
0	10.9612	0	0	10.9617	0.933713	0.544603	-0.14656	-0.00419951	-0.024228	-10.7253	-2.68E-15	-0.388213	0	0	-0.00131428	2.97585	13.6571	3.51546	-55.1358	397.195	601.206	402.353	402.353	402.353	-0.961228	-79.0045	3.01448	-75.886	384.316	196.217	186.101	186.101	186.101	-78.9971	2.71026	-1.08489	4.17337	-3.24644	-4.62758	-0.122228	-0.00587373	1.72923	59.5889	1.02169	-4.15468	0	0	0.0248853	8.60638
0	10.8872	0	0	10.8878	0.928574	0.596139	-0.14711	-0.00486745	-0.0261652	-10.673	-7.03E-16	-0.543314	0	0	-0.00184611	3.07868	13.8642	3.6818	-57.2288	397.123	601.079	402.544	402.544	402.544	-0.925985	-78.4676	2.95235	-81.3516	384.589	196.001	186.101	186.101	186.101	-78.4603	2.6533	-1.06228	3.97903	-3.28416	-4.62103	-0.116863	-0.0118684	1.73878	59.2118	-2.07993	-4.43005	0	0	0.0226156	8.87655
0	10.7882	0	0	10.7889	0.923683	0.645184	-0.147595	-0.00557851	-0.0282456	-10.6229	-2.07E-15	-0.708256	0	0	-0.00237659	3.1842	14.0555	3.86004	-59.1172	396.998	600.988	402.748	402.748	402.748	-0.887254	-77.8803	2.88089	-86.819	384.869	195.793	186.101	186.101	186.101	-77.8733	2.58798	-1.03626	3.79804	-3.32482	-4.62868	-0.110978	-0.0175583	1.74627	58.421	-5.26457	-4.70204	0	0	0.0200805	9.18783
0	10.6643	0	0	10.6651	0.919169	0.690452	-0.147969	-0.00620497	-0.0303687	-10.5653	2.72E-15	-0.861048	0	0	-0.00290447	3.29068	14.23	4.04563	-60.7898	396.812	600.933	402.966	402.966	402.966	-0.846537	-77.2413	2.79845	-92.291	385.15	195.594	186.101	186.101	186.101	-77.2346	2.51391	-1.00494	3.63149	-3.36765	-4.64795	-0.104351	-0.0225822	1.75156	57.0265	-8.34543	-4.94482	0	0	0.0172849	9.54213
0	10.5156	0	0	10.5164	0.915198	0.73027	-0.148262	-0.00672523	-0.0325196	-10.4956	-3.09E-15	-0.989118	0	0	-0.00343029	3.39625	14.3864	4.23362	-62.2354	396.559	600.912	403.198	403.198	403.198	-0.805389	-76.5491	2.70349	-97.7699	385.427	195.41	186.101	186.101	186.101	-76.5428	2.43068	-0.966534	3.48063	-3.41169	-4.67573	-0.096924	-0.0265783	1.75445	54.9388	-11.1946	-5.13902	0	0	0.0142956	9.94149
0	10.3422	0	0	10.3432	0.911987	0.762467	-0.148425	-0.0070832	-0.0345748	-10.3992	1.49E-15	-1.07771	0	0	-0.00395359	3.49891	14.5234	4.41874	-63.4422	396.232	600.923	403.441	403.441	403.441	-0.765171	-75.8025	2.59472	-103.258	385.696	195.243	186.101	186.101	186.101	-75.7966	2.3379	-0.919513	3.34701	-3.45589	-4.70841	-0.0884016	-0.0291286	1.75502	51.9515	-13.6272	-5.26147	0	0	0.0111806	10.3881
0	10.1442	0	0	10.1451	0.909801	0.784384	-0.148445	-0.00722969	-0.0365043	-10.2628	2.33E-15	-1.11445	0	0	-0.00447438	3.59668	14.6394	4.5957	-64.3982	395.826	600.96	403.696	403.696	403.696	-0.726974	-74.9998	2.47126	-108.756	385.952	195.097	186.101	186.101	186.101	-74.9946	2.23526	-0.862828	3.2324	-3.49913	-4.74212	-0.0786324	-0.0300402	1.75323	47.9548	-15.557	-5.29178	0	0	0.00805451	10.8843
0	9.92073	0	0	9.92168	0.908956	0.792854	-0.148309	-0.00723953	-0.0382206	-10.0717	-2.59E-15	-1.10225	0	0	-0.00499153	3.6876	14.7326	4.75933	-65.0908	395.336	601.019	403.961	403.961	403.961	-0.691419	-74.139	2.33276	-114.266	386.195	194.973	186.101	186.101	186.101	-74.1345	2.1225	-0.796084	3.13887	-3.54031	-4.77287	-0.0674774	-0.029077	1.74942	42.8532	-16.9044	-5.21935	0	0	0.00506869	11.4327
0	9.67039	0	0	9.6713	0.909808	0.784316	-0.14796	-0.00708096	-0.0397077	-9.80684	-3.17E-15	-1.03735	0	0	-0.00550033	3.76989	14.8008	4.90477	-65.5075	394.761	601.093	404.234	404.234	404.234	-0.65872	-73.2176	2.17943	-119.785	386.422	194.872	186.101	186.101	186.101	-73.2139	1.99952	-0.719528	3.06878	-3.57835	-4.79667	-0.0547942	-0.026029	1.74349	36.5838	-17.5478	-5.03659	0	0	0.00241344	12.036
0	9.3905	0	0	9.39131	0.912728	0.755036	-0.147352	-0.00682	-0.0409204	-9.4521	3.73E-15	-0.9285	0	0	-0.00599275	3.84206	14.8419	5.02769	-65.6356	394.099	601.174	404.514	404.514	404.514	-0.628697	-72.2318	2.01202	-125.315	386.634	194.794	186.101	186.101	186.101	-72.229	1.86638	-0.63404	3.02458	-3.6124	-4.80982	-0.0406914	-0.0209048	1.73559	29.1724	-17.5101	-4.73889	0	0	0.000307585	12.697
0	9.07689	0	0	9.07756	0.9181	0.70117	-0.146464	-0.00649304	-0.041915	-8.99804	-1.54E-15	-0.785706	0	0	-0.00645755	3.90292	14.8533	5.12441	-65.4623	393.353	601.255	404.797	404.797	404.797	-0.600695	-71.177	1.8319	-130.851	386.831	194.734	186.101	186.101	186.101	-71.175	1.72331	-0.541179	3.00907	-3.64166	-4.80892	-0.0253456	-0.0136115	1.72607	20.7469	-16.7088	-4.33637	0	0	-0.000995763	13.4186
0	8.72363	0	0	8.72415	0.926298	0.618962	-0.145252	-0.0061752	-0.0426745	-8.44018	-4.37E-16	-0.62589	0	0	-0.00687735	3.95173	14.8323	5.19207	-64.9756	392.528	601.326	405.083	405.083	405.083	-0.573755	-70.0468	1.6409	-136.392	387.014	194.688	186.101	186.101	186.101	-70.0457	1.57079	-0.443041	3.02515	-3.66572	-4.79111	-0.00892846	-0.0043766	1.7149	11.3773	-15.2256	-3.83386	0	0	-0.00124558	14.2038
0	8.32297	0	0	8.32329	0.937651	0.505114	-0.143789	-0.00597849	-0.0433527	-7.7958	-2.40E-15	-0.472312	0	0	-0.00724127	3.98823	14.7762	5.22873	-64.1638	391.629	601.378	405.368	405.368	405.368	-0.546709	-68.8337	1.4412	-141.935	387.185	194.649	186.101	186.101	186.101	-68.8333	1.40945	-0.34212	3.07579	-3.68437	-4.75415	0.0079079	0.00651157	1.70267	1.43437	-13.1745	-3.24861	0	0	-0.000206015	15.0555
0	7.86513	0	0	7.86528	0.95244	0.356806	-0.142186	-0.00598596	-0.0439964	-7.09858	2.43E-15	-0.346717	0	0	-0.00754745	4.01266	14.6823	5.23335	-63.0166	390.666	601.403	405.65	405.65	405.65	-0.518291	-67.5286	1.23512	-147.477	387.345	194.607	186.101	186.101	186.101	-67.5289	1.24005	-0.241052	3.16402	-3.69782	-4.69641	0.0249652	0.0187935	1.68971	-8.96301	-10.6449	-2.59247	0	0	0.00234973	15.9763
0	7.33886	0	0	7.3389	0.970853	0.172157	-0.140617	-0.00629695	-0.0448019	-6.40368	1.11E-15	-0.271152	0	0	-0.00782243	4.02575	14.5476	5.20589	-61.5251	389.65	601.391	405.927	405.927	405.927	-0.487409	-66.1215	1.02486	-153.017	387.493	194.554	186.101	186.101	186.101	-66.1222	1.06343	-0.142391	3.29282	-3.70646	-4.617	0.0415446	0.0318837	1.67656	-19.4356	-7.82902	-1.87978	0	0	0.00656515	16.9685
0	6.73196	0	0	6.73199	0.992967	-0.0496279	-0.139356	-0.00690875	-0.0459103	-5.79156	-3.89E-15	-0.254261	0	0	-0.00814676	4.02875	14.3696	5.14726	-59.6821	388.595	601.336	406.197	406.197	406.197	-0.453248	-64.6019	0.812311	-158.553	387.627	194.479	186.101	186.101	186.101	-64.6029	0.880382	-0.0483162	3.46494	-3.71119	-4.51574	0.0570086	0.0454908	1.66407	-29.6795	-4.81214	-1.1206	0	0	0.0125054	18.0338
0	6.0322	0	0	6.0323	1.01875	-0.308242	-0.138698	-0.00783878	-0.0475172	-5.36122	6.12E-16	-0.300896	0	0	-0.0086846	4.02327	14.1459	5.05916	-57.4827	387.513	601.231	406.459	406.459	406.459	-0.415397	-62.96	0.598769	-164.082	387.743	194.379	186.101	186.101	186.101	-62.9611	0.691507	0.0395139	3.68309	-3.71306	-4.39301	0.0711224	0.0591687	1.65296	-39.5059	-1.72217	-0.320055	0	0	0.0201811	19.1733
0	5.22843	0	0	5.22872	1.04808	-0.60228	-0.139047	-0.00897154	-0.0496018	-5.23725	-3.15E-15	-0.395432	0	0	-0.00972494	4.01133	13.8741	4.94416	-54.9243	386.421	601.07	406.711	406.711	406.711	-0.37389	-61.1876	0.384897	-169.602	387.835	194.251	186.101	186.101	186.101	-61.1886	0.497169	0.120045	3.94955	-3.7134	-4.24984	0.0838442	0.0725625	1.64382	-48.9818	1.38119	0.527795	0	0	0.0296643	20.3873
0	4.31218	0	0	4.31274	1.08068	-0.929235	-0.140851	-0.0101339	-0.0522785	-5.55854	-6.99E-16	-0.508157	0	0	-0.0116966	3.99522	13.5524	4.80556	-52.0069	385.332	600.851	406.95	406.951	406.95	-0.329077	-59.2798	0.170667	-175.107	387.898	194.104	186.101	186.101	186.101	-59.2805	0.297389	0.192741	4.26634	-3.71387	-4.08785	0.0949907	0.0856164	1.63764	-58.0736	4.53601	1.42057	0	0	0.0409468	21.6749
0	3.27935	0	0	3.28017	1.11627	-1.28597	-0.144629	-0.0112092	-0.0553735	-6.4745	8.15E-16	-0.60507	0	0	-0.0151681	3.97734	13.1795	4.64721	-48.7332	384.263	600.573	407.178	407.178	407.178	-0.28152	-57.2366	-0.0444625	-180.586	387.922	193.956	186.101	186.101	186.101	-57.2369	0.091872	0.257398	4.63497	-3.71599	-3.90903	0.105003	0.0979881	1.63498	-67.1668	7.65529	2.376	0	0	0.0543142	23.0343
0	2.13229	0	0	2.13319	1.15447	-1.66887	-0.150888	-0.0118767	-0.0585306	-8.12329	2.91E-16	-0.622935	0	0	-0.0207285	3.96014	12.7542	4.47349	-45.1088	383.226	600.238	407.391	407.391	407.391	-0.231806	-55.065	-0.261365	-186.017	387.903	193.837	186.101	186.101	186.101	-55.0648	-0.119876	0.313948	5.05662	-3.72133	-3.71575	0.114813	0.109726	1.63628	-76.9404	10.8569	3.40068	0	0	0.0704444	24.4625
0	0.881584	0	0	0.882166	1.19496	-2.07446	-0.160072	-0.0119257	-0.0613987	-10.6118	1.25E-15	-0.501855	0	0	-0.0288207	3.94602	12.2762	4.28912	-41.1421	382.234	599.852	407.59	407.59	407.589	-0.180125	-52.7812	-0.480684	-191.362	387.833	193.789	186.101	186.101	186.101	-52.7805	-0.338267	0.361892	5.53189	-3.73135	-3.51065	0.12544	0.120769	1.64149	-88.1069	14.1522	4.50302	0	0	0.0903191	25.9548
0	-0.452345	0	0	-0.45278	1.23744	-2.49981	-0.172334	-0.0109627	-0.0632078	-13.9788	-9.46E-16	-0.162212	0	0	-0.0394141	3.93718	11.7454	4.09914	-36.8441	381.298	599.421	407.772	407.772	407.772	-0.125947	-50.4118	-0.702383	-196.564	387.712	193.868	186.101	186.101	186.101	-50.4104	-0.563284	0.399886	6.06086	-3.74719	-3.29661	0.138195	0.131277	1.65021	-101.652	17.707	5.67217	0	0	0.115501	27.5054
0	-1.83854	0	0	-1.84096	1.28177	-2.94333	-0.187511	-0.00872192	-0.0634125	-18.1788	-2.48E-15	0.457661	0	0	-0.0517483	3.93554	11.1624	3.90873	-32.229	380.427	598.956	407.936	407.936	407.936	-0.0672749	-47.9947	-0.92506	-201.538	387.543	194.134	186.101	186.101	186.101	-47.9927	-0.79405	0.424986	6.64311	-3.76965	-3.07661	0.154009	0.14146	1.66142	-118.218	21.6539	6.87239	0	0	0.147513	29.1068
0	-3.2358	0	0	-3.24153	1.32801	-3.40567	-0.205011	-0.00491101	-0.0612418	-23.0645	-2.45E-15	1.40371	0	0	-0.064135	3.94262	10.5282	3.72309	-27.313	379.627	598.472	408.082	408.082	408.082	0.000112487	-45.5789	-1.14538	-206.173	387.336	194.653	186.101	186.101	186.101	-45.5765	-1.02839	0.43194	7.27766	-3.79897	-2.85371	0.17369	0.151564	1.67328	-138.36	26.1678	8.03242	0	0	0.187944	30.7499
0	-4.5945	0	0	-4.60513	1.37652	-3.89018	-0.223937	0.000483264	-0.056266	-28.3993	3.96E-15	2.66694	0	0	-0.0740852	3.95953	9.84436	3.54731	-22.1149	378.903	597.985	408.206	408.206	408.206	0.0832688	-43.2229	-1.35773	-210.326	387.107	195.48	186.101	186.101	186.101	-43.2204	-1.26252	0.41269	7.96311	-3.8349	-2.63096	0.197344	0.161798	1.68407	-162.027	31.2997	9.05972	0	0	0.237593	32.4241
0	-5.8594	0	0	-5.87682	1.42793	-4.40309	-0.243002	0.00726967	-0.0482129	-33.8596	2.10E-15	4.18253	0	0	-0.0786677	3.98688	9.11283	3.38628	-16.6556	378.258	597.512	408.307	408.307	408.307	0.192305	-40.9915	-1.55425	-213.833	386.884	196.656	186.101	186.101	186.101	-40.9893	-1.49094	0.35635	8.69752	-3.87653	-2.41134	0.224286	0.172105	1.69189	-188.582	36.9343	9.85489	0	0	0.296125	34.1173
0	-6.97364	0	0	-6.9999	1.48314	-4.95307	-0.260773	0.0149249	-0.0372918	-39.0761	-5.59E-15	5.81696	0	0	-0.0752504	4.0248	8.336	3.24453	-10.9577	377.692	597.076	408.382	408.382	408.382	0.340094	-38.9519	-1.72512	-216.516	386.699	198.2	186.101	186.101	186.101	-38.9511	-1.70648	0.249674	9.47852	-3.92237	-2.19776	0.253113	0.182312	1.69514	-216.738	42.7908	10.3301	0	0	0.36162	35.8159
0	-7.88322	0	0	-7.92058	1.54315	-5.54975	-0.275725	0.0226638	-0.0240077	-43.6644	-6.99E-15	7.38345	0	0	-0.0623044	4.07292	7.51658	3.1261	-5.04526	377.205	596.698	408.426	408.426	408.426	0.540986	-37.1692	-1.85905	-218.196	386.588	200.105	186.101	186.101	186.101	-37.1714	-1.90078	0.0783622	10.3034	-3.9704	-1.99294	0.28188	0.192074	1.69305	-244.733	48.4266	10.4378	0	0	0.430661	37.5051
0	-8.5418	0	0	-8.59245	1.60885	-6.20173	-0.286602	0.0295644	-0.00929935	-47.2851	-4.66E-16	8.67069	0	0	-0.0401056	4.13044	6.65753	3.03449	1.05671	376.793	596.402	408.437	408.437	408.437	0.808981	-35.7017	-1.94426	-218.704	386.589	202.338	186.101	186.101	186.101	-35.7087	-2.06486	-0.171128	11.1691	-4.01805	-1.79946	0.308453	0.200805	1.68569	-270.537	53.2714	10.1877	0	0	0.498579	39.1691
0	-8.91464	0	0	-8.98049	1.68086	-6.91442	-0.292508	0.0347194	0.0059593	-49.6781	3.73E-15	9.47836	0	0	-0.0109334	4.19611	5.76206	2.97241	7.32226	376.453	596.21	408.41	408.41	408.41	1.15539	-34.5962	-1.96915	-217.901	386.733	204.846	186.101	186.101	186.101	-34.6104	-2.19008	-0.509577	12.0725	-4.06229	-1.61956	0.331288	0.207892	1.67339	-292.497	56.7863	9.64466	0	0	0.560828	40.7909
0	-8.98143	0	0	-9.06357	1.75924	-7.68775	-0.292815	0.0374587	0.0205404	-50.6728	-1.86E-15	9.66115	0	0	0.0213147	4.26838	4.83356	2.94186	13.7251	376.18	596.146	408.342	408.342	408.342	1.58664	-33.8857	-1.92318	-215.681	387.045	207.56	186.101	186.101	186.101	-33.9096	-2.26892	-0.943081	13.0098	-4.09991	-1.45528	0.348506	0.212997	1.65743	-308.814	58.656	8.88163	0	0	0.61228	42.3535
0	-8.7379	0	0	-8.83606	1.84341	-8.51493	-0.287369	0.0373059	0.0337332	-50.2182	2.80E-15	9.14244	0	0	0.0519529	4.3454	3.8755	2.94379	20.2385	375.968	596.231	408.229	408.23	408.229	2.10255	-33.5874	-1.79788	-211.984	387.533	210.404	186.101	186.101	186.101	-33.6233	-2.29607	-1.4716	13.9775	-4.12748	-1.30813	0.359527	0.215619	1.6387	-318.662	58.5804	8.03785	0	0	0.649642	43.8395
0	-8.1962	0	0	-8.30809	1.932	-9.38176	-0.276352	0.0341754	0.0446341	-48.3736	-7.69E-15	7.94087	0	0	0.0766444	4.42516	2.89151	2.97824	26.8359	375.812	596.484	408.068	408.068	408.068	2.69538	-33.7022	-1.5878	-206.794	388.196	213.3	186.101	186.101	186.101	-33.7518	-2.26908	-2.08823	14.9719	-4.14162	-1.17925	0.363648	0.215738	1.61847	-321.304	56.6381	7.20649	0	0	0.670062	45.232
0	-7.38377	0	0	-7.50463	2.02298	-10.2675	-0.260467	0.0284511	0.0530166	-45.3195	-3.15E-15	6.17654	0	0	0.0924592	4.50559	1.88531	3.04407	33.4902	375.705	596.92	407.857	407.857	407.857	3.34987	-34.2154	-1.29156	-200.141	389.014	216.174	186.101	186.101	186.101	-34.2795	-2.18897	-2.77907	15.989	-4.13916	-1.0691	0.36132	0.213528	1.59748	-317.045	53.1289	6.45908	0	0	0.673163	46.515
0	-6.34106	0	0	-6.46349	2.11377	-11.1464	-0.240813	0.0207833	0.0586769	-41.3303	-5.82E-15	4.03707	0	0	0.0984533	4.58465	0.860758	3.13902	40.1746	375.641	597.553	407.594	407.594	407.594	4.04452	-35.0987	-0.912742	-192.092	389.957	218.957	186.101	186.101	186.101	-35.1771	-2.06032	-3.52427	17.0248	-4.11725	-0.977511	0.353334	0.2092	1.57619	-306.543	48.4697	5.83826	0	0	0.659803	47.6738
0	-5.11786	0	0	-5.23231	2.20146	-11.9902	-0.218926	0.01219	0.0617647	-36.7548	4.89E-15	1.76421	0	0	0.0957169	4.6604	-0.178173	3.25971	46.862	375.612	598.391	407.28	407.28	407.28	4.75377	-36.3131	-0.460128	-182.745	390.983	221.585	186.101	186.101	186.101	-36.4047	-1.89091	-4.29968	18.0752	-4.07345	-0.90358	0.341184	0.203515	1.55513	-291.029	43.3985	5.28922	0	0	0.632403	48.6957
0	-3.7689	0	0	-3.86466	2.28312	-12.7713	-0.196565	0.00383088	0.0623932	-31.9677	-1.40E-15	-0.390864	0	0	0.0867653	4.73123	-1.22738	3.40173	53.5255	375.612	599.437	406.917	406.917	406.917	5.4508	-37.8125	0.0526204	-172.219	392.049	224	186.101	186.101	186.101	-37.9154	-1.69106	-5.07917	19.1361	-4.00608	-0.845684	0.32651	0.197347	1.53521	-271.798	38.6795	4.71426	0	0	0.593833	49.5699
0	-2.34914	0	0	-2.4156	2.35614	-13.4658	-0.175327	-0.00338114	0.0608787	-27.3065	3.73E-15	-2.2275	0	0	0.0745547	4.79579	-2.28262	3.55983	60.1383	375.636	600.689	406.507	406.507	406.507	6.11083	-39.5479	0.60817	-160.636	393.112	226.153	186.101	186.101	186.101	-39.66	-1.4725	-5.83747	20.2033	-3.91399	-0.801582	0.310922	0.191198	1.51657	-250.2	34.8377	4.04251	0	0	0.547271	50.2883
0	-0.909682	0	0	-0.937767	2.41851	-14.0556	-0.156491	-0.00878857	0.0574077	-23.0385	-4.66E-16	-3.6083	0	0	0.0616906	4.85318	-3.33956	3.7281	66.6741	375.679	602.142	406.056	406.056	406.056	6.71355	-41.4712	1.18727	-148.121	394.135	228.003	186.101	186.101	186.101	-41.5903	-1.24727	-6.55252	21.2724	-3.79701	-0.768434	0.295799	0.185647	1.49986	-227.281	32.2834	3.20789	0	0	0.495339	50.8453
0	0.505099	0	0	0.521787	2.46889	-14.53	-0.140951	-0.012111	0.0523631	-19.3465	4.66E-16	-4.47332	0	0	0.0499585	4.90295	-4.39382	3.90033	73.1072	375.735	603.785	405.569	405.569	405.569	7.24461	-43.5372	1.7706	-134.79	395.091	229.524	186.101	186.101	186.101	-43.6617	-1.02663	-7.20704	22.3393	-3.65552	-0.743081	0.282296	0.180821	1.48526	-204.003	31.099	2.2142	0	0	0.440628	51.2376
0	1.85913	0	0	1.92371	2.50679	-14.8855	-0.129233	-0.0133099	0.0458864	-16.3309	4.66E-15	-4.82384	0	0	0.0402532	4.94508	-5.44103	4.07033	79.4136	375.8	605.602	405.052	405.052	405.053	7.69635	-45.7062	2.34064	-120.746	395.963	230.699	186.101	186.101	186.101	-45.8349	-0.820208	-7.78959	23.3998	-3.4909	-0.722206	0.271069	0.176743	1.47303	-180.926	31.2223	1.08154	0	0	0.384893	51.4648
0	3.12522	0	0	3.23748	2.53242	-15.1252	-0.12151	-0.0126266	0.0383656	-14.0194	3.26E-15	-4.71532	0	0	0.0327378	4.97999	-6.47693	4.23225	85.5706	375.872	607.574	404.513	404.513	404.513	8.06739	-47.9443	2.88297	-106.082	396.746	231.53	186.101	186.101	186.101	-48.0768	-0.635472	-8.2946	24.4499	-3.30508	-0.702572	0.262781	0.173363	1.4634	-158.654	32.4471	-0.131629	0	0	0.330076	51.5284
0	4.28465	0	0	4.44152	2.54662	-15.2578	-0.117644	-0.0104509	0.0300857	-12.3796	-2.80E-15	-4.23611	0	0	0.0271141	5.00843	-7.49742	4.381	91.558	375.948	609.68	403.958	403.957	403.957	8.36171	-50.2242	3.38719	-90.8778	397.445	232.032	186.101	186.101	186.101	-50.3607	-0.477601	-8.72198	25.4856	-3.10054	-0.681339	0.257623	0.170486	1.45616	-137.558	34.4679	-1.3536	0	0	0.277615	51.4322
0	5.32634	0	0	5.52253	2.55066	-15.2954	-0.11723	-0.00723579	0.0213508	-11.3322	1.86E-15	-3.48999	0	0	0.0228793	5.03142	-8.4987	4.51243	97.3581	376.025	611.895	403.393	403.393	403.393	8.58733	-52.5241	3.84699	-75.203	398.07	232.234	186.101	186.101	186.101	-52.6653	-0.349564	-9.0761	26.5036	-2.88028	-0.656255	0.255632	0.167869	1.45117	-117.913	36.9034	-2.50206	0	0	0.228715	51.1817
0	6.24518	0	0	6.47417	2.54609	-15.2528	-0.119667	-0.00339248	0.0125952	-10.7686	-2.80E-15	-2.58058	0	0	0.0195215	5.05004	-9.47731	4.62359	102.956	376.101	614.193	402.825	402.825	402.825	8.75498	-54.8274	4.25993	-59.1197	398.637	232.176	186.101	186.101	186.101	-54.9744	-0.252477	-9.36471	27.5004	-2.64752	-0.625924	0.256691	0.165576	1.44807	-99.993	39.5331	-3.54445	0	0	0.184407	50.7841
0	7.04078	0	0	7.29548	2.53454	-15.145	-0.124284	0.000633771	0.00398835	-10.569	9.32E-16	-1.61415	0	0	0.0166362	5.06543	-10.4302	4.7129	108.34	376.177	616.548	402.261	402.261	402.261	8.87673	-57.1214	4.62683	-42.6831	399.167	231.908	186.101	186.101	186.101	-57.2757	-0.186036	-9.59778	28.4732	-2.40554	-0.590012	0.260348	0.163452	1.44663	-83.804	42.0468	-4.43806	0	0	0.145054	50.2476
0	7.71564	0	0	7.98907	2.51764	-14.987	-0.130359	0.00445023	-0.0040927	-10.6131	3.49E-16	-0.688043	0	0	0.0139602	5.07857	-11.3548	4.78008	113.503	376.249	618.932	401.705	401.705	401.705	8.96488	-59.3963	4.95088	-25.9447	399.677	231.483	186.101	186.101	186.101	-59.5593	-0.148945	-9.78616	29.4196	-2.15762	-0.549265	0.266285	0.161201	1.4462	-69.4997	44.1144	-5.1435	0	0	0.111212	49.581
0	8.27384	0	0	8.55955	2.49682	-14.7921	-0.137273	0.0077764	-0.0115401	-10.8002	3.90E-15	0.115508	0	0	0.0113681	5.09018	-12.249	4.82619	118.437	376.318	621.32	401.161	401.161	401.161	9.03094	-61.6437	5.2367	-8.95256	400.188	230.956	186.101	186.101	186.101	-61.8173	-0.139299	-9.94061	30.3374	-1.90679	-0.505601	0.273917	0.158859	1.44658	-56.9683	45.6316	-5.68874	0	0	0.0826479	48.7939
0	8.72001	0	0	9.0122	2.47331	-14.5715	-0.14448	0.0103146	-0.0182514	-11.0502	-4.08E-16	0.720536	0	0	0.00882678	5.10075	-13.1111	4.85341	123.142	376.382	623.687	400.633	400.633	400.633	9.0847	-63.8564	5.48945	8.24708	400.713	230.382	186.101	186.101	186.101	-64.0422	-0.15483	-10.0706	31.2252	-1.6558	-0.461933	0.282825	0.156055	1.44744	-46.1259	46.334	-6.06256	0	0	0.0591729	47.8961
0	9.05852	0	0	9.35214	2.44801	-14.3337	-0.151593	0.0118553	-0.0241411	-11.3132	-2.66E-15	1.06957	0	0	0.00635681	5.11039	-13.9399	4.86488	127.616	376.44	626.008	400.124	400.124	400.124	9.13358	-66.0273	5.71401	25.61	401.264	229.81	186.101	186.101	186.101	-66.2271	-0.193069	-10.1836	32.0815	-1.40715	-0.422007	0.292792	0.152718	1.44868	-36.9358	46.1293	-6.28774	0	0	0.0405203	46.8973
0	9.29311	0	0	9.58378	2.42149	-14.0838	-0.15831	0.0122636	-0.0293351	-11.5616	-2.62E-16	1.12547	0	0	0.0039931	5.11892	-14.7346	4.86447	131.863	376.491	628.264	399.637	399.637	399.637	9.18199	-68.1495	5.91422	43.0941	401.843	229.285	186.101	186.101	186.101	-68.365	-0.251374	-10.2842	32.9054	-1.16298	-0.390239	0.303082	0.148676	1.4502	-29.0576	44.9361	-6.38992	0	0	0.025842	45.807
0	9.42699	0	0	9.71085	2.3939	-13.8233	-0.164485	0.0114487	-0.0339291	-11.7943	1.43E-15	0.872855	0	0	0.0017751	5.12584	-15.4947	4.85637	135.888	376.533	630.433	399.171	399.171	399.171	9.23102	-70.2163	6.09234	60.6595	402.448	228.843	186.101	186.101	186.101	-70.4489	-0.326927	-10.3735	33.696	-0.925097	-0.37128	0.313289	0.143784	1.45203	-22.2646	42.7165	-6.39142	0	0	0.0144997	44.6345
0	9.46308	0	0	9.73662	2.36506	-13.5503	-0.170026	0.00946796	-0.0381415	-12.0229	-2.62E-15	0.330967	0	0	-0.000265267	5.13045	-16.2199	4.84478	139.695	376.564	632.501	398.728	398.728	398.728	9.27821	-72.2216	6.24857	78.2686	403.066	228.518	186.101	186.101	186.101	-72.4722	-0.416666	-10.4494	34.4528	-0.695001	-0.36973	0.322848	0.137938	1.45412	-16.1713	39.5093	-6.32157	0	0	0.00560731	43.3888
0	9.40447	0	0	9.66448	2.3344	-13.2595	-0.174957	0.0065547	-0.0422932	-12.2721	2.91E-15	-0.443773	0	0	-0.00210061	5.13196	-16.9104	4.83353	143.292	376.583	634.451	398.309	398.309	398.309	9.31783	-74.1603	6.38099	95.8861	403.68	228.334	186.101	186.101	186.101	-74.4293	-0.517243	-10.506	35.1751	-0.474019	-0.389652	0.331172	0.131335	1.45688	-10.2827	35.5109	-6.22981	0	0	-0.00185432	42.0783
0	9.2551	0	0	9.49856	2.30113	-12.943	-0.179326	0.00296723	-0.0467003	-12.5678	2.27E-15	-1.37409	0	0	-0.00370286	5.1295	-17.5661	4.82579	146.688	376.589	636.272	397.913	397.913	397.913	9.34152	-76.0286	6.48571	113.478	404.264	228.313	186.101	186.101	186.101	-76.3155	-0.625041	-10.5348	35.8625	-0.263143	-0.434387	0.337662	0.124096	1.46036	-4.07108	30.9096	-6.14347	0	0	-0.00879525	40.7114
0	9.02029	0	0	9.24452	2.26429	-12.5917	-0.183159	-0.000837044	-0.0517126	-12.9274	1.51E-15	-2.35132	0	0	-0.0050618	5.12233	-18.1873	4.82366	149.891	376.579	637.954	397.539	397.539	397.539	9.3391	-77.8249	6.55735	131.009	404.789	228.475	186.101	186.101	186.101	-78.128	-0.736211	-10.5256	36.5145	-0.0632749	-0.506043	0.341978	0.116574	1.46491	2.95798	26.03	-6.10232	0	0	-0.0159688	39.2963
0	8.70742	0	0	8.9101	2.22295	-12.1963	-0.186534	-0.0044963	-0.0576425	-13.3634	-1.63E-15	-3.27228	0	0	-0.00618254	5.10988	-18.7743	4.82822	152.91	376.552	639.49	397.187	397.187	397.187	9.30001	-79.5496	6.58983	148.443	405.222	228.836	186.101	186.101	186.101	-79.8661	-0.846795	-10.4674	37.1306	0.124896	-0.605566	0.34333	0.108986	1.47059	11.4274	21.1143	-6.11749	0	0	-0.0240708	37.8412
0	8.32609	0	0	8.50557	2.17635	-11.7491	-0.189424	-0.00760647	-0.0648052	-13.866	1.40E-15	-4.03421	0	0	-0.0070978	5.09178	-19.3272	4.83915	155.755	376.508	640.874	396.855	396.855	396.855	9.21425	-81.2053	6.5772	165.738	405.532	229.412	186.101	186.101	186.101	-81.5313	-0.952924	-10.3503	37.7104	0.300783	-0.732337	0.341244	0.10174	1.47742	21.8696	16.4873	-6.20725	0	0	-0.0334994	36.3545
0	7.88845	0	0	8.04387	2.12399	-11.2451	-0.191775	-0.00989804	-0.0732996	-14.4084	5.13E-15	-4.55936	0	0	-0.00785215	5.06797	-19.8465	4.85475	158.434	376.445	642.102	396.543	396.543	396.543	9.07364	-82.7967	6.5144	182.846	405.693	230.217	186.101	186.101	186.101	-83.1271	-1.05102	-10.1663	38.2532	0.464059	-0.884235	0.335629	0.0950562	1.48521	34.5544	12.3521	-6.36289	0	0	-0.0441064	34.845
0	7.40908	0	0	7.54049	2.06578	-10.6825	-0.193442	-0.0112032	-0.0832762	-14.9404	-4.25E-15	-4.79817	0	0	-0.00847959	5.0387	-20.3322	4.87215	160.958	376.361	643.174	396.25	396.25	396.25	8.87272	-84.3302	6.39805	199.71	405.68	231.264	186.101	186.101	186.101	-84.6593	-1.138	-9.91034	38.7585	0.614389	-1.05775	0.326088	0.0891878	1.49384	49.8657	8.85685	-6.57586	0	0	-0.0557153	33.3221
0	6.90442	0	0	7.01285	2.00204	-10.064	-0.194224	-0.0114878	-0.0946339	-15.3939	-1.57E-15	-4.73389	0	0	-0.00898166	5.00449	-20.7847	4.88719	163.336	376.256	644.088	395.973	395.973	395.973	8.6093	-85.813	6.22685	216.265	405.478	232.561	186.101	186.101	186.101	-86.1348	-1.21149	-9.581	39.2259	0.751725	-1.24802	0.312786	0.0842584	1.50274	67.8196	6.08516	-6.83677	0	0	-0.0676324	31.7956
0	6.39211	0	0	6.4794	1.9335	-9.39641	-0.193851	-0.0108644	-0.107244	-15.687	-4.05E-15	-4.38452	0	0	-0.00931198	4.96619	-21.204	4.89486	165.577	376.13	644.846	395.712	395.712	395.712	8.2847	-87.2523	6.00184	232.435	405.079	234.111	186.101	186.101	186.101	-87.5612	-1.26991	-9.18063	39.6547	0.87606	-1.4491	0.295903	0.0800957	1.51123	88.3692	3.91618	-7.12288	0	0	-0.0790349	30.2762
0	5.88982	0	0	5.95847	1.86128	-8.69018	-0.192081	-0.00949735	-0.120828	-15.7399	-4.79E-15	-3.79125	0	0	-0.00940481	4.92476	-21.5904	4.88951	167.691	375.982	645.452	395.465	395.465	395.465	7.90365	-88.6545	5.72637	248.137	404.481	235.911	186.101	186.101	186.101	-88.9451	-1.3125	-8.71521	40.0447	0.987653	-1.65431	0.275942	0.0768318	1.51878	111.232	2.35085	-7.44556	0	0	-0.0889909	28.7752
0	5.41417	0	0	5.46697	1.7868	-7.95899	-0.188679	-0.00758378	-0.135088	-15.4813	-3.70E-15	-3.0112	0	0	-0.00920111	4.88132	-21.9442	4.86511	169.689	375.811	645.909	395.233	395.233	395.233	7.47378	-90.0235	5.40576	263.28	403.689	237.945	186.101	186.101	186.101	-90.2916	-1.33927	-8.19384	40.3955	1.08689	-1.85647	0.253532	0.0742517	1.52499	136.015	1.23328	-7.80788	0	0	-0.0965766	27.3045
0	4.97935	0	0	5.01925	1.71168	-7.21883	-0.183578	-0.00543157	-0.14959	-14.8712	3.22E-15	-2.12016	0	0	-0.00867257	4.83692	-22.2657	4.81576	171.579	375.615	646.222	395.013	395.013	395.013	7.005	-91.3602	5.04715	277.77	402.714	240.183	186.101	186.101	186.101	-91.6027	-1.35087	-7.62808	40.7071	1.17447	-2.04845	0.229367	0.0719732	1.52911	162.114	0.331914	-8.21229	0	0	-0.100918	25.8766
0	4.59646	0	0	4.62614	1.63764	-6.48687	-0.176866	-0.00320228	-0.16395	-13.9044	4.18E-15	-1.18279	0	0	-0.00786558	4.79256	-22.5554	4.73587	173.371	375.394	646.398	394.806	394.806	394.806	6.50863	-92.6619	4.65889	291.512	401.574	242.585	186.101	186.101	186.101	-92.8771	-1.34839	-7.03107	40.9796	1.25122	-2.2233	0.204269	0.0699818	1.53114	188.849	-0.406026	-8.68231	0	0	-0.101414	24.5042
0	4.2727	0	0	4.29456	1.56638	-5.7805	-0.168806	-0.00109029	-0.177727	-12.6132	-4.38E-15	-0.263962	0	0	-0.00686348	4.74904	-22.8137	4.62049	175.076	375.146	646.443	394.61	394.61	394.61	5.99642	-93.922	4.25014	304.414	400.287	245.093	186.101	186.101	186.101	-94.1094	-1.33322	-6.41655	41.2135	1.3182	-2.37467	0.17915	0.0681104	1.53107	215.406	-1.1295	-9.21842	0	0	-0.0976758	23.2003
0	4.01136	0	0	4.02742	1.49958	-5.11658	-0.159723	0.000779137	-0.190465	-11.0538	1.57E-15	0.58264	0	0	-0.00576787	4.70686	-23.0413	4.46562	176.702	374.867	646.365	394.426	394.426	394.426	5.47988	-95.1304	3.83042	316.389	398.874	247.639	186.101	186.101	186.101	-95.2906	-1.30686	-5.79812	41.4094	1.37662	-2.497	0.155058	0.066295	1.52918	240.838	-1.91353	-9.81703	0	0	-0.0896262	21.9776
0	3.81202	0	0	3.82388	1.43871	-4.51053	-0.150058	0.00237919	-0.201704	-9.3073	3.09E-15	1.31992	0	0	-0.004682	4.6662	-23.2391	4.26836	178.26	374.557	646.173	394.253	394.253	394.253	4.96958	-96.2741	3.40909	327.361	397.358	250.148	186.101	186.101	186.101	-96.4088	-1.27087	-5.18851	41.5684	1.42794	-2.58587	0.132987	0.0646548	1.52585	264.177	-2.70743	-10.4701	0	0	-0.0775372	20.8484
0	3.67085	0	0	3.67973	1.38509	-3.97567	-0.140178	0.00364116	-0.211024	-7.45736	1.63E-15	1.91512	0	0	-0.00366901	4.62691	-23.4078	4.02706	179.756	374.211	645.875	394.09	394.09	394.09	4.47452	-97.3381	2.9949	337.264	395.759	252.535	186.101	186.101	186.101	-97.4493	-1.22678	-4.59882	41.6919	1.47373	-2.63802	0.113973	0.063169	1.52149	284.458	-3.56561	-11.1427	0	0	-0.0619865	19.824
0	3.58109	0	0	3.58787	1.33974	-3.52288	-0.1305	0.00459903	-0.21799	-5.59829	-2.21E-15	2.35198	0	0	-0.00276836	4.58851	-23.5484	3.74139	181.2	373.826	645.478	393.938	393.938	393.938	4.00196	-98.3059	2.59558	346.047	394.099	254.718	186.101	186.101	186.101	-98.3964	-1.17608	-4.03821	41.7816	1.5155	-2.65142	0.0991129	0.0621908	1.51675	300.68	-4.35209	-11.803	0	0	-0.0438337	18.9145
0	3.53347	0	0	3.53887	1.30343	-3.15992	-0.121417	0.00530383	-0.22229	-3.82488	-2.15E-15	2.6243	0	0	-0.00198706	4.55011	-23.662	3.41246	182.595	373.398	644.993	393.796	393.796	393.796	3.55711	-99.1608	2.21727	353.675	392.395	256.613	186.101	186.101	186.101	-99.2333	-1.12024	-3.51341	41.8392	1.55492	-2.62552	0.0891804	0.0621408	1.51234	312.049	-4.86854	-12.4162	0	0	-0.0241716	18.1284
0	3.51713	0	0	3.52162	1.27657	-2.8913	-0.113339	0.00578302	-0.223742	-2.23218	1.28E-15	2.73158	0	0	-0.00131004	4.51055	-23.7493	3.04275	183.949	372.925	644.428	393.665	393.665	393.665	3.14317	-99.8865	1.86425	360.128	390.665	258.146	186.101	186.101	186.101	-99.9436	-1.06075	-3.02854	41.8667	1.59353	-2.5611	0.0845877	0.0633752	1.509	318.016	-4.94935	-12.9443	0	0	-0.00418698	17.4722
0	3.52029	0	0	3.52427	1.25927	-2.71823	-0.106547	0.00608412	-0.222118	-0.897428	2.74E-15	2.68402	0	0	-0.000720263	4.46847	-23.8113	2.63593	185.261	372.405	643.79	393.544	393.544	393.544	2.76138	-100.468	1.5386	365.403	388.922	259.25	186.101	186.101	186.101	-100.513	-0.999196	-2.58503	41.8661	1.63286	-2.46018	0.0859409	0.0662055	1.50723	317.996	-4.39236	-13.3478	0	0	0.0149115	16.9501
0	3.53115	0	0	3.53488	1.25128	-2.63836	-0.101324	0.00631148	-0.21744	0.112463	1.75E-15	2.50736	0	0	-0.000212778	4.42236	-23.8487	2.19688	186.535	371.836	643.089	393.433	393.433	393.433	2.41115	-100.894	1.24003	369.513	387.178	259.876	186.101	186.101	186.101	-100.928	-0.937266	-2.18155	41.8396	1.67415	-2.32604	0.0932377	0.0711408	1.50753	311.829	-2.90313	-13.5998	0	0	0.0319976	16.5635
0	3.53837	0	0	3.54216	1.25207	-2.64619	-0.0977131	0.00652118	-0.20969	0.764773	-1.51E-15	2.23237	0	0	0.000203862	4.37066	-23.8623	1.73129	187.768	371.218	642.332	393.331	393.331	393.331	2.09044	-101.155	0.965908	372.485	385.44	259.986	186.101	186.101	186.101	-101.18	-0.87682	-1.81444	41.7891	1.71843	-2.16282	0.106633	0.0784982	1.51012	299.392	-0.261698	-13.6737	0	0	0.0460859	16.3115
0	3.53171	0	0	3.53572	1.26077	-2.73328	-0.0958386	0.0069203	-0.198999	1.03109	2.21E-15	1.91334	0	0	0.000511434	4.31185	-23.8525	1.24572	188.956	370.554	641.527	393.24	393.24	393.24	1.79604	-101.246	0.711653	374.361	383.715	259.562	186.101	186.101	186.101	-101.265	-0.819883	-1.47802	41.7163	1.76663	-1.97566	0.12591	0.0885044	1.51523	280.825	3.83627	-13.5554	0	0	0.056364	16.19
0	3.50194	0	0	3.50641	1.27632	-2.88888	-0.0956336	0.0075619	-0.185634	0.909056	2.39E-15	1.59667	0	0	0.000686322	4.24462	-23.8198	0.747107	190.094	369.847	640.681	393.158	393.158	393.158	1.52416	-101.165	0.47131	375.192	382.009	258.602	186.101	186.101	186.101	-101.178	-0.768645	-1.16543	41.623	1.81915	-1.77016	0.150581	0.101279	1.52277	256.57	9.52014	-13.2385	0	0	0.0623099	16.1925
0	3.44131	0	0	3.44636	1.29749	-3.10061	-0.0971514	0.00866557	-0.169903	0.389643	2.39E-15	1.34792	0	0	0.000704388	4.16791	-23.7643	0.242695	191.176	369.104	639.802	393.086	393.086	393.086	1.27082	-100.915	0.238229	375.046	380.328	257.121	186.101	186.101	186.101	-100.925	-0.725419	-0.869287	41.5107	1.87608	-1.55228	0.180084	0.116948	1.53278	227.181	16.9827	-12.7274	0	0	0.0635981	16.3095
0	3.3436	0	0	3.34936	1.32297	-3.35528	-0.100467	0.0103087	-0.152379	-0.535999	1.69E-15	1.21844	0	0	0.000527262	4.08098	-23.6861	-0.260227	192.193	368.333	638.896	393.023	393.023	393.023	1.03241	-100.503	0.00591341	373.995	378.678	255.15	186.101	186.101	186.101	-100.509	-0.692569	-0.582667	41.3804	1.93721	-1.32816	0.213246	0.135255	1.54531	193.639	26.1865	-12.0399	0	0	0.0602639	16.5294
0	3.20475	0	0	3.21123	1.35146	-3.63997	-0.105596	0.0126278	-0.133528	-1.86857	-1.43E-15	1.25903	0	0	0.000107843	3.98357	-23.5855	-0.754676	193.134	367.544	637.972	392.968	392.968	392.968	0.806107	-99.9386	-0.231021	372.121	377.07	252.734	186.101	186.101	186.101	-99.9419	-0.672383	-0.299886	41.2332	2.00181	-1.10373	0.249169	0.155958	1.56026	156.85	37.0551	-11.1982	0	0	0.0525409	16.8383
0	3.02321	0	0	3.03039	1.38178	-3.94272	-0.112612	0.0156118	-0.114107	-3.60822	-2.62E-16	1.4961	0	0	-0.000612358	3.87583	-23.4624	-1.23403	193.991	366.749	637.037	392.922	392.922	392.922	0.590243	-99.236	-0.476213	369.511	375.516	249.93	186.101	186.101	186.101	-99.2373	-0.666875	-0.0172828	41.0699	2.0689	-0.8847	0.286166	0.178318	1.57754	118.215	49.2195	-10.2345	0	0	0.0410434	17.2212
0	2.8008	0	0	2.80855	1.41294	-4.25352	-0.121425	0.0191944	-0.0946893	-5.72848	-1.63E-15	1.93382	0	0	-0.00166507	3.75842	-23.3168	-1.69233	194.751	365.963	636.1	392.882	392.882	392.882	0.384567	-98.4137	-0.73076	366.255	374.033	246.809	186.101	186.101	186.101	-98.4135	-0.677522	0.266214	40.8907	2.13699	-0.676156	0.322823	0.201555	1.59698	78.9744	62.2308	-9.18347	0	0	0.0265499	17.6617
0	2.54306	0	0	2.55115	1.44415	-4.56474	-0.131789	0.023201	-0.0759896	-8.17001	1.34E-15	2.5462	0	0	-0.00301127	3.63241	-23.1488	-2.12442	195.405	365.201	635.169	392.847	392.847	392.847	0.190185	-97.494	-0.993006	362.445	372.64	243.453	186.101	186.101	186.101	-97.4928	-0.704946	0.548875	40.6962	2.20445	-0.482608	0.357213	0.224619	1.61814	40.6771	75.4703	-8.09001	0	0	0.0101228	18.1433
0	2.25934	0	0	2.26753	1.47494	-4.8714	-0.143272	0.0273599	-0.0586934	-10.8346	0	3.27579	0	0	-0.00450271	3.49933	-22.9584	-2.52599	195.941	364.48	634.252	392.816	392.816	392.816	0.00940229	-96.503	-1.25851	358.171	371.362	239.948	186.101	186.101	186.101	-96.501	-0.748632	0.826273	40.4863	2.26931	-0.307791	0.387167	0.246388	1.64049	4.97522	88.2233	-7.00377	0	0	-0.00699311	18.6496
0	1.96249	0	0	1.9705	1.50508	-5.17133	-0.155138	0.0312262	-0.0432377	-13.5747	3.49E-15	4.0301	0	0	-0.00587622	3.36107	-22.7456	-2.89385	196.347	363.815	633.359	392.786	392.786	392.786	-0.154607	-95.4692	-1.52039	353.52	370.22	236.386	186.101	186.101	186.101	-95.4664	-0.806732	1.09178	40.2607	2.32957	-0.154474	0.411135	0.265644	1.66301	-26.8636	99.7273	-5.96957	0	0	-0.0236463	19.165
0	1.66779	0	0	1.67541	1.53453	-5.46414	-0.166587	0.0343591	-0.0300713	-16.2242	2.56E-15	4.70753	0	0	-0.00681016	3.21978	-22.5103	-3.22577	196.612	363.224	632.498	392.755	392.755	392.755	-0.298597	-94.4222	-1.77039	348.574	369.236	232.859	186.101	186.101	186.101	-94.4187	-0.875999	1.33776	40.0191	2.38315	-0.0246202	0.427247	0.28117	1.68456	-53.481	109.21	-5.02367	0	0	-0.0386415	19.675
0	1.39137	0	0	1.39841	1.56336	-5.75048	-0.176655	0.0362522	-0.0194689	-18.6024	2.97E-15	5.20137	0	0	-0.0070245	3.07781	-22.2525	-3.52061	196.723	362.721	631.676	392.722	392.722	392.722	-0.420014	-93.391	-1.9999	343.41	368.427	229.45	186.101	186.101	186.101	-93.3867	-0.951975	1.55674	39.7605	2.42801	0.0807829	0.434253	0.292131	1.70407	-73.9401	116.079	-4.19304	0	0	-0.0510151	20.1665
0	1.14829	0	0	1.15469	1.5916	-6.03071	-0.184696	0.0367193	-0.0113604	-20.5735	-5.65E-15	5.44967	0	0	-0.00638006	2.93758	-21.9717	-3.77823	196.668	362.32	630.898	392.683	392.683	392.683	-0.517898	-92.4015	-2.20131	338.094	367.802	226.231	186.101	186.101	186.101	-92.3963	-1.02933	1.743	39.4838	2.46234	0.161604	0.43202	0.297928	1.72046	-88.0298	119.988	-3.47365	0	0	-0.0602627	20.6281
0	0.951015	0	0	0.956819	1.61917	-6.30397	-0.190319	0.0355934	-0.00568382	-22.0504	-5.15E-15	5.41394	0	0	-0.00493086	2.80149	-21.6676	-3.9993	196.433	362.034	630.169	392.637	392.637	392.637	-0.593111	-91.4752	-2.36877	332.684	367.362	223.259	186.101	186.101	186.101	-91.4692	-1.10232	1.89323	39.1876	2.48447	0.218451	0.420877	0.298238	1.7331	-95.8636	120.722	-2.84114	0	0	-0.0661124	21.05
0	0.808506	0	0	0.813851	1.6458	-6.56768	-0.193548	0.033102	-0.00208121	-23.0131	4.65E-15	5.11494	0	0	-0.00287844	2.67176	-21.3397	-4.18514	196.004	361.872	629.49	392.585	392.585	392.585	-0.648525	-90.6284	-2.49862	327.227	367.098	220.573	186.101	186.101	186.101	-90.6215	-1.16527	2.0069	38.8704	2.49318	0.252439	0.402036	0.293375	1.74159	-98.1732	118.547	-2.27605	0	0	-0.0687206	21.4243
0	0.725954	0	0	0.731124	1.67106	-6.81751	-0.194522	0.0294423	-0.000202357	-23.4763	4.93E-15	4.5901	0	0	-0.000508594	2.5504	-20.9874	-4.33757	195.367	361.843	628.862	392.525	392.525	392.525	-0.688728	-89.8716	-2.58934	321.758	366.994	218.196	186.101	186.101	186.101	-89.864	-1.21292	2.08612	38.5305	2.48759	0.265099	0.377139	0.283564	1.74596	-95.9572	113.673	-1.73842	0	0	-0.068462	21.7446
0	0.704943	0	0	0.7103	1.69436	-7.04776	-0.193432	0.0250429	0.000419772	-23.4787	-4.65E-15	3.90878	0	0	0.00189174	2.43908	-20.6102	-4.45856	194.509	361.951	628.284	392.459	392.459	392.459	-0.719391	-89.2107	-2.64133	316.301	367.028	216.134	186.101	186.101	186.101	-89.2026	-1.24084	2.13497	38.1663	2.46714	0.258128	0.348057	0.269472	1.74618	-90.3921	106.588	-1.20905	0	0	-0.0658976	22.0061
0	0.743456	0	0	0.749452	1.71504	-7.252	-0.190607	0.0201693	0.000149045	-23.0845	-4.86E-15	3.1289	0	0	0.00406902	2.33901	-20.208	-4.5502	193.419	362.198	627.752	392.388	392.387	392.387	-0.746529	-88.6463	-2.65641	310.874	367.174	214.382	186.101	186.101	186.101	-88.638	-1.24563	2.15871	37.7765	2.43183	0.233238	0.316753	0.25184	1.74254	-82.6603	97.7864	-0.680589	0	0	-0.0616707	22.2055
0	0.836432	0	0	0.843502	1.73243	-7.42356	-0.18642	0.0151538	-0.000637026	-22.3715	-2.26E-16	2.3145	0	0	0.00585033	2.25105	-19.7804	-4.61436	192.086	362.582	627.263	392.313	392.313	392.313	-0.776046	-88.1752	-2.63769	305.486	367.405	212.922	186.101	186.101	186.101	-88.1671	-1.22515	2.16334	37.3601	2.38206	0.191931	0.285136	0.231312	1.73548	-73.9105	87.7271	-0.14882	0	0	-0.056532	22.3407
0	0.976225	0	0	0.984784	1.74588	-7.5561	-0.181322	0.0102277	-0.00167227	-21.4305	4.36E-15	1.51664	0	0	0.00715167	2.17552	-19.3279	-4.65273	190.503	363.1	626.813	392.239	392.239	392.239	-0.813203	-87.7907	-2.58913	300.14	367.693	211.729	186.101	186.101	186.101	-87.7832	-1.1785	2.15492	36.9165	2.31858	0.135526	0.254903	0.208865	1.72564	-65.1184	76.9623	0.36978	0	0	-0.0511985	22.4107
0	1.15352	0	0	1.16387	1.7548	-7.64395	-0.175718	0.00573399	-0.00278807	-20.3493	-2.58E-15	0.793231	0	0	0.0079729	2.11238	-18.851	-4.66661	188.666	363.744	626.397	392.166	392.166	392.166	-0.862462	-87.4839	-2.51537	294.835	368.012	210.772	186.101	186.101	186.101	-87.4772	-1.10598	2.13933	36.4459	2.24252	0.0649211	0.227087	0.185573	1.71344	-56.9205	66.1203	0.844955	0	0	-0.0461812	22.4159
0	1.35814	0	0	1.37045	1.75873	-7.68272	-0.169988	0.0018662	-0.00385552	-19.211	-1.11E-15	0.182949	0	0	0.00836577	2.0612	-18.3508	-4.65697	186.572	364.505	626.011	392.097	392.097	392.097	-0.927099	-87.2442	-2.42127	289.569	368.339	210.016	186.101	186.101	186.101	-87.2388	-1.0089	2.12178	35.9488	2.15519	-0.0192657	0.202642	0.16228	1.69957	-49.842	55.6446	1.26141	0	0	-0.0419817	22.3577
0	1.57979	0	0	1.59407	1.75741	-7.66966	-0.164426	-0.0011267	-0.00473688	-18.0845	-2.72E-15	-0.277592	0	0	0.00840466	2.02129	-17.8288	-4.62451	184.225	365.373	625.651	392.034	392.034	392.034	-1.00901	-87.0606	-2.31156	284.336	368.656	209.426	186.101	186.101	186.101	-87.0568	-0.889427	2.10641	35.4267	2.05818	-0.116685	0.182138	0.140049	1.68457	-44.2124	46.0896	1.59147	0	0	-0.0389356	22.2385
0	1.80887	0	0	1.82491	1.75072	-7.60383	-0.159279	-0.00321029	-0.00551413	-17.0262	3.93E-16	-0.580113	0	0	0.00816474	1.99179	-17.2868	-4.56969	181.629	366.334	625.314	391.981	391.981	391.981	-1.10866	-86.9221	-2.19042	279.132	368.949	208.97	186.101	186.101	186.101	-86.9202	-0.750315	2.09604	34.8813	1.95304	-0.227158	0.165397	0.119666	1.66905	-39.9422	37.7685	1.82167	0	0	-0.0369758	22.0614
0	2.03666	0	0	2.05418	1.7388	-7.4863	-0.154719	-0.00441685	-0.00607416	-16.0771	2.19E-15	-0.730773	0	0	0.00771219	1.97173	-16.7269	-4.49299	178.792	367.377	624.997	391.938	391.938	391.938	-1.22512	-86.8186	-2.06134	273.95	369.209	208.616	186.101	186.101	186.101	-86.819	-0.594694	2.09214	34.3149	1.84142	-0.350494	0.152402	0.101555	1.65324	-37.0761	30.8109	1.95947	0	0	-0.0361998	21.8304
0	2.25605	0	0	2.27461	1.72191	-7.31975	-0.150853	-0.00485654	-0.0065157	-15.2631	-4.19E-15	-0.750109	0	0	0.00710377	1.96019	-16.1513	-4.39494	175.726	368.489	624.696	391.908	391.908	391.908	-1.3563	-86.741	-1.92703	268.787	369.435	208.338	186.101	186.101	186.101	-86.7441	-0.425831	2.09495	33.7301	1.72477	-0.486338	0.142599	0.0861223	1.63772	-35.3148	25.2764	2.00754	0	0	-0.0363004	21.5499
0	2.46139	0	0	2.48046	1.70048	-7.10828	-0.147719	-0.00467607	-0.00690565	-14.5962	-1.78E-15	-0.666791	0	0	0.00638874	1.95633	-15.5626	-4.2764	172.443	369.657	624.41	391.892	391.893	391.892	-1.49938	-86.6816	-1.78928	263.638	369.627	208.112	186.101	186.101	186.101	-86.6878	-0.246913	2.10364	33.1298	1.60455	-0.634044	0.135431	0.0732855	1.62286	-34.3634	21.0344	1.98033	0	0	-0.0369727	21.2245
0	2.64864	0	0	2.66774	1.67507	-6.85718	-0.145336	-0.00404496	-0.00725882	-14.0799	1.06E-15	-0.513171	0	0	0.00561323	1.9594	-14.9629	-4.13852	168.956	370.871	624.134	391.892	391.892	391.892	-1.65099	-86.6342	-1.64934	258.5	369.791	207.92	186.101	186.101	186.101	-86.6438	-0.060952	2.11673	32.5167	1.48201	-0.792621	0.130494	0.0629729	1.60894	-34.0339	17.9329	1.89405	0	0	-0.0380301	20.859
0	2.81548	0	0	2.83413	1.64629	-6.57249	-0.14361	-0.00320913	-0.00764093	-13.7009	1.44E-15	-0.32931	0	0	0.00482296	1.96882	-14.3545	-3.98293	165.282	372.119	623.868	391.909	391.909	391.909	-1.80759	-86.5941	-1.50771	253.369	369.933	207.749	186.101	186.101	186.101	-86.6074	0.129384	2.13217	31.8938	1.35813	-0.960601	0.127352	0.0548081	1.59631	-34.079	15.6619	1.76894	0	0	-0.0392338	20.4582
0	2.96101	0	0	2.97878	1.61479	-6.26054	-0.142481	-0.00229284	-0.00810142	-13.4447	-3.61E-15	-0.140825	0	0	0.00405705	1.98405	-13.7396	-3.81153	161.435	373.393	623.607	391.944	391.944	391.944	-1.96582	-86.5579	-1.36469	248.243	370.062	207.588	186.101	186.101	186.101	-86.5751	0.321773	2.14792	31.2637	1.23401	-1.13632	0.125589	0.0483684	1.58487	-34.3202	13.9951	1.61731	0	0	-0.040406	20.0268
0	3.08557	0	0	3.10219	1.58122	-5.92777	-0.141798	-0.00149556	-0.00855126	-13.2853	2.72E-15	0.0229332	0	0	0.0033527	2.00469	-13.12	-3.62663	157.43	374.684	623.35	391.998	391.998	391.998	-2.12273	-86.5234	-1.22033	243.119	370.186	207.43	186.101	186.101	186.101	-86.5449	0.514274	2.16207	30.629	1.11035	-1.31776	0.125281	0.0432007	1.57479	-34.8272	12.6238	1.4625	0	0	-0.0417157	19.5694
0	3.19062	0	0	3.20581	1.54621	-5.5802	-0.141445	-0.000886492	-0.0090935	-13.1984	3.00E-15	0.148646	0	0	0.00273514	2.0303	-12.4975	-3.43053	153.284	375.984	623.094	392.072	392.072	392.072	-2.27586	-86.4895	-1.07465	237.994	370.313	207.273	186.101	186.101	186.101	-86.5153	0.705333	2.17299	29.992	0.987819	-1.50291	0.126078	0.0388765	1.56616	-35.4295	11.3307	1.31186	0	0	-0.0429927	19.0902
0	3.27815	0	0	3.29183	1.51031	-5.22336	-0.141305	-0.000556038	-0.00957196	-13.16	-2.77E-15	0.225958	0	0	0.0022227	2.06049	-11.8737	-3.22566	149.013	377.287	622.836	392.168	392.168	392.168	-2.42333	-86.4555	-0.92778	232.867	370.45	207.115	186.101	186.101	186.101	-86.4857	0.893682	2.17952	29.3552	0.86706	-1.68985	0.128124	0.0350221	1.55867	-36.3073	9.94125	1.18097	0	0	-0.0445152	18.5936
0	3.35073	0	0	3.36283	1.474	-4.862	-0.141288	-0.000542462	-0.0100763	-13.1498	-1.58E-15	0.251709	0	0	0.00182348	2.09479	-11.25	-3.01418	144.632	378.586	622.576	392.285	392.285	392.285	-2.5638	-86.4214	-0.779907	227.734	370.599	206.954	186.101	186.101	186.101	-86.456	1.07837	2.18092	28.7205	0.748543	-1.87694	0.131075	0.0312539	1.5524	-37.3309	8.29336	1.07372	0	0	-0.0461454	18.0837
0	3.41105	0	0	3.42161	1.43766	-4.50008	-0.141299	-0.000825198	-0.0104368	-13.1489	-3.88E-15	0.231178	0	0	0.0015337	2.13267	-10.6279	-2.79806	140.158	379.876	622.312	392.423	392.423	392.423	-2.69649	-86.3872	-0.631407	222.595	370.766	206.791	186.101	186.101	186.101	-86.4261	1.25866	2.17688	28.0899	0.63273	-2.06283	0.135077	0.0274342	1.54698	-38.6864	6.36179	0.997504	0	0	-0.0481154	17.5643
0	3.46187	0	0	3.47092	1.40161	-4.14053	-0.141326	-0.00136539	-0.0107216	-13.1492	-2.84E-15	0.172474	0	0	0.00134365	2.17362	-10.0087	-2.57885	135.606	381.15	622.042	392.583	392.583	392.583	-2.82104	-86.3531	-0.482736	217.448	370.949	206.627	186.101	186.101	186.101	-86.3963	1.43402	2.16743	27.4655	0.519913	-2.24669	0.139667	0.0234476	1.54236	-40.2127	4.13779	0.948287	0	0	-0.0501929	17.0393
0	3.50567	0	0	3.51333	1.36604	-3.78559	-0.141274	-0.00213036	-0.0108886	-13.1374	-2.04E-15	0.0824678	0	0	0.00123982	2.217	-9.39355	-2.35776	130.992	382.404	621.766	392.764	392.764	392.764	-2.93731	-86.3193	-0.33435	212.291	371.15	206.461	186.101	186.101	186.101	-86.3665	1.60409	2.15278	26.849	0.410411	-2.42805	0.144522	0.0192274	1.53831	-41.843	1.65917	0.919345	0	0	-0.052262	16.5124
0	3.54475	0	0	3.55114	1.33111	-3.43662	-0.141182	-0.00301017	-0.0109678	-13.1154	-3.96E-15	-0.0247148	0	0	0.00120323	2.26222	-8.78376	-2.13567	126.333	383.632	621.483	392.965	392.965	392.964	-3.04547	-86.2855	-0.186777	207.125	371.365	206.294	186.101	186.101	186.101	-86.3366	1.7686	2.13334	26.242	0.304342	-2.60682	0.149202	0.0148294	1.53485	-43.4194	-0.970137	0.901157	0	0	-0.0540807	15.987
0	3.581	0	0	3.58625	1.29688	-3.09446	-0.141022	-0.00399266	-0.0109771	-13.0824	1.17E-15	-0.145852	0	0	0.00122228	2.30867	-8.18034	-1.91316	121.643	384.829	621.193	393.184	393.184	393.184	-3.14573	-86.2516	-0.0405294	201.95	371.593	206.125	186.101	186.101	186.101	-86.3064	1.92737	2.10958	25.6462	0.201854	-2.78326	0.15322	0.0100585	1.53173	-44.7627	-3.77723	0.888403	0	0	-0.0554381	15.4663
0	3.61607	0	0	3.62027	1.26339	-2.75945	-0.140834	-0.00499264	-0.0109616	-13.0451	2.95E-15	-0.271846	0	0	0.00128285	2.35577	-7.58427	-1.69071	116.937	385.992	620.896	393.419	393.419	393.419	-3.23841	-86.2172	0.103886	196.764	371.83	205.953	186.101	186.101	186.101	-86.2755	2.08022	2.08203	25.0627	0.102884	-2.95768	0.156187	0.00518639	1.52919	-45.7052	-6.58773	0.865994	0	0	-0.056113	14.9531
0	3.65128	0	0	3.65458	1.23063	-2.43164	-0.140654	-0.00600714	-0.0109689	-13.0115	3.32E-15	-0.401624	0	0	0.00137927	2.40293	-6.9963	-1.46869	112.226	387.115	620.591	393.668	393.668	393.668	-3.3238	-86.1819	0.245885	191.57	372.074	205.778	186.101	186.101	186.101	-86.2434	2.22697	2.05125	24.4928	0.00743818	-3.13052	0.157608	0.000141314	1.52698	-46.0393	-9.40992	0.82939	0	0	-0.0559164	14.4501
0	3.68784	0	0	3.69035	1.1986	-2.11094	-0.140501	-0.00702022	-0.0110445	-12.9882	-2.58E-15	-0.533637	0	0	0.00150777	2.44964	-6.41703	-1.24761	107.523	388.194	620.277	393.929	393.929	393.929	-3.40225	-86.1452	0.384885	186.366	372.319	205.597	186.101	186.101	186.101	-86.2098	2.36745	2.01785	23.9371	-0.0846336	-3.30204	0.157231	-0.00484898	1.5252	-45.6384	-12.1429	0.770007	0	0	-0.0547588	13.9592
0	3.72692	0	0	3.72874	1.16728	-1.79721	-0.140423	-0.00800318	-0.0112315	-12.9835	-3.70E-16	-0.664574	0	0	0.00166658	2.49543	-5.8468	-1.02806	102.837	389.225	619.956	394.197	394.197	394.197	-3.47418	-86.107	0.520257	181.154	372.564	205.412	186.101	186.101	186.101	-86.1744	2.50149	1.98249	23.3961	-0.173423	-3.47233	0.154876	-0.00966959	1.52401	-44.4044	-14.723	0.684489	0	0	-0.0526143	13.4821
0	3.76965	0	0	3.77092	1.13667	-1.49047	-0.140409	-0.00893435	-0.0115492	-12.9989	-3.27E-15	-0.791578	0	0	0.00185593	2.53987	-5.28579	-0.81086	98.1757	390.205	619.626	394.469	394.469	394.469	-3.53998	-86.0673	0.651357	175.931	372.804	205.221	186.101	186.101	186.101	-86.1372	2.62891	1.94584	22.8701	-0.259014	-3.6412	0.150468	-0.0141049	1.523	-42.299	-17.0398	0.568408	0	0	-0.0495258	13.02
0	3.81739	0	0	3.81823	1.10678	-1.19091	-0.140504	-0.00980719	-0.0119918	-13.0389	2.26E-15	-0.91198	0	0	0.00207826	2.58264	-4.73391	-0.59708	93.546	391.13	619.288	394.743	394.743	394.743	-3.6001	-86.0263	0.777534	170.698	373.035	205.025	186.101	186.101	186.101	-86.0986	2.74957	1.90859	22.3588	-0.341536	-3.80811	0.144209	-0.01796	1.52241	-39.4017	-19.0248	0.425589	0	0	-0.0456689	12.5739
0	3.87162	0	0	3.8721	1.07766	-0.898913	-0.140681	-0.010599	-0.0125322	-13.098	-1.25E-15	-1.02076	0	0	0.0023338	2.6235	-4.19091	-0.387964	88.9525	391.997	618.94	395.015	395.015	395.015	-3.65501	-85.9846	0.898147	165.453	373.255	204.826	186.101	186.101	186.101	-86.059	2.86333	1.87142	21.8618	-0.421102	-3.97219	0.136277	-0.021026	1.52218	-35.8075	-20.6014	0.261586	0	0	-0.041209	12.1441
0	3.93397	0	0	3.93419	1.04935	-0.615081	-0.140922	-0.0112677	-0.0131323	-13.1692	-2.27E-15	-1.11045	0	0	0.00261963	2.66227	-3.65633	-0.184931	84.3984	392.805	618.583	395.281	395.281	395.281	-3.70516	-85.9431	1.0126	160.194	373.462	204.625	186.101	186.101	186.101	-86.0194	2.9701	1.83498	21.3784	-0.497765	-4.13229	0.126968	-0.0231163	1.52225	-31.6715	-21.6788	0.0837037	0	0	-0.0363447	11.7308
0	4.00604	0	0	4.00611	1.02195	-0.34025	-0.141185	-0.0117444	-0.0137106	-13.2407	1.82E-15	-1.17117	0	0	0.00292768	2.69889	-3.12963	0.0104287	79.886	393.552	618.217	395.54	395.54	395.54	-3.75093	-85.9027	1.12042	154.92	373.652	204.424	186.101	186.101	186.101	-85.9808	3.0698	1.79979	20.9075	-0.571466	-4.28694	0.116914	-0.024096	1.52246	-27.2788	-22.1769	-0.094641	0	0	-0.0313673	11.3339
0	4.08942	0	0	4.08942	0.99555	-0.0755235	-0.141411	-0.0120876	-0.0142274	-13.2992	1.25E-15	-1.20643	0	0	0.00325261	2.73336	-2.61015	0.196542	75.4167	394.237	617.84	395.79	395.79	395.79	-3.79254	-85.8646	1.22131	149.628	373.825	204.227	186.101	186.101	186.101	-85.9443	3.16237	1.76609	20.4482	-0.642172	-4.4345	0.106509	-0.0240812	1.52298	-22.8105	-22.1854	-0.264341	0	0	-0.0264656	10.953
0	4.18529	0	0	4.1853	0.970295	0.177744	-0.141572	-0.0121982	-0.0146515	-13.3355	2.34E-15	-1.20673	0	0	0.00357859	2.76578	-2.09722	0.371895	70.9914	394.862	617.453	396.029	396.029	396.029	-3.83001	-85.8294	1.31526	144.316	373.98	204.033	186.101	186.101	186.101	-85.9105	3.24781	1.7339	19.999	-0.709846	-4.57326	0.0960718	-0.0228355	1.52369	-18.4352	-21.5908	-0.420278	0	0	-0.0217518	10.5876
0	4.29442	0	0	4.29454	0.946342	0.417966	-0.141649	-0.0122093	-0.0149339	-13.3433	-3.91E-15	-1.18617	0	0	0.00389968	2.79629	-1.59017	0.535078	66.6109	395.427	617.055	396.255	396.255	396.255	-3.86314	-85.7977	1.40242	138.984	374.118	203.846	186.101	186.101	186.101	-85.8801	3.3261	1.70297	19.5586	-0.77416	-4.70146	0.0860586	-0.0207671	1.52459	-14.3648	-20.5952	-0.5577	0	0	-0.0174266	10.2373
0	4.41716	0	0	4.41745	0.92385	0.643509	-0.141643	-0.0120348	-0.0150744	-13.3215	-4.22E-16	-1.13932	0	0	0.00420053	2.8251	-1.08843	0.684898	62.2761	395.934	616.646	396.47	396.47	396.47	-3.89164	-85.7694	1.48315	133.63	374.24	203.665	186.101	186.101	186.101	-85.8528	3.3973	1.67286	19.1257	-0.834981	-4.81736	0.0767999	-0.0178338	1.52583	-10.7284	-19.1725	-0.674479	0	0	-0.0135548	9.9014
0	4.55335	0	0	4.55384	0.902988	0.852691	-0.141563	-0.0118368	-0.0150478	-13.2726	-1.96E-15	-1.08464	0	0	0.00447874	2.85248	-0.591484	0.820421	57.9881	396.386	616.226	396.672	396.672	396.672	-3.9151	-85.7442	1.55795	128.254	374.348	203.49	186.101	186.101	186.101	-85.8284	3.46147	1.643	18.6991	-0.892011	-4.91941	0.0685743	-0.0144082	1.52747	-7.65915	-17.5603	-0.771349	0	0	-0.0102623	9.57963
0	4.70239	0	0	4.70317	0.88391	1.04397	-0.141437	-0.0115385	-0.0148584	-13.2027	-3.52E-15	-1.01797	0	0	0.0047252	2.87867	-0.0989812	0.941046	53.7491	396.784	615.794	396.862	396.862	396.862	-3.93313	-85.7213	1.62744	122.856	374.445	203.321	186.101	186.101	186.101	-85.8061	3.51876	1.61277	18.2776	-0.944812	-5.00621	0.0615059	-0.0106632	1.52938	-5.22538	-15.7779	-0.847556	0	0	-0.00757247	9.27169
0	4.86348	0	0	4.86456	0.866746	1.21603	-0.141289	-0.011243	-0.0145046	-13.119	1.66E-15	-0.950672	0	0	0.00494133	2.90394	0.389276	1.04645	49.5616	397.132	615.351	397.042	397.042	397.042	-3.94536	-85.6994	1.69223	117.436	374.532	203.154	186.101	186.101	186.101	-85.7846	3.56934	1.58156	17.8602	-0.993035	-5.07658	0.0557149	-0.00697401	1.53174	-3.47122	-14.0349	-0.904152	0	0	-0.00553436	8.97753
0	5.03552	0	0	5.03696	0.851606	1.36779	-0.14117	-0.0109263	-0.0140385	-13.0304	-2.63E-15	-0.881282	0	0	0.00512752	2.92853	0.873304	1.13668	45.4295	397.433	614.897	397.213	397.213	397.213	-3.95137	-85.6774	1.753	111.997	374.612	202.99	186.101	186.101	186.101	-85.7626	3.61342	1.54872	17.446	-1.03611	-5.12961	0.0511356	-0.0035678	1.53448	-2.34807	-12.3819	-0.94438	0	0	-0.00409438	8.69733
0	5.21754	0	0	5.21933	0.838568	1.49847	-0.141061	-0.0106176	-0.0134335	-12.9384	-6.78E-16	-0.81121	0	0	0.00528536	2.95263	1.35296	1.21203	41.3572	397.688	614.433	397.375	397.375	397.375	-3.95086	-85.6539	1.81038	106.539	374.687	202.826	186.101	186.101	186.101	-85.7388	3.65121	1.51372	17.0345	-1.07364	-5.1646	0.0478309	-0.000578265	1.5376	-1.88276	-10.8856	-0.96618	0	0	-0.00327186	8.43156
0	5.40849	0	0	5.41063	0.827671	1.60767	-0.14097	-0.0102823	-0.0127805	-12.8455	9.83E-17	-0.735016	0	0	0.00541648	2.97643	1.8279	1.27322	37.3503	397.9	613.957	397.531	397.531	397.531	-3.94355	-85.6273	1.86492	101.067	374.759	202.659	186.101	186.101	186.101	-85.7118	3.68291	1.47605	16.6254	-1.10513	-5.18124	0.0454392	0.00179166	1.54113	-1.88735	-9.61535	-0.971199	0	0	-0.00290868	8.18094
0	5.60739	0	0	5.60986	0.818942	1.69514	-0.14087	-0.00990746	-0.0120411	-12.7504	2.07E-15	-0.649631	0	0	0.00552248	3.00003	2.29765	1.32114	33.4151	398.071	613.471	397.682	397.682	397.682	-3.92906	-85.5964	1.91722	95.5815	374.831	202.49	186.101	186.101	186.101	-85.68	3.70867	1.43516	16.2186	-1.13014	-5.17942	0.0439677	0.00347508	1.54491	-2.37378	-8.5763	-0.954553	0	0	-0.00300673	7.94643
0	5.8133	0	0	5.81607	0.812393	1.76075	-0.14076	-0.00949154	-0.0112643	-12.6545	-3.66E-15	-0.554879	0	0	0.00560646	3.02352	2.76158	1.35705	29.5588	398.201	612.975	397.831	397.831	397.831	-3.90683	-85.5596	1.96794	90.0875	374.904	202.314	186.101	186.101	186.101	-85.642	3.72858	1.39031	15.814	-1.14835	-5.15943	0.0430693	0.00441185	1.54893	-3.18133	-7.79576	-0.919691	0	0	-0.00342408	7.72923
0	6.0253	0	0	6.02829	0.808021	1.80456	-0.140636	-0.00911491	-0.0104808	-12.5595	-2.86E-15	-0.460552	0	0	0.00567264	3.04697	3.21896	1.3824	25.7889	398.291	612.469	397.979	397.979	397.979	-3.8761	-85.5154	2.01781	84.5881	374.982	202.132	186.101	186.101	186.101	-85.5963	3.74268	1.34059	15.4122	-1.15952	-5.12183	0.0424497	0.00437843	1.55332	-4.16429	-7.39694	-0.873762	0	0	-0.00403754	7.53072
0	6.24242	0	0	6.24559	0.805807	1.82674	-0.140535	-0.00877884	-0.00970384	-12.4717	-3.47E-15	-0.370977	0	0	0.00572642	3.07038	3.66895	1.39883	22.1132	398.34	611.953	398.129	398.129	398.129	-3.83601	-85.4625	2.06758	79.087	375.067	201.94	186.101	186.101	186.101	-85.5414	3.75094	1.285	15.0137	-1.16349	-5.06748	0.0419049	0.00340593	1.55799	-5.22489	-7.35752	-0.82309	0	0	-0.00474152	7.3524
0	6.46377	0	0	6.46707	0.805704	1.82778	-0.140499	-0.00859612	-0.0090058	-12.3984	-3.50E-15	-0.301388	0	0	0.00577377	3.09379	4.11068	1.40827	18.5397	398.349	611.427	398.282	398.282	398.282	-3.78563	-85.3991	2.11801	73.5878	375.161	201.737	186.101	186.101	186.101	-85.4757	3.75331	1.2225	14.619	-1.16037	-4.99762	0.0409082	0.00135627	1.56329	-6.12105	-7.79618	-0.783672	0	0	-0.00531973	7.19586
0	6.68867	0	0	6.69203	0.807629	1.80848	-0.140566	-0.00853259	-0.00841029	-12.3452	1.30E-15	-0.252361	0	0	0.00581969	3.11716	4.54324	1.41273	15.076	398.314	610.892	398.441	398.441	398.441	-3.72412	-85.3241	2.16966	68.0941	375.265	201.521	186.101	186.101	186.101	-85.3979	3.74969	1.15222	14.229	-1.15025	-4.91373	0.0392018	-0.00170633	1.56938	-6.72507	-8.65524	-0.761787	0	0	-0.00564161	7.0627
0	6.91668	0	0	6.91998	0.811468	1.77003	-0.140738	-0.00862489	-0.00794461	-12.3128	-1.65E-15	-0.229926	0	0	0.0058665	3.14045	4.96576	1.41437	11.7294	398.235	610.348	398.606	398.606	398.606	-3.65077	-85.2366	2.22288	62.6091	375.38	201.292	186.101	186.101	186.101	-85.307	3.7399	1.07346	13.8447	-1.13348	-4.8176	0.0366412	-0.00562212	1.57627	-6.93945	-9.90157	-0.765727	0	0	-0.00561154	6.95453
0	7.14741	0	0	7.15062	0.817066	1.71394	-0.141037	-0.00880217	-0.00763222	-12.3023	1.08E-15	-0.22904	0	0	0.00591686	3.16363	5.3774	1.41543	8.50668	398.108	609.797	398.779	398.779	398.779	-3.56506	-85.1356	2.27785	57.1359	375.507	201.051	186.101	186.101	186.101	-85.2023	3.72375	0.985772	13.4671	-1.11057	-4.71127	0.0330269	-0.0101282	1.58436	-6.65719	-11.4384	-0.79698	0	0	-0.00514268	6.87287
0	7.38074	0	0	7.38378	0.824247	1.64198	-0.141483	-0.00911092	-0.00750078	-12.3124	6.41E-16	-0.255836	0	0	0.00597049	3.1866	5.77737	1.41824	5.41376	397.931	609.241	398.962	398.962	398.962	-3.46648	-85.0206	2.33451	51.6769	375.643	200.798	186.101	186.101	186.101	-85.0831	3.701	0.888829	13.0969	-1.08195	-4.59704	0.0281579	-0.0150348	1.5937	-5.77513	-13.1877	-0.865665	0	0	-0.00416857	6.81915
0	7.61655	0	0	7.61939	0.832814	1.55613	-0.14205	-0.0095149	-0.00756167	-12.3367	-2.58E-15	-0.30817	0	0	0.00602442	3.20932	6.16499	1.42507	2.45584	397.7	608.681	399.155	399.155	399.155	-3.35479	-84.891	2.39264	46.2343	375.789	200.535	186.101	186.101	186.101	-84.9489	3.67137	0.782576	12.7353	-1.04835	-4.47738	0.0220622	-0.0201116	1.60425	-4.27595	-15.0709	-0.97312	0	0	-0.00271085	6.79466
0	7.85485	0	0	7.85741	0.842544	1.45862	-0.142754	-0.0100063	-0.00784305	-12.371	-1.53E-16	-0.386101	0	0	0.00607545	3.23171	6.53964	1.43815	-0.36265	397.411	608.122	399.357	399.357	399.357	-3.22992	-84.7466	2.45177	40.8092	375.94	200.265	186.101	186.101	186.101	-84.7995	3.63458	0.667215	12.3831	-1.0104	-4.35485	0.0147402	-0.0250935	1.61604	-2.12937	-16.9786	-1.12464	0	0	-0.000798527	6.80057
0	8.09552	0	0	8.09778	0.853201	1.35181	-0.143527	-0.0105455	-0.00836576	-12.4018	-9.43E-16	-0.484996	0	0	0.00611521	3.25373	6.90079	1.45953	-3.03802	397.061	607.567	399.569	399.569	399.569	-3.09205	-84.5869	2.51116	35.4023	376.095	199.991	186.101	186.101	186.101	-84.6344	3.59033	0.543264	12.0412	-0.968913	-4.23208	0.00627433	-0.029577	1.62911	0.659766	-18.7325	-1.32332	0	0	0.00149771	6.83793
0	8.33834	0	0	8.34029	0.864532	1.23824	-0.144372	-0.0110546	-0.00910252	-12.4209	7.79E-16	-0.593379	0	0	0.00613747	3.27534	7.24798	1.49103	-5.5672	396.646	607.021	399.79	399.79	399.79	-2.94172	-84.4113	2.56979	30.0134	376.25	199.717	186.101	186.101	186.101	-84.4533	3.53832	0.411655	11.7104	-0.924644	-4.11164	-0.00307437	-0.0333614	1.64319	3.97298	-20.2452	-1.55848	0	0	0.004015	6.90769
0	8.58288	0	0	8.58451	0.876295	1.12031	-0.145207	-0.0114721	-0.0100539	-12.4116	6.68E-16	-0.699696	0	0	0.00612869	3.29646	7.58081	1.53417	-7.9475	396.164	606.49	400.02	400.02	400.02	-2.77962	-84.2191	2.62643	24.6415	376.401	199.448	186.101	186.101	186.101	-84.2554	3.47824	0.273543	11.3916	-0.878275	-3.99593	-0.013014	-0.0360361	1.65797	7.68652	-21.3071	-1.82454	0	0	0.0065902	7.01075
0	8.82821	0	0	8.82956	0.888275	1.00021	-0.146045	-0.0116843	-0.0111822	-12.3672	2.31E-15	-0.786013	0	0	0.00607818	3.31708	7.89887	1.59008	-10.1764	395.612	605.979	400.256	400.256	400.256	-2.60663	-84.009	2.6797	19.2847	376.546	199.186	186.101	186.101	186.101	-84.0397	3.40976	0.130323	11.0853	-0.83056	-3.88712	-0.0231306	-0.0372684	1.67334	11.6041	-21.7671	-2.10533	0	0	0.00902033	7.148
0	9.07298	0	0	9.07405	0.900312	0.879522	-0.146816	-0.0115864	-0.0124332	-12.2747	-3.75E-15	-0.837008	0	0	0.00596866	3.33713	8.20169	1.65938	-12.2514	394.988	605.495	400.499	400.499	400.499	-2.4236	-83.7792	2.72825	13.9403	376.68	198.936	186.101	186.101	186.101	-83.8042	3.33259	-0.0166568	10.7926	-0.782066	-3.787	-0.0327511	-0.0366742	1.68897	15.4203	-21.4243	-2.38636	0	0	0.0110558	7.3204
0	9.31505	0	0	9.31587	0.912325	0.759073	-0.147549	-0.011167	-0.0137585	-12.1344	1.00E-15	-0.849309	0	0	0.00578508	3.3566	8.48872	1.74226	-14.1691	394.29	605.045	400.746	400.747	400.747	-2.23124	-83.5269	2.77084	8.60505	376.804	198.7	186.101	186.101	186.101	-83.5464	3.24641	-0.166213	10.5142	-0.733455	-3.69703	-0.0413445	-0.0340687	1.70462	18.8544	-20.23	-2.65811	0	0	0.0125086	7.52907
0	9.55163	0	0	9.55222	0.924317	0.638827	-0.148277	-0.0104862	-0.0150871	-11.9505	2.05E-15	-0.829571	0	0	0.00551374	3.37545	8.75923	1.83839	-15.9253	393.52	604.634	400.997	400.997	400.997	-2.03009	-83.2487	2.80648	3.27517	376.918	198.48	186.101	186.101	186.101	-83.2628	3.15099	-0.31742	10.2512	-0.685196	-3.6182	-0.0482884	-0.0294178	1.72	21.5817	-18.2131	-2.91537	0	0	0.0132127	7.77536
0	9.77929	0	0	9.77969	0.936371	0.517956	-0.149017	-0.00959711	-0.0163755	-11.7288	-7.21E-16	-0.787528	0	0	0.00514526	3.39371	9.01225	1.94691	-17.5147	392.677	604.268	401.25	401.25	401.25	-1.82063	-82.9401	2.83441	-2.05304	377.022	198.277	186.101	186.101	186.101	-82.9491	3.0462	-0.469556	10.0049	-0.637784	-3.55101	-0.0528997	-0.0227631	1.73481	23.275	-15.4171	-3.15674	0	0	0.0130558	8.06096
0	9.99406	0	0	9.99429	0.948619	0.395125	-0.149816	-0.00862498	-0.017543	-11.4802	3.71E-16	-0.740994	0	0	0.00467604	3.4114	9.24654	2.06651	-18.9299	391.765	603.952	401.503	401.503	401.503	-1.60338	-82.5961	2.85395	-7.38296	377.12	198.092	186.101	186.101	186.101	-82.6005	2.93208	-0.621893	9.77675	-0.591619	-3.49551	-0.0545803	-0.0143454	1.74886	23.6229	-12.0175	-3.38058	0	0	0.0120024	8.38798
0	10.1916	0	0	10.1917	0.961227	0.268688	-0.150678	-0.00757549	-0.0186116	-11.2119	-3.45E-15	-0.697368	0	0	0.00410817	3.42854	9.4605	2.1954	-20.1618	390.786	603.691	401.755	401.755	401.755	-1.37916	-82.2112	2.86452	-12.7172	377.214	197.927	186.101	186.101	186.101	-82.2112	2.80886	-0.773641	9.5686	-0.547088	-3.45127	-0.0530401	-0.00409739	1.76179	22.4802	-8.01021	-3.59124	0	0	0.0101509	8.75897
0	10.3673	0	0	10.3673	0.974381	0.136776	-0.151616	-0.00657826	-0.0194996	-10.9309	-1.58E-15	-0.675683	0	0	0.00344404	3.44524	9.65216	2.33146	-21.1989	389.746	603.487	402.004	402.004	402.004	-1.14908	-81.7792	2.86564	-18.0576	377.307	197.781	186.101	186.101	186.101	-81.7755	2.67705	-0.923913	9.38258	-0.50449	-3.41744	-0.0480069	0.00765963	1.77333	19.6834	-3.58806	-3.79038	0	0	0.00766813	9.17704
0	10.5165	0	0	10.5165	0.988257	-0.0023872	-0.152598	-0.00574377	-0.0202722	-10.6379	-1.73E-15	-0.691557	0	0	0.0026857	3.46159	9.8192	2.47221	-22.028	388.652	603.342	402.248	402.248	402.248	-0.914606	-81.2941	2.85682	-23.4045	377.401	197.657	186.101	186.101	186.101	-81.2872	2.53741	-1.07152	9.22124	-0.464108	-3.3927	-0.0394037	0.0205163	1.78299	15.2365	1.03751	-3.98303	0	0	0.00485643	9.64575
0	10.6343	0	0	10.6344	1.003	-0.150218	-0.153575	-0.00508775	-0.0208896	-10.3293	-2.49E-15	-0.74986	0	0	0.00183761	3.47771	9.95894	2.61496	-22.6335	387.51	603.256	402.486	402.486	402.486	-0.677909	-80.7494	2.83745	-28.7571	377.496	197.555	186.101	186.101	186.101	-80.7398	2.39096	-1.21487	9.08735	-0.426212	-3.37546	-0.0274617	0.0342717	1.79057	9.22444	5.77426	-4.16866	0	0	0.00209211	10.1692
0	10.7159	0	0	10.7161	1.0187	-0.307687	-0.154487	-0.00474085	-0.0215012	-9.99798	4.08E-16	-0.862787	0	0	0.000902088	3.49374	10.0684	2.75685	-22.9985	386.329	603.228	402.716	402.716	402.716	-0.441685	-80.1385	2.8068	-34.1134	377.591	197.475	186.101	186.101	186.101	-80.127	2.23899	-1.35186	8.98404	-0.390949	-3.36376	-0.0126975	0.0484177	1.79569	1.96063	10.3842	-4.35263	0	0	-0.000149149	10.7517
0	10.7561	0	0	10.7564	1.03541	-0.47531	-0.155226	-0.00462647	-0.022079	-9.63244	8.74E-17	-1.01959	0	0	-0.000109855	3.50985	10.1443	2.89493	-23.1052	385.118	603.255	402.936	402.936	402.936	-0.209312	-79.4546	2.76398	-39.4704	377.685	197.42	186.101	186.101	186.101	-79.4418	2.08304	-1.47988	8.91461	-0.358528	-3.35544	0.00453659	0.0627239	1.79787	-6.38083	14.823	-4.52203	0	0	-0.00144221	11.398
0	10.7493	0	0	10.75	1.05314	-0.653064	-0.155729	-0.00481121	-0.0227701	-9.22556	-1.22E-15	-1.21913	0	0	-0.00118486	3.52621	10.1835	3.02625	-22.9351	383.888	603.332	403.146	403.146	403.146	0.0153013	-78.6908	2.70801	-44.8244	377.774	197.388	186.101	186.101	186.101	-78.6773	1.92478	-1.5959	8.88246	-0.329233	-3.34822	0.0233425	0.0769676	1.79708	-15.3446	18.9769	-4.67223	0	0	-0.00134759	12.113
0	10.6894	0	0	10.6905	1.07184	-0.840603	-0.155948	-0.00522008	-0.0235985	-8.7761	-3.26E-15	-1.44354	0	0	-0.00229862	3.54304	10.1825	3.14799	-22.4702	382.649	603.454	403.344	403.344	403.344	0.227853	-77.8394	2.6379	-50.1719	377.85	197.377	186.101	186.101	186.101	-77.8259	1.76604	-1.69653	8.89096	-0.303172	-3.33968	0.0429927	0.0907741	1.79317	-24.6059	22.7682	-4.78081	0	0	0.000461856	12.9013
0	10.5697	0	0	10.5714	1.09147	-1.03739	-0.155838	-0.00584	-0.024604	-8.28789	-1.51E-15	-1.67776	0	0	-0.00342342	3.5606	10.1381	3.2574	-21.694	381.412	603.613	403.53	403.53	403.53	0.423887	-76.8928	2.55272	-55.5096	377.909	197.386	186.101	186.101	186.101	-76.8798	1.60865	-1.77831	8.94349	-0.280686	-3.32744	0.062815	0.103924	1.78617	-33.847	26.1638	-4.82689	0	0	0.00420492	13.7673
0	10.3828	0	0	10.3852	1.11196	-1.24274	-0.155442	-0.00658392	-0.0259179	-7.78119	-1.05E-15	-1.89624	0	0	-0.00452972	3.57922	10.0474	3.35201	-20.5914	380.187	603.801	403.705	403.705	403.705	0.598971	-75.8427	2.45169	-60.8344	377.94	197.41	186.101	186.101	186.101	-75.8306	1.45436	-1.83781	9.04308	-0.262121	-3.30916	0.0818779	0.116087	1.77633	-42.6428	29.0984	-4.78219	0	0	0.00993815	14.715
0	10.1206	0	0	10.1239	1.13326	-1.45628	-0.154822	-0.0073518	-0.0274596	-7.28824	-1.92E-15	-2.06947	0	0	-0.00559928	3.5993	9.90757	3.42956	-19.1506	378.986	604.009	403.868	403.868	403.868	0.749128	-74.681	2.33441	-66.1449	377.937	197.444	186.101	186.101	186.101	-74.6702	1.30473	-1.87206	9.19254	-0.248066	-3.28265	0.0996388	0.12722	1.76398	-50.8471	31.623	-4.61204	0	0	0.0175949	15.7473
0	9.77496	0	0	9.7792	1.15537	-1.67789	-0.154121	-0.00806935	-0.0293871	-6.86065	0	-2.16742	0	0	-0.00664486	3.62133	9.71656	3.48819	-17.3629	377.819	604.229	404.022	404.022	404.022	0.871146	-73.3997	2.20086	-71.44	377.891	197.483	186.101	186.101	186.101	-73.3903	1.1609	-1.87879	9.39418	-0.239189	-3.24595	0.115288	0.137174	1.74982	-58.1001	33.7243	-4.28743	0	0	0.0268919	16.8664
0	9.33753	0	0	9.34275	1.17838	-1.90834	-0.153532	-0.008566	-0.0315276	-6.56881	3.84E-15	-2.15001	0	0	-0.00772882	3.64589	9.47273	3.52633	-15.2238	376.695	604.453	404.167	404.167	404.167	0.963037	-71.9917	2.05165	-76.7197	377.797	197.524	186.101	186.101	186.101	-71.9838	1.02356	-1.8569	9.64982	-0.236203	-3.19725	0.12881	0.145751	1.73408	-64.5602	35.4406	-3.76861	0	0	0.0376173	18.0729
0	8.80089	0	0	8.80713	1.20243	-2.14926	-0.153336	-0.00863059	-0.0338787	-6.50363	-1.05E-15	-1.97461	0	0	-0.00899172	3.67361	9.17514	3.54296	-12.7331	375.624	604.674	404.305	404.305	404.305	1.02458	-70.4516	1.88808	-81.9837	377.649	197.566	186.101	186.101	186.101	-70.4451	0.892723	-1.80691	9.96062	-0.240072	-3.13519	0.139931	0.153164	1.71781	-70.229	36.9456	-3.04058	0	0	0.0494472	19.366
0	8.15947	0	0	8.16669	1.22784	-2.40367	-0.15392	-0.00809668	-0.0362462	-6.77605	-5.82E-16	-1.60668	0	0	-0.0106756	3.70523	8.82354	3.53754	-9.8956	374.613	604.885	404.439	404.439	404.439	1.05782	-68.7766	1.71227	-87.2303	377.448	197.613	186.101	186.101	186.101	-68.7716	0.767595	-1.73151	10.3271	-0.251782	-3.05882	0.148961	0.159566	1.70164	-75.4566	38.3647	-2.09407	0	0	0.0622992	20.7433
0	7.41074	0	0	7.41887	1.25506	-2.67612	-0.155674	-0.00680589	-0.0384158	-7.50194	2.91E-16	-1.01978	0	0	-0.013105	3.74146	8.41846	3.5101	-6.7206	373.668	605.081	404.569	404.569	404.569	1.06754	-66.9684	1.52723	-92.4538	377.199	197.674	186.101	186.101	186.101	-66.9647	0.646571	-1.63597	10.7489	-0.272182	-2.96767	0.156377	0.165026	1.68607	-80.6986	39.8218	-0.943325	0	0	0.0763142	22.2003
0	6.55678	0	0	6.56566	1.2847	-2.97271	-0.159053	-0.00461453	-0.0400302	-8.798	-4.51E-16	-0.198406	0	0	-0.0166417	3.78305	7.96117	3.46138	-3.22227	372.794	605.261	404.697	404.697	404.697	1.06144	-65.0344	1.33677	-97.6409	376.912	197.77	186.101	186.101	186.101	-65.0319	0.527279	-1.52837	11.225	-0.302166	-2.86189	0.163023	0.169855	1.67185	-86.6243	41.5103	0.371588	0	0	0.0920391	23.7306
0	5.60573	0	0	5.61508	1.31753	-3.30094	-0.164442	-0.00147422	-0.0407623	-10.7586	-1.40E-15	0.851353	0	0	-0.0215662	3.83066	7.45361	3.39271	0.58087	371.994	605.425	404.824	404.824	404.824	1.05012	-62.9892	1.14535	-102.767	376.605	197.929	186.101	186.101	186.101	-62.9878	0.406829	-1.41968	11.7538	-0.342303	-2.74218	0.169869	0.17411	1.65933	-93.9213	43.4848	1.79451	0	0	0.110328	25.3259
0	4.57307	0	0	4.58249	1.35442	-3.66952	-0.172124	0.00266096	-0.0400021	-13.4387	2.68E-15	2.10844	0	0	-0.0279074	3.88483	6.89844	3.30617	4.66648	371.271	605.573	404.951	404.951	404.951	1.04685	-60.8561	0.958022	-107.792	376.301	198.191	186.101	186.101	186.101	-60.8558	0.282189	-1.32353	12.3325	-0.392916	-2.60993	0.178165	0.177938	1.64819	-103.525	45.8496	3.24755	0	0	0.132602	26.9756
0	3.48265	0	0	3.49155	1.39632	-4.08777	-0.182152	0.00761788	-0.0374161	-16.8283	2.33E-16	3.51404	0	0	-0.0352585	3.94601	6.29882	3.20446	9.00891	370.623	605.712	405.076	405.076	405.076	1.06696	-58.668	0.780292	-112.653	376.031	198.602	186.101	186.101	186.101	-58.6688	0.150742	-1.25583	12.9583	-0.454017	-2.46712	0.188838	0.181328	1.63842	-115.991	48.5272	4.6451	0	0	0.160049	28.6676
0	2.36676	0	0	2.37429	1.44418	-4.56505	-0.194246	0.0131076	-0.0324257	-20.8332	2.33E-15	4.98079	0	0	-0.0426361	4.01441	5.65834	3.09086	13.5801	370.048	605.847	405.199	405.199	405.199	1.12696	-56.4672	0.618064	-117.266	375.828	199.215	186.101	186.101	186.101	-56.4694	0.0109241	-1.23387	13.6274	-0.525393	-2.31629	0.20297	0.184264	1.629	-131.957	51.3663	5.9111	0	0	0.194043	30.3879
0	1.26521	0	0	1.27026	1.49886	-5.10942	-0.207788	0.0187099	-0.0248957	-25.2671	-5.13E-15	6.39396	0	0	-0.0485117	4.09005	4.98085	2.96917	18.3502	369.544	605.987	405.316	405.316	405.316	1.24306	-54.3047	0.477514	-121.518	375.729	200.08	186.101	186.101	186.101	-54.3086	-0.137167	-1.27498	14.336	-0.606265	-2.16047	0.220763	0.186573	1.61901	-151.331	54.1222	6.97188	0	0	0.234861	32.1212
0	0.223371	0	0	0.224494	1.56097	-5.7268	-0.221727	0.0238852	-0.0147783	-29.8485	4.66E-15	7.6171	0	0	-0.0510557	4.1727	4.27043	2.84356	23.2887	369.104	606.142	405.423	405.424	405.424	1.42987	-52.2376	0.365197	-125.277	375.769	201.238	186.101	186.101	186.101	-52.2439	-0.291326	-1.39509	15.0798	-0.695643	-2.00311	0.241854	0.188074	1.60733	-173.595	56.484	7.77664	0	0	0.28184	33.8509
0	-0.711239	0	0	-0.715732	1.63084	-6.41959	-0.234749	0.0280845	-0.00241231	-34.2321	3.26E-15	8.51149	0	0	-0.0486487	4.2619	3.53107	2.71846	28.3651	368.724	606.324	405.516	405.516	405.516	1.69867	-50.3259	0.287886	-128.394	375.979	202.716	186.101	186.101	186.101	-50.3358	-0.447165	-1.607	15.8545	-0.792104	-1.8479	0.265197	0.1886	1.593	-197.627	58.1629	8.28859	0	0	0.333014	35.5597
0	-1.49312	0	0	-1.50495	1.70833	-7.18577	-0.245344	0.0307901	0.0115202	-38.0419	5.59E-15	8.95016	0	0	-0.0404677	4.35696	2.76672	2.59836	33.5497	368.396	606.546	405.588	405.588	405.588	2.05621	-48.6277	0.252529	-130.715	376.379	204.521	186.101	186.101	186.101	-48.6429	-0.598453	-1.91891	16.6558	-0.893911	-1.69868	0.289017	0.18799	1.57536	-221.746	58.9125	8.48633	0	0	0.385088	37.2302
0	-2.08345	0	0	-2.10402	1.79283	-8.0183	-0.25215	0.0316552	0.0261547	-40.9383	2.33E-15	8.84254	0	0	-0.026959	4.45698	1.98112	2.48761	38.8141	368.112	606.82	405.634	405.634	405.634	2.50367	-47.1949	0.265815	-132.092	376.982	206.635	186.101	186.101	186.101	-47.2173	-0.737939	-2.33331	17.4794	-0.999295	-1.55917	0.311424	0.186383	1.55444	-244.138	58.6406	8.35873	0	0	0.434246	38.8446
0	-2.45414	0	0	-2.4841	1.8832	-8.90479	-0.254246	0.0303249	0.0405227	-42.6792	3.73E-15	8.12836	0	0	-0.00993303	4.56087	1.17769	2.39019	44.1319	367.866	607.161	405.645	405.645	405.645	3.03621	-46.0685	0.333574	-132.403	377.786	209.016	186.101	186.101	186.101	-46.1004	-0.858455	-2.84631	18.3215	-1.10615	-1.43285	0.330698	0.183665	1.53074	-263.12	57.1818	7.9529	0	0	0.476722	40.3859
0	-2.59074	0	0	-2.62936	1.97773	-9.8276	-0.25123	0.0267584	0.0536367	-43.1503	4.66E-15	6.8155	0	0	0.00794236	4.66743	0.35957	2.30951	49.4786	367.649	607.581	405.617	405.617	405.617	3.64272	-45.2759	0.459873	-131.551	378.779	211.606	186.101	186.101	186.101	-45.3196	-0.954017	-3.4474	19.1784	-1.21231	-1.32266	0.345478	0.179951	1.50539	-277.295	54.5675	7.31721	0	0	0.509279	41.8378
0	-2.49336	0	0	-2.53805	2.07424	-10.7643	-0.243397	0.0210655	0.0647342	-42.3886	-9.32E-16	4.96753	0	0	0.0238983	4.77535	-0.470433	2.24821	54.8322	367.455	608.09	405.544	405.544	405.544	4.30612	-44.8297	0.64603	-129.482	379.934	214.327	186.101	186.101	186.101	-44.8873	-1.0208	-4.11965	20.0466	-1.31569	-1.23089	0.355162	0.175449	1.47978	-285.932	50.902	6.5355	0	0	0.530083	43.1854
0	-2.17575	0	0	-2.22186	2.17011	-11.6892	-0.231523	0.0135709	0.0733939	-40.5493	6.52E-15	2.7073	0	0	0.0358834	4.88328	-1.30979	2.20802	60.1728	367.276	608.699	405.421	405.421	405.421	5.00417	-44.7281	0.889766	-126.177	381.215	217.098	186.101	186.101	186.101	-44.8013	-1.05765	-4.84055	20.923	-1.41417	-1.15899	0.359753	0.170217	1.45477	-288.949	46.3108	5.71724	0	0	0.53869	44.4154
0	-1.66302	0	0	-1.7039	2.26242	-12.5738	-0.216765	0.00491891	0.0792665	-37.874	3.73E-15	0.218912	0	0	0.0430473	4.98993	-2.15621	2.18945	65.4824	367.107	609.415	405.245	405.245	405.245	5.71067	-44.9572	1.18476	-121.651	382.575	219.835	186.101	186.101	186.101	-45.0468	-1.06613	-5.58309	21.805	-1.50586	-1.1073	0.359901	0.164677	1.43178	-286.649	41.17	4.9238	0	0	0.535667	45.5164
0	-0.988186	0	0	-1.01581	2.34814	-13.3899	-0.20034	-0.00414993	0.0824735	-34.632	9.32E-16	-2.28706	0	0	0.0456895	5.09408	-3.00757	2.19194	70.7447	366.942	610.242	405.016	405.016	405.016	6.39742	-45.4932	1.52064	-115.947	383.963	222.455	186.101	186.101	186.101	-45.5996	-1.05021	-6.31772	22.6899	-1.58892	-1.07518	0.356474	0.159164	1.41129	-279.768	35.8766	4.20857	0	0	0.522569	46.4793
0	-0.18901	0	0	-0.194885	2.42436	-14.1109	-0.183432	-0.012658	0.0829328	-31.0892	-4.66E-15	-4.57685	0	0	0.0449141	5.1947	-3.86179	2.21367	75.9445	366.776	611.182	404.734	404.734	404.734	7.03641	-46.3056	1.88346	-109.127	385.326	224.887	186.101	186.101	186.101	-46.4283	-1.01564	-7.0144	23.5752	-1.66198	-1.06079	0.350112	0.154368	1.39403	-268.878	31.0136	3.54639	0	0	0.500746	47.2972
0	0.695207	0	0	0.71879	2.48857	-14.7147	-0.16706	-0.0196642	0.0810442	-27.4811	-3.73E-15	-6.43806	0	0	0.042065	5.29094	-4.71684	2.25171	81.0675	366.607	612.233	404.401	404.402	404.401	7.60259	-47.3595	2.25689	-101.267	386.616	227.067	186.101	186.101	186.101	-47.4974	-0.969257	-7.64541	24.4588	-1.72372	-1.06125	0.341824	0.150906	1.38003	-254.864	27.1593	2.88286	0	0	0.472155	47.9657
0	1.62614	0	0	1.68499	2.53892	-15.1859	-0.152182	-0.0245271	0.0768597	-24.0157	9.32E-16	-7.72076	0	0	0.0383008	5.3822	-5.57058	2.30212	86.1	366.432	613.392	404.023	404.023	404.023	8.07636	-48.6179	2.62363	-92.45	387.79	228.947	186.101	186.101	186.101	-48.7696	-0.918261	-8.18783	25.3385	-1.77322	-1.07275	0.332357	0.149145	1.36989	-238.302	24.642	2.19119	0	0	0.438126	48.4824
0	2.56854	0	0	2.66577	2.57445	-15.5171	-0.139493	-0.0268095	0.0708268	-20.8514	9.32E-16	-8.3381	0	0	0.0343702	5.46814	-6.42083	2.36027	91.0288	366.25	614.649	403.604	403.604	403.604	8.4453	-50.0436	2.9671	-82.7622	388.822	230.492	186.101	186.101	186.101	-50.2074	-0.869525	-8.62548	26.212	-1.80982	-1.09085	0.322522	0.149572	1.36346	-219.966	23.772	1.42875	0	0	0.400326	48.8473
0	3.49178	0	0	3.62745	2.59516	-15.7097	-0.129554	-0.0265573	0.0632466	-18.1088	3.73E-15	-8.2952	0	0	0.0306079	5.54863	-7.26525	2.42114	95.841	366.059	615.996	403.152	403.152	403.152	8.70501	-51.6013	3.27308	-72.291	389.696	231.685	186.101	186.101	186.101	-51.7752	-0.829016	-8.9501	27.0771	-1.83315	-1.11075	0.313073	0.15213	1.36063	-200.54	24.4661	0.633099	0	0	0.36022	49.0624
0	4.37076	0	0	4.54213	2.60193	-15.7726	-0.122605	-0.0240222	0.0546144	-15.8527	9.32E-16	-7.6575	0	0	0.0270517	5.62379	-8.10148	2.47966	100.524	365.86	617.418	402.673	402.673	402.673	8.85891	-53.2584	3.53108	-61.121	390.414	232.525	186.101	186.101	186.101	-53.4407	-0.801382	-9.16148	27.9317	-1.84296	-1.1277	0.304834	0.156621	1.36098	-180.787	26.5412	-0.155623	0	0	0.319407	49.1313
0	5.18622	0	0	5.38836	2.59641	-15.7213	-0.11864	-0.0197855	0.0453237	-14.102	-1.86E-15	-6.55207	0	0	0.0236123	5.6939	-8.92708	2.53108	105.067	365.653	618.903	402.177	402.177	402.177	8.91711	-54.9865	3.73498	-49.3333	390.987	233.024	186.101	186.101	186.101	-55.1754	-0.789812	-9.26667	28.7734	-1.83927	-1.13735	0.298397	0.162613	1.36409	-161.324	29.6001	-0.852382	0	0	0.279222	49.059
0	5.92441	0	0	6.15112	2.58074	-15.5756	-0.117423	-0.0143992	0.0358035	-12.8343	9.32E-16	-5.1236	0	0	0.0202071	5.75933	-9.7396	2.57138	109.459	365.44	620.432	401.672	401.672	401.672	8.89489	-56.7614	3.88326	-37.0041	391.439	233.209	186.101	186.101	186.101	-56.9555	-0.796049	-9.27869	29.6001	-1.82219	-1.13614	0.294087	0.169683	1.36931	-142.689	33.2915	-1.41279	0	0	0.240824	48.852
0	6.57645	0	0	6.82112	2.55732	-15.3575	-0.11857	-0.00856189	0.026485	-12.0005	-1.40E-15	-3.5382	0	0	0.0168293	5.8205	-10.5367	2.59739	113.691	365.223	621.99	401.164	401.164	401.164	8.8107	-58.5632	3.9786	-24.2041	391.798	233.116	186.101	186.101	186.101	-58.7615	-0.820657	-9.21471	30.4095	-1.79204	-1.12144	0.292374	0.177187	1.37583	-125.438	37.1095	-1.75811	0	0	0.205349	48.5173
0	7.1375	0	0	7.39378	2.52856	-15.0891	-0.121691	-0.0029264	0.0175684	-11.5425	1.63E-15	-1.95642	0	0	0.0135577	5.87784	-11.3162	2.60713	117.755	365.004	623.558	400.663	400.663	400.663	8.68443	-60.3759	4.02707	-10.9983	392.096	232.788	186.101	186.101	186.101	-60.5778	-0.863236	-9.09422	31.1998	-1.74929	-1.09185	0.293386	0.184592	1.38348	-109.85	40.5997	-1.84082	0	0	0.173412	48.0626
0	7.606	0	0	7.86828	2.49665	-14.7904	-0.126342	0.00194308	0.0093564	-11.3946	3.26E-15	-0.520543	0	0	0.0104986	5.93169	-12.0761	2.59992	121.645	364.785	625.12	400.174	400.174	400.174	8.53546	-62.1871	4.03716	2.55457	392.365	232.271	186.101	186.101	186.101	-62.3922	-0.922666	-8.9371	31.9689	-1.69445	-1.04737	0.297141	0.191297	1.3917	-96.2001	43.3577	-1.6407	0	0	0.145523	47.4957
0	7.98292	0	0	8.24653	2.46337	-14.4782	-0.13213	0.00560385	0.00181032	-11.4955	1.37E-15	0.655848	0	0	0.00774095	5.98227	-12.8146	2.57629	125.358	364.57	626.657	399.703	399.703	399.703	8.38102	-63.9872	4.01848	16.402	392.63	231.616	186.101	186.101	186.101	-64.1957	-0.997314	-8.76175	32.7152	-1.62825	-0.989201	0.303451	0.196752	1.40032	-84.4668	45.0027	-1.15139	0	0	0.121667	46.8248
0	8.27119	0	0	8.53244	2.43004	-14.1645	-0.138657	0.00783726	-0.0050458	-11.7854	3.29E-15	1.50069	0	0	0.00531558	6.02957	-13.5301	2.538	128.89	364.361	628.156	399.256	399.255	399.255	8.23504	-65.7693	3.98087	30.4971	392.914	230.87	186.101	186.101	186.101	-65.9818	-1.08508	-8.58381	33.4372	-1.5513	-0.919939	0.311926	0.200554	1.40925	-74.5373	45.3328	-0.421103	0	0	0.101644	46.0579
0	8.47527	0	0	8.73128	2.39744	-13.8567	-0.145601	0.00848615	-0.0113321	-12.2134	-3.32E-15	1.9705	0	0	0.00320961	6.0734	-14.2214	2.48779	132.241	364.161	629.599	398.834	398.834	398.834	8.10738	-67.5285	3.93347	44.798	393.225	230.081	186.101	186.101	186.101	-67.7457	-1.1835	-8.41523	34.1337	-1.46446	-0.84311	0.322165	0.202457	1.4187	-66.1792	44.2213	0.493836	0	0	0.0850508	45.2029
0	8.60087	0	0	8.84935	2.36581	-13.5574	-0.152661	0.00763743	-0.0173104	-12.7322	2.33E-16	2.06792	0	0	0.00137559	6.11341	-14.8877	2.42915	135.414	363.973	630.975	398.44	398.44	398.44	8.00345	-69.2618	3.88397	59.2666	393.567	229.297	186.101	186.101	186.101	-69.4846	-1.28968	-8.2637	34.8037	-1.36853	-0.763085	0.333434	0.202458	1.42877	-58.9215	41.7306	1.49192	0	0	0.0711564	44.2675
0	8.65458	0	0	8.89371	2.33498	-13.2649	-0.159564	0.00546098	-0.0231632	-13.2984	-2.24E-15	1.82463	0	0	-0.000226424	6.14897	-15.5282	2.36605	138.412	363.798	632.273	398.076	398.076	398.076	7.92417	-70.9676	3.83817	73.867	393.93	228.559	186.101	186.101	186.101	-71.1968	-1.40038	-8.13254	35.4464	-1.26431	-0.684765	0.344999	0.200466	1.43945	-52.3079	37.9541	2.4793	0	0	0.0593047	43.2596
0	8.64391	0	0	8.87216	2.3044	-12.9741	-0.166071	0.00225266	-0.029183	-13.872	3.26E-15	1.30221	0	0	-0.00160856	6.17936	-16.1426	2.30252	141.239	363.637	633.482	397.742	397.741	397.741	7.86641	-72.6454	3.79975	88.5637	394.297	227.91	186.101	186.101	186.101	-72.8815	-1.51195	-8.02097	36.0613	-1.15261	-0.613118	0.356098	0.196663	1.45089	-45.7797	33.1395	3.34617	0	0	0.0487427	42.187
0	8.57704	0	0	8.79302	2.27331	-12.6777	-0.171933	-0.00151451	-0.0356104	-14.4124	-1.89E-16	0.592768	0	0	-0.00275419	6.2037	-16.7307	2.2424	143.902	363.493	634.597	397.434	397.434	397.434	7.8237	-74.2954	3.77026	103.32	394.643	227.386	186.101	186.101	186.101	-74.5387	-1.62051	-7.92477	36.6481	-1.03424	-0.55295	0.36588	0.191441	1.46319	-38.7422	27.6758	3.97503	0	0	0.0387221	41.0576
0	8.46251	0	0	8.6651	2.24087	-12.3678	-0.176984	-0.00544673	-0.0426856	-14.8866	2.45E-15	-0.211846	0	0	-0.00361977	6.22107	-17.2924	2.18896	146.41	363.364	635.612	397.152	397.152	397.152	7.78727	-75.9184	3.74933	118.096	394.939	227.02	186.101	186.101	186.101	-76.1685	-1.72208	-7.83724	37.2067	-0.909859	-0.508513	0.373582	0.185053	1.47635	-30.6338	21.8962	4.28891	0	0	0.0286228	39.8799
0	8.30948	0	0	8.49765	2.20632	-12.0369	-0.181069	-0.00909194	-0.0505707	-15.2627	-1.69E-15	-1.01341	0	0	-0.00417005	6.23054	-17.8282	2.14464	148.77	363.249	636.525	396.893	396.893	396.893	7.7472	-77.5154	3.73502	132.847	395.155	226.841	186.101	186.101	186.101	-77.7712	-1.81276	-7.75025	37.7372	-0.780115	-0.483164	0.378573	0.177913	1.4902	-20.9798	16.1922	4.22577	0	0	0.017979	38.6628
0	8.12718	0	0	8.30021	2.16908	-11.6793	-0.18407	-0.0120888	-0.059373	-15.5114	1.22E-15	-1.72745	0	0	-0.00439568	6.23127	-18.3383	2.11083	150.993	363.147	637.333	396.651	396.651	396.651	7.69349	-79.0868	3.7243	147.521	395.26	226.871	186.101	186.101	186.101	-79.3468	-1.88899	-7.65534	38.24	-0.645551	-0.479208	0.380244	0.170311	1.50437	-9.34568	10.8737	3.76204	0	0	0.00645034	37.4157
0	7.92499	0	0	8.08245	2.12883	-11.2917	-0.185864	-0.0141434	-0.0691512	-15.6028	9.32E-16	-2.28628	0	0	-0.00432708	6.22253	-18.8231	2.08772	153.089	363.054	638.04	396.424	396.424	396.424	7.61714	-80.6329	3.71354	162.062	395.227	227.128	186.101	186.101	186.101	-80.8947	-1.94778	-7.54465	38.7154	-0.506595	-0.497654	0.378515	0.162707	1.51875	4.48625	6.25875	2.89454	0	0	-0.00603236	36.1487
0	7.71194	0	0	7.85386	2.08561	-10.8744	-0.186336	-0.0150846	-0.0798133	-15.5096	-5.07E-15	-2.6473	0	0	-0.00402928	6.20372	-19.2833	2.0743	155.068	362.966	638.645	396.207	396.207	396.207	7.51099	-82.153	3.69887	176.403	395.036	227.62	186.101	186.101	186.101	-82.4138	-1.98695	-7.41177	39.1638	-0.363588	-0.538275	0.373288	0.155448	1.53251	20.606	2.56339	1.65141	0	0	-0.0193576	34.8728
0	7.49666	0	0	7.62335	2.03974	-10.4302	-0.185456	-0.0148829	-0.0913057	-15.2149	1.34E-15	-2.79625	0	0	-0.00358741	6.17439	-19.7193	2.06838	156.942	362.878	639.155	395.995	395.995	395.995	7.37017	-83.645	3.6766	190.474	394.672	228.349	186.101	186.101	186.101	-83.9017	-2.0053	-7.25212	39.5859	-0.216718	-0.599633	0.364646	0.14867	1.54534	39.0149	-0.131193	0.0854012	0	0	-0.0332703	33.5993
0	7.28675	0	0	7.39898	1.99188	-9.96523	-0.183228	-0.0135645	-0.103469	-14.7111	3.15E-15	-2.73855	0	0	-0.00308947	6.1343	-20.1316	2.06675	158.722	362.785	639.573	395.784	395.784	395.785	7.1924	-85.1052	3.64345	204.195	394.129	229.307	186.101	186.101	186.101	-85.3548	-2.00264	-7.06327	39.982	-0.066095	-0.679224	0.352763	0.142426	1.55673	59.5554	-1.81138	-1.74163	0	0	-0.0473443	32.3402
0	7.08882	0	0	7.18763	1.94289	-9.48802	-0.179749	-0.0114062	-0.116082	-14.0061	-2.04E-16	-2.51544	0	0	-0.00259062	6.08332	-20.5207	2.0653	160.419	362.679	639.904	395.571	395.571	395.571	6.97792	-86.5286	3.59668	217.485	393.406	230.475	186.101	186.101	186.101	-86.7679	-1.97984	-6.8448	40.3527	0.0882227	-0.773542	0.338109	0.136538	1.5662	81.8667	-2.68488	-3.73369	0	0	-0.0609279	31.1078
0	6.90816	0	0	6.99487	1.8938	-9.00854	-0.175152	-0.00857639	-0.12894	-13.119	-4.14E-15	-2.16655	0	0	-0.00213164	6.02146	-20.8869	2.05927	162.044	362.555	640.156	395.351	395.351	395.351	6.72903	-87.9079	3.53419	230.257	392.512	231.826	186.101	186.101	186.101	-88.1344	-1.93861	-6.59798	40.6982	0.246268	-0.87839	0.321175	0.131021	1.57347	105.549	-2.83773	-5.8281	0	0	-0.0734242	29.9149
0	6.74894	0	0	6.82491	1.84572	-8.53764	-0.16966	-0.00541964	-0.141755	-12.0839	-4.16E-15	-1.75166	0	0	-0.00171418	5.94888	-21.2305	2.04348	163.606	362.403	640.333	395.123	395.123	395.123	6.44967	-89.2348	3.45438	242.427	391.457	233.324	186.101	186.101	186.101	-89.4463	-1.8814	-6.32531	41.0191	0.408104	-0.989016	0.302606	0.125657	1.5781	130.05	-2.5402	-7.93816	0	0	-0.0841277	28.7741
0	6.61402	0	0	6.68073	1.79973	-8.08609	-0.163523	-0.00221729	-0.15431	-10.9425	-3.55E-15	-1.3238	0	0	-0.00132949	5.86578	-21.5518	2.01269	165.116	362.218	640.44	394.884	394.884	394.884	6.1447	-90.4997	3.35612	253.911	390.257	234.923	186.101	186.101	186.101	-90.6946	-1.81113	-6.02994	41.3153	0.573733	-1.10048	0.282976	0.120336	1.5804	154.841	-1.9894	-9.99833	0	0	-0.0924526	27.6976
0	6.50529	0	0	6.56418	1.75683	-7.66398	-0.15697	0.000817433	-0.166258	-9.73718	-3.68E-15	-0.924336	0	0	-0.000969293	5.77243	-21.8508	1.96177	166.582	361.99	640.484	394.635	394.635	394.635	5.8192	-91.6922	3.23847	264.629	388.929	236.572	186.101	186.101	186.101	-91.8695	-1.73093	-5.71504	41.5871	0.743126	-1.20781	0.262921	0.114961	1.58023	179.261	-1.34486	-11.9459	0	0	-0.0978454	26.6976
0	6.42371	0	0	6.47614	1.71788	-7.28001	-0.150243	0.00353763	-0.177347	-8.51202	-1.21E-15	-0.581182	0	0	-0.000633885	5.66913	-22.1274	1.88608	168.012	361.715	640.467	394.376	394.376	394.376	5.47806	-92.8016	3.10052	274.506	387.491	238.216	186.101	186.101	186.101	-92.9608	-1.64398	-5.38337	41.8343	0.916143	-1.30634	0.242729	0.10964	1.57771	202.806	-0.651597	-13.7352	0	0	-0.100007	25.7851
0	6.36941	0	0	6.41665	1.6836	-6.94152	-0.143527	0.00589447	-0.187249	-7.30529	1.26E-15	-0.305299	0	0	-0.00033446	5.55623	-22.3813	1.78148	169.412	361.384	640.392	394.11	394.11	394.11	5.12553	-93.8172	2.94139	283.478	385.958	239.797	186.101	186.101	186.101	-93.9583	-1.5533	-5.0371	42.0567	1.0925	-1.39165	0.223203	0.104547	1.57336	224.757	0.0992896	-15.3176	0	0	-0.0986485	24.9703
0	6.34169	0	0	6.3849	1.65454	-6.65415	-0.13701	0.00781098	-0.195626	-6.15449	3.53E-15	-0.102606	0	0	-8.23E-05	5.43412	-22.6122	1.64471	170.787	360.993	640.261	393.839	393.839	393.839	4.76519	-94.729	2.76019	291.486	384.346	241.258	186.101	186.101	186.101	-94.8523	-1.4617	-4.67769	42.2541	1.27171	-1.45993	0.204853	0.100001	1.56765	244.5	0.972701	-16.6491	0	0	-0.0937172	24.262
0	6.33906	0	0	6.37925	1.63107	-6.4219	-0.130888	0.00935792	-0.202276	-5.09671	-3.00E-16	0.0411182	0	0	0.000107143	5.30317	-22.8194	1.47346	172.138	360.537	640.075	393.568	393.568	393.568	4.39966	-95.5274	2.55608	298.484	382.669	242.543	186.101	186.101	186.101	-95.6336	-1.37158	-4.3059	42.4259	1.45312	-1.50802	0.187837	0.0962858	1.56097	261.602	2.09544	-17.6985	0	0	-0.0853625	23.6672
0	6.35917	0	0	6.39733	1.61345	-6.2473	-0.125286	0.0105782	-0.206788	-4.1609	-2.53E-15	0.143679	0	0	0.00023073	5.16391	-23.0022	1.26625	173.467	360.015	639.832	393.3	393.3	393.3	4.03081	-96.2041	2.32825	304.436	380.942	243.598	186.101	186.101	186.101	-96.2941	-1.28502	-3.9219	42.5715	1.63581	-1.5333	0.173028	0.093854	1.55396	275.301	3.65515	-18.4309	0	0	-0.07379	23.1912
0	6.39903	0	0	6.43599	1.60174	-6.13129	-0.12041	0.0115995	-0.209042	-3.38266	2.43E-15	0.235378	0	0	0.000297467	5.01685	-23.1593	1.02275	174.769	359.424	639.53	393.042	393.042	393.042	3.65973	-96.7519	2.07621	309.319	379.176	244.379	186.101	186.101	186.101	-96.8267	-1.2037	-3.52544	42.6899	1.81872	-1.53402	0.160673	0.0931304	1.54744	285.236	5.85258	-18.8282	0	0	-0.0594656	22.8368
0	6.45487	0	0	6.49146	1.59594	-6.07376	-0.116341	0.0125691	-0.20873	-2.78437	-8.81E-16	0.350565	0	0	0.000332279	4.86267	-23.2896	0.743527	176.04	358.768	639.168	392.798	392.798	392.798	3.28717	-97.1654	1.79991	313.12	377.384	244.845	186.101	186.101	186.101	-97.2261	-1.12894	-3.11631	42.7801	2.0005	-1.509	0.151451	0.094655	1.542	290.814	8.96849	-18.884	0	0	-0.04297	22.6047
0	6.52236	0	0	6.55933	1.59592	-6.07351	-0.113204	0.0136935	-0.205701	-2.39202	-8.44E-16	0.52878	0	0	0.000374618	4.70213	-23.3913	0.430181	177.269	358.05	638.743	392.573	392.573	392.573	2.91361	-97.4407	1.49998	315.843	375.579	244.968	186.101	186.101	186.101	-97.4886	-1.0618	-2.69455	42.8407	2.17972	-1.45788	0.145722	0.0988054	1.53799	291.651	13.2383	-18.6043	0	0	-0.0250496	22.4927
0	6.5965	0	0	6.63459	1.60148	-6.12867	-0.111117	0.0150331	-0.199844	-2.23127	-4.08E-16	0.79075	0	0	0.00047069	4.53617	-23.4627	0.0851041	178.446	357.276	638.25	392.371	392.371	392.371	2.53999	-97.576	1.17815	317.501	373.776	244.727	186.101	186.101	186.101	-97.6126	-1.00316	-2.26113	42.8703	2.35464	-1.38084	0.144123	0.105823	1.53611	287.347	18.7654	-18.0054	0	0	-0.00656864	22.496
0	6.67192	0	0	6.71185	1.61239	-6.23685	-0.110185	0.0167328	-0.191091	-2.32703	-9.90E-16	1.15768	0	0	0.000661429	4.36585	-23.5018	-0.288479	179.556	356.455	637.689	392.197	392.197	392.197	2.16776	-97.5717	0.837345	318.122	371.993	244.114	186.101	186.101	186.101	-97.5984	-0.953753	-1.81813	42.8673	2.52356	-1.27883	0.147145	0.115807	1.5367	277.605	25.6619	-17.1288	0	0	0.0114518	22.6071
0	6.74315	0	0	6.78557	1.62836	-6.39504	-0.110521	0.0187186	-0.179551	-2.70486	1.63E-15	1.6216	0	0	0.000965693	4.19238	-23.5066	-0.686577	180.581	355.599	637.057	392.053	392.053	392.053	1.79929	-97.4306	0.481758	317.748	370.25	243.131	186.101	186.101	186.101	-97.449	-0.914269	-1.36903	42.83	2.68469	-1.15346	0.155035	0.128542	1.53996	262.381	33.7995	-16.0207	0	0	0.0279258	22.8156
0	6.80481	0	0	6.85044	1.64902	-6.59959	-0.112257	0.0209178	-0.165319	-3.38989	4.08E-16	2.16611	0	0	0.00137216	4.01714	-23.4749	-1.10463	181.502	354.721	636.352	391.941	391.941	391.941	1.43775	-97.1583	0.116751	316.434	368.568	241.792	186.101	186.101	186.101	-97.1699	-0.885305	-0.918604	42.7567	2.83602	-1.00691	0.168325	0.143711	1.5462	241.584	42.9716	-14.7323	0	0	0.0416684	23.1089
0	6.85243	0	0	6.90189	1.67392	-6.84582	-0.115412	0.0232292	-0.148722	-4.39041	-4.66E-16	2.76602	0	0	0.00183623	3.84155	-23.4049	-1.53738	182.301	353.838	635.577	391.861	391.861	391.861	1.08704	-96.7634	-0.251417	314.247	366.969	240.125	186.101	186.101	186.101	-96.7697	-0.867319	-0.472746	42.6461	2.97579	-0.842195	0.186848	0.160743	1.55522	215.575	52.9097	-13.3286	0	0	0.0515219	23.4719
0	6.8828	0	0	6.93665	1.70246	-7.12783	-0.120054	0.0254398	-0.130145	-5.70875	-1.22E-15	3.38162	0	0	0.00228463	3.66709	-23.2947	-1.97905	182.956	352.968	634.734	391.812	391.812	391.812	0.75152	-96.2579	-0.615879	311.266	365.476	238.168	186.101	186.101	186.101	-96.2601	-0.860484	-0.0380949	42.4965	3.10218	-0.66294	0.210257	0.1788	1.56703	184.889	63.1444	-11.8536	0	0	0.0564309	23.888
0	6.89436	0	0	6.95315	1.73395	-7.43847	-0.126007	0.0275011	-0.110115	-7.30941	-1.16E-16	3.98615	0	0	0.00264584	3.4953	-23.1429	-2.4234	183.448	352.13	633.829	391.793	391.793	391.793	0.435616	-95.6568	-0.969462	307.58	364.11	235.971	186.101	186.101	186.101	-95.6563	-0.864489	0.378264	42.307	3.21341	-0.473388	0.237631	0.197234	1.58119	150.463	73.3454	-10.3649	0	0	0.0556038	24.3392
0	6.8878	0	0	6.95193	1.76753	-7.76931	-0.133118	0.0291814	-0.0893951	-9.14199	3.84E-15	4.5349	0	0	0.00285533	3.32759	-22.9485	-2.86377	183.758	351.343	632.869	391.801	391.801	391.801	0.143598	-94.9788	-1.30493	303.288	362.889	233.59	186.101	186.101	186.101	-94.9765	-0.878386	0.769207	42.0769	3.30803	-0.278498	0.267392	0.215105	1.59744	113.688	83.0217	-8.90227	0	0	0.0487925	24.807
0	6.86585	0	0	6.93558	1.80226	-8.11098	-0.140914	0.0304648	-0.0687486	-11.1107	-2.56E-15	5.00386	0	0	0.00289862	3.16534	-22.711	-3.2933	183.87	350.626	631.865	391.83	391.83	391.83	-0.12094	-94.2447	-1.61527	298.494	361.826	231.09	186.101	186.101	186.101	-94.2413	-0.900393	1.12799	41.8058	3.38461	-0.0836141	0.297596	0.231761	1.615	76.1779	91.8645	-7.51227	0	0	0.0363106	25.2726
0	6.83305	0	0	6.90847	1.83715	-8.45354	-0.148953	0.0311846	-0.0491585	-13.1124	-2.85E-15	5.35697	0	0	0.00279683	3.00977	-22.4303	-3.70501	183.77	350	630.828	391.877	391.877	391.877	-0.355275	-93.477	-1.89402	293.303	360.932	228.537	186.101	186.101	186.101	-93.473	-0.927911	1.44867	41.4937	3.4421	0.105511	0.325735	0.246287	1.63336	39.9018	99.4352	-6.22255	0	0	0.0193178	25.7183
0	6.79514	0	0	6.87624	1.87117	-8.78699	-0.15673	0.0313464	-0.031493	-15.0346	4.14E-15	5.57844	0	0	0.0026198	2.86201	-22.1068	-4.09208	183.445	349.48	629.771	391.936	391.936	391.936	-0.5578	-92.6983	-2.13551	287.818	360.21	225.995	186.101	186.101	186.101	-92.694	-0.957589	1.72644	41.1414	3.47968	0.282989	0.349591	0.258027	1.65202	6.67891	105.466	-5.06122	0	0	-0.000483932	26.1279
0	6.75855	0	0	6.84515	1.90335	-9.10191	-0.163798	0.0308501	-0.0164034	-16.7729	-1.86E-15	5.64816	0	0	0.0024491	2.72294	-21.7416	-4.44795	182.886	349.083	628.71	392.003	392.003	392.003	-0.728238	-91.9302	-2.33517	282.135	359.662	223.524	186.101	186.101	186.101	-91.9256	-0.985563	1.95802	40.7496	3.49687	0.442898	0.367385	0.266338	1.67025	-22.0469	109.665	-4.03346	0	0	-0.0211112	26.4873
0	6.7298	0	0	6.82161	1.93281	-9.3897	-0.169761	0.0297668	-0.00436116	-18.2369	3.36E-15	5.56781	0	0	0.00236707	2.59335	-21.3359	-4.76656	182.086	348.822	627.657	392.073	392.073	392.073	-0.867543	-91.1919	-2.48973	276.34	359.282	221.174	186.101	186.101	186.101	-91.1872	-1.00772	2.14175	40.3197	3.4934	0.579569	0.377767	0.270884	1.68742	-45.2142	111.927	-3.14856	0	0	-0.0405151	26.7851
0	6.71482	0	0	6.8115	1.95878	-9.64296	-0.174229	0.0280735	0.00459619	-19.3497	2.91E-17	5.33513	0	0	0.00241425	2.4738	-20.8917	-5.04247	181.04	348.705	626.627	392.142	392.142	392.142	-0.977763	-90.4996	-2.59732	270.505	359.061	218.989	186.101	186.101	186.101	-90.4949	-1.02009	2.27769	39.8532	3.4694	0.687667	0.380203	0.271169	1.70263	-62.4294	112.051	-2.38369	0	0	-0.0570602	27.0128
0	6.71829	0	0	6.81939	1.98062	-9.85568	-0.17698	0.0258073	0.0106302	-20.0683	-1.32E-15	4.95725	0	0	0.00258286	2.3647	-20.4109	-5.27119	179.747	348.74	625.631	392.208	392.208	392.208	-1.06185	-89.8655	-2.65759	264.685	358.988	216.997	186.101	186.101	186.101	-89.8609	-1.0192	2.3674	39.3521	3.42533	0.762584	0.374984	0.266984	1.7148	-73.8545	109.989	-1.72016	0	0	-0.069709	27.165
0	6.74283	0	0	6.84784	1.99782	-10.0231	-0.177912	0.0229699	0.0142027	-20.3819	-4.22E-15	4.44144	0	0	0.00281913	2.2663	-19.8962	-5.44927	178.207	348.93	624.681	392.27	392.27	392.27	-1.12329	-89.2972	-2.67172	258.922	359.047	215.215	186.101	186.101	186.101	-89.293	-1.00244	2.41388	38.8185	3.36188	0.800604	0.363128	0.258338	1.72335	-80.1788	105.754	-1.13217	0	0	-0.0781695	27.239
0	6.78879	0	0	6.89706	2.00999	-10.1413	-0.177194	0.0195427	0.015586	-20.3261	-1.50E-15	3.79705	0	0	0.00305357	2.17871	-19.3499	-5.5744	176.422	349.273	623.783	392.327	392.327	392.327	-1.16606	-88.7982	-2.64245	253.245	359.222	213.65	186.101	186.101	186.101	-88.7944	-0.968238	2.42143	38.2546	3.28016	0.798946	0.345453	0.245406	1.72789	-81.9952	99.4263	-0.60184	0	0	-0.0823352	27.2342
0	6.85416	0	0	6.96493	2.0168	-10.2075	-0.175134	0.0156163	0.0153828	-19.9667	4.82E-15	3.0501	0	0	0.00323733	2.10197	-18.775	-5.64567	174.394	349.765	622.943	392.38	392.38	392.38	-1.19463	-88.3675	-2.57423	247.67	359.492	212.295	186.101	186.101	186.101	-88.3643	-0.91608	2.39576	37.6628	3.18132	0.756221	0.323634	0.228632	1.72837	-80.4204	91.2275	-0.110785	0	0	-0.0829435	27.1524
0	6.93524	0	0	7.04759	2.01802	-10.2194	-0.172161	0.0113874	0.0138491	-19.3911	3.41E-15	2.24262	0	0	0.00335646	2.03592	-18.1742	-5.66343	172.13	350.4	622.166	392.433	392.433	392.433	-1.21386	-88.0009	-2.47267	242.201	359.835	211.137	186.101	186.101	186.101	-87.9986	-0.846319	2.34356	37.0454	3.06704	0.67212	0.298755	0.208584	1.72503	-76.1867	81.5212	0.33492	0	0	-0.0805175	26.9968
0	7.0273	0	0	7.1402	2.01352	-10.1757	-0.168642	0.0071137	0.011455	-18.6825	-2.49E-15	1.42707	0	0	0.00342241	1.98043	-17.5506	-5.62942	169.636	351.168	621.451	392.486	392.486	392.486	-1.22884	-87.6922	-2.34423	236.836	360.227	210.157	186.101	186.101	186.101	-87.691	-0.759967	2.27221	36.4051	2.93878	0.547819	0.272443	0.186381	1.71831	-70.2899	70.8725	0.720739	0	0	-0.0760404	26.7717
0	7.12543	0	0	7.23766	2.00329	-10.0762	-0.164933	0.00305411	0.00850211	-17.9183	-1.87E-15	0.658265	0	0	0.00345495	1.93518	-16.9072	-5.54654	166.919	352.056	620.799	392.544	392.543	392.543	-1.24456	-87.4341	-2.19576	231.568	360.645	209.332	186.101	186.101	186.101	-87.4341	-0.658459	2.1892	35.7445	2.79843	0.385522	0.245913	0.162925	1.70867	-63.4869	59.8025	1.03725	0	0	-0.0703237	26.4827
0	7.22485	0	0	7.33517	1.98743	-9.92199	-0.161232	-0.000485043	0.00530821	-17.1529	-1.79E-15	-0.00865588	0	0	0.00346032	1.89985	-16.2469	-5.41882	163.989	353.051	620.207	392.608	392.608	392.608	-1.2655	-87.2186	-2.03373	226.384	361.068	208.641	186.101	186.101	186.101	-87.22	-0.543457	2.10151	35.0663	2.64762	0.188653	0.220236	0.139328	1.69668	-56.4233	48.9086	1.26728	0	0	-0.0640985	26.1361
0	7.32142	0	0	7.42856	1.96622	-9.71553	-0.157741	-0.0033364	0.00210893	-16.4316	1.79E-15	-0.538294	0	0	0.00343064	1.87402	-15.573	-5.25109	160.856	354.137	619.67	392.684	392.684	392.684	-1.29523	-87.0382	-1.86393	221.271	361.477	208.06	186.101	186.101	186.101	-87.041	-0.41677	2.01507	34.3732	2.48815	-0.0386072	0.196129	0.116519	1.68283	-49.5522	38.6728	1.40443	0	0	-0.0578802	25.7384
0	7.41179	0	0	7.51458	1.94007	-9.46053	-0.154575	-0.00537588	-0.000974694	-15.7825	1.57E-15	-0.908724	0	0	0.00334466	1.85721	-14.8883	-5.04886	157.533	355.299	619.185	392.772	392.772	392.772	-1.33617	-86.8858	-1.69115	216.213	361.858	207.569	186.101	186.101	186.101	-86.8902	-0.280257	1.93443	33.6681	2.32157	-0.291335	0.173931	0.0952438	1.66787	-43.0926	29.4535	1.45076	0	0	-0.0518907	25.2964
0	7.49355	0	0	7.59096	1.90952	-9.16219	-0.151774	-0.00659773	-0.00378617	-15.2194	-3.60E-15	-1.11982	0	0	0.00318212	1.8489	-14.1957	-4.81803	154.03	356.523	618.746	392.876	392.876	392.876	-1.38935	-86.7553	-1.51886	211.197	362.203	207.15	186.101	186.101	186.101	-86.7615	-0.135769	1.86241	32.9536	2.14941	-0.564237	0.153826	0.0761703	1.65222	-37.2287	21.5487	1.40673	0	0	-0.04631	24.8168
0	7.56518	0	0	7.65639	1.87521	-8.82662	-0.149413	-0.00709085	-0.00627148	-14.7525	7.28E-16	-1.18762	0	0	0.00293461	1.84853	-13.498	-4.56474	150.362	357.792	618.347	392.996	392.995	392.995	-1.45464	-86.6417	-1.34948	206.208	362.507	206.786	186.101	186.101	186.101	-86.6497	0.0148563	1.8004	32.2323	1.97286	-0.851721	0.136033	0.0596315	1.63646	-32.0611	15.024	1.29439	0	0	-0.0412613	24.3061
0	7.62608	0	0	7.71048	1.83787	-8.46065	-0.147445	-0.00696344	-0.00835366	-14.3752	-3.04E-15	-1.13636	0	0	0.0026055	1.85554	-12.7975	-4.29511	146.54	359.093	617.984	393.132	393.132	393.132	-1.5308	-86.5409	-1.18427	201.235	362.771	206.466	186.101	186.101	186.101	-86.5508	0.16987	1.74837	31.5066	1.79298	-1.14825	0.120576	0.0457611	1.62104	-27.6253	9.87598	1.13119	0	0	-0.0367855	23.7702
0	7.67631	0	0	7.75357	1.79822	-8.07128	-0.145889	-0.00640996	-0.0100783	-14.0829	5.82E-16	-1.00091	0	0	0.00221766	1.86932	-12.0964	-4.01494	142.578	360.413	617.65	393.286	393.286	393.287	-1.6158	-86.4499	-1.02376	196.268	362.998	206.178	186.101	186.101	186.101	-86.4619	0.327578	1.70529	30.7786	1.61065	-1.44858	0.107231	0.0344594	1.60643	-23.8265	5.96349	0.939802	0	0	-0.03278	23.2144
0	7.7165	0	0	7.78651	1.75698	-7.66549	-0.14465	-0.00555118	-0.0113633	-13.8577	-3.73E-15	-0.809747	0	0	0.00179568	1.88927	-11.3965	-3.72971	138.488	361.74	617.34	393.457	393.457	393.457	-1.7071	-86.3664	-0.867817	191.298	363.194	205.915	186.101	186.101	186.101	-86.3806	0.486401	1.66938	30.0503	1.42643	-1.74781	0.096101	0.0255989	1.59276	-20.734	3.1304	0.742914	0	0	-0.0293912	22.6435
0	7.74767	0	0	7.8105	1.71481	-7.24972	-0.143696	-0.00462971	-0.0123087	-13.6866	-8.95E-16	-0.601998	0	0	0.00137808	1.91476	-10.6994	-3.44426	134.281	363.066	617.049	393.644	393.644	393.644	-1.80182	-86.2889	-0.715922	186.319	363.368	205.67	186.101	186.101	186.101	-86.3055	0.644869	1.63841	29.3231	1.24086	-2.04172	0.0869017	0.0187191	1.5806	-18.1845	1.06032	0.564507	0	0	-0.0264864	22.0613
0	7.77087	0	0	7.82676	1.67229	-6.82974	-0.142953	-0.00374248	-0.0129107	-13.5531	2.78E-15	-0.40059	0	0	0.000989553	1.94515	-10.0062	-3.16272	129.97	364.381	616.772	393.845	393.845	393.845	-1.89715	-86.2163	-0.567377	181.328	363.528	205.438	186.101	186.101	186.101	-86.2353	0.801645	1.61007	28.5983	1.05422	-2.32682	0.0793529	0.0136203	1.56991	-16.0953	-0.410966	0.413569	0	0	-0.0240031	21.4713
0	7.78716	0	0	7.83646	1.62991	-6.41039	-0.142362	-0.00305514	-0.0132414	-13.4437	3.83E-15	-0.231552	0	0	0.000654435	1.97979	-9.3179	-2.8885	125.565	365.678	616.506	394.06	394.06	394.06	-1.99044	-86.1478	-0.421438	176.321	363.681	205.216	186.101	186.101	186.101	-86.1691	0.955564	1.58213	27.8769	0.866768	-2.6004	0.073198	0.00990465	1.56072	-14.3513	-1.53919	0.300787	0	0	-0.0218754	20.8761
0	7.79736	0	0	7.84051	1.58805	-5.99546	-0.141909	-0.00261272	-0.0133377	-13.3512	3.91E-15	-0.105844	0	0	0.000380015	2.018	-8.63497	-2.62417	121.076	366.952	616.247	394.286	394.286	394.286	-2.07948	-86.0826	-0.277466	171.296	363.835	205	186.101	186.101	186.101	-86.1062	1.10566	1.55272	27.1594	0.678779	-2.86062	0.0681609	0.00721878	1.55291	-12.8631	-2.48203	0.227476	0	0	-0.0200431	20.2776
0	7.8021	0	0	7.8396	1.54696	-5.58763	-0.14154	-0.00248418	-0.0132876	-13.2673	-2.53E-15	-0.032772	0	0	0.000168293	2.05915	-7.95779	-2.37157	116.512	368.199	615.992	394.523	394.523	394.523	-2.16256	-86.02	-0.134965	166.255	363.993	204.788	186.101	186.101	186.101	-86.0457	1.25117	1.52037	26.4462	0.490359	-3.10641	0.0639538	0.00548259	1.54654	-11.509	-3.32206	0.186799	0	0	-0.0183714	19.6774
0	7.80179	0	0	7.8341	1.50681	-5.18854	-0.141253	-0.00261557	-0.0131143	-13.1909	5.75E-16	-0.00573302	0	0	6.74E-06	2.10261	-7.28648	-2.13174	111.881	369.414	615.738	394.769	394.769	394.769	-2.23855	-85.959	0.0063546	161.196	364.16	204.579	186.101	186.101	186.101	-85.9868	1.3916	1.48417	25.7374	0.301682	-3.33747	0.0602685	0.00460349	1.54138	-10.2147	-4.07158	0.171123	0	0	-0.0167627	19.0767
0	7.79658	0	0	7.82417	1.46767	-4.799	-0.14105	-0.00298008	-0.0129181	-13.1234	-2.38E-15	-0.0187191	0	0	-0.00011632	2.14786	-6.62101	-1.90516	107.193	370.595	615.484	395.023	395.023	395.023	-2.30682	-85.899	0.146726	156.122	364.336	204.369	186.101	186.101	186.101	-85.9286	1.52668	1.44354	25.0329	0.112956	-3.55417	0.0568636	0.0044288	1.53733	-8.88849	-4.73963	0.167394	0	0	-0.0150962	18.4763
0	7.78648	0	0	7.80984	1.42955	-4.41917	-0.140915	-0.00350572	-0.0127025	-13.0659	1.03E-15	-0.0599226	0	0	-0.000214366	2.1944	-5.96124	-1.69177	102.453	371.741	615.227	395.284	395.284	395.284	-2.36719	-85.839	0.286226	151.033	364.522	204.157	186.101	186.101	186.101	-85.8703	1.65639	1.39832	24.3326	-0.0756519	-3.75738	0.053628	0.00477213	1.53431	-7.52867	-5.34059	0.169581	0	0	-0.0133784	17.8767
0	7.77156	0	0	7.79111	1.39241	-4.0488	-0.140854	-0.00410191	-0.0125465	-13.0231	-1.02E-15	-0.115855	0	0	-0.000298777	2.24186	-5.30694	-1.49106	97.6704	372.851	614.966	395.551	395.551	395.551	-2.41984	-85.7782	0.42494	145.931	364.716	203.943	186.101	186.101	186.101	-85.8109	1.78086	1.34859	23.6361	-0.263977	-3.94844	0.0501808	0.00546552	1.532	-6.02326	-5.8854	0.169226	0	0	-0.0114569	17.2787
0	7.7519	0	0	7.76808	1.35624	-3.68767	-0.140883	-0.00474031	-0.0124546	-13.0004	1.92E-15	-0.181144	0	0	-0.000371022	2.28992	-4.65788	-1.30232	92.8513	373.925	614.7	395.823	395.823	395.823	-2.46505	-85.7158	0.563061	140.817	364.917	203.724	186.101	186.101	186.101	-85.7497	1.9004	1.29441	22.9431	-0.451757	-4.12882	0.0465207	0.00630794	1.5306	-4.4023	-6.39399	0.158281	0	0	-0.00938614	16.6826
0	7.72784	0	0	7.74104	1.321	-3.33564	-0.140984	-0.00537909	-0.0124778	-12.9999	3.45E-15	-0.25033	0	0	-0.000429261	2.33832	-4.0138	-1.12468	88.0026	374.963	614.428	396.099	396.099	396.099	-2.50317	-85.6514	0.700784	135.692	365.123	203.502	186.101	186.101	186.101	-85.6862	2.01536	1.2359	22.2533	-0.638678	-4.3002	0.0424347	0.00721505	1.52971	-2.60678	-6.83762	0.124691	0	0	-0.00706911	16.089
0	7.70005	0	0	7.71063	1.28671	-2.99279	-0.141193	-0.00599407	-0.0125857	-13.027	3.99E-15	-0.321302	0	0	-0.000467213	2.38685	-3.3745	-0.957337	83.131	375.966	614.151	396.378	396.378	396.378	-2.53463	-85.5846	0.838311	130.557	365.332	203.276	186.101	186.101	186.101	-85.6203	2.12616	1.17325	21.5666	-0.824497	-4.46409	0.0380806	0.00801787	1.52942	-0.732812	-7.27192	0.0689132	0	0	-0.00466603	15.4986
0	7.66957	0	0	7.67788	1.25339	-2.65939	-0.141467	-0.00660949	-0.0128209	-13.078	-1.25E-15	-0.397572	0	0	-0.00047249	2.43532	-2.73981	-0.799489	78.2432	376.932	613.867	396.658	396.658	396.658	-2.55991	-85.5157	0.975797	125.412	365.541	203.047	186.101	186.101	186.101	-85.5519	2.23321	1.10664	20.8826	-1.0087	-4.62196	0.033221	0.00856838	1.52946	1.29884	-7.71123	-0.0187919	0	0	-0.00207362	14.912
0	7.63782	0	0	7.64422	1.22107	-2.33596	-0.141806	-0.00714827	-0.0131454	-13.1509	-3.95E-15	-0.473032	0	0	-0.000439485	2.4836	-2.10964	-0.65062	73.346	377.864	613.577	396.938	396.938	396.938	-2.57951	-85.4451	1.11332	120.257	365.75	202.818	186.101	186.101	186.101	-85.4815	2.33687	1.03636	20.2013	-1.19088	-4.77487	0.0279836	0.0088565	1.52968	3.40992	-8.11303	-0.13946	0	0	0.000622697	14.3301
0	7.60674	0	0	7.6115	1.18985	-2.02325	-0.142162	-0.00769558	-0.0135822	-13.2357	1.43E-15	-0.556693	0	0	-0.000352659	2.53158	-1.48395	-0.51045	68.4461	378.759	613.282	397.215	397.215	397.215	-2.5939	-85.3735	1.25083	115.092	365.957	202.591	186.101	186.101	186.101	-85.4101	2.43743	0.962748	19.5228	-1.37071	-4.92354	0.0224117	0.00885445	1.53026	5.60824	-8.53794	-0.294924	0	0	0.00340336	13.7539
0	7.57838	0	0	7.58182	1.15979	-1.72217	-0.14254	-0.0082092	-0.0140756	-13.3255	-2.40E-15	-0.644186	0	0	-0.000208373	2.57911	-0.862815	-0.378989	63.5504	379.618	612.982	397.487	397.487	397.487	-2.60366	-85.302	1.38807	109.915	366.16	202.367	186.101	186.101	186.101	-85.3385	2.53508	0.886289	18.847	-1.54762	-5.06829	0.0165823	0.00861123	1.53093	7.82525	-8.91867	-0.483942	0	0	0.0062083	13.1845
0	7.55514	0	0	7.55752	1.13101	-1.43368	-0.142836	-0.00870122	-0.0146347	-13.4017	-2.38E-15	-0.7347	0	0	-5.04E-06	2.62613	-0.246358	-0.256566	58.6663	380.441	612.677	397.752	397.752	397.752	-2.60941	-85.2317	1.52463	104.727	366.356	202.151	186.101	186.101	186.101	-85.268	2.62992	0.807641	18.1741	-1.72124	-5.20892	0.0104497	0.007999	1.53157	10.0899	-9.32425	-0.701186	0	0	0.00904499	12.6232
0	7.53933	0	0	7.54089	1.10359	-1.1589	-0.143013	-0.00912533	-0.0152229	-13.4521	-1.06E-15	-0.821412	0	0	0.000249436	2.67249	0.365212	-0.143848	53.8008	381.225	612.368	398.008	398.008	398.008	-2.61177	-85.1638	1.65988	99.5255	366.545	201.945	186.101	186.101	186.101	-85.1996	2.72192	0.727567	17.5044	-1.89111	-5.34476	0.00420034	0.00727807	1.53204	12.3291	-9.62929	-0.944356	0	0	0.0118741	12.0713
0	7.53299	0	0	7.53391	1.07767	-0.899033	-0.143016	-0.00942922	-0.015789	-13.4651	-3.95E-15	-0.896279	0	0	0.000540891	2.7181	0.971606	-0.0417479	48.9617	381.971	612.056	398.254	398.254	398.254	-2.61137	-85.0989	1.79301	94.3092	366.724	201.749	186.101	186.101	186.101	-85.1341	2.81093	0.646946	16.8382	-2.05688	-5.4747	-0.00202414	0.00649691	1.53227	14.4657	-9.81138	-1.20187	0	0	0.0146027	11.5303
0	7.53768	0	0	7.53818	1.05338	-0.655507	-0.142865	-0.00964444	-0.0163152	-13.4392	-3.47E-15	-0.960799	0	0	0.000856634	2.76282	1.57245	0.0485761	44.1566	382.678	611.741	398.487	398.487	398.487	-2.60868	-85.0372	1.92325	89.0766	366.894	201.566	186.101	186.101	186.101	-85.0719	2.8967	0.56656	16.1759	-2.21816	-5.59721	-0.00806358	0.00555099	1.53249	16.4398	-9.94419	-1.46454	0	0	0.0171166	11.0018
0	7.55458	0	0	7.5548	1.03088	-0.429887	-0.142576	-0.00976821	-0.0167859	-13.3766	3.37E-15	-1.01396	0	0	0.00118151	2.8065	2.16729	0.125852	39.3936	383.344	611.422	398.707	398.707	398.707	-2.604	-84.9787	2.04979	83.826	367.053	201.393	186.101	186.101	186.101	-85.0126	2.97886	0.487109	15.5179	-2.37467	-5.71044	-0.0138934	0.00462507	1.53256	18.229	-9.96848	-1.72881	0	0	0.0194146	10.4874
0	7.58436	0	0	7.58442	1.01033	-0.223738	-0.142191	-0.0098528	-0.0171629	-13.2846	-1.49E-15	-1.0598	0	0	0.00150416	2.84896	2.7556	0.188719	34.6808	383.968	611.099	398.913	398.913	398.913	-2.59763	-84.9227	2.17179	78.5556	367.201	201.231	186.101	186.101	186.101	-84.9557	3.05702	0.409305	14.8647	-2.5261	-5.81229	-0.019375	0.00369512	1.53259	19.7617	-9.95521	-1.98571	0	0	0.0213717	9.98874
0	7.62732	0	0	7.62731	0.991861	-0.0385272	-0.14174	-0.00989986	-0.0174597	-13.1724	-2.19E-15	-1.09757	0	0	0.00181425	2.88995	3.33678	0.235867	30.0266	384.548	610.771	399.105	399.105	399.105	-2.58975	-84.868	2.28839	73.2642	367.338	201.076	186.101	186.101	186.101	-84.9002	3.13072	0.333836	14.2169	-2.67214	-5.90053	-0.0244681	0.00290934	1.53272	21.0349	-9.85894	-2.23271	0	0	0.0230071	9.50769
0	7.68338	0	0	7.68339	0.975603	0.124517	-0.141292	-0.00988175	-0.0176277	-13.0537	-2.83E-15	-1.12213	0	0	0.00210524	2.92925	3.91016	0.266102	25.4398	385.085	610.439	399.282	399.283	399.282	-2.58067	-84.8134	2.39872	67.9506	367.464	200.927	186.101	186.101	186.101	-84.8447	3.19956	0.261462	13.5752	-2.81254	-5.97289	-0.0290902	0.00222012	1.53298	21.9881	-9.73092	-2.4553	0	0	0.0242244	9.04604
0	7.75236	0	0	7.75245	0.961663	0.264315	-0.140903	-0.00981115	-0.0177271	-12.9412	-4.88E-16	-1.13281	0	0	0.00237838	2.96659	4.475	0.278498	20.929	385.576	610.099	399.447	399.447	399.447	-2.57054	-84.7574	2.50206	62.6142	367.58	200.779	186.101	186.101	186.101	-84.7877	3.26315	0.192748	12.9401	-2.94716	-6.02723	-0.0334487	0.00182456	1.53376	22.7317	-9.53427	-2.65424	0	0	0.0251849	8.60565
0	7.83408	0	0	7.83424	0.950135	0.379929	-0.140633	-0.0096418	-0.0176926	-12.8468	2.01E-15	-1.12422	0	0	0.00263863	3.00165	5.03051	0.272382	16.5028	386.02	609.752	399.599	399.599	399.599	-2.55936	-84.6986	2.59786	57.2547	367.686	200.63	186.101	186.101	186.101	-84.7279	3.32112	0.128101	12.3124	-3.07559	-6.0615	-0.037358	0.00169069	1.53495	23.1748	-9.25368	-2.81834	0	0	0.025779	8.18841
0	7.92839	0	0	7.92866	0.941076	0.470767	-0.140506	-0.00944945	-0.0175746	-12.7756	-9.06E-16	-1.10332	0	0	0.00289594	3.03414	5.57587	0.247553	12.1701	386.416	609.395	399.741	399.741	399.741	-2.547	-84.6357	2.68571	51.8726	367.784	200.479	186.101	186.101	186.101	-84.6641	3.37313	0.0676999	11.6927	-3.19769	-6.07409	-0.0410565	0.00172666	1.53682	23.4432	-8.99201	-2.94968	0	0	0.0261254	7.7962
0	8.03544	0	0	8.03579	0.934519	0.536523	-0.140506	-0.00922964	-0.0173452	-12.7267	8.37E-17	-1.07149	0	0	0.0031579	3.06377	6.11024	0.204262	7.93934	386.763	609.028	399.872	399.872	399.872	-2.53318	-84.5678	2.76544	46.4689	367.874	200.324	186.101	186.101	186.101	-84.5953	3.41887	0.0114908	11.082	-3.31318	-6.06371	-0.0446524	0.00198249	1.53934	23.5796	-8.73629	-3.04785	0	0	0.0262826	7.43088
0	8.15535	0	0	8.15577	0.930442	0.577411	-0.140625	-0.00905636	-0.0170216	-12.6977	-1.19E-15	-1.03749	0	0	0.0034302	3.09022	6.63279	0.143268	3.81865	387.061	608.649	399.995	399.995	399.995	-2.51753	-84.4942	2.83694	41.0452	367.96	200.164	186.101	186.101	186.101	-84.5206	3.45807	-0.0407072	10.4808	-3.42176	-6.02955	-0.0482187	0.00234953	1.54248	23.6507	-8.56651	-3.11694	0	0	0.0263027	7.09427
0	8.28834	0	0	8.28878	0.928761	0.594261	-0.140846	-0.00888364	-0.0166125	-12.6839	-4.84E-16	-0.999529	0	0	0.00371393	3.11322	7.14271	0.0659639	-0.184272	387.308	608.257	400.112	400.112	400.112	-2.49961	-84.4142	2.90026	35.6038	368.041	200	186.101	186.101	186.101	-84.4397	3.4905	-0.0891783	9.89006	-3.52316	-5.97142	-0.0520281	0.00294918	1.54631	23.7911	-8.40909	-3.16063	0	0	0.0263705	6.78806
0	8.4345	0	0	8.43493	0.929344	0.588423	-0.141115	-0.00877363	-0.016143	-12.6766	-3.18E-15	-0.966463	0	0	0.00400617	3.13254	7.63927	-0.0257124	-4.06247	387.504	607.851	400.223	400.223	400.223	-2.479	-84.3274	2.95557	30.1474	368.121	199.832	186.101	186.101	186.101	-84.3518	3.51601	-0.134344	9.31038	-3.61706	-5.88969	-0.0562886	0.00375219	1.55075	24.1199	-8.28175	-3.18801	0	0	0.0266105	6.51378
0	8.59376	0	0	8.59418	0.931981	0.561971	-0.141451	-0.00869265	-0.0156506	-12.674	-2.94E-15	-0.93799	0	0	0.00430227	3.14805	8.12185	-0.129162	-7.80983	387.647	607.432	400.33	400.33	400.33	-2.45525	-84.2331	3.00307	24.6792	368.199	199.661	186.101	186.101	186.101	-84.2566	3.53446	-0.176605	8.74241	-3.70326	-5.78545	-0.0613211	0.0050425	1.55586	24.8161	-8.05297	-3.20762	0	0	0.0272507	6.2728
0	8.7659	0	0	8.76626	0.936417	0.51749	-0.141799	-0.0086726	-0.0151586	-12.6677	7.68E-16	-0.920063	0	0	0.00459257	3.15974	8.58993	-0.241295	-11.4214	387.738	606.999	400.435	400.435	400.435	-2.428	-84.1311	3.04304	19.2025	368.277	199.487	186.101	186.101	186.101	-84.1534	3.54583	-0.216375	8.18679	-3.78158	-5.66035	-0.0672588	0.00691384	1.5615	25.9746	-7.67489	-3.22794	0	0	0.0283757	6.06619
0	8.95032	0	0	8.95061	0.942325	0.458247	-0.14216	-0.00869524	-0.0146814	-12.6545	1.58E-15	-0.91293	0	0	0.00486665	3.16775	9.04319	-0.358431	-14.8936	387.777	606.553	400.539	400.539	400.539	-2.39704	-84.0205	3.0757	13.7209	368.356	199.313	186.101	186.101	186.101	-84.0418	3.55014	-0.253922	7.64394	-3.85197	-5.51678	-0.074394	0.00945781	1.56769	27.7307	-7.08452	-3.25443	0	0	0.0301037	5.89474
0	9.14612	0	0	9.14632	0.949331	0.387991	-0.142522	-0.0087593	-0.014289	-12.6308	-2.70E-15	-0.916733	0	0	0.00511257	3.17241	9.48147	-0.476459	-18.224	387.766	606.094	400.642	400.642	400.642	-2.36237	-83.9009	3.10125	8.23775	368.434	199.138	186.101	186.101	186.101	-83.921	3.54751	-0.289394	7.11416	-3.91452	-5.35771	-0.0830228	0.0127347	1.5745	30.2461	-6.2265	-3.29567	0	0	0.0325626	5.75888
0	9.35192	0	0	9.35204	0.957022	0.310859	-0.142859	-0.0088107	-0.0138922	-12.5917	1.22E-15	-0.9243	0	0	0.00531821	3.17418	9.9049	-0.590991	-21.412	387.706	605.625	400.746	400.746	400.746	-2.32412	-83.7711	3.11977	2.75642	368.513	198.964	186.101	186.101	186.101	-83.79	3.53812	-0.322733	6.5977	-3.96937	-5.18658	-0.0928809	0.0167605	1.58166	33.3934	-5.0348	-3.34196	0	0	0.0355527	5.65862
0	9.5659	0	0	9.56597	0.96495	0.231348	-0.143189	-0.00887405	-0.0136078	-12.5375	-3.48E-15	-0.933902	0	0	0.00547245	3.17378	10.3138	-0.697345	-24.4586	387.599	605.147	400.851	400.851	400.851	-2.2826	-83.6301	3.13129	-2.71988	368.592	198.791	186.101	186.101	186.101	-83.6478	3.52218	-0.353735	6.09459	-4.01705	-5.00737	-0.10418	0.0215026	1.58939	37.3137	-3.54894	-3.40046	0	0	0.0391451	5.59354
0	9.7858	0	0	9.78584	0.972667	0.153959	-0.143487	-0.0088088	-0.0134232	-12.4645	1.11E-15	-0.927131	0	0	0.00556543	3.17206	10.7086	-0.790778	-27.366	387.449	604.665	400.959	400.959	400.959	-2.23823	-83.4764	3.1358	-8.18831	368.669	198.621	186.101	186.101	186.101	-83.493	3.49993	-0.38209	5.6047	-4.05809	-4.82438	-0.116757	0.0269234	1.59728	41.9337	-1.69675	-3.45967	0	0	0.0432049	5.56278
0	10.009	0	0	10.009	0.979748	0.0829524	-0.143733	-0.00864413	-0.0133438	-12.3705	-3.05E-15	-0.902083	0	0	0.00558559	3.17002	11.0902	-0.866612	-30.1379	387.259	604.181	401.07	401.07	401.07	-2.19135	-83.3085	3.13329	-13.6465	368.746	198.452	186.101	186.101	186.101	-83.3239	3.47158	-0.407565	5.12796	-4.09326	-4.64211	-0.130255	0.0325288	1.60541	47.1224	0.323884	-3.51543	0	0	0.0475116	5.56514
0	10.2324	0	0	10.2324	0.985825	0.0219978	-0.143926	-0.00831184	-0.0134233	-12.2563	-1.88E-15	-0.849764	0	0	0.0055241	3.16872	11.4593	-0.920374	-32.779	387.035	603.699	401.185	401.185	401.185	-2.14203	-83.1243	3.12393	-19.0925	368.821	198.286	186.101	186.101	186.101	-83.1386	3.43731	-0.430184	4.66411	-4.12336	-4.46517	-0.144442	0.038201	1.61365	52.7907	2.51071	-3.56678	0	0	0.0519408	5.59909
0	10.4526	0	0	10.4526	0.990601	-0.0258912	-0.144051	-0.00789748	-0.0136574	-12.122	-1.66E-15	-0.777702	0	0	0.00537197	3.16929	11.8171	-0.947942	-35.2946	386.78	603.225	401.306	401.306	401.306	-2.0901	-82.9216	3.10795	-24.5252	368.897	198.12	186.101	186.101	186.101	-82.9348	3.39718	-0.450184	4.2129	-4.14948	-4.29815	-0.159005	0.0436076	1.62186	58.7766	4.67198	-3.61765	0	0	0.056292	5.66289
0	10.6661	0	0	10.6661	0.99386	-0.0585789	-0.14411	-0.00738276	-0.014094	-11.9712	2.20E-15	-0.686626	0	0	0.00512647	3.1728	12.1646	-0.94584	-37.6901	386.497	602.762	401.434	401.434	401.434	-2.03514	-82.6978	3.08577	-29.9443	368.976	197.955	186.101	186.101	186.101	-82.71	3.35123	-0.468087	3.77422	-4.17251	-4.14526	-0.173455	0.0483235	1.62992	64.8849	6.67601	-3.6707	0	0	0.0603605	5.75471
0	10.8691	0	0	10.8691	0.995472	-0.0747444	-0.144132	-0.00683643	-0.0146954	-11.8111	3.48E-15	-0.586775	0	0	0.00479017	3.18022	12.5027	-0.911325	-39.9708	386.191	602.314	401.569	401.569	401.569	-1.97655	-82.4503	3.05778	-35.3502	369.06	197.789	186.101	186.101	186.101	-82.4614	3.2994	-0.48452	3.34808	-4.19349	-4.01031	-0.187284	0.0520523	1.63785	70.852	8.37843	-3.72979	0	0	0.0638856	5.8728
0	11.0581	0	0	11.0581	0.995397	-0.0739925	-0.144137	-0.00624596	-0.0155588	-11.6484	3.23E-15	-0.482447	0	0	0.00437122	3.19239	12.8323	-0.842517	-42.1412	385.863	601.886	401.715	401.715	401.715	-1.91355	-82.1762	3.02446	-40.744	369.151	197.62	186.101	186.101	186.101	-82.1862	3.24156	-0.500325	2.93454	-4.21339	-3.89654	-0.200387	0.0546895	1.64568	76.6099	9.73781	-3.80591	0	0	0.0668029	6.01554
0	11.2297	0	0	11.2297	0.993692	-0.056896	-0.144167	-0.00568777	-0.0165743	-11.4914	-1.78E-15	-0.386939	0	0	0.00388243	3.20993	13.1541	-0.738699	-44.2046	385.516	601.481	401.873	401.873	401.873	-1.84532	-81.8726	2.98627	-46.1278	369.252	197.447	186.101	186.101	186.101	-81.8814	3.17755	-0.516344	2.53413	-4.23311	-3.80628	-0.212078	0.0559779	1.65337	81.7783	10.6329	-3.89821	0	0	0.0687621	6.18165
0	11.3809	0	0	11.3809	0.990487	-0.0247479	-0.144258	-0.00522837	-0.0177892	-11.3467	3.87E-15	-0.312541	0	0	0.00333972	3.23321	13.4686	-0.600266	-46.1627	385.149	601.104	402.044	402.044	402.044	-1.77108	-81.5368	2.94357	-51.504	369.365	197.269	186.101	186.101	186.101	-81.5443	3.10718	-0.53336	2.14748	-4.25336	-3.741	-0.222112	0.0557546	1.66099	86.2114	10.9788	-4.01603	0	0	0.0696234	6.37028
0	11.5092	0	0	11.5092	0.985982	0.0204325	-0.144474	-0.00485068	-0.0191223	-11.2217	-2.39E-15	-0.263496	0	0	0.00275952	3.26231	13.7758	-0.428931	-48.0152	384.761	600.756	402.23	402.23	402.23	-1.69029	-81.166	2.89653	-56.8756	369.493	197.086	186.101	186.101	186.101	-81.1723	3.03029	-0.551926	1.77565	-4.27475	-3.70104	-0.230058	0.0540583	1.66873	89.633	10.7869	-4.15531	0	0	0.069167	6.58107
0	11.6128	0	0	11.6128	0.980435	0.0760563	-0.144797	-0.00464199	-0.0205941	-11.1134	3.54E-15	-0.252384	0	0	0.00215553	3.29703	14.0754	-0.227596	-49.7594	384.352	600.44	402.433	402.433	402.433	-1.60264	-80.7579	2.84515	-62.2453	369.635	196.899	186.101	186.101	186.101	-80.763	2.9467	-0.572336	1.42002	-4.29778	-3.68573	-0.235793	0.0510522	1.67675	91.9261	10.0751	-4.32386	0	0	0.0673123	6.81433
0	11.6901	0	0	11.6902	0.974156	0.139028	-0.145277	-0.00450382	-0.0220545	-11.0228	-2.24E-15	-0.272695	0	0	0.00153838	3.33682	14.3667	-0.000444088	-51.3899	383.917	600.159	402.654	402.654	402.654	-1.50826	-80.3103	2.78915	-67.6159	369.793	196.708	186.101	186.101	186.101	-80.3141	2.85634	-0.594466	1.08231	-4.32259	-3.69322	-0.238869	0.0469658	1.68497	92.7714	8.97902	-4.50633	0	0	0.0638876	7.07099
0	11.7404	0	0	11.7405	0.967478	0.206	-0.145883	-0.00455011	-0.0235671	-10.9413	1.78E-15	-0.335267	0	0	0.000915263	3.38088	14.6483	0.247275	-52.8987	383.452	599.912	402.893	402.894	402.893	-1.40761	-79.821	2.728	-72.9898	369.965	196.516	186.101	186.101	186.101	-79.8235	2.75912	-0.61779	0.764686	-4.34932	-3.72064	-0.239186	0.0420234	1.69347	92.1241	7.50175	-4.7078	0	0	0.0589617	7.35277
0	11.7629	0	0	11.7631	0.960755	0.273427	-0.1466	-0.00466015	-0.0249433	-10.8593	7.30E-16	-0.426372	0	0	0.000286987	3.42811	14.9186	0.509411	-54.2746	382.953	599.7	403.151	403.151	403.151	-1.30172	-79.288	2.66082	-78.3684	370.149	196.327	186.101	186.101	186.101	-79.2892	2.65506	-0.641251	0.469639	-4.37781	-3.76423	-0.236383	0.0367804	1.70218	89.702	5.8611	-4.90515	0	0	0.0525444	7.66215
0	11.7572	0	0	11.7574	0.954334	0.337815	-0.14741	-0.00483679	-0.0262262	-10.7659	2.96E-15	-0.541643	0	0	-0.000348121	3.47721	15.1752	0.77918	-55.5035	382.414	599.523	403.426	403.426	403.426	-1.19197	-78.709	2.58651	-83.7521	370.342	196.143	186.101	186.101	186.101	-78.709	2.54417	-0.663391	0.200058	-4.40768	-3.81953	-0.230507	0.0317691	1.71117	85.5317	4.22353	-5.09456	0	0	0.0449377	8.0024
0	11.7227	0	0	11.723	0.948562	0.395695	-0.148249	-0.00498146	-0.0273137	-10.6447	4.14E-15	-0.666208	0	0	-0.000995866	3.52664	15.4152	1.04944	-56.5685	381.831	599.379	403.716	403.716	403.716	-1.08014	-78.0814	2.50376	-89.1401	370.542	195.968	186.101	186.101	186.101	-78.0803	2.42655	-0.682368	-0.0408359	-4.43832	-3.88159	-0.221475	0.0275049	1.72012	79.5345	2.77944	-5.25707	0	0	0.0364642	8.37756
0	11.6585	0	0	11.6588	0.943776	0.443696	-0.149084	-0.00505057	-0.028215	-10.482	7.13E-16	-0.790854	0	0	-0.00166248	3.57485	15.6353	1.31302	-57.4499	381.199	599.267	404.02	404.02	404.02	-0.96818	-77.4022	2.41124	-94.5303	370.744	195.806	186.101	186.101	186.101	-77.4003	2.30229	-0.696211	-0.249582	-4.46899	-3.94532	-0.209553	0.0246529	1.72896	71.8406	1.73185	-5.38576	0	0	0.0276508	8.79236
0	11.563	0	0	11.5634	0.940296	0.478595	-0.149827	-0.00508459	-0.0289213	-10.259	3.10E-15	-0.915331	0	0	-0.00235234	3.62019	15.8318	1.563	-58.1259	380.514	599.184	404.334	404.334	404.334	-0.85818	-76.6676	2.30763	-99.9196	370.946	195.659	186.101	186.101	186.101	-76.6651	2.17154	-0.702838	-0.422319	-4.49869	-4.0056	-0.194936	0.0237249	1.73741	62.5876	1.20086	-5.47605	0	0	0.0190594	9.25213
0	11.4338	0	0	11.4342	0.938417	0.497438	-0.150404	-0.0050017	-0.029491	-9.95985	3.73E-15	-1.02994	0	0	-0.00306824	3.66109	16.0003	1.79305	-58.5733	379.773	599.126	404.654	404.654	404.654	-0.752341	-75.8732	2.19173	-105.303	371.143	195.53	186.101	186.101	186.101	-75.8702	2.03453	-0.700188	-0.555244	-4.52621	-4.05769	-0.178225	0.025322	1.74514	52.1141	1.43719	-5.53009	0	0	0.0113481	9.7627
0	11.2673	0	0	11.2678	0.938398	0.497623	-0.15071	-0.00492902	-0.0299397	-9.56877	-4.37E-16	-1.14531	0	0	-0.003806	3.69613	16.1366	1.99762	-58.7678	378.977	599.089	404.975	404.975	404.975	-0.652999	-75.0131	2.06245	-110.676	371.334	195.418	186.101	186.101	186.101	-75.01	1.89154	-0.686143	-0.644245	-4.55022	-4.09728	-0.159786	0.0295099	1.75168	40.6754	2.37647	-5.54629	0	0	0.0050785	10.3302
0	11.0586	0	0	11.059	0.940443	0.477122	-0.150647	-0.00478504	-0.0303391	-9.076	-4.02E-15	-1.25273	0	0	-0.00455403	3.72412	16.2361	2.17228	-58.6853	378.127	599.069	405.294	405.294	405.294	-0.562586	-74.0806	1.91888	-116.034	371.516	195.322	186.101	186.101	186.101	-74.0775	1.74298	-0.658607	-0.685474	-4.56931	-4.12079	-0.140305	0.0367301	1.75652	28.6784	4.23884	-5.52803	0	0	0.000764958	10.9607
0	10.8008	0	0	10.8011	0.944693	0.4345	-0.150189	-0.00471273	-0.0308177	-8.48694	3.84E-15	-1.36416	0	0	-0.00529415	3.74424	16.2942	2.31376	-58.3024	377.225	599.061	405.605	405.605	405.604	-0.483662	-73.0675	1.76034	-121.37	371.685	195.237	186.101	186.101	186.101	-73.0647	1.58934	-0.615518	-0.675182	-4.58208	-4.12546	-0.120648	0.0469112	1.75944	16.6382	6.95392	-5.48222	0	0	-0.001264	11.6603
0	10.4854	0	0	10.4856	0.951224	0.369006	-0.149365	-0.00466299	-0.0314898	-7.82322	1.81E-15	-1.47143	0	0	-0.00600373	3.7561	16.3066	2.42011	-57.5981	376.28	599.06	405.904	405.904	405.903	-0.418948	-71.9643	1.58633	-126.681	371.84	195.156	186.101	186.101	186.101	-71.962	1.43123	-0.554785	-0.609966	-4.58727	-4.1094	-0.101565	0.0599429	1.76027	5.00736	10.5307	-5.40446	0	0	-0.000917511	12.4344
0	10.1025	0	0	10.1026	0.960044	0.28055	-0.148262	-0.00473602	-0.0324365	-7.12533	1.86E-15	-1.57724	0	0	-0.00666696	3.75975	16.2693	2.49075	-56.5538	375.298	599.06	406.187	406.187	406.187	-0.371236	-70.7607	1.39662	-131.963	371.975	195.07	186.101	186.101	186.101	-70.7589	1.26926	-0.474413	-0.486906	-4.58389	-4.07168	-0.0836746	0.0753893	1.75878	-5.85695	14.8051	-5.28363	0	0	0.0016733	13.2879
0	9.64094	0	0	9.64097	0.971097	0.169711	-0.147049	-0.00491029	-0.0338616	-6.45684	3.49E-15	-1.66928	0	0	-0.00729491	3.7558	16.1787	2.52638	-55.155	374.292	599.057	406.453	406.453	406.453	-0.343193	-69.4457	1.19121	-137.216	372.088	194.972	186.101	186.101	186.101	-69.4446	1.10398	-0.372625	-0.303693	-4.5712	-4.01231	-0.0679594	0.0927342	1.75526	-15.4111	19.6572	-5.10892	0	0	0.00607536	14.2244
0	9.08899	0	0	9.08897	0.98428	0.0374968	-0.145963	-0.00518134	-0.0358787	-5.90401	1.05E-15	-1.73125	0	0	-0.00795793	3.74535	16.032	2.52892	-53.3914	373.275	599.046	406.698	406.698	406.698	-0.337248	-68.0086	0.97042	-142.44	372.175	194.853	186.101	186.101	186.101	-68.0083	0.935799	-0.247958	-0.0587334	-4.54901	-3.93216	-0.0549188	0.111363	1.74973	-23.4203	24.9034	-4.85244	0	0	0.0117171	15.2465
0	8.43552	0	0	8.43555	0.999474	-0.114878	-0.145332	-0.00539669	-0.0384478	-5.57796	-1.05E-15	-1.72822	0	0	-0.00882584	3.72994	15.8269	2.50131	-51.2581	372.261	599.023	406.924	406.924	406.924	-0.355288	-66.4402	0.734845	-147.636	372.232	194.708	186.101	186.101	186.101	-66.4406	0.764806	-0.0995643	0.248802	-4.51756	-3.83287	-0.0448177	0.130886	1.74274	-29.8493	30.5006	-4.48141	0	0	0.0180002	16.3552
0	7.67127	0	0	7.67137	1.01657	-0.286364	-0.145614	-0.00550752	-0.0417426	-5.61565	2.45E-15	-1.63069	0	0	-0.0102192	3.71156	15.5622	2.44738	-48.7551	371.266	598.986	407.131	407.131	407.131	-0.398123	-64.7337	0.485626	-152.807	372.257	194.537	186.101	186.101	186.101	-64.7346	0.590683	0.072299	0.61895	-4.4776	-3.71671	-0.0380506	0.15059	1.73499	-34.5684	36.2542	-3.96689	0	0	0.0242306	17.5499
0	6.79039	0	0	6.79062	1.03555	-0.476689	-0.147299	-0.00520666	-0.0453428	-6.1644	3.26E-15	-1.38106	0	0	-0.0126003	3.69241	15.2374	2.37152	-45.8883	370.308	598.932	407.32	407.32	407.32	-0.465139	-62.8868	0.224407	-157.953	372.249	194.351	186.101	186.101	186.101	-62.8881	0.412639	0.265935	1.0509	-4.43026	-3.58635	-0.0337373	0.170033	1.72677	-38.313	42.1896	-3.26944	0	0	0.0304495	18.828
0	5.79236	0	0	5.79278	1.05648	-0.686529	-0.150977	-0.00436707	-0.049213	-7.37768	-1.75E-15	-0.937783	0	0	-0.0165505	3.67496	14.853	2.27861	-42.6688	369.402	598.863	407.493	407.493	407.493	-0.553664	-60.9034	-0.0464303	-163.066	372.211	194.169	186.101	186.101	186.101	-60.9048	0.229416	0.477573	1.54315	-4.37718	-3.44481	-0.0314315	0.188715	1.71895	-41.48	48.2096	-2.37356	0	0	0.0367387	20.1852
0	4.68418	0	0	4.68478	1.07958	-0.918153	-0.157155	-0.00263556	-0.0526485	-9.38135	1.86E-15	-0.240186	0	0	-0.0225843	3.66166	14.41	2.1737	-39.1127	368.565	598.78	407.654	407.654	407.654	-0.658609	-58.796	-0.323735	-168.131	372.15	194.025	186.101	186.101	186.101	-58.797	0.0394663	0.700985	2.09348	-4.3202	-3.2952	-0.0295253	0.206498	1.71204	-45.2887	54.4511	-1.27434	0	0	0.0443316	21.6155
0	3.48198	0	0	3.48271	1.10527	-1.17567	-0.166202	0.000255237	-0.0551608	-12.25	2.56E-15	0.756875	0	0	-0.0309021	3.65494	13.9108	2.0619	-35.2407	367.811	598.685	407.803	407.803	407.803	-0.771961	-56.5869	-0.603313	-173.111	372.08	193.968	186.101	186.101	186.101	-56.587	-0.158699	0.926927	2.69903	-4.26137	-3.14067	-0.0265578	0.22303	1.70613	-50.7801	60.9336	0.00314018	0	0	0.0548156	23.1105
0	2.21241	0	0	2.21313	1.13418	-1.4655	-0.178191	0.00448902	-0.055983	-15.9752	1.16E-15	2.0752	0	0	-0.0410633	3.65695	13.3579	1.94819	-31.077	367.154	598.584	407.944	407.944	407.944	-0.882475	-54.3104	-0.879825	-177.949	372.023	194.055	186.101	186.101	186.101	-54.3088	-0.366041	1.14282	3.35657	-4.20256	-2.98417	-0.0206595	0.237937	1.70072	-59.2	67.6273	1.41219	0	0	0.0704784	24.6607
0	0.912823	0	0	0.913271	1.16719	-1.79631	-0.192732	0.0101096	-0.054466	-20.4378	1.63E-15	3.7008	0	0	-0.0517181	3.66966	12.7548	1.8373	-26.6489	366.605	598.484	408.077	408.077	408.077	-0.975617	-52.012	-1.14663	-182.56	372.007	194.353	186.101	186.101	186.101	-52.0081	-0.582343	1.3327	4.0625	-4.14583	-2.82854	-0.010398	0.251235	1.69523	-71.4492	74.5244	2.86959	0	0	0.0934897	26.2545
0	-0.370086	0	0	-0.370354	1.20539	-2.17892	-0.208978	0.0169887	-0.0500597	-25.407	5.59E-15	5.57403	0	0	-0.0606148	3.69459	12.105	1.73366	-21.9854	366.171	598.391	408.203	408.203	408.203	-1.03399	-49.7478	-1.39572	-186.828	372.068	194.926	186.101	186.101	186.101	-49.7411	-0.805588	1.47766	4.81296	-4.09276	-2.67633	0.00513394	0.262503	1.68827	-88.0161	81.3944	4.28128	0	0	0.125567	27.8792
0	-1.58307	0	0	-1.58474	1.24999	-2.62542	-0.225733	0.0246291	-0.0425796	-30.5592	3.26E-15	7.56873	0	0	-0.0649914	3.73292	11.4127	1.64128	-17.1162	365.858	598.315	408.321	408.321	408.321	-1.03806	-47.5809	-1.61778	-190.612	372.248	195.83	186.101	186.101	186.101	-47.5712	-1.03152	1.55674	5.60401	-4.04479	-2.52987	0.0259697	0.271213	1.67853	-108.669	87.78	5.56102	0	0	0.167182	29.521
0	-2.67046	0	0	-2.67449	1.30223	-3.14795	-0.241541	0.0324435	-0.0322301	-35.5063	-4.66E-15	9.52121	0	0	-0.0622729	3.78535	10.6817	1.5637	-12.0713	365.671	598.266	408.428	408.428	408.428	-0.967607	-45.5775	-1.80241	-193.751	372.592	197.102	186.101	186.101	186.101	-45.5653	-1.2535	1.54854	6.43187	-4.00285	-2.39116	0.0513132	0.277109	1.66501	-132.471	93.2908	6.6113	0	0	0.217257	31.1652
0	-3.57875	0	0	-3.58646	1.36318	-3.75698	-0.254853	0.0396295	-0.0195482	-39.8385	3.73E-15	11.2276	0	0	-0.0509719	3.85219	9.91613	1.50402	-6.87931	365.608	598.255	408.522	408.522	408.522	-0.803523	-43.8019	-1.93844	-196.077	373.14	198.755	186.101	186.101	186.101	-43.7884	-1.46284	1.43298	7.29278	-3.96758	-2.262	0.0796145	0.279887	1.64724	-157.915	97.4225	7.36817	0	0	0.273221	32.7965
0	-4.26186	0	0	-4.27482	1.43359	-4.45942	-0.26424	0.0453369	-0.00552376	-43.1787	5.59E-15	12.4753	0	0	-0.0314354	3.93328	9.11969	1.46483	-1.5673	365.667	598.293	408.599	408.599	408.599	-0.529733	-42.3112	-2.0144	-197.433	373.929	200.776	186.101	186.101	186.101	-42.2985	-1.64956	1.19337	8.18342	-3.93909	-2.14394	0.108707	0.279179	1.62541	-182.963	99.6573	7.80059	0	0	0.331015	34.3995
0	-4.68552	0	0	-4.70535	1.51368	-5.25688	-0.268521	0.0487189	0.00881799	-45.2291	-2.80E-15	13.0692	0	0	-0.00609999	4.02812	8.29588	1.4482	3.84011	365.845	598.391	408.652	408.652	408.652	-0.135171	-41.1502	-2.01922	-197.683	374.985	203.128	186.101	186.101	186.101	-41.1415	-1.80364	0.818248	9.10067	-3.91708	-2.03829	0.136503	0.274845	1.6	-205.682	99.5685	7.92781	0	0	0.386307	35.9586
0	-4.83089	0	0	-4.85886	1.60302	-6.14392	-0.267099	0.0490585	0.0224795	-45.8321	-3.73E-15	12.8664	0	0	0.0209519	4.13583	7.44777	1.45566	9.321	366.135	598.561	408.677	408.677	408.677	0.384243	-40.3484	-1.94321	-196.725	376.318	205.752	186.101	186.101	186.101	-40.3472	-1.91633	0.303152	10.042	-3.90078	-1.94611	0.161261	0.266854	1.57251	-224.423	96.8438	7.82281	0	0	0.435043	37.459
0	-4.69627	0	0	-4.73271	1.70035	-7.10699	-0.260053	0.0460382	0.0345442	-44.9943	6.52E-15	11.8201	0	0	0.045139	4.25518	6.57801	1.48814	14.8564	366.528	598.815	408.668	408.668	408.668	1.02423	-39.9177	-1.77931	-194.505	377.924	208.578	186.101	186.101	186.101	-39.9279	-1.98145	-0.348071	11.0051	-3.88901	-1.86818	0.181887	0.255319	1.54443	-238.112	91.4083	7.58526	0	0	0.474203	38.8862
0	-4.2968	0	0	-4.34046	1.80364	-8.12456	-0.248044	0.0397022	0.0446529	-42.8732	-6.06E-15	9.98415	0	0	0.0627122	4.38465	5.68889	1.54592	20.4299	367.014	599.161	408.62	408.62	408.62	1.77163	-39.8532	-1.52429	-191.009	379.778	211.524	186.101	186.101	186.101	-39.8781	-1.99632	-1.12277	11.9882	-3.88026	-1.80496	0.198203	0.24059	1.51689	-246.561	83.4022	7.34179	0	0	0.502635	40.2271
0	-3.66223	0	0	-3.70968	1.91013	-9.16815	-0.232267	0.0306411	0.052436	-39.7505	-6.06E-15	7.52377	0	0	0.0718038	4.52251	4.78233	1.62866	26.028	367.583	599.611	408.527	408.527	408.527	2.60497	-40.1348	-1.17965	-186.266	381.842	214.506	186.101	186.101	186.101	-40.1772	-1.96212	-2.00002	12.9898	-3.87278	-1.75653	0.210357	0.223514	1.4914	-249.922	73.3902	7.1541	0	0	0.520053	41.47
0	-2.83312	0	0	-2.8787	2.01654	-10.2049	-0.214289	0.0197701	0.0580271	-35.9817	5.71E-15	4.67698	0	0	0.072693	4.66678	3.85991	1.73516	31.639	368.221	600.171	408.387	408.387	408.388	3.4964	-40.7314	-0.752239	-180.335	384.06	217.443	186.101	186.101	186.101	-40.7929	-1.88377	-2.95218	14.0087	-3.86446	-1.72248	0.219478	0.204953	1.46869	-249.105	62.0905	7.05292	0	0	0.52794	42.6045
0	-1.85622	0	0	-1.89228	2.11938	-11.2006	-0.195532	0.00822723	0.0615421	-31.9121	5.47E-15	1.71833	0	0	0.0672994	4.81539	2.9231	1.86355	37.2529	368.915	600.848	408.198	408.198	408.198	4.41433	-41.6047	-0.253913	-173.297	386.37	220.255	186.101	186.101	186.101	-41.6858	-1.76916	-3.9473	15.0439	-3.85326	-1.70192	0.226364	0.186038	1.44943	-244.888	50.375	6.99993	0	0	0.527688	43.6223
0	-0.780147	0	0	-0.797954	2.21528	-12.1228	-0.177296	-0.00284849	0.0630682	-27.8505	4.66E-15	-1.08724	0	0	0.0583021	4.96616	1.97325	2.01117	42.8605	369.653	601.647	407.958	407.958	407.958	5.32656	-42.7133	0.299198	-165.239	388.707	222.868	186.101	186.101	186.101	-42.8137	-1.62825	-4.95198	16.0941	-3.83694	-1.69347	0.231595	0.167943	1.43401	-237.892	39.1606	6.90102	0	0	0.520403	44.5171
0	0.348257	0	0	0.35735	2.30124	-12.944	-0.160602	-0.0124119	0.0627847	-24.0399	3.26E-15	-3.514	0	0	0.0482643	5.1169	1.01176	2.17457	48.4533	370.421	602.57	407.67	407.67	407.67	6.20335	-44.0153	0.888122	-156.253	391.011	225.221	186.101	186.101	186.101	-44.1342	-1.47197	-5.93427	17.1585	-3.81338	-1.69517	0.235783	0.151725	1.42285	-228.682	29.2517	6.64122	0	0	0.50708	45.2843
0	1.48683	0	0	1.53002	2.37499	-13.6443	-0.146292	-0.0197874	0.0607716	-20.6625	0	-5.41421	0	0	0.0390588	5.26553	0.0401458	2.34971	54.0224	371.205	603.618	407.335	407.335	407.335	7.01997	-45.4712	1.49274	-146.423	393.229	227.26	186.101	186.101	186.101	-45.6075	-1.31121	-6.86629	18.2355	-3.78062	-1.70465	0.239238	0.138118	1.41612	-217.614	21.1786	6.13492	0	0	0.488285	45.9212
0	2.59973	0	0	2.68188	2.4351	-14.2121	-0.134926	-0.024581	0.0572715	-17.8328	2.80E-15	-6.71168	0	0	0.0316823	5.41004	-0.939822	2.53203	59.5584	371.993	604.788	406.957	406.957	406.957	7.75807	-47.0452	2.09361	-135.829	395.323	228.95	186.101	186.101	186.101	-47.198	-1.15592	-7.72587	19.3236	-3.73679	-1.71916	0.242294	0.127544	1.41357	-205.085	15.2524	5.32646	0	0	0.464654	46.4271
0	3.65866	0	0	3.78167	2.48105	-14.6442	-0.126847	-0.026777	0.0523181	-15.6093	-3.73E-15	-7.40708	0	0	0.0263551	5.54863	-1.92611	2.71661	65.051	372.772	606.076	406.542	406.542	406.542	8.40638	-48.7067	2.67344	-124.541	397.268	230.27	186.101	186.101	186.101	-48.8751	-1.01443	-8.49753	20.4208	-3.68037	-1.73573	0.245105	0.120249	1.41534	-191.281	11.5433	4.20748	0	0	0.436431	46.8026
0	4.64285	0	0	4.80579	2.51317	-14.9452	-0.122026	-0.026653	0.0463927	-13.9862	-3.73E-15	-7.56039	0	0	0.0227532	5.67969	-2.91638	2.89847	70.4891	373.531	607.477	406.096	406.096	406.096	8.96016	-50.4301	3.21829	-112.62	399.051	231.216	186.101	186.101	186.101	-50.6137	-0.893125	-9.17244	21.5247	-3.61001	-1.75139	0.248057	0.115978	1.42058	-176.708	9.85889	2.83184	0	0	0.404703	47.0497
0	5.53877	0	0	5.7382	2.53246	-15.1256	-0.120261	-0.0245859	0.0395392	-12.9187	9.32E-16	-7.26124	0	0	0.0203341	5.80194	-3.908	3.07271	75.8604	374.26	608.982	405.623	405.623	405.623	9.42032	-52.1955	3.718	-100.121	400.675	231.801	186.101	186.101	186.101	-52.3942	-0.796293	-9.74771	22.6328	-3.52479	-1.76332	0.251198	0.114484	1.429	-161.517	9.9404	1.26221	0	0	0.369852	47.1715
0	6.33898	0	0	6.56976	2.54043	-15.1999	-0.121075	-0.0210599	0.0323311	-12.3205	-4.66E-15	-6.62053	0	0	0.0185277	5.9143	-4.89807	3.23488	81.152	374.951	610.582	405.131	405.131	405.131	9.7921	-53.988	4.16625	-87.0925	402.15	232.053	186.101	186.101	186.101	-54.2019	-0.72638	-10.2254	23.7419	-3.42403	-1.76912	0.255021	0.115333	1.43931	-146.312	11.4669	-0.421662	0	0	0.333432	47.1717
0	7.0408	0	0	7.29688	2.53882	-15.185	-0.123971	-0.0165871	0.0249074	-12.0956	2.80E-15	-5.75473	0	0	0.0169036	6.01601	-5.8835	3.38114	86.3505	375.595	612.266	404.624	404.624	404.624	10.0838	-55.7964	4.56011	-73.5788	403.492	232.013	186.101	186.101	186.101	-56.026	-0.68436	-10.6115	24.8487	-3.30739	-1.76703	0.259589	0.118016	1.45081	-131.332	14.0741	-2.13637	0	0	0.29626	47.0547
0	7.64508	0	0	7.92012	2.5295	-15.0979	-0.128384	-0.0116495	0.0176283	-12.1404	-3.26E-15	-4.77556	0	0	0.0151994	6.10656	-6.86106	3.50857	91.4424	376.186	614.023	404.109	404.109	404.109	10.3056	-57.6131	4.89928	-59.6216	404.724	231.727	186.101	186.101	186.101	-57.8588	-0.670139	-10.9141	25.9494	-3.175	-1.7561	0.265159	0.12198	1.46266	-116.994	17.3826	-3.79752	0	0	0.259638	46.8252
0	8.15474	0	0	8.44268	2.51421	-14.9549	-0.133818	-0.00669159	0.0107041	-12.3624	3.26E-15	-3.78569	0	0	0.0133142	6.18568	-7.82755	3.6152	96.4144	376.719	615.838	403.591	403.591	403.591	10.4684	-59.4321	5.1854	-45.261	405.868	231.248	186.101	186.101	186.101	-59.6946	-0.682966	-11.1429	27.0406	-3.02732	-1.73625	0.27201	0.126679	1.47424	-103.634	21.0399	-5.33091	0	0	0.224704	46.4879
0	8.57387	0	0	8.8692	2.49449	-14.7702	-0.139803	-0.00210907	0.0042491	-12.6795	2.33E-15	-2.87561	0	0	0.0112535	6.25325	-8.7798	3.70021	101.254	377.191	617.699	403.073	403.073	403.073	10.5828	-61.2491	5.42114	-30.5355	406.948	230.631	186.101	186.101	186.101	-61.5289	-0.721708	-11.3074	28.1183	-2.86502	-1.70839	0.280098	0.131444	1.48483	-91.4072	24.6699	-6.66807	0	0	0.192185	46.0477
0	8.90689	0	0	9.20475	2.47159	-14.5554	-0.14597	0.00175746	-0.00166946	-13.0297	-1.16E-15	-2.12117	0	0	0.00908421	6.30938	-9.71481	3.76388	105.951	377.6	619.591	402.558	402.558	402.558	10.6584	-63.0599	5.60962	-15.4832	407.983	229.93	186.101	186.101	186.101	-63.3578	-0.785017	-11.4166	29.1789	-2.68938	-1.67435	0.289333	0.135896	1.49421	-80.3955	27.9848	-7.76054	0	0	0.162586	45.5095
0	9.15795	0	0	9.45419	2.44638	-14.3183	-0.152008	0.00459132	-0.0070909	-13.3675	2.10E-15	-1.58424	0	0	0.00689239	6.35425	-10.6298	3.80753	110.496	377.944	621.5	402.049	402.049	402.049	10.7031	-64.8609	5.75375	-0.141521	408.99	229.194	186.101	186.101	186.101	-65.1774	-0.871377	-11.4778	30.2188	-2.50179	-1.63678	0.299556	0.139366	1.50203	-70.5701	30.606	-8.54688	0	0	0.136174	44.8783
0	9.33078	0	0	9.6218	2.41936	-14.0637	-0.157701	0.00624272	-0.0121039	-13.6674	-3.73E-15	-1.29864	0	0	0.00475777	6.38817	-11.5223	3.83336	114.879	378.224	623.412	401.549	401.549	401.549	10.7224	-66.6479	5.8558	15.4529	409.978	228.47	186.101	186.101	186.101	-66.9834	-0.97904	-11.4961	31.2346	-2.30409	-1.59895	0.310462	0.141527	1.50822	-61.7715	32.3211	-9.01392	0	0	0.112834	44.1592
0	9.42865	0	0	9.71127	2.39065	-13.7926	-0.162946	0.00658978	-0.0169946	-13.9228	-3.49E-16	-1.28069	0	0	0.00275317	6.41148	-12.39	3.84434	119.097	378.441	625.312	401.059	401.058	401.059	10.7196	-68.4168	5.91709	31.2638	410.95	227.798	186.101	186.101	186.101	-68.7713	-1.10597	-11.4741	32.2231	-2.0983	-1.56463	0.321405	0.141995	1.51316	-53.587	32.8918	-9.14632	0	0	0.091941	43.3573
0	9.45456	0	0	9.72588	2.36003	-13.5027	-0.167677	0.00566756	-0.0219002	-14.1372	1.98E-15	-1.51713	0	0	0.000939526	6.4246	-13.2311	3.84376	123.144	378.599	627.188	400.578	400.578	400.579	10.6948	-70.1633	5.93777	47.2545	411.899	227.214	186.101	186.101	186.101	-70.5364	-1.2497	-11.412	33.1813	-1.88659	-1.53765	0.331975	0.140696	1.51671	-45.7435	32.2697	-8.97013	0	0	0.0730952	42.4782
0	9.41165	0	0	9.66905	2.327	-13.1892	-0.17191	0.00362125	-0.0271513	-14.3231	2.91E-15	-1.96893	0	0	-0.000627705	6.42798	-14.044	3.83513	127.02	378.7	629.026	400.11	400.11	400.11	10.646	-71.8834	5.91695	63.3879	412.812	226.747	186.101	186.101	186.101	-72.2738	-1.40726	-11.3072	34.1068	-1.67144	-1.52175	0.341494	0.137749	1.51937	-37.7274	30.4813	-8.52513	0	0	0.0554422	41.5279
0	9.30371	0	0	9.54473	2.29086	-12.8452	-0.175629	0.000626107	-0.0330002	-14.4884	4.78E-15	-2.57961	0	0	-0.00189428	6.42214	-14.8273	3.82174	130.724	378.749	630.813	399.654	399.654	399.654	10.5686	-73.5734	5.8527	79.6253	413.668	226.426	186.101	186.101	186.101	-73.9791	-1.57515	-11.1552	34.9969	-1.45517	-1.52029	0.349201	0.133139	1.52147	-29.0171	27.537	-7.84173	0	0	0.0382212	40.5127
0	9.13546	0	0	9.35788	2.25081	-12.4629	-0.178822	-0.00296258	-0.0397041	-14.6364	-5.82E-16	-3.26401	0	0	-0.00282769	6.40767	-15.5801	3.80646	134.258	378.751	632.538	399.21	399.21	399.21	10.4566	-75.2305	5.74244	95.9249	414.442	226.271	186.101	186.101	186.101	-75.6484	-1.74935	-10.9504	35.8497	-1.24027	-1.53588	0.354428	0.127423	1.52323	-19.1081	23.7421	-6.99979	0	0	0.0206821	39.4398
0	8.91278	0	0	9.11474	2.20605	-12.0343	-0.181408	-0.00672986	-0.0474046	-14.7577	-2.33E-16	-3.92267	0	0	-0.00342888	6.38522	-16.3014	3.79142	137.627	378.71	634.189	398.779	398.779	398.779	10.3032	-76.8526	5.58334	112.241	415.103	226.303	186.101	186.101	186.101	-77.2783	-1.92543	-10.6864	36.6633	-1.02901	-1.57029	0.356434	0.121002	1.52468	-7.53663	19.3804	-6.06156	0	0	0.00230141	38.317
0	8.6427	0	0	8.82282	2.15596	-11.553	-0.183352	-0.0102923	-0.056283	-14.8413	-9.32E-16	-4.45782	0	0	-0.00374885	6.35559	-16.9905	3.77785	140.833	378.633	635.756	398.362	398.362	398.362	10.1018	-78.438	5.37298	128.52	415.62	226.539	186.101	186.101	186.101	-78.8663	-2.09873	-10.3577	37.436	-0.823701	-1.62421	0.354659	0.11436	1.52617	6.11833	14.7711	-5.08197	0	0	-0.017245	37.1527
0	8.3333	0	0	8.49086	2.10014	-11.0148	-0.18451	-0.0131661	-0.0662967	-14.8619	-2.68E-15	-4.76695	0	0	-0.00390787	6.31967	-17.6468	3.76592	143.884	378.524	637.23	397.959	397.959	397.959	9.84732	-79.9855	5.10998	144.704	415.962	226.989	186.101	186.101	186.101	-80.4102	-2.26459	-9.96039	38.1665	-0.626387	-1.69714	0.348871	0.108263	1.52762	22.0347	10.4153	-4.1369	0	0	-0.0378469	35.9563
0	7.99361	0	0	8.12851	2.03859	-10.419	-0.184821	-0.015088	-0.0774175	-14.7997	8.15E-16	-4.78085	0	0	-0.00406471	6.27851	-18.2699	3.75479	146.785	378.39	638.602	397.57	397.57	397.57	9.53693	-81.494	4.79475	160.726	416.107	227.661	186.101	186.101	186.101	-81.9084	-2.4186	-9.49386	38.8535	-0.438908	-1.78751	0.338722	0.102948	1.52874	40.3642	6.53299	-3.24574	0	0	-0.0591287	34.7375
0	7.63298	0	0	7.74598	1.97176	-9.7695	-0.184134	-0.0157723	-0.0894657	-14.628	2.33E-16	-4.44797	0	0	-0.00439678	6.23323	-18.8593	3.74254	149.543	378.236	639.866	397.195	397.195	397.195	9.17116	-82.962	4.43021	176.509	416.036	228.558	186.101	186.101	186.101	-83.3595	-2.55686	-8.96118	39.496	-0.262813	-1.89262	0.324286	0.0989826	1.52917	61.0026	3.53148	-2.46152	0	0	-0.0803865	33.5067
0	7.26097	0	0	7.3535	1.90056	-9.07466	-0.182467	-0.015164	-0.102179	-14.3388	-1.16E-15	-3.76078	0	0	-0.00503842	6.18507	-19.4146	3.72629	152.164	378.067	641.016	396.833	396.833	396.833	8.75415	-84.3874	4.02213	191.972	415.742	229.675	186.101	186.101	186.101	-84.762	-2.67613	-8.36982	40.0933	-0.0996129	-2.00869	0.30618	0.0966525	1.52888	83.574	1.55893	-1.79135	0	0	-0.100484	32.2747
0	6.88694	0	0	6.96105	1.82636	-8.34766	-0.179804	-0.0133027	-0.115287	-13.9259	-1.46E-15	-2.74629	0	0	-0.00602643	6.13531	-19.9355	3.70254	154.654	377.887	642.046	396.486	396.486	396.486	8.29393	-85.7677	3.57949	207.025	415.23	230.999	186.101	186.101	186.101	-86.1142	-2.77403	-7.73173	40.6448	0.049716	-2.1314	0.284866	0.095986	1.52753	107.69	0.687067	-1.2525	0	0	-0.118378	31.0528
0	6.51985	0	0	6.57798	1.75093	-7.60582	-0.176267	-0.0104522	-0.12845	-13.4005	3.12E-15	-1.47585	0	0	-0.00726042	6.08516	-20.4215	3.6672	157.021	377.701	642.951	396.152	396.152	396.152	7.80189	-87.0993	3.11426	221.577	414.512	232.512	186.101	186.101	186.101	-87.4144	-2.84902	-7.0629	41.15	0.184404	-2.2558	0.26122	0.0967039	1.52488	132.736	0.752487	-0.840431	0	0	-0.132869	29.852
0	6.16818	0	0	6.21295	1.67633	-6.86964	-0.171905	-0.00688829	-0.141346	-12.7697	3.93E-15	-0.0414204	0	0	-0.00851915	6.03582	-20.8724	3.61604	159.27	377.512	643.728	395.831	395.831	395.831	7.29209	-88.3787	2.64104	235.538	413.614	234.185	186.101	186.101	186.101	-88.6604	-2.90039	-6.38245	41.6088	0.303803	-2.3768	0.236173	0.0985139	1.52088	158.078	1.52344	-0.561423	0	0	-0.143013	28.6837
0	5.83968	0	0	5.87373	1.6048	-6.16156	-0.166864	-0.00302968	-0.153682	-12.0503	4.79E-15	1.43733	0	0	-0.00949617	5.98821	-21.288	3.54495	161.406	377.321	644.375	395.524	395.524	395.524	6.7801	-89.6018	2.17627	248.817	412.565	235.984	186.101	186.101	186.101	-89.85	-2.9282	-5.71143	42.0212	0.407796	-2.48948	0.210723	0.100995	1.51556	183.048	2.69298	-0.432653	0	0	-0.148112	27.5586
0	5.54142	0	0	5.56717	1.53858	-5.50439	-0.161236	0.000743138	-0.165175	-11.2528	-1.21E-15	2.83802	0	0	-0.00989272	5.94304	-21.668	3.45025	163.434	377.13	644.889	395.229	395.229	395.229	6.28184	-90.7645	1.73707	261.331	411.402	237.87	186.101	186.101	186.101	-90.9808	-2.93305	-5.07121	42.3875	0.496413	-2.58933	0.185722	0.103532	1.50886	207.036	3.85736	-0.474531	0	0	-0.147832	26.4872
0	5.27947	0	0	5.29905	1.4798	-4.91974	-0.155113	0.00407703	-0.175608	-10.3852	1.73E-15	4.04204	0	0	-0.00950342	5.90065	-22.0122	3.32895	165.361	376.939	645.268	394.948	394.948	394.948	5.81215	-91.8625	1.34008	273.004	410.161	239.797	186.101	186.101	186.101	-92.0497	-2.91604	-4.4819	42.7079	0.57005	-2.67257	0.162035	0.10572	1.50092	229.45	4.71776	-0.726018	0	0	-0.142162	25.4794
0	5.05874	0	0	5.07392	1.43028	-4.42646	-0.148581	0.00663017	-0.184741	-9.45307	-3.26E-15	4.94069	0	0	-0.00828263	5.861	-22.3207	3.17892	167.189	376.746	645.512	394.681	394.681	394.681	5.38361	-92.8918	0.999989	283.769	408.875	241.715	186.101	186.101	186.101	-93.0534	-2.87859	-3.9607	42.9831	0.62939	-2.7363	0.140604	0.107006	1.49205	249.682	4.9241	-1.2149	0	0	-0.131356	24.5443
0	4.88273	0	0	4.8949	1.39145	-4.03918	-0.141726	0.00826742	-0.192395	-8.46038	-4.08E-15	5.46065	0	0	-0.00638945	5.82356	-22.5934	2.99916	168.925	376.548	645.622	394.427	394.427	394.427	5.00545	-93.8476	0.728267	293.569	407.572	243.57	186.101	186.101	186.101	-93.9877	-2.82234	-3.52047	43.2138	0.675439	-2.77873	0.122096	0.107319	1.48262	267.224	4.42377	-1.98649	0	0	-0.116001	23.6898
0	4.75313	0	0	4.76345	1.3642	-3.7672	-0.134679	0.00879832	-0.198341	-7.41621	2.10E-15	5.54492	0	0	-0.00413863	5.78738	-22.8304	2.78971	170.571	376.342	645.596	394.19	394.19	394.19	4.68287	-94.7249	0.531977	302.359	406.273	245.308	186.101	186.101	186.101	-94.8476	-2.74904	-3.16859	43.401	0.709531	-2.79915	0.107421	0.106403	1.47321	281.483	3.07223	-3.04541	0	0	-0.0968041	22.923
0	4.66972	0	0	4.67904	1.34884	-3.61378	-0.127568	0.00829188	-0.202429	-6.33184	-6.41E-16	5.18554	0	0	-0.00194704	5.75109	-23.0319	2.55178	172.132	376.124	645.437	393.968	393.968	393.969	4.41652	-95.5178	0.412995	310.107	404.989	246.872	186.101	186.101	186.101	-95.6268	-2.66053	-2.90631	43.5457	0.733278	-2.79794	0.0970623	0.104379	1.46435	292.038	1.01005	-4.39558	0	0	-0.0747428	22.2497
0	4.63004	0	0	4.63908	1.34504	-3.57577	-0.120568	0.00678736	-0.204455	-5.22709	0	4.39872	0	0	-0.00021525	5.71295	-23.1984	2.2875	173.611	375.886	645.146	393.765	393.765	393.765	4.2025	-96.2195	0.367554	316.792	403.72	248.206	186.101	186.101	186.101	-96.3182	-2.55868	-2.7284	43.6491	0.748524	-2.77633	0.0915979	0.101671	1.45678	298.424	-1.51639	-6.00828	0	0	-0.0508457	21.6742
0	4.62929	0	0	4.63869	1.35185	-3.64382	-0.113867	0.00451555	-0.204283	-4.1289	-1.46E-15	3.24443	0	0	0.00076894	5.67094	-23.3301	1.99984	175.012	375.623	644.729	393.582	393.582	393.582	4.03271	-96.8224	0.386131	322.406	402.457	249.258	186.101	186.101	186.101	-96.9134	-2.44538	-2.62345	43.7127	0.757457	-2.73632	0.0914446	0.0989083	1.45107	300.294	-4.09596	-7.8335	0	0	-0.0262533	21.1998
0	4.66038	0	0	4.67069	1.36778	-3.80287	-0.107692	0.00172267	-0.201795	-3.07523	-7.57E-16	1.80681	0	0	0.000908358	5.62292	-23.4277	1.69239	176.336	375.329	644.189	393.418	393.418	393.418	3.89539	-97.3183	0.453994	326.957	401.184	249.978	186.101	186.101	186.101	-97.4033	-2.32261	-2.57454	43.7379	0.762231	-2.68024	0.0970282	0.0968925	1.44813	297.337	-6.26405	-9.79205	0	0	-0.00212963	20.8279
0	4.71402	0	0	4.72575	1.39086	-4.03326	-0.102296	-0.00126957	-0.196981	-2.11461	-2.62E-15	0.195698	0	0	0.000319301	5.56666	-23.4918	1.3691	177.585	374.998	643.532	393.277	393.277	393.277	3.77619	-97.6984	0.552076	330.461	399.875	250.322	186.101	186.101	186.101	-97.7786	-2.19243	-2.5604	43.7261	0.765331	-2.61077	0.108272	0.0965252	1.44844	289.501	-7.47081	-11.7924	0	0	0.0203893	20.5585
0	4.77905	0	0	4.79264	1.4188	-4.312	-0.0979444	-0.00414724	-0.18987	-1.30609	-2.53E-15	-1.46712	0	0	-0.000706192	5.50007	-23.523	1.0341	178.759	374.624	642.768	393.157	393.157	393.157	3.6592	-97.9541	0.658284	332.951	398.506	250.257	186.101	186.101	186.101	-98.0297	-2.05713	-2.55689	43.6792	0.769142	-2.53048	0.125138	0.098644	1.45272	276.775	-7.20986	-13.7275	0	0	0.0402074	20.3901
0	4.84297	0	0	4.85875	1.44914	-4.61439	-0.0949525	-0.00656818	-0.180669	-0.721813	9.32E-16	-3.04965	0	0	-0.00178405	5.42125	-23.5221	0.691471	179.86	374.204	641.905	393.058	393.058	393.059	3.52815	-98.0775	0.749086	334.467	397.05	249.756	186.101	186.101	186.101	-98.148	-1.91924	-2.5387	43.5986	0.776217	-2.44178	0.147084	0.104061	1.46139	259.451	-4.96853	-15.4969	0	0	0.0563774	20.3193
0	4.89289	0	0	4.91099	1.47936	-4.91541	-0.0936492	-0.00820508	-0.169634	-0.442043	1.16E-15	-4.41745	0	0	-0.0025545	5.3287	-23.49	0.345066	180.884	373.737	640.955	392.981	392.981	392.981	3.36749	-98.062	0.801154	335.06	395.482	248.805	186.101	186.101	186.101	-98.1263	-1.78163	-2.48096	43.4861	0.788797	-2.34667	0.173534	0.113491	1.4748	237.929	-0.353445	-16.9964	0	0	0.0681074	20.3414
0	4.91652	0	0	4.93681	1.50711	-5.19151	-0.0943751	-0.00870136	-0.157131	-0.551758	8.15E-16	-5.4344	0	0	-0.00279691	5.22142	-23.4273	-0.00157251	181.83	373.223	639.932	392.923	392.923	392.923	3.16356	-97.9034	0.793292	334.789	393.785	247.405	186.101	186.101	186.101	-97.9602	-1.64747	-2.36117	43.3431	0.808987	-2.24669	0.203588	0.127495	1.49327	212.803	6.96288	-18.1374	0	0	0.0747979	20.4497
0	4.90343	0	0	4.92552	1.5303	-5.42209	-0.0974044	-0.00774078	-0.143613	-1.12759	1.28E-15	-5.97459	0	0	-0.00252079	5.09896	-23.3347	-0.345314	182.694	372.666	638.851	392.881	392.881	392.881	2.90548	-97.601	0.708219	333.715	391.951	245.571	186.101	186.101	186.101	-97.6489	-1.52018	-2.16082	43.171	0.838607	-2.14296	0.23607	0.14619	1.51675	184.838	17.0974	-18.8413	0	0	0.0761242	20.6361
0	4.84637	0	0	4.86959	1.54731	-5.59109	-0.102956	-0.00497817	-0.129397	-2.23172	-2.33E-16	-5.9239	0	0	-0.00198567	4.96152	-23.213	-0.683437	183.47	372.073	637.727	392.854	392.854	392.854	2.58622	-97.1583	0.534327	331.903	389.981	243.333	186.101	186.101	186.101	-97.1961	-1.40324	-1.8672	42.9711	0.878971	-2.03608	0.269777	0.169579	1.54479	154.783	30.0842	-19.0493	0	0	0.071932	20.8913
0	4.74245	0	0	4.76598	1.5571	-5.68833	-0.111089	-0.00014806	-0.115039	-3.89251	-3.49E-16	-5.2033	0	0	-0.00163483	4.81	-23.0628	-1.01358	184.152	371.457	636.579	392.836	392.836	392.836	2.20345	-96.584	0.267208	329.418	387.891	240.738	186.101	186.101	186.101	-96.6112	-1.29994	-1.47494	42.7443	0.930905	-1.92632	0.302914	0.19715	1.57685	123.763	45.6887	-18.7348	0	0	0.0624918	21.2043
0	4.59414	0	0	4.61711	1.55939	-5.71105	-0.121677	0.00680838	-0.100679	-6.09087	3.15E-15	-3.79566	0	0	-0.00192357	4.64591	-22.8843	-1.33378	184.732	370.83	635.423	392.823	392.823	392.823	1.76045	-95.8926	-0.0891712	326.323	385.713	237.851	186.101	186.101	186.101	-95.9097	-1.21302	-0.987408	42.4911	0.994773	-1.81367	0.334287	0.228006	1.61184	92.5003	63.4813	-17.9001	0	0	0.0481581	21.5632
0	4.40963	0	0	4.43132	1.55468	-5.6643	-0.134264	0.0157524	-0.0866843	-8.738	-3.70E-15	-1.75764	0	0	-0.00307982	4.47141	-22.6778	-1.64228	185.199	370.211	634.277	392.812	392.812	392.812	1.26646	-95.1049	-0.522189	322.684	383.495	234.752	186.101	186.101	186.101	-95.1131	-1.14423	-0.417299	42.2118	1.07014	-1.6979	0.362067	0.261014	1.64827	62.1496	82.8136	-16.606	0	0	0.0298005	21.9554
0	4.20267	0	0	4.22259	1.54428	-5.56099	-0.148025	0.0260618	-0.0731382	-11.6686	-2.19E-15	0.747935	0	0	-0.0049095	4.28918	-22.4432	-1.93754	185.54	369.619	633.157	392.796	392.796	392.796	0.736619	-94.2473	-1.01116	318.563	381.297	231.532	186.101	186.101	186.101	-94.2485	-1.09401	0.213677	41.9062	1.15608	-1.5788	0.384779	0.294418	1.68422	33.6288	102.643	-14.9401	0	0	0.00852764	22.3673
0	3.99107	0	0	4.00903	1.53012	-5.42035	-0.161828	0.0367929	-0.0602463	-14.6558	-8.74E-16	3.47579	0	0	-0.00678539	4.10227	-22.1801	-2.21801	185.742	369.078	632.08	392.772	392.772	392.772	0.1909	-93.3502	-1.52939	314.027	379.192	228.29	186.101	186.101	186.101	-93.347	-1.06115	0.876575	41.5737	1.25111	-1.45637	0.40078	0.326281	1.7176	8.01492	121.784	-13.035	0	0	-0.0141139	22.785
0	3.79437	0	0	3.81046	1.51452	-5.26519	-0.174297	0.0466316	-0.0481372	-17.4363	-2.77E-15	6.11718	0	0	-0.00787371	3.91407	-21.8878	-2.48216	185.788	368.612	631.056	392.735	392.735	392.735	-0.348045	-92.446	-2.04712	309.144	377.256	225.124	186.101	186.101	186.101	-92.4409	-1.04281	1.53839	41.213	1.35312	-1.33083	0.408858	0.354301	1.74618	-13.774	138.754	-11.0117	0	0	-0.036334	23.1947
0	3.63078	0	0	3.64533	1.49973	-5.11813	-0.184326	0.0543615	-0.0371368	-19.7828	-3.47E-15	8.37597	0	0	-0.00753246	3.72807	-21.5653	-2.72819	185.66	368.244	630.095	392.681	392.681	392.681	-0.857696	-91.5656	-2.53521	303.983	375.556	222.122	186.101	186.101	186.101	-91.5607	-1.03462	2.16617	40.8226	1.45955	-1.20289	0.407898	0.37635	1.7682	-30.8098	152.222	-8.98694	0	0	-0.0560772	23.5825
0	3.51472	0	0	3.52816	1.48767	-4.99807	-0.191261	0.0590266	-0.0273907	-21.543	-1.70E-15	10.016	0	0	-0.00561111	3.54768	-21.2112	-2.95412	185.337	367.997	629.204	392.61	392.61	392.61	-1.31857	-90.7355	-2.96841	298.614	374.15	219.355	186.101	186.101	186.101	-90.7324	-1.03121	2.731	40.4008	1.56767	-1.07388	0.398063	0.390804	1.7827	-42.8567	161.205	-7.04453	0	0	-0.0718034	23.9353
0	3.4553	0	0	3.46808	1.47954	-4.91717	-0.194988	0.0602205	-0.0190794	-22.6585	-3.53E-15	10.9101	0	0	-0.00250003	3.37614	-20.824	-3.15754	184.8	367.895	628.385	392.52	392.521	392.521	-1.71657	-89.9761	-3.32769	293.103	373.071	216.874	186.101	186.101	186.101	-89.9757	-1.02663	3.21119	39.9453	1.67429	-0.945758	0.38007	0.396618	1.78961	-50.0032	165.145	-5.2341	0	0	-0.0823736	24.2409
0	3.45595	0	0	3.46854	1.47577	-4.87969	-0.195678	0.0581236	-0.0122583	-23.141	-5.04E-15	11.0486	0	0	0.0010749	3.21625	-20.4023	-3.33561	184.028	367.954	627.636	392.414	392.414	392.414	-2.04421	-89.3009	-3.60115	287.506	372.334	214.706	186.101	186.101	186.101	-89.3035	-1.01496	3.59374	39.4545	1.77643	-0.821346	0.355532	0.393531	1.78915	-52.8746	164.083	-3.59285	0	0	-0.0874552	24.4885
0	3.5149	0	0	3.52772	1.47602	-4.88218	-0.193741	0.0531689	-0.00678244	-23.0596	4.05E-15	10.5003	0	0	0.00435861	3.07036	-19.9449	-3.48514	183.003	368.189	626.955	392.294	392.294	392.294	-2.30042	-88.7166	-3.78389	281.873	371.928	212.858	186.101	186.101	186.101	-88.7223	-0.990857	3.87424	38.9267	1.87105	-0.704153	0.326784	0.381702	1.78196	-52.5592	158.305	-2.12338	0	0	-0.0875991	24.6689
0	3.62599	0	0	3.63939	1.47929	-4.9147	-0.189756	0.0460622	-0.00266868	-22.5217	-5.18E-15	9.39816	0	0	0.00680973	2.94013	-19.451	-3.60256	181.71	368.61	626.334	392.166	392.166	392.166	-2.48967	-88.2236	-3.87705	276.244	371.826	211.321	186.101	186.101	186.101	-88.2322	-0.949961	4.05589	38.361	1.95548	-0.59845	0.296107	0.361962	1.76922	-50.0737	148.475	-0.840816	0	0	-0.0837493	24.7749
0	3.77997	0	0	3.79422	1.48413	-4.96284	-0.184413	0.0374362	0.000387438	-21.657	3.26E-15	7.89047	0	0	0.00821585	2.82659	-18.9205	-3.68413	180.137	369.221	625.766	392.036	392.036	392.036	-2.62079	-87.8176	-3.88683	270.645	371.988	210.071	186.101	186.101	186.101	-87.829	-0.889202	4.14794	37.7573	2.0273	-0.508972	0.266146	0.335292	1.75239	-46.7675	135.259	0.269026	0	0	-0.0776805	24.8018
0	3.96588	0	0	3.98111	1.4888	-5.00932	-0.17832	0.0280633	0.00244167	-20.5888	-3.99E-15	6.14828	0	0	0.0086688	2.73005	-18.3541	-3.72612	178.279	370.019	625.244	391.91	391.91	391.91	-2.70558	-87.4906	-3.82313	265.096	372.363	209.074	186.101	186.101	186.101	-87.5046	-0.806832	4.16411	37.1167	2.08476	-0.440848	0.238555	0.303035	1.7326	-43.4478	119.529	1.19596	0	0	-0.0708758	24.7471
0	4.17234	0	0	4.18854	1.4915	-5.03623	-0.172008	0.0186512	0.00370576	-19.4276	2.59E-15	4.33508	0	0	0.00845181	2.65023	-17.7534	-3.72512	176.136	370.996	624.76	391.795	391.795	391.795	-2.75739	-87.2326	-3.69845	259.61	372.896	208.294	186.101	186.101	186.101	-87.2493	-0.702374	4.12081	36.4411	2.12664	-0.399144	0.214869	0.266818	1.71116	-40.8894	102.22	1.93419	0	0	-0.064975	24.6109
0	4.38845	0	0	4.40543	1.49055	-5.02677	-0.16586	0.00986419	0.00436307	-18.2606	-2.62E-15	2.60051	0	0	0.00790183	2.58627	-17.1209	-3.67834	173.713	372.139	624.308	391.7	391.7	391.7	-2.78978	-87.0324	-3.52646	254.192	373.532	207.691	186.101	186.101	186.101	-87.0519	-0.576464	4.0354	35.7337	2.15227	-0.388582	0.195846	0.228263	1.68931	-39.5159	84.2161	2.48538	0	0	-0.0611599	24.396
0	4.60447	0	0	4.62187	1.48452	-4.96677	-0.160213	0.00222562	0.00445723	-17.1596	-1.38E-16	1.06395	0	0	0.00729501	2.53687	-16.4599	-3.58388	171.022	373.429	623.881	391.629	391.629	391.629	-2.81517	-86.879	-3.32084	248.845	374.219	207.228	186.101	186.101	186.101	-86.9016	-0.430692	3.92454	34.9986	2.16173	-0.413207	0.181136	0.189016	1.66779	-39.2172	66.374	2.847	0	0	-0.0596898	24.1071
0	4.81236	0	0	4.82967	1.47239	-4.84602	-0.155227	-0.00395231	0.00410474	-16.1677	-1.72E-15	-0.197771	0	0	0.00678441	2.50046	-15.7744	-3.44105	168.079	374.845	623.475	391.589	391.589	391.589	-2.84379	-86.7619	-3.09412	243.567	374.915	206.871	186.101	186.101	186.101	-86.7877	-0.267354	3.80274	34.2407	2.15561	-0.475968	0.170188	0.150552	1.64748	-39.7875	49.3811	3.03081	0	0	-0.0604359	23.7507
0	5.00588	0	0	5.02251	1.45358	-4.6587	-0.151044	-0.00861908	0.00333439	-15.3173	-2.69E-16	-1.1545	0	0	0.00640802	2.47529	-15.0688	-3.25065	164.904	376.362	623.087	391.582	391.582	391.582	-2.88328	-86.6716	-2.85715	238.355	375.583	206.59	186.101	186.101	186.101	-86.7011	-0.0892812	3.68179	33.4651	2.13493	-0.578389	0.161992	0.11394	1.62908	-40.7951	33.6369	3.0709	0	0	-0.0626747	23.3348
0	5.18073	0	0	5.1961	1.42797	-4.40349	-0.147704	-0.0118263	0.0022423	-14.6211	-2.93E-15	-1.80633	0	0	0.0061181	2.45955	-14.3476	-3.01514	161.518	377.954	622.715	391.61	391.61	391.61	-2.93846	-86.6002	-2.61867	233.203	376.199	206.359	186.101	186.101	186.101	-86.6338	0.10041	3.57032	32.6773	2.10126	-0.720416	0.155412	0.0800938	1.61284	-41.8023	19.4821	2.99586	0	0	-0.0655038	22.8678
0	5.33442	0	0	5.34804	1.39585	-4.08307	-0.145158	-0.0136987	0.0008596	-14.0754	2.18E-15	-2.17577	0	0	0.00583025	2.4515	-13.6153	-2.73859	157.944	379.595	622.357	391.674	391.674	391.674	-3.01157	-86.5413	-2.38522	228.106	376.748	206.161	186.101	186.101	186.101	-86.5793	0.298504	3.47388	31.8825	2.05625	-0.900239	0.149317	0.0497685	1.59896	-42.3451	7.12717	2.83584	0	0	-0.0678844	22.3585
0	5.46604	0	0	5.47751	1.35783	-3.70359	-0.14334	-0.0145091	-0.000737618	-13.6691	-1.86E-15	-2.30926	0	0	0.0054729	2.44947	-12.8761	-2.4267	154.205	381.26	622.012	391.773	391.773	391.773	-3.10256	-86.4899	-2.16128	223.055	377.221	205.981	186.101	186.101	186.101	-86.5327	0.501804	3.39525	31.0856	2.00199	-1.1144	0.143018	0.0232379	1.58745	-42.1633	-3.41747	2.62849	0	0	-0.0691291	21.8153
0	5.57588	0	0	5.58504	1.31482	-3.27384	-0.142119	-0.0144405	-0.00245014	-13.3805	3.04E-15	-2.25146	0	0	0.00499837	2.45196	-12.1336	-2.08656	150.321	382.925	621.678	391.903	391.903	391.903	-3.20952	-86.4422	-1.9494	218.043	377.619	205.808	186.101	186.101	186.101	-86.4904	0.707292	3.33478	30.2908	1.9404	-1.35786	0.136016	0.000760352	1.57812	-41.1059	-12.1077	2.39519	0	0	-0.0687798	21.2459
0	5.66525	0	0	5.67207	1.26787	-2.8043	-0.141355	-0.0138068	-0.00428499	-13.1851	2.84E-15	-2.06102	0	0	0.00440885	2.4576	-11.3907	-1.72618	146.312	384.569	621.357	392.063	392.063	392.063	-3.32921	-86.3959	-1.75063	213.06	377.944	205.637	186.101	186.101	186.101	-86.4498	0.91215	3.291	29.5015	1.87352	-1.6245	0.127764	-0.0176756	1.57069	-38.9985	-19.0597	2.15518	0	0	-0.0664482	20.6572
0	5.736	0	0	5.74066	1.21813	-2.30649	-0.140925	-0.0127631	-0.0060784	-13.0591	-2.66E-15	-1.78125	0	0	0.00372805	2.4652	-10.6499	-1.35434	142.194	386.173	621.046	392.247	392.247	392.247	-3.45752	-86.3492	-1.56481	208.098	378.207	205.463	186.101	186.101	186.101	-86.4091	1.11386	3.26111	28.7203	1.80313	-1.90722	0.118576	-0.0319995	1.56485	-36.0833	-24.2903	1.91884	0	0	-0.0624871	20.0546
0	5.79026	0	0	5.7931	1.16677	-1.79205	-0.14073	-0.0115752	-0.00785332	-12.9821	2.20E-15	-1.46315	0	0	0.00301217	2.47373	-9.91286	-0.979899	137.982	387.722	620.744	392.453	392.453	392.453	-3.58991	-86.301	-1.39097	203.148	378.418	205.285	186.101	186.101	186.101	-86.3671	1.31021	3.24156	27.9492	1.73096	-2.19866	0.108419	-0.0427147	1.56035	-32.3994	-28.0776	1.69806	0	0	-0.0570167	19.4429
0	5.83034	0	0	5.83177	1.1149	-1.27228	-0.140673	-0.0103571	-0.00952132	-12.9356	-5.10E-16	-1.13878	0	0	0.00231026	2.48225	-9.18092	-0.611479	133.688	389.203	620.452	392.675	392.675	392.675	-3.72191	-86.2508	-1.22765	198.202	378.588	205.102	186.101	186.101	186.101	-86.3231	1.49936	3.22845	27.1895	1.6584	-2.49144	0.0976709	-0.0499775	1.55676	-28.2245	-30.5086	1.49145	0	0	-0.0505409	18.8255
0	5.85836	0	0	5.85887	1.06357	-0.757639	-0.140689	-0.00926361	-0.0110118	-12.9065	7.64E-16	-0.839672	0	0	0.00167261	2.48999	-8.45479	-0.257025	129.324	390.608	620.169	392.911	392.911	392.911	-3.84932	-86.198	-1.07311	193.252	378.728	204.915	186.101	186.101	186.101	-86.2763	1.67982	3.21794	26.4418	1.58667	-2.77869	0.0868281	-0.054343	1.55382	-23.8763	-31.8466	1.30532	0	0	-0.043653	18.2052
0	5.87633	0	0	5.8764	1.01368	-0.257309	-0.140723	-0.0083332	-0.0123458	-12.8851	-2.54E-15	-0.581697	0	0	0.00112695	2.49624	-7.73493	0.0766216	124.897	391.928	619.893	393.156	393.156	393.156	-3.96844	-86.1422	-0.925552	188.291	378.849	204.723	186.101	186.101	186.101	-86.2265	1.85049	3.20651	25.7064	1.5166	-3.05438	0.0760465	-0.0560237	1.55121	-19.5127	-32.1793	1.12781	0	0	-0.0366497	17.5841
0	5.88604	0	0	5.88609	0.965983	0.220988	-0.140765	-0.00763254	-0.0134529	-12.8683	-3.07E-15	-0.378662	0	0	0.000691302	2.50044	-7.02157	0.383889	120.416	393.162	619.623	393.409	393.409	393.409	-4.07641	-86.0834	-0.783344	183.314	378.96	204.527	186.101	186.101	186.101	-86.173	2.01063	3.19123	24.9831	1.44881	-3.31359	0.0657368	-0.0554355	1.54877	-15.4227	-31.7193	0.962083	0	0	-0.0300287	16.9637
0	5.889	0	0	5.8894	0.921101	0.671071	-0.140771	-0.00714227	-0.0143451	-12.8522	4.07E-15	-0.23372	0	0	0.000364746	2.50212	-6.31491	0.660634	115.89	394.308	619.359	393.667	393.667	393.667	-4.17101	-86.021	-0.644973	178.314	379.068	204.327	186.101	186.101	186.101	-86.1155	2.1599	3.1697	24.272	1.38363	-3.55263	0.0562107	-0.0529185	1.54627	-11.7975	-30.5757	0.79949	0	0	-0.0240946	16.3455
0	5.88658	0	0	5.88763	0.879469	1.08849	-0.140799	-0.00689409	-0.0150037	-12.8438	4.44E-16	-0.151615	0	0	0.000142799	2.50091	-5.61511	0.90432	111.325	395.366	619.1	393.927	393.927	393.927	-4.25089	-85.9548	-0.509268	173.289	379.18	204.124	186.101	186.101	186.101	-86.0535	2.29822	3.14031	23.5728	1.32124	-3.76921	0.0475908	-0.0488392	1.54372	-8.76863	-28.9134	0.637673	0	0	-0.0190543	15.7307
0	5.88001	0	0	5.88194	0.841368	1.47041	-0.140828	-0.00687097	-0.0154681	-12.8448	-5.97E-16	-0.130865	0	0	1.27E-05	2.49656	-4.92245	1.11388	106.731	396.34	618.844	394.187	394.187	394.187	-4.31545	-85.8845	-0.375278	168.237	379.297	203.917	186.101	186.101	186.101	-85.9867	2.42586	3.10206	22.8855	1.26154	-3.96239	0.0398226	-0.0435488	1.54099	-6.35455	-26.8682	0.47111	0	0	-0.0149362	15.1208
0	5.87055	0	0	5.87352	0.806926	1.81553	-0.140917	-0.00703516	-0.0157277	-12.8644	5.31E-16	-0.166715	0	0	-4.01E-05	2.48895	-4.23734	1.28962	102.114	397.233	618.591	394.446	394.446	394.446	-4.36485	-85.81	-0.242433	163.155	379.422	203.706	186.101	186.101	186.101	-85.915	2.54332	3.0547	22.21	1.2044	-4.13244	0.0329051	-0.0372893	1.53817	-4.59075	-24.5113	0.29442	0	0	-0.0117715	14.5173
0	5.85961	0	0	5.86365	0.776125	2.12406	-0.14108	-0.00739333	-0.0158742	-12.9069	8.12E-16	-0.25662	0	0	-2.45E-05	2.47808	-3.56035	1.43304	97.484	398.051	618.34	394.703	394.703	394.703	-4.39994	-85.7313	-0.110475	158.043	379.556	203.493	186.101	186.101	186.101	-85.8384	2.65132	2.99865	21.5466	1.14945	-4.28065	0.0266723	-0.0303913	1.53538	-3.36475	-21.9793	0.102515	0	0	-0.00939958	13.9219
0	5.84874	0	0	5.85387	0.74883	2.39736	-0.141342	-0.00789673	-0.0158519	-12.9761	6.62E-16	-0.391322	0	0	5.07E-05	2.46409	-2.89221	1.54658	92.8498	398.8	618.088	394.955	394.955	394.954	-4.42221	-85.6489	0.0204489	152.902	379.697	203.277	186.101	186.101	186.101	-85.7574	2.75072	2.93492	20.8957	1.09639	-4.40915	0.0211095	-0.0231543	1.5325	-2.6858	-19.3509	-0.102324	0	0	-0.00781268	13.3367
0	5.83981	0	0	5.84601	0.724795	2.63794	-0.141693	-0.00855027	-0.0157774	-13.069	1.20E-15	-0.563986	0	0	0.000183646	2.44728	-2.23378	1.63337	88.2206	399.488	617.836	395.2	395.2	395.2	-4.43362	-85.5634	0.149933	147.734	379.842	203.062	186.101	186.101	186.101	-85.6727	2.8425	2.86507	20.2579	1.04471	-4.52058	0.0157964	-0.0159157	1.52981	-2.30695	-16.7589	-0.3232	0	0	-0.00667617	12.7638
0	5.83501	0	0	5.84226	0.703701	2.849	-0.1421	-0.00925557	-0.0156539	-13.1777	-2.86E-15	-0.755575	0	0	0.000370907	2.428	-1.586	1.69691	83.6059	400.121	617.581	395.437	395.437	395.437	-4.43658	-85.4759	0.277229	142.54	379.988	202.848	186.101	186.101	186.101	-85.5856	2.92768	2.79113	19.6339	0.994034	-4.61784	0.0105265	-0.00882261	1.52721	-2.09389	-14.1848	-0.558749	0	0	-0.00578972	12.2054
0	5.83676	0	0	5.84498	0.685187	3.03418	-0.142486	-0.00995109	-0.01556	-13.287	3.78E-15	-0.948966	0	0	0.000611885	2.40679	-0.949906	1.74079	79.0152	400.706	617.322	395.664	395.664	395.664	-4.43374	-85.3879	0.401361	137.323	380.13	202.64	186.101	186.101	186.101	-85.4976	3.00729	2.71537	19.0243	0.943875	-4.70375	0.00502611	-0.0021194	1.52467	-1.8293	-11.6664	-0.806522	0	0	-0.00487425	11.664
0	5.84751	0	0	5.85665	0.66889	3.19714	-0.142765	-0.0104735	-0.0155129	-13.3798	3.88E-15	-1.11731	0	0	0.000900661	2.38422	-0.32653	1.7684	74.4575	401.252	617.058	395.879	395.879	395.879	-4.42774	-85.3007	0.521223	132.084	380.265	202.439	186.101	186.101	186.101	-85.4102	3.08225	2.64021	18.43	0.893835	-4.78084	-0.000896975	0.00402315	1.52202	-1.35913	-9.1876	-1.05561	0	0	-0.00374071	11.1418
[truncated: 1,457 more rows]
[truncated: 122 more columns]
