# Supplementary material for: The impact of wide step width on lower limb coordination and its variability in individuals with flat feet
Source: PLoS One. 2025 Apr 24;20(4):e0321901. doi: 10.1371/journal.pone.0321901 (PMC12021241; doi:10.1371/journal.pone.0321901)
Supplement: S4 file — (ZIP) [file pone.0321901.s004.zip › Calibration16.csv]

Model Outputs
120
		sdk:LAbsAnkleAngle			sdk:LAnkleAngles			sdk:LAnkleForce			sdk:LAnkleMoment			sdk:LAnklePower			sdk:LFE									sdk:LFO									sdk:LFootProgressAngles			sdk:LHipAngles			sdk:LHipForce			sdk:LHipMoment			sdk:LHipPower
Frame	Sub Frame	X	Y	Z	X	Y	Z	X	Y	Z	X	Y	Z	X	Y	Z	RX	RY	RZ	TX	TY	TZ	SX	SY	SZ	RX	RY	RZ	TX	TY	TZ	SX	SY	SZ	X	Y	Z	X	Y	Z	X	Y	Z	X	Y	Z	X	Y	Z
		deg	deg	deg	deg	deg	deg	N/kg	N/kg	N/kg	N.mm/kg	N.mm/kg	N.mm/kg	W/kg	W/kg	W/kg	deg	deg	deg	mm	mm	mm	mm	mm	mm	deg	deg	deg	mm	mm	mm	mm	mm	mm	deg	deg	deg	deg	deg	deg	N/kg	N/kg	N/kg	N.mm/kg	N.mm/kg	N.mm/kg	W/kg	W/kg	W/kg
1	0	-1.68424	0	0	-1.68482	1.13789	-1.50269										0.262231	9.99456	3.37672	98.0617	363.974	605.314	409.157	409.157	409.157	-3.20609	-49.0396	1.45209	-66.6659	343.356	196.282	185.965	185.965	185.965	-49.1048	2.57307	2.24321	4.43128	-0.835299	-2.68521
2	0	-4.27632	0	0	-4.27942	1.20564	-2.18143										0.332688	8.98146	2.97696	104.568	364.435	604.26	409.189	409.189	409.189	-3.47433	-45.0844	1.01621	-73.6549	343.11	196.29	185.965	185.965	185.965	-45.152	2.21439	2.74614	5.535	-0.927081	-2.19969
3	0	-6.44251	0	0	-6.45076	1.27666	-2.89223										0.405435	7.95498	2.62139	111.161	364.862	603.391	409.143	409.143	409.143	-3.63487	-41.6451	0.58654	-79.4601	343.144	197.245	185.965	185.965	185.965	-41.7081	1.80224	3.11847	6.65026	-1.00297	-1.75407
4	0	-8.16523	0	0	-8.18201	1.35312	-3.65652										0.479408	6.91402	2.31038	117.842	365.254	602.71	409.021	409.021	409.021	-3.67819	-38.7397	0.182664	-83.895	343.485	199.011	185.965	185.965	185.965	-38.7927	1.36781	3.34434	7.778	-1.0627	-1.34919
5	0	-9.44423	0	0	-9.4736	1.43684	-4.49184	-0.33296	0.0390198	-0.0181425	-61.5548	-7.45E-15	12.1826	0	0	-0.119466	0.553545	5.85769	2.04399	124.611	365.611	602.22	408.826	408.827	408.826	-3.59694	-36.3688	-0.179493	-86.8399	344.146	201.44	185.965	185.965	185.965	-36.4085	0.93754	3.41502	8.91892	-1.10607	-0.985645	0.306207	0.0159783	1.79849	-265.928	1.05482	12.9732	0	0	0.630616
6	0	-10.2905	0	0	-10.3371	1.5291	-5.41021	-0.324759	0.0407873	-0.00944347	-60.0927	3.73E-15	12.5517	0	0	-0.0615356	0.626769	4.78528	1.82194	131.465	365.931	601.922	408.564	408.564	408.564	-3.38701	-34.522	-0.486555	-88.2286	345.127	204.385	185.965	185.965	185.965	-34.5476	0.533121	3.32785	10.0736	-1.13285	-0.663779	0.342705	0.0168829	1.77085	-280.601	2.51314	12.873	0	0	0.674825
7	0	-10.7228	0	0	-10.7912	1.6306	-6.41716	-0.314647	0.0406583	-0.000951116	-57.9632	9.32E-16	12.3086	0	0	-0.00939712	0.697998	3.69646	1.64352	138.4	366.216	601.821	408.237	408.237	408.237	-3.04849	-33.182	-0.726739	-88.0359	346.417	207.714	185.965	185.965	185.965	-33.1948	0.171933	3.0855	11.242	-1.14287	-0.383609	0.372899	0.0164784	1.74164	-291.261	2.68421	12.6062	0	0	0.710001
8	0	-10.7664	0	0	-10.8607	1.74126	-7.51053	-0.302153	0.038313	0.0070165	-55.1892	-1.86E-15	11.422	0	0	0.0340609	0.766221	2.59131	1.50743	145.41	366.465	601.919	407.851	407.851	407.851	-2.58647	-32.3261	-0.889405	-86.2691	347.995	211.313	185.965	185.965	185.965	-32.3291	-0.132428	2.69573	12.4241	-1.13597	-0.144684	0.396423	0.0145494	1.71103	-297.744	1.38933	12.3228	0	0	0.735101
9	0	-10.4536	0	0	-10.5761	1.86023	-8.67985	-0.287216	0.0335267	0.0149715	-51.7998	4.66E-15	9.8931	0	0	0.0666073	0.830465	1.47039	1.41172	152.486	366.679	602.219	407.41	407.41	407.41	-2.01203	-31.9267	-0.965396	-82.9638	349.829	215.079	185.965	185.965	185.965	-31.9237	-0.37008	2.1716	13.619	-1.11208	0.0539054	0.413533	0.0109278	1.6786	-300.494	-1.49724	12.2069	0	0	0.750642
10	0	-9.82457	0	0	-9.97477	1.98579	-9.906	-0.269551	0.0262305	0.0228487	-47.8087	6.52E-15	7.77197	0	0	0.0869328	0.889856	0.334826	1.35374	159.615	366.858	602.723	406.92	406.92	406.92	-1.34277	-31.9504	-0.947982	-78.1802	351.873	218.922	185.965	185.965	185.965	-31.9454	-0.534922	1.53177	14.8255	-1.07107	0.213656	0.423774	0.00548608	1.64412	-299.37	-5.99164	12.4	0	0	0.755759
11	0	-8.92722	0	0	-9.10079	2.11536	-11.1617	-0.249345	0.0167223	0.0306283	-43.3048	0	5.18045	0	0	0.0950737	0.943635	-0.813662	1.32998	166.781	367.004	603.433	406.386	406.386	406.386	-0.602613	-32.3581	-0.834171	-72.001	354.074	222.757	185.965	185.965	185.964	-32.3545	-0.624872	0.800432	16.0418	-1.01297	0.33673	0.427249	-0.00142235	1.608	-294.509	-11.8016	12.9659	0	0	0.750374
12	0	-7.81648	0	0	-8.00481	2.24566	-12.4136	-0.227207	0.00555594	0.0382515	-38.4555	1.05E-15	2.29753	0	0	0.092623	0.991157	-1.97273	1.33606	173.966	367.117	604.349	405.816	405.816	405.816	0.179242	-33.1053	-0.625993	-64.5259	356.365	226.502	185.965	185.965	185.965	-33.1056	-0.642095	0.00643806	17.2655	-0.93772	0.426024	0.42474	-0.00931766	1.57063	-286.409	-18.4966	13.9142	0	0	0.735406
13	0	-6.55156	0	0	-6.74213	2.3729	-13.6246	-0.204166	-0.00640242	0.0454541	-33.4968	-4.54E-15	-0.649395	0	0	0.0825512	1.03197	-3.13944	1.36683	181.147	367.2	605.469	405.214	405.214	405.214	0.97054	-34.1444	-0.33125	-55.8658	358.674	230.076	185.965	185.965	185.965	-34.1496	-0.592767	-0.818274	18.4937	-0.845316	0.485055	0.417303	-0.0175985	1.53279	-275.637	-25.5209	15.1719	0	0	0.712032
14	0	-5.19256	0	0	-5.37018	2.4931	-14.7572	-0.181466	-0.0181534	0.0519623	-28.6924	-2.33E-15	-3.42012	0	0	0.0685139	1.06577	-4.31026	1.41642	188.299	367.253	606.789	404.588	404.588	404.588	1.73874	-35.4268	0.0365494	-46.1338	360.93	233.398	185.965	185.965	185.965	-35.4365	-0.486547	-1.64096	19.7228	-0.735829	0.51794	0.406304	-0.0254378	1.49563	-262.882	-32.2021	16.5909	0	0	0.681804
15	0	-3.79646	0	0	-3.94533	2.60244	-15.7773	-0.160394	-0.0285738	0.0573798	-24.2935	2.33E-15	-5.78104	0	0	0.0540117	1.09251	-5.48114	1.47853	195.395	367.278	608.303	403.944	403.944	403.944	2.45407	-36.9057	0.459213	-35.4381	363.066	236.391	185.965	185.965	185.965	-36.9185	-0.335623	-2.43067	20.9488	-0.6093	0.529189	0.39317	-0.032069	1.46047	-248.724	-37.8808	17.9643	0	0	0.646016
16	0	-2.4138	0	0	-2.51959	2.69766	-16.6573	-0.142106	-0.0367921	0.061265	-20.502	3.73E-15	-7.55595	0	0	0.0415911	1.11231	-6.64759	1.54644	202.404	367.277	610.001	403.288	403.288	403.288	3.09245	-38.5385	0.915779	-23.8752	365.023	238.985	185.965	185.965	185.965	-38.5527	-0.153559	-3.16099	22.1674	-0.465997	0.523709	0.379348	-0.0366749	1.42863	-233.622	-42.0033	19.0954	0	0	0.60574
17	0	-1.08567	0	0	-1.13759	2.77631	-17.3782	-0.127358	-0.0421662	0.0631463	-17.4344	-3.73E-15	-8.63245	0	0	0.0324844	1.12555	-7.80479	1.61353	209.298	367.249	611.869	402.628	402.628	402.628	3.63751	-40.2892	1.38491	-11.5273	366.762	241.127	185.965	185.965	185.965	-40.3028	0.046048	-3.81223	23.3739	-0.306247	0.506356	0.365765	-0.0387592	1.4015	-217.687	-44.2181	19.8191	0	0	0.56125
18	0	0.15737	0	0	0.165401	2.83706	-17.9311	-0.116503	-0.0445406	0.062772	-15.1213	-9.32E-16	-8.98762	0	0	0.0266852	1.1328	-8.94771	1.67336	216.045	367.198	613.893	401.968	401.968	401.968	4.08172	-42.1292	1.8472	1.53841	368.257	242.779	185.965	185.965	185.965	-42.1405	0.250655	-4.37277	24.5635	-0.130525	0.48191	0.353234	-0.0384378	1.37969	-201.058	-44.5477	20.0901	0	0	0.513145
19	0	1.29516	0	0	1.3643	2.87969	-18.3171	-0.109517	-0.0440498	0.0599878	-13.5188	0	-8.66434	0	0	0.0233956	1.13479	-10.0712	1.72016	222.615	367.123	616.054	401.314	401.314	401.314	4.42602	-44.0368	2.28717	15.267	369.503	243.928	185.965	185.965	185.965	-44.0448	0.449678	-4.83943	25.7312	0.0604367	0.454651	0.342088	-0.0358076	1.36383	-183.697	-43.1144	19.9112	0	0	0.461788
20	0	2.3168	0	0	2.4438	2.90509	-18.5463	-0.106134	-0.0410716	0.0548487	-12.5349	9.32E-16	-7.75862	0	0	0.0215344	1.13241	-11.1703	1.74891	228.98	367.025	618.329	400.67	400.67	400.67	4.67889	-45.9971	2.69429	29.6118	370.512	244.579	185.965	185.965	185.965	-46.0012	0.634919	-5.21685	26.8724	0.265513	0.428371	0.332747	-0.0310482	1.354	-165.727	-40.1537	19.3366	0	0	0.40811
21	0	3.21882	0	0	3.39712	2.91504	-18.6358	-0.105923	-0.0361837	0.0475547	-12.0511	-2.33E-15	-6.40577	0	0	0.0201316	1.12658	-12.24	1.75575	235.114	366.907	620.696	400.041	400.041	400.04	4.85469	-48	3.06342	44.5304	371.307	244.764	185.965	185.965	185.965	-48.0002	0.800694	-5.51623	27.9824	0.483559	0.405943	0.325357	-0.0247723	1.34978	-147.3	-36.0894	18.4817	0	0	0.353323
22	0	4.0032	0	0	4.22441	2.91198	-18.6083	-0.108389	-0.0298955	0.0385469	-11.9444	-2.80E-15	-4.74841	0	0	0.0185554	1.11825	-13.2758	1.73801	240.991	366.768	623.13	399.429	399.429	399.428	4.97177	-50.0388	3.39456	59.981	371.922	244.527	185.965	185.965	185.965	-50.0357	0.943625	-5.75378	29.0569	0.712871	0.389414	0.320155	-0.0172058	1.35059	-128.769	-31.191	17.4129	0	0	0.299044
23	0	4.67554	0	0	4.93063	2.8988	-18.4895	-0.113017	-0.0228532	0.0281407	-12.1006	-6.99E-16	-2.95145	0	0	0.0165494	1.10828	-14.2735	1.69445	246.594	366.61	625.604	398.836	398.836	398.836	5.05093	-52.1088	3.69225	75.9197	372.399	243.931	185.965	185.965	185.965	-52.1033	1.06227	-5.94915	30.0922	0.95178	0.379684	0.317035	-0.00894793	1.35572	-110.365	-25.8712	16.2294	0	0	0.24661
24	0	5.24344	0	0	5.52379	2.87853	-18.3066	-0.119318	-0.0157482	0.017001	-12.4231	-1.16E-16	-1.18719	0	0	0.0141662	1.09741	-15.2294	1.62516	251.904	366.435	628.093	398.266	398.266	398.266	5.11338	-54.2061	3.96439	92.299	372.783	243.045	185.965	185.965	185.965	-54.1994	1.15661	-6.1234	31.085	1.19805	0.376761	0.316236	-0.000415355	1.36405	-92.6467	-20.5394	15.037	0	0	0.197918
25	0	5.71514	0	0	6.01324	2.85408	-18.0854	-0.126888	-0.00921752	0.00544741	-12.841	1.98E-15	0.378722	0	0	0.0116322	1.08625	-16.1404	1.53153	256.909	366.247	630.569	397.718	397.718	397.718	5.17908	-56.3266	4.22118	109.068	373.116	241.946	185.965	185.965	185.965	-56.3199	1.22769	-6.29716	32.0325	1.44939	0.37966	0.317709	0.00791781	1.3751	-75.9014	-15.5916	13.9107	0	0	0.154048
26	0	6.09883	0	0	6.40848	2.82799	-17.8488	-0.135341	-0.00396558	-0.00599481	-13.3009	2.04E-15	1.5865	0	0	0.00919583	1.0752	-17.0038	1.41624	261.6	366.046	633.008	397.193	397.193	397.193	5.26472	-58.4654	4.47359	126.172	373.436	240.71	185.965	185.965	185.965	-58.4603	1.27728	-6.48844	32.9327	1.70341	0.386435	0.321331	0.0152825	1.38771	-60.5431	-11.5311	12.9495	0	0	0.11614
27	0	6.40194	0	0	6.71828	2.80222	-17.6144	-0.144333	-0.000432108	-0.0168854	-13.7665	3.49E-15	2.323	0	0	0.00701372	1.06443	-17.8177	1.28292	265.972	365.836	635.385	396.693	396.693	396.693	5.38208	-60.6168	4.73202	143.555	373.772	239.413	185.965	185.965	185.965	-60.615	1.30771	-6.71078	33.784	1.95743	0.394524	0.326958	0.0213232	1.40099	-46.8949	-8.65082	12.1757	0	0	0.0847801
28	0	6.63098	0	0	6.95024	2.77796	-17.3933	-0.15359	0.00109368	-0.0270973	-14.2176	-4.31E-15	2.51946	0	0	0.00512156	1.05398	-18.5806	1.13597	270.025	365.622	637.676	396.217	396.217	396.217	5.53687	-62.7745	5.00492	161.161	374.14	238.126	185.965	185.965	185.965	-62.7777	1.32172	-6.97176	34.5854	2.20883	0.400807	0.334298	0.0257473	1.41462	-35.0317	-7.1534	11.5769	0	0	0.0598413
29	0	6.79142	0	0	7.11055	2.75562	-17.1891	-0.16271	0.00056487	-0.0362149	-14.6298	-2.45E-15	2.16674	0	0	0.00346096	1.04367	-19.2917	0.980336	273.761	365.406	639.86	395.765	395.765	395.765	5.72809	-64.9313	5.29765	178.936	374.541	236.915	185.965	185.965	185.965	-64.9415	1.32244	-7.2721	35.3365	2.45494	0.401845	0.343138	0.0283658	1.42763	-25.1596	-7.10283	11.1063	0	0	0.0411769
30	0	6.8876	0	0	7.20389	2.73478	-16.9983	-0.17147	-0.00179556	-0.0444064	-15.0024	3.32E-15	1.31682	0	0	0.00196891	1.03324	-19.9504	0.821087	277.184	365.192	641.918	395.338	395.338	395.338	5.94816	-67.08	5.61169	196.826	374.964	235.838	185.965	185.965	185.965	-67.0992	1.31329	-7.60564	36.0373	2.69327	0.394133	0.352797	0.0293006	1.43998	-16.9441	-8.35256	10.6663	0	0	0.0275941
31	0	6.92295	0	0	7.23362	2.71437	-16.8109	-0.179628	-0.00558602	-0.0515684	-15.3382	-3.20E-16	0.0707324	0	0	0.000637803	1.02231	-20.557	0.663316	280.304	364.984	643.833	394.936	394.936	394.936	6.18383	-69.213	5.94426	214.783	375.382	234.944	185.965	185.965	185.965	-69.2431	1.29793	-7.95991	36.6881	2.92133	0.374217	0.362818	0.0287659	1.45126	-10.2316	-10.6392	10.1582	0	0	0.018159
32	0	6.90017	0	0	7.20228	2.6928	-16.6126	-0.187106	-0.0102377	-0.0578702	-15.6588	-1.05E-15	-1.43135	0	0	-0.000459007	1.01049	-21.1117	0.511689	283.132	364.786	645.59	394.56	394.56	394.56	6.41753	-71.3233	6.2885	232.762	375.76	234.276	185.965	185.965	185.965	-71.3658	1.28019	-8.31744	37.2895	3.13688	0.339007	0.372751	0.0271813	1.4616	-4.69114	-13.5723	9.48785	0	0	0.0117007
33	0	6.822	0	0	7.11229	2.66822	-16.3861	-0.193848	-0.0151361	-0.0636342	-15.9869	3.49E-15	-3.03399	0	0	-0.00119941	0.997368	-21.6153	0.370371	285.68	364.601	647.176	394.211	394.211	394.211	6.62922	-73.4047	6.63414	250.718	376.057	233.871	185.965	185.965	185.965	-73.4603	1.26399	-8.65761	37.8424	3.3379	0.285798	0.381551	0.0250528	1.47121	0.354353	-16.7049	8.58036	0	0	0.00678305
34	0	6.69182	0	0	6.96681	2.63875	-16.1139	-0.199813	-0.0196989	-0.0691056	-16.3398	4.43E-15	-4.58507	0	0	-0.00147104	0.982616	-22.069	0.242663	287.963	364.432	648.581	393.888	393.888	393.888	6.79829	-75.4525	6.96851	268.61	376.23	233.758	185.965	185.965	185.965	-75.5212	1.25324	-8.95863	38.3477	3.5227	0.212573	0.388641	0.0226604	1.48026	5.40334	-19.6866	7.41744	0	0	0.00249784
35	0	6.51414	0	0	6.77041	2.6027	-15.7797	-0.204935	-0.0234217	-0.074606	-16.72	-2.56E-15	-5.9507	0	0	-0.00122995	0.966013	-22.4739	0.130827	289.996	364.282	649.797	393.594	393.594	393.594	6.90534	-77.464	7.27773	286.397	376.239	233.964	185.965	185.965	185.965	-77.5443	1.25166	-9.19946	38.8065	3.68975	0.118168	0.393432	0.0204461	1.48904	11.0152	-22.1583	6.00718	0	0	-0.00187696
36	0	6.29504	0	0	6.52957	2.55871	-15.3705	-0.209123	-0.0260063	-0.0804605	-17.1102	-2.33E-16	-7.03502	0	0	-0.000518954	0.947504	-22.8315	0.036079	291.798	364.152	650.819	393.328	393.328	393.328	6.93374	-79.4381	7.54793	304.033	376.048	234.512	185.965	185.965	185.965	-79.5276	1.26262	-9.36155	39.2199	3.83793	0.00222503	0.395053	0.0185058	1.49755	17.8589	-23.9664	4.40791	0	0	-0.00680628
37	0	6.0424	0	0	6.25279	2.50589	-14.8771	-0.212218	-0.0273456	-0.086921	-17.4688	4.66E-15	-7.78015	0	0	0.000541427	0.927202	-23.1435	-0.0415695	293.384	364.043	651.644	393.092	393.092	393.092	6.8706	-81.376	7.76615	321.47	375.63	235.418	185.965	185.965	185.965	-81.471	1.28885	-9.4299	39.5892	3.9663	-0.134606	0.393014	0.016873	1.50573	26.4258	-25.0811	2.70484	0	0	-0.0122967
38	0	5.76547	0	0	5.95032	2.44382	-14.2942	-0.213943	-0.0273143	-0.0941567	-17.7279	-3.49E-15	-8.14688	0	0	0.00176391	0.905449	-23.4115	-0.103347	294.773	363.956	652.272	392.886	392.886	392.886	6.70734	-83.2797	7.92109	338.651	374.968	236.696	185.965	185.965	185.965	-83.3757	1.33237	-9.39376	39.9155	4.07428	-0.290669	0.387109	0.0155478	1.51357	37.0976	-25.4687	0.963055	0	0	-0.0180938
39	0	5.47444	0	0	5.63338	2.37254	-13.6212	-0.214048	-0.0260622	-0.102345	-17.8126	-5.13E-15	-8.13921	0	0	0.00295347	0.882784	-23.6375	-0.151549	295.983	363.89	652.705	392.71	392.71	392.71	6.44015	-85.1516	8.00364	355.513	374.052	238.352	185.965	185.965	185.965	-85.2436	1.39422	-9.24706	40.2001	4.16151	-0.463395	0.377052	0.0144142	1.52074	50.2535	-25.2546	-0.738574	0	0	-0.0237665
40	0	5.17957	0	0	5.31324	2.29255	-12.8613	-0.212322	-0.0236263	-0.111437	-17.6502	-2.33E-16	-7.76387	0	0	0.00388692	0.859908	-23.8232	-0.189499	297.031	363.845	652.947	392.563	392.563	392.563	6.06979	-86.9932	8.00713	371.983	372.884	240.38	185.965	185.965	185.965	-87.0764	1.47449	-8.98831	40.4441	4.22789	-0.649323	0.363008	0.0135341	1.52688	65.9718	-24.4538	-2.36019	0	0	-0.0286782
41	0	4.89042	0	0	5.00034	2.20473	-12.0216	-0.208657	-0.0202207	-0.12159	-17.1847	-6.14E-15	-7.05525	0	0	0.00437585	0.837664	-23.9708	-0.221283	297.934	363.819	653.005	392.444	392.444	392.444	5.60159	-88.804	7.92769	387.981	371.473	242.764	185.965	185.965	185.965	-88.8742	1.57236	-8.62061	40.6488	4.27372	-0.844367	0.344837	0.0127395	1.53165	84.497	-23.2308	-3.86344	0	0	-0.0322486
42	0	4.61528	0	0	4.70368	2.11029	-11.1129	-0.203062	-0.0159889	-0.132628	-16.3836	5.09E-15	-6.04902	0	0	0.00425556	0.817009	-24.0821	-0.251693	298.709	363.81	652.887	392.351	392.351	392.351	5.04478	-90.5811	7.76441	403.42	369.837	245.471	185.965	185.965	185.965	-90.6352	1.68621	-8.15121	40.8154	4.29935	-1.04371	0.323259	0.012165	1.53511	105.568	-21.6191	-5.23679	0	0	-0.0337479
43	0	4.36077	0	0	4.43022	2.01078	-10.149	-0.195652	-0.0110671	-0.1445	-15.2415	-1.54E-15	-4.78706	0	0	0.00342475	0.798899	-24.1593	-0.285812	299.373	363.815	652.603	392.283	392.283	392.283	4.41218	-92.3182	7.51963	418.208	368	248.454	185.965	185.965	185.965	-92.3545	1.81382	-7.59123	40.9451	4.30559	-1.24232	0.298676	0.0119061	1.53704	129.023	-19.6428	-6.48657	0	0	-0.0326176
44	0	4.13141	0	0	4.18472	1.90798	-9.14716	-0.186696	-0.00572434	-0.157022	-13.7853	-1.81E-15	-3.3287	0	0	0.00189986	0.784217	-24.2045	-0.32883	299.941	363.831	652.166	392.236	392.236	392.236	3.71936	-94.0059	7.19885	432.253	365.995	251.651	185.965	185.965	185.965	-94.0243	1.9525	-6.95505	41.039	4.29353	-1.435	0.27182	0.0118582	1.53748	154.403	-17.4609	-7.60502	0	0	-0.0283533
45	0	3.92988	0	0	3.96981	1.80395	-8.12757	-0.176548	-7.99E-05	-0.169853	-12.0667	1.81E-15	-1.72303	0	0	-0.000218273	0.773728	-24.2197	-0.38578	300.429	363.856	651.589	392.208	392.208	392.208	2.98401	-95.6317	6.81089	445.461	363.86	254.984	185.965	185.965	185.965	-95.6338	2.09925	-6.25983	41.0984	4.26456	-1.61662	0.243689	0.0122817	1.53663	180.995	-15.0279	-8.60507	0	0	-0.0206255
46	0	3.75687	0	0	3.78605	1.70093	-7.1127	-0.165623	0.00558351	-0.182616	-10.1573	-4.54E-15	-0.0378967	0	0	-0.00268112	0.768027	-24.2071	-0.461372	300.851	363.884	650.888	392.196	392.196	392.196	2.22507	-97.1809	6.36771	457.743	361.637	258.364	185.965	185.965	185.964	-97.1695	2.25093	-5.52475	41.1246	4.22033	-1.78225	0.215479	0.0132151	1.53479	207.891	-12.4883	-9.47659	0	0	-0.00934834
47	0	3.61154	0	0	3.63229	1.6013	-6.12686	-0.154407	0.0111418	-0.194831	-8.14498	-3.26E-15	1.67094	0	0	-0.00518089	0.76743	-24.1688	-0.559622	301.222	363.913	650.077	392.197	392.197	392.197	1.46189	-98.6366	5.88384	469.017	359.372	261.693	185.965	185.965	185.965	-98.6158	2.40428	-4.77022	41.1188	4.16285	-1.92748	0.188508	0.0148637	1.53228	233.998	-9.85723	-10.2167	0	0	0.00528125
48	0	3.49158	0	0	3.50598	1.5075	-5.19538	-0.143298	0.0163829	-0.205867	-6.1156	-4.66E-16	3.3353	0	0	-0.00733753	0.77195	-24.1068	-0.683777	301.556	363.936	649.173	392.207	392.206	392.206	0.713578	-99.9813	5.37606	479.212	357.111	264.869	185.965	185.965	185.965	-99.9557	2.55607	-4.01722	41.0822	4.09452	-2.04853	0.164304	0.0171107	1.52957	258.002	-7.29595	-10.8082	0	0	0.0227348
49	0	3.39356	0	0	3.40336	1.42197	-4.3436	-0.132708	0.0211469	-0.215109	-4.15734	-1.16E-15	4.88792	0	0	-0.00879026	0.781301	-24.0231	-0.836123	301.864	363.952	648.193	392.222	392.222	392.222	-0.00169493	-101.197	4.86262	488.269	354.904	267.788	185.965	185.965	185.965	-101.172	2.70309	-3.28651	41.0162	4.01794	-2.14231	0.144373	0.0201712	1.52721	278.564	-4.84471	-11.2442	0	0	0.0421816
50	0	3.31318	0	0	3.31971	1.34701	-3.59549	-0.123015	0.0251976	-0.222051	-2.35322	-3.26E-15	6.25201	0	0	-0.00924591	0.794835	-23.9195	-1.01781	302.158	363.954	647.154	392.24	392.24	392.24	-0.667424	-102.268	4.36224	496.143	352.796	270.353	185.965	185.965	185.965	-102.246	2.84228	-2.59767	40.9221	3.93599	-2.20667	0.129736	0.0239973	1.52566	294.562	-2.67332	-11.521	0	0	0.0625278
51	0	3.2452	0	0	3.24959	1.28467	-2.97241	-0.114468	0.0284085	-0.226101	-0.769445	2.33E-16	7.36161	0	0	-0.00857488	0.811596	-23.7979	-1.22893	302.448	363.941	646.073	392.258	392.258	392.258	-1.26945	-103.178	3.89276	502.806	350.829	272.474	185.965	185.965	185.965	-103.164	2.97076	-1.96808	40.8011	3.85189	-2.24033	0.121572	0.0286595	1.52546	304.784	-0.799267	-11.642	0	0	0.0824902
52	0	3.18405	0	0	3.18707	1.23661	-2.49152	-0.107324	0.0305628	-0.226868	0.53396	2.10E-15	8.14833	0	0	-0.00683193	0.830324	-23.6597	-1.46841	302.743	363.908	644.966	392.272	392.272	392.272	-1.79657	-103.913	3.46989	508.247	349.039	274.074	185.965	185.965	185.965	-103.91	3.0859	-1.41189	40.6544	3.76892	-2.24288	0.120785	0.0341278	1.52713	308.272	0.648158	-11.6111	0	0	0.100669
53	0	3.12355	0	0	3.12577	1.20397	-2.16465	-0.101699	0.0314985	-0.223791	1.51725	1.16E-15	8.56011	0	0	-0.00428267	0.849555	-23.5063	-1.73414	303.049	363.854	643.849	392.279	392.279	392.279	-2.241	-104.465	3.10594	512.473	347.455	275.094	185.965	185.965	185.965	-104.472	3.18546	-0.939246	40.4833	3.69047	-2.2148	0.128432	0.0402857	1.53108	303.996	1.59262	-11.4248	0	0	0.115523
54	0	3.05704	0	0	3.05889	1.18721	-1.99687	-0.0978165	0.0310831	-0.216865	2.13598	-1.86E-15	8.56416	0	0	-0.00136496	0.867608	-23.3389	-2.02293	303.371	363.777	642.737	392.276	392.277	392.276	-2.59861	-104.825	2.80878	515.507	346.094	275.491	185.965	185.965	185.965	-104.843	3.26766	-0.555593	40.2888	3.62002	-2.15751	0.144446	0.0470848	1.5376	291.694	2.04329	-11.098	0	0	0.125772
55	0	2.97764	0	0	2.97944	1.18615	-1.98626	-0.0956319	0.029269	-0.205784	2.37461	-4.66E-16	8.15537	0	0	0.00139521	0.882776	-23.1583	-2.33073	303.711	363.678	641.643	392.263	392.263	392.263	-2.86918	-104.991	2.58135	517.39	344.963	275.245	185.965	185.965	185.965	-105.017	3.3313	-0.261406	40.072	3.56077	-2.07308	0.169144	0.0545062	1.54658	270.979	2.09575	-10.6255	0	0	0.130131
56	0	2.87818	0	0	2.88017	1.19984	-2.12332	-0.0953485	0.0261288	-0.19084	2.19519	6.99E-16	7.36177	0	0	0.00348579	0.893314	-22.9653	-2.65277	304.071	363.558	640.58	392.236	392.236	392.236	-3.05629	-104.96	2.42127	518.179	344.054	274.355	185.965	185.965	185.965	-104.993	3.37577	-0.05209	39.8339	3.51597	-1.96435	0.202042	0.0623891	1.55819	242.167	1.89479	-10.0082	0	0	0.12772
57	0	2.75159	0	0	2.754	1.22663	-2.39154	-0.0970086	0.021823	-0.172352	1.5753	-2.33E-15	6.24047	0	0	0.00451329	0.897589	-22.7605	-2.98363	304.448	363.42	639.559	392.194	392.194	392.194	-3.16695	-104.738	2.32136	517.946	343.351	272.842	185.965	185.965	185.965	-104.775	3.40108	0.0814337	39.5753	3.48825	-1.83463	0.242119	0.070751	1.57208	205.973	1.67823	-9.24241	0	0	0.118036
58	0	2.5916	0	0	2.59464	1.2643	-2.76855	-0.100834	0.0165974	-0.150889	0.479887	1.16E-15	4.87448	0	0	0.00426637	0.894119	-22.5442	-3.31752	304.841	363.269	638.59	392.135	392.135	392.135	-3.21109	-104.332	2.27042	516.777	342.829	270.748	185.965	185.965	185.965	-104.371	3.40783	0.151933	39.2971	3.48002	-1.68779	0.287903	0.0795624	1.58788	163.514	1.72109	-8.32438	0	0	0.100982
59	0	2.39363	0	0	2.39743	1.31015	-3.22717	-0.106882	0.0108088	-0.127364	-1.10106	-6.99E-16	3.37043	0	0	0.0027533	0.881665	-22.3165	-3.64835	305.244	363.111	637.681	392.06	392.06	392.06	-3.20102	-103.754	2.2546	514.769	342.452	268.134	185.965	185.964	185.965	-103.793	3.39719	0.174811	39	3.49306	-1.52797	0.337152	0.0887655	1.60527	116.546	2.27047	-7.26056	0	0	0.0770867
60	0	2.15579	0	0	2.16037	1.36123	-3.73753	-0.115204	0.00492154	-0.102696	-3.15724	-3.32E-15	1.85161	0	0	0.000190131	0.859244	-22.0776	-3.97008	305.652	362.952	636.841	391.967	391.967	391.967	-3.15068	-103.022	2.25885	512.028	342.184	265.077	185.965	185.965	185.965	-103.06	3.37091	0.166782	38.6845	3.52861	-1.35946	0.387392	0.0984066	1.62362	67.063	3.61592	-6.06204	0	0	0.047323
61	0	1.87985	0	0	1.88507	1.41449	-4.269	-0.125485	-0.000564417	-0.078157	-5.61607	-3.58E-15	0.443519	0	0	-0.00302889	0.826163	-21.8275	-4.27682	306.056	362.802	636.073	391.857	391.857	391.857	-3.07471	-102.157	2.26866	508.665	341.986	261.673	185.965	185.965	185.965	-102.194	3.33137	0.144412	38.3514	3.5874	-1.18666	0.435412	0.108245	1.64205	17.6439	5.88473	-4.76231	0	0	0.01338
62	0	1.57167	0	0	1.57716	1.46704	-4.79274	-0.137194	-0.00518313	-0.0549049	-8.35289	2.91E-17	-0.741045	0	0	-0.00640701	0.7821	-21.566	-4.56302	306.45	362.667	635.383	391.73	391.73	391.73	-2.98761	-101.189	2.27167	504.79	341.823	258.023	185.965	185.965	185.965	-101.223	3.28162	0.122677	38.0008	3.66933	-1.01384	0.477927	0.118054	1.65964	-29.0878	9.11434	-3.40648	0	0	-0.0226375
63	0	1.24093	0	0	1.24622	1.51638	-5.28373	-0.149405	-0.00848595	-0.0341093	-11.1771	1.89E-15	-1.60728	0	0	-0.0094136	0.727	-21.293	-4.82378	306.823	362.557	634.773	391.587	391.587	391.587	-2.90267	-100.145	2.2589	500.512	341.667	254.236	185.965	185.965	185.965	-100.178	3.22527	0.113809	37.6333	3.77389	-0.845063	0.511787	0.127504	1.67531	-70.5254	13.2521	-2.05405	0	0	-0.058271
64	0	0.900178	0	0	0.904682	1.56057	-5.72282	-0.160979	-0.0102292	-0.0167088	-13.8646	9.90E-16	-2.10264	0	0	-0.01161	0.661207	-21.008	-5.05491	307.164	362.481	634.243	391.429	391.429	391.429	-2.83097	-99.0588	2.22552	495.932	341.498	250.417	185.965	185.965	185.965	-99.0903	3.16633	0.126246	37.2491	3.89979	-0.683994	0.534234	0.136013	1.68781	-104.411	18.026	-0.768777	0	0	-0.0909535
65	0	0.562972	0	0	0.566158	1.59838	-6.09789	-0.170777	-0.0103526	-0.00330301	-16.1996	4.14E-15	-2.2181	0	0	-0.0127483	0.58532	-20.7106	-5.25314	307.462	362.445	633.79	391.259	391.259	391.259	-2.78041	-97.9591	2.1709	491.139	341.305	246.659	185.964	185.965	185.965	-97.9903	3.10885	0.164204	36.8482	4.04529	-0.533907	0.543341	0.142962	1.6961	-129.179	23.0884	0.39106	0	0	-0.118377
66	0	0.241668	0	0	0.243179	1.6293	-6.40436	-0.177937	-0.00907922	0.00603297	-18.0232	-3.04E-15	-1.99791	0	0	-0.0128302	0.500273	-20.4004	-5.41621	307.704	362.457	633.412	391.079	391.079	391.079	-2.75513	-96.8722	2.09804	486.208	341.09	243.039	185.965	185.965	185.965	-96.9038	3.05645	0.227655	36.4307	4.20806	-0.397462	0.538657	0.147569	1.69944	-144.369	27.9191	1.39243	0	0	-0.138939
67	0	-0.0542601	0	0	-0.0546395	1.65356	-6.64446	-0.182243	-0.00679424	0.0115395	-19.2839	1.38E-15	-1.52687	0	0	-0.0120757	0.407284	-20.0767	-5.54304	307.877	362.523	633.101	390.894	390.894	390.894	-2.75537	-95.8178	2.01276	481.196	340.86	239.612	185.965	185.965	185.965	-95.8506	3.01198	0.31277	35.9967	4.38528	-0.276638	0.520959	0.149282	1.69812	-150.425	32.0569	2.21442	0	0	-0.151802
68	0	-0.31902	0	0	-0.321296	1.6719	-6.82582	-0.183989	-0.00413651	0.0138505	-20.025	2.31E-15	-0.931645	0	0	-0.0108042	0.3078	-19.7388	-5.6336	307.965	362.649	632.849	390.707	390.707	390.707	-2.77802	-94.8092	1.92249	476.147	340.63	236.41	185.964	185.965	185.965	-94.8439	2.97733	0.412874	35.546	4.57377	-0.172759	0.491947	0.147493	1.69257	-148.619	34.9549	2.85761	0	0	-0.156915
69	0	-0.549971	0	0	-0.55405	1.6854	-6.95927	-0.183842	-0.00174118	0.0136497	-20.3596	1.10E-15	-0.34614	0	0	-0.00930558	0.203492	-19.3858	-5.68902	307.952	362.839	632.646	390.523	390.523	390.523	-2.81773	-93.8544	1.83503	471.088	340.419	233.447	185.965	185.965	185.965	-93.8913	2.95357	0.519862	35.0785	4.77	-0.0864611	0.453942	0.141851	1.68376	-140.656	36.1876	3.3312	0	0	-0.154876
70	0	-0.746686	0	0	-0.752383	1.69525	-7.05658	-0.182418	-0.000189765	0.0117661	-20.4128	-2.77E-16	0.105835	0	0	-0.0077685	0.0962269	-19.0169	-5.7115	307.822	363.095	632.48	390.346	390.346	390.346	-2.86855	-92.957	1.75752	466.033	340.242	230.724	185.965	185.965	185.965	-92.9965	2.94128	0.625657	34.5942	4.97019	-0.0175596	0.409927	0.132333	1.67288	-128.531	35.4996	3.65231	0	0	-0.146915
71	0	-0.909967	0	0	-0.917049	1.70249	-7.12807	-0.180337	0.000179946	0.00875827	-20.308	-2.28E-15	0.341521	0	0	-0.00628565	-0.0120939	-18.6314	-5.70406	307.557	363.419	632.339	390.18	390.18	390.18	-2.92536	-92.1186	1.69551	460.99	340.111	228.235	185.965	185.965	185.965	-92.1606	2.94082	0.723764	34.0932	5.17057	0.0345521	0.362321	0.11911	1.66084	-113.856	32.8361	3.83528	0	0	-0.134274
72	0	-1.04095	0	0	-1.04919	1.70789	-7.18139	-0.178048	-0.00074222	0.00517567	-20.1385	-1.42E-15	0.326605	0	0	-0.00487836	-0.119469	-18.2285	-5.67044	307.141	363.812	632.21	390.029	390.029	390.029	-2.98499	-91.3392	1.65235	455.957	340.029	225.968	185.965	185.965	185.964	-91.3838	2.95268	0.81021	33.5758	5.36722	0.0710175	0.313572	0.102768	1.64866	-98.1426	28.3726	3.90404	0	0	-0.11851
73	0	-1.14053	0	0	-1.14964	1.71188	-7.22076	-0.17588	-0.00272979	0.00146717	-19.9655	-1.57E-16	0.0881982	0	0	-0.00352638	-0.223954	-17.8079	-5.6148	306.556	364.273	632.082	389.896	389.896	389.896	-3.04676	-90.6189	1.62917	450.932	339.992	223.911	185.965	185.965	185.965	-90.6661	2.97752	0.884007	33.0425	5.55647	0.0932497	0.265988	0.0843204	1.63694	-82.6787	22.6266	3.88276	0	0	-0.101345
74	0	-1.20878	0	0	-1.21852	1.71453	-7.24695	-0.17393	-0.00542034	-0.00209906	-19.8082	-1.97E-15	-0.308014	0	0	-0.00218913	-0.323742	-17.3692	-5.54136	305.788	364.801	631.943	389.782	389.782	389.782	-3.11233	-89.958	1.62517	445.91	339.991	222.055	185.965	185.965	185.965	-90.0078	3.01631	0.94683	32.494	5.73489	0.102603	0.221098	0.0647602	1.62629	-68.2522	16.1526	3.79849	0	0	-0.0841458
75	0	-1.24532	0	0	-1.25538	1.71566	-7.25807	-0.172118	-0.00826094	-0.00523235	-19.652	-3.68E-15	-0.762029	0	0	-0.000830264	-0.417167	-16.9127	-5.45431	304.823	365.393	631.787	389.689	389.689	389.689	-3.1851	-89.3573	1.63817	440.884	340.008	220.39	185.965	185.964	185.965	-89.4099	3.07012	1.00233	31.9314	5.89934	0.10042	0.180412	0.0454224	1.61658	-55.575	9.68944	3.68148	0	0	-0.0683281
76	0	-1.24947	0	0	-1.25954	1.7149	-7.25062	-0.170311	-0.0107369	-0.00779999	-19.4684	9.04E-16	-1.17469	0	0	0.000557521	-0.502812	-16.4387	-5.3573	303.652	366.047	631.604	389.617	389.618	389.617	-3.26903	-88.8176	1.66547	435.852	340.03	218.91	185.965	185.965	185.965	-88.8734	3.13995	1.05486	31.3562	6.04722	0.0875755	0.144705	0.0273932	1.60803	-44.934	3.87478	3.5542	0	0	-0.0547432
77	0	-1.22094	0	0	-1.23071	1.71189	-7.22087	-0.168383	-0.0124305	-0.0096955	-19.2278	-3.09E-16	-1.46484	0	0	0.00194077	-0.579527	-15.9482	-5.25351	302.266	366.758	631.392	389.566	389.566	389.566	-3.3676	-88.3391	1.70444	430.809	340.041	217.605	185.965	185.965	185.965	-88.3987	3.22644	1.10839	30.77	6.17642	0.0646725	0.114707	0.011511	1.6006	-36.571	-0.807076	3.438	0	0	-0.0440476
78	0	-1.16031	0	0	-1.16944	1.7063	-7.16567	-0.166255	-0.013229	-0.0109201	-18.9105	2.42E-15	-1.59656	0	0	0.00325071	-0.646435	-15.4422	-5.1453	300.663	367.523	631.147	389.533	389.533	389.533	-3.48285	-87.9212	1.7532	425.755	340.034	216.468	185.965	185.965	185.965	-87.9852	3.32971	1.16554	30.1745	6.28536	0.0317572	0.0904626	-0.00180075	1.59412	-30.4105	-4.21206	3.34837	0	0	-0.0362979
79	0	-1.06918	0	0	-1.07741	1.69794	-7.08314	-0.163937	-0.0131276	-0.0115442	-18.513	1.47E-15	-1.56402	0	0	0.00440588	-0.702936	-14.9222	-5.03429	298.841	368.337	630.869	389.519	389.519	389.519	-3.61496	-87.5618	1.81063	420.69	340.004	215.487	185.965	185.965	185.965	-87.6311	3.44923	1.22715	29.5714	6.373	-0.0115138	0.071843	-0.0122643	1.58875	-26.3024	-6.28754	3.28517	0	0	-0.0313457
80	0	-0.950346	0	0	-0.957422	1.68677	-6.97278	-0.161495	-0.0123684	-0.0117199	-18.0466	3.17E-15	-1.40056	0	0	0.00533892	-0.748743	-14.3899	-4.92133	296.802	369.196	630.559	389.522	389.522	389.522	-3.76244	-87.2577	1.87646	415.616	339.954	214.649	185.965	185.965	185.965	-87.333	3.58387	1.29251	28.9626	6.43889	-0.0658402	0.058405	-0.0203112	1.58448	-23.9456	-7.37552	3.25087	0	0	-0.028721
81	0	-0.807413	0	0	-0.813206	1.67287	-6.83542	-0.158977	-0.0111579	-0.0114666	-17.5271	-1.99E-15	-1.14727	0	0	0.00601169	-0.783779	-13.847	-4.80655	294.551	370.094	630.218	389.541	389.541	389.541	-3.9223	-87.0047	1.95086	410.533	339.89	213.94	185.965	185.965	185.965	-87.0867	3.73191	1.35961	28.3497	6.48308	-0.132101	0.0498364	-0.0263764	1.58129	-23.1804	-7.79775	3.24436	0	0	-0.0281409
82	0	-0.644824	0	0	-0.649207	1.65642	-6.67273	-0.156528	-0.00978071	-0.0109757	-16.9837	2.89E-15	-0.857329	0	0	0.0064267	-0.808243	-13.2953	-4.68959	292.097	371.028	629.85	389.578	389.578	389.578	-4.09063	-86.7974	2.03429	405.444	339.822	213.344	185.965	185.965	185.965	-86.8868	3.89126	1.42564	27.7342	6.50593	-0.211177	0.0455539	-0.0308761	1.57932	-23.6669	-7.91047	3.25277	0	0	-0.0291182
83	0	-0.467115	0	0	-0.470129	1.63765	-6.48701	-0.15418	-0.00850287	-0.0103811	-16.4355	-2.66E-15	-0.581227	0	0	0.00661441	-0.822556	-12.7368	-4.56957	289.45	371.991	629.459	389.631	389.631	389.631	-4.26313	-86.6303	2.12729	400.353	339.761	212.845	185.965	185.965	185.965	-86.7275	4.05958	1.48752	27.1173	6.50826	-0.303962	0.0445742	-0.0344528	1.57848	-24.9806	-8.1128	3.26461	0	0	-0.0310971
84	0	-0.278963	0	0	-0.280648	1.61682	-6.28074	-0.152029	-0.00757333	-0.00971019	-15.9057	3.59E-15	-0.362335	0	0	0.00662825	-0.827326	-12.1734	-4.44542	286.621	372.98	629.049	389.702	389.702	389.702	-4.43563	-86.4974	2.22995	395.263	339.715	212.428	185.965	185.965	185.965	-86.6028	4.2344	1.54248	26.5001	6.49114	-0.410946	0.0463812	-0.0377178	1.57863	-26.9282	-8.77326	3.27683	0	0	-0.033872
85	0	-0.0846844	0	0	-0.0851699	1.59418	-6.05626	-0.150059	-0.00709962	-0.00912748	-15.4049	-3.56E-15	-0.223134	0	0	0.00651973	-0.82335	-11.6069	-4.31597	283.623	373.987	628.624	389.792	389.792	389.792	-4.60456	-86.3932	2.34213	390.175	339.693	212.08	185.965	185.965	185.965	-86.5067	4.41338	1.58841	25.8834	6.45571	-0.53231	0.0502108	-0.0410651	1.57967	-29.1622	-10.0977	3.27854	0	0	-0.0370773
86	0	0.111809	0	0	0.112387	1.56992	-5.81556	-0.148306	-0.00712953	-0.00857671	-14.9455	1.04E-15	-0.172283	0	0	0.00633798	-0.811597	-11.039	-4.18004	280.471	375.007	628.188	389.903	389.903	389.903	-4.76719	-86.3121	2.46303	385.092	339.7	211.785	185.965	185.965	185.965	-86.4336	4.59431	1.62402	25.2679	6.40339	-0.667842	0.0553905	-0.0446738	1.58131	-31.515	-12.128	3.26486	0	0	-0.0405775
87	0	0.307127	0	0	0.308586	1.54419	-5.56016	-0.146758	-0.00759884	-0.00818259	-14.5329	2.51E-15	-0.200415	0	0	0.0061182	-0.793101	-10.4714	-4.03662	277.179	376.033	627.746	390.037	390.037	390.037	-4.92164	-86.2493	2.59149	380.015	339.738	211.534	185.965	185.965	185.965	-86.3785	4.77523	1.64897	24.654	6.33532	-0.816787	0.0612203	-0.0486715	1.58334	-33.7048	-14.8666	3.23292	0	0	-0.0440834
88	0	0.498479	0	0	0.500624	1.51714	-5.29129	-0.145424	-0.0084522	-0.00790285	-14.1719	3.83E-15	-0.294784	0	0	0.00588798	-0.769046	-9.90532	-3.88496	273.763	377.059	627.302	390.195	390.195	390.195	-5.06679	-86.2001	2.726	374.946	339.806	211.316	185.965	185.965	185.965	-86.3368	4.95446	1.66354	24.042	6.25295	-0.978008	0.0673065	-0.0531455	1.58533	-35.658	-18.2251	3.1843	0	0	-0.0475446
89	0	0.683737	0	0	0.686362	1.48886	-5.01	-0.144298	-0.00960363	-0.00777943	-13.8636	1.10E-15	-0.436814	0	0	0.00566465	-0.740623	-9.34222	-3.72455	270.236	378.078	626.858	390.379	390.379	390.379	-5.20217	-86.1606	2.86497	369.885	339.903	211.122	185.965	185.965	185.965	-86.3043	5.1306	1.66854	23.4323	6.15735	-1.15	0.0731502	-0.0580274	1.58707	-37.2256	-22.0578	3.11881	0	0	-0.0507837
90	0	0.861386	0	0	0.864313	1.45946	-4.71721	-0.143363	-0.0109453	-0.00771974	-13.6057	-1.46E-17	-0.605004	0	0	0.00545552	-0.709053	-8.78312	-3.55516	266.614	379.082	626.418	390.589	390.589	390.589	-5.32778	-86.1277	3.00669	364.833	340.023	210.945	185.965	185.965	185.965	-86.2779	5.30254	1.66514	22.825	6.04961	-1.33098	0.0784701	-0.0632703	1.58819	-38.412	-26.1988	3.04428	0	0	-0.0537895
91	0	1.03053	0	0	1.03361	1.42902	-4.41388	-0.142585	-0.0123405	-0.00786511	-13.3922	2.91E-16	-0.776348	0	0	0.00525871	-0.675508	-8.22896	-3.37686	262.908	380.065	625.985	390.828	390.828	390.828	-5.44387	-86.0986	3.14968	359.788	340.162	210.78	185.965	185.965	185.965	-86.2549	5.46944	1.65454	22.2205	5.93048	-1.51905	0.0827281	-0.0685787	1.5888	-38.9859	-30.3778	2.95181	0	0	-0.056211
92	0	1.19083	0	0	1.19386	1.39768	-4.10133	-0.141928	-0.0136719	-0.00802282	-13.2171	-1.52E-15	-0.931379	0	0	0.00506802	-0.64108	-7.68049	-3.19001	259.134	381.02	625.558	391.094	391.094	391.094	-5.55079	-86.0711	3.29262	354.75	340.313	210.623	185.965	185.965	185.965	-86.233	5.63061	1.63789	21.619	5.80073	-1.71221	0.0860055	-0.073978	1.58844	-39.1161	-34.4441	2.85671	0	0	-0.0582014
93	0	1.34214	0	0	1.34508	1.3656	-3.78119	-0.141344	-0.0148507	-0.00832988	-13.0729	-1.44E-15	-1.05777	0	0	0.00487688	-0.606715	-7.13833	-2.99522	255.301	381.942	625.141	391.387	391.387	391.387	-5.64872	-86.0434	3.43454	349.718	340.472	210.468	185.965	185.965	185.965	-86.2105	5.78555	1.61599	21.0212	5.66081	-1.90849	0.0878687	-0.07927	1.58712	-38.5942	-38.1829	2.74746	0	0	-0.0594253
94	0	1.4848	0	0	1.48749	1.33301	-3.45566	-0.140851	-0.0157896	-0.00870632	-12.9594	-1.45E-15	-1.14732	0	0	0.00468157	-0.573218	-6.60288	-2.7933	251.421	382.823	624.733	391.706	391.706	391.706	-5.73764	-86.0143	3.57484	344.689	340.635	210.315	185.965	185.965	185.965	-86.1859	5.93384	1.5893	20.4273	5.51112	-2.10608	0.0882263	-0.084203	1.58495	-37.4579	-41.3995	2.62557	0	0	-0.0598412
95	0	1.61921	0	0	1.62162	1.30017	-3.1274	-0.140427	-0.0165255	-0.0091567	-12.8736	1.45E-15	-1.20762	0	0	0.0044874	-0.541181	-6.07441	-2.58532	247.504	383.661	624.334	392.049	392.049	392.049	-5.81724	-85.9824	3.71324	339.663	340.798	210.159	185.965	185.965	185.965	-86.158	6.0751	1.55782	19.838	5.35176	-2.30326	0.0869085	-0.0886892	1.58203	-35.6652	-44.053	2.48712	0	0	-0.059363
96	0	1.74613	0	0	1.7482	1.26737	-2.79928	-0.140066	-0.0171032	-0.00968265	-12.8132	1.26E-15	-1.24955	0	0	0.00430315	-0.511006	-5.55302	-2.37251	243.557	384.45	623.944	392.413	392.413	392.413	-5.88703	-85.9472	3.84969	334.636	340.959	210	185.965	185.965	185.965	-86.1262	6.20902	1.52133	19.2539	5.18301	-2.49855	0.0836948	-0.0926958	1.57843	-33.1581	-46.1175	2.32478	0	0	-0.0578981
97	0	1.86638	0	0	1.86811	1.23488	-2.47422	-0.139765	-0.0175382	-0.0103151	-12.7765	3.21E-15	-1.28173	0	0	0.00413652	-0.482892	-5.03859	-2.15631	239.586	385.187	623.562	392.794	392.794	392.794	-5.9466	-85.9081	3.98427	329.606	341.119	209.835	185.965	185.965	185.965	-86.0899	6.33536	1.47952	18.6755	5.00502	-2.69061	0.0784285	-0.0960092	1.57422	-29.8717	-47.5341	2.13006	0	0	-0.0553326
98	0	1.98101	0	0	1.9824	1.203	-2.15497	-0.139506	-0.0178785	-0.0109746	-12.7592	2.02E-15	-1.31503	0	0	0.0039954	-0.456789	-4.53086	-1.93842	235.598	385.871	623.188	393.19	393.19	393.19	-5.99552	-85.8651	4.11698	324.57	341.276	209.665	185.965	185.965	185.965	-86.0489	6.45394	1.43213	18.1034	4.81792	-2.87812	0.0714548	-0.0984661	1.56966	-25.9572	-48.3169	1.90546	0	0	-0.051845
99	0	2.09109	0	0	2.09218	1.17194	-1.84385	-0.139267	-0.0181547	-0.0117108	-12.7566	3.76E-15	-1.35653	0	0	0.00388455	-0.432515	-4.02936	-1.72061	231.596	386.499	622.82	393.597	393.597	393.597	-6.03371	-85.8183	4.24785	319.526	341.43	209.486	185.965	185.965	185.965	-86.0036	6.56468	1.37908	17.5382	4.62213	-3.06	0.0626574	-0.099972	1.56479	-21.3579	-48.4672	1.64417	0	0	-0.0473643
100	0	2.19774	0	0	2.19852	1.14188	-1.54269	-0.139098	-0.0183645	-0.0124935	-12.7714	-7.21E-16	-1.40801	0	0	0.00380588	-0.40966	-3.53343	-1.50481	227.58	387.073	622.456	394.01	394.01	394.01	-6.06129	-85.7683	4.37672	314.471	341.58	209.301	185.965	185.965	185.965	-85.9541	6.66758	1.32053	16.9801	4.41798	-3.23523	0.0522052	-0.10023	1.55996	-16.172	-47.9411	1.3485	0	0	-0.0419699
101	0	2.30192	0	0	2.30248	1.11295	-1.25273	-0.138978	-0.0185313	-0.0132128	-12.7995	-2.95E-15	-1.47111	0	0	0.00375903	-0.387715	-3.04226	-1.29307	223.553	387.592	622.095	394.426	394.426	394.426	-6.07877	-85.7155	4.50321	309.401	341.728	209.108	185.965	185.965	185.964	-85.9012	6.76273	1.257	16.4292	4.20597	-3.40281	0.0406433	-0.0991742	1.55524	-10.6621	-46.8118	1.03218	0	0	-0.0359764
102	0	2.40471	0	0	2.40504	1.0852	-0.97453	-0.138943	-0.018605	-0.013965	-12.8427	-3.89E-15	-1.53915	0	0	0.00374052	-0.36605	-2.55492	-1.08746	219.513	388.059	621.737	394.841	394.841	394.841	-6.08696	-85.6606	4.62688	304.315	341.871	208.907	185.965	185.965	185.965	-85.8456	6.85031	1.18927	15.8855	3.98692	-3.5618	0.0281556	-0.0966984	1.55071	-4.86608	-45.0605	0.695488	0	0	-0.0293923
103	0	2.50696	0	0	2.50716	1.05864	-0.708188	-0.138988	-0.0186275	-0.0145572	-12.8987	2.14E-15	-1.61268	0	0	0.00375035	-0.343985	-2.07037	-0.890045	215.459	388.478	621.378	395.253	395.253	395.253	-6.08685	-85.6044	4.74707	299.209	342.011	208.701	185.965	185.965	185.965	-85.7881	6.93057	1.11833	15.3489	3.76159	-3.71125	0.0154949	-0.0929061	1.54645	0.827232	-42.8344	0.360294	0	0	-0.02268
104	0	2.60965	0	0	2.60974	1.03321	-0.453222	-0.139114	-0.0186216	-0.0150746	-12.9659	5.67E-16	-1.69011	0	0	0.00378823	-0.3208	-1.58753	-0.702809	211.389	388.851	621.019	395.659	395.659	395.659	-6.0797	-85.548	4.86318	294.083	342.147	208.488	185.965	185.965	185.965	-85.7299	7.00381	1.04532	14.8187	3.53092	-3.85026	0.00297665	-0.0878713	1.54286	6.32875	-40.2681	0.029585	0	0	-0.0159745
105	0	2.71363	0	0	2.71364	1.00884	-0.20877	-0.139329	-0.0186207	-0.015461	-13.042	3.01E-15	-1.77036	0	0	0.00385436	-0.295864	-1.10534	-0.52753	207.3	389.183	620.658	396.057	396.057	396.057	-6.06684	-85.4923	4.97448	288.935	342.279	208.272	185.965	185.965	185.965	-85.672	7.07041	0.971512	14.2946	3.29612	-3.97802	-0.00897425	-0.0819427	1.5397	11.4289	-37.5561	-0.286037	0	0	-0.00957132
106	0	2.81976	0	0	2.81974	0.985398	0.0262882	-0.139599	-0.0186093	-0.0157096	-13.1202	4.77E-16	-1.84723	0	0	0.00394556	-0.268596	-0.622817	-0.365824	203.192	389.478	620.293	396.445	396.445	396.445	-6.04969	-85.4385	5.08025	283.764	342.407	208.053	185.965	185.965	185.965	-85.6157	7.13075	0.898193	13.7758	3.05845	-4.09368	-0.0199651	-0.0752404	1.53692	15.972	-34.799	-0.579942	0	0	-0.00365644
107	0	2.92889	0	0	2.92892	0.96277	0.253217	-0.139909	-0.0186277	-0.0158909	-13.1936	-1.70E-15	-1.91926	0	0	0.00406019	-0.238543	-0.139087	-0.218978	199.062	389.742	619.924	396.821	396.821	396.821	-6.02966	-85.3874	5.17986	278.571	342.531	207.834	185.964	185.965	185.965	-85.5621	7.18526	0.826626	13.2617	2.81916	-4.19652	-0.02975	-0.0679228	1.53494	19.9009	-32.1551	-0.852204	0	0	0.00164339
108	0	3.04197	0	0	3.04206	0.940832	0.473214	-0.14019	-0.0186108	-0.0159316	-13.2499	-1.18E-15	-1.9749	0	0	0.00418853	-0.205437	0.346517	-0.0880032	194.912	389.978	619.55	397.186	397.185	397.186	-6.00811	-85.3402	5.27272	273.356	342.65	207.618	185.965	185.965	185.965	-85.5122	7.23434	0.758	12.7516	2.57978	-4.2859	-0.0380307	-0.0602028	1.53329	23.0591	-29.69	-1.09143	0	0	0.00614532
109	0	3.15971	0	0	3.15994	0.919478	0.687346	-0.140402	-0.0185987	-0.0159098	-13.2802	6.22E-16	-2.01305	0	0	0.0043232	-0.169237	0.834466	0.0265006	190.742	390.19	619.172	397.537	397.537	397.537	-5.98614	-85.2975	5.35832	268.119	342.765	207.405	185.965	185.965	185.965	-85.4668	7.27837	0.693316	12.2449	2.34196	-4.36136	-0.0447811	-0.0523593	1.53217	25.466	-27.5267	-1.30097	0	0	0.00980605
110	0	3.28278	0	0	3.28318	0.898649	0.896203	-0.140491	-0.0185029	-0.0157885	-13.2758	1.22E-15	-2.02219	0	0	0.00444964	-0.13007	1.32492	0.124233	186.555	390.383	618.787	397.874	397.874	397.874	-5.9646	-85.2596	5.43642	262.863	342.876	207.197	185.965	185.964	185.965	-85.4264	7.31765	0.633256	11.7415	2.10735	-4.42253	-0.0497898	-0.0445514	1.53151	27.0276	-25.6739	-1.47177	0	0	0.0125241
111	0	3.41142	0	0	3.41205	0.878326	1.09995	-0.140445	-0.0184099	-0.0155673	-13.2359	2.42E-15	-2.0092	0	0	0.00456184	-0.0883003	1.8178	0.205301	182.356	390.559	618.398	398.198	398.198	398.198	-5.94395	-85.2262	5.50698	257.588	342.983	206.995	185.965	185.965	185.965	-85.3907	7.35243	0.578147	11.241	1.87772	-4.4692	-0.0530857	-0.0370474	1.53119	27.742	-24.2241	-1.60787	0	0	0.0142358
112	0	3.54574	0	0	3.54663	0.858538	1.29831	-0.140307	-0.018248	-0.0153028	-13.1679	2.19E-15	-1.96812	0	0	0.0046516	-0.0444528	2.3127	0.270213	178.153	390.72	618.003	398.509	398.509	398.509	-5.92427	-85.1969	5.57018	252.295	343.088	206.796	185.965	185.964	185.965	-85.3591	7.38288	0.527991	10.7437	1.65486	-4.50141	-0.054894	-0.03	1.53122	27.7195	-23.1387	-1.71154	0	0	0.0150699
113	0	3.68552	0	0	3.68678	0.839362	1.49051	-0.140091	-0.018132	-0.0149578	-13.0798	-1.78E-15	-1.91274	0	0	0.00472267	0.000782935	2.80893	0.31976	173.952	390.867	617.603	398.806	398.806	398.806	-5.90532	-85.1703	5.62641	246.985	343.19	206.601	185.965	185.965	185.965	-85.3305	7.40914	0.482433	10.2498	1.44047	-4.51928	-0.0552081	-0.0238505	1.53165	26.9483	-22.5748	-1.78673	0	0	0.0149304
114	0	3.83067	0	0	3.83229	0.820909	1.67543	-0.139883	-0.0179848	-0.0146093	-12.9876	3.06E-15	-1.8406	0	0	0.00477876	0.0466104	3.30554	0.35513	169.765	391.002	617.197	399.089	399.089	399.089	-5.88656	-85.1451	5.67633	241.66	343.292	206.406	185.965	185.965	185.965	-85.3033	7.43126	0.44081	9.76009	1.23615	-4.52323	-0.0544865	-0.0184919	1.53278	25.6394	-22.3835	-1.84168	0	0	0.0141196
115	0	3.98103	0	0	3.98311	0.803328	1.85157	-0.139741	-0.0178868	-0.0142295	-12.9034	3.66E-15	-1.76464	0	0	0.00483305	0.0921405	3.80134	0.377776	165.601	391.125	616.787	399.358	399.358	399.358	-5.86713	-85.1198	5.72065	236.322	343.394	206.209	185.965	185.965	185.965	-85.2761	7.44928	0.402209	9.27523	1.04341	-4.51385	-0.0530229	-0.0141651	1.53455	23.8959	-22.6019	-1.88405	0	0	0.012741
116	0	4.13681	0	0	4.13938	0.786782	2.01733	-0.13969	-0.0178645	-0.013876	-12.8341	-1.04E-15	-1.69282	0	0	0.00489714	0.136488	4.29496	0.389439	161.474	391.234	616.371	399.615	399.615	399.615	-5.84607	-85.0931	5.76026	230.971	343.498	206.009	185.965	185.965	185.965	-85.2474	7.46316	0.365516	8.7962	0.863614	-4.49195	-0.0513446	-0.011099	1.53697	21.9683	-23.2302	-1.92615	0	0	0.0110713
117	0	4.29849	0	0	4.30158	0.771433	2.17105	-0.139748	-0.0179261	-0.0135229	-12.7827	-1.68E-16	-1.63022	0	0	0.00498025	0.178771	4.78493	0.392051	157.396	391.329	615.951	399.858	399.858	399.858	-5.82235	-85.0637	5.79597	225.609	343.605	205.804	185.965	185.965	185.965	-85.216	7.47286	0.329623	8.32403	0.697751	-4.45851	-0.0496867	-0.00923636	1.54008	19.9665	-24.1702	-1.9715	0	0	0.00929333
118	0	4.46673	0	0	4.47038	0.757427	2.3113	-0.139858	-0.0180377	-0.0131832	-12.7428	-1.65E-15	-1.57626	0	0	0.00508433	0.218183	5.26968	0.387742	153.379	391.407	615.526	400.088	400.088	400.087	-5.79501	-85.0308	5.82855	220.238	343.716	205.594	185.964	185.964	185.965	-85.1808	7.4783	0.293492	7.8598	0.546627	-4.41479	-0.0484268	-0.00856991	1.54379	18.0839	-25.3295	-2.02263	0	0	0.00765292
119	0	4.64232	0	0	4.64651	0.744879	2.43692	-0.140024	-0.0181861	-0.0128602	-12.7127	2.22E-15	-1.53124	0	0	0.0052103	0.25405	5.7477	0.378839	149.437	391.467	615.097	400.304	400.304	400.304	-5.76319	-84.9936	5.85866	214.859	343.83	205.379	185.965	185.965	185.965	-85.141	7.4794	0.256177	7.40445	0.410613	-4.36225	-0.0480365	-0.00907107	1.54816	16.5387	-26.6341	-2.08198	0	0	0.00638901
120	0	4.82588	0	0	4.83065	0.733884	2.54698	-0.140209	-0.0183491	-0.0125806	-12.6873	3.32E-15	-1.49452	0	0	0.00535457	0.285857	6.21755	0.36777	145.58	391.507	614.663	400.508	400.508	400.508	-5.72601	-84.9511	5.88693	209.474	343.948	205.159	185.965	185.965	185.965	-85.0957	7.47608	0.216737	6.95884	0.289825	-4.30257	-0.0488268	-0.0107122	1.55303	15.5023	-28.0048	-2.15121	0	0	0.00566894
121	0	5.01798	0	0	5.02334	0.724495	2.64094	-0.14043	-0.0185618	-0.01231	-12.6674	4.91E-16	-1.47028	0	0	0.00551483	0.313265	6.67795	0.35704	141.819	391.524	614.227	400.698	400.698	400.698	-5.68272	-84.9027	5.9139	204.085	344.069	204.935	185.965	185.965	185.965	-85.0442	7.46825	0.174404	6.5236	0.183874	-4.2376	-0.0509633	-0.0134309	1.55831	15.0601	-29.4165	-2.23018	0	0	0.00553699
122	0	5.219	0	0	5.22488	0.716723	2.71872	-0.140652	-0.0187621	-0.0121271	-12.6507	-3.15E-15	-1.45444	0	0	0.00568517	0.33617	7.1278	0.349203	138.164	391.516	613.787	400.876	400.876	400.876	-5.63269	-84.8477	5.94005	198.692	344.194	204.706	185.965	185.965	185.965	-84.9856	7.45587	0.128477	6.09918	0.0921224	-4.16934	-0.0547776	-0.017108	1.56389	15.4256	-30.7733	-2.32287	0	0	0.00614576
123	0	5.42896	0	0	5.4354	0.710535	2.78063	-0.140932	-0.019025	-0.0119646	-12.6435	8.63E-16	-1.45495	0	0	0.00586515	0.354659	7.56628	0.346816	134.621	391.48	613.346	401.043	401.043	401.043	-5.57542	-84.7852	5.96575	193.299	344.32	204.474	185.965	185.965	185.965	-84.9191	7.4389	0.0784503	5.68568	0.0134153	-4.09999	-0.0602737	-0.0215789	1.56972	16.5754	-32.0717	-2.42859	0	0	0.0073972
124	0	5.6479	0	0	5.65481	0.705836	2.82764	-0.141216	-0.0192599	-0.0118952	-12.6418	4.31E-16	-1.46373	0	0	0.00604823	0.36908	7.9928	0.352411	131.196	391.414	612.903	401.198	401.198	401.198	-5.51063	-84.7147	5.99125	187.905	344.448	204.24	185.965	185.965	185.965	-84.8442	7.41735	0.0239918	5.28293	-0.0537074	-4.0318	-0.0676824	-0.0265878	1.57573	18.6531	-33.2287	-2.5466	0	0	0.00934552
125	0	5.87553	0	0	5.88289	0.702493	2.86108	-0.141558	-0.0194896	-0.0118683	-12.6503	2.87E-15	-1.48288	0	0	0.0062336	0.379929	8.40714	0.368339	127.892	391.318	612.46	401.343	401.343	401.343	-5.43812	-84.6357	6.01666	182.512	344.576	204.004	185.965	185.965	185.965	-84.7603	7.39122	-0.0350719	4.89053	-0.110914	-3.96704	-0.0768929	-0.0318111	1.58181	21.5886	-34.1804	-2.67361	0	0	0.0118606
126	0	6.1115	0	0	6.11924	0.700316	2.88287	-0.141875	-0.0196749	-0.011885	-12.659	-2.31E-15	-1.50713	0	0	0.00641233	0.387863	8.8093	0.396821	124.709	391.188	612.019	401.48	401.48	401.48	-5.35796	-84.5478	6.04192	177.121	344.703	203.769	185.965	185.965	185.965	-84.6671	7.36052	-0.0986758	4.50775	-0.16013	-3.90803	-0.0878486	-0.0370017	1.58771	25.3497	-34.9187	-2.80417	0	0	0.0148531
127	0	6.35517	0	0	6.36331	0.699079	2.89523	-0.142208	-0.0197863	-0.0119341	-12.6676	4.05E-15	-1.53205	0	0	0.00657945	0.393643	9.19963	0.439788	121.649	391.024	611.581	401.61	401.61	401.61	-5.27023	-84.4507	6.06689	171.734	344.827	203.536	185.965	185.965	185.965	-84.5643	7.32524	-0.166676	4.13378	-0.203338	-3.85692	-0.100369	-0.0418458	1.59351	29.8551	-35.3756	-2.93382	0	0	0.0182214
128	0	6.60574	0	0	6.61425	0.698523	2.9008	-0.142472	-0.0198169	-0.0120123	-12.6633	-3.55E-15	-1.55426	0	0	0.00672101	0.398027	9.57871	0.498871	118.707	390.826	611.149	401.733	401.733	401.733	-5.17516	-84.3441	6.09121	166.351	344.948	203.305	185.965	185.965	185.965	-84.4518	7.28531	-0.238733	3.76763	-0.242353	-3.81577	-0.114209	-0.0461985	1.59903	35.0048	-35.5527	-3.06023	0	0	0.0218686
129	0	6.86206	0	0	6.87092	0.69837	2.90233	-0.142647	-0.0197338	-0.0121197	-12.6384	4.07E-15	-1.56791	0	0	0.00682385	0.401843	9.94733	0.575305	115.88	390.591	610.723	401.853	401.853	401.853	-5.07299	-84.228	6.11447	160.974	345.065	203.08	185.965	185.965	185.965	-84.3294	7.24063	-0.314428	3.40836	-0.279061	-3.78636	-0.128975	-0.0499277	1.60422	40.649	-35.4692	-3.17829	0	0	0.0256846
130	0	7.12253	0	0	7.1317	0.698341	2.90262	-0.142719	-0.0195479	-0.0122616	-12.588	-3.39E-15	-1.57199	0	0	0.00687427	0.405838	10.3065	0.669956	113.162	390.319	610.308	401.97	401.97	401.97	-4.96396	-84.1015	6.13614	155.603	345.177	202.859	185.965	185.965	185.965	-84.1963	7.19103	-0.393276	3.05497	-0.315055	-3.77025	-0.144378	-0.0529166	1.60891	46.657	-35.1418	-3.28881	0	0	0.0295909
131	0	7.38504	0	0	7.39458	0.698171	2.90432	-0.142678	-0.0192114	-0.0124789	-12.5087	-3.19E-15	-1.561	0	0	0.0068593	0.410694	10.6572	0.783292	110.548	390.011	609.906	402.086	402.086	402.086	-4.84827	-83.9638	6.15566	150.24	345.284	202.643	185.965	185.965	185.965	-84.0519	7.13629	-0.474797	2.70658	-0.351639	-3.76866	-0.160233	-0.0550166	1.61326	52.9599	-34.5289	-3.39364	0	0	0.0335778
132	0	7.64721	0	0	7.65712	0.697635	2.90968	-0.142573	-0.0187768	-0.0127721	-12.4054	3.72E-15	-1.54087	0	0	0.00677216	0.416954	11.0007	0.915265	108.031	389.665	609.519	402.202	402.202	402.202	-4.72602	-83.8137	6.17245	144.884	345.388	202.43	185.964	185.964	185.965	-83.8948	7.07613	-0.558536	2.36249	-0.389812	-3.78239	-0.176096	-0.0562981	1.61729	59.3738	-33.704	-3.4987	0	0	0.0375379
133	0	7.9062	0	0	7.91655	0.696548	2.92056	-0.142422	-0.018257	-0.01319	-12.2821	1.87E-15	-1.51513	0	0	0.00660877	0.4251	11.3381	1.06543	105.604	389.282	609.15	402.32	402.32	402.32	-4.59726	-83.6495	6.18593	139.535	345.488	202.22	185.965	185.965	185.965	-83.7236	7.01024	-0.644049	2.02213	-0.43031	-3.81188	-0.191638	-0.0568091	1.62108	65.7694	-32.7071	-3.61151	0	0	0.0414019
134	0	8.1591	0	0	8.16992	0.694776	2.93828	-0.142281	-0.017651	-0.0136868	-12.1473	-1.82E-15	-1.48722	0	0	0.00637152	0.435397	11.6704	1.23284	103.261	388.861	608.802	402.442	402.442	402.442	-4.46207	-83.4694	6.19541	134.194	345.586	202.009	185.965	185.965	185.965	-83.5363	6.93828	-0.730849	1.68518	-0.473389	-3.85709	-0.206422	-0.0565293	1.62463	71.9214	-31.4962	-3.73385	0	0	0.0450327
135	0	8.40287	0	0	8.41421	0.692222	2.96383	-0.142195	-0.0170304	-0.01439	-12.0094	8.33E-16	-1.46681	0	0	0.00606728	0.448046	11.9986	1.41616	100.998	388.401	608.477	402.568	402.568	402.568	-4.32057	-83.2712	6.20021	128.858	345.683	201.798	185.965	185.965	185.965	-83.3309	6.85993	-0.818351	1.35149	-0.519201	-3.91764	-0.220348	-0.0555539	1.62804	77.8151	-30.1334	-3.88366	0	0	0.0484137
136	0	8.63463	0	0	8.64655	0.688842	2.99763	-0.142173	-0.0163643	-0.0151612	-11.8738	3.71E-15	-1.45201	0	0	0.00570423	0.463083	12.3235	1.61354	98.8087	387.903	608.178	402.701	402.701	402.701	-4.17312	-83.0526	6.19939	123.527	345.782	201.582	185.965	185.965	185.965	-83.1051	6.77485	-0.905728	1.02126	-0.567549	-3.99263	-0.232723	-0.0539475	1.63134	83.0796	-28.6074	-4.04821	0	0	0.0512781
137	0	8.85171	0	0	8.8643	0.684623	3.03982	-0.14223	-0.015714	-0.0161556	-11.7455	2.97E-15	-1.44763	0	0	0.00529327	0.480424	12.6454	1.8228	96.6921	387.366	607.906	402.842	402.842	402.842	-4.02025	-82.8115	6.19198	118.199	345.882	201.362	185.965	185.965	185.965	-82.8569	6.68278	-0.991996	0.694855	-0.618069	-4.0808	-0.243507	-0.0518763	1.63474	87.7376	-26.971	-4.24119	0	0	0.0536071
138	0	9.05193	0	0	9.06522	0.679599	3.09006	-0.142359	-0.0150238	-0.0172348	-11.6273	7.75E-16	-1.4439	0	0	0.00484448	0.49987	12.9646	2.04131	94.6473	386.79	607.663	402.991	402.991	402.991	-3.86278	-82.5455	6.17682	112.871	345.986	201.136	185.965	185.965	185.965	-82.584	6.58347	-1.07588	0.372962	-0.670187	-4.18046	-0.252179	-0.0494675	1.63796	91.4778	-25.2245	-4.44208	0	0	0.055162
139	0	9.23341	0	0	9.24747	0.673844	3.14761	-0.142592	-0.0143089	-0.0185407	-11.5252	-2.66E-15	-1.43656	0	0	0.00436991	0.52118	13.2807	2.26621	92.6764	386.175	607.449	403.152	403.152	403.152	-3.70167	-82.2525	6.15274	107.541	346.094	200.904	185.965	185.965	185.965	-82.2843	6.47676	-1.15602	0.056406	-0.723464	-4.2897	-0.258798	-0.0468361	1.64131	94.3485	-23.4344	-4.65293	0	0	0.0559362
140	0	9.39495	0	0	9.40984	0.667512	3.21091	-0.142901	-0.0135971	-0.0199399	-11.4387	2.91E-17	-1.42217	0	0	0.00387925	0.543995	13.5931	2.49424	90.7834	385.521	607.265	403.324	403.324	403.324	-3.53795	-81.9305	6.11866	102.206	346.208	200.667	185.964	185.965	185.965	-81.9559	6.36259	-1.23112	-0.253535	-0.777242	-4.40614	-0.262821	-0.0443285	1.64476	96.0527	-21.7371	-4.85466	0	0	0.0556857
141	0	9.53589	0	0	9.55166	0.660815	3.27786	-0.143348	-0.0128549	-0.0215254	-11.3756	7.86E-16	-1.39299	0	0	0.00338424	0.567889	13.9006	2.72209	88.9757	384.829	607.109	403.511	403.51	403.511	-3.37259	-81.5774	6.0737	96.8623	346.328	200.425	185.965	185.965	185.965	-81.5969	6.24093	-1.30003	-0.555624	-0.830991	-4.52734	-0.264376	-0.0419378	1.64825	96.6274	-20.1243	-5.04205	0	0	0.0544291
142	0	9.65631	0	0	9.67296	0.654059	3.34538	-0.143892	-0.0121695	-0.0231673	-11.3325	-2.94E-15	-1.35595	0	0	0.00289505	0.592425	14.2017	2.94616	87.2632	384.098	606.98	403.712	403.712	403.712	-3.20638	-81.1916	6.01735	91.507	346.456	200.18	185.965	185.965	185.965	-81.2056	6.11192	-1.36198	-0.848094	-0.884316	-4.65057	-0.263076	-0.0398041	1.65188	95.8333	-18.7177	-5.20427	0	0	0.052014
143	0	9.7569	0	0	9.77437	0.647605	3.40989	-0.144575	-0.0114898	-0.0249312	-11.3126	2.03E-15	-1.30729	0	0	0.00242291	0.61711	14.4942	3.16305	85.6588	383.329	606.876	403.93	403.93	403.93	-3.04002	-80.7715	5.94937	86.1361	346.593	199.935	185.965	185.965	185.965	-80.7805	5.97577	-1.41646	-1.12914	-0.936796	-4.77314	-0.259151	-0.0378547	1.6556	93.7519	-17.4815	-5.3382	0	0	0.0485296
144	0	9.83895	0	0	9.85718	0.641887	3.46702	-0.145419	-0.0109507	-0.0266985	-11.3138	-3.47E-15	-1.26355	0	0	0.00197956	0.641435	14.7754	3.36925	84.1783	382.523	606.792	404.165	404.165	404.165	-2.87402	-80.3158	5.86985	80.7464	346.741	199.694	185.964	185.965	185.965	-80.3202	5.83281	-1.46332	-1.39653	-0.988258	-4.89224	-0.252382	-0.0359435	1.65937	90.2132	-16.4622	-5.44212	0	0	0.0439578
145	0	9.90441	0	0	9.92324	0.637358	3.51227	-0.146385	-0.0105314	-0.0284578	-11.3247	3.64E-17	-1.22722	0	0	0.00157107	0.664919	15.0421	3.56158	82.8401	381.681	606.726	404.418	404.418	404.418	-2.7089	-79.8233	5.77909	75.3348	346.901	199.461	185.965	185.965	185.965	-79.8236	5.6835	-1.50251	-1.64777	-1.03855	-5.0052	-0.24289	-0.0338898	1.66319	85.2556	-15.6198	-5.51292	0	0	0.0384482
146	0	9.95554	0	0	9.97477	0.634494	3.54089	-0.147462	-0.0102991	-0.0301411	-11.3325	3.99E-15	-1.20892	0	0	0.00120002	0.687046	15.2907	3.73711	81.6652	380.804	606.67	404.689	404.689	404.689	-2.54524	-79.2929	5.67756	69.8992	347.072	199.242	185.965	185.965	185.965	-79.2897	5.52842	-1.53409	-1.88005	-1.08755	-5.1094	-0.230782	-0.0315641	1.66691	78.8873	-14.94	-5.54985	0	0	0.0321897
147	0	9.99465	0	0	10.0141	0.63376	3.54822	-0.14855	-0.0102114	-0.0316753	-11.3117	-2.12E-15	-1.20805	0	0	0.000859597	0.707469	15.5171	3.89335	80.6768	379.896	606.62	404.977	404.977	404.977	-2.38382	-78.7235	5.56592	64.4384	347.254	199.043	185.965	185.965	185.965	-78.7171	5.3684	-1.55804	-2.09023	-1.13546	-5.20246	-0.216131	-0.0285757	1.67037	71.1076	-14.3164	-5.54362	0	0	0.0254437
148	0	10.0238	0	0	10.0431	0.635592	3.52992	-0.149614	-0.0103232	-0.0330115	-11.2397	2.27E-15	-1.23067	0	0	0.000534713	0.72583	15.7169	4.02829	79.8996	378.959	606.567	405.282	405.282	405.282	-2.22566	-78.1134	5.44482	58.9521	347.445	198.869	185.965	185.965	185.965	-78.1044	5.20441	-1.57418	-2.27475	-1.18231	-5.28218	-0.19909	-0.0246913	1.67347	61.9994	-13.6965	-5.49101	0	0	0.0185671
149	0	10.0442	0	0	10.063	0.640382	3.48206	-0.150528	-0.0105514	-0.0340588	-11.0834	-1.60E-15	-1.26819	0	0	0.000200161	0.741935	15.8851	4.14055	79.3598	377.998	606.504	405.6	405.6	405.6	-2.07211	-77.4603	5.31509	53.4416	347.643	198.726	185.965	185.965	185.965	-77.4492	5.03772	-1.58216	-2.42971	-1.22834	-5.34668	-0.179788	-0.0195531	1.67605	51.6139	-12.9186	-5.37834	0	0	0.0119924
150	0	10.0558	0	0	10.0737	0.648466	3.40128	-0.151189	-0.010909	-0.0347762	-10.8126	-8.01E-16	-1.31839	0	0	-0.000176568	0.755745	16.0169	4.22937	79.0841	377.019	606.423	405.931	405.931	405.93	-1.92484	-76.7607	5.17769	47.9095	347.843	198.616	185.965	185.965	185.965	-76.7479	4.86988	-1.58138	-2.55094	-1.27385	-5.39438	-0.158555	-0.0130154	1.67803	40.1027	-11.9439	-5.19674	0	0	0.0062262
151	0	10.0566	0	0	10.0733	0.660115	3.28486	-0.151519	-0.0112597	-0.0351088	-10.4025	-4.14E-15	-1.36407	0	0	-0.000626679	0.767371	16.1072	4.29471	79.0993	376.027	606.316	406.269	406.269	406.269	-1.78581	-76.0095	5.03369	42.3595	348.042	198.543	185.965	185.965	185.965	-75.9955	4.70273	-1.57105	-2.63399	-1.31907	-5.42405	-0.135725	-0.00470361	1.67933	27.6232	-10.5409	-4.93376	0	0	0.00184541
152	0	10.0421	0	0	10.0572	0.675542	3.13063	-0.151425	-0.0115706	-0.03503	-9.83285	4.11E-15	-1.39749	0	0	-0.00117322	0.777123	16.1508	4.33711	79.4314	375.032	606.173	406.612	406.612	406.612	-1.65715	-75.1997	4.88446	36.7966	348.234	198.502	185.965	185.965	185.965	-75.1849	4.53837	-1.5503	-2.67409	-1.36447	-5.43477	-0.111589	0.00543708	1.67991	14.3416	-8.67108	-4.58151	0	0	-0.00057305
153	0	10.0051	0	0	10.0184	0.694899	2.93705	-0.150912	-0.0117628	-0.0346047	-9.1012	3.79E-16	-1.40859	0	0	-0.00181759	0.78551	16.1428	4.3578	80.1052	374.042	605.986	406.955	406.955	406.955	-1.54093	-74.322	4.73155	31.2269	348.414	198.488	185.965	185.965	185.965	-74.3069	4.37905	-1.51828	-2.66649	-1.41038	-5.42596	-0.0867821	0.0174755	1.67984	0.586546	-6.21156	-4.1437	0	0	-0.000454901
154	0	9.93529	0	0	9.94648	0.718291	2.70303	-0.149958	-0.0118168	-0.0338943	-8.21416	1.22E-15	-1.3962	0	0	-0.00253209	0.793187	16.0786	4.35847	81.1429	373.067	605.749	407.292	407.292	407.292	-1.43901	-73.3649	4.57675	25.6565	348.58	198.493	185.965	185.965	185.965	-73.35	4.22704	-1.47433	-2.60637	-1.45725	-5.39733	-0.0618259	0.0311428	1.67907	-13.351	-3.1824	-3.62918	0	0	0.00267234
155	0	9.81928	0	0	9.82818	0.745763	2.42807	-0.148656	-0.0117688	-0.0330244	-7.20243	7.57E-16	-1.36815	0	0	-0.00325941	0.800994	15.954	4.34131	82.5643	372.118	605.455	407.62	407.62	407.62	-1.35294	-72.3147	4.42182	20.0919	348.727	198.503	185.965	185.965	185.965	-72.3004	4.08441	-1.41788	-2.48897	-1.50551	-5.3489	-0.037315	0.0461268	1.67784	-27.1332	0.344924	-3.05618	0	0	0.00914029
156	0	9.64069	0	0	9.64728	0.777308	2.11221	-0.147116	-0.0116314	-0.0321832	-6.11501	-1.16E-15	-1.33412	0	0	-0.00391803	0.809894	15.7653	4.30878	84.3851	371.208	605.099	407.933	407.933	407.933	-1.28377	-71.1555	4.26844	14.5389	348.853	198.503	185.965	185.965	185.965	-71.1422	3.95282	-1.34858	-2.3098	-1.55577	-5.28094	-0.0138637	0.062128	1.67653	-40.3871	4.32421	-2.45202	0	0	0.0190767
157	0	9.3808	0	0	9.38524	0.812847	1.75621	-0.145561	-0.0115035	-0.0315852	-5.02971	1.16E-15	-1.31276	0	0	-0.00443869	0.820954	15.5094	4.26352	86.6173	370.347	604.678	408.226	408.226	408.226	-1.2321	-69.8705	4.11774	9.00247	348.957	198.477	185.965	185.965	185.965	-69.8585	3.83321	-1.26599	-2.06479	-1.60845	-5.19388	0.00803827	0.0784374	1.67546	-52.8078	8.53165	-1.84142	0	0	0.0323793
158	0	9.0194	0	0	9.02196	0.852222	1.36162	-0.144257	-0.0114256	-0.0314746	-4.04911	2.91E-15	-1.31604	0	0	-0.00480578	0.835297	15.1841	4.20828	89.2683	369.548	604.193	408.495	408.495	408.495	-1.19799	-68.4421	3.97007	3.48618	349.038	198.407	185.965	185.965	185.965	-68.4319	3.72553	-1.16962	-1.75041	-1.66413	-5.08844	0.0278811	0.0944834	1.67503	-64.0918	12.8068	-1.24874	0	0	0.0486931
159	0	8.53593	0	0	8.53707	0.895182	0.930959	-0.143635	-0.0114634	-0.0321483	-3.31201	-9.90E-16	-1.35261	0	0	-0.00514456	0.85404	14.7878	4.14578	92.3404	368.821	603.645	408.736	408.736	408.736	-1.18119	-66.8538	3.82461	-2.0075	349.093	198.283	185.965	185.965	185.965	-66.8457	3.62844	-1.05861	-1.36378	-1.72322	-4.9655	0.0453372	0.109601	1.67571	-73.9975	16.9176	-0.687234	0	0	0.0674283
160	0	7.91128	0	0	7.91155	0.941388	0.467646	-0.144189	-0.0115514	-0.0337862	-2.98154	6.41E-16	-1.40934	0	0	-0.00578806	0.878282	14.3199	4.07864	95.8314	368.177	603.04	408.946	408.946	408.946	-1.18104	-65.0914	3.6793	-7.4767	349.121	198.099	185.965	185.965	185.965	-65.0858	3.53918	-0.931833	-0.902751	-1.7862	-4.82609	0.0605113	0.123299	1.67823	-82.5636	20.7236	-0.153032	0	0	0.0880259
161	0	7.12992	0	0	7.12991	0.990424	-0.0241242	-0.146517	-0.0116418	-0.0365435	-3.24199	2.45E-15	-1.46319	0	0	-0.00735784	0.908966	13.7805	4.00934	99.734	367.625	602.385	409.122	409.122	409.122	-1.19645	-63.1454	3.53083	-12.9182	349.122	197.861	185.965	185.965	185.965	-63.1426	3.45344	-0.788123	-0.365998	-1.85324	-4.67146	0.0736699	0.134926	1.68324	-89.9083	24.0156	0.374072	0	0	0.109936
162	0	6.18241	0	0	6.1827	1.04184	-0.539712	-0.151295	-0.011539	-0.0404195	-4.28299	3.55E-15	-1.46434	0	0	-0.0107436	0.946942	13.1707	3.94025	104.037	367.172	601.691	409.262	409.262	409.262	-1.22583	-61.0131	3.37491	-18.3247	349.096	197.588	185.965	185.965	185.965	-61.0136	3.36554	-0.626665	0.246831	-1.9245	-4.50308	0.0854957	0.14419	1.69131	-96.4456	26.7409	0.926255	0	0	0.133006
163	0	5.06829	0	0	5.06918	1.09519	-1.07463	-0.159083	-0.0110029	-0.0450776	-6.2629	2.39E-15	-1.34808	0	0	-0.0169439	0.992777	12.4921	3.87361	108.724	366.822	600.972	409.365	409.365	409.365	-1.26688	-58.7017	3.2069	-23.6793	349.045	197.319	185.965	185.965	185.965	-58.7057	3.2687	-0.447662	0.935266	-1.9997	-4.32267	0.0972289	0.150906	1.70262	-102.994	28.9015	1.54619	0	0	0.157894
164	0	3.79846	0	0	3.79999	1.1501	-1.62504	-0.170347	-0.00976373	-0.0501032	-9.289	-2.21E-15	-1.0422	0	0	-0.0267715	1.04681	11.7472	3.81152	113.775	366.577	600.242	409.428	409.428	409.428	-1.31625	-56.2301	3.02254	-28.95	348.977	197.113	185.965	185.965	185.965	-56.2379	3.15581	-0.253246	1.69801	-2.07839	-4.13216	0.110327	0.15502	1.71755	-110.444	30.5364	2.27091	0	0	0.185841
165	0	2.39729	0	0	2.39904	1.20637	-2.18876	-0.185041	-0.00754967	-0.0546417	-13.3595	-5.97E-16	-0.478639	0	0	-0.0403349	1.10904	10.9389	3.75605	119.17	366.437	599.521	409.453	409.453	409.453	-1.36908	-53.6312	2.81894	-34.0817	348.904	197.044	185.965	185.965	185.965	-53.6428	3.02024	-0.0483512	2.53288	-2.15963	-3.93383	0.126578	0.156674	1.73508	-120	31.7554	3.12406	0	0	0.219149
166	0	0.903041	0	0	0.904094	1.26402	-2.76579	-0.20273	-0.00415177	-0.0578604	-18.3616	-4.43E-15	0.388962	0	0	-0.0566502	1.17916	10.0707	3.7092	124.883	366.399	598.828	409.437	409.437	409.437	-1.41859	-50.9522	2.59552	-38.9909	348.846	197.2	185.965	185.965	185.965	-50.967	2.85697	0.158541	3.43688	-2.24216	-3.73026	0.147277	0.156074	1.75365	-132.57	32.6702	4.09544	0	0	0.260153
167	0	-0.633147	0	0	-0.634234	1.32335	-3.35914	-0.222401	0.000500945	-0.0588554	-24.0509	-6.06E-15	1.56648	0	0	-0.0733985	1.25646	9.14643	3.67287	130.888	366.455	598.183	409.381	409.381	409.381	-1.45569	-48.253	2.35468	-43.5615	348.831	197.672	185.965	185.964	185.965	-48.2703	2.66367	0.354976	4.40638	-2.3242	-3.52422	0.173139	0.153436	1.77121	-148.672	33.3507	5.13946	0	0	0.310732
168	0	-2.15003	0	0	-2.15522	1.38502	-3.97498	-0.242686	0.00618257	-0.0569966	-30.0802	5.13E-15	2.99772	0	0	-0.0872021	1.33991	8.17035	3.64889	137.158	366.597	597.611	409.284	409.284	409.284	-1.46871	-45.604	2.10209	-47.647	348.895	198.54	185.965	185.965	185.965	-45.6226	2.44145	0.524829	5.43712	-2.40373	-3.3188	0.203811	0.148917	1.78539	-168.137	33.7092	6.19527	0	0	0.371308
169	0	-3.58072	0	0	-3.59243	1.44994	-4.62242	-0.261832	0.012518	-0.0518524	-36.0154	4.66E-15	4.57579	0	0	-0.0942644	1.42812	7.14683	3.63878	143.663	366.815	597.133	409.146	409.146	409.146	-1.44397	-43.0813	1.84657	-51.0765	349.077	199.866	185.965	185.965	185.965	-43.0995	2.19532	0.64931	6.52426	-2.47818	-3.11708	0.238063	0.142591	1.79358	-190.166	33.6163	7.17828	0	0	0.440515
170	0	-4.85811	0	0	-4.87911	1.51925	-5.31223	-0.278112	0.0189167	-0.0437031	-41.4002	8.85E-15	6.14218	0	0	-0.0914941	1.51947	6.08045	3.64378	150.375	367.096	596.771	408.965	408.965	408.965	-1.36658	-40.761	1.59948	-53.6673	349.416	201.678	185.965	185.965	185.965	-40.7774	1.934	0.708631	7.66263	-2.54488	-2.92218	0.273405	0.134604	1.79446	-212.982	32.8853	7.99892	0	0	0.51405
171	0	-5.92074	0	0	-5.95408	1.59411	-6.05559	-0.289861	0.0246847	-0.0329931	-45.7927	2.80E-15	7.50906	0	0	-0.0775375	1.61209	4.97595	3.66457	157.263	367.427	596.55	408.742	408.742	408.742	-1.22183	-38.714	1.37386	-55.2407	349.952	203.974	185.965	185.965	185.965	-38.7272	1.6691	0.684055	8.84654	-2.60105	-2.73696	0.307107	0.124967	1.7871	-234.638	31.2362	8.60719	0	0	0.586371
172	0	-6.71858	0	0	-6.7673	1.67556	-6.86203	-0.295788	0.0290691	-0.0206603	-48.8308	-5.59E-15	8.48074	0	0	-0.0535211	1.70399	3.83816	3.70121	164.298	367.794	596.49	408.474	408.474	408.474	-0.996904	-36.9998	1.18349	-55.6389	350.713	206.713	185.965	185.965	185.965	-37.0089	1.41384	0.55993	10.0701	-2.64367	-2.56388	0.336265	0.113754	1.77156	-252.973	28.4723	8.97189	0	0	0.65075
173	0	-7.21769	0	0	-7.28437	1.76427	-7.73721	-0.295126	0.0313406	-0.00762646	-50.2792	-5.59E-15	8.88343	0	0	-0.0230321	1.79311	2.672	3.7529	171.448	368.183	596.61	408.161	408.161	408.161	-0.682939	-35.6624	1.04165	-54.7397	351.718	209.831	185.965	185.965	185.965	-35.6671	1.18146	0.325806	11.327	-2.67	-2.40479	0.358613	0.101056	1.74894	-266.246	24.3771	9.14314	0	0	0.701165
174	0	-7.40313	0	0	-7.48941	1.86035	-8.68102	-0.287805	0.0309021	0.00519293	-50.0691	-1.86E-15	8.59568	0	0	0.00872233	1.87744	1.48249	3.81783	178.682	368.58	596.929	407.803	407.803	407.803	-0.276855	-34.7272	0.960039	-52.4671	352.971	213.238	185.965	185.965	185.965	-34.7279	0.983691	-0.0219414	12.6112	-2.67746	-2.26069	0.372967	0.0870135	1.7206	-273.45	18.8064	9.23885	0	0	0.733562
175	0	-7.27996	0	0	-7.38582	1.96319	-9.68595	-0.274273	0.027592	0.0171562	-48.2918	6.99E-15	7.59194	0	0	0.0364009	1.95514	0.274715	3.89323	185.968	368.973	597.46	407.4	407.4	407.4	0.217131	-34.2004	0.947589	-48.795	354.459	216.837	185.965	185.965	185.965	-34.1978	0.829425	-0.478972	13.916	-2.66383	-2.13171	0.37891	0.0720034	1.68788	-274.274	11.8754	9.37597	0	0	0.746082
176	0	-6.87207	0	0	-6.99513	2.07139	-10.7368	-0.255651	0.021474	0.0277957	-45.2037	0	5.92643	0	0	0.055961	2.02457	-0.946157	3.97518	193.273	369.35	598.214	406.951	406.951	406.951	0.787096	-34.0702	1.00937	-43.7449	356.152	220.523	185.965	185.965	185.965	-34.0651	0.723795	-1.03287	15.2351	-2.62712	-2.01692	0.377125	0.0563925	1.65213	-269.18	3.78675	9.69098	0	0	0.739474
177	0	-6.21889	0	0	-6.35396	2.18282	-11.8113	-0.233566	0.0130874	0.0369379	-41.183	3.03E-15	3.74777	0	0	0.0657113	2.08439	-2.17487	4.05893	200.563	369.7	599.2	406.458	406.458	406.458	1.41398	-34.3097	1.14583	-37.3787	358.006	224.192	185.965	185.965	185.965	-34.3028	0.667853	-1.66389	16.5621	-2.56584	-1.91453	0.368954	0.0406876	1.6146	-259.221	-5.04765	10.2595	0	0	0.716611
178	0	-5.37036	0	0	-5.50945	2.29477	-12.8824	-0.209958	0.00313499	0.0445056	-36.6712	-7.57E-16	1.25317	0	0	0.0664026	2.1337	-3.40612	4.13884	207.806	370.013	600.418	405.923	405.923	405.923	2.07317	-34.8814	1.35232	-29.7859	359.963	227.742	185.965	185.965	185.965	-34.8732	0.658762	-2.34652	17.8906	-2.479	-1.82182	0.356467	0.0255165	1.57647	-245.848	-14.1579	11.1232	0	0	0.681777
179	0	-4.38115	0	0	-4.51398	2.40416	-13.9202	-0.18666	-0.00744485	0.0505818	-32.091	-3.49E-15	-1.32717	0	0	0.0605625	2.1719	-4.63454	4.20877	214.968	370.283	601.866	405.349	405.349	405.349	2.73686	-35.7426	1.61952	-21.0705	361.96	231.082	185.965	185.965	185.965	-35.7332	0.690579	-3.05171	19.2146	-2.36598	-1.7354	0.341781	0.0115795	1.53852	-230.54	-22.9629	12.2284	0	0	0.639517
180	0	-3.30515	0	0	-3.4202	2.50782	-14.8951	-0.165269	-0.0177725	0.0550351	-27.7968	-1.40E-15	-3.77543	0	0	0.0513878	2.19889	-5.85472	4.26235	222.016	370.502	603.538	404.74	404.74	404.74	3.37668	-36.8499	1.93424	-11.3381	363.931	234.126	185.965	185.965	185.965	-36.8391	0.755303	-3.74947	20.5277	-2.22653	-1.65156	0.32654	-0.000740194	1.50177	-214.372	-31.0062	13.4932	0	0	0.593227
181	0	-2.19112	0	0	-2.27699	2.60275	-15.7802	-0.14687	-0.0269997	0.0579241	-24.0282	-1.86E-15	-5.89902	0	0	0.0417386	2.21495	-7.06134	4.29324	228.916	370.666	605.421	404.102	404.102	404.102	3.96637	-38.163	2.28085	-0.686587	365.814	236.803	185.965	185.965	185.965	-38.1504	0.843972	-4.41139	21.8246	-2.06088	-1.56633	0.312382	-0.0110202	1.46698	-198.251	-37.8558	14.7945	0	0	0.545728
182	0	-1.07984	0	0	-1.12653	2.68638	-16.5535	-0.132086	-0.0345357	0.0589852	-20.9095	9.32E-16	-7.55999	0	0	0.0335181	2.22073	-8.24911	4.29562	235.638	370.771	607.499	403.439	403.439	403.439	4.48401	-39.6468	2.64282	10.7993	367.555	239.058	185.965	185.965	185.965	-39.632	0.947679	-5.01302	23.0996	-1.86976	-1.47598	0.300183	-0.0188141	1.43515	-182.479	-43.1756	16.0146	0	0	0.498082
183	0	-0.00277374	0	0	-0.00290895	2.75679	-17.1998	-0.121074	-0.0399709	0.0582576	-18.4598	-9.32E-16	-8.66959	0	0	0.0275493	2.21722	-9.41292	4.26448	242.151	370.816	609.75	402.759	402.759	402.759	4.91348	-41.2726	3.00431	23.0491	369.112	240.854	185.965	185.965	185.965	-41.2553	1.05831	-5.5354	24.3477	-1.65414	-1.37728	0.290468	-0.0242051	1.40681	-167.233	-46.8617	17.0812	0	0	0.451007
184	0	1.01743	0	0	1.06805	2.81281	-17.7108	-0.113582	-0.043235	0.0556013	-16.6177	-1.86E-15	-9.20321	0	0	0.0237517	2.20564	-10.5479	4.19592	248.427	370.8	612.15	402.068	402.068	402.068	5.24542	-43.0175	3.35143	36.0052	370.456	242.174	185.965	185.965	185.965	-42.9978	1.16903	-5.96629	25.5643	-1.41565	-1.26773	0.283318	-0.0272956	1.38273	-152.342	-48.9494	17.9735	0	0	0.404353
185	0	1.96577	0	0	2.06797	2.85409	-18.0855	-0.109231	-0.0443596	0.0512485	-15.2889	1.86E-15	-9.17359	0	0	0.0215598	2.18731	-11.6493	4.08745	254.443	370.724	614.672	401.373	401.373	401.373	5.4772	-44.8635	3.673	49.6185	371.57	243.021	185.965	185.965	185.965	-44.8414	1.27445	-6.30024	26.7451	-1.15605	-1.14592	0.278718	-0.028282	1.36288	-137.8	-49.5179	18.6803	0	0	0.358441
186	0	2.83307	0	0	2.98462	2.88103	-18.3292	-0.107641	-0.0434897	0.0451878	-14.377	-2.80E-15	-8.629	0	0	0.0202564	2.16363	-12.713	3.9382	260.174	370.589	617.285	400.681	400.681	400.681	5.61258	-46.7958	3.96115	63.8449	372.451	243.415	185.965	185.965	185.965	-46.7718	1.37062	-6.5385	27.8863	-0.877691	-1.01158	0.27631	-0.0274603	1.3477	-123.387	-48.7385	19.2092	0	0	0.31315
187	0	3.61447	0	0	3.81069	2.89478	-18.4533	-0.108432	-0.0408813	0.0379101	-13.7947	3.73E-15	-7.65064	0	0	0.0191967	2.13591	-13.735	3.74883	265.602	370.399	619.959	399.998	399.998	399.998	5.66108	-48.8021	4.21156	78.6413	373.107	243.392	185.965	185.965	185.965	-48.7767	1.45489	-6.68848	28.9846	-0.583153	-0.865631	0.276201	-0.0251222	1.33682	-109.339	-46.7961	19.5686	0	0	0.269455
188	0	4.3082	0	0	4.54274	2.89699	-18.4732	-0.111315	-0.0369499	0.0294916	-13.4768	-1.86E-15	-6.35371	0	0	0.0179502	2.10532	-14.7117	3.52166	270.711	370.158	622.662	399.33	399.33	399.33	5.63701	-50.8713	4.42355	93.9641	373.556	243.001	185.965	185.965	185.965	-50.845	1.52576	-6.76286	30.0372	-0.275414	-0.710171	0.278072	-0.0217109	1.33074	-95.5601	-44.0039	19.7953	0	0	0.227625
189	0	4.91452	0	0	5.18024	2.8897	-18.4074	-0.116024	-0.0322045	0.0204083	-13.3727	-1.86E-15	-4.87635	0	0	0.0163279	2.07282	-15.6402	3.26057	275.488	369.87	625.363	398.683	398.683	398.683	5.5579	-52.9932	4.59979	109.767	373.826	242.3	185.965	185.965	185.965	-52.9666	1.58261	-6.77819	31.0415	0.042305	-0.548425	0.28184	-0.0176279	1.32898	-82.3329	-40.6902	19.9253	0	0	0.188711
190	0	5.4352	0	0	5.72486	2.87508	-18.2755	-0.12233	-0.0272315	0.010959	-13.4442	-2.10E-15	-3.37176	0	0	0.0143426	2.03907	-16.518	2.97064	279.925	369.54	628.031	398.061	398.061	398.061	5.44285	-55.1581	4.7458	126.003	373.946	241.355	185.965	185.965	185.965	-55.132	1.6256	-6.75323	31.9956	0.36668	-0.384469	0.28744	-0.0134452	1.33133	-69.8469	-37.2699	20.0085	0	0	0.153498
191	0	5.87294	0	0	6.17968	2.85518	-18.0954	-0.12994	-0.0225651	0.0013246	-13.6518	4.66E-16	-1.98693	0	0	0.0121204	2.00453	-17.3427	2.65804	284.015	369.174	630.637	397.468	397.468	397.468	5.31066	-57.3571	4.86915	142.621	373.948	240.235	185.965	185.965	185.965	-57.3321	1.65546	-6.70706	32.898	0.694121	-0.22299	0.294791	-0.00954168	1.33784	-58.2015	-34.1009	20.064	0	0	0.122447
192	0	6.23103	0	0	6.54871	2.83173	-17.8828	-0.138513	-0.0187103	-0.00813593	-13.9549	1.40E-15	-0.854542	0	0	0.00981911	1.96929	-18.113	2.32972	287.756	368.776	633.153	396.906	396.906	396.907	5.17801	-59.5813	4.97844	159.57	373.861	239.01	185.965	185.965	185.965	-59.558	1.67335	-6.65714	33.7473	1.02109	-0.0691438	0.303677	-0.00628941	1.34787	-47.5643	-31.525	20.1037	0	0	0.0960025
193	0	6.51302	0	0	6.83619	2.80597	-17.6486	-0.147694	-0.0160705	-0.0173937	-14.3135	1.14E-15	-0.0783722	0	0	0.00757193	1.93323	-18.8276	1.99305	291.148	368.353	635.557	396.378	396.378	396.378	5.05798	-61.8224	5.0823	176.799	373.709	237.75	185.965	185.965	185.965	-61.8014	1.68082	-6.61777	34.5427	1.34417	0.0717347	0.313645	-0.00405811	1.36111	-37.818	-29.827	20.1121	0	0	0.073971
194	0	6.7223	0	0	7.04621	2.77854	-17.3985	-0.157175	-0.0148369	-0.0264247	-14.695	1.83E-15	0.286029	0	0	0.00546393	1.896	-19.4859	1.65551	294.194	367.909	637.826	395.885	395.885	395.885	4.95883	-64.0719	5.18807	194.253	373.506	236.524	185.965	185.965	185.965	-64.0538	1.67968	-6.59858	35.2836	1.66004	0.194464	0.324242	-0.00299237	1.37734	-28.8295	-29.1472	20.0362	0	0	0.0560191
195	0	6.86212	0	0	7.18241	2.74945	-17.1326	-0.166566	-0.0150404	-0.035195	-15.0646	-9.21E-16	0.230599	0	0	0.003543	1.85709	-20.0877	1.32435	296.902	367.45	639.942	395.426	395.426	395.426	4.88345	-66.3214	5.30102	211.881	373.256	235.394	185.965	185.965	185.965	-66.3068	1.67206	-6.60379	35.9697	1.96554	0.29423	0.334815	-0.00305316	1.39606	-20.3652	-29.4915	19.8078	0	0	0.0415579
196	0	6.93537	0	0	7.24795	2.71816	-16.8458	-0.175624	-0.0164231	-0.0439186	-15.4078	3.29E-15	-0.193166	0	0	0.00184974	1.8159	-20.6332	1.00626	299.279	366.979	641.89	395.001	395.001	395.001	4.82935	-68.5625	5.4236	229.627	372.954	234.42	185.965	185.965	185.964	-68.5519	1.66037	-6.63208	36.601	2.25802	0.366806	0.344502	-0.0039295	1.41691	-11.9671	-30.6219	19.3104	0	0	0.0296145
197	0	6.94478	0	0	7.2457	2.68372	-16.529	-0.184118	-0.0186254	-0.0527522	-15.7179	-1.46E-15	-0.895119	0	0	0.000435208	1.77185	-21.1229	0.707093	301.338	366.501	643.659	394.61	394.61	394.61	4.7893	-70.7869	5.5553	247.433	372.584	233.654	185.965	185.965	185.965	-70.7804	1.64733	-6.6771	37.1775	2.53498	0.408899	0.352445	-0.00537492	1.43964	-3.17892	-32.3055	18.4729	0	0	0.019367
198	0	6.89326	0	0	7.17869	2.64495	-16.1712	-0.191908	-0.0210957	-0.0618573	-16.0016	4.89E-15	-1.74725	0	0	-0.000655856	1.72444	-21.5581	0.431619	303.091	366.021	645.239	394.252	394.252	394.252	4.7526	-72.9862	5.69282	265.241	372.126	233.142	185.965	185.965	185.965	-72.9841	1.63601	-6.72866	37.6997	2.79448	0.418205	0.357685	-0.00683533	1.46355	6.46244	-34.0993	17.22	0	0	0.0100561
199	0	6.7845	0	0	7.05085	2.60071	-15.7612	-0.198875	-0.0233338	-0.0714558	-16.2678	3.15E-15	-2.6176	0	0	-0.0014046	1.67337	-21.9399	0.183216	304.555	365.54	646.625	393.925	393.925	393.925	4.70652	-75.1532	5.83081	282.985	371.554	232.926	185.965	185.965	185.965	-75.1551	1.62975	-6.77436	38.1682	3.03474	0.393817	0.359541	-0.0077569	1.48834	17.4159	-35.6237	15.5435	0	0	0.00118327
200	0	6.62343	0	0	6.86763	2.55006	-15.2899	-0.204933	-0.0248946	-0.0816273	-16.5234	-8.15E-16	-3.38159	0	0	-0.00184918	1.61852	-22.2702	-0.0360601	305.745	365.063	647.816	393.628	393.628	393.628	4.63798	-77.2813	5.96271	300.599	370.844	233.041	185.965	185.965	185.965	-77.2867	1.63212	-6.8013	38.5841	3.25457	0.335954	0.357454	-0.00784167	1.51328	29.9783	-36.5948	13.4914	0	0	-0.00733828
201	0	6.4168	0	0	6.63645	2.49247	-14.7513	-0.209962	-0.0254761	-0.0923661	-16.7614	-4.66E-15	-3.94114	0	0	-0.00208459	1.56005	-22.551	-0.225635	306.681	364.592	648.809	393.36	393.36	393.36	4.53499	-79.3658	6.0818	318.007	369.974	233.513	185.965	185.965	185.965	-79.3735	1.64668	-6.79768	38.9484	3.45313	0.246157	0.351189	-0.0067675	1.53758	44.2633	-36.7797	11.1488	0	0	-0.0152593
202	0	6.17306	0	0	6.36682	2.42788	-14.144	-0.213788	-0.0249183	-0.10359	-16.9568	2.56E-15	-4.23142	0	0	-0.00223808	1.49838	-22.7847	-0.386372	307.383	364.13	649.609	393.12	393.12	393.12	4.3879	-81.4032	6.18203	335.13	368.931	234.364	185.965	185.965	185.965	-81.4117	1.67677	-6.7542	39.2627	3.62991	0.127222	0.340817	-0.00446314	1.56041	60.2387	-36.1145	8.63286	0	0	-0.0220998
203	0	5.90244	0	0	6.07005	2.35673	-13.4714	-0.216221	-0.0231967	-0.115105	-17.0683	2.62E-15	-4.22384	0	0	-0.00242928	1.43412	-22.9737	-0.520431	307.869	363.68	650.22	392.907	392.907	392.907	4.19031	-83.3915	6.25872	351.884	367.707	235.607	185.965	185.965	185.965	-83.3991	1.72515	-6.66485	39.5288	3.78493	-0.0170849	0.326685	-0.00101138	1.58085	77.6891	-34.6139	6.05772	0	0	-0.0272802
204	0	5.61631	0	0	5.75856	2.27992	-12.7409	-0.217019	-0.0204617	-0.126742	-17.0379	6.00E-15	-3.92988	0	0	-0.00272117	1.3681	-23.1208	-0.631112	308.162	363.243	650.648	392.72	392.72	392.72	3.93945	-85.3293	6.30898	368.18	366.305	237.244	185.965	185.965	185.965	-85.3343	1.79377	-6.5274	39.7489	3.91853	-0.182092	0.309241	0.00349516	1.59803	96.3642	-32.3686	3.52165	0	0	-0.0303049
205	0	5.32644	0	0	5.44504	2.19869	-11.9637	-0.215988	-0.016872	-0.138164	-16.8048	6.76E-15	-3.38222	0	0	-0.00312753	1.30125	-23.2291	-0.722705	308.282	362.822	650.903	392.558	392.558	392.558	3.63629	-87.2155	6.3318	383.926	364.734	239.267	185.965	185.965	185.965	-87.2163	1.88354	-6.34323	39.9253	4.03142	-0.362483	0.289249	0.00881742	1.61119	115.834	-29.5001	1.0924	0	0	-0.0307985
206	0	5.04401	0	0	5.14138	2.11452	-11.1537	-0.212914	-0.0127176	-0.149306	-16.3052	-4.75E-15	-2.6418	0	0	-0.00359487	1.23456	-23.3015	-0.800157	308.251	362.418	650.995	392.42	392.42	392.42	3.2851	-89.0482	6.32797	399.032	363.011	241.654	185.965	185.965	185.965	-89.0436	1.99425	-6.117	40.0606	4.12471	-0.552548	0.267179	0.0145925	1.61994	135.905	-26.2262	-1.18869	0	0	-0.0286756
207	0	4.77883	0	0	4.85769	2.02904	-10.3263	-0.207702	-0.00822127	-0.159879	-15.4932	-9.39E-16	-1.77217	0	0	-0.00406288	1.169	-23.3412	-0.868881	308.088	362.032	650.936	392.304	392.304	392.304	2.89291	-90.8241	6.29972	413.407	361.159	244.366	185.965	185.964	185.965	-90.8132	2.1246	-5.8557	40.1579	4.19975	-0.746383	0.243947	0.0205208	1.62375	156.109	-22.7077	-3.30845	0	0	-0.0239797
208	0	4.53824	0	0	4.60144	1.94387	-9.49761	-0.200353	-0.00365479	-0.169804	-14.3458	9.72E-16	-0.844182	0	0	-0.00446653	1.10546	-23.3514	-0.93444	307.815	361.664	650.739	392.208	392.208	392.208	2.46869	-92.5376	6.2505	426.968	359.205	247.352	185.965	185.965	185.965	-92.5202	2.2724	-5.56805	40.2204	4.25823	-0.938191	0.220197	0.0262646	1.62264	176.196	-19.1354	-5.27479	0	0	-0.0170114
209	0	4.32665	0	0	4.3769	1.8606	-8.68354	-0.191097	0.000779816	-0.178999	-12.8797	4.22E-15	0.0817878	0	0	-0.00477268	1.04475	-23.3352	-1.00229	307.45	361.314	650.417	392.131	392.131	392.131	2.02248	-94.1803	6.18445	439.636	357.178	250.543	185.965	185.965	185.965	-94.1568	2.43475	-5.26335	40.2512	4.30191	-1.12241	0.196717	0.0316458	1.61699	195.805	-15.6225	-7.10735	0	0	-0.00817786
210	0	4.14533	0	0	4.1851	1.78072	-7.89917	-0.180206	0.0049378	-0.187322	-11.1374	-2.45E-15	0.960192	0	0	-0.00496853	0.987421	-23.296	-1.0775	307.012	360.98	649.984	392.07	392.07	392.07	1.56448	-95.741	6.10591	451.342	355.106	253.858	185.965	185.965	185.965	-95.7123	2.60833	-4.95068	40.2539	4.33282	-1.29404	0.174268	0.0363632	1.60702	214.521	-12.3005	-8.81676	0	0	0.0020183
211	0	3.9926	0	0	4.02403	1.70555	-7.15831	-0.168196	0.00882576	-0.19475	-9.20358	-2.45E-15	1.77061	0	0	-0.00506541	0.933888	-23.2366	-1.16452	306.519	360.663	649.454	392.021	392.021	392.021	1.10447	-97.2066	6.01911	462.027	353.018	257.203	185.965	185.965	185.965	-97.1736	2.78961	-4.63824	40.2316	4.35296	-1.44873	0.153459	0.0404975	1.5937	231.976	-9.1306	-10.4155	0	0	0.0130203
212	0	3.8644	0	0	3.88924	1.6363	-6.47363	-0.155578	0.0124609	-0.200992	-7.17894	-3.79E-15	2.50358	0	0	-0.00505185	0.884331	-23.1601	-1.26701	305.988	360.359	648.843	391.984	391.984	391.984	0.651458	-98.5618	5.92808	471.643	350.938	260.479	185.965	185.965	185.965	-98.526	2.97502	-4.33314	40.1878	4.3644	-1.58291	0.135246	0.0442754	1.57768	247.496	-6.02014	-11.8912	0	0	0.0242627
213	0	3.75501	0	0	3.77472	1.57403	-5.85643	-0.143041	0.0158781	-0.206023	-5.18943	2.56E-15	3.15752	0	0	-0.00489577	0.838704	-23.0691	-1.3878	305.434	360.066	648.163	391.953	391.953	391.953	0.213512	-99.791	5.83655	480.155	348.892	263.584	185.964	185.964	185.965	-99.7537	3.16109	-4.04128	40.1253	4.36915	-1.69385	0.120245	0.0477352	1.56028	260.609	-2.97931	-13.2161	0	0	0.0352136
214	0	3.65809	0	0	3.67392	1.51972	-5.31693	-0.131154	0.0191154	-0.209461	-3.34986	-9.32E-16	3.73266	0	0	-0.00454886	0.796723	-22.9662	-1.52869	304.871	359.782	647.427	391.927	391.927	391.927	-0.202133	-100.879	5.74791	487.539	346.901	266.418	185.965	185.965	185.965	-100.842	3.34444	-3.76754	40.0472	4.3693	-1.77979	0.109389	0.0512024	1.54247	270.523	0.112418	-14.3516	0	0	0.0453755
215	0	3.56776	0	0	3.58067	1.4742	-4.86401	-0.120453	0.0221263	-0.211158	-1.76382	-5.82E-16	4.21889	0	0	-0.00396566	0.757954	-22.8533	-1.69053	304.31	359.504	646.647	391.902	391.902	391.902	-0.58916	-101.813	5.6653	493.783	344.988	268.89	185.965	185.965	185.965	-101.776	3.5219	-3.51588	39.9558	4.36674	-1.83981	0.103145	0.054893	1.52527	276.711	3.25035	-15.2614	0	0	0.0543314
216	0	3.47912	0	0	3.4899	1.43817	-4.50514	-0.11131	0.0247727	-0.210751	-0.504381	1.75E-15	4.59467	0	0	-0.00313448	0.721745	-22.7324	-1.87315	303.763	359.23	645.835	391.876	391.876	391.876	-0.942138	-102.582	5.59139	498.885	343.172	270.92	185.965	185.965	185.965	-102.547	3.69042	-3.28932	39.8531	4.36345	-1.87395	0.102162	0.058768	1.50971	278.484	6.33347	-15.9058	0	0	0.0617301
217	0	3.38862	0	0	3.39796	1.41217	-4.2459	-0.103995	0.0268352	-0.207984	0.383578	-1.63E-15	4.82954	0	0	-0.00210033	0.687316	-22.6048	-2.07567	303.238	358.958	645	391.845	391.845	391.845	-1.25665	-103.179	5.52802	502.857	341.472	272.444	185.965	185.964	185.965	-103.147	3.84714	-3.08987	39.7407	4.36133	-1.88292	0.107098	0.0627435	1.4965	275.223	9.20104	-16.257	0	0	0.0672869
218	0	3.29422	0	0	3.30263	1.39647	-4.0893	-0.0985553	0.0281305	-0.202499	0.895382	2.33E-16	4.89854	0	0	-0.000969778	0.653846	-22.4715	-2.29636	302.741	358.686	644.151	391.81	391.81	391.81	-1.52955	-103.601	5.47608	505.719	339.9	273.415	185.965	185.965	185.965	-103.572	3.9895	-2.91829	39.6195	4.36208	-1.86806	0.118467	0.0668416	1.48603	266.383	11.7718	-16.2984	0	0	0.0707713
219	0	3.1948	0	0	3.20274	1.39106	-4.03525	-0.0950276	0.0284409	-0.194194	1.04277	-1.86E-15	4.78054	0	0	0.000109512	0.620445	-22.3329	-2.5329	302.275	358.412	643.294	391.768	391.768	391.768	-1.75928	-103.85	5.43498	507.504	338.467	273.805	185.965	185.964	185.965	-103.823	4.1153	-2.77384	39.4901	4.36748	-1.83126	0.136472	0.070772	1.47878	251.688	13.848	-16.0224	0	0	0.0720252
220	0	3.08978	0	0	3.09763	1.39556	-4.08021	-0.0932579	0.0277078	-0.182835	0.865564	-5.82E-16	4.47913	0	0	0.000982626	0.586302	-22.1892	-2.78253	301.843	358.137	642.435	391.717	391.717	391.717	-1.94603	-103.928	5.4028	508.257	337.178	273.604	185.965	185.965	185.965	-103.904	4.22286	-2.6542	39.3523	4.379	-1.77463	0.16141	0.0745095	1.47478	230.865	15.4216	-15.4204	0	0	0.0708371
221	0	2.97822	0	0	2.98632	1.40928	-4.21704	-0.0931346	0.0259259	-0.1685	0.40169	2.33E-16	4.014	0	0	0.00152237	0.550627	-22.0401	-3.04217	301.444	357.861	641.579	391.659	391.659	391.659	-2.09172	-103.843	5.37615	508.035	336.031	272.822	185.965	185.965	185.965	-103.821	4.31105	-2.55551	39.2055	4.39796	-1.70048	0.193274	0.0780651	1.47409	203.975	16.5143	-14.4915	0	0	0.0669815
222	0	2.85843	0	0	2.86702	1.43116	-4.43528	-0.0945944	0.0232037	-0.151355	-0.319872	0	3.42536	0	0	0.00165366	0.512739	-21.8851	-3.30848	301.075	357.586	640.729	391.593	391.593	391.593	-2.19987	-103.604	5.35077	506.905	335.021	271.481	185.965	185.965	185.965	-103.584	4.37938	-2.4728	39.0489	4.42549	-1.6112	0.23164	0.0814981	1.47675	171.364	17.2158	-13.238	0	0	0.0601903
223	0	2.72755	0	0	2.73684	1.4599	-4.72167	-0.097598	0.0197813	-0.131788	-1.28078	-9.32E-16	2.77182	0	0	0.00136327	0.472049	-21.7233	-3.57801	300.734	357.314	639.888	391.519	391.519	391.519	-2.27524	-103.221	5.32185	504.949	334.135	269.619	185.965	185.965	185.965	-103.203	4.42799	-2.40038	38.8812	4.46258	-1.50915	0.275815	0.0848989	1.4827	133.671	17.699	-11.6707	0	0	0.0501713
224	0	2.58177	0	0	2.59187	1.494	-5.0611	-0.102139	0.0159655	-0.110299	-2.47523	-2.33E-16	2.11894	0	0	0.000687524	0.428086	-21.5538	-3.84734	300.415	357.049	639.06	391.437	391.437	391.437	-2.32314	-102.706	5.28492	502.255	333.361	267.289	185.965	185.965	185.965	-102.689	4.45751	-2.33268	38.701	4.50998	-1.39656	0.324678	0.0884122	1.49171	91.8412	18.1632	-9.8142	0	0	0.0366524
225	0	2.4168	0	0	2.42773	1.53184	-5.43742	-0.108305	0.0120358	-0.0877944	-3.91228	-2.10E-15	1.52481	0	0	-0.00031974	0.380468	-21.3758	-4.11299	300.113	356.793	638.247	391.349	391.349	391.349	-2.349	-102.071	5.2364	498.923	332.683	264.55	185.965	185.965	185.965	-102.055	4.46903	-2.26489	38.507	4.56824	-1.27563	0.376221	0.0920844	1.5038	47.4219	18.6945	-7.72301	0	0	0.0196257
226	0	2.22883	0	0	2.24044	1.57187	-5.835	-0.116024	0.00838192	-0.0650537	-5.5854	1.92E-15	1.04633	0	0	-0.0015907	0.328838	-21.1883	-4.37171	299.822	356.551	637.452	391.255	391.255	391.255	-2.3576	-101.331	5.17433	495.055	332.089	261.472	185.965	185.965	185.965	-101.317	4.46395	-2.19378	38.2976	4.63778	-1.14831	0.428605	0.0961756	1.5187	1.93497	19.5441	-5.47025	0	0	-0.000807372
227	0	2.01543	0	0	2.02743	1.61266	-6.23949	-0.125117	0.00517108	-0.0432138	-7.47168	-2.36E-15	0.7048	0	0	-0.0030734	0.272901	-20.9905	-4.62033	299.536	356.326	636.679	391.155	391.155	391.155	-2.35276	-100.503	5.09862	490.754	331.566	258.133	185.965	185.965	185.964	-100.49	4.44399	-2.11802	38.0717	4.71895	-1.01655	0.479056	0.100271	1.53592	-42.5072	20.5675	-3.16284	0	0	-0.0239674
228	0	1.77641	0	0	1.78842	1.653	-6.63896	-0.135303	0.00261425	-0.0232987	-9.52521	-2.77E-15	0.509276	0	0	-0.00469865	0.212389	-20.7819	-4.85597	299.25	356.123	635.932	391.05	391.05	391.05	-2.33705	-99.6036	5.01129	486.123	331.107	254.613	185.964	185.965	185.965	-99.5916	4.41113	-2.03841	37.8284	4.81187	-0.882108	0.524803	0.104165	1.55502	-83.7946	21.7039	-0.923356	0	0	-0.0487916
229	0	1.5146	0	0	1.52606	1.69201	-7.02455	-0.14599	0.000687011	-0.00639758	-11.6546	2.91E-17	0.432345	0	0	-0.00636461	0.147022	-20.5621	-5.07599	298.958	355.945	635.215	390.94	390.941	390.94	-2.31188	-98.6522	4.91614	481.256	330.708	250.996	185.965	185.965	185.965	-98.6413	4.36758	-1.95766	37.5668	4.91658	-0.746627	0.562878	0.107434	1.57533	-119.72	22.7135	1.10924	0	0	-0.0736817
230	0	1.2358	0	0	1.24614	1.72911	-7.39072	-0.156521	-0.000652353	0.00674156	-13.7487	-1.46E-15	0.436204	0	0	-0.007915	0.0764835	-20.3309	-5.27816	298.656	355.793	634.533	390.826	390.826	390.826	-2.27776	-97.6688	4.81808	476.234	330.368	247.361	185.965	185.965	185.965	-97.6589	4.31581	-1.8797	37.2867	5.03316	-0.611698	0.590755	0.109389	1.59586	-148.478	23.2977	2.81814	0	0	-0.0968148
231	0	0.948462	0	0	0.957164	1.76407	-7.7353	-0.166041	-0.00160574	0.0155488	-15.6717	3.81E-15	0.465081	0	0	-0.00915787	0.000466539	-20.0883	-5.46061	298.337	355.67	633.892	390.707	390.707	390.707	-2.23476	-96.6733	4.72243	471.126	330.089	243.784	185.965	185.965	185.965	-96.6641	4.2584	-1.80892	36.9879	5.16135	-0.478718	0.606361	0.109398	1.61544	-168.653	23.0868	4.1122	0	0	-0.116219
232	0	0.662751	0	0	0.669366	1.79697	-8.05897	-0.173839	-0.00231614	0.0200729	-17.3084	-4.46E-15	0.470649	0	0	-0.00991548	-0.0813785	-19.8344	-5.62194	297.997	355.577	633.294	390.584	390.584	390.584	-2.1829	-95.6842	4.63408	465.984	329.872	240.328	185.965	185.965	185.965	-95.6755	4.19792	-1.74934	36.6707	5.3009	-0.349016	0.608899	0.107098	1.6331	-179.826	21.9187	4.9519	0	0	-0.130421
233	0	0.389166	0	0	0.393351	1.82808	-8.36457	-0.179445	-0.00306135	0.0207017	-18.5849	4.43E-15	0.39866	0	0	-0.0100927	-0.169357	-19.5696	-5.76133	297.631	355.512	632.744	390.457	390.457	390.457	-2.12253	-94.7176	4.55675	460.841	329.717	237.043	185.965	185.965	185.965	-94.709	4.13673	-1.70383	36.3354	5.45141	-0.223706	0.598683	0.102141	1.64807	-182.387	19.5952	5.35034	0	0	-0.138494
234	0	0.137292	0	0	0.138866	1.85779	-8.65598	-0.182832	-0.00406951	0.0182953	-19.494	-2.49E-15	0.208543	0	0	-0.00969785	-0.26369	-19.2941	-5.87851	297.23	355.475	632.243	390.327	390.327	390.327	-2.05467	-93.7859	4.49261	455.717	329.622	233.966	185.965	185.965	185.965	-93.7771	4.07686	-1.67362	35.9826	5.61209	-0.103665	0.57715	0.0944327	1.65959	-177.611	16.071	5.37192	0	0	-0.140364
235	0	-0.0846984	0	0	-0.0857519	1.88647	-8.93682	-0.184351	-0.00552892	0.0137599	-20.0853	2.77E-16	-0.124468	0	0	-0.00881854	-0.364518	-19.0079	-5.97369	296.786	355.463	631.792	390.195	390.195	390.195	-1.98132	-92.8985	4.44203	450.615	329.582	231.116	185.965	185.965	185.965	-92.8892	4.02005	-1.65799	35.6128	5.78209	0.0102979	0.54611	0.0842424	1.66749	-167.077	11.527	5.09634	0	0	-0.136555
236	0	-0.269992	0	0	-0.273522	1.91433	-9.20926	-0.184459	-0.00756643	0.00806815	-20.4297	-2.18E-16	-0.603279	0	0	-0.00756398	-0.471703	-18.711	-6.04779	296.29	355.476	631.39	390.063	390.063	390.063	-1.906	-92.0619	4.40357	445.532	329.585	228.507	185.965	185.965	185.965	-92.0519	3.96788	-1.65397	35.2266	5.96006	0.117794	0.507991	0.0719255	1.67197	-152.646	6.14728	4.63084	0	0	-0.128129
237	0	-0.412877	0	0	-0.418578	1.94137	-9.47323	-0.18356	-0.0101105	0.00202262	-20.5928	-2.28E-15	-1.19528	0	0	-0.00601906	-0.584903	-18.4034	-6.10215	295.73	355.512	631.034	389.931	389.931	389.931	-1.83385	-91.2815	4.37437	440.458	329.617	226.139	185.965	185.965	185.965	-91.2707	3.922	-1.65649	34.8246	6.14433	0.218563	0.465071	0.0582264	1.67311	-135.972	0.369322	4.07098	0	0	-0.116389
238	0	-0.50867	0	0	-0.516083	1.96732	-9.72623	-0.181907	-0.012838	-0.00363102	-20.6166	1.47E-15	-1.8282	0	0	-0.00422826	-0.703459	-18.0847	-6.13858	295.091	355.569	630.718	389.801	389.801	389.801	-1.77141	-90.5612	4.35045	435.379	329.66	224.012	185.965	185.965	185.965	-90.5497	3.88418	-1.65885	34.4071	6.33287	0.312533	0.419582	0.0440553	1.67109	-118.532	-5.20627	3.50363	0	0	-0.102801
239	0	-0.553945	0	0	-0.562438	1.99172	-9.96368	-0.179753	-0.0153916	-0.00864732	-20.5321	-5.76E-16	-2.41728	0	0	-0.00222436	-0.826384	-17.7544	-6.15915	294.359	355.649	630.437	389.676	389.676	389.676	-1.72598	-89.9042	4.32777	430.285	329.692	222.119	185.965	185.965	185.965	-89.8923	3.8564	-1.65363	33.9747	6.52328	0.399735	0.373058	0.030281	1.66643	-101.192	-10.0452	2.9907	0	0	-0.0884495
240	0	-0.546602	0	0	-0.555347	2.01399	-10.1802	-0.177195	-0.0173195	-0.0126179	-20.3462	2.68E-15	-2.8689	0	0	-4.80E-05	-0.952377	-17.412	-6.16611	293.519	355.752	630.183	389.555	389.555	389.555	-1.70454	-89.3129	4.3027	425.166	329.695	220.453	185.965	185.965	185.965	-89.3011	3.84063	-1.63385	33.5277	6.71277	0.480218	0.327338	0.0179337	1.65945	-84.9013	-13.5218	2.58019	0	0	-0.0746211
241	0	-0.485963	0	0	-0.494035	2.03356	-10.3702	-0.174353	-0.0183119	-0.0154539	-20.0634	1.99E-15	-3.11208	0	0	0.00221903	-1.07983	-17.0569	-6.1616	292.554	355.881	629.948	389.441	389.441	389.441	-1.71285	-88.7886	4.2729	420.015	329.654	219.003	185.965	185.965	185.965	-88.7775	3.83882	-1.59409	33.0666	6.89842	0.553856	0.283654	0.00764665	1.65069	-70.168	-15.2835	2.29914	0	0	-0.0621164
242	0	-0.373074	0	0	-0.379483	2.04996	-10.5292	-0.171178	-0.0181684	-0.0171527	-19.6731	3.20E-15	-3.10354	0	0	0.00444932	-1.2069	-16.6886	-6.14759	291.45	356.039	629.725	389.333	389.333	389.333	-1.75437	-88.3312	4.23773	414.827	329.561	217.754	185.965	185.965	185.965	-88.3216	3.85258	-1.53142	32.5919	7.07702	0.620344	0.243066	-8.66E-05	1.64054	-57.3255	-15.1176	2.15135	0	0	-0.0514849
243	0	-0.210928	0	0	-0.214633	2.06285	-10.6541	-0.167812	-0.0169542	-0.0176463	-19.187	-3.67E-15	-2.84428	0	0	0.00648757	-1.33154	-16.3067	-6.12575	290.192	356.232	629.506	389.234	389.234	389.234	-1.82991	-87.9392	4.19834	409.601	329.415	216.692	185.965	185.965	185.965	-87.9318	3.88306	-1.44575	32.1043	7.24543	0.679107	0.206655	-0.00530259	1.62933	-46.7798	-13.1655	2.14249	0	0	-0.0431658
244	0	-0.00426948	0	0	-0.0043501	2.07207	-10.7433	-0.164301	-0.0148181	-0.0172044	-18.615	-3.81E-15	-2.3629	0	0	0.00818683	-1.45161	-15.911	-6.09721	288.768	356.465	629.284	389.143	389.143	389.143	-1.93753	-87.6094	4.15753	404.338	329.223	215.796	185.965	185.965	185.965	-87.605	3.93088	-1.33985	31.6044	7.40051	0.729228	0.17466	-0.00824614	1.61785	-38.3928	-9.75116	2.25251	0	0	-0.0369442
245	0	0.24045	0	0	0.244784	2.07761	-10.797	-0.160788	-0.0119381	-0.0159117	-17.9845	-1.97E-16	-1.70746	0	0	0.00944567	-1.56493	-15.5014	-6.06272	287.167	356.743	629.054	389.061	389.061	389.061	-2.07263	-87.3368	4.11936	399.044	328.999	215.047	185.965	185.964	185.965	-87.3363	3.99596	-1.21902	31.0932	7.53928	0.769592	0.147621	-0.00924748	1.60664	-32.2338	-5.23678	2.45603	0	0	-0.0327733
246	0	0.515624	0	0	0.524951	2.07965	-10.8168	-0.157409	-0.0086765	-0.0140408	-17.3277	1.43E-15	-0.955154	0	0	0.0102236	-1.66941	-15.0781	-6.02245	285.381	357.074	628.809	388.989	388.989	388.989	-2.22861	-87.1157	4.08869	393.724	328.761	214.424	185.965	185.965	185.965	-87.1196	4.07755	-1.09044	30.5714	7.65926	0.798773	0.125581	-0.00903526	1.59618	-28.1048	-0.232286	2.72437	0	0	-0.0302636
247	0	0.813013	0	0	0.827673	2.07846	-10.8052	-0.154318	-0.005388	-0.011846	-16.6815	1.36E-15	-0.190091	0	0	0.0105485	-1.76313	-14.6414	-5.97608	283.406	357.463	628.546	388.926	388.926	388.926	-2.39742	-86.9393	4.07072	388.385	328.531	213.904	185.965	185.965	185.965	-86.9482	4.17429	-0.962458	30.0402	7.75821	0.815215	0.108296	-0.00829577	1.58696	-25.7037	4.66485	3.02169	0	0	-0.0289761
248	0	1.12434	0	0	1.14449	2.07438	-10.7657	-0.151614	-0.00247645	-0.0095614	-16.0772	-3.10E-15	0.49812	0	0	0.0104987	-1.84449	-14.1919	-5.92281	281.238	357.915	628.263	388.874	388.873	388.874	-2.57054	-86.8008	4.07036	383.035	328.331	213.466	185.965	185.965	185.965	-86.8148	4.28437	-0.84357	29.5005	7.83458	0.81728	0.0955231	-0.0078551	1.57933	-24.7482	8.82284	3.31576	0	0	-0.0285743
249	0	1.44197	0	0	1.4675	2.06776	-10.7017	-0.149365	-0.000296501	-0.00734219	-15.5387	-1.32E-15	1.03045	0	0	0.0101792	-1.91222	-13.7304	-5.86147	278.877	358.433	627.957	388.833	388.833	388.833	-2.73994	-86.6936	4.0916	377.684	328.18	213.093	185.965	185.965	185.965	-86.7127	4.40567	-0.74142	28.9533	7.88728	0.803404	0.0869564	-0.00845466	1.57365	-24.9921	11.6841	3.58073	0	0	-0.0288869
250	0	1.75914	0	0	1.78979	2.0589	-10.6158	-0.147585	0.000840078	-0.00539932	-15.0792	-2.01E-15	1.34471	0	0	0.00969823	-1.96548	-13.2577	-5.79052	276.328	359.019	627.628	388.806	388.806	388.806	-2.89894	-86.6118	4.13711	372.339	328.096	212.768	185.965	185.965	185.965	-86.6357	4.53598	-0.661926	28.3995	7.91587	0.772101	0.0819281	-0.0107342	1.56993	-26.0461	12.7857	3.79465	0	0	-0.0296988
251	0	2.07035	0	0	2.10569	2.04794	-10.5096	-0.14627	0.00078175	-0.00375496	-14.7033	-2.65E-15	1.41226	0	0	0.00914919	-2.00391	-12.7748	-5.70835	273.593	359.672	627.276	388.795	388.795	388.795	-3.04293	-86.5503	4.20776	367.008	328.087	212.479	185.965	185.965	185.965	-86.5784	4.67321	-0.60858	27.8401	7.92047	0.722288	0.0801543	-0.0150012	1.56813	-27.7511	11.909	3.94893	0	0	-0.0311404
252	0	2.37136	0	0	2.41087	2.0349	-10.3831	-0.145343	-0.000435827	-0.00253111	-14.4024	3.64E-15	1.24232	0	0	0.00860001	-2.02762	-12.283	-5.61314	270.681	360.39	626.903	388.801	388.8	388.801	-3.16979	-86.505	4.30263	361.699	328.156	212.217	185.964	185.965	185.965	-86.5365	4.81551	-0.582122	27.2759	7.9016	0.653114	0.0808503	-0.0213944	1.56828	-29.7458	9.01286	4.04085	0	0	-0.033125
253	0	2.65909	0	0	2.70212	2.01961	-10.2348	-0.144727	-0.00263286	-0.00162137	-14.1637	-1.16E-16	0.875848	0	0	0.00809718	-2.03716	-11.7833	-5.50319	267.601	361.168	626.51	388.826	388.826	388.826	-3.27973	-86.4726	4.41907	356.418	328.296	211.974	185.965	185.965	185.965	-86.5068	4.96135	-0.580679	26.7077	7.8603	0.564215	0.0836347	-0.0297716	1.56989	-31.9435	4.30091	4.08135	0	0	-0.0358347
254	0	2.93151	0	0	2.97733	2.00182	-10.0619	-0.144311	-0.00543304	-0.00108982	-13.9688	-2.49E-15	0.384804	0	0	0.00766248	-2.0335	-11.277	-5.37686	264.363	361.999	626.102	388.874	388.874	388.874	-3.37482	-86.4504	4.55317	351.168	328.497	211.748	185.965	185.965	185.965	-86.4866	5.10948	-0.600376	26.1361	7.79788	0.455644	0.087655	-0.0396271	1.57267	-33.99	-1.78059	4.07399	0	0	-0.039027
255	0	3.18721	0	0	3.23507	1.98119	-9.86128	-0.144002	-0.00851521	-0.000866715	-13.8014	-8.88E-16	-0.159712	0	0	0.0073028	-2.01791	-10.7651	-5.2328	260.978	362.875	625.679	388.947	388.947	388.947	-3.45827	-86.4363	4.70031	345.954	328.744	211.534	185.965	185.965	185.965	-86.4738	5.2589	-0.636189	25.5615	7.71564	0.327989	0.0924443	-0.0504077	1.57622	-35.7753	-8.77726	4.03571	0	0	-0.0426288
256	0	3.4255	0	0	3.4745	1.95743	-9.62985	-0.143708	-0.0115371	-0.000909599	-13.6462	3.10E-15	-0.687474	0	0	0.00700553	-1.99191	-10.2488	-5.06988	257.457	363.786	625.248	389.046	389.046	389.046	-3.53369	-86.4285	4.8558	340.777	329.021	211.334	185.965	185.965	185.965	-86.4669	5.40874	-0.68274	24.9844	7.61506	0.182181	0.0973033	-0.0615446	1.58003	-37.0941	-16.1678	3.97585	0	0	-0.0463405
257	0	3.64577	0	0	3.6951	1.93031	-9.36529	-0.1434	-0.014215	-0.00122642	-13.4971	-3.82E-17	-1.14205	0	0	0.0067454	-1.95716	-9.72904	-4.88741	253.813	364.723	624.809	389.174	389.174	389.174	-3.60437	-86.425	5.01522	335.639	329.312	211.144	185.965	185.965	185.965	-86.4641	5.55816	-0.735055	24.4051	7.49743	0.0196367	0.101704	-0.0724972	1.58386	-37.7921	-23.4905	3.90248	0	0	-0.0498482
258	0	3.84789	0	0	3.89666	1.89974	-9.06666	-0.143027	-0.0163974	-0.00171807	-13.3479	-2.14E-15	-1.49106	0	0	0.00648849	-1.91534	-9.20668	-4.68506	250.056	365.673	624.368	389.332	389.332	389.332	-3.6728	-86.4241	5.17496	330.537	329.603	210.964	185.965	185.965	185.964	-86.4637	5.70635	-0.789174	23.8238	7.36387	-0.157979	0.105337	-0.0828363	1.58714	-37.8674	-30.3753	3.82289	0	0	-0.0529871
259	0	4.03175	0	0	4.07914	1.86579	-8.73437	-0.142636	-0.0180122	-0.00239584	-13.204	3.32E-15	-1.7211	0	0	0.00620437	-1.86808	-8.6825	-4.46291	246.2	366.626	623.928	389.521	389.521	389.521	-3.74043	-86.424	5.33233	325.47	329.884	210.792	185.965	185.965	185.965	-86.4641	5.85247	-0.842376	23.2408	7.21529	-0.348786	0.107746	-0.0922481	1.5897	-37.2152	-36.5459	3.73517	0	0	-0.055461
260	0	4.19743	0	0	4.24271	1.82867	-8.3704	-0.142189	-0.0190438	-0.0032057	-13.0642	-1.31E-15	-1.83395	0	0	0.00586535	-1.81688	-8.15706	-4.22147	242.253	367.572	623.49	389.741	389.741	389.741	-3.8077	-86.4229	5.48561	320.434	330.148	210.627	185.965	185.965	185.965	-86.4635	5.99566	-0.893249	22.6562	7.05228	-0.550801	0.108722	-0.100649	1.59141	-35.8569	-41.8768	3.64086	0	0	-0.0571595
261	0	4.34517	0	0	4.38773	1.78875	-7.97812	-0.141712	-0.0195807	-0.00407394	-12.9339	-1.64E-15	-1.84908	0	0	0.00546411	-1.76305	-7.63086	-3.96171	238.227	368.501	623.057	389.993	389.993	389.993	-3.87393	-86.4192	5.63399	315.426	330.391	210.466	185.965	185.965	185.965	-86.4604	6.13505	-0.941621	22.0702	6.87532	-0.76199	0.108264	-0.107955	1.59201	-33.905	-46.2908	3.53628	0	0	-0.0580963
262	0	4.47534	0	0	4.51468	1.74647	-7.56195	-0.141242	-0.019691	-0.00506734	-12.8192	-2.74E-15	-1.78807	0	0	0.00500487	-1.70767	-7.10426	-3.68491	234.13	369.403	622.631	390.275	390.275	390.275	-3.93779	-86.4113	5.77747	310.44	330.613	210.307	185.965	185.965	185.965	-86.4529	6.26979	-0.988283	21.4832	6.68461	-0.980428	0.106009	-0.114034	1.59149	-31.259	-49.7407	3.40781	0	0	-0.0580363
263	0	4.58852	0	0	4.62432	1.70239	-7.12706	-0.140768	-0.0195482	-0.00607281	-12.7207	3.89E-16	-1.68313	0	0	0.00450985	-1.65155	-6.57747	-3.39281	229.97	370.272	622.214	390.585	390.585	390.585	-3.99744	-86.3979	5.91647	305.471	330.816	210.146	185.965	185.965	185.965	-86.4399	6.39912	-1.03463	20.8954	6.48038	-1.20427	0.102076	-0.119166	1.5899	-28.0953	-52.4174	3.26213	0	0	-0.0571794
264	0	4.68554	0	0	4.71762	1.65705	-6.67898	-0.140334	-0.0192526	-0.00715761	-12.642	2.57E-15	-1.55901	0	0	0.00400418	-1.59532	-6.05061	-3.08747	225.755	371.101	621.805	390.921	390.921	390.921	-4.05086	-86.378	6.05182	300.514	331.004	209.982	185.965	185.965	185.965	-86.4202	6.52234	-1.08245	20.3073	6.26292	-1.43177	0.0963411	-0.123206	1.58726	-24.3951	-54.3108	3.08423	0	0	-0.0554128
265	0	4.76743	0	0	4.79576	1.61102	-6.22326	-0.13989	-0.01887	-0.00820399	-12.5773	2.57E-15	-1.43355	0	0	0.00350866	-1.5393	-5.52373	-2.77137	221.49	371.884	621.405	391.282	391.282	391.282	-4.0962	-86.3509	6.18445	295.562	331.178	209.812	185.965	185.965	185.965	-86.393	6.63894	-1.13347	19.7193	6.03252	-1.66123	0.0890954	-0.126166	1.58363	-20.3612	-55.5165	2.87941	0	0	-0.0529405
266	0	4.83531	0	0	4.85995	1.56484	-5.7652	-0.139484	-0.018514	-0.00926761	-12.5287	-7.26E-16	-1.32609	0	0	0.00304788	-1.48365	-4.99681	-2.44723	217.182	372.618	621.014	391.663	391.663	391.663	-4.13178	-86.3163	6.31522	290.611	331.345	209.634	185.965	185.965	185.965	-86.3577	6.74849	-1.18931	19.132	5.7899	-1.89112	0.0803347	-0.128138	1.57913	-16.0137	-56.1803	2.64545	0	0	-0.0497858
267	0	4.8904	0	0	4.91153	1.51899	-5.30971	-0.139105	-0.0181848	-0.0102797	-12.4933	-1.90E-15	-1.24285	0	0	0.00263156	-1.42835	-4.46979	-2.11813	212.834	373.299	620.631	392.062	392.062	392.062	-4.15632	-86.274	6.44493	285.654	331.507	209.447	185.965	185.965	185.965	-86.3142	6.85076	-1.25128	18.5462	5.53578	-2.11984	0.0703538	-0.128755	1.57408	-11.5078	-56.2396	2.37988	0	0	-0.0460277
268	0	4.93389	0	0	4.95174	1.47391	-4.86117	-0.138777	-0.0179135	-0.0112603	-12.4724	1.19E-15	-1.18985	0	0	0.00226833	-1.37325	-3.9426	-1.78741	208.451	373.925	620.255	392.475	392.475	392.475	-4.16898	-86.2238	6.57417	280.689	331.667	209.247	185.965	185.965	185.965	-86.2622	6.94562	-1.32029	17.9627	5.27137	-2.3458	0.0595204	-0.128101	1.56883	-6.97964	-55.8257	2.0887	0	0	-0.0418437
269	0	4.96696	0	0	4.98183	1.42998	-4.42344	-0.138524	-0.0177589	-0.0121178	-12.4683	-3.42E-16	-1.1748	0	0	0.00196626	-1.31815	-3.41522	-1.45857	204.035	374.497	619.885	392.899	392.899	392.899	-4.16933	-86.1659	6.70333	275.709	331.828	209.034	185.965	185.965	185.965	-86.2019	7.0331	-1.39685	17.3825	4.99819	-2.5674	0.0482645	-0.126172	1.56349	-2.64262	-55.0063	1.77635	0	0	-0.0374769
270	0	4.99087	0	0	5.00309	1.38749	-3.99966	-0.138387	-0.017667	-0.0129139	-12.4851	-1.89E-15	-1.19288	0	0	0.00172166	-1.26279	-2.88766	-1.1352	199.59	375.014	619.521	393.33	393.33	393.33	-4.15742	-86.1006	6.83248	270.713	331.992	208.808	185.965	185.965	185.965	-86.1335	7.11332	-1.48103	16.8065	4.71801	-2.78298	0.0367675	-0.122862	1.55817	1.47263	-53.7623	1.44051	0	0	-0.0329226
271	0	5.00693	0	0	5.01682	1.34669	-3.59232	-0.138371	-0.0177268	-0.0135746	-12.5236	-3.64E-15	-1.2511	0	0	0.00154078	-1.20696	-2.36	-0.820999	195.12	375.478	619.159	393.765	393.765	393.765	-4.13379	-86.0283	6.96149	265.696	332.158	208.568	185.965	185.965	185.965	-86.0576	7.18652	-1.57237	16.2358	4.43286	-2.99071	0.0256404	-0.118427	1.55317	5.14114	-52.29	1.09265	0	0	-0.0285455
272	0	5.01667	0	0	5.02454	1.30776	-3.20325	-0.138496	-0.0178711	-0.0141729	-12.5849	3.07E-15	-1.34079	0	0	0.00141686	-1.15044	-1.83244	-0.51955	190.627	375.89	618.801	394.199	394.199	394.199	-4.09941	-85.9497	7.08994	260.657	332.327	208.314	185.965	185.965	185.965	-85.9748	7.25305	-1.67006	15.6715	4.14488	-3.18875	0.0151521	-0.112822	1.54895	8.34411	-50.5797	0.731959	0	0	-0.0243556
273	0	5.02168	0	0	5.02785	1.27081	-2.83375	-0.138762	-0.0181557	-0.0146093	-12.6668	1.07E-15	-1.46227	0	0	0.00135175	-1.09315	-1.30526	-0.23427	186.116	376.254	618.444	394.63	394.63	394.63	-4.05563	-85.8659	7.21713	255.594	332.497	208.049	185.965	185.965	185.965	-85.8863	7.31327	-1.77283	15.1146	3.85646	-3.37514	0.0058289	-0.106299	1.54535	10.8699	-48.7529	0.370266	0	0	-0.0206673
274	0	5.02386	0	0	5.02859	1.23591	-2.48449	-0.139161	-0.0185559	-0.0150002	-12.7642	-2.10E-15	-1.60641	0	0	0.0013403	-1.03507	-0.778897	0.0317707	181.591	376.572	618.089	395.054	395.054	395.054	-4.0041	-85.7778	7.34224	250.508	332.668	207.774	185.965	185.965	185.965	-85.7931	7.36765	-1.87913	14.5659	3.56986	-3.54796	-0.00237968	-0.0990926	1.54266	12.8485	-46.8996	0.00717981	0	0	-0.0173951
275	0	5.02518	0	0	5.02873	1.20308	-2.15575	-0.139643	-0.0190177	-0.0152969	-12.8664	-3.53E-16	-1.75913	0	0	0.00137445	-0.976285	-0.253892	0.275848	177.059	376.848	617.734	395.468	395.468	395.468	-3.94678	-85.6868	7.4642	245.398	332.835	207.493	185.965	185.965	185.965	-85.6968	7.41664	-1.98712	14.0264	3.2874	-3.70526	-0.00910901	-0.0914144	1.54093	14.1738	-45.0645	-0.343709	0	0	-0.0146854
276	0	5.02775	0	0	5.03036	1.1723	-1.84752	-0.140136	-0.0195086	-0.0154617	-12.9597	-1.66E-15	-1.90711	0	0	0.00144577	-0.916973	0.269071	0.495722	172.525	377.086	617.38	395.87	395.87	395.87	-3.88564	-85.5941	7.58189	240.266	332.998	207.209	185.965	185.965	185.965	-85.5988	7.46072	-2.09488	13.4967	3.01118	-3.84517	-0.0141638	-0.0833686	1.54014	14.8064	-43.2676	-0.670386	0	0	-0.0125839
277	0	5.03359	0	0	5.03546	1.14357	-1.55957	-0.140563	-0.019931	-0.0156353	-13.0314	1.00E-15	-2.0313	0	0	0.00154068	-0.857444	0.789206	0.689759	167.999	377.288	617.027	396.256	396.256	396.256	-3.82261	-85.5008	7.6943	235.112	333.151	206.926	185.965	185.964	185.965	-85.5001	7.50032	-2.20057	12.9773	2.7432	-3.96604	-0.0179079	-0.075109	1.5404	14.9902	-41.4957	-0.971729	0	0	-0.0108247
278	0	5.0445	0	0	5.04578	1.11687	-1.29196	-0.140896	-0.0202092	-0.0156691	-13.0749	3.84E-15	-2.11683	0	0	0.00164718	-0.798062	1.30561	0.85689	163.487	377.459	616.675	396.624	396.624	396.624	-3.75927	-85.4077	7.80062	229.937	333.294	206.646	185.965	185.965	185.965	-85.4017	7.53587	-2.30272	12.4686	2.4853	-4.06634	-0.0201495	-0.0669394	1.54153	14.609	-39.7617	-1.22797	0	0	-0.00953676
279	0	5.06188	0	0	5.06273	1.09221	-1.04478	-0.141109	-0.0203655	-0.0156848	-13.0874	-3.65E-15	-2.16081	0	0	0.0017595	-0.739276	1.81729	0.996677	159.002	377.602	616.324	396.973	396.973	396.973	-3.69676	-85.315	7.90034	224.744	333.423	206.371	185.965	185.965	185.965	-85.304	7.56767	-2.40026	11.9709	2.23903	-4.1448	-0.0211336	-0.059102	1.54357	13.8405	-38.1112	-1.44223	0	0	-0.0085778
280	0	5.08691	0	0	5.08742	1.06963	-0.818393	-0.141261	-0.0203394	-0.0156132	-13.0763	2.56E-15	-2.15606	0	0	0.00187039	-0.681554	2.32321	1.10938	154.552	377.721	615.976	397.301	397.301	397.301	-3.6357	-85.2226	7.99329	219.533	333.54	206.103	185.964	185.964	185.965	-85.2067	7.59599	-2.49265	11.4842	2.0057	-4.20053	-0.0210702	-0.0516387	1.54647	12.7257	-36.4922	-1.60669	0	0	-0.00788767
281	0	5.12041	0	0	5.12072	1.04917	-0.613256	-0.14131	-0.0201483	-0.0155041	-13.0417	2.26E-15	-2.10626	0	0	0.00197919	-0.625346	2.82227	1.1959	150.149	377.817	615.631	397.607	397.607	397.607	-3.57623	-85.1299	8.07964	214.306	333.643	205.841	185.965	185.965	185.965	-85.1094	7.62105	-2.57991	11.0085	1.7862	-4.23298	-0.020333	-0.0447454	1.55033	11.4274	-34.9741	-1.72463	0	0	-0.00736635
282	0	5.16305	0	0	5.16321	1.0309	-0.430008	-0.141348	-0.0198316	-0.015349	-12.9971	-1.87E-15	-2.02032	0	0	0.00208931	-0.571135	3.31339	1.25775	145.805	377.894	615.291	397.891	397.891	397.891	-3.51795	-85.0362	8.15989	209.064	333.735	205.585	185.964	185.965	185.965	-85.0112	7.64295	-2.66255	10.5435	1.58141	-4.24206	-0.0192083	-0.0385825	1.55514	10.0382	-33.5935	-1.80063	0	0	-0.00696518
283	0	5.21524	0	0	5.21531	1.01487	-0.269307	-0.141359	-0.0194017	-0.0151678	-12.9462	-1.47E-15	-1.90756	0	0	0.00220477	-0.519348	3.79551	1.29706	141.531	377.954	614.956	398.152	398.152	398.152	-3.46001	-84.9404	8.23486	203.809	333.818	205.335	185.965	185.965	185.965	-84.9111	7.66174	-2.74159	10.089	1.39182	-4.22818	-0.0180979	-0.0331362	1.56072	8.69898	-32.3194	-1.84469	0	0	-0.0065559
284	0	5.27726	0	0	5.27728	1.00115	-0.13168	-0.141424	-0.0189342	-0.014938	-12.9009	1.65E-15	-1.78496	0	0	0.00233351	-0.470361	4.26761	1.31646	137.337	377.997	614.628	398.391	398.391	398.391	-3.40128	-84.8414	8.30554	198.541	333.894	205.089	185.965	185.965	185.965	-84.8079	7.67742	-2.81834	9.64451	1.2177	-4.19225	-0.0173351	-0.0284814	1.56714	7.51064	-31.1943	-1.86784	0	0	-0.00609047
285	0	5.34934	0	0	5.34934	0.989747	-0.0173303	-0.141546	-0.0184721	-0.0147278	-12.8646	2.52E-15	-1.66664	0	0	0.00248059	-0.424484	4.72877	1.31909	133.234	378.025	614.308	398.609	398.609	398.609	-3.34045	-84.7381	8.37291	193.263	333.968	204.847	185.965	185.965	185.965	-84.7005	7.68993	-2.89424	9.20969	1.05914	-4.13578	-0.0173499	-0.0246874	1.57411	6.65686	-30.2312	-1.88689	0	0	-0.0054304
286	0	5.43165	0	0	5.43164	0.980638	0.0740238	-0.141743	-0.0180855	-0.0144746	-12.8396	-1.92E-15	-1.56794	0	0	0.00264879	-0.381956	5.17818	1.30846	129.231	378.039	613.999	398.806	398.806	398.806	-3.27627	-84.6297	8.43788	187.976	334.042	204.609	185.965	185.965	185.965	-84.5879	7.69916	-2.9706	8.78407	0.915989	-4.06077	-0.0182662	-0.0217577	1.58149	6.15453	-29.4358	-1.91068	0	0	-0.00458085
287	0	5.52432	0	0	5.52433	0.973723	0.143369	-0.141977	-0.0177883	-0.0142715	-12.8209	-1.02E-15	-1.49612	0	0	0.00283484	-0.342876	5.61518	1.28841	125.338	378.04	613.7	398.983	398.983	398.983	-3.20773	-84.5154	8.50115	182.682	334.12	204.374	185.965	185.964	185.965	-84.4692	7.70499	-3.04854	8.36715	0.787804	-3.96976	-0.0204929	-0.0197058	1.58916	6.21357	-28.8232	-1.9538	0	0	-0.0033858
288	0	5.62733	0	0	5.62736	0.96884	0.192343	-0.142299	-0.0176106	-0.0140802	-12.8104	-4.08E-16	-1.45652	0	0	0.00303357	-0.307264	6.03926	1.26305	121.559	378.026	613.414	399.144	399.144	399.144	-3.1341	-84.3945	8.56311	177.383	334.203	204.143	185.965	185.965	185.965	-84.3438	7.70727	-3.12873	7.95835	0.674049	-3.86578	-0.0241906	-0.0184908	1.59683	6.87031	-28.3711	-2.01984	0	0	-0.00182734
289	0	5.74048	0	0	5.74051	0.965753	0.223297	-0.142604	-0.0175534	-0.0139674	-12.7945	3.36E-15	-1.44829	0	0	0.00323328	-0.274961	6.4501	1.23663	117.902	377.997	613.142	399.288	399.288	399.288	-3.05499	-84.2663	8.62385	172.082	334.293	203.916	185.965	185.965	185.965	-84.2109	7.7059	-3.21148	7.5572	0.573756	-3.75224	-0.0294984	-0.0180475	1.60429	8.23337	-28.0739	-2.11458	0	0	0.000165536
290	0	5.86323	0	0	5.86328	0.964168	0.239191	-0.142937	-0.0175584	-0.0139023	-12.7735	2.89E-15	-1.46185	0	0	0.00342381	-0.245734	6.84756	1.21344	114.369	377.954	612.886	399.419	399.419	399.419	-2.97041	-84.1302	8.68311	166.779	334.389	203.696	185.965	185.965	185.965	-84.0701	7.70075	-3.2966	7.16318	0.485925	-3.63282	-0.0363816	-0.0182946	1.61152	10.289	-27.8905	-2.22948	0	0	0.00256215
291	0	5.99476	0	0	5.99481	0.963752	0.243367	-0.143229	-0.0176022	-0.0139353	-12.7374	3.37E-15	-1.48944	0	0	0.00359182	-0.219233	7.23169	1.19772	110.963	377.896	612.647	399.538	399.538	399.538	-2.8806	-83.9855	8.74044	161.478	334.492	203.483	185.965	185.965	185.965	-83.9204	7.69172	-3.38365	6.77576	0.409266	-3.51142	-0.0448789	-0.0190226	1.61814	13.0756	-27.7383	-2.36361	0	0	0.00538624
292	0	6.13381	0	0	6.13387	0.96415	0.239379	-0.143491	-0.0176123	-0.014048	-12.6851	6.01E-16	-1.51823	0	0	0.00372628	-0.195006	7.60271	1.19358	107.684	377.821	612.426	399.647	399.647	399.647	-2.78598	-83.8312	8.79525	156.179	334.602	203.277	185.965	185.965	185.965	-83.7611	7.67874	-3.47195	6.3945	0.342262	-3.392	-0.0548685	-0.0200304	1.62405	16.5451	-27.5569	-2.50634	0	0	0.00857578
293	0	6.27873	0	0	6.27877	0.965012	0.230726	-0.14369	-0.0175735	-0.014268	-12.6129	-1.63E-16	-1.54191	0	0	0.00381613	-0.172505	7.96102	1.20482	104.531	377.73	612.224	399.749	399.749	399.749	-2.687	-83.666	8.84692	150.885	334.717	203.08	185.965	185.965	185.965	-83.591	7.66173	-3.56075	6.01907	0.283373	-3.27842	-0.0660904	-0.0211919	1.62926	20.6267	-27.3133	-2.65422	0	0	0.0120491
294	0	6.42739	0	0	6.42743	0.966011	0.220713	-0.14382	-0.0174451	-0.0145727	-12.5218	-1.57E-15	-1.55387	0	0	0.00385261	-0.15113	8.30712	1.23486	101.502	377.622	612.043	399.846	399.846	399.846	-2.5841	-83.4885	8.89482	145.596	334.836	202.891	185.965	185.965	185.965	-83.4085	7.64062	-3.64934	5.6493	0.230921	-3.17433	-0.0781348	-0.0224124	1.63358	25.1613	-26.981	-2.79923	0	0	0.0156606
295	0	6.57743	0	0	6.57746	0.966845	0.212348	-0.143872	-0.0172113	-0.015013	-12.4142	2.90E-15	-1.5515	0	0	0.00382941	-0.130249	8.64162	1.28678	98.5937	377.497	611.883	399.939	399.939	399.939	-2.4776	-83.2968	8.93839	140.311	334.961	202.711	185.965	185.965	185.965	-83.212	7.61534	-3.73709	5.28505	0.183196	-3.08318	-0.0909916	-0.0234997	1.637	30.1538	-26.5277	-2.94469	0	0	0.0193967
296	0	6.72616	0	0	6.72621	0.967257	0.208217	-0.143833	-0.01693	-0.0155963	-12.2935	-3.07E-15	-1.5406	0	0	0.00374384	-0.10924	8.96521	1.36306	95.8024	377.352	611.745	400.031	400.031	400.031	-2.36772	-83.0891	8.97711	135.032	335.09	202.537	185.965	185.965	185.965	-82.9994	7.58577	-3.82346	4.92642	0.138634	-3.00795	-0.104413	-0.0245354	1.63949	35.501	-26.0541	-3.09331	0	0	0.0231419
297	0	6.87088	0	0	6.87091	0.967039	0.210401	-0.14374	-0.0166242	-0.0162966	-12.1686	3.34E-15	-1.52411	0	0	0.003598	-0.0875508	9.27859	1.4655	93.1237	377.189	611.629	400.124	400.124	400.124	-2.2546	-82.8631	9.01048	129.757	335.225	202.37	185.965	185.965	185.965	-82.7688	7.55181	-3.90798	4.57375	0.0958784	-2.95102	-0.117874	-0.0254959	1.64086	40.9899	-25.5793	-3.24196	0	0	0.0267177
298	0	7.00887	0	0	7.00891	0.966018	0.22064	-0.143589	-0.0163162	-0.0171431	-12.0441	-2.83E-15	-1.50457	0	0	0.00339632	-0.0646289	9.58248	1.59534	90.5531	377.007	611.536	400.217	400.217	400.217	-2.13847	-82.6169	9.03806	124.484	335.365	202.207	185.965	185.964	185.965	-82.5181	7.51336	-3.99017	4.22754	0.0535767	-2.91433	-0.131236	-0.0264044	1.64138	46.5677	-25.1971	-3.39187	0	0	0.0300519
299	0	7.13766	0	0	7.13773	0.964074	0.240139	-0.143391	-0.0160842	-0.0181187	-11.9249	3.78E-15	-1.48975	0	0	0.00314595	-0.0400921	9.87757	1.75308	88.0861	376.804	611.465	400.314	400.314	400.314	-2.0194	-82.3485	9.05944	119.212	335.511	202.047	185.965	185.965	185.965	-82.2454	7.47034	-4.06968	3.8885	0.010986	-2.8991	-0.144202	-0.027358	1.64104	52.0949	-24.9831	-3.54392	0	0	0.033014
300	0	7.25509	0	0	7.25516	0.961126	0.269698	-0.143151	-0.0158677	-0.0191969	-11.8139	-8.55E-16	-1.4738	0	0	0.00285434	-0.0136658	10.1645	1.93845	85.7185	376.581	611.417	400.415	400.415	400.415	-1.89759	-82.0562	9.07427	113.939	335.663	201.889	185.965	185.965	185.965	-81.949	7.42273	-4.14615	3.55759	-0.0324994	-2.90589	-0.156426	-0.0282425	1.63992	57.4213	-24.8833	-3.68938	0	0	0.0354863
301	0	7.35922	0	0	7.35934	0.957145	0.309624	-0.14287	-0.0157468	-0.020391	-11.7127	-7.21E-16	-1.46463	0	0	0.00252991	0.0148194	10.4438	2.15048	83.4466	376.335	611.39	400.521	400.521	400.521	-1.77319	-81.7385	9.08234	108.662	335.821	201.731	185.964	185.965	185.965	-81.6274	7.37054	-4.21935	3.23585	-0.0770365	-2.93462	-0.167724	-0.0292496	1.63818	62.465	-25.0089	-3.8304	0	0	0.037382
302	0	7.44862	0	0	7.44878	0.952144	0.35978	-0.142553	-0.0156944	-0.0216472	-11.6223	3.19E-15	-1.46028	0	0	0.00218038	0.0453746	10.7159	2.38746	81.2675	376.067	611.384	400.633	400.633	400.633	-1.64636	-81.3942	9.08353	103.379	335.982	201.572	185.965	185.965	185.965	-81.2794	7.31388	-4.28911	2.92455	-0.122478	-2.98458	-0.177795	-0.0303228	1.63595	67.0734	-25.2963	-3.96024	0	0	0.0386061
303	0	7.52212	0	0	7.52233	0.946172	0.41967	-0.142207	-0.0156719	-0.0229857	-11.5433	-5.28E-16	-1.45814	0	0	0.00181301	0.0778919	10.9813	2.64698	79.179	375.775	611.398	400.753	400.754	400.753	-1.51731	-81.0221	9.07784	98.0871	336.147	201.412	185.965	185.965	185.965	-80.9039	7.25291	-4.35533	2.62501	-0.168326	-3.05447	-0.186545	-0.0314676	1.63342	71.2129	-25.6871	-4.07855	0	0	0.0391521
304	0	7.57896	0	0	7.57924	0.939325	0.48833	-0.141866	-0.0156986	-0.0243709	-11.4787	1.57E-15	-1.46192	0	0	0.00143548	0.112129	11.24	2.926	77.1801	375.458	611.43	400.882	400.882	400.882	-1.38625	-80.6215	9.06534	92.7842	336.314	201.248	185.965	185.965	185.965	-80.5001	7.18784	-4.41797	2.33857	-0.213848	-3.14247	-0.193823	-0.0327616	1.63063	74.7798	-26.158	-4.18489	0	0	0.0389892
305	0	7.61872	0	0	7.61909	0.931731	0.564477	-0.141533	-0.0157383	-0.0257847	-11.4283	-3.04E-15	-1.46981	0	0	0.00105405	0.147788	11.4922	3.22083	75.2706	375.116	611.479	401.02	401.02	401.02	-1.25345	-80.1919	9.04612	87.4678	336.48	201.08	185.965	185.965	185.965	-80.0675	7.11892	-4.47696	2.06656	-0.258313	-3.24634	-0.199585	-0.0342142	1.62776	77.715	-26.664	-4.27732	0	0	0.0381288
306	0	7.64137	0	0	7.64185	0.923559	0.646425	-0.141281	-0.0157324	-0.0272502	-11.3975	-9.32E-16	-1.47862	0	0	0.000674526	0.184439	11.7377	3.52726	73.4517	374.746	611.542	401.168	401.168	401.168	-1.11919	-79.7329	9.0203	82.1359	336.645	200.908	185.965	185.965	185.965	-79.6058	7.0464	-4.53229	1.81027	-0.300745	-3.36341	-0.20378	-0.0356872	1.62508	79.9962	-27.0368	-4.36057	0	0	0.0366405
307	0	7.64726	0	0	7.64789	0.915012	0.732126	-0.141072	-0.015702	-0.0286894	-11.3811	3.21E-15	-1.49238	0	0	0.000302674	0.221609	11.9763	3.84053	71.726	374.348	611.618	401.326	401.326	401.326	-0.983849	-79.2445	8.98796	76.7868	336.805	200.733	185.965	185.965	185.965	-79.1149	6.97054	-4.58384	1.57099	-0.340349	-3.49072	-0.206024	-0.0372584	1.62258	81.4171	-27.2722	-4.43255	0	0	0.0344951
308	0	7.63708	0	0	7.63788	0.906316	0.819328	-0.140972	-0.0155407	-0.0301342	-11.382	-8.95E-16	-1.50282	0	0	-5.80E-05	0.258827	12.2074	4.15562	70.0973	373.921	611.704	401.497	401.497	401.497	-0.847874	-78.7267	8.94901	71.4191	336.96	200.554	185.965	185.965	185.965	-78.5949	6.8915	-4.63136	1.3497	-0.376475	-3.62519	-0.206361	-0.0386699	1.62044	81.9659	-27.1928	-4.49677	0	0	0.0317977
309	0	7.61186	0	0	7.61281	0.897721	0.905506	-0.140967	-0.0152711	-0.0315542	-11.3952	-3.71E-15	-1.51374	0	0	-0.000402408	0.295579	12.4303	4.46716	68.5712	373.464	611.798	401.679	401.679	401.679	-0.711792	-78.1799	8.90329	66.0321	337.109	200.373	185.965	185.965	185.965	-78.0462	6.80941	-4.67453	1.14743	-0.408576	-3.7636	-0.204668	-0.0399838	1.61878	81.5527	-26.7869	-4.5589	0	0	0.0286056
310	0	7.57283	0	0	7.57396	0.889501	0.987915	-0.141105	-0.0148514	-0.0329842	-11.4195	2.88E-15	-1.52215	0	0	-0.000727293	0.331389	12.6441	4.76966	67.155	372.977	611.896	401.875	401.875	401.875	-0.576178	-77.6044	8.85041	60.6255	337.25	200.192	185.965	185.965	185.965	-77.469	6.72425	-4.71282	0.965047	-0.436425	-3.90275	-0.200832	-0.0410499	1.61776	80.1337	-25.9802	-4.62509	0	0	0.0250142
311	0	7.52151	0	0	7.52282	0.88195	1.06362	-0.141382	-0.0142584	-0.0344036	-11.4475	3.79E-16	-1.52582	0	0	-0.00102967	0.365828	12.8472	5.05759	65.8578	372.46	611.996	402.085	402.085	402.085	-0.441774	-77.0007	8.78975	55.1998	337.383	200.014	185.965	185.964	185.965	-76.864	6.63591	-4.7455	0.803472	-0.460106	-4.03947	-0.19467	-0.0416445	1.61748	77.6096	-24.6998	-4.69835	0	0	0.0210991
312	0	7.45955	0	0	7.46101	0.875372	1.12957	-0.141837	-0.0134861	-0.0358519	-11.4731	-3.07E-15	-1.52302	0	0	-0.00130829	0.398486	13.0382	5.32557	64.691	371.913	612.093	402.308	402.308	402.308	-0.309418	-76.3689	8.72048	49.7555	337.51	199.841	185.965	185.965	185.965	-76.2313	6.54413	-4.77162	0.663452	-0.479827	-4.17082	-0.1863	-0.041743	1.61802	74.0197	-22.9514	-4.78469	0	0	0.0169973
313	0	7.38864	0	0	7.39022	0.870097	1.18244	-0.142422	-0.0125698	-0.0372983	-11.4788	-2.52E-15	-1.51462	0	0	-0.00156336	0.429055	13.2148	5.56842	63.6678	371.337	612.184	402.545	402.545	402.545	-0.180046	-75.7093	8.64151	44.2938	337.631	199.678	185.965	185.965	185.965	-75.5711	6.44854	-4.78998	0.546017	-0.496207	-4.29399	-0.175631	-0.0413476	1.61944	69.3015	-20.8234	-4.88172	0	0	0.0128171
314	0	7.31025	0	0	7.31192	0.866475	1.21875	-0.143103	-0.0115	-0.0387118	-11.4455	-1.97E-15	-1.49661	0	0	-0.00180003	0.457257	13.3747	5.78137	62.8037	370.734	612.266	402.797	402.797	402.797	-0.0547291	-75.0214	8.55156	38.8162	337.749	199.528	185.965	185.965	185.965	-74.8831	6.34867	-4.79919	0.452094	-0.509964	-4.4064	-0.162669	-0.0402138	1.62149	63.4187	-18.2974	-4.98543	0	0	0.00870565
315	0	7.22544	0	0	7.22711	0.864868	1.23486	-0.143807	-0.0103473	-0.0400702	-11.3485	1.51E-15	-1.47253	0	0	-0.00202851	0.482933	13.5149	5.96008	62.1162	370.105	612.333	403.061	403.061	403.061	0.0653267	-74.3042	8.44929	33.3244	337.867	199.396	185.965	185.965	185.965	-74.1663	6.24405	-4.7977	0.383037	-0.522101	-4.50566	-0.14734	-0.0383136	1.6242	56.3438	-15.5089	-5.08942	0	0	0.00485122
316	0	7.13429	0	0	7.13592	0.86566	1.22692	-0.144435	-0.00914134	-0.0413271	-11.1596	-3.03E-15	-1.44291	0	0	-0.00226589	0.505987	13.6324	6.10087	61.6248	369.452	612.38	403.336	403.336	403.336	0.178865	-73.5555	8.33334	27.8207	337.987	199.286	185.965	185.965	185.965	-73.4186	6.13424	-4.78386	0.340381	-0.533655	-4.58962	-0.129725	-0.0355607	1.62748	48.1029	-12.5459	-5.18554	0	0	0.00148012
317	0	7.03559	0	0	7.03712	0.86924	1.19104	-0.144878	-0.00799219	-0.0424602	-10.8528	9.61E-16	-1.41643	0	0	-0.00253464	0.52643	13.7234	6.2008	61.3502	368.78	612.403	403.621	403.621	403.621	0.284479	-72.7717	8.20247	22.3071	338.112	199.199	185.965	185.965	185.965	-72.6365	6.01897	-4.75592	0.325886	-0.545756	-4.65642	-0.109982	-0.0318741	1.63096	38.7407	-9.54352	-5.26585	0	0	-0.00112896
318	0	6.92634	0	0	6.92768	0.875988	1.12339	-0.145058	-0.00692435	-0.0433807	-10.4103	2.88E-15	-1.39458	0	0	-0.00285901	0.544365	13.7842	6.25772	61.3149	368.091	612.397	403.914	403.914	403.914	0.38058	-71.9475	8.05552	16.7861	338.246	199.136	185.965	185.965	185.965	-71.8146	5.89817	-4.712	0.341811	-0.559482	-4.70434	-0.088147	-0.0271042	1.63438	28.2398	-6.56705	-5.31496	0	0	-0.00265319
319	0	6.8014	0	0	6.80247	0.88625	1.02051	-0.144937	-0.00607432	-0.0441239	-9.82653	2.04E-16	-1.3899	0	0	-0.0032589	0.559983	13.8107	6.27038	61.5417	367.391	612.357	404.21	404.21	404.21	0.465315	-71.0755	7.89155	11.2601	338.39	199.096	185.965	185.965	185.965	-70.9455	5.77204	-4.65005	0.390637	-0.575799	-4.73195	-0.0646224	-0.0213983	1.63765	16.7955	-3.8394	-5.32156	0	0	-0.00273928
320	0	6.65313	0	0	6.65392	0.900332	0.879328	-0.144528	-0.00545103	-0.0446663	-9.11083	-1.40E-15	-1.40383	0	0	-0.00373976	0.573584	13.7986	6.23851	62.0539	366.684	612.276	404.507	404.507	404.507	0.536656	-70.1459	7.70975	5.73129	338.546	199.073	185.965	185.965	185.965	-70.0196	5.64101	-4.5679	0.47529	-0.59563	-4.73806	-0.0396363	-0.0145902	1.64051	4.49309	-1.40362	-5.26817	0	0	-0.00100056
321	0	6.47166	0	0	6.47215	0.918479	0.69737	-0.143883	-0.0052005	-0.0450157	-8.28773	-1.46E-15	-1.45195	0	0	-0.00429352	0.585533	13.7437	6.16273	62.8743	365.975	612.15	404.799	404.799	404.799	0.592441	-69.1473	7.50953	0.202122	338.712	199.06	185.964	185.965	185.965	-69.0253	5.50569	-4.46333	0.598967	-0.619592	-4.7217	-0.0135526	-0.00686953	1.64301	-8.49587	0.53034	-5.13655	0	0	0.00294274
322	0	6.24485	0	0	6.24507	0.940852	0.473021	-0.143138	-0.00533627	-0.0453149	-7.4013	-2.50E-15	-1.53931	0	0	-0.00489698	0.596264	13.6419	6.04464	64.0247	365.272	611.975	405.084	405.084	405.084	0.630367	-68.0664	7.29045	-5.32499	338.887	199.049	185.965	185.965	185.965	-67.9495	5.3667	-4.33404	0.765101	-0.648154	-4.68223	0.0130101	0.00174706	1.64517	-21.8507	1.92278	-4.91674	0	0	0.00939827
323	0	5.95875	0	0	5.95879	0.967522	0.20556	-0.142466	-0.00590113	-0.0456487	-6.51213	4.08E-16	-1.6749	0	0	-0.00552924	0.606236	13.489	5.88673	65.525	364.579	611.746	405.355	405.355	405.355	0.648134	-66.8888	7.05199	-10.8476	339.066	199.03	185.965	185.965	185.965	-66.7778	5.22448	-4.17768	0.977224	-0.681421	-4.61929	0.0393923	0.011135	1.64702	-35.2589	2.73704	-4.59944	0	0	0.0185814
324	0	5.5982	0	0	5.59822	0.998444	-0.104554	-0.142095	-0.00692279	-0.0463028	-5.69843	-9.32E-16	-1.86633	0	0	-0.00619745	0.615957	13.2816	5.69219	67.3927	363.904	611.46	405.609	405.609	405.609	0.643441	-65.5995	6.79345	-16.3631	339.244	198.994	185.965	185.965	185.965	-65.4951	5.07902	-3.9918	1.23897	-0.719261	-4.5328	0.0648176	0.0211147	1.64904	-48.246	2.95835	-4.1832	0	0	0.0304789
325	0	5.14784	0	0	5.14799	1.03347	-0.455766	-0.142291	-0.008315	-0.0473753	-5.05417	1.63E-15	-2.10829	0	0	-0.00696552	0.625908	13.0163	5.46487	69.6422	363.253	611.116	405.842	405.842	405.842	0.614089	-64.1843	6.51377	-21.8686	339.413	198.935	185.965	185.965	185.965	-64.0874	4.92956	-3.77391	1.55386	-0.761241	-4.42299	0.0888057	0.0315578	1.65152	-60.5633	2.71095	-3.66511	0	0	0.0450089
326	0	4.59305	0	0	4.59355	1.0723	-0.84517	-0.143363	-0.0100539	-0.0491611	-4.68686	-2.21E-15	-2.39536	0	0	-0.00800104	0.636539	12.6905	5.20915	72.2839	362.631	610.713	406.049	406.049	406.049	0.557915	-62.6303	6.21122	-27.3606	339.564	198.854	185.965	185.965	185.965	-62.5418	4.77431	-3.52132	1.92504	-0.806688	-4.29047	0.110539	0.0420894	1.65471	-71.7727	2.02202	-3.04354	0	0	0.0617448
327	0	3.92148	0	0	3.92245	1.11454	-1.26865	-0.145621	-0.0119384	-0.0516941	-4.71011	3.73E-15	-2.69718	0	0	-0.00958406	0.648272	12.3023	4.92962	75.3241	362.045	610.253	406.228	406.228	406.228	0.472912	-60.9279	5.88343	-32.8339	339.686	198.756	185.965	185.965	185.965	-60.8487	4.61023	-3.2314	2.35531	-0.85465	-4.13605	0.129795	0.0525195	1.6588	-81.7926	1.11598	-2.31788	0	0	0.0803152
328	0	3.12463	0	0	3.12604	1.15966	-1.72087	-0.149367	-0.0137924	-0.0551099	-5.23418	2.33E-16	-2.97412	0	0	-0.0121131	0.661465	11.8505	4.63107	78.7643	361.499	609.739	406.376	406.376	406.376	0.357289	-59.072	5.52743	-38.2795	339.768	198.66	185.965	185.965	185.965	-59.0034	4.43301	-2.90172	2.84683	-0.90416	-3.96092	0.146278	0.0625826	1.66443	-90.4778	0.146648	-1.48612	0	0	0.100137
329	0	2.19941	0	0	2.20102	1.20708	-2.19582	-0.154869	-0.0152944	-0.0592427	-6.35555	-1.63E-15	-3.16152	0	0	-0.0160413	0.676419	11.3345	4.31821	82.6006	360.997	609.178	406.491	406.491	406.491	0.20973	-57.0642	5.13998	-43.6828	339.804	198.592	185.965	185.965	185.965	-57.007	4.23711	-2.53059	3.40107	-0.9541	-3.76643	0.160313	0.0720359	1.6717	-98.0855	-0.645127	-0.547564	0	0	0.120953
330	0	1.14967	0	0	1.15094	1.25617	-2.6872	-0.162225	-0.0161184	-0.0639033	-8.13488	3.03E-15	-3.18558	0	0	-0.0217583	0.693317	10.7549	3.99563	86.8245	360.542	608.577	406.572	406.572	406.572	0.029762	-54.9132	4.71809	-49.0203	339.785	198.596	185.965	185.965	185.965	-54.8686	4.01621	-2.11776	4.01858	-1.00318	-3.55423	0.172334	0.0807076	1.68047	-104.924	-0.975889	0.478815	0	0	0.142629
331	0	-0.0125598	0	0	-0.0125809	1.30635	-3.18915	-0.171445	-0.0158463	-0.0685495	-10.5952	-3.03E-15	-2.96036	0	0	-0.0294424	0.712246	10.1128	3.66759	91.4221	360.136	607.946	406.62	406.62	406.62	-0.181793	-52.6371	4.25971	-54.2559	339.713	198.721	185.965	185.965	185.965	-52.6057	3.76375	-1.66513	4.69908	-1.05025	-3.32616	0.183345	0.0885774	1.69047	-111.677	-0.544998	1.56523	0	0	0.165696
332	0	-1.26659	0	0	-1.26923	1.35719	-3.69717	-0.182321	-0.01425	-0.0726972	-13.7044	-2.80E-15	-2.42341	0	0	-0.0388919	0.733231	9.41039	3.33812	96.3749	359.78	607.298	406.635	406.635	406.635	-0.422166	-50.2631	3.7645	-59.3374	339.593	199.028	185.965	185.965	185.965	-50.245	3.47376	-1.17774	5.44117	-1.09417	-3.08434	0.194152	0.0954532	1.70111	-118.908	0.749031	2.67834	0	0	0.190778
333	0	-2.58308	0	0	-2.59007	1.40846	-4.2089	-0.194531	-0.0111225	-0.0755371	-17.381	-9.90E-16	-1.52817	0	0	-0.0493964	0.756137	8.65048	3.01077	101.66	359.471	606.648	406.618	406.618	406.618	-0.685988	-47.8278	3.23458	-64.1935	339.443	199.581	185.965	185.965	185.965	-47.8224	3.14191	-0.664406	6.24269	-1.1338	-2.83104	0.206082	0.101337	1.71145	-127.484	3.04607	3.76398	0	0	0.219256
334	0	-3.9249	0	0	-3.93831	1.4602	-4.72464	-0.207514	-0.00645526	-0.0764994	-21.4835	5.36E-15	-0.269226	0	0	-0.0596733	0.780798	7.83655	2.68886	107.251	359.208	606.011	406.57	406.57	406.57	-0.964942	-45.376	2.675	-68.7327	339.286	200.44	185.965	185.965	185.965	-45.3817	2.76653	-0.138005	7.10042	-1.16804	-2.56881	0.219686	0.105996	1.7203	-137.777	6.24879	4.76601	0	0	0.25194
335	0	-5.24878	0	0	-5.27094	1.51277	-5.24781	-0.220592	-0.000416458	-0.0749895	-25.8243	-2.33E-16	1.31386	0	0	-0.0679812	0.80694	6.97269	2.37529	113.119	358.988	605.405	406.493	406.493	406.493	-1.24754	-42.9593	2.09393	-72.8436	339.155	201.654	185.965	185.965	185.965	-42.9735	2.34941	0.384757	8.01036	-1.19594	-2.30043	0.235383	0.109409	1.72639	-150.078	10.1891	5.63478	0	0	0.289536
336	0	-6.5077	0	0	-6.54116	1.56682	-5.78479	-0.232998	0.00667387	-0.0705782	-30.1812	-5.13E-15	3.13731	0	0	-0.0723761	0.834278	6.06343	2.07265	119.232	358.805	604.849	406.387	406.387	406.388	-1.51939	-40.6335	1.50249	-76.3985	339.091	203.257	185.965	185.964	185.965	-40.6527	1.89642	0.884134	8.96781	-1.21657	-2.02888	0.2532	0.11149	1.72836	-164.355	14.5678	6.33796	0	0	0.332082
337	0	-7.65374	0	0	-7.70119	1.62323	-6.34421	-0.243911	0.014297	-0.0633031	-34.3094	-1.40E-15	5.07069	0	0	-0.0711048	0.862438	5.11364	1.78324	125.556	358.655	604.364	406.254	406.254	406.254	-1.76365	-38.4556	0.914406	-79.2594	339.136	205.257	185.965	185.965	185.965	-38.4759	1.41756	1.33848	9.96763	-1.22898	-1.75729	0.272401	0.1121	1.72558	-179.959	18.9791	6.86149	0	0	0.378163
338	0	-8.64135	0	0	-8.70555	1.68305	-6.93608	-0.252551	0.0218016	-0.0533689	-37.965	-7.45E-15	6.95113	0	0	-0.0630685	0.891101	4.12837	1.50909	132.058	358.533	603.968	406.093	406.093	406.093	-1.96228	-36.481	0.345193	-81.2862	339.332	207.641	185.965	185.965	185.965	-36.4986	0.926553	1.72601	11.0042	-1.23233	-1.48901	0.291925	0.111074	1.71736	-196.034	22.9505	7.23409	0	0	0.425592
339	0	-9.43042	0	0	-9.5141	1.7473	-7.57012	-0.258239	0.0284502	-0.0413314	-40.9256	6.52E-15	8.59926	0	0	-0.0482131	0.919901	3.11279	1.25185	138.703	358.433	603.682	405.903	405.903	405.903	-2.0975	-34.7598	-0.18871	-82.3463	339.717	210.369	185.965	185.965	185.965	-34.7714	0.439873	2.02664	12.0718	-1.22571	-1.22732	0.310534	0.108301	1.70397	-211.471	26.0001	7.52177	0	0	0.471356
340	0	-9.98929	0	0	-10.0949	1.81681	-8.25387	-0.260485	0.0335854	-0.0279911	-43.0136	-4.66E-15	9.8498	0	0	-0.0277035	0.948546	2.07208	1.01285	145.457	358.352	603.525	405.684	405.684	405.684	-2.15362	-33.3342	-0.670883	-82.3238	340.32	213.378	185.965	185.965	185.965	-33.338	-0.0245903	2.22388	13.1646	-1.20853	-0.97554	0.326919	0.103899	1.68617	-225.071	27.7698	7.80555	0	0	0.512056
341	0	-10.2969	0	0	-10.4264	1.89204	-8.99127	-0.259055	0.0366295	-0.0142331	-44.1174	1.86E-15	10.567	0	0	-0.0038125	0.976686	1.01129	0.792913	152.287	358.284	603.514	405.434	405.434	405.433	-2.1187	-32.2362	-1.08581	-81.1274	341.156	216.594	185.965	185.965	185.965	-32.2317	-0.449113	2.30615	14.2769	-1.1798	-0.736697	0.34009	0.0977605	1.66502	-235.783	27.9503	8.18703	0	0	0.544594
342	0	-10.344	0	0	-10.4983	1.97298	-9.78132	-0.2539	0.0371929	-0.000964436	-44.1933	-3.73E-15	10.6677	0	0	0.0205219	1.00407	-0.0646442	0.59236	159.161	358.226	603.667	405.15	405.15	405.15	-1.98588	-31.4862	-1.4199	-78.6958	342.231	219.931	185.965	185.965	185.965	-31.4747	-0.817771	2.2678	15.4033	-1.13901	-0.513437	0.349338	0.0902272	1.64189	-242.776	26.4732	8.74747	0	0	0.566498
343	0	-10.1338	0	0	-10.3123	2.05905	-10.6173	-0.245237	0.0351117	0.0110901	-43.2781	5.59E-15	10.1339	0	0	0.0423159	1.03044	-1.15096	0.410895	166.047	358.176	603.996	404.832	404.832	404.832	-1.75453	-31.0923	-1.66231	-75.0008	343.534	223.303	185.965	185.965	185.965	-31.0762	-1.11784	2.10965	16.5384	-1.08538	-0.307927	0.354323	0.081332	1.61766	-245.616	23.3192	9.56785	0	0	0.57647
344	0	-9.68103	0	0	-9.88086	2.14905	-11.4865	-0.233504	0.0306294	0.0213719	-41.48	-5.59E-15	9.02886	0	0	0.0592159	1.05559	-2.24313	0.247518	172.914	358.131	604.514	404.477	404.477	404.477	-1.43046	-31.0512	-1.80574	-70.0464	345.041	226.627	185.965	185.965	185.965	-31.0338	-1.34081	1.83878	17.6773	-1.01839	-0.121593	0.355119	0.0715618	1.59346	-244.195	18.8021	10.6381	0	0	0.574235
345	0	-9.01042	0	0	-9.22649	2.24129	-12.3719	-0.219443	0.0242322	0.0295163	-38.9737	-4.66E-16	7.47428	0	0	0.0699413	1.07939	-3.33681	0.100463	179.736	358.091	605.229	404.085	404.085	404.085	-1.02534	-31.3492	-1.8471	-63.8661	346.716	229.829	185.965	185.965	185.965	-31.3337	-1.48301	1.46765	18.8155	-0.937716	0.044943	0.352342	0.0616403	1.57	-238.854	13.3784	11.9029	0	0	0.560817
346	0	-8.15429	0	0	-8.37898	2.3337	-13.2528	-0.203927	0.0164963	0.0354717	-35.9668	-3.26E-15	5.62308	0	0	0.0743884	1.10175	-4.4279	-0.0326839	186.482	358.054	606.144	403.654	403.654	403.654	-0.555431	-31.9643	-1.78767	-56.5171	348.517	232.844	185.965	185.965	185.965	-31.9534	-1.54554	1.01283	19.9486	-0.843013	0.191859	0.346724	0.0519721	1.54748	-230.21	7.43005	13.3053	0	0	0.538056
347	0	-7.14965	0	0	-7.37321	2.42401	-14.1075	-0.187785	0.00814701	0.0391944	-32.6637	4.89E-15	3.65033	0	0	0.0734275	1.12263	-5.51244	-0.15506	193.129	358.02	607.262	403.185	403.185	403.185	-0.0398822	-32.8689	-1.63299	-48.0739	350.395	235.618	185.965	185.965	185.965	-32.8645	-1.53378	0.493393	21.0726	-0.734131	0.320222	0.339103	0.0431128	1.52626	-218.905	1.44809	14.7204	0	0	0.507899
348	0	-6.03553	0	0	-6.24678	2.50996	-14.9152	-0.171772	-0.00018209	0.0409059	-29.2492	4.37E-15	1.71993	0	0	0.0684781	1.14207	-6.58671	-0.270301	199.649	357.99	608.578	402.68	402.68	402.68	0.500997	-34.0317	-1.39253	-38.6215	352.303	238.107	185.965	185.965	185.965	-34.0345	-1.45655	-0.0704874	22.1841	-0.610984	0.431836	0.330323	0.0354166	1.50613	-205.675	-4.20283	16.0502	0	0	0.472521
349	0	-4.85068	0	0	-5.03808	2.5895	-15.6571	-0.156469	-0.0078287	0.0406809	-25.8727	-2.15E-15	-0.0137099	0	0	0.0611098	1.16016	-7.64713	-0.382458	206.02	357.963	610.087	402.14	402.14	402.14	1.04761	-35.4199	-1.07887	-28.25	354.194	240.278	185.965	185.965	185.965	-35.4295	-1.32515	-0.659069	23.2795	-0.473722	0.529174	0.321078	0.0293039	1.48722	-191.055	-9.12537	17.1597	0	0	0.433549
350	0	-3.63205	0	0	-3.78474	2.66095	-16.319	-0.142414	-0.014137	0.0388328	-22.6597	-2.80E-15	-1.4171	0	0	0.052751	1.17705	-8.69031	-0.495695	212.22	357.94	611.776	401.569	401.569	401.569	1.58265	-36.9999	-0.706785	-17.0503	356.027	242.105	185.965	185.965	185.965	-37.0153	-1.15238	-1.25442	24.3558	-0.322546	0.615096	0.31202	0.0251063	1.46937	-175.635	-12.9456	17.9061	0	0	0.392646
351	0	-2.41344	0	0	-2.52233	2.72318	-16.8919	-0.130086	-0.0186411	0.0354782	-19.7127	6.99E-16	-2.40282	0	0	0.0444814	1.19295	-9.71302	-0.614061	218.228	357.92	613.63	400.971	400.971	400.971	2.09279	-38.7392	-0.291949	-5.11127	357.771	243.573	185.965	185.965	185.965	-38.7588	-0.951553	-1.84182	25.41	-0.15792	0.692694	0.303728	0.0230317	1.45287	-159.823	-15.4178	18.1856	0	0	0.350969
352	0	-1.22438	0	0	-1.28291	2.77577	-17.3733	-0.119967	-0.0209781	0.0309254	-17.1196	3.26E-15	-2.92825	0	0	0.0370054	1.2081	-10.7122	-0.741223	224.026	357.905	615.633	400.351	400.352	400.351	2.56974	-40.6066	0.150376	7.48273	359.405	244.674	185.965	185.965	185.965	-40.6287	-0.735602	-2.41093	26.4397	0.0195796	0.764987	0.296757	0.0232493	1.43761	-144.092	-16.343	17.9069	0	0	0.309756
353	0	-0.0893885	0	0	-0.0938643	2.81901	-17.7672	-0.112323	-0.0213936	0.0253095	-14.9334	-1.63E-15	-3.0443	0	0	0.030604	1.22275	-11.6851	-0.88017	229.596	357.894	617.762	399.716	399.716	399.716	3.01072	-42.5736	0.606771	20.6538	360.92	245.41	185.965	185.965	185.965	-42.5968	-0.516278	-2.95636	27.4423	0.209051	0.834668	0.29139	0.0253803	1.42392	-128.696	-15.9577	17.1504	0	0	0.269793
354	0	0.972261	0	0	1.02278	2.85382	-18.0831	-0.107235	-0.0202614	0.0189917	-13.177	1.40E-15	-2.84428	0	0	0.0253126	1.23717	-12.6289	-1.03319	234.924	357.887	619.993	399.071	399.071	399.071	3.41759	-44.6149	1.06654	34.3308	362.318	245.793	185.965	185.965	185.965	-44.6382	-0.303526	-3.47714	28.4157	0.409376	0.904034	0.28814	0.0290314	1.41189	-114.039	-14.5417	16.0151	0	0	0.232151
355	0	1.94634	0	0	2.05047	2.88155	-18.3339	-0.104716	-0.0182207	0.0121612	-11.855	-4.66E-16	-2.46533	0	0	0.021034	1.25154	-13.5413	-1.20135	239.998	357.886	622.303	398.423	398.423	398.423	3.7955	-46.7086	1.52205	48.45	363.609	245.841	185.965	185.965	185.965	-46.7314	-0.105131	-3.97557	29.3578	0.61922	0.974477	0.287052	0.0333884	1.40151	-100.318	-12.6198	14.6793	0	0	0.197489
356	0	2.82332	0	0	2.9779	2.90374	-18.534	-0.104648	-0.0158306	0.0052067	-10.9506	3.03E-15	-2.04222	0	0	0.017614	1.26598	-14.42	-1.38476	244.809	357.889	624.663	397.779	397.779	397.779	4.15096	-48.836	1.96859	62.9549	364.806	245.581	185.965	185.965	185.965	-48.8584	0.073406	-4.45561	30.2669	0.837011	1.04667	0.288604	0.0379301	1.39274	-87.9577	-10.5718	13.2726	0	0	0.166775
357	0	3.59781	0	0	3.79854	2.92185	-18.6971	-0.106869	-0.0136452	-0.00163943	-10.4355	-2.56E-15	-1.70053	0	0	0.0148777	1.28043	-15.2631	-1.58225	249.348	357.899	627.046	397.146	397.146	397.146	4.49012	-50.9821	2.40379	77.7961	365.925	245.046	185.965	185.965	185.965	-51.0046	0.228789	-4.92128	31.1414	1.06096	1.12023	0.29289	0.0420445	1.38542	-77.1913	-8.80888	11.9265	0	0	0.140498
358	0	4.26795	0	0	4.50988	2.93706	-18.8338	-0.111123	-0.0120773	-0.00818308	-10.2672	2.45E-15	-1.53611	0	0	0.0126387	1.29468	-16.0689	-1.79157	253.612	357.914	629.426	396.53	396.53	396.53	4.81742	-53.1348	2.82687	92.9316	366.977	244.274	185.965	185.965	185.965	-53.1583	0.359681	-5.37541	31.9799	1.28922	1.19385	0.30004	0.0451281	1.37975	-68.203	-7.66401	10.7294	0	0	0.118921
359	0	4.83481	0	0	5.11261	2.95013	-18.951	-0.117105	-0.0114637	-0.0142709	-10.3954	-2.33E-15	-1.61502	0	0	0.0107214	1.30832	-16.836	-2.00938	257.597	357.936	631.776	395.938	395.938	395.938	5.13443	-55.2849	3.2375	108.326	367.967	243.309	185.965	185.965	185.965	-55.3106	0.466292	-5.81832	32.7814	1.51965	1.26526	0.309915	0.0468441	1.37575	-61.0823	-7.361	9.74493	0	0	0.101998
360	0	5.30164	0	0	5.6098	2.96127	-19.0509	-0.124494	-0.0118533	-0.0196964	-10.7663	6.99E-16	-1.9519	0	0	0.00899236	1.32074	-17.5632	-2.23164	261.305	357.964	634.069	395.374	395.374	395.374	5.4393	-57.4255	3.63501	123.951	368.894	242.196	185.965	185.965	185.965	-57.4549	0.550058	-6.2473	33.5449	1.75012	1.33155	0.322624	0.0471029	1.37344	-55.9715	-7.93606	8.97209	0	0	0.0896099
361	0	5.67329	0	0	6.0061	2.97019	-19.1307	-0.132912	-0.0132505	-0.0245529	-11.3213	6.99E-16	-2.53589	0	0	0.00737308	1.33115	-18.2497	-2.4535	264.737	357.998	636.284	394.844	394.844	394.844	5.72694	-59.5519	4.01766	139.782	369.75	240.983	185.965	185.965	185.965	-59.5864	0.613252	-6.6565	34.2699	1.97853	1.38904	0.337602	0.0457571	1.3729	-52.6178	-9.4086	8.40084	0	0	0.0809519
362	0	5.9556	0	0	6.30713	2.9761	-19.1835	-0.142	-0.0154967	-0.0287727	-12.0066	-2.56E-15	-3.32181	0	0	0.00586112	1.33861	-18.8949	-2.6699	267.898	358.038	638.396	394.352	394.352	394.352	5.98935	-61.6609	4.38218	155.8	370.521	239.72	185.965	185.965	185.965	-61.7018	0.658676	-7.03716	34.956	2.20272	1.43383	0.354499	0.0428888	1.37416	-50.8741	-11.6666	7.99299	0	0	0.0753508
363	0	6.15484	0	0	6.51886	2.97786	-19.1992	-0.151434	-0.018351	-0.0325051	-12.7755	2.33E-16	-4.24449	0	0	0.00451743	1.3421	-19.4986	-2.87568	270.795	358.083	640.389	393.901	393.901	393.901	6.21636	-63.7502	4.72361	171.989	371.185	238.456	185.965	185.965	185.965	-63.7986	0.689397	-7.37821	35.6029	2.42058	1.46183	0.372671	0.038696	1.37721	-50.3766	-14.5572	7.70725	0	0	0.0718542
364	0	6.27743	0	0	6.64739	2.97407	-19.1654	-0.160892	-0.0215731	-0.03587	-13.5869	2.80E-15	-5.23301	0	0	0.00343707	1.34059	-20.0605	-3.06591	273.436	358.132	642.243	393.492	393.492	393.492	6.39668	-65.8186	5.0355	188.334	371.719	237.243	185.965	185.965	185.965	-65.8749	0.708615	-7.66726	36.2106	2.63005	1.46917	0.39137	0.0334213	1.38231	-50.6739	-17.9118	7.50462	0	0	0.0694937
365	0	6.32967	0	0	6.69879	2.96325	-19.0686	-0.170109	-0.0248177	-0.0391724	-14.4094	-1.86E-15	-6.20528	0	0	0.00271471	1.33311	-20.5809	-3.23624	275.831	358.183	643.945	393.127	393.127	393.127	6.51873	-67.8652	5.31018	204.817	372.096	236.13	185.965	185.965	185.965	-67.9293	0.719532	-7.89139	36.7793	2.8292	1.45243	0.409589	0.0273525	1.38964	-51.1075	-21.5325	7.33668	0	0	0.0671895
366	0	6.3178	0	0	6.67926	2.94397	-18.8958	-0.178845	-0.027912	-0.0426628	-15.217	3.73E-15	-7.10016	0	0	0.00241421	1.31884	-21.06	-3.3831	277.989	358.236	645.483	392.807	392.807	392.807	6.57168	-69.8897	5.5394	221.42	372.291	235.164	185.965	185.965	185.965	-69.9606	0.725352	-8.03831	37.309	3.01622	1.4089	0.426444	0.0206366	1.3991	-51.0821	-25.3376	7.19615	0	0	0.0641897
367	0	6.24814	0	0	6.59532	2.91496	-18.6351	-0.186846	-0.0305499	-0.0466697	-15.9833	-2.33E-15	-7.851	0	0	0.00254283	1.2972	-21.4982	-3.504	279.923	358.289	646.848	392.531	392.531	392.531	6.54603	-71.8922	5.71492	238.119	372.279	234.394	185.965	185.965	185.965	-71.9682	0.729259	-8.09702	37.8	3.18942	1.33676	0.440826	0.0137101	1.41074	-49.816	-29.1128	7.03185	0	0	0.0597022
368	0	6.12725	0	0	6.45412	2.87523	-18.2768	-0.193909	-0.0326072	-0.051527	-16.6838	2.80E-15	-8.41613	0	0	0.00305603	1.26786	-21.8961	-3.59763	281.645	358.34	648.035	392.297	392.297	392.297	6.43427	-73.8729	5.82905	254.882	372.039	233.862	185.965	185.964	185.965	-73.9515	0.734431	-8.05862	38.2525	3.34738	1.23531	0.451825	0.00674712	1.42451	-46.6168	-32.7934	6.83535	0	0	0.0533388
369	0	5.96236	0	0	6.26377	2.8241	-17.8135	-0.199879	-0.033942	-0.0575918	-17.2922	9.32E-16	-8.76045	0	0	0.00385485	1.23088	-22.2543	-3.66388	283.167	358.39	649.039	392.104	392.104	392.104	6.23112	-75.8326	5.87519	271.67	371.555	233.609	185.965	185.965	185.965	-75.9106	0.744047	-7.9167	38.6665	3.48878	1.1049	0.45813	-9.92E-06	1.44024	-40.6174	-36.291	6.58191	0	0	0.0447904
370	0	5.76148	0	0	6.03353	2.7613	-17.2411	-0.204536	-0.0344631	-0.0651385	-17.7685	-4.66E-16	-8.85985	0	0	0.00480342	1.18665	-22.5735	-3.70417	284.501	358.437	649.859	391.948	391.948	391.948	5.93372	-77.772	5.8483	288.43	370.813	233.672	185.965	185.965	185.965	-77.8461	0.761264	-7.66766	39.0422	3.61257	0.947233	0.459196	-0.0064222	1.45773	-31.2417	-39.5505	6.25696	0	0	0.0342694
371	0	5.53349	0	0	5.7737	2.68692	-16.5585	-0.207695	-0.0341531	-0.0743333	-18.0676	-9.32E-16	-8.70305	0	0	0.00574216	1.13593	-22.8543	-3.72107	285.661	358.48	650.497	391.827	391.827	391.827	5.54183	-79.6918	5.74502	305.099	369.806	234.079	185.965	185.965	185.965	-79.7585	0.78909	-7.31092	39.3797	3.7181	0.765015	0.454349	-0.0123085	1.47628	-17.9784	-42.4898	5.84386	0	0	0.0222358
372	0	5.28794	0	0	5.49534	2.60147	-15.7683	-0.209178	-0.0329668	-0.0853621	-18.1385	-3.96E-15	-8.28111	0	0	0.00648737	1.07983	-23.0976	-3.71842	286.658	358.521	650.956	391.735	391.735	391.735	5.05788	-81.592	5.56404	321.601	368.534	234.851	185.965	185.965	185.965	-81.6483	0.830298	-6.84904	39.6791	3.80476	0.56215	0.443066	-0.0173666	1.49553	-0.34686	-44.9938	5.32037	0	0	0.0093441
373	0	5.03459	0	0	5.20966	2.50586	-14.8767	-0.208796	-0.0309768	-0.0981926	-17.9279	-1.16E-15	-7.60047	0	0	0.00686449	1.01975	-23.3041	-3.70108	287.506	358.56	651.241	391.671	391.671	391.671	4.48705	-83.4712	5.30617	337.845	367.001	235.998	185.965	185.965	185.965	-83.5146	0.887234	-6.28777	39.9402	3.87249	0.343348	0.425325	-0.0216266	1.51475	21.7619	-47.0358	4.6855	0	0	-0.00336553
374	0	4.78291	0	0	4.92742	2.40141	-13.8942	-0.206469	-0.0281602	-0.112704	-17.3948	-2.80E-15	-6.66332	0	0	0.00668469	0.957297	-23.4747	-3.67476	288.218	358.597	651.361	391.628	391.628	391.628	3.83736	-85.326	4.97449	353.729	365.221	237.515	185.965	185.965	185.965	-85.3552	0.961668	-5.63611	40.1631	3.92152	0.11409	0.401247	-0.0248402	1.53289	48.294	-48.405	3.9099	0	0	-0.0147646
375	0	4.5416	0	0	4.65824	2.2898	-12.8351	-0.202105	-0.0246155	-0.128725	-16.5057	-3.93E-15	-5.48726	0	0	0.00581087	0.894207	-23.6104	-3.64575	288.805	358.633	651.322	391.604	391.604	391.604	3.11956	-87.1501	4.57435	369.142	363.213	239.383	185.965	185.965	185.965	-87.1654	1.05459	-4.90607	40.3481	3.95237	-0.11967	0.371218	-0.0268235	1.54932	79.0126	-48.9928	2.99648	0	0	-0.0236443
376	0	4.31788	0	0	4.40997	2.17308	-11.7177	-0.195806	-0.0203185	-0.145814	-15.2583	-7.86E-16	-4.08391	0	0	0.00413597	0.832298	-23.7122	-3.62079	289.28	358.67	651.135	391.593	391.593	391.593	2.347	-88.9346	4.11358	383.963	361.004	241.565	185.965	185.965	185.965	-88.9377	1.16609	-4.11258	40.4952	3.96591	-0.351567	0.336429	-0.0272408	1.56322	113.138	-48.5528	1.94324	0	0	-0.0287471
377	0	4.11714	0	0	4.18827	2.0536	-10.5645	-0.187692	-0.0153363	-0.163627	-13.6686	2.19E-15	-2.48117	0	0	0.00167721	0.773241	-23.7812	-3.6065	289.656	358.706	650.811	391.592	391.592	391.592	1.53549	-90.6673	3.60262	398.07	358.63	244.006	185.965	185.965	185.965	-90.6615	1.29529	-3.27332	40.605	3.96348	-0.575442	0.297765	-0.0260369	1.57403	149.936	-46.9962	0.775524	0	0	-0.029074
378	0	3.94248	0	0	3.99624	1.93403	-9.40162	-0.178086	-0.00976103	-0.181439	-11.7914	4.58E-15	-0.719117	0	0	-0.00140392	0.718607	-23.8186	-3.60942	289.945	358.744	650.362	391.598	391.598	391.598	0.703002	-92.3329	3.05453	411.339	356.134	246.633	185.965	185.965	185.965	-92.3228	1.44025	-2.4084	40.6778	3.94661	-0.785142	0.257158	-0.02299	1.58145	187.974	-44.2215	-0.464223	0	0	-0.0238296
379	0	3.79463	0	0	3.83444	1.81726	-8.25832	-0.167415	-0.00371891	-0.198752	-9.70949	-4.53E-15	1.14655	0	0	-0.00477591	0.669635	-23.8257	-3.63544	290.159	358.781	649.801	391.608	391.608	391.608	-0.130931	-93.9135	2.485	423.655	353.57	249.36	185.965	185.965	185.965	-93.9049	1.59805	-1.5398	40.7146	3.91732	-0.97518	0.216155	-0.0181966	1.58536	225.952	-40.3019	-1.72492	0	0	-0.0127498
380	0	3.67215	0	0	3.7011	1.70634	-7.16608	-0.156188	0.0025063	-0.214636	-7.52759	2.74E-15	3.03327	0	0	-0.00793912	0.62731	-23.8037	-3.68985	290.311	358.818	649.139	391.617	391.617	391.617	-0.945917	-95.3897	1.91199	434.91	350.992	252.088	185.965	185.965	185.964	-95.3886	1.7649	-0.690693	40.7161	3.87774	-1.14053	0.177219	-0.011792	1.58604	261.929	-35.4402	-2.94034	0	0	0.00391051
381	0	3.57186	0	0	3.5926	1.60431	-6.15674	-0.144992	0.00869546	-0.228594	-5.3649	-1.40E-15	4.85504	0	0	-0.0103583	0.59216	-23.7542	-3.77681	290.412	358.852	648.391	391.624	391.624	391.624	-1.72171	-96.7415	1.35505	445.012	348.463	254.711	185.965	185.965	185.965	-96.7536	1.93637	0.115702	40.6835	3.8304	-1.27718	0.142054	-0.00404417	1.58404	294.399	-29.9218	-4.06694	0	0	0.0252933
382	0	3.48943	0	0	3.5042	1.51411	-5.26117	-0.134292	0.0144864	-0.239702	-3.32675	8.15E-16	6.50721	0	0	-0.0115366	0.564341	-23.6783	-3.89947	290.474	358.884	647.569	391.627	391.627	391.627	-2.43932	-97.9495	0.834015	453.887	346.042	257.123	185.965	185.965	185.965	-97.9796	2.10762	0.857365	40.6181	3.7779	-1.38186	0.112961	0.00472399	1.58016	321.452	-24.1228	-5.06256	0	0	0.0499743
383	0	3.41984	0	0	3.43047	1.43836	-4.50699	-0.124513	0.0196579	-0.247571	-1.50598	-6.99E-16	7.89971	0	0	-0.011195	0.543529	-23.5775	-4.05956	290.505	358.909	646.687	391.623	391.623	391.623	-3.08203	-98.9965	0.367773	461.481	343.789	259.224	185.965	185.965	185.965	-99.0475	2.27367	1.51483	40.5212	3.72312	-1.4526	0.0911563	0.0140831	1.57533	341.83	-18.413	-5.91557	0	0	0.076167
384	0	3.35783	0	0	3.36569	1.37921	-3.91702	-0.115898	0.0238848	-0.251421	0.033615	2.56E-15	8.94039	0	0	-0.00931447	0.529004	-23.453	-4.25756	290.515	358.927	645.757	391.61	391.61	391.61	-3.63622	-99.8678	-0.0274875	467.763	341.754	260.923	185.965	185.965	185.965	-99.9406	2.42961	2.07243	40.3942	3.66899	-1.48829	0.0784283	0.023632	1.57014	353.973	-13.171	-6.61138	0	0	0.101773
385	0	3.29779	0	0	3.30397	1.33819	-3.50738	-0.10866	0.0269623	-0.251024	1.2429	-2.33E-15	9.56127	0	0	-0.00619432	0.519679	-23.3059	-4.49258	290.511	358.936	644.791	391.589	391.589	391.589	-4.09209	-100.552	-0.339403	472.721	339.978	262.144	185.964	185.965	185.965	-100.645	2.57091	2.51928	40.2387	3.6185	-1.48903	0.0755146	0.0331575	1.56554	357.101	-8.62245	-7.16441	0	0	0.124695
386	0	3.23384	0	0	3.23919	1.31609	-3.28651	-0.102888	0.0286499	-0.245936	2.0916	-4.66E-16	9.71074	0	0	-0.0023879	0.514139	-23.1373	-4.76237	290.498	358.935	643.803	391.556	391.556	391.556	-4.44409	-101.041	-0.560974	476.368	338.489	262.829	185.965	185.965	185.965	-101.152	2.69355	2.85015	40.0561	3.57455	-1.45585	0.0834307	0.0423727	1.56234	350.337	-4.99385	-7.57196	0	0	0.142845
387	0	3.15983	0	0	3.16492	1.31284	-3.254	-0.0987734	0.0287755	-0.236197	2.5442	-1.40E-15	9.36604	0	0	0.00138946	0.510716	-22.9481	-5.06335	290.481	358.922	642.802	391.512	391.512	391.512	-4.69113	-101.329	-0.691068	478.737	337.303	262.939	185.965	185.965	185.965	-101.453	2.79427	3.06572	39.8479	3.54	-1.39091	0.101883	0.0511253	1.56099	333.671	-2.34851	-7.84658	0	0	0.154539
388	0	3.06908	0	0	3.07451	1.32751	-3.40069	-0.0964744	0.0271934	-0.221825	2.56883	6.99E-16	8.5334	0	0	0.00440539	0.507593	-22.739	-5.39086	290.462	358.898	641.799	391.456	391.456	391.456	-4.83673	-101.417	-0.734724	479.881	336.417	262.456	185.965	185.965	185.965	-101.549	2.87069	3.17277	39.6155	3.51749	-1.29714	0.130805	0.059246	1.56197	307.139	-0.700681	-7.97956	0	0	0.158366
389	0	2.95524	0	0	2.96143	1.35833	-3.70854	-0.0962401	0.0239761	-0.203228	2.12597	-1.63E-15	7.26717	0	0	0.00606672	0.502924	-22.5109	-5.7392	290.44	358.865	640.804	391.388	391.388	391.388	-4.88881	-101.307	-0.702943	479.873	335.813	261.384	185.965	185.965	185.965	-101.442	2.92145	3.18376	39.3602	3.50923	-1.17821	0.169138	0.0669817	1.56578	271.528	0.204899	-7.96382	0	0	0.153516
390	0	2.8124	0	0	2.8198	1.40275	-4.15192	-0.0982585	0.019266	-0.18105	1.18576	-9.32E-16	5.65343	0	0	0.00604565	0.494828	-22.2642	-6.10188	290.417	358.826	639.827	391.306	391.306	391.306	-4.85933	-101.006	-0.611586	478.8	335.462	259.748	185.965	185.964	185.965	-101.139	2.94625	3.1159	39.0832	3.51728	-1.03852	0.215114	0.0744377	1.57244	228.141	0.652559	-7.78371	0	0	0.139803
391	0	2.63622	0	0	2.64511	1.45763	-4.69899	-0.102725	0.0133989	-0.156067	-0.27267	2.68E-15	3.81836	0	0	0.00435033	0.48161	-21.9996	-6.47181	290.387	358.783	638.877	391.211	391.211	391.211	-4.76363	-100.528	-0.479951	476.768	335.319	257.594	185.965	185.965	185.965	-100.655	2.9459	2.99	38.7856	3.54312	-0.88282	0.266744	0.0818061	1.58182	178.615	0.995259	-7.41068	0	0	0.117585
392	0	2.42469	0	0	2.43516	1.51942	-5.31396	-0.109711	0.006913	-0.12944	-2.24108	5.82E-17	1.91919	0	0	0.0013209	0.461732	-21.7175	-6.84163	290.349	358.743	637.96	391.103	391.103	391.103	-4.61955	-99.8883	-0.328707	473.892	335.333	254.99	185.965	185.965	185.964	-100.007	2.92236	2.82869	38.4684	3.58777	-0.716161	0.32103	0.08943	1.59375	125.32	1.68376	-6.83155	0	0	0.0880239
393	0	2.17922	0	0	2.19108	1.58443	-5.95964	-0.119021	0.000439939	-0.102448	-4.66044	-1.45E-15	0.123106	0	0	-0.00245744	0.433915	-21.4184	-7.20385	290.297	358.712	637.085	390.983	390.983	390.983	-4.44625	-99.1107	-0.177733	470.296	335.451	252.019	185.965	185.965	185.965	-99.2203	2.87877	2.65458	38.1325	3.65174	-0.543763	0.374508	0.0975209	1.60773	70.9831	3.10213	-6.04515	0	0	0.0529233
394	0	1.90509	0	0	1.91781	1.64912	-6.6005	-0.130181	-0.00528548	-0.0763338	-7.41695	-2.30E-15	-1.40527	0	0	-0.00628273	0.39719	-21.1026	-7.55126	290.225	358.696	636.258	390.85	390.85	390.85	-4.26296	-98.2223	-0.0439403	466.105	335.621	248.777	185.965	185.965	185.965	-98.3227	2.8194	2.48832	37.7784	3.73511	-0.370714	0.423703	0.10606	1.62281	18.4054	5.52542	-5.06582	0	0	0.0145045
395	0	1.61146	0	0	1.62428	1.71032	-7.20542	-0.142376	-0.00965744	-0.0524814	-10.3384	2.85E-15	-2.53955	0	0	-0.00950373	0.35095	-20.7705	-7.8772	290.125	358.703	635.483	390.707	390.707	390.707	-4.08727	-97.2541	0.060594	461.446	335.798	245.367	185.965	185.965	185.965	-97.3461	2.74953	2.34659	37.4069	3.83732	-0.2018	0.464954	0.114909	1.63804	-29.4359	9.0632	-3.94542	0	0	-0.0244995
396	0	1.31056	0	0	1.32263	1.76558	-7.75019	-0.154534	-0.012222	-0.0318927	-13.2144	3.15E-15	-3.20225	0	0	-0.0116416	0.294961	-20.4224	-8.17575	289.991	358.742	634.764	390.555	390.555	390.555	-3.9339	-96.2386	0.129566	456.437	335.949	241.892	185.965	185.965	185.965	-96.3238	2.67511	2.24096	37.0181	3.95736	-0.0413585	0.495226	0.123619	1.65234	-70.0847	13.5901	-2.74684	0	0	-0.0613912
397	0	1.01627	0	0	1.02681	1.81324	-8.21887	-0.165571	-0.0129068	-0.0153296	-15.8392	-1.57E-15	-3.39122	0	0	-0.0124906	0.229357	-20.0583	-8.44201	289.811	358.819	634.102	390.394	390.394	390.394	-3.81331	-95.2078	0.162555	451.185	336.053	238.451	185.965	185.965	185.965	-95.288	2.60227	2.17712	36.6122	4.0937	0.106866	0.512205	0.131457	1.66461	-101.682	18.7266	-1.5489	0	0	-0.0936236
398	0	0.742163	0	0	0.750601	1.85252	-8.60425	-0.174607	-0.0118691	-0.00307484	-18.0498	-4.69E-15	-3.16348	0	0	-0.0121013	0.15465	-19.6784	-8.6723	289.576	358.943	633.499	390.23	390.23	390.23	-3.73123	-94.1904	0.164166	445.781	336.105	235.124	185.965	185.965	185.965	-94.2673	2.53677	2.15502	36.1893	4.24451	0.239889	0.515016	0.137622	1.67399	-123.406	23.9967	-0.425706	0	0	-0.119303
399	0	0.499985	0	0	0.506078	1.88342	-8.90697	-0.181285	-0.00967015	0.00509424	-19.768	2.26E-15	-2.64186	0	0	-0.0107288	0.0717454	-19.2826	-8.86426	289.274	359.119	632.951	390.063	390.063	390.063	-3.6886	-93.21	0.142614	440.298	336.11	231.978	185.965	185.965	185.965	-93.2852	2.48347	2.16985	35.7492	4.40739	0.355636	0.504253	0.141176	1.68016	-135.557	28.7198	0.57359	0	0	-0.13738
400	0	0.29882	0	0	0.30265	1.90658	-9.13351	-0.185596	-0.00696774	0.00967236	-20.9847	1.18E-15	-1.97348	0	0	-0.00868919	-0.0181435	-18.8707	-9.01688	288.892	359.354	632.455	389.897	389.897	389.897	-3.68254	-92.2844	0.107966	434.794	336.082	229.058	185.965	185.965	185.965	-92.3596	2.44611	2.21347	35.2918	4.57974	0.452836	0.481551	0.141407	1.68302	-139.204	32.3208	1.41447	0	0	-0.147585
401	0	0.14511	0	0	0.147055	1.92298	-9.29369	-0.187873	-0.00450509	0.0113664	-21.7495	4.72E-15	-1.31264	0	0	-0.00627431	-0.113523	-18.4426	-9.13041	288.416	359.653	632.006	389.737	389.737	389.737	-3.70783	-91.4264	0.0705371	429.304	336.04	226.394	185.965	185.965	185.965	-91.5027	2.42742	2.27626	34.8167	4.7586	0.531053	0.44911	0.137817	1.6829	-135.897	34.3025	2.08328	0	0	-0.150281
402	0	0.0429799	0	0	0.0435662	1.93369	-9.39826	-0.188368	-0.00275292	0.010927	-22.1184	-5.02E-15	-0.771287	0	0	-0.00369698	-0.212637	-17.9979	-9.20629	287.831	360.019	631.596	389.584	389.584	389.585	-3.75858	-90.644	0.0393938	423.855	336.001	223.999	185.965	185.965	185.965	-90.7225	2.42924	2.34904	34.3239	4.94093	0.590587	0.409637	0.130173	1.67996	-127.445	34.4049	2.58845	0	0	-0.146422
403	0	-0.00564861	0	0	-0.00573876	1.93969	-9.45682	-0.187386	-0.00202112	0.00914635	-22.1551	-3.50E-15	-0.4202	0	0	-0.00111875	-0.313603	-17.5365	-9.24691	287.124	360.457	631.219	389.444	389.445	389.444	-3.8295	-89.9418	0.0215675	418.457	335.977	221.879	185.965	185.965	185.965	-90.0233	2.45275	2.4243	33.8134	5.12349	0.632325	0.365732	0.118692	1.67452	-115.596	32.6166	2.95038	0	0	-0.137295
404	0	-0.000891706	0	0	-0.00092658	1.94173	-9.47677	-0.185228	-0.00231927	0.00655299	-21.919	-2.30E-15	-0.272415	0	0	0.00133377	-0.41444	-17.0583	-9.25541	286.278	360.967	630.865	389.319	389.319	389.319	-3.91673	-89.321	0.0215622	413.115	335.977	220.027	185.965	185.965	185.965	-89.4062	2.49862	2.497	33.2851	5.30315	0.657545	0.319802	0.10396	1.6671	-101.828	29.1966	3.19255	0	0	-0.124313
405	0	0.0552733	0	0	0.0560233	1.94031	-9.46289	-0.182139	-0.00339562	0.00367939	-21.4603	3.16E-15	-0.290039	0	0	0.00355248	-0.513144	-16.5633	-9.23533	285.281	361.551	630.526	389.212	389.212	389.212	-4.01809	-88.7804	0.0414489	407.828	336.001	218.433	185.965	185.965	185.965	-88.8702	2.567	2.56467	32.7397	5.47668	0.667732	0.273993	0.086823	1.65803	-87.4306	24.5901	3.3479	0	0	-0.109027
406	0	0.159216	0	0	0.161376	1.93569	-9.41781	-0.17831	-0.00490373	0.000889826	-20.8209	-3.35E-15	-0.410729	0	0	0.00544518	-0.607853	-16.0518	-9.19037	284.119	362.208	630.196	389.123	389.123	389.123	-4.13265	-88.3168	0.0813709	402.59	336.046	217.078	185.965	185.965	185.965	-88.4117	2.6576	2.62682	32.1776	5.64118	0.664284	0.230097	0.0682519	1.64768	-73.4038	19.3243	3.44574	0	0	-0.0928912
407	0	0.30563	0	0	0.309748	1.92798	-9.34256	-0.173942	-0.00648902	-0.00156428	-20.0434	1.83E-15	-0.565724	0	0	0.00694186	-0.696794	-15.5241	-9.12403	282.781	362.937	629.866	389.055	389.055	389.055	-4.26007	-87.9248	0.140221	397.395	336.105	215.941	185.965	185.965	185.965	-88.0258	2.76957	2.68412	31.5998	5.79391	0.648355	0.18934	0.0492175	1.63644	-60.4396	13.9096	3.51081	0	0	-0.0771144
408	0	0.487912	0	0	0.494309	1.91723	-9.23759	-0.169287	-0.00786009	-0.00351806	-19.176	3.98E-15	-0.696683	0	0	0.00800397	-0.778438	-14.981	-9.03944	281.259	363.735	629.532	389.007	389.007	389.007	-4.39992	-87.5979	0.216181	392.234	336.172	214.998	185.965	185.965	185.965	-87.7056	2.90151	2.73759	31.0073	5.93248	0.620718	0.152782	0.0305109	1.6247	-49.0731	8.73665	3.56536	0	0	-0.0627288
409	0	0.698307	0	0	0.707206	1.90349	-9.10325	-0.164563	-0.00890222	-0.00492249	-18.2657	-6.22E-16	-0.772644	0	0	0.00863032	-0.851462	-14.4234	-8.93926	279.546	364.599	629.189	388.981	388.981	388.981	-4.55118	-87.3281	0.307375	387.102	336.242	214.222	185.965	185.965	185.965	-87.4434	3.0515	2.78794	30.4016	6.0548	0.581739	0.121074	0.0127722	1.61314	-39.5845	4.02501	3.62363	0	0	-0.0503961
410	0	0.9286	0	0	0.940014	1.88681	-8.94019	-0.160037	-0.00955283	-0.00576273	-17.3637	-1.54E-15	-0.779222	0	0	0.0088571	-0.914826	-13.8524	-8.82541	277.637	365.524	628.833	388.976	388.975	388.975	-4.7121	-87.1071	0.412018	381.992	336.311	213.584	185.965	185.965	185.965	-87.2308	3.21719	2.83527	29.784	6.15917	0.531228	0.0943215	-0.0035285	1.60215	-32.0381	-0.112066	3.69264	0	0	-0.0404429
411	0	1.1705	0	0	1.18429	1.86734	-8.74952	-0.155879	-0.00986368	-0.00617424	-16.5104	3.93E-15	-0.724191	0	0	0.0087474	-0.967776	-13.2693	-8.69921	275.533	366.505	628.462	388.99	388.991	388.99	-4.88012	-86.9263	0.528751	376.901	336.378	213.06	185.965	185.965	185.965	-87.0591	3.396	2.8789	29.156	6.24435	0.468625	0.072314	-0.0181501	1.59217	-26.2752	-3.68461	3.76648	0	0	-0.0328287
412	0	1.41618	0	0	1.43202	1.84524	-8.53296	-0.152236	-0.00987358	-0.00624121	-15.7399	2.59E-15	-0.621956	0	0	0.00837902	-1.00976	-12.6754	-8.5615	273.234	367.538	628.075	389.025	389.025	389.025	-5.05212	-86.7776	0.656648	371.825	336.445	212.623	185.965	185.965	185.965	-86.9199	3.58522	2.91755	28.5192	6.30941	0.393135	0.0547978	-0.0309298	1.58359	-22.1155	-6.73804	3.83659	0	0	-0.0274213
413	0	1.6586	0	0	1.67613	1.82075	-8.29259	-0.149193	-0.00977901	-0.0061248	-15.0744	-2.33E-15	-0.505833	0	0	0.00783846	-1.04054	-12.0723	-8.41257	270.743	368.615	627.671	389.08	389.08	389.08	-5.22468	-86.6535	0.795023	366.763	336.514	212.252	185.965	185.965	185.965	-86.8057	3.78217	2.94954	27.8749	6.35384	0.30379	0.0411821	-0.0420741	1.57665	-19.2269	-9.52161	3.89585	0	0	-0.0238235
414	0	1.89193	0	0	1.91067	1.7941	-8.03077	-0.14676	-0.00964665	-0.00589017	-14.5229	-2.61E-15	-0.39821	0	0	0.00719998	-1.06007	-11.4615	-8.25255	268.066	369.73	627.252	389.154	389.155	389.155	-5.39444	-86.5476	0.943427	361.716	336.59	211.928	185.965	185.965	185.965	-86.7098	3.98435	2.97308	27.2245	6.37752	0.19972	0.0309979	-0.0516311	1.57157	-17.3715	-12.1216	3.93004	0	0	-0.021766
415	0	2.11159	0	0	2.13104	1.76555	-7.74988	-0.144927	-0.00968434	-0.00570142	-14.0863	3.55E-15	-0.332229	0	0	0.00653285	-1.06861	-10.8443	-8.08135	265.209	370.878	626.817	389.249	389.249	389.249	-5.55835	-86.4545	1.1014	356.682	336.677	211.637	185.965	185.965	185.965	-86.6267	4.18948	2.98661	26.5691	6.38061	0.0802044	0.0234856	-0.0599005	1.56827	-16.1817	-14.7835	3.92924	0	0	-0.0207852
416	0	2.31421	0	0	2.33394	1.73533	-7.45208	-0.143591	-0.009932	-0.00555579	-13.7521	-2.98E-15	-0.320343	0	0	0.00588125	-1.06655	-10.2221	-7.89901	262.18	372.05	626.369	389.363	389.363	389.363	-5.71408	-86.3699	1.26834	351.662	336.776	211.366	185.965	185.965	185.965	-86.5518	4.39562	2.98908	25.9097	6.36357	-0.0550515	0.0182539	-0.0670937	1.56662	-15.4979	-17.6044	3.88898	0	0	-0.0207058
417	0	2.49774	0	0	2.51727	1.70362	-7.13928	-0.142704	-0.0104776	-0.00552242	-13.5098	1.89E-16	-0.374089	0	0	0.00528077	-1.05452	-9.59633	-7.70574	258.989	373.239	625.91	389.499	389.499	389.499	-5.86001	-86.2907	1.44336	346.657	336.89	211.108	185.965	185.964	185.965	-86.4817	4.60116	2.98009	25.2472	6.32706	-0.205926	0.0148775	-0.0734765	1.5665	-15.1416	-20.6924	3.80579	0	0	-0.021328
418	0	2.66102	0	0	2.67995	1.67058	-6.81282	-0.142131	-0.0112992	-0.00561273	-13.3402	-3.01E-15	-0.488667	0	0	0.00474626	-1.03332	-8.96811	-7.50196	255.645	374.439	625.441	389.655	389.655	389.655	-5.99543	-86.2143	1.62524	341.666	337.018	210.856	185.965	185.965	185.965	-86.414	4.80481	2.95999	24.5823	6.27198	-0.371864	0.0128747	-0.0792285	1.56761	-14.9539	-24.0396	3.67771	0	0	-0.0224655
419	0	2.80375	0	0	2.82176	1.6363	-6.47361	-0.141813	-0.0123032	-0.00583243	-13.2311	2.79E-15	-0.647471	0	0	0.00428194	-1.00386	-8.33861	-7.28845	252.16	375.641	624.966	389.833	389.834	389.834	-6.12036	-86.1392	1.81249	336.69	337.157	210.607	185.965	185.965	185.965	-86.3469	5.00557	2.9298	23.9157	6.19922	-0.551795	0.011825	-0.0843733	1.56931	-14.8079	-27.5361	3.50493	0	0	-0.0239449
420	0	2.92638	0	0	2.94319	1.60085	-6.12238	-0.141679	-0.0134313	-0.00624636	-13.17	-5.21E-16	-0.834506	0	0	0.0038877	-0.967142	-7.70887	-7.06633	248.543	376.838	624.488	390.034	390.034	390.034	-6.23534	-86.064	2.00349	331.728	337.306	210.36	185.965	185.965	185.965	-86.2792	5.20272	2.89094	23.2481	6.10975	-0.744256	0.0113174	-0.0890454	1.57147	-14.5514	-31.1015	3.28763	0	0	-0.0255416
421	0	3.03004	0	0	3.04541	1.56429	-5.75977	-0.14167	-0.0145605	-0.00678009	-13.1459	-3.64E-16	-1.02587	0	0	0.00355442	-0.92423	-7.07989	-6.83709	244.807	378.023	624.008	390.258	390.258	390.258	-6.34132	-85.9883	2.19648	326.779	337.459	210.114	185.965	185.965	185.965	-86.2102	5.39568	2.84515	22.5802	6.00447	-0.947399	0.0111068	-0.0932792	1.57368	-14.1688	-34.5987	3.03544	0	0	-0.027182
422	0	3.11633	0	0	3.13017	1.52673	-5.38659	-0.141712	-0.0155928	-0.00753921	-13.1463	1.34E-15	-1.20119	0	0	0.00327188	-0.876204	-6.45258	-6.60246	240.963	379.188	623.53	390.505	390.505	390.505	-6.43936	-85.9117	2.38975	321.841	337.612	209.87	185.965	185.965	185.965	-86.14	5.584	2.79418	21.9126	5.88425	-1.15917	0.0106474	-0.0971564	1.57558	-13.4609	-37.9162	2.74863	0	0	-0.0285327
423	0	3.18744	0	0	3.19966	1.48829	-5.00433	-0.141764	-0.0164215	-0.00842575	-13.1617	-3.39E-15	-1.34175	0	0	0.00302806	-0.824163	-5.82785	-6.3646	237.023	380.325	623.055	390.775	390.775	390.775	-6.53039	-85.8344	2.5818	316.911	337.763	209.629	185.965	185.964	185.965	-86.0686	5.76726	2.73959	21.2462	5.74994	-1.37725	0.00993072	-0.100708	1.57673	-12.516	-40.9167	2.43849	0	0	-0.0296284
424	0	3.24589	0	0	3.25646	1.44922	-4.6152	-0.141778	-0.0170159	-0.00947697	-13.1824	1.19E-15	-1.43982	0	0	0.00281653	-0.769091	-5.20657	-6.12589	233	381.429	622.585	391.067	391.067	391.067	-6.61496	-85.7569	2.77139	311.988	337.909	209.392	185.965	185.965	185.965	-85.9964	5.945	2.68246	20.5818	5.60224	-1.59922	0.00882842	-0.104023	1.57714	-11.313	-43.5583	2.11005	0	0	-0.0303757
425	0	3.29444	0	0	3.3034	1.4098	-4.22226	-0.141741	-0.017404	-0.010616	-13.2016	3.32E-15	-1.4973	0	0	0.00263751	-0.711985	-4.58962	-5.88886	228.905	382.492	622.122	391.382	391.382	391.382	-6.69321	-85.6796	2.95758	307.066	338.048	209.16	185.965	185.965	185.965	-85.924	6.11667	2.62346	19.9207	5.44189	-1.82269	0.00725549	-0.107206	1.57672	-9.91568	-45.845	1.77082	0	0	-0.0308145
426	0	3.33594	0	0	3.34342	1.37042	-3.82932	-0.141631	-0.0175865	-0.0118299	-13.2132	-7.41E-16	-1.51643	0	0	0.00249097	-0.65373	-3.97792	-5.65631	224.751	383.508	621.666	391.717	391.717	391.717	-6.76489	-85.603	3.13957	302.141	338.182	208.934	185.965	185.965	185.965	-85.8518	6.28162	2.56282	19.2642	5.26957	-2.0452	0.00538181	-0.11028	1.57535	-8.42962	-47.7633	1.42639	0	0	-0.0310347
427	0	3.37335	0	0	3.37944	1.33154	-3.4409	-0.141451	-0.0176122	-0.0130245	-13.214	3.09E-15	-1.50712	0	0	0.00238276	-0.595149	-3.37241	-5.43106	220.55	384.471	621.218	392.071	392.071	392.071	-6.82933	-85.5276	3.31689	297.209	338.312	208.714	185.965	185.965	185.965	-85.7803	6.43909	2.50041	18.6136	5.08603	-2.26441	0.00336721	-0.11324	1.57306	-6.99875	-49.3463	1.08357	0	0	-0.0311929
428	0	3.4095	0	0	3.41439	1.29362	-3.06186	-0.141169	-0.0175458	-0.0142489	-13.1988	-2.72E-15	-1.4819	0	0	0.00232046	-0.536997	-2.77412	-5.21592	216.314	385.376	620.777	392.442	392.442	392.442	-6.88563	-85.4538	3.48907	292.264	338.441	208.501	185.965	185.965	185.965	-85.7098	6.58822	2.43583	17.9708	4.89208	-2.47819	0.00101672	-0.116018	1.57006	-5.55179	-50.6183	0.736353	0	0	-0.0311649
429	0	3.44716	0	0	3.45096	1.25718	-2.69736	-0.140836	-0.0174249	-0.0153796	-13.1713	3.21E-15	-1.45159	0	0	0.00231014	-0.479957	-2.18413	-5.0137	212.056	386.217	620.344	392.827	392.827	392.827	-6.93272	-85.3818	3.65575	287.302	338.57	208.294	185.965	185.965	185.965	-85.6403	6.72809	2.3686	17.3375	4.68875	-2.6844	-0.00129177	-0.118546	1.56646	-4.29713	-51.6156	0.393724	0	0	-0.031191
430	0	3.4888	0	0	3.49174	1.22272	-2.35245	-0.140434	-0.0173635	-0.0164587	-13.1297	2.53E-15	-1.43466	0	0	0.00236065	-0.424643	-1.60357	-4.82701	207.789	386.99	619.917	393.224	393.224	393.224	-6.96951	-85.3117	3.81652	282.319	338.703	208.092	185.965	185.965	185.965	-85.572	6.85779	2.29819	16.7157	4.47707	-2.88119	-0.00356833	-0.120767	1.5624	-3.21084	-52.4253	0.0487677	0	0	-0.0312447
431	0	3.53682	0	0	3.53904	1.19071	-2.03188	-0.140006	-0.0173763	-0.0174083	-13.0794	-3.90E-15	-1.43895	0	0	0.00247142	-0.371637	-1.03362	-4.65824	203.525	387.691	619.497	393.628	393.628	393.628	-6.99512	-85.2435	3.97097	277.309	338.841	207.893	185.964	185.965	185.965	-85.5046	6.97646	2.22427	16.1074	4.25837	-3.06687	-0.00575247	-0.122485	1.55805	-2.3401	-53.0255	-0.297141	0	0	-0.0313297
432	0	3.59333	0	0	3.59498	1.16155	-1.73975	-0.139591	-0.0175443	-0.0182916	-13.0265	5.79E-16	-1.47698	0	0	0.00264209	-0.32141	-0.475489	-4.50947	199.276	388.317	619.081	394.037	394.037	394.037	-7.00899	-85.1768	4.1185	272.269	338.987	207.695	185.965	185.965	185.965	-85.4378	7.08337	2.14681	15.5147	4.03392	-3.2399	-0.00796397	-0.123545	1.5537	-1.59002	-53.4849	-0.650729	0	0	-0.0313291
433	0	3.66025	0	0	3.66147	1.13558	-1.47949	-0.13921	-0.0178581	-0.0190171	-12.9765	1.09E-15	-1.5505	0	0	0.00286426	-0.27445	0.0696145	-4.38249	195.056	388.865	618.669	394.448	394.448	394.448	-7.01097	-85.1116	4.25842	267.195	339.14	207.498	185.965	185.965	185.965	-85.3715	7.17794	2.06615	14.9395	3.80528	-3.39885	-0.0100311	-0.123724	1.54947	-1.03532	-53.7594	-1.00573	0	0	-0.0312766
434	0	3.73926	0	0	3.74016	1.11303	-1.25351	-0.138923	-0.018363	-0.019618	-12.9394	8.80E-16	-1.66296	0	0	0.0031318	-0.231168	0.600531	-4.27857	190.875	389.335	618.258	394.855	394.855	394.855	-7.00144	-85.0473	4.3898	262.084	339.3	207.299	185.965	185.965	185.965	-85.3053	7.25982	1.98311	14.3836	3.57404	-3.54256	-0.0120631	-0.12299	1.54551	-0.588276	-53.9148	-1.36103	0	0	-0.0310737
435	0	3.83198	0	0	3.83265	1.09405	-1.06324	-0.138772	-0.0189862	-0.0200276	-12.9231	1.79E-15	-1.80438	0	0	0.00343487	-0.191946	1.11618	-4.1986	186.745	389.725	617.848	395.257	395.257	395.257	-6.98131	-84.9838	4.51171	256.934	339.463	207.098	185.965	185.965	185.965	-85.2391	7.32892	1.89884	13.8485	3.34177	-3.66993	-0.0140099	-0.121059	1.54225	-0.26409	-53.8548	-1.70464	0	0	-0.0306706
436	0	3.93992	0	0	3.94041	1.07866	-0.908965	-0.138768	-0.0197404	-0.0202871	-12.9302	-2.29E-15	-1.96978	0	0	0.00376956	-0.157141	1.61561	-4.1429	182.677	390.036	617.436	395.649	395.649	395.649	-6.95195	-84.921	4.62311	251.745	339.626	206.895	185.965	185.964	185.965	-85.173	7.38539	1.81492	13.3356	3.11018	-3.78007	-0.0160799	-0.117889	1.53954	0.0728361	-53.5943	-2.03248	0	0	-0.0299249
437	0	4.06456	0	0	4.06494	1.06679	-0.789965	-0.138923	-0.0205006	-0.0203608	-12.9612	5.75E-16	-2.1392	0	0	0.00413141	-0.127049	2.09802	-4.11135	178.68	390.268	617.021	396.028	396.028	396.028	-6.91514	-84.8592	4.72299	246.516	339.786	206.69	185.965	185.965	185.965	-85.1073	7.42967	1.7331	12.8457	2.88074	-3.87223	-0.0183823	-0.11334	1.53752	0.498946	-53.0528	-2.32824	0	0	-0.0287409
438	0	4.20732	0	0	4.20763	1.05829	-0.704685	-0.139197	-0.021287	-0.020266	-13.0081	2.36E-15	-2.30527	0	0	0.00451969	-0.101974	2.56285	-4.10329	174.762	390.426	616.601	396.392	396.392	396.392	-6.87288	-84.7986	4.81057	241.248	339.938	206.485	185.965	185.965	185.965	-85.0425	7.46244	1.65513	12.3794	2.65516	-3.94581	-0.0210257	-0.107607	1.53626	1.10687	-52.2811	-2.58474	0	0	-0.0271038
439	0	4.36948	0	0	4.36978	1.05291	-0.650789	-0.13955	-0.021944	-0.0200156	-13.0601	-1.38E-15	-2.44351	0	0	0.00492904	-0.0821344	3.00977	-4.11756	170.929	390.51	616.176	396.737	396.737	396.737	-6.82725	-84.74	4.88527	235.943	340.076	206.282	185.965	185.965	185.965	-84.9796	7.48457	1.58273	11.9367	2.43467	-4.00039	-0.0241895	-0.100462	1.53569	2.02788	-51.1148	-2.78948	0	0	-0.0248787
440	0	4.55203	0	0	4.55229	1.05039	-0.625434	-0.139888	-0.0224577	-0.0196193	-13.1015	1.86E-15	-2.54346	0	0	0.00535141	-0.0677292	3.43874	-4.15255	167.188	390.526	615.744	397.062	397.062	397.062	-6.78027	-84.6839	4.94683	230.604	340.198	206.084	185.965	185.965	185.965	-84.9193	7.49713	1.51733	11.5171	2.22071	-4.03578	-0.0281376	-0.0923597	1.53572	3.39576	-49.6816	-2.93411	0	0	-0.0221184
441	0	4.75528	0	0	4.75556	1.0504	-0.625615	-0.140171	-0.022747	-0.0191219	-13.1219	-3.95E-15	-2.59119	0	0	0.00577441	-0.0588676	3.85004	-4.20625	163.541	390.478	615.303	397.365	397.365	397.365	-6.73363	-84.6306	4.99547	225.232	340.299	205.891	185.965	185.965	185.965	-84.8619	7.50127	1.4599	11.1197	2.0143	-4.05194	-0.0330897	-0.0833696	1.53622	5.33536	-47.9032	-3.0155	0	0	-0.0187937
442	0	4.97897	0	0	4.97929	1.05267	-0.648331	-0.140368	-0.0227449	-0.0185006	-13.1158	2.37E-15	-2.57695	0	0	0.00618375	-0.0556458	4.24424	-4.27635	159.989	390.37	614.853	397.646	397.646	397.646	-6.6886	-84.5801	5.03183	219.832	340.378	205.706	185.965	185.965	185.965	-84.8076	7.4982	1.41089	10.7432	1.81646	-4.04904	-0.0390364	-0.0736732	1.53715	7.84466	-45.7521	-3.02666	0	0	-0.0150119
443	0	5.22205	0	0	5.22242	1.0569	-0.690735	-0.140443	-0.0225025	-0.0178319	-13.0813	7.28E-17	-2.50682	0	0	0.00656327	-0.0579993	4.62225	-4.36023	156.532	390.209	614.394	397.902	397.902	397.902	-6.64591	-84.5318	5.05709	214.407	340.436	205.528	185.965	185.965	185.965	-84.7559	7.48913	1.37009	10.3858	1.62782	-4.0275	-0.046191	-0.0637294	1.53844	11.0227	-43.3722	-2.97739	0	0	-0.0108639
444	0	5.48274	0	0	5.48321	1.06284	-0.750278	-0.140473	-0.0220427	-0.0170917	-13.0298	-1.86E-15	-2.38857	0	0	0.00690407	-0.0658594	4.98528	-4.45506	153.168	390.001	613.926	398.135	398.135	398.135	-6.60568	-84.4849	5.07282	208.961	340.472	205.356	185.965	185.965	185.965	-84.7059	7.47519	1.33669	10.0452	1.449	-3.98803	-0.0545906	-0.0537788	1.54003	14.8297	-40.7698	-2.87518	0	0	-0.00645623
445	0	5.75876	0	0	5.75935	1.07025	-0.824599	-0.140465	-0.0214373	-0.016327	-12.9694	2.30E-15	-2.23752	0	0	0.00719771	-0.0789772	5.33481	-4.55788	149.892	389.751	613.447	398.347	398.347	398.347	-6.56762	-84.4381	5.08092	203.497	340.489	205.19	185.965	185.965	185.965	-84.6562	7.45748	1.30939	9.71898	1.28026	-3.93155	-0.0641634	-0.0442215	1.54195	19.2185	-38.0681	-2.73505	0	0	-0.00189995
446	0	6.04744	0	0	6.0482	1.07891	-0.911498	-0.140477	-0.0207581	-0.0155308	-12.9118	9.90E-16	-2.07134	0	0	0.00744157	-0.0970158	5.67255	-4.66561	146.698	389.466	612.959	398.537	398.537	398.537	-6.531	-84.39	5.08354	198.019	340.492	205.027	185.965	185.965	185.965	-84.6055	7.43699	1.28649	9.40447	1.12161	-3.85936	-0.0748041	-0.035361	1.54417	24.0921	-35.3464	-2.57305	0	0	0.00271925
447	0	6.34598	0	0	6.34696	1.08861	-1.00868	-0.140537	-0.0200895	-0.0147547	-12.8646	2.84E-16	-1.90857	0	0	0.00763443	-0.119482	6.00042	-4.77511	143.579	389.152	612.462	398.708	398.708	398.708	-6.49497	-84.3395	5.08279	192.53	340.484	204.865	185.965	185.965	185.965	-84.5524	7.41462	1.2662	9.09872	0.972904	-3.77305	-0.0864773	-0.027555	1.54668	29.3989	-32.7288	-2.40936	0	0	0.00737786
448	0	6.65163	0	0	6.65289	1.09909	-1.11375	-0.140669	-0.0194742	-0.0139785	-12.8319	-2.97E-15	-1.76257	0	0	0.00777554	-0.145755	6.32044	-4.88324	140.526	388.815	611.957	398.862	398.862	398.862	-6.45861	-84.2854	5.08068	187.034	340.468	204.704	185.965	185.965	185.965	-84.4957	7.39117	1.24672	8.79883	0.83363	-3.67454	-0.0989315	-0.0208239	1.54962	34.9728	-30.2074	-2.25763	0	0	0.0120572
449	0	6.96169	0	0	6.9633	1.11008	-1.22396	-0.140824	-0.0189018	-0.0132411	-12.808	1.95E-15	-1.63898	0	0	0.00786097	-0.175107	6.63472	-4.98684	137.53	388.462	611.444	399.002	399.002	399.002	-6.42116	-84.2269	5.07889	181.535	340.448	204.542	185.965	185.965	185.965	-84.4347	7.36729	1.22658	8.50193	0.703202	-3.56606	-0.111978	-0.0153113	1.55295	40.7232	-27.8078	-2.13047	0	0	0.0167859
450	0	7.27363	0	0	7.27562	1.12129	-1.33633	-0.141013	-0.0184062	-0.0125487	-12.791	2.38E-15	-1.54462	0	0	0.00788914	-0.206661	6.94536	-5.08282	134.582	388.098	610.925	399.131	399.131	399.131	-6.38195	-84.1634	5.07872	176.037	340.428	204.379	185.965	185.964	185.965	-84.3685	7.34349	1.20456	8.20531	0.58077	-3.45016	-0.125323	-0.0110893	1.55668	46.4972	-25.5623	-2.03713	0	0	0.0215543
451	0	7.58491	0	0	7.58735	1.13239	-1.44753	-0.141202	-0.0179407	-0.0118844	-12.7737	-8.12E-16	-1.47598	0	0	0.00785743	-0.239458	7.25437	-5.16816	131.672	387.729	610.403	399.251	399.25	399.25	-6.34062	-84.0943	5.08099	170.544	340.409	204.214	185.965	185.965	185.965	-84.2965	7.32008	1.17997	7.90649	0.465368	-3.32963	-0.138616	-0.00804967	1.56061	52.1187	-23.4375	-1.9779	0	0	0.0263381
452	0	7.89316	0	0	7.89607	1.14301	-1.55395	-0.141389	-0.0174985	-0.0113275	-12.7518	-3.40E-15	-1.4308	0	0	0.00776535	-0.272451	7.56365	-5.23991	128.791	387.359	609.879	399.364	399.364	399.364	-6.29695	-84.0192	5.08602	165.059	340.395	204.048	185.965	185.965	185.965	-84.2184	7.29717	1.15247	7.60329	0.355857	-3.20751	-0.151783	-0.0059892	1.56512	57.5743	-21.4235	-1.96106	0	0	0.0311837
453	0	8.196	0	0	8.19942	1.15279	-1.65199	-0.141559	-0.0170769	-0.0108402	-12.72	1.58E-15	-1.40551	0	0	0.00761281	-0.30456	7.87486	-5.29532	125.93	386.992	609.356	399.473	399.474	399.473	-6.25088	-83.9375	5.09368	159.586	340.386	203.881	185.965	185.965	185.965	-84.1334	7.27465	1.12214	7.29405	0.251159	-3.08692	-0.164339	-0.00489379	1.56997	62.642	-19.5639	-1.98046	0	0	0.0359514
454	0	8.49115	0	0	8.49508	1.16137	-1.73799	-0.141706	-0.0167156	-0.0104377	-12.6756	9.28E-16	-1.39906	0	0	0.0074013	-0.334705	8.18942	-5.33177	123.084	386.633	608.837	399.582	399.582	399.581	-6.20249	-83.8483	5.10346	154.129	340.384	203.712	185.965	185.965	185.965	-84.0409	7.25224	1.08938	6.97741	0.150167	-2.97107	-0.1761	-0.00478224	1.5751	67.2385	-17.9655	-2.03484	0	0	0.0405397
455	0	8.77641	0	0	8.78082	1.1684	-1.8084	-0.141831	-0.0163252	-0.0101878	-12.6173	-1.01E-15	-1.39818	0	0	0.00713609	-0.361795	8.50841	-5.34695	120.246	386.284	608.324	399.69	399.69	399.69	-6.15195	-83.751	5.11448	148.691	340.391	203.541	185.965	185.965	185.965	-83.9401	7.22945	1.0549	6.65267	0.0517154	-2.86306	-0.186957	-0.00530631	1.58085	71.3661	-16.5821	-2.12038	0	0	0.0449079
456	0	9.0497	0	0	9.0545	1.17355	-1.86004	-0.141946	-0.015991	-0.0100504	-12.5461	-2.08E-15	-1.40565	0	0	0.00682191	-0.384898	8.8326	-5.33882	117.413	385.946	607.822	399.8	399.8	399.8	-6.09941	-83.6444	5.12559	143.273	340.408	203.368	185.965	185.964	185.965	-83.8298	7.20563	1.01956	6.3196	-0.0450267	-2.76585	-0.196631	-0.00641981	1.58693	74.9026	-15.5225	-2.23183	0	0	0.04886
457	0	9.30899	0	0	9.31409	1.17657	-1.89026	-0.142061	-0.0156433	-0.0100929	-12.4647	4.00E-15	-1.41109	0	0	0.00646634	-0.403149	9.16237	-5.30571	114.583	385.621	607.333	399.914	399.914	399.914	-6.04499	-83.527	5.13561	137.877	340.435	203.193	185.965	185.965	185.965	-83.7089	7.18005	0.984234	5.97849	-0.140792	-2.68216	-0.205138	-0.00797256	1.59338	77.8995	-14.8001	-2.36469	0	0	0.0523296
458	0	9.55252	0	0	9.55779	1.17725	-1.89704	-0.142201	-0.0153908	-0.0103246	-12.3772	4.03E-15	-1.42171	0	0	0.00607711	-0.415876	9.49771	-5.24639	111.757	385.309	606.86	400.032	400.032	400.032	-5.98867	-83.3975	5.14329	132.505	340.474	203.015	185.965	185.965	185.965	-83.5757	7.15188	0.94975	5.63023	-0.236058	-2.61434	-0.212472	-0.00989752	1.60033	80.3785	-14.5125	-2.52082	0	0	0.0551969
459	0	9.77878	0	0	9.78409	1.17545	-1.87899	-0.142377	-0.0151515	-0.010756	-12.2864	-3.73E-15	-1.42706	0	0	0.00566227	-0.422643	9.83828	-5.16006	108.938	385.01	606.408	400.156	400.156	400.156	-5.93045	-83.2542	5.14739	127.156	340.525	202.833	185.965	185.965	185.965	-83.4286	7.1203	0.916964	5.27613	-0.330809	-2.56428	-0.218635	-0.0120739	1.60749	82.3776	-14.6137	-2.69199	0	0	0.057395
460	0	9.98662	0	0	9.9918	1.17111	-1.83553	-0.142597	-0.0150042	-0.0114101	-12.1941	-1.59E-15	-1.43278	0	0	0.00522898	-0.423181	10.1834	-5.04647	106.13	384.72	605.98	400.287	400.287	400.287	-5.87024	-83.0952	5.14679	121.83	340.589	202.647	185.965	185.965	185.965	-83.266	7.08448	0.886548	4.91803	-0.424968	-2.53342	-0.223596	-0.014487	1.61504	83.9349	-15.1676	-2.87866	0	0	0.0588505
461	0	10.1752	0	0	10.1801	1.16425	-1.76686	-0.142817	-0.014908	-0.0122397	-12.0959	-2.87E-15	-1.43328	0	0	0.00478013	-0.417525	10.532	-4.90584	103.34	384.439	605.578	400.424	400.424	400.424	-5.80787	-82.9188	5.14053	116.525	340.665	202.459	185.965	185.965	185.965	-83.0859	7.0437	0.859072	4.55808	-0.517865	-2.52256	-0.227325	-0.0171725	1.62275	85.0549	-16.147	-3.07082	0	0	0.0595032
462	0	10.3439	0	0	10.3484	1.15497	-1.67387	-0.143059	-0.0149205	-0.0132812	-11.9931	-1.58E-15	-1.43209	0	0	0.00432068	-0.405855	10.8829	-4.73885	100.576	384.162	605.204	400.568	400.569	400.569	-5.74316	-82.7231	5.12783	111.239	340.754	202.267	185.965	185.965	185.965	-82.8865	6.99729	0.834955	4.19861	-0.608845	-2.53201	-0.230048	-0.0202191	1.63067	85.8544	-17.6021	-3.26798	0	0	0.0593955
463	0	10.4924	0	0	10.4964	1.14344	-1.55827	-0.143257	-0.0149805	-0.0144662	-11.8786	-1.96E-15	-1.423	0	0	0.00384929	-0.388635	11.2345	-4.54677	97.8467	383.886	604.863	400.721	400.721	400.721	-5.67582	-82.5061	5.10816	105.969	340.856	202.073	185.965	185.965	185.965	-82.6657	6.94474	0.814393	3.84225	-0.696797	-2.56133	-0.23159	-0.0236813	1.6385	86.2743	-19.4602	-3.45791	0	0	0.0584963
464	0	10.6205	0	0	10.6238	1.12988	-1.42245	-0.143435	-0.015143	-0.0157996	-11.7547	6.90E-16	-1.41116	0	0	0.00336884	-0.366456	11.5853	-4.33126	95.1643	383.606	604.555	400.881	400.881	400.881	-5.60549	-82.2654	5.08125	100.711	340.969	201.876	185.965	185.965	185.965	-82.4213	6.88564	0.797368	3.49166	-0.780679	-2.60958	-0.232047	-0.0274994	1.6464	86.3704	-21.6836	-3.64061	0	0	0.0568798
465	0	10.7279	0	0	10.7306	1.11461	-1.26938	-0.143578	-0.0153485	-0.0172411	-11.621	-2.73E-15	-1.39177	0	0	0.0028784	-0.340061	11.9333	-4.09441	92.5405	383.317	604.282	401.049	401.049	401.049	-5.53178	-81.9988	5.04711	95.4612	341.094	201.678	185.965	185.965	185.965	-82.1509	6.81974	0.783678	3.14946	-0.859369	-2.67525	-0.231491	-0.0316376	1.65433	86.1423	-24.1915	-3.80673	0	0	0.0546188
466	0	10.8144	0	0	10.8165	1.09798	-1.10266	-0.143727	-0.0156447	-0.0187674	-11.4839	-2.36E-15	-1.37124	0	0	0.0023818	-0.310344	12.2766	-3.83868	89.9883	383.014	604.046	401.225	401.225	401.225	-5.45419	-81.7036	5.00603	90.2146	341.227	201.478	185.965	185.965	185.965	-81.852	6.74692	0.772855	2.81825	-0.931713	-2.75632	-0.229899	-0.0361446	1.66214	85.5586	-26.942	-3.95493	0	0	0.0517713
467	0	10.8799	0	0	10.8814	1.08038	-0.926223	-0.143887	-0.0159726	-0.0203485	-11.3466	9.63E-16	-1.34587	0	0	0.00187896	-0.278262	12.6133	-3.56686	87.5217	382.691	603.848	401.41	401.41	401.41	-5.37221	-81.3773	4.95849	84.9665	341.369	201.276	185.965	185.965	185.965	-81.5217	6.66724	0.764313	2.50047	-0.996729	-2.85042	-0.227314	-0.040933	1.66977	84.5967	-29.8084	-4.07939	0	0	0.048434
468	0	10.9243	0	0	10.9252	1.06224	-0.744308	-0.144091	-0.0162711	-0.021971	-11.2149	1.25E-15	-1.31238	0	0	0.00137011	-0.244857	12.9413	-3.28204	85.155	382.344	603.687	401.603	401.602	401.603	-5.28534	-81.017	4.90517	79.7124	341.516	201.073	185.965	185.965	185.965	-81.1574	6.58082	0.757332	2.19851	-1.05351	-2.95481	-0.223728	-0.045797	1.67728	83.2209	-32.6101	-4.17702	0	0	0.0447031
469	0	10.9475	0	0	10.9481	1.044	-0.561395	-0.144314	-0.0165438	-0.0236075	-11.0895	-2.69E-15	-1.27451	0	0	0.000857921	-0.211172	13.2582	-2.9875	82.9035	381.967	603.563	401.804	401.804	401.804	-5.19305	-80.6203	4.84686	74.4477	341.667	200.871	185.965	185.965	185.965	-80.7565	6.48789	0.751077	1.91449	-1.10155	-3.06661	-0.21913	-0.0506329	1.68451	81.3613	-35.2675	-4.24584	0	0	0.0406392
470	0	10.9497	0	0	10.9499	1.02612	-0.382127	-0.144575	-0.0166683	-0.0252097	-10.9749	3.24E-15	-1.2256	0	0	0.000341553	-0.178264	13.5619	-2.68671	80.7829	381.556	603.477	402.014	402.014	402.014	-5.09479	-80.1845	4.78444	69.1684	341.82	200.668	185.965	185.965	185.965	-80.3163	6.38874	0.744625	1.65052	-1.1404	-3.18278	-0.213408	-0.0551162	1.69145	78.9013	-37.5387	-4.28041	0	0	0.0362982
471	0	10.9309	0	0	10.9309	1.00908	-0.211218	-0.144924	-0.0166845	-0.0267839	-10.878	-5.39E-16	-1.17658	0	0	-0.000172955	-0.147154	13.8499	-2.38318	78.8095	381.105	603.425	402.234	402.234	402.234	-4.98997	-79.7072	4.7188	63.8707	341.976	200.468	185.965	185.965	185.965	-79.8343	6.28366	0.736969	1.40845	-1.16994	-3.30031	-0.20661	-0.0590991	1.69801	75.811	-39.3234	-4.28987	0	0	0.0317596
472	0	10.8914	0	0	10.8914	0.993334	-0.0533077	-0.145361	-0.0165769	-0.0282393	-10.7999	3.86E-15	-1.13453	0	0	-0.00068147	-0.1188	14.1197	-2.08051	76.9999	380.611	603.406	402.462	402.462	402.462	-4.87809	-79.186	4.65076	58.5522	342.132	200.272	185.965	185.965	185.965	-79.3082	6.17292	0.727222	1.19018	-1.19026	-3.41618	-0.198489	-0.0624222	1.70405	71.9026	-40.51	-4.27463	0	0	0.0270341
473	0	10.8315	0	0	10.8315	0.979313	0.0873051	-0.145959	-0.0163768	-0.0296216	-10.7454	-3.72E-15	-1.11085	0	0	-0.00118044	-0.0940274	14.3686	-1.78217	75.3716	380.072	603.418	402.7	402.7	402.7	-4.75886	-78.6189	4.58088	53.2112	342.289	200.082	185.965	185.965	185.965	-78.736	6.05677	0.714708	0.997424	-1.20183	-3.52759	-0.189189	-0.0647578	1.70984	67.2072	-40.9693	-4.24953	0	0	0.022244
474	0	10.7519	0	0	10.752	0.967398	0.206807	-0.14669	-0.0161146	-0.030811	-10.7055	-5.68E-16	-1.11527	0	0	-0.00166876	-0.0735064	14.5938	-1.49156	73.9423	379.483	603.457	402.947	402.947	402.947	-4.63235	-78.0041	4.50937	47.8475	342.446	199.902	185.965	185.965	185.965	-78.1158	5.93547	0.699218	0.831985	-1.20533	-3.63184	-0.178451	-0.0658739	1.71521	61.5441	-40.6283	-4.21713	0	0	0.0174434
475	0	10.653	0	0	10.6531	0.957882	0.302232	-0.147516	-0.0157472	-0.0318466	-10.6654	3.63E-15	-1.14657	0	0	-0.00215086	-0.0577305	14.7923	-1.21178	72.7302	378.846	603.52	403.203	403.203	403.203	-4.49918	-77.3401	4.43596	42.4626	342.604	199.735	185.965	185.965	185.964	-77.4463	5.80921	0.681173	0.695625	-1.20165	-3.72652	-0.166301	-0.0653923	1.71997	54.9311	-39.3208	-4.18685	0	0	0.0127932
476	0	10.5351	0	0	10.5353	0.950975	0.371498	-0.148348	-0.0152913	-0.0326541	-10.6003	-1.14E-15	-1.20437	0	0	-0.00263241	-0.0469528	14.961	-0.945664	71.7537	378.16	603.601	403.467	403.467	403.467	-4.36064	-76.6254	4.35986	37.0597	342.763	199.587	185.965	185.965	185.965	-76.7259	5.67818	0.66176	0.590225	-1.19189	-3.80939	-0.152595	-0.0632682	1.72402	47.2929	-37.0957	-4.15554	0	0	0.00846407
477	0	10.3979	0	0	10.3981	0.946798	0.413391	-0.149048	-0.0147541	-0.0332364	-10.4776	2.26E-15	-1.28267	0	0	-0.00312095	-0.0411684	15.0965	-0.695614	71.0316	377.428	603.696	403.738	403.738	403.738	-4.21852	-75.858	4.27983	31.6435	342.921	199.461	185.965	185.965	185.965	-75.9529	5.54254	0.642784	0.517731	-1.17738	-3.87859	-0.137421	-0.0592491	1.72709	38.691	-33.937	-4.12401	0	0	0.00470077
478	0	10.2401	0	0	10.2404	0.945377	0.427634	-0.14953	-0.0140717	-0.0336297	-10.2689	7.13E-16	-1.36448	0	0	-0.0036263	-0.0401234	15.1955	-0.463538	70.5824	376.652	603.8	404.015	404.015	404.015	-4.07521	-75.0355	4.19425	26.2204	343.079	199.36	185.965	185.965	185.965	-75.1249	5.40243	0.626764	0.480197	-1.1595	-3.93251	-0.120907	-0.0531548	1.72903	29.2333	-29.8596	-4.08581	0	0	0.0017938
479	0	10.0589	0	0	10.0592	0.946684	0.414529	-0.149629	-0.0132929	-0.0337969	-9.94098	6.26E-16	-1.44165	0	0	-0.00415194	-0.0433157	15.2545	-0.250802	70.4245	375.839	603.908	404.294	404.294	404.294	-3.93344	-74.1542	4.1013	20.7975	343.236	199.284	185.965	185.965	185.965	-74.2385	5.25799	0.616603	0.479939	-1.13973	-3.96989	-0.103085	-0.0450499	1.72966	18.9833	-25.0323	-4.03071	0	0	6.27E-05
480	0	9.84971	0	0	9.84992	0.950633	0.374928	-0.149307	-0.0123629	-0.0338469	-9.47839	-3.32E-15	-1.49667	0	0	-0.00469744	-0.050059	15.2701	-0.0582018	70.5756	374.995	604.013	404.574	404.574	404.574	-3.79615	-73.209	3.99913	15.3824	343.392	199.231	185.965	185.965	185.965	-73.2885	5.10931	0.615451	0.519379	-1.11935	-3.98976	-0.0842047	-0.0350558	1.72882	8.15893	-19.5843	-3.95102	0	0	-0.000156448
481	0	9.60555	0	0	9.6057	0.957133	0.309742	-0.148513	-0.0113485	-0.0337994	-8.87386	2.36E-15	-1.52695	0	0	-0.00524943	-0.0594163	15.2388	0.114116	71.0525	374.127	604.112	404.851	404.851	404.851	-3.66611	-72.1926	3.88616	9.98255	343.546	199.196	185.965	185.965	185.965	-72.2681	4.95648	0.62627	0.60108	-1.09967	-3.99152	-0.0645975	-0.0233956	1.72643	-3.03904	-13.7409	-3.83969	0	0	0.00145204
482	0	9.31719	0	0	9.31726	0.966088	0.219936	-0.14729	-0.010324	-0.0338335	-8.14062	8.74E-16	-1.53533	0	0	-0.00578318	-0.0703761	15.1574	0.266558	71.8708	373.245	604.197	405.121	405.121	405.121	-3.54587	-71.0964	3.76106	4.60445	343.701	199.17	185.965	185.965	185.965	-71.1684	4.79953	0.651768	0.727747	-1.0817	-3.97486	-0.0447522	-0.0104587	1.72248	-14.2722	-7.77817	-3.69488	0	0	0.0051199
483	0	8.97307	0	0	8.97307	0.977423	0.106262	-0.145743	-0.00940499	-0.034024	-7.31213	-7.57E-16	-1.53423	0	0	-0.00626663	-0.0817812	15.0228	0.400047	73.0439	372.359	604.265	405.379	405.379	405.379	-3.43761	-69.9094	3.62287	-0.746764	343.857	199.142	185.965	185.965	185.965	-69.9786	4.63838	0.694216	0.902183	-1.06634	-3.93976	-0.0249833	0.0033026	1.71711	-25.3184	-1.99646	-3.5099	0	0	0.0110034
484	0	8.55965	0	0	8.55967	0.991068	-0.0305771	-0.144038	-0.00873494	-0.0346251	-6.44271	9.32E-16	-1.54371	0	0	-0.00667502	-0.0924831	14.8323	0.51598	74.5833	371.48	604.31	405.622	405.622	405.622	-3.3431	-68.6194	3.4709	-6.06782	344.014	199.098	185.965	185.965	185.965	-68.6866	4.47278	0.755457	1.12722	-1.05403	-3.88642	-0.00598861	0.0173822	1.71074	-35.7435	3.32564	-3.28769	0	0	0.019041
485	0	8.06213	0	0	8.06217	1.00697	-0.190013	-0.142439	-0.00842378	-0.0357663	-5.61294	2.45E-15	-1.58235	0	0	-0.00702249	-0.101301	14.5835	0.616096	76.4978	370.618	604.33	405.845	405.845	405.845	-3.26389	-67.2135	3.30462	-11.3577	344.172	199.027	185.965	185.965	185.965	-67.2793	4.30227	0.837046	1.40551	-1.04515	-3.81532	0.0117537	0.0311068	1.70375	-45.2926	7.85088	-3.01116	0	0	0.0290551
486	0	7.46512	0	0	7.46527	1.02506	-0.371449	-0.141234	-0.00863148	-0.0376573	-4.92253	-2.91E-16	-1.67288	0	0	-0.00740217	-0.107195	14.2743	0.702266	78.7928	369.784	604.322	406.044	406.044	406.044	-3.20127	-65.6786	3.12353	-16.6176	344.33	198.917	185.965	185.965	185.965	-65.7437	4.12603	0.940247	1.73973	-1.03946	-3.72698	0.0279423	0.0437976	1.69653	-53.7239	11.3121	-2.6646	0	0	0.0406986
487	0	6.75405	0	0	6.75439	1.04526	-0.57401	-0.14089	-0.00937913	-0.0404846	-4.50308	2.91E-15	-1.81951	0	0	-0.00805107	-0.109176	13.9036	0.77651	81.4708	368.988	604.284	406.215	406.215	406.215	-3.15656	-64.003	2.92695	-21.8498	344.484	198.763	185.965	185.965	185.965	-64.068	3.94287	1.06628	2.13215	-1.03677	-3.62216	0.0422026	0.0550288	1.69003	-60.8366	13.5755	-2.22115	0	0	0.0534673
488	0	5.91671	0	0	5.91728	1.06745	-0.796535	-0.141812	-0.0106522	-0.0443058	-4.49182	2.91E-15	-2.01435	0	0	-0.00936851	-0.106462	13.4703	0.840799	84.5304	368.24	604.217	406.355	406.355	406.355	-3.13106	-62.178	2.71395	-27.057	344.628	198.569	185.965	185.965	185.965	-62.2434	3.75111	1.21631	2.58471	-1.03636	-3.50166	0.0545225	0.0642733	1.68496	-66.6541	14.5404	-1.63921	0	0	0.0669055
489	0	4.94501	0	0	4.94582	1.0915	-1.03764	-0.144573	-0.0122751	-0.0491546	-5.0438	1.05E-15	-2.22322	0	0	-0.0119514	-0.0984259	12.9744	0.896949	87.9666	367.548	604.122	406.461	406.461	406.461	-3.1261	-60.1993	2.48343	-32.2394	344.755	198.348	185.965	185.965	185.965	-60.2654	3.54861	1.39127	3.09882	-1.03746	-3.36639	0.0651787	0.0713679	1.68194	-71.3625	14.3319	-0.880862	0	0	0.0806841
490	0	3.83716	0	0	3.83813	1.11727	-1.29596	-0.1496	-0.0139975	-0.0548164	-6.29106	-2.45E-15	-2.39327	0	0	-0.0164833	-0.0846545	12.4161	0.946618	91.7707	366.918	604.003	406.531	406.531	406.531	-3.14263	-58.0695	2.23432	-37.3912	344.858	198.13	185.965	185.965	185.965	-58.1367	3.33286	1.59147	3.67527	-1.03908	-3.21733	0.0748042	0.0761962	1.68156	-75.4279	13.1412	0.0930917	0	0	0.0948687
491	0	2.59958	0	0	2.60056	1.14466	-1.57057	-0.157288	-0.0154863	-0.0609761	-8.33852	-2.91E-15	-2.45437	0	0	-0.0235927	-0.064927	11.7967	0.991189	95.9303	366.356	603.865	406.564	406.564	406.564	-3.18093	-55.7999	1.96589	-42.4958	344.929	197.96	185.965	185.965	185.965	-55.868	3.10114	1.81601	4.31427	-1.04011	-3.05557	0.0844067	0.0787751	1.68426	-79.5046	11.2707	1.30593	0	0	0.109994
492	0	1.24859	0	0	1.24923	1.1737	-1.86152	-0.167752	-0.0163311	-0.0670463	-11.2251	1.40E-15	-2.32406	0	0	-0.0335467	-0.0392195	11.1177	1.03184	100.43	365.866	603.716	406.558	406.558	406.558	-3.23997	-53.4119	1.67817	-47.5208	344.965	197.896	185.965	185.965	185.965	-53.4805	2.85089	2.0622	5.0151	-1.03947	-2.88228	0.0952017	0.0792544	1.68965	-84.4706	9.05629	2.76535	0	0	0.127245
493	0	-0.188786	0	0	-0.188927	1.20455	-2.17046	-0.180823	-0.016181	-0.0724224	-14.9118	-1.75E-15	-1.92843	0	0	-0.0459711	-0.00769874	10.3814	1.0695	105.25	365.447	603.563	406.515	406.515	406.515	-3.31679	-50.9379	1.37252	-52.4119	344.968	198.011	185.965	185.965	185.965	-51.0063	2.58022	2.32467	5.77632	-1.03612	-2.69881	0.108235	0.0780397	1.69732	-91.0817	6.90277	4.43708	0	0	0.148012
494	0	-1.67487	0	0	-1.67646	1.2376	-2.50142	-0.195932	-0.0146866	-0.0763095	-19.2646	-5.36E-15	-1.20545	0	0	-0.0596051	0.0292961	9.59072	1.10494	110.369	365.1	603.418	406.434	406.434	406.434	-3.40579	-48.4214	1.05195	-57.0901	344.946	198.384	185.965	185.965	185.965	-48.4883	2.28851	2.59492	6.59571	-1.02895	-2.50662	0.124487	0.075408	1.70583	-100.061	5.13745	6.25643	0	0	0.173953
495	0	-3.16278	0	0	-3.16673	1.27356	-2.86122	-0.212141	-0.0116519	-0.0780548	-24.0586	5.71E-15	-0.129541	0	0	-0.0723061	0.0712761	8.74896	1.13871	115.762	364.822	603.293	406.317	406.317	406.317	-3.49823	-45.9153	0.721502	-61.4503	344.915	199.091	185.965	185.965	185.965	-45.9791	1.97697	2.86085	7.47022	-1.01705	-2.3073	0.144446	0.0717723	1.71346	-111.762	4.03694	8.11564	0	0	0.206265
496	0	-4.5992	0	0	-4.60667	1.3134	-3.25964	-0.228299	-0.00709856	-0.0771164	-29.0039	3.26E-15	1.27341	0	0	-0.0813715	0.117625	7.85985	1.17134	121.405	364.608	603.199	406.164	406.164	406.164	-3.58199	-43.4793	0.388254	-65.3639	344.899	200.197	185.965	185.965	185.965	-43.5379	1.64915	3.10693	8.3962	-0.9995	-2.1027	0.167908	0.0674688	1.7185	-126.079	3.7247	9.88489	0	0	0.24528
497	0	-5.92801	0	0	-5.94049	1.35838	-3.70903	-0.243065	-0.00124468	-0.0733221	-33.7662	-2.33E-15	2.9238	0	0	-0.0840905	0.167649	6.92749	1.20329	127.269	364.452	603.151	405.978	405.978	405.978	-3.64184	-41.1761	0.0612621	-68.6858	344.929	201.747	185.965	185.965	185.965	-41.2276	1.31122	3.3148	9.3692	-0.975544	-1.89485	0.193794	0.0628273	1.71934	-142.293	4.20192	11.4181	0	0	0.28985
498	0	-7.09452	0	0	-7.11393	1.4099	-4.22326	-0.255169	0.00536997	-0.0667336	-38.0126	-4.66E-15	4.67843	0	0	-0.0785047	0.220591	5.9562	1.23498	133.326	364.347	603.165	405.759	405.759	405.759	-3.66036	-39.0675	-0.24883	-71.2645	345.04	203.758	185.965	185.965	185.965	-39.1099	0.97189	3.46454	10.3845	-0.944453	-1.68595	0.220737	0.0577737	1.71476	-159.38	5.15885	12.619	0	0	0.337774
499	0	-8.04999	0	0	-8.0787	1.46939	-4.8161	-0.263604	0.0120039	-0.0577603	-41.4537	0	6.35005	0	0	-0.0640544	0.275658	4.95051	1.26685	139.547	364.286	603.255	405.508	405.508	405.508	-3.61937	-37.2094	-0.530163	-72.9544	345.268	206.222	185.965	185.965	185.965	-37.2416	0.642045	3.53628	11.4368	-0.905652	-1.47838	0.247029	0.0522044	1.70448	-176.031	6.1733	13.4385	0	0	0.3858
500	0	-8.75518	0	0	-8.79598	1.53802	-5.49881	-0.267744	0.017851	-0.0471759	-43.871	0	7.73751	0	0	-0.0418894	0.332082	3.91502	1.29935	145.903	364.261	603.437	405.226	405.226	405.226	-3.50204	-35.6489	-0.770208	-73.6276	345.646	209.098	185.965	185.965	185.965	-35.6705	0.334077	3.51233	12.5208	-0.858582	-1.27465	0.270851	0.0460506	1.68904	-190.807	6.8221	13.878	0	0	0.429977
501	0	-9.18306	0	0	-9.23895	1.61658	-6.27834	-0.267271	0.0221702	-0.0355096	-45.1237	0	8.65793	0	0	-0.0147342	0.3891	2.85439	1.33282	152.367	364.262	603.725	404.914	404.914	404.914	-3.29501	-34.421	-0.956302	-73.1833	346.197	212.329	185.965	185.965	185.965	-34.4329	0.0609014	3.37904	13.6307	-0.802833	-1.07723	0.291165	0.039067	1.66884	-202.823	6.64105	14.02	0	0	0.46742
502	0	-9.32044	0	0	-9.39424	1.70521	-7.15491	-0.262109	0.024248	-0.0237359	-45.1511	3.73E-15	8.96413	0	0	0.0136069	0.446001	1.77325	1.36754	158.908	364.284	604.134	404.573	404.573	404.573	-2.9902	-33.5476	-1.07627	-71.5543	346.937	215.839	185.965	185.965	185.965	-33.5515	-0.165065	3.12843	14.7609	-0.738112	-0.888572	0.306736	0.0311248	1.64529	-210.998	5.2576	13.9915	0	0	0.494769
503	0	-9.16872	0	0	-9.26241	1.8033	-8.12116	-0.252359	0.0237768	-0.0122189	-43.9706	1.86E-15	8.59661	0	0	0.0390989	0.502145	0.676201	1.40346	165.5	364.318	604.676	404.202	404.202	404.202	-2.58653	-33.0362	-1.11933	-68.7107	347.863	219.545	185.965	185.965	185.965	-33.0347	-0.33318	2.75942	15.9059	-0.66421	-0.71084	0.317289	0.0221519	1.61889	-215.074	2.51471	13.9296	0	0	0.510746
504	0	-8.74383	0	0	-8.85772	1.90944	-9.16147	-0.238441	0.0207087	-0.00161081	-41.6926	-4.66E-15	7.57503	0	0	0.0583558	0.556934	-0.43219	1.44033	172.114	364.357	605.361	403.802	403.802	403.802	-2.09029	-32.8807	-1.07717	-64.6597	348.961	223.359	185.965	185.965	185.965	-32.8766	-0.435644	2.27812	17.0602	-0.581087	-0.545886	0.322404	0.0123671	1.59072	-214.774	-1.50202	13.9352	0	0	0.514285
505	0	-8.07491	0	0	-8.20683	2.02148	-10.253	-0.221151	0.0154335	0.00784046	-38.519	-4.19E-15	6.01001	0	0	0.0694436	0.609872	-1.54746	1.4774	178.724	364.396	606.199	403.374	403.374	403.374	-1.515	-33.0623	-0.945108	-59.4424	350.203	227.195	185.965	185.965	185.965	-33.058	-0.468505	1.6975	18.2184	-0.488725	-0.395032	0.322484	0.00215788	1.56151	-210.453	-6.47184	14.0511	0	0	0.506096
506	0	-7.20163	0	0	-7.34653	2.1367	-11.3676	-0.201617	0.00851507	0.0160596	-34.7249	-9.32E-16	4.06303	0	0	0.0721925	0.66054	-2.66522	1.51336	185.303	364.429	607.195	402.919	402.919	402.919	-0.879869	-33.5522	-0.723132	-53.1279	351.547	230.966	185.965	185.965	185.965	-33.5494	-0.432201	1.03618	19.3755	-0.387222	-0.258924	0.318558	-0.0079926	1.53169	-202.905	-11.9827	14.2785	0	0	0.488238
507	0	-6.17077	0	0	-6.32056	2.252	-12.4743	-0.181112	0.000738747	0.0228999	-30.6181	4.89E-15	1.93285	0	0	0.0680298	0.708569	-3.78114	1.54644	191.825	364.451	608.351	402.439	402.439	402.439	-0.207998	-34.3144	-0.416324	-45.8034	352.948	234.591	185.965	185.965	185.965	-34.3137	-0.331437	0.316771	20.5268	-0.276756	-0.137581	0.311624	-0.0175034	1.50202	-192.919	-17.5295	14.5473	0	0	0.462908
508	0	-5.03195	0	0	-5.17624	2.36422	-13.5423	-0.160921	-0.00714443	0.0284085	-26.5037	-3.96E-15	-0.185777	0	0	0.0593486	0.753736	-4.891	1.57423	198.263	364.457	609.667	401.935	401.935	401.935	0.47597	-35.3095	-0.0347891	-37.5655	354.357	237.993	185.965	185.965	185.965	-35.3104	-0.174712	-0.436026	21.6678	-0.157525	-0.0302358	0.302985	-0.0258394	1.47317	-181.44	-22.6509	14.7669	0	0	0.432739
509	0	-3.8339	0	0	-3.96101	2.4703	-14.5433	-0.142188	-0.01433	0.0325173	-22.6477	-2.33E-16	-2.10649	0	0	0.0487904	0.795859	-5.99066	1.59381	204.594	364.443	611.138	401.41	401.41	401.41	1.14807	-36.4978	0.407142	-28.5107	355.724	241.102	185.965	185.965	185.965	-36.4989	0.0266815	-1.19733	22.7943	-0.0296865	0.0645684	0.293801	-0.0324302	1.44566	-169.213	-26.8611	14.7938	0	0	0.399875
510	0	-2.62103	0	0	-2.71941	2.56765	-15.4538	-0.125927	-0.0201425	0.0351787	-19.262	-1.86E-15	-3.67608	0	0	0.0385987	0.834862	-7.07609	1.60198	210.793	364.405	612.757	400.868	400.868	400.868	1.78699	-37.8422	0.892214	-18.7289	357.007	243.855	185.965	185.965	185.965	-37.8415	0.259803	-1.94395	23.9027	0.106648	0.148765	0.285032	-0.0369108	1.42006	-156.849	-29.8059	14.5055	0	0	0.366065
511	0	-1.43082	0	0	-1.49043	2.65425	-16.2571	-0.11287	-0.0239379	0.0364113	-16.4829	-2.33E-15	-4.77369	0	0	0.0302315	0.87076	-8.14342	1.59518	216.836	364.339	614.512	400.31	400.31	400.31	2.37594	-39.3099	1.40216	-8.29843	358.174	246.203	185.965	185.965	185.965	-39.3055	0.511335	-2.65629	24.9895	0.25125	0.224896	0.277605	-0.0387343	1.39704	-144.827	-31.0901	13.753	0	0	0.332631
512	0	-0.292212	0	0	-0.305473	2.72891	-16.9445	-0.103346	-0.0254732	0.0360601	-14.3579	0	-5.35035	0	0	0.0241989	0.903668	-9.18895	1.56992	222.701	364.241	616.39	399.742	399.742	399.742	2.90386	-40.8746	1.91954	2.71649	359.204	248.113	185.965	185.965	185.965	-40.8646	0.768701	-3.31984	26.0517	0.404003	0.295669	0.271835	-0.0379393	1.37735	-133.207	-30.6812	12.5049	0	0	0.29994
513	0	0.774715	0	0	0.81239	2.79131	-17.5151	-0.0972173	-0.0247281	0.0342963	-12.8496	-9.32E-16	-5.41503	0	0	0.0202787	0.933772	-10.2092	1.52284	228.369	364.108	618.374	399.167	399.167	399.167	3.36595	-42.516	2.42931	14.2646	360.091	249.567	185.965	185.965	185.965	-42.4991	1.02081	-3.92608	27.0868	0.564747	0.36394	0.267983	-0.0345261	1.3609	-122.126	-28.602	10.7685	0	0	0.268478
514	0	1.7577	0	0	1.84793	2.84196	-17.9756	-0.0940672	-0.0220653	0.0311953	-11.8683	2.33E-15	-5.04732	0	0	0.0178556	0.96135	-11.201	1.45092	233.821	363.937	620.444	398.59	398.59	398.59	3.76344	-44.2195	2.91987	26.3051	360.842	250.564	185.965	185.965	185.965	-44.1951	1.2585	-4.47255	28.0927	0.733264	0.432525	0.266088	-0.0288851	1.34785	-111.51	-25.1691	8.66144	0	0	0.238321
515	0	2.65056	0	0	2.79247	2.88205	-18.3384	-0.0934218	-0.0182151	0.026926	-11.308	-9.32E-16	-4.38567	0	0	0.0162728	0.986673	-12.1614	1.35183	239.04	363.727	622.579	398.014	398.014	398.014	4.10227	-45.9745	3.38323	38.8041	361.474	251.12	185.965	185.965	185.965	-45.9426	1.47455	-4.96184	29.0675	0.9093	0.503848	0.266094	-0.0217481	1.33812	-101.334	-20.9428	6.40958	0	0	0.209688
516	0	3.4515	0	0	3.64238	2.91321	-18.6193	-0.0948918	-0.0137941	0.0218117	-11.0733	-1.86E-15	-3.56916	0	0	0.0150607	1.01005	-13.0877	1.224	244.012	363.474	624.758	397.444	397.444	397.444	4.39139	-47.7734	3.81469	51.7313	362.013	251.262	185.965	185.965	185.965	-47.7346	1.66367	-5.39993	30.01	1.0925	0.579855	0.268251	-0.0136574	1.33144	-91.8153	-16.3767	4.20226	0	0	0.183233
517	0	4.1617	0	0	4.39761	2.93722	-18.8352	-0.098101	-0.0094525	0.016103	-11.0801	1.86E-15	-2.73784	0	0	0.0139356	1.03177	-13.9778	1.06694	248.727	363.179	626.957	396.883	396.883	396.883	4.64094	-49.6104	4.21233	65.0586	362.487	251.027	185.965	185.965	185.965	-49.5658	1.82232	-5.79449	30.9189	1.28233	0.661726	0.272611	-0.00517541	1.32779	-83.0525	-11.9609	2.24019	0	0	0.159278
518	0	4.78421	0	0	5.06064	2.9558	-19.0018	-0.102771	-0.00570475	0.0100419	-11.2637	1.16E-15	-2.00729	0	0	0.0127738	1.05199	-14.8298	0.881092	253.174	362.841	629.155	396.336	396.336	396.336	4.86077	-51.4808	4.57621	78.759	362.92	250.461	185.965	185.965	185.965	-51.4321	1.94854	-6.15337	31.7936	1.47831	0.749912	0.279514	0.00322518	1.32689	-75.2823	-8.05446	0.667138	0	0	0.138293
519	0	5.32322	0	0	5.63543	2.97042	-19.1327	-0.108612	-0.00290989	0.00385528	-11.5688	1.16E-16	-1.46167	0	0	0.011531	1.07079	-15.6419	0.668212	257.349	362.461	631.33	395.806	395.806	395.806	5.05918	-53.3808	4.9077	92.8062	363.336	249.611	185.965	185.965	185.965	-53.3297	2.04173	-6.48335	32.6333	1.6798	0.84378	0.288893	0.0111162	1.32873	-68.6024	-4.93345	-0.424492	0	0	0.120386
520	0	5.78314	0	0	6.12644	2.98216	-19.2377	-0.115363	-0.00127915	-0.00225662	-11.952	-1.75E-15	-1.15319	0	0	0.0101996	1.08811	-16.4132	0.431034	261.248	362.041	633.461	395.296	395.296	395.296	5.24216	-55.3062	5.20861	107.174	363.748	248.531	185.965	185.965	185.965	-55.2548	2.10237	-6.78922	33.4375	1.88595	0.941957	0.300781	0.0183118	1.33317	-63.1411	-2.74978	-0.992052	0	0	0.105609
521	0	6.16834	0	0	6.5381	2.99165	-19.3225	-0.122828	-0.000979247	-0.00809901	-12.3849	-1.28E-15	-1.11267	0	0	0.00878636	1.10376	-17.1425	0.173264	264.869	361.585	635.529	394.809	394.809	394.809	5.41295	-57.2532	5.48059	121.838	364.165	247.275	185.965	185.965	185.965	-57.2036	2.13182	-7.07328	34.206	2.09585	1.04224	0.315129	0.0245567	1.34005	-58.9909	-1.63805	-1.01639	0	0	0.0939188
522	0	6.4827	0	0	6.87425	2.99903	-19.3883	-0.13079	-0.00193291	-0.013628	-12.8457	2.33E-16	-1.33252	0	0	0.00731033	1.1174	-17.8294	-0.100523	268.213	361.095	637.516	394.347	394.347	394.347	5.57193	-59.2171	5.72462	136.771	364.585	245.895	185.965	185.965	185.965	-59.1715	2.13214	-7.33514	34.9382	2.30854	1.14171	0.331521	0.0297238	1.34915	-56.0529	-1.58502	-0.555158	0	0	0.0849065
523	0	6.72952	0	0	7.13808	3.00397	-19.4324	-0.139147	-0.00414106	-0.0187734	-13.3307	1.63E-15	-1.79868	0	0	0.00581257	1.12865	-18.4735	-0.38526	271.286	360.577	639.408	393.912	393.912	393.912	5.71678	-61.1932	5.94062	151.951	364.999	244.446	185.965	185.965	185.965	-61.1538	2.10595	-7.57172	35.634	2.52282	1.23709	0.349714	0.0337238	1.36057	-54.2763	-2.61214	0.352096	0	0	0.0782759
524	0	6.91166	0	0	7.33212	3.00575	-19.4482	-0.147738	-0.00734058	-0.0235529	-13.8348	4.66E-16	-2.46115	0	0	0.00435823	1.137	-19.0746	-0.675507	274.091	360.036	641.191	393.506	393.506	393.506	5.8427	-63.1765	6.1274	167.353	365.39	242.978	185.965	185.965	185.965	-63.145	2.05641	-7.77759	36.2928	2.73743	1.32479	0.369207	0.0366574	1.37413	-53.4879	-4.5713	1.59573	0	0	0.0735287
525	0	7.03178	0	0	7.45861	3.00331	-19.4264	-0.156479	-0.0113482	-0.0280735	-14.3623	2.56E-15	-3.26831	0	0	0.00303685	1.14197	-19.633	-0.965807	276.635	359.479	642.854	393.129	393.129	393.129	5.94306	-65.1618	6.28268	182.953	365.735	241.543	185.965	185.964	185.965	-65.14	1.98715	-7.94549	36.9144	2.95109	1.40125	0.389259	0.0385077	1.38973	-53.3662	-7.36482	3.0835	0	0	0.0700429
526	0	7.09252	0	0	7.51979	2.99538	-19.3557	-0.165229	-0.0158368	-0.0324768	-14.9101	3.49E-15	-4.14807	0	0	0.00194615	1.14307	-20.149	-1.25085	278.929	358.911	644.389	392.782	392.782	392.782	6.00986	-67.1446	6.40326	198.726	366.007	240.188	185.965	185.965	185.965	-67.1334	1.90226	-8.06696	37.4983	3.16239	1.46309	0.408907	0.0392672	1.40718	-53.465	-10.8511	4.70617	0	0	0.0671188
527	0	7.09687	0	0	7.51831	2.98061	-19.2239	-0.173801	-0.0205026	-0.0369155	-15.4677	3.49E-15	-5.02745	0	0	0.00117101	1.13996	-20.623	-1.52599	280.98	358.34	645.789	392.466	392.466	392.466	6.03455	-69.1205	6.4854	214.648	366.175	238.963	185.965	185.965	185.965	-69.1204	1.80629	-8.13317	38.0444	3.36988	1.50752	0.427576	0.0391389	1.42643	-53.413	-14.8099	6.35126	0	0	0.0642249
528	0	7.04823	0	0	7.45745	2.95772	-19.019	-0.181991	-0.0249554	-0.0416228	-16.0185	-2.33E-15	-5.82471	0	0	0.000754938	1.1324	-21.0558	-1.78707	282.8	357.773	647.049	392.18	392.18	392.18	6.00868	-71.0859	6.52527	230.688	366.206	237.913	185.965	185.965	185.965	-71.0964	1.70414	-8.13567	38.5523	3.57205	1.53226	0.444274	0.0383531	1.44728	-52.6323	-18.9958	7.90453	0	0	0.0607032
529	0	6.9506	0	0	7.34137	2.92557	-18.7305	-0.189597	-0.0288722	-0.0467778	-16.5418	-1.86E-15	-6.46754	0	0	0.000680234	1.12037	-21.4482	-2.03087	284.4	357.215	648.167	391.924	391.924	391.924	5.92466	-73.0375	6.51934	246.814	366.071	237.083	185.965	185.965	185.965	-73.0575	1.60097	-8.06726	39.0218	3.76744	1.53583	0.457936	0.037048	1.46931	-50.5338	-23.2071	9.27799	0	0	0.0560607
530	0	6.80854	0	0	7.17517	2.88335	-18.3502	-0.196397	-0.0319375	-0.0526055	-17.0097	-1.16E-15	-6.89177	0	0	0.000856037	1.10403	-21.801	-2.25502	285.792	356.675	649.141	391.697	391.697	391.697	5.77654	-74.9725	6.46503	262.983	365.744	236.515	185.965	185.965	185.965	-75	1.50206	-7.92285	39.4526	3.95453	1.51754	0.467857	0.0355276	1.49227	-46.5921	-27.1722	10.382	0	0	0.0500095
531	0	6.62729	0	0	6.96498	2.83064	-17.8728	-0.202173	-0.0339184	-0.0592605	-17.39	2.56E-15	-7.04925	0	0	0.00112822	1.08379	-22.1154	-2.45826	286.989	356.157	649.973	391.498	391.498	391.498	5.56049	-76.8882	6.36098	279.149	365.201	236.245	185.965	185.965	185.965	-76.9207	1.41264	-7.69993	39.8448	4.13189	1.47761	0.473384	0.0338669	1.51562	-40.3279	-30.7494	11.172	0	0	0.0425122
532	0	6.41277	0	0	6.71789	2.76744	-17.2972	-0.20675	-0.0346657	-0.0668926	-17.6506	9.32E-16	-6.91192	0	0	0.0013047	1.06025	-22.3925	-2.64014	288.004	355.669	650.665	391.326	391.326	391.326	5.27522	-78.7821	6.20764	295.254	364.431	236.304	185.965	185.965	185.965	-78.8165	1.33765	-7.39916	40.1983	4.29815	1.41696	0.473781	0.0322411	1.53894	-31.2622	-33.7698	11.6103	0	0	0.0336876
533	0	6.17131	0	0	6.44169	2.69425	-16.626	-0.209906	-0.0341066	-0.0755561	-17.7522	-5.24E-15	-6.4718	0	0	0.00119378	1.03415	-22.6335	-2.80123	288.849	355.214	651.221	391.179	391.179	391.179	4.92231	-80.6513	6.00735	311.232	363.425	236.718	185.965	185.965	185.965	-80.6846	1.28157	-7.02452	40.5132	4.45209	1.33728	0.468817	0.0308161	1.56162	-19.1473	-36.0888	11.6771	0	0	0.0239775
534	0	5.9095	0	0	6.14444	2.61201	-15.8661	-0.211485	-0.03222	-0.0853144	-17.6629	-2.33E-15	-5.73826	0	0	0.000637276	1.00637	-22.8397	-2.9429	289.539	354.797	651.647	391.054	391.054	391.054	4.50614	-82.4921	5.76447	327.006	362.186	237.5	185.965	185.965	185.965	-82.5215	1.24813	-6.58329	40.7898	4.59263	1.24084	0.458235	0.029589	1.58296	-3.73507	-37.646	11.3731	0	0	0.0139443
535	0	5.63398	0	0	5.83419	2.5221	-15.0287	-0.211362	-0.0291582	-0.0961066	-17.3559	1.75E-16	-4.74992	0	0	-0.000429873	0.977889	-23.0125	-3.06729	290.085	354.421	651.948	390.95	390.95	390.95	4.034	-84.3	5.48548	342.492	360.727	238.655	185.964	185.965	185.965	-84.3232	1.24018	-6.08596	41.0285	4.71897	1.13041	0.442141	0.02856	1.60217	14.9718	-38.4177	10.7154	0	0	0.00436534
536	0	5.35115	0	0	5.51858	2.42624	-14.1286	-0.209502	-0.0250461	-0.107854	-16.8176	5.24E-15	-3.55218	0	0	-0.0019895	0.949629	-23.1533	-3.17703	290.502	354.087	652.132	390.864	390.864	390.864	3.51554	-86.0691	5.17864	357.598	359.067	240.174	185.965	185.965	185.965	-86.0846	1.25954	-5.54564	41.2298	4.83039	1.00905	0.420798	0.0278295	1.61862	36.8659	-38.3647	9.72109	0	0	-0.00395249
537	0	5.06709	0	0	5.20464	2.32645	-13.1839	-0.205936	-0.0201596	-0.120501	-16.0465	-2.97E-15	-2.21128	0	0	-0.00390538	0.922501	-23.2635	-3.27523	290.802	353.797	652.207	390.792	390.793	390.793	2.96235	-87.7924	4.85373	372.229	357.234	242.036	185.965	185.965	185.965	-87.7998	1.30687	-4.97738	41.3944	4.92658	0.880034	0.394712	0.0272526	1.63176	61.7118	-37.5985	8.43294	0	0	-0.0101817
538	0	4.78753	0	0	4.8987	2.22491	-12.2151	-0.200695	-0.0146832	-0.133713	-15.0474	4.80E-15	-0.789197	0	0	-0.00597745	0.897271	-23.3447	-3.36523	290.999	353.549	652.182	390.733	390.733	390.733	2.38727	-89.4617	4.52156	386.284	355.263	244.205	185.965	185.965	185.965	-89.4612	1.38174	-4.39737	41.523	5.00745	0.746656	0.364781	0.0268624	1.6408	88.9533	-36.1396	6.88416	0	0	-0.0135429
539	0	4.51761	0	0	4.60619	2.12389	-11.2441	-0.193949	-0.00889844	-0.147479	-13.8457	-3.72E-15	0.641044	0	0	-0.00794485	0.874552	-23.3983	-3.45042	291.104	353.34	652.066	390.683	390.683	390.683	1.80385	-91.0675	4.19355	399.666	353.192	246.633	185.965	185.965	185.965	-91.0605	1.48259	-3.82214	41.6166	5.07317	0.612115	0.331684	0.0265496	1.64561	118.188	-34.1617	5.12177	0	0	-0.0134707
540	0	4.26177	0	0	4.33161	2.02569	-10.2938	-0.185843	-0.00300464	-0.16125	-12.4732	-5.10E-16	2.01328	0	0	-0.00954852	0.854723	-23.4257	-3.53403	291.13	353.168	651.868	390.639	390.639	390.639	1.22568	-92.5994	3.88106	412.275	351.062	249.259	185.965	185.965	185.965	-92.5877	1.60684	-3.2678	41.6759	5.1243	0.479324	0.296746	0.0262938	1.64575	148.456	-31.7426	3.18731	0	0	-0.00951717
541	0	4.02379	0	0	4.07851	1.93254	-9.38706	-0.17672	0.00263459	-0.174862	-10.9868	-8.15E-16	3.24753	0	0	-0.0105384	0.837934	-23.4284	-3.61915	291.09	353.026	651.596	390.599	390.599	390.599	0.665833	-94.0463	3.59485	424.022	348.918	252.01	185.965	185.965	185.965	-94.0322	1.75097	-2.74915	41.7021	5.1616	0.350985	0.261157	0.0258392	1.64138	178.968	-29.1912	1.13723	0	0	-0.00152147
542	0	3.80688	0	0	3.84969	1.8465	-8.54525	-0.166928	0.00780423	-0.187763	-9.44948	-8.15E-16	4.28255	0	0	-0.0107689	0.824032	-23.4078	-3.70838	290.995	352.91	651.259	390.56	390.56	390.56	0.136082	-95.3971	3.34438	434.821	346.799	254.808	185.965	185.965	185.965	-95.3827	1.91079	-2.27883	41.6961	5.18617	0.229317	0.226246	0.0251581	1.6326	208.617	-26.6593	-0.987001	0	0	0.0103956
543	0	3.61384	0	0	3.64753	1.76937	-7.78748	-0.156849	0.0122159	-0.199541	-7.92701	3.49E-15	5.05874	0	0	-0.0101933	0.812639	-23.3648	-3.80386	290.855	352.812	650.865	390.519	390.52	390.52	-0.353683	-96.6407	3.13697	444.597	344.744	257.567	185.965	185.965	185.965	-96.628	2.08162	-1.86653	41.6587	5.19933	0.11615	0.193246	0.0240641	1.61981	236.346	-24.4025	-3.13773	0	0	0.0258505
544	0	3.44723	0	0	3.47411	1.70262	-7.12941	-0.146793	0.0157181	-0.209613	-6.47475	-1.75E-15	5.54194	0	0	-0.00890947	0.803107	-23.3007	-3.90723	290.68	352.724	650.422	390.477	390.477	390.477	-0.796083	-97.7674	2.9773	453.288	342.785	260.202	185.965	185.965	185.965	-97.7578	2.25859	-1.51835	41.5908	5.20268	0.0129108	0.163644	0.022526	1.60358	260.924	-22.5572	-5.26748	0	0	0.0441578
545	0	3.30926	0	0	3.33125	1.64728	-6.58238	-0.137101	0.0182571	-0.217491	-5.14428	-3.15E-15	5.72176	0	0	-0.0071325	0.794614	-23.2163	-4.0196	290.479	352.638	649.934	390.43	390.43	390.43	-1.18637	-98.7686	2.86688	460.844	340.945	262.629	185.965	185.965	185.965	-98.7631	2.43684	-1.23646	41.493	5.19788	-0.0792657	0.138762	0.0207668	1.58481	281.218	-21.1265	-7.32812	0	0	0.0643993
546	0	3.20184	0	0	3.2204	1.60393	-6.15299	-0.128	0.0197519	-0.22262	-3.96904	-2.21E-15	5.59954	0	0	-0.00513173	0.786139	-23.1121	-4.14145	290.26	352.548	649.406	390.379	390.379	390.379	-1.52266	-99.6377	2.8039	467.23	339.242	264.771	185.965	185.965	185.965	-99.6366	2.61176	-1.01918	41.3661	5.18694	-0.15974	0.119543	0.0187902	1.56415	296.224	-20.1594	-9.25753	0	0	0.0854783
547	0	3.12601	0	0	3.14234	1.57266	-5.8428	-0.119709	0.0202752	-0.224568	-2.97517	2.91E-15	5.20487	0	0	-0.00319635	0.776602	-22.9885	-4.27291	290.027	352.445	648.842	390.323	390.323	390.323	-1.80579	-100.37	2.78328	472.428	337.683	266.558	185.965	185.965	185.965	-100.373	2.77918	-0.861034	41.2103	5.17191	-0.227927	0.107092	0.0169468	1.54249	304.971	-19.5143	-10.9893	0	0	0.106116
548	0	3.0818	0	0	3.09687	1.55309	-5.64849	-0.112437	0.0198431	-0.222871	-2.18231	-1.40E-15	4.57325	0	0	-0.00156209	0.764873	-22.8458	-4.41358	289.785	352.322	648.244	390.263	390.263	390.263	-2.03909	-100.961	2.79717	476.435	336.269	267.931	185.965	185.965	185.965	-100.968	2.93553	-0.753471	41.026	5.15486	-0.283522	0.102307	0.0156618	1.52094	306.617	-19.0352	-12.4484	0	0	0.124868
549	0	3.06794	0	0	3.08247	1.54439	-5.56215	-0.106347	0.0184659	-0.217377	-1.60159	0	3.74878	0	0	-0.000381482	0.749903	-22.6838	-4.56271	289.536	352.175	647.612	390.199	390.199	390.199	-2.22803	-101.412	2.83546	479.269	334.993	268.846	185.965	185.965	185.965	-101.422	3.078	-0.685445	40.8134	5.13792	-0.326314	0.105632	0.0150939	1.50059	300.726	-18.6625	-13.5616	0	0	0.140279
550	0	3.08149	0	0	3.09613	1.54536	-5.57169	-0.101581	0.0162502	-0.207926	-1.23951	1.05E-15	2.79283	0	0	0.000292436	0.730749	-22.5024	-4.71937	289.28	352	646.947	390.134	390.134	390.134	-2.37991	-101.721	2.88658	480.963	333.841	269.27	185.965	185.965	185.965	-101.733	3.20464	-0.644119	40.5727	5.12315	-0.356064	0.117452	0.015723	1.48243	286.98	-18.1586	-14.2635	0	0	0.150833
551	0	3.11788	0	0	3.13317	1.55441	-5.66166	-0.0982399	0.0133708	-0.19466	-1.09764	5.82E-16	1.77789	0	0	0.000509084	0.706617	-22.3012	-4.8823	289.016	351.793	646.247	390.068	390.068	390.068	-2.50338	-101.891	2.93822	481.57	332.796	269.186	185.965	185.965	185.965	-101.906	3.31432	-0.615733	40.3043	5.11264	-0.372703	0.1375	0.0178082	1.46715	265.556	-17.3224	-14.5037	0	0	0.155197
552	0	3.17072	0	0	3.18714	1.56978	-5.81422	-0.0963796	0.0100691	-0.17782	-1.17458	-1.25E-15	0.784392	0	0	0.000396328	0.676935	-22.0798	-5.05016	288.742	351.557	645.513	390.003	390.003	390.003	-2.60774	-101.925	2.97849	481.157	331.834	268.592	185.965	185.965	185.965	-101.942	3.40674	-0.586659	40.0085	5.10826	-0.376091	0.165498	0.0216694	1.4557	236.793	-15.9194	-14.2462	0	0	0.152184
553	0	3.23203	0	0	3.24992	1.58955	-6.01038	-0.0960865	0.0067045	-0.157888	-1.47509	3.16E-16	-0.0985612	0	0	0.000120905	0.641371	-21.8381	-5.2215	288.455	351.292	644.744	389.942	389.942	389.942	-2.70215	-101.828	2.99678	479.808	330.934	267.501	185.965	185.965	185.965	-101.848	3.4822	-0.544419	39.6859	5.11168	-0.366091	0.200583	0.027658	1.44869	201.495	-13.6757	-13.4809	0	0	0.141039
554	0	3.29245	0	0	3.31203	1.61183	-6.23127	-0.0974481	0.00351419	-0.135521	-2.00923	-2.62E-16	-0.801384	0	0	-0.000172042	0.599795	-21.5759	-5.39478	288.151	351.002	643.94	389.885	389.885	389.885	-2.79476	-101.607	2.98478	477.62	330.075	265.937	185.965	185.965	185.965	-101.629	3.54143	-0.478801	39.3373	5.12449	-0.34264	0.241547	0.0357939	1.44674	160.761	-10.4934	-12.226	0	0	0.121455
555	0	3.34187	0	0	3.36324	1.63485	-6.45928	-0.100541	0.000937969	-0.111574	-2.79115	1.46E-16	-1.24702	0	0	-0.000393014	0.552288	-21.2934	-5.56838	287.825	350.694	643.103	389.835	389.835	389.835	-2.89201	-101.267	2.9371	474.696	329.239	263.937	185.965	185.965	185.965	-101.292	3.58542	-0.382606	38.9639	5.14794	-0.305734	0.286695	0.0462622	1.4502	116.066	-6.15207	-10.5332	0	0	0.093812
556	0	3.37032	0	0	3.39338	1.65708	-6.67928	-0.10542	-0.000748069	-0.0869016	-3.83616	1.43E-15	-1.38887	0	0	-0.000548834	0.499123	-20.9908	-5.74067	287.475	350.375	642.236	389.792	389.792	389.792	-2.99797	-100.816	2.85187	471.149	328.415	261.549	185.965	185.965	185.965	-100.846	3.61523	-0.252394	38.5672	5.18319	-0.255498	0.334115	0.0588188	1.4593	69.0527	-0.659992	-8.47782	0	0	0.059086
557	0	3.36892	0	0	3.39337	1.67734	-6.87965	-0.11211	-0.00128821	-0.0627561	-5.15721	2.88E-15	-1.20144	0	0	-0.000732601	0.440688	-20.669	-5.90986	287.096	350.053	641.344	389.755	389.755	389.755	-3.11388	-100.265	2.73101	467.092	327.597	258.83	185.965	185.965	185.965	-100.3	3.63187	-0.0889251	38.1489	5.23109	-0.192316	0.381029	0.0730378	1.47397	21.9133	5.87844	-6.17508	0	0	0.0192592
558	0	3.33094	0	0	3.35635	1.69491	-7.05323	-0.120483	-0.000524767	-0.0400058	-6.74838	6.77E-16	-0.689942	0	0	-0.00108586	0.37748	-20.3292	-6.0742	286.686	349.738	640.435	389.726	389.726	389.726	-3.23795	-99.6246	2.58009	462.635	326.791	255.844	185.965	185.965	185.965	-99.6651	3.63632	0.102785	37.7113	5.29227	-0.116754	0.425157	0.088464	1.49391	-23.4728	13.323	-3.75066	0	0	-0.0234285
559	0	3.25289	0	0	3.27874	1.70953	-7.19763	-0.130292	0.00155281	-0.0198725	-8.58315	1.59E-15	0.102215	0	0	-0.00172976	0.310019	-19.9727	-6.23178	286.245	349.438	639.515	389.702	389.702	389.702	-3.36551	-98.9076	2.40814	457.88	326.009	252.662	185.965	185.965	185.965	-98.9546	3.62956	0.313675	37.2566	5.3671	-0.0297325	0.463525	0.104404	1.51855	-64.8091	21.3547	-1.36085	0	0	-0.0659127
560	0	3.13529	0	0	3.16105	1.72148	-7.31555	-0.141069	0.00462898	-0.00310841	-10.5986	-2.33E-16	1.07784	0	0	-0.0026896	0.238803	-19.6016	-6.38066	285.769	349.162	638.597	389.682	389.682	389.682	-3.48937	-98.1296	2.22687	452.92	325.272	249.357	185.965	185.965	185.965	-98.1832	3.61269	0.53126	36.7875	5.45573	0.067501	0.493662	0.119779	1.54665	-100.259	29.4267	0.8434	0	0	-0.105212
561	0	2.98312	0	0	3.00828	1.73147	-7.41408	-0.152212	0.00824923	0.00950396	-12.7005	1.51E-15	2.10912	0	0	-0.00384128	0.16431	-19.2178	-6.51877	285.26	348.92	637.691	389.663	389.663	389.663	-3.60071	-97.3078	2.04961	447.834	324.608	246.005	185.965	185.965	185.964	-97.3677	3.58707	0.740904	36.3066	5.5581	0.173214	0.513219	0.133356	1.57676	-128.131	36.8743	2.71505	0	0	-0.138345
562	0	2.80556	0	0	2.82979	1.74053	-7.50341	-0.162902	0.0116219	0.0178362	-14.7557	-3.73E-15	3.03064	0	0	-0.00493095	0.0869139	-18.8235	-6.64408	284.715	348.717	636.808	389.643	389.643	389.643	-3.69043	-96.4608	1.88972	442.682	324.045	242.68	185.965	185.965	185.964	-96.5261	3.55442	0.927574	35.8166	5.67383	0.285372	0.52101	0.143739	1.60702	-147.614	42.8506	4.15197	0	0	-0.163201
563	0	2.61508	0	0	2.63822	1.74981	-7.5948	-0.172244	0.0141456	0.0220221	-16.6135	-9.32E-16	3.70253	0	0	-0.00565931	0.00688107	-18.4209	-6.75443	284.134	348.56	635.96	389.619	389.619	389.619	-3.75055	-95.6078	1.75897	437.511	323.61	239.448	185.965	185.965	185.965	-95.6771	3.51689	1.07789	35.3198	5.80237	0.401407	0.516361	0.14987	1.63524	-158.411	46.7356	5.09207	0	0	-0.17845
564	0	2.42568	0	0	2.44775	1.76035	-7.69868	-0.179441	0.0150484	0.0225837	-18.1355	2.97E-15	3.9903	0	0	-0.00582288	-0.0755535	-18.0121	-6.8478	283.514	348.453	635.155	389.589	389.589	389.589	-3.77565	-94.7669	1.66606	432.35	323.323	236.368	185.965	185.965	185.964	-94.8385	3.47692	1.18198	34.8184	5.94273	0.518552	0.499915	0.150539	1.65953	-161.077	47.7591	5.54423	0	0	-0.183866
565	0	2.25072	0	0	2.27188	1.77294	-7.82256	-0.184003	0.0141391	0.0205736	-19.229	4.02E-15	3.84542	0	0	-0.00539203	-0.160256	-17.5989	-6.92223	282.852	348.399	634.401	389.552	389.552	389.552	-3.76385	-93.9535	1.61549	427.212	323.192	233.484	185.965	185.965	185.965	-94.0255	3.43712	1.23489	34.3141	6.09378	0.633679	0.473519	0.145561	1.67809	-157.058	45.8482	5.56805	0	0	-0.180619
566	0	2.10107	0	0	2.12158	1.78788	-7.96957	-0.185891	0.0111907	0.0167804	-19.8707	-1.05E-15	3.25111	0	0	-0.0045221	-0.247039	-17.1826	-6.97608	282.141	348.399	633.702	389.507	389.507	389.507	-3.71718	-93.1791	1.60747	422.103	323.212	230.825	185.965	185.965	185.965	-93.2498	3.40008	1.23713	33.8082	6.25382	0.743669	0.439081	0.134881	1.69026	-147.775	40.9274	5.256	0	0	-0.170104
567	0	1.98427	0	0	2.00446	1.80501	-8.13794	-0.185509	0.00655076	0.0120982	-20.1078	-1.43E-15	2.27914	0	0	-0.00344362	-0.335752	-16.7642	-7.00785	281.374	348.452	633.061	389.455	389.455	389.455	-3.64174	-92.4511	1.638	417.019	323.366	228.405	185.965	185.965	185.964	-92.5191	3.36833	1.1946	33.3013	6.42095	0.845207	0.3989	0.119184	1.69586	-134.892	33.5134	4.71732	0	0	-0.154306
568	0	1.90441	0	0	1.92468	1.82365	-8.32107	-0.183269	0.000588013	0.00719281	-20.0111	-1.82E-15	1.03249	0	0	-0.00234834	-0.426082	-16.3444	-7.01655	280.539	348.558	632.474	389.398	389.398	389.398	-3.54703	-91.7734	1.69977	411.953	323.623	226.224	185.965	185.965	185.965	-91.8378	3.34427	1.11777	32.7939	6.59285	0.935215	0.35536	0.099376	1.69541	-119.943	24.2048	4.06736	0	0	-0.135231
569	0	1.86263	0	0	1.88337	1.84276	-8.50862	-0.179811	-0.00587706	0.00245032	-19.6855	-3.36E-15	-0.324877	0	0	-0.00130975	-0.517604	-15.9232	-7.00153	279.627	348.716	631.938	389.338	389.338	389.338	-3.44509	-91.1471	1.78323	406.896	323.945	224.273	185.965	185.965	185.965	-91.2074	3.33016	1.02028	32.2859	6.7667	1.0108	0.310325	0.0772077	1.68998	-104.04	14.0982	3.3928	0	0	-0.114667
570	0	1.85778	0	0	1.87935	1.86107	-8.68813	-0.175726	-0.0120459	-0.0017517	-19.2331	-4.81E-15	-1.62453	0	0	-0.000294667	-0.60971	-15.5007	-6.96265	278.623	348.922	631.446	389.279	389.279	389.279	-3.34889	-90.5711	1.878	401.837	324.291	222.536	185.965	185.965	185.965	-90.6276	3.328	0.91712	31.7771	6.93947	1.06937	0.265638	0.0542326	1.6807	-88.2343	4.21891	2.7751	0	0	-0.0943157
571	0	1.88745	0	0	1.91019	1.87729	-8.84695	-0.171595	-0.0172317	-0.00536764	-18.7477	8.28E-17	-2.71696	0	0	0.000774146	-0.70162	-15.0763	-6.90026	277.515	349.175	630.99	389.225	389.225	389.225	-3.27076	-90.0436	1.97443	396.77	324.619	220.994	185.965	185.965	185.965	-90.097	3.33945	0.822552	31.2671	7.10778	1.10874	0.222596	0.0319103	1.66904	-73.1595	-4.54318	2.26927	0	0	-0.0753514
572	0	1.94889	0	0	1.97304	1.89027	-8.974	-0.167708	-0.0208499	-0.00806444	-18.2834	9.05E-16	-3.48298	0	0	0.00194778	-0.792275	-14.6497	-6.81525	276.288	349.471	630.561	389.177	389.177	389.177	-3.22086	-89.5626	2.06466	391.686	324.896	219.627	185.965	185.965	185.965	-89.6141	3.36577	0.748353	30.7557	7.26804	1.12728	0.182787	0.0116532	1.65626	-59.5854	-11.3991	1.91368	0	0	-0.0589616
573	0	2.03935	0	0	2.06511	1.89915	-9.06084	-0.164277	-0.0226286	-0.0100266	-17.8729	3.54E-15	-3.86158	0	0	0.00320409	-0.880517	-14.2204	-6.70905	274.931	349.808	630.151	389.14	389.14	389.14	-3.20608	-89.1266	2.14355	386.582	325.1	218.416	185.965	185.965	185.965	-89.1773	3.40769	0.702493	30.2424	7.41669	1.12386	0.146826	-0.00564727	1.64344	-47.6564	-15.94	1.712	0	0	-0.0454136
574	0	2.15628	0	0	2.18378	1.90342	-9.10258	-0.161335	-0.0226052	-0.011114	-17.5199	-2.01E-15	-3.85175	0	0	0.00445326	-0.964936	-13.7879	-6.58349	273.432	350.185	629.751	389.114	389.114	389.114	-3.2294	-88.7339	2.20898	381.455	325.217	217.345	185.965	185.965	185.965	-88.7854	3.46535	0.688533	29.7269	7.55015	1.09792	0.115243	-0.019593	1.63126	-37.6286	-18.1332	1.66375	0	0	-0.0348553
575	0	2.29733	0	0	2.32662	1.90293	-9.09785	-0.158922	-0.0209536	-0.0115197	-17.2202	-1.51E-15	-3.4935	0	0	0.00558014	-1.04406	-13.3516	-6.44088	271.78	350.598	629.355	389.102	389.102	389.102	-3.28986	-88.3837	2.26157	376.305	325.25	216.398	185.965	185.965	185.965	-88.4372	3.53826	0.705649	29.2092	7.66505	1.04956	0.088128	-0.0299908	1.62058	-29.3922	-18.1311	1.73922	0	0	-0.0269079
576	0	2.46023	0	0	2.49127	1.89788	-9.04847	-0.156896	-0.0181071	-0.0113277	-16.9492	-1.38E-16	-2.872	0	0	0.00648137	-1.11635	-12.9113	-6.28384	269.968	351.048	628.958	389.103	389.103	389.103	-3.38308	-88.0746	2.30436	371.134	325.21	215.564	185.965	185.965	185.965	-88.1316	3.62535	0.749284	28.6891	7.75846	0.979422	0.0655021	-0.0372338	1.6116	-22.8622	-16.4366	1.91088	0	0	-0.0210966
577	0	2.64257	0	0	2.67524	1.88872	-8.95886	-0.155197	-0.0145438	-0.0106762	-16.6895	2.39E-15	-2.08918	0	0	0.00710217	-1.1803	-12.4664	-6.11515	267.988	351.533	628.555	389.118	389.118	389.118	-3.50201	-87.8055	2.34188	365.946	325.116	214.831	185.965	185.965	185.965	-87.8671	3.72501	0.812098	28.1664	7.82784	0.888637	0.0471192	-0.0419021	1.60465	-17.8391	-13.6544	2.14432	0	0	-0.0168604
578	0	2.84151	0	0	2.87565	1.87608	-8.8351	-0.153692	-0.0107436	-0.0097822	-16.4197	2.95E-15	-1.25217	0	0	0.0074371	-1.23457	-12.0168	-5.93764	265.836	352.052	628.143	389.147	389.147	389.147	-3.63796	-87.5746	2.37951	360.744	324.992	214.189	185.965	185.965	185.965	-87.6416	3.83522	0.885128	27.641	7.87128	0.778771	0.0325679	-0.0446863	1.59961	-14.0123	-10.4299	2.40096	0	0	-0.0136221
579	0	3.05383	0	0	3.08928	1.86067	-8.68422	-0.152319	-0.00726172	-0.00870878	-16.1288	3.83E-15	-0.472041	0	0	0.00752696	-1.27799	-11.5623	-5.75394	263.508	352.604	627.722	389.19	389.19	389.19	-3.7817	-87.3797	2.42255	355.535	324.864	213.628	185.965	185.965	185.965	-87.4526	3.95363	0.959055	27.1128	7.8875	0.651639	0.0216117	-0.0464535	1.5964	-11.2639	-7.49548	2.6587	0	0	-0.0111553
580	0	3.2759	0	0	3.31242	1.84322	-8.51308	-0.151013	-0.00447993	-0.00760957	-15.8099	-3.36E-15	0.165276	0	0	0.007431	-1.30976	-11.1026	-5.56642	261.002	353.188	627.29	389.248	389.248	389.248	-3.92439	-87.2177	2.47554	350.323	324.756	213.138	185.965	185.965	185.965	-87.2967	4.0778	1.02525	26.5813	7.87595	0.509259	0.0137451	-0.0478762	1.59485	-9.34273	-5.3895	2.88961	0	0	-0.00927218
581	0	3.50363	0	0	3.54101	1.82432	-8.32769	-0.149716	-0.00278637	-0.00657271	-15.4607	1.16E-15	0.586878	0	0	0.00721083	-1.32941	-10.6376	-5.377	258.319	353.802	626.847	389.321	389.321	389.321	-4.05853	-87.0853	2.54194	345.114	324.687	212.711	185.965	185.965	185.965	-87.17	4.20534	1.0767	26.0464	7.83679	0.353678	0.00855642	-0.0497171	1.5947	-8.05253	-4.62914	3.07713	0	0	-0.00797998
582	0	3.73267	0	0	3.77065	1.80444	-8.13235	-0.148431	-0.00235297	-0.00565399	-15.0873	-3.07E-15	0.758639	0	0	0.00691384	-1.33689	-10.1673	-5.1871	255.461	354.443	626.396	389.411	389.411	389.411	-4.17875	-86.9785	2.62348	339.911	324.671	212.335	185.965	185.965	185.965	-87.0684	4.33407	1.10883	25.5075	7.77083	0.186958	0.00563314	-0.05234	1.59552	-7.2717	-5.43048	3.20932	0	0	-0.00743748
583	0	3.95847	0	0	3.99673	1.78377	-7.92917	-0.147122	-0.00314734	-0.00486748	-14.6959	3.61E-15	0.684797	0	0	0.00656673	-1.33253	-9.69173	-4.99752	252.432	355.108	625.938	389.52	389.52	389.52	-4.28212	-86.8929	2.72011	334.72	324.711	212.003	185.965	185.965	185.965	-86.9871	4.46221	1.11985	24.9643	7.67931	0.0110243	0.00436077	-0.0558478	1.59704	-6.8089	-7.79336	3.28124	0	0	-0.0077054
584	0	4.17633	0	0	4.21456	1.76232	-7.71807	-0.145828	-0.00496911	-0.00429015	-14.302	-1.60E-16	0.402698	0	0	0.00618744	-1.31702	-9.21096	-4.80863	249.236	355.793	625.474	389.65	389.65	389.65	-4.36813	-86.8237	2.83018	329.544	324.806	211.705	185.965	185.965	185.965	-86.9215	4.5884	1.11056	24.4164	7.56398	-0.172233	0.00421343	-0.0599672	1.59906	-6.46845	-11.4162	3.2848	0	0	-0.00872277
585	0	4.3817	0	0	4.41955	1.73989	-7.49706	-0.144559	-0.00748676	-0.00388945	-13.9201	-3.44E-15	-0.0243018	0	0	0.00578783	-1.29133	-8.72509	-4.6202	245.879	356.493	625.007	389.804	389.804	389.804	-4.43844	-86.7663	2.95071	324.385	324.946	211.431	185.965	185.965	185.965	-86.8667	4.71169	1.08406	23.8634	7.42678	-0.36112	0.00469452	-0.064396	1.60118	-6.14383	-15.9074	3.22805	0	0	-0.0103932
586	0	4.57039	0	0	4.60744	1.71614	-7.26283	-0.143416	-0.010305	-0.00372773	-13.5743	-2.56E-15	-0.520848	0	0	0.00538229	-1.25661	-8.2343	-4.43168	242.369	357.203	624.539	389.983	389.983	389.983	-4.49616	-86.716	3.07797	319.245	325.116	211.175	185.965	185.965	185.965	-86.8185	4.83159	1.04488	23.305	7.26961	-0.554014	0.00518499	-0.0685449	1.60319	-5.62603	-20.7177	3.11361	0	0	-0.0123472
587	0	4.73886	0	0	4.77464	1.69068	-7.0115	-0.142439	-0.0130335	-0.0038062	-13.2808	-3.59E-15	-1.01235	0	0	0.00497796	-1.21414	-7.73877	-4.24219	238.712	357.918	624.073	390.189	390.189	390.189	-4.54514	-86.6688	3.20793	314.125	325.301	210.928	185.965	185.965	185.965	-86.7727	4.94789	0.998214	22.7412	7.09438	-0.749437	0.00518508	-0.0719608	1.60475	-4.78392	-25.3448	2.95285	0	0	-0.0142091
588	0	4.88445	0	0	4.91852	1.66317	-6.7395	-0.141672	-0.0153839	-0.00412835	-13.0529	5.19E-16	-1.43992	0	0	0.00457642	-1.16518	-7.23873	-4.05073	234.915	358.635	623.611	390.423	390.423	390.423	-4.58933	-86.6211	3.33699	309.024	325.486	210.686	185.965	185.965	185.965	-86.7262	5.06067	0.949072	22.1718	6.90271	-0.946026	0.00440939	-0.0742896	1.60579	-3.55658	-29.3695	2.75734	0	0	-0.0156468
589	0	5.00561	0	0	5.03752	1.63332	-6.44416	-0.141157	-0.0171293	-0.00464994	-12.8984	1.89E-16	-1.76065	0	0	0.00416811	-1.11095	-6.73442	-3.85633	230.988	359.347	623.154	390.686	390.686	390.686	-4.63218	-86.5704	3.46224	303.942	325.657	210.443	185.965	185.965	185.965	-86.6767	5.17017	0.90164	21.5971	6.696	-1.14247	0.00286326	-0.0753257	1.60612	-1.99363	-32.4718	2.54002	0	0	-0.0164625
590	0	5.10193	0	0	5.13129	1.60101	-6.12402	-0.140846	-0.0182221	-0.00539322	-12.8115	-1.70E-15	-1.95873	0	0	0.00374025	-1.05247	-6.22611	-3.6579	226.936	360.052	622.705	390.976	390.976	390.976	-4.67625	-86.5151	3.58169	298.876	325.806	210.198	185.965	185.965	185.965	-86.6227	5.27669	0.858916	21.0174	6.47524	-1.33773	0.000208571	-0.0750671	1.60566	-0.00499983	-34.5389	2.30939	0	0	-0.0163763
591	0	5.17403	0	0	5.20052	1.56624	-5.77911	-0.140706	-0.0186199	-0.00624665	-12.7836	3.48E-15	-2.02893	0	0	0.00327761	-0.990617	-5.71412	-3.45466	222.769	360.747	622.264	391.292	391.292	391.292	-4.72305	-86.4544	3.69436	293.824	325.927	209.948	185.965	185.965	185.965	-86.5635	5.38054	0.822562	20.4332	6.24113	-1.5308	-0.00338609	-0.0735792	1.60422	2.26499	-35.5079	2.07683	0	0	-0.0154197
592	0	5.22338	0	0	5.24681	1.52917	-5.41084	-0.140685	-0.0184284	-0.00724608	-12.8009	3.20E-15	-1.9869	0	0	0.00277674	-0.926032	-5.19877	-3.24594	218.494	361.429	621.835	391.633	391.633	391.633	-4.77307	-86.3884	3.8002	288.782	326.018	209.695	185.965	185.965	185.965	-86.4992	5.48197	0.792949	19.8454	5.99422	-1.72092	-0.00797841	-0.071127	1.60172	4.83876	-35.4882	1.84499	0	0	-0.013533
593	0	5.25211	0	0	5.27241	1.49006	-5.02186	-0.140726	-0.0177315	-0.00828315	-12.8482	3.84E-15	-1.85063	0	0	0.0022408	-0.859143	-4.6804	-3.03133	214.117	362.096	621.417	391.995	391.995	391.995	-4.8259	-86.3174	3.89979	283.747	326.083	209.437	185.965	185.965	185.965	-86.4303	5.5811	0.769408	19.2549	5.73483	-1.90749	-0.013262	-0.0680042	1.59831	7.53879	-34.658	1.62645	0	0	-0.0109532
594	0	5.26284	0	0	5.28	1.44928	-4.61588	-0.140805	-0.0167265	-0.00928137	-12.9133	-8.26E-16	-1.65213	0	0	0.00169093	-0.790187	-4.15944	-2.81079	209.647	362.747	621.011	392.375	392.375	392.375	-4.88025	-86.2426	3.99432	278.713	326.128	209.176	185.965	185.965	185.965	-86.3576	5.67792	0.750346	18.663	5.46329	-2.09	-0.0188257	-0.0645281	1.59402	10.1716	-33.2771	1.4288	0	0	-0.00802251
595	0	5.25828	0	0	5.27246	1.40728	-4.19713	-0.14088	-0.0155817	-0.0102657	-12.9835	-3.79E-15	-1.42155	0	0	0.00115349	-0.719282	-3.63627	-2.58441	205.091	363.381	620.617	392.77	392.77	392.77	-4.9344	-86.1648	4.08527	273.678	326.158	208.913	185.965	185.964	185.965	-86.282	5.77231	0.733622	18.0708	5.18009	-2.26823	-0.0248069	-0.0610366	1.58905	12.7785	-31.6355	1.25111	0	0	-0.0048502
596	0	5.24127	0	0	5.25268	1.36452	-3.77039	-0.140921	-0.0143941	-0.0111105	-13.05	3.86E-15	-1.18372	0	0	0.000655043	-0.646373	-3.11138	-2.35272	200.455	363.996	620.236	393.175	393.175	393.175	-4.98617	-86.0852	4.17434	268.637	326.184	208.649	185.965	185.965	185.965	-86.2045	5.86406	0.716708	17.4798	4.88582	-2.44194	-0.0306594	-0.0575486	1.58352	15.1159	-29.8725	1.09293	0	0	-0.00181798
597	0	5.21444	0	0	5.22334	1.32149	-3.34047	-0.14095	-0.0133893	-0.0118981	-13.1113	-1.63E-15	-0.975083	0	0	0.000233023	-0.571391	-2.58525	-2.11658	195.748	364.593	619.866	393.589	393.589	393.589	-5.03336	-86.0049	4.26326	263.587	326.214	208.384	185.965	185.965	185.965	-86.126	5.95292	0.697013	16.8917	4.58147	-2.61099	-0.0362365	-0.0543556	1.57776	17.1915	-28.2876	0.941432	0	0	0.000862662
598	0	5.1803	0	0	5.18702	1.27863	-2.91193	-0.14094	-0.0125892	-0.0125227	-13.1639	-5.75E-16	-0.811265	0	0	-9.40E-05	-0.494264	-2.05842	-1.87706	190.977	365.171	619.506	394.006	394.006	394.006	-5.07393	-85.9247	4.35348	258.525	326.254	208.118	185.965	185.965	185.965	-86.0473	6.0386	0.672229	16.3078	4.26832	-2.77529	-0.0414089	-0.0513411	1.57171	18.9126	-26.926	0.786756	0	0	0.00303013
599	0	5.14116	0	0	5.14602	1.23635	-2.48885	-0.140953	-0.0121225	-0.0131308	-13.2151	4.51E-16	-0.715508	0	0	-0.000303346	-0.414925	-1.53148	-1.63565	186.15	365.728	619.156	394.425	394.425	394.424	-5.10622	-85.8454	4.44618	253.449	326.311	207.852	185.965	185.965	185.965	-85.969	6.12085	0.640494	15.7298	3.94799	-2.93461	-0.0460536	-0.0484338	1.56584	20.3374	-25.8792	0.60522	0	0	0.00466599
600	0	5.09924	0	0	5.10258	1.19498	-2.07469	-0.140975	-0.0119759	-0.0135836	-13.2659	1.28E-15	-0.693241	0	0	-0.000390588	-0.333393	-1.00507	-1.39411	181.274	366.265	618.815	394.841	394.841	394.842	-5.12927	-85.7677	4.54193	248.357	326.39	207.587	185.965	185.965	185.965	-85.8916	6.19947	0.600746	15.1592	3.62245	-3.0886	-0.0497476	-0.0456112	1.56013	21.2759	-25.1772	0.395297	0	0	0.00552426
601	0	5.05675	0	0	5.05889	1.15479	-1.67206	-0.141058	-0.0121751	-0.0140244	-13.3229	2.37E-15	-0.749263	0	0	-0.000352618	-0.249828	-0.47986	-1.15443	176.359	366.78	618.48	395.255	395.255	395.255	-5.14274	-85.6923	4.64078	243.248	326.491	207.323	185.965	185.965	185.965	-85.816	6.27427	0.552683	14.5975	3.29401	-3.23678	-0.0525757	-0.0428181	1.55488	21.8554	-24.8312	0.139746	0	0	0.00575212
602	0	5.01596	0	0	5.01722	1.11595	-1.2828	-0.14122	-0.012673	-0.0144062	-13.3874	-1.27E-15	-0.876269	0	0	-0.000196995	-0.164472	0.0433728	-0.918836	171.413	367.273	618.15	395.662	395.662	395.662	-5.14705	-85.6201	4.7421	238.12	326.616	207.061	185.965	185.965	185.965	-85.7429	6.34511	0.496922	14.0458	2.96506	-3.37842	-0.0542962	-0.039938	1.5501	21.9968	-24.7951	-0.159647	0	0	0.00532424
603	0	4.9794	0	0	4.98002	1.07857	-0.908076	-0.141421	-0.0134812	-0.0147533	-13.4518	1.54E-15	-1.06747	0	0	7.01E-05	-0.0777455	0.563794	-0.689675	166.448	367.742	617.823	396.061	396.061	396.061	-5.14331	-85.552	4.84474	232.974	326.76	206.804	185.965	185.965	185.965	-85.6734	6.4119	0.434826	13.5056	2.63822	-3.51259	-0.0547132	-0.0371155	1.54584	21.6927	-25.1188	-0.500398	0	0	0.00424102
604	0	4.94964	0	0	4.94987	1.04269	-0.548304	-0.141648	-0.0144513	-0.0151114	-13.5089	8.77E-16	-1.29672	0	0	0.000426337	0.00979851	1.0805	-0.46931	161.473	368.188	617.497	396.451	396.451	396.451	-5.13321	-85.4891	4.94699	227.81	326.92	206.553	185.965	185.965	185.965	-85.6087	6.47454	0.368501	12.9777	2.31601	-3.63822	-0.0538856	-0.0341996	1.5422	21.019	-25.6611	-0.874182	0	0	0.00274833
605	0	4.92934	0	0	4.92937	1.00832	-0.203551	-0.141772	-0.0155404	-0.0154416	-13.5387	1.73E-16	-1.54351	0	0	0.000851521	0.0974526	1.5925	-0.260045	156.501	368.607	617.172	396.83	396.83	396.83	-5.1188	-85.4323	5.04678	222.627	327.09	206.311	185.965	185.965	185.965	-85.5498	6.5329	0.300525	12.463	2.001	-3.75411	-0.0517517	-0.0312573	1.53918	19.9693	-26.4003	-1.2635	0	0	0.000919144
606	0	4.92092	0	0	4.92093	0.975422	0.126336	-0.141776	-0.0165948	-0.0157732	-13.5335	2.08E-15	-1.77593	0	0	0.00131364	0.184425	2.09872	-0.0640389	151.544	369.001	616.845	397.196	397.196	397.196	-5.10227	-85.3823	5.14192	217.426	327.264	206.079	185.965	185.965	185.965	-85.4976	6.58684	0.233665	11.9624	1.6955	-3.85895	-0.0483964	-0.0282211	1.53672	18.6155	-27.2132	-1.64757	0	0	-0.00102491
607	0	4.92639	0	0	4.92653	0.944014	0.441308	-0.141595	-0.0175151	-0.0160457	-13.4844	-1.16E-15	-1.96806	0	0	0.00178195	0.269778	2.59805	0.116823	146.617	369.366	616.515	397.548	397.548	397.548	-5.08564	-85.3392	5.23029	212.205	327.436	205.86	185.965	185.965	185.965	-85.4524	6.63617	0.17054	11.4763	1.40179	-3.95148	-0.0438922	-0.0251754	1.5347	16.9569	-28.0095	-2.00141	0	0	-0.00297781
608	0	4.9473	0	0	4.94772	0.91412	0.74107	-0.141292	-0.0181734	-0.0162856	-13.3982	-2.96E-15	-2.09503	0	0	0.00222638	0.352577	3.08934	0.280974	141.732	369.702	616.179	397.886	397.886	397.886	-5.07048	-85.3026	5.31009	206.965	327.601	205.651	185.965	185.965	185.965	-85.4138	6.68066	0.113339	11.0051	1.1218	-4.03049	-0.0384896	-0.0222506	1.53324	15.0935	-28.7362	-2.30209	0	0	-0.00478044
609	0	4.98475	0	0	4.98554	0.885842	1.0246	-0.140856	-0.0185429	-0.0164144	-13.2796	6.62E-16	-2.14857	0	0	0.00263033	0.431826	3.57141	0.427262	136.905	370.008	615.837	398.208	398.208	398.208	-5.05764	-85.2714	5.38014	201.705	327.754	205.452	185.965	185.965	185.965	-85.3808	6.72001	0.0633887	10.5493	0.857157	-4.09491	-0.0323823	-0.0194134	1.53236	13.0411	-29.3	-2.53425	0	0	-0.00635878
610	0	5.03938	0	0	5.04064	0.859327	1.2904	-0.140408	-0.018629	-0.0165018	-13.1481	4.00E-15	-2.12981	0	0	0.00298886	0.506585	4.04311	0.555026	132.15	370.282	615.486	398.514	398.514	398.514	-5.04716	-85.2441	5.43991	196.425	327.894	205.26	185.965	185.965	185.965	-85.3521	6.75392	0.021144	10.1087	0.609226	-4.14393	-0.0261307	-0.0168433	1.53232	11.0149	-29.7135	-2.69728	0	0	-0.00755177
611	0	5.11153	0	0	5.11336	0.834787	1.53636	-0.139953	-0.0184735	-0.0164629	-13.0135	-2.02E-15	-2.04954	0	0	0.00330825	0.575958	4.50337	0.664035	127.482	370.522	615.126	398.802	398.802	398.802	-5.03835	-85.219	5.4895	191.122	328.021	205.071	185.965	185.965	185.965	-85.3258	6.78206	-0.0138294	9.68349	0.379114	-4.1769	-0.0199242	-0.0147112	1.53295	9.02364	-29.992	-2.7888	0	0	-0.0084074
612	0	5.2014	0	0	5.20386	0.812449	1.76019	-0.139638	-0.0182105	-0.0163652	-12.8978	-1.14E-15	-1.93162	0	0	0.00360869	0.639193	4.95118	0.754662	122.914	370.728	614.755	399.074	399.074	399.074	-5.02995	-85.1943	5.52963	185.797	328.137	204.883	185.965	185.965	185.965	-85.3001	6.8041	-0.0427213	9.27344	0.167543	-4.1936	-0.014394	-0.0131261	1.53445	7.29224	-30.1885	-2.82826	0	0	-0.00881985
613	0	5.30916	0	0	5.31227	0.792539	1.95966	-0.139476	-0.0178598	-0.0161451	-12.8078	4.15E-16	-1.78971	0	0	0.00390548	0.695709	5.3857	0.82771	118.458	370.898	614.372	399.329	399.329	399.329	-5.02032	-85.1683	5.56136	180.45	328.244	204.693	185.965	185.965	185.965	-85.2731	6.81982	-0.0671499	8.87833	-0.0251708	-4.19405	-0.00984811	-0.0120598	1.53698	5.88322	-30.3062	-2.82087	0	0	-0.00880638
614	0	5.43499	0	0	5.43875	0.775244	2.13289	-0.139453	-0.0175197	-0.0158714	-12.7444	-1.83E-15	-1.64445	0	0	0.0042146	0.745065	5.80628	0.884609	114.126	371.032	613.976	399.567	399.567	399.567	-5.00772	-85.1396	5.58603	175.082	328.345	204.498	185.965	185.965	185.965	-85.2433	6.82904	-0.0890602	8.49762	-0.198926	-4.1788	-0.00690587	-0.0114918	1.54049	5.02675	-30.3733	-2.78903	0	0	-0.00827225
615	0	5.579	0	0	5.58344	0.760698	2.27854	-0.139592	-0.0172254	-0.0154876	-12.7088	-3.52E-16	-1.50851	0	0	0.00454467	0.787037	6.21246	0.927173	109.926	371.128	613.566	399.79	399.79	399.79	-4.99043	-85.1071	5.60507	169.692	328.443	204.298	185.965	185.965	185.965	-85.2096	6.83168	-0.110409	8.13082	-0.353917	-4.14869	-0.00572317	-0.0112926	1.54472	4.72781	-30.3568	-2.73952	0	0	-0.00727758
616	0	5.74129	0	0	5.74633	0.748955	2.39611	-0.139816	-0.016983	-0.0150146	-12.6911	8.34E-16	-1.38896	0	0	0.00489337	0.8216	6.60401	0.957768	105.866	371.187	613.142	399.997	399.997	399.997	-4.96695	-85.0699	5.61992	164.283	328.541	204.092	185.965	185.965	185.965	-85.1709	6.82776	-0.133021	7.77722	-0.490683	-4.10511	-0.00664594	-0.0114132	1.54958	5.10202	-30.2877	-2.68132	0	0	-0.00582353
617	0	5.9216	0	0	5.9272	0.739981	2.48595	-0.140122	-0.016835	-0.0144637	-12.6872	-2.98E-15	-1.29436	0	0	0.00525554	0.848909	6.98094	0.979126	101.951	371.207	612.704	400.192	400.192	400.192	-4.93604	-85.0275	5.63184	158.858	328.641	203.88	185.965	185.965	185.965	-85.1266	6.81744	-0.158507	7.4361	-0.609988	-4.04984	-0.0098056	-0.0118256	1.55496	6.1882	-30.2082	-2.62326	0	0	-0.00396786
618	0	6.11943	0	0	6.12551	0.733656	2.54926	-0.140461	-0.0167937	-0.0138472	-12.6894	3.10E-15	-1.22842	0	0	0.00561892	0.869269	7.34347	0.994381	98.1826	371.19	612.253	400.375	400.375	400.375	-4.89674	-84.9792	5.64212	153.418	328.745	203.664	185.965	185.965	185.965	-85.076	6.80094	-0.188244	7.1067	-0.712709	-3.98512	-0.0152189	-0.012441	1.56083	8.00284	-30.1059	-2.57254	0	0	-0.00175281
619	0	6.33387	0	0	6.34035	0.729767	2.58818	-0.140821	-0.016884	-0.0131956	-12.6942	9.54E-16	-1.19386	0	0	0.00597065	0.883171	7.69205	1.00695	94.5619	371.136	611.79	400.547	400.547	400.547	-4.84847	-84.9246	5.6517	147.967	328.853	203.444	185.965	185.965	185.965	-85.0186	6.77861	-0.223205	6.78821	-0.800145	-3.91356	-0.0227912	-0.0131998	1.56697	10.5219	-30.0325	-2.53422	0	0	0.000743616
620	0	6.56361	0	0	6.57043	0.728018	2.60568	-0.141153	-0.0170435	-0.0125061	-12.6957	-4.30E-16	-1.18354	0	0	0.00629611	0.891199	8.02736	1.02053	91.087	371.046	611.316	400.711	400.711	400.711	-4.79101	-84.863	5.66143	142.509	328.965	203.221	185.965	185.965	185.965	-84.9537	6.75087	-0.264034	6.47983	-0.873531	-3.83811	-0.0323366	-0.0139695	1.57304	13.6728	-29.9248	-2.50543	0	0	0.00344751
621	0	6.80708	0	0	6.81416	0.728036	2.60551	-0.141493	-0.0172899	-0.0118697	-12.6967	-1.64E-16	-1.19605	0	0	0.00658731	0.894053	8.35017	1.03899	87.7544	370.92	610.832	400.868	400.868	400.868	-4.72444	-84.794	5.67184	137.048	329.081	202.996	185.964	185.965	185.965	-84.881	6.71817	-0.311003	6.18072	-0.934335	-3.762	-0.0438699	-0.0146851	1.57917	17.5036	-29.7964	-2.49425	0	0	0.00635645
622	0	7.06237	0	0	7.06964	0.729406	2.5918	-0.141786	-0.0175245	-0.0112452	-12.6911	-2.10E-15	-1.21873	0	0	0.00683449	0.892513	8.66143	1.06614	84.5588	370.759	610.342	401.02	401.02	401.02	-4.64904	-84.717	5.68333	131.588	329.199	202.77	185.965	185.965	185.965	-84.7998	6.68097	-0.364137	5.89022	-0.984121	-3.6885	-0.0569073	-0.0151035	1.58513	21.8262	-29.5455	-2.48996	0	0	0.00934219
623	0	7.32738	0	0	7.33481	0.73168	2.56904	-0.142065	-0.0176921	-0.0107334	-12.6813	3.92E-15	-1.24314	0	0	0.00703491	0.887396	8.96216	1.10582	81.4939	370.566	609.848	401.168	401.168	401.168	-4.56528	-84.6314	5.69608	126.132	329.317	202.545	185.965	185.965	185.965	-84.7096	6.6397	-0.423251	5.6077	-1.02448	-3.621	-0.0712588	-0.0149522	1.59084	26.6323	-29.0595	-2.49653	0	0	0.0123899
624	0	7.59994	0	0	7.60746	0.734422	2.5416	-0.142307	-0.0177394	-0.0102804	-12.6633	3.80E-15	-1.26259	0	0	0.00718388	0.879513	9.25344	1.16155	78.5526	370.342	609.352	401.315	401.315	401.315	-4.47356	-84.5368	5.71015	120.684	329.434	202.32	185.965	185.965	185.965	-84.61	6.59469	-0.488118	5.33271	-1.05691	-3.56266	-0.0864127	-0.0141427	1.59628	31.7192	-28.2794	-2.50828	0	0	0.0153686
625	0	7.87772	0	0	7.88534	0.737207	2.51372	-0.142509	-0.0176623	-0.0100101	-12.6341	-2.51E-15	-1.2762	0	0	0.00727731	0.869706	9.5363	1.2366	75.727	370.089	608.856	401.461	401.461	401.461	-4.37421	-84.4324	5.72553	115.247	329.55	202.097	185.965	185.965	185.965	-84.5004	6.54619	-0.558466	5.06494	-1.08295	-3.5165	-0.102274	-0.012613	1.60162	37.1381	-27.1757	-2.53882	0	0	0.0182932
626	0	8.15834	0	0	8.16609	0.739652	2.48925	-0.142668	-0.0174228	-0.00989057	-12.5902	-5.84E-16	-1.28025	0	0	0.00731086	0.85876	9.81176	1.33369	73.0093	369.808	608.366	401.608	401.608	401.608	-4.26766	-84.3176	5.74197	109.825	329.662	201.875	185.965	185.965	185.965	-84.38	6.49431	-0.633871	4.80421	-1.10388	-3.48512	-0.118437	-0.0103806	1.60676	42.7329	-25.7319	-2.58634	0	0	0.0210623
627	0	8.4394	0	0	8.44732	0.741426	2.47149	-0.142796	-0.0170454	-0.00997313	-12.5291	-1.38E-15	-1.27719	0	0	0.0072798	0.847408	10.0808	1.45496	70.3918	369.503	607.882	401.757	401.757	401.757	-4.1542	-84.1914	5.75901	104.418	329.773	201.655	185.965	185.965	185.965	-84.248	6.43901	-0.713842	4.55059	-1.121	-3.47069	-0.13459	-0.00740208	1.6119	48.4385	-23.9499	-2.65941	0	0	0.023629
628	0	8.71845	0	0	8.72657	0.742255	2.46319	-0.142895	-0.0165437	-0.0102692	-12.4468	3.52E-15	-1.26712	0	0	0.00717875	0.836269	10.3442	1.60181	67.8674	369.174	607.409	401.909	401.909	401.909	-4.03429	-84.0527	5.77605	99.0279	329.882	201.437	185.965	185.965	185.965	-84.1034	6.38016	-0.797688	4.30437	-1.13516	-3.47479	-0.150375	-0.00394441	1.61706	54.1621	-21.9194	-2.75973	0	0	0.0259204
629	0	8.99293	0	0	9.00134	0.741945	2.46629	-0.142958	-0.0159334	-0.0107546	-12.3393	4.00E-15	-1.25012	0	0	0.00700156	0.825882	10.6027	1.77485	65.4298	368.825	606.951	402.064	402.064	402.064	-3.90827	-83.9002	5.79232	93.6545	329.99	201.219	185.965	185.965	185.965	-83.9448	6.31755	-0.884658	4.06591	-1.1471	-3.49846	-0.1655	-0.000149259	1.62235	59.7891	-19.6838	-2.88604	0	0	0.0278667
630	0	9.26021	0	0	9.26898	0.740372	2.48204	-0.143018	-0.0152496	-0.0114691	-12.2073	-1.42E-15	-1.22752	0	0	0.00674482	0.816694	10.8568	1.97383	63.0737	368.457	606.51	402.225	402.225	402.225	-3.77663	-83.732	5.80691	88.297	330.1	201.002	185.965	185.965	185.965	-83.7706	6.25094	-0.973836	3.83583	-1.15744	-3.54207	-0.179801	0.00379067	1.62821	65.2993	-17.3497	-3.04004	0	0	0.0294402
631	0	9.51747	0	0	9.52669	0.737507	2.51071	-0.14305	-0.0144682	-0.0123611	-12.048	2.09E-15	-1.19525	0	0	0.0064035	0.808996	11.1068	2.19756	60.7951	368.073	606.091	402.39	402.39	402.389	-3.6399	-83.5459	5.81894	82.9535	330.212	200.784	185.965	185.965	185.965	-83.5784	6.18011	-1.06428	3.61478	-1.1663	-3.60533	-0.192927	0.00763909	1.63435	70.5406	-14.9496	-3.21244	0	0	0.0305555
632	0	9.76173	0	0	9.7715	0.733407	2.55175	-0.143111	-0.013705	-0.0134502	-11.8696	2.08E-15	-1.16387	0	0	0.00598103	0.802961	11.3529	2.44395	58.5914	367.674	605.696	402.559	402.559	402.559	-3.49859	-83.3393	5.82754	77.6212	330.33	200.563	185.965	185.965	185.965	-83.3656	6.1049	-1.15505	3.40345	-1.17382	-3.68731	-0.204748	0.0110239	1.6409	75.4741	-12.6666	-3.40688	0	0	0.0311906
633	0	9.98983	0	0	10.0003	0.728212	2.60375	-0.143218	-0.0129391	-0.0147002	-11.6795	4.42E-16	-1.13195	0	0	0.00548234	0.798666	11.5952	2.70997	56.4615	367.261	605.33	402.734	402.734	402.734	-3.35328	-83.1088	5.83193	72.2966	330.454	200.338	185.965	185.965	185.965	-83.1292	6.02524	-1.24518	3.20267	-1.17994	-3.78643	-0.215031	0.0136661	1.64808	79.9907	-10.5848	-3.61429	0	0	0.0313051
634	0	10.1986	0	0	10.2098	0.722136	2.66455	-0.143423	-0.0122469	-0.0161373	-11.4911	-9.64E-16	-1.10859	0	0	0.00491926	0.796024	11.8334	2.99174	54.4058	366.836	604.995	402.914	402.914	402.914	-3.20461	-82.851	5.83145	66.9754	330.587	200.108	185.965	185.965	185.965	-82.8657	5.94119	-1.33376	3.01309	-1.18442	-3.90058	-0.223739	0.0153185	1.65578	84.0598	-8.8029	-3.83658	0	0	0.030907
635	0	10.3851	0	0	10.3971	0.715466	2.73129	-0.143719	-0.011668	-0.0176818	-11.314	2.46E-17	-1.10057	0	0	0.0043043	0.794874	12.067	3.28456	52.4263	366.399	604.695	403.099	403.099	403.099	-3.05337	-82.5622	5.82557	61.653	330.731	199.872	185.965	185.965	185.965	-82.5714	5.85297	-1.41987	2.83536	-1.18708	-4.02709	-0.230603	0.0158094	1.66379	87.5038	-7.39588	-4.06628	0	0	0.0299734
636	0	10.5466	0	0	10.5593	0.708518	2.80082	-0.144153	-0.0112197	-0.0193745	-11.1626	-1.60E-15	-1.11164	0	0	0.00365279	0.794897	12.2957	3.58309	50.5266	365.951	604.433	403.288	403.288	403.288	-2.9005	-82.2388	5.81375	56.3243	330.885	199.63	185.965	185.965	185.965	-82.2427	5.76089	-1.50249	2.67006	-1.1876	-4.1629	-0.235563	0.0150071	1.67202	90.2818	-6.41202	-4.301	0	0	0.0285486
637	0	10.6808	0	0	10.6944	0.701635	2.86967	-0.144711	-0.0109594	-0.0211115	-11.0446	-2.92E-15	-1.14892	0	0	0.00297769	0.795692	12.5184	3.88141	48.7121	365.49	604.211	403.482	403.482	403.482	-2.74713	-81.8774	5.79547	50.9846	331.05	199.382	185.965	185.965	185.965	-81.8764	5.66539	-1.58051	2.51764	-1.18573	-4.30458	-0.238358	0.0128133	1.68027	92.2007	-5.92142	-4.53089	0	0	0.0266485
638	0	10.7862	0	0	10.8006	0.695168	2.93436	-0.145422	-0.0108644	-0.0229177	-10.9689	2.11E-15	-1.21071	0	0	0.00228963	0.796795	12.7342	4.17326	46.9897	365.016	604.03	403.68	403.68	403.68	-2.5946	-81.4751	5.77021	45.6291	331.225	199.131	185.965	185.965	185.965	-81.4696	5.56699	-1.6527	2.37849	-1.18128	-4.44849	-0.238951	0.00939389	1.68838	93.2029	-5.87029	-4.74992	0	0	0.0243481
639	0	10.862	0	0	10.877	0.689459	2.99146	-0.146261	-0.0109321	-0.0247078	-10.9365	2.40E-15	-1.29453	0	0	0.00159549	0.797652	12.942	4.45222	45.3682	364.529	603.893	403.884	403.884	403.884	-2.44448	-81.0295	5.73737	40.254	331.408	198.881	185.965	185.965	185.965	-81.02	5.46626	-1.71765	2.25291	-1.17415	-4.59087	-0.237209	0.00494021	1.69617	93.1463	-6.2259	-4.94468	0	0	0.0217083
640	0	10.908	0	0	10.9236	0.684842	3.03763	-0.14721	-0.0111265	-0.0264765	-10.9441	-1.60E-15	-1.39324	0	0	0.000900081	0.797718	13.1401	4.71188	43.8579	364.026	603.798	404.092	404.092	404.092	-2.29844	-80.539	5.69637	34.8562	331.597	198.634	185.965	185.965	185.965	-80.5258	5.36379	-1.77394	2.1413	-1.16427	-4.72786	-0.233006	-0.000158207	1.70333	91.9374	-6.84947	-5.10623	0	0	0.0188042
641	0	10.9249	0	0	10.9408	0.681625	3.06981	-0.148254	-0.0113963	-0.0281221	-10.9843	-3.51E-15	-1.49619	0	0	0.000206705	0.796426	13.3268	4.94607	42.4708	363.508	603.746	404.305	404.305	404.305	-2.15829	-80.0022	5.64658	29.4335	331.788	198.398	185.965	185.965	185.965	-79.986	5.26015	-1.82002	2.04402	-1.1517	-4.85572	-0.226198	-0.00547284	1.70963	89.434	-7.60794	-5.21946	0	0	0.0156995
642	0	10.9138	0	0	10.9298	0.680089	3.08516	-0.149294	-0.0115843	-0.0296797	-11.0367	2.80E-15	-1.58277	0	0	-0.000481997	0.793259	13.5002	5.14909	41.2205	362.972	603.735	404.523	404.523	404.523	-2.02581	-79.4187	5.5874	23.9853	331.978	198.178	185.965	185.965	185.965	-79.3999	5.15588	-1.85437	1.96165	-1.13648	-4.97079	-0.216839	-0.0104726	1.71477	85.6503	-8.27567	-5.27561	0	0	0.012489
643	0	10.8764	0	0	10.8923	0.680517	3.08089	-0.150248	-0.0116174	-0.031019	-11.0787	1.98E-15	-1.64202	0	0	-0.00116132	0.787788	13.6581	5.31585	40.1219	362.419	603.763	404.745	404.745	404.745	-1.9026	-78.7881	5.51837	18.5121	332.163	197.98	185.965	185.965	185.965	-78.7674	5.05141	-1.87571	1.89493	-1.11892	-5.06968	-0.204764	-0.0144574	1.71848	80.4341	-8.62652	-5.2667	0	0	0.00923181
644	0	10.8142	0	0	10.8297	0.683181	3.05425	-0.151036	-0.0114262	-0.032192	-11.085	1.57E-15	-1.66697	0	0	-0.0018264	0.779664	13.7979	5.44212	39.1912	361.849	603.826	404.971	404.971	404.971	-1.78988	-78.1102	5.43927	13.0158	332.342	197.812	185.965	185.965	185.965	-78.0881	4.9471	-1.88313	1.84492	-1.0991	-5.14929	-0.190137	-0.0169526	1.72057	73.867	-8.48135	-5.20135	0	0	0.00603688
645	0	10.7283	0	0	10.7432	0.688348	3.00257	-0.15157	-0.0110506	-0.0330814	-11.0288	1.46E-15	-1.6645	0	0	-0.00247451	0.768682	13.9168	5.52453	38.4458	361.264	603.92	405.201	405.201	405.201	-1.68857	-77.3842	5.35006	7.49936	332.514	197.676	185.965	185.965	185.965	-77.3614	4.84321	-1.87602	1.81305	-1.07728	-5.20679	-0.17283	-0.0177939	1.72094	65.8491	-7.8436	-5.08477	0	0	0.00302501
646	0	10.6192	0	0	10.6332	0.696242	2.92361	-0.151821	-0.0104643	-0.0337563	-10.8882	-2.94E-15	-1.63791	0	0	-0.00310674	0.754763	14.012	5.56087	37.904	360.665	604.038	405.432	405.432	405.432	-1.59936	-76.6089	5.2508	1.96701	332.679	197.578	185.965	185.965	185.965	-76.5858	4.73992	-1.85392	1.80107	-1.05366	-5.23984	-0.153248	-0.016534	1.7196	56.5679	-6.56778	-4.9383	0	0	0.000368614
647	0	10.4862	0	0	10.4991	0.707052	2.81548	-0.151702	-0.00971583	-0.0341563	-10.6371	-1.49E-15	-1.59908	0	0	-0.00372677	0.737966	14.0803	5.54994	37.5847	360.056	604.175	405.664	405.664	405.664	-1.5229	-75.782	5.14156	-3.57602	332.838	197.516	185.965	185.965	185.965	-75.7591	4.63733	-1.81638	1.81118	-1.02835	-5.24645	-0.131591	-0.0130515	1.71651	46.083	-4.64973	-4.77919	0	0	-0.00171793
648	0	10.327	0	0	10.3385	0.720899	2.67693	-0.1512	-0.00885702	-0.0343668	-10.2589	-8.74E-16	-1.55957	0	0	-0.00434134	0.718494	14.1183	5.49165	37.5069	359.44	604.323	405.894	405.894	405.894	-1.45985	-74.8997	5.02228	-9.12372	332.994	197.49	185.965	185.965	185.965	-74.8777	4.53548	-1.7628	1.84604	-1.00152	-5.22507	-0.108208	-0.00738993	1.71179	34.6	-2.1363	-4.62784	0	0	-0.00296433
649	0	10.1376	0	0	10.1474	0.737845	2.50733	-0.150294	-0.00795563	-0.0343467	-9.73987	1.14E-15	-1.53136	0	0	-0.00495385	0.696706	14.1227	5.38689	37.6901	358.823	604.474	406.121	406.121	406.121	-1.41108	-73.957	4.89277	-14.6697	333.148	197.494	185.965	185.965	185.965	-73.9363	4.43436	-1.6923	1.90876	-0.973275	-5.17459	-0.0833153	0.000309372	1.70566	22.2163	0.884937	-4.49625	0	0	-0.00304726
650	0	9.91147	0	0	9.9196	0.757867	2.30689	-0.148978	-0.00705935	-0.0342746	-9.07474	-2.82E-15	-1.52299	0	0	-0.0055573	0.67312	14.0899	5.23763	38.1529	358.211	604.62	406.341	406.341	406.341	-1.37775	-72.9467	4.75255	-20.2075	333.302	197.52	185.965	185.965	185.965	-72.9279	4.33388	-1.60358	2.00263	-0.943852	-5.09443	-0.0576636	0.00989276	1.69834	9.32254	4.3443	-4.40311	0	0	-0.00164584
651	0	9.64013	0	0	9.64653	0.780882	2.07642	-0.147313	-0.00627159	-0.0341507	-8.27415	-3.96E-15	-1.54603	0	0	-0.00613362	0.648356	14.0166	5.04661	38.9135	357.609	604.753	406.551	406.551	406.551	-1.36128	-71.8598	4.60084	-25.7311	333.458	197.558	185.965	185.965	185.965	-71.8434	4.23377	-1.49482	2.13147	-0.913402	-4.98438	-0.0314808	0.0208967	1.69028	-3.94499	8.05632	-4.35071	0	0	0.00160727
652	0	9.31245	0	0	9.31719	0.806731	1.81748	-0.145376	-0.00558316	-0.0341849	-7.36305	-2.33E-16	-1.59986	0	0	-0.00664433	0.623197	13.8992	4.81734	39.989	357.024	604.866	406.749	406.749	406.749	-1.36347	-70.6854	4.4365	-31.2356	333.616	197.593	185.965	185.965	185.965	-70.672	4.13355	-1.36375	2.29911	-0.882302	-4.84477	-0.00530079	0.0329312	1.68175	-17.2643	11.9077	-4.34334	0	0	0.00701235
653	0	8.91517	0	0	8.91838	0.835202	1.5322	-0.143322	-0.00510074	-0.0344732	-6.38904	-2.15E-15	-1.69288	0	0	-0.0070525	0.598545	13.7346	4.554	41.3949	356.464	604.95	406.93	406.93	406.93	-1.3863	-69.4104	4.25798	-36.7176	333.778	197.61	185.965	185.965	185.965	-69.4008	4.03231	-1.20762	2.50947	-0.850953	-4.67644	0.0203909	0.0454532	1.67329	-30.3835	15.6953	-4.37577	0	0	0.014826
654	0	8.43318	0	0	8.43513	0.866026	1.22325	-0.141386	-0.00478664	-0.0352651	-5.42558	8.15E-16	-1.81797	0	0	-0.00733794	0.575391	13.5197	4.26121	43.145	355.936	605	407.092	407.092	407.092	-1.43187	-68.0209	4.06323	-42.1757	333.941	197.595	185.965	185.965	185.965	-68.0157	3.92854	-1.02336	2.76652	-0.819929	-4.48067	0.0452171	0.0580153	1.66544	-43.0218	19.3027	-4.44035	0	0	0.0251783
655	0	7.85056	0	0	7.85153	0.898898	0.893699	-0.139862	-0.00474002	-0.036685	-4.57006	-2.80E-15	-1.9779	0	0	-0.00755367	0.554811	13.2518	3.94406	45.2512	355.446	605.009	407.231	407.231	407.231	-1.50224	-66.5023	3.84972	-47.6103	334.104	197.533	185.965	185.965	185.965	-66.5024	3.81991	-0.807667	3.07397	-0.789916	-4.25933	0.0689133	0.069923	1.6586	-55.0307	22.4527	-4.51088	0	0	0.0381446
656	0	7.15151	0	0	7.15184	0.933467	0.54707	-0.139134	-0.0049022	-0.0389616	-3.94719	-1.28E-15	-2.15621	0	0	-0.007873	0.537887	12.9282	3.60788	47.723	355	604.976	407.344	407.344	407.344	-1.59932	-64.8408	3.61436	-53.0236	334.264	197.415	185.965	185.965	185.965	-64.8469	3.70311	-0.557229	3.43531	-0.761623	-4.01475	0.091217	0.0808026	1.65349	-66.2271	25.0672	-4.56395	0	0	0.053613
657	0	6.32193	0	0	6.32197	0.969357	0.187155	-0.139659	-0.00531574	-0.042189	-3.70393	0	-2.33926	0	0	-0.00866516	0.525752	12.5471	3.25832	50.5672	354.604	604.896	407.43	407.43	407.43	-1.72471	-63.0246	3.35364	-58.4182	334.419	197.242	185.965	185.965	185.965	-63.0376	3.5737	-0.268979	3.85351	-0.735885	-3.74985	0.112078	0.0899777	1.65075	-76.6051	26.871	-4.5459	0	0	0.0714595
658	0	5.35135	0	0	5.35137	1.00617	-0.182082	-0.141976	-0.00582963	-0.0463894	-4.00351	-2.33E-16	-2.4863	0	0	-0.0105174	0.519402	12.1068	2.90103	53.7881	354.263	604.771	407.487	407.487	407.487	-1.87955	-61.0462	3.06374	-63.7951	334.566	197.021	185.965	185.965	185.965	-61.0669	3.42613	0.0595192	4.33114	-0.713395	-3.46797	0.131845	0.0971945	1.65087	-86.3767	27.8597	-4.40487	0	0	0.0916464
659	0	4.23488	0	0	4.23508	1.04353	-0.556671	-0.146639	-0.00637294	-0.0514924	-5.00767	-1.51E-15	-2.55314	0	0	-0.0142157	0.51979	11.6062	2.54184	57.387	353.978	604.603	407.513	407.513	407.513	-2.06426	-58.9042	2.74096	-69.1501	334.702	196.778	185.965	185.965	185.965	-58.9331	3.25396	0.429512	4.87006	-0.694862	-3.17297	0.150845	0.102003	1.65451	-95.806	27.8777	-4.06146	0	0	0.114199
660	0	2.97572	0	0	2.97612	1.08108	-0.933198	-0.154119	-0.0067049	-0.0571379	-6.85145	1.75E-15	-2.46962	0	0	-0.0205765	0.527616	11.0447	2.18649	61.3619	353.751	604.395	407.508	407.508	407.508	-2.2782	-56.6059	2.38219	-74.4693	334.829	196.553	185.965	185.965	185.965	-56.6432	3.05021	0.840357	5.47146	-0.680608	-2.86898	0.169996	0.104372	1.66173	-105.552	27.0685	-3.44792	0	0	0.139691
661	0	1.58704	0	0	1.58746	1.11858	-1.30917	-0.164706	-0.006479	-0.0628309	-9.61711	-4.31E-15	-2.14846	0	0	-0.0301758	0.543433	10.4224	1.84065	65.708	353.581	604.155	407.473	407.473	407.473	-2.5193	-54.1689	1.98564	-79.7229	334.948	196.402	185.965	185.965	185.965	-54.2141	2.80817	1.28878	6.13578	-0.670874	-2.56055	0.190226	0.104358	1.67236	-116.329	25.616	-2.50006	0	0	0.169048
662	0	0.0934332	0	0	0.0934831	1.15599	-1.68405	-0.178372	-0.0053544	-0.0678128	-13.3057	-3.96E-15	-1.50495	0	0	-0.0429858	0.567456	9.73986	1.50978	70.417	353.467	603.892	407.408	407.408	407.408	-2.7833	-51.6231	1.55152	-84.8593	335.071	196.399	185.965	185.965	185.965	-51.6748	2.52224	1.76792	6.86274	-0.665537	-2.25234	0.212761	0.102269	1.68554	-129.045	23.8148	-1.17978	0	0	0.203841
663	0	-1.46873	0	0	-1.46968	1.19354	-2.06027	-0.194645	-0.00289258	-0.07123	-17.8161	4.66E-15	-0.460142	0	0	-0.0580188	0.599637	8.99833	1.19906	75.4774	353.405	603.617	407.313	407.313	407.313	-3.0629	-49.0105	1.08295	-89.7991	335.211	196.624	185.965	185.965	185.965	-49.0665	2.18905	2.26639	7.6512	-0.664049	-1.94909	0.23836	0.0985996	1.69973	-144.386	22.0957	0.489772	0	0	0.245706
664	0	-3.05241	0	0	-3.05519	1.2319	-2.44431	-0.212734	0.00108503	-0.0722216	-22.9539	-2.33E-15	1.01254	0	0	-0.0732347	0.6396	8.19967	0.913257	80.8745	353.388	603.346	407.191	407.191	407.191	-3.34697	-46.3846	0.586288	-94.4332	335.395	197.159	185.965	185.965	185.965	-46.4415	1.80842	2.76784	8.4992	-0.665638	-1.65547	0.26742	0.0937914	1.71286	-162.8	20.7144	2.45756	0	0	0.296105
665	0	-4.60227	0	0	-4.60798	1.27217	-2.8473	-0.231483	0.00658281	-0.0701045	-28.435	-1.86E-15	2.88145	0	0	-0.0856701	0.686675	7.34629	0.656567	86.5903	353.41	603.092	407.042	407.042	407.042	-3.62	-43.8081	0.0713103	-98.6227	335.653	198.075	185.965	185.965	185.965	-43.8616	1.38423	3.25097	9.40413	-0.66915	-1.37588	0.29955	0.0881037	1.72268	-184.162	19.7894	4.62359	0	0	0.35549
666	0	-6.05826	0	0	-6.06827	1.31593	-3.28488	-0.249569	0.0132574	-0.0645015	-33.9169	1.40E-15	5.03591	0	0	-0.0920013	0.739888	6.4412	0.432529	92.6034	353.464	602.876	406.867	406.867	406.867	-3.86235	-41.349	-0.449251	-102.205	336.026	199.424	185.965	185.965	185.965	-41.3943	0.924745	3.69058	10.3625	-0.673014	-1.11433	0.333597	0.0815589	1.72699	-207.79	19.1978	6.87343	0	0	0.422902
667	0	-7.36006	0	0	-7.37616	1.36508	-3.77593	-0.265557	0.0205084	-0.055395	-39.0255	2.80E-15	7.29714	0	0	-0.0893345	0.798047	5.48797	0.243822	98.8897	353.542	602.717	406.666	406.666	406.666	-4.05134	-39.0767	-0.960391	-105.003	336.553	201.229	185.965	185.965	185.965	-39.1092	0.442501	4.05935	11.3704	-0.675662	-0.874243	0.367793	0.0741985	1.72438	-232.463	18.663	9.09241	0	0	0.495694
668	0	-8.45195	0	0	-8.47646	1.42167	-4.34058	-0.278145	0.0274205	-0.0433438	-43.4033	-3.73E-15	9.4235	0	0	-0.07615	0.859789	4.49058	0.0921983	105.422	353.636	602.633	406.44	406.44	406.44	-4.16314	-37.0568	-1.44567	-106.84	337.275	203.479	185.965	185.965	185.965	-37.0729	-0.046378	4.3303	12.4231	-0.675223	-0.658353	0.399795	0.0657063	1.7143	-256.4	17.6435	11.2103	0	0	0.5693
669	0	-9.28746	0	0	-9.32322	1.48758	-4.99723	-0.286316	0.033105	-0.0291049	-46.7487	9.32E-16	11.1635	0	0	-0.052951	0.923619	3.45349	-0.0216297	112.171	353.738	602.647	406.187	406.187	406.187	-4.17535	-35.3466	-1.88819	-107.551	338.222	206.134	185.965	185.965	185.965	-35.3446	-0.523438	4.47966	13.5156	-0.669778	-0.468564	0.427486	0.0560417	1.69696	-277.88	15.7272	13.1724	0	0	0.638598
670	0	-9.83288	0	0	-9.88327	1.56427	-5.75955	-0.289463	0.0366673	-0.0137543	-48.8495	-9.32E-16	12.2765	0	0	-0.0224384	0.988001	2.38152	-0.098059	119.104	353.842	602.778	405.907	405.907	405.907	-4.06975	-33.9911	-2.27125	-106.999	339.415	209.126	185.965	185.965	185.965	-33.9715	-0.969395	4.48927	14.6423	-0.657388	-0.305907	0.44906	0.0451458	1.67361	-295.277	12.506	14.9789	0	0	0.698276
671	0	-10.0698	0	0	-10.1384	1.65247	-6.63368	-0.287356	0.0373501	0.00172636	-49.5962	7.45E-15	12.5734	0	0	0.0109754	1.05142	1.27975	-0.13864	126.188	353.94	603.045	405.598	405.599	405.598	-3.83479	-33.0209	-2.57913	-105.084	340.858	212.371	185.965	185.965	185.965	-32.9866	-1.36586	4.34862	15.7974	-0.636108	-0.170449	0.463479	0.0330531	1.64568	-307.465	7.68858	16.6857	0	0	0.744071
672	0	-9.99604	0	0	-10.0859	1.75196	-7.61597	-0.280118	0.0346157	0.0163667	-48.9866	4.66E-15	11.9474	0	0	0.0421637	1.11246	0.153519	-0.146017	133.388	354.027	603.466	405.26	405.26	405.26	-3.4678	-32.4504	-2.79789	-101.749	342.536	215.775	185.965	185.965	185.965	-32.4064	-1.6969	4.05633	16.9749	-0.604229	-0.0613434	0.470343	0.0199469	1.61482	-313.759	1.1454	18.3892	0	0	0.77301
673	0	-9.62536	0	0	-9.73826	1.86145	-8.69181	-0.268058	0.0284925	0.0295991	-47.1103	9.32E-16	10.4185	0	0	0.0665819	1.16985	-0.991718	-0.123891	140.666	354.1	604.054	404.891	404.891	404.891	-2.97615	-32.2789	-2.91642	-96.979	344.416	219.243	185.965	185.965	185.965	-32.2312	-1.95033	3.62073	18.1687	-0.559922	0.0231296	0.469823	0.00625529	1.58233	-314.042	-6.85974	20.1279	0	0	0.783915
674	0	-8.98621	0	0	-9.12142	1.97861	-9.83617	-0.251945	0.0194019	0.040883	-44.1647	6.52E-15	8.11779	0	0	0.081352	1.22252	-2.15038	-0.0768649	147.986	354.154	604.822	404.49	404.49	404.49	-2.37714	-32.4908	-2.92766	-90.8025	346.448	222.683	185.965	185.965	185.965	-32.4457	-2.11881	3.05936	19.3727	-0.501676	0.085451	0.462737	-0.00743191	1.54944	-308.674	-15.8739	21.9145	0	0	0.777247
675	0	-8.11921	0	0	-8.27267	2.10021	-11.0155	-0.232912	0.00806826	0.0502848	-40.4281	-4.66E-15	5.26496	0	0	0.085865	1.26963	-3.31684	-0.0102798	155.311	354.187	605.778	404.056	404.056	404.056	-1.69653	-33.0588	-2.82968	-83.2814	348.569	226.008	185.965	185.965	185.965	-33.0217	-2.20035	2.39747	20.5807	-0.428085	0.128701	0.450701	-0.0204615	1.51653	-298.759	-25.3062	23.735	0	0	0.755799
676	0	-7.07325	0	0	-7.23729	2.22235	-12.1905	-0.212247	-0.00440109	0.0576187	-36.2181	2.56E-15	2.1527	0	0	0.0816906	1.31061	-4.48551	0.0700194	162.604	354.198	606.925	403.589	403.589	403.589	-0.966194	-33.947	-2.62648	-74.5025	350.704	229.137	185.965	185.965	185.965	-33.9216	-2.19805	1.66594	21.7867	-0.337972	0.156375	0.435359	-0.0320663	1.48462	-285.344	-34.4058	25.4788	0	0	0.722484
677	0	-5.90151	0	0	-6.06525	2.34078	-13.32	-0.191298	-0.0167904	0.0631433	-31.8566	-1.16E-16	-0.908029	0	0	0.0718053	1.34517	-5.65086	0.157932	169.829	354.186	608.262	403.091	403.091	403.091	-0.220795	-35.1143	-2.3281	-64.5668	352.778	231.998	185.965	185.965	185.965	-35.1025	-2.11964	0.898458	22.9848	-0.230422	0.17216	0.418665	-0.041478	1.45412	-269.779	-42.4253	27.0005	0	0	0.681115
678	0	-4.65732	0	0	-4.80797	2.45135	-14.3651	-0.171414	-0.0278246	0.0667493	-27.6429	3.26E-15	-3.62184	0	0	0.0595958	1.37327	-6.80745	0.247362	176.95	354.149	609.786	402.564	402.564	402.564	0.505895	-36.5179	-1.95002	-53.5793	354.721	234.523	185.965	185.965	185.965	-36.5194	-1.97648	0.128384	24.1693	-0.104739	0.179735	0.402281	-0.0480699	1.42579	-253.076	-48.6786	28.1047	0	0	0.634635
679	0	-3.39051	0	0	-3.51512	2.55039	-15.2929	-0.153851	-0.0364051	0.0685342	-23.8288	-1.40E-15	-5.75387	0	0	0.0479105	1.39511	-7.95001	0.332441	183.935	354.089	611.486	402.009	402.01	402.01	1.18467	-38.1162	-1.51155	-41.6408	356.471	236.657	185.965	185.965	185.965	-38.1292	-1.78231	-0.614536	25.3347	0.0394422	0.182595	0.38783	-0.0512192	1.40039	-236.195	-52.5832	28.5955	0	0	0.585746
680	0	-2.14422	0	0	-2.23156	2.63505	-16.0796	-0.139498	-0.0419413	0.0683513	-20.5833	4.66E-16	-7.1734	0	0	0.0384342	1.41113	-9.07346	0.407834	190.753	354.006	613.35	401.432	401.432	401.432	1.79378	-39.8709	-1.03371	-28.8417	357.985	238.358	185.965	185.965	185.965	-39.8929	-1.55193	-1.30687	26.4758	0.202158	0.183792	0.376114	-0.0508221	1.37891	-219.519	-53.9565	28.3849	0	0	0.535727
681	0	-0.953039	0	0	-0.99507	2.70361	-16.7121	-0.128841	-0.0443814	0.0661436	-17.9892	-2.80E-15	-7.85719	0	0	0.0316531	1.42192	-10.173	0.468831	197.376	353.901	615.359	400.835	400.835	400.835	2.32032	-41.7495	-0.536919	-15.2593	359.238	239.6	185.965	185.965	185.965	-41.7773	-1.29986	-1.93302	27.5877	0.383086	0.185921	0.367656	-0.0471707	1.36196	-203.256	-52.9385	27.4972	0	0	0.485464
682	0	0.157561	0	0	0.16492	2.75547	-17.1877	-0.121958	-0.0439471	0.0619463	-16.0492	0	-7.85473	0	0	0.0271975	1.4282	-11.244	0.511593	203.777	353.774	617.494	400.224	400.224	400.224	2.76002	-43.725	-0.039058	-0.958783	360.222	240.376	185.965	185.965	185.965	-43.7557	-1.03921	-2.48539	28.6658	0.581589	0.190906	0.362423	-0.0408031	1.34994	-187.382	-49.8487	26.0182	0	0	0.435384
683	0	1.17069	0	0	1.22759	2.79108	-17.513	-0.118647	-0.0410847	0.0558039	-14.7094	-2.80E-15	-7.26923	0	0	0.0242862	1.43074	-12.2823	0.533169	209.935	353.628	619.732	399.604	399.604	399.604	3.11613	-45.7762	0.445902	14.0045	360.949	240.701	185.965	185.965	185.965	-45.8075	-0.781005	-2.96369	29.706	0.796562	0.200062	0.360151	-0.0322634	1.34316	-171.773	-45.1078	24.0861	0	0	0.385753
684	0	2.07676	0	0	2.18002	2.81183	-17.7019	-0.118499	-0.0362462	0.0479888	-13.8812	-1.86E-15	-6.22596	0	0	0.0221121	1.43034	-13.2841	0.531608	215.831	353.463	622.048	398.98	398.98	398.98	3.39807	-47.8865	0.908657	29.5813	361.442	240.606	185.965	185.965	185.965	-47.9167	-0.533794	-3.37403	30.7048	1.02664	0.213992	0.360502	-0.0220619	1.34138	-156.393	-39.0901	21.8188	0	0	0.337067
685	0	2.87203	0	0	3.01612	2.81979	-17.7743	-0.121091	-0.0301796	0.0387255	-13.4703	3.73E-15	-4.88919	0	0	0.0200762	1.42778	-14.2459	0.50595	221.448	353.282	624.415	398.358	398.358	398.358	3.61971	-50.0432	1.34467	45.725	361.735	240.141	185.965	185.965	185.965	-50.0714	-0.303708	-3.72745	31.6588	1.27011	0.232619	0.363068	-0.0110905	1.34425	-141.247	-32.4107	19.4223	0	0	0.290034
686	0	3.55703	0	0	3.73513	2.81747	-17.7532	-0.125927	-0.0234056	0.0284942	-13.3805	0	-3.40818	0	0	0.0178678	1.42373	-15.1647	0.456205	226.775	353.087	626.807	397.742	397.742	397.742	3.79744	-52.2363	1.75381	62.389	361.868	239.367	185.965	185.965	185.965	-52.2619	-0.0946157	-4.03832	32.5656	1.52493	0.25523	0.367562	0.000291698	1.35121	-126.507	-25.4058	16.999	0	0	0.245526
687	0	4.13523	0	0	4.34019	2.8075	-17.6625	-0.132578	-0.0166816	0.0174918	-13.5306	-4.66E-16	-1.95488	0	0	0.0154331	1.41878	-16.0381	0.383242	231.803	352.88	629.196	397.139	397.139	397.139	3.94835	-54.4572	2.13951	79.525	361.884	238.354	185.965	185.965	185.965	-54.4804	0.0914922	-4.32257	33.4228	1.78877	0.280586	0.373573	0.0114914	1.36189	-112.214	-18.5924	14.7038	0	0	0.204176
688	0	4.61202	0	0	4.83705	2.79244	-17.5253	-0.140556	-0.0105465	0.00622308	-13.8442	-1.86E-15	-0.673954	0	0	0.0128653	1.41342	-16.8639	0.288759	236.528	352.663	631.558	396.552	396.552	396.552	4.08834	-56.6985	2.50769	97.0816	361.825	237.179	185.965	185.965	185.965	-56.7199	0.254176	-4.5957	34.2291	2.05909	0.306914	0.380908	0.0218111	1.37546	-98.6425	-12.418	12.6289	0	0	0.166886
689	0	4.99387	0	0	5.23288	2.77447	-17.3614	-0.149446	-0.0056151	-0.00504418	-14.2627	3.41E-15	0.296068	0	0	0.010315	1.40798	-17.6409	0.175078	240.949	352.44	633.867	395.986	395.986	395.986	4.23059	-58.9534	2.86545	115.005	361.727	235.92	185.965	185.965	185.965	-58.9737	0.394182	-4.87117	34.9834	2.33323	0.332058	0.389179	0.0305846	1.39118	-85.9024	-7.33871	10.8572	0	0	0.134138
690	0	5.28759	0	0	5.53544	2.75521	-17.1853	-0.158813	-0.00221528	-0.0161336	-14.7341	-1.70E-15	0.864943	0	0	0.0078967	1.4027	-18.3679	0.0450755	245.067	352.212	636.1	395.446	395.446	395.446	4.38395	-61.2149	3.21972	133.239	361.616	234.655	185.965	185.965	185.965	-61.2352	0.513168	-5.15863	35.6853	2.60818	0.353646	0.397863	0.0375986	1.40863	-73.969	-3.585	9.3834	0	0	0.105967
691	0	5.50013	0	0	5.75247	2.73562	-17.0059	-0.168261	-0.000603114	-0.0268113	-15.2194	3.87E-15	0.976612	0	0	0.00567513	1.39773	-19.0447	-0.0980382	248.89	351.983	638.236	394.934	394.934	394.934	4.55216	-63.4764	3.57601	151.726	361.507	233.458	185.965	185.965	185.965	-63.498	0.613483	-5.46274	36.3348	2.88103	0.369075	0.406551	0.0424259	1.42702	-62.8775	-1.40766	8.19926	0	0	0.082417
692	0	5.63827	0	0	5.8913	2.71593	-16.8253	-0.177492	-0.000750049	-0.0370757	-15.6957	2.90E-15	0.631745	0	0	0.00368002	1.39309	-19.6714	-0.250865	252.424	351.755	640.257	394.455	394.455	394.455	4.73336	-65.7311	3.93734	170.405	361.405	232.396	185.965	185.965	185.965	-65.7552	0.697999	-5.78258	36.9325	3.14861	0.375781	0.414787	0.0450352	1.44618	-52.4698	-0.818029	7.22481	0	0	0.0630606
693	0	5.70849	0	0	5.95884	2.69569	-16.6392	-0.186192	-0.00251271	-0.0469249	-16.1442	-2.39E-15	-0.127128	0	0	0.0019486	1.38875	-20.2484	-0.409984	255.681	351.532	642.147	394.01	394.01	394.011	4.92035	-67.9726	4.30354	189.216	361.299	231.533	185.965	185.965	185.965	-68.0003	0.76999	-6.1116	37.4795	3.40799	0.371156	0.421921	0.0453724	1.46542	-42.502	-1.74902	6.37357	0	0	0.0473075
694	0	5.71725	0	0	5.96176	2.67388	-16.4383	-0.194181	-0.00551346	-0.0565292	-16.5611	5.47E-15	-1.2083	0	0	0.000557768	1.38462	-20.7771	-0.572128	258.676	351.314	643.892	393.603	393.603	393.603	5.10128	-70.1946	4.67096	208.099	361.169	230.923	185.965	185.965	185.965	-70.2269	0.833058	-6.43817	37.9772	3.65616	0.352877	0.427173	0.0436671	1.48468	-32.541	-3.95666	5.53511	0	0	0.0343146
695	0	5.67123	0	0	5.90683	2.64909	-16.2094	-0.201243	-0.00926027	-0.066053	-16.9371	4.08E-15	-2.48797	0	0	-0.000376968	1.38064	-21.2588	-0.734318	261.424	351.104	645.484	393.234	393.234	393.234	5.2609	-72.3917	5.03261	226.989	360.984	230.612	185.965	185.965	185.965	-72.4292	0.891017	-6.74669	38.4274	3.89018	0.318915	0.429639	0.0402639	1.50353	-22.0712	-7.1214	4.61604	0	0	0.0232357
696	0	5.57764	0	0	5.80137	2.61972	-15.9376	-0.20725	-0.0132442	-0.0757305	-17.2649	2.91E-15	-3.82731	0	0	-0.000735254	1.37671	-21.6955	-0.894134	263.942	350.903	646.913	392.906	392.906	392.906	5.38208	-74.5595	5.3786	245.825	360.708	230.641	185.965	185.965	185.965	-74.6022	0.947738	-7.0191	38.8323	4.10738	0.267778	0.428799	0.0356209	1.52182	-10.6205	-10.8828	3.56109	0	0	0.0134059
697	0	5.44458	0	0	5.65369	2.58424	-15.6082	-0.211991	-0.0168953	-0.0857794	-17.5185	-9.32E-16	-5.07875	0	0	-0.000455053	1.37284	-22.0894	-1.04966	266.248	350.711	648.176	392.618	392.618	392.618	5.44762	-76.6947	5.69717	264.537	360.305	231.042	185.965	185.965	185.965	-76.7418	1.00702	-7.23672	39.1941	4.30507	0.198531	0.423938	0.0303894	1.5394	2.38199	-14.823	2.3346	0	0	0.00422251
698	0	5.28092	0	0	5.47316	2.54138	-15.2089	-0.215259	-0.0197412	-0.0963593	-17.6615	-1.63E-15	-6.11031	0	0	0.000418863	1.36906	-22.4428	-1.19972	268.362	350.53	649.27	392.371	392.371	392.371	5.44188	-78.795	5.97564	283.054	359.74	231.839	185.965	185.965	185.965	-78.8449	1.07234	-7.38203	39.5154	4.48107	0.11083	0.414504	0.0249112	1.55574	17.4093	-18.6419	0.952916	0	0	-0.00460217
699	0	5.09617	0	0	5.26987	2.49032	-14.7311	-0.216822	-0.0214201	-0.107524	-17.6462	2.56E-15	-6.81611	0	0	0.00171028	1.36543	-22.7583	-1.34377	270.304	350.357	650.196	392.164	392.164	392.164	5.35251	-80.8585	6.20156	301.297	358.983	233.046	185.965	185.965	185.965	-80.9088	1.14654	-7.44035	39.7987	4.63339	0.00498607	0.40032	0.0197005	1.5703	34.7243	-22.0341	-0.545403	0	0	-0.0130734
700	0	4.90003	0	0	5.05421	2.43075	-14.1711	-0.216501	-0.0217009	-0.119228	-17.4253	-5.82E-15	-7.12468	0	0	0.00312879	1.36207	-23.0386	-1.48203	272.092	350.193	650.957	391.997	391.997	391.997	5.17159	-82.8831	6.36393	319.183	358.013	234.668	185.965	185.965	185.965	-82.9311	1.2317	-7.40128	40.0467	4.76039	-0.118006	0.381439	0.015212	1.58262	54.4421	-24.7658	-2.10515	0	0	-0.0210052
701	0	4.70163	0	0	4.83617	2.36301	-13.5309	-0.214203	-0.0204979	-0.131416	-16.9609	2.45E-15	-7.00315	0	0	0.00433064	1.35912	-23.2863	-1.61534	273.745	350.036	651.556	391.868	391.868	391.868	4.89643	-84.8659	6.45417	336.62	356.82	236.695	185.965	185.965	185.965	-84.9084	1.32887	-7.25952	40.262	4.86093	-0.256593	0.358078	0.0117715	1.59221	76.5478	-26.675	-3.66841	0	0	-0.0280842
702	0	4.50931	0	0	4.62479	2.28799	-12.8178	-0.209937	-0.0179628	-0.143754	-16.2308	1.98E-15	-6.46612	0	0	0.00501073	1.3567	-23.504	-1.74526	275.28	349.883	652.001	391.774	391.774	391.774	4.52977	-86.8022	6.46678	353.512	355.404	239.105	185.965	185.965	185.965	-86.8366	1.43815	-7.01534	40.4469	4.93441	-0.408576	0.331255	0.00938799	1.59864	100.516	-27.7786	-5.15971	0	0	-0.0337841
703	0	4.32996	0	0	4.42761	2.20704	-12.0438	-0.203816	-0.0141653	-0.156111	-15.2322	7.43E-16	-5.54271	0	0	0.00493736	1.35495	-23.694	-1.87365	276.714	349.732	652.298	391.713	391.713	391.713	4.07945	-88.6856	6.40002	369.758	353.779	241.857	185.965	185.965	185.965	-88.7098	1.55868	-6.67441	40.6036	4.98068	-0.571458	0.301326	0.00825282	1.60161	126.095	-27.9843	-6.55338	0	0	-0.0378061
704	0	4.16888	0	0	4.25035	2.12194	-11.2252	-0.196024	-0.00946121	-0.168096	-13.9816	-4.51E-16	-4.30737	0	0	0.00405885	1.35403	-23.8584	-2.00305	278.061	349.58	652.457	391.681	391.681	391.681	3.55777	-90.5076	6.25617	385.261	351.968	244.9	185.965	185.965	185.965	-90.5206	1.68882	-6.24738	40.7342	5.00013	-0.742115	0.269621	0.00826654	1.60115	152.527	-27.4381	-7.79918	0	0	-0.0397513
705	0	4.02958	0	0	4.09673	2.0347	-10.3812	-0.186855	-0.00405747	-0.179561	-12.5186	-3.10E-15	-2.83451	0	0	0.00245608	1.35401	-23.9993	-2.136	279.333	349.425	652.488	391.675	391.675	391.675	2.98049	-92.258	6.04148	399.925	350.002	248.164	185.965	185.964	185.965	-92.2597	1.82633	-5.74908	40.8405	4.99377	-0.917391	0.236764	0.00941843	1.5973	179.35	-26.1848	-8.89382	0	0	-0.0394566
706	0	3.91366	0	0	3.96854	1.94752	-9.5332	-0.176627	0.00164081	-0.190155	-10.8972	2.00E-15	-1.22637	0	0	0.000385179	1.35496	-24.1182	-2.27538	280.541	349.263	652.4	391.692	391.692	391.692	2.36576	-93.9247	5.76583	413.662	347.922	251.57	185.965	185.964	185.965	-93.9164	1.96855	-5.19749	40.9241	4.96303	-1.09379	0.204019	0.0114721	1.59033	205.753	-24.4443	-9.8213	0	0	-0.0367637
707	0	3.82126	0	0	3.86583	1.86263	-8.70339	-0.1658	0.00730616	-0.199692	-9.19344	-1.00E-15	0.41806	0	0	-0.00181816	1.35684	-24.2162	-2.42393	281.693	349.09	652.203	391.726	391.726	391.726	1.73276	-95.495	5.44218	426.392	345.772	255.028	185.965	185.965	185.965	-95.4787	2.11261	-4.61249	40.986	4.90995	-1.2679	0.172324	0.0142402	1.58082	231.058	-22.4147	-10.5868	0	0	-0.0316912
708	0	3.75129	0	0	3.78741	1.78222	-7.91387	-0.154792	0.0126079	-0.207962	-7.48372	-5.82E-17	2.00028	0	0	-0.0037904	1.35956	-24.2943	-2.58426	282.795	348.905	651.906	391.775	391.774	391.774	1.10049	-96.9556	5.08569	438.05	343.6	258.444	185.965	185.965	185.965	-96.9343	2.25563	-4.01462	41.0274	4.83687	-1.43636	0.142654	0.0174742	1.56944	254.562	-20.3391	-11.1998	0	0	-0.0243289
709	0	3.70194	0	0	3.73126	1.7083	-7.18541	-0.144061	0.0171564	-0.214704	-5.84708	1.16E-16	3.42199	0	0	-0.00520762	1.3629	-24.3531	-2.75863	283.851	348.704	651.519	391.833	391.833	391.833	0.486725	-98.2942	4.71257	448.581	341.45	261.721	185.965	185.965	185.965	-98.271	2.3948	-3.42372	41.0488	4.74662	-1.59609	0.116019	0.0208434	1.55699	275.479	-18.5179	-11.6681	0	0	-0.0149029
710	0	3.67089	0	0	3.69495	1.64265	-6.53648	-0.133978	0.0208394	-0.219721	-4.34967	-2.45E-15	4.62046	0	0	-0.00589147	1.36652	-24.3928	-2.9489	284.863	348.485	651.05	391.898	391.898	391.898	-0.0930883	-99.4995	4.3389	457.946	339.366	264.768	185.965	185.965	185.965	-99.4774	2.52761	-2.85778	41.0505	4.64231	-1.74435	0.0932837	0.0243533	1.54434	293.117	-17	-12.019	0	0	-0.00365491
711	0	3.65588	0	0	3.67592	1.58673	-5.98239	-0.124858	0.0234526	-0.222776	-3.04465	-1.28E-15	5.5355	0	0	-0.00578324	1.36998	-24.4131	-3.15642	285.831	348.245	650.507	391.967	391.967	391.967	-0.626339	-100.562	3.9796	466.12	337.385	267.497	185.965	185.965	185.965	-100.544	2.65184	-2.33206	41.0326	4.52726	-1.87884	0.0751798	0.0278663	1.53219	306.809	-15.9195	-12.2668	0	0	0.00906599
712	0	3.65445	0	0	3.6716	1.54163	-5.53472	-0.116883	0.0249792	-0.223581	-1.96493	1.16E-15	6.13738	0	0	-0.00497812	1.37274	-24.4137	-3.38198	286.753	347.984	649.897	392.037	392.037	392.037	-1.1037	-101.475	3.64736	473.092	335.535	269.833	185.965	185.965	185.965	-101.462	2.7657	-1.85833	40.995	4.40497	-1.9977	0.0626147	0.0313227	1.52122	315.837	-15.2869	-12.4196	0	0	0.0228663
713	0	3.66416	0	0	3.67932	1.50804	-5.20079	-0.110276	0.0253855	-0.222033	-1.13994	1.63E-15	6.40839	0	0	-0.00367421	1.3742	-24.394	-3.62578	287.625	347.699	649.227	392.105	392.105	392.105	-1.51919	-102.232	3.35185	478.864	333.84	271.711	185.965	185.964	185.965	-102.226	2.86778	-1.44451	40.9371	4.27891	-2.0996	0.056106	0.0347923	1.51224	319.716	-15.0639	-12.4844	0	0	0.0372654
714	0	3.68241	0	0	3.69639	1.48621	-4.98354	-0.105104	0.0246748	-0.217775	-0.578433	1.16E-15	6.34833	0	0	-0.00213599	1.37364	-24.3528	-3.88744	288.444	347.392	648.501	392.169	392.169	392.169	-1.87022	-102.831	3.09923	483.45	332.31	273.084	185.965	185.965	185.965	-102.832	2.95713	-1.0945	40.8583	4.15264	-2.18369	0.0563247	0.0383647	1.50565	317.827	-15.1401	-12.4515	0	0	0.0516607
715	0	3.70631	0	0	3.71981	1.47592	-4.88115	-0.10144	0.0229574	-0.210872	-0.285765	-2.10E-15	5.98243	0	0	-0.000643824	1.3704	-24.2893	-4.16607	289.204	347.063	647.725	392.227	392.227	392.227	-2.15752	-103.271	2.89187	486.878	330.949	273.916	185.965	185.965	185.965	-103.278	3.03324	-0.808051	40.7577	4.02948	-2.24946	0.0634925	0.0421732	1.50181	309.987	-15.3747	-12.3121	0	0	0.0653504
716	0	3.73263	0	0	3.74628	1.47654	-4.88734	-0.0992865	0.0203335	-0.201054	-0.25795	0	5.35026	0	0	0.000565013	1.36379	-24.2022	-4.46031	289.896	346.714	646.904	392.279	392.279	392.279	-2.38476	-103.554	2.72831	489.187	329.752	274.19	185.965	185.965	185.965	-103.567	3.09603	-0.581086	40.6341	3.91262	-2.2968	0.0782306	0.046456	1.50104	295.746	-15.5384	-12.0364	0	0	0.0774246
717	0	3.75768	0	0	3.77202	1.48701	-4.99155	-0.0986704	0.0170738	-0.188581	-0.491898	-2.45E-15	4.52044	0	0	0.00133618	1.35313	-24.0903	-4.76825	290.515	346.348	646.042	392.323	392.323	392.322	-2.55808	-103.683	2.60376	490.429	328.706	273.904	185.965	185.965	185.965	-103.701	3.14581	-0.406302	40.4866	3.8051	-2.32594	0.100118	0.0514435	1.50335	275.384	-15.3396	-11.6086	0	0	0.0869824
718	0	3.77723	0	0	3.79274	1.50596	-5.18007	-0.0995725	0.0134096	-0.17337	-0.980349	6.99E-16	3.56824	0	0	0.00161873	1.33794	-23.9523	-5.08779	291.052	345.968	645.145	392.357	392.357	392.357	-2.68547	-103.663	2.51088	490.665	327.792	273.071	185.965	185.964	185.965	-103.686	3.1832	-0.273987	40.3138	3.70935	-2.33709	0.129538	0.0575035	1.50885	248.785	-14.4711	-10.9923	0	0	0.092852
719	0	3.78672	0	0	3.80385	1.53174	-5.43638	-0.102005	0.00963516	-0.155962	-1.71897	3.49E-16	2.58045	0	0	0.00145621	1.31772	-23.7874	-5.41631	291.5	345.579	644.217	392.382	392.382	392.382	-2.776	-103.502	2.4406	489.968	326.989	271.72	185.965	185.965	185.965	-103.528	3.20901	-0.173004	40.1147	3.62776	-2.33086	0.165367	0.0648347	1.5174	216.789	-12.6601	-10.1805	0	0	0.0940769
720	0	3.78148	0	0	3.80058	1.5626	-5.7429	-0.105873	0.00608916	-0.136586	-2.69462	-2.10E-15	1.64805	0	0	0.000957353	1.2922	-23.5947	-5.751	291.852	345.188	643.265	392.396	392.396	392.396	-2.83908	-103.21	2.38345	488.419	326.273	269.892	185.965	185.965	185.965	-103.238	3.22419	-0.0919278	39.888	3.56195	-2.30771	0.207088	0.0737141	1.5288	179.922	-9.62619	-9.15784	0	0	0.0895905
721	0	3.75705	0	0	3.77833	1.59674	-6.08172	-0.111189	0.00307849	-0.115915	-3.90444	1.19E-15	0.854061	0	0	0.000251301	1.26119	-23.3738	-6.08881	292.105	344.8	642.296	392.399	392.399	392.399	-2.8836	-102.795	2.33042	486.107	325.623	267.639	185.965	185.965	185.965	-102.825	3.2297	-0.0200968	39.6329	3.51335	-2.26829	0.25333	0.0842354	1.54287	139.328	-5.18725	-7.93844	0	0	0.0787117
722	0	3.7096	0	0	3.73317	1.63251	-6.43612	-0.117795	0.000894604	-0.0945795	-5.32922	2.40E-15	0.269426	0	0	-0.000549247	1.22468	-23.1244	-6.4265	292.253	344.424	641.318	392.39	392.39	392.39	-2.91727	-102.272	2.27403	483.126	325.019	265.023	185.965	185.965	185.965	-102.303	3.22644	0.0513495	39.3485	3.48263	-2.21316	0.302417	0.0963118	1.55909	96.3324	0.704516	-6.54814	0	0	0.0611339
723	0	3.63663	0	0	3.66236	1.66843	-6.7916	-0.125627	-0.000260573	-0.073383	-6.95605	-2.87E-15	-0.0590883	0	0	-0.00137549	1.18277	-22.847	-6.76064	292.295	344.067	640.339	392.368	392.368	392.368	-2.94595	-101.653	2.2092	479.572	324.45	262.113	185.965	185.964	185.965	-101.686	3.21525	0.128626	39.0345	3.47004	-2.143	0.352295	0.109717	1.57719	52.5033	7.97519	-5.03573	0	0	0.0371202
724	0	3.53736	0	0	3.56499	1.70339	-7.13696	-0.13439	-0.000271709	-0.0530859	-8.74419	2.10E-15	-0.112747	0	0	-0.00219409	1.13567	-22.5423	-7.08772	292.231	343.737	639.37	392.333	392.334	392.333	-2.97329	-100.953	2.13368	475.542	323.91	258.984	185.965	185.965	185.965	-100.988	3.19694	0.214749	38.6903	3.47535	-2.05848	0.40067	0.123929	1.59639	9.51413	16.3754	-3.46386	0	0	0.00755402
725	0	3.41324	0	0	3.44246	1.73662	-7.46484	-0.143817	0.000799083	-0.034458	-10.6465	9.61E-16	0.0891309	0	0	-0.00298925	1.08371	-22.2116	-7.40411	292.063	343.441	638.42	392.285	392.285	392.285	-3.00058	-100.19	2.04823	471.128	323.402	255.714	185.965	185.965	185.965	-100.227	3.17232	0.309362	38.3161	3.49766	-1.96034	0.445208	0.138378	1.61622	-30.9364	25.5113	-1.90994	0	0	-0.026042
726	0	3.26846	0	0	3.29879	1.7678	-7.77196	-0.153386	0.00274075	-0.018185	-12.5782	-1.37E-15	0.492471	0	0	-0.0037197	1.02727	-21.8562	-7.7062	291.794	343.187	637.5	392.222	392.222	392.222	-3.02688	-99.3808	1.95642	466.418	322.935	252.378	185.965	185.965	185.965	-99.4202	3.14237	0.408972	37.9121	3.5358	-1.8495	0.483429	0.152088	1.63547	-67.1539	34.7785	-0.455703	0	0	-0.0615123
727	0	3.10949	0	0	3.14054	1.79695	-8.05874	-0.162498	0.00514341	-0.00485345	-14.4345	-7.86E-16	1.00858	0	0	-0.00430555	0.96677	-21.4782	-7.99033	291.429	342.98	636.62	392.143	392.143	392.143	-3.04954	-98.544	1.86395	461.49	322.523	249.05	185.965	185.965	185.965	-98.5853	3.10827	0.507627	37.4789	3.58801	-1.72702	0.5131	0.164003	1.65309	-97.6609	43.4363	0.821776	0	0	-0.0963113
728	0	2.94485	0	0	2.97628	1.82441	-8.32849	-0.170466	0.00756934	0.00541192	-16.0931	2.68E-15	1.53818	0	0	-0.00463638	0.902672	-21.0797	-8.25299	290.974	342.828	635.79	392.049	392.049	392.049	-3.06495	-97.6975	1.77763	456.412	322.185	245.799	185.965	185.965	185.965	-97.7405	3.07148	0.598096	37.0172	3.65229	-1.59417	0.532819	0.173101	1.66774	-121.627	50.7756	1.87262	0	0	-0.128091
729	0	2.78389	0	0	2.81546	1.85066	-8.58611	-0.176568	0.00946126	0.0123865	-17.4286	1.22E-15	1.97127	0	0	-0.00462976	0.835442	-20.6628	-8.4908	290.434	342.733	635.017	391.94	391.94	391.94	-3.06941	-96.8582	1.70442	451.239	321.937	242.68	185.965	185.964	185.965	-96.9022	3.03369	0.673028	36.5278	3.72627	-1.45249	0.54116	0.178438	1.67824	-138.302	56.056	2.65939	0	0	-0.154389
730	0	2.63519	0	0	2.66686	1.87626	-8.83689	-0.180292	0.0103865	0.0165645	-18.3507	-1.92E-15	2.21842	0	0	-0.00428338	0.765553	-20.2296	-8.70068	289.813	342.7	634.305	391.816	391.815	391.816	-3.05988	-96.0397	1.65008	446.014	321.792	239.737	185.965	185.964	185.965	-96.0843	2.99671	0.726325	36.0118	3.80749	-1.30376	0.538327	0.179342	1.68353	-148.047	58.7553	3.19474	0	0	-0.173927
731	0	2.50523	0	0	2.53707	1.90162	-9.085	-0.181471	0.0100675	0.018294	-18.8256	-1.46E-15	2.22022	0	0	-0.00369733	0.693455	-19.7822	-8.87991	289.115	342.731	633.658	391.678	391.678	391.678	-3.03476	-95.2523	1.61857	440.769	321.757	236.997	185.965	185.964	185.965	-95.2967	2.9623	0.754069	35.4704	3.89343	-1.15007	0.524957	0.175608	1.68321	-151.477	58.6327	3.50275	0	0	-0.185991
732	0	2.39742	0	0	2.42959	1.92695	-9.33247	-0.1804	0.00831041	0.0182652	-18.8923	-1.49E-15	1.94436	0	0	-0.00304394	0.619619	-19.3224	-9.02624	288.341	342.826	633.073	391.53	391.53	391.53	-2.9943	-94.5015	1.61139	435.526	321.831	234.47	185.965	185.965	185.965	-94.545	2.93209	0.75519	34.9049	3.98162	-0.99383	0.502443	0.167263	1.67758	-149.756	55.5983	3.64055	0	0	-0.19086
733	0	2.31211	0	0	2.3448	1.95217	-9.57854	-0.177636	0.00517683	0.0168748	-18.6407	3.20E-15	1.40255	0	0	-0.00248592	0.544454	-18.8518	-9.138	287.49	342.987	632.547	391.375	391.375	391.375	-2.94077	-93.7889	1.62767	430.297	322.003	232.153	185.965	185.965	185.965	-93.831	2.90761	0.731596	34.3168	4.06983	-0.837696	0.472131	0.155058	1.66749	-143.924	49.9801	3.64997	0	0	-0.189133
734	0	2.24728	0	0	2.28069	1.97689	-9.81941	-0.173773	0.000883654	0.0147508	-18.1807	2.85E-15	0.641249	0	0	-0.00211364	0.468388	-18.3718	-9.21424	286.56	343.213	632.074	391.217	391.217	391.217	-2.87879	-93.1136	1.66422	425.09	322.253	230.032	185.965	185.965	185.965	-93.1538	2.89034	0.688225	33.7084	4.15612	-0.684498	0.436022	0.139876	1.65412	-135.335	42.2434	3.59155	0	0	-0.182154
735	0	2.19928	0	0	2.23355	2.00045	-10.0486	-0.169481	-0.00409783	0.0120362	-17.6344	-4.61E-15	-0.253691	0	0	-0.0019169	0.391785	-17.8835	-9.25472	285.546	343.503	631.645	391.059	391.059	391.059	-2.81474	-92.4724	1.7162	419.907	322.555	228.086	185.965	185.965	185.965	-92.5107	2.88175	0.632305	33.0819	4.23919	-0.537376	0.395384	0.122963	1.63899	-124.775	33.1387	3.49434	0	0	-0.170894
736	0	2.16393	0	0	2.1991	2.02202	-10.2582	-0.1653	-0.00927367	0.00920306	-17.1068	1.11E-15	-1.18393	0	0	-0.00180924	0.314997	-17.388	-9.2601	284.441	343.854	631.249	390.907	390.907	390.907	-2.75625	-91.8618	1.77787	414.746	322.878	226.294	185.965	185.965	185.965	-91.8983	2.88339	0.57248	32.4407	4.31819	-0.399353	0.352261	0.105688	1.6237	-113.338	23.4889	3.39679	0	0	-0.156928
737	0	2.13748	0	0	2.17348	2.04068	-10.4393	-0.161765	-0.0140366	0.00620627	-16.6897	2.07E-15	-2.03756	0	0	-0.00166931	0.238269	-16.8865	-9.23181	283.236	344.266	630.876	390.764	390.764	390.764	-2.71131	-91.2787	1.84345	409.605	323.19	224.632	185.965	185.965	185.965	-91.3138	2.89681	0.517715	31.7884	4.39328	-0.27361	0.307664	0.0893931	1.60944	-101.414	14.1919	3.30567	0	0	-0.141015
738	0	2.11749	0	0	2.15417	2.0556	-10.5839	-0.159062	-0.0179536	0.00338234	-16.4248	7.83E-16	-2.72438	0	0	-0.00139804	0.161821	-16.3798	-9.172	281.923	344.735	630.516	390.633	390.633	390.633	-2.68738	-90.7213	1.90798	404.479	323.462	223.085	185.965	185.965	185.965	-90.7555	2.92356	0.476154	31.1293	4.46513	-0.163135	0.263259	0.0750454	1.59726	-89.7278	5.94208	3.24406	0	0	-0.124429
739	0	2.10322	0	0	2.14036	2.06609	-10.6855	-0.157311	-0.0205046	0.000776018	-16.3288	2.32E-15	-3.15857	0	0	-0.000945127	0.0857935	-15.8692	-9.08352	280.492	345.26	630.16	390.516	390.516	390.516	-2.69052	-90.1893	1.96793	399.365	323.671	221.638	185.965	185.965	185.965	-90.2236	2.96512	0.454113	30.4685	4.53532	-0.0706996	0.220103	0.0636368	1.58789	-78.54	-0.515948	3.20616	0	0	-0.107843
740	0	2.09561	0	0	2.13298	2.07171	-10.7399	-0.156393	-0.0215982	-0.00155202	-16.3791	-2.51E-15	-3.31282	0	0	-0.000325872	0.0103201	-15.3556	-8.96963	278.934	345.838	629.801	390.414	390.414	390.414	-2.72455	-89.6844	2.02184	394.258	323.802	220.284	185.965	185.965	185.965	-89.7196	3.02272	0.455188	29.8109	4.60599	0.00125465	0.179164	0.0553845	1.58159	-68.0426	-4.92899	3.19363	0	0	-0.0918134
741	0	2.09693	0	0	2.13436	2.07233	-10.7459	-0.156164	-0.0211235	-0.00346532	-16.5379	3.74E-15	-3.17819	0	0	0.000406358	-0.0644664	-14.8401	-8.83398	277.24	346.468	629.433	390.327	390.327	390.327	-2.79071	-89.2092	2.07026	389.156	323.85	219.022	185.965	185.965	185.965	-89.2464	3.09722	0.479993	29.1615	4.67971	0.0508147	0.141555	0.0504389	1.5784	-58.4934	-7.06558	3.19742	0	0	-0.0770139
742	0	2.11039	0	0	2.14778	2.06809	-10.7048	-0.156391	-0.0193455	-0.00508927	-16.7526	-2.51E-15	-2.79999	0	0	0.00118316	-0.138426	-14.3238	-8.68017	275.401	347.149	629.053	390.253	390.253	390.253	-2.88752	-88.7675	2.11561	384.056	323.819	217.852	185.965	185.965	185.965	-88.8077	3.189	0.526169	28.525	4.75932	0.0765114	0.107567	0.0481888	1.57803	-49.7435	-7.17106	3.20389	0	0	-0.0635155
743	0	2.13952	0	0	2.17681	2.05937	-10.6204	-0.156775	-0.0165903	-0.00626141	-16.963	-2.87E-15	-2.24297	0	0	0.00194757	-0.211327	-13.8073	-8.51175	273.41	347.878	628.66	390.191	390.191	390.191	-3.01117	-88.3631	2.16166	378.957	323.723	216.777	185.965	185.965	185.965	-88.4074	3.29791	0.588947	27.9052	4.84746	0.0776324	0.0780416	0.0477783	1.57998	-41.9985	-5.65227	3.21266	0	0	-0.0518241
744	0	2.18728	0	0	2.22454	2.04673	-10.4979	-0.157122	-0.0133243	-0.00710723	-17.1236	1.71E-15	-1.59223	0	0	0.00266291	-0.282851	-13.2914	-8.33196	271.26	348.656	628.254	390.139	390.139	390.139	-3.1561	-87.9993	2.21277	373.858	323.581	215.801	185.965	185.964	185.965	-88.0486	3.42319	0.661939	27.3051	4.9464	0.0540969	0.0534107	0.0481876	1.58369	-35.2249	-3.08106	3.21473	0	0	-0.042024
745	0	2.25585	0	0	2.29313	2.03078	-10.3432	-0.157266	-0.00996592	-0.00762019	-17.1982	3.58E-15	-0.929024	0	0	0.00330858	-0.352593	-12.7764	-8.1434	268.948	349.483	627.836	390.095	390.095	390.095	-3.31573	-87.6785	2.27335	368.76	323.415	214.926	185.965	185.965	185.965	-87.7335	3.56357	0.738056	26.7261	5.05775	0.00643449	0.0338119	0.0483438	1.58867	-29.3993	-0.0647101	3.20597	0	0	-0.0340924
746	0	2.34599	0	0	2.38341	2.01213	-10.1622	-0.157107	-0.00691252	-0.00784675	-17.1662	-2.29E-15	-0.327411	0	0	0.00387381	-0.420012	-12.2622	-7.94807	266.468	350.356	627.409	390.058	390.058	390.058	-3.48327	-87.4019	2.3472	363.665	323.248	214.153	185.965	185.965	185.965	-87.463	3.71735	0.810403	26.1686	5.18216	-0.0642246	0.0192727	0.0471939	1.59443	-24.5182	2.74948	3.18931	0	0	-0.0278776
747	0	2.45715	0	0	2.49477	1.99133	-9.95994	-0.156586	-0.00445651	-0.00787677	-17.0193	2.48E-15	0.156819	0	0	0.00434773	-0.484534	-11.7487	-7.7472	263.82	351.276	626.975	390.027	390.027	390.027	-3.65231	-87.1689	2.43722	358.573	323.101	213.48	185.965	185.965	185.965	-87.2365	3.88248	0.872867	25.6312	5.31934	-0.156279	0.00953156	0.0440136	1.60026	-20.499	4.87694	3.16008	0	0	-0.0230487
748	0	2.58739	0	0	2.62525	1.96878	-9.74041	-0.155693	-0.00282824	-0.00769486	-16.761	-2.34E-15	0.485125	0	0	0.00471958	-0.545492	-11.2353	-7.54129	261.002	352.241	626.539	390.004	390.004	390.004	-3.81739	-86.9779	2.54501	353.488	322.992	212.904	185.965	185.965	185.965	-87.0519	4.05671	0.920773	25.1116	5.46778	-0.267717	0.00435164	0.0384361	1.60593	-17.3614	5.95646	3.12007	0	0	-0.0193427
749	0	2.73346	0	0	2.77154	1.94471	-9.50584	-0.154414	-0.00209439	-0.00750036	-16.4008	4.22E-15	0.645824	0	0	0.00497485	-0.60224	-10.7214	-7.33007	258.016	353.249	626.102	389.99	389.99	389.99	-3.97439	-86.8255	2.67089	348.411	322.932	212.416	185.965	185.965	185.965	-86.9057	4.23775	0.951162	24.606	5.6251	-0.396327	0.00283763	0.0303013	1.61088	-14.841	5.77564	3.06203	0	0	-0.0162218
750	0	2.89118	0	0	2.92936	1.91923	-9.25709	-0.152813	-0.00218373	-0.00717278	-15.9608	-3.31E-15	0.650434	0	0	0.00510431	-0.654121	-10.2061	-7.11269	254.864	354.295	625.669	389.986	389.986	389.986	-4.12062	-86.7076	2.81383	343.343	322.929	212.009	185.965	185.965	185.965	-86.7937	4.42332	0.962903	24.1099	5.78781	-0.539715	0.00449996	0.0198965	1.6147	-13.0146	4.34937	2.99161	0	0	-0.0136326
751	0	3.05551	0	0	3.09359	1.89227	-8.99353	-0.150957	-0.00300724	-0.0069309	-15.4672	-3.00E-15	0.519899	0	0	0.00511246	-0.700523	-9.68848	-6.88792	251.552	355.377	625.241	389.998	389.998	389.998	-4.25476	-86.6188	2.97182	338.287	322.984	211.671	185.965	185.965	185.965	-86.7102	4.61129	0.956441	23.6184	5.95177	-0.695398	0.00840681	0.00766745	1.61737	-11.6264	1.75989	2.90164	0	0	-0.0112838
752	0	3.2212	0	0	3.25884	1.86368	-8.71362	-0.149022	-0.0043173	-0.00667754	-14.9577	-2.88E-15	0.293914	0	0	0.00501469	-0.740947	-9.16759	-6.65422	248.084	356.489	624.821	390.027	390.027	390.027	-4.37662	-86.5536	3.14204	333.243	323.094	211.389	185.965	185.965	185.965	-86.6496	4.7997	0.933502	23.126	6.11227	-0.860981	0.0139735	-0.0055962	1.61866	-10.7247	-1.67145	2.79326	0	0	-0.00936701
753	0	3.38294	0	0	3.41981	1.83324	-8.4152	-0.147102	-0.00605151	-0.00651775	-14.4615	3.39E-15	-0.00412909	0	0	0.00484507	-0.774936	-8.6427	-6.41007	244.469	357.625	624.41	390.079	390.079	390.079	-4.48688	-86.5058	3.32131	328.211	323.254	211.152	185.965	185.965	185.965	-86.606	4.98687	0.896677	22.6278	6.26434	-1.03407	0.0205063	-0.0194548	1.61863	-10.1925	-5.84026	2.66916	0	0	-0.00790718
754	0	3.53618	0	0	3.57183	1.80073	-8.09587	-0.145334	-0.00795007	-0.00647144	-14.0086	3.10E-15	-0.334037	0	0	0.00463139	-0.802224	-8.11316	-6.15404	240.714	358.779	624.01	390.156	390.156	390.156	-4.58688	-86.4702	3.5063	323.191	323.454	210.947	185.965	185.964	185.965	-86.5739	5.17146	0.849095	22.1192	6.40312	-1.21251	0.0273713	-0.0332037	1.61724	-9.94745	-10.3819	2.52391	0	0	-0.00707962
755	0	3.6771	0	0	3.71108	1.76592	-7.75347	-0.143745	-0.00991886	-0.00649498	-13.614	-3.52E-15	-0.673805	0	0	0.0044047	-0.822568	-7.57862	-5.88502	236.83	359.945	623.62	390.262	390.262	390.262	-4.67834	-86.4417	3.69386	318.183	323.685	210.764	185.965	185.965	185.965	-86.5485	5.35245	0.794029	21.5965	6.52384	-1.39421	0.0341035	-0.0464486	1.61446	-9.96619	-15.1271	2.3615	0	0	-0.00705408
756	0	3.8029	0	0	3.83476	1.72865	-7.38619	-0.142428	-0.0118201	-0.00671074	-13.2942	-3.64E-18	-1.00006	0	0	0.00418634	-0.835905	-7.03896	-5.60233	232.827	361.115	623.241	390.4	390.4	390.4	-4.76314	-86.4162	3.88109	313.185	323.937	210.592	185.965	185.965	185.965	-86.5257	5.52908	0.734709	21.0569	6.62225	-1.57733	0.0400693	-0.0587414	1.61054	-10.0391	-19.8411	2.17482	0	0	-0.00776789
757	0	3.91194	0	0	3.9413	1.68882	-6.99306	-0.141371	-0.0136052	-0.00701335	-13.051	8.20E-16	-1.29999	0	0	0.00399097	-0.842276	-6.49438	-5.30581	228.717	362.283	622.873	390.571	390.571	390.571	-4.84317	-86.3905	4.06547	308.197	324.201	210.425	185.965	185.965	185.965	-86.5024	5.70091	0.674077	20.4987	6.69478	-1.76021	0.0450935	-0.0699274	1.60549	-10.1952	-24.3962	1.9705	0	0	-0.00931841
758	0	4.00372	0	0	4.03026	1.64642	-6.57383	-0.140579	-0.0152131	-0.00745564	-12.8832	3.95E-15	-1.56073	0	0	0.00382295	-0.841795	-5.94531	-4.99579	224.512	363.442	622.514	390.776	390.776	390.776	-4.92023	-86.3623	4.24491	303.216	324.468	210.258	185.965	185.965	185.965	-86.4765	5.86769	0.614759	19.9215	6.73865	-1.94141	0.0488984	-0.0800318	1.59946	-10.3286	-28.7319	1.7537	0	0	-0.0115706
759	0	4.0788	0	0	4.1023	1.60153	-6.1292	-0.140041	-0.0165763	-0.00798823	-12.7845	-3.61E-15	-1.76987	0	0	0.00367664	-0.83471	-5.39244	-4.67322	220.225	364.585	622.164	391.015	391.015	391.015	-4.99591	-86.3303	4.41773	298.241	324.73	210.086	185.965	185.965	185.965	-86.4468	6.02931	0.558909	19.3259	6.75188	-2.11968	0.0512733	-0.0888996	1.59259	-10.3591	-32.7076	1.52964	0	0	-0.0143432
760	0	4.13871	0	0	4.15902	1.55433	-5.66081	-0.139691	-0.0176777	-0.00866776	-12.7401	-3.96E-15	-1.92132	0	0	0.00354378	-0.821295	-4.8367	-4.33952	215.868	365.706	621.821	391.286	391.286	391.286	-5.07141	-86.2939	4.58273	293.269	324.982	209.907	185.965	185.965	185.965	-86.4127	6.18574	0.508117	18.7136	6.73344	-2.29398	0.0520368	-0.0965998	1.5852	-10.1483	-36.3189	1.305	0	0	-0.0173097
761	0	4.18562	0	0	4.20277	1.50509	-5.17147	-0.139472	-0.0184542	-0.00936682	-12.7339	6.04E-16	-2.00699	0	0	0.00340996	-0.801924	-4.27915	-3.99667	211.454	366.799	621.484	391.587	391.587	391.587	-5.14744	-86.2532	4.73923	288.298	325.22	209.721	185.965	185.965	185.965	-86.3746	6.33697	0.463277	18.0872	6.68317	-2.46337	0.0513693	-0.102993	1.57731	-9.7666	-39.4472	1.09195	0	0	-0.0203478
762	0	4.22227	0	0	4.23633	1.45421	-4.66494	-0.139322	-0.0190055	-0.0101836	-12.7492	5.75E-16	-2.03727	0	0	0.00327706	-0.777017	-3.72099	-3.64695	206.995	367.857	621.15	391.915	391.915	391.914	-5.22406	-86.2087	4.88705	283.325	325.441	209.527	185.965	185.965	185.965	-86.3329	6.48292	0.424516	17.45	6.60189	-2.62716	0.0490437	-0.108354	1.56913	-9.00649	-42.215	0.889859	0	0	-0.0230095
763	0	4.25157	0	0	4.26274	1.40216	-4.146	-0.139195	-0.0193382	-0.0109988	-12.771	1.50E-15	-2.01689	0	0	0.00314151	-0.747036	-3.16348	-3.29314	202.503	368.876	620.819	392.265	392.265	392.265	-5.30076	-86.1612	5.02649	278.346	325.645	209.326	185.965	185.965	185.965	-86.2882	6.62346	0.39129	16.806	6.49127	-2.7846	0.0454354	-0.11257	1.56101	-7.9817	-44.5555	0.704406	0	0	-0.0252326
764	0	4.27636	0	0	4.28493	1.34946	-3.62001	-0.139046	-0.0195046	-0.011823	-12.7875	3.93E-15	-1.95775	0	0	0.00300779	-0.712446	-2.60785	-2.93813	197.989	369.851	620.488	392.634	392.634	392.634	-5.37655	-86.1115	5.15815	273.358	325.832	209.119	185.965	185.965	185.965	-86.2414	6.75837	0.36253	16.1592	6.35364	-2.93509	0.040546	-0.115574	1.55306	-6.62343	-46.4575	0.529987	0	0	-0.0267575
765	0	4.29933	0	0	4.30562	1.29671	-3.0928	-0.138867	-0.0195168	-0.0126175	-12.7938	-1.16E-15	-1.87019	0	0	0.00288023	-0.673794	-2.05532	-2.58506	193.464	370.779	620.155	393.016	393.016	393.016	-5.45006	-86.0599	5.28292	268.358	326.005	208.904	185.965	185.964	185.965	-86.1927	6.88736	0.336745	15.514	6.19214	-3.078	0.0346661	-0.117346	1.54545	-4.98107	-47.875	0.361591	0	0	-0.0274969
766	0	4.32271	0	0	4.32707	1.2445	-2.57045	-0.138672	-0.019429	-0.0133315	-12.7912	2.56E-15	-1.76993	0	0	0.00277132	-0.631554	-1.50697	-2.23718	188.937	371.655	619.818	393.407	393.407	393.407	-5.51966	-86.0069	5.40188	263.342	326.165	208.683	185.965	185.965	185.965	-86.1425	7.01012	0.312172	14.8746	6.01024	-3.21256	0.0283604	-0.11791	1.53847	-3.21455	-48.8339	0.19692	0	0	-0.0275723
767	0	4.34841	0	0	4.35121	1.1934	-2.05881	-0.138529	-0.0193103	-0.013975	-12.7898	-3.86E-15	-1.67477	0	0	0.00269847	-0.586259	-0.963821	-1.89759	184.418	372.479	619.476	393.802	393.802	393.802	-5.58359	-85.9525	5.51607	258.307	326.317	208.454	185.965	185.965	185.965	-86.0906	7.12629	0.286986	14.2448	5.81189	-3.33811	0.0217258	-0.117173	1.53234	-1.30602	-49.3007	0.0208238	0	0	-0.0268961
768	0	4.37801	0	0	4.37964	1.14394	-1.56332	-0.138443	-0.0191916	-0.01458	-12.7953	2.07E-15	-1.59796	0	0	0.00267615	-0.538374	-0.426696	-1.56927	179.914	373.247	619.127	394.196	394.196	394.196	-5.64029	-85.8966	5.62648	253.25	326.462	208.216	185.965	185.965	185.965	-86.0368	7.23554	0.259565	13.628	5.60114	-3.45389	0.0149962	-0.115203	1.52708	0.706254	-49.2995	-0.176636	0	0	-0.0255122
769	0	4.4131	0	0	4.41392	1.09659	-1.08873	-0.138487	-0.0191186	-0.0150702	-12.8199	-1.63E-15	-1.55193	0	0	0.00271991	-0.488392	0.103671	-1.25503	175.432	373.961	618.77	394.586	394.586	394.586	-5.68853	-85.8392	5.73381	248.168	326.604	207.97	185.965	185.965	185.965	-85.9811	7.33758	0.228634	13.0272	5.38202	-3.55906	0.00869251	-0.112088	1.52296	2.63669	-48.8904	-0.396	0	0	-0.0236944
770	0	4.45527	0	0	4.45555	1.05173	-0.63889	-0.138649	-0.0191535	-0.0155218	-12.8654	3.03E-15	-1.54719	0	0	0.00284266	-0.436749	0.626721	-0.957287	170.981	374.619	618.402	394.966	394.966	394.966	-5.7275	-85.7807	5.83849	243.06	326.745	207.717	185.965	185.965	185.965	-85.9237	7.43217	0.193382	12.4447	5.15842	-3.65282	0.00299989	-0.108018	1.51979	4.47944	-48.1704	-0.646496	0	0	-0.0215379
771	0	4.50624	0	0	4.50627	1.00962	-0.216617	-0.138958	-0.0192852	-0.0158892	-12.9345	-2.17E-15	-1.58265	0	0	0.00304591	-0.383896	1.142	-0.678086	166.567	375.223	618.025	395.333	395.333	395.334	-5.75692	-85.7215	5.94047	237.924	326.886	207.456	185.965	185.965	185.965	-85.8649	7.51915	0.1536	11.8821	4.93408	-3.73441	-0.00181627	-0.103089	1.51785	6.12555	-47.1674	-0.923692	0	0	-0.0192224
772	0	4.56791	0	0	4.56793	0.970436	0.176335	-0.139364	-0.0195317	-0.0162011	-13.0179	-2.05E-15	-1.65536	0	0	0.00332737	-0.330252	1.64916	-0.418966	162.198	375.774	617.636	395.685	395.685	395.685	-5.77711	-85.6623	6.03936	232.76	327.028	207.191	185.965	185.965	185.965	-85.8056	7.59841	0.109687	11.3403	4.71216	-3.80319	-0.00579451	-0.0975969	1.51698	7.60017	-46.0426	-1.22258	0	0	-0.0168475
773	0	4.64235	0	0	4.64255	0.934256	0.539164	-0.139828	-0.019873	-0.0164109	-13.1048	1.27E-15	-1.75458	0	0	0.0036752	-0.276274	2.14792	-0.18109	157.879	376.274	617.235	396.02	396.02	396.02	-5.78881	-85.6042	6.13435	227.568	327.168	206.925	185.965	185.965	185.965	-85.7468	7.66986	0.0625505	10.8199	4.49555	-3.85856	-0.00869105	-0.0917595	1.51704	8.7879	-44.8562	-1.52851	0	0	-0.0146066
774	0	4.73159	0	0	4.73213	0.901073	0.871896	-0.140243	-0.020194	-0.0165207	-13.1765	-1.86E-15	-1.85771	0	0	0.00406489	-0.222407	2.63807	0.0349189	153.619	376.724	616.821	396.334	396.334	396.334	-5.79309	-85.5483	6.2244	222.347	327.308	206.66	185.965	185.965	185.965	-85.6898	7.73347	0.0134682	10.3205	4.28664	-3.90014	-0.0106082	-0.0858437	1.51788	9.71843	-43.6492	-1.82355	0	0	-0.0125081
775	0	4.83738	0	0	4.83838	0.870831	1.17509	-0.140557	-0.0205226	-0.0164929	-13.2207	-1.02E-15	-1.95522	0	0	0.00447861	-0.169137	3.11945	0.228832	149.424	377.126	616.395	396.628	396.628	396.628	-5.79114	-85.4954	6.3084	217.1	327.444	206.4	185.965	185.965	185.965	-85.6355	7.78921	-0.0361699	9.84147	4.08729	-3.92761	-0.0115778	-0.0802172	1.51949	10.3772	-42.561	-2.0924	0	0	-0.0106565
776	0	4.96096	0	0	4.96254	0.84344	1.44964	-0.140712	-0.0207293	-0.0163281	-13.228	-2.73E-15	-2.02429	0	0	0.00488788	-0.11695	3.59193	0.400858	145.303	377.482	615.956	396.9	396.9	396.9	-5.78408	-85.4459	6.38532	211.826	327.575	206.146	185.965	185.965	185.965	-85.5843	7.83706	-0.0850323	9.38168	3.8989	-3.94084	-0.0117595	-0.0751079	1.52164	10.8015	-41.5849	-2.31616	0	0	-0.00902224
777	0	5.10303	0	0	5.10528	0.818806	1.69651	-0.14073	-0.0208439	-0.0160336	-13.2009	1.94E-15	-2.06083	0	0	0.00527844	-0.0663256	4.05542	0.551536	141.261	377.794	615.504	397.151	397.151	397.151	-5.77269	-85.3998	6.45439	206.529	327.7	205.9	185.965	185.965	185.965	-85.5364	7.87699	-0.132107	8.93964	3.72228	-3.93973	-0.0113947	-0.0707961	1.52432	11.0639	-40.8243	-2.48796	0	0	-0.00759709
778	0	5.26374	0	0	5.26668	0.796845	1.91653	-0.140641	-0.0208465	-0.0156319	-13.1463	-1.28E-15	-2.06079	0	0	0.00563897	-0.0177403	4.50988	0.681813	137.306	378.061	615.038	397.38	397.38	397.38	-5.75741	-85.3565	6.51522	201.209	327.819	205.661	185.965	185.965	185.965	-85.4911	7.90901	-0.176855	8.51339	3.55781	-3.92444	-0.0109645	-0.0674326	1.52752	11.3146	-40.2979	-2.60668	0	0	-0.00626847
779	0	5.4427	0	0	5.44639	0.777495	2.11034	-0.140494	-0.020786	-0.0151582	-13.075	-3.69E-15	-2.03048	0	0	0.00596826	0.0283473	4.95534	0.792833	133.446	378.286	614.56	397.589	397.589	397.589	-5.73823	-85.315	6.5678	195.869	327.932	205.427	185.965	185.965	185.965	-85.4475	7.93312	-0.219216	8.10082	3.40537	-3.89511	-0.0108405	-0.0651788	1.53121	11.6739	-40.0758	-2.67825	0	0	-0.0049774
780	0	5.63926	0	0	5.64373	0.760714	2.27838	-0.140366	-0.020693	-0.0146194	-13.0009	-3.84E-15	-1.97821	0	0	0.00627059	0.0715346	5.39187	0.885975	129.685	378.466	614.069	397.779	397.779	397.779	-5.71478	-85.2742	6.61253	190.512	328.039	205.198	185.965	185.965	185.965	-85.4044	7.94937	-0.259606	7.69966	3.26452	-3.852	-0.0112946	-0.0640962	1.53547	12.2201	-40.1779	-2.7103	0	0	-0.00367851
781	0	5.85262	0	0	5.85786	0.746459	2.4211	-0.140274	-0.0206611	-0.0140617	-12.9308	-5.30E-16	-1.91911	0	0	0.00655237	0.111442	5.81965	0.962858	126.03	378.603	613.565	397.951	397.951	397.951	-5.68643	-85.2328	6.65	185.139	328.142	204.972	185.965	185.965	185.965	-85.3606	7.95779	-0.298736	7.30749	3.13442	-3.79556	-0.0127557	-0.064164	1.54024	13.0957	-40.6465	-2.71977	0	0	-0.00227999
782	0	6.08183	0	0	6.08781	0.73468	2.53901	-0.140246	-0.0206554	-0.013481	-12.8711	9.25E-16	-1.85643	0	0	0.00681712	0.147743	6.23891	1.02527	122.485	378.694	613.05	398.108	398.108	398.108	-5.65245	-85.1897	6.68101	179.753	328.241	204.747	185.965	185.965	185.965	-85.3148	7.95849	-0.337519	6.92185	3.01403	-3.72635	-0.0154899	-0.0652144	1.54532	14.3616	-41.3999	-2.7128	0	0	-0.000709926
783	0	6.3259	0	0	6.3326	0.725305	2.63284	-0.140286	-0.0207222	-0.0129238	-12.8236	3.13E-15	-1.80002	0	0	0.00706857	0.180187	6.65	1.07517	119.052	378.739	612.524	398.251	398.251	398.251	-5.61203	-85.1438	6.70649	174.358	328.337	204.522	185.965	185.965	185.965	-85.2658	7.9516	-0.377003	6.54044	2.90199	-3.64517	-0.019708	-0.0670769	1.55094	16.0986	-42.4084	-2.70334	0	0	0.00110562
784	0	6.5838	0	0	6.59117	0.718227	2.70366	-0.140386	-0.0208136	-0.0123844	-12.7878	-3.46E-15	-1.74885	0	0	0.00730662	0.208536	7.05332	1.11472	115.734	378.735	611.987	398.382	398.382	398.382	-5.56438	-85.0942	6.72725	168.956	328.43	204.296	185.965	185.965	185.965	-85.2128	7.93723	-0.418153	6.16106	2.79705	-3.5531	-0.0254432	-0.0696087	1.55683	18.2976	-43.5806	-2.69328	0	0	0.00318686
785	0	6.85446	0	0	6.86241	0.713302	2.75295	-0.140536	-0.0209312	-0.0118821	-12.7611	2.26E-15	-1.7054	0	0	0.00753044	0.232618	7.44935	1.14631	112.533	378.68	611.442	398.503	398.504	398.504	-5.5088	-85.0399	6.74412	163.549	328.52	204.069	185.965	185.965	185.965	-85.1548	7.91549	-0.461907	5.78178	2.69781	-3.45146	-0.0326728	-0.0725689	1.56281	20.9482	-44.8064	-2.689	0	0	0.00556288
786	0	7.13675	0	0	7.14521	0.710333	2.78265	-0.140717	-0.0210186	-0.0114153	-12.7392	8.64E-16	-1.66512	0	0	0.00773669	0.252338	7.83861	1.17261	109.446	378.573	610.889	398.619	398.618	398.619	-5.44467	-84.9805	6.75773	158.141	328.607	203.842	185.965	185.965	185.965	-85.0911	7.88646	-0.509054	5.40097	2.60284	-3.34207	-0.0413097	-0.0756802	1.56893	24.0101	-45.9806	-2.68929	0	0	0.00823544
787	0	7.42952	0	0	7.43841	0.709092	2.79507	-0.140903	-0.0210509	-0.0110172	-12.7158	-2.13E-15	-1.62613	0	0	0.00792	0.267713	8.22165	1.19649	106.475	378.411	610.331	398.729	398.729	398.729	-5.37133	-84.9151	6.76868	152.734	328.691	203.614	185.965	185.965	185.965	-85.0211	7.85016	-0.560352	5.01739	2.5107	-3.22702	-0.0511755	-0.0786267	1.57523	27.4393	-46.9748	-2.69783	0	0	0.0112019
788	0	7.73145	0	0	7.74069	0.70931	2.79288	-0.141072	-0.0210044	-0.0106514	-12.6848	-2.49E-16	-1.5865	0	0	0.00807372	0.278817	8.59903	1.22113	103.617	378.192	609.768	398.838	398.838	398.838	-5.28823	-84.8432	6.77736	147.331	328.772	203.386	185.965	185.965	185.965	-84.944	7.80655	-0.616414	4.6301	2.42026	-3.10882	-0.0620284	-0.0813055	1.58154	31.1218	-47.7342	-2.71223	0	0	0.014387
789	0	8.0411	0	0	8.05061	0.710688	2.7791	-0.141235	-0.0208623	-0.0103834	-12.6429	3.93E-16	-1.545	0	0	0.00819118	0.285845	8.97127	1.24994	100.869	377.915	609.203	398.948	398.948	398.948	-5.19481	-84.764	6.78404	141.934	328.85	203.158	185.965	185.965	185.965	-84.859	7.7555	-0.677741	4.23865	2.33017	-2.99042	-0.0737774	-0.083413	1.58799	35.0588	-48.1767	-2.73925	0	0	0.0178057
790	0	8.3568	0	0	8.36655	0.712916	2.75681	-0.14136	-0.0205897	-0.0101619	-12.5831	-1.72E-15	-1.49894	0	0	0.00826257	0.28907	9.33885	1.28637	98.23	377.578	608.639	399.061	399.061	399.061	-5.09058	-84.6766	6.78882	136.546	328.925	202.93	185.965	185.965	185.965	-84.7654	7.69679	-0.744724	3.84312	2.2396	-2.87491	-0.0858982	-0.0847321	1.59455	39.0564	-48.211	-2.77474	0	0	0.0213033
791	0	8.67667	0	0	8.68661	0.715665	2.7293	-0.141487	-0.0202557	-0.0100682	-12.5058	-7.13E-16	-1.45473	0	0	0.00828189	0.288856	9.70214	1.33401	95.6967	377.179	608.078	399.18	399.18	399.18	-4.97503	-84.5798	6.79161	131.167	328.998	202.702	185.965	185.965	185.965	-84.6619	7.63013	-0.817586	3.44395	2.14763	-2.76571	-0.0982864	-0.0851772	1.60137	43.13	-47.8775	-2.83092	0	0	0.024864
792	0	8.99864	0	0	9.00873	0.718612	2.69981	-0.141593	-0.0197836	-0.0100835	-12.4062	-1.89E-15	-1.40455	0	0	0.00824028	0.285629	10.0614	1.39634	93.2672	376.72	607.522	399.307	399.307	399.307	-4.84783	-84.4721	6.79214	125.799	329.071	202.472	185.964	185.965	185.965	-84.5471	7.55518	-0.896366	3.04207	2.05374	-2.66627	-0.110636	-0.0845985	1.60859	47.1676	-47.0992	-2.90244	0	0	0.0283758
793	0	9.32036	0	0	9.3306	0.721446	2.67145	-0.141703	-0.0192676	-0.0102348	-12.2849	-5.06E-16	-1.35574	0	0	0.00813207	0.27988	10.4168	1.47661	90.9402	376.198	606.974	399.444	399.444	399.444	-4.70868	-84.3518	6.78996	120.443	329.143	202.241	185.965	185.965	185.965	-84.4191	7.47153	-0.980918	2.63891	1.95769	-2.57995	-0.122623	-0.083139	1.61631	51.0902	-45.9867	-2.99497	0	0	0.0317017
794	0	9.63935	0	0	9.64975	0.723888	2.64702	-0.141818	-0.0186474	-0.0105664	-12.1412	-2.12E-15	-1.30088	0	0	0.00795251	0.272115	10.7682	1.57775	88.7152	375.616	606.437	399.594	399.594	399.594	-4.55743	-84.2167	6.78452	115.099	329.218	202.007	185.965	185.965	185.965	-84.2759	7.37879	-1.07095	2.23615	1.8594	-2.50998	-0.134076	-0.0807228	1.62445	54.8752	-44.5179	-3.10615	0	0	0.0347759
795	0	9.95289	0	0	9.9635	0.72571	2.62878	-0.141967	-0.0180263	-0.0110614	-11.9798	-7.61E-16	-1.24839	0	0	0.00770117	0.262892	11.1153	1.70209	86.5926	374.974	605.915	399.759	399.759	399.759	-4.39398	-84.064	6.7752	109.767	329.296	201.769	185.965	185.965	185.965	-84.115	7.27663	-1.16607	1.83601	1.75908	-2.4591	-0.144589	-0.0775225	1.63332	58.3823	-42.8244	-3.23588	0	0	0.0373907
796	0	10.2582	0	0	10.269	0.726743	2.61844	-0.142206	-0.0173574	-0.0117704	-11.8094	-1.77E-15	-1.19381	0	0	0.00738287	0.252724	11.4577	1.85143	84.5746	374.275	605.41	399.939	399.939	399.939	-4.21838	-83.8908	6.76145	104.444	329.379	201.526	185.965	185.965	185.965	-83.9332	7.16481	-1.26587	1.44076	1.65719	-2.42967	-0.154206	-0.0736605	1.64283	61.6498	-40.9228	-3.3833	0	0	0.039513
797	0	10.5524	0	0	10.5635	0.726896	2.61692	-0.142577	-0.0167799	-0.0127264	-11.6389	8.95E-16	-1.15129	0	0	0.0070054	0.242122	11.7948	2.02671	82.6645	373.519	604.926	400.137	400.137	400.137	-4.03074	-83.6937	6.74284	99.1294	329.468	201.277	185.965	185.965	185.965	-83.7273	7.04325	-1.3699	1.05302	1.55434	-2.4233	-0.162745	-0.0694855	1.65318	64.6252	-39.0231	-3.55333	0	0	0.0409972
798	0	10.8327	0	0	10.8441	0.726164	2.62425	-0.143162	-0.0162916	-0.0138235	-11.4815	-1.31E-15	-1.12291	0	0	0.00658194	0.231542	12.1253	2.22798	80.8676	372.711	604.465	400.354	400.354	400.354	-3.83141	-83.469	6.71903	93.8195	329.564	201.02	185.965	185.965	185.965	-83.4938	6.91209	-1.4777	0.675541	1.45124	-2.44086	-0.169729	-0.0649471	1.66431	67.061	-37.0954	-3.73414	0	0	0.0416166
799	0	11.0966	0	0	11.1086	0.724593	2.63997	-0.143983	-0.0159321	-0.0151633	-11.3434	-3.89E-15	-1.1147	0	0	0.00612248	0.221378	12.4482	2.45441	79.1906	371.853	604.031	400.591	400.591	400.591	-3.62101	-83.213	6.68978	88.5108	329.668	200.758	185.965	185.965	185.965	-83.2291	6.77171	-1.58867	0.311105	1.34873	-2.4825	-0.175275	-0.0602279	1.67643	69.0279	-35.2185	-3.9317	0	0	0.0413938
800	0	11.3422	0	0	11.3546	0.722314	2.66277	-0.145026	-0.0156597	-0.0166287	-11.2253	-1.97E-16	-1.12482	0	0	0.00563413	0.211924	12.7619	2.7042	77.6423	370.948	603.626	400.848	400.848	400.848	-3.40046	-82.9221	6.65499	83.1996	329.778	200.493	185.965	185.965	185.964	-82.9296	6.6228	-1.70213	-0.0374752	1.24777	-2.54743	-0.179074	-0.0553685	1.68914	70.3076	-33.3302	-4.13259	0	0	0.0402005
801	0	11.5676	0	0	11.5805	0.719514	2.69079	-0.146283	-0.0154456	-0.018268	-11.1261	-2.47E-15	-1.15231	0	0	0.00512131	0.203394	13.0646	2.97458	76.2333	370.002	603.253	401.126	401.126	401.126	-3.1711	-82.5927	6.61461	77.8819	329.895	200.227	185.965	185.965	185.965	-82.5919	6.46626	-1.81723	-0.367377	1.14918	-2.63408	-0.181066	-0.0503086	1.7024	70.8611	-31.3562	-4.33565	0	0	0.0380818
802	0	11.7714	0	0	11.7849	0.716447	2.72147	-0.147694	-0.0152444	-0.0199706	-11.0377	-1.55E-15	-1.19435	0	0	0.00458306	0.195906	13.3541	3.26193	74.976	369.018	602.913	401.426	401.426	401.426	-2.93452	-82.2213	6.56862	72.5535	330.016	199.965	185.965	185.965	185.965	-82.2124	6.30329	-1.93292	-0.675761	1.0538	-2.74008	-0.180854	-0.0450141	1.71593	70.4316	-29.2046	-4.528	0	0	0.0349806
803	0	11.9525	0	0	11.9665	0.713416	2.75181	-0.149208	-0.0149499	-0.0216642	-10.9505	4.20E-15	-1.24238	0	0	0.00401538	0.189504	13.6278	3.56193	73.8848	368.002	602.608	401.746	401.746	401.746	-2.69277	-81.8042	6.51701	67.2107	330.14	199.714	185.965	185.965	185.965	-81.7878	6.13525	-2.0479	-0.959856	0.962372	-2.86236	-0.178206	-0.0394526	1.72948	68.8298	-26.7625	-4.6977	0	0	0.0309643
804	0	12.1098	0	0	12.1243	0.710768	2.7783	-0.150747	-0.0145657	-0.0232902	-10.8504	1.85E-15	-1.2986	0	0	0.00341149	0.184175	13.883	3.86961	72.9761	366.959	602.339	402.085	402.085	402.085	-2.44809	-81.338	6.45975	61.8504	330.264	199.478	185.965	185.965	185.965	-81.3146	5.96366	-2.16072	-1.21687	0.875351	-2.99732	-0.172888	-0.0335034	1.74275	65.8763	-23.9604	-4.84197	0	0	0.0261592
805	0	12.242	0	0	12.2568	0.708888	2.79711	-0.152248	-0.0140358	-0.0246831	-10.7219	3.49E-15	-1.35882	0	0	0.00276206	0.179855	14.1165	4.17964	72.2678	365.895	602.106	402.443	402.443	402.443	-2.20308	-80.8187	6.39672	56.4705	330.387	199.263	185.965	185.965	185.965	-80.789	5.79016	-2.26965	-1.44405	0.793148	-3.1409	-0.164483	-0.0269888	1.75531	61.252	-20.6741	-4.94984	0	0	0.0207184
806	0	12.3476	0	0	12.3626	0.708152	2.80447	-0.153609	-0.0133426	-0.025784	-10.5431	3.06E-15	-1.42144	0	0	0.00205523	0.176489	14.3248	4.48654	71.78	364.815	601.908	402.816	402.816	402.816	-1.96068	-80.2423	6.3276	51.0706	330.509	199.076	185.965	185.965	185.965	-80.207	5.61643	-2.37257	-1.63855	0.715843	-3.28885	-0.152876	-0.0198987	1.76689	54.8365	-16.9092	-5.01934	0	0	0.014974
807	0	12.4244	0	0	12.4394	0.708926	2.79673	-0.154756	-0.0125371	-0.0264991	-10.292	-3.64E-16	-1.48992	0	0	0.0012797	0.174039	14.504	4.78483	71.5338	363.728	601.743	403.203	403.202	403.202	-1.72414	-79.6042	6.25188	45.6519	330.627	198.921	185.965	185.965	185.965	-79.5641	5.44418	-2.46698	-1.79739	0.643272	-3.43681	-0.13784	-0.0121471	1.77718	46.4828	-12.6958	-5.05087	0	0	0.00933569
808	0	12.4691	0	0	12.4839	0.711546	2.77052	-0.155543	-0.0115629	-0.0267721	-9.93898	-1.92E-15	-1.5554	0	0	0.00042634	0.172517	14.6501	5.06935	71.5518	362.641	601.61	403.598	403.598	403.598	-1.49705	-78.899	6.16887	40.218	330.742	198.799	185.965	185.965	185.965	-78.8549	5.27515	-2.54998	-1.91758	0.575113	-3.58051	-0.119325	-0.00364475	1.78575	36.1291	-8.02962	-5.0415	0	0	0.004364
809	0	12.477	0	0	12.4913	0.716305	2.7229	-0.155905	-0.0104965	-0.0266031	-9.46235	-8.44E-16	-1.62055	0	0	-0.000503743	0.172068	14.7585	5.33543	71.8574	361.563	601.505	403.998	403.998	403.998	-1.28321	-78.1202	6.07777	34.7744	330.854	198.711	185.965	185.965	185.965	-78.0731	5.11107	-2.6184	-1.99597	0.510656	-3.716	-0.0975983	0.00573732	1.79237	23.8994	-2.98909	-4.99943	0	0	0.000735305
810	0	12.4414	0	0	12.455	0.723452	2.65138	-0.155766	-0.00938235	-0.0260759	-8.84304	1.83E-15	-1.68401	0	0	-0.00149333	0.172912	14.8249	5.57906	72.4745	360.501	601.424	404.399	404.399	404.399	-1.08668	-77.2599	5.97771	29.3284	330.962	198.654	185.965	185.965	185.965	-77.2106	4.95372	-2.66871	-2.02925	0.449111	-3.83969	-0.0730257	0.0158636	1.79682	10.0336	2.26363	-4.93005	0	0	-0.00082659
811	0	12.3535	0	0	12.366	0.733185	2.55397	-0.15511	-0.00823242	-0.0252329	-8.07403	2.80E-15	-1.74119	0	0	-0.00250046	0.175404	14.8446	5.79697	73.4268	359.467	601.362	404.794	404.794	404.794	-0.911605	-76.3083	5.86782	23.8886	331.068	198.619	185.965	185.965	185.965	-76.2577	4.8048	-2.69721	-2.01394	0.389524	-3.94844	-0.045965	0.0267979	1.79902	-5.22909	7.655	-4.83735	0	0	0.000420894
812	0	12.202	0	0	12.2132	0.745651	2.42919	-0.153952	-0.00717016	-0.0243286	-7.16109	1.92E-15	-1.7984	0	0	-0.00345611	0.180045	14.8131	5.98688	74.7371	358.469	601.314	405.18	405.18	405.18	-0.762078	-75.2539	5.7473	18.4639	331.171	198.597	185.965	185.965	185.965	-75.2028	4.66595	-2.70011	-1.94661	0.330732	-4.03977	-0.0173228	0.0383682	1.79892	-21.333	12.9533	-4.73068	0	0	0.00511893
813	0	11.973	0	0	11.9826	0.760964	2.27589	-0.152346	-0.0062176	-0.0234904	-6.12759	-4.02E-15	-1.85314	0	0	-0.00426314	0.187434	14.7258	6.14739	76.427	357.519	601.273	405.549	405.549	405.549	-0.642041	-74.083	5.61546	13.0628	331.272	198.572	185.965	185.965	185.965	-74.0323	4.53858	-2.67365	-1.82366	0.271752	-4.11173	0.0122595	0.0503681	1.79652	-37.873	18.0107	-4.60796	0	0	0.0137739
814	0	11.6503	0	0	11.6582	0.779185	2.09342	-0.150438	-0.00549209	-0.0230539	-5.02349	3.79E-15	-1.91266	0	0	-0.00482056	0.198281	14.5787	6.27809	78.5159	356.627	601.235	405.897	405.897	405.897	-0.55509	-72.7804	5.47162	7.69215	331.371	198.529	185.965	185.965	185.965	-72.731	4.42368	-2.61415	-1.64166	0.21141	-4.16306	0.0416955	0.0625377	1.79221	-54.1982	22.6068	-4.46944	0	0	0.0265934
815	0	11.2156	0	0	11.2218	0.800347	1.88144	-0.148449	-0.00503012	-0.0231941	-3.92741	3.61E-15	-1.97724	0	0	-0.00505972	0.213379	14.3679	6.37942	81.0204	355.803	601.194	406.219	406.219	406.219	-0.504294	-71.3296	5.31509	2.3563	331.466	198.448	185.965	185.965	185.965	-71.2823	4.32159	-2.51815	-1.39739	0.148779	-4.19302	0.0701502	0.0745559	1.7861	-69.865	26.5677	-4.30079	0	0	0.0435498
816	0	10.6498	0	0	10.6542	0.824445	1.63999	-0.146724	-0.00486988	-0.0242953	-2.95466	0	-2.04703	0	0	-0.00502112	0.233515	14.0901	6.45261	83.9537	355.057	601.146	406.51	406.51	406.51	-0.491928	-69.7134	5.14499	-2.94363	331.556	198.314	185.965	185.965	185.965	-69.6693	4.2317	-2.38255	-1.08777	0.0830335	-4.20141	0.0965691	0.086039	1.77875	-84.2531	29.7403	-4.09066	0	0	0.0641704
817	0	9.93372	0	0	9.93659	0.851446	1.3694	-0.145714	-0.00497915	-0.026532	-2.25641	3.84E-15	-2.11344	0	0	-0.00494799	0.259489	13.7426	6.49954	87.3247	354.398	601.088	406.768	406.768	406.768	-0.519296	-67.9159	4.96017	-8.20994	331.639	198.114	185.965	185.965	185.965	-67.8759	4.15202	-2.20476	-0.710191	0.0135458	-4.18848	0.120334	0.0966355	1.77064	-97.0577	32.0341	-3.81533	0	0	0.0878086
818	0	9.05023	0	0	9.05181	0.881278	1.07035	-0.146041	-0.00528495	-0.0302054	-2.02284	0	-2.15952	0	0	-0.00540327	0.291989	13.3235	6.52265	91.1378	353.834	601.018	406.989	406.989	406.989	-0.586457	-65.9237	4.75894	-13.4474	331.713	197.846	185.965	185.965	185.965	-65.8891	4.07889	-1.98294	-0.262511	-0.0600018	-4.15488	0.140675	0.106157	1.76291	-107.895	33.4839	-3.45829	0	0	0.113427
819	0	7.98655	0	0	7.98723	0.913856	0.743725	-0.148463	-0.00563316	-0.0353256	-2.47038	2.56E-15	-2.15282	0	0	-0.00733597	0.331614	12.8316	6.52467	95.3923	353.372	600.936	407.172	407.172	407.172	-0.692062	-63.7285	4.53902	-18.6609	331.775	197.518	185.965	185.965	185.965	-63.7005	4.00672	-1.71629	0.256736	-0.137689	-4.10153	0.157506	0.114322	1.75655	-116.848	34.1142	-2.98592	0	0	0.140178
820	0	6.73714	0	0	6.7373	0.949084	0.390465	-0.153703	-0.00584562	-0.0417411	-3.80899	-3.61E-15	-2.04821	0	0	-0.0120072	0.378709	12.2667	6.50856	100.082	353.016	600.845	407.315	407.315	407.315	-0.833103	-61.3301	4.2976	-23.8516	331.827	197.159	185.965	185.965	185.965	-61.3101	3.9279	-1.40565	0.848278	-0.21913	-4.02961	0.171172	0.120806	1.75223	-124.3	33.9825	-2.35927	0	0	0.16755
821	0	5.30672	0	0	5.30672	0.986886	0.011366	-0.162541	-0.00566816	-0.0490252	-6.22626	4.54E-15	-1.78301	0	0	-0.0207774	0.433419	11.6294	6.47727	105.195	352.769	600.75	407.418	407.418	407.418	-1.00471	-58.7393	4.03163	-29.0094	331.872	196.819	185.965	185.965	185.965	-58.7284	3.83318	-1.05409	1.51207	-0.303648	-3.94038	0.182638	0.125458	1.75092	-131.028	33.2307	-1.5388	0	0	0.195768
822	0	3.71311	0	0	3.7132	1.02724	-0.393374	-0.175347	-0.00475859	-0.0563587	-9.81771	2.45E-15	-1.27991	0	0	-0.0345424	0.495625	10.9212	6.43359	110.716	352.63	600.657	407.483	407.483	407.483	-1.19997	-55.9806	3.7384	-34.1052	331.92	196.571	185.965	185.965	185.965	-55.9798	3.71238	-0.667789	2.24719	-0.390209	-3.83521	0.193502	0.128157	1.75275	-138.231	32.0377	-0.490809	0	0	0.226162
823	0	1.98926	0	0	1.98947	1.07026	-0.824708	-0.192081	-0.00278963	-0.0628076	-14.5632	4.19E-15	-0.466416	0	0	-0.053151	0.564885	10.1445	6.38002	116.62	352.597	600.577	407.51	407.51	407.51	-1.40958	-53.0944	3.41632	-39.0811	331.988	196.509	185.965	185.965	185.965	-53.1041	3.55557	-0.256875	3.05189	-0.477338	-3.7154	0.205525	0.128901	1.75723	-147.13	30.623	0.790344	0	0	0.260747
824	0	0.1834	0	0	0.183443	1.11625	-1.28576	-0.211973	0.000508489	-0.067154	-20.2838	2.91E-15	0.708142	0	0	-0.0748147	0.640574	9.30266	6.31868	122.883	352.664	600.521	407.5	407.5	407.5	-1.62148	-50.137	3.06598	-43.8431	332.101	196.736	185.965	185.965	185.965	-50.1566	3.35472	0.163791	3.92346	-0.563403	-3.58227	0.220405	0.127742	1.76249	-158.935	29.1509	2.28291	0	0	0.302127
825	0	-1.64274	0	0	-1.64353	1.1658	-1.78232	-0.233699	0.00516355	-0.0683412	-26.6593	-4.89E-15	2.24132	0	0	-0.0960663	0.721814	8.3996	6.25126	129.473	352.825	600.505	407.454	407.454	407.454	-1.8207	-47.1788	2.69088	-48.2579	332.294	197.356	185.965	185.965	185.965	-47.2066	3.10528	0.574535	4.8583	-0.646478	-3.43708	0.238903	0.124705	1.76611	-174.197	27.6693	3.9335	0	0	0.352066
826	0	-3.41788	0	0	-3.42069	1.2198	-2.32316	-0.255419	0.0109556	-0.0658115	-33.249	5.13E-15	4.06642	0	0	-0.112254	0.807616	7.44002	6.17898	136.355	353.07	600.543	407.374	407.374	407.374	-1.98949	-44.2999	2.29797	-52.1562	332.609	198.457	185.965	185.965	185.965	-44.3333	2.80764	0.951482	5.85207	-0.724562	-3.28107	0.260501	0.11985	1.76594	-192.455	26.1349	5.65605	0	0	0.410238
827	0	-5.06685	0	0	-5.07345	1.27941	-2.91975	-0.275095	0.017471	-0.05922	-39.551	-6.52E-15	6.05511	0	0	-0.118691	0.896916	6.4291	6.10258	143.493	353.389	600.653	407.259	407.259	407.259	-2.10802	-41.5851	1.89758	-55.3431	333.091	200.095	185.965	185.965	185.965	-41.6206	2.46779	1.26826	6.89964	-0.795539	-3.11545	0.283942	0.113232	1.75955	-212.694	24.3954	7.35972	0	0	0.474625
828	0	-6.51722	0	0	-6.53005	1.34597	-3.58508	-0.290838	0.0239345	-0.0491531	-45.0731	3.73E-15	8.0062	0	0	-0.112096	0.988643	5.37249	6.02236	150.848	353.772	600.854	407.111	407.111	407.111	-2.15553	-39.1163	1.50313	-57.6152	333.785	202.287	185.965	185.965	185.965	-39.1504	2.09727	1.49801	7.99522	-0.857377	-2.94149	0.306698	0.104847	1.74599	-232.827	22.1755	8.97076	0	0	0.540089
829	0	-7.70567	0	0	-7.72789	1.4208	-4.33192	-0.301163	0.0295381	-0.0363855	-49.3954	-7.45E-15	9.6914	0	0	-0.0917388	1.0818	4.27609	5.93819	158.379	354.206	601.163	406.929	406.929	406.929	-2.11214	-36.9667	1.1304	-58.78	334.73	205.009	185.965	185.965	185.965	-36.9962	1.71217	1.61612	9.13262	-0.908099	-2.76043	0.326474	0.094734	1.72525	-250.822	19.195	10.4475	0	0	0.600821
830	0	-8.58332	0	0	-8.61865	1.50499	-5.17048	-0.305219	0.0333993	-0.0222372	-52.2238	-3.73E-15	10.8729	0	0	-0.0599311	1.17553	3.14604	5.84966	166.045	354.681	601.599	406.714	406.714	406.714	-1.96088	-35.1954	0.796611	-58.6742	335.952	208.198	185.965	185.965	185.965	-35.218	1.33141	1.6026	10.3052	-0.946155	-2.57365	0.34102	0.0831823	1.69888	-264.591	15.23	11.7901	0	0	0.650373
831	0	-9.11915	0	0	-9.17164	1.5992	-6.10602	-0.302769	0.0347294	-0.00788188	-53.4094	-3.73E-15	11.3462	0	0	-0.0215548	1.26908	1.98851	5.75596	173.807	355.185	602.179	406.465	406.465	406.464	-1.68994	-33.8435	0.519353	-57.1778	337.464	211.767	185.965	185.965	185.965	-33.8585	0.974674	1.4443	11.5061	-0.969991	-2.38245	0.349188	0.0703114	1.66855	-272.802	10.0642	13.0605	0	0	0.684004
832	0	-9.30162	0	0	-9.37489	1.70334	-7.1365	-0.294086	0.0329248	0.0055378	-52.9477	3.73E-15	10.9759	0	0	0.0171398	1.36191	0.809696	5.65615	181.623	355.709	602.917	406.181	406.181	406.181	-1.29481	-32.9331	0.315408	-54.2218	339.259	215.613	185.965	185.965	185.965	-32.9411	0.660417	1.13647	12.7284	-0.978619	-2.18821	0.350498	0.0563755	1.63631	-274.68	3.57073	14.3663	0	0	0.698615
833	0	-9.13824	0	0	-9.23465	1.81652	-8.25107	-0.279713	0.0277188	0.0173044	-50.9517	-9.32E-16	9.72885	0	0	0.0501171	1.4536	-0.384294	5.54903	189.456	356.242	603.825	405.862	405.862	405.862	-0.779889	-32.4675	0.199388	-49.7895	341.312	219.631	185.965	185.965	185.965	-32.4704	0.404022	0.683807	13.9653	-0.971192	-1.99227	0.345313	0.0416739	1.60354	-270.232	-4.20428	15.8185	0	0	0.693583
834	0	-8.65424	0	0	-8.77371	1.93688	-9.42941	-0.260568	0.0194627	0.0269935	-47.6478	-2.80E-15	7.70919	0	0	0.0730479	1.54386	-1.58749	5.43336	197.266	356.777	604.915	405.51	405.509	405.51	-0.159224	-32.4328	0.182191	-43.9133	343.58	223.715	185.965	185.965	185.965	-32.433	0.216488	0.100652	15.2099	-0.947256	-1.79597	0.334448	0.0268584	1.57106	-260.035	-12.8618	17.4441	0	0	0.670307
835	0	-7.88965	0	0	-8.02867	2.06171	-10.643	-0.237882	0.00887195	0.0344565	-43.349	-2.80E-15	5.12222	0	0	0.0841585	1.63252	-2.79408	5.30784	205.018	357.305	606.192	405.123	405.123	405.123	0.544404	-32.8006	0.269717	-36.6668	346	227.77	185.965	185.965	185.965	-32.8003	0.10361	-0.590269	16.4558	-0.906645	-1.60059	0.319188	0.0125307	1.53963	-245.122	-21.9107	19.2212	0	0	0.631856
836	0	-6.89547	0	0	-7.04658	2.18767	-11.858	-0.213069	-0.00292919	0.0398252	-38.4151	-2.15E-15	2.25439	0	0	0.0843337	1.71944	-3.99845	5.17127	212.677	357.821	607.66	404.704	404.704	404.704	1.30165	-33.5318	0.461773	-28.1547	348.502	231.707	185.965	185.965	185.965	-33.5326	0.0657162	-1.35992	17.6969	-0.849372	-1.40737	0.300983	-0.000453413	1.5093	-226.829	-30.6278	21.0178	0	0	0.582397
837	0	-5.72904	0	0	-5.88117	2.31113	-13.0382	-0.187708	-0.0146484	0.0433503	-33.2229	-1.16E-15	-0.581541	0	0	0.0764125	1.80455	-5.19522	5.02246	220.209	358.318	609.315	404.255	404.255	404.255	2.07982	-34.5801	0.751673	-18.5002	351.01	235.443	185.965	185.965	185.965	-34.5825	0.0980266	-2.17587	18.9273	-0.775761	-1.2174	0.281593	-0.011363	1.48002	-206.662	-38.3322	22.6564	0	0	0.526638
838	0	-4.44947	0	0	-4.58899	2.4285	-14.1499	-0.163254	-0.0251317	0.0452039	-28.114	3.73E-15	-3.10814	0	0	0.0640122	1.88774	-6.37918	4.86046	227.584	358.791	611.153	403.779	403.779	403.779	2.84684	-35.8964	1.12688	-7.83375	353.452	238.905	185.965	185.965	185.965	-35.8998	0.191552	-3.00582	20.1417	-0.686273	-1.03171	0.26234	-0.0195566	1.45224	-185.762	-44.438	23.9448	0	0	0.468284
839	0	-3.11339	0	0	-3.22584	2.53667	-15.1649	-0.140988	-0.0334495	0.0455162	-23.3718	3.73E-15	-5.11143	0	0	0.050493	1.96888	-7.54538	4.6845	234.771	359.235	613.163	403.279	403.279	403.279	3.57446	-37.4315	1.57022	3.71704	355.764	242.026	185.965	185.965	185.965	-37.4346	0.334242	-3.82048	21.3352	-0.581587	-0.851149	0.244406	-0.0245716	1.42619	-165.056	-48.5436	24.7234	0	0	0.410336
840	0	-1.7716	0	0	-1.84361	2.63329	-16.0633	-0.12187	-0.0390741	0.0444829	-19.1986	-4.19E-15	-6.46866	0	0	0.03824	2.0478	-8.6891	4.49409	241.744	359.647	615.332	402.76	402.76	402.76	4.24106	-39.1394	2.06189	16.0347	357.9	244.751	185.965	185.965	185.965	-39.1405	0.51236	-4.59609	22.5032	-0.462465	-0.676482	0.228824	-0.0262837	1.402	-145.258	-50.5137	24.9145	0	0	0.355051
841	0	-0.466927	0	0	-0.487833	2.71695	-16.8347	-0.106606	-0.0417914	0.0421049	-15.7218	1.86E-15	-7.13986	0	0	0.0285061	2.12424	-9.80586	4.28912	248.477	360.022	617.639	402.227	402.227	402.227	4.833	-40.9789	2.58174	29.0159	359.828	247.039	185.965	185.965	185.965	-40.9763	0.711914	-5.31588	23.6418	-0.329746	-0.508516	0.216131	-0.0247785	1.38044	-126.636	-50.3775	24.4974	0	0	0.303405
842	0	0.76694	0	0	0.804068	2.78727	-17.4782	-0.0953945	-0.0417756	0.0385105	-12.9772	-4.66E-16	-7.1661	0	0	0.0215031	2.19788	-10.8914	4.06998	254.945	360.36	620.065	401.685	401.685	401.685	5.34506	-42.9148	3.1114	42.5732	361.537	248.862	185.965	185.965	185.965	-42.9074	0.919842	-5.97079	24.7475	-0.184436	-0.34814	0.206484	-0.0205183	1.36168	-109.3	-48.4278	23.555	0	0	0.255888
843	0	1.90537	0	0	2.00349	2.84484	-18.0017	-0.0881144	-0.0394796	0.0338673	-10.9371	-1.40E-15	-6.65011	0	0	0.0168121	2.26827	-11.9417	3.83756	261.127	360.657	622.583	401.139	401.139	401.139	5.77963	-44.9184	3.63596	56.6335	363.028	250.21	185.965	185.965	185.965	-44.9055	1.12486	-6.5591	25.8171	-0.0275199	-0.196419	0.199747	-0.0140538	1.34575	-93.2275	-45.0405	22.2147	0	0	0.2126
844	0	2.93182	0	0	3.09027	2.89102	-18.4193	-0.0844591	-0.0354798	0.0283001	-9.53773	1.86E-15	-5.72945	0	0	0.0137837	2.33488	-12.9531	3.59336	267.005	360.912	625.167	400.596	400.596	400.596	6.14529	-46.9667	4.14487	71.1364	364.32	251.09	185.965	185.965	185.965	-46.9485	1.31797	-7.08541	26.8479	0.139875	-0.0546836	0.195561	-0.00611729	1.33265	-78.2942	-40.6801	20.6314	0	0	0.173382
845	0	3.83645	0	0	4.05179	2.9277	-18.7497	-0.0840321	-0.0303753	0.022185	-8.69838	1.86E-15	-4.55709	0	0	0.0117974	2.39711	-13.9223	3.33927	272.561	361.125	627.788	400.06	400.06	400.06	6.45487	-49.0419	4.63213	86.0307	365.437	251.521	185.965	185.965	185.965	-49.0192	1.49255	-7.55906	27.8376	0.316543	0.0756368	0.194147	0.00265834	1.3222	-64.7144	-35.7787	18.95	0	0	0.138747
846	0	4.61495	0	0	4.88188	2.95703	-19.0129	-0.0864736	-0.0248871	0.0155456	-8.34202	4.66E-16	-3.30231	0	0	0.0103799	2.45424	-14.8461	3.07793	277.782	361.296	630.417	399.536	399.536	399.536	6.72361	-51.1307	5.09601	101.273	366.413	251.536	185.965	185.965	185.965	-51.1048	1.64422	-7.99255	28.7842	0.501165	0.192648	0.195198	0.01164	1.31469	-52.3786	-30.7926	17.3192	0	0	0.108465
847	0	5.26736	0	0	5.57953	2.98113	-19.2285	-0.0913534	-0.0196182	0.00886918	-8.38893	-9.32E-16	-2.11936	0	0	0.00920527	2.50556	-15.722	2.81223	282.657	361.424	633.022	399.03	399.029	399.03	6.96696	-53.2232	5.53814	116.826	367.28	251.178	185.965	185.965	185.965	-53.1958	1.77059	-8.39941	29.6862	0.692378	0.294381	0.198987	0.0201044	1.30957	-41.6497	-26.1428	15.8506	0	0	0.083176
848	0	5.79698	0	0	6.14771	3.00179	-19.4128	-0.0983193	-0.015145	0.00217953	-8.77104	2.33E-16	-1.14924	0	0	0.00806415	2.55023	-16.5474	2.54569	287.177	361.512	635.576	398.543	398.543	398.543	7.19884	-55.3125	5.96251	132.657	368.07	250.497	185.965	185.965	185.965	-55.286	1.87088	-8.79244	30.5424	0.888631	0.378477	0.2054	0.0274681	1.30698	-32.5569	-22.2052	14.6285	0	0	0.0627596
849	0	6.20957	0	0	6.59222	3.02029	-19.5776	-0.106971	-0.0119336	-0.00417176	-9.42005	2.50E-15	-0.505563	0	0	0.00680671	2.58746	-17.3207	2.28201	291.337	361.561	638.049	398.081	398.081	398.081	7.43002	-57.3943	6.37408	148.738	368.806	249.55	185.965	185.965	185.965	-57.3712	1.94564	-9.18203	31.3518	1.08832	0.442552	0.214503	0.0331354	1.30663	-25.3465	-19.3045	13.698	0	0	0.047397
850	0	6.51281	0	0	6.92085	3.03723	-19.7282	-0.116913	-0.0102091	-0.0102793	-10.2712	-2.39E-15	-0.256428	0	0	0.00533876	2.61651	-18.0401	2.02512	295.134	361.573	640.414	397.645	397.645	397.645	7.66699	-59.4664	6.77776	165.045	369.506	248.397	185.965	185.965	185.965	-59.4494	1.99644	-9.57476	32.1137	1.28965	0.484157	0.225943	0.0368741	1.30878	-19.8639	-17.558	13.018	0	0	0.0364468
851	0	6.71539	0	0	7.14234	3.05248	-19.8636	-0.127768	-0.0101672	-0.0159469	-11.266	-1.16E-15	-0.440255	0	0	0.00363105	2.63665	-18.7047	1.77891	298.569	361.55	642.647	397.237	397.237	397.237	7.91109	-61.5279	7.17703	181.558	370.175	247.101	185.965	185.965	185.965	-61.5199	2.0256	-9.97238	32.8278	1.49079	0.501046	0.239785	0.0383905	1.31319	-16.209	-17.1127	12.5622	0	0	0.0296655
852	0	6.82664	0	0	7.26593	3.06515	-19.9758	-0.139177	-0.0116348	-0.0213085	-12.3515	9.32E-16	-1.03323	0	0	0.00175528	2.64733	-19.3138	1.54719	301.644	361.495	644.725	396.858	396.859	396.858	8.15843	-63.5793	7.57327	198.259	370.807	245.727	185.965	185.965	185.965	-63.5831	2.03606	-10.3715	33.4939	1.68968	0.491175	0.255631	0.0378649	1.32009	-14.1112	-17.8302	12.2077	0	0	0.0261157
853	0	6.85613	0	0	7.30086	3.07368	-20.0512	-0.150885	-0.0144394	-0.0265251	-13.489	-1.98E-15	-1.98356	0	0	-0.000107639	2.64806	-19.8672	1.33353	304.366	361.411	646.628	396.51	396.51	396.51	8.40011	-65.6217	7.96508	215.131	371.387	244.34	185.965	185.965	185.965	-65.6401	2.03123	-10.7635	34.1121	1.88444	0.452797	0.272858	0.0353584	1.32971	-13.1668	-19.5975	11.8602	0	0	0.0247597
854	0	6.8134	0	0	7.25628	3.07599	-20.0717	-0.162549	-0.0180966	-0.0317421	-14.6347	2.80E-15	-3.18672	0	0	-0.00168356	2.63854	-20.365	1.14113	306.743	361.299	648.341	396.191	396.191	396.191	8.62305	-67.6569	8.34811	232.159	371.889	243.003	185.965	185.965	185.965	-67.692	2.0149	-11.1354	34.6825	2.07304	0.384665	0.290789	0.0314133	1.34216	-12.9085	-22.0481	11.3772	0	0	0.0245064
855	0	6.70791	0	0	7.14132	3.06975	-20.0165	-0.173957	-0.0221867	-0.0372269	-15.7577	1.86E-15	-4.52624	0	0	-0.00266495	2.61866	-20.8079	0.97269	308.787	361.162	649.848	395.903	395.903	395.903	8.81119	-69.687	8.71526	249.325	372.282	241.779	185.965	185.965	185.965	-69.7403	1.99117	-11.4709	35.2057	2.25355	0.286032	0.308478	0.0264163	1.35772	-12.685	-24.9145	10.6851	0	0	0.02427
856	0	6.5488	0	0	6.9651	3.05257	-19.8643	-0.184821	-0.0261229	-0.0432754	-16.8195	3.96E-15	-5.85984	0	0	-0.00279996	2.58849	-21.197	0.830206	310.512	361.003	651.141	395.643	395.643	395.643	8.94695	-71.7142	9.05705	266.604	372.529	240.732	185.965	185.965	185.965	-71.786	1.96427	-11.7516	35.6822	2.42416	0.156888	0.324797	0.0209038	1.37648	-11.7338	-27.8078	9.70782	0	0	0.0230657
857	0	6.34524	0	0	6.73707	3.02227	-19.5953	-0.194858	-0.0293805	-0.0501103	-17.7776	4.89E-15	-7.05078	0	0	-0.00198268	2.54835	-21.5336	0.714952	311.935	360.822	652.213	395.412	395.412	395.412	9.01294	-73.7407	9.36257	283.967	372.594	239.919	185.965	185.965	185.965	-73.8299	1.9385	-11.9593	36.1129	2.58329	-0.00210118	0.338482	0.0154277	1.39819	-9.26402	-30.3602	8.41201	0	0	0.0202117
858	0	6.10598	0	0	6.46684	2.97719	-19.1933	-0.203702	-0.0315612	-0.0580295	-18.5785	7.45E-15	-7.98156	0	0	-0.000307014	2.49882	-21.8195	0.627202	313.073	360.622	653.062	395.207	395.207	395.207	8.9936	-75.768	9.6201	301.375	372.447	239.399	185.965	185.965	185.965	-75.872	1.91793	-12.0769	36.4987	2.72944	-0.189241	0.348362	0.0104365	1.42248	-4.47444	-32.3181	6.82406	0	0	0.0154021
859	0	5.83948	0	0	6.16421	2.9163	-18.6471	-0.211015	-0.0322927	-0.0672	-19.1678	-6.52E-15	-8.55289	0	0	0.00191219	2.44072	-22.057	0.566392	313.947	360.404	653.687	395.026	395.026	395.026	8.87661	-77.7964	9.81832	318.773	372.059	239.219	185.965	185.965	185.965	-77.9114	1.90628	-12.0905	36.8407	2.86151	-0.402112	0.35322	0.00625371	1.44883	3.36667	-33.4504	4.98278	0	0	0.00871617
860	0	5.55357	0	0	5.83875	2.83934	-17.9518	-0.21649	-0.0314932	-0.0777513	-19.4932	4.89E-15	-8.71197	0	0	0.00421379	2.37515	-22.2483	0.530738	314.578	360.169	654.092	394.868	394.868	394.868	8.6541	-79.8248	9.94704	336.096	371.412	239.423	185.965	185.965	185.965	-79.9455	1.90663	-11.9905	37.1403	2.97852	-0.637075	0.352352	0.003177	1.47646	14.7707	-33.6819	2.97756	0	0	0.00070678
861	0	5.2555	0	0	5.49958	2.74688	-17.1091	-0.219885	-0.0290745	-0.0897551	-19.5099	-4.66E-15	-8.42589	0	0	0.0060502	2.30347	-22.3962	0.517589	314.988	359.921	654.285	394.73	394.73	394.73	8.32325	-81.8495	9.99805	353.26	370.498	240.041	185.965	185.965	185.965	-81.9701	1.92129	-11.7723	37.3991	3.07981	-0.889721	0.34517	0.00156984	1.50455	30.1401	-32.9021	0.880971	0	0	-0.00787864
862	0	4.95165	0	0	5.15504	2.64025	-16.1277	-0.221077	-0.0252761	-0.103057	-19.1867	-6.52E-15	-7.71234	0	0	0.00694855	2.2272	-22.5036	0.523241	315.199	359.659	654.276	394.608	394.608	394.608	7.88657	-83.8643	9.96594	370.169	369.317	241.09	185.965	185.964	185.965	-83.9789	1.95173	-11.4364	37.6187	3.16516	-1.15476	0.331975	0.00126868	1.53202	49.3389	-31.2662	-1.19394	0	0	-0.0159072
863	0	4.64758	0	0	4.81242	2.52143	-15.0224	-0.219944	-0.0201646	-0.117505	-18.4982	-5.94E-15	-6.59061	0	0	0.00653125	2.14801	-22.5735	0.543263	315.234	359.387	654.077	394.5	394.5	394.5	7.35174	-85.8604	9.8486	386.713	367.881	242.568	185.965	185.965	185.965	-85.9634	1.99862	-10.9892	37.801	3.23456	-1.42626	0.312884	0.00246472	1.55769	72.2778	-28.74	-3.19582	0	0	-0.0224768
864	0	4.34788	0	0	4.47766	2.39296	-13.8144	-0.216413	-0.0140873	-0.132778	-17.4323	-3.55E-15	-5.12295	0	0	0.00467747	2.06764	-22.609	0.572579	315.116	359.106	653.703	394.4	394.4	394.4	6.73127	-87.8259	9.64784	402.772	366.213	244.456	185.965	185.965	185.965	-87.9126	2.06177	-10.4421	37.9479	3.28839	-1.69783	0.288688	0.00508493	1.5806	98.4279	-25.4633	-5.05836	0	0	-0.0266785
865	0	4.0559	0	0	4.15501	2.25778	-12.5295	-0.210523	-0.00724349	-0.148566	-15.9999	-4.26E-15	-3.37268	0	0	0.00147199	1.98782	-22.6135	0.605621	314.869	358.818	653.171	394.306	394.306	394.306	6.04168	-89.746	9.36961	418.223	364.341	246.717	185.965	185.965	185.965	-89.8134	2.14034	-9.81114	38.0616	3.3273	-1.96279	0.260442	0.00899984	1.59989	127.138	-21.5391	-6.75192	0	0	-0.0278946
866	0	3.77338	0	0	3.84672	2.11911	-11.1979	-0.202457	-4.11E-05	-0.164364	-14.242	1.54E-15	-1.43534	0	0	-0.00270941	1.91017	-22.5903	0.636676	314.513	358.525	652.5	394.214	394.214	394.214	5.30274	-91.6034	9.02411	432.938	362.305	249.29	185.965	185.965	185.965	-91.65	2.23287	-9.11674	38.1444	3.35235	-2.21449	0.229606	0.0139326	1.61466	157.41	-17.1728	-8.251	0	0	-0.0257708
867	0	3.50065	0	0	3.5531	1.98031	-9.8527	-0.19255	0.00717179	-0.179866	-12.2315	3.06E-16	0.590186	0	0	-0.00731055	1.83614	-22.5426	0.660071	314.071	358.229	651.709	394.119	394.119	394.119	4.5362	-93.3784	8.62548	446.799	360.151	252.096	185.965	185.965	185.965	-93.4045	2.33746	-8.38205	38.1984	3.3648	-2.44657	0.197471	0.0196283	1.62479	188.345	-12.5675	-9.55894	0	0	-0.0203326
868	0	3.2367	0	0	3.27292	1.84476	-8.52823	-0.181333	0.0140761	-0.194585	-10.075	2.33E-15	2.60334	0	0	-0.0116785	1.76697	-22.4735	0.670435	313.564	357.932	650.818	394.018	394.018	394.018	3.76441	-95.0502	8.19112	459.691	357.927	255.041	185.965	185.965	185.965	-95.0577	2.45196	-7.63187	38.2261	3.36615	-2.65314	0.165706	0.0258105	1.63044	218.738	-7.93042	-10.6854	0	0	-0.0118866
869	0	2.97985	0	0	3.00394	1.71574	-7.25886	-0.169335	0.0203966	-0.208161	-7.88876	1.75E-15	4.507	0	0	-0.0151709	1.70353	-22.3863	0.663002	313.01	357.635	649.849	393.908	393.908	393.908	3.0091	-96.5978	7.74069	471.516	355.684	258.02	185.965	185.965	185.965	-96.5897	2.57398	-6.8912	38.2298	3.35817	-2.82919	0.135659	0.0321836	1.63189	247.512	-3.46029	-11.6546	0	0	-0.00101224
870	0	2.72827	0	0	2.74372	1.59633	-6.07759	-0.157234	0.0259885	-0.220142	-5.80369	6.99E-16	6.21877	0	0	-0.0172964	1.64642	-22.2838	0.633698	312.429	357.338	648.82	393.786	393.786	393.786	2.29039	-98.0018	7.29482	482.19	353.473	260.922	185.965	185.965	185.965	-97.9816	2.70103	-6.18396	38.2119	3.34273	-2.9706	0.108848	0.0385842	1.62999	273.447	0.729142	-12.4905	0	0	0.0115267
871	0	2.48087	0	0	2.4904	1.48932	-5.01452	-0.145599	0.0306214	-0.230095	-3.93195	-2.33E-15	7.65327	0	0	-0.0177451	1.59583	-22.1687	0.5794	311.838	357.042	647.751	393.65	393.65	393.65	1.62591	-99.2448	6.87378	491.645	351.34	263.637	185.965	185.965	185.965	-99.2162	2.83041	-5.5318	38.1747	3.32176	-3.07438	0.0866738	0.0447591	1.62553	295.355	4.42308	-13.2087	0	0	0.0248683
872	0	2.23765	0	0	2.24338	1.3971	-4.09553	-0.134946	0.0341599	-0.237604	-2.36463	1.63E-15	8.74219	0	0	-0.0164957	1.55161	-22.0436	0.497988	311.252	356.747	646.661	393.497	393.497	393.497	1.03027	-100.313	6.49589	499.832	349.327	266.061	185.965	185.965	185.965	-100.28	2.95932	-4.95291	38.1202	3.2973	-3.13881	0.070225	0.0506009	1.61956	312.195	7.5092	-13.8275	0	0	0.0381221
873	0	2.00023	0	0	2.00363	1.32154	-3.34102	-0.125602	0.0364444	-0.242148	-1.15498	-9.32E-16	9.42708	0	0	-0.0137926	1.51326	-21.9104	0.38844	310.685	356.452	645.567	393.327	393.327	393.327	0.514497	-101.198	6.17607	506.718	347.468	268.103	185.965	185.965	185.965	-101.162	3.08482	-4.46104	38.0506	3.27135	-3.16343	0.060546	0.0559583	1.61287	322.913	9.86886	-14.3525	0	0	0.0504246
874	0	1.7715	0	0	1.77358	1.2639	-2.76464	-0.117785	0.0374069	-0.243326	-0.326883	3.73E-15	9.67504	0	0	-0.0101256	1.48001	-21.7709	0.250726	310.147	356.157	644.483	393.14	393.14	393.14	0.0857263	-101.894	5.92461	512.29	345.788	269.69	185.965	185.965	185.965	-101.858	3.20399	-4.06476	37.9675	3.24589	-3.149	0.0584325	0.0606537	1.60617	326.703	11.4347	-14.7811	0	0	0.0610627
875	0	1.55526	0	0	1.5566	1.22474	-2.37269	-0.111544	0.0370299	-0.240664	0.127265	-1.86E-15	9.47837	0	0	-0.00611752	1.45089	-21.6265	0.0857761	309.649	355.86	643.423	392.935	392.935	392.935	-0.252977	-102.402	5.74632	516.553	344.302	270.764	185.965	185.965	185.965	-102.366	3.31406	-3.76699	37.8726	3.22269	-3.0973	0.0647107	0.0647511	1.59997	322.83	12.2752	-15.0942	0	0	0.0694045
876	0	1.35533	0	0	1.35629	1.20386	-2.16355	-0.10698	0.0353117	-0.234046	0.218942	-9.32E-16	8.85344	0	0	-0.00240781	1.42476	-21.4779	-0.104521	309.195	355.561	642.397	392.715	392.715	392.715	-0.502711	-102.724	5.6403	519.527	343.014	271.288	185.965	185.965	185.965	-102.689	3.41265	-3.56495	37.7668	3.20339	-3.01125	0.0793438	0.0683871	1.59474	311.118	12.5118	-15.2702	0	0	0.0750646
877	0	1.17503	0	0	1.17582	1.20031	-2.12806	-0.10415	0.0323773	-0.223161	-0.0328299	-4.66E-16	7.85145	0	0	0.000470339	1.40046	-21.3255	-0.317638	308.789	355.26	641.413	392.481	392.481	392.481	-0.668572	-102.868	5.60024	521.255	341.915	271.247	185.965	185.965	185.965	-102.833	3.4979	-3.45047	37.6509	3.18932	-2.89438	0.102805	0.0718226	1.59085	291.236	12.3861	-15.2548	0	0	0.0776847
878	0	1.01658	0	0	1.01736	1.21248	-2.24994	-0.103095	0.0283742	-0.20814	-0.607105	1.86E-15	6.5459	0	0	0.00219567	1.37687	-21.1692	-0.55037	308.431	354.957	640.478	392.235	392.234	392.234	-0.75934	-102.843	5.61505	521.794	340.99	270.643	185.965	185.964	185.965	-102.808	3.56872	-3.41076	37.5251	3.18155	-2.75095	0.134605	0.0753396	1.58855	263.537	12.1678	-15.0022	0	0	0.0770381
879	0	0.880891	0	0	0.881729	1.23815	-2.50691	-0.103897	0.0234705	-0.189315	-1.48868	-4.66E-16	5.02852	0	0	0.00269614	1.35296	-21.0084	-0.799036	308.118	354.653	639.595	391.98	391.98	391.98	-0.786947	-102.663	5.67024	521.221	340.213	269.498	185.965	185.965	185.965	-102.627	3.62474	-3.42934	37.3893	3.18076	-2.58557	0.173996	0.079213	1.58802	228.661	12.0919	-14.4636	0	0	0.0729605
880	0	0.767407	0	0	0.768363	1.27466	-2.87227	-0.106503	0.0180416	-0.166959	-2.65043	-2.33E-16	3.42041	0	0	0.0021555	1.32788	-20.842	-1.0597	307.845	354.352	638.765	391.72	391.72	391.72	-0.765674	-102.342	5.74929	519.631	339.556	267.853	185.965	185.965	185.964	-102.304	3.66643	-3.48751	37.2429	3.18728	-2.40309	0.220277	0.0838613	1.58918	187.326	12.5248	-13.5838	0	0	0.0651899
881	0	0.674258	0	0	0.675371	1.31907	-3.31632	-0.110896	0.0123969	-0.14194	-4.06816	-1.05E-15	1.83825	0	0	0.00092815	1.30093	-20.6686	-1.32815	307.605	354.056	637.99	391.46	391.46	391.46	-0.711038	-101.896	5.83541	517.13	338.984	265.762	185.965	185.965	185.965	-101.857	3.69493	-3.5659	37.0846	3.2011	-2.20849	0.271756	0.08949	1.592	140.999	13.6756	-12.3468	0	0	0.053633
882	0	0.598559	0	0	0.599873	1.36835	-3.8086	-0.116916	0.00696317	-0.115008	-5.70191	4.95E-16	0.403408	0	0	-0.000549033	1.27165	-20.4867	-1.60015	307.39	353.77	637.267	391.202	391.202	391.202	-0.63869	-101.344	5.91318	513.838	338.468	263.293	185.965	185.965	185.965	-101.303	3.71194	-3.64609	36.9133	3.22189	-2.00667	0.326698	0.0962851	1.59634	91.2113	15.7467	-10.7481	0	0	0.0381829
883	0	0.536967	0	0	0.538495	1.41955	-4.31952	-0.124321	0.002116	-0.0873305	-7.49834	-2.82E-15	-0.781911	0	0	-0.0018796	1.23975	-20.2945	-1.87143	307.19	353.499	636.594	390.952	390.952	390.952	-0.563172	-100.704	5.96994	509.886	337.978	260.524	185.965	185.965	185.965	-100.663	3.71958	-3.7121	36.7273	3.24897	-1.8024	0.382601	0.10428	1.60191	40.049	18.7886	-8.82872	0	0	0.0190165
884	0	0.486037	0	0	0.487767	1.47002	-4.82242	-0.13277	-0.00177701	-0.0600195	-9.38895	-2.36E-15	-1.63855	0	0	-0.00279003	1.20511	-20.0901	-2.13793	306.993	353.25	635.969	390.712	390.712	390.712	-0.496816	-99.9985	5.99693	505.404	337.495	257.536	185.965	185.965	185.965	-99.9555	3.72019	-3.75171	36.5249	3.28142	-1.60015	0.436922	0.113383	1.60832	-10.3385	22.7726	-6.65889	0	0	-0.00345979
885	0	0.442758	0	0	0.444663	1.51752	-5.29505	-0.141734	-0.00442108	-0.0343646	-11.2805	6.99E-16	-2.12031	0	0	-0.00317285	1.16781	-19.8718	-2.39576	306.789	353.028	635.388	390.486	390.486	390.486	-0.448872	-99.2456	5.98986	500.523	337.005	254.413	185.965	185.965	185.965	-99.2019	3.71618	-3.75726	36.3042	3.31811	-1.40406	0.486717	0.123325	1.61539	-57.5476	27.5263	-4.34697	0	0	-0.0283832
886	0	0.404729	0	0	0.40676	1.56037	-5.72077	-0.150594	-0.00571436	-0.0115187	-13.0671	-2.45E-15	-2.22722	0	0	-0.0030846	1.12798	-19.638	-2.64142	306.567	352.842	634.849	390.278	390.278	390.278	-0.424899	-98.4649	5.94894	495.367	336.503	251.236	185.965	185.965	185.965	-98.4209	3.70984	-3.72606	36.0634	3.35779	-1.21783	0.529168	0.133633	1.62253	-99.2989	32.7317	-2.0253	0	0	-0.054485
887	0	0.370184	0	0	0.37228	1.59752	-6.08938	-0.158671	-0.00566943	0.00736959	-14.639	-4.15E-15	-1.99645	0	0	-0.00268517	1.08586	-19.3872	-2.87176	306.317	352.696	634.349	390.09	390.09	390.09	-0.426552	-97.6735	5.8784	490.049	335.993	248.077	185.965	185.965	185.965	-97.6296	3.70327	-3.66019	35.8011	3.39914	-1.04468	0.561329	0.143734	1.62936	-133.362	38.0082	0.153748	0	0	-0.0799771
888	0	0.337852	0	0	0.339976	1.62856	-6.39702	-0.165315	-0.00451867	0.0215705	-15.8973	-3.13E-15	-1.50532	0	0	-0.00217232	1.04172	-19.1181	-3.08413	306.029	352.598	633.886	389.924	389.924	389.924	-0.451993	-96.8859	5.78545	484.661	335.489	244.998	185.965	185.965	185.965	-96.8426	3.69815	-3.56562	35.5156	3.44096	-0.887332	0.58102	0.152833	1.63526	-158.172	42.8441	2.0555	0	0	-0.102921
889	0	0.306663	0	0	0.308729	1.6537	-6.64591	-0.17003	-0.0026188	0.0306371	-16.7768	3.52E-15	-0.855224	0	0	-0.00171372	0.995828	-18.8298	-3.27647	305.693	352.553	633.456	389.782	389.782	389.782	-0.496523	-96.113	5.679	479.278	335.007	242.047	185.965	185.965	185.965	-96.0705	3.69567	-3.45107	35.2059	3.48202	-0.74785	0.587063	0.16025	1.63991	-172.889	46.7701	3.56991	0	0	-0.121412
890	0	0.275297	0	0	0.277279	1.67364	-6.84306	-0.172568	-0.000378289	0.0347478	-17.2613	1.78E-15	-0.155607	0	0	-0.00140883	0.948399	-18.5216	-3.44721	305.302	352.564	633.058	389.666	389.666	389.666	-0.553586	-95.3615	5.56839	473.948	334.566	239.252	185.965	185.965	185.965	-95.3201	3.69654	-3.32657	34.8712	3.52143	-0.627841	0.579287	0.16524	1.64292	-177.651	49.3638	4.63947	0	0	-0.133968
891	0	0.242124	0	0	0.243921	1.6894	-6.99883	-0.17309	0.00167486	0.0344681	-17.4003	-9.61E-16	0.478534	0	0	-0.00128627	0.899619	-18.193	-3.59541	304.845	352.635	632.689	389.576	389.576	389.576	-0.615799	-94.6342	5.4622	468.7	334.185	236.628	185.965	185.965	185.965	-94.5941	3.70092	-3.20214	34.5109	3.5584	-0.528261	0.55873	0.167258	1.64404	-173.513	50.2641	5.25897	0	0	-0.139826
892	0	0.205103	0	0	0.206703	1.70216	-7.12487	-0.172067	0.00307846	0.0307549	-17.2951	-1.11E-15	0.950662	0	0	-0.00131566	0.849603	-17.8437	-3.72077	304.316	352.767	632.346	389.512	389.512	389.512	-0.676214	-93.9307	5.36741	463.541	333.88	234.175	185.965	185.965	185.965	-93.8918	3.70866	-3.08646	34.1249	3.5925	-0.449493	0.527661	0.165891	1.64344	-162.364	49.2329	5.47817	0	0	-0.139116
893	0	0.16269	0	0	0.164009	1.71304	-7.23227	-0.170195	0.00347611	0.0247918	-17.0768	-1.76E-15	1.19259	0	0	-0.00143731	0.79843	-17.4737	-3.82346	303.706	352.962	632.027	389.475	389.474	389.475	-0.729371	-93.2486	5.28886	458.463	333.659	231.885	185.965	185.965	185.965	-93.2108	3.71951	-2.98597	33.7133	3.62353	-0.391458	0.488764	0.161119	1.64125	-146.464	46.2582	5.3803	0	0	-0.132755
894	0	0.114436	0	0	0.11538	1.72293	-7.32983	-0.168148	0.00269045	0.0175309	-16.8684	2.23E-15	1.17429	0	0	-0.00158794	0.746144	-17.0831	-3.90428	303.005	353.218	631.728	389.462	389.462	389.462	-0.772044	-92.5855	5.22911	453.448	333.525	229.744	185.965	185.965	185.965	-92.5485	3.73344	-2.90425	33.2768	3.65156	-0.353522	0.444605	0.153027	1.63786	-127.85	41.4332	5.05895	0	0	-0.121971
895	0	0.0616806	0	0	0.0621901	1.7324	-7.42319	-0.166321	0.000751053	0.0100428	-16.7475	4.44E-15	0.906502	0	0	-0.00170768	0.692763	-16.6719	-3.96435	302.203	353.534	631.444	389.475	389.475	389.475	-0.803745	-91.9402	5.18863	448.471	333.473	227.739	185.965	185.965	185.965	-91.9037	3.75082	-2.84193	32.8162	3.67694	-0.334758	0.397862	0.142105	1.63334	-108.534	35.1346	4.61151	0	0	-0.108427
896	0	0.00763568	0	0	0.00769517	1.74165	-7.5144	-0.164935	-0.00208856	0.00291514	-16.7512	3.43E-15	0.4399	0	0	-0.00173649	0.638357	-16.2405	-4.00526	301.292	353.908	631.171	389.51	389.51	389.51	-0.826573	-91.3133	5.1661	443.508	333.488	225.862	185.965	185.964	185.965	-91.277	3.77254	-2.79691	32.3328	3.70022	-0.333837	0.350691	0.12909	1.62779	-89.9006	27.894	4.11408	0	0	-0.0935716
897	0	-0.0427887	0	0	-0.0431753	1.75055	-7.60214	-0.164006	-0.00548771	-0.00333871	-16.8736	2.86E-16	-0.153547	0	0	-0.00160788	0.58306	-15.7892	-4.02862	300.26	354.338	630.904	389.567	389.567	389.567	-0.844802	-90.7075	5.15905	438.536	333.554	224.106	185.965	185.965	185.965	-90.6713	3.79999	-2.76498	31.828	3.72195	-0.349391	0.304594	0.114738	1.62121	-72.8742	20.2696	3.62892	0	0	-0.0786126
898	0	-0.0836734	0	0	-0.0844401	1.75873	-7.68267	-0.163465	-0.00897894	-0.00857257	-17.0834	2.83E-15	-0.783447	0	0	-0.00125298	0.527068	-15.3186	-4.03619	299.098	354.82	630.638	389.642	389.642	389.642	-0.86405	-90.1274	5.1644	433.538	333.648	222.472	185.965	185.965	185.965	-90.091	3.8349	-2.7407	31.3036	3.74291	-0.379958	0.260784	0.100039	1.61375	-57.9708	12.9565	3.19201	0	0	-0.0644697
899	0	-0.108539	0	0	-0.109549	1.76564	-7.75072	-0.163139	-0.0121906	-0.0125099	-17.3291	1.44E-15	-1.36871	0	0	-0.000620376	0.47074	-14.8294	-4.0296	297.796	355.352	630.368	389.733	389.733	389.733	-0.890469	-89.5783	5.17907	428.5	333.749	220.961	185.965	185.965	185.965	-89.5418	3.87918	-2.71828	30.7617	3.76363	-0.424196	0.220315	0.0858179	1.60546	-45.5979	6.49518	2.83797	0	0	-0.0519833
900	0	-0.111205	0	0	-0.11226	1.77069	-7.80042	-0.162812	-0.0147229	-0.0152513	-17.553	2.95E-15	-1.83293	0	0	0.000301495	0.414524	-14.3224	-4.01025	296.348	355.931	630.089	389.837	389.837	389.837	-0.929793	-89.066	5.2005	423.416	333.837	219.575	185.965	185.964	185.965	-89.0294	3.93467	-2.69246	30.2044	3.78469	-0.480962	0.183617	0.0727501	1.59646	-35.7182	1.34319	2.57782	0	0	-0.0415011
901	0	-0.0864764	0	0	-0.0872803	1.7733	-7.82618	-0.162261	-0.0163612	-0.0167433	-17.7001	2.68E-15	-2.12891	0	0	0.00146472	0.359085	-13.7988	-3.97939	294.746	356.555	629.797	389.952	389.951	389.951	-0.986563	-88.5958	5.22697	418.281	333.898	218.319	185.965	185.965	185.965	-88.5594	4.00294	-2.65927	29.6342	3.80638	-0.549264	0.151093	0.0614102	1.58681	-28.304	-2.20061	2.41787	0	0	-0.0333294
902	0	-0.0307631	0	0	-0.0310471	1.77302	-7.82343	-0.161354	-0.0169856	-0.0171747	-17.7342	-3.29E-15	-2.23349	0	0	0.00276668	0.305181	-13.26	-3.93798	292.986	357.223	629.489	390.074	390.073	390.074	-1.06356	-88.1718	5.25779	413.099	333.921	217.193	185.965	185.965	185.965	-88.1357	4.08514	-2.61646	29.0536	3.82891	-0.62837	0.1227	0.0519343	1.57679	-23.0769	-4.10692	2.35359	0	0	-0.0274039
903	0	0.057431	0	0	0.0579664	1.76953	-7.78905	-0.160045	-0.0166547	-0.0166516	-17.6394	3.43E-15	-2.15586	0	0	0.00407264	0.253738	-12.7074	-3.88686	291.065	357.934	629.162	390.201	390.201	390.201	-1.16146	-87.796	5.29324	407.873	333.906	216.194	185.965	185.964	185.965	-87.7606	4.18179	-2.56375	28.4649	3.85219	-0.717636	0.0983091	0.0444111	1.56685	-19.7644	-4.47465	2.37114	0	0	-0.0235892
904	0	0.17751	0	0	0.17914	1.76267	-7.72152	-0.158374	-0.0155305	-0.0154886	-17.421	-1.24E-15	-1.92844	0	0	0.00525118	0.205729	-12.1426	-3.82676	288.983	358.685	628.813	390.33	390.33	390.33	-1.27903	-87.4686	5.33439	402.611	333.854	215.316	185.965	185.964	185.965	-87.4343	4.29274	-2.5026	27.8705	3.87597	-0.816478	0.0774376	0.0386366	1.55737	-17.889	-3.60013	2.44413	0	0	-0.021416
905	0	0.327093	0	0	0.330003	1.75246	-7.62091	-0.156435	-0.0138568	-0.0139668	-17.1003	-3.64E-17	-1.60117	0	0	0.00620525	0.162177	-11.5675	-3.75841	286.739	359.478	628.442	390.461	390.461	390.461	-1.41335	-87.1881	5.38272	397.323	333.775	214.55	185.965	185.965	185.965	-87.1553	4.41721	-2.43579	27.2726	3.89987	-0.924292	0.0594118	0.0341658	1.549	-16.9491	-1.93143	2.54403	0	0	-0.0203182
906	0	0.50231	0	0	0.506625	1.73907	-7.489	-0.154397	-0.0119378	-0.0122513	-16.7121	-3.01E-15	-1.23468	0	0	0.00689262	0.124076	-10.9839	-3.68277	284.336	360.31	628.048	390.59	390.59	390.59	-1.56035	-86.9515	5.43975	392.016	333.681	213.885	185.965	185.965	185.965	-86.9204	4.55377	-2.36692	26.6731	3.92337	-1.04023	0.0439886	0.0305992	1.54196	-16.6991	0.0950021	2.64454	0	0	-0.0200093
907	0	0.69844	0	0	0.704195	1.72281	-7.32865	-0.152397	-0.0100866	-0.0105911	-16.2911	2.70E-15	-0.889829	0	0	0.0073225	0.0922865	-10.3935	-3.60086	281.777	361.18	627.63	390.719	390.719	390.718	-1.71542	-86.7546	5.50672	386.7	333.585	213.307	185.965	185.965	185.965	-86.7256	4.70056	-2.29972	26.0737	3.94591	-1.16334	0.0306178	0.0272406	1.53683	-16.7601	1.91269	2.72077	0	0	-0.0200203
908	0	0.91054	0	0	0.917638	1.70405	-7.1435	-0.150565	-0.00862051	-0.00914465	-15.8691	2.11E-16	-0.62234	0	0	0.00754428	0.0674854	-9.79817	-3.51403	279.068	362.087	627.189	390.844	390.844	390.844	-1.87411	-86.5929	5.58427	381.381	333.499	212.802	185.965	185.965	185.965	-86.5661	4.85542	-2.23748	25.4762	3.96689	-1.29229	0.0188901	0.023608	1.53399	-16.8654	3.06081	2.751	0	0	-0.0200276
909	0	1.13366	0	0	1.14201	1.68319	-6.93748	-0.148974	-0.00775167	-0.00799822	-15.4684	3.87E-15	-0.467687	0	0	0.00762102	0.0501042	-9.19977	-3.42374	276.214	363.027	626.728	390.968	390.968	390.968	-2.03268	-86.4617	5.67218	376.068	333.435	212.359	185.965	185.965	185.965	-86.4372	5.01607	-2.18249	24.8816	3.98579	-1.42565	0.00850159	0.019247	1.53348	-16.8848	3.17583	2.72599	0	0	-0.0198894
910	0	1.36344	0	0	1.37286	1.66063	-6.71438	-0.147653	-0.00756926	-0.00718643	-15.1015	-3.53E-15	-0.437357	0	0	0.00760933	0.0402396	-8.60002	-3.33162	273.222	363.997	626.247	391.09	391.09	391.09	-2.18847	-86.3565	5.76931	370.764	333.4	211.967	185.965	185.965	185.965	-86.3344	5.18028	-2.13574	24.2914	4.00223	-1.56173	-0.000865814	0.0137749	1.53503	-16.6794	2.02539	2.64409	0	0	-0.0194692
911	0	1.59606	0	0	1.60632	1.63669	-6.47753	-0.146576	-0.00806753	-0.00674742	-14.7711	-3.04E-15	-0.521963	0	0	0.00754839	0.0376302	-8.00061	-3.23936	270.099	364.992	625.75	391.212	391.212	391.212	-2.34004	-86.2733	5.87367	365.475	333.395	211.616	185.965	185.965	185.965	-86.2536	5.346	-2.09686	23.7065	4.01588	-1.69879	-0.00918093	0.00709491	1.53868	-16.2563	-0.42786	2.51177	0	0	-0.018816
912	0	1.82831	0	0	1.83916	1.61168	-6.22976	-0.145711	-0.00910146	-0.00651996	-14.4761	1.98E-15	-0.690033	0	0	0.00745574	0.0416836	-7.40315	-3.14851	266.852	366.006	625.24	391.335	391.334	391.335	-2.4871	-86.2082	5.98264	360.201	333.42	211.3	185.965	185.965	185.965	-86.1909	5.51142	-2.0644	23.128	4.02658	-1.83511	-0.0163206	-0.000771035	1.54397	-15.7631	-4.08349	2.3525	0	0	-0.0181403
913	0	2.05751	0	0	2.06873	1.58581	-5.97331	-0.144975	-0.0104325	-0.00663036	-14.2095	8.15E-16	-0.89813	0	0	0.00733046	0.0514656	-6.80921	-3.06031	263.492	367.03	624.72	391.459	391.459	391.46	-2.62996	-86.158	6.09338	354.944	333.471	211.012	185.965	185.964	185.965	-86.1431	5.67497	-2.0363	22.5569	4.03421	-1.96927	-0.0226925	-0.0095256	1.5504	-15.0156	-8.63555	2.16859	0	0	-0.0172468
914	0	2.28151	0	0	2.29289	1.55931	-5.71029	-0.144344	-0.0119359	-0.00685379	-13.9698	1.17E-15	-1.11441	0	0	0.00717296	0.0657481	-6.22023	-2.9757	260.026	368.058	624.194	391.589	391.589	391.589	-2.76925	-86.1192	6.20318	349.705	333.541	210.748	185.965	185.965	185.965	-86.1069	5.83535	-2.01038	21.9944	4.03877	-2.10004	-0.0278755	-0.0190949	1.55763	-14.3075	-13.8922	1.98863	0	0	-0.016494
915	0	2.49868	0	0	2.51	1.53236	-5.44257	-0.143785	-0.0134057	-0.00727135	-13.7559	-2.43E-15	-1.30397	0	0	0.00697807	0.0830684	-5.63766	-2.89502	256.465	369.08	623.665	391.725	391.725	391.725	-2.90553	-86.0892	6.30965	344.482	333.625	210.503	185.965	185.965	185.965	-86.0796	5.99138	-1.98472	21.4417	4.04027	-2.22672	-0.0320451	-0.0291518	1.56508	-13.5598	-19.5	1.81452	0	0	-0.0157869
916	0	2.70782	0	0	2.7189	1.50516	-5.17215	-0.143304	-0.0147427	-0.00772511	-13.5707	-1.05E-15	-1.4479	0	0	0.00674897	0.101863	-5.06287	-2.81807	252.818	370.087	623.137	391.87	391.87	391.87	-3.03895	-86.065	6.41102	339.273	333.717	210.275	185.965	185.965	185.965	-86.0583	6.14207	-1.958	20.8998	4.03859	-2.34908	-0.0349216	-0.0395322	1.5724	-12.9933	-25.2061	1.66174	0	0	-0.0153693
917	0	2.90836	0	0	2.91903	1.4779	-4.90091	-0.142886	-0.0158385	-0.00822223	-13.4142	5.01E-17	-1.53128	0	0	0.00648956	0.120491	-4.4972	-2.74399	249.098	371.068	622.612	392.026	392.026	392.026	-3.16925	-86.0445	6.50604	334.075	333.81	210.06	185.965	185.965	185.965	-86.0408	6.2865	-1.92956	20.3702	4.03359	-2.46744	-0.0365369	-0.0500364	1.57923	-12.6081	-30.7558	1.53291	0	0	-0.0152242
918	0	3.10019	0	0	3.11036	1.45078	-4.63081	-0.142545	-0.0166728	-0.00868706	-13.2877	-3.53E-15	-1.55201	0	0	0.0062113	0.137376	-3.94196	-2.67133	245.316	372.015	622.095	392.195	392.195	392.195	-3.29557	-86.0256	6.59415	328.887	333.903	209.856	185.965	185.965	185.965	-86.0251	6.42382	-1.89952	19.8542	4.02489	-2.58259	-0.0368004	-0.0605374	1.5853	-12.4871	-35.9807	1.43357	0	0	-0.0154273
919	0	3.28382	0	0	3.29338	1.42399	-4.36377	-0.142243	-0.017199	-0.00912217	-13.1854	8.33E-16	-1.50899	0	0	0.00592236	0.151071	-3.39836	-2.59806	241.484	372.916	621.588	392.379	392.379	392.379	-3.41652	-86.0068	6.67529	323.706	333.992	209.661	185.965	185.965	185.965	-86.0097	6.55318	-1.86869	19.3533	4.01204	-2.69593	-0.0358805	-0.0709419	1.59033	-12.5799	-40.735	1.36337	0	0	-0.0159132
920	0	3.46016	0	0	3.46908	1.39772	-4.10179	-0.141956	-0.0174826	-0.00947641	-13.1014	-8.18E-16	-1.41412	0	0	0.00563689	0.160339	-2.86758	-2.52179	237.614	373.765	621.092	392.578	392.578	392.578	-3.53019	-85.987	6.74995	318.528	334.079	209.473	185.965	185.965	185.965	-85.9931	6.67376	-1.83858	18.8686	3.99424	-2.8091	-0.033772	-0.0812344	1.59407	-12.9181	-44.9971	1.3251	0	0	-0.0167125
921	0	3.63047	0	0	3.63867	1.37218	-3.84681	-0.141632	-0.0174923	-0.00975318	-13.0263	-8.92E-16	-1.27367	0	0	0.00536267	0.164205	-2.35069	-2.43975	233.718	374.55	620.609	392.795	392.795	392.795	-3.63423	-85.9651	6.81911	313.352	334.164	209.291	185.965	185.965	185.965	-85.9743	6.78477	-1.8113	18.4015	3.97052	-2.92407	-0.0308401	-0.0912104	1.5965	-13.3566	-48.6557	1.3112	0	0	-0.0176772
922	0	3.79599	0	0	3.80352	1.34753	-3.60071	-0.141295	-0.0173816	-0.0100016	-12.9587	3.79E-15	-1.11275	0	0	0.00511714	0.161994	-1.84862	-2.34903	229.811	375.266	620.14	393.029	393.029	393.029	-3.72596	-85.9404	6.88401	308.175	334.25	209.112	185.965	185.965	185.965	-85.9524	6.88544	-1.78935	17.9528	3.93971	-3.04293	-0.0274341	-0.10085	1.59761	-13.7461	-51.7897	1.30917	0	0	-0.0186919
923	0	3.95816	0	0	3.96501	1.32397	-3.36529	-0.140893	-0.0171556	-0.0101405	-12.8902	-1.89E-15	-0.944014	0	0	0.0049058	0.153326	-1.36212	-2.24684	225.902	375.906	619.684	393.28	393.28	393.28	-3.80265	-85.9123	6.94616	302.996	334.342	208.936	185.965	185.965	185.965	-85.9264	6.97508	-1.77542	17.5234	3.90051	-3.16771	-0.0236613	-0.109933	1.59734	-14.0899	-54.3455	1.31593	0	0	-0.0197731
924	0	4.11821	0	0	4.12441	1.30163	-3.14199	-0.140484	-0.016948	-0.0102911	-12.8255	-3.33E-15	-0.792661	0	0	0.00474077	0.138159	-0.891735	-2.13042	222.005	376.463	619.243	393.549	393.549	393.549	-3.86163	-85.88	7.00707	297.813	334.442	208.759	185.965	185.965	185.965	-85.8956	7.05309	-1.7722	17.1136	3.85151	-3.3004	-0.0203111	-0.118375	1.59589	-14.0663	-56.4041	1.30731	0	0	-0.0206816
925	0	4.27724	0	0	4.28286	1.28063	-2.93199	-0.140038	-0.0167862	-0.0103596	-12.7615	-1.62E-15	-0.672026	0	0	0.00462247	0.116724	-0.437796	-1.99754	218.128	376.934	618.813	393.833	393.833	393.833	-3.9006	-85.843	7.06817	292.626	334.555	208.578	185.965	185.965	185.965	-85.8593	7.11902	-1.78205	16.7237	3.79132	-3.44255	-0.0173272	-0.125892	1.59345	-13.7465	-57.9397	1.28203	0	0	-0.0215082
926	0	4.43617	0	0	4.44123	1.26103	-2.73591	-0.139647	-0.0167488	-0.0104087	-12.708	-3.20E-16	-0.598732	0	0	0.00455436	0.0895023	-0.000334885	-1.8463	214.281	377.317	618.395	394.132	394.132	394.132	-3.91775	-85.8008	7.13062	287.433	334.682	208.393	185.965	185.965	185.965	-85.8166	7.17256	-1.80686	16.3533	3.71864	-3.59544	-0.015182	-0.132209	1.59029	-12.9606	-58.9601	1.22434	0	0	-0.0221379
927	0	4.59567	0	0	4.60024	1.24284	-2.55381	-0.139309	-0.0168647	-0.0104392	-12.6669	1.70E-15	-0.581644	0	0	0.00453211	0.0572352	0.420878	-1.67549	210.471	377.609	617.987	394.444	394.444	394.444	-3.91199	-85.7528	7.19526	282.234	334.826	208.199	185.965	185.965	185.964	-85.7671	7.21362	-1.84786	16.002	3.63231	-3.75983	-0.0143003	-0.137091	1.58652	-11.591	-59.4815	1.12678	0	0	-0.0225055
928	0	4.75626	0	0	4.76039	1.22599	-2.38518	-0.139082	-0.0171384	-0.0104409	-12.6451	-4.80E-16	-0.623894	0	0	0.00455119	0.0207719	0.826371	-1.48453	206.704	377.81	617.587	394.767	394.767	394.767	-3.88296	-85.6989	7.26251	277.029	334.986	207.996	185.965	185.964	185.965	-85.7104	7.24231	-1.90555	15.6688	3.53153	-3.93594	-0.0148015	-0.140294	1.58255	-9.61862	-59.4783	0.986672	0	0	-0.0225949
929	0	4.91829	0	0	4.92203	1.21039	-2.229	-0.13896	-0.0175893	-0.0105064	-12.6439	-1.24E-15	-0.726876	0	0	0.00460607	-0.0188381	1.21692	-1.27363	202.983	377.924	617.193	395.099	395.099	395.099	-3.83114	-85.6389	7.33241	271.819	335.16	207.783	185.965	185.965	185.965	-85.6466	7.25898	-1.97964	15.3527	3.4157	-4.12338	-0.0168531	-0.141609	1.5786	-6.92477	-58.9623	0.795075	0	0	-0.0223182
930	0	5.08206	0	0	5.08544	1.19588	-2.08372	-0.138978	-0.0181308	-0.0105981	-12.6669	3.75E-15	-0.877927	0	0	0.00468999	-0.0605185	1.59361	-1.04367	199.31	377.952	616.804	395.437	395.437	395.437	-3.75783	-85.5731	7.4045	266.605	335.346	207.559	185.965	185.965	185.965	-85.5759	7.26417	-2.06904	15.0522	3.28468	-4.32122	-0.0205452	-0.140792	1.57479	-3.52638	-57.859	0.559979	0	0	-0.0216306
931	0	5.24785	0	0	5.25089	1.18228	-1.94746	-0.139116	-0.0187783	-0.0108049	-12.7114	-2.37E-15	-1.07115	0	0	0.00479886	-0.103154	1.95775	-0.796247	195.685	377.899	616.418	395.779	395.779	395.779	-3.66507	-85.5018	7.478	261.387	335.54	207.325	185.965	185.965	185.965	-85.4989	7.25863	-2.17196	14.7657	3.13868	-4.528	-0.0261386	-0.137879	1.57135	0.699842	-56.2373	0.278936	0	0	-0.020436
932	0	5.41586	0	0	5.4186	1.16938	-1.81818	-0.139375	-0.0194033	-0.0110994	-12.775	-3.16E-15	-1.28487	0	0	0.0049263	-0.145655	2.31087	-0.533658	192.107	377.771	616.033	396.122	396.122	396.122	-3.5555	-85.4257	7.5518	256.167	335.736	207.083	185.965	185.964	185.965	-85.4164	7.24325	-2.28603	14.4915	2.97834	-4.74166	-0.0333321	-0.132774	1.56833	5.63102	-54.0297	-0.0324581	0	0	-0.0187125
933	0	5.58634	0	0	5.58879	1.15697	-1.69392	-0.139721	-0.0199889	-0.0114324	-12.8507	3.23E-15	-1.50645	0	0	0.00506735	-0.186964	2.65469	-0.258767	188.572	377.574	615.649	396.463	396.463	396.463	-3.43216	-85.3458	7.62462	250.944	335.931	206.834	185.965	185.965	185.965	-85.3296	7.21904	-2.40853	14.2275	2.80458	-4.95972	-0.0417034	-0.125629	1.56576	11.0655	-51.2947	-0.358041	0	0	-0.0164945
934	0	5.75948	0	0	5.76167	1.14488	-1.57278	-0.140146	-0.0204428	-0.0118197	-12.9329	-2.73E-15	-1.71619	0	0	0.00521474	-0.226095	2.99105	0.0251447	185.075	377.317	615.266	396.8	396.8	396.8	-3.29829	-85.2629	7.69515	245.72	336.117	206.582	185.965	185.965	185.965	-85.2396	7.18711	-2.53656	13.9715	2.61868	-5.17937	-0.051158	-0.116639	1.56375	16.9425	-48.0713	-0.685223	0	0	-0.0137297
935	0	5.93544	0	0	5.93734	1.13295	-1.45318	-0.14062	-0.0207858	-0.0122518	-13.0134	-8.37E-17	-1.90506	0	0	0.00536087	-0.262229	3.32188	0.314431	181.611	377.009	614.882	397.129	397.129	397.129	-3.15716	-85.1782	7.76211	240.496	336.292	206.33	185.965	185.965	185.965	-85.1477	7.1486	-2.66725	13.7213	2.42228	-5.39754	-0.0613904	-0.106142	1.56209	23.1158	-44.4687	-1.00419	0	0	-0.0104337
936	0	6.11412	0	0	6.11578	1.12106	-1.33396	-0.141037	-0.0208969	-0.0126935	-13.0771	1.38E-15	-2.05176	0	0	0.00548936	-0.294599	3.64914	0.605181	178.175	376.656	614.499	397.45	397.45	397.45	-3.01193	-85.0926	7.82436	235.27	336.449	206.08	185.965	185.965	185.965	-85.055	7.10465	-2.79785	13.4747	2.21703	-5.61092	-0.0719455	-0.0942406	1.56082	29.3771	-40.4792	-1.29807	0	0	-0.00659874
937	0	6.29529	0	0	6.29671	1.10913	-1.21446	-0.141403	-0.0207983	-0.013191	-13.1216	-3.02E-15	-2.15018	0	0	0.00558983	-0.322589	3.97473	0.89345	174.759	376.27	614.116	397.759	397.759	397.759	-2.86548	-85.0067	7.88103	230.044	336.588	205.834	185.965	185.965	185.965	-84.9623	7.05639	-2.92596	13.2293	2.00488	-5.81629	-0.082679	-0.0814048	1.55993	35.6415	-36.2751	-1.56139	0	0	-0.00227125
938	0	6.47848	0	0	6.47965	1.09719	-1.09475	-0.141648	-0.0204568	-0.0136855	-13.1391	3.85E-15	-2.19229	0	0	0.00564838	-0.345804	4.30046	1.17522	171.357	375.858	613.734	398.056	398.056	398.056	-2.72015	-84.9208	7.93159	224.817	336.705	205.596	185.965	185.964	185.965	-84.8701	7.0049	-3.0497	12.983	1.78802	-6.01037	-0.0932279	-0.0679415	1.55913	41.7115	-31.9041	-1.78581	0	0	0.00249322
939	0	6.66295	0	0	6.66393	1.08531	-0.975585	-0.141811	-0.019833	-0.0142679	-13.1344	-3.74E-15	-2.17382	0	0	0.00565846	-0.363894	4.62797	1.44664	167.964	375.428	613.352	398.339	398.339	398.339	-2.57777	-84.835	7.97593	219.588	336.801	205.365	185.965	185.965	185.965	-84.7783	6.95119	-3.1678	12.7338	1.56847	-6.19013	-0.103484	-0.0540528	1.5585	47.5386	-27.4025	-1.97434	0	0	0.00767416
940	0	6.84796	0	0	6.84873	1.07364	-0.858571	-0.141872	-0.0189884	-0.0148169	-13.1088	1.46E-16	-2.10437	0	0	0.00561847	-0.376755	4.95868	1.70399	164.575	374.99	612.972	398.608	398.608	398.608	-2.43948	-84.7488	8.01436	214.355	336.878	205.142	185.965	185.965	185.965	-84.6867	6.89618	-3.27963	12.4799	1.34849	-6.35277	-0.113078	-0.0402117	1.558	52.8727	-22.9139	-2.12474	0	0	0.0130641
941	0	7.03268	0	0	7.03328	1.0624	-0.745882	-0.141853	-0.017978	-0.0154418	-13.0681	3.39E-15	-1.99719	0	0	0.00553445	-0.384347	5.29375	1.94391	161.187	374.551	612.594	398.863	398.863	398.863	-2.30585	-84.6618	8.04753	209.116	336.938	204.927	185.965	185.964	185.965	-84.5946	6.84068	-3.38522	12.22	1.13018	-6.49595	-0.122044	-0.0267552	1.55778	57.733	-18.5225	-2.25426	0	0	0.018578
942	0	7.21636	0	0	7.21681	1.05186	-0.640175	-0.141798	-0.0168693	-0.0159845	-13.021	1.81E-15	-1.86861	0	0	0.00541848	-0.386805	5.634	2.16328	157.797	374.117	612.218	399.104	399.104	399.104	-2.17704	-84.573	8.07634	203.87	336.984	204.719	185.965	185.965	185.965	-84.5012	6.78538	-3.48492	11.9528	0.915562	-6.61757	-0.129919	-0.0140195	1.55777	61.8377	-14.3307	-2.36372	0	0	0.023944
943	0	7.39844	0	0	7.39876	1.04227	-0.544009	-0.141738	-0.015738	-0.016553	-12.973	-7.28E-18	-1.73601	0	0	0.00528439	-0.384358	5.97999	2.35954	154.406	373.694	611.844	399.332	399.332	399.332	-2.05294	-84.4816	8.10162	198.613	337.023	204.516	185.965	185.964	185.965	-84.4056	6.73084	-3.57931	11.6776	0.706536	-6.71621	-0.136997	-0.00234202	1.55814	65.3032	-10.46	-2.47167	0	0	0.0290489
944	0	7.57857	0	0	7.5788	1.03388	-0.459891	-0.141732	-0.0146581	-0.0170545	-12.9304	-1.77E-15	-1.6151	0	0	0.00514663	-0.37732	6.33191	2.53051	151.012	373.288	611.474	399.547	399.547	399.547	-1.93332	-84.3869	8.12417	193.344	337.057	204.317	185.965	185.965	185.965	-84.307	6.67746	-3.66897	11.394	0.504786	-6.79083	-0.143198	0.00809214	1.55892	68.0471	-6.96811	-2.58437	0	0	0.0337163
945	0	7.7567	0	0	7.75689	1.02689	-0.389826	-0.141739	-0.0136868	-0.0175162	-12.8883	9.10E-17	-1.51718	0	0	0.00501205	-0.366099	6.68964	2.67458	147.62	372.903	611.108	399.751	399.751	399.751	-1.81801	-84.2882	8.14449	188.06	337.092	204.121	185.965	185.965	185.965	-84.2048	6.62553	-3.75431	11.1021	0.311825	-6.84098	-0.14857	0.0169967	1.56028	70.1225	-3.96006	-2.70941	0	0	0.0378114
946	0	7.93299	0	0	7.93313	1.02145	-0.335234	-0.141767	-0.0128638	-0.0179262	-12.8444	2.24E-15	-1.44858	0	0	0.0048844	-0.351124	7.05274	2.79065	144.234	372.542	610.745	399.944	399.944	399.944	-1.70697	-84.185	8.16279	182.761	337.132	203.928	185.965	185.964	185.965	-84.0981	6.57518	-3.83543	10.8022	0.128824	-6.86669	-0.153241	0.024293	1.56206	71.5978	-1.47604	-2.84927	0	0	0.0412647
947	0	8.1076	0	0	8.10769	1.01762	-0.296831	-0.141823	-0.0121778	-0.0182566	-12.7962	-1.59E-15	-1.40786	0	0	0.0047625	-0.332895	7.42056	2.87829	140.857	372.207	610.388	400.128	400.128	400.128	-1.60043	-84.0764	8.17893	177.445	337.179	203.737	185.965	185.965	185.965	-83.9865	6.52648	-3.91208	10.495	-0.0432406	-6.86859	-0.157361	0.0300082	1.56442	72.5388	0.503192	-2.99966	0	0	0.0440545
948	0	8.28058	0	0	8.28069	1.01541	-0.274677	-0.141904	-0.0116545	-0.0185147	-12.7408	2.81E-15	-1.39479	0	0	0.00464225	-0.311864	7.79219	2.93765	137.498	371.9	610.035	400.304	400.304	400.304	-1.49872	-83.9618	8.19251	172.111	337.235	203.547	185.965	185.965	185.965	-83.8692	6.4794	-3.98375	10.1813	-0.203811	-6.84784	-0.161157	0.0342656	1.56732	73.0781	2.00193	-3.15943	0	0	0.0462195
949	0	8.45195	0	0	8.45204	1.01475	-0.268118	-0.142002	-0.0112741	-0.0186557	-12.6764	1.25E-15	-1.40294	0	0	0.00451772	-0.288509	8.1666	2.96948	134.162	371.621	609.689	400.472	400.472	400.472	-1.4024	-83.8402	8.20284	166.76	337.302	203.36	185.965	185.965	185.965	-83.745	6.43384	-4.04959	9.86225	-0.352574	-6.80602	-0.164609	0.0370692	1.57077	73.2509	3.00486	-3.31686	0	0	0.0477504
950	0	8.62137	0	0	8.62147	1.01553	-0.275915	-0.142145	-0.0110148	-0.0187138	-12.6054	-2.78E-15	-1.42545	0	0	0.00438428	-0.263234	8.54262	2.97521	130.857	371.371	609.35	400.635	400.635	400.635	-1.31206	-83.7104	8.20912	161.392	337.381	203.173	185.965	185.965	185.965	-83.6131	6.38968	-4.10867	9.53906	-0.489521	-6.7453	-0.167897	0.0386084	1.57489	73.1991	3.59068	-3.46803	0	0	0.0487618
951	0	8.78831	0	0	8.78841	1.01756	-0.296254	-0.14233	-0.0108414	-0.0186761	-12.5285	-3.31E-16	-1.4536	0	0	0.00423735	-0.236386	8.91908	2.95687	127.591	371.148	609.018	400.792	400.792	400.792	-1.22835	-83.571	8.21044	156.008	337.471	202.988	185.965	185.965	185.965	-83.4719	6.34674	-4.15992	9.21298	-0.614988	-6.66824	-0.171127	0.0391596	1.57957	73.0228	3.83871	-3.60477	0	0	0.0493572
952	0	8.95194	0	0	8.95208	1.02062	-0.326914	-0.142597	-0.0107399	-0.0185869	-12.4509	1.18E-15	-1.48111	0	0	0.00407445	-0.208245	9.29477	2.9171	124.371	370.952	608.695	400.945	400.945	400.945	-1.15184	-83.4206	8.20592	150.61	337.571	202.803	185.965	185.965	185.965	-83.3201	6.30484	-4.20236	8.88517	-0.729526	-6.57779	-0.174526	0.0389192	1.58497	72.8967	3.80486	-3.72483	0	0	0.0496887
953	0	9.11126	0	0	9.11143	1.02445	-0.365359	-0.142899	-0.0107231	-0.0184731	-12.3695	-6.59E-16	-1.50476	0	0	0.00389061	-0.178978	9.66858	2.8591	121.205	370.781	608.382	401.094	401.094	401.094	-1.08305	-83.2575	8.19474	145.201	337.683	202.619	185.965	185.965	185.965	-83.1558	6.26376	-4.23507	8.55675	-0.833892	-6.47726	-0.17816	0.037843	1.59081	72.9219	3.44997	-3.82459	0	0	0.0498456
954	0	9.26497	0	0	9.2652	1.02879	-0.408918	-0.14324	-0.0106833	-0.0183301	-12.2861	-8.23E-16	-1.51092	0	0	0.00368365	-0.148672	10.0395	2.78649	118.099	370.634	608.081	401.24	401.24	401.24	-1.02224	-83.0799	8.17621	139.781	337.804	202.437	185.965	185.965	185.965	-82.9774	6.22326	-4.25736	8.22866	-0.929126	-6.37013	-0.18205	0.0362764	1.5971	73.1767	2.91594	-3.89659	0	0	0.0499537
955	0	9.41161	0	0	9.41192	1.03337	-0.45484	-0.143583	-0.0107415	-0.0182752	-12.1988	-1.11E-15	-1.5087	0	0	0.0034479	-0.117313	10.4067	2.70337	115.059	370.508	607.792	401.384	401.384	401.384	-0.969471	-82.8858	8.14984	134.354	337.935	202.256	185.965	185.965	185.965	-82.7829	6.18311	-4.26884	7.90158	-1.01633	-6.2601	-0.186478	0.0341442	1.60369	73.8701	2.08964	-3.95206	0	0	0.0501632
956	0	9.54955	0	0	9.5499	1.03794	-0.50059	-0.143906	-0.0107325	-0.0182655	-12.1071	1.72E-15	-1.48203	0	0	0.00318104	-0.0848044	10.7695	2.61403	112.091	370.402	607.517	401.527	401.527	401.527	-0.924542	-82.6732	8.11539	128.921	338.075	202.078	185.965	185.965	185.965	-82.5703	6.14304	-4.26938	7.57601	-1.09666	-6.15081	-0.191264	0.0317768	1.61032	74.9611	1.163	-3.98144	0	0	0.0505358
957	0	9.67684	0	0	9.67728	1.04224	-0.543769	-0.144173	-0.010787	-0.0183844	-12.0104	-2.20E-15	-1.44407	0	0	0.00287854	-0.0509789	11.1274	2.52298	109.199	370.314	607.26	401.668	401.668	401.668	-0.886987	-82.44	8.07285	123.486	338.223	201.901	185.965	185.965	185.965	-82.3375	6.10282	-4.25924	7.25211	-1.17139	-6.04586	-0.196521	0.0290015	1.61689	76.5486	-0.0272903	-3.99584	0	0	0.0511334
958	0	9.79161	0	0	9.79211	1.04608	-0.582251	-0.14439	-0.010816	-0.0186466	-11.9118	1.27E-15	-1.38888	0	0	0.00253946	-0.0156357	11.4802	2.43469	106.387	370.24	607.02	401.809	401.809	401.809	-0.856049	-82.1841	8.02241	118.048	338.381	201.728	185.965	185.965	185.965	-82.0823	6.06217	-4.23897	6.92979	-1.24159	-5.94864	-0.202242	0.0259972	1.6232	78.638	-1.36852	-3.99586	0	0	0.0520259
959	0	9.89184	0	0	9.89241	1.04927	-0.614279	-0.144517	-0.0108925	-0.0190612	-11.81	-5.90E-16	-1.32674	0	0	0.00216237	0.0214387	11.8278	2.35349	103.656	370.179	606.802	401.951	401.951	401.951	-0.830755	-81.9034	7.96452	112.61	338.548	201.557	185.965	185.965	185.965	-81.8025	6.02084	-4.20943	6.60878	-1.30838	-5.86219	-0.208199	0.0227874	1.62905	81.1391	-2.89923	-3.98807	0	0	0.0531802
960	0	9.97558	0	0	9.97621	1.05167	-0.638293	-0.144576	-0.0109901	-0.0196263	-11.7103	-2.06E-15	-1.25871	0	0	0.00174947	0.0604797	12.1704	2.28342	101.01	370.127	606.605	402.094	402.095	402.095	-0.81002	-81.5958	7.89975	107.172	338.723	201.388	185.965	185.965	185.965	-81.496	5.97857	-4.17165	6.28856	-1.37262	-5.78915	-0.214276	0.0193989	1.63427	83.9677	-4.59338	-3.97343	0	0	0.0545757
961	0	10.041	0	0	10.0417	1.05314	-0.653013	-0.144549	-0.0111805	-0.0203817	-11.6137	4.00E-15	-1.19506	0	0	0.00130321	0.101683	12.5081	2.22818	98.4487	370.082	606.433	402.241	402.241	402.241	-0.79261	-81.2594	7.82878	101.733	338.906	201.221	185.965	185.965	185.965	-81.161	5.93511	-4.12681	5.9685	-1.43506	-5.73169	-0.220456	0.0156771	1.63883	87.0978	-6.53088	-3.96027	0	0	0.056212
962	0	10.0864	0	0	10.0871	1.05358	-0.657463	-0.144463	-0.0114382	-0.0212978	-11.5253	1.63E-15	-1.1366	0	0	0.000829126	0.145165	12.8415	2.19081	95.9737	370.04	606.287	402.392	402.392	402.392	-0.777376	-80.8925	7.75236	96.2936	339.097	201.055	185.965	185.965	185.965	-80.7957	5.89026	-4.07617	5.64795	-1.49625	-5.69138	-0.226358	0.0116838	1.64249	90.3156	-8.64463	-3.94627	0	0	0.0579786
963	0	10.1105	0	0	10.1112	1.05293	-0.650962	-0.144309	-0.0117658	-0.0223103	-11.4468	1.34E-15	-1.08635	0	0	0.000333027	0.191057	13.1707	2.17382	93.5859	370	606.168	402.549	402.549	402.549	-0.763101	-80.4936	7.67133	90.8523	339.295	200.891	185.965	185.965	185.965	-80.3984	5.84389	-4.021	5.32618	-1.55662	-5.66924	-0.231707	0.00742046	1.6449	93.4096	-10.8989	-3.9287	0	0	0.0597508
964	0	10.1121	0	0	10.1127	1.05114	-0.63299	-0.144117	-0.012169	-0.023495	-11.3835	-3.93E-16	-1.04758	0	0	-0.000177869	0.239386	13.4963	2.17901	91.2863	369.956	606.076	402.713	402.713	402.713	-0.748729	-80.0614	7.58657	85.4083	339.498	200.727	185.965	185.965	185.965	-79.968	5.79592	-3.96259	5.00256	-1.61651	-5.66576	-0.236651	0.00291775	1.6463	96.4017	-13.2455	-3.91609	0	0	0.0615429
965	0	10.0905	0	0	10.091	1.0482	-0.603528	-0.143885	-0.0125897	-0.0247464	-11.3366	3.26E-15	-1.0179	0	0	-0.000696055	0.290173	13.8186	2.20731	89.0762	369.907	606.012	402.886	402.886	402.886	-0.733233	-79.5952	7.49899	79.9602	339.703	200.564	185.965	185.965	185.965	-79.5035	5.74637	-3.90219	4.67661	-1.67618	-5.68076	-0.240766	-0.00182581	1.64639	98.9977	-15.5926	-3.90125	0	0	0.0631509
966	0	10.0454	0	0	10.0459	1.04414	-0.562789	-0.143599	-0.0130433	-0.0260706	-11.3059	-9.74E-17	-1.00125	0	0	-0.0012127	0.343343	14.1377	2.25887	86.9576	369.85	605.975	403.069	403.069	403.069	-0.715802	-79.0942	7.40944	74.5071	339.909	200.402	185.965	185.965	185.965	-79.0044	5.6953	-3.84096	4.34809	-1.73583	-5.71353	-0.243901	-0.00678689	1.64496	101.076	-17.8643	-3.88984	0	0	0.0644537
967	0	9.97702	0	0	9.97741	1.03901	-0.511337	-0.143302	-0.0133937	-0.0274682	-11.2953	1.46E-15	-0.98732	0	0	-0.00172039	0.398799	14.4537	2.33296	84.9332	369.78	605.963	403.265	403.265	403.265	-0.69575	-78.5585	7.31878	69.0478	340.114	200.241	185.965	185.965	185.965	-78.4704	5.64283	-3.77992	4.0169	-1.79565	-5.76282	-0.246042	-0.0117712	1.64207	102.556	-19.8584	-3.88225	0	0	0.0653675
968	0	9.88615	0	0	9.88646	1.0329	-0.450129	-0.142962	-0.0136594	-0.0288807	-11.2997	-2.17E-15	-0.980107	0	0	-0.00220938	0.456436	14.7663	2.42799	83.0068	369.695	605.973	403.475	403.475	403.475	-0.672531	-77.9883	7.2277	63.5818	340.314	200.08	185.965	185.965	185.965	-77.9019	5.5891	-3.71993	3.68339	-1.85612	-5.82694	-0.247026	-0.0165711	1.6379	103.283	-21.4819	-3.88321	0	0	0.0657232
969	0	9.77402	0	0	9.77423	1.02594	-0.380336	-0.14262	-0.013731	-0.03037	-11.3199	-1.45E-15	-0.970763	0	0	-0.00267235	0.516075	15.075	2.54158	81.1833	369.593	606.002	403.7	403.7	403.7	-0.645884	-77.3842	7.13662	58.1086	340.509	199.922	185.965	185.965	185.965	-77.2993	5.53416	-3.66158	3.34822	-1.91753	-5.90377	-0.246946	-0.021042	1.63252	103.278	-22.5929	-3.89844	0	0	0.0654667
970	0	9.64231	0	0	9.64243	1.0183	-0.303686	-0.142265	-0.0136064	-0.0318532	-11.3503	3.46E-17	-0.961061	0	0	-0.00310009	0.577514	15.3791	2.6705	79.4688	369.472	606.045	403.943	403.943	403.943	-0.615602	-76.7472	7.04582	52.6281	340.696	199.766	185.965	185.964	185.965	-76.6638	5.47804	-3.60524	3.01241	-1.98037	-5.99085	-0.245649	-0.025109	1.62596	102.386	-23.1603	-3.92961	0	0	0.0644132
971	0	9.49315	0	0	9.49321	1.01018	-0.222214	-0.141965	-0.0132621	-0.0334163	-11.3906	-3.13E-15	-0.95117	0	0	-0.00348555	0.640536	15.6772	2.8109	77.8712	369.328	606.096	404.203	404.203	404.203	-0.581667	-76.0783	6.9553	47.1405	340.875	199.615	185.965	185.965	185.965	-75.9964	5.42064	-3.55108	2.67747	-2.04524	-6.08549	-0.243388	-0.0284443	1.61877	100.721	-23.0896	-3.99073	0	0	0.0625885
972	0	9.32898	0	0	9.32901	1.00182	-0.138382	-0.141715	-0.0127037	-0.035013	-11.4325	-1.75E-15	-0.943768	0	0	-0.00381997	0.70482	15.9678	2.95818	76.3995	369.16	606.15	404.483	404.483	404.483	-0.544249	-75.3791	6.86469	41.6464	341.048	199.468	185.965	185.965	185.965	-75.2985	5.36174	-3.4989	2.34542	-2.11265	-6.18467	-0.240036	-0.030877	1.61128	98.1961	-22.3648	-4.08585	0	0	0.0598863
973	0	9.15253	0	0	9.15253	0.993498	-0.0549528	-0.141561	-0.0119395	-0.0366466	-11.4695	2.79E-15	-0.941839	0	0	-0.00409773	0.770014	16.2491	3.10738	75.0647	368.967	606.198	404.782	404.782	404.782	-0.503748	-74.6507	6.7733	36.1464	341.214	199.328	185.965	185.965	185.965	-74.5714	5.30097	-3.44816	2.01862	-2.18303	-6.28535	-0.235708	-0.032199	1.60377	94.8448	-20.979	-4.22279	0	0	0.056325
974	0	8.96654	0	0	8.96655	0.985518	0.0250818	-0.141456	-0.0110019	-0.0383264	-11.4835	1.46E-15	-0.948747	0	0	-0.00431274	0.835673	16.5184	3.25314	73.8791	368.747	606.235	405.1	405.101	405.1	-0.46084	-73.8944	6.68002	30.6417	341.377	199.197	185.965	185.965	185.965	-73.8164	5.2378	-3.39787	1.70008	-2.25676	-6.38432	-0.230457	-0.032148	1.59667	90.7071	-18.9403	-4.40764	0	0	0.0519632
975	0	8.77363	0	0	8.77365	0.978187	0.098605	-0.141407	-0.00992774	-0.0400037	-11.4581	2.14E-15	-0.965638	0	0	-0.00446613	0.901274	16.7731	3.38992	72.8567	368.5	606.252	405.437	405.437	405.437	-0.416544	-73.111	6.58332	25.1336	341.538	199.077	185.965	185.964	185.965	-73.0343	5.17157	-3.34654	1.39317	-2.33387	-6.4784	-0.224176	-0.0305754	1.5901	85.7352	-16.3125	-4.63616	0	0	0.0468379
976	0	8.57591	0	0	8.57596	0.971811	0.162549	-0.141323	-0.00878403	-0.0416747	-11.3655	1.45E-15	-0.9932	0	0	-0.00456315	0.966223	17.01	3.5122	72.0129	368.227	606.24	405.789	405.789	405.789	-0.372286	-72.3007	6.48124	19.6235	341.7	198.971	185.965	185.965	185.965	-72.2256	5.10151	-3.29215	1.10178	-2.41424	-6.56442	-0.216871	-0.0272984	1.58453	79.9838	-13.1815	-4.9039	0	0	0.0410987
977	0	8.37464	0	0	8.37471	0.96669	0.213897	-0.141148	-0.00753911	-0.0432894	-11.18	2.45E-15	-1.01927	0	0	-0.0046209	1.02983	17.2256	3.61466	71.3645	367.927	606.192	406.155	406.155	406.155	-0.329869	-71.4629	6.37155	14.113	341.866	198.88	185.965	185.965	185.965	-71.3893	5.0268	-3.23221	0.830176	-2.49723	-6.63925	-0.208354	-0.0222652	1.58009	73.4112	-9.61705	-5.19152	0	0	0.0348917
978	0	8.16972	0	0	8.1698	0.963126	0.249649	-0.140767	-0.00631108	-0.0447605	-10.8715	-2.82E-15	-1.04383	0	0	-0.00466041	1.09139	17.4159	3.69242	70.9295	367.602	606.1	406.532	406.532	406.532	-0.29132	-70.5952	6.25194	8.60361	342.04	198.803	185.965	185.965	185.965	-70.5236	4.94666	-3.16394	0.58299	-2.582	-6.69995	-0.198434	-0.0155301	1.57688	65.963	-5.79784	-5.47831	0	0	0.0283884
979	0	7.95917	0	0	7.95926	0.961405	0.266904	-0.140117	-0.00504114	-0.0460911	-10.4199	4.09E-15	-1.04957	0	0	-0.00470993	1.15017	17.577	3.74121	70.7268	367.254	605.956	406.914	406.914	406.914	-0.258881	-69.6936	6.1201	3.09666	342.224	198.74	185.965	185.965	185.965	-69.6243	4.86037	-3.0844	0.365034	-2.66737	-6.74379	-0.187081	-0.00705889	1.57495	57.6863	-1.77134	-5.7404	0	0	0.0218989
980	0	7.73878	0	0	7.73886	0.961827	0.262667	-0.139165	-0.00380925	-0.0471515	-9.81531	-2.85E-15	-1.03501	0	0	-0.00479275	1.20548	17.7045	3.75749	70.7762	366.886	605.754	407.299	407.299	407.299	-0.234685	-68.7519	5.97407	-2.40708	342.42	198.686	185.965	185.965	185.965	-68.6855	4.76738	-2.99082	0.181393	-2.75186	-6.76817	-0.173958	0.00284615	1.57439	48.4665	2.26531	-5.94991	0	0	0.0156942
981	0	7.50175	0	0	7.50179	0.964688	0.233984	-0.137922	-0.0026167	-0.0480458	-9.06274	6.70E-16	-0.996019	0	0	-0.00491893	1.25669	17.7941	3.73872	71.0976	366.501	605.486	407.68	407.68	407.68	-0.220668	-67.7617	5.81228	-7.90719	342.633	198.634	185.965	185.965	185.965	-67.6986	4.66728	-2.88075	0.0370988	-2.83394	-6.77085	-0.159343	0.0140557	1.57543	38.5261	6.24946	-6.09797	0	0	0.0102431
982	0	7.23855	0	0	7.23859	0.97029	0.177795	-0.136499	-0.00147204	-0.0487531	-8.18929	3.03E-15	-0.935526	0	0	-0.00508202	1.30332	17.8414	3.68334	71.711	366.104	605.147	408.052	408.052	408.052	-0.218404	-66.712	5.63367	-13.404	342.864	198.574	185.965	185.965	185.965	-66.6528	4.55977	-2.75224	-0.0629497	-2.912	-6.74985	-0.143336	0.0263291	1.57791	27.9285	10.1166	-6.17439	0	0	0.00597404
983	0	6.93734	0	0	6.93734	0.978932	0.0911307	-0.135053	-0.000579933	-0.0494407	-7.24022	-2.18E-15	-0.882205	0	0	-0.00526203	1.34501	17.8422	3.59082	72.6357	365.7	604.732	408.41	408.41	408.41	-0.229014	-65.5899	5.43761	-18.8984	343.117	198.495	185.965	185.965	185.965	-65.5351	4.44458	-2.60388	-0.113976	-2.9846	-6.70347	-0.126324	0.0390946	1.58229	16.9661	13.6048	-6.18382	0	0	0.00331081
984	0	6.58398	0	0	6.58397	0.990879	-0.0286819	-0.133791	8.65E-05	-0.0501989	-6.28091	2.71E-15	-0.848441	0	0	-0.00543812	1.38162	17.7924	3.46172	73.8899	365.292	604.239	408.748	408.748	408.748	-0.253416	-64.3808	5.22369	-24.3919	343.394	198.385	185.965	185.965	185.965	-64.3309	4.32133	-2.43455	-0.111604	-3.05059	-6.6304	-0.108626	0.0521291	1.58862	5.80625	16.7063	-6.13016	0	0	0.00264669
985	0	6.16301	0	0	6.16306	1.00634	-0.18376	-0.133011	0.000239157	-0.0511824	-5.39953	5.24E-16	-0.879226	0	0	-0.00563179	1.41323	17.6881	3.2976	75.4903	364.888	603.664	409.062	409.062	409.062	-0.29229	-63.0694	4.9915	-29.8862	343.696	198.235	185.965	185.965	185.965	-63.025	4.18933	-2.24336	-0.0518688	-3.10917	-6.52972	-0.0906927	0.0648459	1.59718	-5.30681	19.1383	-6.01725	0	0	0.00426108
986	0	5.65856	0	0	5.65867	1.02543	-0.375175	-0.133001	-0.000146691	-0.0525586	-4.69618	-9.32E-16	-0.993017	0	0	-0.00592939	1.44013	17.5259	3.10094	77.4516	364.491	603.007	409.347	409.347	409.347	-0.346508	-61.6405	4.74033	-35.3823	344.023	198.038	185.965	185.965	185.965	-61.6022	4.04746	-2.02924	0.0686241	-3.16005	-6.40088	-0.0729969	0.0768823	1.60816	-16.1513	20.8152	-5.8423	0	0	0.00834772
987	0	5.05543	0	0	5.0557	1.04811	-0.602659	-0.134159	-0.00125553	-0.0545033	-4.29139	3.84E-15	-1.21618	0	0	-0.00654615	1.46285	17.3029	2.87507	79.7856	364.109	602.271	409.6	409.6	409.6	-0.417286	-60.0806	4.46891	-40.8797	344.371	197.792	185.965	185.965	185.965	-60.0488	3.89396	-1.79073	0.25271	-3.20325	-6.24373	-0.0559322	0.0877097	1.62183	-26.5352	21.5457	-5.59045	0	0	0.0149568
988	0	4.34076	0	0	4.34125	1.0742	-0.864231	-0.136793	-0.00294901	-0.0571487	-4.30166	-1.98E-15	-1.53232	0	0	-0.00781243	1.48204	17.0165	2.62392	82.5015	363.745	601.458	409.817	409.817	409.817	-0.506565	-58.3791	4.17521	-46.3745	344.733	197.507	185.965	185.965	185.965	-58.3543	3.72633	-1.52565	0.502674	-3.23931	-6.05856	-0.039738	0.097284	1.63833	-36.3526	21.4455	-5.24127	0	0	0.0240448
989	0	3.50559	0	0	3.5063	1.10333	-1.15625	-0.141295	-0.00514511	-0.060588	-4.85004	-1.16E-15	-1.9145	0	0	-0.0102008	1.49851	16.665	2.35212	85.6047	363.405	600.576	409.996	409.996	409.996	-0.616899	-56.5302	3.8565	-51.8576	345.1	197.201	185.965	185.965	185.965	-56.513	3.54125	-1.23133	0.819978	-3.26893	-5.84613	-0.0246443	0.105385	1.65763	-45.5525	20.5569	-4.75797	0	0	0.035454
990	0	2.54647	0	0	2.54731	1.135	-1.47374	-0.147903	-0.00750567	-0.0647343	-6.03604	-2.68E-15	-2.2963	0	0	-0.0142231	1.51321	16.2471	2.06458	89.0971	363.094	599.633	410.137	410.137	410.137	-0.751381	-54.5344	3.50965	-57.312	345.46	196.906	185.965	185.965	185.965	-54.5251	3.3347	-0.904919	1.20557	-3.29304	-5.60757	-0.0103596	0.112182	1.67972	-54.3496	19.1804	-4.10577	0	0	0.0491276
991	0	1.46714	0	0	1.46787	1.16865	-1.81085	-0.156762	-0.00966144	-0.0694164	-7.9329	-1.40E-15	-2.59487	0	0	-0.0203311	1.52702	15.7622	1.76656	92.9767	362.814	598.64	410.239	410.239	410.239	-0.913042	-52.4	3.13159	-62.7097	345.803	196.667	185.965	185.965	185.965	-52.3988	3.10214	-0.544044	1.65972	-3.31262	-5.34451	0.00357475	0.11782	1.70432	-63.0478	17.6123	-3.25208	0	0	0.0651331
992	0	0.279702	0	0	0.279908	1.20369	-2.16186	-0.167941	-0.0111975	-0.0742736	-10.5807	0	-2.7166	0	0	-0.0287595	1.54085	15.2104	1.46356	97.2377	362.568	597.61	410.302	410.302	410.302	-1.10425	-50.1443	2.72003	-68.008	346.119	196.54	185.965	185.965	185.965	-50.1512	2.83897	-0.147815	2.18191	-3.32845	-5.05912	0.0177875	0.122447	1.73078	-72.1143	16.1787	-2.17663	0	0	0.0838135
993	0	-0.994517	0	0	-0.995469	1.23966	-2.52202	-0.181296	-0.0117523	-0.0787809	-13.9645	-3.26E-15	-2.57368	0	0	-0.0393076	1.55549	14.5926	1.16105	101.87	362.358	596.56	410.328	410.328	410.328	-1.32581	-47.7944	2.27418	-73.1461	346.405	196.593	185.965	185.965	185.965	-47.8088	2.54113	0.282258	2.77112	-3.34114	-4.75398	0.0331934	0.126383	1.75831	-82.149	15.2223	-0.882227	0	0	0.105893
994	0	-2.32467	0	0	-2.32762	1.27629	-2.88852	-0.196496	-0.0109902	-0.0823334	-18.0075	4.19E-15	-2.08994	0	0	-0.0511582	1.57159	13.9101	0.864556	106.861	362.185	595.508	410.317	410.317	410.317	-1.57625	-45.3873	1.79539	-78.0421	346.663	196.896	185.965	185.964	185.965	-45.4079	2.20593	0.741484	3.42556	-3.35085	-4.43219	0.0505726	0.129729	1.78566	-93.6688	14.9885	0.604177	0	0	0.13227
995	0	-3.67094	0	0	-3.67692	1.31358	-3.26141	-0.212914	-0.00866957	-0.0843503	-22.5565	-4.29E-15	-1.218	0	0	-0.0627676	1.58959	13.1652	0.579458	112.194	362.048	594.474	410.272	410.272	410.272	-1.85099	-42.9696	1.28774	-82.5914	346.903	197.52	185.965	185.965	185.965	-42.9945	1.83286	1.22133	4.14293	-3.35727	-4.09732	0.0703989	0.132603	1.81128	-106.995	15.6768	2.21616	0	0	0.163768
996	0	-4.98618	0	0	-4.99631	1.3519	-3.64432	-0.22958	-0.00470897	-0.0841289	-27.3785	4.08E-15	0.0462817	0	0	-0.0719477	1.60976	12.3603	0.310914	117.848	361.945	593.479	410.194	410.194	410.194	-2.14177	-40.5955	0.758269	-86.6683	347.144	198.525	185.965	185.965	185.965	-40.6219	1.42443	1.70919	4.9203	-3.35977	-3.75341	0.092851	0.135186	1.83335	-122.281	17.3769	3.86559	0	0	0.201024
997	0	-6.2186	0	0	-6.23419	1.392	-4.04463	-0.245388	0.000723687	-0.0813958	-32.1899	-2.33E-15	1.64955	0	0	-0.0762608	1.63208	11.4986	0.063776	123.802	361.875	592.549	410.084	410.084	410.084	-2.43639	-38.3243	0.216932	-90.1306	347.413	199.957	185.965	185.965	185.965	-38.3489	0.986597	2.18868	5.75437	-3.35709	-3.40489	0.117339	0.137363	1.85017	-139.076	19.9448	5.45195	0	0	0.243591
998	0	-7.31554	0	0	-7.33803	1.43498	-4.47329	-0.259058	0.0072205	-0.0759791	-36.6715	1.40E-15	3.47965	0	0	-0.0735472	1.65638	10.5836	-0.157583	130.031	361.835	591.707	409.943	409.943	409.943	-2.71898	-36.2166	-0.32374	-92.8277	347.742	201.834	185.965	185.965	185.965	-36.2356	0.529014	2.64037	6.64135	-3.3476	-3.05647	0.142831	0.138869	1.86021	-156.623	23.0626	6.88216	0	0	0.290133
999	0	-8.22767	0	0	-8.25861	1.48218	-4.94346	-0.269532	0.0141746	-0.0680025	-40.5266	5.59E-15	5.37534	0	0	-0.0626064	1.68223	9.61934	-0.349342	136.508	361.821	590.976	409.771	409.771	409.771	-2.97112	-34.3302	-0.849381	-94.6108	348.168	204.153	185.965	185.965	185.965	-34.3401	0.0646158	3.04343	7.5772	-3.32921	-2.71307	0.167987	0.139317	1.86243	-173.919	26.2759	8.09231	0	0	0.338433
1000	0	-8.91279	0	0	-8.95387	1.53499	-5.46866	-0.276076	0.0208002	-0.0581287	-43.5119	9.32E-16	7.14019	0	0	-0.0436494	1.70906	8.60981	-0.50839	143.206	361.831	590.383	409.567	409.567	409.567	-3.17351	-32.7162	-1.34451	-95.3445	348.725	206.881	185.965	185.965	185.965	-32.7144	-0.391105	3.37738	8.55758	-3.29967	-2.3796	0.191038	0.138276	1.85734	-189.579	29.0072	9.06549	0	0	0.385079
1001	0	-9.33896	0	0	-9.39193	1.59465	-6.06091	-0.278213	0.0263477	-0.0468161	-45.4467	-6.52E-15	8.58137	0	0	-0.018399	1.73615	7.55943	-0.632542	150.096	361.861	589.951	409.33	409.33	409.33	-3.30787	-31.4161	-1.79346	-94.9164	349.443	209.964	185.965	185.965	185.965	-31.4013	-0.82129	3.62402	9.57807	-3.25661	-2.06079	0.210882	0.13531	1.84502	-202.7	30.7233	9.83951	0	0	0.427286
1002	0	-9.48664	0	0	-9.55304	1.66202	-6.72816	-0.275814	0.0300407	-0.0349433	-46.2321	5.59E-15	9.52587	0	0	0.0101256	1.76266	6.47266	-0.720613	157.148	361.909	589.701	409.059	409.059	409.059	-3.3592	-30.4594	-2.18104	-93.2441	350.341	213.332	185.965	185.965	185.965	-30.4318	-1.20901	3.76923	10.6342	-3.19759	-1.76094	0.226379	0.130117	1.82645	-212.27	30.9953	10.4853	0	0	0.461931
1003	0	-9.3497	0	0	-9.43051	1.73738	-7.47232	-0.268865	0.0314137	-0.0232144	-45.8361	6.52E-15	9.87169	0	0	0.0382195	1.78775	5.35406	-0.772576	164.33	361.973	589.655	408.75	408.75	408.75	-3.31788	-29.8624	-2.49352	-90.2807	351.429	216.905	185.965	185.965	185.965	-29.8241	-1.53874	3.80461	11.7214	-3.12045	-1.48373	0.23673	0.122619	1.80281	-217.593	29.6109	11.0865	0	0	0.486555
1004	0	-8.93576	0	0	-9.03086	1.82032	-8.28836	-0.25759	0.0304275	-0.0121744	-44.3087	-6.52E-15	9.6092	0	0	0.0622727	1.81054	4.20821	-0.789631	171.613	362.049	589.83	408.402	408.402	408.402	-3.18086	-29.6281	-2.71957	-86.0157	352.702	220.602	185.965	185.965	185.965	-29.5826	-1.79782	3.72818	12.8353	-3.02318	-1.23196	0.241735	0.113162	1.77493	-218.448	26.754	11.6739	0	0	0.499879
1005	0	-8.26562	0	0	-8.37325	1.90975	-9.16445	-0.242513	0.02743	-0.0022018	-41.786	2.80E-15	8.8149	0	0	0.0795642	1.83025	3.03975	-0.774246	178.964	362.137	590.241	408.013	408.013	408.013	-2.95175	-29.7466	-2.85117	-80.4749	354.144	224.342	185.965	185.965	185.965	-29.698	-1.97774	3.54407	13.9716	-2.90425	-1.00746	0.241634	0.102265	1.74348	-215.028	22.8126	12.2373	0	0	0.501775
1006	0	-7.37153	0	0	-7.48783	2.00402	-10.0834	-0.224608	0.0228745	0.0064365	-38.4943	-1.86E-15	7.61107	0	0	0.0887969	1.84621	1.85325	-0.730125	186.352	362.234	590.897	407.581	407.581	407.581	-2.63978	-30.1962	-2.88449	-73.7158	355.728	228.047	185.965	185.965	185.965	-30.1487	-2.07504	3.26141	15.1261	-2.76259	-0.8109	0.237174	0.0906031	1.70935	-207.882	18.246	12.757	0	0	0.493143
1007	0	-6.29411	0	0	-6.41294	2.10115	-11.0246	-0.205028	0.0173043	0.0137304	-34.7048	3.73E-15	6.1447	0	0	0.0902091	1.85796	0.653248	-0.66213	193.744	362.34	591.805	407.104	407.104	407.104	-2.25836	-30.9467	-2.82032	-65.82	357.424	231.647	185.965	185.965	185.965	-30.904	-2.09148	2.893	16.2947	-2.59768	-0.641755	0.229628	0.0787403	1.67338	-197.945	13.4552	13.219	0	0	0.476039
1008	0	-5.07891	0	0	-5.19203	2.19897	-11.9663	-0.185005	0.0113219	0.0197921	-30.7	-3.26E-15	4.56522	0	0	0.0852625	1.86522	-0.555739	-0.576091	201.11	362.452	592.967	406.583	406.583	406.583	-1.82339	-31.9622	-2.66419	-56.8848	359.196	235.075	185.965	185.965	185.965	-31.927	-2.03367	2.45393	17.4736	-2.40949	-0.498343	0.220497	0.0673151	1.63594	-186.331	8.83912	13.5831	0	0	0.453111
1009	0	-3.77277	0	0	-3.87042	2.29531	-12.8876	-0.165637	0.00526142	0.0246224	-26.7309	2.33E-16	2.98069	0	0	0.0759988	1.86799	-1.76929	-0.478573	208.417	362.571	594.378	406.019	406.019	406.019	-1.35159	-33.2045	-2.42571	-47.0131	361.011	238.271	185.965	185.965	185.965	-33.1782	-1.91202	1.96036	18.6589	-2.19848	-0.377977	0.210928	0.0564263	1.59782	-173.838	4.46772	13.876	0	0	0.426447
1010	0	-2.42087	0	0	-2.49254	2.38822	-13.7696	-0.147763	-0.00048565	0.0283136	-22.9916	-3.49E-16	1.48434	0	0	0.0645323	1.86645	-2.98305	-0.376594	215.636	362.695	596.031	405.415	405.415	405.415	-0.859179	-34.6358	-2.11779	-36.3067	362.836	241.183	185.965	185.965	185.965	-34.6186	-1.73956	1.4285	19.8472	-1.9655	-0.277184	0.202013	0.0463572	1.55972	-161.186	0.483223	14.0798	0	0	0.397979
1011	0	-1.0645	0	0	-1.1	2.47603	-14.5971	-0.131981	-0.00581388	0.0310045	-19.6186	6.55E-16	0.123004	0	0	0.0526129	1.86111	-4.19279	-0.27741	222.737	362.822	597.914	404.774	404.774	404.774	-0.360786	-36.2203	-1.75545	-24.8602	364.641	243.762	185.965	185.965	185.965	-36.2115	-1.53065	0.873796	21.0348	-1.71194	-0.191803	0.194877	0.0372211	1.52219	-149.011	-3.14685	14.2337	0	0	0.369505
1012	0	0.260066	0	0	0.269701	2.55742	-15.3585	-0.118652	-0.0106642	0.0326167	-16.698	1.75E-15	-1.07487	0	0	0.041504	1.85261	-5.39441	-0.188005	229.692	362.95	600.009	404.1	404.1	404.1	0.130999	-37.9255	-1.35467	-12.7577	366.398	245.97	185.965	185.965	185.965	-37.9237	-1.2997	0.310567	22.2184	-1.43935	-0.117519	0.189973	0.0288408	1.48616	-137.483	-6.52157	14.3718	0	0	0.341703
1013	0	1.52223	0	0	1.58396	2.63141	-16.0459	-0.10811	-0.0148775	0.0332979	-14.2929	-2.33E-15	-2.07901	0	0	0.0320316	1.84179	-6.58393	-0.114871	236.477	363.079	602.295	403.4	403.4	403.4	0.605739	-39.7225	-0.931367	-0.0716034	368.086	247.775	185.965	185.965	185.965	-39.726	-1.06024	-0.248217	23.3946	-1.14962	-0.0500638	0.187964	0.0212489	1.45222	-126.944	-9.60809	14.4917	0	0	0.315563
1014	0	2.69756	0	0	2.81579	2.69741	-16.6551	-0.100655	-0.018301	0.0329802	-12.4471	-1.40E-15	-2.86632	0	0	0.0245917	1.8296	-7.75758	-0.0636995	243.066	363.207	604.75	402.679	402.679	402.679	1.05555	-41.5866	-0.50027	13.1387	369.682	249.157	185.965	185.965	185.965	-41.5937	-0.824095	-0.791515	24.5603	-0.844853	0.0145198	0.189358	0.0146711	1.42135	-117.51	-12.2851	14.5601	0	0	0.291412
1015	0	3.76823	0	0	3.94458	2.75518	-17.1851	-0.0964867	-0.0208666	0.0317005	-11.1793	4.66E-16	-3.42684	0	0	0.0191954	1.81712	-8.91172	-0.0390675	249.44	363.332	607.347	401.945	401.945	401.945	1.47507	-43.4981	-0.0739729	26.8267	371.171	250.104	185.965	185.965	185.965	-43.5073	-0.600745	-1.31061	25.7122	-0.527423	0.0795275	0.194427	0.00912774	1.39447	-109.237	-14.5237	14.5762	0	0	0.26944
1016	0	4.72314	0	0	4.95671	2.80483	-17.6382	-0.0955109	-0.0225217	0.029401	-10.4628	2.56E-15	-3.75993	0	0	0.0155407	1.80535	-10.0429	-0.0441973	255.578	363.452	610.058	401.205	401.205	401.205	1.86148	-45.442	0.337828	40.9581	372.541	250.62	185.965	185.965	185.965	-45.4522	-0.396974	-1.79943	26.8469	-0.199742	0.14731	0.202958	0.00465517	1.37202	-101.953	-16.2434	14.5148	0	0	0.249217
1017	0	5.55767	0	0	5.84529	2.84675	-18.019	-0.0973315	-0.023359	0.0261676	-10.2249	4.66E-16	-3.88863	0	0	0.0131381	1.79532	-11.1479	-0.0810462	261.466	363.567	612.855	400.467	400.467	400.467	2.21417	-47.4086	0.728683	55.5091	373.787	250.721	185.965	185.965	185.965	-47.4192	-0.216856	-2.25465	27.9615	0.135488	0.219433	0.214765	0.00109417	1.3543	-95.5031	-17.4974	14.3979	0	0	0.230442
1018	0	6.27238	0	0	6.60925	2.88154	-18.3338	-0.101501	-0.0235165	0.0219699	-10.3747	-9.32E-16	-3.84923	0	0	0.0114996	1.7879	-12.2237	-0.149953	267.091	363.674	615.708	399.738	399.738	399.738	2.53431	-49.392	1.09522	70.4622	374.905	250.437	185.965	185.965	185.965	-49.4027	-0.062101	-2.6754	29.0526	0.475551	0.296256	0.229188	-0.00181454	1.34165	-89.5311	-18.4021	14.2636	0	0	0.212409
1019	0	6.87176	0	0	7.252	2.90991	-18.5896	-0.107553	-0.0232383	0.0170243	-10.8125	-4.66E-16	-3.6965	0	0	0.0102191	1.78391	-13.2674	-0.249979	272.441	363.774	618.589	399.026	399.026	399.026	2.82443	-51.3895	1.43676	85.8036	375.898	249.81	185.965	185.965	185.965	-51.4003	0.0674802	-3.06294	30.1171	0.817382	0.377321	0.246038	-0.00426004	1.33384	-84.0209	-19.1194	14.1726	0	0	0.195235
1020	0	7.36306	0	0	7.78022	2.93258	-18.7935	-0.115032	-0.0227829	0.0113786	-11.4388	-1.16E-15	-3.49037	0	0	0.0090191	1.78386	-14.2764	-0.378735	277.51	363.866	621.47	398.336	398.336	398.336	3.08775	-53.4002	1.75471	101.52	376.768	248.891	185.965	185.965	185.965	-53.4114	0.173477	-3.41991	31.1517	1.15803	0.461073	0.264621	-0.00655616	1.33077	-78.7005	-19.8557	14.1793	0	0	0.178519
1021	0	7.75494	0	0	8.20237	2.95016	-18.9513	-0.123466	-0.0224206	0.00524091	-12.158	-1.86E-15	-3.29186	0	0	0.00774425	1.78809	-15.2483	-0.53278	282.291	363.948	624.325	397.676	397.676	397.676	3.32752	-55.424	2.05181	117.597	377.52	247.738	185.965	185.965	185.965	-55.4361	0.258392	-3.74966	32.1534	1.49438	0.545289	0.284717	-0.00906229	1.33217	-73.5607	-20.8535	14.3387	0	0	0.16247
1022	0	8.05641	0	0	8.52744	2.96308	-19.0671	-0.132413	-0.0223446	-0.00133618	-12.8858	2.56E-15	-3.1512	0	0	0.00634005	1.79671	-16.1808	-0.707675	286.783	364.021	627.129	397.05	397.05	397.05	3.54649	-57.461	2.33138	134.016	378.156	246.415	185.965	185.965	185.965	-57.4744	0.325204	-4.05544	33.1191	1.82333	0.62705	0.305731	-0.0118246	1.33792	-68.383	-22.2299	14.6494	0	0	0.146794
1023	0	8.27576	0	0	8.76384	2.97151	-19.1425	-0.141484	-0.0226187	-0.00820725	-13.556	1.63E-15	-3.09882	0	0	0.0048215	1.80955	-17.0719	-0.898289	290.984	364.085	629.859	396.462	396.462	396.462	3.74641	-59.51	2.59658	150.754	378.677	244.984	185.965	185.965	185.965	-59.5255	0.376997	-4.33969	34.0455	2.14185	0.703007	0.327008	-0.0148702	1.34731	-63.0285	-24.0513	15.0756	0	0	0.131378
1024	0	8.42011	0	0	8.91869	2.97533	-19.1766	-0.150365	-0.0233413	-0.0153389	-14.1236	-2.10E-15	-3.15996	0	0	0.00323994	1.8262	-17.9198	-1.09902	294.895	364.14	632.495	395.915	395.915	395.915	3.92786	-61.5687	2.84988	167.783	379.08	243.511	185.965	185.965	185.965	-61.5867	0.416732	-4.60374	34.9298	2.44708	0.769494	0.347847	-0.0181983	1.36007	-57.2723	-26.3863	15.5772	0	0	0.115992
1025	0	8.4948	0	0	8.99732	2.97416	-19.1662	-0.158865	-0.0244325	-0.022751	-14.5704	2.10E-15	-3.33284	0	0	0.00166867	1.84607	-18.7228	-1.30422	298.518	364.185	635.019	395.411	395.411	395.411	4.0901	-63.6327	3.09262	185.068	379.359	242.057	185.965	185.965	185.965	-63.6537	0.44713	-4.84747	35.7691	2.73634	0.822916	0.367677	-0.0215581	1.37596	-50.908	-29.1504	16.0611	0	0	0.10044
1026	0	8.5037	0	0	9.00343	2.96741	-19.1058	-0.166787	-0.0257934	-0.0304779	-14.8912	-6.99E-16	-3.60335	0	0	0.000183047	1.86834	-19.4796	-1.5083	301.859	364.221	637.415	394.951	394.951	394.951	4.23106	-65.6958	3.32493	202.567	379.505	240.679	185.965	185.965	185.965	-65.7202	0.470691	-5.06921	36.5608	3.00717	0.859753	0.385524	-0.0246334	1.39448	-43.6018	-32.2249	16.4315	0	0	0.0843905
1027	0	8.44931	0	0	8.9394	2.95432	-18.9886	-0.174066	-0.0272608	-0.0386295	-15.1038	-3.03E-15	-3.94096	0	0	-0.00114726	1.89207	-20.1889	-1.70618	304.923	364.247	639.672	394.536	394.536	394.536	4.34744	-67.7507	3.54563	220.235	379.505	239.428	185.965	185.965	185.965	-67.7786	0.489784	-5.26584	37.3023	3.25763	0.876899	0.400638	-0.0270895	1.41528	-35.0631	-35.4352	16.5916	0	0	0.067707
1028	0	8.33329	0	0	8.80691	2.93407	-18.8069	-0.1806	-0.0285431	-0.047358	-15.2296	-4.89E-15	-4.29396	0	0	-0.00227632	1.91624	-20.8497	-1.89339	307.716	364.263	641.777	394.164	394.164	394.164	4.43498	-69.7887	3.75251	238.017	379.347	238.352	185.965	185.964	185.965	-69.8203	0.506783	-5.43313	37.9916	3.48608	0.871717	0.411988	-0.0284802	1.43798	-24.8499	-38.5058	16.4303	0	0	0.0501532
1029	0	8.15722	0	0	8.60771	2.9059	-18.5535	-0.186367	-0.0294197	-0.0567757	-15.299	2.80E-15	-4.61058	0	0	-0.00319298	1.93977	-21.4612	-2.06645	310.245	364.269	643.722	393.835	393.835	393.835	4.48887	-71.8012	3.94271	255.854	379.016	237.492	185.965	185.965	185.965	-71.8359	0.524212	-5.56625	38.6267	3.69141	0.842295	0.418973	-0.02863	1.46222	-12.6903	-41.2291	15.8844	0	0	0.0319627
1030	0	7.9232	0	0	8.34443	2.86921	-18.2223	-0.191321	-0.0295833	-0.0671113	-15.3374	4.19E-15	-4.82631	0	0	-0.00393667	1.96161	-22.0228	-2.22281	312.518	364.265	645.502	393.547	393.547	393.547	4.50421	-73.7795	4.11316	273.681	378.5	236.882	185.965	185.965	185.965	-73.8167	0.544809	-5.66039	39.2062	3.87306	0.787346	0.420677	-0.0273937	1.48718	1.84038	-43.3232	14.8912	0	0	0.0133273
1031	0	7.63466	0	0	8.02141	2.8237	-17.8099	-0.19542	-0.0288609	-0.0782877	-15.3639	-5.36E-15	-4.88889	0	0	-0.00458934	1.98086	-22.5343	-2.36112	314.545	364.251	647.112	393.299	393.299	393.299	4.47656	-75.7161	4.26117	291.424	377.791	236.553	185.965	185.965	185.965	-75.7549	0.571602	-5.71149	39.7289	4.03066	0.706579	0.416907	-0.0248207	1.5122	18.7931	-44.6239	13.4557	0	0	-0.00491076
1032	0	7.29672	0	0	7.64511	2.76943	-17.3154	-0.198621	-0.0271004	-0.09055	-15.3884	2.68E-15	-4.75039	0	0	-0.00526935	1.99672	-22.9952	-2.48096	316.334	364.227	648.548	393.087	393.087	393.087	4.40244	-77.6047	4.38485	309.005	376.884	236.528	185.965	185.965	185.965	-77.6438	0.607742	-5.71677	40.1942	4.16448	0.600348	0.407221	-0.021167	1.53665	38.4419	-45.0303	11.6118	0	0	-0.0220529
1033	0	6.91656	0	0	7.22431	2.70685	-16.7419	-0.200765	-0.0241602	-0.103613	-15.4015	-5.36E-15	-4.3713	0	0	-0.00610151	2.00865	-23.4058	-2.58308	317.894	364.192	649.811	392.909	392.909	392.909	4.27988	-79.4407	4.48347	326.338	375.783	236.825	185.965	185.965	185.965	-79.4785	0.656344	-5.67539	40.6017	4.27479	0.470069	0.392006	-0.0165094	1.55964	60.507	-44.4071	9.41351	0	0	-0.036831
[truncated: 1,821 more rows]
[truncated: 123 more columns]
