# Supplementary material for: The impact of wide step width on lower limb coordination and its variability in individuals with flat feet
Source: PLoS One. 2025 Apr 24;20(4):e0321901. doi: 10.1371/journal.pone.0321901 (PMC12021241; doi:10.1371/journal.pone.0321901)
Supplement: S4 file — (ZIP) [file pone.0321901.s004.zip › Calibration17.csv]

Model Outputs
120
		sdk:LAbsAnkleAngle			sdk:LAnkleAngles			sdk:LAnkleForce			sdk:LAnkleMoment			sdk:LAnklePower			sdk:LFE									sdk:LFO									sdk:LFootProgressAngles			sdk:LHipAngles			sdk:LHipForce			sdk:LHipMoment			sdk:LHipPower
Frame	Sub Frame	X	Y	Z	X	Y	Z	X	Y	Z	X	Y	Z	X	Y	Z	RX	RY	RZ	TX	TY	TZ	SX	SY	SZ	RX	RY	RZ	TX	TY	TZ	SX	SY	SZ	X	Y	Z	X	Y	Z	X	Y	Z	X	Y	Z	X	Y	Z
		deg	deg	deg	deg	deg	deg	N/kg	N/kg	N/kg	N.mm/kg	N.mm/kg	N.mm/kg	W/kg	W/kg	W/kg	deg	deg	deg	mm	mm	mm	mm	mm	mm	deg	deg	deg	mm	mm	mm	mm	mm	mm	deg	deg	deg	deg	deg	deg	N/kg	N/kg	N/kg	N.mm/kg	N.mm/kg	N.mm/kg	W/kg	W/kg	W/kg
1
2
3
4
5
6
7
8
9
10
11
12
13
14
15
16
17
18
19
20
21
22
23
24
25	0	-0.237102	0	0	-0.240803	5.60697	-10.0432										1.36232	9.22082	-4.893	24.7384	352.405	574.295	413.678	413.678	413.678	4.87339	-26.1239	-4.50812	-282.616	373.836	267.335	194.682	194.682	194.682	-26.3286	-5.45384	-3.68924	7.0812	-3.20723	1.85063
26	0	2.07809	0	0	2.11969	5.99718	-11.3675										1.66081	7.55767	-5.4226	36.1482	353.996	567.624	412.486	412.486	412.486	6.1354	-27.5165	-4.43644	-269.244	379.311	268.607	194.682	194.682	194.682	-27.7988	-5.72831	-4.84714	8.83795	-3.38843	2.39656
27	0	4.41764	0	0	4.52745	6.37329	-12.632										1.99017	5.75108	-5.76625	48.1994	355.576	561.698	411.351	411.351	411.351	7.33369	-29.1108	-4.28536	-254.468	384.478	269.779	194.682	194.682	194.682	-29.4727	-5.95066	-5.94325	10.7674	-3.68425	2.845
28	0	6.7573	0	0	6.95891	6.72203	-13.7929										2.32813	3.80457	-5.91623	60.8467	357.115	556.7	410.317	410.317	410.317	8.42271	-30.9194	-4.05287	-238.335	389.218	270.822	194.682	194.682	194.682	-31.3578	-6.11085	-6.93561	12.871	-4.03118	3.20125
29	0	9.06325	0	0	9.37731	7.02946	-14.8065	-0.243562	-0.0756635	0.0396843	-35.609	-1.86E-15	-14.6865	0	0	0.124208	2.6543	1.73017	-5.86936	74.0104	358.593	552.797	409.422	409.422	409.422	9.36606	-32.945	-3.73998	-220.918	393.443	271.686	194.682	194.682	194.682	-33.4516	-6.20043	-7.79248	15.1327	-4.37335	3.46459	0.564928	0.126383	3.32406	-439.892	-59.9591	43.5179	0	0	2.03322
30	0	11.293	0	0	11.7332	7.28381	-15.6377	-0.214081	-0.0843467	0.0443487	-31.5362	1.86E-15	-15.3396	0	0	0.104981	2.95132	-0.452184	-5.62769	87.5773	360	550.13	408.69	408.69	408.69	10.1422	-35.1776	-3.35377	-202.321	397.093	272.312	194.682	194.682	194.682	-35.7402	-6.21673	-8.49683	17.5219	-4.66591	3.62826	0.553156	0.128121	3.41718	-393.029	-66.803	48.929	0	0	1.90921
31	0	13.3982	0	0	13.968	7.478	-16.2675	-0.182254	-0.0870623	0.0466188	-27.0171	3.73E-15	-14.4098	0	0	0.0864111	3.2059	-2.71592	-5.20049	101.403	361.333	548.812	408.122	408.122	408.122	10.7484	-37.5944	-2.90773	-182.676	400.153	272.638	194.682	194.682	194.682	-38.199	-6.1653	-9.04921	19.9985	-4.87722	3.68191	0.52544	0.118594	3.46085	-334.002	-67.2492	53.6437	0	0	1.69039
32	0	15.3301	0	0	16.0227	7.61119	-16.6972	-0.153269	-0.083366	0.0466294	-22.8674	5.59E-15	-12.0053	0	0	0.0704746	3.40926	-5.02936	-4.60674	115.315	362.599	548.916	407.704	407.704	407.704	11.2025	-40.1645	-2.41918	-162.128	402.647	272.611	194.682	194.682	194.682	-40.798	-6.05988	-9.46834	22.5188	-4.98842	3.61575	0.478533	0.0994252	3.45064	-265.607	-62.0239	57.1642	0	0	1.39078
33	0	17.0494	0	0	17.8488	7.68893	-16.947	-0.132053	-0.0741701	0.0447807	-19.8438	5.59E-15	-8.50286	0	0	0.0582843	3.55752	-7.35742	-3.87727	129.116	363.806	550.468	407.4	407.4	407.4	11.5404	-42.8577	-1.90409	-140.817	404.639	272.197	194.682	194.682	194.682	-43.5103	-5.9197	-9.78868	25.0395	-4.99205	3.42536	0.414049	0.0738916	3.39494	-191.371	-52.9598	59.2715	0	0	1.03524
34	0	18.5337	0	0	19.4193	7.72184	-17.0525	-0.121992	-0.0611561	0.0418746	-18.4106	-4.66E-15	-4.45445	0	0	0.0497338	3.65197	-9.66308	-3.05476	142.595	364.963	553.442	407.171	407.171	407.171	11.8108	-45.6535	-1.37166	-118.854	406.217	271.394	194.682	194.682	194.682	-46.3206	-5.76553	-10.056	27.5212	-4.89036	3.11556	0.338263	0.0444167	3.29716	-115.755	-42.4656	59.7641	0	0	0.658858
35	0	19.7823	0	0	20.7333	7.723	-17.0563	-0.123346	-0.046821	0.0384076	-18.513	2.33E-15	-0.533725	0	0	0.0435215	3.69893	-11.9088	-2.19062	155.535	366.077	557.758	406.974	406.974	406.974	12.0669	-48.5469	-0.82145	-96.3118	407.484	270.245	194.682	194.682	194.682	-49.2291	-5.61614	-10.3201	29.9283	-4.6933	2.70151	0.259776	0.0113355	3.16535	-42.6285	-33.5966	58.7154	0	0	0.296541
36	0	20.8139	0	0	21.8123	7.70512	-16.9989	-0.1334	-0.0335143	0.0351835	-19.604	-2.21E-15	2.62577	0	0	0.0380834	3.70896	-14.0579	-1.33912	167.726	367.148	563.286	406.771	406.771	406.771	12.3562	-51.5462	-0.244616	-73.2288	408.537	268.83	194.682	194.682	194.682	-52.2495	-5.48636	-10.6259	32.2289	-4.41681	2.20725	0.185374	-0.023811	3.00593	24.9347	-28.4565	56.1736	0	0	-0.0213852
37	0	21.6571	0	0	22.6893	7.67822	-16.9126	-0.148109	-0.0236615	0.0331433	-20.8962	-1.28E-15	4.47103	0	0	0.0323289	3.69523	-16.0755	-0.550762	178.976	368.167	569.852	406.53	406.53	406.53	12.7133	-54.6655	0.371761	-49.6199	409.457	267.255	194.682	194.682	194.682	-55.4003	-5.38687	-11.0066	34.3934	-4.08042	1.6622	0.119557	-0.0596911	2.82324	84.439	-28.4942	52.4178	0	0	-0.270937
38	0	22.3387	0	0	23.3943	7.64779	-16.8149	-0.163395	-0.0189934	0.0332379	-21.624	1.66E-15	4.65339	0	0	0.0257337	3.67154	-17.9299	0.133432	189.123	369.119	577.249	406.231	406.231	406.231	13.1532	-57.9134	1.03882	-25.4938	410.294	265.633	194.682	194.682	194.682	-58.6932	-5.32454	-11.4769	36.3944	-3.70459	1.09705	0.0653383	-0.0947295	2.62434	133.893	-34.2099	47.8199	0	0	-0.437016
39	0	22.8723	0	0	23.9417	7.61407	-16.7064	-0.176991	-0.020413	0.0361533	-21.3504	4.31E-15	3.0558	0	0	0.0184423	3.64988	-19.5932	0.68547	198.041	369.983	585.253	405.857	405.857	405.857	13.6696	-61.2843	1.76044	-0.861613	411.062	264.059	194.682	194.682	194.682	-62.1239	-5.30255	-12.0303	38.2061	-3.30784	0.539784	0.0243903	-0.127225	2.41737	171.672	-45.2524	42.8007	0	0	-0.514671
40	0	23.2522	0	0	24.3235	7.5724	-16.5722	-0.188106	-0.0274993	0.042214	-19.9962	1.16E-15	-0.175044	0	0	0.0113551	3.63864	-21.0429	1.09174	205.637	370.734	593.634	405.4	405.4	405.4	14.2356	-64.7525	2.52979	24.263	411.733	262.596	194.682	194.682	194.682	-65.6662	-5.31973	-12.6398	39.8063	-2.90424	0.0125393	-0.00209052	-0.155702	2.21047	196.643	-60.2647	37.5253	0	0	-0.510457
41	0	23.452	0	0	24.5084	7.51422	-16.3846	-0.197921	-0.0390648	0.050746	-17.8858	4.19E-15	-4.71632	0	0	0.00635276	3.6414	-22.2622	1.35243	211.863	371.346	602.168	404.86	404.86	404.86	14.807	-68.2725	3.32805	49.8713	412.249	261.272	194.682	194.682	194.682	-69.2711	-5.36928	-13.2609	41.1776	-2.50231	-0.470342	-0.0128628	-0.178196	2.01365	208.679	-77.179	32.0392	0	0	-0.441899
42	0	23.4296	0	0	24.4481	7.4284	-16.1071	-0.208646	-0.0536899	0.0597581	-15.5901	-1.40E-15	-10.1472	0	0	0.00580731	3.65664	-23.2412	1.47978	216.707	371.796	610.647	404.244	404.244	404.244	15.3271	-71.7849	4.12534	75.9682	412.523	260.091	194.682	194.682	194.682	-72.8723	-5.43718	-13.8369	42.3095	-2.10491	-0.903197	-0.00926973	-0.194402	1.83523	209.519	-94.1233	26.4483	0	0	-0.334267
43	0	23.1368	0	0	24.0887	7.30212	-15.6972	-0.221837	-0.0694051	0.0655726	-13.6689	-5.13E-15	-15.9112	0	0	0.0114679	3.67852	-23.977	1.49523	220.194	372.065	618.886	403.57	403.57	403.57	15.7302	-75.2256	4.88289	102.574	412.453	259.053	194.682	194.682	194.682	-76.3948	-5.50124	-14.3033	43.1993	-1.71051	-1.28833	0.00546268	-0.20541	1.68242	203.336	-109.637	20.8916	0	0	-0.214789
44	0	22.5287	0	0	23.3824	7.12214	-15.1101	-0.238723	-0.0838754	0.0630183	-12.6291	-2.33E-15	-21.3215	0	0	0.0230615	3.69826	-24.4745	1.42659	222.388	372.139	626.726	402.868	402.868	402.868	15.9463	-78.5338	5.55607	129.709	411.922	258.178	194.682	194.682	194.682	-79.7638	-5.53191	-14.5931	43.8532	-1.31525	-1.6345	0.0249261	-0.211791	1.56061	196.734	-122.43	15.4691	0	0	-0.105473
45	0	21.5734	0	0	22.2999	6.87633	-14.3028	-0.259992	-0.0944793	0.04614	-12.8522	2.33E-15	-25.5793	0	0	0.0369599	3.70614	-24.7462	1.30517	223.39	372.016	634.04	402.179	402.179	402.179	15.9064	-81.6606	6.09826	157.368	410.807	257.519	194.682	194.682	194.682	-82.9143	-5.49484	-14.6425	44.2859	-0.915455	-1.95474	0.0404814	-0.215773	1.47216	198.098	-132.258	10.3656	0	0	-0.0161022
46	0	20.2624	0	0	20.8412	6.55606	-13.2418	-0.284306	-0.0973567	0.00954104	-14.4046	-2.33E-15	-27.7461	0	0	0.0459353	3.69338	-24.8123	1.163	223.337	371.702	640.731	401.551	401.551	401.551	15.5496	-84.5726	6.46598	185.478	408.993	257.171	194.682	194.682	194.682	-85.7991	-5.3558	-14.397	44.5198	-0.510122	-2.2637	0.0401549	-0.215719	1.41495	217.028	-137.83	5.30892	0	0	0.0550486
47	0	18.6165	0	0	19.042	6.15955	-11.9149	-0.310031	-0.0892101	-0.0504328	-17.1517	-7.80E-15	-27.0531	0	0	0.0411055	3.65379	-24.6997	1.02997	222.399	371.212	646.734	401.037	401.037	401.037	14.8351	-87.2528	6.62546	213.853	406.385	257.266	194.682	194.682	194.682	-88.3937	-5.08794	-13.8218	44.5836	-0.102256	-2.57504	0.0107103	-0.210783	1.38269	262.534	-138.308	0.053067	0	0	0.120249
48	0	16.6937	0	0	16.9777	5.69482	-10.3423	-0.334824	-0.0691589	-0.133993	-20.6253	1.28E-15	-23.2273	0	0	0.0170956	3.58488	-24.4413	0.930827	220.773	370.572	652.014	400.685	400.685	400.685	13.7549	-89.7006	6.55979	242.167	402.937	257.951	194.682	194.682	194.682	-90.7006	-4.67948	-12.912	44.5102	0.300383	-2.89874	-0.0579864	-0.197891	1.36439	340.209	-132.877	-5.49292	0	0	0.194093
49	0	14.5925	0	0	14.7615	5.18049	-8.58274	-0.354564	-0.0400143	-0.237472	-23.8431	6.87E-15	-16.7097	0	0	-0.0218588	3.48792	-24.0736	0.88241	218.672	369.81	656.561	400.532	400.532	400.532	12.3415	-91.9312	6.2735	269.944	398.669	259.37	194.682	194.682	194.682	-92.7503	-4.13899	-11.6981	44.3344	0.686531	-3.23927	-0.169156	-0.17908	1.34596	450.493	-123.005	-11.0344	0	0	0.285587
50	0	12.4463	0	0	12.534	4.6438	-6.72843	-0.362206	-0.00730432	-0.353225	-25.2352	9.78E-15	-8.56043	0	0	-0.0608288	3.36739	-23.6352	0.891909	216.315	368.958	660.387	400.596	400.596	400.596	10.669	-93.9719	5.79235	296.585	393.677	261.618	194.682	194.682	194.682	-94.5936	-3.4957	-10.2452	44.0907	1.04299	-3.59448	-0.317871	-0.156441	1.31012	588.162	-110.784	-16.3997	0	0	0.390472
51	0	10.4007	0	0	10.4391	4.1164	-4.89172	-0.348602	0.0226733	-0.471258	-22.9328	3.84E-15	-0.153531	0	0	-0.081764	3.2295	-23.1634	0.956368	213.915	368.039	663.521	400.874	400.874	400.874	8.84246	-95.8489	5.15919	321.422	388.121	264.694	194.682	194.682	194.682	-96.2822	-2.7935	-8.64476	43.8108	1.35712	-3.95561	-0.494531	-0.135254	1.23916	744.315	-99.1744	-21.7333	0	0	0.493337
52	0	8.57826	0	0	8.59163	3.62919	-3.18548	-0.306084	0.0447106	-0.580997	-15.4966	-3.03E-15	7.19373	0	0	-0.0752364	3.08071	-22.6931	1.06328	211.665	367.072	666	401.34	401.34	401.34	6.98087	-97.5661	4.42824	343.794	382.202	268.44	194.682	194.682	194.682	-97.8399	-2.08029	-7.00089	43.5219	1.61912	-4.30793	-0.682924	-0.120784	1.12255	906.848	-90.9532	-27.4616	0	0	0.573993
53	0	7.04171	0	0	7.04484	3.20722	-1.70288	-0.233619	0.0552869	-0.673861	-2.83996	6.76E-15	12.4746	0	0	-0.0456247	2.92601	-22.2537	1.19252	209.728	366.058	667.867	401.95	401.95	401.95	5.19426	-99.0836	3.65932	363.121	376.13	272.491	194.682	194.682	194.682	-99.2371	-1.39642	-5.41367	43.2444	1.82423	-4.6325	-0.870078	-0.117718	0.96051	1063.98	-88.4261	-34.0232	0	0	0.619035
54	0	5.77443	0	0	5.77464	2.86584	-0.501582	-0.138722	0.0546809	-0.744141	13.339	3.26E-15	15.3384	0	0	-0.00503063	2.76813	-21.8675	1.31833	208.224	364.986	669.164	402.643	402.643	402.643	3.56377	-100.307	2.91081	378.967	370.077	276.288	194.682	194.682	194.682	-100.38	-0.76677	-3.96221	42.9912	1.97395	-4.90756	-1.04138	-0.126313	0.769377	1203.56	-91.4946	-41.5225	0	0	0.628231
55	0	4.68828	0	0	4.68838	2.60916	0.402044	-0.038137	0.046338	-0.790002	29.5716	9.32E-16	16.0497	0	0	0.0363667	2.60707	-21.5487	1.41222	207.23	363.831	669.919	403.357	403.357	403.357	2.13253	-101.098	2.23235	391.064	364.158	279.145	194.682	194.682	194.682	-101.124	-0.200356	-2.69452	42.766	2.07654	-5.11081	-1.1919	-0.140305	0.575894	1316.7	-97.2071	-49.4642	0	0	0.618693
56	0	3.66064	0	0	3.66124	2.43172	1.02662	0.0461813	0.0347369	-0.812773	41.4774	2.33E-15	15.207	0	0	0.0717782	2.44055	-21.3026	1.44511	206.765	362.561	670.15	404.028	404.028	404.028	0.910327	-101.311	1.65812	399.293	358.427	280.383	194.682	194.682	194.682	-101.315	0.303685	-1.62648	42.5639	2.14631	-5.2208	-1.3175	-0.149794	0.415341	1396.26	-101.735	-56.7606	0	0	0.618726
57	0	2.58921	0	0	2.59	2.32235	1.41145	0.0932773	0.0243455	-0.815067	45.0983	-1.40E-15	13.5555	0	0	0.0912084	2.26492	-21.126	1.38989	206.803	361.141	669.857	404.603	404.603	404.603	-0.114149	-100.843	1.20242	403.632	352.892	279.489	194.682	194.682	194.682	-100.841	0.748055	-0.747989	42.3719	2.20222	-5.21866	-1.41793	-0.14374	0.318083	1437.72	-101.227	-62.1309	0	0	0.655865
58	0	1.44381	0	0	1.44437	2.26919	1.59845	0.0893063	0.0187995	-0.797547	38.2206	-4.66E-16	11.8525	0	0	0.0819427	2.07599	-21.0083	1.22335	207.265	359.542	669.024	405.042	405.042	405.042	-0.959396	-99.6816	0.859226	404.102	347.545	276.26	194.682	194.682	194.682	-99.6849	1.13102	-0.0333661	42.1714	2.26616	-5.08948	-1.48629	-0.11478	0.305289	1435.12	-92.8707	-64.3675	0	0	0.742027
59	0	0.297362	0	0	0.297475	2.26411	1.61632	0.0321863	0.0217598	-0.757974	21.2787	6.99E-16	10.9056	0	0	0.0435892	1.86981	-20.9334	0.928086	208.038	357.748	667.622	405.317	405.317	405.317	-1.64027	-97.9383	0.606507	400.756	342.391	270.887	194.682	194.682	194.682	-97.9517	1.44358	0.546421	41.9405	2.3607	-4.82373	-1.50933	-0.0578007	0.380686	1381.46	-73.2372	-62.6828	0	0	0.862869
60	0	-0.677637	0	0	-0.677856	2.3059	1.46931	-0.0659486	0.0357352	-0.69352	-2.44244	-6.99E-16	11.3266	0	0	0.00264783	1.64303	-20.8822	0.494454	208.98	355.754	665.62	405.414	405.414	405.414	-2.16045	-95.8384	0.414801	393.722	337.476	263.947	194.682	194.682	194.682	-95.8634	1.66992	1.01138	41.6579	2.50689	-4.41885	-1.47262	0.0278058	0.529263	1273.11	-39.4405	-57.2067	0	0	0.976309
61	0	-1.25013	0	0	-1.25037	2.40125	1.13384	-0.180474	0.059724	-0.604779	-27.5536	2.45E-15	13.1051	0	0	0.0023935	1.39309	-20.8349	-0.0774769	209.935	353.578	662.994	405.328	405.328	405.328	-2.51065	-93.6799	0.257288	383.273	332.906	256.283	194.682	194.682	194.682	-93.7145	1.7916	1.36446	41.3061	2.72254	-3.8811	-1.37468	0.136142	0.721263	1116.99	8.95443	-49.4737	0	0	1.02799
62	0	-1.20023	0	0	-1.20031	2.56245	0.566456	-0.281635	0.0875507	-0.497811	-48.2366	-1.40E-15	15.383	0	0	0.067395	1.11824	-20.7736	-0.776373	210.745	351.251	659.736	405.058	405.058	405.058	-2.6767	-91.7602	0.117537	369.86	328.834	248.798	194.682	194.682	194.682	-91.7999	1.79668	1.5944	40.8749	3.02001	-3.22679	-1.22743	0.254748	0.925636	930.969	67.306	-41.9542	0	0	0.978344
63	0	-0.393594	0	0	-0.393607	2.80179	-0.276094	-0.345478	0.109874	-0.382262	-60.2325	3.29E-15	16.8351	0	0	0.17558	0.817638	-20.6832	-1.57841	211.262	348.826	655.864	404.61	404.61	404.61	-2.65793	-90.2981	-0.00654482	354.072	325.406	242.232	194.682	194.682	194.682	-90.3373	1.6918	1.69017	40.3637	3.40482	-2.4834	-1.05613	0.367328	1.11932	738.696	127.12	-36.7766	0	0	0.824792
64	0	1.17062	0	0	1.17097	3.12416	-1.41068	-0.365201	0.119537	-0.268145	-62.4649	3.61E-15	16.504	0	0	0.27196	0.491685	-20.553	-2.44755	211.353	346.37	651.422	403.99	403.99	403.99	-2.48646	-89.3818	-0.103488	336.538	322.71	237.002	194.682	194.682	194.682	-89.4161	1.51092	1.65902	39.7822	3.87463	-1.6891	-0.882166	0.459682	1.29969	559.195	180.015	-34.5511	0	0	0.598039
65	0	3.36548	0	0	3.36953	3.52239	-2.81058	-0.352317	0.117438	-0.164	-57.0826	-5.24E-15	14.5951	0	0	0.314072	0.142372	-20.376	-3.33733	210.906	343.964	646.485	403.21	403.21	403.21	-2.23143	-88.9707	-0.153221	317.845	320.735	233.191	194.682	194.682	194.682	-88.9983	1.31297	1.53341	39.1495	4.41915	-0.890992	-0.724156	0.525553	1.4769	404.823	223.007	-34.6001	0	0	0.343897
66	0	5.99157	0	0	6.00945	3.97884	-4.41075	-0.320711	0.108936	-0.0758804	-47.2931	-2.42E-15	12.0576	0	0	0.29623	-0.226105	-20.1476	-4.19541	209.83	341.698	641.152	402.285	402.285	402.285	-1.97886	-88.9453	-0.131635	298.485	319.404	230.643	194.682	194.682	194.682	-88.967	1.16677	1.35755	38.4918	5.02084	-0.140501	-0.592652	0.562633	1.65929	282.039	255.638	-35.6688	0	0	0.10803
67	0	8.83564	0	0	8.88677	4.47037	-6.12584	-0.279078	0.0953119	-0.00601426	-35.8656	6.70E-15	9.4623	0	0	0.23798	-0.606846	-19.8647	-4.97005	208.05	339.661	635.537	401.233	401.233	401.233	-1.80259	-89.1611	-0.0153232	278.848	318.618	229.091	194.682	194.682	194.682	-89.1791	1.13176	1.16778	37.8379	5.65647	0.512948	-0.491044	0.563495	1.84376	191.516	273.83	-36.016	0	0	-0.0718326
68	0	11.704	0	0	11.8166	4.97098	-7.86088	-0.235993	0.0775007	0.046321	-25.0968	-5.39E-15	7.14119	0	0	0.167453	-0.990034	-19.5235	-5.6175	205.505	337.933	629.763	400.081	400.081	400.081	-1.74921	-89.4797	0.209473	259.228	318.274	228.229	194.682	194.682	194.682	-89.4967	1.24418	0.986946	37.2142	6.29877	1.0295	-0.410911	0.52392	2.02719	127.854	274.301	-34.0711	0	0	-0.178451
69	0	14.442	0	0	14.6482	5.45391	-9.52051	-0.198284	0.0583903	0.0820602	-16.4361	-2.58E-16	5.33719	0	0	0.106286	-1.36328	-19.1187	-6.10796	202.147	336.578	623.952	398.862	398.862	398.862	-1.83235	-89.7897	0.541681	239.841	318.274	227.77	194.682	194.682	194.682	-89.8079	1.51074	0.824651	36.6393	6.91904	1.3847	-0.344286	0.444625	2.20356	86.2891	257.033	-29.295	0	0	-0.211339
70	0	16.9429	0	0	17.2712	5.89471	-11.0209	-0.168537	0.0388827	0.101914	-10.3197	5.56E-16	3.89647	0	0	0.0624195	-1.71265	-18.6438	-6.42899	197.935	335.634	618.216	397.615	397.615	397.616	-2.03248	-90.0155	0.966542	220.832	318.53	227.487	194.682	194.682	194.682	-90.037	1.90938	0.678001	36.1202	7.48935	1.57308	-0.28353	0.330205	2.36756	63.0472	222.896	-21.8324	0	0	-0.182634
71	0	19.1446	0	0	19.6124	6.2735	-12.2977	-0.148171	0.0204084	0.107694	-6.68932	2.42E-15	2.67412	0	0	0.0357546	-2.02425	-18.0907	-6.58521	192.846	335.109	612.66	396.385	396.385	396.385	-2.3069	-90.1157	1.45835	202.28	318.969	227.22	194.682	194.682	194.682	-90.142	2.39699	0.537152	35.6495	7.98465	1.60755	-0.223219	0.189684	2.51313	54.2153	175.246	-12.5926	0	0	-0.115421
72	0	21.0219	0	0	21.631	6.57675	-13.3107	-0.137177	0.00392342	0.102419	-5.14164	1.61E-15	1.52349	0	0	0.0218884	-2.28612	-17.4517	-6.59495	186.871	334.981	607.374	395.216	395.216	395.216	-2.60282	-90.076	1.98536	184.207	319.527	226.875	194.682	194.682	194.682	-90.1076	2.92068	0.390348	35.2054	8.38472	1.51566	-0.158343	0.03596	2.63755	54.9554	119.032	-2.91275	0	0	-0.0359955
73	0	22.5769	0	0	23.3129	6.7979	-14.0439	-0.133514	-0.0100955	0.0896644	-5.00738	-9.71E-16	0.338055	0	0	0.0153848	-2.49013	-16.7202	-6.48486	180.02	335.197	602.436	394.153	394.153	394.153	-2.87034	-89.9004	2.51495	166.586	320.148	226.415	194.682	194.682	194.682	-89.9366	3.42893	0.228256	34.7545	8.67578	1.33318	-0.0896095	-0.116362	2.73955	61.2952	59.7288	5.83764	0	0	0.035402
74	0	23.8274	0	0	24.6629	6.93693	-14.5024	-0.135468	-0.0210146	0.0729208	-5.70101	-2.64E-15	-0.871701	0	0	0.0125135	-2.63333	-15.8915	-6.28432	172.326	335.684	597.913	393.238	393.238	393.238	-3.07139	-89.6013	3.01704	149.359	320.785	225.84	194.682	194.682	194.682	-89.6402	3.87936	0.0468313	34.2569	8.85155	1.09729	-0.0198679	-0.253131	2.81873	69.7992	2.95506	12.4937	0	0	0.0875359
75	0	24.7986	0	0	25.6987	6.99932	-14.7075	-0.14095	-0.0288851	0.0546351	-6.69746	-2.06E-15	-2.08174	0	0	0.0109296	-2.71834	-14.9637	-6.02021	163.835	336.35	593.861	392.506	392.506	392.506	-3.18371	-89.1928	3.46649	132.452	321.399	225.177	194.682	194.682	194.682	-89.2316	4.24261	-0.151984	33.6734	8.91312	0.840397	0.0467066	-0.36162	2.87963	78.4412	-46.627	16.4565	0	0	0.119337
76	0	25.5165	0	0	26.4446	6.99466	-14.6922	-0.147653	-0.0335791	0.0364823	-7.56627	3.08E-15	-3.19372	0	0	0.00948635	-2.75303	-13.9378	-5.71259	154.609	337.104	590.329	391.985	391.985	391.985	-3.20119	-88.6856	3.84374	115.786	321.957	224.464	194.682	194.682	194.682	-88.7214	4.50289	-0.36027	32.9706	8.86877	0.58512	0.103982	-0.435069	2.92216	86.5411	-85.8338	17.6556	0	0	0.137118
77	0	26.0025	0	0	26.9253	6.93525	-14.4969	-0.154292	-0.0353909	0.0197087	-8.09918	-1.78E-15	-4.12251	0	0	0.00783899	-2.74896	-12.8176	-5.37253	144.721	337.859	587.36	391.69	391.69	391.69	-3.13072	-88.0839	4.13487	99.2829	322.436	223.739	194.682	194.682	194.682	-88.1143	4.65598	-0.56588	32.1266	8.73172	0.342327	0.148642	-0.46848	2.94922	93.4758	-112.401	16.496	0	0	0.14921
78	0	26.2722	0	0	27.1626	6.83462	-14.1652	-0.159675	-0.0346754	0.00539928	-8.19083	-1.95E-15	-4.78297	0	0	0.00589603	-2.71933	-11.6093	-5.00246	134.246	338.543	584.991	391.626	391.626	391.626	-2.98806	-87.3852	4.33141	82.8736	322.819	223.034	194.682	194.682	194.682	-87.4089	4.70635	-0.754605	31.1319	8.51838	0.111822	0.177112	-0.464246	2.95829	99.057	-125.989	13.7191	0	0	0.16284
79	0	26.3336	0	0	27.172	6.70588	-13.7394	-0.163214	-0.0320358	-0.0056449	-7.86142	1.16E-16	-5.12698	0	0	0.0037398	-2.67663	-10.3205	-4.59898	123.261	339.109	583.251	391.786	391.786	391.786	-2.79302	-86.581	4.42964	66.4991	323.102	222.368	194.682	194.682	194.682	-86.5976	4.66383	-0.912638	29.9899	8.24562	-0.114082	0.191798	-0.426051	2.94973	102.157	-126.842	10.1361	0	0	0.179512
80	0	26.1877	0	0	26.9616	6.5602	-13.2556	-0.165271	-0.0280953	-0.0128314	-7.25491	-1.98E-15	-5.13197	0	0	0.00149824	-2.63062	-8.96021	-4.15628	111.84	339.532	582.161	392.154	392.154	392.154	-2.56591	-85.6583	4.42991	50.1154	323.283	221.751	194.682	194.682	194.682	-85.6685	4.5407	-1.02828	28.7133	7.92864	-0.346612	0.197119	-0.361481	2.92327	101.354	-116.462	6.53927	0	0	0.195193
81	0	25.831	0	0	26.5332	6.40567	-12.7402	-0.165954	-0.0232096	-0.0158411	-6.47115	-2.97E-15	-4.77542	0	0	-0.000731113	-2.5869	-7.5372	-3.66942	100.053	339.813	581.735	392.705	392.705	392.705	-2.32468	-84.6026	4.33624	33.6961	323.373	221.181	194.682	194.682	194.682	-84.6077	4.3497	-1.0937	27.3215	7.57921	-0.596952	0.200343	-0.277889	2.87927	94.7991	-96.48	3.45981	0	0	0.201614
82	0	25.2567	0	0	25.8837	6.24666	-12.2076	-0.165678	-0.0179387	-0.0149626	-5.5926	-4.14E-15	-4.08539	0	0	-0.00281549	-2.54621	-6.06021	-3.13642	87.9647	339.98	581.975	393.412	393.412	393.412	-2.08284	-83.3997	4.15623	17.2337	323.387	220.652	194.682	194.682	194.682	-83.4012	4.10275	-1.10617	25.8368	7.20462	-0.873927	0.206877	-0.185265	2.82122	81.6153	-69.8959	1.30159	0	0	0.191431
83	0	24.4566	0	0	25.007	6.08412	-11.6609	-0.16468	-0.0125555	-0.010865	-4.63167	3.03E-15	-3.09533	0	0	-0.00459429	-2.50473	-4.53749	-2.55953	75.6392	340.076	582.875	394.247	394.247	394.247	-1.84938	-82.0369	3.90096	0.738346	323.345	220.152	194.682	194.682	194.682	-82.0364	3.81086	-1.0682	24.2815	6.80759	-1.18264	0.220446	-0.091245	2.7518	61.6215	-39.5734	0.171791	0	0	0.160479
84	0	23.421	0	0	23.8945	5.91636	-11.0942	-0.161676	-0.00644724	-0.00446902	-3.41869	5.82E-17	-1.79158	0	0	-0.00558817	-2.45508	-2.9768	-1.94562	63.1372	340.161	584.421	395.183	395.183	395.183	-1.62916	-80.503	3.58482	-15.7654	323.271	219.663	194.682	194.682	194.682	-80.5016	3.48459	-0.987035	22.6765	6.38735	-1.52415	0.24185	-0.00114206	2.67436	35.39	-7.72369	-0.16391	0	0	0.109089
85	0	22.1366	0	0	22.534	5.74065	-10.4982	-0.155752	0.000502936	0.00319529	-1.83236	-1.12E-15	-0.25377	0	0	-0.00499747	-2.38807	-1.38566	-1.30602	50.519	340.298	586.594	396.194	396.194	396.194	-1.42254	-78.785	3.22527	-32.2452	323.197	219.156	194.682	194.682	194.682	-78.7836	3.13407	-0.874746	21.0409	5.94144	-1.89577	0.271679	0.0815294	2.58843	3.47854	23.4468	-0.0105029	0	0	0.0387355
86	0	20.5849	0	0	20.9081	5.55444	-9.86396	-0.147092	0.00779536	0.0110871	0.0882666	1.40E-15	1.34097	0	0	-0.00206217	-2.2945	0.228378	-0.655515	37.8461	340.55	589.368	397.258	397.258	397.258	-1.22647	-76.8661	2.84233	-48.6687	323.158	218.586	194.682	194.682	194.682	-76.8652	2.76969	-0.747059	19.3923	5.46788	-2.29202	0.310124	0.152859	2.49627	-33.5517	51.3893	0.360753	0	0	-0.0492934
87	0	18.7434	0	0	18.996	5.35567	-9.18417	-0.136836	0.0144724	0.0180659	2.14072	2.33E-15	2.75546	0	0	0.00354164	-2.16694	1.85728	-0.0106978	25.1832	340.972	592.714	398.356	398.356	398.356	-1.03762	-74.7264	2.45728	-65.009	323.191	217.889	194.682	194.682	194.682	-74.7258	2.40354	-0.620359	17.747	4.96702	-2.70604	0.358727	0.207772	2.39694	-75.3076	73.3008	0.754995	0	0	-0.155113
88	0	16.5891	0	0	16.7766	5.14263	-8.45252	-0.126062	0.0198437	0.0227187	4.0624	-1.86E-15	3.79384	0	0	0.0114909	-2.00118	3.49225	0.612439	12.6011	341.602	596.596	399.47	399.47	399.47	-0.856238	-72.3454	2.09156	-81.2493	323.328	216.998	194.682	194.682	194.682	-72.345	2.0509	-0.507958	16.1205	4.44253	-3.13107	0.417079	0.242664	2.29286	-120.444	87.1687	0.993284	0	0	-0.275277
89	0	14.1025	0	0	14.2323	4.91384	-7.66356	-0.116123	0.023545	0.023812	5.51098	-1.16E-15	4.33048	0	0	0.0202754	-1.79694	5.12335	1.20065	0.179622	342.457	600.971	400.588	400.588	400.588	-0.688233	-69.7046	1.76579	-97.3871	323.59	215.846	194.682	194.682	194.682	-69.7042	1.73082	-0.417429	14.5275	3.90222	-3.56149	0.486734	0.253342	2.18111	-168.017	91.6342	0.931813	0	0	-0.406909
90	0	11.2718	0	0	11.353	4.66802	-6.81247	-0.108942	0.0250716	0.0198065	6.06065	-2.33E-16	4.27242	0	0	0.026807	-1.55772	6.73936	1.74547	-11.9902	343.535	605.786	401.698	401.698	401.698	-0.545603	-66.7909	1.49949	-113.437	323.984	214.383	194.682	194.682	194.682	-66.7905	1.46581	-0.349246	12.9818	3.35671	-3.99352	0.565747	0.241141	2.06485	-215.617	86.815	0.469156	0	0	-0.539956
91	0	8.09826	0	0	8.14161	4.40425	-5.89572	-0.106248	0.0245695	0.00939086	5.30086	1.63E-15	3.63386	0	0	0.0265986	-1.29013	8.3277	2.24403	-23.8056	344.811	610.974	402.792	402.792	402.792	-0.445763	-63.6003	1.31102	-129.431	324.504	212.587	194.682	194.682	194.682	-63.5999	1.28092	-0.296234	11.496	2.81873	-4.42525	0.6509	0.20927	1.94377	-260.56	74.123	-0.536561	0	0	-0.66171
92	0	4.60251	0	0	4.61952	4.12241	-4.91271	-0.109536	0.0220057	-0.00843825	2.87331	1.51E-15	2.44664	0	0	0.0145877	-1.00255	9.87446	2.69866	-35.1539	346.243	616.452	403.866	403.866	403.866	-0.408887	-60.1428	1.21728	-145.411	325.13	210.48	194.682	194.682	194.682	-60.1426	1.20134	-0.244518	10.0815	2.30124	-4.85584	0.737922	0.161703	1.82037	-300.089	54.9384	-2.09698	0	0	-0.759905
93	0	0.830149	0	0	0.832035	3.82371	-3.86759	-0.119258	0.0176501	-0.0337717	-1.3928	-9.90E-16	0.813412	0	0	-0.0130164	-0.704087	11.3646	3.11549	-45.9154	347.781	622.119	404.919	404.919	404.919	-0.4544	-56.4467	1.23213	-161.422	325.83	208.146	194.682	194.682	194.682	-56.4471	1.24857	-0.175036	8.7483	1.81597	-5.28441	0.821148	0.10482	1.69716	-331.963	31.2201	-4.14661	0	0	-0.824443
94	0	-3.14436	0	0	-3.14805	3.51115	-2.7711	-0.135337	0.0119941	-0.0652244	-7.464	-2.80E-15	-1.09316	0	0	-0.0570488	-0.403991	12.782	3.50199	-55.968	349.369	627.857	405.951	405.951	405.951	-0.596908	-52.5622	1.36322	-177.493	326.566	205.727	194.682	194.682	194.682	-52.5642	1.43502	-0.066044	7.5057	1.37337	-5.70832	0.897373	0.0429935	1.57526	-355.885	4.54893	-6.46233	0	0	-0.852512
95	0	-7.21588	0	0	-7.21887	3.18997	-1.6422	-0.156531	0.00587719	-0.0999944	-14.9763	1.40E-15	-3.02695	0	0	-0.113021	-0.11123	14.1102	3.86442	-65.193	350.953	633.533	406.963	406.963	406.963	-0.84178	-48.5626	1.60819	-193.618	327.302	203.421	194.682	194.682	194.682	-48.5681	1.75833	0.102781	6.36266	0.981743	-6.12167	0.964779	-0.0196997	1.45629	-373.182	-23.3922	-8.68737	0	0	-0.845997
96	0	-11.2515	0	0	-11.252	2.86785	-0.508632	-0.17982	0.000611318	-0.133902	-23.1476	-1.16E-15	-4.66971	0	0	-0.17013	0.165653	15.3329	4.20551	-73.4799	352.479	639.005	407.955	407.955	407.955	-1.18185	-44.5432	1.95064	-209.74	328.011	201.462	194.682	194.682	194.682	-44.5556	2.19676	0.345341	5.32779	0.647367	-6.51392	1.02464	-0.0797823	1.33713	-386.822	-50.6772	-10.3817	0	0	-0.810157
97	0	-15.1009	0	0	-15.1017	2.5546	0.594101	-0.200565	-0.00341885	-0.162696	-30.8438	-3.49E-15	-5.81525	0	0	-0.213363	0.418382	16.4348	4.52295	-80.7316	353.903	644.126	408.923	408.923	408.924	-1.59614	-40.6132	2.35778	-225.742	328.688	200.08	194.682	194.682	194.682	-40.6371	2.70779	0.664115	4.40922	0.374911	-6.86952	1.07654	-0.136044	1.21407	-398.78	-76.2227	-11.1418	0	0	-0.748694
98	0	-18.6142	0	0	-18.622	2.2611	1.62691	-0.213753	-0.0076521	-0.18322	-36.8305	-1.63E-15	-6.50636	0	0	-0.229447	0.638806	17.4024	4.80881	-86.8689	355.186	648.749	409.861	409.861	409.861	-2.0543	-36.8814	2.78083	-241.465	329.351	199.459	194.682	194.682	194.682	-36.9219	3.23183	1.04994	3.61454	0.16783	-7.16848	1.12038	-0.187965	1.08298	-409.613	-100.073	-10.7469	0	0	-0.664129
99	0	-21.6659	0	0	-21.6885	1.99735	2.55412	-0.216265	-0.0114051	-0.194197	-40.178	6.52E-15	-6.67143	0	0	-0.214515	0.819063	18.2247	5.05033	-91.8346	356.296	652.735	410.76	410.76	410.76	-2.5263	-33.4376	3.15981	-256.745	330.025	199.705	194.682	194.682	194.682	-33.4993	3.70095	1.48768	2.94969	0.0288581	-7.3881	1.15322	-0.232918	0.942962	-418.14	-120.332	-9.34674	0	0	-0.557305
100	0	-24.1725	0	0	-24.2164	1.77216	3.3447	-0.208897	-0.0142322	-0.196008	-40.6378	4.19E-15	-6.36963	0	0	-0.175753	0.952028	18.8942	5.23139	-95.5967	357.209	655.957	411.611	411.611	411.611	-2.98733	-30.3383	3.43175	-271.45	330.739	200.831	194.682	194.682	194.682	-30.4233	4.04804	1.95995	2.41822	-0.0398842	-7.50542	1.17327	-0.267346	0.797494	-423.645	-134.969	-7.26133	0	0	-0.433751
101	0	-26.102	0	0	-26.1696	1.59313	3.97227	-0.195086	-0.0162842	-0.189663	-38.6266	2.56E-15	-5.78412	0	0	-0.126583	1.03194	19.4078	5.33461	-98.1511	357.913	658.306	412.406	412.406	412.406	-3.42083	-27.6005	3.53955	-285.501	331.514	202.773	194.682	194.682	194.682	-27.7075	4.21526	2.45103	2.02017	-0.0368089	-7.50013	1.18016	-0.288481	0.653129	-426.89	-142.33	-4.86562	0	0	-0.303518
102	0	-27.4715	0	0	-27.5603	1.46604	4.41722	-0.17976	-0.0171758	-0.176435	-35.1134	1.98E-15	-5.02485	0	0	-0.080153	1.05534	19.7662	5.3438	-99.5223	358.404	659.694	413.139	413.139	413.139	-3.821	-25.2041	3.43996	-298.875	332.365	205.417	194.682	194.682	194.682	-25.3281	4.16113	2.95125	1.75115	0.0383327	-7.35764	1.17542	-0.293507	0.51602	-430.198	-140.481	-2.54163	0	0	-0.178372
103	0	-28.3378	0	0	-28.4408	1.39377	4.66998	-0.168898	-0.0155647	-0.157595	-31.4617	1.86E-15	-4.01769	0	0	-0.0441965	1.02191	19.9749	5.2461	-99.7631	358.689	660.057	413.807	413.807	413.807	-4.193	-23.1024	3.10992	-311.579	333.29	208.62	194.682	194.682	194.682	-23.235	3.86543	3.45859	1.6021	0.183483	-7.07156	1.162	-0.279155	0.394435	-437.183	-126.926	-0.709189	0	0	-0.0691971
104	0	-28.78	0	0	-28.8877	1.37558	4.73358	-0.168361	-0.00973387	-0.134279	-29.1026	0	-2.52629	0	0	-0.0191742	0.934995	20.0429	5.03358	-98.9507	358.787	659.357	414.412	414.412	414.412	-4.54963	-21.2368	2.5497	-323.622	334.291	212.232	194.682	194.682	194.682	-21.3671	3.33112	3.97635	1.55951	0.39312	-6.64517	1.14451	-0.246351	0.294991	-451.951	-100.799	0.25086	0	0	0.0172293
105	0	-28.8778	0	0	-28.9811	1.40677	4.62452	-0.182318	0.00151062	-0.107887	-29.1359	-4.19E-15	-0.271365	0	0	-0.000152073	0.801873	19.982	4.70415	-97.1818	358.727	657.58	414.953	414.953	414.953	-4.90519	-19.5566	1.78274	-334.97	335.375	216.108	194.682	194.682	194.682	-19.6718	2.58322	4.50734	1.60623	0.656675	-6.09176	1.12704	-0.199383	0.224507	-477.497	-63.7346	0.0827265	0	0	0.0807876
106	0	-28.6937	0	0	-28.7852	1.47957	4.36986	-0.210771	0.0180457	-0.0800947	-31.8937	-1.86E-15	2.8975	0	0	0.0195548	0.6334	19.8058	4.26158	-94.5642	358.545	654.739	415.431	415.431	415.431	-5.26757	-18.0342	0.852338	-345.519	336.578	220.115	194.682	194.682	194.682	-18.1206	1.66539	5.04708	1.72339	0.957748	-5.4334	1.11111	-0.14636	0.188636	-513.256	-19.9498	-1.27856	0	0	0.128024
107	0	-28.2623	0	0	-28.3376	1.58459	4.00219	-0.249182	0.0383348	-0.0530994	-36.8316	4.66E-15	6.89747	0	0	0.0452019	0.443265	19.5283	3.71485	-91.2077	358.284	650.868	415.841	415.841	415.841	-5.63244	-16.672	-0.184211	-355.086	337.956	224.135	194.682	194.682	194.682	-16.7163	0.634734	5.5797	1.89215	1.27362	-4.69879	1.0931	-0.0961321	0.190755	-554.321	24.9898	-3.59693	0	0	0.168722
108	0	-27.5922	0	0	-27.6499	1.7127	3.55324	-0.290161	0.0603059	-0.0293013	-42.7687	-9.32E-16	11.4472	0	0	0.0791395	0.246873	19.1621	3.07667	-87.2149	357.985	646.025	416.176	416.176	416.176	-5.98096	-15.4977	-1.26323	-363.432	339.586	228.06	194.682	194.682	194.682	-15.4888	-0.444813	6.07808	2.09626	1.57569	-3.92002	1.0678	-0.0557505	0.234149	-593.314	66.1297	-6.40412	0	0	0.212107
109	0	-26.6759	0	0	-26.7167	1.857	3.04701	-0.326649	0.0811613	-0.0109841	-48.3853	-9.32E-15	16.0557	0	0	0.120508	0.0601649	18.7173	2.36213	-82.6724	357.689	640.285	416.419	416.419	416.419	-6.28046	-14.5517	-2.32336	-370.301	341.549	231.796	194.682	194.682	194.682	-14.4823	-1.51076	6.50606	2.32403	1.83082	-3.12918	1.03019	-0.0293573	0.3231	-623.164	99.4342	-9.00044	0	0	0.265556
110	0	-25.5017	0	0	-25.5276	2.01415	2.49511	-0.3544	0.0975335	0.000111073	-52.6742	1.12E-14	20.097	0	0	0.165727	-0.101555	18.2006	1.58725	-77.6448	357.43	633.745	416.551	416.551	416.551	-6.48866	-13.8726	-3.31379	-375.466	343.924	235.27	194.682	194.682	194.682	-13.7416	-2.51057	6.82287	2.57023	2.00369	-2.35504	0.979127	-0.0187948	0.461277	-639.703	121.776	-10.5498	0	0	0.33412
111	0	-24.0629	0	0	-24.0769	2.18457	1.89608	-0.372215	0.106596	0.00349603	-55.1215	5.59E-15	22.9988	0	0	0.20964	-0.224473	17.6141	0.76839	-72.17	357.236	626.518	416.551	416.551	416.551	-6.56129	-13.4877	-4.20005	-378.753	346.772	238.437	194.682	194.682	194.682	-13.3002	-3.4083	6.98941	2.83737	2.05951	-1.62079	0.916932	-0.0213604	0.650638	-642.535	131.76	-10.3059	0	0	0.419613
112	0	-22.3628	0	0	-22.3683	2.37161	1.23813	-0.380786	0.107351	0.000188174	-55.6631	9.32E-15	24.439	0	0	0.247034	-0.296976	16.955	-0.0778526	-66.2576	357.126	618.731	416.399	416.399	416.399	-6.46046	-13.4079	-4.96589	-380.059	350.121	241.29	194.682	194.682	194.682	-13.1751	-4.18755	6.97465	3.13661	1.9676	-0.942589	0.85065	-0.032298	0.888342	-635.049	129.645	-7.86638	0	0	0.521233
113	0	-20.4171	0	0	-20.4179	2.5805	0.502917	-0.38146	0.100742	-0.00795378	-54.5601	-9.32E-15	24.3923	0	0	0.274005	-0.310239	16.2158	-0.933893	-59.89	357.112	610.524	416.084	416.084	416.084	-6.15986	-13.6265	-5.61064	-379.343	353.968	243.859	194.682	194.682	194.682	-13.3639	-4.84996	6.75892	3.48779	1.70497	-0.329537	0.785601	-0.0422856	1.16821	-621.217	117.983	-3.36881	0	0	0.636542
114	0	-18.2543	0	0	-18.2546	2.81763	-0.331844	-0.376061	0.0888209	-0.0183453	-52.3279	1.86E-15	23.0456	0	0	0.28905	-0.258883	15.3841	-1.78037	-53.0256	357.201	602.049	415.606	415.606	415.606	-5.64616	-14.1205	-6.14496	-376.627	358.273	246.204	194.682	194.682	194.682	-13.8458	-5.41139	6.33431	3.91924	1.26066	0.215743	0.726986	-0.0420049	1.47704	-605.206	100.277	2.61428	0	0	0.765025
115	0	-15.9129	0	0	-15.917	3.08979	-1.28974	-0.367249	0.07371	-0.0285523	-49.6806	-1.86E-15	20.6636	0	0	0.293535	-0.141446	14.4444	-2.59563	-45.6052	357.39	593.463	414.98	414.98	414.98	-4.91841	-14.8555	-6.58524	-371.978	362.974	248.402	194.682	194.682	194.682	-14.587	-5.89587	5.70364	4.4659	0.638664	0.695824	0.676963	-0.0230025	1.80298	-589.901	80.0357	9.36746	0	0	0.909195
116	0	-13.4357	0	0	-13.4476	3.40333	-2.39233	-0.358185	0.0570942	-0.0364858	-47.3816	3.73E-15	17.501	0	0	0.290918	0.0390498	13.3791	-3.35598	-37.5616	357.675	584.933	414.235	414.235	414.235	-3.98676	-15.7936	-6.9482	-365.49	367.987	250.534	194.682	194.682	194.682	-15.5493	-6.32873	4.87952	5.16657	-0.139658	1.11712	0.639528	0.0172884	2.12866	-577.845	59.6151	16.2454	0	0	1.07454
117	0	-10.8619	0	0	-10.8843	3.76301	-3.65486	-0.351773	0.0400679	-0.040303	-46.0398	-4.66E-15	13.7629	0	0	0.285048	0.274946	12.1715	-4.03667	-28.8301	358.049	576.629	413.414	413.414	413.414	-2.87145	-16.9035	-7.24583	-357.257	373.213	252.669	194.682	194.682	194.682	-16.7011	-6.73007	3.88365	6.05972	-1.03575	1.488	0.617547	0.0768948	2.44286	-570.291	40.5913	22.7501	0	0	1.26708
118	0	-8.2209	0	0	-8.25355	4.17042	-5.08038	-0.348923	0.0227555	-0.0387921	-45.8329	-8.39E-15	9.56511	0	0	0.277871	0.554192	10.8074	-4.61343	-19.3589	358.501	568.728	412.568	412.568	412.568	-1.60231	-18.1694	-7.48128	-347.351	378.54	254.861	194.682	194.682	194.682	-18.0257	-7.10934	2.74649	7.17808	-1.99652	1.81664	0.614521	0.146136	2.729	-567.241	23.0607	28.6609	0	0	1.48798
119	0	-5.52973	0	0	-5.56734	4.62217	-6.65335	-0.347546	0.00500321	-0.0313329	-46.3776	7.69E-15	5.02196	0	0	0.268608	0.861547	9.27819	-5.06396	-9.11736	359.022	561.406	411.745	411.745	411.745	-0.219111	-19.595	-7.64669	-335.815	383.839	257.14	194.682	194.682	194.682	-19.5257	-7.46268	1.50735	8.54299	-2.9608	2.10816	0.629685	0.212663	2.976	-566.411	6.7854	33.9226	0	0	1.72827
120	0	-2.79742	0	0	-2.8273	5.1085	-8.33501	-0.343338	-0.0132555	-0.0183745	-46.8626	6.76E-15	0.310786	0	0	0.254738	1.18015	7.58187	-5.36913	1.89728	359.598	554.842	410.992	410.992	410.992	1.22912	-21.2007	-7.72385	-322.67	388.975	259.509	194.682	194.682	194.682	-21.219	-7.77351	0.213072	10.1599	-3.86767	2.36197	0.657414	0.262373	3.1722	-563.631	-8.78637	38.6152	0	0	1.96463
121	0	-0.0333961	0	0	-0.0339203	5.61299	-10.0637	-0.331443	-0.031695	-0.00124327	-46.3472	-9.32E-16	-4.29119	0	0	0.233769	1.4935	5.72436	-5.51421	13.656	360.219	549.205	410.342	410.342	410.342	2.68678	-23.0144	-7.68832	-307.939	393.81	261.936	194.682	194.682	194.682	-23.1289	-8.01686	-1.08539	12.0163	-4.66541	2.57037	0.687032	0.287232	3.31199	-553.755	-23.2791	42.8565	0	0	2.16246
122	0	2.74362	0	0	2.80249	6.11355	-11.76	-0.308873	-0.04944	0.0176795	-44.1576	-5.59E-15	-8.42291	0	0	0.205075	1.7869	3.71921	-5.49039	26.0957	360.874	544.656	409.814	409.814	409.814	4.0964	-25.0604	-7.51657	-291.671	398.217	264.358	194.682	194.682	194.682	-25.2736	-8.1662	-2.33798	14.0837	-5.31718	2.7196	0.706197	0.284774	3.39367	-532.075	-35.8371	46.7405	0	0	2.28245
123	0	5.50064	0	0	5.65361	6.58489	-13.3378	-0.27469	-0.0645048	0.035499	-40.0156	7.45E-15	-11.6497	0	0	0.170171	2.04839	1.58661	-5.29692	39.1193	361.553	541.334	409.41	409.41	409.41	5.40497	-27.3507	-7.19424	-273.956	402.094	266.682	194.682	194.682	194.682	-27.6575	-8.20161	-3.50122	16.3223	-5.80339	2.79322	0.703638	0.259058	3.41928	-495.158	-44.9665	50.0621	0	0	2.29024
124	0	8.18932	0	0	8.46915	7.00249	-14.7179	-0.231677	-0.0754855	0.0498871	-34.2433	0	-13.7155	0	0	0.132544	2.26924	-0.647843	-4.94312	52.5971	362.247	539.352	409.117	409.117	409.117	6.57225	-29.8777	-6.72323	-254.937	405.379	268.797	194.682	194.682	194.682	-30.2666	-8.11723	-4.54478	18.6865	-6.12067	2.77723	0.673099	0.218377	3.39412	-442.524	-49.5858	52.5814	0	0	2.16945
125	0	10.7504	0	0	11.1802	7.34642	-15.8412	-0.185449	-0.082202	0.0589494	-27.6379	9.32E-15	-14.6345	0	0	0.096631	2.44432	-2.95474	-4.44976	66.3699	362.951	538.785	408.908	408.908	408.908	7.5759	-32.6146	-6.1241	-234.793	408.054	270.584	194.682	194.682	194.682	-33.0701	-7.92472	-5.45395	21.1308	-6.27854	2.66501	0.615868	0.168403	3.3271	-376.248	-50.6473	54.3094	0	0	1.92539
126	0	13.1227	0	0	13.7097	7.60406	-16.6742	-0.142164	-0.0845454	0.0623143	-21.1646	1.86E-15	-14.524	0	0	0.0667299	2.57233	-5.30215	-3.84858	80.2548	363.663	539.666	408.749	408.749	408.749	8.41133	-35.5201	-5.4326	-213.72	410.134	271.935	194.682	194.682	194.682	-36.0258	-7.65078	-6.2274	23.6127	-6.29549	2.46042	0.537091	0.116241	3.22794	-300.153	-48.9617	54.8784	0	0	1.58396
127	0	15.252	0	0	15.9857	7.7715	-17.2116	-0.107716	-0.0834264	0.0602554	-15.784	1.86E-15	-13.6367	0	0	0.0456941	2.65575	-7.6569	-3.18041	94.053	364.381	541.981	408.606	408.605	408.605	9.08838	-38.547	-4.69183	-191.906	411.659	272.765	194.682	194.682	194.682	-39.0881	-7.3303	-6.87299	26.0944	-6.19458	2.17848	0.446779	0.0684056	3.10881	-219.128	-45.8905	54.1401	0	0	1.18446
128	0	17.0991	0	0	17.9537	7.85328	-17.4729	-0.0861863	-0.0787831	0.0544689	-12.2025	-1.86E-15	-12.111	0	0	0.0339589	2.70026	-9.98567	-2.49148	107.56	365.099	545.669	408.444	408.444	408.444	9.6248	-41.6511	-3.94242	-169.509	412.676	273.02	194.682	194.682	194.682	-42.2161	-6.99704	-7.40258	28.543	-5.99893	1.84296	0.355783	0.0289866	2.97635	-138.663	-42.2892	51.6136	0	0	0.771982
129	0	18.6457	0	0	19.5865	7.86145	-17.4989	-0.0802582	-0.0685829	0.0469089	-10.8287	0	-9.87028	0	0	0.0295372	2.71409	-12.256	-1.82869	120.574	365.813	550.623	408.239	408.239	408.239	10.0428	-44.8	-3.21417	-146.642	413.24	272.691	194.682	194.682	194.682	-45.3805	-6.67637	-7.83103	30.9295	-5.72915	1.48237	0.274781	0.00231735	2.83614	-63.9087	-37.6631	46.4337	0	0	0.38701
130	0	19.8984	0	0	20.8901	7.8147	-17.3497	-0.0888438	-0.0549427	0.039419	-11.4871	0	-7.28021	0	0	0.028321	2.70677	-14.4367	-1.23452	132.909	366.513	556.701	407.972	407.972	407.972	10.3705	-47.9798	-2.52039	-123.361	413.417	271.826	194.682	194.682	194.682	-48.5711	-6.38273	-8.18009	33.2279	-5.40139	1.12501	0.210849	-0.014267	2.68929	1.33821	-33.7601	39.3455	0	0	0.0619803
131	0	20.885	0	0	21.8988	7.73458	-17.0934	-0.107424	-0.0412878	0.0335389	-13.4602	0	-4.87908	0	0	0.0269164	2.68797	-16.499	-0.74239	144.4	367.186	563.727	407.635	407.634	407.635	10.6362	-51.1956	-1.85882	-99.6747	413.285	270.524	194.682	194.682	194.682	-51.7955	-6.12008	-8.4749	35.4136	-5.02718	0.7944	0.165201	-0.0240564	2.53569	55.2552	-32.1624	31.675	0	0	-0.184545
132	0	21.6442	0	0	22.6605	7.64083	-16.7925	-0.130053	-0.0301081	0.0305867	-15.7651	1.86E-15	-3.12363	0	0	0.0238366	2.66583	-18.4166	-0.373469	154.91	367.815	571.508	407.223	407.223	407.223	10.8613	-54.4624	-1.21848	-75.5651	412.909	268.918	194.682	194.682	194.682	-55.0707	-5.88508	-8.73667	37.4632	-4.61387	0.505917	0.136875	-0.0308223	2.37552	97.0121	-33.6659	24.5744	0	0	-0.345242
133	0	22.2113	0	0	23.2191	7.54822	-16.4943	-0.152052	-0.0231823	0.031823	-17.5519	0	-2.36961	0	0	0.0191271	2.64589	-20.1665	-0.135157	164.336	368.385	579.837	406.739	406.739	406.739	11.0563	-57.7933	-0.588083	-51.0046	412.338	267.147	194.682	194.682	194.682	-58.4104	-5.67159	-8.97789	39.3548	-4.16555	0.265074	0.12427	-0.0375545	2.20918	125.851	-38.4338	18.9909	0	0	-0.420219
134	0	22.6073	0	0	23.6005	7.46448	-16.2238	-0.170444	-0.0215633	0.0379522	-18.2829	1.40E-15	-2.827	0	0	0.0133642	2.63009	-21.7297	-0.021332	172.603	368.877	588.511	406.187	406.187	406.187	11.2207	-61.1893	0.0371937	-25.9686	411.6	265.329	194.682	194.682	194.682	-61.8154	-5.47398	-9.19991	41.0685	-3.68419	0.0677096	0.125779	-0.0472752	2.03951	141.452	-46.3144	15.5258	0	0	-0.418023
135	0	22.832	0	0	23.8052	7.38946	-15.9809	-0.1843	-0.025423	0.0486423	-17.8532	-1.40E-15	-4.53741	0	0	0.0074188	2.6167	-23.0914	-0.0142471	179.671	369.276	597.333	405.57	405.57	405.57	11.3435	-64.6334	0.651494	-0.436404	410.692	263.549	194.682	194.682	194.682	-65.2675	-5.28874	-9.39205	42.5877	-3.17057	-0.0983086	0.139966	-0.0612015	1.87048	144.261	-56.5231	14.2285	0	0	-0.35539
136	0	22.8632	0	0	23.8077	7.31528	-15.74	-0.194822	-0.0339483	0.0622718	-16.6083	-2.33E-15	-7.37037	0	0	0.00267186	2.60092	-24.2418	-0.0876143	185.526	369.568	606.124	404.895	404.895	404.895	11.4052	-68.0894	1.23661	25.6131	409.589	261.852	194.682	194.682	194.682	-68.7288	-5.11441	-9.53212	43.9	-2.62557	-0.250126	0.164664	-0.0798729	1.70783	136.037	-68.0932	14.6277	0	0	-0.255191
137	0	22.663	0	0	23.5633	7.22738	-15.4538	-0.205505	-0.0461559	0.075127	-15.2883	1.86E-15	-11.0797	0	0	0.00086675	2.57596	-25.1761	-0.210239	190.186	369.742	614.719	404.171	404.171	404.171	11.38	-71.5078	1.76311	52.2064	408.238	260.257	194.682	194.682	194.682	-72.1466	-4.95022	-9.58822	44.9981	-2.05093	-0.406634	0.197865	-0.103175	1.56119	120.441	-80.4471	16.1343	0	0	-0.142422
138	0	22.1896	0	0	23.0231	7.10626	-15.0582	-0.220384	-0.0603085	0.0815286	-14.7342	1.86E-15	-15.1925	0	0	0.00302918	2.53447	-25.8949	-0.34956	193.693	369.793	622.977	403.414	403.414	403.414	11.2364	-74.8356	2.19428	79.3726	406.564	258.783	194.682	194.682	194.682	-75.4643	-4.79296	-9.52067	45.8804	-1.44986	-0.585553	0.233875	-0.130916	1.44053	104.033	-93.1755	17.9667	0	0	-0.0405522
139	0	21.4132	0	0	22.1522	6.93004	-14.4797	-0.242764	-0.0738175	0.0741712	-15.6352	-8.85E-15	-18.9675	0	0	0.007986	2.47009	-26.4041	-0.475042	196.118	369.718	630.777	402.647	402.647	402.647	10.9374	-78.0285	2.49198	107.124	404.469	257.483	194.682	194.682	194.682	-78.6328	-4.63316	-9.28503	46.5515	-0.827679	-0.800765	0.263758	-0.160836	1.35659	96.3746	-105.387	19.2488	0	0	0.0343712
140	0	20.3297	0	0	20.9477	6.67826	-13.6478	-0.272618	-0.0822516	0.0457339	-18.1553	1.40E-15	-21.3379	0	0	0.0114476	2.37862	-26.7158	-0.5606	197.558	369.524	638.023	401.901	401.901	401.901	10.4411	-81.0612	2.62338	135.421	401.846	256.468	194.682	194.682	194.682	-81.6217	-4.45241	-8.83686	47.0223	-0.192172	-1.06086	0.270308	-0.188279	1.31376	110.079	-114.899	18.9617	0	0	0.0775483
141	0	18.9697	0	0	19.4495	6.33735	-12.5117	-0.306833	-0.0805237	-0.00947375	-21.8722	-3.73E-15	-21.1805	0	0	0.00682984	2.25897	-26.8474	-0.586999	198.138	369.22	644.638	401.217	401.217	401.217	9.70904	-83.9296	2.56787	164.119	398.594	255.912	194.682	194.682	194.682	-84.4239	-4.2251	-8.14192	47.3102	0.446531	-1.36794	0.236401	-0.20686	1.30948	157.368	-118.475	16.3896	0	0	0.0996047
142	0	17.4013	0	0	17.7416	5.90678	-11.0618	-0.340164	-0.0655368	-0.0931322	-25.83	-1.16E-16	-17.8039	0	0	-0.0110035	2.11343	-26.8219	-0.543134	198.01	368.82	650.57	400.638	400.638	400.638	8.72065	-86.6471	2.3235	192.922	394.66	256.024	194.682	194.682	194.682	-87.0539	-3.92531	-7.19059	47.4381	1.07617	-1.71739	0.147409	-0.210575	1.33231	246.84	-113.142	11.6056	0	0	0.122379
143	0	15.7271	0	0	15.9442	5.40274	-9.34538	-0.365588	-0.0385995	-0.201671	-28.5941	6.06E-15	-11.3832	0	0	-0.0400337	1.94737	-26.6667	-0.426892	197.343	368.343	655.786	400.207	400.207	400.207	7.48969	-89.2368	1.91067	221.364	390.074	257.012	194.682	194.682	194.682	-89.5425	-3.53682	-6.01033	47.4338	1.68322	-2.09816	-0.00162339	-0.197521	1.36211	379.979	-98.2901	5.59559	0	0	0.169314
144	0	14.0708	0	0	14.1937	4.85703	-7.46717	-0.374599	-0.00573539	-0.326241	-28.4338	-1.95E-15	-3.06286	0	0	-0.0688741	1.76847	-26.4127	-0.245239	196.316	367.809	660.273	399.959	399.959	399.959	6.07331	-91.7192	1.37131	248.827	384.964	259.014	194.682	194.682	194.682	-91.9235	-3.06114	-4.66965	47.3278	2.25394	-2.49337	-0.204233	-0.169833	1.37565	550.137	-76.2106	-0.390929	0	0	0.252037
145	0	12.5525	0	0	12.613	4.31103	-5.57097	-0.358624	0.024563	-0.454836	-23.7614	7.05E-15	5.37559	0	0	-0.082781	1.58545	-26.0923	-0.0135073	195.111	367.236	664.038	399.911	399.911	399.911	4.56636	-94.0967	0.763259	274.6	379.54	262.03	194.682	194.682	194.682	-94.2134	-2.51939	-3.26906	47.1521	2.77597	-2.88148	-0.445881	-0.135679	1.34878	744.681	-52.2489	-5.60356	0	0	0.364156
146	0	11.2551	0	0	11.2804	3.80681	-3.80836	-0.312794	0.0446043	-0.57507	-13.8645	4.66E-16	12.1085	0	0	-0.0739839	1.40678	-25.737	0.245721	193.898	366.637	667.099	400.065	400.065	400.065	3.08141	-96.335	0.151731	297.967	374.051	265.857	194.682	194.682	194.682	-96.3878	-1.94622	-1.92093	46.9363	3.23952	-3.23726	-0.704885	-0.103879	1.2678	946.808	-32.4818	-10.2298	0	0	0.483482
147	0	10.1964	0	0	10.2048	3.37857	-2.30533	-0.239783	0.0499639	-0.677052	0.451959	-1.40E-15	15.8368	0	0	-0.0458735	1.23939	-25.3755	0.504728	192.819	366.015	669.484	400.398	400.398	400.398	1.72125	-98.3491	-0.39994	318.3	368.729	270.065	194.682	194.682	194.682	-98.3646	-1.37899	-0.72515	46.7057	3.63877	-3.53364	-0.959857	-0.0834099	1.1333	1139.57	-22.2593	-15.0994	0	0	0.585332
148	0	9.32242	0	0	9.32426	3.04642	-1.13714	-0.151642	0.0397654	-0.755307	16.6901	-1.40E-15	16.0593	0	0	-0.00771328	1.08792	-25.0308	0.733162	191.984	365.368	671.221	400.871	400.871	400.871	0.554234	-100.007	-0.840669	335.124	363.727	274.034	194.682	194.682	194.682	-100.007	-0.847019	0.252628	46.4785	3.97255	-3.74361	-1.19434	-0.0785203	0.963433	1308.68	-24.4189	-21.0017	0	0	0.657067
149	0	8.53057	0	0	8.53069	2.81354	-0.317454	-0.0654983	0.017248	-0.808189	31.3834	9.32E-16	13.2052	0	0	0.0319047	0.954201	-24.7185	0.900976	191.457	364.681	672.333	401.43	401.43	401.43	-0.399201	-101.152	-1.14276	348.138	359.09	277.06	194.682	194.682	194.682	-101.152	-0.365215	0.994336	46.2634	4.24441	-3.8426	-1.39674	-0.0884636	0.786335	1443.22	-38.4671	-28.1087	0	0	0.705428
150	0	7.71172	0	0	7.71177	2.66787	0.19537	0.00232594	-0.0107817	-0.836408	41.1534	2.33E-16	8.49043	0	0	0.0655019	0.837326	-24.4459	0.981524	191.255	363.935	672.828	402.018	402.018	402.018	-1.16338	-101.65	-1.30839	357.195	354.754	278.509	194.682	194.682	194.682	-101.658	0.0659862	1.52861	46.0588	4.46234	-3.81111	-1.56229	-0.104764	0.630124	1536.16	-59.5423	-35.8269	0	0	0.75362
151	0	6.79242	0	0	6.79265	2.58783	0.477123	0.0406004	-0.0358821	-0.840792	43.6151	4.66E-16	3.55013	0	0	0.0840061	0.733823	-24.2117	0.954092	191.347	363.107	672.695	402.58	402.58	402.58	-1.79041	-101.423	-1.36628	362.249	350.588	277.937	194.682	194.682	194.682	-101.442	0.455563	1.91599	45.8534	4.63806	-3.63687	-1.68286	-0.116446	0.516846	1581.17	-80.7404	-42.8316	0	0	0.828731
152	0	5.76285	0	0	5.76316	2.55056	0.608334	0.0429102	-0.0501481	-0.821332	37.712	-6.48E-16	0.0125484	0	0	0.0781724	0.638057	-24.0074	0.806342	191.661	362.174	671.911	403.07	403.07	403.07	-2.33712	-100.48	-1.35756	363.316	346.448	275.182	194.682	194.682	194.682	-100.512	0.814583	2.2251	45.6279	4.78593	-3.31685	-1.7494	-0.112034	0.461852	1572.8	-94.553	-47.5887	0	0	0.945154
153	0	4.68786	0	0	4.68817	2.53995	0.645665	0.00677873	-0.0482852	-0.777066	23.7981	-6.41E-16	-0.933024	0	0	0.0468468	0.542514	-23.8191	0.535963	192.095	361.118	670.437	403.454	403.454	403.454	-2.84343	-98.9233	-1.31815	360.467	342.248	270.392	194.682	194.682	194.682	-98.9697	1.14928	2.50838	45.3584	4.92168	-2.85878	-1.74867	-0.0836314	0.473924	1505.84	-95.0156	-48.9235	0	0	1.09063
154	0	3.70379	0	0	3.70397	2.55207	0.603016	-0.064438	-0.0287563	-0.707119	3.77617	1.16E-15	1.14042	0	0	0.00619879	0.438118	-23.6306	0.15151	192.529	359.926	668.239	403.708	403.708	403.708	-3.31768	-96.942	-1.26604	353.855	337.997	264.021	194.682	194.682	194.682	-97.0042	1.45681	2.78442	45.0208	5.06153	-2.28214	-1.67011	-0.0293693	0.552243	1378.32	-78.7823	-46.5795	0	0	1.22257
155	0	2.99858	0	0	2.99868	2.59601	0.448346	-0.158089	0.00494399	-0.612786	-18.8507	2.91E-16	5.65524	0	0	-0.0115981	0.31462	-23.4261	-0.327542	192.841	358.597	665.29	403.818	403.818	403.818	-3.73307	-94.7895	-1.19806	343.764	333.815	256.761	194.682	194.682	194.682	-94.8674	1.72561	3.03213	44.5958	5.2209	-1.61823	-1.51122	0.0470126	0.684612	1195.41	-46.1874	-41.4387	0	0	1.28099
156	0	2.77159	0	0	2.77158	2.68975	0.118325	-0.252254	0.0443684	-0.499683	-39.5093	-1.75E-15	11.1067	0	0	0.022152	0.161151	-23.1924	-0.871676	192.919	357.135	661.594	403.779	403.779	403.779	-4.03876	-92.7393	-1.09526	330.644	329.906	249.415	194.682	194.682	194.682	-92.8297	1.9415	3.19997	44.0728	5.41366	-0.908944	-1.28731	0.135421	0.849274	973.812	-2.06115	-35.2597	0	0	1.21837
157	0	3.17681	0	0	3.17692	2.85222	-0.453611	-0.323262	0.0780196	-0.377492	-53.9442	1.11E-15	15.5195	0	0	0.105912	-0.0326545	-22.9205	-1.44327	192.663	355.559	657.183	403.589	403.589	403.589	-4.1842	-91.0245	-0.931533	315.089	326.494	242.719	194.682	194.682	194.682	-91.1211	2.09774	3.2286	43.4526	5.65119	-0.204042	-1.02673	0.221255	1.028	738.506	44.9128	-29.8185	0	0	1.02726
158	0	4.27139	0	0	4.27251	3.09412	-1.305	-0.356764	0.0963145	-0.257844	-59.8438	1.38E-15	17.2961	0	0	0.201823	-0.275252	-22.606	-1.99933	191.996	353.895	652.129	403.252	403.252	403.252	-4.14754	-89.7825	-0.682554	297.762	323.746	237.18	194.682	194.682	194.682	-89.8774	2.20415	3.07911	42.7486	5.94126	0.442809	-0.762835	0.291436	1.2119	515.79	86.1974	-26.135	0	0	0.746471
159	0	5.99624	0	0	6.00163	3.4121	-2.42317	-0.354302	0.0976642	-0.151012	-57.6743	7.75E-15	16.0955	0	0	0.263185	-0.571504	-22.2479	-2.49529	190.856	352.185	646.535	402.772	402.772	402.772	-3.95224	-89.0325	-0.332832	279.294	321.717	232.996	194.682	194.682	194.682	-89.119	2.28872	2.75214	41.9847	6.2872	0.979167	-0.524676	0.339272	1.40488	325.883	118.43	-24.4589	0	0	0.440264
160	0	8.20173	0	0	8.21943	3.78938	-3.74727	-0.327828	0.0877983	-0.0638865	-49.8989	6.70E-15	12.8097	0	0	0.268049	-0.92104	-21.8471	-2.88981	189.194	350.481	640.538	402.158	402.158	402.158	-3.65918	-88.6978	0.120681	260.213	320.349	230.103	194.682	194.682	194.682	-88.7723	2.38963	2.2856	41.1923	6.68672	1.36053	-0.329381	0.365567	1.61048	179.856	143.375	-24.6146	0	0	0.167933
161	0	10.6985	0	0	10.743	4.20133	-5.18829	-0.288914	0.0726283	0.00102125	-39.3609	-4.72E-15	8.64079	0	0	0.225265	-1.31714	-21.4042	-3.15022	186.967	348.845	634.289	401.417	401.417	401.417	-3.34189	-88.6538	0.668914	240.921	319.525	228.28	194.682	194.682	194.682	-88.7155	2.54232	1.73592	40.4035	7.13152	1.55758	-0.185667	0.369408	1.82684	80.9659	161.883	-25.8984	0	0	-0.0319871
162	0	13.2988	0	0	13.3906	4.62106	-6.64948	-0.24535	0.0558576	0.0450559	-28.3802	5.24E-15	4.56379	0	0	0.159488	-1.74633	-20.9174	-3.25811	184.134	347.343	627.944	400.562	400.562	400.562	-3.06469	-88.7674	1.29096	221.699	319.109	227.238	194.682	194.682	194.682	-88.8176	2.76917	1.16131	39.646	7.60739	1.56266	-0.0931443	0.350315	2.04095	25.5886	173.329	-27.2735	0	0	-0.147706
163	0	15.8398	0	0	16.0012	5.02317	-8.04095	-0.205101	0.0411523	0.0708698	-18.805	4.29E-15	1.34357	0	0	0.0963686	-2.18926	-20.3815	-3.21373	180.646	346.037	621.648	399.612	399.612	399.612	-2.87061	-88.9193	1.95506	202.727	318.976	226.684	194.682	194.682	194.682	-88.9599	3.07449	0.612408	38.9365	8.0953	1.39281	-0.0465642	0.308796	2.24374	6.6747	177.127	-27.9334	0	0	-0.187032
164	0	18.1968	0	0	18.4475	5.38742	-9.29294	-0.1737	0.0297057	0.081362	-11.6728	-9.72E-16	-0.762071	0	0	0.0504605	-2.62266	-19.7876	-3.03773	176.452	344.983	615.525	398.595	398.595	398.595	-2.77545	-89.0183	2.62457	184.107	319.03	226.367	194.682	194.682	194.682	-89.0512	3.44471	0.124836	38.2792	8.57305	1.08796	-0.0359669	0.24699	2.42515	15.5732	172.079	-27.2166	0	0	-0.166235
165	0	20.2898	0	0	20.6414	5.7008	-10.3627	-0.15226	0.0205353	0.0798153	-7.12719	-9.46E-17	-1.91071	0	0	0.0237241	-3.02231	-19.1252	-2.76862	171.499	344.215	609.674	397.549	397.549	397.549	-2.7706	-89.0058	3.2653	165.874	319.209	226.102	194.682	194.682	194.682	-89.033	3.85397	-0.283259	37.664	9.01784	0.704325	-0.0458988	0.165054	2.57694	42.0234	156.255	-24.5607	0	0	-0.103095
166	0	22.0774	0	0	22.5321	5.9577	-11.2341	-0.14067	0.0126609	0.0702033	-4.9145	-2.43E-15	-2.38028	0	0	0.0118677	-3.3665	-18.383	-2.45546	165.743	343.746	604.167	396.524	396.524	396.524	-2.83163	-88.8522	3.85072	148.013	319.476	225.774	194.682	194.682	194.682	-88.8752	4.27164	-0.608877	37.069	9.40823	0.304673	-0.0579858	0.0658298	2.6932	74.8832	129.372	-19.8501	0	0	-0.0159561
167	0	23.5496	0	0	24.1004	6.15882	-11.9124	-0.137235	0.00450949	0.0562665	-4.48491	-2.57E-15	-2.57323	0	0	0.00836706	-3.63909	-17.5514	-2.14781	159.157	343.564	599.056	395.57	395.57	395.57	-2.9268	-88.5498	4.36527	130.477	319.808	225.33	194.682	194.682	194.682	-88.5698	4.66903	-0.861109	36.4624	9.72601	-0.0519817	-0.0593733	-0.0461409	2.77356	105.388	92.3878	-13.3943	0	0	0.0792265
168	0	24.7183	0	0	25.3516	6.30879	-12.416	-0.139018	-0.00470707	0.0411401	-5.13511	3.13E-15	-2.81362	0	0	0.00784624	-3.83152	-16.623	-1.88656	151.737	343.634	594.377	394.739	394.739	394.739	-3.0254	-88.1058	4.80315	113.198	320.188	224.764	194.682	194.682	194.682	-88.1236	5.02374	-1.05527	35.807	9.95693	-0.319098	-0.0447679	-0.161019	2.82124	127.988	48.4286	-5.95263	0	0	0.167111
169	0	25.6067	0	0	26.3048	6.4138	-12.7674	-0.143873	-0.0146849	0.0267463	-6.29445	-3.65E-15	-3.26859	0	0	0.00749835	-3.94388	-15.5938	-1.69745	143.505	343.903	590.158	394.075	394.075	394.075	-3.10339	-87.534	5.16458	96.1092	320.589	224.101	194.682	194.682	194.682	-87.5497	5.32079	-1.20706	35.0667	10.0919	-0.4691	-0.0154483	-0.267604	2.84552	140.746	2.01802	1.37784	0	0	0.235091
170	0	26.2418	0	0	26.9857	6.47974	-12.9876	-0.149593	-0.0239606	0.0143542	-7.4714	-1.02E-15	-3.91468	0	0	0.00630388	-3.98448	-14.4631	-1.58822	134.507	344.305	586.426	393.611	393.611	393.611	-3.14602	-86.8498	5.45129	79.1496	320.982	223.38	194.682	194.682	194.682	-86.8633	5.55173	-1.32787	34.2118	10.1279	-0.496377	0.0233526	-0.353872	2.85242	143.928	-41.0799	7.32734	0	0	0.275281
171	0	26.6489	0	0	27.4189	6.51141	-13.0931	-0.154045	-0.0306866	0.00452466	-8.28394	-2.91E-15	-4.60447	0	0	0.00428454	-3.96801	-13.2337	-1.54905	124.804	344.771	583.209	393.366	393.366	393.366	-3.14739	-86.0659	5.66344	62.2709	321.33	222.645	194.682	194.682	194.682	-86.0769	5.71241	-1.42282	33.2245	10.0677	-0.416599	0.065799	-0.411488	2.8473	139.115	-75.8116	10.9374	0	0	0.286984
172	0	26.8462	0	0	27.6234	6.51242	-13.0965	-0.156766	-0.033935	-0.00257555	-8.62315	-1.51E-15	-5.2113	0	0	0.00195297	-3.91261	-11.9113	-1.55571	114.47	345.235	580.539	393.347	393.346	393.346	-3.10784	-85.1891	5.79798	45.4383	321.606	221.927	194.682	194.682	194.682	-85.1974	5.80031	-1.49115	32.0996	9.91914	-0.262764	0.106461	-0.435836	2.83324	128.493	-98.5907	11.8315	0	0	0.275634
173	0	26.844	0	0	27.61	6.48514	-13.0055	-0.158101	-0.0338432	-0.00705051	-8.53627	-1.57E-15	-5.65788	0	0	-0.000229733	-3.8364	-10.5041	-1.57489	103.586	345.645	578.447	393.541	393.541	393.541	-3.03238	-84.2195	5.84874	28.6298	321.793	221.244	194.682	194.682	194.682	-84.2253	5.81356	-1.52718	30.8444	9.69303	-0.0787682	0.141766	-0.426475	2.81263	114.212	-107.873	10.3019	0	0	0.249359
174	0	26.6451	0	0	27.3828	6.4306	-12.8235	-0.158748	-0.031046	-0.00910168	-8.13717	-3.61E-15	-5.87181	0	0	-0.00201508	-3.75433	-9.02181	-1.57057	92.2351	345.964	576.964	393.927	393.927	393.927	-2.93017	-83.152	5.80784	11.836	321.883	220.602	194.682	194.682	194.682	-83.156	5.7513	-1.5214	29.4754	9.40142	0.0881244	0.170532	-0.387391	2.78614	97.9509	-104.132	7.12789	0	0	0.215518
175	0	26.2474	0	0	26.941	6.34857	-12.5492	-0.159541	-0.0265382	-0.00916583	-7.54214	-1.16E-15	-5.78811	0	0	-0.00340169	-3.67594	-7.47435	-1.51025	80.4955	346.179	576.116	394.475	394.475	394.475	-2.81376	-81.9787	5.66815	-4.94171	321.882	219.999	194.682	194.682	194.682	-81.9823	5.61462	-1.4626	28.0139	9.05544	0.194511	0.193066	-0.325946	2.75612	81.0206	-89.6545	3.36958	0	0	0.179698
176	0	25.6459	0	0	26.281	6.23811	-12.1789	-0.160162	-0.0208617	-0.00759393	-6.71072	4.31E-15	-5.29673	0	0	-0.0044698	-3.6044	-5.87116	-1.37006	68.4424	346.299	575.923	395.149	395.149	395.149	-2.69768	-80.6905	5.42636	-21.6925	321.801	219.43	194.682	194.682	194.682	-80.6954	5.40771	-1.34058	26.4821	8.66404	0.206857	0.212359	-0.251007	2.72333	63.5466	-67.539	-0.000936934	0	0	0.143439
177	0	24.8322	0	0	25.397	6.09852	-11.7094	-0.15922	-0.0138733	-0.00455231	-5.46248	-3.73E-15	-4.26474	0	0	-0.00510002	-3.53668	-4.22051	-1.13789	56.1446	346.354	576.399	395.913	395.913	395.913	-2.59512	-79.2766	5.08556	-38.3992	321.658	218.886	194.682	194.682	194.682	-79.2846	5.13761	-1.14982	24.8994	8.23316	0.105262	0.230646	-0.170097	2.68666	45.0401	-40.6775	-2.3678	0	0	0.106359
178	0	23.7916	0	0	24.2779	5.93058	-11.1423	-0.155753	-0.00567889	-0.000260993	-3.666	-2.50E-15	-2.67368	0	0	-0.0048246	-3.46498	-2.52948	-0.814792	43.6658	346.389	577.549	396.736	396.736	396.736	-2.51347	-77.721	4.65667	-55.043	321.483	218.343	194.682	194.682	194.682	-77.7339	4.81291	-0.893278	23.281	7.76576	-0.114775	0.250822	-0.0895754	2.64714	24.3308	-12.2055	-3.38302	0	0	0.0650813
179	0	22.5017	0	0	22.9054	5.73723	-10.4866	-0.149432	0.00285898	0.00518258	-1.30198	4.08E-15	-0.690416	0	0	-0.00266813	-3.37887	-0.804325	-0.4144	31.0667	346.458	579.372	397.591	397.591	397.591	-2.45195	-76.0009	4.15824	-71.6068	321.316	217.763	194.682	194.682	194.682	-76.0195	4.44277	-0.583892	21.6375	7.26309	-0.443052	0.277761	-0.0151065	2.60374	-0.957918	14.5598	-2.96253	0	0	0.0104097
180	0	20.9318	0	0	21.2538	5.52299	-9.75661	-0.140819	0.0103624	0.0112119	1.47431	-3.84E-15	1.37529	0	0	0.00258946	-3.26788	0.948752	0.0399384	18.409	346.617	581.863	398.458	398.458	398.458	-2.40319	-74.0861	3.61448	-88.078	321.202	217.087	194.682	194.682	194.682	-74.1102	4.03694	-0.242483	19.9758	6.72623	-0.857694	0.316033	0.0492987	2.55647	-33.1196	36.5678	-1.28377	0	0	-0.0687004
181	0	19.046	0	0	19.291	5.29273	-8.96831	-0.131071	0.0158402	0.016986	4.34769	-2.33E-16	3.20974	0	0	0.0116801	-3.12378	2.72245	0.519514	5.76149	346.917	585.008	399.327	399.327	399.327	-2.35769	-71.9411	3.05255	-104.45	321.184	216.243	194.682	194.682	194.682	-71.9695	3.60694	0.106867	18.3018	6.15792	-1.32982	0.371954	0.0998455	2.50292	-74.677	51.3394	1.23596	0	0	-0.185543
182	0	16.8073	0	0	16.9832	5.05031	-8.13454	-0.12195	0.0185699	0.0209192	6.85492	1.16E-15	4.54252	0	0	0.0238826	-2.94221	4.50726	0.995793	-6.7925	347.395	588.786	400.194	400.194	400.194	-2.30857	-69.5285	2.50056	-120.724	321.292	215.157	194.682	194.682	194.682	-69.5597	3.16761	0.441568	16.622	5.56372	-1.82926	0.448612	0.134493	2.44171	-126.397	57.3875	4.052	0	0	-0.346434
183	0	14.1839	0	0	14.301	4.79773	-7.26195	-0.115511	0.0184	0.021061	8.44644	-4.66E-16	5.21718	0	0	0.0361598	-2.72354	6.29036	1.44535	-19.149	348.076	593.16	401.059	401.059	401.059	-2.25564	-66.8139	1.98643	-136.914	321.538	213.765	194.682	194.682	194.682	-66.846	2.7388	0.744671	14.9461	4.95307	-2.32949	0.546836	0.151594	2.3692	-187.517	54.2131	6.58537	0	0	-0.548599
184	0	11.1571	0	0	11.2269	4.53493	-6.35033	-0.114166	0.0157516	0.0152308	8.51903	-2.33E-15	5.19781	0	0	0.0426772	-2.47258	8.05496	1.85335	-31.1799	348.96	598.078	401.927	401.927	401.927	-2.20744	-63.7721	1.53779	-153.045	321.916	212.033	194.682	194.682	194.682	-63.8037	2.34646	1.00753	13.2882	4.33887	-2.81127	0.662539	0.152159	2.2844	-255.004	42.6967	8.30589	0	0	-0.774566
185	0	7.73035	0	0	7.76495	4.26065	-5.39528	-0.119621	0.0117145	0.00148749	6.5782	9.32E-16	4.56258	0	0	0.0359825	-2.19785	9.78001	2.21469	-42.7332	350.031	603.464	402.803	402.803	402.803	-2.18032	-60.3942	1.18221	-169.152	322.402	209.972	194.682	194.682	194.682	-60.4249	2.0221	1.23051	11.6687	3.73755	-3.264	0.789177	0.138119	2.18582	-324.418	24.8519	8.77405	0	0	-0.99505
186	0	3.93704	0	0	3.94867	3.97415	-4.39435	-0.132714	0.00732719	-0.0208151	2.33171	-9.32E-16	3.41376	0	0	0.00932352	-1.91015	11.4406	2.53319	-53.6388	351.258	609.214	403.691	403.691	403.691	-2.19385	-56.6944	0.946365	-185.273	322.963	207.66	194.682	194.682	194.682	-56.7245	1.79947	1.42137	10.1132	3.16763	-3.68515	0.917813	0.113292	2.07312	-391.112	3.19044	7.81665	0	0	-1.17637
187	0	-0.153752	0	0	-0.154011	3.67699	-3.3532	-0.15407	0.00279656	-0.0509243	-4.28944	2.21E-15	1.79966	0	0	-0.0406895	-1.62126	13.0091	2.81876	-63.7173	352.593	615.197	404.591	404.591	404.591	-2.26467	-52.7143	0.852745	-201.431	323.567	205.248	194.682	194.682	194.682	-52.7456	1.70831	1.59269	8.65146	2.64843	-4.0775	1.04274	0.0799935	1.94754	-451.837	-20.5178	5.59692	0	0	-1.29161
188	0	-4.43367	0	0	-4.43722	3.37382	-2.28863	-0.182638	-0.00175551	-0.0855568	-12.9244	4.37E-15	-0.186072	0	0	-0.110299	-1.34263	14.4567	3.08397	-72.7913	353.985	621.255	405.498	405.499	405.498	-2.4017	-48.5276	0.913726	-217.608	324.181	202.954	194.682	194.682	194.682	-48.5626	1.76672	1.75991	7.31493	2.1979	-4.44578	1.15995	0.0396411	1.81083	-505.794	-45.0434	2.59898	0	0	-1.32662
189	0	-8.75763	0	0	-8.75966	3.07213	-1.22762	-0.214325	-0.00611755	-0.120113	-22.6571	-2.74E-15	-2.36973	0	0	-0.186472	-1.08479	15.7553	3.34019	-80.6969	355.38	627.211	406.406	406.406	406.406	-2.60367	-44.239	1.12478	-233.722	324.785	201.045	194.682	194.682	194.682	-44.2812	1.97341	1.93894	6.13366	1.83096	-4.79303	1.26833	-0.00665443	1.66375	-553.496	-69.2419	-0.530763	0	0	-1.27743
190	0	-12.9574	0	0	-12.9575	2.78109	-0.203215	-0.242513	-0.0102314	-0.14976	-32.1565	2.45E-15	-4.52519	0	0	-0.249971	-0.857013	16.8798	3.59453	-87.2927	356.725	632.877	407.304	407.304	407.304	-2.85946	-39.9737	1.4595	-249.614	325.368	199.786	194.682	194.682	194.682	-40.027	2.30287	2.14347	5.13335	1.55828	-5.11821	1.36468	-0.0587401	1.50514	-594.636	-92.1279	-3.15567	0	0	-1.14588
191	0	-16.8648	0	0	-16.8663	2.50992	0.751359	-0.262337	-0.0135014	-0.17144	-40.2567	5.24E-15	-6.34637	0	0	-0.284965	-0.667168	17.8091	3.84772	-92.4678	357.971	638.065	408.18	408.18	408.18	-3.15241	-35.8584	1.8693	-265.077	325.933	199.387	194.682	194.682	194.682	-35.9267	2.70611	2.38333	4.333	1.38508	-5.4152	1.44455	-0.11343	1.3361	-627.69	-111.814	-4.84447	0	0	-0.940565
192	0	-20.3338	0	0	-20.3421	2.26676	1.60702	-0.273389	-0.016449	-0.18365	-46.3908	-4.89E-15	-7.66554	0	0	-0.285662	-0.521727	18.5282	4.09325	-96.1475	359.077	642.599	409.026	409.026	409.026	-3.46567	-32.0035	2.28873	-279.887	326.495	199.965	194.682	194.682	194.682	-32.0898	3.11711	2.66379	3.74318	1.31136	-5.67297	1.50478	-0.16852	1.16176	-651.899	-127.214	-5.33998	0	0	-0.681758
193	0	-23.2533	0	0	-23.2739	2.0575	2.34277	-0.277378	-0.0179378	-0.186596	-50.4627	2.50E-15	-8.20503	0	0	-0.255784	-0.425296	19.029	4.31801	-98.2968	360.013	646.325	409.832	409.832	409.832	-3.78857	-28.4934	2.64493	-293.839	327.073	201.543	194.682	194.682	194.682	-28.599	3.46355	2.98781	3.36485	1.33154	-5.87717	1.54152	-0.21621	0.988785	-666.657	-135.048	-4.74936	0	0	-0.396802
194	0	-25.5529	0	0	-25.5891	1.88642	2.94371	-0.27816	-0.0168544	-0.180986	-52.8758	6.52E-15	-7.74663	0	0	-0.205138	-0.380141	19.3104	4.50383	-98.9226	360.76	649.117	410.597	410.597	410.597	-4.11742	-25.3833	2.86794	-306.76	327.691	204.065	194.682	194.682	194.682	-25.5071	3.67694	3.35624	3.18937	1.43521	-6.01187	1.55488	-0.25015	0.823982	-673.772	-132.42	-3.37761	0	0	-0.118193
195	0	-27.2012	0	0	-27.2531	1.75688	3.3983	-0.280523	-0.0119987	-0.16783	-54.3442	-6.06E-15	-6.11311	0	0	-0.144092	-0.385363	19.3791	4.62992	-98.0728	361.315	650.884	411.322	411.322	411.322	-4.45321	-22.7026	2.90066	-318.511	328.379	207.42	194.682	194.682	194.682	-22.8405	3.70197	3.76724	3.19879	1.60718	-6.06179	1.54721	-0.263618	0.67313	-676.685	-116.873	-1.71512	0	0	0.12605
196	0	-28.1983	0	0	-28.2623	1.67211	3.69553	-0.288654	-0.00174919	-0.147933	-55.6038	-8.39E-15	-3.13645	0	0	-0.0792048	-0.436286	19.2484	4.67576	-95.8341	361.691	651.57	412.01	412.01	412.01	-4.79717	-20.4623	2.70677	-328.97	329.176	211.468	194.682	194.682	194.682	-20.607	3.50403	4.2145	3.36751	1.82835	-6.01431	1.52302	-0.253527	0.541685	-679.835	-87.4326	-0.420105	0	0	0.319786
197	0	-28.5661	0	0	-28.6357	1.636	3.8221	-0.30467	0.0151022	-0.121787	-57.1231	-7.45E-15	1.22543	0	0	-0.0120387	-0.524226	18.9371	4.62372	-92.3257	361.918	651.153	412.667	412.667	412.667	-5.14352	-18.664	2.27614	-338.01	330.141	216.052	194.682	194.682	194.682	-18.8047	3.0739	4.68292	3.66465	2.07677	-5.86088	1.48932	-0.219423	0.429626	-687.889	-45.1028	-0.21997	0	0	0.462646
198	0	-28.3406	0	0	-28.4074	1.65314	3.76201	-0.326683	0.0381649	-0.0907493	-58.8159	9.32E-15	6.73737	0	0	0.0584725	-0.636794	18.4677	4.46151	-87.6901	362.037	649.642	413.296	413.296	413.296	-5.47296	-17.3059	1.62742	-345.489	331.357	221.006	194.682	194.682	194.682	-17.4293	2.43023	5.14434	4.05754	2.32912	-5.59811	1.4472	-0.165311	0.340409	-700.747	6.25385	-1.68846	0	0	0.565663
199	0	-27.5672	0	0	-27.6231	1.72819	3.49894	-0.349323	0.0648188	-0.0567807	-60.0904	9.32E-15	12.8224	0	0	0.131546	-0.759003	17.8644	4.18334	-82.0816	362.101	647.073	413.894	413.894	413.894	-5.75061	-16.3833	0.805615	-351.25	332.933	226.162	194.682	194.682	194.682	-16.4758	1.61701	5.55721	4.51569	2.56313	-5.22763	1.39482	-0.0998115	0.273862	-714.906	60.0628	-4.84604	0	0	0.644477
200	0	-26.3021	0	0	-26.3415	1.86416	3.02187	-0.365388	0.0912003	-0.0230045	-60.1192	7.45E-15	18.7001	0	0	0.201656	-0.874781	17.1502	3.78981	-75.654	362.168	643.502	414.452	414.452	414.452	-5.92999	-15.8836	-0.124531	-355.15	334.983	231.352	194.682	194.682	194.682	-15.9335	0.696924	5.87122	5.01486	2.75938	-4.75526	1.32578	-0.0324308	0.235977	-723.203	109.367	-9.11567	0	0	0.711231
201	0	-24.6145	0	0	-24.6363	2.06125	2.3296	-0.370841	0.112712	0.00697917	-58.4793	7.45E-15	23.5186	0	0	0.26027	-0.968644	16.3452	3.28693	-68.5486	362.291	639.006	414.95	414.95	414.95	-5.96055	-15.778	-1.08961	-357.092	337.613	236.418	194.682	194.682	194.682	-15.7789	-0.260555	6.03458	5.54035	2.90298	-4.18974	1.23604	0.0262517	0.235098	-720.026	147.337	-13.2737	0	0	0.774733
202	0	-22.5856	0	0	-22.5931	2.31621	1.43304	-0.366744	0.125422	0.0303352	-55.4381	-7.45E-15	26.5795	0	0	0.300706	-1.02723	15.4647	2.68445	-60.8846	362.518	633.677	415.365	415.365	415.365	-5.79698	-16.0198	-2.02022	-357.046	340.9	241.227	194.682	194.682	194.682	-15.9726	-1.19241	6.00204	6.08927	2.9845	-3.54141	1.129	0.0689506	0.282873	-704.667	169.332	-15.8904	0	0	0.842001
203	0	-20.2985	0	0	-20.299	2.62268	0.354461	-0.357543	0.12711	0.0449015	-51.768	7.45E-15	27.494	0	0	0.321472	-1.04021	14.5181	1.9946	-52.7523	362.883	627.622	415.664	415.664	415.664	-5.4074	-16.5522	-2.86129	-355.043	344.876	245.685	194.682	194.682	194.682	-16.465	-2.05209	5.74196	6.67128	3.00004	-2.82148	1.01185	0.0922625	0.388574	-679.506	173.482	-15.8311	0	0	0.917219
204	0	-17.827	0	0	-17.8291	2.97239	-0.876597	-0.347689	0.118511	0.0501222	-48.2984	-1.86E-15	26.3053	0	0	0.325923	-1.00096	13.5082	1.23106	-44.2095	363.408	620.967	415.817	415.817	415.817	-4.77883	-17.3201	-3.57805	-351.146	349.525	249.746	194.682	194.682	194.682	-17.2068	-2.81412	5.24134	7.30812	2.95105	-2.04165	0.895516	0.0981345	0.557837	-649.305	161.587	-12.8386	0	0	1.00428
205	0	-15.2268	0	0	-15.2386	3.35703	-2.22961	-0.339482	0.102118	0.0466154	-45.562	7.45E-15	23.3311	0	0	0.319209	-0.906483	12.4317	0.408913	-35.2807	364.098	613.851	415.792	415.792	415.792	-3.91742	-18.2801	-4.15577	-345.432	354.78	253.417	194.682	194.682	194.682	-18.1585	-3.47255	4.50632	8.03161	2.84355	-1.21465	0.788843	0.09202	0.790479	-617.924	137.647	-7.46855	0	0	1.10636
206	0	-12.535	0	0	-12.5612	3.76981	-3.67869	-0.333584	0.080983	0.0368625	-43.742	0	19.0093	0	0	0.30587	-0.757223	11.2794	-0.454809	-25.9602	364.947	606.432	415.566	415.566	415.566	-2.84538	-19.4043	-4.59577	-337.974	360.536	256.75	194.682	194.682	194.682	-19.2932	-4.03592	3.55965	8.88063	2.68721	-0.355248	0.701073	0.0812597	1.07884	-589.633	106.471	-0.726883	0	0	1.22991
207	0	-9.77341	0	0	-9.81424	4.2056	-5.20321	-0.32935	0.0565986	0.024115	-42.6848	6.52E-15	13.6703	0	0	0.288016	-0.556503	10.0382	-1.33988	-16.2168	365.935	598.885	415.124	415.124	415.124	-1.59777	-20.6789	-4.90827	-328.839	366.66	259.829	194.682	194.682	194.682	-20.5966	-4.5196	2.43748	9.89692	2.49432	0.518259	0.63777	0.0698228	1.40929	-566.924	71.1369	6.69558	0	0	1.38018
208	0	-6.95505	0	0	-7.00431	4.6594	-6.78254	-0.325266	0.0298034	0.0122161	-41.995	-2.80E-15	7.63134	0	0	0.26579	-0.310078	8.69231	-2.22217	-6.00303	367.034	591.398	414.468	414.468	414.468	-0.222145	-22.1017	-5.10573	-318.093	372.997	262.75	194.682	194.682	194.682	-22.065	-4.93827	1.18843	11.1204	2.27846	1.38319	0.601194	0.0614023	1.76507	-550.932	34.3141	14.3706	0	0	1.56098
209	0	-4.09118	0	0	-4.13552	5.12437	-8.38966	-0.318016	0.00287118	0.00424567	-41.0338	-7.92E-15	1.41253	0	0	0.238356	-0.0257729	7.22561	-3.07386	4.73432	368.209	584.173	413.613	413.613	413.613	1.22226	-23.6771	-5.19787	-305.799	379.37	265.596	194.682	194.682	194.682	-23.7001	-5.30015	-0.128	12.5844	2.05365	2.21265	0.590646	0.0578594	2.12505	-540.474	-0.978068	21.6767	0	0	1.77062
210	0	-1.20052	0	0	-1.21901	5.59139	-9.99004	-0.304461	-0.0223155	0.00241406	-39.2238	-6.06E-15	-4.46926	0	0	0.205187	0.286671	5.62433	-3.86438	16.0418	369.424	577.418	412.597	412.597	412.597	2.67084	-25.4099	-5.19055	-292.032	385.602	268.419	194.682	194.682	194.682	-25.5027	-5.60609	-1.44853	14.3103	1.83324	2.97659	0.600609	0.0593459	2.46775	-532.623	-32.3807	28.2224	0	0	1.99633
211	0	1.68414	0	0	1.71892	6.04925	-11.5433	-0.282928	-0.044773	0.00704537	-36.2658	-7.45E-15	-9.60093	0	0	0.167156	0.615795	3.87925	-4.56261	27.9471	370.64	571.343	411.471	411.471	411.471	4.06131	-27.2981	-5.08754	-276.889	391.528	271.221	194.682	194.682	194.682	-27.4659	-5.85157	-2.71395	16.3045	1.62882	3.644	0.624737	0.0650233	2.77574	-523.53	-58.3447	33.934	0	0	2.2124
212	0	4.51451	0	0	4.63361	6.48508	-13.0054	-0.25366	-0.0638604	0.0174142	-32.2209	0	-13.676	0	0	0.127123	0.948686	1.98798	-5.13923	40.4483	371.82	566.152	410.301	410.301	410.301	5.33951	-29.3302	-4.8939	-260.488	397.013	273.954	194.682	194.682	194.682	-29.573	-6.03044	-3.87459	18.5556	1.44971	4.1855	0.656986	0.0711014	3.0333	-510.113	-78.4509	38.9944	0	0	2.38723
213	0	7.23062	0	0	7.46417	6.88517	-14.3319	-0.218929	-0.0791295	0.0314844	-27.5062	-3.73E-15	-16.5276	0	0	0.0895435	1.2716	-0.0435618	-5.5689	53.5073	372.933	562.03	409.156	409.156	409.156	6.46429	-31.4859	-4.61917	-242.965	401.956	276.522	194.682	194.682	194.682	-31.7982	-6.13903	-4.89411	21.034	1.30213	4.57567	0.691852	0.0737986	3.23106	-489.933	-92.7218	43.6465	0	0	2.48893
214	0	9.76829	0	0	10.1399	7.23616	-15.4825	-0.182478	-0.0905319	0.0465536	-22.7745	-1.86E-15	-18.1477	0	0	0.0590072	1.57086	-2.20068	-5.83199	67.0472	373.956	559.142	408.104	408.104	408.104	7.41095	-33.7394	-4.27931	-224.457	406.297	278.8	194.682	194.682	194.682	-34.1119	-6.17965	-5.7514	23.6946	1.18895	4.79493	0.724647	0.0666536	3.36684	-461.266	-102.402	48.2529	0	0	2.49126
215	0	12.0686	0	0	12.5904	7.52674	-16.425	-0.148901	-0.0981847	0.0599472	-18.7536	0	-18.6254	0	0	0.0387187	1.83384	-4.46033	-5.9161	80.9541	374.872	557.616	407.196	407.196	407.196	8.1719	-36.0661	-3.89637	-205.096	410.01	280.652	194.682	194.682	194.682	-36.4868	-6.1622	-6.43986	26.4807	1.10968	4.83127	0.750243	0.0465026	3.44342	-423.022	-108.259	52.8886	0	0	2.37996
216	0	14.0866	0	0	14.7558	7.74913	-17.14	-0.122588	-0.102264	0.0698375	-16.049	1.86E-15	-18.1076	0	0	0.0291455	2.05005	-6.79212	-5.81798	95.0799	375.672	557.545	406.464	406.464	406.464	8.75437	-38.4474	-3.4953	-184.985	413.092	281.96	194.682	194.682	194.682	-38.9041	-6.1025	-6.96463	29.3292	1.06118	4.68219	0.762267	0.0104403	3.46391	-374.688	-111.497	57.4369	0	0	2.1542
217	0	15.7983	0	0	16.598	7.89989	-17.6214	-0.107106	-0.102209	0.0756432	-15.0248	1.86E-15	-16.6905	0	0	0.0280649	2.21228	-9.15983	-5.54567	109.246	376.354	558.975	405.911	405.911	405.911	9.17629	-40.8776	-3.09882	-164.194	415.563	282.642	194.682	194.682	194.682	-41.3591	-6.01818	-7.33921	32.1754	1.03841	4.35681	0.755926	-0.0381674	3.43254	-317.084	-112.117	61.2157	0	0	1.83145
218	0	17.2049	0	0	18.1073	7.98061	-17.8781	-0.102865	-0.0968601	0.0774925	-15.5547	-1.86E-15	-14.4301	0	0	0.030981	2.31754	-11.5231	-5.12011	123.251	376.917	561.902	405.518	405.518	405.518	9.46365	-43.367	-2.72223	-142.753	417.456	282.673	194.682	194.682	194.682	-43.8641	-5.92459	-7.58427	34.9573	1.03579	3.87725	0.726184	-0.093121	3.35218	-251.138	-109.954	63.2746	0	0	1.43676
219	0	18.3291	0	0	19.3013	7.9982	-17.934	-0.106913	-0.0887046	0.0764196	-17.0412	9.32E-16	-11.7851	0	0	0.033094	2.36779	-13.8394	-4.575	136.875	377.365	566.265	405.247	405.247	405.247	9.64937	-45.9386	-2.37083	-120.658	418.821	282.084	194.682	194.682	194.682	-46.4447	-5.83291	-7.72808	37.6177	1.04818	3.27817	0.672579	-0.148904	3.22757	-179.292	-106.712	63.8287	0	0	1.0084
220	0	19.2042	0	0	20.2134	7.96294	-17.822	-0.117505	-0.0792176	0.0733204	-18.9518	9.32E-16	-9.14583	0	0	0.0323801	2.36983	-16.066	-3.95386	149.897	377.702	571.947	405.046	405.046	405.046	9.767	-48.6184	-2.04165	-97.8939	419.72	280.952	194.682	194.682	194.682	-49.1296	-5.74967	-7.80123	40.1068	1.07211	2.60348	0.598391	-0.199141	3.06564	-104.829	-103.588	62.9954	0	0	0.589859
221	0	19.8662	0	0	20.8837	7.88661	-17.5791	-0.132084	-0.0697235	0.0691411	-20.6932	-3.73E-15	-6.89263	0	0	0.0285805	2.33448	-18.162	-3.30528	162.104	377.931	578.782	404.863	404.863	404.863	9.84624	-51.4284	-1.72638	-74.4423	420.21	279.387	194.682	194.682	194.682	-51.9431	-5.67735	-7.83245	42.3821	1.10618	1.90134	0.51091	-0.2375	2.87693	-31.7019	-101.306	60.9982	0	0	0.223213
222	0	20.3456	0	0	21.3486	7.78095	-17.2418	-0.148036	-0.0626713	0.0649206	-21.7509	-1.86E-15	-5.48157	0	0	0.0226565	2.27488	-20.0901	-2.67709	173.302	378.054	586.562	404.646	404.646	404.646	9.91005	-54.3801	-1.41497	-50.2943	420.343	277.514	194.682	194.682	194.682	-54.8981	-5.61583	-7.84537	44.4094	1.15131	1.21807	0.416534	-0.261747	2.67048	36.4467	-101.139	58.6189	0	0	-0.0599355
223	0	20.6608	0	0	21.6319	7.65539	-16.8393	-0.16353	-0.059777	0.0612666	-21.8165	4.19E-15	-5.20239	0	0	0.0159818	2.20446	-21.8179	-2.11111	183.333	378.07	595.053	404.353	404.353	404.353	9.97012	-57.4694	-1.0997	-25.4555	420.15	275.454	194.682	194.682	194.682	-57.9915	-5.56296	-7.85363	46.1631	1.2106	0.592803	0.322064	-0.271518	2.45648	96.4134	-103.638	56.5392	0	0	-0.242506
224	0	20.814	0	0	21.7393	7.51546	-16.3886	-0.177101	-0.0611949	0.0584542	-20.7576	4.66E-16	-6.07564	0	0	0.00976033	2.13499	-23.3197	-1.63922	192.073	377.981	604.01	403.956	403.956	403.956	10.0242	-60.674	-0.778409	0.0518591	419.637	273.314	194.682	194.682	194.682	-61.2006	-5.51467	-7.85765	47.627	1.28861	0.053495	0.233682	-0.268537	2.244	145.917	-108.54	55.0532	0	0	-0.324554
225	0	20.7886	0	0	21.6556	7.36236	-15.8929	-0.188375	-0.0660271	0.0562198	-18.7095	5.59E-15	-7.9073	0	0	0.00516223	2.07497	-24.5766	-1.28068	199.446	377.791	613.186	403.442	403.442	403.442	10.057	-63.9529	-0.456518	26.1908	418.779	271.173	194.682	194.682	194.682	-64.4829	-5.46518	-7.8452	48.7948	1.39064	-0.385419	0.155562	-0.254498	2.04116	183.917	-114.578	54.0351	0	0	-0.321109
226	0	20.5517	0	0	21.3476	7.19334	-15.3428	-0.198191	-0.0727178	0.0537156	-16.0867	5.59E-15	-10.3415	0	0	0.00332563	2.02887	-25.5776	-1.04154	205.416	377.506	622.353	402.814	402.814	402.814	10.044	-67.2487	-0.147068	52.9132	417.533	269.084	194.682	194.682	194.682	-67.7785	-5.40709	-7.79438	49.6704	1.52157	-0.723105	0.0915535	-0.23357	1.8545	210.351	-120.691	53.2234	0	0	-0.255583
227	0	20.0591	0	0	20.7705	7.0024	-14.7176	-0.208691	-0.0794454	0.0487227	-13.5631	-2.80E-15	-12.9191	0	0	0.00475839	1.99699	-26.3197	-0.915174	209.991	377.137	631.3	402.094	402.094	402.094	9.95521	-70.4931	0.130998	80.1642	415.842	267.08	194.682	194.682	194.682	-71.016	-5.33127	-7.67786	50.2675	1.68485	-0.970905	0.0406305	-0.20827	1.69087	227.726	-125.382	52.153	0	0	-0.156227
228	0	19.266	0	0	19.8793	6.78133	-13.9891	-0.222849	-0.0843037	0.0378387	-11.9671	9.32E-15	-15.1099	0	0	0.00806803	1.97629	-26.8073	-0.884903	213.22	376.697	639.85	401.318	401.318	401.318	9.75893	-73.6163	0.356299	107.881	413.645	265.193	194.682	194.682	194.682	-74.122	-5.22632	-7.46686	50.6082	1.88177	-1.14874	0.000978419	-0.183411	1.55572	240.065	-127.963	50.4021	0	0	-0.0460542
229	0	18.1397	0	0	18.644	6.52121	-13.1258	-0.243292	-0.0851382	0.0170419	-12.0673	2.33E-15	-16.3232	0	0	0.00888591	1.96176	-27.0527	-0.926935	215.186	376.203	647.852	400.536	400.536	400.536	9.42447	-76.5582	0.509724	135.984	410.886	263.479	194.682	194.682	194.682	-77.0337	-5.07785	-7.13512	50.7217	2.11025	-1.28102	-0.0332865	-0.160001	1.45305	253.198	-127.13	47.4145	0	0	0.0604093
230	0	16.6738	0	0	17.0641	6.21448	-12.0996	-0.271102	-0.0794497	-0.0176882	-14.3301	4.19E-15	-15.9625	0	0	0.000419864	1.94798	-27.0746	-1.01369	216.005	375.676	655.191	399.803	399.803	399.804	8.92577	-79.2796	0.579855	164.355	407.527	262.041	194.682	194.682	194.682	-79.7098	-4.86864	-6.66379	50.6419	2.36449	-1.39251	-0.0680826	-0.138325	1.3837	273.483	-121.451	42.5768	0	0	0.158906
231	0	14.8991	0	0	15.1792	5.85779	-10.8958	-0.305313	-0.0654608	-0.0690866	-18.7343	9.55E-15	-13.6256	0	0	-0.0232868	1.9305	-26.8976	-1.11629	215.822	375.135	661.779	399.181	399.181	399.181	8.24694	-81.7696	0.568017	192.813	403.557	261.039	194.682	194.682	194.682	-82.14	-4.58053	-6.04757	50.4051	2.63447	-1.5054	-0.111942	-0.117042	1.34479	307.341	-109.643	35.5611	0	0	0.253035
232	0	12.8905	0	0	13.0738	5.45455	-9.52267	-0.342064	-0.0433835	-0.137337	-24.5779	-2.10E-15	-9.3225	0	0	-0.0620294	1.90681	-26.5517	-1.20724	214.803	374.603	667.56	398.723	398.723	398.723	7.38883	-84.0493	0.490996	221.094	399.018	260.689	194.682	194.682	194.682	-84.3489	-4.19808	-5.30045	50.0476	2.9061	-1.63693	-0.172601	-0.0943877	1.32806	359.495	-91.3339	26.5751	0	0	0.349956
233	0	10.7643	0	0	10.8719	5.01592	-8.01595	-0.374387	-0.0160248	-0.219933	-30.4305	-4.66E-15	-3.575	0	0	-0.105893	1.87656	-26.0704	-1.26268	213.133	374.096	672.507	398.473	398.473	398.473	6.3734	-86.1676	0.379166	248.835	394.004	261.229	194.682	194.682	194.682	-86.3919	-3.71327	-4.45749	49.6044	3.1627	-1.79851	-0.25748	-0.0705196	1.31937	432.92	-68.1454	16.4001	0	0	0.456585
234	0	8.66453	0	0	8.71994	4.55985	-6.43692	-0.392371	0.0123249	-0.31135	-34.2646	-5.25E-15	2.73034	0	0	-0.137998	1.84129	-25.4897	-1.26473	211.006	373.628	676.617	398.455	398.455	398.455	5.24414	-88.1894	0.27007	275.591	388.663	262.875	194.682	194.682	194.682	-88.3418	-3.12956	-3.57173	49.1072	3.38691	-1.99495	-0.367295	-0.0475158	1.30024	526.713	-43.2234	5.9029	0	0	0.574135
235	0	6.73575	0	0	6.76019	4.10809	-4.86268	-0.385569	0.0373372	-0.404469	-33.9687	2.86E-15	8.58186	0	0	-0.144081	1.80354	-24.8456	-1.20296	208.614	373.204	679.909	398.674	398.674	398.674	4.0618	-90.1737	0.200311	300.856	383.178	265.745	194.682	194.682	194.682	-90.2654	-2.4639	-2.70681	48.5836	3.56321	-2.22471	-0.498073	-0.0284792	1.24993	637.15	-20.2341	-4.43319	0	0	0.69676
236	0	5.09069	0	0	5.09954	3.68234	-3.37196	-0.346588	0.0554683	-0.491919	-28.0622	-6.41E-16	13.0574	0	0	-0.121812	1.76578	-24.173	-1.07495	206.141	372.818	682.421	399.112	399.112	399.112	2.89495	-92.149	0.198982	324.109	377.743	269.783	194.682	194.682	194.682	-92.1957	-1.74478	-1.92648	48.0556	3.68005	-2.48037	-0.638964	-0.0172183	1.15374	757.18	-3.10312	-14.5392	0	0	0.812118
237	0	3.78178	0	0	3.78416	3.3005	-2.0309	-0.274706	0.0649572	-0.567499	-16.3623	-2.10E-15	15.5502	0	0	-0.0818478	1.72926	-23.5037	-0.885744	203.755	372.455	684.203	399.73	399.73	399.73	1.80718	-94.0913	0.283993	344.862	372.527	274.71	194.682	194.682	194.682	-94.1096	-1.00672	-1.28278	47.5396	3.73202	-2.75007	-0.775931	-0.0155555	1.00855	877.509	5.66869	-24.7689	0	0	0.905892
238	0	2.78897	0	0	2.7893	2.97414	-0.882766	-0.178018	0.0655287	-0.62716	-0.313356	1.16E-15	15.8192	0	0	-0.0389675	1.69325	-22.8646	-0.646549	201.6	372.087	685.311	400.474	400.474	400.474	0.844768	-95.9161	0.46117	362.717	367.652	280.013	194.682	194.682	194.682	-95.9201	-0.282658	-0.805801	47.0454	3.72091	-3.01907	-0.896227	-0.0243391	0.824198	988.159	4.76183	-35.4586	0	0	0.968894
239	0	2.0309	0	0	2.03089	2.70713	0.0571525	-0.0716885	0.058287	-0.669299	17.3319	9.32E-16	14.0004	0	0	-0.00196639	1.65484	-22.2774	-0.373292	199.794	371.679	685.803	401.28	401.28	401.28	0.0281624	-97.4917	0.723543	377.394	363.166	285.017	194.682	194.682	194.682	-97.491	0.402891	-0.497075	46.5764	3.65564	-3.27094	-0.989788	-0.0402112	0.624277	1079.85	-4.97419	-46.6306	0	0	1.00182
240	0	1.39526	0	0	1.39538	2.49592	0.800632	0.026813	0.0449804	-0.694369	33.3201	-2.33E-16	10.5046	0	0	0.0285297	1.60912	-21.7571	-0.0848158	198.423	371.193	685.732	402.084	402.084	402.085	-0.649593	-98.6695	1.0511	388.752	359.039	288.994	194.682	194.682	194.682	-98.6698	1.03744	-0.329469	46.1296	3.55193	-3.48924	-1.05448	-0.0589978	0.437507	1146.53	-21.9208	-57.76	0	0	1.01686
241	0	0.774909	0	0	0.775134	2.33114	1.38051	0.102791	0.0268856	-0.704502	44.7778	-6.99E-16	5.85339	0	0	0.0541837	1.54963	-21.3124	0.198658	197.536	370.589	685.141	402.827	402.827	402.827	-1.21768	-99.3205	1.41183	396.756	355.178	291.296	194.682	194.682	194.682	-99.3245	1.61989	-0.253248	45.6967	3.43092	-3.65875	-1.09481	-0.0763982	0.289678	1186.36	-44.4284	-67.9126	0	0	1.03298
242	0	0.0969213	0	0	0.0969598	2.20006	1.84159	0.147172	0.0058121	-0.701826	49.7801	3.41E-15	0.735119	0	0	0.0726188	1.469	-20.9457	0.456933	197.152	369.833	684.058	403.459	403.459	403.459	-1.71937	-99.3647	1.76418	401.437	351.445	291.459	194.682	194.682	194.682	-99.374	2.1564	-0.204766	45.2655	3.31743	-3.76676	-1.11624	-0.0869796	0.200005	1199.39	-69.974	-75.8852	0	0	1.06692
243	0	-0.662523	0	0	-0.663032	2.08985	2.22908	0.155513	-0.0151666	-0.687991	47.4025	4.66E-16	-3.96258	0	0	0.0770952	1.35956	-20.6536	0.671236	197.256	368.896	682.497	403.947	403.947	403.947	-2.20185	-98.7855	2.06282	402.852	347.682	289.267	194.682	194.682	194.682	-98.8025	2.65443	-0.117497	44.821	3.23789	-3.80423	-1.12405	-0.0863361	0.179221	1186.66	-95.1031	-80.348	0	0	1.1269
244	0	-1.47357	0	0	-1.47506	1.99163	2.57421	0.125883	-0.0318698	-0.663822	37.5603	-1.16E-15	-7.23701	0	0	0.061965	1.21395	-20.4284	0.825217	197.801	367.76	680.456	404.273	404.273	404.273	-2.70366	-97.6334	2.26716	401.062	343.748	284.766	194.682	194.682	194.682	-97.6618	3.11595	0.0646167	44.3481	3.21796	-3.76662	-1.11832	-0.0688083	0.233088	1148.18	-114.73	-80.0742	0	0	1.20643
245	0	-2.25208	0	0	-2.25494	1.90436	2.88071	0.0584309	-0.0400582	-0.629168	20.9794	-4.66E-16	-8.18163	0	0	0.0305543	1.02577	-20.259	0.906018	198.717	366.415	677.925	404.432	404.432	404.432	-3.24222	-96.0241	2.34977	396.136	339.557	278.27	194.682	194.682	194.682	-96.0696	3.53188	0.37338	43.8337	3.28051	-3.65464	-1.09714	-0.0318528	0.359108	1083.45	-123.522	-74.3281	0	0	1.28278
246	0	-2.86239	0	0	-2.86661	1.83723	3.1164	-0.0406336	-0.035656	-0.582796	-0.417609	-8.74E-16	-6.15874	0	0	0.00103555	0.790086	-20.132	0.90486	199.91	364.865	674.887	404.431	404.431	404.431	-3.80426	-94.1343	2.30208	388.181	335.11	270.339	194.682	194.682	194.682	-94.2029	3.88028	0.805201	43.2685	3.44313	-3.47403	-1.05386	0.0256624	0.548531	991.562	-116.268	-63.3113	0	0	1.31952
247	0	-3.13195	0	0	-3.13689	1.81028	3.21096	-0.156867	-0.0170407	-0.523494	-23.4143	-2.23E-15	-1.2052	0	0	0.00294486	0.504002	-20.0331	0.81783	201.268	363.123	671.329	404.287	404.287	404.287	-4.34217	-92.1848	2.1378	377.383	330.518	261.72	194.682	194.682	194.682	-92.2803	4.1304	1.3145	42.6494	3.71671	-3.23536	-0.986644	0.099645	0.777682	875.414	-90.2626	-48.6648	0	0	1.28029
248	0	-2.8848	0	0	-2.88893	1.85193	3.06479	-0.269142	0.0126878	-0.451148	-43.9795	5.81E-15	5.65937	0	0	0.0600511	0.167263	-19.9481	0.646223	202.665	361.214	667.245	404.021	404.021	404.021	-4.78244	-90.4064	1.8934	364.044	325.993	253.225	194.682	194.682	194.682	-90.5276	4.25429	1.81856	41.981	4.1039	-2.95301	-0.896515	0.180562	1.01916	741.926	-47.7481	-33.2802	0	0	1.1452
249	0	-1.98713	0	0	-1.98915	1.99201	2.57289	-0.355109	0.046251	-0.367975	-58.3101	4.48E-15	12.6445	0	0	0.167812	-0.217348	-19.8632	0.397303	203.969	359.175	662.642	403.654	403.654	403.654	-5.04936	-88.9937	1.62638	348.574	321.799	245.587	194.682	194.682	194.682	-89.1322	4.24357	2.21737	41.2751	4.59856	-2.64431	-0.79443	0.255318	1.24469	603.367	4.63001	-20.4145	0	0	0.926527
250	0	-0.391996	0	0	-0.392167	2.252	1.65893	-0.3995	0.073455	-0.277795	-64.1339	7.69E-15	17.6937	0	0	0.286191	-0.643668	-19.7658	0.0845407	205.041	357.054	657.545	403.206	403.206	403.206	-5.09561	-88.0582	1.4103	331.448	318.18	239.314	194.682	194.682	194.682	-88.2009	4.12355	2.42278	40.5507	5.18569	-2.32836	-0.690476	0.308609	1.43831	471.285	56.503	-12.1728	0	0	0.663581
251	0	1.839	0	0	1.83902	2.63538	0.309741	-0.401531	0.086402	-0.1859	-61.664	9.90E-15	19.4175	0	0	0.362514	-1.10229	-19.6438	-0.272202	205.743	354.909	651.997	402.694	402.694	402.694	-4.92676	-87.6049	1.32282	313.145	315.283	234.613	194.682	194.682	194.682	-87.7388	3.95503	2.38657	39.8308	5.84249	-2.02503	-0.595603	0.331524	1.59849	354.628	99.6504	-8.85569	0	0	0.405496
252	0	4.55153	0	0	4.55291	3.12323	-1.4074	-0.372298	0.0852952	-0.0988511	-53.189	-6.99E-16	17.8797	0	0	0.367645	-1.58084	-19.4856	-0.64819	205.939	352.804	646.062	402.122	402.122	402.122	-4.60365	-87.5475	1.42679	294.106	313.125	231.411	194.682	194.682	194.682	-87.6639	3.8192	2.11307	39.1389	6.53997	-1.75322	-0.517234	0.325327	1.73496	259.283	132.2	-9.54245	0	0	0.19002
253	0	7.54465	0	0	7.55771	3.67854	-3.35863	-0.324797	0.075362	-0.0239184	-41.6209	-4.78E-15	14.1647	0	0	0.309342	-2.06474	-19.2786	-1.0168	205.496	350.807	639.822	401.489	401.489	401.489	-4.21682	-87.7533	1.7536	274.709	311.62	229.454	194.682	194.682	194.682	-87.8492	3.7908	1.64838	38.4942	7.24554	-1.5287	-0.463029	0.29824	1.85977	190.509	156.087	-12.9885	0	0	0.0386522
254	0	10.6166	0	0	10.6641	4.25587	-5.37859	-0.269278	0.0610732	0.0338776	-29.4954	-6.41E-16	9.47274	0	0	0.218069	-2.53825	-19.0092	-1.35417	204.291	348.98	633.369	400.789	400.789	400.789	-3.85261	-88.0864	2.29443	255.265	310.631	228.405	194.682	194.682	194.682	-88.1626	3.91443	1.05971	37.9083	7.92627	-1.3616	-0.434127	0.256012	1.97962	149.69	171.579	-17.7242	0	0	-0.0433749
255	0	13.5929	0	0	13.7063	4.81041	-7.30587	-0.215449	0.0469685	0.072493	-18.8132	-3.90E-15	4.91647	0	0	0.128026	-2.98565	-18.6628	-1.64388	202.211	347.378	626.804	400.012	400.012	400.012	-3.57156	-88.4316	3.0017	236.012	310.019	227.914	194.682	194.682	194.682	-88.4903	4.19479	0.419593	37.3819	8.552	-1.25446	-0.420942	0.203126	2.10252	132.998	178.621	-22.5107	0	0	-0.0661251
256	0	16.3422	0	0	16.5523	5.3054	-9.01177	-0.171848	0.0363429	0.0922155	-10.8495	-3.64E-15	1.2568	0	0	0.0615762	-3.39269	-18.2243	-1.87984	199.162	346.036	620.232	399.157	399.157	399.157	-3.39993	-88.7052	3.80152	217.108	309.665	227.674	194.682	194.682	194.682	-88.7489	4.60084	-0.206311	36.9046	9.09835	-1.20148	-0.409878	0.141897	2.23184	134.085	176.77	-26.4881	0	0	-0.044899
257	0	18.7831	0	0	19.1101	5.71707	-10.418	-0.1425	0.028916	0.0952619	-5.92019	-1.87E-15	-1.32181	0	0	0.0234741	-3.74791	-17.6802	-2.06665	195.078	344.968	613.753	398.236	398.236	398.236	-3.33326	-88.8587	4.61306	198.637	309.488	227.456	194.682	194.682	194.682	-88.8894	5.07976	-0.768187	36.455	9.54848	-1.18891	-0.385515	0.0716836	2.37171	145.214	164.086	-28.7701	0	0	0.00610955
258	0	20.8799	0	0	21.3282	6.03618	-11.4992	-0.127882	0.0231913	0.0855712	-3.68991	-2.56E-15	-2.91534	0	0	0.0076924	-4.04383	-17.0202	-2.21721	189.931	344.166	607.471	397.273	397.273	397.273	-3.34898	-88.8723	5.36553	180.612	309.443	227.122	194.682	194.682	194.682	-88.8923	5.57442	-1.23421	36.0036	9.89454	-1.19784	-0.33786	-0.00786121	2.5187	158.825	139.755	-28.7081	0	0	0.0730302
259	0	22.6312	0	0	23.1911	6.26667	-12.2748	-0.126446	0.0171077	0.0677719	-3.52018	-1.06E-15	-3.79808	0	0	0.00488111	-4.2777	-16.2385	-2.34867	183.737	343.601	601.485	396.304	396.304	396.304	-3.419	-88.7455	6.00957	162.989	309.505	226.613	194.682	194.682	194.682	-88.7572	6.0374	-1.58998	35.5168	10.1374	-1.20775	-0.264677	-0.0951468	2.67059	169.209	104.62	-25.9839	0	0	0.143022
260	0	24.0582	0	0	24.7113	6.42228	-12.7957	-0.13388	0.00924239	0.0467726	-4.53707	-2.87E-15	-4.27072	0	0	0.00677273	-4.4514	-15.3347	-2.47813	176.549	343.229	595.894	395.379	395.379	395.379	-3.51835	-88.4873	6.52122	145.687	309.657	225.935	194.682	194.682	194.682	-88.4936	6.43848	-1.83569	34.9616	10.2853	-1.20018	-0.170588	-0.185447	2.81762	172.623	61.7693	-20.8057	0	0	0.204233
261	0	25.1918	0	0	25.9172	6.52169	-13.1274	-0.145494	-0.000188885	0.0266818	-5.95895	1.31E-15	-4.52218	0	0	0.00864065	-4.57082	-14.3132	-2.61806	168.458	342.999	590.791	394.549	394.549	394.549	-3.62845	-88.1086	6.89811	128.612	309.879	225.137	194.682	194.682	194.682	-88.1123	6.76439	-1.98163	34.3085	10.3512	-1.16217	-0.065588	-0.271539	2.94921	167.929	16.4714	-14.0706	0	0	0.247971
262	0	26.062	0	0	26.8409	6.5838	-13.3341	-0.15739	-0.0101841	0.01065	-7.2339	-2.91E-15	-4.67581	0	0	0.00870246	-4.64451	-13.1816	-2.77294	159.57	342.855	586.26	393.865	393.865	393.865	-3.7362	-87.6161	7.15139	111.671	310.144	224.285	194.682	194.682	194.682	-87.6199	7.01356	-2.04333	33.5338	10.349	-1.08822	0.0392194	-0.345166	3.05455	155.526	-25.8254	-6.88997	0	0	0.269349
263	0	26.6919	0	0	27.5093	6.62373	-13.4668	-0.166735	-0.0192331	0.000155276	-8.03442	1.28E-15	-4.77679	0	0	0.00689934	-4.68233	-11.9494	-2.93725	150.002	342.753	582.374	393.367	393.367	393.367	-3.83137	-87.011	7.29671	94.793	310.426	223.439	194.682	194.682	194.682	-87.0169	7.18893	-2.03744	32.6199	10.29	-0.981451	0.131882	-0.398002	3.12767	137.823	-60.1266	-0.424535	0	0	0.268821
264	0	27.0951	0	0	27.9383	6.6506	-13.556	-0.17257	-0.0262962	-0.00456729	-8.29233	1.78E-15	-4.85282	0	0	0.00398166	-4.69386	-10.6263	-3.09608	139.863	342.655	579.192	393.082	393.082	393.082	-3.90434	-86.2889	7.34728	77.9326	310.697	222.649	194.682	194.682	194.682	-86.2984	7.29222	-1.97867	31.5558	10.1806	-0.853	0.202846	-0.422264	3.16567	117.81	-82.775	4.4758	0	0	0.250957
265	0	27.2757	0	0	28.1324	6.66654	-13.609	-0.17532	-0.0307338	-0.00439801	-8.09065	-2.39E-15	-4.88309	0	0	0.000813343	-4.68712	-9.22119	-3.22807	129.25	342.54	576.756	393.022	393.022	393.022	-3.94647	-85.4425	7.30952	61.0727	310.937	221.942	194.682	194.682	194.682	-85.4565	7.3213	-1.87718	30.3369	10.0223	-0.720037	0.245842	-0.413451	3.17134	98.5366	-92.0561	7.42656	0	0	0.223939
266	0	27.2314	0	0	28.0869	6.66755	-13.6123	-0.175296	-0.0322745	-0.00062277	-7.4745	4.02E-15	-4.79886	0	0	-0.00193352	-4.66753	-7.74161	-3.3103	118.239	342.404	575.096	393.182	393.182	393.182	-3.9516	-84.4641	7.18294	44.2209	311.13	221.332	194.682	194.682	194.682	-84.4831	7.27073	-1.73765	28.9656	9.81233	-0.602451	0.262093	-0.371108	3.14841	81.2732	-88.0816	8.51147	0	0	0.194656
267	0	26.9542	0	0	27.7902	6.64551	-13.5391	-0.172792	-0.0306249	0.00535424	-6.45622	-1.16E-16	-4.47527	0	0	-0.00375122	-4.6374	-6.19385	-3.32281	106.89	342.259	574.229	393.544	393.544	393.544	-3.91717	-83.3458	6.96274	27.4027	311.272	220.813	194.682	194.682	194.682	-83.3701	7.13402	-1.56043	27.4508	9.54587	-0.519692	0.258949	-0.299807	3.10198	65.4545	-72.6886	8.17206	0	0	0.165795
268	0	26.4312	0	0	27.226	6.59106	-13.3583	-0.168094	-0.0260677	0.0123496	-5.03133	3.79E-15	-3.83476	0	0	-0.00427547	-4.59613	-4.58371	-3.25195	95.2503	342.135	574.159	394.086	394.086	394.086	-3.84356	-82.0774	6.64446	10.6534	311.368	220.364	194.682	194.682	194.682	-82.1072	6.90624	-1.34474	25.8076	9.21782	-0.488346	0.247858	-0.208481	3.03733	48.8821	-49.0676	7.03673	0	0	0.133551
269	0	25.6445	0	0	26.3751	6.49617	-13.0423	-0.161687	-0.0197621	0.0194487	-3.22307	-1.98E-15	-2.91309	0	0	-0.00318868	-4.54057	-2.91749	-3.09197	83.3666	342.073	574.883	394.778	394.778	394.778	-3.73363	-80.645	6.22846	-5.9904	311.434	219.946	194.682	194.682	194.682	-80.6801	6.58675	-1.09155	24.056	8.82434	-0.520425	0.241886	-0.107649	2.95948	28.3853	-21.1877	5.77333	0	0	0.0877193
270	0	24.5722	0	0	25.2175	6.35541	-12.5721	-0.154489	-0.0131351	0.0259153	-1.13026	3.67E-15	-1.81404	0	0	-0.000222612	-4.46588	-1.20297	-2.84475	71.292	342.119	576.387	395.595	395.595	395.595	-3.59371	-79.0296	5.72266	-22.4957	311.493	219.507	194.682	194.682	194.682	-79.0695	6.18182	-0.804386	22.2194	8.36366	-0.622803	0.251945	-0.00797839	2.87358	1.02794	6.94785	4.86247	0	0	0.0158147
271	0	23.1911	0	0	23.7348	6.16628	-11.9375	-0.146866	-0.00694669	0.0310121	1.15538	-4.05E-15	-0.612432	0	0	0.00489811	-4.36639	0.549784	-2.51843	59.0946	342.322	578.651	396.511	396.511	396.511	-3.43528	-77.2084	5.14344	-38.8371	311.566	218.986	194.682	194.682	194.682	-77.2526	5.70641	-0.488364	20.3233	7.8366	-0.797258	0.28348	0.0806528	2.78284	-34.8035	31.7766	4.51549	0	0	-0.0912682
272	0	21.4775	0	0	21.9109	5.92933	-11.1381	-0.13863	-0.000808921	0.0340089	3.52795	2.96E-15	0.701755	0	0	0.0122291	-4.2369	2.32782	-2.12549	46.8621	342.725	581.646	397.503	397.503	397.503	-3.2744	-75.1553	4.5153	-55.0007	311.671	218.316	194.682	194.682	194.682	-75.203	5.18376	-0.149665	18.3943	7.24724	-1.04118	0.338883	0.152255	2.68777	-79.795	51.3456	4.59487	0	0	-0.237481
273	0	19.4084	0	0	19.7319	5.64838	-10.1843	-0.130094	0.00543745	0.0338694	5.73939	-2.56E-15	2.08452	0	0	0.0211325	-4.07379	4.11515	-1.6804	34.7034	343.356	585.333	398.554	398.554	398.554	-3.12837	-72.8414	3.8696	-70.9894	311.825	217.43	194.682	194.682	194.682	-72.8919	4.64293	0.203457	16.4594	6.60349	-1.34904	0.415535	0.202368	2.58786	-132.952	64.0096	4.90459	0	0	-0.418249
274	0	16.9638	0	0	17.1865	5.33023	-9.09694	-0.122702	0.0113124	0.0294633	7.33182	-1.86E-15	3.39025	0	0	0.0295174	-3.87599	5.89263	-1.19756	22.7476	344.232	589.66	399.648	399.648	399.648	-3.01267	-70.2367	3.2424	-86.8274	312.048	216.264	194.682	194.682	194.682	-70.2893	4.11593	0.560538	14.5462	5.91772	-1.71398	0.510066	0.229589	2.48103	-192.615	68.7379	5.22834	0	0	-0.623076
275	0	14.1324	0	0	14.2708	4.9836	-7.90445	-0.119036	0.015904	0.0194364	7.67743	-1.40E-15	4.39606	0	0	0.0331544	-3.64555	7.63814	-0.689587	11.1422	345.347	594.559	400.771	400.771	400.771	-2.93997	-67.3159	2.67161	-102.56	312.358	214.777	194.682	194.682	194.682	-67.37	3.63576	0.910356	12.6829	5.20708	-2.12917	0.616715	0.232399	2.36656	-255.809	64.4581	5.37497	0	0	-0.833791
276	0	10.9207	0	0	10.9953	4.61804	-6.63903	-0.12201	0.0182575	0.00302655	6.14857	-9.32E-16	4.86551	0	0	0.0260048	-3.38773	9.32688	-0.166432	0.048553	346.676	599.942	401.911	401.911	401.911	-2.92035	-64.0665	2.19385	-118.249	312.77	212.968	194.682	194.682	194.682	-64.122	3.23463	1.24349	10.8985	4.49283	-2.58827	0.731284	0.213534	2.2448	-319.865	51.2896	5.15015	0	0	-1.0293
277	0	7.36214	0	0	7.39432	4.243	-5.33369	-0.133869	0.0177259	-0.0197559	2.32742	1.86E-15	4.62693	0	0	0.00207712	-3.11065	10.9321	0.364998	-10.363	348.179	605.697	403.058	403.058	403.058	-2.9612	-60.4983	1.84095	-133.957	313.292	210.9	194.682	194.682	194.682	-60.5559	2.94175	1.55475	9.22276	3.79975	-3.08496	0.849095	0.174727	2.11527	-382.128	29.6932	4.42747	0	0	-1.18679
278	0	3.52436	0	0	3.53304	3.86741	-4.02068	-0.154338	0.0146032	-0.0476283	-3.722	-4.66E-16	3.67456	0	0	-0.0408085	-2.82454	12.4261	0.900216	-19.9202	349.799	611.693	404.198	404.198	404.198	-3.06647	-56.6505	1.63568	-149.724	313.917	208.715	194.682	194.682	194.682	-56.7118	2.7795	1.84469	7.68518	3.1539	-3.6119	0.967435	0.120545	1.97696	-440.963	1.5516	3.18428	0	0	-1.2852
279	0	-0.490681	0	0	-0.49124	3.50012	-2.73238	-0.180803	0.00986892	-0.0781277	-11.4501	2.80E-15	2.15222	0	0	-0.0984343	-2.54096	13.7814	1.43609	-28.4565	351.475	617.774	405.318	405.318	405.318	-3.23386	-52.5925	1.58726	-165.546	314.633	206.622	194.682	194.682	194.682	-52.6601	2.75797	2.1185	6.31399	2.58049	-4.15952	1.08357	0.056099	1.82918	-495.334	-30.4062	1.56652	0	0	-1.3069
280	0	-4.55386	0	0	-4.55542	3.15046	-1.5032	-0.209277	0.00498908	-0.108212	-19.9869	-3.03E-15	0.308679	0	0	-0.160562	-2.27179	14.9724	1.96925	-35.8188	353.141	623.769	406.406	406.406	406.406	-3.45218	-48.4176	1.68742	-181.36	315.429	204.868	194.682	194.682	194.682	-48.4949	2.86949	2.38273	5.13468	2.10173	-4.71488	1.19376	-0.013299	1.6706	-544.078	-62.7291	-0.182723	0	0	-1.23951
281	0	-8.52184	0	0	-8.52203	2.82858	-0.370388	-0.235269	7.39E-05	-0.134742	-28.3508	-4.54E-15	-1.73083	0	0	-0.213663	-2.02848	15.9763	2.4941	-41.8761	354.735	629.497	407.448	407.448	407.448	-3.70112	-44.2327	1.90764	-197.04	316.299	203.7	194.682	194.682	194.682	-44.3228	3.08539	2.64196	4.16847	1.73457	-5.26093	1.29328	-0.0830581	1.50182	-585.823	-92.9338	-1.69279	0	0	-1.08143
282	0	-12.2535	0	0	-12.2543	2.54437	0.630123	-0.255082	-0.00613523	-0.155204	-35.6958	4.22E-15	-3.97451	0	0	-0.246086	-1.82149	16.7753	3.00117	-46.527	356.202	634.777	408.432	408.432	408.432	-3.95704	-40.1446	2.19948	-212.415	317.248	203.321	194.682	194.682	194.682	-40.2499	3.3577	2.89931	3.43039	1.48973	-5.77632	1.37673	-0.150316	1.32306	-618.764	-119.703	-2.61185	0	0	-0.843194
283	0	-15.6263	0	0	-15.6316	2.3053	1.47143	-0.267958	-0.0139752	-0.168489	-41.6193	-7.11E-15	-6.31219	0	0	-0.253244	-1.65958	17.3576	3.47622	-49.7066	357.499	639.439	409.353	409.353	409.353	-4.20332	-36.2473	2.49919	-227.289	318.272	203.864	194.682	194.682	194.682	-36.3689	3.62585	3.16115	2.92765	1.37092	-6.23625	1.43721	-0.210355	1.13902	-640.717	-140.934	-2.74582	0	0	-0.546609
284	0	-18.5447	0	0	-18.5581	2.11499	2.14072	-0.277006	-0.0240831	-0.174299	-46.2865	4.60E-15	-8.59427	0	0	-0.237766	-1.54907	17.7181	3.90013	-51.3916	358.599	643.331	410.208	410.208	410.208	-4.43824	-32.6165	2.73647	-241.469	319.357	205.381	194.682	194.682	194.682	-32.7536	3.82579	3.44096	2.65834	1.37461	-6.61393	1.47184	-0.258549	0.956763	-651.755	-155.07	-1.87825	0	0	-0.22543
285	0	-20.9391	0	0	-20.9625	1.97259	2.6411	-0.283727	-0.0322001	-0.172647	-49.8573	-1.75E-15	-10.0925	0	0	-0.20458	-1.49307	17.8593	4.25017	-51.6024	359.491	646.328	411.002	411.002	411.002	-4.67813	-29.3114	2.84504	-254.764	320.466	207.86	194.682	194.682	194.682	-29.4616	3.8996	3.76104	2.61088	1.49056	-6.88292	1.47907	-0.286996	0.781559	-652.845	-156.922	-0.244749	0	0	0.0824645
286	0	-22.7665	0	0	-22.7991	1.87545	2.98222	-0.290903	-0.0342531	-0.164088	-52.7161	-5.07E-15	-10.0652	0	0	-0.159353	-1.49061	17.7909	4.50204	-50.4022	360.186	648.336	411.745	411.745	411.745	-4.94734	-26.3751	2.7725	-266.999	321.564	211.236	194.682	194.682	194.682	-26.534	3.80173	4.14373	2.76424	1.70202	-7.01974	1.46083	-0.28904	0.620299	-646.728	-142.31	1.66281	0	0	0.340967
287	0	-24.0061	0	0	-24.0452	1.82193	3.17008	-0.301683	-0.0274147	-0.148617	-55.2856	-2.56E-15	-7.97699	0	0	-0.105901	-1.53608	17.5292	4.63259	-47.8932	360.71	649.293	412.447	412.447	412.447	-5.26493	-23.8378	2.48746	-278.012	322.643	215.404	194.682	194.682	194.682	-23.999	3.50417	4.6008	3.08916	1.9867	-7.00638	1.42479	-0.263522	0.477301	-639.034	-109.949	3.11143	0	0	0.528701
288	0	-24.6539	0	0	-24.695	1.81286	3.20191	-0.317462	-0.0102347	-0.126264	-57.7165	1.86E-15	-3.62735	0	0	-0.0451688	-1.61911	17.0953	4.62308	-44.208	361.107	649.174	413.12	413.12	413.12	-5.63422	-21.7228	1.98426	-287.642	323.738	220.233	194.682	194.682	194.682	-21.8767	3.00127	5.12566	3.55028	2.31741	-6.83273	1.37882	-0.212634	0.357127	-634.998	-61.5052	3.20687	0	0	0.646039
289	0	-24.7196	0	0	-24.7574	1.8518	3.06526	-0.336296	0.016437	-0.0971853	-59.7016	-1.86E-15	2.67645	0	0	0.0228702	-1.72518	16.514	4.4618	-39.4984	361.432	647.981	413.766	413.766	413.766	-6.03572	-20.0482	1.28515	-295.721	324.932	225.573	194.682	194.682	194.682	-20.1824	2.31288	5.68879	4.10947	2.66362	-6.49794	1.33034	-0.144627	0.260403	-638.015	-2.46907	1.26405	0	0	0.712951
290	0	-24.2293	0	0	-24.2589	1.94373	2.74249	-0.352728	0.0492566	-0.0630502	-60.5082	3.73E-15	10.1293	0	0	0.0954428	-1.83686	15.8107	4.14629	-33.9229	361.746	645.747	414.381	414.381	414.382	-6.42624	-18.8227	0.43887	-302.089	326.356	231.251	194.682	194.682	194.682	-18.9233	1.48406	6.23884	4.72956	2.99315	-6.01112	1.27903	-0.0698919	0.190648	-645.858	59.2653	-2.79608	0	0	0.75482
291	0	-23.2318	0	0	-23.2503	2.09286	2.21849	-0.360546	0.0826301	-0.026887	-59.3891	1.86E-15	17.5646	0	0	0.164656	-1.93566	15.0099	3.68386	-27.6324	362.11	642.527	414.949	414.949	414.949	-6.74475	-18.0359	-0.48587	-306.615	328.161	237.08	194.682	194.682	194.682	-18.0907	0.578822	6.7095	5.37836	3.27473	-5.3904	1.22087	-0.000436789	0.151118	-653.098	114.737	-8.17007	0	0	0.791751
292	0	-21.8027	0	0	-21.8104	2.30027	1.48911	-0.356733	0.110403	0.00714823	-56.1267	1.86E-15	23.7693	0	0	0.219887	-2.004	14.1324	3.09074	-20.76	362.577	638.399	415.443	415.443	415.443	-6.92407	-17.6504	-1.41221	-309.233	330.496	242.866	194.682	194.682	194.682	-17.6523	-0.33218	7.03086	6.0325	3.48018	-4.66092	1.15065	0.0539036	0.150471	-653.796	156.458	-13.4174	0	0	0.832894
293	0	-20.0385	0	0	-20.0395	2.56243	0.566526	-0.343549	0.127731	0.035633	-51.3077	-9.32E-15	27.8086	0	0	0.253635	-2.02695	13.194	2.39014	-13.4118	363.187	633.457	415.831	415.831	415.831	-6.90467	-17.6027	-2.26977	-309.954	333.477	248.428	194.682	194.682	194.682	-17.5521	-1.18659	7.14218	6.68008	3.58656	-3.85209	1.06972	0.0862821	0.19801	-646.464	179.64	-16.9483	0	0	0.881476
294	0	-18.0424	0	0	-18.0432	2.87134	-0.520925	-0.326466	0.132814	0.0554903	-46.055	3.73E-15	29.2774	0	0	0.265486	-1.99334	12.2044	1.60975	-5.66219	363.967	627.813	416.076	416.076	416.076	-6.64612	-17.8164	-3.00698	-308.848	337.167	253.618	194.682	194.682	194.682	-17.7215	-1.94194	7.00231	7.32207	3.57734	-2.99459	0.980556	0.09616	0.302043	-631.72	183.921	-17.8456	0	0	0.935467
295	0	-15.9066	0	0	-15.9141	3.21655	-1.73567	-0.310519	0.126842	0.0656066	-41.4906	-5.59E-15	28.302	0	0	0.261012	-1.8964	11.1663	0.778739	2.44652	364.925	621.593	416.146	416.146	416.146	-6.13234	-18.2198	-3.59779	-306.014	341.57	258.334	194.682	194.682	194.682	-18.0943	-2.58068	6.595	7.97303	3.44315	-2.1171	0.891193	0.0882771	0.467581	-612.988	172.404	-16.0977	0	0	0.995413
296	0	-13.7001	0	0	-13.7198	3.58775	-3.04007	-0.298991	0.112651	0.0665145	-38.4075	-1.86E-15	25.3586	0	0	0.248081	-1.73373	10.0759	-0.0740752	10.9029	366.052	614.938	416.014	416.014	416.014	-5.37099	-18.7591	-4.04073	-301.549	346.636	262.534	194.682	194.682	194.682	-18.6196	-3.10747	5.92879	8.65952	3.18235	-1.24451	0.809076	0.0687521	0.691503	-593.965	149.567	-12.3414	0	0	1.06532
297	0	-11.4648	0	0	-11.4993	3.97669	-4.40322	-0.29343	0.0931558	0.0604575	-37.1385	0	21.0374	0	0	0.233371	-1.50677	8.92328	-0.921276	19.7223	367.33	608.001	415.663	415.663	415.663	-4.38886	-19.4049	-4.35202	-295.528	352.273	266.227	194.682	194.682	194.682	-19.2679	-3.54145	5.03274	9.4181	2.80058	-0.397256	0.744936	0.0440418	0.966972	-579.144	119.609	-7.26961	0	0	1.15427
298	0	-9.21715	0	0	-9.26503	4.37756	-5.80276	-0.293338	0.0707475	0.0506813	-37.499	-2.80E-15	15.9021	0	0	0.220514	-1.22006	7.69416	-1.73639	28.9416	368.728	600.95	415.093	415.093	415.093	-3.2265	-20.1521	-4.55618	-287.997	358.359	269.465	194.682	194.682	194.682	-20.0332	-3.90686	3.95087	10.2913	2.31041	0.407391	0.704117	0.019537	1.28037	-570.735	85.9879	-1.4203	0	0	1.27179
299	0	-6.95448	0	0	-7.01038	4.78637	-7.22262	-0.295985	0.0475584	0.0404527	-38.8443	2.80E-15	10.4548	0	0	0.210009	-0.880672	6.37136	-2.49355	38.6113	370.21	593.96	414.319	414.319	414.319	-1.93301	-21.0165	-4.6773	-278.972	364.752	272.322	194.682	194.682	194.682	-20.9292	-4.22542	2.73623	11.323	1.73039	1.15427	0.688704	-5.37E-05	1.61458	-568.706	51.6764	4.78194	0	0	1.42579
300	0	-4.66586	0	0	-4.71966	5.19987	-8.64938	-0.297524	0.024759	0.0325812	-40.3197	-8.15E-15	5.03186	0	0	0.200024	-0.497818	4.93725	-3.16731	48.786	371.738	587.217	413.374	413.374	413.374	-0.560495	-22.0258	-4.73336	-268.454	371.302	274.876	194.682	194.682	194.682	-21.9815	-4.512	1.44444	12.5532	1.08416	1.82914	0.696548	-0.013499	1.95069	-570.628	18.333	11.1851	0	0	1.61616
301	0	-2.34335	0	0	-2.38003	5.61427	-10.068	-0.294544	0.00216606	0.0283136	-41.1606	-2.33E-15	-0.233284	0	0	0.187666	-0.0826754	3.37634	-3.73283	59.5128	373.271	580.908	412.308	412.308	412.308	0.840005	-23.2096	-4.73408	-256.445	377.859	277.193	194.682	194.682	194.682	-23.2178	-4.77345	0.129007	14.0123	0.398808	2.41785	0.721066	-0.0207428	2.2716	-572.182	-13.4118	18.0408	0	0	1.82882
302	0	0.00882147	0	0	0.0090084	6.02383	-11.4575	-0.284909	-0.0207599	0.0284718	-40.8811	4.19E-15	-5.26954	0	0	0.170693	0.351669	1.67772	-4.16723	70.8204	374.772	575.222	411.18	411.18	411.18	2.21988	-24.5914	-4.68169	-242.971	384.279	279.309	194.682	194.682	194.682	-24.6588	-5.00921	-1.16077	15.7171	-0.296308	2.90649	0.756465	-0.0247513	2.56118	-569.878	-43.5468	25.7475	0	0	2.04101
303	0	2.37006	0	0	2.43037	6.41963	-12.7869	-0.26868	-0.0440264	0.0322993	-39.4013	-4.66E-15	-9.93645	0	0	0.149218	0.790453	-0.16282	-4.45109	82.7093	376.208	570.341	410.059	410.059	410.059	3.53304	-26.1828	-4.57375	-228.088	390.42	281.227	194.682	194.682	194.682	-26.3131	-5.21293	-2.38005	17.6669	-0.97154	3.28165	0.795021	-0.0286001	2.80898	-560.164	-71.8012	34.6022	0	0	2.22207
304	0	4.70562	0	0	4.85036	6.78942	-14.0159	-0.247676	-0.0670197	0.038673	-36.9715	-1.86E-15	-13.9944	0	0	0.125789	1.21765	-2.14135	-4.57025	95.145	377.549	566.436	409.008	409.008	409.008	4.73666	-27.9845	-4.40702	-211.877	396.148	282.915	194.682	194.682	194.682	-28.1777	-5.37529	-3.489	19.8438	-1.59876	3.53111	0.830949	-0.0343931	3.00781	-541.233	-97.1957	44.6184	0	0	2.34566
305	0	6.97357	0	0	7.22419	7.11843	-15.098	-0.223407	-0.0870163	0.0454711	-33.8923	5.59E-15	-16.9787	0	0	0.103972	1.61685	-4.24558	-4.51733	108.055	378.771	563.66	408.078	408.078	408.078	5.79346	-29.99	-4.18083	-194.439	401.344	284.32	194.682	194.682	194.682	-30.242	-5.48691	-4.45438	22.2141	-2.15335	3.64472	0.856165	-0.0425423	3.15565	-510.678	-117.652	54.978	0	0	2.38528
306	0	9.13083	0	0	9.50169	7.39246	-15.9906	-0.197879	-0.10161	0.0504546	-30.5291	1.86E-15	-18.5116	0	0	0.0864599	1.97252	-6.45537	-4.29329	121.33	379.859	562.144	407.3	407.3	407.3	6.67834	-32.1879	-3.89979	-175.88	405.914	285.378	194.682	194.682	194.682	-32.4906	-5.5426	-5.25501	24.7329	-2.61618	3.61583	0.863961	-0.0531785	3.25389	-466.98	-131.594	64.7342	0	0	2.32019
307	0	11.1385	0	0	11.6336	7.6013	-16.6653	-0.17339	-0.109096	0.0523555	-27.2462	3.73E-15	-18.4166	0	0	0.0739484	2.27154	-8.74387	-3.90894	134.824	380.804	561.983	406.684	406.684	406.684	7.38393	-34.5637	-3.57415	-156.313	409.805	286.034	194.682	194.682	194.682	-34.9071	-5.54409	-5.88625	27.3491	-2.97507	3.44339	0.847661	-0.0646093	3.3038	-409.84	-137.939	72.8927	0	0	2.14046
308	0	12.966	0	0	13.5779	7.74109	-17.1142	-0.152264	-0.109163	0.0506642	-24.3614	1.86E-15	-16.811	0	0	0.0652715	2.50458	-11.079	-3.38626	148.363	381.603	563.236	406.213	406.213	406.213	7.92272	-37.1026	-3.21747	-135.847	413.01	286.255	194.682	194.682	194.682	-37.4761	-5.5003	-6.36141	30.0103	-3.22468	3.1346	0.80551	-0.0767438	3.30705	-340.766	-137.143	78.7476	0	0	1.85204
309	0	14.5929	0	0	15.3051	7.81497	-17.3506	-0.136513	-0.10321	0.0458485	-22.1159	1.86E-15	-14.1044	0	0	0.0585496	2.6674	-13.4251	-2.75856	161.747	382.26	565.913	405.857	405.857	405.856	8.32467	-39.791	-2.84291	-114.586	415.563	286.038	194.682	194.682	194.682	-40.1857	-5.42525	-6.7094	32.666	-3.36629	2.70669	0.737524	-0.0876348	3.26618	-262.435	-130.569	82.0744	0	0	1.47599
310	0	16.0105	0	0	16.8009	7.83195	-17.4048	-0.127543	-0.0942502	0.0390516	-20.6396	0	-10.922	0	0	0.0522923	2.76164	-15.7441	-2.0691	174.763	382.783	569.972	405.57	405.571	405.57	8.6303	-42.6179	-2.45942	-92.6234	417.529	285.409	194.682	194.682	194.682	-43.0278	-5.33448	-6.96857	35.2704	-3.40612	2.18711	0.650144	-0.098546	3.1842	-179.338	-121.321	83.3859	0	0	1.05141
311	0	17.22	0	0	18.0651	7.80421	-17.3162	-0.125836	-0.0842589	0.0317386	-19.9131	-1.86E-15	-7.77979	0	0	0.0458642	2.79477	-17.9975	-1.36758	187.191	383.18	575.317	405.31	405.31	405.31	8.88131	-45.5753	-2.06976	-70.0362	418.98	284.422	194.682	194.682	194.682	-45.9977	-5.2412	-7.17854	37.7824	-3.3536	1.61128	0.551375	-0.108162	3.06514	-96.2132	-111.581	82.9264	0	0	0.623395
312	0	18.2306	0	0	19.1086	7.74507	-17.127	-0.131374	-0.0735339	0.0252248	-19.8056	0	-4.99823	0	0	0.0392056	2.77926	-20.1473	-0.705156	198.824	383.459	581.802	405.033	405.033	405.033	9.11463	-48.6571	-1.6702	-46.8852	419.989	283.151	194.682	194.682	194.682	-49.0921	-5.15443	-7.37526	40.1654	-3.21981	1.01869	0.451591	-0.115107	2.91707	-17.7917	-102.604	80.502	0	0	0.235074
313	0	19.0567	0	0	19.9501	7.66776	-16.879	-0.142018	-0.0635265	0.0203315	-19.9189	-1.40E-15	-2.9901	0	0	0.0321812	2.73082	-22.1577	-0.128763	209.472	383.63	589.238	404.705	404.705	404.705	9.36028	-51.8587	-1.25169	-23.213	420.623	281.685	194.682	194.682	194.682	-52.3087	-5.07907	-7.58921	42.3866	-3.01622	0.447987	0.358873	-0.118711	2.74568	52.3502	-95.5454	76.3373	0	0	-0.0809924
314	0	19.7124	0	0	20.6087	7.5837	-16.6086	-0.154665	-0.056391	0.0178469	-19.7342	4.66E-16	-2.20388	0	0	0.0248452	2.66614	-23.9959	0.324022	218.977	383.697	597.409	404.3	404.3	404.3	9.63754	-55.1723	-0.803201	0.948551	420.937	280.123	194.682	194.682	194.682	-55.6418	-5.01668	-7.84167	44.4162	-2.75405	-0.0676039	0.277761	-0.120216	2.55835	111.786	-91.642	71.0683	0	0	-0.3045
315	0	20.2036	0	0	21.0936	7.50024	-16.3394	-0.166641	-0.0542178	0.0182049	-18.807	5.13E-15	-3.00826	0	0	0.0175455	2.60047	-25.6335	0.628398	227.218	383.668	606.079	403.803	403.803	403.803	9.94991	-58.5818	-0.316856	25.5707	420.963	278.55	194.682	194.682	194.682	-59.0755	-4.96594	-8.13913	46.2279	-2.44347	-0.504005	0.211594	-0.121605	2.36226	158.747	-91.7624	65.4627	0	0	-0.427073
316	0	20.5219	0	0	21.3973	7.41886	-16.0761	-0.175983	-0.0585592	0.021835	-16.8717	9.32E-16	-5.59297	0	0	0.0111655	2.54548	-27.0475	0.774127	234.112	383.546	615.014	403.206	403.206	403.206	10.2812	-62.0567	0.206628	50.6257	420.696	277.026	194.682	194.682	194.682	-62.5789	-4.9226	-8.4687	47.7997	-2.09314	-0.848627	0.16184	-0.12635	2.16263	192.107	-96.5641	60.2555	0	0	-0.452741
317	0	20.6402	0	0	21.4901	7.33395	-15.8007	-0.181969	-0.0691765	0.0282908	-13.9657	-2.80E-15	-9.79567	0	0	0.00764614	2.50787	-28.2206	0.765352	239.619	383.334	623.987	402.516	402.516	402.516	10.5942	-65.5501	0.753262	76.0903	420.093	275.574	194.682	194.682	194.682	-66.1019	-4.87911	-8.79597	49.1153	-1.71024	-1.1007	0.130151	-0.135879	1.96634	211.511	-105.43	55.639	0	0	-0.398066
318	0	20.5127	0	0	21.3211	7.23337	-15.4734	-0.185562	-0.0838469	0.0358295	-10.5089	-5.59E-15	-15.0662	0	0	0.00996711	2.48884	-29.1423	0.619404	243.739	383.035	632.789	401.748	401.748	401.748	10.8345	-68.9983	1.29342	101.951	419.069	274.178	194.682	194.682	194.682	-69.5756	-4.82451	-9.06763	50.1645	-1.30041	-1.27042	0.1173	-0.150608	1.7806	218.006	-116.76	51.2601	0	0	-0.289468
319	0	20.0805	0	0	20.8251	7.1004	-15.039	-0.190079	-0.0995468	0.0406831	-7.33966	3.73E-15	-20.5952	0	0	0.0205514	2.48441	-29.8091	0.364582	246.508	382.651	641.238	400.93	400.93	400.93	10.9378	-72.3259	1.78356	128.205	417.518	272.798	194.682	194.682	194.682	-72.9175	-4.74467	-9.21851	50.9446	-0.868091	-1.37677	0.122322	-0.169475	1.61463	214.735	-128.565	46.693	0	0	-0.157221
320	0	19.2845	0	0	19.9394	6.91656	-14.4354	-0.199614	-0.112334	0.0371716	-5.46442	1.86E-15	-25.333	0	0	0.0380313	2.48654	-30.2252	0.0372859	248.001	382.183	649.184	400.098	400.098	400.098	10.8381	-75.4579	2.17209	154.855	415.319	271.401	194.682	194.682	194.682	-76.0444	-4.62242	-9.18012	51.4612	-0.417001	-1.44472	0.140403	-0.191179	1.47801	207.679	-138.853	41.5074	0	0	-0.0280555
321	0	18.0839	0	0	18.6248	6.66506	-13.604	-0.217508	-0.117905	0.018494	-5.75993	-2.80E-15	-28.1216	0	0	0.0545709	2.48481	-30.4028	-0.321383	248.331	381.631	656.509	399.301	399.301	399.301	10.4759	-78.3338	2.40871	181.876	412.365	270.001	194.682	194.682	194.682	-78.8889	-4.43845	-8.89045	51.7283	0.0488848	-1.50226	0.160114	-0.21154	1.37915	206.023	-145.273	35.3537	0	0	0.0824214
322	0	16.4734	0	0	16.8854	6.33496	-12.5036	-0.244146	-0.111905	-0.0211982	-8.58445	-6.06E-15	-27.8635	0	0	0.0568843	2.46844	-30.362	-0.669423	247.643	380.995	663.129	398.591	398.591	398.591	9.80774	-80.9206	2.45537	209.185	408.577	268.685	194.682	194.682	194.682	-81.4143	-4.17387	-8.30528	51.7681	0.52458	-1.57728	0.166823	-0.22594	1.31971	219.906	-145.403	27.9466	0	0	0.175456
323	0	14.4969	0	0	14.7808	5.92537	-11.1247	-0.277149	-0.0917612	-0.0850436	-13.6383	6.52E-15	-23.8865	0	0	0.0326351	2.42823	-30.1301	-0.967646	246.11	380.275	668.99	398.025	398.025	398.025	8.81795	-83.2187	2.29624	236.586	403.935	267.62	194.682	194.682	194.682	-83.624	-3.81509	-7.41067	51.6105	1.00302	-1.69466	0.143875	-0.229053	1.29524	258.803	-137.179	19.3832	0	0	0.265892
324	0	12.2538	0	0	12.4269	5.4486	-9.50233	-0.311333	-0.0584949	-0.171623	-19.8626	4.89E-15	-16.2988	0	0	-0.0196037	2.35813	-29.7406	-1.1833	243.93	379.474	674.069	397.656	397.655	397.655	7.53043	-85.262	1.94422	263.747	398.506	267.035	194.682	194.682	194.682	-85.5623	-3.35951	-6.23373	51.292	1.47467	-1.87361	0.0799756	-0.217618	1.29302	327.819	-120.065	10.3412	0	0	0.372506
325	0	9.89385	0	0	9.98525	4.93016	-7.71994	-0.338432	-0.0172718	-0.274787	-25.4393	-8.15E-16	-6.13466	0	0	-0.0839483	2.2561	-29.2315	-1.29311	241.312	378.597	678.362	397.523	397.523	397.523	6.01463	-87.1106	1.4413	290.2	392.456	267.181	194.682	194.682	194.682	-87.3054	-2.81946	-4.84689	50.8531	1.92762	-2.12562	-0.030574	-0.193014	1.29274	427.247	-96.166	1.90515	0	0	0.506612
326	0	7.59618	0	0	7.63687	4.40549	-5.90006	-0.347796	0.0237691	-0.385056	-28.0677	7.75E-15	4.8085	0	0	-0.132616	2.12413	-28.6428	-1.28544	238.47	377.649	681.886	397.65	397.65	397.65	4.38133	-88.8366	0.852639	315.377	386.044	268.262	194.682	194.682	194.682	-88.9417	-2.22218	-3.36213	50.3361	2.34808	-2.45298	-0.18447	-0.15938	1.27268	552.584	-69.7785	-5.07276	0	0	0.664027
327	0	5.53145	0	0	5.54626	3.91359	-4.18239	-0.328886	0.0554532	-0.492035	-25.5848	1.27E-15	14.3714	0	0	-0.142637	1.96737	-28.0139	-1.16117	235.602	376.637	684.67	398.035	398.035	398.035	2.76554	-90.4989	0.256642	338.669	379.581	270.355	194.682	194.682	194.682	-90.5414	-1.60448	-1.91421	49.7822	2.72194	-2.8486	-0.375087	-0.125818	1.21075	697.082	-47.5909	-10.4159	0	0	0.826782
328	0	3.81782	0	0	3.82205	3.48918	-2.69393	-0.275797	0.069852	-0.587135	-16.8378	-2.21E-15	20.591	0	0	-0.111543	1.79281	-27.3812	-0.933443	232.887	375.569	686.751	398.651	398.651	398.651	1.29814	-92.1152	-0.266968	359.492	373.368	273.331	194.682	194.682	194.682	-92.1244	-1.00324	-0.634643	49.2283	3.03652	-3.29635	-0.590674	-0.101421	1.09668	852.387	-36.3951	-14.8764	0	0	0.967251
329	0	2.48742	0	0	2.48828	3.15515	-1.51972	-0.191253	0.0633167	-0.664813	-2.39747	4.19E-15	22.3446	0	0	-0.0574801	1.60784	-26.7751	-0.62619	230.464	374.45	688.163	399.45	399.45	399.45	0.0740349	-93.6382	-0.650154	377.341	367.619	276.813	194.682	194.682	194.682	-93.6376	-0.445188	0.377848	48.704	3.2824	-3.77237	-0.818417	-0.0929961	0.933002	1009.31	-40.4261	-19.8362	0	0	1.05733
330	0	1.48059	0	0	1.48069	2.91778	-0.684415	-0.0875513	0.0383955	-0.722155	15.2881	-2.10E-15	19.7563	0	0	-0.00309673	1.41912	-26.2179	-0.271597	228.429	373.284	688.935	400.367	400.367	400.367	-0.870359	-94.9529	-0.849398	391.831	362.407	280.204	194.682	194.682	194.682	-94.9566	0.0599383	1.08	48.229	3.45494	-4.24704	-1.04403	-0.10049	0.737623	1156.87	-58.5739	-26.4943	0	0	1.07953
331	0	0.671745	0	0	0.671736	2.76658	-0.152129	0.0172772	0.00348625	-0.75853	32.5041	-6.99E-16	14.1446	0	0	0.0401565	1.23173	-25.7231	0.0929474	226.825	372.067	689.084	401.329	401.329	401.329	-1.55941	-95.8999	-0.854111	402.716	357.657	282.782	194.682	194.682	194.682	-95.9133	0.520066	1.48942	47.8121	3.55513	-4.68719	-1.25271	-0.114699	0.538133	1283.24	-83.8469	-35.0987	0	0	1.03915
332	0	-0.0849504	0	0	-0.0849506	2.67915	0.155659	0.103212	-0.0314848	-0.775319	45.1018	0	7.37782	0	0	0.0714433	1.04889	-25.2944	0.428339	225.646	370.797	688.608	402.267	402.267	402.267	-2.06083	-96.3181	-0.685799	409.874	353.184	283.847	194.682	194.682	194.682	-96.342	0.95574	1.67112	47.4503	3.59049	-5.05917	-1.43375	-0.125721	0.364928	1378.28	-107.885	-44.6647	0	0	0.967426
333	0	-0.903837	0	0	-0.903853	2.62903	0.332103	0.152407	-0.0567876	-0.774376	49.5175	2.98E-16	1.42272	0	0	0.0881723	0.871917	-24.9269	0.697116	224.839	369.466	687.492	403.118	403.118	403.118	-2.45885	-96.0956	-0.388969	413.276	348.762	282.875	194.682	194.682	194.682	-96.1295	1.39171	1.71395	47.1303	3.57419	-5.33142	-1.57425	-0.120484	0.247821	1432.4	-121.802	-53.4914	0	0	0.90679
334	0	-1.82373	0	0	-1.82379	2.59411	0.455017	0.152185	-0.0650337	-0.756243	43.6686	1.16E-15	-2.11225	0	0	0.0810194	0.700333	-24.609	0.866948	224.315	368.064	685.704	403.837	403.837	403.837	-2.82679	-95.2121	-0.0152598	412.95	344.202	279.637	194.682	194.682	194.682	-95.2563	1.84722	1.70345	46.831	3.52461	-5.47783	-1.65935	-0.0897465	0.208274	1436.27	-118.766	-59.7976	0	0	0.889963
335	0	-2.78178	0	0	-2.78192	2.56351	0.562752	0.0991757	-0.0515066	-0.719257	27.7532	-1.78E-15	-2.19471	0	0	0.0466038	0.531954	-24.325	0.914074	223.961	366.583	683.208	404.393	404.393	404.393	-3.20464	-93.7633	0.392178	408.967	339.414	274.279	194.682	194.682	194.682	-93.8195	2.32684	1.69769	46.5272	3.46345	-5.48091	-1.67133	-0.0269402	0.254127	1381.11	-93.6724	-62.3929	0	0	0.920938
336	0	-3.61459	0	0	-3.61481	2.54123	0.641159	0.00181718	-0.0167615	-0.66089	4.51077	-4.00E-16	1.22347	0	0	0.00521574	0.362953	-24.0583	0.826258	223.657	365.018	679.972	404.771	404.771	404.771	-3.58475	-91.9573	0.807815	401.481	334.456	267.311	194.682	194.682	194.682	-92.0271	2.81399	1.71029	46.1947	3.41401	-5.33467	-1.59417	0.0677448	0.377426	1262.04	-45.6288	-61.1297	0	0	0.967252
337	0	-4.09145	0	0	-4.0917	2.54499	0.627927	-0.118988	0.0323049	-0.581096	-21.1573	2.06E-15	7.02577	0	0	-0.00134212	0.187991	-23.7939	0.605281	223.292	363.371	675.982	404.968	404.968	404.968	-3.91316	-90.0781	1.22306	390.776	329.536	259.519	194.682	194.682	194.682	-90.1608	3.27169	1.70804	45.814	3.39893	-5.04696	-1.42607	0.184573	0.556848	1085	20.3769	-57.1507	0	0	0.973031
338	0	-3.97707	0	0	-3.97717	2.60001	0.434258	-0.234441	0.0833723	-0.484316	-43.4689	4.19E-15	13.1504	0	0	0.0587011	0.000457442	-23.5214	0.267907	222.773	361.653	671.253	404.991	404.991	404.991	-4.11039	-88.4207	1.63935	377.295	324.96	251.778	194.682	194.682	194.682	-88.5116	3.6533	1.62705	45.375	3.43787	-4.64017	-1.18197	0.308089	0.765976	868.111	94.0075	-52.4449	0	0	0.888908
339	0	-3.10611	0	0	-3.10611	2.72968	-0.0222235	-0.317886	0.121613	-0.379029	-57.6593	-6.64E-15	17.2381	0	0	0.171679	-0.206783	-23.236	-0.154442	222.034	359.882	665.836	404.847	404.847	404.847	-4.10777	-87.2148	2.061	361.599	321.042	244.844	194.682	194.682	194.682	-87.3045	3.92091	1.40463	44.8786	3.54564	-4.15076	-0.893097	0.417562	0.984968	638.066	160.924	-48.7044	0	0	0.703058
340	0	-1.44128	0	0	-1.44142	2.94609	-0.784051	-0.356672	0.136397	-0.27381	-61.7604	6.52E-15	17.7248	0	0	0.280533	-0.440261	-22.9382	-0.618165	221.037	358.091	659.822	404.548	404.548	404.548	-3.88551	-86.5644	2.49061	344.279	317.992	239.189	194.682	194.682	194.682	-86.6421	4.06375	1.01504	44.3378	3.73041	-3.62637	-0.592895	0.49553	1.20496	418.893	208.896	-46.2443	0	0	0.446494
341	0	0.915225	0	0	0.915688	3.24489	-1.83536	-0.357919	0.129232	-0.175835	-57.2615	8.15E-15	14.8881	0	0	0.331026	-0.704543	-22.6329	-1.07184	219.764	356.322	653.339	404.099	404.099	404.099	-3.49041	-86.4354	2.92715	325.867	315.849	234.953	194.682	194.682	194.682	-86.4936	4.10648	0.487635	43.7756	3.99251	-3.12114	-0.309069	0.537695	1.43204	226.932	235.748	-44.4178	0	0	0.174332
342	0	3.76617	0	0	3.77173	3.60848	-3.11282	-0.336277	0.111118	-0.0908225	-47.4486	5.01E-15	10.491	0	0	0.310147	-1.00093	-22.3266	-1.46258	218.209	354.627	646.539	403.508	403.508	403.508	-3.01638	-86.6979	3.36869	306.807	314.508	232.023	194.682	194.682	194.682	-86.7341	4.10089	-0.109238	43.2214	4.32457	-2.68928	-0.0672155	0.548541	1.66745	74.0391	247.273	-42.6417	0	0	-0.0573352
343	0	6.88322	0	0	6.90492	4.01444	-4.53527	-0.301512	0.0885676	-0.0222406	-35.4293	5.53E-15	5.98196	0	0	0.23958	-1.3262	-22.0241	-1.74413	216.36	353.063	639.588	402.778	402.778	402.778	-2.56256	-87.1851	3.81747	287.452	313.807	230.155	194.682	194.682	194.682	-87.2015	4.10677	-0.704371	42.7053	4.71174	-2.37671	0.112779	0.529669	1.90401	-32.3	246.131	-40.0749	0	0	-0.20916
344	0	10.0503	0	0	10.1066	4.44026	-6.02108	-0.261185	0.0634996	0.0295034	-23.7432	-6.06E-15	2.09488	0	0	0.153462	-1.67217	-21.7257	-1.88522	214.189	351.686	632.645	401.92	401.92	401.92	-2.20648	-87.7347	4.27777	268.068	313.574	229.049	194.682	194.682	194.682	-87.7353	4.17533	-1.24386	42.2517	5.13349	-2.21269	0.22359	0.479094	2.12713	-92.0726	232.084	-35.7739	0	0	-0.27092
345	0	13.0874	0	0	13.2021	4.8643	-7.49228	-0.223648	0.0402732	0.0647953	-14.3073	-8.44E-16	-0.597336	0	0	0.0813504	-2.02563	-21.4247	-1.87639	211.639	350.547	625.848	400.949	400.949	400.949	-1.99457	-88.2124	4.75009	248.855	313.654	228.415	194.682	194.682	194.682	-88.201	4.33904	-1.69441	41.8733	5.56523	-2.2029	0.267963	0.40147	2.32589	-109.586	207.859	-29.7338	0	0	-0.259371
346	0	15.8663	0	0	16.0641	5.2676	-8.88205	-0.192987	0.0204496	0.0843435	-7.88786	1.11E-15	-2.13912	0	0	0.0349665	-2.36946	-21.1072	-1.73303	208.625	349.684	619.305	399.891	399.891	399.891	-1.93663	-88.5276	5.23131	229.95	313.921	228.012	194.682	194.682	194.682	-88.5074	4.60626	-2.04587	41.5667	5.98119	-2.32669	0.255885	0.301197	2.49151	-91.613	174.85	-22.2996	0	0	-0.20216
347	0	18.3126	0	0	18.6136	5.63495	-10.1385	-0.169611	0.00394246	0.090115	-4.34452	4.16E-15	-2.87462	0	0	0.0119748	-2.68488	-20.7525	-1.4931	205.037	349.112	613.085	398.78	398.78	398.78	-2.01145	-88.636	5.71467	211.429	314.291	227.672	194.682	194.682	194.682	-88.6093	4.96299	-2.3063	41.3113	6.35741	-2.54011	0.205008	0.184349	2.6181	-48.3107	134.318	-13.9576	0	0	-0.125617
348	0	20.3964	0	0	20.8125	5.9551	-11.2252	-0.153703	-0.00840015	0.0850576	-3.19476	3.93E-15	-3.04014	0	0	0.00514741	-2.95437	-20.3364	-1.20973	200.76	348.826	607.228	397.661	397.661	397.661	-2.17914	-88.5305	6.18956	193.314	314.701	227.291	194.682	194.682	194.682	-88.4993	5.37949	-2.49328	41.0709	6.67467	-2.78466	0.137647	0.059809	2.70814	8.1698	89.0701	-5.54636	0	0	-0.0463042
349	0	22.1221	0	0	22.6543	6.22132	-12.1225	-0.144064	-0.0174339	0.0725256	-3.6823	-3.89E-15	-2.97778	0	0	0.00600831	-3.16505	-19.8339	-0.94063	195.684	348.792	601.753	396.585	396.585	396.585	-2.39193	-88.2306	6.64356	175.583	315.117	226.819	194.682	194.682	194.682	-88.1963	5.81849	-2.62862	40.8	6.92103	-2.99988	0.0731066	-0.0634261	2.76806	66.699	41.8398	2.14273	0	0	0.0316104
350	0	23.5156	0	0	24.1552	6.4312	-12.8255	-0.138981	-0.0233851	0.0557552	-5.02869	-3.12E-15	-2.87062	0	0	0.00868574	-3.31103	-19.223	-0.737521	189.729	348.955	596.663	395.603	395.603	395.603	-2.60516	-87.77	7.06353	158.181	315.517	226.243	194.682	194.682	194.682	-87.7333	6.24306	-2.73254	40.4511	7.09323	-3.13548	0.024946	-0.179768	2.8054	118.664	-4.60449	8.33929	0	0	0.109922
351	0	24.6126	0	0	25.3429	6.58643	-13.3429	-0.137722	-0.0267169	0.0373622	-6.68499	2.97E-15	-2.84292	0	0	0.0104137	-3.39447	-18.4865	-0.637919	182.845	349.241	591.968	394.765	394.766	394.765	-2.78317	-87.1851	7.4368	141.038	315.892	225.576	194.682	194.682	194.682	-87.1463	6.62171	-2.82084	39.9828	7.19588	-3.15989	0.00175625	-0.283147	2.83025	158.382	-46.9905	12.4247	0	0	0.18928
352	0	25.4502	0	0	26.2507	6.69225	-13.6942	-0.139136	-0.0284276	0.0192527	-8.22316	-3.51E-15	-3.01666	0	0	0.0102528	-3.4248	-17.6139	-0.659827	175.021	349.571	587.68	394.116	394.116	394.116	-2.9023	-86.5083	7.75196	124.08	316.239	224.842	194.682	194.682	194.682	-86.4669	6.93111	-2.90336	39.3647	7.23925	-3.06445	0.00623932	-0.371667	2.84766	183.244	-83.329	14.2713	0	0	0.265978
353	0	26.0617	0	0	26.9109	6.75629	-13.9063	-0.142159	-0.0291357	0.00291632	-9.38542	1.14E-15	-3.4273	0	0	0.00847855	-3.41672	-16.6015	-0.799609	166.287	349.865	583.828	393.686	393.686	393.686	-2.95194	-85.7632	7.99859	107.232	316.553	224.07	194.682	194.682	194.682	-85.7183	7.15679	-2.98261	38.58	7.23528	-2.86303	0.0365424	-0.440566	2.86096	192.941	-111.214	13.994	0	0	0.331334
354	0	26.4721	0	0	27.35	6.78716	-14.0084	-0.146196	-0.0295264	-0.0106305	-10.0972	-1.69E-15	-4.07722	0	0	0.00578673	-3.38728	-15.4524	-1.03326	156.702	350.056	580.451	393.489	393.489	393.489	-2.93313	-84.9625	8.16687	90.4313	316.832	223.289	194.682	194.682	194.682	-84.9136	7.29208	-3.0539	37.6247	7.19432	-2.58806	0.0863153	-0.487636	2.87137	189.277	-129.695	12.1276	0	0	0.375483
355	0	26.6981	0	0	27.5871	6.79265	-14.0266	-0.150577	-0.0297426	-0.0204459	-10.357	5.82E-17	-4.86863	0	0	0.00281048	-3.3528	-14.1747	-1.32099	146.349	350.093	577.6	393.522	393.521	393.522	-2.85648	-84.1095	8.24715	73.6272	317.065	222.527	194.682	194.682	194.682	-84.0565	7.33625	-3.10611	36.5052	7.12268	-2.28386	0.145429	-0.507813	2.87693	175.278	-137.59	9.26336	0	0	0.391513
356	0	26.7479	0	0	27.6326	6.77821	-13.9788	-0.154808	-0.0297049	-0.0259983	-10.2061	-4.66E-16	-5.63622	0	0	2.41E-06	-3.3262	-12.7799	-1.61467	135.326	349.947	575.33	393.766	393.766	393.766	-2.73863	-83.1998	8.22987	56.7878	317.242	221.806	194.682	194.682	194.682	-83.1439	7.29224	-3.12381	35.2356	7.02227	-1.99833	0.2041	-0.497395	2.87753	154.493	-134.637	6.11119	0	0	0.378366
357	0	26.6224	0	0	27.4886	6.74609	-13.8726	-0.158891	-0.0293291	-0.0272234	-9.71853	-4.08E-15	-6.19288	0	0	-0.00236988	-3.31526	-11.281	-1.86615	123.734	349.611	573.692	394.192	394.192	394.192	-2.59876	-82.2244	8.10651	39.9009	317.349	221.143	194.682	194.682	194.682	-82.1675	7.16471	-3.09024	33.8339	6.89176	-1.77501	0.254328	-0.45623	2.87248	130.314	-121.487	3.31823	0	0	0.341313
358	0	26.3168	0	0	27.1502	6.6953	-13.7043	-0.161994	-0.0278062	-0.024466	-8.84671	-1.98E-15	-6.29355	0	0	-0.00416527	-3.32159	-9.69085	-2.03488	111.667	349.107	572.732	394.764	394.764	394.764	-2.45512	-81.1708	7.87118	22.974	317.379	220.55	194.682	194.682	194.682	-81.1158	6.95903	-2.99061	32.3191	6.72757	-1.64684	0.293139	-0.38676	2.86073	105.048	-99.1503	1.28751	0	0	0.288883
359	0	25.8195	0	0	26.6055	6.62271	-13.4635	-0.162707	-0.0242646	-0.0184345	-7.45935	-1.16E-16	-5.74661	0	0	-0.00517868	-3.34064	-8.02075	-2.09309	99.2111	348.476	572.487	395.445	395.445	395.445	-2.32093	-80.0234	7.52302	6.03019	317.33	220.027	194.682	194.682	194.682	-79.9733	6.68039	-2.81645	30.7088	6.52461	-1.63255	0.320112	-0.293636	2.84176	80.031	-69.1774	0.211991	0	0	0.230498
360	0	25.1105	0	0	25.8343	6.52475	-13.1376	-0.160599	-0.0190411	-0.00988581	-5.53027	-1.63E-15	-4.56956	0	0	-0.00508097	-3.36277	-6.28013	-2.0284	86.4404	347.783	572.981	396.204	396.204	396.204	-2.20098	-78.7604	7.06783	-10.8984	317.217	219.556	194.682	194.682	194.682	-78.7181	6.33329	-2.56898	29.0172	6.27722	-1.73539	0.339461	-0.184558	2.81511	54.7547	-34.3767	0.245497	0	0	0.169908
361	0	24.1613	0	0	24.8091	6.39811	-12.7149	-0.155865	-0.0127361	0.000230241	-3.13079	-1.98E-15	-2.89779	0	0	-0.00342702	-3.37496	-4.47682	-1.84365	73.4205	347.106	574.228	397.014	397.014	397.014	-2.09274	-77.3538	6.51853	-27.7757	317.068	219.098	194.682	194.682	194.682	-77.3211	5.92265	-2.25881	27.2548	5.98014	-1.94461	0.356047	-0.067865	2.78068	27.9828	2.20461	1.27996	0	0	0.106186
362	0	22.9369	0	0	23.4969	6.24012	-12.1857	-0.149196	-0.00606072	0.0109142	-0.438227	-3.93E-15	-0.944265	0	0	0.000242727	-3.3631	-2.61792	-1.55481	60.2126	346.529	576.232	397.862	397.862	397.862	-1.98998	-75.7704	5.89451	-44.5661	316.915	218.597	194.682	194.682	194.682	-75.748	5.45585	-1.90326	25.4294	5.62921	-2.23844	0.375941	0.0477451	2.73745	-2.35237	37.3638	3.02789	0	0	0.0315023
363	0	21.3985	0	0	21.8626	6.04888	-11.542	-0.14154	0.000951945	0.0208093	2.2843	-2.80E-15	1.11424	0	0	0.00603222	-3.31423	-0.710875	-1.18711	46.8799	346.138	578.989	398.738	398.738	398.738	-1.88688	-73.974	5.22108	-61.2379	316.795	217.982	194.682	194.682	194.682	-73.9615	4.9449	-1.52315	23.5469	5.22238	-2.58864	0.404378	0.154053	2.68476	-38.0468	68.2995	5.01483	0	0	-0.0649319
364	0	19.508	0	0	19.873	5.82361	-10.7799	-0.134198	0.00750841	0.0281941	4.68665	-1.75E-15	3.02321	0	0	0.0134356	-3.21875	1.23531	-0.770336	33.4937	346.003	582.483	399.646	399.646	399.646	-1.78071	-71.9284	4.52891	-77.7688	316.743	217.181	194.682	194.682	194.682	-71.9244	4.40805	-1.14037	21.6138	4.76072	-2.96558	0.444707	0.241766	2.62102	-80.061	91.7521	6.87478	0	0	-0.194217
365	0	17.2322	0	0	17.501	5.56474	-9.89912	-0.128525	0.0130561	0.0312854	6.37098	-1.16E-15	4.573	0	0	0.0207781	-3.07183	3.20899	-0.333881	20.14	346.177	586.685	400.59	400.59	400.59	-1.67482	-69.6001	3.85292	-94.1502	316.79	216.124	194.682	194.682	194.682	-69.603	3.87091	-0.774293	19.6392	4.2491	-3.34288	0.499388	0.30361	2.54429	-128.63	105.223	8.27709	0	0	-0.364696
366	0	14.55	0	0	14.7314	5.27382	-8.90342	-0.126044	0.0171014	0.0282631	6.90642	-2.56E-15	5.5931	0	0	0.0248338	-2.87429	5.195	0.0975164	6.92433	346.685	591.555	401.581	401.581	401.581	-1.57958	-66.964	3.23077	-110.391	316.954	214.766	194.682	194.682	194.682	-66.9716	3.36646	-0.439208	17.6362	3.6968	-3.70124	0.567729	0.336986	2.45392	-182.449	107.724	8.92028	0	0	-0.574299
367	0	11.4577	0	0	11.5662	4.9537	-7.80123	-0.128278	0.0187744	0.0176316	5.8814	-2.80E-15	5.91672	0	0	0.0210757	-2.63242	7.17421	0.506705	-6.0255	347.523	597.031	402.625	402.625	402.625	-1.51158	-64.0071	2.70099	-126.519	317.246	213.093	194.682	194.682	194.682	-64.0181	2.93324	-0.142263	15.6237	3.11806	-4.03055	0.648389	0.340395	2.35037	-239.35	98.5563	8.70801	0	0	-0.811828
368	0	7.97696	0	0	8.03062	4.60857	-6.60616	-0.136675	0.0180051	-0.00127292	2.9622	-2.33E-15	5.51179	0	0	0.00414331	-2.35714	9.12345	0.885693	-18.5597	348.659	603.031	403.723	403.724	403.723	-1.49147	-60.735	2.29973	-142.574	317.657	211.146	194.682	194.682	194.682	-60.7486	2.61179	0.118203	13.6268	2.53199	-4.3302	0.739089	0.316807	2.23374	-296.909	78.7831	7.57808	0	0	-1.05623
369	0	4.16006	0	0	4.17822	4.24454	-5.33908	-0.151303	0.0153912	-0.0279153	-1.92177	1.16E-15	4.47154	0	0	-0.0295967	-2.06244	11.0161	1.23556	-30.5098	350.034	609.449	404.871	404.871	404.871	-1.53868	-57.1759	2.05707	-158.595	318.169	209.024	194.682	194.682	194.682	-57.1925	2.4384	0.351433	11.6762	1.96151	-4.60727	0.837903	0.271155	2.10397	-353.081	50.499	5.59275	0	0	-1.28104
370	0	0.09327	0	0	0.0935013	3.87037	-4.03104	-0.171525	0.0111931	-0.0606091	-8.60095	3.03E-15	2.90853	0	0	-0.0799809	-1.7635	12.8229	1.56472	-41.6954	351.575	616.153	406.05	406.05	406.05	-1.66417	-53.3841	1.99211	-174.608	318.756	206.896	194.682	194.682	194.682	-53.405	2.43703	0.570431	9.80669	1.43155	-4.87341	0.941523	0.208569	1.963	-406.122	15.7169	3.04331	0	0	-1.4585
371	0	-4.1044	0	0	-4.10905	3.49775	-2.72405	-0.195142	0.00609493	-0.0961572	-16.5648	-2.45E-15	1.00473	0	0	-0.140992	-1.47519	14.5136	1.88553	-51.9328	353.198	622.982	407.237	407.237	407.237	-1.8654	-49.4384	2.10701	-190.598	319.394	204.978	194.682	194.682	194.682	-49.4659	2.61141	0.787878	8.0553	0.967336	-5.14045	1.04739	0.133794	1.8104	-455.421	-22.886	0.271539	0	0	-1.56547
372	0	-8.28709	0	0	-8.28984	3.14063	-1.46864	-0.218389	0.00105007	-0.130577	-24.9703	-4.89E-15	-1.04474	0	0	-0.200619	-1.21094	16.0583	2.21006	-61.0458	354.819	629.757	408.398	408.398	408.398	-2.1249	-45.4386	2.38155	-206.5	320.071	203.519	194.682	194.682	194.682	-45.4759	2.93936	1.01244	6.45876	0.591824	-5.41624	1.15119	0.0520103	1.64512	-500.225	-62.0033	-2.38744	0	0	-1.58268
373	0	-12.2945	0	0	-12.2947	2.81379	-0.318328	-0.237223	-0.00388466	-0.159556	-32.8133	-3.26E-15	-3.17696	0	0	-0.244074	-0.982295	17.4294	2.54586	-68.8761	356.36	636.284	409.5	409.5	409.5	-2.41342	-41.4968	2.77072	-222.194	320.785	202.75	194.682	194.682	194.682	-41.5474	3.37184	1.2465	5.05083	0.324001	-5.70095	1.24846	-0.0338342	1.46703	-539.932	-99.2291	-4.59521	0	0	-1.5016
374	0	-15.9695	0	0	-15.9706	2.53026	0.679792	-0.248684	-0.0107888	-0.180109	-39.1601	6.87E-15	-5.58851	0	0	-0.259307	-0.798891	18.6036	2.89263	-75.2946	357.752	642.362	410.51	410.51	410.51	-2.69925	-37.7244	3.20737	-237.52	321.55	202.85	194.682	194.682	194.682	-37.7908	3.83863	1.48844	3.8595	0.177196	-5.98486	1.33302	-0.122151	1.27667	-572.764	-133.825	-6.11518	0	0	-1.32328
375	0	-19.1762	0	0	-19.183	2.29789	1.49751	-0.251142	-0.0217331	-0.191153	-43.2982	-1.16E-15	-8.45878	0	0	-0.242289	-0.668574	19.563	3.24031	-80.21	358.939	647.798	411.404	411.404	411.404	-2.96371	-34.2186	3.61054	-252.302	322.364	203.918	194.682	194.682	194.682	-34.302	4.26027	1.74184	2.90432	0.158029	-6.24804	1.39803	-0.21068	1.07847	-596.009	-165.119	-6.87913	0	0	-1.06008
376	0	-21.8167	0	0	-21.8326	2.11727	2.1327	-0.244208	-0.0345588	-0.193608	-44.8724	4.66E-16	-11.4501	0	0	-0.19903	-0.597277	20.2972	3.56926	-83.5751	359.88	652.414	412.171	412.171	412.171	-3.21308	-31.0497	3.89776	-266.387	323.197	205.962	194.682	194.682	194.682	-31.1502	4.56148	2.02461	2.19422	0.26586	-6.46214	1.43616	-0.291752	0.878508	-606.497	-188.778	-7.01675	0	0	-0.738319
377	0	-23.8409	0	0	-23.8671	1.98321	2.60382	-0.232257	-0.046916	-0.189114	-44.3385	-3.73E-15	-14.0582	0	0	-0.143202	-0.588557	20.8031	3.85217	-85.3898	360.554	656.055	412.812	412.812	412.812	-3.4771	-28.2521	3.99783	-279.668	323.989	208.915	194.682	194.682	194.682	-28.3689	4.68087	2.36859	1.72621	0.492436	-6.59406	1.44648	-0.355777	0.687565	-604.998	-200.267	-6.51103	0	0	-0.403143
378	0	-25.2439	0	0	-25.2796	1.88735	2.94045	-0.221026	-0.0536565	-0.179328	-42.6134	-2.80E-15	-15.3636	0	0	-0.0881298	-0.642707	21.0852	4.05795	-85.6999	360.954	658.6	413.343	413.343	413.343	-3.80039	-25.8273	3.86066	-292.085	324.667	212.662	194.682	194.682	194.682	-25.9588	4.57751	2.81371	1.48494	0.822369	-6.61099	1.4317	-0.391465	0.515107	-595.052	-193.377	-5.48884	0	0	-0.104059
379	0	-26.0549	0	0	-26.0978	1.82197	3.16995	-0.216952	-0.0502644	-0.165108	-40.8756	2.80E-15	-14.4837	0	0	-0.0412816	-0.755695	21.1552	4.15622	-84.5933	361.098	659.964	413.789	413.789	413.789	-4.22563	-23.7537	3.46326	-303.609	325.178	217.074	194.682	194.682	194.682	-23.897	4.23381	3.39418	1.444	1.23336	-6.4859	1.39969	-0.388117	0.370618	-583.322	-163.404	-4.32946	0	0	0.119832
380	0	-26.3211	0	0	-26.3684	1.78277	3.30748	-0.224506	-0.034123	-0.146608	-40.0896	-2.91E-16	-10.8578	0	0	-0.00265016	-0.918533	21.0305	4.12211	-82.1921	361.019	660.097	414.181	414.181	414.181	-4.77721	-22.0019	2.81181	-314.205	325.522	222.023	194.682	194.682	194.682	-22.1506	3.65615	4.12402	1.56833	1.69779	-6.2025	1.36016	-0.342715	0.258841	-577.124	-110.047	-3.72697	0	0	0.255787
381	0	-26.0951	0	0	-26.1432	1.77	3.35227	-0.243335	-0.00511218	-0.123946	-40.5333	-6.06E-15	-4.43328	0	0	0.0325938	-1.1172	20.7327	3.9403	-78.6421	360.772	658.985	414.547	414.547	414.547	-5.4497	-20.5464	1.941	-323.801	325.775	227.392	194.682	194.682	194.682	-20.6889	2.87439	4.98679	1.81813	2.1838	-5.75893	1.31851	-0.259653	0.182286	-580.073	-37.7056	-4.54229	0	0	0.319682
382	0	-25.4288	0	0	-25.4738	1.78809	3.28882	-0.26859	0.0335427	-0.0975399	-41.7738	7.45E-15	4.18628	0	0	0.0695214	-1.33359	20.2854	3.60715	-74.1007	360.427	656.648	414.911	414.91	414.911	-6.20362	-19.3696	0.90935	-332.281	326.087	233.068	194.682	194.682	194.682	-19.4893	1.9387	5.93239	2.15358	2.65748	-5.16841	1.27485	-0.15233	0.140516	-591.424	44.2778	-7.2659	0	0	0.346191
383	0	-24.3771	0	0	-24.4149	1.84409	3.09232	-0.293362	0.0763038	-0.0687629	-42.9929	-5.59E-15	13.8875	0	0	0.110039	-1.54704	19.7123	3.13084	-68.7238	360.059	653.131	415.281	415.281	415.281	-6.96906	-18.4562	-0.208586	-339.496	326.661	238.928	194.682	194.682	194.682	-18.5338	0.913524	6.88196	2.53959	3.08433	-4.45735	1.22409	-0.0369986	0.133155	-606.162	124.791	-11.674	0	0	0.371348
384	0	-23.0026	0	0	-23.0303	1.94556	2.73604	-0.312683	0.116238	-0.039449	-43.5447	1.86E-15	23.2625	0	0	0.152276	-1.73648	19.035	2.52942	-62.6551	359.749	648.51	415.656	415.656	415.656	-7.6565	-17.7847	-1.33348	-345.303	327.723	244.841	194.682	194.682	194.682	-17.803	-0.132354	7.73941	2.94989	3.43132	-3.66108	1.15963	0.0698254	0.163005	-618.588	192.991	-16.6617	0	0	0.420838
385	0	-21.3763	0	0	-21.3929	2.09834	2.19922	-0.325342	0.147014	-0.0123015	-43.2795	3.73E-15	30.9673	0	0	0.192245	-1.8826	18.2713	1.82719	-56.0174	359.569	642.884	416.017	416.017	416.017	-8.17208	-17.3237	-2.39333	-349.581	329.479	250.666	194.682	194.682	194.682	-17.2719	-1.1368	8.4069	3.37011	3.66875	-2.81816	1.07761	0.156427	0.2359	-624.384	241.388	-20.7041	0	0	0.504493
386	0	-19.5702	0	0	-19.5769	2.30503	1.47238	-0.33283	0.164705	0.0101806	-42.4933	7.45E-15	36.0489	0	0	0.226005	-1.96958	17.4338	1.05079	-48.9072	359.582	636.371	416.335	416.335	416.335	-8.4339	-17.0356	-3.33378	-352.243	332.084	256.27	194.682	194.682	194.682	-16.9131	-2.0537	8.80084	3.79949	3.77237	-1.96461	0.979817	0.215501	0.357253	-622.326	266.443	-22.4184	0	0	0.619709
387	0	-17.6469	0	0	-17.6478	2.56493	0.557727	-0.337151	0.168465	0.0260703	-41.6692	-1.86E-15	38.0969	0	0	0.251009	-1.98619	16.5294	0.225998	-41.3915	359.835	629.114	416.572	416.572	416.572	-8.38373	-16.8859	-4.12373	-353.23	335.617	261.551	194.682	194.682	194.682	-16.7017	-2.85773	8.86335	4.25125	3.72493	-1.12979	0.871726	0.247212	0.53146	-613.362	269.374	-21.2041	0	0	0.757319
388	0	-15.6532	0	0	-15.6539	2.87512	-0.534235	-0.339887	0.159893	0.034933	-41.2806	3.73E-15	37.2005	0	0	0.266548	-1.92612	15.5585	-0.623987	-33.5064	360.355	621.273	416.688	416.688	416.688	-7.99278	-16.8491	-4.75545	-352.507	340.082	266.443	194.682	194.682	194.682	-16.6205	-3.5441	8.56789	4.75149	3.51771	-0.334065	0.763107	0.255242	0.758287	-600.821	253.925	-17.2321	0	0	0.909358
389	0	-13.6176	0	0	-13.6243	3.23169	-1.78892	-0.34278	0.141612	0.0383337	-41.7355	5.59E-15	33.7707	0	0	0.273636	-1.78776	14.5154	-1.47838	-25.2576	361.153	613.023	416.646	416.646	416.646	-7.26185	-16.9132	-5.23973	-350.051	345.413	270.927	194.682	194.682	194.682	-16.662	-4.1238	7.91896	5.33717	3.15136	0.410804	0.667423	0.246672	1.03028	-590.481	225.072	-11.1428	0	0	1.07502
390	0	-11.5512	0	0	-11.5693	3.62979	-3.18761	-0.346936	0.116336	0.0385173	-43.2119	5.59E-15	28.3806	0	0	0.274003	-1.57346	13.3889	-2.3172	-16.6219	362.221	604.554	416.415	416.415	416.415	-6.21863	-17.0815	-5.59726	-345.843	351.487	275.021	194.682	194.682	194.682	-16.8314	-4.61538	6.94878	6.05285	2.63625	1.09946	0.595985	0.228334	1.338	-586.749	187.512	-3.69184	0	0	1.26014
391	0	-9.44965	0	0	-9.4819	4.06313	-4.70553	-0.352018	0.0869921	0.0382996	-45.5329	7.45E-15	21.7083	0	0	0.269384	-1.28878	12.1637	-3.11903	-7.55181	363.535	596.067	415.977	415.977	415.977	-4.91352	-17.3737	-5.85011	-339.862	358.134	278.76	194.682	194.682	194.682	-17.1479	-5.037	5.7125	6.94623	1.99227	1.72964	0.55749	0.205623	1.66545	-592.295	145.458	4.38045	0	0	1.47754
392	0	-7.29812	0	0	-7.34284	4.52326	-6.30976	-0.356118	0.0562497	0.0401295	-48.1743	-6.52E-15	14.4206	0	0	0.261036	-0.941738	10.8221	-3.85916	2.01676	365.062	587.767	415.331	415.331	415.331	-3.413	-17.8241	-6.01498	-332.077	365.154	282.184	194.682	194.682	194.682	-17.6436	-5.40105	4.28094	8.06268	1.24733	2.29885	0.554369	0.180739	1.99574	-606.179	102.103	12.4481	0	0	1.73875
393	0	-5.07962	0	0	-5.12914	4.99915	-7.95811	-0.356093	0.0261119	0.0453142	-50.3755	6.99E-15	7.08442	0	0	0.249254	-0.542279	9.34676	-4.50904	12.1537	366.756	579.86	414.496	414.496	414.496	-1.79162	-18.4754	-6.09964	-322.46	372.336	285.316	194.682	194.682	194.682	-18.3579	-5.71197	2.73206	9.43916	0.434709	2.80192	0.58291	0.154528	2.31124	-624.197	59.8113	20.058	0	0	2.0441
394	0	-2.78421	0	0	-2.82379	5.47721	-9.60019	-0.348729	-0.00227042	0.0534161	-51.3777	3.73E-15	0.124318	0	0	0.233393	-0.102078	7.72306	-5.03723	22.9218	368.565	572.551	413.512	413.512	413.512	-0.124671	-19.3707	-6.10356	-310.999	379.472	288.155	194.682	194.682	194.682	-19.3294	-5.96766	1.14315	11.0985	-0.409434	3.23007	0.633084	0.125667	2.60013	-639.294	19.7441	27.0248	0	0	2.37008
395	0	-0.417141	0	0	-0.425207	5.94199	-11.1809	-0.331871	-0.028474	0.0631847	-50.6595	-2.80E-15	-6.16768	0	0	0.212509	0.365362	5.94182	-5.4121	34.3637	370.436	566.036	412.435	412.435	412.435	1.51749	-20.5446	-6.022	-297.716	386.376	290.672	194.682	194.682	194.682	-20.587	-6.16309	-0.41516	13.0454	-1.24867	3.57126	0.69236	0.093656	2.85277	-644.666	-17.3833	33.4203	0	0	2.67368
396	0	1.99718	0	0	2.04685	6.37698	-12.6443	-0.305277	-0.05208	0.0728653	-48.0899	2.80E-15	-11.5415	0	0	0.186692	0.844561	4.00109	-5.60527	46.4907	372.311	560.502	411.332	411.332	411.332	3.07271	-22.0164	-5.85118	-282.681	392.891	292.813	194.682	194.682	194.682	-22.1442	-6.294	-1.88209	15.2657	-2.04792	3.81137	0.747071	0.0591512	3.06323	-634.891	-50.698	39.3378	0	0	2.90253
397	0	4.41607	0	0	4.55034	6.7661	-13.9388	-0.271326	-0.0723957	0.0803842	-43.9997	0	-15.7517	0	0	0.158076	1.31815	1.90728	-5.59555	59.2745	374.139	556.123	410.266	410.266	410.266	4.48936	-23.7872	-5.59336	-266.012	398.889	294.512	194.682	194.682	194.682	-23.9964	-6.36011	-3.20865	17.7276	-2.77517	3.93565	0.78652	0.0236824	3.23064	-607.04	-79.221	44.8709	0	0	3.0105
398	0	6.78513	0	0	7.02642	7.09552	-15.023	-0.233828	-0.088507	0.084498	-39.0016	0	-18.5716	0	0	0.130023	1.76749	-0.324592	-5.37259	72.6423	375.872	553.051	409.291	409.291	409.291	5.72832	-25.8422	-5.25936	-247.864	404.281	295.698	194.682	194.682	194.682	-26.124	-6.36664	-4.35876	20.3862	-3.40276	3.93063	0.802357	-0.012034	3.35278	-560.752	-102.172	50.0547	0	0	2.9695
399	0	9.04713	0	0	9.40886	7.35551	-15.8707	-0.196939	-0.0984809	0.0842189	-33.7913	1.86E-15	-19.7525	0	0	0.105795	2.17388	-2.67133	-4.94003	86.4748	377.472	551.416	408.441	408.441	408.441	6.76557	-28.1558	-4.86819	-228.412	409.01	296.311	194.682	194.682	194.682	-28.4986	-6.32407	-5.31069	23.1875	-3.90911	3.78702	0.789857	-0.0461432	3.4292	-497.132	-118.363	54.4473	0	0	2.7715
400	0	11.1506	0	0	11.6346	7.54257	-16.4761	-0.164909	-0.101723	0.0796389	-29.0387	-3.73E-15	-19.3123	0	0	0.0869192	2.52034	-5.10239	-4.31757	100.608	378.908	551.309	407.729	407.729	407.729	7.59581	-30.6978	-4.44384	-207.831	413.057	296.313	194.682	194.682	194.682	-31.0884	-6.24721	-6.05994	26.0737	-4.28024	3.50281	0.747645	-0.0756076	3.45966	-419.055	-127.411	57.847	0	0	2.43023
401	0	13.0562	0	0	13.6533	7.66013	-16.8545	-0.140932	-0.0985424	0.0715679	-25.213	0	-17.5108	0	0	0.0730073	2.79356	-7.58133	-3.54145	114.839	380.158	552.777	407.144	407.144	407.144	8.23351	-33.4386	-4.01004	-186.279	416.445	295.697	194.682	194.682	194.682	-33.8649	-6.1527	-6.62001	28.9871	-4.51013	3.08626	0.679279	-0.100203	3.44329	-330.592	-130.336	60.1573	0	0	1.97751
402	0	14.7404	0	0	15.4336	7.71778	-17.0395	-0.126286	-0.0915965	0.0614503	-22.4804	-1.86E-15	-14.951	0	0	0.0623614	2.98578	-10.0673	-2.66245	128.936	381.21	555.815	406.66	406.66	406.66	8.71033	-36.3539	-3.5853	-163.888	419.224	294.494	194.682	194.682	194.682	-36.8062	-6.05644	-7.02018	31.8728	-4.60062	2.55744	0.590286	-0.120361	3.38014	-236.166	-129.545	61.8726	0	0	1.45759
403	0	16.1947	0	0	16.9634	7.72838	-17.0735	-0.120278	-0.0848126	0.0507811	-20.7239	3.73E-15	-12.3853	0	0	0.0533192	3.09592	-12.517	-1.74135	142.65	382.053	560.358	406.242	406.242	406.242	9.06642	-39.4255	-3.18	-140.763	421.461	292.766	194.682	194.682	194.682	-39.897	-5.97091	-7.29784	34.6807	-4.55968	1.94741	0.489665	-0.139501	3.27158	-140.453	-128.443	63.7974	0	0	0.923897
404	0	17.4213	0	0	18.2442	7.7042	-16.996	-0.120734	-0.0805226	0.0411078	-19.6225	0	-10.33	0	0	0.0448882	3.12963	-14.8863	-0.842009	155.732	382.684	566.282	405.848	405.848	405.848	9.33848	-42.6389	-2.79718	-116.98	423.211	290.593	194.682	194.682	194.682	-43.1258	-5.90328	-7.48757	37.3653	-4.39962	1.29462	0.385115	-0.15881	3.12054	-47.6553	-129.199	66.2606	0	0	0.428124
405	0	18.4266	0	0	19.2837	7.65474	-16.8372	-0.126097	-0.0783704	0.0336727	-18.8883	-2.80E-15	-8.90965	0	0	0.0368324	3.09819	-17.1321	-0.0242135	167.947	383.1	573.411	405.439	405.439	405.439	9.55303	-45.979	-2.43541	-92.6	424.507	288.063	194.682	194.682	194.682	-46.4792	-5.85549	-7.61495	39.8857	-4.13466	0.639788	0.285527	-0.176139	2.93276	37.8867	-131.794	68.7152	0	0	0.0147705
406	0	19.2173	0	0	20.0902	7.5866	-16.618	-0.135949	-0.0769272	0.0290998	-18.3376	9.32E-16	-8.03959	0	0	0.0291618	3.01654	-19.2143	0.662709	179.092	383.299	581.527	404.979	404.979	404.979	9.72681	-49.4278	-2.09135	-67.6684	425.367	285.26	194.682	194.682	194.682	-49.94	-5.82583	-7.69696	42.2057	-3.7791	0.0203203	0.196577	-0.188405	2.71719	112.829	-135.015	70.3176	0	0	-0.28916
407	0	19.7995	0	0	20.6715	7.5042	-16.3522	-0.148514	-0.0761118	0.0272839	-17.6584	-1.86E-15	-7.72656	0	0	0.0216951	2.90092	-21.0973	1.1839	188.997	383.288	590.383	404.439	404.439	404.439	9.86941	-52.9649	-1.76086	-42.2158	425.795	282.271	194.682	194.682	194.682	-53.4884	-5.8102	-7.74449	44.2936	-3.34627	-0.533948	0.121969	-0.194535	2.48478	175.047	-138.13	70.874	0	0	-0.473184
408	0	20.1742	0	0	21.0301	7.40989	-16.0471	-0.161181	-0.076212	0.0277483	-16.505	0	-8.01965	0	0	0.0145793	2.76663	-22.751	1.52098	197.538	383.076	599.716	403.795	403.795	403.795	9.98399	-56.5651	-1.44102	-16.2649	425.793	279.173	194.682	194.682	194.682	-57.0987	-5.80327	-7.7628	46.1233	-2.84802	-1.00364	0.0615435	-0.194316	2.24667	223.931	-140.357	70.4054	0	0	-0.543732
409	0	20.3307	0	0	21.156	7.30392	-15.7031	-0.172833	-0.0777515	0.0299518	-14.7945	9.32E-16	-8.99816	0	0	0.00866677	2.62609	-24.1518	1.67171	204.635	382.68	609.265	403.037	403.037	403.037	10.0672	-60.192	-1.13246	10.1605	425.35	276.031	194.682	194.682	194.682	-60.734	-5.79933	-7.75106	47.6746	-2.29484	-1.38086	0.0160102	-0.189006	2.01339	259.021	-141.325	69.1656	0	0	-0.515728
410	0	20.2442	0	0	21.0239	7.18407	-15.3125	-0.184476	-0.0813344	0.0329666	-12.8201	-9.32E-16	-10.7116	0	0	0.0051975	2.48787	-25.2836	1.64831	210.251	382.124	618.781	402.163	402.163	402.163	10.1084	-63.7959	-0.841029	37.033	424.451	272.89	194.682	194.682	194.682	-64.3431	-5.79204	-7.70149	48.935	-1.69629	-1.6688	-0.0122749	-0.18177	1.79388	279.976	-141.154	67.4697	0	0	-0.411164
411	0	19.8789	0	0	20.5971	7.04511	-14.8578	-0.198414	-0.0866954	0.035101	-11.1861	-1.86E-15	-13.0268	0	0	0.004911	2.35652	-26.1375	1.47506	214.395	381.439	628.037	401.19	401.19	401.19	10.0886	-67.317	-0.578009	64.327	423.06	269.782	194.682	194.682	194.682	-67.8639	-5.77311	-7.59803	49.8994	-1.06196	-1.87956	-0.0218142	-0.175796	1.59522	287.472	-139.903	65.3668	0	0	-0.259221
412	0	19.1975	0	0	19.8376	6.87851	-14.31	-0.217382	-0.0924903	0.0333569	-10.6595	-2.80E-15	-15.572	0	0	0.00685932	2.23326	-26.7124	1.18546	217.114	380.66	636.832	400.151	400.151	400.151	9.97967	-70.6944	-0.35906	92.0213	421.13	266.74	194.682	194.682	194.682	-71.2324	-5.73066	-7.41665	50.5704	-0.402589	-2.03127	-0.0130768	-0.171708	1.42514	284.034	-137.115	62.6006	0	0	-0.0922903
413	0	18.1738	0	0	18.7199	6.67336	-13.6316	-0.243394	-0.0962076	0.0236629	-11.923	7.45E-15	-17.7352	0	0	0.00751642	2.11697	-27.0152	0.818918	218.496	379.826	644.998	399.095	399.095	399.095	9.74669	-73.8774	-0.201205	120.092	418.599	263.829	194.682	194.682	194.682	-74.3938	-5.64824	-7.12811	50.9577	0.269696	-2.14549	0.00753134	-0.169786	1.28825	274.881	-132.015	58.5817	0	0	0.0616667
414	0	16.8056	0	0	17.2458	6.41836	-12.7826	-0.27763	-0.0955993	0.0011444	-15.3982	9.32E-15	-18.8631	0	0	0.00125703	2.00567	-27.0605	0.416992	218.665	378.975	652.398	398.087	398.087	398.088	9.35246	-76.8361	-0.118404	148.493	415.41	261.167	194.682	194.682	194.682	-77.315	-5.50503	-6.70353	51.0787	0.940584	-2.2441	0.031057	-0.169248	1.1894	267.342	-124.15	52.971	0	0	0.188586
415	0	15.127	0	0	15.4576	6.10457	-11.7298	-0.318158	-0.0883821	-0.0386055	-20.8479	9.78E-15	-18.3234	0	0	-0.0167999	1.89762	-26.8708	0.0199426	217.781	378.144	658.931	397.205	397.205	397.205	8.76291	-79.5709	-0.116951	177.122	411.517	258.941	194.682	194.682	194.682	-79.9943	-5.27715	-6.12039	50.9577	1.59392	-2.34722	0.0442926	-0.168855	1.12766	270.515	-112.825	45.4587	0	0	0.291066
416	0	13.215	0	0	13.4424	5.72862	-10.4573	-0.359448	-0.0732276	-0.0982032	-27.2236	-5.59E-15	-15.7053	0	0	-0.0465853	1.79239	-26.4762	-0.336415	216.034	377.364	664.528	396.526	396.526	396.526	7.955	-82.1134	-0.192638	205.789	406.911	257.398	194.682	194.682	194.682	-82.4646	-4.94153	-5.36961	50.6261	2.21173	-2.47129	0.0323235	-0.166899	1.09831	293.955	-97.6599	36.1789	0	0	0.387804
417	0	11.1846	0	0	11.3251	5.29569	-8.97849	-0.392503	-0.0507902	-0.177103	-32.714	5.82E-15	-11.0122	0	0	-0.0805645	1.6912	-25.9139	-0.623654	213.638	376.655	669.154	396.12	396.12	396.121	6.92649	-84.5186	-0.330567	234.186	401.632	256.814	194.682	194.682	194.682	-84.786	-4.48217	-4.46263	50.1215	2.77502	-2.62752	-0.0178831	-0.162942	1.08614	345.325	-79.158	25.7515	0	0	0.504996
418	0	9.17262	0	0	9.24908	4.82061	-7.34115	-0.40563	-0.0234406	-0.271436	-35.0418	4.89E-15	-4.68004	0	0	-0.106237	1.59682	-25.2264	-0.823077	210.822	376.028	672.808	396.039	396.039	396.039	5.70393	-86.8467	-0.507931	261.881	395.788	257.422	194.682	194.682	194.682	-87.028	-3.89693	-3.43556	49.4865	3.26482	-2.82068	-0.1145	-0.157743	1.07203	429.035	-58.8975	15.066	0	0	0.662866
419	0	7.30958	0	0	7.34515	4.32678	-5.62585	-0.388492	0.00500509	-0.374554	-32.2437	-9.37E-15	2.45376	0	0	-0.113396	1.51274	-24.4597	-0.927415	207.82	375.477	675.516	396.304	396.304	396.304	4.34578	-89.1372	-0.697488	288.336	389.555	259.327	194.682	194.682	194.682	-89.2417	-3.20202	-2.34905	48.7671	3.66414	-3.04836	-0.256374	-0.153568	1.03295	544.073	-39.7732	4.91015	0	0	0.861445
420	0	5.68726	0	0	5.70074	3.84325	-3.93604	-0.33688	0.0302754	-0.478503	-23.5323	-5.94E-15	9.31743	0	0	-0.100004	1.44192	-23.6607	-0.940924	204.856	374.984	677.331	396.904	396.904	396.904	2.93737	-91.3845	-0.869029	312.952	383.159	262.424	194.682	194.682	194.682	-91.4309	-2.4314	-1.28227	48.0097	3.95974	-3.30109	-0.433222	-0.155078	0.953543	683.704	-25.8785	-4.45624	0	0	1.07381
421	0	4.33775	0	0	4.34151	3.40021	-2.38137	-0.256311	0.0483192	-0.575395	-9.86117	-3.15E-15	14.8081	0	0	-0.0715211	1.3855	-22.8735	-0.878264	202.135	374.512	678.324	397.794	397.794	397.794	1.57659	-93.5253	-0.989704	335.137	376.846	266.354	194.682	194.682	194.682	-93.537	-1.63043	-0.320283	47.2579	4.14397	-3.56317	-0.626774	-0.164961	0.832771	835.539	-21.0416	-13.4269	0	0	1.25052
422	0	3.23393	0	0	3.23446	3.02362	-1.05692	-0.160676	0.056449	-0.659317	6.29286	3.96E-15	18.0677	0	0	-0.0357776	1.3418	-22.1371	-0.761966	199.83	374.014	678.573	398.901	398.901	398.901	0.353842	-95.4468	-1.02573	354.375	370.836	270.544	194.682	194.682	194.682	-95.4458	-0.845526	0.462734	46.5502	4.21656	-3.81451	-0.817488	-0.185012	0.685167	985.182	-27.8079	-22.815	0	0	1.34085
423	0	2.31109	0	0	2.31109	2.73039	-0.0247522	-0.067091	0.0536329	-0.72656	21.7688	-9.32E-16	18.6433	0	0	0.000472043	1.30598	-21.4828	-0.619003	198.074	373.433	678.16	400.135	400.135	400.135	-0.666741	-97.0138	-0.948839	370.268	365.274	274.302	194.682	194.682	194.682	-97.0156	-0.114313	1.01963	45.9165	4.1851	-4.03304	-0.99087	-0.212586	0.535833	1119.52	-46.2804	-33.2486	0	0	1.31599
424	0	1.49886	0	0	1.49897	2.52536	0.697009	0.0101966	0.0412546	-0.775118	33.7226	-9.32E-16	16.6286	0	0	0.0310556	1.27023	-20.9324	-0.47724	196.954	372.706	677.158	401.4	401.4	401.4	-1.45825	-98.1023	-0.745739	382.546	360.208	276.957	194.682	194.682	194.682	-98.1144	0.540675	1.34005	45.3759	4.06552	-4.19746	-1.13832	-0.242009	0.410197	1228.3	-73.7207	-44.6738	0	0	1.1824
425	0	0.74734	0	0	0.74748	2.40135	1.13347	0.0621616	0.0232601	-0.80364	40.1603	1.40E-15	12.681	0	0	0.0495604	1.22462	-20.4978	-0.36233	196.508	371.778	675.628	402.606	402.606	402.606	-2.03092	-98.6271	-0.425655	391.048	355.59	277.97	194.682	194.682	194.682	-98.6505	1.11266	1.45064	44.936	3.88112	-4.28959	-1.25364	-0.262822	0.329853	1303.72	-104.525	-56.0842	0	0	0.979197
426	0	0.0416658	0	0	0.0416783	2.34291	1.3391	0.0830254	0.00459418	-0.811099	39.9078	1.05E-15	7.81414	0	0	0.0509556	1.15807	-20.1811	-0.295307	196.726	370.599	673.61	403.677	403.678	403.677	-2.4216	-98.5574	-0.0201538	395.698	351.302	277.013	194.682	194.682	194.682	-98.5898	1.60613	1.40518	44.5926	3.66174	-4.2966	-1.33292	-0.26402	0.308656	1339.96	-131.907	-65.7362	0	0	0.763399
427	0	-0.591025	0	0	-0.5912	2.33223	1.37668	0.0682195	-0.00966577	-0.796472	32.5084	-9.90E-16	3.2105	0	0	0.0351652	1.05963	-19.9759	-0.291376	197.552	369.136	671.131	404.558	404.558	404.558	-2.67876	-97.9243	0.423579	396.485	347.202	274.012	194.682	194.682	194.682	-97.9626	2.02936	1.2698	44.3312	3.44176	-4.21216	-1.36883	-0.235769	0.358386	1331.56	-149.149	-71.6461	0	0	0.588229
428	0	-1.07664	0	0	-1.07693	2.35525	1.29568	0.0159323	-0.0148759	-0.758894	18.4496	5.53E-16	0.00904308	0	0	0.0113852	0.919341	-19.869	-0.359295	198.898	367.372	668.203	405.212	405.212	405.212	-2.84675	-96.8258	0.853518	393.465	343.166	269.167	194.682	194.682	194.682	-96.8677	2.38663	1.10676	44.1295	3.25839	-4.03728	-1.3551	-0.171551	0.479597	1274.91	-149.603	-72.3551	0	0	0.484578
429	0	-1.29482	0	0	-1.29506	2.40642	1.11563	-0.0679649	-0.00766266	-0.697776	-0.344325	-1.30E-15	-0.968776	0	0	-0.000549758	0.729112	-19.8428	-0.50154	200.644	365.314	664.833	405.62	405.62	405.62	-2.95335	-95.4249	1.22374	386.79	339.137	262.944	194.682	194.682	194.682	-95.4688	2.67274	0.960215	43.961	3.14866	-3.78007	-1.2859	-0.0698494	0.665118	1169.58	-128.214	-67.592	0	0	0.448584
430	0	-1.09689	0	0	-1.097	2.49083	0.81856	-0.167731	0.0125713	-0.614061	-20.4839	2.98E-15	0.467245	0	0	0.022138	0.48321	-19.8774	-0.714727	202.654	362.988	661.031	405.774	405.774	405.774	-3.00349	-93.9292	1.50373	376.728	335.143	256.007	194.682	194.682	194.682	-93.9739	2.87301	0.846701	43.7998	3.14687	-3.45522	-1.16309	0.0657995	0.892882	1021.84	-82.5858	-58.7877	0	0	0.442932
431	0	-0.344846	0	0	-0.344864	2.62288	0.353747	-0.262228	0.0421114	-0.511222	-37.9906	-6.87E-15	3.68294	0	0	0.0887124	0.17873	-19.9526	-0.990204	204.779	360.439	656.815	405.676	405.676	405.675	-2.98362	-92.5501	1.68427	363.684	331.306	249.093	194.682	194.682	194.682	-92.5939	2.97117	0.755185	43.6238	3.28188	-3.08288	-0.999372	0.223441	1.13399	845.502	-15.8546	-48.7575	0	0	0.41382
432	0	1.04188	0	0	1.0419	2.82112	-0.344143	-0.33182	0.0734499	-0.39575	-49.5289	-6.96E-15	7.41498	0	0	0.182173	-0.18381	-20.0489	-1.31491	206.867	357.735	652.218	405.331	405.331	405.331	-2.87786	-91.4534	1.77925	348.183	327.796	242.847	194.682	194.682	194.682	-91.4938	2.96322	0.658507	43.4186	3.57393	-2.68692	-0.816087	0.386198	1.36428	659.687	63.6907	-40.5746	0	0	0.318571
433	0	3.05188	0	0	3.0527	3.10063	-1.32789	-0.366028	0.0987011	-0.276706	-53.5943	5.71E-15	10.3718	0	0	0.265614	-0.600013	-20.148	-1.67218	208.765	354.96	647.283	404.756	404.756	404.756	-2.68872	-90.7209	1.82311	330.812	324.778	237.705	194.682	194.682	194.682	-90.7556	2.87085	0.531292	43.1791	4.03258	-2.29306	-0.641341	0.533673	1.56912	485.308	145.04	-36.2524	0	0	0.148387
434	0	5.57725	0	0	5.58309	3.46633	-2.61368	-0.365821	0.113453	-0.164285	-50.8387	3.42E-15	11.8506	0	0	0.306016	-1.06097	-20.2327	-2.04315	210.32	352.214	642.067	403.975	403.975	403.975	-2.44901	-90.3416	1.86388	312.161	322.365	233.839	194.682	194.682	194.682	-90.3695	2.74455	0.363411	42.9095	4.6542	-1.92611	-0.501005	0.648404	1.74629	340.361	218.556	-36.1163	0	0	-0.0692978
435	0	8.44262	0	0	8.46519	3.91034	-4.17099	-0.339623	0.116601	-0.0676529	-43.396	3.85E-15	11.789	0	0	0.29366	-1.55315	-20.2861	-2.40823	211.381	349.61	636.626	403.019	403.019	403.019	-2.21568	-90.2341	1.95271	292.763	320.595	231.187	194.682	194.682	194.682	-90.2554	2.65249	0.161443	42.6208	5.42112	-1.6073	-0.413936	0.715253	1.89993	236.991	276.289	-38.8966	0	0	-0.283876
436	0	11.4497	0	0	11.5121	4.41321	-5.92693	-0.298216	0.108663	0.00762316	-33.874	1.27E-15	10.483	0	0	0.242337	-2.05858	-20.2906	-2.7493	211.798	347.257	631.018	401.932	401.932	401.932	-2.05128	-90.2842	2.13167	273.058	319.444	229.538	194.682	194.682	194.682	-90.3006	2.66092	-0.0581262	42.3269	6.30164	-1.35125	-0.385385	0.723351	2.03331	178.435	312.054	-42.241	0	0	-0.442476
437	0	14.4171	0	0	14.554	4.94711	-7.77849	-0.251265	0.0920667	0.060395	-24.5212	2.90E-15	8.43813	0	0	0.176085	-2.55566	-20.2265	-3.05227	211.423	345.258	625.293	400.759	400.759	400.759	-2.00522	-90.3811	2.42393	253.384	318.841	228.613	194.682	194.682	194.682	-90.3944	2.8161	-0.276057	42.0383	7.25157	-1.16287	-0.407415	0.668484	2.14677	159.495	322.551	-43.6275	0	0	-0.50844
438	0	17.2037	0	0	17.4564	5.47998	-9.60964	-0.206466	0.0705698	0.0921361	-16.8505	1.76E-15	6.18125	0	0	0.115592	-3.02058	-20.0723	-3.30951	210.107	343.697	619.496	399.547	399.547	399.547	-2.10018	-90.4396	2.83079	233.976	318.687	228.13	194.682	194.682	194.682	-90.4517	3.1339	-0.477093	41.7569	8.21706	-1.03494	-0.458947	0.555724	2.24279	169.387	308.042	-41.3006	0	0	-0.4705
439	0	19.7186	0	0	20.1258	5.9801	-11.3098	-0.169268	0.0471824	0.10529	-11.5656	-4.11E-15	4.02495	0	0	0.0712152	-3.42951	-19.8051	-3.5205	207.714	342.625	613.664	398.339	398.339	398.338	-2.32717	-90.4099	3.33502	214.977	318.875	227.849	194.682	194.682	194.682	-90.4228	3.5986	-0.654458	41.4708	9.1392	-0.948806	-0.517805	0.39589	2.32498	196.699	270.703	-34.6013	0	0	-0.338927
440	0	21.9189	0	0	22.5066	6.42016	-12.7887	-0.142213	0.024505	0.10342	-8.63177	-3.56E-15	2.14758	0	0	0.0438918	-3.76163	-19.4027	-3.6909	204.128	342.062	607.838	397.171	397.171	397.171	-2.65155	-90.2765	3.90725	196.449	319.305	227.596	194.682	194.682	194.682	-90.2921	4.17045	-0.809815	41.1546	9.9597	-0.877918	-0.557904	0.206776	2.4021	228.974	215.265	-24.1443	0	0	-0.144881
441	0	23.7993	0	0	24.5736	6.78049	-13.9864	-0.125983	0.00443955	0.090982	-7.59209	-2.62E-15	0.61587	0	0	0.0295992	-4.00257	-18.8463	-3.82921	199.272	341.987	602.066	396.075	396.075	396.075	-3.02456	-90.0485	4.51317	178.387	319.884	227.263	194.682	194.682	194.682	-90.0683	4.79723	-0.950908	40.7725	10.6281	-0.795673	-0.5603	0.00765261	2.48236	255.48	147.857	-11.5717	0	0	0.0685569
442	0	25.3784	0	0	26.3248	7.05096	-14.877	-0.119687	-0.0122169	0.0728258	-7.7918	3.07E-15	-0.615027	0	0	0.0229803	-4.1471	-18.1235	-3.94293	193.116	342.338	596.415	395.078	395.078	395.078	-3.39503	-89.7473	5.1197	160.739	320.54	226.804	194.682	194.682	194.682	-89.7718	5.42565	-1.08851	40.2864	11.1087	-0.683929	-0.513498	-0.182017	2.57191	267.941	75.3151	1.06574	0	0	0.255507
443	0	26.6862	0	0	27.7733	7.2308	-15.465	-0.120952	-0.0253182	0.0532368	-8.52768	1.85E-15	-1.62985	0	0	0.0196252	-4.20016	-17.2304	-4.03517	185.687	343.026	590.969	394.208	394.208	394.208	-3.71861	-89.3955	5.69858	143.425	321.214	226.216	194.682	194.682	194.682	-89.4239	6.00948	-1.23306	39.6644	11.3858	-0.539825	-0.417732	-0.348322	2.6714	262.43	3.81214	11.9417	0	0	0.379505
444	0	27.7529	0	0	28.9398	7.32688	-15.7777	-0.127041	-0.0350177	0.0352457	-9.23444	2.84E-15	-2.51078	0	0	0.0170062	-4.17587	-16.1719	-4.10236	177.066	343.938	585.833	393.489	393.489	393.489	-3.96209	-89.0084	6.22702	126.359	321.864	225.526	194.682	194.682	194.682	-89.0384	6.51305	-1.39196	38.8871	11.4647	-0.377814	-0.282362	-0.480719	2.77624	239.489	-60.7697	19.7467	0	0	0.422111
445	0	28.6022	0	0	29.8453	7.35104	-15.8562	-0.135515	-0.0415417	0.0203687	-9.56322	-2.18E-17	-3.31362	0	0	0.0141768	-4.09465	-14.9613	-4.13321	167.38	344.951	581.122	392.946	392.946	392.946	-4.1048	-88.5894	6.68648	109.46	322.458	224.775	194.682	194.682	194.682	-88.6177	6.9115	-1.56739	37.9496	11.3683	-0.226748	-0.124324	-0.574409	2.8774	203.691	-114.122	23.968	0	0	0.387996
446	0	29.2478	0	0	30.5067	7.3174	-15.7469	-0.144394	-0.0451197	0.00919283	-9.37075	3.09E-15	-4.06364	0	0	0.0110991	-3.97926	-13.6174	-4.10961	156.791	345.951	576.951	392.593	392.593	392.593	-4.13789	-88.1288	7.06122	92.6613	322.975	224.001	194.682	194.682	194.682	-88.1518	7.18951	-1.75552	36.858	11.1305	-0.122986	0.0376991	-0.627548	2.96534	161.207	-153.229	24.7464	0	0	0.298987
447	0	29.6935	0	0	30.9336	7.24	-15.495	-0.152402	-0.045853	0.00171068	-8.69543	4.95E-16	-4.74508	0	0	0.00813265	-3.85096	-12.162	-4.0091	145.473	346.838	573.426	392.435	392.435	392.435	-4.06258	-87.6065	7.33755	75.9128	323.4	223.238	194.682	194.682	194.682	-87.621	7.33969	-1.94698	35.6254	10.7883	-0.102222	0.185589	-0.640405	3.03031	118.544	-176.338	22.6266	0	0	0.185258
448	0	29.935	0	0	31.1285	7.13104	-15.1392	-0.159147	-0.0443669	-0.00249033	-7.7118	2.21E-15	-5.36401	0	0	0.00570724	-3.72618	-10.617	-3.80954	133.598	347.54	570.635	392.466	392.466	392.466	-3.88822	-86.9952	7.50384	59.1816	323.726	222.507	194.682	194.682	194.682	-86.9991	7.36119	-2.12849	34.2664	10.3749	-0.191728	0.303986	-0.614334	3.06902	81.3425	-183.117	18.4469	0	0	0.0762681
449	0	29.9625	0	0	31.088	6.99963	-14.7085	-0.164696	-0.0414174	-0.00393577	-6.62458	-6.41E-16	-5.90206	0	0	0.0040866	-3.61452	-9.00141	-3.49459	121.325	348.017	568.637	392.67	392.67	392.67	-3.63134	-86.2652	7.55111	42.4509	323.952	221.822	194.682	194.682	194.682	-86.2578	7.25914	-2.28402	32.7949	9.91585	-0.404806	0.384754	-0.553549	3.08049	52.8313	-174.856	13.1899	0	0	-0.00756698
450	0	29.7638	0	0	30.8049	6.85102	-14.2193	-0.169229	-0.0373889	-0.00304626	-5.57841	-4.25E-15	-6.25867	0	0	0.00323054	-3.51853	-7.33059	-3.05847	108.782	348.263	567.466	393.029	393.029	393.029	-3.3149	-85.389	7.47352	25.7189	324.077	221.186	194.682	194.682	194.682	-85.3713	7.0441	-2.39599	31.2226	9.42782	-0.738584	0.427808	-0.464197	3.0675	33.2584	-153.667	7.74549	0	0	-0.0577716
451	0	29.327	0	0	30.2706	6.68671	-13.6759	-0.172555	-0.0324472	-0.000330764	-4.58261	1.86E-15	-6.27927	0	0	0.00289262	-3.43462	-5.61567	-2.50853	96.0699	348.304	567.132	393.525	393.525	393.525	-2.96608	-84.344	7.26949	8.99722	324.104	220.604	194.682	194.682	194.682	-84.3186	6.73099	-2.4474	29.5592	8.91918	-1.17489	0.440052	-0.35491	3.0344	20.5473	-122.741	2.92759	0	0	-0.0765969
452	0	28.6408	0	0	29.4768	6.50554	-13.0736	-0.173767	-0.0260909	0.00372484	-3.48924	3.26E-15	-5.75379	0	0	0.0028434	-3.35487	-3.86422	-1.86496	83.2601	348.19	567.626	394.141	394.141	394.141	-2.6124	-83.1136	6.94322	-7.69273	324.041	220.072	194.682	194.682	194.682	-83.0839	6.33757	-2.42511	27.8135	8.39214	-1.68368	0.432293	-0.234506	2.98457	11.0829	-85.0922	-0.807236	0	0	-0.0739061
453	0	27.6927	0	0	28.4139	6.30544	-12.4048	-0.171362	-0.0175195	0.00888843	-2.04736	4.89E-15	-4.50672	0	0	0.00323313	-3.26899	-2.0814	-1.158	70.4044	347.99	568.926	394.866	394.866	394.866	-2.27693	-81.6835	6.50616	-24.3243	323.907	219.578	194.682	194.682	194.682	-81.6532	5.88251	-2.32345	25.9939	7.84494	-2.22799	0.416612	-0.112376	2.91837	0.322637	-43.9267	-3.2537	0	0	-0.0662118
454	0	26.465	0	0	27.0681	6.08534	-11.665	-0.164832	-0.00661422	0.0149607	-0.122299	1.22E-15	-2.54324	0	0	0.0046764	-3.16629	-0.271473	-0.423657	57.5435	347.782	571.002	395.69	395.69	395.69	-1.97295	-80.0378	5.97764	-40.8714	323.733	219.09	194.682	194.682	194.682	-80.0099	5.3833	-2.14788	24.1103	7.2739	-2.7693	0.405549	0.0027773	2.8382	-16.445	-2.5609	-4.42784	0	0	-0.0745543
455	0	24.934	0	0	25.4204	5.84618	-10.8564	-0.154928	0.00522478	0.0214286	2.22338	2.92E-15	-0.144347	0	0	0.00821122	-3.03736	1.56065	0.301495	44.7175	347.645	573.82	396.607	396.607	396.607	-1.70279	-78.1555	5.38423	-57.3129	323.57	218.551	194.682	194.682	194.682	-78.1319	4.85572	-1.91527	22.1747	6.67564	-3.27298	0.408022	0.103041	2.74552	-42.4873	35.2871	-4.46789	0	0	-0.118321
456	0	23.0715	0	0	23.4475	5.59025	-9.98614	-0.142576	0.0166167	0.0273515	4.80635	3.55E-15	2.32142	0	0	0.0149165	-2.87545	3.40816	0.98511	31.9746	347.648	577.337	397.609	397.609	397.609	-1.46215	-76.0114	4.75695	-73.6351	323.476	217.886	194.682	194.682	194.682	-75.993	4.3154	-1.64948	20.2028	6.04896	-3.71262	0.428697	0.182327	2.64024	-79.1666	66.463	-3.71538	0	0	-0.210228
457	0	20.8479	0	0	21.124	5.32043	-9.06335	-0.12918	0.0263039	0.0312809	7.28308	4.66E-16	4.46353	0	0	0.0250585	-2.67716	5.26151	1.60275	19.3785	347.845	581.509	398.69	398.69	398.69	-1.24565	-73.5784	4.12844	-89.8354	323.508	217.013	194.682	194.682	194.682	-73.565	3.77966	-1.37557	18.2149	5.39655	-4.07285	0.468238	0.236704	2.52343	-125.63	88.5644	-2.60148	0	0	-0.351764
458	0	18.2362	0	0	18.4265	5.03957	-8.0975	-0.116841	0.0329585	0.0316419	9.15051	-1.16E-15	5.90772	0	0	0.0370547	-2.44278	7.1079	2.14005	7.01146	348.27	586.281	399.838	399.838	399.838	-1.05156	-70.8303	3.5306	-105.927	323.711	215.847	194.682	194.682	194.682	-70.8211	3.26901	-1.11471	16.2362	4.72607	-4.35038	0.525223	0.26359	2.39595	-179.732	99.5539	-1.46448	0	0	-0.534883
459	0	15.2186	0	0	15.3389	4.74974	-7.09577	-0.108574	0.0354819	0.0268303	9.77132	-4.66E-16	6.3746	0	0	0.0464032	-2.17612	8.93124	2.59331	-5.02451	348.934	591.584	401.04	401.04	401.04	-0.885196	-67.7465	2.99301	-121.941	324.111	214.325	194.682	194.682	194.682	-67.7405	2.80794	-0.879813	14.296	4.0511	-4.5531	0.597094	0.261838	2.25911	-238.199	98.1956	-0.590006	0	0	-0.740991
460	0	11.7941	0	0	11.8614	4.45198	-6.06186	-0.107322	0.0328855	0.0153955	8.53552	1.40E-15	5.69233	0	0	0.0461864	-1.88373	10.7125	2.96879	-16.6091	349.824	597.336	402.278	402.278	402.278	-0.760497	-64.3201	2.54199	-137.921	324.707	212.424	194.682	194.682	194.682	-64.3167	2.42464	-0.672618	12.4261	3.38978	-4.69768	0.680409	0.231247	2.11752	-297.158	83.6087	-0.120789	0	0	-0.944711
461	0	7.98804	0	0	8.01869	4.1462	-4.99581	-0.114965	0.0248498	-0.00311028	5.02717	-1.40E-15	3.85627	0	0	0.0289504	-1.57398	12.4305	3.28074	-27.6078	350.904	603.436	403.532	403.532	403.532	-0.699429	-60.5652	2.19956	-153.916	325.467	210.183	194.682	194.682	194.682	-60.5639	2.14873	-0.482003	10.6586	2.76291	-4.8056	0.772938	0.17321	1.97259	-353.689	55.8007	-0.113943	0	0	-1.12138
462	0	3.85744	0	0	3.8664	3.83187	-3.89618	-0.131694	0.0127475	-0.0283843	-0.850696	2.80E-15	1.12905	0	0	-0.0104945	-1.25602	14.0627	3.54842	-37.8774	352.123	609.76	404.778	404.778	404.778	-0.728141	-56.5217	1.98181	-169.959	326.33	207.717	194.682	194.682	194.682	-56.5228	2.0066	-0.285159	9.02254	2.19052	-4.8993	0.869882	0.0935878	1.82842	-404.956	17.0146	-0.619303	0	0	-1.24529
463	0	-0.505797	0	0	-0.506394	3.50989	-2.7667	-0.156105	-0.000577261	-0.0590268	-8.83719	-1.40E-15	-2.00567	0	0	-0.0720796	-0.939043	15.5862	3.79189	-47.2734	353.413	616.166	405.994	405.994	405.994	-0.868616	-52.2575	1.89703	-186.05	327.216	205.208	194.682	194.682	194.682	-52.2621	2.01414	-0.0537581	7.54209	1.68901	-4.99812	0.966909	0.00174389	1.68581	-449.295	-28.3126	-1.60937	0	0	-1.29815
464	0	-4.97623	0	0	-4.97823	3.18458	-1.62322	-0.185819	-0.0140051	-0.0924281	-18.3491	4.66E-16	-5.19586	0	0	-0.148044	-0.632041	16.9791	4.02767	-55.6579	354.706	622.494	407.16	407.16	407.16	-1.12941	-47.8661	1.94178	-202.136	328.049	202.896	194.682	194.682	194.682	-47.8766	2.16864	0.237362	6.23518	1.26923	-5.11494	1.06046	-0.0954503	1.54512	-486.453	-76.9408	-2.72597	0	0	-1.27612
465	0	-9.3993	0	0	-9.39965	2.86368	-0.493962	-0.216679	-0.0262084	-0.124574	-28.4251	-3.26E-15	-8.06077	0	0	-0.223183	-0.344089	18.2211	4.26534	-62.9062	355.931	628.572	408.264	408.264	408.264	-1.50318	-43.4636	2.09557	-218.099	328.769	201.046	194.682	194.682	194.682	-43.4836	2.44373	0.605328	5.11287	0.936044	-5.25394	1.14803	-0.190423	1.40366	-517.505	-124.814	-3.54716	0	0	-1.18538
466	0	-13.6035	0	0	-13.6042	2.55723	0.584832	-0.242977	-0.0358017	-0.151838	-37.8282	-6.52E-15	-10.2481	0	0	-0.278575	-0.0846942	19.2942	4.50543	-68.9139	357.023	634.22	409.296	409.296	409.296	-1.96909	-39.1785	2.31769	-233.755	329.338	199.902	194.682	194.682	194.682	-39.2132	2.78903	1.05653	4.1798	0.689112	-5.40969	1.22658	-0.275887	1.25728	-542.576	-167.301	-3.76954	0	0	-1.03592
467	0	-17.4196	0	0	-17.4264	2.27591	1.57481	-0.259152	-0.0424002	-0.17178	-45.3409	5.13E-15	-11.5801	0	0	-0.29879	0.13616	20.1843	4.73936	-73.6008	357.924	639.262	410.256	410.256	410.256	-2.49885	-35.1371	2.54885	-248.884	329.749	199.647	194.682	194.682	194.682	-35.1917	3.1355	1.58667	3.43451	0.523852	-5.56791	1.29059	-0.345199	1.10391	-560.017	-200.522	-3.25775	0	0	-0.841848
468	0	-20.7031	0	0	-20.7228	2.02923	2.44211	-0.264346	-0.045938	-0.183658	-50.3638	2.80E-15	-11.9996	0	0	-0.280431	0.308536	20.8812	4.9509	-76.9153	358.59	643.533	411.147	411.147	411.147	-3.06557	-31.4449	2.7183	-263.271	330.017	200.368	194.682	194.682	194.682	-31.523	3.40608	2.1849	2.87018	0.432888	-5.70754	1.33624	-0.392389	0.945492	-568.788	-221.013	-2.09313	0	0	-0.624195
469	0	-23.3479	0	0	-23.3856	1.82443	3.16131	-0.261604	-0.0461974	-0.187655	-52.9372	4.19E-15	-11.51	0	0	-0.231244	0.423611	21.3798	5.11881	-78.837	358.992	646.884	411.979	411.979	411.979	-3.65093	-28.1772	2.75471	-276.743	330.168	202.063	194.682	194.682	194.682	-28.2795	3.52802	2.83944	2.47487	0.406772	-5.8037	1.3608	-0.412807	0.78921	-569.554	-226.041	-0.487484	0	0	-0.407719
470	0	-25.2909	0	0	-25.348	1.66623	3.71616	-0.255862	-0.042756	-0.184278	-53.5639	-3.51E-15	-10.1196	0	0	-0.164436	0.47516	21.6802	5.22004	-79.3789	359.118	649.197	412.765	412.765	412.765	-4.24771	-25.378	2.59785	-289.177	330.232	204.663	194.682	194.682	194.682	-25.5003	3.44404	3.54156	2.23215	0.434614	-5.83096	1.36611	-0.402315	0.642518	-565.651	-213.439	1.23908	0	0	-0.215388
471	0	-26.5113	0	0	-26.5846	1.55733	4.09766	-0.252443	-0.034648	-0.174097	-52.9965	5.82E-15	-7.74898	0	0	-0.0925992	0.461016	21.7881	5.233	-78.5871	358.979	650.382	413.52	413.52	413.52	-4.85784	-23.0623	2.20893	-300.493	330.245	208.056	194.682	194.682	194.682	-23.1956	3.12073	4.28654	2.12178	0.504468	-5.76666	1.35525	-0.359379	0.513879	-561.704	-182.116	2.65809	0	0	-0.0618284
472	0	-27.0248	0	0	-27.1074	1.49911	4.3015	-0.255708	-0.0206198	-0.157446	-51.977	-1.40E-15	-4.23847	0	0	-0.0236022	0.384264	21.714	5.1404	-76.5397	358.606	650.387	414.256	414.256	414.256	-5.48619	-21.2227	1.57793	-310.63	330.249	212.114	194.682	194.682	194.682	-21.3533	2.55402	5.07059	2.12065	0.603449	-5.59351	1.33454	-0.286417	0.407515	-563.26	-133.025	3.27533	0	0	0.0495948
473	0	-26.8769	0	0	-26.9599	1.49216	4.32582	-0.266815	0.000911848	-0.134554	-50.9	-9.32E-16	0.60871	0	0	0.0398817	0.253727	21.4729	4.93144	-73.3414	358.052	649.193	414.984	414.984	414.984	-6.132	-19.8361	0.727398	-319.523	330.301	216.701	194.682	194.682	194.682	-19.9462	1.77106	5.88432	2.20458	0.717736	-5.3017	1.30812	-0.187828	0.326702	-573.73	-68.4082	2.46264	0	0	0.126587
474	0	-26.1361	0	0	-26.2108	1.53668	4.16997	-0.282958	0.0304498	-0.106191	-49.6824	6.52E-15	6.80734	0	0	0.0974934	0.0835613	21.0826	4.60294	-69.1158	357.387	646.815	415.706	415.706	415.706	-6.78013	-18.8676	-0.289209	-327.093	330.492	221.675	194.682	194.682	194.682	-18.938	0.827353	6.70502	2.35049	0.833188	-4.88956	1.27649	-0.0723802	0.271785	-592.486	6.72192	-0.265394	0	0	0.183897
475	0	-24.8905	0	0	-24.9502	1.63262	3.83394	-0.298553	0.0656769	-0.0738818	-47.91	-1.86E-15	13.9491	0	0	0.147851	-0.108058	20.5617	4.15936	-63.9948	356.692	643.299	416.414	416.414	416.414	-7.39487	-18.271	-1.39529	-333.251	330.946	226.888	194.682	194.682	194.682	-18.2839	-0.202093	7.49075	2.53945	0.935858	-4.36335	1.2362	0.047895	0.243298	-615.282	84.6357	-4.88759	0	0	0.238324
476	0	-23.2455	0	0	-23.2869	1.77889	3.3211	-0.309011	0.101172	-0.0405705	-45.299	3.73E-15	21.1708	0	0	0.187936	-0.300796	19.9281	3.61184	-58.1074	356.053	638.715	417.089	417.089	417.089	-7.92163	-17.986	-2.50387	-337.921	331.818	232.183	194.682	194.682	194.682	-17.929	-1.23593	8.18159	2.7595	1.01281	-3.73591	1.18046	0.160275	0.245492	-635.246	156.017	-10.5744	0	0	0.303979
477	0	-21.3172	0	0	-21.341	1.97236	2.64192	-0.313372	0.130943	-0.00936641	-42.0378	1.86E-15	27.4693	0	0	0.215469	-0.474354	19.1969	2.97626	-51.5694	355.553	633.156	417.7	417.7	417.7	-8.29652	-17.9398	-3.53334	-341.053	333.264	237.401	194.682	194.682	194.682	-17.809	-2.20177	8.70876	3.00848	1.05316	-3.02445	1.10696	0.253055	0.285973	-647.967	212.413	-15.8785	0	0	0.390828
478	0	-19.2194	0	0	-19.2295	2.20749	1.81546	-0.314186	0.150378	0.0163208	-38.7901	-3.73E-15	31.9942	0	0	0.23118	-0.610401	18.3791	2.27112	-44.4749	355.266	626.738	418.205	418.205	418.205	-8.45881	-18.0558	-4.42119	-342.627	335.416	242.392	194.682	194.682	194.682	-17.8573	-3.0484	9.00716	3.29546	1.04883	-2.24836	1.01767	0.318973	0.373548	-651.666	248.403	-19.2795	0	0	0.503917
479	0	-17.0489	0	0	-17.0509	2.47745	0.86566	-0.315194	0.158087	0.0342334	-36.3877	-1.12E-14	34.3147	0	0	0.238732	-0.694141	17.48	1.51596	-36.8898	355.247	619.589	418.558	418.558	418.558	-8.36128	-18.2676	-5.13208	-342.638	338.357	247.04	194.682	194.682	194.682	-18.0159	-3.75147	9.02648	3.6415	0.995187	-1.42746	0.919547	0.357086	0.51737	-647.845	263.065	-19.887	0	0	0.645623
480	0	-14.8733	0	0	-14.8733	2.77623	-0.186122	-0.319079	0.154727	0.0432127	-35.4762	1.86E-15	34.3349	0	0	0.242424	-0.715216	16.4991	0.730341	-28.8492	355.535	611.859	418.712	418.712	418.712	-7.97505	-18.5296	-5.65837	-341.077	342.116	251.275	194.682	194.682	194.682	-18.2449	-4.31188	8.73714	4.07845	0.891521	-0.5811	0.823256	0.370049	0.720699	-639.693	258.371	-17.5818	0	0	0.817603
481	0	-12.7266	0	0	-12.7301	3.1003	-1.32673	-0.327165	0.141901	0.0442653	-36.3642	5.59E-15	32.1697	0	0	0.245377	-0.667731	15.4301	-0.0654221	-20.3556	356.146	603.711	418.623	418.623	418.623	-7.2913	-18.8238	-6.01415	-337.924	346.666	255.085	194.682	194.682	194.682	-18.5286	-4.74841	8.13231	4.64636	0.740651	0.271121	0.740269	0.363328	0.980435	-631.659	237.568	-12.7199	0	0	1.02299
482	0	-10.6117	0	0	-10.6223	3.44862	-2.55145	-0.339131	0.121316	0.0397175	-38.9255	9.32E-15	28.0465	0	0	0.248584	-0.550074	14.2613	-0.849218	-11.3823	357.075	595.32	418.263	418.263	418.263	-6.3212	-19.159	-6.22585	-333.137	351.925	258.505	194.682	194.682	194.682	-18.8756	-5.088	7.22745	5.38966	0.548515	1.10815	0.680312	0.341566	1.28742	-627.42	203.992	-5.87956	0	0	1.26644
483	0	-8.50704	0	0	-8.52651	3.82118	-3.85873	-0.352884	0.0944355	0.03293	-42.5966	0	22.2619	0	0	0.251046	-0.364463	12.9773	-1.59577	-1.87886	358.302	586.877	417.62	417.62	417.62	-5.09614	-19.5667	-6.32273	-326.657	357.767	261.611	194.682	194.682	194.682	-19.3156	-5.35702	6.05948	6.35247	0.323516	1.90608	0.649512	0.30986	1.62638	-628.968	161.074	2.37729	0	0	1.55275
484	0	-6.37725	0	0	-6.40414	4.21669	-5.24191	-0.365193	0.0625976	0.0271128	-46.5212	6.52E-15	15.1948	0	0	0.250661	-0.116644	11.5605	-2.276	8.21979	359.789	578.576	416.71	416.71	416.71	-3.66763	-20.0939	-6.32941	-318.418	364.018	264.49	194.682	194.682	194.682	-19.8928	-5.57518	4.68535	7.57333	0.0755744	2.63743	0.647742	0.27171	1.97933	-635.27	112.114	11.5589	0	0	1.88038
485	0	-4.18601	0	0	-4.21469	4.63044	-6.68206	-0.37089	0.0291782	0.0247526	-49.601	2.80E-15	7.52026	0	0	0.244948	0.184253	9.99409	-2.85784	18.9808	361.488	570.619	415.572	415.572	415.572	-2.10527	-20.7939	-6.26192	-308.362	370.467	267.22	194.682	194.682	194.682	-20.657	-5.75275	3.17901	9.08008	-0.184553	3.27184	0.670889	0.231308	2.32627	-642.859	61.8823	20.6619	0	0	2.23699
486	0	-1.91063	0	0	-1.93012	5.05432	-8.14838	-0.366163	-0.0030755	0.0269321	-50.973	-1.07E-14	-0.0874495	0	0	0.231835	0.525797	8.26403	-3.30806	30.4609	363.342	563.213	414.273	414.273	414.273	-0.487995	-21.7138	-6.12756	-296.463	376.893	269.845	194.682	194.682	194.682	-21.6511	-5.89181	1.62186	10.885	-0.44649	3.77787	0.710207	0.191288	2.64972	-646.597	14.3104	28.9249	0	0	2.59147
487	0	0.447846	0	0	0.454214	5.47767	-9.60175	-0.349521	-0.0323179	0.0335976	-50.2291	-1.86E-15	-7.03257	0	0	0.21047	0.892541	6.36222	-3.59552	42.6929	365.291	556.559	412.897	412.897	412.897	1.10542	-22.8858	-5.9274	-282.746	383.085	272.366	194.682	194.682	194.682	-22.9019	-5.98884	0.0928014	12.9821	-0.700981	4.12614	0.757689	0.151873	2.93561	-642.2	-27.7532	35.9176	0	0	2.90092
488	0	2.86237	0	0	2.91599	5.88802	-10.9982	-0.321574	-0.0571085	0.0435446	-47.4378	1.03E-14	-12.7993	0	0	0.182085	1.26657	4.2885	-3.69445	55.6761	367.276	550.857	411.539	411.539	411.539	2.60356	-24.3227	-5.65991	-267.288	388.862	274.741	194.682	194.682	194.682	-24.4171	-6.03713	-1.3389	15.3456	-0.940835	4.29254	0.804471	0.112652	3.17445	-626.126	-62.1369	41.4619	0	0	3.11756
489	0	5.28423	0	0	5.40861	6.27217	-12.2932	-0.28495	-0.0762664	0.0550844	-43.0958	-3.73E-15	-16.984	0	0	0.1503	1.62873	2.052	-3.58742	69.3694	369.244	546.295	410.285	410.285	410.285	3.94793	-26.0196	-5.32494	-250.219	394.086	276.889	194.682	194.682	194.682	-26.1864	-6.02972	-2.61878	17.9321	-1.16131	4.26111	0.842523	0.0718796	3.35892	-596.56	-87.5344	45.5901	0	0	3.20246
490	0	7.65199	0	0	7.86899	6.61743	-13.4459	-0.243962	-0.0890863	0.0659674	-37.9871	3.73E-15	-19.346	0	0	0.120075	1.96012	-0.328691	-3.26769	83.6878	371.151	543.044	409.205	409.205	409.206	5.09742	-27.9588	-4.92696	-231.699	398.669	278.707	194.682	194.682	194.682	-28.1874	-5.96237	-3.71048	20.6846	-1.36041	4.0264	0.864489	0.0287528	3.48701	-552.703	-103.414	48.5703	0	0	3.13165
491	0	9.90318	0	0	10.2289	6.9131	-14.424	-0.204013	-0.0952256	0.0742219	-32.9968	7.45E-15	-19.819	0	0	0.0958497	2.24392	-2.82616	-2.74161	98.5022	372.961	541.25	408.34	408.34	408.34	6.0309	-30.1168	-4.47627	-211.901	402.57	280.09	194.682	194.682	194.682	-30.3939	-5.83599	-4.59718	23.5389	-1.53818	3.5956	0.863369	-0.0169248	3.55803	-494.686	-110.08	50.7133	0	0	2.90061
492	0	11.9856	0	0	12.4273	7.15182	-15.2072	-0.169535	-0.094216	0.0784465	-28.8016	-3.73E-15	-18.4854	0	0	0.0794344	2.46732	-5.40551	-2.03107	113.641	374.652	541.023	407.697	407.697	407.697	6.74835	-32.4725	-3.98781	-190.989	405.798	280.95	194.682	194.682	194.682	-32.7836	-5.65762	-5.28155	26.4292	-1.69593	2.99076	0.833806	-0.0626633	3.57272	-423.328	-108.319	52.0933	0	0	2.52346
493	0	13.8643	0	0	14.4196	7.33086	-15.7906	-0.144054	-0.0870848	0.078066	-25.8181	-1.86E-15	-15.7326	0	0	0.0697575	2.62322	-8.02618	-1.17521	128.892	376.209	542.424	407.253	407.254	407.253	7.27114	-35.012	-3.47813	-169.098	408.401	281.238	194.682	194.682	194.682	-35.3438	-5.44023	-5.78541	29.2929	-1.83481	2.24994	0.773854	-0.107265	3.53486	-340.44	-100.76	52.9993	0	0	2.03214
494	0	15.5249	0	0	16.1827	7.45228	-16.1844	-0.129041	-0.076158	0.0734411	-24.0874	1.86E-15	-12.1789	0	0	0.0639322	2.71157	-10.6438	-0.22983	144.015	377.624	545.456	406.963	406.963	406.963	7.63829	-37.7304	-2.96183	-146.334	410.462	280.952	194.682	194.682	194.682	-38.0728	-5.20094	-6.14611	32.0743	-1.95458	1.42612	0.687335	-0.147806	3.44851	-249.4	-90.6888	53.776	0	0	1.47622
495	0	16.9708	0	0	17.7146	7.52158	-16.4083	-0.123997	-0.0654434	0.0655697	-23.3344	0	-8.6195	0	0	0.0590039	2.7397	-13.2125	0.736883	158.749	378.892	550.06	406.766	406.766	406.765	7.89838	-40.6301	-2.44869	-122.772	412.073	280.141	194.682	194.682	194.682	-40.9767	-4.95801	-6.40919	34.7255	-2.05259	0.582531	0.581752	-0.182204	3.32038	-154.532	-82.0759	55.069	0	0	0.913139
496	0	18.2168	0	0	19.027	7.54534	-16.485	-0.126527	-0.0572131	0.0555716	-23.0531	-9.32E-16	-5.59458	0	0	0.0531537	2.7215	-15.6868	1.65176	172.834	380.006	556.11	406.598	406.598	406.598	8.09788	-43.715	-1.94339	-98.4689	413.322	278.889	194.682	194.682	194.682	-44.0633	-4.72764	-6.61777	37.207	-2.12335	-0.215156	0.467342	-0.206692	3.15885	-60.5346	-77.0394	56.7796	0	0	0.396456
497	0	19.2798	0	0	20.136	7.53006	-16.4357	-0.13397	-0.0513688	0.0449378	-22.7433	-1.40E-15	-3.27896	0	0	0.0458102	2.67504	-18.0242	2.446	186.026	380.96	563.425	406.4	406.4	406.4	8.2735	-46.983	-1.44711	-73.4719	414.27	277.309	194.682	194.682	194.682	-47.3335	-4.52248	-6.80551	39.4869	-2.15873	-0.908075	0.354657	-0.217014	2.97289	27.6225	-75.5478	58.1057	0	0	-0.0306149
498	0	20.1717	0	0	21.0537	7.48258	-16.2824	-0.144977	-0.0462032	0.0350815	-22.118	-9.32E-16	-1.58526	0	0	0.0371971	2.61952	-20.1866	3.06393	198.112	381.746	571.781	406.125	406.125	406.125	8.45142	-50.4207	-0.959155	-47.834	414.958	275.517	194.682	194.682	194.682	-50.7761	-4.35167	-6.99602	41.5408	-2.14881	-1.45268	0.254117	-0.210312	2.77124	105.004	-76.0231	57.9794	0	0	-0.339158
499	0	20.8955	0	0	21.7854	7.41102	-16.0508	-0.157529	-0.041357	0.0272508	-20.9263	3.73E-15	-0.521814	0	0	0.0275964	2.57196	-22.142	3.4692	208.925	382.361	580.926	405.736	405.736	405.736	8.65026	-54.0026	-0.477029	-21.6138	415.416	273.63	194.682	194.682	194.682	-54.3671	-4.22117	-7.20587	43.3508	-2.08296	-1.82618	0.171016	-0.188231	2.56194	168.441	-77.2855	56.1694	0	0	-0.520665
500	0	21.4434	0	0	22.3263	7.32438	-15.7696	-0.169609	-0.0378183	0.0224789	-19.0312	4.43E-15	-0.245939	0	0	0.0176772	2.54457	-23.8649	3.6473	218.347	382.803	590.598	405.214	405.214	405.214	8.88203	-57.6903	0.00301248	5.12344	415.668	271.75	194.682	194.682	194.682	-58.0694	-4.13389	-7.44578	44.9056	-1.95146	-2.0278	0.107307	-0.155817	2.35078	216.241	-78.7895	53.1714	0	0	-0.583542
501	0	21.7942	0	0	22.6575	7.23068	-15.4646	-0.180022	-0.0370747	0.0209798	-16.4952	-3.49E-15	-0.978531	0	0	0.00861125	2.54337	-25.3371	3.60461	226.31	383.078	600.536	404.554	404.554	404.554	9.14999	-61.4326	0.484178	32.3087	415.726	269.954	194.682	194.682	194.682	-61.8325	-4.08908	-7.71869	46.2003	-1.74677	-2.07629	0.0623131	-0.12073	2.14404	248.4	-80.7121	49.8034	0	0	-0.550171
502	0	21.9139	0	0	22.7463	7.13452	-15.1506	-0.189054	-0.0400623	0.0221976	-13.649	9.32E-16	-2.85173	0	0	0.0018618	2.56802	-26.5475	3.36512	232.792	383.201	610.498	403.769	403.769	403.769	9.44545	-65.1668	0.966393	59.876	415.584	268.284	194.682	194.682	194.682	-65.5931	-4.08167	-8.01668	47.2358	-1.46465	-2.00475	0.0340311	-0.0910095	1.94559	266.063	-83.396	46.6177	0	0	-0.449751
503	0	21.7603	0	0	22.5501	7.03519	-14.8253	-0.198843	-0.0468046	0.0241415	-11.1158	0	-5.8074	0	0	-0.00140799	2.61286	-27.4921	2.96595	237.817	383.188	620.263	402.885	402.885	402.885	9.74552	-68.8237	1.44358	87.7714	415.21	266.753	194.682	194.682	194.682	-69.2803	-4.10142	-8.31883	48.0188	-1.10547	-1.85409	0.0214206	-0.0725323	1.76157	271.304	-87.0865	43.8046	0	0	-0.312182
504	0	21.2928	0	0	22.0258	6.92582	-14.4658	-0.211884	-0.0561218	0.0234712	-9.6053	-3.26E-15	-9.51691	0	0	-0.00120468	2.66863	-28.1737	2.45274	241.444	383.061	629.64	401.946	401.946	401.946	10.0131	-72.3366	1.90222	115.958	414.544	265.367	194.682	194.682	194.682	-72.8237	-4.13242	-8.59128	48.5607	-0.674517	-1.66705	0.021761	-0.0696018	1.5975	267.816	-91.9141	41.1026	0	0	-0.164044
505	0	20.4831	0	0	21.1428	6.79409	-14.0313	-0.23085	-0.0659038	0.0153161	-9.79555	-4.66E-16	-13.3943	0	0	0.000573905	2.72444	-28.6019	1.87543	243.768	382.842	638.464	401.006	401.006	401.006	10.1998	-75.651	2.32216	144.41	413.506	264.148	194.682	194.682	194.682	-76.1634	-4.15321	-8.79027	48.8775	-0.182568	-1.48315	0.0308693	-0.0811135	1.46044	261.13	-97.2236	37.9389	0	0	-0.0248608
506	0	19.3276	0	0	19.897	6.62441	-13.4691	-0.257353	-0.0732607	-0.00572864	-12.0844	4.19E-15	-16.6472	0	0	9.12E-05	2.76958	-28.7935	1.28449	244.917	382.55	646.607	400.128	400.128	400.128	10.2502	-78.7345	2.67971	173.086	411.999	263.163	194.682	194.682	194.682	-79.2601	-4.1374	-8.86726	48.9893	0.35481	-1.336	0.0411338	-0.104261	1.35588	258.735	-102.25	33.6575	0	0	0.0960947
507	0	17.8575	0	0	18.3229	6.40124	-12.7254	-0.290257	-0.0744699	-0.0448638	-16.2993	-5.59E-15	-18.3605	0	0	-0.00700354	2.79495	-28.7717	0.727898	245.05	382.204	653.972	399.38	399.38	399.38	10.1091	-81.5839	2.9526	201.897	409.929	262.543	194.682	194.682	194.682	-82.1033	-4.05586	-8.77624	48.9208	0.918161	-1.25214	0.0386493	-0.133032	1.28663	270.635	-105.387	27.5458	0	0	0.200214
508	0	16.1429	0	0	16.4988	6.1139	-11.7612	-0.325129	-0.0661714	-0.104944	-21.5768	6.52E-15	-17.7453	0	0	-0.0229179	2.79417	-28.5666	0.247958	244.349	381.817	660.496	398.825	398.825	398.825	9.73221	-84.2246	3.12534	230.663	407.227	262.475	194.682	194.682	194.682	-84.7136	-3.88132	-8.48358	48.7004	1.48528	-1.25052	0.00970152	-0.160491	1.24949	306.131	-104.795	19.2485	0	0	0.298006
509	0	14.289	0	0	14.5409	5.76107	-10.5676	-0.354814	-0.0473269	-0.185452	-26.4494	3.49E-16	-14.4674	0	0	-0.0452429	2.764	-28.2134	-0.121161	243.016	381.397	666.148	398.514	398.514	398.514	9.09872	-86.7026	3.19321	259.081	403.871	263.175	194.682	194.682	194.682	-87.1362	-3.5953	-7.97861	48.3603	2.03288	-1.34286	-0.0592576	-0.181491	1.23227	372.409	-99.4994	9.14741	0	0	0.403198
510	0	12.4228	0	0	12.5865	5.35334	-9.17616	-0.37026	-0.0199238	-0.281795	-29.0876	-4.38E-15	-8.82127	0	0	-0.0667361	2.70451	-27.7512	-0.356275	241.263	380.945	670.927	398.478	398.478	398.478	8.22237	-89.0678	3.16368	286.715	399.911	264.83	194.682	194.682	194.682	-89.4268	-3.19478	-7.28092	47.9352	2.53789	-1.53301	-0.173416	-0.192836	1.21682	471.266	-89.7708	-1.77798	0	0	0.52335
511	0	10.67	0	0	10.7672	4.91248	-7.65885	-0.362888	0.0118005	-0.386218	-27.808	-4.63E-15	-1.69474	0	0	-0.0788251	2.61848	-27.2205	-0.447003	239.301	380.459	674.856	398.724	398.724	398.724	7.15487	-91.3544	3.05544	313.017	395.469	267.527	194.682	194.682	194.682	-91.6298	-2.69551	-6.4413	47.46	2.97952	-1.8168	-0.330382	-0.194304	1.18216	599.035	-77.1762	-12.4835	0	0	0.653286
512	0	9.12891	0	0	9.18165	4.46801	-6.11765	-0.327862	0.0426315	-0.489652	-21.6901	-1.46E-15	5.61282	0	0	-0.0763897	2.51043	-26.6607	-0.396616	237.326	379.929	677.979	399.231	399.231	399.231	5.9802	-93.5614	2.89677	337.385	390.732	271.183	194.682	194.682	194.682	-93.7562	-2.12994	-5.53551	46.9686	3.34107	-2.18194	-0.519055	-0.187309	1.11076	746.781	-64.0717	-22.3495	0	0	0.774052
513	0	7.84939	0	0	7.87566	4.05202	-4.66671	-0.266823	0.0664533	-0.583267	-11.0405	-1.40E-15	11.5671	0	0	-0.0596836	2.38541	-26.1076	-0.22137	235.51	379.341	680.349	399.956	399.956	399.956	4.79931	-95.6423	2.7237	359.232	385.916	275.513	194.682	194.682	194.682	-95.7691	-1.53983	-4.65135	46.4905	3.61172	-2.60861	-0.722106	-0.177738	0.997093	901.45	-54.663	-31.1861	0	0	0.860463
514	0	6.82517	0	0	6.83732	3.69276	-3.40853	-0.188001	0.0767383	-0.659895	2.60056	0	14.7042	0	0	-0.0329723	2.24794	-25.5904	0.0516157	233.993	378.675	682.022	400.833	400.833	400.833	3.70672	-97.5078	2.57475	378.059	381.221	280.038	194.682	194.682	194.682	-97.5841	-0.965583	-3.86919	46.0481	3.78744	-3.07074	-0.919391	-0.172319	0.84804	1047.96	-54.0741	-39.1717	0	0	0.891932
515	0	6.00321	0	0	6.00854	3.40772	-2.40777	-0.103391	0.0694382	-0.715487	16.9332	9.32E-16	14.178	0	0	-0.00240791	2.10107	-25.1302	0.387655	232.868	377.912	683.048	401.791	401.791	401.791	2.76502	-99.0432	2.47999	393.509	376.769	284.157	194.682	194.682	194.682	-99.0854	-0.435424	-3.23951	45.655	3.87187	-3.53841	-1.09706	-0.17728	0.681336	1174.11	-66.0363	-46.7478	0	0	0.865264
516	0	5.30444	0	0	5.3067	3.19898	-1.67387	-0.0248875	0.0456494	-0.74908	29.5535	2.33E-16	10.1833	0	0	0.0261351	1.94635	-24.7391	0.747714	232.186	377.026	683.466	402.753	402.753	402.753	1.98761	-100.132	2.44806	405.381	372.563	287.249	194.682	194.682	194.682	-100.152	0.0410757	-2.76669	45.3139	3.87569	-3.9797	-1.24648	-0.190836	0.519251	1271.78	-89.2986	-54.1799	0	0	0.79917
517	0	4.64795	0	0	4.64891	3.05325	-1.16119	0.0379762	0.0117402	-0.761957	38.4075	1.16E-16	3.96793	0	0	0.0485445	1.78387	-24.4198	1.09198	231.947	375.998	683.293	403.654	403.654	403.654	1.33841	-100.678	2.45935	413.611	368.485	288.774	194.682	194.682	194.682	-100.685	0.472457	-2.40742	45.017	3.81589	-4.36331	-1.36723	-0.205876	0.381534	1337.84	-118.205	-61.0315	0	0	0.731189
518	0	3.97145	0	0	3.97182	2.9476	-0.789375	0.0779652	-0.0225083	-0.756568	41.9356	-2.56E-15	-2.51864	0	0	0.06179	1.61278	-24.1665	1.38254	232.11	374.808	682.527	404.441	404.441	404.441	0.749041	-100.627	2.47175	418.228	364.341	288.347	194.682	194.682	194.682	-100.626	0.878188	-2.08609	44.7471	3.71431	-4.66046	-1.45919	-0.210454	0.286546	1371.18	-143.936	-66.18	0	0	0.703478
519	0	3.24598	0	0	3.24609	2.85846	-0.475596	0.0883262	-0.047501	-0.735114	39.0109	-2.10E-15	-7.26491	0	0	0.0619961	1.43164	-23.967	1.58595	232.595	373.445	681.148	405.078	405.078	405.078	0.1456	-99.9755	2.43718	419.311	359.924	285.785	194.682	194.682	194.682	-99.9693	1.2779	-1.72084	44.48	3.59622	-4.84713	-1.51904	-0.19289	0.249217	1370.22	-157.842	-68.2449	0	0	0.744664
520	0	2.48949	0	0	2.48949	2.77036	-0.16545	0.0631041	-0.0555151	-0.699165	29.1142	9.32E-16	-8.67156	0	0	0.0456682	1.23856	-23.8039	1.67552	233.294	371.903	679.123	405.546	405.546	405.546	-0.524635	-98.7782	2.32074	416.962	355.096	281.144	194.682	194.682	194.682	-98.772	1.68121	-1.25079	44.1882	3.48878	-4.90629	-1.54177	-0.145116	0.280397	1332.8	-153.101	-66.2968	0	0	0.856075
521	0	1.77725	0	0	1.77725	2.6823	0.144575	0.0011534	-0.0424036	-0.648825	12.8541	-6.99E-16	-5.97344	0	0	0.0171104	1.03122	-23.6584	1.63294	234.083	370.185	676.417	405.839	405.839	405.839	-1.27221	-97.1567	2.1145	411.304	349.842	274.734	194.682	194.682	194.682	-97.1578	2.08095	-0.657997	43.8452	3.41921	-4.82952	-1.51698	-0.0644508	0.383777	1255.38	-126.093	-60.3389	0	0	1.0043
522	0	1.2412	0	0	1.24123	2.60981	0.399764	-0.0903224	-0.00938332	-0.583659	-7.66983	2.30E-15	0.450047	0	0	-0.00434345	0.806598	-23.5116	1.44966	234.831	368.3	673.001	405.959	405.959	405.959	-2.05612	-95.2948	1.84086	402.509	344.301	267.106	194.682	194.682	194.682	-95.3113	2.45235	0.021659	43.4298	3.41349	-4.61859	-1.43689	0.045026	0.550792	1136.72	-77.6103	-51.5327	0	0	1.12788
523	0	1.04968	0	0	1.04972	2.58188	0.498082	-0.194407	0.0369548	-0.504168	-28.9259	-3.26E-15	9.10471	0	0	0.0106514	0.560946	-23.3474	1.12785	235.409	366.269	668.866	405.915	405.915	405.915	-2.79132	-93.4167	1.54557	390.841	338.751	258.979	194.682	194.682	194.682	-93.4548	2.7605	0.703732	42.9301	3.49466	-4.28614	-1.3014	0.171336	0.762083	981.533	-13.4309	-41.9614	0	0	1.15975
524	0	1.36706	0	0	1.36707	2.63299	0.318155	-0.28968	0.0845938	-0.413322	-46.8921	8.50E-15	17.6088	0	0	0.0801047	0.290139	-23.1542	0.680382	235.701	364.119	664.028	405.717	405.717	405.717	-3.37459	-91.7461	1.28565	376.686	333.549	251.111	194.682	194.682	194.682	-91.806	2.97485	1.27779	42.3462	3.68097	-3.85551	-1.12065	0.296623	0.993802	801.788	55.8108	-33.854	0	0	1.05798
525	0	2.30584	0	0	2.30586	2.79164	-0.240354	-0.356679	0.120134	-0.316385	-58.2292	-1.12E-14	23.4993	0	0	0.188716	-0.00960791	-22.9253	0.130351	235.611	361.886	658.541	405.372	405.372	405.372	-3.72357	-90.4577	1.11764	360.531	329.033	244.144	194.682	194.682	194.682	-90.5326	3.08638	1.64317	41.6917	3.9839	-3.35949	-0.91352	0.401294	1.22751	614.317	117.74	-28.6052	0	0	0.82867
526	0	3.88852	0	0	3.88942	3.0694	-1.21801	-0.385421	0.134754	-0.219712	-61.4419	-3.67E-15	25.2439	0	0	0.290165	-0.340795	-22.6594	-0.490404	235.059	359.619	652.491	404.89	404.89	404.89	-3.81292	-89.6367	1.08802	342.901	325.425	238.488	194.682	194.682	194.682	-89.7159	3.11852	1.74431	40.9928	4.40701	-2.83821	-0.700968	0.471029	1.45226	435.628	163.678	-26.3224	0	0	0.52252
527	0	6.03659	0	0	6.04273	3.45595	-2.57721	-0.378586	0.129818	-0.129566	-57.3058	8.50E-15	23.0341	0	0	0.338935	-0.703501	-22.3591	-1.14391	233.989	357.373	645.999	404.273	404.273	404.273	-3.68617	-89.267	1.22632	324.298	322.777	234.273	194.682	194.682	194.682	-89.3406	3.12382	1.58704	40.2853	4.94472	-2.33554	-0.500446	0.503245	1.66697	278.323	193.335	-26.3428	0	0	0.207085
528	0	8.5941	0	0	8.61757	3.92321	-4.21607	-0.347159	0.113367	-0.0516172	-48.1966	7.28E-16	18.344	0	0	0.320946	-1.09423	-22.0289	-1.79007	232.357	355.211	639.206	403.526	403.526	403.526	-3.43351	-89.253	1.54167	305.152	320.998	231.395	194.682	194.682	194.682	-89.3153	3.16563	1.22572	39.6097	5.58206	-1.89421	-0.326152	0.502829	1.87269	151.235	211.544	-27.8406	0	0	-0.0595353
529	0	11.3715	0	0	11.435	4.43483	-6.00217	-0.302967	0.0912086	0.0102797	-36.881	2.46E-15	12.6698	0	0	0.253975	-1.50511	-21.673	-2.39188	230.131	353.197	632.266	402.655	402.655	402.655	-3.15334	-89.462	2.02253	285.811	319.928	229.602	194.682	194.682	194.682	-89.5114	3.29609	0.735043	39.0042	6.29473	-1.54966	-0.18492	0.472227	2.06593	58.6927	220.444	-29.6363	0	0	-0.241179
530	0	14.185	0	0	14.3203	4.95377	-7.80146	-0.255218	0.0674687	0.0546575	-25.69	4.59E-15	7.20482	0	0	0.169525	-1.92361	-21.2925	-2.92054	227.286	351.395	625.327	401.671	401.671	401.671	-2.9256	-89.7607	2.63681	266.538	319.388	228.591	194.682	194.682	194.682	-89.7979	3.54267	0.190258	38.4971	7.05007	-1.3241	-0.0787486	0.413187	2.24095	0.862326	220.4	-30.641	0	0	-0.328573
531	0	16.8804	0	0	17.1222	5.44747	-9.49848	-0.211489	0.0468754	0.0820631	-16.3101	-2.61E-15	2.87007	0	0	0.0955548	-2.33328	-20.8843	-3.35993	223.794	349.859	618.523	400.594	400.594	400.594	-2.79913	-90.0364	3.33614	247.521	319.21	228.06	194.682	194.682	194.682	-90.063	3.9051	-0.3441	38.1004	7.80907	-1.22151	-0.00280959	0.330637	2.38995	-25.965	212.515	-30.4004	0	0	-0.337284
532	0	19.3462	0	0	19.7239	5.89173	-11.0108	-0.177189	0.0309413	0.0938548	-9.65737	-2.60E-15	-0.065476	0	0	0.0455437	-2.7152	-20.4401	-3.70829	219.628	348.629	611.958	399.451	399.451	399.451	-2.78736	-90.2087	4.06684	228.874	319.267	227.755	194.682	194.682	194.682	-90.2265	4.35948	-0.823089	37.8056	8.52945	-1.22604	0.0482813	0.230342	2.51064	-26.7915	196.395	-28.6147	0	0	-0.290908
533	0	21.5177	0	0	22.0487	6.27205	-12.2928	-0.153905	0.0189192	0.0927501	-5.81341	1.90E-15	-1.77116	0	0	0.0191743	-3.0505	-19.9475	-3.97707	214.759	347.725	605.711	398.28	398.28	398.28	-2.87526	-90.2325	4.78048	210.648	319.474	227.496	194.682	194.682	194.682	-90.2435	4.86825	-1.2232	37.5826	9.17	-1.30465	0.0818368	0.118958	2.6037	-8.64874	171.347	-25.0623	0	0	-0.213006
534	0	23.3708	0	0	24.0583	6.58301	-13.3315	-0.141094	0.009406	0.0820668	-4.36574	2.37E-15	-2.59036	0	0	0.00945825	-3.32317	-19.3913	-4.18704	209.164	347.146	599.83	397.123	397.123	397.123	-3.03179	-90.0937	5.44093	192.836	319.78	227.172	194.682	194.682	194.682	-90.0997	5.39106	-1.53902	37.3843	9.69557	-1.41396	0.101634	0.00555593	2.67511	21.6872	137.999	-19.8144	0	0	-0.121867
535	0	24.9116	0	0	25.7457	6.82649	-14.1383	-0.137211	0.000464591	0.0657333	-4.67603	2.41E-15	-2.96082	0	0	0.00836057	-3.52257	-18.7562	-4.36305	202.824	346.87	594.35	396.028	396.028	396.028	-3.22144	-89.7999	6.02683	175.389	320.155	226.737	194.682	194.682	194.682	-89.8026	5.89317	-1.77799	37.1549	10.0825	-1.5095	0.113375	-0.101726	2.73174	56.6424	98.0732	-13.2123	0	0	-0.029755
536	0	26.165	0	0	27.1268	7.009	-14.7393	-0.138856	-0.00846374	0.0474785	-5.91749	-1.75E-15	-3.16468	0	0	0.00977488	-3.64501	-18.028	-4.52794	195.729	346.859	589.291	395.038	395.039	395.038	-3.41343	-89.3721	6.53009	158.234	320.574	226.193	194.682	194.682	194.682	-89.3728	6.35008	-1.95405	36.8392	10.3212	-1.555	0.122465	-0.197683	2.77894	89.4714	54.3762	-5.94822	0	0	0.0555202
537	0	27.1626	0	0	28.2286	7.13919	-15.1659	-0.142844	-0.0169995	0.0302469	-7.37464	1.73E-15	-3.34695	0	0	0.0105641	-3.69417	-17.1958	-4.69652	187.881	347.059	584.673	394.197	394.197	394.197	-3.58437	-88.8346	6.95139	141.293	321.016	225.569	194.682	194.682	194.682	-88.8342	6.74688	-2.08294	36.3912	10.4162	-1.52962	0.134307	-0.278793	2.81879	114.95	10.4738	1.07517	0	0	0.128151
538	0	27.9339	0	0	29.0789	7.22594	-15.4491	-0.146986	-0.0244944	0.0158572	-8.56767	2.15E-15	-3.57856	0	0	0.00978756	-3.68027	-16.2525	-4.87111	179.293	347.412	580.521	393.537	393.537	393.537	-3.71721	-88.2083	7.29505	124.49	321.456	224.903	194.682	194.682	194.682	-88.2071	7.07473	-2.17929	35.7789	10.3824	-1.4317	0.153252	-0.342821	2.85238	129.969	-30.1717	7.01486	0	0	0.183127
539	0	28.5006	0	0	29.6997	7.2769	-15.6151	-0.149926	-0.0304537	0.00512613	-9.23946	4.00E-15	-3.8951	0	0	0.00764375	-3.61838	-15.1956	-5.03958	169.997	347.856	576.868	393.079	393.079	393.079	-3.79948	-87.5065	7.5643	107.765	321.873	224.231	194.682	194.682	194.682	-87.504	7.32714	-2.2544	34.9855	10.241	-1.27844	0.178865	-0.387034	2.87741	134.136	-64.3682	11.2193	0	0	0.217137
540	0	28.875	0	0	30.1039	7.29743	-15.682	-0.15158	-0.0344989	-0.001933	-9.38195	-2.62E-15	-4.29177	0	0	0.00484244	-3.52576	-14.0266	-5.17725	160.036	348.331	573.753	392.832	392.832	392.832	-3.82281	-86.7337	7.75813	91.0755	322.247	223.574	194.682	194.682	194.682	-86.7292	7.49764	-2.31427	34.0091	10.015	-1.10162	0.209539	-0.408587	2.89345	128.686	-89.5911	13.334	0	0	0.228943
541	0	29.0606	0	0	30.2953	7.29019	-15.6584	-0.152552	-0.0365113	-0.00569351	-9.1283	2.62E-16	-4.7281	0	0	0.00207409	-3.41907	-12.7512	-5.25159	149.47	348.784	571.22	392.792	392.792	392.792	-3.78357	-85.8871	7.87014	74.3969	322.565	222.944	194.682	194.682	194.682	-85.8797	7.57936	-2.35859	32.8597	9.72612	-0.940977	0.24234	-0.405685	2.89821	115.829	-104.355	13.3827	0	0	0.219668
542	0	29.0557	0	0	30.2715	7.25508	-15.5441	-0.153447	-0.0365473	-0.00671875	-8.62539	-8.15E-16	-5.11667	0	0	-0.000216332	-3.31197	-11.378	-5.22869	138.367	349.177	569.311	392.946	392.946	392.946	-3.68363	-84.959	7.89005	57.72	322.813	222.347	194.682	194.682	194.682	-84.9483	7.56615	-2.38112	31.5561	9.39266	-0.836694	0.27541	-0.378458	2.89234	97.8636	-108.433	11.7792	0	0	0.191948
543	0	28.8551	0	0	30.0268	7.19004	-15.332	-0.154878	-0.034688	-0.00569919	-7.99353	1.22E-15	-5.32633	0	0	-0.00189103	-3.21336	-9.91774	-5.07972	126.804	349.485	568.063	393.274	393.274	393.274	-3.53038	-83.9392	7.80667	41.0498	322.986	221.78	194.682	194.682	194.682	-83.9254	7.45423	-2.37178	30.1224	9.02878	-0.822811	0.307538	-0.329597	2.87577	77.0007	-102.599	9.13751	0	0	0.150231
544	0	28.4528	0	0	29.5556	7.09203	-15.0116	-0.15646	-0.0311123	-0.00323671	-7.20644	-4.08E-15	-5.22539	0	0	-0.00301879	-3.12657	-8.38196	-4.78603	114.863	349.7	567.504	393.756	393.756	393.756	-3.33551	-82.8168	7.61178	24.4013	323.083	221.243	194.682	194.682	194.682	-82.8009	7.24392	-2.31979	28.5846	8.64406	-0.922175	0.337787	-0.264493	2.84859	55.0508	-88.6789	6.19193	0	0	0.10001
545	0	27.8414	0	0	28.8521	6.95833	-14.5728	-0.156916	-0.0256705	2.33E-05	-6.11561	-1.86E-15	-4.68433	0	0	-0.00363702	-3.04945	-6.78218	-4.34236	102.626	349.833	567.648	394.373	394.373	394.373	-3.11255	-81.5797	7.30347	7.79588	323.115	220.731	194.682	194.682	194.682	-81.5633	6.94019	-2.21722	26.967	8.24357	-1.14356	0.364181	-0.189385	2.81123	33.6895	-68.6344	3.47129	0	0	0.048603
546	0	27.01	0	0	27.9091	6.78788	-14.0108	-0.15522	-0.0187072	0.00363786	-4.60251	3.15E-15	-3.68812	0	0	-0.00356564	-2.97523	-5.12905	-3.75811	90.1725	349.911	568.5	395.108	395.108	395.108	-2.87379	-80.2122	6.88776	-8.74457	323.099	220.226	194.682	194.682	194.682	-80.1971	6.55223	-2.06179	25.2906	7.8281	-1.48063	0.385832	-0.110001	2.763	13.5482	-44.5302	1.33347	0	0	0.000967608
547	0	25.9415	0	0	26.7154	6.58171	-13.3272	-0.150897	-0.0109037	0.00723801	-2.64304	-3.49E-16	-2.32647	0	0	-0.00235357	-2.89415	-3.4319	-3.05657	77.5762	349.973	570.054	395.946	395.946	395.946	-2.62882	-78.6933	6.37847	-25.2018	323.062	219.7	194.682	194.682	194.682	-78.681	6.09279	-1.85761	23.5719	7.39484	-1.91321	0.404059	-0.033028	2.70422	-6.04672	-18.9567	0.00199337	0	0	-0.0433844
548	0	24.6129	0	0	25.2549	6.34266	-12.5294	-0.144541	-0.00288933	0.010323	-0.382473	-2.07E-15	-0.738731	0	0	0.000416617	-2.7954	-1.69897	-2.27205	64.9041	350.064	572.29	396.877	396.877	396.877	-2.38507	-76.9964	5.79599	-41.5644	323.036	219.104	194.682	194.682	194.682	-76.988	5.57786	-1.61395	21.8228	6.93854	-2.4106	0.421087	0.0373875	2.63597	-26.3293	6.16242	-0.599401	0	0	-0.0879699
549	0	22.9975	0	0	23.508	6.07461	-11.6288	-0.136989	0.00489198	0.0123677	1.94267	-2.91E-16	0.92689	0	0	0.00491974	-2.66908	0.06211	-1.44543	52.2195	350.233	575.186	397.893	397.893	397.893	-2.14935	-75.0921	5.16544	-57.8295	323.052	218.382	194.682	194.682	194.682	-75.0879	5.02662	-1.34313	20.0518	6.45297	-2.93649	0.440411	0.0971131	2.55906	-49.1599	28.8047	-0.644682	0	0	-0.140566
550	0	21.0679	0	0	21.4544	5.78195	-10.6385	-0.129293	0.0121666	0.0126994	4.02445	1.51E-15	2.53533	0	0	0.0106918	-2.5079	1.84348	-0.618852	39.5853	350.521	578.707	398.987	398.987	398.987	-1.92899	-72.9504	4.51542	-74.004	323.143	217.471	194.682	194.682	194.682	-72.9504	4.46133	-1.05865	18.2659	5.93246	-3.45477	0.465529	0.145036	2.47316	-76.2848	47.6916	-0.424976	0	0	-0.209308
551	0	18.8004	0	0	19.076	5.46909	-9.57242	-0.122801	0.0186952	0.0104752	5.50038	-2.56E-15	3.95939	0	0	0.016234	-2.30825	3.63621	0.169628	27.0697	350.963	582.816	400.154	400.154	400.154	-1.73212	-70.5447	3.87669	-90.1062	323.337	216.319	194.682	194.682	194.682	-70.5482	3.90699	-0.773809	16.4724	5.37387	-3.93506	0.499555	0.177758	2.37845	-108.884	60.9664	-0.15856	0	0	-0.301746
552	0	16.1795	0	0	16.3618	5.14017	-8.44403	-0.119177	0.0239398	0.00480405	5.98543	9.32E-16	5.0438	0	0	0.0189004	-2.07081	5.42936	0.890212	14.7516	351.579	587.461	401.386	401.386	401.386	-1.56778	-67.8548	3.28093	-106.165	323.658	214.889	194.682	194.682	194.682	-67.8612	3.39072	-0.500234	14.681	4.77829	-4.35692	0.544274	0.195701	2.27458	-147.232	67.6057	-0.0475661	0	0	-0.420535
553	0	13.2047	0	0	13.3136	4.7989	-7.26601	-0.119839	0.0274959	-0.00532297	5.15445	-9.32E-16	5.63944	0	0	0.0152344	-1.80055	7.20926	1.52393	2.7248	352.37	592.584	402.675	402.676	402.675	-1.44592	-64.8729	2.75927	-122.215	324.124	213.174	194.682	194.682	194.682	-64.8816	2.94108	-0.246263	12.9056	4.15302	-4.71217	0.600623	0.198026	2.16227	-190.444	66.5353	-0.248479	0	0	-0.562308
554	0	9.89508	0	0	9.9511	4.4491	-6.05184	-0.125503	0.0286868	-0.0203127	2.80765	3.26E-15	5.56896	0	0	0.00200697	-1.50618	8.95919	2.06369	-8.89993	353.321	598.109	404.009	404.009	404.009	-1.37636	-61.6068	2.34037	-138.294	324.745	211.214	194.682	194.682	194.682	-61.6173	2.5861	-0.0157612	11.1649	3.51209	-5.0045	0.670582	0.184606	2.0416	-237.772	56.9995	-0.837615	0	0	-0.720516
555	0	6.29287	0	0	6.31526	4.09509	-4.81723	-0.136111	0.026653	-0.0399328	-1.10076	-2.80E-15	4.66168	0	0	-0.0227397	-1.19905	10.6594	2.51394	-19.9944	354.4	603.944	405.369	405.369	405.369	-1.36729	-58.0819	2.04737	-154.433	325.516	209.091	194.682	194.682	194.682	-58.0943	2.34997	0.192771	9.48171	2.87557	-5.24688	0.75452	0.152954	1.91101	-288.128	37.8207	-1.75481	0	0	-0.884083
556	0	2.46442	0	0	2.46924	3.74178	-3.58043	-0.151804	0.0202215	-0.0634196	-6.53377	1.16E-15	2.78418	0	0	-0.0592868	-0.891739	12.2877	2.88852	-30.4159	355.56	609.974	406.733	406.733	406.733	-1.42445	-54.342	1.894	-170.642	326.419	206.939	194.682	194.682	194.682	-54.357	2.24895	0.387208	7.88176	2.26731	-5.45765	0.849774	0.103455	1.7736	-339.746	8.72968	-2.87688	0	0	-1.0343
557	0	-1.49916	0	0	-1.50044	3.3944	-2.36095	-0.172162	0.00961636	-0.0889392	-13.2648	-4.43E-15	0.0488963	0	0	-0.105225	-0.59692	13.8198	3.20674	-40.0134	356.743	616.065	408.071	408.071	408.071	-1.55212	-50.45	1.88038	-186.898	327.416	204.928	194.682	194.682	194.682	-50.4689	2.28706	0.583154	6.39252	1.71298	-5.65559	0.954275	0.0365827	1.62915	-391.887	-29.3448	-4.0113	0	0	-1.15114
558	0	-5.48358	0	0	-5.48474	3.05827	-1.17884	-0.195127	-0.00330772	-0.113891	-20.7498	-3.38E-15	-3.16404	0	0	-0.153973	-0.326434	15.2314	3.48876	-48.6356	357.885	622.065	409.355	409.355	409.355	-1.75256	-46.4871	1.99002	-203.128	328.449	203.258	194.682	194.682	194.682	-46.5123	2.45178	0.802113	5.04141	1.2371	-5.85521	1.06332	-0.0421114	1.47891	-443.535	-72.8008	-4.96949	0	0	-1.2101
559	0	-9.35826	0	0	-9.35826	2.7392	-0.0557375	-0.217005	-0.0157223	-0.135717	-28.1582	6.52E-15	-6.32196	0	0	-0.195406	-0.0909485	16.4987	3.75102	-56.1399	358.921	627.805	410.551	410.551	410.551	-2.02364	-42.5479	2.18871	-219.206	329.46	202.127	194.682	194.682	194.682	-42.5825	2.71088	1.06608	3.85425	0.861206	-6.06256	1.17113	-0.127403	1.32156	-492.915	-116.991	-5.54152	0	0	-1.18917
560	0	-12.9893	0	0	-12.9912	2.44391	0.983695	-0.233835	-0.0261637	-0.152338	-34.5995	4.66E-16	-9.04702	0	0	-0.219209	0.100202	17.6003	4.00265	-62.4027	359.789	633.112	411.633	411.633	411.633	-2.35678	-38.7294	2.42566	-234.964	330.403	201.7	194.682	194.682	194.682	-38.777	3.01249	1.39135	2.85333	0.60188	-6.27296	1.26967	-0.212428	1.15501	-537.111	-157.214	-5.54704	0	0	-1.0758
561	0	-16.2552	0	0	-16.2645	2.17925	1.91478	-0.24263	-0.034938	-0.16369	-39.3759	9.32E-16	-11.2066	0	0	-0.21935	0.239089	18.5187	4.24316	-67.3277	360.435	637.811	412.578	412.578	412.578	-2.7405	-35.1187	2.63773	-250.219	331.253	202.083	194.682	194.682	194.682	-35.1827	3.29079	1.78735	2.05543	0.469218	-6.47069	1.34775	-0.291501	0.981987	-570.78	-190.229	-4.91001	0	0	-0.871404
562	0	-19.0605	0	0	-19.0828	1.95086	2.71745	-0.244269	-0.0420997	-0.170308	-42.3828	-7.45E-15	-12.7003	0	0	-0.197917	0.319256	19.2417	4.46168	-70.8539	360.818	641.736	413.376	413.376	413.376	-3.16767	-31.7819	2.7562	-264.809	331.992	203.312	194.682	194.682	194.682	-31.8645	3.47533	2.26085	1.47019	0.466382	-6.63065	1.39876	-0.356719	0.807757	-591.087	-212.41	-3.68527	0	0	-0.600232
563	0	-21.341	0	0	-21.38	1.76238	3.37901	-0.242299	-0.0467871	-0.173203	-44.0222	-5.13E-15	-13.3432	0	0	-0.162142	0.336147	19.7626	4.63838	-72.9598	360.912	644.738	414.029	414.029	414.029	-3.64003	-28.7613	2.71607	-278.606	332.609	205.366	194.682	194.682	194.682	-28.8623	3.50118	2.81934	1.09856	0.589392	-6.72219	1.41873	-0.401612	0.641377	-597.33	-220.465	-2.01628	0	0	-0.302437
564	0	-23.0599	0	0	-23.1164	1.61588	3.89261	-0.241748	-0.0472557	-0.172981	-45.0142	5.82E-15	-12.8243	0	0	-0.119744	0.287944	20.081	4.74722	-73.6654	360.712	646.693	414.551	414.551	414.551	-4.16705	-26.0804	2.46481	-291.512	333.096	208.192	194.682	194.682	194.682	-26.1963	3.3172	3.47088	0.932194	0.827046	-6.71359	1.41096	-0.418781	0.492712	-592.829	-210.934	-0.178587	0	0	-0.0245809
565	0	-24.2003	0	0	-24.2714	1.51293	4.2531	-0.247045	-0.0411302	-0.169228	-46.0502	-7.31E-15	-10.7445	0	0	-0.0749853	0.176776	20.2025	4.76022	-73.0303	360.232	647.506	414.967	414.967	414.967	-4.76005	-23.7522	1.96966	-303.445	333.461	211.722	194.682	194.682	194.682	-23.8746	2.89212	4.22022	0.953138	1.16104	-6.57705	1.38253	-0.405191	0.368684	-583.638	-182.211	1.40166	0	0	0.19645
566	0	-24.7579	0	0	-24.838	1.45597	4.45243	-0.260557	-0.025991	-0.160929	-47.4993	4.43E-15	-6.75454	0	0	-0.0277633	0.00941487	20.1383	4.65178	-71.1477	359.506	647.114	415.309	415.309	415.309	-5.42327	-21.7865	1.22289	-314.31	333.738	215.888	194.682	194.682	194.682	-21.9016	2.21888	5.06219	1.13539	1.56636	-6.2933	1.34147	-0.357205	0.276526	-576.254	-133.797	1.98356	0	0	0.344162
567	0	-24.7395	0	0	-24.8203	1.44923	4.47602	-0.281336	-0.00110592	-0.146589	-49.205	1.86E-15	-0.827623	0	0	0.0244073	-0.202858	19.903	4.40256	-68.1361	358.583	645.49	415.608	415.608	415.608	-6.14481	-20.1933	0.244528	-323.986	334.007	220.617	194.682	194.682	194.682	-20.2814	1.31694	5.97496	1.44781	2.0133	-5.85473	1.29573	-0.279741	0.21719	-576.185	-69.4383	0.787825	0	0	0.427866
568	0	-24.1657	0	0	-24.2384	1.49853	4.30353	-0.304714	0.0320323	-0.125519	-50.4857	3.73E-15	6.62498	0	0	0.0824074	-0.44478	19.5144	4.00232	-64.1284	357.53	642.642	415.888	415.888	415.888	-6.89128	-18.9784	-0.917506	-332.331	334.39	225.823	194.682	194.682	194.682	-19.0156	0.232623	6.91642	1.85787	2.46881	-5.26678	1.24801	-0.18164	0.192914	-584.525	4.25509	-2.73363	0	0	0.474951
569	0	-23.0806	0	0	-23.1377	1.60971	3.9142	-0.324449	0.0691403	-0.0980326	-50.4965	5.59E-15	14.719	0	0	0.142229	-0.698159	18.9905	3.45123	-59.2605	356.417	638.615	416.163	416.163	416.163	-7.60857	-18.133	-2.19155	-339.196	335.044	231.396	194.682	194.682	194.682	-18.0957	-0.965223	7.8259	2.33536	2.89828	-4.54701	1.19712	-0.0766619	0.203324	-598.981	77.8326	-8.33034	0	0	0.51887
570	0	-21.5577	0	0	-21.5952	1.78613	3.2957	-0.335715	0.104237	-0.0662755	-48.7116	3.73E-15	22.3065	0	0	0.195345	-0.943355	18.3485	2.75968	-53.6593	355.319	633.484	416.433	416.432	416.432	-8.22887	-17.6238	-3.49156	-344.463	336.138	237.197	194.682	194.682	194.682	-17.4938	-2.19506	8.63099	2.8564	3.267	-3.72263	1.1381	0.0216903	0.253255	-614.317	141.829	-14.8284	0	0	0.584514
571	0	-19.6997	0	0	-19.7185	2.02646	2.45186	-0.337785	0.131073	-0.0331827	-45.3181	-5.59E-15	28.2531	0	0	0.233142	-1.16083	17.6029	1.94668	-47.433	354.31	627.359	416.678	416.678	416.678	-8.68224	-17.3891	-4.73149	-348.065	337.822	243.066	194.682	194.682	194.682	-17.1587	-3.37769	9.25789	3.40674	3.54204	-2.82658	1.06945	0.102994	0.348498	-626.925	188.757	-20.3571	0	0	0.683887
572	0	-17.626	0	0	-17.6315	2.3237	1.40669	-0.334139	0.145615	-0.00282861	-41.2203	-5.59E-15	31.8035	0	0	0.252102	-1.33264	16.7639	1.03787	-40.6635	353.454	620.377	416.869	416.869	416.869	-8.90965	-17.3477	-5.84028	-349.99	340.202	248.838	194.682	194.682	194.682	-17.022	-4.4508	9.64371	3.98387	3.69442	-1.89366	0.991148	0.16212	0.496752	-634.339	215.306	-23.1702	0	0	0.815109
573	0	-15.4524	0	0	-15.4525	2.66642	0.200466	-0.329693	0.147172	0.0215122	-37.615	7.45E-15	32.7558	0	0	0.255088	-1.44364	15.8367	0.0631499	-33.4024	352.806	612.701	416.965	416.965	416.965	-8.87281	-17.417	-6.77304	-350.258	343.32	254.366	194.682	194.682	194.682	-17.0132	-5.37823	9.74654	4.59833	3.70118	-0.956849	0.909016	0.200173	0.702768	-637.157	222.429	-22.299	0	0	0.971412
574	0	-13.2718	0	0	-13.2744	3.04172	-1.12059	-0.328203	0.137633	0.0377008	-35.5076	9.32E-15	31.3759	0	0	0.248489	-1.48228	14.8211	-0.944894	-25.6694	352.407	604.516	416.925	416.925	416.925	-8.55737	-17.5329	-7.51388	-348.893	347.151	259.54	194.682	194.682	194.682	-17.0763	-6.15028	9.54984	5.27316	3.54762	-0.0450501	0.828646	0.221875	0.965912	-636.563	213.898	-17.8379	0	0	1.14649
575	0	-11.1428	0	0	-11.1536	3.4383	-2.51521	-0.331165	0.120313	0.0463941	-35.4097	-7.45E-15	28.2242	0	0	0.238551	-1.44123	13.7113	-1.95246	-17.4552	352.284	596.025	416.711	416.711	416.711	-7.97142	-17.6614	-8.07099	-345.903	351.617	264.303	194.682	194.682	194.682	-17.1814	-6.77692	9.06212	6.04241	3.22925	0.818338	0.759788	0.234055	1.2773	-636.092	194.332	-10.6103	0	0	1.34196
576	0	-9.08845	0	0	-9.1103	3.84791	-3.95238	-0.338112	0.0985701	0.0497131	-37.2798	-9.32E-15	23.9317	0	0	0.22932	-1.31779	12.497	-2.92507	-8.72588	352.449	587.443	416.296	416.296	416.296	-7.14076	-17.8023	-8.4662	-341.271	356.596	268.642	194.682	194.682	194.682	-17.3281	-7.27728	8.31223	6.94803	2.75372	1.6153	0.709294	0.240729	1.62148	-638.162	167.507	-1.74158	0	0	1.56321
577	0	-7.10236	0	0	-7.13432	4.26526	-5.41135	-0.346816	0.0750698	0.0509052	-40.5735	-1.86E-15	19.0469	0	0	0.222293	-1.11418	11.1643	-3.82809	0.568935	352.897	578.996	415.672	415.672	415.672	-6.10356	-17.9848	-8.72486	-334.954	361.94	272.576	194.682	194.682	194.682	-17.5435	-7.67091	7.3434	8.03559	2.1413	2.33231	0.683927	0.243955	1.97865	-644.575	136.087	7.81035	0	0	1.81795
578	0	-5.15896	0	0	-5.19646	4.68676	-6.87745	-0.354222	0.0514417	0.0528536	-44.4548	1.86E-15	13.9515	0	0	0.217166	-0.837527	9.69849	-4.62697	10.4863	353.605	570.909	414.85	414.85	414.85	-4.90484	-18.2593	-8.86832	-326.893	367.491	276.135	194.682	194.682	194.682	-17.8739	-7.97262	6.20662	9.34811	1.42426	2.9586	0.686654	0.242287	2.32719	-654.794	101.828	17.3252	0	0	2.10897
579	0	-3.22619	0	0	-3.26066	5.10873	-8.3358	-0.356991	0.0282573	0.0571542	-47.9984	-5.59E-15	8.84699	0	0	0.212331	-0.499511	8.08587	-5.28765	21.0792	354.539	563.406	413.863	413.863	413.863	-3.59251	-18.6863	-8.91016	-317.031	373.088	279.339	194.682	194.682	194.682	-18.375	-8.19088	4.95547	10.9195	0.643365	3.48407	0.718565	0.232578	2.64958	-666.301	65.9501	26.4101	0	0	2.42834
580	0	-1.27683	0	0	-1.2956	5.5258	-9.76618	-0.352247	0.00572921	0.0641001	-50.3966	8.15E-15	3.85019	0	0	0.205553	-0.115323	6.31664	-5.77713	32.3866	355.648	556.701	412.765	412.765	412.765	-2.21494	-19.326	-8.85609	-305.329	378.577	282.195	194.682	194.682	194.682	-19.1014	-8.32894	3.64273	12.7676	-0.157418	3.89729	0.774914	0.211223	2.93026	-674.754	29.7364	34.7982	0	0	2.752
581	0	0.702637	0	0	0.716125	5.93001	-11.1404	-0.338325	-0.0160771	0.072644	-51.1254	-5.01E-15	-0.947261	0	0	0.194726	0.297502	4.38706	-6.06486	44.4247	356.878	550.996	411.62	411.62	411.62	-0.819264	-20.2289	-8.70638	-291.787	383.819	284.681	194.682	194.682	194.682	-20.098	-8.38718	2.31793	14.89	-0.93728	4.1845	0.84765	0.176152	3.16193	-675.203	-5.44969	42.3722	0	0	3.04031
582	0	2.7075	0	0	2.77246	6.31086	-12.4229	-0.315115	-0.0363964	0.0808775	-50.0154	9.78E-15	-5.36344	0	0	0.178962	0.720062	2.30107	-6.1246	57.1796	358.173	546.473	410.497	410.497	410.497	0.549532	-21.43	-8.46015	-276.453	388.691	286.76	194.682	194.682	194.682	-21.3938	-8.36629	1.02615	17.2629	-1.66292	4.32959	0.918758	0.130776	3.34048	-661.419	-36.9685	48.7093	0	0	3.23881
583	0	4.71597	0	0	4.85183	6.65649	-13.5756	-0.284312	-0.0540262	0.0867359	-47.2508	-3.73E-15	-9.14619	0	0	0.159057	1.13288	0.0709049	-5.93834	70.5998	359.48	543.294	409.459	409.459	409.459	1.84997	-22.9467	-8.1196	-259.422	393.092	288.382	194.682	194.682	194.682	-23.0008	-8.26979	-0.193027	19.8442	-2.3105	4.31664	0.971354	0.0805843	3.46594	-629.029	-62.2936	53.3578	0	0	3.29604
584	0	6.69423	0	0	6.91752	6.95541	-14.5632	-0.248888	-0.0674101	0.0886586	-43.2554	-2.80E-15	-12.0014	0	0	0.137129	1.51674	-2.28275	-5.50095	84.5898	360.755	541.594	408.551	408.551	408.551	3.0461	-24.7809	-7.69275	-240.833	396.952	289.5	194.682	194.682	194.682	-24.9162	-8.10544	-1.30678	22.5792	-2.86548	4.13375	0.987879	0.0329695	3.53966	-575.315	-79.2877	55.8851	0	0	3.17377
585	0	8.603	0	0	8.92424	7.19859	-15.3599	-0.212498	-0.0755255	0.0862072	-38.5679	3.73E-15	-13.712	0	0	0.115516	1.85393	-4.73142	-4.82532	99.0064	361.967	541.474	407.796	407.796	407.796	4.11043	-26.9217	-7.19414	-220.848	400.228	290.074	194.682	194.682	194.682	-27.1261	-7.88539	-2.29106	25.4075	-3.32022	3.77824	0.958444	-0.00533967	3.56281	-500.875	-87.1618	56.2351	0	0	2.86396
586	0	10.4037	0	0	10.8253	7.3808	-15.9528	-0.178584	-0.0779546	0.0795815	-33.7086	0	-14.1777	0	0	0.0958722	2.12978	-7.23992	-3.94569	113.659	363.093	542.993	407.193	407.193	407.193	5.02657	-29.3491	-6.64339	-199.643	402.913	290.085	194.682	194.682	194.682	-29.609	-7.62499	-3.13227	28.269	-3.6711	3.2609	0.880142	-0.0289709	3.53643	-408.439	-86.2804	54.5583	0	0	2.3872
587	0	12.0622	0	0	12.5783	7.50125	-16.3427	-0.149834	-0.0750037	0.0700081	-29.1108	3.73E-15	-13.4461	0	0	0.0788363	2.3347	-9.76794	-2.91768	128.314	364.123	546.154	406.722	406.722	406.722	5.79061	-32.0369	-6.06239	-177.392	405.028	289.535	194.682	194.682	194.682	-32.339	-7.34119	-3.82817	31.1081	-3.91628	2.60802	0.760334	-0.0360554	3.46158	-303.441	-78.3508	51.1976	0	0	1.79374
588	0	13.5515	0	0	14.1486	7.56344	-16.5434	-0.128646	-0.067508	0.0587718	-25.1643	9.32E-16	-11.6964	0	0	0.0644838	2.46597	-12.2719	-1.81375	142.713	365.052	550.904	406.346	406.346	406.346	6.41108	-34.9543	-5.47261	-154.253	406.621	288.45	194.682	194.682	194.682	-35.2868	-7.05106	-4.3875	33.8763	-4.05482	1.86003	0.615079	-0.0299836	3.34212	-193.032	-66.3967	46.644	0	0	1.15244
589	0	14.8521	0	0	15.5122	7.57473	-16.5797	-0.116977	-0.0564964	0.047072	-22.188	1.86E-15	-9.1994	0	0	0.0525769	2.52853	-14.7069	-0.714609	156.585	365.879	557.125	406.022	406.022	406.022	6.90774	-38.0686	-4.89227	-130.364	407.759	286.876	194.682	194.682	194.682	-38.4222	-6.77049	-4.82882	36.5313	-4.08748	1.06668	0.463366	-0.0158143	3.18451	-84.636	-53.322	41.2116	0	0	0.535368
590	0	15.9544	0	0	16.6579	7.54556	-16.4857	-0.115659	-0.0433145	0.036393	-20.32	-2.80E-15	-6.31386	0	0	0.0425694	2.53441	-17.0291	0.301095	169.669	366.603	564.644	405.706	405.706	405.706	7.30859	-41.3485	-4.33392	-105.833	408.523	284.883	194.682	194.682	194.682	-41.7173	-6.51292	-5.17781	39.0358	-4.01768	0.280326	0.321518	0.00123674	2.99511	14.8096	-41.612	35.2443	0	0	0.00653979
591	0	16.8585	0	0	17.587	7.48801	-16.2999	-0.124014	-0.0294824	0.0279794	-19.4405	-2.33E-15	-3.45977	0	0	0.0337765	2.50063	-19.1975	1.16603	181.734	367.221	573.241	405.356	405.356	405.356	7.64562	-44.7675	-3.80318	-80.7348	408.996	282.563	194.682	194.682	194.682	-45.1484	-6.28847	-5.4637	41.3568	-3.85154	-0.450966	0.200651	0.0171826	2.78279	100.095	-32.8427	29.0838	0	0	-0.390581
592	0	17.5717	0	0	18.3102	7.41418	-16.061	-0.139255	-0.0168962	0.0229594	-19.1036	-4.66E-16	-1.12197	0	0	0.0254868	2.44606	-21.1759	1.83063	192.587	367.731	582.665	404.937	404.937	404.937	7.95005	-48.3038	-3.29931	-55.1106	409.261	280.025	194.682	194.682	194.682	-48.6966	-6.10375	-5.71506	43.4652	-3.59724	-1.08903	0.105975	0.0281432	2.55526	167.982	-28.0706	23.2002	0	0	-0.636661
593	0	18.1026	0	0	18.8397	7.33403	-15.801	-0.156413	-0.00739908	0.0219652	-18.5833	-1.40E-15	0.212456	0	0	0.0171808	2.38838	-22.9335	2.26637	202.085	368.128	592.648	404.421	404.421	404.421	8.24736	-51.9373	-2.81788	-28.9816	409.385	277.385	194.682	194.682	194.682	-52.344	-5.96255	-5.95513	45.3362	-3.26424	-1.60915	0.0371535	0.0319655	2.31859	217.622	-27.473	17.985	0	0	-0.737911
594	0	18.4505	0	0	19.1772	7.25329	-15.5383	-0.171382	-0.00337545	0.0248307	-17.2909	5.36E-15	0.0364739	0	0	0.00908792	2.34129	-24.4467	2.46622	210.133	368.409	602.922	403.792	403.792	403.792	8.55256	-55.6407	-2.35561	-2.36331	409.415	274.746	194.682	194.682	194.682	-56.0648	-5.86706	-6.19681	46.9497	-2.86245	-2.00157	-0.00821134	0.0254007	2.08045	249.776	-31.4596	14.0277	0	0	-0.717062
595	0	18.5972	0	0	19.3044	7.17162	-15.2719	-0.18169	-0.0059088	0.0307517	-14.9674	1.63E-15	-1.91887	0	0	0.00233099	2.31291	-25.6986	2.44269	216.689	368.572	613.232	403.047	403.047	403.047	8.86531	-59.372	-1.91547	24.724	409.364	272.174	194.682	194.682	194.682	-59.8172	-5.81784	-6.43733	48.2912	-2.40205	-2.27034	-0.033356	0.00834772	1.8471	266.141	-39.376	11.4233	0	0	-0.607239
596	0	18.504	0	0	19.1798	7.08196	-14.9786	-0.188599	-0.0158194	0.0378585	-11.9687	0	-5.70226	0	0	-0.000755776	2.30522	-26.6797	2.22428	221.754	368.619	623.343	402.196	402.196	402.196	9.1674	-63.071	-1.51038	52.2537	409.205	269.694	194.682	194.682	194.682	-63.5396	-5.81268	-6.65543	49.3519	-1.89321	-2.43077	-0.0389197	-0.0199122	1.62687	268.498	-50.8148	10.2408	0	0	-0.442739
597	0	18.1181	0	0	18.7458	6.97034	-14.6123	-0.195846	-0.0320989	0.0426285	-9.13671	2.80E-15	-10.9149	0	0	0.00244596	2.31479	-27.3882	1.85134	225.374	368.551	633.05	401.263	401.263	401.263	9.42042	-66.6645	-1.1644	80.2019	408.862	267.291	194.682	194.682	194.682	-67.1553	-5.84348	-6.80984	50.1302	-1.3465	-2.50602	-0.0262202	-0.0570716	1.42837	260.001	-64.508	10.1601	0	0	-0.258776
598	0	17.3865	0	0	17.9454	6.81738	-14.1083	-0.207617	-0.0511869	0.0395422	-7.49902	5.59E-15	-16.6193	0	0	0.0125892	2.33432	-27.83	1.37155	227.636	368.374	642.178	400.291	400.291	400.291	9.56738	-70.0789	-0.910417	108.551	408.215	264.945	194.682	194.682	194.682	-70.5843	-5.89301	-6.84239	50.6315	-0.773308	-2.52369	0.000928258	-0.0992189	1.26279	246.326	-78.2681	10.4144	0	0	-0.0861094
599	0	16.2739	0	0	16.7423	6.6023	-13.3956	-0.227485	-0.0683045	0.0221948	-8.00895	-3.73E-15	-21.5528	0	0	0.0255456	2.3548	-28.0192	0.835599	228.664	368.1	650.585	399.338	399.338	399.338	9.54013	-73.2539	-0.783735	137.273	407.118	262.667	194.682	194.682	194.682	-73.7583	-5.934	-6.68776	50.8691	-0.186544	-2.51245	0.0324531	-0.141194	1.13809	235.884	-89.7902	10.4172	0	0	0.0577968
600	0	14.7798	0	0	15.142	6.30819	-12.414	-0.257255	-0.0786755	-0.0160932	-11.2276	1.86E-15	-24.4193	0	0	0.031607	2.36776	-27.9777	0.292969	228.617	367.745	658.164	398.474	398.474	398.474	9.27151	-76.1567	-0.812906	166.299	405.423	260.538	194.682	194.682	194.682	-76.6363	-5.93139	-6.28718	50.8646	0.398883	-2.49924	0.0537107	-0.177605	1.06048	239.443	-97.0419	9.92649	0	0	0.174419
601	0	12.9539	0	0	13.2068	5.9278	-11.1329	-0.294699	-0.0789578	-0.0789747	-16.8922	-8.39E-15	-24.2438	0	0	0.020176	2.36711	-27.735	-0.211809	227.689	367.328	664.839	397.776	397.776	397.776	8.70957	-78.7906	-1.0114	195.469	403.012	258.729	194.682	194.682	194.682	-79.2171	-5.84826	-5.60235	50.6471	0.96585	-2.50684	0.0473766	-0.20445	1.02785	267.158	-99.0773	9.19947	0	0	0.283639
602	0	10.9019	0	0	11.0576	5.46758	-9.56725	-0.333688	-0.068519	-0.16583	-23.7891	7.45E-15	-20.6882	0	0	-0.0117844	2.35038	-27.3273	-0.642473	226.091	366.873	670.565	397.318	397.318	397.318	7.83366	-81.1967	-1.37304	224.498	399.827	257.493	194.682	194.682	194.682	-81.5435	-5.65547	-4.628	50.2528	1.49535	-2.55214	-0.00159126	-0.219443	1.02861	326.343	-96.0677	8.75491	0	0	0.412371
603	0	8.7779	0	0	8.86019	4.9487	-7.78397	-0.364375	-0.0499385	-0.270563	-29.7927	-2.10E-15	-14.1997	0	0	-0.0537969	2.31893	-26.7955	-0.973605	224.053	366.403	675.325	397.162	397.162	397.162	6.66739	-83.4438	-1.87251	252.957	395.894	257.121	194.682	194.682	194.682	-83.6938	-5.34105	-3.39962	49.7237	1.96718	-2.64475	-0.100347	-0.221872	1.04296	418.725	-89.2037	9.03257	0	0	0.577821
604	0	6.76036	0	0	6.79645	4.4039	-5.89451	-0.374694	-0.027738	-0.383212	-32.276	-5.24E-15	-5.86877	0	0	-0.0863661	2.27714	-26.1834	-1.19216	221.802	365.941	679.128	397.347	397.347	397.347	5.28226	-85.6088	-2.46922	280.295	391.334	257.864	194.682	194.682	194.682	-85.7604	-4.91501	-1.99339	49.1044	2.36205	-2.7866	-0.247556	-0.21444	1.0463	540.827	-80.6165	9.99495	0	0	0.775991
605	0	5.01157	0	0	5.02405	3.87161	-4.0354	-0.353166	-0.00669771	-0.492758	-28.8794	6.19E-17	2.85452	0	0	-0.0943064	2.23088	-25.5346	-1.29782	219.554	365.498	682.008	397.88	397.88	397.88	3.7891	-87.7483	-3.11116	305.89	386.351	259.836	194.682	194.682	194.682	-87.8158	-4.40683	-0.518189	48.4403	2.66344	-2.97184	-0.433107	-0.200107	1.01721	685.197	-72.3178	10.9191	0	0	0.980096
606	0	3.63219	0	0	3.63523	3.38944	-2.34351	-0.29413	0.00899266	-0.589409	-18.5604	-4.09E-15	10.4475	0	0	-0.0771782	2.18553	-24.8897	-1.30216	217.496	365.077	684.017	398.733	398.733	398.733	2.31834	-89.8664	-3.73691	329.113	381.208	262.917	194.682	194.682	194.682	-89.8751	-3.85696	0.89946	47.7735	2.86053	-3.18771	-0.641196	-0.184131	0.942027	841.12	-66.9528	10.7579	0	0	1.14966
607	0	2.62929	0	0	2.62962	2.98807	-0.931804	-0.202914	0.0159096	-0.666842	-2.42632	-2.10E-15	15.5875	0	0	-0.0462464	2.14442	-24.2837	-1.22672	215.78	364.666	685.221	399.845	399.845	399.845	0.993791	-91.8932	-4.2779	349.402	376.177	266.708	194.682	194.682	194.682	-91.8711	-3.30653	2.13594	47.1395	2.95018	-3.41561	-0.853119	-0.171526	0.823759	995.974	-67.2035	8.48337	0	0	1.24587
608	0	1.9176	0	0	1.91761	2.6862	0.130842	-0.0964583	0.0116433	-0.7227	16.2763	1.63E-15	17.4125	0	0	-0.0124684	2.10792	-23.7431	-1.10033	214.511	364.242	685.69	401.132	401.132	401.132	-0.0935506	-93.6889	-4.66694	366.33	371.482	270.561	194.682	194.682	194.682	-93.6589	-2.78858	3.09447	46.5647	2.93792	-3.6326	-1.05019	-0.165916	0.683236	1136.52	-75.7233	3.56799	0	0	1.24751
609	0	1.35709	0	0	1.35724	2.487	0.832034	0.00300345	-0.00407977	-0.75818	33.2397	-2.33E-16	15.7605	0	0	0.0197055	2.07314	-23.2851	-0.95542	213.744	363.77	685.493	402.495	402.495	402.495	-0.903533	-95.0786	-4.85394	379.625	367.244	273.716	194.682	194.682	194.682	-95.0543	-2.32231	3.72605	46.0634	2.83864	-3.81409	-1.22284	-0.168113	0.549159	1252.91	-93.2731	-3.92926	0	0	1.16405
610	0	0.808513	0	0	0.808699	2.3779	1.21599	0.0768482	-0.0277892	-0.776309	44.5976	1.63E-15	11.3287	0	0	0.0474769	2.03456	-22.9166	-0.82482	213.483	363.212	684.688	403.834	403.834	403.834	-1.45108	-95.9034	-4.82228	389.159	363.458	275.467	194.682	194.682	194.682	-95.8897	-1.91072	4.03943	45.6378	2.67505	-3.93571	-1.36405	-0.172535	0.449478	1338.28	-116.95	-13.2301	0	0	1.03279
611	0	0.181982	0	0	0.182027	2.33485	1.36748	0.114036	-0.0524253	-0.780144	47.8655	-2.33E-16	5.56375	0	0	0.0637622	1.98476	-22.6355	-0.737897	213.687	362.531	683.316	405.061	405.061	405.061	-1.79412	-96.0674	-4.59463	394.895	360.008	275.318	194.682	194.682	194.682	-96.0638	-1.54247	4.09384	45.278	2.47619	-3.97648	-1.47281	-0.168761	0.401108	1389.39	-140.103	-22.9045	0	0	0.906566
612	0	-0.535483	0	0	-0.535639	2.33099	1.38106	0.110103	-0.0695457	-0.770672	42.1809	1.72E-15	0.271539	0	0	0.059748	1.91554	-22.4319	-0.717573	214.278	361.695	681.399	406.103	406.103	406.103	-2.00933	-95.5643	-4.22313	396.845	356.72	273.068	194.682	194.682	194.682	-95.5688	-1.19879	3.97643	44.9649	2.27493	-3.92146	-1.54261	-0.145763	0.41315	1402	-154.457	-31.1277	0	0	0.830532
613	0	-1.27276	0	0	-1.2731	2.34613	1.32779	0.0656351	-0.0720425	-0.746337	28.261	1.46E-16	-2.90226	0	0	0.0348101	1.81882	-22.2912	-0.777763	215.152	360.688	678.942	406.911	406.911	406.911	-2.16474	-94.4852	-3.77023	395.055	353.436	268.838	194.682	194.682	194.682	-94.4963	-0.863796	3.77365	44.6731	2.10484	-3.7641	-1.56428	-0.094893	0.485973	1371	-152.4	-36.2788	0	0	0.823233
614	0	-1.88386	0	0	-1.88429	2.37372	1.23072	-0.0130135	-0.0562809	-0.704067	8.36537	-9.61E-16	-2.98098	0	0	0.00521747	1.68732	-22.1959	-0.921911	216.194	359.508	675.94	407.458	407.458	407.459	-2.29705	-93.0088	-3.29015	389.626	350.072	263.055	194.682	194.682	194.682	-93.0256	-0.534336	3.54622	44.3756	1.99759	-3.50784	-1.52692	-0.012564	0.61185	1291.79	-128.549	-37.692	0	0	0.86668
615	0	-2.17359	0	0	-2.17396	2.42269	1.05839	-0.111931	-0.0238911	-0.641007	-13.8608	1.80E-15	-0.0601466	0	0	0.0010804	1.51504	-22.1287	-1.14237	217.285	358.169	672.383	407.736	407.736	407.736	-2.40157	-91.3746	-2.81908	380.763	346.66	256.379	194.682	194.682	194.682	-91.3961	-0.224599	3.31544	44.0479	1.98043	-3.16683	-1.42482	0.0969608	0.772056	1164.34	-82.2195	-36.0478	0	0	0.911211
616	0	-1.9417	0	0	-1.94186	2.51356	0.738548	-0.210418	0.0181055	-0.557088	-34.0174	-3.67E-15	4.67197	0	0	0.0469289	1.29752	-22.0736	-1.42079	218.314	356.702	668.267	407.753	407.753	407.753	-2.44024	-89.8374	-2.37315	368.808	343.338	249.571	194.682	194.682	194.682	-89.8618	0.039043	3.06543	43.6719	2.07396	-2.76547	-1.26546	0.223416	0.943633	997.596	-17.7005	-33.2547	0	0	0.898624
617	0	-1.03932	0	0	-1.03933	2.67007	0.18761	-0.28626	0.059386	-0.455843	-48.1092	-2.85E-15	9.40307	0	0	0.137644	1.03233	-22.0174	-1.73009	219.175	355.153	663.601	407.526	407.526	407.526	-2.36682	-88.611	-1.95132	354.236	340.299	243.332	194.682	194.682	194.682	-88.6354	0.232563	2.76094	43.239	2.29062	-2.33637	-1.06776	0.35001	1.10469	808.144	55.3409	-31.4135	0	0	0.79106
618	0	0.580328	0	0	0.580363	2.90944	-0.655026	-0.325556	0.0897245	-0.343889	-54.0019	-6.99E-15	12.4261	0	0	0.234656	0.7194	-21.9489	-2.03734	219.772	353.578	658.409	407.081	407.081	407.081	-2.15766	-87.8163	-1.53885	337.606	337.727	238.146	194.682	194.682	194.682	-87.8375	0.351311	2.37241	42.7511	2.63413	-1.91741	-0.858458	0.457312	1.24431	615.715	124.926	-31.7068	0	0	0.590324
619	0	2.84314	0	0	2.84454	3.23486	-1.80007	-0.330407	0.104486	-0.230238	-52.3235	-3.49E-16	12.9977	0	0	0.293795	0.361631	-21.8591	-2.30799	220.014	352.04	652.737	406.447	406.447	406.447	-1.83281	-87.461	-1.11287	319.494	335.73	234.206	194.682	194.682	194.682	-87.477	0.41945	1.89617	42.2202	3.09857	-1.54715	-0.661321	0.531948	1.3708	437.585	182.241	-34.0045	0	0	0.333655
620	0	5.58374	0	0	5.59249	3.63411	-3.20278	-0.312167	0.10628	-0.125747	-45.5179	-3.73E-15	11.5787	0	0	0.296319	-0.0346758	-21.7397	-2.51023	219.808	350.605	646.643	405.654	405.654	405.654	-1.4522	-87.4649	-0.64917	300.437	334.322	231.458	194.682	194.682	194.682	-87.4756	0.484536	1.35676	41.6667	3.66908	-1.26041	-0.499019	0.567984	1.49815	289.677	223.919	-37.4852	0	0	0.0775875
621	0	8.60084	0	0	8.63109	4.08466	-4.7808	-0.280229	0.0985204	-0.0398589	-36.1773	-5.18E-15	8.99898	0	0	0.251691	-0.459435	-21.582	-2.61978	219.064	349.336	640.205	404.731	404.731	404.731	-1.09043	-87.709	-0.128067	280.9	333.453	229.699	194.682	194.682	194.682	-87.7156	0.600309	0.792041	41.1149	4.32238	-1.08323	-0.387577	0.562719	1.63657	183.551	247.855	-40.7912	0	0	-0.122828
622	0	11.7007	0	0	11.776	4.55975	-6.43658	-0.241614	0.0827213	0.0230171	-26.4573	-2.91E-16	5.904	0	0	0.183627	-0.898616	-21.3767	-2.62438	217.686	348.289	633.507	403.711	403.711	403.711	-0.812632	-88.0716	0.459472	261.251	333.039	228.663	194.682	194.682	194.682	-88.075	0.809626	0.239485	40.5893	5.02806	-1.02804	-0.327056	0.51376	1.78672	121.035	251.523	-42.1482	0	0	-0.234182
623	0	14.7205	0	0	14.8712	5.03227	-8.07234	-0.204588	0.063017	0.0635521	-18.1138	3.36E-15	3.01777	0	0	0.11771	-1.33471	-21.1126	-2.52679	215.577	347.507	626.639	402.623	402.623	402.623	-0.662474	-88.4474	1.10793	241.752	332.978	228.078	194.682	194.682	194.682	-88.4481	1.13497	-0.269289	40.1082	5.75049	-1.09036	-0.304107	0.426429	1.94654	94.9752	236.709	-40.5233	0	0	-0.256364
624	0	17.5426	0	0	17.8002	5.47826	-9.60375	-0.17478	0.0432943	0.0845968	-12.056	5.21E-15	0.803124	0	0	0.0688497	-1.74793	-20.777	-2.34565	212.644	347.017	619.689	401.499	401.499	401.499	-0.655154	-88.7607	1.80069	222.571	333.166	227.709	194.682	194.682	194.682	-88.7582	1.57587	-0.714412	39.68	6.45159	-1.24785	-0.298811	0.30711	2.11219	94.9015	206.14	-35.674	0	0	-0.208662
625	0	20.0974	0	0	20.4881	5.87954	-10.9695	-0.153525	0.024931	0.0898334	-8.30977	-2.01E-15	-0.702506	0	0	0.0391062	-2.11846	-20.3569	-2.1133	208.803	346.825	612.747	400.372	400.372	400.372	-0.777587	-88.9697	2.51624	203.794	333.518	227.391	194.682	194.682	194.682	-88.9635	2.11201	-1.09061	39.299	7.09408	-1.46268	-0.291533	0.164765	2.27686	109.961	162.856	-27.9441	0	0	-0.118376
626	0	22.355	0	0	22.8945	6.22467	-12.1338	-0.140996	0.00940212	0.08348	-6.52233	8.01E-17	-1.54041	0	0	0.0246116	-2.42911	-19.8395	-1.87029	203.992	346.912	605.904	399.27	399.27	399.27	-0.996871	-89.0592	3.23234	185.438	333.965	227.021	194.682	194.682	194.682	-89.0489	2.7102	-1.40409	38.9457	7.64499	-1.68773	-0.267558	0.0125553	2.43719	130.453	111.751	-18.448	0	0	-0.0146834
627	0	24.3128	0	0	25.0049	6.50937	-13.0863	-0.13633	-0.00305995	0.0700882	-6.13967	-3.08E-15	-1.91276	0	0	0.0192576	-2.66796	-19.2144	-1.6586	198.179	347.236	599.25	398.223	398.223	398.223	-1.26967	-89.0313	3.92936	167.472	334.458	226.552	194.682	194.682	194.682	-89.0169	3.33192	-1.66897	38.5886	8.07954	-1.87484	-0.217455	-0.13467	2.59015	148.147	58.1576	-8.56931	0	0	0.0787349
628	0	25.9845	0	0	26.8222	6.7355	-13.8375	-0.137029	-0.0127569	0.0539717	-6.48698	-1.57E-15	-2.06504	0	0	0.0174836	-2.83024	-18.4745	-1.51455	191.367	347.74	592.88	397.258	397.258	397.258	-1.55149	-88.8957	4.59149	149.831	334.966	225.98	194.682	194.682	194.682	-88.8773	3.93991	-1.90251	38.1903	8.38439	-1.98382	-0.141835	-0.264233	2.73022	158.009	7.12599	0.331347	0	0	0.147815
629	0	27.3887	0	0	28.3573	6.90907	-14.4107	-0.141046	-0.0196765	0.0384547	-7.07	-2.69E-15	-2.16998	0	0	0.0162131	-2.91879	-17.6167	-1.46304	183.593	348.354	586.888	396.405	396.405	396.405	-1.80334	-88.6619	5.20588	132.441	335.465	225.323	194.682	194.682	194.682	-88.6392	4.50196	-2.12059	37.714	8.55862	-1.98909	-0.0442519	-0.366183	2.85305	157.344	-36.548	7.05364	0	0	0.186927
630	0	28.5424	0	0	29.6225	7.03796	-14.8344	-0.146409	-0.0240527	0.0253863	-7.55366	1.76E-15	-2.37526	0	0	0.0141146	-2.94322	-16.6418	-1.51282	174.924	349.009	581.365	395.691	395.691	395.691	-1.99495	-88.3343	5.7609	115.229	335.945	224.613	194.682	194.682	194.682	-88.3065	4.99217	-2.33464	37.1281	8.61164	-1.88401	0.0650818	-0.436637	2.9546	147.029	-69.9171	10.9308	0	0	0.198848
631	0	29.4581	0	0	30.6279	7.12996	-15.1357	-0.151373	-0.026346	0.0154845	-7.75245	1.31E-16	-2.79122	0	0	0.0110165	-2.91779	-15.5541	-1.65435	165.453	349.644	576.394	395.145	395.145	395.145	-2.10639	-87.9112	6.24431	98.134	336.398	223.878	194.682	194.682	194.682	-87.8774	5.39077	-2.54943	36.4094	8.55907	-1.6812	0.175354	-0.474996	3.03191	129.641	-91.6824	11.8771	0	0	0.19008
632	0	30.1421	0	0	31.3783	7.19113	-15.3356	-0.155577	-0.0270383	0.00842977	-7.70678	3.61E-15	-3.46292	0	0	0.00751702	-2.85896	-14.3605	-1.86038	155.281	350.207	572.049	394.786	394.786	394.786	-2.12854	-87.3854	6.64162	81.1128	336.821	223.144	194.682	194.682	194.682	-87.3444	5.68344	-2.76174	35.5435	8.41821	-1.41009	0.272528	-0.482743	3.08405	109.825	-101.796	10.2015	0	0	0.170587
633	0	30.5967	0	0	31.8748	7.22502	-15.4461	-0.15909	-0.0266934	0.00354846	-7.52781	3.12E-15	-4.37034	0	0	0.00424409	-2.78261	-13.0689	-2.09047	144.513	350.664	568.393	394.625	394.625	394.625	-2.06352	-86.7469	6.93628	64.1372	337.208	222.427	194.682	194.682	194.682	-86.6983	5.8613	-2.96031	34.5241	8.2042	-1.11137	0.344739	-0.462211	3.11382	92.1347	-101.415	6.61271	0	0	0.151398
634	0	30.8218	0	0	32.1158	7.2325	-15.4705	-0.161909	-0.02575	0.000355733	-7.29624	-3.49E-15	-5.40544	0	0	0.00162559	-2.70178	-11.6877	-2.29826	133.243	350.995	565.474	394.663	394.663	394.663	-1.924	-85.9861	7.11094	47.1924	337.554	221.74	194.682	194.682	194.682	-85.9303	5.92108	-3.12717	33.3523	7.92858	-0.830083	0.384503	-0.416955	3.12316	79.6487	-92.4148	2.03501	0	0	0.142167
635	0	30.8163	0	0	32.0985	7.2121	-15.404	-0.164737	-0.0245636	-0.00173427	-7.10512	-4.48E-15	-6.39178	0	0	-0.000153311	-2.62524	-10.2243	-2.43951	121.552	351.2	563.328	394.89	394.89	394.89	-1.73112	-85.0952	7.14987	30.2746	337.848	221.092	194.682	194.682	194.682	-85.0339	5.86487	-3.24041	32.0352	7.59954	-0.608736	0.390741	-0.3504	3.11617	73.7041	-76.7117	-2.56519	0	0	0.150035
636	0	30.5798	0	0	31.8213	7.16072	-15.2363	-0.16737	-0.0232686	-0.00284923	-6.88676	4.66E-16	-7.1045	0	0	-0.00119079	-2.55689	-8.68516	-2.47912	109.497	351.293	561.981	395.289	395.289	395.289	-1.51167	-84.0698	7.04201	13.3883	338.077	220.493	194.682	194.682	194.682	-84.006	5.70004	-3.27782	30.5855	7.22315	-0.481647	0.369371	-0.267541	3.09582	73.0874	-56.3176	-6.28294	0	0	0.175454
637	0	30.1111	0	0	31.283	7.07463	-14.9546	-0.168714	-0.0213346	-0.00281195	-6.42993	-5.13E-15	-7.27944	0	0	-0.00164497	-2.49586	-7.07561	-2.3956	97.1247	351.304	561.444	395.837	395.837	395.837	-1.2935	-82.9077	6.78364	-3.45593	338.232	219.952	194.682	194.682	194.682	-82.8451	5.43824	-3.2212	29.019	6.8045	-0.47116	0.332253	-0.173988	3.06228	74.453	-32.7103	-8.54198	0	0	0.211064
638	0	29.4058	0	0	30.4812	6.95083	-14.5482	-0.167778	-0.0180183	-0.00116281	-5.51792	4.89E-15	-6.71	0	0	-0.00161273	-2.43697	-5.40035	-2.18222	84.468	351.279	561.726	396.513	396.513	396.513	-1.09958	-81.6047	6.38049	-20.2443	338.309	219.468	194.682	194.682	194.682	-81.5471	5.09337	-3.06115	27.3534	6.34775	-0.586303	0.293134	-0.075758	3.01694	73.3832	-7.12497	-9.11574	0	0	0.243093
639	0	28.4524	0	0	29.4089	6.78823	-14.0119	-0.163993	-0.0131407	0.00249661	-3.99879	1.16E-15	-5.35218	0	0	-0.000936111	-2.37188	-3.66402	-1.84599	71.5597	351.273	562.823	397.295	397.295	397.295	-0.943261	-80.1514	5.84822	-36.9614	338.316	219.024	194.682	194.682	194.682	-80.1017	4.67966	-2.80045	25.6059	5.85627	-0.823352	0.265865	0.0200727	2.95986	65.1548	18.6867	-8.00765	0	0	0.252933
640	0	27.2314	0	0	28.053	6.58792	-13.3478	-0.157465	-0.00755313	0.0083451	-1.84574	-2.56E-15	-3.37337	0	0	0.00101918	-2.29045	-1.87204	-1.40481	58.4388	351.348	564.73	398.164	398.164	398.164	-0.826761	-78.5301	5.21143	-53.5908	338.278	218.581	194.682	194.682	194.682	-78.4904	4.21082	-2.45451	23.7925	5.3323	-1.16796	0.261529	0.105305	2.89199	45.6267	42.0398	-5.35714	0	0	0.220284
641	0	25.7154	0	0	26.3941	6.35261	-12.5627	-0.148433	-0.00162906	0.0159964	0.871146	4.22E-15	-0.97293	0	0	0.00524259	-2.18235	-0.0315306	-0.883822	45.1581	351.563	567.434	399.107	399.107	399.107	-0.744266	-76.7155	4.50128	-70.1154	338.226	218.084	194.682	194.682	194.682	-76.6864	3.70075	-2.04801	21.9273	4.77703	-1.59839	0.287457	0.173572	2.81355	12.0643	60.6879	-1.63301	0	0	0.128558
642	0	23.8708	0	0	24.4068	6.0858	-11.6665	-0.137177	0.00494598	0.024537	3.97985	2.91E-16	1.67494	0	0	0.0127064	-2.03879	1.84798	-0.311122	31.7904	351.969	570.916	400.111	400.111	400.111	-0.685246	-74.6751	3.75317	-86.5191	338.199	217.456	194.682	194.682	194.682	-74.6559	3.16448	-1.61137	20.023	4.19121	-2.08953	0.345079	0.220149	2.72338	-36.2598	72.9395	2.50757	0	0	-0.0309761
643	0	21.6608	0	0	22.0618	5.79144	-10.6707	-0.124764	0.0119311	0.032139	7.11808	1.63E-15	4.32031	0	0	0.0236703	-1.85402	3.75386	0.286056	18.4316	352.601	575.145	401.167	401.167	401.167	-0.637117	-72.3712	3.00531	-102.793	338.237	216.611	194.682	194.682	194.682	-72.3603	2.61935	-1.17794	18.0924	3.57642	-2.61705	0.430855	0.243649	2.62056	-97.5817	77.8102	6.40639	0	0	-0.254885
644	0	19.0494	0	0	19.3299	5.47341	-9.58718	-0.113231	0.0186367	0.0363292	9.71233	1.63E-15	6.66086	0	0	0.0365172	-1.62627	5.67011	0.884509	5.20148	353.476	580.078	402.268	402.268	402.268	-0.58922	-69.7645	2.29769	-118.94	338.384	215.456	194.682	194.682	194.682	-69.7596	2.08714	-0.780287	16.1498	2.93662	-3.16083	0.536718	0.244849	2.50481	-167.832	74.7947	9.51946	0	0	-0.526513
645	0	16.0088	0	0	16.1884	5.13519	-8.4269	-0.105532	0.0241219	0.0337184	11.0084	-1.40E-15	8.36386	0	0	0.0465883	-1.3581	7.57732	1.46683	-7.75944	354.587	585.65	403.408	403.408	403.408	-0.536839	-66.8197	1.67153	-134.987	338.676	213.917	194.682	194.682	194.682	-66.8184	1.59671	-0.445955	14.2124	2.27973	-3.70689	0.650012	0.227562	2.37818	-240.183	64.3546	11.3524	0	0	-0.812425
646	0	12.5289	0	0	12.6301	4.7802	-7.20127	-0.105043	0.0267844	0.021704	10.1852	0	9.04049	0	0	0.0460814	-1.05621	9.45305	2.02158	-20.2955	355.908	591.778	404.581	404.581	404.582	-0.484231	-63.5139	1.16843	-150.98	339.137	211.96	194.682	194.682	194.682	-63.5144	1.18541	-0.192987	12.3018	1.61862	-4.24712	0.761325	0.195561	2.24155	-308.778	46.7524	11.6464	0	0	-1.07944
647	0	8.62825	0	0	8.67491	4.41207	-5.92296	-0.115051	0.0251341	-0.00123032	6.519	-2.80E-15	8.36925	0	0	0.0252054	-0.730788	11.2725	2.54286	-32.2424	357.394	598.351	405.78	405.78	405.78	-0.445602	-59.8472	0.827737	-166.983	339.767	209.622	194.682	194.682	194.682	-59.8482	0.89754	-0.0255243	10.4438	0.971054	-4.77791	0.863389	0.152364	2.10022	-368.838	22.1098	10.353	0	0	-1.2969
648	0	4.36603	0	0	4.38021	4.03527	-4.60812	-0.136917	0.0185675	-0.034113	-0.300786	3.26E-15	6.23708	0	0	-0.023469	-0.394821	13.0091	3.02897	-43.4335	358.991	605.232	406.991	406.991	406.991	-0.442502	-55.8528	0.681787	-183.054	340.539	207.033	194.682	194.682	194.682	-55.8542	0.777959	0.068858	8.66824	0.359154	-5.29782	0.954583	0.100672	1.95601	-419.019	-9.21066	7.65348	0	0	-1.44669
649	0	-0.15142	0	0	-0.151658	3.6558	-3.27887	-0.169856	0.00756943	-0.073785	-10.0348	-2.33E-16	2.8207	0	0	-0.100079	-0.0631057	14.6357	3.48075	-53.706	360.634	612.264	408.199	408.199	408.199	-0.497406	-51.6048	0.748763	-199.21	341.394	204.426	194.682	194.682	194.682	-51.6067	0.860819	0.117811	7.00783	-0.192259	-5.80505	1.03649	0.0420741	1.81203	-460.503	-46.4092	4.02169	0	0	-1.51951
650	0	-4.76975	0	0	-4.77255	3.28175	-1.96497	-0.209474	-0.00571168	-0.114853	-21.6982	-2.91E-16	-1.3431	0	0	-0.192593	0.248601	16.1253	3.89945	-62.9061	362.257	619.27	409.38	409.38	409.38	-0.625885	-47.2183	1.02444	-215.391	342.256	202.109	194.682	194.682	194.682	-47.2215	1.156	0.158604	5.49673	-0.657559	-6.29502	1.11426	-0.022088	1.66675	-496.926	-87.2836	0.164873	0	0	-1.51262
651	0	-9.29778	0	0	-9.29848	2.92325	-0.70366	-0.248589	-0.018923	-0.151545	-33.7072	-6.99E-15	-5.57146	0	0	-0.277811	0.524508	17.4524	4.2847	-70.8947	363.796	626.06	410.509	410.509	410.509	-0.830066	-42.8403	1.47585	-231.441	343.049	200.414	194.682	194.682	194.682	-42.8465	1.63827	0.228263	4.16816	-1.01283	-6.75869	1.19092	-0.089727	1.51677	-530.91	-128.393	-3.1388	0	0	-1.42067
652	0	-13.5303	0	0	-13.5308	2.59144	0.464409	-0.278784	-0.0302006	-0.179353	-44.2015	9.32E-16	-9.23374	0	0	-0.329632	0.749723	18.5944	4.63285	-77.5522	365.19	632.441	411.558	411.558	411.558	-1.09837	-38.6293	2.03969	-247.12	343.72	199.633	194.682	194.682	194.682	-38.6414	2.24513	0.354902	3.05173	-1.23836	-7.18165	1.26615	-0.16119	1.35648	-562.33	-166.516	-5.26644	0	0	-1.23898
653	0	-17.2787	0	0	-17.2849	2.29675	1.50153	-0.293848	-0.0390839	-0.196394	-51.6133	6.52E-15	-11.9658	0	0	-0.331889	0.911363	19.533	4.93594	-82.7846	366.386	638.224	412.502	412.502	412.502	-1.41175	-34.7293	2.62859	-262.158	344.244	199.953	194.682	194.682	194.682	-34.7509	2.8856	0.55389	2.17021	-1.32155	-7.54456	1.33364	-0.232241	1.1852	-587.588	-197.889	-6.02305	0	0	-0.970331
654	0	-20.3994	0	0	-20.4178	2.0471	2.37931	-0.293593	-0.0454109	-0.20343	-55.2683	-1.86E-15	-13.6095	0	0	-0.287452	0.999429	20.2554	5.18125	-86.5297	367.341	643.235	413.327	413.327	413.327	-1.75412	-31.2457	3.14386	-276.315	344.62	201.434	194.682	194.682	194.682	-31.2809	3.45718	0.831439	1.5368	-1.2582	-7.82459	1.38575	-0.299488	1.00749	-602.629	-219.553	-5.55534	0	0	-0.63815
655	0	-22.8078	0	0	-22.8427	1.84764	3.07986	-0.28204	-0.0484654	-0.201837	-55.3429	2.80E-15	-14.0868	0	0	-0.213956	1.00778	20.7557	5.35187	-88.7624	368.027	647.32	414.027	414.027	414.027	-2.11943	-28.2357	3.49065	-289.429	344.858	204.028	194.682	194.682	194.682	-28.2877	3.86347	1.19054	1.15286	-1.05345	-7.99825	1.41679	-0.354762	0.832125	-606.048	-227.485	-4.28429	0	0	-0.286402
656	0	-24.4794	0	0	-24.5308	1.70134	3.59308	-0.264878	-0.0467564	-0.193002	-52.6367	6.06E-15	-13.2895	0	0	-0.133556	0.934858	21.0353	5.42807	-89.4989	368.43	650.358	414.609	414.609	414.609	-2.5129	-25.7099	3.59159	-301.419	344.971	207.613	194.682	194.682	194.682	-25.7798	4.02792	1.63523	1.00661	-0.721286	-8.04417	1.42545	-0.389908	0.666451	-599.651	-217.88	-2.77915	0	0	0.0322033
657	0	-25.443	0	0	-25.5067	1.61044	3.91165	-0.248205	-0.0379987	-0.177425	-48.3578	4.19E-15	-11.0084	0	0	-0.0633543	0.784605	21.1033	5.38975	-88.7981	368.555	652.262	415.092	415.092	415.092	-2.94594	-23.6399	3.39682	-312.275	344.981	212.032	194.682	194.682	194.682	-23.7259	3.90251	2.1701	1.07323	-0.284128	-7.94628	1.41611	-0.396538	0.515575	-588.834	-187.426	-1.7689	0	0	0.27294
658	0	-25.7685	0	0	-25.837	1.57736	4.02752	-0.237546	-0.0199132	-0.155188	-43.8463	-8.74E-16	-7.01513	0	0	-0.00997469	0.566902	20.9757	5.2197	-86.7585	368.424	652.981	415.502	415.502	415.502	-3.42739	-21.9715	2.89033	-322.022	344.932	217.111	194.682	194.682	194.682	-22.0673	3.47217	2.79452	1.31626	0.228136	-7.69645	1.39597	-0.370261	0.384171	-580.611	-135.295	-2.1327	0	0	0.415559
659	0	-25.5503	0	0	-25.615	1.60468	3.93182	-0.236394	0.00813118	-0.126319	-40.2279	6.06E-15	-1.28388	0	0	0.0299309	0.297419	20.6743	4.90692	-83.5107	368.079	652.5	415.865	415.865	415.865	-3.95389	-20.6387	2.09212	-330.685	344.906	222.675	194.682	194.682	194.682	-20.7332	2.75536	3.49458	1.69082	0.77972	-7.29624	1.3733	-0.312685	0.273877	-581.383	-64.8918	-4.69121	0	0	0.471391
660	0	-24.8903	0	0	-24.9434	1.69401	3.61878	-0.244985	0.0437795	-0.0917964	-38.1208	-9.32E-16	5.80787	0	0	0.0643401	-0.00330423	20.2243	4.44951	-79.205	367.576	650.83	416.206	416.206	416.206	-4.50354	-19.5786	1.05559	-338.256	345.032	228.548	194.682	194.682	194.682	-19.6558	1.80083	4.23692	2.14829	1.33094	-6.75753	1.35251	-0.233347	0.187224	-593.818	15.2158	-9.74541	0	0	0.476201
661	0	-23.8848	0	0	-23.9218	1.84419	3.09195	-0.260349	0.0819235	-0.0539245	-37.5457	-7.45E-15	13.478	0	0	0.0995708	-0.311685	19.6518	3.85627	-73.9974	366.979	648.013	416.539	416.539	416.539	-5.03575	-18.7396	-0.140479	-344.678	345.475	234.551	194.682	194.682	194.682	-18.7811	0.680435	4.96901	2.6416	1.84068	-6.10203	1.33047	-0.145069	0.128878	-615.101	93.7672	-16.6991	0	0	0.46965
662	0	-22.6169	0	0	-22.6373	2.04995	2.36932	-0.27881	0.116572	-0.016076	-38.1701	3.73E-15	20.7594	0	0	0.137207	-0.603433	18.9818	3.14594	-68.0362	366.357	644.107	416.865	416.865	416.865	-5.49719	-18.0843	-1.40405	-349.85	346.411	240.505	194.682	194.682	194.682	-18.0734	-0.52144	5.62608	3.13052	2.26952	-5.35861	1.30071	-0.0619614	0.103373	-639.456	159.752	-24.0266	0	0	0.47877
663	0	-21.1519	0	0	-21.1593	2.30182	1.48367	-0.297403	0.142811	0.0177339	-39.524	-1.86E-15	26.7666	0	0	0.1748	-0.856022	18.2356	2.34455	-61.4511	365.775	639.19	417.172	417.173	417.172	-5.83051	-17.5894	-2.64417	-353.643	347.989	246.241	194.682	194.682	194.682	-17.5153	-1.72048	6.14138	3.58684	2.58253	-4.55961	1.25504	0.00607617	0.119836	-659.786	205.955	-29.8443	0	0	0.511386
664	0	-19.5352	0	0	-19.5359	2.58804	0.476393	-0.31397	0.15789	0.0437021	-41.1253	0	30.8789	0	0	0.208342	-1.05083	17.4289	1.48135	-54.3458	365.289	633.356	417.44	417.44	417.44	-5.98271	-17.2445	-3.78444	-355.923	350.317	251.615	194.682	194.682	194.682	-17.1059	-2.84484	6.45587	3.99775	2.75189	-3.73627	1.18645	0.0549077	0.186693	-669.875	230.018	-32.6292	0	0	0.563092
665	0	-17.7939	0	0	-17.795	2.89733	-0.612407	-0.326657	0.161275	0.0592067	-42.5409	-3.73E-15	32.7966	0	0	0.234453	-1.17466	16.5709	0.584163	-46.7949	364.944	626.715	417.637	417.637	417.637	-5.91145	-17.0498	-4.77238	-356.564	353.443	256.524	194.682	194.682	194.682	-16.8554	-3.84438	6.52534	4.36813	2.75919	-2.91432	1.0922	0.0852003	0.310704	-665.974	233.893	-31.8083	0	0	0.627919
666	0	-15.9418	0	0	-15.9494	3.22143	-1.75286	-0.334363	0.154006	0.0634126	-43.507	0	32.4993	0	0	0.251579	-1.22016	15.6636	-0.324162	-38.8443	364.769	619.391	417.734	417.734	417.734	-5.58979	-17.0111	-5.5831	-355.474	357.359	260.919	194.682	194.682	194.682	-16.7784	-4.6953	6.32477	4.72062	2.59628	-2.11103	0.97586	0.100818	0.495517	-648.239	221.636	-27.6829	0	0	0.704315
667	0	-13.9858	0	0	-14.0045	3.55646	-2.93021	-0.337811	0.138331	0.0578859	-44.0543	-5.59E-15	30.207	0	0	0.260344	-1.1857	14.7018	-1.22718	-30.5112	364.778	611.527	417.699	417.699	417.699	-5.00895	-17.1349	-6.21759	-352.6	362.009	264.804	194.682	194.682	194.682	-16.8864	-5.39925	5.85003	5.09408	2.26592	-1.3345	0.849705	0.106731	0.738723	-621.861	198.018	-21.1818	0	0	0.795576
668	0	-11.9308	0	0	-11.9625	3.90258	-4.14384	-0.3386	0.116657	0.0453923	-44.3808	1.86E-15	26.2614	0	0	0.262399	-1.07433	13.6738	-2.11362	-21.7855	364.973	603.284	417.505	417.505	417.505	-4.17883	-17.4261	-6.6959	-347.931	367.296	268.233	194.682	194.682	194.682	-17.1862	-5.9772	5.11725	5.53986	1.78116	-0.585323	0.728842	0.106805	1.0342	-593.527	166.998	-13.3188	0	0	0.905649
669	0	-9.78067	0	0	-9.82475	4.26273	-5.40255	-0.338325	0.0913644	0.0301607	-44.7011	-2.80E-15	21.0801	0	0	0.259379	-0.892456	12.5628	-2.97419	-12.6327	365.342	594.838	417.131	417.131	417.131	-3.12691	-17.8889	-7.04786	-341.484	373.091	271.288	194.682	194.682	194.682	-17.6809	-6.46008	4.16036	6.11646	1.16353	0.139947	0.63068	0.104703	1.36945	-570.834	131.838	-4.91969	0	0	1.04186
670	0	-7.54003	0	0	-7.59245	4.64049	-6.71695	-0.337409	0.0641361	0.0160262	-45.0712	-5.59E-15	15.0624	0	0	0.251869	-0.648504	11.3485	-3.79767	-2.99796	365.863	586.38	416.567	416.567	416.567	-1.89532	-18.5283	-7.30354	-333.293	379.237	274.07	194.682	194.682	194.682	-18.373	-6.87877	3.02741	6.8828	0.441253	0.844926	0.565379	0.103036	1.72934	-557.783	94.9932	3.50969	0	0	1.21332
671	0	-5.21624	0	0	-5.26884	5.03781	-8.09146	-0.33523	0.0361781	0.00660699	-45.3782	-8.85E-15	8.59033	0	0	0.239635	-0.351963	10.0098	-4.56812	7.18579	366.51	578.115	415.816	415.816	415.816	-0.537366	-19.3507	-7.48571	-323.401	385.562	276.665	194.682	194.682	194.682	-19.2657	-7.25617	1.7763	7.89173	-0.352884	1.53013	0.53855	0.103594	2.09384	-555.793	58.3395	11.7699	0	0	1.43116
672	0	-2.82252	0	0	-2.86194	5.45287	-9.51695	-0.330605	0.00814159	0.00357496	-45.4073	8.15E-16	2.01358	0	0	0.222338	-0.0131441	8.5266	-5.26392	17.9871	367.249	570.253	414.896	414.896	414.896	0.886137	-20.3636	-7.60588	-311.853	391.882	279.136	194.682	194.682	194.682	-20.3625	-7.60257	0.470454	9.18384	-1.18313	2.19027	0.544673	0.109026	2.44531	-561.401	23.6735	19.855	0	0	1.69735
673	0	-0.379758	0	0	-0.386826	5.87872	-10.9667	-0.321849	-0.0193025	0.00761667	-44.8877	-9.32E-16	-4.29383	0	0	0.200333	0.356432	6.88323	-5.85949	29.462	368.046	563.011	413.846	413.846	413.846	2.31051	-21.5744	-7.66417	-298.701	398.01	281.505	194.682	194.682	194.682	-21.6664	-7.91493	-0.825262	10.7832	-2.01125	2.81357	0.576594	0.11766	2.76578	-570.002	-8.0836	27.8805	0	0	2.00037
674	0	2.08251	0	0	2.13224	6.30285	-12.3961	-0.307622	-0.0449935	0.0176858	-43.6122	-1.86E-15	-9.8953	0	0	0.175412	0.743705	5.07021	-6.32788	41.6417	368.869	556.599	412.717	412.717	412.717	3.67159	-22.9899	-7.65254	-284.008	403.769	283.749	194.682	194.682	194.682	-23.1782	-8.17974	-2.04908	12.694	-2.79858	3.38172	0.623868	0.128308	3.04356	-575.656	-35.5673	35.7804	0	0	2.31131
675	0	4.52712	0	0	4.66094	6.70832	-13.7475	-0.287082	-0.0673156	0.0316362	-41.4716	-1.86E-15	-14.3272	0	0	0.15029	1.13418	3.08619	-6.64368	54.5222	369.686	551.223	411.572	411.572	411.572	4.91158	-24.6143	-7.56034	-267.848	409.003	285.809	194.682	194.682	194.682	-24.8954	-8.3785	-3.14777	14.9002	-3.50869	3.87101	0.675239	0.13815	3.27025	-572.702	-57.6957	43.3632	0	0	2.5862
676	0	6.91173	0	0	7.15543	7.07601	-14.9591	-0.260293	-0.084194	0.0465721	-38.4956	1.86E-15	-17.152	0	0	0.127609	1.51227	0.93878	-6.78582	68.0592	370.473	547.071	410.473	410.473	410.473	5.98533	-26.4488	-7.3805	-250.309	413.594	287.597	194.682	194.682	194.682	-26.8123	-8.49464	-4.08203	17.3673	-4.11049	4.25405	0.719497	0.145385	3.44291	-556.174	-73.1306	50.1195	0	0	2.77358
677	0	9.19218	0	0	9.56488	7.38801	-15.9762	-0.229032	-0.0940741	0.0593243	-34.9141	5.59E-15	-18.1064	0	0	0.108904	1.86205	-1.35541	-6.7401	82.1651	371.212	544.312	409.471	409.471	409.471	6.86605	-28.4904	-7.11447	-231.496	417.473	289.014	194.682	194.682	194.682	-28.9205	-8.52004	-4.83074	20.0468	-4.5812	4.50249	0.747249	0.147398	3.56215	-522.865	-81.4984	55.6418	0	0	2.82589
678	0	11.326	0	0	11.8357	7.63135	-16.762	-0.196536	-0.0962621	0.0676625	-31.1135	1.86E-15	-17.1745	0	0	0.0941621	2.16831	-3.77146	-6.50203	96.7091	371.891	543.083	408.6	408.6	408.6	7.54941	-30.7314	-6.77394	-211.526	420.626	289.976	194.682	194.682	194.682	-31.2099	-8.45883	-5.39345	22.8812	-4.90847	4.59157	0.752714	0.142341	3.62982	-472.161	-83.1651	59.6216	0	0	2.71536
679	0	13.2765	0	0	13.9183	7.80076	-17.3052	-0.166843	-0.091405	0.0706297	-27.5524	1.86E-15	-14.6504	0	0	0.082183	2.41793	-6.27719	-6.07927	111.52	372.504	543.485	407.872	407.872	407.872	8.05389	-33.1612	-6.37834	-190.521	423.092	290.423	194.682	194.682	194.682	-33.6707	-8.32703	-5.78988	25.8093	-5.09094	4.50534	0.732862	0.129106	3.64623	-405.576	-79.3153	61.8992	0	0	2.43995
680	0	15.0168	0	0	15.7747	7.89931	-17.6196	-0.143306	-0.0808255	0.0684997	-24.5928	-3.73E-15	-11.039	0	0	0.0714439	2.60135	-8.83463	-5.49341	126.389	373.052	545.57	407.275	407.275	407.275	8.41684	-35.769	-5.94929	-168.599	424.949	290.332	194.682	194.682	194.682	-36.2956	-8.1484	-6.05574	28.7703	-5.13697	4.24195	0.686524	0.109024	3.613	-325.907	-71.5316	62.4193	0	0	2.02155
681	0	16.5318	0	0	17.3829	7.93755	-17.7413	-0.127904	-0.0670142	0.0624055	-22.4166	-2.80E-15	-7.03538	0	0	0.0608999	2.71397	-11.4016	-4.78043	141.082	373.538	549.33	406.782	406.782	406.782	8.68843	-38.5452	-5.50446	-145.866	426.302	289.721	194.682	194.682	194.682	-39.0805	-7.94909	-6.23761	31.7074	-5.06158	3.81692	0.617836	0.0835962	3.53107	-237.428	-62.1656	61.4617	0	0	1.5055
682	0	17.8178	0	0	18.7374	7.93079	-17.7198	-0.121404	-0.0541325	0.0539838	-21.035	-9.32E-16	-3.48094	0	0	0.0504057	2.75694	-13.9334	-3.98814	155.348	373.969	554.697	406.352	406.352	406.352	8.92273	-41.4818	-5.05341	-122.411	427.262	288.644	194.682	194.682	194.682	-42.0231	-7.75244	-6.38543	34.5683	-4.88234	3.26216	0.532769	0.0535459	3.40386	-144.856	-54.4372	59.9766	0	0	0.950648
683	0	18.8805	0	0	19.8462	7.89481	-17.6053	-0.12271	-0.045097	0.0450231	-20.2135	1.40E-15	-0.977556	0	0	0.0402286	2.73737	-16.3842	-3.17161	168.932	374.347	561.536	405.941	405.941	405.941	9.16533	-44.5713	-4.59664	-98.3076	427.926	287.179	194.682	194.682	194.682	-45.1205	-7.57463	-6.54179	37.3056	-4.61562	2.62142	0.436782	0.0210122	3.23622	-52.3879	-50.4539	58.626	0	0	0.415482
684	0	19.7311	0	0	20.7242	7.8425	-17.4385	-0.129693	-0.0407256	0.0370389	-19.5626	9.32E-16	0.243802	0	0	0.0305608	2.66744	-18.7093	-2.38737	181.592	374.676	569.655	405.507	405.507	405.507	9.44468	-47.804	-4.12817	-73.6115	428.351	285.418	194.682	194.682	194.682	-48.3663	-7.42329	-6.73441	39.876	-4.27436	1.94389	0.335451	-0.0121036	3.03504	36.0426	-51.1735	57.6546	0	0	-0.0485223
685	0	20.3798	0	0	21.3852	7.78241	-17.2465	-0.14007	-0.0399376	0.0312328	-18.667	-1.63E-15	0.277853	0	0	0.0213972	2.56282	-20.8663	-1.68734	193.114	374.956	578.817	405.01	405.01	405.01	9.77067	-51.1644	-3.63978	-48.3704	428.561	283.452	194.682	194.682	194.682	-51.7459	-7.29889	-6.97472	42.2409	-3.86731	1.2772	0.234414	-0.0414809	2.8087	116.762	-55.5013	56.638	0	0	-0.403992
686	0	20.8307	0	0	21.8355	7.71886	-17.043	-0.150481	-0.041806	0.0283657	-17.0548	1.16E-15	-0.728426	0	0	0.012729	2.44055	-22.8172	-1.11352	203.316	375.187	588.75	404.42	404.42	404.42	10.1381	-54.6279	-3.1248	-22.6255	428.551	281.361	194.682	194.682	194.682	-55.2348	-7.19748	-7.2609	44.3664	-3.39987	0.661436	0.139678	-0.0645972	2.56555	186.402	-62.0529	55.2376	0	0	-0.62916
687	0	21.0751	0	0	22.0665	7.65236	-16.8296	-0.157978	-0.0456978	0.0284876	-14.4306	3.73E-15	-2.65755	0	0	0.00532358	2.31674	-24.5299	-0.693868	212.067	375.369	599.167	403.718	403.718	403.718	10.5311	-58.1557	-2.58165	3.58143	428.296	279.204	194.682	194.682	194.682	-58.793	-7.11341	-7.58146	46.2248	-2.87572	0.124958	0.0552495	-0.0807018	2.31519	242.835	-69.3771	53.1711	0	0	-0.722469
688	0	21.0851	0	0	22.0487	7.58008	-16.597	-0.162461	-0.0519261	0.0309731	-10.9874	-1.40E-15	-5.49969	0	0	0.00104851	2.20456	-25.9795	-0.440308	219.282	375.507	609.783	402.898	402.898	402.898	10.9264	-61.6907	-2.01644	30.2043	427.763	277.004	194.682	194.682	194.682	-62.3616	-7.0407	-7.91719	47.7954	-2.29831	-0.317138	-0.013829	-0.0931587	2.0664	284.16	-77.1184	50.553	0	0	-0.695062
689	0	20.8159	0	0	21.7338	7.49567	-16.3247	-0.166293	-0.0606526	0.0340821	-7.38765	-1.40E-15	-9.19534	0	0	0.00208837	2.11264	-27.1497	-0.348672	224.931	375.606	620.327	401.972	401.972	401.972	11.2924	-65.1598	-1.44401	57.1996	426.902	274.747	194.682	194.682	194.682	-65.8643	-6.97188	-8.24045	49.0661	-1.67231	-0.662488	-0.0637116	-0.104879	1.83032	309.935	-84.8446	47.4467	0	0	-0.573999
690	0	20.2146	0	0	21.065	7.38912	-15.9797	-0.173525	-0.0710214	0.0345853	-4.64503	2.80E-15	-13.4704	0	0	0.00923707	2.04467	-28.0325	-0.400516	229.033	375.676	630.553	400.968	400.968	400.968	11.5878	-68.4829	-0.887367	84.5354	425.647	272.403	194.682	194.682	194.682	-69.2161	-6.89532	-8.51355	50.0337	-1.00475	-0.919194	-0.0927564	-0.119492	1.6166	321.771	-92.3336	43.8225	0	0	-0.396109
691	0	19.2345	0	0	19.9927	7.24743	-15.5192	-0.188282	-0.0809955	0.0281473	-3.84772	-9.32E-16	-17.7707	0	0	0.0198107	1.99978	-28.6295	-0.566058	231.656	375.728	640.25	399.933	399.934	399.933	11.761	-71.5866	-0.375204	112.192	423.912	269.954	194.682	194.682	194.682	-72.3368	-6.79298	-8.68948	50.7045	-0.305952	-1.1028	-0.102621	-0.138442	1.4355	323.57	-99.0768	39.5654	0	0	-0.199353
692	0	17.851	0	0	18.4938	7.05647	-14.895	-0.213839	-0.0876615	0.00959455	-5.89071	-1.86E-15	-21.3152	0	0	0.0265898	1.97355	-28.9515	-0.807644	232.911	375.772	649.245	398.928	398.928	398.928	11.7538	-74.4194	0.0625515	140.147	421.602	267.435	194.682	194.682	194.682	-75.1667	-6.64017	-8.71621	51.0936	0.410268	-1.23346	-0.098714	-0.161864	1.29467	321.573	-104.453	34.5215	0	0	-0.0133955
693	0	16.0781	0	0	16.589	6.8036	-14.0627	-0.251222	-0.0878698	-0.0259445	-11.1371	9.32E-16	-23.2492	0	0	0.0198196	1.9595	-29.0182	-1.08344	232.948	375.816	657.407	398.023	398.023	398.023	11.5078	-76.9653	0.400202	168.348	418.623	264.967	194.682	194.682	194.682	-77.6819	-6.40795	-8.54342	51.2247	1.12671	-1.33344	-0.0928014	-0.188353	1.19782	324.307	-107.739	28.5586	0	0	0.147179
694	0	13.9803	0	0	14.3553	6.4811	-12.9921	-0.297299	-0.0788653	-0.0813151	-19.049	-9.32E-15	-22.8363	0	0	-0.00690881	1.9507	-28.8577	-1.35162	231.949	375.865	664.643	397.292	397.292	397.292	10.9748	-79.2514	0.621108	196.673	414.899	262.771	194.682	194.682	194.682	-79.9047	-6.06834	-8.13134	51.1284	1.8232	-1.4245	-0.0968909	-0.213367	1.14394	340.046	-107.472	21.4725	0	0	0.283879
695	0	11.6744	0	0	11.9247	6.08916	-11.6779	-0.344543	-0.0598657	-0.156026	-28.0839	2.33E-15	-19.7328	0	0	-0.0501222	1.94113	-28.5052	-1.57397	230.121	375.918	670.899	396.802	396.802	396.802	10.1286	-81.3448	0.720031	224.893	410.402	261.155	194.682	194.682	194.682	-81.9033	-5.60208	-7.46063	50.8417	2.4776	-1.52614	-0.123457	-0.232553	1.123	375.85	-102.507	13.3517	0	0	0.409434
696	0	9.31929	0	0	9.4687	5.63737	-10.1468	-0.382035	-0.0323313	-0.246199	-35.8799	1.07E-14	-14.0858	0	0	-0.095395	1.92642	-28.0016	-1.71914	227.688	375.97	676.156	396.602	396.602	396.602	8.97686	-83.338	0.702172	252.661	405.17	260.464	194.682	194.682	194.682	-83.7787	-5.00579	-6.54039	50.4059	3.06731	-1.65405	-0.184052	-0.241764	1.11726	436.871	-92.0551	4.55658	0	0	0.539109
697	0	7.09065	0	0	7.16902	5.14414	-8.45772	-0.397358	0.000364084	-0.344983	-39.7418	-1.16E-16	-6.52596	0	0	-0.124687	1.90425	-27.3911	-1.76551	224.878	376.005	680.429	396.721	396.721	396.721	7.56664	-85.3234	0.580627	279.507	399.325	260.998	194.682	194.682	194.682	-85.6383	-4.29565	-5.41222	49.865	3.57128	-1.81876	-0.280378	-0.239218	1.10507	523.677	-76.3379	-4.35792	0	0	0.680476
698	0	5.14495	0	0	5.18038	4.63428	-6.6954	-0.37988	0.0337055	-0.444273	-37.4223	-8.49E-15	1.92128	0	0	-0.127886	1.87368	-26.7189	-1.70232	221.914	376.005	683.758	397.156	397.156	397.156	5.9821	-87.3633	0.374518	304.875	393.066	262.914	194.682	194.682	194.682	-87.5613	-3.50577	-4.14826	49.2626	3.97237	-2.02523	-0.4101	-0.22605	1.06316	633.749	-57.0491	-12.865	0	0	0.828876
699	0	3.58159	0	0	3.59504	4.13574	-4.95926	-0.324973	0.0631859	-0.53592	-27.9868	5.30E-15	10.0145	0	0	-0.108695	1.83445	-26.0278	-1.52996	219.003	375.942	686.204	397.875	397.874	397.875	4.33357	-89.4612	0.109863	328.172	386.658	266.137	194.682	194.682	194.682	-89.5655	-2.68199	-2.84295	48.6401	4.25944	-2.27264	-0.5606	-0.206283	0.977783	759.392	-37.2667	-20.742	0	0	0.96428
700	0	2.4177	0	0	2.42183	3.67595	-3.34956	-0.237563	0.0843913	-0.613278	-12.4065	-5.53E-15	16.4521	0	0	-0.0788934	1.78593	-25.3562	-1.25853	216.325	375.786	687.84	398.818	398.818	398.818	2.73971	-91.5473	-0.178444	348.84	380.385	270.31	194.682	194.682	194.682	-91.5889	-1.87328	-1.59878	48.0332	4.42906	-2.55533	-0.71737	-0.184675	0.845998	889.861	-20.9276	-28.111	0	0	1.05891
701	0	1.5889	0	0	1.58981	3.27787	-1.95132	-0.132057	0.0926844	-0.672302	6.53896	-1.63E-15	20.0522	0	0	-0.0473938	1.72655	-24.7356	-0.905873	214.03	375.504	688.742	399.91	399.91	399.91	1.30556	-93.487	-0.447829	366.421	374.503	274.826	194.682	194.682	194.682	-93.4959	-1.12281	-0.507434	47.4696	4.48624	-2.86349	-0.864836	-0.168655	0.683517	1012.62	-13.4094	-35.1721	0	0	1.0889
702	0	0.97626	0	0	0.976351	2.95532	-0.816525	-0.0269222	0.0846897	-0.711997	25.1786	-2.80E-15	20.0972	0	0	-0.0160163	1.65364	-24.1887	-0.495496	212.221	375.061	688.983	401.064	401.064	401.064	0.100473	-95.1109	-0.656895	380.607	369.181	278.934	194.682	194.682	194.682	-95.1103	-0.46006	0.370681	46.9669	4.44438	-3.18398	-0.993369	-0.161067	0.514807	1117.36	-18.1374	-42.2141	0	0	1.04765
703	0	0.447446	0	0	0.447444	2.709	0.0505554	0.0614734	0.0609352	-0.733868	40.0467	-9.32E-16	16.7056	0	0	0.0155367	1.5637	-23.7287	-0.0543717	210.959	374.431	688.623	402.198	402.198	402.198	-0.857089	-96.2555	-0.779313	391.243	364.458	281.891	194.682	194.682	194.682	-96.2593	0.104688	1.02156	46.5318	4.32434	-3.50124	-1.10058	-0.161348	0.366864	1198.19	-35.1903	-49.2579	0	0	0.9527
704	0	-0.105302	0	0	-0.105315	2.52613	0.694318	0.122092	0.0267365	-0.740718	48.5997	-4.66E-16	10.9061	0	0	0.0437391	1.45302	-23.3591	0.388805	210.256	373.593	687.7	403.236	403.236	403.236	-1.59959	-96.8	-0.814239	398.287	360.239	283.089	194.682	194.682	194.682	-96.8144	0.580553	1.47908	46.1597	4.15255	-3.79796	-1.19005	-0.161609	0.261639	1253.57	-59.7204	-55.7806	0	0	0.841706
705	0	-0.740047	0	0	-0.740191	2.38523	1.19021	0.147998	-0.00965691	-0.734966	49.3261	1.22E-15	4.33284	0	0	0.0603371	1.31823	-23.0748	0.804974	210.078	372.535	686.236	404.123	404.123	404.123	-2.19448	-96.6893	-0.785511	401.765	356.335	282.152	194.682	194.682	194.682	-96.7166	0.990063	1.81102	45.8361	3.95915	-4.056	-1.26567	-0.152184	0.214275	1283.23	-84.6101	-60.5833	0	0	0.758084
706	0	-1.45141	0	0	-1.45201	2.26462	1.61455	0.134856	-0.0389062	-0.717887	41.715	3.47E-15	-1.15351	0	0	0.0568371	1.15689	-22.8631	1.16553	210.347	371.259	684.227	404.819	404.819	404.819	-2.71844	-95.9465	-0.730287	401.727	352.53	278.977	194.682	194.682	194.682	-95.9882	1.35866	2.09545	45.5392	3.77559	-4.25701	-1.3253	-0.123379	0.235258	1285.3	-101.822	-62.2035	0	0	0.73441
707	0	-2.16489	0	0	-2.16622	2.15142	2.01262	0.0814289	-0.0532703	-0.688908	26.3656	1.28E-15	-3.97471	0	0	0.0330118	0.967707	-22.7059	1.44341	210.951	369.774	681.657	405.306	405.306	405.306	-3.22943	-94.6768	-0.683616	398.24	348.65	273.762	194.682	194.682	194.682	-94.7352	1.70279	2.39451	45.2425	3.63246	-4.38346	-1.3604	-0.0686258	0.327374	1255.5	-104.596	-59.5304	0	0	0.778423
708	0	-2.73914	0	0	-2.7415	2.04804	2.37603	-0.00729583	-0.0485708	-0.64558	5.28179	6.99E-16	-3.27659	0	0	0.00504534	0.750493	-22.5816	1.61453	211.753	368.097	678.499	405.578	405.578	405.578	-3.7445	-93.0626	-0.666974	391.413	344.626	266.984	194.682	194.682	194.682	-93.1408	2.02064	2.73344	44.9196	3.55752	-4.42022	-1.35648	0.0110368	0.48422	1187.86	-89.4481	-52.4285	0	0	0.865722
709	0	-2.98522	0	0	-2.9884	1.97345	2.63807	-0.117059	-0.0255709	-0.585519	-18.0059	-2.26E-16	0.746871	0	0	0.00388736	0.505885	-22.4685	1.65969	212.603	366.255	674.728	405.644	405.644	405.644	-4.2315	-91.3438	-0.684521	381.441	340.522	259.347	194.682	194.682	194.682	-91.4432	2.29033	3.09119	44.5473	3.57355	-4.35629	-1.30199	0.108958	0.686473	1080.2	-56.7404	-42.1817	0	0	0.946386
710	0	-2.70698	0	0	-2.70998	1.95893	2.68907	-0.226306	0.0096195	-0.508449	-39.0719	5.09E-15	6.78414	0	0	0.0565253	0.234994	-22.3462	1.56667	213.348	364.277	670.331	405.516	405.516	405.516	-4.62009	-89.776	-0.724255	368.647	336.524	251.652	194.682	194.682	194.682	-89.8939	2.4789	3.40675	44.1101	3.69694	-4.18679	-1.19474	0.212611	0.909208	937.619	-11.2447	-31.2713	0	0	0.965086
711	0	-1.75561	0	0	-1.75716	2.03866	2.40899	-0.312127	0.0464414	-0.417155	-53.8081	4.78E-15	12.7333	0	0	0.159777	-0.0607535	-22.198	1.33221	213.845	362.198	665.315	405.213	405.213	405.213	-4.83175	-88.5747	-0.760026	353.474	332.874	244.636	194.682	194.682	194.682	-88.703	2.56096	3.60141	43.6023	3.93624	-3.91432	-1.04403	0.305088	1.12593	772.605	38.2145	-22.3512	0	0	0.888106
712	0	-0.0795048	0	0	-0.0795394	2.23772	1.70916	-0.358698	0.0736161	-0.317065	-59.8075	1.40E-15	16.5186	0	0	0.272069	-0.379534	-22.012	0.963853	213.965	360.059	659.714	404.754	404.754	404.754	-4.81888	-87.8624	-0.753415	336.439	329.79	238.818	194.682	194.682	194.682	-87.9896	2.53893	3.61076	43.0296	4.29104	-3.55017	-0.866801	0.372369	1.32233	600.841	82.4833	-17.025	0	0	0.71896
713	0	2.25231	0	0	2.2524	2.56222	0.567293	-0.36481	0.085086	-0.215041	-57.3325	8.15E-16	17.097	0	0	0.340055	-0.718909	-21.7809	0.481066	213.604	357.906	653.592	404.159	404.159	404.159	-4.59341	-87.6418	-0.659651	318.06	327.387	234.414	194.682	194.682	194.682	-87.7574	2.45252	3.41174	42.4087	4.75169	-3.11485	-0.678876	0.405716	1.498	435.477	116.144	-15.364	0	0	0.491154
714	0	5.07075	0	0	5.07146	2.99648	-0.961405	-0.342565	0.0837239	-0.119065	-48.9743	-5.82E-16	14.9738	0	0	0.338534	-1.0754	-21.502	-0.0846093	212.679	355.789	647.039	403.444	403.444	403.444	-4.2259	-87.8136	-0.439003	298.814	325.654	231.361	194.682	194.682	194.682	-87.912	2.36889	3.02903	41.765	5.29924	-2.63765	-0.497411	0.409115	1.66158	287.563	141.307	-16.7141	0	0	0.250076
715	0	8.16194	0	0	8.1715	3.5091	-2.7639	-0.305372	0.0752127	-0.0367794	-37.901	-7.45E-15	11.381	0	0	0.280152	-1.44392	-21.1753	-0.692189	211.132	353.765	640.168	402.627	402.627	402.627	-3.81441	-88.2295	-0.068133	279.11	324.493	229.422	194.682	194.682	194.682	-88.3103	2.35836	2.51734	41.1281	5.90663	-2.15392	-0.336639	0.387948	1.82188	166.203	160.739	-20.0414	0	0	0.0401862
716	0	11.3194	0	0	11.3581	4.0619	-4.70123	-0.261857	0.0625048	0.027235	-26.6337	4.80E-15	7.33933	0	0	0.195703	-1.81734	-20.8016	-1.29608	208.92	351.887	633.105	401.722	401.722	401.722	-3.44905	-88.7415	0.452811	259.29	323.777	228.294	194.682	194.682	194.682	-88.8075	2.47152	1.9392	40.5271	6.54056	-1.70056	-0.207572	0.345296	1.97703	76.9564	173.862	-23.9164	0	0	-0.105946
717	0	14.372	0	0	14.471	4.61638	-6.63325	-0.219704	0.048822	0.0717504	-17.0266	-5.61E-15	3.68376	0	0	0.115854	-2.18621	-20.3805	-1.85299	206.013	350.205	625.979	400.744	400.744	400.744	-3.19234	-89.2273	1.09818	239.615	323.381	227.677	194.682	194.682	194.682	-89.2824	2.72807	1.35295	39.9842	7.16411	-1.30986	-0.111697	0.286055	2.12728	19.9381	179.908	-27.1234	0	0	-0.179158
718	0	17.197	0	0	17.3911	5.13848	-8.43824	-0.184872	0.0373623	0.0972496	-10.0797	4.94E-15	0.957897	0	0	0.0584617	-2.53918	-19.909	-2.32897	202.388	348.759	618.912	399.712	399.711	399.711	-3.07131	-89.6022	1.82322	220.274	323.203	227.311	194.682	194.682	194.682	-89.6497	3.1164	0.805008	39.5103	7.74081	-1.0044	-0.0480779	0.216145	2.27092	-6.67224	178.609	-28.9979	0	0	-0.188174
719	0	19.7219	0	0	20.0409	5.60247	-10.0278	-0.15935	0.0282303	0.105615	-5.85622	9.30E-16	-0.821971	0	0	0.0255682	-2.86393	-19.3806	-2.70482	198.02	347.577	612.011	398.646	398.646	398.646	-3.0789	-89.8209	2.57604	201.375	323.174	227.01	194.682	194.682	194.682	-89.8635	3.60103	0.324644	39.1024	8.23797	-0.793505	-0.0103671	0.139698	2.40853	-7.14795	168.495	-28.9769	0	0	-0.151327
720	0	21.9163	0	0	22.377	5.99254	-11.3518	-0.143878	0.0207858	0.100216	-3.99745	6.72E-16	-1.82395	0	0	0.0115933	-3.14877	-18.7862	-2.97794	192.89	346.668	605.371	397.574	397.574	397.574	-3.18539	-89.8693	3.3075	182.956	323.255	226.654	194.682	194.682	194.682	-89.9092	4.13459	-0.0745112	38.7431	8.63066	-0.672975	0.0119387	0.0593147	2.54047	11.5644	148.843	-26.8293	0	0	-0.0900596
721	0	23.7803	0	0	24.3844	6.30304	-12.3967	-0.137922	0.0138428	0.0853605	-3.91547	3.69E-15	-2.32321	0	0	0.00866912	-3.38432	-18.1151	-3.16017	186.982	346.026	599.07	396.529	396.529	396.529	-3.35154	-89.7544	3.97885	164.992	323.425	226.185	194.682	194.682	194.682	-89.793	4.66977	-0.391342	38.4032	8.90409	-0.62774	0.0300844	-0.0231693	2.66835	41.2208	119.984	-22.6344	0	0	-0.0215968
722	0	25.3328	0	0	26.0687	6.53704	-13.1785	-0.138784	0.00628499	0.0655127	-4.83962	-3.37E-15	-2.60668	0	0	0.00982777	-3.56493	-17.3567	-3.27281	180.288	345.627	593.178	395.545	395.545	395.545	-3.53936	-89.4943	4.56557	147.416	323.672	225.596	194.682	194.682	194.682	-89.5329	5.16813	-0.633399	38.0456	9.05476	-0.636635	0.0504691	-0.105593	2.79009	74.4328	83.7385	-16.8339	0	0	0.044222
723	0	26.6007	0	0	27.4481	6.70357	-13.7317	-0.143902	-0.00202372	0.0446627	-6.13481	-9.25E-16	-2.85444	0	0	0.0111552	-3.68939	-16.5016	-3.34065	172.815	345.434	587.759	394.66	394.66	394.66	-3.7182	-89.1093	5.05624	130.139	323.981	224.91	194.682	194.682	194.682	-89.1485	5.60344	-0.812566	37.6306	9.08957	-0.677551	0.0782761	-0.185301	2.90291	104.687	43.263	-10.1767	0	0	0.103269
724	0	27.61	0	0	28.5448	6.81454	-14.0989	-0.150641	-0.0106807	0.0259998	-7.30376	-3.65E-15	-3.17482	0	0	0.0109829	-3.76094	-15.5426	-3.38554	164.581	345.4	582.873	393.91	393.91	393.91	-3.86614	-88.6157	5.44907	113.066	324.333	224.168	194.682	194.682	194.682	-88.6558	5.96052	-0.941901	37.1197	9.02319	-0.732345	0.11474	-0.258403	3.00188	127.388	2.54341	-3.58129	0	0	0.154593
725	0	28.3806	0	0	29.378	6.88167	-14.3204	-0.156534	-0.0185491	0.0113943	-8.00305	3.93E-16	-3.57665	0	0	0.00911584	-3.78647	-14.4749	-3.42129	155.619	345.473	578.577	393.327	393.327	393.327	-3.96866	-88.0226	5.74651	96.1133	324.705	223.413	194.682	194.682	194.682	-88.0633	6.23138	-1.0328	36.4796	8.87412	-0.790174	0.157556	-0.318767	3.08104	140.429	-33.9473	1.9737	0	0	0.198039
726	0	28.923	0	0	29.9594	6.9145	-14.4286	-0.160567	-0.024752	0.0016841	-8.15081	-3.26E-15	-4.05719	0	0	0.00620855	-3.77524	-13.2963	-3.45093	145.971	345.604	574.925	392.935	392.935	392.935	-4.01667	-87.3306	5.95036	79.2169	325.072	222.679	194.682	194.682	194.682	-87.3712	6.41107	-1.09295	35.6836	8.66065	-0.848891	0.201606	-0.35934	3.13588	143.654	-62.3657	5.75024	0	0	0.232399
727	0	29.2392	0	0	30.2914	6.91909	-14.4437	-0.162766	-0.0285262	-0.00336525	-7.83551	9.03E-16	-4.57319	0	0	0.00311562	-3.73729	-12.0076	-3.46728	135.693	345.749	571.968	392.751	392.751	392.751	-4.00583	-86.5333	6.05874	62.3362	325.411	221.987	194.682	194.682	194.682	-86.573	6.49514	-1.12485	34.7141	8.39823	-0.914402	0.242047	-0.373167	3.16606	138.258	-79.9419	7.37664	0	0	0.255226
728	0	29.324	0	0	30.3695	6.89794	-14.374	-0.163925	-0.0300322	-0.00455089	-7.23398	3.79E-15	-5.10037	0	0	0.000534621	-3.68207	-10.6123	-3.45608	124.844	345.879	569.747	392.783	392.783	392.783	-3.93685	-85.6196	6.06561	45.4538	325.705	221.343	194.682	194.682	194.682	-85.6576	6.47939	-1.12542	33.5633	8.09888	-0.998612	0.27395	-0.356301	3.17227	126.261	-85.7527	7.01259	0	0	0.264002
729	0	29.1692	0	0	30.1847	6.85042	-14.2173	-0.165225	-0.0298465	-0.00284817	-6.52764	-3.96E-15	-5.56955	0	0	-0.00116391	-3.61713	-9.11659	-3.40116	113.491	345.975	568.297	393.031	393.031	393.031	-3.81698	-84.5768	5.96242	28.5721	325.942	220.749	194.682	194.682	194.682	-84.6131	6.36151	-1.08622	32.2346	7.77175	-1.11588	0.296803	-0.309027	3.15806	109.078	-80.6118	5.27689	0	0	0.255319
730	0	28.7659	0	0	29.7282	6.77364	-13.9637	-0.166788	-0.0283779	0.000681903	-5.73119	1.16E-16	-5.82498	0	0	-0.00192282	-3.54735	-7.52957	-3.28933	101.705	346.04	567.641	393.488	393.488	393.488	-3.66087	-83.3931	5.74134	11.7091	326.112	220.202	194.682	194.682	194.682	-83.4281	6.14338	-0.994957	30.7422	7.4242	-1.27936	0.312993	-0.235705	3.12609	87.682	-66.4097	2.98442	0	0	0.226488
731	0	28.1056	0	0	28.9921	6.66402	-13.6006	-0.167393	-0.0251881	0.00530232	-4.67759	-2.33E-16	-5.60849	0	0	-0.00176261	-3.47462	-5.86249	-3.11406	89.5603	346.09	567.794	394.14	394.14	394.14	-3.48863	-82.0573	5.39903	-5.10688	326.209	219.699	194.682	194.682	194.682	-82.0923	5.83221	-0.838782	29.1087	7.06271	-1.49755	0.326607	-0.143475	3.07744	62.3033	-45.3617	0.881131	0	0	0.175312
732	0	27.1768	0	0	27.9681	6.51932	-13.1195	-0.16562	-0.0192423	0.0103102	-3.17707	3.96E-15	-4.66093	0	0	-0.000656624	-3.39809	-4.12844	-2.87721	77.1388	346.158	568.758	394.967	394.967	394.967	-3.31988	-80.5554	4.94021	-21.8445	326.237	219.225	194.682	194.682	194.682	-80.5921	5.43936	-0.610044	27.3626	6.69331	-1.77205	0.342091	-0.0414566	3.01268	33.0527	-19.718	-0.552515	0	0	0.101577
733	0	25.9628	0	0	26.6447	6.34064	-12.5227	-0.160488	-0.0108224	0.0152815	-1.13309	-3.61E-15	-2.98316	0	0	0.00181532	-3.31496	-2.3416	-2.58862	64.5263	346.287	570.529	395.945	395.945	395.945	-3.16669	-78.8675	4.37992	-38.4772	326.216	218.75	194.682	194.682	194.682	-78.9072	4.97799	-0.312216	25.5354	6.32171	-2.0967	0.36383	0.0606067	2.9317	-0.438493	7.83692	-1.01436	0	0	0.0047025
734	0	24.4401	0	0	25.0058	6.13244	-11.8237	-0.152043	-0.00139826	0.0199743	1.36006	-2.91E-17	-0.840876	0	0	0.00648478	-3.22139	-0.516609	-2.26417	51.8139	346.526	573.09	397.041	397.041	397.041	-3.03121	-76.967	3.74254	-54.9876	326.184	218.22	194.682	194.682	194.682	-77.01	4.46167	0.0389707	23.6583	5.95288	-2.45815	0.395119	0.152134	2.83396	-38.6432	34.062	-0.416775	0	0	-0.116027
735	0	22.5802	0	0	23.0304	5.90103	-11.0423	-0.141335	0.00740616	0.0237657	4.00541	1.57E-15	1.37388	0	0	0.0140165	-3.11342	1.332	-1.92272	39.0972	346.923	576.416	398.221	398.221	398.221	-2.90832	-74.8219	3.05853	-71.3701	326.19	217.566	194.682	194.682	194.682	-74.8673	3.90444	0.4191	21.7602	5.5902	-2.83771	0.437709	0.224099	2.72067	-81.4202	56.139	0.988442	0	0	-0.258383
736	0	20.3538	0	0	20.6953	5.65244	-10.1981	-0.130086	0.0142381	0.0257821	6.35801	3.03E-15	3.26399	0	0	0.0239979	-2.98769	3.19016	-1.58282	26.4756	347.517	580.468	399.451	399.451	399.452	-2.79152	-72.3994	2.36066	-87.6307	326.278	216.711	194.682	194.682	194.682	-72.4453	3.32219	0.80133	19.8661	5.23497	-3.21427	0.49123	0.268961	2.59274	-128.023	71.7938	2.74076	0	0	-0.417147
737	0	17.7361	0	0	17.9805	5.39048	-9.3034	-0.120588	0.0185524	0.0248626	7.88365	3.49E-15	4.56779	0	0	0.0338668	-2.84193	5.04424	-1.25961	14.0513	348.337	585.193	400.699	400.699	400.699	-2.67894	-69.6709	1.68093	-103.788	326.482	215.583	194.682	194.682	194.682	-69.7151	2.73447	1.16291	17.9965	4.8857	-3.56758	0.553862	0.284331	2.45289	-177.091	80.0461	4.32359	0	0	-0.583508
738	0	14.7133	0	0	14.875	5.11594	-8.36065	-0.1158	0.0199639	0.0197156	7.99658	0	5.13482	0	0	0.038477	-2.67519	6.88078	-0.962619	1.93006	349.391	590.525	401.937	401.937	401.937	-2.57707	-66.6178	1.0499	-119.871	326.818	214.135	194.682	194.682	194.682	-66.6582	2.16627	1.48921	16.168	4.53849	-3.8816	0.624314	0.270291	2.30471	-227.228	80.5061	5.32575	0	0	-0.748305
739	0	11.2906	0	0	11.3857	4.82662	-7.36195	-0.118079	0.0187023	0.00909038	6.22963	2.56E-15	4.97417	0	0	0.0311782	-2.48739	8.68596	-0.694286	-9.77918	350.67	596.377	403.145	403.145	403.145	-2.50243	-63.2381	0.497529	-135.915	327.282	212.362	194.682	194.682	194.682	-63.2735	1.64952	1.77621	14.3941	4.18716	-4.14771	0.701482	0.230115	2.15224	-276.957	73.4125	5.50213	0	0	-0.902183
740	0	7.4979	0	0	7.54363	4.51866	-6.29377	-0.127645	0.0162267	-0.00799124	2.41951	3.26E-15	4.28609	0	0	0.006379	-2.27897	10.445	-0.449649	-20.963	352.149	602.644	404.314	404.314	404.314	-2.47906	-59.5507	0.0543148	-151.951	327.853	210.318	194.682	194.682	194.682	-59.5811	1.22215	2.03018	12.6866	3.82431	-4.36679	0.783269	0.170186	1.99852	-324.643	60.0118	4.71052	0	0	-1.03521
741	0	3.39385	0	0	3.4076	4.18928	-5.14624	-0.144559	0.0132618	-0.031693	-3.45777	-2.80E-15	3.22393	0	0	-0.0390325	-2.05081	12.1415	-0.217565	-31.5031	353.784	609.201	405.442	405.442	405.442	-2.53099	-55.5971	-0.249198	-167.998	328.501	208.117	194.682	194.682	194.682	-55.624	0.923348	2.26361	11.0569	3.44329	-4.54893	0.867988	0.0963145	1.84728	-369.233	40.7603	3.09366	0	0	-1.14115
742	0	-0.931831	0	0	-0.934023	3.83928	-3.92214	-0.168165	0.0104803	-0.0608454	-11.1943	-2.56E-15	1.93586	0	0	-0.103439	-1.80442	13.7572	0.0168334	-41.2767	355.522	615.904	406.533	406.533	406.533	-2.67422	-51.4424	-0.386179	-184.048	329.198	205.934	194.682	194.682	194.682	-51.4686	0.786339	2.491	9.51743	3.04002	-4.711	0.954494	0.0153822	1.70105	-410.779	16.2475	0.949075	0	0	-1.21737
743	0	-5.35679	0	0	-5.36251	3.47469	-2.64304	-0.196381	0.00811938	-0.0928677	-20.2658	2.68E-15	0.525076	0	0	-0.178554	-1.54251	15.2717	0.268814	-50.1586	357.296	622.594	407.595	407.595	407.595	-2.9098	-47.1763	-0.340513	-200.046	329.924	203.994	194.682	194.682	194.682	-47.2059	0.829298	2.72423	8.08269	2.61516	-4.87265	1.04051	-0.0653826	1.56013	-449.812	-12.6048	-1.33499	0	0	-1.26101
744	0	-9.72973	0	0	-9.73246	3.10699	-1.35028	-0.224478	0.00585379	-0.124073	-29.7272	5.82E-16	-0.946757	0	0	-0.248999	-1.26985	16.663	0.550262	-58.0245	359.037	629.097	408.632	408.632	408.632	-3.22077	-42.9103	-0.115807	-215.878	330.677	202.542	194.682	194.682	194.682	-42.9485	1.04666	2.9691	6.7698	2.17556	-5.05108	1.12246	-0.13804	1.42168	-486.462	-44.4519	-3.31242	0	0	-1.26529
745	0	-13.8838	0	0	-13.8839	2.75151	-0.099084	-0.246992	0.00190187	-0.150986	-38.4582	-4.78E-15	-2.52863	0	0	-0.297084	-0.994395	17.9084	0.8663	-64.7568	360.674	635.24	409.644	409.644	409.644	-3.57552	-38.7674	0.257242	-231.371	331.468	201.805	194.682	194.682	194.682	-38.8193	1.40406	3.22462	5.59835	1.7359	-5.2556	1.19408	-0.196828	1.28137	-519.262	-78.2074	-4.58089	0	0	-1.2184
746	0	-17.6564	0	0	-17.6595	2.42379	1.0545	-0.261389	-0.00477199	-0.171186	-45.6254	-5.01E-15	-4.15677	0	0	-0.311332	-0.728046	18.9858	1.21292	-70.2512	362.141	640.847	410.622	410.622	410.622	-3.93935	-34.8664	0.719623	-246.323	332.312	201.947	194.682	194.682	194.682	-34.9364	1.84079	3.48755	4.58969	1.31859	-5.48334	1.25267	-0.239997	1.13897	-546.976	-112.273	-4.87739	0	0	-1.11067
747	0	-20.9051	0	0	-20.9194	2.13634	2.06565	-0.267379	-0.012387	-0.183838	-50.7105	-4.08E-15	-5.47148	0	0	-0.289416	-0.486208	19.8756	1.57702	-74.4233	363.38	645.757	411.551	411.551	411.551	-4.28602	-31.3103	1.19147	-260.533	333.217	203.052	194.682	194.682	194.682	-31.4006	2.27904	3.757	3.76461	0.951966	-5.71884	1.29598	-0.267975	0.996577	-567.894	-142.327	-4.25887	0	0	-0.935416
748	0	-23.5205	0	0	-23.5526	1.89783	2.90365	-0.266231	-0.0180769	-0.18941	-53.5195	8.15E-15	-6.03235	0	0	-0.237367	-0.285656	20.5627	1.9381	-77.2148	364.346	649.826	412.409	412.409	412.409	-4.60167	-28.177	1.58476	-273.826	334.184	205.125	194.682	194.682	194.682	-28.2866	2.63547	4.0347	3.13971	0.665695	-5.93736	1.32175	-0.280128	0.858668	-580.323	-162.814	-2.92688	0	0	-0.69824
749	0	-25.4332	0	0	-25.4855	1.71449	3.54696	-0.260989	-0.0195714	-0.188899	-54.2459	-9.32E-16	-5.52833	0	0	-0.166853	-0.141827	21.0379	2.27085	-78.5997	365.011	652.932	413.178	413.178	413.178	-4.88198	-25.5143	1.81666	-286.072	335.218	208.11	194.682	194.682	194.682	-25.6386	2.83237	4.32215	2.72375	0.48584	-6.10957	1.3294	-0.276415	0.729463	-584.218	-168.853	-1.18944	0	0	-0.423484
750	0	-26.6167	0	0	-26.686	1.59182	3.97687	-0.255602	-0.0154197	-0.183138	-53.3675	4.66E-16	-3.83182	0	0	-0.0904728	-0.0662456	21.2992	2.54791	-78.5883	365.369	654.983	413.848	413.848	413.848	-5.12705	-23.339	1.82112	-297.189	336.334	211.914	194.682	194.682	194.682	-23.4696	2.80782	4.61833	2.51501	0.430086	-6.20641	1.32036	-0.256592	0.614433	-581.496	-157.048	0.4976	0	0	-0.149061
751	0	-27.0843	0	0	-27.1623	1.53569	4.17343	-0.253633	-0.00459578	-0.172177	-51.4543	5.59E-15	-0.969235	0	0	-0.0176417	-0.0641526	21.3517	2.74278	-77.2286	365.433	655.916	414.416	414.416	414.416	-5.33635	-21.6405	1.55796	-307.132	337.566	216.428	194.682	194.682	194.682	-21.7657	2.52393	4.91766	2.50021	0.503919	-6.20335	1.30094	-0.221388	0.515609	-576.65	-126.08	1.47691	0	0	0.086029
752	0	-26.8831	0	0	-26.9582	1.55231	4.11524	-0.256862	0.0128	-0.155634	-48.952	0	2.83311	0	0	0.0468184	-0.133008	21.2074	2.83291	-74.6032	365.238	655.701	414.894	414.894	414.894	-5.5041	-20.3869	1.01903	-315.868	338.969	221.537	194.682	194.682	194.682	-20.4928	1.97277	5.20797	2.65457	0.698106	-6.08389	1.27621	-0.173112	0.433992	-573.744	-77.8806	0.991546	0	0	0.256549
753	0	-26.0867	0	0	-26.148	1.6467	3.7846	-0.264011	0.0348877	-0.132926	-45.9978	-6.52E-15	7.13453	0	0	0.100826	-0.262071	20.8835	2.80233	-70.8232	364.839	654.334	415.295	415.295	415.295	-5.61719	-19.5306	0.23097	-323.367	340.619	227.124	194.682	194.682	194.682	-19.6025	1.17899	5.46948	2.94418	0.988385	-5.84137	1.25055	-0.116911	0.367829	-575.476	-18.1804	-1.51243	0	0	0.359378
754	0	-24.7903	0	0	-24.831	1.82	3.17685	-0.271549	0.0581658	-0.104179	-42.4989	2.80E-15	11.3547	0	0	0.14225	-0.433412	20.4011	2.64354	-66.0182	364.305	651.837	415.639	415.639	415.639	-5.65728	-19.0103	-0.747514	-329.598	342.599	233.061	194.682	194.682	194.682	-19.0357	0.197487	5.67686	3.32946	1.33748	-5.47913	1.22312	-0.0605171	0.317056	-581.428	44.2355	-5.97801	0	0	0.411765
755	0	-23.1073	0	0	-23.1272	2.06686	2.3099	-0.27616	0.0790208	-0.070615	-38.4248	-9.32E-15	14.9681	0	0	0.168652	-0.624069	19.7831	2.35814	-60.3255	363.713	648.256	415.937	415.937	415.937	-5.6052	-18.7512	-1.83462	-334.535	344.988	239.207	194.682	194.682	194.682	-18.7223	-0.895223	5.80308	3.77004	1.69903	-5.00908	1.19078	-0.0102679	0.283526	-589.504	100.679	-11.6214	0	0	0.440106
756	0	-21.1627	0	0	-21.1678	2.37461	1.22756	-0.277175	0.0944484	-0.0351041	-34.0911	-9.32E-16	17.5916	0	0	0.179517	-0.809162	19.0518	1.95602	-53.8788	363.14	643.657	416.193	416.193	416.193	-5.44485	-18.6682	-2.94063	-338.172	347.845	245.403	194.682	194.682	194.682	-18.5837	-2.01569	5.82294	4.23006	2.02344	-4.44931	1.14733	0.0298004	0.276227	-596.471	144.326	-17.0644	0	0	0.46699
757	0	-19.0808	0	0	-19.0808	2.72501	-0.00580534	-0.276224	0.10252	-0.00139728	-30.1171	4.66E-15	19.0183	0	0	0.177621	-0.965192	18.2271	1.45311	-46.7981	362.656	638.125	416.398	416.398	416.398	-5.16489	-18.6756	-3.98511	-340.518	351.197	251.488	194.682	194.682	194.682	-18.5414	-3.08983	5.7154	4.6833	2.26403	-3.82107	1.08911	0.0564	0.305372	-599.965	170.862	-20.7288	0	0	0.504946
758	0	-16.9712	0	0	-16.9759	3.09769	-1.31756	-0.275848	0.102713	0.0266327	-27.2156	6.52E-15	19.2263	0	0	0.168191	-1.07265	17.3245	0.868261	-39.1828	362.318	631.763	416.532	416.532	416.532	-4.75917	-18.6993	-4.91023	-341.581	355.044	257.309	194.682	194.682	194.682	-18.5273	-4.06505	5.46549	5.11717	2.3821	-3.14539	1.01418	0.0696174	0.383292	-598.317	179.484	-21.4096	0	0	0.55577
759	0	-14.9166	0	0	-14.9329	3.47423	-2.64143	-0.278278	0.0960825	0.0463748	-25.9674	5.59E-15	18.3707	0	0	0.156872	-1.11766	16.3539	0.22028	-31.1068	362.165	624.696	416.571	416.571	416.571	-4.22646	-18.6878	-5.68628	-341.359	359.353	262.747	194.682	194.682	194.682	-18.494	-4.91456	5.06584	5.53513	2.35045	-2.44015	0.926136	0.0708468	0.516814	-592.222	172.211	-18.691	0	0	0.617596
760	0	-12.9667	0	0	-12.9978	3.84133	-3.9293	-0.285172	0.0844057	0.0571899	-26.7078	0	16.686	0	0	0.147999	-1.09242	15.3187	-0.473957	-22.6159	362.221	617.063	416.485	416.485	416.485	-3.56998	-18.6177	-6.30919	-339.829	364.063	267.724	194.682	194.682	194.682	-18.42	-5.63449	4.51746	5.95739	2.15482	-1.71859	0.832526	0.0637972	0.710857	-584.371	152.718	-12.8958	0	0	0.69077
761	0	-11.1373	0	0	-11.1831	4.19232	-5.15684	-0.296765	0.0696447	0.0599499	-29.4035	-2.80E-15	14.4248	0	0	0.143771	-0.994759	14.2155	-1.19982	-13.7271	362.49	609.022	416.25	416.25	416.25	-2.79735	-18.495	-6.79304	-336.942	369.094	272.209	194.682	194.682	194.682	-18.3116	-6.23651	3.82971	6.41928	1.79431	-0.989285	0.744451	0.0521489	0.960381	-578.442	124.9	-4.83855	0	0	0.780883
762	0	-9.41414	0	0	-9.47229	4.5271	-6.32313	-0.311987	0.0531513	0.0570878	-33.6801	-5.59E-15	11.766	0	0	0.144645	-0.827074	13.0346	-1.94333	-4.42907	362.961	600.748	415.844	415.844	415.844	-1.9202	-18.3523	-7.161	-332.618	374.349	276.214	194.682	194.682	194.682	-18.2	-6.7398	3.01913	6.96799	1.28042	-0.258045	0.671586	0.0419654	1.25817	-577.453	92.7548	4.47704	0	0	0.899359
763	0	-7.76088	0	0	-7.82726	4.85045	-7.44438	-0.328414	0.0358999	0.051776	-38.8706	-6.52E-15	8.83043	0	0	0.150028	-0.595263	11.7617	-2.68885	5.31304	363.611	592.427	415.259	415.259	415.259	-0.954589	-18.2427	-7.43728	-326.762	379.721	279.776	194.682	194.682	194.682	-18.1366	-7.16428	2.10867	7.65776	0.635969	0.469712	0.622877	0.0373909	1.58783	-583.26	59.2686	14.135	0	0	1.06194
764	0	-6.1291	0	0	-6.19816	5.16937	-8.5445	-0.342916	0.0185022	0.0469485	-44.1562	1.86E-15	5.68275	0	0	0.158622	-0.307889	10.379	-3.41664	15.5515	364.41	584.259	414.5	414.5	414.5	0.0787856	-18.232	-7.64123	-319.266	385.093	282.942	194.682	194.682	194.682	-18.1849	-7.52601	1.12659	8.54365	-0.10643	1.18644	0.601122	0.0437361	1.93394	-594.72	27.3648	23.3159	0	0	1.28342
765	0	-4.47002	0	0	-4.53426	5.49058	-9.64589	-0.351914	0.0010961	0.0447698	-48.6821	-3.03E-15	2.33548	0	0	0.168115	0.0241707	8.86856	-4.10178	26.3455	365.319	576.452	413.585	413.585	413.585	1.15488	-18.3899	-7.78427	-310.034	390.348	285.754	194.682	194.682	194.682	-18.4116	-7.83498	0.105043	9.67504	-0.905893	1.88091	0.605757	0.0593392	2.27616	-608.543	-1.99031	31.6119	0	0	1.5668
766	0	-2.74547	0	0	-2.79464	5.81821	-10.7616	-0.352779	-0.0164324	0.0459838	-51.7768	-6.52E-15	-1.19496	0	0	0.175476	0.387916	7.21446	-4.71444	37.7492	366.3	569.217	412.55	412.55	412.55	2.24473	-18.7804	-7.86907	-298.995	395.368	288.231	194.682	194.682	194.682	-18.8774	-8.09441	-0.921266	11.089	-1.71601	2.53722	0.631514	0.0808123	2.59987	-619.686	-28.2315	38.9003	0	0	1.89639
767	0	-0.935898	0	0	-0.956408	6.15207	-11.8897	-0.344021	-0.0341833	0.0507302	-53.0341	4.66E-15	-4.82612	0	0	0.177605	0.768408	5.40603	-5.22196	49.7986	367.309	562.765	411.444	411.444	411.444	3.31594	-19.4546	-7.89063	-286.125	400.039	290.37	194.682	194.682	194.682	-19.6298	-8.30107	-1.91643	12.8047	-2.48807	3.13473	0.673001	0.0985618	2.88863	-623.838	-51.9348	45.3826	0	0	2.2376
768	0	0.956174	0	0	0.981377	6.48669	-13.0107	-0.325921	-0.0519296	0.0578101	-52.398	-7.45E-15	-8.35991	0	0	0.172745	1.14958	3.43999	-5.59168	62.5009	368.307	557.299	410.324	410.324	410.324	4.33365	-20.4471	-7.83858	-271.45	404.256	292.141	194.682	194.682	194.682	-20.6987	-8.44624	-2.84494	14.8196	-3.17672	3.64826	0.724058	0.10443	3.13406	-617.275	-73.1451	51.3498	0	0	2.54309
769	0	2.90795	0	0	2.99821	6.81144	-14.0886	-0.299642	-0.0682024	0.0657364	-50.0564	9.32E-15	-11.406	0	0	0.161316	1.51541	1.32203	-5.79411	75.8272	369.256	553.01	409.249	409.249	409.249	5.26259	-21.7748	-7.70108	-255.047	407.927	293.499	194.682	194.682	194.682	-22.0963	-8.51817	-3.67382	17.1086	-3.74614	4.04905	0.775426	0.0935182	3.32932	-597.005	-90.9686	56.8235	0	0	2.76155
770	0	4.88144	0	0	5.05592	7.11214	-15.0774	-0.267708	-0.0810539	0.0724002	-46.4342	-9.32E-15	-13.5064	0	0	0.145762	1.8509	-0.932769	-5.80666	89.7078	370.126	550.067	408.273	408.272	408.272	6.07154	-23.4395	-7.46941	-237.036	410.978	294.387	194.682	194.682	194.682	-23.8199	-8.50603	-4.37669	19.6263	-4.17442	4.30756	0.815242	0.0676089	3.47273	-560.503	-103.706	61.65	0	0	2.84496
771	0	6.83094	0	0	7.10513	7.37386	-15.9303	-0.233568	-0.0887735	0.076193	-42.0782	-1.86E-15	-14.2718	0	0	0.129125	2.14281	-3.30032	-5.6182	104.029	370.893	548.609	407.431	407.431	407.431	6.73883	-25.4311	-7.142	-217.561	413.37	294.754	194.682	194.682	194.682	-25.856	-8.40428	-4.93822	22.3133	-4.45414	4.39832	0.829379	0.0320043	3.56168	-506.291	-110.045	65.6413	0	0	2.7589
772	0	8.71043	0	0	9.09282	7.58388	-16.6092	-0.20109	-0.0903859	0.0758645	-37.5491	-3.73E-15	-13.4964	0	0	0.113561	2.3804	-5.74866	-5.23416	118.633	371.545	548.742	406.738	406.738	406.738	7.25733	-27.732	-6.72584	-196.78	415.098	294.567	194.682	194.682	194.682	-28.1853	-8.21559	-5.3577	25.1031	-4.59011	4.30664	0.806615	-0.00360213	3.59732	-434.38	-109.062	68.5721	0	0	2.4924
773	0	10.4799	0	0	10.97	7.73401	-17.0916	-0.173476	-0.0854015	0.0712749	-33.2834	1.86E-15	-11.1874	0	0	0.0995314	2.55639	-8.23963	-4.68017	133.318	372.077	550.52	406.187	406.187	406.187	7.63678	-30.3204	-6.23525	-174.848	416.196	293.82	194.682	194.682	194.682	-30.7873	-7.95146	-5.6502	27.9299	-4.59456	4.0344	0.743255	-0.0314746	3.57856	-347.181	-100.976	69.9956	0	0	2.06546
774	0	12.1088	0	0	12.6971	7.82236	-17.3742	-0.152746	-0.0738367	0.0627277	-29.5392	2.80E-15	-7.58716	0	0	0.086214	2.66838	-10.7308	-4.00203	147.845	372.496	553.941	405.747	405.747	405.747	7.90451	-33.1728	-5.68831	-151.905	416.734	292.545	194.682	194.682	194.682	-33.6417	-7.63113	-5.84631	30.7329	-4.48311	3.60223	0.644632	-0.0465044	3.50987	-248.959	-87.1325	69.3789	0	0	1.52363
775	0	13.5762	0	0	14.2467	7.85418	-17.4757	-0.140193	-0.057176	0.0516997	-26.4611	-9.32E-16	-3.2438	0	0	0.0727395	2.71987	-13.1776	-3.26107	161.957	372.81	558.942	405.38	405.38	405.38	8.10398	-36.2639	-5.10263	-128.079	416.818	290.807	194.682	194.682	194.682	-36.7283	-7.27946	-5.99042	33.4595	-4.27191	3.0475	0.524458	-0.0491277	3.39341	-146.434	-70.2598	66.4726	0	0	0.93574
776	0	14.8698	0	0	15.6034	7.84076	-17.4329	-0.136276	-0.0390836	0.0394309	-24.087	-1.86E-15	0.994034	0	0	0.0590531	2.72054	-15.5354	-2.52567	175.392	373.035	565.391	405.038	405.038	405.038	8.28883	-39.5671	-4.49104	-103.479	416.571	288.701	194.682	194.682	194.682	-40.026	-6.92343	-6.13501	36.0641	-3.97667	2.41832	0.399252	-0.044521	3.23712	-46.3485	-54.3379	61.8149	0	0	0.373721
777	0	15.9834	0	0	16.7617	7.79645	-17.2914	-0.140104	-0.0236678	0.0277843	-22.2979	-1.16E-15	4.25243	0	0	0.0458224	2.68501	-17.7614	-1.86141	187.902	373.182	573.104	404.681	404.681	404.681	8.511	-43.0537	-3.85902	-78.2014	416.118	286.341	194.682	194.682	194.682	-43.5113	-6.58763	-6.32978	38.5072	-3.61255	1.7658	0.281403	-0.039059	3.04578	45.1547	-43.0214	56.2825	0	0	-0.0990013
778	0	16.9132	0	0	17.7202	7.73479	-17.0941	-0.149839	-0.0133675	0.0183293	-20.8534	-1.40E-15	5.9282	0	0	0.0337682	2.63049	-19.8164	-1.32267	199.275	373.261	581.845	404.27	404.27	404.27	8.80822	-46.6917	-3.20563	-52.3281	415.554	283.845	194.682	194.682	194.682	-47.1564	-6.29052	-6.61044	40.7535	-3.19378	1.13714	0.178327	-0.0366119	2.82848	123.798	-38.0322	50.3693	0	0	-0.442595
779	0	17.6545	0	0	18.4768	7.66602	-16.8734	-0.163435	-0.00858458	0.0122274	-19.4676	-8.15E-16	5.76576	0	0	0.0231548	2.57375	-21.6662	-0.947145	209.337	373.277	591.353	403.779	403.779	403.779	9.19681	-50.4454	-2.52646	-25.9289	414.934	281.325	194.682	194.682	194.682	-50.9272	-6.04263	-6.99222	42.7725	-2.73281	0.570165	0.0946791	-0.0381928	2.59405	186.506	-39.1411	44.1131	0	0	-0.640879
780	0	18.1977	0	0	19.0238	7.59587	-16.6478	-0.177474	-0.0100252	0.00980006	-17.7254	-4.54E-15	3.62721	0	0	0.0139034	2.52835	-23.2831	-0.753118	217.969	373.232	601.352	403.189	403.189	403.189	9.67027	-54.2738	-1.81769	0.938418	414.27	278.871	194.682	194.682	194.682	-54.7836	-5.84644	-7.46896	44.5389	-2.23949	0.0896688	0.028865	-0.0463065	2.35088	232.863	-45.9805	37.8517	0	0	-0.703417
781	0	18.5243	0	0	19.3424	7.52464	-16.4182	-0.188757	-0.0184537	0.0103099	-15.3097	2.33E-16	-0.484359	0	0	0.00670506	2.50254	-24.6464	-0.739768	225.098	373.124	611.568	402.495	402.495	402.495	10.1991	-58.1286	-1.08161	28.2244	413.529	276.546	194.682	194.682	194.682	-58.6757	-5.69709	-8.01266	46.0339	-1.72111	-0.293657	-0.0191844	-0.0617035	2.1089	263.467	-57.5786	32.0131	0	0	-0.654211
782	0	18.6019	0	0	19.3976	7.44646	-16.1655	-0.196106	-0.0338451	0.012353	-12.2608	-1.86E-15	-6.32316	0	0	0.00372167	2.49839	-25.7439	-0.889037	230.707	372.95	621.745	401.706	401.706	401.706	10.7309	-61.9494	-0.332212	55.8845	412.633	274.373	194.682	194.682	194.682	-62.5397	-5.58251	-8.57294	47.2468	-1.1825	-0.582904	-0.0514885	-0.086183	1.87487	280.007	-73.1088	26.9876	0	0	-0.525995
783	0	18.3855	0	0	19.1399	7.34933	-15.8506	-0.200754	-0.0539702	0.0131386	-9.06162	2.80E-15	-13.2406	0	0	0.00794267	2.51209	-26.5716	-1.16916	234.827	372.704	631.65	400.846	400.846	400.846	11.1924	-65.666	0.400973	83.8816	411.459	272.332	194.682	194.682	194.682	-66.2981	-5.48347	-9.07893	48.1755	-0.627272	-0.792449	-0.0671378	-0.118686	1.65695	284.877	-90.7512	22.6319	0	0	-0.354622
784	0	17.8253	0	0	18.5145	7.21687	-15.4196	-0.206133	-0.0746159	0.00832313	-6.58957	9.32E-16	-20.2077	0	0	0.020804	2.53516	-27.1347	-1.5385	237.536	372.38	641.085	399.956	399.956	399.956	11.498	-69.2038	1.07346	112.187	409.853	270.382	194.682	194.682	194.682	-69.8667	-5.37446	-9.44636	48.8274	-0.0591812	-0.944908	-0.0674077	-0.155901	1.46449	282.392	-108.137	18.4885	0	0	-0.174587
785	0	16.881	0	0	17.4797	7.03159	-14.8134	-0.216788	-0.0908409	-0.00787402	-5.87716	-4.66E-15	-25.9912	0	0	0.0388684	2.5564	-27.4472	-1.94993	238.955	371.973	649.887	399.09	399.09	399.09	11.561	-72.4973	1.63144	140.767	407.656	268.496	194.682	194.682	194.682	-73.1683	-5.22631	-9.58915	49.219	0.516721	-1.06758	-0.0578516	-0.193967	1.30602	279.477	-123.181	14.1885	0	0	-0.0112997
786	0	15.5407	0	0	16.0276	6.77876	-13.9806	-0.236189	-0.0982174	-0.0413427	-7.68581	6.52E-15	-29.3897	0	0	0.0525329	2.56425	-27.5319	-2.35551	239.246	371.479	657.932	398.313	398.313	398.313	11.307	-75.5038	2.02147	169.559	404.722	266.706	194.682	194.682	194.682	-76.1499	-5.01055	-9.4325	49.3755	1.09293	-1.18854	-0.0491265	-0.228602	1.18843	285.066	-134.329	9.59083	0	0	0.125198
787	0	13.8377	0	0	14.2027	6.45009	-12.8886	-0.264167	-0.0933939	-0.0963169	-12.0331	5.59E-15	-29.4443	0	0	0.0497491	2.54889	-27.4189	-2.71083	238.604	370.894	665.13	397.693	397.693	397.693	10.6864	-78.2162	2.20094	198.426	400.946	265.129	194.682	194.682	194.682	-78.7995	-4.70492	-8.92497	49.3292	1.65904	-1.33332	-0.0544422	-0.254069	1.11396	308.556	-139.974	4.60573	0	0	0.239853
788	0	11.8601	0	0	12.1083	6.0469	-11.5353	-0.295973	-0.0748874	-0.173042	-17.972	1.86E-15	-25.6852	0	0	0.0239256	2.50376	-27.1447	-2.97883	237.246	370.217	671.429	397.293	397.293	397.293	9.68537	-80.6655	2.14662	227.12	396.292	263.97	194.682	194.682	194.682	-81.151	-4.29924	-8.04949	49.1181	2.20209	-1.52216	-0.0882485	-0.265696	1.07474	357.461	-138.558	-0.809272	0	0	0.346148
789	0	9.74576	0	0	9.89629	5.58191	-9.95771	-0.323021	-0.0442166	-0.26746	-23.6944	4.19E-15	-18.3757	0	0	-0.0192975	2.42628	-26.7499	-3.13312	235.404	369.449	676.805	397.159	397.159	397.159	8.33591	-82.9115	1.85993	255.255	390.811	263.486	194.682	194.682	194.682	-83.2768	-3.79978	-6.83234	48.7834	2.70728	-1.76784	-0.15976	-0.259624	1.05656	435.346	-128.877	-6.46754	0	0	0.455852
790	0	7.66241	0	0	7.74268	5.07894	-8.2332	-0.335101	-0.00623683	-0.371476	-26.9651	8.97E-15	-8.58364	0	0	-0.0630316	2.31769	-26.277	-3.15974	233.308	368.591	681.266	397.316	397.316	397.316	6.71841	-85.0245	1.36804	282.322	384.663	263.916	194.682	194.682	194.682	-85.2663	-3.22952	-5.3462	48.3673	3.15922	-2.07474	-0.271716	-0.235987	1.03795	540.872	-111.282	-11.924	0	0	0.571411
791	0	5.77497	0	0	5.81212	4.5696	-6.4708	-0.323157	0.0312859	-0.475039	-25.7646	-8.32E-15	1.94375	0	0	-0.0887152	2.182	-25.7673	-3.0577	231.177	367.646	684.841	397.76	397.761	397.76	4.95324	-87.0614	0.721226	307.729	378.102	265.394	194.682	194.682	194.682	-87.1956	-2.6237	-3.70311	47.9101	3.54358	-2.43891	-0.419239	-0.200157	0.998112	668.049	-89.1771	-16.5397	0	0	0.684635
792	0	4.20724	0	0	4.22202	4.08782	-4.79183	-0.28189	0.0599339	-0.568659	-18.9446	3.73E-15	11.2127	0	0	-0.087751	2.02473	-25.2584	-2.83843	229.202	366.616	687.573	398.46	398.46	398.46	3.18003	-89.0416	-0.0130812	330.871	371.442	267.869	194.682	194.682	194.682	-89.0978	-2.02161	-2.03686	47.4467	3.84907	-2.84838	-0.591084	-0.16009	0.922252	807.938	-67.9197	-20.1077	0	0	0.779512
793	0	3.01086	0	0	3.01587	3.66326	-3.30503	-0.212177	0.0731699	-0.645007	-6.74953	-2.45E-15	17.5282	0	0	-0.0654878	1.85151	-24.7813	-2.52399	227.538	365.501	689.513	399.358	399.358	399.358	1.52968	-90.9302	-0.759123	351.201	364.99	271.062	194.682	194.682	194.682	-90.9422	-1.45782	-0.477516	47.0044	4.06937	-3.28435	-0.776065	-0.125617	0.805665	950.563	-53.5348	-23.0025	0	0	0.840229
794	0	2.15366	0	0	2.15506	3.31542	-2.08335	-0.122534	0.0681161	-0.70048	8.98827	3.03E-15	19.9425	0	0	-0.034429	1.66736	-24.3586	-2.145	226.289	364.3	690.713	400.385	400.384	400.384	0.097748	-92.6341	-1.44422	368.29	358.98	274.474	194.682	194.682	194.682	-92.6311	-0.955605	0.873921	46.6003	4.20407	-3.72223	-0.963078	-0.101848	0.657803	1086.41	-49.6655	-25.9989	0	0	0.860007
795	0	1.53493	0	0	1.53523	3.04975	-1.14886	-0.0274248	0.0466151	-0.734919	25.2215	-6.99E-16	18.5047	0	0	-0.0040151	1.47618	-24.0029	-1.73779	225.509	363.013	691.211	401.459	401.459	401.459	-1.07252	-94.018	-2.01207	381.856	353.526	277.458	194.682	194.682	194.682	-94.0199	-0.523768	1.96408	46.24	4.25946	-4.13335	-1.1434	-0.0896391	0.498918	1207.11	-56.6365	-29.6645	0	0	0.84844
796	0	1.0224	0	0	1.02243	2.85731	-0.47154	0.0564438	0.0144707	-0.750981	38.4405	-9.32E-16	14.1544	0	0	0.0227124	1.28068	-23.7167	-1.34124	225.192	361.637	691.031	402.507	402.507	402.507	-1.99172	-94.9369	-2.43268	391.761	348.609	279.343	194.682	194.682	194.682	-94.9538	-0.156855	2.79201	45.9176	4.24837	-4.48722	-1.31292	-0.0839514	0.354718	1307.05	-71.0289	-34.0006	0	0	0.833371
797	0	0.496476	0	0	0.496465	2.71883	0.0159749	0.113967	-0.0203663	-0.752431	45.5097	1.51E-15	8.38442	0	0	0.0437136	1.0826	-23.4927	-0.993777	225.28	360.174	690.179	403.462	403.462	403.462	-2.7113	-95.2757	-2.7052	397.973	344.101	279.568	194.682	194.682	194.682	-95.3113	0.161571	3.39977	45.617	4.18941	-4.75378	-1.46706	-0.0767183	0.25182	1381.84	-87.4176	-38.3347	0	0	0.851758
798	0	-0.110378	0	0	-0.110384	2.61168	0.393181	0.133559	-0.0497076	-0.742126	44.2952	1.11E-15	2.85981	0	0	0.05248	0.882806	-23.316	-0.730318	225.67	358.626	688.641	404.274	404.274	404.274	-3.30233	-94.985	-2.85142	400.52	339.826	277.79	194.682	194.682	194.682	-95.0402	0.453589	3.85348	45.3139	4.10575	-4.90632	-1.59833	-0.0592556	0.211736	1426.59	-99.6071	-41.6235	0	0	0.934569
799	0	-0.787158	0	0	-0.787227	2.5177	0.723982	0.10937	-0.0658107	-0.720576	34.2075	2.90E-15	-0.836242	0	0	0.0418338	0.681299	-23.1656	-0.579628	226.223	357	686.389	404.909	404.909	404.909	-3.83249	-94.1055	-2.90373	399.459	335.614	273.966	194.682	194.682	194.682	-94.1811	0.740137	4.22116	44.9795	4.02336	-4.92432	-1.6938	-0.0235225	0.246543	1434.55	-101.359	-42.8557	0	0	1.09054
800	0	-1.43567	0	0	-1.43589	2.43004	1.0325	0.0433679	-0.0630499	-0.685596	16.5254	2.18E-15	-1.55491	0	0	0.015991	0.477045	-23.0181	-0.562124	226.781	355.302	683.389	405.348	405.348	405.348	-4.34416	-92.7747	-2.89212	394.882	331.369	268.375	194.682	194.682	194.682	-92.8721	1.03304	4.55116	44.5857	3.96935	-4.79596	-1.73409	0.0341577	0.359025	1397.08	-87.8652	-41.4858	0	0	1.29304
801	0	-1.88444	0	0	-1.88491	2.35686	1.29003	-0.0526886	-0.0399005	-0.634399	-5.57151	2.71E-15	1.03193	0	0	-0.00188188	0.267557	-22.8504	-0.687876	227.183	353.542	679.617	405.588	405.588	405.588	-4.83856	-91.2112	-2.83579	386.951	327.104	261.581	194.682	194.682	194.682	-91.3317	1.3285	4.8561	44.1086	3.9702	-4.52036	-1.70555	0.11251	0.536	1309.53	-57.0859	-37.8605	0	0	1.48178
802	0	-1.927	0	0	-1.92759	2.32039	1.41833	-0.158956	-0.00142951	-0.565785	-27.6416	-2.84E-15	6.06875	0	0	0.0198127	0.0486633	-22.6425	-0.955548	227.277	351.733	675.067	405.63	405.63	405.63	-5.27366	-89.6753	-2.74098	375.944	322.959	254.325	194.682	194.682	194.682	-89.8181	1.6064	5.10858	43.5339	4.05014	-4.10852	-1.60229	0.202198	0.756435	1174.17	-12.4061	-33.18	0	0	1.58101
803	0	-1.37758	0	0	-1.37794	2.35043	1.31265	-0.252294	0.0416047	-0.4814	-45.1479	6.70E-15	11.7076	0	0	0.0947001	-0.185446	-22.3801	-1.35155	226.932	349.888	669.763	405.482	405.481	405.482	-5.58243	-88.4123	-2.60356	362.27	319.159	247.361	194.682	194.682	194.682	-88.5724	1.83931	5.25413	42.8596	4.2293	-3.5837	-1.43264	0.289559	0.995236	1002.03	38.2324	-28.994	0	0	1.53313
804	0	-0.128971	0	0	-0.128999	2.47385	0.878317	-0.313486	0.0761365	-0.3854	-54.8242	5.24E-15	15.785	0	0	0.198816	-0.441573	-22.0555	-1.85038	226.048	348.024	663.77	405.153	405.153	405.153	-5.70698	-87.593	-2.4118	346.424	315.935	241.29	194.682	194.682	194.682	-87.7609	2.0089	5.23809	42.0974	4.52222	-2.98054	-1.21428	0.357559	1.23358	809.079	83.8858	-26.2441	0	0	1.32602
805	0	1.80858	0	0	1.80858	2.70427	0.0672131	-0.336347	0.092771	-0.283683	-55.9206	-7.11E-15	16.8251	0	0	0.282726	-0.726238	-21.6678	-2.41615	224.557	346.164	657.191	404.653	404.653	404.653	-5.63281	-87.2724	-2.14944	328.933	313.435	236.444	194.682	194.682	194.682	-87.4374	2.12091	5.03485	41.2727	4.93625	-2.34247	-0.968464	0.395726	1.46494	611.293	116.846	-24.9048	0	0	0.996779
806	0	4.31	0	0	4.3108	3.0366	-1.10258	-0.329836	0.0924753	-0.183536	-50.3281	-1.28E-15	14.9556	0	0	0.309757	-1.04396	-21.2217	-3.00588	222.42	344.337	650.162	403.994	403.994	403.994	-5.40287	-87.391	-1.801	310.288	311.677	232.871	194.682	194.682	194.682	-87.5451	2.20875	4.66281	40.4208	5.4703	-1.7177	-0.714727	0.402773	1.69342	422.162	137.142	-24.5332	0	0	0.612018
807	0	7.18154	0	0	7.18874	3.45036	-2.55757	-0.306844	0.0825014	-0.0930404	-41.0021	-3.09E-15	11.4194	0	0	0.278142	-1.3956	-20.7257	-3.5741	219.624	342.582	642.848	403.188	403.188	403.188	-5.0986	-87.8184	-1.35601	290.928	310.569	230.421	194.682	194.682	194.682	-87.9581	2.32174	4.17254	39.5828	6.1138	-1.15373	-0.474467	0.384246	1.92118	255.065	149.561	-24.8528	0	0	0.246734
808	0	10.2163	0	0	10.244	3.91749	-4.19605	-0.274765	0.0672274	-0.0179279	-30.4177	-8.21E-15	7.32208	0	0	0.209698	-1.77704	-20.1892	-4.07901	216.175	340.941	635.421	402.252	402.252	402.252	-4.80608	-88.4053	-0.812296	271.227	309.972	228.854	194.682	194.682	194.682	-88.532	2.50658	3.623	38.7985	6.8462	-0.690721	-0.263022	0.342714	2.14154	119.507	155.835	-25.323	0	0	-0.0391621
809	0	13.2274	0	0	13.2993	4.40747	-5.90694	-0.239435	0.0496695	0.0395288	-20.4952	2.66E-15	3.48003	0	0	0.133005	-2.17863	-19.6202	-4.48833	212.089	339.455	628.051	401.209	401.209	401.209	-4.59401	-89.0147	-0.180947	251.488	309.737	227.904	194.682	194.682	194.682	-89.1319	2.79334	3.0686	38.099	7.63734	-0.355341	-0.0872513	0.279439	2.34279	18.8035	155.765	-25.3048	0	0	-0.218138
810	0	16.0659	0	0	16.2115	4.8903	-7.58219	-0.207446	0.0342518	0.079275	-12.6251	4.21E-15	0.56982	0	0	0.0708963	-2.5858	-19.0232	-4.784	207.388	338.167	620.89	400.092	400.092	400.092	-4.50258	-89.537	0.511954	231.945	309.732	227.323	194.682	194.682	194.682	-89.6494	3.18842	2.55358	37.5004	8.44885	-0.155987	0.0524574	0.199838	2.5141	-48.1018	150.637	-24.6573	0	0	-0.297129
811	0	18.6307	0	0	18.8787	5.33958	-9.12899	-0.181823	0.022129	0.101838	-7.27466	-4.49E-15	-1.29846	0	0	0.0312626	-2.98053	-18.3982	-4.96412	202.09	337.105	614.063	398.939	398.939	398.939	-4.53853	-89.9011	1.23089	212.763	309.859	226.914	194.682	194.682	194.682	-90.0133	3.67421	2.10636	36.9984	9.23649	-0.080998	0.156185	0.108522	2.64992	-83.1387	139.487	-23.1041	0	0	-0.297928
812	0	20.8681	0	0	21.2389	5.73448	-10.4772	-0.163101	0.0132001	0.108861	-4.26982	-4.00E-15	-2.25596	0	0	0.0116003	-3.34397	-17.7403	-5.04191	196.207	336.287	607.661	397.793	397.793	397.793	-4.68068	-90.073	1.93705	194.038	310.059	226.542	194.682	194.682	194.682	-90.1889	4.21512	1.74005	36.5678	9.95472	-0.100747	0.224389	0.0106747	2.74868	-89.7455	121.397	-20.4265	0	0	-0.249112
813	0	22.7613	0	0	23.2621	6.06145	-11.5844	-0.151739	0.00692795	0.102958	-3.22126	3.45E-15	-2.51956	0	0	0.00553361	-3.65924	-17.0412	-5.04189	189.747	335.715	601.747	396.7	396.7	396.7	-4.8906	-90.0473	2.59469	175.799	310.302	226.127	194.682	194.682	194.682	-90.1698	4.76673	1.45511	36.1654	10.562	-0.173527	0.257509	-0.0853311	2.81753	-72.5664	96.8392	-16.6092	0	0	-0.176218
814	0	24.3197	0	0	24.9436	6.31538	-12.4381	-0.14677	0.00125125	0.0879448	-3.53413	2.16E-15	-2.47254	0	0	0.0058255	-3.91395	-16.29	-4.99486	182.71	335.371	596.358	395.704	395.704	395.704	-5.12365	-89.8369	3.17719	158.02	310.581	225.633	194.682	194.682	194.682	-89.9675	5.28583	1.24189	35.7379	11.0269	-0.253885	0.258055	-0.17486	2.86427	-38.0827	66.0417	-11.6539	0	0	-0.0938426
815	0	25.5676	0	0	26.2966	6.49865	-13.0506	-0.14616	-0.00469233	0.0680689	-4.56514	8.01E-16	-2.36084	0	0	0.00751382	-4.10195	-15.4754	-4.9321	175.089	335.226	591.513	394.844	394.844	394.844	-5.34005	-89.4637	3.66886	140.632	310.895	225.056	194.682	194.682	194.682	-89.6026	5.7383	1.08595	35.232	11.3328	-0.301501	0.233586	-0.253514	2.8945	5.59412	31.0991	-5.95368	0	0	-0.00921463
816	0	26.5337	0	0	27.3436	6.61927	-13.452	-0.148436	-0.0113631	0.047118	-5.84995	3.69E-15	-2.36871	0	0	0.00829414	-4.22384	-14.5868	-4.87897	166.877	335.239	587.222	394.155	394.155	394.155	-5.51008	-88.9508	4.06436	123.545	311.242	224.414	194.682	194.682	194.682	-89.0964	6.10231	0.971604	34.6033	11.4782	-0.288947	0.195616	-0.320524	2.91306	50.122	-5.73151	-0.0229444	0	0	0.0745622
817	0	27.246	0	0	28.1109	6.68819	-13.6808	-0.151737	-0.0184809	0.0278978	-7.01151	-3.75E-15	-2.5805	0	0	0.00750779	-4.28633	-13.6158	-4.84915	158.065	335.363	583.488	393.665	393.665	393.665	-5.61567	-88.3175	4.36586	106.665	311.609	223.734	194.682	194.682	194.682	-88.4675	6.36767	0.884844	33.8213	11.474	-0.206783	0.155405	-0.373457	2.92087	88.6979	-41.1638	5.46786	0	0	0.153283
818	0	27.727	0	0	28.6226	6.71678	-13.7755	-0.154489	-0.0251716	0.0122639	-7.81506	1.66E-15	-2.9854	0	0	0.00546137	-4.30071	-12.557	-4.8413	148.658	335.551	580.321	393.39	393.39	393.39	-5.64883	-87.5773	4.57908	89.9093	311.98	223.045	194.682	194.682	194.682	-87.7286	6.53274	0.815336	32.872	11.3396	-0.065001	0.120957	-0.411459	2.91692	116.876	-72.2377	9.91202	0	0	0.220507
819	0	27.992	0	0	28.8969	6.71492	-13.7693	-0.15634	-0.0309422	0.00118107	-8.23333	-1.43E-15	-3.57004	0	0	0.0028232	-4.28065	-11.4086	-4.83918	138.669	335.757	577.729	393.334	393.334	393.334	-5.60903	-86.7372	4.7097	73.2095	312.329	222.37	194.682	194.682	194.682	-86.8863	6.6004	0.757266	31.7564	11.0978	0.109708	0.0989096	-0.431636	2.90178	132.172	-96.1573	12.8923	0	0	0.267512
820	0	28.05	0	0	28.9456	6.68917	-13.684	-0.15726	-0.0352423	-0.0052138	-8.31074	8.74E-16	-4.2604	0	0	0.00019002	-4.23984	-10.1722	-4.81496	128.128	335.943	575.73	393.49	393.49	393.49	-5.50164	-85.7982	4.7605	56.5225	312.633	221.724	194.682	194.682	194.682	-85.9422	6.57533	0.710398	30.4882	10.7711	0.279259	0.0906363	-0.4315	2.87439	134.781	-110.819	14.2262	0	0	0.288156
821	0	27.9048	0	0	28.7742	6.642	-13.5275	-0.157555	-0.0378086	-0.00747162	-8.12408	-9.90E-16	-4.94528	0	0	-0.00201215	-4.18965	-8.85285	-4.73511	117.077	336.081	574.339	393.841	393.841	393.841	-5.33713	-84.7587	4.73052	39.8282	312.865	221.113	194.682	194.682	194.682	-84.8953	6.46267	0.680014	29.0896	10.3793	0.40146	0.0956656	-0.409204	2.83688	126.546	-115.022	14.0129	0	0	0.280851
822	0	27.5573	0	0	28.3837	6.57188	-13.2945	-0.157829	-0.0381664	-0.006554	-7.7497	-2.10E-15	-5.43493	0	0	-0.0036062	-4.13732	-7.45777	-4.5673	105.575	336.158	573.571	394.363	394.363	394.363	-5.13016	-83.6146	4.61602	23.1276	313.005	220.54	194.682	194.682	194.682	-83.7426	6.26791	0.675873	27.5877	9.93803	0.437481	0.112336	-0.364992	2.79154	110.19	-108.601	12.5702	0	0	0.249256
823	0	27.0058	0	0	27.773	6.47464	-12.9705	-0.157991	-0.0360775	-0.00357367	-7.15857	-6.99E-16	-5.54113	0	0	-0.00459987	-4.08498	-5.99578	-4.28649	93.6869	336.179	573.437	395.029	395.03	395.03	-4.89799	-82.3611	4.41369	6.43771	313.039	220.003	194.682	194.682	194.682	-82.4803	5.99779	0.70916	26.0103	9.45843	0.358214	0.138014	-0.301939	2.74028	88.7158	-92.5383	10.3423	0	0	0.201353
824	0	26.2465	0	0	26.9388	6.34542	-12.5387	-0.156956	-0.030724	0.000463597	-6.20469	-3.84E-15	-5.04516	0	0	-0.00506344	-4.02952	-4.4763	-3.87943	81.4853	336.164	573.941	395.814	395.814	395.814	-4.65801	-80.991	4.12395	-10.2149	312.963	219.494	194.682	194.682	194.682	-81.1021	5.66099	0.789078	24.3829	8.94671	0.148794	0.170455	-0.224598	2.68467	64.4573	-68.3635	7.71406	0	0	0.14615
825	0	25.2704	0	0	25.8749	6.18105	-11.9872	-0.15399	-0.022201	0.00468939	-4.79104	3.26E-15	-3.88733	0	0	-0.00499169	-3.96354	-2.9086	-3.34671	69.0454	336.15	575.078	396.692	396.691	396.692	-4.42358	-79.4925	3.75379	-26.8025	312.795	218.99	194.682	194.682	194.682	-79.5965	5.26772	0.918499	22.727	8.4049	-0.189625	0.208047	-0.139264	2.62571	38.8246	-38.6718	5.08841	0	0	0.0904404
826	0	24.0623	0	0	24.5703	5.98141	-11.3142	-0.149139	-0.0118356	0.00838502	-2.93565	-5.82E-17	-2.21456	0	0	-0.00412829	-3.87704	-1.3015	-2.70253	56.4427	336.181	576.84	397.641	397.641	397.641	-4.20214	-77.847	3.31777	-43.3023	312.566	218.458	194.682	194.682	194.682	-77.9448	4.82962	1.09212	21.0585	7.83193	-0.640762	0.248982	-0.0533982	2.56401	12.3845	-7.09311	2.87645	0	0	0.0370019
827	0	22.6014	0	0	23.0104	5.74939	-10.5279	-0.14253	-0.00113282	0.0111532	-0.716225	-2.57E-15	-0.256853	0	0	-0.00184372	-3.75954	0.336577	-1.97242	43.7516	336.308	579.208	398.647	398.647	398.647	-3.99697	-76.0306	2.83664	-59.7006	312.324	217.847	194.682	194.682	194.682	-76.1225	4.36039	1.29843	19.3893	7.22551	-1.17638	0.293547	0.0263199	2.49927	-15.614	22.7527	1.35134	0	0	-0.0176952
828	0	20.8636	0	0	21.1769	5.48993	-9.64365	-0.134369	0.00905427	0.0128542	1.72255	-4.08E-16	1.78061	0	0	0.00258068	-3.60226	1.99732	-1.18925	31.0463	336.578	582.16	399.697	399.697	399.697	-3.80955	-74.0155	2.33521	-75.9943	312.116	217.1	194.682	194.682	194.682	-74.1016	3.87593	1.52268	17.7279	6.58436	-1.76134	0.342316	0.0945401	2.43015	-46.4436	47.9557	0.571533	0	0	-0.0806614
829	0	18.8224	0	0	19.049	5.20942	-8.68222	-0.125218	0.0182183	0.0131688	4.13399	-9.32E-16	3.70397	0	0	0.00946765	-3.39971	3.67197	-0.38873	18.4027	337.029	585.667	400.782	400.782	400.782	-3.63986	-71.7719	1.84057	-92.1923	311.991	216.154	194.682	194.682	194.682	-71.8518	3.39378	1.74827	16.0821	5.91011	-2.35912	0.39568	0.148302	2.35388	-81.1135	66.6303	0.411337	0	0	-0.158656
830	0	16.4518	0	0	16.6045	4.91497	-7.66746	-0.116294	0.0256804	0.0109577	6.13437	-1.40E-15	5.28495	0	0	0.0180577	-3.1506	5.3508	0.394903	5.90024	337.688	589.69	401.9	401.9	401.9	-3.48649	-69.2695	1.38072	-108.317	311.992	214.948	194.682	194.682	194.682	-69.3427	2.93261	1.95782	14.4606	5.20901	-2.93672	0.452541	0.185085	2.26978	-119.005	77.4271	0.632223	0	0	-0.252918
831	0	13.7304	0	0	13.8245	4.61357	-6.6235	-0.109664	0.0303864	0.00484806	7.1984	4.66E-16	6.2471	0	0	0.0256756	-2.85805	7.02261	1.13245	-6.37521	338.564	594.185	403.045	403.045	403.045	-3.34805	-66.4818	0.982987	-124.403	312.153	213.434	194.682	194.682	194.682	-66.5478	2.5123	2.1355	12.8738	4.49236	-3.46829	0.511247	0.20375	2.177	-158.615	79.5603	0.951485	0	0	-0.360158
832	0	10.6488	0	0	10.7	4.3111	-5.5712	-0.107935	0.0311312	-0.0065667	6.73351	-4.66E-16	6.3121	0	0	0.0273048	-2.52904	8.67454	1.80207	-18.3304	339.651	599.093	404.214	404.214	404.214	-3.22606	-63.392	0.672299	-140.501	312.496	211.595	194.682	194.682	194.682	-63.4511	2.15458	2.27064	11.3354	3.77636	-3.93695	0.570834	0.205011	2.07719	-197.916	72.8042	1.08572	0	0	-0.472582
833	0	7.21827	0	0	7.24096	4.01162	-4.52542	-0.113404	0.0269595	-0.0239094	4.24026	-1.40E-15	5.28706	0	0	0.0164789	-2.17362	10.292	2.39046	-29.8639	340.93	604.344	405.4	405.4	405.4	-3.12768	-60.0008	0.469566	-156.661	313.019	209.463	194.682	194.682	194.682	-60.054	1.88303	2.36166	9.86074	3.08094	-4.33498	0.632039	0.189477	1.97118	-235.556	57.2467	0.806503	0	0	-0.581701
834	0	3.47846	0	0	3.48495	3.71698	-3.49348	-0.126714	0.018252	-0.0467382	-0.456175	3.03E-15	3.2248	0	0	-0.0119871	-1.80375	11.8591	2.89298	-40.8673	342.366	609.852	406.591	406.591	406.591	-3.06694	-56.3334	0.389873	-172.924	313.691	207.136	194.682	194.682	194.682	-56.3828	1.72141	2.41885	8.46677	2.42753	-4.66252	0.697005	0.158713	1.86038	-271.052	34.0482	-0.0501089	0	0	-0.677937
835	0	-0.497444	0	0	-0.497902	3.42738	-2.47686	-0.147136	0.00675158	-0.073289	-7.15526	-1.40E-15	0.445302	0	0	-0.0590789	-1.43202	13.359	3.31266	-51.2267	343.918	615.513	407.774	407.774	407.774	-3.0622	-52.4436	0.440847	-189.297	314.456	204.775	194.682	194.682	194.682	-52.4922	1.68939	2.46355	7.16938	1.83637	-4.92549	0.767624	0.115462	1.74463	-304.906	5.61573	-1.50107	0	0	-0.75196
836	0	-4.60283	0	0	-4.60435	3.14247	-1.47511	-0.172284	-0.00505124	-0.100733	-15.2368	1.16E-16	-2.54246	0	0	-0.119032	-1.07052	14.7747	3.65793	-60.8267	345.538	621.21	408.932	408.932	408.932	-3.1307	-48.4135	0.620813	-205.738	315.247	202.591	194.682	194.682	194.682	-48.4651	1.79677	2.52356	5.98226	1.32378	-5.13304	0.844835	0.0628376	1.62231	-338.202	-25.0685	-3.31495	0	0	-0.796695
837	0	-8.70353	0	0	-8.70386	2.86283	-0.490983	-0.196893	-0.0138665	-0.125918	-23.5999	4.19E-15	-5.09846	0	0	-0.178786	-0.730046	16.0894	3.93974	-69.5555	347.172	626.806	410.05	410.05	410.05	-3.28187	-44.3474	0.917061	-222.14	316.002	200.811	194.682	194.682	194.682	-44.4068	2.03784	2.62552	4.91575	0.900239	-5.29471	0.928056	0.00480735	1.49002	-371.408	-54.017	-5.1873	0	0	-0.806102
838	0	-12.6533	0	0	-12.6538	2.59127	0.465028	-0.215197	-0.018785	-0.146356	-31.0292	6.29E-15	-6.85413	0	0	-0.222913	-0.419666	17.2877	4.16877	-77.3095	348.77	632.156	411.113	411.113	411.113	-3.51182	-40.3583	1.30421	-238.348	316.684	199.64	194.682	194.682	194.682	-40.4304	2.38774	2.78676	3.97614	0.569603	-5.41827	1.01228	-0.0556344	1.34501	-403.102	-78.864	-6.72611	0	0	-0.777579
839	0	-16.3142	0	0	-16.3191	2.33259	1.37543	-0.224606	-0.0197772	-0.160502	-36.7095	0	-7.62585	0	0	-0.241834	-0.146582	18.3558	4.35278	-83.9989	350.282	637.107	412.109	412.109	412.109	-3.80474	-36.5496	1.74412	-254.188	317.293	199.215	194.682	194.682	194.682	-36.6393	2.80414	3.01259	3.16609	0.329653	-5.50792	1.09505	-0.117121	1.18814	-432.584	-98.5308	-7.63482	0	0	-0.716093
840	0	-19.5718	0	0	-19.5871	2.09266	2.21921	-0.2259	-0.0173487	-0.168536	-40.3499	3.73E-15	-7.40721	0	0	-0.234385	0.0838242	19.2822	4.49557	-89.5511	351.662	641.505	413.033	413.033	413.033	-4.13783	-33.003	2.18906	-269.496	317.856	199.599	194.682	194.682	194.682	-33.1142	3.23319	3.29727	2.48457	0.17309	-5.56386	1.17167	-0.177292	1.02421	-458.419	-112.283	-7.85058	0	0	-0.628516
841	0	-22.3417	0	0	-22.3735	1.87775	2.97415	-0.221312	-0.0122722	-0.171452	-42.0322	-1.92E-15	-6.32846	0	0	-0.205614	0.268	20.0581	4.59681	-93.9135	352.871	645.203	413.881	413.881	413.881	-4.48638	-29.7745	2.58631	-284.141	318.42	200.783	194.682	194.682	194.682	-29.9091	3.6166	3.62708	1.92739	0.0889594	-5.58267	1.2379	-0.231591	0.860391	-479.676	-119.282	-7.49906	0	0	-0.524222
842	0	-24.5712	0	0	-24.6235	1.69423	3.61798	-0.213736	-0.00527267	-0.170106	-42.1126	-4.66E-16	-4.58301	0	0	-0.163715	0.404277	20.6777	4.65298	-97.0552	353.879	648.064	414.655	414.655	414.655	-4.82771	-26.8953	2.88331	-298.03	319.049	202.709	194.682	194.682	194.682	-27.0523	3.89802	3.98413	1.48778	0.0641568	-5.55849	1.29255	-0.275676	0.703847	-497.201	-118.921	-6.77746	0	0	-0.414201
843	0	-26.2378	0	0	-26.3113	1.54824	4.12951	-0.206291	0.00313265	-0.165464	-41.1282	-2.80E-15	-2.37635	0	0	-0.116933	0.493192	21.1381	4.65921	-98.9668	354.666	649.967	415.36	415.36	415.36	-5.14357	-24.3742	3.03305	-311.103	319.808	205.291	194.682	194.682	194.682	-24.5491	4.0286	4.34997	1.15683	0.0846005	-5.48489	1.33332	-0.304878	0.561761	-511.965	-110.653	-5.92622	0	0	-0.307113
844	0	-27.3461	0	0	-27.4373	1.4455	4.48906	-0.202336	0.0128278	-0.157845	-39.7367	-4.19E-15	0.118198	0	0	-0.0713183	0.53767	21.4395	4.61105	-99.6607	355.223	650.813	416.003	416.003	416.003	-5.42055	-22.2013	2.99918	-323.324	320.76	208.429	194.682	194.682	194.682	-22.3861	3.97161	4.70754	0.924446	0.136166	-5.35661	1.36036	-0.315166	0.442404	-526.345	-94.1231	-5.18056	0	0	-0.20912
845	0	-27.9228	0	0	-28.0244	1.39106	4.67945	-0.205081	0.0235141	-0.147665	-38.5998	-2.80E-15	2.72777	0	0	-0.0294799	0.543143	21.585	4.50581	-99.1702	355.556	650.531	416.59	416.59	416.589	-5.64867	-20.3537	2.76097	-334.664	321.969	212.026	194.682	194.682	194.682	-20.5372	3.70651	5.04115	0.779696	0.205542	-5.17071	1.37247	-0.304187	0.35097	-542.047	-69.6772	-4.78946	0	0	-0.121713
846	0	-28.0085	0	0	-28.1108	1.38862	4.68798	-0.216704	0.0343899	-0.134901	-38.2092	0	5.26597	0	0	0.00904709	0.517408	21.5804	4.34315	-97.5485	355.684	649.079	417.126	417.126	417.126	-5.82016	-18.8027	2.31635	-345.077	323.491	215.99	194.682	194.682	194.682	-18.972	3.23166	5.33619	0.711993	0.280427	-4.92701	1.36884	-0.272721	0.292674	-560.403	-39.2076	-4.90321	0	0	-0.042414
847	0	-27.6498	0	0	-27.7431	1.43932	4.51068	-0.23689	0.043958	-0.119804	-38.6794	-1.86E-15	7.52747	0	0	0.0459328	0.470118	21.4336	4.12476	-94.8667	355.64	646.445	417.613	417.613	417.613	-5.92967	-17.5211	1.68326	-354.485	325.375	220.237	194.682	194.682	194.682	-17.663	2.56568	5.58005	0.712254	0.349987	-4.62759	1.34777	-0.225119	0.270163	-580.753	-6.39086	-5.47693	0	0	0.0346506
848	0	-26.8944	0	0	-26.9711	1.54087	4.15529	-0.261676	0.0526926	-0.103093	-39.6323	-7.45E-15	9.55241	0	0	0.0817752	0.411913	21.1541	3.85345	-91.2089	355.466	642.652	418.045	418.045	418.045	-5.97469	-16.4865	0.897754	-362.774	327.651	224.691	194.682	194.682	194.682	-16.5896	1.74574	5.76316	0.774483	0.405204	-4.27571	1.30539	-0.166357	0.284251	-599.696	26.1835	-6.49173	0	0	0.116251
849	0	-25.7931	0	0	-25.8491	1.68835	3.63859	-0.286087	0.0603682	-0.0861503	-40.5273	-4.66E-15	11.3386	0	0	0.11518	0.353293	20.7514	3.53171	-86.6668	355.213	637.754	418.41	418.41	418.41	-5.95217	-15.677	0.00860358	-369.813	330.336	229.28	194.682	194.682	194.682	-15.7332	0.821331	5.87669	0.897619	0.439108	-3.87427	1.23761	-0.10205	0.337879	-612.641	55.5808	-7.68202	0	0	0.208246
850	0	-24.4019	0	0	-24.4372	1.87557	2.98182	-0.306915	0.0664695	-0.070309	-41.0213	-5.59E-15	12.8542	0	0	0.143884	0.303592	20.234	3.16023	-81.3321	354.933	631.837	418.687	418.687	418.687	-5.85627	-15.0672	-0.931007	-375.479	333.435	233.936	194.682	194.682	194.682	-15.0726	-0.154582	5.91071	1.0869	0.44722	-3.42421	1.14535	-0.0378238	0.432516	-617.242	79.2747	-8.56102	0	0	0.315238
851	0	-22.7817	0	0	-22.7995	2.09629	2.20645	-0.323674	0.0701164	-0.0567114	-41.1162	5.59E-15	14.007	0	0	0.166451	0.270175	19.6082	2.73727	-75.2894	354.676	625.017	418.847	418.847	418.847	-5.67796	-14.6265	-1.87177	-379.675	336.945	238.597	194.682	194.682	194.682	-14.5818	-1.13397	5.85384	1.35492	0.427534	-2.92386	1.03289	0.0213765	0.57326	-613.618	95.049	-8.44921	0	0	0.440512
852	0	-20.9923	0	0	-20.9982	2.34548	1.33007	-0.337255	0.0707271	-0.0458188	-41.0315	2.80E-15	14.6947	0	0	0.182906	0.258112	18.8773	2.25877	-68.6087	354.487	617.434	418.855	418.855	418.855	-5.40595	-14.3237	-2.77479	-382.325	340.849	243.213	194.682	194.682	194.682	-14.2336	-2.07994	5.69383	1.72198	0.380558	-2.36909	0.910826	0.072525	0.760156	-604.925	102.034	-6.80535	0	0	0.587422
853	0	-19.0873	0	0	-19.0877	2.62011	0.363483	-0.348148	0.0678854	-0.037693	-40.9941	2.80E-15	14.8089	0	0	0.194069	0.270287	18.0401	1.71986	-61.341	354.402	609.251	418.677	418.677	418.677	-5.02863	-14.1317	-3.6146	-383.37	345.121	247.748	194.682	194.682	194.682	-14.0048	-2.96927	5.41922	2.21515	0.309046	-1.75493	0.789412	0.113974	0.993834	-594.285	100.247	-3.31115	0	0	0.758809
854	0	-17.111	0	0	-17.1122	2.91957	-0.690701	-0.35656	0.0617654	-0.0316213	-41.2141	-6.52E-15	14.2993	0	0	0.201206	0.307805	17.092	1.11715	-53.5137	354.447	600.648	418.283	418.283	418.283	-4.53643	-14.0304	-4.37914	-382.762	349.719	252.181	194.682	194.682	194.682	-13.8782	-3.79193	5.02152	2.86663	0.217717	-1.07789	0.68033	0.145393	1.26784	-585.544	90.8696	1.95862	0	0	0.95938
855	0	-15.0977	0	0	-15.1056	3.24523	-1.83654	-0.363671	0.0523793	-0.0264342	-41.9837	-8.39E-15	13.1251	0	0	0.205986	0.370619	16.024	0.451499	-45.1307	354.637	591.821	417.656	417.656	417.656	-3.92451	-14.008	-5.06676	-380.465	354.586	256.499	194.682	194.682	194.682	-13.8439	-4.54783	4.49768	3.71104	0.112712	-0.338913	0.594628	0.167658	1.57457	-582.488	75.3401	8.78912	0	0	1.19688
856	0	-13.0713	0	0	-13.0906	3.59933	-3.08069	-0.37085	0.0405037	-0.0206955	-43.5681	-2.80E-15	11.3615	0	0	0.210188	0.458236	14.8246	-0.268949	-36.1743	354.978	582.971	416.797	416.797	416.797	-3.19507	-14.0626	-5.68125	-376.44	359.648	260.694	194.682	194.682	194.682	-13.9014	-5.24163	3.8521	4.78199	0.000932041	0.453603	0.541741	0.181408	1.90156	-588.043	55.4648	16.7165	0	0	1.48233
857	0	-11.0432	0	0	-11.0767	3.9837	-4.42775	-0.378855	0.0269829	-0.0132342	-46.0809	2.33E-15	9.12693	0	0	0.215113	0.570217	13.4806	-1.02674	-26.6107	355.467	574.303	415.728	415.727	415.727	-2.35786	-14.206	-6.2266	-370.647	364.811	264.757	194.682	194.682	194.682	-14.0629	-5.87747	3.09712	6.10804	-0.110863	1.28162	0.527167	0.187145	2.23801	-602.758	32.9213	25.2462	0	0	1.82431
858	0	-9.01137	0	0	-9.05936	4.39851	-5.87575	-0.387419	0.0127126	-0.00270905	-49.3934	-1.86E-15	6.5632	0	0	0.221364	0.706063	11.9794	-1.79425	-16.3966	356.089	566.026	414.496	414.496	414.496	-1.42945	-14.4658	-6.70248	-363.028	369.97	268.669	194.682	194.682	194.682	-14.356	-6.45496	2.25213	7.70857	-0.21633	2.11682	0.552911	0.185125	2.5676	-625.632	9.45397	33.8263	0	0	2.22516
859	0	-6.96249	0	0	-7.02144	4.84096	-7.41156	-0.39446	-0.00183166	0.0111822	-53.0305	1.16E-15	3.77189	0	0	0.228305	0.864952	10.3106	-2.53455	-5.48797	356.826	558.347	413.169	413.169	413.169	-0.431885	-14.8852	-7.10088	-353.515	375.012	272.401	194.682	194.682	194.682	-14.8226	-6.96651	1.3421	9.59052	-0.31052	2.92149	0.61478	0.175704	2.8776	-652.243	-13.5093	42.0406	0	0	2.66696
860	0	-4.87684	0	0	-4.93789	5.30436	-9.00821	-0.396614	-0.016489	0.0281773	-56.2481	8.15E-15	0.827976	0	0	0.234138	1.04501	8.46849	-3.20399	6.15069	357.652	551.473	411.825	411.825	411.825	0.608835	-15.5194	-7.40541	-342.041	379.822	275.905	194.682	194.682	194.682	-15.5155	-7.39714	0.395698	11.7453	-0.390206	3.65144	0.701446	0.158868	3.15159	-676.196	-34.7173	49.5635	0	0	3.10844
861	0	-2.73608	0	0	-2.78383	5.77751	-10.6234	-0.390156	-0.0313203	0.046895	-58.2041	-8.39E-15	-2.18552	0	0	0.236153	1.24257	6.45342	-3.75639	18.5361	358.541	545.603	410.546	410.546	410.546	1.66346	-16.4274	-7.59285	-328.556	384.289	279.12	194.682	194.682	194.682	-16.4901	-7.72641	-0.556326	14.149	-0.454344	4.26043	0.798354	0.133551	3.37919	-690.225	-53.6264	56.3618	0	0	3.48795
862	0	-0.53174	0	0	-0.544028	6.24483	-12.2015	-0.372202	-0.0462795	0.065145	-58.1846	-6.52E-15	-5.11968	0	0	0.231432	1.45145	4.27333	-4.14774	31.657	359.462	540.933	409.403	409.403	409.403	2.70059	-17.6634	-7.6379	-313.051	388.314	281.975	194.682	194.682	194.682	-17.7956	-7.93257	-1.4832	16.7634	-0.503863	4.70503	0.888155	0.0988289	3.55215	-687.479	-69.7281	62.4877	0	0	3.73691
863	0	1.72759	0	0	1.77804	6.68752	-13.6785	-0.341711	-0.0602921	0.0804746	-55.8074	6.52E-15	-7.66756	0	0	0.218139	1.66284	1.94398	-4.34141	45.466	360.388	537.643	408.447	408.447	408.447	3.68837	-19.2661	-7.51973	-295.581	391.815	284.395	194.682	194.682	194.682	-19.4651	-7.99827	-2.35677	19.5398	-0.541509	4.94992	0.954054	0.0553732	3.66746	-662.832	-82.1532	67.8497	0	0	3.79814
864	0	4.01325	0	0	4.15489	7.08578	-14.9911	-0.300385	-0.0716884	0.0911393	-51.1724	6.52E-15	-9.45099	0	0	0.196392	1.86572	-0.511217	-4.31369	59.8734	361.293	535.89	407.702	407.702	407.702	4.59842	-21.2526	-7.22904	-276.264	394.738	286.314	194.682	194.682	194.682	-21.5104	-7.91653	-3.15547	22.4241	-0.570901	4.97325	0.983495	0.00605302	3.72177	-614.445	-89.6262	72.0874	0	0	3.64536
865	0	6.27845	0	0	6.53534	7.42147	-16.0846	-0.252507	-0.0787279	0.0959538	-44.8456	0	-10.1452	0	0	0.168393	2.04816	-3.0619	-4.05874	74.7427	362.157	535.799	407.164	407.164	407.164	5.41034	-23.6151	-6.77288	-255.282	397.059	287.676	194.682	194.682	194.682	-23.9201	-7.69513	-3.86764	25.3603	-0.595824	4.77106	0.96962	-0.0441474	3.71706	-543.346	-91.1303	74.7192	0	0	3.28542
866	0	8.46513	0	0	8.85122	7.68099	-16.9215	-0.204287	-0.0799083	0.0946708	-37.7375	9.32E-16	-9.58339	0	0	0.137842	2.1994	-5.67176	-3.59159	89.8914	362.966	537.449	406.8	406.8	406.8	6.11597	-26.3239	-6.17534	-232.855	398.795	288.446	194.682	194.682	194.682	-26.663	-7.35773	-4.4936	28.2946	-0.619182	4.35979	0.912481	-0.0902611	3.65537	-453.368	-86.58	75.1679	0	0	2.75633
867	0	10.5135	0	0	11.0292	7.85786	-17.4875	-0.161962	-0.0745176	0.087809	-30.8209	-1.86E-15	-7.84677	0	0	0.108379	2.31206	-8.29986	-2.94854	105.096	363.711	540.859	406.561	406.561	406.561	6.72251	-29.3337	-5.47331	-209.219	399.997	288.61	194.682	194.682	194.682	-29.6953	-6.94119	-5.04611	31.1767	-0.642299	3.77595	0.81825	-0.125501	3.54553	-349.987	-76.4907	72.8204	0	0	2.11556
868	0	12.3714	0	0	13.0036	7.95413	-17.794	-0.130719	-0.0635248	0.0769833	-24.9277	-9.32E-16	-5.31723	0	0	0.0826072	2.38394	-10.9022	-2.1841	120.102	364.389	545.984	406.388	406.388	406.388	7.25236	-32.5926	-4.70842	-184.594	400.747	288.185	194.682	194.682	194.682	-32.9684	-6.48938	-5.54859	33.9611	-0.663974	3.07253	0.697628	-0.146454	3.39245	-240.299	-63.1132	67.6075	0	0	1.43435
869	0	14.0016	0	0	14.7274	7.97963	-17.875	-0.113491	-0.0498105	0.0639026	-20.5597	-1.40E-15	-2.61638	0	0	0.061693	2.41869	-13.4337	-1.36476	134.642	364.998	552.71	406.219	406.219	406.219	7.73844	-36.0493	-3.91763	-159.163	401.147	287.217	194.682	194.682	194.682	-36.4356	-6.04511	-6.03062	36.6068	-0.680111	2.31226	0.564117	-0.152341	3.20692	-131.344	-49.7276	60.1972	0	0	0.783095
870	0	15.3837	0	0	16.1759	7.94931	-17.7787	-0.109952	-0.0369424	0.0506846	-17.7534	0	-0.40042	0	0	0.0454728	2.4249	-15.8504	-0.56035	148.451	365.533	560.858	405.997	405.997	405.997	8.21464	-39.6588	-3.12681	-133.069	401.296	285.78	194.682	194.682	194.682	-40.0566	-5.64281	-6.52004	39.0782	-0.683036	1.55868	0.428908	-0.146471	2.99601	-29.295	-39.8375	51.7144	0	0	0.221281
871	0	16.5118	0	0	17.3434	7.87955	-17.5567	-0.117488	-0.0267583	0.0392027	-16.1867	-6.99E-16	0.929761	0	0	0.0330792	2.41426	-18.1113	0.164732	161.288	365.987	570.198	405.674	405.674	405.674	8.70572	-43.3829	-2.34914	-106.405	401.274	283.971	194.682	194.682	194.682	-43.7964	-5.30418	-7.03527	41.3449	-0.662078	0.867416	0.300839	-0.130119	2.76728	61.0801	-34.7243	42.8646	0	0	-0.211377
872	0	17.3881	0	0	18.2358	7.78572	-17.2571	-0.132851	-0.0192604	0.0309582	-15.3909	2.91E-15	1.23305	0	0	0.0234157	2.39883	-20.1802	0.758936	172.946	366.349	580.462	405.215	405.215	405.215	9.22291	-47.1878	-1.5878	-79.2322	401.129	281.896	194.682	194.682	194.682	-47.6236	-5.03817	-7.58261	43.3826	-0.604167	0.279011	0.186941	-0.105676	2.52952	136.2	-34.1284	33.9641	0	0	-0.496445
873	0	18.0168	0	0	18.8621	7.68081	-16.9209	-0.151592	-0.0157314	0.0267503	-14.7694	3.73E-15	0.283769	0	0	0.0155142	2.38849	-22.0272	1.18837	183.266	366.608	591.36	404.6	404.6	404.6	9.76453	-51.0411	-0.840448	-51.5838	400.887	279.666	194.682	194.682	194.682	-51.5066	-4.84368	-8.15759	45.1734	-0.495223	-0.184994	0.0897602	-0.0780237	2.28922	194.572	-37.7517	25.7817	0	0	-0.638346
874	0	18.3959	0	0	19.2242	7.57352	-16.5758	-0.169946	-0.017878	0.0266502	-13.8738	-3.73E-15	-2.14487	0	0	0.0092676	2.38898	-23.629	1.43849	192.141	366.751	602.602	403.824	403.824	403.824	10.3148	-54.9066	-0.105232	-23.4789	400.544	277.378	194.682	194.682	194.682	-55.4092	-4.7123	-8.74361	46.7066	-0.321827	-0.522382	0.0118826	-0.0547381	2.05267	235.58	-45.739	19.304	0	0	-0.655642
875	0	18.5116	0	0	19.3097	7.46618	-16.2293	-0.185958	-0.0267478	0.029628	-12.5854	2.80E-15	-6.12892	0	0	0.0055268	2.401	-24.9702	1.51331	199.514	366.769	613.908	402.897	402.897	402.897	10.8416	-58.7402	0.612963	5.07181	400.062	275.101	194.682	194.682	194.682	-59.2847	-4.63009	-9.30918	47.9783	-0.0728469	-0.747609	-0.0449582	-0.0414262	1.82584	259.764	-57.5718	15.0875	0	0	-0.577988
876	0	18.3369	0	0	19.0904	7.35348	-15.8641	-0.200159	-0.042078	0.033198	-11.2051	2.80E-15	-11.4486	0	0	0.00579844	2.42042	-26.0428	1.43245	205.38	366.653	625.02	401.848	401.848	401.848	11.2957	-62.489	1.29786	34.0648	399.362	272.875	194.682	194.682	194.682	-63.0759	-4.57805	-9.80626	48.9914	0.258931	-0.886835	-0.0790049	-0.0435429	1.61409	268.935	-72.7403	13.2286	0	0	-0.439563
877	0	17.8376	0	0	18.5291	7.22262	-15.4383	-0.215054	-0.0613134	0.0332967	-10.3681	5.59E-15	-17.4155	0	0	0.0110831	2.43959	-26.847	1.22745	209.781	366.402	635.713	400.718	400.719	400.718	11.6128	-66.0971	1.9199	63.5051	398.327	270.718	194.682	194.682	194.682	-66.7189	-4.53226	-10.1716	49.7554	0.674999	-0.971999	-0.0900017	-0.0611646	1.42427	266.74	-89.3695	13.0313	0	0	-0.274852
878	0	16.9851	0	0	17.5943	7.05531	-14.8912	-0.233753	-0.0798916	0.024064	-10.8152	-1.86E-15	-22.9068	0	0	0.0199231	2.44916	-27.3912	0.937702	212.808	366.018	645.795	399.567	399.567	399.567	11.7195	-69.5148	2.43852	93.3979	396.811	268.661	194.682	194.682	194.682	-70.1545	-4.4649	-10.333	50.2847	1.17011	-1.03546	-0.0812426	-0.0918029	1.26374	259.658	-105.078	13.402	0	0	-0.113609
879	0	15.7708	0	0	16.2783	6.83193	-14.1563	-0.257975	-0.0916162	-0.00096045	-13.0534	5.59E-15	-26.5131	0	0	0.0266819	2.44025	-27.6915	0.606597	214.592	365.508	655.113	398.462	398.462	398.462	11.5451	-72.7105	2.80887	123.722	394.666	266.776	194.682	194.682	194.682	-73.3406	-4.34694	-10.2204	50.5984	1.7313	-1.10574	-0.0638153	-0.127442	1.13956	257.433	-116.346	12.9837	0	0	0.0236199
880	0	14.22	0	0	14.6132	6.53733	-13.1795	-0.287073	-0.0904342	-0.0471814	-17.0965	6.52E-15	-26.9101	0	0	0.0223978	2.40609	-27.7715	0.277638	215.305	364.884	663.551	397.477	397.477	397.477	11.0368	-75.6771	2.99214	154.387	391.769	265.207	194.682	194.682	194.682	-76.2635	-4.15298	-9.78178	50.7193	2.33852	-1.20519	-0.0543836	-0.158587	1.05464	271.447	-119.632	10.6854	0	0	0.130917
881	0	12.4012	0	0	12.6799	6.16673	-11.939	-0.318401	-0.0732986	-0.116914	-22.3615	9.32E-15	-23.3732	0	0	-0.000187444	2.34327	-27.6618	-0.00940341	215.15	364.163	671.028	396.685	396.685	396.685	10.1763	-78.4345	2.96667	185.183	388.067	264.165	194.682	194.682	194.682	-78.9432	-3.86719	-8.99952	50.6739	2.966	-1.34885	-0.0706987	-0.176729	1.00617	311.646	-112.526	6.21661	0	0	0.217475
882	0	10.4292	0	0	10.6074	5.72911	-10.459	-0.34628	-0.041737	-0.208055	-27.5161	4.19E-15	-16.1067	0	0	-0.0391116	2.25204	-27.3984	-0.22172	214.351	363.365	677.498	396.149	396.149	396.149	8.99086	-81.0269	2.73584	215.753	383.599	263.912	194.682	194.682	194.682	-81.4325	-3.4879	-7.90112	50.4916	3.58426	-1.5444	-0.126051	-0.176261	0.983966	383.851	-94.6263	0.163847	0	0	0.301233
883	0	8.45528	0	0	8.55698	5.24681	-8.81067	-0.361297	-0.00124346	-0.313913	-30.5361	9.78E-15	-6.23899	0	0	-0.0803531	2.136	-27.0213	-0.335835	213.143	362.511	682.946	395.913	395.913	395.913	7.55483	-83.5118	2.32938	245.595	378.513	264.699	194.682	194.682	194.682	-83.8047	-3.02922	-6.56033	50.2043	4.1631	-1.79316	-0.228386	-0.157781	0.968585	488.928	-68.0996	-6.4667	0	0	0.399305
884	0	6.63913	0	0	6.69068	4.75154	-7.10199	-0.352734	0.039775	-0.424574	-29.2766	4.11E-15	4.37618	0	0	-0.105199	2.0011	-26.5715	-0.339263	211.756	361.622	687.386	395.996	395.996	395.996	5.98158	-85.9396	1.79904	274.095	373.048	266.687	194.682	194.682	194.682	-86.1276	-2.51886	-5.08854	49.8446	4.67401	-2.09053	-0.374341	-0.125979	0.938901	621.657	-37.5896	-12.6719	0	0	0.517999
885	0	5.10752	0	0	5.13082	4.27798	-5.45574	-0.312986	0.0721911	-0.529642	-22.337	-3.61E-15	13.6161	0	0	-0.103127	1.85419	-26.0887	-0.230804	210.401	360.713	690.852	396.389	396.389	396.389	4.40393	-88.326	1.21112	300.594	367.503	269.85	194.682	194.682	194.682	-88.4305	-1.99186	-3.61657	49.4444	5.09364	-2.42725	-0.555267	-0.0919816	0.875462	773.272	-10.3009	-17.9485	0	0	0.649539
886	0	3.91724	0	0	3.92672	3.85661	-3.98286	-0.242731	0.0880727	-0.620374	-9.89793	6.20E-15	19.6043	0	0	-0.0781561	1.70177	-25.6088	-0.0204819	209.258	359.791	693.394	397.054	397.054	397.054	2.9471	-90.6297	0.63712	324.465	362.165	273.916	194.682	194.682	194.682	-90.6775	-1.48196	-2.26969	49.0321	5.40566	-2.78936	-0.754144	-0.066701	0.772633	931.347	6.1998	-22.4769	0	0	0.772005
887	0	3.04186	0	0	3.04538	3.50692	-2.75626	-0.152455	0.0836434	-0.691881	6.09034	-5.24E-15	21.303	0	0	-0.0431525	1.5488	-25.1607	0.271937	208.463	358.856	695.071	397.931	397.931	397.931	1.7002	-92.7487	0.14228	345.187	357.247	278.365	194.682	194.682	194.682	-92.7648	-1.01306	-1.14108	48.6301	5.60293	-3.15909	-0.955547	-0.0591539	0.639436	1083.84	6.55594	-27.033	0	0	0.860776
888	0	2.39086	0	0	2.39202	3.23344	-1.79507	-0.0577155	0.0602143	-0.742961	22.6543	-2.10E-15	18.7577	0	0	-0.00873012	1.39812	-24.7648	0.618898	208.103	357.899	695.94	398.947	398.947	398.947	0.697844	-94.5417	-0.227529	362.392	352.833	282.524	194.682	194.682	194.682	-94.5443	-0.593873	-0.272764	48.2527	5.68788	-3.51537	-1.14686	-0.069387	0.495276	1220.56	-9.41891	-32.4217	0	0	0.902699
889	0	1.84809	0	0	1.84839	3.02581	-1.06461	0.027591	0.024205	-0.77484	36.8723	-1.16E-15	13.0576	0	0	0.0213492	1.25033	-24.4319	0.987722	208.211	356.904	696.048	400.022	400.022	400.022	-0.0820437	-95.8641	-0.456202	375.869	348.863	285.692	194.682	194.682	194.682	-95.8639	-0.217195	0.349296	47.9041	5.6724	-3.83512	-1.32088	-0.0905219	0.361514	1334.56	-36.8177	-38.8591	0	0	0.907745
890	0	1.30952	0	0	1.30956	2.8634	-0.492993	0.0939346	-0.0155019	-0.789418	46.4791	-1.05E-15	5.89312	0	0	0.0467963	1.1042	-24.1635	1.34344	208.77	355.848	695.428	401.084	401.084	401.085	-0.703271	-96.6016	-0.558837	385.532	345.166	287.263	194.682	194.682	194.682	-96.6042	0.135835	0.783907	47.5786	5.57648	-4.09486	-1.47164	-0.110922	0.257018	1420.6	-67.7398	-45.6714	0	0	0.90741
891	0	0.707167	0	0	0.707161	2.72269	0.0023725	0.135157	-0.0497115	-0.788348	49.9574	-2.91E-15	-0.881061	0	0	0.064997	0.957204	-23.9523	1.65155	209.718	354.709	694.097	402.072	402.072	402.072	-1.24747	-96.6915	-0.573045	391.378	341.522	286.81	194.682	194.682	194.682	-96.7003	0.488193	1.11326	47.2612	5.42631	-4.27262	-1.59282	-0.118125	0.19486	1474.1	-93.5825	-51.5709	0	0	0.941076
892	0	0.0211219	0	0	0.021111	2.58521	0.486334	0.144729	-0.0714162	-0.7728	46.2744	-5.82E-16	-5.70679	0	0	0.0689811	0.80618	-23.7843	1.88049	210.955	353.466	692.055	402.938	402.938	402.939	-1.7887	-96.1331	-0.54394	393.451	337.725	284.13	194.682	194.682	194.682	-96.1512	0.857886	1.41867	46.9299	5.25158	-4.35004	-1.67456	-0.103006	0.190189	1489.67	-107.807	-55.122	0	0	1.03611
893	0	-0.711925	0	0	-0.712033	2.44394	0.983587	0.115907	-0.0759213	-0.74276	35.0008	1.63E-15	-7.50276	0	0	0.0524738	0.647646	-23.6417	2.00396	212.362	352.104	689.29	403.654	403.654	403.654	-2.37275	-94.9936	-0.51053	391.823	333.643	279.276	194.682	194.682	194.682	-95.0252	1.2495	1.76013	46.5592	5.08307	-4.31446	-1.70363	-0.0616999	0.252444	1460.5	-106.198	-55.2996	0	0	1.19018
894	0	-1.39154	0	0	-1.392	2.30661	1.46682	0.0461072	-0.0611801	-0.697051	16.8454	-3.49E-16	-5.81192	0	0	0.0208369	0.4779	-23.5053	2.00283	213.81	350.614	685.79	404.202	404.202	404.202	-3.00337	-93.4134	-0.497577	386.605	329.257	272.583	194.682	194.682	194.682	-93.4637	1.64826	2.16159	46.1244	4.94996	-4.1606	-1.66397	0.00521844	0.386325	1379.5	-86.6638	-51.8886	0	0	1.36313
895	0	-1.85708	0	0	-1.85807	2.19551	1.85761	-0.0574789	-0.0290142	-0.634398	-5.78886	-1.10E-15	-1.00202	0	0	-0.00145351	0.292839	-23.3575	1.86703	215.175	348.994	681.548	404.579	404.579	404.579	-3.63775	-91.6009	-0.513989	377.989	324.682	264.652	194.682	194.682	194.682	-91.6744	2.01952	2.60386	45.6057	4.87769	-3.89201	-1.54501	0.0917535	0.580708	1244.09	-50.0453	-45.74	0	0	1.48563
896	0	-1.91305	0	0	-1.91427	2.14315	2.0417	-0.176075	0.014286	-0.555335	-28.8694	-4.37E-15	5.66201	0	0	0.019754	0.0880263	-23.185	1.59692	216.351	347.248	676.578	404.786	404.786	404.787	-4.1971	-89.8062	-0.555859	366.288	320.148	256.271	194.682	194.682	194.682	-89.9036	2.31703	3.02942	44.9927	4.88584	-3.5217	-1.34833	0.187528	0.813431	1060.88	-0.561197	-38.7149	0	0	1.48666
897	0	-1.37752	0	0	-1.37829	2.1842	1.89736	-0.284485	0.0584269	-0.463323	-47.7827	3.09E-15	12.219	0	0	0.100898	-0.141148	-22.9801	1.20433	217.254	345.388	670.917	404.832	404.832	404.832	-4.59402	-88.2702	-0.609613	351.95	315.948	248.261	194.682	194.682	194.682	-88.3863	2.5004	3.36215	44.2867	4.98656	-3.07223	-1.09139	0.278551	1.05725	846.796	53.896	-33.0016	0	0	1.32984
898	0	-0.138632	0	0	-0.13867	2.34534	1.33056	-0.360083	0.0922587	-0.363458	-58.869	4.66E-15	16.6718	0	0	0.217735	-0.398829	-22.7418	0.712789	217.833	343.437	664.634	404.724	404.723	404.723	-4.76991	-87.166	-0.65289	335.516	312.355	241.3	194.682	194.682	194.682	-87.2907	2.55619	3.53703	43.5026	5.18326	-2.57505	-0.801386	0.349685	1.28971	623.418	103.555	-30.009	0	0	1.03305
899	0	1.80366	0	0	1.80369	2.63615	0.307041	-0.392382	0.108326	-0.261284	-60.8169	-1.63E-15	17.8292	0	0	0.315316	-0.687944	-22.4744	0.156409	218.06	341.423	657.832	404.468	404.468	404.468	-4.72554	-86.5545	-0.655134	317.546	309.534	235.788	194.682	194.682	194.682	-86.6765	2.51164	3.52776	42.6671	5.47009	-2.06869	-0.50768	0.390886	1.50025	410.547	141.146	-29.7651	0	0	0.659558
900	0	4.33305	0	0	4.3339	3.04513	-1.13261	-0.387101	0.108022	-0.162268	-55.1124	-8.62E-15	16.0181	0	0	0.349292	-1.00904	-22.1861	-0.423131	217.926	339.388	650.637	404.069	404.069	404.07	-4.52687	-86.379	-0.582736	298.559	307.508	231.816	194.682	194.682	194.682	-86.491	2.43115	3.35677	41.8159	5.8317	-1.59523	-0.235887	0.401676	1.68906	222.506	166	-31.3786	0	0	0.287455
901	0	7.2553	0	0	7.26457	3.54391	-2.88616	-0.35731	0.097884	-0.0727353	-44.7735	3.84E-15	12.5613	0	0	0.314579	-1.35918	-21.8857	-0.981766	217.43	337.38	643.193	403.53	403.53	403.53	-4.2773	-86.5042	-0.40672	279.001	306.185	229.23	194.682	194.682	194.682	-86.6048	2.39457	3.07893	40.988	6.24409	-1.195	-0.00974498	0.388449	1.86186	71.066	181.317	-33.7719	0	0	-0.013566
902	0	10.353	0	0	10.3902	4.09595	-4.82026	-0.313237	0.0816145	0.00141539	-32.7107	4.43E-15	8.58303	0	0	0.235958	-1.73121	-21.5789	-1.47997	216.561	335.454	635.646	402.85	402.85	402.85	-4.07658	-86.7702	-0.110477	259.244	305.426	227.742	194.682	194.682	194.682	-86.8622	2.4699	2.75471	40.2185	6.67676	-0.899796	0.148648	0.351609	2.01673	-34.0219	186.593	-35.5167	0	0	-0.197514
903	0	13.425	0	0	13.5218	4.66345	-6.79662	-0.263811	0.0617565	0.0563758	-21.3335	-6.12E-15	4.84562	0	0	0.147565	-2.11365	-21.2656	-1.89048	215.289	333.664	628.129	402.037	402.037	402.037	-3.99405	-87.0294	0.302794	239.585	305.083	227.017	194.682	194.682	194.682	-87.1182	2.69447	2.43519	39.5318	7.09528	-0.725329	0.230604	0.292666	2.15347	-89.4938	180.687	-35.3761	0	0	-0.259345
904	0	16.3097	0	0	16.5045	5.21205	-8.69126	-0.217697	0.0424328	0.0904345	-12.3668	1.46E-16	1.91411	0	0	0.0762611	-2.4917	-20.9375	-2.20363	213.551	332.059	620.752	401.103	401.103	401.103	-4.05848	-87.1685	0.808909	220.239	305.018	226.733	194.682	194.682	194.682	-87.2601	3.06884	2.1569	38.9358	7.46553	-0.66707	0.238081	0.216281	2.27313	-97.6331	164.594	-33.043	0	0	-0.227608
905	0	18.8987	0	0	19.2273	5.71469	-10.4099	-0.179764	0.0255669	0.10418	-6.48611	6.17E-16	-0.132166	0	0	0.0316413	-2.84917	-20.5786	-2.42931	211.257	330.673	613.591	400.072	400.072	400.072	-4.259	-87.1202	1.37002	201.336	305.125	226.625	194.682	194.682	194.682	-87.2199	3.56197	1.93912	38.42	7.75787	-0.700234	0.185021	0.128037	2.3796	-66.0193	139.382	-28.6818	0	0	-0.143687
906	0	21.1367	0	0	21.6235	6.15331	-11.8939	-0.152133	0.0122826	0.100976	-3.6044	3.06E-15	-1.39481	0	0	0.0109446	-3.1709	-20.1667	-2.59409	208.294	329.521	606.698	398.983	398.983	398.983	-4.55812	-86.8615	1.94374	182.928	305.328	226.507	194.682	194.682	194.682	-86.9741	4.12404	1.78679	37.9562	7.95097	-0.785547	0.0967168	0.0337497	2.47845	-7.70971	106.982	-22.8906	0	0	-0.043384
907	0	23.0126	0	0	23.6663	6.51901	-13.1185	-0.135377	0.00243656	0.0858916	-3.20181	2.68E-15	-2.10472	0	0	0.00588867	-3.44558	-19.6767	-2.7342	204.545	328.596	600.103	397.882	397.882	397.882	-4.90758	-86.4045	2.49146	164.994	305.58	226.27	194.682	194.682	194.682	-86.5334	4.70091	1.69488	37.5034	8.03465	-0.878366	0.00132852	-0.0609105	2.57506	62.2813	69.8335	-16.4633	0	0	0.0555574
908	0	24.5473	0	0	25.3612	6.81063	-14.086	-0.127552	-0.00521949	0.0642957	-4.40917	-6.41E-16	-2.56414	0	0	0.00757258	-3.6676	-19.0837	-2.88696	199.903	327.869	593.832	396.822	396.822	396.822	-5.26223	-85.7849	2.98361	147.468	305.856	225.87	194.682	194.682	194.682	-85.9319	5.24564	1.65312	37.0138	8.01115	-0.93847	-0.0785433	-0.152659	2.6737	130.612	30.0597	-10.0608	0	0	0.151572
909	0	25.7783	0	0	26.7339	7.03256	-14.8166	-0.126011	-0.0112046	0.0408759	-6.34642	-2.48E-15	-2.94049	0	0	0.0102864	-3.83796	-18.3662	-3.083	194.288	327.297	587.913	395.861	395.861	395.861	-5.58844	-85.0471	3.40029	130.26	306.142	225.312	194.682	194.682	194.682	-85.2124	5.72419	1.65079	36.4405	7.89429	-0.93794	-0.129477	-0.236523	2.77464	187.621	-8.93609	-4.41263	0	0	0.249169
910	0	26.7466	0	0	27.8186	7.19272	-15.3408	-0.128554	-0.0162433	0.0188452	-8.33366	-3.44E-15	-3.3657	0	0	0.011465	-3.96367	-17.5084	-3.34072	187.654	326.823	582.387	395.049	395.049	395.049	-5.86556	-84.233	3.72974	113.274	306.428	224.629	194.682	194.682	194.682	-84.4155	6.11538	1.67917	35.7434	7.70671	-0.865609	-0.144794	-0.31045	2.87696	227.587	-44.4628	0.0999214	0	0	0.349437
911	0	27.4882	0	0	28.6485	7.30062	-15.6923	-0.133147	-0.020437	1.57E-05	-9.89614	9.90E-16	-3.86182	0	0	0.0106058	-4.05615	-16.5008	-3.66307	179.992	326.392	577.31	394.432	394.432	394.432	-6.08455	-83.3749	3.96512	96.4212	306.705	223.865	194.682	194.682	194.682	-83.5724	6.4082	1.73347	34.8937	7.47501	-0.727696	-0.127752	-0.370426	2.97611	249.344	-73.3421	3.1928	0	0	0.447891
912	0	28.0279	0	0	29.249	7.36588	-15.9044	-0.138481	-0.0236466	-0.0147094	-10.8175	2.10E-15	-4.3909	0	0	0.00819307	-4.12852	-15.3409	-4.03766	171.328	325.956	572.755	394.039	394.039	394.039	-6.24499	-82.491	4.10166	79.6295	306.962	223.065	194.682	194.682	194.682	-82.701	6.59815	1.81345	33.8743	7.22425	-0.544742	-0.0858499	-0.413191	3.06565	254.234	-93.2733	4.87117	0	0	0.53414
913	0	28.3785	0	0	29.6343	7.39722	-16.006	-0.14421	-0.0260097	-0.0251811	-11.1198	2.80E-15	-4.92102	0	0	0.0049544	-4.19284	-14.0321	-4.43931	161.717	325.479	568.805	393.884	393.884	393.884	-6.35183	-81.5858	4.13504	62.8441	307.19	222.267	194.682	194.682	194.682	-81.8057	6.68407	1.9228	32.6798	6.9734	-0.3466	-0.0297026	-0.435426	3.14061	245.537	-102.991	5.40801	0	0	0.596756
914	0	28.5416	0	0	29.8084	7.40142	-16.0196	-0.149959	-0.02768	-0.0312187	-10.8962	-3.03E-15	-5.40028	0	0	0.0015055	-4.25772	-12.5832	-4.83497	151.241	324.947	565.543	393.966	393.966	393.966	-6.41339	-80.6523	4.06091	46.0285	307.378	221.5	194.682	194.682	194.682	-80.8797	6.66657	2.06811	31.3146	6.73261	-0.166611	0.0309288	-0.434877	3.19406	226.387	-102.426	5.28528	0	0	0.625011
915	0	28.5112	0	0	29.7662	7.38248	-15.9582	-0.155635	-0.0290855	-0.0329046	-10.2751	9.32E-16	-5.78163	0	0	-0.0016539	-4.32669	-11.0061	-5.18971	139.996	324.361	563.049	394.27	394.271	394.271	-6.43942	-79.6753	3.87531	29.1654	307.516	220.788	194.682	194.682	194.682	-79.9082	6.54701	2.25724	29.7912	6.50288	-0.0362006	0.089636	-0.410964	3.22292	199.492	-92.7521	5.13116	0	0	0.612254
916	0	28.2756	0	0	29.4966	7.34104	-15.8237	-0.160813	-0.0305206	-0.0302279	-9.30754	1.51E-15	-5.99143	0	0	-0.00410671	-4.39767	-9.31539	-5.47251	128.09	323.748	561.389	394.774	394.774	394.774	-6.44002	-78.635	3.57565	12.2575	307.594	220.146	194.682	194.682	194.682	-78.8717	6.32734	2.49762	28.1277	6.27754	0.0193762	0.143656	-0.364489	3.224	166.383	-75.5776	5.42688	0	0	0.555784
917	0	27.8205	0	0	28.9841	7.27419	-15.6063	-0.164372	-0.0312934	-0.0237581	-7.9136	3.26E-15	-5.86568	0	0	-0.00541625	-4.46343	-7.52691	-5.66117	115.635	323.149	560.608	395.451	395.451	395.451	-6.4246	-77.5095	3.16176	-4.67372	307.601	219.582	194.682	194.682	194.682	-77.7484	6.01022	2.79473	26.3458	6.04445	-0.015858	0.193234	-0.297423	3.19703	128.202	-52.3923	6.27882	0	0	0.458735
918	0	27.1274	0	0	28.2096	7.17661	-15.2882	-0.164678	-0.0296613	-0.0142357	-5.92198	3.73E-15	-5.1772	0	0	-0.00503329	-4.51278	-5.65723	-5.74474	102.748	322.622	560.734	396.274	396.275	396.274	-6.39977	-76.2742	2.6375	-21.592	307.528	219.09	194.682	194.682	194.682	-76.5132	5.59878	3.14947	24.4684	5.78851	-0.147436	0.240907	-0.212091	3.14289	85.3216	-23.9731	7.31163	0	0	0.326873
919	0	26.1716	0	0	27.1488	7.04274	-14.85	-0.160731	-0.024701	-0.00272925	-3.23212	-1.16E-16	-3.84952	0	0	-0.00223254	-4.53254	-3.72342	-5.72389	89.5484	322.235	561.771	397.223	397.223	397.223	-6.36612	-74.8991	2.01228	-38.4537	307.379	218.641	194.682	194.682	194.682	-75.1352	5.09587	3.55495	22.5187	5.49368	-0.370891	0.289616	-0.112111	3.06394	37.804	8.51799	8.08371	0	0	0.167388
920	0	24.9209	0	0	25.7722	6.86817	-14.2759	-0.152779	-0.0168042	0.00955729	0.0733528	-3.03E-15	-2.00661	0	0	0.00379386	-4.50967	-1.74318	-5.6093	76.158	322.056	563.702	398.279	398.279	398.279	-6.31874	-73.3473	1.30141	-55.2159	307.176	218.175	194.682	194.682	194.682	-73.576	4.50485	3.99639	20.5189	5.14516	-0.673665	0.34377	-0.00393967	2.96346	-14.865	42.8164	8.31513	0	0	-0.0146742
921	0	23.3367	0	0	24.0468	6.64993	-13.5538	-0.141757	-0.00668523	0.0208881	3.7439	2.64E-15	0.149358	0	0	0.0136342	-4.43331	0.265012	-5.41826	62.7024	322.152	566.494	399.43	399.429	399.43	-6.25172	-71.5755	0.525953	-71.8427	306.953	217.608	194.682	194.682	194.682	-71.7908	3.83224	4.45413	18.4904	4.73112	-1.03856	0.405842	0.105062	2.84596	-72.387	76.3267	7.80073	0	0	-0.212091
922	0	21.3778	0	0	21.9393	6.38672	-12.6769	-0.12908	0.00514795	0.0292386	7.35843	1.40E-15	2.4243	0	0	0.0269381	-4.29674	2.28171	-5.17045	49.3122	322.574	570.097	400.662	400.662	400.662	-6.16298	-69.5371	-0.287605	-88.3132	306.754	216.841	194.682	194.682	194.682	-69.7321	3.09077	4.90735	16.4545	4.24469	-1.44767	0.47654	0.207537	2.71504	-133.668	106.763	6.36747	0	0	-0.415801
923	0	19.0048	0	0	19.42	6.07911	-11.644	-0.116945	0.0177229	0.0322992	10.3012	4.66E-16	4.59681	0	0	0.0414323	-4.09825	4.28647	-4.88396	36.1229	323.354	574.445	401.967	401.967	401.967	-6.0571	-67.185	-1.10708	-104.628	306.626	215.771	194.682	194.682	194.682	-67.3527	2.30164	5.33644	14.4324	3.68531	-1.88597	0.553278	0.295386	2.57396	-196.106	131.27	4.16086	0	0	-0.613185
924	0	16.1871	0	0	16.4685	5.72983	-10.4614	-0.10853	0.0295904	0.0278677	11.7805	-2.33E-15	6.4204	0	0	0.051841	-3.84143	6.25807	-4.57221	23.274	324.502	579.459	403.33	403.33	403.33	-5.94594	-64.4779	-1.89447	-120.817	306.622	214.314	194.682	194.682	194.682	-64.6126	1.49583	5.72439	12.4464	3.05986	-2.34351	0.632464	0.360731	2.4264	-256.441	146.967	1.48449	0	0	-0.791923
925	0	12.9128	0	0	13.0819	5.34369	-9.1431	-0.10794	0.0385358	0.0142025	10.9275	2.80E-15	7.58668	0	0	0.0497581	-3.53456	8.17488	-4.24244	10.9063	325.998	585.043	404.735	404.735	404.735	-5.8481	-61.3888	-2.6068	-136.932	306.79	212.431	194.682	194.682	194.682	-61.487	0.71438	6.05872	10.5192	2.38258	-2.81614	0.708767	0.398702	2.27687	-310.931	151.055	-1.198	0	0	-0.940832
926	0	9.20019	0	0	9.28487	4.92747	-7.71064	-0.118403	0.0432827	-0.00887693	7.12208	1.86E-15	7.88876	0	0	0.0258483	-3.18955	10.0153	-3.89591	-0.841694	327.797	591.087	406.16	406.159	406.159	-5.78686	-57.9164	-3.1984	-153.04	307.163	210.16	194.682	194.682	194.682	-57.9779	0.00658529	6.33364	8.67439	1.67471	-3.30428	0.78124	0.407005	2.12914	-357.969	141.917	-3.58387	0	0	-1.05753
927	0	5.10845	0	0	5.13852	4.49015	-6.19463	-0.141579	0.0432177	-0.0399945	0.187538	-3.73E-15	7.20529	0	0	-0.0259237	-2.82077	11.7581	-3.52915	-11.8367	329.833	597.466	407.578	407.578	407.578	-5.7842	-54.095	-3.62557	-169.192	307.76	207.636	194.682	194.682	194.682	-54.1233	-0.575783	6.55032	6.93596	0.963065	-3.81091	0.849973	0.38778	1.9868	-397.363	119.622	-5.52111	0	0	-1.14144
928	0	0.74338	0	0	0.745823	4.04319	-4.63583	-0.175208	0.0383505	-0.0754384	-9.3166	2.33E-15	5.5354	0	0	-0.102259	-2.44381	13.3831	-3.13631	-21.9536	332.028	604.039	408.961	408.961	408.961	-5.85388	-50.0005	-3.85405	-185.39	308.574	205.093	194.682	194.682	194.682	-50.0027	-0.987904	6.71613	5.32748	0.278052	-4.33807	0.919679	0.342684	1.84824	-431.884	85.1021	-6.86724	0	0	-1.19705
929	0	-3.7473	0	0	-3.75274	3.60005	-3.08324	-0.211702	0.0290187	-0.110849	-20.0009	4.19E-15	3.0094	0	0	-0.18734	-2.07439	14.8718	-2.71175	-31.0776	334.291	610.655	410.276	410.276	410.276	-5.99639	-45.7472	-3.86837	-201.559	309.582	202.83	194.682	194.682	194.682	-45.7326	-1.20314	6.8431	3.87127	-0.349267	-4.8837	0.992429	0.275698	1.70727	-463.342	41.0553	-7.55599	0	0	-1.2175
930	0	-8.1929	0	0	-8.19608	3.17474	-1.58864	-0.243975	0.0151768	-0.142249	-30.3894	3.49E-15	-0.172764	0	0	-0.260843	-1.72747	16.2073	-2.25275	-39.1066	336.534	617.151	411.496	411.496	411.496	-6.19995	-41.4692	-3.67991	-217.548	310.744	201.146	194.682	194.682	194.682	-41.4484	-1.22222	6.94704	2.58732	-0.890191	-5.43931	1.06722	0.189573	1.55964	-492.167	-9.88405	-7.40656	0	0	-1.1899
931	0	-12.4211	0	0	-12.4212	2.7795	-0.197617	-0.266835	-0.00157991	-0.16668	-39.2452	5.13E-15	-3.5649	0	0	-0.306127	-1.41673	17.3756	-1.76208	-45.9537	338.67	623.358	412.596	412.596	412.596	-6.44795	-37.3025	-3.32843	-233.156	312.001	200.287	194.682	194.682	194.682	-37.2852	-1.07474	7.04759	1.49222	-1.32082	-5.9886	1.14149	0.0905628	1.4006	-517.856	-62.6732	-6.4452	0	0	-1.09957
932	0	-16.2768	0	0	-16.2796	2.42314	1.0568	-0.2775	-0.0174084	-0.182902	-45.7688	-1.16E-15	-6.47698	0	0	-0.315584	-1.15395	18.3653	-1.24957	-51.5503	340.627	629.109	413.561	413.561	413.561	-6.72598	-33.3674	-2.8761	-248.162	313.287	200.408	194.682	194.682	194.682	-33.361	-0.81393	7.16617	0.598273	-1.62452	-6.50811	1.2097	-0.0133318	1.23158	-538.509	-110.926	-4.82389	0	0	-0.938677
933	0	-19.6364	0	0	-19.6508	2.11159	2.15265	-0.277717	-0.0294589	-0.191191	-49.8828	-7.92E-15	-8.37309	0	0	-0.29229	-0.94877	19.1686	-0.732448	-55.849	342.341	634.239	414.388	414.388	414.388	-7.0229	-29.7571	-2.39737	-262.373	314.546	201.562	194.682	194.682	194.682	-29.7657	-0.508096	7.32004	-0.0877521	-1.79261	-6.96894	1.26783	-0.114119	1.05687	-553.201	-149.065	-2.69869	0	0	-0.717402
934	0	-22.4124	0	0	-22.4464	1.84894	3.07528	-0.27203	-0.0361981	-0.192528	-52.0287	-5.13E-15	-8.94405	0	0	-0.245685	-0.808148	19.781	-0.234082	-58.8258	343.768	638.597	415.082	415.082	415.082	-7.33051	-26.5353	-1.96841	-275.635	315.745	203.72	194.682	194.682	194.682	-26.5586	-0.230229	7.51892	-0.565687	-1.82503	-7.34041	1.3128	-0.203043	0.884864	-562.422	-173.075	-0.191732	0	0	-0.461237
935	0	-24.5506	0	0	-24.6087	1.63862	3.81292	-0.265504	-0.0366621	-0.187803	-52.8519	-2.33E-15	-8.04593	0	0	-0.186077	-0.735716	20.2023	0.218336	-60.4819	344.882	642.05	415.661	415.661	415.661	-7.64253	-23.7401	-1.65837	-287.835	316.875	206.797	194.682	194.682	194.682	-23.7734	-0.0483515	7.76431	-0.842452	-1.72957	-7.59396	1.34532	-0.271703	0.723283	-568.689	-179.968	2.4342	0	0	-0.203148
936	0	-26.0256	0	0	-26.1066	1.48438	4.35305	-0.262257	-0.0301252	-0.177823	-52.9469	-9.32E-16	-5.66643	0	0	-0.121033	-0.731047	20.4361	0.597217	-60.8436	345.675	644.489	416.147	416.147	416.147	-7.9523	-21.391	-1.52234	-298.886	317.958	210.678	194.682	194.682	194.682	-21.4252	-0.017544	8.04965	-0.932344	-1.52111	-7.70729	1.3667	-0.311488	0.579978	-574.956	-167.885	4.73395	0	0	0.0266593
937	0	-26.8355	0	0	-26.9325	1.39109	4.67934	-0.264575	-0.0162643	-0.162795	-52.6703	-8.39E-15	-1.93217	0	0	-0.0544591	-0.789091	20.4898	0.878047	-59.9606	346.165	645.832	416.567	416.567	416.567	-8.24906	-19.4938	-1.59564	-308.711	319.042	215.234	194.682	194.682	194.682	-19.5159	-0.173926	8.35962	-0.856326	-1.22008	-7.66756	1.38007	-0.31764	0.458712	-584.45	-136.938	6.08378	0	0	0.208174
938	0	-27.0001	0	0	-27.1017	1.36455	4.7721	-0.272131	0.00410343	-0.142828	-52.0287	-4.66E-15	2.82605	0	0	0.0118971	-0.900055	20.3741	1.04272	-57.9032	346.386	646.029	416.946	416.946	416.946	-8.51474	-18.0432	-1.88891	-317.23	320.202	220.331	194.682	194.682	194.682	-18.0378	-0.529591	8.66962	-0.640606	-0.851206	-7.47362	1.38569	-0.289201	0.361279	-598.307	-89.8473	5.8576	0	0	0.33614
939	0	-26.5605	0	0	-26.6536	1.41032	4.61211	-0.281783	0.0289065	-0.11803	-50.7044	0	8.08708	0	0	0.0755621	-1.04998	20.1025	1.08153	-54.7581	346.395	645.061	417.302	417.302	417.302	-8.72289	-17.0216	-2.38514	-324.36	321.538	225.828	194.682	194.682	194.682	-16.9732	-1.06995	8.94656	-0.314253	-0.441625	-7.13639	1.38125	-0.231714	0.287083	-614.977	-32.1072	3.66396	0	0	0.41837
940	0	-25.5814	0	0	-25.6549	1.53157	4.18785	-0.288783	0.0547122	-0.0892683	-48.2738	9.32E-15	13.1893	0	0	0.131428	-1.22193	19.6905	0.99387	-50.6232	346.259	642.94	417.645	417.645	417.645	-8.84109	-16.3943	-3.0407	-330.03	323.155	231.577	194.682	194.682	194.682	-16.2902	-1.75515	9.15205	0.0933237	-0.0195756	-6.67765	1.36171	-0.153699	0.235461	-630.362	29.3913	-0.391484	0	0	0.469244
941	0	-24.1522	0	0	-24.2003	1.72687	3.50356	-0.289943	0.0777209	-0.0580856	-44.6141	-7.45E-15	17.5043	0	0	0.173197	-1.39742	19.154	0.787596	-45.6021	346.055	639.706	417.972	417.971	417.971	-8.83613	-16.1053	-3.79142	-334.203	325.154	237.422	194.682	194.682	194.682	-15.9386	-2.52688	9.24736	0.555042	0.386989	-6.12683	1.32262	-0.069519	0.206877	-640.367	86.5903	-5.49582	0	0	0.504961
942	0	-22.382	0	0	-22.406	1.98885	2.584	-0.285818	0.0946959	-0.0270623	-40.1494	0	20.575	0	0	0.197322	-1.55792	18.509	0.476944	-39.7978	345.861	635.425	418.27	418.27	418.27	-8.67972	-16.0789	-4.5641	-336.885	327.61	243.204	194.682	194.682	194.682	-15.851	-3.31991	9.19838	1.04837	0.750749	-5.51616	1.26247	0.00834031	0.20721	-642.494	133.172	-10.4018	0	0	0.538547
943	0	-20.3863	0	0	-20.3934	2.30494	1.47269	-0.279855	0.104164	0.000983018	-35.706	-1.86E-15	22.2316	0	0	0.205428	-1.68619	17.7698	0.079994	-33.3069	345.751	630.183	418.519	418.519	418.519	-8.35263	-16.2315	-5.29043	-338.114	330.568	248.773	194.682	194.682	194.682	-15.9516	-4.07496	8.97953	1.55697	1.04517	-4.87552	1.18319	0.0706713	0.242652	-636.792	165.373	-13.8471	0	0	0.579159
944	0	-18.2696	0	0	-18.2698	2.65972	0.224038	-0.275253	0.106059	0.0232607	-32.0807	-7.45E-15	22.5115	0	0	0.202594	-1.76742	16.9482	-0.384426	-26.2148	345.79	624.084	418.689	418.689	418.689	-7.84581	-16.4873	-5.91811	-337.938	334.04	254.001	194.682	194.682	194.682	-16.1714	-4.74816	8.57542	2.07246	1.24538	-4.22771	1.08772	0.113647	0.322305	-623.81	182.246	-14.977	0	0	0.630943
945	0	-16.1132	0	0	-16.1163	3.03831	-1.1086	-0.273649	0.101507	0.0378433	-29.79	3.73E-15	21.5896	0	0	0.194466	-1.79023	16.0523	-0.89935	-18.5911	346.026	617.25	418.748	418.748	418.748	-7.15899	-16.7905	-6.41676	-336.395	338.005	258.795	194.682	194.682	194.682	-16.4587	-5.3155	7.9808	2.59614	1.32977	-3.58565	0.980984	0.137879	0.450945	-605.286	185.072	-13.6013	0	0	0.695973
946	0	-13.9705	0	0	-13.9839	3.42904	-2.48269	-0.275522	0.0918135	0.0438441	-29.0442	4.66E-15	19.6532	0	0	0.185298	-1.74748	15.0854	-1.45129	-10.4859	346.494	609.815	418.665	418.665	418.665	-6.29915	-17.1089	-6.77757	-333.5	342.415	263.106	194.682	194.682	194.682	-16.7826	-5.77184	7.20002	3.14062	1.28226	-2.952	0.867284	0.147877	0.633267	-582.841	176.492	-10.1056	0	0	0.774816
947	0	-11.8687	0	0	-11.8962	3.82481	-3.87146	-0.280868	0.0784906	0.0424082	-29.8095	-1.86E-15	16.9085	0	0	0.177639	-1.63651	14.0456	-2.03069	-1.92807	347.211	601.928	418.412	418.412	418.412	-5.28036	-17.4337	-7.0088	-329.251	347.206	266.929	194.682	194.682	194.682	-17.133	-6.1264	6.24723	3.73078	1.09474	-2.32076	0.755171	0.149923	0.866019	-560.447	159.79	-5.27047	0	0	0.871188
948	0	-9.81177	0	0	-9.8537	4.22228	-5.26141	-0.288763	0.0630743	0.0361545	-31.8063	9.32E-16	13.5808	0	0	0.172434	-1.45884	12.9253	-2.6307	7.07609	348.174	593.754	417.966	417.966	417.966	-4.12486	-17.7755	-7.12831	-323.627	352.292	270.299	194.682	194.682	194.682	-17.5183	-6.39559	5.14689	4.40333	0.768749	-1.68062	0.654619	0.148615	1.14205	-542.245	137.715	0.0972653	0	0	0.991197
949	0	-7.78741	0	0	-7.84044	4.62026	-6.64673	-0.297673	0.0469715	0.0280803	-34.5924	-4.66E-15	9.90748	0	0	0.169641	-1.21933	11.7123	-3.24434	16.5411	349.371	585.465	417.318	417.318	417.318	-2.86252	-18.1608	-7.15623	-316.591	357.573	273.274	194.682	194.682	194.682	-17.9614	-6.59651	3.93236	5.20396	0.315568	-1.01956	0.574639	0.14787	1.44992	-531.301	112.655	5.35991	0	0	1.14332
950	0	-5.77446	0	0	-5.83174	5.01815	-8.02363	-0.305823	0.030725	0.020886	-37.6553	-8.15E-15	6.05902	0	0	0.168487	-0.925236	10.391	-3.86132	26.4985	350.774	577.248	416.47	416.47	416.47	-1.52878	-18.6257	-7.10943	-308.101	362.943	275.917	194.682	194.682	194.682	-18.4949	-6.74274	2.64276	6.18273	-0.244114	-0.329509	0.522493	0.149062	1.77715	-528.792	85.9198	10.3314	0	0	1.33608
951	0	-3.75075	0	0	-3.80172	5.41436	-9.38516	-0.311162	0.0146469	0.0167359	-40.4661	5.91E-15	2.19129	0	0	0.1678	-0.58543	8.9445	-4.46511	36.9905	352.348	569.294	415.443	415.443	415.443	-0.162104	-19.2109	-6.99861	-298.116	368.292	278.284	194.682	194.682	194.682	-19.1558	-6.84219	1.3197	7.388	-0.881466	0.389765	0.502173	0.152198	2.10845	-533.902	58.6622	14.9823	0	0	1.57569
952	0	-1.70006	0	0	-1.73024	5.80509	-10.7171	-0.311775	-0.00116735	0.0165135	-42.5714	1.86E-15	-1.5571	0	0	0.166243	-0.209924	7.35654	-5.03143	48.0617	354.051	561.803	414.271	414.271	414.271	1.19798	-19.9563	-6.82758	-286.604	373.51	280.414	194.682	194.682	194.682	-19.9802	-6.89685	0.00460299	8.86008	-1.56171	1.12795	0.514168	0.15639	2.42933	-543.573	31.912	19.3759	0	0	1.85936
953	0	0.38321	0	0	0.391761	6.18385	-11.9966	-0.306161	-0.0163092	0.0201448	-43.6511	1.86E-15	-5.01226	0	0	0.162725	0.190309	5.61413	-5.52814	59.7498	355.839	554.974	413.008	413.008	413.008	2.51284	-20.8966	-6.59501	-273.557	378.494	282.316	194.682	194.682	194.682	-20.9991	-6.9043	-1.26347	10.6251	-2.24697	1.86307	0.553465	0.160016	2.72741	-553.102	6.81401	23.4742	0	0	2.16945
954	0	2.49181	0	0	2.55942	6.54167	-13.1939	-0.293833	-0.0300829	0.0263006	-43.5744	6.52E-15	-7.96743	0	0	0.156745	0.603182	3.70963	-5.91708	72.0759	357.667	549.003	411.715	411.715	411.715	3.74684	-22.0588	-6.29757	-258.99	383.153	283.979	194.682	194.682	194.682	-22.2355	-6.8603	-2.44991	12.6909	-2.89927	2.56232	0.612635	0.159748	2.99262	-557.241	-15.8337	27.2105	0	0	2.47104
955	0	4.60723	0	0	4.75438	6.8684	-14.2767	-0.275352	-0.0416806	0.0333505	-42.3745	-4.66E-15	-10.212	0	0	0.148322	1.01527	1.64259	-6.15719	85.0345	359.493	544.081	410.459	410.459	410.459	4.86987	-23.4617	-5.93343	-242.949	387.415	285.371	194.682	194.682	194.682	-23.705	-6.76177	-3.52669	15.0446	-3.48407	3.18427	0.682302	0.151904	3.21753	-551.684	-35.3808	30.5376	0	0	2.71953
956	0	6.70286	0	0	6.94752	7.15424	-15.2151	-0.251831	-0.0503956	0.0390605	-40.1651	0	-11.5761	0	0	0.137557	1.41168	-0.579279	-6.2088	98.5876	361.278	540.385	409.302	409.302	409.302	5.8601	-25.1165	-5.50482	-225.507	391.229	286.452	194.682	194.682	194.682	-25.4159	-6.60915	-4.47451	17.6544	-3.97339	3.68273	0.751659	0.134817	3.39997	-532.554	-50.8506	33.3343	0	0	2.86592
957	0	8.7476	0	0	9.10253	7.39177	-15.9883	-0.224549	-0.0555913	0.0419238	-37.0824	1.86E-15	-11.9506	0	0	0.124383	1.77655	-2.9399	-6.03865	112.66	362.989	538.074	408.291	408.291	408.291	6.70576	-27.0267	-5.01927	-206.761	394.572	287.185	194.682	194.682	194.682	-27.3704	-6.40794	-5.28405	20.4727	-4.34831	4.01178	0.808043	0.108259	3.5351	-497.344	-61.2669	35.4796	0	0	2.86912
958	0	10.7077	0	0	11.1786	7.57742	-16.5884	-0.19505	-0.0570458	0.0412716	-33.3065	1.86E-15	-11.3391	0	0	0.10876	2.09385	-5.41519	-5.62568	127.134	364.604	537.282	407.456	407.456	407.456	7.40658	-29.1877	-4.48943	-186.832	397.448	287.545	194.682	194.682	194.682	-29.5639	-6.16884	-5.95679	23.442	-4.60006	4.1321	0.839257	0.0741791	3.61953	-444.979	-65.9013	36.9588	0	0	2.70437
959	0	12.5479	0	0	13.1328	7.71225	-17.0218	-0.165592	-0.0551017	0.037524	-29.1313	-3.73E-15	-9.88266	0	0	0.0912703	2.34892	-7.97376	-4.96664	141.854	366.109	538.103	406.799	406.799	406.799	7.97407	-31.5855	-3.93124	-165.861	399.883	287.52	194.682	194.682	194.682	-31.984	-5.90678	-6.50495	26.5	-4.72906	4.01798	0.835579	0.0354165	3.64904	-376.206	-64.8208	37.9307	0	0	2.37102
960	0	14.2332	0	0	14.9235	7.80146	-17.3074	-0.138936	-0.050775	0.0322172	-24.9719	-9.32E-16	-7.86182	0	0	0.0733208	2.53038	-10.578	-4.08073	156.619	367.499	540.585	406.303	406.303	406.303	8.43019	-34.197	-3.36123	-144.003	401.925	287.11	194.682	194.682	194.682	-34.6101	-5.63897	-6.94997	29.5849	-4.74287	3.6637	0.792884	-0.0059959	3.62037	-293.959	-59.3883	38.7498	0	0	1.89717
961	0	15.7314	0	0	16.5134	7.85285	-17.4715	-0.118036	-0.0452702	0.0270946	-21.3421	9.32E-16	-5.62269	0	0	0.0568731	2.63249	-13.185	-3.01138	171.199	368.775	544.717	405.935	405.935	405.935	8.80436	-36.9929	-2.79358	-121.407	403.63	286.323	194.682	194.682	194.682	-37.4161	-5.38253	-7.31961	32.6383	-4.65397	3.08767	0.714954	-0.0482436	3.53295	-202.959	-51.8857	39.7174	0	0	1.33584
962	0	17.0173	0	0	17.8745	7.87486	-17.5417	-0.10519	-0.0400345	0.0236467	-18.701	2.80E-15	-3.54711	0	0	0.043423	2.65706	-15.7487	-1.82352	185.337	369.939	550.418	405.648	405.648	405.648	9.1293	-39.9419	-2.23794	-98.207	405.058	285.171	194.682	194.682	194.682	-40.374	-5.15255	-7.64406	35.6058	-4.47754	2.33229	0.611402	-0.0905437	3.39039	-108.868	-45.2667	40.9995	0	0	0.753826
963	0	18.0762	0	0	18.9906	7.8746	-17.5409	-0.102413	-0.0363243	0.0227488	-17.3874	0	-1.97846	0	0	0.0335235	2.61421	-18.2208	-0.596197	198.773	370.991	557.545	405.397	405.397	405.397	9.4356	-43.016	-1.69865	-74.4996	406.261	283.675	194.682	194.682	194.682	-43.4588	-4.96062	-7.95098	38.437	-4.22981	1.45909	0.496078	-0.131498	3.20087	-17.9131	-42.2476	42.5423	0	0	0.221047
964	0	18.9081	0	0	19.8613	7.85655	-17.4833	-0.112122	-0.0339173	0.0242545	-17.5991	-9.32E-16	-1.07675	0	0	0.0267528	2.52139	-20.5542	0.587597	211.258	371.924	565.891	405.133	405.133	405.133	9.74655	-46.1965	-1.17468	-50.3339	407.275	281.868	194.682	194.682	194.682	-46.654	-4.81338	-8.26097	41.0849	-3.92615	0.540014	0.38343	-0.167597	2.97706	64.1392	-43.8923	43.6173	0	0	-0.206291
965	0	19.5309	0	0	20.5055	7.82247	-17.3745	-0.130332	-0.0328479	0.0272074	-18.6912	1.86E-15	-0.991913	0	0	0.0212571	2.40065	-22.7045	1.6511	222.574	372.726	575.205	404.814	404.814	404.814	10.0753	-49.4798	-0.660043	-25.7051	408.119	279.814	194.682	194.682	194.682	-49.9574	-4.7119	-8.58564	43.5064	-3.57942	-0.352545	0.281268	-0.195154	2.73275	134.406	-50.1711	43.5789	0	0	-0.502307
966	0	19.9706	0	0	20.9501	7.77211	-17.2135	-0.15102	-0.0344761	0.0305141	-19.7038	-4.66E-16	-1.96547	0	0	0.0159081	2.27498	-24.6329	2.53232	232.545	373.379	585.21	404.403	404.403	404.403	10.4236	-52.8691	-0.147747	-0.578038	408.794	277.603	194.682	194.682	194.682	-53.3727	-4.65323	-8.92619	45.6635	-3.19861	-1.15544	0.193311	-0.212554	2.48109	191.641	-60.6779	42.4461	0	0	-0.661556
967	0	20.2453	0	0	21.2132	7.70341	-16.9935	-0.169692	-0.0395233	0.0333385	-19.8754	4.66E-16	-4.11028	0	0	0.0108379	2.16448	-26.3079	3.18932	241.046	373.865	595.617	403.873	403.873	403.873	10.7791	-56.3592	0.364498	25.0802	409.279	275.331	194.682	194.682	194.682	-56.894	-4.63182	-9.2706	47.5258	-2.7885	-1.8219	0.121534	-0.218858	2.23498	235.262	-74.0213	40.3863	0	0	-0.694202
968	0	20.3535	0	0	21.2926	7.6128	-16.7024	-0.185121	-0.0486151	0.0350913	-18.9516	0	-7.42828	0	0	0.00718475	2.08333	-27.7063	3.60221	248.007	374.168	606.149	403.209	403.209	403.209	11.1151	-59.9262	0.870029	51.2815	409.527	273.079	194.682	194.682	194.682	-60.4953	-4.63964	-9.59234	49.0721	-2.34992	-2.32543	0.0676569	-0.216322	2.00392	265.011	-89.006	37.9662	0	0	-0.621142
969	0	20.2728	0	0	21.1642	7.49503	-16.3226	-0.198015	-0.0610282	0.0347328	-17.1243	2.80E-15	-11.6503	0	0	0.00656682	2.0381	-28.8145	3.77204	253.411	374.28	616.55	402.415	402.415	402.415	11.3906	-63.5259	1.35158	78.0153	409.463	270.903	194.682	194.682	194.682	-64.1284	-4.66484	-9.85093	50.2919	-1.88089	-2.65996	0.0324442	-0.207466	1.79674	281.763	-103.931	35.5588	0	0	-0.474553
970	0	19.9652	0	0	20.7881	7.34335	-15.8312	-0.209954	-0.0748139	0.0308702	-14.8953	-3.73E-15	-16.2399	0	0	0.0103692	2.02757	-29.628	3.71796	257.287	374.2	626.599	401.511	401.511	401.511	11.5538	-67.0987	1.78173	105.253	408.989	268.841	194.682	194.682	194.682	-67.7272	-4.69078	-9.99528	51.1866	-1.37803	-2.83733	0.0142363	-0.196261	1.6171	287.728	-117.14	33.2693	0	0	-0.290571
971	0	19.3866	0	0	20.1193	7.15001	-15.2013	-0.222905	-0.0871637	0.0208263	-12.9344	-1.86E-15	-20.4542	0	0	0.0184752	2.0441	-30.1523	3.47313	259.713	373.936	636.108	400.539	400.539	400.539	11.5481	-70.5779	2.12519	132.95	407.99	266.923	194.682	194.682	194.682	-71.2175	-4.69677	-9.96997	51.7689	-0.838527	-2.88258	0.011398	-0.18484	1.46945	286.519	-126.767	30.9556	0	0	-0.102174
972	0	18.498	0	0	19.1214	6.90753	-14.4056	-0.238363	-0.094684	0.00122737	-11.8863	5.59E-15	-23.4173	0	0	0.0278722	2.07576	-30.4019	3.08087	260.807	373.505	644.932	399.558	399.558	399.558	11.3207	-73.899	2.34354	161.039	406.36	265.191	194.682	194.682	194.682	-74.5271	-4.66057	-9.7234	52.0622	-0.261699	-2.82917	0.0162258	-0.175384	1.35368	284.187	-131.295	28.2703	0	0	0.067073
973	0	17.2787	0	0	17.7799	6.6105	-13.4229	-0.257816	-0.0946081	-0.0316888	-12.3103	-6.52E-15	-24.3237	0	0	0.0321757	2.10911	-30.4	2.59016	260.724	372.93	652.965	398.642	398.642	398.642	10.8316	-77.0096	2.40178	189.408	404.01	263.717	194.682	194.682	194.682	-77.598	-4.56205	-9.21693	52.0988	0.349142	-2.71356	0.0210768	-0.167868	1.2703	287.399	-129.525	24.9034	0	0	0.20852
974	0	15.7388	0	0	16.115	6.25756	-12.2442	-0.28123	-0.0842759	-0.0808921	-14.4183	-7.92E-15	-22.5001	0	0	0.0233411	2.13193	-30.1777	2.05174	259.647	372.237	660.135	397.865	397.865	397.865	10.0617	-79.8779	2.27584	217.877	400.893	262.614	194.682	194.682	194.682	-80.3977	-4.38685	-8.43261	51.9174	0.985421	-2.57096	0.0154289	-0.160182	1.21665	303.457	-120.248	20.4347	0	0	0.32584
975	0	13.9292	0	0	14.1895	5.85373	-10.882	-0.306544	-0.0622236	-0.146941	-17.9155	6.99E-15	-17.6464	0	0	-0.00368528	2.1351	-29.7723	1.51407	257.786	371.456	666.408	397.3	397.3	397.3	9.02048	-82.4979	1.95994	246.177	397.022	262.04	194.682	194.682	194.682	-82.9256	-4.12973	-7.38096	51.5613	1.63296	-2.43207	-0.0107634	-0.147871	1.18637	338.061	-102.232	14.5826	0	0	0.429317
976	0	11.9442	0	0	12.1084	5.41208	-9.37738	-0.32974	-0.029986	-0.227353	-21.945	-5.82E-16	-10.1249	0	0	-0.0454199	2.11385	-29.2262	1.01978	255.365	370.616	671.776	397.001	397.001	397.001	7.75207	-84.8903	1.47206	273.935	392.492	262.174	194.682	194.682	194.682	-85.2133	-3.79678	-6.10701	51.0763	2.27242	-2.32086	-0.0642108	-0.1278	1.16828	394.109	-75.8484	7.71728	0	0	0.529202
977	0	9.91442	0	0	10.008	4.95345	-7.80038	-0.344697	0.00719601	-0.316598	-25.1047	6.80E-15	-1.05128	0	0	-0.0880171	2.06773	-28.584	0.602669	252.612	369.742	676.261	396.999	396.999	396.999	6.33433	-87.097	0.854726	300.691	387.483	263.186	194.682	194.682	194.682	-87.317	-3.40491	-4.68974	50.5083	2.88127	-2.25379	-0.148122	-0.100867	1.1477	471.206	-44.2389	0.824517	0	0	0.630881
978	0	7.98641	0	0	8.03433	4.5035	-6.24105	-0.343414	0.0416653	-0.407461	-25.6481	9.32E-16	7.93164	0	0	-0.113198	1.99976	-27.8904	0.285784	249.751	368.857	679.903	397.294	397.294	397.294	4.86864	-89.1686	0.16947	325.932	382.242	265.185	194.682	194.682	194.682	-89.3003	-2.97841	-3.23245	49.9011	3.43589	-2.2396	-0.261102	-0.0724338	1.1085	566.375	-13.1814	-5.09424	0	0	0.732656
979	0	6.29116	0	0	6.31333	4.08797	-4.79237	-0.317971	0.0657992	-0.492379	-21.9849	6.46E-15	15.1036	0	0	-0.10973	1.91515	-27.1871	0.0804064	246.985	367.973	682.757	397.858	397.858	397.858	3.46175	-91.1431	-0.513479	349.14	377.039	268.156	194.682	194.682	194.682	-91.2091	-2.5435	-1.84529	49.2941	3.91426	-2.27956	-0.397406	-0.0497908	1.03618	674.499	10.4292	-9.63745	0	0	0.824211
980	0	4.91038	0	0	4.91971	3.72729	-3.5296	-0.264557	0.0743786	-0.565626	-13.4017	1.40E-15	19.1529	0	0	-0.0811799	1.81941	-26.5105	-0.01341	244.488	367.096	684.881	398.638	398.638	398.638	2.20433	-93.0226	-1.12715	369.839	372.114	271.903	194.682	194.682	194.682	-93.0468	-2.1227	-0.624581	48.7196	4.29881	-2.36867	-0.549138	-0.0395126	0.924437	789.804	21.0006	-13.2985	0	0	0.889001
981	0	3.85478	0	0	3.85845	3.43235	-2.49431	-0.187063	0.0659987	-0.623797	-0.617153	1.86E-15	19.5261	0	0	-0.042125	1.71722	-25.8895	-0.00559199	242.394	366.224	686.335	399.563	399.563	399.563	1.15299	-94.7567	-1.61925	387.64	367.626	276.03	194.682	194.682	194.682	-94.7595	-1.73068	0.3656	48.2015	4.57848	-2.49658	-0.707288	-0.0446541	0.778028	905.583	15.8336	-16.9966	0	0	0.909474
982	0	3.06684	0	0	3.06818	3.20286	-1.68753	-0.0968836	0.0432593	-0.665863	14.2693	1.86E-15	16.5341	0	0	-0.00630056	1.61142	-25.3441	0.0858019	240.794	365.346	687.169	400.555	400.555	400.555	0.321521	-96.246	-1.96035	402.267	363.624	279.978	194.682	194.682	194.682	-96.2412	-1.37237	1.10369	47.7536	4.74991	-2.64864	-0.862204	-0.0631861	0.615184	1014.4	-3.76126	-21.496	0	0	0.87632
983	0	2.4454	0	0	2.44583	3.02859	-1.0744	-0.00939073	0.0111115	-0.692798	28.3688	-2.33E-16	11.1301	0	0	0.0213046	1.50277	-24.8854	0.236725	239.732	364.445	687.42	401.54	401.54	401.54	-0.316402	-97.3642	-2.14744	413.559	360.044	283.112	194.682	194.682	194.682	-97.3596	-1.04335	1.61031	47.3789	4.81801	-2.80704	-1.00751	-0.0899101	0.459264	1109.92	-33.9118	-26.8684	0	0	0.797878
984	0	1.8825	0	0	1.88259	2.89294	-0.596953	0.0611405	-0.0238758	-0.706271	38.852	-1.86E-15	4.68304	0	0	0.0419314	1.39019	-24.515	0.4192	239.204	363.499	687.11	402.451	402.451	402.451	-0.81591	-97.9921	-2.20232	421.455	356.737	284.838	194.682	194.682	194.682	-97.9916	-0.731858	1.93914	47.0701	4.7957	-2.9519	-1.13792	-0.116831	0.335267	1186.38	-68.5131	-32.5044	0	0	0.699664
985	0	1.29628	0	0	1.29628	2.77801	-0.192385	0.104802	-0.0544738	-0.707727	43.6014	-3.64E-15	-1.2988	0	0	0.0556648	1.27114	-24.2268	0.603338	239.167	362.487	686.241	403.24	403.24	403.24	-1.24436	-98.0497	-2.16349	425.951	353.513	284.711	194.682	194.682	194.682	-98.0551	-0.42275	2.16125	46.8111	4.70282	-3.0625	-1.24768	-0.133513	0.261283	1238.6	-100.19	-37.3275	0	0	0.617393
986	0	0.651967	0	0	0.65197	2.67032	0.186752	0.115369	-0.0744073	-0.697814	41.3826	1.05E-15	-5.49465	0	0	0.0579396	1.14218	-24.0083	0.759585	239.54	361.386	684.803	403.873	403.873	403.873	-1.6623	-97.5158	-2.07364	427.078	350.187	282.502	194.682	194.682	194.682	-97.5288	-0.10321	2.346	46.5786	4.5648	-3.1192	-1.33019	-0.130826	0.249608	1261.45	-122.016	-40.187	0	0	0.583807
987	0	-0.0279993	0	0	-0.0280021	2.56554	0.555607	0.0892852	-0.0793632	-0.676125	31.8895	8.15E-16	-6.99444	0	0	0.0438712	0.999592	-23.8428	0.860729	240.22	360.178	682.775	404.332	404.332	404.332	-2.10681	-96.4373	-1.96774	424.879	346.636	278.236	194.682	194.682	194.682	-96.4601	0.230866	2.54386	46.346	4.41059	-3.10514	-1.37564	-0.102269	0.306671	1249.1	-128.813	-40.2281	0	0	0.614224
988	0	-0.660855	0	0	-0.660934	2.47118	0.887713	0.0264499	-0.0677663	-0.640928	15.8816	4.08E-16	-5.46586	0	0	0.0175738	0.839624	-23.7115	0.883885	241.087	358.851	680.131	404.614	404.614	404.614	-2.58017	-94.931	-1.86576	419.421	342.828	272.202	194.682	194.682	194.682	-94.9661	0.570153	2.77413	46.0865	4.27084	-3.00842	-1.373	-0.0461268	0.429809	1195.69	-117.729	-37.2663	0	0	0.696266
989	0	-1.10888	0	0	-1.1091	2.40607	1.11686	-0.066323	-0.0410808	-0.590263	-4.51303	7.28E-16	-1.24053	0	0	-0.00156675	0.658805	-23.5958	0.812266	242.016	357.402	676.849	404.724	404.724	404.724	-3.04763	-93.1773	-1.77181	410.835	338.842	264.937	194.682	194.682	194.682	-93.2265	0.891532	3.02059	45.777	4.1754	-2.82378	-1.31233	0.035429	0.608577	1097.96	-88.3369	-32.0152	0	0	0.789587
990	0	-1.20007	0	0	-1.20031	2.39656	1.15032	-0.173342	-0.00376597	-0.523104	-25.8127	-2.33E-15	4.68562	0	0	0.0144927	0.454058	-23.4791	0.637009	242.885	355.838	672.92	404.676	404.676	404.676	-3.44657	-91.3984	-1.67755	399.357	334.849	257.155	194.682	194.682	194.682	-91.4613	1.16404	3.23655	45.4023	4.15111	-2.55443	-1.19213	0.135529	0.820055	959.102	-42.9452	-26.0678	0	0	0.839156
991	0	-0.767338	0	0	-0.767435	2.47012	0.89146	-0.272619	0.0369296	-0.440945	-43.8774	1.71E-15	10.7814	0	0	0.081441	0.222923	-23.3487	0.358621	243.584	354.179	668.351	404.484	404.484	404.484	-3.70704	-89.8177	-1.56528	385.352	331.082	249.62	194.682	194.682	194.682	-89.8903	1.36118	3.35922	44.9568	4.21955	-2.21317	-1.02281	0.243796	1.03812	790.585	13.3279	-21.4554	0	0	0.799486
992	0	0.301502	0	0	0.301502	2.64734	0.267649	-0.342794	0.0720504	-0.347758	-55.1574	-1.05E-15	15.3538	0	0	0.182525	-0.0360498	-23.1957	-0.0123717	244.014	352.457	663.176	404.165	404.165	404.165	-3.77901	-88.6082	-1.40957	369.29	327.771	242.982	194.682	194.682	194.682	-88.6836	1.47557	3.33124	44.4474	4.3952	-1.8223	-0.822748	0.346585	1.2407	609.008	72.5824	-19.6978	0	0	0.656318
993	0	2.02182	0	0	2.02198	2.93455	-0.743442	-0.37221	0.0936822	-0.249581	-58.0361	-3.96E-15	17.1367	0	0	0.272645	-0.322765	-23.0159	-0.455306	244.095	350.717	657.453	403.732	403.732	403.732	-3.65628	-87.8484	-1.17986	351.69	325.081	237.651	194.682	194.682	194.682	-87.9193	1.5284	3.12273	43.8923	4.6839	-1.41271	-0.614834	0.429526	1.41746	431.907	126.315	-21.065	0	0	0.434156
994	0	4.30046	0	0	4.30335	3.32012	-2.09986	-0.365019	0.0998686	-0.153811	-53.5486	1.00E-14	15.9749	0	0	0.310702	-0.635029	-22.8083	-0.940608	243.762	349.016	651.267	403.199	403.199	403.199	-3.38451	-87.5097	-0.848451	333.056	323.072	233.739	194.682	194.682	194.682	-87.5713	1.56641	2.74448	43.32	5.08175	-1.02154	-0.418558	0.48443	1.57481	273.193	170.047	-24.7777	0	0	0.182126
995	0	6.96632	0	0	6.98098	3.77711	-3.70426	-0.334426	0.0949936	-0.0681894	-44.4306	4.66E-16	12.8089	0	0	0.287658	-0.968064	-22.574	-1.43254	242.96	347.418	644.723	402.574	402.574	402.574	-3.04521	-87.4855	-0.400343	313.834	321.698	231.115	194.682	194.682	194.682	-87.5364	1.64609	2.2425	42.7649	5.57502	-0.688383	-0.250631	0.507786	1.72385	143.76	203.065	-29.6931	0	0	-0.0459351
996	0	9.82211	0	0	9.86687	4.27114	-5.43186	-0.291689	0.0836218	0.00076201	-33.4761	8.04E-15	8.78346	0	0	0.222857	-1.31413	-22.3132	-1.89394	241.641	345.987	637.942	401.864	401.864	401.864	-2.72449	-87.6402	0.161301	294.396	320.86	229.515	194.682	194.682	194.682	-87.6815	1.81389	1.678	42.262	6.14063	-0.449538	-0.12403	0.498061	1.87151	51.6726	224.703	-34.5726	0	0	-0.208268
997	0	12.6839	0	0	12.7853	4.76761	-7.15767	-0.244907	0.0685671	0.0499682	-22.8932	1.31E-15	4.76961	0	0	0.145427	-1.66238	-22.0238	-2.29232	239.757	344.783	631.045	401.075	401.075	401.075	-2.48906	-87.8447	0.813898	275.031	320.44	228.627	194.682	194.682	194.682	-87.8786	2.09324	1.11091	41.8394	6.74763	-0.331296	-0.0435519	0.452351	2.01698	-0.693844	232.504	-38.0566	0	0	-0.28695
998	0	15.4022	0	0	15.5892	5.23645	-8.77509	-0.202717	0.0534997	0.0793262	-14.3782	1.49E-15	1.48062	0	0	0.0804533	-1.99944	-21.6994	-2.60589	237.251	343.85	624.149	400.216	400.216	400.216	-2.37622	-87.9951	1.51875	255.941	320.327	228.15	194.682	194.682	194.682	-88.0238	2.48148	0.591432	41.5126	7.35963	-0.343651	-0.00385655	0.373401	2.15993	-16.8539	226.146	-39.3915	0	0	-0.291128
999	0	17.874	0	0	18.1714	5.65546	-10.2084	-0.170135	0.0401832	0.0906511	-8.66813	-2.61E-15	-0.810318	0	0	0.038467	-2.31038	-21.3283	-2.82786	234.06	343.214	617.356	399.299	399.299	399.299	-2.39237	-88.0239	2.23085	237.244	320.429	227.838	194.682	194.682	194.682	-88.0491	2.95469	0.153667	41.2785	7.93798	-0.476688	0.00502325	0.266705	2.29805	-3.35573	205.642	-38.1769	0	0	-0.242834
1000	0	20.0441	0	0	20.4666	6.01171	-11.4165	-0.148211	0.0284563	0.0869263	-5.66372	-3.92E-15	-2.18771	0	0	0.0175939	-2.58059	-20.8945	-2.9674	230.115	342.877	610.75	398.341	398.341	398.341	-2.52015	-87.9004	2.90887	218.983	320.681	227.522	194.682	194.682	194.682	-87.9241	3.47713	-0.185784	41.1145	8.44582	-0.701234	-0.00335844	0.139702	2.43103	31.0807	171.572	-34.2631	0	0	-0.165266
1001	0	21.8962	0	0	22.4465	6.30133	-12.391	-0.13668	0.0182479	0.0726963	-4.8972	-2.21E-15	-2.81948	0	0	0.0111077	-2.79782	-20.3799	-3.04714	225.349	342.817	604.404	397.367	397.367	397.367	-2.72911	-87.6227	3.52184	201.141	321.04	227.106	194.682	194.682	194.682	-87.6471	4.01114	-0.425374	40.9807	8.85236	-0.974147	-0.0157932	0.00325135	2.5571	76.116	126.586	-27.9532	0	0	-0.0767107
1002	0	23.4414	0	0	24.112	6.52818	-13.149	-0.133672	0.00799936	0.0525737	-5.65448	-2.29E-15	-3.07761	0	0	0.0113315	-2.95434	-19.766	-3.0979	219.708	342.988	598.379	396.404	396.405	396.404	-2.98406	-87.2079	4.05294	183.65	321.475	226.554	194.682	194.682	194.682	-87.2351	4.52425	-0.576204	40.8256	9.13728	-1.24664	-0.0207672	-0.133122	2.67786	122.008	73.7	-19.7023	0	0	0.0130396
1003	0	24.7065	0	0	25.4836	6.70094	-13.723	-0.135893	-0.00275229	0.0312167	-7.1177	-3.79E-16	-3.2361	0	0	0.012838	-3.04827	-19.0364	-3.15196	213.154	343.328	592.729	395.49	395.49	395.49	-3.25253	-86.6823	4.49785	166.421	321.96	225.881	194.682	194.682	194.682	-86.7142	4.99295	-0.656432	40.595	9.29344	-1.47359	-0.0114869	-0.259128	2.79058	160.736	17.8033	-10.4305	0	0	0.0981155
1004	0	25.723	0	0	26.5898	6.82985	-14.1494	-0.140828	-0.0136855	0.012106	-8.66273	6.12E-16	-3.46611	0	0	0.0131594	-3.08401	-18.1788	-3.23605	205.676	343.766	587.513	394.662	394.662	394.662	-3.50778	-86.0721	4.85995	149.363	322.468	225.124	194.682	194.682	194.682	-86.1099	5.40193	-0.686198	40.239	9.32666	-1.62136	0.0159991	-0.368032	2.89274	186.785	-35.9921	-1.26929	0	0	0.174219
1005	0	26.5185	0	0	27.4576	6.92402	-14.4599	-0.14612	-0.0238343	-0.00260618	-9.81745	-9.32E-16	-3.82568	0	0	0.0116399	-3.07136	-17.1852	-3.36519	197.284	344.23	582.788	393.961	393.961	393.961	-3.72924	-85.3979	5.14474	132.392	322.968	224.329	194.682	194.682	194.682	-85.442	5.7411	-0.683521	39.7169	9.25235	-1.67258	0.0627133	-0.453144	2.98094	197.467	-82.3848	6.60526	0	0	0.236414
1006	0	27.1119	0	0	28.1057	6.98965	-14.6757	-0.150387	-0.0321031	-0.0121195	-10.3468	2.21E-15	-4.28886	0	0	0.00869722	-3.02392	-16.0526	-3.53853	188.018	344.652	578.617	393.421	393.421	393.421	-3.90189	-84.671	5.35465	115.45	323.431	223.541	194.682	194.682	194.682	-84.7211	6.00198	-0.661101	38.9995	9.09049	-1.62797	0.125497	-0.50938	3.05254	192.916	-117.148	12.2976	0	0	0.279034
1007	0	27.5109	0	0	28.5405	7.02926	-14.8058	-0.153664	-0.0375769	-0.0165967	-10.276	4.02E-15	-4.77211	0	0	0.00518239	-2.95676	-14.7827	-3.73869	177.935	344.981	575.067	393.07	393.07	393.07	-4.01567	-83.8919	5.4861	98.5007	323.826	222.789	194.682	194.682	194.682	-83.9467	6.17536	-0.624632	38.0693	8.86075	-1.50464	0.198625	-0.532307	3.10577	175.279	-137.332	15.3098	0	0	0.296307
1008	0	27.7134	0	0	28.7581	7.04205	-14.8478	-0.156154	-0.0396845	-0.0168328	-9.71733	3.49E-16	-5.15603	0	0	0.00184446	-2.88379	-13.382	-3.93477	167.117	345.179	572.201	392.923	392.923	392.923	-4.06544	-83.052	5.52974	81.5309	324.136	222.09	194.682	194.682	194.682	-83.1102	6.25123	-0.572987	36.9202	8.57865	-1.33182	0.273248	-0.519724	3.13931	148.205	-141.917	15.6856	0	0	0.284701
1009	0	27.7103	0	0	28.7467	7.02484	-14.7913	-0.158508	-0.0386862	-0.0139553	-8.84756	-6.99E-16	-5.34742	0	0	-0.000813853	-2.81546	-11.8603	-4.08845	155.657	345.231	570.082	392.984	392.984	392.984	-4.05101	-82.1366	5.47303	64.5471	324.349	221.45	194.682	194.682	194.682	-82.1967	6.22021	-0.499906	35.5565	8.25396	-1.14517	0.341755	-0.471452	3.15227	115.455	-131.549	13.9441	0	0	0.244045
1010	0	27.4888	0	0	28.4912	6.97318	-14.6216	-0.161043	-0.0348972	-0.00898071	-7.78387	1.51E-15	-5.22749	0	0	-0.00263833	-2.75718	-10.2306	-4.16133	143.659	345.144	568.758	393.252	393.252	393.252	-3.97765	-81.1272	5.30411	47.5705	324.466	220.866	194.682	194.682	194.682	-81.1881	6.07626	-0.396195	33.9924	7.89074	-0.98074	0.398838	-0.390948	3.14443	80.0324	-108.354	10.8896	0	0	0.177676
1011	0	27.0349	0	0	27.9769	6.88264	-14.3236	-0.163025	-0.0288564	-0.00278321	-6.48911	2.33E-16	-4.70877	0	0	-0.00364816	-2.70849	-8.50813	-4.12173	131.231	344.946	568.266	393.715	393.715	393.715	-3.85529	-80.0042	5.01635	30.6318	324.499	220.333	194.682	194.682	194.682	-80.0651	5.81906	-0.253134	32.2507	7.4884	-0.869986	0.443308	-0.284735	3.11533	43.775	-75.4767	7.39811	0	0	0.0913984
1012	0	26.3332	0	0	27.1901	6.74989	-13.8851	-0.163055	-0.0209529	0.00417739	-4.82295	3.26E-15	-3.73327	0	0	-0.00372227	-2.66345	-6.70927	-3.94937	118.483	344.687	568.624	394.363	394.362	394.363	-3.69648	-78.7463	4.6115	13.7665	324.467	219.837	194.682	194.682	194.682	-78.8067	5.45502	-0.0656033	30.3605	7.04338	-0.836497	0.475103	-0.162279	3.06416	7.59145	-36.7163	4.21566	0	0	-0.00755323
1013	0	25.3655	0	0	26.1166	6.57367	-13.3004	-0.159917	-0.011799	0.0113823	-2.658	-4.54E-15	-2.33119	0	0	-0.00235711	-2.61186	-4.85123	-3.63799	105.526	344.431	569.832	395.179	395.179	395.179	-3.51354	-77.329	4.10111	-2.991	324.401	219.348	194.682	194.682	194.682	-77.3885	4.99668	0.165282	28.3553	6.55089	-0.894077	0.496602	-0.0343844	2.99143	-28.2633	3.90345	1.82155	0	0	-0.11227
1014	0	24.1079	0	0	24.7392	6.35508	-12.571	-0.153133	-0.00255458	0.0182229	0.0226005	1.16E-15	-0.658176	0	0	0.00141196	-2.5412	-2.95125	-3.19545	92.4616	344.248	571.875	396.149	396.149	396.149	-3.31713	-75.7231	3.50605	-19.6123	324.337	218.818	194.682	194.682	194.682	-75.7809	4.46187	0.431698	26.2708	6.0068	-1.0467	0.510122	0.0879191	2.89861	-63.7751	42.1982	0.471926	0	0	-0.21775
1015	0	22.5312	0	0	23.0369	6.09703	-11.7044	-0.143039	0.00630913	0.0238763	3.07796	-1.81E-15	1.14367	0	0	0.00852552	-2.43903	-1.02622	-2.64188	79.3888	344.213	574.723	397.253	397.253	397.253	-3.11709	-73.8944	2.85433	-36.0796	324.312	218.179	194.682	194.682	194.682	-73.9496	3.87301	0.721216	24.1425	5.40949	-1.28972	0.518935	0.19517	2.78807	-99.0386	75.0118	0.00154627	0	0	-0.321448
1016	0	20.6021	0	0	20.9845	5.80369	-10.7123	-0.130607	0.0148499	0.0274202	6.20072	-1.05E-15	2.95195	0	0	0.0192608	-2.29521	0.907498	-2.00636	66.3977	344.388	578.332	398.469	398.469	398.469	-2.92328	-71.8058	2.17899	-52.3908	324.361	217.346	194.682	194.682	194.682	-71.8571	3.25646	1.01894	22.0041	4.76129	-1.61204	0.52681	0.281087	2.66181	-134.338	100.415	0.0107527	0	0	-0.423917
1017	0	18.2862	0	0	18.5559	5.4801	-9.61006	-0.117774	0.0226544	0.0274188	8.87997	2.33E-15	4.58031	0	0	0.0323843	-2.10375	2.83426	-1.32229	53.5739	344.82	582.65	399.774	399.774	399.774	-2.74537	-69.4197	1.51637	-68.5629	324.517	216.231	194.682	194.682	194.682	-69.466	2.64165	1.30884	19.8868	4.06957	-1.99883	0.538672	0.34026	2.52392	-169.666	116.64	0.142348	0	0	-0.527305
1018	0	15.5541	0	0	15.7278	5.13158	-8.41448	-0.107789	0.0287862	0.0221623	10.3941	2.10E-15	5.78771	0	0	0.0438983	-1.86379	4.7391	-0.62234	41.0008	345.534	587.613	401.142	401.142	401.142	-2.59385	-66.7027	0.904429	-84.6353	324.811	214.758	194.682	194.682	194.682	-66.743	2.06104	1.57618	17.8171	3.34671	-2.43421	0.558632	0.36964	2.37826	-204.635	122.515	0.0791876	0	0	-0.632934
1019	0	12.3905	0	0	12.4889	4.76297	-7.14158	-0.104507	0.0323038	0.0100138	9.93654	0	6.34006	0	0	0.0464816	-1.57953	6.60765	0.0659352	28.7644	346.529	593.146	402.547	402.547	402.547	-2.48192	-63.6335	0.381206	-100.667	325.263	212.886	194.682	194.682	194.682	-63.6676	1.55045	1.81108	15.8171	2.60897	-2.90311	0.589799	0.368052	2.23115	-238.529	117.082	-0.360448	0	0	-0.740416
1020	0	8.80496	0	0	8.85073	4.37853	-5.80615	-0.1115	0.0321018	-0.00990643	6.79531	3.26E-15	6.01303	0	0	0.0307452	-1.25957	8.42568	0.723233	16.9569	347.777	599.16	403.965	403.965	403.965	-2.42584	-60.2118	-0.0168894	-116.724	325.881	210.638	194.682	194.682	194.682	-60.2405	1.14823	2.0112	13.9043	1.87518	-3.39282	0.633444	0.335659	2.08774	-271.011	99.4228	-1.19605	0	0	-0.849308
1021	0	4.84314	0	0	4.85766	3.98242	-4.42326	-0.130373	0.0279016	-0.0373355	0.636584	1.40E-15	4.72038	0	0	-0.0110821	-0.915868	10.1786	1.33947	5.67977	349.228	605.553	405.374	405.374	405.374	-2.44289	-56.4675	-0.257959	-132.862	326.65	208.125	194.682	194.682	194.682	-56.4928	0.891856	2.18318	12.0933	1.16535	-3.89374	0.690383	0.275323	1.95288	-302.447	69.6218	-2.39274	0	0	-0.957068
1022	0	0.593096	0	0	0.593909	3.57977	-3.01205	-0.161071	0.0198021	-0.0707532	-8.41994	-1.86E-15	2.4968	0	0	-0.0807885	-0.562463	11.8508	1.91297	-4.95507	350.813	612.204	406.755	406.755	406.755	-2.54662	-52.4659	-0.31925	-149.094	327.538	205.547	194.682	194.682	194.682	-52.4909	0.810894	2.34144	10.3976	0.499508	-4.39918	0.760344	0.191909	1.82659	-333.913	28.7414	-3.80082	0	0	-1.05773
1023	0	-3.81162	0	0	-3.81311	3.17761	-1.59873	-0.200363	0.00891589	-0.106816	-19.6008	-1.22E-15	-0.412858	0	0	-0.169426	-0.214413	13.4252	2.44799	-14.8263	352.449	618.974	408.09	408.09	408.09	-2.74194	-48.3095	-0.193899	-165.366	328.498	203.184	194.682	194.682	194.682	-48.3385	0.918114	2.50523	8.83065	-0.103152	-4.90416	0.842221	0.0940478	1.70778	-367.079	-20.2456	-5.17323	0	0	-1.13974
1024	0	-8.19724	0	0	-8.19731	2.78524	-0.217843	-0.240693	-0.00336133	-0.141389	-31.4052	3.26E-15	-3.63535	0	0	-0.255833	0.11292	14.8835	2.95106	-23.8062	354.048	625.713	409.359	409.359	409.359	-3.0213	-44.1333	0.102127	-181.536	329.481	201.355	194.682	194.682	194.682	-44.1715	1.20064	2.69353	7.40818	-0.624148	-5.40312	0.933334	-0.0100993	1.58739	-402.362	-73.4609	-6.18777	0	0	-1.18376
1025	0	-12.3687	0	0	-12.371	2.41357	1.09048	-0.272326	-0.0170483	-0.170565	-41.9551	6.76E-15	-6.88841	0	0	-0.313571	0.404425	16.2062	3.42718	-31.766	355.521	632.254	410.544	410.544	410.544	-3.36554	-40.088	0.525566	-197.385	330.446	200.354	194.682	194.682	194.682	-40.1407	1.61553	2.92054	6.14749	-1.04603	-5.8877	1.02642	-0.114413	1.45784	-437.056	-127.686	-6.48575	0	0	-1.1649
1026	0	-16.1382	0	0	-16.1514	2.07289	2.28867	-0.28876	-0.0311945	-0.192097	-49.7253	5.59E-15	-9.80807	0	0	-0.325306	0.645551	17.3746	3.87652	-38.5837	356.789	638.428	411.622	411.622	411.622	-3.75206	-36.3148	1.00759	-212.666	331.357	200.392	194.682	194.682	194.682	-36.3869	2.09378	3.1961	5.06666	-1.3526	-6.34476	1.11263	-0.21303	1.31259	-466.651	-178.63	-5.97156	0	0	-1.06247
1027	0	-19.3503	0	0	-19.3847	1.77116	3.34821	-0.288888	-0.0442951	-0.205486	-53.9421	-3.26E-15	-12.0477	0	0	-0.290232	0.822744	18.3717	4.29214	-44.1536	357.786	644.065	412.574	412.574	412.574	-4.1633	-32.9249	1.46323	-227.163	332.184	201.568	194.682	194.682	194.682	-33.0195	2.55138	3.52739	4.18227	-1.52979	-6.75547	1.18337	-0.300789	1.15375	-486.672	-221.585	-4.72793	0	0	-0.872322
1028	0	-21.8965	0	0	-21.9601	1.51373	4.25033	-0.275563	-0.0545456	-0.211335	-54.5623	6.99E-16	-13.3259	0	0	-0.221971	0.924122	19.1843	4.65931	-48.3968	358.46	649.005	413.389	413.389	413.389	-4.59119	-29.9891	1.80438	-240.725	332.901	203.875	194.682	194.682	194.682	-30.1068	2.9026	3.9207	3.50617	-1.56716	-7.0957	1.23169	-0.372331	0.985686	-494.471	-251.678	-2.93016	0	0	-0.613306
1029	0	-23.721	0	0	-23.8165	1.30461	4.98156	-0.253883	-0.0599663	-0.210922	-52.1348	-1.86E-15	-13.4282	0	0	-0.141129	0.940604	19.8046	4.95622	-51.27	358.781	653.101	414.063	414.063	414.063	-5.03643	-27.5353	1.95208	-253.284	333.487	207.234	194.682	194.682	194.682	-27.673	3.07163	4.382	3.04268	-1.45978	-7.33765	1.25398	-0.421888	0.816807	-489.925	-264.03	-0.856824	0	0	-0.324983
1030	0	-24.819	0	0	-24.9428	1.14826	5.52715	-0.229862	-0.0583264	-0.204672	-47.6026	-5.94E-15	-12.181	0	0	-0.066603	0.867191	20.231	5.15615	-52.772	358.74	656.23	414.607	414.607	414.607	-5.50408	-25.5526	1.84617	-264.85	333.933	211.524	194.682	194.682	194.682	-25.7031	3.00099	4.91568	2.78617	-1.21029	-7.45242	1.25419	-0.444843	0.653812	-477.45	-254.728	1.10636	0	0	-0.0586988
1031	0	-25.2302	0	0	-25.3725	1.05081	5.86671	-0.209639	-0.0482918	-0.192596	-42.0968	4.78E-15	-9.54015	0	0	-0.00927368	0.704585	20.4687	5.23139	-52.945	358.348	658.296	415.044	415.044	415.044	-5.99715	-23.9996	1.45257	-275.479	334.256	216.607	194.682	194.682	194.682	-24.1507	2.65755	5.52097	2.71976	-0.830898	-7.41419	1.23953	-0.437641	0.503546	-463.666	-222.001	2.38346	0	0	0.141262
1032	0	-25.0285	0	0	-25.1748	1.0196	5.97538	-0.197579	-0.0297745	-0.173808	-36.6162	-2.33E-15	-5.60646	0	0	0.0295682	0.460271	20.5287	5.15755	-51.8715	357.641	659.231	415.407	415.407	415.407	-6.51199	-22.8149	0.768182	-285.242	334.503	222.34	194.682	194.682	194.682	-22.9497	2.03676	6.18853	2.81568	-0.344045	-7.20417	1.22019	-0.400447	0.370353	-456.39	-167.563	2.25256	0	0	0.253331
1033	0	-24.3104	0	0	-24.4451	1.06081	5.83188	-0.194666	-0.0045067	-0.147887	-31.77	3.26E-15	-0.668287	0	0	0.0549113	0.149004	20.4272	4.91817	-49.6657	356.674	658.997	415.73	415.731	415.731	-7.03688	-21.9277	-0.17667	-294.189	334.755	228.575	194.682	194.682	194.682	-22.0254	1.16508	6.89893	3.03733	0.21807	-6.81476	1.20315	-0.337365	0.256862	-460.449	-97.0076	0.0644768	0	0	0.285716
1034	0	-23.1862	0	0	-23.2969	1.1763	5.42938	-0.198117	0.0261309	-0.114882	-27.7059	-4.66E-15	5.02118	0	0	0.072967	-0.208045	20.1838	4.50833	-46.4626	355.521	657.582	416.047	416.047	416.047	-7.5534	-21.2636	-1.32043	-302.336	335.119	235.157	194.682	194.682	194.682	-21.3017	0.0979353	7.62331	3.3429	0.815612	-6.25209	1.191	-0.253279	0.164367	-477.212	-16.8401	-4.62018	0	0	0.266714
1035	0	-21.7752	0	0	-21.8552	1.36157	4.78253	-0.205015	0.0593263	-0.076676	-24.4906	-3.73E-15	11.0622	0	0	0.088324	-0.584909	19.8196	3.9366	-42.4043	354.265	655.004	416.376	416.375	416.376	-8.03617	-20.7453	-2.57878	-309.664	335.72	241.912	194.682	194.682	194.682	-20.7035	-1.08873	8.32326	3.69016	1.40438	-5.5366	1.18166	-0.156862	0.0959651	-504.271	64.5943	-11.5233	0	0	0.232806
1036	0	-20.197	0	0	-20.2467	1.60554	3.92881	-0.2143	0.09118	-0.0365491	-22.3323	6.52E-15	16.9292	0	0	0.10334	-0.953198	19.3555	3.2247	-37.6271	352.997	651.301	416.721	416.721	416.721	-8.45333	-20.2974	-3.85881	-316.131	336.688	248.653	194.682	194.682	194.682	-20.1607	-2.31222	8.95237	4.04114	1.93884	-4.7013	1.16995	-0.0581461	0.0588073	-537.201	138.605	-19.4845	0	0	0.214881
1037	0	-18.5588	0	0	-18.5838	1.89226	2.92323	-0.226538	0.117824	0.000607239	-21.5493	3.73E-15	22.0802	0	0	0.118497	-1.28495	18.8102	2.40478	-32.2502	351.807	646.534	417.071	417.071	417.071	-8.76889	-19.8545	-5.07538	-321.666	338.145	255.189	194.682	194.682	194.682	-19.6166	-3.49777	9.46064	4.36674	2.37562	-3.78777	1.14831	0.0338003	0.0639562	-569.675	198.368	-26.8275	0	0	0.228616
1038	0	-16.9414	0	0	-16.9503	2.20433	1.82658	-0.24242	0.136982	0.0305352	-22.3767	-5.59E-15	26.12	0	0	0.133197	-1.55524	18.1984	1.51459	-26.3682	350.781	640.786	417.397	417.397	417.397	-8.94594	-19.3729	-6.16415	-326.171	340.188	261.356	194.682	194.682	194.682	-19.0371	-4.58917	9.8004	4.65028	2.67659	-2.84049	1.11142	0.112577	0.120392	-596.604	240.413	-32.0406	0	0	0.276438
1039	0	-15.3913	0	0	-15.3924	2.52684	0.691823	-0.261996	0.147517	0.0498605	-24.8346	-1.86E-15	28.7842	0	0	0.146663	-1.74437	17.5296	0.592053	-20.0462	349.989	634.157	417.661	417.661	417.661	-8.95025	-18.8364	-7.08725	-329.521	342.881	267.028	194.682	194.682	194.682	-18.4158	-5.55253	9.9318	4.88995	2.81145	-1.90104	1.05617	0.174479	0.236724	-614.142	263.926	-34.1518	0	0	0.354304
1040	0	-13.9187	0	0	-13.9191	2.85037	-0.447117	-0.284591	0.14978	0.058209	-28.6963	-3.73E-15	29.9974	0	0	0.158945	-1.83919	16.8069	-0.329672	-13.3192	349.486	626.766	417.821	417.821	417.821	-8.75403	-18.2582	-7.8325	-331.572	346.249	272.143	194.682	194.682	194.682	-17.7735	-6.3747	9.82728	5.09979	2.75995	-1.00326	0.984949	0.218593	0.413172	-622.711	270.15	-32.9521	0	0	0.458693
1041	0	-12.5033	0	0	-12.5081	3.17196	-1.57883	-0.308772	0.144569	0.0570504	-33.5134	5.59E-15	29.7814	0	0	0.170834	-1.83366	16.0267	-1.22536	-6.19238	349.307	618.75	417.835	417.835	417.835	-8.33909	-17.6748	-8.40741	-332.17	350.276	276.694	194.682	194.682	194.682	-17.1521	-7.05787	9.47383	5.30977	2.51361	-0.170048	0.905974	0.246003	0.646937	-625.445	261.289	-28.7924	0	0	0.587986
1042	0	-11.1047	0	0	-11.1173	3.49418	-2.7115	-0.332243	0.133337	0.0498379	-38.6732	-3.73E-15	28.2718	0	0	0.183274	-1.72837	15.1784	-2.07804	1.35668	349.465	610.262	417.669	417.669	417.669	-7.69899	-17.1379	-8.83163	-331.164	354.913	280.72	194.682	194.682	194.682	-16.606	-7.61402	8.8735	5.56343	2.0761	0.586686	0.829875	0.259011	0.927623	-627.326	240.029	-22.3618	0	0	0.743271
1043	0	-9.67457	0	0	-9.69683	3.82295	-3.86492	-0.352493	0.117297	0.0399686	-43.5499	3.73E-15	25.6198	0	0	0.196349	-1.52935	14.2455	-2.8767	9.3755	349.953	601.466	417.3	417.3	417.3	-6.83945	-16.7042	-9.12976	-328.415	360.078	284.293	194.682	194.682	194.682	-16.1918	-8.06017	8.04173	5.91464	1.46292	1.26413	0.766889	0.261591	1.2446	-631.999	209.297	-14.3767	0	0	0.928608
1044	0	-8.16816	0	0	-8.20036	4.16508	-5.06175	-0.367305	0.0976534	0.0309032	-47.6251	3.73E-15	22.0018	0	0	0.208796	-1.24677	13.2069	-3.61246	17.9325	350.747	592.543	416.718	416.718	416.718	-5.77791	-16.4263	-9.326	-323.816	365.664	287.491	194.682	194.682	194.682	-15.9605	-8.4151	7.00523	6.42239	0.700507	1.86512	0.725383	0.256271	1.58193	-641.896	171.54	-5.40419	0	0	1.15178
1045	0	-6.55318	0	0	-6.59341	4.52584	-6.31873	-0.375457	0.0752556	0.0249062	-50.6007	-9.32E-16	17.5781	0	0	0.21823	-0.893574	12.0392	-4.27456	27.1105	351.807	583.683	415.929	415.929	415.929	-4.5421	-16.3475	-9.43995	-317.294	371.543	290.385	194.682	194.682	194.682	-15.9516	-8.6962	5.79942	7.14505	-0.175481	2.39451	0.709364	0.246193	1.9269	-656.509	129.223	4.15817	0	0	1.4215
1046	0	-4.8146	0	0	-4.85784	4.90735	-7.6411	-0.376544	0.0509182	0.0232674	-52.3839	-9.32E-15	12.5239	0	0	0.222043	-0.484709	10.7189	-4.84772	36.9967	353.083	575.084	414.954	414.955	414.954	-3.16847	-16.4987	-9.48464	-308.816	377.57	293.023	194.682	194.682	194.682	-16.1921	-8.91745	4.46619	8.13414	-1.12181	2.85624	0.718991	0.233475	2.26452	-673.377	84.7525	13.9732	0	0	1.74252
1047	0	-2.95509	0	0	-2.99213	5.30762	-9.0194	-0.370867	0.0251719	0.0257972	-53.0395	6.52E-15	7.01249	0	0	0.218399	-0.0365847	9.22539	-5.31152	47.6713	354.513	566.951	413.836	413.836	413.836	-1.70031	-16.9008	-9.46576	-298.392	383.594	295.428	194.682	194.682	194.682	-16.6978	-9.0876	3.05203	9.42853	-2.09	3.25131	0.749441	0.218825	2.58468	-687.711	40.2656	23.8	0	0	2.10502
1048	0	-0.9923	0	0	-1.00898	5.72044	-10.4295	-0.359054	-0.00133817	0.0318374	-52.6947	-1.05E-15	1.26907	0	0	0.207016	0.433075	7.54377	-5.642	59.1937	356.038	559.494	412.629	412.629	412.629	-0.186442	-17.5669	-9.38266	-286.062	389.455	297.591	194.682	194.682	194.682	-17.4767	-9.20977	1.60686	11.0494	-3.02912	3.57679	0.794498	0.200496	2.87601	-694.987	-2.37314	33.3929	0	0	2.48277
1049	0	1.04546	0	0	1.06817	6.13555	-11.8341	-0.341536	-0.0277361	0.0400876	-51.4386	-6.06E-15	-4.40491	0	0	0.189168	0.905677	5.66724	-5.81451	71.5915	357.595	552.919	411.401	411.401	411.401	1.32052	-18.5065	-9.23016	-271.898	395	299.481	194.682	194.682	194.682	-18.5324	-9.28178	0.182577	12.9968	-3.89031	3.82505	0.846848	0.174355	3.13272	-690.947	-41.7548	42.5509	0	0	2.83224
1050	0	3.12314	0	0	3.2078	6.53952	-13.1868	-0.31831	-0.0525771	0.0490373	-49.2789	7.45E-15	-9.5985	0	0	0.167236	1.36232	3.5988	-5.80682	84.8511	359.129	547.43	410.221	410.221	410.221	2.76681	-19.7269	-9.00133	-255.99	400.079	301.045	194.682	194.682	194.682	-19.8663	-9.29778	-1.16938	15.2483	-4.63181	3.98336	0.898148	0.135893	3.34774	-672.378	-76.4362	50.9521	0	0	3.10173
1051	0	5.20159	0	0	5.3717	6.91708	-14.437	-0.289395	-0.0739035	0.0570836	-46.2037	1.86E-15	-13.8213	0	0	0.144012	1.7848	1.3518	-5.60234	98.9136	360.59	543.218	409.152	409.152	409.152	4.10183	-21.2328	-8.69081	-238.453	404.567	302.219	194.682	194.682	194.682	-21.4767	-9.25096	-2.4021	17.7607	-5.22382	4.03474	0.936492	0.0871634	3.51621	-636.611	-103.986	58.1359	0	0	3.23978
1052	0	7.23898	0	0	7.51514	7.25322	-15.538	-0.255816	-0.0897388	0.0625521	-42.3175	7.45E-15	-16.6064	0	0	0.122038	2.15646	-1.0505	-5.19419	113.672	361.939	540.454	408.24	408.24	408.24	5.28388	-23.0235	-8.29824	-219.421	408.369	302.935	194.682	194.682	194.682	-23.3578	-9.13694	-3.47855	20.4754	-5.64998	3.96133	0.949964	0.0322365	3.63444	-582.116	-122.507	63.7442	0	0	3.20467
1053	0	9.19251	0	0	9.58866	7.53569	-16.4539	-0.220023	-0.0982905	0.0648029	-37.914	0	-17.602	0	0	0.103073	2.46315	-3.57604	-4.58944	128.969	363.147	539.281	407.507	407.507	407.507	6.28619	-25.0914	-7.8303	-199.048	411.432	303.138	194.682	194.682	194.682	-25.4982	-8.9567	-4.37691	23.3247	-5.9066	3.74964	0.928724	-0.0200521	3.69621	-509.681	-130.289	67.4547	0	0	2.9809
1054	0	11.0216	0	0	11.5423	7.75692	-17.1649	-0.185678	-0.0988721	0.0635734	-33.4569	-1.86E-15	-16.7346	0	0	0.0876841	2.69439	-6.18578	-3.81279	144.605	364.198	539.799	406.951	406.951	406.951	7.10178	-27.4216	-7.30041	-177.495	413.756	302.786	194.682	194.682	194.682	-27.8818	-8.71814	-5.09461	26.2399	-5.99945	3.3966	0.869064	-0.0629112	3.70002	-421.884	-127.459	69.2034	0	0	2.58038
1055	0	12.6921	0	0	13.3319	7.91516	-17.6701	-0.156792	-0.0921256	0.0594409	-29.4605	0	-14.264	0	0	0.0754141	2.84485	-8.83575	-2.90796	160.338	365.084	542.052	406.543	406.543	406.543	7.74524	-29.9949	-6.72609	-154.919	415.386	301.868	194.682	194.682	194.682	-30.4912	-8.43557	-5.6491	29.1564	-5.94048	2.91403	0.775071	-0.0927574	3.64427	-323.533	-115.985	69.1404	0	0	2.04613
1056	0	14.1812	0	0	14.9262	8.0142	-17.9847	-0.136668	-0.079938	0.0530399	-26.3285	-1.86E-15	-10.7511	0	0	0.0652702	2.91603	-11.4791	-1.93529	175.9	365.809	546.02	406.243	406.243	406.243	8.25022	-32.7916	-6.12441	-131.46	416.406	300.402	194.682	194.682	194.682	-33.3104	-8.12747	-6.07514	32.0171	-5.74544	2.32945	0.658586	-0.111569	3.53344	-220.596	-99.6424	67.5646	0	0	1.44193
1057	0	15.4791	0	0	16.3103	8.06205	-18.1363	-0.126962	-0.0657313	0.0450315	-24.2165	-9.32E-16	-7.00423	0	0	0.056215	2.91723	-14.068	-0.965325	191.013	366.383	551.612	406	406	406	8.66276	-35.7949	-5.50785	-107.227	416.926	298.439	194.682	194.682	194.682	-36.3278	-7.81328	-6.4183	34.7732	-5.43315	1.68318	0.53351	-0.122225	3.37491	-118.896	-82.6618	65.0153	0	0	0.837469
1058	0	16.5892	0	0	17.4858	8.06864	-18.1572	-0.126854	-0.0529774	0.0365888	-22.9422	-9.32E-16	-3.81194	0	0	0.0475069	2.86503	-16.5561	-0.0699663	205.405	366.814	558.67	405.765	405.765	405.765	9.03004	-38.9912	-4.88198	-82.2995	417.052	296.058	194.682	194.682	194.682	-39.5353	-7.50977	-6.72468	37.3825	-5.02454	1.02289	0.411654	-0.12844	3.17693	-23.7514	-68.7838	61.9425	0	0	0.296851
1059	0	17.5219	0	0	18.4637	8.04331	-18.077	-0.133721	-0.0438858	0.0289205	-22.0946	1.86E-15	-1.71139	0	0	0.0388418	2.78109	-18.9001	0.686539	218.833	367.116	566.981	405.494	405.494	405.494	9.38935	-42.3677	-4.2463	-56.7327	416.872	293.362	194.682	194.682	194.682	-42.9239	-7.22868	-7.03092	39.8091	-4.54149	0.397124	0.300158	-0.131308	2.94907	60.9943	-59.9392	58.4375	0	0	-0.135506
1060	0	18.2876	0	0	19.2556	7.99325	-17.9182	-0.144413	-0.0389195	0.023285	-21.2313	0	-0.90017	0	0	0.0302543	2.68888	-21.0615	1.25457	231.089	367.299	576.29	405.15	405.15	405.15	9.76107	-45.906	-3.59758	-30.5693	416.439	290.454	194.682	194.682	194.682	-46.4776	-6.97618	-7.35782	42.0226	-4.00496	-0.151023	0.202663	-0.131275	2.70157	132.497	-56.4738	54.2399	0	0	-0.436008
1061	0	18.8883	0	0	19.8648	7.92319	-17.6956	-0.156816	-0.0369255	0.0205042	-20.105	-1.86E-15	-1.27416	0	0	0.0220675	2.61001	-23.0078	1.60335	242.016	367.373	586.315	404.706	404.706	404.706	10.1476	-49.5773	-2.93405	-3.84798	415.773	287.431	194.682	194.682	194.682	-50.1686	-6.75384	-7.7092	43.9975	-3.43331	-0.589097	0.120905	-0.127273	2.44636	188.855	-57.1691	48.8436	0	0	-0.601694
1062	0	19.3144	0	0	20.2824	7.83601	-17.4178	-0.170278	-0.0369126	0.0208923	-18.7499	3.26E-15	-2.67039	0	0	0.0148336	2.56117	-24.7131	1.72204	251.502	367.345	596.77	404.148	404.148	404.148	10.5369	-53.3415	-2.25813	23.3948	414.873	284.371	194.682	194.682	194.682	-53.956	-6.55986	-8.07486	45.7145	-2.84106	-0.898352	0.0562693	-0.120615	2.19435	228.89	-60.8817	42.1623	0	0	-0.644273
1063	0	19.5457	0	0	20.488	7.73299	-17.0883	-0.184801	-0.0391316	0.0237129	-17.3939	-4.66E-16	-5.02299	0	0	0.00925026	2.55183	-26.1592	1.61844	259.488	367.221	607.375	403.472	403.472	403.472	10.906	-57.1491	-1.57777	51.1291	413.719	281.336	194.682	194.682	194.682	-57.7889	-6.38942	-8.43377	47.1611	-2.23826	-1.07477	0.0104672	-0.114105	1.95608	252.445	-66.9684	34.7848	0	0	-0.587312
1064	0	19.5545	0	0	20.4537	7.61335	-16.7041	-0.201175	-0.0440948	0.027023	-16.4292	0	-8.26011	0	0	0.00595709	2.58345	-27.3351	1.31641	265.961	367.007	617.871	402.691	402.691	402.691	11.2225	-60.9466	-0.907192	79.3354	412.276	278.374	194.682	194.682	194.682	-61.6103	-6.23414	-8.75522	48.3323	-1.63066	-1.12833	-0.0155157	-0.112937	1.73996	260.913	-75.3295	27.5216	0	0	-0.463145
1065	0	19.3125	0	0	20.1505	7.47349	-16.2529	-0.220991	-0.0520501	0.0277387	-16.3409	0	-12.2053	0	0	0.00508254	2.64998	-28.2384	0.852275	270.952	366.702	628.03	401.832	401.832	401.832	11.444	-64.6818	-0.267633	108.005	410.488	275.536	194.682	194.682	194.682	-65.3633	-6.08123	-8.99847	49.2314	-1.02097	-1.08021	-0.0206573	-0.120615	1.55399	256.893	-85.8306	21.1968	0	0	-0.306049
1066	0	18.7995	0	0	19.5582	7.30641	-15.7112	-0.245413	-0.061713	0.0213583	-17.4924	-5.59E-15	-16.3928	0	0	0.00574946	2.73939	-28.8749	0.271235	274.539	366.305	637.657	400.936	400.936	400.936	11.5187	-68.3126	0.312296	137.133	408.274	272.889	194.682	194.682	194.682	-68.9994	-5.91331	-9.11313	49.87	-0.41	-0.959745	-0.00823734	-0.139392	1.40285	245.689	-98.0314	16.191	0	0	-0.147952
1067	0	18.0133	0	0	18.676	7.10256	-15.046	-0.274328	-0.0704295	0.0029867	-19.9495	0	-20.0657	0	0	0.00612454	2.83586	-29.259	-0.376317	276.835	365.812	646.6	400.059	400.059	400.059	11.3897	-71.813	0.797378	166.697	405.537	270.545	194.682	194.682	194.682	-72.4853	-5.71008	-9.04283	50.2675	0.201437	-0.800608	0.016253	-0.166967	1.2915	234.333	-110.821	12.4949	0	0	-0.00983098
1068	0	16.9767	0	0	17.5307	6.85207	-14.2228	-0.305881	-0.0748938	-0.0318941	-23.3618	-9.32E-16	-22.3101	0	0	0.00397565	2.92215	-29.4137	-1.03815	277.998	365.215	654.746	399.263	399.263	399.263	11.0036	-75.1767	1.14893	196.627	402.171	268.664	194.682	194.682	194.682	-75.8082	-5.45168	-8.73341	50.4506	0.811381	-0.637813	0.0399984	-0.198505	1.21795	232.161	-122.67	9.70764	0	0	0.101011
1069	0	15.7411	0	0	16.1808	6.54775	-13.2142	-0.335667	-0.0711837	-0.0862015	-26.8572	9.32E-15	-22.1931	0	0	-0.00248975	2.98206	-29.3699	-1.66376	278.217	364.506	662.021	398.614	398.614	398.614	10.3223	-78.4144	1.3299	226.757	398.09	267.449	194.682	194.682	194.682	-78.9762	-5.12295	-8.14362	50.4527	1.41563	-0.504731	0.0500322	-0.225296	1.17836	248.603	-130.87	6.93223	0	0	0.189354
[truncated: 1,584 more rows]
[truncated: 123 more columns]
