# Supplementary material for: The impact of wide step width on lower limb coordination and its variability in individuals with flat feet
Source: PLoS One. 2025 Apr 24;20(4):e0321901. doi: 10.1371/journal.pone.0321901 (PMC12021241; doi:10.1371/journal.pone.0321901)
Supplement: S4 file — (ZIP) [file pone.0321901.s004.zip › Calibration18.csv]

Model Outputs
120
		sdk:LAbsAnkleAngle			sdk:LAnkleAngles			sdk:LAnkleForce			sdk:LAnkleMoment			sdk:LAnklePower			sdk:LFE									sdk:LFO									sdk:LFootProgressAngles			sdk:LHipAngles			sdk:LHipForce			sdk:LHipMoment			sdk:LHipPower
Frame	Sub Frame	X	Y	Z	X	Y	Z	X	Y	Z	X	Y	Z	X	Y	Z	RX	RY	RZ	TX	TY	TZ	SX	SY	SZ	RX	RY	RZ	TX	TY	TZ	SX	SY	SZ	X	Y	Z	X	Y	Z	X	Y	Z	X	Y	Z	X	Y	Z
		deg	deg	deg	deg	deg	deg	N/kg	N/kg	N/kg	N.mm/kg	N.mm/kg	N.mm/kg	W/kg	W/kg	W/kg	deg	deg	deg	mm	mm	mm	mm	mm	mm	deg	deg	deg	mm	mm	mm	mm	mm	mm	deg	deg	deg	deg	deg	deg	N/kg	N/kg	N/kg	N.mm/kg	N.mm/kg	N.mm/kg	W/kg	W/kg	W/kg
1502	0	5.06376	0	0	5.31885	2.82184	-17.7929	-0.101763	-0.0246131	0.0229997	-11.0492	-2.80E-15	-4.35132	0	0	0.0148739	0.0780992	-9.25947	1.21267	243.333	354.801	612.513	401.411	401.411	401.411	1.92591	-47.7333	2.37724	41.6745	353.56	246.274	185.965	185.965	185.965	-47.7129	1.35543	-2.64488	24.8913	0.513951	0.562805	0.248039	-0.0539628	1.44121	-102.883	-40.6974	13.0037	0	0	0.242189
1503	0	5.83038	0	0	6.13604	2.85876	-18.1278	-0.104662	-0.027446	0.021682	-11.165	9.32E-16	-4.74524	0	0	0.0130331	0.0496742	-10.2983	0.964154	248.792	354.736	614.72	400.742	400.742	400.742	2.14266	-49.5086	2.60789	54.893	354.967	246.306	185.965	185.965	185.965	-49.4857	1.42662	-2.94397	25.9312	0.794632	0.794658	0.262965	-0.0546281	1.43199	-100.16	-42.6782	14.2971	0	0	0.231834
1504	0	6.49338	0	0	6.84484	2.88879	-18.3992	-0.109139	-0.0301176	0.0198231	-11.5203	-4.66E-16	-5.09809	0	0	0.0116608	0.0202002	-11.3095	0.700339	254.028	354.639	617.008	400.085	400.085	400.085	2.32568	-51.3067	2.80999	68.5236	356.237	246.006	185.965	185.965	185.965	-51.2821	1.47673	-3.20319	26.9435	1.0851	1.02067	0.279061	-0.0549871	1.42446	-97.9505	-44.4749	15.5742	0	0	0.222357
1505	0	7.05759	0	0	7.44891	2.91161	-18.6049	-0.114763	-0.032484	0.0175713	-12.0158	1.40E-15	-5.38025	0	0	0.0105566	-0.0101811	-12.2904	0.425609	259.029	354.516	619.358	399.443	399.443	399.443	2.47327	-53.1282	2.9826	82.5631	357.359	245.409	185.965	185.965	185.965	-53.1026	1.50754	-3.42012	27.9258	1.38347	1.23687	0.295949	-0.0549599	1.41842	-96.1124	-45.9809	16.7938	0	0	0.213419
1506	0	7.52887	0	0	7.95312	2.92688	-18.7423	-0.121203	-0.0343973	0.0148488	-12.5727	1.40E-15	-5.56008	0	0	0.00958145	-0.0414197	-13.2387	0.144572	263.786	354.37	621.748	398.819	398.819	398.819	2.58402	-54.9736	3.12546	97.0078	358.318	244.556	185.965	185.965	185.965	-54.9478	1.52138	-3.59305	28.8765	1.6878	1.43927	0.313269	-0.0545457	1.41415	-94.3826	-47.1198	17.9229	0	0	0.204472
1507	0	7.91292	0	0	8.36244	2.93434	-18.8093	-0.128164	-0.035745	0.0117814	-13.1319	0	-5.61403	0	0	0.00862718	-0.0735645	-14.1523	-0.137939	268.29	354.207	624.157	398.217	398.217	398.216	2.6575	-56.8431	3.23886	111.851	359.107	243.493	185.965	185.965	185.965	-56.8178	1.5208	-3.72142	29.7937	1.99601	1.6238	0.330705	-0.0536254	1.41156	-92.6554	-47.7827	18.919	0	0	0.195311
1508	0	8.2147	0	0	8.68138	2.93382	-18.8046	-0.135524	-0.0364397	0.008323	-13.6678	-4.66E-16	-5.52689	0	0	0.00761206	-0.106691	-15.0293	-0.417158	272.535	354.03	626.565	397.638	397.638	397.638	2.69447	-58.7353	3.32357	127.083	359.719	242.268	185.965	185.965	185.965	-58.7111	1.50832	-3.80602	30.6761	2.30591	1.78664	0.347869	-0.0521747	1.41109	-90.7249	-47.9275	19.7567	0	0	0.185579
1509	0	8.4382	0	0	8.91371	2.9253	-18.7281	-0.143225	-0.0364473	0.00454263	-14.1766	-2.33E-15	-5.29789	0	0	0.0064641	-0.140939	-15.868	-0.688468	276.517	353.846	628.952	397.086	397.086	397.086	2.69709	-60.6476	3.38095	142.688	360.15	240.934	185.965	185.965	185.965	-60.6249	1.48629	-3.84915	31.5224	2.61526	1.92423	0.364561	-0.0500961	1.41259	-88.5591	-47.4889	20.4017	0	0	0.17527
1510	0	8.58662	0	0	9.06271	2.90897	-18.5812	-0.151277	-0.0358124	0.00042387	-14.6725	3.03E-15	-4.94316	0	0	0.00512306	-0.176374	-16.6671	-0.947639	280.235	353.66	631.298	396.562	396.562	396.562	2.6689	-62.576	3.41315	158.645	360.404	239.541	185.965	185.965	185.965	-62.5551	1.45696	-3.8547	32.3316	2.92168	2.03348	0.380457	-0.0475073	1.4162	-86.0492	-46.5277	20.8483	0	0	0.164306
1511	0	8.66263	0	0	9.13144	2.88514	-18.3663	-0.159577	-0.0345895	-0.00399589	-15.1667	2.56E-15	-4.48789	0	0	0.00354655	-0.21301	-17.4254	-1.1909	283.688	353.476	633.583	396.068	396.068	396.068	2.61446	-64.5157	3.42313	174.929	360.485	238.145	185.965	185.965	185.964	-64.4967	1.42253	-3.82784	33.1031	3.22271	2.11189	0.395382	-0.0444751	1.42202	-83.1558	-45.0985	21.0859	0	0	0.152746
1512	0	8.66863	0	0	9.12302	2.85431	-18.0875	-0.168133	-0.0329462	-0.0088095	-15.6849	-1.40E-15	-3.97624	0	0	0.00173078	-0.250766	-18.1422	-1.41507	286.878	353.302	635.789	395.605	395.605	395.604	2.53915	-66.4613	3.41488	191.511	360.401	236.797	185.965	185.965	185.965	-66.4442	1.38523	-3.77492	33.836	3.51583	2.15763	0.409037	-0.041094	1.4302	-79.7516	-43.3148	21.1157	0	0	0.140551
1513	0	8.60736	0	0	9.04106	2.81705	-17.7494	-0.176877	-0.0311015	-0.0139698	-16.2464	9.32E-16	-3.46075	0	0	-0.000288281	-0.289432	-18.8167	-1.6176	289.807	353.142	637.901	395.173	395.173	395.173	2.4483	-68.4073	3.39317	208.355	360.164	235.554	185.965	185.965	185.965	-68.392	1.3475	-3.70272	34.53	3.79853	2.16953	0.421089	-0.0375915	1.44042	-75.7773	-41.3675	20.9571	0	0	0.127864
1514	0	8.48221	0	0	8.89008	2.77397	-17.3568	-0.185794	-0.0292007	-0.0196691	-16.8729	-3.38E-15	-2.98788	0	0	-0.00243842	-0.328657	-19.4488	-1.79679	292.48	353.002	639.902	394.772	394.772	394.772	2.34671	-70.3487	3.36343	225.422	359.785	234.468	185.965	185.965	185.965	-70.3352	1.3121	-3.61799	35.1847	4.06824	2.14731	0.431273	-0.0340089	1.45302	-71.0268	-39.3665	20.599	0	0	0.114598
1515	0	8.29788	0	0	8.6759	2.72567	-16.9147	-0.194709	-0.0275016	-0.0258831	-17.565	-3.49E-16	-2.60999	0	0	-0.00460056	-0.367975	-20.0382	-1.95169	294.904	352.887	641.781	394.404	394.404	394.404	2.2378	-72.2818	3.33139	242.669	359.276	233.593	185.965	185.965	185.965	-72.2696	1.28217	-3.52664	35.8	4.32259	2.0914	0.439456	-0.0306298	1.46759	-65.4417	-37.5297	20.0596	0	0	0.100966
1516	0	8.06064	0	0	8.40609	2.67267	-16.4271	-0.203492	-0.0260343	-0.0327828	-18.3158	2.68E-15	-2.3492	0	0	-0.00664318	-0.406755	-20.5851	-2.0821	297.086	352.802	643.524	394.067	394.067	394.067	2.1231	-74.2039	3.30262	260.047	358.644	232.984	185.965	185.965	185.965	-74.1928	1.26138	-3.43324	36.3758	4.55927	2.00298	0.445162	-0.0273671	1.48389	-58.7352	-35.859	19.3021	0	0	0.0868194
1517	0	7.77863	0	0	8.08996	2.61537	-15.8972	-0.211806	-0.0249965	-0.0404416	-19.0856	-5.42E-15	-2.23114	0	0	-0.00839028	-0.444272	-21.09	-2.18862	299.036	352.752	645.122	393.76	393.76	393.761	2.00194	-76.114	3.28208	277.503	357.898	232.69	185.965	185.965	185.965	-76.1036	1.25372	-3.34056	36.9121	4.77617	1.88393	0.447879	-0.0246121	1.50145	-50.5994	-34.5866	18.3521	0	0	0.0721723
1518	0	7.46169	0	0	7.7385	2.55403	-15.3269	-0.219319	-0.0242543	-0.0489947	-19.8204	-1.75E-16	-2.23584	0	0	-0.0096937	-0.479708	-21.5536	-2.2726	300.765	352.741	646.569	393.484	393.484	393.484	1.87135	-78.0127	3.27349	294.977	357.04	232.762	185.965	185.965	185.965	-78.0026	1.26341	-3.2492	37.4088	4.97147	1.73678	0.447144	-0.022342	1.5197	-40.6806	-33.65	17.1731	0	0	0.0569542
1519	0	7.12109	0	0	7.36397	2.48884	-14.7173	-0.225531	-0.0238066	-0.0583891	-20.4379	4.37E-15	-2.34241	0	0	-0.0104029	-0.512168	-21.9768	-2.33606	302.284	352.772	647.858	393.237	393.237	393.237	1.72651	-79.9015	3.27909	312.404	356.071	233.241	185.964	185.965	185.965	-79.8911	1.29455	-3.15786	37.8663	5.14359	1.5647	0.442803	-0.0205042	1.53791	-28.7858	-33.0294	15.7659	0	0	0.0413843
1520	0	6.76875	0	0	6.97906	2.41989	-14.0687	-0.230074	-0.0233835	-0.068745	-20.8603	-2.10E-15	-2.49322	0	0	-0.0104598	-0.540751	-22.3608	-2.38163	303.606	352.848	648.987	393.018	393.018	393.018	1.56134	-81.7822	3.29928	329.709	354.99	234.163	185.965	185.965	185.965	-81.771	1.35078	-3.06359	38.2849	5.29126	1.37131	0.434359	-0.0190272	1.55527	-14.5098	-32.5889	14.1132	0	0	0.0255227
1521	0	6.41629	0	0	6.59613	2.34728	-13.3817	-0.232433	-0.0228184	-0.0799183	-20.9949	-3.61E-15	-2.63345	0	0	-0.00987116	-0.564574	-22.7069	-2.41246	304.746	352.97	649.956	392.824	392.824	392.824	1.36951	-83.6557	3.33268	346.812	353.795	235.552	185.965	185.965	185.965	-83.6433	1.43483	-2.96245	38.6649	5.41373	1.16055	0.421749	-0.0177913	1.57067	2.2765	-32.1736	12.2205	0	0	0.00978916
1522	0	6.0744	0	0	6.22629	2.27117	-12.6574	-0.232406	-0.0217926	-0.091996	-20.7836	-3.29E-15	-2.69288	0	0	-0.00878344	-0.582868	-23.0169	-2.43206	305.719	353.138	650.766	392.655	392.655	392.655	1.14535	-85.5215	3.3763	363.625	352.485	237.417	185.964	185.964	185.965	-85.5077	1.54826	-2.85023	39.007	5.51052	0.936678	0.404785	-0.0164631	1.58364	21.8606	-31.5003	10.0837	0	0	-0.00548642
1523	0	5.75199	0	0	5.87872	2.19189	-11.8984	-0.229752	-0.0201046	-0.104787	-20.1776	-2.14E-15	-2.61623	0	0	-0.00741506	-0.594963	-23.2924	-2.44428	306.54	353.352	651.42	392.508	392.508	392.508	0.884819	-87.3766	3.42605	380.052	351.063	239.75	185.965	185.965	185.965	-87.3611	1.69121	-2.72322	39.3119	5.58178	0.704006	0.383863	-0.015056	1.59325	44.1132	-30.4532	7.74646	0	0	-0.0195738
1524	0	5.45564	0	0	5.56015	2.10996	-11.1096	-0.224549	-0.0176005	-0.118207	-19.174	-3.33E-15	-2.36324	0	0	-0.00604249	-0.600371	-23.5354	-2.45313	307.227	353.609	651.924	392.38	392.381	392.381	0.586348	-89.2148	3.47742	395.995	349.536	242.524	185.965	185.965	185.965	-89.1978	1.86228	-2.57906	39.5806	5.62791	0.466958	0.359373	-0.0133429	1.59917	68.9182	-28.8645	5.25052	0	0	-0.0318212
1525	0	5.1895	0	0	5.2747	2.02616	-10.2984	-0.216993	-0.0141847	-0.132163	-17.7989	-1.21E-15	-1.91227	0	0	-0.00492469	-0.598825	-23.7481	-2.46255	307.795	353.905	652.285	392.272	392.272	392.272	0.25124	-91.0269	3.526	411.351	347.917	245.695	185.965	185.965	185.965	-91.0089	2.05868	-2.41714	39.8141	5.65001	0.229686	0.331655	-0.0112657	1.60087	96.0651	-26.6424	2.6468	0	0	-0.0415913
1526	0	4.95545	0	0	5.02417	1.94155	-9.475	-0.207488	-0.0099349	-0.146343	-16.1132	2.99E-15	-1.27345	0	0	-0.00422608	-0.590253	-23.9324	-2.47651	308.261	354.235	652.512	392.179	392.179	392.179	-0.11625	-92.8006	3.56837	426.018	346.225	249.197	185.965	185.965	185.965	-92.7825	2.27635	-2.23894	40.0136	5.64929	-0.00366587	0.301843	-0.00895905	1.59853	124.878	-23.9038	0.013471	0	0	-0.0481663
1527	0	4.75363	0	0	4.80847	1.85741	-8.65224	-0.196506	-0.00504089	-0.160676	-14.1935	-2.95E-15	-0.480815	0	0	-0.0039837	-0.574895	-24.0904	-2.49864	308.643	354.593	652.614	392.1	392.1	392.1	-0.509144	-94.5212	3.60244	439.898	344.486	252.952	185.965	185.965	185.965	-94.504	2.51032	-2.04802	40.1804	5.62764	-0.22942	0.270624	-0.00654226	1.59243	154.895	-20.7918	-2.59038	0	0	-0.0511865
1528	0	4.58292	0	0	4.62632	1.77523	-7.84516	-0.184534	0.000280913	-0.174746	-12.1225	2.85E-15	0.419371	0	0	-0.00412059	-0.553224	-24.2242	-2.53222	308.956	354.971	652.6	392.033	392.033	392.033	-0.91839	-96.1725	3.62767	452.894	342.728	256.865	185.965	185.965	185.965	-96.1577	2.755	-1.84955	40.3158	5.58716	-0.444271	0.239041	-0.0042336	1.58271	185.256	-17.5265	-5.10354	0	0	-0.0503833
1529	0	4.44153	0	0	4.47563	1.69662	-7.07013	-0.17198	0.00570823	-0.188373	-9.97535	-2.45E-15	1.36483	0	0	-0.0044608	-0.525971	-24.3358	-2.58003	309.215	355.361	652.482	391.977	391.977	391.977	-1.33353	-97.7375	3.64502	464.922	340.985	260.833	185.965	185.965	185.965	-97.7266	3.00453	-1.64986	40.4211	5.53027	-0.645369	0.207771	-0.00230985	1.56985	215.307	-14.416	-7.47762	0	0	-0.0458262
1530	0	4.32713	0	0	4.35385	1.62324	-6.3443	-0.159275	0.0110458	-0.201027	-7.82978	3.55E-15	2.30368	0	0	-0.0048148	-0.494143	-24.4267	-2.64432	309.435	355.754	652.269	391.928	391.928	391.928	-1.74355	-99.1992	3.65669	475.904	339.29	264.75	185.965	185.965	185.965	-99.1934	3.25297	-1.45573	40.4977	5.45967	-0.830413	0.178012	-0.000906534	1.55448	243.981	-11.6537	-9.67076	0	0	-0.0376971
1531	0	4.23696	0	0	4.25793	1.55674	-5.68475	-0.146753	0.0159506	-0.212322	-5.75542	1.51E-15	3.17046	0	0	-0.00497724	-0.458916	-24.4985	-2.72674	309.629	356.141	651.972	391.885	391.885	391.885	-2.13744	-100.541	3.66573	485.773	337.676	268.503	185.965	185.965	185.965	-100.541	3.49458	-1.27397	40.5468	5.37819	-0.997524	0.150919	-0.000204333	1.53741	270.26	-9.54045	-11.6418	0	0	-0.0264166
1532	0	4.1678	0	0	4.18444	1.49867	-5.10759	-0.134812	0.0202393	-0.221684	-3.82996	3.96E-15	3.91673	0	0	-0.00481055	-0.421664	-24.5524	-2.82828	309.806	356.512	651.599	391.848	391.848	391.848	-2.5049	-101.746	3.67571	494.478	336.174	271.985	185.965	185.965	185.965	-101.754	3.72404	-1.11077	40.5697	5.28879	-1.14538	0.127624	-0.000124352	1.51931	293.01	-8.17375	-13.3597	0	0	-0.0125524
1533	0	4.11618	0	0	4.12965	1.45041	-4.62707	-0.123873	0.0236266	-0.228744	-2.13485	3.84E-15	4.48874	0	0	-0.00423828	-0.383887	-24.5892	-2.94928	309.977	356.857	651.16	391.815	391.815	391.815	-2.83687	-102.801	3.69005	501.978	334.808	275.094	185.965	185.965	185.965	-102.816	3.93659	-0.971319	40.5672	5.19454	-1.27316	0.108874	-0.000720486	1.5012	311.338	-7.72778	-14.7948	0	0	0.0031832
1534	0	4.07874	0	0	4.09003	1.41308	-4.25496	-0.114316	0.0259352	-0.233004	-0.743793	1.86E-15	4.84858	0	0	-0.00328616	-0.347099	-24.6094	-3.08953	310.146	357.17	650.661	391.784	391.784	391.784	-3.12606	-103.694	3.71165	508.251	333.6	277.738	185.965	185.965	185.965	-103.716	4.1283	-0.859261	40.5403	5.09848	-1.38042	0.0959111	-0.00192234	1.4841	324.121	-8.26222	-15.9123	0	0	0.0200077
1535	0	4.0526	0	0	4.0625	1.38749	-3.99962	-0.106361	0.0270015	-0.233976	0.292227	-2.33E-15	4.96758	0	0	-0.00206839	-0.312832	-24.6131	-3.24822	310.317	357.442	650.107	391.756	391.756	391.756	-3.36741	-104.416	3.74239	513.287	332.564	279.841	185.965	185.965	185.965	-104.444	4.29614	-0.776528	40.4896	5.00361	-1.46705	0.0896169	-0.00352335	1.46885	330.453	-9.72895	-16.6824	0	0	0.0370474
1536	0	4.03541	0	0	4.04464	1.37402	-3.86527	-0.100309	0.0267192	-0.231501	0.927763	-1.63E-15	4.83281	0	0	-0.000772119	-0.282505	-24.6001	-3.42405	310.49	357.668	649.505	391.728	391.728	391.728	-3.55831	-104.962	3.78264	517.091	331.704	281.345	185.965	185.965	185.965	-104.995	4.43807	-0.722972	40.4155	4.91284	-1.53331	0.0904451	-0.00547378	1.45622	329.78	-12.0935	-17.0774	0	0	0.053393
1537	0	4.02572	0	0	4.03485	1.3727	-3.85201	-0.0960923	0.0251046	-0.225063	1.16706	-2.33E-16	4.45309	0	0	0.000388277	-0.257382	-24.5695	-3.61536	310.665	357.845	648.856	391.702	391.702	391.702	-3.69871	-105.331	3.83134	519.685	331.019	282.211	185.965	185.965	185.965	-105.368	4.55314	-0.696511	40.3181	4.82885	-1.5795	0.0995258	-0.00750367	1.44666	321.251	-15.1403	-17.0598	0	0	0.0680372
1538	0	4.0224	0	0	4.03201	1.38303	-3.95514	-0.0938255	0.0222022	-0.21465	1.01136	2.80E-15	3.84974	0	0	0.00122234	-0.238552	-24.5206	-3.8201	310.836	357.969	648.165	391.675	391.675	391.675	-3.79103	-105.527	3.88577	521.107	330.498	282.423	185.965	185.965	185.965	-105.565	4.6414	-0.693168	40.1973	4.7542	-1.60622	0.117082	-0.00934433	1.44062	304.685	-18.63	-16.6121	0	0	0.0799481
1539	0	4.02455	0	0	4.03522	1.40411	-4.16549	-0.0933674	0.0181295	-0.200198	0.497954	6.99E-16	3.05929	0	0	0.00160267	-0.226876	-24.452	-4.03601	310.995	358.042	647.432	391.649	391.649	391.649	-3.84	-105.555	3.94198	521.41	330.125	281.985	185.965	185.965	185.964	-105.594	4.70393	-0.70743	40.0529	4.69123	-1.61408	0.143347	-0.0106966	1.43816	279.986	-22.2653	-15.7222	0	0	0.0880374
1540	0	4.03099	0	0	4.0433	1.43463	-4.46986	-0.0946671	0.0131684	-0.181761	-0.335859	-1.75E-15	2.13833	0	0	0.00149654	-0.222938	-24.3621	-4.26069	311.135	358.065	646.659	391.621	391.621	391.621	-3.85223	-105.426	3.99526	520.661	329.876	280.923	185.965	185.964	185.965	-105.466	4.74274	-0.73267	39.8843	4.64187	-1.60364	0.178545	-0.0110516	1.43952	247.239	-25.6091	-14.3931	0	0	0.0911301
1541	0	4.03987	0	0	4.05442	1.47291	-4.85115	-0.0975785	0.00752111	-0.159877	-1.43886	-1.16E-16	1.13809	0	0	0.000953349	-0.227106	-24.2496	-4.49156	311.246	358.042	645.848	391.592	391.592	391.592	-3.83574	-105.154	4.04045	518.947	329.723	279.279	185.965	185.965	185.965	-105.193	4.76056	-0.761671	39.6909	4.60808	-1.57565	0.22172	-0.0102846	1.44441	207.319	-28.3981	-12.6642	0	0	0.0882225
1542	0	4.04847	0	0	4.06582	1.51697	-5.2896	-0.101974	0.00152912	-0.13498	-2.7595	2.90E-15	0.122357	0	0	9.54E-05	-0.239523	-24.1128	-4.72609	311.315	357.98	645.001	391.562	391.562	391.562	-3.79945	-104.753	4.07262	516.365	329.636	277.112	185.965	185.965	185.965	-104.79	4.76071	-0.787088	39.472	4.59135	-1.53067	0.272159	-0.00799575	1.45285	161.086	-30.2707	-10.5857	0	0	0.0783489
1543	0	4.05307	0	0	4.07369	1.56466	-5.76338	-0.107664	-0.00448652	-0.108	-4.2408	-1.75E-16	-0.850186	0	0	-0.000925984	-0.260087	-23.9503	-4.96171	311.332	357.885	644.121	391.528	391.528	391.528	-3.75244	-104.24	4.08751	513.028	329.584	274.492	185.965	185.965	185.965	-104.276	4.74683	-0.802031	39.227	4.59299	-1.46933	0.328102	-0.00397532	1.46457	110.146	-30.9976	-8.24513	0	0	0.0610123
1544	0	4.04889	0	0	4.07313	1.61371	-6.24993	-0.114445	-0.0101673	-0.0799115	-5.82768	2.33E-15	-1.72152	0	0	-0.0019636	-0.288536	-23.761	-5.19599	311.285	357.766	643.212	391.492	391.492	391.492	-3.7035	-103.631	4.08178	509.056	329.537	271.498	185.965	185.965	185.965	-103.666	4.72262	-0.800454	38.9552	4.61404	-1.39218	0.38757	0.00189501	1.47935	56.3074	-30.3963	-5.74423	0	0	0.0361551
1545	0	4.03048	0	0	4.05846	1.66191	-6.72706	-0.122107	-0.0151252	-0.0519827	-7.46955	5.82E-16	-2.43584	0	0	-0.00290732	-0.324522	-23.5441	-5.4264	311.167	357.631	642.28	391.451	391.451	391.451	-3.66038	-102.943	4.05332	504.577	329.47	268.215	185.965	185.965	185.965	-102.978	4.69158	-0.777521	38.6563	4.65532	-1.29998	0.447686	0.00970244	1.49716	1.9189	-28.3473	-3.20615	0	0	0.00452288
1546	0	3.99204	0	0	4.0236	1.70719	-7.17452	-0.130343	-0.0190854	-0.0253825	-9.11419	-2.39E-15	-2.95405	0	0	-0.0037165	-0.367544	-23.2993	-5.65066	310.967	357.49	641.332	391.404	391.404	391.404	-3.62947	-102.193	4.00137	499.717	329.358	264.726	185.965	185.965	185.965	-102.228	4.65683	-0.72997	38.3303	4.71727	-1.19341	0.505718	0.0192103	1.51759	-50.7548	-24.936	-0.747655	0	0	-0.0325327
1547	0	3.92803	0	0	3.96266	1.7478	-7.57501	-0.138931	-0.0216877	-0.00153548	-10.7267	4.66E-16	-3.23569	0	0	-0.00440649	-0.417097	-23.0268	-5.86641	310.682	357.352	640.378	391.352	391.351	391.351	-3.61531	-101.395	3.92658	494.598	329.188	261.114	185.965	185.965	185.965	-101.431	4.62097	-0.656293	37.9773	4.80017	-1.07347	0.558127	0.0302635	1.54052	-99.0098	-20.1761	1.49774	0	0	-0.0726513
1548	0	3.83377	0	0	3.87069	1.7824	-7.91571	-0.147472	-0.0227788	0.0184968	-12.2641	-1.63E-15	-3.26706	0	0	-0.00505058	-0.472656	-22.7274	-6.07146	310.305	357.227	639.428	391.291	391.291	391.291	-3.62039	-100.563	3.83101	489.333	328.951	257.455	185.965	185.965	185.965	-100.602	4.58595	-0.556877	37.598	4.90393	-0.941287	0.601854	0.0423401	1.56524	-140.578	-14.3139	3.42376	0	0	-0.113044
1549	0	3.70617	0	0	3.74442	1.8102	-8.18895	-0.155687	-0.0222266	0.03376	-13.7016	-9.90E-16	-3.04462	0	0	-0.00573278	-0.533722	-22.4021	-6.26366	309.836	357.122	638.495	391.222	391.222	391.222	-3.64519	-99.7101	3.71795	484.016	328.646	253.817	185.965	185.965	185.965	-99.7518	4.55313	-0.433999	37.1933	5.02808	-0.798245	0.634087	0.0549276	1.59124	-173.473	-7.60045	4.94102	0	0	-0.150573
1550	0	3.54458	0	0	3.58302	1.83096	-8.39279	-0.16321	-0.0201727	0.0436521	-15.0087	3.61E-15	-2.59971	0	0	-0.00651397	-0.599843	-22.0528	-6.44096	309.274	357.046	637.59	391.143	391.143	391.143	-3.68811	-98.8458	3.59194	478.724	328.283	250.259	185.965	185.965	185.965	-98.8916	4.52331	-0.291787	36.7645	5.17199	-0.646119	0.65245	0.0672673	1.61749	-196.228	-0.435054	5.98945	0	0	-0.182116
1551	0	3.35119	0	0	3.38872	1.84504	-8.53091	-0.169722	-0.0168891	0.0481059	-16.1572	7.43E-16	-1.98361	0	0	-0.00738565	-0.670629	-21.6813	-6.60143	308.62	357.004	636.726	391.053	391.053	391.053	-3.74597	-97.9803	3.45835	473.509	327.876	246.829	185.965	185.965	185.965	-98.0309	4.49692	-0.135825	36.3128	5.33459	-0.486942	0.655643	0.0783505	1.64268	-208.27	6.62153	6.56459	0	0	-0.205167
1552	0	3.13103	0	0	3.16678	1.8533	-8.6119	-0.174867	-0.0128674	0.0475711	-17.1134	-4.85E-15	-1.27569	0	0	-0.0082594	-0.745706	-21.2898	-6.7434	307.875	357.001	635.915	390.952	390.952	390.952	-3.81431	-97.1226	3.32303	468.399	327.447	243.564	185.965	185.965	185.965	-97.1783	4.47406	0.0272223	35.84	5.51437	-0.322925	0.643887	0.0872238	1.66556	-210.084	12.9541	6.71111	0	0	-0.218289
1553	0	2.89163	0	0	2.92491	1.85698	-8.648	-0.178419	-0.00876088	0.0430874	-17.8532	1.43E-15	-0.576235	0	0	-0.00899297	-0.824758	-20.8806	-6.86533	307.04	357.042	635.164	390.841	390.841	390.841	-3.888	-96.2803	3.192	463.402	327.021	240.489	185.965	185.965	185.965	-96.3414	4.4547	0.19021	35.3476	5.7096	-0.15665	0.618798	0.0929598	1.68464	-203.195	17.9667	6.51549	0	0	-0.221425
1554	0	2.64177	0	0	2.67221	1.85748	-8.65296	-0.180322	-0.00515279	0.0358112	-18.3691	-3.87E-15	0.0205065	0	0	-0.00943974	-0.907402	-20.4556	-6.96608	306.116	357.129	634.482	390.72	390.72	390.72	-3.96195	-95.4604	3.0706	458.509	326.622	237.621	185.965	185.965	185.965	-95.5268	4.43874	0.346399	34.8373	5.91806	0.00923347	0.582656	0.0946762	1.69876	-189.546	21.0886	6.08825	0	0	-0.215372
1555	0	2.39061	0	0	2.41805	1.85619	-8.64032	-0.180684	-0.00262573	0.0271228	-18.6729	-9.32E-16	0.423097	0	0	-0.00950405	-0.993244	-20.0167	-7.04472	305.099	357.263	633.87	390.591	390.591	390.591	-4.03172	-94.6681	2.96326	453.697	326.272	234.965	185.965	185.965	185.965	-94.7395	4.42617	0.490053	34.3103	6.13722	0.171835	0.538527	0.091856	1.70709	-171.555	21.9632	5.54055	0	0	-0.201959
1556	0	2.1467	0	0	2.17124	1.85426	-8.62137	-0.179751	-0.00157489	0.0180908	-18.7931	2.13E-15	0.568696	0	0	-0.0091693	-1.08176	-19.5654	-7.10074	303.989	357.446	633.329	390.458	390.458	390.458	-4.09436	-93.9076	2.87294	448.939	325.985	232.522	185.965	185.965	185.965	-93.9836	4.41722	0.617287	33.7681	6.36413	0.328331	0.489353	0.0844138	1.70946	-151.349	20.4669	4.96025	0	0	-0.1832
1557	0	1.91754	0	0	1.93937	1.85246	-8.60371	-0.177787	-0.00215565	0.00956953	-18.7643	4.67E-15	0.435445	0	0	-0.00848901	-1.1723	-19.1031	-7.13397	302.778	357.678	632.854	390.324	390.324	390.324	-4.14911	-93.1823	2.8007	444.204	325.766	230.284	185.965	185.965	185.965	-93.2623	4.41247	0.726793	33.2117	6.59543	0.47589	0.43795	0.0726962	1.70613	-130.789	16.7359	4.41515	0	0	-0.161264
1558	0	1.70899	0	0	1.7284	1.85113	-8.59066	-0.175127	-0.00417609	0.00213793	-18.6299	-3.83E-15	0.0556608	0	0	-0.00755756	-1.26408	-18.6308	-7.14454	301.461	357.957	632.44	390.193	390.193	390.193	-4.19761	-92.4944	2.74574	439.465	325.611	228.242	185.965	185.965	185.965	-92.5779	4.41295	0.820003	32.6426	6.82763	0.611692	0.386731	0.0574801	1.69771	-111.278	11.263	3.94144	0	0	-0.138238
1559	0	1.52539	0	0	1.54267	1.85016	-8.58113	-0.172144	-0.0072069	-0.00398314	-18.4361	1.41E-15	-0.493278	0	0	-0.00646611	-1.35614	-18.1492	-7.13289	300.029	358.284	632.076	390.069	390.069	390.069	-4.24389	-91.8457	2.70554	434.7	325.507	226.382	185.965	185.965	185.965	-91.9324	4.42006	0.900965	32.062	7.05687	0.733038	0.337514	0.0397214	1.68532	-93.7004	4.65532	3.5646	0	0	-0.115819
1560	0	1.36969	0	0	1.38515	1.84909	-8.57071	-0.169159	-0.0106936	-0.00859844	-18.2215	3.06E-15	-1.10707	0	0	-0.00527545	-1.44742	-17.6591	-7.09975	298.475	358.657	631.753	389.958	389.958	389.958	-4.29351	-91.2373	2.67662	429.892	325.435	224.693	185.965	185.965	185.965	-91.3273	4.43551	0.975384	31.4713	7.27933	0.837374	0.292026	0.020706	1.67019	-78.7792	-2.29725	3.2999	0	0	-0.0956935
1561	0	1.24379	0	0	1.25778	1.84727	-8.55283	-0.1663	-0.0138954	-0.011765	-18.0025	4.95E-16	-1.65982	0	0	-0.00401756	-1.53671	-17.1612	-7.04592	296.791	359.074	631.46	389.862	389.862	389.862	-4.35258	-90.6704	2.65537	425.029	325.373	223.16	185.965	185.965	185.965	-90.7641	4.46112	1.04947	30.8722	7.49108	0.922267	0.25116	0.00190755	1.6534	-66.6928	-8.70275	3.14293	0	0	-0.0789014
1562	0	1.14874	0	0	1.16156	1.84396	-8.52038	-0.163654	-0.0163641	-0.0135192	-17.7872	-4.75E-16	-2.06014	0	0	-0.00272131	-1.62272	-16.6563	-6.97252	294.97	359.534	631.186	389.784	389.784	389.784	-4.42654	-90.146	2.63883	420.105	325.302	221.773	185.965	185.965	185.965	-90.2441	4.49859	1.1286	30.2666	7.68847	0.985617	0.215743	-0.0156755	1.63582	-57.5981	-14.0062	3.0998	0	0	-0.0661831
1563	0	1.08465	0	0	1.09661	1.83851	-8.46686	-0.161261	-0.0177006	-0.0140721	-17.5781	-1.46E-16	-2.2394	0	0	-0.00143169	-1.70409	-16.1453	-6.88072	293.007	360.034	630.92	389.727	389.727	389.727	-4.51903	-89.6647	2.62536	415.122	325.207	220.521	185.965	185.965	185.965	-89.768	4.54924	1.21626	29.6566	7.86808	1.02559	0.185846	-0.0311647	1.61856	-51.1998	-17.7676	3.15549	0	0	-0.0575036
1564	0	1.05089	0	0	1.06225	1.83043	-8.38765	-0.15918	-0.0178058	-0.0137442	-17.3787	8.88E-16	-2.17967	0	0	-0.000209174	-1.77945	-15.6292	-6.77202	290.897	360.574	630.655	389.69	389.69	389.69	-4.63131	-89.2266	2.61489	410.083	325.081	219.392	185.965	185.965	185.965	-89.3363	4.61384	1.3134	29.0446	8.02691	1.04096	0.161402	-0.0439652	1.60249	-47.1111	-19.834	3.28732	0	0	-0.0524145
1565	0	1.04628	0	0	1.0573	1.81952	-8.28048	-0.157406	-0.0167671	-0.0126484	-17.1865	-4.06E-15	-1.90255	0	0	0.000886918	-1.84746	-15.1091	-6.64802	288.64	361.149	630.383	389.674	389.674	389.674	-4.76213	-88.8317	2.60885	404.997	324.925	218.377	185.965	185.965	185.965	-88.9488	4.69254	1.41839	28.4328	8.16239	1.03098	0.142253	-0.0539011	1.58827	-45.0427	-20.3144	3.47635	0	0	-0.0503698
1566	0	1.0692	0	0	1.0801	1.80576	-8.1454	-0.155953	-0.0148723	-0.0112522	-17.002	-2.09E-15	-1.46681	0	0	0.00181864	-1.90687	-14.5863	-6.51049	286.234	361.759	630.099	389.677	389.677	389.678	-4.90786	-88.4791	2.60992	399.872	324.746	217.468	185.965	185.965	185.965	-88.6046	4.78483	1.52731	27.8234	8.27274	0.995561	0.12743	-0.0612158	1.57643	-44.2357	-19.5729	3.68357	0	0	-0.0501122
1567	0	1.11783	0	0	1.12879	1.78943	-7.98482	-0.154747	-0.012458	-0.00970353	-16.8169	3.13E-15	-0.946941	0	0	0.00257725	-1.95656	-14.0618	-6.36145	283.682	362.401	629.799	389.7	389.7	389.7	-5.06328	-88.1681	2.62135	394.72	324.558	216.655	185.965	185.965	185.965	-88.3026	4.88958	1.63475	27.2185	8.35659	0.935356	0.116569	-0.0661696	1.56734	-44.3281	-18.0048	3.87743	0	0	-0.0509167
1568	0	1.19024	0	0	1.20135	1.77092	-7.80269	-0.153743	-0.00995839	-0.00817841	-16.6252	-2.15E-15	-0.429206	0	0	0.00318616	-1.99565	-13.5369	-6.20299	280.986	363.072	629.481	389.739	389.739	389.739	-5.22225	-87.8973	2.64638	389.551	324.379	215.932	185.965	185.965	185.965	-88.0411	5.00517	1.73473	26.6198	8.41344	0.85167	0.109124	-0.0695062	1.56108	-44.9562	-16.217	4.03695	0	0	-0.0521165
1569	0	1.28419	0	0	1.29558	1.75072	-7.60377	-0.152848	-0.00776956	-0.00684969	-16.4173	4.24E-15	0.00754567	0	0	0.00368507	-2.02351	-13.0126	-6.03718	278.151	363.77	629.145	389.794	389.794	389.794	-5.37861	-87.6648	2.68771	384.375	324.223	215.29	185.965	185.965	185.965	-87.8181	5.12962	1.82154	26.0284	8.44326	0.746391	0.104182	-0.0718204	1.55742	-45.6528	-14.7221	4.13608	0	0	-0.0530916
1570	0	1.39746	0	0	1.40917	1.72933	-7.39294	-0.152029	-0.00628758	-0.00587781	-16.1899	1.70E-15	0.295036	0	0	0.00411747	-2.03984	-12.4897	-5.86611	275.182	364.491	628.791	389.863	389.863	389.863	-5.52696	-87.4688	2.74703	379.199	324.108	214.724	185.965	185.965	185.965	-87.631	5.26076	1.89059	25.4453	8.4467	0.621956	0.101152	-0.0737824	1.55628	-46.1024	-14.0271	4.16014	0	0	-0.0535567
1571	0	1.52757	0	0	1.53963	1.70717	-7.17431	-0.151172	-0.00568794	-0.00512692	-15.9337	-5.10E-16	0.400802	0	0	0.00450822	-2.04468	-11.9691	-5.69168	272.085	365.232	628.42	389.945	389.945	389.945	-5.66344	-87.3066	2.82454	374.031	324.043	214.227	185.965	185.965	185.965	-87.4771	5.39642	1.93925	24.8708	8.42487	0.481166	0.0999127	-0.0759013	1.55724	-46.3639	-14.4355	4.11482	0	0	-0.0537814
1572	0	1.67188	0	0	1.68424	1.68451	-6.95054	-0.150286	-0.00603487	-0.00475098	-15.6541	3.33E-15	0.318357	0	0	0.00486889	-2.03841	-11.4511	-5.51554	268.867	365.989	628.036	390.04	390.04	390.04	-5.78597	-87.1753	2.91904	368.876	324.033	213.792	185.965	185.965	185.965	-87.3532	5.53458	1.96692	24.3048	8.37928	0.326963	0.0997163	-0.0783628	1.55991	-46.1535	-16.0435	3.99483	0	0	-0.0536668
1573	0	1.82745	0	0	1.84009	1.66148	-6.72282	-0.149347	-0.00725637	-0.00461287	-15.3552	-8.74E-16	0.0686946	0	0	0.00519726	-2.02176	-10.9363	-5.33895	265.535	366.756	627.641	390.148	390.148	390.148	-5.8943	-87.0717	3.02802	363.736	324.077	213.414	185.965	185.965	185.965	-87.2561	5.67346	1.97508	23.7468	8.31175	0.162303	0.100233	-0.0812803	1.56365	-45.5111	-18.7982	3.81456	0	0	-0.0534541
1574	0	1.99131	0	0	2.00415	1.63802	-6.49072	-0.148367	-0.00911742	-0.00479506	-15.0471	-1.70E-15	-0.300817	0	0	0.0054853	-1.99574	-10.4246	-5.16284	262.095	367.529	627.238	390.269	390.269	390.269	-5.98982	-86.9921	3.14789	358.612	324.17	213.086	185.965	185.965	185.965	-87.1821	5.81162	1.96695	23.1959	8.22426	-0.0100158	0.101084	-0.0845393	1.56796	-44.3604	-22.4446	3.58311	0	0	-0.0531659
1575	0	2.16057	0	0	2.1735	1.61399	-6.25263	-0.147404	-0.0113704	-0.005098	-14.7439	-2.65E-15	-0.73592	0	0	0.00572968	-1.96155	-9.91605	-4.98773	258.556	368.302	626.83	390.405	390.405	390.405	-6.07509	-86.9329	3.27454	353.504	324.3	212.802	185.965	185.965	185.965	-87.1278	5.94794	1.94691	22.6511	8.1188	-0.187407	0.10239	-0.0878787	1.57249	-42.9489	-26.6551	3.32665	0	0	-0.0530822
1576	0	2.33258	0	0	2.34545	1.58911	-6.00603	-0.146477	-0.0137014	-0.00564465	-14.4546	1.99E-15	-1.17514	0	0	0.00592536	-1.92055	-9.41049	-4.81368	254.924	369.071	626.42	390.557	390.557	390.557	-6.15331	-86.8905	3.40372	348.411	324.455	212.557	185.965	185.965	185.965	-87.0898	6.08161	1.91982	22.1112	7.99725	-0.367821	0.103371	-0.0910136	1.5767	-41.0478	-31.0516	3.05402	0	0	-0.0528602
1577	0	2.50507	0	0	2.51773	1.56316	-5.74848	-0.145609	-0.0158737	-0.00626568	-14.1856	4.16E-15	-1.56725	0	0	0.00606836	-1.87418	-8.90762	-4.64053	251.207	369.829	626.011	390.726	390.726	390.726	-6.22772	-86.8618	3.53152	343.331	324.622	212.345	185.965	185.965	185.965	-87.0652	6.21206	1.89038	21.5751	7.86144	-0.549526	0.104244	-0.0937593	1.58023	-38.9421	-35.3122	2.79322	0	0	-0.0526764
1578	0	2.67628	0	0	2.68857	1.53591	-5.47785	-0.144799	-0.0177216	-0.00692392	-13.9374	-2.04E-15	-1.8745	0	0	0.0061509	-1.82387	-8.40717	-4.46781	247.412	370.571	625.604	390.913	390.913	390.913	-6.30107	-86.8437	3.65471	338.259	324.79	212.162	185.965	185.965	185.965	-87.0512	6.33886	1.86256	21.0418	7.71291	-0.731321	0.104938	-0.0960808	1.58275	-36.7109	-39.2238	2.56325	0	0	-0.0524743
1579	0	2.84487	0	0	2.85659	1.50724	-5.19286	-0.144017	-0.0191106	-0.00762389	-13.705	-2.32E-15	-2.07073	0	0	0.00615826	-1.7709	-7.90881	-4.29496	243.547	371.294	625.2	391.12	391.12	391.12	-6.37532	-86.8336	3.77097	333.193	324.95	212.004	185.965	185.964	185.965	-87.0453	6.46169	1.8392	20.5104	7.55302	-0.912456	0.10528	-0.0979476	1.58402	-34.37	-42.6154	2.37483	0	0	-0.0521292
1580	0	3.00979	0	0	3.0208	1.47715	-4.89345	-0.143213	-0.0199271	-0.00828109	-13.4809	-3.80E-15	-2.14165	0	0	0.00607177	-1.71651	-7.41227	-4.12133	239.619	371.992	624.803	391.346	391.346	391.346	-6.45137	-86.8289	3.87895	328.129	325.094	211.865	185.965	185.965	185.965	-87.0451	6.58023	1.82183	19.9802	7.38281	-1.09258	0.105278	-0.0992542	1.58387	-32.0376	-45.3248	2.23601	0	0	-0.0516296
1581	0	3.17021	0	0	3.18035	1.44579	-4.58105	-0.142372	-0.0202866	-0.00889745	-13.2613	-2.84E-16	-2.10483	0	0	0.00589039	-1.6617	-6.91732	-3.94643	235.636	372.661	624.411	391.592	391.592	391.592	-6.52882	-86.8274	3.97855	323.062	325.221	211.742	185.964	185.965	185.965	-87.0483	6.69412	1.81044	19.4509	7.20326	-1.27168	0.104955	-0.100287	1.58224	-29.776	-47.4565	2.14641	0	0	-0.0510118
1582	0	3.32531	0	0	3.33451	1.41342	-4.25839	-0.141507	-0.0202212	-0.00945832	-13.0472	2.79E-15	-1.97801	0	0	0.00561775	-1.6073	-6.42386	-3.76989	231.606	373.297	624.025	391.857	391.857	391.857	-6.60623	-86.8266	4.07043	317.989	325.33	211.628	185.965	185.965	185.965	-87.0522	6.80295	1.80378	18.9225	7.01509	-1.45	0.10423	-0.101093	1.5792	-27.601	-49.0352	2.09736	0	0	-0.0502446
1583	0	3.47444	0	0	3.48264	1.38045	-3.92936	-0.140628	-0.0199678	-0.00995907	-12.8413	-3.76E-15	-1.80406	0	0	0.00528194	-1.554	-5.93183	-3.5916	227.537	373.898	623.645	392.14	392.14	392.14	-6.68139	-86.8241	4.15611	312.905	325.424	211.519	185.965	185.965	185.965	-87.0545	6.90627	1.79961	18.3952	6.81902	-1.62798	0.103021	-0.101837	1.57481	-25.5106	-50.2276	2.0711	0	0	-0.0493606
1584	0	3.61703	0	0	3.6242	1.34732	-3.59858	-0.139758	-0.0195946	-0.0104273	-12.649	-3.78E-15	-1.61211	0	0	0.00491018	-1.50222	-5.44132	-3.4118	223.436	374.46	623.269	392.44	392.44	392.44	-6.75164	-86.8176	4.2375	307.808	325.507	211.409	185.965	185.965	185.965	-87.0525	7.0037	1.79518	17.8695	6.61575	-1.80602	0.101356	-0.102444	1.56924	-23.4959	-51.065	2.04662	0	0	-0.0483358
1585	0	3.75266	0	0	3.7588	1.31453	-3.27096	-0.138932	-0.0193058	-0.0108814	-12.4779	-2.80E-15	-1.44175	0	0	0.00454153	-1.45227	-4.95245	-3.23104	219.311	374.982	622.896	392.753	392.753	392.753	-6.81436	-86.8052	4.31655	302.692	325.584	211.292	185.965	185.965	185.965	-87.044	7.0949	1.78765	17.3463	6.40605	-1.98456	0.0990402	-0.103032	1.56289	-21.4743	-51.7189	2.0034	0	0	-0.0471405
1586	0	3.88112	0	0	3.88628	1.28257	-2.95141	-0.138207	-0.019152	-0.011323	-12.3363	2.21E-15	-1.31408	0	0	0.004203	-1.40429	-4.4654	-3.05026	215.17	375.461	622.525	393.078	393.078	393.078	-6.86723	-86.7849	4.39519	297.556	325.658	211.163	185.964	185.964	185.965	-87.027	7.17968	1.77449	16.8262	6.19082	-2.16382	0.096065	-0.103368	1.55597	-19.4481	-52.1474	1.92344	0	0	-0.0457462
1587	0	4.00254	0	0	4.00681	1.25188	-2.64428	-0.13758	-0.0191828	-0.0116991	-12.2267	1.08E-15	-1.24369	0	0	0.00391298	-1.35827	-3.98042	-2.87082	211.02	375.896	622.153	393.412	393.412	393.412	-6.90864	-86.7554	4.47492	292.396	325.732	211.017	185.965	185.965	185.965	-86.9999	7.25801	1.75379	16.3103	5.97115	-2.34373	0.0925899	-0.103306	1.54867	-17.4642	-52.3428	1.79837	0	0	-0.044188
1588	0	4.1173	0	0	4.12077	1.22279	-2.35312	-0.137066	-0.0193371	-0.0120752	-12.1518	-1.23E-15	-1.22867	0	0	0.0036759	-1.3141	-3.49772	-2.69445	206.868	376.288	621.778	393.752	393.752	393.752	-6.9377	-86.7158	4.55672	287.211	325.807	210.851	185.965	185.965	185.965	-86.9616	7.33003	1.72444	15.7995	5.74818	-2.52392	0.0885956	-0.102568	1.54134	-15.458	-52.2091	1.62141	0	0	-0.0423388
1589	0	4.2261	0	0	4.22888	1.19558	-2.08065	-0.13671	-0.0195913	-0.0123538	-12.1161	3.28E-15	-1.26608	0	0	0.00349357	-1.27157	-3.0175	-2.5232	202.72	376.636	621.398	394.095	394.096	394.095	-6.95429	-86.6655	4.6411	281.998	325.884	210.662	185.965	185.965	185.965	-86.9118	7.39601	1.68609	15.2946	5.52316	-2.70357	0.0843344	-0.100783	1.53432	-13.5531	-51.6411	1.39863	0	0	-0.0402645
1590	0	4.32986	0	0	4.33208	1.17042	-1.82868	-0.136485	-0.0198908	-0.0125509	-12.1166	3.66E-15	-1.34688	0	0	0.00336217	-1.23039	-2.53995	-2.35944	198.583	376.941	621.009	394.44	394.44	394.44	-6.95897	-86.6045	4.7281	276.757	325.96	210.449	185.965	185.965	185.965	-86.8503	7.45634	1.63908	14.7962	5.29748	-2.88143	0.0800035	-0.0978065	1.52781	-11.7822	-50.5856	1.1356	0	0	-0.0379656
1591	0	4.42987	0	0	4.43158	1.14742	-1.59819	-0.136442	-0.0201845	-0.0126696	-12.1571	-1.96E-15	-1.46069	0	0	0.00327956	-1.19023	-2.0652	-2.20569	194.461	377.207	620.609	394.784	394.783	394.783	-6.95287	-86.5333	4.81733	271.488	326.036	210.212	185.965	185.965	185.965	-86.7777	7.51151	1.58438	14.3048	5.07256	-3.05588	0.0757148	-0.093589	1.52209	-10.1564	-49.0272	0.839908	0	0	-0.0354441
1592	0	4.52752	0	0	4.52885	1.12659	-1.38943	-0.136547	-0.0204595	-0.0127312	-12.2321	9.65E-17	-1.59989	0	0	0.0032456	-1.15072	-1.59336	-2.06462	190.36	377.436	620.196	395.123	395.123	395.123	-6.93758	-86.4526	4.90803	266.191	326.108	209.95	185.965	185.965	185.965	-86.6949	7.56204	1.52345	13.8205	4.84976	-3.2249	0.0716148	-0.0880658	1.51726	-8.68825	-46.9719	0.517354	0	0	-0.0327303
1593	0	4.6246	0	0	4.62562	1.10789	-1.20199	-0.136839	-0.0207003	-0.0127537	-12.3421	4.90E-16	-1.7549	0	0	0.00326275	-1.11149	-1.12449	-1.93889	186.286	377.631	619.768	395.457	395.457	395.457	-6.9151	-86.3636	4.99911	260.868	326.174	209.665	185.965	185.965	185.965	-86.6033	7.6085	1.45817	13.3434	4.63047	-3.38618	0.0678087	-0.0814493	1.51351	-7.38469	-44.5187	0.178439	0	0	-0.0298967
1594	0	4.72313	0	0	4.7239	1.09124	-1.03503	-0.137293	-0.0209013	-0.0127415	-12.4791	-2.33E-16	-1.9155	0	0	0.00333353	-1.07224	-0.658671	-1.83101	182.243	377.796	619.322	395.784	395.784	395.784	-6.8877	-86.2681	5.0893	255.521	326.233	209.36	185.965	185.965	185.965	-86.5047	7.65145	1.39072	12.8733	4.41588	-3.53722	0.064417	-0.0739449	1.51123	-6.25721	-41.7788	-0.165561	0	0	-0.0270327
1595	0	4.82535	0	0	4.82594	1.07651	-0.887363	-0.137888	-0.0210441	-0.0127119	-12.6338	-1.32E-15	-2.06926	0	0	0.00345952	-1.03272	-0.195953	-1.74334	178.237	377.937	618.858	396.103	396.103	396.103	-6.85774	-86.1677	5.17707	250.152	326.282	209.039	185.965	185.965	185.965	-86.4011	7.69139	1.32347	12.4097	4.20724	-3.67539	0.061552	-0.0658976	1.51018	-5.32078	-38.8766	-0.502256	0	0	-0.0242365
1596	0	4.9337	0	0	4.93415	1.06357	-0.75766	-0.138534	-0.0210521	-0.0126661	-12.7895	1.11E-15	-2.19784	0	0	0.00363724	-0.992729	0.263605	-1.67779	174.272	378.057	618.375	396.412	396.412	396.412	-6.82764	-86.0646	5.26092	244.763	326.32	208.706	185.965	185.965	185.965	-86.2948	7.72879	1.2588	11.952	4.00553	-3.79817	0.0591342	-0.0575956	1.51048	-4.52932	-35.9084	-0.817143	0	0	-0.0215289
1597	0	5.05053	0	0	5.05084	1.05231	-0.644771	-0.139193	-0.0209283	-0.0126476	-12.935	1.16E-15	-2.29244	0	0	0.00386359	-0.952224	0.719902	-1.63591	170.356	378.161	617.872	396.711	396.711	396.711	-6.79947	-85.9606	5.33945	239.357	326.346	208.365	185.965	185.964	185.965	-86.1879	7.76403	1.19879	11.4997	3.81166	-3.90312	0.0569808	-0.0494146	1.5122	-3.79135	-33.0255	-1.10271	0	0	-0.0189204
1598	0	5.17792	0	0	5.17816	1.04266	-0.547938	-0.139802	-0.020643	-0.0126107	-13.0582	-3.56E-15	-2.34421	0	0	0.00413062	-0.911248	1.17281	-1.6187	166.492	378.252	617.349	397.001	397.001	397.001	-6.77488	-85.8574	5.41157	233.936	326.361	208.021	185.965	185.965	185.965	-86.0821	7.79735	1.1451	11.0518	3.62646	-3.98809	0.0549848	-0.0417446	1.51519	-3.09955	-30.3515	-1.34734	0	0	-0.0164724
1599	0	5.3177	0	0	5.31787	1.03455	-0.466662	-0.1404	-0.0202955	-0.0126228	-13.1593	-1.43E-15	-2.35973	0	0	0.0044329	-0.869991	1.62218	-1.62661	162.688	378.334	616.807	397.281	397.281	397.281	-6.75498	-85.7563	5.4764	228.504	326.364	207.677	185.965	185.965	185.965	-85.9789	7.82885	1.09891	10.6076	3.4505	-4.05126	0.0528162	-0.0349262	1.51943	-2.32095	-28.0614	-1.55458	0	0	-0.0141505
1600	0	5.47126	0	0	5.47139	1.028	-0.400948	-0.140925	-0.0198625	-0.0125848	-13.2309	-3.38E-15	-2.33792	0	0	0.0047586	-0.828748	2.06782	-1.65952	158.949	378.409	616.247	397.551	397.551	397.551	-6.74035	-85.658	5.53347	223.06	326.359	207.336	185.965	185.965	185.965	-85.879	7.85855	1.06084	10.1664	3.28431	-4.0912	0.0504538	-0.0292475	1.52484	-1.52046	-26.2304	-1.71561	0	0	-0.0120405
1601	0	5.63962	0	0	5.63972	1.023	-0.350829	-0.141414	-0.0194592	-0.0125487	-13.2764	-1.38E-16	-2.29263	0	0	0.00509946	-0.787942	2.50955	-1.71665	155.281	378.478	615.67	397.812	397.812	397.813	-6.73114	-85.563	5.58257	217.608	326.348	207.001	185.965	185.965	185.965	-85.7828	7.88634	1.0311	9.72728	3.12819	-4.10703	0.0474595	-0.0250478	1.53138	-0.55579	-25.0408	-1.83843	0	0	-0.0100727
1602	0	5.82335	0	0	5.82344	1.01958	-0.316514	-0.141851	-0.0191157	-0.0124742	-13.2948	3.27E-15	-2.23163	0	0	0.00544322	-0.74807	2.94713	-1.7966	151.69	378.541	615.078	398.066	398.066	398.066	-6.72703	-85.4712	5.6238	212.149	326.334	206.673	185.965	185.965	185.965	-85.6904	7.91208	1.00941	9.28952	2.98226	-4.09839	0.0435714	-0.0223096	1.5389	0.612773	-24.4764	-1.92751	0	0	-0.00818077
1603	0	6.02255	0	0	6.02263	1.01774	-0.29805	-0.142225	-0.0188758	-0.0123247	-13.2858	-1.08E-15	-2.16446	0	0	0.00577671	-0.709716	3.38034	-1.89741	148.18	378.598	614.475	398.311	398.311	398.311	-6.72744	-85.3821	5.65742	206.684	326.318	206.355	185.965	185.965	185.965	-85.6013	7.93556	0.995236	8.85249	2.84656	-4.06546	0.0386766	-0.0210992	1.5472	1.96389	-24.5428	-1.98596	0	0	-0.00635664
1604	0	6.23685	0	0	6.23692	1.01745	-0.295164	-0.142502	-0.0187247	-0.0121102	-13.2481	-1.37E-15	-2.09512	0	0	0.00608463	-0.673452	3.80898	-2.01651	144.756	378.646	613.861	398.551	398.551	398.551	-6.73154	-85.2952	5.68395	201.214	326.305	206.047	185.965	185.965	185.965	-85.5145	7.95662	0.987794	8.4156	2.72082	-4.00905	0.0324546	-0.0213435	1.556	3.59261	-25.1803	-2.0201	0	0	-0.0044672
1605	0	6.46531	0	0	6.46539	1.01865	-0.307149	-0.142715	-0.0187313	-0.0118101	-13.1871	1.92E-15	-2.03476	0	0	0.0063549	-0.639873	4.23283	-2.15083	141.422	378.684	613.241	398.785	398.785	398.785	-6.73844	-85.209	5.70389	195.742	326.294	205.75	185.965	185.965	185.965	-85.429	7.97501	0.986232	7.97836	2.60466	-3.93049	0.0248263	-0.0228236	1.56515	5.48392	-26.2954	-2.03728	0	0	-0.00247456
1606	0	6.70645	0	0	6.70656	1.0212	-0.332798	-0.14285	-0.0187725	-0.0113994	-13.1059	2.69E-15	-1.97534	0	0	0.00657631	-0.609495	4.65172	-2.29681	138.18	378.708	612.617	399.014	399.014	399.014	-6.74718	-85.1223	5.71783	190.269	326.288	205.464	185.965	185.965	185.965	-85.343	7.99055	0.989665	7.54056	2.49741	-3.83168	0.0158297	-0.0251767	1.57457	7.60409	-27.6679	-2.03415	0	0	-0.000336202
1607	0	6.95834	0	0	6.95849	1.02494	-0.370297	-0.142966	-0.0189265	-0.0109014	-13.0146	-1.90E-15	-1.92669	0	0	0.00674342	-0.582736	5.06548	-2.45043	135.031	378.716	611.995	399.24	399.24	399.24	-6.7568	-85.0331	5.72632	184.798	326.286	205.187	185.965	185.965	185.965	-85.2548	8.003	0.997244	7.102	2.39827	-3.71509	0.00537513	-0.0282102	1.58408	9.98253	-29.2393	-2.01926	0	0	0.00198494
1608	0	7.21871	0	0	7.2189	1.02963	-0.417318	-0.143072	-0.0190722	-0.0103356	-12.9189	4.12E-15	-1.8788	0	0	0.00685381	-0.559908	5.47398	-2.60732	131.975	378.704	611.375	399.463	399.463	399.463	-6.76637	-84.9398	5.72987	179.332	326.289	204.919	185.965	185.965	185.965	-85.1625	8.01215	1.00815	6.66274	2.30621	-3.58364	-0.00657989	-0.0313971	1.59354	12.6477	-30.7421	-1.99306	0	0	0.00456248
1609	0	7.48498	0	0	7.48523	1.03499	-0.471092	-0.143192	-0.019221	-0.00972827	-12.8254	4.00E-15	-1.83352	0	0	0.00690788	-0.541139	5.87708	-2.76282	129.012	378.67	610.764	399.685	399.685	399.685	-6.77495	-84.8402	5.72891	173.873	326.298	204.66	185.965	185.965	185.965	-85.0639	8.01772	1.02164	6.22311	2.22014	-3.44069	-0.0199072	-0.0345538	1.60267	15.5953	-32.107	-1.96019	0	0	0.00737713
1610	0	7.7545	0	0	7.75483	1.04072	-0.528541	-0.143335	-0.0193054	-0.00914899	-12.7373	9.51E-16	-1.78523	0	0	0.00690728	-0.526389	6.2747	-2.91211	126.141	378.611	610.165	399.906	399.906	399.906	-6.78164	-84.7326	5.72386	168.426	326.311	204.409	185.965	185.964	185.965	-84.9574	8.01942	1.03697	5.78367	2.13874	-3.28993	-0.0345187	-0.0372582	1.61159	18.8722	-33.1723	-1.9263	0	0	0.0104684
1611	0	8.02461	0	0	8.02502	1.04649	-0.586388	-0.143474	-0.0193124	-0.00858477	-12.6529	1.37E-16	-1.73342	0	0	0.0068516	-0.51547	6.66673	-3.05028	123.359	378.525	609.581	400.127	400.127	400.127	-6.7855	-84.6152	5.71504	162.992	326.33	204.164	185.965	185.965	185.965	-84.8409	8.01692	1.05344	5.3452	2.06079	-3.13527	-0.0502286	-0.0393037	1.61988	22.4439	-33.8704	-1.89364	0	0	0.0137738
1612	0	8.29259	0	0	8.2931	1.05197	-0.641295	-0.143617	-0.019244	-0.00813422	-12.5726	2.44E-15	-1.67928	0	0	0.00674146	-0.508006	7.0531	-3.17242	120.662	378.412	609.016	400.348	400.348	400.348	-6.78561	-84.4865	5.70273	157.577	326.354	203.925	185.965	185.965	185.965	-84.7128	8.00983	1.07037	4.90875	1.98501	-2.98082	-0.0669967	-0.0406377	1.62768	26.3983	-34.227	-1.87234	0	0	0.017324
1613	0	8.55578	0	0	8.55641	1.05682	-0.689966	-0.143756	-0.0191193	-0.00779012	-12.4941	-1.72E-15	-1.6249	0	0	0.006576	-0.50354	7.43377	-3.2739	118.048	378.27	608.474	400.57	400.57	400.57	-6.78106	-84.3447	5.68708	152.183	326.386	203.692	185.965	185.965	185.965	-84.5715	7.9977	1.08714	4.47564	1.91032	-2.8306	-0.0844488	-0.0411382	1.63492	30.6673	-34.2433	-1.86522	0	0	0.0210092
1614	0	8.81161	0	0	8.81231	1.06074	-0.729225	-0.143901	-0.0189662	-0.00760238	-12.4167	-3.95E-15	-1.57284	0	0	0.00635533	-0.501477	7.80867	-3.35035	115.513	378.101	607.96	400.794	400.794	400.794	-6.771	-84.1886	5.66819	146.813	326.424	203.464	185.965	185.965	185.965	-84.4154	7.98008	1.10322	4.04745	1.83578	-2.68853	-0.102319	-0.0407891	1.64154	35.2378	-33.9654	-1.87779	0	0	0.0247612
1615	0	9.05743	0	0	9.05822	1.06341	-0.756001	-0.144021	-0.0187765	-0.00757955	-12.3358	8.37E-17	-1.52097	0	0	0.00607788	-0.501225	8.17782	-3.39782	113.051	377.904	607.475	401.018	401.018	401.018	-6.75475	-84.0165	5.64599	141.469	326.472	203.24	185.964	185.965	185.965	-84.2429	7.9565	1.11825	3.62583	1.76073	-2.5583	-0.120365	-0.0397311	1.64746	40.0807	-33.4865	-1.90882	0	0	0.0284803
1616	0	9.29077	0	0	9.29161	1.06456	-0.767579	-0.144134	-0.0185843	-0.00776998	-12.252	-4.03E-15	-1.47069	0	0	0.00574503	-0.502116	8.54121	-3.41297	110.66	377.682	607.024	401.244	401.244	401.244	-6.73163	-83.8269	5.62043	136.153	326.529	203.021	185.965	185.965	185.965	-84.0526	7.92653	1.13189	3.21273	1.68489	-2.44318	-0.138278	-0.0381915	1.65255	45.17	-32.9097	-1.96086	0	0	0.0320688
1617	0	9.50916	0	0	9.51001	1.06398	-0.76173	-0.144184	-0.0183612	-0.00816654	-12.1598	1.90E-15	-1.41815	0	0	0.00535578	-0.503544	8.89886	-3.3931	108.335	377.434	606.61	401.471	401.471	401.471	-6.70105	-83.6182	5.59147	130.865	326.596	202.804	185.965	185.965	185.965	-83.8427	7.88977	1.14383	2.81011	1.60815	-2.34595	-0.155707	-0.0361857	1.65691	50.4264	-32.2432	-2.03148	0	0	0.0353954
1618	0	9.71026	0	0	9.71106	1.06148	-0.736707	-0.144199	-0.0181373	-0.00882163	-12.0626	-7.28E-18	-1.36513	0	0	0.00491442	-0.504917	9.25083	-3.33627	106.072	377.164	606.235	401.698	401.699	401.698	-6.66248	-83.3889	5.55907	125.606	326.675	202.591	185.965	185.965	185.965	-83.6116	7.8459	1.15378	2.4199	1.53075	-2.26887	-0.172453	-0.0338765	1.66039	55.8289	-31.5708	-2.1231	0	0	0.0383689
1619	0	9.8918	0	0	9.89253	1.05697	-0.691456	-0.144148	-0.017883	-0.00973517	-11.959	9.61E-16	-1.30974	0	0	0.00442427	-0.505763	9.59717	-3.24137	103.869	376.873	605.902	401.927	401.927	401.927	-6.61541	-83.1371	5.52334	120.375	326.766	202.379	185.965	185.965	185.965	-83.3576	7.79467	1.1614	2.04415	1.45326	-2.21356	-0.188225	-0.031395	1.66296	61.308	-30.8888	-2.23557	0	0	0.0408794
1620	0	10.0518	0	0	10.0525	1.0504	-0.62563	-0.144035	-0.0176633	-0.0109308	-11.8515	1.82E-16	-1.26028	0	0	0.00389336	-0.505638	9.93792	-3.10816	101.722	376.562	605.612	402.156	402.156	402.156	-6.55941	-82.8612	5.48447	115.169	326.871	202.168	185.965	185.965	185.965	-83.0788	7.73595	1.16628	1.68466	1.37637	-2.18101	-0.202823	-0.0290616	1.66453	66.7994	-30.3049	-2.37356	0	0	0.0428131
1621	0	10.1887	0	0	10.1891	1.04182	-0.539563	-0.143885	-0.0174136	-0.0123842	-11.7448	1.26E-15	-1.21387	0	0	0.0033305	-0.504286	10.2731	-2.93735	99.6302	376.234	605.367	402.386	402.386	402.386	-6.49414	-82.5594	5.44271	109.985	326.99	201.956	185.965	185.965	185.965	-82.7736	7.66974	1.16808	1.34322	1.30099	-2.17152	-0.215976	-0.0270854	1.66519	72.1903	-29.7932	-2.53399	0	0	0.044063
1622	0	10.3009	0	0	10.3012	1.03133	-0.4343	-0.143677	-0.0172232	-0.0141233	-11.6392	-1.11E-15	-1.18322	0	0	0.00274735	-0.50151	10.6028	-2.73052	97.5924	375.889	605.167	402.617	402.617	402.617	-6.41937	-82.2301	5.39836	104.82	327.123	201.743	185.964	185.965	185.965	-82.4402	7.59612	1.16645	1.02131	1.22812	-2.18473	-0.227562	-0.0258267	1.66485	77.431	-29.447	-2.72551	0	0	0.0445745
1623	0	10.3876	0	0	10.3878	1.01908	-0.311539	-0.143445	-0.0170594	-0.0160746	-11.5397	-1.81E-15	-1.16991	0	0	0.0021561	-0.497234	10.9268	-2.49021	95.6089	375.528	605.011	402.85	402.85	402.85	-6.33514	-81.8717	5.3517	99.6673	327.271	201.527	185.965	185.965	185.965	-82.0772	7.51533	1.16123	0.720239	1.1585	-2.21966	-0.237276	-0.0254523	1.66368	82.3306	-29.2567	-2.94238	0	0	0.0442533
1624	0	10.4483	0	0	10.4484	1.00531	-0.173441	-0.143179	-0.016968	-0.018245	-11.4471	5.24E-16	-1.18205	0	0	0.00156948	-0.491504	11.245	-2.21974	93.6813	375.152	604.9	403.085	403.085	403.085	-6.24175	-81.483	5.30288	94.522	327.434	201.308	185.965	185.965	185.965	-81.6833	7.42765	1.15246	0.440983	1.093	-2.27473	-0.245013	-0.026211	1.6617	86.7996	-29.2582	-3.18748	0	0	0.0431009
1625	0	10.4829	0	0	10.4829	0.990277	-0.022648	-0.142905	-0.0169171	-0.0205146	-11.3646	-2.42E-15	-1.21948	0	0	0.000997898	-0.484431	11.5573	-1.92329	91.8123	374.76	604.831	403.323	403.323	403.323	-6.13981	-81.0626	5.25188	89.3777	327.609	201.085	185.965	185.965	185.965	-81.2574	7.33351	1.14051	0.184176	1.03202	-2.34786	-0.250579	-0.028159	1.65895	90.6268	-29.4191	-3.45055	0	0	0.0411078
1626	0	10.4916	0	0	10.4917	0.974259	0.137992	-0.142656	-0.0169649	-0.0228938	-11.2962	2.86E-15	-1.28868	0	0	0.000452318	-0.476254	11.8632	-1.60569	90.0061	374.351	604.802	403.566	403.566	403.566	-6.03027	-80.6097	5.19847	84.2279	327.797	200.859	185.965	185.965	185.965	-80.7985	7.23332	1.12607	-0.0497956	0.975875	-2.4365	-0.253923	-0.0313432	1.65575	93.722	-29.7491	-3.73185	0	0	0.0383622
1627	0	10.4754	0	0	10.4755	0.957559	0.305471	-0.142454	-0.0170465	-0.0252449	-11.2443	1.18E-15	-1.38173	0	0	-6.34E-05	-0.467248	12.1621	-1.2724	88.2685	373.924	604.81	403.814	403.813	403.813	-5.91453	-80.1235	5.14213	79.0663	327.995	200.628	185.965	185.965	185.965	-80.3061	7.12755	1.11029	-0.260852	0.924392	-2.53773	-0.254821	-0.0356445	1.65224	95.8515	-30.1831	-4.01305	0	0	0.0349229
1628	0	10.4353	0	0	10.4356	0.940477	0.476777	-0.142342	-0.0171385	-0.0276018	-11.2125	-1.67E-15	-1.49213	0	0	-0.000547162	-0.457781	12.4533	-0.929229	86.6066	373.476	604.852	404.068	404.068	404.068	-5.79423	-79.6036	5.08204	73.8873	328.2	200.395	185.965	185.964	185.965	-79.7798	7.01662	1.09466	-0.449232	0.877321	-2.64846	-0.253493	-0.0408901	1.64853	97.0234	-30.6583	-4.28909	0	0	0.0309773
1629	0	10.3728	0	0	10.3734	0.923323	0.648794	-0.142358	-0.0172513	-0.0298356	-11.2036	-2.46E-15	-1.61425	0	0	-0.000998552	-0.44824	12.7358	-0.582345	85.0294	373.005	604.922	404.331	404.331	404.331	-5.67127	-79.0496	5.01721	68.6857	328.409	200.162	185.965	185.965	185.965	-79.2195	6.90094	1.08095	-0.615279	0.833904	-2.76536	-0.249779	-0.0466535	1.64494	97.0335	-31.0804	-4.54325	0	0	0.0266346
1630	0	10.2897	0	0	10.2908	0.906394	0.818544	-0.142544	-0.0172548	-0.0319792	-11.2191	-3.83E-15	-1.72788	0	0	-0.00142429	-0.439023	13.0084	-0.237938	83.5474	372.508	605.015	404.603	404.603	404.603	-5.54775	-78.4616	4.94644	63.4578	328.618	199.93	185.965	185.965	185.965	-78.6253	6.78082	1.07116	-0.759537	0.793307	-2.88514	-0.24393	-0.0524172	1.64169	95.9158	-31.2749	-4.76395	0	0	0.0220856
1631	0	10.1883	0	0	10.1899	0.890005	0.982865	-0.142886	-0.0171208	-0.0339305	-11.2537	-2.43E-15	-1.82293	0	0	-0.00182702	-0.430535	13.2696	0.0978379	82.1727	371.984	605.127	404.885	404.885	404.885	-5.4257	-77.8397	4.86851	58.2008	328.826	199.702	185.965	185.965	185.965	-77.9976	6.6565	1.0673	-0.882587	0.754436	-3.00453	-0.235948	-0.0577316	1.6388	93.5413	-31.1614	-4.93459	0	0	0.0174536
1632	0	10.0708	0	0	10.0729	0.874481	1.1385	-0.143393	-0.0168088	-0.0356902	-11.3016	1.60E-16	-1.89041	0	0	-0.00220939	-0.423195	13.5175	0.419133	80.9189	371.429	605.252	405.179	405.179	405.179	-5.30695	-77.1841	4.78228	52.9135	329.031	199.485	185.965	185.965	185.965	-77.3366	6.52809	1.07115	-0.984926	0.716232	-3.12044	-0.226046	-0.0620574	1.63634	89.9386	-30.6023	-5.05071	0	0	0.0128925
1633	0	9.93959	0	0	9.9421	0.860165	1.282	-0.144038	-0.0163118	-0.037221	-11.3502	8.74E-17	-1.92696	0	0	-0.00257151	-0.417343	13.75	0.720491	79.8009	370.843	605.383	405.483	405.483	405.483	-5.19305	-76.4952	4.68681	47.596	329.232	199.281	185.965	185.965	185.965	-76.6428	6.39564	1.0842	-1.06694	0.677584	-3.22998	-0.214372	-0.0649014	1.63432	85.0979	-29.4933	-5.11009	0	0	0.0085235
1634	0	9.79683	0	0	9.79981	0.847399	1.40996	-0.144749	-0.0156691	-0.0385393	-11.3793	3.79E-16	-1.93578	0	0	-0.00291128	-0.413291	13.9648	0.997077	78.835	370.224	605.514	405.798	405.798	405.798	-5.08533	-75.7732	4.58128	42.2502	329.429	199.096	185.965	185.965	185.965	-75.9164	6.25909	1.10772	-1.12878	0.637554	-3.33056	-0.201136	-0.0660827	1.63264	79.1057	-27.8554	-5.11563	0	0	0.00447338
1635	0	9.64434	0	0	9.64774	0.836522	1.51897	-0.145447	-0.0149496	-0.039597	-11.3647	-1.83E-15	-1.9244	0	0	-0.00322869	-0.411259	14.1592	1.24472	78.0384	369.574	605.64	406.122	406.122	406.122	-4.98483	-75.0178	4.46512	36.8794	329.624	198.935	185.965	185.965	185.965	-75.1572	6.11837	1.14268	-1.17012	0.595324	-3.41983	-0.18631	-0.0653679	1.63117	71.9522	-25.6783	-5.07098	0	0	0.00085653
1636	0	9.4832	0	0	9.48696	0.827834	1.60603	-0.146022	-0.0141219	-0.0404424	-11.2771	1.08E-15	-1.89072	0	0	-0.00353076	-0.411278	14.3302	1.46024	77.429	368.894	605.752	406.455	406.455	406.455	-4.89261	-74.2282	4.33782	31.488	329.818	198.801	185.965	185.965	185.965	-74.3644	5.9734	1.19002	-1.19055	0.55011	-3.49588	-0.170292	-0.0624204	1.62979	63.8222	-22.8929	-4.98346	0	0	-0.00218582
1637	0	9.31336	0	0	9.31735	0.821615	1.66835	-0.146304	-0.0132299	-0.0410137	-11.081	3.96E-15	-1.84071	0	0	-0.00382617	-0.413279	14.4748	1.64127	77.0254	368.187	605.844	406.794	406.794	406.794	-4.80959	-73.4026	4.19914	26.0816	330.013	198.699	185.965	185.965	185.965	-73.5362	5.82421	1.25053	-1.18906	0.501504	-3.55704	-0.153093	-0.0572334	1.62811	54.7356	-19.5346	-4.85646	0	0	-0.00450799
1638	0	9.13312	0	0	9.13719	0.818095	1.70363	-0.146179	-0.0122422	-0.0413751	-10.7486	2.13E-15	-1.77439	0	0	-0.00413016	-0.416983	14.5896	1.78651	76.8463	367.458	605.909	407.136	407.136	407.136	-4.73668	-72.5377	4.04899	20.6663	330.212	198.627	185.965	185.965	185.965	-72.6693	5.67084	1.32494	-1.16425	0.449107	-3.60202	-0.134924	-0.0496731	1.62601	44.8652	-15.5631	-4.70157	0	0	-0.00594643
1639	0	8.93872	0	0	8.94272	0.817467	1.70992	-0.145545	-0.0112303	-0.0415011	-10.2579	-8.44E-16	-1.70316	0	0	-0.00445494	-0.421917	14.6712	1.89563	76.9102	366.713	605.941	407.48	407.48	407.48	-4.67476	-71.6284	3.88753	15.2481	330.417	198.583	185.965	185.965	185.965	-71.7586	5.51345	1.41395	-1.11442	0.392715	-3.62986	-0.115969	-0.0398622	1.62322	34.3032	-11.0855	-4.52596	0	0	-0.00632553
1640	0	8.72402	0	0	8.72784	0.819864	1.6859	-0.144352	-0.0102634	-0.0414634	-9.5993	1.72E-15	-1.64037	0	0	-0.00480521	-0.42742	14.7161	1.96926	77.2351	365.96	605.932	407.82	407.82	407.82	-4.62473	-70.6676	3.71499	9.83308	330.631	198.559	185.965	185.965	185.965	-70.7971	5.35221	1.51825	-1.03728	0.332253	-3.63985	-0.0964665	-0.0279819	1.6197	23.2364	-6.2013	-4.34385	0	0	-0.00546122
1641	0	8.4804	0	0	8.48386	0.825343	1.631	-0.142629	-0.00941963	-0.0413386	-8.78066	5.82E-16	-1.60044	0	0	-0.00517138	-0.432643	14.7209	2.00896	77.8383	365.206	605.877	408.155	408.155	408.155	-4.58766	-69.6462	3.53169	4.42613	330.855	198.546	185.965	185.965	185.965	-69.7755	5.18732	1.63878	-0.930304	0.267707	-3.63163	-0.0767648	-0.014318	1.61563	11.8991	-1.07015	-4.16574	0	0	-0.00318677
1642	0	8.19657	0	0	8.19957	0.833881	1.54544	-0.140454	-0.00878438	-0.041244	-7.82613	-1.86E-15	-1.59751	0	0	-0.00552347	-0.436627	14.6823	2.01703	78.7358	364.463	605.768	408.48	408.48	408.48	-4.56486	-68.5528	3.33779	-0.969015	331.091	198.528	185.965	185.965	185.965	-68.6825	5.01889	1.77677	-0.790477	0.19917	-3.60512	-0.0571562	0.000783585	1.6112	0.502766	4.14679	-3.99918	0	0	0.000648646
1643	0	7.85889	0	0	7.86136	0.845362	1.43038	-0.137957	-0.00842365	-0.0412419	-6.77913	3.67E-15	-1.64115	0	0	-0.00581515	-0.438253	14.597	1.99646	79.9422	363.74	605.602	408.791	408.791	408.791	-4.55794	-67.3742	3.13326	-6.35028	331.336	198.49	185.965	185.965	185.965	-67.5049	4.84685	1.93386	-0.614673	0.126886	-3.56046	-0.0379424	0.0168143	1.60651	-10.785	9.25193	-3.84143	0	0	0.00617342
1644	0	7.45179	0	0	7.45367	0.859567	1.288	-0.135395	-0.00834477	-0.0415868	-5.71138	-2.74E-15	-1.73104	0	0	-0.00600633	-0.436369	14.4621	1.95076	81.47	363.049	605.373	409.085	409.085	409.085	-4.56887	-66.0958	2.91773	-11.7174	331.59	198.413	185.965	185.965	185.965	-66.2281	4.67077	2.11215	-0.399452	0.051103	-3.49807	-0.0197115	0.0332828	1.60233	-21.5829	14.0835	-3.68989	0	0	0.0133676
1645	0	6.95837	0	0	6.95969	0.876209	1.12117	-0.133072	-0.00859726	-0.0423592	-4.71755	-3.61E-15	-1.86583	0	0	-0.00609926	-0.429805	14.275	1.88373	83.3297	362.4	605.078	409.356	409.356	409.356	-4.59977	-64.7023	2.69042	-17.072	331.849	198.281	185.965	185.965	185.965	-64.8368	4.48974	2.31404	-0.141353	-0.0278505	-3.41857	-0.00253626	0.0496136	1.59904	-31.8247	18.4388	-3.52291	0	0	0.0222471
1646	0	6.36148	0	0	6.36232	0.894932	0.933467	-0.131409	-0.00908039	-0.0437622	-3.92306	2.80E-15	-2.02442	0	0	-0.00620011	-0.417421	14.0333	1.79935	85.5292	361.804	604.716	409.602	409.602	409.602	-4.65276	-63.1788	2.45024	-22.4171	332.108	198.079	185.965	185.965	185.965	-63.3161	4.30224	2.54204	0.163099	-0.109555	-3.32276	0.0133701	0.0652752	1.59737	-41.3365	22.2179	-3.31959	0	0	0.0327034
1647	0	5.64525	0	0	5.6457	0.915339	0.72885	-0.130956	-0.00977353	-0.0460279	-3.48301	6.99E-16	-2.18628	0	0	-0.00660017	-0.398136	13.7353	1.70172	88.0737	361.272	604.288	409.818	409.818	409.818	-4.72978	-61.5123	2.19578	-27.756	332.363	197.799	185.965	185.965	185.965	-61.6527	4.10595	2.79846	0.517079	-0.193607	-3.21174	0.0276973	0.0797983	1.5982	-49.9278	25.2961	-3.04992	0	0	0.0444866
1648	0	4.79677	0	0	4.79696	0.937048	0.511164	-0.132284	-0.0105008	-0.0491591	-3.56784	1.28E-15	-2.30889	0	0	-0.0078168	-0.371049	13.3796	1.59483	90.9655	360.812	603.796	410.001	410.001	410.001	-4.83218	-59.6932	1.92548	-33.0907	332.608	197.446	185.965	185.965	185.965	-59.8371	3.89783	3.08492	0.923503	-0.279426	-3.08673	0.0407435	0.0926725	1.60212	-57.8022	27.6335	-2.67283	0	0	0.0575708
1649	0	3.80849	0	0	3.80854	0.959706	0.28394	-0.136079	-0.0110789	-0.053259	-4.3592	-2.80E-15	-2.34027	0	0	-0.0106121	-0.335409	12.9652	1.48257	94.2039	360.432	603.244	410.149	410.149	410.149	-4.96046	-57.7179	1.63795	-38.4182	332.84	197.034	185.965	185.965	185.965	-57.8651	3.67421	3.40182	1.3848	-0.366316	-2.94922	0.052745	0.103516	1.61003	-65.0805	29.2449	-2.15052	0	0	0.071871
1650	0	2.68053	0	0	2.68053	0.983081	0.0495214	-0.142932	-0.0112659	-0.0580748	-6.01579	3.84E-15	-2.21477	0	0	-0.0158546	-0.290689	12.492	1.36856	97.7849	360.139	602.639	410.26	410.26	410.26	-5.11371	-55.591	1.33228	-43.7262	333.061	196.598	185.965	185.965	185.965	-55.7409	3.43106	3.74765	1.90286	-0.453597	-2.8009	0.0645935	0.112202	1.62223	-72.3607	30.2463	-1.43876	0	0	0.0878621
1651	0	1.42306	0	0	1.42307	1.0071	-0.191331	-0.153269	-0.0106825	-0.0631997	-8.64666	-3.84E-15	-1.84804	0	0	-0.0242504	-0.236597	11.9602	1.25621	101.702	359.936	601.991	410.332	410.332	410.332	-5.28916	-53.3273	1.00847	-48.9874	333.275	196.189	185.965	185.965	185.965	-53.4787	3.16452	4.11827	2.47877	-0.540357	-2.64365	0.0772917	0.118631	1.63871	-80.371	30.8333	-0.505763	0	0	0.106425
1652	0	0.0582319	0	0	0.0582342	1.03193	-0.440334	-0.167159	-0.00898537	-0.0681267	-12.2734	1.76E-15	-1.15987	0	0	-0.0359317	-0.173114	11.3706	1.14868	105.944	359.824	601.311	410.365	410.365	410.365	-5.48147	-50.9542	0.66797	-54.1527	333.493	195.875	185.965	185.965	185.965	-51.1051	2.87159	4.50605	3.11298	-0.625625	-2.47959	0.0917924	0.122887	1.65921	-89.7892	31.2484	0.656357	0	0	0.128678
1653	0	-1.37926	0	0	-1.37936	1.05809	-0.702734	-0.184218	-0.00575055	-0.0720406	-16.8081	3.15E-15	-0.0737327	0	0	-0.0500435	-0.100509	10.7248	1.04872	110.498	359.803	600.612	410.358	410.358	410.358	-5.68196	-48.5119	0.314114	-59.1461	333.737	195.739	185.965	185.965	185.965	-48.6595	2.55083	4.89916	3.80498	-0.708299	-2.31101	0.109244	0.125336	1.68229	-101.462	31.8591	2.01315	0	0	0.156287
1654	0	-2.84271	0	0	-2.84313	1.08655	-0.988003	-0.203569	-0.000773966	-0.0742037	-22.0409	1.40E-15	1.44203	0	0	-0.0645132	-0.0193528	10.0247	0.958808	115.348	359.869	599.911	410.312	410.312	410.312	-5.87798	-46.053	-0.0476321	-63.8612	334.035	195.867	185.965	185.965	185.965	-46.1938	2.20314	5.28113	4.5535	-0.787047	-2.14029	0.130305	0.126027	1.70579	-115.867	32.8264	3.50016	0	0	0.190599
1655	0	-4.27584	0	0	-4.27695	1.11868	-1.31017	-0.223859	0.0060054	-0.0738948	-27.6501	4.66E-15	3.36786	0	0	-0.076184	0.0695604	9.27274	0.881059	120.475	360.017	599.224	410.228	410.228	410.228	-6.05244	-43.6402	-0.409646	-68.1622	334.427	196.338	185.965	185.965	185.965	-43.77	1.8323	5.63085	5.35636	-0.860407	-1.96999	0.1548	0.125145	1.72745	-132.971	34.2711	5.00224	0	0	0.232157
1656	0	-5.61662	0	0	-5.61906	1.15633	-1.68749	-0.243381	0.0141996	-0.0708149	-33.2297	4.66E-15	5.597	0	0	-0.0814415	0.165173	8.47211	0.817164	125.857	360.239	598.572	410.106	410.106	410.106	-6.18425	-41.3423	-0.762445	-71.8894	334.959	197.219	185.965	185.965	185.965	-41.4568	1.4452	5.92348	6.21059	-0.927001	-1.80269	0.181547	0.12274	1.74511	-151.981	36.0123	6.39889	0	0	0.279888
1657	0	-6.80261	0	0	-6.80739	1.20163	-2.14123	-0.26029	0.0231308	-0.0648376	-38.3406	-5.59E-15	7.95017	0	0	-0.0772154	0.266219	7.62627	0.768348	131.471	360.527	597.974	409.948	409.948	409.948	-6.24938	-39.229	-1.09513	-74.871	335.682	198.546	185.965	185.965	185.965	-39.3246	1.05166	6.13207	7.11251	-0.985163	-1.6409	0.20886	0.118586	1.75661	-171.69	37.6619	7.5784	0	0	0.331399
1658	0	-7.77656	0	0	-7.78523	1.25675	-2.69306	-0.273051	0.0318255	-0.0563536	-42.585	5.59E-15	10.1854	0	0	-0.0621008	0.3713	6.73912	0.735331	137.289	360.869	597.451	409.753	409.753	409.753	-6.22302	-37.3654	-1.39599	-76.9377	336.647	200.329	185.965	185.965	185.965	-37.4394	0.663801	6.23	8.05783	-1.03323	-1.48701	0.234547	0.112352	1.76095	-190.423	38.6492	8.4712	0	0	0.382776
1659	0	-8.49163	0	0	-8.50638	1.32366	-3.36218	-0.280568	0.0393031	-0.04602	-45.6514	3.73E-15	12.0434	0	0	-0.0370197	0.478911	5.81496	0.718221	143.285	361.254	597.027	409.522	409.522	409.522	-6.08227	-35.8067	-1.65296	-77.9382	337.896	202.543	185.965	185.965	185.965	-35.8581	0.2951	6.19369	9.04159	-1.06969	-1.34316	0.256375	0.103972	1.75806	-206.492	38.4607	9.04995	0	0	0.429523
1660	0	-8.91518	0	0	-8.93895	1.40379	-4.16231	-0.28228	0.0445921	-0.034501	-47.3478	5.59E-15	13.2744	0	0	-0.00525944	0.587528	4.85838	0.716474	149.427	361.671	596.72	409.256	409.256	409.256	-5.80872	-34.594	-1.85397	-77.7526	339.461	205.139	185.965	185.965	185.965	-34.624	-0.0408581	6.00498	10.0585	-1.093	-1.21109	0.272756	0.0933714	1.74841	-218.632	36.5911	9.36931	0	0	0.467698
1661	0	-9.03113	0	0	-9.06732	1.4978	-5.09895	-0.278183	0.0467869	-0.0226509	-47.6162	3.73E-15	13.6695	0	0	0.028205	0.695627	3.87423	0.728732	155.685	362.108	596.553	408.952	408.952	408.952	-5.39107	-33.7527	-1.98741	-76.3013	341.359	208.051	185.965	185.965	185.965	-33.7642	-0.331607	5.65324	11.1028	-1.10173	-1.09199	0.282679	0.0803979	1.73327	-225.902	32.5622	9.56958	0	0	0.494092
1662	0	-8.84061	0	0	-8.89248	1.60538	-6.16733	-0.268643	0.0452596	-0.0109983	-46.517	-1.86E-15	13.1041	0	0	0.0579396	0.80179	2.86759	0.7529	162.025	362.554	596.544	408.612	408.612	408.612	-4.82701	-33.2914	-2.04283	-73.549	343.583	211.198	185.965	185.965	185.965	-33.2889	-0.566957	5.13689	12.1688	-1.09469	-0.986472	0.285914	0.0650321	1.71362	-228.062	26.0746	9.85215	0	0	0.507268
1663	0	-8.36103	0	0	-8.43083	1.72509	-7.35115	-0.254448	0.0397716	3.16E-05	-44.2236	-4.66E-15	11.5633	0	0	0.0794196	0.904719	1.84364	0.785954	168.414	362.999	596.709	408.234	408.234	408.234	-4.12474	-33.2033	-2.01191	-69.5032	346.109	214.499	185.965	185.965	185.965	-33.1919	-0.739909	4.4645	13.2503	-1.07077	-0.894355	0.283045	0.0474684	1.69045	-225.417	17.0939	10.43	0	0	0.507474
1664	0	-7.62411	0	0	-7.71181	1.85442	-8.62291	-0.236649	0.0305888	0.0101591	-40.9887	-6.52E-15	9.15377	0	0	0.0901384	1.00325	0.807735	0.824209	174.818	363.432	597.063	407.818	407.818	407.818	-3.30296	-33.4682	-1.88964	-64.2092	348.889	217.867	185.965	185.965	185.965	-33.4532	-0.847195	3.65461	14.3414	-1.02915	-0.814831	0.274906	0.0283458	1.66459	-218.606	5.98146	11.4446	0	0	0.49614
1665	0	-6.67254	0	0	-6.77482	1.98986	-9.94562	-0.216516	0.0183839	0.0192952	-37.1157	4.66E-16	6.08326	0	0	0.0900576	1.09646	-0.234795	0.863194	181.202	363.846	597.616	407.362	407.362	407.362	-2.38961	-34.056	-1.67538	-57.7409	351.855	221.22	185.965	185.965	185.965	-34.042	-0.889442	2.73473	15.4362	-0.969134	-0.746306	0.262949	0.00826712	1.63682	-208.668	-6.73387	12.9775	0	0	0.475935
1666	0	-5.55603	0	0	-5.66576	2.1272	-11.276	-0.195351	0.00424576	0.0273599	-32.9166	2.56E-15	2.6397	0	0	0.0813348	1.18362	-1.27862	0.897875	187.531	364.232	598.375	406.869	406.869	406.869	-1.4195	-34.9305	-1.37374	-50.1905	354.925	224.473	185.965	185.965	185.965	-34.9207	-0.870959	1.73908	16.5288	-0.890118	-0.686539	0.248824	-0.0118643	1.60773	-196.704	-20.2374	14.9766	0	0	0.449815
1667	0	-4.3273	0	0	-4.43375	2.26184	-12.5683	-0.174361	-0.0106238	0.0341838	-28.6797	-1.75E-16	-0.864363	0	0	0.0674118	1.26422	-2.31849	0.92283	193.773	364.584	599.342	406.337	406.337	406.337	-0.430874	-36.0523	-0.994643	-41.6577	358.007	227.547	185.965	185.965	185.965	-36.0484	-0.799181	0.705726	17.6139	-0.791885	-0.632775	0.234084	-0.0309382	1.57816	-183.641	-33.6241	17.2977	0	0	0.420295
1668	0	-3.03818	0	0	-3.12829	2.38916	-13.7785	-0.154619	-0.024778	0.0395547	-24.6513	3.26E-15	-4.10474	0	0	0.0520249	1.33799	-3.34931	0.932543	199.893	364.894	600.516	405.77	405.77	405.77	0.538239	-37.3818	-0.552883	-32.2412	361.013	230.364	185.965	185.965	185.965	-37.3843	-0.683937	-0.326796	18.6862	-0.674156	-0.58197	0.219902	-0.0478024	1.5489	-170.134	-45.8657	19.6687	0	0	0.389111
1669	0	-1.73652	0	0	-1.7967	2.50501	-14.8688	-0.137088	-0.0370347	0.0432226	-21.0301	2.33E-15	-6.81589	0	0	0.0381973	1.40486	-4.36622	0.921595	205.862	365.16	601.89	405.169	405.169	405.169	1.45387	-38.8813	-0.0668294	-22.0323	363.857	232.855	185.965	185.965	185.965	-38.8896	-0.536594	-1.32298	19.7409	-0.537006	-0.530918	0.207379	-0.0616201	1.52124	-156.624	-56.1857	21.8356	0	0	0.35737
1670	0	-0.463371	0	0	-0.481594	2.60602	-15.8106	-0.122704	-0.0463289	0.0448385	-17.9707	-2.80E-15	-8.79173	0	0	0.0277808	1.46492	-5.36463	0.884981	211.651	365.376	603.453	404.538	404.538	404.538	2.28914	-40.517	0.443528	-11.1111	366.471	234.961	185.965	185.965	185.965	-40.5297	-0.36904	-2.25342	20.7738	-0.380673	-0.476525	0.197322	-0.0716052	1.49639	-143.321	-63.8866	23.5228	0	0	0.325544
1671	0	0.748868	0	0	0.781385	2.69003	-16.5872	-0.111855	-0.0521429	0.0442604	-15.5372	-2.80E-15	-9.93316	0	0	0.0211784	1.51844	-6.34032	0.818396	217.235	365.54	605.19	403.882	403.882	403.882	3.02638	-42.2598	0.958865	0.454965	368.806	236.639	185.965	185.965	185.965	-42.2755	-0.19261	-3.09718	21.7809	-0.205591	-0.416028	0.189926	-0.0776088	1.47509	-130.183	-68.7032	24.5754	0	0	0.293571
1672	0	1.87707	0	0	1.96492	2.75619	-17.1943	-0.104668	-0.0543723	0.0413524	-13.7347	2.80E-15	-10.2352	0	0	0.017769	1.56582	-7.28948	0.718413	222.589	365.648	607.084	403.205	403.205	403.205	3.65787	-44.0863	1.46269	12.6097	370.835	237.867	185.965	185.965	185.965	-44.1037	-0.0172159	-3.84293	22.759	-0.0126173	-0.347087	0.185276	-0.0797236	1.45805	-117.079	-70.6603	24.9381	0	0	0.261302
1673	0	2.90672	0	0	3.05028	2.80498	-17.6396	-0.100946	-0.0533445	0.0362732	-12.5146	-1.86E-15	-9.78127	0	0	0.0164053	1.60755	-8.20874	0.582752	227.696	365.701	609.112	402.514	402.514	402.514	4.18526	-45.9781	1.94285	25.3049	372.551	238.645	185.965	185.965	185.965	-45.9963	0.149229	-4.48887	23.7051	0.197048	-0.268045	0.183171	-0.0783881	1.44554	-103.934	-70.0799	24.6676	0	0	0.228856
1674	0	3.83078	0	0	4.02687	2.8381	-17.9406	-0.1004	-0.0495696	0.0293401	-11.8062	-1.86E-15	-8.71038	0	0	0.0159585	1.64414	-9.09523	0.410377	232.539	365.696	611.251	401.815	401.815	401.815	4.6182	-47.9212	2.39234	38.497	373.968	238.992	185.965	185.965	185.965	-47.9397	0.301092	-5.04171	24.6172	0.421955	-0.177987	0.183447	-0.0741575	1.43726	-90.8439	-67.3843	23.8569	0	0	0.196762
1675	0	4.6481	0	0	4.89128	2.85813	-18.1221	-0.10265	-0.0438252	0.0209236	-11.5252	-1.40E-15	-7.21312	0	0	0.0156054	1.67607	-9.94659	0.201639	237.107	365.634	613.475	401.115	401.115	401.115	4.97227	-49.9052	2.80957	52.1441	375.113	238.946	185.965	185.965	185.965	-49.924	0.435006	-5.51507	25.4933	0.660236	-0.076894	0.185905	-0.0677938	1.43296	-77.9407	-63.1837	22.6642	0	0	0.165694
1676	0	5.36216	0	0	5.64588	2.86823	-18.2135	-0.107273	-0.0369666	0.0115198	-11.5839	-1.40E-15	-5.50267	0	0	0.0149438	1.70376	-10.761	-0.041779	241.393	365.517	615.757	400.42	400.42	400.42	5.26668	-51.9225	3.19768	66.2041	376.027	238.56	185.965	185.965	185.965	-51.9421	0.549621	-5.92717	26.3323	0.909782	0.0343903	0.190513	-0.0601496	1.43209	-65.5355	-58.1334	21.2536	0	0	0.136619
1677	0	5.97958	0	0	6.29736	2.87173	-18.2451	-0.113775	-0.0298587	0.00164358	-11.8898	-4.19E-15	-3.7969	0	0	0.0139109	1.72755	-11.5372	-0.316844	245.391	365.344	618.071	399.738	399.738	399.738	5.52174	-53.9676	3.56363	80.634	376.751	237.897	185.965	185.965	185.965	-53.9887	0.6452	-6.29846	27.1334	1.16818	0.154154	0.197175	-0.0518712	1.43406	-53.9657	-52.8102	19.7591	0	0	0.110416
1678	0	6.50881	0	0	6.85498	2.87174	-18.2452	-0.121655	-0.0234268	-0.00821579	-12.3515	1.63E-15	-2.30972	0	0	0.0126319	1.74759	-12.2743	-0.619305	249.102	365.12	620.391	399.075	399.075	399.075	5.75641	-56.0359	3.9165	95.3897	377.33	237.027	185.965	185.965	185.965	-56.0597	0.723142	-6.64881	27.8964	1.43285	0.279846	0.205668	-0.043876	1.43807	-43.5485	-47.9166	18.3402	0	0	0.0878487
1679	0	6.95906	0	0	7.32909	2.87084	-18.2371	-0.130335	-0.0183299	-0.0175999	-12.8737	-1.98E-15	-1.20913	0	0	0.0112491	1.7639	-12.9721	-0.943905	252.528	364.845	622.691	398.436	398.436	398.436	5.98605	-58.1236	4.26596	110.427	377.799	236.021	185.965	185.965	185.965	-58.1515	0.785581	-6.99519	28.6215	1.70104	0.408271	0.215827	-0.0366645	1.44343	-34.5503	-43.8792	17.0563	0	0	0.0693498
1680	0	7.33912	0	0	7.72954	2.87078	-18.2365	-0.139287	-0.0151945	-0.0261818	-13.3696	-2.68E-15	-0.627072	0	0	0.00982996	1.77636	-13.6308	-1.28459	255.675	364.524	624.949	397.826	397.826	397.826	6.22065	-60.2267	4.62037	125.701	378.186	234.949	185.965	185.965	185.965	-60.2601	0.834975	-7.34934	29.3093	1.97005	0.535702	0.227384	-0.0309196	1.44949	-27.1234	-41.1722	15.978	0	0	0.0550769
1681	0	7.65637	0	0	8.06456	2.87236	-18.2508	-0.147983	-0.0142143	-0.0337588	-13.7597	-2.33E-16	-0.615183	0	0	0.00835273	1.78467	-14.2509	-1.63478	258.55	364.159	627.143	397.249	397.249	397.249	6.46372	-62.3401	4.98528	141.169	378.503	233.876	185.965	185.965	185.965	-62.3807	0.873877	-7.71637	29.9608	2.23709	0.658071	0.239924	-0.0269199	1.45572	-21.2593	-39.9564	15.0796	0	0	0.0447433
1682	0	7.91603	0	0	8.33958	2.8754	-18.2783	-0.155867	-0.015463	-0.0401299	-13.9731	9.32E-16	-1.1718	0	0	0.00677007	1.7885	-14.8335	-1.98765	261.163	363.754	629.253	396.709	396.709	396.709	6.7121	-64.4575	5.36221	156.79	378.749	232.858	185.965	185.965	185.965	-64.5071	0.904713	-8.09408	30.5774	2.49945	0.771259	0.253087	-0.0248086	1.46153	-16.904	-40.3035	14.3315	0	0	0.03792
1683	0	8.12038	0	0	8.55654	2.87878	-18.3089	-0.162675	-0.0185955	-0.0454078	-13.9817	-4.08E-15	-2.21651	0	0	0.00511432	1.78741	-15.3796	-2.33639	263.527	363.312	631.264	396.208	396.208	396.208	6.95648	-66.5706	5.74785	172.524	378.907	231.941	185.965	185.965	185.965	-66.6307	0.929664	-8.47316	31.1605	2.75461	0.871139	0.266332	-0.0242654	1.46697	-13.7101	-41.9558	13.6312	0	0	0.0336699
1684	0	8.26859	0	0	8.71371	2.88068	-18.326	-0.168198	-0.0231922	-0.049684	-13.7807	-4.66E-15	-3.6311	0	0	0.00353321	1.78092	-15.8909	-2.67449	265.654	362.837	633.161	395.748	395.748	395.747	7.18264	-68.6689	6.13403	188.334	378.947	231.16	185.965	185.965	185.965	-68.7405	0.950658	-8.83824	31.712	3.00023	0.953915	0.279204	-0.0250421	1.47194	-11.3452	-44.6522	12.9087	0	0	0.0311546
1685	0	8.35704	0	0	8.80611	2.87879	-18.309	-0.172419	-0.0285855	-0.0532142	-13.4009	3.03E-15	-5.25432	0	0	0.00227931	1.76862	-16.3688	-2.99598	267.559	362.333	634.933	395.328	395.328	395.328	7.37319	-70.74	6.5082	204.187	378.833	230.538	185.965	185.965	185.965	-70.8236	0.969455	-9.16948	32.2335	3.23422	1.0162	0.291032	-0.0267255	1.47666	-9.28528	-47.991	12.0848	0	0	0.0293558
1686	0	8.37989	0	0	8.82642	2.87063	-18.2352	-0.175479	-0.034035	-0.0564036	-12.9027	4.89E-15	-6.91129	0	0	0.00162181	1.7501	-16.815	-3.29555	269.255	361.804	636.569	394.95	394.95	394.95	7.50955	-72.7701	6.85462	220.05	378.52	230.089	185.965	185.964	185.965	-72.8651	0.987716	-9.44483	32.7266	3.45486	1.05513	0.301004	-0.0286847	1.48142	-6.87051	-51.4583	11.086	0	0	0.0272273
1687	0	8.33015	0	0	8.76631	2.85384	-18.0833	-0.177599	-0.0389742	-0.0595987	-12.362	4.66E-15	-8.44779	0	0	0.00173341	1.72505	-17.2312	-3.56894	270.758	361.253	638.065	394.612	394.612	394.612	7.57384	-74.7451	7.15578	235.889	377.966	229.819	185.965	185.965	185.965	-74.8498	1.00717	-9.64216	33.193	3.6607	1.06869	0.308629	-0.0305394	1.48654	-3.58186	-54.718	9.91177	0	0	0.0241137
1688	0	8.20109	0	0	8.61815	2.82642	-17.8345	-0.179072	-0.0428005	-0.0633465	-11.8614	4.66E-16	-9.71836	0	0	0.0025923	1.69328	-17.619	-3.81284	272.083	360.683	639.413	394.315	394.315	394.315	7.55048	-76.6513	7.39431	251.674	377.133	229.731	185.965	185.965	185.965	-76.7628	1.02973	-9.74134	33.6339	3.85065	1.05554	0.313021	-0.0318492	1.49263	1.35145	-57.4057	8.56245	0	0	0.0192818
1689	0	7.98743	0	0	8.37662	2.78692	-17.475	-0.180127	-0.0452189	-0.0679964	-11.4706	-6.99E-16	-10.6233	0	0	0.00395905	1.65476	-17.9798	-4.02515	273.243	360.098	640.613	394.055	394.055	394.055	7.42717	-78.477	7.55449	267.366	375.987	229.824	185.965	185.965	185.965	-78.5911	1.05759	-9.72581	34.0506	4.02387	1.01533	0.313598	-0.0324935	1.49972	8.41111	-59.3866	7.10242	0	0	0.0125352
1690	0	7.68677	0	0	8.04008	2.73453	-16.996	-0.18097	-0.0458915	-0.0739585	-11.243	2.33E-16	-11.078	0	0	0.00538657	1.60961	-18.315	-4.20491	274.251	359.5	641.662	393.833	393.833	393.833	7.19558	-80.213	7.62372	282.923	374.508	230.097	185.965	185.965	185.965	-80.3248	1.09317	-9.58373	34.4438	4.17998	0.948491	0.309703	-0.0321989	1.50808	18.1598	-60.4351	5.56868	0	0	0.00371704
1691	0	7.30026	0	0	7.61145	2.66915	-16.3947	-0.181686	-0.0447305	-0.0813719	-11.2033	3.03E-15	-11.0412	0	0	0.00633566	1.55813	-18.6258	-4.35244	275.122	358.893	642.562	393.645	393.645	393.645	6.8518	-81.8535	7.59359	298.296	372.682	230.551	185.965	185.965	185.965	-81.9575	1.13899	-9.30879	34.8143	4.31882	0.856472	0.301239	-0.0308975	1.51756	30.7548	-60.4708	4.02853	0	0	-0.00682141
1692	0	6.83327	0	0	7.09853	2.59135	-15.6743	-0.182296	-0.0417008	-0.0903511	-11.3517	-1.63E-15	-10.4972	0	0	0.00628112	1.50083	-18.9132	-4.46904	275.865	358.28	643.315	393.489	393.489	393.489	6.39659	-83.396	7.46063	313.425	370.512	231.187	185.965	185.964	185.965	-83.487	1.19749	-8.90079	35.1622	4.44046	0.741462	0.287902	-0.0284871	1.52782	46.3823	-59.4175	2.53279	0	0	-0.018685
1693	0	6.29557	0	0	6.51384	2.50232	-14.8435	-0.182738	-0.0370194	-0.100798	-11.661	-1.16E-15	-9.47449	0	0	0.00487555	1.43835	-19.178	-4.55724	276.492	357.662	643.924	393.362	393.362	393.362	5.8353	-84.8414	7.22663	328.242	368.009	232.008	185.965	185.965	185.965	-84.9153	1.27074	-8.36557	35.4877	4.54524	0.606554	0.269994	-0.024874	1.53866	64.8902	-57.2675	1.13373	0	0	-0.0311771
1694	0	5.7011	0	0	5.8741	2.4038	-13.9168	-0.182876	-0.0308345	-0.112534	-12.0798	-2.33E-16	-8.01359	0	0	0.00200326	1.37151	-19.4209	-4.62034	277.011	357.043	644.395	393.26	393.26	393.26	5.17772	-86.1938	6.89842	342.669	365.202	233.014	185.965	185.964	185.965	-86.2477	1.36031	-7.71485	35.7907	4.63372	0.455358	0.247881	-0.0200493	1.54935	86.0112	-53.9874	-0.145359	0	0	-0.0435505
1695	0	5.06738	0	0	5.1992	2.29797	-12.913	-0.182511	-0.0235811	-0.125089	-12.5352	-2.45E-15	-6.19752	0	0	-0.00211621	1.30129	-19.6422	-4.66256	277.431	356.426	644.733	393.181	393.181	393.181	4.43767	-87.4596	6.48746	356.621	362.126	234.207	185.965	185.965	185.965	-87.4925	1.46708	-6.96554	36.0711	4.70657	0.292179	0.222644	-0.0141506	1.55917	109.062	-49.7202	-1.26455	0	0	-0.0548349
1696	0	4.41461	0	0	4.51101	2.1873	-11.8543	-0.181375	-0.0155241	-0.138229	-12.9373	1.75E-15	-4.10631	0	0	-0.00703229	1.22871	-19.8424	-4.68849	277.758	355.811	644.944	393.121	393.121	393.121	3.63239	-88.6465	6.00913	370.009	358.832	235.58	185.965	185.965	185.965	-88.6597	1.59115	-6.13901	36.3285	4.76464	0.121499	0.19484	-0.00705176	1.56779	133.667	-44.4611	-2.23602	0	0	-0.0644177
1697	0	3.76422	0	0	3.83176	2.07444	-10.7663	-0.179195	-0.00705287	-0.15137	-13.1927	-2.70E-15	-1.84041	0	0	-0.0121026	1.15488	-20.0215	-4.70321	277.998	355.202	645.035	393.075	393.075	393.075	2.78187	-89.7631	5.4817	382.741	355.375	237.125	185.965	185.965	185.965	-89.7598	1.73179	-5.25993	36.5626	4.80894	-0.0519499	0.165681	0.000978903	1.57427	158.999	-38.4017	-3.05477	0	0	-0.0715433
1698	0	3.13728	0	0	3.18259	1.96217	-9.67607	-0.175725	0.00155784	-0.164159	-13.2149	2.92E-15	0.502425	0	0	-0.0166561	1.08085	-20.1798	-4.71182	278.157	354.6	645.014	393.041	393.041	393.041	1.90818	-90.8171	4.9255	394.729	351.82	238.822	185.964	185.965	185.965	-90.8021	1.88745	-4.35528	36.7733	4.84056	-0.223511	0.136196	0.00984802	1.57831	184.442	-31.6565	-3.74909	0	0	-0.0758017
1699	0	2.55288	0	0	2.58199	1.85328	-8.61174	-0.170844	0.00991254	-0.17617	-12.9419	2.18E-15	2.8077	0	0	-0.0200723	1.00766	-20.3174	-4.71938	278.237	354.006	644.887	393.015	393.015	393.015	1.03438	-91.8143	4.36183	405.886	348.236	240.642	185.965	185.965	185.965	-91.7935	2.05579	-3.45309	36.9604	4.86077	-0.388763	0.107621	0.0192023	1.57952	209.199	-24.5243	-4.34073	0	0	-0.0768768
1700	0	2.02681	0	0	2.04479	1.75046	-7.60126	-0.164559	0.017716	-0.186893	-12.3413	-2.33E-16	4.96847	0	0	-0.0219252	0.936202	-20.4343	-4.73061	278.244	353.422	644.662	392.994	392.994	392.994	0.183607	-92.758	3.81195	416.136	344.692	242.546	185.965	185.965	185.965	-92.7378	2.23374	-2.581	37.124	4.87086	-0.543631	0.081493	0.0287895	1.57788	232.285	-17.2791	-4.8588	0	0	-0.0746347
1701	0	1.57059	0	0	1.58129	1.65625	-6.67106	-0.156978	0.0245449	-0.196092	-11.4104	-1.57E-15	6.86615	0	0	-0.0219925	0.867196	-20.5306	-4.74963	278.182	352.849	644.348	392.975	392.975	392.975	-0.622142	-93.6484	3.29608	425.409	341.256	244.484	185.965	185.965	185.965	-93.6346	2.4177	-1.76496	37.2641	4.87229	-0.684685	0.058609	0.0380801	1.57364	253.081	-10.3741	-5.34471	0	0	-0.0693089
1702	0	1.19059	0	0	1.19681	1.57287	-5.84485	-0.14837	0.030146	-0.203371	-10.1813	3.49E-15	8.40669	0	0	-0.0203491	0.80111	-20.6064	-4.78	278.053	352.286	643.951	392.956	392.956	392.956	-1.36336	-94.4821	2.83227	433.652	337.99	246.394	185.965	185.965	185.965	-94.4794	2.60367	-1.02761	37.3811	4.86671	-0.809115	0.0402301	0.0467019	1.56714	270.68	-4.12351	-5.84102	0	0	-0.06122
1703	0	0.888117	0	0	0.891704	1.50215	-5.14221	-0.139011	0.0342342	-0.2085	-8.70436	1.16E-15	9.50727	0	0	-0.0172944	0.738209	-20.6619	-4.82445	277.863	351.734	643.481	392.934	392.934	392.934	-2.02401	-95.2523	2.43522	440.823	334.947	248.211	185.965	185.965	185.965	-95.264	2.78748	-0.386903	37.4756	4.8559	-0.914845	0.0273418	0.05414	1.55876	284.348	1.06464	-6.38139	0	0	-0.0509184
1704	0	0.659426	0	0	0.661535	1.44544	-4.57753	-0.129304	0.0367154	-0.211254	-7.0566	2.80E-15	10.1226	0	0	-0.0133327	0.678436	-20.6973	-4.8849	277.615	351.191	642.944	392.908	392.908	392.908	-2.59257	-95.9494	2.11557	446.894	332.166	249.863	185.965	185.965	185.965	-95.9768	2.96504	0.144871	37.5481	4.84172	-1.00051	0.0208269	0.0605084	1.54955	293.4	5.1259	-7.0004	0	0	-0.0390416
1705	0	0.496238	0	0	0.497548	1.40347	-4.15909	-0.119636	0.0375739	-0.211443	-5.32529	2.33E-16	10.2398	0	0	-0.00904746	0.6215	-20.7128	-4.96237	277.313	350.658	642.349	392.875	392.875	392.875	-3.06248	-96.5609	1.87886	451.853	329.674	251.277	185.965	185.965	185.965	-96.6038	3.13244	0.561976	37.5994	4.82621	-1.06551	0.0213527	0.0656737	1.5402	297.215	7.94186	-7.69615	0	0	-0.0262926
1706	0	0.386454	0	0	0.387335	1.37639	-3.88888	-0.110445	0.0368674	-0.208958	-3.6115	9.32E-16	9.87646	0	0	-0.00499422	0.566831	-20.7086	-5.05701	276.962	350.134	641.704	392.835	392.835	392.835	-3.43217	-97.0729	1.72546	455.703	327.482	252.383	185.965	185.965	185.965	-97.1292	3.28623	0.865122	37.6301	4.81154	-1.11002	0.0291955	0.0696377	1.53141	295.376	9.53892	-8.44954	0	0	-0.0134097
1707	0	0.315066	0	0	0.315745	1.36374	-3.76256	-0.102206	0.0348104	-0.20375	-2.02603	-1.40E-15	9.08803	0	0	-0.00161125	0.513672	-20.685	-5.16822	276.566	349.616	641.016	392.787	392.787	392.787	-3.70486	-97.4704	1.65041	458.459	325.588	253.119	185.965	185.965	185.965	-97.5373	3.42341	1.0613	37.6411	4.79995	-1.13473	0.044575	0.0727801	1.52404	287.567	10.1623	-9.21759	0	0	-0.00110521
1708	0	0.265336	0	0	0.265913	1.36449	-3.77006	-0.0953396	0.0315593	-0.195809	-0.677622	-3.03E-15	7.94392	0	0	0.000843562	0.461118	-20.6422	-5.29472	276.129	349.104	640.295	392.73	392.73	392.731	-3.88782	-97.739	1.64398	460.154	323.976	253.429	185.965	185.965	185.964	-97.8131	3.54159	1.16284	37.633	4.79364	-1.14083	0.0677196	0.0753157	1.51902	273.531	9.97762	-9.93001	0	0	0.00994707
1709	0	0.219965	0	0	0.220454	1.37714	-3.89633	-0.0903301	0.0273427	-0.185255	0.319702	0	6.53511	0	0	0.00228625	0.408139	-20.5805	-5.43462	275.655	348.598	639.548	392.664	392.664	392.664	-3.99159	-97.8659	1.69244	460.829	322.62	253.274	185.965	185.965	185.965	-97.9439	3.63892	1.1863	37.6065	4.79486	-1.13	0.0981697	0.0774952	1.51687	253.376	9.25312	-10.5119	0	0	0.0191111
1710	0	0.162261	0	0	0.162675	1.39979	-4.12237	-0.0875039	0.0225214	-0.172291	0.871209	-4.66E-16	4.97563	0	0	0.00278029	0.353702	-20.5002	-5.58556	275.148	348.098	638.784	392.588	392.588	392.588	-4.0291	-97.8413	1.77911	460.541	321.485	252.63	185.965	185.965	185.965	-97.9203	3.7141	1.15116	37.5621	4.80569	-1.10419	0.135132	0.079711	1.51794	227.455	8.36736	-10.8851	0	0	0.0258258
1711	0	0.0775935	0	0	0.0778147	1.43028	-4.42651	-0.0872437	0.0173445	-0.157327	0.885141	1.98E-15	3.37357	0	0	0.00246434	0.296796	-20.4016	-5.74493	274.611	347.602	638.01	392.502	392.501	392.501	-4.0146	-97.6597	1.88583	459.354	320.532	251.49	185.965	185.965	185.965	-97.7373	3.76636	1.0782	37.5003	4.82813	-1.06543	0.177794	0.0821368	1.52288	196.328	7.54419	-10.9769	0	0	0.0296364
1712	0	-0.0455615	0	0	-0.0457176	1.46636	-4.78597	-0.0897769	0.0123117	-0.140682	0.296871	1.51E-15	1.85877	0	0	0.00150701	0.236502	-20.285	-5.90995	274.049	347.114	637.235	392.405	392.405	392.405	-3.96271	-97.3207	1.99454	457.342	319.721	249.869	185.965	185.965	185.965	-97.3955	3.79541	0.9879	37.4214	4.86389	-1.0158	0.225025	0.0852541	1.5316	160.743	7.25625	-10.7303	0	0	0.030145
1713	0	-0.214343	0	0	-0.215234	1.50577	-5.17824	-0.0952547	0.00766699	-0.123016	-0.933093	2.43E-15	0.528942	0	0	3.28E-05	0.172013	-20.1507	-6.07766	273.462	346.634	636.467	392.298	392.298	392.298	-3.8874	-96.8297	2.08892	454.587	319.014	247.799	185.965	185.965	185.965	-96.901	3.80145	0.898778	37.3256	4.91444	-0.957455	0.274953	0.089084	1.544	121.944	7.64527	-10.1201	0	0	0.0271638
1714	0	-0.430674	0	0	-0.432735	1.54645	-5.58254	-0.103713	0.00384399	-0.104774	-2.80846	-1.46E-17	-0.515465	0	0	-0.00185175	0.102703	-19.9989	-6.24524	272.854	346.164	635.716	392.181	392.18	392.181	-3.80126	-96.1991	2.15587	451.172	318.377	245.336	185.965	185.965	185.965	-96.2669	3.78533	0.826108	37.2127	4.98096	-0.892285	0.326036	0.0938757	1.55987	81.0652	9.02289	-9.14329	0	0	0.0205702
1715	0	-0.69032	0	0	-0.694106	1.58658	-5.98087	-0.114922	0.00104356	-0.0868045	-5.27559	8.01E-16	-1.21739	0	0	-0.00403529	0.0281502	-19.8301	-6.40986	272.226	345.709	634.987	392.053	392.053	392.053	-3.71494	-95.4477	2.18661	447.186	317.784	242.55	185.965	185.965	185.965	-95.5124	3.74865	0.780859	37.0827	5.06415	-0.822088	0.375725	0.099447	1.57862	39.9082	11.3818	-7.84722	0	0	0.0105679
1716	0	-0.982753	0	0	-0.988839	1.62476	-6.35935	-0.128348	-0.000489192	-0.0695206	-8.21495	3.48E-15	-1.54205	0	0	-0.00630351	-0.0518721	-19.6445	-6.56896	271.579	345.27	634.29	391.915	391.915	391.915	-3.63654	-94.6007	2.17747	442.718	317.22	239.53	185.965	185.965	185.965	-94.6632	3.69398	0.769036	36.935	5.1644	-0.748387	0.422159	0.105517	1.59912	-0.125485	14.698	-6.29415	0	0	-0.00254232
1717	0	-1.29161	0	0	-1.30052	1.66004	-6.70856	-0.143099	-0.000735737	-0.0536995	-11.4362	1.98E-15	-1.50606	0	0	-0.00830221	-0.137377	-19.4422	-6.72012	270.911	344.853	633.631	391.766	391.766	391.766	-3.5714	-93.6889	2.13008	437.854	316.678	236.374	185.965	185.965	185.965	-93.7499	3.62487	0.791396	36.7692	5.28155	-0.672474	0.462822	0.111775	1.62022	-37.1109	18.8003	-4.60105	0	0	-0.0180555
1718	0	-1.59609	0	0	-1.60818	1.69197	-7.02415	-0.157985	0.00011808	-0.0398615	-14.6932	1.29E-15	-1.17401	0	0	-0.00955875	-0.228148	-19.2235	-6.86114	270.221	344.462	633.015	391.608	391.608	391.608	-3.5219	-92.7461	2.05097	432.679	316.161	233.186	185.965	185.965	185.965	-92.8065	3.54587	0.843853	36.5843	5.41494	-0.595463	0.495459	0.117536	1.64055	-69.3552	23.2863	-2.89438	0	0	-0.0349894
1719	0	-1.87325	0	0	-1.88857	1.72054	-7.30619	-0.171627	0.00175344	-0.0283503	-17.7132	3.29E-16	-0.643852	0	0	-0.00960214	-0.323789	-18.9884	-6.99008	269.506	344.101	632.447	391.441	391.441	391.441	-3.48783	-91.807	1.9501	427.272	315.681	230.068	185.965	185.965	185.965	-91.8675	3.46218	0.918638	36.3793	5.56354	-0.518299	0.518237	0.122031	1.65827	-95.5031	27.6947	-1.29958	0	0	-0.0521609
1720	0	-2.10067	0	0	-2.11908	1.7461	-7.5583	-0.182808	0.00358706	-0.0194805	-20.2523	4.09E-15	-0.048236	0	0	-0.0081622	-0.423673	-18.7367	-7.10517	268.761	343.776	631.93	391.266	391.266	391.266	-3.46694	-90.9036	1.83936	421.701	315.252	227.111	185.965	185.965	185.965	-90.9646	3.37931	1.00574	36.153	5.72561	-0.441803	0.529656	0.124399	1.6722	-114.459	31.3823	0.0760548	0	0	-0.0681135
1721	0	-2.2594	0	0	-2.28043	1.76923	-7.78609	-0.19072	0.00512271	-0.0131414	-22.1396	-2.51E-15	0.493918	0	0	-0.00529113	-0.527001	-18.4683	-7.20495	267.978	343.49	631.464	391.085	391.085	391.085	-3.45597	-90.0628	1.73063	416.028	314.89	224.386	185.965	185.965	185.965	-90.1246	3.30255	1.09488	35.9041	5.899	-0.36669	0.529531	0.123965	1.68133	-126.055	33.8479	1.17619	0	0	-0.0816113
1722	0	-2.33584	0	0	-2.3588	1.79051	-7.99546	-0.195074	0.00595658	-0.00904034	-23.2997	-5.02E-15	0.890124	0	0	-0.00137452	-0.63284	-18.1828	-7.28814	267.15	343.249	631.047	390.901	390.901	390.901	-3.45158	-89.3046	1.63414	410.301	314.609	221.945	185.965	185.965	185.965	-89.3671	3.23654	1.17709	35.6313	6.08105	-0.293665	0.518528	0.120422	1.68515	-130.753	34.7895	1.98902	0	0	-0.0917089
1723	0	-2.32277	0	0	-2.34672	1.81041	-8.19106	-0.196093	0.00583784	-0.0067201	-23.7526	-1.82E-15	1.08696	0	0	0.00299275	-0.740089	-17.8796	-7.35372	266.266	343.056	630.677	390.715	390.715	390.715	-3.4513	-88.6408	1.55753	404.554	314.415	219.817	185.965	185.964	185.965	-88.7041	3.18509	1.24586	35.333	6.26866	-0.223514	0.498007	0.113688	1.68389	-129.577	34.0472	2.54975	0	0	-0.0978781
1724	0	-2.21917	0	0	-2.2431	1.82918	-8.37539	-0.194209	0.00479169	-0.00572171	-23.5769	-1.70E-15	1.08245	0	0	0.00719057	-0.847539	-17.5584	-7.40092	265.315	342.917	630.348	390.531	390.531	390.531	-3.45391	-88.0763	1.50564	398.813	314.309	218.008	185.965	185.965	185.965	-88.1402	3.15107	1.29753	35.0081	6.45836	-0.157103	0.46954	0.104058	1.678	-123.695	31.7353	2.91287	0	0	-0.0999654
1725	0	-2.02971	0	0	-2.05253	1.84686	-8.54876	-0.190059	0.00298401	-0.00549455	-22.897	2.91E-16	0.906809	0	0	0.0107228	-0.953968	-17.2185	-7.42924	264.284	342.833	630.053	390.352	390.352	390.352	-3.45951	-87.6094	1.48057	393.094	314.286	216.509	185.965	185.965	185.965	-87.6738	3.13631	1.33114	34.6556	6.64656	-0.0954405	0.435294	0.0921859	1.66809	-114.591	28.1973	3.14096	0	0	-0.0983865
1726	0	-1.76371	0	0	-1.78428	1.86325	-8.70943	-0.184315	0.000661406	-0.00571839	-21.8537	-7.28E-17	0.608421	0	0	0.0133014	-1.05802	-16.8594	-7.43848	263.159	342.809	629.784	390.181	390.181	390.181	-3.46913	-87.2333	1.48225	387.404	314.335	215.294	185.965	185.965	185.965	-87.2983	3.14178	1.34784	34.2749	6.82941	-0.0397021	0.397176	0.0788224	1.65512	-103.497	23.8082	3.28739	0	0	-0.0937252
1727	0	-1.4337	0	0	-1.45099	1.87804	-8.8543	-0.177693	-0.00187141	-0.00602277	-20.5948	2.45E-15	0.243187	0	0	0.0148623	-1.1584	-16.4807	-7.42872	261.927	342.847	629.532	390.022	390.022	390.022	-3.48435	-86.9377	1.50903	381.745	314.441	214.33	185.965	185.965	185.965	-87.0034	3.16756	1.35015	33.8662	7.00324	0.00872657	0.357162	0.0648299	1.64008	-91.6201	19.0562	3.38789	0	0	-0.0868987
1728	0	-1.05409	0	0	-1.06718	1.89084	-8.97959	-0.170792	-0.00444697	-0.0062909	-19.2513	-3.91E-15	-0.149297	0	0	0.0155097	-1.25379	-16.0824	-7.40038	260.573	342.948	629.289	389.877	389.877	389.876	-3.50685	-86.7104	1.5583	376.116	314.589	213.578	185.964	185.965	185.965	-86.7769	3.21303	1.34125	33.4299	7.16456	0.0483011	0.316811	0.0507917	1.62406	-79.8052	14.2422	3.46326	0	0	-0.0787193
1729	0	-0.639845	0	0	-0.647986	1.90123	-9.08123	-0.164095	-0.00686869	-0.00642115	-17.9322	1.24E-15	-0.531589	0	0	0.0154512	-1.34293	-15.6645	-7.35409	259.086	343.114	629.045	389.748	389.748	389.748	-3.5382	-86.5382	1.62674	370.517	314.763	212.996	185.965	185.965	185.965	-86.6058	3.27702	1.32469	32.9672	7.31007	0.0773156	0.277337	0.0374286	1.60793	-68.6609	9.72095	3.51498	0	0	-0.0699907
1730	0	-0.205309	0	0	-0.207964	1.90882	-9.15538	-0.157977	-0.00897597	-0.00633015	-16.7215	-4.13E-15	-0.874374	0	0	0.0149257	-1.42465	-15.2275	-7.29087	257.453	343.346	628.793	389.638	389.638	389.638	-3.5798	-86.4087	1.71079	364.944	314.949	212.547	185.965	185.965	185.965	-86.4778	3.35795	1.30399	32.4801	7.43709	0.0940495	0.240014	0.0251869	1.59247	-58.7195	5.7476	3.54136	0	0	-0.0615249
1731	0	0.236656	0	0	0.239727	1.91324	-9.19854	-0.152685	-0.0106617	-0.0060566	-15.675	-1.02E-15	-1.157	0	0	0.0141472	-1.49787	-14.7721	-7.21189	255.666	343.645	628.525	389.548	389.548	389.548	-3.63267	-86.3107	1.80678	359.395	315.135	212.193	185.965	185.965	185.965	-86.3815	3.45401	1.28246	31.9709	7.54341	0.0967637	0.205649	0.0143108	1.57845	-50.2046	2.45383	3.53759	0	0	-0.0538382
1732	0	0.675118	0	0	0.68393	1.9142	-9.20795	-0.148337	-0.0118098	-0.00565582	-14.8214	-5.86E-16	-1.36064	0	0	0.013275	-1.56163	-14.2994	-7.11857	253.717	344.01	628.237	389.479	389.479	389.479	-3.69742	-86.2344	1.91135	353.868	315.311	211.904	185.965	185.965	185.965	-86.3076	3.56328	1.26288	31.4424	7.62732	0.0838709	0.174484	0.00507089	1.56643	-43.0766	-0.0375431	3.49565	0	0	-0.0471449
1733	0	1.10152	0	0	1.1158	1.91152	-9.18174	-0.144999	-0.0124689	-0.0051785	-14.1704	-4.37E-17	-1.48455	0	0	0.0124092	-1.61513	-13.8106	-7.01255	251.601	344.441	627.924	389.43	389.43	389.43	-3.7742	-86.1727	2.02149	348.366	315.469	211.655	185.965	185.965	185.965	-86.2486	3.6838	1.24741	30.8976	7.68783	0.0540381	0.14678	-0.00263531	1.5567	-37.2777	-1.81131	3.42086	0	0	-0.0415451
1734	0	1.50954	0	0	1.52886	1.90512	-9.11924	-0.142586	-0.0126357	-0.00472971	-13.7072	-2.91E-15	-1.52635	0	0	0.0115913	-1.65767	-13.3072	-6.89567	249.314	344.936	627.583	389.401	389.401	389.402	-3.86257	-86.12	2.13473	342.887	315.608	211.427	185.965	185.965	185.965	-86.1992	3.81367	1.23751	30.3396	7.72448	0.00639598	0.122714	-0.00894079	1.54946	-32.6575	-2.97326	3.32009	0	0	-0.0369913
1735	0	1.89508	0	0	1.9188	1.89506	-9.02087	-0.141033	-0.012393	-0.00428801	-13.4113	1.63E-15	-1.49502	0	0	0.0108323	-1.6888	-12.791	-6.76984	246.854	345.492	627.215	389.392	389.392	389.392	-3.96167	-86.0728	2.24917	337.433	315.726	211.205	185.965	185.965	185.965	-86.1559	3.95104	1.23386	29.7716	7.73741	-0.0595306	0.102251	-0.0140571	1.5449	-29.0677	-3.69353	3.20629	0	0	-0.0333969
1736	0	2.25582	0	0	2.28324	1.88151	-8.8883	-0.140198	-0.0118136	-0.00403232	-13.2505	-2.13E-15	-1.40281	0	0	0.0101208	-1.70823	-12.2634	-6.637	244.223	346.108	626.818	389.401	389.401	389.401	-4.07005	-86.029	2.36356	332.006	315.827	210.983	185.964	185.965	185.965	-86.1164	4.09419	1.23636	29.1962	7.72726	-0.143714	0.0848543	-0.0182492	1.54283	-26.1157	-4.16104	3.0837	0	0	-0.0303687
1737	0	2.59098	0	0	2.62132	1.86477	-8.72437	-0.139931	-0.0111198	-0.00384056	-13.1908	1.55E-15	-1.2795	0	0	0.00944631	-1.71587	-11.7263	-6.49917	241.423	346.781	626.394	389.427	389.427	389.427	-4.18583	-85.9877	2.4773	326.606	315.914	210.753	185.965	185.965	185.965	-86.0799	4.24149	1.24418	28.6158	7.69517	-0.245531	0.0705872	-0.021997	1.54314	-23.7953	-4.69594	2.97251	0	0	-0.0279742
1738	0	2.9008	0	0	2.9333	1.84521	-8.53266	-0.140093	-0.0104778	-0.00388205	-13.2003	-1.78E-15	-1.1509	0	0	0.00880346	-1.71192	-11.181	-6.35823	238.457	347.505	625.946	389.469	389.469	389.469	-4.30687	-85.9488	2.59005	321.236	315.996	210.516	185.965	185.965	185.965	-86.0462	4.39146	1.25609	28.0325	7.64264	-0.363881	0.0590443	-0.0257114	1.5456	-21.8013	-5.56831	2.87774	0	0	-0.0259515
1739	0	3.18626	0	0	3.22015	1.82327	-8.3173	-0.140548	-0.00999582	-0.00397778	-13.2505	2.02E-15	-1.03781	0	0	0.00819176	-1.69671	-10.6292	-6.21597	235.331	348.276	625.477	389.527	389.527	389.526	-4.43102	-85.9125	2.70182	315.894	316.076	210.272	185.965	185.965	185.965	-86.0154	4.54274	1.27064	27.4475	7.57141	-0.49717	0.0502256	-0.0295478	1.54984	-20.2029	-6.89065	2.80464	0	0	-0.0244805
1740	0	3.44862	0	0	3.48325	1.79934	-8.08226	-0.141141	-0.0098482	-0.00429043	-13.3149	8.32E-16	-0.964053	0	0	0.00761698	-1.67093	-10.0719	-6.07378	232.049	349.088	624.99	389.598	389.598	389.598	-4.55634	-85.8791	2.81271	310.581	316.162	210.024	185.965	185.965	185.965	-85.9878	4.69414	1.28646	26.8618	7.4834	-0.643572	0.043464	-0.0338728	1.55542	-18.701	-8.88343	2.75239	0	0	-0.0233181
1741	0	3.68933	0	0	3.72411	1.77382	-7.83128	-0.141801	-0.010006	-0.00463358	-13.3797	2.40E-15	-0.930412	0	0	0.00708199	-1.63537	-9.51043	-5.9329	228.62	349.936	624.489	389.684	389.684	389.684	-4.68117	-85.8491	2.92261	305.297	316.256	209.774	185.965	185.965	185.965	-85.9636	4.84464	1.30248	26.2759	7.38052	-0.800898	0.038819	-0.0386517	1.56191	-17.4264	-11.4948	2.72201	0	0	-0.0226829
1742	0	3.90983	0	0	3.94423	1.74704	-7.56753	-0.14242	-0.0105047	-0.00510957	-13.431	-2.44E-15	-0.940625	0	0	0.00658923	-1.59109	-8.94557	-5.79411	225.05	350.812	623.98	389.785	389.785	389.785	-4.80426	-85.8225	3.03158	300.039	316.361	209.527	185.965	185.965	185.965	-85.9428	4.99341	1.31784	25.6896	7.26465	-0.966917	0.0359344	-0.043877	1.56886	-16.2643	-14.69	2.7037	0	0	-0.0224792
1743	0	4.11149	0	0	4.14508	1.71924	-7.29341	-0.142972	-0.0112298	-0.00556248	-13.4653	1.73E-15	-0.980331	0	0	0.00613487	-1.53922	-8.37814	-5.65778	221.347	351.709	623.466	389.901	389.901	389.901	-4.92471	-85.7991	3.13932	294.806	316.477	209.285	185.965	185.965	185.965	-85.9254	5.13976	1.3321	25.1027	7.13734	-1.13941	0.0346415	-0.049305	1.57585	-15.31	-18.2804	2.69566	0	0	-0.0227999
1744	0	4.29558	0	0	4.328	1.6906	-7.01065	-0.143408	-0.012132	-0.00609563	-13.4791	9.90E-16	-1.04041	0	0	0.00571576	-1.48103	-7.80878	-5.52383	217.522	352.62	622.952	390.033	390.033	390.033	-5.04189	-85.7788	3.2457	289.596	316.603	209.051	185.965	185.965	185.964	-85.9109	5.28319	1.34493	24.5145	7.0001	-1.31634	0.0344128	-0.0549245	1.58231	-14.4013	-22.1663	2.68754	0	0	-0.0234349
1745	0	4.46336	0	0	4.49431	1.66125	-6.72055	-0.143716	-0.0130863	-0.00661222	-13.4723	-2.46E-15	-1.10438	0	0	0.0053244	-1.41782	-7.23803	-5.39187	213.584	353.538	622.441	390.182	390.182	390.182	-5.15527	-85.7611	3.35056	284.407	316.737	208.827	185.965	185.965	185.965	-85.8989	5.42325	1.35609	23.9242	6.85398	-1.49581	0.0353231	-0.0604321	1.58817	-13.6999	-26.0988	2.67436	0	0	-0.0245024
1746	0	4.61601	0	0	4.64524	1.63129	-6.42401	-0.143875	-0.0140496	-0.00706159	-13.4446	-1.91E-15	-1.1634	0	0	0.0049564	-1.35087	-6.66639	-5.26109	209.542	354.455	621.936	390.35	390.35	390.35	-5.26439	-85.7452	3.45383	279.236	316.876	208.617	185.965	185.965	185.965	-85.8887	5.55963	1.36533	23.3311	6.69976	-1.67631	0.0370177	-0.0658009	1.59297	-13.207	-29.9833	2.65629	0	0	-0.0259672
1747	0	4.75467	0	0	4.78199	1.60078	-6.1217	-0.143876	-0.0149322	-0.00754594	-13.3963	2.33E-15	-1.2066	0	0	0.0046053	-1.28142	-6.09436	-5.13043	205.408	355.363	621.441	390.539	390.538	390.539	-5.36868	-85.7306	3.5556	274.081	317.018	208.419	185.965	185.965	185.965	-85.8795	5.69202	1.37225	22.7344	6.5379	-1.85661	0.0390003	-0.0708748	1.59646	-12.7813	-33.6557	2.62128	0	0	-0.0275949
1748	0	4.88044	0	0	4.90574	1.56979	-5.81436	-0.14371	-0.0156967	-0.00793159	-13.3278	1.32E-15	-1.22909	0	0	0.00426722	-1.21065	-5.52244	-4.9987	201.193	356.257	620.957	390.749	390.749	390.749	-5.46749	-85.7163	3.65605	268.939	317.162	208.234	185.965	185.965	185.965	-85.8705	5.82014	1.37636	22.1338	6.36858	-2.03581	0.0412779	-0.075596	1.5985	-12.5666	-37.0225	2.57371	0	0	-0.0295133
1749	0	4.9944	0	0	5.01759	1.53842	-5.50281	-0.143401	-0.0162856	-0.00831611	-13.2429	-3.02E-15	-1.22681	0	0	0.00393914	-1.13957	-4.95122	-4.86465	196.909	357.129	620.486	390.982	390.982	390.982	-5.56001	-85.7015	3.75552	263.808	317.304	208.062	185.965	185.965	185.965	-85.8606	5.94371	1.37694	21.5289	6.19176	-2.21329	0.0435133	-0.0799323	1.59917	-12.4406	-40.0136	2.50674	0	0	-0.0315312
1750	0	5.09758	0	0	5.11861	1.50678	-5.18823	-0.142932	-0.0167192	-0.00867552	-13.1416	2.97E-15	-1.20521	0	0	0.00362296	-1.06907	-4.38131	-4.72705	192.567	357.974	620.028	391.239	391.239	391.24	-5.64518	-85.6852	3.85455	258.686	317.446	207.901	185.965	185.965	185.965	-85.8488	6.06243	1.37303	20.92	6.0073	-2.3887	0.0453544	-0.0838696	1.59842	-12.3571	-42.6015	2.4171	0	0	-0.0335555
1751	0	5.19097	0	0	5.20984	1.47501	-4.87205	-0.142368	-0.01701	-0.00900223	-13.0316	1.76E-15	-1.16997	0	0	0.00332289	-0.999911	-3.81345	-4.58483	188.181	358.785	619.585	391.521	391.521	391.521	-5.72183	-85.6663	3.95364	253.57	317.586	207.747	185.965	185.965	185.965	-85.834	6.17595	1.36359	20.3075	5.81492	-2.56188	0.046463	-0.0873971	1.59625	-12.2502	-44.7746	2.30311	0	0	-0.0354675
1752	0	5.27553	0	0	5.29228	1.44327	-4.55596	-0.141725	-0.0172253	-0.00934492	-12.9158	-2.07E-15	-1.13307	0	0	0.00304633	-0.932695	-3.24844	-4.43723	183.761	359.558	619.156	391.826	391.826	391.826	-5.7888	-85.6438	4.05339	248.459	317.725	207.599	185.965	185.964	185.965	-85.8149	6.2839	1.34757	19.6923	5.61449	-2.73267	0.0466599	-0.0905746	1.59291	-12.0433	-46.586	2.16101	0	0	-0.0371554
1753	0	5.3522	0	0	5.36695	1.41176	-4.24177	-0.141048	-0.017391	-0.00964096	-12.7996	3.48E-15	-1.10136	0	0	0.00279762	-0.867863	-2.68717	-4.28382	179.32	360.288	618.74	392.153	392.153	392.153	-5.84504	-85.6167	4.15418	243.351	317.864	207.453	185.965	185.965	185.965	-85.7906	6.38593	1.32407	19.0758	5.40586	-2.90091	0.0458625	-0.093411	1.58876	-11.7389	-48.0773	1.99582	0	0	-0.0385949
1754	0	5.42197	0	0	5.4348	1.38064	-3.93134	-0.140366	-0.0175187	-0.00999263	-12.687	2.23E-15	-1.07975	0	0	0.00257911	-0.805764	-2.13053	-4.1245	174.868	360.971	618.336	392.502	392.502	392.502	-5.88958	-85.5842	4.25639	238.243	318.004	207.304	185.965	185.965	185.965	-85.7601	6.48169	1.29231	18.4596	5.18909	-3.06639	0.043716	-0.0958127	1.58387	-11.1525	-49.2208	1.79924	0	0	-0.0395017
1755	0	5.48569	0	0	5.49672	1.35012	-3.6266	-0.139714	-0.0176569	-0.010275	-12.5825	-4.73E-16	-1.07526	0	0	0.00239385	-0.746593	-1.57949	-3.95968	170.416	361.603	617.943	392.869	392.869	392.869	-5.92176	-85.5454	4.36017	233.134	318.144	207.15	185.965	185.965	185.965	-85.7224	6.5709	1.25179	17.8456	4.96443	-3.22868	0.0404929	-0.0977504	1.57853	-10.41	-50.0458	1.58013	0	0	-0.0400014
1756	0	5.54414	0	0	5.55354	1.32035	-3.32915	-0.139122	-0.0177801	-0.0106169	-12.4912	-1.35E-16	-1.08656	0	0	0.00223967	-0.690435	-1.03496	-3.79003	165.975	362.183	617.56	393.251	393.251	393.251	-5.94116	-85.4994	4.46549	228.022	318.286	206.987	185.965	185.965	185.965	-85.6767	6.65329	1.20231	17.2359	4.73225	-3.38722	0.0359335	-0.0991396	1.57318	-9.30154	-50.5437	1.33323	0	0	-0.0397986
1757	0	5.59809	0	0	5.60601	1.29149	-3.04053	-0.13863	-0.0179112	-0.0109569	-12.4201	7.50E-16	-1.11612	0	0	0.00211749	-0.637313	-0.497783	-3.61663	161.553	362.707	617.185	393.644	393.644	393.644	-5.94764	-85.4456	4.57213	222.907	318.43	206.812	185.965	185.965	185.965	-85.6222	6.72867	1.14397	16.6328	4.49321	-3.54128	0.0302178	-0.0998378	1.56795	-7.88358	-50.6869	1.0631	0	0	-0.0389288
1758	0	5.64833	0	0	5.65492	1.26364	-2.76198	-0.138243	-0.0180116	-0.0113293	-12.3735	9.17E-16	-1.15988	0	0	0.00202536	-0.58714	0.0312305	-3.44078	157.157	363.175	616.817	394.045	394.045	394.045	-5.94137	-85.3836	4.67972	217.785	318.574	206.623	185.965	185.965	185.965	-85.5587	6.79691	1.07713	16.0383	4.2481	-3.68993	0.0234219	-0.0997282	1.56295	-6.10819	-50.4448	0.771534	0	0	-0.0373098
1759	0	5.69568	0	0	5.7011	1.23691	-2.4945	-0.138023	-0.0180942	-0.0117469	-12.3611	-2.05E-15	-1.21778	0	0	0.0019667	-0.539818	0.551413	-3.26401	152.795	363.586	616.456	394.449	394.449	394.449	-5.92275	-85.313	4.78771	212.658	318.719	206.418	185.965	185.965	185.965	-85.4857	6.85793	1.00243	15.4547	3.99786	-3.83217	0.0156871	-0.0986949	1.55856	-3.9649	-49.8066	0.460641	0	0	-0.0349386
1760	0	5.74117	0	0	5.74557	1.21137	-2.23883	-0.137994	-0.0181891	-0.0122296	-12.3882	9.25E-16	-1.29101	0	0	0.00194716	-0.495138	1.06222	-3.08787	148.473	363.94	616.099	394.852	394.852	394.852	-5.89247	-85.234	4.89539	207.522	318.865	206.195	185.965	185.965	185.965	-85.4034	6.91173	0.920734	14.8836	3.74361	-3.9669	0.00721429	-0.0968839	1.55486	-1.47307	-48.8834	0.136673	0	0	-0.0319358
1761	0	5.78614	0	0	5.78966	1.18708	-1.99552	-0.138182	-0.0183132	-0.0127077	-12.4579	1.19E-15	-1.37871	0	0	0.00197316	-0.452894	1.56324	-2.91393	144.196	364.238	615.746	395.248	395.248	395.248	-5.85145	-85.1469	5.00199	202.379	319.01	205.957	185.965	185.965	185.965	-85.3124	6.95838	0.833087	14.3267	3.48646	-4.09305	-0.00168554	-0.0942351	1.5519	1.24742	-47.7009	-0.191025	0	0	-0.0284918
1762	0	5.83221	0	0	5.835	1.16404	-1.76471	-0.13858	-0.0184682	-0.01322	-12.567	-1.92E-15	-1.47712	0	0	0.00205023	-0.41287	2.0542	-2.74363	139.968	364.482	615.396	395.635	395.635	395.635	-5.80084	-85.0529	5.10661	197.225	319.155	205.704	185.965	185.965	185.965	-85.2138	6.99802	0.740742	13.7853	3.22764	-4.20963	-0.0109357	-0.0907496	1.5499	4.2107	-46.3232	-0.517344	0	0	-0.0246723
1763	0	5.88136	0	0	5.88352	1.14225	-1.54641	-0.139154	-0.0186898	-0.0136675	-12.7059	-6.68E-16	-1.58483	0	0	0.00218383	-0.374849	2.53501	-2.57823	135.792	364.674	615.049	396.008	396.008	396.008	-5.74194	-84.9532	5.20839	192.062	319.297	205.44	185.965	185.965	185.965	-85.1091	7.03089	0.644994	13.2603	2.96842	-4.31577	-0.0202105	-0.0865115	1.54877	7.2654	-44.8289	-0.830801	0	0	-0.0207256
1764	0	5.93572	0	0	5.93736	1.12168	-1.34017	-0.139827	-0.0189295	-0.0141366	-12.8585	-1.77E-16	-1.69078	0	0	0.00237154	-0.338616	3.00567	-2.41869	131.672	364.816	614.704	396.364	396.364	396.364	-5.67624	-84.8496	5.30644	186.89	319.435	205.168	185.965	185.964	185.965	-85	7.05729	0.547253	12.7522	2.71014	-4.41082	-0.0296118	-0.0816184	1.54842	10.5146	-43.2794	-1.12804	0	0	-0.0166135
1765	0	5.99745	0	0	5.99865	1.10226	-1.14558	-0.140483	-0.0191851	-0.014493	-13.0031	-2.22E-15	-1.78781	0	0	0.00260702	-0.304003	3.46634	-2.26579	127.61	364.912	614.361	396.702	396.702	396.702	-5.60518	-84.7439	5.39996	181.708	319.568	204.894	185.965	185.965	185.965	-84.8886	7.07759	0.448831	12.2612	2.45408	-4.49431	-0.0387941	-0.076104	1.5487	13.776	-41.7183	-1.39373	0	0	-0.0125664
1766	0	6.06844	0	0	6.06929	1.08395	-0.961971	-0.141056	-0.0193909	-0.0148456	-13.1239	-2.17E-15	-1.86319	0	0	0.00287607	-0.270916	3.9173	-2.11987	123.607	364.964	614.019	397.018	397.018	397.018	-5.53011	-84.6378	5.48832	176.516	319.694	204.622	185.965	185.965	185.965	-84.7766	7.09216	0.350916	11.7871	2.20161	-4.5661	-0.0481325	-0.0699418	1.54945	17.2352	-40.1209	-1.63004	0	0	-0.00840747
1767	0	6.15011	0	0	6.15069	1.06669	-0.788893	-0.141475	-0.0195127	-0.0151156	-13.207	-1.88E-15	-1.90823	0	0	0.00316063	-0.239284	4.35895	-1.98111	119.665	364.975	613.679	397.314	397.314	397.314	-5.45219	-84.5326	5.57111	171.317	319.812	204.356	185.965	185.965	185.965	-84.6655	7.10143	0.254414	11.3296	1.95419	-4.62618	-0.0574314	-0.0632225	1.55059	20.7817	-38.4953	-1.82601	0	0	-0.00425354
1768	0	6.2433	0	0	6.24368	1.05044	-0.62602	-0.141732	-0.0195202	-0.0153536	-13.2482	-1.10E-15	-1.91761	0	0	0.00344162	-0.209123	4.79178	-1.84936	115.783	364.95	613.339	397.587	397.587	397.587	-5.37222	-84.4292	5.64827	166.11	319.922	204.099	185.965	185.965	185.965	-84.5561	7.10582	0.159853	10.8878	1.71311	-4.67482	-0.0668304	-0.0560898	1.55205	24.4845	-36.8755	-1.98245	0	0	-7.12E-05
1769	0	6.34827	0	0	6.34847	1.03521	-0.473301	-0.141841	-0.019402	-0.0155831	-13.2492	-2.58E-15	-1.89128	0	0	0.00370218	-0.1805	5.21636	-1.72418	111.963	364.892	613.001	397.84	397.841	397.84	-5.29061	-84.3278	5.72004	160.895	320.022	203.851	185.965	185.965	185.965	-84.4488	7.10572	0.0673238	10.4608	1.47989	-4.71252	-0.0764773	-0.048582	1.55368	28.386	-35.2046	-2.10558	0	0	0.00420418
1770	0	6.46459	0	0	6.46471	1.02102	-0.330978	-0.141815	-0.0191485	-0.0157706	-13.2147	1.30E-15	-1.83338	0	0	0.00392879	-0.153532	5.63333	-1.60501	108.203	364.805	612.664	398.074	398.074	398.074	-5.20742	-84.2281	5.78699	155.673	320.115	203.614	185.965	185.964	185.964	-84.3431	7.10155	-0.0234712	10.0475	1.25583	-4.73985	-0.0862491	-0.0408096	1.55561	32.4029	-33.4846	-2.19737	0	0	0.00850129
1771	0	6.59149	0	0	6.59153	1.00791	-0.199485	-0.14171	-0.0188012	-0.0159783	-13.155	-7.48E-16	-1.7565	0	0	0.0041159	-0.128342	6.04343	-1.49096	104.503	364.692	612.327	398.289	398.289	398.289	-5.12233	-84.1295	5.84998	150.444	320.2	203.386	185.965	185.965	185.965	-84.2385	7.09369	-0.113238	9.64646	1.04225	-4.75767	-0.0964005	-0.0328432	1.55787	36.6183	-31.6888	-2.27622	0	0	0.0129007
1772	0	6.72764	0	0	6.72766	0.995934	-0.0793775	-0.141596	-0.0183851	-0.0161689	-13.083	-1.50E-15	-1.67335	0	0	0.0042629	-0.105098	6.44738	-1.38105	100.86	364.556	611.992	398.488	398.488	398.488	-5.03483	-84.0307	5.91	145.207	320.28	203.167	185.965	185.965	185.965	-84.1337	7.08252	-0.202867	9.25642	0.840331	-4.76684	-0.106705	-0.0248333	1.56045	40.9062	-29.8028	-2.35119	0	0	0.0173151
1773	0	6.87166	0	0	6.87168	0.985129	0.0289826	-0.141515	-0.0179884	-0.0163605	-13.007	-3.57E-15	-1.60199	0	0	0.00437338	-0.0838975	6.84594	-1.27412	97.2748	364.401	611.659	398.674	398.674	398.674	-4.94442	-83.9305	5.96803	139.962	320.358	202.954	185.965	185.965	185.965	-84.0275	7.0684	-0.293239	8.8759	0.651166	-4.76836	-0.11703	-0.0169561	1.56352	45.2009	-27.8573	-2.43832	0	0	0.0216844
1774	0	7.02204	0	0	7.02204	0.975484	0.125709	-0.141516	-0.0175945	-0.0165375	-12.9343	2.49E-16	-1.54814	0	0	0.00445037	-0.0648271	7.23987	-1.1688	93.7439	364.231	611.328	398.847	398.847	398.847	-4.85078	-83.8279	6.02479	134.709	320.434	202.746	185.965	185.965	185.965	-83.9186	7.05167	-0.38492	8.50343	0.475599	-4.76336	-0.12727	-0.00920889	1.5671	49.4284	-25.7744	-2.54504	0	0	0.0259969
1775	0	7.17717	0	0	7.17722	0.966933	0.211468	-0.141584	-0.0172178	-0.0167139	-12.8633	-4.00E-15	-1.51657	0	0	0.00449466	-0.0478746	7.62987	-1.06361	90.2662	364.049	611.001	399.011	399.011	399.011	-4.75391	-83.7213	6.08066	129.448	320.511	202.543	185.965	185.965	185.965	-83.8058	7.03262	-0.478096	8.1376	0.314313	-4.75307	-0.137181	-0.00180351	1.57116	53.5013	-23.5819	-2.67598	0	0	0.0301761
1776	0	7.33564	0	0	7.33573	0.959354	0.28747	-0.141696	-0.0168206	-0.0168565	-12.7898	8.34E-16	-1.50409	0	0	0.00450455	-0.0329425	8.01659	-0.956886	86.8404	363.858	610.68	399.167	399.167	399.167	-4.65413	-83.6097	6.13569	124.18	320.59	202.343	185.965	185.965	185.965	-83.6879	7.01151	-0.572534	7.77709	0.167691	-4.7388	-0.146396	0.00513905	1.5757	57.2656	-21.2683	-2.82619	0	0	0.0341149
1777	0	7.49584	0	0	7.49599	0.952573	0.355472	-0.141817	-0.0164329	-0.0169764	-12.7082	2.90E-15	-1.51129	0	0	0.00447738	-0.0198156	8.40058	-0.846786	83.4659	363.662	610.365	399.317	399.317	399.317	-4.55196	-83.4918	6.18962	118.903	320.672	202.147	185.965	185.965	185.965	-83.5637	6.98851	-0.667632	7.42065	0.0358031	-4.72203	-0.154718	0.0114992	1.58065	60.6552	-18.8686	-2.99607	0	0	0.037746
1778	0	7.65614	0	0	7.65634	0.946366	0.417726	-0.141926	-0.0159993	-0.0170649	-12.6152	-3.03E-15	-1.52942	0	0	0.00441017	-0.00817597	8.78227	-0.731325	80.1426	363.463	610.058	399.463	399.463	399.463	-4.44819	-83.3661	6.24179	113.621	320.757	201.954	185.965	185.965	185.965	-83.4317	6.96372	-0.762396	7.06711	-0.081426	-4.70431	-0.161907	0.0170515	1.58582	63.5786	-16.4262	-3.17632	0	0	0.0409826
1779	0	7.81468	0	0	7.81495	0.940473	0.476819	-0.142018	-0.0156275	-0.0171225	-12.5113	3.94E-15	-1.56417	0	0	0.00430368	0.00244329	9.16193	-0.608462	76.8718	363.264	609.762	399.607	399.607	399.607	-4.34376	-83.231	6.29133	108.332	320.847	201.762	185.965	185.965	185.965	-83.2904	6.93717	-0.855579	6.71555	-0.184573	-4.68724	-0.167761	0.0215475	1.59129	65.9667	-14.1229	-3.36566	0	0	0.0437167
1780	0	7.96961	0	0	7.96994	0.934606	0.535652	-0.142125	-0.015236	-0.0171838	-12.4016	7.59E-16	-1.60244	0	0	0.00415989	0.0125855	9.53972	-0.476057	73.6556	363.069	609.479	399.75	399.75	399.75	-4.23977	-83.0845	6.33715	103.038	320.942	201.572	185.965	185.965	185.965	-83.1379	6.9088	-0.94568	6.36512	-0.274356	-4.67253	-0.172291	0.0249292	1.59693	67.8438	-11.9863	-3.55462	0	0	0.0459564
1781	0	8.11899	0	0	8.11943	0.928471	0.597169	-0.142238	-0.0149611	-0.0172566	-12.2889	-1.57E-15	-1.65083	0	0	0.00398426	0.0228861	9.91559	-0.332115	70.4973	362.878	609.209	399.893	399.893	399.893	-4.13729	-82.9247	6.37801	97.741	321.043	201.382	185.965	185.965	185.965	-82.9724	6.8785	-1.03112	6.01524	-0.351776	-4.66176	-0.175461	0.0269404	1.60263	69.2121	-10.2508	-3.74238	0	0	0.0476543
1782	0	8.2611	0	0	8.26165	0.921777	0.664297	-0.142399	-0.0147513	-0.0173744	-12.1806	-2.61E-15	-1.69779	0	0	0.00378215	0.0339914	10.2894	-0.174787	67.4017	362.693	608.956	400.038	400.039	400.039	-4.03744	-82.7496	6.41265	92.4416	321.148	201.192	185.965	185.965	185.965	-82.7919	6.84614	-1.11027	5.66547	-0.418063	-4.65648	-0.177421	0.0276886	1.60833	70.146	-8.95307	-3.91996	0	0	0.0488648
1783	0	8.39433	0	0	8.39503	0.914259	0.739683	-0.142574	-0.0146188	-0.0175763	-12.0765	1.02E-16	-1.73758	0	0	0.00355756	0.0465145	10.6607	-0.00256296	64.3741	362.516	608.719	400.188	400.188	400.188	-3.94127	-82.5571	6.43989	87.1412	321.258	201	185.965	185.964	185.965	-82.5945	6.81157	-1.18161	5.31558	-0.474424	-4.65804	-0.178485	0.0271162	1.6141	70.7889	-8.19534	-4.08409	0	0	0.0496825
1784	0	8.51733	0	0	8.51821	0.905712	0.825383	-0.142778	-0.0145451	-0.01792	-11.9799	-3.28E-16	-1.76283	0	0	0.00331425	0.0610049	11.0291	0.185565	61.4212	362.345	608.5	400.342	400.342	400.342	-3.84958	-82.3452	6.45875	81.8408	321.372	200.807	185.964	185.965	185.965	-82.3782	6.77465	-1.24393	4.96558	-0.522158	-4.6675	-0.178873	0.0252024	1.61976	71.2681	-8.03704	-4.23126	0	0	0.0501949
1785	0	8.629	0	0	8.63012	0.896012	0.922637	-0.142987	-0.0145196	-0.018411	-11.8894	3.97E-15	-1.7682	0	0	0.00305341	0.0778557	11.3941	0.390049	58.5501	362.18	608.299	400.503	400.503	400.503	-3.76288	-82.112	6.46855	76.5409	321.49	200.613	185.965	185.965	185.965	-82.1412	6.73522	-1.29639	4.61566	-0.562482	-4.68566	-0.178772	0.0220218	1.62501	71.6648	-8.46922	-4.35795	0	0	0.0504695
1786	0	8.72856	0	0	8.72999	0.885124	1.0318	-0.14316	-0.0144644	-0.0191007	-11.8007	3.57E-16	-1.74428	0	0	0.00277332	0.0972996	11.7549	0.6106	55.7686	362.02	608.117	400.672	400.672	400.672	-3.68128	-81.8558	6.46894	71.2417	321.611	200.418	185.965	185.965	185.965	-81.8816	6.69313	-1.33862	4.2663	-0.596502	-4.71288	-0.178386	0.0176323	1.62982	72.0911	-9.43964	-4.46091	0	0	0.0505913
1787	0	8.81549	0	0	8.81728	0.873116	1.15218	-0.143293	-0.014469	-0.0199935	-11.7122	2.98E-15	-1.69957	0	0	0.00247562	0.119367	12.1109	0.846267	53.0851	361.862	607.954	400.851	400.851	400.851	-3.60453	-81.5749	6.45994	65.9422	321.734	200.222	185.965	185.965	185.965	-81.5978	6.64822	-1.37077	3.91801	-0.625207	-4.74915	-0.177977	0.0119574	1.63417	72.6357	-11.0209	-4.54549	0	0	0.0506121
1788	0	8.88945	0	0	8.89171	0.860156	1.28209	-0.143361	-0.0144417	-0.0210886	-11.62	-2.37E-15	-1.62774	0	0	0.00215778	0.143897	12.4613	1.09528	50.5079	361.702	607.809	401.041	401.041	401.041	-3.53195	-81.2675	6.44189	60.641	321.86	200.025	185.965	185.965	185.965	-81.2879	6.60033	-1.39346	3.57165	-0.649443	-4.79396	-0.177595	0.00535973	1.6381	73.3064	-13.0059	-4.60863	0	0	0.0505535
1789	0	8.9503	0	0	8.95306	0.846509	1.41888	-0.143367	-0.0143905	-0.0223637	-11.5234	-2.00E-15	-1.53392	0	0	0.0018208	0.170534	12.8052	1.3552	48.0459	361.537	607.682	401.243	401.243	401.243	-3.46253	-80.932	6.41549	55.3356	321.989	199.828	185.965	185.965	185.965	-80.9503	6.5493	-1.40776	3.22807	-0.669891	-4.84639	-0.177343	-0.00208304	1.64149	74.091	-15.3432	-4.65142	0	0	0.0503961
1790	0	8.99787	0	0	9.00125	0.832522	1.55906	-0.143323	-0.0143659	-0.0238084	-11.4234	6.22E-16	-1.42994	0	0	0.00146914	0.198731	13.1417	1.62285	45.7078	361.362	607.571	401.459	401.459	401.459	-3.39493	-80.5666	6.38168	50.0229	322.121	199.63	185.965	185.965	185.965	-80.5832	6.49497	-1.41514	2.88841	-0.687135	-4.90507	-0.17723	-0.0102063	1.64451	74.9553	-17.965	-4.68075	0	0	0.0501057
1791	0	9.0322	0	0	9.03618	0.818609	1.69848	-0.143256	-0.0142903	-0.0253605	-11.3233	-3.72E-15	-1.31754	0	0	0.00110573	0.227813	13.47	1.89454	43.5026	361.172	607.476	401.689	401.689	401.689	-3.32762	-80.1696	6.3416	44.6994	322.257	199.431	185.965	185.965	185.965	-80.1846	6.4372	-1.41732	2.55383	-0.701553	-4.9683	-0.177115	-0.0185336	1.64713	75.7552	-20.5999	-4.69541	0	0	0.0495873
1792	0	9.05318	0	0	9.05784	0.805217	1.83265	-0.143196	-0.0142226	-0.0269707	-11.2275	-2.58E-15	-1.21336	0	0	0.000738708	0.256997	13.7889	2.16609	41.4395	360.962	607.395	401.934	401.934	401.934	-3.25898	-79.7393	6.29644	39.3611	322.398	199.233	185.965	185.965	185.965	-79.7529	6.37586	-1.41614	2.22569	-0.713658	-5.03408	-0.176926	-0.0267935	1.6497	76.3743	-23.1672	-4.70356	0	0	0.0487504
1793	0	9.06086	0	0	9.0662	0.792809	1.95696	-0.143199	-0.0141719	-0.0286232	-11.1432	1.61E-15	-1.13075	0	0	0.000375173	0.28543	14.0975	2.43301	39.5276	360.727	607.326	402.194	402.194	402.194	-3.18743	-79.274	6.24734	34.0043	322.543	199.034	185.965	185.965	185.965	-79.2861	6.31084	-1.4134	1.90543	-0.723687	-5.10014	-0.17649	-0.034685	1.65233	76.6826	-25.5053	-4.71511	0	0	0.0475061
1794	0	9.05538	0	0	9.0613	0.781813	2.06709	-0.143321	-0.014145	-0.0302011	-11.0766	-3.16E-15	-1.08154	0	0	1.98E-05	0.312233	14.3945	2.69069	37.7767	360.463	607.268	402.47	402.47	402.47	-3.11172	-78.7721	6.19516	28.6256	322.694	198.836	185.965	185.965	185.965	-78.7827	6.24201	-1.41051	1.59464	-0.731974	-5.16411	-0.175462	-0.0418201	1.65504	76.4248	-27.4321	-4.73325	0	0	0.0456988
1795	0	9.03682	0	0	9.04329	0.772603	2.15934	-0.143592	-0.0141501	-0.031747	-11.0294	1.45E-15	-1.07575	0	0	-0.000325957	0.336585	14.6785	2.93454	36.1967	360.165	607.218	402.761	402.761	402.761	-3.03106	-78.2322	6.14043	23.2226	322.85	198.64	185.965	185.965	185.965	-78.2413	6.1693	-1.40843	1.29498	-0.738857	-5.22357	-0.173816	-0.0478918	1.65805	75.5534	-28.828	-4.77033	0	0	0.0433175
1796	0	9.00551	0	0	9.0124	0.765464	2.23082	-0.144036	-0.0141912	-0.0331468	-11.0005	4.01E-15	-1.1179	0	0	-0.00066492	0.357751	14.948	3.16012	34.7982	359.832	607.176	403.066	403.066	403.066	-2.9453	-77.6533	6.08307	17.7942	323.01	198.449	185.965	185.965	185.965	-77.6606	6.09261	-1.40728	1.00829	-0.744774	-5.27612	-0.171151	-0.0524828	1.66145	73.8153	-29.5345	-4.82497	0	0	0.0402528
1797	0	8.96173	0	0	8.96889	0.760579	2.27974	-0.144627	-0.0141971	-0.0344175	-10.9808	-2.72E-15	-1.19986	0	0	-0.00100395	0.375144	15.2011	3.36336	33.5925	359.46	607.138	403.385	403.385	403.385	-2.85511	-77.0342	6.02248	12.3404	323.173	198.267	185.965	185.965	185.965	-77.0398	6.01188	-1.40636	0.736524	-0.750175	-5.3195	-0.167338	-0.0552304	1.66516	71.1319	-29.3911	-4.89603	0	0	0.0365291
1798	0	8.90565	0	0	8.91292	0.758019	2.30536	-0.145348	-0.0141273	-0.0355041	-10.9589	-1.08E-15	-1.31057	0	0	-0.00135073	0.388344	15.4358	3.5407	32.5915	359.051	607.103	403.716	403.716	403.716	-2.7619	-76.3741	5.95745	6.86303	323.337	198.097	185.965	185.965	185.965	-76.378	5.92703	-1.40405	0.48174	-0.755643	-5.35166	-0.162218	-0.0559134	1.66911	67.3948	-28.3328	-4.97449	0	0	0.0321896
1799	0	8.8372	0	0	8.84442	0.757774	2.30783	-0.146109	-0.0138984	-0.036419	-10.9141	3.68E-15	-1.42987	0	0	-0.00171285	0.39712	15.6499	3.68912	31.808	358.604	607.068	404.058	404.058	404.058	-2.66774	-75.6718	5.88635	1.36539	323.499	197.944	185.965	185.965	185.965	-75.6741	5.83806	-1.39806	0.246316	-0.76174	-5.37075	-0.155558	-0.0543463	1.67306	62.5236	-26.2997	-5.04715	0	0	0.0273409
1800	0	8.75578	0	0	8.76282	0.759763	2.28791	-0.146814	-0.0134478	-0.0370694	-10.8231	-8.74E-17	-1.53826	0	0	-0.00209695	0.401532	15.8407	3.80635	31.2555	358.122	607.029	404.409	404.409	404.409	-2.57511	-74.926	5.80737	-4.14783	323.66	197.812	185.965	185.965	185.965	-74.927	5.74494	-1.38562	0.0326698	-0.769316	-5.37527	-0.147191	-0.0501601	1.67679	56.4131	-23.1943	-5.10009	0	0	0.0221271
1801	0	8.66007	0	0	8.66677	0.763856	2.24692	-0.147391	-0.0127424	-0.037588	-10.6641	-2.50E-15	-1.61879	0	0	-0.00250969	0.401848	16.0054	3.89099	30.9482	357.61	606.983	404.767	404.767	404.767	-2.48683	-74.1345	5.71864	-9.67061	323.816	197.704	185.965	185.965	185.965	-74.1345	5.64772	-1.36369	-0.156559	-0.778966	-5.36403	-0.137349	-0.0434883	1.67998	49.2435	-19.1104	-5.12914	0	0	0.0168714
1802	0	8.54753	0	0	8.55379	0.769928	2.18612	-0.147704	-0.0117195	-0.0378087	-10.4098	4.05E-15	-1.65554	0	0	-0.00295525	0.398615	16.1409	3.94233	30.9009	357.073	606.925	405.13	405.13	405.13	-2.4056	-73.2942	5.61849	-15.1962	323.97	197.621	185.965	185.965	185.965	-73.2939	5.54652	-1.32933	-0.318357	-0.791635	-5.33613	-0.125643	-0.034272	1.68234	40.8341	-14.1032	-5.11619	0	0	0.0118017
1803	0	8.41434	0	0	8.42007	0.77785	2.10679	-0.147699	-0.0105581	-0.0379077	-10.0424	2.24E-15	-1.66025	0	0	-0.00343945	0.392639	16.2438	3.96072	31.1286	356.517	606.853	405.495	405.495	405.495	-2.33397	-72.4009	5.50568	-20.7172	324.123	197.563	185.965	185.965	185.965	-72.4008	5.44152	-1.27994	-0.449759	-0.808125	-5.29114	-0.1125	-0.0226515	1.68364	31.4722	-8.38071	-5.07679	0	0	0.00735683
1804	0	8.25495	0	0	8.26007	0.787507	2.01006	-0.147297	-0.00923158	-0.0377801	-9.54529	-3.79E-15	-1.62941	0	0	-0.00395853	0.384926	16.3107	3.94723	31.6467	355.953	606.759	405.86	405.86	405.86	-2.27428	-71.4488	5.37932	-26.2263	324.277	197.526	185.965	185.965	185.965	-71.4495	5.333	-1.21314	-0.547342	-0.829156	-5.22878	-0.0977621	-0.00892317	1.6837	21.1155	-2.11403	-5.00274	0	0	0.003918
1805	0	8.06189	0	0	8.06634	0.798789	1.89705	-0.146435	-0.00799279	-0.037573	-8.90855	-1.69E-15	-1.58962	0	0	-0.00450074	0.376733	16.3381	3.9039	32.4701	355.39	606.639	406.223	406.223	406.223	-2.22868	-70.4303	5.23897	-31.716	324.437	197.504	185.965	185.965	185.965	-70.4327	5.22136	-1.1269	-0.607629	-0.855588	-5.14929	-0.0818003	0.00640276	1.68249	10.0521	4.3122	-4.90686	0	0	0.00194456
1806	0	7.82554	0	0	7.82929	0.811577	1.76893	-0.145147	-0.00687039	-0.037343	-8.13955	6.99E-16	-1.54846	0	0	-0.00503698	0.369437	16.3222	3.83348	33.6135	354.838	606.488	406.579	406.579	406.579	-2.19918	-69.3363	5.08448	-37.1799	324.605	197.487	185.965	185.965	185.965	-69.3411	5.10706	-1.01935	-0.626966	-0.887987	-5.05308	-0.0649286	0.0229594	1.68002	-1.5029	10.7074	-4.79111	0	0	0.00186206
1807	0	7.53416	0	0	7.53721	0.825738	1.62704	-0.143425	-0.00601289	-0.0372151	-7.25261	2.04E-15	-1.52493	0	0	-0.00551877	0.364526	16.2595	3.73944	35.0905	354.309	606.299	406.926	406.926	406.926	-2.1878	-68.1558	4.91595	-42.6128	324.783	197.462	185.965	185.965	185.965	-68.1637	4.99055	-0.888676	-0.601611	-0.926906	-4.94093	-0.0475103	0.0402311	1.67617	-13.2787	16.7782	-4.65676	0	0	0.00402857
1808	0	7.17388	0	0	7.17627	0.841118	1.47291	-0.141425	-0.00547052	-0.0373638	-6.2918	-3.67E-15	-1.52893	0	0	-0.00589328	0.363529	16.1467	3.62581	36.9138	353.815	606.068	407.261	407.261	407.261	-2.1965	-66.8758	4.73358	-48.011	324.973	197.416	185.965	185.965	185.965	-66.8878	4.87222	-0.733072	-0.527725	-0.972722	-4.81384	-0.0300352	0.0576849	1.67139	-24.9414	22.2771	-4.49818	0	0	0.00868573
1809	0	6.72929	0	0	6.73103	0.85755	1.30821	-0.139333	-0.00535162	-0.0379561	-5.32082	9.32E-16	-1.57453	0	0	-0.00612378	0.36797	15.9804	3.49707	39.0942	353.367	605.79	407.579	407.579	407.579	-2.22712	-65.4827	4.5377	-53.3734	325.174	197.333	185.965	185.965	185.965	-65.4996	4.7522	-0.550821	-0.401543	-1.02554	-4.67308	-0.0130475	0.0747181	1.66611	-36.1455	26.967	-4.30737	0	0	0.0159054
1810	0	6.18377	0	0	6.18499	0.874841	1.13489	-0.137488	-0.00568098	-0.0392502	-4.43714	3.79E-15	-1.66445	0	0	-0.00623978	0.379269	15.7579	3.35792	41.6404	352.977	605.462	407.879	407.879	407.879	-2.28157	-63.9619	4.32853	-58.7008	325.384	197.199	185.965	185.964	185.965	-63.9847	4.63026	-0.340098	-0.219492	-1.08528	-4.52009	0.00288609	0.0907339	1.66086	-46.5272	30.6515	-4.06735	0	0	0.0255425
1811	0	5.52096	0	0	5.52174	0.892795	0.95489	-0.136273	-0.00646991	-0.0413524	-3.76131	1.16E-16	-1.79549	0	0	-0.00639167	0.398675	15.4767	3.21316	44.5587	352.656	605.081	408.155	408.155	408.155	-2.36157	-62.2996	4.10608	-63.9964	325.598	197.004	185.965	185.965	185.965	-62.3292	4.50561	-0.0991202	0.0218251	-1.15162	-4.35645	0.0175863	0.10524	1.65623	-55.9711	33.2195	-3.75097	0	0	0.0373548
1812	0	4.72595	0	0	4.72636	0.911199	0.770368	-0.136209	-0.00758288	-0.0444913	-3.4439	2.68E-15	-1.9436	0	0	-0.00692709	0.427256	15.1347	3.06748	47.8528	352.412	604.647	408.404	408.404	408.404	-2.46873	-60.484	3.87021	-69.2637	325.811	196.745	185.965	185.965	185.965	-60.5213	4.37678	0.173764	0.325393	-1.22397	-4.18388	0.0307045	0.11773	1.6531	-64.2658	34.6298	-3.3293	0	0	0.0508996
1813	0	3.78703	0	0	3.78722	0.929863	0.583217	-0.137851	-0.00885492	-0.0487413	-3.64979	-2.33E-16	-2.07382	0	0	-0.00843231	0.465743	14.7306	2.92536	51.5231	352.253	604.161	408.624	408.624	408.624	-2.6041	-58.507	3.62058	-74.5053	326.018	196.429	185.965	185.965	185.965	-58.5529	4.24146	0.479655	0.693698	-1.30148	-4.00418	0.042258	0.127902	1.65236	-71.4397	34.9643	-2.77214	0	0	0.065757
1814	0	2.69812	0	0	2.69818	0.948677	0.39455	-0.141841	-0.0100625	-0.0540668	-4.55074	-3.15E-15	-2.13716	0	0	-0.0117277	0.514584	14.2635	2.7908	55.5669	352.186	603.626	408.811	408.811	408.811	-2.76783	-56.3667	3.35683	-79.7189	326.211	196.077	185.965	185.965	185.965	-56.4218	4.09648	0.818588	1.12865	-1.38296	-3.81913	0.0527093	0.135492	1.65469	-77.7928	34.3664	-2.04817	0	0	0.0817361
1815	0	1.46086	0	0	1.46087	0.967637	0.204402	-0.148721	-0.0108864	-0.0602473	-6.29427	4.66E-16	-2.06734	0	0	-0.0177159	0.573864	13.7333	2.66737	59.9781	352.213	603.049	408.963	408.963	408.963	-2.95876	-54.069	3.07876	-84.8931	326.391	195.729	185.965	185.965	185.965	-54.1338	3.93795	1.18894	1.63136	-1.46711	-3.6306	0.062726	0.140458	1.66068	-83.8342	33.0827	-1.13163	0	0	0.0990096
1816	0	0.0870827	0	0	0.0870841	0.986915	0.0110681	-0.158837	-0.0109972	-0.0668164	-8.97549	2.27E-15	-1.79159	0	0	-0.0270994	0.643264	13.1402	2.55796	64.7471	352.334	602.436	409.078	409.078	409.078	-3.17381	-51.6306	2.78656	-90.001	326.558	195.439	185.965	185.965	185.965	-51.7051	3.76147	1.58665	2.2023	-1.55233	-3.44036	0.0734968	0.14284	1.67056	-90.3579	31.3984	-0.00542686	0	0	0.118374
1817	0	-1.39972	0	0	-1.39973	1.00692	-0.189572	-0.172241	-0.00999049	-0.0732178	-12.6125	-1.39E-15	-1.23047	0	0	-0.0399941	0.7221	12.4855	2.46483	69.8616	352.549	601.799	409.155	409.155	409.155	-3.40735	-49.08	2.48107	-94.9938	326.723	195.281	185.965	185.965	185.965	-49.1637	3.56265	2.00444	2.84101	-1.63689	-3.2502	0.0861516	0.142786	1.6839	-98.1608	29.6596	1.31903	0	0	0.141061
1818	0	-2.96371	0	0	-2.96379	1.02839	-0.404889	-0.18855	-0.00757213	-0.0785838	-17.1216	-4.66E-15	-0.324278	0	0	-0.0555317	0.809337	11.7706	2.38954	75.3058	352.852	601.149	409.191	409.191	409.191	-3.65047	-46.4583	2.16412	-99.7957	326.903	195.337	185.965	185.965	185.965	-46.5497	3.3377	2.43103	3.54627	-1.71888	-3.06178	0.101998	0.140449	1.69941	-108.188	28.1394	2.81291	0	0	0.168896
1819	0	-4.55734	0	0	-4.55763	1.05243	-0.645904	-0.206977	-0.00348388	-0.0820688	-22.3149	-2.33E-15	0.962663	0	0	-0.0716547	0.903625	10.9979	2.33294	81.0615	353.236	600.501	409.187	409.187	409.187	-3.89046	-43.8187	1.83865	-104.301	327.126	195.693	185.965	185.965	185.965	-43.9154	3.08415	2.85072	4.31605	-1.79639	-2.87674	0.121871	0.136161	1.71534	-121.069	27.1065	4.40155	0	0	0.20361
1820	0	-6.12349	0	0	-6.12429	1.08051	-0.927457	-0.226379	0.00210572	-0.0830477	-27.9094	-3.73E-15	2.59405	0	0	-0.0852546	1.00337	10.1701	2.2953	87.1078	353.692	599.872	409.142	409.142	409.142	-4.11065	-41.2239	1.50885	-108.373	327.43	196.427	185.965	185.965	185.965	-41.3228	2.8016	3.24346	5.14739	-1.86746	-2.69659	0.145585	0.129992	1.72975	-136.774	26.5054	6.00226	0	0	0.245886
1821	0	-7.59899	0	0	-7.60086	1.11443	-1.26757	-0.245302	0.00897436	-0.0809527	-33.545	-4.19E-15	4.49015	0	0	-0.0926815	1.1068	9.29034	2.27616	93.422	354.207	599.278	409.055	409.055	409.056	-4.29107	-38.7432	1.18003	-111.853	327.86	197.597	185.965	185.965	185.965	-38.8403	2.49232	3.58588	6.03679	-1.93022	-2.52272	0.172555	0.122112	1.74038	-154.944	26.2424	7.50249	0	0	0.295576
1822	0	-8.91923	0	0	-8.92313	1.15619	-1.6861	-0.262136	0.0164323	-0.0757656	-38.82	7.45E-15	6.48966	0	0	-0.0906705	1.21205	8.36224	2.27451	99.9792	354.768	598.739	408.927	408.927	408.927	-4.4096	-36.4478	0.858662	-114.567	328.464	199.236	185.965	185.965	185.965	-36.5388	2.16165	3.85284	6.98007	-1.98281	-2.35635	0.201079	0.112332	1.74563	-174.37	25.8641	8.82025	0	0	0.350461
1823	0	-10.0235	0	0	-10.031	1.20776	-2.20265	-0.275409	0.0237624	-0.0676971	-43.3455	0	8.39869	0	0	-0.0773682	1.31721	7.38974	2.28878	106.753	355.362	598.275	408.757	408.757	408.757	-4.44397	-34.4051	0.552341	-116.342	329.29	201.345	185.965	185.965	185.965	-34.4862	1.81796	4.01978	7.97247	-2.0235	-2.1985	0.229098	0.100817	1.74433	-193.569	25.0313	9.87068	0	0	0.40712
1824	0	-10.8599	0	0	-10.8734	1.27083	-2.8339	-0.284052	0.0299667	-0.0575202	-46.7983	6.52E-15	9.98329	0	0	-0.0531506	1.42047	6.37704	2.3169	113.717	355.974	597.905	408.544	408.544	408.544	-4.37406	-32.6745	0.269893	-117.018	330.378	203.895	185.965	185.965	185.965	-32.7424	1.4723	4.06523	9.00891	-2.0508	-2.04998	0.254327	0.0874012	1.73689	-210.747	23.123	10.6669	0	0	0.460855
1825	0	-11.3898	0	0	-11.4126	1.34658	-3.5912	-0.28732	0.0344646	-0.0458531	-48.9368	-6.52E-15	11.0553	0	0	-0.0207281	1.52009	5.3286	2.35629	120.841	356.589	597.65	408.289	408.289	408.289	-4.18431	-31.3023	0.0214023	-116.467	331.754	206.83	185.965	185.965	185.965	-31.3555	1.1375	3.97312	10.084	-2.06331	-1.91128	0.275187	0.072513	1.72355	-224.613	19.9703	11.2022	0	0	0.507661
1826	0	-11.5906	0	0	-11.6266	1.43549	-4.47841	-0.284932	0.0364924	-0.0337287	-49.6322	9.32E-16	11.4383	0	0	0.0152209	1.61454	4.24901	2.40399	128.096	357.195	597.528	407.99	407.99	407.99	-3.86534	-30.3196	-0.181805	-114.599	333.433	210.076	185.965	185.965	185.965	-30.3579	0.827178	3.7342	11.1923	-2.05976	-1.7826	0.290184	0.0561825	1.70567	-233.859	15.2173	11.5812	0	0	0.543349
1827	0	-11.4572	0	0	-11.5108	1.53719	-5.49057	-0.276959	0.0355454	-0.0217438	-48.869	8.39E-15	11.0295	0	0	0.0491343	1.70246	3.14301	2.45659	135.452	357.778	597.559	407.649	407.649	407.649	-3.41546	-29.7405	-0.327836	-111.367	335.41	213.551	185.965	185.965	185.965	-29.7655	0.55428	3.34723	12.328	-2.03913	-1.66374	0.29873	0.0386064	1.6843	-237.937	8.70779	11.9597	0	0	0.565559
1828	0	-11.0023	0	0	-11.077	1.65037	-6.61288	-0.263786	0.0314103	-0.0105674	-46.7431	-3.73E-15	9.81611	0	0	0.0758935	1.78279	2.01545	2.5104	142.878	358.326	597.757	407.265	407.265	407.265	-2.84169	-29.5622	-0.405311	-106.77	337.661	217.169	185.965	185.965	185.965	-29.5765	0.329828	2.8195	13.4857	-2.00069	-1.55411	0.300617	0.0202576	1.66074	-236.598	0.543598	12.4894	0	0	0.572932
1829	0	-10.2551	0	0	-10.3525	1.77278	-7.82104	-0.246176	0.0242889	-0.000463927	-43.4608	-4.66E-15	7.88899	0	0	0.0920837	1.85466	0.87124	2.56142	150.342	358.83	598.137	406.838	406.838	406.838	-2.15979	-29.7667	-0.40501	-100.849	340.144	220.845	185.965	185.965	185.965	-29.7734	0.161635	2.16678	14.6597	-1.94374	-1.45271	0.296321	0.00155023	1.63551	-230.248	-8.97993	13.2984	0	0	0.56601
1830	0	-9.25865	0	0	-9.37727	1.9014	-9.08283	-0.225305	0.0147778	0.00836432	-39.3243	-5.59E-15	5.42894	0	0	0.096751	1.91752	-0.284683	2.60545	157.813	359.281	598.711	406.37	406.37	406.37	-1.39318	-30.3229	-0.321462	-93.6829	342.802	224.498	185.965	185.965	185.965	-30.3251	0.0535011	1.41214	15.8447	-1.8679	-1.35814	0.286817	-0.0168385	1.6093	-219.673	-19.3205	14.4373	0	0	0.546607
1831	0	-8.06573	0	0	-8.20033	2.0326	-10.3609	-0.202603	0.00374412	0.0159308	-34.689	-4.43E-15	2.67337	0	0	0.0913612	1.97106	-1.44733	2.63817	165.258	359.671	599.484	405.862	405.862	405.862	-0.570871	-31.1906	-0.154269	-85.3724	345.566	228.048	185.965	185.965	185.965	-31.1909	0.00482537	0.584048	17.0353	-1.773	-1.26863	0.2736	-0.0341236	1.58273	-206.036	-29.8314	15.8886	0	0	0.517693
1832	0	-6.73411	0	0	-6.8756	2.1625	-11.616	-0.17962	-0.00779232	0.0221221	-29.9208	2.91E-15	-0.120495	0	0	0.0790756	2.01523	-2.61173	2.65522	172.644	359.994	600.463	405.317	405.317	405.317	0.275408	-32.3249	0.0912458	-76.0336	348.362	231.418	185.965	185.965	185.965	-32.3249	0.0108298	-0.286092	18.2267	-1.65903	-1.18205	0.258404	-0.0495634	1.55649	-190.506	-39.8317	17.5526	0	0	0.48239
1833	0	-5.32182	0	0	-5.45808	2.28728	-12.811	-0.157707	-0.0188589	0.0269637	-25.34	-1.86E-15	-2.71678	0	0	0.0636073	2.05015	-3.77293	2.65244	179.941	360.245	601.646	404.736	404.736	404.736	1.1143	-33.6793	0.404372	-65.7847	351.116	234.538	185.965	185.965	185.965	-33.6799	0.0632967	-1.1667	19.4138	-1.52608	-1.09612	0.242666	-0.0625791	1.53098	-174.093	-48.751	19.2925	0	0	0.443461
1834	0	-3.88272	0	0	-4.00027	2.40349	-13.9139	-0.138056	-0.028603	0.030261	-21.2064	1.40E-15	-4.92253	0	0	0.0482696	2.07619	-4.92605	2.62585	187.115	360.422	603.029	404.125	404.125	404.125	1.91777	-35.21	0.770179	-54.7377	353.761	237.34	185.965	185.965	185.965	-35.211	0.151659	-2.02862	20.5921	-1.37453	-1.0084	0.227819	-0.0725245	1.50723	-157.553	-56.0731	20.9367	0	0	0.402983
1835	0	-2.46359	0	0	-2.54935	2.50836	-14.9002	-0.121501	-0.0363974	0.0319725	-17.6933	1.40E-15	-6.60543	0	0	0.0353127	2.09388	-6.06632	2.57196	194.138	360.521	604.605	403.487	403.487	403.487	2.66319	-36.8771	1.17128	-42.9919	356.239	239.768	185.965	185.965	185.965	-36.8784	0.264228	-2.84718	21.7573	-1.20486	-0.916577	0.214844	-0.0790892	1.48573	-141.399	-61.4928	22.3369	0	0	0.362425
1836	0	-1.10202	0	0	-1.14503	2.59997	-15.7544	-0.108647	-0.0417834	0.0318721	-14.9011	3.73E-15	-7.69066	0	0	0.025801	2.10387	-7.1891	2.48789	200.979	360.543	606.361	402.826	402.826	402.826	3.3348	-38.6473	1.58993	-30.6313	358.507	241.778	185.965	185.965	185.965	-38.6482	0.389484	-3.6038	22.9053	-1.01776	-0.818517	0.204306	-0.0821361	1.46741	-125.782	-64.8386	23.3596	0	0	0.322327
1837	0	0.174441	0	0	0.181904	2.6774	-16.4708	-0.0996803	-0.0446248	0.0300473	-12.8456	9.32E-16	-8.17382	0	0	0.0197096	2.10688	-8.28992	2.37144	207.611	360.487	608.282	402.149	402.149	402.149	3.92437	-40.4939	2.01007	-17.7241	360.538	243.343	185.965	185.965	185.965	-40.494	0.517086	-4.28693	24.0321	-0.813953	-0.71242	0.196705	-0.0817296	1.45249	-110.886	-66.1162	23.9344	0	0	0.283353
1838	0	1.34807	0	0	1.41008	2.74075	-17.0529	-0.0944879	-0.045227	0.0264492	-11.4805	0	-8.12765	0	0	0.0163234	2.1037	-9.36455	2.2213	214.009	360.356	610.35	401.461	401.461	401.461	4.43087	-42.3968	2.41899	-4.32434	362.32	244.454	185.965	185.965	185.965	-42.3963	0.638709	-4.89229	25.1343	-0.59452	-0.59702	0.192008	-0.0784018	1.44138	-96.6071	-65.6839	24.1184	0	0	0.245591
1839	0	2.40975	0	0	2.52693	2.79095	-17.5118	-0.0926404	-0.044049	0.0213682	-10.7088	-1.86E-15	-7.6659	0	0	0.0146868	2.09507	-10.409	2.03715	220.149	360.151	612.542	400.767	400.767	400.767	4.8592	-44.3425	2.80819	9.52448	363.853	245.119	185.965	185.965	185.965	-44.3415	0.748402	-5.42189	26.2085	-0.360362	-0.471749	0.190106	-0.0728093	1.43379	-82.9652	-63.9352	23.988	0	0	0.209458
1840	0	3.35718	0	0	3.52744	2.82963	-17.8637	-0.0936663	-0.0417054	0.0150223	-10.4199	9.32E-16	-6.93325	0	0	0.0139493	2.08171	-11.4196	1.81964	226.012	359.875	614.835	400.073	400.073	400.073	5.21833	-46.3219	3.1735	23.7862	365.148	245.365	185.965	185.965	185.965	-46.3211	0.842663	-5.88254	27.2516	-0.112919	-0.336635	0.190867	-0.0657052	1.42946	-69.9864	-61.3993	23.6728	0	0	0.175431
1841	0	4.19309	0	0	4.41252	2.85877	-18.1279	-0.0969911	-0.0387454	0.00779596	-10.4936	0	-6.07336	0	0	0.0135047	2.06416	-12.393	1.57051	231.579	359.535	617.206	399.386	399.386	399.386	5.51944	-48.3295	3.5146	38.4289	366.223	245.232	185.965	185.965	185.965	-48.3298	0.920215	-6.28419	28.2609	0.146545	-0.192637	0.194025	-0.0577901	1.4277	-57.7494	-58.4992	23.2558	0	0	0.144025
1842	0	4.92362	0	0	5.18732	2.88042	-18.3237	-0.102148	-0.0357347	-2.52E-05	-10.8258	-1.40E-15	-5.22595	0	0	0.0130212	2.04284	-13.3261	1.29251	236.838	359.133	619.627	398.71	398.71	398.71	5.77411	-50.3625	3.83413	53.4223	367.096	244.77	185.965	185.965	185.965	-50.3647	0.981602	-6.63799	29.2338	0.416481	-0.0414584	0.199356	-0.0497553	1.42827	-46.3386	-55.6616	22.8235	0	0	0.115734
1843	0	5.55693	0	0	5.8597	2.89651	-18.4689	-0.108633	-0.0330349	-0.00808354	-11.3177	3.26E-15	-4.49961	0	0	0.0123584	2.01801	-14.2165	0.989311	241.776	358.676	622.074	398.05	398.05	398.05	5.99267	-52.4192	4.13657	68.7367	367.785	244.037	185.965	185.965	185.965	-52.4244	1.02872	-6.95471	30.1682	0.695198	0.114475	0.206797	-0.0419034	1.43071	-35.9254	-53.0851	22.3807	0	0	0.0910369
1844	0	6.10196	0	0	6.43878	2.9086	-18.5778	-0.116044	-0.0310349	-0.0161119	-11.89	-2.33E-15	-3.98771	0	0	0.0114964	1.9897	-15.0618	0.665411	246.386	358.169	624.521	397.412	397.412	397.412	6.18299	-54.4984	4.42694	84.3419	368.306	243.094	185.965	185.965	185.965	-54.5076	1.06429	-7.24314	31.0621	0.980945	0.271984	0.216203	-0.0348674	1.43459	-26.6388	-51.0733	21.9648	0	0	0.0702842
1845	0	6.56754	0	0	6.93366	2.91771	-18.6599	-0.123967	-0.0297943	-0.0238225	-12.4724	-1.16E-15	-3.73294	0	0	0.0104701	1.95774	-15.8603	0.326021	250.662	357.619	626.942	396.8	396.8	396.8	6.34973	-56.5989	4.70974	100.207	368.666	242.002	185.965	185.965	185.965	-56.6129	1.09147	-7.50916	31.9139	1.27181	0.427311	0.227218	-0.0287298	1.4393	-18.5326	-49.602	21.504	0	0	0.0534409
1846	0	6.96164	0	0	7.35254	2.92431	-18.7192	-0.132155	-0.0294652	-0.0311534	-13.0191	-1.40E-15	-3.76487	0	0	0.00934326	1.92182	-16.6107	-0.0232445	254.605	357.031	629.315	396.218	396.218	396.218	6.4939	-58.7185	4.98782	116.299	368.868	240.824	185.964	185.965	185.965	-58.738	1.11337	-7.75497	32.7223	1.56575	0.576352	0.239575	-0.0236982	1.44505	-11.5442	-48.7542	20.9851	0	0	0.0402445
1847	0	7.29089	0	0	7.70212	2.92827	-18.7548	-0.140294	-0.0299765	-0.0378902	-13.4875	3.26E-15	-4.0708	0	0	0.00818873	1.88153	-17.3119	-0.376548	258.215	356.411	631.619	395.668	395.668	395.668	6.61293	-60.8539	5.26173	132.586	368.908	239.616	185.965	185.965	185.965	-60.8793	1.13291	-7.97887	33.4863	1.86049	0.714844	0.25299	-0.0197606	1.45151	-5.66621	-48.4443	20.3513	0	0	0.0303938
1848	0	7.56034	0	0	7.98722	2.92886	-18.7601	-0.148162	-0.0312285	-0.044103	-13.8499	4.66E-16	-4.61491	0	0	0.00709955	1.83632	-17.9635	-0.728031	261.496	355.764	633.832	395.155	395.155	395.155	6.70096	-63.0004	5.52925	149.034	368.776	238.433	185.965	185.965	185.965	-63.0319	1.15258	-8.17534	34.2051	2.15388	0.838436	0.266984	-0.0170039	1.45864	-0.66005	-48.6063	19.5691	0	0	0.0231994
1849	0	7.77327	0	0	8.21061	2.92493	-18.7248	-0.155554	-0.0329612	-0.0498489	-14.088	2.33E-15	-5.32828	0	0	0.00618372	1.78567	-18.5652	-1.07208	264.455	355.096	635.937	394.681	394.68	394.681	6.74955	-65.152	5.78515	165.606	368.455	237.321	185.965	185.965	185.965	-65.1892	1.17436	-8.3355	34.8785	2.44357	0.943047	0.280831	-0.0151806	1.46657	3.83652	-49.024	18.585	0	0	0.0177667
1850	0	7.93109	0	0	8.37298	2.91502	-18.6356	-0.162276	-0.0348374	-0.055213	-14.1927	9.32E-16	-6.12127	0	0	0.00554233	1.72911	-19.1174	-1.40358	267.103	354.411	637.918	394.246	394.246	394.246	6.7487	-67.3009	6.02133	182.266	367.928	236.324	185.965	185.965	185.965	-67.343	1.19973	-8.44802	35.5061	2.72714	1.02504	0.293755	-0.0139351	1.47504	8.21319	-49.4308	17.3605	0	0	0.0132325
1851	0	8.03347	0	0	8.47326	2.89751	-18.4779	-0.168255	-0.0364948	-0.0604396	-14.1735	5.59E-15	-6.89368	0	0	0.00523954	1.66629	-19.6205	-1.71819	269.449	353.713	639.763	393.854	393.854	393.854	6.68798	-69.438	6.22756	198.975	367.172	235.477	185.965	185.965	185.965	-69.4837	1.22962	-8.50027	36.0881	3.00221	1.08148	0.305135	-0.0129433	1.48448	12.9303	-49.5851	15.8895	0	0	0.00879512
1852	0	8.07873	0	0	8.50911	2.87091	-18.2377	-0.173426	-0.0375507	-0.0658171	-14.0494	2.33E-15	-7.54235	0	0	0.00526057	1.59707	-20.0755	-2.01241	271.507	353.007	641.461	393.505	393.505	393.505	6.55785	-71.5527	6.39222	215.69	366.171	234.81	185.965	185.965	185.965	-71.6001	1.2646	-8.47976	36.6247	3.2664	1.11014	0.313811	-0.0118878	1.49501	18.656	-49.2517	14.1819	0	0	0.00361399
1853	0	8.06446	0	0	8.47778	2.83399	-17.9033	-0.17783	-0.0377245	-0.0715064	-13.8536	9.32E-16	-7.97874	0	0	0.00548957	1.52155	-20.4832	-2.28389	273.29	352.297	643.003	393.199	393.199	393.199	6.3507	-73.6337	6.50352	232.364	364.909	234.348	185.965	185.965	185.965	-73.6807	1.30498	-8.37543	37.1166	3.51741	1.10988	0.319387	-0.0103714	1.50644	25.6805	-48.2156	12.2845	0	0	-0.00248593
1854	0	7.98814	0	0	8.37695	2.78596	-17.4663	-0.18149	-0.0367331	-0.0778046	-13.6198	9.32E-16	-8.12461	0	0	0.0057016	1.44014	-20.8452	-2.53135	274.814	351.585	644.383	392.935	392.935	392.935	6.06168	-75.6697	6.55079	248.942	363.377	234.11	185.965	185.965	185.965	-75.7136	1.35097	-8.17895	37.5644	3.75302	1.08051	0.3212	-0.00805944	1.51884	34.4672	-46.3166	10.2562	0	0	-0.00965702
1855	0	7.84815	0	0	8.20577	2.72659	-16.9231	-0.184483	-0.034527	-0.0848629	-13.3852	1.16E-15	-7.93925	0	0	0.00561413	1.35353	-21.1627	-2.75463	276.094	350.877	645.598	392.714	392.714	392.714	5.68943	-77.6497	6.5257	265.368	361.574	234.112	185.965	185.965	185.965	-77.688	1.4029	-7.88573	37.9689	3.9712	1.0228	0.318608	-0.00489668	1.53191	45.3232	-43.5646	8.194	0	0	-0.0176249
1856	0	7.6443	0	0	7.96545	2.65625	-16.2756	-0.186845	-0.0311011	-0.092774	-13.1777	-3.03E-15	-7.40372	0	0	0.00493458	1.26281	-21.4374	-2.95482	277.145	350.176	646.646	392.533	392.533	392.533	5.23613	-79.5639	6.42324	281.574	359.51	234.362	185.965	185.965	185.965	-79.5943	1.46123	-7.49553	38.331	4.17007	0.938711	0.311798	-0.000759473	1.54553	58.2287	-39.9805	6.18709	0	0	-0.0257308
1857	0	7.37847	0	0	7.65973	2.57589	-15.5305	-0.188578	-0.0265641	-0.101431	-13.0156	3.84E-15	-6.52937	0	0	0.00344191	1.16925	-21.6709	-3.13396	277.983	349.487	647.527	392.39	392.389	392.39	4.70752	-81.4038	6.24244	297.491	357.2	234.869	185.965	185.965	185.965	-81.4246	1.52664	-7.01279	38.6517	4.34801	0.831	0.30106	0.00441658	1.55903	72.9757	-35.6243	4.31034	0	0	-0.0331848
1858	0	7.05504	0	0	7.29505	2.487	-14.7	-0.189679	-0.0211731	-0.110813	-12.9076	-1.75E-15	-5.36042	0	0	0.00106221	1.07439	-21.8649	-3.29487	278.622	348.814	648.246	392.282	392.282	392.282	4.11272	-83.1631	5.98667	313.041	354.672	235.631	185.965	185.965	185.965	-83.1733	1.59995	-6.44659	38.9322	4.50377	0.703115	0.286457	0.0104762	1.5718	89.4485	-30.6887	2.62856	0	0	-0.0392822
1859	0	6.6809	0	0	6.88044	2.39146	-13.8002	-0.190136	-0.0152354	-0.120625	-12.8513	-2.39E-15	-3.96158	0	0	-0.00210522	0.979949	-22.0212	-3.44118	279.079	348.162	648.805	392.206	392.206	392.206	3.46342	-84.8374	5.66351	328.144	351.959	236.646	185.965	185.965	185.965	-84.8371	1.68206	-5.81003	39.1736	4.63634	0.559253	0.268831	0.0172499	1.58328	107.109	-25.3827	1.18398	0	0	-0.043224
1860	0	6.26555	0	0	6.42719	2.29146	-12.8509	-0.189848	-0.00904501	-0.130692	-12.8249	2.01E-15	-2.40849	0	0	-0.00579259	0.887668	-22.1415	-3.57688	279.365	347.536	649.21	392.158	392.158	392.158	2.77342	-86.4245	5.28421	342.72	349.102	237.905	185.965	185.965	185.965	-86.4149	1.77384	-5.11958	39.3769	4.74513	0.403925	0.248998	0.0246235	1.59299	125.484	-19.8823	-0.0235498	0	0	-0.0445016
1861	0	5.82064	0	0	5.94836	2.1893	-11.8736	-0.18873	-0.00294192	-0.140594	-12.7973	-3.17E-15	-0.788548	0	0	-0.00959822	0.799298	-22.2277	-3.70621	279.497	346.94	649.468	392.133	392.133	392.133	2.0576	-87.9242	4.86295	356.689	346.146	239.393	185.965	185.965	185.965	-87.9075	1.876	-4.39388	39.5436	4.82997	0.241867	0.22791	0.0322692	1.60004	143.954	-14.4299	-1.00718	0	0	-0.0427883
1862	0	5.35945	0	0	5.45804	2.0873	-10.8907	-0.186664	0.00287048	-0.150255	-12.7248	-5.20E-15	0.820806	0	0	-0.0130848	0.716406	-22.2814	-3.83333	279.486	346.379	649.588	392.128	392.128	392.128	1.3314	-89.338	4.41571	369.974	343.139	241.089	185.965	185.965	185.965	-89.3173	1.98898	-3.65284	39.675	4.89117	0.077714	0.206204	0.0399951	1.60431	162.202	-9.17147	-1.82231	0	0	-0.0381395
1863	0	4.89595	0	0	4.97049	1.98769	-9.92448	-0.183508	0.00815753	-0.15919	-12.557	2.05E-15	2.34018	0	0	-0.0158272	0.640402	-22.3046	-3.96219	279.345	345.857	649.577	392.138	392.138	392.138	0.609904	-90.6683	3.95931	382.502	340.129	242.965	185.965	185.965	185.965	-90.6471	2.11281	-2.91637	39.7723	4.9293	-0.0840116	0.185081	0.0474873	1.60536	179.527	-4.33215	-2.50782	0	0	-0.0306823
1864	0	4.44384	0	0	4.49931	1.89251	-8.99588	-0.17915	0.0127349	-0.167453	-12.2447	-2.48E-15	3.69805	0	0	-0.0175031	0.57234	-22.299	-4.09625	279.088	345.377	649.446	392.158	392.158	392.158	-0.0925659	-91.918	3.51037	394.208	337.163	244.988	185.965	185.965	185.965	-91.9001	2.24708	-2.20355	39.837	4.9455	-0.239302	0.164915	0.0544698	1.60304	195.802	-0.0764949	-3.1344	0	0	-0.0208846
1865	0	4.01581	0	0	4.05659	1.80356	-8.1237	-0.173573	0.0165134	-0.174602	-11.753	3.55E-15	4.83914	0	0	-0.0179629	0.512927	-22.2665	-4.23841	278.727	344.94	649.204	392.184	392.184	392.184	-0.763316	-93.0896	3.08419	405.036	334.284	247.115	185.965	185.965	185.965	-93.0785	2.39088	-1.53142	39.8708	4.94129	-0.384669	0.146742	0.0606421	1.59734	210.428	3.46702	-3.75425	0	0	-0.00923227
1866	0	3.62236	0	0	3.65219	1.72234	-7.32398	-0.166805	0.0193874	-0.180738	-11.0599	-3.96E-15	5.71636	0	0	-0.0172242	0.462472	-22.2088	-4.39082	278.273	344.549	648.862	392.211	392.211	392.211	-1.3915	-94.1842	2.69405	414.936	331.529	249.299	185.965	185.965	185.965	-94.1831	2.54278	-0.914326	39.8752	4.9185	-0.517254	0.130918	0.0657759	1.58858	223.312	6.1527	-4.42173	0	0	0.00364971
1867	0	3.27135	0	0	3.29326	1.65001	-6.60935	-0.158996	0.0213781	-0.185566	-10.168	2.33E-15	6.30701	0	0	-0.0154859	0.420804	-22.1277	-4.55491	277.739	344.203	648.43	392.237	392.237	392.237	-1.96878	-95.2017	2.3503	423.87	328.93	251.483	185.965	185.965	185.965	-95.213	2.70086	-0.363054	39.8519	4.87932	-0.634947	0.118118	0.0698428	1.57722	234.025	8.00985	-5.17521	0	0	0.0171484
1868	0	2.96766	0	0	2.98397	1.58737	-5.98876	-0.150399	0.0224788	-0.189178	-9.10328	2.91E-15	6.60102	0	0	-0.0130549	0.387348	-22.0251	-4.73131	277.137	343.9	647.918	392.256	392.256	392.256	-2.4894	-96.1399	2.05989	431.808	326.51	253.608	185.965	185.965	185.965	-96.1649	2.86278	0.115552	39.8026	4.82637	-0.736376	0.108394	0.0726719	1.56382	242.522	8.97509	-6.03107	0	0	0.0306782
1869	0	2.71317	0	0	2.72557	1.53486	-5.46745	-0.141322	0.0228258	-0.191357	-7.91152	-9.32E-16	6.61608	0	0	-0.0102969	0.361111	-21.9025	-4.92003	276.479	343.637	647.337	392.268	392.268	392.268	-2.9504	-96.9945	1.82611	438.73	324.286	255.609	185.965	185.965	185.965	-97.0339	3.02582	0.51887	39.729	4.76236	-0.820756	0.102293	0.0744307	1.54925	248.41	9.16206	-6.97805	0	0	0.0436854
1870	0	2.50673	0	0	2.51649	1.49261	-5.04731	-0.132211	0.0225006	-0.192073	-6.66348	3.49E-16	6.37701	0	0	-0.00754836	0.340752	-21.7615	-5.12052	275.775	343.411	646.695	392.268	392.268	392.268	-3.35127	-97.7598	1.64861	444.626	322.265	257.42	185.965	185.965	185.965	-97.8134	3.18701	0.848158	39.6329	4.69039	-0.887922	0.100118	0.0752574	1.53427	251.424	8.67007	-7.98482	0	0	0.0556972
1871	0	2.34495	0	0	2.35296	1.46044	-4.72704	-0.123501	0.0215887	-0.191193	-5.43685	0	5.91841	0	0	-0.00507105	0.324645	-21.6037	-5.33171	275.035	343.216	646.002	392.257	392.257	392.257	-3.69375	-98.429	1.52373	449.495	320.449	258.98	185.965	185.965	185.965	-98.4958	3.34327	1.10825	39.5158	4.61368	-0.938211	0.102175	0.0752966	1.52008	251.246	7.58101	-8.99578	0	0	0.0662686
1872	0	2.22256	0	0	2.22944	1.43793	-4.50272	-0.115686	0.020121	-0.188633	-4.31758	3.38E-15	5.27612	0	0	-0.00303169	0.310977	-21.4303	-5.5522	274.27	343.046	645.268	392.232	392.232	392.232	-3.98144	-98.9948	1.44509	453.347	318.831	260.229	185.965	185.965	185.965	-99.0734	3.49156	1.30681	39.3792	4.53548	-0.97232	0.10858	0.0746612	1.50757	247.628	5.92925	-9.94424	0	0	0.075037
1873	0	2.13328	0	0	2.13948	1.42445	-4.36831	-0.109173	0.0180797	-0.184346	-3.37952	1.28E-15	4.486	0	0	-0.00150471	0.297839	-21.2425	-5.7804	273.488	342.896	644.499	392.192	392.193	392.192	-4.21947	-99.4502	1.40408	456.199	317.401	261.119	185.965	185.965	185.965	-99.5391	3.62909	1.45378	39.2244	4.45914	-0.991183	0.119582	0.0735846	1.49755	240.294	3.80413	-10.7634	0	0	0.0816686
1874	0	2.07038	0	0	2.07627	1.4192	-4.31597	-0.104213	0.0154988	-0.178125	-2.67353	-5.82E-16	3.59307	0	0	-0.000492079	0.283328	-21.0411	-6.01458	272.696	342.759	643.704	392.139	392.139	392.139	-4.4142	-99.7896	1.39057	458.076	316.143	261.609	185.965	185.965	185.965	-99.8874	3.75348	1.56065	39.0523	4.38787	-0.995922	0.135354	0.0722845	1.49076	228.955	1.31179	-11.38	0	0	0.0858558
1875	0	2.02708	0	0	2.03291	1.42124	-4.33635	-0.101021	0.0124489	-0.170081	-2.23776	3.49E-16	2.64873	0	0	5.67E-05	0.265626	-20.827	-6.25298	271.901	342.629	642.89	392.073	392.073	392.073	-4.573	-100.009	1.3936	459.013	315.036	261.675	185.965	185.964	185.965	-100.114	3.86295	1.6398	38.8638	4.32482	-0.987726	0.155675	0.0708895	1.48775	213.655	-1.44904	-11.733	0	0	0.0874236
1876	0	1.99678	0	0	2.00273	1.42957	-4.41942	-0.0995689	0.00912274	-0.159977	-2.0789	1.05E-15	1.7165	0	0	0.000230602	0.243108	-20.6007	-6.49397	271.108	342.503	642.063	391.993	391.993	391.993	-4.70367	-100.107	1.40232	459.052	314.06	261.305	185.965	185.965	185.965	-100.218	3.9563	1.70357	38.6593	4.27281	-0.967664	0.180782	0.0699021	1.48854	194.152	-4.13241	-11.7621	0	0	0.086092
1877	0	1.97292	0	0	1.97915	1.44315	-4.55473	-0.0998744	0.00571535	-0.148112	-2.20411	2.36E-15	0.857153	0	0	0.000134242	0.214405	-20.3625	-6.73599	270.319	342.377	641.229	391.901	391.901	391.901	-4.81386	-100.082	1.40676	458.242	313.189	260.499	185.965	185.965	185.965	-100.199	4.03299	1.76343	38.4389	4.23447	-0.936791	0.209938	0.0696099	1.49321	170.865	-6.50284	-11.4345	0	0	0.0817952
1878	0	1.94904	0	0	1.9557	1.46098	-4.73233	-0.101882	0.00243508	-0.134284	-2.61392	-1.51E-15	0.125892	0	0	-0.000132397	0.178429	-20.1124	-6.97766	269.539	342.249	640.395	391.798	391.798	391.798	-4.91072	-99.9379	1.39864	456.641	312.4	259.272	185.965	185.965	185.965	-100.06	4.09301	1.82914	38.2025	4.21203	-0.896001	0.243133	0.0703602	1.50164	143.746	-8.23576	-10.7175	0	0	0.0741823
1879	0	1.91898	0	0	1.92614	1.48211	-4.94274	-0.105519	-0.000450278	-0.119056	-3.30947	-2.95E-15	-0.427733	0	0	-0.000490128	0.134375	-19.8505	-7.21782	268.767	342.119	639.567	391.686	391.686	391.686	-5.00021	-99.6768	1.37197	454.314	311.673	257.651	185.965	185.964	185.965	-99.8042	4.13685	1.90815	37.9496	4.20745	-0.846064	0.279051	0.0723865	1.51349	113.67	-9.04998	-9.63107	0	0	0.0632661
1880	0	1.87709	0	0	1.88478	1.50574	-5.17787	-0.110762	-0.00274173	-0.102541	-4.29858	-2.69E-15	-0.774329	0	0	-0.000895091	0.0818347	-19.5765	-7.45554	268.004	341.987	638.749	391.566	391.566	391.566	-5.08678	-99.3051	1.32356	451.331	310.991	255.674	185.965	185.965	185.965	-99.438	4.1654	2.00502	37.6794	4.22213	-0.787535	0.317006	0.0759656	1.52833	81.111	-8.68511	-8.20358	0	0	0.0487987
1881	0	1.81891	0	0	1.82712	1.53117	-5.43073	-0.117512	-0.004294	-0.0853785	-5.57954	-8.59E-16	-0.905155	0	0	-0.00133603	0.0206942	-19.2901	-7.69004	267.248	341.857	637.948	391.439	391.439	391.439	-5.17314	-98.8307	1.25295	447.767	310.341	253.389	185.965	185.965	185.965	-98.9694	4.17986	2.12129	37.3911	4.25719	-0.720921	0.355374	0.0810879	1.54559	47.2219	-7.02535	-6.51161	0	0	0.0309208
1882	0	1.74186	0	0	1.75051	1.55787	-5.69594	-0.125597	-0.00498881	-0.0681066	-7.13404	-1.24E-15	-0.830072	0	0	-0.00181542	-0.0488738	-18.9908	-7.92082	266.495	341.733	637.167	391.307	391.307	391.307	-5.26017	-98.2643	1.16259	443.701	309.718	250.853	185.965	185.965	185.965	-98.4091	4.18177	2.25541	37.0837	4.31326	-0.646588	0.392494	0.0877235	1.56442	13.1948	-3.99526	-4.65527	0	0	0.00990052
1883	0	1.64582	0	0	1.65481	1.58543	-5.96949	-0.134713	-0.00490181	-0.0514125	-8.91538	1.04E-15	-0.590066	0	0	-0.00232959	-0.12637	-18.6782	-8.14747	265.744	341.62	636.413	391.171	391.171	391.171	-5.34725	-97.6193	1.05726	439.213	309.121	248.13	185.965	185.965	185.965	-97.7706	4.173	2.40326	36.756	4.39044	-0.564857	0.426383	0.0954304	1.58414	-19.559	0.186371	-2.75353	0	0	-0.0136082
1884	0	1.53367	0	0	1.54285	1.61358	-6.24862	-0.144383	-0.00412461	-0.0360541	-10.8387	9.54E-16	-0.237221	0	0	-0.00283325	-0.211113	-18.3516	-8.36974	264.987	341.524	635.688	391.033	391.033	391.033	-5.43248	-96.9119	0.943443	434.382	308.555	245.29	185.965	185.965	185.965	-97.0696	4.15579	2.55866	36.4071	4.48854	-0.476102	0.45484	0.103753	1.60358	-49.4383	5.29914	-0.942643	0	0	-0.0384869
1885	0	1.41111	0	0	1.42032	1.64215	-6.53156	-0.153895	-0.00295086	-0.0226372	-12.7773	-3.41E-15	0.153991	0	0	-0.00324039	-0.302177	-18.0106	-8.58753	264.221	341.452	634.998	390.894	390.894	390.894	-5.51349	-96.1604	0.828577	429.282	308.028	242.403	185.965	185.965	185.965	-96.3243	4.13274	2.71448	36.0359	4.60676	-0.380631	0.475928	0.11181	1.6215	-75.0183	10.8133	0.658777	0	0	-0.0632668
1886	0	1.28598	0	0	1.29514	1.67102	-6.81717	-0.162464	-0.00157083	-0.0117304	-14.5856	3.12E-15	0.52156	0	0	-0.00343562	-0.398558	-17.6547	-8.80074	263.439	341.411	634.344	390.756	390.755	390.756	-5.58794	-95.3839	0.71995	423.983	307.55	239.538	185.964	185.964	185.965	-95.5535	4.10677	2.86359	35.6418	4.7441	-0.278977	0.487947	0.118932	1.63677	-95.0496	16.3317	1.94995	0	0	-0.0862137
1887	0	1.16715	0	0	1.1762	1.70012	-7.10466	-0.169314	-0.000319942	-0.00347785	-16.1216	-2.88E-15	0.797689	0	0	-0.00333761	-0.499108	-17.2833	-9.00938	262.632	341.409	633.728	390.62	390.62	390.62	-5.65404	-94.601	0.624052	418.544	307.132	236.754	185.965	185.965	185.965	-94.7758	4.08093	2.99983	35.2241	4.89891	-0.171671	0.49009	0.12422	1.64833	-108.937	21.2795	2.8807	0	0	-0.105728
1888	0	1.06289	0	0	1.0718	1.72934	-7.39301	-0.173951	0.000483668	0.00204894	-17.2887	-8.74E-17	0.929129	0	0	-0.00293838	-0.602668	-16.8962	-9.21339	261.795	341.451	633.149	390.489	390.489	390.489	-5.71097	-93.828	0.545671	413.014	306.782	234.1	185.965	185.965	185.965	-94.0071	4.05813	3.11878	34.7827	5.06939	-0.0594847	0.482048	0.126953	1.65531	-116.47	25.178	3.43627	0	0	-0.120355
1889	0	0.979528	0	0	0.988394	1.75852	-7.68059	-0.176287	0.000616869	0.00522659	-18.0569	8.44E-16	0.888358	0	0	-0.00230662	-0.708034	-16.493	-9.41273	260.916	341.545	632.608	390.365	390.365	390.365	-5.7592	-93.0775	0.48753	407.432	306.504	231.608	185.965	185.965	185.965	-93.2603	4.04098	3.21841	34.3175	5.25328	0.0566803	0.464703	0.12656	1.6574	-118.298	27.6518	3.66187	0	0	-0.129428
1890	0	0.921045	0	0	0.930013	1.78737	-7.96455	-0.176628	-8.02E-05	0.00647397	-18.4629	7.43E-16	0.671391	0	0	-0.00155298	-0.814022	-16.0735	-9.60721	259.988	341.695	632.1	390.251	390.251	390.251	-5.8007	-92.3582	0.450136	401.827	306.298	229.298	185.964	185.965	185.965	-92.544	4.03168	3.29925	33.829	5.44801	0.175697	0.439236	0.122748	1.65511	-115.344	28.4671	3.63107	0	0	-0.132753
1891	0	0.889154	0	0	0.898436	1.81547	-8.24075	-0.175496	-0.00148862	0.00638107	-18.585	-1.72E-15	0.316099	0	0	-0.00076626	-0.919471	-15.6374	-9.79663	258.999	341.906	631.62	390.149	390.149	390.149	-5.83886	-91.6753	0.431998	396.215	306.158	227.175	185.965	185.965	185.965	-91.8639	4.03206	3.36416	33.3178	5.65077	0.296357	0.407487	0.115666	1.64896	-108.907	27.719	3.4384	0	0	-0.130939
1892	0	0.88403	0	0	0.893846	1.84227	-8.50381	-0.173397	-0.00343634	0.00535626	-18.5101	-4.28E-15	-0.124092	0	0	5.73E-06	-1.02325	-15.185	-9.98061	257.939	342.183	631.164	390.062	390.062	390.062	-5.8782	-91.0316	0.430381	390.611	306.073	225.236	185.965	185.965	185.965	-91.2231	4.04371	3.41772	32.7851	5.85857	0.417259	0.371138	0.105676	1.63971	-100.095	25.5957	3.17329	0	0	-0.124769
1893	0	0.904791	0	0	0.915426	1.86717	-8.74789	-0.170751	-0.00560056	0.00389539	-18.3157	4.44E-15	-0.580397	0	0	0.000761671	-1.12431	-14.7163	-10.1586	256.798	342.529	630.724	389.992	389.992	389.992	-5.92366	-90.4284	0.442029	385.019	306.03	223.473	185.965	185.965	185.965	-90.623	4.06807	3.46517	32.2322	6.06816	0.536835	0.332072	0.0934122	1.62839	-90.097	22.4806	2.91535	0	0	-0.115522
1894	0	0.950037	0	0	0.961784	1.88957	-8.96718	-0.167932	-0.00776815	0.00227609	-18.0663	-3.24E-15	-0.999593	0	0	0.00151667	-1.22165	-14.2318	-10.3298	255.564	342.944	630.294	389.941	389.941	389.941	-5.97992	-89.8658	0.463939	379.443	306.015	221.874	185.965	185.965	185.965	-90.0643	4.10643	3.51154	31.6612	6.27635	0.653298	0.291768	0.0793724	1.61585	-79.757	18.6752	2.71859	0	0	-0.104321
1895	0	1.01826	0	0	1.0314	1.90894	-9.15658	-0.165252	-0.00972829	0.000684454	-17.8097	-6.76E-16	-1.33927	0	0	0.0022888	-1.31436	-13.7321	-10.4931	254.227	343.432	629.865	389.91	389.91	389.91	-6.05096	-89.3436	0.49389	373.885	306.014	220.425	185.965	185.965	185.965	-89.547	4.15994	3.56092	31.0741	6.4799	0.764631	0.251477	0.0642005	1.6029	-69.6964	14.5226	2.61017	0	0	-0.0922135
1896	0	1.10809	0	0	1.12289	1.92485	-9.31198	-0.162775	-0.01138	-0.000593581	-17.5596	-3.37E-15	-1.57939	0	0	0.00307914	-1.40162	-13.2181	-10.6472	252.776	343.991	629.43	389.899	389.899	389.899	-6.13958	-88.8615	0.530619	368.343	306.016	219.114	185.965	185.965	185.965	-89.0711	4.22961	3.61606	30.4735	6.67565	0.868649	0.212728	0.0484749	1.5905	-60.6004	10.2893	2.60367	0	0	-0.0804013
1897	0	1.21828	0	0	1.23498	1.93694	-9.42999	-0.160574	-0.0126808	-0.00160328	-17.3228	2.02E-15	-1.71519	0	0	0.00387197	-1.48272	-12.6909	-10.7902	251.205	344.623	628.985	389.908	389.907	389.908	-6.24733	-88.4192	0.573794	362.82	306.013	217.93	185.965	185.965	185.965	-88.6364	4.31626	3.67833	29.8621	6.8607	0.962829	0.176134	0.0326369	1.57914	-52.6005	6.13974	2.68689	0	0	-0.0693909
1898	0	1.34754	0	0	1.36632	1.94496	-9.50828	-0.158566	-0.0135595	-0.00218114	-17.0871	2.65E-15	-1.74716	0	0	0.00463536	-1.55708	-12.1519	-10.9201	249.505	345.324	628.524	389.935	389.935	389.935	-6.37455	-88.0164	0.623906	357.315	305.999	216.86	185.965	185.965	185.965	-88.2426	4.42037	3.74776	29.2429	7.03249	1.04444	0.14253	0.0170825	1.56928	-45.9675	2.24083	2.8466	0	0	-0.0598415
1899	0	1.49425	0	0	1.51523	1.94875	-9.54517	-0.156777	-0.0140653	-0.00234687	-16.8503	-8.50E-16	-1.69189	0	0	0.00533065	-1.62422	-11.6027	-11.0343	247.671	346.093	628.045	389.979	389.979	389.979	-6.5203	-87.6523	0.681997	351.831	305.972	215.897	185.965	185.965	185.965	-87.889	4.54202	3.82318	28.6187	7.18875	1.11062	0.112313	0.00211194	1.56135	-40.7041	-1.36609	3.06097	0	0	-0.0519723
1900	0	1.6564	0	0	1.67963	1.94817	-9.53959	-0.155156	-0.0142107	-0.0022665	-16.6058	1.49E-15	-1.56609	0	0	0.00592004	-1.68387	-11.0451	-11.1301	245.7	346.926	627.544	390.036	390.036	390.036	-6.68253	-87.3255	0.749407	346.372	305.931	215.029	185.965	185.965	185.965	-87.5743	4.68081	3.90252	27.9923	7.32782	1.15845	0.0853587	-0.0120407	1.55559	-36.5133	-4.65104	3.29686	0	0	-0.0455482
1901	0	1.83164	0	0	1.85707	1.94321	-9.49119	-0.153698	-0.0140971	-0.00187485	-16.3537	-2.00E-15	-1.39587	0	0	0.00637633	-1.73582	-10.4808	-11.2045	243.587	347.82	627.023	390.106	390.106	390.106	-6.85837	-87.0345	0.827511	340.941	305.879	214.249	185.964	185.964	185.965	-87.2967	4.83582	3.9831	27.3663	7.44852	1.18516	0.0618679	-0.0252973	1.5522	-33.3835	-7.6758	3.53748	0	0	-0.0406197
1902	0	2.01727	0	0	2.04472	1.93387	-9.40005	-0.152434	-0.013782	-0.0014321	-16.1003	4.19E-15	-1.20337	0	0	0.0066879	-1.78006	-9.9117	-11.2547	241.334	348.768	626.481	390.184	390.184	390.184	-7.04429	-86.7771	0.917458	335.543	305.82	213.548	185.965	185.965	185.965	-87.0539	5.00563	4.06197	26.7427	7.55008	1.18825	0.041301	-0.0375739	1.55136	-30.845	-10.5169	3.75215	0	0	-0.0366148
1903	0	2.21038	0	0	2.23963	1.92024	-9.26699	-0.151297	-0.0134091	-0.000951743	-15.8434	2.06E-15	-1.01708	0	0	0.00685545	-1.81667	-9.33947	-11.278	238.939	349.767	625.921	390.268	390.268	390.268	-7.23646	-86.551	1.02008	330.181	305.76	212.918	185.965	185.965	185.965	-86.8433	5.18838	4.13612	26.1233	7.63232	1.1658	0.0235462	-0.0489551	1.55305	-28.7361	-13.327	3.92697	0	0	-0.0333315
1904	0	2.40809	0	0	2.43874	1.90246	-9.09319	-0.150351	-0.013082	-0.000580719	-15.5931	2.59E-15	-0.857716	0	0	0.00689687	-1.84593	-8.76578	-11.2718	236.404	350.809	625.347	390.356	390.356	390.356	-7.43106	-86.3538	1.13563	324.861	305.704	212.352	185.965	185.965	185.965	-86.6621	5.38182	4.20295	25.5095	7.69561	1.11642	0.00807761	-0.0595178	1.55704	-26.7444	-16.2178	4.04633	0	0	-0.0303928
1905	0	2.60747	0	0	2.63914	1.88071	-8.88046	-0.149503	-0.0128881	-0.000388453	-15.3445	-2.58E-15	-0.741014	0	0	0.00683208	-1.86819	-8.1921	-11.2342	233.731	351.886	624.762	390.448	390.448	390.448	-7.62452	-86.1825	1.26383	319.586	305.658	211.843	185.965	185.965	185.965	-86.5072	5.58354	4.26028	24.9017	7.74052	1.03957	-0.00560179	-0.0693609	1.56309	-24.6076	-19.2999	4.10102	0	0	-0.0275049
1906	0	2.80583	0	0	2.83798	1.85524	-8.63092	-0.148742	-0.0128585	-0.000412976	-15.0993	-8.59E-16	-0.671886	0	0	0.0066843	-1.88396	-7.61968	-11.1638	230.922	352.992	624.172	390.541	390.541	390.541	-7.81369	-86.0346	1.40375	314.357	305.627	211.385	185.964	185.965	185.965	-86.3756	5.79095	4.30669	24.3004	7.76819	0.935516	-0.0178374	-0.0785707	1.57069	-22.1863	-22.6173	4.09072	0	0	-0.0245389
1907	0	3.00049	0	0	3.03266	1.8263	-8.34709	-0.148023	-0.0130445	-0.000633887	-14.8564	3.72E-15	-0.652876	0	0	0.00647527	-1.89383	-7.04954	-11.0598	227.981	354.118	623.582	390.637	390.637	390.637	-7.99599	-85.9071	1.55402	309.175	305.614	210.973	185.965	185.965	185.965	-86.2643	6.00146	4.34136	23.7053	7.77965	0.80549	-0.0288664	-0.0871315	1.57946	-19.4498	-26.1808	4.02149	0	0	-0.0214982
1908	0	3.18907	0	0	3.2207	1.7942	-8.03173	-0.147315	-0.0134405	-0.00109466	-14.616	7.28E-17	-0.678404	0	0	0.00622186	-1.89847	-6.4825	-10.9223	224.911	355.257	622.996	390.736	390.736	390.736	-8.16936	-85.7974	1.71294	304.04	305.62	210.601	185.965	185.965	185.965	-86.1702	6.21261	4.36406	23.1157	7.77639	0.651469	-0.0390617	-0.0950895	1.58864	-16.2873	-29.9331	3.89382	0	0	-0.0182782
1909	0	3.36927	0	0	3.39985	1.75924	-7.68768	-0.146611	-0.0139384	-0.00170628	-14.3817	-2.46E-15	-0.73038	0	0	0.00593103	-1.8986	-5.91911	-10.7519	221.715	356.399	622.42	390.84	390.84	390.84	-8.33231	-85.7025	1.87851	298.95	305.648	210.266	185.965	185.965	185.965	-86.0902	6.42209	4.37511	22.531	7.75956	0.476231	-0.0483824	-0.102294	1.59786	-12.8421	-33.7175	3.72279	0	0	-0.0150464
1910	0	3.53901	0	0	3.5681	1.72173	-7.31797	-0.145908	-0.0145812	-0.00248264	-14.1573	-6.62E-16	-0.805297	0	0	0.00561665	-1.89494	-5.35976	-10.5499	218.397	357.538	621.858	390.951	390.951	390.951	-8.48373	-85.6197	2.04877	293.903	305.697	209.963	185.965	185.965	185.965	-86.0214	6.62786	4.37511	21.9499	7.73032	0.283015	-0.0569615	-0.108869	1.60639	-9.16491	-37.5227	3.51723	0	0	-0.0118463
1911	0	3.69661	0	0	3.72382	1.682	-6.92564	-0.145213	-0.0152042	-0.0033633	-13.9472	1.46E-15	-0.881192	0	0	0.00527683	-1.88822	-4.8047	-10.3181	214.961	358.665	621.314	391.071	391.071	391.071	-8.62283	-85.5463	2.22194	288.895	305.766	209.686	185.965	185.965	185.965	-85.9611	6.82815	4.36476	21.3716	7.68967	0.0754581	-0.0648335	-0.114595	1.61376	-5.35845	-41.0922	3.28363	0	0	-0.00874851
1912	0	3.8408	0	0	3.86577	1.64036	-6.51384	-0.144534	-0.0158571	-0.00432807	-13.755	-2.77E-16	-0.958268	0	0	0.0049244	-1.87911	-4.25403	-10.0586	211.411	359.775	620.793	391.204	391.204	391.204	-8.74907	-85.4802	2.39644	283.921	305.855	209.432	185.965	185.965	185.965	-85.9069	7.02154	4.34477	20.7951	7.63824	-0.142755	-0.0719717	-0.119707	1.61955	-1.55208	-44.4685	3.03212	0	0	-0.00586942
1913	0	3.97069	0	0	3.99323	1.59716	-6.08585	-0.143871	-0.0164896	-0.00535765	-13.5822	9.61E-16	-1.03096	0	0	0.00456576	-1.86819	-3.70786	-9.77408	207.752	360.86	620.296	391.353	391.353	391.353	-8.862	-85.4191	2.57111	278.977	305.963	209.197	185.965	185.965	185.965	-85.8565	7.20689	4.31567	20.2195	7.57644	-0.367949	-0.0782591	-0.124238	1.62364	2.11897	-47.5568	2.76526	0	0	-0.00332996
1914	0	4.08597	0	0	4.10591	1.55273	-5.64493	-0.143237	-0.0171057	-0.00640241	-13.4302	1.81E-15	-1.10087	0	0	0.00421249	-1.85598	-3.16628	-9.46702	203.99	361.915	619.825	391.521	391.521	391.521	-8.96127	-85.3613	2.74507	274.057	306.089	208.978	185.965	185.964	185.965	-85.8081	7.38341	4.2779	19.6445	7.50441	-0.596806	-0.0836964	-0.128462	1.62571	5.5455	-50.399	2.48766	0	0	-0.00124241
1915	0	4.18674	0	0	4.20402	1.5074	-5.19438	-0.142619	-0.0177806	-0.00746472	-13.297	3.11E-15	-1.17816	0	0	0.00388223	-1.84289	-2.62944	-9.14013	200.132	362.934	619.381	391.71	391.71	391.71	-9.04669	-85.3053	2.91772	269.158	306.232	208.771	185.965	185.965	185.965	-85.7601	7.55052	4.23175	19.07	7.42201	-0.826418	-0.0883271	-0.132537	1.62568	8.67141	-53.041	2.19484	0	0	0.000323297
1916	0	4.27348	0	0	4.28815	1.46149	-4.73743	-0.142036	-0.0184418	-0.00852278	-13.183	-3.03E-15	-1.25958	0	0	0.00358009	-1.82926	-2.09757	-8.79607	196.185	363.913	618.963	391.922	391.922	391.922	-9.11822	-85.25	3.08865	264.273	306.391	208.573	185.965	185.965	185.965	-85.7115	7.7079	4.17755	18.4962	7.32896	-1.05439	-0.0922389	-0.136535	1.62366	11.4614	-55.4339	1.88546	0	0	0.00133299
1917	0	4.34712	0	0	4.35927	1.41531	-4.2772	-0.141486	-0.0191889	-0.009576	-13.0863	-6.41E-16	-1.35667	0	0	0.00332307	-1.8153	-1.57103	-8.4375	192.157	364.848	618.572	392.157	392.158	392.157	-9.17601	-85.1944	3.25747	259.398	306.564	208.382	185.965	185.965	185.965	-85.6611	7.8554	4.1157	17.9238	7.22491	-1.27884	-0.0954702	-0.140746	1.6198	13.8809	-57.7212	1.55959	0	0	0.00171266
1918	0	4.40883	0	0	4.41866	1.36915	-3.81664	-0.140951	-0.0199498	-0.0105567	-13.0033	7.35E-16	-1.4635	0	0	0.00310991	-1.80114	-1.05031	-8.06702	188.057	365.733	618.205	392.417	392.417	392.417	-9.22049	-85.1378	3.42382	254.528	306.749	208.195	185.965	185.965	185.965	-85.6082	7.99301	4.04676	17.354	7.1094	-1.4984	-0.0980615	-0.145041	1.61427	15.9023	-59.8263	1.22096	0	0	0.00145215
1919	0	4.46019	0	0	4.46786	1.32329	-3.35852	-0.140438	-0.0207556	-0.0115659	-12.9319	-3.07E-15	-1.58148	0	0	0.00294485	-1.78687	-0.535999	-7.68716	183.894	366.566	617.861	392.7	392.7	392.7	-9.25224	-85.0797	3.58723	249.659	306.943	208.011	185.965	185.965	185.965	-85.5526	8.12082	3.97141	16.7884	6.98216	-1.71216	-0.100328	-0.149392	1.60745	17.6778	-61.7575	0.863896	0	0	0.000733827
1920	0	4.50281	0	0	4.50861	1.27799	-2.90552	-0.139936	-0.0214999	-0.0124375	-12.8687	-2.56E-15	-1.69701	0	0	0.00281552	-1.77249	-0.0288198	-7.30048	179.678	367.344	617.537	393.005	393.005	393.005	-9.27205	-85.0198	3.74717	244.785	307.144	207.827	185.965	185.964	185.965	-85.4939	8.23895	3.89053	16.2287	6.84302	-1.91954	-0.10214	-0.153657	1.59947	19.0915	-63.437	0.508526	0	0	-0.000508737
1921	0	4.53855	0	0	4.54274	1.23347	-2.46006	-0.139433	-0.0222354	-0.0133124	-12.81	1.63E-15	-1.81068	0	0	0.00272164	-1.75793	0.470444	-6.90948	175.419	368.062	617.231	393.328	393.328	393.328	-9.28075	-84.958	3.90312	239.904	307.349	207.643	185.965	185.965	185.965	-85.4321	8.34757	3.80502	15.6771	6.69191	-2.12024	-0.103846	-0.157734	1.59086	20.368	-64.8939	0.14973	0	0	-0.00199374
1922	0	4.56918	0	0	4.57205	1.18998	-2.02456	-0.138965	-0.0228376	-0.0140931	-12.7575	-2.49E-15	-1.90597	0	0	0.00264604	-1.74312	0.960949	-6.51672	171.129	368.718	616.94	393.667	393.667	393.667	-9.27918	-84.894	4.05445	235.011	307.554	207.456	185.965	185.965	185.965	-85.367	8.44684	3.7158	15.1358	6.52913	-2.31408	-0.105396	-0.161391	1.58179	21.4853	-66.0096	-0.195143	0	0	-0.00364629
1923	0	4.59654	0	0	4.59834	1.14774	-1.6014	-0.138537	-0.0233164	-0.0148547	-12.7108	-7.40E-16	-1.9795	0	0	0.00258341	-1.72791	1.44187	-6.12468	166.817	369.311	616.66	394.017	394.017	394.017	-9.26806	-84.8279	4.20073	230.104	307.757	207.265	185.965	185.965	185.965	-85.2987	8.53687	3.62363	14.607	6.35504	-2.50102	-0.107072	-0.164351	1.57287	22.6255	-66.7521	-0.525729	0	0	-0.00518775
1924	0	4.62231	0	0	4.62331	1.107	-1.1931	-0.138156	-0.0236333	-0.0155712	-12.6707	8.01E-16	-2.02563	0	0	0.00252749	-1.71209	1.91241	-5.7359	162.492	369.838	616.389	394.373	394.373	394.373	-9.2479	-84.7594	4.34159	225.179	307.957	207.068	185.965	185.965	185.965	-85.2271	8.61779	3.52904	14.0926	6.17021	-2.68093	-0.108826	-0.166306	1.5643	23.8031	-67.0466	-0.834107	0	0	-0.00651812
1925	0	4.64807	0	0	4.64854	1.06801	-0.802154	-0.137878	-0.023787	-0.0162159	-12.6437	-2.51E-15	-2.04354	0	0	0.00247722	-1.69553	2.37185	-5.35284	158.165	370.299	616.123	394.733	394.733	394.733	-9.21899	-84.6884	4.47687	220.234	308.152	206.865	185.965	185.965	185.965	-85.1522	8.68966	3.43237	13.5948	5.97564	-2.85366	-0.110557	-0.167179	1.55644	25.0136	-66.8897	-1.11352	0	0	-0.00758032
1926	0	4.67545	0	0	4.67558	1.031	-0.431037	-0.137671	-0.0237545	-0.016828	-12.6281	3.00E-15	-2.03312	0	0	0.00243384	-1.67803	2.81962	-4.97789	153.844	370.694	615.861	395.09	395.09	395.09	-9.18145	-84.6149	4.60655	215.267	308.343	206.654	185.964	185.965	185.965	-85.0738	8.75255	3.33367	13.1149	5.77227	-3.01899	-0.112343	-0.166794	1.54944	26.352	-66.2715	-1.36538	0	0	-0.00822355
1927	0	4.70586	0	0	4.70587	0.996222	-0.0822615	-0.13756	-0.0236126	-0.0173657	-12.628	-1.32E-15	-2.00685	0	0	0.00240963	-1.65943	3.25527	-4.61334	149.538	371.022	615.6	395.441	395.441	395.441	-9.13511	-84.5389	4.73085	210.275	308.53	206.435	185.965	185.965	185.965	-84.9921	8.80652	3.23267	12.6542	5.56133	-3.17651	-0.113865	-0.165062	1.54364	27.7219	-65.2372	-1.59148	0	0	-0.00853013
1928	0	4.74079	0	0	4.74083	0.963891	0.241969	-0.137569	-0.0233497	-0.0178805	-12.6475	-3.56E-15	-1.97086	0	0	0.00241274	-1.63961	3.67854	-4.26118	145.254	371.286	615.337	395.783	395.783	395.783	-9.07969	-84.4605	4.85005	205.257	308.715	206.208	185.965	185.965	185.965	-84.907	8.8516	3.129	12.2133	5.3442	-3.32582	-0.115281	-0.161913	1.53907	29.2222	-63.7867	-1.80139	0	0	-0.00837922
1929	0	4.78163	0	0	4.78183	0.934203	0.539691	-0.137682	-0.0231008	-0.0183209	-12.6865	1.91E-15	-1.94662	0	0	0.00246087	-1.61846	4.08933	-3.92327	140.999	371.487	615.071	396.111	396.111	396.111	-9.01492	-84.3798	4.96453	200.211	308.9	205.972	185.965	185.965	185.965	-84.8187	8.88788	3.02223	11.7925	5.12236	-3.46635	-0.116369	-0.15761	1.53582	30.7577	-62.1124	-2.0032	0	0	-0.00793595
1930	0	4.82987	0	0	4.83036	0.907298	0.809483	-0.137931	-0.0228946	-0.0187351	-12.7472	3.76E-15	-1.94602	0	0	0.00256383	-1.59596	4.48775	-3.60102	136.779	371.627	614.8	396.424	396.424	396.424	-8.94063	-84.2972	5.07456	195.136	309.086	205.728	185.965	185.965	185.965	-84.7277	8.91548	2.91198	11.3913	4.89729	-3.59757	-0.117227	-0.152074	1.53387	32.3805	-60.2156	-2.21202	0	0	-0.00714524
1931	0	4.88708	0	0	4.8879	0.883245	1.05064	-0.138267	-0.0228651	-0.0190651	-12.8226	-1.98E-15	-1.98742	0	0	0.00273079	-1.57212	4.87406	-3.29568	132.599	371.71	614.523	396.719	396.719	396.719	-8.85704	-84.2135	5.18021	190.033	309.275	205.478	185.965	185.965	185.965	-84.6346	8.93458	2.79831	11.0089	4.67057	-3.71876	-0.117664	-0.145649	1.53328	33.9831	-58.3071	-2.43449	0	0	-0.00619256
1932	0	4.95482	0	0	4.95602	0.862021	1.26341	-0.1387	-0.0229849	-0.0193465	-12.9085	1.57E-15	-2.07016	0	0	0.00295772	-1.54706	5.2487	-3.00807	128.466	371.737	614.24	396.996	396.996	396.996	-8.7649	-84.1293	5.28121	184.9	309.468	205.225	185.965	185.965	185.965	-84.5404	8.94545	2.68177	10.6441	4.44386	-3.82928	-0.117828	-0.138501	1.53389	35.6149	-56.4241	-2.67469	0	0	-0.00504236
1933	0	5.0346	0	0	5.03622	0.843521	1.44883	-0.139138	-0.0233436	-0.0195181	-12.9897	-1.81E-15	-2.19952	0	0	0.0032384	-1.52094	5.61221	-2.73866	124.383	371.714	613.948	397.255	397.255	397.255	-8.6654	-84.0459	5.37695	179.739	309.662	204.971	185.965	185.965	185.965	-84.4462	8.94846	2.56345	10.2952	4.21866	-3.92849	-0.117663	-0.130924	1.53534	37.1998	-54.6908	-2.932	0	0	-0.0037982
1934	0	5.12776	0	0	5.1298	0.827546	1.60892	-0.139545	-0.0238077	-0.0196115	-13.0552	2.19E-15	-2.35396	0	0	0.00355346	-1.49399	5.96529	-2.48766	120.354	371.643	613.649	397.494	397.494	397.494	-8.56034	-83.9639	5.46648	174.55	309.855	204.72	185.965	185.965	185.965	-84.3531	8.94406	2.44501	9.96027	3.99647	-4.01568	-0.117178	-0.123123	1.53771	38.7455	-53.1001	-3.19203	0	0	-0.00242825
1935	0	5.23525	0	0	5.23769	0.813842	1.74624	-0.139855	-0.0243739	-0.0195893	-13.0929	9.97E-16	-2.52105	0	0	0.00388551	-1.4665	6.3087	-2.25492	116.383	371.527	613.343	397.715	397.715	397.715	-8.45179	-83.8842	5.54868	169.335	310.044	204.474	185.965	185.964	185.965	-84.2621	8.93279	2.32849	9.63718	3.77871	-4.09026	-0.116468	-0.115305	1.54068	40.2361	-51.6671	-3.44296	0	0	-0.000935376
1936	0	5.35749	0	0	5.36033	0.802109	1.86379	-0.140056	-0.0249166	-0.0195218	-13.0981	-1.86E-15	-2.67548	0	0	0.00421374	-1.43876	6.64329	-2.03991	112.473	371.372	613.029	397.92	397.92	397.92	-8.34207	-83.8072	5.62239	164.096	310.224	204.235	185.965	185.965	185.965	-84.1738	8.91521	2.21608	9.32351	3.56663	-4.15176	-0.115888	-0.107596	1.54412	41.7934	-50.3362	-3.67095	0	0	0.000797618
1937	0	5.49436	0	0	5.4976	0.792053	1.96452	-0.140138	-0.0253045	-0.0193533	-13.07	-1.82E-15	-2.79182	0	0	0.00451959	-1.41108	6.96994	-1.84192	108.628	371.179	612.707	398.109	398.109	398.109	-8.23328	-83.7325	5.68658	158.834	310.391	204.005	185.965	185.965	185.965	-84.0883	8.89195	2.10986	9.01692	3.36126	-4.1997	-0.115406	-0.100005	1.54778	43.3456	-48.9998	-3.85151	0	0	0.00277438
1938	0	5.64522	0	0	5.64885	0.783405	2.05115	-0.140127	-0.0255138	-0.0191755	-13.0139	-3.79E-16	-2.85951	0	0	0.00479114	-1.38377	7.28956	-1.6599	104.849	370.953	612.379	398.284	398.284	398.284	-8.12721	-83.6598	5.74057	153.551	310.541	203.784	185.965	185.965	185.965	-84.0051	8.8636	2.01145	8.71503	3.16357	-4.2338	-0.115392	-0.0926166	1.5516	45.0308	-47.6169	-3.98307	0	0	0.00507879
1939	0	5.80896	0	0	5.81295	0.775951	2.1258	-0.140075	-0.0254724	-0.0189438	-12.9396	-3.77E-15	-2.86815	0	0	0.00502029	-1.35705	7.60307	-1.49263	101.138	370.696	612.045	398.448	398.448	398.448	-8.02507	-83.5878	5.78416	148.25	310.672	203.571	185.965	185.965	185.965	-83.9233	8.83073	1.9219	8.41554	2.97419	-4.25388	-0.115986	-0.0854289	1.55555	46.8178	-46.12	-4.05385	0	0	0.00770259
1940	0	5.98411	0	0	5.98849	0.769529	2.19011	-0.140037	-0.0251763	-0.0186861	-12.8575	4.11E-15	-2.81898	0	0	0.0052046	-1.33112	7.91136	-1.33865	97.4967	370.412	611.705	398.602	398.602	398.602	-7.92746	-83.5154	5.81753	142.931	310.783	203.366	185.965	185.965	185.965	-83.8417	8.79385	1.84159	8.11635	2.79353	-4.25999	-0.117416	-0.0784452	1.55971	48.7523	-44.476	-4.06684	0	0	0.0106465
1941	0	6.16913	0	0	6.17387	0.764045	2.24504	-0.140054	-0.0247251	-0.0184004	-12.7751	1.43E-15	-2.72812	0	0	0.00534508	-1.3061	8.2153	-1.19635	93.9267	370.103	611.362	398.748	398.748	398.748	-7.83431	-83.4409	5.84148	137.597	310.876	203.165	185.965	185.964	185.965	-83.7587	8.7534	1.77012	7.8156	2.62198	-4.25231	-0.119782	-0.0718368	1.56403	50.8406	-42.7352	-4.03587	0	0	0.0138601
1942	0	6.36226	0	0	6.36737	0.759424	2.2913	-0.14013	-0.0241518	-0.0180986	-12.6948	-2.33E-15	-2.6063	0	0	0.00544151	-1.282	8.51573	-1.06401	90.4281	369.773	611.015	398.888	398.888	398.888	-7.74522	-83.363	5.85698	132.249	310.951	202.969	185.965	185.965	185.965	-83.6729	8.70979	1.70671	7.51174	2.45943	-4.23131	-0.123119	-0.0656372	1.56854	53.0746	-40.9245	-3.97072	0	0	0.0172906
1943	0	6.56173	0	0	6.56717	0.755614	2.32945	-0.140263	-0.0235451	-0.0177632	-12.6176	2.66E-15	-2.47023	0	0	0.00549379	-1.25876	8.81346	-0.939688	87.001	369.424	610.666	399.024	399.024	399.024	-7.6594	-83.2801	5.86523	126.889	311.012	202.775	185.965	185.965	185.964	-83.5825	8.66336	1.65024	7.20346	2.3058	-4.19767	-0.12749	-0.0599775	1.57311	55.4456	-39.1174	-3.88536	0	0	0.0208655
1944	0	6.76556	0	0	6.77132	0.752548	2.36015	-0.140428	-0.0228739	-0.0174519	-12.5418	1.75E-15	-2.32444	0	0	0.00549982	-1.2362	9.10924	-0.821372	83.6448	369.06	610.317	399.157	399.157	399.157	-7.57604	-83.1906	5.86747	121.52	311.062	202.582	185.965	185.965	185.964	-83.4859	8.61445	1.59951	6.88982	2.16062	-4.15239	-0.132989	-0.0546946	1.57795	58.0199	-37.2557	-3.79163	0	0	0.0246195
1945	0	6.97163	0	0	6.97771	0.750156	2.3841	-0.140643	-0.0221913	-0.0171279	-12.4704	2.37E-15	-2.17927	0	0	0.00546045	-1.21406	9.40374	-0.706969	80.3586	368.682	609.97	399.288	399.288	399.288	-7.49418	-83.0928	5.86493	116.143	311.104	202.39	185.965	185.965	185.965	-83.3813	8.56331	1.55325	6.57026	2.02331	-4.09673	-0.139404	-0.0496857	1.58287	60.7017	-35.3575	-3.69611	0	0	0.0284504
1946	0	7.1778	0	0	7.18415	0.748348	2.40219	-0.14088	-0.0215043	-0.0168549	-12.4022	1.80E-15	-2.04009	0	0	0.00537516	-1.19199	9.69763	-0.594279	77.1413	368.294	609.627	399.418	399.418	399.418	-7.4129	-82.985	5.85878	110.76	311.142	202.197	185.965	185.965	185.965	-83.267	8.51018	1.51022	6.24444	1.89305	-4.03231	-0.146747	-0.0449593	1.58794	63.5386	-33.459	-3.61005	0	0	0.0323444
1947	0	7.38187	0	0	7.38846	0.747015	2.41554	-0.141154	-0.0208558	-0.0166274	-12.34	3.65E-15	-1.91386	0	0	0.00524655	-1.16965	9.99143	-0.481131	73.9912	367.898	609.29	399.549	399.549	399.549	-7.3313	-82.8655	5.85	105.373	311.179	202.004	185.965	185.965	185.965	-83.1411	8.4552	1.46934	5.91244	1.76917	-3.96096	-0.154816	-0.040626	1.59312	66.4808	-31.6278	-3.54018	0	0	0.0362197
1948	0	7.58171	0	0	7.58853	0.746024	2.42546	-0.141447	-0.0202133	-0.0165093	-12.2827	3.96E-15	-1.79926	0	0	0.00507629	-1.14661	10.2857	-0.365329	70.9067	367.496	608.962	399.68	399.681	399.68	-7.24866	-82.7329	5.83941	99.9849	311.219	201.809	185.965	185.965	185.965	-83.0021	8.39848	1.4297	5.57454	1.65062	-3.88492	-0.163563	-0.0365465	1.59843	69.5587	-29.844	-3.49255	0	0	0.0400716
1949	0	7.77529	0	0	7.78236	0.74524	2.43331	-0.141761	-0.0195921	-0.0164747	-12.2299	-2.94E-15	-1.69839	0	0	0.0048669	-1.1225	10.5807	-0.244874	67.8864	367.09	608.645	399.813	399.813	399.813	-7.16426	-82.5856	5.82757	94.5969	311.263	201.612	185.965	185.965	185.965	-82.8485	8.34001	1.39056	5.23137	1.53662	-3.80648	-0.172588	-0.0328304	1.60375	72.6439	-28.1636	-3.46712	0	0	0.0437636
1950	0	7.96082	0	0	7.9681	0.744517	2.44055	-0.142044	-0.0190538	-0.0165943	-12.1758	2.44E-15	-1.61702	0	0	0.00461924	-1.09698	10.8768	-0.117884	64.9289	366.682	608.343	399.948	399.948	399.948	-7.07755	-82.4224	5.81484	89.2106	311.315	201.415	185.965	185.965	185.965	-82.6788	8.27972	1.3514	4.88376	1.42627	-3.72816	-0.181778	-0.0297657	1.60907	75.7684	-26.7392	-3.47307	0	0	0.0472417
1951	0	8.13653	0	0	8.14402	0.74372	2.44852	-0.142322	-0.0185667	-0.0168428	-12.1206	-2.24E-15	-1.55189	0	0	0.00433649	-1.06974	11.1742	0.0172155	62.0332	366.274	608.056	400.086	400.086	400.086	-6.98813	-82.2417	5.80138	83.8272	311.378	201.216	185.964	185.965	185.965	-82.4916	8.21747	1.31188	4.5327	1.31883	-3.65242	-0.190883	-0.0274532	1.61427	78.8399	-25.6051	-3.50625	0	0	0.0503952
1952	0	8.30088	0	0	8.30858	0.742729	2.45844	-0.142528	-0.0181609	-0.0172907	-12.0567	2.32E-15	-1.50603	0	0	0.00401921	-1.04059	11.4729	0.161664	59.1992	365.864	607.789	400.227	400.227	400.227	-6.89561	-82.0424	5.78713	78.4472	311.452	201.016	185.965	185.965	185.965	-82.2857	8.15302	1.27185	4.1794	1.21356	-3.58175	-0.19985	-0.0260437	1.61927	81.8923	-24.8296	-3.5739	0	0	0.0531953
1953	0	8.45243	0	0	8.46035	0.741459	2.47115	-0.142662	-0.0178882	-0.0178922	-11.9826	2.32E-15	-1.48489	0	0	0.00367081	-1.00946	11.7727	0.316199	56.4273	365.454	607.544	400.373	400.373	400.373	-6.79973	-81.8231	5.77193	73.0706	311.54	200.815	185.965	185.965	185.965	-82.0596	8.08615	1.23127	3.82528	1.10998	-3.51828	-0.208329	-0.0258038	1.62405	84.7913	-24.5144	-3.67482	0	0	0.0554783
1954	0	8.58989	0	0	8.59803	0.739845	2.48731	-0.142717	-0.0176966	-0.0186888	-11.8971	-4.30E-16	-1.48424	0	0	0.00329499	-0.976353	12.0735	0.481095	53.7187	365.042	607.322	400.523	400.523	400.523	-6.70044	-81.5824	5.75535	67.6967	311.642	200.614	185.965	185.965	185.965	-81.8121	8.01652	1.1904	3.4718	1.00756	-3.46395	-0.216265	-0.026678	1.62857	87.535	-24.6202	-3.80797	0	0	0.0572162
1955	0	8.71205	0	0	8.72045	0.737862	2.50716	-0.142687	-0.0176879	-0.0196645	-11.8	-3.09E-16	-1.51422	0	0	0.0028971	-0.941435	12.3747	0.656031	51.0759	364.626	607.125	400.68	400.68	400.68	-6.5978	-81.3188	5.73685	62.3244	311.758	200.413	185.965	185.965	185.965	-81.5415	7.94383	1.14963	3.12061	0.906142	-3.42022	-0.223475	-0.0289244	1.6327	90.0442	-25.253	-3.97602	0	0	0.0582909
1956	0	8.81791	0	0	8.82659	0.735508	2.53072	-0.142618	-0.0177724	-0.0207858	-11.6968	-3.41E-15	-1.56585	0	0	0.00248319	-0.905014	12.6757	0.840117	48.5023	364.203	606.955	400.843	400.843	400.843	-6.49207	-81.0306	5.71567	56.9515	311.887	200.21	185.965	185.965	185.965	-81.2464	7.86776	1.10968	2.77346	0.805608	-3.38811	-0.229787	-0.0323952	1.63648	92.2244	-26.2911	-4.16805	0	0	0.0586383
1957	0	8.90667	0	0	8.91561	0.732804	2.55778	-0.142511	-0.0180246	-0.0220941	-11.5893	-5.18E-16	-1.64364	0	0	0.00205938	-0.867463	12.9757	1.03192	46.0024	363.771	606.813	401.014	401.014	401.014	-6.38378	-80.7164	5.6909	51.5757	312.026	200.006	185.965	185.965	185.965	-80.9252	7.78799	1.07143	2.43215	0.705954	-3.36813	-0.235264	-0.0369528	1.64001	94.1126	-27.7195	-4.38645	0	0	0.0582737
1958	0	8.97764	0	0	8.98687	0.729796	2.5879	-0.142433	-0.0183325	-0.0235291	-11.4863	1.79E-15	-1.73303	0	0	0.00163116	-0.82929	13.2736	1.22943	43.5822	363.326	606.699	401.195	401.195	401.195	-6.2737	-80.3745	5.66148	46.1941	312.173	199.8	185.965	185.965	185.965	-80.5765	7.70423	1.0361	2.09859	0.607296	-3.36026	-0.239789	-0.04217	1.64337	95.6	-29.3282	-4.61299	0	0	0.0571714
1959	0	9.03041	0	0	9.03996	0.726555	2.62033	-0.142406	-0.0186612	-0.025085	-11.3925	1.16E-15	-1.82527	0	0	0.00120221	-0.791048	13.5682	1.43025	41.2486	362.863	606.613	401.385	401.385	401.385	-6.16274	-80.0032	5.62631	40.8035	312.324	199.593	185.965	185.965	185.965	-80.1986	7.61626	1.00496	1.77471	0.509997	-3.36394	-0.243416	-0.0478199	1.64666	96.6711	-31.0074	-4.83611	0	0	0.0553615
1960	0	9.06489	0	0	9.0747	0.723187	2.65403	-0.142465	-0.0189381	-0.0266787	-11.3138	1.01E-15	-1.90819	0	0	0.000775204	-0.753315	13.858	1.63155	39.0096	362.378	606.555	401.585	401.585	401.585	-6.05186	-79.6013	5.58425	35.4006	312.477	199.386	185.965	185.965	185.965	-79.7903	7.52384	0.979379	1.46248	0.414325	-3.37815	-0.245987	-0.0533447	1.64987	97.1735	-32.5538	-5.03639	0	0	0.0528272
1961	0	9.08109	0	0	9.09118	0.719839	2.68754	-0.142633	-0.0190898	-0.0282655	-11.2546	-1.75E-15	-1.97128	0	0	0.000351354	-0.716729	14.1414	1.83021	36.8743	361.867	606.524	401.797	401.797	401.797	-5.94199	-79.1672	5.53445	29.9822	312.628	199.178	185.965	185.964	185.965	-79.3501	7.42683	0.96046	1.1639	0.320726	-3.40142	-0.247363	-0.0582531	1.65301	96.9923	-33.7599	-5.20034	0	0	0.0495911
1962	0	9.07945	0	0	9.08976	0.716681	2.71914	-0.142943	-0.0191176	-0.0298196	-11.2187	-3.19E-15	-2.0134	0	0	-6.77E-05	-0.681862	14.4166	2.023	34.8529	361.328	606.518	402.02	402.02	402.02	-5.83391	-78.6997	5.47613	24.5458	312.774	198.974	185.965	185.965	185.965	-78.877	7.32508	0.949177	0.881003	0.229706	-3.43193	-0.247461	-0.0623224	1.65621	96.0495	-34.5697	-5.32126	0	0	0.0456968
1963	0	9.06049	0	0	9.07101	0.713922	2.74675	-0.143365	-0.0189401	-0.031232	-11.203	3.63E-15	-2.0285	0	0	-0.00048034	-0.649267	14.6815	2.20662	32.9566	360.757	606.536	402.255	402.255	402.255	-5.7282	-78.1977	5.4088	19.0894	312.915	198.774	185.965	185.965	185.965	-78.3698	7.21847	0.946158	0.615917	0.141693	-3.4676	-0.245938	-0.0650881	1.6593	94.119	-34.7865	-5.38816	0	0	0.041153
1964	0	9.02513	0	0	9.03576	0.711763	2.76834	-0.143924	-0.0186135	-0.0325235	-11.2069	3.79E-16	-2.02495	0	0	-0.000884445	-0.619412	14.9338	2.37794	31.1974	360.152	606.574	402.502	402.502	402.502	-5.62534	-77.6605	5.33209	13.6124	313.05	198.582	185.965	185.965	185.965	-77.8278	7.10689	0.95187	0.370665	0.0572374	-3.50621	-0.242865	-0.0663905	1.66237	91.2164	-34.408	-5.40834	0	0	0.0360873
1965	0	8.9743	0	0	8.98497	0.710412	2.78186	-0.144566	-0.0181457	-0.033621	-11.2199	-4.03E-15	-2.00733	0	0	-0.00127729	-0.592711	15.171	2.534	29.5885	359.514	606.632	402.76	402.76	402.76	-5.52568	-77.0874	5.24577	8.11523	313.18	198.401	185.965	185.965	185.965	-77.2503	6.99024	0.966602	0.147445	-0.0232664	-3.54547	-0.238023	-0.0658812	1.66524	87.2109	-33.3281	-5.38434	0	0	0.0306043
1966	0	8.90898	0	0	8.91961	0.710037	2.78561	-0.145258	-0.0175148	-0.034505	-11.2307	-5.39E-16	-1.97652	0	0	-0.00165794	-0.569431	15.3905	2.67223	28.1438	358.841	606.705	403.029	403.029	403.029	-5.42972	-76.4777	5.14959	2.59982	313.305	198.236	185.965	185.965	185.965	-76.6367	6.86844	0.99073	-0.0515284	-0.0993709	-3.58309	-0.231267	-0.0634331	1.66771	82.0313	-31.5108	-5.31881	0	0	0.024845
1967	0	8.83009	0	0	8.84055	0.710774	2.77824	-0.145918	-0.0167291	-0.035149	-11.22	3.58E-15	-1.935	0	0	-0.00202658	-0.549736	15.5893	2.79046	26.8781	358.137	606.789	403.307	403.307	403.307	-5.33802	-75.8309	5.04333	-2.93033	313.427	198.091	185.965	185.965	185.965	-75.9864	6.74146	1.02465	-0.223997	-0.170771	-3.61689	-0.22255	-0.0590089	1.6697	75.6709	-28.9702	-5.21721	0	0	0.0190095
1968	0	8.73806	0	0	8.74828	0.712716	2.75881	-0.146486	-0.015836	-0.0355645	-11.168	-2.18E-15	-1.88826	0	0	-0.00238713	-0.533648	15.7644	2.88707	25.8071	357.404	606.88	403.594	403.594	403.594	-5.25124	-75.146	4.92675	-8.47029	313.549	197.967	185.965	185.965	185.965	-75.2986	6.60926	1.06888	-0.367543	-0.237215	-3.64484	-0.211868	-0.0527469	1.67089	68.1602	-25.7972	-5.08733	0	0	0.0133195
1969	0	8.63279	0	0	8.64264	0.715915	2.7268	-0.14686	-0.0148135	-0.0357177	-11.0496	-4.95E-16	-1.83372	0	0	-0.0027466	-0.521006	15.9124	2.96099	24.9469	356.647	606.973	403.886	403.886	403.886	-5.17025	-74.4218	4.79959	-14.0138	313.673	197.869	185.965	185.965	185.965	-74.5719	6.47188	1.12407	-0.479702	-0.298663	-3.66513	-0.199169	-0.0446371	1.67111	59.4992	-22.0141	-4.93107	0	0	0.00804645
1970	0	8.5131	0	0	8.5225	0.720381	2.68211	-0.146963	-0.0137401	-0.035634	-10.8412	1.75E-16	-1.77898	0	0	-0.00311608	-0.511551	16.0298	3.01174	24.3141	355.87	607.062	404.183	404.183	404.183	-5.09601	-73.6561	4.66162	-19.5536	313.802	197.795	185.965	185.965	185.965	-73.8042	6.32941	1.19105	-0.557705	-0.355138	-3.67613	-0.184561	-0.0349225	1.67036	49.8218	-17.7702	-4.75859	0	0	0.00350104
1971	0	8.37658	0	0	8.38544	0.726086	2.62502	-0.146719	-0.0126649	-0.0354246	-10.5208	-1.46E-15	-1.72903	0	0	-0.00350782	-0.504862	16.1133	3.03948	23.9256	355.079	607.141	404.48	404.48	404.48	-5.02968	-72.8456	4.51265	-25.0816	313.94	197.744	185.965	185.965	185.965	-72.9922	6.18199	1.27076	-0.598899	-0.406748	-3.67653	-0.168543	-0.0240137	1.66842	39.4404	-13.2474	-4.58186	0	0	2.20E-05
1972	0	8.21914	0	0	8.22739	0.73298	2.55602	-0.146098	-0.0116413	-0.0350979	-10.0743	5.82E-17	-1.68897	0	0	-0.00393171	-0.500363	16.1591	3.04492	23.7982	354.283	607.205	404.775	404.775	404.775	-4.97264	-71.9856	4.35244	-30.5897	314.088	197.711	185.965	185.964	185.965	-72.1314	6.02984	1.36444	-0.600293	-0.453866	-3.66525	-0.151266	-0.012215	1.66526	28.4931	-8.62073	-4.40237	0	0	-0.00208192
1973	0	8.03488	0	0	8.04244	0.741002	2.47573	-0.145043	-0.0108069	-0.0347704	-9.49008	-2.42E-15	-1.67266	0	0	-0.00438884	-0.497395	16.1637	3.0293	23.9481	353.489	607.247	405.064	405.064	405.064	-4.92641	-71.07	4.18097	-36.0704	314.248	197.689	185.965	185.965	185.965	-71.2154	5.87325	1.47337	-0.558886	-0.496896	-3.64141	-0.13316	-7.57E-05	1.66098	17.2978	-4.15155	-4.22851	0	0	-0.00253559
1974	0	7.81577	0	0	7.82258	0.750058	2.38507	-0.143569	-0.010218	-0.0345758	-8.77164	2.77E-15	-1.68467	0	0	-0.00486581	-0.495172	16.1236	2.99434	24.3909	352.704	607.259	405.344	405.344	405.344	-4.89282	-70.0905	3.99812	-41.5172	314.421	197.668	185.965	185.965	185.965	-70.2363	5.71255	1.59923	-0.471647	-0.536443	-3.60441	-0.114747	0.0118857	1.65561	6.19735	-0.0868105	-4.0565	0	0	-0.00113996
1975	0	7.55166	0	0	7.5577	0.760053	2.285	-0.141744	-0.00994283	-0.0346117	-7.93861	-6.41E-16	-1.72909	0	0	-0.00533371	-0.492875	16.0354	2.94213	25.141	351.937	607.237	405.609	405.609	405.609	-4.87387	-69.0373	3.80378	-46.9254	314.606	197.636	185.965	185.965	185.965	-69.1841	5.54802	1.7439	-0.335512	-0.573255	-3.55385	-0.096489	0.0233624	1.64954	-4.52184	3.4017	-3.87656	0	0	0.00220813
1976	0	7.23043	0	0	7.23568	0.770887	2.17651	-0.139682	-0.0100237	-0.0350415	-7.02842	-2.04E-15	-1.80631	0	0	-0.00575244	-0.489661	15.896	2.87502	26.211	351.196	607.174	405.856	405.856	405.857	-4.87175	-67.8987	3.59791	-52.2926	314.801	197.576	185.965	185.964	185.965	-68.0474	5.37987	1.90945	-0.147453	-0.608058	-3.48947	-0.0788699	0.0337833	1.64313	-14.542	6.08619	-3.67092	0	0	0.00746422
1977	0	6.8383	0	0	6.84275	0.782475	2.06046	-0.13754	-0.0105039	-0.0359911	-6.09908	1.63E-15	-1.91394	0	0	-0.00608812	-0.484747	15.7027	2.79553	27.6119	350.488	607.066	406.082	406.082	406.082	-4.88864	-66.6619	3.38049	-57.6194	315.001	197.476	185.965	185.965	185.965	-66.8132	5.20807	2.09797	0.095373	-0.641559	-3.41115	-0.0622771	0.0426359	1.63669	-23.6235	7.78196	-3.41297	0	0	0.0144547
1978	0	6.36049	0	0	6.36415	0.794754	1.93747	-0.135637	-0.0112883	-0.037622	-5.24265	-1.05E-15	-2.0345	0	0	-0.00635628	-0.477382	15.453	2.70627	29.3521	349.82	606.908	406.281	406.281	406.281	-4.92657	-65.3133	3.1515	-62.9087	315.201	197.32	185.965	185.965	185.965	-65.468	5.03228	2.31142	0.395656	-0.674546	-3.31894	-0.0470849	0.0497976	1.63088	-31.5486	8.49703	-3.07488	0	0	0.0228579
1979	0	5.78214	0	0	5.78502	0.807705	1.80773	-0.134263	-0.0123838	-0.0400507	-4.56837	-3.15E-15	-2.15706	0	0	-0.00666302	-0.466924	15.145	2.60978	31.4372	349.197	606.699	406.451	406.451	406.451	-4.9871	-63.8396	2.91102	-68.166	315.393	197.099	185.965	185.965	185.965	-63.9986	4.85163	2.55131	0.755698	-0.707647	-3.21295	-0.0336342	0.0551013	1.62626	-38.1648	8.20355	-2.6257	0	0	0.0322244
1980	0	5.0896	0	0	5.09178	0.821359	1.67092	-0.133928	-0.0136118	-0.0434214	-4.22474	2.80E-15	-2.24853	0	0	-0.00728563	-0.452921	14.7772	2.50852	33.87	348.623	606.438	406.589	406.589	406.589	-5.07113	-62.2294	2.65913	-73.3983	315.571	196.809	185.965	185.965	185.965	-62.3931	4.66467	2.81849	1.1774	-0.741341	-3.09342	-0.0222665	0.0584438	1.62366	-43.3552	6.99656	-2.03396	0	0	0.0419868
1981	0	4.27234	0	0	4.27385	0.835853	1.52567	-0.13514	-0.0147658	-0.0477502	-4.37352	-5.82E-16	-2.26809	0	0	-0.00869951	-0.435034	14.3488	2.40466	36.6497	348.103	606.125	406.692	406.692	406.692	-5.17849	-60.4746	2.39605	-78.6116	315.73	196.455	185.965	185.965	185.965	-60.6434	4.46921	3.11262	1.66215	-0.775863	-2.96057	-0.0128744	0.0599438	1.62369	-47.2725	5.09403	-1.27512	0	0	0.0517434
1982	0	3.32479	0	0	3.32574	0.851452	1.36934	-0.138516	-0.015613	-0.0528858	-5.18952	-2.56E-15	-2.1664	0	0	-0.0115854	-0.413196	13.8596	2.30004	39.772	347.636	605.766	406.758	406.758	406.758	-5.30749	-58.5728	2.12208	-83.8082	315.867	196.055	185.965	185.965	185.965	-58.7466	4.26232	3.43169	2.21077	-0.811154	-2.81465	-0.00489681	0.0597316	1.62698	-50.354	2.73019	-0.325172	0	0	0.0614626
1983	0	2.24896	0	0	2.24945	0.868582	1.19763	-0.144629	-0.0157662	-0.0586188	-6.83034	-3.15E-15	-1.87412	0	0	-0.0166933	-0.387547	13.3102	2.19614	43.2286	347.223	605.364	406.786	406.786	406.786	-5.45448	-56.5293	1.83778	-88.9817	315.982	195.644	185.965	185.965	185.965	-56.7077	4.04042	3.77137	2.82335	-0.846894	-2.65596	0.00234559	0.0582563	1.63412	-53.158	0.325563	0.813656	0	0	0.0714883
1984	0	1.05657	0	0	1.05673	0.887896	1.004	-0.153913	-0.0148625	-0.0643555	-9.40766	1.99E-15	-1.32153	0	0	-0.0245815	-0.358443	12.7018	2.09411	47.0076	346.861	604.929	406.776	406.776	406.776	-5.61318	-54.3601	1.54404	-94.1111	316.085	195.273	185.965	185.965	185.965	-54.5417	3.79958	4.12436	3.49914	-0.882364	-2.48484	0.0100944	0.0558228	1.64498	-56.6617	-1.75068	2.12977	0	0	0.0830564
1985	0	-0.229154	0	0	-0.229169	0.910298	0.7794	-0.166482	-0.0124619	-0.0694595	-12.9493	-4.66E-16	-0.434583	0	0	-0.0352126	-0.326523	12.0363	1.9946	51.0933	346.547	604.47	406.728	406.728	406.728	-5.77424	-52.093	1.24228	-99.1539	316.191	195.009	185.965	185.965	185.965	-52.2757	3.53592	4.47969	4.23665	-0.916311	-2.30159	0.0197381	0.0527942	1.65903	-61.8514	-3.06332	3.56868	0	0	0.0979052
1986	0	-1.57261	0	0	-1.57267	0.936988	0.511762	-0.182064	-0.00829708	-0.07306	-17.3777	-2.33E-15	0.832581	0	0	-0.0475827	-0.292608	11.3164	1.89794	55.4662	346.274	603.999	406.643	406.643	406.643	-5.92475	-49.7691	0.934637	-104.04	316.327	194.929	185.965	185.965	185.965	-49.9497	3.2463	4.82227	5.0335	-0.94745	-2.10669	0.0326798	0.0497416	1.67502	-69.7646	-3.24509	5.04562	0	0	0.1183
1987	0	-2.92665	0	0	-2.92666	0.969453	0.186189	-0.199842	-0.00214038	-0.0744269	-22.4888	9.32E-16	2.49749	0	0	-0.0594969	-0.257727	10.5453	1.80414	60.1036	346.036	603.531	406.522	406.521	406.521	-6.04823	-47.4415	0.62418	-108.67	316.531	195.117	185.965	185.965	185.965	-47.6159	2.92911	5.13295	5.88637	-0.973844	-1.90067	0.0495866	0.0469266	1.69103	-80.9217	-2.04607	6.42378	0	0	0.145922
1988	0	-4.23487	0	0	-4.23491	1.00946	-0.215041	-0.21852	0.00587615	-0.0729147	-27.964	-5.59E-15	4.50531	0	0	-0.0677959	-0.223068	9.72689	1.71281	64.9798	345.823	603.08	406.366	406.366	406.366	-6.12478	-45.1736	0.315125	-112.913	316.849	195.647	185.965	185.965	185.965	-45.3371	2.58496	5.38882	6.79122	-0.993442	-1.68417	0.0707237	0.04441	1.7048	-95.4546	0.503478	7.54674	0	0	0.181725
1989	0	-5.43592	0	0	-5.43634	1.05895	-0.711299	-0.236512	0.0153228	-0.0682475	-33.407	-6.52E-15	6.72596	0	0	-0.0690586	-0.189866	8.86572	1.62348	70.0664	345.625	602.664	406.177	406.177	406.177	-6.13209	-43.034	0.0130435	-116.614	317.336	196.579	185.965	185.965	185.965	-43.1818	2.21733	5.56461	7.74308	-1.00406	-1.45814	0.0951141	0.0422896	1.71424	-112.674	4.20783	8.23741	0	0	0.224804
1990	0	-6.46843	0	0	-6.47016	1.11986	-1.32198	-0.252185	0.0253208	-0.0605979	-38.3936	4.66E-15	8.94031	0	0	-0.0606713	-0.159402	7.96667	1.53538	75.3329	345.432	602.3	405.958	405.958	405.958	-6.04702	-41.0926	-0.275005	-119.607	318.048	197.948	185.965	185.965	185.965	-41.2201	1.83276	5.63455	8.73636	-1.00333	-1.22361	0.121141	0.0401624	1.71774	-131.29	8.46696	8.37015	0	0	0.272467
1991	0	-7.27662	0	0	-7.28137	1.1939	-2.06387	-0.264021	0.0345897	-0.050426	-42.519	4.66E-15	10.8598	0	0	-0.0418903	-0.132929	7.03501	1.44766	80.7472	345.234	602.005	405.708	405.708	405.708	-5.84816	-39.4138	-0.54048	-121.727	319.038	199.758	185.965	185.965	185.965	-39.5177	1.44071	5.57528	9.76486	-0.988909	-0.981902	0.146783	0.0373496	1.71441	-149.664	12.3773	7.92259	0	0	0.3207
1992	0	-7.81547	0	0	-7.82588	1.28223	-2.94792	-0.270856	0.04194	-0.0385174	-45.4522	-3.73E-15	12.2028	0	0	-0.0144474	-0.111547	6.07632	1.35941	86.2761	345.021	601.797	405.43	405.43	405.43	-5.51898	-38.0518	-0.773416	-122.826	320.348	201.987	185.965	185.965	185.965	-38.1305	1.05292	5.36899	10.8219	-0.958682	-0.734547	0.169917	0.0334943	1.70417	-166.06	15.1865	6.94235	0	0	0.364823
1993	0	-8.05476	0	0	-8.07433	1.38514	-3.97619	-0.27198	0.0462298	-0.0257151	-46.9721	9.32E-15	12.7259	0	0	0.0175572	-0.0962056	5.09629	1.26964	91.8859	344.782	601.692	405.123	405.123	405.123	-5.05056	-37.0464	-0.962859	-122.789	322.003	204.587	185.965	185.965	185.965	-37.1006	0.68233	5.00619	11.9007	-0.910766	-0.483224	0.188906	0.0281814	1.68787	-179.015	16.1537	5.60407	0	0	0.400557
1994	0	-7.98179	0	0	-8.01422	1.50191	-5.13983	-0.267154	0.0467873	-0.0128193	-46.9883	-6.52E-15	12.2952	0	0	0.0486671	-0.0876462	4.10068	1.17736	97.5427	344.511	601.706	404.787	404.787	404.787	-4.44373	-36.4206	-1.09757	-121.538	324.005	207.492	185.965	185.965	185.965	-36.453	0.341728	4.48758	12.9943	-0.843518	-0.229761	0.202682	0.0212797	1.66647	-187.545	14.91	4.1298	0	0	0.424818
1995	0	-7.60223	0	0	-7.65047	1.63069	-6.41811	-0.256612	0.0433903	-0.000412602	-45.5496	-9.32E-16	10.9026	0	0	0.073546	-0.0863336	3.09524	1.08162	103.213	344.202	601.852	404.423	404.423	404.423	-3.71002	-36.1799	-1.16726	-119.044	326.332	210.625	185.965	185.965	185.965	-36.1949	0.0422434	3.82475	14.0955	-0.755812	0.0238694	0.210704	0.0129123	1.64079	-191.254	11.3914	2.77643	0	0	0.436155
1996	0	-6.93948	0	0	-7.00425	1.76855	-7.77942	-0.241056	0.0364327	0.011055	-42.8367	-2.80E-15	8.67912	0	0	0.0885027	-0.0924672	2.08559	0.981412	108.864	343.851	602.141	404.03	404.03	404.03	-2.87093	-36.313	-1.16412	-115.318	328.939	213.901	185.965	185.965	185.965	-36.3162	-0.207968	3.03927	15.1978	-0.646891	0.275779	0.213193	0.00360411	1.61184	-190.296	5.98676	1.73992	0	0	0.434771
1997	0	-6.03195	0	0	-6.11057	1.9117	-9.18353	-0.221791	0.0264785	0.021319	-39.1549	0	5.83521	0	0	0.0923467	-0.105978	1.07717	0.875725	114.465	343.455	602.583	403.607	403.607	403.607	-1.95607	-36.7949	-1.08444	-110.412	331.763	217.231	185.965	185.965	185.965	-36.7919	-0.404726	2.16077	16.2948	-0.516558	0.524153	0.211122	-0.00606809	1.58077	-185.404	-0.824877	1.20447	0	0	0.422541
1998	0	-4.92904	0	0	-5.01458	2.0557	-10.5849	-0.200356	0.0145801	0.0302707	-34.8676	-3.26E-15	2.66315	0	0	0.0865197	-0.126473	0.0751629	0.76349	119.984	343.014	603.182	403.153	403.153	403.153	-1.00051	-37.5901	-0.929982	-104.404	334.728	220.524	185.965	185.965	185.965	-37.586	-0.548149	1.22453	17.3803	-0.365184	0.767404	0.205892	-0.0153213	1.54872	-177.643	-8.31577	1.23358	0	0	0.402289
1999	0	-3.6859	0	0	-3.76747	2.19583	-11.9362	-0.178339	0.00188525	0.037796	-30.3438	-1.05E-15	-0.531748	0	0	0.0742276	-0.153347	-0.915533	0.643648	125.394	342.532	603.94	402.668	402.668	402.668	-0.0413853	-38.6569	-0.708388	-97.3877	337.75	223.688	185.965	185.965	185.965	-38.6559	-0.64242	0.268356	18.4491	-0.193446	1.00418	0.198834	-0.0234344	1.51671	-167.991	-15.7195	1.79521	0	0	0.376688
2000	0	-2.35844	0	0	-2.42241	2.32741	-13.193	-0.15715	-0.0102969	0.0435269	-25.9082	-2.10E-15	-3.45182	0	0	0.0592854	-0.18571	-1.89036	0.515071	130.668	342.012	604.856	402.153	402.153	402.153	0.885725	-39.952	-0.43275	-89.4631	340.748	226.638	185.965	185.965	185.965	-39.957	-0.695057	-0.670795	19.4962	-0.00258454	1.23351	0.191143	-0.0295199	1.4861	-157.118	-22.1882	2.73339	0	0	0.347616
2001	0	-0.999131	0	0	-1.03116	2.44627	-14.3173	-0.137907	-0.0208561	0.047475	-21.8114	-2.33E-15	-5.86036	0	0	0.0449527	-0.22248	-2.84513	0.376643	135.78	341.46	605.925	401.609	401.609	401.609	1.75024	-41.4326	-0.120244	-80.7265	343.647	229.292	185.965	185.965	185.965	-41.4455	-0.715981	-1.55996	20.5176	0.205794	1.45475	0.183947	-0.0328831	1.45783	-145.688	-27.0545	3.86617	0	0	0.316839
2002	0	0.346155	0	0	0.358846	2.54903	-15.2802	-0.1215	-0.0290837	0.0490497	-18.2312	9.32E-16	-7.61194	0	0	0.0332963	-0.262342	-3.77611	0.227393	140.709	340.884	607.137	401.037	401.037	401.037	2.52915	-43.0592	0.209921	-71.266	346.386	231.584	185.965	185.965	185.965	-43.0809	-0.716298	-2.37283	21.5095	0.429756	1.66751	0.177365	-0.0332297	1.43355	-133.555	-29.9596	5.03946	0	0	0.284346
2003	0	1.64008	0	0	1.70674	2.6334	-16.0643	-0.108478	-0.0345262	0.0483867	-15.2651	2.80E-15	-8.63779	0	0	0.0250941	-0.303869	-4.67998	0.0664126	145.435	340.293	608.482	400.44	400.44	400.44	3.2083	-44.7972	0.538746	-61.1598	348.922	233.461	185.965	185.965	185.965	-44.8279	-0.707098	-3.09119	22.4694	0.66713	1.87176	0.172022	-0.0306227	1.41372	-121.026	-30.7859	6.13163	0	0	0.251099
2004	0	2.85461	0	0	2.97985	2.6983	-16.6633	-0.0991412	-0.0371603	0.0452612	-12.9477	0	-8.95627	0	0	0.0200824	-0.345465	-5.55394	-0.106947	149.943	339.696	609.943	399.822	399.822	399.822	3.78256	-46.617	0.849661	-50.4762	351.227	234.892	185.965	185.965	185.965	-46.6568	-0.698299	-3.70558	23.3951	0.915403	2.06762	0.16801	-0.0251939	1.39934	-107.98	-29.6243	7.08119	0	0	0.217223
2005	0	3.97074	0	0	4.15429	2.74384	-17.0813	-0.0934338	-0.0371969	0.0398989	-11.2519	-1.86E-15	-8.64369	0	0	0.0173994	-0.385527	-6.39567	-0.293006	154.218	339.105	611.504	399.186	399.186	399.186	4.25491	-48.4947	1.1302	-39.2757	353.295	235.866	185.965	185.965	185.965	-48.5434	-0.697785	-4.21488	24.2853	1.17209	2.2553	0.165288	-0.0174097	1.39048	-94.4566	-26.7366	7.86252	0	0	0.183208
2006	0	4.97745	0	0	5.21483	2.77118	-17.3314	-0.0911581	-0.0350486	0.0325345	-10.1204	2.80E-15	-7.8204	0	0	0.0160464	-0.42236	-7.20339	-0.49173	158.251	338.529	613.146	398.538	398.538	398.538	4.63486	-50.4114	1.37295	-27.6128	355.131	236.39	185.965	185.965	185.965	-50.4689	-0.710938	-4.62521	25.1393	1.43452	2.43506	0.163994	-0.00797258	1.38712	-80.6019	-22.5621	8.497	0	0	0.149791
2007	0	5.87029	0	0	6.15397	2.78232	-17.4331	-0.0919271	-0.0312318	0.023617	-9.46978	0	-6.63257	0	0	0.0151724	-0.454343	-7.97585	-0.702591	162.036	337.981	614.848	397.883	397.883	397.883	4.93662	-52.3524	1.57577	-15.5392	356.752	236.494	185.965	185.965	185.965	-52.4187	-0.740569	-4.94851	25.9572	1.70007	2.60699	0.164154	0.00270108	1.38873	-66.6422	-17.4496	8.98465	0	0	0.11775
2008	0	6.64985	0	0	6.97067	2.7798	-17.41	-0.0953289	-0.0263386	0.0134292	-9.21394	1.40E-15	-5.24006	0	0	0.0142419	-0.47993	-8.71233	-0.924555	165.569	337.472	616.589	397.228	397.228	397.228	5.17716	-54.3063	1.74129	-3.10471	358.184	236.219	185.965	185.965	185.965	-54.3815	-0.787142	-5.20073	26.7395	1.96609	2.77102	0.165695	0.01403	1.39524	-52.7005	-11.8595	9.35355	0	0	0.0876211
2009	0	7.32041	0	0	7.66881	2.76642	-17.2879	-0.100817	-0.0210235	0.00253862	-9.25753	2.33E-16	-3.80694	0	0	0.0130209	-0.497695	-9.41261	-1.15608	168.851	337.011	618.348	396.578	396.578	396.578	5.37416	-56.2643	1.87602	9.64062	359.459	235.619	185.965	185.965	185.965	-56.3485	-0.849207	-5.39983	27.4874	2.23015	2.92677	0.168773	0.0253688	1.40587	-39.1446	-6.27152	9.63111	0	0	0.0602486
2010	0	7.88874	0	0	8.25572	2.74495	-17.0915	-0.107895	-0.0158607	-0.00868666	-9.51491	1.16E-15	-2.47886	0	0	0.0115206	-0.506448	-10.077	-1.39495	171.885	336.61	620.106	395.94	395.94	395.94	5.54412	-58.2193	1.98888	22.6467	360.607	234.757	185.965	185.965	185.965	-58.3129	-0.92394	-5.56372	28.2023	2.48991	3.07343	0.173291	0.0362347	1.4197	-26.2065	-1.09428	9.83382	0	0	0.036075
2011	0	8.36305	0	0	8.74076	2.71787	-16.8431	-0.116012	-0.0113288	-0.0198106	-9.90216	-1.63E-15	-1.37442	0	0	0.00986667	-0.505231	-10.7061	-1.63854	174.68	336.277	621.842	395.321	395.321	395.321	5.70089	-60.1651	2.0898	35.863	361.655	233.698	185.965	185.965	185.965	-60.2687	-1.00764	-5.70845	28.8864	2.74328	3.20986	0.179376	0.0462211	1.43614	-14.1736	3.33049	9.96216	0	0	0.0154693
2012	0	8.7521	0	0	9.13404	2.68718	-16.5608	-0.124656	-0.00771166	-0.0305732	-10.3468	-1.51E-15	-0.570118	0	0	0.00820832	-0.493395	-11.3012	-1.88365	177.243	336.019	623.54	394.726	394.726	394.726	5.85451	-62.0964	2.18834	49.2389	362.626	232.508	185.965	185.965	185.965	-62.2105	-1.0962	-5.84683	29.5418	2.98848	3.33443	0.186872	0.0550277	1.45459	-3.14945	6.77913	9.99726	0	0	-0.00162106
2013	0	9.06448	0	0	9.44543	2.65436	-16.2581	-0.133379	-0.00521157	-0.0407105	-10.7908	1.46E-15	-0.108359	0	0	0.0066648	-0.470641	-11.8637	-2.12666	179.588	335.844	625.185	394.161	394.161	394.161	6.01071	-64.0075	2.29245	62.7239	363.536	231.251	185.965	185.965	185.965	-64.1327	-1.18549	-5.98749	30.1709	3.22406	3.44509	0.195574	0.0624087	1.47419	6.77316	9.10625	9.9208	0	0	-0.0153595
2014	0	9.30801	0	0	9.68388	2.62032	-15.9431	-0.141798	-0.00380071	-0.0501391	-11.192	2.39E-15	0.0162969	0	0	0.00530006	-0.437008	-12.3954	-2.3637	181.728	335.757	626.765	393.629	393.629	393.629	6.17079	-65.8926	2.4077	76.2679	364.39	229.985	185.965	185.965	185.965	-66.0295	-1.27157	-6.13447	30.7763	3.44875	3.53956	0.205086	0.0682451	1.49444	15.702	10.2831	9.70816	0	0	-0.0262435
2015	0	9.48965	0	0	9.85709	2.58547	-15.6196	-0.149644	-0.00338839	-0.0587717	-11.5276	3.55E-15	-0.161389	0	0	0.00414032	-0.392896	-12.8983	-2.59072	183.68	335.76	628.27	393.136	393.136	393.136	6.33194	-67.7454	2.53676	89.8219	365.188	228.762	185.965	185.965	185.965	-67.8943	-1.35087	-6.28731	31.3603	3.66182	3.61534	0.21498	0.0725856	1.5148	23.7397	10.4009	9.33987	0	0	-0.0347878
2016	0	9.61519	0	0	9.97145	2.54983	-15.2877	-0.156735	-0.00373875	-0.0666592	-11.7909	-1.16E-16	-0.574965	0	0	0.00318206	-0.339014	-13.3745	-2.80371	185.459	335.857	629.694	392.682	392.682	392.682	6.48801	-69.5594	2.67937	103.338	365.92	227.625	185.965	185.965	185.965	-69.7202	-1.42016	-6.44165	31.9253	3.86261	3.66999	0.224615	0.0755394	1.53477	31.1431	9.61302	8.80993	0	0	-0.0416684
2017	0	9.68945	0	0	10.0322	2.51319	-14.9454	-0.162865	-0.00455088	-0.0736745	-11.9786	3.26E-15	-1.14018	0	0	0.00240399	-0.276376	-13.826	-2.99899	187.084	336.045	631.031	392.269	392.269	392.269	6.63038	-71.3276	2.83262	116.768	366.573	226.612	185.965	185.965	185.965	-71.4998	-1.47664	-6.59009	32.4736	4.05101	3.70138	0.233803	0.0773017	1.55374	37.9293	8.17581	8.11358	0	0	-0.0472406
2018	0	9.71647	0	0	10.0435	2.4752	-14.5893	-0.16806	-0.00555857	-0.0799655	-12.1105	-9.32E-16	-1.77237	0	0	0.00177984	-0.2062	-14.2551	-3.17316	188.57	336.326	632.281	391.899	391.899	391.899	6.74922	-73.0434	2.99143	130.069	367.131	225.75	185.965	185.965	185.965	-73.2259	-1.51791	-6.72339	33.0068	4.22704	3.70765	0.241883	0.0779697	1.5715	44.3698	6.27124	7.28788	0	0	-0.052071
2019	0	9.69962	0	0	10.0092	2.43556	-14.2164	-0.172194	-0.00652453	-0.0853888	-12.1919	-2.68E-15	-2.39224	0	0	0.00126916	-0.1299	-14.6636	-3.32349	189.934	336.694	633.442	391.571	391.571	391.571	6.83451	-74.7007	3.14934	143.197	367.577	225.062	185.965	185.965	185.965	-74.8915	-1.54198	-6.83157	33.5267	4.39093	3.68761	0.24854	0.0777895	1.58728	50.4705	4.1425	6.36726	0	0	-0.0563578
2020	0	9.64207	0	0	9.93258	2.39404	-13.8246	-0.175384	-0.00724921	-0.0900277	-12.2457	2.33E-15	-2.93177	0	0	0.000818699	-0.0489418	-15.0534	-3.448	191.189	337.147	634.516	391.283	391.283	391.283	6.87708	-76.2941	3.29922	156.111	367.895	224.562	185.965	185.964	185.965	-76.4907	-1.54731	-6.90504	34.0342	4.54326	3.64067	0.253546	0.0768659	1.60097	56.3071	1.96301	5.4036	0	0	-0.0602967
2021	0	9.54672	0	0	9.81704	2.35059	-13.4132	-0.177544	-0.00769025	-0.0937671	-12.2694	-4.66E-16	-3.34885	0	0	0.000376983	0.0352057	-15.4259	-3.54557	192.348	337.68	635.506	391.035	391.035	391.035	6.86931	-77.8195	3.43395	168.773	368.072	224.26	185.965	185.965	185.965	-78.0187	-1.53286	-6.93547	34.5303	4.68459	3.56709	0.257012	0.0752242	1.61218	61.7545	-0.1861	4.46094	0	0	-0.0637787
2022	0	9.41644	0	0	9.66582	2.30534	-12.9831	-0.178749	-0.00777136	-0.0966076	-12.2681	2.21E-15	-3.61085	0	0	-0.00011432	0.121119	-15.7822	-3.61591	193.422	338.286	636.415	390.822	390.822	390.822	6.80571	-79.2737	3.54709	181.15	368.099	224.158	185.965	185.965	185.965	-79.472	-1.49809	-6.91635	35.0152	4.81573	3.4677	0.258848	0.0729686	1.62064	66.8092	-2.17288	3.57792	0	0	-0.0667973
2023	0	9.25391	0	0	9.48201	2.25852	-12.5365	-0.178967	-0.00745115	-0.0985056	-12.232	-4.43E-15	-3.70137	0	0	-0.000701861	0.207537	-16.123	-3.65967	194.417	338.958	637.247	390.643	390.643	390.643	6.68317	-80.6548	3.63323	193.208	367.973	224.257	185.965	185.965	185.965	-80.8486	-1.44304	-6.84346	35.4887	4.93727	3.34432	0.259338	0.0703551	1.62637	71.346	-3.85938	2.77928	0	0	-0.0691768
2024	0	9.06141	0	0	9.26829	2.21053	-12.0773	-0.178209	-0.00675548	-0.0994643	-12.152	-4.31E-15	-3.62328	0	0	-0.00140974	0.293345	-16.4485	-3.67825	195.337	339.692	638.006	390.492	390.492	390.492	6.50119	-81.9621	3.68846	204.921	367.694	224.548	185.965	185.965	185.965	-82.1474	-1.36834	-6.7151	35.9501	5.05006	3.19927	0.258555	0.0673555	1.62901	75.3465	-5.21284	2.08578	0	0	-0.0708129
2025	0	8.84061	0	0	9.02677	2.16184	-11.6097	-0.176566	-0.00578908	-0.0995513	-12.0263	4.31E-15	-3.39616	0	0	-0.00223746	0.377695	-16.7584	-3.67381	196.184	340.478	638.697	390.367	390.367	390.367	6.26172	-83.1949	3.71043	216.265	367.267	225.022	185.965	185.965	185.965	-83.3684	-1.27517	-6.53205	36.3982	5.15454	3.03563	0.256767	0.0640508	1.62878	78.7811	-6.24969	1.51626	0	0	-0.0715662
2026	0	8.59266	0	0	8.75892	2.11296	-11.1386	-0.17414	-0.00460807	-0.0988498	-11.8555	1.28E-15	-3.04184	0	0	-0.00316996	0.459964	-17.0519	-3.64905	196.955	341.312	639.323	390.261	390.261	390.261	5.96883	-84.3534	3.69843	227.221	366.703	225.664	185.965	185.965	185.965	-84.5123	-1.16517	-6.29729	36.8311	5.25114	2.857	0.254275	0.0606178	1.62601	81.6414	-6.93881	1.06688	0	0	-0.0713404
2027	0	8.3182	0	0	8.46558	2.06435	-10.6687	-0.171103	-0.00335922	-0.0975186	-11.6492	4.95E-16	-2.59245	0	0	-0.00417496	0.539732	-17.3277	-3.60702	197.648	342.186	639.887	390.171	390.171	390.171	5.62821	-85.4383	3.6532	237.772	366.014	226.454	185.965	185.965	185.965	-85.5804	-1.04034	-6.01556	37.2467	5.34011	2.66723	0.251279	0.0569307	1.62093	83.9805	-7.40345	0.749408	0	0	-0.070078
2028	0	8.01744	0	0	8.14716	2.01646	-10.2042	-0.167584	-0.00198662	-0.0956825	-11.4164	2.74E-15	-2.06025	0	0	-0.00523233	0.616839	-17.5845	-3.55101	198.256	343.095	640.392	390.09	390.091	390.091	5.24673	-86.4504	3.57672	247.907	365.215	227.373	185.965	185.965	185.965	-86.5743	-0.902868	-5.6929	37.6422	5.42142	2.47045	0.248075	0.0531683	1.61385	85.8419	-7.59795	0.546047	0	0	-0.0677675
2029	0	7.69027	0	0	7.80366	1.96966	-9.74901	-0.163795	-0.000608267	-0.0935379	-11.178	-2.45E-15	-1.47246	0	0	-0.00631045	0.691296	-17.8202	-3.48428	198.771	344.033	640.84	390.015	390.015	390.015	4.83215	-87.3909	3.4723	257.619	364.324	228.396	185.965	185.965	185.965	-87.496	-0.755069	-5.33657	38.0145	5.49483	2.27075	0.244856	0.0492901	1.60521	87.3153	-7.62913	0.457846	0	0	-0.0644357
2030	0	7.33665	0	0	7.43505	1.92425	-9.3061	-0.159914	0.000866282	-0.0912949	-10.9567	-3.58E-15	-0.834685	0	0	-0.00739918	0.763272	-18.0327	-3.40994	199.184	344.994	641.232	389.939	389.939	389.939	4.39277	-88.2612	3.34422	266.902	363.358	229.5	185.965	185.965	185.965	-88.3478	-0.599214	-4.95455	38.3604	5.55995	2.07204	0.241672	0.0454142	1.59551	88.5675	-7.4606	0.462978	0	0	-0.0601983
2031	0	6.95671	0	0	7.0415	1.88049	-8.87827	-0.156158	0.00234786	-0.0890902	-10.783	-1.55E-15	-0.170212	0	0	-0.00847642	0.833119	-18.2201	-3.3308	199.488	345.975	641.567	389.858	389.858	389.858	3.93727	-89.063	3.19793	275.752	362.338	230.662	185.965	185.965	185.965	-89.132	-0.437429	-4.55564	38.6765	5.61594	1.87804	0.238713	0.041626	1.58514	89.6549	-7.14908	0.547866	0	0	-0.0550826
2032	0	6.55138	0	0	6.62388	1.83858	-8.4676	-0.152737	0.00384878	-0.0871639	-10.6882	3.91E-15	0.506788	0	0	-0.00953102	0.901257	-18.3799	-3.24921	199.672	346.971	641.847	389.767	389.767	389.767	3.47429	-89.799	3.03961	284.168	361.282	231.859	185.965	185.965	185.965	-89.8517	-0.271592	-4.14897	38.9594	5.66202	1.69187	0.235773	0.0378974	1.57456	90.8096	-6.74236	0.690266	0	0	-0.0492319
2033	0	6.12273	0	0	6.18429	1.79869	-8.07591	-0.149795	0.00533694	-0.0856413	-10.6949	-1.63E-15	1.17655	0	0	-0.0105403	0.968171	-18.5102	-3.16706	199.73	347.979	642.069	389.663	389.663	389.663	3.01227	-90.4723	2.87627	292.148	360.211	233.07	185.965	185.964	185.965	-90.5108	-0.10321	-3.74391	39.2056	5.6971	1.51629	0.232578	0.0344151	1.56392	92.2122	-6.22097	0.855979	0	0	-0.0427207
2034	0	5.67457	0	0	5.72641	1.76094	-7.70448	-0.147421	0.00676246	-0.0846879	-10.8137	3.52E-15	1.81576	0	0	-0.0114675	1.03445	-18.6089	-3.0858	199.654	348.996	642.234	389.543	389.543	389.543	2.55916	-91.0876	2.7154	299.69	359.144	234.281	185.965	185.964	185.964	-91.114	0.0666589	-3.3498	39.4119	5.71994	1.35354	0.228852	0.0313995	1.55359	94.0741	-5.57366	1.00717	0	0	-0.0355825
2035	0	5.21241	0	0	5.25577	1.72541	-7.35425	-0.145581	0.00809663	-0.0843619	-11.0332	1.97E-15	2.40339	0	0	-0.0122562	1.10067	-18.6741	-3.00647	199.438	350.02	642.338	389.403	389.403	389.403	2.12204	-91.6509	2.56471	306.792	358.098	235.478	185.965	185.965	185.965	-91.6674	0.237471	-2.97551	39.5755	5.72941	1.20539	0.224332	0.0289128	1.54377	96.5354	-4.81734	1.1076	0	0	-0.0277587
2036	0	4.74372	0	0	4.77969	1.69211	-7.02558	-0.144191	0.00929229	-0.0847434	-11.3238	3.61E-15	2.91663	0	0	-0.0128313	1.16742	-18.7043	-2.92972	199.078	351.048	642.381	389.244	389.244	389.244	1.70698	-92.1691	2.43177	313.447	357.09	236.653	185.965	185.965	185.965	-92.1779	0.40916	-2.62923	39.6936	5.72422	1.07314	0.218429	0.0271557	1.53434	99.854	-3.9228	1.11412	0	0	-0.0191547
2037	0	4.27731	0	0	4.30693	1.66103	-6.71838	-0.143042	0.0102658	-0.085823	-11.6309	1.54E-15	3.33109	0	0	-0.0131003	1.23529	-18.698	-2.85609	198.571	352.081	642.359	389.064	389.064	389.064	1.31887	-92.6503	2.32367	319.65	356.136	237.798	185.965	185.965	185.965	-92.6533	0.582126	-2.31813	39.7639	5.70336	0.957774	0.21099	0.0261536	1.52521	104.102	-2.92736	0.992212	0	0	-0.00954421
2038	0	3.82289	0	0	3.84715	1.63208	-6.43187	-0.141806	0.0110728	-0.0875673	-11.8774	2.71E-15	3.63889	0	0	-0.0129831	1.30487	-18.654	-2.78604	197.913	353.117	642.27	388.865	388.865	388.865	0.961139	-93.1027	2.24658	325.39	355.248	238.909	185.965	185.965	185.965	-93.1015	0.757101	-2.04798	39.7848	5.66586	0.860032	0.201894	0.02607	1.51636	109.353	-1.76329	0.705242	0	0	0.0013238
2039	0	3.39008	0	0	3.40982	1.60511	-6.16468	-0.140185	0.0116123	-0.0899353	-11.983	1.11E-15	3.82148	0	0	-0.0124299	1.37669	-18.5713	-2.71993	197.105	354.156	642.11	388.65	388.65	388.65	0.635931	-93.5336	2.20539	330.656	354.436	239.98	185.965	185.965	185.965	-93.5297	0.934944	-1.82301	39.7548	5.61114	0.780296	0.190884	0.0269659	1.50759	115.702	-0.464712	0.228177	0	0	0.0137412
2040	0	2.98723	0	0	3.00322	1.57992	-5.91484	-0.13781	0.0119309	-0.0928493	-11.8627	-3.09E-15	3.87945	0	0	-0.0114544	1.45125	-18.4494	-2.65835	196.145	355.197	641.877	388.42	388.42	388.42	0.344039	-93.9489	2.20342	335.433	353.707	241.002	185.965	185.965	185.965	-93.9432	1.11647	-1.64561	39.6732	5.53877	0.719	0.178225	0.0289427	1.49878	123.055	0.988011	-0.454244	0	0	0.0279793
2041	0	2.62038	0	0	2.63331	1.55625	-5.67992	-0.134448	0.0120068	-0.0961718	-11.4542	1.86E-15	3.81271	0	0	-0.0101433	1.52894	-18.2878	-2.60185	195.036	356.24	641.568	388.181	388.181	388.181	0.0850089	-94.3513	2.24212	339.704	353.068	241.96	185.965	185.965	185.965	-94.3446	1.30223	-1.51628	39.5398	5.44885	0.676228	0.164153	0.0318825	1.49006	131.234	2.53143	-1.34216	0	0	0.0441914
2042	0	2.29223	0	0	2.30267	1.53382	-5.45707	-0.130006	0.0118603	-0.0997906	-10.7273	1.75E-15	3.63101	0	0	-0.00864396	1.61008	-18.0864	-2.55118	193.78	357.287	641.181	387.939	387.939	387.939	-0.142638	-94.74	2.32089	343.451	352.518	242.831	185.965	185.965	185.965	-94.7327	1.49232	-1.43358	39.3549	5.34183	0.65202	0.149048	0.0355732	1.48158	140.004	4.07987	-2.42232	0	0	0.0623931
2043	0	2.00154	0	0	2.00995	1.51233	-5.24347	-0.124591	0.0114968	-0.103518	-9.69451	4.08E-16	3.34778	0	0	-0.00712425	1.6948	-17.8456	-2.50718	192.38	358.337	640.713	387.698	387.698	387.698	-0.341112	-95.1099	2.43716	346.655	352.058	243.587	185.965	185.964	185.965	-95.1021	1.68629	-1.39423	39.1194	5.21855	0.646308	0.133717	0.0399536	1.47375	148.866	5.59392	-3.66797	0	0	0.0822911
2044	0	1.74303	0	0	1.74979	1.49151	-5.03629	-0.118493	0.0109479	-0.107172	-8.41064	1.86E-15	2.98362	0	0	-0.00572548	1.7831	-17.566	-2.4706	190.842	359.39	640.166	387.467	387.467	387.467	-0.513399	-95.4518	2.58656	349.297	351.683	244.189	185.965	185.965	185.965	-95.4435	1.88319	-1.3933	38.8348	5.08013	0.658762	0.118849	0.0448243	1.4674	157.298	6.97421	-5.03358	0	0	0.103305
2045	0	1.50783	0	0	1.51322	1.4711	-4.83314	-0.112165	0.0102311	-0.11057	-6.96841	2.39E-15	2.56055	0	0	-0.00452732	1.8748	-17.2486	-2.44217	189.171	360.446	639.539	387.251	387.251	387.251	-0.662839	-95.7525	2.76317	351.359	351.388	244.595	185.965	185.965	185.965	-95.7436	2.08163	-1.42446	38.503	4.92812	0.68881	0.105228	0.0499732	1.46331	164.689	8.13035	-6.46284	0	0	0.124545
2046	0	1.28433	0	0	1.28854	1.45094	-4.63237	-0.106124	0.0093588	-0.113398	-5.48406	1.46E-16	2.10112	0	0	-0.00354002	1.96949	-16.895	-2.42241	187.376	361.505	638.836	387.056	387.056	387.056	-0.793011	-95.9964	2.96005	352.825	351.165	244.759	185.965	185.965	185.965	-95.9869	2.27999	-1.48052	38.1266	4.76427	0.735596	0.0938524	0.0552776	1.46209	170.234	9.0114	-7.88494	0	0	0.144696
2047	0	1.05923	0	0	1.0624	1.43093	-4.43299	-0.100918	0.00832617	-0.115445	-4.08836	-2.59E-15	1.6264	0	0	-0.00273137	2.06658	-16.507	-2.41151	185.465	362.565	638.06	386.89	386.89	386.889	-0.907626	-96.1667	3.16971	353.682	351.004	244.638	185.965	185.965	185.965	-96.1562	2.47663	-1.55369	37.7085	4.59053	0.797857	0.0855044	0.0606174	1.46477	173.228	9.54507	-9.22241	0	0	0.162288
2048	0	0.818799	0	0	0.82104	1.41107	-4.23495	-0.0970337	0.00711081	-0.116384	-2.91281	-1.63E-15	1.15325	0	0	-0.00206774	2.16532	-16.0873	-2.40936	183.449	363.627	637.219	386.756	386.756	386.756	-1.01031	-96.2464	3.38464	353.921	350.896	244.192	185.965	185.965	185.965	-96.2348	2.67004	-1.63621	37.2523	4.40885	0.874014	0.0810464	0.0659656	1.47203	172.893	9.70836	-10.3924	0	0	0.175649
2049	0	0.550145	0	0	0.551492	1.39141	-4.03879	-0.0949524	0.00571386	-0.115967	-2.09039	2.42E-15	0.697329	0	0	-0.00156603	2.26472	-15.6385	-2.41532	181.341	364.688	636.321	386.659	386.659	386.659	-1.10457	-96.2203	3.59785	353.539	350.83	243.392	185.965	185.965	185.965	-96.2074	2.85905	-1.72062	36.7618	4.22129	0.961957	0.0809032	0.0713415	1.48414	168.635	9.54107	-11.3157	0	0	0.183227
2050	0	0.242288	0	0	0.242822	1.37204	-3.84545	-0.0951091	0.00411176	-0.114031	-1.747	-3.71E-16	0.267449	0	0	-0.00132335	2.36372	-15.1639	-2.4282	179.152	365.748	635.376	386.602	386.602	386.602	-1.1937	-96.0761	3.80324	352.538	350.795	242.222	185.965	185.965	185.965	-96.062	3.04289	-1.80025	36.2409	4.02991	1.05909	0.0851871	0.076644	1.50147	160.083	9.04339	-11.9214	0	0	0.183795
2051	0	-0.112336	0	0	-0.112566	1.35309	-3.65621	-0.0978722	0.00230784	-0.110361	-1.99133	8.41E-16	-0.130889	0	0	-0.0015189	2.46116	-14.6671	-2.44643	176.896	366.804	634.396	386.586	386.586	386.586	-1.28067	-95.8062	3.996	350.929	350.781	240.679	185.965	185.965	185.965	-95.7909	3.2212	-1.86951	35.6941	3.83653	1.16253	0.0942302	0.0819077	1.52414	146.843	8.28862	-12.1432	0	0	0.176281
2052	0	-0.516665	0	0	-0.51761	1.33465	-3.47204	-0.103514	0.000248205	-0.104908	-2.90067	5.82E-16	-0.502836	0	0	-0.00236535	2.55582	-14.1518	-2.46781	174.586	367.856	633.397	386.609	386.609	386.609	-1.36805	-95.4092	4.17276	348.728	350.777	238.782	185.965	185.965	185.965	-95.3929	3.39406	-1.92414	35.1257	3.64299	1.26884	0.107612	0.0870705	1.5516	128.977	7.35144	-11.945	0	0	0.16041
2053	0	-0.967916	0	0	-0.969514	1.31675	-3.29316	-0.112076	-0.00197266	-0.0977903	-4.49486	-1.24E-16	-0.843433	0	0	-0.00401481	2.64645	-13.6217	-2.48971	172.235	368.902	632.392	386.671	386.671	386.671	-1.45821	-94.8909	4.33161	345.961	350.777	236.568	185.965	185.965	185.965	-94.8738	3.56187	-1.96114	34.54	3.4508	1.37432	0.124593	0.0921202	1.58302	106.921	6.36501	-11.3134	0	0	0.136699
2054	0	-1.45679	0	0	-1.45895	1.29933	-3.119	-0.123225	-0.00437617	-0.0890923	-6.71038	-1.57E-15	-1.16165	0	0	-0.00641704	2.73187	-13.0808	-2.50902	169.856	369.94	631.397	386.766	386.766	386.766	-1.55313	-94.2652	4.47208	342.665	350.773	234.097	185.965	185.965	185.965	-94.2476	3.7253	-1.97894	33.9412	3.2614	1.47489	0.144248	0.0967909	1.61688	81.3517	5.34066	-10.2652	0	0	0.106235
2055	0	-1.96774	0	0	-1.97033	1.28221	-2.94773	-0.136222	-0.00678113	-0.0792174	-9.39421	1.51E-15	-1.44731	0	0	-0.00924412	2.81094	-12.5326	-2.52231	167.459	370.969	630.427	386.891	386.891	386.891	-1.65451	-93.5534	4.5949	338.882	350.759	231.446	185.965	185.965	185.965	-93.536	3.88516	-1.97719	33.333	3.07584	1.56636	0.16508	0.101192	1.65133	53.5302	4.48849	-8.85946	0	0	0.0711825
2056	0	-2.48007	0	0	-2.48298	1.26509	-2.77654	-0.149907	-0.00914716	-0.0685841	-12.3103	2.46E-15	-1.70153	0	0	-0.0118939	2.88262	-11.9807	-2.52585	165.054	371.987	629.499	387.039	387.039	387.039	-1.76372	-92.7836	4.70171	334.667	350.732	228.706	185.965	185.965	185.965	-92.7667	4.04237	-1.95661	32.7191	2.89508	1.64434	0.185325	0.104937	1.6839	24.9817	3.74524	-7.18805	0	0	0.0340995
2057	0	-2.97038	0	0	-2.97345	1.24764	-2.60186	-0.162898	-0.0112646	-0.0578086	-15.1788	2.66E-15	-1.90715	0	0	-0.0136661	2.94603	-11.4281	-2.51574	162.648	372.992	628.624	387.204	387.204	387.204	-1.88183	-91.9869	4.79479	330.08	350.689	225.971	185.965	185.965	185.965	-91.9711	4.19781	-1.91876	32.1022	2.71977	1.70446	0.202824	0.107964	1.71198	-2.41957	3.22334	-5.37357	0	0	-0.00190978
2058	0	-3.41535	0	0	-3.41842	1.22945	-2.41985	-0.173923	-0.0130364	-0.0474	-17.7333	-3.56E-15	-2.05358	0	0	-0.0140037	3.00047	-10.8777	-2.48813	160.248	373.983	627.814	387.38	387.38	387.38	-2.0094	-91.1947	4.87656	325.186	350.63	223.331	185.965	185.965	185.965	-91.1805	4.35222	-1.86574	31.4852	2.55044	1.74254	0.216079	0.110005	1.73344	-27.1417	2.86415	-3.53451	0	0	-0.0343485
2059	0	-3.79463	0	0	-3.7975	1.21018	-2.22691	-0.1821	-0.0143383	-0.037779	-19.7716	-2.85E-15	-2.12706	0	0	-0.0126971	3.04542	-10.3315	-2.43927	157.857	374.958	627.078	387.562	387.562	387.562	-2.14647	-90.4351	4.94958	320.049	350.556	220.864	185.965	185.965	185.965	-90.4233	4.50616	-1.80009	30.8698	2.38743	1.75462	0.223682	0.110946	1.74677	-47.8999	2.68266	-1.77804	0	0	-0.0612035
2060	0	-4.09284	0	0	-4.09539	1.18952	-2.01997	-0.187082	-0.0151424	-0.0292309	-21.1848	-3.52E-15	-2.12359	0	0	-0.00993399	3.08064	-9.79152	-2.3658	155.476	375.915	626.42	387.747	387.747	387.747	-2.29246	-89.7312	5.01617	314.731	350.47	218.628	185.965	185.965	185.965	-89.7223	4.65993	-1.72459	30.2576	2.23081	1.73732	0.224872	0.110661	1.75124	-63.945	2.60804	-0.184136	0	0	-0.0813971
2061	0	-4.30065	0	0	-4.30277	1.16726	-1.79697	-0.188895	-0.0154858	-0.021848	-21.9452	-4.54E-15	-2.04917	0	0	-0.00619523	3.10615	-9.25887	-2.26504	153.104	376.853	625.841	387.93	387.93	387.93	-2.44606	-89.0989	5.0785	309.29	350.376	216.658	185.965	185.965	185.965	-89.0935	4.81355	-1.64224	29.6498	2.0806	1.688	0.219801	0.109032	1.74724	-75.1449	2.53898	1.19974	0	0	-0.0948284
2062	0	-4.41488	0	0	-4.41651	1.14329	-1.5568	-0.187834	-0.0154408	-0.0156355	-22.0915	2.14E-15	-1.91872	0	0	-0.00208816	3.12223	-8.73434	-2.1351	150.739	377.771	625.34	388.111	388.111	388.111	-2.60531	-88.5476	5.13853	303.773	350.278	214.972	185.965	185.965	185.965	-88.5463	4.9668	-1.55619	29.047	1.93672	1.60494	0.208861	0.106142	1.73556	-81.6808	2.45561	2.34324	0	0	-0.101891
2063	0	-4.43812	0	0	-4.43926	1.11761	-1.29938	-0.184448	-0.0151939	-0.0106659	-21.7167	2.17E-15	-1.76194	0	0	0.00182135	3.12947	-8.21821	-1.97513	148.376	378.668	624.911	388.289	388.289	388.289	-2.76785	-88.0801	5.1979	298.22	350.182	213.565	185.965	185.965	185.965	-88.0833	5.11921	-1.46944	28.4499	1.79893	1.48755	0.192444	0.101855	1.71743	-83.8437	2.17246	3.22168	0	0	-0.103225
2064	0	-4.37772	0	0	-4.37843	1.0903	-1.02563	-0.179337	-0.014876	-0.00681965	-20.9382	-7.21E-16	-1.60601	0	0	0.00512086	3.12868	-7.7103	-1.78549	146.007	379.544	624.547	388.465	388.465	388.465	-2.93111	-87.6939	5.25785	292.663	350.092	212.419	185.965	185.964	185.965	-87.7019	5.27013	-1.38472	27.8585	1.66704	1.3365	0.171522	0.0963194	1.69461	-82.2887	1.65563	3.83609	0	0	-0.099891
2065	0	-4.24465	0	0	-4.245	1.06154	-0.737311	-0.173189	-0.0146783	-0.00412145	-19.8902	4.42E-15	-1.48184	0	0	0.00760219	3.12092	-7.21011	-1.56784	143.625	380.398	624.237	388.638	388.638	388.639	-3.09268	-87.382	5.31909	287.123	350.013	211.505	185.965	185.965	185.965	-87.3951	5.41879	-1.30411	27.2733	1.54071	1.15382	0.14702	0.0895602	1.66892	-77.6225	0.782206	4.18682	0	0	-0.0928834
2066	0	-4.05194	0	0	-4.05207	1.03158	-0.436816	-0.166621	-0.0146558	-0.0023593	-18.7008	-2.78E-15	-1.40303	0	0	0.00923609	3.10739	-6.71687	-1.32505	141.219	381.23	623.971	388.812	388.812	388.812	-3.2506	-87.1351	5.38174	281.615	349.946	210.786	185.965	185.965	185.965	-87.1533	5.56435	-1.22885	26.6943	1.41972	0.942763	0.120194	0.081758	1.64207	-70.7075	-0.419148	4.3073	0	0	-0.0834131
2067	0	-3.81361	0	0	-3.81362	1.00068	-0.126927	-0.160138	-0.0148664	-0.00145441	-17.4814	7.79E-16	-1.37759	0	0	0.0101255	3.08941	-6.22967	-1.06115	138.78	382.041	623.736	388.985	388.985	388.985	-3.40353	-86.9418	5.44531	276.147	349.89	210.223	185.965	185.965	185.965	-86.9652	5.70604	-1.15929	26.1218	1.30378	0.707725	0.0920438	0.0730485	1.61544	-62.2216	-1.96602	4.22755	0	0	-0.0724253
2068	0	-3.54332	0	0	-3.54334	0.969146	0.189269	-0.154196	-0.015221	-0.00123471	-16.3283	-8.81E-16	-1.39392	0	0	0.0104368	3.06831	-5.74756	-0.781115	136.297	382.83	623.522	389.16	389.16	389.16	-3.55083	-86.7909	5.50885	270.722	349.845	209.778	185.965	185.965	185.965	-86.8195	5.84311	-1.09497	25.5564	1.1926	0.454083	0.0637589	0.0639448	1.59064	-52.903	-3.69541	3.99704	0	0	-0.0608296
2069	0	-3.25364	0	0	-3.25377	0.937325	0.508387	-0.149074	-0.0156948	-0.00157758	-15.3076	-3.20E-15	-1.44254	0	0	0.0103522	3.04539	-5.26961	-0.490563	133.763	383.596	623.318	389.337	389.337	389.337	-3.6923	-86.6715	5.57115	265.34	349.806	209.415	185.965	185.965	185.965	-86.7052	5.97496	-1.03491	24.9985	1.08591	0.187782	0.0362993	0.0547086	1.56883	-43.3563	-5.56125	3.65934	0	0	-0.0493601
2070	0	-2.95528	0	0	-2.95559	0.905562	0.826881	-0.144953	-0.0162185	-0.00228642	-14.4634	1.99E-15	-1.50791	0	0	0.0100312	3.0218	-4.79508	-0.19545	131.167	384.338	623.115	389.515	389.515	389.515	-3.8281	-86.5741	5.63096	259.996	349.769	209.104	185.965	185.964	185.965	-86.6129	6.1011	-0.977849	24.449	0.983581	-0.0849277	0.0105077	0.0456325	1.55045	-34.131	-7.46476	3.26191	0	0	-0.0386285
2071	0	-2.65674	0	0	-2.65727	0.874202	1.1413	-0.141919	-0.0167678	-0.00326705	-13.8167	8.24E-16	-1.57778	0	0	0.00959667	2.99853	-4.3234	0.0982227	128.505	385.054	622.906	389.693	389.693	389.693	-3.95863	-86.4907	5.68704	254.686	349.732	208.821	185.965	185.965	185.965	-86.5347	6.22115	-0.922469	23.9086	0.885361	-0.357791	-0.0129059	0.0370013	1.53617	-25.6326	-9.36955	2.84095	0	0	-0.029063
2072	0	-2.36416	0	0	-2.36491	0.843562	1.44842	-0.139904	-0.0172449	-0.00436215	-13.3627	-1.23E-15	-1.63334	0	0	0.00912252	2.97632	-3.85426	0.384798	125.772	385.744	622.683	389.872	389.872	389.872	-4.08435	-86.4155	5.73832	249.403	349.69	208.548	185.965	185.965	185.965	-86.4647	6.33482	-0.867538	23.3782	0.791093	-0.624961	-0.0334179	0.0290905	1.5261	-18.173	-11.2056	2.43385	0	0	-0.0209456
2073	0	-2.08146	0	0	-2.08242	0.813937	1.74529	-0.138844	-0.0176145	-0.00550895	-13.0879	1.89E-15	-1.66338	0	0	0.00865779	2.95564	-3.38764	0.659216	122.965	386.404	622.443	390.05	390.05	390.05	-4.20551	-86.3442	5.78404	244.143	349.64	208.273	185.965	185.965	185.965	-86.3986	6.44188	-0.812226	22.8589	0.700641	-0.881236	-0.0507226	0.0221798	1.52036	-11.9203	-12.8912	2.06216	0	0	-0.014379
2074	0	-1.81051	0	0	-1.81165	0.785583	2.02933	-0.138533	-0.0177933	-0.00659718	-12.9588	-7.66E-16	-1.65486	0	0	0.00822106	2.93667	-2.92376	0.917264	120.084	387.032	622.183	390.226	390.226	390.226	-4.32211	-86.2742	5.82379	238.898	349.583	207.99	185.965	185.964	185.965	-86.334	6.5421	-0.756153	22.3514	0.613916	-1.12232	-0.0646748	0.0163497	1.51842	-6.97415	-14.4027	1.74753	0	0	-0.00938388
2075	0	-1.55156	0	0	-1.55281	0.758719	2.29836	-0.138803	-0.017805	-0.00760499	-12.9418	-7.64E-16	-1.60849	0	0	0.00782864	2.91932	-2.46317	1.15574	117.133	387.624	621.903	390.399	390.399	390.399	-4.43373	-86.2045	5.85757	233.666	349.517	207.697	185.965	185.965	185.965	-86.2695	6.63521	-0.699544	21.8566	0.530776	-1.34496	-0.075477	0.0117047	1.51982	-3.25451	-15.745	1.49114	0	0	-0.0057972
2076	0	-1.30357	0	0	-1.30488	0.733542	2.5504	-0.139443	-0.0176622	-0.00848988	-12.9982	2.34E-15	-1.52846	0	0	0.00748824	2.90321	-2.00665	1.37249	114.115	388.179	621.602	390.571	390.571	390.571	-4.53943	-86.1345	5.88571	228.44	349.444	207.395	185.965	185.965	185.965	-86.2048	6.7209	-0.643226	21.3753	0.451157	-1.54701	-0.0833026	0.00817994	1.52418	-0.678119	-16.953	1.29137	0	0	-0.00345905
2077	0	-1.06478	0	0	-1.06603	0.71022	2.78379	-0.140264	-0.0174284	-0.00924555	-13.0929	-1.36E-15	-1.42683	0	0	0.00720651	2.88777	-1.55518	1.56643	111.037	388.692	621.283	390.74	390.74	390.74	-4.63791	-86.0648	5.90895	223.218	349.369	207.088	185.965	185.965	185.965	-86.1401	6.79881	-0.588545	20.908	0.374991	-1.72742	-0.0886178	0.00572294	1.53086	0.949008	-18.0509	1.13462	0	0	-0.00210639
2078	0	-0.832865	0	0	-0.834004	0.688882	2.99723	-0.141131	-0.0171663	-0.00986791	-13.1984	-7.53E-16	-1.31705	0	0	0.00698729	2.87219	-1.10992	1.73742	107.907	389.16	620.947	390.908	390.909	390.908	-4.72764	-85.9958	5.92812	217.997	349.293	206.779	185.965	185.965	185.965	-86.0758	6.86854	-0.537076	20.4553	0.302283	-1.8861	-0.0919069	0.00414665	1.53899	1.8317	-19.0935	1.00727	0	0	-0.00148701
2079	0	-0.605568	0	0	-0.606489	0.669631	3.18973	-0.141891	-0.0169361	-0.0103609	-13.2899	-7.32E-16	-1.21276	0	0	0.00682768	2.85559	-0.672122	1.88616	104.735	389.581	620.597	391.077	391.077	391.077	-4.80701	-85.928	5.94418	212.775	349.222	206.475	185.965	185.965	185.965	-86.0124	6.92974	-0.490526	20.0177	0.23303	-2.02386	-0.0937401	0.00335575	1.5481	2.21547	-20.0756	0.892101	0	0	-0.00131932
2080	0	-0.380668	0	0	-0.381331	0.652525	3.36071	-0.142518	-0.0167118	-0.0107604	-13.3591	-9.68E-16	-1.11782	0	0	0.00672154	2.83702	-0.243064	2.01398	101.529	389.951	620.236	391.248	391.248	391.248	-4.87455	-85.8621	5.958	207.55	349.158	206.177	185.965	185.965	185.965	-85.9502	6.98206	-0.450434	19.5954	0.167231	-2.14209	-0.0946889	0.00328129	1.5575	2.35457	-20.9534	0.779886	0	0	-0.00133326
2081	0	-0.156401	0	0	-0.156688	0.637601	3.50985	-0.142934	-0.0165874	-0.0110695	-13.396	2.34E-15	-1.04548	0	0	0.00666003	2.81551	0.175991	2.12266	98.3012	390.269	619.868	391.423	391.423	391.423	-4.92901	-85.798	5.97033	202.321	349.105	205.89	185.965	185.965	185.965	-85.8891	7.02522	-0.418143	19.1887	0.105007	-2.24268	-0.0951861	0.00362091	1.56679	2.44529	-21.7961	0.65883	0	0	-0.00135837
2082	0	0.0687535	0	0	0.0688911	0.624868	3.63704	-0.143175	-0.0165385	-0.0113182	-13.4042	1.62E-15	-0.996563	0	0	0.0066328	2.79013	0.583906	2.21425	95.0595	390.532	619.495	391.605	391.605	391.605	-4.96938	-85.7356	5.98178	197.088	349.064	205.615	185.965	185.965	185.965	-85.8291	7.05904	-0.394712	18.7978	0.0464492	-2.32778	-0.0957786	0.00427769	1.57536	2.71479	-22.5392	0.524263	0	0	-0.00120035
2083	0	0.295835	0	0	0.296469	0.614313	3.74246	-0.143259	-0.0166034	-0.0115551	-13.3869	2.24E-15	-0.975355	0	0	0.0066287	2.76007	0.979705	2.29098	91.8134	390.74	619.12	391.795	391.795	391.795	-4.99502	-85.6747	5.99285	191.848	349.038	205.354	185.965	185.965	185.965	-85.7696	7.08343	-0.380857	18.4225	-0.0083853	-2.39965	-0.096993	0.00516837	1.58299	3.39855	-23.1618	0.367957	0	0	-0.000699049
2084	0	0.525552	0	0	0.526734	0.605907	3.82639	-0.143214	-0.0167613	-0.0117376	-13.3485	1.21E-15	-0.979429	0	0	0.00663507	2.7247	1.36263	2.35489	88.5704	390.891	618.745	391.996	391.996	391.996	-5.00561	-85.6147	6.00383	186.603	349.025	205.106	185.965	185.965	185.965	-85.7102	7.09848	-0.376954	18.0628	-0.0594456	-2.46037	-0.0988709	0.00619499	1.5896	4.51868	-23.6268	0.198685	0	0	0.00012386
2085	0	0.758248	0	0	0.759998	0.5996	3.88936	-0.143067	-0.0169761	-0.0119153	-13.2931	5.10E-16	-1.00352	0	0	0.00663906	2.68356	1.73221	2.40802	85.3368	390.986	618.374	392.209	392.209	392.209	-5.0013	-85.5551	6.01498	181.351	349.027	204.871	185.965	185.965	185.965	-85.6503	7.10439	-0.383069	17.7185	-0.106725	-2.51201	-0.101817	0.00746859	1.59488	6.24602	-23.7944	0.0153756	0	0	0.00135827
2086	0	0.99384	0	0	0.996176	0.595316	3.93212	-0.142824	-0.0172243	-0.0120517	-13.223	-4.04E-15	-1.04207	0	0	0.00662814	2.63639	2.0883	2.4521	82.1168	391.025	618.007	392.436	392.436	392.436	-4.98252	-85.495	6.02638	176.093	349.04	204.648	185.965	185.965	185.965	-85.5891	7.10158	-0.398928	17.389	-0.150214	-2.55625	-0.10588	0.00888042	1.59882	8.58375	-23.6503	-0.171892	0	0	0.00294512
2087	0	1.23181	0	0	1.23475	0.592965	3.95559	-0.142542	-0.0174253	-0.012177	-13.145	-2.31E-15	-1.08462	0	0	0.00659362	2.58323	2.43108	2.48869	78.9131	391.012	617.646	392.677	392.677	392.677	-4.95001	-85.4337	6.0382	170.828	349.064	204.436	185.965	185.965	185.965	-85.5259	7.09059	-0.42412	17.0737	-0.190068	-2.59455	-0.111151	0.0106404	1.60141	11.5682	-23.038	-0.356724	0	0	0.00486715
2088	0	1.47131	0	0	1.47483	0.592439	3.96084	-0.142211	-0.0175934	-0.0122626	-13.0604	6.62E-16	-1.12923	0	0	0.00652691	2.52436	2.76107	2.519	75.7263	390.947	617.292	392.933	392.933	392.933	-4.90468	-85.3703	6.05056	165.556	349.097	204.232	185.965	185.965	185.965	-85.4598	7.07213	-0.45805	16.772	-0.226569	-2.62804	-0.117523	0.0127508	1.60266	15.1387	-21.9579	-0.534227	0	0	0.00703121
2089	0	1.71112	0	0	1.71519	0.593611	3.94914	-0.141867	-0.0176744	-0.0123722	-12.9751	-2.25E-15	-1.16874	0	0	0.00642479	2.46033	3.07908	2.54409	72.5551	390.836	616.947	393.202	393.202	393.202	-4.84768	-85.3038	6.06367	160.277	349.137	204.035	185.965	185.964	185.965	-85.3899	7.04707	-0.500074	16.4826	-0.260102	-2.65762	-0.124984	0.0152094	1.60275	19.3023	-20.399	-0.703729	0	0	0.00940679
2090	0	1.94974	0	0	1.95433	0.596348	3.92182	-0.14152	-0.0176426	-0.0124479	-12.8935	3.92E-15	-1.1999	0	0	0.00628612	2.39193	3.38627	2.56479	69.3965	390.683	616.611	393.483	393.483	393.483	-4.78016	-85.2332	6.0778	154.991	349.182	203.841	185.965	185.965	185.965	-85.3155	7.01636	-0.549533	16.2047	-0.291211	-2.68397	-0.133175	0.0180915	1.60155	23.8691	-18.3357	-0.857722	0	0	0.0118683
2091	0	2.18559	0	0	2.19062	0.600488	3.88049	-0.141195	-0.0175196	-0.0125761	-12.8213	-3.82E-15	-1.22455	0	0	0.00611342	2.32014	3.68401	2.58182	66.2464	390.493	616.286	393.775	393.775	393.775	-4.70344	-85.1576	6.09329	149.699	349.231	203.65	185.965	185.965	185.965	-85.2355	6.98103	-0.60574	15.9368	-0.320555	-2.70763	-0.142076	0.0212408	1.59932	28.8356	-15.8944	-1.00539	0	0	0.0144123
2092	0	2.41698	0	0	2.42238	0.605871	3.82676	-0.140914	-0.0172958	-0.012711	-12.7645	1.30E-15	-1.24335	0	0	0.00591231	2.24614	3.97383	2.59576	63.0992	390.273	615.971	394.077	394.077	394.077	-4.61871	-85.0763	6.11046	144.4	349.283	203.458	185.965	185.965	185.965	-85.1494	6.94212	-0.668061	15.6775	-0.348975	-2.72906	-0.151309	0.0246669	1.59621	34.001	-13.1355	-1.14413	0	0	0.016958
2093	0	2.64233	0	0	2.64804	0.612309	3.76247	-0.140704	-0.0170101	-0.0128878	-12.7298	4.19E-16	-1.26182	0	0	0.00569048	2.17116	4.25742	2.60721	59.9489	390.028	615.667	394.385	394.384	394.384	-4.5273	-84.9886	6.12965	139.095	349.339	203.263	185.965	185.964	185.965	-85.0566	6.90066	-0.735802	15.4253	-0.377324	-2.74869	-0.160592	0.0282854	1.59237	39.2351	-10.1852	-1.28082	0	0	0.0194796
2094	0	2.86033	0	0	2.86627	0.619605	3.68961	-0.140584	-0.0166409	-0.0130779	-12.7224	-3.20E-15	-1.28047	0	0	0.00545826	2.09646	4.53644	2.61673	56.7892	389.765	615.373	394.697	394.697	394.697	-4.43045	-84.8942	6.15104	133.784	349.397	203.065	185.965	185.964	185.965	-84.9568	6.85757	-0.808252	15.1787	-0.406401	-2.76699	-0.169654	0.0320601	1.58775	44.3676	-7.11341	-1.4148	0	0	0.0219506
2095	0	3.07001	0	0	3.07611	0.627535	3.6104	-0.14058	-0.0162963	-0.0133165	-12.747	-2.97E-15	-1.31115	0	0	0.0052261	2.02327	4.81263	2.62495	53.6138	389.491	615.091	395.012	395.012	395.012	-4.32941	-84.7931	6.17467	128.467	349.458	202.863	185.965	185.965	185.965	-84.8503	6.8137	-0.884597	14.936	-0.437163	-2.78452	-0.178356	0.0360087	1.58284	49.3162	-4.06518	-1.55893	0	0	0.0243901
2096	0	3.27084	0	0	3.27705	0.635859	3.52725	-0.140694	-0.0159667	-0.013569	-12.8036	-3.61E-15	-1.35259	0	0	0.00500635	1.95279	5.08755	2.63248	50.4168	389.211	614.818	395.328	395.328	395.328	-4.22557	-84.6858	6.20038	123.145	349.523	202.656	185.965	185.965	185.965	-84.7374	6.76978	-0.963885	14.6957	-0.470451	-2.8019	-0.186307	0.0401065	1.57761	53.8906	-1.14111	-1.7083	0	0	0.0267609
2097	0	3.4629	0	0	3.46916	0.64431	3.44281	-0.140949	-0.0157289	-0.0138281	-12.8911	3.57E-15	-1.4087	0	0	0.00481111	1.88602	5.36269	2.64005	47.1931	388.932	614.554	395.642	395.642	395.642	-4.12033	-84.5731	6.22779	117.818	349.591	202.446	185.965	185.965	185.965	-84.6191	6.72641	-1.04498	14.456	-0.507046	-2.81991	-0.193381	0.0443133	1.57236	58.0004	1.52975	-1.86504	0	0	0.0290576
2098	0	3.64679	0	0	3.65308	0.652596	3.36001	-0.141286	-0.0155508	-0.0140999	-12.997	-2.29E-15	-1.4699	0	0	0.00464957	1.82385	5.6393	2.64842	43.9388	388.658	614.297	395.955	395.955	395.955	-4.01521	-84.4563	6.25627	112.487	349.662	202.234	185.965	185.965	185.965	-84.4969	6.6841	-1.12655	14.2156	-0.547544	-2.83939	-0.199495	0.0485729	1.56715	61.6009	3.88069	-2.02246	0	0	0.0312896
2099	0	3.82363	0	0	3.82991	0.660423	3.28178	-0.14163	-0.015361	-0.014352	-13.1049	8.39E-16	-1.52103	0	0	0.00452733	1.76693	5.91842	2.65834	40.6511	388.394	614.047	396.263	396.263	396.264	-3.91173	-84.3371	6.28511	107.154	349.736	202.024	185.965	185.965	185.965	-84.3724	6.64324	-1.20725	13.9729	-0.592452	-2.86129	-0.204466	0.0528353	1.56209	64.6158	5.8715	-2.1661	0	0	0.0334262
2100	0	3.99469	0	0	4.00097	0.667518	3.21085	-0.141906	-0.0151942	-0.014614	-13.1979	-3.24E-15	-1.55729	0	0	0.00444277	1.71571	6.20088	2.67062	37.3284	388.144	613.801	396.568	396.568	396.568	-3.81114	-84.217	6.31361	101.819	349.812	201.817	185.965	185.965	185.965	-84.2473	6.60411	-1.28589	13.7266	-0.642134	-2.8866	-0.208325	0.0570843	1.55709	67.08	7.44493	-2.29518	0	0	0.0354718
2101	0	4.16131	0	0	4.1676	0.673664	3.14941	-0.142049	-0.0149016	-0.0148512	-13.2618	-3.30E-15	-1.55944	0	0	0.00439125	1.67039	6.4872	2.68601	33.9709	387.912	613.558	396.868	396.868	396.868	-3.7144	-84.0975	6.34132	96.483	349.89	201.617	185.965	185.964	185.964	-84.123	6.56692	-1.36162	13.4755	-0.696735	-2.91635	-0.211041	0.0614295	1.5523	68.9801	8.70849	-2.39427	0	0	0.0374143
2102	0	4.32461	0	0	4.33096	0.678703	3.09903	-0.142052	-0.0146305	-0.0151173	-13.292	3.99E-15	-1.53996	0	0	0.00436218	1.63093	6.7777	2.70522	30.58	387.7	613.316	397.163	397.163	397.163	-3.62194	-83.9795	6.36802	91.1473	349.97	201.423	185.965	185.965	185.965	-84.0005	6.53177	-1.43404	13.2185	-0.75622	-2.95151	-0.21281	0.0655067	1.54785	70.4303	9.48178	-2.47706	0	0	0.0392471
2103	0	4.48556	0	0	4.49199	0.682555	3.0605	-0.141908	-0.0142497	-0.015394	-13.2878	-3.54E-15	-1.49022	0	0	0.00434748	1.59707	7.07244	2.72887	27.1585	387.509	613.074	397.453	397.453	397.453	-3.53379	-83.8635	6.39379	85.8121	350.053	201.238	185.965	185.965	185.965	-83.8804	6.49869	-1.5032	12.9545	-0.820374	-2.99297	-0.213636	0.0694421	1.54371	71.4454	9.93003	-2.53831	0	0	0.0409646
2104	0	4.64483	0	0	4.65136	0.685212	3.03393	-0.141642	-0.0139275	-0.0157073	-13.2555	-3.41E-15	-1.43276	0	0	0.00433991	1.56833	7.37125	2.75741	23.7104	387.34	612.828	397.739	397.739	397.739	-3.44957	-83.7496	6.41888	80.4771	350.141	201.059	185.965	185.965	185.965	-83.7625	6.46762	-1.56951	12.683	-0.88871	-3.04142	-0.213552	0.0729593	1.54007	72.086	9.94584	-2.5972	0	0	0.0425325
2105	0	4.80294	0	0	4.80963	0.686721	3.01885	-0.141362	-0.0136071	-0.0160617	-13.2105	-2.90E-15	-1.3708	0	0	0.00434083	1.54404	7.6738	2.79122	20.2413	387.195	612.578	398.02	398.02	398.02	-3.36862	-83.6374	6.44371	75.142	350.236	200.886	185.965	185.965	185.965	-83.6465	6.43844	-1.63362	12.403	-0.960677	-3.09747	-0.212788	0.0761578	1.53706	72.4536	9.67762	-2.65934	0	0	0.0439871
2106	0	4.96045	0	0	4.96734	0.687172	3.01433	-0.141089	-0.0134405	-0.0164892	-13.1595	2.16E-15	-1.32672	0	0	0.00435205	1.52343	7.97959	2.83051	16.7573	387.071	612.322	398.297	398.297	398.297	-3.2902	-83.5264	6.46866	69.8059	350.338	200.716	185.965	185.965	185.965	-83.5319	6.41096	-1.69626	12.1142	-1.03552	-3.16144	-0.21154	0.078723	1.53483	72.6637	9.05054	-2.74491	0	0	0.045351
2107	0	5.11807	0	0	5.12521	0.68668	3.01925	-0.140868	-0.0133445	-0.0169365	-13.1093	9.66E-16	-1.29835	0	0	0.00437822	1.50563	8.288	2.8753	13.2657	386.97	612.058	398.571	398.571	398.571	-3.21367	-83.416	6.49396	64.4677	350.448	200.549	185.965	185.965	185.965	-83.418	6.38496	-1.75795	11.8159	-1.11234	-3.23337	-0.209828	0.0807675	1.53335	72.7276	8.26585	-2.84987	0	0	0.046635
2108	0	5.27659	0	0	5.28401	0.685369	3.03237	-0.140698	-0.0133707	-0.0174666	-13.0596	9.23E-16	-1.29339	0	0	0.00442133	1.48979	8.59838	2.92557	9.77413	386.888	611.785	398.841	398.841	398.841	-3.13857	-83.3058	6.51966	59.1262	350.566	200.383	185.965	185.965	185.965	-83.3045	6.36021	-1.81899	11.508	-1.19039	-3.31314	-0.208075	0.0822823	1.53291	72.8548	7.36689	-2.98653	0	0	0.0479617
2109	0	5.43686	0	0	5.44462	0.683384	3.05222	-0.140579	-0.013398	-0.0180176	-13.0078	3.38E-15	-1.30124	0	0	0.00447969	1.47509	8.91004	2.98101	6.29063	386.826	611.503	399.108	399.108	399.108	-3.06467	-83.1954	6.54561	53.7802	350.692	200.218	185.965	185.965	185.965	-83.1908	6.33647	-1.87945	11.1901	-1.26884	-3.40023	-0.206231	0.0834647	1.53352	73.0185	6.58301	-3.14217	0	0	0.0493571
2110	0	5.5997	0	0	5.6078	0.680877	3.07729	-0.140515	-0.0134677	-0.0185941	-12.9514	-7.48E-16	-1.32478	0	0	0.00454884	1.46081	9.22232	3.04132	2.82335	386.782	611.21	399.372	399.372	399.372	-2.99192	-83.0842	6.5715	48.428	350.824	200.053	185.965	185.965	185.965	-83.0763	6.31352	-1.93913	10.8621	-1.3468	-3.49393	-0.204473	0.0840508	1.53525	73.3014	5.88058	-3.31804	0	0	0.0508595
2111	0	5.76561	0	0	5.77412	0.678015	3.10591	-0.140488	-0.013486	-0.0191548	-12.8859	3.88E-15	-1.35443	0	0	0.00462018	1.44635	9.53459	3.10608	-0.619643	386.755	610.908	399.631	399.632	399.631	-2.92041	-82.9713	6.59686	43.0683	350.963	199.887	185.965	185.965	185.965	-82.9603	6.29113	-1.99763	10.5239	-1.42354	-3.59324	-0.202803	0.0840751	1.53797	73.6762	5.38121	-3.50175	0	0	0.0524778
2112	0	5.93492	0	0	5.94386	0.674957	3.13648	-0.140523	-0.0135183	-0.0196417	-12.812	-2.58E-15	-1.39514	0	0	0.00468561	1.43133	9.84633	3.17487	-4.03044	386.744	610.598	399.887	399.887	399.887	-2.85043	-82.8558	6.62114	37.6995	351.107	199.721	185.965	185.965	185.965	-82.8419	6.26912	-2.05439	10.1758	-1.49852	-3.69704	-0.201245	0.0834799	1.54189	74.1103	5.03768	-3.69005	0	0	0.054167
2113	0	6.1075	0	0	6.1169	0.671837	3.16768	-0.140612	-0.0135108	-0.0200843	-12.7287	8.92E-17	-1.44046	0	0	0.00473521	1.41548	10.1571	3.2473	-7.4014	386.748	610.28	400.137	400.137	400.137	-2.78243	-82.7365	6.64365	32.3206	351.255	199.554	185.965	185.965	185.965	-82.7197	6.2473	-2.10861	9.81774	-1.57114	-3.80404	-0.199961	0.0821574	1.54682	74.6547	4.86178	-3.87739	0	0	0.0559533
2114	0	6.28292	0	0	6.29275	0.668764	3.19839	-0.140791	-0.0134946	-0.0203839	-12.6401	-7.46E-16	-1.49138	0	0	0.00476147	1.39873	10.4664	3.323	-10.7253	386.767	609.957	400.38	400.38	400.38	-2.71697	-82.612	6.66359	26.9307	351.406	199.385	185.965	185.965	185.965	-82.5925	6.22553	-2.15934	9.45024	-1.64098	-3.91284	-0.19884	0.0799805	1.55279	75.2045	4.78384	-4.05424	0	0	0.0577295
2115	0	6.46021	0	0	6.47052	0.665793	3.22809	-0.141046	-0.0135137	-0.0206308	-12.5462	3.11E-15	-1.54841	0	0	0.00475596	1.38118	10.7741	3.40178	-13.9953	386.8	609.632	400.616	400.616	400.616	-2.65482	-82.4804	6.68003	21.5297	351.559	199.215	185.965	185.965	185.965	-82.4585	6.20368	-2.20544	9.07381	-1.70777	-4.02205	-0.198202	0.0767547	1.55972	75.9037	4.64851	-4.2242	0	0	0.0595456
2116	0	6.63819	0	0	6.64898	0.662946	3.25656	-0.14138	-0.0135673	-0.0207364	-12.4488	1.42E-15	-1.60663	0	0	0.00471175	1.36307	11.0799	3.48349	-17.2051	386.846	609.305	400.844	400.844	400.844	-2.59676	-82.3398	6.69207	16.1179	351.713	199.044	185.965	185.965	185.965	-82.3157	6.18164	-2.2457	8.68912	-1.77121	-4.13027	-0.197993	0.0725011	1.56731	76.6668	4.43442	-4.3753	0	0	0.061319
2117	0	6.81523	0	0	6.82649	0.660193	3.28408	-0.141731	-0.0136327	-0.020769	-12.344	-9.10E-16	-1.6575	0	0	0.00462025	1.3448	11.3837	3.56812	-20.3492	386.903	608.982	401.062	401.062	401.062	-2.54367	-82.1882	6.69876	10.6963	351.866	198.873	185.965	185.965	185.965	-82.1623	6.15935	-2.27886	8.29716	-1.83119	-4.23613	-0.1983	0.0671893	1.57543	77.5634	4.08115	-4.50342	0	0	0.0630661
2118	0	6.98939	0	0	7.00112	0.657472	3.31128	-0.142089	-0.0137244	-0.0207757	-12.2324	-3.79E-16	-1.69475	0	0	0.00447616	1.32683	11.6856	3.65582	-23.4226	386.971	608.665	401.271	401.271	401.271	-2.49639	-82.0232	6.69929	5.26614	352.018	198.701	185.965	185.965	185.965	-81.9959	6.13679	-2.30377	7.89885	-1.88757	-4.3384	-0.199422	0.0607005	1.58388	78.7142	3.48022	-4.60683	0	0	0.0648436
2119	0	7.15839	0	0	7.17063	0.65471	3.33888	-0.142384	-0.0136992	-0.02077	-12.1098	1.99E-15	-1.6978	0	0	0.00427251	1.30973	11.9856	3.74677	-26.4212	387.047	608.356	401.469	401.469	401.469	-2.45548	-81.8426	6.69298	-0.170854	352.168	198.528	185.965	185.965	185.965	-81.8141	6.11391	-2.31949	7.49546	-1.94042	-4.43592	-0.201303	0.0534037	1.59233	80.0994	2.77787	-4.67034	0	0	0.0666496
2120	0	7.31986	0	0	7.3326	0.651836	3.3676	-0.142575	-0.0135723	-0.0208269	-11.9745	1.34E-15	-1.66291	0	0	0.00400527	1.2941	12.2838	3.84124	-29.3414	387.13	608.06	401.657	401.657	401.657	-2.42121	-81.6437	6.67948	-5.61312	352.314	198.356	185.965	185.965	185.965	-81.6146	6.09064	-2.32552	7.08833	-1.98969	-4.52769	-0.204141	0.0452554	1.60064	81.8228	1.89329	-4.69688	0	0	0.0685226
2121	0	7.47119	0	0	7.48441	0.648808	3.39787	-0.142634	-0.0132673	-0.0209874	-11.8279	-1.13E-15	-1.58147	0	0	0.00367293	1.28054	12.5805	3.93951	-32.1804	387.217	607.78	401.836	401.836	401.836	-2.39328	-81.424	6.65874	-11.0594	352.458	198.182	185.964	185.965	185.965	-81.3945	6.06682	-2.32192	6.67883	-2.03554	-4.61287	-0.208018	0.0365674	1.60851	83.9163	0.916148	-4.68462	0	0	0.0704872
2122	0	7.60965	0	0	7.62339	0.645632	3.4296	-0.14256	-0.012841	-0.0212948	-11.6748	-3.60E-15	-1.46261	0	0	0.00327816	1.2696	12.8759	4.04172	-34.9361	387.304	607.518	402.007	402.007	402.007	-2.37086	-81.1807	6.63111	-16.5091	352.6	198.006	185.965	185.965	185.965	-81.1513	6.0422	-2.30936	6.26861	-2.07802	-4.6907	-0.21284	0.0274045	1.61588	86.3568	-0.210698	-4.6438	0	0	0.0724805
2123	0	7.73263	0	0	7.74685	0.642362	3.46228	-0.142359	-0.0123426	-0.0217708	-11.5224	1.04E-15	-1.31943	0	0	0.00282841	1.26181	13.1703	4.14796	-37.6068	387.388	607.278	402.17	402.17	402.17	-2.35247	-80.9112	6.59727	-21.9621	352.745	197.826	185.965	185.965	185.965	-80.8821	6.01647	-2.28913	5.85912	-2.11742	-4.76068	-0.218627	0.017977	1.62264	89.1188	-1.49143	-4.5883	0	0	0.0744446
2124	0	7.83756	0	0	7.85226	0.639081	3.49506	-0.142119	-0.0118103	-0.0224489	-11.3862	3.16E-15	-1.16659	0	0	0.00233662	1.25758	13.464	4.25804	-40.1912	387.465	607.061	402.329	402.329	402.329	-2.3364	-80.6129	6.55813	-27.4193	352.894	197.639	185.965	185.965	185.965	-80.5844	5.98919	-2.26289	5.45205	-2.15387	-4.82236	-0.22523	0.00848078	1.62883	92.13	-2.90327	-4.53278	0	0	0.0762931
2125	0	7.92239	0	0	7.93752	0.6359	3.52684	-0.141885	-0.0114187	-0.0233212	-11.2762	1.06E-15	-1.03263	0	0	0.00181722	1.25721	13.7571	4.37156	-42.6881	387.53	606.872	402.484	402.484	402.484	-2.32069	-80.2837	6.51462	-32.882	353.052	197.444	185.965	185.965	185.965	-80.2559	5.95987	-2.23248	5.04897	-2.18771	-4.87555	-0.232509	-0.00104932	1.63462	95.2949	-4.55563	-4.49958	0	0	0.0778884
2126	0	7.98555	0	0	8.00106	0.632922	3.55659	-0.141719	-0.0111105	-0.0243821	-11.2021	3.85E-15	-0.922004	0	0	0.00128382	1.26087	14.0499	4.48781	-45.0965	387.58	606.711	402.639	402.638	402.638	-2.30352	-79.9218	6.46747	-38.3517	353.22	197.238	185.965	185.965	185.965	-79.8947	5.92797	-2.19958	4.65143	-2.21933	-4.92023	-0.240155	-0.0102561	1.63995	98.4381	-6.34197	-4.49135	0	0	0.0790766
2127	0	8.02617	0	0	8.04201	0.630242	3.58337	-0.141661	-0.0110193	-0.0255655	-11.1676	-8.44E-16	-0.854519	0	0	0.000748565	1.26856	14.3422	4.60572	-47.4147	387.609	606.581	402.795	402.795	402.795	-2.2833	-79.5262	6.41724	-43.8305	353.401	197.023	185.965	185.965	185.965	-79.4999	5.89291	-2.16562	4.26102	-2.24901	-4.95647	-0.24766	-0.0192098	1.64496	101.315	-8.3576	-4.51694	0	0	0.0796254
2128	0	8.04409	0	0	8.06015	0.627928	3.60649	-0.141711	-0.0110585	-0.026851	-11.1698	-1.06E-15	-0.82648	0	0	0.000220647	1.28016	14.6339	4.72393	-49.6408	387.612	606.483	402.955	402.955	402.955	-2.25883	-79.0965	6.36414	-49.3199	353.595	196.798	185.964	185.965	185.965	-79.0708	5.85409	-2.13163	3.87918	-2.27727	-4.98462	-0.254585	-0.0276318	1.64968	103.719	-10.4845	-4.57214	0	0	0.0793816
2129	0	8.03965	0	0	8.05588	0.62602	3.62554	-0.141912	-0.0112966	-0.0282041	-11.207	-1.82E-16	-0.845897	0	0	-0.000291294	1.29537	14.9245	4.84079	-51.7713	387.584	606.418	403.121	403.121	403.121	-2.22934	-78.6327	6.30805	-54.8212	353.802	196.566	185.965	185.965	185.965	-78.6076	5.81096	-2.0982	3.50738	-2.30445	-5.00516	-0.260508	-0.0356002	1.65404	105.447	-12.7853	-4.65816	0	0	0.0781918
2130	0	8.01388	0	0	8.03019	0.624538	3.64035	-0.142227	-0.0116646	-0.0296231	-11.2682	3.86E-15	-0.9069	0	0	-0.00078041	1.31374	15.2133	4.9544	-53.8019	387.522	606.387	403.297	403.297	403.297	-2.19446	-78.1352	6.24858	-60.3352	354.021	196.328	185.965	185.965	185.965	-78.1106	5.76295	-2.06545	3.147	-2.33103	-5.01877	-0.265144	-0.0427488	1.65821	106.386	-15.0918	-4.77353	0	0	0.0760222
2131	0	7.96821	0	0	7.98452	0.623476	3.65095	-0.14265	-0.0121111	-0.0310854	-11.3449	-3.82E-17	-1.00374	0	0	-0.0012395	1.33468	15.4991	5.06264	-55.7264	387.42	606.389	403.484	403.484	403.484	-2.15433	-77.6049	6.185	-65.8622	354.248	196.09	185.965	185.965	185.965	-77.5807	5.70957	-2.03301	2.79956	-2.35732	-5.0261	-0.267958	-0.0489409	1.66222	106.324	-17.3182	-4.91159	0	0	0.0727757
2132	0	7.90439	0	0	7.92063	0.622821	3.65749	-0.143155	-0.0126311	-0.0325259	-11.4255	-1.94E-15	-1.13434	0	0	-0.001662	1.35747	15.7804	5.16326	-57.5365	387.274	606.423	403.683	403.683	403.683	-2.10957	-77.0426	6.1163	-71.402	354.482	195.856	185.965	185.965	185.965	-77.0187	5.65036	-2.00006	2.46652	-2.38359	-5.02795	-0.268475	-0.0540202	1.66586	105.046	-19.373	-5.06675	0	0	0.0683908
2133	0	7.82443	0	0	7.84053	0.622536	3.66034	-0.143731	-0.0131241	-0.0339572	-11.4992	1.93E-15	-1.28644	0	0	-0.00204238	1.38137	16.0555	5.25402	-59.222	387.081	606.488	403.897	403.897	403.897	-2.06118	-76.449	6.04124	-76.9535	354.718	195.63	185.965	185.965	185.965	-76.4256	5.58493	-1.96527	2.14949	-2.41012	-5.02509	-0.266497	-0.0577568	1.66926	102.489	-21.1362	-5.23173	0	0	0.0629484
2134	0	7.7304	0	0	7.7463	0.622581	3.65989	-0.14436	-0.01364	-0.0353515	-11.5531	1.92E-15	-1.46042	0	0	-0.00237654	1.40549	16.3217	5.3327	-60.7702	386.839	606.579	404.126	404.126	404.126	-2.01067	-75.8249	5.95832	-82.5152	354.952	195.418	185.965	185.965	185.965	-75.802	5.51292	-1.9269	1.85021	-2.43683	-5.0182	-0.261735	-0.060123	1.67236	98.5463	-22.5855	-5.40365	0	0	0.0565212
2135	0	7.62431	0	0	7.63996	0.622916	3.65655	-0.145016	-0.0140593	-0.0366365	-11.5718	4.66E-16	-1.63851	0	0	-0.00266392	1.42895	16.5765	5.39719	-62.1658	386.544	606.694	404.371	404.371	404.371	-1.95992	-75.1707	5.86587	-88.0848	355.179	195.225	185.965	185.965	185.965	-75.1483	5.43405	-1.88279	1.57066	-2.46375	-5.00789	-0.25382	-0.0609183	1.67505	93.0617	-23.5882	-5.56411	0	0	0.0492148
2136	0	7.50791	0	0	7.52325	0.623494	3.65077	-0.145619	-0.0143733	-0.0378419	-11.5319	4.66E-16	-1.81103	0	0	-0.00290739	1.45086	16.8164	5.44564	-63.3914	386.197	606.828	404.632	404.632	404.632	-1.91117	-74.486	5.76213	-93.6592	355.395	195.056	185.965	185.965	185.965	-74.4645	5.34811	-1.83044	1.313	-2.49061	-4.9946	-0.242814	-0.060055	1.67739	86.1158	-24.111	-5.70712	0	0	0.0413096
2137	0	7.38232	0	0	7.39735	0.624298	3.64274	-0.146111	-0.0145413	-0.0389443	-11.4098	4.08E-16	-1.96309	0	0	-0.003117	1.47039	17.0378	5.47652	-64.4268	385.796	606.973	404.907	404.907	404.907	-1.86686	-73.7697	5.64537	-99.2349	355.596	194.915	185.965	185.964	185.965	-73.7496	5.25497	-1.76717	1.07966	-2.51713	-4.97865	-0.228612	-0.0574897	1.67916	77.6958	-24.1134	-5.81695	0	0	0.0330784
2138	0	7.24781	0	0	7.26247	0.625344	3.63229	-0.146356	-0.0144955	-0.0398484	-11.1742	1.69E-15	-2.07525	0	0	-0.0033086	1.48669	17.2366	5.48859	-65.2501	385.343	607.123	405.195	405.195	405.195	-1.82962	-73.0199	5.51399	-104.808	355.778	194.804	185.965	185.965	185.965	-73.0015	5.15466	-1.69022	0.873332	-2.54271	-4.96006	-0.211101	-0.0534333	1.68002	67.7592	-23.632	-5.86925	0	0	0.0248269
2139	0	7.10317	0	0	7.11744	0.626695	3.6188	-0.146271	-0.0141786	-0.0406945	-10.7993	5.82E-17	-2.12947	0	0	-0.00350408	1.49908	17.4082	5.48117	-65.8372	384.84	607.271	405.493	405.493	405.493	-1.80187	-72.2326	5.36679	-110.375	355.94	194.724	185.965	185.965	185.965	-72.2165	5.0473	-1.59709	0.696983	-2.56685	-4.93875	-0.190779	-0.0476531	1.68004	56.6093	-22.5475	-5.85918	0	0	0.0170712
2140	0	6.94543	0	0	6.95923	0.628497	3.6008	-0.145784	-0.0135809	-0.0413131	-10.265	-1.92E-15	-2.11314	0	0	-0.00372481	1.50694	17.5481	5.45391	-66.163	384.288	607.406	405.799	405.799	405.799	-1.78581	-71.4023	5.20298	-115.932	356.079	194.672	185.965	185.965	185.965	-71.3891	4.93319	-1.48564	0.55393	-2.58892	-4.91435	-0.167644	-0.0403028	1.67913	44.2134	-20.9293	-5.76252	0	0	0.0102055
2141	0	6.76933	0	0	6.7826	0.630987	3.57592	-0.144858	-0.0126127	-0.0418973	-9.56068	-1.34E-15	-2.01042	0	0	-0.00398229	1.50981	17.6511	5.40696	-66.2011	383.693	607.519	406.108	406.108	406.108	-1.78312	-70.5209	5.02251	-121.478	356.196	194.642	185.965	185.965	185.965	-70.5112	4.81276	-1.3544	0.447664	-2.6082	-4.8863	-0.142322	-0.0314646	1.67726	30.9345	-18.724	-5.5781	0	0	0.00478169
2142	0	6.56717	0	0	6.57979	0.634517	3.54066	-0.143492	-0.0113689	-0.0423369	-8.68862	6.99E-16	-1.82821	0	0	-0.00426618	1.50735	17.7123	5.34088	-65.9249	383.059	607.6	406.417	406.417	406.417	-1.79473	-69.5782	4.826	-127.01	356.295	194.625	185.965	185.965	185.964	-69.5726	4.68654	-1.20277	0.381922	-2.62399	-4.85377	-0.115131	-0.0214482	1.67442	16.8803	-16.0645	-5.30007	0	0	0.00126927
2143	0	6.32851	0	0	6.34032	0.639546	3.49041	-0.141787	-0.00991286	-0.0429131	-7.67356	-2.85E-15	-1.57659	0	0	-0.00453949	1.49945	17.7266	5.25658	-65.3082	382.39	607.638	406.721	406.721	406.721	-1.82083	-68.5615	4.61483	-132.529	356.378	194.608	185.965	185.965	185.965	-68.5604	4.55512	-1.03106	0.360639	-2.63586	-4.81584	-0.0869734	-0.0105057	1.67095	2.54889	-13.0735	-4.94266	0	0	0.000154241
2144	0	6.04034	0	0	6.05115	0.646654	3.4194	-0.139863	-0.00837657	-0.0435275	-6.55658	7.57E-16	-1.27826	0	0	-0.00473788	1.48611	17.6892	5.15524	-64.3258	381.694	607.624	407.014	407.014	407.014	-1.86075	-67.4556	4.39095	-138.039	356.452	194.576	185.965	185.964	185.965	-67.4595	4.41901	-0.840492	0.387821	-2.6433	-4.7713	-0.058186	0.00099185	1.66701	-11.9795	-9.90845	-4.50771	0	0	0.00182235
2145	0	5.68742	0	0	5.69701	0.656483	3.32116	-0.137966	-0.00696191	-0.0445213	-5.40822	3.47E-15	-0.966782	0	0	-0.00479628	1.46755	17.5952	5.03828	-62.9539	380.978	607.548	407.293	407.293	407.293	-1.91319	-66.2438	4.15666	-143.542	356.524	194.515	185.965	185.965	185.965	-66.2531	4.27856	-0.632953	0.467514	-2.64613	-4.71886	-0.0297434	0.0125398	1.66311	-26.1864	-6.83138	-4.01448	0	0	0.00655904
2146	0	5.25278	0	0	5.26092	0.66974	3.18864	-0.136327	-0.00576337	-0.0457854	-4.31792	-3.44E-15	-0.668172	0	0	-0.00468105	1.44412	17.4404	4.90716	-61.1713	380.248	607.401	407.551	407.551	407.551	-1.97623	-64.9082	3.91434	-149.045	356.601	194.409	185.965	185.965	185.965	-64.9231	4.13372	-0.410866	0.603739	-2.64437	-4.65708	-0.00185145	0.0236937	1.65966	-40.0951	-4.04409	-3.45487	0	0	0.0146057
2147	0	4.7187	0	0	4.72525	0.687122	3.01484	-0.135402	-0.00499467	-0.0477633	-3.41702	1.28E-15	-0.419326	0	0	-0.00447986	1.41636	17.2207	4.76346	-58.9594	379.512	607.177	407.784	407.783	407.783	-2.04748	-63.4311	3.66599	-154.556	356.688	194.248	185.965	185.965	185.965	-63.4516	3.9838	-0.176947	0.80029	-2.6381	-4.58449	0.0245068	0.0339038	1.65734	-53.1885	-1.7933	-2.84039	0	0	0.0259442
2148	0	4.0682	0	0	4.07304	0.709322	2.79277	-0.135616	-0.00470771	-0.0502809	-2.85528	-3.09E-15	-0.239279	0	0	-0.00445684	1.38491	16.9328	4.60866	-56.3035	378.778	606.871	407.987	407.987	407.987	-2.12414	-61.796	3.41293	-160.08	356.791	194.028	185.965	185.965	185.965	-61.8221	3.82727	0.0659107	1.06071	-2.62782	-4.49959	0.0494504	0.0427967	1.6566	-65.7153	-0.242291	-2.14308	0	0	0.0406967
2149	0	3.28657	0	0	3.28975	0.736938	2.51641	-0.137621	-0.00501386	-0.0536265	-2.82008	-2.80E-15	-0.14556	0	0	-0.00516107	1.35056	16.5739	4.44427	-53.1925	378.053	606.48	408.157	408.157	408.157	-2.2032	-59.9902	3.15533	-165.622	356.912	193.753	185.965	185.965	185.965	-60.0216	3.66145	0.314888	1.38816	-2.6141	-4.40108	0.072578	0.0500081	1.65847	-77.5372	0.442758	-1.34283	0	0	0.0587577
2150	0	2.36386	0	0	2.36556	0.77048	2.1806	-0.142077	-0.00579665	-0.0575271	-3.50627	-1.93E-15	-0.124392	0	0	-0.0074111	1.31413	16.142	4.27165	-49.6199	377.344	606.004	408.291	408.291	408.291	-2.28144	-58.0065	2.89203	-171.179	357.053	193.443	185.965	185.965	185.965	-58.0427	3.48238	0.567156	1.78519	-2.59752	-4.28769	0.0945057	0.0552677	1.66325	-89.238	0.256605	-0.391721	0	0	0.0804824
2151	0	1.29717	0	0	1.29779	0.810307	1.78166	-0.149689	-0.00697244	-0.0618362	-5.10395	-3.77E-15	-0.151076	0	0	-0.0122218	1.27651	15.6357	4.09216	-45.5835	376.657	605.447	408.387	408.387	408.387	-2.35544	-55.8462	2.62035	-176.74	357.214	193.136	185.965	185.965	185.965	-55.8865	3.28488	0.819779	2.25377	-2.57887	-4.15853	0.115706	0.0584445	1.67165	-101.313	-0.805731	0.759185	0	0	0.106374
2152	0	0.093514	0	0	0.0935338	0.856641	1.31733	-0.161	-0.00829114	-0.0660235	-7.7564	2.42E-15	-0.169606	0	0	-0.0205023	1.23864	15.0546	3.90707	-41.0864	375.997	604.814	408.443	408.443	408.443	-2.42165	-53.5216	2.33643	-182.271	357.394	192.884	185.965	185.965	185.965	-53.5649	3.06278	1.06942	2.7951	-2.55891	-4.01295	0.137325	0.059498	1.68385	-114.69	-2.64988	2.16912	0	0	0.137641
2153	0	-1.22818	0	0	-1.22829	0.909561	0.786793	-0.176281	-0.00942143	-0.0693225	-11.528	-1.86E-15	-0.103687	0	0	-0.0326344	1.20133	14.3991	3.71753	-36.1363	375.369	604.115	408.46	408.46	408.46	-2.47636	-51.0582	2.03572	-187.717	357.593	192.761	185.965	185.965	185.965	-51.1031	2.80966	1.31193	3.40972	-2.53811	-3.8506	0.160959	0.0585071	1.69914	-130.539	-5.04957	3.87708	0	0	0.176265
2154	0	-2.63557	0	0	-2.63559	0.969019	0.190545	-0.195321	-0.00990302	-0.0708921	-16.3647	3.96E-15	0.139913	0	0	-0.0479675	1.16536	13.6703	3.52478	-30.7456	374.774	603.364	408.437	408.437	408.437	-2.51557	-48.4962	1.71402	-192.987	357.812	192.852	185.965	185.965	185.965	-48.5412	2.51985	1.54192	4.09722	-2.51682	-3.67162	0.187809	0.0557509	1.71625	-149.804	-7.67491	5.88181	0	0	0.224476
2155	0	-4.08332	0	0	-4.08345	1.03491	-0.470296	-0.217278	-0.00934772	-0.0697808	-22.0711	-4.66E-15	0.637472	0	0	-0.0645062	1.13137	12.87	3.33003	-24.9315	374.214	602.577	408.376	408.376	408.376	-2.53465	-45.8904	1.36875	-197.957	358.057	193.246	185.965	185.965	185.965	-45.9332	2.18977	1.75213	4.85639	-2.49512	-3.47652	0.218768	0.0515429	1.73307	-173.149	-10.2263	8.13617	0	0	0.284465
2156	0	-5.51516	0	0	-5.51637	1.10716	-1.19466	-0.240741	-0.00744987	-0.0652589	-28.3217	3.26E-15	1.42991	0	0	-0.0790182	1.09984	12.0012	3.13458	-18.7155	373.688	601.773	408.278	408.278	408.278	-2.52783	-43.3073	1.00037	-202.463	358.335	194.022	185.965	185.965	185.965	-43.3459	1.81932	1.93305	5.68517	-2.47268	-3.26632	0.25373	0.0462359	1.74696	-200.506	-12.4013	10.5225	0	0	0.357322
2157	0	-6.86799	0	0	-6.87212	1.18574	-1.9821	-0.264056	-0.00423308	-0.0569129	-34.7079	-5.13E-15	2.48731	0	0	-0.0877183	1.07112	11.0671	2.93978	-12.1229	373.195	600.974	408.144	408.144	408.144	-2.48793	-40.8218	0.61342	-206.314	358.661	195.241	185.965	185.965	185.965	-40.854	1.41299	2.07299	6.5807	-2.44876	-3.04242	0.291786	0.0399694	1.75553	-231.122	-14.1397	12.8984	0	0	0.442555
2158	0	-8.07693	0	0	-8.08688	1.27071	-2.83275	-0.285284	-0.000100334	-0.0447975	-40.764	-6.06E-15	3.70114	0	0	-0.0872082	1.04536	10.0718	2.74712	-5.18272	372.729	600.206	407.976	407.976	407.976	-2.40635	-38.5113	0.217153	-209.298	359.049	196.929	185.965	185.965	185.965	-38.5354	0.980459	2.15878	7.53928	-2.42235	-2.80677	0.330738	0.032896	1.75693	-263.295	-15.5626	15.1213	0	0	0.537064
2159	0	-9.0812	0	0	-9.10082	1.36214	-3.74662	-0.302648	0.00433428	-0.0296196	-46.0431	6.52E-15	4.91099	0	0	-0.0755853	1.02257	9.0199	2.55814	2.07316	372.288	599.495	407.775	407.775	407.775	-2.27383	-36.4504	-0.174641	-211.203	359.517	199.08	185.965	185.965	185.965	-36.4653	0.536466	2.17717	8.55653	-2.39215	-2.56168	0.367738	0.0251119	1.75048	-294.683	-16.9005	17.0749	0	0	0.635271
2160	0	-9.82949	0	0	-9.86331	1.45997	-4.72231	-0.314761	0.00831749	-0.0122844	-50.1713	-8.85E-15	5.9318	0	0	-0.0531768	1.00265	7.91636	2.3744	9.61011	371.865	598.869	407.542	407.542	407.542	-2.08167	-34.7047	-0.544486	-211.835	360.076	201.646	185.965	185.965	185.965	-34.7105	0.0997208	2.1166	9.62746	-2.35651	-2.30981	0.400147	0.0166185	1.73644	-322.976	-18.4641	18.7095	0	0	0.730472
2161	0	-10.2842	0	0	-10.3369	1.56386	-5.7555	-0.32065	0.0112213	0.00581623	-52.8783	1.40E-15	6.60282	0	0	-0.022592	0.985333	6.76658	2.19751	17.3914	371.456	598.356	407.277	407.277	407.277	-1.82306	-33.3268	-0.872475	-211.03	360.733	204.553	185.965	185.965	185.965	-33.3249	-0.308747	1.96864	10.7465	-2.3137	-2.05409	0.425353	0.00771609	1.71644	-345.776	-20.3892	19.9995	0	0	0.814817
2162	0	-10.4244	0	0	-10.4999	1.67313	-6.83806	-0.320075	0.012553	0.0234308	-54.0441	-6.06E-15	6.80847	0	0	0.0118241	0.970261	5.57618	2.02893	25.3787	371.053	597.985	406.979	406.979	406.979	-1.49435	-32.3532	-1.13809	-208.667	361.486	207.705	185.965	185.965	185.965	-32.346	-0.667911	1.72904	11.9077	-2.26185	-1.7976	0.441996	-0.00119019	1.69246	-361.538	-22.7188	20.9692	0	0	0.881962
2163	0	-10.2461	0	0	-10.3468	1.78663	-7.95725	-0.313095	0.0119815	0.0394059	-53.6621	4.66E-16	6.49138	0	0	0.0450867	0.956959	4.351	1.87002	33.5323	370.652	597.782	406.649	406.649	406.649	-1.09598	-31.8033	-1.32203	-204.679	362.326	210.998	185.965	185.965	185.965	-31.7939	-0.958903	1.3981	13.1047	-2.19907	-1.54352	0.449251	-0.00970879	1.66664	-369.208	-25.4052	21.664	0	0	0.926769
2164	0	-9.76207	0	0	-9.88763	1.9027	-9.09557	-0.300364	0.00946611	0.0527566	-51.8599	6.06E-15	5.66846	0	0	0.0727498	0.944874	3.09692	1.72173	41.8118	370.247	597.772	406.286	406.286	406.286	-0.63325	-31.6797	-1.40834	-199.045	363.234	214.328	185.965	185.965	185.965	-31.6716	-1.16712	0.980947	14.3311	-2.12357	-1.29486	0.447426	-0.0174785	1.64101	-368.519	-28.3466	22.144	0	0	0.94649
2165	0	-8.99966	0	0	-9.14633	2.01928	-10.2316	-0.282824	0.00516068	0.0629942	-48.8513	-7.22E-15	4.41546	0	0	0.0918063	0.933358	1.81995	1.58479	50.1762	369.834	597.978	405.89	405.889	405.889	-0.116137	-31.9703	-1.386	-191.795	364.186	217.602	185.965	185.965	185.965	-31.9663	-1.28364	0.486934	15.5804	-2.03354	-1.05448	0.437489	-0.0241186	1.61691	-359.943	-31.3456	22.4589	0	0	0.94096
2166	0	-7.9978	0	0	-8.15814	2.13394	-11.3409	-0.26176	-0.000642254	0.0697891	-44.9195	3.49E-15	2.85307	0	0	0.10113	0.921729	0.526053	1.4594	58.5843	369.409	598.417	405.459	405.459	405.459	0.440924	-32.65	-1.2503	-182.998	365.152	220.736	185.965	185.965	185.965	-32.6523	-1.30598	-0.0707207	16.846	-1.9274	-0.824881	0.421025	-0.0294331	1.59543	-344.436	-34.2745	22.6758	0	0	0.912036
2167	0	-6.8036	0	0	-6.96685	2.24404	-12.3982	-0.238503	-0.00728301	0.0732862	-40.367	-1.14E-15	1.15605	0	0	0.101406	0.909249	-0.778801	1.34532	66.995	368.969	599.103	404.995	404.995	404.995	1.02016	-33.6846	-1.00347	-172.753	366.1	223.662	185.965	185.965	185.965	-33.6936	-1.23806	-0.675747	18.1214	-1.80386	-0.608119	0.399985	-0.0329554	1.57674	-323.409	-36.7873	22.789	0	0	0.863496
2168	0	-5.46897	0	0	-5.62201	2.34696	-13.3787	-0.214353	-0.0139851	0.0736692	-35.491	5.13E-15	-0.487477	0	0	0.0945755	0.895251	-2.08874	1.24184	75.3678	368.512	600.043	404.498	404.498	404.498	1.60222	-35.0325	-0.654498	-161.181	366.995	226.325	185.965	185.965	185.965	-35.0476	-1.08945	-1.3102	19.4004	-1.66178	-0.405812	0.376197	-0.0345189	1.56078	-298.237	-38.595	22.7684	0	0	0.79952
2169	0	-4.0474	0	0	-4.17634	2.44033	-14.2614	-0.190644	-0.0198953	0.0713101	-30.5789	1.16E-15	-1.8947	0	0	0.0832146	0.879103	-3.39793	1.14778	83.6629	368.037	601.243	403.97	403.97	403.97	2.16866	-36.6481	-0.218166	-148.417	367.803	228.681	185.965	185.965	185.965	-36.6674	-0.874246	-1.95624	20.6768	-1.50049	-0.219048	0.351519	-0.033773	1.54732	-270.371	-39.3244	22.5359	0	0	0.724835
2170	0	-2.59104	0	0	-2.6829	2.52236	-15.0311	-0.168689	-0.0242871	0.0666014	-25.8965	3.73E-15	-2.92231	0	0	0.0698984	0.860283	-4.70068	1.06168	91.842	367.544	602.698	403.414	403.414	403.414	2.70417	-38.484	0.286664	-134.598	368.499	230.698	185.965	185.965	185.965	-38.5049	-0.609511	-2.59799	21.9449	-1.31957	-0.0485464	0.327448	-0.0305276	1.53614	-241.07	-38.6968	22.0123	0	0	0.643735
2171	0	-1.14768	0	0	-1.19204	2.59198	-15.6802	-0.149644	-0.0267373	0.0598281	-21.67	2.33E-15	-3.49309	0	0	0.0567177	0.838428	-5.99146	0.981717	99.8681	367.034	604.4	402.832	402.832	402.832	3.19855	-40.4935	0.83933	-119.86	369.067	232.354	185.965	185.965	185.965	-40.5133	-0.313464	-3.22324	23.1992	-1.11898	0.105513	0.305407	-0.0248602	1.5273	-211.387	-36.6229	21.1572	0	0	0.559987
2172	0	0.24149	0	0	0.251483	2.64905	-16.2091	-0.134397	-0.0270597	0.0514676	-18.0711	3.26E-15	-3.5915	0	0	0.0450641	0.813319	-7.26487	0.906064	107.707	366.511	606.335	402.229	402.229	402.229	3.64742	-42.6331	1.41979	-104.329	369.498	233.642	185.965	185.965	185.965	-42.6493	-0.00372517	-3.82431	24.4347	-0.899131	0.243116	0.286328	-0.0169751	1.52035	-182.244	-33.1455	19.9642	0	0	0.476918
2173	0	1.54344	0	0	1.61082	2.69428	-16.6263	-0.123446	-0.0254646	0.0418758	-15.203	-1.86E-15	-3.27694	0	0	0.0355798	0.784948	-8.51578	0.832839	115.326	365.975	608.485	401.609	401.609	401.609	4.05236	-44.8641	2.01097	-88.1215	369.797	234.563	185.965	185.965	185.965	-44.875	0.304271	-4.39865	25.6468	-0.660822	0.364586	0.270897	-0.00746607	1.51533	-154.284	-28.5721	18.5033	0	0	0.397018
2174	0	2.73422	0	0	2.85844	2.72913	-16.9465	-0.116964	-0.0223758	0.0313778	-13.1044	-4.66E-16	-2.65911	0	0	0.0283414	0.753433	-9.73928	0.76036	122.696	365.432	610.826	400.976	400.976	400.976	4.4198	-47.1541	2.60025	-71.3376	369.98	235.135	185.965	185.965	185.965	-47.1587	0.598289	-4.94839	26.8312	-0.405093	0.470266	0.259449	0.0029792	1.51192	-127.962	-23.2731	16.8585	0	0	0.322167
2175	0	3.79869	0	0	3.97657	2.75556	-17.1886	-0.114717	-0.0184816	0.0204472	-11.7455	0	-1.891	0	0	0.023038	0.719094	-10.9308	0.687253	129.792	364.885	613.33	400.337	400.337	400.337	4.75916	-49.4776	3.18019	-54.0652	370.064	235.389	185.965	185.965	185.965	-49.4757	0.869828	-5.47914	27.9841	-0.133565	0.560526	0.252081	0.0134337	1.50956	-103.693	-17.8302	15.1851	0	0	0.254056
2176	0	4.72986	0	0	4.95648	2.77573	-17.373	-0.116252	-0.0144778	0.00937282	-11.0504	-4.66E-16	-1.13403	0	0	0.0192088	0.682338	-12.086	0.612533	136.592	364.339	615.967	399.695	399.695	399.695	5.08091	-51.8153	3.74818	-36.3796	370.076	235.367	185.965	185.965	185.965	-51.8073	1.11408	-5.99841	29.1023	0.15186	0.63562	0.248649	0.0232255	1.50798	-81.6781	-12.7262	13.5992	0	0	0.193643
2177	0	5.52746	0	0	5.79721	2.7917	-17.5186	-0.120853	-0.0110381	-0.00144923	-10.9018	-2.80E-15	-0.541291	0	0	0.0163583	0.64366	-13.201	0.535676	143.077	363.798	618.704	399.057	399.057	399.057	5.39424	-54.1539	4.3054	-18.3454	370.035	235.121	185.965	185.965	185.965	-54.1409	1.3295	-6.51363	30.1826	0.449011	0.695615	0.248733	0.0315693	1.50663	-62.0417	-8.44577	12.1989	0	0	0.141567
2178	0	6.1966	0	0	6.50364	2.80509	-17.6406	-0.127785	-0.00867673	-0.0118475	-11.1711	-1.98E-15	-0.232993	0	0	0.0140709	0.603595	-14.2724	0.456688	149.234	363.268	621.507	398.427	398.427	398.427	5.70521	-56.4848	4.85511	-0.0179207	369.96	234.711	185.965	185.965	185.965	-56.4683	1.51712	-7.0302	31.2226	0.755411	0.740314	0.251791	0.037842	1.50518	-44.7379	-5.3814	11.0428	0	0	0.0978927
2179	0	6.74579	0	0	7.0846	2.817	-17.7489	-0.136193	-0.00769812	-0.0215212	-11.719	-1.75E-15	-0.284312	0	0	0.0120294	0.562689	-15.2971	0.375927	155.052	362.751	624.341	397.809	397.809	397.809	6.01559	-58.8029	5.40105	18.5537	369.858	234.202	185.965	185.965	185.965	-58.7848	1.67979	-7.55011	32.2203	1.06829	0.769395	0.257445	0.041806	1.5032	-29.7742	-3.70215	10.1187	0	0	0.0625512
2180	0	7.18571	0	0	7.55104	2.82777	-17.8468	-0.14545	-0.00822224	-0.0304647	-12.432	-1.40E-15	-0.721503	0	0	0.0100675	0.521457	-16.2725	0.294299	160.525	362.253	627.172	397.209	397.209	397.209	6.32219	-61.1057	5.94571	37.3257	369.728	233.659	185.965	185.965	185.965	-61.0878	1.82145	-8.07077	33.1737	1.3847	0.782184	0.26495	0.0433907	1.50077	-16.8795	-3.45392	9.38078	0	0	0.0347112
2181	0	7.52789	0	0	7.91461	2.83707	-17.9312	-0.154917	-0.0100586	-0.0385461	-13.2045	-3.15E-15	-1.50995	0	0	0.00814599	0.480312	-17.1964	0.212993	165.652	361.777	629.966	396.63	396.63	396.63	6.61686	-63.3919	6.48914	56.2577	369.558	233.145	185.965	185.965	185.965	-63.3761	1.94658	-8.58481	34.0814	1.70168	0.777876	0.273698	0.0428006	1.49767	-5.85047	-4.42996	8.71442	0	0	0.0134731
2182	0	7.78367	0	0	8.18659	2.84389	-17.9931	-0.16411	-0.0128963	-0.0458631	-13.9562	-2.80E-15	-2.57494	0	0	0.0063491	0.439649	-18.0671	0.133377	170.432	361.325	632.692	396.077	396.077	396.077	6.88721	-65.661	7.02814	75.3119	369.326	232.72	185.965	185.965	185.965	-65.6489	2.05969	-9.08022	34.9422	2.01625	0.755606	0.283022	0.0403616	1.49425	3.70444	-6.35752	8.01489	0	0	-0.00247657
2183	0	7.96348	0	0	8.37707	2.84676	-18.0191	-0.172597	-0.0162715	-0.0525185	-14.6234	0	-3.80472	0	0	0.00483695	0.399769	-18.8834	0.0569233	174.872	360.9	635.318	395.551	395.551	395.551	7.1179	-67.9125	7.55593	94.451	369.005	232.438	185.965	185.965	185.965	-67.9054	2.16499	-9.54136	35.7553	2.32535	0.71453	0.292108	0.0366738	1.49064	12.2403	-8.82156	7.17374	0	0	-0.0145822
2184	0	8.07614	0	0	8.49442	2.8439	-17.9932	-0.180118	-0.0196254	-0.0586235	-15.1703	-2.80E-15	-5.06472	0	0	0.00378222	0.360934	-19.6443	-0.0150803	178.977	360.502	637.82	395.057	395.057	395.057	7.2921	-70.1451	8.06241	113.637	368.563	232.347	185.965	185.965	185.965	-70.1436	2.26607	-9.95017	36.5198	2.62608	0.654011	0.300399	0.0323863	1.48715	20.1621	-11.3569	6.10411	0	0	-0.0241061
2185	0	8.12878	0	0	8.54522	2.83347	-17.8986	-0.186538	-0.0224265	-0.064392	-15.5821	1.63E-15	-6.21832	0	0	0.00328872	0.323365	-20.3496	-0.0816059	182.758	360.134	640.171	394.597	394.597	394.597	7.39334	-72.3569	8.53484	132.832	367.968	232.49	185.965	185.965	185.965	-72.3608	2.36582	-10.288	37.2355	2.91569	0.573688	0.30734	0.028047	1.48417	27.9267	-13.5558	4.76838	0	0	-0.0321937
2186	0	8.12687	0	0	8.53458	2.81378	-17.7196	-0.191789	-0.0242377	-0.0700565	-15.8572	-5.36E-15	-7.14259	0	0	0.00333282	0.287265	-20.9991	-0.142074	186.227	359.794	642.351	394.172	394.172	394.172	7.40718	-74.5448	8.9589	151.99	367.192	232.898	185.965	185.965	185.965	-74.553	2.46634	-10.5371	37.9018	3.19165	0.473626	0.312324	0.0240647	1.48208	36.0076	-15.1117	3.18013	0	0	-0.0397344
2187	0	8.07455	0	0	8.46658	2.78349	-17.4437	-0.195836	-0.0246453	-0.0758514	-16.0003	-5.36E-15	-7.72937	0	0	0.00373526	0.252855	-21.5932	-0.196462	189.397	359.482	644.344	393.784	393.784	393.784	7.32258	-76.7049	9.32002	171.065	366.214	233.599	185.965	185.965	185.965	-76.7156	2.56894	-10.6826	38.5188	3.45163	0.354403	0.314868	0.0209914	1.48113	44.836	-15.6947	1.36659	0	0	-0.0473315
2188	0	7.97518	0	0	8.34493	2.74176	-17.0623	-0.198691	-0.0234395	-0.0820091	-16.0189	-2.33E-15	-7.90942	0	0	0.00419208	0.220414	-22.1325	-0.245469	192.284	359.195	646.135	393.434	393.434	393.434	7.13305	-78.8328	9.60472	190.001	365.021	234.612	185.965	185.965	185.965	-78.8434	2.67422	-10.7136	39.0864	3.69359	0.217263	0.314622	0.0190254	1.48157	54.7788	-15.2002	-0.589207	0	0	-0.0551513
2189	0	7.83173	0	0	8.17339	2.68836	-16.5717	-0.20037	-0.0205242	-0.0887836	-15.9185	-6.99E-16	-7.64882	0	0	0.00434068	0.190235	-22.6181	-0.290425	194.904	358.932	647.714	393.122	393.122	393.122	6.83728	-80.9233	9.80188	208.737	363.613	235.949	185.965	185.965	185.965	-80.931	2.78211	-10.6241	39.6049	3.91585	0.0639797	0.311205	0.0182651	1.48349	66.2052	-13.6027	-2.60229	0	0	-0.0631272
2190	0	7.64724	0	0	7.95636	2.62367	-15.9742	-0.20089	-0.0160471	-0.096271	-15.6991	3.96E-15	-6.96306	0	0	0.00386615	0.162701	-23.0513	-0.333499	197.273	358.69	649.075	392.846	392.846	392.846	6.43932	-82.9709	9.90381	227.202	361.999	237.613	185.965	185.965	185.965	-82.9728	2.89194	-10.414	40.0749	4.11696	-0.102884	0.304679	0.0186633	1.48678	79.2121	-11.0325	-4.56993	0	0	-0.0706986
2191	0	7.42549	0	0	7.6991	2.54868	-15.277	-0.20025	-0.0102631	-0.104563	-15.3541	2.91E-15	-5.90455	0	0	0.00258484	0.138224	-23.4336	-0.37743	199.408	358.465	650.216	392.607	392.607	392.607	5.94825	-84.9697	9.907	245.321	360.201	239.6	185.965	185.965	185.965	-84.9634	3.00264	-10.0887	40.4968	4.29589	-0.28031	0.294924	0.0200857	1.4913	93.9468	-7.67435	-6.41844	0	0	-0.0773267
2192	0	7.17073	0	0	7.40768	2.46486	-14.4922	-0.198412	-0.00367116	-0.11379	-14.8711	-3.06E-15	-4.56973	0	0	0.000522465	0.117291	-23.7668	-0.425626	201.328	358.254	651.139	392.401	392.401	392.401	5.37728	-86.9135	9.81213	263.008	358.249	241.893	185.965	185.965	185.965	-86.8973	3.11272	-9.65844	40.8716	4.4519	-0.46467	0.281878	0.0219232	1.49678	110.53	-4.00302	-8.06116	0	0	-0.0823673
2193	0	6.88813	0	0	7.0889	2.37407	-13.6357	-0.195348	0.00321673	-0.123844	-14.2371	5.47E-15	-3.07058	0	0	-0.00211002	0.100434	-24.0531	-0.481995	203.049	358.053	651.848	392.226	392.226	392.226	4.74264	-88.7956	9.62394	280.176	356.181	244.469	185.965	185.965	185.965	-88.7688	3.22053	-9.13752	41.2004	4.58453	-0.651856	0.266074	0.0238054	1.50281	128.773	-0.393956	-9.46392	0	0	-0.0851177
2194	0	6.58328	0	0	6.74983	2.27836	-12.726	-0.19108	0.00982109	-0.134738	-13.4472	-7.89E-16	-1.53051	0	0	-0.0049577	0.0882194	-24.2947	-0.550778	204.588	357.858	652.35	392.079	392.079	392.079	4.06214	-90.6089	9.35051	296.734	354.037	247.29	185.965	185.965	185.965	-90.5719	3.32431	-8.54273	41.4846	4.69369	-0.83747	0.247921	0.0251658	1.50912	148.58	2.65868	-10.6123	0	0	-0.0851354
2195	0	6.26228	0	0	6.39764	2.17988	-11.783	-0.1857	0.0156457	-0.146397	-12.5076	2.37E-15	-0.0596283	0	0	-0.00762995	0.0811341	-24.494	-0.636205	205.964	357.664	652.657	391.956	391.956	391.956	3.35381	-92.3455	9.0023	312.592	351.86	250.31	185.965	185.965	185.965	-92.2997	3.42236	-7.89191	41.7258	4.77964	-1.01709	0.227569	0.0254408	1.51517	169.847	4.69931	-11.5219	0	0	-0.0821981
2196	0	5.93141	0	0	6.03931	2.08071	-10.827	-0.17932	0.0203241	-0.158659	-11.4327	-5.27E-15	1.2561	0	0	-0.00978731	0.0796605	-24.6535	-0.742502	207.192	357.469	652.78	391.854	391.854	391.854	2.63471	-93.9972	8.59125	327.659	349.686	253.471	185.965	185.965	185.965	-93.9446	3.51314	-7.20268	41.9259	4.8429	-1.18623	0.205658	0.0244654	1.52083	192.263	5.46537	-12.238	0	0	-0.0762205
2197	0	5.59696	0	0	5.68143	1.98286	-9.87749	-0.172144	0.0236581	-0.171373	-10.2524	-4.31E-15	2.36329	0	0	-0.0112142	0.084148	-24.7758	-0.873547	208.288	357.269	652.734	391.767	391.767	391.767	1.91999	-95.5551	8.12988	341.852	347.55	256.706	185.965	185.965	185.965	-95.4985	3.59539	-6.49135	42.0866	4.88434	-1.34066	0.182785	0.0220911	1.52609	215.499	4.75836	-12.8078	0	0	-0.0673242
2198	0	5.26505	0	0	5.33019	1.88816	-8.95333	-0.16441	0.0255951	-0.184235	-9.00523	-3.84E-15	3.23899	0	0	-0.0118322	0.0947377	-24.8636	-1.0327	209.269	357.058	652.536	391.693	391.693	391.693	1.2225	-97.0101	7.63046	355.089	345.48	259.943	185.965	185.965	185.965	-96.9526	3.66808	-5.77229	42.2101	4.9053	-1.4766	0.159586	0.0183714	1.53064	239.045	2.56384	-13.2776	0	0	-0.0557162
2199	0	4.94171	0	0	4.99128	1.79829	-8.07194	-0.156361	0.0262791	-0.196841	-7.7349	1.16E-15	3.89156	0	0	-0.0116951	0.111339	-24.9192	-1.22262	210.149	356.834	652.202	391.627	391.627	391.627	0.552607	-98.3532	7.10472	367.297	343.495	263.104	185.965	185.965	185.965	-98.2979	3.73046	-5.05773	42.2984	4.90744	-1.59083	0.136846	0.0136117	1.53434	262.219	-0.943821	-13.6816	0	0	-0.041683
2200	0	4.63251	0	0	4.66992	1.71479	-7.24948	-0.148324	0.0258433	-0.208744	-6.49424	-2.10E-15	4.33673	0	0	-0.0109263	0.13366	-24.945	-1.44519	210.943	356.593	651.749	391.565	391.565	391.565	-0.0816093	-99.5755	6.56359	378.408	341.61	266.108	185.965	185.965	185.965	-99.5252	3.78198	-4.35788	42.3534	4.89279	-1.68074	0.115446	0.0080963	1.53733	284.223	-5.58963	-14.0264	0	0	-0.0255606
Trajectories
120
		sdk:LASI			sdk:RASI			sdk:LPSI			sdk:RPSI			sdk:LTHI			sdk:LKNE			sdk:LTIB			sdk:LANK			sdk:LHEE			sdk:LTOE			sdk:RTHI			sdk:RKNE			sdk:RTIB			sdk:RANK			sdk:RHEE			sdk:RTOE
Frame	Sub Frame	X	Y	Z	X	Y	Z	X	Y	Z	X	Y	Z	X	Y	Z	X	Y	Z	X	Y	Z	X	Y	Z	X	Y	Z	X	Y	Z	X	Y	Z	X	Y	Z	X	Y	Z	X	Y	Z	X	Y	Z	X	Y	Z
		mm	mm	mm	mm	mm	mm	mm	mm	mm	mm	mm	mm	mm	mm	mm	mm	mm	mm	mm	mm	mm	mm	mm	mm	mm	mm	mm	mm	mm	mm	mm	mm	mm	mm	mm	mm	mm	mm	mm	mm	mm	mm	mm	mm	mm	mm	mm	mm
1501	0	241.341	399.06	1081.51	248.558	170.04	1080.72	62.0964	325.388	1130.01	66.4199	236.528	1133.35	195.812	457.686	882.88	236.252	410.815	610.409	149.627	418.697	505.454	-49.2437	388.343	333.425	-97.4649	349.701	364.52	36.8799	365.848	233.585	155.428	101.582	900.73	142.282	151.79	620.746	145.67	156.55	492.569	89.0595	218.147	224.515	43.3585	251.064	225.307	238.612	246.316	202.11
1502	0	239.708	399.1	1081.96	247.116	169.994	1080.38	60.5298	325.218	1130.15	65.0238	236.412	1133.32	196.845	458.055	884.143	242.147	410.789	612.494	157.16	418.855	506.256	-39.0249	389.096	331.213	-87.8396	350.147	360.793	50.2786	367.553	233.926	152.886	101.818	900.451	137.815	151.944	620.53	140.724	156.715	492.317	83.5827	218.411	224.427	37.9101	251.249	225.385	233.071	246.496	201.902
1503	0	238.092	399.132	1082.43	245.644	169.951	1080.02	58.9627	325.079	1130.31	63.6094	236.324	1133.28	197.836	458.443	885.459	247.851	410.728	614.684	164.692	418.987	507.012	-28.3477	389.817	328.565	-77.7832	350.593	356.567	64.0614	369.114	233.997	150.316	102.092	900.15	133.366	152.151	620.318	135.8	156.922	492.074	78.1022	218.689	224.349	32.4575	251.449	225.471	227.532	246.659	201.707
1504	0	236.498	399.156	1082.91	244.148	169.912	1079.65	57.4004	324.973	1130.47	62.1817	236.265	1133.23	198.778	458.85	886.818	253.346	410.635	616.961	172.212	419.091	507.714	-17.2147	390.496	325.51	-67.2927	351.035	351.879	78.2126	370.513	233.826	147.723	102.4	899.83	128.929	152.405	620.11	130.891	157.165	491.84	72.6157	218.977	224.28	26.9962	251.665	225.558	221.997	246.802	201.531
1505	0	234.929	399.175	1083.39	242.633	169.88	1079.26	55.8478	324.898	1130.63	60.7451	236.234	1133.17	199.664	459.277	888.21	258.618	410.514	619.303	179.708	419.169	508.359	-5.62966	391.127	322.081	-56.3658	351.466	346.769	92.7217	371.732	233.443	145.109	102.739	899.493	124.498	152.699	619.906	125.994	157.438	491.614	67.1211	219.272	224.219	21.5226	251.899	225.643	216.468	246.922	201.377
1506	0	233.39	399.191	1083.88	241.102	169.854	1078.85	54.309	324.855	1130.79	59.3036	236.231	1133.1	200.486	459.723	889.623	263.65	410.37	621.691	187.167	419.222	508.944	6.40236	391.701	318.315	-45.0022	351.882	341.282	107.581	372.759	232.882	142.479	103.105	899.142	120.07	153.027	619.705	121.102	157.737	491.396	61.6173	219.57	224.168	16.034	252.152	225.72	210.945	247.02	201.245
1507	0	231.885	399.206	1084.36	239.561	169.835	1078.42	52.788	324.843	1130.96	57.8608	236.256	1133.02	201.236	460.191	891.044	268.432	410.207	624.103	194.58	419.252	509.467	18.8748	392.211	314.259	-33.2029	352.275	335.469	122.781	373.585	232.181	139.837	103.495	898.777	115.643	153.382	619.507	116.213	158.055	491.184	56.1037	219.87	224.124	10.5289	252.422	225.788	205.43	247.095	201.135
1508	0	230.415	399.222	1084.84	238.013	169.824	1077.98	51.2881	324.862	1131.12	56.42	236.308	1132.93	201.907	460.682	892.461	272.951	410.029	626.516	201.936	419.261	509.928	31.7788	392.65	309.959	-20.9708	352.639	329.384	138.313	374.205	231.377	137.185	103.906	898.4	111.216	153.758	619.313	111.327	158.39	490.976	50.5802	220.168	224.088	5.00734	252.711	225.846	199.921	247.152	201.043
1509	0	228.984	399.241	1085.31	236.461	169.819	1077.51	49.8125	324.91	1131.27	54.9841	236.388	1132.83	202.495	461.196	893.86	277.201	409.842	628.909	209.225	419.25	510.33	45.1027	393.01	305.47	-8.31137	352.965	323.083	154.162	374.618	230.509	134.529	104.335	898.012	106.791	154.152	619.12	106.443	158.736	490.773	45.0477	220.464	224.061	-0.529542	253.018	225.896	194.418	247.197	200.965
1510	0	227.593	399.262	1085.76	234.908	169.82	1077.03	48.3638	324.989	1131.41	53.5555	236.495	1132.72	202.992	461.734	895.229	281.173	409.652	631.261	216.436	419.223	510.675	58.8317	393.286	300.848	4.76717	353.246	316.627	170.312	374.831	229.618	131.871	104.777	897.614	102.372	154.559	618.929	101.564	159.092	490.572	39.5075	220.756	224.041	-6.07924	253.341	225.939	188.916	247.234	200.893
1511	0	226.245	399.288	1086.19	233.356	169.826	1076.52	46.9445	325.098	1131.54	52.1365	236.629	1132.6	203.397	462.298	896.556	284.866	409.464	633.553	223.561	419.182	510.967	72.9465	393.47	296.151	18.2527	353.474	310.078	186.739	374.852	228.748	129.215	105.23	897.206	97.9621	154.976	618.738	96.6928	159.456	490.374	33.9616	221.045	224.029	-11.6383	253.68	225.98	183.413	247.27	200.82
1512	0	224.941	399.318	1086.6	231.809	169.835	1075.99	45.5567	325.235	1131.66	50.729	236.791	1132.46	203.706	462.887	897.827	288.276	409.284	635.765	230.589	419.129	511.211	87.4235	393.559	291.441	32.1289	353.643	303.5	203.414	374.693	227.944	126.565	105.692	896.789	93.568	155.402	618.547	91.835	159.825	490.176	28.4121	221.332	224.025	-17.2028	254.032	226.024	177.906	247.31	200.739
1513	0	223.683	399.35	1086.98	230.267	169.846	1075.45	44.2024	325.402	1131.75	49.3349	236.98	1132.31	203.919	463.501	899.032	291.405	409.119	637.88	237.511	419.068	511.412	102.234	393.546	286.78	46.3742	353.743	296.956	220.304	374.368	227.253	123.923	106.159	896.362	89.1961	155.834	618.354	86.9954	160.2	489.978	22.8617	221.619	224.031	-22.7682	254.397	226.074	172.391	247.358	200.645
1514	0	222.473	399.385	1087.31	228.732	169.858	1074.87	42.8834	325.599	1131.82	47.9556	237.196	1132.14	204.037	464.14	900.161	294.256	408.973	639.883	244.317	419.003	511.578	117.344	393.43	282.227	60.9611	353.77	290.51	237.366	373.892	226.724	121.292	106.629	895.925	84.8535	156.273	618.159	82.1801	160.58	489.779	17.3129	221.909	224.046	-28.3302	254.774	226.139	166.868	247.42	200.533
1515	0	221.312	399.421	1087.61	227.206	169.87	1074.28	41.6014	325.824	1131.85	46.5927	237.44	1131.95	204.062	464.802	901.204	296.835	408.853	641.758	250.997	418.935	511.715	132.712	393.207	277.842	75.856	353.718	284.224	254.553	373.275	226.406	118.677	107.101	895.478	80.5471	156.718	617.96	77.3947	160.965	489.579	11.7682	222.204	224.072	-33.8847	255.161	226.221	161.333	247.498	200.397
1516	0	220.202	399.457	1087.85	225.689	169.88	1073.66	40.358	326.079	1131.86	45.2475	237.713	1131.73	204.001	465.485	902.155	299.148	408.764	643.496	257.541	418.869	511.83	148.293	392.877	273.68	91.0178	353.582	278.157	271.811	372.529	226.35	116.079	107.571	895.022	76.2838	157.17	617.758	72.645	161.356	489.378	6.22969	222.507	224.109	-39.4282	255.559	226.326	155.787	247.597	200.237
1517	0	219.144	399.491	1088.05	224.184	169.887	1073.03	39.155	326.363	1131.84	43.9217	238.014	1131.49	203.858	466.187	903.006	301.206	408.71	645.087	263.938	418.808	511.929	164.034	392.438	269.792	106.399	353.359	272.364	289.08	371.658	226.604	113.503	108.038	894.555	72.0698	157.629	617.552	67.9362	161.752	489.176	0.699038	222.821	224.158	-44.9576	255.967	226.458	150.228	247.717	200.051
1518	0	218.14	399.521	1088.19	222.69	169.891	1072.37	37.9939	326.676	1131.77	42.6168	238.344	1131.22	203.644	466.906	903.753	303.021	408.695	646.524	270.177	418.754	512.018	179.875	391.893	266.223	121.943	353.045	266.895	306.297	370.665	227.211	110.952	108.501	894.078	67.9107	158.096	617.343	63.2728	162.155	488.973	-4.82258	223.147	224.22	-50.4708	256.383	226.62	144.658	247.858	199.84
1519	0	217.193	399.546	1088.27	221.21	169.891	1071.7	36.8765	327.019	1131.67	41.3344	238.704	1130.93	203.367	467.637	904.394	304.606	408.724	647.802	276.247	418.711	512.103	195.752	391.245	263.01	137.587	352.641	261.793	323.391	369.55	228.21	108.429	108.958	893.59	63.8115	158.571	617.13	58.659	162.564	488.77	-10.3345	223.487	224.298	-55.9663	256.808	226.814	139.079	248.018	199.608
1520	0	216.303	399.566	1088.3	219.744	169.886	1071.02	35.8047	327.39	1131.52	40.0767	239.094	1130.6	203.041	468.377	904.927	305.976	408.798	648.921	282.138	418.68	512.189	211.593	390.497	260.183	153.26	352.146	257.094	340.293	368.311	229.629	105.938	109.409	893.093	59.7767	159.055	616.913	54.0986	162.979	488.567	-15.8363	223.84	224.392	-61.4435	257.24	227.042	133.492	248.192	199.36
1521	0	215.473	399.579	1088.27	218.294	169.877	1070.32	34.7805	327.791	1131.33	38.8456	239.514	1130.24	202.676	469.122	905.353	307.15	408.918	649.88	287.835	418.664	512.28	227.32	389.656	257.761	168.886	351.562	252.827	356.927	366.948	231.486	103.483	109.851	892.588	55.8104	159.546	616.695	49.5947	163.398	488.367	-21.3281	224.205	224.503	-66.9022	257.676	227.306	127.9	248.373	199.101
1522	0	214.704	399.584	1088.17	216.863	169.862	1069.61	33.8061	328.222	1131.09	37.6438	239.966	1129.85	202.288	469.868	905.674	308.145	409.086	650.683	293.328	418.662	512.378	242.852	388.73	255.752	184.378	350.892	249.01	373.215	365.46	233.782	101.069	110.284	892.074	51.9165	160.046	616.476	45.1505	163.822	488.17	-26.81	224.579	224.635	-72.3428	258.114	227.606	122.306	248.553	198.839
1523	0	214	399.582	1088.02	215.451	169.843	1068.9	32.8838	328.681	1130.8	36.4742	240.45	1129.42	201.892	470.612	905.892	308.98	409.299	651.333	298.604	418.675	512.484	258.103	387.726	254.158	199.649	350.141	245.653	389.082	363.854	236.504	98.6985	110.708	891.553	48.0989	160.553	616.258	40.769	164.248	487.979	-32.2821	224.96	224.788	-77.7661	258.549	227.944	116.713	248.723	198.579
1524	0	213.361	399.572	1087.81	214.062	169.819	1068.18	32.0163	329.17	1130.47	35.3399	240.965	1128.96	201.502	471.347	906.013	309.675	409.555	651.839	303.649	418.704	512.598	272.982	386.657	252.966	214.602	349.315	242.756	404.446	362.142	239.62	96.3772	111.121	891.027	44.3617	161.067	616.043	36.4533	164.675	487.795	-37.7447	225.344	224.966	-83.1727	258.977	228.321	111.123	248.877	198.327
1525	0	212.791	399.554	1087.55	212.698	169.791	1067.46	31.2065	329.688	1130.09	34.2448	241.513	1128.46	201.134	472.071	906.042	310.252	409.851	652.209	308.449	418.746	512.718	287.397	385.534	252.155	229.141	348.423	240.308	419.228	360.341	243.082	94.1096	111.524	890.497	40.7092	161.585	615.831	32.2065	165.1	487.62	-43.198	225.725	225.171	-88.5636	259.395	228.74	105.536	249.007	198.087
1526	0	212.292	399.529	1087.24	211.363	169.759	1066.74	30.4575	330.234	1129.66	33.1928	242.093	1127.93	200.803	472.778	905.987	310.73	410.18	652.45	312.992	418.801	512.841	301.255	384.371	251.693	243.166	347.474	238.29	433.351	358.476	246.826	91.9005	111.915	889.967	37.1462	162.108	615.627	28.0319	165.524	487.457	-48.6418	226.098	225.407	-93.9396	259.795	229.202	99.9545	249.112	197.861
1527	0	211.867	399.498	1086.89	210.061	169.724	1066.02	29.7725	330.808	1129.19	32.1887	242.705	1127.37	200.524	473.463	905.852	311.129	410.537	652.574	317.265	418.866	512.961	314.461	383.184	251.541	256.575	346.48	236.672	446.735	356.577	250.776	89.755	112.296	889.437	33.6781	162.633	615.431	23.933	165.943	487.308	-54.0759	226.459	225.676	-99.3015	260.173	229.711	94.3761	249.19	197.649
1528	0	211.517	399.46	1086.5	208.797	169.687	1065.32	29.1552	331.41	1128.67	31.2374	243.349	1126.78	200.31	474.122	905.648	311.469	410.914	652.591	321.255	418.938	513.072	326.924	381.989	251.651	269.269	345.454	235.419	459.307	354.679	254.843	87.6785	112.667	888.911	30.3104	163.159	615.246	19.9134	166.355	487.175	-59.5	226.802	225.983	-104.65	260.524	230.27	88.7997	249.243	197.452
1529	0	211.247	399.418	1086.07	207.577	169.649	1064.62	28.6094	332.038	1128.11	30.3444	244.024	1126.16	200.174	474.751	905.381	311.768	411.303	652.51	324.949	419.015	513.166	338.553	380.802	251.971	281.15	344.411	234.487	470.992	352.815	258.933	85.6764	113.027	888.392	27.0493	163.684	615.075	15.977	166.761	487.061	-64.9133	227.122	226.333	-109.985	260.844	230.885	83.2232	249.273	197.266
1530	0	211.058	399.373	1085.61	206.406	169.611	1063.93	28.1389	332.692	1127.51	29.5155	244.729	1125.51	200.127	475.345	905.059	312.043	411.693	652.343	328.338	419.093	513.232	349.264	379.64	252.441	292.127	343.366	233.826	481.724	351.023	262.945	83.7546	113.378	887.881	23.9012	164.208	614.919	12.1277	167.159	486.969	-70.3146	227.415	226.73	-115.307	261.129	231.56	77.6439	249.287	197.089
1531	0	210.954	399.326	1085.13	205.292	169.574	1063.26	27.748	333.369	1126.87	28.7571	245.462	1124.84	200.178	475.9	904.689	312.307	412.077	652.098	331.413	419.168	513.261	358.981	378.521	253.002	302.112	342.337	233.385	491.438	349.334	266.777	81.919	113.72	887.383	20.8723	164.73	614.781	8.36956	167.548	486.901	-75.7029	227.679	227.179	-120.616	261.376	232.301	72.0595	249.288	196.92
1532	0	210.937	399.279	1084.63	204.244	169.54	1062.61	27.4409	334.07	1126.21	28.0755	246.221	1124.14	200.334	476.413	904.278	312.573	412.443	651.783	334.165	419.236	513.242	367.635	377.459	253.594	311.029	341.34	233.107	500.077	347.779	270.328	80.1758	114.054	886.899	17.9691	165.249	614.662	4.70643	167.928	486.861	-81.0765	227.912	227.686	-125.91	261.585	233.115	66.4679	249.282	196.755
1533	0	211.011	399.235	1084.12	203.268	169.511	1061.97	27.2217	334.79	1125.52	27.4775	247.003	1123.43	200.601	476.882	903.833	312.85	412.783	651.405	336.591	419.295	513.163	375.17	376.469	254.156	318.813	340.392	232.94	507.592	346.381	273.5	78.5314	114.382	886.433	15.1973	165.764	614.566	1.14212	168.301	486.851	-86.4337	228.113	228.258	-131.187	261.754	234.009	60.8673	249.273	196.592
1534	0	211.178	399.197	1083.6	202.376	169.488	1061.36	27.0948	335.529	1124.81	26.9702	247.807	1122.71	200.98	477.303	903.358	313.144	413.089	650.97	338.687	419.339	513.015	381.544	375.564	254.635	325.411	339.507	232.829	513.945	345.158	276.204	76.9923	114.704	885.986	12.5623	166.277	614.494	-2.31999	168.667	486.873	-91.7725	228.281	228.899	-136.447	261.885	234.99	55.2568	249.264	196.431
1535	0	211.442	399.167	1083.08	201.576	169.474	1060.77	27.0642	336.284	1124.08	26.5603	248.628	1121.98	201.474	477.677	902.86	313.458	413.353	650.482	340.452	419.367	512.786	386.729	374.752	254.981	330.79	338.701	232.725	519.107	344.121	278.362	75.5653	115.022	885.561	10.0685	166.786	614.449	-5.67705	169.027	486.932	-97.0909	228.42	229.617	-141.685	261.981	236.065	49.636	249.26	196.27
1536	0	211.803	399.149	1082.56	200.879	169.469	1060.2	27.1338	337.051	1123.34	26.2548	249.462	1121.24	202.081	478.002	902.342	313.792	413.569	649.944	341.888	419.375	512.467	390.716	374.039	255.152	334.931	337.984	232.583	523.063	343.27	279.915	74.2573	115.336	885.16	7.71944	167.294	614.432	-8.92686	169.384	487.029	-102.387	228.532	230.418	-146.898	262.045	237.242	44.0052	249.262	196.11
1537	0	212.266	399.146	1082.05	200.295	169.478	1059.66	27.3071	337.827	1122.6	26.0603	250.305	1120.51	202.798	478.279	901.809	314.142	413.734	649.358	342.999	419.36	512.051	393.513	373.429	255.114	337.838	337.363	232.366	525.817	342.602	280.821	73.0751	115.647	884.784	5.51762	167.801	614.445	-12.068	169.738	487.168	-107.658	228.621	231.307	-152.082	262.084	238.529	38.3654	249.273	195.951
1538	0	212.831	399.161	1081.55	199.836	169.5	1059.14	27.5873	338.609	1121.85	25.983	251.153	1119.78	203.62	478.51	901.264	314.503	413.846	648.725	343.792	419.321	511.532	395.148	372.921	254.845	339.534	336.844	232.043	527.389	342.101	281.059	72.0257	115.957	884.435	3.46456	168.309	614.491	-15.0996	170.093	487.352	-112.903	228.691	232.291	-157.234	262.103	239.93	32.7178	249.294	195.794
1539	0	213.5	399.197	1081.07	199.511	169.54	1058.65	27.9766	339.393	1121.12	26.0286	251.999	1119.06	204.541	478.697	900.711	314.865	413.904	648.046	344.274	419.258	510.907	395.668	372.51	254.331	340.065	336.425	231.593	527.819	341.748	280.631	71.1164	116.266	884.113	1.56107	168.82	614.571	-18.0217	170.45	487.586	-118.121	228.749	233.376	-162.349	262.11	241.452	27.0643	249.325	195.64
1540	0	214.272	399.257	1080.62	199.331	169.599	1058.19	28.4769	340.174	1120.4	26.202	252.839	1118.35	205.552	478.843	900.154	315.217	413.912	647.32	344.458	419.171	510.173	395.138	372.187	253.57	339.494	336.102	231.005	527.17	341.518	279.562	70.3543	116.576	883.819	-0.192416	169.337	614.687	-20.8342	170.81	487.871	-123.308	228.799	234.566	-167.424	262.113	243.099	21.4064	249.368	195.491
1541	0	215.149	399.345	1080.18	199.305	169.68	1057.76	29.0889	340.95	1119.7	26.5071	253.667	1117.67	206.646	478.954	899.595	315.547	413.872	646.548	344.355	419.061	509.332	393.642	371.942	252.57	337.909	335.867	230.275	525.523	341.381	277.894	69.7467	116.888	883.553	-1.79536	169.86	614.84	-23.5372	171.174	488.214	-128.465	228.845	235.867	-172.453	262.117	244.874	15.7463	249.42	195.347
1542	0	216.129	399.461	1079.78	199.442	169.785	1057.35	29.8125	341.715	1119.03	26.9467	254.477	1117.01	207.811	479.034	899.041	315.842	413.792	645.732	343.981	418.931	508.389	391.277	371.763	251.35	335.409	335.708	229.412	522.983	341.307	275.687	69.301	117.202	883.314	-3.24647	170.391	615.032	-26.1297	171.542	488.616	-133.589	228.891	237.281	-177.434	262.13	246.782	10.086	249.481	195.211
1543	0	217.209	399.609	1079.42	199.749	169.918	1056.98	30.6463	342.466	1118.39	27.5223	255.263	1116.38	209.039	479.088	898.494	316.087	413.678	644.873	343.352	418.784	507.351	388.154	371.633	249.935	332.111	335.614	228.431	519.672	341.265	273.016	69.0246	117.521	883.102	-4.54307	170.933	615.261	-28.6095	171.914	489.081	-138.678	228.939	238.814	-182.362	262.156	248.824	4.42779	249.549	195.084
1544	0	218.386	399.791	1079.09	200.231	170.081	1056.64	31.5878	343.198	1117.8	28.2341	256.02	1115.79	210.318	479.123	897.962	316.27	413.538	643.976	342.486	418.625	506.227	384.391	371.539	248.361	328.14	335.568	227.357	515.727	341.228	269.962	68.925	117.844	882.913	-5.68033	171.484	615.528	-30.9719	172.288	489.612	-143.729	228.988	240.467	-187.233	262.199	251.002	-1.22579	249.62	194.967
1545	0	219.656	400.006	1078.81	200.892	170.278	1056.33	32.6332	343.907	1117.25	29.0804	256.743	1115.23	211.637	479.144	897.45	316.379	413.383	643.046	341.405	418.459	505.031	380.111	371.468	246.667	323.624	335.557	226.22	511.293	341.17	266.612	69.0097	118.174	882.746	-6.6506	172.046	615.829	-33.2095	172.661	490.21	-148.737	229.037	242.245	-192.042	262.258	253.319	-6.8718	249.692	194.862
1546	0	221.012	400.256	1078.58	201.734	170.512	1056.06	33.7773	344.59	1116.75	30.0579	257.426	1114.71	212.985	479.159	896.965	316.403	413.22	642.09	340.127	418.29	503.777	375.437	371.405	244.897	318.694	335.568	225.055	506.519	341.073	263.054	69.286	118.512	882.597	-7.44285	172.619	616.16	-35.3109	173.03	490.877	-153.696	229.08	244.149	-196.782	262.332	255.776	-12.5071	249.758	194.769
1547	0	222.448	400.543	1078.41	202.755	170.787	1055.83	35.0137	345.242	1116.31	31.1615	258.065	1114.25	214.351	479.173	896.515	316.333	413.061	641.118	338.677	418.127	502.483	370.487	371.343	243.096	313.472	335.59	223.899	501.548	340.924	259.371	69.7607	118.86	882.464	-8.04217	173.199	616.517	-37.2609	173.392	491.612	-158.598	229.111	246.183	-201.445	262.415	258.377	-18.1284	249.814	194.689
1548	0	223.954	400.865	1078.31	203.952	171.106	1055.64	36.3346	345.862	1115.92	32.3841	258.656	1113.83	215.723	479.194	896.107	316.164	412.915	640.14	337.074	417.973	501.168	365.368	371.274	241.307	308.073	335.615	222.792	496.51	340.718	255.639	70.44	119.219	882.339	-8.42951	173.787	616.89	-39.0394	173.74	492.412	-163.43	229.122	248.35	-206.019	262.5	261.126	-23.733	249.853	194.623
1549	0	225.521	401.224	1078.27	205.318	171.473	1055.49	37.7311	346.445	1115.61	33.717	259.196	1113.46	217.09	479.226	895.75	315.892	412.79	639.168	335.34	417.837	499.85	360.173	371.195	239.573	302.595	335.639	221.767	491.513	340.456	251.923	71.3293	119.59	882.22	-8.58168	174.378	617.271	-40.6217	174.068	493.274	-168.178	229.101	250.652	-210.49	262.574	264.03	-29.3192	249.868	194.571
1550	0	227.139	401.619	1078.3	206.844	171.89	1055.39	39.1929	346.991	1115.36	35.1495	259.684	1113.14	218.442	479.276	895.452	315.513	412.694	638.215	333.494	417.723	498.55	354.978	371.107	237.929	297.116	335.663	220.854	486.635	340.147	248.28	72.4323	119.977	882.098	-8.47148	174.968	617.647	-41.9784	174.372	494.192	-172.822	229.036	253.094	-214.839	262.625	267.096	-34.8871	249.854	194.533
1551	0	228.796	402.05	1078.41	208.515	172.361	1055.33	40.709	347.498	1115.19	36.6692	260.117	1112.88	219.767	479.348	895.219	315.027	412.633	637.293	331.555	417.638	497.284	349.837	371.014	236.402	291.694	335.689	220.076	481.92	339.804	244.753	73.7514	120.379	881.969	-8.06821	175.552	618.006	-43.0755	174.643	495.158	-177.34	228.913	255.678	-219.041	262.639	270.331	-40.4392	249.807	194.505
1552	0	230.48	402.516	1078.6	210.317	172.887	1055.33	42.2674	347.964	1115.08	38.2621	260.496	1112.67	221.055	479.448	895.056	314.434	412.614	636.413	329.535	417.587	496.07	344.784	370.922	235.014	286.367	335.724	219.445	477.38	339.446	241.377	75.2867	120.8	881.825	-7.33838	176.125	618.332	-43.8753	174.874	496.163	-181.702	228.718	258.41	-223.069	262.599	273.747	-45.9811	249.725	194.484
1553	0	232.179	403.018	1078.87	212.23	173.469	1055.38	43.8555	348.39	1115.05	39.9131	260.823	1112.51	222.294	479.577	894.967	313.732	412.639	635.586	327.446	417.574	494.921	339.832	370.84	233.775	281.151	335.775	218.964	472.993	339.094	238.177	77.0361	121.241	881.659	-6.24668	176.679	618.61	-44.3371	175.057	497.195	-185.876	228.438	261.292	-226.886	262.488	277.354	-51.5206	249.613	194.462
1554	0	233.879	403.552	1079.22	214.232	174.107	1055.49	45.4601	348.777	1115.09	41.6056	261.099	1112.4	223.473	479.739	894.953	312.92	412.713	634.817	325.292	417.602	493.846	334.979	370.776	232.688	276.045	335.851	218.627	468.715	338.768	235.168	78.9949	121.704	881.466	-4.75718	177.207	618.823	-44.4182	175.185	498.243	-189.825	228.059	264.328	-230.452	262.291	281.163	-57.0675	249.475	194.433
1555	0	235.569	404.118	1079.65	216.301	174.798	1055.66	47.0679	349.126	1115.19	43.3224	261.328	1112.35	224.582	479.935	895.013	311.996	412.836	634.111	323.076	417.672	492.852	330.208	370.735	231.749	271.036	335.957	218.421	464.489	338.485	232.358	81.1553	122.189	881.237	-2.83471	177.7	618.954	-44.0754	175.251	499.291	-193.504	227.571	267.521	-233.719	261.994	285.184	-62.632	249.322	194.386
1556	0	237.235	404.714	1080.16	218.409	175.54	1055.89	48.6654	349.44	1115.36	45.0454	261.515	1112.34	225.609	480.167	895.143	310.955	413.011	633.467	320.795	417.786	491.939	325.498	370.724	230.949	266.103	336.096	218.328	460.257	338.256	229.752	83.5071	122.698	880.97	-0.446343	178.151	618.989	-43.2664	175.246	500.327	-196.866	226.963	270.87	-236.636	261.584	289.426	-68.223	249.169	194.313
1557	0	238.865	405.335	1080.73	220.53	176.328	1056.17	50.2391	349.723	1115.59	46.7565	261.666	1112.37	226.545	480.434	895.338	309.793	413.236	632.883	318.441	417.943	491.106	320.822	370.743	230.274	261.22	336.269	218.326	455.965	338.085	227.348	86.0372	123.232	880.657	2.43705	178.55	618.912	-41.9515	175.165	501.336	-199.862	226.23	274.375	-239.146	261.051	293.894	-73.8456	249.03	194.209
1558	0	240.448	405.979	1081.37	222.636	177.156	1056.5	51.776	349.978	1115.87	48.4374	261.788	1112.44	227.38	480.736	895.587	308.502	413.513	632.353	316.008	418.141	490.348	316.153	370.79	229.709	256.363	336.47	218.393	451.573	337.965	225.141	88.73	123.789	880.298	5.83933	178.889	618.713	-40.0954	175.003	502.305	-202.437	225.37	278.035	-241.191	260.389	298.592	-79.4991	248.926	194.072
1559	0	241.972	406.64	1082.05	224.7	178.016	1056.89	53.2632	350.211	1116.21	50.0701	261.887	1112.54	228.102	481.072	895.882	307.074	413.839	631.87	313.485	418.378	489.658	311.467	370.863	229.236	251.506	336.694	218.506	447.051	337.882	223.123	91.5677	124.371	879.888	9.77769	179.161	618.383	-37.6686	174.756	503.223	-204.539	224.383	281.843	-242.714	259.593	303.517	-85.1731	248.872	193.904
1560	0	243.428	407.314	1082.78	226.692	178.898	1057.32	54.6888	350.427	1116.58	51.6376	261.973	1112.67	228.703	481.439	896.21	305.503	414.213	631.424	310.861	418.65	489.026	306.745	370.954	228.838	246.63	336.933	218.647	442.386	337.817	221.285	94.5306	124.974	879.429	14.2615	179.361	617.919	-34.6486	174.424	504.08	-206.115	223.273	285.793	-243.657	258.666	308.662	-90.8446	248.881	193.72
1561	0	244.804	407.994	1083.53	228.588	179.794	1057.8	56.0412	350.631	1117	53.1234	262.053	1112.82	229.175	481.837	896.562	303.78	414.634	631.006	308.126	418.956	488.443	301.971	371.057	228.498	241.717	337.175	218.797	437.575	337.748	219.617	97.5978	125.597	878.922	19.2914	179.484	617.321	-31.0219	174.006	504.871	-207.117	222.051	289.874	-243.971	257.611	314.013	-96.4734	248.96	193.54
1562	0	246.093	408.674	1084.3	230.362	180.691	1058.31	57.3102	350.83	1117.44	54.5125	262.135	1112.98	229.509	482.263	896.924	301.9	415.1	630.608	305.271	419.292	487.9	297.133	371.166	228.202	236.757	337.413	218.94	432.626	337.656	218.11	100.748	126.237	878.37	24.8589	179.529	616.598	-26.7839	173.508	505.594	-207.499	220.728	294.075	-243.612	256.436	319.548	-101.998	249.108	193.397
1563	0	247.287	409.349	1085.08	231.993	181.578	1058.86	58.4861	351.028	1117.91	55.7914	262.228	1113.16	229.7	482.713	897.287	299.859	415.609	630.221	302.288	419.656	487.387	292.227	371.275	227.937	231.741	337.638	219.066	427.554	337.527	216.751	103.958	126.89	877.78	30.9461	179.496	615.759	-21.9401	172.934	506.249	-207.227	219.323	298.38	-242.55	255.156	325.238	-107.334	249.313	193.332
1564	0	248.378	410.012	1085.84	233.462	182.444	1059.42	59.5606	351.231	1118.4	56.9482	262.337	1113.34	229.741	483.186	897.641	297.654	416.159	629.837	299.171	420.047	486.898	287.25	371.379	227.691	226.668	337.844	219.166	422.378	337.358	215.531	107.206	127.551	877.158	37.5264	179.39	614.824	-16.5056	172.295	506.843	-206.274	217.856	302.772	-240.764	253.788	331.045	-112.37	249.555	193.397
1565	0	249.361	410.657	1086.59	234.753	183.276	1060	60.5268	351.444	1118.9	57.9731	262.47	1113.52	229.63	483.677	897.98	295.283	416.746	629.453	295.916	420.464	486.427	282.205	371.476	227.457	221.538	338.027	219.236	417.122	337.151	214.438	110.471	128.214	876.514	44.5649	179.215	613.816	-10.5048	171.601	507.384	-204.622	216.352	307.229	-238.25	252.355	336.923	-116.971	249.801	193.647
1566	0	250.23	411.28	1087.31	235.854	184.065	1060.59	61.3786	351.669	1119.41	58.8583	262.63	1113.69	229.365	484.183	898.296	292.75	417.369	629.064	292.521	420.908	485.967	277.096	371.565	227.227	216.357	338.187	219.272	411.81	336.917	213.461	113.732	128.874	875.859	52.0203	178.982	612.761	-3.97058	170.868	507.887	-202.266	214.84	311.729	-235.017	250.885	342.823	-120.98	250.011	194.141
1567	0	250.982	411.877	1087.99	236.759	184.801	1061.19	62.1116	351.91	1119.92	59.598	262.821	1113.86	228.945	484.7	898.587	290.056	418.026	628.668	288.988	421.377	485.515	271.93	371.648	226.997	211.132	338.325	219.275	406.463	336.674	212.591	116.971	129.524	875.207	59.8457	178.699	611.693	3.05735	170.11	508.366	-199.213	213.35	316.248	-231.089	249.414	348.685	-124.228	250.134	194.93
1568	0	251.614	412.445	1088.63	237.462	185.476	1061.78	62.7228	352.166	1120.44	60.1889	263.044	1114.03	228.373	485.225	898.85	287.208	418.712	628.265	285.32	421.873	485.07	266.715	371.728	226.763	205.87	338.445	219.248	401.101	336.44	211.817	120.17	130.159	874.57	67.991	178.379	610.647	10.5338	169.345	508.84	-195.479	211.915	320.759	-226.5	247.98	354.451	-126.539	250.115	196.058
1569	0	252.124	412.982	1089.22	237.965	186.085	1062.38	63.2104	352.44	1120.95	60.6295	263.3	1114.19	227.652	485.753	899.084	284.212	419.426	627.854	281.522	422.395	484.63	261.462	371.808	226.526	200.579	338.552	219.193	395.741	336.235	211.132	123.314	130.77	873.965	76.4043	178.035	609.658	18.4101	168.592	509.33	-191.089	210.567	325.232	-221.293	246.627	360.056	-127.745	249.898	197.551
1570	0	252.512	413.488	1089.76	238.271	186.625	1062.96	63.5741	352.729	1121.46	60.9206	263.586	1114.34	226.786	486.28	899.289	281.075	420.164	627.438	277.601	422.941	484.194	256.177	371.891	226.284	195.269	338.651	219.117	390.393	336.075	210.528	126.389	131.354	873.406	85.0338	177.679	608.763	26.6354	167.868	509.856	-186.074	209.337	329.635	-215.518	245.398	365.436	-127.696	249.426	199.413
1571	0	252.78	413.963	1090.26	238.387	187.095	1063.54	63.8148	353.031	1121.97	61.065	263.901	1114.49	225.783	486.803	899.467	277.805	420.922	627.019	273.565	423.511	483.762	250.869	371.982	226.039	189.945	338.749	219.023	385.064	335.971	209.996	129.386	131.903	872.91	93.8289	177.324	608	35.1587	167.189	510.437	-180.47	208.251	333.931	-209.225	244.339	370.527	-126.269	248.649	201.626
1572	0	252.929	414.409	1090.72	238.323	187.495	1064.12	63.9351	353.345	1122.46	61.0673	264.24	1114.64	224.649	487.318	899.619	274.411	421.695	626.597	269.422	424.1	483.336	245.545	372.084	225.792	184.613	338.849	218.917	379.758	335.928	209.532	132.295	132.414	872.493	102.742	176.979	607.401	43.9302	166.571	511.093	-174.312	207.332	338.079	-202.462	243.49	375.264	-123.382	247.524	204.148
1573	0	252.962	414.828	1091.13	238.092	187.83	1064.7	63.9385	353.667	1122.95	60.9336	264.597	1114.79	223.392	487.821	899.747	270.9	422.479	626.177	265.182	424.706	482.917	240.211	372.198	225.546	179.278	338.955	218.804	374.474	335.944	209.129	135.11	132.882	872.168	111.727	176.655	606.997	52.9021	166.026	511.84	-167.638	206.595	342.033	-195.274	242.883	379.588	-118.993	246.026	206.918
1574	0	252.883	415.223	1091.51	237.708	188.106	1065.28	63.8297	353.993	1123.43	60.6714	264.968	1114.95	222.02	488.31	899.854	267.282	423.268	625.759	260.852	425.323	482.505	234.87	372.323	225.302	173.94	339.071	218.686	369.207	336.012	208.78	137.827	133.303	871.951	120.742	176.358	606.816	62.0298	165.564	512.691	-160.476	206.051	345.744	-187.696	242.54	383.44	-113.105	244.148	209.86
1575	0	252.699	415.597	1091.86	237.188	188.329	1065.87	63.6145	354.321	1123.89	60.2893	265.347	1115.12	220.541	488.781	899.941	263.565	424.058	625.346	256.44	425.946	482.102	229.526	372.46	225.063	168.601	339.195	218.569	363.954	336.119	208.481	140.444	133.676	871.853	129.75	176.095	606.877	71.2719	165.191	513.657	-152.854	205.7	349.159	-179.756	242.473	386.769	-105.764	241.903	212.889
1576	0	252.414	415.954	1092.18	236.547	188.509	1066.47	63.2995	354.645	1124.35	59.7966	265.727	1115.31	218.964	489.232	900.009	259.755	424.842	624.939	251.953	426.571	481.71	224.179	372.607	224.831	163.259	339.328	218.454	358.708	336.252	208.225	142.96	133.999	871.885	138.716	175.87	607.197	80.591	164.91	514.744	-144.792	205.537	352.224	-171.474	242.678	389.528	-97.0498	239.329	215.919
1577	0	252.037	416.296	1092.48	235.802	188.655	1067.1	62.8923	354.965	1124.8	59.2033	266.104	1115.52	217.295	489.66	900.06	255.861	425.616	624.54	247.397	427.191	481.329	218.828	372.761	224.608	157.913	339.468	218.344	353.461	336.396	208.009	145.376	134.27	872.054	147.606	175.686	607.786	89.9532	164.721	515.952	-136.307	205.55	354.884	-162.863	243.138	391.677	-87.0697	236.48	218.865
1578	0	251.573	416.626	1092.76	234.97	188.777	1067.75	62.4006	355.276	1125.24	58.5196	266.473	1115.75	215.543	490.063	900.096	251.889	426.373	624.149	242.779	427.802	480.962	213.474	372.919	224.395	152.56	339.611	218.24	348.207	336.539	207.827	147.693	134.489	872.367	156.392	175.543	608.647	99.3284	164.621	517.279	-127.407	205.722	357.09	-153.93	243.826	393.187	-75.9459	233.429	221.65
1579	0	251.033	416.946	1093.02	234.065	188.883	1068.43	61.8328	355.577	1125.67	57.7559	266.83	1116.01	213.716	490.44	900.115	247.846	427.11	623.766	238.104	428.398	480.608	208.113	373.077	224.194	147.198	339.757	218.143	342.941	336.669	207.675	149.914	134.658	872.827	165.047	175.442	609.778	108.69	164.604	518.718	-118.101	206.03	358.792	-144.676	244.703	394.035	-63.8051	230.257	224.208
1580	0	250.423	417.256	1093.28	233.101	188.982	1069.14	61.1975	355.866	1126.1	56.9221	267.17	1116.31	211.82	490.787	900.12	243.74	427.822	623.391	233.376	428.975	480.268	202.743	373.234	224.005	141.826	339.9	218.054	337.657	336.781	207.549	152.04	134.776	873.433	173.544	175.382	611.17	118.014	164.663	520.255	-108.392	206.447	359.951	-135.103	245.724	394.204	-50.7698	227.05	226.489
1581	0	249.753	417.558	1093.52	232.092	189.081	1069.89	60.5034	356.142	1126.52	56.0282	267.493	1116.63	209.863	491.104	900.108	239.579	428.505	623.025	228.602	429.529	479.943	197.364	373.385	223.83	136.44	340.038	217.974	332.352	336.872	207.444	154.073	134.845	874.182	181.858	175.362	612.809	127.28	164.79	521.874	-98.2812	206.946	360.531	-125.206	246.84	393.689	-36.9522	223.892	228.455
1582	0	249.031	417.851	1093.74	231.047	189.186	1070.68	59.7591	356.406	1126.93	55.0834	267.796	1116.99	207.854	491.389	900.081	235.368	429.154	622.665	223.788	430.056	479.633	191.971	373.528	223.668	131.04	340.168	217.902	327.023	336.942	207.352	156.015	134.867	875.07	189.968	175.38	614.677	136.471	164.976	523.556	-87.7667	207.501	360.507	-114.982	248.001	392.49	-22.4505	220.865	230.081
1583	0	248.266	418.133	1093.95	229.976	189.298	1071.5	58.9729	356.657	1127.33	54.0967	268.08	1117.37	205.798	491.642	900.037	231.117	429.768	622.311	218.937	430.553	479.336	186.565	373.66	223.519	125.626	340.289	217.839	321.668	336.995	207.27	157.866	134.844	876.087	197.851	175.435	616.748	145.573	165.212	525.278	-76.8464	208.084	359.863	-104.426	249.16	390.615	-7.34725	218.039	231.358
1584	0	247.465	418.402	1094.15	228.887	189.421	1072.34	58.1531	356.895	1127.72	53.0763	268.344	1117.78	203.705	491.862	899.974	226.833	430.342	621.962	214.059	431.017	479.052	181.143	373.778	223.383	120.198	340.396	217.782	316.285	337.037	207.189	159.627	134.778	877.221	205.486	175.524	618.996	154.574	165.488	527.014	-65.5169	208.672	358.591	-93.5334	250.275	388.077	8.29061	215.474	232.286
1585	0	246.638	418.657	1094.32	227.784	189.554	1073.21	57.3072	357.122	1128.1	52.0299	268.59	1118.21	201.583	492.049	899.892	222.524	430.875	621.616	209.158	431.446	478.779	175.706	373.88	223.26	114.756	340.488	217.733	310.874	337.071	207.103	161.295	134.673	878.46	212.852	175.645	621.387	163.464	165.797	528.737	-53.774	209.245	356.697	-82.2969	251.311	384.897	24.4107	213.214	232.877
1586	0	245.791	418.895	1094.46	226.673	189.695	1074.1	56.4427	357.34	1128.46	50.9646	268.82	1118.66	199.438	492.201	899.788	218.2	431.365	621.271	204.242	431.837	478.515	170.253	373.963	223.148	109.302	340.561	217.689	305.435	337.103	207.007	162.869	134.531	879.787	219.93	175.795	623.889	172.235	166.13	530.419	-41.6139	209.785	354.193	-70.7101	252.239	381.101	40.9732	211.29	233.152
1587	0	244.933	419.113	1094.57	225.556	189.84	1074.99	55.5665	357.549	1128.81	49.8869	269.035	1119.12	197.281	492.32	899.661	213.868	431.81	620.925	199.319	432.189	478.258	164.784	374.027	223.045	103.837	340.614	217.652	299.968	337.137	206.894	164.345	134.355	881.183	226.701	175.971	626.462	180.883	166.482	532.032	-29.0326	210.282	351.104	-58.7655	253.041	376.719	57.9486	209.716	233.142
1588	0	244.07	419.309	1094.65	224.436	189.985	1075.88	54.685	357.751	1129.14	48.803	269.239	1119.58	195.121	492.406	899.507	209.538	432.211	620.576	194.395	432.503	478.005	159.299	374.068	222.951	98.3623	340.645	217.618	294.474	337.173	206.762	165.719	134.15	882.63	233.148	176.172	629.07	189.401	166.845	533.547	-16.0265	210.727	347.461	-46.4548	253.704	371.787	75.3144	208.49	232.887
1589	0	243.208	419.481	1094.69	223.315	190.125	1076.75	53.8041	357.949	1129.44	47.7184	269.434	1120.03	192.965	492.46	899.325	205.217	432.568	620.221	189.477	432.777	477.754	153.801	374.086	222.862	92.8785	340.651	217.589	288.955	337.212	206.607	166.985	133.919	884.106	239.253	176.395	631.672	197.786	167.214	534.94	-2.59285	211.116	343.309	-33.7692	254.225	366.348	93.0519	207.596	232.435
1590	0	242.354	419.626	1094.69	222.195	190.255	1077.6	52.9292	358.143	1129.72	46.6386	269.624	1120.47	190.825	492.481	899.113	200.914	432.881	619.858	184.572	433.013	477.502	148.289	374.082	222.779	87.387	340.631	217.563	283.412	337.253	206.426	168.138	133.667	885.59	245.001	176.638	634.23	206.034	167.585	536.186	11.2699	211.446	338.696	-20.7002	254.606	360.448	111.143	207.012	231.836
1591	0	241.512	419.745	1094.63	221.077	190.368	1078.4	52.0653	358.335	1129.96	45.5684	269.81	1120.89	188.709	492.472	898.868	196.636	433.154	619.485	179.685	433.214	477.245	142.767	374.055	222.697	81.8887	340.585	217.539	277.85	337.296	206.22	169.171	133.397	887.059	250.379	176.901	636.705	214.14	167.954	537.266	25.5612	211.72	333.682	-7.24026	254.852	354.139	129.568	206.709	231.144
1592	0	240.688	419.835	1094.53	219.963	190.459	1079.16	51.217	358.526	1130.16	44.5124	269.996	1121.28	186.627	492.434	898.589	192.393	433.388	619.1	174.825	433.381	476.982	137.235	374.008	222.616	76.3841	340.515	217.518	272.272	337.337	205.987	170.081	133.116	888.492	255.375	177.183	639.062	222.097	168.318	538.164	40.2774	211.94	328.331	6.61565	254.974	347.478	148.301	206.658	230.412
1593	0	239.887	419.897	1094.38	218.857	190.524	1079.86	50.3884	358.718	1130.32	43.4753	270.183	1121.63	184.589	492.368	898.274	188.191	433.588	618.7	169.995	433.519	476.709	131.696	373.942	222.532	70.874	340.424	217.499	266.684	337.375	205.73	170.86	132.826	889.867	259.98	177.482	641.266	229.899	168.675	538.87	55.4105	212.107	322.716	20.8687	254.982	340.529	167.315	206.832	229.693
1594	0	239.111	419.931	1094.17	217.761	190.56	1080.5	49.5833	358.911	1130.43	42.4613	270.374	1121.94	182.603	492.277	897.922	184.038	433.758	618.285	165.202	433.631	476.426	126.152	373.862	222.445	65.3591	340.314	217.481	261.091	337.408	205.45	171.506	132.533	891.164	264.191	177.798	643.288	237.538	169.023	539.378	70.9467	212.227	316.91	35.5142	254.886	333.357	186.575	207.206	229.042
1595	0	238.366	419.939	1093.91	216.68	190.563	1081.06	48.8051	359.104	1130.5	41.4746	270.569	1122.2	180.68	492.164	897.533	179.942	433.902	617.852	160.453	433.723	476.129	120.608	373.77	222.354	59.8403	340.192	217.465	255.5	337.434	205.15	172.016	132.24	892.364	268.004	178.129	645.101	245.002	169.362	539.689	86.8647	212.299	310.994	50.5395	254.697	326.036	206.04	207.757	228.51
1596	0	237.653	419.92	1093.6	215.618	190.535	1081.54	48.0568	359.299	1130.5	40.5193	270.769	1122.4	178.827	492.03	897.106	175.91	434.025	617.401	155.752	433.797	475.817	115.064	373.671	222.255	54.319	340.063	217.45	249.917	337.452	204.833	172.389	131.951	893.453	271.423	178.473	646.686	252.281	169.691	539.807	103.134	212.327	305.049	65.9224	254.423	318.642	225.665	208.468	228.153
1597	0	236.977	419.878	1093.23	214.581	190.474	1081.94	47.3413	359.495	1130.46	39.5992	270.975	1122.54	177.053	491.878	896.64	171.948	434.13	616.932	151.105	433.859	475.49	109.524	373.569	222.15	48.7972	339.934	217.437	244.348	337.462	204.505	172.63	131.67	894.417	274.455	178.828	648.028	259.36	170.011	539.745	119.714	212.312	299.158	81.6287	254.068	311.251	245.395	209.327	228.02
1598	0	236.339	419.813	1092.81	213.574	190.383	1082.26	46.6609	359.69	1130.35	38.7181	271.185	1122.61	175.363	491.712	896.137	168.065	434.223	616.443	146.519	433.912	475.145	103.991	373.468	222.039	43.2772	339.81	217.427	238.798	337.464	204.167	172.741	131.397	895.245	277.112	179.189	649.117	266.224	170.324	539.518	136.551	212.255	293.401	97.611	253.639	303.946	265.163	210.329	228.154
1599	0	235.741	419.728	1092.35	212.606	190.264	1082.5	46.0179	359.885	1130.18	37.8798	271.398	1122.62	173.764	491.533	895.596	164.265	434.305	615.935	141.999	433.96	474.784	98.466	373.373	221.92	37.7619	339.699	217.423	233.268	337.458	203.825	172.732	131.136	895.932	279.411	179.553	649.953	272.859	170.631	539.144	153.578	212.158	287.856	113.807	253.14	296.807	284.89	211.471	228.591
1600	0	235.186	419.623	1091.84	211.682	190.121	1082.65	45.4142	360.077	1129.95	37.0877	271.615	1122.56	172.261	491.345	895.018	160.555	434.38	615.408	137.55	434.003	474.406	92.952	373.286	221.796	32.2547	339.604	217.426	227.758	337.448	203.48	172.613	130.886	896.475	281.373	179.912	650.54	279.248	170.933	538.646	170.714	212.024	282.596	130.14	252.578	289.912	304.483	212.756	229.355
1601	0	234.675	419.502	1091.29	210.81	189.959	1082.73	44.8514	360.266	1129.66	36.3452	271.832	1122.43	170.856	491.149	894.405	156.941	434.448	614.864	133.177	434.044	474.013	87.4505	373.211	221.667	26.7587	339.532	217.44	222.268	337.434	203.137	172.399	130.648	896.876	283.024	180.261	650.888	285.376	171.233	538.048	187.862	211.859	277.688	146.518	251.96	283.337	323.834	214.183	230.456
1602	0	234.208	419.367	1090.7	209.998	189.783	1082.73	44.3308	360.45	1129.31	35.6553	272.048	1122.24	169.551	490.948	893.758	153.426	434.509	614.303	128.884	434.082	473.605	81.9629	373.151	221.537	21.2772	339.483	217.468	216.793	337.419	202.799	172.107	130.42	897.139	284.392	180.591	651.014	291.225	171.531	537.374	204.911	211.672	273.187	162.834	251.3	277.151	342.825	215.748	231.895
1603	0	233.786	419.219	1090.08	209.252	189.596	1082.66	43.8536	360.626	1128.9	35.0211	272.259	1121.98	168.345	490.745	893.078	150.013	434.563	613.727	124.674	434.117	473.184	76.4903	373.106	221.407	15.8131	339.46	217.516	211.331	337.405	202.466	171.755	130.201	897.274	285.507	180.895	650.939	296.781	171.828	536.65	221.737	211.474	269.138	178.968	250.614	271.413	361.326	217.437	233.658
1604	0	233.41	419.06	1089.43	208.579	189.404	1082.53	43.4207	360.794	1128.44	34.4451	272.465	1121.65	167.237	490.539	892.369	146.704	434.608	613.138	120.549	434.147	472.754	71.0337	373.077	221.281	10.3689	339.461	217.587	205.879	337.394	202.142	171.365	129.99	897.291	286.404	181.165	650.689	302.029	172.125	535.897	238.206	211.279	265.57	194.792	249.924	266.171	379.201	219.233	235.717
1605	0	233.078	418.894	1088.77	207.985	189.212	1082.34	43.0327	360.949	1127.93	33.9298	272.66	1121.27	166.224	490.333	891.631	143.499	434.641	612.539	116.51	434.17	472.316	65.5936	373.064	221.162	4.94654	339.485	217.687	200.432	337.387	201.828	170.96	129.783	897.207	287.114	181.393	650.291	306.955	172.421	535.137	254.176	211.103	262.5	210.168	249.256	261.46	396.312	221.105	238.033
1606	0	232.789	418.721	1088.08	207.476	189.023	1082.11	42.69	361.091	1127.38	33.4775	272.843	1120.84	165.299	490.129	890.869	140.397	434.66	611.932	112.555	434.185	471.876	60.1706	373.066	221.054	-0.452531	339.53	217.818	194.99	337.384	201.524	170.563	129.579	897.037	287.671	181.574	649.774	311.543	172.715	534.385	269.502	210.966	259.927	224.955	248.637	257.3	412.524	223.021	240.553
1607	0	232.543	418.546	1087.39	207.055	188.84	1081.84	42.393	361.215	1126.78	33.09	273.01	1120.36	164.456	489.926	890.086	137.396	434.662	611.32	108.682	434.187	471.436	54.7651	373.081	220.961	-5.82775	339.592	217.987	189.55	337.387	201.23	170.197	129.373	896.799	288.103	181.702	649.168	315.782	173.005	533.657	284.037	210.885	257.834	239.015	248.095	253.695	427.71	224.941	243.215
1608	0	232.338	418.37	1086.68	206.727	188.667	1081.55	42.1417	361.32	1126.15	32.7692	273.156	1119.84	163.686	489.725	889.285	134.492	434.643	610.708	104.89	434.175	471.002	49.3776	373.109	220.887	-11.1793	339.67	218.197	184.112	337.393	200.946	169.883	129.165	896.511	288.439	181.775	648.499	319.658	173.291	532.96	297.643	210.878	256.191	252.21	247.659	250.634	441.752	226.826	245.947
1609	0	232.171	418.197	1085.98	206.495	188.505	1081.23	41.9361	361.401	1125.49	32.5164	273.277	1119.3	162.979	489.527	888.471	131.68	434.602	610.098	101.173	434.145	470.578	44.0085	373.146	220.836	-16.5081	339.759	218.452	178.675	337.404	200.672	169.641	128.952	896.191	288.701	181.794	647.793	323.161	173.57	532.301	310.19	210.96	254.953	264.416	247.351	248.093	454.551	228.638	248.673
1610	0	232.04	418.027	1085.28	206.361	188.355	1080.9	41.7762	361.455	1124.82	32.3329	273.371	1118.73	162.323	489.333	887.648	128.952	434.536	609.496	97.5259	434.097	470.169	38.6585	373.192	220.813	-21.8155	339.858	218.756	173.239	337.418	200.407	169.489	128.733	895.856	288.911	181.762	647.071	326.279	173.84	531.68	321.563	211.142	254.064	275.517	247.191	246.033	466.026	230.344	251.311
1611	0	231.943	417.864	1084.58	206.325	188.219	1080.57	41.6617	361.478	1124.13	32.2198	273.431	1118.14	161.707	489.142	886.823	126.302	434.444	608.905	93.9437	434.028	469.78	33.3278	373.246	220.823	-27.1031	339.965	219.112	167.805	337.436	200.152	169.441	128.506	895.52	289.081	181.684	646.353	329.005	174.101	531.095	331.664	211.43	253.464	285.414	247.19	244.408	476.115	231.917	253.781
1612	0	231.876	417.71	1083.9	206.39	188.096	1080.25	41.5925	361.467	1123.43	32.178	273.454	1117.56	161.117	488.954	886	123.723	434.324	608.331	90.4199	433.938	469.416	28.0169	373.306	220.868	-32.3728	340.078	219.525	162.371	337.457	199.906	169.506	128.272	895.197	289.221	181.569	645.651	331.332	174.352	530.541	340.415	211.826	253.085	294.024	247.351	243.163	484.778	233.343	256.005
1613	0	231.838	417.566	1083.22	206.554	187.987	1079.93	41.5684	361.418	1122.74	32.2081	273.434	1116.97	160.542	488.769	885.185	121.205	434.177	607.777	86.9479	433.826	469.083	22.726	373.372	220.953	-37.626	340.198	219.997	156.939	337.483	199.67	169.692	128.031	894.897	289.337	181.428	644.976	333.254	174.593	530.009	347.761	212.324	252.859	301.287	247.67	242.238	491.994	234.612	257.906
1614	0	231.825	417.435	1082.57	206.817	187.891	1079.63	41.5894	361.327	1122.05	32.3107	273.369	1116.4	159.967	488.587	884.384	118.742	434.003	607.248	83.5213	433.692	468.784	17.4552	373.444	221.083	-42.8637	340.322	220.531	151.508	337.514	199.444	170	127.784	894.627	289.428	181.273	644.333	334.77	174.828	529.49	353.667	212.915	252.722	307.159	248.135	241.573	497.758	235.727	259.415
1615	0	231.835	417.318	1081.93	207.177	187.808	1079.35	41.6554	361.191	1121.39	32.4862	273.253	1115.85	159.382	488.406	883.603	116.324	433.804	606.75	80.1334	433.537	468.525	12.2045	373.523	221.26	-48.0868	340.452	221.13	146.081	337.551	199.228	170.431	127.532	894.391	289.49	181.118	643.724	335.879	175.059	528.973	358.123	213.584	252.614	311.621	248.726	241.108	502.082	236.699	260.472
1616	0	231.867	417.214	1081.31	207.634	187.738	1079.09	41.7666	361.007	1120.75	32.7347	273.082	1115.33	158.776	488.227	882.848	113.945	433.58	606.287	76.7782	433.363	468.31	6.97337	373.607	221.49	-53.2953	340.587	221.798	140.657	337.595	199.021	170.977	127.278	894.192	289.512	180.976	643.146	336.582	175.291	528.446	361.14	214.312	252.484	314.671	249.418	240.787	504.993	237.542	261.029
1617	0	231.92	417.126	1080.72	208.184	187.681	1078.85	41.9231	360.771	1120.15	33.0563	272.854	1114.85	158.14	488.048	882.124	111.598	433.334	605.863	73.4501	433.171	468.143	1.7615	373.699	221.775	-58.4891	340.728	222.536	135.236	337.647	198.824	171.632	127.024	894.029	289.481	180.861	642.594	336.884	175.529	527.898	362.75	215.081	252.288	316.33	250.184	240.556	506.531	238.278	261.055
1618	0	231.991	417.052	1080.15	208.827	187.636	1078.63	42.1254	360.482	1119.58	33.4507	272.566	1114.41	157.465	487.867	881.438	109.277	433.067	605.481	70.1441	432.963	468.028	-3.43186	373.798	222.12	-63.6677	340.873	223.349	129.82	337.708	198.636	172.384	126.77	893.899	289.38	180.785	642.061	336.789	175.779	527.316	363.002	215.87	251.994	316.637	250.996	240.371	506.748	238.929	260.534
1619	0	232.083	416.991	1079.61	209.558	187.604	1078.43	42.3739	360.139	1119.06	33.9176	272.215	1114.03	156.747	487.685	880.792	106.979	432.781	605.145	66.8562	432.741	467.968	-8.60769	373.904	222.528	-68.8304	341.022	224.238	124.407	337.778	198.456	173.219	126.521	893.798	289.19	180.759	641.535	336.304	176.047	526.689	361.964	216.661	251.576	315.648	251.824	240.192	505.705	239.519	259.474
1620	0	232.194	416.943	1079.09	210.375	187.585	1078.25	42.6692	359.741	1118.59	34.456	271.802	1113.7	155.983	487.497	880.193	104.7	432.478	604.858	63.5833	432.506	467.965	-13.7672	374.018	223.003	-73.9763	341.175	225.207	118.996	337.86	198.283	174.123	126.276	893.721	288.888	180.789	641.005	335.436	176.34	526.007	359.717	217.441	251.02	313.438	252.645	239.986	503.479	240.072	257.901
1621	0	232.326	416.906	1078.6	211.275	187.578	1078.08	43.0119	359.288	1118.18	35.0648	271.326	1113.44	155.172	487.304	879.643	102.44	432.158	604.62	60.3239	432.261	468.021	-18.9118	374.139	223.548	-79.1045	341.33	226.256	113.586	337.953	198.117	175.079	126.037	893.662	288.452	180.881	640.459	334.192	176.661	525.258	356.356	218.198	250.319	310.096	253.438	239.726	500.152	240.611	255.859
1622	0	232.482	416.876	1078.14	212.254	187.584	1077.92	43.4027	358.782	1117.83	35.7425	270.788	1113.24	154.317	487.102	879.144	100.2	431.823	604.433	57.0773	432.007	468.137	-24.0432	374.266	224.164	-84.2144	341.487	227.388	108.175	338.059	197.956	176.071	125.806	893.616	287.859	181.039	639.884	332.584	177.017	524.436	351.987	218.928	249.474	305.724	254.186	239.394	495.818	241.159	253.409
1623	0	232.663	416.851	1077.71	213.306	187.602	1077.76	43.8421	358.226	1117.53	36.4871	270.191	1113.12	153.422	486.888	878.699	97.9811	431.473	604.297	53.8449	431.745	468.314	-29.1629	374.399	224.855	-89.3053	341.644	228.605	102.759	338.178	197.799	177.082	125.584	893.577	287.087	181.261	639.269	330.622	177.409	523.534	346.727	219.63	248.491	300.438	254.882	238.976	490.581	241.735	250.625
1624	0	232.873	416.827	1077.31	214.427	187.632	1077.62	44.3305	357.622	1117.31	37.2958	269.539	1113.06	152.496	486.66	878.307	95.7894	431.108	604.211	50.6292	431.475	468.552	-34.2725	374.539	225.622	-94.3769	341.802	229.908	97.3349	338.31	197.645	178.096	125.369	893.54	286.117	181.543	638.607	328.321	177.84	522.548	340.699	220.307	247.383	294.362	255.522	238.463	484.556	242.357	247.587
1625	0	233.115	416.8	1076.94	215.612	187.67	1077.47	44.8682	356.976	1117.15	38.1656	268.835	1113.09	151.547	486.414	877.969	93.6314	430.727	604.172	47.4348	431.198	468.85	-39.3734	374.684	226.466	-99.4289	341.959	231.298	91.8994	338.455	197.495	179.095	125.164	893.503	284.933	181.881	637.889	325.698	178.31	521.478	334.033	220.967	246.167	287.627	256.109	237.852	477.866	243.038	244.381
1626	0	233.392	416.766	1076.6	216.853	187.715	1077.34	45.455	356.293	1117.05	39.0926	268.087	1113.18	150.588	486.145	877.683	91.5161	430.327	604.178	44.2678	430.914	469.206	-44.4664	374.834	227.388	-104.461	342.115	232.778	86.4487	338.61	197.346	180.067	124.967	893.464	283.523	182.266	637.114	322.772	178.817	520.325	326.861	221.618	244.863	280.372	256.652	237.145	470.645	243.789	241.09
1627	0	233.708	416.721	1076.29	218.144	187.763	1077.2	46.0904	355.578	1117.02	40.0722	267.301	1113.35	149.633	485.851	877.446	89.4544	429.908	604.226	41.1364	430.621	469.617	-49.5515	374.99	228.389	-109.473	342.272	234.348	80.98	338.774	197.201	180.995	124.778	893.421	281.883	182.687	636.282	319.568	179.358	519.097	319.316	222.27	243.493	272.734	257.16	236.349	463.033	244.612	237.796
1628	0	234.066	416.658	1076.01	219.477	187.809	1077.08	46.7735	354.839	1117.06	41.0996	266.484	1113.59	148.697	485.528	877.256	87.4592	429.467	604.309	38.0503	430.318	470.081	-54.628	375.152	229.469	-114.464	342.43	236.009	75.4911	338.945	197.058	181.869	124.597	893.377	280.011	183.132	635.399	316.113	179.927	517.803	311.533	222.931	242.083	264.852	257.648	235.474	455.177	245.504	234.572
1629	0	234.468	416.575	1075.75	220.843	187.848	1076.97	47.5026	354.083	1117.16	42.1687	265.645	1113.9	147.798	485.17	877.109	85.5454	429	604.424	35.0212	430.006	470.595	-59.6941	375.321	230.628	-119.432	342.592	237.764	69.9812	339.12	196.919	182.675	124.422	893.333	277.915	183.587	634.473	312.441	180.517	516.457	303.636	223.608	240.657	256.859	258.128	234.538	447.223	246.454	231.48
1630	0	234.918	416.465	1075.53	222.234	187.873	1076.88	48.2756	353.317	1117.32	43.2734	264.793	1114.27	146.951	484.776	876.999	83.7295	428.506	604.564	32.0624	429.681	471.156	-64.7468	375.499	231.867	-124.376	342.758	239.614	64.4512	339.296	196.786	183.405	124.253	893.293	275.608	184.037	633.517	308.586	181.117	515.075	295.745	224.304	239.243	248.878	258.613	233.56	439.312	247.445	228.57
1631	0	235.416	416.324	1075.33	223.64	187.878	1076.81	49.0895	352.55	1117.53	44.4067	263.936	1114.7	146.176	484.342	876.921	82.0294	427.982	604.721	29.1888	429.345	471.758	-69.7818	375.688	233.187	-129.292	342.934	241.561	58.9035	339.472	196.661	184.049	124.088	893.262	273.108	184.467	632.546	304.588	181.718	513.678	287.967	225.017	237.866	241.02	259.112	232.566	431.573	248.454	225.878
1632	0	235.964	416.147	1075.16	225.052	187.856	1076.77	49.9409	351.79	1117.8	45.5615	263.085	1115.19	145.486	483.865	876.87	80.4645	427.426	604.89	26.4168	428.996	472.4	-74.7934	375.889	234.587	-134.176	343.121	243.609	53.3422	339.647	196.545	184.6	123.924	893.245	270.44	184.86	631.578	300.485	182.304	512.286	280.389	225.744	236.55	233.375	259.632	231.584	424.114	249.453	223.426
1633	0	236.56	415.931	1075.02	226.459	187.798	1076.76	50.8255	351.043	1118.11	46.7301	262.247	1115.73	144.9	483.343	876.839	79.0548	426.837	605.063	23.7641	428.633	473.075	-79.7746	376.107	236.071	-139.022	343.326	245.76	47.773	339.82	196.442	185.052	123.759	893.247	267.631	185.2	630.632	296.316	182.862	510.922	273.081	226.475	235.321	226.016	260.172	230.644	417.019	250.416	221.224
1634	0	237.203	415.673	1074.91	227.852	187.699	1076.79	51.7382	350.317	1118.47	47.9049	261.432	1116.31	144.43	482.776	876.824	77.8212	426.214	605.233	21.2493	428.258	473.781	-84.7167	376.344	237.638	-143.821	343.551	248.019	42.2028	339.993	196.355	185.402	123.589	893.274	264.711	185.471	629.727	292.12	183.377	509.608	266.089	227.197	234.196	218.987	260.727	229.774	410.339	251.315	219.27
1635	0	237.89	415.37	1074.83	229.222	187.553	1076.87	52.6736	349.617	1118.86	49.0781	260.646	1116.92	144.089	482.161	876.817	76.7848	425.559	605.391	18.892	427.872	474.513	-89.6098	376.604	239.291	-148.565	343.803	250.39	36.639	340.169	196.286	185.646	123.411	893.331	261.711	185.659	628.879	287.928	183.832	508.363	259.435	227.896	233.191	212.309	261.286	229.001	404.09	252.126	217.55
1636	0	238.617	415.02	1074.78	230.558	187.353	1076.99	53.6252	348.949	1119.29	50.2421	259.895	1117.57	143.886	481.501	876.813	75.9668	424.874	605.531	16.7125	427.477	475.268	-94.4422	376.892	241.033	-153.241	344.087	252.88	31.089	340.348	196.237	185.783	123.22	893.421	258.657	185.752	628.105	283.768	184.212	507.205	253.116	228.554	232.317	205.979	261.833	228.343	398.251	252.832	216.045
1637	0	239.378	414.623	1074.75	231.855	187.097	1077.16	54.5864	348.317	1119.75	51.3895	259.186	1118.23	143.831	480.796	876.808	75.3878	424.163	605.646	14.7311	427.075	476.039	-99.2011	377.21	242.866	-157.835	344.408	255.495	25.5596	340.534	196.208	185.811	123.013	893.546	255.575	185.737	627.414	279.658	184.503	506.145	247.107	229.157	231.576	199.97	262.353	227.811	392.772	253.42	214.733
1638	0	240.166	414.178	1074.76	233.103	186.779	1077.37	55.5499	347.724	1120.22	52.5134	258.521	1118.91	143.927	480.048	876.796	75.0677	423.43	605.727	12.9686	426.671	476.825	-103.872	377.563	244.793	-162.331	344.771	258.242	20.0565	340.729	196.199	185.733	122.784	893.708	252.482	185.609	626.811	275.609	184.692	505.19	241.367	229.69	230.966	194.24	262.825	227.407	387.58	253.884	213.59
1639	0	240.975	413.689	1074.8	234.299	186.401	1077.63	56.508	347.169	1120.71	53.6071	257.902	1119.6	144.176	479.261	876.773	75.0254	422.681	605.769	11.4453	426.27	477.62	-108.439	377.955	246.817	-166.709	345.182	261.128	14.5833	340.935	196.206	185.548	122.53	893.905	249.389	185.363	626.298	271.624	184.769	504.339	235.844	230.143	230.475	188.736	263.234	227.124	382.594	254.223	212.592
1640	0	241.793	413.157	1074.87	235.436	185.96	1077.94	57.4529	346.655	1121.21	54.6648	257.331	1120.29	144.58	478.44	876.736	75.2785	421.925	605.765	10.1813	425.875	478.42	-112.883	378.39	248.942	-170.948	345.645	264.163	9.1411	341.153	196.224	185.26	122.248	894.134	246.301	184.997	625.868	267.694	184.728	503.587	230.482	230.508	230.091	183.402	263.569	226.951	377.728	254.442	211.718
1641	0	242.613	412.585	1074.96	236.512	185.46	1078.27	58.3766	346.178	1121.71	55.6809	256.805	1120.97	145.135	477.588	876.682	75.8427	421.171	605.71	9.19611	425.495	479.221	-117.186	378.871	251.169	-175.025	346.165	267.353	3.72796	341.384	196.241	184.871	121.934	894.391	243.214	184.514	625.511	263.807	184.566	502.923	225.225	230.784	229.794	178.183	263.823	226.868	372.907	254.551	210.946
1642	0	243.422	411.979	1075.08	237.525	184.903	1078.63	59.2707	345.735	1122.21	56.6506	256.32	1121.64	145.837	476.712	876.608	76.732	420.427	605.598	8.50817	425.134	480.02	-121.327	379.402	253.503	-178.914	346.745	270.708	-1.66109	341.628	196.249	184.384	121.586	894.67	240.119	183.921	625.215	259.944	184.286	502.332	220.024	230.975	229.565	173.026	263.997	226.856	368.068	254.562	210.256
1643	0	244.211	411.343	1075.23	238.474	184.296	1079.01	60.1274	345.322	1122.69	57.5695	255.874	1122.29	146.678	475.817	876.513	77.958	419.705	605.425	8.13501	424.799	480.812	-125.281	379.985	255.946	-182.586	347.39	274.233	-7.03389	341.883	196.235	183.804	121.202	894.964	237.005	183.226	624.962	256.083	183.891	501.795	214.833	231.089	229.385	167.891	264.097	226.894	363.163	254.495	209.633
1644	0	244.967	410.683	1075.4	239.357	183.644	1079.4	60.9385	344.934	1123.17	58.4337	255.46	1122.91	147.651	474.911	876.396	79.5304	419.015	605.19	8.09282	424.498	481.595	-129.025	380.622	258.5	-186.012	348.101	277.936	-12.4003	342.145	196.186	183.135	120.784	895.265	233.855	182.442	624.737	252.202	183.393	501.295	209.621	231.138	229.234	162.741	264.134	226.961	358.161	254.372	209.062
1645	0	245.68	410.006	1075.58	240.175	182.957	1079.79	61.6965	344.564	1123.62	59.2398	255.07	1123.5	148.744	474	876.257	81.4558	418.368	604.89	8.39628	424.237	482.365	-132.531	381.315	261.167	-189.159	348.882	281.821	-17.7705	342.408	196.091	182.38	120.33	895.566	230.655	181.581	624.524	248.279	182.803	500.814	204.36	231.135	229.096	157.551	264.122	227.04	353.044	254.216	208.53
1646	0	246.338	409.318	1075.78	240.927	182.243	1080.16	62.3939	344.205	1124.04	59.9848	254.697	1124.07	149.948	473.09	876.097	83.7386	417.775	604.527	9.05827	424.022	483.121	-135.772	382.064	263.95	-191.996	349.732	285.891	-23.1532	342.669	195.942	181.544	119.843	895.857	227.393	180.66	624.308	244.297	182.136	500.337	199.034	231.096	228.958	152.304	264.074	227.116	347.806	254.052	208.031
1647	0	246.932	408.625	1075.98	241.614	181.511	1080.51	63.0238	343.85	1124.44	60.6659	254.334	1124.6	151.25	472.189	875.917	86.3802	417.246	604.101	10.0897	423.858	483.859	-138.718	382.868	266.848	-194.491	350.65	290.145	-28.5524	342.921	195.734	180.631	119.324	896.134	224.058	179.693	624.079	240.24	181.409	499.853	193.635	231.035	228.811	146.99	264.006	227.178	342.451	253.901	207.558
1648	0	247.451	407.934	1076.19	242.236	180.771	1080.82	63.5798	343.49	1124.81	61.2806	253.971	1125.1	152.638	471.302	875.719	89.3789	416.789	603.618	11.4992	423.751	484.579	-141.339	383.724	269.863	-196.612	351.635	294.58	-33.9644	343.162	195.471	179.647	118.778	896.389	220.643	178.697	623.829	236.098	180.639	499.354	188.16	230.967	228.648	141.607	263.93	227.216	336.991	253.779	207.108
1649	0	247.887	407.251	1076.39	242.792	180.033	1081.09	64.0561	343.12	1125.14	61.8267	253.601	1125.55	154.099	470.437	875.506	92.7304	416.413	603.082	13.293	423.705	485.281	-143.605	384.629	272.993	-198.328	352.682	299.188	-39.3738	343.39	195.163	178.596	118.208	896.616	217.146	177.684	623.552	231.867	179.843	498.836	182.613	230.901	228.466	136.157	263.855	227.227	331.441	253.698	206.68
1650	0	248.231	406.58	1076.59	243.282	179.306	1081.3	64.4476	342.731	1125.43	62.3021	253.216	1125.98	155.621	469.6	875.281	96.4271	416.123	602.503	15.4746	423.722	485.965	-145.488	385.578	276.236	-199.613	353.783	303.953	-44.7502	343.608	194.831	177.483	117.618	896.813	213.568	176.669	623.249	227.546	179.035	498.298	177.003	230.847	228.264	130.646	263.79	227.208	325.821	253.664	206.274
1651	0	248.477	405.927	1076.77	243.704	178.598	1081.46	64.7499	342.319	1125.69	62.7048	252.811	1126.36	157.191	468.796	875.051	100.459	415.922	601.889	18.0442	423.803	486.633	-146.958	386.566	279.587	-200.443	354.929	308.858	-50.0444	343.823	194.507	176.313	117.012	896.976	209.912	175.661	622.919	223.139	178.23	497.74	171.34	230.809	228.043	125.083	263.738	227.16	320.151	253.677	205.892
1652	0	248.62	405.295	1076.95	244.058	177.915	1081.55	64.9595	341.877	1125.9	63.0332	252.379	1126.71	158.797	468.031	874.819	104.812	415.813	601.254	20.9995	423.948	487.287	-147.993	387.585	283.038	-200.798	356.106	313.876	-55.1862	344.051	194.233	175.091	116.397	897.104	206.184	174.669	622.565	218.653	177.439	497.167	165.639	230.791	227.805	119.479	263.701	227.085	314.45	253.733	205.533
1653	0	248.657	404.688	1077.1	244.342	177.262	1081.58	65.0739	341.403	1126.08	63.2856	251.917	1127.03	160.427	467.31	874.592	109.47	415.794	600.61	24.3344	424.156	487.931	-148.568	388.628	286.581	-200.666	357.3	318.976	-60.0836	344.312	194.061	173.822	115.776	897.195	202.391	173.698	622.191	214.097	176.67	496.582	159.913	230.791	227.554	113.844	263.68	226.988	308.735	253.825	205.199
1654	0	248.585	404.108	1077.24	244.554	176.643	1081.54	65.0912	340.893	1126.22	63.4608	251.423	1127.31	162.069	466.636	874.379	114.414	415.861	599.974	28.0399	424.421	488.569	-148.667	389.686	290.202	-200.037	358.492	324.118	-64.6235	344.636	194.048	172.509	115.153	897.25	198.54	172.753	621.799	209.483	175.931	495.988	154.174	230.81	227.294	108.19	263.674	226.87	303.02	253.945	204.889
1655	0	248.403	403.556	1077.35	244.694	176.059	1081.43	65.0109	340.346	1126.33	63.5578	250.894	1127.56	163.714	466.014	874.187	119.623	416.011	599.361	32.1037	424.741	489.207	-148.273	390.749	293.884	-198.91	359.662	329.256	-68.6743	345.061	194.254	171.157	114.533	897.269	194.639	171.838	621.395	204.82	175.225	495.392	148.435	230.845	227.028	102.524	263.683	226.738	297.316	254.083	204.6
1656	0	248.112	403.032	1077.46	244.758	175.511	1081.26	64.8332	339.762	1126.41	63.5758	250.33	1127.77	165.35	465.446	874.026	125.073	416.234	598.792	36.5103	425.108	489.85	-147.377	391.808	297.607	-197.287	360.787	334.34	-72.0913	345.633	194.737	169.766	113.92	897.253	190.695	170.953	620.982	200.119	174.556	494.795	142.706	230.893	226.759	96.856	263.704	226.594	291.629	254.233	204.332
1657	0	247.714	402.537	1077.55	244.747	174.997	1081.03	64.5593	339.141	1126.46	63.5146	249.734	1127.96	166.969	464.934	873.904	130.739	416.521	598.283	41.2417	425.515	490.505	-145.971	392.855	301.344	-195.175	361.844	339.314	-74.7238	346.402	195.546	168.338	113.317	897.204	186.711	170.1	620.564	195.387	173.925	494.202	136.995	230.951	226.49	91.1903	263.739	226.441	285.963	254.387	204.08
1658	0	247.214	402.069	1077.63	244.658	174.513	1080.75	64.1913	338.486	1126.48	63.3742	249.106	1128.11	168.562	464.479	873.833	136.594	416.863	597.856	46.277	425.954	491.178	-144.049	393.881	305.066	-192.583	362.81	344.117	-76.4245	347.421	196.712	166.872	112.727	897.121	182.693	169.281	620.143	190.629	173.33	493.615	131.305	231.016	226.223	85.5313	263.785	226.284	280.319	254.541	203.844
1659	0	246.615	401.627	1077.7	244.49	174.055	1080.43	63.7322	337.799	1126.5	63.1552	248.45	1128.24	170.123	464.082	873.822	142.608	417.247	597.529	51.5935	426.417	491.878	-141.61	394.879	308.735	-189.524	363.664	348.686	-77.0599	348.734	198.248	165.366	112.153	897.007	178.641	168.496	619.721	185.851	172.771	493.036	125.64	231.086	225.962	79.8814	263.844	226.125	274.695	254.693	203.619
1660	0	245.925	401.207	1077.78	244.243	173.618	1080.06	63.1858	337.083	1126.5	62.8586	247.768	1128.35	171.644	463.741	873.881	148.752	417.663	597.324	57.1668	426.895	492.609	-138.652	395.842	312.31	-186.009	364.389	352.956	-76.5199	350.38	200.143	163.818	111.598	896.863	174.557	167.747	619.303	181.055	172.248	492.469	120.001	231.16	225.707	74.2416	263.916	225.966	269.089	254.841	203.403
1661	0	245.149	400.806	1077.86	243.916	173.196	1079.66	62.5566	336.342	1126.49	62.4856	247.066	1128.44	173.121	463.455	874.022	154.996	418.099	597.257	62.971	427.381	493.377	-135.176	396.765	315.744	-182.048	364.972	356.86	-74.7258	352.378	202.36	162.221	111.064	896.689	170.441	167.035	618.889	176.242	171.757	491.915	114.387	231.236	225.462	68.6124	264	225.811	263.496	254.986	203.194
1662	0	244.296	400.421	1077.96	243.51	172.783	1079.24	61.8495	335.581	1126.49	62.0382	246.347	1128.5	174.551	463.222	874.254	161.309	418.544	597.346	68.9798	427.865	494.186	-131.181	397.646	318.984	-177.65	365.404	360.333	-71.6359	354.732	204.838	160.573	110.554	896.489	166.294	166.364	618.483	171.415	171.299	491.377	108.795	231.315	225.228	62.9936	264.096	225.664	257.914	255.129	202.991
1663	0	243.374	400.046	1078.09	243.024	172.372	1078.81	61.0699	334.805	1126.5	61.5185	245.615	1128.55	175.93	463.04	874.586	167.66	418.986	597.606	75.1667	428.342	495.04	-126.667	398.482	321.976	-172.82	365.687	363.314	-67.2459	357.419	207.502	158.866	110.072	896.263	162.117	165.737	618.087	166.575	170.873	490.857	103.225	231.397	225.008	57.3855	264.203	225.528	252.338	255.27	202.791
1664	0	242.391	399.678	1078.24	242.458	171.959	1078.36	60.2237	334.017	1126.52	60.929	244.875	1128.59	177.259	462.905	875.026	174.019	419.418	598.049	81.5051	428.805	495.938	-121.634	399.271	324.662	-167.562	365.826	365.745	-61.587	360.395	210.262	157.097	109.619	896.014	157.91	165.156	617.703	161.724	170.48	490.357	97.6726	231.483	224.803	51.7887	264.319	225.411	246.768	255.412	202.594
1665	0	241.356	399.312	1078.43	241.814	171.537	1077.91	59.3168	333.224	1126.56	60.2723	244.132	1128.63	178.536	462.815	875.58	180.356	419.829	598.686	87.9693	429.248	496.879	-116.082	400.015	326.985	-161.877	365.835	367.573	-54.719	363.596	213.026	155.26	109.198	895.744	153.678	164.626	617.334	156.867	170.121	489.88	92.1364	231.576	224.617	46.2045	264.442	225.317	241.202	255.552	202.401
1666	0	240.278	398.942	1078.66	241.092	171.105	1077.47	58.355	332.43	1126.63	59.5515	243.389	1128.66	179.762	462.764	876.255	186.641	420.213	599.522	94.5342	429.667	497.858	-110.009	400.712	328.891	-155.764	365.732	368.756	-46.7227	366.939	215.704	153.351	108.813	895.455	149.424	164.15	616.981	152.006	169.799	489.427	86.6144	231.678	224.45	40.6349	264.568	225.253	235.639	255.691	202.21
1667	0	239.165	398.565	1078.94	240.294	170.658	1077.03	57.3444	331.64	1126.73	58.7695	242.653	1128.69	180.941	462.75	877.053	192.846	420.563	600.559	101.176	430.058	498.871	-103.416	401.363	330.329	-149.221	365.538	369.258	-37.6914	370.332	218.217	151.367	108.465	895.149	145.151	163.733	616.645	147.147	169.516	489.001	81.1049	231.791	224.305	35.0823	264.694	225.227	230.08	255.827	202.021
1668	0	238.026	398.177	1079.27	239.422	170.196	1076.6	56.2906	330.86	1126.87	57.9296	241.926	1128.72	182.075	462.769	877.976	198.944	420.872	601.796	107.873	430.416	499.906	-96.3034	401.966	331.256	-142.247	365.276	369.056	-27.7239	373.676	220.496	149.307	108.158	894.829	140.866	163.379	616.328	142.293	169.277	488.603	75.6068	231.919	224.186	29.5492	264.82	225.244	224.525	255.959	201.834
1669	0	236.868	397.773	1079.66	238.476	169.718	1076.18	55.1992	330.094	1127.04	57.0348	241.213	1128.76	183.166	462.817	879.022	204.91	421.136	603.227	114.604	430.739	500.954	-88.674	402.519	331.639	-134.838	364.968	368.137	-16.9183	376.878	222.488	147.169	107.892	894.497	136.573	163.092	616.029	137.449	169.086	488.234	70.1191	232.064	224.092	24.0377	264.945	225.31	218.975	256.087	201.649
1670	0	235.698	397.353	1080.11	237.459	169.225	1075.78	54.0753	329.347	1127.26	56.0884	240.518	1128.81	184.217	462.89	880.188	210.721	421.351	604.842	121.35	431.022	502.001	-80.5306	403.02	331.454	-126.992	364.63	366.5	-5.36748	379.854	224.157	144.954	107.671	894.155	132.278	162.874	615.75	132.617	168.947	487.894	64.641	232.231	224.027	18.549	265.074	225.428	213.432	256.21	201.464
1671	0	234.523	396.913	1080.61	236.373	168.72	1075.39	52.924	328.624	1127.51	55.0934	239.846	1128.86	185.231	462.984	881.468	216.354	421.514	606.627	128.095	431.263	503.034	-71.8786	403.463	330.688	-118.706	364.278	364.156	6.84432	382.541	225.481	142.664	107.494	893.805	127.983	162.729	615.49	127.801	168.862	487.585	59.1714	232.421	223.991	13.0831	265.211	225.598	207.895	256.33	201.28
1672	0	233.346	396.453	1081.18	235.219	168.204	1075.01	51.7496	327.929	1127.81	54.0529	239.2	1128.94	186.211	463.097	882.854	221.792	421.623	608.565	134.824	431.457	504.036	-62.7252	403.844	329.343	-109.977	363.918	361.126	19.6423	384.896	226.455	140.3	107.362	893.452	123.692	162.657	615.25	123	168.835	487.305	53.7094	232.639	223.986	7.6389	265.363	225.819	202.366	256.448	201.096
1673	0	232.174	395.974	1081.79	234.001	167.68	1074.64	50.5563	327.265	1128.14	52.97	238.585	1129.02	187.156	463.226	884.335	227.016	421.676	610.637	141.524	431.602	504.992	-53.0804	404.155	327.433	-100.804	363.553	357.444	32.9604	386.904	227.089	137.865	107.276	893.095	119.406	162.658	615.029	118.214	168.866	487.055	48.2539	232.887	224.011	2.21425	265.541	226.089	196.847	256.563	200.913
1674	0	231.009	395.476	1082.46	232.723	167.152	1074.29	49.348	326.637	1128.51	51.8477	238.003	1129.11	188.067	463.366	885.899	232.012	421.671	612.819	148.185	431.695	505.888	-42.9565	404.39	324.983	-91.1876	363.179	353.153	46.7399	388.572	227.406	135.363	107.234	892.739	115.124	162.73	614.827	113.44	168.955	486.835	42.8037	233.165	224.069	-3.19383	265.751	226.403	191.339	256.678	200.732
1675	0	229.854	394.962	1083.16	231.386	166.621	1073.94	48.1282	326.048	1128.91	50.689	237.459	1129.22	188.943	463.517	887.531	236.769	421.61	615.088	154.797	431.733	506.71	-32.3686	404.542	322.03	-81.1292	362.788	348.305	60.9276	389.925	227.439	132.798	107.235	892.386	110.844	162.87	614.646	108.674	169.1	486.645	37.3574	233.475	224.156	-8.58875	266.001	226.756	185.844	256.791	200.556
1676	0	228.712	394.435	1083.9	229.995	166.092	1073.59	46.8999	325.501	1129.33	49.497	236.955	1129.34	189.782	463.676	889.215	241.278	421.492	617.416	161.352	431.716	507.447	-21.3344	404.603	318.623	-70.6333	362.368	342.96	75.4747	391.007	227.231	130.175	107.276	892.039	106.563	163.072	614.485	103.911	169.298	486.484	31.9137	233.817	224.274	-13.974	266.298	227.143	180.361	256.904	200.385
1677	0	227.583	393.897	1084.67	228.554	165.565	1073.25	45.6663	324.997	1129.77	48.2747	236.493	1129.46	190.58	463.84	890.934	245.53	421.318	619.779	167.843	431.641	508.089	-9.87421	404.569	314.816	-59.7069	361.907	337.187	90.3361	391.866	226.833	127.496	107.356	891.7	102.276	163.331	614.347	99.147	169.542	486.353	26.4711	234.188	224.421	-19.3532	266.643	227.559	174.89	257.017	200.221
1678	0	226.468	393.355	1085.44	227.068	165.044	1072.91	44.43	324.54	1130.23	47.0252	236.077	1129.59	191.332	464.009	892.669	249.521	421.091	622.15	174.265	431.51	508.633	1.98969	404.435	310.673	-48.3598	361.391	331.056	105.469	392.554	226.297	124.768	107.469	891.371	97.9782	163.637	614.231	94.3755	169.826	486.25	21.0281	234.587	224.594	-24.7295	267.039	227.997	169.431	257.132	200.064
1679	0	225.368	392.811	1086.22	225.54	164.53	1072.58	43.1937	324.131	1130.69	45.7519	235.708	1129.72	192.032	464.182	894.401	253.248	420.811	624.504	180.611	431.323	509.075	14.2329	404.198	306.262	-36.6057	360.811	324.644	120.834	393.117	225.68	121.996	107.612	891.056	93.6643	163.981	614.138	89.5918	170.141	486.176	15.5835	235.008	224.793	-30.1056	267.484	228.453	163.98	257.249	199.914
1680	0	224.282	392.271	1087	223.977	164.024	1072.24	41.9598	323.77	1131.15	44.458	235.387	1129.85	192.674	464.357	896.111	256.713	420.483	626.817	186.877	431.082	509.416	26.8294	403.858	301.654	-24.462	360.161	318.03	136.394	393.589	225.035	119.185	107.781	890.755	89.3297	164.354	614.07	84.7913	170.479	486.129	10.1358	235.446	225.015	-35.484	267.973	228.921	158.534	257.37	199.767
1681	0	223.211	391.738	1087.75	222.384	163.529	1071.89	40.7306	323.458	1131.61	43.1469	235.116	1129.98	193.252	464.535	897.78	259.915	420.109	629.066	193.057	430.79	509.661	39.7514	403.416	296.92	-11.9503	359.439	311.292	152.112	393.988	224.414	116.341	107.97	890.471	84.9709	164.744	614.028	79.9708	170.829	486.11	4.68414	235.895	225.257	-40.8662	268.497	229.399	153.089	257.495	199.623
1682	0	222.153	391.218	1088.47	220.765	163.047	1071.55	39.5085	323.196	1132.05	41.8223	234.894	1130.1	193.758	464.714	899.39	262.859	419.693	631.231	199.147	430.45	509.817	52.9695	402.876	292.133	0.902813	358.647	304.51	167.955	394.315	223.862	113.469	108.174	890.205	80.5856	165.142	614.011	75.1284	171.183	486.115	-0.772539	236.349	225.519	-46.2534	269.048	229.884	147.64	257.624	199.479
1683	0	221.109	390.712	1089.16	219.126	162.577	1071.19	38.2956	322.981	1132.47	40.4876	234.721	1130.21	194.186	464.894	900.923	265.549	419.238	633.294	205.144	430.064	509.892	66.4526	402.243	287.361	14.0659	357.794	297.759	183.888	394.552	223.418	110.579	108.386	889.957	76.1737	165.537	614.019	70.2638	171.531	486.146	-6.23485	236.8	225.797	-51.6461	269.612	230.374	142.182	257.757	199.33
1684	0	220.079	390.224	1089.79	217.474	162.122	1070.83	37.0942	322.815	1132.86	39.1465	234.597	1130.31	194.53	465.075	902.365	267.994	418.75	635.239	211.042	429.637	509.897	80.1674	401.523	282.669	27.5022	356.891	291.115	199.875	394.666	223.11	107.675	108.601	889.727	71.7368	165.92	614.052	65.3784	171.865	486.199	-11.7032	237.241	226.091	-57.0445	270.178	230.868	136.71	257.894	199.175
1685	0	219.061	389.756	1090.36	215.813	161.683	1070.46	35.9065	322.694	1133.23	37.8028	234.52	1130.39	194.786	465.256	903.7	270.2	418.231	637.052	216.839	429.172	509.842	94.0782	400.723	278.118	41.1694	355.954	284.645	215.88	394.613	222.96	104.768	108.814	889.514	67.2791	166.282	614.108	60.4751	172.177	486.275	-17.1775	237.665	226.399	-62.4484	270.732	231.368	131.22	258.035	199.011
1686	0	218.058	389.309	1090.86	214.149	161.261	1070.07	34.7346	322.618	1133.55	36.4602	234.487	1130.45	194.951	465.437	904.918	272.179	417.686	638.723	222.533	428.671	509.738	108.146	399.849	273.761	55.0196	354.999	278.413	231.863	394.338	222.981	101.864	109.019	889.318	62.8066	166.617	614.187	55.5586	172.461	486.369	-22.6575	238.067	226.72	-67.8571	271.263	231.876	125.709	258.179	198.835
1687	0	217.068	388.883	1091.28	212.489	160.858	1069.68	33.5807	322.583	1133.83	35.1223	234.497	1130.49	195.022	465.616	906.008	273.94	417.12	640.244	228.119	428.136	509.595	122.329	398.909	269.645	68.9996	354.044	272.475	247.78	393.788	223.177	98.9742	109.21	889.136	58.3275	166.917	614.285	50.6351	172.713	486.482	-28.1427	238.441	227.055	-73.2699	271.759	232.392	120.174	258.327	198.647
1688	0	216.094	388.478	1091.62	210.838	160.474	1069.27	32.4471	322.587	1134.06	33.7929	234.545	1130.51	195.002	465.793	906.963	275.495	416.536	641.609	233.594	427.569	509.423	136.58	397.907	265.811	83.0512	353.107	266.88	263.584	392.914	223.55	96.1065	109.383	888.967	53.8518	167.179	614.401	45.7119	172.928	486.611	-33.6324	238.785	227.402	-78.6857	272.213	232.92	114.617	258.476	198.447
1689	0	215.137	388.094	1091.88	209.201	160.11	1068.84	31.3361	322.627	1134.24	32.4758	234.63	1130.49	194.891	465.966	907.778	276.857	415.937	642.814	238.954	426.972	509.232	150.848	396.848	262.29	97.1116	352.2	261.665	279.226	391.673	224.097	93.2708	109.534	888.807	49.3909	167.4	614.531	40.7976	173.105	486.754	-39.1254	239.095	227.762	-84.1033	272.619	233.463	109.039	258.626	198.234
1690	0	214.199	387.729	1092.04	207.585	159.767	1068.4	30.2501	322.7	1134.37	31.1748	234.748	1130.45	194.694	466.132	908.45	278.038	415.329	643.858	244.195	426.345	509.026	165.075	395.738	259.106	111.114	351.338	256.86	294.65	390.038	224.814	90.4766	109.659	888.655	44.957	167.578	614.674	35.9012	173.243	486.908	-44.6208	239.37	228.137	-89.5212	272.972	234.025	103.441	258.773	198.013
1691	0	213.282	387.382	1092.12	205.994	159.444	1067.95	29.1914	322.802	1134.44	29.8936	234.894	1130.37	194.419	466.291	908.979	279.051	414.712	644.741	249.306	425.688	508.814	179.2	394.578	256.273	124.989	350.526	252.483	309.798	387.993	225.696	87.7332	109.756	888.506	40.5631	167.715	614.825	31.0323	173.344	487.073	-50.1171	239.612	228.527	-94.938	273.272	234.607	97.8274	258.913	197.785
1692	0	212.39	387.052	1092.11	204.434	159.143	1067.48	28.1627	322.931	1134.45	28.6363	235.066	1130.26	194.073	466.44	909.367	279.909	414.092	645.468	254.28	425.004	508.6	193.155	393.372	253.799	138.664	349.768	248.542	324.61	385.544	226.741	85.0497	109.822	888.358	36.2225	167.81	614.983	26.2005	173.409	487.247	-55.6131	239.82	228.934	-100.352	273.52	235.215	92.2027	259.042	197.556
1693	0	211.525	386.737	1092.02	202.908	158.861	1067	27.1668	323.082	1134.4	27.4067	235.26	1130.11	193.667	466.576	909.618	280.625	413.469	646.041	259.103	424.293	508.386	206.867	392.122	251.682	152.065	349.062	245.037	339.02	382.713	227.944	82.4342	109.856	888.208	31.9477	167.867	615.144	21.4152	173.44	487.427	-61.1074	239.997	229.359	-105.761	273.718	235.852	86.5711	259.153	197.33
1694	0	210.69	386.437	1091.84	201.422	158.598	1066.51	26.2065	323.254	1134.29	26.2091	235.473	1129.93	193.211	466.698	909.737	281.211	412.847	646.466	263.759	423.556	508.175	220.259	390.829	249.913	165.117	348.402	241.956	352.961	379.539	229.302	79.8944	109.859	888.053	27.7507	167.89	615.306	16.6852	173.442	487.613	-66.5984	240.147	229.806	-111.164	273.871	236.521	80.9366	259.244	197.11
1695	0	209.89	386.149	1091.58	199.979	158.352	1066	25.2849	323.442	1134.12	25.0477	235.702	1129.71	192.72	466.802	909.732	281.678	412.228	646.752	268.231	422.797	507.968	233.25	389.495	248.476	177.745	347.775	239.282	366.366	376.076	230.812	77.437	109.83	887.891	23.6424	167.881	615.467	12.0188	173.419	487.805	-72.0848	240.271	230.277	-116.56	273.986	237.225	75.3021	259.311	196.901
1696	0	209.127	385.874	1091.25	198.583	158.122	1065.48	24.4053	323.645	1133.89	23.9269	235.945	1129.46	192.206	466.888	909.611	282.039	411.613	646.905	272.497	422.019	507.762	245.759	388.121	247.346	189.874	347.167	236.989	379.168	372.389	232.468	75.0677	109.771	887.72	19.6322	167.847	615.625	7.42317	173.372	488.002	-77.565	240.374	230.774	-121.946	274.068	237.969	69.6696	259.354	196.704
1697	0	208.407	385.61	1090.84	197.236	157.905	1064.95	23.5712	323.859	1133.6	22.8513	236.198	1129.16	191.683	466.952	909.384	282.302	411.004	646.935	276.536	421.224	507.556	257.702	386.711	246.494	201.432	346.561	235.045	391.298	368.551	234.256	72.7909	109.683	887.538	15.7281	167.79	615.78	2.90439	173.308	488.203	-83.0379	240.457	231.3	-127.322	274.124	238.754	64.0399	259.374	196.521
1698	0	207.732	385.358	1090.38	195.942	157.698	1064.41	22.7863	324.083	1133.26	21.8257	236.461	1128.84	191.164	466.992	909.059	282.478	410.403	646.849	280.324	420.418	507.344	268.998	385.265	245.886	212.347	345.939	233.415	402.693	364.64	236.161	70.6102	109.569	887.346	11.9363	167.716	615.932	-1.53238	173.228	488.41	-88.5023	240.522	231.859	-132.687	274.16	239.585	58.4128	259.372	196.352
1699	0	207.107	385.118	1089.86	194.703	157.499	1063.86	22.0543	324.316	1132.87	20.8549	236.731	1128.47	190.664	467.009	908.649	282.576	409.81	646.659	283.838	419.605	507.121	279.567	383.79	245.481	222.552	345.283	232.061	413.293	360.735	238.153	68.5279	109.433	887.142	8.26145	167.628	616.081	-5.88313	173.136	488.623	-93.9568	240.571	232.454	-138.038	274.181	240.464	52.7874	259.354	196.196
1700	0	206.537	384.891	1089.29	193.523	157.305	1063.3	21.3793	324.556	1132.43	19.9439	237.008	1128.08	190.195	466.999	908.163	282.604	409.226	646.372	287.057	418.788	506.881	289.337	382.289	245.237	231.983	344.574	230.941	423.039	356.913	240.197	66.5455	109.277	886.928	4.70667	167.531	616.227	-10.1448	173.035	488.844	-99.4007	240.604	233.088	-143.377	274.191	241.394	47.1618	259.323	196.051
1701	0	206.025	384.676	1088.68	192.403	157.116	1062.73	20.7653	324.801	1131.94	19.098	237.29	1127.65	189.767	466.964	907.612	282.569	408.652	645.999	289.961	417.973	506.615	298.238	380.77	245.111	240.581	343.799	230.015	431.882	353.242	242.245	64.6637	109.105	886.704	1.27366	167.428	616.373	-14.3154	172.926	489.073	-104.833	240.62	233.765	-148.701	274.189	242.377	41.534	259.284	195.915
1702	0	205.576	384.475	1088.03	191.347	156.928	1062.16	20.2165	325.052	1131.42	18.3222	237.577	1127.2	189.392	466.903	907.006	282.48	408.088	645.547	292.532	417.161	506.316	306.213	379.24	245.058	248.295	342.948	229.243	439.775	349.785	244.243	62.8828	108.922	886.473	-2.03706	167.322	616.52	-18.3934	172.811	489.313	-110.251	240.617	234.487	-154.01	274.174	243.416	35.9019	259.24	195.787
1703	0	205.194	384.29	1087.35	190.359	156.741	1061.58	19.7368	325.307	1130.87	17.6218	237.868	1126.73	189.077	466.816	906.355	282.343	407.533	645.026	294.76	416.356	505.976	313.213	377.708	245.034	255.077	342.015	228.587	446.681	346.591	246.126	61.2023	108.732	886.235	-5.2259	167.215	616.671	-22.3782	172.691	489.566	-115.656	240.592	235.257	-159.301	274.145	244.515	30.263	259.196	195.663
1704	0	204.883	384.12	1086.65	189.442	156.556	1060.99	19.3305	325.567	1130.29	17.0018	238.162	1126.23	188.829	466.705	905.669	282.162	406.986	644.444	296.633	415.561	505.586	319.201	376.185	245	260.894	340.999	228.011	452.573	343.698	247.829	59.6222	108.539	885.995	-8.29388	167.109	616.829	-26.2694	172.566	489.833	-121.044	240.543	236.079	-164.575	274.096	245.674	24.6153	259.154	195.542
1705	0	204.647	383.967	1085.93	188.602	156.372	1060.4	19.0012	325.832	1129.69	16.4672	238.46	1125.72	188.653	466.572	904.956	281.944	406.448	643.809	298.149	414.777	505.142	324.152	374.683	244.919	265.716	339.908	227.485	457.432	341.125	249.28	58.1421	108.346	885.755	-11.2424	167.007	616.997	-30.067	172.438	490.118	-126.415	240.466	236.955	-169.829	274.023	246.897	18.9565	259.115	195.422
1706	0	204.489	383.834	1085.21	187.843	156.193	1059.8	18.7526	326.101	1129.07	16.0229	238.761	1125.2	188.552	466.418	904.226	281.693	405.915	643.128	299.308	414.005	504.637	328.056	373.212	244.76	269.531	338.751	226.983	461.251	338.882	250.414	56.7623	108.159	885.517	-14.0726	166.91	617.179	-33.771	172.308	490.424	-131.766	240.358	237.888	-175.061	273.921	248.186	13.2849	259.083	195.3
1707	0	204.414	383.72	1084.48	187.172	156.021	1059.21	18.5881	326.374	1128.46	15.6732	239.063	1124.68	188.527	466.245	903.486	281.412	405.389	642.408	300.116	413.246	504.068	330.918	371.786	244.498	272.335	337.545	226.486	464.036	336.959	251.166	55.4839	107.98	885.286	-16.7857	166.821	617.377	-37.3815	172.175	490.753	-137.096	240.217	238.881	-180.27	273.786	249.544	7.59902	259.058	195.176
1708	0	204.423	383.628	1083.76	186.595	155.858	1058.61	18.5104	326.651	1127.84	15.4223	239.367	1124.15	188.58	466.057	902.743	281.105	404.866	641.657	300.582	412.5	503.434	332.757	370.417	244.117	274.138	336.311	225.978	465.804	335.338	251.484	54.3084	107.814	885.062	-19.3819	166.741	617.595	-40.8981	172.043	491.108	-142.401	240.041	239.937	-185.453	273.615	250.974	1.89795	259.04	195.048
1709	0	204.52	383.559	1083.05	186.117	155.711	1058.01	18.522	326.932	1127.23	15.2736	239.671	1123.63	188.708	465.857	902.005	280.775	404.348	640.881	300.721	411.769	502.737	333.605	369.114	243.605	274.964	335.072	225.45	466.586	333.989	251.325	53.2384	107.662	884.85	-21.8607	166.673	617.836	-44.3202	171.911	491.493	-147.68	239.831	241.058	-190.607	273.406	252.479	-3.81827	259.03	194.917
1710	0	204.707	383.515	1082.36	185.747	155.583	1057.42	18.6246	327.217	1126.63	15.2301	239.973	1123.11	188.909	465.648	901.279	280.422	403.833	640.087	300.55	411.052	501.978	333.512	367.89	242.962	274.853	333.853	224.9	466.426	332.873	250.666	52.2776	107.528	884.651	-24.2201	166.62	618.101	-47.6465	171.784	491.911	-152.931	239.587	242.248	-195.729	273.16	254.062	-9.5486	259.026	194.783
1711	0	204.984	383.497	1081.69	185.49	155.48	1056.84	18.8193	327.504	1126.06	15.294	240.273	1122.62	189.18	465.432	900.572	280.048	403.323	639.281	300.09	410.353	501.163	332.536	366.753	242.193	273.855	332.677	224.33	465.385	331.949	249.499	51.4305	107.415	884.467	-26.457	166.584	618.392	-50.8746	171.662	492.366	-158.151	239.311	243.509	-200.816	272.879	255.727	-15.2908	259.027	194.647
1712	0	205.353	383.507	1081.06	185.352	155.406	1056.27	19.1064	327.794	1125.52	15.4666	240.568	1122.14	189.517	465.213	899.891	279.654	402.819	638.472	299.364	409.672	500.298	330.75	365.709	241.31	272.036	331.567	223.746	463.535	331.174	247.836	50.7026	107.324	884.299	-28.5662	166.569	618.71	-54.001	171.55	492.859	-163.336	239.008	244.847	-205.863	272.567	257.479	-21.0415	259.029	194.513
1713	0	205.814	383.546	1080.47	185.338	155.367	1055.71	19.4853	328.083	1125.01	15.7481	240.857	1121.68	189.915	464.995	899.241	279.24	402.322	637.665	298.398	409.011	499.393	328.234	364.763	240.331	269.471	330.542	223.161	460.962	330.508	245.712	50.1002	107.258	884.147	-30.5406	166.58	619.054	-57.0207	171.449	493.395	-168.485	238.682	246.263	-210.865	272.23	259.32	-26.7961	259.03	194.384
1714	0	206.365	383.616	1079.93	185.454	155.367	1055.18	19.9549	328.372	1124.54	16.1379	241.137	1121.26	190.368	464.781	898.629	278.806	401.835	636.867	297.218	408.374	498.458	325.077	363.917	239.279	266.244	329.619	222.586	457.765	329.917	243.178	49.6302	107.217	884.011	-32.3709	166.62	619.424	-59.9268	171.364	493.976	-173.591	238.339	247.762	-215.818	271.876	261.257	-32.5494	259.026	194.263
1715	0	207.005	383.719	1079.45	185.7	155.411	1054.67	20.5127	328.659	1124.11	16.6342	241.405	1120.87	190.871	464.574	898.063	278.349	401.362	636.086	295.848	407.764	497.504	321.368	363.173	238.181	262.444	328.809	222.038	454.046	329.378	240.308	49.3001	107.203	883.89	-34.0453	166.694	619.817	-62.7097	171.297	494.603	-178.651	237.984	249.348	-220.713	271.512	263.294	-38.2956	259.013	194.154
1716	0	207.73	383.855	1079.03	186.081	155.502	1054.19	21.1558	328.941	1123.74	17.2338	241.661	1120.51	191.418	464.377	897.547	277.869	400.906	635.329	294.315	407.184	496.543	317.201	362.528	237.063	258.166	328.118	221.53	449.915	328.874	237.185	49.1174	107.216	883.782	-35.5493	166.804	620.228	-65.3575	171.25	495.277	-183.659	237.621	251.024	-225.545	271.147	265.436	-44.029	258.988	194.06
1717	0	208.538	384.026	1078.67	186.596	155.643	1053.76	21.88	329.219	1123.42	17.9325	241.901	1120.2	192.003	464.194	897.087	277.362	400.472	634.602	292.642	406.64	495.588	312.665	361.979	235.954	253.501	327.549	221.075	445.473	328.402	233.907	49.0893	107.259	883.684	-36.8653	166.953	620.654	-67.855	171.224	496	-188.606	237.255	252.795	-230.304	270.787	267.691	-49.7443	258.946	193.983
1718	0	209.423	384.232	1078.39	187.244	155.838	1053.36	22.6805	329.489	1123.16	18.7247	242.125	1119.93	192.618	464.027	896.689	276.823	400.064	633.91	290.85	406.135	494.648	307.843	361.522	234.877	248.537	327.099	220.683	440.815	327.965	230.577	49.2227	107.331	883.593	-37.9734	167.144	621.086	-70.1834	171.218	496.771	-193.483	236.887	254.666	-234.977	270.438	270.064	-55.4375	258.886	193.926
1719	0	210.379	384.474	1078.18	188.021	156.086	1053.02	23.5515	329.752	1122.95	19.6034	242.331	1119.71	193.256	463.879	896.355	276.249	399.688	633.258	288.956	405.675	493.734	302.807	361.152	233.855	243.352	326.762	220.361	436.02	327.574	227.292	49.5235	107.434	883.505	-38.8503	167.377	621.517	-72.3208	171.231	497.588	-198.277	236.516	256.641	-239.551	270.103	272.563	-61.1059	258.804	193.885
1720	0	211.4	384.751	1078.06	188.922	156.389	1052.73	24.4865	330.005	1122.81	20.5606	242.518	1119.53	193.909	463.754	896.089	275.632	399.348	632.648	286.975	405.262	492.855	297.622	360.863	232.904	238.016	326.531	220.11	431.146	327.244	224.146	49.9964	107.567	883.416	-39.4706	167.651	621.937	-74.2416	171.259	498.446	-202.974	236.139	258.725	-244.009	269.782	275.195	-66.7491	258.701	193.86
1721	0	212.479	385.062	1078.01	189.941	156.747	1052.51	25.4781	330.249	1122.74	21.5869	242.688	1119.4	194.569	463.655	895.891	274.963	399.049	632.082	284.915	404.903	492.017	292.336	360.648	232.037	232.584	326.395	219.929	426.23	326.987	221.213	50.6446	107.732	883.32	-39.8064	167.963	622.333	-75.9169	171.297	499.343	-207.556	235.752	260.922	-248.33	269.473	277.969	-72.3689	258.576	193.844
1722	0	213.608	385.407	1078.05	191.067	157.157	1052.36	26.5183	330.484	1122.72	22.6719	242.839	1119.32	195.226	463.584	895.761	274.233	398.797	631.56	282.782	404.599	491.224	286.987	360.501	231.26	227.098	326.343	219.811	421.286	326.813	218.552	51.4695	107.93	883.211	-39.8285	168.309	622.695	-77.3151	171.339	500.27	-212.002	235.346	263.237	-252.487	269.17	280.894	-77.9693	258.431	193.83
1723	0	214.778	385.782	1078.17	192.288	157.617	1052.28	27.5984	330.71	1122.77	23.804	242.974	1119.29	195.872	463.544	895.697	273.43	398.595	631.078	280.577	404.356	490.478	281.598	360.416	230.575	221.586	326.364	219.748	416.315	326.725	216.2	52.4705	108.16	883.085	-39.5062	168.682	623.007	-78.4024	171.376	501.22	-216.284	234.911	265.674	-256.452	268.866	283.976	-83.5569	258.27	193.808
1724	0	215.979	386.185	1078.36	193.591	158.122	1052.27	28.7094	330.928	1122.87	24.9709	243.096	1119.3	196.495	463.537	895.694	272.542	398.448	630.633	278.296	404.175	489.779	276.187	360.386	229.979	216.068	326.445	219.729	411.305	326.72	214.174	53.6448	108.424	882.935	-38.8092	169.074	623.256	-79.1436	171.397	502.184	-220.375	234.436	268.235	-260.19	268.549	287.225	-89.1401	258.098	193.768
1725	0	217.203	386.614	1078.62	194.959	158.667	1052.35	29.8415	331.141	1123.04	26.1595	243.207	1119.36	197.085	463.566	895.746	271.555	398.359	630.219	275.933	404.057	489.124	270.762	360.403	229.465	210.554	326.574	219.742	406.237	326.787	212.472	54.9877	108.722	882.755	-37.7075	169.475	623.426	-79.5032	171.394	503.151	-224.24	233.907	270.923	-263.664	268.206	290.648	-94.7289	257.924	193.7
1726	0	218.439	387.064	1078.95	196.374	159.248	1052.51	30.9847	331.35	1123.25	27.3561	243.312	1119.45	197.632	463.633	895.848	270.455	398.332	629.828	273.478	404.005	488.51	265.324	360.459	229.027	205.046	326.74	219.776	401.095	326.914	211.079	56.4923	109.055	882.541	-36.173	169.874	623.504	-79.4463	171.355	504.11	-227.844	233.312	273.739	-266.831	267.821	294.253	-100.333	257.758	193.595
1727	0	219.676	387.53	1079.33	197.814	159.856	1052.74	32.1289	331.558	1123.52	28.5467	243.414	1119.58	198.123	463.739	895.989	269.229	398.368	629.454	270.923	404.017	487.931	259.876	360.548	228.652	199.544	326.931	219.822	395.868	327.083	209.964	58.1496	109.422	882.287	-34.1804	170.26	623.476	-78.9395	171.268	505.05	-231.145	232.636	276.686	-269.646	267.381	298.043	-105.96	257.611	193.446
1728	0	220.904	388.009	1079.75	199.259	160.484	1053.05	33.2636	331.769	1123.82	29.7171	243.52	1119.74	198.548	463.885	896.163	267.862	398.471	629.09	268.257	404.093	487.382	254.415	360.66	228.33	194.046	327.136	219.869	390.548	327.277	209.09	59.9493	109.822	881.989	-31.7081	170.621	623.33	-77.9522	171.123	505.959	-234.101	231.87	279.764	-272.064	266.869	302.025	-111.614	257.494	193.252
1729	0	222.112	388.496	1080.21	200.686	161.125	1053.42	34.3785	331.985	1124.17	30.8534	243.633	1119.93	198.896	464.073	896.36	266.342	398.641	628.727	265.47	404.232	486.856	248.94	360.79	228.051	188.549	327.348	219.91	385.137	327.482	208.416	61.8794	110.254	881.644	-28.7389	170.944	623.058	-76.4571	170.911	506.828	-236.669	231.005	282.973	-274.037	266.273	306.2	-117.294	257.413	193.016
1730	0	223.29	388.985	1080.69	202.072	161.772	1053.85	35.4634	332.211	1124.55	31.942	243.76	1120.13	199.157	464.302	896.572	264.66	398.879	628.36	262.554	404.432	486.349	243.451	360.929	227.802	183.048	327.557	219.94	379.642	327.682	207.899	63.9268	110.717	881.249	-25.2614	171.22	622.653	-74.4316	170.624	507.646	-238.806	230.034	286.312	-275.519	265.582	310.568	-122.986	257.373	192.753
1731	0	224.428	389.473	1081.18	203.394	162.416	1054.34	36.5084	332.449	1124.96	32.9698	243.906	1120.35	199.32	464.573	896.79	262.806	399.186	627.984	259.503	404.691	485.853	237.947	361.074	227.575	177.541	327.76	219.953	374.074	327.866	207.5	66.0779	111.206	880.804	-21.27	171.437	622.114	-71.8582	170.257	508.407	-240.467	228.956	289.779	-276.468	264.788	315.122	-128.663	257.37	192.485
1732	0	225.516	389.954	1081.67	204.632	163.049	1054.86	37.5039	332.703	1125.39	33.9248	244.074	1120.57	199.377	464.884	897.008	260.774	399.56	627.593	256.311	405.007	485.366	232.429	361.221	227.361	172.027	327.953	219.946	368.451	328.028	207.182	68.3185	111.72	880.311	-16.7656	171.588	621.441	-68.7252	169.807	509.103	-241.614	227.776	293.374	-276.846	263.887	319.855	-134.278	257.397	192.245
1733	0	226.543	390.426	1082.15	205.764	163.665	1055.42	38.4409	332.975	1125.84	34.7958	244.27	1120.8	199.321	465.233	897.218	258.56	400.002	627.186	252.977	405.377	484.883	226.9	361.367	227.15	166.505	328.133	219.919	362.79	328.161	206.918	70.6345	112.252	879.77	-11.7561	171.665	620.641	-65.0272	169.276	509.733	-242.21	226.5	297.09	-276.623	262.88	324.753	-139.76	257.438	192.076
1734	0	227.502	390.885	1082.61	206.774	164.256	1055.99	39.3112	333.267	1126.3	35.5732	244.497	1121.03	199.145	465.619	897.417	256.163	400.509	626.76	249.499	405.8	484.401	221.361	361.513	226.938	160.977	328.303	219.871	357.107	328.265	206.683	73.0119	112.798	879.188	-6.25566	171.665	619.726	-60.7653	168.668	510.297	-242.225	225.144	300.923	-275.776	261.773	329.795	-145.012	257.472	192.03
1735	0	228.385	391.329	1083.04	207.647	164.817	1056.58	40.1073	333.581	1126.76	36.2486	244.758	1121.24	198.845	466.038	897.6	253.583	401.079	626.316	245.879	406.272	483.918	215.816	361.659	226.72	155.445	328.463	219.802	351.421	328.342	206.462	75.4376	113.353	878.571	-0.285103	171.587	618.712	-55.9472	167.99	510.796	-241.636	223.724	304.865	-274.296	260.577	334.956	-149.912	257.471	192.165
1736	0	229.184	391.755	1083.44	208.37	165.342	1057.16	40.8226	333.917	1127.23	36.8154	245.054	1121.45	198.417	466.487	897.765	250.823	401.71	625.856	242.119	406.79	483.435	210.269	361.807	226.492	149.911	328.616	219.715	345.745	328.397	206.241	77.8991	113.909	877.927	6.12924	171.432	617.619	-50.587	167.253	511.238	-240.426	222.263	308.907	-272.18	259.309	340.205	-154.314	257.4	192.542
1737	0	229.893	392.163	1083.81	208.936	165.827	1057.73	41.4515	334.276	1127.7	37.2687	245.386	1121.64	197.862	466.961	897.909	247.887	402.397	625.38	238.226	407.353	482.95	204.724	361.959	226.253	144.38	328.766	219.612	340.093	328.438	206.016	80.385	114.461	877.267	12.9562	171.206	616.472	-44.705	166.47	511.632	-238.588	220.786	313.035	-269.439	257.991	345.503	-158.059	257.216	193.221
1738	0	230.508	392.554	1084.14	209.339	166.27	1058.3	41.9898	334.657	1128.15	37.6052	245.753	1121.82	197.178	467.456	898.032	244.781	403.136	624.891	234.204	407.955	482.465	199.183	362.118	226.002	138.855	328.915	219.496	334.472	328.47	205.784	82.8849	115.002	876.603	20.1606	170.915	615.301	-38.3266	165.658	511.992	-236.12	219.321	317.234	-266.089	256.651	350.806	-160.978	256.874	194.254
1739	0	231.025	392.926	1084.43	209.579	166.668	1058.85	42.434	335.059	1128.6	37.8236	246.155	1121.98	196.369	467.968	898.134	241.512	403.923	624.392	230.059	408.594	481.981	193.65	362.286	225.74	133.34	329.067	219.371	328.888	328.503	205.544	85.3899	115.526	875.95	27.7048	170.568	614.137	-31.4818	164.833	512.331	-233.027	217.897	321.483	-262.154	255.323	356.067	-162.908	256.325	195.675
1740	0	231.442	393.282	1084.68	209.657	167.023	1059.38	42.7823	335.48	1129.04	37.9242	246.589	1122.13	195.436	468.491	898.215	238.086	404.751	623.888	225.801	409.264	481.499	188.128	362.464	225.47	127.837	329.223	219.241	323.344	328.542	205.299	87.8923	116.028	875.322	35.5492	170.176	613.016	-24.2047	164.012	512.669	-229.32	216.54	325.756	-257.662	254.044	361.231	-163.701	255.522	197.501
1741	0	231.757	393.624	1084.9	209.578	167.334	1059.89	43.0337	335.918	1129.46	37.9092	247.052	1122.26	194.383	469.02	898.275	234.513	405.614	623.381	221.435	409.962	481.022	182.617	362.652	225.194	122.348	329.386	219.109	317.84	328.592	205.052	90.3856	116.502	874.734	43.6533	169.75	611.973	-16.532	163.212	513.025	-225.012	215.278	330.02	-252.641	252.853	366.24	-163.238	254.425	199.722
1742	0	231.97	393.953	1085.08	209.351	167.605	1060.39	43.1887	336.37	1129.86	37.7821	247.541	1122.38	193.217	469.55	898.315	230.801	406.505	622.875	216.969	410.681	480.553	177.12	362.85	224.917	116.876	329.554	218.978	312.372	328.654	204.806	92.8644	116.942	874.205	51.9765	169.302	611.043	-8.50305	162.447	513.419	-220.118	214.132	334.238	-247.117	251.788	371.036	-161.435	252.999	202.302
1743	0	232.083	394.273	1085.24	208.986	167.841	1060.88	43.2487	336.834	1130.25	37.5479	248.05	1122.49	191.942	470.076	898.337	226.958	407.417	622.373	212.411	411.416	480.094	171.635	363.057	224.641	111.419	329.728	218.851	306.935	328.728	204.567	95.3246	117.347	873.75	60.4784	168.842	610.261	-0.158399	161.729	513.87	-214.657	213.117	338.364	-241.115	250.884	375.556	-158.249	251.224	205.183
1744	0	232.099	394.586	1085.38	208.496	168.046	1061.37	43.2164	337.307	1130.62	37.2129	248.577	1122.6	190.564	470.594	898.34	222.994	408.342	621.878	207.768	412.162	479.646	166.164	363.271	224.37	105.977	329.906	218.73	301.522	328.813	204.337	97.7626	117.712	873.386	69.1189	168.379	609.659	8.46036	161.07	514.397	-208.643	212.246	342.345	-234.655	250.166	379.739	-153.681	249.09	208.289
1745	0	232.02	394.895	1085.49	207.894	168.226	1061.87	43.0953	337.786	1130.97	36.7841	249.115	1122.71	189.088	471.099	898.326	218.919	409.273	621.393	203.046	412.913	479.213	160.704	363.488	224.109	100.549	330.087	218.616	296.128	328.907	204.119	100.176	118.034	873.127	77.8588	167.923	609.266	17.3113	160.475	515.017	-202.092	211.522	346.125	-227.752	249.65	383.525	-147.765	246.607	211.532
1746	0	231.851	395.201	1085.59	207.196	168.389	1062.38	42.8897	338.268	1131.3	36.2695	249.661	1122.83	187.523	471.587	898.294	214.741	410.204	620.919	198.252	413.663	478.796	155.254	363.705	223.861	95.1321	330.267	218.512	290.745	329.005	203.917	102.562	118.313	872.987	86.6593	167.481	609.105	26.3528	159.949	515.742	-195.019	210.942	349.643	-220.42	249.343	386.855	-140.568	243.8	214.822
1747	0	231.598	395.508	1085.68	206.418	168.541	1062.91	42.6047	338.75	1131.61	35.6775	250.209	1122.96	185.873	472.054	898.244	210.472	411.125	620.459	193.392	414.407	478.397	149.812	363.919	223.627	89.7233	330.446	218.417	285.367	329.107	203.732	104.92	118.547	872.976	95.4828	167.059	609.194	35.5437	159.492	516.584	-187.438	210.497	352.837	-212.669	249.235	389.678	-132.175	240.709	218.069
1748	0	231.264	395.817	1085.77	205.574	168.689	1063.48	42.2458	339.23	1131.91	35.0169	250.755	1123.11	184.145	472.498	898.177	206.121	412.032	620.012	188.475	415.14	478.016	144.377	364.127	223.411	84.3198	330.621	218.332	279.988	329.208	203.563	107.246	118.736	873.105	104.292	166.664	609.546	44.8441	159.103	517.545	-179.361	210.172	355.643	-204.511	249.308	391.945	-122.682	237.39	221.187
1749	0	230.857	396.129	1085.84	204.681	168.84	1064.08	41.8191	339.706	1132.2	34.2963	251.295	1123.27	182.345	472.915	898.091	201.7	412.917	619.58	183.505	415.857	477.655	138.946	364.325	223.213	78.9189	330.79	218.258	274.604	329.307	203.411	109.54	118.88	873.379	113.051	166.301	610.167	54.2157	158.777	518.627	-170.802	209.948	358.002	-195.952	249.533	393.616	-112.189	233.907	224.105
1750	0	230.381	396.443	1085.92	203.752	168.999	1064.72	41.3308	340.174	1132.47	33.5245	251.824	1123.46	180.48	473.302	897.987	197.217	413.774	619.162	178.491	416.553	477.314	133.518	364.51	223.035	73.5182	330.952	218.193	269.211	329.405	203.274	111.798	118.979	873.801	121.726	165.974	611.055	63.6222	158.511	519.825	-161.772	209.803	359.859	-187.003	249.874	394.657	-100.789	230.33	226.758
1751	0	229.845	396.761	1085.98	202.801	169.172	1065.41	40.787	340.633	1132.72	32.7098	252.339	1123.67	178.556	473.659	897.862	192.686	414.597	618.759	173.44	417.223	476.993	128.091	364.679	222.877	68.1158	331.105	218.138	263.808	329.5	203.149	114.018	119.035	874.371	130.281	165.686	612.205	73.0301	158.299	521.127	-152.283	209.712	361.164	-177.673	250.289	395.04	-88.5671	226.731	229.101
1752	0	229.253	397.081	1086.04	201.839	169.36	1066.15	40.1941	341.08	1132.97	31.8602	252.837	1123.9	176.579	473.984	897.716	188.117	415.383	618.368	168.36	417.862	476.69	122.664	364.83	222.738	62.7104	331.247	218.093	258.392	329.593	203.033	116.197	119.048	875.085	138.685	165.442	613.602	82.4091	158.133	522.518	-142.343	209.654	361.876	-167.969	250.738	394.747	-75.598	223.18	231.096
1753	0	228.611	397.403	1086.1	200.876	169.567	1066.94	39.5582	341.514	1133.2	30.9831	253.315	1124.16	174.555	474.276	897.548	183.521	416.125	617.991	163.259	418.467	476.405	117.237	364.962	222.616	57.3015	331.377	218.055	252.964	329.687	202.922	118.33	119.021	875.939	146.907	165.243	615.228	91.7323	158.008	523.977	-131.964	209.604	361.961	-157.899	251.181	393.764	-61.946	219.741	232.721
1754	0	227.925	397.726	1086.14	199.922	169.793	1067.77	38.8851	341.932	1133.42	30.0856	253.77	1124.44	172.491	474.535	897.356	178.909	416.82	617.624	158.146	419.033	476.136	111.81	365.073	222.512	51.8893	331.492	218.026	247.522	329.781	202.813	120.412	118.956	876.922	154.917	165.092	617.059	100.977	157.919	525.481	-121.15	209.544	361.398	-147.47	251.58	392.088	-47.6655	216.471	233.963
1755	0	227.2	398.047	1086.16	198.982	170.036	1068.63	38.1805	342.333	1133.62	29.1739	254.2	1124.75	170.394	474.761	897.14	174.293	417.465	617.267	153.028	419.557	475.883	106.382	365.163	222.424	46.4744	331.59	218.006	242.07	329.876	202.7	122.439	118.855	878.023	162.688	164.99	619.064	110.123	157.862	527.002	-109.91	209.458	360.174	-136.687	251.907	389.72	-32.8032	213.417	234.821
1756	0	226.441	398.367	1086.16	198.063	170.295	1069.53	37.4495	342.715	1133.81	28.2539	254.604	1125.07	168.269	474.954	896.899	169.683	418.056	616.919	147.912	420.036	475.644	100.953	365.23	222.349	41.058	331.669	217.993	236.606	329.973	202.581	124.404	118.721	879.227	170.194	164.937	621.212	119.157	157.833	528.508	-98.2458	209.332	358.289	-125.552	252.138	386.671	-17.3995	210.615	235.303
1757	0	225.652	398.682	1086.14	197.169	170.566	1070.45	36.697	343.075	1133.99	27.3308	254.98	1125.4	166.123	475.117	896.633	165.088	418.592	616.578	142.808	420.467	475.418	95.524	365.276	222.287	35.6415	331.726	217.991	231.133	330.073	202.451	126.301	118.558	880.518	177.41	164.933	623.465	128.066	157.83	529.969	-86.1615	209.158	355.754	-114.064	252.257	382.958	-1.48973	208.088	235.425
1758	0	224.838	398.994	1086.09	196.302	170.843	1071.38	35.9277	343.413	1134.14	26.4094	255.327	1125.74	163.962	475.249	896.34	160.518	419.071	616.243	137.72	420.848	475.203	90.0953	365.3	222.236	30.2263	331.759	217.999	225.652	330.175	202.308	128.121	118.367	881.878	184.315	164.978	625.785	136.841	157.851	531.352	-73.6578	208.931	352.59	-102.221	252.254	378.606	14.8951	205.849	235.214
1759	0	224.001	399.299	1086.01	195.465	171.122	1072.32	35.1455	343.727	1134.28	25.4941	255.644	1126.09	161.793	475.353	896.021	155.981	419.493	615.913	132.657	421.179	474.998	84.6676	365.303	222.196	24.8138	331.766	218.021	220.165	330.278	202.15	129.859	118.153	883.289	190.888	165.07	628.133	145.477	157.897	532.627	-60.7345	208.648	348.832	-90.0192	252.127	373.649	31.7268	203.901	234.703
1760	0	223.146	399.598	1085.89	194.659	171.397	1073.24	34.3545	344.015	1134.4	24.5885	255.931	1126.44	159.621	475.43	895.677	151.485	419.857	615.587	127.623	421.459	474.803	79.2412	365.288	222.164	19.4052	331.746	218.058	214.673	330.383	201.976	131.506	117.92	884.729	197.113	165.207	630.47	153.968	157.966	533.768	-47.3911	208.312	344.521	-77.4528	251.876	368.127	48.9801	202.244	233.934
1761	0	222.275	399.888	1085.72	193.883	171.661	1074.14	33.558	344.276	1134.5	23.6963	256.187	1126.78	157.451	475.482	895.307	147.036	420.164	615.264	122.624	421.688	474.617	73.8165	365.256	222.14	14.0013	331.699	218.112	209.178	330.489	201.786	133.054	117.67	886.18	202.972	165.388	632.757	162.312	158.06	534.75	-33.6275	207.925	339.712	-64.5169	251.507	362.089	66.6305	200.873	232.956
1762	0	221.393	400.171	1085.52	193.14	171.91	1075.01	32.7593	344.509	1134.57	22.8206	256.41	1127.1	155.29	475.512	894.913	142.64	420.417	614.944	117.665	421.868	474.438	68.394	365.208	222.124	8.60251	331.624	218.188	203.683	330.596	201.58	134.497	117.406	887.621	208.454	165.611	634.959	170.506	158.18	535.555	-19.4457	207.494	334.467	-51.208	251.026	355.592	84.6533	199.786	231.82
1763	0	220.501	400.444	1085.26	192.429	172.137	1075.84	31.9613	344.711	1134.62	21.9644	256.601	1127.42	153.142	475.521	894.496	138.302	420.616	614.627	112.749	422	474.267	62.9738	365.148	222.114	3.20912	331.523	218.286	198.192	330.702	201.363	135.828	117.133	889.033	213.55	165.872	637.041	178.545	158.327	536.17	-4.85091	207.025	328.856	-37.5261	250.441	348.699	103.022	198.986	230.586
1764	0	219.602	400.707	1084.96	191.75	172.34	1076.62	31.1667	344.881	1134.64	21.1303	256.759	1127.71	151.011	475.513	894.056	134.026	420.765	614.311	107.88	422.087	474.102	57.5564	365.077	222.111	-2.17893	331.398	218.41	192.709	330.807	201.136	137.042	116.852	890.397	218.252	166.17	638.974	186.425	158.504	536.589	10.1463	206.524	322.956	-23.4759	249.76	341.482	121.703	198.478	229.314
1765	0	218.7	400.959	1084.61	191.104	172.514	1077.35	30.3781	345.019	1134.63	20.3208	256.883	1127.97	148.902	475.488	893.596	129.813	420.867	613.997	103.062	422.132	473.944	52.1421	364.996	222.115	-7.56158	331.25	218.561	187.237	330.909	200.905	138.134	116.566	891.696	222.56	166.501	640.733	194.14	158.71	536.811	25.5286	206.001	316.85	-9.06938	248.992	334.018	140.661	198.271	228.068
1766	0	217.797	401.2	1084.22	190.491	172.66	1078.01	29.5978	345.124	1134.58	19.5384	256.973	1128.2	146.817	475.45	893.117	125.668	420.925	613.684	98.2954	422.138	473.791	46.7312	364.907	222.125	-12.9386	331.083	218.741	181.78	331.008	200.673	139.103	116.276	892.916	226.473	166.861	642.297	201.682	158.949	536.843	41.2702	205.464	310.624	5.67312	248.145	326.393	159.848	198.38	226.914
1767	0	216.896	401.428	1083.77	189.913	172.776	1078.61	28.8279	345.194	1134.51	18.7854	257.028	1128.4	144.76	475.399	892.62	121.59	420.941	613.372	93.5827	422.109	473.645	41.3242	364.812	222.142	-18.3097	330.898	218.949	176.34	331.101	200.443	139.949	115.984	894.044	229.998	167.243	643.653	209.041	159.22	536.696	57.3347	204.921	304.368	20.7208	247.225	318.692	179.207	198.818	225.918
1768	0	215.999	401.644	1083.29	189.37	172.864	1079.14	28.0706	345.228	1134.4	18.0639	257.048	1128.56	142.733	475.339	892.106	117.58	420.921	613.06	88.9247	422.048	473.502	35.9214	364.71	222.166	-23.6742	330.699	219.185	170.919	331.189	200.219	140.673	115.691	895.07	233.145	167.643	644.79	216.205	159.527	536.388	73.6739	204.384	298.17	36.0313	246.243	311.007	198.669	199.6	225.139
1769	0	215.109	401.846	1082.76	188.863	172.927	1079.59	27.3279	345.227	1134.26	17.3761	257.032	1128.69	140.738	475.27	891.577	113.638	420.867	612.748	84.3217	421.959	473.365	30.5231	364.602	222.198	-29.0316	330.489	219.447	165.513	331.272	200.001	141.28	115.396	895.985	235.928	168.052	645.707	223.159	159.868	535.937	90.2261	203.862	292.117	51.5495	245.212	303.427	218.15	200.735	224.63
1770	0	214.228	402.034	1082.2	188.394	172.969	1079.97	26.6016	345.189	1134.09	16.7241	256.979	1128.77	138.775	475.195	891.035	109.762	420.783	612.437	79.7731	421.845	473.231	25.1295	364.488	222.238	-34.3814	330.27	219.735	160.121	331.348	199.79	141.777	115.099	896.784	238.364	168.461	646.405	229.886	160.244	535.367	106.916	203.371	286.294	67.2073	244.147	296.041	237.554	202.226	224.433
1771	0	213.358	402.208	1081.61	187.964	172.994	1080.28	25.8935	345.115	1133.88	16.11	256.89	1128.8	136.847	475.112	890.48	105.95	420.673	612.125	75.278	421.711	473.101	19.7406	364.368	222.287	-39.7235	330.043	220.046	154.738	331.42	199.587	142.171	114.8	897.466	240.474	168.862	646.892	236.367	160.654	534.701	123.652	202.925	280.776	82.9237	243.072	288.936	256.771	204.064	224.578
1772	0	212.503	402.368	1080.99	187.574	173.008	1080.51	25.2057	345.005	1133.64	15.5358	256.764	1128.8	134.953	475.024	889.914	102.202	420.54	611.814	70.8349	421.56	472.975	14.3562	364.243	222.346	-45.0579	329.813	220.379	149.358	331.489	199.391	142.474	114.498	898.03	242.279	169.245	647.18	242.579	161.098	533.963	140.331	202.542	275.63	98.6055	242.013	282.187	275.679	206.227	225.078
1773	0	211.664	402.515	1080.34	187.227	173.017	1080.66	24.5398	344.858	1133.37	15.0035	256.602	1128.75	133.093	474.931	889.338	98.5121	420.387	611.503	66.4418	421.395	472.852	8.97631	364.111	222.415	-50.3854	329.581	220.732	143.975	331.555	199.201	142.698	114.192	898.479	243.803	169.601	647.285	248.5	161.572	533.177	156.837	202.24	270.912	114.148	241.004	275.863	294.147	208.677	225.937
1774	0	210.843	402.647	1079.67	186.923	173.025	1080.74	23.8978	344.676	1133.06	14.515	256.403	1128.66	131.265	474.833	888.755	94.8792	420.219	611.193	62.0965	421.221	472.733	3.6005	363.975	222.495	-55.707	329.349	221.106	138.587	331.621	199.017	142.857	113.879	898.818	245.07	169.92	647.226	254.103	162.074	532.362	173.041	202.042	266.661	129.439	240.082	270.022	312.044	211.36	227.139
1775	0	210.042	402.768	1079	186.666	173.038	1080.76	23.2815	344.458	1132.73	14.0724	256.169	1128.52	129.47	474.729	888.165	91.2995	420.039	610.886	57.7966	421.04	472.618	-1.77152	363.834	222.59	-61.024	329.121	221.501	133.189	331.687	198.838	142.966	113.559	899.053	246.102	170.196	647.024	259.362	162.598	531.536	188.81	201.967	262.905	144.357	239.287	264.705	329.234	214.21	228.657
1776	0	209.264	402.877	1078.31	186.457	173.06	1080.7	22.6931	344.205	1132.36	13.6776	255.899	1128.34	127.706	474.62	887.572	87.7703	419.85	610.582	53.5399	420.855	472.51	-7.14006	363.693	222.7	-66.3378	328.898	221.918	127.781	331.754	198.664	143.039	113.23	899.193	246.922	170.421	646.699	264.248	163.139	530.712	204.006	202.036	259.65	158.777	238.66	259.939	345.589	217.154	230.451
1777	0	208.51	402.977	1077.62	186.298	173.095	1080.58	22.1347	343.918	1131.97	13.3323	255.594	1128.13	125.971	474.504	886.977	84.2891	419.655	610.285	49.3244	420.669	472.41	-12.5054	363.551	222.828	-71.6497	328.685	222.359	122.36	331.823	198.495	143.092	112.893	899.246	247.546	170.591	646.271	268.733	163.692	529.898	218.49	202.267	256.891	172.574	238.238	255.735	360.986	220.113	232.469
1778	0	207.784	403.068	1076.92	186.192	173.146	1080.4	21.6085	343.598	1131.56	13.0386	255.255	1127.88	124.263	474.382	886.384	80.854	419.458	609.995	45.1484	420.484	472.319	-17.8676	363.414	222.977	-76.9606	328.485	222.828	116.927	331.894	198.33	143.137	112.546	899.222	247.992	170.704	645.757	272.789	164.248	529.098	232.129	202.673	254.603	185.624	238.057	252.085	375.315	223.013	234.648
1779	0	207.086	403.152	1076.23	186.142	173.213	1080.16	21.117	343.247	1131.12	12.7981	254.883	1127.59	122.581	474.253	885.794	77.4641	419.261	609.717	41.0111	420.303	472.241	-23.2266	363.284	223.151	-82.2713	328.3	223.328	111.482	331.969	198.17	143.188	112.19	899.13	248.271	170.759	645.174	276.391	164.801	528.312	244.797	203.265	252.748	197.809	238.143	248.969	388.481	225.788	236.92
1780	0	206.42	403.231	1075.55	186.151	173.297	1079.87	20.6627	342.864	1130.66	12.6127	254.479	1127.27	120.924	474.116	885.211	74.1197	419.067	609.452	36.9123	420.128	472.178	-28.5821	363.166	223.353	-87.5818	328.135	223.865	106.026	332.046	198.012	143.256	111.826	898.979	248.393	170.761	644.533	279.515	165.344	527.535	256.38	204.047	251.276	209.019	238.514	246.351	400.405	228.381	239.211
1781	0	205.788	403.307	1074.89	186.222	173.397	1079.54	20.2485	342.451	1130.18	12.4839	254.044	1126.93	119.292	473.971	884.639	70.8223	418.877	609.203	32.8527	419.96	472.134	-33.9336	363.064	223.587	-92.8917	327.992	224.443	100.557	332.127	197.858	143.349	111.456	898.778	248.364	170.714	643.843	282.142	165.873	526.758	266.78	205.017	250.128	219.156	239.177	244.186	411.023	230.75	241.443
1782	0	205.194	403.382	1074.24	186.358	173.512	1079.16	19.8772	342.011	1129.69	12.4134	253.58	1126.56	117.684	473.816	884.079	67.5746	418.693	608.973	28.8339	419.8	472.11	-39.2803	362.981	223.858	-98.1998	327.875	225.07	95.0766	332.21	197.706	143.476	111.081	898.535	248.188	170.626	643.113	284.259	166.382	525.971	275.919	206.166	249.238	228.139	240.128	242.418	420.291	232.871	243.538
1783	0	204.639	403.456	1073.6	186.563	173.638	1078.76	19.5518	341.543	1129.18	12.4025	253.087	1126.18	116.103	473.651	883.536	64.3808	418.516	608.764	24.8586	419.648	472.11	-44.6213	362.919	224.17	-103.505	327.786	225.752	89.5843	332.295	197.557	143.642	110.705	898.257	247.866	170.509	642.346	285.857	166.869	525.163	283.735	207.482	248.538	235.9	241.355	240.986	428.18	234.73	245.419
1784	0	204.129	403.531	1073	186.84	173.772	1078.33	19.2756	341.05	1128.67	12.4527	252.568	1125.78	114.549	473.476	883.011	61.2466	418.345	608.576	20.9303	419.504	472.137	-49.9554	362.883	224.528	-108.804	327.726	226.493	84.0802	332.381	197.411	143.848	110.331	897.948	247.4	170.375	641.546	286.937	167.335	524.321	290.19	208.945	247.962	242.39	242.831	239.829	434.677	236.33	247.014
1785	0	203.666	403.606	1072.41	187.189	173.912	1077.88	19.0518	340.534	1128.16	12.5649	252.024	1125.36	113.029	473.288	882.508	58.1789	418.179	608.412	17.0537	419.366	472.192	-55.2813	362.871	224.937	-114.096	327.696	227.3	78.5643	332.467	197.267	144.097	109.964	897.614	246.788	170.236	640.714	287.503	167.78	523.436	295.268	210.531	247.446	247.582	244.524	238.883	439.788	237.685	248.255
1786	0	203.255	403.683	1071.86	187.614	174.055	1077.42	18.8837	339.998	1127.64	12.7402	251.458	1124.95	111.546	473.086	882.027	55.1858	418.017	608.273	13.2341	419.234	472.278	-60.5976	362.886	225.401	-119.378	327.696	228.179	73.0369	332.553	197.128	144.389	109.607	897.259	246.031	170.107	639.85	287.569	168.208	522.498	298.974	212.216	246.933	251.464	246.392	238.089	443.529	238.817	249.083
1787	0	202.9	403.759	1071.33	188.114	174.195	1076.95	18.7744	339.442	1127.13	12.9792	250.871	1124.53	110.109	472.87	881.571	52.2764	417.856	608.157	9.47779	419.104	472.397	-65.9029	362.926	225.924	-124.647	327.725	229.135	67.4981	332.638	196.992	144.72	109.264	896.887	245.13	170	638.957	287.154	168.625	521.501	301.336	213.969	246.376	254.05	248.388	237.393	445.935	239.76	249.45
1788	0	202.606	403.833	1070.84	188.689	174.331	1076.49	18.7271	338.871	1126.62	13.2824	250.267	1124.12	108.725	472.637	881.141	49.4611	417.692	608.065	5.79185	418.975	472.549	-71.1959	362.99	226.511	-129.9	327.781	230.173	61.9478	332.724	196.861	145.088	108.939	896.499	244.086	169.928	638.034	286.284	169.035	520.44	302.4	215.763	245.737	255.37	250.463	236.749	447.055	240.55	249.323
1789	0	202.378	403.903	1070.38	189.338	174.459	1076.03	18.7449	338.287	1126.12	13.6498	249.648	1123.71	107.406	472.386	880.736	46.751	417.521	607.995	2.18387	418.842	472.735	-76.4754	363.075	227.164	-135.136	327.86	231.296	56.386	332.81	196.733	145.489	108.636	896.099	242.902	169.901	637.083	284.992	169.445	519.314	302.236	217.569	244.989	255.477	252.569	236.117	446.955	241.227	248.682
1790	0	202.221	403.965	1069.96	190.059	174.574	1075.58	18.8303	337.694	1125.64	14.0812	249.018	1123.32	106.161	472.115	880.357	44.1579	417.339	607.945	-1.33792	418.702	472.956	-81.7399	363.179	227.889	-140.35	327.958	232.51	50.8126	332.899	196.61	145.919	108.358	895.689	241.585	169.925	636.107	283.313	169.861	518.125	300.929	219.361	244.117	254.443	254.657	235.467	445.714	241.833	247.531
1791	0	202.139	404.016	1069.57	190.85	174.674	1075.15	18.9856	337.094	1125.17	14.5759	248.38	1122.95	105.004	471.821	880.004	41.6943	417.141	607.913	-4.76482	418.552	473.212	-86.988	363.297	228.687	-145.541	328.072	233.817	45.2273	332.991	196.49	146.372	108.107	895.273	240.141	170.006	635.108	281.29	170.288	516.879	298.583	221.115	243.118	252.358	256.686	234.779	443.433	242.407	245.891
1792	0	202.137	404.052	1069.22	191.706	174.754	1074.75	19.2129	336.492	1124.73	15.1328	247.738	1122.6	103.946	471.503	879.674	39.3733	416.921	607.897	-8.08765	418.388	473.504	-92.218	363.428	229.563	-150.706	328.198	235.221	39.6303	333.089	196.372	146.844	107.884	894.855	238.579	170.143	634.093	278.965	170.729	515.583	295.314	222.81	241.997	249.329	258.621	234.039	440.227	242.983	243.806
1793	0	202.22	404.068	1068.91	192.624	174.81	1074.37	19.5134	335.892	1124.31	15.7504	247.097	1122.27	103.001	471.159	879.368	37.2084	416.676	607.893	-11.2968	418.207	473.831	-97.4278	363.567	230.518	-155.842	328.332	236.727	34.0219	333.192	196.257	147.33	107.691	894.438	236.913	170.333	633.066	276.387	171.185	514.247	291.251	224.429	240.771	245.478	260.431	233.244	436.226	243.59	241.337
1794	0	202.391	404.059	1068.63	193.598	174.839	1074.02	19.8877	335.297	1123.92	16.4265	246.46	1121.98	102.182	470.787	879.083	35.2135	416.4	607.898	-14.3821	418.006	474.193	-102.615	363.712	231.557	-160.945	328.469	238.338	28.4029	333.304	196.143	147.825	107.526	894.028	235.156	170.572	632.037	273.603	171.656	512.885	286.531	225.958	239.463	240.935	262.099	232.399	431.575	244.247	238.565
1795	0	202.652	404.02	1068.39	194.624	174.837	1073.72	20.336	334.711	1123.56	17.1587	245.831	1121.72	101.5	470.387	878.818	33.4029	416.091	607.909	-17.3328	417.784	474.59	-107.775	363.86	232.682	-166.011	328.61	240.057	22.7751	333.423	196.031	148.325	107.39	893.63	233.325	170.849	631.013	270.661	172.14	511.511	281.292	227.39	238.103	235.839	263.611	231.518	426.426	244.964	235.579
1796	0	203.006	403.947	1068.19	195.694	174.8	1073.46	20.8573	334.139	1123.24	17.944	245.216	1121.5	100.967	469.956	878.572	31.7914	415.746	607.922	-20.1377	417.539	475.022	-112.904	364.01	233.897	-171.035	328.751	241.89	17.1412	333.551	195.922	148.826	107.279	893.25	231.438	171.153	630.005	267.61	172.632	510.142	275.674	228.716	236.723	230.331	264.964	230.618	420.932	245.738	232.476
1797	0	203.453	403.835	1068.02	196.804	174.724	1073.24	21.4501	333.583	1122.95	18.7787	244.617	1121.32	100.595	469.493	878.344	30.3939	415.363	607.934	-22.7845	417.272	475.49	-117.996	364.164	235.205	-176.011	328.896	243.842	11.5049	333.687	195.819	149.324	107.191	892.896	229.515	171.469	629.025	264.494	173.125	508.794	269.807	229.934	235.359	224.543	266.161	229.725	415.243	246.559	229.35
1798	0	203.992	403.68	1067.9	197.948	174.607	1073.08	22.1117	333.048	1122.71	19.6591	244.038	1121.18	100.39	469	878.131	29.2256	414.943	607.941	-25.2605	416.983	475.994	-123.044	364.322	236.609	-180.932	329.045	245.919	5.87104	333.828	195.723	149.815	107.123	892.574	227.573	171.784	628.084	261.357	173.613	507.486	263.812	231.043	234.046	218.6	267.208	228.865	409.493	247.408	226.291
1799	0	204.622	403.478	1067.82	199.117	174.446	1072.97	22.8386	332.535	1122.51	20.5808	243.483	1121.09	100.362	468.475	877.934	28.3022	414.487	607.94	-27.5517	416.676	476.533	-128.04	364.488	238.116	-185.788	329.203	248.128	0.245372	333.975	195.638	150.297	107.07	892.29	225.633	172.081	627.196	258.233	174.084	506.235	257.79	232.044	232.814	212.608	268.119	228.067	403.793	248.258	223.374
1800	0	205.337	403.228	1067.78	200.308	174.239	1072.93	23.6265	332.048	1122.36	21.5391	242.954	1121.05	100.514	467.919	877.751	27.6391	413.998	607.927	-29.6432	416.354	477.108	-132.972	364.667	239.728	-190.568	329.376	250.475	-5.36569	334.124	195.567	150.765	107.029	892.051	223.71	172.346	626.37	255.154	174.531	505.056	251.822	232.937	231.689	206.653	268.904	227.354	398.225	249.083	220.661
1801	0	206.134	402.927	1067.78	201.512	173.983	1072.94	24.4699	331.586	1122.25	22.5292	242.452	1121.05	100.85	467.333	877.581	27.2519	413.48	607.897	-31.5194	416.022	477.717	-137.83	364.866	241.45	-195.259	329.57	252.969	-10.9554	334.276	195.51	151.215	106.994	891.863	221.816	172.565	625.617	252.141	174.942	503.962	245.962	233.724	230.69	200.793	269.575	226.747	392.835	249.857	218.194
1802	0	207.005	402.575	1067.83	202.725	173.679	1073.02	25.3626	331.152	1122.19	23.5458	241.979	1121.11	101.371	466.719	877.423	27.156	412.94	607.849	-33.1636	415.686	478.362	-142.599	365.091	243.288	-199.845	329.793	255.619	-16.5173	334.432	195.469	151.645	106.961	891.729	219.96	172.727	624.945	249.204	175.31	502.964	240.239	234.408	229.828	195.064	270.141	226.256	387.632	250.559	215.998
1803	0	207.941	402.173	1067.93	203.941	173.326	1073.17	26.2974	330.745	1122.18	24.5838	241.534	1121.21	102.075	466.079	877.276	27.3662	412.383	607.776	-34.5586	415.353	479.04	-147.264	365.351	245.246	-204.307	330.052	258.435	-22.0457	334.592	195.442	152.049	106.924	891.653	218.143	172.821	624.357	246.347	175.624	502.068	234.661	234.993	229.107	189.476	270.609	225.886	382.598	251.177	214.085
1804	0	208.933	401.722	1068.08	205.155	172.927	1073.37	27.2664	330.364	1122.22	25.6375	241.117	1121.37	102.959	465.415	877.141	27.8968	411.82	607.675	-35.6865	415.03	479.75	-151.805	365.654	247.328	-208.624	330.357	261.424	-27.5366	334.759	195.426	152.422	106.878	891.635	216.36	172.842	623.855	243.559	175.877	501.274	229.214	235.481	228.523	184.02	270.985	225.631	377.688	251.707	212.453
1805	0	209.968	401.225	1068.27	206.363	172.483	1073.64	28.2611	330.007	1122.31	26.7015	240.725	1121.57	104.015	464.731	877.015	28.761	411.259	607.543	-36.529	414.727	480.49	-156.204	366.007	249.54	-212.772	330.716	264.597	-32.988	334.935	195.415	152.76	106.819	891.675	214.597	172.787	623.436	240.824	176.065	500.58	223.874	235.879	228.064	178.677	271.274	225.481	372.849	252.15	211.09
1806	0	211.034	400.688	1068.52	207.559	171.998	1073.97	29.2722	329.671	1122.44	27.77	240.357	1121.81	105.237	464.031	876.898	29.971	410.712	607.374	-37.0681	414.451	481.258	-160.438	366.418	251.884	-216.724	331.135	267.963	-38.4004	335.122	195.401	153.055	106.741	891.77	212.837	172.655	623.094	238.115	176.184	499.978	218.61	236.192	227.715	173.415	271.482	225.419	368.023	252.515	209.973
1807	0	212.117	400.114	1068.81	208.741	171.478	1074.34	30.2901	329.352	1122.62	28.8374	240.008	1122.1	106.613	463.319	876.789	31.5373	410.189	607.166	-37.2857	414.212	482.05	-164.483	366.892	254.364	-220.451	331.622	271.529	-43.7774	335.32	195.376	153.303	106.642	891.916	211.053	172.448	622.818	235.401	176.231	499.456	213.389	236.43	227.458	168.206	271.619	225.428	363.163	252.817	209.072
1808	0	213.203	399.511	1069.15	209.906	170.928	1074.76	31.3047	329.047	1122.84	29.8978	239.674	1122.43	108.132	462.6	876.688	33.4688	409.702	606.915	-37.1644	414.018	482.863	-168.311	367.436	256.984	-223.92	332.18	275.305	-49.125	335.528	195.33	153.495	106.516	892.106	209.218	172.169	622.596	232.649	176.206	498.999	208.181	236.604	227.274	163.018	271.695	225.486	358.228	253.072	208.355
1809	0	214.276	398.886	1069.53	211.049	170.355	1075.22	32.306	328.75	1123.08	30.9454	239.351	1122.79	109.78	461.879	876.592	35.7723	409.262	606.619	-36.6876	413.878	483.694	-171.894	368.051	259.745	-227.098	332.814	279.294	-54.4513	335.744	195.253	153.626	106.362	892.336	207.3	171.823	622.415	229.825	176.113	498.591	202.96	236.724	227.143	157.825	271.725	225.576	353.195	253.298	207.785
1810	0	215.324	398.246	1069.95	212.167	169.769	1075.69	33.2835	328.456	1123.36	31.9743	239.032	1123.18	111.543	461.163	876.502	38.4521	408.88	606.276	-35.8402	413.799	484.538	-175.203	368.738	262.648	-229.95	333.525	283.501	-59.7648	335.964	195.136	153.686	106.176	892.596	205.27	171.414	622.259	226.896	175.952	498.214	197.706	236.803	227.046	152.608	271.723	225.68	348.051	253.512	207.328
1811	0	216.329	397.599	1070.41	213.258	169.177	1076.18	34.2273	328.16	1123.67	32.9783	238.713	1123.59	113.406	460.456	876.416	41.5102	408.567	605.887	-34.6085	413.787	485.392	-178.206	369.498	265.695	-232.439	334.312	287.927	-65.0729	336.182	194.974	153.669	105.956	892.878	203.1	170.948	622.114	223.835	175.728	497.853	192.404	236.851	226.968	147.35	271.704	225.782	342.794	253.727	206.951
1812	0	217.28	396.955	1070.9	214.317	168.587	1076.68	35.1274	327.856	1123.99	33.9514	238.388	1124.02	115.353	459.765	876.334	44.9457	408.331	605.453	-32.9807	413.847	486.251	-180.87	370.328	268.884	-234.53	335.173	292.569	-70.3786	336.395	194.768	153.568	105.703	893.175	200.766	170.43	621.969	220.616	175.443	497.492	187.046	236.879	226.894	142.041	271.681	225.871	337.431	253.952	206.627
1813	0	218.161	396.319	1071.41	215.341	168.01	1077.16	35.9744	327.538	1124.32	34.8875	238.053	1124.47	117.368	459.095	876.256	48.7548	408.179	604.976	-30.9477	413.984	487.112	-183.165	371.222	272.212	-236.191	336.105	297.42	-75.678	336.595	194.524	153.376	105.414	893.479	198.251	169.863	621.811	217.224	175.103	497.121	181.628	236.894	226.814	136.678	271.663	225.936	331.975	254.19	206.336
1814	0	218.962	395.701	1071.93	216.325	167.452	1077.61	36.7593	327.202	1124.66	35.7804	237.701	1124.92	119.437	458.452	876.18	52.9307	408.118	604.462	-28.5027	414.199	487.972	-185.057	372.174	275.677	-237.389	337.102	302.467	-80.956	336.783	194.256	153.09	105.092	893.781	195.545	169.251	621.634	213.646	174.711	496.73	176.15	236.903	226.718	131.257	271.659	225.973	326.443	254.437	206.061
1815	0	219.671	395.107	1072.46	217.263	166.921	1078.04	37.4739	326.842	1124.99	36.6241	237.328	1125.38	121.546	457.841	876.107	57.4638	408.149	603.915	-25.642	414.491	488.828	-186.517	373.177	279.271	-238.1	338.158	307.692	-86.183	336.958	193.991	152.704	104.737	894.076	192.641	168.598	621.434	209.878	174.269	496.316	170.617	236.908	226.602	125.783	271.669	225.977	320.851	254.687	205.794
1816	0	220.28	394.542	1072.99	218.151	166.423	1078.42	38.1108	326.456	1125.31	37.4125	236.932	1125.83	123.681	457.266	876.039	62.3415	408.275	603.345	-22.3651	414.86	489.677	-187.517	374.223	282.986	-238.3	339.264	313.07	-91.3114	337.126	193.764	152.217	104.352	894.357	189.542	167.906	621.207	205.922	173.781	495.876	165.034	236.912	226.463	120.26	271.696	225.947	315.216	254.928	205.528
1817	0	220.782	394.012	1073.51	218.983	165.962	1078.75	38.6636	326.038	1125.62	38.14	236.509	1126.28	125.83	456.731	875.975	67.5489	408.493	602.76	-18.6746	415.301	490.518	-188.033	375.302	286.811	-237.976	340.41	318.57	-96.2733	337.302	193.62	151.629	103.939	894.62	186.256	167.178	620.954	201.786	173.252	495.412	159.413	236.915	226.299	114.696	271.735	225.886	309.555	255.15	205.262
1818	0	221.17	393.52	1074.01	219.752	165.541	1079.02	39.1267	325.589	1125.91	38.8009	236.058	1126.71	127.982	456.238	875.918	73.0684	408.798	602.174	-14.5767	415.807	491.352	-188.044	376.406	290.732	-237.119	341.585	324.155	-100.979	337.505	193.612	150.943	103.502	894.86	182.796	166.419	620.678	197.483	172.686	494.926	153.761	236.917	226.112	109.099	271.783	225.796	303.882	255.343	204.997
1819	0	221.441	393.069	1074.49	220.454	165.161	1079.23	39.4958	325.106	1126.18	39.3904	235.577	1127.12	130.128	455.789	875.871	78.8805	409.183	601.597	-10.0808	416.37	492.177	-187.533	377.524	294.732	-235.727	342.774	329.78	-105.319	337.764	193.798	150.161	103.045	895.074	179.177	165.633	620.38	193.031	172.088	494.424	148.091	236.917	225.905	103.478	271.835	225.682	298.208	255.5	204.734
1820	0	221.595	392.66	1074.95	221.08	164.821	1079.38	39.7678	324.588	1126.41	39.9037	235.069	1127.5	132.26	455.385	875.837	84.9637	409.638	601.046	-5.19947	416.981	492.995	-186.49	378.647	298.79	-233.806	343.961	335.396	-109.162	338.117	194.237	149.291	102.572	895.259	175.42	164.824	620.066	188.451	171.467	493.909	142.412	236.914	225.682	97.8411	271.888	225.549	292.543	255.617	204.475
1821	0	221.63	392.292	1075.38	221.628	164.519	1079.46	39.9407	324.038	1126.61	40.337	234.533	1127.86	134.371	455.026	875.819	91.2952	410.152	600.535	0.0517047	417.629	493.809	-184.907	379.766	302.882	-231.366	345.13	340.946	-112.364	338.606	194.982	148.336	102.088	895.414	171.545	164.001	619.738	183.765	170.83	493.388	136.734	236.91	225.447	92.1976	271.938	225.401	286.892	255.694	204.222
1822	0	221.55	391.964	1075.77	222.09	164.249	1079.47	40.0136	323.456	1126.78	40.687	233.972	1128.18	136.457	454.712	875.824	97.8511	410.712	600.081	5.65442	418.302	494.623	-182.78	380.873	306.98	-228.423	346.262	346.373	-114.772	339.279	196.076	147.305	101.598	895.537	167.575	163.171	619.401	178.996	170.187	492.865	131.066	236.905	225.205	86.5546	271.984	225.245	281.262	255.737	203.978
1823	0	221.358	391.674	1076.13	222.464	164.007	1079.43	39.987	322.845	1126.92	40.9512	233.388	1128.47	138.512	454.44	875.857	104.606	411.303	599.702	11.588	418.987	495.44	-180.109	381.957	311.051	-224.997	347.338	351.612	-116.232	340.182	197.549	146.204	101.107	895.625	163.529	162.343	619.058	174.166	169.547	492.345	125.414	236.9	224.962	80.9184	272.026	225.086	275.653	255.755	203.742
1824	0	221.059	391.418	1076.46	222.745	163.784	1079.32	39.8625	322.21	1127.02	41.1281	232.787	1128.72	140.536	454.21	875.925	111.535	411.911	599.416	17.8298	419.673	496.265	-176.898	383.014	315.058	-221.105	348.339	356.6	-116.602	341.358	199.407	145.038	100.619	895.678	159.429	161.526	618.712	169.296	168.92	491.83	119.783	236.9	224.721	75.2937	272.066	224.927	270.068	255.758	203.514
1825	0	220.66	391.191	1076.76	222.93	163.574	1079.16	39.6426	321.552	1127.09	41.217	232.17	1128.93	142.524	454.019	876.036	118.611	412.522	599.24	24.3555	420.347	497.105	-173.15	384.036	318.959	-216.769	349.25	361.271	-115.76	342.835	201.637	143.812	100.141	895.695	155.291	160.732	618.364	164.403	168.316	491.323	114.177	236.906	224.486	69.6843	272.106	224.774	264.506	255.758	203.292
[truncated: 374 more rows]
[truncated: 123 more columns]
