# Supplementary material for: The impact of wide step width on lower limb coordination and its variability in individuals with flat feet
Source: PLoS One. 2025 Apr 24;20(4):e0321901. doi: 10.1371/journal.pone.0321901 (PMC12021241; doi:10.1371/journal.pone.0321901)
Supplement: S4 file — (ZIP) [file pone.0321901.s004.zip › Calibration19.csv]

Model Outputs
120
		sdk:LAbsAnkleAngle			sdk:LAnkleAngles			sdk:LAnkleForce			sdk:LAnkleMoment			sdk:LAnklePower			sdk:LFE									sdk:LFO									sdk:LFootProgressAngles			sdk:LHipAngles			sdk:LHipForce			sdk:LHipMoment			sdk:LHipPower
Frame	Sub Frame	X	Y	Z	X	Y	Z	X	Y	Z	X	Y	Z	X	Y	Z	RX	RY	RZ	TX	TY	TZ	SX	SY	SZ	RX	RY	RZ	TX	TY	TZ	SX	SY	SZ	X	Y	Z	X	Y	Z	X	Y	Z	X	Y	Z	X	Y	Z
		deg	deg	deg	deg	deg	deg	N/kg	N/kg	N/kg	N.mm/kg	N.mm/kg	N.mm/kg	W/kg	W/kg	W/kg	deg	deg	deg	mm	mm	mm	mm	mm	mm	deg	deg	deg	mm	mm	mm	mm	mm	mm	deg	deg	deg	deg	deg	deg	N/kg	N/kg	N/kg	N.mm/kg	N.mm/kg	N.mm/kg	W/kg	W/kg	W/kg
1305	0	6.01691	0	0	6.06515	4.78502	-7.21797	-0.144948	0.025609	-0.0319992	-3.7145	0	5.39554	0	0	-0.0419544	-1.31459	8.59177	2.56863	-14.0656	347.852	606.985	405.008	405.007	405.007	0.587527	-57.9529	1.49589	-147.425	327.886	211.147	194.682	194.682	194.682	-57.9463	0.981008	-1.18651	14.7622	3.80116	-4.44772	0.73835	0.14032	1.85417	-286.134	30.4337	2.40056	0	0	-0.752511
1306	0	2.35888	0	0	2.37254	4.47763	-6.15108	-0.162425	0.0196709	-0.0552505	-9.25656	2.56E-15	2.75079	0	0	-0.0763042	-1.05229	10.1891	2.84198	-25.1842	348.696	613.056	406.408	406.408	406.408	0.703997	-54.4405	1.36236	-163.461	328.544	209.377	194.682	194.682	194.682	-54.4347	0.856483	-1.2027	13.469	3.51139	-4.57438	0.849014	0.0816815	1.74724	-333.258	2.88055	-0.727336	0	0	-0.844287
1307	0	-1.41084	0	0	-1.41645	4.17709	-5.10369	-0.18321	0.00905383	-0.0813083	-15.9512	-3.26E-15	-0.954318	0	0	-0.11719	-0.799985	11.7017	3.07254	-35.5554	349.571	619.207	407.778	407.778	407.778	0.755595	-50.8083	1.35495	-179.448	329.273	207.768	194.682	194.682	194.682	-50.802	0.87069	-1.22278	12.2749	3.27875	-4.65424	0.965762	0.00943809	1.63751	-380.303	-33.8399	-3.76493	0	0	-0.909461
1308	0	-5.18175	0	0	-5.195	3.88675	-4.08841	-0.2053	-0.00576607	-0.107778	-23.3177	1.40E-15	-5.41958	0	0	-0.158267	-0.568085	13.1084	3.28699	-45.0228	350.407	625.309	409.093	409.093	409.093	0.723188	-47.1353	1.44824	-195.315	329.995	206.507	194.682	194.682	194.682	-47.1277	1.00937	-1.20715	11.189	3.10196	-4.71206	1.08329	-0.0709789	1.5236	-426.235	-77.5288	-6.36642	0	0	-0.938021
1309	0	-8.82869	0	0	-8.84184	3.60863	-3.11336	-0.225761	-0.0229102	-0.131772	-30.6696	-1.86E-15	-10.1066	0	0	-0.190702	-0.366227	14.3879	3.50659	-53.4341	351.135	631.222	410.324	410.324	410.324	0.586854	-43.5117	1.60112	-210.946	330.618	205.779	194.682	194.682	194.682	-43.5028	1.23939	-1.11129	10.2214	2.9798	-4.76866	1.19738	-0.153685	1.39963	-470.19	-124.191	-8.22745	0	0	-0.922348
1310	0	-12.2215	0	0	-12.2305	3.34349	-2.18203	-0.241894	-0.0394277	-0.151121	-37.2576	-2.80E-15	-14.3359	0	0	-0.205951	-0.203253	15.5201	3.74336	-60.6513	351.692	636.792	411.443	411.443	411.443	0.327164	-40.0314	1.76007	-226.193	331.045	205.739	194.682	194.682	194.682	-40.0229	1.5107	-0.89138	9.38208	2.91089	-4.83682	1.29995	-0.23138	1.26469	-509.401	-168.092	-9.16108	0	0	-0.855782
1311	0	-15.2366	0	0	-15.2406	3.09172	-1.29654	-0.252021	-0.0519466	-0.164309	-42.4212	3.73E-15	-17.4286	0	0	-0.199068	-0.087287	16.4878	3.99749	-66.5611	352.025	641.868	412.429	412.428	412.429	-0.0719086	-36.7824	1.86457	-240.892	331.195	206.494	194.682	194.682	194.682	-36.7777	1.76144	-0.511121	8.67857	2.89385	-4.91821	1.38401	-0.29795	1.11662	-541.182	-203.232	-9.08245	0	0	-0.740386
1312	0	-17.7687	0	0	-17.7693	2.85474	-0.462497	-0.255663	-0.0586312	-0.171093	-45.7091	3.73E-15	-18.9645	0	0	-0.170616	-0.0255428	17.2785	4.25706	-71.085	352.097	646.297	413.267	413.267	413.267	-0.61932	-33.8376	1.85413	-254.887	331.017	208.092	194.682	194.682	194.682	-33.8417	1.92584	0.0520996	8.1145	2.92655	-5.00275	1.44281	-0.34743	0.957197	-562.646	-224.516	-8.07727	0	0	-0.587461
1313	0	-19.74	0	0	-19.7403	2.63575	0.308427	-0.252787	-0.059833	-0.17205	-46.8927	-7.45E-15	-18.8488	0	0	-0.12635	-0.0238033	17.8851	4.49962	-74.1857	351.887	649.94	413.956	413.956	413.956	-1.31642	-31.2485	1.67532	-268.052	330.498	210.526	194.682	194.682	194.682	-31.2657	1.94382	0.806271	7.68826	3.00552	-5.06999	1.47069	-0.375781	0.791806	-571.425	-229.183	-6.36082	0	0	-0.416837
1314	0	-21.1082	0	0	-21.1116	2.43934	0.999798	-0.246194	-0.0546947	-0.167864	-46.2411	-6.52E-15	-16.9303	0	0	-0.0763135	-0.0855169	18.3069	4.69573	-75.8713	351.389	652.67	414.506	414.507	414.507	-2.16019	-29.0395	1.28838	-280.304	329.653	213.744	194.682	194.682	194.682	-29.0711	1.77035	1.74896	7.39225	3.12575	-5.09232	1.46895	-0.378617	0.625571	-569.083	-214.391	-4.43143	0	0	-0.254317
1315	0	-21.8667	0	0	-21.8756	2.27137	1.5908	-0.239483	-0.0409088	-0.15862	-44.2808	-1.40E-15	-12.9545	0	0	-0.0296529	-0.210492	18.5491	4.81377	-76.1935	350.621	654.386	414.942	414.942	414.942	-3.14233	-27.2107	0.673583	-291.604	328.528	217.664	194.682	194.682	194.682	-27.2524	1.38213	2.8682	7.21322	3.27987	-5.03993	1.44257	-0.35066	0.467829	-560.121	-177.427	-3.07281	0	0	-0.12239
1316	0	-22.0395	0	0	-22.0544	2.13945	2.05473	-0.23531	-0.0161114	-0.143879	-41.5429	-4.24E-15	-6.72632	0	0	0.00889976	-0.393854	18.6224	4.82504	-75.2428	349.616	655.008	415.294	415.294	415.294	-4.24326	-25.7432	-0.164052	-301.935	327.212	222.188	194.682	194.682	194.682	-25.7831	0.780508	4.13794	7.13328	3.45825	-4.88582	1.40227	-0.291321	0.325061	-551.44	-118.356	-3.19755	0	0	-0.0321593
1317	0	-21.6782	0	0	-21.6975	2.0532	2.35787	-0.234124	0.0199683	-0.122913	-38.3761	-4.19E-15	1.61059	0	0	0.0395523	-0.625373	18.5411	4.70882	-73.1386	348.426	654.487	415.595	415.595	415.595	-5.42374	-24.6029	-1.1929	-311.287	325.846	227.203	194.682	194.682	194.682	-24.6216	-0.00898744	5.51075	7.13146	3.6489	-4.61087	1.35586	-0.204001	0.202526	-548.715	-41.0056	-5.63155	0	0	0.0206892
1318	0	-20.8595	0	0	-20.8797	2.02308	2.46372	-0.2345	0.0638493	-0.0959644	-34.9527	-1.86E-15	11.3567	0	0	0.0654101	-0.889693	18.3222	4.45551	-70.0177	347.117	652.799	415.874	415.874	415.874	-6.62148	-23.7425	-2.35656	-319.643	324.634	232.578	194.682	194.682	194.682	-23.7152	-0.940067	6.91477	7.18652	3.83822	-4.20697	1.30796	-0.100302	0.105482	-554.139	45.4919	-10.6087	0	0	0.0527515
1319	0	-19.6819	0	0	-19.699	2.0578	2.34173	-0.235098	0.109446	-0.0641905	-31.4798	1.86E-15	21.3911	0	0	0.0897781	-1.16742	17.9835	4.06814	-66.0213	345.766	649.949	416.151	416.151	416.151	-7.75552	-23.101	-3.58127	-326.981	323.815	238.158	194.682	194.682	194.682	-23.0026	-1.95307	8.25833	7.27949	4.01165	-3.67845	1.25799	0.00716534	0.0395555	-566.853	130.039	-17.5263	0	0	0.0840485
1320	0	-18.2576	0	0	-18.2689	2.16141	1.97751	-0.236655	0.149905	-0.030513	-28.4156	-5.59E-15	30.4455	0	0	0.114644	-1.43693	17.5418	3.5612	-61.2841	344.452	645.968	416.431	416.431	416.431	-8.73699	-22.6082	-4.78744	-333.266	323.631	243.76	194.682	194.682	194.682	-22.4183	-2.98501	9.44141	7.39672	4.15502	-3.04071	1.20344	0.104016	0.0128616	-583.5	201.668	-24.9582	0	0	0.13026
1321	0	-16.6972	0	0	-16.7022	2.33196	1.37762	-0.241586	0.179746	0.00109088	-26.3961	0	37.4394	0	0	0.140159	-1.67648	17.0117	2.95772	-55.9248	343.252	640.915	416.705	416.705	416.705	-9.48206	-22.1942	-5.90351	-338.451	324.289	249.201	194.682	194.682	194.682	-21.9028	-3.98048	10.3698	7.53232	4.25532	-2.31743	1.14036	0.181355	0.0364625	-599.659	253.211	-31.1593	0	0	0.199112
1322	0	-15.0915	0	0	-15.0923	2.56228	0.567049	-0.251942	0.195951	0.0264378	-25.9497	3.73E-15	41.6904	0	0	0.164727	-1.8664	16.4045	2.28478	-50.0393	342.239	634.875	416.946	416.946	416.946	-9.92316	-21.804	-6.87719	-342.465	325.931	254.315	194.682	194.682	194.682	-21.4139	-4.89914	10.9681	7.69018	4.30201	-1.53586	1.06645	0.235231	0.118892	-611.143	282.04	-34.6857	0	0	0.29223
1323	0	-13.4985	0	0	-13.4989	2.84242	-0.41913	-0.268025	0.198189	0.042981	-27.2689	0	42.9838	0	0	0.185888	-1.99079	15.7265	1.56898	-43.6971	341.471	627.959	417.118	417.118	417.118	-10.0166	-21.4087	-7.68041	-345.21	328.619	258.991	194.682	194.682	194.682	-20.9346	-5.7176	11.189	7.88505	4.28767	-0.722458	0.98293	0.266702	0.264921	-615.957	289.478	-34.8239	0	0	0.409397
1324	0	-11.9401	0	0	-11.9445	3.1622	-1.54452	-0.288451	0.188013	0.0501161	-30.1631	0	41.4901	0	0	0.201608	-2.03871	14.979	0.832775	-36.9389	340.994	620.3	417.175	417.175	417.175	-9.74595	-21.008	-8.30759	-346.568	332.333	263.177	194.682	194.682	194.682	-20.4749	-6.42685	11.0167	8.14223	4.20876	0.100858	0.894376	0.279429	0.472139	-614.669	278.893	-31.5917	0	0	0.551145
1325	0	-10.4079	0	0	-10.4203	3.5129	-2.77724	-0.310358	0.168147	0.0495454	-34.0992	1.86E-15	37.6542	0	0	0.210995	-2.00457	14.1577	0.0926505	-29.7773	340.838	612.055	417.073	417.073	417.073	-9.12149	-20.626	-8.76935	-346.417	336.986	266.888	194.682	194.682	194.682	-20.0652	-7.02764	10.466	8.49658	4.06582	0.918365	0.809512	0.277438	0.733615	-610.45	254.231	-25.553	0	0	0.720151
1326	0	-8.87456	0	0	-8.89741	3.88748	-4.09095	-0.330538	0.141467	0.0439896	-38.3925	9.32E-15	32.0381	0	0	0.214288	-1.888	13.2529	-0.640229	-22.1968	341.015	603.395	416.771	416.771	416.771	-8.17687	-20.3018	-9.08515	-344.64	342.432	270.182	194.682	194.682	194.682	-19.7473	-7.52643	9.57704	8.98992	3.86356	1.71986	0.736455	0.266262	1.03858	-606.65	219.603	-17.5253	0	0	0.920878
1327	0	-7.30625	0	0	-7.33977	4.28004	-5.46292	-0.346408	0.110535	0.0363931	-42.4046	3.73E-15	25.2213	0	0	0.212305	-1.69303	12.2502	-1.35764	-14.1569	341.519	594.51	416.242	416.242	416.242	-6.96435	-20.0799	-9.27718	-341.143	348.486	273.142	194.682	194.682	194.682	-19.5642	-7.9325	8.40949	9.66782	3.61057	2.49824	0.684227	0.249421	1.37439	-606.394	178.218	-8.26069	0	0	1.1592
1328	0	-5.67338	0	0	-5.71457	4.68496	-6.8712	-0.356261	0.0775228	0.0296024	-45.6528	-1.30E-14	17.7545	0	0	0.205878	-1.42708	11.1319	-2.05059	-5.59667	342.329	585.597	415.474	415.474	415.474	-5.5492	-20.0017	-9.36601	-335.866	354.941	275.85	194.682	194.682	194.682	-19.5534	-8.25592	7.03533	10.5749	3.31826	3.24568	0.65807	0.230705	1.72813	-611.071	132.783	1.70545	0	0	1.4399
1329	0	-3.95771	0	0	-3.9996	5.09613	-8.29242	-0.359402	0.0444326	0.0254113	-47.8704	8.39E-15	10.1534	0	0	0.195791	-1.10025	9.87913	-2.7061	3.55749	343.412	576.864	414.478	414.478	414.478	-4.00341	-20.1019	-9.36809	-328.78	361.576	278.367	194.682	194.682	194.682	-19.743	-8.5058	5.53186	11.7498	3.00034	3.95053	0.661558	0.210954	2.08593	-620.275	85.4554	11.9091	0	0	1.76326
1330	0	-2.15531	0	0	-2.18659	5.50665	-9.70078	-0.355991	0.0126497	0.0248432	-48.9943	-6.99E-15	2.84417	0	0	0.18284	-0.72494	8.47379	-3.30498	13.3815	344.721	568.521	413.287	413.287	413.287	-2.40008	-20.4062	-9.29507	-319.892	368.175	280.728	194.682	194.682	194.682	-20.1516	-8.68912	3.97577	13.2194	2.67171	4.59507	0.692405	0.191021	2.43299	-631.499	38.4233	21.9731	0	0	2.11918
1331	0	-0.276375	0	0	-0.281613	5.90858	-11.0678	-0.346579	-0.0166762	0.0277287	-49.0911	9.32E-16	-3.79942	0	0	0.168105	-0.315495	6.90152	-3.82207	23.9411	346.198	560.778	411.962	411.962	411.962	-0.808928	-20.9325	-9.15403	-309.239	374.537	282.933	194.682	194.682	194.682	-20.7893	-8.80988	2.43847	14.9949	2.34721	5.15576	0.745636	0.170314	2.75554	-640.912	-6.36258	31.5819	0	0	2.48318
1332	0	1.65741	0	0	1.69677	6.29314	-12.3636	-0.33201	-0.0426479	0.0333085	-48.3062	-9.32E-16	-9.45864	0	0	0.152968	0.112012	5.15371	-4.22806	35.2802	347.784	553.84	410.578	410.578	410.578	0.707601	-21.6924	-8.94843	-296.877	380.483	284.951	194.682	194.682	194.682	-21.6604	-8.86889	0.982472	17.069	2.04057	5.60496	0.814622	0.147236	3.0429	-644.576	-47.162	40.4834	0	0	2.81914
1333	0	3.61687	0	0	3.72069	6.65119	-13.558	-0.313109	-0.0643217	0.0400941	-46.793	6.52E-15	-13.8425	0	0	0.138805	0.540196	3.22951	-4.49214	47.4112	349.416	547.904	409.221	409.221	409.221	2.09732	-22.6937	-8.67962	-282.882	385.866	286.733	194.682	194.682	194.682	-22.7658	-8.8645	-0.341456	19.4152	1.76311	5.91353	0.890394	0.117902	3.2865	-638.439	-82.7875	48.5099	0	0	3.08191
1334	0	5.56971	0	0	5.75682	6.97408	-14.6246	-0.290554	-0.0806708	0.0465497	-44.6709	5.59E-15	-16.699	0	0	0.126448	0.950862	1.13675	-4.58527	60.3086	351.035	543.152	407.976	407.976	407.976	3.32128	-23.9414	-8.34871	-267.339	390.579	288.217	194.682	194.682	194.682	-24.1053	-8.79424	-1.49676	21.9904	1.52294	6.05398	0.964505	0.0803619	3.48011	-619.69	-111.676	55.433	0	0	3.23108
1335	0	7.48366	0	0	7.76948	7.25498	-15.5438	-0.265135	-0.0909039	0.0510559	-42.0433	-1.86E-15	-17.8722	0	0	0.115862	1.3259	-1.1078	-4.48342	73.9064	352.588	539.75	406.906	406.906	406.906	4.35673	-25.4392	-7.9582	-250.348	394.556	289.346	194.682	194.682	194.682	-25.6784	-8.65701	-2.46369	24.7389	1.32455	6.00373	1.02735	0.0336838	3.62064	-586.027	-132.487	61.095	0	0	3.23405
1336	0	9.32849	0	0	9.7232	7.49018	-16.3069	-0.238001	-0.0946985	0.0527743	-39.0245	-1.86E-15	-17.3473	0	0	0.106278	1.64841	-3.47883	-4.17138	88.0967	354.033	537.839	406.052	406.052	406.052	5.19903	-27.1876	-7.51299	-232.015	397.775	290.078	194.682	194.682	194.682	-27.4843	-8.4552	-3.24073	27.5972	1.16872	5.74884	1.06783	-0.0196991	3.70235	-536.394	-143.846	65.3647	0	0	3.07513
1337	0	11.0772	0	0	11.5851	7.67974	-16.9175	-0.210834	-0.092556	0.0514667	-35.7697	0	-15.31	0	0	0.0966861	1.90435	-5.94332	-3.64729	102.729	355.338	537.525	405.424	405.424	405.424	5.86208	-29.1843	-7.02	-212.457	400.261	290.389	194.682	194.682	194.682	-29.5211	-8.1955	-3.84472	30.4987	1.0529	5.28836	1.07512	-0.0779674	3.72257	-470.738	-145.845	68.3944	0	0	2.75615
1338	0	12.7073	0	0	13.3269	7.82724	-17.3898	-0.185499	-0.0854766	0.0473975	-32.4489	0	-12.1267	0	0	0.0863618	2.08444	-8.46192	-2.92689	117.613	356.486	538.87	405	405	405	6.37627	-31.4229	-6.48699	-191.798	402.076	290.281	194.682	194.682	194.682	-31.7853	-7.88886	-4.30846	33.3783	0.971987	4.63842	1.04356	-0.136892	3.68074	-390.905	-139.455	70.3742	0	0	2.30303
1339	0	14.2014	0	0	14.927	7.93896	-17.7458	-0.163671	-0.0749494	0.0412673	-29.2119	0	-8.32168	0	0	0.0751218	2.18592	-10.9908	-2.04586	132.525	357.473	541.879	404.734	404.734	404.734	6.78478	-33.8937	-5.92073	-170.162	403.31	289.774	194.682	194.682	194.682	-34.2712	-7.54971	-4.67697	36.1757	0.919696	3.83411	0.972292	-0.192069	3.58107	-300.047	-127	71.5428	0	0	1.75985
1340	0	15.5472	0	0	16.3703	8.02263	-18.0115	-0.146425	-0.0633993	0.0343291	-26.1549	9.32E-16	-4.5666	0	0	0.0632067	2.21387	-13.484	-1.0588	147.218	358.302	546.499	404.562	404.562	404.562	7.13854	-36.5828	-5.32567	-147.671	404.068	288.91	194.682	194.682	194.682	-36.9699	-7.1949	-5.00221	38.8377	0.889875	2.92821	0.86633	-0.239019	3.42858	-202.895	-111.805	72.2303	0	0	1.18549
1341	0	16.7364	0	0	17.647	8.08537	-18.2101	-0.133923	-0.0540382	0.0279531	-23.3072	-9.32E-16	-1.57789	0	0	0.0510313	2.18116	-15.8957	-0.034492	161.437	358.984	552.613	404.41	404.41	404.41	7.48782	-39.4724	-4.70335	-124.441	404.457	287.735	194.682	194.682	194.682	-39.8682	-6.84197	-5.33488	41.32	0.877876	1.98604	0.734359	-0.273442	3.23173	-104.647	-97.3075	72.7419	0	0	0.639927
1342	0	17.7621	0	0	18.7488	8.13128	-18.3552	-0.125438	-0.0484354	0.0235352	-20.6322	0	0.21283	0	0	0.0390974	2.10715	-18.1823	0.952226	174.937	359.527	560.046	404.212	404.212	404.212	7.87163	-42.5389	-4.05364	-100.576	404.558	286.297	194.682	194.682	194.682	-42.9465	-6.5071	-5.71395	43.5867	0.881365	1.07716	0.587721	-0.291821	3.00057	-10.8629	-85.8206	72.7818	0	0	0.174954
1343	0	18.6159	0	0	19.6646	8.16054	-18.4475	-0.121305	-0.0462766	0.0220665	-18.2135	-4.89E-15	0.726327	0	0	0.0281824	2.01497	-20.3046	1.82997	187.494	359.941	568.576	403.906	403.906	403.906	8.31149	-45.7522	-3.37708	-76.1692	404.423	284.629	194.682	194.682	194.682	-46.1771	-6.20375	-6.16043	45.6107	0.900659	0.265698	0.439133	-0.291875	2.74601	72.8781	-78.1078	71.5479	0	0	-0.173418
1344	0	19.2871	0	0	20.3807	8.17029	-18.4783	-0.123299	-0.0459241	0.0237465	-16.2784	1.63E-15	0.157478	0	0	0.0190701	1.92812	-22.2285	2.53936	198.92	360.232	577.948	403.452	403.452	403.452	8.8111	-49.0771	-2.67589	-51.2903	404.072	282.751	194.682	194.682	194.682	-49.5261	-5.94138	-6.67712	47.3729	0.938465	-0.398089	0.299922	-0.273662	2.48236	142.041	-73.6878	68.1006	0	0	-0.390821
1345	0	19.7669	0	0	20.8846	8.15652	-18.4348	-0.130372	-0.0464551	0.0279415	-14.766	1.63E-15	-1.29362	0	0	0.0118883	1.867	-23.9263	3.03868	209.07	360.406	587.887	402.824	402.824	402.824	9.3595	-52.4788	-1.9535	-25.979	403.502	280.683	194.682	194.682	194.682	-52.9589	-5.72402	-7.25232	48.8628	0.999332	-0.88324	0.175377	-0.240592	2.22121	195.001	-71.7292	62.0606	0	0	-0.486701
1346	0	20.0456	0	0	21.1639	8.11546	-18.3052	-0.140907	-0.047805	0.0336248	-13.5787	0	-3.50201	0	0	0.00679576	1.84637	-25.377	3.30607	217.844	360.467	598.116	402.021	402.021	402.021	9.93412	-55.9222	-1.21518	-0.247863	402.698	278.445	194.682	194.682	194.682	-56.4399	-5.54999	-7.86317	50.0776	1.08886	-1.17957	0.06794	-0.198449	1.97338	231.856	-71.5225	53.7489	0	0	-0.483282
1347	0	20.1096	0	0	21.2031	8.04415	-18.0796	-0.154262	-0.0503822	0.0393505	-12.7717	4.66E-16	-6.40084	0	0	0.00410286	1.87372	-26.5668	3.33887	225.186	360.422	608.368	401.063	401.063	401.063	10.5025	-59.3701	-0.469563	25.908	401.633	276.065	194.682	194.682	194.682	-59.9298	-5.41205	-8.4779	51.0229	1.21313	-1.29583	-0.0189843	-0.154954	1.74716	253.363	-72.7707	43.9877	0	0	-0.408222
1348	0	19.941	0	0	20.9834	7.94017	-17.7496	-0.17112	-0.0548534	0.0432151	-12.6017	4.66E-15	-9.93047	0	0	0.00397303	1.94884	-27.489	3.15156	231.085	360.274	618.399	399.988	399.988	399.988	11.023	-62.7826	0.270218	52.5037	400.267	273.574	194.682	194.682	194.682	-63.3855	-5.29719	-9.0568	51.7109	1.37783	-1.25585	-0.0812656	-0.118136	1.54937	260.779	-75.6169	33.9059	0	0	-0.291086
1349	0	19.5223	0	0	20.4884	7.80077	-17.3052	-0.19259	-0.0613701	0.0424102	-13.4153	-9.32E-16	-13.9033	0	0	0.0059155	2.06452	-28.1444	2.77276	235.57	360.029	627.991	398.851	398.851	398.851	11.4449	-66.1229	0.985945	79.5597	398.542	271.023	194.682	194.682	194.682	-66.7645	-5.18612	-9.55249	52.1603	1.58772	-1.09364	-0.119349	-0.0959551	1.38409	257.335	-80.5847	24.6046	0	0	-0.160671
1350	0	18.845	0	0	19.7118	7.62209	-16.7322	-0.218975	-0.0689859	0.0333179	-15.4393	3.73E-15	-17.8911	0	0	0.00850272	2.20816	-28.5421	2.24166	238.714	359.692	636.966	397.72	397.72	397.72	11.7093	-69.364	1.6537	107.092	396.382	268.497	194.682	194.682	194.682	-70.0321	-5.0542	-9.91078	52.3952	1.84545	-0.847876	-0.132807	-0.0926733	1.25505	247.164	-87.8493	16.8441	0	0	-0.0381758
1351	0	17.9164	0	0	18.6657	7.39931	-16.0128	-0.24933	-0.0752976	0.0119172	-18.6235	-4.66E-15	-21.1805	0	0	0.00952007	2.36385	-28.6995	1.60497	240.627	359.263	645.185	396.669	396.67	396.669	11.754	-72.4937	2.244	135.091	393.695	266.124	194.682	194.682	194.682	-73.1676	-4.87449	-10.0745	52.4446	2.15074	-0.557845	-0.126411	-0.107994	1.16213	236.555	-96.9322	10.8336	0	0	0.0649061
1352	0	16.7666	0	0	17.3874	7.12804	-15.1294	-0.28138	-0.0770614	-0.0254408	-22.539	8.39E-15	-22.8932	0	0	0.00662639	2.51423	-28.6429	0.914342	241.463	358.739	652.55	395.773	395.773	395.773	11.523	-75.5168	2.72332	163.49	390.387	264.082	194.682	194.682	194.682	-76.1683	-4.6228	-9.99069	52.3416	2.49922	-0.260851	-0.107685	-0.134477	1.10383	233.146	-106.08	6.21211	0	0	0.147295
1353	0	15.4511	0	0	15.9417	6.80649	-14.0723	-0.310545	-0.070072	-0.0809581	-26.2494	6.52E-15	-22.1033	0	0	-0.0017087	2.6423	-28.4067	0.223791	241.412	358.114	659.007	395.095	395.095	395.095	10.9776	-78.4526	3.0579	192.131	386.384	262.588	194.682	194.682	194.682	-79.0494	-4.28325	-9.62064	52.1225	2.88238	0.00845644	-0.093434	-0.162381	1.07344	246.668	-112.69	2.03699	0	0	0.215024
1354	0	14.048	0	0	14.4166	6.43846	-12.8498	-0.330557	-0.0511828	-0.15424	-28.4414	-7.92E-15	-18.2211	0	0	-0.0151289	2.73312	-28.0323	-0.413868	240.694	357.378	664.541	394.687	394.687	394.687	10.1115	-81.3252	3.22026	220.731	381.663	261.864	194.682	194.682	194.682	-81.8378	-3.85344	-8.95272	51.8264	3.28759	0.21904	-0.0984732	-0.180497	1.05962	285.14	-113.703	-2.70691	0	0	0.274125
1355	0	12.6473	0	0	12.9107	6.03559	-11.4972	-0.335089	-0.020548	-0.241774	-27.7699	6.76E-15	-11.3847	0	0	-0.0308022	2.77482	-27.5653	-0.95037	239.549	356.523	669.168	394.573	394.573	394.573	8.96129	-84.1495	3.19783	248.868	376.283	262.086	194.682	194.682	194.682	-84.5579	-3.34687	-8.01372	51.493	3.69887	0.343911	-0.136143	-0.182369	1.04772	353.597	-107.595	-8.49996	0	0	0.324401
1356	0	11.3339	0	0	11.5139	5.6174	-10.0787	-0.319397	0.0171429	-0.336998	-23.2734	3.12E-15	-2.64798	0	0	-0.0437139	2.75954	-27.0529	-1.3456	238.221	355.539	672.932	394.753	394.753	394.753	7.60778	-86.9155	3.00052	276.004	370.402	263.321	194.682	194.682	194.682	-87.2148	-2.79097	-6.87225	51.1606	4.09782	0.361317	-0.2112	-0.167686	1.02188	451.24	-95.5807	-15.0391	0	0	0.356357
1357	0	10.1677	0	0	10.2867	5.2083	-8.67836	-0.282636	0.0536458	-0.432328	-14.8318	5.66E-15	6.21759	0	0	-0.0485695	2.68328	-26.5397	-1.57089	236.945	354.419	675.895	395.196	395.196	395.196	6.16412	-89.5769	2.66409	301.535	364.257	265.468	194.682	194.682	194.682	-89.7769	-2.22097	-5.63016	50.8632	4.46556	0.256241	-0.322362	-0.144007	0.97186	572.819	-82.0374	-21.6194	0	0	0.355784
1358	0	9.16863	0	0	9.24593	4.83233	-7.3817	-0.228897	0.0795101	-0.521005	-3.35491	3.03E-15	13.2232	0	0	-0.0421816	2.54575	-26.0646	-1.61162	235.925	353.16	678.125	395.849	395.849	395.849	4.75182	-92.0484	2.24614	324.871	358.113	268.239	194.682	194.682	194.682	-92.1694	-1.67162	-4.40216	50.6272	4.78445	0.0226724	-0.463061	-0.121096	0.894473	709.992	-72.7367	-27.6657	0	0	0.310367
1359	0	8.31481	0	0	8.36493	4.50707	-6.25347	-0.16655	0.0870282	-0.598745	9.38826	-2.10E-15	16.787	0	0	-0.0250738	2.34954	-25.6578	-1.46892	235.323	351.761	679.687	396.637	396.637	396.637	3.47182	-94.2167	1.81333	345.499	352.2	271.192	194.682	194.682	194.682	-94.2823	-1.16895	-3.28869	50.4691	5.04031	-0.334687	-0.625995	-0.108829	0.79736	854.252	-73.1493	-33.0072	0	0	0.21733
1360	0	7.55521	0	0	7.58806	4.23868	-5.31863	-0.104086	0.0739673	-0.663773	21.4185	0	16.3604	0	0	-0.00116791	2.09939	-25.3381	-1.16011	235.245	350.223	680.635	397.483	397.483	397.483	2.37993	-95.9607	1.42301	363.026	346.643	273.803	194.682	194.682	194.682	-95.9918	-0.724232	-2.35097	50.3927	5.22418	-0.799135	-0.80727	-0.111397	0.691222	999.033	-84.9364	-37.931	0	0	0.0875445
1361	0	6.8296	0	0	6.85137	4.0206	-4.55682	-0.0477651	0.0450736	-0.715888	31.0072	2.80E-15	12.6629	0	0	0.0240293	1.80155	-25.1126	-0.718138	235.736	348.55	680.999	398.31	398.31	398.31	1.47755	-97.1746	1.10746	377.176	341.435	275.556	194.682	194.682	194.682	-97.1865	-0.332316	-1.59885	50.3882	5.33397	-1.34164	-1.00443	-0.124128	0.589164	1139.28	-104.017	-42.7373	0	0	-0.0517241
1362	0	6.08649	0	0	6.10078	3.83733	-3.9153	-0.00262516	0.00976759	-0.754851	36.7152	-3.49E-16	7.35073	0	0	0.044867	1.46346	-24.9763	-0.18953	236.777	346.742	680.786	399.053	399.053	399.053	0.721369	-97.7839	0.868892	387.764	336.454	276.011	194.682	194.682	194.682	-97.7864	0.0244787	-0.996862	50.4334	5.37521	-1.92207	-1.21014	-0.136232	0.503657	1268.47	-122.606	-47.133	0	0	-0.156498
1363	0	5.29797	0	0	5.30698	3.67175	-3.33481	0.025166	-0.0205309	-0.779947	37.2682	-4.08E-16	2.50643	0	0	0.0549908	1.09347	-24.9142	0.36947	238.289	344.803	679.973	399.669	399.669	399.669	0.0465835	-97.7569	0.687555	394.668	331.524	274.858	194.682	194.682	194.682	-97.7564	0.368303	-0.484417	50.4958	5.36089	-2.4925	-1.41223	-0.133057	0.451199	1378.01	-131.089	-50.389	0	0	-0.174172
1364	0	4.47412	0	0	4.47939	3.51356	-2.77957	0.027007	-0.0355992	-0.789314	31.5842	-4.22E-16	0.00968229	0	0	0.0479868	0.700775	-24.9037	0.8974	240.149	342.733	678.517	400.132	400.132	400.132	-0.604908	-97.1156	0.537427	397.8	326.488	271.965	194.682	194.682	194.682	-97.117	0.715702	-0.00221516	50.5366	5.31069	-3.00155	-1.59	-0.101352	0.448991	1455.69	-121.305	-51.7234	0	0	-0.0618859
1365	0	3.67871	0	0	3.68158	3.36588	-2.26073	-0.00461063	-0.0285976	-0.779372	19.3345	-5.24E-16	1.02004	0	0	0.0238692	0.295015	-24.9177	1.33311	242.199	340.535	676.362	400.436	400.436	400.436	-1.25905	-95.9477	0.40229	397.117	321.284	267.427	194.682	194.682	194.682	-95.9559	1.06873	0.482623	50.5158	5.24945	-3.39992	-1.71762	-0.0327763	0.511068	1486.76	-88.198	-50.9479	0	0	0.188848
1366	0	3.03797	0	0	3.03955	3.24759	-1.84486	-0.0693111	0.00146955	-0.745352	1.75349	-1.40E-15	5.5363	0	0	-0.00145959	-0.114245	-24.9282	1.62145	244.263	338.214	673.447	400.592	400.592	400.592	-1.89462	-94.4137	0.284339	392.64	315.992	261.596	194.682	194.682	194.682	-94.4332	1.41047	0.960326	50.3977	5.20474	-3.64593	-1.76855	0.0721455	0.638968	1457.53	-32.1165	-48.7791	0	0	0.533173
1367	0	2.72695	0	0	2.72806	3.19007	-1.64253	-0.154764	0.0480858	-0.683494	-18.0749	-4.43E-15	12.2217	0	0	0.00220513	-0.518397	-24.9093	1.71857	246.166	335.785	669.73	400.619	400.619	400.619	-2.44577	-92.7332	0.202374	384.515	310.833	255.054	194.682	194.682	194.682	-92.7661	1.70853	1.378	50.156	5.20462	-3.71062	-1.72745	0.201881	0.818415	1362.01	39.9155	-46.6889	0	0	0.876241
1368	0	2.92707	0	0	2.92848	3.22814	-1.77643	-0.240198	0.0974298	-0.593692	-36.0167	2.62E-15	18.6764	0	0	0.0574607	-0.910705	-24.8396	1.59609	247.739	333.273	665.192	400.539	400.539	400.539	-2.82758	-91.1438	0.182842	373.057	306.12	248.488	194.682	194.682	194.682	-91.1881	1.92863	1.65929	49.7782	5.27492	-3.58142	-1.59385	0.33561	1.02603	1205.62	115.051	-46.1235	0	0	1.10731
1369	0	3.76776	0	0	3.77089	3.38697	-2.33485	-0.304639	0.133254	-0.480858	-48.3285	6.92E-16	22.3806	0	0	0.152826	-1.28692	-24.7042	1.24398	248.834	330.711	659.856	400.371	400.371	400.371	-2.97984	-89.8434	0.249222	358.752	302.151	242.535	194.682	194.682	194.682	-89.8926	2.05492	1.74109	49.2676	5.43643	-3.26415	-1.38497	0.449945	1.24068	1005.09	178.823	-47.4923	0	0	1.1502
1370	0	5.27728	0	0	5.28623	3.67055	-3.33063	-0.335815	0.146158	-0.354429	-53.0482	2.68E-15	22.0463	0	0	0.243489	-1.64551	-24.4948	0.671901	249.327	328.15	653.792	400.128	400.128	400.128	-2.90667	-88.9406	0.414553	342.207	299.103	237.626	194.682	194.682	194.682	-88.9874	2.10561	1.60932	48.6439	5.70249	-2.78349	-1.12794	0.527932	1.45176	782.913	222.759	-50.1026	0	0	0.996107
1371	0	7.36938	0	0	7.39428	4.05903	-4.69121	-0.336067	0.139436	-0.227458	-50.7668	1.16E-16	18.3786	0	0	0.286675	-1.98702	-24.2095	-0.0909752	249.123	325.648	647.115	399.814	399.814	399.814	-2.6831	-88.4386	0.679185	324.069	296.978	233.924	194.682	194.682	194.682	-88.4782	2.13127	1.30899	47.9408	6.07662	-2.18129	-0.855081	0.566161	1.66116	563.179	248.502	-53.0055	0	0	0.701522
1372	0	9.87571	0	0	9.93612	4.51733	-6.28914	-0.314634	0.122613	-0.113715	-43.6225	4.48E-15	13.225	0	0	0.271254	-2.31315	-23.8515	-0.998273	248.153	323.272	639.981	399.425	399.425	399.425	-2.42061	-88.2612	1.03405	304.954	295.658	231.368	194.682	194.682	194.682	-88.2926	2.19491	0.919234	47.202	6.55096	-1.51281	-0.595496	0.568603	1.87503	367.684	261.95	-55.352	0	0	0.359241
1373	0	12.5972	0	0	12.7226	5.00757	-7.98716	-0.27949	0.0998989	-0.0230251	-33.9767	-4.95E-15	7.95796	0	0	0.21352	-2.62543	-23.4269	-1.99065	246.377	321.089	632.573	398.953	398.953	398.953	-2.22111	-88.2941	1.46437	285.387	294.975	229.755	194.682	194.682	194.682	-88.3188	2.34833	0.518275	46.4744	7.10599	-0.841334	-0.372118	0.533058	2.08932	211.945	263.185	-55.5893	0	0	0.063033
1374	0	15.3424	0	0	15.5689	5.49636	-9.66563	-0.239594	0.0750487	0.0412024	-24.1365	5.11E-15	3.57012	0	0	0.142433	-2.92395	-22.9417	-3.00291	243.776	319.163	625.082	398.391	398.391	398.391	-2.15292	-88.4151	1.94841	265.774	294.763	228.819	194.682	194.682	194.682	-88.4357	2.61869	0.166477	45.7997	7.71081	-0.230057	-0.193723	0.460094	2.29479	100.876	251.811	-52.6111	0	0	-0.130973
1375	0	17.9534	0	0	18.3165	5.95811	-11.2354	-0.202975	0.0522145	0.0805795	-15.8407	2.33E-16	0.618272	0	0	0.0820507	-3.20632	-22.3992	-3.9728	240.343	317.543	617.688	397.739	397.739	397.739	-2.24295	-88.5172	2.45956	246.393	294.875	228.291	194.682	194.682	194.682	-88.5367	3.00564	-0.100026	45.2065	8.3253	0.267416	-0.0583189	0.354657	2.47888	31.6452	228.643	-46.3222	0	0	-0.212653
1376	0	20.3196	0	0	20.8476	6.37603	-12.6411	-0.173592	0.0320287	0.0986302	-9.87941	3.01E-15	-1.06325	0	0	0.0416536	-3.4674	-21.798	-4.84943	236.081	316.261	610.545	397.006	397.006	397.006	-2.47867	-88.523	2.97239	227.41	295.199	227.948	194.682	194.682	194.682	-88.5446	3.48596	-0.271238	44.7028	8.90375	0.61575	0.0376309	0.225272	2.63167	-1.05839	194.283	-37.1106	0	0	-0.202668
1377	0	22.3777	0	0	23.0863	6.74063	-13.8545	-0.153207	0.0153041	0.0998044	-6.39833	2.67E-15	-1.78259	0	0	0.0204674	-3.69988	-21.132	-5.59986	230.99	315.328	603.773	396.213	396.213	396.213	-2.82106	-88.3883	3.46547	208.896	295.655	227.627	194.682	194.682	194.682	-88.4155	4.02248	-0.356349	44.2734	9.40023	0.80403	0.100038	0.0845054	2.75141	-4.37826	151.344	-26.06	0	0	-0.138558
1378	0	24.104	0	0	24.9951	7.04815	-14.8678	-0.141809	0.00141973	0.0889375	-5.08804	2.53E-15	-2.00801	0	0	0.0123088	-3.89559	-20.3907	-6.21178	225.072	314.733	597.458	395.388	395.388	395.388	-3.21876	-88.0984	3.92288	190.848	296.188	227.234	194.682	194.682	194.682	-88.1345	4.57334	-0.376041	43.8812	9.77482	0.846191	0.134999	-0.0510731	2.84264	13.5736	103.699	-14.4309	0	0	-0.0558584
1379	0	25.5044	0	0	26.5666	7.29876	-15.6863	-0.137574	-0.0101038	0.0709497	-5.31858	-2.05E-15	-2.11946	0	0	0.0103951	-4.04769	-19.5615	-6.69199	218.326	314.449	591.659	394.571	394.571	394.571	-3.62155	-87.6608	4.33377	173.212	296.761	226.728	194.682	194.682	194.682	-87.7082	5.1001	-0.354184	43.4744	10.0001	0.775142	0.150037	-0.168664	2.91424	44.0204	55.5122	-3.53144	0	0	0.0239238
1380	0	26.6016	0	0	27.8132	7.49504	-16.3226	-0.138644	-0.0196807	0.050451	-6.44161	-3.42E-15	-2.3603	0	0	0.0101138	-4.15231	-18.6317	-7.06104	210.75	314.433	586.413	393.803	393.803	393.803	-3.98924	-87.0954	4.69076	155.908	297.345	226.113	194.682	194.682	194.682	-87.1549	5.57246	-0.311604	42.9964	10.0652	0.633199	0.155068	-0.261063	2.97193	77.8179	10.4916	5.58854	0	0	0.0938516
1381	0	27.4253	0	0	28.7575	7.64042	-16.7912	-0.142829	-0.02778	0.0310935	-7.83637	1.41E-15	-2.84943	0	0	0.00912085	-4.20983	-17.5907	-7.34486	202.349	314.637	581.749	393.128	393.128	393.128	-4.29545	-86.4261	4.98783	138.846	297.914	225.421	194.682	194.682	194.682	-86.4973	5.96951	-0.262342	42.3943	9.97553	0.461702	0.161913	-0.327041	3.02006	106.639	-28.8563	12.3715	0	0	0.153934
1382	0	28.0045	0	0	29.4239	7.73792	-17.1041	-0.147968	-0.0339545	0.015122	-8.99188	3.79E-15	-3.50722	0	0	0.00693112	-4.22508	-16.4309	-7.56584	193.141	315.009	577.698	392.587	392.587	392.587	-4.52763	-85.6746	5.21813	121.946	298.444	224.692	194.682	194.682	194.682	-85.7559	6.27832	-0.211844	41.6255	9.74947	0.292318	0.179276	-0.367212	3.05902	124.902	-60.2375	16.5046	0	0	0.203384
1383	0	28.3612	0	0	29.8318	7.78983	-17.2702	-0.152626	-0.0377697	0.00356268	-9.60438	-1.34E-15	-4.18791	0	0	0.0039988	-4.20657	-15.1493	-7.73579	183.16	315.499	574.292	392.213	392.213	392.213	-4.68343	-84.8548	5.37261	105.146	298.912	223.971	194.682	194.682	194.682	-84.944	6.49084	-0.157961	40.6607	9.41274	0.141733	0.209837	-0.382668	3.08848	130.306	-82.3172	18.114	0	0	0.237746
1384	0	28.5073	0	0	29.9917	7.798	-17.2963	-0.156053	-0.0388912	-0.00369329	-9.56732	-1.34E-15	-4.73117	0	0	0.00101104	-4.165	-13.7476	-7.85342	172.459	316.062	571.571	392.028	392.028	392.028	-4.76617	-83.97	5.44047	88.4039	299.301	223.286	194.682	194.682	194.682	-84.0649	6.60122	-0.0936863	39.4846	8.99326	0.0109897	0.251355	-0.37321	3.10698	123.479	-94.2332	17.5491	0	0	0.250929
1385	0	28.4442	0	0	29.9054	7.7642	-17.1882	-0.158231	-0.0376174	-0.0073857	-8.95121	8.74E-16	-5.04535	0	0	-0.00147158	-4.11119	-12.2322	-7.90616	161.115	316.662	569.577	392.044	392.044	392.044	-4.78183	-83.0129	5.41054	71.697	299.603	222.655	194.682	194.682	194.682	-83.1113	6.60471	-0.00986178	38.0961	8.51751	-0.111811	0.296884	-0.339134	3.11382	107.255	-96.1833	15.4287	0	0	0.239472
1386	0	28.1648	0	0	29.5675	7.69019	-16.951	-0.159678	-0.0343682	-0.00826384	-7.93817	8.15E-16	-5.0685	0	0	-0.00316777	-4.05421	-10.6132	-7.8757	149.216	317.275	568.353	392.261	392.261	392.261	-4.7384	-81.9677	5.27311	55.0161	299.821	222.079	194.682	194.682	194.682	-82.0681	6.49841	0.103192	36.5069	8.00895	-0.246171	0.339564	-0.281214	3.1067	84.8155	-88.763	12.4104	0	0	0.203635
1387	0	27.6574	0	0	28.9695	7.5777	-16.5893	-0.160533	-0.0294516	-0.00711808	-6.66981	-2.56E-15	-4.74748	0	0	-0.00406005	-3.99991	-8.90418	-7.74435	136.864	317.893	567.932	392.67	392.67	392.67	-4.6459	-80.8141	5.02262	38.3637	299.962	221.55	194.682	194.682	194.682	-80.915	6.28284	0.253829	34.7394	7.48769	-0.413164	0.373899	-0.202595	3.08388	59.2438	-73.1015	9.10892	0	0	0.14826
1388	0	26.9076	0	0	28.1022	7.42858	-16.1076	-0.160571	-0.0233306	-0.00444186	-5.21266	1.40E-15	-4.0715	0	0	-0.00419278	-3.95025	-7.12005	-7.50077	124.165	318.522	568.337	393.259	393.259	393.259	-4.51588	-79.5296	4.65969	21.7508	300.041	221.053	194.682	194.682	194.682	-79.6302	5.9631	0.447403	32.8235	6.97049	-0.629872	0.398923	-0.108587	3.0422	32.1046	-50.6124	6.01825	0	0	0.0775241
1389	0	25.9004	0	0	26.9568	7.24479	-15.5106	-0.159292	-0.0162676	-0.00054179	-3.55714	-3.15E-15	-3.04787	0	0	-0.00348192	-3.90306	-5.27648	-7.1434	111.222	319.187	569.576	394.01	394.01	394.01	-4.36081	-78.0918	4.19233	5.19397	300.081	220.566	194.682	194.682	194.682	-78.1912	5.54923	0.68512	30.7929	6.47047	-0.905498	0.416774	-0.00854317	2.97966	3.76742	-23.6501	3.53967	0	0	-0.00711465
1390	0	24.6195	0	0	25.5242	7.02853	-14.8034	-0.155364	-0.00832768	0.00445599	-1.58735	-3.32E-15	-1.71784	0	0	-0.00134652	-3.85272	-3.38885	-6.68147	98.1352	319.923	571.639	394.901	394.901	394.901	-4.19221	-76.4778	3.63593	-11.2871	300.107	220.06	194.682	194.682	194.682	-76.5751	5.05543	0.96289	28.6823	5.99666	-1.23963	0.432575	0.087563	2.89365	-26.6884	5.35397	1.8128	0	0	-0.108433
1391	0	23.0449	0	0	23.7923	6.78232	-13.9924	-0.148334	-0.000204585	0.0100063	0.70149	3.55E-15	-0.241769	0	0	0.00310173	-3.79122	-1.4718	-6.13375	85.0012	320.776	574.5	395.913	395.913	395.913	-4.01863	-74.6626	3.01219	-27.6737	300.15	219.488	194.682	194.682	194.682	-74.7564	4.4984	1.27082	26.5243	5.55335	-1.62267	0.450758	0.169177	2.78649	-60.0339	33.3162	0.83496	0	0	-0.228689
1392	0	21.1529	0	0	21.7449	6.50857	-13.0837	-0.13894	0.00703284	0.0155552	3.12733	-2.65E-15	1.14872	0	0	0.0104594	-3.70963	0.460775	-5.52605	71.9106	321.789	578.119	397.023	397.023	397.023	-3.84695	-72.618	2.34682	-43.9519	300.243	218.789	194.682	194.682	194.682	-72.7069	3.89693	1.59569	24.3482	5.14011	-2.03789	0.475594	0.227965	2.65952	-97.3704	57.1854	0.471124	0	0	-0.370939
1393	0	18.9177	0	0	19.363	6.20871	-12.0802	-0.128771	0.0129701	0.0197408	5.33308	1.98E-15	2.28398	0	0	0.0201038	-3.59959	2.3955	-4.88794	58.9514	323.001	582.441	398.212	398.212	398.212	-3.68575	-70.3152	1.66789	-60.1157	300.413	217.892	194.682	194.682	194.682	-70.3973	3.27289	1.92464	22.1794	4.75222	-2.46439	0.508696	0.25921	2.51887	-138.445	74.7113	0.392403	0	0	-0.530948
1394	0	16.3158	0	0	16.6289	5.8831	-10.9816	-0.120041	0.0174389	0.020973	6.81433	2.45E-15	3.04762	0	0	0.0294796	-3.45491	4.31908	-4.24933	46.2112	324.435	587.398	399.46	399.46	399.46	-3.5481	-67.7275	1.00495	-76.1701	300.678	216.727	194.682	194.682	194.682	-67.8013	2.65241	2.24836	20.0399	4.38218	-2.88043	0.550261	0.262592	2.37048	-182.458	84.5664	0.276943	0	0	-0.700821
1395	0	13.3319	0	0	13.5325	5.53137	-9.78522	-0.115765	0.0200836	0.0174069	6.94709	-1.86E-15	3.35266	0	0	0.0335657	-3.27276	6.21773	-3.6372	33.7796	326.095	592.914	400.751	400.751	400.751	-3.45231	-64.8354	0.389147	-92.1333	301.046	215.244	194.682	194.682	194.682	-64.9003	2.06657	2.56269	17.9496	4.02157	-3.26623	0.599537	0.240942	2.22033	-228.018	85.8401	-0.0320696	0	0	-0.869718
1396	0	9.9669	0	0	10.0785	5.15337	-8.48948	-0.119042	0.0204626	0.00732146	5.1283	-2.33E-16	3.14904	0	0	0.025473	-3.05431	8.07662	-3.07273	21.7519	327.965	598.9	402.065	402.065	402.065	-3.42108	-61.6329	-0.146501	-108.033	301.513	213.434	194.682	194.682	194.682	-61.6891	1.55116	2.8693	15.9271	3.66313	-3.60648	0.657711	0.19771	2.0748	-273.938	77.851	-0.569345	0	0	-1.02785
1397	0	6.24695	0	0	6.2954	4.75022	-7.09742	-0.13185	0.0186069	-0.0102353	0.976758	1.40E-15	2.46497	0	0	-0.00141555	-2.80453	9.87948	-2.56849	10.2322	330.008	605.257	403.386	403.386	403.386	-3.47844	-58.1344	-0.568196	-123.897	302.065	211.348	194.682	194.682	194.682	-58.1835	1.14442	3.17551	13.9912	3.30225	-3.89306	0.724984	0.138457	1.93731	-319.216	60.8713	-1.33583	0	0	-1.16555
1398	0	2.23152	0	0	2.24232	4.32568	-5.622	-0.153481	0.0154071	-0.0350414	-5.43747	4.31E-15	1.43307	0	0	-0.0496768	-2.53134	11.6083	-2.12741	-0.664759	332.168	611.87	404.695	404.695	404.695	-3.64368	-54.3806	-0.844549	-139.737	302.681	209.113	194.682	194.682	194.682	-54.426	0.881477	3.492	12.1616	2.93814	-4.12608	0.801104	0.0692314	1.80682	-363.069	36.0476	-2.30206	0	0	-1.27311
1399	0	-1.98407	0	0	-1.98915	3.88781	-4.09212	-0.181443	0.0118352	-0.0651762	-13.6666	-4.19E-15	0.20017	0	0	-0.115673	-2.24478	13.2433	-1.74336	-10.814	334.377	618.612	405.975	405.975	405.975	-3.92292	-50.4402	-0.953	-155.53	303.34	206.926	194.682	194.682	194.682	-50.4865	0.785329	3.82825	10.4593	2.57454	-4.31299	0.884458	-0.00255045	1.68158	-405.24	5.63254	-3.38928	0	0	-1.34132
1400	0	-6.27091	0	0	-6.27717	3.44961	-2.55494	-0.21127	0.00785823	-0.0973825	-22.9028	-1.92E-15	-1.19027	0	0	-0.188269	-1.95614	14.7633	-1.40407	-20.0847	336.559	625.336	407.205	407.205	407.205	-4.30332	-46.4068	-0.888033	-171.204	304.034	205.028	194.682	194.682	194.682	-46.4602	0.857771	4.18801	8.90616	2.21991	-4.46545	0.972735	-0.0726555	1.55469	-445.62	-28.6647	-4.37838	0	0	-1.36195
1401	0	-10.4758	0	0	-10.4777	3.02754	-1.07072	-0.237092	0.00262813	-0.127405	-32.0981	-2.91E-15	-2.77273	0	0	-0.251178	-1.67733	16.1466	-1.09508	-28.3458	338.635	631.887	408.366	408.366	408.366	-4.75485	-42.3926	-0.669245	-186.633	304.767	203.67	194.682	194.682	194.682	-42.4595	1.07362	4.56867	7.52374	1.88646	-4.59536	1.06309	-0.137412	1.41979	-484.029	-65.0773	-5.0138	0	0	-1.32742
1402	0	-14.4376	0	0	-14.4378	2.63841	0.299066	-0.256162	-0.0050501	-0.151697	-40.4882	-2.97E-15	-4.60651	0	0	-0.290536	-1.4204	17.372	-0.803812	-35.4742	340.531	638.095	409.441	409.441	409.441	-5.23953	-38.5153	-0.344001	-201.649	305.548	203.06	194.682	194.682	194.682	-38.6015	1.38164	4.96421	6.33175	1.58908	-4.711	1.1503	-0.194903	1.27557	-519.371	-101.987	-5.08418	0	0	-1.23085
1403	0	-18.0006	0	0	-18.007	2.29548	1.50599	-0.26857	-0.0158018	-0.167633	-47.5899	-2.45E-15	-6.64366	0	0	-0.298018	-1.19737	18.4206	-0.523155	-41.364	342.181	643.792	410.414	410.414	410.414	-5.72536	-34.8893	0.0174836	-216.059	306.382	203.34	194.682	194.682	194.682	-34.9982	1.71273	5.37157	5.34581	1.34378	-4.81386	1.23003	-0.243149	1.12232	-550.902	-136.965	-4.45674	0	0	-1.07162
1404	0	-21.0248	0	0	-21.0462	2.00573	2.5247	-0.274148	-0.0269024	-0.174616	-52.9066	3.96E-15	-8.4233	0	0	-0.271051	-1.01958	19.2774	-0.253388	-45.9343	343.532	648.815	411.274	411.274	411.274	-6.19751	-31.6193	0.33367	-229.664	307.253	204.572	194.682	194.682	194.682	-31.7507	1.99243	5.79616	4.57539	1.16562	-4.89766	1.29544	-0.275789	0.965509	-576.034	-164.23	-3.25745	0	0	-0.853127
1405	0	-23.3969	0	0	-23.4394	1.77036	3.35103	-0.274529	-0.035975	-0.173091	-56.176	6.99E-15	-9.4554	0	0	-0.21425	-0.896953	19.9323	-0.00228649	-49.1368	344.55	653.013	412.021	412.021	412.021	-6.65911	-28.7917	0.525527	-242.282	308.129	206.741	194.682	194.682	194.682	-28.9415	2.15219	6.25092	4.02165	1.06717	-4.94906	1.34187	-0.289046	0.808997	-593.484	-178.906	-1.57438	0	0	-0.594757
1406	0	-25.0395	0	0	-25.1047	1.58677	3.99455	-0.270488	-0.0379536	-0.164623	-57.1629	-9.32E-16	-8.97272	0	0	-0.138078	-0.836841	20.3817	0.216284	-50.9604	345.225	656.26	412.663	412.663	412.663	-7.12597	-26.4673	0.52914	-253.767	308.98	209.77	194.682	194.682	194.682	-26.6275	2.13924	6.75288	3.67655	1.0564	-4.94999	1.36601	-0.275808	0.660562	-602.168	-174.21	0.21435	0	0	-0.326554
1407	0	-25.9197	0	0	-26.0044	1.45282	4.46347	-0.264044	-0.0291201	-0.150495	-55.9434	4.66E-16	-6.43564	0	0	-0.0565462	-0.842892	20.6284	0.385139	-51.4318	345.565	658.457	413.216	413.216	413.216	-7.61246	-24.674	0.304522	-264.024	309.799	213.54	194.682	194.682	194.682	-24.8329	1.92188	7.31271	3.52258	1.13568	-4.88119	1.36942	-0.231585	0.525144	-604.082	-145.77	1.58962	0	0	-0.0859984
1408	0	-26.0538	0	0	-26.1505	1.36984	4.75363	-0.257458	-0.0087228	-0.131342	-52.8489	-9.32E-16	-1.78546	0	0	0.0177204	-0.913837	20.6812	0.487156	-50.6134	345.606	659.538	413.703	413.703	413.703	-8.11821	-23.404	-0.158878	-273.009	310.625	217.91	194.682	194.682	194.682	-23.5463	1.49283	7.92483	3.53387	1.30095	-4.72581	1.35744	-0.157161	0.408981	-603.232	-93.8913	1.9399	0	0	0.0968547
1409	0	-25.5048	0	0	-25.603	1.34302	4.84735	-0.251845	0.0216872	-0.107496	-48.308	6.52E-15	4.60046	0	0	0.0770372	-1.04268	20.5545	0.508793	-48.5965	345.405	659.469	414.149	414.149	414.149	-8.6217	-22.6153	-0.840035	-280.718	311.554	222.723	194.682	194.682	194.682	-22.7233	0.870853	8.56244	3.67816	1.54123	-4.47305	1.33616	-0.0584545	0.313865	-603.528	-23.1485	0.641333	0	0	0.210177
1410	0	-24.3763	0	0	-24.4647	1.37927	4.72065	-0.24641	0.0576879	-0.0793449	-42.722	-3.73E-15	11.893	0	0	0.119011	-1.21661	20.2661	0.443059	-45.4928	345.038	658.247	414.573	414.573	414.573	-9.08078	-22.237	-1.68835	-287.174	312.729	227.818	194.682	194.682	194.682	-22.2928	0.098558	9.17787	3.91985	1.83876	-4.12086	1.30904	0.0518803	0.241034	-606.576	57.2976	-2.5948	0	0	0.262487
1411	0	-22.8015	0	0	-22.8713	1.48351	4.35609	-0.24005	0.0936082	-0.0479308	-36.5611	3.73E-15	19.0795	0	0	0.144819	-1.41771	19.836	0.291237	-41.4233	344.595	655.897	414.986	414.986	414.986	-9.44031	-22.1751	-2.63116	-292.413	314.316	233.021	194.682	194.682	194.682	-22.164	-0.764576	9.70913	4.2232	2.16942	-3.67714	1.27739	0.159533	0.190127	-612.076	136.646	-7.45858	0	0	0.276274
1412	0	-20.9287	0	0	-20.9759	1.65516	3.75496	-0.233056	0.123679	-0.0156516	-30.4757	0	25.1838	0	0	0.15773	-1.62458	19.2841	0.0630563	-36.5079	344.172	652.467	415.389	415.389	415.389	-9.64304	-22.3217	-3.58627	-296.484	316.48	238.153	194.682	194.682	194.682	-22.2355	-1.6533	10.09	4.5558	2.5042	-3.1593	1.23918	0.249159	0.162876	-617.638	204.362	-12.9749	0	0	0.277919
1413	0	-18.9025	0	0	-18.9284	1.88696	2.94184	-0.227612	0.14415	0.0141659	-25.2783	3.73E-15	29.5425	0	0	0.162219	-1.81445	18.6291	-0.22487	-30.8568	343.862	648.021	415.769	415.769	415.769	-9.6398	-22.5697	-4.47752	-299.431	319.35	243.04	194.682	194.682	194.682	-22.4088	-2.50947	10.2609	4.89186	2.81038	-2.59221	1.19186	0.310191	0.163161	-620.693	253.419	-17.8734	0	0	0.288709
1414	0	-16.8447	0	0	-16.8548	2.16647	1.95971	-0.226304	0.153653	0.0377655	-21.7144	3.73E-15	31.8645	0	0	0.16265	-1.96557	17.8861	-0.552016	-24.5639	343.747	642.634	416.103	416.103	416.103	-9.39571	-22.8287	-5.24793	-301.283	323.007	247.533	194.682	194.682	194.682	-22.6024	-3.2917	10.1769	5.21499	3.05365	-2.00433	1.1328	0.337309	0.198046	-618.694	280.774	-21.0293	0	0	0.320856
1415	0	-14.8403	0	0	-14.842	2.47986	0.857182	-0.230692	0.152731	0.0523438	-20.2389	1.86E-15	32.1676	0	0	0.162062	-2.05921	17.0662	-0.897624	-17.7032	343.89	636.396	416.363	416.363	416.363	-8.89163	-23.0378	-5.86665	-302.042	327.478	251.531	194.682	194.682	194.682	-22.7622	-3.97945	9.81182	5.52032	3.20036	-1.42339	1.06101	0.331172	0.273819	-610.291	287.031	-21.8065	0	0	0.378589
1416	0	-12.9336	0	0	-12.9338	2.81559	-0.324661	-0.241116	0.143289	0.0570654	-20.9464	0	30.6889	0	0	0.162043	-2.08111	16.1753	-1.24416	-10.3272	344.333	629.404	416.516	416.516	416.517	-8.12334	-23.1701	-6.32838	-301.677	332.741	254.993	194.682	194.682	194.682	-22.8659	-4.57101	9.15857	5.81585	3.21983	-0.871971	0.979047	0.294916	0.395613	-596.577	274.599	-20.0979	0	0	0.461302
1417	0	-11.1314	0	0	-11.1356	3.16687	-1.56094	-0.256993	0.127282	0.0530531	-23.6089	1.86E-15	27.7136	0	0	0.163029	-2.02218	15.2135	-1.57975	-2.46593	345.093	621.767	416.532	416.532	416.532	-7.09969	-23.23	-6.64745	-300.134	338.729	257.944	194.682	194.682	194.682	-22.92	-5.07808	8.22754	6.12287	3.08629	-0.364356	0.89238	0.23531	0.569626	-580.622	246.622	-16.1031	0	0	0.565184
1418	0	-9.41177	0	0	-9.42349	3.53203	-2.84442	-0.276771	0.106572	0.0432928	-27.737	-7.45E-15	23.5197	0	0	0.164749	-1.8787	14.1753	-1.89876	5.87297	346.167	613.61	416.381	416.381	416.381	-5.84131	-23.246	-6.84992	-297.338	345.344	260.46	194.682	194.682	194.682	-22.9535	-5.51959	7.04428	6.47505	2.7814	0.094973	0.809992	0.161132	0.792777	-567.278	206.72	-10.2875	0	0	0.686458
1419	0	-7.73561	0	0	-7.75636	3.91288	-4.17989	-0.298098	0.0822936	0.0313093	-32.6894	9.32E-15	18.3001	0	0	0.166335	-1.65184	13.0497	-2.20032	14.703	347.528	605.075	416.044	416.044	416.044	-4.38021	-23.2621	-6.96543	-293.198	352.453	262.649	194.682	194.682	194.682	-23.0097	-5.91576	5.64748	6.91665	2.2962	0.510507	0.738345	0.0838121	1.06296	-560.176	158.531	-3.08765	0	0	0.823938
1420	0	-6.05865	0	0	-6.08755	4.3122	-5.57502	-0.318272	0.0553231	0.0208191	-37.7883	-9.32E-15	12.2387	0	0	0.166596	-1.34721	11.8217	-2.48582	24.056	349.138	596.324	415.506	415.506	415.507	-2.75977	-23.3286	-7.02092	-287.623	359.897	264.628	194.682	194.682	194.682	-23.1377	-6.28382	4.08743	7.50006	1.63362	0.893501	0.68461	0.0139402	1.36906	-562.043	105.508	5.10815	0	0	0.984268
1421	0	-4.34167	0	0	-4.37462	4.73086	-7.03035	-0.335361	0.0255622	0.0143373	-42.479	6.06E-15	5.48067	0	0	0.16426	-0.974336	10.4729	-2.7556	33.9774	350.946	587.54	414.768	414.768	414.768	-1.0344	-23.4958	-7.03575	-280.526	367.491	266.497	194.682	194.682	194.682	-23.3852	-6.63434	2.42444	8.28184	0.81059	1.25833	0.651661	-0.0404431	1.70165	-572.515	50.318	14.2196	0	0	1.17996
1422	0	-2.55675	0	0	-2.58537	5.16531	-8.53056	-0.347987	-0.00670989	0.0135094	-46.3371	3.73E-15	-1.69378	0	0	0.158682	-0.546182	8.98428	-3.00617	44.5185	352.896	578.925	413.841	413.841	413.841	0.729987	-23.8099	-7.01928	-271.832	375.028	268.319	194.682	194.682	194.682	-23.7955	-6.96862	0.728459	9.31786	-0.140899	1.61894	0.64092	-0.0746906	2.04583	-589.397	-4.39629	24.1958	0	0	1.42752
1423	0	-0.690051	0	0	-0.700786	5.60627	-10.0408	-0.353075	-0.0379863	0.0181978	-48.8601	1.86E-15	-8.58727	0	0	0.150354	-0.0787933	7.33795	-3.22856	55.7264	354.928	570.698	412.751	412.751	412.751	2.45837	-24.3132	-6.97041	-261.482	382.282	270.114	194.682	194.682	194.682	-24.4055	-7.27772	-0.92375	10.6576	-1.17429	1.98546	0.64953	-0.0848382	2.38886	-607.104	-53.934	34.1141	0	0	1.73907
1424	0	1.25451	0	0	1.28028	6.04072	-11.5145	-0.348935	-0.0653349	0.0270989	-49.8005	-3.73E-15	-14.527	0	0	0.140506	0.409137	5.52018	-3.40817	67.6328	356.985	563.091	411.536	411.536	411.536	4.07734	-25.0394	-6.88076	-249.447	389.042	271.854	194.682	194.682	194.682	-25.242	-7.54607	-2.45924	12.3377	-2.23082	2.36143	0.673189	-0.0733231	2.7189	-619.493	-95.1898	43.252	0	0	2.10502
1425	0	3.25508	0	0	3.3395	6.45455	-12.9035	-0.335605	-0.0872239	0.0384904	-49.2048	-7.45E-15	-19.0294	0	0	0.130409	0.897112	3.52379	-3.52597	80.2428	359.01	556.339	410.248	410.248	410.248	5.52565	-26.011	-6.73926	-235.735	395.137	273.474	194.682	194.682	194.682	-26.3198	-7.75604	-3.81904	14.3756	-3.24469	2.74178	0.710235	-0.0498612	3.02316	-622.234	-127.323	51.3772	0	0	2.49109
1426	0	5.2758	0	0	5.44172	6.8344	-14.1645	-0.314705	-0.103189	0.0501393	-47.3565	-3.73E-15	-21.8207	0	0	0.121105	1.36411	1.35028	-3.56038	93.5267	360.956	550.675	408.945	408.945	408.945	6.76032	-27.2397	-6.53589	-220.39	400.447	274.891	194.682	194.682	194.682	-27.643	-7.89165	-4.96391	16.7654	-4.1512	3.11137	0.756724	-0.0258722	3.29383	-611.863	-150.518	58.6204	0	0	2.84103
1427	0	7.27331	0	0	7.54074	7.16885	-15.2628	-0.288747	-0.113433	0.0601212	-44.6476	1.12E-14	-22.8182	0	0	0.113133	1.79022	-0.989011	-3.48978	107.415	362.78	546.317	407.687	407.687	407.687	7.75891	-28.7286	-6.26462	-203.486	404.903	276.015	194.682	194.682	194.682	-29.2087	-7.94156	-5.87596	19.4756	-4.89505	3.4452	0.809872	-0.0118698	3.52138	-587.073	-165.418	65.3023	0	0	3.09554
1428	0	9.20423	0	0	9.58706	7.44909	-16.174	-0.260783	-0.118447	0.0666385	-41.4779	0	-22.0775	0	0	0.106326	2.1581	-3.47259	-3.2951	121.797	364.452	543.457	406.532	406.532	406.532	8.51859	-30.4761	-5.92442	-185.122	408.487	276.773	194.682	194.682	194.682	-31.0118	-7.90066	-6.55706	22.4515	-5.43696	3.71044	0.861508	-0.0133553	3.69826	-546.715	-172.384	71.7055	0	0	3.1987
1429	0	11.0313	0	0	11.5349	7.66955	-16.8848	-0.23204	-0.117111	0.0686824	-37.9918	1.86E-15	-19.5918	0	0	0.0993926	2.45421	-6.06953	-2.96365	136.522	365.951	542.248	405.524	405.524	405.524	9.0543	-32.4793	-5.51904	-165.406	411.219	277.116	194.682	194.682	194.682	-33.0486	-7.77086	-7.02626	25.6209	-5.75689	3.87139	0.900226	-0.0299236	3.81606	-489.809	-170.834	77.3702	0	0	3.1084
1430	0	12.7234	0	0	13.3444	7.82966	-17.3975	-0.20366	-0.108893	0.066245	-34.2858	3.73E-15	-15.5283	0	0	0.0906388	2.66971	-8.74065	-2.49328	151.4	367.269	542.797	404.687	404.687	404.687	9.40009	-34.7321	-5.05623	-144.458	413.158	277.028	194.682	194.682	194.682	-35.3155	-7.56238	-7.32063	28.9011	-5.85406	3.89627	0.913834	-0.0581413	3.86725	-416.508	-160.954	81.7294	0	0	2.80769
1431	0	14.2548	0	0	14.982	7.93463	-17.732	-0.177809	-0.0951078	0.0603344	-30.5786	3.73E-15	-10.3589	0	0	0.0792335	2.8015	-11.4402	-1.89594	166.21	368.408	545.147	404.024	404.024	404.024	9.60892	-37.2226	-4.54576	-122.414	414.406	276.524	194.682	194.682	194.682	-37.8058	-7.29388	-7.49447	32.2066	-5.74454	3.76434	0.893422	-0.0930613	3.84693	-329.064	-144.561	84.6568	0	0	2.31751
1432	0	15.6038	0	0	16.4215	7.99443	-17.922	-0.156903	-0.0781573	0.0527567	-27.1722	4.66E-15	-4.76005	0	0	0.0657689	2.85281	-14.1181	-1.19937	180.703	369.38	549.273	403.513	403.513	403.513	9.7473	-39.9329	-3.99622	-99.4125	415.093	275.643	194.682	194.682	194.682	-40.5088	-6.99005	-7.61395	35.4561	-5.4569	3.47156	0.837699	-0.130633	3.75428	-232.173	-124.706	86.1592	0	0	1.69988
1433	0	16.7547	0	0	17.6452	8.02118	-18.0068	-0.143468	-0.0608376	0.04519	-24.4234	1.40E-15	0.50404	0	0	0.0519242	2.83362	-16.7222	-0.445354	194.618	370.196	555.076	403.113	403.113	403.113	9.88622	-42.8404	-3.41191	-75.5907	415.363	274.439	194.682	194.682	194.682	-43.4092	-6.67794	-7.74843	38.5763	-5.02779	3.03274	0.75194	-0.166805	3.59445	-131.824	-104.885	86.2831	0	0	1.04105
1434	0	17.6987	0	0	18.6447	8.02645	-18.0236	-0.140119	-0.0445905	0.0387684	-22.67	-1.34E-15	4.82086	0	0	0.0394193	2.76004	-19.2009	0.315082	207.698	370.872	562.383	402.77	402.77	402.77	10.091	-45.9209	-2.79091	-51.0654	415.35	272.979	194.682	194.682	194.682	-46.4897	-6.38277	-7.961	41.504	-4.49713	2.47979	0.645783	-0.19636	3.38049	-34.2777	-87.4314	84.4978	0	0	0.427793
1435	0	18.4378	0	0	19.4239	8.01965	-18.002	-0.147583	-0.0305561	0.0338344	-21.9514	-3.73E-15	7.67364	0	0	0.0287619	2.65263	-21.5057	1.02817	219.702	371.419	570.962	402.424	402.424	402.424	10.4129	-49.1537	-2.12418	-25.9218	415.17	271.341	194.682	194.682	194.682	-49.7348	-6.12456	-8.30134	44.1865	-3.90377	1.85684	0.530973	-0.214866	3.12724	54.8685	-73.8766	80.2567	0	0	-0.0714
1436	0	18.9843	0	0	19.9972	8.00684	-17.9614	-0.163087	-0.0209888	0.0304121	-21.819	3.49E-15	8.53587	0	0	0.019344	2.53365	-23.5929	1.64448	230.423	371.845	580.532	402.013	402.013	402.013	10.8826	-52.5226	-1.3974	-0.211988	414.908	269.626	194.682	194.682	194.682	-53.1326	-5.91588	-8.79974	46.5808	-3.28166	1.21292	0.416336	-0.220847	2.85196	131.811	-65.562	73.6538	0	0	-0.417522
1437	0	19.3529	0	0	20.3806	7.98956	-17.9066	-0.181876	-0.0180783	0.0284984	-21.5394	3.26E-15	7.03162	0	0	0.0105894	2.42377	-25.4256	2.12483	239.698	372.153	590.786	401.487	401.487	401.487	11.5027	-56.0116	-0.596446	26.0339	414.603	267.939	194.682	194.682	194.682	-56.6692	-5.76111	-9.46072	48.6544	-2.65713	0.594401	0.308285	-0.216544	2.56883	194.313	-63.4293	65.2215	0	0	-0.600019
1438	0	19.5497	0	0	20.579	7.96394	-17.8252	-0.199348	-0.0231592	0.028159	-20.4233	2.74E-15	3.05943	0	0	0.00297385	2.33897	-26.975	2.4442	247.416	372.344	601.409	400.808	400.808	400.808	12.244	-59.5948	0.284942	52.7918	414.245	266.38	194.682	194.682	194.682	-60.3188	-5.65648	-10.2588	50.3843	-2.04767	0.0383308	0.211851	-0.20529	2.29021	241.143	-67.3305	55.5945	0	0	-0.632272
1439	0	19.5622	0	0	20.5757	7.92056	-17.6873	-0.212489	-0.0363205	0.0290804	-18.0981	2.33E-15	-3.13441	0	0	-0.0012337	2.28826	-28.2215	2.59356	253.52	372.415	612.097	399.963	399.963	399.963	13.0454	-63.2298	1.23777	80.0362	413.762	265.011	194.682	194.682	194.682	-64.0358	-5.58996	-11.1376	51.7588	-1.46192	-0.43208	0.130544	-0.192744	2.02564	272.343	-76.5157	45.4486	0	0	-0.54608
1440	0	19.3551	0	0	20.3287	7.84534	-17.4475	-0.220474	-0.0552874	0.0300089	-14.6571	-3.73E-15	-10.837	0	0	0.00191792	2.27284	-29.1553	2.57928	258.009	372.361	622.572	398.964	398.964	398.964	13.8183	-66.8537	2.23287	107.741	413.034	263.849	194.682	194.682	194.682	-67.7493	-5.54049	-12.0135	52.7771	-0.901281	-0.808632	0.0686896	-0.181577	1.78321	288.869	-88.4905	35.0124	0	0	-0.384168
1441	0	18.8725	0	0	19.7756	7.72167	-17.052	-0.224756	-0.075791	0.0280072	-10.6805	-3.73E-15	-18.9445	0	0	0.0162735	2.28669	-29.7765	2.42149	260.939	372.178	632.591	397.85	397.85	397.85	14.4557	-70.3869	3.22064	135.886	411.902	262.869	194.682	194.682	194.682	-71.3665	-5.47775	-12.7845	53.45	-0.362002	-1.09748	0.029237	-0.174206	1.5701	293.569	-100.378	24.4125	0	0	-0.191268
1442	0	18.0492	0	0	18.8476	7.53354	-16.4469	-0.228275	-0.092968	0.0182741	-7.09872	0	-26.1834	0	0	0.0421459	2.31824	-30.0963	2.15158	262.415	371.863	641.958	396.689	396.689	396.689	14.8471	-73.743	4.13609	164.448	410.2	262.024	194.682	194.682	194.682	-74.7827	-5.3642	-13.3439	53.7994	0.162083	-1.31635	0.0111457	-0.171755	1.39217	291.66	-109.58	13.9323	0	0	-0.00390321
1443	0	16.8264	0	0	17.4892	7.26872	-15.5885	-0.23396	-0.101617	-0.00507012	-4.90947	-6.52E-15	-31.2362	0	0	0.0727924	2.35295	-30.1364	1.80898	262.595	371.416	650.526	395.564	395.564	395.564	14.893	-76.8416	4.90806	193.384	407.772	261.28	194.682	194.682	194.682	-77.8981	-5.16032	-13.5948	53.8574	0.676553	-1.49041	0.00744218	-0.172816	1.25331	290.91	-113.854	3.85366	0	0	0.157303
1444	0	15.1705	0	0	15.6788	6.92167	-14.4522	-0.244607	-0.0977538	-0.0475266	-4.98395	1.86E-15	-33.017	0	0	0.0938364	2.3762	-29.9287	1.43731	261.68	370.841	658.197	394.572	394.572	394.572	14.5206	-79.6216	5.47089	222.591	404.506	260.647	194.682	194.682	194.682	-80.6368	-4.83322	-13.464	53.6646	1.18429	-1.64806	0.00494858	-0.174715	1.15505	300.465	-111.948	-5.47573	0	0	0.291745
1445	0	13.0931	0	0	13.4461	6.4957	-13.0408	-0.262257	-0.0802427	-0.111985	-7.80309	4.66E-16	-30.962	0	0	0.0883635	2.37604	-29.5141	1.07989	259.905	370.144	664.92	393.803	393.803	393.803	13.6965	-82.0529	5.77614	251.866	400.342	260.204	194.682	194.682	194.682	-82.9647	-4.36605	-12.9128	53.269	1.68351	-1.81633	-0.00986381	-0.174818	1.09544	327.815	-104.106	-13.5593	0	0	0.41324
1446	0	10.6673	0	0	10.8842	6.00336	-11.3884	-0.285196	-0.0503738	-0.19724	-12.994	1.86E-15	-25.0916	0	0	0.047374	2.34503	-28.9402	0.775158	257.526	369.337	670.684	393.334	393.334	393.334	12.4348	-84.1458	5.80119	280.877	395.295	260.102	194.682	194.682	194.682	-84.9023	-3.76461	-11.9439	52.7229	2.16747	-2.0173	-0.0490137	-0.169867	1.06682	377.695	-90.8043	-20.176	0	0	0.536298
1447	0	8.03108	0	0	8.14496	5.46567	-9.56072	-0.307805	-0.0118509	-0.29764	-19.2665	-3.15E-15	-16.0661	0	0	-0.0211734	2.28099	-28.2584	0.552775	254.807	368.433	675.514	393.215	393.215	393.215	10.7995	-85.9501	5.55322	309.162	389.46	260.542	194.682	194.682	194.682	-86.5225	-3.0586	-10.6047	52.0805	2.62477	-2.26542	-0.12241	-0.157659	1.05382	451.586	-72.7788	-25.2944	0	0	0.666136
1448	0	5.37255	0	0	5.42096	4.91022	-7.65105	-0.321326	0.0296209	-0.403894	-24.596	-3.52E-15	-5.11766	0	0	-0.0926203	2.18655	-27.5202	0.43069	252.002	367.447	679.456	393.46	393.46	393.46	8.90043	-87.5452	5.06812	336.163	383.021	261.734	194.682	194.682	194.682	-87.9336	-2.29619	-8.98543	51.3944	3.0408	-2.56574	-0.231393	-0.137365	1.03897	546.618	-51.4138	-28.9239	0	0	0.793007
1449	0	2.89746	0	0	2.91222	4.36808	-5.76976	-0.316073	0.0672942	-0.505596	-26.7063	-2.02E-15	6.15326	0	0	-0.13815	2.06755	-26.7738	0.414141	249.339	366.391	682.574	394.047	394.047	394.047	6.87969	-89.0188	4.40585	361.276	376.236	263.821	194.682	194.682	194.682	-89.2492	-1.53308	-7.21055	50.7122	3.40037	-2.91409	-0.372919	-0.112289	1.00093	657.702	-29.6217	-31.1983	0	0	0.897441
1450	0	0.785332	0	0	0.787281	3.86958	-4.02829	-0.284437	0.0951586	-0.593988	-23.7434	-3.15E-15	16.1187	0	0	-0.14223	1.93113	-26.0609	0.496252	247.01	365.273	684.935	394.921	394.921	394.921	4.88958	-90.4407	3.64318	383.919	369.406	266.807	194.682	194.682	194.682	-90.5549	-0.819446	-5.42198	50.074	3.69007	-3.29792	-0.538527	-0.0871468	0.925996	778.753	-11.1934	-32.6237	0	0	0.957398
1451	0	-0.85121	0	0	-0.852042	3.43999	-2.52114	-0.22368	0.109497	-0.663443	-14.9222	-8.15E-16	23.4703	0	0	-0.111315	1.78381	-25.4145	0.659928	245.157	364.095	686.605	396.004	396.005	396.004	3.06663	-91.8367	2.86475	403.594	362.823	270.502	194.682	194.682	194.682	-91.879	-0.18964	-3.75654	49.5094	3.90086	-3.69821	-0.718359	-0.067933	0.80826	903.561	0.135093	-34.0872	0	0	0.95621
1452	0	-1.99096	0	0	-1.99149	3.09589	-1.31122	-0.137461	0.109506	-0.711362	-0.929129	6.99E-16	27.4607	0	0	-0.0666124	1.63032	-24.8571	0.88057	243.871	362.854	687.638	397.208	397.208	397.208	1.51015	-93.1708	2.15337	419.92	356.717	274.5	194.682	194.682	194.682	-93.1782	0.342041	-2.32471	49.0365	4.0296	-4.09158	-0.900233	-0.0572431	0.653392	1024.69	2.51313	-36.4807	0	0	0.888073
1453	0	-2.70428	0	0	-2.70436	2.84315	-0.421712	-0.0364182	0.0968266	-0.737717	15.9812	2.33E-15	27.9735	0	0	-0.0275976	1.473	-24.4007	1.129	243.191	361.542	688.071	398.443	398.443	398.443	0.270928	-94.3438	1.57946	432.657	351.221	278.213	194.682	194.682	194.682	-94.3411	0.779511	-1.19592	48.6611	4.07998	-4.4526	-1.072	-0.0550825	0.478708	1133.54	-3.99486	-40.1833	0	0	0.764663
1454	0	-3.12833	0	0	-3.12835	2.67673	0.164158	0.0624208	0.0745	-0.745109	32.2558	1.40E-15	25.4327	0	0	-0.000806853	1.31213	-24.0472	1.37429	243.106	360.146	687.925	399.63	399.63	399.63	-0.648809	-95.2115	1.19043	441.706	346.355	280.958	194.682	194.682	194.682	-95.2115	1.1393	-0.392632	48.3769	4.06227	-4.75588	-1.22222	-0.0574152	0.312165	1221.56	-17.7084	-44.8392	0	0	0.616634
1455	0	-3.42246	0	0	-3.42258	2.58268	0.495257	0.138776	0.0468669	-0.737658	43.8008	-6.99E-16	20.7076	0	0	0.0169574	1.14648	-23.7895	1.58636	243.56	358.653	687.2	400.706	400.706	400.706	-1.28599	-95.6233	1.00318	447.08	342.037	282.085	194.682	194.682	194.682	-95.6302	1.44424	0.106758	48.1668	3.99255	-4.9782	-1.34451	-0.0585777	0.185361	1282.08	-35.5712	-49.5266	0	0	0.486556
1456	0	-3.71491	0	0	-3.71516	2.54232	0.637321	0.174434	0.0194606	-0.719569	47.1033	-2.33E-15	14.9846	0	0	0.0270821	0.974279	-23.6138	1.73767	244.465	357.055	685.882	401.626	401.626	401.626	-1.70136	-95.471	1.00301	448.86	338.117	281.127	194.682	194.682	194.682	-95.4845	1.71762	0.356885	48.0048	3.89086	-5.0996	-1.43273	-0.0513491	0.127066	1309.78	-53.1207	-53.0465	0	0	0.414984
1457	0	-4.05658	0	0	-4.05685	2.53796	0.652669	0.158472	-0.0014582	-0.692543	40.3279	1.86E-15	9.6131	0	0	0.0250136	0.793845	-23.5013	1.80484	245.705	355.35	683.945	402.363	402.363	402.363	-1.96099	-94.7335	1.15073	447.155	334.42	277.917	194.682	194.682	194.682	-94.7518	1.97755	0.428299	47.8589	3.77945	-5.10488	-1.4797	-0.0291815	0.153232	1299.41	-64.8253	-54.2248	0	0	0.425584
1458	0	-4.39586	0	0	-4.39608	2.55837	0.580818	0.0912736	-0.0104395	-0.655318	24.0715	-2.97E-15	5.82593	0	0	0.0108853	0.603819	-23.4304	1.76985	247.151	353.54	681.36	402.908	402.908	402.908	-2.11831	-93.5011	1.3956	442.088	330.8	272.658	194.682	194.682	194.682	-93.522	2.23097	0.387854	47.6952	3.68076	-4.9845	-1.47602	0.0114359	0.264204	1246.15	-65.4221	-52.3277	0	0	0.513923
1459	0	-4.58507	0	0	-4.58522	2.60253	0.425379	-0.0144333	-0.0044264	-0.604801	1.43962	2.91E-16	4.39765	0	0	0.00223924	0.403035	-23.3794	1.62122	248.668	351.633	678.099	403.259	403.259	403.259	-2.20048	-91.9673	1.68798	433.823	327.192	265.895	194.682	194.682	194.682	-91.9891	2.46896	0.281945	47.4813	3.61577	-4.73555	-1.41289	0.0708333	0.44335	1147.74	-50.8258	-47.5481	0	0	0.644242
1460	0	-4.41886	0	0	-4.41889	2.68025	0.151792	-0.135998	0.0157536	-0.539261	-22.6608	2.42E-15	5.30748	0	0	0.0288076	0.190155	-23.3286	1.3552	250.123	349.642	674.148	403.423	403.423	403.423	-2.20407	-90.3896	1.98836	422.617	323.629	258.411	194.682	194.682	194.682	-90.4104	2.66691	0.12766	47.191	3.60233	-4.36267	-1.28923	0.146344	0.662176	1008.92	-19.4892	-41.3082	0	0	0.76
1461	0	-3.69522	0	0	-3.69526	2.80921	-0.302222	-0.24697	0.0444585	-0.45942	-42.941	5.53E-15	7.61918	0	0	0.106695	-0.0366258	-23.2615	0.977248	251.4	347.583	669.513	403.413	403.413	403.413	-2.10432	-89.0272	2.27245	408.84	320.239	251.046	194.682	194.682	194.682	-89.0444	2.79349	-0.0840022	46.8073	3.65381	-3.87912	-1.11232	0.230146	0.890936	840.964	25.4537	-35.733	0	0	0.805328
1462	0	-2.28117	0	0	-2.28152	3.00848	-1.00365	-0.324661	0.0724895	-0.36856	-55.3113	-1.81E-15	9.84194	0	0	0.215248	-0.279572	-23.1668	0.503317	252.397	345.477	664.224	403.237	403.237	403.237	-1.87763	-88.0744	2.53336	392.95	317.19	244.507	194.682	194.682	194.682	-88.0849	2.82743	-0.372214	46.3255	3.77774	-3.30769	-0.900352	0.312652	1.10474	659.855	77.0219	-32.5939	0	0	0.74953
1463	0	-0.161072	0	0	-0.161168	3.29044	-1.99554	-0.35847	0.0907007	-0.271285	-58.2175	-8.97E-15	10.6453	0	0	0.304756	-0.540883	-23.0385	-0.0399746	253.038	343.355	658.343	402.909	402.909	402.909	-1.52819	-87.6118	2.78092	375.445	314.629	239.227	194.682	194.682	194.682	-87.6137	2.77476	-0.744506	45.7537	3.97501	-2.68027	-0.671576	0.382132	1.2941	479.619	126.12	-32.2191	0	0	0.595712
1464	0	2.55516	0	0	2.55934	3.6545	-3.27431	-0.355588	0.0956021	-0.173657	-53.2281	-8.15E-15	9.65537	0	0	0.33495	-0.821905	-22.8755	-0.616345	253.266	341.255	651.957	402.436	402.436	402.436	-1.10291	-87.5983	3.03597	356.804	312.617	235.323	194.682	194.682	194.682	-87.5913	2.67525	-1.1818	45.1128	4.23916	-2.03643	-0.445584	0.43338	1.46607	311.647	167.567	-33.7286	0	0	0.376638
1465	0	5.67349	0	0	5.69339	4.0863	-4.78653	-0.330422	0.0915361	-0.0834279	-43.5282	-4.78E-15	7.65382	0	0	0.302249	-1.12209	-22.6798	-1.18305	253.043	339.229	645.177	401.828	401.828	401.828	-0.681429	-87.9089	3.32238	337.464	311.134	232.668	194.682	194.682	194.682	-87.8945	2.59218	-1.64245	44.4333	4.55679	-1.41992	-0.243459	0.466649	1.63296	167.423	201.267	-36.0492	0	0	0.144263
1466	0	8.97596	0	0	9.03357	4.56306	-6.44808	-0.29302	0.0824077	-0.00791343	-32.0749	3.64E-15	5.48761	0	0	0.230216	-1.43801	-22.4549	-1.69617	252.339	337.336	638.131	401.09	401.091	401.091	-0.344929	-88.3899	3.66162	317.806	310.114	231.004	194.682	194.682	194.682	-88.3698	2.59043	-2.08314	43.7515	4.9087	-0.873281	-0.087108	0.481211	1.80153	58.3105	226.27	-38.0354	0	0	-0.0458213
1467	0	12.2625	0	0	12.3901	5.05907	-8.16473	-0.251054	0.0687706	0.0487778	-21.2146	-4.19E-15	3.50421	0	0	0.149247	-1.76248	-22.2023	-2.11784	251.118	335.642	630.948	400.232	400.232	400.232	-0.150567	-88.8958	4.06695	298.138	309.482	230.033	194.682	194.682	194.682	-88.8703	2.71679	-2.47346	43.1034	5.27177	-0.430904	0.0119496	0.472955	1.97184	-10.3308	239.258	-38.3671	0	0	-0.158276
1468	0	15.3726	0	0	15.608	5.54844	-9.84351	-0.21267	0.0533424	0.0859493	-12.6721	-5.21E-15	1.99921	0	0	0.0836456	-2.08438	-21.9195	-2.4231	249.334	334.21	623.755	399.26	399.26	399.26	-0.122774	-89.3095	4.53805	278.695	309.163	229.467	194.682	194.682	194.682	-89.2778	2.99013	-2.79715	42.5181	5.6214	-0.112477	0.0530593	0.440096	2.14138	-39.2852	239.23	-36.4076	0	0	-0.188714
1469	0	18.1972	0	0	18.5769	6.00779	-11.4033	-0.181766	0.0381826	0.104713	-7.07433	-9.45E-16	0.985577	0	0	0.0419886	-2.38927	-21.5986	-2.60503	246.917	333.098	616.662	398.187	398.187	398.187	-0.252112	-89.556	5.06252	259.63	309.092	229.075	194.682	194.682	194.682	-89.5171	3.40041	-3.052	42.0125	5.93402	0.0815566	0.0453873	0.383696	2.30659	-33.3094	226.518	-32.1862	0	0	-0.156122
1470	0	20.6786	0	0	21.2291	6.4181	-12.7817	-0.159253	0.0242398	0.107718	-4.25849	-3.01E-15	0.295489	0	0	0.0213477	-2.66114	-21.2255	-2.67581	243.783	332.344	609.76	397.034	397.034	397.034	-0.503153	-89.6036	5.61973	241.024	309.213	228.698	194.682	194.682	194.682	-89.5567	3.91489	-3.24623	41.5868	6.18977	0.17024	0.00640167	0.304575	2.46169	-1.03629	201.716	-26.0955	0	0	-0.0896627
1471	0	22.7999	0	0	23.5324	6.76572	-13.9375	-0.145392	0.0126263	0.0986539	-3.71544	-1.94E-15	-0.181669	0	0	0.01483	-2.8848	-20.782	-2.66307	239.837	331.964	603.123	395.827	395.827	395.827	-0.827457	-89.4549	6.18444	222.889	309.484	228.245	194.682	194.682	194.682	-89.4002	4.48831	-3.39269	41.2241	6.37419	0.187694	-0.0397948	0.207659	2.60665	45.9657	167.203	-18.9772	0	0	-0.0151341
1472	0	24.5739	0	0	25.4828	7.04331	-14.8519	-0.138683	0.00298613	0.0817829	-4.65155	-2.13E-15	-0.633432	0	0	0.0147512	-3.0487	-20.2477	-2.60245	234.991	331.946	596.813	394.6	394.6	394.6	-1.17527	-89.1355	6.73127	205.189	309.87	227.679	194.682	194.682	194.682	-89.0739	5.07317	-3.50525	40.8918	6.47927	0.174811	-0.072304	0.0969354	2.73839	96.1317	124.983	-11.6245	0	0	0.0547394
1473	0	26.0301	0	0	27.0948	7.24959	-15.5262	-0.137456	-0.00498326	0.0609748	-6.3062	2.53E-15	-1.16776	0	0	0.0160377	-3.1469	-19.603	-2.529	229.18	332.249	590.882	393.398	393.398	393.398	-1.50465	-88.6815	7.23751	187.853	310.345	227.003	194.682	194.682	194.682	-88.614	5.62766	-3.59559	40.5466	6.50331	0.170035	-0.0754518	-0.0197162	2.85788	139.789	78.3011	-4.88552	0	0	0.117738
1474	0	27.2037	0	0	28.3935	7.38847	-15.9776	-0.140216	-0.0120364	0.0395259	-8.08238	-3.17E-15	-1.87786	0	0	0.0162665	-3.18031	-18.8315	-2.46945	222.371	332.81	585.388	392.266	392.266	392.266	-1.78579	-88.1278	7.68449	170.794	310.882	226.244	194.682	194.682	194.682	-88.0554	6.11979	-3.67138	40.1407	6.45046	0.201176	-0.0448291	-0.134781	2.96509	170.899	30.2144	0.672301	0	0	0.175808
1475	0	28.1284	0	0	29.408	7.46733	-16.2331	-0.144792	-0.0186123	0.0199017	-9.48662	2.69E-15	-2.78545	0	0	0.0147584	-3.15642	-17.9216	-2.43715	214.573	333.548	580.387	391.257	391.257	391.257	-2.00234	-87.5026	8.05737	153.924	311.458	225.442	194.682	194.682	194.682	-87.4259	6.5284	-3.73507	39.6286	6.32927	0.280366	0.0165726	-0.240111	3.0589	186.739	-16.2038	4.77625	0	0	0.228218
1476	0	28.8307	0	0	30.164	7.49521	-16.3232	-0.149815	-0.0247273	0.00365523	-10.2749	-3.44E-15	-3.83764	0	0	0.0120018	-3.08837	-16.868	-2.42991	205.829	334.376	575.944	390.421	390.421	390.42	-2.14949	-86.8219	8.3435	137.164	312.042	224.637	194.682	194.682	194.682	-86.7418	6.84119	-3.78344	38.9724	6.1518	0.402169	0.0982816	-0.327744	3.13929	188.02	-57.9212	7.36746	0	0	0.270679
1477	0	29.3267	0	0	30.68	7.48118	-16.2778	-0.154453	-0.0300868	-0.00832316	-10.3938	2.97E-15	-4.92529	0	0	0.00876233	-2.99284	-15.6715	-2.43134	196.215	335.209	572.124	389.799	389.799	389.799	-2.2308	-86.0897	8.53128	120.451	312.604	223.862	194.682	194.682	194.682	-86.007	7.05194	-3.80836	38.1464	5.93226	0.545551	0.187773	-0.38969	3.20363	177.262	-91.9996	8.56101	0	0	0.297198
1478	0	29.6224	0	0	30.9652	7.43309	-16.1222	-0.157973	-0.0339696	-0.0160111	-9.88824	-3.96E-15	-5.87699	0	0	0.00566832	-2.88747	-14.3384	-2.41522	185.826	335.971	568.996	389.425	389.425	389.425	-2.25495	-85.2989	8.60953	103.738	313.114	223.142	194.682	194.682	194.682	-85.215	7.15804	-3.79844	37.1379	5.68604	0.678981	0.270549	-0.420129	3.24867	158.695	-115.822	8.49625	0	0	0.305321
1479	0	29.7142	0	0	31.0194	7.35678	-15.8748	-0.160494	-0.0359493	-0.0196592	-8.9354	3.15E-15	-6.54005	0	0	0.00315724	-2.78804	-12.8792	-2.35195	174.767	336.603	566.621	389.318	389.318	389.318	-2.23287	-84.4338	8.56773	87.0011	313.544	222.489	194.682	194.682	194.682	-84.3507	7.15857	-3.74089	35.9472	5.42833	0.767712	0.337678	-0.41629	3.27169	135.744	-127.753	7.49967	0	0	0.294794
1480	0	29.5913	0	0	30.8347	7.25587	-15.5467	-0.162329	-0.0356627	-0.0195813	-7.72992	2.56E-15	-6.7685	0	0	0.00136508	-2.70603	-11.3075	-2.21488	163.145	337.07	565.053	389.48	389.48	389.48	-2.17584	-83.4735	8.39739	70.2295	313.879	221.903	194.682	194.682	194.682	-83.3937	7.05382	-3.62395	34.5854	5.1727	0.780819	0.384634	-0.379116	3.2704	110.784	-127.223	5.98749	0	0	0.26685
1481	0	29.2388	0	0	30.399	7.13186	-15.1419	-0.163489	-0.0333892	-0.0161537	-6.39015	3.96E-15	-6.49512	0	0	0.00024065	-2.64703	-9.63792	-1.98577	151.063	337.363	564.329	389.904	389.904	389.904	-2.09401	-82.3949	8.09438	53.43	314.113	221.379	194.682	194.682	194.682	-82.3211	6.84566	-3.43951	33.072	4.92973	0.696939	0.412497	-0.314967	3.2421	84.6343	-115.56	4.56197	0	0	0.221231
1482	0	28.6399	0	0	29.6981	6.98454	-14.659	-0.16393	-0.0294367	-0.0101027	-4.96654	-3.38E-15	-5.69243	0	0	-0.000350037	-2.61024	-7.88555	-1.65808	138.613	337.498	564.473	390.569	390.569	390.569	-1.99547	-81.1752	7.661	36.6227	314.252	220.903	194.682	194.682	194.682	-81.1101	6.53822	-3.18527	31.431	4.70571	0.507692	0.426133	-0.232358	3.18736	57.2383	-94.9944	3.69098	0	0	0.157217
1483	0	27.7771	0	0	28.7176	6.81251	-14.0922	-0.162818	-0.0238394	-0.00222198	-3.37146	2.21E-15	-4.35998	0	0	-0.000359337	-2.58927	-6.06511	-1.23788	125.883	337.518	565.49	391.451	391.451	391.45	-1.88612	-79.793	7.10722	19.8381	314.314	220.456	194.682	194.682	194.682	-79.7388	6.13881	-2.86561	29.6891	4.50225	0.218364	0.431795	-0.141656	3.10622	27.886	-68.4246	3.59405	0	0	0.0735697
1484	0	26.6319	0	0	27.4432	6.61418	-13.4351	-0.158714	-0.0165327	0.00677787	-1.42738	8.74E-16	-2.55521	0	0	0.000795507	-2.57368	-4.19089	-0.742876	112.954	337.481	567.367	392.519	392.519	392.519	-1.76916	-78.2274	6.45115	3.11219	314.328	220.009	194.682	194.682	194.682	-78.1852	5.65824	-2.49213	27.8728	4.31627	-0.153566	0.435739	-0.0505709	3.00007	-4.48601	-38.2909	4.13635	0	0	-0.0308721
1485	0	25.1821	0	0	25.8578	6.38878	-12.6838	-0.151392	-0.00821467	0.016071	0.899294	-2.77E-15	-0.475802	0	0	0.00406731	-2.55103	-2.27684	-0.199741	99.9047	337.454	570.078	393.747	393.747	393.747	-1.64493	-76.4544	5.71824	-13.5203	314.328	219.512	194.682	194.682	194.682	-76.4244	5.11082	-2.08305	26.0075	4.14086	-0.581588	0.443268	0.0323711	2.87166	-40.8352	-7.81846	5.12251	0	0	-0.156461
1486	0	23.4015	0	0	23.9414	6.13654	-11.8374	-0.141424	0.000421336	0.0242307	3.49401	2.15E-15	1.64345	0	0	0.010363	-2.50905	-0.337024	0.359494	86.8139	337.507	573.577	395.104	395.104	395.104	-1.5132	-74.447	4.93957	-30.0311	314.357	218.9	194.682	194.682	194.682	-74.4279	4.51505	-1.66034	24.1171	3.96656	-1.03423	0.456609	0.102055	2.72673	-80.7437	20.6364	6.11224	0	0	-0.297584
1487	0	21.2619	0	0	21.672	5.85864	-10.8987	-0.12956	0.00884721	0.0297847	6.12484	1.98E-15	3.58496	0	0	0.0200866	-2.43768	1.61418	0.901759	73.7622	337.704	577.812	396.564	396.564	396.564	-1.37662	-72.1755	4.14969	-46.4054	314.454	218.092	194.682	194.682	194.682	-72.1655	3.89448	-1.24557	22.2239	3.78321	-1.47964	0.477741	0.153918	2.56832	-123.55	44.9171	6.68944	0	0	-0.447402
1488	0	18.7355	0	0	19.0279	5.55697	-9.87259	-0.117595	0.0164569	0.0308532	8.3446	1.63E-15	5.15606	0	0	0.0319424	-2.33051	3.56185	1.3975	60.8352	338.094	582.716	398.1	398.1	398.1	-1.24301	-69.6101	3.38436	-62.6479	314.653	217.005	194.682	194.682	194.682	-69.6069	3.27777	-0.856228	20.3488	3.58151	-1.8902	0.506672	0.186062	2.40215	-167.492	63.4747	6.54853	0	0	-0.59478
1489	0	15.8004	0	0	15.9922	5.23403	-8.76678	-0.10828	0.0226806	0.0258437	9.52156	2.33E-15	6.21208	0	0	0.0418922	-2.18551	5.49055	1.82469	48.1253	338.704	588.211	399.684	399.684	399.684	-1.1263	-66.725	2.67894	-78.7879	314.981	215.57	194.682	194.682	194.682	-66.7265	2.69811	-0.503084	18.5115	3.35469	-2.24631	0.545093	0.195969	2.23493	-211.105	74.2989	5.68297	0	0	-0.730908
1490	0	12.4483	0	0	12.5602	4.89319	-7.59219	-0.105078	0.0270827	0.0134693	8.90478	2.33E-15	6.65389	0	0	0.0426166	-2.00497	7.38432	2.17212	35.7334	339.541	594.211	401.289	401.289	401.289	-1.0445	-63.5047	2.06752	-94.8771	315.452	213.749	194.682	194.682	194.682	-63.5092	2.19139	-0.189893	16.7308	3.09942	-2.53919	0.594714	0.183486	2.07344	-253.231	75.8829	4.20546	0	0	-0.849501
1491	0	8.69348	0	0	8.7478	4.5389	-6.36411	-0.111283	0.028728	-0.00669195	5.78168	0	6.34701	0	0	0.024837	-1.79478	9.22659	2.44108	23.7712	340.586	600.619	402.888	402.888	402.888	-1.01594	-59.9519	1.58155	-110.979	316.071	211.567	194.682	194.682	194.682	-59.9584	1.7931	0.0857099	15.024	2.81641	-2.77222	0.658102	0.149348	1.92417	-293.76	66.4977	2.38906	0	0	-0.9498
1492	0	4.58342	0	0	4.60169	4.17663	-5.10206	-0.129227	0.0264056	-0.0344002	-0.339476	-2.80E-15	5.14202	0	0	-0.0196865	-1.56334	11	2.64541	12.3619	341.798	607.324	404.455	404.455	404.455	-1.05579	-56.096	1.24711	-127.148	316.833	209.131	194.682	194.682	194.682	-56.1041	1.53408	0.331663	13.4073	2.51035	-2.96045	0.736196	0.0945358	1.79184	-332.851	44.4656	0.525815	0	0	-1.03266
1493	0	0.206859	0	0	0.207331	3.81254	-3.82844	-0.159728	0.0193685	-0.0676267	-9.55266	-2.56E-15	2.97588	0	0	-0.0937292	-1.32056	12.6862	2.80893	1.63997	343.114	614.202	405.964	405.964	405.964	-1.17404	-52.0007	1.08033	-143.398	317.712	206.638	194.682	194.682	194.682	-52.0109	1.43525	0.561761	11.8955	2.1897	-3.12781	0.830174	0.0225092	1.67641	-372.427	9.28221	-1.10146	0	0	-1.10272
1494	0	-4.301	0	0	-4.30534	3.45317	-2.56747	-0.200573	0.0081272	-0.103547	-21.2921	4.78E-15	-0.00911611	0	0	-0.188978	-1.0769	14.2659	2.96109	-8.25188	344.462	621.115	407.394	407.394	407.394	-1.37351	-47.7679	1.08278	-159.666	318.665	204.363	194.682	194.682	194.682	-47.7819	1.5019	0.793881	10.5026	1.86606	-3.30249	0.937723	-0.0604599	1.57538	-413.461	-36.9813	-2.34696	0	0	-1.1563
1495	0	-8.76129	0	0	-8.76373	3.10562	-1.34546	-0.245686	-0.00653033	-0.137931	-34.2236	3.49E-15	-3.53951	0	0	-0.283461	-0.84303	15.719	3.13096	-17.1677	345.76	627.911	408.722	408.722	408.723	-1.64854	-43.5362	1.23656	-175.795	319.64	202.626	194.682	194.682	194.682	-43.5564	1.71795	1.04656	9.24186	1.55312	-3.51094	1.05488	-0.148552	1.4782	-456.491	-90.9852	-2.97807	0	0	-1.18447
1496	0	-12.9658	0	0	-12.9658	2.77693	-0.188595	-0.285359	-0.023375	-0.167072	-46.3553	3.49E-15	-7.21414	0	0	-0.346979	-0.629599	17.0253	3.34131	-24.9654	346.929	634.426	409.933	409.933	409.933	-1.98688	-39.4673	1.50132	-191.534	320.578	201.732	194.682	194.682	194.682	-39.4972	2.04349	1.33609	8.12517	1.26543	-3.772	1.17225	-0.234455	1.37471	-497.977	-147.393	-2.88223	0	0	-1.16667
1497	0	-16.7049	0	0	-16.7069	2.47341	0.879865	-0.308904	-0.0402802	-0.188578	-55.5057	-5.59E-15	-10.5252	0	0	-0.355005	-0.447321	18.1659	3.6037	-31.516	347.895	640.49	411.01	411.01	411.01	-2.37484	-35.7221	1.81512	-206.589	321.424	201.907	194.682	194.682	194.682	-35.7654	2.41724	1.67554	7.16253	1.01726	-4.09211	1.27699	-0.311781	1.25176	-531.247	-199.922	-2.09305	0	0	-1.08294
1498	0	-19.8026	0	0	-19.8132	2.20034	1.84063	-0.311869	-0.055211	-0.202375	-60.2929	-5.13E-15	-13.0398	0	0	-0.30451	-0.306909	19.1249	3.9157	-36.7135	348.603	645.934	411.947	411.947	411.947	-2.80194	-32.4299	2.10159	-220.697	322.129	203.257	194.682	194.682	194.682	-32.4899	2.76456	2.07461	6.36075	0.82109	-4.46283	1.35488	-0.37467	1.10808	-548.863	-242.511	-0.744625	0	0	-0.927495
1499	0	-22.1399	0	0	-22.1654	1.96241	2.67687	-0.296158	-0.066267	-0.209182	-60.3704	-6.99E-15	-14.4509	0	0	-0.214276	-0.218728	19.891	4.26023	-40.4853	349.012	650.598	412.742	412.742	412.742	-3.26398	-29.6692	2.28069	-233.694	322.652	205.775	194.682	194.682	194.682	-29.7477	3.00872	2.54115	5.72207	0.68672	-4.86056	1.3983	-0.417931	0.946658	-547.736	-269.89	1.01269	0	0	-0.718242
1500	0	-23.6655	0	0	-23.709	1.76472	3.37078	-0.26799	-0.0714342	-0.209789	-56.3289	2.80E-15	-14.5455	0	0	-0.113965	-0.192114	20.4587	4.6077	-42.8004	349.105	654.341	413.403	413.403	413.403	-3.76283	-27.4619	2.28062	-245.532	322.964	209.371	194.682	194.682	194.682	-27.5582	3.08225	3.08238	5.243	0.620593	-5.24914	1.40453	-0.436788	0.77675	-529.454	-277.445	2.95098	0	0	-0.488698
1501	0	-24.3931	0	0	-24.4534	1.61376	3.90002	-0.235358	-0.0690396	-0.204217	-49.4026	2.33E-16	-13.2132	0	0	-0.0298173	-0.234133	20.8292	4.91978	-43.6743	348.885	657.042	413.948	413.948	413.948	-4.30293	-25.7785	2.04839	-256.269	323.052	213.911	194.682	194.682	194.682	-25.8882	2.93629	3.70411	4.91398	0.625374	-5.58424	1.38025	-0.427198	0.607903	-501.079	-262.17	4.74054	0	0	-0.276983
1502	0	-24.3931	0	0	-24.4643	1.51779	4.23612	-0.205845	-0.0576203	-0.191877	-41.0926	-3.49E-16	-10.3931	0	0	0.0249182	-0.34799	21.0104	5.15506	-43.169	348.374	658.615	414.402	414.402	414.402	-4.88604	-24.549	1.55811	-266.032	322.93	219.243	194.682	194.682	194.682	-24.6633	2.54733	4.40735	4.71942	0.699678	-5.81961	1.33511	-0.387575	0.450388	-471.868	-223.197	5.79872	0	0	-0.111776
1503	0	-23.7779	0	0	-23.8508	1.48601	4.34734	-0.184919	-0.0365543	-0.172043	-32.8109	1.63E-15	-6.11925	0	0	0.0515631	-0.531626	21.0159	5.27499	-41.3874	347.615	659	414.794	414.794	414.794	-5.50609	-23.6775	0.815927	-274.966	322.651	225.211	194.682	194.682	194.682	-23.7829	1.92057	5.18318	4.63924	0.838042	-5.91355	1.28245	-0.318634	0.311544	-451.487	-162.374	5.29388	0	0	-0.00519476
1504	0	-22.6859	0	0	-22.7506	1.52643	4.20585	-0.174337	-0.00706142	-0.144526	-25.5676	2.33E-15	-0.624534	0	0	0.0607172	-0.776677	20.8631	5.24964	-38.4631	346.665	658.17	415.154	415.154	415.154	-6.14565	-23.0559	-0.139611	-283.198	322.31	231.652	194.682	194.682	194.682	-23.135	1.08918	6.00823	4.6505	1.03093	-5.83499	1.23015	-0.227408	0.196841	-445.643	-85.7027	2.43415	0	0	0.0493351
1505	0	-21.2665	0	0	-21.3156	1.64267	3.79872	-0.173981	0.0273709	-0.110243	-20.0532	1.40E-15	5.61198	0	0	0.0648324	-1.06866	20.5718	5.06148	-34.5473	345.597	656.127	415.503	415.503	415.503	-6.77691	-22.5757	-1.24346	-290.802	322.045	238.396	194.682	194.682	194.682	-22.6092	0.108546	6.84464	4.73057	1.26499	-5.56748	1.18408	-0.124144	0.111611	-456.764	-2.40482	-3.04421	0	0	0.0721463
1506	0	-19.6647	0	0	-19.6955	1.83108	3.13795	-0.182734	0.0626456	-0.0715699	-16.678	6.52E-15	12.0316	0	0	0.0726523	-1.3882	20.162	4.70731	-29.7942	344.489	652.902	415.85	415.85	415.85	-7.36577	-22.1378	-2.41524	-297.793	322.013	245.261	194.682	194.682	194.682	-22.1077	-0.953638	7.64453	4.85983	1.52401	-5.1109	1.14224	-0.020676	0.0605214	-482.409	77.5673	-10.6237	0	0	0.0890436
1507	0	-18.0071	0	0	-18.0216	2.0803	2.26264	-0.199401	0.0952348	-0.0323845	-15.641	1.86E-15	18.12	0	0	0.0872497	-1.71317	19.6519	4.197	-24.3479	343.422	648.547	416.19	416.19	416.19	-7.87549	-21.6622	-3.57375	-304.117	322.369	252.067	194.682	194.682	194.682	-21.5549	-2.02949	8.35564	5.02519	1.79024	-4.47976	1.09938	0.0728948	0.0506751	-516.98	145.951	-19.0378	0	0	0.122685
1508	0	-16.3891	0	0	-16.393	2.37383	1.23033	-0.222789	0.122346	0.00287443	-16.9347	-7.45E-15	23.4303	0	0	0.106977	-2.02131	19.0562	3.55028	-18.3327	342.472	643.141	416.499	416.499	416.499	-8.26787	-21.0964	-4.65015	-309.658	323.251	258.644	194.682	194.682	194.682	-20.9053	-3.06182	8.9257	5.22297	2.04619	-3.69931	1.0495	0.150404	0.0893233	-553.548	197.848	-26.6974	0	0	0.188416
1509	0	-14.8677	0	0	-14.8677	2.69423	0.102558	-0.251091	0.142112	0.0301454	-20.2931	0	27.6082	0	0	0.128007	-2.29255	18.385	2.79227	-11.8454	341.704	636.784	416.739	416.739	416.739	-8.50482	-20.4207	-5.59642	-314.248	324.768	264.857	194.682	194.682	194.682	-20.1477	-4.00999	9.30685	5.46069	2.27646	-2.80038	0.986975	0.208105	0.183964	-585.191	231.32	-32.1513	0	0	0.294274
1510	0	-13.4599	0	0	-13.4622	3.02726	-1.06971	-0.28189	0.1538	0.0473155	-25.2247	0	30.4187	0	0	0.147139	-2.5108	17.643	1.94886	-4.95178	341.172	629.598	416.862	416.863	416.863	-8.55106	-19.6484	-6.38745	-317.683	326.989	270.617	194.682	194.682	194.682	-19.3035	-4.85052	9.45996	5.75793	2.46918	-1.81427	0.9136	0.246077	0.339152	-608.664	247.379	-34.611	0	0	0.444244
1511	0	-12.1488	0	0	-12.1584	3.36437	-2.25543	-0.312518	0.157411	0.0547247	-31.1078	-3.73E-15	31.7194	0	0	0.163239	-2.66476	16.8286	1.04369	2.31613	340.913	621.724	416.815	416.816	416.816	-8.37775	-18.8192	-7.01822	-319.751	329.946	275.883	194.682	194.682	194.682	-18.4196	-5.57414	9.35811	6.14522	2.6168	-0.769416	0.835571	0.265937	0.553675	-624.337	248.131	-33.9263	0	0	0.640986
1512	0	-10.895	0	0	-10.9149	3.70306	-3.44464	-0.340926	0.153117	0.0542247	-37.3338	-5.59E-15	31.4341	0	0	0.177018	-2.74803	15.9345	0.0971132	9.95983	340.949	613.324	416.548	416.548	416.548	-7.96639	-17.9897	-7.49827	-320.244	333.629	280.661	194.682	194.682	194.682	-17.5578	-6.18178	8.98909	6.66206	2.71648	0.309763	0.763437	0.270006	0.822704	-635.193	235.83	-30.3393	0	0	0.887017
1513	0	-9.64643	0	0	-9.67849	4.04529	-4.64317	-0.36546	0.141169	0.0489574	-43.3326	3.73E-15	29.5698	0	0	0.189663	-2.75829	14.9477	-0.872543	18.0127	341.284	604.574	416.019	416.019	416.019	-7.31225	-17.2245	-7.84534	-318.98	337.988	284.988	194.682	194.682	194.682	-16.7861	-6.6806	8.35695	7.3536	2.76975	1.40156	0.709575	0.261967	1.13628	-645.704	212.657	-24.1828	0	0	1.18621
1514	0	-8.3492	0	0	-8.39343	4.3949	-5.86315	-0.384576	0.122098	0.042045	-48.5887	7.45E-15	26.2449	0	0	0.201546	-2.69645	13.851	-1.84585	26.5365	341.91	595.662	415.208	415.208	415.208	-6.42682	-16.5886	-8.07928	-315.806	342.932	288.919	194.682	194.682	194.682	-16.1699	-7.08036	7.48251	8.26616	2.7821	2.48382	0.683139	0.243679	1.48146	-658.739	180.285	-15.7306	0	0	1.54121
1515	0	-6.95615	0	0	-7.01038	4.75504	-7.11413	-0.395447	0.0984301	0.0361789	-52.5436	9.32E-15	21.8431	0	0	0.211641	-2.56561	12.6245	-2.79887	35.6143	342.806	586.786	414.119	414.119	414.119	-5.33734	-16.1414	-8.2173	-310.611	348.332	292.508	194.682	194.682	194.682	-15.7668	-7.39076	6.40161	9.44235	2.76198	3.53049	0.687861	0.219561	1.84176	-674.347	142.184	-5.84661	0	0	1.94977
1516	0	-5.436	0	0	-5.49513	5.12733	-8.39985	-0.396262	0.0726078	0.0331902	-54.8668	5.59E-15	16.7644	0	0	0.21773	-2.37066	11.2483	-3.70069	45.3409	343.941	578.147	412.787	412.787	412.787	-4.08161	-15.93	-8.27214	-303.336	354.035	295.797	194.682	194.682	194.682	-15.6205	-7.62126	5.15881	10.9157	2.71956	4.50905	0.722997	0.192262	2.20212	-690.353	101.234	4.60678	0	0	2.398
1517	0	-3.77895	0	0	-3.83405	5.51142	-9.71707	-0.387305	0.0459058	0.0337454	-55.5841	4.66E-15	11.2768	0	0	0.217411	-2.11835	9.7051	-4.51271	55.8098	345.273	569.952	411.278	411.278	411.278	-2.70221	-15.9861	-8.25201	-293.977	359.881	298.805	194.682	194.682	194.682	-15.758	-7.78121	3.80139	12.7052	2.66573	5.3799	0.784037	0.162421	2.54767	-703.246	59.3095	15.0371	0	0	2.85545
1518	0	-1.99585	0	0	-2.0336	5.90448	-11.054	-0.370694	0.0186834	0.037637	-55.0112	-9.55E-15	5.54533	0	0	0.209484	-1.81794	7.983	-5.19039	67.0993	346.755	562.406	409.683	409.683	409.683	-1.2443	-16.3278	-8.16092	-282.585	365.714	301.524	194.682	194.682	194.682	-16.1922	-7.8787	2.37691	14.8108	2.61076	6.09818	0.86611	0.128504	2.86646	-710.082	17.298	25.2701	0	0	3.28048
1519	0	-0.112994	0	0	-0.115695	6.30071	-12.3889	-0.349055	-0.00909416	0.0439282	-53.5522	-1.07E-14	-0.289584	0	0	0.194589	-1.48179	6.07821	-5.68677	79.2598	348.338	555.712	408.111	408.111	408.111	0.244984	-16.9643	-7.99895	-269.251	371.381	303.922	194.682	194.682	194.682	-16.9272	-7.91902	0.933042	17.2113	2.5633	6.61739	0.961438	0.0881179	3.14916	-707.771	-23.7925	35.2479	0	0	3.62431
1520	0	1.83508	0	0	1.88875	6.6909	-13.6897	-0.32433	-0.0369307	0.0515045	-51.5011	-4.66E-16	-5.97749	0	0	0.174987	-1.12576	3.99655	-5.95707	92.3039	349.969	550.072	406.669	406.669	406.669	1.71529	-17.9021	-7.76296	-254.084	376.731	305.952	194.682	194.682	194.682	-17.9639	-7.90331	-0.481079	19.8651	2.52935	6.89403	1.06069	0.0394885	3.38626	-694.124	-62.1758	44.7941	0	0	3.84453
1521	0	3.81176	0	0	3.94487	7.06268	-14.9154	-0.296424	-0.0618895	0.0588173	-48.869	-8.39E-15	-10.9537	0	0	0.153762	-0.768888	1.75399	-5.96367	106.2	351.6	545.677	405.448	405.448	405.448	3.11377	-19.1484	-7.44798	-237.207	381.619	307.553	194.682	194.682	194.682	-19.3041	-7.82865	-1.81528	22.7134	2.51198	6.89266	1.14853	-0.0158743	3.56983	-665.741	-94.252	52.9307	0	0	3.90153
1522	0	5.77995	0	0	6.01444	7.40266	-16.0237	-0.265578	-0.0811472	0.0643709	-45.6421	5.59E-15	-14.6399	0	0	0.133673	-0.432132	-0.623943	-5.68195	120.869	353.192	542.702	404.506	404.506	404.506	4.39194	-20.709	-7.05054	-218.75	385.925	308.663	194.682	194.682	194.682	-20.9486	-7.69117	-3.02502	25.6863	2.51129	6.59139	1.20782	-0.0770079	3.69327	-619.987	-117.268	58.9053	0	0	3.76913
1523	0	7.70305	0	0	8.05641	7.69906	-16.9795	-0.233002	-0.0928544	0.0669251	-41.891	5.59E-15	-16.6094	0	0	0.11628	-0.136232	-3.10363	-5.10662	136.179	354.711	541.297	403.859	403.859	403.859	5.51359	-22.5853	-6.5716	-198.853	389.568	309.229	194.682	194.682	194.682	-22.8944	-7.4895	-4.07895	28.7102	2.52482	5.98795	1.22332	-0.141151	3.75205	-555.477	-129.606	62.4158	0	0	3.44106
1524	0	9.54646	0	0	10.029	7.9435	-17.7602	-0.200941	-0.0965177	0.0660449	-37.8183	1.86E-15	-16.7061	0	0	0.101787	0.101247	-5.64521	-4.25755	151.948	356.139	541.574	403.481	403.481	403.481	6.46021	-24.7715	-6.01773	-177.662	392.518	309.216	194.682	194.682	194.682	-25.1338	-7.22701	-4.96379	31.7133	2.54847	5.10497	1.18519	-0.204837	3.74534	-472.816	-131.473	63.6955	0	0	2.93731
1525	0	11.2799	0	0	11.8932	8.13175	-18.3567	-0.171991	-0.0926937	0.0620417	-33.7033	5.59E-15	-15.0754	0	0	0.0893981	0.269068	-8.20456	-3.18323	167.948	357.462	543.587	403.313	403.313	403.313	7.23295	-27.2546	-5.40051	-155.325	394.794	308.618	194.682	194.682	194.682	-27.6541	-6.91261	-5.68555	34.6304	2.57769	3.99317	1.09177	-0.263185	3.67404	-374.908	-124.574	63.1981	0	0	2.30513
1526	0	12.879	0	0	13.6161	8.26372	-18.7723	-0.148458	-0.0826068	0.0554165	-29.8189	0	-12.1175	0	0	0.0779926	0.365109	-10.7353	-1.95991	183.912	358.677	547.329	403.273	403.273	403.273	7.85183	-30.0154	-4.7348	-131.983	396.459	307.455	194.682	194.682	194.682	-30.4384	-6.56077	-6.26802	37.4048	2.6086	2.73036	0.951368	-0.310874	3.54517	-266.599	-111.82	61.3605	0	0	1.61165
1527	0	14.3265	0	0	15.1733	8.34329	-19.0218	-0.132223	-0.0689036	0.0472106	-26.3952	-1.86E-15	-8.49592	0	0	0.0667443	0.397721	-13.191	-0.685026	199.552	359.78	552.718	403.273	403.273	403.273	8.35266	-33.0293	-4.03633	-107.766	397.607	305.775	194.682	194.682	194.682	-33.4659	-6.19072	-6.74894	39.989	2.63913	1.4149	0.779831	-0.344184	3.36698	-154.836	-97.0523	58.7313	0	0	0.936676
1528	0	15.6114	0	0	16.5491	8.37708	-19.1276	-0.124193	-0.0555764	0.0384305	-23.5567	9.32E-16	-5.02652	0	0	0.0554111	0.385157	-15.5272	0.53426	214.581	360.766	559.601	403.23	403.23	403.23	8.77941	-36.268	-3.319	-82.7861	398.348	303.65	194.682	194.682	194.682	-36.713	-5.8241	-7.17224	42.3441	2.6695	0.154357	0.594858	-0.362437	3.15206	-46.8148	-84.4205	56.0392	0	0	0.352135
1529	0	16.7276	0	0	17.735	8.37251	-19.1133	-0.12368	-0.0450834	0.0302113	-21.2654	-9.32E-16	-2.29179	0	0	0.0442575	0.352937	-17.7038	1.59471	228.733	361.628	567.766	403.08	403.081	403.08	9.1729	-39.7001	-2.59332	-57.1376	398.778	301.162	194.682	194.682	194.682	-40.1529	-5.48121	-7.57705	44.4404	2.70252	-0.948235	0.412805	-0.364789	2.9129	50.7926	-76.0786	53.2935	0	0	-0.0929244
1530	0	17.6698	0	0	18.7249	8.33682	-19.0016	-0.129398	-0.0374002	0.0237876	-19.4301	4.66E-16	-0.500983	0	0	0.0337824	0.329763	-19.6867	2.40968	241.781	362.356	576.954	402.779	402.779	402.779	9.56296	-43.2898	-1.8663	-30.8965	398.969	298.401	194.682	194.682	194.682	-43.7533	-5.17816	-7.99067	46.2576	2.7428	-1.80719	0.247065	-0.350489	2.66104	132.402	-71.8959	49.776	0	0	-0.378301
1531	0	18.4305	0	0	19.5118	8.27733	-18.815	-0.140911	-0.0313036	0.019805	-18.0542	1.40E-15	0.361693	0	0	0.0244757	0.342716	-21.4486	2.91862	253.549	362.942	586.883	402.308	402.308	402.308	9.96713	-46.9969	-1.14191	-4.12274	398.968	295.455	194.682	194.682	194.682	-47.4764	-4.92553	-8.42781	47.7845	2.79612	-2.36392	0.10953	-0.318475	2.40951	193.893	-69.942	44.6104	0	0	-0.509665
1532	0	19	0	0	20.0882	8.20203	-18.5783	-0.157227	-0.0267234	0.0183781	-17.0951	2.33E-15	0.248719	0	0	0.0164484	0.412755	-22.9696	3.09221	263.917	363.386	597.264	401.67	401.67	401.67	10.3919	-50.7792	-0.421115	23.1418	398.803	292.407	194.682	194.682	194.682	-51.2815	-4.72746	-8.89271	49.0188	2.86866	-2.59207	0.00540199	-0.271668	2.16678	233.902	-68.7843	37.7872	0	0	-0.513986
1533	0	19.367	0	0	20.4454	8.11879	-18.3157	-0.176097	-0.0247814	0.019238	-16.3959	2.33E-16	-0.990088	0	0	0.00959816	0.551482	-24.2371	2.93246	272.823	363.693	607.82	400.886	400.886	400.886	10.8319	-54.5951	0.296849	50.8728	398.487	289.343	194.682	194.682	194.682	-55.1271	-4.5811	-9.37926	49.9667	2.96636	-2.49739	-0.0655697	-0.215791	1.93924	253.587	-67.8377	30.0383	0	0	-0.430715
1534	0	19.517	0	0	20.5711	8.03329	-18.0452	-0.195291	-0.026895	0.0214759	-15.8209	-9.32E-16	-3.49584	0	0	0.00396636	0.759756	-25.2457	2.46859	280.254	363.877	618.298	399.992	399.992	399.992	11.2675	-58.4027	1.01062	79.0583	398.01	286.341	194.682	194.682	194.682	-58.9702	-4.47704	-9.8686	50.6416	3.09481	-2.11342	-0.111374	-0.15967	1.73097	256.743	-67.7167	22.5029	0	0	-0.30342
1535	0	19.4315	0	0	20.4475	7.94686	-17.7709	-0.213603	-0.034003	0.0235631	-15.3619	-4.19E-15	-7.25382	0	0	-0.000124815	1.02848	-25.9976	1.74965	286.243	363.954	628.476	399.037	399.037	399.037	11.6629	-62.16	1.71169	107.693	397.334	283.467	194.682	194.682	194.682	-62.7653	-4.40032	-10.3268	51.0651	3.25879	-1.49354	-0.139732	-0.112826	1.54362	247.682	-69.6966	16.2784	0	0	-0.168467
1536	0	19.0903	0	0	20.0529	7.85481	-17.4777	-0.231004	-0.0454899	0.0225715	-15.1516	2.80E-15	-11.9079	0	0	-0.00217536	1.34095	-26.5026	0.836435	290.863	363.941	638.165	398.077	398.077	398.077	11.9664	-65.8259	2.37995	136.776	396.387	280.781	194.682	194.682	194.682	-66.4657	-4.33188	-10.7041	51.2662	3.46165	-0.70224	-0.153	-0.0820451	1.3806	230.755	-74.6508	11.9733	0	0	-0.050444
1537	0	18.477	0	0	19.3682	7.74638	-17.1312	-0.247838	-0.0587388	0.0147844	-15.3683	-2.80E-15	-16.6897	0	0	-0.00190262	1.6757	-26.7789	-0.204196	294.224	363.851	647.216	397.176	397.176	397.176	12.1151	-69.3646	2.98194	166.3	395.065	278.339	194.682	194.682	194.682	-70.0275	-4.25046	-10.9379	51.2808	3.70441	0.191664	-0.15263	-0.0704949	1.24238	211.002	-82.7025	9.5657	0	0	0.0394985
1538	0	17.586	0	0	18.3857	7.60645	-16.6819	-0.264004	-0.0691355	-0.00443823	-16.1208	2.80E-15	-20.4801	0	0	-8.05E-05	2.00951	-26.8524	-1.3033	296.47	363.692	655.514	396.4	396.4	396.4	12.0446	-72.7493	3.47316	196.23	393.25	276.215	194.682	194.682	194.682	-73.415	-4.13567	-10.9611	51.1495	3.98478	1.12007	-0.140507	-0.0763616	1.13034	195.117	-92.7583	8.32339	0	0	0.102845
1539	0	16.4292	0	0	17.1182	7.41934	-16.0777	-0.279164	-0.0710494	-0.0394517	-17.4164	-1.86E-15	-22.0463	0	0	0.000475491	2.32	-26.7565	-2.39202	297.781	363.465	662.98	395.806	395.806	395.806	11.7027	-75.9633	3.80559	226.477	390.833	274.503	194.682	194.682	194.682	-76.6044	-3.97156	-10.7163	50.9155	4.2961	2.01852	-0.124707	-0.0938986	1.04361	191.875	-102.911	7.0998	0	0	0.149473
1540	0	15.042	0	0	15.6069	7.17371	-15.2787	-0.293279	-0.0603832	-0.0933934	-19.1509	3.26E-15	-20.4873	0	0	-0.00475182	2.58755	-26.5304	-3.40373	298.364	363.165	669.57	395.443	395.443	395.443	11.065	-79.0007	3.93951	256.856	387.751	273.321	194.682	194.682	194.682	-79.5869	-3.74986	-10.1709	50.622	4.62714	2.82812	-0.117125	-0.114899	0.981514	210.562	-111.294	4.94267	0	0	0.189699
1541	0	13.4899	0	0	13.9279	6.86672	-14.2711	-0.305934	-0.0364479	-0.167008	-20.9745	-9.32E-16	-15.5993	0	0	-0.0190225	2.79664	-26.2165	-4.27658	298.446	362.785	675.27	395.337	395.337	395.337	10.1443	-81.8664	3.85673	287.062	384.009	272.802	194.682	194.682	194.682	-82.3713	-3.47094	-9.33052	50.3093	4.96274	3.49685	-0.132762	-0.132617	0.941098	259.364	-117.159	1.46629	0	0	0.227036
1542	0	11.8701	0	0	12.1908	6.50591	-13.0748	-0.314012	-0.00270154	-0.257401	-22.0242	4.66E-15	-8.04067	0	0	-0.0399447	2.93639	-25.8579	-4.95665	298.261	362.312	680.086	395.494	395.494	395.494	8.99195	-84.5762	3.56947	316.665	379.702	273.074	194.682	194.682	194.682	-84.9832	-3.14242	-8.24279	50.0131	5.28512	3.98125	-0.183424	-0.142952	0.913423	342.276	-120.909	-3.13881	0	0	0.254024
1543	0	10.3013	0	0	10.524	6.10822	-11.7421	-0.312135	0.0335281	-0.358523	-21.035	-5.24E-16	0.733606	0	0	-0.0589211	3.00055	-25.4957	-5.4013	298.037	361.736	684.048	395.894	395.894	395.894	7.69092	-87.1489	3.1215	345.128	375	274.22	194.682	194.682	194.682	-87.4545	-2.77676	-6.99291	49.7626	5.57571	4.2482	-0.273736	-0.14586	0.887846	458.112	-124.501	-8.22142	0	0	0.255393
1544	0	8.89951	0	0	9.04784	5.69618	-10.347	-0.293538	0.0630411	-0.461891	-16.6343	-8.59E-15	8.84326	0	0	-0.0662814	2.98697	-25.1657	-5.58212	297.982	361.049	687.195	396.496	396.496	396.496	6.34055	-89.592	2.58012	371.851	370.125	276.224	194.682	194.682	194.682	-89.8051	-2.38825	-5.68869	49.5783	5.81713	4.27693	-0.403815	-0.145767	0.847514	601.175	-130.846	-13.1779	0	0	0.216211
1545	0	7.74592	0	0	7.84236	5.2924	-8.96717	-0.252249	0.0783818	-0.559035	-7.8756	-3.84E-15	14.6008	0	0	-0.0584552	2.89702	-24.8962	-5.48792	298.266	360.251	689.576	397.239	397.239	397.239	5.03687	-91.8831	2.02151	396.235	365.295	278.915	194.682	194.682	194.682	-92.0207	-1.99033	-4.43881	49.4706	5.99478	4.06159	-0.567812	-0.145773	0.781928	762.873	-141.516	-17.9293	0	0	0.130046
1546	0	6.85858	0	0	6.92073	4.91454	-7.66597	-0.186634	0.0765284	-0.642707	5.10646	3.49E-15	17.041	0	0	-0.0394272	2.73503	-24.7057	-5.12677	299.013	359.343	691.236	398.053	398.053	398.053	3.85392	-93.953	1.51422	417.744	360.674	281.935	194.682	194.682	194.682	-94.0351	-1.5938	-3.33064	49.4382	6.09869	3.61331	-0.760338	-0.149065	0.684105	933.653	-156.164	-22.7931	0	0	0.00644538
1547	0	6.18157	0	0	6.22148	4.57251	-6.4809	-0.103271	0.0590851	-0.708858	20.5863	-1.63E-15	16.1102	0	0	-0.0146687	2.50797	-24.6022	-4.52791	300.289	358.336	692.211	398.864	398.864	398.864	2.83197	-95.6831	1.1064	435.956	356.341	284.748	194.682	194.682	194.682	-95.7281	-1.20556	-2.41513	49.4678	6.12466	2.96251	-0.973943	-0.153963	0.562186	1103.73	-171.955	-28.0463	0	0	-0.124847
1548	0	5.60233	0	0	5.62759	4.26822	-5.42168	-0.0163982	0.0308489	-0.756554	35.4446	-4.66E-16	12.5432	0	0	0.0143541	2.22532	-24.5818	-3.74161	302.097	357.242	692.519	399.604	399.604	399.604	1.97412	-96.9238	0.819821	450.586	352.273	286.709	194.682	194.682	194.682	-96.9458	-0.826942	-1.70138	49.5341	6.07528	2.15903	-1.2001	-0.157796	0.43662	1263.47	-185.537	-33.5044	0	0	-0.214908
1549	0	4.99212	0	0	5.00743	3.99753	-4.47615	0.0571581	-0.000815297	-0.787444	46.0742	1.16E-15	7.6795	0	0	0.0464488	1.89888	-24.6303	-2.83679	304.374	356.076	692.156	400.217	400.217	400.217	1.25068	-97.5331	0.650444	461.473	348.362	287.19	194.682	194.682	194.682	-97.542	-0.452327	-1.16053	49.6021	5.96043	1.26979	-1.43116	-0.154543	0.331445	1404.85	-192.638	-38.6539	0	0	-0.20525
1550	0	4.25246	0	0	4.26101	3.75433	-3.62442	0.101729	-0.027354	-0.803163	49.308	-1.40E-15	3.1229	0	0	0.0724416	1.54226	-24.7244	-1.89568	306.998	354.845	691.092	400.664	400.664	400.664	0.612167	-97.4198	0.575473	468.539	344.455	285.712	194.682	194.682	194.682	-97.4218	-0.0709233	-0.739175	49.6299	5.79721	0.37308	-1.65011	-0.135263	0.274984	1517.72	-188.509	-42.7676	0	0	-0.0442982
1551	0	3.35475	0	0	3.35894	3.53574	-2.85746	0.104582	-0.0407175	-0.803876	43.1517	-2.77E-15	0.372069	0	0	0.0754946	1.16979	-24.8349	-1.00511	309.807	353.557	689.277	400.925	400.925	400.925	0.00942598	-96.5784	0.565012	471.744	340.413	282.058	194.682	194.682	194.682	-96.578	0.326751	-0.379153	49.5737	5.60929	-0.450891	-1.83697	-0.093599	0.287909	1590.84	-169.502	-45.1936	0	0	0.290094
1552	0	2.36564	0	0	2.36738	3.34725	-2.19525	0.0594596	-0.034876	-0.786678	27.5117	1.12E-15	0.50067	0	0	0.0465312	0.795298	-24.9303	-0.247114	312.613	352.21	686.649	401.001	401.001	401.001	-0.583634	-95.1108	0.593716	471.071	336.165	276.35	194.682	194.682	194.682	-95.112	0.739148	-0.0393487	49.3934	5.42467	-1.12994	-1.96154	-0.023965	0.38314	1609.51	-132.91	-45.6571	0	0	0.767476
1553	0	1.4508	0	0	1.45143	3.20558	-1.69709	-0.0289145	-0.00893015	-0.747523	4.67625	-2.91E-17	3.68938	0	0	0.00361131	0.430288	-24.9805	0.31024	315.221	350.802	683.149	400.909	400.909	400.909	-1.15255	-93.2266	0.647896	466.568	331.762	269.066	194.682	194.682	194.682	-93.2331	1.14578	0.286573	49.0578	5.27364	-1.60956	-1.99999	0.0700165	0.557187	1562.88	-80.1575	-44.5224	0	0	1.29408
1554	0	0.84717	0	0	0.847433	3.13735	-1.45708	-0.141881	0.0315297	-0.683607	-20.7855	4.37E-16	8.99008	0	0	-0.00914562	0.082672	-24.9599	0.618966	317.45	349.329	678.734	400.678	400.678	400.678	-1.64132	-91.2132	0.72473	458.406	327.387	260.973	194.682	194.682	194.682	-91.2272	1.50803	0.565739	48.5504	5.18573	-1.85854	-1.93919	0.178292	0.788057	1448.55	-16.6603	-42.8723	0	0	1.73343
1555	0	0.802105	0	0	0.802424	3.17252	-1.5808	-0.251251	0.0754438	-0.596254	-43.2315	6.35E-15	14.5216	0	0	0.0454405	-0.24398	-24.8502	0.654449	319.141	347.795	673.397	400.344	400.344	400.344	-1.97471	-89.3743	0.82857	446.934	323.307	252.953	194.682	194.682	194.682	-89.3951	1.7834	0.740215	47.872	5.18692	-1.87127	-1.78502	0.283908	1.04814	1277.01	48.293	-42.0614	0	0	1.95965
1556	0	1.49565	0	0	1.4967	3.33427	-2.14963	-0.330436	0.109819	-0.490509	-57.9133	-8.50E-15	18.162	0	0	0.158376	-0.550563	-24.6416	0.4162	320.169	346.208	667.175	399.942	399.942	399.942	-2.09731	-87.9527	0.969445	432.662	319.796	245.785	194.682	194.682	194.682	-87.9761	1.94874	0.756084	47.0431	5.29725	-1.66707	-1.55891	0.368023	1.3096	1067.68	104.478	-42.8763	0	0	1.91205
1557	0	2.97844	0	0	2.98305	3.629	-3.18482	-0.36669	0.125129	-0.373163	-62.7847	-6.29E-15	18.5142	0	0	0.273493	-0.84153	-24.3338	-0.0737365	320.444	344.59	660.162	399.499	399.499	399.499	-2.01033	-87.0682	1.16311	416.19	317.035	239.966	194.682	194.682	194.682	-87.0893	2.01974	0.594613	46.1029	5.52806	-1.28697	-1.28379	0.417085	1.56209	839.944	144.548	-44.8656	0	0	1.61132
1558	0	5.1589	0	0	5.17584	4.04131	-4.62926	-0.366633	0.122149	-0.252685	-59.161	8.39E-15	15.8506	0	0	0.333811	-1.12334	-23.9342	-0.773496	319.909	342.968	652.504	399.032	399.032	399.032	-1.78298	-86.7056	1.42818	398.128	315.059	235.648	194.682	194.682	194.682	-86.721	2.05271	0.286495	45.1053	5.88068	-0.789668	-0.983346	0.428456	1.80719	610.872	169.024	-47.0783	0	0	1.14362
1559	0	7.84694	0	0	7.89587	4.5385	-6.36274	-0.342543	0.10923	-0.139165	-49.938	-3.49E-15	11.7251	0	0	0.321513	-1.40232	-23.4563	-1.6264	318.541	341.383	644.394	398.544	398.544	398.544	-1.52503	-86.7558	1.78101	379.047	313.782	232.721	194.682	194.682	194.682	-86.7646	2.12446	-0.10428	44.1127	6.34482	-0.244689	-0.682827	0.408765	2.04999	397.788	183.495	-48.7819	0	0	0.630677
1560	0	10.8147	0	0	10.9289	5.0809	-8.23996	-0.302908	0.0904189	-0.041922	-37.9572	5.71E-15	7.35568	0	0	0.254317	-1.68255	-22.9162	-2.56804	316.342	339.877	636.053	398.027	398.027	398.027	-1.3405	-87.0691	2.23015	359.447	313.073	230.923	194.682	194.682	194.682	-87.0722	2.30261	-0.511676	43.1872	6.89883	0.276327	-0.405272	0.361347	2.2862	216.181	188.909	-48.7842	0	0	0.191119
1561	0	13.8394	0	0	14.0626	5.62951	-10.12	-0.257374	0.068575	0.0331253	-25.8913	3.58E-15	3.55013	0	0	0.167152	-1.96436	-22.3284	-3.5343	313.328	338.495	627.713	397.468	397.468	397.468	-1.2985	-87.4917	2.76756	339.741	312.793	229.931	194.682	194.682	194.682	-87.49	2.62379	-0.883639	42.3806	7.51122	0.709291	-0.165212	0.288605	2.50747	75.3192	184.434	-46.1393	0	0	-0.102278
1562	0	16.7329	0	0	17.1107	6.15091	-11.8858	-0.215147	0.0478545	0.0837801	-15.7418	2.30E-15	0.814895	0	0	0.0908907	-2.24381	-21.7028	-4.46939	309.526	337.276	619.589	396.854	396.854	396.854	-1.42234	-87.8895	3.36601	320.238	312.818	229.42	194.682	194.682	194.682	-87.884	3.08597	-1.18701	41.725	8.14293	1.00731	0.0306249	0.198355	2.70463	-21.4132	171.207	-40.9216	0	0	-0.238559
1563	0	19.3584	0	0	19.9277	6.62058	-13.4564	-0.181127	0.0289067	0.110767	-8.42937	1.99E-15	-1.00457	0	0	0.0388943	-2.51326	-21.0421	-5.33182	304.959	336.251	611.869	396.177	396.177	396.177	-1.69175	-88.1643	3.98626	301.145	313.054	229.127	194.682	194.682	194.682	-88.1566	3.65353	-1.40888	41.2256	8.75083	1.14753	0.17862	0.0963561	2.86828	-74.6481	148.915	-33.4514	0	0	-0.251104
1564	0	21.6336	0	0	22.4139	7.02303	-14.7854	-0.158373	0.0126692	0.117252	-4.2041	1.11E-15	-2.12456	0	0	0.0119532	-2.76257	-20.3418	-6.09804	299.649	335.44	604.697	395.442	395.442	395.442	-2.05921	-88.2577	4.58519	282.57	313.426	228.862	194.682	194.682	194.682	-88.2502	4.27149	-1.55027	40.8583	9.29193	1.13441	0.278878	-0.00730717	2.99561	-89.028	119.497	-24.6063	0	0	-0.1963
1565	0	23.5249	0	0	24.5152	7.35077	-15.8553	-0.146579	-0.000930473	0.10796	-2.65898	1.50E-15	-2.82108	0	0	0.00276894	-2.98115	-19.5905	-6.76243	293.605	334.85	598.171	394.666	394.666	394.666	-2.46852	-88.1489	5.12445	264.535	313.881	228.518	194.682	194.682	194.682	-88.1441	4.88172	-1.62019	40.5721	9.72887	0.99742	0.332721	-0.102958	3.09002	-71.8809	85.5133	-15.3555	0	0	-0.122361
1566	0	25.0362	0	0	26.216	7.60286	-16.6703	-0.142785	-0.0115098	0.0887169	-2.96376	2.53E-15	-3.24336	0	0	0.00249147	-3.16027	-18.7725	-7.33406	286.829	334.476	592.351	393.876	393.876	393.876	-2.86978	-87.8449	5.57615	246.995	314.378	228.056	194.682	194.682	194.682	-87.8455	5.43555	-1.63083	40.2984	10.0353	0.783545	0.347969	-0.182653	3.15624	-33.7519	50.4484	-6.75689	0	0	-0.0538982
1567	0	26.1925	0	0	27.5276	7.78338	-17.2496	-0.144653	-0.0195543	0.0649057	-4.34715	9.32E-16	-3.5441	0	0	0.0047518	-3.29483	-17.8705	-7.82974	279.314	334.305	587.264	393.112	393.112	393.112	-3.22612	-87.3682	5.92458	229.865	314.886	227.484	194.682	194.682	194.682	-87.3759	5.89928	-1.59508	39.9624	10.1989	0.545712	0.337548	-0.245049	3.20066	13.8046	16.4783	0.513249	0	0	0.00927351
1568	0	27.0289	0	0	28.4772	7.89948	-17.6201	-0.14927	-0.0257397	0.0411244	-6.06593	-7.57E-16	-3.83431	0	0	0.00603194	-3.38469	-16.8681	-8.26508	271.056	334.312	582.922	392.415	392.415	392.415	-3.51582	-86.7467	6.16432	213.041	315.382	226.839	194.682	194.682	194.682	-86.7624	6.25463	-1.52416	39.4931	10.2205	0.330155	0.31836	-0.291938	3.22728	59.2287	-14.8982	6.15374	0	0	0.0754266
1569	0	27.5807	0	0	29.0978	7.95918	-17.8101	-0.154241	-0.0302853	0.020264	-7.56625	1.14E-15	-4.13364	0	0	0.00538859	-3.43478	-15.7524	-8.64598	262.056	334.468	579.327	391.832	391.832	391.832	-3.73024	-86.0061	6.29595	196.422	315.848	226.167	194.682	194.682	194.682	-86.0297	6.49511	-1.42579	38.8322	10.1109	0.165945	0.302095	-0.325377	3.23795	94.6422	-42.4493	10.0949	0	0	0.147269
1570	0	27.877	0	0	29.4199	7.97004	-17.8446	-0.158416	-0.0333759	0.00408989	-8.56805	1.28E-15	-4.42155	0	0	0.0032805	-3.45427	-14.5154	-8.96424	252.336	334.736	576.484	391.402	391.402	391.402	-3.86969	-85.1648	6.32194	179.924	316.267	225.51	194.682	194.682	194.682	-85.1958	6.62094	-1.3036	37.9389	9.88647	0.0597773	0.29605	-0.344897	3.23424	115.365	-64.8082	12.4697	0	0	0.21527
1571	0	27.9385	0	0	29.4671	7.93815	-17.7432	-0.161087	-0.0350119	-0.00687581	-8.9538	-1.81E-15	-4.62539	0	0	0.000526479	-3.45458	-13.1553	-9.19815	241.935	335.079	574.402	391.158	391.158	391.158	-3.93962	-84.2325	6.24406	163.481	316.626	224.899	194.682	194.682	194.682	-84.2701	6.63514	-1.15756	36.793	9.56603	-0.00340513	0.298549	-0.34846	3.2147	121.162	-80.7647	13.5525	0	0	0.264566
1572	0	27.7766	0	0	29.2548	7.86797	-17.5197	-0.162161	-0.0351934	-0.0126971	-8.75095	5.82E-16	-4.65407	0	0	-0.00216029	-3.44685	-11.6765	-9.31814	230.914	335.459	573.092	391.124	391.124	391.124	-3.94769	-83.21	6.06297	147.055	316.915	224.354	194.682	194.682	194.682	-83.2533	6.54128	-0.985411	35.3943	9.16818	-0.0542208	0.30711	-0.334029	3.17836	113.436	-89.4337	13.7322	0	0	0.279783
1573	0	27.3944	0	0	28.7904	7.76226	-17.182	-0.16213	-0.0337572	-0.0141291	-8.08381	-4.60E-15	-4.40305	0	0	-0.00440894	-3.43946	-10.0889	-9.29459	219.351	335.846	572.565	391.315	391.315	391.315	-3.90185	-82.0907	5.77938	130.628	317.129	223.878	194.682	194.682	194.682	-82.1388	6.34297	-0.784649	33.7615	8.71033	-0.130274	0.315854	-0.300476	3.12466	95.7859	-90.2315	13.3489	0	0	0.255781
1574	0	26.7889	0	0	28.0755	7.62261	-16.7339	-0.161014	-0.0305018	-0.0120896	-7.02543	3.79E-15	-3.78986	0	0	-0.00608984	-3.43632	-8.40676	-9.10573	207.334	336.223	572.824	391.737	391.737	391.737	-3.80939	-80.8627	5.39642	114.2	317.272	223.462	194.682	194.682	194.682	-80.9146	6.04484	-0.554742	31.9274	8.20786	-0.266746	0.321691	-0.248923	3.05181	71.4879	-82.9917	12.6493	0	0	0.19569
1575	0	25.9526	0	0	27.108	7.44997	-16.1769	-0.158545	-0.0255017	-0.00755755	-5.59865	3.61E-15	-2.80542	0	0	-0.00704715	-3.43601	-6.64718	-8.74306	194.96	336.589	573.862	392.389	392.389	392.389	-3.67645	-79.5104	4.92171	97.788	317.354	223.088	194.682	194.682	194.682	-79.5648	5.65368	-0.298834	29.9348	7.67323	-0.489159	0.323912	-0.181922	2.96131	43.2438	-68.1535	11.8118	0	0	0.109128
1576	0	24.874	0	0	25.8824	7.24522	-15.512	-0.15424	-0.0188785	-0.00140713	-3.78671	-4.28E-15	-1.49832	0	0	-0.00690166	-3.43228	-4.82847	-8.2137	182.325	336.957	575.661	393.259	393.259	393.259	-3.50819	-78.0151	4.36857	81.4144	317.396	222.724	194.682	194.682	194.682	-78.0707	5.17952	-0.0243376	27.8309	7.11585	-0.809372	0.323924	-0.105193	2.85275	12.6852	-46.9677	10.8815	0	0	0.00677653
1577	0	23.5371	0	0	24.3893	7.00957	-14.7412	-0.147386	-0.0109268	0.00531782	-1.55984	1.51E-15	0.0224201	0	0	-0.00489482	-3.41537	-2.96916	-7.5398	169.522	337.359	578.193	394.327	394.327	394.327	-3.30935	-76.3548	3.75584	65.1056	317.425	222.325	194.682	194.682	194.682	-76.4097	4.63614	0.257641	25.6633	6.54152	-1.2244	0.32447	-0.0245952	2.72975	-19.2123	-21.1172	9.78492	0	0	-0.101166
1578	0	21.9206	0	0	22.6146	6.74478	-13.8682	-0.138012	-0.00248175	0.0117071	0.986114	-2.62E-15	1.57346	0	0	-0.000187169	-3.37392	-1.08716	-6.75571	156.643	337.837	581.416	395.567	395.567	395.567	-3.08547	-74.5034	3.10657	48.8839	317.473	221.831	194.682	194.682	194.682	-74.5556	4.04118	0.534178	23.4768	5.95291	-1.71805	0.330245	0.0509897	2.59489	-52.6865	6.22607	8.56981	0	0	-0.211448
1579	0	19.9991	0	0	20.5398	6.45297	-12.8982	-0.126988	0.00576409	0.016644	3.59013	2.80E-15	2.98228	0	0	0.00747666	-3.29731	0.800702	-5.90326	143.772	338.434	585.283	396.942	396.942	396.942	-2.84478	-72.4313	2.44639	32.7626	317.574	221.167	194.682	194.682	194.682	-72.4789	3.41627	0.793103	21.3113	5.35029	-2.26476	0.344475	0.114586	2.45252	-87.7219	32.0805	7.17949	0	0	-0.320957
1580	0	17.7456	0	0	18.1444	6.13658	-11.8376	-0.1162	0.0133113	0.0188876	5.80698	-3.49E-15	4.10189	0	0	0.0169501	-3.17759	2.67893	-5.02652	130.994	339.19	589.739	398.417	398.417	398.417	-2.59966	-70.108	1.80248	16.7409	317.755	220.255	194.682	194.682	194.682	-70.1494	2.78727	1.02513	19.1996	4.73272	-2.83436	0.369327	0.160977	2.30783	-124.142	53.5175	5.58934	0	0	-0.427778
1581	0	15.1369	0	0	15.411	5.79851	-10.6947	-0.10825	0.0197987	0.0170422	7.067	-6.99E-16	4.80922	0	0	0.0250925	-3.01089	4.53339	-4.16672	118.392	340.13	594.724	399.951	399.951	399.951	-2.36639	-67.5065	1.20323	0.802062	318.042	219.026	194.682	194.682	194.682	-67.5411	2.18404	1.2246	17.1682	4.09967	-3.39704	0.406697	0.186263	2.16464	-161.618	67.8581	3.80235	0	0	-0.531226
1582	0	12.1616	0	0	12.3326	5.44229	-9.48074	-0.105873	0.0236888	0.00972958	6.78152	1.40E-15	4.88046	0	0	0.0271544	-2.79822	6.35103	-3.35764	106.051	341.262	600.168	401.511	401.511	401.511	-2.16393	-64.6103	0.677696	-15.0844	318.45	217.441	194.682	194.682	194.682	-64.6381	1.6395	1.39	15.2367	3.45265	-3.92791	0.457357	0.189159	2.02844	-199.462	72.3194	1.99015	0	0	-0.631223
1583	0	8.82836	0	0	8.92048	5.07161	-8.20794	-0.11107	0.023421	-0.00410917	4.48013	2.10E-15	4.12447	0	0	0.0174416	-2.54554	8.11936	-2.62236	94.0615	342.571	605.994	403.064	403.064	403.064	-2.01411	-61.42	0.2536	-30.9558	318.982	215.513	194.682	194.682	194.682	-61.4419	1.18815	1.52635	13.42	2.79707	-4.41032	0.520631	0.170047	1.90108	-236.76	64.8118	0.287411	0	0	-0.727141
1584	0	5.17269	0	0	5.2104	4.69002	-6.88877	-0.12426	0.0189016	-0.0248409	-0.0523968	3.26E-15	2.55584	0	0	-0.00912458	-2.26298	9.82573	-1.9717	82.5246	344.022	612.114	404.587	404.587	404.587	-1.94086	-57.9584	-0.0456125	-46.8449	319.618	213.315	194.682	194.682	194.682	-57.9761	0.862834	1.64744	11.7295	2.14318	-4.83725	0.595353	0.133437	1.78332	-272.674	45.4485	-1.32936	0	0	-0.815001
1585	0	1.26053	0	0	1.26645	4.30159	-5.53806	-0.145723	0.01119	-0.0517248	-6.86518	-1.16E-15	0.368664	0	0	-0.0556073	-1.96363	11.4567	-1.40459	71.5503	345.561	618.428	406.057	406.057	406.057	-1.96566	-54.2728	-0.203846	-62.7661	320.317	210.991	194.682	194.682	194.682	-54.2887	0.689009	1.77408	10.1748	1.5064	-5.21076	0.680313	0.0845917	1.67327	-307.22	15.8176	-2.88226	0	0	-0.889343
1586	0	-2.80767	0	0	-2.81516	3.91181	-4.17615	-0.174728	0.00167443	-0.0828059	-15.6943	1.40E-15	-2.16421	0	0	-0.119554	-1.66223	12.9978	-0.910442	61.2583	347.123	624.82	407.458	407.458	407.458	-2.1015	-50.4376	-0.215653	-78.6947	321.029	208.744	194.682	194.682	194.682	-50.4545	0.678246	1.92926	8.76527	0.906793	-5.53929	0.77358	0.0289805	1.56909	-340.953	-21.4258	-4.29607	0	0	-0.941553
1587	0	-6.89651	0	0	-6.90499	3.52823	-2.83108	-0.207883	-0.00805514	-0.114813	-25.7635	5.82E-15	-4.72836	0	0	-0.18995	-1.3741	14.4331	-0.473198	51.7737	348.635	631.159	408.773	408.773	408.773	-2.3481	-46.5545	-0.090489	-94.5478	321.702	206.828	194.682	194.682	194.682	-46.5761	0.822246	2.13279	7.51044	0.367933	-5.83335	0.872864	-0.0293014	1.46538	-374.665	-62.758	-5.42243	0	0	-0.960059
1588	0	-10.8428	0	0	-10.8468	3.16037	-1.53806	-0.239362	-0.017442	-0.143959	-35.8231	4.66E-16	-7.11272	0	0	-0.248351	-1.11434	15.7461	-0.0760917	43.2218	350.025	637.301	409.987	409.987	409.987	-2.69079	-42.7466	0.143308	-110.176	322.301	205.503	194.682	194.682	194.682	-42.7771	1.08922	2.39676	6.42013	-0.0853596	-6.10097	0.974417	-0.0873329	1.35503	-408.089	-104.644	-6.05519	0	0	-0.931365
1589	0	-14.4731	0	0	-14.4733	2.81817	-0.333759	-0.262914	-0.0281304	-0.167138	-44.439	1.40E-15	-9.32662	0	0	-0.275678	-0.896885	16.9209	0.293878	35.7202	351.222	643.095	411.082	411.082	411.082	-3.1059	-39.1441	0.43735	-125.38	322.803	204.995	194.682	194.682	194.682	-39.1876	1.42574	2.72577	5.50305	-0.429611	-6.34395	1.07194	-0.145591	1.23175	-439.003	-145.295	-5.95144	0	0	-0.845229
1590	0	-17.6266	0	0	-17.6281	2.50933	0.753457	-0.274093	-0.0394262	-0.182926	-50.375	-4.19E-15	-11.1422	0	0	-0.26233	-0.733877	17.9426	0.642448	29.3713	352.17	648.385	412.048	412.048	412.048	-3.57289	-35.8654	0.727422	-139.948	323.19	205.452	194.682	194.682	194.682	-35.9254	1.76512	3.12306	4.76514	-0.645792	-6.55604	1.1569	-0.201893	1.09281	-463.328	-181.009	-5.1319	0	0	-0.697034
1591	0	-20.1762	0	0	-20.1856	2.23863	1.70596	-0.271082	-0.0479329	-0.191589	-52.8599	-4.66E-16	-12.0951	0	0	-0.21261	-0.63515	18.7996	0.965988	24.2532	352.822	653.017	412.875	412.875	412.875	-4.08031	-33.0002	0.942754	-153.704	323.438	206.929	194.682	194.682	194.682	-33.0786	2.03752	3.59332	4.2077	-0.721345	-6.72285	1.21864	-0.248876	0.940415	-476.168	-205.445	-3.87804	0	0	-0.496604
1592	0	-22.0432	0	0	-22.0655	2.01001	2.50965	-0.255475	-0.0505132	-0.193624	-51.8089	5.82E-15	-11.8336	0	0	-0.142359	-0.607939	19.4843	1.25111	20.4127	353.154	656.85	413.565	413.565	413.565	-4.62269	-30.5977	1.01617	-166.542	323.536	209.399	194.682	194.682	194.682	-30.6936	2.17822	4.13978	3.82605	-0.650998	-6.8233	1.25214	-0.281044	0.778373	-476.083	-213.384	-2.48549	0	0	-0.275352
1593	0	-23.2031	0	0	-23.2402	1.82866	3.14645	-0.231724	-0.0454453	-0.189499	-47.7983	4.02E-15	-10.2377	0	0	-0.0711534	-0.656309	19.9938	1.47645	17.8598	353.156	659.76	414.128	414.128	414.128	-5.19469	-28.6633	0.893451	-178.44	323.497	212.77	194.682	194.682	194.682	-28.7721	2.13487	4.76034	3.60837	-0.437698	-6.83289	1.25682	-0.291824	0.614738	-465.049	-200.946	-1.31778	0	0	-0.0746871
1594	0	-23.6839	0	0	-23.7334	1.70187	3.59121	-0.206564	-0.0334473	-0.178841	-41.9385	4.08E-15	-7.49857	0	0	-0.0137343	-0.780347	20.3309	1.61574	16.5651	352.839	661.643	414.581	414.581	414.581	-5.78744	-27.1631	0.54057	-189.451	323.36	216.913	194.682	194.682	194.682	-27.2753	1.87364	5.44592	3.53522	-0.0930181	-6.7275	1.23886	-0.279066	0.457695	-449.456	-167.938	-0.724295	0	0	0.0689656
1595	0	-23.5552	0	0	-23.6108	1.63691	3.81891	-0.186835	-0.0167635	-0.161015	-35.513	-1.86E-15	-3.95981	0	0	0.0245537	-0.975279	20.5034	1.64242	16.462	352.234	662.427	414.949	414.949	414.949	-6.39058	-26.035	-0.0503097	-199.662	323.191	221.677	194.682	194.682	194.682	-26.1366	1.38534	6.18317	3.58038	0.3627	-6.48781	1.20958	-0.243671	0.316479	-437.884	-117.294	-1.05634	0	0	0.139165
1596	0	-22.9135	0	0	-22.9673	1.63766	3.81628	-0.174143	0.0061039	-0.135791	-29.3061	2.33E-15	0.4666	0	0	0.0462351	-1.23067	20.5234	1.53471	17.4533	351.391	662.062	415.259	415.259	415.259	-6.99562	-25.2032	-0.857213	-209.154	323.065	226.904	194.682	194.682	194.682	-25.2766	0.689428	6.95726	3.71229	0.900512	-6.10358	1.17731	-0.185743	0.195824	-435.931	-50.8735	-2.94445	0	0	0.139541
1597	0	-21.8735	0	0	-21.9186	1.70364	3.58501	-0.168489	0.0346311	-0.104243	-23.8942	3.73E-15	5.7113	0	0	0.057792	-1.53034	20.4061	1.28016	19.4214	350.373	660.531	415.534	415.534	415.534	-7.59	-24.5837	-1.8299	-217.982	323.08	232.421	194.682	194.682	194.682	-24.61	-0.169261	7.74577	3.89693	1.48371	-5.57661	1.14817	-0.110729	0.101552	-446.384	25.6927	-6.72149	0	0	0.0932915
1598	0	-20.5594	0	0	-20.5918	1.8296	3.14316	-0.169466	0.0658303	-0.068424	-19.7453	2.80E-15	11.4473	0	0	0.065946	-1.85297	20.1682	0.878638	22.2407	349.26	657.84	415.792	415.792	415.792	-8.15201	-24.0901	-2.89755	-226.166	323.356	238.046	194.682	194.682	194.682	-24.0515	-1.12918	8.51391	4.1011	2.06921	-4.92208	1.12272	-0.0279368	0.041024	-468.523	103.763	-12.0944	0	0	0.0352322
1599	0	-19.0939	0	0	-19.1132	2.00544	2.5257	-0.177407	0.095854	-0.0319036	-17.3175	-4.66E-15	17.2012	0	0	0.0754583	-2.1738	19.8261	0.342766	25.79	348.136	654.019	416.037	416.037	416.037	-8.65087	-23.6402	-3.98118	-233.686	324.026	243.595	194.682	194.682	194.682	-23.5232	-2.12363	9.21595	4.29621	2.61004	-4.16728	1.09914	0.0522502	0.0218138	-499.076	174.374	-18.1363	0	0	-0.00151876
1600	0	-17.583	0	0	-17.5918	2.21752	1.78018	-0.1932	0.121126	0.00110871	-17.0124	-9.32E-15	22.4471	0	0	0.0883136	-2.46696	19.3945	-0.303537	29.9634	347.085	649.123	416.261	416.261	416.261	-9.04911	-23.1676	-5.00741	-240.474	325.217	248.896	194.682	194.682	194.682	-22.9651	-3.09216	9.79992	4.46177	3.05853	-3.34877	1.07122	0.121459	0.0541491	-532.503	230.473	-23.5288	0	0	0.00391604
1601	0	-16.1024	0	0	-16.1048	2.45141	0.957292	-0.217137	0.139469	0.0262294	-18.9933	0	26.7603	0	0	0.104174	-2.70816	18.8844	-1.02883	34.6774	346.187	643.227	416.447	416.447	416.447	-9.30656	-22.6321	-5.91933	-246.413	327.032	253.813	194.682	194.682	194.682	-22.3451	-3.98837	10.2143	4.58867	3.37025	-2.5077	1.03429	0.174435	0.144815	-563.131	268.591	-27.11	0	0	0.0579865
1602	0	-14.688	0	0	-14.688	2.69533	0.0987057	-0.247553	0.150195	0.0408062	-23.0002	-9.32E-15	29.8735	0	0	0.121689	-2.8769	18.3024	-1.79851	39.8761	345.506	636.429	416.569	416.569	416.569	-9.38453	-22.0268	-6.68198	-251.338	329.542	258.266	194.682	194.682	194.682	-21.6647	-4.7828	10.4145	4.68112	3.50741	-1.68464	0.984763	0.20909	0.298971	-586.458	288.305	-28.1887	0	0	0.157883
1603	0	-13.3366	0	0	-13.3379	2.94301	-0.773222	-0.281353	0.153689	0.0443772	-28.4131	3.73E-15	31.6553	0	0	0.140118	-2.95794	17.6494	-2.57915	45.5329	345.093	628.846	416.597	416.597	416.597	-9.24918	-21.3765	-7.28232	-255.055	332.782	262.236	194.682	194.682	194.682	-20.9556	-5.46196	10.3666	4.75753	3.44162	-0.914322	0.923641	0.226456	0.513444	-600.961	291.463	-26.7352	0	0	0.297537
1604	0	-12.0155	0	0	-12.0206	3.19502	-1.65995	-0.314852	0.150466	0.0387477	-34.414	5.59E-15	32.0239	0	0	0.159613	-2.94201	16.9203	-3.34162	51.6496	344.977	620.612	416.505	416.505	416.505	-8.87442	-20.7287	-7.72582	-257.361	336.753	265.766	194.682	194.682	194.682	-20.2711	-6.026	10.0496	4.85009	3.15559	-0.221824	0.855426	0.230248	0.782001	-607.927	280.589	-23.1053	0	0	0.470397
1605	0	-10.6751	0	0	-10.6861	3.4577	-2.58339	-0.344303	0.141012	0.027324	-40.1601	5.59E-15	30.9305	0	0	0.180181	-2.82583	16.1039	-4.06224	58.2547	345.171	611.883	416.269	416.269	416.269	-8.24509	-20.1421	-8.03121	-258.063	341.424	268.938	194.682	194.682	194.682	-19.6726	-6.48579	9.45701	5.00326	2.6448	0.379567	0.787208	0.22457	1.09257	-610.494	257.951	-17.7807	0	0	0.669882
1606	0	-9.26437	0	0	-9.28261	3.74065	-3.57648	-0.36655	0.125897	0.0141655	-44.9695	-7.45E-15	28.3699	0	0	0.200419	-2.61171	15.1843	-4.72201	65.3991	345.669	602.829	415.874	415.874	415.874	-7.35981	-19.6737	-8.22444	-257.007	346.73	271.856	194.682	194.682	194.682	-19.2182	-6.85954	8.59723	5.27066	1.91835	0.888212	0.726616	0.216726	1.42996	-612.236	226.359	-11.2766	0	0	0.8919
1607	0	-7.74351	0	0	-7.76949	4.05343	-4.67163	-0.380352	0.105893	0.00287876	-48.5247	-3.73E-15	24.404	0	0	0.217396	-2.30708	14.1415	-5.30462	73.1501	346.45	593.634	415.313	415.313	415.313	-6.23286	-19.3694	-8.33281	-254.085	352.576	274.627	194.682	194.682	194.682	-18.9524	-7.16887	7.49364	5.71128	0.999776	1.3123	0.681112	0.212386	1.77932	-616.163	188.216	-3.95101	0	0	1.13657
1608	0	-6.0914	0	0	-6.12386	4.40281	-5.8907	-0.386085	0.081549	-0.00375485	-50.8365	1.12E-14	19.1476	0	0	0.227432	-1.92383	12.9542	-5.79407	81.5836	347.482	584.499	414.591	414.591	414.591	-4.89423	-19.2598	-8.37965	-249.24	358.831	277.335	194.682	194.682	194.682	-18.9036	-7.43423	6.18332	6.38428	-0.07289	1.66681	0.654742	0.21491	2.12414	-623.413	145.585	4.06021	0	0	1.40808
1609	0	-4.30646	0	0	-4.3411	4.79052	-7.23701	-0.38556	0.0531705	-0.0042242	-52.1572	8.39E-15	12.7932	0	0	0.227824	-1.47797	11.602	-6.17334	90.7734	348.726	575.63	413.724	413.724	413.724	-3.3892	-19.3628	-8.38027	-242.466	365.339	280.034	194.682	194.682	194.682	-19.0865	-7.67005	4.7162	7.3435	-1.24794	1.96984	0.64847	0.224209	2.45291	-633.187	100.297	12.7934	0	0	1.71166
1610	0	-2.40247	0	0	-2.43038	5.21182	-8.69047	-0.380322	0.0213945	0.00215521	-52.7183	-6.29E-15	5.67925	0	0	0.217912	-0.989036	10.0682	-6.42437	100.779	350.136	567.245	412.739	412.739	412.739	-1.77787	-19.6899	-8.33983	-233.782	371.909	282.736	194.682	194.682	194.682	-19.5088	-7.88105	3.15453	8.63158	-2.46225	2.23861	0.662752	0.234199	2.75218	-643.881	53.788	22.2879	0	0	2.04943
1611	0	-0.40319	0	0	-0.409678	5.6551	-10.2071	-0.369418	-0.0107745	0.0144303	-52.4402	-4.66E-16	-1.52499	0	0	0.199347	-0.479007	8.34228	-6.52879	111.635	351.665	559.562	411.671	411.671	411.671	-0.132063	-20.2529	-8.25342	-223.228	378.333	285.412	194.682	194.682	194.682	-20.1771	-8.06098	1.57015	10.2744	-3.64661	2.48491	0.692675	0.237657	3.01663	-650.925	8.90504	31.8152	0	0	2.41123
1612	0	1.65964	0	0	1.69503	6.10376	-11.727	-0.351165	-0.0404596	0.0310002	-51.1136	-4.66E-15	-8.12779	0	0	0.175164	0.0291854	6.42163	-6.4695	123.344	353.264	552.8	410.563	410.563	410.563	1.47383	-21.0644	-8.1098	-210.858	384.404	287.989	194.682	194.682	194.682	-21.098	-8.19612	0.0356505	12.2763	-4.73318	2.71118	0.731342	0.227796	3.23927	-649.756	-31.7063	40.5958	0	0	2.76846
1613	0	3.74681	0	0	3.84838	6.53865	-13.1839	-0.324284	-0.0656108	0.0489885	-48.5683	3.73E-15	-13.5608	0	0	0.148625	0.513351	4.31255	-6.23241	135.869	354.888	547.17	409.46	409.46	409.46	2.9725	-22.1354	-7.89645	-196.75	389.943	290.359	194.682	194.682	194.682	-22.2753	-8.27055	-1.38493	14.6192	-5.66297	2.90829	0.768455	0.199954	3.42007	-635.17	-66.1974	48.1103	0	0	3.0683
1614	0	5.81199	0	0	6.0043	6.94068	-14.5147	-0.289415	-0.0849046	0.0657301	-44.8797	-5.59E-15	-17.4226	0	0	0.122848	0.953346	2.03027	-5.80877	149.133	356.494	542.867	408.403	408.403	408.403	4.31084	-23.4709	-7.60537	-181.012	394.82	292.397	194.682	194.682	194.682	-23.7073	-8.27191	-2.64269	17.2636	-6.39147	3.05609	0.794544	0.154208	3.55785	-604.18	-93.2113	54.2019	0	0	3.25384
1615	0	7.80399	0	0	8.10714	7.29313	-15.668	-0.249857	-0.0978611	0.0787279	-40.4654	-1.86E-15	-19.5256	0	0	0.10056	1.33204	-0.401519	-5.19811	163.019	358.046	540.066	407.426	407.426	407.426	5.4546	-25.0673	-7.23684	-163.783	398.957	293.976	194.682	194.682	194.682	-25.3849	-8.19546	-3.70782	20.1537	-6.89115	3.12697	0.802277	0.0932417	3.65208	-555.629	-112.248	59.0316	0	0	3.27689
1616	0	9.67283	0	0	10.0982	7.58342	-16.6078	-0.210948	-0.104734	0.0865763	-35.9921	0	-19.8799	0	0	0.0836082	1.63604	-2.95153	-4.41128	177.366	359.513	538.907	406.552	406.552	406.552	6.3892	-26.914	-6.80021	-145.218	402.327	294.985	194.682	194.682	194.682	-27.2945	-8.04538	-4.56954	23.2228	-7.15176	3.09177	0.787915	0.0223944	3.70054	-490.928	-123.424	62.954	0	0	3.11639
1617	0	11.3777	0	0	11.9256	7.80394	-17.3153	-0.176811	-0.104712	0.0886763	-31.9964	-1.86E-15	-18.508	0	0	0.0720843	1.85654	-5.58195	-3.47308	191.976	360.873	539.485	405.787	405.787	405.787	7.11838	-28.9988	-6.31118	-125.471	404.945	295.347	194.682	194.682	194.682	-29.4233	-7.83308	-5.23406	26.3997	-7.17862	2.92704	0.749625	-0.051168	3.70116	-411.993	-126.703	65.7323	0	0	2.77297
1618	0	12.8919	0	0	13.5514	7.95326	-17.7912	-0.150625	-0.0978977	0.0853738	-28.8647	0	-15.6477	0	0	0.0643959	1.99043	-8.24971	-2.42322	206.619	362.107	541.839	405.125	405.125	405.125	7.66432	-31.311	-5.78798	-104.678	406.864	295.028	194.682	194.682	194.682	-31.7627	-7.57542	-5.72433	29.6129	-6.99029	2.62155	0.689334	-0.121266	3.65216	-322.105	-123.029	67.1173	0	0	2.27435
1619	0	14.2042	0	0	14.9566	8.0363	-18.0548	-0.134215	-0.0856219	0.0778185	-26.7641	-3.73E-15	-11.7682	0	0	0.0582657	2.04131	-10.9079	-1.31497	221.039	363.205	545.942	404.548	404.548	404.548	8.06587	-33.8429	-5.24691	-82.9524	408.168	294.044	194.682	194.682	194.682	-34.309	-7.29207	-6.07829	32.7942	-6.61585	2.18112	0.612803	-0.184512	3.55195	-225.821	-114.733	67.1414	0	0	1.67464
1620	0	15.3186	0	0	16.1411	8.0631	-18.1397	-0.12835	-0.0709806	0.0671103	-25.6753	3.73E-15	-7.57361	0	0	0.0520385	2.02008	-13.5076	-0.210793	234.973	364.155	551.7	404.029	404.029	404.029	8.37326	-36.5902	-4.69849	-60.3798	408.964	292.459	194.682	194.682	194.682	-37.063	-7.00264	-6.34444	35.8804	-6.09178	1.6297	0.527462	-0.23806	3.4043	-127.993	-104.696	66.2372	0	0	1.04312
1621	0	16.2512	0	0	17.1213	8.04635	-18.0866	-0.13163	-0.0574399	0.0546796	-25.3126	1.86E-15	-3.77961	0	0	0.0450633	1.94442	-16.0002	0.824086	248.163	364.95	558.951	403.535	403.535	403.535	8.63848	-39.5509	-4.1454	-37.0218	409.361	290.377	194.682	194.682	194.682	-40.0277	-6.72336	-6.57306	38.8135	-5.45818	1.00682	0.439213	-0.280865	3.21324	-33.2624	-95.8971	65.009	0	0	0.451539
1622	0	17.0244	0	0	17.9226	7.99849	-17.9349	-0.141337	-0.0470267	0.0419086	-25.2485	-5.13E-15	-0.855249	0	0	0.0375284	1.83698	-18.3392	1.72888	260.374	365.586	567.477	403.031	403.031	403.031	8.90504	-42.7213	-3.58328	-12.9252	409.448	287.931	194.682	194.682	194.682	-43.2036	-6.46518	-6.80707	41.5412	-4.75488	0.3618	0.351234	-0.310075	2.98728	54.6075	-89.7711	63.6458	0	0	-0.0431125
1623	0	17.6592	0	0	18.5698	7.92995	-17.7171	-0.15479	-0.0396734	0.0302753	-25.0867	2.33E-15	1.06397	0	0	0.0298564	1.72243	-20.4826	2.45357	271.404	366.06	577.017	402.481	402.481	402.481	9.20198	-46.0908	-3.00378	11.8659	409.289	285.263	194.682	194.682	194.682	-46.5831	-6.2339	-7.07651	44.0176	-4.01748	-0.253618	0.2662	-0.322335	2.73733	132.046	-86.1598	61.7485	0	0	-0.403
1624	0	18.1693	0	0	19.0797	7.84873	-17.4584	-0.170555	-0.03383	0.020803	-24.6097	5.36E-15	2.0763	0	0	0.0223204	1.62396	-22.3943	2.96337	281.096	366.373	587.282	401.856	401.856	401.855	9.54402	-49.639	-2.39781	37.3033	408.92	282.511	194.682	194.682	194.682	-50.1471	-6.03168	-7.39833	46.204	-3.27436	-0.79275	0.186138	-0.315166	2.47604	196.297	-83.8136	58.5753	0	0	-0.614799
1625	0	18.5584	0	0	19.459	7.76101	-17.178	-0.186984	-0.0291733	0.0140247	-23.6431	-3.49E-15	2.17453	0	0	0.0149694	1.56011	-24.0457	3.24084	289.339	366.531	597.975	401.131	401.131	401.131	9.93511	-53.335	-1.7574	63.333	408.363	279.806	194.682	194.682	194.682	-53.8661	-5.85857	-7.77952	48.0713	-2.54516	-1.21988	0.113286	-0.28912	2.2158	245.612	-81.7956	53.9129	0	0	-0.685258
1626	0	18.819	0	0	19.7015	7.67096	-16.8893	-0.202543	-0.0269047	0.00976434	-22.0877	-4.66E-16	1.18482	0	0	0.0080271	1.54237	-25.4161	3.28581	296.071	366.542	608.806	400.296	400.296	400.296	10.3695	-57.1386	-1.07762	89.8956	407.63	277.257	194.682	194.682	194.682	-57.6998	-5.71297	-8.21783	49.6005	-1.84067	-1.51396	0.049936	-0.249842	1.9672	279.478	-80.2786	48.2381	0	0	-0.636781
1627	0	18.9306	0	0	19.787	7.57977	-16.596	-0.216224	-0.0285646	0.00734574	-19.9646	4.19E-15	-1.08439	0	0	0.00214069	1.57424	-26.4938	3.11377	301.272	366.422	619.506	399.359	399.359	399.359	10.8294	-60.9988	-0.35914	116.926	406.712	274.949	194.682	194.682	194.682	-61.5967	-5.59063	-8.6992	50.7843	-1.16442	-1.66946	-0.00131489	-0.204732	1.7379	298.378	-79.7791	42.2431	0	0	-0.502856
1628	0	18.8609	0	0	19.6814	7.48452	-16.2886	-0.227904	-0.0351615	0.00552502	-17.4613	0	-4.6838	0	0	-0.00147158	1.65145	-27.2756	2.75325	304.973	366.187	629.836	398.343	398.343	398.343	11.2818	-64.8559	0.388717	144.359	405.573	272.936	194.682	194.682	194.682	-65.4945	-5.48299	-9.19458	51.6273	-0.51479	-1.69512	-0.0359209	-0.162449	1.53268	303.122	-81.0553	36.552	0	0	-0.320709
1629	0	18.5695	0	0	19.3411	7.37739	-15.9417	-0.238285	-0.0461387	0.00205277	-14.9377	-4.66E-16	-9.343	0	0	-0.00125987	1.76337	-27.7679	2.24308	307.245	365.857	639.594	397.293	397.293	397.293	11.677	-68.6435	1.14525	172.132	404.146	271.244	194.682	194.682	194.682	-69.322	-5.37562	-9.65833	52.1453	0.112289	-1.61135	-0.0525231	-0.128723	1.35397	296.307	-84.1036	31.3928	0	0	-0.128535
1630	0	18.0147	0	0	18.7207	7.2462	-15.5152	-0.248502	-0.0589968	-0.00643301	-12.8686	-4.66E-15	-14.3952	0	0	0.00375423	1.89524	-27.9865	1.62906	308.202	365.451	648.62	396.268	396.268	396.268	11.9519	-72.295	1.87775	200.186	402.332	269.88	194.682	194.682	194.682	-73.0048	-5.24804	-10.0311	52.3644	0.720702	-1.4465	-0.0498035	-0.106515	1.20418	281.645	-88.1266	26.5017	0	0	0.0439707
1631	0	17.1632	0	0	17.7851	7.07642	-14.9604	-0.260273	-0.0701846	-0.0242259	-11.8032	6.52E-15	-18.8926	0	0	0.0124257	2.03069	-27.9563	0.961355	307.998	364.987	656.794	395.342	395.342	395.342	12.0377	-75.7503	2.54402	228.452	400.016	268.857	194.682	194.682	194.682	-76.4733	-5.07547	-10.2472	52.3197	1.31195	-1.23377	-0.0322314	-0.0953894	1.08588	265.439	-91.9321	21.4996	0	0	0.180472
1632	0	16.002	0	0	16.5228	6.85408	-14.2294	-0.274966	-0.0754214	-0.0557258	-12.1728	-2.33E-15	-21.7317	0	0	0.0201506	2.15399	-27.7112	0.291469	306.827	364.484	664.04	394.59	394.59	394.59	11.8699	-78.9645	3.09814	256.833	397.083	268.209	194.682	194.682	194.682	-79.6732	-4.83229	-10.244	52.0539	1.884	-1.00818	-0.0112146	-0.0943875	1.00009	256.11	-94.3934	15.9433	0	0	0.281857
1633	0	14.5494	0	0	14.9587	6.56932	-13.286	-0.292006	-0.0700275	-0.104417	-14.0055	-4.66E-16	-21.8409	0	0	0.0196665	2.25233	-27.2924	-0.331388	304.912	363.954	670.319	394.082	394.082	394.082	11.4008	-81.9155	3.49903	285.168	393.447	268.008	194.682	194.682	194.682	-82.576	-4.49712	-9.97419	51.6156	2.43044	-0.803287	-0.00360464	-0.0983477	0.945572	263.687	-93.45	9.31426	0	0	0.362333
1634	0	12.8623	0	0	13.1607	6.22047	-12.1197	-0.309327	-0.0511567	-0.171028	-16.8584	-3.26E-15	-18.5874	0	0	0.00485535	2.31716	-26.7471	-0.864129	302.495	363.405	675.628	393.87	393.87	393.87	10.6135	-84.6059	3.72056	313.2	389.082	268.366	194.682	194.682	194.682	-85.1847	-4.05887	-9.41893	51.0576	2.94121	-0.648389	-0.0236294	-0.101711	0.916154	295.982	-87.2131	1.45711	0	0	0.439079
1635	0	11.0373	0	0	11.2372	5.81637	-10.7553	-0.322867	-0.0200311	-0.253123	-19.7212	-5.71E-15	-12.1473	0	0	-0.0235054	2.34455	-26.1253	-1.2729	299.826	362.84	679.992	393.983	393.983	393.983	9.53168	-87.0614	3.75969	340.559	384.041	269.409	194.682	194.682	194.682	-87.5333	-3.52127	-8.59785	50.4342	3.40371	-0.566211	-0.0822216	-0.101646	0.90093	357.535	-75.9833	-6.96917	0	0	0.522159
1636	0	9.20051	0	0	9.32292	5.37651	-9.25555	-0.325999	0.0183774	-0.344492	-21.0467	-8.41E-15	-3.52563	0	0	-0.0552913	2.3346	-25.4765	-1.53548	297.146	362.256	683.46	394.417	394.417	394.417	8.22178	-89.3212	3.6399	366.775	378.475	271.24	194.682	194.682	194.682	-89.676	-2.90377	-7.57163	49.7979	3.80468	-0.571363	-0.181671	-0.0973895	0.882926	447.438	-61.5236	-15.155	0	0	0.604881
1637	0	7.48458	0	0	7.55329	4.92782	-7.71184	-0.310525	0.0564655	-0.437178	-19.097	-8.53E-15	5.63983	0	0	-0.075782	2.29009	-24.8465	-1.64244	294.672	361.641	686.095	395.135	395.135	395.135	6.78451	-91.422	3.40754	391.309	372.607	273.881	194.682	194.682	194.682	-91.6657	-2.23822	-6.43417	49.1958	4.13217	-0.669451	-0.315964	-0.0909041	0.8457	560.397	-47.3885	-22.5053	0	0	0.666578
1638	0	5.99653	0	0	6.03225	4.49936	-6.22668	-0.269907	0.0863185	-0.522988	-12.6013	9.32E-16	13.5254	0	0	-0.0754054	2.21469	-24.2741	-1.59633	292.589	360.982	687.965	396.076	396.076	396.076	5.33599	-93.3761	3.12268	413.621	366.702	277.212	194.682	194.682	194.682	-93.5277	-1.56216	-5.29502	48.6656	4.37787	-0.857887	-0.474629	-0.0854996	0.774939	688.299	-37.7569	-29.0553	0	0	0.681513
1639	0	4.78686	0	0	4.80438	4.11615	-4.89084	-0.20309	0.101748	-0.595784	-1.44505	3.73E-15	18.6056	0	0	-0.0554413	2.11141	-23.7889	-1.41052	291.035	360.258	689.14	397.161	397.16	397.16	3.9836	-95.1527	2.84675	433.232	361.003	280.922	194.682	194.682	194.682	-95.237	-0.910402	-4.25621	48.2333	4.5391	-1.12681	-0.646142	-0.0865375	0.668869	822.082	-36.7583	-35.3556	0	0	0.631385
1640	0	3.8348	0	0	3.84309	3.79388	-3.76307	-0.117261	0.0998586	-0.652078	12.9233	-9.32E-16	20.0611	0	0	-0.0246415	1.98194	-23.4096	-1.10754	290.097	359.447	689.68	398.303	398.303	398.303	2.80319	-96.6702	2.62985	449.768	355.68	284.519	194.682	194.682	194.682	-96.7108	-0.307549	-3.38966	47.9111	4.61945	-1.45975	-0.818841	-0.097506	0.537664	952.283	-46.7159	-42.0257	0	0	0.514603
1641	0	3.05887	0	0	3.06268	3.53625	-2.85925	-0.0261714	0.0823057	-0.691502	27.7737	1.86E-15	18.0308	0	0	0.00867364	1.82655	-23.144	-0.717241	289.808	358.525	689.63	399.423	399.423	399.423	1.82497	-97.8089	2.50033	462.993	350.788	287.388	194.682	194.682	194.682	-97.8239	0.236469	-2.72276	47.6969	4.62901	-1.83457	-0.986367	-0.117338	0.402102	1071.44	-66.2948	-49.3237	0	0	0.352623
1642	0	2.34853	0	0	2.35018	3.33566	-2.15451	0.053885	0.0544553	-0.715266	39.814	-4.66E-16	13.4906	0	0	0.0398354	1.64465	-22.9894	-0.275032	290.147	357.467	689.018	400.449	400.449	400.449	1.03357	-98.4411	2.45948	472.788	346.264	288.907	194.682	194.682	194.682	-98.4423	0.726163	-2.23667	47.5755	4.58333	-2.22431	-1.14133	-0.138821	0.28884	1172.41	-90.6453	-56.7261	0	0	0.186817
1643	0	1.60411	0	0	1.60473	3.17714	-1.59706	0.108098	0.0241646	-0.72582	46.0136	2.21E-15	7.96715	0	0	0.0638663	1.43542	-22.934	0.180566	291.049	356.253	687.852	401.327	401.327	401.327	0.38065	-98.4677	2.48446	479.12	341.959	288.565	194.682	194.682	194.682	-98.4621	1.17595	-1.87756	47.5206	4.50219	-2.59916	-1.28065	-0.152365	0.222517	1250.62	-113.008	-63.0896	0	0	0.068276
1644	0	0.772754	0	0	0.772888	3.04486	-1.13167	0.125337	-0.000128741	-0.724626	44.2542	-2.33E-15	3.13386	0	0	0.0718438	1.19858	-22.9591	0.609972	292.406	354.866	686.123	402.022	402.022	402.022	-0.193917	-97.8513	2.53846	481.993	337.693	286.07	194.682	194.682	194.682	-97.8431	1.60167	-1.57688	47.4978	4.40803	-2.92822	-1.39768	-0.148601	0.222298	1300.53	-126.299	-67.0101	0	0	0.0414164
1645	0	-0.127047	0	0	-0.12707	2.92931	-0.724987	0.0987667	-0.0112489	-0.711327	33.7387	-4.37E-16	0.419864	0	0	0.0556148	0.934786	-23.0413	0.974574	294.082	353.295	683.812	402.513	402.513	402.513	-0.738195	-96.6373	2.58446	481.42	333.322	281.417	194.682	194.682	194.682	-96.6303	2.0104	-1.27465	47.4688	4.32404	-3.18123	-1.47908	-0.119845	0.298689	1314.59	-124.563	-67.3592	0	0	0.127538
1646	0	-0.994176	0	0	-0.9942	2.83262	-0.384611	0.0284794	-0.00539737	-0.683662	15.4316	-1.04E-16	0.623875	0	0	0.0206256	0.645532	-23.155	1.23955	295.926	351.534	680.891	402.795	402.795	402.795	-1.26814	-94.9627	2.59592	477.431	328.794	274.915	194.682	194.682	194.682	-94.9607	2.39169	-0.939548	47.3952	4.27287	-3.33129	-1.50974	-0.0665054	0.452605	1284.9	-105.312	-63.7977	0	0	0.312311
1647	0	-1.65297	0	0	-1.65299	2.77044	-0.165748	-0.0750277	0.0171862	-0.638446	-7.68156	-7.57E-16	3.70718	0	0	-0.00581732	0.33279	-23.2754	1.37626	297.78	349.58	677.338	402.871	402.871	402.871	-1.7581	-93.0457	2.56038	470.118	324.184	267.173	194.682	194.682	194.682	-93.0519	2.71444	-0.579561	47.2432	4.27492	-3.35687	-1.47433	0.00646047	0.668277	1205.85	-69.2405	-57.1384	0	0	0.543761
1648	0	-1.88744	0	0	-1.88746	2.76935	-0.161893	-0.19069	0.0506555	-0.574355	-31.0168	-3.70E-15	8.58624	0	0	0.0135627	-0.00152695	-23.3804	1.36476	299.492	347.433	673.143	402.749	402.749	402.749	-2.14751	-91.1507	2.47772	459.689	319.684	258.989	194.682	194.682	194.682	-91.1665	2.93402	-0.239565	46.9877	4.34715	-3.24392	-1.3678	0.0879558	0.920169	1080.03	-21.5568	-49.3267	0	0	0.74708
1649	0	-1.4991	0	0	-1.49916	2.85962	-0.479668	-0.291632	0.0852545	-0.492744	-49.5897	5.20E-15	13.4688	0	0	0.0947869	-0.355838	-23.4528	1.19595	300.926	345.1	668.322	402.44	402.44	402.44	-2.36659	-89.5307	2.35745	446.501	315.554	251.192	194.682	194.682	194.682	-89.5536	3.01063	0.017562	46.615	4.50147	-2.98761	-1.1995	0.164525	1.17532	919.071	29.3986	-42.6343	0	0	0.85556
1650	0	-0.372585	0	0	-0.37266	3.06522	-1.20329	-0.355569	0.109636	-0.397732	-59.7694	8.27E-15	16.4612	0	0	0.209676	-0.728929	-23.4809	0.872954	301.967	342.595	662.917	401.955	401.955	401.955	-2.37308	-88.3621	2.21861	431.022	312.031	244.443	194.682	194.682	194.682	-88.3867	2.93271	0.140045	46.1248	4.74371	-2.59357	-0.987484	0.223357	1.41031	739.439	74.0776	-38.4147	0	0	0.837889
1651	0	1.48009	0	0	1.48133	3.39429	-2.36057	-0.376579	0.116324	-0.294981	-60.852	3.15E-15	16.4879	0	0	0.302169	-1.11963	-23.4586	0.412313	302.523	339.945	657.005	401.305	401.305	401.305	-2.18261	-87.7	2.08952	413.775	309.249	239.104	194.682	194.682	194.682	-87.7208	2.73268	0.113978	45.5296	5.07265	-2.07896	-0.754195	0.257404	1.61641	556.627	106.179	-36.4235	0	0	0.703988
1652	0	3.92564	0	0	3.93478	3.83482	-3.9065	-0.365895	0.108585	-0.191903	-55.0534	1.03E-14	14.1414	0	0	0.333871	-1.52632	-23.3848	-0.156389	302.522	337.194	650.688	400.499	400.499	400.499	-1.87261	-87.4841	2.0035	395.276	307.201	235.225	194.682	194.682	194.682	-87.4983	2.48341	-0.0296267	44.8536	5.47969	-1.47255	-0.521346	0.272303	1.80173	383.495	128.524	-35.8041	0	0	0.491159
1653	0	6.76411	0	0	6.79833	4.3593	-5.73916	-0.336143	0.0948522	-0.0974851	-45.402	9.55E-15	10.9298	0	0	0.305025	-1.9459	-23.2606	-0.793072	301.912	334.401	644.093	399.548	399.547	399.547	-1.54953	-87.5889	1.99494	375.998	305.782	232.642	194.682	194.682	194.682	-87.5968	2.27474	-0.23754	44.1286	5.94908	-0.812221	-0.317409	0.277286	1.97241	234.867	147.131	-35.8192	0	0	0.255736
1654	0	9.78588	0	0	9.87659	4.93382	-7.73256	-0.294581	0.0770502	-0.0185578	-34.3812	4.25E-15	7.69846	0	0	0.238339	-2.37265	-23.0877	-1.45269	300.647	331.645	637.353	398.462	398.462	398.462	-1.30601	-87.8747	2.09453	356.351	304.864	231.085	194.682	194.682	194.682	-87.8779	2.18464	-0.464177	43.3899	6.45903	-0.139839	-0.163043	0.273461	2.12767	121.19	161.941	-35.1477	0	0	0.0535104
1655	0	12.8035	0	0	12.9947	5.52278	-9.75588	-0.249189	0.0570157	0.0417041	-24.0535	4.11E-15	4.97804	0	0	0.162968	-2.79714	-22.8654	-2.09233	298.681	329.013	630.596	397.263	397.264	397.263	-1.20059	-88.215	2.31904	336.671	304.321	230.248	194.682	194.682	194.682	-88.2151	2.26097	-0.679978	42.6702	6.98327	0.505982	-0.0666264	0.260031	2.26466	45.7718	171.848	-32.7199	0	0	-0.0823439
1656	0	15.6693	0	0	16.0098	6.09198	-11.6874	-0.207213	0.0389118	0.0825159	-15.7462	5.47E-15	3.15912	0	0	0.10052	-3.206	-22.5892	-2.67837	295.965	326.598	623.928	395.979	395.979	395.979	-1.25195	-88.5123	2.66611	317.209	304.042	229.84	194.682	194.682	194.682	-88.5105	2.51461	-0.870959	41.9942	7.49362	1.09704	-0.0232248	0.239764	2.38322	6.45584	177.812	-28.5293	0	0	-0.146421
1657	0	18.2831	0	0	18.8159	6.61196	-13.4277	-0.17236	0.0238665	0.104682	-9.88048	1.35E-15	2.09296	0	0	0.0579216	-3.58291	-22.2505	-3.1908	292.443	324.491	617.433	394.648	394.648	394.648	-1.44012	-88.7051	3.1172	298.137	303.948	229.621	194.682	194.682	194.682	-88.7022	2.9221	-1.0381	41.3747	7.96264	1.6196	-0.0180746	0.212115	2.4838	-2.6675	178.774	-22.8385	0	0	-0.150194
1658	0	20.5886	0	0	21.34	7.05978	-14.9059	-0.147607	0.0129188	0.110551	-6.46841	3.28E-16	1.59135	0	0	0.0341379	-3.91053	-21.8378	-3.62339	288.061	322.764	611.17	393.316	393.316	393.316	-1.71928	-88.764	3.6416	279.545	303.984	229.416	194.682	194.682	194.682	-88.7606	3.43587	-1.19058	40.8105	8.36582	2.07399	-0.0298443	0.177348	2.57228	9.45883	174.346	-16.38	0	0	-0.114222
1659	0	22.5659	0	0	23.5391	7.42067	-16.082	-0.134132	0.00547966	0.10387	-5.17799	-7.28E-16	1.37107	0	0	0.0235482	-4.17316	-21.3383	-3.98006	282.778	321.471	605.179	392.035	392.035	392.035	-2.03311	-88.6838	4.2029	261.457	304.123	229.119	194.682	194.682	194.682	-88.6806	3.99796	-1.34016	40.2867	8.68346	2.47013	-0.0345382	0.135874	2.65383	31.8082	163.841	-9.85906	0	0	-0.0586038
1660	0	24.2222	0	0	25.3976	7.68845	-16.9454	-0.130155	0.000361227	0.0889291	-5.35112	5.10E-17	1.18257	0	0	0.0195986	-4.35957	-20.741	-4.26844	276.575	320.637	599.497	390.857	390.857	390.857	-2.32937	-88.4757	4.76579	243.843	304.351	228.684	194.682	194.682	194.682	-88.4723	4.55346	-1.49677	39.7776	8.90207	2.82025	-0.0167048	0.0886333	2.7313	54.9732	146.885	-3.89911	0	0	0.00249598
1661	0	25.5803	0	0	26.9206	7.86505	-17.5104	-0.1331	-0.00340303	0.0697622	-6.32919	-1.19E-15	0.88927	0	0	0.0178329	-4.46511	-20.0377	-4.49337	269.464	320.259	594.157	389.833	389.833	389.833	-2.56913	-88.1568	5.30084	226.634	304.662	228.115	194.682	194.682	194.682	-88.1522	5.05937	-1.66619	39.2509	9.01507	3.13177	0.0306038	0.0377256	2.80692	71.9492	123.632	1.11655	0	0	0.0586113
1662	0	26.6696	0	0	28.1276	7.95907	-17.8097	-0.139745	-0.00724588	0.0496988	-7.51405	-2.77E-15	0.357919	0	0	0.0158543	-4.49283	-19.2249	-4.65203	261.487	320.306	589.207	389.005	389.005	389.005	-2.72904	-87.743	5.78713	209.747	305.05	227.441	194.682	194.682	194.682	-87.7355	5.48787	-1.85032	38.674	9.02335	3.40194	0.103604	-0.0152103	2.87823	79.3431	94.2616	5.1826	0	0	0.101276
1663	0	27.518	0	0	29.0448	7.98328	-17.8866	-0.147111	-0.0117073	0.0308858	-8.47049	2.52E-15	-0.435611	0	0	0.0131021	-4.45315	-18.3043	-4.73166	252.716	320.724	584.699	388.407	388.408	388.407	-2.80033	-87.2447	6.21152	193.095	305.505	226.706	194.682	194.682	194.682	-87.2322	5.82526	-2.04711	38.0189	8.93479	3.61567	0.189842	-0.0664357	2.94227	77.8837	60.227	8.30304	0	0	0.124932
1664	0	28.1476	0	0	29.698	7.95228	-17.7881	-0.153535	-0.0168366	0.0146993	-9.02333	2.94E-15	-1.46139	0	0	0.009981	-4.36226	-17.2819	-4.71097	243.242	321.443	580.697	388.059	388.059	388.059	-2.78539	-86.6646	6.56599	176.595	306.008	225.951	194.682	194.682	194.682	-86.6452	6.06821	-2.25075	37.2657	8.7636	3.74732	0.274122	-0.11232	2.99451	70.4064	23.687	10.4803	0	0	0.128393
1665	0	28.5727	0	0	30.109	7.8802	-17.5587	-0.157868	-0.0219696	0.00165912	-9.13399	4.48E-15	-2.61552	0	0	0.00698285	-4.23956	-16.1672	-4.56423	233.159	322.381	577.264	387.964	387.964	387.964	-2.69438	-85.9992	6.84518	160.182	306.532	225.21	194.682	194.682	194.682	-85.9716	6.21986	-2.45216	36.4043	8.5288	3.76558	0.341678	-0.149175	3.02948	61.2099	-12.4085	11.5832	0	0	0.117491
1666	0	28.8007	0	0	30.2926	7.77895	-17.2354	-0.159718	-0.0262352	-0.00812568	-8.88121	7.57E-16	-3.76165	0	0	0.0044356	-4.10457	-14.9711	-4.26741	222.562	323.456	574.46	388.115	388.115	388.115	-2.5416	-85.2411	7.04402	143.801	307.045	224.504	194.682	194.682	194.682	-85.2049	6.28603	-2.6397	35.4333	8.25218	3.64067	0.382337	-0.174545	3.043	54.0836	-45.0271	11.5051	0	0	0.102525
1667	0	28.833	0	0	30.257	7.65713	-16.8449	-0.159765	-0.0290941	-0.0148392	-8.45237	-3.03E-15	-4.77854	0	0	0.00244581	-3.97431	-13.7044	-3.80448	211.526	324.591	572.332	388.49	388.49	388.49	-2.34314	-84.3813	7.15657	127.417	307.515	223.841	194.682	194.682	194.682	-84.3369	6.27269	-2.8002	34.3586	7.95619	3.35143	0.393645	-0.187892	3.03261	51.1834	-71.7639	10.3415	0	0	0.0934663
1668	0	28.6678	0	0	30.0053	7.51951	-16.4017	-0.158576	-0.0301375	-0.018753	-7.98765	-6.99E-16	-5.54021	0	0	0.000869078	-3.86125	-12.3758	-3.17198	200.112	325.72	570.912	389.06	389.06	389.06	-2.11524	-83.4119	7.17633	111.008	307.917	223.222	194.682	194.682	194.682	-83.3608	6.1849	-2.92017	33.1907	7.66155	2.89057	0.37893	-0.190617	2.99773	52.8929	-91.0528	8.37553	0	0	0.0962827
1669	0	28.3018	0	0	29.5379	7.36739	-15.9093	-0.15696	-0.0295052	-0.0205609	-7.58919	1.16E-16	-5.96557	0	0	-0.000555067	-3.77235	-10.9919	-2.3816	188.36	326.791	570.214	389.793	389.793	389.793	-1.8731	-82.3277	7.09744	94.569	308.233	222.639	194.682	194.682	194.682	-82.272	6.02678	-2.98751	31.9422	7.38545	2.26743	0.345623	-0.185519	2.94148	58.4956	-102.432	6.07579	0	0	0.112481
1670	0	27.7322	0	0	28.8544	7.19963	-15.3633	-0.15573	-0.0271577	-0.020817	-7.28809	3.15E-15	-5.95884	0	0	-0.00220956	-3.70889	-9.55624	-1.46001	176.296	327.769	570.237	390.657	390.657	390.657	-1.63065	-81.1262	6.91678	78.1016	308.456	222.088	194.682	194.682	194.682	-81.0687	5.80265	-2.99286	30.6258	7.14006	1.50791	0.303054	-0.175078	2.86667	66.057	-105.84	3.84897	0	0	0.138383
1671	0	26.9578	0	0	27.9561	7.01398	-14.7556	-0.154796	-0.0233112	-0.0200815	-6.95921	2.68E-15	-5.47327	0	0	-0.00428749	-3.66704	-8.07047	-0.44692	163.934	328.638	570.967	391.623	391.623	391.624	-1.39987	-79.8081	6.6363	61.6173	308.588	221.559	194.682	194.682	194.682	-79.7514	5.51838	-2.93139	29.253	6.93177	0.652111	0.260058	-0.162697	2.77821	73.2256	-102.285	2.11729	0	0	0.167276
1672	0	25.9776	0	0	26.8456	6.80875	-14.0798	-0.153151	-0.0181341	-0.0185897	-6.36166	-2.56E-15	-4.50326	0	0	-0.00654738	-3.63913	-6.53496	0.60827	151.288	329.397	572.377	392.67	392.67	392.67	-1.18977	-78.3743	6.26435	45.131	308.642	221.048	194.682	194.682	194.682	-78.3211	5.18199	-2.80401	27.8335	6.76122	-0.249415	0.224496	-0.150005	2.67807	77.0794	-92.7083	1.05697	0	0	0.189545
1673	0	24.788	0	0	25.5233	6.58398	-13.3347	-0.149824	-0.0117285	-0.016617	-5.29002	1.16E-15	-3.09422	0	0	-0.00835253	-3.61501	-4.9502	1.65081	138.372	330.059	574.434	393.781	393.781	393.781	-1.00516	-76.8217	5.81537	28.6576	308.639	220.54	194.682	194.682	194.682	-76.774	4.80337	-2.61784	26.3753	6.62368	-1.14053	0.203466	-0.137853	2.5697	74.6628	-78.3128	0.666066	0	0	0.194437
1674	0	23.3789	0	0	23.9845	6.34221	-12.5279	-0.144117	-0.00445186	-0.0143613	-3.64886	-2.91E-16	-1.37857	0	0	-0.00870821	-3.58381	-3.31803	2.62581	125.212	330.651	577.098	394.948	394.948	394.948	-0.84578	-75.1392	5.30894	12.2076	308.612	220.005	194.682	194.682	194.682	-75.0983	4.39356	-2.38606	24.8853	6.51015	-1.96526	0.202584	-0.126345	2.45641	63.3302	-60.3437	0.747937	0	0	0.171566
1675	0	21.7337	0	0	22.217	6.08815	-11.6744	-0.136719	0.00291768	-0.012061	-1.58938	-3.38E-15	0.420874	0	0	-0.00680206	-3.53539	-1.64254	3.48353	111.849	331.206	580.323	396.168	396.168	396.168	-0.707187	-73.3069	4.76765	-4.21563	308.598	219.401	194.682	194.682	194.682	-73.2732	3.96416	-2.12611	23.3703	6.40877	-2.67347	0.224618	-0.116918	2.34003	41.4099	-40.8276	1.11457	0	0	0.113703
1676	0	19.8309	0	0	20.2034	5.82752	-10.7932	-0.128335	0.00988781	-0.00988017	0.639698	-3.49E-16	2.08906	0	0	-0.00219214	-3.46174	0.0694526	4.18414	98.3421	331.763	584.065	397.439	397.439	397.439	-0.583407	-71.2983	4.21498	-20.616	308.634	218.674	194.682	194.682	194.682	-71.2715	3.52747	-1.85673	21.8374	6.30619	-3.22577	0.271914	-0.109614	2.22368	7.73987	-21.3172	1.44464	0	0	0.0162412
1677	0	17.6488	0	0	17.9246	5.56565	-9.90222	-0.120037	0.016038	-0.00812613	2.6982	-3.03E-15	3.43056	0	0	0.00468661	-3.35778	1.80835	4.70179	84.7699	332.361	588.272	398.761	398.761	398.761	-0.46939	-69.0853	3.67332	-37.0029	308.757	217.766	194.682	194.682	194.682	-69.0645	3.09647	-1.59509	20.2947	6.18954	-3.59772	0.344013	-0.105461	2.10693	-37.546	-3.59692	1.48505	0	0	-0.11977
1678	0	15.1695	0	0	15.3638	5.30607	-9.01407	-0.113066	0.0205366	-0.00759724	4.21501	4.66E-16	4.24922	0	0	0.0123291	-3.2217	3.56197	5.02747	71.2326	333.031	592.892	400.133	400.133	400.133	-0.363392	-66.6424	3.16255	-53.3889	308.996	216.628	194.682	194.682	194.682	-66.6267	2.685	-1.35404	18.7515	6.04766	-3.78244	0.439179	-0.105161	1.99247	-92.9177	10.3843	1.15134	0	0	-0.287186
1679	0	12.3834	0	0	12.5112	5.04951	-8.13177	-0.108999	0.0228567	-0.00939259	4.79785	9.32E-16	4.43611	0	0	0.0177445	-3.05472	5.31584	5.17029	57.85	333.796	597.866	401.548	401.548	401.548	-0.269748	-63.9514	2.69929	-69.7884	309.365	215.225	194.682	194.682	194.682	-63.9397	2.30843	-1.13916	17.2184	5.87267	-3.79172	0.552538	-0.108547	1.88144	-155.487	19.1029	0.428954	0	0	-0.473215
1680	0	9.29358	0	0	9.3691	4.7938	-7.24834	-0.109262	0.0229339	-0.0149207	4.08621	-3.26E-15	3.97866	0	0	0.016824	-2.86032	7.05338	5.15639	44.7592	334.666	603.129	402.998	402.998	402.998	-0.199946	-61.0048	2.29746	-86.2153	309.868	213.548	194.682	194.682	194.682	-60.9962	1.98417	-0.947513	15.7078	5.66068	-3.65448	0.678342	-0.115539	1.77543	-221.51	21.2881	-0.618198	0	0	-0.661841
1681	0	5.91949	0	0	5.95617	4.53496	-6.35042	-0.115322	0.0205171	-0.0258047	1.7374	-2.56E-15	2.88054	0	0	0.00496516	-2.64333	8.75615	5.02554	32.1112	335.637	608.604	404.466	404.467	404.466	-0.171113	-57.8088	1.96955	-102.681	310.488	211.626	194.682	194.682	194.682	-57.8027	1.73129	-0.768551	14.234	5.4122	-3.41311	0.808252	-0.126039	1.67658	-286.379	15.8097	-1.85476	0	0	-0.834728
1682	0	2.30164	0	0	2.31201	4.26898	-5.42433	-0.128174	0.0156974	-0.0432412	-2.49529	-1.86E-15	1.20584	0	0	-0.0216525	-2.40932	10.4041	4.82543	20.0656	336.689	614.205	405.934	405.934	405.934	-0.203339	-54.3862	1.72682	-119.188	311.198	209.536	194.682	194.682	194.682	-54.3822	1.56844	-0.585675	12.8128	5.13222	-3.11741	0.934416	-0.141059	1.58457	-346.063	1.83851	-3.14349	0	0	-0.976318
1683	0	-1.49383	0	0	-1.49838	3.99368	-4.46268	-0.148106	0.00840756	-0.0669145	-8.67312	2.15E-15	-0.971199	0	0	-0.0640161	-2.16418	11.9759	4.60489	8.78429	337.792	619.829	407.375	407.375	407.375	-0.315439	-50.7799	1.57741	-135.723	311.955	207.406	194.682	194.682	194.682	-50.7781	1.50974	-0.378698	11.461	4.82948	-2.81752	1.05141	-0.159928	1.49867	-398.523	-20.3536	-4.3708	0	0	-1.0774
1684	0	-5.37132	0	0	-5.38121	3.70983	-3.46839	-0.174161	-0.000964428	-0.0946407	-16.5354	2.10E-15	-3.48941	0	0	-0.118115	-1.91412	13.4495	4.40714	-1.57482	338.902	625.364	408.762	408.762	408.762	-0.521495	-47.0562	1.52235	-152.236	312.711	205.419	194.682	194.682	194.682	-47.0574	1.55926	-0.125995	10.1961	4.5155	-2.55706	1.15707	-0.183309	1.41436	-444.063	-49.9472	-5.33692	0	0	-1.13558
1685	0	-9.20561	0	0	-9.21414	3.42147	-2.45609	-0.203159	-0.0112469	-0.122727	-25.3563	-9.32E-16	-6.05926	0	0	-0.17352	-1.66596	14.803	4.26426	-10.8649	339.974	630.679	410.069	410.069	410.069	-0.827599	-43.3058	1.55064	-168.628	313.415	203.793	194.682	194.682	194.682	-43.312	1.70533	0.192305	9.03511	4.20327	-2.36761	1.24986	-0.209707	1.32534	-483.759	-84.2033	-5.85507	0	0	-1.14923
1686	0	-12.8498	0	0	-12.854	3.13584	-1.45179	-0.229939	-0.0211646	-0.146915	-33.9984	0	-8.35299	0	0	-0.215369	-1.42752	16.0157	4.19378	-18.9574	340.959	635.637	411.269	411.269	411.269	-1.22983	-39.6378	1.63521	-184.743	314.025	202.745	194.682	194.682	194.682	-39.6518	1.91665	0.590444	7.99347	3.90602	-2.2653	1.32881	-0.238503	1.22273	-518.498	-119.751	-5.71544	0	0	-1.1168
1687	0	-16.1529	0	0	-16.1535	2.86222	-0.488815	-0.248799	-0.0296712	-0.163953	-41.1783	3.26E-15	-10.0814	0	0	-0.230279	-1.20783	17.0693	4.19753	-25.7486	341.809	640.093	412.343	412.343	412.343	-1.71582	-36.165	1.73204	-200.386	314.511	202.452	194.682	194.682	194.682	-36.1905	2.14336	1.07506	7.08375	3.63588	-2.24993	1.39081	-0.26645	1.10043	-547.179	-152.194	-4.85504	0	0	-1.03517
1688	0	-18.9821	0	0	-18.9826	2.61024	0.398238	-0.257604	-0.0359079	-0.172463	-46.0502	4.66E-15	-11.0302	0	0	-0.214058	-1.0169	17.9491	4.26293	-31.167	342.484	643.9	413.278	413.278	413.278	-2.26995	-32.986	1.78461	-215.36	314.863	203.014	194.682	194.682	194.682	-33.0263	2.32394	1.64634	6.31451	3.4029	-2.30642	1.43257	-0.289728	0.958553	-568.209	-177.327	-3.35346	0	0	-0.907199
1689	0	-21.2397	0	0	-21.2444	2.38843	1.17893	-0.257225	-0.0388544	-0.172532	-48.3083	7.45E-15	-11.0363	0	0	-0.172441	-0.864872	18.6457	4.36607	-35.1775	342.952	646.921	414.075	414.075	414.075	-2.87886	-30.1719	1.73318	-229.499	315.082	204.446	194.682	194.682	194.682	-30.2285	2.39628	2.30088	5.68911	3.2142	-2.40818	1.45251	-0.303365	0.801567	-580.903	-190.985	-1.48922	0	0	-0.744538
1690	0	-22.8721	0	0	-22.8845	2.20343	1.82973	-0.250609	-0.0372663	-0.165317	-48.1744	-2.10E-15	-9.95478	0	0	-0.117438	-0.760767	19.155	4.47608	-37.7843	343.194	649.027	414.742	414.742	414.742	-3.53441	-27.7604	1.52591	-242.687	315.179	206.69	194.682	194.682	194.682	-27.8319	2.30894	3.03422	5.20514	3.07332	-2.5219	1.45002	-0.30212	0.639441	-585.68	-189.744	0.335362	0	0	-0.565648
1691	0	-23.8704	0	0	-23.8915	2.06012	2.33358	-0.242036	-0.0295548	-0.151825	-46.3095	-3.12E-15	-7.61502	0	0	-0.0616131	-0.711054	19.479	4.56018	-39.0299	343.205	650.115	415.297	415.297	415.297	-4.23248	-25.7567	1.12845	-254.86	315.179	209.641	194.682	194.682	194.682	-25.8372	2.0297	3.84092	4.85449	2.98015	-2.61274	1.43004	-0.280368	0.482375	-586.22	-170.828	1.60687	0	0	-0.392185
1692	0	-24.2649	0	0	-24.2931	1.96209	2.67798	-0.235827	-0.0143744	-0.13285	-43.5772	-4.66E-16	-3.87733	0	0	-0.0130131	-0.718123	19.625	4.58845	-38.9909	342.998	650.104	415.766	415.766	415.766	-4.96782	-24.139	0.530982	-265.992	315.127	213.164	194.682	194.682	194.682	-24.218	1.55062	4.71114	4.62379	2.9308	-2.64942	1.39748	-0.235533	0.341835	-586.995	-133.818	1.80595	0	0	-0.240455
1693	0	-24.1155	0	0	-24.1473	1.91218	2.85327	-0.235182	0.00883292	-0.108827	-40.788	-3.73E-15	1.27832	0	0	0.0264939	-0.779357	19.6044	4.53749	-37.7704	342.602	648.944	416.173	416.173	416.173	-5.72713	-22.8673	-0.249172	-276.07	315.097	217.113	194.682	194.682	194.682	-22.93	0.888959	5.62495	4.49631	2.91799	-2.60786	1.35907	-0.168789	0.227295	-592.968	-81.014	0.475809	0	0	-0.117393
1694	0	-23.5016	0	0	-23.5325	1.91234	2.8527	-0.241012	0.0384995	-0.0808161	-38.4624	6.52E-15	7.57047	0	0	0.0593765	-0.886919	19.4321	4.39261	-35.4897	342.062	646.615	416.539	416.539	416.539	-6.48333	-21.8921	-1.16909	-285.071	315.201	221.337	194.682	194.682	194.682	-21.9209	0.0844915	6.5473	4.45402	2.93158	-2.4734	1.3167	-0.0875505	0.147899	-605.611	-18.6002	-2.52028	0	0	-0.018945
1695	0	-22.5113	0	0	-22.5372	1.96309	2.67447	-0.251891	0.0709615	-0.0504792	-36.7619	-5.59E-15	14.3965	0	0	0.0887973	-1.02857	19.1239	4.14829	-32.2767	341.436	643.133	416.875	416.875	416.875	-7.19431	-21.1617	-2.16725	-292.946	315.578	225.682	194.682	194.682	194.682	-21.1395	-0.80733	7.42744	4.48035	2.95968	-2.241	1.26832	-0.00178633	0.111149	-623.103	45.1263	-6.82506	0	0	0.0657672
1696	0	-21.2346	0	0	-21.2529	2.06256	2.32499	-0.264981	0.101561	-0.0204959	-35.5892	-7.45E-15	20.9675	0	0	0.11602	-1.1893	18.6958	3.80661	-28.2569	340.787	638.546	417.177	417.177	417.177	-7.80721	-20.6261	-3.17366	-299.624	316.383	229.998	194.682	194.682	194.682	-20.5395	-1.72451	8.204	4.56344	2.98998	-1.91344	1.20865	0.077095	0.122753	-640.38	101.76	-11.5949	0	0	0.149721
1697	0	-19.7576	0	0	-19.768	2.20621	1.81997	-0.278268	0.12605	0.0057615	-34.8637	-7.45E-15	26.5097	0	0	0.140463	-1.35321	18.1613	3.37454	-23.5436	340.181	632.934	417.424	417.424	417.424	-8.26605	-20.2387	-4.12212	-305.017	317.753	234.144	194.682	194.682	194.682	-20.0812	-2.60936	8.81355	4.69897	3.01083	-1.49838	1.13273	0.140358	0.18941	-651.904	144.92	-15.6848	0	0	0.244259
1698	0	-18.1563	0	0	-18.1603	2.38781	1.18114	-0.291189	0.141881	0.0252964	-34.6359	-1.86E-15	30.4594	0	0	0.1612	-1.50561	17.5308	2.86075	-18.2312	339.675	626.41	417.583	417.583	417.583	-8.51953	-19.9592	-4.96143	-309.037	319.798	238.004	194.682	194.682	194.682	-19.7332	-3.41818	9.19962	4.8925	3.01271	-1.00507	1.03978	0.184912	0.315779	-654.215	172.137	-18.169	0	0	0.357893
1699	0	-16.4896	0	0	-16.4901	2.60123	0.429963	-0.304105	0.148159	0.0358276	-35.0483	-9.32E-15	32.5086	0	0	0.178106	-1.63445	16.8098	2.27308	-12.3899	339.316	619.109	417.607	417.607	417.607	-8.5273	-19.7586	-5.66205	-311.601	322.582	241.497	194.682	194.682	194.682	-19.4745	-4.12683	9.31965	5.16055	2.98926	-0.441613	0.934375	0.209865	0.503328	-646.596	183.354	-18.5108	0	0	0.495896
1700	0	-14.7952	0	0	-14.7956	2.84267	-0.420008	-0.317431	0.145196	0.036587	-36.2209	9.32E-15	32.5799	0	0	0.191892	-1.73104	15.9983	1.61743	-6.06245	339.14	611.193	417.449	417.449	417.449	-8.26348	-19.6226	-6.21753	-312.632	326.124	244.596	194.682	194.682	194.682	-19.297	-4.73144	9.1489	5.53028	2.93719	0.185927	0.825122	0.217803	0.750638	-630.939	180.372	-16.6347	0	0	0.660284
1701	0	-13.0887	0	0	-13.0925	3.11188	-1.36748	-0.331144	0.134133	0.0287038	-38.1596	-3.73E-15	30.7827	0	0	0.203458	-1.79002	15.0912	0.898404	0.737311	339.164	602.836	417.064	417.064	417.064	-7.71867	-19.5521	-6.64062	-312.061	330.395	247.326	194.682	194.682	194.682	-19.205	-5.24451	8.68197	6.03745	2.85668	0.87294	0.724393	0.211662	1.05047	-611.529	165.605	-12.8351	0	0	0.851448
1702	0	-11.3664	0	0	-11.3767	3.41182	-2.42218	-0.344995	0.116505	0.0152018	-40.7484	-1.12E-14	27.352	0	0	0.213266	-1.80886	14.0782	0.121668	8.02325	339.396	594.224	416.423	416.423	416.423	-6.90124	-19.5615	-6.95612	-309.828	335.327	249.761	194.682	194.682	194.682	-19.2143	-5.68815	7.93317	6.72279	2.75083	1.61381	0.646771	0.194914	1.38874	-594.35	141.581	-7.56487	0	0	1.07171
1703	0	-9.61091	0	0	-9.63006	3.74687	-3.59826	-0.357772	0.0947919	-7.55E-05	-43.6829	-9.32E-15	22.6781	0	0	0.220925	-1.7869	12.9452	-0.702484	15.8341	339.827	585.55	415.519	415.519	415.519	-5.83736	-19.6753	-7.19203	-305.88	340.808	252.006	194.682	194.682	194.682	-19.3489	-6.08618	6.93525	7.6273	2.62467	2.39822	0.602639	0.172552	1.75009	-583.946	111.598	-1.52884	0	0	1.32626
1704	0	-7.79881	0	0	-7.82768	4.12073	-4.90683	-0.368109	0.0709551	-0.0130858	-46.5897	-9.32E-16	17.1387	0	0	0.225253	-1.72465	11.6764	-1.55574	24.2272	340.44	577.005	414.369	414.369	414.369	-4.56828	-19.9228	-7.3722	-300.177	346.696	254.174	194.682	194.682	194.682	-19.6368	-6.45791	5.73557	8.78708	2.4846	3.20796	0.600138	0.147606	2.11494	-583.494	78.2221	4.72077	0	0	1.6232
1705	0	-5.90881	0	0	-5.94538	4.53426	-6.34801	-0.374406	0.0462028	-0.020864	-49.0705	4.66E-15	11.0635	0	0	0.22461	-1.62332	10.2562	-2.40922	33.2703	341.212	568.78	413.022	413.022	413.022	-3.14689	-20.3339	-7.51094	-292.69	352.826	256.364	194.682	194.682	194.682	-20.1064	-6.81369	4.39173	10.228	2.33724	4.01428	0.637726	0.121831	2.46545	-591.996	43.5955	10.8172	0	0	1.96241
1706	0	-3.92794	0	0	-3.96567	4.98365	-7.90463	-0.375238	0.0213132	-0.021346	-50.7896	-2.80E-15	4.76935	0	0	0.217794	-1.48499	8.6716	-3.2236	43.0303	342.112	561.064	411.548	411.548	411.548	-1.63468	-20.9363	-7.61084	-283.411	359.019	258.642	194.682	194.682	194.682	-20.7828	-7.15276	2.96791	11.9613	2.18845	4.77827	0.710939	0.0953528	2.78495	-606.931	9.41575	16.5973	0	0	2.33369
1707	0	-1.85584	0	0	-1.88187	5.45924	-9.53874	-0.369426	-0.00320638	-0.0142576	-51.5057	1.00E-14	-1.41766	0	0	0.204757	-1.31325	6.91478	-3.95103	53.5615	343.107	554.043	410.039	410.039	410.039	-0.098461	-21.7532	-7.6635	-272.35	365.091	261.026	194.682	194.682	194.682	-21.6856	-7.46351	1.53125	13.9809	2.04283	5.45292	0.808226	0.0659388	3.06092	-623.042	-23.1083	22.0755	0	0	2.70665
1708	0	0.294307	0	0	0.300008	5.94561	-11.1932	-0.356241	-0.0264112	-0.000784343	-51.0856	5.59E-15	-7.09328	0	0	0.187143	-1.11399	4.98488	-4.53945	64.895	344.163	547.896	408.591	408.591	408.591	1.39392	-22.8041	-7.65301	-259.543	370.867	263.485	194.682	194.682	194.682	-22.8289	-7.72618	0.147464	16.2624	1.90277	5.98761	0.916261	0.0327403	3.28546	-634.68	-52.2667	27.2196	0	0	3.03795
1709	0	2.49725	0	0	2.56091	6.42286	-12.7977	-0.335464	-0.0470972	0.0164855	-49.4891	4.66E-15	-11.8121	0	0	0.167694	-0.896047	2.88904	-4.93777	77.0297	345.246	542.801	407.291	407.291	407.291	2.7791	-24.1039	-7.5613	-245.047	376.188	265.947	194.682	194.682	194.682	-24.2211	-7.91753	-1.12435	18.7655	1.76842	6.33342	1.01892	-0.00595932	3.45456	-635.745	-76.666	32.0447	0	0	3.27484
1710	0	4.71913	0	0	4.86994	6.86907	-14.2789	-0.307452	-0.0637316	0.0345106	-46.7541	1.86E-15	-15.1284	0	0	0.149091	-0.671155	0.642555	-5.10181	89.9265	346.327	538.927	406.209	406.209	406.209	4.00463	-25.6634	-7.37389	-228.943	380.932	268.31	194.682	194.682	194.682	-25.8658	-8.01659	-2.23754	21.4383	1.63756	6.44905	1.10229	-0.0496908	3.56657	-621.609	-94.663	36.447	0	0	3.37283
1711	0	6.92094	0	0	7.18598	7.26321	-15.5706	-0.273428	-0.0748779	0.0501013	-43.0217	0	-16.6991	0	0	0.132743	-0.453404	-1.73164	-5.00016	103.504	347.384	536.425	405.382	405.382	405.382	5.03482	-27.4881	-7.08471	-211.336	385.021	270.463	194.682	194.682	194.682	-27.7618	-8.01023	-3.16273	24.222	1.50619	6.30642	1.15117	-0.0968242	3.62285	-588.188	-105.02	40.2531	0	0	3.298
1712	0	9.06126	0	0	9.46008	7.58854	-16.6242	-0.235563	-0.0790776	0.0611076	-38.5542	5.59E-15	-16.3373	0	0	0.118493	-0.257784	-4.20397	-4.62041	117.635	348.401	535.423	404.813	404.813	404.813	5.85507	-29.5756	-6.69911	-192.355	388.428	272.303	194.682	194.682	194.682	-29.9031	-7.89743	-3.89105	27.0568	1.36948	5.89657	1.15511	-0.143268	3.62535	-533.965	-106.851	43.0893	0	0	3.04248
1713	0	11.099	0	0	11.6396	7.83551	-17.4162	-0.197539	-0.075718	0.0661865	-33.7954	-1.86E-15	-14.1433	0	0	0.105287	-0.0981288	-6.73949	-3.97442	132.15	349.372	536.011	404.476	404.476	404.476	6.47485	-31.915	-6.23363	-172.147	391.182	273.748	194.682	194.682	194.682	-32.2779	-7.69109	-4.43567	29.8855	1.22314	5.23421	1.10752	-0.183265	3.57743	-459.379	-100.236	44.559	0	0	2.62141
1714	0	12.9975	0	0	13.6752	8.00363	-17.9512	-0.163714	-0.0657019	0.0656344	-29.2733	-1.86E-15	-10.565	0	0	0.0921041	0.0155168	-9.29927	-3.10152	146.833	350.298	538.23	404.315	404.315	404.315	6.92715	-34.4883	-5.71205	-150.868	393.36	274.754	194.682	194.682	194.682	-34.871	-7.41624	-4.83035	32.6566	1.06477	4.36008	1.01152	-0.212005	3.48493	-368.294	-87.0361	44.5773	0	0	2.07864
1715	0	14.7286	0	0	15.5287	8.10095	-18.2594	-0.137902	-0.0518994	0.060391	-25.446	-2.80E-15	-6.38251	0	0	0.0786609	0.0793058	-11.8419	-2.06726	161.44	351.182	542.062	404.265	404.265	404.264	7.26328	-37.2741	-5.15882	-128.671	395.076	275.309	194.682	194.682	194.682	-37.6661	-7.10498	-5.12408	35.3256	0.895127	3.33902	0.87703	-0.227509	3.3539	-266.361	-70.9224	43.562	0	0	1.47357
1716	0	16.276	0	0	17.178	8.14127	-18.3867	-0.121643	-0.0384675	0.0524467	-22.5003	4.66E-16	-2.53012	0	0	0.0653073	0.0969718	-14.325	-0.956934	175.703	352.029	547.423	404.251	404.251	404.251	7.54196	-40.2523	-4.59304	-105.691	396.456	275.44	194.682	194.682	194.682	-40.6491	-6.78977	-5.37116	37.8544	0.718826	2.25296	0.720107	-0.229886	3.19081	-160.932	-56.2556	42.2803	0	0	0.875015
1717	0	17.6341	0	0	18.6162	8.13997	-18.3826	-0.114226	-0.0283514	0.0435661	-20.3478	2.33E-15	0.278984	0	0	0.0527474	0.0796223	-16.7072	0.135201	189.356	352.838	554.169	404.207	404.207	404.207	7.8164	-43.4041	-4.02576	-82.042	397.612	275.2	194.682	194.682	194.682	-43.8064	-6.49795	-5.61961	40.2114	0.544599	1.18984	0.556648	-0.220768	3.00239	-58.7217	-46.3811	41.1549	0	0	0.341264
1718	0	18.8035	0	0	19.8448	8.11073	-18.2903	-0.113949	-0.0235951	0.035821	-18.7677	9.32E-16	1.60555	0	0	0.04154	0.0436819	-18.9498	1.11845	202.151	353.605	562.102	404.077	404.077	404.077	8.12449	-46.7101	-3.46104	-57.8161	398.621	274.654	194.682	194.682	194.682	-47.1222	-6.2489	-5.90266	42.3703	0.384796	0.231175	0.402141	-0.201375	2.7953	33.578	-42.8744	40.3687	0	0	-0.0816868
1719	0	19.785	0	0	20.8667	8.0633	-18.1403	-0.119268	-0.0240722	0.0308012	-17.5475	1.28E-15	1.4324	0	0	0.0319486	0.00776705	-21.018	1.91714	213.875	354.317	570.986	403.82	403.82	403.82	8.48321	-50.1466	-2.89915	-33.0861	399.517	273.868	194.682	194.682	194.682	-50.5753	-6.05314	-6.23389	44.3104	0.254291	-0.558997	0.267397	-0.174268	2.57638	110.875	-45.5353	39.661	0	0	-0.370617
1720	0	20.577	0	0	21.6815	8.00293	-17.949	-0.129542	-0.0280374	0.0294817	-16.5862	3.26E-15	0.0581817	0	0	0.0239985	-0.0108568	-22.8826	2.47819	224.36	354.962	580.563	403.412	403.412	403.412	8.8892	-53.6856	-2.33992	-7.90404	400.294	272.903	194.682	194.682	194.682	-54.1377	-5.91301	-6.60807	46.016	0.168867	-1.14091	0.160113	-0.141551	2.35441	169.444	-52.4658	38.457	0	0	-0.522494
1721	0	21.1741	0	0	22.284	7.93123	-17.7212	-0.143342	-0.0341513	0.0320574	-15.7469	-1.40E-15	-2.1976	0	0	0.0174592	0.000687316	-24.5201	2.77453	233.491	355.531	590.568	402.846	402.846	402.846	9.32392	-57.2951	-1.78475	17.7018	400.915	271.812	194.682	194.682	194.682	-57.7769	-5.82407	-7.00626	47.4771	0.143839	-1.50124	0.0829092	-0.107312	2.13605	207.885	-61.6674	36.5012	0	0	-0.553814
1722	0	21.5655	0	0	22.6625	7.847	-17.4528	-0.158875	-0.041688	0.0379086	-14.9191	0	-5.09126	0	0	0.0123226	0.049041	-25.9138	2.8044	241.2	356.016	600.747	402.129	402.129	402.129	9.75898	-60.9398	-1.23836	43.7252	401.329	270.644	194.682	194.682	194.682	-61.4556	-5.777	-7.40095	48.6893	0.192355	-1.65081	0.0351066	-0.077529	1.92789	226.806	-71.6977	33.9013	0	0	-0.493855
1723	0	21.7329	0	0	22.7975	7.74685	-17.1327	-0.175479	-0.0504154	0.0453072	-14.1849	4.66E-15	-8.47464	0	0	0.00901965	0.134125	-27.0537	2.5881	247.47	356.418	610.862	401.284	401.284	401.284	10.1601	-64.5794	-0.710295	70.1755	401.473	269.442	194.682	194.682	194.682	-65.1303	-5.75914	-7.75946	49.654	0.324047	-1.61925	0.0150347	-0.0568952	1.73569	228.324	-81.3283	30.9115	0	0	-0.377473
1724	0	21.653	0	0	22.6636	7.6255	-16.7432	-0.193742	-0.0602712	0.0516959	-13.8252	6.52E-15	-12.2356	0	0	0.00806383	0.249771	-27.9369	2.1634	252.327	356.742	620.706	400.348	400.348	400.348	10.4882	-68.1703	-0.215608	97.0712	401.278	268.249	194.682	194.682	194.682	-68.7533	-5.75478	-8.04528	50.3784	0.544087	-1.44856	0.0212477	-0.051168	1.56469	215.571	-90.4532	27.979	0	0	-0.238128
1725	0	21.3027	0	0	22.2366	7.47578	-16.2604	-0.215021	-0.0709363	0.0531618	-14.2273	9.32E-16	-16.1855	0	0	0.0094671	0.385302	-28.5685	1.58072	255.84	356.996	630.103	399.369	399.369	399.369	10.6999	-71.6704	0.225427	124.432	400.663	267.118	194.682	194.682	194.682	-72.2767	-5.7449	-8.21829	50.8752	0.852041	-1.1865	0.0487664	-0.0630423	1.41974	193.986	-99.2031	25.5175	0	0	-0.104291
1726	0	20.6688	0	0	21.5037	7.28888	-15.6541	-0.240185	-0.0815754	0.0451929	-15.68	6.52E-15	-19.9611	0	0	0.0123046	0.52753	-28.9609	0.898118	258.118	357.191	638.911	398.405	398.405	398.405	10.7474	-75.0458	0.588003	152.264	399.536	266.13	194.682	194.682	194.682	-75.6601	-5.70694	-8.23496	51.1622	1.24158	-0.880906	0.0910589	-0.0910271	1.30503	170.384	-107.747	23.8456	0	0	0.00708802
1727	0	19.7571	0	0	20.4737	7.05498	-14.8902	-0.268931	-0.0902864	0.0227164	-18.2084	-3.73E-15	-22.9395	0	0	0.0145966	0.662876	-29.1343	0.176464	259.306	357.336	647.025	397.52	397.52	397.52	10.5802	-78.2772	0.844185	180.533	397.796	265.405	194.682	194.682	194.682	-78.8771	-5.61579	-8.05024	51.2623	1.70099	-0.575801	0.135068	-0.13073	1.22243	154.399	-115.958	22.9762	0	0	0.0918615
1728	0	18.5988	0	0	19.1845	6.76526	-13.936	-0.298721	-0.0936424	-0.0187055	-21.3976	8.85E-15	-24.2366	0	0	0.0136237	0.779389	-29.1166	-0.525204	259.582	357.441	654.374	396.776	396.776	396.776	10.1512	-81.3613	0.965467	209.135	395.342	265.103	194.682	194.682	194.682	-81.919	-5.44649	-7.62272	51.2031	2.21371	-0.308509	0.163354	-0.173532	1.17105	157.215	-122.594	22.5163	0	0	0.158239
1729	0	17.2523	0	0	17.7043	6.41531	-12.7724	-0.325291	-0.0879305	-0.0814649	-24.4344	4.19E-15	-22.9615	0	0	0.00669095	0.86824	-28.9418	-1.15448	259.152	357.512	660.918	396.232	396.232	396.232	9.42788	-84.3082	0.927473	237.854	392.098	265.408	194.682	194.682	194.682	-84.7945	-5.17904	-6.92459	51.0168	2.75973	-0.107728	0.157581	-0.210325	1.14439	189.519	-125.739	21.9296	0	0	0.220988
1730	0	15.7992	0	0	16.1262	6.00893	-11.4072	-0.343198	-0.0704768	-0.164791	-26.2219	6.99E-15	-18.5377	0	0	-0.007532	0.924615	-28.6487	-1.66934	258.235	357.554	666.646	395.932	395.932	395.932	8.40643	-87.1328	0.717147	266.341	388.046	266.496	194.682	194.682	194.682	-87.5232	-4.804	-5.95486	50.7389	3.31667	0.00754241	0.102066	-0.23098	1.13177	259.114	-122.729	20.7441	0	0	0.291479
1731	0	14.3345	0	0	14.5553	5.56081	-9.88573	-0.347118	-0.0417478	-0.263894	-25.6415	-4.98E-15	-11.0907	0	0	-0.0271667	0.947758	-28.2787	-2.04095	257.058	357.573	671.567	395.903	395.903	395.903	7.12427	-89.8435	0.341263	294.109	383.258	268.484	194.682	194.682	194.682	-90.1257	-4.32685	-4.75129	50.4071	3.86151	0.0281526	-0.00948245	-0.230793	1.11789	367.54	-112.244	18.8842	0	0	0.370272
1732	0	12.9511	0	0	13.0903	5.09601	-8.29202	-0.333399	-0.00609851	-0.370994	-21.8774	4.80E-15	-1.60278	0	0	-0.0464502	0.940394	-27.8725	-2.25529	255.837	357.572	675.71	396.146	396.146	396.146	5.66344	-92.4316	-0.166733	320.57	377.916	271.375	194.682	194.682	194.682	-92.6094	-3.76882	-3.39475	50.0578	4.37186	-0.0452437	-0.173449	-0.208158	1.08805	509.871	-94.686	16.5363	0	0	0.444609
1733	0	11.722	0	0	11.8046	4.6461	-6.7364	-0.300895	0.0292809	-0.476751	-14.6568	1.63E-15	8.27387	0	0	-0.0576688	0.907412	-27.4675	-2.31308	254.761	357.554	679.114	396.635	396.635	396.635	4.1405	-94.8637	-0.745113	345.093	372.291	275.027	194.682	194.682	194.682	-94.9561	-3.16297	-2.00143	49.724	4.82803	-0.203426	-0.378651	-0.169304	1.03065	675.675	-73.3594	13.8089	0	0	0.494803
1734	0	10.6852	0	0	10.7321	4.24274	-5.33281	-0.251399	0.0558354	-0.57229	-4.38318	-6.06E-15	16.5879	0	0	-0.054996	0.854584	-27.0946	-2.22862	253.983	357.523	681.82	397.322	397.322	397.322	2.68411	-97.0793	-1.31024	367.089	366.699	279.131	194.682	194.682	194.682	-97.114	-2.54695	-0.702797	49.4316	5.2142	-0.429622	-0.606378	-0.123926	0.941248	850.616	-54.0252	10.6233	0	0	0.503661
1735	0	9.83544	0	0	9.86182	3.91032	-4.17094	-0.188994	0.0673211	-0.651373	7.93333	1.40E-15	21.7388	0	0	-0.0379418	0.78708	-26.776	-2.02684	253.607	357.479	683.867	398.142	398.142	398.141	1.40659	-98.9934	-1.77193	386.07	361.431	283.242	194.682	194.682	194.682	-98.9979	-1.95429	0.381883	49.197	5.52031	-0.70195	-0.841645	-0.0826467	0.822997	1021.56	-42.0038	6.36431	0	0	0.466331
1736	0	9.12622	0	0	9.14145	3.66031	-3.29469	-0.118966	0.0622142	-0.710771	20.8624	0	22.964	0	0	-0.0108869	0.708809	-26.524	-1.74025	253.685	357.421	685.28	399.019	399.019	399.019	0.379887	-100.504	-2.05404	401.688	356.684	286.821	194.682	194.682	194.682	-100.499	-1.40749	1.17149	49.0245	5.74234	-0.995046	-1.07201	-0.0529137	0.685744	1177.4	-40.2061	0.36122	0	0	0.39566
1737	0	8.48097	0	0	8.49042	3.48958	-2.69537	-0.0483806	0.0433356	-0.749608	32.5984	0	20.4256	0	0	0.0202154	0.622165	-26.3402	-1.40553	254.21	357.344	686.066	399.881	399.881	399.881	-0.37485	-101.502	-2.11242	413.734	352.524	289.305	194.682	194.682	194.682	-101.499	-0.91478	1.63752	48.9061	5.88252	-1.28188	-1.2897	-0.0370825	0.541524	1309.58	-48.1809	-7.61059	0	0	0.322225
1738	0	7.81293	0	0	7.81939	3.38273	-2.31993	0.0141335	0.0160201	-0.768552	41.1013	-9.32E-16	15.0325	0	0	0.0499078	0.528442	-26.2168	-1.06043	255.123	357.242	686.21	400.663	400.663	400.663	-0.884325	-101.892	-1.94433	422.117	348.889	290.181	194.682	194.682	194.682	-101.894	-0.470114	1.80523	48.822	5.94847	-1.53508	-1.48579	-0.0334199	0.408332	1410.81	-63.4911	-16.9391	0	0	0.287387
1739	0	7.04871	0	0	7.05342	3.31729	-2.08993	0.0581307	-0.0128584	-0.768684	44.2547	-1.40E-15	8.24471	0	0	0.0715813	0.42814	-26.1377	-0.740611	256.325	357.104	685.674	401.315	401.315	401.315	-1.21083	-101.61	-1.58638	426.83	345.616	289.058	194.682	194.682	194.682	-101.618	-0.0559399	1.74331	48.743	5.95237	-1.72917	-1.64941	-0.0372016	0.305999	1474.2	-82.1788	-26.3347	0	0	0.329412
1740	0	6.15343	0	0	6.15691	3.27067	-1.92602	0.0715227	-0.0363889	-0.750975	40.1703	7.57E-16	1.7482	0	0	0.0757571	0.321021	-26.0821	-0.47662	257.681	356.919	684.401	401.807	401.807	401.807	-1.43403	-100.649	-1.10112	427.911	342.493	285.745	194.682	194.682	194.682	-100.661	0.351332	1.54489	48.6344	5.91012	-1.84318	-1.7659	-0.0410938	0.256524	1492.76	-99.1795	-34.2371	0	0	0.467063
1741	0	5.15588	0	0	5.15837	3.22677	-1.77164	0.0442502	-0.0479952	-0.715215	27.9004	8.15E-16	-2.80397	0	0	0.0547276	0.205987	-26.0267	-0.291298	259.046	356.67	682.328	402.125	402.125	402.125	-1.63036	-99.0796	-0.557515	425.435	339.322	280.313	194.682	194.682	194.682	-99.0949	0.773415	1.30417	48.4611	5.84051	-1.86338	-1.81697	-0.0385697	0.27851	1458.88	-109.226	-39.2381	0	0	0.685435
1742	0	4.16506	0	0	4.16671	3.18121	-1.61139	-0.0256463	-0.0428357	-0.660629	8.28828	5.82E-16	-4.18883	0	0	0.0147002	0.0805005	-25.9496	-0.197693	260.275	356.343	679.394	402.273	402.273	402.273	-1.85112	-97.064	-0.0116379	419.521	335.977	273.144	194.682	194.682	194.682	-97.083	1.22046	1.09194	48.1932	5.76471	-1.78598	-1.78661	-0.0226102	0.378231	1367.51	-106.804	-40.6734	0	0	0.931596
1743	0	3.36493	0	0	3.36604	3.14377	-1.47969	-0.127071	-0.0197663	-0.587403	-15.5704	-1.28E-15	-2.05996	0	0	-0.0161774	-0.0597632	-25.833	-0.197844	261.239	355.917	675.562	402.267	402.267	402.267	-2.10486	-94.8447	0.50528	410.377	332.454	264.903	194.682	194.682	194.682	-94.8682	1.68328	0.935696	47.8103	5.70561	-1.61895	-1.66872	0.00915664	0.546315	1220.56	-88.9002	-38.936	0	0	1.12733
1744	0	2.97897	0	0	2.97993	3.13728	-1.45686	-0.236975	0.0165277	-0.498989	-38.8583	-9.61E-16	2.71152	0	0	-0.000298189	-0.22108	-25.6649	-0.282921	261.832	355.376	670.824	402.133	402.133	402.133	-2.35275	-92.7048	0.98812	398.338	328.884	256.431	194.682	194.682	194.682	-92.7334	2.13295	0.812505	47.3063	5.68678	-1.38213	-1.47338	0.0547111	0.760278	1031.09	-56.8942	-35.4666	0	0	1.20083
1745	0	3.20977	0	0	3.21109	3.19218	-1.64996	-0.328224	0.0550514	-0.40218	-56.555	8.42E-15	8.12958	0	0	0.0779464	-0.411297	-25.4404	-0.434587	261.978	354.703	665.218	401.895	401.895	401.895	-2.52497	-90.9053	1.45133	383.871	325.503	248.554	194.682	194.682	194.682	-90.9371	2.53136	0.661428	46.6905	5.73126	-1.10579	-1.22634	0.103596	0.996966	821.434	-18.5758	-31.9573	0	0	1.12191
1746	0	4.17472	0	0	4.17768	3.33696	-2.15908	-0.380373	0.0822987	-0.304443	-65.2453	1.13E-14	11.8555	0	0	0.18999	-0.638707	-25.1611	-0.627701	261.625	353.886	658.825	401.576	401.576	401.576	-2.55673	-89.6193	1.91919	367.515	322.556	241.898	194.682	194.682	194.682	-89.6502	2.85072	0.415024	45.988	5.85953	-0.82725	-0.956581	0.144318	1.23974	614.461	15.7026	-29.4005	0	0	0.914137
1747	0	5.86565	0	0	5.87393	3.58738	-3.03875	-0.389012	0.0897176	-0.211909	-64.4502	7.34E-15	12.406	0	0	0.279146	-0.910547	-24.8335	-0.833484	260.745	352.925	651.777	401.189	401.189	401.189	-2.42801	-88.8936	2.41692	349.799	320.208	236.769	194.682	194.682	194.682	-88.918	3.09215	0.0362793	45.2362	6.08762	-0.587043	-0.689161	0.167518	1.48487	427.107	38.7955	-27.8706	0	0	0.638693
1748	0	8.15464	0	0	8.17755	3.94006	-4.27505	-0.365969	0.0812659	-0.128654	-56.552	-5.13E-15	10.1737	0	0	0.305353	-1.23101	-24.4666	-1.02371	259.319	351.831	644.242	400.736	400.736	400.736	-2.181	-88.656	2.96354	331.187	318.477	233.156	194.682	194.682	194.682	-88.6697	3.291	-0.461705	44.4799	6.42441	-0.423264	-0.442129	0.176883	1.73451	268.583	53.9356	-27.5451	0	0	0.360617
1749	0	10.8433	0	0	10.8996	4.37525	-5.79473	-0.326236	0.0672509	-0.0577693	-44.9535	6.99E-15	6.71986	0	0	0.269181	-1.59935	-24.069	-1.17549	257.332	350.632	636.417	400.208	400.208	400.208	-1.89933	-88.7643	3.57028	312.056	317.273	230.839	194.682	194.682	194.682	-88.7655	3.50348	-1.02947	43.7647	6.86937	-0.36529	-0.229616	0.178786	1.98807	144.439	68.0899	-28.7679	0	0	0.126892
1750	0	13.7185	0	0	13.839	4.86445	-7.49283	-0.27925	0.0526156	-0.000654565	-32.5163	3.77E-15	3.22801	0	0	0.197187	-2.00857	-23.6454	-1.27615	254.763	349.374	628.505	399.593	399.593	399.593	-1.66886	-89.0605	4.24055	292.71	316.473	229.501	194.682	194.682	194.682	-89.049	3.78395	-1.60998	43.1283	7.41099	-0.427319	-0.061734	0.172565	2.23117	56.6184	82.9233	-30.9949	0	0	-0.0397747
1751	0	16.5871	0	0	16.8122	5.3756	-9.25245	-0.232606	0.0392013	0.0425158	-21.4138	7.94E-16	0.390608	0	0	0.121033	-2.44498	-23.1951	-1.32701	251.575	348.109	620.698	398.878	398.878	398.878	-1.55237	-89.4028	4.96473	273.386	315.962	228.811	194.682	194.682	194.682	-89.3788	4.1667	-2.15368	42.5941	8.02621	-0.603028	0.0598738	0.153095	2.44847	2.99373	96.3024	-33.0952	0	0	-0.137863
1752	0	19.2958	0	0	19.6689	5.87665	-10.9597	-0.192749	0.0293103	0.0717401	-12.99	-2.64E-15	-1.37275	0	0	0.0627997	-2.88909	-22.7105	-1.34423	247.717	346.897	613.161	398.059	398.059	398.059	-1.57818	-89.6833	5.71786	254.262	315.649	228.473	194.682	194.682	194.682	-89.6475	4.65673	-2.62424	42.1644	8.68131	-0.863606	0.13804	0.119155	2.62627	-20.2838	106.454	-34.2105	0	0	-0.178698
1753	0	21.7411	0	0	22.2987	6.33981	-12.5199	-0.162443	0.0217634	0.0872184	-7.57942	8.37E-16	-2.24914	0	0	0.0280538	-3.31776	-22.1783	-1.35639	243.131	345.796	606.018	397.143	397.143	397.143	-1.73718	-89.8364	6.46558	235.464	315.482	228.259	194.682	194.682	194.682	-89.7896	5.2301	-3.00347	41.8184	9.33498	-1.16046	0.179377	0.0691798	2.75824	-18.18	109.662	-33.2817	0	0	-0.173145
1754	0	23.8677	0	0	24.6309	6.74411	-13.866	-0.142652	0.0151847	0.0903522	-4.91537	1.04E-16	-2.55114	0	0	0.0126721	-3.70742	-21.5807	-1.39886	237.755	344.85	599.35	396.154	396.154	396.154	-1.99292	-89.8346	7.17125	217.057	315.434	228.018	194.682	194.682	194.682	-89.7785	5.8434	-3.28895	41.5138	9.94338	-1.43291	0.193503	0.00745758	2.84684	2.56403	104.373	-29.7924	0	0	-0.132135
1755	0	25.6599	0	0	26.6297	7.0767	-14.9614	-0.133255	0.00846363	0.0835272	-4.41266	2.39E-15	-2.58328	0	0	0.00910746	-4.03758	-20.8988	-1.5065	231.537	344.096	593.202	395.131	395.131	395.131	-2.29698	-89.6793	7.80326	199.057	315.495	227.668	194.682	194.682	194.682	-89.6161	6.44738	-3.48951	41.1939	10.4665	-1.61956	0.19077	-0.0591519	2.90284	34.4952	90.9253	-23.8924	0	0	-0.0646796
1756	0	27.13	0	0	28.2885	7.33308	-15.7979	-0.131918	0.000715612	0.0698441	-5.22904	9.97E-16	-2.61391	0	0	0.0100656	-4.29414	-20.1148	-1.7059	224.44	343.55	587.592	394.122	394.122	394.122	-2.6031	-89.3895	8.34061	181.432	315.653	227.186	194.682	194.682	194.682	-89.3216	6.99939	-3.62024	40.7978	10.8744	-1.67097	0.183323	-0.124707	2.93988	69.5601	70.8456	-16.2987	0	0	0.020574
1757	0	28.3052	0	0	29.6205	7.51587	-16.3899	-0.135805	-0.00738481	0.0528297	-6.57495	-3.83E-15	-2.71733	0	0	0.0112667	-4.47139	-19.2145	-2.00826	216.455	343.216	582.523	393.184	393.184	393.184	-2.87651	-88.9896	8.77388	164.124	315.894	226.59	194.682	194.682	194.682	-88.9191	7.47057	-3.69742	40.2706	11.15	-1.56039	0.183323	-0.185049	2.96628	99.8465	46.7125	-8.17411	0	0	0.112124
1758	0	29.2161	0	0	30.6492	7.63312	-16.7677	-0.142403	-0.0153753	0.0354571	-7.86552	9.61E-16	-2.95377	0	0	0.0109537	-4.57265	-18.189	-2.40417	207.597	343.085	578	392.374	392.374	392.374	-3.0955	-88.5002	9.10362	147.06	316.197	225.917	194.682	194.682	194.682	-88.4286	7.84638	-3.73609	39.5708	11.2892	-1.29012	0.200593	-0.237902	2.98955	119.265	20.9925	-0.61784	0	0	0.19507
1759	0	29.8894	0	0	31.4	7.69564	-16.9685	-0.149172	-0.0225037	0.0200287	-8.69663	2.85E-15	-3.31711	0	0	0.00898027	-4.60909	-17.0351	-2.86197	197.914	343.135	574.041	391.74	391.74	391.74	-3.24979	-87.9331	9.33572	130.163	316.537	225.211	194.682	194.682	194.682	-87.8612	8.12319	-3.74763	38.6738	11.2978	-0.892097	0.236795	-0.280945	3.0084	125.034	-3.75804	5.46076	0	0	0.253511
1760	0	30.3434	0	0	31.8936	7.71432	-17.0284	-0.154903	-0.0282544	0.0078506	-8.95903	-3.77E-15	-3.78001	0	0	0.00607315	-4.59691	-15.756	-3.3309	187.48	343.337	570.671	391.318	391.318	391.318	-3.33725	-87.2895	9.47606	113.368	316.887	224.509	194.682	194.682	194.682	-87.2176	8.30291	-3.73804	37.5725	11.1882	-0.422325	0.288357	-0.310596	3.02338	117.532	-25.2499	9.56469	0	0	0.275303
1761	0	30.5871	0	0	32.1427	7.69789	-16.9757	-0.159182	-0.0322855	-0.000298809	-8.72936	-1.46E-15	-4.28356	0	0	0.00305863	-4.55378	-14.3601	-3.74819	176.393	343.655	567.931	391.128	391.128	391.128	-3.36101	-86.5612	9.52672	96.6251	317.222	223.838	194.682	194.682	194.682	-86.4897	8.38862	-3.70727	36.2747	10.9755	0.0486892	0.345681	-0.322614	3.02971	99.6458	-41.4587	11.5715	0	0	0.256728
1762	0	30.6226	0	0	32.1519	7.6515	-16.8268	-0.161854	-0.0343697	-0.00437583	-8.14663	-2.85E-15	-4.726	0	0	0.000525137	-4.49528	-12.86	-4.04948	164.76	344.056	565.862	391.175	391.175	391.175	-3.32727	-85.7347	9.48496	79.902	317.52	223.212	194.682	194.682	194.682	-85.6642	8.38217	-3.65022	34.8004	10.6758	0.448161	0.398609	-0.314043	3.02529	75.6078	-51.2897	11.7956	0	0	0.203805
1763	0	30.4463	0	0	31.9195	7.5765	-16.5855	-0.163263	-0.0345631	-0.00493108	-7.37483	-2.56E-15	-4.98967	0	0	-0.00126253	-4.43212	-11.2704	-4.17963	152.693	344.512	564.504	391.449	391.449	391.449	-3.24362	-84.7945	9.34469	63.187	317.768	222.639	194.682	194.682	194.682	-84.7258	8.2837	-3.55898	33.177	10.3045	0.712845	0.438331	-0.284384	3.00702	49.8419	-54.3929	10.776	0	0	0.130353
1764	0	30.0522	0	0	31.4407	7.47111	-16.2453	-0.163809	-0.0326693	-0.00313455	-6.51868	3.32E-15	-4.91366	0	0	-0.00241291	-4.36901	-9.60672	-4.10182	140.295	345.007	563.887	391.931	391.931	391.931	-3.11868	-83.7257	9.09958	46.485	317.956	222.115	194.682	194.682	194.682	-83.6604	8.09318	-3.4254	31.4359	9.87604	0.798524	0.460347	-0.235944	2.97467	26.2169	-50.9619	9.05515	0	0	0.0542299
1765	0	29.4334	0	0	30.71	7.33201	-15.7944	-0.163194	-0.028675	7.24E-05	-5.54392	3.20E-15	-4.37555	0	0	-0.00318885	-4.30466	-7.88355	-3.80256	127.658	345.538	564.029	392.599	392.599	392.599	-2.9619	-82.5161	8.74711	29.8124	318.089	221.633	194.682	194.682	194.682	-82.4559	7.81277	-3.24368	29.6085	9.40313	0.685475	0.46524	-0.173341	2.92631	6.43799	-41.7605	7.15495	0	0	-0.0117863
1766	0	28.5815	0	0	29.7227	7.15621	-15.2215	-0.160606	-0.0222236	0.00393012	-4.3237	3.20E-15	-3.28175	0	0	-0.00376651	-4.23305	-6.11367	-3.29244	114.856	346.115	564.932	393.426	393.426	393.426	-2.78239	-81.1542	8.29171	13.1906	318.179	221.177	194.682	194.682	194.682	-81.1008	7.44846	-3.01302	27.7232	8.89574	0.379432	0.457802	-0.103719	2.86291	-9.66756	-28.1056	5.42478	0	0	-0.0628346
1767	0	27.4842	0	0	28.4724	6.94292	-14.5221	-0.155607	-0.0135967	0.00796776	-2.77073	1.31E-15	-1.69203	0	0	-0.00398665	-4.14528	-4.3079	-2.60313	101.953	346.759	566.586	394.386	394.386	394.386	-2.58664	-79.6264	7.74647	-3.35969	318.252	220.718	194.682	194.682	194.682	-79.5811	7.01034	-2.73974	25.8038	8.36053	-0.0913992	0.445285	-0.0339296	2.78398	-24.0628	-11.5071	4.026	0	0	-0.103318
1768	0	26.1244	0	0	26.9503	6.69423	-13.7008	-0.148623	-0.00415474	0.0118919	-0.919693	-5.10E-16	0.140584	0	0	-0.00324058	-4.03177	-2.47534	-1.78188	89.0011	347.497	568.969	395.458	395.458	395.458	-2.37828	-77.9151	7.1326	-19.8231	318.346	220.211	194.682	194.682	194.682	-77.8785	6.51248	-2.43703	23.8685	7.80054	-0.682216	0.435733	0.0272499	2.69206	-39.6887	5.20783	3.14313	0	0	-0.145272
1769	0	24.4816	0	0	25.1449	6.41433	-12.7692	-0.14027	0.0046131	0.0155832	1.12254	1.05E-15	1.90233	0	0	-0.000594396	-3.88427	-0.624032	-0.884478	76.0503	348.357	572.046	396.623	396.623	396.623	-2.16038	-75.9995	6.4769	-36.1902	318.503	219.599	194.682	194.682	194.682	-75.9712	5.97315	-2.12151	21.931	7.21545	-1.3393	0.436588	0.0739234	2.58927	-59.8465	19.5574	2.77133	0	0	-0.203859
1770	0	22.5335	0	0	23.0425	6.10813	-11.7418	-0.13136	0.0115129	0.0188477	3.17818	6.99E-16	3.31744	0	0	0.0047049	-3.69751	1.23827	0.0320492	63.1511	349.363	575.778	397.865	397.864	397.864	-1.9388	-73.8571	5.80856	-52.4574	318.76	218.819	194.682	194.682	194.682	-73.8363	5.41466	-1.80872	20.001	6.60282	-2.00803	0.452736	0.102192	2.47767	-87.1124	29.3315	2.82032	0	0	-0.292128
1771	0	20.2585	0	0	20.6284	5.77998	-10.6318	-0.122828	0.0159905	0.0209562	5.01812	6.99E-16	4.22687	0	0	0.0126083	-3.4701	3.10321	0.915884	50.3623	350.527	580.117	399.172	399.172	399.172	-1.72448	-71.4656	5.1567	-68.6263	319.139	217.809	194.682	194.682	194.682	-71.4512	4.8631	-1.50945	18.0868	5.95974	-2.64001	0.487306	0.112279	2.35955	-122.715	33.4964	3.07711	0	0	-0.41628
1772	0	17.6383	0	0	17.8891	5.43297	-9.44885	-0.115782	0.0179915	0.0209743	6.36353	-3.03E-15	4.58912	0	0	0.0217717	-3.20484	4.96114	1.72575	37.7553	351.849	585.007	400.536	400.536	400.536	-1.53415	-68.8054	4.54926	-84.7055	319.648	216.515	194.682	194.682	194.682	-68.7963	4.34776	-1.22776	16.1964	5.28488	-3.19866	0.540037	0.106139	2.23751	-166.361	31.5284	3.37948	0	0	-0.574612
1773	0	14.661	0	0	14.8159	5.0689	-8.19859	-0.111646	0.0181147	0.0176055	6.86712	-9.32E-16	4.47632	0	0	0.0290523	-2.90831	6.80044	2.4343	25.4179	353.318	590.383	401.946	401.946	401.946	-1.38894	-65.8615	4.01319	-100.712	320.28	214.897	194.682	194.682	194.682	-65.857	3.90015	-0.961069	14.3398	4.58075	-3.66239	0.610625	0.0875257	2.11213	-216.817	23.8897	3.51527	0	0	-0.758211
1774	0	11.3257	0	0	11.409	4.68894	-6.88502	-0.111685	0.0164442	0.00920223	6.15385	2.33E-16	3.92294	0	0	0.0300164	-2.58991	8.60704	3.03	13.4558	354.909	596.17	403.39	403.39	403.39	-1.31102	-62.6268	3.57524	-116.67	321.017	212.946	194.682	194.682	194.682	-62.6268	3.55258	-0.702077	12.5303	3.85483	-4.02591	0.694906	0.0607579	1.98509	-271.074	10.9618	3.38152	0	0	-0.948969
1775	0	7.64688	0	0	7.68265	4.29454	-5.51346	-0.117163	0.0129181	-0.00587225	3.81211	-9.32E-16	2.93816	0	0	0.0190144	-2.26061	10.3642	3.51659	1.99205	356.59	602.276	404.853	404.853	404.853	-1.32068	-59.1051	3.26179	-132.615	321.833	210.69	194.682	194.682	194.682	-59.11	3.33612	-0.440055	10.7847	3.12068	-4.29861	0.788794	0.028597	1.85824	-325.672	-6.95535	2.88161	0	0	-1.12526
1776	0	3.66106	0	0	3.67044	3.88833	-4.09394	-0.129665	0.00765915	-0.0285709	-0.599826	-3.49E-15	1.53565	0	0	-0.0102967	-1.93185	12.0526	3.91063	-8.83578	358.32	608.597	406.314	406.314	406.314	-1.43337	-55.3157	3.09672	-148.578	322.694	208.213	194.682	194.682	194.682	-55.3266	3.27734	-0.1618	9.12348	2.39754	-4.50105	0.88547	-0.00508992	1.7331	-377.01	-29.031	1.9508	0	0	-1.2632
1777	0	-0.565709	0	0	-0.566314	3.47531	-2.64523	-0.150583	0.00106733	-0.0581758	-7.41465	-1.12E-15	-0.23974	0	0	-0.0625668	-1.61462	13.6505	4.23699	-18.8807	360.057	615.008	407.747	407.747	407.747	-1.65595	-51.2998	3.09768	-164.577	323.563	205.664	194.682	194.682	194.682	-51.3196	3.39317	0.146302	7.5705	1.70951	-4.6593	0.982456	-0.0399438	1.61197	-423.914	-54.6116	0.655006	0	0	-1.34775
1778	0	-4.93008	0	0	-4.93116	3.06364	-1.19775	-0.18033	-0.00659397	-0.0917345	-16.6667	4.78E-15	-2.3197	0	0	-0.136789	-1.31872	15.1351	4.52383	-27.9931	361.754	621.369	409.122	409.122	409.122	-1.98269	-47.1284	3.2698	-180.582	324.411	203.258	194.682	194.682	194.682	-47.1613	3.68396	0.495013	6.15108	1.08345	-4.79907	1.07808	-0.0764683	1.49469	-467.416	-83.2084	-0.651524	0	0	-1.37146
1779	0	-9.28816	0	0	-9.28822	2.66468	0.206606	-0.217028	-0.0150691	-0.124604	-27.8678	-5.94E-15	-4.56658	0	0	-0.222284	-1.05251	16.4831	4.7973	-36.0286	363.37	627.527	410.405	410.405	410.405	-2.39299	-42.906	3.59875	-196.491	325.219	201.262	194.682	194.682	194.682	-42.9578	4.12704	0.888366	4.89081	0.546766	-4.94054	1.17388	-0.116798	1.37771	-510.219	-113.945	-1.48254	0	0	-1.33116
1780	0	-13.4609	0	0	-13.4658	2.2917	1.51928	-0.255798	-0.0243837	-0.151982	-39.9013	-3.73E-15	-6.7835	0	0	-0.298	-0.822823	17.6724	5.07728	-42.8564	364.866	633.318	411.566	411.566	411.566	-2.85402	-38.7682	4.04493	-212.102	325.985	199.952	194.682	194.682	194.682	-38.8457	4.67359	1.32168	3.8131	0.124815	-5.09482	1.26669	-0.161285	1.2576	-552.833	-145.369	-1.33569	0	0	-1.21888
1781	0	-17.2515	0	0	-17.2712	1.95764	2.6936	-0.289764	-0.0347711	-0.170247	-51.187	2.33E-16	-8.72922	0	0	-0.338747	-0.635434	18.6837	5.37426	-48.3682	366.211	638.572	412.582	412.582	412.582	-3.32887	-34.8691	4.54294	-227.132	326.721	199.559	194.682	194.682	194.682	-34.9785	5.25177	1.78314	2.93714	-0.160948	-5.26185	1.35123	-0.211591	1.1263	-593.183	-175.767	0.0555841	0	0	-1.02819
1782	0	-20.4712	0	0	-20.5158	1.6725	3.69416	-0.313615	-0.0446612	-0.178565	-60.1905	-1.35E-15	-9.98108	0	0	-0.327652	-0.49502	19.5017	5.6878	-52.4851	367.379	643.127	413.439	413.439	413.439	-3.78764	-31.3595	5.0088	-241.258	327.444	200.217	194.682	194.682	194.682	-31.5045	5.77689	2.25908	2.27578	-0.295514	-5.43077	1.41797	-0.264492	0.983847	-625.965	-201.267	2.53911	0	0	-0.760985
1783	0	-22.9651	0	0	-23.0401	1.44282	4.49843	-0.324486	-0.0504325	-0.177662	-65.7144	6.06E-15	-10.0019	0	0	-0.264112	-0.40515	20.1167	6.00671	-55.1643	368.355	646.829	414.139	414.139	414.139	-4.21267	-28.3651	5.3536	-254.184	328.17	201.954	194.682	194.682	194.682	-28.5455	6.16462	2.73725	1.83358	-0.271703	-5.5819	1.46035	-0.313756	0.831232	-646.932	-216.016	5.55914	0	0	-0.442136
1784	0	-24.6327	0	0	-24.7368	1.27341	5.09048	-0.322688	-0.0490428	-0.169221	-67.1771	1.86E-15	-8.47906	0	0	-0.164623	-0.367583	20.525	6.31124	-56.4025	369.131	649.548	414.693	414.693	414.693	-4.59517	-25.9681	5.4991	-265.687	328.922	204.701	194.682	194.682	194.682	-26.1793	6.34388	3.20601	1.60519	-0.0919696	-5.691	1.4742	-0.350328	0.674732	-653.942	-214.485	8.34356	0	0	-0.117337
1785	0	-25.4402	0	0	-25.5642	1.16938	5.45351	-0.310727	-0.0387062	-0.15471	-64.6595	6.06E-15	-5.40529	0	0	-0.0554698	-0.381541	20.7294	6.57603	-56.2361	369.713	651.178	415.127	415.127	415.127	-4.92886	-24.1973	5.39122	-275.655	329.737	208.323	194.682	194.682	194.682	-24.4299	6.26727	3.65294	1.57494	0.230765	-5.73365	1.46091	-0.365466	0.522842	-648.684	-193.015	10.0223	0	0	0.160645
1786	0	-25.4231	0	0	-25.5522	1.13693	5.56664	-0.292204	-0.0195794	-0.134628	-58.8315	-1.86E-15	-1.09114	0	0	0.0384992	-0.442892	20.7391	6.77421	-54.7392	370.118	651.648	415.47	415.47	415.47	-5.2047	-23.0258	5.00929	-284.079	330.672	212.653	194.682	194.682	194.682	-23.2663	5.91832	4.06382	1.71739	0.673257	-5.68971	1.42726	-0.355046	0.382498	-636.357	-151.906	9.85709	0	0	0.353931
1787	0	-24.6797	0	0	-24.7975	1.18232	5.40838	-0.270812	0.00611152	-0.109241	-50.7828	-1.86E-15	3.91802	0	0	0.102815	-0.543591	20.5686	6.88146	-52.0164	370.374	650.922	415.753	415.753	415.753	-5.40789	-22.3758	4.37056	-291.04	331.804	217.505	194.682	194.682	194.682	-22.6084	5.3145	4.4212	1.99923	1.20251	-5.54684	1.37922	-0.320667	0.263053	-622.289	-95.8976	7.44669	0	0	0.454529
1788	0	-23.3567	0	0	-23.4499	1.30933	4.96505	-0.25008	0.0347772	-0.0789652	-41.8414	7.45E-15	9.00362	0	0	0.136101	-0.671799	20.2366	6.87927	-48.1944	370.521	648.995	415.997	415.997	415.997	-5.51863	-22.1312	3.52716	-296.672	333.227	222.688	194.682	194.682	194.682	-22.3402	4.50382	4.70383	2.38278	1.7777	-5.30221	1.32357	-0.269099	0.170986	-611.475	-32.5939	2.85652	0	0	0.483763
1789	0	-21.6267	0	0	-21.6891	1.51611	4.24197	-0.233679	0.0618976	-0.0454884	-33.4128	0	13.5608	0	0	0.146782	-0.812679	19.7637	6.75688	-43.4098	370.608	645.898	416.216	416.216	416.216	-5.51615	-22.1557	2.55531	-301.125	335.042	228.002	194.682	194.682	194.682	-22.3281	3.55489	4.88797	2.83012	2.35287	-4.9624	1.2639	-0.211749	0.116253	-606.238	28.2932	-3.15011	0	0	0.479908
1790	0	-19.6621	0	0	-19.6955	1.7936	3.26949	-0.22506	0.0838383	-0.0115445	-26.7585	9.32E-16	17.163	0	0	0.146762	-0.949726	19.1702	6.51183	-37.7969	370.683	641.69	416.405	416.406	416.405	-5.38297	-22.3155	1.53874	-304.522	337.337	233.256	194.682	194.682	194.682	-22.4431	2.54231	4.94998	3.30743	2.87985	-4.54173	1.20262	-0.159474	0.107404	-607.185	78.4387	-9.34968	0	0	0.479309
1791	0	-17.6112	0	0	-17.6234	2.12636	2.10072	-0.226416	0.0984455	0.018991	-22.7555	-1.86E-15	19.5778	0	0	0.145546	-1.06654	18.4743	6.1486	-31.4765	370.795	636.457	416.55	416.55	416.55	-5.10688	-22.4996	0.552278	-306.931	340.182	238.276	194.682	194.682	194.682	-22.5798	1.53241	4.86878	3.78914	3.31176	-4.05908	1.13946	-0.120616	0.153893	-612.125	112.378	-14.3942	0	0	0.502955
1792	0	-15.5816	0	0	-15.5832	2.49603	0.800257	-0.238092	0.105234	0.0424062	-21.7608	-5.59E-15	20.7474	0	0	0.147671	-1.14846	17.6902	5.67638	-24.5468	370.983	630.307	416.619	416.619	416.619	-4.68029	-22.6342	-0.349832	-308.351	343.617	242.928	194.682	194.682	194.682	-22.67	0.573447	4.62756	4.261	3.6062	-3.53404	1.07355	-0.0989664	0.261469	-617.926	128.475	-17.2731	0	0	0.555185
1793	0	-13.6331	0	0	-13.6338	2.88532	-0.570145	-0.258188	0.104576	0.056225	-23.5634	7.45E-15	20.6952	0	0	0.153327	-1.18378	16.8266	5.10655	-17.0777	371.274	623.369	416.579	416.579	416.579	-4.09949	-22.6882	-1.13787	-308.708	347.65	247.135	194.682	194.682	194.682	-22.6872	-0.307416	4.21555	4.7223	3.72793	-2.98345	1.00371	-0.0930596	0.433444	-621.448	127.97	-17.4622	0	0	0.630451
1794	0	-11.781	0	0	-11.788	3.28122	-1.96309	-0.283892	0.0974147	0.0601032	-27.5734	1.86E-15	19.5032	0	0	0.161193	-1.16458	15.886	4.45069	-9.10876	371.685	615.788	416.393	416.393	416.393	-3.36502	-22.6692	-1.80405	-307.881	352.258	250.887	194.682	194.682	194.682	-22.6426	-1.10151	3.63002	5.18686	3.65186	-2.41874	0.931635	-0.0990151	0.666193	-621.821	113.656	-14.9775	0	0	0.722765
1795	0	-10.0056	0	0	-10.023	3.67623	-3.35053	-0.311775	0.0848689	0.0558789	-32.9494	-7.45E-15	17.2852	0	0	0.170157	-1.08695	14.8649	3.71986	-0.649469	372.217	607.727	416.028	416.028	416.028	-2.48366	-22.6145	-2.35624	-305.717	357.385	254.225	194.682	194.682	194.682	-22.5756	-1.81308	2.87829	5.68318	3.36538	-1.84519	0.860311	-0.110478	0.952044	-619.877	89.0058	-10.2162	0	0	0.829919
1796	0	-8.26562	0	0	-8.29397	4.06796	-4.72244	-0.338228	0.0687267	0.0465892	-38.7518	-9.32E-16	14.2479	0	0	0.179828	-0.95092	13.7537	2.92508	8.31663	372.858	599.361	415.466	415.466	415.466	-1.47031	-22.5796	-2.81078	-302.059	362.943	257.234	194.682	194.682	194.682	-22.5429	-2.45348	1.97877	6.25337	2.87078	-1.26291	0.795337	-0.119366	1.2788	-617.569	58.0662	-3.91141	0	0	0.956744
1797	0	-6.51164	0	0	-6.54866	4.45781	-6.08214	-0.359903	0.0502936	0.0356736	-44.089	-4.66E-16	10.5805	0	0	0.189472	-0.760094	12.5381	2.07928	17.8265	373.589	590.878	414.7	414.7	414.7	-0.347726	-22.6266	-3.18629	-296.761	368.822	260.015	194.682	194.682	194.682	-22.607	-3.03658	0.959471	6.95001	2.18703	-0.669298	0.742134	-0.119639	1.62971	-616.439	24.0671	3.25976	0	0	1.1131
1798	0	-4.69907	0	0	-4.73905	4.84896	-7.43925	-0.374084	0.0302638	0.0264567	-48.2316	-6.99E-16	6.4448	0	0	0.197229	-0.521236	11.201	1.19965	27.9301	374.378	582.476	413.742	413.742	413.742	0.8544	-22.8147	-3.49897	-289.707	374.891	262.663	194.682	194.682	194.682	-22.8266	-3.57512	-0.144203	7.83125	1.3498	-0.0622707	0.706811	-0.106674	1.9882	-617.44	-10.4061	10.8598	0	0	1.31158
1799	0	-2.79818	0	0	-2.83156	5.2441	-8.80137	-0.378896	0.00903743	0.0210025	-50.6899	7.45E-15	2.01148	0	0	0.200229	-0.24399	9.72448	0.309791	38.6807	375.192	574.357	412.623	412.623	412.623	2.10032	-23.1921	-3.75935	-280.823	381.012	265.251	194.682	194.682	194.682	-23.2489	-4.07763	-1.29144	8.95379	0.410525	0.55662	0.692686	-0.0804446	2.33664	-619.521	-43.5028	18.6505	0	0	1.5597
1800	0	-0.800509	0	0	-0.813282	5.64358	-10.1679	-0.373436	-0.0125768	0.0204447	-51.256	2.80E-15	-2.47532	0	0	0.195778	0.0596116	8.09316	-0.559449	50.1252	375.992	566.73	411.391	411.391	411.391	3.34995	-23.7917	-3.97109	-270.086	387.034	267.817	194.682	194.682	194.682	-23.9047	-4.5466	-2.43859	10.3652	-0.567335	1.17952	0.702279	-0.0444301	2.66087	-620.926	-73.4758	26.4082	0	0	1.85631
1801	0	1.27936	0	0	1.30571	6.04451	-11.5273	-0.358053	-0.0337215	0.024528	-50.0299	-8.39E-15	-6.74779	0	0	0.182716	0.375726	6.29646	-1.37061	62.2944	376.744	559.801	410.105	410.105	410.105	4.56202	-24.6297	-4.13173	-257.525	392.816	270.357	194.682	194.682	194.682	-24.8072	-4.97822	-3.54284	12.0959	-1.51444	1.79023	0.735523	-0.00889013	2.94987	-619.07	-99.7616	34.0694	0	0	2.18249
1802	0	3.40683	0	0	3.49455	6.44061	-12.857	-0.333991	-0.0534116	0.0321199	-47.3404	-1.86E-15	-10.5262	0	0	0.162197	0.68971	4.33118	-2.08169	75.1948	377.412	553.772	408.833	408.833	408.833	5.69791	-25.7076	-4.23502	-243.216	398.225	272.829	194.682	194.682	194.682	-25.9542	-5.36393	-4.56615	14.1523	-2.3649	2.36315	0.789768	0.0149788	3.19578	-611.352	-121.86	41.5575	0	0	2.50392
1803	0	5.53384	0	0	5.70695	6.82271	-14.1259	-0.303532	-0.0712571	0.0414119	-43.6829	5.59E-15	-13.6065	0	0	0.137399	0.987255	2.203	-2.64933	88.8028	377.968	548.839	407.64	407.64	407.64	6.72507	-27.0165	-4.27413	-227.273	403.151	275.159	194.682	194.682	194.682	-27.3322	-5.6932	-5.47823	16.514	-3.06583	2.86382	0.856567	0.0183293	3.39428	-594.952	-139.671	49.0805	0	0	2.77265
1804	0	7.60743	0	0	7.88861	7.17943	-15.2974	-0.269664	-0.0868599	0.0501764	-39.5974	-5.59E-15	-15.8094	0	0	0.1125	1.25521	-0.0730913	-3.03334	103.06	378.39	545.18	406.582	406.582	406.582	7.61873	-28.5429	-4.24449	-209.833	407.507	277.259	194.682	194.682	194.682	-28.9234	-5.95645	-6.25772	19.135	-3.5837	3.25234	0.922137	-0.000540015	3.54195	-566.835	-152.337	56.7548	0	0	2.9367
1805	0	9.57838	0	0	9.98526	7.49844	-16.3336	-0.23503	-0.0988107	0.0567203	-35.4986	1.86E-15	-16.8933	0	0	0.0910667	1.48208	-2.47345	-3.20262	117.871	378.664	542.953	405.697	405.697	405.697	8.36289	-30.2744	-4.14553	-191.042	411.23	279.034	194.682	194.682	194.682	-30.7112	-6.14733	-6.89222	21.9505	-3.90604	3.48947	0.968859	-0.0368507	3.63518	-524.3	-158.322	64.2514	0	0	2.95105
1806	0	11.407	0	0	11.9488	7.76849	-17.202	-0.201708	-0.105381	0.0595233	-31.6354	-1.86E-15	-16.6514	0	0	0.0747183	1.65841	-4.96708	-3.14182	133.099	378.788	542.284	404.999	404.999	404.999	8.95267	-32.2021	-3.98123	-171.048	414.285	280.406	194.682	194.682	194.682	-32.684	-6.26474	-7.37993	24.8861	-4.03859	3.54462	0.978545	-0.0810314	3.67324	-464.76	-156.267	70.9341	0	0	2.78234
1807	0	13.0648	0	0	13.7408	7.98214	-17.883	-0.171554	-0.105491	0.0584643	-28.1516	-1.86E-15	-15.0469	0	0	0.0629756	1.77758	-7.51742	-2.85739	148.566	378.768	543.254	404.474	404.474	404.474	9.39761	-34.3199	-3.75922	-149.989	416.67	281.319	194.682	194.682	194.682	-34.8349	-6.31392	-7.73226	27.8667	-3.99982	3.40375	0.940835	-0.123532	3.65356	-388.672	-146.178	76.1651	0	0	2.43129
1808	0	14.5338	0	0	15.3333	8.1374	-18.3745	-0.146466	-0.0997023	0.0539198	-25.1683	3.73E-15	-12.3339	0	0	0.054146	1.83711	-10.0841	-2.38072	164.055	378.621	545.894	404.089	404.089	404.089	9.72321	-36.6223	-3.48865	-128.002	418.423	281.75	194.682	194.682	194.682	-37.1599	-6.30628	-7.97523	30.8242	-3.81549	3.07479	0.854326	-0.157799	3.5796	-298.458	-130.051	79.6649	0	0	1.92919
1809	0	15.8048	0	0	16.7098	8.23776	-18.6907	-0.128088	-0.0898704	0.0473617	-22.8061	-9.32E-16	-8.99033	0	0	0.04659	1.84012	-12.6247	-1.7667	179.321	378.369	550.169	403.794	403.794	403.794	9.96766	-39.1024	-3.17768	-105.21	419.61	281.704	194.682	194.682	194.682	-39.655	-6.25748	-8.1464	33.7008	-3.51377	2.58878	0.729662	-0.181255	3.45406	-199.879	-111.148	81.3807	0	0	1.3423
1810	0	16.8765	0	0	17.8649	8.29049	-18.8563	-0.117361	-0.0783793	0.0404272	-21.1442	-1.86E-15	-5.58251	0	0	0.0393693	1.79605	-15.0965	-1.08686	194.105	378.032	555.978	403.532	403.532	403.532	10.1747	-41.7518	-2.83133	-81.7205	420.315	281.217	194.682	194.682	194.682	-42.3158	-6.18451	-8.28821	36.449	-3.12242	1.99618	0.582995	-0.193923	3.28299	-99.7641	-92.9977	81.3731	0	0	0.748033
1811	0	17.7542	0	0	18.8028	8.30432	-18.8997	-0.114688	-0.067159	0.0345136	-20.207	-4.66E-16	-2.61117	0	0	0.0322994	1.72028	-17.4576	-0.419315	208.151	377.629	563.156	403.252	403.253	403.253	10.385	-44.5606	-2.45063	-57.6203	420.623	280.338	194.682	194.682	194.682	-45.1367	-6.10283	-8.4402	39.0295	-2.66715	1.35946	0.430529	-0.196088	3.07525	-4.61477	-78.1104	79.5558	0	0	0.215347
1812	0	18.4488	0	0	19.5352	8.28763	-18.8473	-0.12061	-0.0561243	0.0307047	-19.9848	1.40E-15	-0.321266	0	0	0.0255905	1.63217	-19.6689	0.161867	221.223	377.174	571.487	402.91	402.91	402.91	10.63	-47.5189	-2.03285	-32.9688	420.609	279.136	194.682	194.682	194.682	-48.111	-6.02428	-8.63304	41.4091	-2.1701	0.744165	0.287363	-0.188483	2.84157	79.5379	-67.4586	75.4572	0	0	-0.204107
1813	0	18.9764	0	0	20.081	8.24814	-18.7233	-0.132877	-0.0460432	0.0290889	-20.1174	-1.86E-15	1.01225	0	0	0.0190749	1.5521	-21.6947	0.595693	233.12	376.674	580.714	402.471	402.471	402.471	10.9302	-50.6189	-1.57191	-7.79667	420.336	277.69	194.682	194.682	194.682	-51.2335	-5.95647	-8.88765	43.5593	-1.64892	0.209814	0.162055	-0.171551	2.59487	149.448	-60.984	69.0209	0	0	-0.488181
1814	0	19.3527	0	0	20.4591	8.19245	-18.5481	-0.148006	-0.0395469	0.0297482	-20.0857	-1.40E-15	0.989431	0	0	0.0127623	1.4982	-23.5044	0.840208	243.683	376.131	590.558	401.915	401.915	401.915	11.2931	-53.8511	-1.06111	17.8854	419.85	276.092	194.682	194.682	194.682	-54.496	-5.90316	-9.21318	45.4563	-1.11625	-0.197325	0.0602857	-0.149656	2.34511	202.956	-59.312	61.2284	0	0	-0.631587
1815	0	19.5846	0	0	20.6783	8.12413	-18.3326	-0.162827	-0.0386236	0.0322241	-19.4491	-4.66E-15	-0.635755	0	0	0.00706093	1.48335	-25.0734	0.875574	252.804	375.547	600.738	401.235	401.235	401.235	11.7088	-57.1975	-0.497908	44.0733	419.172	274.426	194.682	194.682	194.682	-57.8809	-5.86415	-9.60217	47.0813	-0.579765	-0.449447	-0.016997	-0.127729	2.1027	239.99	-62.3835	53.1089	0	0	-0.65048
1816	0	19.663	0	0	20.7293	8.04262	-18.0748	-0.175443	-0.0436226	0.0360953	-18.0343	-4.19E-15	-3.82119	0	0	0.0028806	1.51329	-26.3835	0.703782	260.423	374.92	610.984	400.437	400.437	400.437	12.1475	-60.6262	0.111322	70.7615	418.282	272.757	194.682	194.682	194.682	-61.3542	-5.83495	-10.0278	48.4219	-0.0432917	-0.538701	-0.0683445	-0.110171	1.87522	260.742	-69.3804	45.3764	0	0	-0.571559
1817	0	19.5606	0	0	20.5825	7.94308	-17.7589	-0.186477	-0.0537091	0.0398829	-16.1253	-2.80E-15	-8.25861	0	0	0.00165624	1.5859	-27.4237	0.346522	266.529	374.249	621.051	399.542	399.542	399.542	12.5617	-64.0892	0.748395	97.9408	417.125	271.119	194.682	194.682	194.682	-64.8634	-5.80644	-10.4455	49.4725	0.492134	-0.476428	-0.0928176	-0.101505	1.66995	266.436	-79.3278	38.5309	0	0	-0.429293
1818	0	19.2364	0	0	20.1932	7.81723	-17.3578	-0.198213	-0.0669	0.0411457	-14.3684	-9.32E-16	-13.3852	0	0	0.00462153	1.69201	-28.1911	-0.158507	271.157	373.535	630.726	398.584	398.584	398.584	12.8906	-67.5265	1.3834	125.602	415.615	269.528	194.682	194.682	194.682	-68.3417	-5.76432	-10.7975	50.2358	1.02643	-0.289806	-0.0887473	-0.104675	1.49338	258.98	-91.1479	32.8347	0	0	-0.25903
1819	0	18.6468	0	0	19.515	7.65469	-16.837	-0.213918	-0.0800704	0.0359415	-13.6102	0	-18.4136	0	0	0.0112902	1.81699	-28.6913	-0.761615	274.385	372.776	639.835	397.611	397.611	397.611	13.0672	-70.8761	1.97727	153.736	413.641	268.001	194.682	194.682	194.682	-71.7177	-5.68929	-11.0193	50.7225	1.55921	-0.0176649	-0.0601835	-0.119966	1.35121	243.089	-103.555	28.231	0	0	-0.0936202
1820	0	17.7605	0	0	18.5171	7.44487	-16.1604	-0.236581	-0.0897639	0.0195112	-14.6173	2.80E-15	-22.4574	0	0	0.0181531	1.94332	-28.9389	-1.40591	276.337	371.97	648.245	396.682	396.682	396.682	13.0258	-74.0859	2.48677	182.318	411.089	266.588	194.682	194.682	194.682	-74.9294	-5.55879	-11.0478	50.9521	2.08854	0.294672	-0.0124368	-0.144616	1.24882	224.912	-115.464	24.5718	0	0	0.0464422
1821	0	16.5743	0	0	17.2016	7.17901	-15.296	-0.267174	-0.0930005	-0.0128867	-17.7221	9.32E-16	-24.6752	0	0	0.0192832	2.05303	-28.9572	-2.03156	277.173	371.114	655.864	395.86	395.86	395.86	12.7104	-77.1262	2.87058	211.285	407.851	265.4	194.682	194.682	194.682	-77.9386	-5.35046	-10.8286	50.9516	2.61081	0.599548	0.0395823	-0.174281	1.18658	213.613	-126.168	21.6092	0	0	0.156002
1822	0	15.1258	0	0	15.6161	6.85209	-14.2228	-0.303192	-0.0865943	-0.0645459	-22.5212	9.32E-16	-24.2907	0	0	0.00924552	2.13006	-28.7778	-2.58076	277.091	370.203	662.637	395.213	395.213	395.213	12.0826	-79.9969	3.09496	240.496	403.843	264.623	194.682	194.682	194.682	-80.7408	-5.0466	-10.3244	50.7556	3.12032	0.851443	0.0809597	-0.200758	1.16198	218.538	-133.934	18.6459	0	0	0.244556
1823	0	13.497	0	0	13.8556	6.46504	-12.9385	-0.338766	-0.0684196	-0.136088	-27.8234	6.99E-15	-20.8325	0	0	-0.012795	2.1621	-28.4392	-3.00179	276.315	369.232	668.545	394.8	394.8	394.8	11.1315	-82.7257	3.1394	269.697	399.033	264.499	194.682	194.682	194.682	-83.3662	-4.63905	-9.52293	50.4049	3.60989	1.00998	0.0914216	-0.215015	1.16457	249.439	-136.268	14.8394	0	0	0.32919
1824	0	11.8079	0	0	12.0519	6.02642	-11.4662	-0.365343	-0.0394088	-0.224752	-31.8118	-3.73E-15	-14.4381	0	0	-0.0408183	2.14168	-27.985	-3.25344	275.085	368.196	673.601	394.663	394.663	394.663	9.88212	-85.3576	3.00129	298.499	393.459	265.286	194.682	194.682	194.682	-85.8702	-4.13257	-8.44598	49.9446	4.07141	1.04306	0.0552047	-0.212196	1.17802	312.963	-131.722	9.89893	0	0	0.42491
1825	0	10.1955	0	0	10.35	5.55261	-9.85774	-0.372778	-0.00325131	-0.324524	-32.4233	5.53E-15	-5.87992	0	0	-0.0647652	2.06642	-27.4612	-3.30872	273.645	367.093	677.84	394.824	394.824	394.824	8.39785	-87.9352	2.6984	326.386	387.249	267.18	194.682	194.682	194.682	-88.3114	-3.5449	-7.15219	49.4219	4.4964	0.929608	-0.036637	-0.189878	1.18209	411.387	-119.436	3.91877	0	0	0.53363
1826	0	8.78309	0	0	8.87432	5.06633	-8.18976	-0.352826	0.0342063	-0.427414	-28.0808	1.48E-15	3.51289	0	0	-0.0768092	1.93845	-26.9123	-3.15739	272.226	365.923	681.314	395.274	395.274	395.274	6.77505	-90.4744	2.26868	352.749	380.615	270.233	194.682	194.682	194.682	-90.7235	-2.90381	-5.73304	48.8823	4.87708	0.661145	-0.184916	-0.15113	1.15576	541.854	-100.37	-2.69426	0	0	0.641374
1827	0	7.64648	0	0	7.69709	4.59374	-6.55465	-0.303443	0.066129	-0.524818	-18.455	-4.31E-15	12.0981	0	0	-0.0754031	1.76329	-26.3786	-2.80739	271.027	364.686	684.088	395.978	395.978	395.978	5.12897	-92.9438	1.7674	376.96	373.828	274.279	194.682	194.682	194.682	-93.0888	-2.24237	-4.30041	48.3663	5.20699	0.243018	-0.378383	-0.102482	1.08626	695.097	-77.4744	-9.46874	0	0	0.721451
1828	0	6.79577	0	0	6.82233	4.16026	-5.0449	-0.230761	0.0863057	-0.609568	-4.76661	1.86E-15	18.3114	0	0	-0.0635734	1.54849	-25.8932	-2.28443	270.207	363.388	686.22	396.877	396.877	396.877	3.57325	-95.2577	1.26066	398.443	367.168	278.921	194.682	194.682	194.682	-95.3293	-1.59325	-2.967	47.906	5.48214	-0.30589	-0.601187	-0.0527133	0.973308	858.547	-55.2215	-16.1835	0	0	0.748042
1829	0	6.17936	0	0	6.19257	3.7859	-3.73508	-0.147577	0.0899074	-0.677168	10.5508	-6.52E-15	20.9982	0	0	-0.0446688	1.30253	-25.4793	-1.63054	269.868	362.03	687.762	397.899	397.899	397.899	2.1973	-97.2911	0.81438	416.751	360.865	283.577	194.682	194.682	194.682	-97.3185	-0.983021	-1.82379	47.5219	5.70158	-0.953735	-0.837693	-0.0112293	0.82926	1019.22	-38.9821	-22.8445	0	0	0.710625
1830	0	5.70939	0	0	5.7156	3.48076	-2.66439	-0.06716	0.0754448	-0.725728	24.8371	-1.40E-15	19.7951	0	0	-0.0210429	1.03416	-25.149	-0.90131	270.053	360.617	688.746	398.967	398.967	398.967	1.04708	-98.9079	0.478347	431.587	355.043	287.589	194.682	194.682	194.682	-98.9142	-0.426781	-0.919229	47.221	5.86767	-1.65727	-1.07418	0.0150404	0.672902	1166.07	-32.897	-29.5408	0	0	0.621983
1831	0	5.29305	0	0	5.29574	3.24258	-1.82722	0.00159185	0.0471859	-0.755053	36.0239	-1.40E-15	15.4186	0	0	0.00449107	0.751878	-24.9036	-0.16147	270.745	359.148	689.177	400.012	400.012	400.012	0.117046	-99.9923	0.271827	442.799	349.692	290.344	194.682	194.682	194.682	-99.9923	0.0746899	-0.248837	46.9969	5.98622	-2.36481	-1.29939	0.0264293	0.521851	1290.93	-36.5621	-36.1928	0	0	0.517338
1832	0	4.85405	0	0	4.8551	3.05884	-1.18085	0.0541618	0.0137586	-0.766054	42.7954	1.16E-15	9.43034	0	0	0.0280705	0.463709	-24.7342	0.520881	271.871	357.617	689.035	400.978	400.978	400.978	-0.640419	-100.467	0.180105	450.345	344.687	291.357	194.682	194.682	194.682	-100.469	0.532581	0.237766	46.8299	6.0658	-3.02076	-1.50242	0.0294671	0.390563	1387.85	-45.5757	-42.2027	0	0	0.446127
1833	0	4.34282	0	0	4.3431	2.91358	-0.669629	0.0855483	-0.015229	-0.760146	44.1283	2.45E-15	3.69492	0	0	0.0443824	0.17688	-24.6231	1.08084	273.313	356.018	688.272	401.828	401.828	401.828	-1.29201	-100.302	0.164669	454.248	339.843	290.308	194.682	194.682	194.682	-100.311	0.962624	0.615184	46.6893	6.11715	-3.57113	-1.67112	0.0318684	0.295368	1451.45	-54.3126	-46.5257	0	0	0.457151
1834	0	3.74436	0	0	3.74437	2.79555	-0.254127	0.0876223	-0.0329018	-0.738408	39.0483	1.43E-15	-0.244721	0	0	0.0469698	-0.102552	-24.5472	1.46314	274.922	354.339	686.821	402.539	402.539	402.539	-1.89723	-99.5144	0.18105	454.571	334.993	287.082	194.682	194.682	194.682	-99.5337	1.37587	0.955653	46.5371	6.15232	-3.96895	-1.7884	0.0392956	0.254898	1474.78	-58.2737	-48.1348	0	0	0.580277
1835	0	3.09178	0	0	3.09179	2.70361	0.06954	0.0534417	-0.0352732	-0.700778	27.1595	5.82E-17	-1.40397	0	0	0.0324132	-0.370144	-24.4801	1.62792	276.537	352.57	684.61	403.106	403.106	403.106	-2.48903	-98.1824	0.194354	451.401	330.035	281.797	194.682	194.682	194.682	-98.216	1.77192	1.30771	46.3311	6.18364	-4.17898	-1.8346	0.0534958	0.2819	1449.51	-54.5207	-46.5057	0	0	0.810453
1836	0	2.47671	0	0	2.47673	2.64822	0.264521	-0.0169576	-0.0217344	-0.646492	9.34311	-5.75E-16	0.455628	0	0	0.00848897	-0.623681	-24.3955	1.55526	277.999	350.703	681.572	403.529	403.529	403.529	-3.0637	-96.4499	0.188741	444.866	324.974	274.832	194.682	194.682	194.682	-96.5013	2.13668	1.68294	46.0302	6.2225	-4.18093	-1.79392	0.0737557	0.380581	1369.52	-41.1692	-42.0025	0	0	1.10028
1837	0	2.04388	0	0	2.04392	2.64891	0.2621	-0.113595	0.00466723	-0.575265	-11.9365	1.05E-15	4.75978	0	0	-0.00233097	-0.863718	-24.2698	1.24808	279.162	348.737	677.663	403.813	403.813	403.813	-3.5832	-94.5187	0.168332	435.171	319.922	266.8	194.682	194.682	194.682	-94.5895	2.44636	2.05396	45.5984	6.27852	-3.97154	-1.65863	0.0965771	0.541517	1233.98	-18.4569	-35.777	0	0	1.36647
1838	0	1.96566	0	0	1.96566	2.7286	-0.0184343	-0.21817	0.0380064	-0.489029	-33.0164	-2.68E-15	10.2667	0	0	0.0265484	-1.09404	-24.0845	0.733252	279.908	346.674	672.874	403.956	403.956	403.956	-3.98991	-92.6203	0.154089	422.641	315.079	258.453	194.682	194.682	194.682	-92.7085	2.67833	2.36419	45.0094	6.35867	-3.5663	-1.43998	0.119142	0.746889	1052.31	12.0425	-29.5438	0	0	1.51838
1839	0	2.39987	0	0	2.40002	2.90657	-0.644956	-0.308946	0.0702894	-0.392126	-49.9739	-2.91E-15	15.3443	0	0	0.104203	-1.32151	-23.8274	0.0599421	280.15	344.525	667.242	403.954	403.954	403.954	-4.23031	-90.9718	0.179399	407.723	310.672	250.544	194.682	194.682	194.682	-91.0711	2.82502	2.54697	44.2514	6.46664	-3.00049	-1.16225	0.138562	0.977956	841.774	46.6709	-24.8608	0	0	1.49415
1840	0	3.44474	0	0	3.44615	3.19157	-1.64781	-0.36784	0.0933441	-0.290737	-59.8342	-7.72E-15	18.4485	0	0	0.207621	-1.55525	-23.4937	-0.704383	279.831	342.31	660.854	403.801	403.801	403.801	-4.27911	-89.7295	0.285915	390.949	306.899	243.672	194.682	194.682	194.682	-89.8312	2.90464	2.54848	43.3299	6.60248	-2.32907	-0.858327	0.150811	1.21891	623.726	80.1201	-22.4704	0	0	1.28792
1841	0	5.10668	0	0	5.11372	3.57695	-3.00213	-0.388046	0.102063	-0.191893	-61.6616	9.78E-15	18.7088	0	0	0.292589	-1.80474	-23.0848	-1.48065	278.92	340.055	653.845	403.486	403.486	403.486	-4.15403	-88.9565	0.516168	372.868	303.868	238.185	194.682	194.682	194.682	-89.0522	2.96145	2.34664	42.2685	6.76242	-1.62234	-0.562327	0.153674	1.46185	418.478	108.176	-22.1882	0	0	0.950906
1842	0	7.29855	0	0	7.32252	4.04016	-4.62524	-0.375036	0.0978198	-0.102326	-56.6734	-6.70E-15	16.3867	0	0	0.324201	-2.07715	-22.607	-2.18746	277.408	337.796	646.388	402.998	402.998	402.998	-3.91283	-88.6219	0.902295	353.984	301.579	234.154	194.682	194.682	194.682	-88.7063	3.05366	1.9578	41.1058	6.93866	-0.956839	-0.303051	0.151675	1.70609	241.892	130.909	-23.4553	0	0	0.567705
1843	0	9.86811	0	0	9.93051	4.54758	-6.3943	-0.339677	0.0851518	-0.0276787	-47.2507	-7.40E-15	12.4376	0	0	0.296495	-2.3747	-22.0685	-2.75246	275.293	335.582	638.677	402.327	402.327	402.327	-3.63204	-88.6299	1.45583	334.716	299.948	231.438	194.682	194.682	194.682	-88.7007	3.23361	1.42699	39.8892	7.12023	-0.403394	-0.103174	0.149539	1.9489	105.4	149.626	-25.6314	0	0	0.226861
1844	0	12.6369	0	0	12.7687	5.06143	-8.17286	-0.292511	0.0678549	0.0290292	-35.9113	-3.93E-15	7.86673	0	0	0.228372	-2.69277	-21.4768	-3.12359	272.571	333.467	630.913	401.471	401.471	401.471	-3.38241	-88.8567	2.1613	315.392	298.849	229.772	194.682	194.682	194.682	-88.914	3.53115	0.81321	38.6676	7.29341	-0.0145507	0.0285345	0.149996	2.18385	13.4623	164.44	-27.9551	0	0	-0.0123362
1845	0	15.4309	0	0	15.6669	5.54555	-9.83362	-0.243051	0.0509852	0.0672938	-24.8305	-2.34E-15	3.71518	0	0	0.14919	-3.01961	-20.8366	-3.27732	269.226	331.513	623.281	400.438	400.438	400.438	-3.21432	-89.1788	2.97514	296.246	298.144	228.843	194.682	194.682	194.682	-89.2234	3.94668	0.179384	37.484	7.44318	0.184428	0.0951643	0.153636	2.40073	-35.5434	175.668	-29.969	0	0	-0.131683
1846	0	18.1018	0	0	18.4711	5.97106	-11.2792	-0.19943	0.0388443	0.0883008	-15.5866	3.53E-15	0.742077	0	0	0.0829472	-3.33779	-20.1487	-3.22169	265.235	329.78	615.938	399.256	399.256	399.256	-3.14909	-89.49	3.835	277.436	297.715	228.35	194.682	194.682	194.682	-89.5233	4.45308	-0.418848	36.3682	7.55456	0.199346	0.109538	0.159228	2.59258	-47.7264	183.014	-31.3659	0	0	-0.147056
1847	0	20.5395	0	0	21.0579	6.32062	-12.4556	-0.166749	0.0308637	0.094364	-8.98111	1.29E-15	-0.995483	0	0	0.0394422	-3.62705	-19.4103	-2.99312	260.562	328.319	609.004	397.968	397.968	397.968	-3.17788	-89.7121	4.67588	259.041	297.485	228.043	194.682	194.682	194.682	-89.7353	5.00512	-0.943263	35.3332	7.61442	0.0641926	0.0914847	0.159277	2.75447	-32.4347	182.909	-31.348	0	0	-0.0921164
1848	0	22.6767	0	0	23.3433	6.58877	-13.3507	-0.146488	0.0252774	0.0888047	-5.08912	2.23E-16	-1.72929	0	0	0.0171711	-3.86786	-18.6151	-2.6478	255.171	327.168	602.56	396.637	396.637	396.637	-3.2722	-89.7973	5.44387	241.079	297.414	227.745	194.682	194.682	194.682	-89.812	5.55338	-1.37499	34.3729	7.6127	-0.167452	0.0574656	0.147769	2.88466	0.770807	172.741	-29.2847	0	0	-0.000442044
1849	0	24.4834	0	0	25.2829	6.78019	-13.9854	-0.137808	0.019598	0.0752855	-3.53129	-3.08E-15	-1.89503	0	0	0.00916378	-4.04478	-17.7552	-2.25025	249.03	326.34	596.66	395.337	395.337	395.337	-3.39599	-89.7241	6.10469	223.52	297.484	227.356	194.682	194.682	194.682	-89.7318	6.0559	-1.71273	33.4646	7.54339	-0.4339	0.0215825	0.120461	2.9875	42.7087	151.097	-24.8547	0	0	0.101946
1850	0	25.9583	0	0	26.8668	6.9063	-14.4016	-0.137789	0.0122112	0.0576552	-3.62578	8.92E-16	-1.92361	0	0	0.0079586	-4.14888	-16.8212	-1.86134	242.115	325.829	591.331	394.146	394.146	394.146	-3.51553	-89.4907	6.64543	206.295	297.686	226.837	194.682	194.682	194.682	-89.493	6.48483	-1.96807	32.5735	7.40516	-0.677561	-0.00952289	0.0790056	3.06481	86.0264	119.571	-18.4843	0	0	0.199886
1851	0	27.1175	0	0	28.1077	6.98135	-14.6485	-0.142687	0.00301459	0.0392177	-4.62072	-1.77E-15	-2.10889	0	0	0.00840432	-4.17902	-15.8042	-1.52843	234.415	325.611	586.591	393.138	393.138	393.138	-3.60543	-89.1066	7.06966	189.322	298.004	226.198	194.682	194.682	194.682	-89.1042	6.82702	-2.15893	31.6592	7.20114	-0.854859	-0.0312521	0.0282469	3.12125	124.71	81.6603	-11.1836	0	0	0.285535
1852	0	27.9839	0	0	29.0296	7.0189	-14.7718	-0.149426	-0.00737174	0.0225831	-5.90992	2.91E-15	-2.6267	0	0	0.00809305	-4.14179	-14.6961	-1.27852	225.932	325.646	582.453	392.374	392.374	392.374	-3.65023	-88.5847	7.38908	172.514	298.413	225.476	194.682	194.682	194.682	-88.5779	7.08007	-2.303	30.6834	6.93867	-0.943063	-0.041331	-0.0253063	3.15785	154.205	41.5171	-4.12934	0	0	0.354652
1853	0	28.5805	0	0	29.658	7.02915	-14.8054	-0.155908	-0.0175761	0.00921479	-7.08415	-2.87E-15	-3.48061	0	0	0.0065238	-4.0505	-13.4916	-1.1157	216.683	325.881	578.935	391.897	391.897	391.897	-3.64381	-87.9371	7.61525	155.802	298.876	224.714	194.682	194.682	194.682	-87.9259	7.24706	-2.41257	29.6155	6.62876	-0.942789	-0.0385749	-0.0731511	3.17683	171.895	3.91701	1.51509	0	0	0.404583
1854	0	28.9266	0	0	30.0139	7.01749	-14.7672	-0.161258	-0.026777	-5.09E-05	-7.94397	-2.53E-15	-4.59963	0	0	0.00414911	-3.92281	-12.1887	-1.02276	206.702	326.263	576.061	391.727	391.727	391.727	-3.58807	-87.173	7.75392	139.129	299.35	223.958	194.682	194.682	194.682	-87.1574	7.33218	-2.49148	28.4371	6.28504	-0.875972	-0.0223486	-0.110049	3.1782	176.429	-28.0584	5.24084	0	0	0.430335
1855	0	29.0364	0	0	30.112	6.98414	-14.6576	-0.165373	-0.0339838	-0.00506208	-8.4178	-1.75E-16	-5.76494	0	0	0.00169152	-3.77781	-10.7898	-0.966501	196.042	326.735	573.863	391.864	391.864	391.864	-3.49158	-86.298	7.80289	122.467	299.791	223.243	194.682	194.682	194.682	-86.2786	7.3384	-2.53446	27.143	5.92253	-0.780207	0.00833347	-0.131896	3.16198	167.781	-51.9226	6.98642	0	0	0.425993
1856	0	28.9197	0	0	29.961	6.92501	-14.4632	-0.168197	-0.0382415	-0.00630353	-8.45618	1.11E-15	-6.66778	0	0	-0.00027482	-3.63292	-9.30151	-0.904929	184.774	327.25	572.374	392.288	392.288	392.288	-3.36717	-85.3146	7.75404	105.806	300.156	222.597	194.682	194.682	194.682	-85.2926	7.26697	-2.52985	25.7407	5.55591	-0.701054	0.0523209	-0.138006	3.12816	147.617	-66.4879	7.13445	0	0	0.388255
1857	0	28.5816	0	0	29.5647	6.83379	-14.1624	-0.169452	-0.0389221	-0.00457725	-7.99241	5.82E-16	-7.00516	0	0	-0.00149238	-3.50107	-7.73385	-0.795207	172.987	327.769	571.625	392.966	392.966	392.966	-3.22869	-84.2214	7.5978	89.1562	300.419	222.036	194.682	194.682	194.682	-84.1991	7.11816	-2.46439	24.2472	5.19764	-0.683753	0.106546	-0.127959	3.07665	118.661	-71.0785	6.24517	0	0	0.319054
1858	0	28.0219	0	0	28.9232	6.70427	-13.7341	-0.168243	-0.0352132	-0.000879994	-6.91256	5.01E-15	-6.50249	0	0	-0.00203308	-3.38888	-6.09939	-0.601155	160.781	328.272	571.638	393.856	393.856	393.856	-3.08789	-83.012	7.32836	72.5388	300.567	221.562	194.682	194.682	194.682	-82.9919	6.89279	-2.3285	22.6849	4.85658	-0.765672	0.166279	-0.104301	3.0071	84.3043	-65.8795	4.82697	0	0	0.226356
1859	0	27.233	0	0	28.0318	6.53292	-13.1648	-0.164199	-0.027357	0.00390133	-5.19008	-1.05E-15	-5.09715	0	0	-0.00207914	-3.29582	-4.4117	-0.299185	148.263	328.753	572.423	394.915	394.915	394.915	-2.95102	-81.6723	6.94806	55.9781	300.613	221.154	194.682	194.682	194.682	-81.657	6.5934	-2.12108	21.0786	4.53633	-0.970599	0.226956	-0.0704598	2.92178	47.458	-52.206	3.38303	0	0	0.12047
1860	0	26.1994	0	0	26.8808	6.32016	-12.4541	-0.157579	-0.016729	0.00904984	-2.90974	-4.31E-15	-2.96943	0	0	-0.00152889	-3.215	-2.68425	0.118028	135.542	329.227	573.972	396.101	396.101	396.101	-2.81801	-80.1798	6.46954	39.4955	300.593	220.769	194.682	194.682	194.682	-80.1711	6.22556	-1.85149	19.4519	4.23532	-1.30557	0.285219	-0.0342138	2.82387	10.0829	-33.3525	2.40195	0	0	0.0103889
1861	0	24.8988	0	0	25.456	6.07036	-11.6145	-0.14905	-0.00509502	0.0140254	-0.244437	-4.37E-16	-0.452017	0	0	0.000256381	-3.13502	-0.929725	0.640578	122.721	329.72	576.265	397.376	397.376	397.376	-2.6845	-78.5051	5.91532	23.1056	300.559	220.345	194.682	194.682	194.682	-78.5038	5.79922	-1.53803	17.8251	3.94724	-1.76043	0.340079	-0.00211318	2.71651	-27.2618	-12.798	2.10835	0	0	-0.0986081
1862	0	23.3046	0	0	23.7394	5.79061	-10.6679	-0.138888	0.00601031	0.0185852	2.63017	-1.69E-15	2.07541	0	0	0.00450177	-3.0426	0.840258	1.24323	109.896	330.267	579.268	398.707	398.707	398.707	-2.54502	-76.6153	5.31516	6.81525	300.569	219.81	194.682	194.682	194.682	-76.621	5.32933	-1.20422	16.2147	3.66243	-2.3102	0.392865	0.0196077	2.60225	-65.3739	5.80557	2.51296	0	0	-0.206716
1863	0	21.3881	0	0	21.7099	5.48918	-9.64108	-0.127581	0.0152361	0.0222213	5.47996	1.75E-15	4.23537	0	0	0.012409	-2.92529	2.61497	1.88968	97.1578	330.9	582.937	400.068	400.068	400.068	-2.39578	-74.476	4.70265	-9.37715	300.679	219.084	194.682	194.682	194.682	-74.4875	4.8354	-0.874628	14.6333	3.36998	-2.91954	0.445067	0.0282074	2.48157	-105.218	19.7737	3.36599	0	0	-0.315826
1864	0	19.1202	0	0	19.3441	5.17386	-8.55996	-0.116258	0.0212499	0.0241084	7.96868	-1.86E-15	5.68891	0	0	0.0241658	-2.77383	4.38406	2.53809	84.5899	331.649	587.216	401.439	401.439	401.439	-2.2373	-72.0542	4.11152	-25.4828	300.93	218.086	194.682	194.682	194.682	-72.0696	4.34099	-0.570365	13.09	3.05961	-3.54831	0.501019	0.0227257	2.35664	-148.114	26.7553	4.39871	0	0	-0.430356
1865	0	16.4755	0	0	16.6196	4.85053	-7.44466	-0.107018	0.02316	0.0226799	9.62574	9.32E-16	6.21484	0	0	0.0376402	-2.58379	6.13691	3.14757	72.2776	332.528	592.044	402.805	402.805	402.805	-2.07724	-69.321	3.57299	-41.524	301.345	216.747	194.682	194.682	194.682	-69.3386	3.87336	-0.304734	11.5922	2.72392	-4.15767	0.562735	0.00398104	2.22985	-193.93	25.2375	5.30312	0	0	-0.550333
1866	0	13.4378	0	0	13.5211	4.52242	-6.30683	-0.102346	0.0207694	0.0163599	9.90953	2.56E-15	5.75005	0	0	0.0478065	-2.35633	7.86168	3.68387	60.3126	333.537	597.347	404.157	404.157	404.157	-1.9319	-66.2563	3.11453	-57.5353	301.919	215.023	194.682	194.682	194.682	-66.275	3.46321	-0.0802334	10.147	2.36011	-4.71532	0.634066	-0.0265024	2.10275	-242.519	14.5755	5.80441	0	0	-0.674658
1867	0	10.008	0	0	10.049	4.19036	-5.15	-0.104329	0.0148594	0.00355843	8.3021	1.86E-15	4.40656	0	0	0.0471931	-2.098	9.54463	4.12429	48.7988	334.659	603.043	405.486	405.486	405.486	-1.82531	-62.8551	2.75962	-73.56	302.621	212.914	194.682	194.682	194.682	-62.8746	3.14318	0.112251	8.76296	1.97085	-5.19971	0.716376	-0.0641738	1.97787	-292.714	-4.27115	5.64308	0	0	-0.795842
1868	0	6.21191	0	0	6.22693	3.85413	-3.97414	-0.114411	0.00684546	-0.0166142	4.37057	8.15E-16	2.40663	0	0	0.0274029	-1.81966	11.1695	4.46034	37.8563	335.861	609.034	406.784	406.784	406.784	-1.78454	-59.1318	2.52786	-89.6425	303.403	210.481	194.682	194.682	194.682	-59.153	2.94441	0.291027	7.45115	1.56488	-5.60195	0.810686	-0.105044	1.85491	-343.473	-29.7539	4.69874	0	0	-0.903486
1869	0	2.10654	0	0	2.10902	3.51436	-2.78237	-0.134195	-0.00193488	-0.0440995	-2.23341	-5.61E-16	-0.0174642	0	0	-0.0187406	-1.5349	12.7169	4.6979	27.6224	337.096	615.204	408.043	408.043	408.043	-1.83226	-55.1256	2.43379	-105.814	304.206	207.858	194.682	194.682	194.682	-55.1501	2.89089	0.478629	6.22585	1.15649	-5.92534	0.916051	-0.146345	1.73558	-393.81	-60.3218	3.06984	0	0	-0.984631
1870	0	-2.21214	0	0	-2.213	3.17435	-1.58724	-0.164928	-0.0112725	-0.0772327	-11.6087	2.91E-15	-2.73419	0	0	-0.0928184	-1.25846	14.1651	4.8545	18.2479	338.311	621.418	409.254	409.254	409.254	-1.97978	-50.9053	2.48344	-122.067	304.976	205.252	194.682	194.682	194.682	-50.936	2.9927	0.696217	5.10454	0.764431	-6.1822	1.03029	-0.186612	1.62086	-443.572	-94.8555	1.11679	0	0	-1.02695
1871	0	-6.60324	0	0	-6.60342	2.84049	-0.412344	-0.205232	-0.0210422	-0.112604	-23.2748	1.86E-15	-5.57792	0	0	-0.185477	-1.00487	15.4903	4.95435	9.89049	339.446	627.523	410.403	410.403	410.403	-2.2242	-46.5754	2.66807	-138.322	305.672	202.944	194.682	194.682	194.682	-46.6164	3.23949	0.960284	4.10722	0.410444	-6.38889	1.15081	-0.226033	1.51044	-493.265	-132.063	-0.621043	0	0	-1.01851
1872	0	-10.8837	0	0	-10.8845	2.52186	0.709328	-0.249174	-0.0308676	-0.145651	-35.9485	3.73E-15	-8.29368	0	0	-0.27416	-0.787571	16.668	5.0226	2.70498	340.442	633.349	411.474	411.474	411.474	-2.54914	-42.2756	2.95744	-154.402	306.265	201.248	194.682	194.682	194.682	-42.3317	3.59558	1.28024	3.25473	0.117243	-6.56041	1.27199	-0.265252	1.39773	-542.257	-169.817	-1.57915	0	0	-0.945928
1873	0	-14.8461	0	0	-14.8531	2.22904	1.7397	-0.287467	-0.0405359	-0.172661	-47.7429	3.73E-15	-10.6021	0	0	-0.329816	-0.618401	17.6753	5.07962	-3.16801	341.245	638.723	412.449	412.449	412.449	-2.92903	-38.1657	3.29672	-170.04	306.749	200.451	194.682	194.682	194.682	-38.242	3.99961	1.65717	2.56651	-0.0939436	-6.70573	1.38326	-0.302361	1.27631	-586.255	-204.749	-1.40377	0	0	-0.796731
1874	0	-18.2898	0	0	-18.3099	1.9725	2.64144	-0.312839	-0.0488322	-0.191599	-56.8939	-4.66E-16	-12.149	0	0	-0.332336	-0.507276	18.4923	5.13666	-7.6139	341.812	643.469	413.315	413.315	413.315	-3.3373	-34.4002	3.60987	-184.93	307.129	200.76	194.682	194.682	194.682	-34.5005	4.37125	2.08603	2.05809	-0.205205	-6.82466	1.47289	-0.334893	1.14026	-619.219	-232.158	-0.117815	0	0	-0.572234
1875	0	-21.0499	0	0	-21.0884	1.76155	3.38192	-0.322744	-0.0545465	-0.202166	-62.2688	5.36E-15	-12.6843	0	0	-0.280488	-0.461586	19.105	5.1936	-10.5554	342.111	647.424	414.064	414.064	414.064	-3.75375	-31.1035	3.81055	-198.793	307.419	202.263	194.682	194.682	194.682	-31.2291	4.62376	2.55924	1.73804	-0.204942	-6.9076	1.52871	-0.358094	0.992677	-635.44	-247.35	2.00027	0	0	-0.296083
1876	0	-23.0185	0	0	-23.076	1.60421	3.93348	-0.318466	-0.0560617	-0.204904	-63.4813	8.30E-15	-12.0555	0	0	-0.191303	-0.485671	19.506	5.23862	-11.9617	342.129	650.445	414.699	414.699	414.699	-4.16838	-28.3545	3.81681	-211.425	307.636	204.947	194.682	194.682	194.682	-28.5027	4.6785	3.07063	1.60585	-0.0889634	-6.93676	1.54478	-0.367653	0.838918	-632.703	-246.048	4.42091	0	0	-0.0125176
1877	0	-24.1541	0	0	-24.2257	1.5079	4.27073	-0.304031	-0.0517902	-0.200052	-60.8956	-6.52E-15	-10.2222	0	0	-0.0912388	-0.57996	19.6961	5.25026	-11.8536	341.872	652.422	415.231	415.231	415.231	-4.58011	-26.1799	3.56595	-222.725	307.799	208.721	194.682	194.682	194.682	-26.3435	4.47808	3.61721	1.65028	0.138032	-6.88966	1.52121	-0.358714	0.686897	-613.494	-225.225	6.48443	0	0	0.228245
1878	0	-24.4831	0	0	-24.5591	1.48008	4.3681	-0.284797	-0.0402881	-0.187233	-55.4687	5.13E-15	-7.20246	0	0	-0.00405903	-0.740258	19.6844	5.20089	-10.3039	341.365	653.275	415.683	415.683	415.683	-4.9918	-24.5543	3.02666	-232.687	307.931	213.447	194.682	194.682	194.682	-24.7219	3.99612	4.19756	1.84943	0.462388	-6.74339	1.46562	-0.32734	0.544327	-584.815	-183.69	7.39618	0	0	0.388895
1879	0	-24.0913	0	0	-24.1603	1.5278	4.20108	-0.266224	-0.0208803	-0.165355	-48.5049	6.52E-15	-3.07076	0	0	0.0580558	-0.957256	19.4871	5.06139	-7.43184	340.651	652.965	416.08	416.08	416.08	-5.40382	-23.4097	2.20629	-241.374	308.074	218.959	194.682	194.682	194.682	-23.5659	3.24252	4.80707	2.17264	0.862548	-6.47886	1.39079	-0.273626	0.41721	-556.628	-123.494	6.36539	0	0	0.460203
1880	0	-23.1087	0	0	-23.1612	1.65573	3.75296	-0.252358	0.00556303	-0.133804	-41.3238	-1.86E-15	1.98737	0	0	0.0959933	-1.21651	19.126	4.80615	-3.39151	339.79	651.489	416.445	416.445	416.445	-5.80869	-22.6481	1.15198	-248.878	308.296	225.074	194.682	194.682	194.682	-22.7755	2.26311	5.43203	2.58387	1.30992	-6.08492	1.31036	-0.200995	0.310018	-538.144	-50.052	2.83147	0	0	0.462713
1881	0	-21.6891	0	0	-21.7209	1.86309	3.02562	-0.244659	0.0362418	-0.0937053	-34.9559	2.80E-15	7.62296	0	0	0.118234	-1.49914	18.6259	4.4175	1.64317	338.851	648.875	416.793	416.793	416.793	-6.18932	-22.1587	-0.0562126	-255.283	308.69	231.585	194.682	194.682	194.682	-22.2399	1.1325	6.04627	3.04587	1.77105	-5.56078	1.2315	-0.119474	0.227504	-533.486	27.5535	-3.09748	0	0	0.434387
1882	0	-19.9895	0	0	-20.0028	2.14155	2.04735	-0.243145	0.0674461	-0.048018	-30.111	2.80E-15	13.3828	0	0	0.133871	-1.78327	18.0119	3.88846	7.49515	337.912	645.181	417.125	417.125	417.125	-6.51998	-21.8333	-1.32017	-260.636	309.369	238.27	194.682	194.682	194.682	-21.8542	-0.0600043	6.61179	3.52486	2.20922	-4.91694	1.15696	-0.0383151	0.175811	-542.569	100.079	-10.4895	0	0	0.412433
1883	0	-18.1509	0	0	-18.1531	2.47525	0.87341	-0.247344	0.0953272	-0.00149121	-27.2019	-5.59E-15	18.7494	0	0	0.148273	-2.046	17.307	3.2237	13.9998	337.048	640.486	417.429	417.428	417.428	-6.76861	-21.5804	-2.54184	-264.932	310.451	244.901	194.682	194.682	194.682	-21.5329	-1.22695	7.08246	3.99461	2.58726	-4.17401	1.08493	0.0319141	0.162578	-561.082	159.316	-17.7114	0	0	0.420406
1884	0	-16.2836	0	0	-16.2841	2.84362	-0.423354	-0.257186	0.116864	0.0404192	-26.4168	-1.86E-15	23.2326	0	0	0.162673	-2.26532	16.5304	2.43848	21.0173	336.329	634.888	417.676	417.676	417.676	-6.89945	-21.3356	-3.63974	-268.117	312.038	251.262	194.682	194.682	194.682	-21.2197	-2.29705	7.40958	4.43974	2.86925	-3.36011	1.01303	0.0860996	0.199117	-583.441	200.628	-22.973	0	0	0.465311
1885	0	-14.4587	0	0	-14.4657	3.22564	-1.76764	-0.272058	0.129914	0.0728962	-27.6517	-7.45E-15	26.3987	0	0	0.175639	-2.42209	15.6951	1.55612	28.4418	335.816	628.503	417.832	417.832	417.832	-6.8761	-21.0676	-4.55824	-270.089	314.206	257.173	194.682	194.682	194.682	-20.8912	-3.22248	7.54779	4.85772	3.02328	-2.50697	0.940155	0.119972	0.294379	-604.207	222.129	-24.9214	0	0	0.543234
1886	0	-12.7065	0	0	-12.7253	3.60355	-3.09552	-0.290663	0.133792	0.0931849	-30.5488	1.12E-14	27.9804	0	0	0.185711	-2.50146	14.8076	0.605142	36.2064	335.551	621.462	417.854	417.854	417.854	-6.66685	-20.7777	-5.26959	-270.717	316.997	262.513	194.682	194.682	194.682	-20.5561	-3.97923	7.46199	5.26003	3.02333	-1.64625	0.86864	0.135573	0.455882	-620.351	225.458	-23.1539	0	0	0.647651
1887	0	-11.0223	0	0	-11.0547	3.9653	-4.36339	-0.310588	0.129657	0.100789	-34.518	-7.45E-15	27.9639	0	0	0.192895	-2.49386	13.867	-0.383482	44.2852	335.56	613.911	417.703	417.703	417.703	-6.25008	-20.4945	-5.7701	-269.856	320.409	267.227	194.682	194.682	194.682	-20.2474	-4.56312	7.13255	5.67166	2.85153	-0.806098	0.801621	0.138002	0.681661	-630.844	214.57	-18.3891	0	0	0.775475
1888	0	-9.37775	0	0	-9.42235	4.30557	-5.55192	-0.329312	0.11919	0.0975125	-38.912	9.32E-15	26.4836	0	0	0.198524	-2.39525	12.8651	-1.37835	52.6913	335.848	606.012	417.346	417.346	417.346	-5.6171	-20.2635	-6.07446	-267.365	324.404	271.319	194.682	194.682	194.682	-20.0128	-4.98539	6.55694	6.13026	2.49966	-0.0088794	0.744533	0.134966	0.966579	-637.066	193.757	-11.798	0	0	0.929242
1889	0	-7.73282	0	0	-7.78575	4.62529	-6.6642	-0.34474	0.10388	0.0864689	-43.1438	7.45E-15	23.7503	0	0	0.204072	-2.20718	11.787	-2.34873	61.472	336.404	597.938	416.761	416.761	416.761	-4.77304	-20.1372	-6.20961	-263.13	328.915	274.848	194.682	194.682	194.682	-19.9037	-5.26848	5.7487	6.68354	1.97139	0.72982	0.700113	0.132609	1.29619	-640.525	166.334	-4.44749	0	0	1.11345
1890	0	-6.04639	0	0	-6.1019	4.93004	-7.71951	-0.355185	0.0852446	0.0716533	-46.7261	3.73E-15	20.0459	0	0	0.209995	-1.9363	10.6129	-3.26525	70.6995	337.201	589.876	415.942	415.942	415.942	-3.73601	-20.1672	-6.20849	-257.065	333.852	277.899	194.682	194.682	194.682	-19.9688	-5.4416	4.73487	7.38628	1.2834	1.40106	0.672048	0.136975	1.6534	-643.113	135.173	2.91365	0	0	1.33405
1891	0	-4.28469	0	0	-4.33518	5.22759	-8.74466	-0.359256	0.0645233	0.0569071	-49.2786	-1.86E-15	15.6517	0	0	0.215063	-1.59398	9.31965	-4.09996	80.4594	338.198	582.02	414.902	414.902	414.902	-2.53499	-20.3984	-6.10424	-249.125	339.108	280.573	194.682	194.682	194.682	-20.2491	-5.53596	3.55249	8.29513	0.466291	2.00158	0.660748	0.151665	2.01816	-645.063	102.671	9.86372	0	0	1.59438
1892	0	-2.42744	0	0	-2.46316	5.52571	-9.76588	-0.356031	0.0428439	0.0450293	-50.5491	-3.73E-15	10.8303	0	0	0.216734	-1.19559	7.88452	-4.82646	90.8365	339.35	574.571	413.676	413.676	413.676	-1.2068	-20.8659	-5.92547	-239.3	344.564	282.959	194.682	194.682	194.682	-20.7757	-5.58047	2.24477	9.46252	-0.436247	2.53246	0.665939	0.175901	2.37035	-645.275	70.546	16.238	0	0	1.89061
1893	0	-0.471386	0	0	-0.479891	5.83017	-10.8022	-0.345009	0.020771	0.0378798	-50.4108	7.34E-15	5.7633	0	0	0.211955	-0.759706	6.28791	-5.42009	101.901	340.609	567.73	412.316	412.316	412.316	0.20696	-21.5932	-5.69325	-227.624	350.096	285.125	194.682	194.682	194.682	-21.569	-5.59823	0.857573	10.93	-1.37002	2.99668	0.685928	0.204054	2.69425	-641.654	39.6124	22.1559	0	0	2.2066
1894	0	1.56855	0	0	1.60279	6.14342	-11.8606	-0.326415	-0.00162235	0.035632	-48.8879	2.80E-15	0.577507	0	0	0.1985	-0.307088	4.51686	-5.85844	113.693	341.928	561.696	410.89	410.89	410.89	1.66235	-22.5922	-5.42	-214.167	355.576	287.105	194.682	194.682	194.682	-22.6381	-5.6044	-0.563009	12.7214	-2.27499	3.39594	0.717034	0.226411	2.97731	-631.187	10.213	27.805	0	0	2.51079
1895	0	3.66076	0	0	3.75618	6.46352	-12.9334	-0.301097	-0.0248281	0.0380477	-46.1356	-6.52E-15	-4.62434	0	0	0.176011	0.141022	2.56755	-6.12205	126.219	343.264	556.661	409.474	409.474	409.474	3.11359	-23.864	-5.11036	-199.035	360.88	288.899	194.682	194.682	194.682	-23.982	-5.60552	-1.97118	14.8381	-3.09287	3.72726	0.755494	0.232103	3.21129	-611.94	-17.8721	33.6839	0	0	2.76394
1896	0	5.7605	0	0	5.93738	6.7834	-13.996	-0.271024	-0.048665	0.043547	-42.4747	-5.59E-15	-9.61553	0	0	0.146971	0.564672	0.446913	-6.19523	139.436	344.58	552.805	408.143	408.143	408.143	4.5128	-25.4012	-4.76336	-182.359	365.879	290.468	194.682	194.682	194.682	-25.5912	-5.59993	-3.32105	17.2571	-3.77473	3.98067	0.793163	0.214287	3.39221	-581.484	-43.8975	39.9921	0	0	2.9227
1897	0	7.81648	0	0	8.09438	7.09131	-15.0092	-0.237738	-0.0703806	0.0503204	-38.2117	3.73E-15	-13.8646	0	0	0.115976	0.946768	-1.82714	-6.06793	153.258	345.848	550.288	406.958	406.958	406.958	5.81112	-27.191	-4.37592	-164.286	370.45	291.745	194.682	194.682	194.682	-27.4499	-5.57991	-4.56739	19.9329	-4.28702	4.13964	0.818896	0.172763	3.51675	-537.532	-65.7212	46.1747	0	0	2.94761
1898	0	9.77668	0	0	10.1711	7.37343	-15.9288	-0.20344	-0.0869303	0.0563182	-33.7196	0	-16.8285	0	0	0.088012	1.27396	-4.22653	-5.73864	167.547	347.052	549.242	405.966	405.966	405.966	6.96579	-29.2175	-3.94674	-144.972	374.487	292.646	194.682	194.682	194.682	-29.539	-5.53615	-5.67191	22.8034	-4.61384	4.18442	0.820399	0.114737	3.58498	-478.4	-80.8337	51.4269	0	0	2.80861
1899	0	11.5939	0	0	12.113	7.61699	-16.7158	-0.171611	-0.0967312	0.0603571	-29.4697	-1.86E-15	-18.2108	0	0	0.066559	1.53721	-6.71469	-5.21804	182.123	348.18	549.762	405.184	405.184	405.184	7.94784	-31.4626	-3.47885	-124.565	377.922	293.091	194.682	194.682	194.682	-31.8376	-5.46209	-6.60999	25.7975	-4.75548	4.09778	0.790655	0.0473118	3.59552	-405.195	-88.8169	55.4918	0	0	2.50259
1900	0	13.2311	0	0	13.8735	7.81249	-17.3427	-0.145302	-0.0995094	0.0618584	-25.8306	5.59E-15	-18.0027	0	0	0.0523158	1.73236	-9.24892	-4.53187	196.762	349.231	551.894	404.604	404.604	404.604	8.74664	-33.9088	-2.97932	-103.203	380.728	293.013	194.682	194.682	194.682	-34.3266	-5.35608	-7.37439	28.8426	-4.72532	3.8711	0.729152	-0.0208281	3.55107	-320.831	-90.3174	58.2962	0	0	2.0551
1901	0	14.6638	0	0	15.4185	7.95468	-17.7957	-0.126889	-0.0968279	0.0610759	-23.0351	-1.86E-15	-16.5303	0	0	0.0437159	1.86066	-11.7829	-3.72109	211.217	350.206	555.626	404.196	404.196	404.196	9.36994	-36.5405	-2.45751	-80.9991	382.92	292.38	194.682	194.682	194.682	-36.9903	-5.22173	-7.97488	31.8708	-4.54559	3.50851	0.644207	-0.0857485	3.45357	-230.546	-88.0591	60.2249	0	0	1.52233
1902	0	15.8807	0	0	16.7284	8.04207	-18.073	-0.117121	-0.0907206	0.0586233	-21.102	3.73E-15	-14.2552	0	0	0.0382084	1.92906	-14.269	-2.83857	225.225	351.105	560.883	403.914	403.914	403.914	9.83958	-39.3445	-1.92286	-58.0385	384.54	291.194	194.682	194.682	194.682	-39.8167	-5.06659	-8.43388	34.8205	-4.24424	3.02799	0.547596	-0.143808	3.30955	-139.824	-84.7265	61.4833	0	0	0.971048
1903	0	16.8799	0	0	17.7958	8.07611	-18.1808	-0.115465	-0.0831354	0.0551926	-19.8909	-3.73E-15	-11.6475	0	0	0.033509	1.94954	-16.6608	-1.94271	238.532	351.927	567.529	403.706	403.706	403.706	10.1849	-42.308	-1.38353	-34.3816	385.645	289.488	194.682	194.682	194.682	-42.7952	-4.90034	-8.78028	37.6378	-3.85187	2.45941	0.450759	-0.192681	3.12778	-53.5291	-82.5838	62.074	0	0	0.462982
1904	0	17.6651	0	0	18.621	8.06047	-18.1313	-0.120868	-0.0741131	0.0515531	-19.2076	-1.86E-15	-8.96268	0	0	0.0282429	1.93762	-18.9144	-1.09008	250.907	352.667	575.373	403.518	403.518	403.518	10.4367	-45.4156	-0.845907	-10.0686	386.296	287.327	194.682	194.682	194.682	-45.913	-4.73305	-9.04356	40.2745	-3.39886	1.84003	0.36119	-0.227715	2.91732	24.6453	-81.7143	61.2231	0	0	0.0417676
1905	0	18.2409	0	0	19.209	8.00105	-17.943	-0.133032	-0.06347	0.048281	-18.9447	-1.86E-15	-6.40473	0	0	0.0218745	1.90987	-20.9903	-0.328867	262.151	353.315	584.187	403.301	403.301	403.301	10.6245	-48.6486	-0.314395	14.8742	386.553	284.795	194.682	194.682	194.682	-49.1539	-4.57424	-9.25148	42.6883	-2.91243	1.20887	0.284495	-0.245392	2.6918	91.6062	-81.597	58.3958	0	0	-0.265238
1906	0	18.6126	0	0	19.5675	7.90589	-17.6405	-0.150121	-0.0523487	0.0457528	-18.8576	3.26E-15	-4.2965	0	0	0.0143463	1.88121	-22.8546	0.305511	272.11	353.857	593.716	403.013	403.013	403.013	10.7754	-51.9849	0.20934	40.4318	386.482	281.997	194.682	194.682	194.682	-52.4982	-4.43199	-9.42915	44.8432	-2.41386	0.600888	0.221772	-0.245545	2.46039	145.656	-82.0049	53.7962	0	0	-0.449601
1907	0	18.7819	0	0	19.7023	7.7839	-17.2513	-0.16976	-0.0427448	0.0441377	-18.6781	-5.13E-15	-3.02698	0	0	0.00630087	1.86265	-24.48	0.792378	280.676	354.28	603.697	402.62	402.62	402.62	10.9105	-55.3983	0.725372	66.5934	386.142	279.051	194.682	194.682	194.682	-55.9214	-4.31208	-9.59612	46.7106	-1.91728	0.0425929	0.170475	-0.230145	2.23265	186.637	-82.8222	48.1478	0	0	-0.520294
1908	0	18.7435	0	0	19.6123	7.64262	-16.7982	-0.190033	-0.0369434	0.0432319	-18.2396	-1.86E-15	-2.96398	0	0	-0.00112349	1.85998	-25.8462	1.12544	287.783	354.571	613.869	402.104	402.104	402.104	11.0407	-58.8555	1.23328	93.3458	385.577	276.07	194.682	194.682	194.682	-59.3912	-4.21687	-9.7619	48.2707	-1.4295	-0.450371	0.127786	-0.204714	2.01515	215.101	-84.5595	42.5005	0	0	-0.496269
1909	0	18.4827	0	0	19.2859	7.48588	-16.293	-0.209882	-0.0357701	0.0418836	-17.5447	1.40E-15	-4.22478	0	0	-0.00681129	1.87359	-26.9407	1.31085	293.41	354.722	623.988	401.461	401.461	401.461	11.1618	-62.3158	1.72925	120.671	384.807	273.162	194.682	194.682	194.682	-62.8665	-4.14401	-9.92178	49.5141	-0.951265	-0.873257	0.0919477	-0.174842	1.81405	232.585	-87.0239	37.3313	0	0	-0.405554
1910	0	17.977	0	0	18.702	7.31265	-15.7315	-0.229097	-0.0387212	0.0381768	-16.7903	6.06E-15	-6.63653	0	0	-0.0100093	1.89943	-27.7584	1.36472	297.576	354.731	633.831	400.705	400.705	400.705	11.2529	-65.7321	2.20371	148.542	383.815	270.415	194.682	194.682	194.682	-66.2978	-4.08544	-10.0554	50.4421	-0.479653	-1.23046	0.0633994	-0.145749	1.6343	241.067	-89.6744	32.677	0	0	-0.277489
1911	0	17.2007	0	0	17.8355	7.11694	-15.0931	-0.248603	-0.0443116	0.0287725	-16.3852	-2.33E-15	-9.75462	0	0	-0.0107944	1.93039	-28.3027	1.31057	300.335	354.6	643.204	399.868	399.868	399.868	11.2783	-69.0548	2.64041	176.923	382.554	267.914	194.682	194.682	194.682	-69.6313	-4.02711	-10.1287	51.0667	-0.0105194	-1.53281	0.040859	-0.122422	1.4803	244.413	-91.9599	28.2996	0	0	-0.139484
1912	0	16.1328	0	0	16.6669	6.88921	-14.3452	-0.26962	-0.0499641	0.00968103	-16.81	2.33E-15	-12.8753	0	0	-0.0107608	1.9583	-28.5849	1.17676	301.784	354.341	651.946	399.001	399.001	399.001	11.1912	-72.2381	3.01759	205.754	380.954	265.745	194.682	194.682	194.682	-72.8155	-3.9493	-10.0981	51.4095	0.458891	-1.79435	0.0247774	-0.107273	1.35593	247.01	-92.995	23.7451	0	0	-0.00962988
1913	0	14.7689	0	0	15.1954	6.61905	-13.4513	-0.293207	-0.052532	-0.0232724	-18.47	-5.13E-15	-15.1611	0	0	-0.013385	1.97569	-28.6246	0.994628	302.053	353.969	659.929	398.167	398.167	398.167	10.9411	-75.2481	3.31151	234.937	378.931	264.015	194.682	194.682	194.682	-75.8101	-3.82836	-9.91799	51.5003	0.927756	-2.02998	0.0112195	-0.0994058	1.26363	255.003	-91.6297	18.5526	0	0	0.104235
1914	0	13.1327	0	0	13.4512	6.29871	-12.3822	-0.319262	-0.0491604	-0.0734213	-21.4699	-8.85E-15	-15.8374	0	0	-0.0229438	1.97705	-28.4491	0.796234	301.311	353.504	667.062	397.439	397.439	397.439	10.4834	-78.0697	3.50158	264.309	376.413	262.866	194.682	194.682	194.682	-78.5952	-3.64029	-9.55026	51.3752	1.39066	-2.25381	-0.00724673	-0.0962839	1.20329	275.443	-86.8628	12.4184	0	0	0.205995
1915	0	11.2844	0	0	11.5035	5.92631	-11.1279	-0.345003	-0.0381862	-0.141702	-25.3521	0	-14.4011	0	0	-0.0414114	1.9597	-28.093	0.611913	299.758	352.972	673.291	396.888	396.888	396.888	9.79006	-80.7115	3.57501	293.615	373.353	262.474	194.682	194.682	194.682	-81.1777	-3.36604	-8.97354	51.0755	1.83742	-2.47786	-0.0400825	-0.0932482	1.16916	314.741	-77.7036	5.26708	0	0	0.306835
1916	0	9.32262	0	0	9.45922	5.50791	-9.70509	-0.364898	-0.0197835	-0.226068	-29.0521	5.82E-15	-10.7799	0	0	-0.0654292	1.92404	-27.5964	0.467803	297.617	352.397	678.593	396.576	396.576	396.576	8.85888	-83.2033	3.52952	322.496	369.753	263.027	194.682	194.682	194.682	-83.5911	-2.9972	-8.19032	50.6451	2.2542	-2.71143	-0.0978218	-0.0875953	1.14916	377.835	-64.1024	-2.64463	0	0	0.41864
1917	0	7.3733	0	0	7.44915	5.05791	-8.16075	-0.371869	0.00399495	-0.321465	-31.0956	8.85E-15	-5.37731	0	0	-0.0864401	1.87323	-27.0024	0.383103	295.124	351.802	682.977	396.546	396.546	396.546	7.71943	-85.586	3.37355	350.489	365.676	264.686	194.682	194.682	194.682	-85.8846	-2.54007	-7.2303	50.1281	2.62493	-2.9599	-0.186481	-0.0775943	1.12863	466.064	-46.8014	-10.8407	0	0	0.545263
1918	0	5.56935	0	0	5.60627	4.5975	-6.5677	-0.359248	0.0294377	-0.420525	-29.9898	-2.45E-15	0.975362	0	0	-0.095015	1.8123	-26.3552	0.367948	292.513	351.205	686.478	396.815	396.815	396.815	6.43223	-87.8962	3.12486	377.049	361.244	267.521	194.682	194.682	194.682	-88.106	-2.0163	-6.14833	49.5673	2.93371	-3.2238	-0.306039	-0.0651882	1.09012	576.628	-28.0728	-18.7649	0	0	0.678181
1919	0	4.02467	0	0	4.04014	4.15138	-5.01389	-0.322775	0.0524642	-0.515121	-24.6792	9.46E-16	7.23377	0	0	-0.086918	1.74691	-25.6963	0.422403	290	350.613	689.147	397.371	397.371	397.371	5.08027	-90.1491	2.80837	401.598	356.628	271.461	194.682	194.682	194.682	-90.2811	-1.45892	-5.01648	49.0004	3.16688	-3.49823	-0.449343	-0.0538303	1.02244	702.562	-11.1002	-26.0832	0	0	0.797096
1920	0	2.80948	0	0	2.81499	3.74395	-3.58802	-0.262138	0.069274	-0.597847	-14.9252	1.28E-15	12.3427	0	0	-0.065727	1.68181	-25.0627	0.536854	287.771	350.024	691.05	398.176	398.176	398.176	3.75456	-92.3242	2.45427	423.584	352.019	276.249	194.682	194.682	194.682	-92.3965	-0.905459	-3.91227	48.4587	3.31563	-3.77308	-0.606112	-0.0490465	0.918675	834.477	0.32426	-32.8155	0	0	0.878317
1921	0	1.93561	0	0	1.93725	3.39538	-2.36439	-0.182124	0.0769443	-0.662752	-1.53039	-6.76E-15	15.4447	0	0	-0.0400244	1.61988	-24.4839	0.693415	285.975	349.421	692.256	399.168	399.168	399.168	2.53723	-94.3592	2.09525	442.54	347.592	281.444	194.682	194.682	194.682	-94.3917	-0.390048	-2.90494	47.9646	3.37706	-4.0335	-0.761702	-0.0534213	0.784176	960.708	3.39146	-39.2257	0	0	0.903458
1922	0	1.35693	0	0	1.35732	3.1179	-1.38868	-0.0918052	0.0737601	-0.706856	13.7753	1.86E-15	16.0323	0	0	-0.0172487	1.56149	-23.9811	0.868423	284.71	348.776	692.83	400.272	400.272	400.272	1.48565	-96.1547	1.76153	458.134	343.471	286.461	194.682	194.682	194.682	-96.1649	0.063254	-2.0423	47.531	3.3551	-4.26136	-0.905918	-0.0684518	0.630322	1071.52	-3.71358	-45.5553	0	0	0.871577
1923	0	0.984559	0	0	0.984625	2.91341	-0.669018	-0.00241634	0.0603279	-0.729854	28.7087	0	14.1269	0	0	0.00030299	1.50458	-23.5662	1.03511	284.026	348.056	692.827	401.409	401.409	401.409	0.622182	-97.5905	1.47342	470.184	339.705	290.649	194.682	194.682	194.682	-97.5908	0.443944	-1.34139	47.1598	3.26025	-4.43674	-1.03081	-0.0901194	0.47694	1159.39	-20.0884	-51.7677	0	0	0.800973
1924	0	0.710821	0	0	0.710812	2.77351	-0.176547	0.0743251	0.0386513	-0.734138	40.8236	2.56E-15	10.1855	0	0	0.0147199	1.44532	-23.2416	1.16664	283.921	347.223	692.285	402.504	402.504	402.504	-0.065874	-98.547	1.2358	478.65	336.26	293.386	194.682	194.682	194.682	-98.5451	0.754538	-0.78741	46.8432	3.10875	-4.53998	-1.13416	-0.11251	0.344898	1220.98	-43.5455	-57.3731	0	0	0.725079
1925	0	0.43584	0	0	0.435823	2.68221	0.144879	0.127269	0.011351	-0.723317	47.8523	2.91E-15	4.97045	0	0	0.0277451	1.37875	-23.0018	1.23852	284.352	346.245	691.226	403.494	403.494	403.494	-0.618955	-98.9304	1.0361	483.593	333.03	294.172	194.682	194.682	194.682	-98.9305	1.0069	-0.339088	46.564	2.92152	-4.55363	-1.21697	-0.129841	0.252872	1255.55	-71.4544	-61.5027	0	0	0.680116
1926	0	0.0930106	0	0	0.0930151	2.62009	0.363579	0.148097	-0.0168798	-0.701124	48.1594	-1.86E-15	-0.385718	0	0	0.0366698	1.29973	-22.8338	1.23036	285.234	345.097	689.649	404.33	404.33	404.33	-1.09407	-98.6948	0.847091	485.125	329.866	292.706	194.682	194.682	194.682	-98.6996	1.21727	0.0616919	46.298	2.72226	-4.46396	-1.2798	-0.135152	0.21589	1263.45	-99.4275	-63.137	0	0	0.694072
1927	0	-0.332515	0	0	-0.33254	2.56996	0.54004	0.131943	-0.0399479	-0.669986	40.9917	1.40E-15	-4.56526	0	0	0.0353777	1.2033	-22.7201	1.12712	286.455	343.769	687.536	404.984	404.985	404.985	-1.54957	-97.8588	0.636217	483.37	326.608	288.931	194.682	194.682	194.682	-97.8706	1.40036	0.475191	46.0169	2.53597	-4.26247	-1.31838	-0.123594	0.242208	1243.56	-122.357	-61.3033	0	0	0.776097
1928	0	-0.793711	0	0	-0.793765	2.52271	0.706348	0.0777639	-0.0522999	-0.630774	26.6472	-1.16E-15	-6.40599	0	0	0.0211286	1.08464	-22.6402	0.920296	287.886	342.256	684.857	405.443	405.443	405.443	-2.02796	-96.512	0.377685	478.449	323.137	283.06	194.682	194.682	194.682	-96.5339	1.56343	0.946254	45.6914	2.38751	-3.94741	-1.32602	-0.0928588	0.332994	1193.68	-135.35	-55.4562	0	0	0.91106
1929	0	-1.18065	0	0	-1.18079	2.4816	0.851039	-0.00997361	-0.0496963	-0.582699	6.68392	-1.16E-16	-5.14199	0	0	0.00307445	0.938804	-22.5735	0.608687	289.392	340.567	681.58	405.706	405.706	405.706	-2.54132	-94.8125	0.0621359	470.496	319.415	275.565	194.682	194.682	194.682	-94.8482	1.70252	1.48917	45.2958	2.30037	-3.5248	-1.29128	-0.0426996	0.483158	1110.46	-134.036	-45.8337	0	0	1.05842
1930	0	-1.33334	0	0	-1.33351	2.46376	0.913853	-0.119742	-0.0312194	-0.524183	-16.0313	3.00E-15	-0.769804	0	0	0.00451619	0.760424	-22.5012	0.199428	290.843	338.714	677.675	405.783	405.783	405.783	-3.0635	-92.9719	-0.298795	459.7	315.51	267.125	194.682	194.682	194.682	-93.0242	1.80303	2.07837	44.8115	2.29551	-3.00972	-1.20678	0.024399	0.676128	993.141	-116.014	-33.7394	0	0	1.16131
1931	0	-1.07017	0	0	-1.07027	2.49749	0.795114	-0.233382	-0.000295764	-0.454553	-37.6641	4.69E-15	5.76529	0	0	0.0514492	0.543636	-22.4088	-0.291354	292.124	336.716	673.13	405.691	405.691	405.691	-3.53505	-91.2249	-0.672942	446.34	311.593	258.532	194.682	194.682	194.682	-91.294	1.84703	2.65047	44.2306	2.39009	-2.42696	-1.07281	0.101983	0.889655	846.473	-82.3086	-21.4374	0	0	1.16642
1932	0	-0.230862	0	0	-0.23086	2.61533	0.380309	-0.329471	0.0354838	-0.374616	-54.2456	5.92E-15	12.7081	0	0	0.1501	0.2826	-22.2862	-0.838547	293.141	334.596	667.951	405.45	405.45	405.451	-3.88358	-89.7857	-1.01094	430.8	307.901	250.554	194.682	194.682	194.682	-89.868	1.82648	3.11977	43.5577	2.59593	-1.81068	-0.900459	0.181599	1.09992	681.108	-37.5903	-11.4401	0	0	1.04717
1933	0	1.2761	0	0	1.27613	2.84389	-0.424297	-0.38901	0.0662768	-0.286913	-62.7717	-7.57E-16	18.0347	0	0	0.270998	-0.0275194	-22.1291	-1.40931	293.819	332.385	662.172	405.085	405.085	405.085	-4.05359	-88.8005	-1.25041	413.538	304.667	243.79	194.682	194.682	194.682	-88.8887	1.75714	3.40353	42.8109	2.91842	-1.20283	-0.708381	0.251191	1.28784	511.068	10.2244	-5.45481	0	0	0.817383
1934	0	3.4374	0	0	3.43881	3.19348	-1.65453	-0.404206	0.0829588	-0.195435	-62.4156	8.27E-15	20.1716	0	0	0.360919	-0.389178	-21.937	-1.96592	294.103	330.125	655.851	404.616	404.616	404.616	-4.03392	-88.3103	-1.32443	395.032	302.054	238.557	194.682	194.682	194.682	-88.3969	1.68415	3.44883	42.0208	3.35521	-0.649687	-0.517636	0.300613	1.44804	349.772	53.0873	-3.63395	0	0	0.525219
1935	0	6.13173	0	0	6.14174	3.65179	-3.2648	-0.383195	0.0829811	-0.105965	-54.9855	1.04E-14	18.8284	0	0	0.380689	-0.801024	-21.7122	-2.47029	293.947	327.863	649.073	404.063	404.063	404.063	-3.868	-88.2488	-1.17781	375.731	300.107	234.87	194.682	194.682	194.682	-88.3288	1.67287	3.25038	41.2262	3.89556	-0.196623	-0.347669	0.326631	1.59026	208.294	87.6202	-4.99203	0	0	0.232079
1936	0	9.16804	0	0	9.20527	4.18586	-5.1343	-0.340432	0.0721395	-0.0259765	-43.5783	8.85E-15	15.1052	0	0	0.330412	-1.25646	-21.4574	-2.88976	293.308	325.66	641.942	403.438	403.438	403.438	-3.63722	-88.4815	-0.784476	356.03	298.754	232.512	194.682	194.682	194.682	-88.5535	1.78713	2.84795	40.47	4.51997	0.118514	-0.215356	0.334961	1.72764	96.9768	116.652	-8.58272	0	0	-0.00966222
1937	0	12.3382	0	0	12.4351	4.75179	-7.10287	-0.287563	0.0574826	0.0374287	-31.0882	-5.47E-15	10.4563	0	0	0.239782	-1.74297	-21.1731	-3.20281	292.136	323.581	634.575	402.746	402.746	402.746	-3.42556	-88.8568	-0.155315	336.263	297.865	231.159	194.682	194.682	194.682	-88.9219	2.06615	2.30554	39.7915	5.20078	0.271839	-0.133709	0.331703	1.86806	24.5378	142.988	-13.6386	0	0	-0.169918
1938	0	15.4552	0	0	15.6533	5.30542	-9.01186	-0.234144	0.0435447	0.0805938	-19.7877	2.88E-15	5.98765	0	0	0.145144	-2.24227	-20.8555	-3.40336	290.367	321.698	627.092	401.987	401.987	401.987	-3.29149	-89.2411	0.663546	316.691	297.306	230.46	194.682	194.682	194.682	-89.3008	2.51222	1.6916	39.2198	5.90341	0.258583	-0.100563	0.317429	2.01297	-7.79404	166.221	-19.3281	0	0	-0.248225
1939	0	18.3736	0	0	18.7128	5.80967	-10.7326	-0.188654	0.0343512	0.103303	-11.1886	1.82E-16	2.50802	0	0	0.0727237	-2.73188	-20.4962	-3.50185	287.924	320.08	619.61	401.16	401.16	401.16	-3.25917	-89.5347	1.60041	297.49	296.968	230.097	194.682	194.682	194.682	-89.5901	3.0933	1.06846	38.7677	6.58856	0.0948724	-0.10358	0.292827	2.16269	-4.88769	185.374	-25.1197	0	0	-0.263806
1940	0	20.9994	0	0	21.507	6.23946	-12.1834	-0.155333	0.0305867	0.107799	-5.76333	1.32E-15	0.256682	0	0	0.0300932	-3.18767	-20.0825	-3.52327	284.725	318.784	612.231	400.267	400.267	400.267	-3.32183	-89.6793	2.57501	278.759	296.787	229.824	194.682	194.682	194.682	-89.7308	3.75561	0.484778	38.428	7.21595	-0.184214	-0.123604	0.254329	2.31341	23.9975	196.921	-30.2876	0	0	-0.235897
1941	0	23.2867	0	0	23.9716	6.58353	-13.3332	-0.135568	0.029969	0.0981981	-3.29509	2.78E-15	-0.967555	0	0	0.0120218	-3.58729	-19.5984	-3.50191	280.694	317.846	605.047	399.316	399.316	399.316	-3.45408	-89.6529	3.51479	260.516	296.739	229.481	194.682	194.682	194.682	-89.7008	4.43995	-0.0271007	38.1732	7.74873	-0.530369	-0.141442	0.198782	2.46337	67.3664	196.475	-33.7704	0	0	-0.175912
1942	0	25.2282	0	0	26.0813	6.84335	-14.194	-0.12883	0.0291488	0.0794126	-3.19306	-2.30E-15	-1.55202	0	0	0.00881638	-3.91342	-19.0275	-3.47481	275.767	317.278	598.138	398.327	398.327	398.327	-3.62603	-89.4599	4.36634	242.721	296.825	228.985	194.682	194.682	194.682	-89.5047	5.09617	-0.450134	37.9596	8.15855	-0.890381	-0.141784	0.12374	2.60959	113.755	180.421	-34.4309	0	0	-0.0902862
1943	0	26.8435	0	0	27.844	7.0298	-14.8076	-0.131765	0.0250599	0.0563446	-4.56223	2.14E-15	-1.91548	0	0	0.0113325	-4.15632	-18.3549	-3.47497	269.911	317.062	591.578	397.33	397.33	397.33	-3.8131	-89.1211	5.10039	225.29	297.054	228.322	194.682	194.682	194.682	-89.1636	5.6916	-0.780245	37.7341	8.42956	-1.2153	-0.1181	0.0301709	2.75021	154.379	147.758	-31.5269	0	0	0.0119455
1944	0	28.1661	0	0	29.2887	7.15881	-15.23	-0.140001	0.0166434	0.0333364	-6.50271	2.66E-15	-2.32107	0	0	0.0139972	-4.31504	-17.5687	-3.52596	263.122	317.155	585.434	396.364	396.364	396.364	-3.99917	-88.6629	5.70957	208.12	297.421	227.527	194.682	194.682	194.682	-88.7045	6.2116	-1.02301	37.4425	8.56022	-1.46815	-0.0691297	-0.0782835	2.88038	183.158	100.63	-25.0882	0	0	0.115743
1945	0	29.2314	0	0	30.4519	7.24734	-15.5189	-0.149763	0.00438839	0.0134643	-8.32873	-6.99E-16	-2.90891	0	0	0.0145647	-4.39702	-16.661	-3.63772	255.424	317.492	579.777	395.477	395.477	395.477	-4.17359	-88.1091	6.20176	191.111	297.905	226.657	194.682	194.682	194.682	-88.151	6.65391	-1.19088	37.0353	8.56165	-1.62906	-0.000798201	-0.192765	2.9956	197.972	44.6301	-16.109	0	0	0.204733
1946	0	30.0685	0	0	31.3663	7.30979	-15.7221	-0.157866	-0.00993787	-0.00125439	-9.57402	-1.31E-15	-3.69785	0	0	0.0127238	-4.41627	-15.6276	-3.80496	246.867	317.998	574.676	394.713	394.713	394.713	-4.32772	-87.4752	6.59092	174.175	298.47	225.775	194.682	194.682	194.682	-87.5185	7.02116	-1.29902	36.4722	8.45361	-1.69665	0.0785376	-0.301519	3.09114	199.121	-13.033	-6.15659	0	0	0.267529
1947	0	30.6951	0	0	32.0528	7.35569	-15.8713	-0.162998	-0.0239816	-0.0103252	-10.1015	-3.47E-15	-4.623	0	0	0.00925278	-4.39065	-14.4676	-4.00795	237.514	318.596	570.198	394.114	394.114	394.114	-4.45211	-86.7669	6.88855	157.249	299.065	224.931	194.682	194.682	194.682	-86.8122	7.31411	-1.3615	35.7232	8.25956	-1.6863	0.157882	-0.391075	3.16434	189.54	-64.6553	2.93665	0	0	0.302085
1948	0	31.1172	0	0	32.5176	7.38871	-15.9784	-0.165328	-0.035614	-0.0140699	-10.0102	-4.08E-16	-5.57877	0	0	0.00522243	-4.33874	-13.1827	-4.21609	227.439	319.214	566.41	393.709	393.709	393.709	-4.53665	-85.9811	7.09818	140.298	299.639	224.16	194.682	194.682	194.682	-86.0284	7.52802	-1.3877	34.7693	8.00253	-1.62574	0.226646	-0.450289	3.21325	172.953	-104.106	9.70958	0	0	0.313551
1949	0	31.3318	0	0	32.7551	7.40678	-16.037	-0.165645	-0.043306	-0.013753	-9.47957	-2.62E-15	-6.42477	0	0	0.00158343	-4.27704	-11.7768	-4.39341	216.714	319.796	563.37	393.517	393.517	393.517	-4.57223	-85.1095	7.21368	123.312	300.146	223.477	194.682	194.682	194.682	-85.1585	7.65249	-1.38049	33.6022	7.70197	-1.54907	0.276787	-0.472249	3.23778	153.324	-127.635	13.3701	0	0	0.310948
1950	0	31.3308	0	0	32.7519	7.40337	-16.026	-0.165184	-0.0466455	-0.0105175	-8.69925	-1.51E-15	-7.03014	0	0	-0.00102242	-4.21781	-10.2558	-4.50537	205.411	320.307	561.131	393.541	393.541	393.541	-4.55359	-84.1422	7.22117	106.301	300.552	222.885	194.682	194.682	194.682	-84.1926	7.67407	-1.33592	32.2242	7.37279	-1.49044	0.306249	-0.454769	3.23831	132.822	-134.144	13.9876	0	0	0.300066
1951	0	31.1039	0	0	32.4922	7.36943	-15.9159	-0.164537	-0.0457651	-0.00540605	-7.73278	-1.05E-15	-7.24268	0	0	-0.00236538	-4.16788	-8.62733	-4.52454	193.598	320.73	559.732	393.778	393.778	393.778	-4.48155	-83.0691	7.10401	89.2915	300.839	222.381	194.682	194.682	194.682	-83.1208	7.58054	-1.24513	30.6473	7.02522	-1.47876	0.31817	-0.401594	3.21476	112.018	-124.873	12.244	0	0	0.281405
1952	0	30.6402	0	0	31.9605	7.29571	-15.6764	-0.163189	-0.0409105	0.000681035	-6.48456	3.15E-15	-6.89784	0	0	-0.00249068	-4.12804	-6.90094	-4.4348	181.345	321.074	559.198	394.219	394.219	394.219	-4.363	-81.8796	6.84898	72.3169	301.003	221.952	194.682	194.682	194.682	-81.9329	7.36485	-1.09798	28.892	6.66489	-1.53385	0.3193	-0.320052	3.16748	90.209	-102.434	9.08059	0	0	0.250837
1953	0	29.9261	0	0	31.1429	7.17526	-15.2838	-0.160577	-0.0326496	0.00708534	-4.84942	-2.33E-15	-5.90227	0	0	-0.00156123	-4.09366	-5.08832	-4.23301	168.728	321.372	559.536	394.853	394.853	394.853	-4.20861	-80.5596	6.45157	55.4143	301.059	221.575	194.682	194.682	194.682	-80.6152	7.02737	-0.887565	26.9855	6.2933	-1.66466	0.31873	-0.220502	3.09892	65.579	-70.5484	5.47914	0	0	0.20005
1954	0	28.9439	0	0	30.0259	7.00516	-14.7267	-0.156024	-0.0220497	0.013278	-2.74794	4.08E-15	-4.29953	0	0	0.000462257	-4.05591	-3.20333	-3.92829	155.826	321.669	560.74	395.668	395.668	395.668	-4.03008	-79.0889	5.91923	38.6165	301.037	221.212	194.682	194.682	194.682	-79.1473	6.57657	-0.613638	24.9589	5.90833	-1.86951	0.323843	-0.115734	3.01095	36.3137	-33.9203	2.29508	0	0	0.120789
1955	0	27.6712	0	0	28.5959	6.78699	-14.0078	-0.149202	-0.0101907	0.0189412	-0.198773	-3.96E-15	-2.24017	0	0	0.00400129	-4.00365	-1.26207	-3.53988	142.734	322.024	562.789	396.651	396.651	396.651	-3.8382	-77.4403	5.2714	21.9482	300.98	220.809	194.682	194.682	194.682	-77.5017	6.02836	-0.283685	22.8459	5.50489	-2.13759	0.341454	-0.0179195	2.90752	0.510829	2.65584	0.0870553	0	0	0.00526642
1956	0	26.0812	0	0	26.8381	6.52628	-13.1427	-0.140384	0.00116694	0.0239112	2.64841	-7.28E-16	-0.0334341	0	0	0.00994192	-3.92574	0.717344	-3.09319	129.555	322.493	565.648	397.783	397.783	397.783	-3.64177	-75.5806	4.53753	5.42302	300.937	220.296	194.682	194.682	194.682	-75.6443	5.40436	0.087603	20.6803	5.07622	-2.45229	0.375133	0.0630526	2.79057	-43.0849	34.604	-0.860298	0	0	-0.150811
1957	0	24.1458	0	0	24.736	6.23074	-12.1542	-0.130223	0.0106438	0.0278463	5.54237	-2.56E-15	2.0031	0	0	0.0191119	-3.81287	2.71523	-2.61553	116.404	323.129	569.272	399.043	399.043	399.043	-3.44842	-73.4736	3.75343	-10.9565	300.956	219.595	194.682	194.682	194.682	-73.5381	4.7303	0.481243	18.4952	4.6152	-2.795	0.426602	0.120867	2.66196	-94.7973	58.3331	-0.604244	0	0	-0.346481
1958	0	21.8374	0	0	22.2731	5.90826	-11.0668	-0.119573	0.0169976	0.0299463	8.15462	2.68E-15	3.57217	0	0	0.0316102	-3.65906	4.71086	-2.13161	103.406	323.965	573.604	400.403	400.403	400.403	-3.26633	-71.0832	2.95746	-27.1998	301.076	218.625	194.682	194.682	194.682	-71.1466	4.03475	0.877686	16.3217	4.11599	-3.14925	0.494355	0.153869	2.52395	-153.346	71.6379	0.547952	0	0	-0.572083
1959	0	19.1331	0	0	19.4338	5.5651	-9.90036	-0.110225	0.0196118	0.0289042	10.0105	9.32E-16	4.48982	0	0	0.0453314	-3.46237	6.68304	-1.66026	90.6915	325.02	578.576	401.834	401.834	401.833	-3.1068	-68.3771	2.18747	-43.3296	301.318	217.314	194.682	194.682	194.682	-68.4373	3.34869	1.26115	14.1889	3.57595	-3.50379	0.574888	0.16322	2.37707	-216.098	73.4863	2.18023	0	0	-0.810724
1960	0	16.0188	0	0	16.2089	5.2049	-8.66668	-0.104874	0.018752	0.0230177	10.499	9.32E-16	4.72961	0	0	0.0548859	-3.22512	8.61052	-1.21249	78.3979	326.29	584.102	403.3	403.3	403.3	-2.98591	-65.3308	1.47947	-59.383	301.685	215.611	194.682	194.682	194.682	-65.3864	2.70571	1.62268	12.1239	2.99743	-3.8539	0.662807	0.152658	2.22514	-279.178	64.3197	3.80369	0	0	-1.03887
1961	0	12.4965	0	0	12.6023	4.82906	-7.37041	-0.106398	0.0151101	0.0105303	8.97311	1.16E-15	4.36182	0	0	0.0519921	-2.95349	10.4723	-0.791599	66.6628	327.75	590.085	404.769	404.769	404.769	-2.92396	-61.9339	0.86832	-75.4086	302.157	213.509	194.682	194.682	194.682	-61.9844	2.1422	1.96081	10.1518	2.38864	-4.20088	0.752679	0.12783	2.07018	-338.632	45.6689	5.00016	0	0	-1.23241
1962	0	8.59223	0	0	8.64014	4.43831	-6.0143	-0.117474	0.00994715	-0.0100559	4.85542	2.33E-16	3.53488	0	0	0.0270011	-2.65679	12.2476	-0.394496	55.6224	329.358	596.407	406.209	406.209	406.209	-2.94196	-58.1966	0.388293	-91.4581	302.704	211.061	194.682	194.682	194.682	-58.2427	1.696	2.2802	8.29651	1.7642	-4.54997	0.839932	0.0948898	1.91701	-390.973	20.0373	5.42067	0	0	-1.36959
1963	0	4.36475	0	0	4.37892	4.03511	-4.60757	-0.140109	0.00443802	-0.0385117	-2.21168	-3.03E-15	2.3752	0	0	-0.0274654	-2.34656	13.9164	-0.0140325	45.4082	331.061	602.932	407.591	407.591	407.591	-3.05525	-54.1561	0.0716597	-107.568	303.291	208.404	194.682	194.682	194.682	-54.2001	1.40224	2.58836	6.58094	1.14464	-4.90763	0.924063	0.0563327	1.76843	-435.638	-10.6788	5.00194	0	0	-1.44218
1964	0	-0.0855786	0	0	-0.085705	3.62568	-3.17318	-0.174631	-0.000448065	-0.072827	-12.1717	-8.15E-16	0.96723	0	0	-0.111527	-2.03598	15.4589	0.358258	36.1454	332.795	609.505	408.891	408.891	408.891	-3.26654	-49.8848	-0.056665	-123.73	303.886	205.763	194.682	194.682	194.682	-49.9303	1.28606	2.89194	5.02697	0.555279	-5.27852	1.00679	0.0152728	1.62663	-474.291	-43.9052	3.84289	0	0	-1.44844
1965	0	-4.61235	0	0	-4.61453	3.22102	-1.75139	-0.217325	-0.00456105	-0.108903	-24.2616	-8.15E-16	-0.673887	0	0	-0.212473	-1.73905	16.8557	0.729543	27.9508	334.492	615.957	410.089	410.089	410.089	-3.56095	-45.4938	0.0118887	-139.853	304.476	203.434	194.682	194.682	194.682	-45.5458	1.35346	3.19341	3.65569	0.0241934	-5.66294	1.09169	-0.0277935	1.48979	-510.182	-77.8116	2.34071	0	0	-1.39094
1966	0	-9.03115	0	0	-9.03137	2.83616	-0.397081	-0.260576	-0.00943483	-0.141964	-37.0299	-2.68E-15	-2.63419	0	0	-0.30516	-1.46997	18.0885	1.10364	20.9306	336.085	622.109	411.169	411.169	411.169	-3.90683	-41.1273	0.259573	-155.751	305.065	201.74	194.682	194.682	194.682	-41.1912	1.58326	3.48995	2.48643	-0.420144	-6.05523	1.17814	-0.0729126	1.3521	-544.752	-111.189	1.03442	0	0	-1.26724
1967	0	-13.1398	0	0	-13.1412	2.48701	0.832007	-0.297587	-0.01763	-0.167971	-48.8962	-7.05E-15	-4.99574	0	0	-0.362621	-1.24229	19.1406	1.47913	15.1773	337.514	627.775	412.124	412.123	412.124	-4.26641	-36.945	0.636762	-171.152	305.664	200.961	194.682	194.682	194.682	-37.0256	1.92539	3.77753	1.53555	-0.75181	-6.4425	1.26244	-0.121968	1.20925	-577.145	-143.823	0.481769	0	0	-1.07456
1968	0	-16.7427	0	0	-16.7521	2.18597	1.89117	-0.323158	-0.0291948	-0.184451	-58.3715	-1.16E-16	-7.48721	0	0	-0.366583	-1.06818	19.9979	1.84824	10.7642	338.728	632.776	412.947	412.947	412.947	-4.61216	-33.1029	1.06586	-185.745	306.272	201.287	194.682	194.682	194.682	-33.2032	2.30773	4.05888	0.81464	-0.950546	-6.8046	1.33855	-0.17275	1.05859	-604.59	-173.016	0.916209	0	0	-0.81464
1969	0	-19.6744	0	0	-19.6981	1.93955	2.75716	-0.333226	-0.0395217	-0.191267	-64.1874	8.50E-15	-9.34047	0	0	-0.314566	-0.957399	20.6503	2.19701	7.73999	339.69	636.945	413.645	413.645	413.645	-4.93655	-29.7325	1.4547	-199.23	306.87	202.79	194.682	194.682	194.682	-29.8527	2.64847	4.34686	0.328045	-1.00435	-7.11543	1.3962	-0.219259	0.901722	-621.878	-192.292	2.05264	0	0	-0.503276
1970	0	-21.822	0	0	-21.8629	1.75041	3.421	-0.328648	-0.044551	-0.189294	-65.8528	-3.96E-15	-9.91175	0	0	-0.222348	-0.916051	21.0928	2.50619	6.12281	340.381	640.135	414.229	414.229	414.228	-5.24694	-26.9218	1.71352	-211.383	307.434	205.43	194.682	194.682	194.682	-27.0591	2.86849	4.65828	0.0705533	-0.912003	-7.34576	1.42898	-0.253511	0.7438	-626.596	-195.795	3.47935	0	0	-0.181007
1971	0	-23.1374	0	0	-23.1935	1.6203	3.87709	-0.313526	-0.0419627	-0.179829	-63.6117	-5.59E-15	-8.87315	0	0	-0.11609	-0.945407	21.3267	2.75299	5.89554	340.801	642.233	414.719	414.719	414.719	-5.55573	-24.7056	1.77053	-222.085	307.956	209.087	194.682	194.682	194.682	-24.8537	2.90383	5.00661	0.0257803	-0.683898	-7.46687	1.43424	-0.268376	0.592909	-619.513	-180.009	4.67283	0	0	0.101829
1972	0	-23.6389	0	0	-23.7037	1.55216	4.11577	-0.292909	-0.0308286	-0.163251	-58.2488	5.13E-15	-6.19754	0	0	-0.0208754	-1.04122	21.3596	2.91374	7.00383	340.972	643.158	415.142	415.142	415.142	-5.87144	-23.0655	1.58369	-231.317	308.451	213.596	194.682	194.682	194.682	-23.215	2.71625	5.39707	0.166298	-0.341476	-7.45454	1.41453	-0.257933	0.456868	-604.993	-144.072	5.01964	0	0	0.305297
1973	0	-23.4053	0	0	-23.4696	1.55036	4.12209	-0.271405	-0.0115374	-0.139667	-50.8859	5.59E-15	-2.1171	0	0	0.0482645	-1.19364	21.2052	2.96683	9.35828	340.935	642.869	415.523	415.523	415.523	-6.19219	-21.9369	1.1475	-239.141	308.968	218.771	194.682	194.682	194.682	-22.0759	2.29968	5.82296	0.455658	0.0848951	-7.29243	1.37616	-0.220051	0.342296	-589.109	-90.3338	3.90594	0	0	0.416018
1974	0	-22.5632	0	0	-22.618	1.61917	3.88107	-0.252249	0.0139158	-0.109272	-42.7387	5.59E-15	2.92878	0	0	0.0890514	-1.38788	20.8823	2.89593	12.8413	340.749	641.365	415.883	415.883	415.883	-6.503	-21.221	0.493509	-245.663	309.585	224.412	194.682	194.682	194.682	-21.3357	1.68081	6.26371	0.851838	0.558706	-6.97488	1.3248	-0.157503	0.254064	-576.888	-24.2825	0.946151	0	0	0.449673
1975	0	-21.2686	0	0	-21.3077	1.7599	3.38769	-0.237454	0.0419229	-0.0735974	-34.9606	1.86E-15	8.35701	0	0	0.108512	-1.60542	20.4125	2.6924	17.3178	340.484	638.68	416.23	416.23	416.23	-6.77774	-20.7992	-0.31648	-250.998	310.406	230.312	194.682	194.682	194.682	-20.8767	0.912736	6.68615	1.31224	1.04014	-6.50809	1.26396	-0.0802762	0.197159	-570.825	45.3295	-3.63577	0	0	0.441577
1976	0	-19.6857	0	0	-19.7077	1.96833	2.65608	-0.228297	0.0685593	-0.0360546	-28.5406	-6.52E-15	13.5932	0	0	0.116975	-1.82578	19.8183	2.35621	22.647	340.219	634.879	416.559	416.559	416.559	-6.98412	-20.5506	-1.20374	-255.246	311.543	236.259	194.682	194.682	194.682	-20.5805	0.0629679	7.04883	1.79877	1.48842	-5.90942	1.1937	4.97E-05	0.178599	-569.786	109.852	-9.05842	0	0	0.42826
1977	0	-17.9651	0	0	-17.9735	2.23432	1.7211	-0.226706	0.090934	-0.000957775	-24.3196	0	18.1999	0	0	0.123429	-2.02832	19.1206	1.89543	28.6951	340.028	630.057	416.852	416.852	416.852	-7.08865	-20.3682	-2.08956	-258.466	313.103	242.051	194.682	194.682	194.682	-20.3451	-0.801613	7.3077	2.28238	1.86406	-5.2048	1.1122	0.0713596	0.206744	-571.323	162.05	-14.1125	0	0	0.43628
1978	0	-16.2251	0	0	-16.2261	2.54414	0.630904	-0.234208	0.107425	0.0271961	-22.8046	5.59E-15	21.877	0	0	0.132783	-2.19432	18.3367	1.32386	35.345	339.981	624.326	417.077	417.077	417.077	-7.0589	-20.1743	-2.90942	-260.665	315.175	247.514	194.682	194.682	194.682	-20.0985	-1.62688	7.42025	2.74706	2.13093	-4.42448	1.02061	0.125582	0.290512	-572.864	198.178	-17.7293	0	0	0.477929
1979	0	-14.5383	0	0	-14.539	2.88406	-0.565712	-0.250506	0.11757	0.0454292	-23.9919	1.86E-15	24.4345	0	0	0.145643	-2.30826	17.4784	0.658572	42.5042	340.131	617.82	417.195	417.194	417.195	-6.8649	-19.9306	-3.62079	-261.785	317.823	252.529	194.682	194.682	194.682	-19.8082	-2.37729	7.34919	3.19176	2.25806	-3.59877	0.922204	0.15832	0.434766	-572.732	217.384	-19.2997	0	0	0.555201
1980	0	-12.9305	0	0	-12.9372	3.24345	-1.83028	-0.273174	0.121396	0.053219	-27.3678	3.73E-15	25.7254	0	0	0.160115	-2.35849	16.5512	-0.0822203	50.1107	340.516	610.688	417.162	417.162	417.162	-6.48123	-19.6382	-4.20341	-261.717	321.086	257.04	194.682	194.682	194.682	-19.4804	-3.03525	7.06583	3.63105	2.22121	-2.75452	0.823783	0.169532	0.639212	-571.317	220.817	-18.7447	0	0	0.665618
1981	0	-11.3891	0	0	-11.4064	3.61598	-3.13914	-0.298537	0.119039	0.0519019	-32.09	5.59E-15	25.6265	0	0	0.173974	-2.33748	15.5532	-0.88004	58.1352	341.154	603.089	416.942	416.941	416.941	-5.89057	-19.3296	-4.65473	-260.317	324.969	261.052	194.682	194.682	194.682	-19.1511	-3.59679	6.55373	4.09424	2.00501	-1.91273	0.73395	0.16203	0.897632	-570.075	210.47	-16.3662	0	0	0.805209
1982	0	-9.87747	0	0	-9.90807	3.99907	-4.48152	-0.322552	0.110694	0.0443941	-37.2117	0	24.0667	0	0	0.185561	-2.24163	14.4763	-1.71553	66.5817	342.042	595.196	416.502	416.502	416.502	-5.08785	-19.0554	-4.9838	-257.431	329.446	264.617	194.682	194.682	194.682	-18.8733	-4.06684	5.81167	4.6231	1.60446	-1.08815	0.661763	0.142225	1.19888	-571.355	188.776	-12.566	0	0	0.971367
1983	0	-8.35099	0	0	-8.39507	4.39206	-5.85327	-0.341938	0.0967329	0.0340818	-41.927	9.32E-15	21.0728	0	0	0.193708	-2.07094	13.3062	-2.56682	75.4846	343.163	587.188	415.827	415.827	415.827	-4.08321	-18.8712	-5.20557	-252.923	334.455	267.818	194.682	194.682	194.682	-18.7031	-4.45535	4.85522	5.26827	1.02703	-0.290104	0.614407	0.119145	1.52902	-576.928	158.611	-7.71527	0	0	1.16488
1984	0	-6.77018	0	0	-6.825	4.79412	-7.24947	-0.354546	0.0778784	0.0241091	-45.699	4.66E-15	16.8062	0	0	0.197396	-1.82896	12.0245	-3.40773	84.9021	344.482	579.253	414.922	414.922	414.922	-2.90294	-18.8276	-5.3362	-246.687	339.898	270.74	194.682	194.682	194.682	-18.6902	-4.77411	3.71628	6.08481	0.294064	0.475702	0.594961	0.101367	1.87146	-586.981	122.79	-2.02074	0	0	1.38982
1985	0	-5.10935	0	0	-5.16842	5.20269	-8.65907	-0.35968	0.0553498	0.0169039	-48.3113	7.92E-15	11.5711	0	0	0.196	-1.52314	10.6111	-4.2069	94.907	345.957	571.581	413.811	413.811	413.811	-1.58783	-18.9647	-5.39017	-238.661	345.644	273.457	194.682	194.682	194.682	-18.8725	-5.03459	2.44046	7.12708	-0.558016	1.20489	0.602408	0.0934941	2.21075	-599.91	83.9616	4.35271	0	0	1.65102
1986	0	-3.35929	0	0	-3.41183	5.61267	-10.0626	-0.357733	0.0305262	0.0137107	-49.7929	1.03E-14	5.75547	0	0	0.18966	-1.16497	9.04636	-4.92837	105.573	347.537	564.364	412.541	412.541	412.541	-0.189554	-19.3119	-5.37862	-228.826	351.542	276.018	194.682	194.682	194.682	-19.2765	-5.24618	1.08302	8.44278	-1.47845	1.89184	0.634669	0.0939382	2.53264	-613.028	44.1925	11.2842	0	0	1.94867
1987	0	-1.52554	0	0	-1.55643	6.01639	-11.4323	-0.34974	0.00480303	0.0151203	-50.296	-5.59E-15	-0.214238	0	0	0.179505	-0.769777	7.31468	-5.53314	116.963	349.167	557.796	411.174	411.174	411.174	1.23415	-19.8908	-5.30879	-217.195	357.427	278.44	194.682	194.682	194.682	-19.9198	-5.41494	-0.296076	10.0662	-2.40634	2.52653	0.688536	0.0960113	2.82388	-623.496	5.09083	18.6852	0	0	2.27403
1988	0	0.375789	0	0	0.385264	6.40376	-12.7339	-0.33635	-0.0205639	0.020253	-49.9158	8.39E-15	-5.91445	0	0	0.167104	-0.355719	5.40695	-5.98149	129.113	350.794	552.07	409.786	409.786	409.786	2.62456	-20.7189	-5.18381	-203.809	363.134	280.71	194.682	194.682	194.682	-20.8158	-5.54269	-1.63721	12.0121	-3.27816	3.09183	0.758906	0.0893997	3.0777	-627.438	-32.1133	26.3932	0	0	2.6011
1989	0	2.32191	0	0	2.39229	6.76309	-13.9288	-0.31764	-0.0443252	0.027846	-48.6239	-5.59E-15	-10.9247	0	0	0.153823	0.0578865	3.3228	-6.23526	142.028	352.366	547.371	408.455	408.455	408.455	3.92642	-21.8119	-5.00381	-188.725	368.51	282.787	194.682	194.682	194.682	-21.976	-5.62749	-2.88551	14.2713	-4.03779	3.56162	0.83739	0.0673885	3.28807	-621.146	-65.6134	34.1448	0	0	2.89043
1990	0	4.28539	0	0	4.43642	7.08197	-14.9786	-0.293232	-0.0648133	0.0356852	-46.283	-3.73E-15	-14.7988	0	0	0.140255	0.452038	1.0717	-6.26078	155.672	353.843	543.876	407.251	407.251	407.251	5.09187	-23.1829	-4.76796	-172.023	373.42	284.614	194.682	194.682	194.682	-23.4091	-5.66521	-3.9946	16.8103	-4.64438	3.90155	0.90879	0.029033	3.45293	-599.824	-93.065	41.4682	0	0	3.08581
1991	0	6.23438	0	0	6.48184	7.34937	-15.8508	-0.262938	-0.0798801	0.0418847	-42.7728	0	-17.0977	0	0	0.126041	0.808964	-1.32712	-6.03354	169.965	355.193	541.747	406.23	406.23	406.23	6.08487	-24.8392	-4.47755	-153.806	377.764	286.129	194.682	194.682	194.682	-25.1185	-5.65249	-4.93077	19.5758	-5.07611	4.07406	0.955048	-0.0192509	3.56974	-559.527	-111.534	47.6373	0	0	3.12966
1992	0	8.13143	0	0	8.48434	7.55809	-16.5261	-0.227442	-0.087675	0.0449462	-38.1522	1.86E-15	-17.5342	0	0	0.110218	1.11273	-3.84568	-5.54405	184.781	356.401	541.122	405.421	405.421	405.421	6.88619	-26.7773	-4.13865	-134.206	381.48	287.274	194.682	194.682	194.682	-27.0982	-5.59008	-5.6774	22.5026	-5.32903	4.04649	0.959575	-0.0684653	3.63667	-497.931	-119.127	52.041	0	0	2.97666
1993	0	9.93302	0	0	10.3921	7.70706	-17.0052	-0.188955	-0.0872556	0.0447484	-32.7837	1.86E-15	-16.0885	0	0	0.0923979	1.35011	-6.44877	-4.80374	199.942	357.463	542.105	404.822	404.822	404.822	7.49794	-28.9793	-3.76311	-113.388	384.561	288.004	194.682	194.682	194.682	-29.3297	-5.48519	-6.23868	25.5213	-5.41301	3.80018	0.91285	-0.110119	3.65153	-416.077	-115.543	54.3359	0	0	2.61608
1994	0	11.5912	0	0	12.1492	7.80222	-17.3098	-0.152339	-0.0800234	0.0419602	-27.4388	1.86E-15	-13.1622	0	0	0.0740031	1.51219	-9.0956	-3.84869	215.227	358.385	544.755	404.405	404.405	404.405	7.94532	-31.413	-3.3667	-91.5427	387.053	288.292	194.682	194.682	194.682	-31.7823	-5.35186	-6.64064	28.5656	-5.34655	3.33733	0.818591	-0.141296	3.61371	-318.954	-103.525	55.07	0	0	2.08391
1995	0	13.0612	0	0	13.7054	7.85478	-17.4777	-0.124516	-0.0694205	0.0378414	-23.1459	9.32E-16	-9.49091	0	0	0.0578739	1.59639	-11.7416	-2.7389	230.378	359.183	549.071	404.124	404.124	404.124	8.27209	-34.0392	-2.96428	-68.8585	389.04	288.122	194.682	194.682	194.682	-34.4203	-5.20796	-6.92635	31.5756	-5.1527	2.68372	0.689544	-0.16267	3.52433	-214.06	-87.5995	55.3603	0	0	1.45445
1996	0	14.3142	0	0	15.0291	7.87737	-17.5497	-0.109374	-0.0583078	0.0332248	-20.5385	1.86E-15	-5.76749	0	0	0.0456651	1.60783	-14.34	-1.55303	245.115	359.871	554.984	403.919	403.919	403.919	8.52945	-36.8253	-2.56427	-45.4911	390.622	287.503	194.682	194.682	194.682	-37.2148	-5.06997	-7.14535	34.4986	-4.85589	1.88699	0.544392	-0.177977	3.38763	-108.841	-72.5104	55.9793	0	0	0.812988
1997	0	15.3442	0	0	16.1141	7.88083	-17.5607	-0.107556	-0.0486662	0.0288528	-19.7274	9.32E-16	-2.5056	0	0	0.0372001	1.55966	-16.844	-0.378573	259.157	360.458	562.361	403.732	403.732	403.732	8.76578	-39.7537	-2.16623	-21.5418	391.89	286.47	194.682	194.682	194.682	-40.1521	-4.94959	-7.34445	37.2878	-4.48026	1.0102	0.399039	-0.189344	3.20847	-9.43659	-61.5177	57.1258	0	0	0.233942
1998	0	16.1662	0	0	16.9772	7.87231	-17.5336	-0.116803	-0.0414564	0.0249707	-20.3026	-1.86E-15	0.0220427	0	0	0.0310441	1.47164	-19.2086	0.699251	272.24	360.949	571.004	403.507	403.507	403.507	9.0196	-42.8221	-1.7619	2.94285	392.917	285.091	194.682	194.682	194.682	-43.2325	-4.85282	-7.5615	39.9007	-4.04839	0.122943	0.266072	-0.198142	2.99636	79.6143	-56.2948	58.5575	0	0	-0.23025
1999	0	16.8089	0	0	17.6486	7.85511	-17.4787	-0.133148	-0.036051	0.021794	-21.5176	2.33E-15	1.80977	0	0	0.0256836	1.36731	-21.3922	1.60756	284.134	361.34	580.668	403.197	403.197	403.197	9.31622	-46.0369	-1.33854	27.9557	393.749	283.457	194.682	194.682	194.682	-46.4645	-4.78108	-7.82245	42.2986	-3.57998	-0.708119	0.151745	-0.201806	2.76062	155.405	-55.9753	59.4039	0	0	-0.554642
2000	0	17.3025	0	0	18.1602	7.82986	-17.3981	-0.153178	-0.0306236	0.0191775	-22.651	-1.16E-16	2.98948	0	0	0.0202166	1.27033	-23.3586	2.29269	294.658	361.624	591.078	402.767	402.767	402.767	9.66929	-49.404	-0.882726	53.5058	394.417	281.685	194.682	194.682	194.682	-49.8553	-4.73375	-8.14269	44.447	-3.09076	-1.4271	0.0596393	-0.197266	2.51432	216.2	-58.1597	58.4188	0	0	-0.736953
2001	0	17.6697	0	0	18.5358	7.79658	-17.2918	-0.172887	-0.0246101	0.0170203	-23.0155	-4.08E-16	3.50502	0	0	0.0141083	1.20109	-25.0779	2.72338	303.683	361.796	601.946	402.194	402.194	402.194	10.0852	-52.92	-0.383016	79.5979	394.944	279.896	194.682	194.682	194.682	-53.403	-4.71066	-8.53067	46.3166	-2.59214	-1.99414	-0.0115075	-0.182378	2.26718	261.772	-60.5696	54.9683	0	0	-0.791383
2002	0	17.9166	0	0	18.7819	7.75565	-17.1608	-0.189928	-0.0202895	0.0151185	-22.2675	-2.21E-15	2.93882	0	0	0.00745339	1.17405	-26.5274	2.89073	311.132	361.852	612.987	401.47	401.47	401.47	10.5646	-56.5648	0.1679	106.215	395.35	278.207	194.682	194.682	194.682	-57.0886	-4.71312	-8.989	47.8852	-2.09108	-2.38774	-0.0625286	-0.160345	2.02931	292.399	-62.9045	49.6267	0	0	-0.738106
2003	0	18.0293	0	0	18.8839	7.70661	-17.0037	-0.203742	-0.0208885	0.0131134	-20.4452	3.73E-15	0.776991	0	0	0.00110137	1.19623	-27.6924	2.80599	316.984	361.795	623.933	400.606	400.606	400.606	11.0974	-60.2984	0.770827	133.313	395.641	276.711	194.682	194.682	194.682	-60.8728	-4.74162	-9.50916	49.1391	-1.59084	-2.60441	-0.0955307	-0.136658	1.8068	309.103	-65.9946	43.5114	0	0	-0.604565
2004	0	17.9754	0	0	18.8071	7.64583	-16.8086	-0.214956	-0.0283905	0.00983467	-17.8809	-4.66E-15	-3.24067	0	0	-0.00318613	1.26717	-28.5665	2.49672	321.265	361.635	634.543	399.634	399.634	399.634	11.6545	-64.0629	1.41714	160.832	395.787	275.466	194.682	194.682	194.682	-64.6964	-4.79161	-10.0641	50.0743	-1.09192	-2.65614	-0.111167	-0.117453	1.60649	313.64	-70.8273	37.5237	0	0	-0.423188
2005	0	17.7113	0	0	18.5037	7.565	-16.5484	-0.224905	-0.0426739	0.00338943	-15.1023	4.19E-15	-8.91968	0	0	-0.00288061	1.37985	-29.1521	2.00285	324.045	361.386	644.612	398.602	398.602	398.602	12.1828	-67.7891	2.08568	188.705	395.71	274.498	194.682	194.682	194.682	-68.4854	-4.84959	-10.6037	50.6972	-0.593354	-2.56668	-0.110745	-0.107773	1.43155	308.748	-78.0398	32.1465	0	0	-0.226322
2006	0	17.1914	0	0	17.924	7.45105	-16.1804	-0.235068	-0.0609693	-0.00938165	-12.7094	2.80E-15	-15.5135	0	0	0.00426978	1.5225	-29.4607	1.37266	325.44	361.066	653.972	397.578	397.578	397.578	12.6063	-71.4051	2.74094	216.863	395.282	273.812	194.682	194.682	194.682	-72.1592	-4.89179	-11.0567	51.025	-0.0940366	-2.36753	-0.0965604	-0.109914	1.28592	298.748	-87.3281	27.2957	0	0	-0.0405269
2007	0	16.3796	0	0	17.0292	7.28814	-15.6517	-0.246721	-0.0784813	-0.032478	-11.26	-1.86E-15	-21.8357	0	0	0.0182645	1.68089	-29.5138	0.659229	325.607	360.694	662.5	396.639	396.639	396.639	12.8358	-74.8465	3.33466	245.231	394.343	273.414	194.682	194.682	194.682	-75.64	-4.88622	-11.339	51.085	0.405634	-2.09403	-0.0743805	-0.122573	1.17089	289.869	-97.4341	22.4971	0	0	0.119355
2008	0	15.2601	0	0	15.8055	7.06115	-14.9104	-0.260164	-0.0900315	-0.0699458	-11.0932	-4.66E-15	-26.5447	0	0	0.0351222	1.84061	-29.3415	-0.0829659	324.737	360.289	670.112	395.866	395.866	395.866	12.7832	-78.0639	3.81132	273.704	392.727	273.331	194.682	194.682	194.682	-78.8644	-4.79837	-11.3673	50.9134	0.902748	-1.78209	-0.0545826	-0.142041	1.08714	290.114	-106.819	17.2923	0	0	0.253222
2009	0	13.8472	0	0	14.2748	6.75958	-13.9172	-0.275141	-0.0910519	-0.125062	-12.2519	2.80E-15	-28.4077	0	0	0.0468174	1.98907	-28.9825	-0.801557	323.052	359.866	676.767	395.335	395.335	395.335	12.3785	-81.0288	4.11671	302.109	390.292	273.624	194.682	194.682	194.682	-81.7928	-4.59899	-11.0739	50.5541	1.39121	-1.46534	-0.0509345	-0.1629	1.03255	308.334	-113.809	11.3589	0	0	0.372906
2010	0	12.1923	0	0	12.5009	6.3813	-12.6587	-0.289468	-0.0784334	-0.19837	-14.2475	4.19E-15	-26.568	0	0	0.0447427	2.11679	-28.4816	-1.44976	320.797	359.434	682.458	395.102	395.102	395.102	11.585	-83.7359	4.20836	330.172	386.953	274.388	194.682	194.682	194.682	-84.4168	-4.2718	-10.4206	50.0562	1.86178	-1.17273	-0.0767881	-0.177431	1.00201	351.79	-116.112	4.49546	0	0	0.492283
2011	0	10.3846	0	0	10.5869	5.93516	-11.1578	-0.298343	-0.0515421	-0.28664	-15.9785	4.19E-15	-20.821	0	0	0.0254837	2.21789	-27.8875	-1.98945	318.219	358.999	687.21	395.2	395.2	395.2	10.4122	-86.1998	4.06527	357.502	382.713	275.732	194.682	194.682	194.682	-86.7591	-3.81922	-9.41044	49.4711	2.30326	-0.926781	-0.142305	-0.179869	0.981645	424.172	-111.729	-3.19002	0	0	0.616638
2012	0	8.54088	0	0	8.65999	5.4417	-9.47873	-0.294769	-0.0131447	-0.382699	-15.9147	-6.00E-15	-11.8197	0	0	-0.00515788	2.28972	-27.249	-2.39334	315.561	358.558	691.073	395.627	395.627	395.627	8.92193	-88.4452	3.69481	383.597	377.685	277.736	194.682	194.682	194.682	-88.8624	-3.2643	-8.09441	48.8496	2.70373	-0.742458	-0.246479	-0.165669	0.95705	522.984	-99.357	-11.2457	0	0	0.734432
2013	0	6.78235	0	0	6.84472	4.93105	-7.723	-0.271601	0.0304959	-0.477181	-12.5771	-6.34E-15	-1.06677	0	0	-0.0340446	2.33158	-26.6118	-2.6456	313.042	358.106	694.112	396.346	396.346	396.346	7.22467	-90.4899	3.13485	407.887	372.094	280.393	194.682	194.682	194.682	-90.7677	-2.6471	-6.56973	48.2381	3.05281	-0.627708	-0.383099	-0.137156	0.909316	641.162	-80.691	-18.9264	0	0	0.823616
2014	0	5.20427	0	0	5.23313	4.4381	-6.01354	-0.225053	0.0701322	-0.560724	-5.2091	4.66E-16	9.32131	0	0	-0.0479198	2.34346	-26.0154	-2.74131	310.847	357.627	696.401	397.294	397.294	397.294	5.46258	-92.3274	2.45014	429.808	366.256	283.547	194.682	194.682	194.682	-92.4887	-2.01639	-4.96649	47.6746	3.34305	-0.584173	-0.537488	-0.0997876	0.828407	767.523	-60.2669	-25.6195	0	0	0.860565
2015	0	3.84987	0	0	3.86163	3.99503	-4.46738	-0.157877	0.0955854	-0.626978	5.694	1.16E-15	17.1455	0	0	-0.0408141	2.32483	-25.4906	-2.68533	309.116	357.106	698.011	398.385	398.385	398.385	3.77967	-93.9153	1.72141	448.874	360.511	286.872	194.682	194.682	194.682	-93.9936	-1.41829	-3.42145	47.1867	3.57177	-0.608284	-0.697062	-0.0645323	0.714514	891.253	-45.6303	-31.1488	0	0	0.834478
2016	0	2.70258	0	0	2.7067	3.62329	-3.1648	-0.0786732	0.100244	-0.673083	18.4675	6.99E-16	20.9233	0	0	-0.0161897	2.27422	-25.0577	-2.49102	307.941	356.521	699.004	399.528	399.527	399.528	2.28713	-95.1769	1.02773	464.735	355.138	289.893	194.682	194.682	194.682	-95.206	-0.885488	-2.04551	46.789	3.74153	-0.691754	-0.85221	-0.0404318	0.578064	1003.42	-42.8142	-35.93	0	0	0.751222
2017	0	1.69883	0	0	1.70001	3.32822	-2.12835	0.00082034	0.0840465	-0.700065	30.7549	1.86E-15	20.4023	0	0	0.0169082	2.18938	-24.7259	-2.17927	307.355	355.855	699.422	400.631	400.631	400.631	1.03911	-96.0173	0.428699	477.191	350.285	292.064	194.682	194.682	194.682	-96.0233	-0.430712	-0.899255	46.4825	3.85969	-0.821588	-0.999448	-0.0304686	0.437997	1099.22	-53.148	-40.4848	0	0	0.633997
2018	0	0.755793	0	0	0.755989	3.09909	-1.32247	0.0694701	0.0529899	-0.710951	40.1659	1.40E-15	16.5261	0	0	0.0491612	2.06804	-24.4939	-1.7775	307.342	355.094	699.284	401.621	401.621	401.621	0.0290852	-96.3462	-0.0461662	486.166	345.951	292.863	194.682	194.682	194.682	-96.3462	-0.0464946	0.0132995	46.2557	3.93762	-0.980411	-1.14035	-0.0310912	0.312872	1177.19	-72.7114	-44.8356	0	0	0.517619
2019	0	-0.199614	0	0	-0.199622	2.91486	-0.674116	0.117797	0.0161787	-0.709436	44.6341	3.03E-15	10.974	0	0	0.0724825	1.90901	-24.3511	-1.31892	307.835	354.227	698.584	402.444	402.444	402.444	-0.794515	-96.1021	-0.396254	491.661	342.013	291.878	194.682	194.682	194.682	-96.1056	0.289171	0.732346	46.0866	3.98868	-1.14644	-1.27384	-0.0337305	0.221969	1236.29	-94.7431	-48.2541	0	0	0.439196
2020	0	-1.20621	0	0	-1.20623	2.75316	-0.104895	0.136614	-0.0177272	-0.69837	42.4984	-2.91E-15	5.54426	0	0	0.0787278	1.71287	-24.2796	-0.840629	308.728	353.252	697.291	403.067	403.067	403.067	-1.50219	-95.2704	-0.639451	493.716	338.292	288.875	194.682	194.682	194.682	-95.2829	0.603633	1.31942	45.9453	4.02684	-1.29533	-1.39377	-0.0290174	0.183262	1273.62	-112.483	-49.5806	0	0	0.428246
2021	0	-2.24832	0	0	-2.2484	2.59906	0.437604	0.117773	-0.0405929	-0.678491	32.8074	-1.70E-15	1.88763	0	0	0.0614258	1.48231	-24.2567	-0.380952	309.89	352.173	695.357	403.482	403.482	403.482	-2.15668	-93.9002	-0.799098	492.378	334.611	283.854	194.682	194.682	194.682	-93.9259	0.919474	1.83346	45.7979	4.06548	-1.40283	-1.48725	-0.0095058	0.210456	1282.78	-119.676	-47.7735	0	0	0.496603
2022	0	-3.24083	0	0	-3.24129	2.4515	0.956993	0.0574837	-0.0468112	-0.648574	15.8586	1.35E-15	1.10342	0	0	0.024622	1.22181	-24.2576	0.0239208	311.169	351	692.726	403.698	403.698	403.698	-2.78922	-92.1163	-0.892685	487.717	330.861	277.087	194.682	194.682	194.682	-92.159	1.24507	2.30901	45.6108	4.11635	-1.44793	-1.53718	0.0276846	0.311115	1255.6	-112.201	-42.4191	0	0	0.631352
2023	0	-4.02727	0	0	-4.02848	2.32585	1.39912	-0.0384647	-0.034847	-0.60587	-6.20961	-4.55E-16	3.43359	0	0	-0.0080004	0.937052	-24.2576	0.343431	312.414	349.749	689.346	403.735	403.735	403.735	-3.38454	-90.1195	-0.927123	479.86	327.044	269.12	194.682	194.682	194.682	-90.182	1.5686	2.74169	45.3542	4.18917	-1.4157	-1.52591	0.0811308	0.478539	1185.03	-88.6746	-34.1363	0	0	0.792805
2024	0	-4.40214	0	0	-4.404	2.25118	1.6618	-0.152184	-0.00850359	-0.548571	-29.3924	1.46E-15	8.05398	0	0	0.000921826	0.634018	-24.2348	0.555798	313.478	348.437	685.181	403.621	403.621	403.621	-3.88236	-88.1637	-0.900544	469.044	323.28	260.703	194.682	194.682	194.682	-88.2454	1.85984	3.08707	45.0057	4.2916	-1.29957	-1.44573	0.144089	0.691679	1071.55	-51.5985	-24.6957	0	0	0.925974
2025	0	-4.16097	0	0	-4.16265	2.26241	1.62232	-0.257754	0.023899	-0.47777	-48.8158	-2.33E-15	13.2403	0	0	0.0747625	0.318196	-24.1714	0.65069	314.225	347.084	680.221	403.381	403.381	403.381	-4.19969	-86.5054	-0.805664	455.637	319.771	252.645	194.682	194.682	194.682	-86.6008	2.08262	3.276	44.5533	4.42867	-1.10333	-1.30618	0.205216	0.923168	926.344	-7.13833	-16.5299	0	0	0.984267
2026	0	-3.16526	0	0	-3.16594	2.3895	1.17518	-0.331085	0.052038	-0.396041	-60.4468	-6.76E-15	16.9638	0	0	0.19434	-0.00572427	-24.0548	0.630185	314.543	345.714	674.49	403.036	403.036	403.036	-4.26797	-85.3378	-0.629922	440.102	316.729	245.623	194.682	194.682	194.682	-85.4365	2.21434	3.24292	43.9966	4.60252	-0.840943	-1.12164	0.252758	1.14998	763.889	36.8278	-11.5524	0	0	0.945453
2027	0	-1.39512	0	0	-1.39515	2.6463	0.271307	-0.361168	0.0671326	-0.306735	-62.7344	-3.49E-15	17.7067	0	0	0.30278	-0.333822	-23.8774	0.509465	314.337	344.352	668.055	402.599	402.599	402.599	-4.07016	-84.7367	-0.353604	422.93	314.3	240.034	194.682	194.682	194.682	-84.8273	2.26428	2.95611	43.3466	4.81174	-0.536018	-0.909216	0.278206	1.36151	597.155	73.3433	-10.2086	0	0	0.81534
2028	0	1.0402	0	0	1.04038	3.02376	-1.0574	-0.356352	0.067965	-0.213914	-57.3237	-9.55E-15	15.371	0	0	0.349264	-0.662529	-23.6364	0.315937	313.535	343.031	661.021	402.069	402.069	402.069	-3.65773	-84.6511	0.0460367	404.574	312.506	235.957	194.682	194.682	194.682	-84.7253	2.2778	2.43545	42.6247	5.05115	-0.219822	-0.67995	0.282253	1.56294	433.391	101.308	-11.7635	0	0	0.615513
2029	0	3.94526	0	0	3.94965	3.4918	-2.70316	-0.330605	0.0612786	-0.123734	-47.2948	-7.69E-15	11.2707	0	0	0.323465	-0.98802	-23.3325	0.0867878	312.083	341.79	653.53	401.438	401.438	401.438	-3.13332	-84.9473	0.585351	385.444	311.261	233.229	194.682	194.682	194.682	-85.0022	2.32147	1.74421	41.8589	5.31173	0.0718718	-0.449416	0.273541	1.76293	280.81	125.15	-15.3901	0	0	0.381901
2030	0	7.09764	0	0	7.11985	4.00895	-4.51608	-0.291687	0.0520475	-0.0436864	-35.3251	-2.21E-15	6.76934	0	0	0.24794	-1.30538	-22.968	-0.136088	309.946	340.671	645.751	400.691	400.691	400.691	-2.60847	-85.4666	1.26619	365.903	310.435	231.568	194.682	194.682	194.682	-85.5035	2.45697	0.960807	41.0804	5.58125	0.304107	-0.238892	0.257541	1.95981	150.72	146.513	-20.0526	0	0	0.161725
2031	0	10.2873	0	0	10.3513	4.53192	-6.33988	-0.247183	0.0413394	0.0203024	-23.7198	-8.15E-16	2.66708	0	0	0.157512	-1.60783	-22.5452	-0.313181	307.101	339.719	637.862	399.811	399.811	399.811	-2.1703	-86.06	2.06885	346.268	309.903	230.648	194.682	194.682	194.682	-86.0812	2.71972	0.158296	40.318	5.84512	0.44917	-0.0654295	0.235321	2.15085	51.2349	163.002	-24.3856	0	0	-0.00647527
2032	0	13.3402	0	0	13.475	5.02198	-8.03685	-0.206393	0.0331793	0.0653721	-14.3007	-4.90E-15	-0.286144	0	0	0.0826674	-1.8866	-22.0651	-0.414824	303.531	338.974	630.035	398.796	398.796	398.796	-1.86865	-86.6061	2.95032	326.789	309.565	230.152	194.682	194.682	194.682	-86.6137	3.11136	-0.602547	39.5944	6.0879	0.492055	0.0636443	0.20967	2.3314	-15.0676	174.184	-27.8399	0	0	-0.107192
2033	0	16.1342	0	0	16.3653	5.45051	-9.50886	-0.174064	0.0285064	0.0908577	-7.77953	-3.80E-15	-1.96554	0	0	0.0350495	-2.13147	-21.5265	-0.426905	299.226	338.468	622.424	397.659	397.659	397.659	-1.71229	-87.0239	3.85508	307.648	309.359	229.825	194.682	194.682	194.682	-87.0186	3.60359	-1.28073	38.9223	6.29497	0.43378	0.147739	0.18016	2.49577	-48.778	177.886	-29.9841	0	0	-0.142526
2034	0	18.5998	0	0	18.9417	5.80156	-10.7051	-0.152114	0.0259367	0.0986073	-4.1307	-2.56E-15	-2.64643	0	0	0.0122487	-2.33209	-20.9264	-0.352896	294.179	338.216	615.148	396.434	396.434	396.434	-1.67844	-87.2706	4.72816	288.948	309.263	229.491	194.682	194.682	194.682	-87.253	4.15049	-1.85571	38.3032	6.45436	0.291347	0.195317	0.146152	2.6404	-54.7965	171.927	-30.4022	0	0	-0.128848
2035	0	20.7115	0	0	21.1653	6.07129	-11.6176	-0.141543	0.0239395	0.0921144	-2.99308	-9.76E-16	-2.67136	0	0	0.00637271	-2.48001	-20.2603	-0.211299	288.39	338.219	608.299	395.176	395.176	395.176	-1.72904	-87.3339	5.52514	270.717	309.281	229.046	194.682	194.682	194.682	-87.3047	4.70324	-2.32296	37.7262	6.55833	0.0938406	0.218076	0.10572	2.76391	-40.3026	155.016	-28.8205	0	0	-0.0866039
2036	0	22.4774	0	0	23.0329	6.26582	-12.2719	-0.140047	0.0200293	0.07567	-3.58926	-4.51E-16	-2.49742	0	0	0.00811231	-2.57043	-19.5234	-0.0301611	281.867	338.455	601.94	393.95	393.95	393.95	-1.82427	-87.2237	6.21886	252.923	309.421	228.457	194.682	194.682	194.682	-87.1839	5.22184	-2.69	37.1705	6.60387	-0.123621	0.225359	0.0589016	2.86843	-12.3808	127.235	-25.1236	0	0	-0.0319723
2037	0	23.9256	0	0	24.5661	6.39754	-12.7131	-0.144245	0.0136088	0.0542509	-5.08693	2.40E-15	-2.37786	0	0	0.011302	-2.60355	-18.7107	0.159812	274.627	338.891	596.112	392.824	392.824	392.824	-1.93234	-86.9606	6.79914	235.491	309.685	227.738	194.682	194.682	194.682	-86.9115	5.68087	-2.97044	36.6075	6.59349	-0.327014	0.224852	0.00633589	2.95252	21.582	90.639	-19.6468	0	0	0.0242718
2038	0	25.0913	0	0	25.7983	6.48153	-12.9935	-0.151344	0.00473354	0.0324629	-6.83568	2.87E-15	-2.47689	0	0	0.0130919	-2.58495	-17.8175	0.332113	266.693	339.479	590.845	391.861	391.861	391.861	-2.0313	-86.5674	7.26925	218.327	310.062	226.931	194.682	194.682	194.682	-86.5106	6.06874	-3.18062	36.0063	6.53424	-0.489637	0.224845	-0.0476611	3.01719	54.6029	48.7837	-13.0008	0	0	0.0765148
2039	0	26.0086	0	0	26.7653	6.53212	-13.1621	-0.15777	-0.00555048	0.0136578	-8.24265	3.93E-15	-2.83764	0	0	0.0125254	-2.52549	-16.8397	0.470686	258.091	340.165	586.163	391.107	391.107	391.107	-2.10719	-86.0644	7.64012	201.335	310.525	226.093	194.682	194.682	194.682	-86.0009	6.38336	-3.33701	35.3362	6.43706	-0.597563	0.230659	-0.0982765	3.06321	81.5727	5.91987	-6.08167	0	0	0.122919
2040	0	26.7033	0	0	27.4951	6.56038	-13.2562	-0.161651	-0.0156013	-0.000685997	-9.02341	1.11E-15	-3.40668	0	0	0.0100748	-2.44043	-15.7736	0.573598	248.851	340.891	582.09	390.592	390.592	390.592	-2.15121	-85.4643	7.92316	184.437	311.039	225.27	194.682	194.682	194.682	-85.3953	6.62612	-3.45326	34.5704	6.31579	-0.65236	0.24184	-0.139971	3.09041	100.569	-33.218	0.00208455	0	0	0.164641
2041	0	27.1895	0	0	28.0034	6.57283	-13.2976	-0.16298	-0.0240936	-0.0102397	-9.19299	1.57E-15	-4.11219	0	0	0.00670722	-2.3474	-14.6167	0.65312	239.008	341.603	578.651	390.329	390.329	390.329	-2.15773	-84.7715	8.12496	167.573	311.563	224.495	194.682	194.682	194.682	-84.6979	6.79733	-3.53792	33.6886	6.18539	-0.670164	0.257117	-0.169635	3.10303	110.965	-65.0781	4.44236	0	0	0.201581
2042	0	27.4713	0	0	28.2944	6.5711	-13.2919	-0.162204	-0.030016	-0.0154101	-8.87447	3.15E-15	-4.84602	0	0	0.00330149	-2.26392	-13.3679	0.732504	228.599	342.25	575.877	390.312	390.312	390.312	-2.12419	-83.9839	8.24454	150.707	312.06	223.781	194.682	194.682	194.682	-83.9064	6.89433	-3.59293	32.6784	6.06067	-0.677947	0.270855	-0.186398	3.09957	114.04	-87.1943	6.78128	0	0	0.233248
2043	0	27.5452	0	0	28.363	6.55254	-13.2301	-0.160344	-0.0332954	-0.0167763	-8.26568	-2.91E-15	-5.51896	0	0	0.000528958	-2.20435	-12.0281	0.83994	217.664	342.795	573.798	390.523	390.523	390.523	-2.05158	-83.0949	8.27413	133.824	312.5	223.128	194.682	194.682	194.682	-83.0147	6.9119	-3.61383	31.5365	5.95434	-0.706999	0.282073	-0.191768	3.08141	110.501	-99.0309	7.24215	0	0	0.254841
2044	0	27.4039	0	0	28.1996	6.51138	-13.093	-0.158573	-0.0338687	-0.0152887	-7.55047	-2.10E-15	-5.98049	0	0	-0.00130838	-2.17768	-10.6003	1.00225	206.247	343.21	572.442	390.936	390.936	390.936	-1.94485	-82.0967	8.20224	116.927	312.862	222.527	194.682	194.682	194.682	-82.0157	6.84429	-3.59165	30.2683	5.87566	-0.786387	0.289447	-0.187452	3.04662	101.796	-100.668	6.26736	0	0	0.262072
2045	0	27.0393	0	0	27.7938	6.44032	-12.856	-0.157186	-0.0318586	-0.0121783	-6.77173	2.45E-15	-6.07053	0	0	-0.00228975	-2.18601	-9.08929	1.23908	194.395	343.488	571.832	391.522	391.522	391.522	-1.81287	-80.982	8.01845	100.032	313.133	221.967	194.682	194.682	194.682	-80.9024	6.68806	-3.51592	28.8862	5.82918	-0.937072	0.292811	-0.173943	2.99564	89.6437	-92.618	4.41323	0	0	0.253034
2046	0	26.4436	0	0	27.137	6.33257	-12.4957	-0.155804	-0.0272208	-0.00879621	-5.86545	2.10E-15	-5.63462	0	0	-0.00273209	-2.22435	-7.50137	1.55881	182.163	343.638	571.978	392.255	392.255	392.255	-1.66753	-79.7433	7.71793	83.1644	313.315	221.433	194.682	194.682	194.682	-79.6678	6.44467	-3.3778	27.4076	5.81428	-1.16797	0.292832	-0.153085	2.92886	75.7238	-76.2245	2.22145	0	0	0.229122
2047	0	25.6079	0	0	26.2226	6.18386	-11.9967	-0.15364	-0.0197587	-0.00580733	-4.7175	6.99E-16	-4.56999	0	0	-0.00298611	-2.28159	-5.84399	1.95682	169.604	343.685	572.879	393.111	393.111	393.111	-1.52164	-78.3712	7.30477	66.3457	313.423	220.905	194.682	194.682	194.682	-78.3024	6.12167	-3.17326	25.8522	5.82518	-1.47448	0.292111	-0.125646	2.84618	60.3923	-52.9188	0.0878493	0	0	0.191341
2048	0	24.5215	0	0	25.0446	5.99399	-11.3567	-0.149821	-0.0103127	-0.00355325	-3.22962	3.26E-15	-2.97359	0	0	-0.00298007	-2.34239	-4.12527	2.4162	156.781	343.671	574.519	394.072	394.072	394.072	-1.38552	-76.8522	6.79381	49.5917	313.486	220.356	194.682	194.682	194.682	-76.7925	5.73236	-2.90616	24.2394	5.85177	-1.83946	0.292646	-0.0946119	2.75027	43.4484	-25.3616	-1.60132	0	0	0.141446
2049	0	23.1703	0	0	23.5957	5.76689	-10.5874	-0.143986	-0.000492127	-0.00176842	-1.40592	-1.46E-15	-1.10855	0	0	-0.00206774	-2.38961	-2.35401	2.91018	143.754	343.649	576.871	395.126	395.126	395.126	-1.2658	-75.1678	6.20928	32.9082	313.545	219.746	194.682	194.682	194.682	-75.1185	5.29467	-2.58802	22.5874	5.88084	-2.23606	0.297222	-0.0639995	2.64082	23.4517	3.20852	-2.59869	0	0	0.078209
2050	0	21.537	0	0	21.8659	5.50892	-9.70855	-0.136333	0.0084621	-0.000332755	0.634923	-3.17E-15	0.746401	0	0	0.000603746	-2.40658	-0.539665	3.40598	130.589	343.675	579.896	396.26	396.26	396.26	-1.16708	-73.2956	5.58117	16.2921	313.645	219.026	194.682	194.682	194.682	-73.2571	4.82987	-2.23455	20.9126	5.89748	-2.63198	0.307476	-0.0355906	2.52062	-0.76292	30.1923	-2.95673	0	0	0.000968634
2051	0	19.6026	0	0	19.8426	5.22711	-8.74298	-0.12726	0.0159112	0.000888754	2.69785	-2.10E-15	2.36243	0	0	0.00561184	-2.37938	1.30749	3.86948	117.354	343.804	583.547	397.467	397.467	397.467	-1.09387	-71.2113	4.94149	-0.266556	313.826	218.139	194.682	194.682	194.682	-71.1832	4.36128	-1.86185	19.2296	5.88709	-2.99434	0.326053	-0.0122891	2.39014	-30.6628	53.083	-2.88631	0	0	-0.0930034
2052	0	17.3485	0	0	17.5119	4.92746	-7.7106	-0.117746	0.0214948	0.00169955	4.48651	2.33E-16	3.56539	0	0	0.0125516	-2.29846	3.17621	4.27004	104.121	344.083	587.768	398.742	398.742	398.742	-1.05189	-68.8915	4.32137	-16.783	314.119	217.027	194.682	194.682	194.682	-68.873	3.91295	-1.48343	17.5518	5.83701	-3.29466	0.355944	0.00427281	2.25195	-67.2844	69.7579	-2.60442	0	0	-0.205873
2053	0	14.7599	0	0	14.8614	4.61399	-6.62497	-0.109789	0.0249746	0.00130294	5.5818	-2.33E-15	4.24081	0	0	0.0192667	-2.15979	5.054	4.58486	90.9725	344.544	592.495	400.079	400.079	400.079	-1.04879	-66.3167	3.74948	-33.2763	314.543	215.636	194.682	194.682	194.682	-66.3066	3.50889	-1.10842	15.8924	5.7384	-3.51298	0.399103	0.0126832	2.11012	-110.538	78.528	-2.30874	0	0	-0.336328
2054	0	11.8302	0	0	11.8856	4.28824	-5.49149	-0.106026	0.0254646	-0.00135932	5.5022	-1.86E-15	4.26486	0	0	0.0218781	-1.96497	6.92686	4.80215	77.9975	345.201	597.656	401.472	401.472	401.472	-1.09488	-63.4754	3.25193	-49.7667	315.106	213.933	194.682	194.682	194.682	-63.4727	3.17331	-0.740313	14.2653	5.58724	-3.6408	0.458829	0.0113389	1.96914	-160.132	77.3849	-1.96959	0	0	-0.482327
2055	0	8.56813	0	0	8.59258	3.94919	-4.30699	-0.108694	0.0223226	-0.00804857	3.82923	2.10E-15	3.58897	0	0	0.0154022	-1.72072	8.77888	4.92279	65.301	346.049	603.169	402.914	402.914	402.914	-1.20428	-60.3686	2.85265	-66.2707	315.796	211.915	194.682	194.682	194.682	-60.3729	2.93121	-0.375517	12.6853	5.38502	-3.6823	0.533836	0.000246724	1.83478	-213.692	65.3581	-1.61236	0	0	-0.633741
2056	0	5.00252	0	0	5.00969	3.59427	-3.06292	-0.118985	0.0159858	-0.020313	0.297253	-4.66E-16	2.3175	0	0	-0.00503538	-1.43781	10.5919	4.95951	53.0035	347.06	608.943	404.394	404.394	404.394	-1.39461	-57.0138	2.57365	-82.7953	316.586	209.631	194.682	194.682	194.682	-57.0256	2.80791	-0.00296254	11.1692	5.13885	-3.65303	0.623992	-0.0191705	1.71121	-269.163	42.8482	-1.3169	0	0	-0.779422
2057	0	1.18693	0	0	1.18749	3.22155	-1.75326	-0.137212	0.00804675	-0.0395342	-5.17978	-2.15E-15	0.69934	0	0	-0.042632	-1.12967	12.3451	4.93427	41.2414	348.194	614.874	405.894	405.894	405.894	-1.68196	-53.4463	2.43447	-99.3321	317.429	207.184	194.682	194.682	194.682	-53.4674	2.82573	0.392521	9.73527	4.86068	-3.57697	0.726381	-0.0448404	1.60213	-323.749	11.5957	-1.18494	0	0	-0.903421
2058	0	-2.79643	0	0	-2.7965	2.83279	-0.385228	-0.163086	-0.00107537	-0.0658541	-12.4766	-3.35E-15	-1.12275	0	0	-0.0963798	-0.811241	14.0157	4.87406	30.166	349.395	620.847	407.387	407.387	407.387	-2.07259	-49.7212	2.44916	-115.849	318.283	204.737	194.682	194.682	194.682	-49.7552	2.99765	0.823711	8.40292	4.56639	-3.48196	0.838699	-0.0755753	1.50923	-375.722	-26.8479	-1.11694	0	0	-0.992356
2059	0	-6.83347	0	0	-6.83456	2.43513	1.01459	-0.194082	-0.0110743	-0.0973793	-21.0543	4.66E-16	-3.01309	0	0	-0.158635	-0.497846	15.5786	4.80627	19.9397	350.6	626.73	408.839	408.839	408.839	-2.55735	-45.9154	2.61981	-132.274	319.112	202.506	194.682	194.682	194.682	-45.9681	3.31999	1.29637	7.19171	4.2741	-3.39506	0.957453	-0.110104	1.42884	-424.183	-70.2096	-0.94205	0	0	-1.03496
2060	0	-10.7809	0	0	-10.7905	2.04124	2.39993	-0.224665	-0.0217377	-0.130884	-29.8866	-3.49E-16	-4.84674	0	0	-0.214922	-0.204572	17.0081	4.75422	10.7294	351.745	632.383	410.212	410.212	410.212	-3.11039	-42.127	2.92826	-148.49	319.896	200.742	194.682	194.682	194.682	-42.2054	3.76583	1.80679	6.12019	4.00243	-3.3381	1.07848	-0.146895	1.35352	-468.021	-115.576	-0.463761	0	0	-1.02127
2061	0	-14.4797	0	0	-14.5108	1.66808	3.70965	-0.247629	-0.0329023	-0.162295	-37.6548	3.84E-15	-6.51791	0	0	-0.24853	0.0545584	18.2793	4.73381	2.69714	352.768	637.653	411.463	411.463	411.463	-3.69246	-38.4646	3.33048	-164.337	320.63	199.684	194.682	194.682	194.682	-38.5757	4.28227	2.34162	5.20385	3.76861	-3.3247	1.19343	-0.184776	1.2716	-504.777	-159.614	0.444005	0	0	-0.944058
2062	0	-17.7769	0	0	-17.8436	1.33433	4.87773	-0.25894	-0.0443084	-0.188405	-43.3404	-3.61E-15	-7.94584	0	0	-0.249455	0.266898	19.3695	4.75088	-4.01173	353.619	642.385	412.556	412.556	412.556	-4.26012	-35.0316	3.75703	-179.647	321.323	199.518	194.682	194.682	194.682	-35.1805	4.79424	2.8818	4.45367	3.58673	-3.35806	1.29405	-0.222601	1.17629	-531.624	-198.935	1.81776	0	0	-0.805338
2063	0	-20.5441	0	0	-20.6563	1.05716	5.84461	-0.25873	-0.0551907	-0.206776	-46.4435	-6.96E-15	-9.05467	0	0	-0.218317	0.421628	20.2608	4.80037	-9.28097	354.258	646.421	413.466	413.466	413.466	-4.77721	-31.9129	4.12122	-194.269	321.982	200.351	194.682	194.682	194.682	-32.1001	5.21482	3.40944	3.87419	3.46657	-3.43048	1.3725	-0.256761	1.06501	-547.005	-229.189	3.55881	0	0	-0.619655
2064	0	-22.6904	0	0	-22.8486	0.849745	6.5659	-0.24926	-0.0630378	-0.216429	-46.8814	6.64E-15	-9.6519	0	0	-0.164729	0.510326	20.9411	4.86683	-13.035	354.664	649.616	414.186	414.186	414.186	-5.22411	-29.1668	4.33323	-208.095	322.608	202.214	194.682	194.682	194.682	-29.3872	5.45929	3.91449	3.46239	3.41276	-3.52438	1.42307	-0.282163	0.938266	-550.577	-245.141	5.4146	0	0	-0.411752
2065	0	-24.1701	0	0	-24.3641	0.720809	7.01321	-0.234942	-0.0660593	-0.216905	-45.0599	-2.68E-15	-9.63756	0	0	-0.103062	0.527752	21.4061	4.92672	-15.2474	354.828	651.839	414.724	414.724	414.724	-5.59903	-26.8193	4.31576	-221.066	323.194	205.066	194.682	194.682	194.682	-27.0626	5.45848	4.39672	3.20746	3.42434	-3.61482	1.4444	-0.291983	0.80211	-545.083	-242.386	7.06306	0	0	-0.212427
2066	0	-24.9861	0	0	-25.1969	0.67467	7.17306	-0.220805	-0.0626302	-0.208242	-41.7296	2.56E-15	-8.89027	0	0	-0.0464489	0.472812	21.6589	4.95165	-15.9448	354.763	652.986	415.109	415.109	415.109	-5.91533	-24.8626	4.0184	-233.168	323.733	208.82	194.682	194.682	194.682	-25.1144	5.17063	4.86507	3.09114	3.49509	-3.6729	1.43937	-0.280611	0.663675	-535.339	-218.082	8.01733	0	0	-0.0481866
2067	0	-25.1865	0	0	-25.3917	0.71142	7.04575	-0.212534	-0.0524047	-0.190148	-37.9331	6.99E-16	-7.33618	0	0	-0.00207186	0.349539	21.7104	4.91248	-15.2048	354.498	652.98	415.381	415.382	415.382	-6.19608	-23.2588	3.42702	-244.414	324.224	213.351	194.682	194.682	194.682	-23.502	4.58872	5.33429	3.08923	3.61375	-3.66998	1.41521	-0.245081	0.532588	-528.754	-172.654	7.73769	0	0	0.0668239
2068	0	-24.8539	0	0	-25.0337	0.82603	6.64824	-0.213912	-0.0341284	-0.162722	-34.6311	2.80E-15	-4.73501	0	0	0.0304818	0.167476	21.5775	4.78337	-13.1489	354.079	651.779	415.588	415.588	415.588	-6.46809	-21.9499	2.56757	-254.813	324.682	218.513	194.682	194.682	194.682	-22.1671	3.74333	5.82015	3.17419	3.76536	-3.58141	1.37925	-0.185285	0.416991	-531.553	-108.402	5.52251	0	0	0.134549
2069	0	-24.0903	0	0	-24.2322	1.00821	6.01502	-0.225538	-0.00790738	-0.126497	-32.4279	-5.13E-15	-0.95345	0	0	0.0562657	-0.0585444	21.2815	4.54505	-9.93005	353.567	649.376	415.768	415.768	415.768	-6.75289	-20.8713	1.50204	-264.34	325.15	224.142	194.682	194.682	194.682	-21.0458	2.69781	6.33099	3.31835	3.93234	-3.38962	1.3381	-0.107598	0.323702	-547.715	-31.8243	0.962611	0	0	0.170371
2070	0	-23.0041	0	0	-23.1046	1.24268	5.19777	-0.244379	0.0234394	-0.0840711	-31.4241	-9.32E-16	3.82505	0	0	0.0797698	-0.309461	20.8462	4.18694	-5.71776	353.029	645.799	415.951	415.951	415.951	-7.05843	-19.9612	0.318446	-272.924	325.706	230.053	194.682	194.682	194.682	-20.0786	1.53805	6.86038	3.49729	4.09602	-3.08586	1.2901	-0.0231991	0.259616	-574.475	47.1255	-5.63187	0	0	0.195172
2071	0	-21.7004	0	0	-21.7637	1.51032	4.26226	-0.265616	0.0561205	-0.0396335	-31.364	4.66E-15	9.22148	0	0	0.1021	-0.563731	20.2948	3.70742	-0.682569	352.54	641.108	416.142	416.142	416.142	-7.37611	-19.1662	-0.88467	-280.454	326.454	236.052	194.682	194.682	194.682	-19.216	0.357679	7.38573	3.69344	4.23814	-2.6701	1.23138	0.0562651	0.231247	-605.428	118.679	-13.1588	0	0	0.227925
2072	0	-20.2736	0	0	-20.3084	1.7906	3.28	-0.285632	0.0862313	0.00118059	-31.9673	3.73E-15	14.7267	0	0	0.121815	-0.799586	19.6484	3.11283	5.01883	352.169	635.393	416.327	416.327	416.327	-7.68118	-18.4433	-2.01571	-286.795	327.509	241.94	194.682	194.682	194.682	-18.4206	-0.758187	7.87075	3.89915	4.34244	-2.14983	1.15471	0.122696	0.248819	-631.826	175.659	-20.0135	0	0	0.28172
2073	0	-18.8002	0	0	-18.8161	2.06561	2.31427	-0.303043	0.110807	0.0332602	-33.0908	-5.59E-15	19.8256	0	0	0.137326	-0.99733	18.9232	2.41503	11.2556	351.975	628.772	416.47	416.47	416.47	-7.93533	-17.7623	-3.00507	-291.812	328.982	247.535	194.682	194.682	194.682	-17.6684	-1.74676	8.27006	4.11941	4.39612	-1.53744	1.05948	0.170778	0.322147	-647.811	214.238	-24.6978	0	0	0.364936
2074	0	-17.3326	0	0	-17.3379	2.32393	1.40588	-0.317988	0.128263	0.0534533	-34.696	5.59E-15	24.0887	0	0	0.148566	-1.14118	18.1293	1.62912	17.9316	352.004	621.384	416.519	416.519	416.519	-8.09123	-17.1089	-3.81382	-295.376	330.974	252.693	194.682	194.682	194.682	-16.9515	-2.57477	8.53456	4.37266	4.39079	-0.848034	0.95037	0.200526	0.457679	-651.487	234.382	-26.4329	0	0	0.48244
2075	0	-15.8963	0	0	-15.8971	2.56297	0.564624	-0.330857	0.137694	0.0609273	-36.7418	7.45E-15	27.1459	0	0	0.157046	-1.22032	17.2694	0.771534	24.9902	352.284	613.385	416.414	416.414	416.414	-8.09886	-16.4864	-4.43425	-297.372	333.562	257.326	194.682	194.682	194.682	-16.278	-3.23789	8.6175	4.69043	4.32305	-0.0976968	0.837026	0.213681	0.65672	-644.596	237.673	-25.1618	0	0	0.636106
2076	0	-14.4924	0	0	-14.4925	2.78905	-0.231243	-0.341917	0.138664	0.0572181	-39.1549	-5.59E-15	28.7018	0	0	0.165084	-1.2291	16.339	-0.140716	32.4154	352.822	604.946	416.1	416.1	416.1	-7.91285	-15.9134	-4.88447	-297.701	336.797	261.402	194.682	194.682	194.682	-15.6698	-3.75496	8.4805	5.11492	4.19431	0.697235	0.731573	0.212878	0.914839	-631.573	226.165	-21.2582	0	0	0.825414
2077	0	-13.1034	0	0	-13.1055	3.01517	-1.02717	-0.351237	0.131683	0.0454961	-41.829	-1.86E-15	28.6125	0	0	0.174647	-1.16669	15.3267	-1.08945	40.2286	353.608	596.243	415.531	415.531	415.531	-7.49971	-15.4201	-5.19966	-296.282	340.697	264.945	194.682	194.682	194.682	-15.158	-4.15941	8.09902	5.69519	4.01062	1.51941	0.647211	0.200565	1.22051	-618.171	202.122	-15.2872	0	0	1.04972
2078	0	-11.7009	0	0	-11.7073	3.25777	-1.88065	-0.358898	0.117511	0.0296375	-44.6572	5.59E-15	26.8335	0	0	0.186224	-1.03616	14.2157	-2.0537	48.483	354.614	587.461	414.686	414.686	414.686	-6.84196	-15.0415	-5.42205	-293.05	345.237	268.017	194.682	194.682	194.682	-14.7775	-4.49057	7.46474	6.48194	3.7814	2.34876	0.593912	0.180092	1.56021	-609.2	168.016	-7.71112	0	0	1.31
2079	0	-10.2529	0	0	-10.2657	3.53285	-2.84733	-0.364972	0.0970415	0.0134442	-47.5327	-3.73E-15	23.4228	0	0	0.19847	-0.843522	12.986	-3.00796	57.254	355.799	578.782	413.569	413.569	413.569	-5.94062	-14.8143	-5.59177	-287.96	350.349	270.709	194.682	194.682	194.682	-14.5638	-4.7856	6.58689	7.5217	3.51873	3.16075	0.577096	0.153403	1.91522	-607.196	126.321	1.16534	0	0	1.60783
2080	0	-8.72892	0	0	-8.75005	3.85237	-3.968	-0.369322	0.0715249	6.47E-05	-50.3183	3.73E-15	18.5778	0	0	0.208754	-0.596949	11.6168	-3.92131	66.6277	357.11	570.392	412.217	412.217	412.217	-4.81644	-14.7738	-5.73941	-280.982	355.922	273.114	194.682	194.682	194.682	-14.5513	-5.07302	5.49285	8.85107	3.2356	3.92544	0.596465	0.123625	2.26961	-611.791	80.2908	11.0265	0	0	1.94137
2081	0	-7.10355	0	0	-7.13373	4.22163	-5.25915	-0.371066	0.0428414	-0.00809067	-52.7808	9.32E-16	12.6682	0	0	0.214256	-0.30631	10.0894	-4.758	76.6867	358.492	562.47	410.696	410.696	410.696	-3.50918	-14.9539	-5.88122	-272.098	361.8	275.314	194.682	194.682	194.682	-14.7734	-5.36841	4.22724	10.4912	2.94491	4.60817	0.646353	0.092443	2.60497	-620.076	33.5748	21.3387	0	0	2.29875
2082	0	-5.36004	0	0	-5.39711	4.63814	-6.70877	-0.368811	0.013334	-0.00989441	-54.6074	-4.66E-16	6.21806	0	0	0.21322	0.0170099	8.39031	-5.47983	87.4962	359.885	555.197	409.098	409.098	409.098	-2.07425	-15.3874	-6.01765	-261.306	367.797	277.367	194.682	194.682	194.682	-15.262	-5.67297	2.84873	12.4441	2.6579	5.17195	0.717058	0.0619335	2.90773	-627.288	-9.91643	31.3758	0	0	2.65244
2083	0	-3.49272	0	0	-3.52954	5.09203	-8.27831	-0.360878	-0.0148293	-0.0053133	-55.4383	-1.05E-15	-0.186396	0	0	0.205407	0.360295	6.51388	-6.04961	99.0923	361.238	548.751	407.528	407.528	407.528	-0.576636	-16.1048	-6.13495	-248.623	373.712	279.292	194.682	194.682	194.682	-16.046	-5.97499	1.42384	14.6909	2.38307	5.58105	0.79724	0.031906	3.16571	-628.378	-47.2039	40.4803	0	0	2.96081
2084	0	-1.50881	0	0	-1.53166	5.56763	-9.909	-0.345687	-0.0398796	0.00410942	-54.9353	-6.99E-15	-5.97578	0	0	0.191833	0.709832	4.46386	-6.43467	111.473	362.505	543.304	406.09	406.09	406.09	0.916695	-17.1332	-6.20948	-234.09	379.351	281.072	194.682	194.682	194.682	-17.1493	-6.25336	0.0193201	17.1931	2.12502	5.80454	0.874071	0.000606458	3.37337	-618.19	-76.6151	48.2595	0	0	3.17181
2085	0	0.570819	0	0	0.582571	6.04561	-11.531	-0.321976	-0.0601563	0.0162805	-52.8464	3.73E-15	-10.638	0	0	0.174081	1.05155	2.25405	-6.61011	124.594	363.653	539.024	404.872	404.872	404.872	2.34446	-18.4932	-6.21376	-217.781	384.548	282.659	194.682	194.682	194.682	-18.5877	-6.48283	-1.30588	19.8962	1.88434	5.81971	0.935727	-0.0330693	3.52535	-592.978	-96.943	54.3642	0	0	3.23978
2086	0	2.71197	0	0	2.78419	6.50547	-13.0733	-0.289805	-0.0748645	0.0284252	-49.137	3.73E-15	-13.8503	0	0	0.153614	1.37202	-0.0921868	-6.56151	138.367	364.661	536.065	403.935	403.935	403.935	3.65797	-20.1947	-6.12334	-199.81	389.181	283.986	194.682	194.682	194.682	-20.3662	-6.64011	-2.50755	22.7354	1.65773	5.61481	0.971897	-0.0712127	3.62025	-550.397	-108.458	58.8786	0	0	3.1342
2087	0	4.86916	0	0	5.02913	6.92781	-14.4724	-0.251108	-0.0843407	0.0385595	-44.064	-5.59E-15	-15.5382	0	0	0.13169	1.65952	-2.54336	-6.2874	152.661	365.518	534.558	403.302	403.302	403.302	4.82506	-22.2347	-5.92294	-180.328	393.179	284.98	194.682	194.682	194.682	-22.4762	-6.70952	-3.55986	25.6416	1.43868	5.19146	0.975665	-0.114304	3.6563	-490.692	-112.318	62.2963	0	0	2.85467
2088	0	6.98944	0	0	7.2609	7.29573	-15.6764	-0.209817	-0.0895026	0.0453415	-38.1734	-5.59E-15	-15.8157	0	0	0.10983	1.90536	-5.06176	-5.80159	167.304	366.226	534.603	402.961	402.961	402.961	5.83036	-24.5956	-5.60988	-159.516	396.517	285.574	194.682	194.682	194.682	-24.8966	-6.68646	-4.45468	28.5471	1.21904	4.56687	0.943852	-0.161784	3.63382	-416.064	-110.471	65.2381	0	0	2.4293
2089	0	9.01845	0	0	9.41649	7.59576	-16.6475	-0.170004	-0.0901529	0.048156	-32.0799	-1.86E-15	-14.7938	0	0	0.0896986	2.10512	-7.60553	-5.13471	182.092	366.793	536.253	402.865	402.865	402.865	6.67362	-27.2481	-5.19447	-137.572	399.207	285.711	194.682	194.682	194.682	-27.5961	-6.57826	-5.1985	31.3891	0.990582	3.77511	0.87564	-0.209079	3.5568	-329.477	-104.34	67.6386	0	0	1.90304
2090	0	10.9058	0	0	11.4335	7.81946	-17.3649	-0.136493	-0.0866223	0.0471807	-26.4855	1.86E-15	-12.719	0	0	0.0726721	2.25955	-10.1307	-4.33443	196.793	367.229	539.506	402.944	402.944	402.944	7.36909	-30.1546	-4.69766	-114.689	401.293	285.355	194.682	194.682	194.682	-30.5377	-6.40336	-5.81022	34.113	0.746768	2.86685	0.776173	-0.251023	3.43131	-235.566	-95.9646	69.321	0	0	1.33438
2091	0	12.6116	0	0	13.259	7.96429	-17.8263	-0.11249	-0.0787868	0.0429682	-21.9022	1.86E-15	-9.84659	0	0	0.0590796	2.37492	-12.5934	-3.46269	211.158	367.547	544.3	403.117	403.117	403.117	7.94364	-33.275	-4.14575	-91.0385	402.84	284.494	194.682	194.682	194.682	-33.6837	-6.18778	-6.31812	36.6731	0.484268	1.90603	0.653808	-0.281787	3.26717	-139.274	-87.1313	69.677	0	0	0.779696
2092	0	14.1091	0	0	14.8557	8.03437	-18.0487	-0.100043	-0.0679339	0.0365079	-18.6756	-2.80E-15	-6.59511	0	0	0.0484145	2.46242	-14.9514	-2.5899	224.941	367.753	550.512	403.302	403.302	403.302	8.4345	-36.571	-3.56427	-66.7587	403.929	283.147	194.682	194.682	194.682	-36.9997	-5.96075	-6.75752	39.0336	0.204001	0.963591	0.521463	-0.298179	3.07513	-46.3579	-79.9844	68.4217	0	0	0.290699
2093	0	15.3854	0	0	16.2046	8.03972	-18.0656	-0.0996749	-0.0559569	0.0290016	-16.9295	4.66E-16	-3.43687	0	0	0.0398971	2.53647	-17.1659	-1.78645	237.906	367.846	557.966	403.424	403.424	403.424	8.88371	-40.009	-2.97249	-41.9493	404.648	281.364	194.682	194.682	194.682	-40.4565	-5.74965	-7.16609	41.1669	-0.0885719	0.10846	0.390779	-0.29943	2.86568	37.9773	-76.3204	65.5707	0	0	-0.0960213
2094	0	16.44	0	0	17.3042	7.99435	-17.9217	-0.110419	-0.0445667	0.0218621	-16.5587	9.32E-16	-0.796809	0	0	0.032851	2.61218	-19.2024	-1.11436	249.846	367.82	566.442	403.425	403.425	403.425	9.33071	-43.5612	-2.3801	-16.672	405.081	279.225	194.682	194.682	194.682	-44.0306	-5.57559	-7.57814	43.0536	-0.383675	-0.601053	0.271454	-0.286029	2.64798	109.425	-76.6929	61.1641	0	0	-0.361363
2095	0	17.2823	0	0	18.1668	7.91391	-17.6661	-0.130633	-0.034243	0.0159774	-17.3126	-1.40E-15	1.05449	0	0	0.0268371	2.70263	-21.032	-0.62039	260.593	367.663	575.695	403.265	403.265	403.265	9.80583	-47.2069	-1.78701	9.04472	405.293	276.837	194.682	194.682	194.682	-47.7047	-5.45108	-8.01983	44.6811	-0.668065	-1.12426	0.16948	-0.259203	2.43152	165.409	-80.3035	55.1429	0	0	-0.505129
2096	0	17.9283	0	0	18.814	7.81405	-17.3476	-0.156535	-0.0258245	0.011878	-18.6671	-1.16E-15	1.84218	0	0	0.0213046	2.81624	-22.6318	-0.332201	270.019	367.362	585.465	402.924	402.924	402.924	10.3273	-50.9313	-1.18546	35.1979	405.335	274.328	194.682	194.682	194.682	-51.4665	-5.38016	-8.50727	46.0437	-0.925876	-1.44185	0.0871344	-0.221361	2.22286	205.143	-85.7909	47.7471	0	0	-0.541655
2097	0	18.3941	0	0	19.268	7.70853	-17.0099	-0.184341	-0.0216678	0.00980642	-20.0862	1.40E-15	1.18506	0	0	0.0160617	2.95532	-23.9853	-0.257342	278.044	366.906	595.497	402.4	402.4	402.4	10.8988	-54.7216	-0.564748	61.7952	405.235	271.84	194.682	194.682	194.682	-55.3044	-5.35997	-9.04432	47.1416	-1.13987	-1.55638	0.0240942	-0.178774	2.02684	228.972	-93.0289	40.1102	0	0	-0.494378
2098	0	18.6891	0	0	19.5428	7.6065	-16.6821	-0.211075	-0.0240959	0.00967259	-21.1668	-2.33E-15	-1.21034	0	0	0.0111456	3.1155	-25.0834	-0.384996	284.63	366.285	605.55	401.71	401.71	401.71	11.5049	-58.5611	0.082743	88.8434	404.986	269.505	194.682	194.682	194.682	-59.2016	-5.38162	-9.61816	47.9818	-1.29241	-1.48969	-0.0189167	-0.13846	1.84554	237.394	-102.215	33.4289	0	0	-0.390826
2099	0	18.8121	0	0	19.6391	7.51033	-16.372	-0.234926	-0.033853	0.0105395	-21.7205	4.66E-15	-5.34594	0	0	0.00687419	3.2864	-25.9243	-0.688904	289.786	365.497	615.407	400.89	400.89	400.89	12.1082	-62.4261	0.755571	116.344	404.542	267.439	194.682	194.682	194.682	-63.1315	-5.43026	-10.1956	48.5779	-1.36685	-1.27861	-0.0402825	-0.106973	1.68251	231.608	-113.508	28.4387	0	0	-0.259878
2100	0	18.7511	0	0	19.5432	7.41481	-16.063	-0.255511	-0.049797	0.0105813	-21.8153	2.80E-15	-10.8673	0	0	0.00421451	3.45307	-26.5146	-1.13099	293.561	364.54	624.882	399.988	399.988	399.988	12.6506	-66.2847	1.43861	144.291	403.807	265.729	194.682	194.682	194.682	-67.0561	-5.48543	-10.7238	48.9502	-1.34863	-0.969776	-0.0381659	-0.0877319	1.53903	213.599	-126.242	25.1213	0	0	-0.126437
2101	0	18.4876	0	0	19.2332	7.30804	-15.7165	-0.273846	-0.0693279	0.00618925	-21.7278	3.73E-15	-17.1029	0	0	0.00476148	3.59807	-26.8693	-1.66473	296.051	363.421	633.825	399.066	399.066	399.066	13.059	-70.0995	2.10111	172.67	402.649	264.44	194.682	194.682	194.682	-70.9284	-5.52203	-11.1347	49.126	-1.22676	-0.614565	-0.0129987	-0.0825003	1.41872	187.848	-139.693	23.0521	0	0	-0.00835848
2102	0	18.0055	0	0	18.6891	7.17363	-15.2784	-0.291041	-0.0887832	-0.00718819	-21.7333	6.52E-15	-23.1279	0	0	0.00988808	3.7039	-27.0119	-2.23834	297.391	362.146	642.125	398.193	398.192	398.193	13.2535	-73.8335	2.69783	201.451	400.913	263.632	194.682	194.682	194.682	-74.6988	-5.51238	-11.3523	49.1382	-0.995475	-0.264419	0.0296872	-0.0907765	1.32274	161.449	-153.092	21.5747	0	0	0.0874201
2103	0	17.3007	0	0	17.9047	6.99375	-14.6892	-0.306989	-0.104047	-0.0347305	-21.8887	-9.32E-16	-27.8803	0	0	0.0194627	3.75529	-26.9742	-2.79808	297.759	360.726	649.706	397.436	397.436	397.436	13.1586	-77.4543	3.17327	230.557	398.435	263.376	194.682	194.682	194.682	-78.3222	-5.42935	-11.3022	49.0247	-0.655977	0.0332313	0.0774084	-0.109234	1.25205	144.84	-165.688	20.046	0	0	0.164634
2104	0	16.3881	0	0	16.8967	6.75297	-13.8953	-0.320181	-0.110746	-0.0810008	-21.9639	9.32E-16	-30.2729	0	0	0.0307101	3.74115	-26.7943	-3.29169	297.367	359.174	656.53	396.86	396.86	396.86	12.7143	-80.9367	3.46869	259.839	395.069	263.757	194.682	194.682	194.682	-81.7633	-5.25054	-10.9225	48.8261	-0.217199	0.237994	0.109495	-0.133004	1.20338	150.973	-176.489	17.8376	0	0	0.233135
2105	0	15.3042	0	0	15.7082	6.44242	-12.863	-0.327947	-0.105183	-0.14816	-21.4667	-9.78E-15	-29.4246	0	0	0.0383482	3.65579	-26.5148	-3.6727	296.454	357.503	662.586	396.51	396.51	396.51	11.8883	-84.2596	3.53174	289.029	390.713	264.86	194.682	194.682	194.682	-84.9979	-4.9626	-10.1754	48.5838	0.30424	0.319145	0.104748	-0.154354	1.17003	191.621	-183.52	14.4989	0	0	0.298102
2106	0	14.106	0	0	14.4059	6.06342	-11.5911	-0.327119	-0.0856704	-0.235069	-19.7641	-5.24E-15	-24.9489	0	0	0.0368169	3.49916	-26.1801	-3.90483	295.266	355.728	667.889	396.413	396.413	396.413	10.6872	-87.4015	3.32824	317.727	385.338	266.745	194.682	194.682	194.682	-88.0114	-4.56496	-9.05917	48.3376	0.885441	0.257474	0.0446316	-0.167073	1.14155	275.053	-184.574	9.99355	0	0	0.351673
2107	0	12.8635	0	0	13.0704	5.62955	-10.1201	-0.31507	-0.0542746	-0.336651	-16.2767	-4.80E-15	-17.2364	0	0	0.0240862	3.27647	-25.8326	-3.96631	294.042	353.866	672.472	396.565	396.565	396.565	9.16357	-90.3343	2.85384	345.4	379.018	269.405	194.682	194.682	194.682	-90.7923	-4.07134	-7.61759	48.1226	1.49915	0.0472306	-0.0807489	-0.166178	1.10368	402.798	-177.696	4.79268	0	0	0.372201
2108	0	11.6491	0	0	11.7813	5.16558	-8.53147	-0.290033	-0.017164	-0.444492	-10.6144	4.08E-15	-7.49909	0	0	0.00430261	2.99706	-25.5091	-3.85318	292.993	351.934	676.374	396.936	396.936	396.936	7.41309	-93.0192	2.14129	371.426	371.936	272.729	194.682	194.682	194.682	-93.3245	-3.50785	-5.93964	47.9664	2.11643	-0.302721	-0.266584	-0.150953	1.04503	567.742	-162.728	-0.293585	0	0	0.335115
2109	0	10.5233	0	0	10.6017	4.70269	-6.93268	-0.251318	0.0174831	-0.549036	-2.69357	-1.28E-15	2.55983	0	0	-0.0138346	2.67278	-25.2386	-3.5803	292.286	349.948	679.631	397.474	397.474	397.474	5.55978	-95.4057	1.25927	395.166	364.366	276.482	194.682	194.682	194.682	-95.5796	-2.90783	-4.1476	47.8863	2.70985	-0.769071	-0.501265	-0.125191	0.955683	757.545	-141.648	-4.66842	0	0	0.228915
2110	0	9.52149	0	0	9.56489	4.27203	-5.43496	-0.199395	0.0424377	-0.641431	7.18511	-1.40E-15	11.26	0	0	-0.0219381	2.31664	-25.0394	-3.18062	292.034	347.922	682.27	398.115	398.115	398.115	3.73319	-97.4328	0.301838	416.04	356.623	280.307	194.682	194.682	194.682	-97.5107	-2.30515	-2.37598	47.8878	3.25571	-1.31495	-0.765177	-0.0947074	0.835165	956.189	-118.05	-8.18832	0	0	0.0654051
2111	0	8.64344	0	0	8.66611	3.89872	-4.1303	-0.136815	0.0530828	-0.715512	18.2069	1.40E-15	17.3435	0	0	-0.0160181	1.94158	-24.9185	-2.70201	292.282	345.868	684.298	398.789	398.789	398.789	2.04589	-99.0296	-0.628149	433.588	349.005	283.747	194.682	194.682	194.682	-99.0508	-1.72853	-0.748282	47.9635	3.73661	-1.89268	-1.04021	-0.0670388	0.688364	1148.53	-96.497	-11.1284	0	0	-0.11846
2112	0	7.85292	0	0	7.86431	3.59767	-3.07486	-0.0693183	0.0487788	-0.767554	28.9413	-9.32E-16	20.2782	0	0	0.00243288	1.5599	-24.8719	-2.20274	293.015	343.792	685.701	399.435	399.435	399.435	0.57601	-100.119	-1.43813	447.499	341.737	286.29	194.682	194.682	194.682	-100.117	-1.19778	0.643094	48.0936	4.14233	-2.44729	-1.30665	-0.0467773	0.530556	1319.87	-80.5826	-13.8588	0	0	-0.268702
2113	0	7.08858	0	0	7.09422	3.37205	-2.28243	-0.0056536	0.0337133	-0.796868	37.4509	0	20.4056	0	0	0.0276407	1.18291	-24.886	-1.74546	294.163	341.7	686.438	400.005	400.005	400.005	-0.63984	-100.626	-2.06151	457.599	334.941	287.437	194.682	194.682	194.682	-100.625	-0.722244	1.74832	48.2483	4.47061	-2.9216	-1.54847	-0.0342836	0.381418	1458.71	-71.1514	-16.6191	0	0	-0.328164
2114	0	6.28515	0	0	6.28803	3.21579	-1.73302	0.0421055	0.0149267	-0.804369	41.4586	-9.32E-16	18.6867	0	0	0.0506192	0.820734	-24.9396	-1.39062	295.606	339.591	686.446	400.468	400.468	400.468	-1.60126	-100.495	-2.46398	463.828	328.639	286.773	194.682	194.682	194.682	-100.507	-0.301838	2.55831	48.3898	4.72623	-3.26186	-1.74943	-0.0260672	0.264689	1554.95	-66.6665	-19.2602	0	0	-0.251539
2115	0	5.40293	0	0	5.40452	3.11866	-1.39134	0.0605351	-0.000606968	-0.791586	38.8553	0	16.2818	0	0	0.0602901	0.481979	-25.0068	-1.18995	297.196	337.466	685.648	400.809	400.809	400.809	-2.33066	-99.7157	-2.64035	466.198	322.788	284.059	194.682	194.682	194.682	-99.7446	0.0706154	3.09297	48.4766	4.91989	-3.42357	-1.891	-0.0157932	0.205157	1599.25	-63.9665	-21.3864	0	0	-0.0216671
2116	0	4.45778	0	0	4.4588	3.07197	-1.22706	0.0399718	-0.00596653	-0.75896	28.5607	2.33E-16	14.399	0	0	0.0486313	0.17295	-25.0606	-1.18064	298.772	335.325	683.963	401.03	401.03	401.03	-2.85847	-98.3428	-2.60583	464.767	317.324	279.311	194.682	194.682	194.682	-98.387	0.406305	3.38591	48.4682	5.06674	-3.37712	-1.9523	0.0022849	0.219587	1582.44	-58.4745	-22.6613	0	0	0.335678
2117	0	3.53959	0	0	3.5404	3.07353	-1.23253	-0.0212399	0.00299589	-0.706059	11.1959	9.32E-16	13.8523	0	0	0.0208419	-0.103459	-25.0757	-1.381	300.178	333.172	681.324	401.142	401.142	401.142	-3.20764	-96.5151	-2.38492	459.65	312.207	272.841	194.682	194.682	194.682	-96.5707	0.715472	3.46786	48.3298	5.18456	-3.11181	-1.91443	0.0326824	0.313695	1497.94	-45.3793	-23.1428	0	0	0.74667
2118	0	2.80866	0	0	2.80954	3.12961	-1.42988	-0.113786	0.0256234	-0.632531	-10.6153	2.33E-15	14.7037	0	0	0.000936803	-0.348708	-25.032	-1.78799	301.283	331.012	677.689	401.158	401.157	401.157	-3.38379	-94.4469	-2.00325	451.058	307.46	265.245	194.682	194.682	194.682	-94.5086	1.00236	3.35545	48.0373	5.29233	-2.63808	-1.76808	0.075623	0.477254	1345.63	-21.9215	-23.4025	0	0	1.1035
2119	0	2.46537	0	0	2.46667	3.25262	-1.86253	-0.217826	0.0563312	-0.540302	-32.6345	4.31E-15	16.1973	0	0	0.0202672	-0.569286	-24.9172	-2.3769	301.987	328.85	673.062	401.09	401.09	401.09	-3.37731	-92.3944	-1.48502	439.335	303.17	257.3	194.682	194.682	194.682	-92.4561	1.26364	3.0512	47.5814	5.40877	-1.9876	-1.51884	0.128494	0.688719	1135.78	12.0913	-24.4774	0	0	1.29951
2120	0	2.69688	0	0	2.6996	3.45484	-2.57333	-0.308203	0.0857735	-0.434569	-50.1766	4.86E-15	17.0117	0	0	0.0905921	-0.77651	-24.7276	-3.10257	302.234	326.691	667.499	400.946	400.946	400.946	-3.17873	-90.6014	-0.853648	424.972	299.455	249.799	194.682	194.682	194.682	-90.6567	1.49293	2.55495	46.9686	5.55095	-1.21179	-1.19326	0.184934	0.922051	889.97	53.0481	-27.2861	0	0	1.27557
2121	0	3.61732	0	0	3.62439	3.74114	-3.57818	-0.363673	0.104331	-0.322875	-59.708	-6.61E-15	15.9026	0	0	0.18574	-0.985045	-24.4683	-3.90321	302.006	324.541	661.11	400.724	400.724	400.724	-2.80095	-89.2399	-0.133324	408.558	296.41	243.371	194.682	194.682	194.682	-89.2834	1.68971	1.88209	46.2219	5.73229	-0.377501	-0.82904	0.238076	1.15618	634.93	95.0051	-31.9934	0	0	1.04493
2122	0	5.22556	0	0	5.24436	4.10361	-4.84701	-0.37713	0.107949	-0.214159	-60.2877	-9.26E-15	12.5493	0	0	0.257277	-1.21049	-24.1508	-4.70615	301.319	322.408	654.057	400.412	400.412	400.412	-2.29573	-88.3693	0.6489	390.703	294.057	238.353	194.682	194.682	194.682	-88.3982	1.86698	1.07873	45.3777	5.96109	0.439027	-0.468393	0.283155	1.38516	396.632	133.359	-38.0284	0	0	0.684252
2123	0	7.40665	0	0	7.45196	4.52211	-6.30576	-0.358335	0.101085	-0.117167	-53.8385	7.69E-15	7.90444	0	0	0.273567	-1.46613	-23.7904	-5.43627	300.208	320.309	646.534	399.995	399.995	399.995	-1.74939	-87.9389	1.46191	371.961	292.331	234.774	194.682	194.682	194.682	-87.9532	2.05069	0.220586	44.4805	6.2385	1.16103	-0.151024	0.321027	1.61339	196.205	167.665	-44.684	0	0	0.29787
2124	0	9.97721	0	0	10.0728	4.97093	-7.86073	-0.320702	0.0908363	-0.0389372	-43.383	2.24E-15	3.39283	0	0	0.237175	-1.75976	-23.4018	-6.02691	298.706	318.268	638.757	399.452	399.452	399.452	-1.25672	-87.8307	2.27385	352.792	291.12	232.446	194.682	194.682	194.682	-87.832	2.27103	-0.608044	43.5768	6.55779	1.72229	0.0919657	0.351507	1.84555	48.7249	197.73	-51.2273	0	0	-0.0209635
2125	0	12.737	0	0	12.9143	5.42615	-9.42553	-0.274161	0.0792757	0.0178821	-31.6956	-2.10E-15	-0.176086	0	0	0.171616	-2.09137	-22.9953	-6.43114	296.83	316.325	630.934	398.768	398.768	398.768	-0.893543	-87.9045	3.05634	333.542	290.315	231.073	194.682	194.682	194.682	-87.8948	2.55205	-1.33722	42.7072	6.90438	2.07845	0.241808	0.368517	2.07399	-39.8362	219.545	-56.3233	0	0	-0.219279
2126	0	15.5014	0	0	15.7954	5.86857	-10.9323	-0.228902	0.0677433	0.0546095	-21.174	-6.16E-15	-2.38228	0	0	0.105391	-2.45204	-22.5732	-6.63112	294.561	314.527	623.247	397.937	397.937	397.937	-0.705261	-88.028	3.78531	314.45	289.827	230.331	194.682	194.682	194.682	-88.0087	2.90605	-1.92008	41.8998	7.2571	2.21647	0.300924	0.365751	2.28893	-74.2939	229.602	-58.6922	0	0	-0.29369
2127	0	18.1237	0	0	18.5673	6.28449	-12.3345	-0.19197	0.0568384	0.0738515	-13.2636	-2.58E-15	-3.22781	0	0	0.0566219	-2.82495	-22.1288	-6.64193	291.841	312.93	615.84	396.969	396.969	396.969	-0.704451	-88.0972	4.44365	295.661	289.591	229.927	194.682	194.682	194.682	-88.0695	3.3322	-2.33587	41.1651	7.59095	2.15851	0.283387	0.339372	2.48139	-64.4168	225.618	-57.4062	0	0	-0.268458
2128	0	20.5047	0	0	21.1246	6.66554	-13.6056	-0.165056	0.0450054	0.0792124	-8.28391	1.91E-15	-3.17434	0	0	0.0286285	-3.18812	-21.6472	-6.50829	288.575	311.584	608.808	395.896	395.896	395.896	-0.874095	-88.047	5.02453	277.245	289.565	229.64	194.682	194.682	194.682	-88.0123	3.81834	-2.58937	40.4946	7.88087	1.95809	0.214493	0.286579	2.64238	-24.2705	205.787	-51.7358	0	0	-0.178073
2129	0	22.5901	0	0	23.4029	7.00695	-14.7326	-0.148249	0.0317562	0.0744074	-5.98842	-8.88E-16	-2.67619	0	0	0.0171321	-3.51855	-21.1077	-6.29432	284.645	310.528	602.206	394.763	394.763	394.763	-1.17663	-87.848	5.5303	259.214	289.714	229.328	194.682	194.682	194.682	-87.8089	4.34434	-2.70419	39.8619	8.10512	1.68888	0.121584	0.210477	2.77024	31.6794	171.45	-41.8328	0	0	-0.0538573
2130	0	24.3623	0	0	25.3731	7.30595	-15.7097	-0.140099	0.0165517	0.0634263	-5.74284	1.65E-15	-2.20113	0	0	0.0148234	-3.79638	-20.4875	-6.06985	279.933	309.785	596.056	393.633	393.633	393.633	-1.56336	-87.5004	5.96989	241.538	290.007	228.918	194.682	194.682	194.682	-87.4598	4.88581	-2.71553	39.228	8.24796	1.42935	0.0288119	0.118151	2.86657	90.2515	125.974	-28.6132	0	0	0.0803702
2131	0	25.8299	0	0	27.0322	7.56017	-16.5328	-0.137778	0.000287941	0.049412	-6.69813	3.65E-15	-2.01421	0	0	0.0154094	-4.00843	-19.7647	-5.89673	274.335	309.352	590.366	392.569	392.569	392.569	-1.98432	-87.0236	6.35419	224.164	290.406	228.393	194.682	194.682	194.682	-86.9849	5.41774	-2.66146	38.5479	8.30142	1.24745	-0.046868	0.0189667	2.93888	141.882	74.6177	-13.8722	0	0	0.208319
2132	0	27.0159	0	0	28.3917	7.76719	-17.1978	-0.138869	-0.0145126	0.0348636	-8.10483	-7.86E-16	-2.11504	0	0	0.0155544	-4.15028	-18.9214	-5.81848	267.772	309.21	585.138	391.638	391.638	391.638	-2.39502	-86.4454	6.69135	207.033	290.865	227.772	194.682	194.682	194.682	-86.4113	5.91642	-2.57585	37.7782	8.26533	1.18918	-0.0968828	-0.07466	2.99265	180.782	24.3901	-0.0781546	0	0	0.319642
2133	0	27.9463	0	0	29.4679	7.92509	-17.7017	-0.141525	-0.0264215	0.0215827	-9.40067	1.40E-15	-2.50055	0	0	0.0139949	-4.22676	-17.9451	-5.85408	260.205	309.323	580.387	390.892	390.893	390.892	-2.75948	-85.7924	6.98397	190.084	291.34	227.091	194.682	194.682	194.682	-85.7643	6.35994	-2.48465	36.8837	8.14652	1.27201	-0.11345	-0.156265	3.03526	202.856	-20.1133	10.8727	0	0	0.405639
2134	0	28.6441	0	0	30.2757	8.03278	-18.0436	-0.144302	-0.0343426	0.0102987	-10.2237	2.18E-15	-3.09031	0	0	0.0109132	-4.25078	-16.8304	-5.99571	251.634	309.641	576.142	390.374	390.374	390.374	-3.05231	-85.0841	7.22726	173.266	291.795	226.385	194.682	194.682	194.682	-85.062	6.72859	-2.40299	35.842	7.95746	1.48317	-0.0976927	-0.220163	3.06769	207.987	-55.15	17.6146	0	0	0.461381
2135	0	29.1246	0	0	30.825	8.09019	-18.2254	-0.146745	-0.0381248	0.00120291	-10.4702	-2.91E-17	-3.79817	0	0	0.00717371	-4.24064	-15.5794	-6.21091	242.1	310.111	572.451	390.105	390.105	390.105	-3.25992	-84.3293	7.40881	156.537	292.203	225.686	194.682	194.682	194.682	-84.3125	7.00527	-2.33381	34.6451	7.71422	1.78299	-0.0547711	-0.262984	3.09079	198.245	-79.0509	19.8629	0	0	0.483514
2136	0	29.3958	0	0	31.1205	8.09827	-18.2509	-0.148877	-0.0380629	-0.00594846	-10.2041	4.19E-15	-4.50003	0	0	0.00365999	-4.21652	-14.2005	-6.44911	231.68	310.676	569.375	390.09	390.09	390.09	-3.38064	-83.527	7.51051	139.866	292.545	225.01	194.682	194.682	194.682	-83.5142	7.17651	-2.26866	33.2991	7.43473	2.11276	0.00389238	-0.283154	3.10196	178.222	-91.4498	18.1511	0	0	0.474128
2137	0	29.4591	0	0	31.1637	8.05902	-18.1267	-0.150809	-0.0350215	-0.0114739	-9.56612	-3.90E-15	-5.06841	0	0	0.000903284	-4.19643	-12.7074	-6.65121	220.478	311.287	566.975	390.316	390.316	390.316	-3.42329	-82.6678	7.51231	123.23	292.815	224.368	194.682	194.682	194.682	-82.6583	7.23374	-2.19089	31.821	7.13669	2.40578	0.0671948	-0.281409	3.0987	152.774	-93.4919	13.7929	0	0	0.438523
2138	0	29.312	0	0	30.9545	7.97547	-17.8618	-0.153005	-0.0303193	-0.0155895	-8.74967	-3.38E-15	-5.39897	0	0	-0.0010106	-4.193	-11.1168	-6.7604	208.616	311.902	565.311	390.763	390.763	390.763	-3.40427	-81.737	7.39684	106.614	293.014	223.76	194.682	194.682	194.682	-81.731	7.17427	-2.08031	30.2347	6.83578	2.59914	0.124864	-0.260945	3.07936	126.338	-87.3103	8.4433	0	0	0.385483
2139	0	28.9501	0	0	30.4939	7.85145	-17.467	-0.155629	-0.0251665	-0.0181673	-7.8852	-4.31E-15	-5.39628	0	0	-0.00238776	-4.21134	-9.44594	-6.73187	196.218	312.499	564.424	391.404	391.404	391.404	-3.3441	-80.7178	7.15369	90.0051	293.149	223.186	194.682	194.682	194.682	-80.7163	7.00188	-1.91819	28.5665	6.54379	2.64403	0.172637	-0.225708	3.04283	101.234	-75.2434	3.67065	0	0	0.322408
2140	0	28.3689	0	0	29.7843	7.69125	-16.9544	-0.158242	-0.0202523	-0.0191868	-6.9853	2.56E-15	-4.97484	0	0	-0.0036594	-4.24867	-7.71093	-6.5397	183.402	313.074	564.338	392.21	392.21	392.21	-3.26349	-79.5932	6.78217	73.4016	293.231	222.644	194.682	194.682	194.682	-79.5978	6.7263	-1.69168	26.8412	6.26758	2.51238	0.207016	-0.180373	2.99097	79.0687	-59.3305	0.501477	0	0	0.258579
2141	0	27.5631	0	0	28.8288	7.49951	-16.3371	-0.159969	-0.0155351	-0.0184058	-5.96332	-3.96E-15	-4.06857	0	0	-0.00509084	-4.29532	-5.92595	-6.18059	170.277	313.644	565.057	393.155	393.155	393.155	-3.17951	-78.3467	6.2922	56.8057	293.276	222.131	194.682	194.682	194.682	-78.3592	6.36169	-1.39678	25.0798	6.00838	2.20023	0.229537	-0.129068	2.92398	59.4027	-40.9746	-0.703339	0	0	0.198006
2142	0	26.5254	0	0	27.6287	7.28109	-15.6288	-0.159369	-0.0105151	-0.0156425	-4.64208	1.75E-16	-2.66466	0	0	-0.00642855	-4.3371	-4.10281	-5.67347	156.935	314.244	566.565	394.215	394.215	394.215	-3.10251	-76.9619	5.70289	40.2257	293.302	221.639	194.682	194.682	194.682	-76.9834	5.92425	-1.03958	23.2986	5.76232	1.72652	0.242204	-0.0758977	2.84355	40.9572	-21.2175	-0.170897	0	0	0.140895
2143	0	25.2434	0	0	26.1798	7.04107	-14.8445	-0.155608	-0.00511863	-0.0108384	-2.90766	8.74E-17	-0.880658	0	0	-0.00684186	-4.35817	-2.25139	-5.05603	143.453	314.919	568.836	395.37	395.37	395.37	-3.03425	-75.4194	5.03977	23.6744	293.336	221.144	194.682	194.682	194.682	-75.4501	5.42969	-0.635867	21.5087	5.52147	1.12889	0.251242	-0.0247571	2.74841	20.8694	-1.36766	1.63158	0	0	0.0794645
2144	0	23.6983	0	0	24.4704	6.78418	-13.9986	-0.148759	0.000342346	-0.0041995	-0.772494	3.55E-15	1.0709	0	0	-0.00520913	-4.34394	-0.380348	-4.37798	129.899	315.721	571.832	396.605	396.605	396.605	-2.96911	-73.6964	4.3316	7.16704	293.406	220.608	194.682	194.682	194.682	-73.735	4.89221	-0.20848	19.718	5.27546	0.456452	0.263116	0.0210672	2.64038	-3.92571	17.3001	4.05741	0	0	0.00300277
2145	0	21.8663	0	0	22.4822	6.5139	-13.1014	-0.139287	0.00586966	0.00368609	1.65727	-2.45E-15	2.98742	0	0	-0.00053004	-4.28347	1.50188	-3.69308	116.332	316.697	575.504	397.906	397.906	397.906	-2.89832	-71.7666	3.60755	-9.27969	293.546	219.971	194.682	194.682	194.682	-71.8109	4.32535	0.21718	17.9322	5.01331	-0.238568	0.285773	0.059578	2.51918	-36.405	33.8385	6.40956	0	0	-0.0999707
2146	0	19.7207	0	0	20.1927	6.23185	-12.1579	-0.127787	0.0116004	0.0116384	4.19735	4.66E-16	4.6836	0	0	0.00774238	-4.1709	3.38618	-3.05071	102.816	317.885	579.799	399.265	399.265	399.265	-2.81414	-69.6031	2.89569	-25.6507	293.784	219.164	194.682	194.682	194.682	-69.65	3.74357	0.617054	16.1572	4.72522	-0.909149	0.323364	0.089704	2.38604	-77.6342	47.6983	8.03803	0	0	-0.23341
2147	0	17.2349	0	0	17.5782	5.93789	-11.167	-0.115566	0.0176559	0.0178222	6.52197	-2.33E-16	5.99328	0	0	0.018941	-4.00592	5.26216	-2.48929	89.4231	319.306	584.656	400.673	400.673	400.673	-2.71324	-67.1785	2.22267	-41.9379	294.147	218.107	194.682	194.682	194.682	-67.2249	3.16423	0.971461	14.4002	4.40392	-1.51994	0.377803	0.11182	2.24257	-126.79	58.768	8.4557	0	0	-0.392411
2148	0	14.386	0	0	14.6186	5.6306	-10.1237	-0.104917	0.0227691	0.0198802	8.12454	-4.66E-16	6.63758	0	0	0.0306521	-3.79313	7.11779	-2.03191	76.2384	320.966	590.003	402.123	402.123	402.123	-2.59928	-64.4682	1.61442	-58.1465	294.658	216.726	194.682	194.682	194.682	-64.5115	2.60966	1.26733	12.6709	4.04555	-2.05108	0.448019	0.12441	2.0933	-181.186	65.5822	7.62	0	0	-0.564237
2149	0	11.1616	0	0	11.3032	5.30766	-9.01953	-0.0986854	0.0249548	0.015414	8.3634	-2.80E-15	6.31139	0	0	0.0380659	-3.54091	8.93911	-1.68474	63.3619	322.848	595.76	403.606	403.606	403.606	-2.4861	-61.4547	1.0966	-74.2985	295.328	214.965	194.682	194.682	194.682	-61.4932	2.10897	1.5017	10.9817	3.65036	-2.49932	0.53142	0.123932	1.94379	-237.238	65.5806	5.7639	0	0	-0.733379
2150	0	7.56625	0	0	7.63814	4.96618	-7.84431	-0.0996801	0.0227528	0.00264953	6.56438	-6.99E-16	4.84205	0	0	0.033902	-3.25994	10.7102	-1.43801	50.9095	324.917	601.832	405.107	405.107	405.107	-2.39947	-58.133	0.694329	-90.4308	296.147	212.817	194.682	194.682	194.682	-58.1667	1.69815	1.68504	9.34814	3.22271	-2.87628	0.62617	0.107452	1.79924	-291.964	56.3326	3.19407	0	0	-0.887084
2151	0	3.63031	0	0	3.65447	4.60343	-6.58828	-0.111557	0.0150107	-0.0191827	2.03022	-1.16E-15	2.19219	0	0	0.00910062	-2.96192	12.413	-1.26921	39.0115	327.123	608.112	406.609	406.609	406.609	-2.37508	-54.5176	0.431258	-106.584	297.076	210.336	194.682	194.682	194.682	-54.5481	1.41691	1.84212	7.78788	2.77106	-3.20473	0.730139	0.0730602	1.66612	-343.426	35.8395	0.258955	0	0	-1.01656
2152	0	-0.579058	0	0	-0.581506	4.21774	-5.24558	-0.136466	0.00314421	-0.0492071	-5.58662	-5.82E-16	-1.29772	0	0	-0.0430377	-2.65836	14.0278	-1.14807	27.8095	329.398	614.477	408.089	408.089	408.089	-2.45357	-50.6529	0.327033	-122.776	298.045	207.666	194.682	194.682	194.682	-50.6834	1.30246	2.01057	6.32062	2.3072	-3.5129	0.84268	0.0235705	1.54727	-391.645	5.07849	-2.815	0	0	-1.11596
2153	0	-4.94898	0	0	-4.96004	3.81049	-3.82127	-0.172485	-0.00902114	-0.0846852	-15.9123	-4.19E-15	-4.93204	0	0	-0.120224	-2.35997	15.5334	-1.04216	17.4524	331.666	620.788	409.518	409.518	409.518	-2.66926	-46.6206	0.392732	-138.97	298.97	205.036	194.682	194.682	194.682	-46.6558	1.37902	2.23283	4.96708	1.84558	-3.8285	0.962328	-0.0350778	1.44269	-437.537	-31.9895	-5.76948	0	0	-1.17708
2154	0	-9.32106	0	0	-9.32891	3.38854	-2.34036	-0.213997	-0.0190586	-0.121347	-27.8533	-4.19E-15	-8.08596	0	0	-0.207333	-2.07643	16.9081	-0.922436	8.08957	333.849	626.896	410.865	410.865	410.865	-3.03574	-42.539	0.62313	-155.048	299.782	202.739	194.682	194.682	194.682	-42.5856	1.64485	2.54303	3.74792	1.40232	-4.17285	1.08523	-0.0962315	1.34564	-481.711	-70.8625	-8.1022	0	0	-1.18893
2155	0	-13.5036	0	0	-13.5051	2.96432	-0.848203	-0.252656	-0.0268639	-0.154295	-39.7618	2.80E-15	-10.3651	0	0	-0.279305	-1.81659	18.1308	-0.768098	-0.135927	335.87	632.638	412.1	412.1	412.1	-3.5404	-38.5525	0.988181	-170.809	300.449	201.078	194.682	194.682	194.682	-38.6187	2.06428	2.95823	2.68288	0.994132	-4.55614	1.20713	-0.156135	1.24695	-523.808	-108.361	-9.20534	0	0	-1.14069
2156	0	-17.2948	0	0	-17.2957	2.55321	0.59898	-0.281474	-0.0316783	-0.179911	-49.9957	-1.40E-15	-11.3961	0	0	-0.31315	-1.58891	19.1821	-0.569474	-7.09573	337.66	637.851	413.196	413.196	413.196	-4.15112	-34.8122	1.42921	-185.995	300.974	200.302	194.682	194.682	194.682	-34.907	2.56929	3.47782	1.7893	0.637518	-4.97495	1.31858	-0.20962	1.13904	-560.619	-140.484	-8.80142	0	0	-1.02068
2157	0	-20.5094	0	0	-20.5217	2.17141	1.94234	-0.297071	-0.0325025	-0.195972	-57.3103	-5.42E-15	-10.9473	0	0	-0.297589	-1.40179	20.046	-0.329385	-12.685	339.163	642.374	414.133	414.133	414.133	-4.82531	-31.4551	1.86409	-200.344	301.398	200.567	194.682	194.682	194.682	-31.5857	3.06938	4.08503	1.08107	0.348336	-5.4116	1.41208	-0.250672	1.01902	-589.272	-162.791	-7.01003	0	0	-0.829485
2158	0	-23.001	0	0	-23.0373	1.83439	3.12633	-0.299872	-0.0295246	-0.202492	-61.0179	-6.29E-15	-9.10396	0	0	-0.236672	-1.26334	20.7109	-0.0621552	-16.8306	340.341	646.057	414.902	414.902	414.902	-5.51851	-28.5874	2.20038	-213.632	301.789	201.921	194.682	194.682	194.682	-28.7566	3.46757	4.75102	0.566976	0.1409	-5.83654	1.47819	-0.273832	0.888571	-606.353	-172.067	-4.27308	0	0	-0.582222
2159	0	-24.6776	0	0	-24.7452	1.55601	4.10228	-0.292435	-0.023607	-0.20012	-60.935	5.13E-15	-6.19248	0	0	-0.147374	-1.18076	21.171	0.208594	-19.4988	341.173	648.769	415.505	415.505	415.505	-6.19239	-26.275	2.35139	-225.704	302.231	204.32	194.682	194.682	194.682	-26.4789	3.67741	5.44313	0.249535	0.0272995	-6.21223	1.51181	-0.275077	0.755033	-610.993	-166.453	-1.1919	0	0	-0.309947
2160	0	-25.5106	0	0	-25.608	1.34789	4.83033	-0.277022	-0.0137581	-0.190076	-57.2175	8.39E-15	-2.44505	0	0	-0.0532291	-1.15926	21.4271	0.453378	-20.6994	341.662	650.409	415.957	415.957	415.957	-6.81946	-24.5369	2.25223	-236.49	302.8	207.657	194.682	194.682	194.682	-24.7637	3.63763	6.1328	0.123754	0.0166338	-6.49858	1.51098	-0.250364	0.623193	-603.723	-143.638	1.44372	0	0	-0.0502347
2161	0	-25.5405	0	0	-25.657	1.22025	5.27606	-0.256169	0.00155587	-0.173075	-50.4696	1.86E-15	1.9747	0	0	0.0241223	-1.20064	21.4863	0.64077	-20.4872	341.835	650.905	416.284	416.284	416.284	-7.37917	-23.3399	1.87224	-246.009	303.568	211.787	194.682	194.682	194.682	-23.5713	3.32078	6.79582	0.176488	0.113548	-6.65889	1.47724	-0.19717	0.500856	-587.288	-102.362	2.87494	0	0	0.160577
2162	0	-24.8743	0	0	-24.9931	1.18216	5.40896	-0.233536	0.0209702	-0.149437	-41.8133	1.86E-15	6.71644	0	0	0.0731792	-1.30197	21.3617	0.741409	-18.9588	341.742	650.219	416.519	416.518	416.518	-7.85138	-22.6004	1.22099	-254.35	304.611	216.537	194.682	194.682	194.682	-22.8135	2.73565	7.4079	0.386558	0.316736	-6.66534	1.41684	-0.120847	0.393251	-566.511	-46.125	2.7093	0	0	0.299823
2163	0	-23.6701	0	0	-23.7743	1.23934	5.20943	-0.213012	0.043347	-0.119439	-32.681	-1.86E-15	11.5916	0	0	0.0955894	-1.45475	21.0714	0.731267	-16.2447	341.454	648.348	416.692	416.692	416.692	-8.21522	-22.195	0.346489	-261.65	306.005	221.717	194.682	194.682	194.682	-22.3665	1.92423	7.94279	0.725899	0.617045	-6.50293	1.33815	-0.0290725	0.307677	-547.085	19.9237	0.882287	0	0	0.366239
2164	0	-22.113	0	0	-22.1908	1.39176	4.67701	-0.199124	0.0666524	-0.0845722	-24.6613	5.59E-15	16.4229	0	0	0.10309	-1.645	20.6364	0.593916	-12.4976	341.057	645.322	416.832	416.832	416.832	-8.44821	-21.981	-0.675021	-268.051	307.83	227.126	194.682	194.682	194.682	-22.0905	0.951862	8.36957	1.16206	0.996653	-6.17081	1.25061	0.0655267	0.250654	-533.842	88.2503	-2.20985	0	0	0.379684
2165	0	-20.3848	0	0	-20.4326	1.63238	3.83478	-0.195849	0.0884614	-0.0480514	-19.1445	0	21.0226	0	0	0.109506	-1.85415	20.0791	0.321819	-7.87807	340.646	641.198	416.954	416.954	416.954	-8.52587	-21.8216	-1.75544	-273.653	310.165	232.56	194.682	194.682	194.682	-21.8553	-0.106926	8.65142	1.66156	1.42822	-5.68191	1.1603	0.150623	0.231103	-528.687	151.162	-5.77006	0	0	0.371138
2166	0	-18.6354	0	0	-18.6573	1.94812	2.72706	-0.205301	0.107158	-0.0137388	-16.9859	0	25.239	0	0	0.123488	-2.06057	19.4205	-0.0836211	-2.53991	340.319	636.058	417.058	417.059	417.059	-8.42169	-21.6107	-2.81199	-278.484	313.087	237.833	194.682	194.682	194.682	-21.5633	-1.1822	8.74717	2.19404	1.87531	-5.06044	1.0726	0.215755	0.255702	-531.549	202.534	-8.8151	0	0	0.371765
2167	0	-16.9632	0	0	-16.9685	2.32294	1.40937	-0.226926	0.121606	0.0138645	-18.3191	0	28.8566	0	0	0.146027	-2.24147	18.679	-0.612936	3.38258	340.165	630.004	417.128	417.128	417.128	-8.10629	-21.289	-3.77886	-282.48	316.662	242.802	194.682	194.682	194.682	-21.165	-2.21722	8.61362	2.73583	2.29361	-4.33833	0.987694	0.253762	0.332611	-538.851	238.433	-10.468	0	0	0.402651
2168	0	-15.4084	0	0	-15.4084	2.74214	-0.0661155	-0.257695	0.130879	0.0318774	-22.587	1.86E-15	31.554	0	0	0.172996	-2.37492	17.8681	-1.25056	9.78404	340.258	623.154	417.133	417.133	417.133	-7.54755	-20.8489	-4.61239	-285.494	320.938	247.381	194.682	194.682	194.682	-20.6624	-3.1719	8.2089	3.27304	2.63341	-3.55055	0.906676	0.262497	0.465204	-547.53	257.334	-10.1908	0	0	0.474374
2169	0	-13.9593	0	0	-13.9653	3.1953	-1.66095	-0.292548	0.133767	0.039151	-28.7148	-1.86E-15	32.8897	0	0	0.199039	-2.44153	16.9956	-1.977	16.5941	340.653	615.645	417.032	417.032	417.032	-6.71412	-20.3259	-5.28968	-287.323	325.944	251.551	194.682	194.682	194.682	-20.0999	-4.02142	7.49774	3.80406	2.84332	-2.7306	0.829916	0.244121	0.655326	-554.935	259.34	-7.87833	0	0	0.587
2170	0	-12.5682	0	0	-12.5901	3.67689	-3.35287	-0.326173	0.129094	0.0368636	-35.4834	1.12E-14	32.4095	0	0	0.220164	-2.42599	16.0624	-2.7706	23.78	341.382	607.626	416.781	416.781	416.781	-5.58323	-19.7833	-5.80469	-287.748	331.674	255.353	194.682	194.682	194.682	-19.5473	-4.75397	6.45906	4.34095	2.87583	-1.90683	0.759974	0.204694	0.899581	-560.827	245.703	-3.76871	0	0	0.733863
2171	0	-11.1719	0	0	-11.2174	4.18463	-5.12998	-0.354563	0.116398	0.0281283	-41.8731	-7.45E-15	29.814	0	0	0.234005	-2.31803	15.0628	-3.60857	31.3459	342.452	599.261	416.342	416.342	416.342	-4.14963	-19.2931	-6.16338	-286.565	338.076	258.868	194.682	194.682	194.682	-19.0811	-5.36842	5.09335	4.90999	2.69341	-1.10022	0.702424	0.153028	1.18972	-567.62	218.578	1.70963	0	0	0.905985
2172	0	-9.70954	0	0	-9.78278	4.71659	-6.9809	-0.375555	0.0960828	0.0166805	-47.233	-5.59E-15	25.0578	0	0	0.239038	-2.11289	13.9841	-4.46663	39.33	343.844	590.725	415.686	415.686	415.686	-2.43215	-18.9223	-6.37879	-283.618	345.048	262.199	194.682	194.682	194.682	-18.7687	-5.8718	3.42708	5.55073	2.27419	-0.324326	0.661694	0.10045	1.5137	-577.805	181.117	8.08094	0	0	1.09624
2173	0	-8.13478	0	0	-8.23428	5.26859	-8.88546	-0.38871	0.0692567	0.00614681	-51.2883	-6.52E-15	18.3763	0	0	0.234497	-1.81164	12.8081	-5.31825	47.7976	345.52	582.206	414.803	414.803	414.803	-0.476021	-18.7252	-6.46639	-278.8	352.435	265.441	194.682	194.682	194.682	-18.6622	-6.27597	1.51294	6.31378	1.61671	0.413546	0.640737	0.0587978	1.85822	-592.858	137.14	14.9678	0	0	1.30553
2174	0	-6.42066	0	0	-6.53715	5.83234	-10.8095	-0.393931	0.0378079	-0.000267843	-53.9483	7.80E-15	10.282	0	0	0.220928	-1.42114	11.5126	-6.13394	56.8315	347.428	573.898	413.707	413.707	413.707	1.64926	-18.7441	-6.4405	-272.057	360.036	268.666	194.682	194.682	194.682	-18.7981	-6.5939	-0.573392	7.25652	0.743186	1.11022	0.641387	0.0368508	2.20479	-612.714	90.7285	22.0333	0	0	1.54572
2175	0	-4.56086	0	0	-4.67557	6.39484	-12.704	-0.391316	0.00404306	-0.000641208	-55.2223	3.73E-15	1.47112	0	0	0.20068	-0.953947	10.0746	-6.881	66.5196	349.503	566.003	412.432	412.432	412.432	3.85627	-19.0106	-6.31181	-263.374	367.622	271.899	194.682	194.682	194.682	-19.2006	-6.83634	-2.74025	8.43705	-0.300483	1.76377	0.662687	0.0384768	2.53735	-634.853	45.7781	28.9247	0	0	1.83278
2176	0	-2.56816	0	0	-2.65283	6.93891	-14.5089	-0.380806	-0.0296906	0.00532334	-55.1335	5.59E-15	-7.29003	0	0	0.177407	-0.427806	8.47261	-7.52399	76.9417	351.676	558.723	411.032	411.032	411.032	6.0487	-19.5487	-6.08701	-252.773	374.957	275.115	194.682	194.682	194.682	-19.8848	-7.01004	-4.88918	9.9064	-1.44832	2.37035	0.704255	0.0584529	2.841	-655.371	4.5993	35.4255	0	0	2.17281
2177	0	-0.471738	0	0	-0.491146	7.44481	-16.1602	-0.362427	-0.0611872	0.0163157	-53.7279	-9.32E-15	-15.2544	0	0	0.155078	0.13558	6.69076	-8.02544	88.1563	353.88	552.262	409.576	409.576	409.576	8.13171	-20.3755	-5.77047	-240.302	381.819	278.234	194.682	194.682	194.682	-20.858	-7.11809	-6.92507	11.6996	-2.62254	2.92041	0.763822	0.085642	3.10612	-669.493	-31.5652	41.3659	0	0	2.54981
2178	0	1.68676	0	0	1.76959	7.89242	-17.5977	-0.336616	-0.0884067	0.0297421	-51.1144	9.32E-15	-21.7586	0	0	0.136806	0.712268	4.72119	-8.34721	100.191	356.049	546.819	408.142	408.142	408.142	10.0213	-21.5004	-5.3669	-226.037	388.024	281.141	194.682	194.682	194.682	-22.1203	-7.16143	-8.76527	13.8284	-3.7446	3.39571	0.836144	0.106473	3.328	-672.016	-62.2284	46.5871	0	0	2.91939
2179	0	3.85855	0	0	4.07572	8.26408	-18.7734	-0.304964	-0.109735	0.0422134	-47.535	3.73E-15	-26.2933	0	0	0.124012	1.27794	2.5662	-8.45252	113.033	358.129	542.582	406.805	406.805	406.806	11.6515	-22.925	-4.88425	-210.08	393.437	283.705	194.682	194.682	194.682	-23.665	-7.14112	-10.3463	16.277	-4.74643	3.76808	0.91179	0.111195	3.50525	-658.324	-86.9002	51.0287	0	0	3.217
2180	0	5.99351	0	0	6.36595	8.5474	-19.6584	-0.269671	-0.123163	0.0510624	-43.2981	-3.73E-15	-28.4554	0	0	0.116052	1.80935	0.238984	-8.30968	126.628	360.074	539.725	405.63	405.63	405.63	12.9787	-24.6433	-4.33533	-192.552	397.976	285.802	194.682	194.682	194.682	-25.4797	-7.0602	-11.6274	19.0036	-5.57787	4.0015	0.97714	0.0964525	3.63704	-625.021	-104.272	54.3712	0	0	3.37454
2181	0	8.04508	0	0	8.57884	8.73798	-20.248	-0.233724	-0.127368	0.0545832	-38.7757	-7.45E-15	-28.0844	0	0	0.110421	2.28536	-2.23671	-7.8972	140.871	361.853	538.4	404.662	404.662	404.662	13.9856	-26.6424	-3.73726	-173.593	401.616	287.343	194.682	194.682	194.682	-27.5485	-6.92475	-12.5942	21.9459	-6.20994	4.05768	1.01827	0.0642968	3.71918	-570.868	-113.107	56.3669	0	0	3.33891
2182	0	9.97396	0	0	10.6604	8.84076	-20.5641	-0.200092	-0.122092	0.0526575	-34.3068	0	-25.3175	0	0	0.103828	2.68794	-4.82756	-7.20971	155.608	363.449	538.721	403.923	403.923	403.923	14.6826	-28.9046	-3.10873	-153.353	404.386	288.28	194.682	194.682	194.682	-29.8535	-6.7438	-13.2593	25.0293	-6.634	3.90422	1.02076	0.0216008	3.74813	-496.099	-112.49	56.8266	0	0	3.08194
2183	0	11.7503	0	0	12.57	8.86942	-20.6519	-0.170982	-0.108745	0.0465348	-30.1284	3.73E-15	-20.6461	0	0	0.0937694	3.00362	-7.49218	-6.26382	170.637	364.859	540.759	403.406	403.406	403.407	15.1061	-31.4093	-2.46621	-131.986	406.364	288.619	194.682	194.682	194.682	-32.3774	-6.52838	-13.6608	28.1749	-6.85832	3.52376	0.975767	-0.0249511	3.71842	-403.256	-103.243	55.961	0	0	2.6128
2184	0	13.3535	0	0	14.2817	8.84358	-20.5727	-0.14752	-0.0902445	0.0383044	-26.3642	-5.59E-15	-14.8507	0	0	0.0797876	3.22523	-10.183	-5.10134	185.712	366.091	544.522	403.083	403.083	403.083	15.3133	-34.1344	-1.82081	-109.644	407.667	288.407	194.682	194.682	194.682	-35.1035	-6.29055	-13.857	31.3068	-6.90328	2.92144	0.881728	-0.0694927	3.62776	-296.625	-87.8747	54.3221	0	0	1.97865
2185	0	14.7701	0	0	15.7826	8.78482	-20.3922	-0.129967	-0.0702965	0.0301015	-23.0723	3.73E-15	-8.83268	0	0	0.0635186	3.35369	-12.8484	-3.78855	200.552	367.161	549.948	402.906	402.906	402.906	15.3732	-37.0561	-1.17711	-86.474	408.434	287.719	194.682	194.682	194.682	-38.0149	-6.04277	-13.9175	34.3555	-6.79656	2.12849	0.744915	-0.109592	3.47833	-181.868	-70.5209	52.6928	0	0	1.25802
2186	0	15.9911	0	0	17.0667	8.71243	-20.1692	-0.118779	-0.0528732	0.0239088	-20.3513	-2.80E-15	-3.4629	0	0	0.0476082	3.39904	-15.4351	-2.41038	214.863	368.083	556.906	402.818	402.818	402.818	15.3558	-40.1476	-0.534302	-62.6096	408.805	286.633	194.682	194.682	194.682	-41.092	-5.79755	-13.9129	37.2598	-6.5688	1.20036	0.580989	-0.143652	3.27576	-66.6159	-55.479	51.8037	0	0	0.551887
2187	0	17.0103	0	0	18.1322	8.63985	-19.945	-0.115013	-0.0392634	0.0206901	-18.3516	-2.80E-15	0.787726	0	0	0.034104	3.3798	-17.8907	-1.06012	228.357	368.866	565.193	402.757	402.757	402.757	15.3212	-43.3803	0.111593	-38.1635	408.9	285.223	194.682	194.682	194.682	-44.3125	-5.56663	-13.9031	39.9663	-6.25009	0.209088	0.40722	-0.169964	3.03261	41.8533	-45.5259	51.4825	0	0	-0.0510166
2188	0	17.8257	0	0	18.9799	8.57388	-19.7406	-0.119906	-0.0283669	0.0209009	-17.1918	1.40E-15	3.83397	0	0	0.0235417	3.32053	-20.1665	0.172075	240.771	369.51	574.555	402.668	402.667	402.667	15.3139	-46.7269	0.765638	-13.2149	408.814	283.552	194.682	194.682	194.682	-47.6538	-5.36069	-13.932	42.4301	-5.86696	-0.767326	0.243079	-0.18416	2.7636	136.071	-40.8636	50.6819	0	0	-0.487248
2189	0	18.4406	0	0	19.6148	8.51605	-19.5609	-0.131759	-0.0201673	0.0244388	-16.6281	3.15E-15	5.58153	0	0	0.0149995	3.24799	-22.22	1.2097	251.885	370.008	584.7	402.498	402.498	402.498	15.3644	-50.1641	1.4331	12.1961	408.618	281.689	194.682	194.682	194.682	-51.0968	-5.18937	-14.0285	44.6146	-5.44032	-1.65638	0.100702	-0.185346	2.48369	211.029	-41.3312	48.7737	0	0	-0.733551
2190	0	18.8587	0	0	20.0408	8.4639	-19.3986	-0.147294	-0.0149475	0.0307504	-16.2278	2.33E-16	5.9531	0	0	0.00740915	3.18689	-24.0169	1.99719	261.537	370.348	595.321	402.211	402.211	402.211	15.4889	-53.6706	2.1177	38.0615	408.36	279.704	194.682	194.682	194.682	-54.6225	-5.06073	-14.2067	46.4929	-4.98473	-2.40033	-0.0112696	-0.17265	2.20625	263.661	-45.4146	45.2544	0	0	-0.801662
2191	0	19.0764	0	0	20.2523	8.41198	-19.2366	-0.163903	-0.0133371	0.0386678	-15.6742	-4.14E-15	4.85509	0	0	0.000435047	3.15596	-25.5324	2.50379	269.623	370.519	606.119	401.782	401.782	401.782	15.6882	-57.2195	2.81908	64.39	408.066	277.663	194.682	194.682	194.682	-58.2054	-4.98007	-14.4645	48.0492	-4.50829	-2.96252	-0.0900501	-0.150084	1.94343	293.511	-52.0724	40.1969	0	0	-0.729204
2192	0	19.0778	0	0	20.2302	8.35272	-19.0513	-0.180658	-0.0160885	0.0462725	-14.9433	-1.46E-15	2.20702	0	0	-0.00537152	3.16556	-26.7519	2.72336	276.101	370.513	616.815	401.205	401.205	401.205	15.947	-60.7745	3.53087	91.1966	407.738	275.623	194.682	194.682	194.682	-61.8087	-4.94803	-14.7839	49.2795	-4.01393	-3.32894	-0.134703	-0.122208	1.70606	302.061	-60.1271	33.989	0	0	-0.566872
2193	0	18.8361	0	0	19.943	8.277	-18.814	-0.198085	-0.0232746	0.0509349	-14.308	0	-1.9229	0	0	-0.00892595	3.21681	-27.6714	2.67174	280.985	370.326	627.168	400.494	400.494	400.494	16.2327	-64.2904	4.23972	118.496	407.342	273.631	194.682	194.682	194.682	-65.3838	-4.95775	-15.1304	50.1918	-3.50055	-3.50652	-0.148308	-0.0946923	1.50071	293.151	-68.5571	27.0602	0	0	-0.367879
2194	0	18.3203	0	0	19.3562	8.17431	-18.4909	-0.217743	-0.0342912	0.0488365	-14.246	4.66E-15	-7.25577	0	0	-0.00928241	3.30259	-28.2975	2.38255	284.346	369.965	636.976	399.682	399.682	399.682	16.4943	-67.7194	4.92481	146.302	406.81	271.735	194.682	194.682	194.682	-68.8759	-4.99266	-15.4531	50.8064	-2.96499	-3.51879	-0.13428	-0.0738952	1.33292	272.412	-77.0619	20.01	0	0	-0.175121
2195	0	17.508	0	0	18.4453	8.03284	-18.0438	-0.240199	-0.0478246	0.0356201	-15.1406	-2.80E-15	-13.2551	0	0	-0.00622132	3.40961	-28.6475	1.90279	286.302	369.439	646.083	398.823	398.823	398.823	16.6635	-71.0207	5.55763	174.614	406.036	269.999	194.682	194.682	194.682	-72.2327	-5.02601	-15.6868	51.1536	-2.40413	-3.40089	-0.100689	-0.0647957	1.2031	247.729	-85.8754	13.4447	0	0	-0.015025
2196	0	16.3961	0	0	17.2092	7.84001	-17.4305	-0.264593	-0.0610249	0.00659263	-17.1254	-5.59E-15	-19.0417	0	0	-0.000740375	3.52132	-28.7484	1.28849	287.02	368.765	654.377	397.984	397.984	397.984	16.6585	-74.1693	6.1016	203.401	404.88	268.519	194.682	194.682	194.682	-75.414	-5.02338	-15.755	51.2725	-1.81719	-3.19451	-0.0588596	-0.0685177	1.10984	228.76	-95.3046	7.77279	0	0	0.10575
2197	0	15.0091	0	0	15.6792	7.58439	-16.6109	-0.28895	-0.0696906	-0.0421116	-20.0118	9.32E-15	-23.4792	0	0	0.00472043	3.62082	-28.6364	0.599905	286.706	367.964	661.788	397.24	397.24	397.24	16.3951	-77.159	6.51324	232.566	403.179	267.428	194.682	194.682	194.682	-78.3974	-4.949	-15.5784	51.2087	-1.20721	-2.94339	-0.0235256	-0.0833525	1.04828	226.083	-105.3	2.93285	0	0	0.197118
2198	0	13.404	0	0	13.9237	7.25875	-15.5561	-0.310505	-0.0696137	-0.112545	-23.2247	4.66E-15	-25.4376	0	0	0.00693477	3.69357	-28.3554	-0.102979	285.605	367.057	668.283	396.665	396.665	396.665	15.8024	-80.0014	6.74644	261.907	400.775	266.889	194.682	194.682	194.682	-81.1818	-4.77417	-15.0885	51.0113	-0.582391	-2.68959	-0.0108475	-0.104356	1.01207	249.925	-115.323	-1.37061	0	0	0.276203
2199	0	11.6715	0	0	12.048	6.86312	-14.2593	-0.325323	-0.0582876	-0.203727	-25.7222	-1.86E-15	-24.1258	0	0	0.00375111	3.72932	-27.9543	-0.765368	283.983	366.066	673.859	396.319	396.319	396.319	14.8404	-82.7207	6.76	291.088	397.543	267.072	194.682	194.682	194.682	-83.7876	-4.48509	-14.242	50.7307	0.0439477	-2.47007	-0.0368017	-0.125752	0.988683	308.415	-124.371	-5.51562	0	0	0.355118
2200	0	9.92957	0	0	10.183	6.40659	-12.7433	-0.327576	-0.035816	-0.311372	-25.9984	-9.09E-15	-19.3392	0	0	-0.00420833	3.72321	-27.4839	-1.34206	282.113	365.012	678.542	396.241	396.241	396.241	13.5131	-85.3439	6.52692	319.621	393.43	268.12	194.682	194.682	194.682	-86.2498	-4.08657	-13.0341	50.4145	0.653931	-2.31368	-0.113708	-0.141521	0.964215	406.331	-130.921	-9.83158	0	0	0.431716
2201	0	8.30494	0	0	8.46335	5.9074	-11.0639	-0.309714	-0.00472725	-0.427626	-22.3487	-1.98E-15	-11.5378	0	0	-0.0141366	3.67553	-26.9931	-1.80056	280.259	363.917	682.372	396.444	396.444	396.444	11.8732	-87.8844	6.04315	346.889	388.473	270.089	194.682	194.682	194.682	-88.6006	-3.60011	-11.5056	50.1046	1.22696	-2.23947	-0.24556	-0.147421	0.920883	542.724	-133.1	-14.5679	0	0	0.487859
2202	0	6.90223	0	0	6.99475	5.3915	-9.3069	-0.265766	0.0303121	-0.542388	-13.5934	-4.38E-15	-1.81732	0	0	-0.0234087	3.59061	-26.5252	-2.1228	278.656	362.796	685.396	396.909	396.909	396.909	10.0185	-90.3214	5.33432	372.19	382.816	272.877	194.682	194.682	194.682	-90.8436	-3.05777	-9.74276	49.8338	1.74214	-2.2559	-0.428795	-0.142674	0.843352	710.798	-129.851	-19.7504	0	0	0.499577
2203	0	5.771	0	0	5.82202	4.88945	-7.57926	-0.195398	0.0631746	-0.645156	0.117754	-4.54E-15	8.27553	0	0	-0.0298255	3.47522	-26.1144	-2.30585	277.489	361.663	687.662	397.593	397.593	397.593	8.07709	-92.5825	4.45859	394.825	376.698	276.168	194.682	194.682	194.682	-92.9299	-2.4945	-7.86874	49.623	2.18078	-2.36046	-0.650198	-0.129407	0.725152	897.245	-121.651	-25.2217	0	0	0.451839
2204	0	4.88641	0	0	4.91331	4.43189	-5.99194	-0.107291	0.087756	-0.728049	16.7892	-2.56E-15	17.1176	0	0	-0.029499	3.33703	-25.7837	-2.36118	276.886	360.526	689.206	398.435	398.435	398.436	6.18587	-94.5406	3.50283	414.188	370.416	279.43	194.682	194.682	194.682	-94.7487	-1.94191	-6.02415	49.48	2.52877	-2.53999	-0.891774	-0.113848	0.57524	1085.36	-111.477	-30.7247	0	0	0.352742
2205	0	4.15845	0	0	4.17213	4.04397	-4.63856	-0.0178348	0.0992572	-0.787448	32.8975	2.33E-15	23.3829	0	0	-0.0169959	3.18348	-25.5433	-2.31304	276.904	359.388	690.046	399.368	399.368	399.368	4.46557	-96.0358	2.5697	429.835	364.265	281.991	194.682	194.682	194.682	-96.1461	-1.42447	-4.34221	49.3991	2.77822	-2.77155	-1.13642	-0.101656	0.416952	1258.66	-103.392	-36.052	0	0	0.235359
2206	0	3.46969	0	0	3.47645	3.74037	-3.57549	0.0538573	0.0952054	-0.823581	44.4267	4.66E-16	26.3114	0	0	0.00819344	3.02112	-25.3911	-2.19587	277.533	358.247	690.175	400.326	400.326	400.326	2.99958	-96.9154	1.75693	441.502	358.474	283.182	194.682	194.682	194.682	-96.9656	-0.957167	-2.9237	49.3622	2.92863	-3.02414	-1.36904	-0.0986635	0.280063	1403.19	-102.062	-40.9151	0	0	0.148493
2207	0	2.72606	0	0	2.72934	3.52253	-2.81108	0.0937425	0.0787845	-0.83835	48.3165	1.40E-15	26.1003	0	0	0.0352364	2.85547	-25.3139	-2.05061	278.695	357.096	689.563	401.253	401.253	401.253	1.8225	-97.0815	1.13562	449.072	353.159	282.491	194.682	194.682	194.682	-97.0999	-0.543431	-1.82015	49.3411	2.98668	-3.26165	-1.5757	-0.103118	0.191543	1508.19	-107.719	-45.0568	0	0	0.139483
2208	0	1.89751	0	0	1.89907	3.38116	-2.31443	0.0944916	0.0579364	-0.832424	43.1527	-9.32E-16	23.7959	0	0	0.046811	2.69099	-25.2897	-1.92021	280.26	355.926	688.16	402.106	402.106	402.106	0.925265	-96.5245	0.739217	452.521	348.324	279.686	194.682	194.682	194.682	-96.5291	-0.175735	-1.03431	49.3014	2.9654	-3.44682	-1.73962	-0.106994	0.168591	1563.92	-116.024	-47.9645	0	0	0.239548
2209	0	1.03759	0	0	1.03825	3.30296	-2.03956	0.0541741	0.0416112	-0.80438	29.2686	2.10E-15	20.8261	0	0	0.0340726	2.53081	-25.2918	-1.8445	282.063	354.727	685.905	402.857	402.857	402.857	0.273744	-95.3361	0.567127	451.888	343.905	274.861	194.682	194.682	194.682	-95.3362	0.159544	-0.536334	49.2063	2.88304	-3.54618	-1.83738	-0.100715	0.220268	1559.95	-120.475	-48.8982	0	0	0.448843
2210	0	0.28222	0	0	0.282383	3.27828	-1.95278	-0.0229883	0.0364525	-0.752048	8.75057	6.99E-16	18.4673	0	0	0.00966298	2.37619	-25.2922	-1.85485	283.923	353.486	682.743	403.487	403.487	403.487	-0.168554	-93.7029	0.596926	447.294	339.832	268.434	194.682	194.682	194.682	-93.7025	0.473965	-0.285722	49.0226	2.76147	-3.5353	-1.84721	-0.0765039	0.344708	1488.86	-114.651	-47.4154	0	0	0.72629
2211	0	-0.172109	0	0	-0.172216	3.30613	-2.05068	-0.123901	0.0443766	-0.674563	-14.6495	1.40E-15	17.3306	0	0	0.0054967	2.22582	-25.2654	-1.96945	285.66	352.191	678.639	403.984	403.984	403.984	-0.423334	-91.8806	0.796509	438.986	336.077	261.083	194.682	194.682	194.682	-91.8806	0.769072	-0.24916	48.7247	2.62418	-3.4031	-1.75412	-0.0313142	0.528643	1349.94	-94.6368	-43.858	0	0	0.993432
2212	0	-0.113778	0	0	-0.113887	3.3944	-2.36097	-0.226284	0.0620339	-0.574819	-36.1091	-8.52E-16	17.1394	0	0	0.0502263	2.07525	-25.1921	-2.18993	287.118	350.834	673.596	404.337	404.337	404.337	-0.493287	-90.1469	1.1322	427.371	332.678	253.614	194.682	194.682	194.682	-90.1463	1.03394	-0.407929	48.2987	2.49482	-3.15517	-1.56312	0.0319335	0.749596	1154.76	-60.321	-39.5509	0	0	1.16228
2213	0	0.620911	0	0	0.621726	3.55534	-2.92626	-0.305424	0.0809003	-0.459328	-51.1339	-9.90E-16	16.8243	0	0	0.140397	1.91683	-25.0606	-2.50024	288.172	349.408	667.665	404.532	404.532	404.532	-0.37389	-88.7369	1.57313	413.003	329.719	246.773	194.682	194.682	194.682	-88.7339	1.25161	-0.751987	47.7452	2.39527	-2.81429	-1.29526	0.105053	0.984643	924.115	-16.6385	-36.0003	0	0	1.17222
2214	0	2.0889	0	0	2.09344	3.79757	-3.77599	-0.345667	0.0913227	-0.337413	-57.2639	-9.20E-15	15.2011	0	0	0.235173	1.74063	-24.8679	-2.86818	288.732	347.913	660.952	404.553	404.553	404.553	-0.0766564	-87.7843	2.09273	396.515	327.276	241.079	194.682	194.682	194.682	-87.7774	1.41309	-1.26306	47.0793	2.34395	-2.41848	-0.984662	0.178134	1.22174	683.449	28.6006	-33.9906	0	0	1.01681
2215	0	4.2172	0	0	4.23271	4.11945	-4.90235	-0.350162	0.0901853	-0.219218	-55.2288	2.10E-15	11.9883	0	0	0.28842	1.53629	-24.6178	-3.24991	288.743	346.358	653.612	404.379	404.379	404.379	0.35197	-87.2976	2.66821	378.542	325.369	236.736	194.682	194.682	194.682	-87.2865	1.52945	-1.89933	46.3289	2.35467	-2.01597	-0.667286	0.246232	1.46311	455.565	71.2201	-33.6695	0	0	0.742149
2216	0	6.83549	0	0	6.87664	4.50794	-6.25649	-0.331202	0.0824248	-0.114995	-47.6993	6.76E-15	8.02151	0	0	0.282816	1.29552	-24.3187	-3.59711	288.174	344.766	645.837	403.989	403.989	403.989	0.834463	-87.19	3.28084	359.654	323.946	233.685	194.682	194.682	194.682	-87.1755	1.63246	-2.59785	45.5306	2.43495	-1.65743	-0.379318	0.311578	1.71584	261.239	112.065	-35.2053	0	0	0.427929
2217	0	9.73491	0	0	9.82591	4.94345	-7.76584	-0.297477	0.0729675	-0.0320325	-37.3986	-5.01E-15	4.27366	0	0	0.230946	1.01459	-23.9798	-3.86592	287.005	343.175	637.841	403.366	403.366	403.366	1.28705	-87.3311	3.91721	340.324	322.928	231.714	194.682	194.682	194.682	-87.314	1.76301	-3.29364	44.7244	2.58592	-1.38705	-0.153062	0.372669	1.97434	116.296	150.755	-38.3843	0	0	0.152651
2218	0	12.7117	0	0	12.8858	5.40431	-9.35078	-0.256639	0.0623821	0.0274522	-26.7465	-3.20E-16	1.18637	0	0	0.15958	0.696426	-23.6075	-4.02649	285.213	341.636	629.833	402.503	402.504	402.503	1.64187	-87.5854	4.56617	320.915	322.237	230.543	194.682	194.682	194.682	-87.5648	1.95694	-3.93408	43.9473	2.8019	-1.23293	-0.00489859	0.422004	2.22593	25.8531	183.273	-41.9959	0	0	-0.0383034
2219	0	15.5925	0	0	15.8881	5.86823	-10.9312	-0.217627	0.0526152	0.0656582	-17.7173	3.55E-15	-0.883089	0	0	0.0951803	0.351534	-23.2029	-4.07074	282.764	340.211	622.001	401.412	401.412	401.412	1.85537	-87.8347	5.21309	301.677	321.809	229.878	194.682	194.682	194.682	-87.8079	2.23558	-4.48117	43.2267	3.07108	-1.19949	0.0683602	0.453124	2.45814	-15.3789	207.049	-44.8004	0	0	-0.138897
2220	0	18.2507	0	0	18.705	6.31407	-12.4337	-0.185596	0.0442118	0.0853054	-11.2551	-9.10E-16	-1.94161	0	0	0.0507692	-0.0025732	-22.7598	-4.01567	279.601	338.968	614.494	400.124	400.124	400.124	1.91338	-87.9951	5.84053	282.767	321.597	229.473	194.682	194.682	194.682	-87.9585	2.6012	-4.91444	42.576	3.37695	-1.26468	0.0776625	0.458952	2.65745	-15.8089	219.27	-45.6681	0	0	-0.162335
2221	0	20.61	0	0	21.2517	6.72375	-13.7986	-0.162006	0.036173	0.0897948	-7.42967	2.40E-15	-2.27695	0	0	0.0266053	-0.343565	-22.2653	-3.90096	275.652	337.967	607.414	398.693	398.693	398.693	1.82896	-88.0211	6.43061	264.265	321.572	229.143	194.682	194.682	194.682	-87.9711	3.03798	-5.2304	41.9917	3.70019	-1.38276	0.0464673	0.433154	2.81749	12.0464	217.171	-43.5644	0	0	-0.130413
2222	0	22.6367	0	0	23.4803	7.0835	-14.9836	-0.147593	0.0279562	0.0831079	-5.93251	3.79E-15	-2.17114	0	0	0.0173553	-0.647899	-21.7022	-3.78009	270.841	337.255	600.819	397.189	397.189	397.189	1.63424	-87.8982	6.96747	246.186	321.713	228.774	194.682	194.682	194.682	-87.8327	3.51768	-5.43859	41.4533	4.0209	-1.494	0.000796902	0.374291	2.93685	54.443	200.271	-38.1499	0	0	-0.0631245
2223	0	24.3303	0	0	25.374	7.3848	-15.9657	-0.140985	0.0185198	0.0692788	-6.10637	-1.30E-15	-1.96594	0	0	0.0156647	-0.894783	-21.0515	-3.70862	265.098	336.856	594.738	395.693	395.693	395.693	1.37096	-87.6349	7.44019	228.497	322.003	228.313	194.682	194.682	194.682	-87.5537	4.00734	-5.55778	40.927	4.32067	-1.53714	-0.038062	0.285149	3.0189	99.4382	169.715	-29.7875	0	0	0.0250984
2224	0	25.7114	0	0	26.9386	7.62424	-16.7392	-0.139892	0.00811995	0.0519665	-7.21397	2.05E-15	-1.84972	0	0	0.0160962	-1.0695	-20.2959	-3.733	258.378	336.77	589.18	394.286	394.286	394.286	1.08069	-87.2524	7.84344	211.136	322.418	227.75	194.682	194.682	194.682	-87.1567	4.47645	-5.61061	40.3708	4.5841	-1.46122	-0.0569419	0.17468	3.07068	138.137	129.069	-19.6557	0	0	0.121943
2225	0	26.8107	0	0	28.1933	7.80297	-17.3122	-0.142587	-0.00248699	0.0341609	-8.67595	-3.52E-15	-1.91616	0	0	0.0159304	-1.16581	-19.4216	-3.882	250.664	336.972	584.146	393.042	393.042	393.042	0.798852	-86.7752	8.17661	194.029	322.927	227.108	194.682	194.682	194.682	-86.6673	4.90081	-5.61953	39.7414	4.80026	-1.23485	-0.049289	0.0544193	3.09889	164.611	82.8842	-9.28594	0	0	0.214693
2226	0	27.6609	0	0	29.1642	7.92539	-17.7026	-0.146742	-0.0125422	0.0179566	-9.97484	-4.51E-16	-2.20503	0	0	0.0141473	-1.18704	-18.4198	-4.16098	241.972	337.414	579.647	392.02	392.02	392.02	0.552005	-86.2257	8.44175	177.103	323.496	226.424	194.682	194.682	194.682	-86.1081	5.26353	-5.60364	39.0015	4.96331	-0.852218	-0.0143724	-0.0626232	3.11205	176.008	35.7247	-0.0597195	0	0	0.29036
2227	0	28.2906	0	0	29.8772	7.99768	-17.9323	-0.150655	-0.021033	0.00450867	-10.7843	2.74E-15	-2.66846	0	0	0.0110036	-1.1458	-17.2885	-4.54961	232.35	338.035	575.701	391.261	391.261	391.261	0.357424	-85.6198	8.64018	160.292	324.087	225.735	194.682	194.682	194.682	-85.4947	5.55346	-5.576	38.1248	5.0733	-0.335517	0.0412734	-0.164448	3.11372	172.861	-8.19182	6.95197	0	0	0.338954
2228	0	28.72	0	0	30.3531	8.02651	-18.0238	-0.153616	-0.0272865	-0.00575812	-10.995	3.32E-15	-3.23214	0	0	0.0072311	-1.06202	-16.0319	-5.00409	221.875	338.762	572.344	390.782	390.782	390.782	0.224435	-84.9639	8.76982	143.545	324.667	225.075	194.682	194.682	194.682	-84.8337	5.76269	-5.54259	37.0995	5.13607	0.267721	0.108528	-0.24083	3.10645	157.833	-45.425	11.2264	0	0	0.355528
2229	0	28.9602	0	0	30.6047	8.018	-17.9968	-0.154895	-0.0308379	-0.0127907	-10.59	-2.27E-15	-3.78836	0	0	0.00351861	-0.959482	-14.6602	-5.46384	210.644	339.517	569.618	390.584	390.584	390.584	0.156244	-84.2556	8.8242	126.824	325.205	224.464	194.682	194.682	194.682	-84.1223	5.88464	-5.50266	35.9282	5.16231	0.892026	0.176258	-0.285522	3.08887	134.919	-73.5676	12.7784	0	0	0.341624
2230	0	29.0132	0	0	30.6363	7.97695	-17.8665	-0.154693	-0.0320124	-0.0167198	-9.71627	-5.82E-17	-4.26705	0	0	0.000434804	-0.861683	-13.188	-5.86133	198.765	340.229	567.568	390.651	390.651	390.651	0.151672	-83.4842	8.79288	110.105	325.681	223.905	194.682	194.682	194.682	-83.3501	5.91303	-5.4501	34.6258	5.16618	1.46488	0.236292	-0.296791	3.05894	107.899	-91.6003	12.2077	0	0	0.302548
2231	0	28.874	0	0	30.4453	7.9063	-17.6418	-0.153915	-0.0313058	-0.0179744	-8.62402	1.63E-15	-4.59292	0	0	-0.00174476	-0.788023	-11.6319	-6.13284	186.351	340.839	566.233	390.954	390.954	390.954	0.205954	-82.6333	8.66353	93.3754	326.084	223.392	194.682	194.682	194.682	-82.501	5.84238	-5.37538	33.2148	5.16307	1.91832	0.282107	-0.277042	3.01649	80.3867	-99.4942	10.3843	0	0	0.247096
2232	0	28.534	0	0	30.0253	7.80707	-17.3253	-0.153219	-0.0294872	-0.0170021	-7.52223	-2.33E-15	-4.7151	0	0	-0.00308109	-0.75097	-10.0091	-6.22794	173.512	341.305	565.64	391.462	391.462	391.462	0.311313	-81.6845	8.42552	76.6352	326.407	222.911	194.682	194.682	194.682	-81.5568	5.66986	-5.26832	31.7219	5.16712	2.19908	0.313297	-0.230928	2.96125	54.2858	-97.9467	8.28738	0	0	0.182217
2233	0	27.9843	0	0	29.3699	7.6788	-16.9145	-0.153336	-0.0273058	-0.014461	-6.56518	2.33E-16	-4.59564	0	0	-0.00391477	-0.754764	-8.33514	-6.11584	160.348	341.614	565.803	392.145	392.145	392.145	0.457391	-80.6205	8.07404	59.8939	326.651	222.447	194.682	194.682	194.682	-80.5004	5.39742	-5.121	30.1736	5.18922	2.27504	0.330693	-0.165879	2.89434	30.951	-88.3445	6.6946	0	0	0.115248
2234	0	27.2179	0	0	28.4754	7.52011	-16.4036	-0.154524	-0.025001	-0.0109454	-5.7724	6.99E-16	-4.17249	0	0	-0.0047162	-0.795577	-6.62332	-5.78821	146.95	341.774	566.717	392.972	392.972	392.972	0.631404	-79.4272	7.61291	43.1696	326.819	221.986	194.682	194.682	194.682	-79.3174	5.03368	-4.92946	28.5943	5.23532	2.13782	0.338476	-0.0892872	2.81798	10.5154	-72.0801	5.98073	0	0	0.0506561
2235	0	26.2303	0	0	27.3422	7.32949	-15.7862	-0.155763	-0.0222462	-0.0070096	-4.96234	-1.05E-15	-3.36638	0	0	-0.00568945	-0.862871	-4.8845	-5.25854	133.397	341.821	568.362	393.921	393.921	393.921	0.818869	-78.0942	7.05584	26.4857	326.915	221.522	194.682	194.682	194.682	-77.9971	4.59452	-4.69467	27.0044	5.3057	1.80162	0.340149	-0.00928298	2.73231	-7.32061	-50.8749	6.14242	0	0	-0.0086363
2236	0	25.0175	0	0	25.9721	7.10649	-15.0589	-0.154864	-0.0178553	-0.00310366	-3.81805	3.67E-15	-2.0643	0	0	-0.00651788	-0.941754	-3.12737	-4.55896	119.759	341.81	570.709	394.975	394.975	394.975	1.00595	-76.612	6.4253	9.86701	326.949	221.042	194.682	194.682	194.682	-76.5289	4.10146	-4.42303	25.4205	5.39547	1.29938	0.339039	0.0670481	2.63744	-23.3179	-26.2166	6.79885	0	0	-0.0622243
2237	0	23.5699	0	0	24.3631	6.85303	-14.226	-0.150277	-0.011019	0.000300438	-2.13664	-1.60E-16	-0.251299	0	0	-0.00646872	-1.0156	-1.35904	-3.73525	106.097	341.804	573.714	396.118	396.118	396.118	1.18328	-74.9667	5.75031	-6.66821	326.94	220.525	194.682	194.682	194.682	-74.898	3.57843	-4.12724	23.8549	5.49584	0.677343	0.33756	0.133094	2.53212	-38.5054	-0.0266575	7.52184	0	0	-0.111405
2238	0	21.8705	0	0	22.5059	6.57408	-13.3018	-0.142227	-0.00196689	0.00298151	0.00129301	2.45E-15	1.91717	0	0	-0.00479361	-1.06883	0.41432	-2.841	92.4659	341.871	577.329	397.338	397.339	397.338	1.34847	-73.137	5.06329	-23.114	326.92	219.925	194.682	194.682	194.682	-73.0821	3.04888	-3.82616	22.3172	5.59587	-0.0111565	0.341181	0.183592	2.4182	-55.1386	25.3606	8.01527	0	0	-0.161759
2239	0	19.8958	0	0	20.3845	6.27693	-12.3092	-0.132014	0.00800301	0.00474646	2.29189	-2.10E-15	4.12579	0	0	-0.000963712	-1.08905	2.18686	-1.9311	78.9164	342.065	581.503	398.621	398.621	398.621	1.505	-71.0961	4.39721	-39.4785	326.936	219.183	194.682	194.682	194.682	-71.0538	2.53464	-3.54254	20.8138	5.68447	-0.712266	0.354148	0.214528	2.29584	-75.3754	47.2946	8.12632	0	0	-0.218611
2240	0	17.6213	0	0	17.9797	5.96957	-11.2742	-0.121649	0.0174951	0.0052179	4.28464	-2.56E-15	6.03114	0	0	0.00458647	-1.06846	3.9526	-1.05609	65.5011	342.43	586.176	399.952	399.952	399.952	1.65861	-68.8166	3.78286	-55.7808	327.038	218.236	194.682	194.682	194.682	-68.7851	2.05622	-3.29877	19.3495	5.75204	-1.37715	0.382388	0.223163	2.16914	-101.206	63.1215	7.80713	0	0	-0.286961
2241	0	15.0267	0	0	15.2749	5.65909	-10.2207	-0.113832	0.024829	0.00342471	5.43774	3.26E-15	7.28566	0	0	0.00977683	-1.00434	5.70509	-0.256973	52.2781	342.985	591.29	401.313	401.313	401.313	1.81359	-66.2753	3.24698	-72.0477	327.272	217.026	194.682	194.682	194.682	-66.2527	1.63375	-3.11284	17.9276	5.79156	-1.9669	0.428382	0.20904	2.04182	-132.929	70.783	7.01865	0	0	-0.36713
2242	0	12.1038	0	0	12.2628	5.35023	-9.16553	-0.110793	0.0286322	-0.00186422	5.27591	2.80E-15	7.63018	0	0	0.0109761	-0.898857	7.43712	0.438162	39.3157	343.73	596.779	402.687	402.687	402.687	1.96819	-63.4605	2.811	-88.3072	327.668	215.525	194.682	194.682	194.682	-63.4447	1.28817	-2.99359	16.5502	5.79935	-2.45562	0.493342	0.172025	1.91732	-169.835	68.3423	5.81971	0	0	-0.456973
2243	0	8.86188	0	0	8.95226	5.04482	-8.11561	-0.113348	0.0287025	-0.0122326	3.49919	2.80E-15	6.98727	0	0	0.00381169	-0.758168	9.14026	1.01573	26.6957	344.641	602.57	404.057	404.057	404.057	2.11233	-60.3757	2.49055	-104.584	328.233	213.743	194.682	194.682	194.682	-60.3645	1.04136	-2.93768	15.2188	5.7752	-2.83176	0.575674	0.115059	1.79957	-209.795	55.4108	4.16115	0	0	-0.550636
2244	0	5.33085	0	0	5.37183	4.74274	-7.07152	-0.122533	0.0255085	-0.0285619	-0.178891	1.40E-15	5.3977	0	0	-0.0166349	-0.59142	10.8044	1.47602	14.5162	345.674	608.583	405.405	405.405	405.405	2.22941	-57.0414	2.2954	-120.896	328.947	211.738	194.682	194.682	194.682	-57.0321	0.913935	-2.9302	13.9351	5.72243	-3.09731	0.673578	0.0412593	1.69009	-251.35	32.1671	2.06236	0	0	-0.643754
2245	0	1.5657	0	0	1.57442	4.44349	-6.03231	-0.139891	0.0185924	-0.0514367	-6.02138	-2.80E-15	2.85297	0	0	-0.0540907	-0.409555	12.4174	1.83057	2.89271	346.769	614.722	406.716	406.716	406.716	2.30058	-53.4969	2.22932	-137.245	329.772	209.621	194.682	194.682	194.682	-53.4865	0.921458	-2.94784	12.702	5.64734	-3.2651	0.785182	-0.0448605	1.59239	-293.38	-1.00211	-0.344364	0	0	-0.731704
2246	0	-2.34756	0	0	-2.35652	4.14719	-4.99927	-0.165707	0.00725181	-0.0799065	-14.0194	-1.86E-15	-0.61489	0	0	-0.107816	-0.224341	13.9643	2.09809	-8.04331	347.854	620.879	407.973	407.973	407.973	2.30716	-49.8054	2.28775	-153.602	330.647	207.561	194.682	194.682	194.682	-49.7906	1.06974	-2.96058	11.5238	5.55873	-3.35471	0.907628	-0.14094	1.50567	-335.827	-43.9197	-2.7814	0	0	-0.810933
2247	0	-6.28802	0	0	-6.30326	3.85507	-3.97747	-0.197925	-0.00796215	-0.111473	-23.6961	-4.66E-15	-4.74856	0	0	-0.169901	-0.047607	15.4279	2.29953	-18.1471	348.853	626.93	409.158	409.158	409.158	2.23183	-46.057	2.45374	-169.884	331.493	205.779	194.682	194.682	194.682	-46.035	1.34898	-2.93322	10.4074	5.46679	-3.38758	1.03875	-0.240874	1.42487	-379.557	-93.9162	-4.99932	0	0	-0.877066
2248	0	-10.1027	0	0	-10.1165	3.56962	-2.97641	-0.231799	-0.0251119	-0.142498	-34.0099	9.32E-16	-9.04432	0	0	-0.224735	0.109187	16.7887	2.45333	-27.267	349.688	632.737	410.253	410.253	410.253	2.06074	-42.3665	2.69375	-185.944	332.218	204.521	194.682	194.682	194.682	-42.3359	1.72819	-2.82912	9.36171	5.38238	-3.38238	1.1735	-0.339198	1.34152	-424.494	-146.785	-6.6858	0	0	-0.921335
2249	0	-13.6189	0	0	-13.6274	3.29485	-2.01101	-0.26084	-0.0410016	-0.16917	-43.4686	0	-12.8182	0	0	-0.253523	0.235227	18.0261	2.57144	-35.2529	350.289	638.146	411.241	411.241	411.241	1.78589	-38.8624	2.95579	-201.579	332.737	204.017	194.682	194.682	194.682	-38.8247	2.15273	-2.61622	8.39736	5.31572	-3.35106	1.30492	-0.427018	1.24565	-468.932	-195.946	-7.58063	0	0	-0.931786
2250	0	-16.6649	0	0	-16.6681	3.03658	-1.10253	-0.279418	-0.0531316	-0.188511	-50.5273	-8.39E-15	-15.508	0	0	-0.243171	0.320518	19.1201	2.6569	-41.9674	350.597	642.995	412.108	412.108	412.108	1.40704	-35.6693	3.17178	-216.562	332.985	204.441	194.682	194.682	194.682	-35.6294	2.54794	-2.27319	7.52528	5.27573	-3.29654	1.42348	-0.497384	1.12846	-509.34	-235.31	-7.48687	0	0	-0.898097
2251	0	-19.0947	0	0	-19.0949	2.80243	-0.278356	-0.283944	-0.0602493	-0.199318	-53.9341	5.59E-15	-16.831	0	0	-0.193894	0.356231	20.0525	2.70292	-47.2978	350.568	647.118	412.844	412.844	412.844	0.930395	-32.888	3.26514	-230.688	332.932	205.885	194.682	194.682	194.682	-32.8532	2.82976	-1.79129	6.7553	5.26886	-3.21189	1.51725	-0.542655	0.987217	-540.599	-259.368	-6.47134	0	0	-0.816379
2252	0	-20.8107	0	0	-20.8114	2.60131	0.429676	-0.273249	-0.0622565	-0.201414	-53.0296	-2.80E-15	-16.807	0	0	-0.120786	0.335284	20.8093	2.69377	-51.1684	350.177	650.355	413.449	413.449	413.449	0.363922	-30.5775	3.16195	-243.82	332.575	208.351	194.682	194.682	194.682	-30.5554	2.91947	-1.17048	6.09444	5.29852	-3.08129	1.57671	-0.557622	0.824274	-558.88	-264.476	-4.82854	0	0	-0.695433
2253	0	-21.7822	0	0	-21.7856	2.4427	0.987952	-0.250545	-0.0583652	-0.195405	-48.1377	9.32E-16	-15.5177	0	0	-0.0477904	0.253259	21.3818	2.60734	-53.5503	349.422	652.562	413.934	413.934	413.934	-0.287351	-28.7429	2.80421	-255.92	331.928	211.762	194.682	194.682	194.682	-28.7387	2.75865	-0.413279	5.54545	5.36465	-2.88274	1.59719	-0.537387	0.647243	-563.678	-247.456	-3.08998	0	0	-0.555459
2254	0	-22.0481	0	0	-22.0547	2.33618	1.36279	-0.22254	-0.0475677	-0.181323	-40.5108	2.80E-15	-13.0308	0	0	0.00526834	0.109486	21.7677	2.41897	-54.4652	348.324	653.617	414.32	414.32	414.32	-1.0215	-27.3351	2.16133	-267.045	331.022	215.984	194.682	194.682	194.682	-27.3487	2.31942	0.477112	5.1063	5.46342	-2.59193	1.58072	-0.478702	0.471493	-559.305	-206.574	-1.88132	0	0	-0.421424
2255	0	-21.708	0	0	-21.7161	2.29025	1.52439	-0.197464	-0.0297982	-0.159172	-31.9902	-4.66E-15	-9.41355	0	0	0.0322587	-0.0920156	21.9708	2.10571	-53.985	346.924	653.428	414.639	414.639	414.638	-1.83648	-26.2623	1.23763	-277.318	329.909	220.852	194.682	194.682	194.682	-26.2865	1.60872	1.4939	4.7702	5.58754	-2.18656	1.53469	-0.383369	0.312117	-552.837	-143.362	-1.83034	0	0	-0.310967
2256	0	-20.8997	0	0	-20.9068	2.31008	1.4546	-0.182899	-0.00573295	-0.129267	-24.5134	2.56E-15	-4.67763	0	0	0.0408007	-0.341853	22.0011	1.65037	-52.2246	345.289	651.942	414.922	414.922	414.922	-2.72696	-25.4111	0.0729263	-286.872	328.668	226.18	194.682	194.682	194.682	-25.4311	0.665998	2.62244	4.5265	5.72651	-1.65039	1.46768	-0.257132	0.18503	-551.569	-62.3273	-3.4713	0	0	-0.227399
2257	0	-19.773	0	0	-19.7772	2.3951	1.15548	-0.182249	0.0246391	-0.0928902	-19.4592	3.96E-15	1.3105	0	0	0.0444652	-0.625341	21.8727	1.04451	-49.3302	343.499	649.148	415.2	415.2	415.2	-3.6811	-24.6704	-1.26345	-295.79	327.406	231.781	194.682	194.682	194.682	-24.6649	-0.444779	3.83622	4.36285	5.86729	-0.976216	1.38748	-0.110197	0.102948	-559.976	29.9068	-7.1281	0	0	-0.159485
2258	0	-18.4675	0	0	-18.4687	2.53855	0.650611	-0.195455	0.0600958	-0.0528599	-17.5044	-2.80E-15	8.53018	0	0	0.0542174	-0.923395	21.6027	0.290109	-45.4638	341.652	645.074	415.492	415.492	415.492	-4.67449	-23.9486	-2.68437	-304.076	326.265	237.472	194.682	194.682	194.682	-23.8929	-1.64765	5.09196	4.26758	5.99538	-0.167253	1.2968	0.0449325	0.0755247	-577.949	124.844	-12.6055	0	0	-0.0876534
2259	0	-17.0959	0	0	-17.0959	2.72908	-0.0201197	-0.220371	0.0983045	-0.0125888	-18.679	-2.80E-15	16.7149	0	0	0.0743309	-1.21435	21.2088	-0.600772	-40.7864	339.848	639.793	415.798	415.798	415.798	-5.66533	-23.185	-4.09922	-311.636	325.414	243.081	194.682	194.682	194.682	-23.0551	-2.86763	6.32812	4.2331	6.09615	0.763239	1.19872	0.194462	0.109538	-603.344	213.338	-19.0035	0	0	0.0073423
2260	0	-15.7355	0	0	-15.7371	2.95357	-0.810368	-0.253727	0.135938	0.0239725	-22.5096	7.45E-15	25.3002	0	0	0.103177	-1.47606	20.7068	-1.60733	-35.442	338.188	633.413	416.099	416.099	416.099	-6.59314	-22.3542	-5.42608	-318.291	325.032	248.457	194.682	194.682	194.682	-22.1316	-4.0397	7.46746	4.25882	6.15632	1.79347	1.09383	0.326916	0.209743	-631.507	287.636	-24.9334	0	0	0.139557
2261	0	-14.4246	0	0	-14.4309	3.2006	-1.67959	-0.291372	0.169302	0.053643	-28.173	-3.73E-15	33.4886	0	0	0.136439	-1.68804	20.1086	-2.70231	-29.5445	336.763	626.081	416.356	416.356	416.356	-7.38178	-21.4653	-6.60048	-323.794	325.299	253.477	194.682	194.682	194.682	-21.1417	-5.11343	8.4234	4.35378	6.16523	2.89544	0.984986	0.434956	0.377227	-658.027	342.816	-29.0264	0	0	0.316531
2262	0	-13.1666	0	0	-13.1804	3.46299	-2.60194	-0.328551	0.194823	0.0738712	-34.6753	1.49E-14	40.3733	0	0	0.170083	-1.83309	19.4206	-3.85421	-23.1686	335.649	617.97	416.511	416.511	416.511	-7.94768	-20.5557	-7.57933	-327.866	326.368	258.048	194.682	194.682	194.682	-20.1358	-6.05338	9.10961	4.53798	6.11593	4.03713	0.875318	0.514995	0.608005	-678.687	376.801	-30.4417	0	0	0.54088
2263	0	-11.9387	0	0	-11.9623	3.73869	-3.56961	-0.361317	0.2098	0.0836503	-41.124	-7.45E-15	45.1228	0	0	0.201741	-1.89851	18.6424	-5.02911	-16.3455	334.902	609.277	416.502	416.502	416.502	-8.2115	-19.6812	-8.34169	-330.228	328.351	262.116	194.682	194.682	194.682	-19.1836	-6.83856	9.45116	4.84215	6.00586	5.18434	0.769872	0.567034	0.893825	-691.377	390.043	-29.1524	0	0	0.811864
2264	0	-10.7023	0	0	-10.7371	4.02985	-4.58919	-0.386756	0.213081	0.0838227	-46.8353	1.49E-14	47.1636	0	0	0.230101	-1.87673	17.7665	-6.19176	-9.06438	334.552	600.209	416.27	416.269	416.27	-8.11119	-18.9049	-8.88691	-330.643	331.309	265.668	194.682	194.682	194.682	-18.3603	-7.46178	9.39556	5.30598	5.83717	6.30176	0.675385	0.593656	1.22213	-696.489	384.621	-25.822	0	0	1.1262
2265	0	-9.41262	0	0	-9.45938	4.34038	-5.67324	-0.40362	0.204458	0.0764999	-51.4289	-3.73E-15	46.2074	0	0	0.253688	-1.76552	16.779	-7.30616	-1.2783	334.6	590.983	415.769	415.769	415.769	-7.61229	-18.2887	-9.23043	-328.932	335.241	268.726	194.682	194.682	194.682	-17.7356	-7.92884	8.92042	5.97463	5.61685	7.35366	0.601133	0.597407	1.57881	-696.663	362.485	-21.1458	0	0	1.47756
2266	0	-8.02833	0	0	-8.08613	4.67362	-6.83188	-0.412044	0.184605	0.0647733	-54.7847	-1.12E-14	42.2812	0	0	0.270277	-1.56775	15.6612	-8.33561	7.0871	335.023	581.813	414.981	414.981	414.981	-6.71321	-17.8863	-9.39836	-324.986	340.084	271.349	194.682	194.682	194.682	-17.3658	-8.25707	8.03626	6.89374	5.35574	8.30392	0.553887	0.580259	1.94837	-694.748	325.3	-15.4552	0	0	1.85548
2267	0	-6.51877	0	0	-6.58419	5.03035	-8.06573	-0.41298	0.154949	0.0518942	-56.9406	-7.45E-15	35.7048	0	0	0.277356	-1.29097	14.3917	-9.24321	16.1214	335.772	572.912	413.914	413.914	413.914	-5.4455	-17.7396	-9.42182	-318.767	345.714	273.617	194.682	194.682	194.682	-17.2897	-8.47219	6.78499	8.10415	5.06767	9.11666	0.540362	0.543938	2.31531	-693.479	275.017	-8.66575	0	0	2.24811
2268	0	-4.86855	0	0	-4.93444	5.40759	-9.36199	-0.407635	0.117482	0.0405773	-57.9894	0	27.0285	0	0	0.273153	-0.947121	12.9493	-9.99249	25.916	336.777	564.483	412.608	412.608	412.608	-3.86996	-17.8778	-9.33167	-310.292	351.952	275.612	194.682	194.682	194.682	-17.5299	-8.6039	5.23527	9.6358	4.76806	9.75684	0.561206	0.490832	2.66416	-693.186	214.694	-0.607679	0	0	2.64017
2269	0	-3.07886	0	0	-3.13332	5.79814	-10.6935	-0.396621	0.0745536	0.0327277	-57.9583	-4.66E-15	16.9644	0	0	0.257394	-0.552076	11.316	-10.549	36.5505	337.96	556.727	411.135	411.135	411.135	-2.0707	-18.3191	-9.1548	-299.628	358.567	277.408	194.682	194.682	194.682	-18.0961	-8.68074	3.47643	11.503	4.47227	10.1918	0.613666	0.422804	2.98132	-692.462	147.865	8.91143	0	0	3.01188
2270	0	-1.16691	0	0	-1.19308	6.19107	-12.0209	-0.379882	0.0291195	0.0289894	-56.7961	2.56E-15	6.36258	0	0	0.231742	-0.125017	9.48022	-10.8819	48.0803	339.235	549.832	409.585	409.585	409.585	-0.146856	-19.0732	-8.9119	-286.872	365.298	279.047	194.682	194.682	194.682	-18.9886	-8.72567	1.61051	13.7014	4.19417	10.3928	0.689145	0.342777	3.25619	-687.73	79.2749	19.6	0	0	3.33604
2271	0	0.835451	0	0	0.858465	6.57296	-13.2981	-0.356903	-0.0156224	0.0291292	-54.422	-4.19E-15	-3.8717	0	0	0.199426	0.312484	7.43921	-10.9661	60.5263	340.52	543.984	408.058	408.058	408.058	1.79694	-20.1414	-8.6174	-272.152	371.871	280.537	194.682	194.682	194.682	-20.2005	-8.75366	-0.25701	16.207	3.94443	10.3368	0.776163	0.25354	3.47995	-674.8	13.7693	30.8571	0	0	3.57932
2272	0	2.88425	0	0	2.97893	6.92949	-14.4779	-0.32749	-0.0560065	0.0320142	-50.8413	-3.73E-15	-12.8053	0	0	0.164749	0.737847	5.20054	-10.7828	73.8675	341.743	539.356	406.654	406.654	406.654	3.66042	-21.5172	-8.28065	-255.618	378.027	281.843	194.682	194.682	194.682	-21.7173	-8.771	-2.02691	18.9784	3.72947	10.0075	0.859697	0.157291	3.64724	-649.143	-44.0362	41.7104	0	0	3.70293
2273	0	4.92702	0	0	5.11394	7.24742	-15.5191	-0.292686	-0.0885218	0.0360259	-46.2674	-3.73E-15	-19.6069	0	0	0.132146	1.12877	2.78284	-10.3223	88.0358	342.847	536.108	405.453	405.453	405.453	5.3577	-23.1859	-7.90834	-237.442	383.545	282.9	194.682	194.682	194.682	-23.5168	-8.77681	-3.61593	21.9605	3.55092	9.39735	0.925545	0.0580059	3.75442	-607.513	-90.0356	51.1237	0	0	3.6729
2274	0	6.90831	0	0	7.20253	7.51664	-16.3924	-0.255099	-0.110396	0.0394394	-41.1473	3.73E-15	-23.6813	0	0	0.10504	1.46479	0.215349	-9.58624	102.913	343.794	534.38	404.51	404.51	404.51	6.82588	-25.1253	-7.50653	-217.809	388.265	283.628	194.682	194.682	194.682	-25.5713	-8.76569	-4.96505	25.0892	3.40598	8.51017	0.961125	-0.0409793	3.80215	-548.115	-121.659	58.2569	0	0	3.46537
2275	0	8.77652	0	0	9.18512	7.73191	-17.0848	-0.21829	-0.120196	0.0410037	-36.054	-1.86E-15	-24.7973	0	0	0.08485	1.72892	-2.46318	-8.59129	118.33	344.561	534.279	403.844	403.844	403.844	8.03116	-27.31	-7.08171	-196.905	392.102	283.948	194.682	194.682	194.682	-27.8508	-8.73106	-6.04488	28.2956	3.28823	7.36477	0.957364	-0.133749	3.79055	-471.348	-137.772	62.7227	0	0	3.07756
2276	0	10.4902	0	0	11.0118	7.89377	-17.6019	-0.185851	-0.11832	0.040142	-31.5287	-5.59E-15	-23.1729	0	0	0.0708836	1.90961	-5.20656	-7.37232	134.072	345.143	535.872	403.443	403.443	403.443	8.97164	-29.7152	-6.6402	-174.907	395.048	283.806	194.682	194.682	194.682	-30.3286	-8.66808	-6.85776	31.51	3.18918	5.99818	0.910246	-0.215415	3.72246	-379.357	-139.429	64.5976	0	0	2.52977
2277	0	12.0226	0	0	12.6487	8.00795	-17.9649	-0.160613	-0.107241	0.0372325	-27.9405	-7.45E-15	-19.4711	0	0	0.0611873	2.00272	-7.96355	-5.98426	149.884	345.547	539.168	403.259	403.259	403.259	9.67489	-32.3203	-6.18654	-151.967	397.161	283.181	194.682	194.682	194.682	-32.9854	-8.57565	-7.43473	34.6651	3.09968	4.4675	0.820423	-0.282092	3.60009	-276.047	-129.974	64.5888	0	0	1.86897
2278	0	13.363	0	0	14.0812	8.08338	-18.2038	-0.144236	-0.0911768	0.0329176	-25.4138	-1.86E-15	-14.6765	0	0	0.053723	2.01309	-10.6806	-4.50082	165.482	345.789	544.113	403.226	403.226	403.226	10.1903	-35.1119	-5.72188	-128.21	398.552	282.092	194.682	194.682	194.682	-35.8115	-8.45683	-7.82768	37.6981	3.01152	2.84866	0.697063	-0.332228	3.42875	-167.112	-114.537	63.819	0	0	1.16702
2279	0	14.5155	0	0	15.3115	8.12912	-18.3484	-0.136426	-0.0748052	0.0281823	-23.7703	1.86E-15	-9.83803	0	0	0.0469284	1.95496	-13.3046	-3.00889	180.574	345.885	550.587	403.265	403.265	403.265	10.5772	-38.0832	-5.24346	-103.728	399.347	280.591	194.682	194.682	194.682	-38.8053	-8.31787	-8.09752	40.552	2.91879	1.23097	0.551883	-0.366429	3.21528	-58.6593	-98.6903	63.3464	0	0	0.50274
2280	0	15.4928	0	0	16.3522	8.15161	-18.4194	-0.135633	-0.0612829	0.0239233	-22.6613	-9.32E-16	-5.74356	0	0	0.0399837	1.85073	-15.7856	-1.59949	194.876	345.853	558.402	403.295	403.295	403.295	10.8919	-41.2297	-4.74586	-78.5863	399.669	278.753	194.682	194.682	194.682	-41.9679	-8.16658	-8.30182	43.1769	2.81839	-0.291899	0.400307	-0.384837	2.97001	42.8678	-86.3545	63.484	0	0	-0.0528066
2281	0	16.3086	0	0	17.2166	8.15343	-18.4251	-0.13986	-0.0517349	0.0208902	-21.7277	2.80E-15	-2.80082	0	0	0.0326084	1.72808	-18.0794	-0.356691	208.132	345.701	567.323	403.245	403.244	403.245	11.1788	-44.5428	-4.22353	-52.8365	399.612	276.664	194.682	194.682	194.682	-45.2954	-8.01124	-8.48624	45.5304	2.71015	-1.633	0.256159	-0.38732	2.7047	131.756	-79.0517	63.7038	0	0	-0.453482
2282	0	16.9702	0	0	17.9107	8.13378	-18.3631	-0.147961	-0.0455812	0.0194672	-20.7904	-4.66E-16	-1.07431	0	0	0.0249792	1.6159	-20.1488	0.652545	220.136	345.435	577.074	403.052	403.052	403.052	11.4669	-48.0044	-3.67328	-26.5203	399.24	274.405	194.682	194.682	194.682	-48.7732	-7.85996	-8.68092	47.5787	2.59617	-2.72252	0.132075	-0.374073	2.43296	203.142	-76.1863	62.9947	0	0	-0.681398
2283	0	17.4748	0	0	18.43	8.0902	-18.2254	-0.160308	-0.0410377	0.0197811	-19.9405	-9.32E-16	-0.394589	0	0	0.0175508	1.53989	-21.9648	1.3856	230.731	345.06	587.366	402.677	402.677	402.677	11.7705	-51.585	-3.09531	0.325773	398.592	272.051	194.682	194.682	194.682	-52.3738	-7.71984	-8.90116	49.2973	2.47978	-3.51525	0.0366862	-0.346278	2.16808	253.805	-75.7166	60.2059	0	0	-0.74677
2284	0	17.812	0	0	18.7624	8.02048	-18.0047	-0.176816	-0.0376071	0.0214654	-19.3179	5.59E-15	-0.68197	0	0	0.0107135	1.51907	-23.5067	1.82687	239.823	344.581	597.914	402.098	402.098	402.098	12.0922	-55.2473	-2.4922	27.6747	397.685	269.678	194.682	194.682	194.682	-56.0609	-7.59551	-9.15058	50.6707	2.36453	-3.99357	-0.0271311	-0.307481	1.92031	283.028	-76.0742	55.0825	0	0	-0.681776
2285	0	17.9669	0	0	18.8922	7.92342	-17.6964	-0.196835	-0.0360223	0.0233781	-19.0539	-6.06E-15	-1.97846	0	0	0.00490759	1.56363	-24.7622	1.98631	247.373	344.008	608.446	401.313	401.313	401.313	12.4239	-58.9506	-1.86785	55.5096	396.525	267.364	194.682	194.682	194.682	-59.7935	-7.4872	-9.42283	51.6932	2.25346	-4.16626	-0.0609934	-0.264176	1.69788	292.702	-76.8259	48.1937	0	0	-0.531886
2286	0	17.9228	0	0	18.8028	7.79827	-17.2972	-0.21961	-0.0372672	0.0237657	-19.2686	-2.33E-15	-4.33109	0	0	0.000642047	1.67435	-25.7274	1.89501	253.394	343.353	618.722	400.345	400.345	400.345	12.745	-62.6541	-1.22807	83.8199	395.097	265.191	194.682	194.682	194.682	-63.5286	-7.38878	-9.70061	52.3692	2.14871	-4.06435	-0.0691792	-0.221319	1.50582	286.501	-77.8279	40.4122	0	0	-0.344598
2287	0	17.6654	0	0	18.481	7.64358	-16.8013	-0.244372	-0.0421667	0.0200258	-20.0381	-5.59E-15	-7.70031	0	0	-0.00154724	1.84351	-26.4064	1.59959	257.946	342.63	628.534	399.237	399.237	399.237	13.0203	-66.3202	-0.582232	112.594	393.361	263.254	194.682	194.682	194.682	-67.2242	-7.28653	-9.95414	52.7127	2.05156	-3.73548	-0.0572341	-0.184203	1.34646	269.578	-79.7692	32.7486	0	0	-0.160519
2288	0	17.1881	0	0	17.9221	7.45603	-16.1965	-0.269714	-0.0501226	0.00858617	-21.2964	6.52E-15	-11.771	0	0	-0.00125494	2.05673	-26.812	1.15628	261.136	341.856	637.712	398.052	398.052	398.052	13.199	-69.9188	0.0538702	141.809	391.247	261.658	194.682	194.682	194.682	-70.8431	-7.15928	-10.1402	52.7481	1.96256	-3.23805	-0.0338959	-0.154687	1.22102	249.118	-82.8068	25.7522	0	0	-0.00529872
2289	0	16.4963	0	0	17.1346	7.23046	-15.4639	-0.293392	-0.0591136	-0.0143312	-22.7861	-4.66E-15	-15.9226	0	0	0.00164707	2.29566	-26.966	0.625057	263.11	341.045	646.128	396.868	396.868	396.868	13.2185	-73.4289	0.65574	171.41	388.656	260.521	194.682	194.682	194.682	-74.355	-6.98083	-10.2047	52.5101	1.88177	-2.63505	-0.0110191	-0.132862	1.12683	233.706	-86.8294	19.5313	0	0	0.116427
2290	0	15.6105	0	0	16.144	6.9609	-14.5813	-0.312895	-0.0660957	-0.0525397	-24.0908	5.59E-15	-19.3018	0	0	0.00657736	2.54096	-26.8992	0.0640128	264.054	340.209	653.687	395.775	395.775	395.775	13.0126	-76.8382	1.18917	201.282	385.474	259.972	194.682	194.682	194.682	-77.7381	-6.72449	-10.0885	52.0437	1.80911	-1.98841	-0.00328359	-0.117452	1.06021	233.249	-91.4773	13.8882	0	0	0.220012
2291	0	14.5679	0	0	14.9933	6.64297	-13.5307	-0.324737	-0.0670306	-0.108608	-24.565	-2.80E-15	-20.9174	0	0	0.0117546	2.77505	-26.6507	-0.475657	264.185	339.356	660.333	394.862	394.862	394.862	12.5234	-80.1395	1.61231	231.224	381.593	260.135	194.682	194.682	194.682	-80.9777	-6.36894	-9.73683	51.4034	1.7445	-1.35368	-0.0256895	-0.104445	1.01383	257.531	-95.3768	8.26401	0	0	0.332041
2292	0	13.4194	0	0	13.7413	6.27686	-12.309	-0.325816	-0.0582176	-0.183082	-23.5065	7.45E-15	-19.9156	0	0	0.0141751	2.98395	-26.2668	-0.953282	263.744	338.49	666.042	394.208	394.208	394.208	11.7166	-83.3242	1.88171	260.922	376.939	261.103	194.682	194.682	194.682	-84.0639	-5.90416	-9.11245	50.6516	1.6882	-0.776212	-0.0894006	-0.0893066	0.977874	314.085	-96.809	2.13588	0	0	0.472863
2293	0	12.2254	0	0	12.4552	5.87018	-10.9378	-0.314114	-0.0385101	-0.273397	-20.3082	-1.75E-15	-15.9516	0	0	0.0111359	3.15795	-25.7981	-1.34078	262.981	337.61	670.816	393.872	393.872	393.872	10.5949	-86.3744	1.96233	289.938	371.508	262.91	194.682	194.682	194.682	-86.9854	-5.33583	-8.20844	49.854	1.64119	-0.28879	-0.198007	-0.0686792	0.942195	405.557	-94.6926	-4.62526	0	0	0.638222
2294	0	11.0473	0	0	11.2019	5.43885	-9.46899	-0.288302	-0.00996159	-0.373911	-14.5444	-3.63E-15	-9.35913	0	0	0.00252684	3.29111	-25.2958	-1.6229	262.142	336.712	674.682	393.879	393.879	393.879	9.20535	-89.2572	1.83891	317.731	365.383	265.497	194.682	194.682	194.682	-89.7234	-4.68561	-7.05685	49.0749	1.60557	0.0888957	-0.350146	-0.0431994	0.895122	529.445	-89.447	-11.7978	0	0	0.794523
2295	0	9.93679	0	0	10.035	5.00573	-7.98079	-0.248466	0.0225779	-0.476904	-6.18716	4.73E-15	-1.12763	0	0	-0.0080591	3.38031	-24.8079	-1.7967	261.453	335.783	677.683	394.222	394.222	394.222	7.63545	-91.9192	1.52499	343.695	358.743	268.678	194.682	194.682	194.682	-92.2433	-3.98754	-5.72911	48.3722	1.5849	0.349764	-0.536527	-0.0164895	0.830045	677.942	-82.8342	-19.0687	0	0	0.888631
2296	0	8.92416	0	0	8.98357	4.59722	-6.56672	-0.196829	0.0525423	-0.57417	4.22079	9.32E-16	7.29977	0	0	-0.0144585	3.42404	-24.3759	-1.86991	261.103	334.805	679.873	394.858	394.858	394.858	6.00008	-94.2864	1.06604	367.234	351.837	272.138	194.682	194.682	194.682	-94.4881	-3.28143	-4.32705	47.7927	1.58398	0.497918	-0.743794	0.00693804	0.742505	839.74	-77.7225	-26.1776	0	0	0.870583
2297	0	8.01166	0	0	8.04652	4.2385	-5.31801	-0.138143	0.0730981	-0.658856	15.5204	-3.96E-15	14.3654	0	0	-0.0111492	3.42123	-24.0314	-1.85819	261.234	333.758	681.306	395.717	395.717	395.717	4.42045	-96.2692	0.534281	387.817	344.939	275.446	194.682	194.682	194.682	-96.3787	-2.60534	-2.96568	47.368	1.60884	0.545996	-0.955369	0.0217296	0.639068	1001.99	-77.813	-32.9828	0	0	0.717409
2298	0	7.17576	0	0	7.19615	3.94825	-4.30369	-0.079267	0.0789467	-0.726658	26.077	2.80E-15	18.8051	0	0	0.00313704	3.37033	-23.7938	-1.78172	261.93	332.616	682.026	396.718	396.718	396.718	3.00038	-97.773	0.0142101	405.031	338.298	278.109	194.682	194.682	194.682	-97.8227	-1.98865	-1.75081	47.1116	1.66647	0.511936	-1.1587	0.0246362	0.529584	1153.49	-86.0955	-39.445	0	0	0.447959
2299	0	6.37882	0	0	6.39116	3.73426	-3.55406	-0.0274443	0.0690237	-0.775543	34.1222	-1.86E-15	20.1009	0	0	0.023744	3.26913	-23.6701	-1.66223	263.217	331.357	682.067	397.771	397.771	397.771	1.80644	-98.7141	-0.417064	418.59	332.073	279.643	194.682	194.682	194.682	-98.731	-1.44675	-0.757469	47.0179	1.76398	0.416362	-1.34518	0.0174389	0.430135	1285.23	-102.216	-45.5153	0	0	0.119147
2300	0	5.58603	0	0	5.59401	3.5921	-3.05534	0.010909	0.0483018	-0.80526	38.0646	-1.40E-15	18.7452	0	0	0.0418078	3.11523	-23.6545	-1.52127	265.062	329.963	681.439	398.796	398.796	398.796	0.859019	-99.0359	-0.707142	428.316	326.313	279.65	194.682	194.682	194.682	-99.0388	-0.979044	-0.0174196	47.0636	1.90824	0.280763	-1.51039	0.0076222	0.357705	1390.78	-120.979	-50.9076	0	0	-0.191136
2301	0	4.7826	0	0	4.78817	3.50859	-2.76214	0.0291317	0.0260787	-0.815715	36.5768	9.32E-16	16.0221	0	0	0.0482296	2.907	-23.7306	-1.37976	267.379	328.425	680.136	399.725	399.725	399.725	0.139359	-98.7237	-0.834613	434.118	320.966	277.879	194.682	194.682	194.682	-98.7229	-0.571937	0.477908	47.21	2.10504	0.127014	-1.64938	0.00596568	0.326815	1463.93	-133.668	-54.9861	0	0	-0.407207
2302	0	3.99057	0	0	3.99477	3.46881	-2.62238	0.0195129	0.0121967	-0.806307	28.7305	-2.33E-16	13.4699	0	0	0.0383059	2.64491	-23.8735	-1.258	270.034	326.741	678.132	400.509	400.509	400.509	-0.391257	-97.8175	-0.803411	435.965	315.94	274.278	194.682	194.682	194.682	-97.8179	-0.20588	0.761646	47.4084	2.35784	-0.0225379	-1.75026	0.024411	0.353392	1496.89	-131.104	-57.0406	0	0	-0.476076
2303	0	3.28451	0	0	3.2879	3.46349	-2.6037	-0.023219	0.0140791	-0.775195	14.5615	4.66E-16	12.3591	0	0	0.0174113	2.33209	-24.0529	-1.17528	272.863	324.924	675.392	401.114	401.114	401.114	-0.76961	-96.4253	-0.631167	433.89	311.158	269.039	194.682	194.682	194.682	-96.4285	0.135822	0.871429	47.6047	2.66768	-0.145808	-1.79697	0.0710438	0.444614	1480.87	-106.238	-56.8672	0	0	-0.384152
2304	0	2.79646	0	0	2.79959	3.49393	-2.71063	-0.0963534	0.0338645	-0.720223	-4.28734	-2.10E-15	13.1757	0	0	0.00477536	1.97471	-24.2366	-1.1489	275.682	322.993	671.883	401.52	401.52	401.52	-1.01343	-94.7258	-0.338474	428.014	306.618	262.608	194.682	194.682	194.682	-94.7316	0.459501	0.832474	47.746	3.0326	-0.222058	-1.77188	0.146684	0.597343	1408.91	-56.9513	-55.1766	0	0	-0.165223
2305	0	2.69867	0	0	2.70232	3.57199	-2.98474	-0.185808	0.0672927	-0.640062	-24.424	3.38E-15	15.3901	0	0	0.0264344	1.58175	-24.3938	-1.19252	278.307	320.981	667.583	401.722	401.722	401.722	-1.11676	-92.9493	0.0560096	418.592	302.406	255.631	194.682	194.682	194.682	-92.9562	0.758331	0.651143	47.7858	3.44738	-0.233664	-1.66239	0.243563	0.795382	1279.53	12.5218	-53.4814	0	0	0.106101
2306	0	3.15854	0	0	3.1644	3.71467	-3.48536	-0.269118	0.104362	-0.537096	-41.5305	5.82E-16	17.6205	0	0	0.0940694	1.16399	-24.4983	-1.31394	280.566	318.928	662.495	401.718	401.718	401.718	-1.06159	-91.3314	0.535652	406.036	298.678	248.827	194.682	194.682	194.682	-91.3372	1.0174	0.321903	47.6894	3.90406	-0.168828	-1.47215	0.345381	1.01285	1101.86	91.7798	-53.431	0	0	0.340237
2307	0	4.2793	0	0	4.29116	3.93553	-4.25918	-0.325251	0.132425	-0.417883	-51.993	-5.65E-15	18.2201	0	0	0.186649	0.733028	-24.5304	-1.51344	282.312	316.882	656.662	401.511	401.511	401.511	-0.841983	-90.0539	1.08398	390.896	295.6	242.813	194.682	194.682	194.682	-90.0561	1.22586	-0.154645	47.4363	4.39197	-0.0232601	-1.21787	0.434347	1.23041	893.181	167.313	-55.6803	0	0	0.467914
2308	0	6.05517	0	0	6.08138	4.23639	-5.31066	-0.346079	0.142803	-0.292769	-54.5235	6.67E-15	16.2388	0	0	0.260405	0.300291	-24.4778	-1.78242	283.431	314.894	650.167	401.103	401.103	401.103	-0.488658	-89.1984	1.68209	373.803	293.271	237.961	194.682	194.682	194.682	-89.1954	1.3899	-0.751498	47.022	4.8984	0.198185	-0.928168	0.497425	1.44151	675.173	228.193	-59.5209	0	0	0.463628
2309	0	8.37075	0	0	8.42686	4.6045	-6.59201	-0.338252	0.137028	-0.174146	-50.4395	-6.41E-16	12.1892	0	0	0.283077	-0.123447	-24.335	-2.104	283.842	313.023	643.135	400.495	400.495	400.495	-0.0748449	-88.7422	2.30783	355.388	291.687	234.365	194.682	194.682	194.682	-88.7339	1.53709	-1.40896	46.457	5.40898	0.482019	-0.63431	0.532745	1.65446	469.417	271.319	-63.7083	0	0	0.346954
2310	0	11.0437	0	0	11.1542	5.01738	-8.021	-0.311726	0.121429	-0.0736375	-42.1673	2.53E-15	7.37131	0	0	0.252653	-0.528219	-24.1025	-2.45499	283.494	311.327	635.727	399.688	399.688	399.689	0.305616	-88.5934	2.93942	336.221	290.761	231.915	194.682	194.682	194.682	-88.5802	1.70801	-2.05184	45.7641	5.90857	0.808033	-0.370029	0.542343	1.8742	295.75	297.266	-66.9209	0	0	0.175016
2311	0	13.875	0	0	14.0722	5.45038	-9.50844	-0.274221	0.0993709	0.00227704	-32.1187	8.17E-15	2.79356	0	0	0.18921	-0.904533	-23.7838	-2.8102	282.36	309.865	628.12	398.689	398.689	398.689	0.568023	-88.631	3.55892	316.767	290.372	230.379	194.682	194.682	194.682	-88.6127	1.94227	-2.61264	44.9742	6.38177	1.15375	-0.161046	0.52515	2.09665	166.201	304.776	-67.3812	0	0	0.0163372
2312	0	16.6825	0	0	17.0026	5.88081	-10.9738	-0.235215	0.0748537	0.0530887	-22.5966	4.28E-15	-0.729649	0	0	0.121174	-1.24305	-23.3829	-3.14787	280.424	308.69	620.493	397.512	397.512	397.512	0.653775	-88.7336	4.1511	297.369	290.388	229.482	194.682	194.682	194.682	-88.7086	2.268	-3.04295	44.1206	6.8141	1.49988	-0.0159467	0.481503	2.31219	81.8244	294.39	-63.8682	0	0	-0.0848653
2313	0	19.3245	0	0	19.8014	6.29005	-12.3532	-0.20116	0.051667	0.0816851	-15.0496	5.61E-15	-2.77887	0	0	0.0682451	-1.53467	-22.9022	-3.45428	277.672	307.847	613.007	396.184	396.184	396.184	0.539238	-88.801	4.70528	278.249	290.687	228.965	194.682	194.682	194.682	-88.7677	2.69615	-3.31985	43.2329	7.19297	1.83495	0.0651453	0.413362	2.50792	38.5025	268.257	-56.1707	0	0	-0.113315
2314	0	21.7082	0	0	22.368	6.66465	-13.6027	-0.174017	0.0311137	0.092334	-9.92566	4.48E-15	-3.49369	0	0	0.035799	-1.77103	-22.3407	-3.72644	274.084	307.363	605.795	394.75	394.75	394.75	0.237419	-88.7664	5.21763	259.529	291.175	228.62	194.682	194.682	194.682	-88.724	3.21908	-3.44795	42.3318	7.50843	2.15815	0.0939582	0.324963	2.6745	27.8989	229.051	-44.7486	0	0	-0.0793287
2315	0	23.7849	0	0	24.6419	6.99588	-14.6962	-0.155132	0.0134805	0.0897038	-7.20767	5.39E-16	-3.27871	0	0	0.0208658	-1.94571	-21.6933	-3.9712	269.637	307.243	598.953	393.268	393.268	393.268	-0.209311	-88.5953	5.68996	241.25	291.782	228.303	194.682	194.682	194.682	-88.545	3.81304	-3.45353	41.4258	7.75411	2.47804	0.0850345	0.220649	2.80707	40.5663	179.995	-30.7047	0	0	-0.00498013
2316	0	25.5419	0	0	26.5966	7.27861	-15.6207	-0.143887	-0.00214239	0.0784457	-6.4285	3.01E-15	-2.69251	0	0	0.0163887	-2.05546	-20.9524	-4.20173	264.303	307.473	592.549	391.806	391.806	391.806	-0.741639	-88.2817	6.12704	223.391	292.461	227.931	194.682	194.682	194.682	-88.2265	4.44405	-3.37534	40.5103	7.92712	2.80898	0.0573411	0.107533	2.90727	66.2181	124.795	-15.4346	0	0	0.0854534
2317	0	26.9913	0	0	28.2313	7.50981	-16.3703	-0.138063	-0.0157494	0.0629639	-6.86167	-2.61E-15	-2.13118	0	0	0.0158922	-2.10133	-20.1086	-4.43181	258.058	308.019	586.624	390.434	390.434	390.434	-1.29725	-87.8398	6.53269	205.899	293.174	227.472	194.682	194.682	194.682	-87.7836	5.07469	-3.25416	39.57	8.02841	3.16499	0.0273848	-0.00472149	2.97746	95.5581	68.2433	-0.681357	0	0	0.173872
2318	0	28.1581	0	0	29.559	7.68776	-16.9432	-0.136085	-0.0268971	0.0463766	-7.87219	-1.97E-15	-1.8161	0	0	0.015629	-2.08946	-19.153	-4.66994	250.889	308.828	581.209	389.217	389.217	389.217	-1.82012	-87.294	6.9073	188.703	293.891	226.925	194.682	194.682	194.682	-87.24	5.6689	-3.12572	38.5825	8.06251	3.5538	0.00670314	-0.106135	3.02438	121.906	15.1327	11.8445	0	0	0.251864
2319	0	29.0708	0	0	30.5989	7.8117	-17.3401	-0.136166	-0.0351582	0.0308588	-8.89739	3.41E-15	-1.82667	0	0	0.0139971	-2.03111	-18.0785	-4.91501	242.798	309.837	576.331	388.209	388.209	388.209	-2.2662	-86.6701	7.24603	171.731	294.586	226.312	194.682	194.682	194.682	-86.62	6.19499	-3.01611	37.5236	8.03736	3.97238	0.0014262	-0.18854	3.05295	140.843	-30.6824	20.8841	0	0	0.316479
2320	0	29.7543	0	0	31.3692	7.88194	-17.5643	-0.137424	-0.0403399	0.0172463	-9.59929	3.58E-15	-2.14217	0	0	0.0110385	-1.9416	-16.8816	-5.15411	233.808	310.978	572.017	387.451	387.451	387.451	-2.60589	-85.9881	7.53845	154.92	295.238	225.656	194.682	194.682	194.682	-85.9421	6.62709	-2.93961	36.3722	7.96364	4.40496	0.0125106	-0.246661	3.06993	150.866	-66.7777	25.8274	0	0	0.367747
2321	0	30.2262	0	0	31.884	7.90014	-17.6222	-0.139754	-0.0428134	0.00590146	-9.86154	-9.90E-16	-2.70864	0	0	0.00749169	-1.83853	-15.5637	-5.36334	223.961	312.182	568.303	386.967	386.967	386.967	-2.82448	-85.2587	7.76966	138.216	295.833	224.979	194.682	194.682	194.682	-85.2153	6.94606	-2.89857	35.1149	7.85414	4.82399	0.0371549	-0.278437	3.07788	152.191	-92.1917	26.7892	0	0	0.404459
2322	0	30.4958	0	0	32.1525	7.86941	-17.5243	-0.142989	-0.0427573	-0.00341145	-9.68114	1.92E-15	-3.39183	0	0	0.00411551	-1.73929	-14.1306	-5.51121	213.325	313.386	565.228	386.765	386.765	386.765	-2.92166	-84.4822	7.92267	121.576	296.356	224.299	194.682	194.682	194.682	-84.4395	7.14045	-2.88474	33.7472	7.7226	5.19407	0.0698102	-0.284706	3.07986	146.751	-106.965	24.3863	0	0	0.425718
2323	0	30.5655	0	0	32.1795	7.79434	-17.2846	-0.146907	-0.040489	-0.0109688	-9.13597	-1.75E-15	-4.03782	0	0	0.0013791	-1.6586	-12.5927	-5.5642	201.98	314.536	562.835	386.84	386.84	386.84	-2.9089	-83.6493	7.98122	104.966	296.801	223.63	194.682	194.682	194.682	-83.6057	7.20655	-2.88235	32.274	7.58261	5.47801	0.10512	-0.267855	3.07453	136.663	-111.672	19.6029	0	0	0.42997
2324	0	30.4314	0	0	31.9666	7.68072	-16.9206	-0.151319	-0.0365508	-0.0168405	-8.35276	-3.44E-15	-4.50682	0	0	-0.000615927	-1.60647	-10.9633	-5.49296	190.021	315.594	561.162	387.175	387.175	387.175	-2.80608	-82.7435	7.93249	88.3605	297.166	222.982	194.682	194.682	194.682	-82.6983	7.14787	-2.87193	30.7076	7.44629	5.64352	0.139113	-0.232909	3.0611	123.58	-107.768	13.724	0	0	0.415787
2325	0	30.0864	0	0	31.5138	7.53484	-16.4511	-0.155561	-0.0316821	-0.0207154	-7.40773	2.33E-15	-4.6958	0	0	-0.00200774	-1.58697	-9.25708	-5.2778	177.55	316.538	560.243	387.748	387.748	387.749	-2.63763	-81.7441	7.76929	71.741	297.452	222.361	194.682	194.682	194.682	-81.6977	6.97389	-2.83427	29.0652	7.32297	5.66886	0.170336	-0.184715	3.03591	108.037	-96.7381	8.01167	0	0	0.381415
2326	0	29.5216	0	0	30.8197	7.36272	-15.8941	-0.158966	-0.0264326	-0.0222711	-6.34188	4.66E-16	-4.52712	0	0	-0.00299478	-1.59795	-7.48912	-4.9122	164.671	317.363	560.1	388.532	388.532	388.532	-2.42832	-80.6289	7.49127	55.0974	297.668	221.772	194.682	194.682	194.682	-80.5828	6.69835	-2.75405	27.3663	7.21813	5.54639	0.198991	-0.128231	2.99638	89.8533	-80.0921	3.43976	0	0	0.326228
2327	0	28.727	0	0	29.8819	7.16948	-15.2649	-0.160892	-0.0210628	-0.0212224	-5.1508	2.33E-15	-3.95929	0	0	-0.00367447	-1.63173	-5.67359	-4.40392	151.487	318.086	560.742	389.499	389.499	389.499	-2.20001	-79.3765	7.1054	38.4292	297.827	221.212	194.682	194.682	194.682	-79.3327	6.33748	-2.62243	25.6305	7.13278	5.28347	0.227041	-0.0677624	2.93989	68.1623	-59.125	0.490914	0	0	0.249899
2328	0	27.6921	0	0	28.6966	6.95894	-14.5748	-0.160183	-0.0154669	-0.0174984	-3.73552	-3.03E-15	-2.99052	0	0	-0.00377407	-1.67632	-3.8235	-3.77406	138.095	318.74	562.161	390.626	390.626	390.626	-1.96896	-77.9664	6.62556	21.7463	297.945	220.672	194.682	194.682	194.682	-77.9268	5.90836	-2.43858	23.8755	7.06309	4.90103	0.256787	-0.00817722	2.86496	41.9278	-35.4911	-0.78223	0	0	0.152891
2329	0	26.4036	0	0	27.2562	6.7336	-13.8312	-0.156068	-0.00960573	-0.0112286	-2.01748	3.84E-15	-1.69625	0	0	-0.00265081	-1.71749	-1.95072	-3.05434	124.589	319.372	564.338	391.892	391.892	391.892	-1.7446	-76.3785	6.07102	5.06669	298.045	220.128	194.682	194.682	194.682	-76.3446	5.42747	-2.20961	22.1173	7.00134	4.43046	0.289394	0.0451382	2.77076	10.3729	-11.2543	-0.670264	0	0	0.0368636
2330	0	24.8448	0	0	25.5486	6.49447	-13.0366	-0.148926	-0.00356458	-0.00309233	-0.0444126	-2.41E-15	-0.211425	0	0	0.000306425	-1.74094	-0.0663564	-2.28353	111.057	320.036	567.236	393.282	393.282	393.282	-1.53028	-74.5914	5.46439	-11.5856	298.152	219.539	194.682	194.682	194.682	-74.5638	4.91023	-1.9488	20.3697	6.93721	3.90954	0.32568	0.0881118	2.65945	-26.5714	11.5394	0.310996	0	0	-0.0945217
2331	0	22.9959	0	0	23.5579	6.24113	-12.189	-0.139331	0.00241963	0.00573013	2.09035	-3.49E-15	1.29666	0	0	0.00563601	-1.73442	1.81889	-1.50302	97.5787	320.784	570.809	394.78	394.78	394.78	-1.32658	-72.5833	4.83017	-28.1844	298.296	218.847	194.682	194.682	194.682	-72.5622	4.37218	-1.67234	18.6454	6.85974	3.37791	0.365402	0.117036	2.53265	-68.1285	30.8023	1.61403	0	0	-0.235312
2332	0	20.8358	0	0	21.2661	5.97195	-11.2822	-0.128116	0.00835277	0.0138209	4.22851	6.99E-16	2.69338	0	0	0.0134049	-1.68951	3.69444	-0.752484	84.2336	321.659	575.002	396.368	396.368	396.368	-1.13501	-70.3333	4.19362	-44.707	298.502	217.982	194.682	194.682	194.682	-70.3178	3.83066	-1.3958	16.9567	6.75901	2.87269	0.40865	0.131225	2.39317	-113.127	45.3772	2.70606	0	0	-0.378807
2333	0	18.3438	0	0	18.6558	5.6847	-10.3079	-0.116903	0.0145039	0.0194234	6.0824	-9.32E-16	3.89131	0	0	0.0225306	-1.60256	5.54961	-0.0658035	71.0973	322.686	579.75	398.029	398.029	398.029	-0.960396	-67.8216	3.58045	-61.1398	298.795	216.871	194.682	194.682	194.682	-67.811	3.30618	-1.13161	15.316	6.62819	2.42477	0.45611	0.13102	2.24341	-159.811	54.8538	3.13098	0	0	-0.516455
2334	0	15.5037	0	0	15.7136	5.37756	-9.25917	-0.107303	0.0202797	0.0206437	7.29469	2.56E-15	4.73129	0	0	0.0309397	-1.47476	7.37352	0.532398	58.2471	323.875	584.981	399.74	399.74	399.74	-0.811429	-65.0324	3.01735	-77.4846	299.195	215.447	194.682	194.682	194.682	-65.0256	2.82315	-0.888177	13.7359	6.46395	2.05566	0.509407	0.118435	2.09036	-206.422	58.8616	2.71959	0	0	-0.639643
2335	0	12.3068	0	0	12.4339	5.04984	-8.13293	-0.101329	0.0245047	0.0155512	7.36953	-6.99E-16	5.00105	0	0	0.0347738	-1.31146	9.15477	1.02924	45.7655	325.214	590.614	401.477	401.477	401.477	-0.700993	-61.9551	2.53145	-93.7613	299.717	213.663	194.682	194.682	194.682	-61.9513	2.40969	-0.66825	12.2297	6.2672	1.77549	0.570973	0.0923367	1.93729	-251.357	55.8939	1.56797	0	0	-0.741084
2336	0	8.75799	0	0	8.82297	4.70222	-6.93108	-0.101786	0.0257279	0.00251116	5.64486	2.33E-15	4.47017	0	0	0.0276701	-1.12106	10.8811	1.42465	33.7443	326.674	596.558	403.213	403.213	403.213	-0.645578	-58.5882	2.14921	-110.007	300.368	211.514	194.682	194.682	194.682	-58.5867	2.09606	-0.467582	10.8108	6.04272	1.58219	0.642267	0.0524976	1.79308	-293.142	44.2789	-0.123812	0	0	-0.815251
2337	0	4.88342	0	0	4.90741	4.33698	-5.66142	-0.112226	0.0223735	-0.0194105	1.37526	9.32E-16	2.93205	0	0	0.001291	-0.913808	12.5391	1.73034	22.2873	328.207	602.714	404.918	404.918	404.918	-0.663871	-54.9454	1.89427	-126.266	301.133	209.052	194.682	194.682	194.682	-54.9462	1.91165	-0.274115	9.49241	5.79895	1.46277	0.725132	-0.00153987	1.66222	-331.481	22.2901	-2.11033	0	0	-0.861256
2338	0	0.742711	0	0	0.744837	3.9578	-4.33714	-0.135774	0.0134962	-0.0496173	-6.00445	-9.90E-16	0.33088	0	0	-0.0514646	-0.700657	14.1137	1.96712	11.5116	329.756	608.966	406.562	406.562	406.562	-0.77497	-51.0663	1.78408	-142.562	301.976	206.412	194.682	194.682	194.682	-51.0699	1.88016	-0.0674953	8.28729	5.54704	1.39606	0.820841	-0.0687973	1.54991	-367.522	-10.8636	-4.10808	0	0	-0.881539
2339	0	-3.55928	0	0	-3.5641	3.56965	-2.97651	-0.172423	0.000253883	-0.0856218	-16.4346	-4.43E-15	-3.04682	0	0	-0.129954	-0.492391	15.5885	2.16052	1.54585	331.252	615.186	408.112	408.112	408.112	-0.995337	-47.0271	1.82456	-158.865	302.837	203.819	194.682	194.682	194.682	-47.0352	2.01255	0.17948	7.20721	5.29994	1.35695	0.930225	-0.144815	1.45592	-403.684	-53.2538	-5.84178	0	0	-0.87839
2340	0	-7.86771	0	0	-7.87083	3.17934	-1.6048	-0.21762	-0.0144682	-0.123007	-28.9817	-1.86E-15	-6.60388	0	0	-0.220177	-0.299253	16.9455	2.33605	-7.47314	332.625	621.232	409.539	409.539	409.539	-1.3326	-42.9445	2.00385	-175.054	303.645	201.57	194.682	194.682	194.682	-42.9606	2.29796	0.49456	6.2623	5.0715	1.32114	1.0528	-0.224169	1.3718	-442.584	-100.613	-6.95152	0	0	-0.850471
2341	0	-11.9864	0	0	-11.9865	2.79631	-0.256802	-0.262638	-0.0278146	-0.156783	-41.8894	4.19E-15	-9.67038	0	0	-0.295514	-0.130692	18.1665	2.51455	-15.4072	333.807	626.95	410.818	410.818	410.818	-1.77921	-38.9688	2.2866	-190.912	304.343	199.982	194.682	194.682	194.682	-38.998	2.6967	0.896567	5.46024	4.87484	1.26936	1.18251	-0.299582	1.28645	-483.911	-147.202	-7.07142	0	0	-0.789463
2342	0	-15.7011	0	0	-15.7037	2.43235	1.02438	-0.29744	-0.0390427	-0.183082	-53.0151	7.45E-15	-11.822	0	0	-0.327216	0.00461282	19.2335	2.70848	-22.1249	334.738	632.176	411.928	411.928	411.928	-2.31229	-35.2628	2.61207	-206.152	304.904	199.325	194.682	194.682	194.682	-35.3115	3.14036	1.38931	4.80563	4.72153	1.19095	1.30984	-0.365774	1.18673	-523.99	-188.407	-5.94818	0	0	-0.687038
2343	0	-18.8131	0	0	-18.8274	2.09986	2.19389	-0.31594	-0.0476949	-0.200212	-60.6006	-1.40E-15	-12.8046	0	0	-0.301062	0.0987679	20.1305	2.91989	-27.5121	335.371	636.742	412.858	412.858	412.858	-2.90213	-31.9744	2.89927	-220.478	305.327	199.772	194.682	194.682	194.682	-32.0486	3.54169	1.96394	4.29914	4.62045	1.08564	1.42076	-0.417849	1.06616	-556.571	-220.006	-3.6694	0	0	-0.54226
2344	0	-21.1686	0	0	-21.2035	1.81046	3.21031	-0.317066	-0.0529466	-0.208168	-63.6319	-6.06E-15	-12.5273	0	0	-0.22464	0.144883	20.8448	3.13959	-31.4823	335.678	640.489	413.608	413.608	413.608	-3.52171	-29.213	3.0598	-233.655	305.631	201.378	194.682	194.682	194.682	-29.3156	3.81041	2.60535	3.93694	4.57676	0.963999	1.50496	-0.449646	0.92596	-577.17	-237.628	-0.637104	0	0	-0.368723
2345	0	-22.6793	0	0	-22.7388	1.57484	4.03634	-0.303244	-0.0534791	-0.207981	-61.8916	-5.66E-15	-11.0344	0	0	-0.123139	0.137657	21.3687	3.34858	-33.9867	335.649	643.268	414.189	414.189	414.189	-4.15164	-27.0345	3.01403	-245.545	305.84	204.102	194.682	194.682	194.682	-27.1638	3.86962	3.29819	3.71007	4.59162	0.845995	1.55408	-0.455431	0.772291	-583.381	-237.238	2.5211	0	0	-0.190262
[truncated: 1,561 more rows]
[truncated: 123 more columns]
