# Supplementary material for: The impact of wide step width on lower limb coordination and its variability in individuals with flat feet
Source: PLoS One. 2025 Apr 24;20(4):e0321901. doi: 10.1371/journal.pone.0321901 (PMC12021241; doi:10.1371/journal.pone.0321901)
Supplement: S4 file — (ZIP) [file pone.0321901.s004.zip › Calibration20.csv]

Model Outputs
120
		sdk:LAbsAnkleAngle			sdk:LAnkleAngles			sdk:LAnkleForce			sdk:LAnkleMoment			sdk:LAnklePower			sdk:LFE									sdk:LFO									sdk:LFootProgressAngles			sdk:LHipAngles			sdk:LHipForce			sdk:LHipMoment			sdk:LHipPower
Frame	Sub Frame	X	Y	Z	X	Y	Z	X	Y	Z	X	Y	Z	X	Y	Z	RX	RY	RZ	TX	TY	TZ	SX	SY	SZ	RX	RY	RZ	TX	TY	TZ	SX	SY	SZ	X	Y	Z	X	Y	Z	X	Y	Z	X	Y	Z	X	Y	Z
		deg	deg	deg	deg	deg	deg	N/kg	N/kg	N/kg	N.mm/kg	N.mm/kg	N.mm/kg	W/kg	W/kg	W/kg	deg	deg	deg	mm	mm	mm	mm	mm	mm	deg	deg	deg	mm	mm	mm	mm	mm	mm	deg	deg	deg	deg	deg	deg	N/kg	N/kg	N/kg	N.mm/kg	N.mm/kg	N.mm/kg	W/kg	W/kg	W/kg
2202	0	4.07707	0	0	4.09834	1.57221	-5.83836	-0.133184	0.0225038	-0.228222	-4.27068	3.61E-15	4.71239	0	0	-0.00816422	0.192788	-24.9155	-1.99149	212.318	356.047	650.557	391.439	391.439	391.439	-1.22036	-101.626	5.4743	397.121	338.173	271.337	185.965	185.965	185.964	-101.593	3.85104	-3.03411	42.3708	4.82308	-1.78065	0.0807203	-0.00344318	1.54123	320.856	-16.9849	-14.492	0	0	0.0113894
2203	0	3.83965	0	0	3.85598	1.51536	-5.27359	-0.126499	0.0199962	-0.234668	-3.36032	-3.49E-16	4.68885	0	0	-0.00649902	0.227678	-24.8635	-2.3145	212.919	355.736	649.851	391.368	391.369	391.368	-1.71789	-102.441	4.94297	404.638	336.629	273.419	185.965	185.965	185.965	-102.42	3.86814	-2.42192	42.336	4.77371	-1.7889	0.0691988	-0.0086446	1.54217	333.53	-23.095	-14.5501	0	0	0.0313033
2204	0	3.63363	0	0	3.64651	1.46926	-4.81485	-0.120615	0.0171998	-0.238175	-2.61937	1.16E-15	4.54976	0	0	-0.00483412	0.264454	-24.7882	-2.66881	213.472	355.396	649.091	391.29	391.29	391.29	-2.1652	-103.11	4.42975	410.893	335.2	275.062	185.965	185.965	185.965	-103.102	3.87352	-1.84829	42.2738	4.71886	-1.76926	0.0628148	-0.0128678	1.54265	341.139	-28.9705	-14.4456	0	0	0.0514546
2205	0	3.46097	0	0	3.47153	1.43444	-4.4679	-0.115602	0.0141593	-0.238345	-2.06171	2.80E-15	4.29609	0	0	-0.003272	0.301733	-24.6902	-3.05191	213.981	355.026	648.29	391.201	391.201	391.201	-2.56225	-103.63	3.94	415.879	333.885	276.219	185.965	185.965	185.965	-103.635	3.86729	-1.31553	42.1847	4.66163	-1.7224	0.0623096	-0.0158383	1.54275	342.883	-34.3877	-14.1436	0	0	0.0711603
2206	0	3.32218	0	0	3.33128	1.4111	-4.23526	-0.111576	0.0109305	-0.234713	-1.70209	-1.63E-15	3.92905	0	0	-0.00190623	0.337973	-24.5697	-3.46058	214.447	354.624	647.458	391.1	391.1	391.1	-2.91026	-103.999	3.47753	419.601	332.678	276.853	185.965	185.965	185.965	-104.018	3.84977	-0.824459	42.0688	4.60521	-1.64953	0.0685041	-0.017189	1.54261	337.921	-39.0478	-13.6174	0	0	0.0895481
2207	0	3.21611	0	0	3.22442	1.39912	-4.11575	-0.108578	0.00746117	-0.227082	-1.54675	-1.16E-15	3.44185	0	0	-0.000811893	0.371662	-24.4265	-3.89092	214.87	354.191	646.604	390.986	390.986	390.986	-3.2119	-104.22	3.04451	422.084	331.573	276.942	185.965	185.965	185.965	-104.251	3.82161	-0.374377	41.926	4.55258	-1.55232	0.0819109	-0.0167783	1.54241	325.728	-42.7807	-12.8571	0	0	0.105558
2208	0	3.13982	0	0	3.1479	1.39794	-4.10396	-0.106722	0.00381072	-0.215255	-1.60649	8.15E-16	2.84526	0	0	-5.19E-05	0.401335	-24.2599	-4.33851	215.247	353.728	645.735	390.86	390.86	390.86	-3.47138	-104.293	2.64138	423.368	330.558	276.478	185.965	185.965	185.965	-104.337	3.78382	0.0372684	41.7557	4.50646	-1.43276	0.103082	-0.0143507	1.54232	305.858	-45.3401	-11.8577	0	0	0.117881
2209	0	3.08873	0	0	3.09701	1.4066	-4.1903	-0.106009	-3.22E-05	-0.199379	-1.87894	2.56E-15	2.15131	0	0	0.000343993	0.425628	-24.0691	-4.79841	215.571	353.238	644.855	390.722	390.722	390.722	-3.69431	-104.224	2.2668	423.514	329.62	275.468	185.965	185.965	185.965	-104.279	3.73779	0.414601	41.557	4.46927	-1.29318	0.132128	-0.00973397	1.54247	278.289	-46.5446	-10.634	0	0	0.125083
2210	0	3.05646	0	0	3.06533	1.42372	-4.36103	-0.106507	-0.00390049	-0.179585	-2.36636	1.40E-15	1.3985	0	0	0.0003875	0.443329	-23.853	-5.26532	215.836	352.727	643.966	390.574	390.574	390.574	-3.88751	-104.018	1.91794	422.597	328.743	273.935	185.965	185.965	185.965	-104.085	3.68525	0.763273	41.329	4.44314	-1.13621	0.169022	-0.00275464	1.54298	243.158	-46.1414	-9.2008	0	0	0.125593
2211	0	3.03519	0	0	3.04499	1.44756	-4.59866	-0.108242	-0.00767479	-0.156401	-3.0645	-9.61E-16	0.630237	0	0	0.000132842	0.453437	-23.6106	-5.73367	216.035	352.2	643.073	390.417	390.417	390.417	-4.05873	-103.684	1.59081	420.711	327.907	271.913	185.965	185.965	185.965	-103.761	3.62815	1.09	41.0709	4.42961	-0.964589	0.213186	0.00669254	1.54422	201.125	-43.9899	-7.58589	0	0	0.117975
2212	0	3.01601	0	0	3.02702	1.4761	-4.88291	-0.111229	-0.0110531	-0.130437	-3.9657	2.37E-15	-0.0875022	0	0	-0.000329554	0.455135	-23.3409	-6.19758	216.161	351.665	642.174	390.254	390.254	390.254	-4.21596	-103.23	1.28079	417.963	327.091	269.45	185.965	185.965	185.965	-103.317	3.56851	1.40195	40.7817	4.42998	-0.781403	0.263561	0.018757	1.54641	153.199	-39.8632	-5.8242	0	0	0.101095
2213	0	2.9894	0	0	3.00172	1.50713	-5.19169	-0.115431	-0.0137699	-0.102663	-5.0559	-2.91E-17	-0.689066	0	0	-0.000907768	0.447864	-23.0433	-6.65118	216.208	351.132	641.273	390.089	390.089	390.089	-4.36684	-102.668	0.983268	414.472	326.277	266.603	185.965	185.964	185.965	-102.765	3.50824	1.70605	40.4612	4.44501	-0.589794	0.318439	0.0334114	1.54974	100.954	-33.6898	-3.96227	0	0	0.0744964
2214	0	2.9457	0	0	2.95934	1.5384	-5.50264	-0.120883	-0.0154484	-0.0741002	-6.32574	-2.59E-15	-1.10051	0	0	-0.0015365	0.431321	-22.7176	-7.08854	216.17	350.609	640.37	389.924	389.924	389.924	-4.51796	-102.009	0.694311	410.367	325.446	263.438	185.965	185.965	185.965	-102.115	3.449	2.00822	40.1092	4.475	-0.393072	0.375713	0.0506596	1.5547	46.2429	-25.4023	-2.05086	0	0	0.0385061
2215	0	2.87596	0	0	2.89074	1.56781	-5.79469	-0.127443	-0.0158835	-0.0461048	-7.74804	-4.95E-16	-1.27127	0	0	-0.00221758	0.405431	-22.3642	-7.50381	216.046	350.109	639.47	389.764	389.764	389.764	-4.67423	-101.266	0.411301	405.779	324.587	260.026	185.965	185.965	185.965	-101.383	3.3921	2.31256	39.7265	4.5198	-0.194668	0.432298	0.0699398	1.56161	-8.4507	-15.275	-0.155347	0	0	-0.00523153
2216	0	2.77274	0	0	2.78828	1.59352	-6.04976	-0.13501	-0.014781	-0.0199834	-9.29767	-2.32E-15	-1.15475	0	0	-0.00301112	0.370349	-21.984	-7.8915	215.833	349.641	638.575	389.61	389.61	389.61	-4.8384	-100.453	0.133418	400.839	323.694	256.439	185.965	185.965	185.965	-100.58	3.33844	2.6208	39.3141	4.57893	0.00201202	0.485098	0.090909	1.57077	-60.5886	-3.48163	1.64772	0	0	-0.0540758
2217	0	2.63079	0	0	2.64656	1.61416	-6.25436	-0.143258	-0.0121284	0.00291621	-10.9265	6.55E-16	-0.746947	0	0	-0.0040207	0.326492	-21.5785	-8.24648	215.534	349.216	637.69	389.466	389.466	389.466	-5.01072	-99.5843	-0.137962	395.67	322.77	252.751	185.965	185.965	185.965	-99.7231	3.28862	2.93183	38.8741	4.65138	0.193627	0.530801	0.112627	1.58224	-107.545	9.40025	3.2811	0	0	-0.104355
2218	0	2.44782	0	0	2.46319	1.62893	-6.40065	-0.151856	-0.00801668	0.0214174	-12.5833	1.25E-15	-0.073367	0	0	-0.005328	0.274391	-21.1498	-8.56412	215.152	348.844	636.823	389.335	389.335	389.335	-5.18892	-98.6747	-0.399296	390.381	321.826	249.031	185.965	185.965	185.965	-98.825	3.243	3.24163	38.4088	4.73601	0.376849	0.566167	0.13397	1.5959	-146.856	22.7206	4.66243	0	0	-0.151792
2219	0	2.22499	0	0	2.23932	1.63766	-6.48715	-0.160289	-0.00283583	0.0346491	-14.1971	-2.94E-15	0.793185	0	0	-0.00692677	0.214778	-20.7006	-8.84051	214.692	348.533	635.98	389.217	389.217	389.217	-5.36846	-97.7388	-0.645028	385.064	320.884	245.344	185.965	185.965	185.965	-97.9006	3.20186	3.54349	37.9212	4.83124	0.548586	0.588523	0.153566	1.61126	-176.579	35.606	5.72233	0	0	-0.19214
2220	0	1.96693	0	0	1.97974	1.64083	-6.51849	-0.168024	0.00289143	0.0422343	-15.6937	2.50E-15	1.75183	0	0	-0.00867981	0.148449	-20.2337	-9.07242	214.161	348.292	635.168	389.113	389.113	389.113	-5.54307	-96.791	-0.868358	379.791	319.972	241.749	185.965	185.965	185.965	-96.9639	3.16545	3.82883	37.4145	4.93547	0.70587	0.596104	0.170022	1.62742	-195.551	47.167	6.41383	0	0	-0.221913
2221	0	1.6816	0	0	1.6925	1.63943	-6.50465	-0.17454	0.00842527	0.044361	-17.0026	-3.67E-15	2.67147	0	0	-0.010337	0.0763112	-19.7523	-9.25761	213.564	348.124	634.395	389.025	389.025	389.025	-5.70564	-95.845	-1.06197	374.607	319.121	238.293	185.965	185.965	185.965	-96.0281	3.13413	4.08813	36.8923	5.04681	0.846162	0.588659	0.181966	1.64339	-203.707	56.4649	6.72805	0	0	-0.239091
2222	0	1.37922	0	0	1.38801	1.63481	-6.45887	-0.179474	0.0129517	0.0418531	-18.0742	-4.19E-15	3.41413	0	0	-0.0116088	-0.000747877	-19.2597	-9.39467	212.907	348.034	633.667	388.951	388.951	388.951	-5.8491	-94.9129	-1.21931	369.537	318.364	235.014	185.965	185.965	185.965	-95.1049	3.10829	4.31238	36.358	5.16342	0.967141	0.567074	0.188106	1.65776	-202.017	62.6368	6.69989	0	0	-0.24336
2223	0	1.07118	0	0	1.07788	1.62841	-6.39554	-0.182694	0.0159326	0.0358743	-18.8893	2.91E-16	3.87526	0	0	-0.0122688	-0.0817827	-18.7587	-9.48323	212.194	348.023	632.989	388.89	388.891	388.89	-5.96768	-94.0053	-1.33535	364.583	317.727	231.939	185.965	185.965	185.965	-94.2046	3.08845	4.49431	35.8147	5.28338	1.06696	0.533489	0.187856	1.66947	-192.266	65.2489	6.38955	0	0	-0.236072
2224	0	0.76905	0	0	0.773767	1.62158	-6.32787	-0.184272	0.0168578	0.0278264	-19.4565	3.61E-15	3.9691	0	0	-0.0122184	-0.165833	-18.2519	-9.52391	211.425	348.092	632.364	388.843	388.843	388.843	-6.05767	-93.1309	-1.40751	359.734	317.23	229.085	185.965	185.965	185.965	-93.3354	3.07526	4.62952	35.2652	5.40468	1.14436	0.490925	0.181013	1.67778	-176.775	64.0599	5.88113	0	0	-0.219749
2225	0	0.483632	0	0	0.486539	1.61531	-6.26577	-0.184474	0.0156342	0.0189542	-19.8077	2.04E-16	3.6709	0	0	-0.0115047	-0.251956	-17.7415	-9.51826	210.598	348.239	631.793	388.807	388.807	388.807	-6.11835	-92.2965	-1.43584	354.967	316.88	226.459	185.965	185.965	185.965	-92.5043	3.06963	4.71715	34.7116	5.52544	1.19847	0.442255	0.167952	1.682	-157.751	59.2871	5.25381	0	0	-0.197267
2226	0	0.224382	0	0	0.225711	1.61016	-6.21476	-0.18351	0.0122852	0.0102492	-19.9716	2.45E-15	2.99225	0	0	-0.0102646	-0.339131	-17.2287	-9.46871	209.709	348.462	631.273	388.782	388.782	388.782	-6.15219	-91.5075	-1.42304	350.256	316.672	224.065	185.965	185.965	185.965	-91.7169	3.07281	4.76016	34.1554	5.64365	1.22905	0.39022	0.149522	1.68219	-137.109	51.3801	4.57695	0	0	-0.171381
2227	0	-0.00103524	0	0	-0.00105843	1.60616	-6.17505	-0.181611	0.00721815	0.00233818	-19.978	-4.05E-15	2.00722	0	0	-0.00866822	-0.426343	-16.7147	-9.37842	208.747	348.758	630.8	388.768	388.769	388.769	-6.16512	-90.7682	-1.37442	345.574	316.589	221.898	185.964	185.964	185.965	-90.9777	3.08643	4.76543	33.5975	5.75744	1.23629	0.337086	0.126914	1.67852	-116.265	41.1028	3.90708	0	0	-0.144364
2228	0	-0.187177	0	0	-0.188272	1.60286	-6.14233	-0.179066	0.00110538	-0.0043788	-19.8607	5.99E-16	0.836449	0	0	-0.0068624	-0.512496	-16.1995	-9.25121	207.703	349.123	630.368	388.765	388.765	388.765	-6.1658	-90.0811	-1.29707	340.896	316.603	219.953	185.965	185.964	185.965	-90.2903	3.11237	4.74283	33.0383	5.86489	1.22092	0.284958	0.101745	1.67176	-96.3408	29.5083	3.28654	0	0	-0.118143
2229	0	-0.330627	0	0	-0.332522	1.59945	-6.10854	-0.176094	-0.00526919	-0.00974996	-19.6451	4.57E-15	-0.375105	0	0	-0.00494042	-0.596473	-15.6833	-9.09117	206.562	349.554	629.97	388.771	388.771	388.771	-6.16467	-89.4483	-1.19914	336.201	316.678	218.218	185.965	185.965	185.965	-89.6572	3.15265	4.70419	32.4777	5.96408	1.18388	0.235079	0.075631	1.66245	-77.9438	17.6678	2.74936	0	0	-0.0939272
2230	0	-0.429945	0	0	-0.432371	1.59494	-6.06384	-0.172908	-0.0111729	-0.0136998	-19.3548	1.58E-15	-1.48605	0	0	-0.00295998	-0.677112	-15.1656	-8.90271	205.309	350.045	629.597	388.787	388.787	388.788	-6.17241	-88.8706	-1.08869	331.474	316.777	216.683	185.965	185.965	185.965	-89.0798	3.20915	4.66154	31.9154	6.05323	1.12646	0.188817	0.0502471	1.65138	-61.6125	6.65266	2.31971	0	0	-0.0727076
2231	0	-0.485466	0	0	-0.488134	1.58829	-5.9979	-0.169594	-0.0158609	-0.0163148	-19.0015	7.83E-16	-2.36449	0	0	-0.000979139	-0.7532	-14.6456	-8.69025	203.931	350.594	629.24	388.813	388.813	388.813	-6.19872	-88.3478	-0.972837	326.704	316.866	215.335	185.965	185.965	185.965	-88.5589	3.28341	4.62578	31.3506	6.13043	1.05009	0.146985	0.027104	1.63953	-47.5531	-2.61402	2.01108	0	0	-0.054905
2232	0	-0.499107	0	0	-0.501755	1.57859	-5.90167	-0.166289	-0.0189693	-0.017698	-18.6023	8.59E-16	-2.93505	0	0	0.000917479	-0.823536	-14.1228	-8.45809	202.413	351.196	628.894	388.848	388.847	388.847	-6.25085	-87.8793	-0.85699	321.888	316.918	214.158	185.965	185.965	185.965	-88.0941	3.37635	4.60522	30.7828	6.19405	0.95629	0.110054	0.00715921	1.62757	-35.842	-9.59207	1.82717	0	0	-0.0406061
2233	0	-0.474139	0	0	-0.476556	1.56515	-5.76828	-0.163076	-0.0202793	-0.0181094	-18.1711	-2.91E-16	-3.16133	0	0	0.00261714	-0.886941	-13.5963	-8.21039	200.742	351.847	628.549	388.89	388.89	388.89	-6.33295	-87.4633	-0.744503	317.024	316.915	213.138	185.965	185.965	185.965	-87.684	3.48811	4.60487	30.2113	6.24257	0.846659	0.0780598	-0.00891452	1.6161	-26.2818	-13.9893	1.75387	0	0	-0.0294389
2234	0	-0.414908	0	0	-0.416902	1.54759	-5.59387	-0.16006	-0.0199462	-0.0177996	-17.7255	-2.18E-15	-3.06665	0	0	0.00401008	-0.942224	-13.0656	-7.95101	198.907	352.545	628.203	388.941	388.941	388.941	-6.44568	-87.0973	-0.636652	312.115	316.852	212.258	185.965	185.965	185.965	-87.3262	3.618	4.62615	29.6355	6.27443	0.72289	0.050896	-0.0209707	1.60596	-18.6623	-15.9562	1.77512	0	0	-0.0209162
2235	0	-0.326355	0	0	-0.327815	1.52582	-5.37759	-0.157306	-0.018251	-0.0169645	-17.2807	-1.28E-15	-2.70674	0	0	0.00501849	-0.988318	-12.53	-7.68347	196.898	353.285	627.849	388.999	388.998	388.998	-6.58659	-86.7784	-0.532879	307.167	316.732	211.502	185.965	185.965	185.965	-87.0177	3.76453	4.66729	29.0548	6.28861	0.586621	0.0282599	-0.0293661	1.59743	-12.731	-15.8797	1.86876	0	0	-0.0144888
2236	0	-0.213754	0	0	-0.214604	1.50005	-5.12132	-0.154886	-0.0155846	-0.0159195	-16.8519	-1.46E-16	-2.1605	0	0	0.00562063	-1.02429	-11.9891	-7.41093	194.709	354.065	627.486	389.063	389.063	389.063	-6.75071	-86.5031	-0.431439	302.186	316.567	210.854	185.965	185.965	185.965	-86.7548	3.92551	4.72402	28.469	6.2841	0.439583	0.0096987	-0.0345497	1.59085	-8.11668	-14.296	2.00482	0	0	-0.00950413
2237	0	-0.0822002	0	0	-0.0824953	1.47071	-4.82932	-0.152822	-0.0124928	-0.014732	-16.4479	-2.93E-15	-1.52759	0	0	0.0058599	-1.04936	-11.4427	-7.13611	192.334	354.881	627.111	389.133	389.133	389.133	-6.93126	-86.2681	-0.329746	297.181	316.375	210.3	185.965	185.965	185.965	-86.5338	4.09826	4.79038	27.8777	6.26032	0.283399	-0.00503657	-0.0374229	1.58633	-4.68369	-11.9754	2.16775	0	0	-0.00568692
2238	0	0.0634034	0	0	0.0635947	1.4384	-4.50738	-0.151076	-0.00939674	-0.0136358	-16.0694	1.93E-15	-0.895122	0	0	0.00581889	-1.06307	-10.8905	-6.8612	189.772	355.732	626.726	389.211	389.211	389.211	-7.12071	-86.0697	-0.224942	292.159	316.178	209.826	185.965	185.965	185.965	-86.3505	4.27979	4.85964	27.2805	6.21706	0.119605	-0.0166125	-0.0387738	1.58383	-2.0664	-9.54803	2.32714	0	0	-0.0025971
2239	0	0.218583	0	0	0.219155	1.40377	-4.16206	-0.149598	-0.00679278	-0.0126524	-15.7135	1.61E-15	-0.350091	0	0	0.00560823	-1.06525	-10.3325	-6.5879	187.021	356.613	626.33	389.296	389.296	389.296	-7.31159	-85.9044	-0.114477	287.127	315.997	209.421	185.965	185.965	185.965	-86.2009	4.46703	4.92531	26.6774	6.15456	-0.0503845	-0.0253549	-0.0395962	1.58302	-0.140886	-7.73857	2.4696	0	0	-0.000210815
2240	0	0.379324	0	0	0.380141	1.36747	-3.79986	-0.148312	-0.00498478	-0.0118517	-15.3738	1.40E-15	0.0498928	0	0	0.00532538	-1.05607	-9.76878	-6.31744	184.084	357.52	625.926	389.389	389.389	389.389	-7.4973	-85.7687	0.00351954	282.09	315.849	209.074	185.965	185.965	185.965	-86.0809	4.65702	4.98189	26.0682	6.07339	-0.225203	-0.0315741	-0.0405349	1.58338	1.21756	-6.99189	2.57724	0	0	0.00142638
2241	0	0.541934	0	0	0.54291	1.33009	-3.4264	-0.147147	-0.00415898	-0.0112092	-15.0443	-1.34E-15	0.27232	0	0	0.00504298	-1.03612	-9.19954	-6.05036	180.964	358.449	625.515	389.494	389.494	389.494	-7.67275	-85.6592	0.129982	277.052	315.748	208.775	185.965	185.965	185.965	-85.9867	4.84713	5.02545	25.4529	5.97453	-0.403832	-0.0357012	-0.0422376	1.58457	2.11337	-7.6557	2.64251	0	0	0.00220765
2242	0	0.703124	0	0	0.704109	1.29204	-3.04605	-0.146057	-0.00430483	-0.0107113	-14.7227	3.89E-15	0.317904	0	0	0.00479666	-1.0063	-8.62509	-5.78689	177.668	359.394	625.099	389.612	389.612	389.612	-7.83459	-85.5723	0.264807	272.018	315.702	208.516	185.965	185.965	185.965	-85.9141	5.03505	5.05389	24.8315	5.85929	-0.585203	-0.0378465	-0.0448665	1.58617	2.53675	-9.73638	2.65899	0	0	0.00194034
2243	0	0.859781	0	0	0.86072	1.25361	-2.66164	-0.145026	-0.00530069	-0.0103769	-14.4109	1.24E-15	0.209564	0	0	0.00459605	-0.967846	-8.0459	-5.52663	174.202	360.348	624.681	389.746	389.746	389.746	-7.98117	-85.5042	0.40695	266.989	315.713	208.29	185.965	185.965	185.965	-85.8594	5.21899	5.06684	24.2041	5.72923	-0.768636	-0.0384901	-0.0485086	1.58763	2.63434	-13.1095	2.62203	0	0	0.000702669
2244	0	1.0093	0	0	1.01009	1.21496	-2.27477	-0.144045	-0.00692901	-0.0102111	-14.1129	2.17E-15	-0.0126704	0	0	0.00443194	-0.922244	-7.46257	-5.26902	170.575	361.305	624.263	389.898	389.898	389.898	-8.11232	-85.4514	0.55469	261.967	315.777	208.088	185.965	185.965	185.965	-85.8188	5.39757	5.06539	23.5713	5.58604	-0.953344	-0.0376302	-0.0529265	1.58862	2.37637	-17.4568	2.53344	0	0	-0.00153915
2245	0	1.14949	0	0	1.15011	1.17614	-1.88598	-0.143111	-0.00891114	-0.010153	-13.833	-2.94E-15	-0.299138	0	0	0.00428599	-0.871165	-6.87587	-5.01305	166.799	362.256	623.847	390.072	390.072	390.072	-8.22902	-85.4105	0.705821	256.95	315.886	207.906	185.964	185.965	185.965	-85.7889	5.56981	5.05166	22.9333	5.4315	-1.13886	-0.035473	-0.0578457	1.58876	1.76419	-22.3956	2.4026	0	0	-0.00468995
2246	0	1.27877	0	0	1.27919	1.13716	-1.4954	-0.142233	-0.0110074	-0.0102742	-13.5757	-1.44E-15	-0.60555	0	0	0.0041428	-0.816288	-6.28675	-4.75769	162.885	363.194	623.434	390.27	390.27	390.27	-8.33276	-85.3782	0.858159	251.938	316.032	207.736	185.965	185.965	185.965	-85.7665	5.73508	5.02815	22.291	5.26725	-1.3246	-0.0322164	-0.062913	1.58803	0.884551	-27.522	2.23229	0	0	-0.00847994
2247	0	1.3962	0	0	1.39647	1.09802	-1.10306	-0.141414	-0.0130249	-0.0104753	-13.3438	-4.37E-17	-0.895274	0	0	0.00399001	-0.759324	-5.69632	-4.50174	158.847	364.111	623.026	390.492	390.492	390.492	-8.42527	-85.3517	1.00964	246.93	316.204	207.575	185.965	185.965	185.965	-85.7489	5.89295	4.99743	21.6453	5.09488	-1.51014	-0.0279155	-0.067876	1.58626	-0.320378	-32.5148	2.03827	0	0	-0.012815
2248	0	1.50154	0	0	1.50166	1.05875	-0.709291	-0.140673	-0.0148154	-0.0107782	-13.1399	-1.34E-15	-1.14179	0	0	0.00382031	-0.701848	-5.10587	-4.24419	154.702	364.999	622.624	390.74	390.74	390.74	-8.50809	-85.3283	1.15853	241.924	316.394	207.418	185.965	185.965	185.965	-85.7335	6.04317	4.96171	20.9975	4.91573	-1.69494	-0.0227459	-0.0724602	1.58355	-1.79226	-37.0842	1.82873	0	0	-0.0174396
2249	0	1.5951	0	0	1.59513	1.01942	-0.314904	-0.139997	-0.0163284	-0.011121	-12.963	-5.02E-16	-1.33396	0	0	0.00363373	-0.64526	-4.51685	-3.98411	150.464	365.85	622.227	391.014	391.014	391.014	-8.58241	-85.306	1.30361	236.916	316.592	207.261	185.965	185.965	185.965	-85.7184	6.18559	4.9227	20.3491	4.73108	-1.87847	-0.0169478	-0.0765838	1.5799	-3.48254	-41.0689	1.61279	0	0	-0.0221505
2250	0	1.67773	0	0	1.67772	0.980163	0.0787842	-0.139404	-0.0174467	-0.0115528	-12.8145	-5.00E-16	-1.45978	0	0	0.00342775	-0.590715	-3.93078	-3.72084	146.151	366.66	621.837	391.313	391.313	391.313	-8.64898	-85.2828	1.44407	231.905	316.793	207.1	185.965	185.965	185.965	-85.7017	6.3201	4.88149	19.7018	4.54187	-2.06015	-0.0109302	-0.080062	1.57556	-5.22168	-44.3032	1.39512	0	0	-0.026578
2251	0	1.75066	0	0	1.75071	0.941182	0.469708	-0.13889	-0.0182762	-0.0119755	-12.6944	2.91E-15	-1.53378	0	0	0.00321961	-0.539126	-3.34927	-3.45415	141.781	367.422	621.452	391.633	391.633	391.633	-8.70798	-85.2573	1.57961	226.888	316.993	206.932	185.965	185.965	185.965	-85.6819	6.44656	4.83849	19.0576	4.34897	-2.23919	-0.00469563	-0.0828568	1.57076	-7.02996	-46.7859	1.18038	0	0	-0.0306858
2252	0	1.81552	0	0	1.81572	0.902709	0.855493	-0.138497	-0.0188098	-0.0124808	-12.607	3.33E-15	-1.56338	0	0	0.00302137	-0.491128	-2.77389	-3.18409	137.371	368.132	621.073	391.973	391.973	391.973	-8.75921	-85.2281	1.71029	221.862	317.188	206.755	185.965	185.965	185.965	-85.6578	6.56487	4.79363	18.4183	4.1531	-2.41482	0.00111555	-0.0849207	1.56568	-8.62093	-48.5089	0.96222	0	0	-0.0340336
2253	0	1.87428	0	0	1.87472	0.865025	1.23329	-0.138209	-0.0191765	-0.0130311	-12.5513	-2.72E-15	-1.5712	0	0	0.00285667	-0.447089	-2.20616	-2.91112	132.939	368.786	620.698	392.328	392.328	392.328	-8.80216	-85.1945	1.83652	216.825	317.378	206.567	185.965	185.965	185.965	-85.6283	6.67494	4.74639	17.7861	3.95487	-2.58618	0.00608877	-0.0863112	1.56056	-9.86014	-49.5793	0.734966	0	0	-0.0364635
2254	0	1.92919	0	0	1.92996	0.828419	1.60018	-0.138062	-0.0194509	-0.0136075	-12.5302	-1.24E-15	-1.57507	0	0	0.00274552	-0.407158	-1.64748	-2.6362	128.501	369.383	620.327	392.694	392.694	392.694	-8.83624	-85.1559	1.95869	211.774	317.563	206.366	185.965	185.965	185.965	-85.5929	6.7767	4.69615	17.163	3.75505	-2.75222	0.0101763	-0.0870393	1.55561	-10.7111	-50.0765	0.494817	0	0	-0.037946
2255	0	1.98274	0	0	1.9839	0.793166	1.95338	-0.138034	-0.0196859	-0.0141897	-12.5409	-4.81E-16	-1.58961	0	0	0.00270292	-0.371274	-1.09904	-2.36064	124.073	369.92	619.959	393.067	393.067	393.067	-8.86096	-85.1122	2.07724	206.706	317.744	206.153	185.965	185.965	185.965	-85.5516	6.87012	4.64237	16.5509	3.55427	-2.91183	0.0132916	-0.0869558	1.55114	-11.1339	-50.0279	0.235812	0	0	-0.0384431
2256	0	2.03755	0	0	2.03918	0.759501	2.29053	-0.138135	-0.0199242	-0.0147938	-12.5821	1.46E-15	-1.62611	0	0	0.00273992	-0.339224	-0.561849	-2.08605	119.668	370.399	619.592	393.442	393.443	393.443	-8.87612	-85.0637	2.19235	201.619	317.92	205.926	185.965	185.965	185.965	-85.5044	6.95523	4.58474	15.9513	3.35345	-3.06386	0.0151303	-0.0860165	1.54712	-11.0175	-49.4895	-0.0488943	0	0	-0.0378682
2257	0	2.0963	0	0	2.09847	0.727623	2.60964	-0.138359	-0.0202087	-0.015357	-12.6514	-3.04E-16	-1.69232	0	0	0.00286285	-0.310666	-0.0366495	-1.81442	115.3	370.82	619.226	393.816	393.816	393.816	-8.88186	-85.0109	2.30405	196.511	318.091	205.689	185.965	185.965	185.965	-85.452	7.03215	4.52333	15.3657	3.15345	-3.207	0.0158347	-0.0841906	1.54365	-10.4405	-48.5413	-0.356197	0	0	-0.036391
2258	0	2.16167	0	0	2.16447	0.697671	2.90932	-0.138694	-0.0205324	-0.0158762	-12.7445	3.96E-15	-1.78734	0	0	0.00307029	-0.285166	0.476027	-1.54797	110.979	371.185	618.858	394.185	394.185	394.185	-8.87875	-84.9547	2.41195	191.381	318.258	205.442	185.965	185.964	185.965	-85.3953	7.10102	4.45869	14.7951	2.9553	-3.3399	0.0155221	-0.0813437	1.54099	-9.44371	-47.201	-0.682931	0	0	-0.0341168
2259	0	2.23641	0	0	2.23987	0.669721	3.18883	-0.139123	-0.0209402	-0.0163699	-12.8563	-1.43E-15	-1.91057	0	0	0.00336038	-0.262288	0.975896	-1.28901	106.715	371.496	618.488	394.544	394.544	394.544	-8.86785	-84.8962	2.51537	186.226	318.418	205.189	185.965	185.965	185.965	-85.3356	7.16207	4.39184	14.2404	2.76016	-3.46122	0.0141693	-0.0776063	1.53915	-8.0067	-45.6048	-1.02591	0	0	-0.0311432
2260	0	2.32303	0	0	2.32726	0.643803	3.44788	-0.139625	-0.0213132	-0.0167826	-12.9801	9.86E-16	-2.04212	0	0	0.00371925	-0.241606	1.46288	-1.04002	102.515	371.759	618.115	394.89	394.89	394.89	-8.85061	-84.8368	2.61328	181.047	318.571	204.933	185.965	185.965	185.965	-85.2743	7.21557	4.3243	13.702	2.56925	-3.56952	0.012115	-0.0729244	1.5379	-6.28025	-43.7264	-1.36486	0	0	-0.0276827
2261	0	2.42409	0	0	2.42912	0.619917	3.68649	-0.140177	-0.0216492	-0.0171621	-13.1077	2.58E-15	-2.17133	0	0	0.0041376	-0.222732	1.93709	-0.803387	98.3873	371.976	617.737	395.221	395.221	395.221	-8.82872	-84.7779	2.70456	175.843	318.713	204.677	185.965	185.965	185.965	-85.213	7.26183	4.25772	13.18	2.38382	-3.66348	0.00932732	-0.0675141	1.53752	-4.23595	-41.6745	-1.69203	0	0	-0.0238123
2262	0	2.54185	0	0	2.54776	0.598059	3.90474	-0.140701	-0.0218793	-0.0174692	-13.225	-5.39E-16	-2.28094	0	0	0.00459968	-0.205382	2.39879	-0.581448	94.3362	372.151	617.354	395.535	395.535	395.535	-8.80382	-84.721	2.78806	170.614	318.843	204.427	185.965	185.965	185.965	-85.1534	7.30113	4.19382	12.6742	2.20512	-3.74177	0.00604633	-0.061612	1.53758	-1.98792	-39.5335	-1.98865	0	0	-0.019743
2263	0	2.67831	0	0	2.68519	0.57824	4.10253	-0.141187	-0.0219857	-0.0176639	-13.3237	1.06E-15	-2.3605	0	0	0.00509041	-0.189334	2.84836	-0.37638	90.3666	372.289	616.965	395.829	395.829	395.829	-8.77742	-84.6675	2.8628	165.359	318.959	204.184	185.965	185.965	185.965	-85.0971	7.33378	4.13412	12.1841	2.0343	-3.80311	0.00256383	-0.0554978	1.53808	0.328397	-37.4019	-2.2406	0	0	-0.0156958
2264	0	2.83509	0	0	2.84302	0.560495	4.27953	-0.141536	-0.0219354	-0.0177881	-13.3878	1.94E-15	-2.40179	0	0	0.00558943	-0.174524	3.28628	-0.190016	86.4824	372.395	616.569	396.103	396.103	396.103	-8.75071	-84.6184	2.92809	160.08	319.062	203.954	185.965	185.965	185.965	-85.0452	7.36005	4.07969	11.7089	1.87247	-3.8464	-0.0011945	-0.0494058	1.53898	2.74341	-35.3346	-2.44535	0	0	-0.0116889
2265	0	3.01321	0	0	3.02226	0.544887	4.43515	-0.141767	-0.0217758	-0.0177885	-13.4146	2.76E-15	-2.40644	0	0	0.00608015	-0.160959	3.71309	-0.0239408	82.6867	372.47	616.167	396.355	396.355	396.355	-8.72451	-84.5745	2.98357	154.776	319.151	203.738	185.965	185.965	185.965	-84.9986	7.3802	4.03128	11.2476	1.72046	-3.87062	-0.00504398	-0.0436739	1.54005	5.13489	-33.4746	-2.59695	0	0	-0.00791117
2266	0	3.21307	0	0	3.22332	0.531503	4.56855	-0.141828	-0.0215308	-0.017662	-13.397	-3.49E-15	-2.3765	0	0	0.0065415	-0.148781	4.12935	0.120722	78.9823	372.52	615.757	396.586	396.586	396.586	-8.69924	-84.5358	3.02927	149.45	319.226	203.536	185.965	185.965	185.965	-84.9573	7.3945	3.98913	10.7992	1.57905	-3.87499	-0.00900437	-0.0386346	1.54125	7.48361	-31.9099	-2.69653	0	0	-0.00440855
2267	0	3.43444	0	0	3.44592	0.520426	4.67891	-0.141754	-0.0212379	-0.0174102	-13.3384	-2.46E-15	-2.31572	0	0	0.00695755	-0.138204	4.53562	0.243279	75.3714	372.547	615.34	396.795	396.795	396.795	-8.67504	-84.502	3.06551	144.101	319.29	203.349	185.965	185.965	185.965	-84.921	7.40322	3.95316	10.3623	1.44871	-3.85895	-0.0131462	-0.0345582	1.54269	9.78518	-30.7119	-2.746	0	0	-0.00119201
2268	0	3.67631	0	0	3.6891	0.511736	4.76547	-0.141549	-0.0209307	-0.0170084	-13.2425	8.37E-16	-2.22796	0	0	0.00731418	-0.129509	4.93249	0.343552	71.8559	372.551	614.914	396.984	396.984	396.984	-8.65176	-84.472	3.09296	138.731	319.343	203.175	185.965	185.965	185.965	-84.8887	7.40671	3.92293	9.93563	1.32971	-3.82224	-0.017469	-0.0317276	1.54418	12.0087	-29.9658	-2.7447	0	0	0.00170928
2269	0	3.93727	0	0	3.95131	0.505488	4.82769	-0.14126	-0.0205859	-0.0164764	-13.1183	1.45E-15	-2.11311	0	0	0.00760286	-0.122996	5.32049	0.421901	68.4372	372.535	614.48	397.154	397.154	397.154	-8.62898	-84.4444	3.11261	133.342	319.387	203.013	185.965	185.965	185.965	-84.8588	7.40533	3.89766	9.51783	1.2221	-3.7649	-0.0220954	-0.0300635	1.54597	14.1865	-29.59	-2.69429	0	0	0.00437809
2270	0	4.21521	0	0	4.23049	0.501714	4.86526	-0.140914	-0.0202002	-0.0158148	-12.9747	-3.14E-15	-1.97492	0	0	0.00782057	-0.11896	5.70022	0.479333	65.1162	372.499	614.036	397.306	397.306	397.306	-8.60602	-84.4172	3.12581	127.936	319.425	202.858	185.965	185.965	185.965	-84.8294	7.39952	3.87618	9.10742	1.12562	-3.68742	-0.0273467	-0.0296268	1.54797	16.3964	-29.5751	-2.59861	0	0	0.00690553
2271	0	4.50772	0	0	4.52414	0.50042	4.87814	-0.140541	-0.0198279	-0.0150691	-12.822	3.01E-15	-1.82548	0	0	0.00796994	-0.117625	6.07222	0.517394	61.8932	372.443	613.584	397.443	397.443	397.443	-8.58182	-84.3885	3.13431	122.515	319.458	202.707	185.965	185.964	185.965	-84.7984	7.38976	3.85686	8.7031	1.03978	-3.59069	-0.0334393	-0.0303378	1.55031	18.731	-29.886	-2.47177	0	0	0.00939853
2272	0	4.81201	0	0	4.82945	0.501568	4.86672	-0.14022	-0.0195253	-0.0142192	-12.675	1.47E-15	-1.67906	0	0	0.00805937	-0.119126	6.43709	0.538203	58.7676	372.366	613.122	397.566	397.566	397.566	-8.55507	-84.3559	3.14006	117.083	319.49	202.556	185.965	185.965	185.965	-84.7632	7.37652	3.83782	8.30361	0.96377	-3.47602	-0.0404215	-0.0319962	1.55319	21.1825	-30.4747	-2.32472	0	0	0.0118756
2273	0	5.12513	0	0	5.14347	0.505038	4.83216	-0.14	-0.0193517	-0.0133273	-12.5453	-2.08E-15	-1.55035	0	0	0.00809706	-0.123504	6.79545	0.54451	55.7382	372.268	612.651	397.678	397.678	397.678	-8.52453	-84.317	3.14504	111.642	319.521	202.402	185.965	185.965	185.965	-84.7214	7.36031	3.81716	7.90764	0.896645	-3.34527	-0.0486583	-0.0343509	1.55669	23.8946	-31.2713	-2.17727	0	0	0.014482
2274	0	5.44423	0	0	5.46326	0.510626	4.77652	-0.139899	-0.0192468	-0.0124036	-12.4393	7.28E-17	-1.44153	0	0	0.00809013	-0.130671	7.14795	0.539481	52.8025	372.148	612.171	397.781	397.782	397.781	-8.48902	-84.2698	3.15105	106.197	319.553	202.241	185.965	185.965	185.965	-84.671	7.34163	3.79311	7.51421	0.837313	-3.2007	-0.0581574	-0.0370469	1.56083	26.8799	-32.1212	-2.03561	0	0	0.0172603
2275	0	5.76643	0	0	5.78598	0.518037	4.70271	-0.139947	-0.0192799	-0.0114993	-12.3629	-1.81E-15	-1.36465	0	0	0.00804458	-0.140421	7.49529	0.526781	49.9574	372.006	611.684	397.879	397.879	397.879	-8.44755	-84.2127	3.15977	100.752	319.587	202.071	185.965	185.965	185.965	-84.6099	7.32093	3.7641	7.12232	0.784483	-3.0451	-0.0690765	-0.0399204	1.56578	30.2277	-33.01	-1.91643	0	0	0.0202838
2276	0	6.08909	0	0	6.10896	0.526888	4.61454	-0.140127	-0.0193709	-0.0106781	-12.3147	-1.10E-15	-1.31539	0	0	0.00796399	-0.152431	7.83821	0.510398	47.1987	371.84	611.19	397.974	397.974	397.974	-8.39934	-84.144	3.17246	95.3104	319.623	201.892	185.965	185.965	185.965	-84.5367	7.29858	3.72895	6.73121	0.736867	-2.88166	-0.081485	-0.0425973	1.57144	34.0143	-33.7713	-1.82654	0	0	0.0236354
2277	0	6.40971	0	0	6.42975	0.536732	4.51644	-0.140438	-0.0195356	-0.00997503	-12.2923	3.66E-15	-1.29569	0	0	0.00785062	-0.166264	8.1775	0.49451	44.5214	371.65	610.693	398.067	398.067	398.067	-8.34386	-84.0627	3.19	89.8771	319.661	201.701	185.965	185.965	185.965	-84.4503	7.27486	3.68679	6.34036	0.693133	-2.7139	-0.0952988	-0.0448853	1.57784	38.2573	-34.3403	-1.77462	0	0	0.0273274
2278	0	6.72605	0	0	6.74616	0.547073	4.41336	-0.140848	-0.0196956	-0.00948059	-12.2885	1.25E-15	-1.29689	0	0	0.00770558	-0.18138	8.51396	0.483451	41.9197	371.437	610.195	398.161	398.161	398.161	-8.28079	-83.968	3.21288	84.4561	319.7	201.501	185.965	185.965	185.965	-84.3498	7.24993	3.63718	5.9493	0.651915	-2.54562	-0.110557	-0.0466681	1.58483	43.038	-34.6508	-1.76497	0	0	0.0314215
2279	0	7.0361	0	0	7.05617	0.557411	4.31029	-0.141284	-0.0198337	-0.00919361	-12.2904	-7.39E-16	-1.31479	0	0	0.0075248	-0.197143	8.84841	0.481403	39.3873	371.201	609.698	398.259	398.259	398.259	-8.21004	-83.8593	3.24117	79.0509	319.739	201.293	185.965	185.965	185.965	-84.2346	7.2238	3.58	5.55796	0.61193	-2.38069	-0.126924	-0.0478119	1.59223	48.2711	-34.6336	-1.7989	0	0	0.0358372
2280	0	7.33796	0	0	7.35794	0.56725	4.21216	-0.141739	-0.0198611	-0.00917365	-12.2907	-3.53E-15	-1.33694	0	0	0.00730827	-0.212914	9.18161	0.49242	36.9177	370.942	609.208	398.361	398.361	398.361	-8.1317	-83.7362	3.27453	73.6641	319.776	201.078	185.965	185.965	185.965	-84.1044	7.19633	3.51555	5.16632	0.571943	-2.22302	-0.144217	-0.0482358	1.59989	53.9343	-34.2306	-1.87395	0	0	0.0405379
2281	0	7.62978	0	0	7.64969	0.576163	4.12325	-0.142123	-0.0197456	-0.00939987	-12.275	-1.72E-15	-1.35731	0	0	0.00704871	-0.227961	9.51432	0.520131	34.5044	370.66	608.729	398.47	398.47	398.47	-8.04587	-83.5982	3.31243	68.2976	319.813	200.859	185.965	185.965	185.965	-83.9586	7.16725	3.44422	4.77475	0.530796	-2.07633	-0.161985	-0.0479689	1.60771	59.8752	-33.4423	-1.98658	0	0	0.0453701
2282	0	7.90969	0	0	7.9296	0.583778	4.04727	-0.14246	-0.0195218	-0.0099031	-12.241	3.03E-15	-1.37576	0	0	0.0067435	-0.241609	9.84716	0.567683	32.1413	370.358	608.263	398.588	398.588	398.588	-7.9527	-83.4444	3.35397	62.9519	319.848	200.636	185.965	185.965	185.965	-83.7965	7.13613	3.36666	4.38375	0.487511	-1.94407	-0.179893	-0.0471593	1.61565	65.9887	-32.3399	-2.13827	0	0	0.0502022
2283	0	8.17582	0	0	8.19579	0.589807	3.9871	-0.142708	-0.0191267	-0.0106281	-12.182	2.52E-15	-1.38361	0	0	0.00638854	-0.253167	10.1806	0.637602	29.823	370.036	607.818	398.714	398.714	398.714	-7.85245	-83.274	3.39813	57.6266	319.882	200.411	185.965	185.965	185.965	-83.6173	7.10244	3.28373	3.99407	0.441198	-1.82932	-0.19749	-0.0459049	1.62352	72.0726	-30.9686	-2.31775	0	0	0.0548193
2284	0	8.42619	0	0	8.44634	0.594052	3.94473	-0.142881	-0.0186482	-0.0115754	-12.0992	-2.39E-15	-1.38735	0	0	0.00598237	-0.262085	10.515	0.731629	27.5451	369.694	607.396	398.851	398.851	398.851	-7.74528	-83.0857	3.44369	52.3204	319.916	200.185	185.965	185.965	185.965	-83.4197	7.06551	3.19631	3.60672	0.391262	-1.73458	-0.214305	-0.0444941	1.63121	77.9474	-29.4726	-2.52606	0	0	0.0590038
2285	0	8.65881	0	0	8.67927	0.596397	3.92133	-0.142996	-0.0180646	-0.0126997	-11.9956	1.94E-15	-1.38289	0	0	0.00552723	-0.267896	10.8505	0.850724	25.3046	369.333	607.002	399	399	399	-7.63149	-82.8778	3.48934	47.0307	319.953	199.957	185.965	185.965	185.965	-83.202	7.02468	3.10545	3.22298	0.33733	-1.66182	-0.229891	-0.0431861	1.63869	83.4105	-27.9613	-2.75224	0	0	0.0625193
2286	0	8.87171	0	0	8.89265	0.596817	3.91714	-0.143063	-0.0174653	-0.0140029	-11.8757	1.79E-15	-1.37781	0	0	0.00502702	-0.270247	11.1868	0.994978	23.1001	368.953	606.642	399.161	399.161	399.162	-7.5113	-82.6483	3.53378	41.7545	319.993	199.727	185.965	185.965	185.965	-82.9625	6.97921	3.01216	2.84425	0.279071	-1.61239	-0.243987	-0.0421304	1.64614	88.3461	-26.5775	-2.99677	0	0	0.0651976
2287	0	9.06308	0	0	9.08465	0.595368	3.9316	-0.143127	-0.0168894	-0.0154379	-11.7475	3.49E-15	-1.3752	0	0	0.00448985	-0.268998	11.5235	1.16359	20.9323	368.553	606.318	399.336	399.336	399.336	-7.38505	-82.3952	3.57566	36.488	320.04	199.495	185.965	185.965	185.965	-82.699	6.92842	2.91755	2.47226	0.216652	-1.58695	-0.256139	-0.0416694	1.65337	92.5435	-25.4789	-3.25056	0	0	0.0668003
2288	0	9.23134	0	0	9.25366	0.592193	3.96329	-0.143214	-0.0164187	-0.0169689	-11.6179	-5.28E-17	-1.38245	0	0	0.00392516	-0.264169	11.8598	1.35488	18.804	368.133	606.035	399.524	399.524	399.524	-7.25307	-82.1162	3.61373	31.2269	320.094	199.261	185.965	185.965	185.965	-82.4094	6.87171	2.82268	2.10882	0.150406	-1.58541	-0.266026	-0.0420309	1.66037	95.846	-24.7969	-3.50916	0	0	0.0671534
2289	0	9.37517	0	0	9.39839	0.587493	4.01019	-0.143354	-0.0160506	-0.0186173	-11.4943	3.49E-15	-1.39931	0	0	0.00334297	-0.255965	12.1946	1.56646	16.7202	367.691	605.794	399.726	399.726	399.726	-7.11584	-81.8089	3.64684	25.9668	320.156	199.023	185.965	185.965	185.965	-82.0913	6.80861	2.72862	1.75585	0.0807923	-1.60725	-0.273626	-0.0432073	1.66725	98.2253	-24.5584	-3.76793	0	0	0.0662311
2290	0	9.49368	0	0	9.51789	0.581544	4.06956	-0.143608	-0.0158685	-0.0203032	-11.3867	-2.97E-15	-1.43285	0	0	0.0027543	-0.244791	12.5264	1.7951	14.6883	367.225	605.599	399.942	399.942	399.942	-6.97395	-81.471	3.67395	20.7031	320.229	198.783	185.965	185.965	185.965	-81.7425	6.73875	2.63642	1.41555	0.00862632	-1.65114	-0.278565	-0.0452737	1.67411	99.4968	-24.821	-4.01887	0	0	0.0639183
2291	0	9.58634	0	0	9.61164	0.574661	4.13823	-0.143967	-0.0158205	-0.0220182	-11.2981	1.78E-15	-1.47686	0	0	0.00216598	-0.231202	12.8534	2.03703	12.7185	366.731	605.45	400.172	400.172	400.172	-6.82816	-81.1002	3.69411	15.4312	320.31	198.541	185.964	185.965	185.965	-81.3609	6.662	2.54717	1.09002	-0.0650892	-1.71529	-0.28072	-0.0481778	1.68061	99.5784	-25.5415	-4.24953	0	0	0.0602482
2292	0	9.65319	0	0	9.67958	0.567212	4.21254	-0.14446	-0.015865	-0.023689	-11.2346	-2.07E-15	-1.52635	0	0	0.00158411	-0.215936	13.1732	2.28801	10.8231	366.207	605.349	400.416	400.416	400.416	-6.67932	-80.6945	3.70662	10.1471	320.4	198.3	185.965	185.965	185.965	-80.9444	6.57833	2.46188	0.781558	-0.139377	-1.79747	-0.280023	-0.0515032	1.68683	98.3874	-26.54	-4.44927	0	0	0.0553348
2293	0	9.69466	0	0	9.72214	0.559589	4.28856	-0.145107	-0.0159754	-0.025375	-11.1998	1.46E-16	-1.57772	0	0	0.00101329	-0.199824	13.4835	2.54344	9.01681	365.65	605.295	400.673	400.673	400.673	-6.52829	-80.252	3.71085	4.84733	320.496	198.061	185.965	185.965	185.965	-80.4912	6.48786	2.38148	0.492487	-0.212885	-1.89505	-0.276567	-0.0550202	1.69262	95.9884	-27.6899	-4.61499	0	0	0.0494136
2294	0	9.71177	0	0	9.74026	0.552227	4.36198	-0.145869	-0.016056	-0.026917	-11.1898	-4.37E-16	-1.62195	0	0	0.000455972	-0.183769	13.7812	2.79858	7.3165	365.057	605.286	400.943	400.943	400.943	-6.37602	-79.771	3.70643	-0.470723	320.598	197.828	185.965	185.965	185.965	-79.9999	6.39084	2.30674	0.225148	-0.284447	-2.00507	-0.270103	-0.058204	1.6976	92.1961	-28.7534	-4.72974	0	0	0.042647
2295	0	9.70596	0	0	9.7353	0.545566	4.42839	-0.146733	-0.0161211	-0.0284397	-11.1999	-3.07E-15	-1.66161	0	0	-8.38E-05	-0.16869	14.0632	3.04868	5.74095	364.427	605.319	401.224	401.224	401.224	-6.2233	-79.2504	3.69315	-5.80868	320.703	197.607	185.965	185.965	185.965	-79.4692	6.28758	2.23825	-0.0180344	-0.352794	-2.12443	-0.260954	-0.0605619	1.70174	87.2037	-29.5229	-4.80376	0	0	0.0354216
2296	0	9.67904	0	0	9.70903	0.540053	4.48334	-0.147642	-0.0160685	-0.0297748	-11.2183	-3.10E-15	-1.68917	0	0	-0.000603956	-0.155443	14.326	3.28915	4.3105	363.757	605.391	401.514	401.514	401.514	-6.07105	-78.689	3.67095	-11.1672	320.811	197.401	185.965	185.965	185.965	-78.8981	6.17851	2.17657	-0.234697	-0.416737	-2.24986	-0.249022	-0.0617096	1.70468	80.9023	-29.8048	-4.82498	0	0	0.0279856
2297	0	9.63298	0	0	9.66336	0.536116	4.52258	-0.148511	-0.0159103	-0.0310474	-11.227	2.32E-15	-1.70882	0	0	-0.00110155	-0.144813	14.5661	3.51576	3.04675	363.047	605.496	401.813	401.813	401.813	-5.92012	-78.0861	3.63979	-16.5454	320.92	197.217	185.965	185.965	185.965	-78.2858	6.06404	2.12216	-0.422326	-0.475177	-2.37815	-0.234635	-0.0612187	1.70605	73.4989	-29.4189	-4.80763	0	0	0.0207282
2298	0	9.56974	0	0	9.60018	0.53416	4.54207	-0.14927	-0.0155708	-0.0320979	-11.2072	-4.08E-16	-1.71739	0	0	-0.00157676	-0.137373	14.7796	3.72473	1.97214	362.299	605.628	402.119	402.119	402.119	-5.77146	-77.4405	3.59976	-21.9418	321.029	197.059	185.965	185.965	185.965	-77.6314	5.94469	2.0755	-0.578432	-0.527252	-2.50611	-0.2178	-0.0586923	1.7056	64.942	-28.1964	-4.74813	0	0	0.0139244
2299	0	9.49086	0	0	9.52097	0.534541	4.53827	-0.149838	-0.0151277	-0.0330475	-11.1366	-2.91E-17	-1.72616	0	0	-0.00203247	-0.133552	14.9626	3.91285	1.10954	361.516	605.779	402.429	402.429	402.429	-5.6261	-76.7513	3.55096	-27.3533	321.139	196.931	185.965	185.965	185.965	-76.9338	5.82099	2.03714	-0.70041	-0.572309	-2.63075	-0.199038	-0.0540094	1.70327	55.5355	-26.1267	-4.66639	0	0	0.00793228
2300	0	9.39711	0	0	9.42654	0.537555	4.50823	-0.150183	-0.0145752	-0.0338328	-10.9959	-4.09E-15	-1.73745	0	0	-0.00247763	-0.13351	15.111	4.07758	0.48175	360.701	605.941	402.742	402.742	402.742	-5.48532	-76.0166	3.4934	-32.7761	321.25	196.837	185.965	185.965	185.965	-76.1912	5.69357	2.0079	-0.785569	-0.609868	-2.74929	-0.178609	-0.0471217	1.69893	45.3867	-23.1871	-4.56736	0	0	0.00302471
2301	0	9.28835	0	0	9.31667	0.543427	4.44971	-0.150215	-0.0139565	-0.0344724	-10.7601	-1.54E-15	-1.75685	0	0	-0.00292495	-0.137156	15.2211	4.21706	0.111047	359.863	606.103	403.056	403.056	403.056	-5.35073	-75.2339	3.42709	-38.2059	321.362	196.776	185.965	185.965	185.965	-75.4014	5.56312	1.98888	-0.831161	-0.639865	-2.85921	-0.156882	-0.0380099	1.69252	34.69	-19.401	-4.46187	0	0	-0.000531353
2302	0	9.16295	0	0	9.1898	0.552293	4.36132	-0.1499	-0.013332	-0.0350286	-10.409	2.10E-15	-1.78917	0	0	-0.00339054	-0.144155	15.2888	4.33009	0.018704	359.007	606.256	403.368	403.368	403.368	-5.22432	-74.3997	3.35187	-43.6375	321.476	196.749	185.965	185.965	185.965	-74.5607	5.43043	1.98166	-0.834353	-0.662397	-2.95824	-0.134421	-0.0269668	1.68425	23.7539	-14.9126	-4.35797	0	0	-0.00250886
2303	0	9.01756	0	0	9.04255	0.564222	4.24236	-0.149183	-0.0126875	-0.0354844	-9.92349	3.12E-15	-1.83054	0	0	-0.00388606	-0.153865	15.3106	4.41617	0.224545	358.145	606.387	403.677	403.677	403.677	-5.10848	-73.5091	3.26756	-49.0662	321.59	196.75	185.965	185.965	185.965	-73.6643	5.29641	1.98815	-0.792279	-0.678063	-3.04444	-0.111601	-0.0140806	1.67435	12.7464	-9.7784	-4.25524	0	0	-0.00272301
2304	0	8.84661	0	0	8.8694	0.579214	4.09281	-0.148026	-0.0121261	-0.0359169	-9.29088	-2.68E-15	-1.88752	0	0	-0.0044162	-0.165399	15.2829	4.4753	0.746433	357.286	606.485	403.98	403.98	403.98	-5.00589	-72.5552	3.17407	-54.4873	321.705	196.775	185.965	185.965	185.965	-72.7056	5.16205	2.01061	-0.702012	-0.687747	-3.11611	-0.088816	0.00010444	1.66323	1.90552	-4.27392	-4.15359	0	0	-0.00104415
2305	0	8.64205	0	0	8.6624	0.597216	3.91316	-0.146417	-0.0116656	-0.0363093	-8.51021	3.79E-15	-1.95865	0	0	-0.0049669	-0.177655	15.2026	4.508	1.59998	356.443	606.541	404.275	404.275	404.275	-4.91944	-71.5295	3.07132	-59.8974	321.819	196.812	185.965	185.965	185.965	-71.6761	5.02836	2.05153	-0.560786	-0.692598	-3.17185	-0.0664064	0.0152152	1.6513	-8.62553	1.45392	-4.04835	0	0	0.00262691
2306	0	8.39325	0	0	8.41093	0.618118	3.70447	-0.144418	-0.0113508	-0.0367798	-7.60047	-5.82E-17	-2.04529	0	0	-0.00550516	-0.189309	15.0669	4.51525	2.79819	355.629	606.544	404.56	404.56	404.56	-4.85209	-70.4211	2.95927	-65.294	321.93	196.849	185.965	185.965	185.965	-70.5651	4.89625	2.11362	-0.365988	-0.69414	-3.21058	-0.0448103	0.0307155	1.63898	-18.6348	7.17444	-3.93534	0	0	0.00830323
2307	0	8.08687	0	0	8.10179	0.641772	3.46818	-0.142095	-0.0112141	-0.0373609	-6.59789	1.57E-15	-2.1479	0	0	-0.00597833	-0.198931	14.8735	4.49824	4.35104	354.855	606.484	404.833	404.833	404.833	-4.80683	-69.2175	2.83784	-70.6764	322.035	196.872	185.965	185.965	185.965	-69.36	4.76639	2.19968	-0.115148	-0.694115	-3.23138	-0.0240954	0.0459731	1.62676	-28.1068	12.6364	-3.80235	0	0	0.0160091
2308	0	7.70741	0	0	7.71955	0.667982	3.20621	-0.139696	-0.0112826	-0.0381827	-5.57607	2.45E-15	-2.26498	0	0	-0.00634472	-0.204962	14.6206	4.45854	6.26558	354.136	606.355	405.093	405.093	405.093	-4.78637	-67.9044	2.70687	-76.0457	322.13	196.864	185.965	185.965	185.965	-68.0467	4.63897	2.31253	0.193741	-0.694526	-3.23374	-0.00469712	0.0604373	1.61538	-36.879	17.6325	-3.6404	0	0	0.0256282
2309	0	7.23782	0	0	7.24727	0.696524	2.9208	-0.137506	-0.0115544	-0.0393929	-4.63437	6.99E-16	-2.38859	0	0	-0.00660675	-0.205817	14.3069	4.39779	8.54552	353.483	606.151	405.338	405.338	405.338	-4.79306	-66.4669	2.5659	-81.4045	322.213	196.809	185.965	185.965	185.965	-66.6104	4.51344	2.45486	0.562341	-0.697432	-3.21727	0.0133207	0.073466	1.60545	-44.9468	21.9277	-3.42996	0	0	0.0370409
2310	0	6.66066	0	0	6.66763	0.72715	2.61437	-0.135948	-0.0119695	-0.0410382	-3.90831	-2.45E-15	-2.49981	0	0	-0.00688375	-0.199972	13.9316	4.31778	11.1915	352.907	605.869	405.566	405.566	405.566	-4.82859	-64.8905	2.41414	-86.7566	322.278	196.695	185.965	185.965	185.965	-65.0363	4.38833	2.62908	0.991947	-0.705035	-3.18191	0.0302276	0.0846097	1.5976	-52.5252	25.3929	-3.14457	0	0	0.0502703
2311	0	5.95981	0	0	5.96457	0.759597	2.28957	-0.135583	-0.0123874	-0.0432309	-3.56606	2.10E-15	-2.56343	0	0	-0.00749018	-0.185964	13.4944	4.22048	14.2009	352.419	605.508	405.777	405.777	405.777	-4.89384	-63.1627	2.25034	-92.1054	322.322	196.517	185.965	185.965	185.965	-63.312	4.26096	2.83701	1.48316	-0.719408	-3.12788	0.0461578	0.0934	1.59255	-59.7955	27.9028	-2.74703	0	0	0.065333
2312	0	5.12234	0	0	5.12531	0.793626	1.94877	-0.137082	-0.012647	-0.0459543	-3.80007	1.05E-15	-2.53381	0	0	-0.00900306	-0.162518	12.9958	4.10796	17.5685	352.025	605.072	405.967	405.967	405.967	-4.98832	-61.2751	2.073	-97.4514	322.342	196.276	185.965	185.965	185.965	-61.429	4.12744	3.07924	2.03622	-0.742566	-3.05567	0.0616521	0.099628	1.59124	-67.1694	29.4252	-2.19265	0	0	0.082533
2313	0	4.14121	0	0	4.14282	0.829079	1.59356	-0.14116	-0.0124464	-0.04903	-4.80847	2.80E-15	-2.34456	0	0	-0.0122424	-0.128583	12.4364	3.98244	21.2861	351.731	604.564	406.136	406.136	406.136	-5.10972	-59.226	1.88057	-102.788	322.342	195.991	185.965	185.965	185.965	-59.385	3.98275	3.35441	2.65078	-0.776154	-2.96607	0.0777623	0.103272	1.59415	-75.36	30.0729	-1.43654	0	0	0.102727
2314	0	3.01773	0	0	3.01842	0.865925	1.22427	-0.148566	-0.011534	-0.0521409	-6.77615	1.98E-15	-1.92883	0	0	-0.0181524	-0.0833632	11.8176	3.84639	25.3435	351.54	603.994	406.283	406.283	406.283	-5.25347	-57.0229	1.67191	-108.098	322.326	195.696	185.965	185.965	185.965	-57.1868	3.82109	3.6584	3.32593	-0.82152	-2.86025	0.0955571	0.104361	1.60164	-85.1732	29.9257	-0.426844	0	0	0.127203
2315	0	1.76423	0	0	1.76442	0.90433	0.839233	-0.159836	-0.00955987	-0.0548267	-9.83004	2.06E-15	-1.21213	0	0	-0.0274451	-0.0263881	11.1411	3.70245	29.728	351.449	603.371	406.406	406.406	406.406	-5.41208	-54.6847	1.44675	-113.342	322.309	195.44	185.965	185.965	185.965	-54.8529	3.6366	3.98333	4.06025	-0.879502	-2.73967	0.116259	0.103344	1.61379	-97.4921	29.271	0.861986	0	0	0.157714
2316	0	0.406161	0	0	0.406179	0.944742	0.434009	-0.1752	-0.00630499	-0.0563387	-14.0057	4.43E-15	-0.14011	0	0	-0.040139	0.0424569	10.409	3.55352	34.4253	351.457	602.709	406.503	406.503	406.503	-5.57479	-52.2446	1.20633	-118.456	322.314	195.293	185.965	185.965	185.965	-52.4152	3.42427	4.31688	4.85186	-0.950415	-2.60616	0.141322	0.100556	1.62973	-113.358	28.3066	2.44999	0	0	0.196651
2317	0	-1.01707	0	0	-1.01707	0.987913	0.00106657	-0.19433	-0.00152425	-0.0559517	-19.2073	-2.33E-15	1.32498	0	0	-0.0550309	0.122955	9.62356	3.4027	39.4193	351.558	602.025	406.575	406.575	406.575	-5.72736	-49.7502	0.953887	-123.344	322.372	195.334	185.965	185.964	185.965	-49.9202	3.18119	4.64189	5.69826	-1.03382	-2.46184	0.171552	0.0962942	1.64783	-133.405	27.269	4.312	0	0	0.246036
2318	0	-2.45285	0	0	-2.45292	1.03496	-0.470731	-0.216242	0.00477188	-0.0529783	-25.19	4.19E-15	3.16532	0	0	-0.0694581	0.21451	8.78764	3.25318	44.6921	351.742	601.336	406.619	406.619	406.619	-5.85196	-47.2627	0.695097	-127.872	322.523	195.643	185.965	185.965	185.965	-47.4284	2.90757	4.93645	6.59666	-1.12881	-2.30901	0.207157	0.0911111	1.6661	-157.791	26.3678	6.37894	0	0	0.307098
2319	0	-3.83819	0	0	-3.83877	1.08733	-0.995863	-0.239292	0.0124379	-0.0469588	-31.5665	1.86E-15	5.30659	0	0	-0.0795392	0.316214	7.90426	3.1083	50.2244	352	600.663	406.634	406.634	406.634	-5.92763	-44.8544	0.438189	-131.872	322.817	196.295	185.965	185.965	185.965	-45.0113	2.60772	5.1747	7.54363	-1.23384	-2.15032	0.247028	0.0854594	1.6819	-185.822	25.7238	8.52629	0	0	0.379203
2320	0	-5.10463	0	0	-5.1066	1.14676	-1.5916	-0.26153	0.0209436	-0.0379222	-37.8629	-1.86E-15	7.58697	0	0	-0.0811318	0.426813	6.97671	2.97117	55.9951	352.321	600.028	406.619	406.619	406.619	-5.93101	-42.6036	0.193978	-135.153	323.304	197.341	185.965	185.964	185.965	-42.7472	2.29019	5.32824	8.53549	-1.34662	-1.98829	0.289231	0.0795159	1.6929	-216.021	25.2727	10.5905	0	0	0.459507
2321	0	-6.18412	0	0	-6.18903	1.21511	-2.27621	-0.280929	0.0293458	-0.0262285	-43.5714	0	9.7579	0	0	-0.0711477	0.544834	6.00856	2.84481	61.9819	352.691	599.453	406.573	406.573	406.573	-5.8381	-40.5881	-0.024652	-137.51	324.037	198.807	185.965	185.964	185.965	-40.7146	1.96749	5.36854	9.56808	-1.46451	-1.8256	0.331049	0.0731129	1.69765	-246.291	24.5917	12.4426	0	0	0.543011
2322	0	-7.01544	0	0	-7.02555	1.29405	-3.06621	-0.295565	0.036428	-0.0128185	-48.2068	-9.32E-15	11.5147	0	0	-0.0488455	0.66858	5.00359	2.73176	68.1604	353.098	598.962	406.496	406.496	406.496	-5.62678	-38.8793	-0.203268	-138.749	325.061	200.686	185.965	185.965	185.965	-38.9861	1.65497	5.26989	10.637	-1.58443	-1.66471	0.369204	0.0661598	1.69588	-273.991	23.1819	13.9784	0	0	0.622672
2323	0	-7.54993	0	0	-7.56822	1.38481	-3.97288	-0.304069	0.0409911	0.00124142	-51.3863	-5.59E-15	12.5573	0	0	-0.0165891	0.796217	3.96581	2.63418	74.5052	353.53	598.578	406.385	406.385	406.385	-5.28014	-37.5361	-0.326793	-138.7	326.409	202.941	185.965	185.965	185.965	-37.6222	1.36931	5.01287	11.7374	-1.70303	-1.50796	0.400981	0.0585443	1.68821	-296.792	20.5353	15.1653	0	0	0.691494
2324	0	-7.75627	0	0	-7.78606	1.48777	-4.99908	-0.305485	0.0419601	0.0148678	-52.8505	0	12.6393	0	0	0.0204337	0.925827	2.89941	2.55346	80.989	353.975	598.324	406.24	406.24	406.24	-4.78942	-36.6	-0.38038	-137.238	328.093	205.516	185.965	185.965	185.965	-36.6662	1.12661	4.58714	12.8644	-1.81663	-1.35731	0.424431	0.0498968	1.67566	-312.844	16.1296	16.0657	0	0	0.743333
2325	0	-7.62323	0	0	-7.66742	1.60225	-6.13626	-0.299592	0.0387082	0.0271446	-52.5141	-8.39E-15	11.6373	0	0	0.0555152	1.05547	1.80874	2.49046	87.5837	354.421	598.223	406.06	406.06	406.06	-4.15674	-36.0931	-0.350678	-134.286	330.102	208.338	185.965	185.965	185.965	-36.1415	0.940647	3.99373	14.0129	-1.92162	-1.21451	0.4384	0.0401648	1.65958	-321.037	9.72566	16.8049	0	0	0.774036
2326	0	-7.16068	0	0	-7.22055	1.72633	-7.36333	-0.286728	0.0311863	0.0374718	-50.4567	5.59E-15	9.58544	0	0	0.0823956	1.18325	0.698279	2.44526	94.2599	354.86	598.294	405.843	405.843	405.843	-3.39628	-36.0168	-0.227375	-129.829	332.401	211.329	185.965	185.965	185.965	-36.0504	0.821257	3.24592	15.1777	-2.01435	-1.08094	0.442789	0.0296323	1.64105	-321.149	1.46116	17.5245	0	0	0.782098
2327	0	-6.39837	0	0	-6.47226	1.85692	-8.64746	-0.267897	0.0200451	0.0456505	-46.921	7.45E-15	6.68488	0	0	0.0971258	1.30737	-0.427424	2.4172	100.987	355.283	598.553	405.588	405.588	405.588	-2.53386	-36.3536	-0.00484787	-123.9	334.93	214.406	185.965	185.965	185.965	-36.3754	0.773269	2.3686	16.3536	-2.09132	-0.957596	0.438689	0.0187508	1.62092	-313.916	-8.16253	18.3301	0	0	0.769033
2328	0	-5.3826	0	0	-5.46499	1.98995	-9.94653	-0.244651	0.00654757	0.051645	-42.2743	4.66E-15	3.27207	0	0	0.0990571	1.4262	-1.56373	2.40504	107.735	355.684	599.016	405.296	405.296	405.296	-1.60467	-37.0702	0.316199	-116.581	337.61	217.49	185.965	185.965	185.965	-37.0824	0.79603	1.39619	17.5354	-2.14939	-0.845241	0.427684	0.00841227	1.59987	-300.594	-18.2793	19.2387	0	0	0.738251
2329	0	-4.17146	0	0	-4.2528	2.12076	-11.2139	-0.218835	-0.00772959	0.0556838	-36.9482	-4.25E-15	-0.253112	0	0	0.0905456	1.53834	-2.70599	2.40695	114.473	356.057	599.69	404.966	404.966	404.966	-0.649105	-38.1218	0.72795	-107.983	340.352	220.497	185.965	185.965	185.965	-38.1256	0.883527	0.36887	18.7182	-2.18571	-0.744369	0.411854	-0.000352128	1.57834	-282.831	-27.8526	20.1787	0	0	0.694432
2330	0	-2.82917	0	0	-2.89684	2.2446	-12.4035	-0.192457	-0.0211291	0.0578116	-31.3906	4.89E-15	-3.49366	0	0	0.0757501	1.64255	-3.84953	2.42063	121.169	356.4	600.583	404.6	404.6	404.6	0.291995	-39.4565	1.21557	-98.2377	343.066	223.347	185.965	185.965	185.965	-39.452	1.02515	-0.671704	19.8971	-2.1978	-0.655211	0.39348	-0.00672971	1.55703	-262.212	-35.919	21.0099	0	0	0.642191
2331	0	-1.42036	0	0	-1.46059	2.35715	-13.4753	-0.167273	-0.0322396	0.0582712	-25.9982	2.80E-15	-6.12417	0	0	0.0590253	1.73795	-4.98972	2.44354	127.793	356.709	601.694	404.2	404.2	404.2	1.18231	-41.0197	1.75848	-87.4786	345.669	225.965	185.965	185.965	185.965	-41.0064	1.2069	-1.68683	21.0674	-2.18394	-0.577937	0.374466	-0.00989367	1.5364	-240.13	-41.6732	21.5711	0	0	0.585506
2332	0	-0.00539187	0	0	-0.00557097	2.45497	-14.3992	-0.144902	-0.0400897	0.0568871	-21.1087	-9.32E-16	-7.9316	0	0	0.0437793	1.82388	-6.12198	2.47294	134.315	356.984	603.019	403.769	403.769	403.769	1.99396	-42.7579	2.33283	-75.8357	348.096	228.28	185.965	185.965	185.965	-42.7352	1.4129	-2.64461	22.2249	-2.14283	-0.512581	0.356342	-0.00944937	1.51767	-217.452	-44.6334	21.7194	0	0	0.526818
2333	0	1.36355	0	0	1.4127	2.53591	-15.1577	-0.126598	-0.0441473	0.0537671	-16.9709	-3.73E-15	-8.82037	0	0	0.0319073	1.89998	-7.24183	2.50619	140.707	357.225	604.55	403.309	403.309	403.309	2.70993	-44.6218	2.9144	-63.4273	350.303	230.237	185.965	185.965	185.965	-44.5892	1.62712	-3.52256	23.3653	-2.07389	-0.459189	0.340387	-0.00545241	1.50144	-194.944	-44.6786	21.3764	0	0	0.468156
2334	0	2.64502	0	0	2.74825	2.5992	-15.7472	-0.113214	-0.0445529	0.0488847	-13.7399	-1.86E-15	-8.82878	0	0	0.0238193	1.9662	-8.34494	2.54091	146.941	357.435	606.272	402.827	402.827	402.827	3.32483	-46.5687	3.4819	-50.3561	352.271	231.796	185.965	185.965	185.965	-46.5262	1.83502	-4.30907	24.485	-1.97735	-0.417886	0.327353	0.00165782	1.48844	-173.014	-42.0893	20.5747	0	0	0.41058
2335	0	3.80974	0	0	3.96704	2.64553	-16.1765	-0.104996	-0.0417541	0.0423976	-11.4588	1.86E-15	-8.07981	0	0	0.0188966	2.0227	-9.42714	2.57503	152.994	357.614	608.167	402.326	402.326	402.326	3.84382	-48.5643	4.01951	-36.7094	354.003	232.941	185.965	185.965	185.965	-48.5126	2.0249	-5.00319	25.5805	-1.85396	-0.388872	0.317727	0.0111827	1.47891	-151.974	-37.317	19.3839	0	0	0.354944
2336	0	4.84024	0	0	5.04772	2.67675	-16.4647	-0.101686	-0.0366586	0.0345133	-10.0785	-4.66E-16	-6.77931	0	0	0.0160643	2.06988	-10.4845	2.60715	158.843	357.767	610.215	401.812	401.812	401.812	4.28043	-50.5829	4.51846	-22.5598	355.52	233.675	185.965	185.965	185.965	-50.5234	2.18866	-5.61332	26.6485	-1.70525	-0.372619	0.311438	0.02196	1.47265	-131.951	-31.1495	17.9752	0	0	0.301814
2337	0	5.72955	0	0	5.9808	2.69555	-16.638	-0.102659	-0.0301625	0.0256409	-9.48046	-4.66E-16	-5.15466	0	0	0.0143092	2.10825	-11.5133	2.63635	164.468	357.897	612.39	401.291	401.291	401.29	4.65358	-52.6071	4.97713	-7.96894	356.857	234.026	185.965	185.965	185.965	-52.5417	2.32189	-6.1548	27.6862	-1.53338	-0.36965	0.308535	0.0331664	1.46909	-113.214	-24.235	16.4776	0	0	0.252111
2338	0	6.47914	0	0	6.76667	2.70507	-16.7255	-0.107103	-0.0233132	0.0161407	-9.50818	2.10E-15	-3.45381	0	0	0.0129271	2.1385	-12.5101	2.66251	169.853	358.008	614.667	400.767	400.767	400.767	4.98443	-54.6264	5.40009	7.0104	358.057	234.039	185.965	185.965	185.965	-54.5573	2.42347	-6.64707	28.691	-1.34106	-0.380761	0.308648	0.0437091	1.46759	-95.8854	-17.3946	15.0637	0	0	0.206566
2339	0	7.09663	0	0	7.41304	2.70842	-16.7563	-0.114052	-0.0169846	0.00644151	-9.98396	-5.82E-16	-1.90074	0	0	0.0115582	2.16134	-13.472	2.68606	174.985	358.105	617.017	400.246	400.246	400.246	5.29359	-56.6355	5.79645	22.3311	359.164	233.773	185.965	185.965	185.965	-56.565	2.49488	-7.11078	29.6606	-1.13141	-0.406825	0.311417	0.0527735	1.46733	-80.1148	-11.2501	13.827	0	0	0.165908
2340	0	7.59348	0	0	7.9323	2.70837	-16.7558	-0.122637	-0.0119973	-0.00304523	-10.742	5.82E-17	-0.691968	0	0	0.010098	2.17748	-14.3961	2.70803	179.853	358.192	619.412	399.733	399.733	399.733	5.5984	-58.6329	6.17759	37.95	360.215	233.294	185.965	185.965	185.965	-58.5633	2.53939	-7.56469	30.593	-0.907964	-0.448815	0.316403	0.0595988	1.46746	-66.0424	-6.40905	12.8574	0	0	0.13082
2341	0	7.98322	0	0	8.33909	2.70698	-16.743	-0.132011	-0.00884228	-0.0121451	-11.6283	-3.47E-15	0.0401008	0	0	0.00854887	2.18767	-15.28	2.72993	184.451	358.273	621.822	399.231	399.231	399.232	5.91107	-60.619	6.55498	53.8267	361.239	232.673	185.965	185.965	185.965	-60.553	2.56131	-8.02336	31.4863	-0.674509	-0.50773	0.322797	0.0638503	1.46749	-53.5222	-3.20549	12.1483	0	0	0.10122
2342	0	8.27975	0	0	8.64842	2.70545	-16.729	-0.141437	-0.00776828	-0.0206105	-12.5134	3.65E-15	0.228087	0	0	0.00694066	2.19255	-16.1219	2.75345	188.774	358.353	624.22	398.745	398.745	398.745	6.23725	-62.5953	6.93816	69.9227	362.252	231.979	185.965	185.965	185.965	-62.5354	2.56547	-8.49515	32.3392	-0.434812	-0.584534	0.330083	0.0652594	1.46716	-42.4792	-1.81925	11.6507	0	0	0.0770084
2343	0	8.49625	0	0	8.87408	2.70403	-16.716	-0.150337	-0.00864874	-0.0285261	-13.2982	3.41E-15	-0.115494	0	0	0.00531655	2.1927	-16.9201	2.7805	192.821	358.434	626.579	398.277	398.277	398.277	6.57573	-64.5633	7.33326	86.2008	363.253	231.278	185.965	185.965	185.965	-64.512	2.5567	-8.98145	33.1505	-0.192601	-0.680171	0.337186	0.0639454	1.46629	-32.4403	-2.14124	11.2386	0	0	0.0571621
2344	0	8.64402	0	0	9.02769	2.7021	-16.6982	-0.158248	-0.011146	-0.0358672	-13.9128	-2.74E-15	-0.915923	0	0	0.00375685	2.18868	-17.6734	2.81272	196.593	358.521	628.874	397.829	397.829	397.829	6.91888	-66.5232	7.74197	102.624	364.23	230.627	185.965	185.965	185.965	-66.4833	2.53958	-9.47652	33.9194	0.048395	-0.795237	0.343461	0.0603026	1.46481	-23.073	-3.8967	10.7811	0	0	0.0408116
2345	0	8.73221	0	0	9.11817	2.69831	-16.6633	-0.164887	-0.014601	-0.0428376	-14.3213	-2.33E-15	-2.0345	0	0	0.00239773	2.18097	-18.3809	2.85148	200.094	358.615	631.081	397.402	397.402	397.402	7.25384	-68.4742	8.16134	119.155	365.155	230.078	185.965	185.965	185.965	-68.4481	2.51822	-9.96855	34.6453	0.284742	-0.930083	0.348088	0.0551348	1.46302	-13.7941	-6.53351	10.1046	0	0	0.0265783
2346	0	8.76742	0	0	9.15166	2.69084	-16.5945	-0.170164	-0.0184021	-0.0497075	-14.5223	1.40E-15	-3.31513	0	0	0.00140832	2.17001	-19.0422	2.89771	203.33	358.717	633.179	396.999	396.999	396.999	7.56433	-70.4136	8.58403	135.755	365.997	229.668	185.965	185.965	185.965	-70.4032	2.4962	-10.4412	35.3277	0.513289	-1.0847	0.350272	0.0490493	1.46145	-3.99554	-9.58185	9.10692	0	0	0.0132606
2347	0	8.75417	0	0	9.13204	2.67771	-16.4736	-0.174097	-0.0217461	-0.0566689	-14.5363	3.96E-15	-4.57475	0	0	0.000919032	2.15623	-19.6569	2.95166	206.305	358.829	635.149	396.621	396.621	396.621	7.83268	-72.337	8.99923	152.382	366.719	229.429	185.965	185.965	185.965	-72.3434	2.47651	-10.8756	35.9667	0.731245	-1.25852	0.349413	0.0429809	1.46033	6.84728	-12.3913	7.68526	0	0	-0.000112082
2348	0	8.69528	0	0	9.06165	2.65706	-16.2831	-0.176825	-0.0240366	-0.0640823	-14.4014	-4.66E-16	-5.65387	0	0	0.000952063	2.14005	-20.225	3.01281	209.03	358.949	636.973	396.267	396.267	396.267	8.04193	-74.2389	9.394	168.991	367.284	229.384	185.965	185.965	185.965	-74.2624	2.46163	-11.2527	36.5622	0.936132	-1.45044	0.345106	0.0376655	1.46024	19.266	-14.485	5.82507	0	0	-0.014172
2349	0	8.59274	0	0	8.94223	2.62745	-16.0092	-0.178466	-0.0247428	-0.0721217	-14.1544	0	-6.41312	0	0	0.0013703	2.12184	-20.7469	3.07997	211.513	359.076	638.638	395.939	395.939	395.939	8.17754	-76.1129	9.75461	185.53	367.664	229.547	185.965	185.965	185.965	-76.1523	2.45349	-11.5551	37.1143	1.12611	-1.65893	0.337014	0.0337357	1.46133	33.6304	-15.4048	3.54354	0	0	-0.0290871
2350	0	8.44831	0	0	8.7758	2.58798	-15.6429	-0.179156	-0.0235735	-0.0810351	-13.8289	-2.56E-15	-6.75755	0	0	0.00189223	2.10204	-21.2229	3.15107	213.764	359.208	640.132	395.637	395.638	395.637	8.22899	-77.9519	10.0681	201.939	367.838	229.927	185.965	185.965	185.965	-78.0052	2.4535	-11.7692	37.6234	1.29965	-1.88182	0.324898	0.0314582	1.4639	50.2693	-14.9592	0.934116	0	0	-0.0446251
2351	0	8.26421	0	0	8.56527	2.53849	-15.1818	-0.178981	-0.0204269	-0.0909068	-13.4467	4.43E-15	-6.63631	0	0	0.00215963	2.08108	-21.6536	3.22333	215.795	359.342	641.446	395.362	395.362	395.362	8.19054	-79.7492	10.3236	218.154	367.796	230.527	185.965	185.965	185.965	-79.8132	2.46249	-11.886	38.0896	1.45574	-2.11648	0.308692	0.0308612	1.46781	69.2767	-13.0984	-1.88095	0	0	-0.0600998
2352	0	8.04348	0	0	8.3149	2.47956	-14.6302	-0.177972	-0.0153497	-0.101665	-13.0156	1.98E-15	-6.04102	0	0	0.0018372	2.05943	-22.0395	3.29324	217.615	359.476	642.572	395.113	395.113	395.113	8.06188	-81.4977	10.5133	234.097	367.54	231.343	185.965	185.965	185.965	-81.5686	2.48064	-11.9022	38.5133	1.5939	-2.35973	0.288751	0.0319624	1.47269	90.4719	-9.81759	-4.78228	0	0	-0.0745121
2353	0	7.79032	0	0	8.03032	2.41248	-13.9988	-0.176176	-0.00873594	-0.1132	-12.5369	4.43E-15	-5.02402	0	0	0.000742442	2.0376	-22.3814	3.35663	219.236	359.604	643.508	394.891	394.891	394.891	7.84805	-83.191	10.633	249.686	367.086	232.367	185.965	185.965	185.965	-83.2647	2.50746	-11.8203	38.8949	1.71396	-2.60784	0.265733	0.0341935	1.47831	113.475	-5.49877	-7.60173	0	0	-0.0866529
2354	0	7.51001	0	0	7.71837	2.33912	-13.3043	-0.17355	-0.000940626	-0.12525	-11.9978	-9.90E-16	-3.66004	0	0	-0.00111908	2.01617	-22.6801	3.40894	220.668	359.722	644.25	394.694	394.694	394.694	7.55893	-84.8227	10.6829	264.831	366.457	233.583	185.965	185.965	185.965	-84.8951	2.54172	-11.6482	39.2348	1.8162	-2.85673	0.240297	0.0371801	1.48418	137.777	-0.43625	-10.231	0	0	-0.0954772
2355	0	7.20871	0	0	7.38665	2.26178	-12.5677	-0.170102	0.00742389	-0.137485	-11.3874	-2.42E-15	-2.06998	0	0	-0.003506	1.99573	-22.9366	3.44526	221.923	359.827	644.8	394.521	394.521	394.521	7.20838	-86.3864	10.6665	279.437	365.69	234.967	185.965	185.965	185.965	-86.4543	2.58148	-11.3984	39.5333	1.90119	-3.10187	0.213459	0.0403976	1.48982	162.661	4.87742	-12.5615	0	0	-0.100037
2356	0	6.8931	0	0	7.043	2.18299	-11.813	-0.165859	0.0157565	-0.14955	-10.6964	3.89E-15	-0.390433	0	0	-0.00601907	1.97687	-23.1516	3.46051	223.01	359.912	645.161	394.37	394.37	394.37	6.81309	-87.8759	10.591	293.412	364.824	236.487	185.965	185.965	185.965	-87.9368	2.62427	-11.087	39.7911	1.96991	-3.33854	0.186413	0.0431362	1.49504	187.325	9.85628	-14.5195	0	0	-0.0997269
2357	0	6.56993	0	0	6.69495	2.10537	-11.0653	-0.160903	0.0233081	-0.161172	-9.92291	2.51E-16	1.21973	0	0	-0.00817717	1.9602	-23.3262	3.44973	223.939	359.973	645.338	394.24	394.24	394.24	6.39109	-89.2849	10.4658	306.662	363.901	238.104	185.965	185.965	185.965	-89.3371	2.66722	-10.7317	40.0088	2.02345	-3.56188	0.160142	0.044807	1.49983	211.091	13.838	-16.0604	0	0	-0.0943971
2358	0	6.24567	0	0	6.34938	2.0314	-10.3492	-0.155334	0.0295046	-0.171995	-9.06859	-1.21E-15	2.61851	0	0	-0.009579	1.94614	-23.4615	3.40814	224.721	360.005	645.338	394.128	394.128	394.128	5.96011	-90.6068	10.3015	319.103	362.962	239.771	185.965	185.965	185.965	-90.6499	2.70736	-10.3505	40.1869	2.06342	-3.76712	0.135736	0.0449351	1.50426	233.199	16.292	-17.1931	0	0	-0.0842948
2359	0	5.92601	0	0	6.01204	1.96325	-9.68659	-0.149294	0.033765	-0.181914	-8.1423	-2.77E-15	3.67431	0	0	-0.00997943	1.93504	-23.5587	3.33141	225.363	360.004	645.171	394.03	394.03	394.03	5.53608	-91.8352	10.1088	330.659	362.042	241.437	185.965	185.965	185.965	-91.8693	2.7419	-9.95966	40.3266	2.09152	-3.94981	0.113788	0.0429912	1.5087	253.225	16.645	-17.9485	0	0	-0.0700899
2360	0	5.6156	0	0	5.68734	1.90269	-9.09552	-0.142948	0.0358044	-0.190688	-7.15704	-3.79E-16	4.30375	0	0	-0.00937937	1.92702	-23.6191	3.21575	225.877	359.963	644.849	393.945	393.945	393.945	5.13161	-92.9633	9.89685	341.262	361.166	243.045	185.965	185.965	185.965	-92.9892	2.76848	-9.57228	40.4289	2.1099	-4.10592	0.0950826	0.0388401	1.51346	270.644	14.6277	-18.3921	0	0	-0.052668
2361	0	5.3177	0	0	5.3782	1.85098	-8.58919	-0.136471	0.0354658	-0.198245	-6.1291	4.66E-16	4.46223	0	0	-0.00798237	1.92192	-23.6442	3.05812	226.269	359.879	644.383	393.868	393.868	393.868	4.75523	-93.9845	9.67239	350.858	360.348	244.54	185.965	185.965	185.965	-94.0032	2.7854	-9.19707	40.4954	2.12083	-4.23205	0.0799756	0.0325	1.51899	285.169	10.1435	-18.5991	0	0	-0.0330723
2362	0	5.03398	0	0	5.08581	1.80882	-8.17541	-0.130063	0.0329282	-0.204431	-5.07989	3.55E-15	4.16748	0	0	-0.00614418	1.91937	-23.6357	2.85621	226.549	359.748	643.788	393.797	393.797	393.797	4.41084	-94.8917	9.43897	359.406	359.589	245.863	185.965	185.965	185.965	-94.9044	2.7917	-8.83775	40.5277	2.12695	-4.32546	0.0689959	0.0242342	1.52576	296.439	3.36767	-18.6344	0	0	-0.0123175
2363	0	4.76446	0	0	4.8097	1.77642	-7.85683	-0.12391	0.0284407	-0.20915	-4.03269	-1.81E-15	3.47282	0	0	-0.00423975	1.91867	-23.5952	2.60868	226.726	359.566	643.081	393.729	393.729	393.729	4.09793	-95.6781	9.19673	366.875	358.875	246.959	185.965	185.965	185.965	-95.6856	2.78715	-8.49322	40.5278	2.13095	-4.38423	0.062267	0.0146335	1.53408	304.267	-5.30296	-18.546	0	0	0.00865216
2364	0	4.50724	0	0	4.5476	1.75353	-7.63143	-0.118196	0.0225841	-0.212192	-3.01676	-1.86E-15	2.48782	0	0	-0.00259059	1.91892	-23.5247	2.31498	226.807	359.329	642.277	393.66	393.66	393.66	3.81205	-96.3362	8.94254	373.246	358.183	247.779	185.965	185.965	185.965	-96.3394	2.77221	-8.15796	40.4981	2.13581	-4.40711	0.0603096	0.00455619	1.54429	308.257	-15.172	-18.3529	0	0	0.0290284
2365	0	4.25874	0	0	4.29549	1.73953	-7.49347	-0.113097	0.0159342	-0.21339	-2.06977	-2.62E-16	1.33855	0	0	-0.0013826	1.91893	-23.426	1.97558	226.801	359.035	641.393	393.588	393.588	393.588	3.54599	-96.8587	8.67071	378.511	357.483	248.276	185.965	185.965	185.965	-96.8581	2.74777	-7.82333	40.4407	2.14461	-4.39372	0.0632461	-0.00504601	1.55656	308.15	-25.4512	-18.0428	0	0	0.0481046
2366	0	4.01362	0	0	4.0477	1.73357	-7.43479	-0.108798	0.0091972	-0.212535	-1.24283	-7.10E-16	0.170363	0	0	-0.000666011	1.91738	-23.3012	1.59187	226.714	358.682	640.449	393.51	393.51	393.51	3.29094	-97.2381	8.37416	382.672	356.741	248.412	185.965	185.964	185.965	-97.2338	2.71495	-7.47892	40.3581	2.16041	-4.3443	0.071149	-0.0131223	1.57079	303.68	-35.2256	-17.581	0	0	0.065293
2367	0	3.7651	0	0	3.79718	1.7347	-7.44592	-0.105555	0.00297277	-0.209377	-0.609668	-1.63E-15	-0.883302	0	0	-0.000387618	1.91281	-23.1521	1.16596	226.552	358.269	639.462	393.423	393.423	393.423	3.03796	-97.4673	8.0455	385.74	355.922	248.155	185.965	185.965	185.965	-97.4595	2.67471	-7.11418	40.2527	2.18629	-4.2597	0.0843096	-0.0186014	1.58703	294.459	-43.5792	-16.914	0	0	0.0799464
2368	0	3.50556	0	0	3.53599	1.74192	-7.51703	-0.103692	-0.00222541	-0.203806	-0.264979	-1.83E-15	-1.70816	0	0	-0.000455597	1.90374	-22.9805	0.700905	226.321	357.797	638.45	393.325	393.325	393.325	2.77922	-97.5401	7.6783	387.737	354.998	247.486	185.965	185.965	185.965	-97.5288	2.62761	-6.71992	40.1265	2.22518	-4.14146	0.102402	-0.020694	1.60506	280.376	-49.7505	-15.9896	0	0	0.0914844
2369	0	3.22743	0	0	3.25635	1.75429	-7.63892	-0.103655	-0.00598715	-0.195627	-0.324273	6.99E-16	-2.21567	0	0	-0.00080577	1.88871	-22.788	0.200246	226.023	357.266	637.43	393.213	393.213	393.213	2.50895	-97.4525	7.26821	388.695	353.95	246.396	185.965	185.965	185.965	-97.4377	2.57359	-6.28959	39.9816	2.2798	-3.99141	0.1256	-0.0187215	1.62471	261.127	-53.0635	-14.7633	0	0	0.0991882
2370	0	2.9246	0	0	2.95195	1.77098	-7.80335	-0.105826	-0.00808524	-0.18479	-0.894727	9.32E-16	-2.3546	0	0	-0.00143277	1.86642	-22.5759	-0.331756	225.659	356.679	636.42	393.086	393.086	393.086	2.22422	-97.2041	6.8139	388.652	352.769	244.891	185.965	185.965	185.965	-97.1862	2.51185	-5.82025	39.8194	2.35243	-3.81192	0.153619	-0.0121523	1.64561	236.686	-53.003	-13.2233	0	0	0.102315
2371	0	2.59391	0	0	2.61943	1.79129	-8.00313	-0.11056	-0.00836959	-0.171391	-2.06388	-3.03E-15	-2.10174	0	0	-0.00238417	1.8358	-22.3452	-0.890367	225.229	356.042	635.433	392.942	392.942	392.942	1.92507	-96.7994	6.3175	387.66	351.459	242.996	185.965	185.965	185.965	-96.7791	2.44102	-5.31308	39.6411	2.4449	-3.60567	0.185854	-0.000907094	1.66737	207.319	-49.3276	-11.3868	0	0	0.100202
2372	0	2.23647	0	0	2.25976	1.8146	-8.23221	-0.117969	-0.0068948	-0.155538	-3.86205	2.04E-15	-1.47497	0	0	-0.00369456	1.79604	-22.0967	-1.47037	224.73	355.361	634.484	392.78	392.78	392.779	1.61448	-96.2498	5.78497	385.779	350.036	240.755	185.965	185.965	185.965	-96.228	2.3595	-4.77359	39.4473	2.55839	-3.37577	0.22151	0.0148013	1.68911	173.468	-42.0476	-9.30311	0	0	0.0922632
2373	0	1.85858	0	0	1.87915	1.84041	-8.48559	-0.127858	-0.00376164	-0.137556	-6.24317	-4.99E-16	-0.518943	0	0	-0.00528908	1.74672	-21.8307	-2.0662	224.157	354.645	633.585	392.599	392.599	392.599	1.298	-95.5737	5.22599	383.08	348.528	238.23	185.965	185.965	185.965	-95.5516	2.26602	-4.2114	39.2381	2.69334	-3.12556	0.259406	0.0345885	1.70971	136.025	-31.3531	-7.0645	0	0	0.0782377
2374	0	1.47177	0	0	1.48913	1.86832	-8.75909	-0.139619	0.000747562	-0.117977	-9.06977	1.76E-15	0.683404	0	0	-0.00691422	1.68779	-21.5472	-2.67193	223.504	353.904	632.744	392.399	392.399	392.399	0.982973	-94.7969	4.65363	379.647	346.973	235.504	185.965	185.964	185.965	-94.7757	2.16027	-3.63968	39.0132	2.84936	-2.85873	0.297888	0.0576551	1.72807	96.3693	-17.7724	-4.79065	0	0	0.0583459
2375	0	1.09192	0	0	1.10567	1.89796	-9.04922	-0.152233	0.00614225	-0.0975486	-12.1206	-3.29E-15	2.01145	0	0	-0.00815373	1.61962	-21.2459	-3.28131	222.763	353.152	631.969	392.183	392.183	392.183	0.677846	-93.9508	4.08359	375.571	345.416	232.669	185.964	185.965	185.965	-93.9316	2.04348	-3.07418	38.7717	3.02527	-2.57933	0.334774	0.0827224	1.74302	56.312	-2.15855	-2.6177	0	0	0.0334676
2376	0	0.737351	0	0	0.747277	1.92904	-9.35286	-0.164425	0.0118752	-0.0771529	-15.1258	2.13E-15	3.33015	0	0	-0.00854956	1.54291	-20.9261	-3.88786	221.923	352.404	631.265	391.95	391.95	391.95	0.391144	-93.0701	3.53285	370.955	343.906	229.822	185.965	185.965	185.965	-93.0539	1.91867	-2.53169	38.5122	3.21912	-2.2917	0.367542	0.108442	1.75306	17.9743	14.5297	-0.686365	0	0	0.00511768
2377	0	0.426131	0	0	0.432252	1.96121	-9.66666	-0.174966	0.0171986	-0.0578528	-17.8221	-4.28E-15	4.48853	0	0	-0.00780436	1.45878	-20.5868	-4.48486	220.974	351.674	630.633	391.705	391.705	391.705	0.130439	-92.1896	3.01805	365.905	342.488	227.056	185.965	185.965	185.965	-92.1766	1.79054	-2.0283	38.2332	3.42812	-2.00054	0.393663	0.133102	1.75754	-16.4668	31.0544	0.895929	0	0	-0.0245451
2378	0	0.173536	0	0	0.176201	1.99406	-9.98644	-0.183008	0.02151	-0.0404732	-20.0099	-4.16E-15	5.36704	0	0	-0.00590976	1.36859	-20.2269	-5.06557	219.906	350.979	630.072	391.449	391.449	391.449	-0.0986595	-91.3403	2.5537	360.526	341.201	224.452	185.964	185.965	185.965	-91.3307	1.66497	-1.57742	37.9325	3.64881	-1.71067	0.411486	0.155221	1.75623	-45.3986	46.3214	2.07313	0	0	-0.0532793
2379	0	-0.00953036	0	0	-0.0097114	2.027	-10.3065	-0.188199	0.0243496	-0.0257166	-21.5804	3.75E-15	5.88872	0	0	-0.00315366	1.27401	-19.8453	-5.62327	218.708	350.338	629.581	391.187	391.187	391.187	-0.293176	-90.5478	2.15087	354.917	340.076	222.068	185.965	185.965	185.965	-90.5413	1.54833	-1.18847	37.6084	3.87718	-1.42713	0.420074	0.173708	1.7497	-67.7677	59.4622	2.83953	0	0	-0.078943
2380	0	-0.117379	0	0	-0.119424	2.05928	-10.6195	-0.190493	0.0256078	-0.0138549	-22.5011	2.17E-15	6.04239	0	0	1.17E-05	1.17683	-19.4407	-6.15135	217.369	349.766	629.153	390.924	390.924	390.924	-0.45313	-89.8305	1.81645	349.166	339.13	219.947	185.965	185.965	185.965	-89.8266	1.44677	-0.866119	37.2588	4.10899	-1.15512	0.419295	0.187683	1.73839	-83.2801	69.927	3.24015	0	0	-0.0998717
2381	0	-0.149237	0	0	-0.151992	2.08998	-10.9166	-0.190203	0.0253847	-0.00490645	-22.8147	-1.59E-15	5.86707	0	0	0.00311128	1.07897	-19.0118	-6.64365	215.879	349.278	628.782	390.663	390.663	390.663	-0.581224	-89.1997	1.55306	343.347	338.369	218.107	185.964	185.964	185.965	-89.1979	1.36561	-0.610349	36.8819	4.33965	-0.899606	0.410119	0.19694	1.7234	-92.3773	77.5187	3.3556	0	0	-0.115121
2382	0	-0.108851	0	0	-0.110958	2.11808	-11.188	-0.187711	0.024015	0.00139648	-22.5992	-9.61E-16	5.44192	0	0	0.00577514	0.982437	-18.5579	-7.09457	214.231	348.89	628.46	390.41	390.41	390.41	-0.682096	-88.6602	1.35964	337.517	337.787	216.549	185.965	185.965	185.965	-88.6601	1.3089	-0.417436	36.4764	4.56447	-0.665276	0.393999	0.201627	1.70557	-95.9475	82.3022	3.27926	0	0	-0.12439
2383	0	-0.00352482	0	0	-0.00360918	2.1426	-11.4245	-0.183566	0.0218584	0.00536957	-21.9669	-4.40E-15	4.85413	0	0	0.00778492	0.889182	-18.0781	-7.49931	212.416	348.613	628.177	390.17	390.17	390.17	-0.761358	-88.2111	1.23235	331.719	337.373	215.261	185.965	185.965	185.965	-88.2121	1.27914	-0.281198	36.0414	4.7791	-0.456385	0.372384	0.202188	1.68581	-95.0068	84.553	3.08885	0	0	-0.127847
2384	0	0.156799	0	0	0.16008	2.16267	-11.6176	-0.178319	0.0191765	0.00742261	-21.0374	-5.82E-17	4.17695	0	0	0.00907227	0.801077	-17.5722	-7.85408	210.431	348.458	627.924	389.947	389.947	389.947	-0.824686	-87.8467	1.16549	325.979	337.111	214.219	185.965	185.965	185.965	-87.8486	1.27728	-0.194122	35.5766	4.97957	-0.276555	0.346844	0.198904	1.66489	-90.6984	84.46	2.85974	0	0	-0.126076
2385	0	0.36078	0	0	0.368508	2.17761	-11.7613	-0.172472	0.0162219	0.00798101	-19.9257	-2.71E-15	3.47086	0	0	0.00969119	0.719915	-17.0402	-8.15634	208.272	348.43	627.692	389.744	389.744	389.744	-0.87723	-87.5583	1.1522	320.314	336.981	213.391	185.965	185.965	185.965	-87.5608	1.30286	-0.148368	35.0824	5.16228	-0.128444	0.319004	0.1924	1.64373	-84.1446	82.359	2.63601	0	0	-0.120037
2386	0	0.596471	0	0	0.609458	2.18698	-11.8513	-0.166519	0.0131003	0.00734813	-18.74	-4.54E-15	2.77108	0	0	0.00977077	0.647248	-16.4827	-8.40481	205.937	348.535	627.472	389.566	389.566	389.566	-0.923444	-87.3354	1.18508	314.73	336.966	212.742	185.965	185.964	185.965	-87.3382	1.35426	-0.136198	34.5596	5.32445	-0.013859	0.290143	0.183143	1.62299	-76.2688	78.4866	2.4468	0	0	-0.110767
2387	0	0.852314	0	0	0.870992	2.19059	-11.886	-0.16081	0.00998071	0.0059501	-17.5657	2.80E-15	2.10836	0	0	0.00947039	0.584406	-15.9007	-8.59956	203.428	348.775	627.256	389.415	389.415	389.415	-0.966932	-87.1663	1.25663	309.224	337.045	212.238	185.965	185.965	185.965	-87.1694	1.42914	-0.150411	34.01	5.46397	0.0664534	0.261544	0.171726	1.6032	-67.9975	73.1869	2.30181	0	0	-0.0996005
2388	0	1.11779	0	0	1.1422	2.1885	-11.8658	-0.155622	0.00690867	0.00400205	-16.4698	-7.28E-17	1.49487	0	0	0.00894362	0.532441	-15.2956	-8.74197	200.746	349.147	627.036	389.293	389.293	389.293	-1.0106	-87.0396	1.35967	303.789	337.2	211.842	185.965	185.965	185.965	-87.0428	1.52472	-0.184497	33.4358	5.5796	0.112697	0.234067	0.15866	1.58464	-59.9284	66.7327	2.19773	0	0	-0.0876584
2389	0	1.38381	0	0	1.41365	2.18096	-11.7935	-0.15113	0.0040309	0.00180758	-15.4982	-2.21E-15	0.947353	0	0	0.00831557	0.492088	-14.6694	-8.83464	197.896	349.647	626.806	389.201	389.201	389.201	-1.05667	-86.9446	1.48756	298.417	337.414	211.526	185.965	185.965	185.965	-86.9478	1.6381	-0.232746	32.8399	5.67087	0.126048	0.208679	0.14462	1.56778	-52.6561	59.5164	2.12225	0	0	-0.0761565
2390	0	1.6431	0	0	1.6778	2.16842	-11.673	-0.147395	0.00134681	-0.000514015	-14.6757	-1.30E-15	0.465514	0	0	0.00767321	0.463716	-14.0244	-8.88106	194.885	350.27	626.561	389.14	389.14	389.14	-1.10686	-86.8717	1.63443	293.095	337.671	211.263	185.965	185.965	185.965	-86.8749	1.76653	-0.290283	32.2253	5.73811	0.108376	0.185711	0.130014	1.55275	-46.4415	51.7781	2.06278	0	0	-0.0658587
2391	0	1.89028	0	0	1.92908	2.15145	-11.5096	-0.14447	-0.00100728	-0.00271168	-14.0167	9.21E-16	0.0591748	0	0	0.00706894	0.44733	-13.3634	-8.88555	191.721	351.007	626.297	389.11	389.11	389.11	-1.1624	-86.813	1.79521	287.811	337.957	211.03	185.965	185.965	185.965	-86.8161	1.90747	-0.353044	31.5957	5.78242	0.062206	0.165634	0.115417	1.53963	-41.594	43.9063	2.00322	0	0	-0.0575348
2392	0	2.12185	0	0	2.1639	2.13068	-11.3095	-0.142258	-0.00308813	-0.00479844	-13.5146	3.97E-15	-0.281963	0	0	0.00652852	0.442599	-12.6894	-8.8529	188.416	351.847	626.011	389.111	389.111	389.111	-1.22407	-86.7619	1.96573	282.554	338.261	210.81	185.965	185.965	185.965	-86.765	2.05872	-0.417832	30.9547	5.80545	-0.00952526	0.148401	0.101009	1.52855	-38.0618	36.0273	1.93386	0	0	-0.0513319
2393	0	2.33609	0	0	2.3805	2.10681	-11.0792	-0.140746	-0.0048179	-0.00662413	-13.1644	-2.20E-16	-0.556733	0	0	0.0060621	0.448854	-12.0058	-8.78829	184.982	352.779	625.701	389.141	389.141	389.141	-1.29238	-86.7138	2.14257	277.314	338.572	210.592	185.965	185.965	185.965	-86.7168	2.21832	-0.482126	30.3064	5.80939	-0.103538	0.1342	0.087263	1.51956	-35.937	28.4573	1.8439	0	0	-0.0474731
2394	0	2.53291	0	0	2.57881	2.08053	-10.8252	-0.139818	-0.00628142	-0.00818127	-12.9469	1.65E-15	-0.779678	0	0	0.00567424	0.465082	-11.3161	-8.69683	181.432	353.79	625.366	389.2	389.2	389.2	-1.36743	-86.6654	2.32304	272.08	338.883	210.366	185.965	185.965	185.965	-86.6683	2.3846	-0.544089	29.6547	5.79675	-0.216558	0.12262	0.0741641	1.51255	-35.0147	21.2578	1.72975	0	0	-0.0456529
2395	0	2.71342	0	0	2.76015	2.05248	-10.5536	-0.139392	-0.00745989	-0.00946687	-12.8427	8.19E-16	-0.954985	0	0	0.00536359	0.490102	-10.6239	-8.58359	177.781	354.867	625.007	389.285	389.285	389.285	-1.44926	-86.6146	2.50485	266.847	339.187	210.128	185.965	185.965	185.965	-86.6176	2.55609	-0.602263	29.0034	5.77027	-0.345297	0.113345	0.0616311	1.50774	-35.1109	14.4804	1.59595	0	0	-0.045515
2396	0	2.88	0	0	2.92693	2.02326	-10.2702	-0.139333	-0.00844771	-0.0104354	-12.8252	3.82E-15	-1.09628	0	0	0.00513165	0.522485	-9.93282	-8.45337	174.046	355.995	624.623	389.394	389.394	389.394	-1.53754	-86.5609	2.68614	261.608	339.481	209.877	185.965	185.965	185.965	-86.5641	2.7314	-0.655628	28.3564	5.73258	-0.486568	0.106018	0.0497179	1.50505	-36.0323	8.15981	1.44782	0	0	-0.0466425
2397	0	3.03555	0	0	3.08224	1.99338	-9.9799	-0.139564	-0.00922433	-0.0111763	-12.8728	1.14E-15	-1.2049	0	0	0.00497532	0.560673	-9.24649	-8.31054	170.242	357.162	624.218	389.524	389.523	389.523	-1.63194	-86.5043	2.86524	256.36	339.761	209.612	185.965	185.965	185.965	-86.5078	2.90918	-0.703386	27.717	5.68636	-0.637484	0.100097	0.0382703	1.50431	-37.453	2.28902	1.29216	0	0	-0.048432
2398	0	3.18351	0	0	3.2296	1.96332	-9.68722	-0.139968	-0.00990067	-0.011664	-12.9603	-3.86E-15	-1.29336	0	0	0.00489606	0.603012	-8.56825	-8.15896	166.386	358.352	623.792	389.67	389.67	389.67	-1.73184	-86.4457	3.04075	251.1	340.026	209.337	185.965	185.964	185.965	-86.4496	3.08813	-0.745064	27.0885	5.63405	-0.795494	0.0951	0.0271373	1.50533	-39.1461	-3.18346	1.13785	0	0	-0.050441
2399	0	3.32726	0	0	3.37256	1.93345	-9.39597	-0.140494	-0.0104846	-0.0119608	-13.0704	2.18E-15	-1.36276	0	0	0.00488953	0.647869	-7.90124	-8.00207	162.492	359.552	623.35	389.83	389.83	389.83	-1.83657	-86.3861	3.21127	245.828	340.275	209.054	185.965	185.965	185.965	-86.3906	3.26688	-0.780258	26.4736	5.57772	-0.958309	0.0906673	0.0162936	1.50804	-40.8849	-8.27016	0.994144	0	0	-0.0522672
2400	0	3.47018	0	0	3.51456	1.90411	-9.10936	-0.141035	-0.0110193	-0.0120547	-13.1828	1.82E-16	-1.41685	0	0	0.00494874	0.693628	-7.24828	-7.84263	158.575	360.751	622.893	389.998	389.998	389.998	-1.94531	-86.3267	3.37563	240.542	340.506	208.767	185.965	185.965	185.965	-86.3321	3.4441	-0.8088	25.8749	5.51914	-1.12411	0.0866323	0.00560367	1.51201	-42.5561	-13.0272	0.872034	0	0	-0.053709
2401	0	3.61527	0	0	3.65869	1.87554	-8.82984	-0.141567	-0.0115496	-0.0119789	-13.2873	6.41E-16	-1.45953	0	0	0.00506624	0.738757	-6.61188	-7.6829	154.65	361.934	622.425	390.172	390.172	390.172	-2.05715	-86.2689	3.53271	235.244	340.721	208.481	185.964	185.965	185.965	-86.2753	3.6185	-0.830653	25.2942	5.45951	-1.29146	0.0826964	-0.00490367	1.51717	-43.9919	-17.4566	0.774102	0	0	-0.0545489
2402	0	3.76506	0	0	3.80753	1.84791	-8.55914	-0.142022	-0.0120136	-0.0118044	-13.3722	1.06E-15	-1.48499	0	0	0.00522521	0.781923	-5.99419	-7.52455	150.726	363.092	621.95	390.347	390.347	390.347	-2.17111	-86.2135	3.68168	229.936	340.919	208.198	185.965	185.965	185.965	-86.2213	3.78884	-0.845993	24.7331	5.39961	-1.45936	0.0784625	-0.0152305	1.52327	-44.9642	-21.554	0.700426	0	0	-0.0545595
2403	0	3.92153	0	0	3.96309	1.82135	-8.2985	-0.142396	-0.0124714	-0.0115249	-13.434	-1.84E-15	-1.49999	0	0	0.00541602	0.821929	-5.39696	-7.36878	146.817	364.213	621.471	390.52	390.52	390.52	-2.28603	-86.1615	3.8219	224.618	341.101	207.923	185.965	185.965	185.965	-86.1707	3.95397	-0.855211	24.1928	5.33974	-1.62714	0.0737828	-0.025389	1.53011	-45.4019	-25.3631	0.651415	0	0	-0.0537601
2404	0	4.08606	0	0	4.12678	1.79591	-8.04856	-0.142684	-0.0129081	-0.0112305	-13.4712	-2.90E-15	-1.5047	0	0	0.00562398	0.857773	-4.82151	-7.21629	142.929	365.288	620.989	390.688	390.688	390.688	-2.40065	-86.1132	3.95291	219.294	341.267	207.656	185.965	185.965	185.965	-86.1242	4.11281	-0.858903	23.674	5.27986	-1.79451	0.0682826	-0.0352733	1.53738	-45.1129	-28.8301	0.615744	0	0	-0.052068
2405	0	4.2595	0	0	4.29946	1.77161	-7.80954	-0.14288	-0.0133155	-0.0108989	-13.483	-3.96E-15	-1.49971	0	0	0.0058344	0.888685	-4.26877	-7.06741	139.071	366.309	620.51	390.849	390.849	390.849	-2.51382	-86.0689	4.07446	213.964	341.417	207.4	185.965	185.965	185.965	-86.0817	4.26441	-0.857716	23.177	5.21945	-1.96143	0.0618623	-0.044875	1.54477	-44.0678	-31.9753	0.592938	0	0	-0.0496183
2406	0	4.44213	0	0	4.48138	1.74843	-7.58127	-0.142981	-0.0136813	-0.0105535	-13.4695	1.36E-15	-1.48449	0	0	0.00603247	0.914082	-3.73926	-6.92217	135.247	367.27	620.034	391.001	391.001	391.001	-2.62431	-86.0283	4.18637	208.632	341.553	207.157	185.964	185.964	185.965	-86.0432	4.40791	-0.852358	22.7015	5.15767	-2.12803	0.0546067	-0.0539448	1.55205	-42.2979	-34.7365	0.579972	0	0	-0.0465976
2407	0	4.63365	0	0	4.67227	1.72632	-7.36329	-0.142992	-0.013984	-0.0101831	-13.433	-3.82E-15	-1.45737	0	0	0.00620392	0.933614	-3.23306	-6.78025	131.462	368.164	619.563	391.144	391.144	391.144	-2.73095	-85.9911	4.28861	203.298	341.675	206.926	185.965	185.965	185.965	-86.0081	4.54256	-0.843615	22.2471	5.09345	-2.29462	0.046609	-0.0623902	1.55922	-39.8656	-37.1113	0.57839	0	0	-0.0432119
2408	0	4.83334	0	0	4.87135	1.7052	-7.15489	-0.142905	-0.0142258	-0.00982592	-13.3747	1.26E-15	-1.41871	0	0	0.00633666	0.947086	-2.74994	-6.64118	127.715	368.986	619.1	391.279	391.279	391.279	-2.83251	-85.9567	4.38137	197.965	341.785	206.707	185.965	185.965	185.965	-85.9759	4.66773	-0.832369	21.8129	5.02557	-2.4616	0.0378318	-0.0700484	1.56614	-36.7649	-39.0648	0.583183	0	0	-0.0395743
2409	0	5.03993	0	0	5.07739	1.68499	-6.95526	-0.142742	-0.0143876	-0.00944513	-13.2998	-3.38E-15	-1.36726	0	0	0.00642158	0.954527	-2.28931	-6.50427	124.008	369.732	618.646	391.405	391.405	391.405	-2.92784	-85.9241	4.46488	192.635	341.882	206.499	185.965	185.965	185.965	-85.9454	4.78288	-0.819548	21.3976	4.95267	-2.62937	0.0284228	-0.0768488	1.57248	-33.1128	-40.613	0.599481	0	0	-0.0358767
2410	0	5.25185	0	0	5.28877	1.66559	-6.76346	-0.142505	-0.0144786	-0.00911508	-13.2122	-4.11E-15	-1.30545	0	0	0.00645322	0.956083	-1.85029	-6.36869	120.339	370.401	618.2	391.526	391.526	391.526	-3.01573	-85.8921	4.53966	187.308	341.97	206.301	185.965	185.965	185.965	-85.9156	4.88758	-0.806222	20.9998	4.87333	-2.79835	0.0182122	-0.082572	1.57832	-28.8452	-41.7192	0.617833	0	0	-0.0321156
2411	0	5.46726	0	0	5.50361	1.6469	-6.57857	-0.142244	-0.0144755	-0.00881643	-13.1213	1.44E-15	-1.23301	0	0	0.00643027	0.952086	-1.43177	-6.23363	116.704	370.99	617.764	391.642	391.642	391.642	-3.09498	-85.8596	4.60622	181.987	342.048	206.11	185.965	185.965	185.964	-85.8851	4.98152	-0.793485	20.6179	4.78616	-2.9688	0.0072855	-0.087025	1.58349	-24.034	-42.3359	0.637211	0	0	-0.0283641
2412	0	5.68408	0	0	5.71984	1.62883	-6.39968	-0.141959	-0.0144261	-0.00856868	-13.0308	1.47E-15	-1.1569	0	0	0.0063547	0.942966	-1.03235	-6.09826	113.101	371.5	617.339	391.757	391.757	391.757	-3.16448	-85.8254	4.66535	176.672	342.12	205.925	185.965	185.965	185.965	-85.8527	5.06448	-0.782491	20.25	4.68986	-3.14087	-0.00434943	-0.0901703	1.588	-18.7175	-42.5163	0.654389	0	0	-0.0246437
2413	0	5.90022	0	0	5.93535	1.61129	-6.22591	-0.141696	-0.0143192	-0.00841294	-12.9494	2.26E-16	-1.07904	0	0	0.00623093	0.92929	-0.650445	-5.96173	109.522	371.93	616.924	391.872	391.872	391.872	-3.22318	-85.7882	4.71782	171.364	342.187	205.744	185.965	185.965	185.965	-85.817	5.13641	-0.774378	19.894	4.58317	-3.31462	-0.0169187	-0.0918901	1.59181	-12.8403	-42.2483	0.662211	0	0	-0.0208688
2414	0	6.11361	0	0	6.14805	1.5942	-6.05648	-0.141448	-0.014178	-0.00833694	-12.879	-2.41E-15	-1.00421	0	0	0.00606332	0.911672	-0.284277	-5.8234	105.963	372.284	616.519	391.991	391.991	391.991	-3.2702	-85.747	4.76453	166.064	342.251	205.563	185.965	185.965	185.965	-85.777	5.19736	-0.770243	19.5478	4.46515	-3.48982	-0.0302412	-0.0921458	1.59479	-6.50812	-41.5552	0.659051	0	0	-0.0170443
2415	0	6.32224	0	0	6.35593	1.57748	-5.89064	-0.14125	-0.0140411	-0.00834635	-12.8252	2.15E-15	-0.938441	0	0	0.00585965	0.890862	0.0680759	-5.6827	102.414	372.565	616.125	392.116	392.116	392.116	-3.30484	-85.7009	4.80641	160.772	342.315	205.382	185.965	185.965	185.965	-85.7318	5.24753	-0.771093	19.2093	4.33486	-3.66605	-0.044168	-0.0908858	1.59694	0.190981	-40.4704	0.641983	0	0	-0.0131368
2416	0	6.52426	0	0	6.55714	1.56106	-5.72765	-0.141091	-0.0139378	-0.00844621	-12.788	-2.62E-15	-0.885749	0	0	0.00562536	0.867595	0.408684	-5.53921	98.8691	372.775	615.74	392.249	392.249	392.249	-3.32666	-85.6492	4.8444	155.488	342.378	205.199	185.965	185.965	185.965	-85.6805	5.28731	-0.777791	18.8762	4.19184	-3.84275	-0.0586762	-0.0882692	1.59833	7.20452	-39.077	0.609181	0	0	-0.00908972
2417	0	6.71807	0	0	6.75006	1.54486	-5.56675	-0.140995	-0.0138257	-0.00867003	-12.7693	-6.19E-16	-0.842519	0	0	0.00536503	0.842664	0.739686	-5.39262	95.3179	372.92	615.365	392.392	392.392	392.392	-3.33549	-85.5916	4.87943	150.212	342.444	205.012	185.965	185.965	185.965	-85.6228	5.31722	-0.791006	18.5463	4.0357	-4.01915	-0.073686	-0.0842173	1.59896	14.4861	-37.3371	0.556968	0	0	-0.00479116
2418	0	6.9023	0	0	6.93329	1.52882	-5.40735	-0.140954	-0.0137605	-0.00896077	-12.7673	2.19E-15	-0.813339	0	0	0.00508435	0.816865	1.06325	-5.24282	91.7516	373.007	614.998	392.549	392.549	392.549	-3.33143	-85.5279	4.91242	144.943	342.513	204.821	185.965	185.965	185.965	-85.5585	5.33793	-0.811251	18.2176	3.86642	-4.19433	-0.088719	-0.078875	1.59895	21.8073	-35.3319	0.489668	0	0	-0.000290325
2419	0	7.07578	0	0	7.10573	1.51287	-5.24882	-0.140934	-0.01367	-0.009328	-12.7764	-1.04E-15	-0.790187	0	0	0.00478378	0.791018	1.38155	-5.08972	88.161	373.041	614.641	392.719	392.719	392.719	-3.31481	-85.4581	4.94425	139.68	342.585	204.626	185.965	185.965	185.965	-85.4877	5.35029	-0.838857	17.8881	3.68415	-4.36732	-0.103575	-0.0722605	1.59827	29.0711	-33.0347	0.408022	0	0	0.00448468
2420	0	7.23763	0	0	7.26646	1.49698	-5.09074	-0.140949	-0.0135584	-0.00975486	-12.7955	-3.28E-16	-0.772564	0	0	0.00446755	0.765885	1.69669	-4.93331	84.537	373.029	614.291	392.904	392.904	392.904	-3.28614	-85.3823	4.97585	134.423	342.661	204.427	185.965	185.965	185.965	-85.4105	5.35522	-0.87409	17.556	3.48942	-4.53714	-0.118012	-0.0645258	1.59696	36.1479	-30.4782	0.311516	0	0	0.00953918
2421	0	7.38723	0	0	7.41483	1.48111	-4.93279	-0.140964	-0.0134069	-0.0102129	-12.8189	1.63E-15	-0.758207	0	0	0.00413748	0.742233	2.01066	-4.7736	80.8713	372.979	613.95	393.105	393.105	393.105	-3.24611	-85.301	5.00808	129.17	342.742	204.224	185.965	185.965	185.965	-85.3272	5.35372	-0.91706	17.2199	3.28301	-4.70283	-0.131679	-0.0558614	1.59501	42.8692	-27.6961	0.201843	0	0	0.0148225
2422	0	7.52401	0	0	7.55036	1.46524	-4.77479	-0.140972	-0.0132004	-0.0107066	-12.8444	-2.42E-15	-0.746358	0	0	0.00379742	0.720759	2.32532	-4.6106	77.1564	372.898	613.616	393.322	393.322	393.322	-3.19545	-85.2145	5.04178	123.921	342.827	204.017	185.965	185.965	185.965	-85.2384	5.34684	-0.967828	16.8786	3.0659	-4.86354	-0.144257	-0.0464244	1.5927	49.1035	-24.7246	0.0776191	0	0	0.0202684
2423	0	7.64771	0	0	7.67275	1.44937	-4.6167	-0.14095	-0.0129459	-0.0111767	-12.8699	1.59E-15	-0.739628	0	0	0.0034527	0.702124	2.6423	-4.44427	73.386	372.793	613.289	393.553	393.553	393.553	-3.13502	-85.1233	5.07773	118.674	342.918	203.806	185.965	185.965	185.965	-85.1444	5.33561	-1.02634	16.5311	2.83926	-5.01857	-0.155399	-0.0363623	1.59004	54.6647	-21.6188	-0.0595255	0	0	0.0257204
2424	0	7.75823	0	0	7.78191	1.43349	-4.45844	-0.140937	-0.0126768	-0.0116448	-12.9002	1.43E-15	-0.74381	0	0	0.00311279	0.68689	2.96302	-4.2745	69.5551	372.673	612.971	393.799	393.799	393.799	-3.06568	-85.0276	5.11656	113.428	343.015	203.592	185.965	185.965	185.965	-85.0457	5.32106	-1.09244	16.1769	2.60467	-5.16742	-0.164943	-0.0259285	1.58705	59.4759	-18.4595	-0.214567	0	0	0.0310372
2425	0	7.85569	0	0	7.87799	1.41758	-4.29983	-0.140933	-0.0124015	-0.0120536	-12.9374	-2.94E-15	-0.76225	0	0	0.00278706	0.675538	3.2886	-4.10115	65.6608	372.545	612.659	394.058	394.058	394.058	-2.98849	-84.928	5.15875	108.182	343.118	203.374	185.965	185.965	185.965	-84.9427	5.30411	-1.16575	15.816	2.36381	-5.30978	-0.172636	-0.0153228	1.58384	63.3963	-15.3209	-0.385567	0	0	0.0359982
2426	0	7.94055	0	0	7.96145	1.4016	-4.14046	-0.140982	-0.0122108	-0.0124282	-12.9871	3.64E-16	-0.805275	0	0	0.00248953	0.668444	3.61989	-3.92402	61.7017	372.414	612.356	394.328	394.328	394.328	-2.9046	-84.825	5.2045	102.935	343.228	203.153	185.965	185.965	185.965	-84.8361	5.28566	-1.24568	15.4487	2.11863	-5.44551	-0.178415	-0.00486993	1.58062	66.3964	-12.3694	-0.575603	0	0	0.0403715
2427	0	8.01368	0	0	8.03318	1.38548	-3.9796	-0.141098	-0.0120868	-0.0127438	-13.0508	-1.82E-17	-0.87053	0	0	0.00223054	0.66584	3.95743	-3.74288	57.6784	372.286	612.06	394.607	394.607	394.607	-2.81541	-84.7194	5.25372	97.6884	343.345	202.93	185.965	185.965	185.965	-84.7267	5.26651	-1.33125	15.0756	1.87132	-5.57468	-0.182273	0.0052757	1.57756	68.4614	-9.66125	-0.781328	0	0	0.0439903
2428	0	8.07638	0	0	8.09444	1.36911	-3.8162	-0.141317	-0.0120506	-0.0130259	-13.1292	3.31E-15	-0.956707	0	0	0.00202122	0.66783	4.30143	-3.55756	53.5937	372.168	611.773	394.893	394.893	394.893	-2.72253	-84.6121	5.30603	92.4413	343.467	202.706	185.965	185.965	185.965	-84.6155	5.24736	-1.42122	14.698	1.62414	-5.69742	-0.184228	0.015054	1.57483	69.6264	-7.24897	-1.00115	0	0	0.0467287
2429	0	8.13032	0	0	8.14696	1.35237	-3.64903	-0.141578	-0.0121105	-0.0132421	-13.2107	-1.11E-15	-1.05875	0	0	0.00186846	0.674366	4.65183	-3.36796	49.4521	372.062	611.495	395.183	395.183	395.183	-2.62768	-84.5043	5.36078	87.1949	343.594	202.483	185.965	185.965	185.965	-84.5038	5.22883	-1.51408	14.3172	1.37971	-5.81395	-0.184314	0.0241255	1.57234	69.9176	-5.2512	-1.22619	0	0	0.0484325
2430	0	8.17757	0	0	8.19275	1.33511	-3.47663	-0.141877	-0.0121772	-0.0134747	-13.2861	3.36E-15	-1.15977	0	0	0.00177202	0.685242	5.00825	-3.174	45.2601	371.973	611.226	395.474	395.474	395.474	-2.53268	-84.3974	5.41708	81.9501	343.724	202.262	185.965	185.965	185.965	-84.393	5.21142	-1.60811	13.9351	1.14063	-5.9246	-0.18294	0.0325386	1.57024	69.5654	-3.62279	-1.4522	0	0	0.0492298
2431	0	8.22025	0	0	8.23397	1.31722	-3.2978	-0.142116	-0.0122768	-0.0136923	-13.3364	-6.68E-16	-1.25343	0	0	0.00172792	0.700059	5.37011	-2.97587	41.0259	371.902	610.967	395.762	395.762	395.762	-2.4392	-84.2924	5.47396	76.7081	343.855	202.046	185.965	185.965	185.965	-84.2842	5.19546	-1.70163	13.5536	0.909686	-6.02956	-0.180268	0.0400513	1.56852	68.6661	-2.45577	-1.66917	0	0	0.0491049
2432	0	8.26031	0	0	8.2726	1.2986	-3.11168	-0.142239	-0.0122856	-0.0139625	-13.3481	-1.12E-15	-1.32013	0	0	0.00172038	0.718266	5.7366	-2.77384	36.7589	371.851	610.718	396.046	396.046	396.046	-2.3487	-84.1901	5.53042	71.4699	343.986	201.837	185.965	185.965	185.965	-84.1783	5.18114	-1.79307	13.1747	0.689734	-6.12905	-0.176751	0.0466991	1.56713	67.4737	-1.65556	-1.87109	0	0	0.0483037
2433	0	8.2994	0	0	8.31024	1.27925	-2.91811	-0.142224	-0.0122434	-0.0142505	-13.3149	-1.32E-15	-1.35829	0	0	0.00173428	0.739176	6.10676	-2.56849	32.4698	371.82	610.48	396.32	396.32	396.32	-2.26221	-84.0908	5.58563	66.2359	344.115	201.635	185.965	185.965	185.965	-84.0755	5.16849	-1.88122	12.8008	0.48354	-6.22309	-0.172637	0.052363	1.56614	66.1067	-1.25953	-2.05157	0	0	0.0469299
2434	0	8.33855	0	0	8.34799	1.25921	-2.71772	-0.142047	-0.0120743	-0.0146319	-13.2359	3.29E-15	-1.3601	0	0	0.00174914	0.761916	6.47956	-2.36062	28.1698	371.809	610.253	396.583	396.583	396.583	-2.18024	-83.9939	5.63895	61.0058	344.241	201.441	185.965	185.965	185.965	-83.9754	5.1574	-1.96532	12.4337	0.293969	-6.31155	-0.168409	0.0570422	1.5655	64.8227	-1.17084	-2.21281	0	0	0.0452778
2435	0	8.37826	0	0	8.38638	1.23866	-2.51198	-0.141756	-0.0118552	-0.0150712	-13.1222	2.66E-15	-1.33597	0	0	0.00175421	0.785587	6.8539	-2.15129	23.8706	371.817	610.037	396.832	396.832	396.832	-2.10285	-83.8983	5.68998	55.7788	344.365	201.252	185.965	185.965	185.965	-83.8768	5.14765	-2.04504	12.0753	0.123563	-6.39412	-0.164315	0.0606672	1.56503	63.7216	-1.38968	-2.35812	0	0	0.0434896
2436	0	8.41863	0	0	8.4255	1.21779	-2.30311	-0.141426	-0.0115326	-0.0156335	-12.9914	-1.41E-15	-1.28812	0	0	0.00174089	0.809161	7.22874	-1.94183	19.5838	371.841	609.833	397.063	397.063	397.062	-2.02964	-83.8022	5.73858	50.5532	344.488	201.067	185.965	185.965	185.965	-83.7779	5.13895	-2.12047	11.7273	-0.0252906	-6.47027	-0.160768	0.0633444	1.56495	63.0125	-1.78403	-2.49646	0	0	0.0418357
2437	0	8.45948	0	0	8.46518	1.1969	-2.0939	-0.141107	-0.0112498	-0.0162702	-12.8601	-2.76E-15	-1.23871	0	0	0.00171603	0.831626	7.60313	-1.73377	15.3206	371.88	609.64	397.274	397.274	397.274	-1.95994	-83.7035	5.78477	45.3265	344.611	200.882	185.965	185.965	185.965	-83.6766	5.13094	-2.192	11.3906	-0.150569	-6.53931	-0.158008	0.0649228	1.56524	62.7554	-2.39285	-2.63824	0	0	0.040404
2438	0	8.50061	0	0	8.50525	1.17628	-1.88737	-0.140924	-0.01098	-0.0170101	-12.7504	2.72E-15	-1.19327	0	0	0.00168552	0.851951	7.97622	-1.52882	11.0916	371.93	609.46	397.464	397.464	397.464	-1.89305	-83.6004	5.82856	40.0961	344.735	200.696	185.965	185.965	185.965	-83.571	5.12327	-2.26002	11.0662	-0.250627	-6.60037	-0.156187	0.0654755	1.56588	63.0254	-3.09963	-2.78986	0	0	0.0393412
2439	0	8.54198	0	0	8.54572	1.15624	-1.68658	-0.140846	-0.0107878	-0.0177708	-12.6654	-4.97E-16	-1.16378	0	0	0.00165995	0.869222	8.34736	-1.3288	6.90632	371.989	609.29	397.632	397.632	397.632	-1.82833	-83.4911	5.86991	34.859	344.862	200.507	185.965	185.965	185.965	-83.4594	5.11557	-2.3249	10.7541	-0.324443	-6.65248	-0.155253	0.0649653	1.56686	63.7699	-3.88763	-2.95359	0	0	0.0386617
2440	0	8.58385	0	0	8.5868	1.13705	-1.49423	-0.140927	-0.0106267	-0.0186065	-12.6122	-2.92E-15	-1.14815	0	0	0.00164461	0.88258	8.71609	-1.13551	2.7732	372.054	609.132	397.776	397.776	397.776	-1.76538	-83.3743	5.9086	29.6124	344.992	200.314	185.965	185.965	185.965	-83.3403	5.1075	-2.3867	10.4543	-0.371366	-6.69465	-0.155407	0.0633703	1.56818	65.0798	-4.68587	-3.13076	0	0	0.0384763
2441	0	8.6267	0	0	8.62897	1.11894	-1.31276	-0.141098	-0.0104896	-0.0194351	-12.5817	-5.13E-16	-1.145	0	0	0.00164204	0.891327	9.08215	-0.950674	-1.30053	372.122	608.985	397.898	397.898	397.898	-1.70399	-83.2491	5.9443	24.3533	345.126	200.116	185.965	185.964	185.965	-83.213	5.09871	-2.44535	10.1658	-0.391533	-6.72591	-0.156565	0.0608381	1.56976	66.8674	-5.42338	-3.31428	0	0	0.0387644
2442	0	8.67103	0	0	8.67276	1.10212	-1.14413	-0.141336	-0.0104053	-0.0202653	-12.5669	9.05E-16	-1.15403	0	0	0.00165262	0.894972	9.4455	-0.775813	-5.30891	372.19	608.848	397.997	397.997	397.997	-1.64409	-83.1148	5.97645	19.0794	345.263	199.917	185.965	185.965	185.965	-83.0767	5.08884	-2.50053	9.88754	-0.385641	-6.74542	-0.158742	0.0573224	1.57154	69.1104	-6.15176	-3.49958	0	0	0.0395225
2443	0	8.71738	0	0	8.7187	1.08673	-0.989902	-0.141609	-0.0103323	-0.021069	-12.5594	-4.03E-15	-1.16679	0	0	0.00167055	0.893152	9.80629	-0.612241	-9.24726	372.257	608.721	398.076	398.076	398.076	-1.58578	-82.9711	6.0045	13.7884	345.405	199.715	185.965	185.965	185.965	-82.9311	5.07754	-2.55183	9.61785	-0.354799	-6.75245	-0.1618	0.0528449	1.57343	71.7157	-6.85284	-3.67635	0	0	0.0407192
2444	0	8.76616	0	0	8.76712	1.0729	-0.851238	-0.141847	-0.0102566	-0.0218021	-12.5481	-2.37E-15	-1.17758	0	0	0.001689	0.885745	10.1648	-0.460923	-13.112	372.319	608.603	398.134	398.134	398.135	-1.52922	-82.8174	6.02783	8.47822	345.55	199.514	185.965	185.965	185.965	-82.7758	5.06453	-2.59877	9.35497	-0.300832	-6.74656	-0.16561	0.0476274	1.57542	74.563	-7.50081	-3.83546	0	0	0.0422934
2445	0	8.81739	0	0	8.81811	1.0607	-0.728886	-0.142093	-0.0102083	-0.022504	-12.5343	1.69E-15	-1.18488	0	0	0.00170275	0.872798	10.5216	-0.322425	-16.9005	372.374	608.495	398.176	398.176	398.177	-1.47453	-82.6534	6.04592	3.14736	345.699	199.314	185.965	185.965	185.965	-82.6102	5.04951	-2.64093	9.0969	-0.225794	-6.72757	-0.170195	0.0416892	1.57757	77.625	-8.15776	-3.97493	0	0	0.0442366
2446	0	8.87093	0	0	8.87147	1.05017	-0.623262	-0.142296	-0.0101204	-0.0231124	-12.5118	-2.10E-15	-1.17913	0	0	0.00170417	0.854537	10.877	-0.19697	-20.611	372.42	608.395	398.204	398.204	398.204	-1.42182	-82.4783	6.05831	-2.20554	345.851	199.117	185.965	185.965	185.965	-82.4338	5.03224	-2.67796	8.84174	-0.132082	-6.69559	-0.175223	0.0350163	1.57968	80.7035	-8.85754	-4.08073	0	0	0.0464386
2447	0	8.9264	0	0	8.9268	1.04132	-0.53449	-0.14249	-0.0100814	-0.0236418	-12.4832	4.02E-15	-1.16675	0	0	0.00169121	0.831335	11.2317	-0.0842917	-24.2423	372.455	608.304	398.22	398.22	398.22	-1.37101	-82.2916	6.06477	-7.58138	346.006	198.924	185.965	185.965	185.965	-82.2459	5.01252	-2.70976	8.58769	-0.0222685	-6.65114	-0.180629	0.0277433	1.58184	83.7333	-9.6404	-4.15752	0	0	0.0488457
2448	0	8.9832	0	0	8.98347	1.03412	-0.462309	-0.142653	-0.0100002	-0.0241092	-12.4459	2.11E-15	-1.13816	0	0	0.00165894	0.803704	11.5861	0.0162881	-27.7932	372.478	608.22	398.227	398.227	398.227	-1.3219	-82.0925	6.06518	-12.9806	346.165	198.736	185.965	185.965	185.965	-82.0457	4.99016	-2.73637	8.33315	0.100951	-6.59504	-0.18637	0.02007	1.5841	86.669	-10.4546	-4.20042	0	0	0.0513893
2449	0	9.04051	0	0	9.04072	1.02853	-0.40626	-0.142783	-0.00997062	-0.0245123	-12.3988	-2.35E-15	-1.10263	0	0	0.001606	0.772268	11.9407	0.10579	-31.2631	372.487	608.145	398.228	398.228	398.228	-1.27411	-81.88	6.05965	-18.4033	346.327	198.552	185.965	185.965	185.965	-81.8324	4.96502	-2.75811	8.07695	0.234973	-6.52842	-0.192286	0.0119753	1.58653	89.434	-11.3875	-4.2158	0	0	0.0539872
2450	0	9.09744	0	0	9.09762	1.02448	-0.365614	-0.142861	-0.00990121	-0.0248668	-12.3388	3.75E-16	-1.05301	0	0	0.00152841	0.737747	12.2959	0.185581	-34.6512	372.48	608.077	398.227	398.227	398.227	-1.22718	-81.6532	6.04841	-23.8493	346.492	198.375	185.965	185.965	185.965	-81.6049	4.93697	-2.77544	7.81815	0.37717	-6.45267	-0.198331	0.00371365	1.58895	91.9913	-12.3319	-4.20259	0	0	0.0565224
2451	0	9.15288	0	0	9.15305	1.02188	-0.339554	-0.142897	-0.00983606	-0.0251665	-12.2652	-2.22E-15	-0.996329	0	0	0.00142365	0.700942	12.652	0.257238	-37.9563	372.455	608.017	398.225	398.225	398.225	-1.18041	-81.411	6.03188	-29.318	346.662	198.203	185.965	185.965	185.965	-81.3621	4.90592	-2.78906	7.55631	0.525178	-6.36934	-0.204444	-0.00473364	1.59154	94.2999	-13.3335	-4.1673	0	0	0.0589004
2452	0	9.20557	0	0	9.20572	1.02064	-0.327128	-0.142894	-0.00977143	-0.0254431	-12.1776	-3.12E-15	-0.936768	0	0	0.00128804	0.662731	13.0089	0.322454	-41.1772	372.41	607.965	398.227	398.227	398.227	-1.13304	-81.152	6.01057	-34.8087	346.837	198.036	185.965	185.965	185.965	-81.1027	4.87179	-2.79981	7.29138	0.676656	-6.28004	-0.210541	-0.0132654	1.59443	96.3325	-14.3887	-4.1163	0	0	0.0610176
2453	0	9.254	0	0	9.25415	1.02066	-0.327315	-0.142867	-0.00972834	-0.025628	-12.0771	-2.35E-15	-0.881882	0	0	0.00111792	0.623973	13.3669	0.382939	-44.3122	372.346	607.921	398.233	398.233	398.233	-1.08422	-80.8749	5.98503	-40.3202	347.016	197.875	185.965	185.965	185.965	-80.8251	4.83449	-2.80857	7.02376	0.82958	-6.18635	-0.216428	-0.0217159	1.59772	97.9706	-15.4493	-4.05444	0	0	0.0627031
2454	0	9.29644	0	0	9.29659	1.02181	-0.33891	-0.142844	-0.00971646	-0.0258111	-11.9674	3.23E-15	-0.839355	0	0	0.000909792	0.585585	13.7256	0.44035	-47.3591	372.259	607.885	398.249	398.249	398.249	-1.03313	-80.5777	5.95584	-45.851	347.2	197.717	185.965	185.965	185.965	-80.5275	4.79397	-2.81626	6.75415	0.98208	-6.08978	-0.222242	-0.0300861	1.60158	99.3021	-16.5428	-3.99486	0	0	0.0639373
2455	0	9.33099	0	0	9.33117	1.02397	-0.360556	-0.142878	-0.00977666	-0.0259266	-11.8554	3.15E-15	-0.818886	0	0	0.000660747	0.548445	14.0848	0.496161	-50.315	372.148	607.858	398.274	398.274	398.274	-0.979068	-80.2587	5.92336	-51.3994	347.39	197.562	185.965	185.965	185.965	-80.2082	4.75013	-2.82355	6.4837	1.1326	-5.99161	-0.227829	-0.0382822	1.60608	100.22	-17.6738	-3.9421	0	0	0.0645904
2456	0	9.35564	0	0	9.35584	1.02696	-0.390548	-0.142962	-0.00994657	-0.0260038	-11.7436	2.95E-15	-0.82841	0	0	0.000368115	0.513383	14.4438	0.551678	-53.1768	372.012	607.84	398.311	398.311	398.311	-0.921603	-79.9158	5.88777	-56.963	347.584	197.41	185.965	185.965	185.965	-79.865	4.70291	-2.83086	6.21377	1.27968	-5.89296	-0.233307	-0.0461001	1.61144	100.772	-18.8264	-3.90553	0	0	0.0646288
2457	0	9.36822	0	0	9.36848	1.03058	-0.426842	-0.143159	-0.0101935	-0.026089	-11.6411	2.05E-16	-0.866564	0	0	3.16E-05	0.481174	14.802	0.607961	-55.9402	371.85	607.833	398.363	398.363	398.363	-0.860628	-79.547	5.84897	-62.5386	347.781	197.259	185.965	185.965	185.965	-79.4958	4.65222	-2.83818	5.94601	1.42215	-5.79469	-0.238746	-0.0532971	1.6178	101.005	-19.9315	-3.88766	0	0	0.0640358
2458	0	9.36659	0	0	9.3669	1.03459	-0.467063	-0.143463	-0.0105539	-0.0260795	-11.5519	-1.35E-16	-0.934823	0	0	-0.000347845	0.452531	15.1586	0.665799	-58.6008	371.66	607.839	398.429	398.429	398.429	-0.796451	-79.1501	5.80654	-68.1229	347.98	197.11	185.965	185.965	185.965	-79.0986	4.59802	-2.84507	5.68227	1.55902	-5.69741	-0.243906	-0.0598207	1.62517	100.781	-21.0351	-3.88117	0	0	0.0627331
2459	0	9.34857	0	0	9.34892	1.03872	-0.508422	-0.143911	-0.0109396	-0.026134	-11.4829	-3.30E-15	-1.0201	0	0	-0.000766967	0.428023	15.5125	0.725893	-61.1535	371.441	607.858	398.512	398.512	398.512	-0.729703	-78.7231	5.75982	-73.7115	348.177	196.963	185.965	185.965	185.965	-78.6714	4.54025	-2.8507	5.42437	1.68956	-5.60165	-0.249178	-0.0652053	1.63342	100.317	-21.9556	-3.8863	0	0	0.0608129
2460	0	9.31212	0	0	9.31255	1.04266	-0.547988	-0.144457	-0.0112908	-0.0261017	-11.4326	7.28E-17	-1.10967	0	0	-0.00122077	0.408177	15.8625	0.788759	-63.5926	371.191	607.894	398.611	398.611	398.611	-0.661333	-78.2642	5.70796	-79.2994	348.369	196.819	185.965	185.965	185.965	-78.2124	4.4789	-2.85394	5.17417	1.81312	-5.5078	-0.254352	-0.069207	1.64237	99.4676	-22.6293	-3.88404	0	0	0.058228
2461	0	9.2554	0	0	9.25588	1.04612	-0.582674	-0.145113	-0.0115707	-0.0261365	-11.4033	-1.94E-15	-1.1921	0	0	-0.00170552	0.39338	16.2073	0.85484	-65.9122	370.911	607.947	398.727	398.726	398.727	-0.592415	-77.7717	5.65006	-84.8811	348.554	196.681	185.965	185.965	185.965	-77.7198	4.41394	-2.85352	4.93362	1.92922	-5.41625	-0.25958	-0.0714894	1.65196	98.391	-22.95	-3.87247	0	0	0.055098
2462	0	9.17673	0	0	9.17725	1.0488	-0.609544	-0.145762	-0.0116706	-0.026159	-11.3834	1.63E-15	-1.24979	0	0	-0.00221643	0.383945	16.5454	0.924644	-68.1061	370.6	608.022	398.859	398.859	398.859	-0.524029	-77.2442	5.58528	-90.4506	348.728	196.549	185.965	185.965	185.965	-77.1925	4.34538	-2.84824	4.7043	2.03758	-5.32745	-0.264841	-0.0717977	1.66158	97.0606	-22.8005	-3.83591	0	0	0.0514659
2463	0	9.07455	0	0	9.07509	1.05044	-0.625982	-0.146388	-0.0116131	-0.0262447	-11.3692	-1.75E-15	-1.27941	0	0	-0.00275228	0.380111	16.8754	0.998677	-70.1678	370.258	608.12	399.007	399.007	399.007	-0.457131	-76.6804	5.51298	-96.0016	348.891	196.428	185.965	185.965	185.965	-76.629	4.27325	-2.83712	4.48779	2.13792	-5.24197	-0.270144	-0.0699208	1.67084	95.5288	-22.1438	-3.77433	0	0	0.0474454
2464	0	8.94747	0	0	8.94801	1.05081	-0.629721	-0.146879	-0.0113259	-0.0263579	-11.3467	1.16E-16	-1.27116	0	0	-0.00331134	0.38204	17.1955	1.07758	-72.0911	369.887	608.244	399.17	399.17	399.17	-0.392517	-76.0792	5.4328	-101.527	349.04	196.319	185.965	185.965	185.965	-76.0284	4.19763	-2.81945	4.28536	2.23006	-5.16054	-0.275348	-0.0656381	1.67932	93.7602	-20.8887	-3.68164	0	0	0.0430965
2465	0	8.79405	0	0	8.79458	1.04974	-0.618945	-0.147171	-0.0108655	-0.0265671	-11.3059	-3.79E-16	-1.22982	0	0	-0.00389244	0.389806	17.5042	1.16205	-73.8696	369.489	608.396	399.348	399.348	399.348	-0.330751	-75.4397	5.34464	-107.022	349.176	196.223	185.965	185.965	185.965	-75.3896	4.11867	-2.79483	4.0982	2.31402	-5.08398	-0.280314	-0.05919	1.6865	91.7671	-19.1438	-3.56364	0	0	0.0385378
2466	0	8.61295	0	0	8.61341	1.04709	-0.592363	-0.147199	-0.010183	-0.0268818	-11.2367	1.60E-16	-1.15352	0	0	-0.00449425	0.403425	17.7995	1.25293	-75.4968	369.066	608.578	399.541	399.541	399.541	-0.272117	-74.7608	5.24872	-112.479	349.301	196.142	185.965	185.965	185.965	-74.7116	4.03659	-2.76327	3.92721	2.38983	-5.01337	-0.284989	-0.0505525	1.69197	89.5714	-16.8603	-3.42569	0	0	0.0338463
2467	0	8.40265	0	0	8.40304	1.04278	-0.549167	-0.146937	-0.00940221	-0.0273829	-11.1326	-3.20E-15	-1.05786	0	0	-0.00511275	0.422836	18.0796	1.35112	-76.9663	368.621	608.79	399.748	399.748	399.748	-0.21679	-74.0414	5.14557	-117.892	349.417	196.074	185.965	185.965	185.965	-73.9933	3.95168	-2.72502	3.77328	2.45754	-4.94986	-0.2892	-0.0400933	1.6955	87.1924	-14.2304	-3.28213	0	0	0.0291266
2468	0	8.1616	0	0	8.1619	1.03679	-0.489061	-0.146405	-0.00854329	-0.0280609	-10.9923	1.38E-15	-0.950251	0	0	-0.00574377	0.447845	18.3425	1.45754	-78.2717	368.159	609.032	399.967	399.967	399.967	-0.164826	-73.2802	5.03589	-123.258	349.527	196.018	185.965	185.965	185.965	-73.2333	3.86437	-2.68053	3.63741	2.51749	-4.89461	-0.292558	-0.0281051	1.69681	84.541	-11.3182	-3.14115	0	0	0.0243949
2469	0	7.88819	0	0	7.88838	1.02912	-0.412156	-0.145594	-0.00765932	-0.0290694	-10.8117	4.30E-15	-0.841394	0	0	-0.00637822	0.478242	18.586	1.57316	-79.4061	367.683	609.302	400.199	400.199	400.199	-0.116289	-72.4757	4.92054	-128.572	349.633	195.972	185.965	185.965	185.965	-72.4302	3.77518	-2.63031	3.52038	2.56994	-4.84895	-0.295295	-0.0150406	1.69587	81.827	-8.29354	-3.0191	0	0	0.0197534
2470	0	7.5807	0	0	7.58081	1.01984	-0.319119	-0.144597	-0.00685549	-0.0304048	-10.5963	3.68E-15	-0.745521	0	0	-0.00700809	0.513639	18.8079	1.69886	-80.3623	367.199	609.599	400.443	400.443	400.443	-0.07132	-71.6262	4.80041	-133.833	349.739	195.93	185.965	185.965	185.965	-71.5821	3.68474	-2.57478	3.42346	2.61539	-4.81403	-0.297079	-0.00135244	1.69285	78.9995	-5.3262	-2.92375	0	0	0.0152039
2471	0	7.23742	0	0	7.23747	1.00908	-0.211249	-0.143429	-0.00618555	-0.0321617	-10.3452	-7.94E-16	-0.670707	0	0	-0.00762119	0.553575	19.0058	1.83532	-81.1326	366.71	609.918	400.699	400.699	400.699	-0.0303012	-70.7297	4.67652	-139.039	349.847	195.889	185.965	185.965	185.965	-70.6872	3.59385	-2.51428	3.34799	2.6544	-4.79089	-0.297755	0.0124806	1.68779	76.1211	-2.57828	-2.86056	0	0	0.010745
2472	0	6.85666	0	0	6.85666	0.997038	-0.0904498	-0.142134	-0.00569735	-0.0343688	-10.061	2.40E-15	-0.621667	0	0	-0.00820689	0.597445	19.1771	1.98309	-81.7088	366.223	610.254	400.964	400.964	400.964	0.00615773	-69.7839	4.54974	-144.191	349.958	195.845	185.965	185.965	185.965	-69.7431	3.50339	-2.44885	3.29553	2.68767	-4.78037	-0.297253	0.0260453	1.68093	73.2468	-0.164714	-2.82862	0	0	0.00637085
2473	0	6.43655	0	0	6.43655	0.983976	0.0405426	-0.140784	-0.00544003	-0.0370511	-9.75253	-2.59E-15	-0.599858	0	0	-0.00876187	0.644553	19.3191	2.14238	-82.082	365.741	610.6	401.239	401.238	401.239	0.0371993	-68.7861	4.421	-149.294	350.072	195.793	185.965	185.965	185.965	-68.747	3.41437	-2.37833	3.26805	2.71598	-4.78298	-0.295432	0.0389063	1.67261	70.4046	1.77388	-2.81863	0	0	0.00206195
2474	0	5.97527	0	0	5.97528	0.970252	0.178184	-0.13939	-0.00537255	-0.0402717	-9.42746	-3.58E-15	-0.595216	0	0	-0.00928731	0.694076	19.429	2.31306	-82.2426	365.268	610.95	401.521	401.521	401.521	0.0617887	-67.7332	4.29117	-154.352	350.189	195.729	185.965	185.965	185.965	-67.6959	3.32787	-2.30233	3.26767	2.74018	-4.79889	-0.292315	0.0507706	1.66318	67.6768	3.20694	-2.81491	0	0	-0.00220614
2475	0	5.47079	0	0	5.47086	0.956334	0.317754	-0.138089	-0.00553305	-0.0439072	-9.11342	-1.47E-15	-0.601937	0	0	-0.00980622	0.745061	19.504	2.49452	-82.1806	364.809	611.294	401.809	401.809	401.809	0.0788656	-66.6216	4.16109	-159.371	350.306	195.652	185.965	185.965	185.965	-66.5861	3.24492	-2.22039	3.29674	2.76122	-4.82773	-0.287631	0.0612713	1.65302	64.9089	4.04129	-2.78962	0	0	-0.00643005
2476	0	4.92134	0	0	4.92149	0.942797	0.453508	-0.136981	-0.00585694	-0.0480348	-8.84324	3.36E-15	-0.601982	0	0	-0.010359	0.7965	19.5412	2.68578	-81.8854	364.368	611.624	402.101	402.101	402.101	0.0875139	-65.4476	4.03164	-164.362	350.421	195.56	185.965	185.965	185.965	-65.414	3.16648	-2.13214	3.35784	2.78005	-4.86875	-0.281477	0.0700443	1.64256	62.1764	4.21826	-2.71253	0	0	-0.0105856
2477	0	4.32552	0	0	4.32573	0.930352	0.578305	-0.136273	-0.00625782	-0.0524315	-8.66951	8.44E-16	-0.57436	0	0	-0.0110177	0.847255	19.5379	2.8853	-81.3464	363.947	611.929	402.396	402.396	402.396	0.0873581	-64.2077	3.90379	-169.332	350.53	195.455	185.965	185.965	185.965	-64.1761	3.09328	-2.0376	3.45357	2.79765	-4.92063	-0.273573	0.0770534	1.63238	59.211	3.84815	-2.54544	0	0	-0.014574
2478	0	3.68269	0	0	3.68294	0.919844	0.683682	-0.136207	-0.00671519	-0.0570854	-8.65775	-9.76E-16	-0.503458	0	0	-0.0118793	0.896159	19.4914	3.09108	-80.5526	363.55	612.199	402.691	402.691	402.691	0.0787753	-62.8992	3.77853	-174.291	350.63	195.343	185.965	185.965	185.965	-62.8695	3.02567	-1.93743	3.58656	2.81498	-4.98157	-0.263967	0.0820864	1.62296	55.9305	2.91082	-2.25323	0	0	-0.0182414
2479	0	2.99375	0	0	2.99401	0.912251	0.759818	-0.137054	-0.00705416	-0.061731	-8.88313	-5.10E-16	-0.360448	0	0	-0.0130623	0.942049	19.399	3.3007	-79.4938	363.178	612.426	402.985	402.985	402.985	0.0632181	-61.5206	3.65692	-179.246	350.719	195.234	185.965	185.965	185.965	-61.4929	2.96348	-1.83317	3.75935	2.83286	-5.04934	-0.252495	0.085277	1.61501	52.0186	1.58403	-1.79689	0	0	-0.0213068
2480	0	2.26177	0	0	2.26199	0.908694	0.795483	-0.139168	-0.00721844	-0.0661992	-9.43198	3.39E-15	-0.130837	0	0	-0.0146876	0.983718	19.2586	3.51123	-78.16	362.834	612.598	403.274	403.274	403.274	0.0436558	-60.0731	3.54003	-184.199	350.797	195.146	185.965	185.965	185.965	-60.0474	2.90586	-1.72769	3.97433	2.85224	-5.12116	-0.238938	0.0866053	1.60903	47.1456	-0.0311377	-1.15018	0	0	-0.0233547
2481	0	1.49281	0	0	1.49295	0.910418	0.778199	-0.142855	-0.00706385	-0.0701531	-10.383	1.28E-15	0.203951	0	0	-0.0168293	1.02006	19.0681	3.7194	-76.5424	362.518	612.709	403.558	403.558	403.558	0.0247146	-58.5612	3.42885	-189.146	350.866	195.101	185.965	185.965	185.965	-58.5373	2.85119	-1.6253	4.23364	2.8738	-5.19393	-0.22293	0.0862757	1.6054	40.8181	-1.74104	-0.294549	0	0	-0.0237574
2482	0	0.696829	0	0	0.696872	0.918765	0.694496	-0.148365	-0.00654683	-0.0732459	-11.7978	3.38E-15	0.646544	0	0	-0.0194526	1.05007	18.8261	3.92162	-74.6337	362.232	612.75	403.834	403.834	403.834	0.0129254	-56.9938	3.32429	-194.072	350.933	195.131	185.965	185.965	185.965	-56.9716	2.79707	-1.53211	4.539	2.8982	-5.26423	-0.204184	0.0842927	1.6044	32.5492	-3.46704	0.772059	0	0	-0.0216992
2483	0	-0.111817	0	0	-0.11182	0.935122	0.530474	-0.155918	-0.00560651	-0.0750833	-13.715	-1.40E-15	1.19441	0	0	-0.0223566	1.07289	18.5312	4.11402	-72.4283	361.976	612.717	404.099	404.099	404.099	0.0165697	-55.3853	3.22701	-198.95	351.005	195.276	185.965	185.965	185.965	-55.3644	2.74038	-1.45584	4.89183	2.92596	-5.32832	-0.182108	0.0809436	1.60611	21.7395	-5.02023	2.02817	0	0	-0.0161096
2484	0	-0.913856	0	0	-0.913854	0.960849	0.272478	-0.165439	-0.00421751	-0.075183	-16.1156	-4.19E-15	1.83398	0	0	-0.0250798	1.08787	18.183	4.29258	-69.9225	361.749	612.606	404.352	404.352	404.352	0.0453977	-53.7557	3.13752	-203.733	351.097	195.578	185.965	185.965	185.965	-53.7357	2.67763	-1.40579	5.29307	2.95731	-5.38239	-0.156033	0.0763958	1.61006	7.76232	-6.31456	3.43565	0	0	-0.00567237
2485	0	-1.6855	0	0	-1.6855	0.997191	-0.0919803	-0.176699	-0.00243694	-0.0732034	-18.931	-1.16E-15	2.53608	0	0	-0.0269226	1.09458	17.7813	4.45323	-67.115	361.552	612.417	404.591	404.591	404.591	0.110087	-52.1312	3.05632	-208.358	351.223	196.084	185.965	185.965	185.965	-52.1114	2.60537	-1.39239	5.74315	2.99258	-5.42246	-0.125632	0.0706571	1.61554	-9.73235	-7.33101	4.93049	0	0	0.0108813
2486	0	-2.39931	0	0	-2.39943	1.04518	-0.573253	-0.189185	-0.000322956	-0.0687708	-22.0294	1.63E-15	3.26311	0	0	-0.0270097	1.09287	17.3264	4.59201	-64.0066	361.384	612.152	404.812	404.812	404.812	0.221493	-50.5428	2.98425	-212.743	351.403	196.841	185.965	185.965	185.965	-50.5224	2.52083	-1.42672	6.24195	3.03173	-5.44475	-0.0907064	0.0639131	1.62155	-30.9578	-8.02386	6.4295	0	0	0.0347517
2487	0	-3.02588	0	0	-3.02653	1.10555	-1.17854	-0.202093	0.00189531	-0.0617796	-25.2225	5.59E-15	3.95286	0	0	-0.024494	1.0829	16.8192	4.70514	-60.6007	361.244	611.815	405.014	405.014	405.014	0.389833	-49.0252	2.92289	-216.787	351.656	197.888	185.965	185.965	185.965	-49.0034	2.42262	-1.51975	6.78889	3.07465	-5.44556	-0.0515012	0.0561872	1.62679	-55.6889	-8.50164	7.84036	0	0	0.0666582
2488	0	-3.53611	0	0	-3.53807	1.17863	-1.91092	-0.214514	0.00409014	-0.0522211	-28.295	4.66E-15	4.54604	0	0	-0.0188132	1.0651	16.261	4.78916	-56.9028	361.131	611.412	405.192	405.192	405.192	0.623603	-47.6142	2.87506	-220.379	352	199.25	185.965	185.965	185.965	-47.5905	2.31133	-1.68144	7.38282	3.12107	-5.42151	-0.00849348	0.047591	1.62991	-83.4624	-8.81787	9.06855	0	0	0.106827
2489	0	-3.90381	0	0	-3.90838	1.2643	-2.76855	-0.225438	0.00587219	-0.0403381	-31.0224	5.13E-15	4.95448	0	0	-0.00997796	1.04025	15.6537	4.84116	-52.9203	361.044	610.955	405.345	405.345	405.345	0.928967	-46.3447	2.8452	-223.397	352.452	200.94	185.965	185.965	185.965	-46.3182	2.18991	-1.91996	8.02212	3.17058	-5.36974	0.0371883	0.0381393	1.62986	-113.337	-9.17844	10.0388	0	0	0.154583
2490	0	-4.10832	0	0	-4.11713	1.36189	-3.74414	-0.234086	0.00693848	-0.0265752	-33.2204	3.73E-15	5.10108	0	0	0.00132729	1.00938	14.9993	4.85885	-48.6622	360.981	610.453	405.467	405.467	405.467	1.3088	-45.247	2.8394	-225.726	353.022	202.951	185.965	185.965	185.965	-45.2175	2.06368	-2.24072	8.70476	3.22268	-5.28794	0.0843755	0.0278458	1.62604	-144.238	-9.77841	10.7073	0	0	0.208602
2491	0	-4.13637	0	0	-4.15109	1.47022	-4.82436	-0.2398	0.00690332	-0.0115143	-34.7482	4.19E-15	4.91278	0	0	0.0138143	0.973806	14.3003	4.84073	-44.1389	360.941	609.922	405.556	405.556	405.556	1.76211	-44.3458	2.86497	-227.254	353.715	205.256	185.965	185.965	185.965	-44.3134	1.93991	-2.64552	9.42826	3.27671	-5.1745	0.131612	0.0168143	1.6183	-174.892	-10.8159	11.0715	0	0	0.26679
2492	0	-3.98313	0	0	-4.00503	1.5875	-5.99006	-0.242264	0.00547172	0.00404114	-35.5374	-3.73E-15	4.34556	0	0	0.0258872	0.935052	13.559	4.78629	-39.3614	360.921	609.376	405.608	405.608	405.608	2.28362	-43.6586	2.92983	-227.885	354.529	207.812	185.965	185.965	185.964	-43.6235	1.82707	-3.13191	10.1898	3.33203	-5.02875	0.177191	0.00514555	1.6071	-203.893	-12.43	11.166	0	0	0.326328
2493	0	-3.65252	0	0	-3.68173	1.71146	-7.21669	-0.241412	0.00261735	0.0194257	-35.5843	6.17E-15	3.40958	0	0	0.0360782	0.894806	12.7783	4.69594	-34.3414	360.919	608.831	405.618	405.618	405.618	2.86359	-43.1949	3.04125	-227.543	355.451	210.56	185.965	185.965	185.965	-43.1576	1.73377	-3.69272	10.9864	3.3879	-4.85081	0.219908	-0.0067231	1.59319	-230.179	-14.5284	11.0392	0	0	0.384485
2494	0	-3.15647	0	0	-3.19137	1.83938	-8.47545	-0.237448	-0.00158298	0.0338467	-34.9459	-9.61E-16	2.1539	0	0	0.043354	0.854801	11.9606	4.5711	-29.0902	360.931	608.304	405.582	405.582	405.582	3.48825	-42.9567	3.20487	-226.171	356.461	213.432	185.965	185.965	185.965	-42.9177	1.66767	-4.31636	11.8148	3.44356	-4.64179	0.25848	-0.0184403	1.57774	-252.687	-17.0175	10.7608	0	0	0.43828
2495	0	-2.51364	0	0	-2.55038	1.96824	-9.73517	-0.230796	-0.00667701	0.0466805	-33.7265	2.33E-15	0.687498	0	0	0.047375	0.816799	11.1086	4.41415	-23.6194	360.956	607.813	405.498	405.498	405.498	4.14067	-42.9397	3.42365	-223.735	357.53	216.352	185.965	185.965	185.965	-42.8992	1.6345	-4.98744	12.6717	3.49837	-4.40364	0.292126	-0.0292592	1.56209	-270.725	-19.4702	10.3519	0	0	0.48519
2496	0	-1.74746	0	0	-1.77996	2.09494	-10.9645	-0.221943	-0.0121139	0.0574719	-32.0514	4.66E-16	-0.856178	0	0	0.048403	0.782472	10.2248	4.22826	-17.94	360.99	607.373	405.362	405.362	405.362	4.80216	-43.1339	3.69723	-220.22	358.628	219.247	185.965	185.965	185.965	-43.0917	1.63732	-5.68806	13.5538	3.55171	-4.13908	0.320466	-0.0385421	1.54726	-283.907	-21.5088	9.82545	0	0	0.523315
2497	0	-0.884464	0	0	-0.904676	2.21649	-12.1344	-0.211579	-0.0173451	0.0657644	-30.0701	-1.86E-15	-2.34236	0	0	0.0471242	0.753304	9.31134	4.01734	-12.0628	361.028	607.003	405.172	405.172	405.172	5.45388	-43.5252	4.02171	-215.628	359.723	222.044	185.965	185.965	185.965	-43.4808	1.67626	-6.39935	14.4581	3.60316	-3.85152	0.343226	-0.0456612	1.53461	-291.975	-22.7697	9.17037	0	0	0.551174
2498	0	0.0478463	0	0	0.0491323	2.33024	-13.2199	-0.200394	-0.0217558	0.0715983	-27.9284	-1.86E-15	-3.63945	0	0	0.0444108	0.730585	8.37052	3.78584	-5.99824	361.069	606.716	404.927	404.927	404.927	6.07833	-44.0964	4.38993	-209.98	360.785	224.677	185.965	185.965	185.965	-44.0491	1.74849	-7.10288	15.3814	3.6524	-3.54488	0.360698	-0.0501243	1.52462	-295.228	-22.937	8.35562	0	0	0.568572
2499	0	1.02251	0	0	1.05475	2.43405	-14.2022	-0.189094	-0.0249762	0.0747788	-25.7631	1.40E-15	-4.65798	0	0	0.0410404	0.715277	7.4043	3.53847	0.243079	361.107	606.527	404.626	404.626	404.626	6.66071	-44.8291	4.79211	-203.305	361.792	227.09	185.965	185.965	185.965	-44.7778	1.84868	-7.78208	16.3208	3.69938	-3.22336	0.373047	-0.0516845	1.51814	-293.801	-21.9152	7.36785	0	0	0.575267
2500	0	2.01482	0	0	2.08659	2.52644	-15.0693	-0.178321	-0.0266704	0.0755711	-23.6914	4.19E-15	-5.33741	0	0	0.037604	0.707997	6.41461	3.27999	6.65042	361.14	606.449	404.269	404.269	404.269	7.18988	-45.7042	5.21688	-195.645	362.726	229.24	185.965	185.965	185.965	-45.648	1.96974	-8.42333	17.2735	3.74429	-2.89123	0.38092	-0.0501768	1.51517	-288.288	-19.6227	6.17618	0	0	0.572179
2501	0	3.00301	0	0	3.12128	2.60662	-15.8161	-0.168539	-0.0268048	0.0741847	-21.7989	4.19E-15	-5.67239	0	0	0.0344047	0.709042	5.40336	3.01503	13.2123	361.164	606.494	403.859	403.859	403.859	7.65882	-46.7032	5.65236	-187.047	363.582	231.096	185.965	185.965	185.965	-46.6415	2.10354	-9.01656	18.2369	3.78754	-2.55272	0.384714	-0.0457523	1.51565	-279.19	-16.2201	4.78994	0	0	0.560184
2502	0	3.96901	0	0	4.13858	2.67455	-16.4445	-0.160168	-0.0255263	0.0709705	-20.1519	-9.32E-16	-5.69907	0	0	0.0315576	0.718319	4.37242	2.74777	19.9164	361.175	606.671	403.398	403.398	403.398	8.06454	-47.8088	6.08717	-177.561	364.358	232.639	185.965	185.965	185.965	-47.7414	2.24174	-9.55547	19.2085	3.82978	-2.21169	0.385071	-0.0385773	1.51929	-267.155	-11.9134	3.23083	0	0	0.540619
2503	0	4.89853	0	0	5.12189	2.73078	-16.9616	-0.153462	-0.0231498	0.0661702	-18.7878	-1.40E-15	-5.48724	0	0	0.0290495	0.735413	3.32377	2.48185	26.7486	361.171	606.987	402.89	402.89	402.89	8.40749	-49.0057	6.51126	-167.242	365.063	233.866	185.965	185.965	185.965	-48.933	2.37651	-10.037	20.1859	3.87191	-1.87165	0.382323	-0.0291785	1.5258	-252.656	-7.07244	1.55437	0	0	0.514531
2504	0	5.78114	0	0	6.05866	2.77632	-17.3783	-0.14853	-0.0201605	0.0603079	-17.7182	-4.66E-16	-5.12982	0	0	0.0268136	0.759611	2.25951	2.22015	33.6935	361.149	607.449	402.339	402.339	402.339	8.69042	-50.2806	6.91619	-156.144	365.709	234.783	185.965	185.965	185.965	-50.2037	2.50105	-10.4608	21.1668	3.91509	-1.53549	0.37736	-0.0182321	1.53424	-236.529	-2.13481	-0.146418	0	0	0.483732
2505	0	6.60991	0	0	6.94025	2.81247	-17.7077	-0.145317	-0.0169693	0.0537071	-16.9279	0	-4.71019	0	0	0.0247857	0.789945	1.18193	1.96486	40.7336	361.107	608.059	401.752	401.752	401.752	8.91734	-51.6227	7.29541	-144.32	366.309	235.406	185.965	185.965	185.965	-51.543	2.60994	-10.8276	22.1488	3.96052	-1.20566	0.370627	-0.00625408	1.54392	-219.322	2.57015	-1.78728	0	0	0.449493
2506	0	7.38097	0	0	7.76146	2.84056	-17.9629	-0.143646	-0.0139285	0.046786	-16.3826	-3.26E-15	-4.29593	0	0	0.0229124	0.825265	0.0934926	1.71735	47.8497	361.044	608.821	401.134	401.134	401.134	9.09242	-53.0235	7.64402	-131.821	366.877	235.763	185.965	185.965	185.965	-52.9429	2.69925	-11.1392	23.1298	4.0097	-0.884077	0.362698	0.00612905	1.55394	-201.641	6.75008	-3.27988	0	0	0.413219
2507	0	8.0927	0	0	8.51982	2.86188	-18.156	-0.14328	-0.0113182	0.0398557	-16.0364	4.19E-15	-3.9327	0	0	0.0211522	0.864318	-1.0031	1.47837	55.0207	360.957	609.731	400.491	400.491	400.491	9.21931	-54.4761	7.95836	-118.694	367.426	235.882	185.965	185.965	185.965	-54.3969	2.76648	-11.3969	24.1075	4.06398	-0.57232	0.354105	0.0184123	1.56363	-184.008	10.1787	-4.53115	0	0	0.376154
2508	0	8.74516	0	0	9.21483	2.87753	-18.2975	-0.143951	-0.00923437	0.0332402	-15.8383	-2.33E-15	-3.63531	0	0	0.0194727	0.905752	-2.10496	1.24804	62.224	360.847	610.789	399.831	399.831	399.831	9.30089	-55.9755	8.23588	-104.985	367.962	235.799	185.965	185.965	185.965	-55.8999	2.8104	-11.6018	25.0798	4.12483	-0.271688	0.345404	0.0302238	1.57222	-166.904	12.7988	-5.48754	0	0	0.339478
2509	0	9.3393	0	0	9.84711	2.88838	-18.3955	-0.145402	-0.00773603	0.027068	-15.7381	-1.63E-15	-3.40536	0	0	0.0178403	0.948267	-3.20898	1.02608	69.4356	360.714	611.988	399.16	399.16	399.16	9.33937	-57.5174	8.47469	-90.7356	368.493	235.549	185.965	185.965	185.965	-57.4477	2.83078	-11.7546	26.0445	4.19352	0.0165619	0.336874	0.0412002	1.57919	-150.58	14.5633	-6.09971	0	0	0.303896
2510	0	9.87647	0	0	10.4178	2.89509	-18.4561	-0.14739	-0.00681179	0.0215226	-15.69	-9.32E-16	-3.23293	0	0	0.0162212	0.990563	-4.31196	0.811894	76.631	360.558	613.32	398.484	398.484	398.485	9.33639	-59.098	8.67345	-75.9842	369.02	235.17	185.965	185.965	185.965	-59.0363	2.82815	-11.8555	26.9997	4.27115	0.291129	0.328943	0.0509976	1.58428	-135.325	15.4624	-6.33452	0	0	0.270184
2511	0	10.3578	0	0	10.9279	2.89812	-18.4834	-0.149661	-0.00640198	0.0165783	-15.6526	-1.16E-15	-3.10557	0	0	0.0145812	1.03148	-5.41052	0.604767	83.7849	360.381	614.777	397.812	397.812	397.812	9.29352	-60.7136	8.83119	-60.7681	369.542	234.697	185.965	185.965	185.965	-60.6617	2.80357	-11.905	27.9433	4.3585	0.550482	0.321637	0.0594461	1.58736	-121.141	15.5549	-6.19078	0	0	0.23854
2512	0	10.7839	0	0	11.3778	2.89778	-18.4804	-0.152068	-0.00654206	0.0122642	-15.6022	-2.33E-16	-3.02577	0	0	0.0129007	1.06998	-6.5013	0.403916	90.8725	360.183	616.346	397.147	397.147	397.147	9.21249	-62.3599	8.9473	-45.1223	370.057	234.163	185.965	185.965	185.965	-62.3193	2.75842	-11.9038	28.8736	4.45596	0.792818	0.315172	0.0663084	1.58834	-108.12	14.8367	-5.66628	0	0	0.209322
2513	0	11.1543	0	0	11.767	2.89423	-18.4484	-0.154541	-0.00719138	0.00855122	-15.5294	3.73E-15	-2.99598	0	0	0.0111756	1.10516	-7.58087	0.208604	97.8691	359.968	618.013	396.498	396.498	396.498	9.09519	-64.0319	9.02136	-29.0811	370.562	233.599	185.965	185.965	185.965	-64.0038	2.69434	-11.8529	29.7888	4.5634	1.01603	0.309663	0.0714434	1.58738	-96.2583	13.348	-4.79078	0	0	0.182695
2514	0	11.4679	0	0	12.0941	2.88753	-18.3879	-0.157108	-0.00844669	0.00525141	-15.4396	1.86E-15	-3.03787	0	0	0.00941987	1.13634	-8.64586	0.0181994	104.751	359.738	619.764	395.868	395.868	395.868	8.94376	-65.7241	9.05317	-12.6773	371.048	233.034	185.965	185.965	185.965	-65.7091	2.61306	-11.7535	30.6873	4.6804	1.21763	0.304971	0.0745911	1.58481	-85.3759	11.0283	-3.58754	0	0	0.15847
2515	0	11.7232	0	0	12.3571	2.8776	-18.2982	-0.159728	-0.0103409	0.00233779	-15.3334	0	-3.16941	0	0	0.00765371	1.16302	-9.69293	-0.167878	111.496	359.495	621.581	395.264	395.264	395.264	8.76017	-67.4304	9.04263	4.05719	371.506	232.493	185.965	185.965	185.965	-67.4288	2.51652	-11.6067	31.5677	4.80565	1.39504	0.301138	0.0757312	1.58082	-75.414	7.91706	-2.11398	0	0	0.136674
2516	0	11.9181	0	0	12.554	2.8642	-18.1771	-0.162387	-0.0128683	-0.000444112	-15.2136	-1.16E-15	-3.40179	0	0	0.00590979	1.18491	-10.7189	-0.350098	118.084	359.243	623.447	394.69	394.69	394.69	8.54584	-69.1448	8.9895	21.0915	371.924	231.999	185.965	185.965	185.965	-69.1562	2.40678	-11.4133	32.4287	4.93755	1.54545	0.297883	0.0747623	1.57593	-66.0526	4.01757	-0.433584	0	0	0.116839
2517	0	12.0504	0	0	12.6821	2.84697	-18.021	-0.165015	-0.0159231	-0.00323642	-15.0769	-2.56E-15	-3.73017	0	0	0.00422532	1.20196	-11.7205	-0.528971	124.495	358.987	625.342	394.151	394.151	394.151	8.30133	-70.8607	8.89316	38.3951	372.287	231.576	185.965	185.965	185.965	-70.8846	2.28605	-11.1732	33.269	5.07376	1.66625	0.29503	0.0718729	1.57052	-57.0363	-0.528119	1.36091	0	0	0.0985824
2518	0	12.118	0	0	12.739	2.82538	-17.8251	-0.167513	-0.0193567	-0.00626997	-14.9172	-9.32E-16	-4.13718	0	0	0.00264276	1.21436	-12.695	-0.704983	130.711	358.729	627.248	393.649	393.649	393.649	8.02635	-72.5717	8.75262	55.9371	372.573	231.243	185.965	185.965	185.965	-72.6068	2.15669	-10.8854	34.0874	5.21152	1.75499	0.292204	0.0671196	1.56473	-47.9786	-5.62519	3.18244	0	0	0.0812808
2519	0	12.1184	0	0	12.7221	2.7988	-17.5833	-0.169871	-0.0229309	-0.00976432	-14.7393	3.73E-15	-4.58799	0	0	0.00120217	1.22251	-13.6393	-0.878713	136.718	358.474	629.144	393.188	393.188	393.188	7.71973	-74.2711	8.56639	73.6848	372.762	231.018	185.965	185.965	185.965	-74.3157	2.02115	-10.5483	34.8826	5.34746	1.80972	0.289064	0.0607561	1.5591	-38.4909	-11.0969	4.93562	0	0	0.0642995
2520	0	12.0496	0	0	12.629	2.76658	-17.2893	-0.172054	-0.0264031	-0.0139813	-14.5493	-3.26E-15	-5.04056	0	0	-6.98E-05	1.22703	-14.5509	-1.05084	142.504	358.226	631.011	392.771	392.771	392.771	7.3798	-75.9519	8.33265	91.6027	372.83	230.918	185.965	185.965	185.965	-76.0041	1.88195	-10.1597	35.6534	5.47807	1.82906	0.285188	0.053124	1.55386	-28.1424	-16.7167	6.52449	0	0	0.0469499
2521	0	11.9097	0	0	12.4582	2.72806	-16.9367	-0.174075	-0.0294697	-0.0191731	-14.3606	-2.56E-15	-5.44277	0	0	-0.00117621	1.22873	-15.4272	-1.22217	148.056	357.99	632.83	392.398	392.398	392.398	7.00455	-77.6074	8.04951	109.651	372.754	230.958	185.965	185.965	185.965	-77.6645	1.74171	-9.71735	36.3983	5.59939	1.81243	0.280139	0.0445929	1.5494	-16.4772	-22.2749	7.86663	0	0	0.0285782
2522	0	11.6978	0	0	12.2091	2.68271	-16.5197	-0.175902	-0.0319003	-0.0255828	-14.1852	1.75E-15	-5.74688	0	0	-0.00215149	1.22858	-16.2658	-1.39366	153.367	357.768	634.583	392.071	392.071	392.071	6.59206	-79.2307	7.71538	127.785	372.512	231.151	185.965	185.965	185.965	-79.2901	1.60311	-9.21917	37.1157	5.70749	1.76009	0.273658	0.035506	1.54599	-3.1383	-27.585	8.9031	0	0	0.00879787
2523	0	11.4143	0	0	11.8829	2.63016	-16.0343	-0.177514	-0.0334946	-0.0334272	-14.0366	-3.03E-15	-5.90834	0	0	-0.0030678	1.22762	-17.0646	-1.56632	158.432	357.563	636.251	391.79	391.79	391.79	6.14087	-80.8158	7.3293	145.952	372.083	231.509	185.965	185.965	185.965	-80.8746	1.46886	-8.66406	37.8039	5.79866	1.67316	0.265184	0.0261046	1.54352	12.2884	-32.5063	9.59549	0	0	-0.0126914
2524	0	11.0611	0	0	11.4829	2.57026	-15.4781	-0.178874	-0.0340507	-0.0429307	-13.9258	3.84E-15	-5.88472	0	0	-0.00403184	1.22695	-17.8217	-1.74126	163.246	357.378	637.82	391.554	391.554	391.554	5.65034	-82.3571	6.89147	164.091	371.455	232.042	185.965	185.965	185.965	-82.4126	1.34172	-8.05217	38.4606	5.86923	1.55372	0.254321	0.0170388	1.54245	30.1619	-36.7897	9.90713	0	0	-0.0359075
2525	0	10.6424	0	0	11.0147	2.50318	-14.8516	-0.180012	-0.0335345	-0.0541495	-13.867	-4.78E-15	-5.65293	0	0	-0.00515756	1.22761	-18.5353	-1.91963	167.808	357.215	639.273	391.36	391.36	391.36	5.12078	-83.8502	6.4034	182.134	370.616	232.758	185.965	185.965	185.965	-83.8998	1.22438	-7.38525	39.0836	5.91618	1.40463	0.24089	0.008548	1.54265	50.582	-40.3803	9.85691	0	0	-0.0602632
2526	0	10.1648	0	0	10.4868	2.42938	-14.1582	-0.180871	-0.0318979	-0.0671225	-13.8605	1.34E-15	-5.19514	0	0	-0.00654426	1.23055	-19.2039	-2.1026	172.12	357.073	640.6	391.208	391.208	391.208	4.5539	-85.2917	5.86838	200.003	369.565	233.661	185.965	185.965	185.965	-85.3335	1.11948	-6.66704	39.6705	5.93711	1.22945	0.22446	0.000750427	1.54392	73.6952	-43.2355	9.46811	0	0	-0.0850376
2527	0	9.63781	0	0	9.91039	2.34967	-13.4044	-0.181449	-0.0292273	-0.081761	-13.9036	3.15E-15	-4.51456	0	0	-0.0082345	1.23652	-19.8262	-2.29136	176.186	356.953	641.789	391.094	391.094	391.094	3.95297	-86.6798	5.29159	217.61	368.307	234.756	185.965	185.965	185.965	-86.7124	1.0294	-5.90348	40.2187	5.93034	1.03242	0.205052	-0.00606509	1.54628	99.3805	-45.2999	8.7767	0	0	-0.109014
2528	0	9.07363	0	0	9.29953	2.26522	-12.6006	-0.181593	-0.0256316	-0.0978598	-13.9694	3.17E-15	-3.62651	0	0	-0.0101769	1.24615	-20.4013	-2.48717	180.009	356.852	642.831	391.015	391.015	391.015	3.32292	-88.0141	4.68018	234.859	366.855	236.039	185.965	185.965	185.965	-88.0369	0.956213	-5.10284	40.7255	5.89497	0.818389	0.182865	-0.0117825	1.54939	127.373	-46.6163	7.83809	0	0	-0.130755
2529	0	8.48709	0	0	8.67043	2.17746	-11.7598	-0.181218	-0.0214348	-0.115126	-14.0253	-1.27E-15	-2.57762	0	0	-0.0121984	1.25978	-20.9284	-2.69121	183.596	356.767	643.721	390.966	390.966	390.966	2.67046	-89.2952	4.04314	251.649	365.229	237.506	185.965	185.965	185.965	-89.3087	0.90151	-4.27561	41.1885	5.83103	0.592544	0.15821	-0.0165017	1.55282	157.272	-47.3823	6.72724	0	0	-0.148747
2530	0	7.89497	0	0	8.04091	2.08808	-10.8982	-0.1801	-0.0168657	-0.133194	-14.0148	4.05E-15	-1.41563	0	0	-0.0140443	1.27752	-21.4071	-2.9047	186.957	356.695	644.453	390.943	390.943	390.943	2.00385	-90.525	3.39102	267.873	363.457	239.146	185.965	185.965	185.965	-90.5305	0.866314	-3.43412	41.6052	5.73954	0.360398	0.13171	-0.0202672	1.5561	188.525	-47.7364	5.49879	0	0	-0.161508
2531	0	7.31515	0	0	7.42942	1.99893	-10.0339	-0.17809	-0.0122866	-0.151543	-13.8796	4.78E-15	-0.208952	0	0	-0.0154071	1.29918	-21.8373	-3.12864	190.099	356.63	645.027	390.943	390.943	390.943	1.33264	-91.7055	2.73533	283.422	361.572	240.94	185.965	185.965	185.965	-91.7053	0.850965	-2.59205	41.9737	5.62243	0.127435	0.104118	-0.0231944	1.55873	220.414	-47.9083	4.21373	0	0	-0.167757
2532	0	6.76554	0	0	6.85387	1.91195	-9.18598	-0.174959	-0.00793503	-0.169753	-13.5498	-3.49E-15	0.979739	0	0	-0.0160172	1.32429	-22.219	-3.36394	193.032	356.568	645.443	390.959	390.959	390.959	0.667262	-92.8385	2.08824	298.187	359.61	242.861	185.965	185.965	185.965	-92.8353	0.855096	-1.76387	42.2921	5.48239	-0.100813	0.0761733	-0.0252239	1.56042	252.28	-48.0203	2.90278	0	0	-0.166627
2533	0	6.2626	0	0	6.33038	1.82906	-8.3742	-0.170578	-0.0041292	-0.187203	-12.9668	3.79E-16	2.07843	0	0	-0.0156981	1.35213	-22.5526	-3.61132	195.768	356.501	645.701	390.989	390.989	390.989	0.0184764	-93.9244	1.46179	312.063	357.61	244.874	185.965	185.965	185.965	-93.9215	0.877624	-0.963986	42.5592	5.32304	-0.319097	0.0490391	-0.0266736	1.56076	283.183	-48.3515	1.60997	0	0	-0.157586
2534	0	5.81997	0	0	5.87197	1.75211	-7.61748	-0.164828	-0.00104467	-0.203434	-12.083	4.31E-15	3.02976	0	0	-0.014441	1.38169	-22.8386	-3.87117	198.317	356.425	645.807	391.027	391.027	391.027	-0.603185	-94.9614	0.867352	324.953	355.61	246.933	185.965	185.965	185.965	-94.962	0.916775	-0.206015	42.7742	5.14864	-0.522611	0.0236276	-0.0275012	1.55956	312.324	-48.9704	0.344833	0	0	-0.140648
2535	0	5.4472	0	0	5.48745	1.68277	-6.93327	-0.157769	0.00120301	-0.21785	-10.8841	2.10E-15	3.78675	0	0	-0.0124113	1.41175	-23.0778	-4.14361	200.69	356.332	645.766	391.069	391.069	391.069	-1.18816	-95.9445	0.315067	336.766	353.646	248.98	185.965	185.965	185.965	-95.9519	0.970198	0.498034	42.9367	4.96392	-0.707027	0.001125	-0.0277744	1.55699	338.701	-49.9523	-0.878881	0	0	-0.116249
2536	0	5.14882	0	0	5.18056	1.62247	-6.33671	-0.149549	0.00259155	-0.230029	-9.38643	1.28E-15	4.31924	0	0	-0.00990334	1.44088	-23.2712	-4.42837	202.898	356.216	645.585	391.113	391.113	391.113	-1.72827	-96.8653	-0.186683	347.426	351.748	250.949	185.965	185.965	185.965	-96.8821	1.03503	1.13843	43.047	4.77406	-0.868777	-0.017491	-0.0274753	1.55315	361.432	-51.2564	-2.05618	0	0	-0.0853214
2537	0	4.92393	0	0	4.94969	1.57239	-5.84012	-0.140503	0.00318678	-0.239421	-7.64848	3.26E-15	4.61444	0	0	-0.00726567	1.46756	-23.4199	-4.72489	204.953	356.073	645.272	391.155	391.155	391.155	-2.21727	-97.7118	-0.631683	356.872	349.942	252.767	185.965	185.965	185.965	-97.7398	1.10804	1.70825	43.1057	4.58431	-1.00488	-0.0308354	-0.0263695	1.54857	379.391	-52.7194	-3.17583	0	0	-0.0491967
2538	0	4.7663	0	0	4.78802	1.53334	-5.45234	-0.131065	0.00308538	-0.245727	-5.76116	-1.51E-15	4.67239	0	0	-0.00480637	1.49013	-23.5251	-5.0321	206.863	355.896	644.837	391.192	391.192	391.192	-2.65101	-98.4686	-1.01613	365.057	348.248	254.353	185.965	185.965	185.965	-98.5088	1.18578	2.20366	43.114	4.39997	-1.11325	-0.0380874	-0.0242988	1.54403	391.755	-54.154	-4.22462	0	0	-0.00967006
2539	0	4.66506	0	0	4.68421	1.5058	-5.17855	-0.121783	0.00247387	-0.24859	-3.84542	1.86E-15	4.51227	0	0	-0.00273862	1.50689	-23.5883	-5.34858	208.639	355.682	644.291	391.223	391.223	391.223	-3.02767	-99.1179	-1.33901	371.955	346.678	255.629	185.964	185.964	185.965	-99.1706	1.26463	2.62416	43.0736	4.2263	-1.19258	-0.0383442	-0.0209187	1.54006	397.641	-55.2153	-5.18482	0	0	0.0311751
2540	0	4.60565	0	0	4.62341	1.48988	-5.02013	-0.113184	0.00152148	-0.247791	-2.03292	-4.66E-16	4.16105	0	0	-0.00114772	1.51621	-23.6108	-5.67254	210.289	355.43	643.644	391.245	391.245	391.245	-3.34748	-99.641	-1.60196	377.557	345.236	256.52	185.965	185.965	185.965	-99.7057	1.34101	2.97236	42.9863	4.0681	-1.24222	-0.0307646	-0.0158739	1.53766	396.29	-55.5645	-6.03071	0	0	0.0709564
2541	0	4.57133	0	0	4.58864	1.4853	-4.97449	-0.105838	0.000394355	-0.243305	-0.464797	-3.03E-15	3.65639	0	0	-1.89E-05	1.5165	-23.5943	-6.00183	211.822	355.136	642.91	391.257	391.257	391.257	-3.61272	-100.019	-1.80942	381.872	343.922	256.961	185.965	185.965	185.965	-100.095	1.41132	3.25387	42.8544	3.92986	-1.2623	-0.0151422	-0.00882874	1.5376	387.329	-54.8471	-6.73616	0	0	0.107208
2542	0	4.54456	0	0	4.56219	1.49141	-5.03537	-0.100252	-0.000716628	-0.235073	0.725035	9.32E-16	3.04833	0	0	0.000717561	1.50633	-23.5404	-6.33391	213.244	354.802	642.102	391.258	391.258	391.258	-3.82722	-100.237	-1.96837	384.928	342.731	256.901	185.965	185.965	185.965	-100.322	1.47214	3.47679	42.6804	3.81545	-1.25364	0.00844076	0.000352077	1.54025	370.543	-52.7749	-7.26606	0	0	0.137466
2543	0	4.50852	0	0	4.52712	1.50727	-5.19316	-0.0968599	-0.00166022	-0.223334	1.41765	6.41E-16	2.39178	0	0	0.0011325	1.48448	-23.4508	-6.66603	214.561	354.429	641.231	391.247	391.247	391.247	-3.996	-100.281	-2.08789	386.77	341.654	256.307	185.965	185.965	185.965	-100.374	1.52019	3.65102	42.467	3.72815	-1.21759	0.0396487	0.0118501	1.54627	346.092	-49.0774	-7.59551	0	0	0.159586
2544	0	4.44849	0	0	4.46862	1.53165	-5.43551	-0.0959983	-0.00222272	-0.208268	1.51654	7.57E-16	1.7551	0	0	0.00125991	1.44999	-23.3275	-6.99528	215.78	354.02	640.312	391.223	391.223	391.223	-4.12482	-100.144	-2.17837	387.456	340.678	255.167	185.965	185.965	185.965	-100.242	1.55245	3.78749	42.217	3.6704	-1.15592	0.0777752	0.0256984	1.55561	314.375	-43.5504	-7.69829	0	0	0.171792
2545	0	4.35316	0	0	4.37519	1.56312	-5.74814	-0.0979341	-0.00224866	-0.19041	0.951114	-1.51E-15	1.20347	0	0	0.00107703	1.4022	-23.1721	-7.31849	216.904	353.581	639.358	391.186	391.186	391.186	-4.21958	-99.8239	-2.25059	387.061	339.793	253.494	185.965	185.965	185.965	-99.927	1.5663	3.89708	41.9333	3.64392	-1.07094	0.121323	0.0416681	1.56818	276.364	-36.1564	-7.56362	0	0	0.17306
2546	0	4.21565	0	0	4.23982	1.60018	-6.11582	-0.102822	-0.00167572	-0.170184	-0.312761	1.43E-15	0.790858	0	0	0.000516049	1.34078	-22.9866	-7.63253	217.935	353.119	638.384	391.135	391.135	391.135	-4.286	-99.3277	-2.31458	385.667	338.988	251.321	185.965	185.965	185.965	-99.4335	1.55974	3.98964	41.6186	3.64956	-0.965169	0.168909	0.0593405	1.5838	233.091	-27.0384	-7.18247	0	0	0.162977
2547	0	4.03453	0	0	4.06086	1.6413	-6.52318	-0.110643	-0.000402342	-0.148305	-2.25971	-3.12E-15	0.56528	0	0	-0.000475851	1.26576	-22.7728	-7.93425	218.876	352.641	637.401	391.071	391.071	391.071	-4.32928	-98.6686	-2.37865	383.369	338.257	248.708	185.965	185.965	185.965	-98.7757	1.53171	4.07314	41.2757	3.6873	-0.841444	0.218471	0.0782342	1.60172	186.113	-16.4058	-6.57347	0	0	0.142089
2548	0	3.81421	0	0	3.84254	1.68505	-6.95583	-0.12106	0.00155316	-0.125387	-4.80461	-5.68E-16	0.545729	0	0	-0.00186897	1.17749	-22.5323	-8.22056	219.726	352.157	636.422	390.994	390.994	390.994	-4.35387	-97.8677	-2.44821	380.269	337.595	245.731	185.965	185.964	185.965	-97.9751	1.48247	4.15291	40.9069	3.75641	-0.702832	0.267976	0.0975168	1.62106	137.068	-4.68978	-5.76747	0	0	0.111691
2549	0	3.56485	0	0	3.59485	1.73014	-7.40091	-0.133498	0.00405208	-0.102341	-7.79874	-3.16E-15	0.716785	0	0	-0.0034926	1.07672	-22.2667	-8.48855	220.484	351.676	635.457	390.903	390.903	390.903	-4.36341	-96.9534	-2.52521	376.473	337.005	242.488	185.965	185.965	185.965	-97.0598	1.4139	4.23115	40.5144	3.85529	-0.55252	0.314798	0.116263	1.64081	88.0669	7.52933	-4.82319	0	0	0.074077
2550	0	3.30151	0	0	3.33277	1.7755	-7.84781	-0.146958	0.00678909	-0.0799054	-11.0186	-2.42E-15	1.0226	0	0	-0.00502263	0.96447	-21.9775	-8.73543	221.145	351.211	634.518	390.8	390.8	390.8	-4.36069	-95.9592	-2.608	372.095	336.491	239.086	185.965	185.965	185.965	-96.0639	1.32968	4.30711	40.1001	3.98164	-0.393902	0.356422	0.133399	1.65959	41.1595	19.526	-3.80914	0	0	0.0321002
2551	0	3.04224	0	0	3.07439	1.82028	-8.28794	-0.160214	0.0093678	-0.0589931	-14.202	-2.10E-15	1.37925	0	0	-0.0060576	0.842037	-21.6659	-8.95867	221.706	350.772	633.61	390.685	390.685	390.685	-4.34803	-94.9216	-2.69185	367.248	336.06	235.633	185.965	185.965	185.965	-95.0238	1.23523	4.37777	39.6655	4.13258	-0.230432	0.39035	0.14772	1.67625	-1.49623	30.4983	-2.8031	0	0	-0.0108335
2552	0	2.80567	0	0	2.83846	1.86375	-8.7144	-0.172038	0.011351	-0.0403732	-17.0937	3.49E-15	1.69086	0	0	-0.00626211	0.711022	-21.3328	-9.15598	222.159	350.372	632.741	390.56	390.56	390.56	-4.32746	-93.8766	-2.77024	362.041	335.72	232.234	185.965	185.964	185.965	-93.9757	1.13718	4.43899	39.2117	4.30463	-0.0656263	0.414357	0.158299	1.68969	-38.0081	39.742	-1.87539	0	0	-0.0512832
2553	0	2.60837	0	0	2.6418	1.90534	-9.12138	-0.1815	0.0123584	-0.0246163	-19.4952	-4.02E-15	1.87234	0	0	-0.00549406	0.573197	-20.9789	-9.32537	222.495	350.021	631.914	390.426	390.426	390.426	-4.30136	-92.8567	-2.83613	356.578	335.472	228.98	185.965	185.965	185.965	-92.9524	1.04274	4.48688	38.7395	4.49392	0.0969479	0.427128	0.164292	1.69931	-67.1075	46.6522	-1.06586	0	0	-0.0863006
2554	0	2.46308	0	0	2.49738	1.94445	-9.50328	-0.188215	0.0122409	-0.0120955	-21.3032	8.01E-16	1.87883	0	0	-0.0038382	0.430456	-20.6047	-9.46518	222.704	349.73	631.13	390.286	390.286	390.286	-4.27265	-91.8884	-2.88363	350.954	335.317	225.942	185.965	185.965	185.965	-91.9807	0.958935	4.51897	38.2496	4.69634	0.253756	0.428316	0.16542	1.70507	-88.1927	50.9889	-0.392646	0	0	-0.113783
2555	0	2.37799	0	0	2.41362	1.98048	-9.85431	-0.192142	0.0110302	-0.00264291	-22.4918	9.39E-16	1.70565	0	0	-0.00154704	0.28485	-20.2108	-9.57405	222.775	349.51	630.389	390.142	390.142	390.142	-4.2451	-90.9913	-2.90851	345.246	335.247	223.168	185.965	185.965	185.965	-91.0806	0.892072	4.53483	37.7425	4.90749	0.40135	0.418949	0.161727	1.70725	-101.674	52.7361	0.166861	0	0	-0.132938
2556	0	2.35676	0	0	2.39438	2.01275	-10.1682	-0.193552	0.00895478	0.00383511	-23.1008	1.61E-15	1.38841	0	0	0.00105949	0.138406	-19.7973	-9.65093	222.697	349.368	629.688	389.998	389.998	389.998	-4.22304	-90.1786	-2.90861	339.518	335.251	220.689	185.965	185.964	185.965	-90.2653	0.847316	4.53599	37.2183	5.12296	0.536366	0.400176	0.153739	1.70645	-108.171	52.1816	0.635866	0	0	-0.143608
2557	0	2.39905	0	0	2.43944	2.04062	-10.4386	-0.192746	0.0064678	0.00794639	-23.1971	-1.01E-15	0.997488	0	0	0.00368014	-0.00680325	-19.3647	-9.69525	222.458	349.312	629.025	389.858	389.858	389.858	-4.21104	-89.4568	-2.88357	333.817	335.312	218.514	185.965	185.965	185.965	-89.5419	0.828463	4.52549	36.6779	5.3384	0.65576	0.374278	0.142273	1.70304	-109.03	49.8488	1.04485	0	0	-0.146832
2558	0	2.50114	0	0	2.54511	2.06346	-10.66	-0.190184	0.00383749	0.00999386	-22.8748	-2.69E-15	0.588049	0	0	0.00605725	-0.148806	-18.9134	-9.70671	222.047	349.348	628.395	389.723	389.723	389.723	-4.21299	-88.8276	-2.83423	328.177	335.414	216.641	185.965	185.965	185.965	-88.9121	0.837808	4.50677	36.1218	5.54969	0.75668	0.343147	0.128059	1.69784	-105.381	46.1526	1.41737	0	0	-0.143641
2559	0	2.65675	0	0	2.70494	2.08079	-10.8277	-0.186254	0.00135257	0.0105779	-22.2261	1.49E-15	0.212528	0	0	0.00801202	-0.285734	-18.444	-9.68545	221.452	349.479	627.794	389.598	389.598	389.598	-4.23173	-88.2882	-2.76228	322.62	335.541	215.053	185.964	185.965	185.965	-88.3733	0.876104	4.48319	35.5509	5.75293	0.836713	0.308902	0.112002	1.6912	-98.5806	41.5796	1.76731	0	0	-0.135608
2560	0	2.85754	0	0	2.91046	2.09229	-10.9389	-0.181379	-0.000851931	0.0100013	-21.3465	9.52E-16	-0.100913	0	0	0.0094435	-0.415874	-17.957	-9.632	220.664	349.707	627.217	389.485	389.484	389.485	-4.26866	-87.8327	-2.66982	317.155	335.68	213.728	185.965	185.965	185.965	-87.9196	0.942708	4.45738	34.9663	5.94471	0.893831	0.273214	0.0948387	1.68367	-89.641	36.4994	2.09112	0	0	-0.124035
2561	0	3.09404	0	0	3.15191	2.09781	-10.9923	-0.175968	-0.00268919	0.00865795	-20.3279	-2.24E-15	-0.337729	0	0	0.0103297	-0.537707	-17.4536	-9.54729	219.676	350.032	626.661	389.384	389.384	389.384	-4.32385	-87.4528	-2.55927	311.785	335.819	212.636	185.965	185.965	185.965	-87.5427	1.03576	4.43124	34.3694	6.12204	0.926561	0.237764	0.0771744	1.6757	-79.5687	31.1895	2.38491	0	0	-0.110322
2562	0	3.3562	0	0	3.41897	2.0974	-10.9883	-0.17041	-0.00407657	0.00677674	-19.2553	-1.31E-15	-0.491176	0	0	0.0107125	-0.649944	-16.9347	-9.43247	218.48	350.452	626.123	389.299	389.299	389.299	-4.3961	-87.1388	-2.43322	306.506	335.953	211.744	185.965	185.965	185.965	-87.2329	1.15246	4.40586	33.7618	6.28239	0.933826	0.203612	0.0597922	1.66771	-69.0355	25.9863	2.625	0	0	-0.0955649
2563	0	3.63432	0	0	3.70155	2.09129	-10.9293	-0.165016	-0.00501909	0.00461053	-18.1988	-3.10E-16	-0.568175	0	0	0.0106744	-0.751509	-16.4016	-9.28902	217.074	350.964	625.6	389.228	389.228	389.228	-4.48329	-86.8808	-2.29411	301.312	336.076	211.021	185.965	185.965	185.965	-86.98	1.2894	4.38159	33.145	6.42371	0.915162	0.171811	0.0431435	1.66005	-58.6727	21.0437	2.80244	0	0	-0.0807804
2564	0	3.91933	0	0	3.99036	2.07985	-10.8186	-0.160042	-0.00553463	0.00231539	-17.2153	4.59E-15	-0.580142	0	0	0.0103178	-0.841606	-15.8558	-9.11853	215.454	351.564	625.091	389.174	389.174	389.174	-4.58256	-86.6689	-2.14429	296.191	336.187	210.434	185.965	185.964	185.965	-86.774	1.44287	4.35815	32.5207	6.54452	0.870437	0.142855	0.0276336	1.65281	-48.8333	16.4943	2.90564	0	0	-0.0666256
2565	0	4.20337	0	0	4.27736	2.06356	-10.661	-0.155657	-0.00574938	3.30E-05	-16.3432	-3.90E-15	-0.550772	0	0	0.00974754	-0.91968	-15.2985	-8.92273	213.621	352.244	624.596	389.136	389.135	389.136	-4.69067	-86.4939	-1.98576	291.132	336.288	209.954	185.965	185.965	185.965	-86.6057	1.60913	4.33478	31.8904	6.6437	0.800089	0.117169	0.0134493	1.64646	-39.8065	12.3325	2.93766	0	0	-0.0536141
2566	0	4.48014	0	0	4.55602	2.04298	-10.4616	-0.152005	-0.00580697	-0.00214894	-15.6092	3.81E-15	-0.505022	0	0	0.00906121	-0.985437	-14.7313	-8.70339	211.574	352.999	624.113	389.113	389.113	389.113	-4.80436	-86.3483	-1.82033	286.124	336.38	209.557	185.965	185.965	185.965	-86.4671	1.78463	4.31055	31.2554	6.72067	0.704862	0.0948255	0.000589064	1.641	-31.7227	8.46356	2.91178	0	0	-0.0420131
2567	0	4.74466	0	0	4.82142	2.01866	-10.2255	-0.149066	-0.00577496	-0.00408805	-15.0154	-7.58E-16	-0.459216	0	0	0.00832961	-1.03879	-14.1556	-8.46236	209.318	353.822	623.644	389.107	389.107	389.107	-4.92066	-86.2252	-1.64959	281.156	336.468	209.221	185.965	185.964	185.965	-86.3514	1.9662	4.28456	30.6168	6.77499	0.58602	0.0758009	-0.0107082	1.63638	-24.6667	4.92674	2.83222	0	0	-0.0320224
2568	0	4.99351	0	0	5.0701	1.99112	-9.95786	-0.146854	-0.00580138	-0.00580538	-14.56	1.51E-15	-0.434108	0	0	0.00761046	-1.07988	-13.5724	-8.2015	206.856	354.704	623.189	389.118	389.118	389.118	-5.03708	-86.1197	-1.47501	276.217	336.555	208.93	185.965	185.965	185.965	-86.2535	2.15112	4.2561	29.9753	6.80676	0.44509	0.0597921	-0.0206937	1.63273	-18.5596	1.54365	2.72281	0	0	-0.0235625
2569	0	5.22453	0	0	5.29992	1.96082	-9.66288	-0.145263	-0.0059303	-0.00723063	-14.2247	3.37E-15	-0.437029	0	0	0.00693358	-1.10897	-12.983	-7.92273	204.192	355.639	622.747	389.145	389.145	389.145	-5.15167	-86.0279	-1.29791	271.3	336.644	208.672	185.965	185.965	185.965	-86.1692	2.33715	4.22477	29.3313	6.81603	0.284026	0.0464117	-0.0292848	1.62984	-13.3042	-1.69162	2.59444	0	0	-0.016532
2570	0	5.43645	0	0	5.50978	1.92815	-9.34417	-0.144167	-0.00620448	-0.00839379	-13.9859	-3.13E-15	-0.471629	0	0	0.00631349	-1.12654	-12.3882	-7.62806	201.332	356.617	622.321	389.19	389.19	389.19	-5.26316	-85.947	-1.11957	266.397	336.738	208.437	185.965	185.965	185.965	-86.0958	2.52253	4.19054	28.685	6.8033	0.105083	0.0353324	-0.0366029	1.62748	-8.78694	-4.81606	2.45886	0	0	-0.0107799
2571	0	5.62887	0	0	5.69932	1.89338	-9.00442	-0.14347	-0.00662715	-0.00933364	-13.822	9.99E-16	-0.534599	0	0	0.005753	-1.13314	-11.7885	-7.31949	198.282	357.632	621.91	389.253	389.253	389.253	-5.37081	-85.8751	-0.941263	261.504	336.838	208.22	185.965	185.965	185.965	-86.0312	2.70589	4.1537	28.036	6.76903	-0.08927	0.0259324	-0.042735	1.62528	-4.79272	-7.83651	2.32413	0	0	-0.00600362
2572	0	5.80177	0	0	5.86869	1.85673	-8.6456	-0.143044	-0.00717756	-0.0100924	-13.709	-1.42E-16	-0.617625	0	0	0.00524445	-1.12938	-11.1845	-6.99917	195.046	358.676	621.515	389.335	389.335	389.335	-5.47439	-85.8109	-0.764202	256.615	336.943	208.017	185.965	185.965	185.965	-85.9741	2.8862	4.11489	27.3841	6.71376	-0.296288	0.0179462	-0.0477581	1.62319	-1.22869	-10.7509	2.19958	0	0	-0.00205048
2573	0	5.9555	0	0	6.01828	1.81836	-8.26918	-0.142779	-0.00776559	-0.01064	-13.6261	1.15E-15	-0.704876	0	0	0.00477191	-1.11597	-10.5764	-6.66928	191.632	359.743	621.136	389.438	389.438	389.438	-5.57401	-85.7534	-0.589544	251.728	337.053	207.826	185.965	185.965	185.965	-85.9236	3.06274	4.07485	26.7287	6.63823	-0.513175	0.0112024	-0.0516682	1.62072	1.91632	-13.4365	2.08286	0	0	0.00114643
2574	0	6.09044	0	0	6.14865	1.77839	-7.87619	-0.142617	-0.00836516	-0.011105	-13.5593	8.02E-16	-0.786463	0	0	0.00432251	-1.09359	-9.96433	-6.33197	188.044	360.827	620.772	389.563	389.563	389.563	-5.66989	-85.7019	-0.418238	246.841	337.168	207.645	185.965	185.965	185.965	-85.8787	3.23496	4.03432	26.0691	6.54315	-0.737132	0.00526216	-0.0547108	1.61775	4.80967	-15.9203	1.97831	0	0	0.0038593
2575	0	6.2071	0	0	6.2604	1.7369	-7.46762	-0.142454	-0.00890389	-0.011435	-13.4922	-2.04E-15	-0.849289	0	0	0.00387862	-1.06297	-9.34824	-5.98946	184.29	361.921	620.423	389.711	389.711	389.711	-5.76228	-85.6555	-0.251023	241.951	337.286	207.473	185.965	185.965	185.965	-85.8389	3.4025	3.99394	25.4049	6.42923	-0.965401	3.81E-05	-0.0569447	1.61405	7.40589	-18.1339	1.88604	0	0	0.00608654
2576	0	6.30591	0	0	6.35406	1.69403	-7.04459	-0.142265	-0.00934342	-0.0117462	-13.4179	7.27E-16	-0.886794	0	0	0.00342886	-1.02479	-8.72818	-5.64396	180.375	363.021	620.088	389.883	389.883	389.883	-5.85127	-85.6137	-0.088344	237.058	337.406	207.31	185.965	185.965	185.965	-85.8034	3.56508	3.95402	24.7357	6.29733	-1.19534	-0.00457707	-0.0585776	1.60941	9.75324	-20.0551	1.79964	0	0	0.00794152
2577	0	6.38723	0	0	6.43015	1.64993	-6.60854	-0.141976	-0.00966925	-0.0120143	-13.3276	3.22E-15	-0.897438	0	0	0.0029657	-0.979686	-8.10419	-5.29757	176.308	364.122	619.766	390.08	390.08	390.08	-5.9367	-85.5754	0.0696975	232.159	337.529	207.155	185.965	185.965	185.965	-85.7712	3.7225	3.91458	24.0614	6.14823	-1.42459	-0.00856435	-0.0598543	1.60379	11.7982	-21.7238	1.71967	0	0	0.00937607
2578	0	6.45143	0	0	6.48906	1.60477	-6.1613	-0.141617	-0.00992463	-0.0122734	-13.2249	-1.51E-15	-0.888776	0	0	0.00249407	-0.92826	-7.47641	-4.9524	172.096	365.22	619.455	390.303	390.303	390.303	-6.01821	-85.5398	0.223238	227.254	337.654	207.004	185.965	185.965	185.965	-85.7414	3.87459	3.87527	23.3823	5.98271	-1.65097	-0.0119589	-0.0609853	1.59741	13.5198	-23.219	1.64466	0	0	0.010353
2579	0	6.49866	0	0	6.53114	1.5588	-5.70519	-0.141187	-0.0101266	-0.0125646	-13.1127	2.16E-15	-0.868741	0	0	0.0020212	-0.871092	-6.84509	-4.6104	167.747	366.309	619.153	390.552	390.552	390.552	-6.09516	-85.5054	0.372743	222.342	337.784	206.857	185.964	185.965	185.965	-85.7126	4.02124	3.83544	22.6988	5.80177	-1.87263	-0.0148652	-0.0620836	1.59022	14.9443	-24.536	1.56051	0	0	0.0109172
2580	0	6.52922	0	0	6.55678	1.51227	-5.24282	-0.140748	-0.0103555	-0.0128271	-13.0015	-2.23E-15	-0.851261	0	0	0.00156418	-0.808709	-6.21066	-4.27351	163.272	367.387	618.858	390.826	390.826	390.826	-6.1669	-85.4711	0.518735	217.42	337.918	206.71	185.965	185.965	185.965	-85.6834	4.16235	3.79438	22.0119	5.60636	-2.08796	-0.0170935	-0.0635174	1.58234	15.9465	-25.8393	1.47151	0	0	0.0108274
2581	0	6.54359	0	0	6.5665	1.46546	-4.77699	-0.140329	-0.0106536	-0.0131402	-12.8985	3.65E-15	-0.846349	0	0	0.0011379	-0.74157	-5.57372	-3.94352	158.681	368.448	618.57	391.123	391.123	391.123	-6.23282	-85.4354	0.661845	212.487	338.059	206.56	185.965	185.965	185.965	-85.6525	4.29792	3.75137	21.3228	5.39749	-2.29559	-0.0188467	-0.0652974	1.57402	16.6312	-27.1495	1.36523	0	0	0.0102139
2582	0	6.54249	0	0	6.56111	1.41865	-4.31052	-0.139957	-0.0110171	-0.0134622	-12.8098	2.46E-15	-0.857317	0	0	0.000751826	-0.670146	-4.93502	-3.62214	153.986	369.491	618.285	391.441	391.441	391.441	-6.29255	-85.3972	0.802532	207.542	338.206	206.405	185.965	185.965	185.965	-85.6186	4.42803	3.70592	20.6329	5.17628	-2.49437	-0.0201101	-0.0673794	1.56569	16.9754	-28.4783	1.2395	0	0	0.00904357
2583	0	6.52691	0	0	6.5417	1.37212	-3.84626	-0.13964	-0.0114437	-0.0137705	-12.7388	-3.84E-15	-0.885451	0	0	0.000413125	-0.594862	-4.29547	-3.31105	149.199	370.509	618.003	391.778	391.778	391.778	-6.34591	-85.3556	0.941175	202.582	338.359	206.242	185.965	185.965	185.965	-85.5809	4.55278	3.65773	19.944	4.94407	-2.68322	-0.0207543	-0.0697122	1.55724	16.9291	-29.8118	1.0924	0	0	0.00726902
2584	0	6.49826	0	0	6.50968	1.32613	-3.38692	-0.13938	-0.011898	-0.0141093	-12.6876	2.87E-15	-0.92766	0	0	0.000124171	-0.516169	-3.65613	-3.01184	144.332	371.5	617.721	392.131	392.131	392.131	-6.39289	-85.3098	1.07801	197.607	338.518	206.071	185.964	185.965	185.965	-85.5385	4.67233	3.60668	19.2581	4.70226	-2.86119	-0.0209113	-0.0722511	1.54901	16.6054	-31.1451	0.921949	0	0	0.00508158
2585	0	6.4582	0	0	6.46673	1.28096	-2.93522	-0.139209	-0.0124115	-0.0144721	-12.6604	-3.36E-15	-0.98677	0	0	-0.00010707	-0.434494	-3.01812	-2.72593	139.399	372.46	617.438	392.496	392.496	392.496	-6.43363	-85.2594	1.21314	192.615	338.682	205.889	185.965	185.965	185.965	-85.4911	4.78684	3.55284	18.577	4.45229	-3.02737	-0.0205998	-0.0746811	1.54137	16.0301	-32.4229	0.725655	0	0	0.00258902
2586	0	6.40874	0	0	6.41483	1.23684	-2.49381	-0.139127	-0.0129206	-0.014822	-12.6584	4.45E-16	-1.05601	0	0	-0.000281897	-0.35027	-2.38269	-2.45477	134.415	373.386	617.151	392.87	392.87	392.87	-6.46843	-85.2042	1.34653	187.604	338.85	205.696	185.965	185.965	185.965	-85.4383	4.89646	3.49643	17.9028	4.19584	-3.18081	-0.019725	-0.076848	1.53445	15.1869	-33.5978	0.507975	0	0	-0.000152006
2587	0	6.35218	0	0	6.35632	1.19403	-2.06517	-0.139161	-0.0134744	-0.0152387	-12.685	-1.07E-15	-1.13919	0	0	-0.00039085	-0.263974	-1.7511	-2.19954	129.394	374.273	616.86	393.249	393.249	393.249	-6.49762	-85.1441	1.47799	182.574	339.019	205.492	185.965	185.965	185.965	-85.3803	5.00131	3.43783	17.2373	3.9346	-3.32061	-0.01856	-0.0785961	1.52839	14.2437	-34.6697	0.264729	0	0	-0.00285817
2588	0	6.29122	0	0	6.29386	1.15276	-1.65173	-0.139296	-0.0140236	-0.0156307	-12.7379	-3.81E-15	-1.23015	0	0	-0.00043226	-0.176099	-1.12468	-1.96145	124.351	375.118	616.563	393.628	393.628	393.628	-6.52173	-85.0796	1.60719	177.524	339.189	205.278	185.965	185.965	185.965	-85.3175	5.10152	3.37753	16.5825	3.67032	-3.44571	-0.0168045	-0.0796425	1.52349	13.0852	-35.5637	0.00381879	0	0	-0.00558368
2589	0	6.22894	0	0	6.23045	1.11323	-1.25552	-0.139568	-0.0145883	-0.0160467	-12.8176	-2.92E-15	-1.32696	0	0	-0.00040055	-0.087167	-0.504709	-1.74132	119.3	375.92	616.259	394.005	394.005	394.005	-6.54138	-85.0115	1.73362	172.452	339.357	205.055	185.965	185.965	185.965	-85.2506	5.19711	3.31626	15.9397	3.40485	-3.55521	-0.0146903	-0.0799066	1.51982	11.837	-36.3099	-0.270181	0	0	-0.00813252
2590	0	6.16867	0	0	6.16941	1.07561	-0.87838	-0.139902	-0.0150898	-0.0164678	-12.9114	2.93E-16	-1.41822	0	0	-0.000296348	0.00223262	0.107503	-1.53984	114.258	376.675	615.946	394.376	394.376	394.376	-6.55715	-84.9407	1.85667	167.357	339.523	204.827	185.965	185.965	185.965	-85.1808	5.28811	3.2547	15.3103	3.1401	-3.64815	-0.0122415	-0.0791331	1.51741	10.5326	-36.7935	-0.553181	0	0	-0.01035
2591	0	6.11399	0	0	6.11424	1.04006	-0.521884	-0.140279	-0.0155579	-0.0168577	-13.01	1.65E-15	-1.50136	0	0	-0.000115859	0.0914667	0.710714	-1.35739	109.238	377.382	615.624	394.737	394.737	394.737	-6.56967	-84.8686	1.97565	162.241	339.683	204.595	185.965	185.965	185.965	-85.1094	5.37445	3.19366	14.6956	2.8779	-3.72364	-0.00940018	-0.0773567	1.51624	9.15227	-37.0849	-0.832424	0	0	-0.0122815
2592	0	6.06846	0	0	6.06848	1.0067	-0.187316	-0.140586	-0.0159136	-0.0172343	-13.0946	-3.47E-15	-1.56435	0	0	0.000134437	0.17986	1.30371	-1.19391	104.257	378.039	615.293	395.087	395.087	395.087	-6.57947	-84.7964	2.08986	157.1	339.836	204.362	185.965	185.965	185.965	-85.0377	5.45601	3.13381	14.0963	2.62009	-3.78103	-0.0064462	-0.0744824	1.51614	7.81673	-37.1367	-1.10143	0	0	-0.0137406
2593	0	6.0354	0	0	6.03543	0.975643	0.124115	-0.140797	-0.0161208	-0.0175792	-13.1558	-1.83E-15	-1.60125	0	0	0.000447387	0.266684	1.88536	-1.0491	99.3284	378.645	614.951	395.423	395.423	395.423	-6.58676	-84.7253	2.19873	151.937	339.983	204.133	185.965	185.965	185.965	-84.967	5.53255	3.07559	13.513	2.36849	-3.81973	-0.0034252	-0.0704644	1.5171	6.54387	-36.9107	-1.35351	0	0	-0.0146965
2594	0	6.01782	0	0	6.01797	0.947005	0.411312	-0.140894	-0.016234	-0.0178587	-13.1882	2.38E-15	-1.61615	0	0	0.000816892	0.351163	2.45456	-0.922179	94.4672	379.199	614.598	395.742	395.742	395.742	-6.59156	-84.6561	2.30185	146.749	340.122	203.907	185.965	185.965	185.965	-84.8979	5.60381	3.01921	12.946	2.1248	-3.83946	-0.000597376	-0.0654676	1.51904	5.392	-36.4957	-1.58278	0	0	-0.0151627
2595	0	6.01812	0	0	6.01851	0.92087	0.673392	-0.14087	-0.016279	-0.0180784	-13.1904	-2.38E-15	-1.61196	0	0	0.00123239	0.432483	3.01035	-0.812092	89.6871	379.701	614.234	396.045	396.045	396.045	-6.59362	-84.5892	2.39893	141.537	340.254	203.687	185.965	185.965	185.965	-84.8309	5.66944	2.96464	12.3956	1.89061	-3.84012	0.00181797	-0.0596278	1.52177	4.42635	-35.9275	-1.78752	0	0	-0.0151313
2596	0	6.03809	0	0	6.03885	0.897305	0.909675	-0.140785	-0.0162407	-0.0181836	-13.1706	4.73E-17	-1.58892	0	0	0.00168137	0.5098	3.55183	-0.717449	85.0011	380.151	613.86	396.33	396.33	396.33	-6.59258	-84.5246	2.48985	136.3	340.379	203.472	185.965	185.965	185.965	-84.766	5.72913	2.91171	11.8616	1.66751	-3.82186	0.00374416	-0.0531961	1.52519	3.62318	-35.2199	-1.96128	0	0	-0.014688
2597	0	6.07917	0	0	6.08033	0.876339	1.11987	-0.140672	-0.0161723	-0.0181713	-13.1358	7.19E-16	-1.55435	0	0	0.00215598	0.582322	4.07822	-0.636561	80.4212	380.548	613.474	396.596	396.596	396.596	-6.58798	-84.462	2.57459	131.039	340.5	203.262	185.965	185.965	185.965	-84.7028	5.78257	2.86013	11.3438	1.45674	-3.7851	0.00495197	-0.0465038	1.52927	3.04424	-34.4661	-2.10355	0	0	-0.0138706
2598	0	6.14223	0	0	6.14383	0.85797	1.304	-0.140581	-0.0160253	-0.0180335	-13.0942	-3.41E-15	-1.50731	0	0	0.00264668	0.649269	4.58886	-0.567487	75.9581	380.894	613.077	396.844	396.844	396.844	-6.57928	-84.4009	2.65334	125.755	340.617	203.057	185.965	185.965	185.965	-84.6408	5.82952	2.80942	10.842	1.25944	-3.73053	0.00521123	-0.0397449	1.53388	2.75437	-33.6395	-2.21275	0	0	-0.0126623
2599	0	6.22781	0	0	6.22986	0.842159	1.46248	-0.140536	-0.0159139	-0.017766	-13.0503	-1.79E-15	-1.46329	0	0	0.0031505	0.709943	5.08326	-0.508029	71.6212	381.188	612.67	397.075	397.075	397.075	-6.56578	-84.3406	2.72644	120.447	340.731	202.854	185.965	185.965	185.965	-84.5793	5.86979	2.75896	10.3556	1.07647	-3.6591	0.0042689	-0.0332711	1.53888	2.83151	-32.8336	-2.2971	0	0	-0.0110888
2600	0	6.3361	0	0	6.33857	0.82882	1.59616	-0.140537	-0.0158526	-0.0174071	-13.0045	3.71E-15	-1.4283	0	0	0.00365865	0.763787	5.56107	-0.455789	67.4184	381.433	612.251	397.29	397.29	397.29	-6.54692	-84.2805	2.79432	115.119	340.845	202.654	185.965	185.965	185.965	-84.5175	5.9033	2.7081	9.88414	0.908265	-3.57203	0.00181334	-0.0273471	1.54436	3.41059	-32.0857	-2.36402	0	0	-0.00909937
2601	0	6.46682	0	0	6.46971	0.817812	1.70646	-0.140559	-0.0159343	-0.0169135	-12.9536	1.03E-15	-1.41399	0	0	0.00416045	0.810383	6.02214	-0.408212	63.3555	381.628	611.822	397.489	397.489	397.489	-6.52224	-84.2197	2.85743	109.772	340.958	202.455	185.965	185.965	185.965	-84.4547	5.93008	2.65631	9.4269	0.755139	-3.47078	-0.00223716	-0.0223221	1.55011	4.50661	-31.4805	-2.4189	0	0	-0.00677176
2602	0	6.61928	0	0	6.62253	0.80892	1.79556	-0.140612	-0.0161266	-0.0163477	-12.897	-7.40E-16	-1.41708	0	0	0.00464033	0.849532	6.46653	-0.362566	59.4367	381.776	611.383	397.675	397.675	397.675	-6.49163	-84.1575	2.91612	104.409	341.07	202.257	185.965	185.965	185.965	-84.3901	5.95027	2.60333	8.98314	0.616735	-3.35714	-0.00811254	-0.0182459	1.55614	6.24255	-30.9777	-2.46565	0	0	-0.00402971
2603	0	6.79216	0	0	6.79577	0.801866	1.86622	-0.140681	-0.016376	-0.0156815	-12.8325	1.33E-16	-1.42904	0	0	0.00508149	0.881219	6.89452	-0.316049	55.6637	381.877	610.934	397.85	397.85	397.85	-6.4552	-84.0928	2.97063	99.0335	341.182	202.059	185.965	185.965	185.965	-84.3225	5.96412	2.54915	8.55204	0.492569	-3.23307	-0.0158031	-0.0152237	1.56243	8.61852	-30.5362	-2.49808	0	0	-0.00091964
2604	0	6.98368	0	0	6.98762	0.796324	1.92174	-0.140759	-0.0166284	-0.0149905	-12.7588	8.85E-16	-1.43948	0	0	0.00546842	0.905652	7.30664	-0.265714	52.0364	381.934	610.477	398.016	398.016	398.016	-6.41324	-84.0245	3.02121	93.6486	341.291	201.861	185.965	185.965	185.965	-84.2509	5.97194	2.49385	8.13269	0.381607	-3.10091	-0.0254803	-0.0131619	1.56907	11.7399	-30.0887	-2.51538	0	0	0.00262024
2605	0	7.19146	0	0	7.19572	0.791948	1.96558	-0.140891	-0.0167969	-0.014246	-12.6804	3.05E-15	-1.43458	0	0	0.00578987	0.92329	7.70364	-0.208604	48.5525	381.947	610.013	398.174	398.174	398.174	-6.366	-83.951	3.06811	88.2582	341.396	201.662	185.965	185.965	185.965	-84.1739	5.97407	2.43753	7.72406	0.282493	-2.96317	-0.0370394	-0.011811	1.57594	15.5511	-29.5057	-2.50815	0	0	0.00651854
2606	0	7.4127	0	0	7.41723	0.788384	2.00128	-0.141064	-0.0168461	-0.0135217	-12.5965	7.74E-16	-1.40716	0	0	0.0060347	0.934781	8.08648	-0.141796	45.2079	381.919	609.544	398.326	398.327	398.327	-6.31358	-83.8709	3.11174	82.8663	341.497	201.461	185.965	185.965	185.965	-84.0898	5.97084	2.38007	7.32518	0.19364	-2.82258	-0.050381	-0.0111334	1.58314	20.0691	-28.7725	-2.47722	0	0	0.0107525
2607	0	7.64408	0	0	7.64892	0.785298	2.03218	-0.141264	-0.016784	-0.012834	-12.5062	-1.40E-16	-1.35701	0	0	0.00619355	0.94101	8.45636	-0.0624231	41.9965	381.853	609.072	398.476	398.476	398.476	-6.25586	-83.7823	3.15264	77.4768	341.592	201.258	185.965	185.965	185.965	-83.9971	5.96253	2.32115	6.93501	0.11307	-2.68208	-0.0653788	-0.01092	1.59072	25.2571	-27.8901	-2.42647	0	0	0.0152669
2608	0	7.88206	0	0	7.8872	0.782384	2.06138	-0.141526	-0.0165729	-0.0122422	-12.4134	-3.28E-15	-1.28204	0	0	0.00626033	0.942974	8.81461	0.032211	38.9108	381.75	608.601	398.625	398.625	398.625	-6.19244	-83.6836	3.19144	72.0936	341.683	201.051	185.965	185.965	185.965	-83.8938	5.94934	2.2602	6.55254	0.0387904	-2.54475	-0.0818582	-0.0108778	1.59863	31.0752	-26.7885	-2.36299	0	0	0.0200365
2609	0	8.12276	0	0	8.1282	0.779377	2.09149	-0.141791	-0.0162465	-0.0117884	-12.3134	-3.71E-15	-1.19007	0	0	0.00622714	0.941786	9.16269	0.144537	35.9421	381.613	608.134	398.774	398.774	398.774	-6.12266	-83.5726	3.22895	66.7199	341.77	200.841	185.965	185.965	185.965	-83.7779	5.93141	2.19637	6.17684	-0.0312525	-2.41371	-0.0995303	-0.0109499	1.60677	37.4414	-25.514	-2.30006	0	0	0.024997
2610	0	8.36209	0	0	8.36787	0.776061	2.1247	-0.142064	-0.0158596	-0.0115342	-12.2086	3.88E-15	-1.0931	0	0	0.00609276	0.938625	9.50216	0.276662	33.0808	381.445	607.676	398.926	398.926	398.926	-6.04564	-83.4472	3.26599	61.3587	341.856	200.626	185.965	185.965	185.965	-83.6471	5.90879	2.12866	5.80713	-0.0990778	-2.2921	-0.118094	-0.0110885	1.61515	44.2761	-24.1215	-2.25558	0	0	0.0300983
2611	0	8.59589	0	0	8.60205	0.772251	2.16286	-0.142322	-0.0153834	-0.0115252	-12.0995	2.26E-15	-0.996259	0	0	0.00585829	0.934642	9.83457	0.430212	30.3171	381.248	607.23	399.082	399.082	399.082	-5.96054	-83.305	3.30325	56.0119	341.944	200.406	185.964	185.965	185.965	-83.4991	5.88146	2.05616	5.44277	-0.166571	-2.18291	-0.137147	-0.0111829	1.62357	51.444	-22.6163	-2.24103	0	0	0.0352574
2612	0	8.82012	0	0	8.82671	0.767816	2.20727	-0.142581	-0.0149077	-0.0118184	-11.9912	-3.20E-16	-0.917038	0	0	0.00553288	0.930964	10.1614	0.606328	27.6413	381.024	606.802	399.243	399.243	399.243	-5.86645	-83.1437	3.34134	50.6806	342.034	200.181	185.965	185.965	185.965	-83.3314	5.84932	1.97797	5.08327	-0.235313	-2.0889	-0.156366	-0.011283	1.63203	58.8422	-21.0887	-2.27695	0	0	0.0404005
2613	0	9.03092	0	0	9.03798	0.762666	2.25884	-0.142841	-0.0144717	-0.0124028	-11.8873	7.50E-16	-0.866963	0	0	0.00512879	0.928581	10.4841	0.805487	25.0441	380.775	606.396	399.412	399.412	399.412	-5.76273	-82.961	3.38059	45.3645	342.131	199.95	185.965	185.965	185.965	-83.1419	5.81224	1.89354	4.72842	-0.306601	-2.0125	-0.175176	-0.0114209	1.64034	66.2232	-19.5888	-2.37225	0	0	0.0453401
2614	0	9.22483	0	0	9.23245	0.756736	2.31822	-0.143116	-0.0141317	-0.0132685	-11.7918	4.22E-16	-0.856764	0	0	0.00466207	0.928367	10.8038	1.02754	22.5176	380.502	606.018	399.589	399.589	399.589	-5.64903	-82.7546	3.42094	40.0625	342.235	199.713	185.965	185.965	185.965	-82.9281	5.77005	1.80272	4.37818	-0.381429	-1.9557	-0.193116	-0.011715	1.64844	73.38	-18.226	-2.53315	0	0	0.0498931
2615	0	9.39894	0	0	9.40718	0.749974	2.38592	-0.143407	-0.0139456	-0.0144209	-11.7061	-5.31E-16	-0.893421	0	0	0.00414981	0.930987	11.1215	1.27159	20.055	380.207	605.673	399.776	399.776	399.776	-5.5256	-82.5224	3.46187	34.7726	342.348	199.471	185.965	185.965	185.965	-82.688	5.72262	1.706	4.03283	-0.460268	-1.91994	-0.209735	-0.0122915	1.6563	80.1256	-17.0807	-2.76274	0	0	0.0538814
2616	0	9.55093	0	0	9.55984	0.742344	2.4623	-0.143705	-0.0138593	-0.0158251	-11.6296	-1.39E-15	-0.968984	0	0	0.00360639	0.936931	11.4378	1.53604	17.6519	379.889	605.364	399.974	399.974	399.974	-5.39319	-82.2627	3.50242	29.4917	342.47	199.224	185.965	185.965	185.965	-82.4201	5.66983	1.6045	3.69276	-0.543336	-1.90615	-0.224581	-0.0130904	1.66364	86.2328	-16.1158	-3.05066	0	0	0.0571109
2617	0	9.67902	0	0	9.68868	0.733826	2.54756	-0.143967	-0.0138641	-0.0174585	-11.5576	1.60E-16	-1.07569	0	0	0.0030449	0.946462	11.753	1.81854	15.3059	379.549	605.095	400.184	400.184	400.184	-5.25311	-81.9737	3.54124	24.2162	342.599	198.973	185.965	185.965	185.965	-82.1226	5.61163	1.49991	3.35877	-0.630446	-1.91459	-0.237198	-0.0141654	1.67049	91.5012	-15.3795	-3.38339	0	0	0.0593951
2618	0	9.78201	0	0	9.79253	0.72443	2.64159	-0.144219	-0.0138993	-0.0192918	-11.4923	1.19E-15	-1.19822	0	0	0.00247731	0.959618	12.0671	2.11608	13.0171	379.185	604.87	400.408	400.408	400.408	-5.10705	-81.6539	3.57668	18.9418	342.734	198.721	185.965	185.964	185.965	-81.7943	5.548	1.39435	3.03178	-0.721088	-1.94492	-0.247202	-0.0154223	1.67668	95.7452	-14.8204	-3.74231	0	0	0.060584
2619	0	9.85937	0	0	9.87081	0.714219	2.74378	-0.144447	-0.0139059	-0.021307	-11.4326	-7.13E-16	-1.32128	0	0	0.00191237	0.976222	12.3794	2.4251	10.7888	378.797	604.691	400.647	400.647	400.647	-4.95692	-81.3019	3.60705	13.6634	342.871	198.469	185.965	185.965	185.965	-81.4338	5.47897	1.29009	2.71294	-0.814378	-1.99624	-0.25435	-0.0168273	1.68207	98.8278	-14.3818	-4.10973	0	0	0.0605896
2620	0	9.91111	0	0	9.92354	0.703315	2.85286	-0.144703	-0.0138442	-0.0234157	-11.3834	-1.32E-15	-1.43238	0	0	0.00135813	0.995889	12.689	2.74145	8.6269	378.382	604.558	400.902	400.902	400.902	-4.8047	-80.9165	3.63064	8.37603	343.009	198.218	185.965	185.965	185.965	-81.0401	5.4046	1.18948	2.40367	-0.90925	-2.06703	-0.258274	-0.0183499	1.68679	100.533	-14.0567	-4.46251	0	0	0.0592915
2621	0	9.93788	0	0	9.95134	0.691916	2.96689	-0.145019	-0.0136917	-0.025579	-11.348	1.51E-15	-1.5234	0	0	0.000820748	1.01809	12.9944	3.06068	6.54084	377.939	604.473	401.174	401.174	401.174	-4.65226	-80.4964	3.64591	3.07419	343.147	197.971	185.965	185.965	185.965	-80.612	5.32494	1.09464	2.10554	-1.00455	-2.15535	-0.258798	-0.0198088	1.69086	100.738	-13.7886	-4.78568	0	0	0.0566722
2622	0	9.94087	0	0	9.95542	0.680296	3.0831	-0.145428	-0.0134225	-0.0276998	-11.3278	-2.37E-15	-1.58948	0	0	0.000305304	1.04205	13.2936	3.37805	4.54298	377.465	604.434	401.464	401.464	401.464	-4.50123	-80.0407	3.65158	-2.24715	343.281	197.731	185.965	185.964	185.965	-80.1488	5.24007	1.00741	1.82036	-1.09874	-2.25875	-0.25562	-0.0212057	1.69408	99.2525	-13.5337	-5.06403	0	0	0.0527232
2623	0	9.92189	0	0	9.93753	0.668795	3.19809	-0.145947	-0.0131091	-0.0297064	-11.3208	9.17E-16	-1.63783	0	0	-0.000181428	1.06699	13.5841	3.68874	2.64885	376.96	604.437	401.771	401.771	401.771	-4.35298	-79.5485	3.64662	-7.59239	343.413	197.502	185.965	185.965	185.965	-79.6495	5.15004	0.929227	1.55021	-1.19049	-2.37449	-0.248555	-0.0224661	1.69665	95.9655	-13.3222	-5.29174	0	0	0.047524
2624	0	9.88317	0	0	9.89984	0.65779	3.30809	-0.146571	-0.0127027	-0.0315505	-11.3197	-1.97E-15	-1.66646	0	0	-0.000636115	1.092	13.863	3.98802	0.876979	376.42	604.481	402.096	402.096	402.096	-4.20876	-79.0191	3.63023	-12.9648	343.541	197.286	185.965	185.965	185.965	-79.1135	5.0549	0.861336	1.29732	-1.27838	-2.49958	-0.237576	-0.023332	1.69857	90.8364	-13.0517	-5.46263	0	0	0.0412745
2625	0	9.82718	0	0	9.84478	0.647695	3.40899	-0.147251	-0.0123133	-0.0331533	-11.3093	-2.62E-16	-1.68924	0	0	-0.00105339	1.11612	14.1269	4.27142	-0.751323	375.845	604.559	402.438	402.438	402.438	-4.06954	-78.4517	3.60174	-18.3665	343.666	197.088	185.965	185.965	185.965	-78.5401	4.9547	0.804708	1.06412	-1.36096	-2.6309	-0.222861	-0.0237597	1.69971	83.8886	-12.7464	-5.57953	0	0	0.0342382
2626	0	9.75637	0	0	9.77475	0.638919	3.49668	-0.147956	-0.0118961	-0.0345362	-11.273	-1.92E-15	-1.70463	0	0	-0.00143541	1.13844	14.372	4.53479	-2.21234	375.235	604.665	402.795	402.795	402.795	-3.93636	-77.8454	3.56067	-23.7979	343.788	196.914	185.965	185.965	185.965	-77.9284	4.84951	0.760256	0.853267	-1.43704	-2.76529	-0.20468	-0.0235223	1.69986	75.2471	-12.32	-5.64256	0	0	0.0267953
2627	0	9.67292	0	0	9.69188	0.631871	3.5671	-0.148555	-0.0115396	-0.0355846	-11.1819	1.75E-15	-1.72197	0	0	-0.00178626	1.15809	14.5942	4.77441	-3.48042	374.59	604.792	403.165	403.165	403.165	-3.81025	-77.1991	3.5066	-29.258	343.908	196.766	185.965	185.965	185.965	-77.2773	4.73948	0.728849	0.667716	-1.50544	-2.89946	-0.183116	-0.0226808	1.69893	64.9361	-11.8351	-5.64929	0	0	0.0193062
2628	0	9.57817	0	0	9.59746	0.626918	3.61657	-0.149005	-0.0111894	-0.0364114	-11.0143	2.91E-15	-1.73496	0	0	-0.00212037	1.17431	14.7892	4.9872	-4.52835	373.91	604.931	403.545	403.545	403.545	-3.69243	-76.5106	3.43924	-34.744	344.024	196.648	185.965	185.965	185.965	-76.5846	4.62483	0.711458	0.510613	-1.56527	-3.03034	-0.158897	-0.0209495	1.69692	53.3221	-11.1621	-5.60508	0	0	0.0123213
2629	0	9.47237	0	0	9.49172	0.624409	3.64163	-0.149186	-0.0108289	-0.0369574	-10.7413	3.26E-15	-1.73883	0	0	-0.00245539	1.18647	14.9523	5.17058	-5.32807	373.199	605.072	403.932	403.932	403.932	-3.58416	-75.7769	3.3584	-40.2524	344.138	196.562	185.965	185.965	185.965	-75.8473	4.50593	0.709096	0.385223	-1.61586	-3.15484	-0.132484	-0.0181438	1.69365	40.5931	-10.2618	-5.50415	0	0	0.00632087
2630	0	9.35413	0	0	9.37321	0.624661	3.63912	-0.149092	-0.0104534	-0.0372797	-10.3466	4.08E-16	-1.72917	0	0	-0.00281237	1.19409	15.0788	5.32266	-5.85131	372.461	605.206	404.322	404.322	404.322	-3.48688	-74.9935	3.26416	-45.7786	344.249	196.506	185.965	185.965	185.965	-75.061	4.38329	0.722764	0.2952	-1.65682	-3.27011	-0.104421	-0.0141108	1.6894	27.0565	-9.0938	-5.34648	0	0	0.00181022
2631	0	9.22009	0	0	9.23853	0.627972	3.60604	-0.148635	-0.00999109	-0.0374114	-9.81035	1.60E-15	-1.69552	0	0	-0.0032058	1.19685	15.1641	5.44211	-6.07021	371.698	605.322	404.71	404.71	404.71	-3.4019	-74.1543	3.15686	-51.3175	344.355	196.477	185.965	185.965	185.965	-74.2196	4.25757	0.75335	0.244245	-1.68781	-3.37343	-0.0752434	-0.00877556	1.6841	12.9898	-7.58031	-5.12974	0	0	-0.0007479
2632	0	9.06449	0	0	9.08197	0.634625	3.53958	-0.147815	-0.00950119	-0.0374116	-9.12661	-2.27E-15	-1.64161	0	0	-0.00363933	1.19464	15.2035	5.52826	-5.95808	370.918	605.409	405.091	405.091	405.091	-3.33049	-73.2512	3.03719	-56.8642	344.457	196.468	185.965	185.965	185.965	-73.315	4.12953	0.801521	0.236075	-1.70897	-3.46242	-0.0457042	-0.00209375	1.67805	-1.24126	-5.75079	-4.85799	0	0	-0.000956809
2633	0	8.87904	0	0	8.89517	0.644887	3.43705	-0.146615	-0.0089973	-0.0374186	-8.29749	2.85E-15	-1.56903	0	0	-0.00409584	1.18752	15.1926	5.58094	-5.49004	370.126	605.457	405.46	405.46	405.46	-3.27368	-72.2741	2.90615	-62.4142	344.555	196.471	185.965	185.965	185.965	-72.3369	3.99997	0.867725	0.274508	-1.72047	-3.53493	-0.0164998	0.00577568	1.67145	-15.2619	-3.64089	-4.53652	0	0	0.00146332
2634	0	8.65265	0	0	8.66708	0.659016	3.29585	-0.145125	-0.00849451	-0.0374211	-7.34664	-4.66E-16	-1.48167	0	0	-0.00453712	1.17573	15.1275	5.60046	-4.64376	369.33	605.456	405.813	405.813	405.813	-3.23227	-71.2106	2.76502	-67.9642	344.65	196.474	185.965	185.965	185.965	-71.273	3.86966	0.95214	0.363264	-1.72281	-3.58914	0.0119729	0.014641	1.66463	-28.9123	-1.29994	-4.16466	0	0	0.00669462
2635	0	8.37157	0	0	8.38403	0.677244	3.11361	-0.143419	-0.00811196	-0.0376792	-6.31155	-9.90E-16	-1.39455	0	0	-0.00490724	1.15974	15.0044	5.58758	-3.3999	368.539	605.398	406.144	406.144	406.144	-3.20669	-70.0464	2.61518	-73.5123	344.741	196.461	185.965	185.965	185.965	-70.1091	3.73915	1.05467	0.505818	-1.71673	-3.62362	0.0388577	0.0240916	1.65794	-41.7388	1.11886	-3.75365	0	0	0.0147229
2636	0	8.01982	0	0	8.03007	0.69978	2.88823	-0.14171	-0.00781945	-0.0382127	-5.26079	4.66E-16	-1.309	0	0	-0.00515374	1.14016	14.8203	5.54329	-1.74282	367.759	605.274	406.451	406.451	406.451	-3.19699	-68.7658	2.45791	-79.0584	344.83	196.419	185.965	185.965	185.965	-68.8293	3.60856	1.17504	0.705401	-1.70311	-3.63716	0.0639144	0.0337307	1.65166	-53.6881	3.55318	-3.30092	0	0	0.0254768
2637	0	7.57974	0	0	7.5877	0.726778	2.6181	-0.140231	-0.0076634	-0.0392743	-4.28632	1.16E-15	-1.2323	0	0	-0.00526905	1.1178	14.5724	5.46896	0.3392	367.001	605.081	406.73	406.73	406.73	-3.20278	-67.3524	2.2941	-84.6041	344.915	196.334	185.965	185.965	185.965	-67.417	3.47731	1.31279	0.964829	-1.68322	-3.62902	0.0865631	0.0431904	1.64647	-64.4846	5.9102	-2.81328	0	0	0.0386634
2638	0	7.0331	0	0	7.0388	0.758359	2.30196	-0.139368	-0.00759068	-0.0409326	-3.51813	-7.57E-16	-1.16014	0	0	-0.00535947	1.09364	14.2589	5.36608	2.85355	366.273	604.813	406.979	406.979	406.979	-3.22299	-65.79	2.12404	-90.1524	344.998	196.196	185.965	185.965	185.965	-65.8561	3.34388	1.46722	1.2865	-1.65849	-3.59874	0.106811	0.0520376	1.6427	-74.2174	8.09409	-2.28265	0	0	0.0540506
2639	0	6.36253	0	0	6.36619	0.794592	1.93909	-0.13963	-0.00760278	-0.0433297	-3.12031	-2.91E-16	-1.08939	0	0	-0.00573518	1.06878	13.8785	5.23641	5.80323	365.581	604.471	407.195	407.195	407.195	-3.25578	-64.0643	1.94722	-95.7066	345.079	196	185.965	185.965	185.965	-64.1321	3.2055	1.6372	1.6722	-1.63066	-3.54629	0.12462	0.0599189	1.64101	-82.9744	10.0003	-1.70128	0	0	0.0713816
2640	0	5.55357	0	0	5.55555	0.835488	1.52933	-0.14165	-0.00759427	-0.046456	-3.28625	1.92E-15	-0.999845	0	0	-0.00697423	1.04444	13.4306	5.08185	9.1868	364.935	604.056	407.378	407.378	407.378	-3.29846	-62.1651	1.76213	-101.268	345.159	195.753	185.965	185.965	185.965	-62.2345	3.05809	1.82111	2.12318	-1.60163	-3.472	0.140421	0.0665756	1.64209	-91.11	11.5703	-1.04989	0	0	0.0906306
2641	0	4.59714	0	0	4.59794	0.881009	1.07306	-0.146192	-0.00750235	-0.0502466	-4.22715	4.02E-15	-0.86624	0	0	-0.00994813	1.02187	12.9152	4.90455	12.9985	364.339	603.573	407.527	407.527	407.527	-3.34737	-60.0883	1.56632	-106.832	345.241	195.475	185.965	185.965	185.965	-60.159	2.89623	2.01649	2.64012	-1.5733	-3.37657	0.155024	0.0716637	1.64652	-99.1876	12.6979	-0.298642	0	0	0.11215
2642	0	3.49237	0	0	3.49255	0.931076	0.571047	-0.153965	-0.00713226	-0.0543093	-6.13529	1.16E-16	-0.639759	0	0	-0.0156591	1.00232	12.3331	4.70693	17.2285	363.798	603.029	407.641	407.641	407.641	-3.39795	-57.8393	1.35661	-112.383	345.33	195.203	185.965	185.965	185.965	-57.9106	2.71363	2.21969	3.22293	-1.5476	-3.26115	0.169589	0.0750092	1.65466	-108.099	13.3534	0.594563	0	0	0.136943
2643	0	2.24958	0	0	2.24957	0.985581	0.0244484	-0.16564	-0.00622597	-0.0582147	-9.16031	-4.69E-15	-0.255029	0	0	-0.0249484	0.987012	11.6856	4.49172	21.8633	363.316	602.433	407.721	407.721	407.721	-3.44468	-55.4356	1.12961	-117.887	345.435	194.995	185.965	185.965	185.965	-55.5062	2.50368	2.42551	3.87098	-1.52649	-3.12739	0.185531	0.0768009	1.66693	-118.821	13.6511	1.66195	0	0	0.166536
2644	0	0.892382	0	0	0.892431	1.04446	-0.566009	-0.181369	-0.00449501	-0.0610239	-13.3397	-2.33E-15	0.358931	0	0	-0.0379366	0.976997	10.9747	4.26196	26.8858	362.893	601.8	407.768	407.768	407.768	-3.481	-52.9087	0.88264	-123.282	345.566	194.925	185.965	185.965	185.965	-52.9771	2.2606	2.62653	4.58305	-1.51142	-2.97723	0.204803	0.0769454	1.68228	-132.706	13.6394	2.93722	0	0	0.203506
2645	0	-0.54095	0	0	-0.54107	1.10772	-1.2003	-0.2009	-0.00162461	-0.0620074	-18.5899	-4.66E-15	1.26721	0	0	-0.0535692	0.973169	10.2027	4.02108	32.2761	362.528	601.143	407.782	407.782	407.782	-3.49904	-50.3057	0.614776	-128.474	345.742	195.08	185.965	185.965	185.964	-50.3699	1.98063	2.81265	5.35723	-1.5036	-2.81311	0.228663	0.0757678	1.69941	-150.606	13.5569	4.39813	0	0	0.250196
2646	0	-1.99842	0	0	-1.9995	1.17556	-1.88011	-0.223149	0.0026333	-0.0601191	-24.6583	-3.26E-15	2.50398	0	0	-0.0692612	0.976218	9.37267	3.77281	38.0119	362.22	600.483	407.763	407.763	407.763	-3.48933	-47.6883	0.32793	-133.331	345.986	195.551	185.965	185.965	185.965	-47.7458	1.6634	2.97075	6.19119	-1.50384	-2.63781	0.257989	0.0735831	1.71591	-173.158	13.5896	5.98949	0	0	0.308864
2647	0	-3.4171	0	0	-3.42065	1.24839	-2.60935	-0.246629	0.00814938	-0.0548955	-31.1711	-9.32E-16	4.02759	0	0	-0.081272	0.986531	8.48774	3.52118	44.0685	361.964	599.838	407.711	407.711	407.711	-3.44045	-45.1296	0.0277728	-137.684	346.326	196.421	185.965	185.965	185.965	-45.1781	1.31294	3.08475	7.08206	-1.51241	-2.45437	0.292334	0.0706533	1.72947	-199.944	13.7849	7.61475	0	0	0.379897
2648	0	-4.7279	0	0	-4.73622	1.32686	-3.39422	-0.269357	0.0146113	-0.0459888	-37.6462	-6.52E-15	5.7302	0	0	-0.0854407	1.00424	7.55151	3.27036	50.4198	361.753	599.232	407.626	407.626	407.626	-3.33926	-42.7095	-0.275988	-141.338	346.793	197.749	185.965	185.965	185.965	-42.7471	0.938129	3.13642	8.02657	-1.529	-2.26605	0.330284	0.0671798	1.73743	-229.869	14.103	9.14948	0	0	0.461901
2649	0	-5.86157	0	0	-5.87773	1.41181	-4.24232	-0.289266	0.0212552	-0.0339043	-43.5655	-1.86E-15	7.41533	0	0	-0.0785298	1.02918	6.56782	3.02457	57.0383	361.583	598.687	407.507	407.507	407.507	-3.17153	-40.5086	-0.569813	-144.082	347.422	199.561	185.965	185.965	185.965	-40.534	0.552523	3.1069	9.02103	-1.55281	-2.07619	0.369094	0.0630686	1.7384	-260.717	14.2313	10.4914	0	0	0.550375
2650	0	-6.75529	0	0	-6.78293	1.50407	-5.1613	-0.304367	0.0271426	-0.0192784	-48.4302	9.32E-16	8.84005	0	0	-0.059437	1.06089	5.54065	2.78788	63.8953	361.445	598.227	407.352	407.352	407.352	-2.92349	-38.6013	-0.837201	-145.71	348.24	201.852	185.965	185.965	185.965	-38.6146	0.173208	2.97877	10.0616	-1.58249	-1.88803	0.405943	0.0582212	1.73169	-290.125	13.7707	11.5841	0	0	0.639435
2651	0	-7.35891	0	0	-7.40185	1.60426	-6.15623	-0.31328	0.0311339	-0.00339033	-51.8512	-7.45E-15	9.74032	0	0	-0.0300143	1.09867	4.47419	2.56413	70.9614	361.332	597.879	407.161	407.161	407.161	-2.58379	-37.0499	-1.05991	-146.042	349.268	204.577	185.965	185.965	185.965	-37.0527	-0.180852	2.73836	11.1438	-1.61632	-1.70477	0.437648	0.0524746	1.718	-315.441	12.2443	12.4443	0	0	0.721621
2652	0	-7.63946	0	0	-7.70101	1.7125	-7.22688	-0.315146	0.0322922	0.0126876	-53.5734	-4.66E-15	9.9025	0	0	0.00521283	1.14153	3.37269	2.35656	78.2066	361.237	597.665	406.931	406.931	406.931	-2.14628	-35.8999	-1.21961	-144.935	350.513	207.666	185.965	185.965	185.965	-35.8952	-0.490842	2.37831	12.2634	-1.65201	-1.52917	0.462141	0.0454344	1.69847	-334.73	9.18289	13.1709	0	0	0.790389
2653	0	-7.58399	0	0	-7.66604	1.82818	-8.36551	-0.30969	0.0301218	0.0277501	-53.5033	-2.80E-15	9.21384	0	0	0.0401812	1.18835	2.2405	2.16777	85.6001	361.153	597.61	406.662	406.662	406.662	-1.61192	-35.1774	-1.29954	-142.302	351.965	211.031	185.965	185.965	185.965	-35.1689	-0.740148	1.89906	13.4157	-1.68718	-1.36357	0.477997	0.037314	1.67494	-346.566	4.51488	13.8526	0	0	0.840282
2654	0	-7.20038	0	0	-7.30226	1.94984	-9.55582	-0.2973	0.0243642	0.0410765	-51.7216	7.45E-15	7.66089	0	0	0.068914	1.23783	1.08203	1.99952	93.1108	361.073	597.734	406.352	406.352	406.352	-0.990111	-34.8883	-1.2864	-138.107	353.595	214.573	185.965	185.965	185.965	-34.8801	-0.916242	1.30971	14.5957	-1.71914	-1.20978	0.484768	0.0282383	1.64871	-350.503	-1.77121	14.637	0	0	0.868367
2655	0	-6.51599	0	0	-6.63342	2.07512	-10.7729	-0.278917	0.0154375	0.0521313	-48.4595	-9.32E-16	5.37191	0	0	0.0872594	1.28859	-0.0982188	1.85257	100.707	360.991	598.057	406	406	406	-0.299042	-35.0195	-1.17203	-132.371	355.36	218.19	185.965	185.965	185.965	-35.0152	-1.01186	0.627908	15.7987	-1.74504	-1.06892	0.483028	0.0185015	1.62112	-346.849	-9.33792	15.5969	0	0	0.87411
2656	0	-5.57445	0	0	-5.69906	2.20088	-11.9847	-0.256057	0.00413069	0.0606939	-44.0747	-3.96E-15	2.57186	0	0	0.0938256	1.33922	-1.29572	1.72673	108.358	360.902	598.594	405.607	405.607	405.607	0.435563	-35.5417	-0.955	-125.159	357.198	221.784	185.965	185.965	185.965	-35.5438	-1.02574	-0.121321	17.0196	-1.76206	-0.941494	0.474094	0.0087821	1.59332	-336.587	-17.6063	16.7459	0	0	0.859328
2657	0	-4.43091	0	0	-4.55058	2.32346	-13.1555	-0.230484	-0.00841591	0.0668986	-38.9849	2.45E-15	-0.445339	0	0	0.0899841	1.38836	-2.50584	1.62078	116.03	360.803	599.356	405.174	405.174	405.174	1.18267	-36.4137	-0.641322	-116.573	359.042	225.259	185.965	185.965	185.965	-36.423	-0.962436	-0.907568	18.2533	-1.76746	-0.827391	0.459923	-0.000158787	1.56574	-321.252	-25.88	18.0303	0	0	0.827798
2658	0	-3.14676	0	0	-3.24674	2.43899	-14.2487	-0.204092	-0.0207944	0.0708284	-33.6208	-3.26E-15	-3.35711	0	0	0.0790252	1.43472	-3.72388	1.53267	123.691	360.69	600.35	404.702	404.702	404.702	1.90933	-37.5866	-0.244218	-106.733	360.819	228.526	185.965	185.965	185.965	-37.6024	-0.831505	-1.69794	19.4948	-1.75852	-0.725979	0.442449	-0.00744977	1.53917	-302.297	-33.3215	19.2824	0	0	0.783531
2659	0	-1.78416	0	0	-1.84915	2.54382	-15.2317	-0.178638	-0.0317315	0.0725094	-28.3712	-4.66E-16	-5.87859	0	0	0.0648199	1.47717	-4.94503	1.4596	131.309	360.56	601.577	404.196	404.195	404.195	2.58451	-39.0084	0.216989	-95.7699	362.46	231.504	185.965	185.965	185.965	-39.0288	-0.646258	-2.46037	20.7388	-1.73285	-0.636292	0.423396	-0.0123489	1.51422	-280.953	-39.2197	20.3151	0	0	0.730159
2660	0	-0.401485	0	0	-0.417835	2.63497	-16.0789	-0.15568	-0.0401365	0.0722611	-23.5586	-3.73E-15	-7.78722	0	0	0.0507265	1.51475	-6.16442	1.39825	138.852	360.412	603.035	403.659	403.659	403.659	3.18239	-40.6276	0.719091	-83.8097	363.906	234.123	185.965	185.965	185.965	-40.65	-0.422202	-3.16669	21.9802	-1.68818	-0.557136	0.404579	-0.0142456	1.49102	-258.5	-42.991	20.938	0	0	0.671474
2661	0	0.950522	0	0	0.992772	2.71037	-16.7742	-0.136366	-0.0454297	0.0699333	-19.4108	-3.73E-15	-8.96341	0	0	0.0388657	1.54673	-7.37711	1.34509	146.288	360.245	604.714	403.097	403.097	403.097	3.68515	-42.3968	1.23775	-70.9697	365.117	236.325	185.965	185.965	185.965	-42.4184	-0.17528	-3.79529	23.2138	-1.62292	-0.487373	0.386918	-0.0128429	1.47072	-235.453	-44.3823	21.0425	0	0	0.609261
2662	0	2.23088	0	0	2.3368	2.76911	-17.3124	-0.121378	-0.0474476	0.065829	-16.0574	1.86E-15	-9.37991	0	0	0.0300461	1.57258	-8.57809	1.29662	153.585	360.06	606.599	402.516	402.516	402.516	4.08385	-44.2743	1.75021	-57.3535	366.068	238.074	185.965	185.965	185.965	-44.2929	0.079596	-4.33258	24.4346	-1.53559	-0.426072	0.37122	-0.00846158	1.45332	-212.42	-43.4619	20.6115	0	0	0.545519
2663	0	3.40927	0	0	3.57884	2.81143	-17.6983	-0.110981	-0.0464495	0.0600328	-13.5419	2.80E-15	-9.09479	0	0	0.024066	1.59202	-9.76236	1.24956	160.715	359.856	608.674	401.924	401.924	401.924	4.37858	-46.2263	2.23771	-43.0497	366.754	239.35	185.965	185.965	185.965	-46.24	0.32977	-4.77353	25.6374	-1.42551	-0.372652	0.357798	-0.0016298	1.43889	-189.683	-40.5278	19.7141	0	0	0.481427
2664	0	4.46571	0	0	4.69457	2.83863	-17.9454	-0.105066	-0.0429371	0.0529709	-11.8367	-2.80E-15	-8.22387	0	0	0.0201856	1.60498	-10.9249	1.20114	167.649	359.635	610.913	401.326	401.326	401.326	4.57716	-48.2261	2.68699	-28.1332	367.186	240.156	185.965	185.965	185.965	-48.2341	0.565545	-5.1211	26.8173	-1.29252	-0.326988	0.346949	0.00693131	1.42706	-167.643	-36.016	18.471	0	0	0.418472
2665	0	5.38959	0	0	5.6702	2.85275	-18.0734	-0.103282	-0.037573	0.0448441	-10.8673	-4.66E-16	-6.9219	0	0	0.0175566	1.61156	-12.0609	1.14916	174.36	359.4	613.292	400.73	400.73	400.73	4.69341	-50.2546	3.09096	-12.6676	367.391	240.513	185.965	185.965	185.965	-50.2567	0.780366	-5.38513	27.9695	-1.13718	-0.289428	0.338674	0.0164858	1.41797	-146.474	-30.4143	17.0211	0	0	0.357615
2666	0	6.17793	0	0	6.50112	2.85638	-18.1062	-0.105112	-0.0311671	0.0361373	-10.5297	3.26E-15	-5.37131	0	0	0.0154914	1.61206	-13.1654	1.09219	180.825	359.151	615.779	400.142	400.142	400.142	4.74513	-52.299	3.44838	3.29288	367.403	240.461	185.965	185.965	185.965	-52.2956	0.970575	-5.58056	29.0892	-0.960661	-0.260838	0.333055	0.026015	1.41095	-126.569	-24.3563	15.5445	0	0	0.30037
2667	0	6.83378	0	0	7.19008	2.85222	-18.0686	-0.10997	-0.0244985	0.0272348	-10.7083	4.66E-16	-3.75578	0	0	0.0135749	1.60685	-14.2339	1.02949	187.021	358.893	618.344	399.568	399.568	399.568	4.75193	-54.3515	3.76299	19.7008	367.264	240.053	185.965	185.965	185.965	-54.3433	1.13495	-5.72542	30.1721	-0.764897	-0.242468	0.330133	0.0347371	1.40557	-108.263	-18.3956	14.1873	0	0	0.248053
2668	0	7.36464	0	0	7.74518	2.84287	-17.9838	-0.117278	-0.0182942	0.0184349	-11.286	-1.63E-15	-2.24858	0	0	0.0116351	1.59644	-15.2621	0.961099	192.929	358.628	620.954	399.014	399.014	399.014	4.73304	-56.4085	4.04217	36.5146	367.015	239.351	185.965	185.965	185.965	-56.3964	1.2741	-5.83867	31.2139	-0.552447	-0.235952	0.329751	0.0420388	1.40178	-91.7645	-13.0243	13.0631	0	0	0.201574
2669	0	7.78093	0	0	8.17805	2.83049	-17.8715	-0.12639	-0.0131808	0.0100074	-12.1417	2.33E-16	-0.99843	0	0	0.00964424	1.58136	-16.2458	0.88756	198.534	358.359	623.574	398.484	398.484	398.484	4.70555	-58.4692	4.29534	53.697	366.697	238.427	185.965	185.965	185.965	-58.4543	1.38994	-5.93806	32.2107	-0.326274	-0.243055	0.331852	0.0473471	1.39932	-77.2675	-8.67142	12.2448	0	0	0.161654
2670	0	8.09472	0	0	8.50204	2.81665	-17.7458	-0.136722	-0.00955569	0.00217103	-13.1627	-2.04E-16	-0.109244	0	0	0.00763909	1.56218	-17.1813	0.809962	203.821	358.088	626.172	397.981	397.981	397.981	4.68264	-60.5348	4.53238	71.2138	366.34	237.354	185.965	185.965	185.965	-60.5182	1.48519	-6.03829	33.159	-0.0898974	-0.265646	0.336169	0.0503334	1.39787	-64.8436	-5.63309	11.7504	0	0	0.12856
2671	0	8.31859	0	0	8.73092	2.80221	-17.6144	-0.147668	-0.00764498	-0.00512143	-14.2397	2.24E-15	0.358884	0	0	0.00566055	1.53947	-18.0655	0.729692	208.781	357.819	628.714	397.508	397.508	397.508	4.67284	-62.6074	4.76229	89.0331	365.965	236.21	185.965	185.965	185.965	-62.5902	1.56302	-6.14973	34.0558	0.152998	-0.305504	0.342217	0.0510017	1.39787	-54.2685	-4.014	11.5336	0	0	0.101733
2672	0	8.46451	0	0	8.87745	2.78729	-17.4784	-0.158595	-0.00737486	-0.0118286	-15.2696	6.04E-16	0.403939	0	0	0.00374303	1.51385	-18.8955	0.648176	213.407	357.554	631.171	397.066	397.066	397.066	4.67938	-64.6891	4.99194	107.124	365.584	235.066	185.965	185.965	185.965	-64.6721	1.62675	-6.27754	34.8981	0.398502	-0.364107	0.34956	0.0494605	1.39926	-45.3298	-3.78369	11.4987	0	0	0.0805085
2673	0	8.54285	0	0	8.95248	2.77134	-17.3329	-0.169065	-0.00861364	-0.0180984	-16.1801	-3.09E-15	0.0568531	0	0	0.00193792	1.48588	-19.6688	0.566932	217.695	357.296	633.514	396.656	396.656	396.656	4.70054	-66.7811	5.22535	125.453	365.195	233.995	185.965	185.965	185.965	-66.7652	1.67961	-6.42164	35.6838	0.642663	-0.442672	0.35744	0.0460101	1.40205	-37.5897	-4.81868	11.5414	0	0	0.063747
2674	0	8.56183	0	0	8.96431	2.75329	-17.1678	-0.178705	-0.0109411	-0.0241454	-16.9194	4.83E-15	-0.601873	0	0	0.000312336	1.45622	-20.3837	0.487109	221.643	357.046	635.716	396.279	396.279	396.279	4.73026	-68.8828	5.4633	143.987	364.787	233.061	185.965	185.965	185.965	-68.8687	1.72465	-6.57711	36.411	0.881673	-0.541812	0.365224	0.041213	1.40663	-30.5394	-6.77723	11.5028	0	0	0.0501618
2675	0	8.52746	0	0	8.91876	2.73168	-16.9698	-0.187298	-0.0139782	-0.0301888	-17.4639	2.27E-15	-1.47868	0	0	-0.00104399	1.42549	-21.0389	0.409579	225.255	356.806	637.755	395.934	395.934	395.934	4.75902	-70.992	5.70333	162.686	364.342	232.321	185.965	185.965	185.965	-70.9803	1.76466	-6.73491	37.0781	1.11185	-0.661628	0.372219	0.0355359	1.4133	-23.653	-9.3767	11.2744	0	0	0.0386379
2676	0	8.44363	0	0	8.81945	2.70492	-16.7241	-0.194681	-0.017194	-0.0365684	-17.8066	-2.45E-15	-2.45753	0	0	-0.00204893	1.39437	-21.6337	0.334632	228.536	356.577	639.611	395.622	395.622	395.622	4.77517	-73.1045	5.94008	181.507	363.836	231.826	185.965	185.965	185.965	-73.0956	1.80223	-6.88316	37.6841	1.32983	-0.801488	0.377634	0.0295669	1.42225	-16.2791	-12.2208	10.7383	0	0	0.0280675
2677	0	8.31253	0	0	8.66844	2.67145	-16.4159	-0.20076	-0.0200983	-0.0435104	-17.9539	3.49E-15	-3.42449	0	0	-0.0026575	1.36357	-22.1678	0.262034	231.493	356.361	641.269	395.341	395.341	395.341	4.76613	-75.2147	6.16598	200.399	363.24	231.616	185.965	185.965	185.965	-75.2086	1.83979	-7.0084	38.2283	1.53261	-0.96011	0.380707	0.0239338	1.43341	-7.84088	-14.9177	9.81606	0	0	0.017768
2678	0	8.13533	0	0	8.46692	2.62995	-16.0324	-0.205507	-0.0223037	-0.0514209	-17.9215	-4.54E-15	-4.28047	0	0	-0.00288879	1.33384	-22.6417	0.190867	234.139	356.157	642.716	395.091	395.091	395.091	4.71977	-77.3154	6.37203	219.307	362.53	231.726	185.965	185.965	185.965	-77.3116	1.87959	-7.09708	38.7108	1.7176	-1.13545	0.380674	0.0192001	1.44697	2.33695	-17.1444	8.477	0	0	0.00733324
2679	0	7.91275	0	0	8.21598	2.5795	-15.5641	-0.208892	-0.0235114	-0.0604449	-17.7253	2.56E-15	-4.94458	0	0	-0.00283804	1.30594	-23.0563	0.119542	236.486	355.966	643.943	394.872	394.872	394.872	4.62531	-79.3984	6.54878	238.164	361.684	232.179	185.965	185.965	185.965	-79.3963	1.92376	-7.13664	39.1318	1.88282	-1.32479	0.377152	0.015636	1.46273	14.6289	-18.6979	6.74068	0	0	-0.00295212
2680	0	7.64568	0	0	7.91729	2.51962	-15.0055	-0.210955	-0.0235747	-0.0708257	-17.3857	5.13E-15	-5.36211	0	0	-0.00266235	1.28065	-23.4132	0.0458947	238.552	355.786	644.947	394.682	394.683	394.683	4.47416	-81.4549	6.68702	256.895	360.683	232.992	185.965	185.965	185.965	-81.4533	1.97427	-7.11654	39.4922	2.02672	-1.5248	0.369628	0.0134289	1.48052	29.461	-19.4951	4.66951	0	0	-0.0125862
2681	0	7.33572	0	0	7.57355	2.45039	-14.3561	-0.211668	-0.022386	-0.0826005	-16.914	3.49E-15	-5.49664	0	0	-0.00255254	1.2587	-23.7144	-0.0327669	240.355	355.617	645.727	394.522	394.522	394.522	4.26057	-83.4755	6.77863	275.417	359.517	234.17	185.965	185.965	185.965	-83.473	2.03287	-7.02899	39.7935	2.14848	-1.73165	0.357875	0.0127153	1.49953	47.0082	-19.4415	2.32577	0	0	-0.0207548
2682	0	6.98562	0	0	7.18879	2.3724	-13.6198	-0.211058	-0.0200457	-0.0957454	-16.3238	4.66E-15	-5.34498	0	0	-0.00267445	1.24078	-23.9627	-0.119662	241.916	355.457	646.287	394.39	394.39	394.39	3.98185	-85.4508	6.81718	293.637	358.184	235.709	185.965	185.965	185.965	-85.4458	2.10094	-6.86945	40.0378	2.2478	-1.94098	0.342051	0.0133157	1.51918	67.2362	-18.6644	-0.184682	0	0	-0.026487
2683	0	6.59945	0	0	6.76855	2.28669	-12.8054	-0.209137	-0.0166431	-0.110209	-15.6239	-4.95E-15	-4.91644	0	0	-0.00314828	1.22751	-24.1609	-0.218209	243.256	355.305	646.635	394.286	394.286	394.286	3.6386	-87.371	6.7983	311.454	356.687	237.594	185.965	185.965	185.965	-87.3622	2.17939	-6.63678	40.2275	2.32502	-2.14827	0.322192	0.0151152	1.53874	90.091	-17.2514	-2.77937	0	0	-0.0290025
2684	0	6.18296	0	0	6.31991	2.19471	-11.9255	-0.205958	-0.0124566	-0.125787	-14.8241	1.51E-15	-4.25003	0	0	-0.00399011	1.21927	-24.3127	-0.332015	244.4	355.158	646.781	394.207	394.207	394.207	3.23453	-89.2267	6.72001	328.763	355.04	239.798	185.965	185.965	185.965	-89.2129	2.2685	-6.33329	40.3658	2.38106	-2.34878	0.298754	0.0178536	1.55741	115.258	-15.4017	-5.36783	0	0	-0.0276636
2685	0	5.74358	0	0	5.85138	2.09823	-10.9964	-0.201587	-0.0077526	-0.14228	-13.9319	1.80E-15	-3.39189	0	0	-0.00513188	1.21633	-24.4216	-0.464661	245.371	355.013	646.739	394.151	394.151	394.151	2.77619	-91.0087	6.58272	345.452	353.26	242.285	185.965	185.965	185.965	-90.9893	2.36783	-5.96425	40.4562	2.41738	-2.53778	0.272345	0.0211257	1.57465	142.345	-13.3892	-7.8686	0	0	-0.0221884
2686	0	5.29027	0	0	5.37271	1.99922	-10.0367	-0.196103	-0.00277695	-0.159396	-12.953	3.48E-15	-2.39213	0	0	-0.00643534	1.21871	-24.4919	-0.619507	246.194	354.867	646.526	394.118	394.118	394.118	2.27245	-92.7079	6.38911	361.41	351.372	245.006	185.965	185.965	185.965	-92.6831	2.47621	-5.53757	40.5027	2.43597	-2.71076	0.243636	0.024713	1.58976	170.847	-11.3703	-10.2323	0	0	-0.0126744
2687	0	4.83327	0	0	4.89456	1.8998	-9.06726	-0.189605	0.00215771	-0.176734	-11.8917	-2.58E-15	-1.31	0	0	-0.00770293	1.22619	-24.5277	-0.799547	246.894	354.716	646.161	394.103	394.103	394.103	1.73405	-94.3159	6.14387	376.525	349.403	247.902	185.965	185.965	185.965	-94.2865	2.59169	-5.06317	40.5097	2.43921	-2.86348	0.213495	0.0281675	1.60233	200.091	-9.63805	-12.3998	0	0	0.000424621
2688	0	4.38365	0	0	4.42802	1.80215	-8.10983	-0.182224	0.00687252	-0.193908	-10.7532	4.43E-15	-0.193025	0	0	-0.00874922	1.23826	-24.5332	-1.00719	247.494	354.556	645.664	394.103	394.103	394.103	1.17308	-95.8245	5.85337	390.689	347.385	250.905	185.965	185.965	185.965	-95.7921	2.71161	-4.55238	40.4818	2.4298	-2.99225	0.182769	0.0312426	1.612	229.387	-8.3502	-14.3389	0	0	0.0163257
2689	0	3.95275	0	0	3.98408	1.70844	-7.18679	-0.17413	0.0111017	-0.210315	-9.54352	2.18E-15	0.902132	0	0	-0.00938918	1.25423	-24.5127	-1.24426	248.018	354.384	645.056	394.115	394.115	394.115	0.602343	-97.226	5.52538	403.801	345.349	253.938	185.965	185.965	185.965	-97.1927	2.83269	-4.01742	40.4236	2.41058	-3.09392	0.152892	0.0336708	1.6188	257.684	-7.72208	-16.0077	0	0	0.0339862
2690	0	3.55131	0	0	3.57306	1.62081	-6.32019	-0.165431	0.0147719	-0.225363	-8.26195	-2.33E-15	1.93674	0	0	-0.00951007	1.27314	-24.4703	-1.51176	248.488	354.194	644.36	394.135	394.135	394.135	0.0349641	-98.5126	5.16871	415.769	343.328	256.921	185.965	185.965	185.965	-98.4808	2.9513	-3.4709	40.3399	2.3845	-3.16605	0.12508	0.0354831	1.62275	283.973	-7.7583	-17.3886	0	0	0.0522151
2691	0	3.18886	0	0	3.20379	1.54125	-5.53093	-0.15633	0.0176807	-0.238481	-6.9175	1.16E-15	2.86002	0	0	-0.00904608	1.29383	-24.4098	-1.8098	248.924	353.982	643.598	394.159	394.159	394.159	-0.5163	-99.6767	4.7928	426.512	341.354	259.768	185.965	185.965	185.965	-99.649	3.06356	-2.92522	40.2352	2.3545	-3.20714	0.100313	0.0364753	1.62394	307.311	-8.60003	-18.4589	0	0	0.0698395
2692	0	2.87262	0	0	2.8829	1.47162	-4.83832	-0.146895	0.0197936	-0.248967	-5.51215	-4.43E-15	3.63761	0	0	-0.00802497	1.31503	-24.3348	-2.13771	249.343	353.743	642.79	394.184	394.184	394.184	-1.03963	-100.71	4.40725	435.966	339.454	262.393	185.965	185.965	185.965	-100.689	3.16572	-2.39203	40.1136	2.32347	-3.2164	0.0800906	0.0368454	1.62272	326.486	-10.1274	-19.2066	0	0	0.0857614
2693	0	2.60669	0	0	2.6139	1.41346	-4.25876	-0.137326	0.0210891	-0.256174	-4.07302	-3.61E-15	4.23969	0	0	-0.0065561	1.33532	-24.2482	-2.49387	249.76	353.474	641.957	394.204	394.204	394.204	-1.52475	-101.605	4.0212	444.082	337.656	264.711	185.965	185.965	185.965	-101.592	3.25428	-1.88151	39.9792	2.29409	-3.19392	0.0655882	0.0367786	1.61961	340.4	-12.2186	-19.615	0	0	0.099097
2694	0	2.39134	0	0	2.39662	1.36802	-3.8053	-0.127848	0.0214958	-0.259649	-2.64682	2.45E-15	4.63543	0	0	-0.00479674	1.35324	-24.1526	-2.87588	250.187	353.171	641.115	394.217	394.217	394.217	-1.96344	-102.352	3.64298	450.832	335.978	266.641	185.964	185.965	185.965	-102.349	3.32632	-1.4021	39.8349	2.26892	-3.1406	0.0576437	0.0364074	1.61501	348.163	-14.7647	-19.6748	0	0	0.109288
2695	0	2.22282	0	0	2.22694	1.33613	-3.48675	-0.118925	0.0210594	-0.258822	-1.32164	-2.33E-16	4.81188	0	0	-0.00294796	1.36736	-24.0499	-3.28059	250.632	352.832	640.282	394.22	394.219	394.22	-2.34984	-102.941	3.27942	456.208	334.437	268.108	185.965	185.965	185.965	-102.949	3.37953	-0.959835	39.6835	2.25031	-3.058	0.0574574	0.0361029	1.60976	348.71	-17.4872	-19.3702	0	0	0.115965
2696	0	2.09381	0	0	2.09728	1.31815	-3.30708	-0.111113	0.0197276	-0.253538	-0.209114	-1.16E-15	4.75525	0	0	-0.00120025	1.37624	-23.9412	-3.7042	251.099	352.455	639.47	394.208	394.208	394.208	-2.68082	-103.363	2.93565	460.223	333.039	269.05	185.965	185.965	185.965	-103.382	3.41241	-0.558275	39.5266	2.24045	-2.94836	0.0654944	0.0360353	1.60468	341.458	-20.2155	-18.6998	0	0	0.119057
2697	0	1.99443	0	0	1.99768	1.31393	-3.26498	-0.104946	0.0175438	-0.243582	0.577021	-6.99E-16	4.47112	0	0	0.000271357	1.3786	-23.8269	-4.14235	251.588	352.041	638.689	394.181	394.181	394.181	-2.95592	-103.611	2.61459	462.913	331.789	269.42	185.965	185.965	185.965	-103.64	3.42425	-0.198309	39.3651	2.24122	-2.81444	0.082261	0.036646	1.60049	325.868	-22.6247	-17.6649	0	0	0.118622
2698	0	1.91371	0	0	1.91698	1.3228	-3.35361	-0.100891	0.0145752	-0.229073	0.934828	-3.15E-15	3.98103	0	0	0.00132253	1.37331	-23.7069	-4.59025	252.095	351.591	637.949	394.137	394.137	394.137	-3.17741	-103.68	2.31695	464.332	330.679	269.192	185.965	185.965	185.965	-103.718	3.41509	0.121783	39.1994	2.25431	-2.65939	0.107805	0.0381853	1.59775	301.86	-24.4647	-16.2783	0	0	0.114772
2699	0	1.84049	0	0	1.84406	1.34353	-3.56069	-0.0992584	0.0109574	-0.210295	0.79323	-6.99E-16	3.32634	0	0	0.00185175	1.35939	-23.5803	-5.0428	252.613	351.107	637.253	394.074	394.074	394.074	-3.34984	-103.57	2.04123	464.555	329.698	268.361	185.965	185.965	185.965	-103.616	3.38566	0.405987	39.0287	2.28126	-2.48671	0.141797	0.0409335	1.59663	269.688	-25.4288	-14.5645	0	0	0.107571
2700	0	1.76474	0	0	1.76876	1.3744	-3.86904	-0.100217	0.00694455	-0.187623	0.116354	-2.56E-15	2.57304	0	0	0.00182096	1.33611	-23.4457	-5.49467	253.132	350.594	636.604	393.993	393.993	393.993	-3.47973	-103.285	1.7842	463.672	328.829	266.949	185.965	185.964	185.965	-103.339	3.33732	0.66006	38.8517	2.32317	-2.30006	0.18352	0.0453163	1.59703	229.961	-25.1554	-12.5541	0	0	0.0968996
2701	0	1.6781	0	0	1.68272	1.41331	-4.25731	-0.103796	0.0028885	-0.161831	-1.09423	1.34E-15	1.80547	0	0	0.00126917	1.30297	-23.3012	-5.94033	253.64	350.06	636.004	393.894	393.894	393.894	-3.57487	-102.837	1.5416	461.79	328.051	264.997	185.965	185.965	185.965	-102.896	3.27203	0.890745	38.6668	2.38096	-2.10334	0.231527	0.0516767	1.59888	183.914	-23.3376	-10.2958	0	0	0.0825725
2702	0	1.57456	0	0	1.57987	1.45791	-4.70178	-0.109815	-0.000793381	-0.13374	-2.79212	1.02E-15	1.11586	0	0	0.000309292	1.25972	-23.1447	-6.37438	254.123	349.51	635.45	393.777	393.777	393.777	-3.64357	-102.239	1.30916	459.026	327.342	262.569	185.965	185.964	185.965	-102.303	3.19228	1.10473	38.4717	2.45518	-1.9003	0.284296	0.0602356	1.6018	133.046	-19.7253	-7.84858	0	0	0.0642711
2703	0	1.45082	0	0	1.45677	1.50572	-5.17769	-0.117996	-0.00368471	-0.10451	-4.89906	-1.66E-15	0.590353	0	0	-0.000900385	1.2063	-22.9741	-6.79137	254.566	348.956	634.941	393.644	393.644	393.644	-3.69387	-101.513	1.08355	455.509	326.681	259.746	185.965	185.965	185.965	-101.581	3.10103	1.3077	38.2641	2.54614	-1.69482	0.339315	0.0711158	1.60531	79.4908	-14.1792	-5.29808	0	0	0.0418418
2704	0	1.3063	0	0	1.3127	1.5544	-5.66149	-0.127787	-0.00540958	-0.0753201	-7.29071	-3.17E-15	0.296128	0	0	-0.00218577	1.1429	-22.787	-7.18607	254.954	348.407	634.472	393.497	393.497	393.497	-3.73267	-100.682	0.863485	451.371	326.051	256.622	185.965	185.965	185.965	-100.754	3.00173	1.50328	38.0414	2.65376	-1.4906	0.393793	0.0842157	1.60904	25.6163	-6.7314	-2.74552	0	0	0.0154047
2705	0	1.14304	0	0	1.14962	1.60185	-6.13232	-0.138499	-0.00582906	-0.0476739	-9.81504	-4.51E-16	0.257472	0	0	-0.00340094	1.06991	-22.5813	-7.55356	255.273	347.874	634.042	393.336	393.336	393.336	-3.76511	-99.7738	0.650021	446.747	325.443	253.296	185.965	185.965	185.965	-99.8484	2.8982	1.6925	37.8014	2.77767	-1.29117	0.444314	0.0990524	1.61247	-25.7168	2.29915	-0.320384	0	0	-0.0142461
2706	0	0.965283	0	0	0.971667	1.64642	-6.57377	-0.149279	-0.00485312	-0.0227867	-12.2975	-2.88E-15	0.472252	0	0	-0.00442028	0.987905	-22.3553	-7.88931	255.51	347.369	633.644	393.165	393.165	393.165	-3.79417	-98.8148	0.446796	441.768	324.853	249.867	185.965	185.965	185.965	-98.8921	2.79447	1.87362	37.5421	2.91718	-1.0998	0.487972	0.114996	1.61537	-71.9941	12.5083	1.85427	0	0	-0.0458711
2707	0	0.778781	0	0	0.784579	1.68694	-6.97448	-0.159209	-0.00271229	-0.00196566	-14.5607	-3.64E-15	0.889012	0	0	-0.00516646	0.897626	-22.1076	-8.18929	255.654	346.902	633.275	392.986	392.986	392.986	-3.82067	-97.8321	0.25935	436.553	324.286	246.428	185.965	185.965	185.965	-97.9117	2.69455	2.04253	37.2617	3.07119	-0.919458	0.521467	0.130979	1.61731	-110.616	23.1696	3.6574	0	0	-0.0773775
2708	0	0.589926	0	0	0.594785	1.72282	-7.32875	-0.167475	0.000283686	0.0140172	-16.4522	-9.03E-16	1.43559	0	0	-0.00559688	0.799929	-21.837	-8.45014	255.693	346.484	632.932	392.8	392.8	392.8	-3.84338	-96.8498	0.0944207	431.209	323.753	243.06	185.965	185.965	185.965	-96.9311	2.6021	2.19339	36.959	3.23847	-0.752787	0.542683	0.145914	1.61802	-139.889	33.5823	5.00499	0	0	-0.106503
2709	0	0.404794	0	0	0.408404	1.75399	-7.63599	-0.173427	0.00367939	0.0247933	-17.864	-3.73E-15	2.02066	0	0	-0.00571519	0.695845	-21.543	-8.66921	255.622	346.125	632.61	392.612	392.612	392.612	-3.85956	-95.8877	-0.0412807	425.822	323.27	239.826	185.965	185.965	185.965	-95.9703	2.52013	2.31968	36.6331	3.4173	-0.601969	0.550583	0.158703	1.61752	-158.982	42.9787	5.86086	0	0	-0.130993
2710	0	0.228106	0	0	0.230285	1.7808	-7.89997	-0.176859	0.00699364	0.0304717	-18.7671	-2.33E-15	2.54987	0	0	-0.00557346	0.586475	-21.2254	-8.84468	255.432	345.834	632.306	392.422	392.422	392.422	-3.86556	-94.9605	-0.141974	420.456	322.855	236.769	185.965	185.965	185.965	-95.0436	2.45067	2.41514	36.2837	3.60574	-0.468726	0.545221	0.168442	1.61605	-168.02	50.7219	6.23459	0	0	-0.14903
2711	0	0.0628841	0	0	0.0635208	1.80393	-8.12741	-0.177941	0.00974216	0.0317345	-19.2059	-4.14E-15	2.93326	0	0	-0.00525358	0.473014	-20.8844	-8.97563	255.119	345.617	632.017	392.236	392.236	392.236	-3.85755	-94.077	-0.203604	415.153	322.525	233.913	185.965	185.965	185.965	-94.1599	2.39474	2.47475	35.911	3.80178	-0.354332	0.527952	0.17426	1.61372	-168.194	56.2643	6.18782	0	0	-0.159673
2712	0	-0.0895359	0	0	-0.0904936	1.8242	-8.32645	-0.177296	0.0115512	0.029478	-19.2971	4.43E-15	3.10066	0	0	-0.0048428	0.35671	-20.5207	-9.06209	254.678	345.481	631.738	392.054	392.054	392.054	-3.83233	-93.2414	-0.224431	409.935	322.294	231.266	185.965	185.965	185.965	-93.3232	2.35244	2.49542	35.5153	4.00309	-0.259475	0.501011	0.175807	1.61113	-161.327	59.3285	5.80729	0	0	-0.162896
2713	0	-0.228707	0	0	-0.231246	1.84239	-8.50499	-0.17562	0.0119695	0.0248266	-19.1776	-1.92E-15	2.98785	0	0	-0.00441181	0.238873	-20.135	-9.10503	254.105	345.429	631.466	391.879	391.879	391.879	-3.78824	-92.4541	-0.204871	404.806	322.171	228.822	185.965	185.965	185.965	-92.534	2.32332	2.4765	35.0974	4.20736	-0.184339	0.467062	0.172748	1.60873	-149.579	59.6588	5.20098	0	0	-0.159454
2714	0	-0.354061	0	0	-0.358156	1.85911	-8.66888	-0.173567	0.0108989	0.0186233	-18.9761	4.54E-15	2.58335	0	0	-0.00398739	0.120826	-19.7284	-9.10635	253.397	345.464	631.199	391.715	391.715	391.715	-3.72603	-91.7144	-0.147801	399.756	322.156	226.572	185.965	185.965	185.965	-91.7916	2.30694	2.42045	34.6585	4.41214	-0.128604	0.428278	0.165292	1.60687	-134.748	57.3731	4.4607	0	0	-0.150442
2715	0	-0.464336	0	0	-0.469905	1.87466	-8.8212	-0.171542	0.00838326	0.0119339	-18.7806	-4.80E-15	1.91138	0	0	-0.00355516	0.00392134	-19.3021	-9.06873	252.549	345.588	630.932	391.562	391.562	391.562	-3.64929	-91.0209	-0.058343	394.77	322.241	224.502	185.965	185.965	185.965	-91.0949	2.3031	2.3329	34.1997	4.61505	-0.0915442	0.387212	0.153838	1.60554	-118.769	52.7645	3.68384	0	0	-0.137608
2716	0	-0.557295	0	0	-0.56418	1.889	-8.96158	-0.169816	0.00480648	0.00523236	-18.6426	-1.02E-16	1.04886	0	0	-0.00305985	-0.110522	-18.8574	-8.99558	251.556	345.799	630.662	391.421	391.421	391.421	-3.56442	-90.373	0.0568549	389.828	322.41	222.603	185.965	185.965	185.965	-90.4436	2.31214	2.22228	33.7224	4.81372	-0.0721071	0.345378	0.139237	1.60487	-102.706	46.4217	2.93133	0	0	-0.122353
2717	0	-0.629702	0	0	-0.637702	1.90182	-9.08694	-0.168426	0.000640641	-0.000952172	-18.569	-3.47E-15	0.0967653	0	0	-0.0024226	-0.221179	-18.3955	-8.8908	250.414	346.099	630.387	391.294	391.294	391.294	-3.47978	-89.7714	0.190178	384.91	322.639	220.866	185.965	185.965	185.965	-89.8387	2.33487	2.09887	33.2283	5.00577	-0.0690029	0.304356	0.122533	1.60484	-87.527	39.0314	2.26073	0	0	-0.106217
2718	0	-0.677799	0	0	-0.686617	1.9126	-9.19232	-0.167334	-0.00357582	-0.00623165	-18.5427	3.37E-15	-0.832892	0	0	-0.00156877	-0.326795	-17.9179	-8.75854	249.117	346.484	630.105	391.179	391.179	391.179	-3.40468	-89.2174	0.334109	379.997	322.902	219.285	185.965	185.965	185.965	-89.2817	2.37244	1.97355	32.7187	5.18898	-0.0809925	0.26531	0.104842	1.60505	-73.9109	31.358	1.70997	0	0	-0.0905694
2719	0	-0.697792	0	0	-0.707036	1.92072	-9.27169	-0.166353	-0.007306	-0.010499	-18.523	4.64E-15	-1.63348	0	0	-0.000461353	-0.42619	-17.426	-8.60301	247.66	346.951	629.813	391.078	391.078	391.078	-3.34815	-88.713	0.481879	375.075	323.173	217.858	185.965	185.965	185.965	-88.7752	2.42614	1.85655	32.1955	5.36137	-0.10695	0.228749	0.0871769	1.60512	-62.0229	24.0944	1.29539	0	0	-0.076205
2720	0	-0.686496	0	0	-0.695693	1.9256	-9.31936	-0.165336	-0.0102144	-0.0136121	-18.4706	-7.43E-16	-2.23096	0	0	0.000871435	-0.518241	-16.9211	-8.42837	246.038	347.499	629.511	390.989	390.989	390.989	-3.31778	-88.2601	0.628167	370.131	323.429	216.581	185.965	185.965	185.965	-88.3211	2.49706	1.7563	31.6601	5.52095	-0.145802	0.195486	0.0704603	1.60496	-52.1311	17.7477	1.03195	0	0	-0.0638796
2721	0	-0.641982	0	0	-0.650594	1.92676	-9.33064	-0.16413	-0.0120621	-0.0155175	-18.3502	-2.40E-16	-2.58018	0	0	0.00233621	-0.601936	-16.4045	-8.23845	244.246	348.122	629.198	390.912	390.912	390.912	-3.31884	-87.8601	0.769531	365.16	323.654	215.452	185.965	185.965	185.965	-87.921	2.58595	1.67856	31.1142	5.66596	-0.196748	0.16596	0.0553587	1.60427	-44.3078	12.6904	0.915707	0	0	-0.0539988
2722	0	-0.563882	0	0	-0.571404	1.92385	-9.30224	-0.162669	-0.0128383	-0.0164071	-18.1425	-4.72E-15	-2.67748	0	0	0.00379521	-0.676358	-15.8778	-8.03666	242.281	348.819	628.873	390.845	390.846	390.846	-3.35382	-87.5131	0.904323	360.159	323.838	214.465	185.965	185.965	185.965	-87.5751	2.69299	1.62613	30.5593	5.79493	-0.25925	0.14003	0.0420215	1.60282	-38.2812	8.95339	0.933346	0	0	-0.0463761
2723	0	-0.453608	0	0	-0.459559	1.91673	-9.23267	-0.160957	-0.0126685	-0.0163576	-17.8441	2.36E-15	-2.55047	0	0	0.00510429	-0.740692	-15.3421	-7.82602	240.139	349.585	628.538	390.789	390.789	390.789	-3.42246	-87.2178	1.03261	355.128	323.979	213.614	185.965	185.965	185.965	-87.2824	2.81771	1.59891	29.997	5.90653	-0.332824	0.117976	0.0304911	1.60084	-33.9953	6.42887	1.06892	0	0	-0.0409644
2724	0	-0.314179	0	0	-0.318195	1.90542	-9.1222	-0.15902	-0.0116975	-0.0156123	-17.4622	-3.93E-16	-2.24297	0	0	0.0061448	-0.794257	-14.7988	-7.60901	237.82	350.416	628.191	390.743	390.743	390.743	-3.5219	-86.9719	1.15584	350.07	324.08	212.888	185.965	185.965	185.965	-87.0401	2.95903	1.59424	29.4286	5.9996	-0.417124	0.0996739	0.0207308	1.59845	-31.1605	4.9482	1.28926	0	0	-0.0373925
2725	0	-0.149944	0	0	-0.151807	1.89013	-8.97262	-0.156965	-0.0103208	-0.0144115	-17.0176	-2.09E-15	-1.83014	0	0	0.00685361	-0.836533	-14.2491	-7.38759	235.323	351.308	627.835	390.707	390.707	390.707	-3.64739	-86.7716	1.27628	344.992	324.151	212.275	185.965	185.965	185.965	-86.8446	3.11526	1.60764	28.8554	6.07327	-0.511874	0.0848052	0.0121004	1.5958	-29.4653	3.98912	1.57237	0	0	-0.035192
2726	0	0.0337477	0	0	0.0341576	1.87117	-8.78707	-0.154845	-0.00873997	-0.0129153	-16.5297	7.53E-16	-1.3719	0	0	0.00721847	-0.867161	-13.6942	-7.16332	232.649	352.256	627.469	390.68	390.68	390.68	-3.79286	-86.6121	1.39662	339.898	324.203	211.764	185.965	185.965	185.965	-86.691	3.28427	1.63349	28.2785	6.12688	-0.616698	0.073221	0.00429831	1.59314	-28.6943	3.26122	1.88284	0	0	-0.0340834
2727	0	0.231092	0	0	0.233704	1.84896	-8.56943	-0.152777	-0.00735316	-0.0113927	-16.0258	1.82E-17	-0.943627	0	0	0.00728383	-0.885998	-13.1351	-6.93727	229.801	353.256	627.096	390.664	390.664	390.664	-3.95176	-86.4882	1.51944	334.795	324.252	211.338	185.965	185.964	185.965	-86.5737	3.46357	1.66592	27.6989	6.15992	-0.73114	0.0646037	-0.00326177	1.59077	-28.5637	2.25093	2.19562	0	0	-0.033724
2728	0	0.436134	0	0	0.44077	1.82395	-8.32402	-0.150792	-0.00632285	-0.0098665	-15.5245	-2.83E-15	-0.591249	0	0	0.00711559	-0.893152	-12.5729	-6.7101	226.783	354.302	626.715	390.659	390.659	390.659	-4.11774	-86.3944	1.64685	329.69	324.308	210.985	185.965	185.965	185.965	-86.4871	3.65057	1.69948	27.1176	6.17214	-0.85463	0.0587117	-0.0108045	1.58873	-28.9519	0.732213	2.48443	0	0	-0.0340421
2729	0	0.643069	0	0	0.649466	1.79656	-8.05493	-0.148967	-0.00585329	-0.00859612	-15.0482	2.59E-15	-0.354808	0	0	0.00679806	-0.888952	-12.0088	-6.48219	223.602	355.387	626.33	390.667	390.667	390.667	-4.28528	-86.3249	1.78022	324.588	324.382	210.691	185.965	185.965	185.965	-86.4251	3.84265	1.72974	26.5352	6.16347	-0.986395	0.0550875	-0.0186812	1.58724	-29.5579	-1.58854	2.72649	0	0	-0.034785
2730	0	0.846681	0	0	0.854513	1.76718	-7.76593	-0.147336	-0.00600991	-0.00751193	-14.6129	-2.26E-16	-0.249741	0	0	0.00640628	-0.874036	-11.4435	-6.25358	220.262	356.505	625.941	390.689	390.689	390.689	-4.45002	-86.2745	1.92	319.493	324.481	210.443	185.965	185.965	185.965	-86.3822	4.03738	1.75363	25.9527	6.13417	-1.12558	0.0536849	-0.0269931	1.58628	-30.4227	-4.79016	2.91274	0	0	-0.0361282
2731	0	1.04253	0	0	1.05142	1.73611	-7.45982	-0.145929	-0.00675907	-0.00675304	-14.231	1.75E-15	-0.271198	0	0	0.00600009	-0.849284	-10.878	-6.024	216.774	357.647	625.55	390.726	390.726	390.726	-4.60899	-86.2381	2.06578	314.41	324.607	210.231	185.965	185.965	185.965	-86.3534	4.23261	1.76957	25.3705	6.08463	-1.2712	0.0539787	-0.035672	1.58571	-31.3248	-8.83876	3.03135	0	0	-0.037917
2732	0	1.22714	0	0	1.23673	1.70357	-7.13871	-0.14477	-0.00803359	-0.00628055	-13.9106	-9.39E-16	-0.402336	0	0	0.00562163	-0.815807	-10.3133	-5.79294	213.147	358.805	625.159	390.782	390.782	390.782	-4.7606	-86.2115	2.21639	309.341	324.758	210.044	185.965	185.965	185.965	-86.3341	4.42655	1.7773	24.7894	6.01542	-1.42225	0.0557855	-0.0444816	1.58564	-32.2552	-13.585	3.0817	0	0	-0.0402054
2733	0	1.39819	0	0	1.40813	1.66965	-6.80365	-0.143824	-0.00964043	-0.00609198	-13.6498	3.31E-15	-0.607952	0	0	0.00528764	-0.77495	-9.7501	-5.55966	209.391	359.969	624.769	390.856	390.856	390.856	-4.90451	-86.1912	2.37014	304.287	324.931	209.875	185.965	185.965	185.965	-86.3209	4.61779	1.77778	24.2101	5.92737	-1.57773	0.0587916	-0.053155	1.58579	-33.146	-18.7708	3.06653	0	0	-0.0429074
2734	0	1.55442	0	0	1.56436	1.63443	-6.45509	-0.143038	-0.0113866	-0.00616735	-13.4413	-3.20E-15	-0.850647	0	0	0.00500127	-0.728164	-9.18937	-5.32323	205.518	361.13	624.382	390.952	390.952	390.952	-5.04115	-86.1746	2.52499	299.248	325.119	209.719	185.965	185.965	185.965	-86.3112	4.8053	1.77265	23.6332	5.82142	-1.73673	0.062668	-0.0614251	1.58586	-33.934	-24.1205	2.99224	0	0	-0.0458815
2735	0	1.69552	0	0	1.70516	1.59789	-6.09304	-0.142386	-0.0131025	-0.00647745	-13.278	3.87E-15	-1.09592	0	0	0.00475778	-0.677035	-8.63192	-5.08254	201.541	362.279	624	391.07	391.07	391.07	-5.17148	-86.1596	2.6789	294.224	325.314	209.572	185.965	185.965	185.965	-86.3027	4.98827	1.76387	23.0596	5.69869	-1.89846	0.0671007	-0.0690457	1.58578	-34.5737	-29.3589	2.86782	0	0	-0.0489551
2736	0	1.82197	0	0	1.83107	1.56004	-5.71751	-0.14182	-0.0146267	-0.00695397	-13.1493	2.56E-15	-1.31335	0	0	0.00454548	-0.623094	-8.07859	-4.83642	197.473	363.406	623.623	391.211	391.211	391.211	-5.29649	-86.1447	2.83002	289.213	325.51	209.43	185.965	185.965	185.965	-86.2942	5.1661	1.75334	22.49	5.56025	-2.06223	0.0718409	-0.0757053	1.58528	-35.056	-34.1988	2.70342	0	0	-0.0519501
2737	0	1.93487	0	0	1.94328	1.5209	-5.32866	-0.141295	-0.0158828	-0.00761694	-13.0452	1.98E-16	-1.48493	0	0	0.00435454	-0.567895	-7.53017	-4.58362	193.327	364.503	623.253	391.377	391.377	391.377	-5.41705	-86.1288	2.97678	284.212	325.699	209.291	185.965	185.965	185.965	-86.2847	5.33828	1.74264	21.9253	5.40739	-2.2276	0.0764208	-0.0814085	1.58414	-35.2546	-38.5085	2.50758	0	0	-0.0545786
2738	0	2.03588	0	0	2.04344	1.48054	-4.92718	-0.140788	-0.0167703	-0.00837521	-12.9586	2.84E-15	-1.59524	0	0	0.00417204	-0.512838	-6.98746	-4.323	189.118	365.562	622.891	391.566	391.566	391.566	-5.53363	-86.1112	3.11795	279.218	325.877	209.152	185.965	185.965	185.965	-86.2734	5.50429	1.7329	21.3664	5.24139	-2.39415	0.0807831	-0.0860131	1.58245	-35.2329	-42.1097	2.29341	0	0	-0.0567451
2739	0	2.12686	0	0	2.13348	1.4391	-4.51438	-0.140285	-0.0173579	-0.00921249	-12.8844	-4.73E-17	-1.64951	0	0	0.00399838	-0.459194	-6.45123	-4.05349	184.859	366.575	622.536	391.78	391.78	391.78	-5.64624	-86.0915	3.25272	274.228	326.042	209.012	185.965	185.965	185.965	-86.2597	5.6636	1.72465	20.8145	5.06359	-2.56163	0.0846026	-0.0896671	1.57992	-34.9284	-45.0356	2.07008	0	0	-0.0582983
2740	0	2.20992	0	0	2.21556	1.39677	-4.09225	-0.139798	-0.017587	-0.0101141	-12.8209	3.00E-15	-1.64491	0	0	0.00382683	-0.408041	-5.9222	-3.77422	180.563	367.536	622.189	392.015	392.015	392.015	-5.75443	-86.0691	3.38067	269.237	326.192	208.869	185.965	185.965	185.965	-86.2434	5.81564	1.71789	20.2704	4.87538	-2.72986	0.0876573	-0.0923165	1.57664	-34.3008	-47.2079	1.84434	0	0	-0.059085
2741	0	2.28726	0	0	2.29193	1.35383	-3.66361	-0.13932	-0.0176162	-0.0110079	-12.7657	1.23E-15	-1.6025	0	0	0.00367148	-0.360239	-5.40103	-3.48463	176.244	368.438	621.849	392.272	392.272	392.272	-5.85722	-86.0439	3.50173	264.24	326.33	208.72	185.965	185.965	185.965	-86.224	5.95977	1.71204	19.7353	4.67818	-2.8986	0.0899474	-0.0942369	1.57275	-33.4104	-48.7882	1.62535	0	0	-0.0591913
2742	0	2.36112	0	0	2.36487	1.31061	-3.23173	-0.138886	-0.0174963	-0.0118884	-12.7206	3.84E-15	-1.53533	0	0	0.003541	-0.31646	-4.88829	-3.18441	171.913	369.279	621.517	392.547	392.547	392.547	-5.9534	-86.0158	3.61611	259.235	326.456	208.564	185.965	185.965	185.965	-86.2013	6.09539	1.70618	19.2101	4.47351	-3.06765	0.0912228	-0.0954716	1.56841	-32.1876	-49.8117	1.41235	0	0	-0.058533
2743	0	2.43369	0	0	2.43662	1.26747	-2.80028	-0.138502	-0.0173223	-0.0127163	-12.6852	-2.66E-15	-1.46142	0	0	0.00344917	-0.27713	-4.38444	-2.87365	167.583	370.053	621.19	392.837	392.837	392.837	-6.04162	-85.9845	3.72421	254.215	326.574	208.399	185.965	185.965	185.965	-86.1752	6.22189	1.69919	18.6957	4.2629	-3.23664	0.0915099	-0.0960341	1.56365	-30.6726	-50.3539	1.20642	0	0	-0.0571825
2744	0	2.50705	0	0	2.50921	1.22477	-2.373	-0.138193	-0.0171494	-0.0133837	-12.662	-1.10E-15	-1.39478	0	0	0.00340583	-0.24247	-3.88979	-2.55285	163.262	370.759	620.868	393.139	393.14	393.139	-6.12054	-85.9503	3.82646	249.178	326.687	208.223	185.965	185.965	185.965	-86.1456	6.33877	1.68992	18.1927	4.04791	-3.40505	0.0910091	-0.0958519	1.55873	-28.9884	-50.4472	1.01162	0	0	-0.0552904
2745	0	2.58303	0	0	2.58452	1.18287	-1.95332	-0.13798	-0.0170697	-0.0139521	-12.6531	-9.79E-16	-1.35201	0	0	0.00342251	-0.212497	-3.4045	-2.22284	158.961	371.395	620.548	393.451	393.451	393.451	-6.1891	-85.9131	3.92335	244.121	326.797	208.035	185.964	185.964	185.965	-86.1123	6.44565	1.67734	17.7016	3.83032	-3.57228	0.0895525	-0.0950964	1.55395	-27.0405	-50.2245	0.820495	0	0	-0.0528517
2746	0	2.66317	0	0	2.66413	1.14204	-1.54431	-0.137894	-0.0171087	-0.0143033	-12.6632	2.44E-15	-1.34145	0	0	0.00350276	-0.187045	-2.92854	-1.88489	154.687	371.962	620.231	393.768	393.768	393.768	-6.24649	-85.8731	4.01522	239.04	326.908	207.834	185.965	185.965	185.965	-86.0755	6.5423	1.66073	17.2226	3.61177	-3.73747	0.0874008	-0.0936312	1.54939	-24.9792	-49.685	0.636241	0	0	-0.0500409
2747	0	2.74888	0	0	2.74941	1.10253	-1.14826	-0.137952	-0.0172839	-0.0144916	-12.6954	-3.39E-15	-1.36839	0	0	0.00364678	-0.165814	-2.46164	-1.54062	150.447	372.461	619.914	394.086	394.086	394.087	-6.29245	-85.8304	4.1023	233.935	327.02	207.621	185.965	185.964	185.965	-86.0354	6.62869	1.63974	16.7556	3.39407	-3.89958	0.0845495	-0.0913298	1.54534	-22.7662	-48.8412	0.452298	0	0	-0.0468614
2748	0	2.84124	0	0	2.8415	1.06447	-0.766671	-0.138171	-0.0176457	-0.0145188	-12.7528	3.47E-15	-1.43815	0	0	0.00385581	-0.14837	-2.00336	-1.19193	146.244	372.893	619.595	394.403	394.403	394.403	-6.32717	-85.7856	4.18462	228.805	327.133	207.395	185.965	185.965	185.965	-85.9923	6.70499	1.61447	16.2999	3.17897	-4.05742	0.0810479	-0.0882796	1.54191	-20.4046	-47.7758	0.265059	0	0	-0.0433971
2749	0	2.94134	0	0	2.94139	1.02792	-0.400131	-0.138541	-0.0180823	-0.0143849	-12.8341	1.76E-16	-1.53674	0	0	0.00411651	-0.134188	-1.55307	-0.841043	142.082	373.261	619.274	394.715	394.715	394.715	-6.35151	-85.7392	4.26199	223.651	327.246	207.159	185.965	185.965	185.965	-85.947	6.77156	1.58552	15.8548	2.96823	-4.20957	0.0771136	-0.0842983	1.53898	-17.9688	-46.3939	0.0784038	0	0	-0.0396963
2750	0	3.05008	0	0	3.05007	0.992844	-0.0483912	-0.139085	-0.018666	-0.0141673	-12.9379	-2.93E-15	-1.66342	0	0	0.00442788	-0.122679	-1.10995	-0.490303	137.964	373.571	618.948	395.02	395.019	395.02	-6.36668	-85.692	4.33405	218.475	327.357	206.915	185.965	185.965	185.965	-85.9002	6.82897	1.55391	15.419	2.76346	-4.35456	0.072686	-0.0794692	1.53687	-15.3873	-44.8034	-0.111507	0	0	-0.0357847
2751	0	3.16848	0	0	3.16851	0.95916	0.289416	-0.139699	-0.0192086	-0.0138625	-13.0477	1.72E-15	-1.78951	0	0	0.00476496	-0.113238	-0.673064	-0.142241	133.892	373.826	618.616	395.313	395.313	395.313	-6.37442	-85.6452	4.40028	213.279	327.464	206.666	185.965	185.965	185.965	-85.8534	6.87792	1.52098	14.991	2.56623	-4.49073	0.068001	-0.0737586	1.53551	-12.7369	-42.918	-0.291297	0	0	-0.0317081
2752	0	3.29742	0	0	3.29762	0.926746	0.614466	-0.140336	-0.0196672	-0.0135053	-13.1495	-2.47E-15	-1.89799	0	0	0.0051094	-0.105225	-0.241395	0.200601	129.865	374.033	618.278	395.594	395.594	395.594	-6.3765	-85.5999	4.46019	208.066	327.563	206.416	185.965	185.965	185.965	-85.8077	6.91919	1.48816	14.5689	2.37792	-4.61643	0.0631068	-0.0673023	1.53468	-10.0368	-40.766	-0.453008	0	0	-0.0275184
2753	0	3.43764	0	0	3.43808	0.895479	0.927982	-0.140847	-0.0199536	-0.0131394	-13.2195	5.02E-16	-1.96829	0	0	0.00543251	-0.0980574	0.186113	0.535729	125.885	374.196	617.933	395.861	395.861	395.861	-6.37468	-85.5572	4.51338	202.839	327.651	206.17	185.964	185.965	185.965	-85.7643	6.95359	1.45676	14.1507	2.19981	-4.72996	0.0579895	-0.0603659	1.53432	-7.25516	-38.4136	-0.587285	0	0	-0.023235
2754	0	3.58927	0	0	3.59011	0.86528	1.23073	-0.14118	-0.0199855	-0.0127575	-13.2457	3.02E-15	-1.9833	0	0	0.00570588	-0.0911875	0.610517	0.860693	121.951	374.321	617.58	396.113	396.113	396.113	-6.37023	-85.5175	4.55978	197.6	327.728	205.929	185.965	185.965	185.965	-85.724	6.98188	1.42764	13.7346	2.03276	-4.82962	0.0528881	-0.0530231	1.5344	-4.50492	-35.8552	-0.682287	0	0	-0.0189584
2755	0	3.75208	0	0	3.7534	0.83613	1.5229	-0.141309	-0.0198092	-0.0123815	-13.2234	-4.80E-16	-1.94306	0	0	0.00591132	-0.0841	1.03279	1.17327	118.063	374.416	617.218	396.348	396.348	396.348	-6.364	-85.4811	4.59976	192.352	327.793	205.696	185.964	185.965	185.965	-85.6867	7.00478	1.40112	13.3184	1.8776	-4.91381	0.0477411	-0.0458173	1.53474	-1.79442	-33.3078	-0.735028	0	0	-0.0147933
2756	0	3.92504	0	0	3.92699	0.808082	1.80395	-0.141234	-0.0194347	-0.0120318	-13.1562	-2.68E-15	-1.84974	0	0	0.00603647	-0.0764253	1.45384	1.47147	114.223	374.485	616.847	396.566	396.566	396.566	-6.35612	-85.447	4.63414	187.097	327.848	205.469	185.965	185.965	185.965	-85.6517	7.02293	1.37683	12.9001	1.73486	-4.98102	0.0424605	-0.0389946	1.53541	0.869345	-30.83	-0.749764	0	0	-0.010759
2757	0	4.10675	0	0	4.10946	0.781255	2.07268	-0.141033	-0.0189295	-0.0117205	-13.0598	3.84E-15	-1.71553	0	0	0.00608504	-0.0678342	1.87439	1.75354	110.429	374.533	616.468	396.769	396.769	396.769	-6.34618	-85.414	4.66415	181.837	327.894	205.247	185.965	185.965	185.965	-85.6178	7.03692	1.3538	12.478	1.6047	-5.02985	0.0370444	-0.0329824	1.53646	3.44564	-28.6038	-0.732079	0	0	-0.00694673
2758	0	4.29554	0	0	4.2991	0.755828	2.32731	-0.140776	-0.0184023	-0.0114626	-12.9516	-2.85E-15	-1.56023	0	0	0.00607381	-0.0580901	2.29506	2.01813	106.684	374.565	616.08	396.955	396.955	396.955	-6.33327	-85.3804	4.69143	176.573	327.936	205.029	185.965	185.965	185.965	-85.583	7.04727	1.33053	12.0504	1.48714	-5.05914	0.0313101	-0.0279982	1.5379	5.95015	-26.7275	-0.697515	0	0	-0.00335395
2759	0	4.4897	0	0	4.49422	0.732001	2.56582	-0.140542	-0.0178763	-0.0112701	-12.8496	2.53E-15	-1.39654	0	0	0.00602277	-0.0470182	2.71626	2.26422	102.989	374.585	615.683	397.126	397.126	397.126	-6.31621	-85.3443	4.7178	171.305	327.976	204.81	185.965	185.964	185.965	-85.5455	7.05446	1.30523	11.6162	1.38174	-5.06794	0.0250999	-0.0241785	1.53972	8.39728	-25.2595	-0.656558	0	0	4.10E-05
2760	0	4.68783	0	0	4.69339	0.709985	2.78613	-0.140384	-0.0174409	-0.0111308	-12.7663	-1.53E-15	-1.24328	0	0	0.00595682	-0.0345666	3.13821	2.49123	99.3456	374.595	615.277	397.284	397.284	397.284	-6.29363	-85.3042	4.7451	166.034	328.019	204.587	185.965	185.965	185.965	-85.5034	7.05891	1.27595	11.1745	1.28793	-5.05562	0.0183191	-0.0216597	1.54215	10.7841	-24.2487	-0.623546	0	0	0.00324357
2761	0	4.88892	0	0	4.89557	0.689971	2.98634	-0.140317	-0.0170676	-0.0110628	-12.7068	9.76E-16	-1.10644	0	0	0.00589193	-0.0207343	3.56097	2.699	95.7563	374.597	614.864	397.429	397.429	397.429	-6.26418	-85.2586	4.77513	160.76	328.067	204.36	185.965	185.965	185.965	-85.4555	7.06097	1.24076	10.7248	1.2049	-5.02198	0.0107433	-0.0203493	1.54501	13.1756	-23.6071	-0.608887	0	0	0.00635796
2762	0	5.09234	0	0	5.10013	0.672108	3.16497	-0.140321	-0.0168009	-0.0110204	-12.669	-2.85E-15	-0.996237	0	0	0.00584061	-0.00553523	3.98444	2.88784	92.2234	374.592	614.443	397.564	397.564	397.564	-6.22662	-85.2066	4.80939	155.484	328.123	204.127	185.965	185.965	185.965	-85.4005	7.06091	1.19797	10.2672	1.13139	-4.96721	0.00232297	-0.0202745	1.54822	15.5643	-23.3622	-0.617321	0	0	0.00937552
2763	0	5.29781	0	0	5.30673	0.656493	3.32106	-0.140395	-0.0166401	-0.0110299	-12.6498	4.88E-16	-0.91663	0	0	0.0058083	0.0109594	4.4083	3.0585	88.7494	374.581	614.016	397.69	397.69	397.69	-6.17987	-85.1475	4.84908	150.206	328.19	203.886	185.965	185.965	185.965	-85.3377	7.05891	1.14614	9.80209	1.06613	-4.89203	-0.00706441	-0.0213738	1.5521	18.0323	-23.4795	-0.654908	0	0	0.0123791
2764	0	5.50526	0	0	5.51528	0.643159	3.45431	-0.140541	-0.016571	-0.0110381	-12.645	3.93E-15	-0.867999	0	0	0.00579462	0.0286674	4.8322	3.21221	85.3368	374.563	613.582	397.808	397.808	397.808	-6.12312	-85.081	4.89501	144.926	328.269	203.639	185.965	185.964	185.965	-85.2668	7.055	1.08427	9.33037	1.00746	-4.79772	-0.0174084	-0.0233957	1.5566	20.5744	-23.8662	-0.719978	0	0	0.0153699
2765	0	5.71465	0	0	5.72577	0.632081	3.565	-0.140712	-0.016565	-0.0110565	-12.6456	3.86E-16	-0.848951	0	0	0.00579321	0.0474977	5.25565	3.35067	81.9878	374.536	613.145	397.922	397.922	397.922	-6.05574	-85.0067	4.94766	139.645	328.36	203.385	185.965	185.965	185.965	-85.1873	7.04917	1.01163	8.8533	0.953686	-4.68614	-0.0287496	-0.0261985	1.5616	23.252	-24.4531	-0.813257	0	0	0.018389
2766	0	5.92601	0	0	5.93813	0.623157	3.65414	-0.140928	-0.0166501	-0.0110603	-12.6492	2.89E-15	-0.862106	0	0	0.00579861	0.0673987	5.67812	3.476	78.7043	374.5	612.704	398.031	398.031	398.031	-5.97739	-84.9246	5.00709	134.364	328.464	203.125	185.965	185.965	185.965	-85.0992	7.04129	0.927953	8.37242	0.902946	-4.55977	-0.0410931	-0.0296845	1.5673	26.1074	-25.2487	-0.93387	0	0	0.0214388
2767	0	6.13911	0	0	6.15214	0.616225	3.72337	-0.141167	-0.0167947	-0.0110429	-12.6506	3.15E-15	-0.904534	0	0	0.00580123	0.0883209	6.09907	3.59064	75.4878	374.451	612.262	398.139	398.139	398.139	-5.88793	-84.8343	5.07303	129.083	328.581	202.861	185.965	185.965	185.965	-85.0022	7.03114	0.833321	7.88959	0.853219	-4.42156	-0.0542266	-0.0334478	1.57384	29.1257	-26.1227	-1.07987	0	0	0.0244802
2768	0	6.35353	0	0	6.36739	0.611047	3.77507	-0.141461	-0.0170309	-0.0109951	-12.6498	3.44E-15	-0.978566	0	0	0.00579398	0.110248	6.51798	3.69741	72.3391	374.388	611.823	398.245	398.246	398.245	-5.78757	-84.7357	5.14482	123.805	328.709	202.593	185.965	185.965	185.965	-84.8961	7.01844	0.728256	7.4068	0.802729	-4.27502	-0.0680523	-0.0374324	1.58113	32.3277	-27.0863	-1.25141	0	0	0.0274757
2769	0	6.56857	0	0	6.5832	0.607313	3.81236	-0.141784	-0.0173342	-0.0109449	-12.6425	-1.86E-15	-1.07921	0	0	0.00576754	0.133191	6.93441	3.79938	69.2587	374.307	611.387	398.353	398.352	398.353	-5.67679	-84.6283	5.22142	118.53	328.847	202.322	185.965	185.965	185.965	-84.7806	7.00286	0.613718	6.9261	0.749627	-4.12407	-0.0825513	-0.0413873	1.58931	35.7822	-28.0831	-1.44718	0	0	0.030454
2770	0	6.78329	0	0	6.7986	0.604658	3.83887	-0.142173	-0.0177439	-0.0108902	-12.6304	2.85E-15	-1.20606	0	0	0.00571721	0.157206	7.34796	3.89969	66.2463	374.205	610.96	398.461	398.461	398.461	-5.55632	-84.5116	5.30154	113.26	328.992	202.051	185.965	185.965	185.965	-84.6552	6.98405	0.491017	6.44966	0.69225	-3.97285	-0.097394	-0.0451309	1.59844	39.4283	-29.105	-1.66462	0	0	0.0332987
2771	0	6.9964	0	0	7.01235	0.602658	3.85883	-0.142613	-0.0181716	-0.01086	-12.6103	3.06E-16	-1.34373	0	0	0.00563683	0.182337	7.75837	4.00159	63.3012	374.079	610.546	398.572	398.572	398.572	-5.42725	-84.3849	5.38356	107.998	329.141	201.781	185.965	185.965	185.965	-84.5193	6.96163	0.361859	5.97945	0.629341	-3.8257	-0.112397	-0.048406	1.60827	43.266	-30.0291	-1.89556	0	0	0.0359846
2772	0	7.20635	0	0	7.22296	0.600856	3.87682	-0.1431	-0.018622	-0.0108791	-12.5797	2.71E-15	-1.48378	0	0	0.00552277	0.20866	8.16542	4.1082	60.4225	373.927	610.148	398.686	398.686	398.686	-5.29081	-84.2473	5.46571	102.746	329.29	201.513	185.965	185.965	185.965	-84.3723	6.93523	0.228207	5.51749	0.559802	-3.68692	-0.127225	-0.0510267	1.61883	47.2377	-30.8308	-2.1337	0	0	0.0384284
2773	0	7.41138	0	0	7.42867	0.598793	3.89741	-0.143593	-0.0189473	-0.0109645	-12.5327	1.68E-15	-1.60314	0	0	0.00536912	0.236298	8.56901	4.22253	57.6092	373.745	609.772	398.805	398.805	398.805	-5.14834	-84.0977	5.5462	97.5043	329.437	201.251	185.965	185.965	185.965	-84.2131	6.90454	0.0920515	5.06555	0.482892	-3.56071	-0.141562	-0.0526581	1.62996	51.2595	-31.3572	-2.36378	0	0	0.0405599
2774	0	7.60955	0	0	7.62752	0.596034	3.92496	-0.144061	-0.0191086	-0.0111827	-12.4648	3.75E-15	-1.68979	0	0	0.00516971	0.265344	8.96905	4.34734	54.8604	373.532	609.422	398.929	398.929	398.929	-5.001	-83.9347	5.62337	92.2762	329.578	200.995	185.965	185.965	185.965	-84.0405	6.8692	-0.0447458	4.62519	0.398333	-3.45101	-0.155222	-0.0530483	1.64146	55.3076	-31.5142	-2.58218	0	0	0.0423842
2775	0	7.79853	0	0	7.81734	0.592214	3.96308	-0.144461	-0.0190939	-0.0115175	-12.3717	-3.66E-15	-1.7368	0	0	0.00491724	0.295844	9.36547	4.48496	52.1759	373.286	609.104	399.06	399.06	399.06	-4.84969	-83.7565	5.69586	87.062	329.711	200.746	185.965	185.965	185.965	-83.8528	6.82892	-0.180699	4.19795	0.306362	-3.3613	-0.167726	-0.0522577	1.65288	59.1995	-31.3146	-2.78129	0	0	0.0437554
2776	0	7.976	0	0	7.99574	0.587045	4.01467	-0.144779	-0.018851	-0.01207	-12.2532	2.37E-15	-1.73636	0	0	0.00460545	0.327904	9.75815	4.63738	49.556	373.005	608.823	399.198	399.198	399.198	-4.69503	-83.5611	5.76265	81.8623	329.836	200.507	185.965	185.964	185.965	-83.6479	6.78344	-0.314699	3.78506	0.207465	-3.29464	-0.178952	-0.0501306	1.66401	62.9213	-30.6983	-2.96299	0	0	0.0447127
2777	0	8.13945	0	0	8.16029	0.580347	4.0815	-0.144995	-0.0184216	-0.0128168	-12.1112	-2.28E-15	-1.69291	0	0	0.00423135	0.361503	10.1469	4.80596	47.0025	372.689	608.583	399.345	399.345	399.345	-4.53722	-83.3457	5.82311	76.6762	329.951	200.275	185.965	185.965	185.965	-83.4233	6.73257	-0.446135	3.38779	0.10275	-3.25338	-0.188438	-0.0467163	1.67461	66.2683	-29.6851	-3.12835	0	0	0.0451279
2778	0	8.28652	0	0	8.30861	0.572041	4.16437	-0.145115	-0.017788	-0.0138286	-11.9515	-2.11E-16	-1.60769	0	0	0.0037959	0.396614	10.5312	4.99155	44.5185	372.338	608.389	399.503	399.503	399.503	-4.37625	-83.1077	5.877	71.5022	330.06	200.052	185.965	185.965	185.965	-83.1762	6.67622	-0.574787	3.0073	-0.00635933	-3.23926	-0.196009	-0.0421489	1.68432	69.163	-28.3034	-3.28149	0	0	0.0449824
2779	0	8.41502	0	0	8.43853	0.562178	4.26275	-0.14516	-0.0170377	-0.0151119	-11.7823	-1.94E-15	-1.49455	0	0	0.00330769	0.433149	10.9106	5.19436	42.1092	371.952	608.243	399.673	399.673	399.673	-4.21177	-82.8438	5.92451	66.3372	330.163	199.836	185.965	185.965	185.965	-82.9035	6.61441	-0.700936	2.64461	-0.118082	-3.25326	-0.201554	-0.036711	1.6929	71.4998	-26.6765	-3.4311	0	0	0.0442116
2780	0	8.52313	0	0	8.54822	0.550924	4.37497	-0.145156	-0.0162429	-0.0166437	-11.6131	3.26E-15	-1.36762	0	0	0.00278073	0.470931	11.284	5.41385	39.7815	371.532	608.148	399.858	399.858	399.858	-4.04325	-82.5511	5.96614	61.1772	330.265	199.625	185.965	185.965	185.965	-82.6021	6.5473	-0.825165	2.30095	-0.230348	-3.29551	-0.204774	-0.0306842	1.70022	73.0933	-24.9095	-3.58221	0	0	0.0427041
2781	0	8.60962	0	0	8.63643	0.538549	4.49833	-0.145163	-0.015475	-0.0184054	-11.4552	-3.67E-15	-1.24139	0	0	0.00223372	0.50969	11.6503	5.64874	37.5448	371.08	608.104	400.058	400.058	400.058	-3.8702	-82.2264	6.00262	56.0171	330.368	199.418	185.965	185.965	185.965	-82.2689	6.4752	-0.948221	1.97759	-0.340861	-3.36529	-0.205449	-0.0243856	1.70614	73.7792	-23.1075	-3.73962	0	0	0.0403801
2782	0	8.67394	0	0	8.70254	0.525415	4.62921	-0.145208	-0.0147888	-0.0203887	-11.3149	-1.47E-15	-1.12926	0	0	0.00168633	0.549094	12.0078	5.89699	35.4109	370.598	608.112	400.276	400.276	400.276	-3.69213	-81.867	6.03484	50.8511	330.475	199.214	185.965	185.965	185.965	-81.9011	6.39859	-1.07094	1.67587	-0.447326	-3.46103	-0.20366	-0.0181706	1.71059	73.5047	-21.3672	-3.9102	0	0	0.0372602
2783	0	8.71621	0	0	8.74665	0.511966	4.76318	-0.145325	-0.0141945	-0.0225556	-11.1972	2.10E-15	-1.03997	0	0	0.00115659	0.588702	12.3545	6.15571	33.3939	370.089	608.17	400.513	400.513	400.513	-3.50882	-81.4701	6.06371	45.673	330.588	199.013	185.965	185.965	185.965	-81.496	6.31812	-1.19405	1.39734	-0.54744	-3.58025	-0.199341	-0.0122161	1.71361	72.1609	-19.6863	-4.0956	0	0	0.0333825
2784	0	8.73736	0	0	8.76959	0.498717	4.8951	-0.145524	-0.0137455	-0.0248375	-11.1014	-3.46E-15	-0.985424	0	0	0.00066068	0.62804	12.6879	6.42122	31.5106	369.554	608.274	400.771	400.771	400.771	-3.3203	-81.0337	6.09005	40.4762	330.709	198.816	185.965	185.965	185.965	-81.0516	6.23453	-1.31808	1.14383	-0.639135	-3.71957	-0.192298	-0.00680595	1.71512	69.5886	-18.1331	-4.29525	0	0	0.0287839
2785	0	8.73893	0	0	8.77283	0.48623	5.01939	-0.145855	-0.0133724	-0.0271681	-11.0277	-1.16E-15	-0.965286	0	0	0.000207493	0.666554	13.005	6.68915	29.7799	368.999	608.42	401.049	401.049	401.049	-3.12698	-80.5559	6.1145	35.2542	330.838	198.623	185.965	185.965	185.965	-80.5658	6.14867	-1.44319	0.917263	-0.720642	-3.8749	-0.182589	-0.00193708	1.71534	65.7206	-16.6183	-4.50398	0	0	0.0236411
2786	0	8.72297	0	0	8.75833	0.475101	5.13013	-0.146321	-0.0131069	-0.0294992	-10.968	9.25E-16	-0.987407	0	0	-0.00019771	0.703654	13.3026	6.95443	28.2232	368.426	608.602	401.347	401.347	401.347	-2.92958	-80.0351	6.13742	30.0012	330.977	198.438	185.965	185.965	185.965	-80.0373	6.0614	-1.56918	0.719823	-0.790568	-4.04146	-0.170225	0.00242312	1.71452	60.5166	-15.0761	-4.72402	0	0	0.0181873
2787	0	8.69189	0	0	8.72839	0.46593	5.22134	-0.146897	-0.0128625	-0.0316727	-10.9076	-3.10E-15	-1.04614	0	0	-0.00055961	0.738733	13.5768	7.2115	26.8637	367.839	608.813	401.665	401.665	401.665	-2.7294	-79.4698	6.1587	24.7122	331.123	198.263	185.965	185.965	185.965	-79.4645	5.97358	-1.69519	0.553953	-0.847918	-4.21392	-0.154898	0.00623587	1.71262	53.7718	-13.4346	-4.93915	0	0	0.0126566
2788	0	8.6481	0	0	8.68534	0.459296	5.28731	-0.147574	-0.0126031	-0.0336705	-10.8297	-2.48E-16	-1.1391	0	0	-0.00088943	0.771222	13.8236	7.45456	25.7265	367.243	609.044	402.001	402.001	402.001	-2.52816	-78.8585	6.17777	19.3835	331.275	198.104	185.965	185.965	185.965	-78.8461	5.88596	-1.81975	0.422115	-0.892312	-4.38674	-0.136917	0.00973647	1.70998	45.5869	-11.5616	-5.14928	0	0	0.00745596
2789	0	8.59363	0	0	8.63113	0.455751	5.32256	-0.148295	-0.0123477	-0.0353901	-10.7097	-1.13E-15	-1.26708	0	0	-0.00120637	0.800581	14.0386	7.6776	24.838	366.644	609.286	402.35	402.35	402.35	-2.3281	-78.1995	6.19357	14.0133	331.432	197.964	185.965	185.965	185.965	-78.1804	5.79928	-1.9407	0.326975	-0.923843	-4.55422	-0.116402	0.0129115	1.70658	35.9769	-9.46796	-5.34827	0	0	0.00298835
2790	0	8.52962	0	0	8.56683	0.455794	5.32213	-0.14898	-0.0120084	-0.0367661	-10.519	-4.18E-15	-1.41869	0	0	-0.00153828	0.826426	14.217	7.87472	24.2256	366.046	609.529	402.711	402.711	402.711	-2.13201	-77.4902	6.20464	8.60122	331.592	197.848	185.965	185.965	185.965	-77.465	5.71421	-2.05523	0.271307	-0.943203	-4.71074	-0.0935762	0.0159376	1.70259	25.0228	-7.05253	-5.52758	0	0	-0.000276763
2791	0	8.45587	0	0	8.49219	0.459864	5.28167	-0.149565	-0.0116873	-0.0377928	-10.2303	-2.30E-15	-1.59828	0	0	-0.00191823	0.848506	14.3543	8.04025	23.9167	365.456	609.763	403.078	403.078	403.078	-1.94319	-76.7272	6.20918	3.14913	331.752	197.758	185.965	185.965	185.965	-76.6964	5.63147	-2.15988	0.257907	-0.951558	-4.85082	-0.0688125	0.018805	1.69802	12.9279	-4.38094	-5.69044	0	0	-0.00184902
2792	0	8.37023	0	0	8.40504	0.468314	5.19764	-0.149922	-0.011299	-0.0384176	-9.81298	-3.00E-15	-1.78914	0	0	-0.0023774	0.866799	14.4454	8.169	23.9388	364.879	609.976	403.447	403.447	403.447	-1.76551	-75.9053	6.2051	-2.33956	331.909	197.696	185.965	185.965	185.965	-75.8697	5.55185	-2.25048	0.289619	-0.950627	-4.96944	-0.0424242	0.0217914	1.69267	-0.154577	-1.36476	-5.82671	0	0	-0.00123288
2793	0	8.26818	0	0	8.30085	0.481403	5.06742	-0.149926	-0.0108506	-0.0386279	-9.24294	-2.85E-15	-1.98009	0	0	-0.00293548	0.88155	14.4857	8.25639	24.318	364.323	610.157	403.811	403.811	403.811	-1.60343	-75.0178	6.19019	-7.85981	332.061	197.661	185.965	185.965	185.965	-74.9782	5.47625	-2.32227	0.369202	-0.942691	-5.06202	-0.0147772	0.0250844	1.68655	-14.0225	1.96937	-5.92893	0	0	0.00204531
2794	0	8.14231	0	0	8.17224	0.499289	4.8894	-0.149455	-0.0102543	-0.038471	-8.50633	3.90E-15	-2.14957	0	0	-0.00358444	0.893251	14.4706	8.29863	25.079	363.794	610.297	404.166	404.166	404.166	-1.46171	-74.0555	6.16224	-13.4054	332.205	197.648	185.965	185.965	185.965	-74.013	5.40567	-2.37011	0.499378	-0.930162	-5.12458	0.0136776	0.0288	1.67959	-28.3869	5.61698	-5.98921	0	0	0.00839033
2795	0	7.98199	0	0	8.00865	0.522048	4.66275	-0.14849	-0.00950161	-0.0380684	-7.61403	8.15E-16	-2.28428	0	0	-0.00428415	0.902722	14.3959	8.29299	26.2438	363.3	610.384	404.507	404.507	404.507	-1.34507	-73.007	6.11919	-18.9697	332.339	197.649	185.965	185.965	185.965	-72.9627	5.34104	-2.38878	0.682654	-0.9159	-5.15395	0.0423553	0.0331923	1.6717	-42.9055	9.55473	-6.00814	0	0	0.018077
2796	0	7.77338	0	0	7.79637	0.549688	4.38729	-0.147087	-0.00857298	-0.0374574	-6.60327	3.03E-15	-2.3735	0	0	-0.00496076	0.911042	14.258	8.23776	27.8312	362.847	610.41	404.827	404.827	404.827	-1.25791	-71.8585	6.05925	-24.5463	332.462	197.651	185.965	185.965	185.965	-71.8136	5.28312	-2.37331	0.921312	-0.902731	-5.14773	0.0708013	0.03834	1.66305	-57.3489	13.6913	-5.98287	0	0	0.031285
2797	0	7.49986	0	0	7.51887	0.582139	4.06362	-0.145433	-0.00753939	-0.0369046	-5.54673	-4.08E-15	-2.42039	0	0	-0.00553557	0.919553	14.0536	8.13244	29.8564	362.444	610.367	405.124	405.124	405.125	-1.20385	-70.5944	5.98085	-30.1293	332.573	197.64	185.965	185.965	185.965	-70.5503	5.23209	-2.31923	1.21729	-0.893472	-5.10442	0.0981882	0.0441185	1.65392	-71.2514	17.8154	-5.92426	0	0	0.0478999
2798	0	7.1427	0	0	7.15762	0.619269	3.69297	-0.143847	-0.0065118	-0.0365722	-4.5532	-9.32E-16	-2.43548	0	0	-0.00597254	0.929733	13.7804	7.97773	32.3301	362.095	610.247	405.395	405.395	405.395	-1.18554	-69.198	5.88239	-35.7143	332.675	197.6	185.965	185.965	185.965	-69.1561	5.18724	-2.2227	1.57219	-0.890657	-5.02342	0.123885	0.0503915	1.64474	-84.3324	21.7116	-5.83699	0	0	0.0676626
2799	0	6.6823	0	0	6.6933	0.66086	3.27741	-0.142808	-0.00554283	-0.0367106	-3.77037	-2.45E-15	-2.42456	0	0	-0.00635106	0.943169	13.4366	7.77555	35.2582	361.806	610.048	405.637	405.637	405.637	-1.2044	-67.6529	5.76198	-41.2974	332.77	197.516	185.965	185.965	185.965	-67.6149	5.14651	-2.08062	1.9872	-0.896413	-4.90503	0.147214	0.0570327	1.63625	-96.3001	25.2267	-5.72416	0	0	0.0900688
2800	0	6.10013	0	0	6.10756	0.706602	2.81998	-0.142889	-0.00474228	-0.0375291	-3.37434	3.15E-15	-2.39397	0	0	-0.00695712	0.961498	13.0216	7.52889	38.6414	361.582	609.766	405.85	405.85	405.85	-1.2606	-65.9448	5.61715	-46.8751	332.861	197.38	185.965	185.965	185.965	-65.9125	5.10612	-1.89064	2.46309	-0.912404	-4.75038	0.167677	0.0636717	1.6293	-106.981	28.0883	-5.5675	0	0	0.114481
2801	0	5.38084	0	0	5.38529	0.756086	2.32473	-0.144764	-0.00408357	-0.0391439	-3.56319	2.56E-15	-2.32625	0	0	-0.00833728	0.986211	12.5353	7.24178	42.4753	361.424	609.403	406.032	406.032	406.032	-1.35305	-64.0637	5.44463	-52.4419	332.952	197.193	185.965	185.965	185.965	-64.0389	5.0603	-1.65136	3.00019	-0.939598	-4.56138	0.185124	0.0700441	1.62483	-116.432	30.1792	-5.32871	0	0	0.140323
2802	0	4.51487	0	0	4.51709	0.80883	1.79646	-0.149167	-0.00341752	-0.0415558	-4.53996	-1.16E-15	-2.17904	0	0	-0.0112953	1.01865	11.9787	6.91909	46.75	361.335	608.963	406.186	406.186	406.186	-1.47918	-62.0064	5.24049	-57.9877	333.049	196.971	185.965	185.965	185.965	-61.9909	5.00128	-1.36274	3.59835	-0.978291	-4.34063	0.199816	0.0760531	1.62374	-124.964	31.538	-4.95615	0	0	0.167283
2803	0	3.50117	0	0	3.50197	0.864324	1.24032	-0.156751	-0.00252512	-0.0444768	-6.48189	3.61E-15	-1.88857	0	0	-0.0167493	1.05991	11.3535	6.56642	51.4508	361.312	608.452	406.311	406.311	406.311	-1.63488	-59.7792	5.0005	-63.4924	333.16	196.746	185.965	185.965	185.965	-59.7749	4.91962	-1.02681	4.25694	-1.02819	-4.09137	0.212632	0.0815156	1.62673	-133.281	32.1975	-4.37088	0	0	0.195698
2804	0	2.34991	0	0	2.35007	0.922096	0.661098	-0.168048	-0.00106397	-0.0474202	-9.51467	-1.57E-15	-1.3714	0	0	-0.0254326	1.11076	10.6623	6.18988	56.5581	361.355	607.881	406.409	406.409	406.409	-1.81414	-57.4005	4.72093	-68.9199	333.298	196.57	185.965	185.965	185.965	-57.4088	4.805	-0.648651	4.97483	-1.08823	-3.81732	0.224893	0.0863281	1.63415	-142.315	32.3376	-3.50134	0	0	0.226595
2805	0	1.0847	0	0	1.0847	0.981823	0.0621377	-0.183196	0.00127671	-0.0497023	-13.6644	3.32E-15	-0.549856	0	0	-0.0374265	1.17162	9.90828	5.79606	62.0481	361.457	607.263	406.48	406.48	406.48	-2.00856	-54.9029	4.39968	-74.2105	333.483	196.514	185.965	185.965	185.965	-54.9245	4.64737	-0.237539	5.75033	-1.15686	-3.52274	0.238107	0.090556	1.64553	-153.112	32.2008	-2.29814	0	0	0.261628
2806	0	-0.256684	0	0	-0.256694	1.04343	-0.55569	-0.201779	0.00482522	-0.0502887	-18.8261	3.03E-15	0.63873	0	0	-0.0516727	1.24251	9.09512	5.39167	67.8935	361.613	606.615	406.527	406.527	406.527	-2.20698	-52.3338	4.03725	-79.275	333.743	196.663	185.965	185.965	185.965	-52.3682	4.43857	0.192279	6.58131	-1.23199	-3.21226	0.254014	0.0941173	1.65959	-166.84	31.9893	-0.736878	0	0	0.303139
2807	0	-1.62313	0	0	-1.62349	1.10718	-1.19489	-0.222808	0.0096244	-0.0484306	-24.7549	-6.29E-15	2.19803	0	0	-0.0657674	1.32302	8.2271	4.98358	74.0637	361.815	605.956	406.548	406.548	406.548	-2.39503	-49.7545	3.6379	-83.9896	334.115	197.103	185.965	185.965	185.965	-49.8002	4.174	0.621026	7.46498	-1.31115	-2.89084	0.273292	0.0970119	1.67444	-183.92	31.8663	1.14138	0	0	0.352526
2808	0	-2.95311	0	0	-2.95466	1.17374	-1.86186	-0.244766	0.0155329	-0.0433845	-31.0769	-2.33E-15	4.07271	0	0	-0.0761639	1.41239	7.30885	4.57848	80.5256	362.054	605.308	406.545	406.545	406.545	-2.55532	-47.2371	3.21001	-88.1981	334.642	197.914	185.965	185.965	185.965	-47.2911	3.85408	1.02411	8.39804	-1.39161	-2.56364	0.295971	0.0989222	1.68723	-204.323	31.7695	3.27007	0	0	0.410293
2809	0	-4.17921	0	0	-4.1834	1.24411	-2.56659	-0.265746	0.0220727	-0.0349795	-37.3231	3.73E-15	6.13004	0	0	-0.0789607	1.50951	6.34522	4.18278	87.2442	362.322	604.695	406.515	406.515	406.515	-2.66795	-44.8604	2.76619	-91.7177	335.373	199.157	185.965	185.965	185.965	-44.9185	3.4851	1.37353	9.37667	-1.47049	-2.23586	0.320835	0.0996607	1.69582	-226.992	31.5633	5.53211	0	0	0.474623
2810	0	-5.2343	0	0	-5.24314	1.3196	-3.32161	-0.283715	0.028716	-0.0235752	-42.9852	0	8.19039	0	0	-0.0710617	1.61298	5.34132	3.80242	94.1827	362.607	604.141	406.458	406.458	406.458	-2.7118	-42.7029	2.32265	-94.3529	336.354	200.861	185.965	185.965	185.965	-42.7605	3.07915	1.64024	10.3965	-1.54496	-1.91264	0.345557	0.0990354	1.69864	-250.062	31.0512	7.77525	0	0	0.541408
2811	0	-6.05798	0	0	-6.07388	1.40162	-4.14063	-0.296877	0.0345617	-0.00987587	-47.5886	0	10.0103	0	0	-0.0514588	1.72121	4.30236	3.44265	101.304	362.901	603.671	406.372	406.372	406.372	-2.66589	-40.8371	1.89817	-95.9126	337.628	203.021	185.965	185.965	185.965	-40.8895	2.65302	1.79664	11.4528	-1.6124	-1.59888	0.367632	0.0967386	1.69476	-271.404	29.8025	9.89397	0	0	0.60518
2812	0	-6.6022	0	0	-6.62789	1.49146	-5.03584	-0.303849	0.0387373	0.00492743	-50.7491	1.86E-15	11.3407	0	0	-0.0219161	1.83242	3.23359	3.10789	108.568	363.193	603.312	406.255	406.255	406.255	-2.51176	-39.3231	1.51281	-96.2285	339.225	205.599	185.965	185.964	185.965	-39.3669	2.22631	1.81947	12.5404	-1.67015	-1.29905	0.384532	0.0926184	1.68475	-288.706	27.4704	11.7921	0	0	0.659529
2813	0	-6.83602	0	0	-6.87405	1.59006	-6.01548	-0.303762	0.0402208	0.0196128	-52.2162	5.59E-15	11.9392	0	0	0.0130935	1.94475	2.14036	2.80172	115.937	363.475	603.086	406.104	406.104	406.103	-2.23575	-38.2045	1.18635	-95.171	341.16	208.53	185.965	185.965	185.965	-38.2374	1.81917	1.69225	13.6538	-1.71593	-1.01722	0.394212	0.086413	1.66971	-300.064	23.5665	13.4836	0	0	0.698602
2814	0	-6.74833	0	0	-6.80044	1.6977	-7.08077	-0.296503	0.0383195	0.0331783	-51.9188	-6.52E-15	11.6456	0	0	0.0474833	2.05632	1.02796	2.52665	123.372	363.74	603.017	405.917	405.917	405.917	-1.83169	-37.5052	0.936556	-92.6603	343.429	211.732	185.965	185.965	185.965	-37.5269	1.44983	1.40771	14.7873	-1.74763	-0.756757	0.395772	0.0779896	1.6508	-304.464	17.7788	15.0478	0	0	0.718739
2815	0	-6.34842	0	0	-6.41466	1.81376	-8.22392	-0.282616	0.0326189	0.0448192	-49.9594	6.52E-15	10.3995	0	0	0.0752214	2.16525	-0.0982592	2.28419	130.833	363.979	603.124	405.692	405.692	405.692	-1.30278	-37.2291	0.777626	-88.6708	346.006	215.11	185.965	185.965	185.965	-37.2408	1.13275	0.969067	15.935	-1.76329	-0.520473	0.389068	0.0673509	1.62948	-301.594	9.98613	16.6148	0	0	0.71839
2816	0	-5.6643	0	0	-5.7421	1.93665	-9.42721	-0.263287	0.0234198	0.0542251	-46.5976	-6.52E-15	8.2905	0	0	0.0921085	2.26976	-1.23301	2.07462	138.282	364.188	603.422	405.429	405.429	405.429	-0.662573	-37.3617	0.71859	-83.2288	348.842	218.569	185.965	185.965	185.965	-37.3656	0.877228	0.390472	17.0909	-1.76123	-0.310257	0.375337	0.0550293	1.60669	-292.2	0.523325	18.2717	0	0	0.699156
2817	0	-4.73924	0	0	-4.82274	2.06386	-10.6639	-0.240055	0.0114308	0.0612192	-42.1937	1.40E-15	5.51887	0	0	0.0967346	2.36823	-2.37097	1.89724	145.68	364.361	603.925	405.127	405.127	405.127	0.0659763	-37.8733	0.76226	-76.4038	351.871	222.014	185.965	185.965	185.965	-37.8721	0.686929	-0.304164	18.249	-1.74002	-0.127358	0.356043	0.0416485	1.58305	-277.4	-10.0843	20.073	0	0	0.664122
2818	0	-3.62728	0	0	-3.70707	2.19215	-11.9009	-0.214684	-0.00218068	0.0661739	-37.1598	5.24E-15	2.37472	0	0	0.0905417	2.4592	-3.50686	1.75022	152.989	364.495	604.641	404.786	404.786	404.786	0.852744	-38.7233	0.904648	-68.2967	355.011	225.354	185.965	185.965	185.965	-38.7194	0.560026	-1.08352	19.4033	-1.69843	0.0278953	0.333407	0.028125	1.5588	-258.931	-21.0407	21.9848	0	0	0.618221
2819	0	-2.38798	0	0	-2.45185	2.31783	-13.102	-0.188939	-0.0162316	0.0690882	-31.9026	4.66E-16	-0.834725	0	0	0.0769052	2.54148	-4.63545	1.63083	160.173	364.587	605.57	404.408	404.408	404.408	1.66382	-39.864	1.13513	-59.0265	358.176	228.499	185.965	185.965	185.965	-39.8599	0.490021	-1.912	20.548	-1.63556	0.155845	0.309259	0.0152872	1.53464	-238.151	-31.6134	23.9344	0	0	0.565592
2820	0	-1.08168	0	0	-1.11593	2.4372	-14.2319	-0.164485	-0.0294376	0.0703754	-26.7888	-9.32E-16	-3.80779	0	0	0.0599536	2.61409	-5.75155	1.53546	167.197	364.636	606.711	403.994	403.994	403.994	2.46517	-41.2455	1.43735	-48.718	361.278	231.369	185.965	185.965	185.965	-41.2426	0.466895	-2.75309	21.6776	-1.55069	0.257646	0.285684	0.0040508	1.51063	-216.602	-41.004	25.7751	0	0	0.510689
2821	0	0.234962	0	0	0.243547	2.54682	-15.2596	-0.142683	-0.0406868	0.0699907	-22.1096	-1.40E-15	-6.29695	0	0	0.0433491	2.67643	-6.85011	1.45987	174.027	364.641	608.057	403.548	403.548	403.547	3.22622	-42.8186	1.79099	-37.4911	364.237	233.89	185.965	185.965	185.965	-42.8181	0.478592	-3.57284	22.7869	-1.44352	0.335044	0.264025	-0.00494871	1.48764	-195.137	-48.6178	27.3432	0	0	0.456066
2822	0	1.51213	0	0	1.57436	2.64392	-16.1616	-0.124486	-0.0492495	0.0680498	-18.066	-1.86E-15	-8.14167	0	0	0.0295283	2.72815	-7.92626	1.39933	180.631	364.603	609.593	403.072	403.072	403.072	3.92286	-44.5376	2.17408	-25.4545	366.99	236.001	185.965	185.965	185.965	-44.5402	0.512356	-4.34284	23.8713	-1.31401	0.390378	0.24533	-0.0112657	1.46636	-174.407	-54.0827	28.5148	0	0	0.403545
2823	0	2.7089	0	0	2.83162	2.72663	-16.9236	-0.110574	-0.0547628	0.0645727	-14.7844	1.86E-15	-9.27057	0	0	0.0195579	2.76927	-8.97538	1.34892	186.981	364.521	611.303	402.572	402.572	402.572	4.53917	-46.3619	2.56533	-12.7023	369.486	237.657	185.965	185.965	185.965	-46.3684	0.556036	-5.04224	24.9263	-1.16271	0.426369	0.230218	-0.0146519	1.44747	-154.756	-57.2674	29.2184	0	0	0.354034
2824	0	3.79425	0	0	3.97956	2.79409	-17.5404	-0.101182	-0.0573268	0.0595297	-12.3083	2.80E-15	-9.70654	0	0	0.0133097	2.8001	-9.99323	1.30365	193.051	364.399	613.166	402.051	402.051	402.051	5.06786	-48.2578	2.94647	0.686415	371.699	238.83	185.965	185.965	185.965	-48.2689	0.599168	-5.65871	25.9486	-0.990244	0.446027	0.218953	-0.0154807	1.43164	-136.264	-58.3838	29.4704	0	0	0.307785
2825	0	4.74703	0	0	4.99237	2.84638	-18.0157	-0.0962933	-0.0572152	0.0530481	-10.6266	-2.80E-15	-9.53057	0	0	0.00997099	2.82119	-10.9759	1.25876	198.819	364.238	615.155	401.514	401.514	401.514	5.50952	-50.1981	3.30372	14.6459	373.615	239.515	185.965	185.965	185.965	-50.2145	0.633676	-6.18814	26.935	-0.79789	0.45247	0.211702	-0.0139563	1.4194	-119.029	-57.6576	29.2924	0	0	0.265034
2826	0	5.55522	0	0	5.85418	2.88446	-18.3602	-0.0955789	-0.0549939	0.0451609	-9.6785	-9.32E-16	-8.88134	0	0	0.00845081	2.83337	-11.9202	1.20999	204.267	364.042	617.245	400.966	400.966	400.966	5.8711	-52.1622	3.62872	29.1211	375.238	239.727	185.965	185.965	185.965	-52.1849	0.654238	-6.63372	27.8834	-0.587277	0.448738	0.208302	-0.0106496	1.41103	-102.961	-55.561	28.7758	0	0	0.225677
2827	0	6.21477	0	0	6.5583	2.90984	-18.589	-0.098593	-0.0512798	0.0361052	-9.3806	4.66E-16	-7.92144	0	0	0.00776502	2.83757	-12.8232	1.15363	209.383	363.815	619.407	400.412	400.412	400.412	6.16387	-54.1358	3.9185	44.0646	376.585	239.499	185.964	185.965	185.965	-54.1657	0.658231	-7.00416	28.792	-0.360288	0.437674	0.208796	-0.00610543	1.40669	-88.1554	-52.5403	27.9942	0	0	0.19001
2828	0	6.72834	0	0	7.10604	2.9244	-18.72	-0.104787	-0.0468077	0.0260239	-9.6338	4.66E-16	-6.83233	0	0	0.00719893	2.83488	-13.6828	1.08689	214.157	363.559	621.609	399.856	399.856	399.856	6.40127	-56.1094	4.17487	59.4334	377.676	238.885	185.965	185.965	185.965	-56.1475	0.645508	-7.31183	29.6598	-0.11928	0.421648	0.212847	-0.00100234	1.40648	-74.5316	-49.1348	27.035	0	0	0.158022
2829	0	7.10418	0	0	7.50546	2.92999	-18.7703	-0.113566	-0.0421972	0.0150814	-10.3305	9.32E-16	-5.78067	0	0	0.0063657	2.8263	-14.4975	1.00785	218.585	363.281	623.825	399.304	399.304	399.304	6.59661	-58.0783	4.4032	75.1871	378.537	237.952	185.965	185.965	185.965	-58.1257	0.61797	-7.57031	30.4864	0.133389	0.402448	0.220078	0.00401777	1.41026	-61.9841	-45.8056	25.9428	0	0	0.129663
2830	0	7.35505	0	0	7.76995	2.92827	-18.7548	-0.124265	-0.038083	0.00338532	-11.3526	-2.33E-15	-4.92024	0	0	0.00515846	2.81282	-15.2665	0.915575	222.669	362.982	626.025	398.759	398.759	398.759	6.76115	-60.0415	4.61098	91.2858	379.192	236.776	185.965	185.965	185.965	-60.0988	0.579127	-7.79235	31.2717	0.394888	0.381286	0.230063	0.00845987	1.41792	-50.3401	-42.9885	24.7552	0	0	0.104781
2831	0	7.49715	0	0	7.91684	2.92042	-18.6842	-0.136125	-0.034846	-0.00899641	-12.5685	-1.86E-15	-4.35629	0	0	0.00368415	2.79523	-15.9894	0.810196	226.413	362.669	628.183	398.226	398.226	398.226	6.90228	-62.0005	4.80616	107.688	379.657	235.444	185.964	185.965	185.965	-62.0684	0.533631	-7.98784	32.0159	0.662569	0.358497	0.241891	0.0118625	1.42917	-39.1947	-40.9625	23.4427	0	0	0.0828096
2832	0	7.54902	0	0	7.96595	2.90701	-18.5635	-0.148345	-0.0326398	-0.0220754	-13.8404	-3.96E-15	-4.14081	0	0	0.00218782	2.77417	-16.6667	0.692751	229.829	362.343	630.275	397.709	397.709	397.709	7.02266	-63.9589	4.99557	124.348	379.943	234.045	185.965	185.965	185.965	-64.0377	0.486799	-8.16231	32.7199	0.933487	0.333741	0.254395	0.014051	1.44376	-27.9421	-39.8288	21.9373	0	0	0.0628875
2833	0	7.53011	0	0	7.93802	2.88803	-18.3924	-0.160107	-0.0314889	-0.0359418	-15.0307	3.49E-15	-4.27784	0	0	0.000982426	2.75	-17.2994	0.565027	232.93	362.008	632.28	397.209	397.209	397.209	7.11973	-65.9207	5.18352	141.216	380.051	232.668	185.965	185.965	185.965	-66.0102	0.444091	-8.3162	33.3844	1.20486	0.306032	0.266202	0.0149545	1.46134	-15.831	-39.5877	20.1669	0	0	0.0440346
2834	0	7.45962	0	0	7.85331	2.86291	-18.1653	-0.170708	-0.0310658	-0.0506619	-16.0203	-2.80E-15	-4.70264	0	0	0.000366985	2.72286	-17.8887	0.429422	235.733	361.665	634.182	396.731	396.731	396.731	7.18618	-67.8892	5.37081	158.232	379.971	231.398	185.965	185.965	185.965	-67.9885	0.410713	-8.44468	34.0103	1.474	0.27383	0.275709	0.0146808	1.48119	-2.02785	-40.0118	18.026	0	0	0.025216
2835	0	7.35519	0	0	7.73041	2.8307	-17.8734	-0.17961	-0.0310278	-0.0663483	-16.7171	-4.66E-15	-5.31842	0	0	0.000555803	2.6927	-18.4365	0.288554	238.259	361.317	635.966	396.276	396.276	396.276	7.21103	-69.8657	5.55415	175.325	379.689	230.312	185.965	185.964	185.965	-69.9732	0.391134	-8.53835	34.5988	1.73836	0.235393	0.281571	0.0135672	1.50272	14.2695	-40.7878	15.4517	0	0	0.00559754
2836	0	7.2323	0	0	7.58553	2.79032	-17.506	-0.186414	-0.0308194	-0.0831216	-17.0558	-2.80E-15	-5.98549	0	0	0.00159573	2.65928	-18.945	0.145095	240.53	360.961	637.621	395.846	395.846	395.846	7.18103	-71.8489	5.72634	192.415	379.185	229.474	185.965	185.965	185.965	-71.9622	0.388843	-8.58446	35.1509	1.99546	0.18896	0.282516	0.0119866	1.52558	33.8338	-41.5441	12.419	0	0	-0.015451
2837	0	7.10367	0	0	7.43218	2.74082	-17.0536	-0.190927	-0.0299098	-0.101011	-17.0038	-3.49E-15	-6.55639	0	0	0.00332535	2.6222	-19.4163	0.00153452	242.57	360.599	639.14	395.441	395.441	395.441	7.08288	-73.834	5.87683	209.405	378.437	228.935	185.965	185.965	185.965	-73.95	0.406087	-8.56875	35.6675	2.24327	0.132846	0.277317	0.0104478	1.5489	57.2811	-41.8308	8.94348	0	0	-0.0382011
2838	0	6.97921	0	0	7.28093	2.68163	-16.5097	-0.192984	-0.0278363	-0.11996	-16.5443	-2.33E-15	-6.89211	0	0	0.00537392	2.58104	-19.8528	-0.140233	244.403	360.227	640.52	395.063	395.063	395.063	6.90507	-75.8129	5.9929	226.188	377.43	228.731	185.965	185.965	185.965	-75.9277	0.443734	-8.47744	36.1495	2.47988	0.0660023	0.265406	0.00944803	1.57186	84.8944	-41.2668	5.10993	0	0	-0.0623416
2839	0	6.86595	0	0	7.13953	2.6128	-15.8735	-0.192621	-0.0242942	-0.139806	-15.6919	5.13E-15	-6.88291	0	0	0.00722459	2.53534	-20.2568	-0.278957	246.053	359.842	641.758	394.711	394.711	394.711	6.63969	-77.7737	6.06113	242.642	376.153	228.879	185.965	185.965	185.965	-77.8831	0.501231	-8.29915	36.5974	2.70383	-0.0120269	0.24651	0.0092424	1.59354	116.662	-39.6197	1.06242	0	0	-0.087056
2840	0	6.768	0	0	7.01293	2.53515	-15.1506	-0.189924	-0.0191593	-0.160171	-14.4798	-4.89E-15	-6.4616	0	0	0.00834077	2.48473	-20.6305	-0.414249	247.541	359.441	642.855	394.384	394.384	394.384	6.28399	-79.7012	6.06909	258.634	374.609	229.379	185.965	185.965	185.965	-79.8011	0.576701	-8.02675	37.0116	2.91387	-0.10079	0.220872	0.0100841	1.61284	152.128	-36.7429	-3.02768	0	0	-0.110994
2841	0	6.68701	0	0	6.90354	2.45023	-14.3545	-0.185186	-0.0125986	-0.180569	-12.9745	1.16E-16	-5.61858	0	0	0.00832942	2.42894	-20.9755	-0.546738	248.891	359.019	643.813	394.083	394.083	394.083	5.8409	-81.577	6.00693	274.026	372.811	230.21	185.964	185.965	185.965	-81.6639	0.667091	-7.65838	37.3921	3.10916	-0.198736	0.189483	0.0120033	1.62899	190.345	-32.7041	-6.95753	0	0	-0.132332
2842	0	6.62246	0	0	6.81167	2.36033	-13.5055	-0.178801	-0.00488764	-0.200362	-11.2646	-2.33E-16	-4.3881	0	0	0.0070529	2.36788	-21.2935	-0.678012	250.118	358.573	644.637	393.805	393.805	393.805	5.31921	-83.3809	5.86881	288.674	370.786	231.334	185.965	185.965	185.965	-83.4521	0.768511	-7.19813	37.7385	3.2892	-0.303257	0.153818	0.0150254	1.64129	230.012	-27.6077	-10.5579	0	0	-0.149109
2843	0	6.57233	0	0	6.73605	2.26828	-12.6298	-0.17123	0.00344182	-0.218847	-9.45354	1.11E-15	-2.85943	0	0	0.00471187	2.30167	-21.5853	-0.810627	251.239	358.096	645.332	393.549	393.549	393.549	4.73276	-85.0913	5.6537	302.439	368.573	232.697	185.965	185.965	185.965	-85.1456	0.876531	-6.65581	38.0503	3.45382	-0.410589	0.115756	0.0187937	1.6493	269.529	-21.8196	-13.6613	0	0	-0.159385
2844	0	6.53381	0	0	6.67446	2.17725	-11.7578	-0.162949	0.0118506	-0.235292	-7.64865	3.78E-15	-1.14763	0	0	0.00176988	2.23064	-21.8513	-0.947939	252.264	357.587	645.901	393.312	393.313	393.312	4.09924	-86.6875	5.36572	315.191	366.222	234.231	185.965	185.965	185.965	-86.7249	0.986516	-6.0461	38.3264	3.60328	-0.516044	0.0772727	0.023026	1.65282	307.194	-15.6757	-16.1644	0	0	-0.161583
2845	0	6.50383	0	0	6.62432	2.09049	-10.9215	-0.154355	0.0197574	-0.249044	-5.94663	-2.26E-15	0.610869	0	0	-0.00115858	2.15536	-22.0915	-1.094	253.2	357.039	646.35	393.094	393.094	393.094	3.43859	-88.15	5.01373	326.814	363.789	235.86	185.965	185.965	185.965	-88.172	1.09392	-5.38728	38.5655	3.73818	-0.614043	0.0405166	0.0273123	1.65208	341.328	-9.59814	-18.0069	0	0	-0.154674
2846	0	6.47955	0	0	6.58306	2.01111	-10.1522	-0.145821	0.0265125	-0.259438	-4.43385	1.92E-15	2.26689	0	0	-0.00346998	2.07656	-22.3051	-1.25312	254.051	356.452	646.683	392.89	392.89	392.89	2.77121	-89.4625	4.61015	337.212	361.331	237.505	185.965	185.965	185.965	-89.4717	1.19445	-4.69944	38.766	3.85941	-0.698618	0.00731541	0.0311462	1.64733	370.354	-4.08511	-19.1592	0	0	-0.138338
2847	0	6.45864	0	0	6.5484	1.94183	-9.47768	-0.137611	0.0317717	-0.266081	-3.17479	1.00E-15	3.70346	0	0	-0.004776	1.99515	-22.4909	-1.42979	254.815	355.822	646.904	392.699	392.699	392.699	2.11626	-90.6124	4.16959	346.313	358.907	239.087	185.965	185.964	185.965	-90.6119	1.28436	-4.00266	38.9262	3.96816	-0.763548	-0.0209572	0.0342249	1.63895	393.111	0.55021	-19.6603	0	0	-0.113093
2848	0	6.43935	0	0	6.51853	1.8848	-8.92048	-0.129992	0.035149	-0.268576	-2.22073	1.57E-15	4.81256	0	0	-0.00493901	1.91218	-22.6472	-1.62838	255.487	355.149	647.016	392.517	392.517	392.517	1.49028	-91.5911	3.7071	354.07	356.566	240.531	185.965	185.965	185.965	-91.5844	1.36048	-3.31523	39.044	4.06582	-0.802739	-0.0427893	0.0361213	1.62771	408.512	3.92944	-19.5517	0	0	-0.0801748
2849	0	6.42074	0	0	6.49229	1.84147	-8.49599	-0.123187	0.0365373	-0.266798	-1.60432	-1.66E-15	5.53232	0	0	-0.00411982	1.8287	-22.7717	-1.85274	256.057	354.433	647.019	392.343	392.343	392.343	0.906124	-92.3951	3.23665	360.464	354.351	241.772	185.965	185.965	185.965	-92.3855	1.42039	-2.65231	39.1177	4.154	-0.810726	-0.0573291	0.0367101	1.61426	415.938	5.91773	-18.9152	0	0	-0.0415671
2850	0	6.40263	0	0	6.46923	1.81251	-8.21165	-0.117376	0.0359367	-0.260663	-1.33906	-1.69E-15	5.83388	0	0	-0.00268039	1.74584	-22.8618	-2.10613	256.513	353.676	646.916	392.175	392.175	392.175	0.37231	-93.0253	2.76999	365.498	352.291	242.757	185.965	185.965	185.965	-93.0156	1.46257	-2.02505	39.1454	4.23431	-0.782769	-0.063878	0.0358988	1.59914	414.994	6.44584	-17.8323	0	0	0.000228567
2851	0	6.38555	0	0	6.44962	1.79773	-8.06641	-0.112705	0.0334723	-0.250413	-1.42037	2.91E-16	5.7246	0	0	-0.00106935	1.66464	-22.915	-2.39081	256.841	352.88	646.704	392.011	392.011	392.011	-0.107109	-93.4877	2.31578	369.204	350.404	243.445	185.965	185.964	185.964	-93.4802	1.48643	-1.44005	39.1253	4.30834	-0.715327	-0.0623428	0.0338886	1.58325	405.811	5.59816	-16.3933	0	0	0.0423473
2852	0	6.37071	0	0	6.43439	1.79618	-8.05123	-0.10924	0.0294291	-0.23631	-1.8224	1.92E-15	5.25005	0	0	0.000306274	1.58604	-22.9283	-2.70811	257.024	352.05	646.385	391.85	391.85	391.85	-0.532511	-93.7922	1.87936	371.636	348.693	243.812	185.965	185.965	185.965	-93.7884	1.49241	-0.899399	39.0563	4.3776	-0.606053	-0.0526714	0.0310812	1.56732	388.687	3.62853	-14.6859	0	0	0.0818166
2853	0	6.35969	0	0	6.42484	1.80623	-8.14992	-0.107041	0.0241191	-0.218896	-2.5071	1.22E-15	4.47805	0	0	0.00118372	1.51082	-22.8989	-3.05808	257.044	351.191	645.956	391.691	391.691	391.691	-0.908133	-93.9524	1.46284	372.864	347.149	243.847	185.965	185.964	185.965	-93.9534	1.48194	-0.401119	38.9372	4.44343	-0.454122	-0.0353487	0.0279098	1.55206	364.353	0.817291	-12.7878	0	0	0.115848
2854	0	6.3542	0	0	6.42241	1.82562	-8.34044	-0.106101	0.0180176	-0.198739	-3.42129	-8.44E-16	3.50804	0	0	0.00149258	1.43951	-22.8244	-3.43962	256.883	350.31	645.418	391.534	391.534	391.534	-1.24141	-93.9849	1.06555	372.98	345.753	243.551	185.965	185.965	185.965	-93.9913	1.4574	0.0601552	38.7676	4.50696	-0.260102	-0.0110121	0.0252071	1.53812	333.732	-2.32397	-10.7796	0	0	0.142025
2855	0	6.35586	0	0	6.42838	1.85174	-8.59662	-0.106397	0.0115897	-0.176745	-4.50507	2.21E-15	2.44834	0	0	0.0013408	1.37236	-22.7023	-3.85033	256.525	349.415	644.772	391.38	391.38	391.38	-1.54201	-93.9081	0.68497	372.085	344.479	242.939	185.965	185.965	185.965	-93.9201	1.42193	0.492107	38.5474	4.56917	-0.0261543	0.0189578	0.0236038	1.52635	298.27	-5.36079	-8.72887	0	0	0.158667
2856	0	6.36584	0	0	6.44358	1.88173	-8.89046	-0.10786	0.0054142	-0.153738	-5.69265	-2.77E-15	1.42119	0	0	0.000954629	1.30936	-22.5311	-4.28669	255.955	348.513	644.018	391.229	391.229	391.229	-1.82064	-93.741	0.317506	370.29	343.295	242.034	185.965	185.965	185.965	-93.7589	1.37921	0.903528	38.2771	4.63071	0.244244	0.0533987	0.024071	1.51756	259.341	-7.68031	-6.70713	0	0	0.164854
2857	0	6.38468	0	0	6.46812	1.9128	-9.19425	-0.110372	6.15E-07	-0.130648	-6.91736	-1.46E-15	0.538933	0	0	0.00057878	1.2502	-22.3096	-4.74409	255.159	347.615	643.16	391.082	391.082	391.082	-2.0879	-93.5024	-0.0403957	367.71	342.169	240.864	185.965	185.965	185.965	-93.5266	1.33318	1.30304	37.958	4.69216	0.546254	0.0908732	0.0271875	1.51245	218.501	-8.84365	-4.76791	0	0	0.160571
2858	0	6.41202	0	0	6.50122	1.94235	-9.48284	-0.113844	-0.00418559	-0.108434	-8.1236	-2.63E-15	-0.101453	0	0	0.000389137	1.19429	-22.0375	-5.21695	254.129	346.731	642.204	390.94	390.94	390.94	-2.35288	-93.2101	-0.391386	364.461	341.073	239.465	185.965	185.965	185.965	-93.2409	1.28761	1.69778	37.5921	4.75384	0.87386	0.129594	0.0335759	1.51155	177.412	-8.40724	-2.97233	0	0	0.146782
2859	0	6.44653	0	0	6.54112	1.96828	-9.7356	-0.118094	-0.00680207	-0.0877795	-9.26134	1.30E-15	-0.43083	0	0	0.000437833	1.14083	-21.7153	-5.69904	252.861	345.871	641.157	390.806	390.806	390.806	-2.62227	-92.8792	-0.736644	360.653	339.984	237.872	185.965	185.965	185.965	-92.9173	1.24585	2.09247	37.182	4.81581	1.22024	0.168485	0.0437017	1.5155	137.296	-6.05945	-1.36524	0	0	0.124949
2860	0	6.48593	0	0	6.58515	1.98904	-9.93769	-0.122987	-0.00758368	-0.0693887	-10.3027	-3.48E-15	-0.408661	0	0	0.000655365	1.08884	-21.3444	-6.18346	251.354	345.044	640.029	390.681	390.681	390.681	-2.89958	-92.5224	-1.07538	356.388	338.888	236.122	185.965	185.965	185.965	-92.5684	1.21048	2.48865	36.7313	4.87806	1.57772	0.206159	0.0577689	1.52443	99.3987	-1.60668	0.00359457	0	0	0.0972073
2861	0	6.52711	0	0	6.62991	2.00378	-10.081	-0.12839	-0.00656906	-0.0535295	-11.2404	2.14E-15	-0.0458573	0	0	0.000890586	1.03722	-20.9273	-6.66303	249.614	344.262	638.834	390.567	390.567	390.567	-3.18465	-92.1491	-1.40477	351.756	337.781	234.252	185.965	185.965	185.965	-92.2038	1.18313	2.88437	36.244	4.9405	1.93814	0.241711	0.0755577	1.53802	64.4204	4.88461	1.11108	0	0	0.0656782
2862	0	6.56658	0	0	6.67174	2.01231	-10.1639	-0.134165	-0.00386213	-0.0404431	-12.0863	3.06E-15	0.617799	0	0	0.000993516	0.984811	-20.4674	-7.13039	247.65	343.535	637.585	390.467	390.467	390.467	-3.47383	-91.7659	-1.72003	346.836	336.671	232.297	185.965	185.965	185.965	-91.8299	1.16446	3.27426	35.7252	5.00292	2.29313	0.274256	0.0967673	1.5557	32.9223	13.2763	1.92939	0	0	0.0325916
2863	0	6.60098	0	0	6.70728	2.0151	-10.191	-0.140245	0.000138052	-0.0299298	-12.873	-3.71E-15	1.49638	0	0	0.000876844	0.930522	-19.9688	-7.57833	245.478	342.871	636.299	390.381	390.381	390.381	-3.76054	-91.3769	-2.01484	341.695	335.574	230.292	185.965	185.965	185.965	-91.4509	1.1543	3.65017	35.1801	5.06501	2.63433	0.303583	0.120746	1.57672	4.88305	23.1818	2.46366	0	0	-0.000387545
2864	0	6.62787	0	0	6.73418	2.01306	-10.1712	-0.146509	0.00495125	-0.0217563	-13.6339	-1.49E-15	2.48474	0	0	0.000554039	0.8733	-19.4365	-7.99987	243.117	342.281	634.994	390.311	390.311	390.311	-4.03622	-90.9848	-2.28198	336.386	334.515	228.268	185.965	185.965	185.965	-91.0688	1.15193	4.00211	34.6149	5.1266	2.95349	0.329123	0.146325	1.59957	-19.7158	34.0198	2.73301	0	0	-0.0316851
2865	0	6.64633	0	0	6.75178	2.00743	-10.1165	-0.152788	0.010031	-0.0155171	-14.3926	1.24E-15	3.46742	0	0	0.000128234	0.812301	-18.876	-8.38862	240.589	341.772	633.687	390.258	390.258	390.258	-4.29166	-90.5918	-2.514	330.952	333.524	226.26	185.965	185.965	185.965	-90.6856	1.15643	4.31947	34.0354	5.18736	3.24304	0.350756	0.172392	1.62279	-41.1528	45.1808	2.76691	0	0	-0.0602338
2866	0	6.65746	0	0	6.76147	1.99953	-10.0397	-0.158827	0.0148106	-0.010731	-15.1484	2.26E-15	4.33214	0	0	-0.000248804	0.746847	-18.2932	-8.73884	237.92	341.351	632.396	390.222	390.222	390.222	-4.51821	-90.2005	-2.70403	325.431	332.63	224.299	185.965	185.965	185.965	-90.3034	1.16707	4.59233	33.4481	5.24702	3.496	0.368446	0.197663	1.64478	-59.7549	55.9758	2.6121	0	0	-0.0852744
2867	0	6.66455	0	0	6.76683	1.99061	-9.95289	-0.164231	0.0188485	-0.00709706	-15.8674	-1.45E-15	4.99003	0	0	-0.000434325	0.676502	-17.6939	-9.04554	235.136	341.027	631.138	390.201	390.201	390.201	-4.70883	-89.8145	-2.84649	319.851	331.862	222.418	185.965	185.965	185.965	-89.9253	1.18357	4.81251	32.8588	5.30542	3.70622	0.381569	0.220677	1.66383	-75.5062	65.7101	2.31348	0	0	-0.105912
2868	0	6.67246	0	0	6.77311	1.9817	-9.86627	-0.168547	0.0216952	-0.00429062	-16.4912	-3.23E-15	5.36846	0	0	-0.000338246	0.601049	-17.0841	-9.30468	232.261	340.804	629.927	390.196	390.196	390.196	-4.85894	-89.4382	-2.93758	314.237	331.241	220.644	185.965	185.965	185.965	-89.5554	1.20617	4.97448	32.2731	5.36234	3.8686	0.38973	0.240048	1.67839	-88.4011	73.7059	1.92494	0	0	-0.121557
2869	0	6.68695	0	0	6.78616	1.97355	-9.78685	-0.17136	0.0231203	-0.00225112	-16.956	-2.93E-15	5.43544	0	0	4.99E-05	0.520523	-16.4691	-9.51318	229.322	340.688	628.774	390.204	390.204	390.204	-4.96685	-89.0765	-2.97584	308.612	330.782	219	185.965	185.965	185.965	-89.1984	1.2355	5.07602	31.696	5.41768	3.97914	0.392468	0.254651	1.68752	-98.2071	79.4625	1.48807	0	0	-0.131683
2870	0	6.71318	0	0	6.81138	1.96652	-9.71838	-0.172505	0.0230707	-0.000953932	-17.2223	-6.84E-16	5.19473	0	0	0.000668716	0.435157	-15.8537	-9.66891	226.339	340.682	627.689	390.226	390.226	390.226	-5.03375	-88.7335	-2.96239	302.991	330.492	217.504	185.965	185.965	185.965	-88.8586	1.27241	5.11841	31.1317	5.47129	4.03498	0.389327	0.263555	1.69082	-104.652	82.6132	1.04285	0	0	-0.136052
2871	0	6.75532	0	0	6.85297	1.96068	-9.66153	-0.172095	0.021573	-0.000419272	-17.2861	-3.73E-15	4.67384	0	0	0.00141998	0.345409	-15.2422	-9.77074	223.331	340.789	626.677	390.26	390.26	390.26	-5.06348	-88.4122	-2.90072	297.388	330.365	216.162	185.965	185.965	185.965	-88.5388	1.31777	5.10614	30.5836	5.52308	4.03446	0.380266	0.2661	1.6885	-107.645	82.9427	0.628074	0	0	-0.13493
2872	0	6.81608	0	0	6.91364	1.95584	-9.61438	-0.170386	0.0188831	-0.000583362	-17.1692	4.31E-15	3.93299	0	0	0.00220454	0.25182	-14.6378	-9.81847	220.313	341.008	625.737	390.305	390.305	390.305	-5.06205	-88.1141	-2.79621	291.812	330.392	214.973	185.965	185.964	185.965	-88.2411	1.37237	5.04642	30.0542	5.57312	3.97703	0.365751	0.262015	1.68108	-107.355	80.5108	0.270194	0	0	-0.129105
2873	0	6.89694	0	0	6.99482	1.95161	-9.57312	-0.16773	0.0151703	-0.00134664	-16.912	1.69E-15	3.02987	0	0	0.00295375	0.155124	-14.0431	-9.81281	217.296	341.341	624.869	390.362	390.362	390.362	-5.03703	-87.8395	-2.65562	286.266	330.552	213.93	185.965	185.965	185.965	-87.9659	1.43693	4.94834	29.5451	5.62129	3.86336	0.346572	0.251394	1.66969	-104.16	75.4453	0.000801013	0	0	-0.119648
2874	0	6.99825	0	0	7.09674	1.94746	-9.53266	-0.164467	0.0107746	-0.00249418	-16.5598	-2.18E-15	2.03951	0	0	0.0036357	0.056054	-13.46	-9.75528	214.286	341.783	624.066	390.431	390.431	390.431	-4.99686	-87.5878	-2.48654	280.749	330.822	213.02	185.964	185.965	185.965	-87.7131	1.51203	4.82214	29.057	5.66771	3.69512	0.323871	0.234639	1.65537	-98.6634	68.0915	-0.161492	0	0	-0.107828
2875	0	7.11947	0	0	7.21871	1.9428	-9.48715	-0.161007	0.00601479	-0.00389748	-16.1649	3.83E-15	1.03283	0	0	0.00425252	-0.0446032	-12.8893	-9.64823	211.286	342.33	623.323	390.512	390.512	390.512	-4.95028	-87.3575	-2.29674	275.259	331.175	212.227	185.965	185.965	185.965	-87.4816	1.59813	4.67844	28.5903	5.71256	3.475	0.298753	0.212571	1.63937	-91.4414	58.9568	-0.214797	0	0	-0.0947685
2876	0	7.25947	0	0	7.35945	1.93702	-9.43079	-0.157592	0.00120422	-0.00529184	-15.7623	2.67E-15	0.0753379	0	0	0.00482193	-0.145998	-12.3315	-9.49473	208.294	342.977	622.63	390.605	390.605	390.605	-4.90567	-87.1471	-2.09367	269.791	331.583	211.535	185.965	185.965	185.965	-87.2701	1.69556	4.52743	28.1443	5.7559	3.20668	0.272505	0.186172	1.62273	-83.1994	48.5679	-0.155469	0	0	-0.0815239
2877	0	7.41663	0	0	7.51724	1.92957	-9.35806	-0.154483	-0.00331346	-0.00664892	-15.3851	-2.45E-15	-0.771758	0	0	0.00536217	-0.247309	-11.7866	-9.29847	205.306	343.714	621.977	390.71	390.71	390.71	-4.87046	-86.9547	-1.88411	264.34	332.016	210.927	185.965	185.965	185.965	-87.0774	1.80445	4.37831	27.718	5.79783	2.89464	0.245954	0.156701	1.60671	-74.3493	37.5559	-0.00130612	0	0	-0.0687133
2878	0	7.58927	0	0	7.69017	1.91999	-9.26455	-0.1517	-0.00725755	-0.00774547	-15.0399	-2.03E-15	-1.46204	0	0	0.005873	-0.34768	-11.2538	-9.06378	202.318	344.534	621.357	390.825	390.825	390.825	-4.85074	-86.779	-1.67372	258.9	332.45	210.388	185.965	185.965	185.965	-86.9019	1.9247	4.23865	27.31	5.83848	2.54418	0.219997	0.125505	1.59199	-65.4129	26.5645	0.226222	0	0	-0.0569084
2879	0	7.77523	0	0	7.876	1.90797	-9.14711	-0.149364	-0.0104348	-0.00857183	-14.7399	2.93E-15	-1.96782	0	0	0.00634108	-0.446248	-10.7324	-8.79547	199.319	345.424	620.759	390.949	390.949	390.949	-4.85074	-86.6183	-1.46695	253.468	332.864	209.905	185.965	185.965	185.965	-86.7425	2.0559	4.11409	26.9183	5.87782	2.16123	0.195145	0.0938072	1.57922	-56.6601	16.1102	0.502789	0	0	-0.0463411
2880	0	7.97224	0	0	8.07236	1.89336	-9.00426	-0.147426	-0.0127168	-0.00904182	-14.4803	1.12E-15	-2.27825	0	0	0.00673393	-0.54212	-10.2212	-8.4988	196.302	346.375	620.178	391.079	391.079	391.079	-4.87269	-86.4714	-1.26684	248.04	333.242	209.468	185.965	185.965	185.965	-86.598	2.19729	4.00805	26.5409	5.91562	1.75236	0.171929	0.0627696	1.56868	-48.3717	6.64253	0.801696	0	0	-0.0371753
2881	0	8.17778	0	0	8.2767	1.87616	-8.83593	-0.14589	-0.0141363	-0.00917844	-14.2602	-2.56E-15	-2.40598	0	0	0.00701998	-0.634374	-9.71879	-8.17932	193.257	347.376	619.607	391.213	391.213	391.213	-4.91699	-86.337	-1.0752	242.614	333.574	209.066	185.965	185.965	185.965	-86.467	2.34771	3.92196	26.175	5.95156	1.32447	0.150437	0.0332946	1.56057	-40.6283	-1.58352	1.10197	0	0	-0.0293612
2882	0	8.3892	0	0	8.48629	1.85653	-8.64363	-0.14472	-0.0146855	-0.0090075	-14.0755	-1.81E-15	-2.36755	0	0	0.00716957	-0.722101	-9.22382	-7.84277	190.173	348.416	619.042	391.346	391.346	391.346	-4.98216	-86.214	-0.892732	237.191	333.855	208.692	185.965	185.965	185.965	-86.3484	2.5057	3.85532	25.8179	5.98512	0.884765	0.130724	0.00623158	1.55495	-33.459	-8.32445	1.37471	0	0	-0.0228093
2883	0	8.60356	0	0	8.69825	1.83475	-8.43002	-0.14385	-0.0145937	-0.00860994	-13.9193	1.56E-15	-2.20526	0	0	0.00717096	-0.804309	-8.73475	-7.49496	187.04	349.484	618.479	391.476	391.476	391.476	-5.06541	-86.101	-0.719218	231.773	334.086	208.341	185.965	185.965	185.965	-86.2409	2.66951	3.80619	25.4662	6.0154	0.440527	0.112589	-0.0181198	1.55181	-26.7886	-13.6871	1.61476	0	0	-0.0173024
2884	0	8.81791	0	0	8.90968	1.81119	-8.19874	-0.143244	-0.0138947	-0.00810738	-13.7881	-4.03E-15	-1.94429	0	0	0.00702111	-0.880066	-8.24998	-7.14155	183.85	350.571	617.919	391.597	391.597	391.597	-5.16291	-85.9971	-0.553851	226.36	334.271	208.007	185.965	185.965	185.965	-86.1431	2.83719	3.77154	25.1165	6.04154	-0.00113864	0.0955158	-0.0394009	1.55068	-20.4117	-17.6401	1.80146	0	0	-0.0125586
2885	0	9.02924	0	0	9.11769	1.78632	-7.9542	-0.142845	-0.0128468	-0.00753667	-13.6778	1.79E-15	-1.63173	0	0	0.00673935	-0.948439	-7.76793	-6.78807	180.592	351.669	617.359	391.708	391.708	391.708	-5.27019	-85.9008	-0.395381	220.957	334.418	207.687	185.965	185.965	185.965	-86.0536	3.00673	3.74765	24.7651	6.06233	-0.433309	0.0792573	-0.0576233	1.5512	-14.2656	-20.4032	1.9337	0	0	-0.00836172
2886	0	9.23468	0	0	9.31948	1.7606	-7.70106	-0.142571	-0.0115618	-0.00704485	-13.5819	6.12E-16	-1.29904	0	0	0.00634806	-1.00852	-7.28699	-6.43975	177.258	352.772	616.801	391.805	391.805	391.805	-5.38262	-85.8111	-0.242337	215.566	334.537	207.378	185.965	185.965	185.965	-85.9711	3.17614	3.73057	24.4081	6.07645	-0.849487	0.0634187	-0.0727729	1.55321	-8.16672	-22.1416	2.00639	0	0	-0.00440699
2887	0	9.43151	0	0	9.51241	1.73452	-7.44409	-0.142401	-0.0102601	-0.00660624	-13.5007	-3.62E-15	-0.98613	0	0	0.00588321	-1.05949	-6.80561	-6.10136	173.84	353.873	616.246	391.885	391.885	391.885	-5.49564	-85.7268	-0.0932777	210.19	334.64	207.078	185.965	185.965	185.965	-85.8941	3.34351	3.71639	24.0417	6.08257	-1.2438	0.0476745	-0.0851289	1.55618	-2.07708	-23.1389	2.02625	0	0	-0.000474899
2888	0	9.61713	0	0	9.69405	1.70852	-7.18765	-0.142303	-0.0091407	-0.0063729	-13.4342	7.15E-16	-0.728056	0	0	0.00538015	-1.10062	-6.32223	-5.77725	170.33	354.968	615.694	391.948	391.948	391.948	-5.60516	-85.6468	0.0531953	204.832	334.736	206.784	185.965	185.965	185.965	-85.8213	3.50716	3.70153	23.662	6.07928	-1.61101	0.0316084	-0.0950332	1.55994	4.17442	-23.6808	1.99516	0	0	0.00374976
2889	0	9.78934	0	0	9.86224	1.68298	-6.9354	-0.142288	-0.00832814	-0.00627635	-13.3862	3.61E-15	-0.547164	0	0	0.0048676	-1.13133	-5.83541	-5.47128	166.72	356.052	615.148	391.993	391.993	391.993	-5.70793	-85.5702	0.198006	199.494	334.836	206.496	185.965	185.965	185.965	-85.7515	3.66566	3.68328	23.2654	6.06529	-1.94662	0.0152275	-0.102902	1.56413	10.4952	-24.0195	1.92414	0	0	0.00836844
2890	0	9.94631	0	0	10.0152	1.65816	-6.68999	-0.142343	-0.00795535	-0.00635515	-13.3574	1.24E-15	-0.460736	0	0	0.00436655	-1.15114	-5.34376	-5.18673	163.006	357.124	614.609	392.02	392.02	392.02	-5.80165	-85.4961	0.341696	194.176	334.946	206.212	185.965	185.965	185.965	-85.6837	3.81793	3.65978	22.8485	6.03938	-2.24697	-0.00154049	-0.109131	1.5685	16.8778	-24.3705	1.82017	0	0	0.0135126
2891	0	10.0865	0	0	10.1515	1.6342	-6.45285	-0.142442	-0.00797688	-0.00655813	-13.3463	3.27E-15	-0.461929	0	0	0.0038818	-1.15975	-4.84605	-4.92638	159.179	358.181	614.08	392.029	392.029	392.03	-5.88521	-85.424	0.484251	188.88	335.071	205.932	185.965	185.965	185.965	-85.6173	3.96326	3.6303	22.4086	6.00046	-2.50909	-0.0185561	-0.11395	1.57284	23.215	-24.7951	1.68916	0	0	0.0191978
2892	0	10.209	0	0	10.2702	1.61112	-6.22426	-0.142618	-0.00840272	-0.00686401	-13.3552	-8.88E-16	-0.542732	0	0	0.00341672	-1.157	-4.34114	-4.69237	155.235	359.222	613.562	392.023	392.023	392.023	-5.9585	-85.3534	0.625191	183.604	335.213	205.658	185.965	185.965	185.965	-85.5519	4.10126	3.59508	21.943	5.94756	-2.73092	-0.0358264	-0.117619	1.57688	29.4559	-25.3773	1.54205	0	0	0.0254414
2893	0	10.3132	0	0	10.3707	1.58886	-6.00354	-0.142811	-0.0090799	-0.00720472	-13.3764	-8.19E-16	-0.675665	0	0	0.00296258	-1.14286	-3.82805	-4.4864	151.169	360.245	613.056	392.001	392.001	392.001	-6.02234	-85.2846	0.763666	178.349	335.369	205.388	185.965	185.965	185.965	-85.4875	4.23186	3.55514	21.4498	5.87991	-2.91097	-0.0529805	-0.120226	1.58052	35.4244	-26.0309	1.38412	0	0	0.0321143
2894	0	10.3988	0	0	10.4527	1.56727	-5.78933	-0.143016	-0.00990156	-0.0075511	-13.4064	-2.92E-15	-0.835388	0	0	0.00251375	-1.11742	-3.30599	-4.3096	146.978	361.251	612.565	391.966	391.966	391.966	-6.07806	-85.2176	0.898621	173.114	335.539	205.126	185.965	185.965	185.965	-85.4243	4.35521	3.51202	20.9274	5.7968	-3.04842	-0.0699722	-0.121947	1.58355	41.0883	-26.717	1.22332	0	0	0.0391775
2895	0	10.4656	0	0	10.516	1.54619	-5.57998	-0.143231	-0.0107279	-0.00788008	-13.441	3.99E-15	-0.99485	0	0	0.00206333	-1.08091	-2.77428	-4.1627	142.658	362.238	612.089	391.921	391.921	391.921	-6.1273	-85.1525	1.02904	167.898	335.719	204.873	185.965	185.965	185.965	-85.3627	4.47162	3.4674	20.3747	5.69768	-3.14293	-0.0866794	-0.122807	1.58592	46.3907	-27.3075	1.06149	0	0	0.0465627
2896	0	10.514	0	0	10.5609	1.52544	-5.37382	-0.143408	-0.0114728	-0.00814685	-13.4721	3.41E-15	-1.13487	0	0	0.00160595	-1.03358	-2.23245	-4.04607	138.207	363.206	611.63	391.867	391.867	391.867	-6.17166	-85.0899	1.15397	162.702	335.904	204.629	185.965	185.965	185.965	-85.3032	4.58146	3.42289	19.7911	5.58199	-3.1946	-0.10307	-0.122917	1.58764	51.3143	-27.7591	0.905843	0	0	0.0542097
2897	0	10.544	0	0	10.5875	1.50489	-5.16942										-0.97578	-1.68013	-3.95976	133.624	364.155	611.189	391.807	391.807	391.807	-6.21251	-85.0301	1.27274	157.524	336.092	204.397	185.965	185.965	185.965	-85.2462	4.68513	3.37981	19.1763	5.44923	-3.20381
2898	0	10.5557	0	0	10.5959	1.48443	-4.96586										-0.907896	-1.11707	-3.90366	128.909	365.086	610.767	391.743	391.743	391.743	-6.2508	-84.9733	1.38499	152.364	336.281	204.178	185.965	185.965	185.965	-85.192	4.78297	3.33898	18.5303	5.29902	-3.17122
2899	0	10.5492	0	0	10.5862	1.46402	-4.76265										-0.830309	-0.543132	-3.8775	124.06	365.997	610.366	391.677	391.677	391.677	-6.28712	-84.9195	1.49062	147.223	336.469	203.971	185.964	185.964	185.965	-85.1408	4.87528	3.30085	17.8533	5.1309	-3.09763
2900	0	10.5245	0	0	10.5583	1.44363	-4.55956										-0.743428	0.0417926	-3.88091	119.079	366.89	609.985	391.612	391.612	391.612	-6.32177	-84.8689	1.58973	142.1	336.657	203.778	185.965	185.965	185.965	-85.0925	4.9623	3.26553	17.1457	4.94448	-2.98395
Trajectories
120
		sdk:LASI			sdk:RASI			sdk:LPSI			sdk:RPSI			sdk:LTHI			sdk:LKNE			sdk:LTIB			sdk:LANK			sdk:LHEE			sdk:LTOE			sdk:RTHI			sdk:RKNE			sdk:RTIB			sdk:RANK			sdk:RHEE			sdk:RTOE
Frame	Sub Frame	X	Y	Z	X	Y	Z	X	Y	Z	X	Y	Z	X	Y	Z	X	Y	Z	X	Y	Z	X	Y	Z	X	Y	Z	X	Y	Z	X	Y	Z	X	Y	Z	X	Y	Z	X	Y	Z	X	Y	Z	X	Y	Z
		mm	mm	mm	mm	mm	mm	mm	mm	mm	mm	mm	mm	mm	mm	mm	mm	mm	mm	mm	mm	mm	mm	mm	mm	mm	mm	mm	mm	mm	mm	mm	mm	mm	mm	mm	mm	mm	mm	mm	mm	mm	mm	mm	mm	mm	mm	mm	mm
2201	0	111.824	393.197	1081.25	107.293	165.289	1058.64	-70.6564	326.297	1127.91	-69.6463	238.891	1124.73	97.9234	472.34	903.767	213.239	412.308	651.704	231.882	418.536	512.752	260.854	375.292	252.723	205.507	336.611	233.531	394.437	351.89	267.067	-14.7824	108.346	884.289	-68.433	156.519	610.008	-79.6062	159.045	481.952	-162.449	219.495	222.76	-206.774	253.334	227.403	-14.8341	234.884	195.457
2202	0	112.913	392.733	1080.66	107.077	164.736	1057.75	-69.9238	326.548	1127.27	-69.345	239.179	1123.98	99.2511	472.286	903.384	214.163	412.014	651.157	235.333	418.388	512.539	269.665	375.123	253.021	214.154	337.108	232.969	403.127	350.113	269.631	-15.9198	108.473	883.599	-71.1127	156.928	609.735	-83.1636	159.376	481.757	-167.797	219.874	223.199	-212.015	253.765	228.222	-20.3447	234.986	195.245
2203	0	114.102	392.266	1080.06	106.913	164.179	1056.89	-69.0927	326.846	1126.63	-68.9589	239.513	1123.24	100.704	472.187	902.98	215.062	411.691	650.55	238.4	418.226	512.277	277.311	374.987	253.27	221.646	337.602	232.477	410.649	348.477	271.808	-16.9835	108.607	882.944	-73.6633	157.346	609.501	-86.6222	159.708	481.614	-173.117	220.235	223.719	-217.222	254.172	229.133	-25.8448	235.068	195.045
2204	0	115.392	391.799	1079.47	106.811	163.623	1056.08	-68.1611	327.187	1125.99	-68.4825	239.893	1122.51	102.281	472.041	902.567	215.944	411.336	649.897	241.082	418.044	511.96	283.755	374.874	253.424	227.94	338.079	232.014	416.968	346.979	273.541	-17.9668	108.747	882.33	-76.0791	157.771	609.312	-89.9777	160.039	481.528	-178.409	220.571	224.33	-222.393	254.546	230.147	-31.338	235.131	194.855
2205	0	116.782	391.334	1078.89	106.782	163.075	1055.3	-67.127	327.57	1125.36	-67.9102	240.313	1121.79	103.978	471.852	902.152	216.808	410.947	649.209	243.378	417.835	511.579	288.976	374.776	253.443	233.01	338.529	231.54	422.057	345.608	274.779	-18.8621	108.892	881.765	-78.3545	158.2	609.174	-93.2259	160.367	481.507	-183.67	220.874	225.041	-227.53	254.879	231.273	-36.8272	235.179	194.676
2206	0	118.271	390.875	1078.33	106.839	162.54	1054.58	-65.9888	327.992	1124.74	-67.2365	240.772	1121.1	105.789	471.621	901.743	217.655	410.522	648.492	245.292	417.594	511.129	292.972	374.684	253.294	236.848	338.946	231.022	425.906	344.357	275.485	-19.6606	109.042	881.253	-80.4839	158.631	609.091	-96.3632	160.69	481.557	-188.899	221.139	225.86	-232.63	255.167	232.52	-42.3153	235.214	194.506
2207	0	119.859	390.427	1077.8	106.992	162.024	1053.9	-64.7454	328.45	1124.16	-66.4562	241.265	1120.44	107.705	471.351	901.346	218.48	410.062	647.755	246.828	417.316	510.603	295.755	374.592	252.952	239.461	339.327	230.434	428.519	343.214	275.633	-20.3526	109.197	880.799	-82.4624	159.063	609.069	-99.3859	161.007	481.684	-194.096	221.363	226.797	-237.694	255.406	233.898	-47.804	235.239	194.344
2208	0	121.545	389.993	1077.31	107.255	161.534	1053.29	-63.396	328.939	1123.6	-65.5645	241.787	1119.82	109.718	471.046	900.966	219.276	409.568	646.999	247.993	416.999	509.998	297.36	374.494	252.402	240.877	339.668	229.757	429.921	342.164	275.211	-20.9278	109.355	880.407	-84.2851	159.495	609.111	-102.291	161.318	481.894	-199.257	221.543	227.86	-242.721	255.594	235.416	-53.2943	235.256	194.191
2209	0	123.327	389.578	1076.86	107.64	161.074	1052.73	-61.9406	329.456	1123.08	-64.5573	242.334	1119.25	111.815	470.712	900.604	220.032	409.043	646.228	248.799	416.643	509.309	297.839	374.385	251.638	241.144	339.97	228.98	430.156	341.192	274.225	-21.3749	109.516	880.078	-85.9478	159.929	609.223	-105.076	161.621	482.193	-204.382	221.679	229.056	-247.707	255.732	237.082	-58.786	235.267	194.047
2210	0	125.203	389.186	1076.46	108.159	160.651	1052.25	-60.3796	329.996	1122.61	-63.4312	242.9	1118.72	113.984	470.354	900.265	220.739	408.492	645.442	249.258	416.248	508.536	297.262	374.26	250.663	240.331	340.233	228.1	429.289	340.278	272.695	-21.6826	109.679	879.815	-87.4458	160.364	609.405	-107.737	161.919	482.585	-209.468	221.774	230.391	-252.65	255.823	238.905	-64.2781	235.271	193.911
2211	0	127.172	388.823	1076.12	108.823	160.271	1051.83	-58.7146	330.555	1122.19	-62.1839	243.478	1118.25	116.21	469.978	899.947	221.382	407.922	644.64	249.385	415.82	507.679	295.717	374.117	249.488	238.523	340.456	227.124	427.41	339.402	270.656	-21.839	109.843	879.617	-88.7747	160.803	609.661	-110.271	162.211	483.076	-214.513	221.83	231.871	-257.547	255.873	240.89	-69.7688	235.269	193.786
2212	0	129.23	388.492	1075.84	109.642	159.938	1051.48	-56.9482	331.127	1121.82	-60.8141	244.064	1117.84	118.479	469.591	899.653	221.951	407.341	643.822	249.2	415.364	506.74	293.307	373.95	248.135	235.826	340.64	226.064	424.628	338.544	268.158	-21.8328	110.008	879.484	-89.9289	161.248	609.991	-112.674	162.5	483.668	-219.513	221.852	233.502	-262.392	255.889	243.045	-75.2558	235.26	193.672
2213	0	131.372	388.199	1075.63	110.623	159.658	1051.21	-55.0839	331.708	1121.51	-59.3221	244.65	1117.48	120.775	469.201	899.382	222.434	406.758	642.986	248.722	414.888	505.725	290.146	373.759	246.631	232.356	340.784	224.94	421.072	337.685	265.26	-21.6525	110.174	879.412	-90.9015	161.702	610.394	-114.94	162.785	484.365	-224.464	221.844	235.286	-267.179	255.878	245.374	-80.7366	235.242	193.57
2214	0	133.594	387.947	1075.48	111.773	159.434	1051.01	-53.1264	332.29	1121.26	-57.7095	245.229	1117.2	123.082	468.814	899.133	222.819	406.185	642.134	247.974	414.4	504.641	286.358	373.541	245.009	228.24	340.889	223.78	416.887	336.808	262.033	-21.2876	110.341	879.398	-91.6839	162.167	610.867	-117.061	163.069	485.168	-229.361	221.813	237.227	-271.9	255.847	247.88	-86.2088	235.213	193.481
2215	0	135.888	387.742	1075.4	113.094	159.273	1050.89	-51.082	332.871	1121.08	-55.9797	245.796	1116.97	125.384	468.44	898.907	223.098	405.634	641.266	246.981	413.912	503.498	282.067	373.296	243.307	223.611	340.955	222.613	412.227	335.906	258.551	-20.7285	110.51	879.437	-92.265	162.645	611.405	-119.026	163.35	486.076	-234.195	221.761	239.327	-276.544	255.806	250.569	-91.6708	235.169	193.406
2216	0	138.247	387.587	1075.38	114.588	159.177	1050.84	-48.9578	333.443	1120.96	-54.138	246.344	1116.81	127.664	468.085	898.704	223.266	405.116	640.386	245.77	413.434	502.308	277.401	373.026	241.565	218.598	340.984	221.474	407.25	334.974	254.891	-19.9665	110.681	879.521	-92.6306	163.138	612.001	-120.819	163.628	487.088	-238.958	221.692	241.59	-281.098	255.759	253.443	-97.1217	235.108	193.345
2217	0	140.662	387.485	1075.43	116.253	159.149	1050.87	-46.7626	334.001	1120.91	-52.1912	246.867	1116.72	129.908	467.757	898.525	223.318	404.643	639.498	244.368	412.979	501.084	272.478	372.735	239.823	213.327	340.979	220.396	402.106	334.018	251.126	-18.9946	110.856	879.644	-92.7635	163.646	612.647	-122.422	163.903	488.2	-243.636	221.607	244.016	-285.546	255.713	256.505	-102.563	235.027	193.298
2218	0	143.123	387.44	1075.55	118.082	159.194	1050.98	-44.506	334.542	1120.93	-50.1481	247.36	1116.7	132.099	467.464	898.371	223.254	404.226	638.609	242.801	412.557	499.842	267.404	372.428	238.12	207.908	340.945	219.411	396.927	333.052	247.327	-17.8074	111.037	879.797	-92.643	164.169	613.33	-123.813	164.17	489.404	-248.213	221.506	246.609	-289.868	255.671	259.761	-107.996	234.924	193.262
2219	0	145.617	387.453	1075.74	120.068	159.312	1051.15	-42.1992	335.06	1121.02	-48.0194	247.817	1116.73	134.225	467.212	898.245	223.075	403.875	637.725	241.097	412.18	498.598	262.272	372.114	236.491	202.438	340.891	218.546	391.823	332.098	243.556	-16.4012	111.226	879.97	-92.245	164.704	614.036	-124.963	164.428	490.693	-252.67	221.389	249.369	-294.039	255.635	263.213	-113.428	234.798	193.235
2220	0	148.134	387.528	1075.99	122.198	159.505	1051.4	-39.8541	335.551	1121.16	-45.8174	248.236	1116.83	136.271	467.007	898.147	222.783	403.598	636.856	239.278	411.856	497.367	257.151	371.802	234.963	196.992	340.824	217.821	386.868	331.184	239.868	-14.7745	111.426	880.153	-91.5423	165.249	614.75	-125.843	164.671	492.056	-256.984	221.252	252.3	-298.033	255.605	266.869	-118.866	234.653	193.212
2221	0	150.66	387.664	1076.3	124.456	159.773	1051.71	-37.4834	336.012	1121.37	-43.5559	248.612	1116.99	138.225	466.855	898.081	222.383	403.402	636.008	237.366	411.595	496.164	252.091	371.503	233.56	191.621	340.755	217.247	382.097	330.341	236.307	-12.9281	111.638	880.336	-90.5052	165.798	615.452	-126.417	164.894	493.479	-261.125	221.091	255.404	-301.815	255.579	270.732	-124.319	234.495	193.189
2222	0	153.18	387.863	1076.66	126.825	160.116	1052.09	-35.1007	336.441	1121.65	-41.25	248.945	1117.2	140.076	466.761	898.048	221.877	403.29	635.191	235.378	411.402	495.003	247.12	371.229	232.293	186.355	340.696	216.827	377.512	329.599	232.906	-10.865	111.865	880.508	-89.1023	166.343	616.125	-126.648	165.091	494.948	-265.062	220.901	258.682	-305.35	255.554	274.81	-129.799	234.33	193.159
2223	0	155.683	388.125	1077.07	129.283	160.533	1052.52	-32.7198	336.837	1121.97	-38.916	249.234	1117.46	141.814	466.727	898.05	221.269	403.264	634.411	233.325	411.282	493.895	242.245	370.989	231.171	181.205	340.655	216.553	373.082	328.984	229.694	-8.59071	112.11	880.659	-87.3015	166.878	616.746	-126.497	165.254	496.445	-268.758	220.678	262.136	-308.596	255.526	279.108	-135.314	234.172	193.117
2224	0	158.154	388.448	1077.53	131.809	161.02	1053.01	-30.3547	337.198	1122.34	-36.571	249.481	1117.77	143.431	466.756	898.086	220.56	403.326	633.672	231.214	411.237	492.847	237.459	370.791	230.192	176.163	340.64	216.411	368.759	328.513	226.687	-6.11302	112.374	880.777	-85.0716	167.393	617.296	-125.925	165.378	497.953	-272.173	220.415	265.766	-311.508	255.49	283.629	-140.875	234.033	193.059
2225	0	160.579	388.831	1078.04	134.377	161.574	1053.55	-28.0196	337.525	1122.76	-34.2325	249.687	1118.11	144.918	466.849	898.156	219.749	403.474	632.977	229.048	411.266	491.865	232.743	370.639	229.351	171.213	340.655	216.384	364.486	328.192	223.899	-3.44211	112.66	880.855	-82.3833	167.878	617.755	-124.893	165.455	499.454	-275.264	220.109	269.572	-314.04	255.44	288.377	-146.485	233.928	192.984
2226	0	162.946	389.27	1078.57	136.962	162.189	1054.13	-25.7281	337.821	1123.22	-31.9181	249.856	1118.49	146.27	467.005	898.258	218.832	403.704	632.326	226.822	411.369	490.949	228.076	370.533	228.637	166.329	340.702	216.45	360.206	328.016	221.336	-0.590281	112.968	880.885	-79.2109	168.323	618.104	-123.367	165.478	500.929	-277.984	219.754	273.55	-316.142	255.371	293.35	-152.141	233.868	192.896
2227	0	165.242	389.762	1079.13	139.537	162.859	1054.75	-23.4936	338.087	1123.71	-29.6455	249.993	1118.89	147.48	467.223	898.388	217.804	404.013	631.716	224.529	411.541	490.1	223.43	370.471	228.039	161.486	340.776	216.586	355.873	327.963	219.003	2.42822	113.299	880.858	-75.5337	168.72	618.329	-121.314	165.444	502.361	-280.288	219.35	277.698	-317.767	255.278	298.544	-157.83	233.861	192.806
2228	0	167.457	390.303	1079.72	142.078	163.577	1055.4	-21.3287	338.327	1124.23	-27.4318	250.104	1119.31	148.544	467.5	898.54	216.656	404.397	631.143	222.16	411.777	489.313	218.782	370.446	227.541	156.657	340.872	216.771	351.451	328.004	216.897	5.59748	113.653	880.772	-71.3374	169.06	618.417	-118.709	165.348	503.733	-282.129	218.894	282.006	-318.869	255.154	303.949	-163.526	233.912	192.733
2229	0	169.579	390.888	1080.31	144.56	164.333	1056.07	-19.2452	338.545	1124.76	-25.2931	250.197	1119.74	149.457	467.834	898.71	215.379	404.852	630.603	219.702	412.072	488.583	214.111	370.451	227.129	151.819	340.982	216.983	346.917	328.1	215.014	8.90026	114.03	880.624	-66.6149	169.335	618.362	-115.531	165.189	505.032	-283.462	218.387	286.465	-319.405	254.997	309.548	-169.18	234.017	192.704
2230	0	171.598	391.509	1080.91	146.958	165.118	1056.77	-17.2538	338.747	1125.31	-23.2447	250.278	1120.17	150.217	468.22	898.891	213.961	405.371	630.088	217.142	412.418	487.905	209.397	370.475	226.786	146.953	341.097	217.204	342.26	328.214	213.345	12.3183	114.428	880.412	-61.3669	169.542	618.161	-111.768	164.967	506.247	-284.246	217.832	291.06	-319.338	254.802	315.319	-174.724	234.164	192.756
2231	0	173.507	392.161	1081.5	149.252	165.922	1057.48	-15.3642	338.939	1125.86	-21.3003	250.356	1120.59	150.821	468.654	899.077	212.394	405.95	629.593	214.466	412.811	487.273	204.628	370.511	226.499	142.043	341.208	217.42	337.479	328.308	211.879	15.8327	114.844	880.141	-55.6028	169.678	617.818	-107.416	164.686	507.374	-284.443	217.235	295.774	-318.64	254.568	321.228	-180.064	234.336	192.936
2232	0	175.299	392.837	1082.08	151.422	166.733	1058.2	-13.5849	339.124	1126.42	-19.4722	250.438	1121.01	151.267	469.13	899.263	210.665	406.584	629.112	211.663	413.244	486.68	199.794	370.55	226.253	137.08	341.306	217.616	332.582	328.354	210.602	19.4242	115.276	879.814	-49.3399	169.744	617.344	-102.48	164.351	508.409	-284.021	216.601	300.583	-317.288	254.293	327.237	-185.078	234.508	193.294
2233	0	176.967	393.529	1082.65	153.451	167.542	1058.93	-11.923	339.31	1126.97	-17.7709	250.532	1121.41	151.554	469.643	899.443	208.766	407.269	628.64	208.72	413.713	486.12	194.891	370.587	226.038	132.06	341.387	217.785	327.579	328.336	209.499	23.0738	115.72	879.44	-42.6032	169.743	616.756	-96.9714	163.97	509.355	-282.955	215.942	305.46	-315.274	253.981	333.298	-189.621	234.649	193.882
2234	0	178.506	394.23	1083.19	155.324	168.338	1059.65	-10.3846	339.501	1127.52	-16.205	250.645	1121.8	151.682	470.186	899.614	206.69	408.001	628.173	205.627	414.214	485.588	189.916	370.619	225.844	126.981	341.449	217.92	322.488	328.248	208.551	26.7625	116.172	879.028	-35.4245	169.682	616.076	-90.9105	163.554	510.219	-281.228	215.267	310.374	-312.595	253.634	339.357	-193.528	234.723	194.753
2235	0	179.913	394.935	1083.7	157.031	169.11	1060.37	-8.97416	339.701	1128.06	-14.7809	250.782	1122.16	151.651	470.754	899.772	204.43	408.776	627.71	202.378	414.744	485.08	184.873	370.645	225.661	121.847	341.492	218.017	317.325	328.095	207.74	30.4724	116.629	878.592	-27.841	169.569	615.332	-84.3237	163.115	511.013	-278.827	214.591	315.289	-309.26	253.261	345.356	-196.623	234.695	195.95
2236	0	181.184	395.637	1084.18	158.564	169.849	1061.09	-7.69515	339.915	1128.59	-13.5034	250.947	1122.49	151.461	471.341	899.915	201.983	409.59	627.249	198.966	415.302	484.593	179.764	370.669	225.485	116.661	341.519	218.078	312.109	327.892	207.05	34.1863	117.085	878.146	-19.8938	169.414	614.555	-77.2432	162.665	511.751	-275.749	213.926	320.167	-305.283	252.872	351.231	-198.733	234.53	197.503
2237	0	182.319	396.33	1084.63	159.918	170.55	1061.79	-6.54964	340.145	1129.1	-12.375	251.144	1122.81	151.116	471.941	900.043	199.346	410.44	626.788	195.39	415.888	484.125	174.597	370.693	225.31	111.432	341.537	218.103	306.853	327.659	206.464	37.8883	117.536	877.705	-11.6267	169.231	613.781	-69.7052	162.219	512.451	-271.995	213.289	324.965	-300.687	252.48	356.919	-199.695	234.198	199.422
2238	0	183.316	397.011	1085.05	161.091	171.204	1062.49	-5.53851	340.393	1129.6	-11.3963	251.374	1123.09	150.618	472.549	900.155	196.519	411.323	626.33	191.649	416.5	483.675	169.377	370.723	225.134	106.164	341.553	218.097	301.573	327.42	205.966	41.5639	117.977	877.286	-3.08447	169.029	613.047	-61.749	161.789	513.132	-267.573	212.692	329.638	-295.496	252.101	362.354	-199.376	233.674	201.696
2239	0	184.176	397.677	1085.43	162.083	171.811	1063.19	-4.66151	340.659	1130.09	-10.5661	251.636	1123.36	149.969	473.16	900.251	193.504	412.235	625.875	187.746	417.138	483.24	164.113	370.764	224.954	100.866	341.574	218.063	296.278	327.196	205.544	45.2003	118.405	876.908	5.68821	168.822	612.39	-53.4155	161.388	513.814	-262.492	212.149	334.137	-289.735	251.751	367.473	-197.676	232.946	204.287
2240	0	184.901	398.327	1085.78	162.9	172.367	1063.88	-3.91732	340.943	1130.56	-9.88127	251.93	1123.61	149.174	473.769	900.332	190.304	413.171	625.425	183.686	417.8	482.822	158.812	370.821	224.771	95.5435	341.607	218.007	290.975	327.008	205.187	48.7865	118.816	876.587	14.6477	168.618	611.845	-44.7463	161.028	514.517	-256.765	211.67	338.412	-283.429	251.446	372.212	-194.539	232.011	207.135
2241	0	185.491	398.959	1086.1	163.545	172.874	1064.57	-3.30361	341.244	1131.01	-9.33748	252.252	1123.85	148.236	474.372	900.397	186.922	414.129	624.981	179.476	418.484	482.42	153.48	370.896	224.585	90.2017	341.659	217.934	285.669	326.869	204.883	52.3133	119.207	876.339	23.7519	168.428	611.447	-35.7827	160.717	515.26	-250.407	211.263	342.411	-276.601	251.201	376.514	-189.953	230.879	210.16
2242	0	185.95	399.576	1086.4	164.029	173.334	1065.26	-2.81715	341.558	1131.45	-8.92889	252.598	1124.08	147.159	474.967	900.448	183.366	415.1	624.545	175.123	419.187	482.035	148.124	370.992	224.396	84.8452	341.732	217.849	280.364	326.788	204.625	55.7733	119.575	876.18	32.961	168.26	611.224	-26.5652	160.462	516.059	-243.433	210.932	346.08	-269.271	251.026	380.324	-183.944	229.569	213.271
2243	0	186.282	400.178	1086.67	164.362	173.754	1065.95	-2.45391	341.885	1131.87	-8.64863	252.964	1124.3	145.949	475.549	900.483	179.643	416.08	624.118	170.635	419.904	481.666	142.75	371.109	224.207	79.4772	341.829	217.755	275.059	326.766	204.405	59.1611	119.918	876.124	42.237	168.118	611.2	-17.1328	160.269	516.925	-235.861	210.678	349.368	-261.458	250.928	383.596	-176.573	228.107	216.373
2244	0	186.49	400.768	1086.93	164.555	174.14	1066.66	-2.20915	342.22	1132.28	-8.48899	253.343	1124.52	144.609	476.115	900.503	175.761	417.061	623.7	166.024	420.63	481.313	137.361	371.244	224.019	74.1002	341.949	217.658	269.755	326.799	204.214	62.4725	120.235	876.181	51.5442	168.009	611.396	-7.5231	160.14	517.868	-227.708	210.5	352.227	-253.178	250.91	386.286	-167.919	226.525	219.378
2245	0	186.579	401.349	1087.16	164.621	174.499	1067.38	-2.07753	342.559	1132.67	-8.44167	253.731	1124.75	143.146	476.664	900.504	171.731	418.035	623.292	161.298	421.36	480.976	131.962	371.394	223.833	68.7154	342.091	217.559	264.45	326.88	204.046	65.7049	120.525	876.361	60.8486	167.935	611.824	2.22801	160.075	518.893	-218.995	210.391	354.612	-244.446	250.971	388.361	-158.08	224.857	222.204
2246	0	186.553	401.925	1087.38	164.575	174.839	1068.11	-2.05325	342.901	1133.05	-8.49803	254.121	1124.98	141.564	477.191	900.486	167.564	418.995	622.894	156.471	422.087	480.656	126.554	371.556	223.65	63.3238	342.249	217.462	259.141	326.999	203.897	68.857	120.789	876.668	70.1176	167.9	612.491	12.0863	160.074	519.998	-209.741	210.347	356.485	-235.276	251.106	389.794	-147.153	223.139	224.784
2247	0	186.418	402.499	1087.59	164.429	175.169	1068.87	-2.13008	343.239	1133.4	-8.64927	254.507	1125.23	139.87	477.697	900.448	163.272	419.933	622.505	151.552	422.804	480.351	121.14	371.725	223.473	57.9258	342.419	217.368	253.827	327.144	203.76	71.9278	121.025	877.107	79.3198	167.905	613.398	22.0191	160.133	521.179	-199.966	210.358	357.811	-225.681	251.306	390.565	-135.236	221.402	227.066
2248	0	186.18	403.073	1087.79	164.199	175.496	1069.65	-2.30153	343.573	1133.75	-8.88661	254.886	1125.48	138.07	478.177	900.387	158.871	420.841	622.124	146.555	423.506	480.06	115.721	371.896	223.301	52.5219	342.596	217.278	248.505	327.307	203.631	74.917	121.234	877.676	88.4249	167.952	614.539	31.9956	160.249	522.427	-189.69	210.416	358.565	-215.673	251.562	390.659	-122.421	219.676	229.013
2249	0	185.844	403.651	1087.96	163.898	175.828	1070.44	-2.5609	343.897	1134.07	-9.20143	255.251	1125.75	136.173	478.631	900.302	154.375	421.712	621.751	141.493	424.186	479.784	110.297	372.065	223.135	47.1128	342.774	217.195	243.171	327.478	203.506	77.8244	121.417	878.373	97.4029	168.042	615.904	41.9867	160.418	523.729	-178.929	210.51	358.728	-205.261	251.861	390.07	-108.793	217.987	230.601
2250	0	185.416	404.235	1088.13	163.539	176.17	1071.26	-2.90134	344.208	1134.37	-9.58536	255.598	1126.02	134.185	479.057	900.19	149.802	422.539	621.385	136.379	424.839	479.519	104.869	372.227	222.976	41.6995	342.947	217.118	237.825	327.652	203.381	80.6495	121.573	879.192	106.225	168.175	617.475	51.9653	160.634	525.069	-167.7	210.63	358.286	-194.453	252.189	388.798	-94.4263	216.353	231.822
2251	0	184.902	404.825	1088.27	163.134	176.526	1072.09	-3.31596	344.505	1134.65	-10.0304	255.925	1126.31	132.116	479.453	900.052	145.168	423.318	621.024	131.226	425.458	479.267	99.4366	372.38	222.824	36.2833	343.11	217.049	232.463	327.824	203.253	83.3911	121.702	880.123	114.861	168.352	619.233	61.9063	160.892	526.426	-156.017	210.766	357.236	-183.257	252.534	386.848	-79.3891	214.79	232.68
2252	0	184.31	405.42	1088.38	162.694	176.898	1072.93	-3.79784	344.785	1134.91	-10.5287	256.229	1126.6	129.977	479.819	899.885	140.492	424.043	620.668	126.049	426.04	479.024	93.9999	372.519	222.678	30.8661	343.259	216.987	227.083	327.991	203.119	86.0476	121.806	881.157	123.284	168.572	621.151	71.7871	161.186	527.781	-143.891	210.908	355.581	-171.675	252.88	384.231	-63.7403	213.307	233.186
2253	0	183.646	406.022	1088.48	162.229	177.285	1073.77	-4.34011	345.045	1135.14	-11.0731	256.507	1126.89	127.776	480.154	899.69	135.791	424.712	620.316	120.86	426.581	478.789	88.559	372.643	222.539	25.4496	343.388	216.933	221.684	328.153	202.977	88.6161	121.884	882.278	131.467	168.836	623.2	81.5869	161.511	529.109	-131.331	211.047	353.33	-159.71	253.216	380.964	-47.5308	211.913	233.362
2254	0	182.917	406.627	1088.53	161.747	177.688	1074.62	-4.93596	345.283	1135.35	-11.6564	256.758	1127.17	125.526	480.458	899.466	131.082	425.322	619.967	115.673	427.077	478.561	83.1135	372.751	222.406	20.0356	343.495	216.887	216.265	328.309	202.825	91.0928	121.936	883.471	139.381	169.141	625.348	91.2874	161.86	530.387	-118.34	211.174	350.501	-147.359	253.528	377.071	-30.8034	210.613	233.237
2255	0	182.13	407.234	1088.56	161.255	178.102	1075.45	-5.57866	345.499	1135.52	-12.2722	256.98	1127.45	123.237	480.731	899.212	126.383	425.871	619.618	110.499	427.528	478.339	77.6632	372.841	222.279	14.6253	343.578	216.851	210.827	328.461	202.662	93.473	121.963	884.72	147.002	169.486	627.562	100.872	162.229	531.593	-104.923	211.281	347.12	-134.619	253.802	372.579	-13.5934	209.411	232.844
2256	0	181.294	407.839	1088.54	160.758	178.524	1076.26	-6.26162	345.69	1135.66	-12.9138	257.175	1127.71	120.922	480.974	898.93	121.708	426.361	619.271	105.351	427.93	478.12	72.2078	372.914	222.156	9.21942	343.634	216.823	205.369	328.609	202.489	95.7507	121.965	886.005	154.304	169.868	629.806	110.328	162.613	532.704	-91.0763	211.362	343.219	-121.485	254.028	367.524	4.07015	208.314	232.222
2257	0	180.415	408.439	1088.49	160.263	178.948	1077.04	-6.97837	345.856	1135.77	-13.5753	257.34	1127.96	118.593	481.188	898.62	117.073	426.791	618.923	100.238	428.286	477.902	66.7471	372.97	222.039	3.81794	343.662	216.805	199.894	328.752	202.306	97.9196	121.943	887.308	161.265	170.285	632.043	119.641	163.007	533.701	-76.7986	211.411	338.839	-107.949	254.194	361.946	22.1631	207.33	231.412
2258	0	179.5	409.03	1088.39	159.771	179.368	1077.78	-7.72257	345.996	1135.84	-14.2507	257.476	1128.18	116.263	481.374	898.282	112.491	427.163	618.573	95.1693	428.595	477.686	61.2812	373.009	221.926	-1.57992	343.662	216.796	194.405	328.891	202.114	99.9727	121.898	888.609	167.865	170.732	634.238	128.802	163.407	534.564	-62.0848	211.422	334.027	-94.0046	254.289	355.894	40.6646	206.471	230.462
2259	0	178.559	409.609	1088.25	159.286	179.78	1078.46	-8.48808	346.11	1135.87	-14.9344	257.584	1128.36	113.942	481.533	897.917	107.972	427.482	618.221	90.1538	428.86	477.467	55.8101	373.033	221.817	-6.97559	343.636	216.797	188.905	329.025	201.914	101.903	121.832	889.888	174.086	171.206	636.356	137.802	163.81	535.281	-46.9305	211.393	328.836	-79.6445	254.303	349.42	59.5553	205.753	229.42
2260	0	177.597	410.171	1088.05	158.81	180.179	1079.1	-9.2689	346.197	1135.85	-15.621	257.665	1128.51	111.643	481.668	897.525	103.529	427.749	617.866	85.1988	429.082	477.247	50.3344	373.044	221.712	-12.371	343.585	216.807	183.4	329.153	201.71	103.703	121.744	891.127	179.913	171.7	638.363	146.634	164.211	535.838	-31.3328	211.319	323.329	-64.8646	254.225	342.586	78.8154	205.196	228.338
2261	0	176.623	410.713	1087.82	158.345	180.559	1079.66	-10.0593	346.258	1135.8	-16.3051	257.719	1128.62	109.377	481.78	897.108	99.1687	427.97	617.506	80.3108	429.265	477.022	44.8547	373.043	221.61	-17.7683	343.514	216.827	177.895	329.271	201.504	105.367	121.638	892.306	185.336	172.209	640.228	155.29	164.609	536.231	-15.2929	211.2	317.574	-49.6652	254.046	335.458	98.4224	204.825	227.274
2262	0	175.644	411.232	1087.53	157.894	180.917	1080.15	-10.8536	346.292	1135.69	-16.9818	257.746	1128.69	107.155	481.873	896.665	94.9001	428.148	617.141	75.4958	429.413	476.791	39.3719	373.035	221.511	-23.1695	343.425	216.855	172.394	329.38	201.299	106.891	121.514	893.409	190.349	172.725	641.926	163.766	165.002	536.455	1.18195	211.034	311.644	-34.0531	253.758	328.109	118.348	204.669	226.286
2263	0	174.666	411.724	1087.2	157.457	181.252	1080.57	-11.6466	346.3	1135.54	-17.6463	257.748	1128.7	104.987	481.948	896.199	90.7297	428.288	616.77	70.7588	429.528	476.554	33.8871	373.02	221.414	-28.576	343.324	216.893	166.904	329.478	201.096	108.271	121.375	894.421	194.951	173.24	643.432	172.056	165.389	536.513	18.0757	210.823	305.618	-18.0438	253.353	320.618	138.555	204.758	225.436
2264	0	173.696	412.188	1086.83	157.036	181.563	1080.9	-12.4331	346.282	1135.33	-18.2938	257.725	1128.66	102.883	482.007	895.709	86.6631	428.394	616.393	66.1046	429.615	476.309	28.4017	373.002	221.32	-33.9881	343.215	216.941	161.428	329.565	200.899	109.506	121.221	895.327	199.148	173.746	644.73	180.154	165.77	536.412	35.3607	210.566	299.58	-1.6641	252.826	313.067	158.995	205.125	224.788
2265	0	172.74	412.621	1086.41	156.635	181.851	1081.14	-13.2084	346.239	1135.08	-18.9199	257.679	1128.56	100.85	482.054	895.196	82.705	428.47	616.009	61.5372	429.677	476.056	22.9173	372.982	221.229	-39.4057	343.103	216.998	155.968	329.641	200.709	110.598	121.055	896.118	202.948	174.232	645.806	188.053	166.143	536.161	52.9958	210.268	293.614	15.0464	252.175	305.543	179.606	205.801	224.398
2266	0	171.803	413.023	1085.95	156.255	182.116	1081.3	-13.9678	346.17	1134.77	-19.5205	257.609	1128.4	98.8976	482.091	894.66	78.8592	428.52	615.616	57.06	429.717	475.792	17.4355	372.962	221.14	-44.8275	342.993	217.066	150.524	329.707	200.528	111.551	120.876	896.785	206.368	174.689	646.652	195.747	166.51	535.775	70.9237	209.934	287.805	32.0333	251.399	298.133	200.311	206.811	224.32
2267	0	170.891	413.393	1085.46	155.9	182.362	1081.37	-14.707	346.076	1134.41	-20.0915	257.516	1128.17	97.0305	482.119	894.1	75.1285	428.546	615.214	52.6758	429.738	475.519	11.9582	372.943	221.054	-50.2521	342.89	217.145	145.093	329.765	200.355	112.373	120.686	897.322	209.427	175.107	647.27	203.224	166.871	535.271	89.0695	209.57	282.235	49.2262	250.507	290.924	221.014	208.177	224.596
2268	0	170.008	413.731	1084.93	155.573	182.591	1081.36	-15.4222	345.957	1133.99	-20.6292	257.402	1127.89	95.254	482.141	893.518	71.5151	428.55	614.802	48.3865	429.74	475.233	6.48733	372.926	220.972	-55.6772	342.795	217.237	139.672	329.815	200.19	113.073	120.485	897.728	212.15	175.475	647.662	210.473	167.226	534.669	107.34	209.186	276.982	66.5379	249.508	284	241.604	209.905	225.257
2269	0	169.157	414.036	1084.36	155.279	182.806	1081.27	-16.1094	345.814	1133.52	-21.13	257.266	1127.54	93.5712	482.157	892.912	68.0199	428.533	614.379	44.1932	429.726	474.937	1.0248	372.912	220.893	-61.1007	342.711	217.343	134.256	329.858	200.032	113.666	120.274	898.002	214.565	175.785	647.839	217.478	167.575	533.989	125.623	208.794	272.113	83.8648	248.421	277.439	261.952	211.987	226.319
2270	0	168.342	414.311	1083.77	155.021	183.011	1081.1	-16.7653	345.647	1133	-21.5905	257.108	1127.13	91.9839	482.168	892.283	64.6427	428.497	613.944	40.0958	429.695	474.628	-4.42753	372.899	220.82	-66.5204	342.639	217.465	128.839	329.896	199.88	114.167	120.052	898.149	216.7	176.027	647.818	224.221	167.916	533.253	143.787	208.406	267.685	101.087	247.268	271.311	281.917	214.396	227.782
2271	0	167.566	414.555	1083.15	154.803	183.207	1080.87	-17.3867	345.456	1132.43	-22.0076	256.93	1126.67	90.4923	482.175	891.631	61.3824	428.44	613.496	36.0932	429.647	474.308	-9.86795	372.886	220.753	-71.9343	342.577	217.606	123.416	329.93	199.73	114.593	119.819	898.175	218.587	176.196	647.616	230.678	168.25	532.481	161.688	208.038	263.741	118.07	246.081	265.673	301.345	217.084	229.628
2272	0	166.831	414.771	1082.5	154.632	183.398	1080.56	-17.9707	345.241	1131.81	-22.3784	256.73	1126.14	89.0944	482.178	890.955	58.2362	428.363	613.035	32.1828	429.582	473.976	-15.295	372.871	220.693	-77.3402	342.522	217.768	117.986	329.963	199.58	114.965	119.574	898.089	220.255	176.286	647.257	236.824	168.572	531.692	179.165	207.705	260.307	134.668	244.893	260.569	320.079	219.985	231.822
2273	0	166.139	414.96	1081.84	154.51	183.583	1080.21	-18.5145	345.002	1131.14	-22.7001	256.509	1125.56	87.7868	482.176	890.256	55.2001	428.265	612.562	28.3606	429.499	473.635	-20.7074	372.853	220.643	-82.7363	342.472	217.955	112.547	329.996	199.426	115.303	119.319	897.902	221.732	176.295	646.766	242.628	168.878	530.901	196.05	207.421	257.391	150.725	243.741	256.026	337.958	223.019	234.31
2274	0	165.49	415.125	1081.15	154.444	183.764	1079.8	-19.0158	344.74	1130.43	-22.9705	256.267	1124.94	86.5642	482.168	889.535	52.2687	428.145	612.076	24.6212	429.395	473.285	-26.1043	372.827	220.604	-88.1207	342.421	218.169	107.1	330.03	199.268	115.626	119.051	897.627	223.041	176.223	646.165	248.058	169.166	530.12	212.169	207.202	254.982	166.081	242.665	252.052	354.824	226.097	237.023
2275	0	164.887	415.266	1080.46	154.436	183.941	1079.34	-19.4723	344.453	1129.68	-23.187	256.003	1124.27	85.4199	482.154	888.794	49.4351	428.003	611.58	20.958	429.271	472.93	-31.4852	372.792	220.579	-93.4916	342.365	218.415	101.647	330.066	199.101	115.954	118.773	897.278	224.204	176.072	645.48	253.082	169.428	529.356	227.351	207.059	253.054	180.574	241.699	248.639	370.53	229.128	239.879
2276	0	164.33	415.387	1079.75	154.491	184.113	1078.86	-19.882	344.141	1128.91	-23.3479	255.716	1123.56	84.3456	482.131	888.034	46.6913	427.837	611.076	17.3628	429.124	472.571	-36.85	372.744	220.571	-98.8472	342.299	218.695	96.1906	330.103	198.926	116.305	118.485	896.87	225.237	175.848	644.731	257.666	169.661	528.61	241.43	206.999	251.561	194.049	240.876	245.764	384.941	232.023	242.783
2277	0	163.819	415.489	1079.03	154.613	184.279	1078.34	-20.2431	343.805	1128.1	-23.4513	255.405	1122.82	83.3321	482.098	887.26	44.0281	427.648	610.565	13.8269	428.953	472.214	-42.1987	372.681	220.582	-104.186	342.217	219.012	90.7355	330.142	198.742	116.695	118.188	896.417	226.15	175.56	643.936	261.778	169.859	527.882	254.253	207.028	250.444	206.359	240.218	243.385	397.937	234.704	245.631
2278	0	163.354	415.574	1078.3	154.803	184.438	1077.81	-20.554	343.443	1127.27	-23.4957	255.071	1122.06	82.3693	482.053	886.474	41.4357	427.435	610.053	10.3409	428.759	471.861	-47.5321	372.602	220.617	-109.507	342.115	219.371	85.2848	330.182	198.549	117.135	117.884	895.933	226.95	175.216	643.112	265.391	170.02	527.164	265.685	207.145	249.636	217.371	239.743	241.45	409.42	237.107	248.319
2279	0	162.936	415.644	1077.58	155.063	184.59	1077.26	-20.8134	343.056	1126.43	-23.4801	254.711	1121.28	81.4468	481.994	885.681	38.9038	427.198	609.543	6.89504	428.541	471.518	-52.8511	372.505	220.679	-114.809	341.991	219.774	79.8413	330.221	198.35	117.636	117.577	895.43	227.638	174.83	642.269	268.479	170.14	526.447	275.615	207.345	249.059	226.974	239.458	239.897	419.314	239.183	250.739
2280	0	162.565	415.7	1076.85	155.394	184.732	1076.7	-21.0199	342.643	1125.58	-23.4036	254.324	1120.5	80.554	481.918	884.888	36.4218	426.939	609.04	3.48006	428.3	471.19	-58.157	372.39	220.771	-120.092	341.842	220.226	74.4071	330.258	198.147	118.202	117.27	894.919	228.211	174.415	641.418	271.025	170.22	525.72	283.958	207.618	248.636	235.079	239.358	238.658	427.565	240.904	252.79
2281	0	162.241	415.743	1076.14	155.797	184.864	1076.15	-21.1726	342.203	1124.73	-23.2659	253.91	1119.72	79.6811	481.823	884.099	33.9799	426.658	608.549	0.0873045	428.035	470.884	-63.4513	372.257	220.898	-125.355	341.667	220.728	68.983	330.294	197.941	118.835	116.964	894.411	228.662	173.986	640.562	273.016	170.261	524.969	290.658	207.953	248.291	241.625	239.433	237.661	434.144	242.256	254.382
2282	0	161.964	415.774	1075.43	156.27	184.985	1075.6	-21.2709	341.737	1123.9	-23.067	253.467	1118.96	78.819	481.707	883.321	31.569	426.355	608.076	-3.29076	427.749	470.604	-68.7356	372.109	221.063	-130.6	341.467	221.286	63.5687	330.327	197.734	119.532	116.665	893.912	228.982	173.558	639.704	274.45	170.268	524.183	295.694	208.335	247.954	246.582	239.662	236.838	439.051	243.245	255.438
2283	0	161.733	415.793	1074.73	156.813	185.093	1075.07	-21.3141	341.243	1123.07	-22.8074	252.995	1118.21	77.96	481.568	882.561	29.1812	426.032	607.627	-6.66027	427.443	470.357	-74.0115	371.946	221.272	-135.828	341.246	221.901	58.1627	330.358	197.529	120.288	116.375	893.429	229.158	173.145	638.844	275.327	170.247	523.349	299.075	208.749	247.563	249.95	240.02	236.124	442.308	243.89	255.901
2284	0	161.55	415.799	1074.04	157.422	185.187	1074.55	-21.302	340.722	1122.28	-22.4884	252.492	1117.5	77.098	481.403	881.827	26.8106	425.688	607.206	-10.0257	427.117	470.148	-79.2805	371.774	221.528	-141.04	341.007	222.579	52.762	330.388	197.326	121.092	116.096	892.967	229.179	172.762	637.982	275.659	170.207	522.458	300.847	209.18	247.072	251.763	240.479	235.462	443.968	244.224	255.738
2285	0	161.413	415.792	1073.38	158.095	185.266	1074.05	-21.2349	340.176	1121.51	-22.1115	251.958	1116.83	76.2289	481.209	881.125	24.4533	425.326	606.821	-13.3896	426.773	469.984	-84.5439	371.595	221.835	-146.237	340.754	223.322	47.3627	330.419	197.126	121.933	115.832	892.527	229.031	172.419	637.115	275.464	170.156	521.502	301.085	209.615	246.444	252.086	241.008	234.806	444.108	244.289	254.942
2286	0	161.324	415.769	1072.74	158.827	185.33	1073.59	-21.1132	339.603	1120.79	-21.6791	251.394	1116.21	75.3507	480.986	880.463	22.1081	424.944	606.474	-16.7525	426.411	469.869	-89.8027	371.413	222.2	-151.421	340.493	224.134	41.9601	330.452	196.93	122.796	115.583	892.113	228.702	172.128	636.242	274.766	170.105	520.48	299.897	210.048	245.661	251.017	241.582	234.12	442.836	244.134	253.534
2287	0	161.283	415.729	1072.13	159.612	185.375	1073.15	-20.9377	339.007	1120.12	-21.1942	250.8	1115.64	74.4639	480.731	879.845	19.7764	424.541	606.171	-20.1126	426.032	469.809	-95.0575	371.234	222.626	-156.593	340.231	225.02	36.5492	330.489	196.738	123.666	115.349	891.726	228.18	171.894	635.36	273.596	170.063	519.39	297.417	210.472	244.716	248.681	242.177	233.382	440.286	243.811	251.564
2288	0	161.289	415.67	1071.55	160.445	185.402	1072.76	-20.7098	338.388	1119.5	-20.6604	250.178	1115.14	73.571	480.44	879.279	17.4627	424.117	605.915	-23.4657	425.637	469.807	-100.308	371.06	223.118	-161.755	339.974	225.984	31.1252	330.531	196.551	124.526	115.13	891.367	227.458	171.721	634.469	271.992	170.038	518.238	293.802	210.888	243.619	245.225	242.778	232.582	436.614	243.374	249.105
2289	0	161.344	415.587	1071	161.319	185.408	1072.4	-20.4314	337.749	1118.95	-20.0819	249.53	1114.71	72.6768	480.113	878.768	15.1743	423.67	605.708	-26.8054	425.225	469.867	-105.554	370.897	223.682	-166.906	339.726	227.032	25.6836	330.58	196.367	125.359	114.925	891.037	226.531	171.61	633.572	269.994	170.038	517.03	289.227	211.302	242.389	240.818	243.374	231.721	432	242.873	246.253
2290	0	161.446	415.477	1070.49	162.224	185.39	1072.08	-20.1047	337.094	1118.46	-19.4638	248.858	1114.36	71.7886	479.747	878.315	12.922	423.197	605.553	-30.1227	424.796	469.991	-110.795	370.745	224.321	-172.048	339.492	228.167	20.2214	330.637	196.19	126.149	114.73	890.738	225.399	171.558	632.671	267.65	170.069	515.779	283.876	211.72	241.058	235.642	243.964	230.812	426.641	242.355	243.116
2291	0	161.597	415.338	1070.02	163.154	185.345	1071.82	-19.7326	336.424	1118.05	-18.8116	248.166	1114.09	70.915	479.34	877.925	10.7194	422.695	605.449	-33.4063	424.349	470.182	-116.028	370.609	225.042	-177.176	339.275	229.397	14.7368	330.7	196.018	126.879	114.543	890.472	224.066	171.559	631.774	265.007	170.133	514.5	277.941	212.151	239.664	229.881	244.551	229.876	420.742	241.856	239.813
2292	0	161.794	415.164	1069.61	164.098	185.27	1071.6	-19.3184	335.745	1117.72	-18.1314	247.458	1113.91	70.0665	478.891	877.598	8.58293	422.162	605.396	-36.6425	423.882	470.44	-121.249	370.489	225.85	-182.291	339.078	230.725	9.22978	330.77	195.853	127.536	114.36	890.242	222.539	171.604	630.888	262.116	170.23	513.21	271.607	212.607	238.248	223.719	245.144	228.942	414.506	241.407	236.46
2293	0	162.037	414.953	1069.24	165.046	185.162	1071.44	-18.8661	335.06	1117.47	-17.4295	246.739	1113.81	69.2547	478.398	877.335	6.53171	421.595	605.392	-39.8155	423.396	470.766	-126.456	370.385	226.75	-187.387	338.903	232.159	3.70227	330.846	195.698	128.107	114.177	890.05	220.83	171.68	630.023	259.028	170.359	511.929	265.047	213.093	236.854	217.327	245.749	228.042	408.125	241.027	233.163
2294	0	162.325	414.701	1068.93	165.989	185.015	1071.34	-18.38	334.375	1117.3	-16.713	246.015	1113.81	68.492	477.859	877.134	4.58711	420.991	605.435	-42.9079	422.889	471.159	-131.644	370.299	227.748	-192.459	338.749	233.705	-1.84192	330.927	195.555	128.58	113.99	889.899	218.956	171.775	629.191	255.792	170.514	510.676	258.417	213.613	235.523	210.859	246.378	227.208	401.769	240.722	230.014
2295	0	162.655	414.404	1068.68	166.917	184.827	1071.3	-17.8651	333.693	1117.22	-15.9888	245.29	1113.89	67.7912	477.276	876.994	2.77233	420.348	605.519	-45.9003	422.361	471.617	-136.805	370.23	228.848	-197.5	338.616	235.37	-7.39719	331.012	195.425	128.948	113.796	889.794	216.935	171.875	628.404	252.453	170.689	509.471	251.844	214.165	234.29	204.437	247.033	226.467	395.572	240.492	227.082
2296	0	163.024	414.061	1068.49	167.821	184.593	1071.32	-17.3267	333.02	1117.23	-15.2642	244.57	1114.06	67.1651	476.647	876.913	1.112	419.665	605.64	-48.7721	421.813	472.139	-141.933	370.178	230.055	-202.502	338.504	237.161	-12.9564	331.1	195.313	129.202	113.591	889.736	214.786	171.964	627.674	249.052	170.873	508.333	245.421	214.743	233.183	198.156	247.713	225.841	389.624	240.326	224.413
2297	0	163.429	413.669	1068.37	168.69	184.309	1071.4	-16.7704	332.361	1117.31	-14.5462	243.861	1114.31	66.6258	475.973	876.886	-0.36835	418.942	605.79	-51.5017	421.245	472.719	-147.02	370.144	231.375	-207.456	338.412	239.087	-18.5112	331.193	195.22	129.34	113.373	889.729	212.531	172.028	627.009	245.623	171.056	507.276	239.21	215.335	232.218	192.074	248.412	225.343	383.971	240.209	222.028
2298	0	163.866	413.228	1068.32	169.518	183.972	1071.56	-16.2024	331.718	1117.48	-13.8417	243.169	1114.65	66.1848	475.256	876.908	-1.64278	418.181	605.962	-54.0666	420.66	473.355	-152.055	370.128	232.809	-212.35	338.341	241.154	-24.0526	331.291	195.148	129.357	113.138	889.773	210.187	172.055	626.419	242.19	171.226	506.311	233.237	215.927	231.403	186.217	249.113	224.975	378.612	240.126	219.928
2299	0	164.329	412.735	1068.34	170.298	183.579	1071.77	-15.629	331.097	1117.73	-13.1577	242.497	1115.06	65.852	474.497	876.976	-2.68549	417.386	606.147	-56.4442	420.06	474.041	-157.029	370.133	234.362	-217.172	338.291	243.372	-29.5719	331.394	195.099	129.253	112.885	889.87	207.771	172.031	625.905	238.77	171.37	505.444	227.501	216.501	230.734	180.583	249.799	224.731	373.515	240.06	218.1
2300	0	164.812	412.193	1068.44	171.021	183.129	1072.05	-15.0568	330.501	1118.06	-12.5003	241.85	1115.54	65.6362	473.698	877.081	-3.47133	416.56	606.334	-58.6118	419.451	474.77	-161.93	370.16	236.037	-221.908	338.263	245.748	-35.0608	331.503	195.073	129.029	112.612	890.017	205.295	171.949	625.47	235.368	171.477	504.675	221.979	217.042	230.2	175.149	250.447	224.595	368.623	240	216.52
2301	0	165.31	411.603	1068.6	171.685	182.623	1072.38	-14.4925	329.931	1118.45	-11.8756	241.232	1116.08	65.5441	472.862	877.219	-3.97633	415.712	606.515	-60.547	418.837	475.538	-166.745	370.213	237.834	-226.543	338.262	248.29	-40.5126	331.62	195.068	128.686	112.319	890.214	202.768	171.799	625.11	231.984	171.536	504.001	216.635	217.534	229.785	169.88	251.038	224.55	363.866	239.937	215.163
2302	0	165.814	410.966	1068.83	172.284	182.061	1072.77	-13.9428	329.39	1118.9	-11.2892	240.645	1116.68	65.5805	471.994	877.38	-4.17809	414.848	606.677	-62.2282	418.224	476.335	-171.46	370.295	239.757	-231.06	338.29	251.008	-45.9227	331.744	195.08	128.227	112.003	890.456	200.191	171.579	624.817	228.609	171.537	503.413	211.424	217.966	229.468	164.731	251.555	224.572	359.176	239.866	213.999
2303	0	166.317	410.286	1069.12	172.816	181.446	1073.21	-13.4147	328.879	1119.41	-10.7459	240.09	1117.32	65.7484	471.095	877.559	-4.05629	413.98	606.811	-63.6345	417.622	477.156	-176.059	370.411	241.806	-235.441	338.353	253.91	-51.2893	331.875	195.106	127.656	111.666	890.739	197.562	171.285	624.584	225.229	171.476	502.9	206.303	218.33	229.227	159.657	251.986	224.641	354.49	239.785	213.004
2304	0	166.809	409.566	1069.47	173.278	180.782	1073.68	-12.9149	328.397	1119.97	-10.2505	239.567	1118	66.049	470.172	877.746	-3.59297	413.117	606.906	-64.7462	417.037	477.994	-180.527	370.564	243.984	-239.664	338.456	257.004	-56.614	332.011	195.14	126.975	111.305	891.057	194.875	170.918	624.398	221.828	171.347	502.447	201.229	218.622	229.042	154.619	252.327	224.735	349.758	239.696	212.15
2305	0	167.284	408.81	1069.87	173.67	180.074	1074.19	-12.4502	327.944	1120.56	-9.80685	239.077	1118.72	66.4813	469.227	877.935	-2.77292	412.271	606.951	-65.5452	416.478	478.839	-184.844	370.761	246.293	-243.709	338.605	260.3	-61.9019	332.15	195.172	126.189	110.92	891.405	192.121	170.479	624.248	218.389	171.15	502.04	196.166	218.845	228.892	149.58	252.577	224.838	344.94	239.603	211.415
2306	0	167.73	408.025	1070.32	173.992	179.328	1074.72	-12.0272	327.516	1121.18	-9.41856	238.617	1119.45	67.0431	468.268	878.117	-1.58389	411.456	606.938	-66.0147	415.955	479.688	-188.991	371.003	248.735	-247.55	338.803	263.804	-67.1618	332.288	195.194	125.3	110.51	891.776	189.288	169.971	624.123	214.893	170.887	501.666	191.083	219.002	228.762	144.511	252.742	224.936	340.013	239.512	210.779
2307	0	168.14	407.214	1070.81	174.242	178.55	1075.27	-11.6523	327.113	1121.82	-9.08881	238.185	1120.2	67.7302	467.299	878.285	-0.0168438	410.683	606.859	-66.1397	415.477	480.532	-192.945	371.295	251.312	-251.162	339.056	267.525	-72.4056	332.421	195.195	124.311	110.075	892.165	186.365	169.401	624.011	211.325	170.559	501.311	185.958	219.103	228.638	139.393	252.832	225.019	334.965	239.432	210.224
2308	0	168.505	406.384	1071.32	174.422	177.748	1075.81	-11.3315	326.731	1122.47	-8.82034	237.777	1120.96	68.5374	466.326	878.432	1.93398	409.967	606.71	-65.907	415.052	481.368	-196.683	371.638	254.027	-254.516	339.367	271.467	-77.6469	332.542	195.165	123.225	109.614	892.564	183.341	168.773	623.904	207.668	170.172	500.964	180.776	219.157	228.508	134.21	252.861	225.08	329.793	239.369	209.735
2309	0	168.814	405.539	1071.84	174.531	176.929	1076.35	-11.0706	326.365	1123.12	-8.61562	237.391	1121.71	69.4582	465.354	878.553	4.27095	409.318	606.485	-65.3056	414.689	482.19	-200.178	372.034	256.882	-257.582	339.738	275.634	-82.8997	332.647	195.096	122.044	109.126	892.969	180.205	168.094	623.793	203.911	169.732	500.616	175.529	219.175	228.367	128.956	252.84	225.114	324.504	239.33	209.3
2310	0	169.062	404.686	1072.38	174.572	176.1	1076.87	-10.8751	326.012	1123.76	-8.4768	237.02	1122.46	70.4852	464.391	878.642	6.99313	408.749	606.186	-64.326	414.393	482.996	-203.402	372.483	259.879	-260.329	340.169	280.025	-88.1754	332.731	194.979	120.77	108.612	893.372	176.95	167.371	623.674	200.041	169.242	500.261	170.213	219.168	228.209	123.629	252.786	225.12	319.111	239.318	208.911
2311	0	169.238	403.83	1072.9	174.543	175.269	1077.36	-10.7499	325.667	1124.38	-8.4058	236.661	1123.2	71.6098	463.44	878.695	10.0963	408.267	605.812	-62.9613	414.172	483.784	-206.323	372.984	263.017	-262.724	340.658	284.636	-93.4797	332.788	194.814	119.406	108.072	893.771	173.571	166.608	623.543	196.053	168.708	499.895	164.831	219.145	228.032	118.232	252.71	225.097	313.627	239.335	208.559
2312	0	169.337	402.976	1073.41	174.446	174.441	1077.83	-10.6995	325.325	1124.98	-8.40426	236.31	1123.91	72.8232	462.509	878.711	13.5733	407.882	605.368	-61.2063	414.028	484.552	-208.912	373.535	266.294	-264.735	341.201	289.456	-98.8083	332.819	194.604	117.954	107.507	894.159	170.067	165.812	623.396	191.942	168.133	499.514	159.387	219.114	227.835	112.769	252.625	225.046	308.072	239.376	208.241
2313	0	169.352	402.129	1073.89	174.281	173.621	1078.25	-10.7277	324.981	1125.54	-8.47358	235.961	1124.6	74.1156	461.603	878.687	17.4138	407.597	604.86	-59.058	413.965	485.3	-211.134	374.131	269.705	-266.332	341.793	294.468	-104.143	332.825	194.363	116.419	106.918	894.533	166.438	164.987	623.233	187.708	167.521	499.119	153.89	219.079	227.621	107.251	252.539	224.969	302.461	239.435	207.951
2314	0	169.278	401.291	1074.33	174.049	172.814	1078.63	-10.8378	324.631	1126.06	-8.61489	235.61	1125.26	75.4768	460.725	878.625	21.6051	407.414	604.299	-56.5156	413.98	486.03	-212.957	374.769	273.242	-267.483	342.425	299.645	-109.446	332.818	194.111	114.804	106.306	894.889	162.69	164.135	623.054	183.356	166.876	498.708	148.348	219.044	227.39	101.686	252.46	224.868	296.811	239.506	207.686
2315	0	169.109	400.468	1074.74	173.749	172.024	1078.96	-11.0325	324.271	1126.53	-8.82897	235.253	1125.89	76.8961	459.881	878.527	26.1321	407.333	603.696	-53.5804	414.073	486.743	-214.348	375.44	276.892	-268.163	343.084	304.953	-114.657	332.813	193.88	113.114	105.674	895.224	158.833	163.261	622.858	178.894	166.201	498.283	142.771	219.01	227.146	96.0854	252.392	224.746	291.138	239.578	207.444
2316	0	168.844	399.66	1075.09	173.384	171.252	1079.24	-11.3135	323.896	1126.96	-9.11624	234.887	1126.47	78.3628	459.075	878.398	30.9772	407.35	603.065	-50.2559	414.238	487.441	-215.276	376.138	280.638	-268.347	343.758	310.35	-119.691	332.835	193.713	111.356	105.023	895.536	154.877	162.365	622.647	174.334	165.5	497.844	137.17	218.976	226.891	90.4589	252.339	224.605	285.455	239.642	207.221
2317	0	168.481	398.872	1075.39	172.953	170.5	1079.47	-11.6819	323.503	1127.33	-9.47667	234.509	1127.02	79.8656	458.308	878.242	36.1212	407.459	602.423	-46.5479	414.469	488.127	-215.712	376.853	284.458	-268.015	344.429	315.783	-124.435	332.918	193.66	109.535	104.355	895.822	150.835	161.452	622.42	169.69	164.777	497.393	131.554	218.943	226.628	84.8163	252.299	224.448	279.773	239.692	207.014
2318	0	168.017	398.104	1075.64	172.459	169.768	1079.65	-12.1379	323.089	1127.65	-9.90976	234.115	1127.52	81.3937	457.584	878.069	41.5427	407.652	601.788	-42.4645	414.757	488.805	-215.626	377.576	288.325	-267.153	345.079	321.193	-128.748	333.103	193.775	107.66	103.674	896.081	146.724	160.523	622.18	164.979	164.038	496.931	125.931	218.908	226.361	79.1659	252.273	224.278	274.099	239.722	206.819
2319	0	167.453	397.358	1075.83	171.903	169.055	1079.77	-12.681	322.651	1127.91	-10.4145	233.704	1127.97	82.936	456.904	877.887	47.2188	407.917	601.18	-38.0164	415.093	489.479	-214.996	378.296	292.204	-265.749	345.687	326.511	-132.469	333.438	194.118	105.736	102.981	896.311	142.556	159.583	621.925	160.215	163.288	496.459	120.309	218.87	226.092	73.5146	252.258	224.097	268.44	239.729	206.632
2320	0	166.792	396.633	1075.97	171.287	168.36	1079.84	-13.3098	322.188	1128.12	-10.9892	233.275	1128.38	84.4819	456.27	877.706	53.125	408.244	600.62	-33.2163	415.466	490.152	-213.799	379.001	296.059	-263.798	346.233	331.665	-135.423	333.976	194.738	103.77	102.28	896.511	138.347	158.635	621.656	155.415	162.532	495.978	114.692	218.828	225.822	67.8678	252.252	223.91	262.8	239.713	206.449
2321	0	166.036	395.932	1076.06	170.613	167.682	1079.87	-14.022	321.698	1128.29	-11.6318	232.826	1128.74	86.0214	455.682	877.539	59.2356	408.619	600.13	-28.0795	415.865	490.829	-212.016	379.683	299.847	-261.296	346.696	336.578	-137.428	334.77	195.679	101.77	101.573	896.679	134.11	157.684	621.375	150.592	161.778	495.491	109.085	218.783	225.555	62.229	252.251	223.718	257.178	239.677	206.267
2322	0	165.188	395.252	1076.11	169.885	167.018	1079.85	-14.8145	321.181	1128.4	-12.3395	232.356	1129.06	87.5448	455.139	877.397	65.5234	409.031	599.73	-22.6233	416.278	491.513	-209.633	380.33	303.519	-258.245	347.059	341.173	-138.31	335.867	196.964	99.7418	100.863	896.815	129.857	156.737	621.081	145.756	161.031	494.997	103.488	218.734	225.291	56.6004	252.253	223.524	251.575	239.626	206.083
2323	0	164.253	394.594	1076.13	169.105	166.367	1079.78	-15.6837	320.636	1128.48	-13.1088	231.865	1129.32	89.0436	454.642	877.294	71.9605	409.465	599.444	-16.8669	416.697	492.209	-206.635	380.936	307.024	-254.645	347.307	345.373	-137.915	337.304	198.597	97.6909	100.156	896.918	125.597	155.799	620.775	140.916	160.297	494.5	97.9021	218.682	225.032	50.9829	252.253	223.334	245.989	239.564	205.896
2324	0	163.237	393.957	1076.13	168.278	165.726	1079.69	-16.6249	320.063	1128.52	-13.9359	231.353	1129.55	90.5099	454.189	877.243	78.5182	409.912	599.292	-10.8311	417.11	492.921	-203.011	381.495	310.308	-250.498	347.431	349.104	-136.121	339.097	200.555	95.6227	99.453	896.989	121.338	154.876	620.46	136.08	159.581	494.001	92.3257	218.629	224.779	45.3768	252.246	223.151	240.415	239.5	205.702
2325	0	162.146	393.34	1076.11	167.406	165.094	1079.55	-17.633	319.464	1128.54	-14.8163	230.819	1129.73	91.9369	453.78	877.256	85.1672	410.359	599.293	-4.53798	417.51	493.652	-198.753	382.005	313.315	-245.806	347.429	352.299	-132.852	341.24	202.791	93.5415	98.7598	897.027	117.086	153.976	620.136	131.251	158.887	493.503	86.7565	218.578	224.532	39.7815	252.23	222.98	234.849	239.439	205.502
2326	0	160.988	392.742	1076.09	166.494	164.469	1079.39	-18.7024	318.838	1128.53	-15.7451	230.265	1129.89	93.3188	453.414	877.346	91.8779	410.797	599.464	1.98947	417.89	494.404	-193.851	382.465	315.988	-240.569	347.305	354.897	-128.077	343.7	205.235	91.4514	98.0801	897.034	112.847	153.105	619.807	126.432	158.221	493.008	81.1916	218.53	224.294	34.1962	252.2	222.825	229.286	239.387	205.295
2327	0	159.77	392.162	1076.07	165.544	163.851	1079.21	-19.8268	318.189	1128.51	-16.7171	229.691	1130	94.6506	453.089	877.524	98.6209	411.219	599.822	8.72766	418.246	495.18	-188.301	382.877	318.274	-234.788	347.069	356.849	-121.818	346.421	207.801	89.3558	97.4183	897.01	108.623	152.27	619.474	121.626	157.587	492.521	75.6282	218.49	224.064	28.6197	252.154	222.691	223.724	239.351	205.081
2328	0	158.5	391.599	1076.08	164.562	163.24	1079	-20.9997	317.516	1128.49	-17.7268	229.098	1130.09	95.9285	452.806	877.798	105.367	411.617	600.377	15.6527	418.574	495.979	-182.101	383.248	320.123	-228.46	346.738	358.116	-114.134	349.323	210.394	87.2575	96.7785	896.957	104.418	151.475	619.139	116.833	156.986	492.042	70.0637	218.46	223.843	23.0505	252.093	222.581	218.157	239.334	204.859
2329	0	157.187	391.053	1076.11	163.55	162.636	1078.77	-22.2144	316.824	1128.46	-18.7685	228.486	1130.16	97.1491	452.564	878.176	112.086	411.988	601.137	22.7404	418.874	496.802	-175.25	383.581	321.49	-221.587	346.335	358.671	-105.124	352.32	212.918	85.159	96.1649	896.877	100.233	150.727	618.805	112.053	156.424	491.576	64.4962	218.443	223.631	17.4873	252.018	222.496	212.584	239.338	204.632
2330	0	155.839	390.523	1076.18	162.511	162.04	1078.53	-23.4638	316.115	1128.44	-19.8363	227.859	1130.21	98.3102	452.362	878.663	118.752	412.327	602.107	29.9669	419.143	497.645	-167.753	383.885	322.342	-214.167	345.882	358.501	-94.9043	355.318	215.288	83.0626	95.5814	896.77	96.0694	150.029	618.473	107.288	155.902	491.124	58.9249	218.441	223.429	11.9284	251.932	222.437	207.001	239.366	204.4
2331	0	154.465	390.008	1076.3	161.448	161.453	1078.28	-24.7407	315.392	1128.42	-20.9245	227.218	1130.25	99.4095	452.2	879.261	125.335	412.632	603.286	37.3085	419.385	498.506	-159.619	384.165	322.652	-206.202	345.404	357.606	-83.6066	358.232	217.431	80.97	95.0312	896.638	91.9278	149.385	618.145	102.536	155.424	490.688	53.3498	218.458	223.235	6.37276	251.842	222.401	201.409	239.419	204.162
2332	0	153.072	389.508	1076.46	160.366	160.877	1078.01	-26.0381	314.659	1128.43	-22.0274	226.565	1130.28	100.446	452.079	879.971	131.808	412.903	604.669	44.7417	419.6	499.378	-150.858	384.427	322.409	-197.694	344.922	355.997	-71.3659	360.986	219.294	78.8828	94.5175	896.482	87.8079	148.797	617.822	97.7982	154.992	490.268	47.7717	218.493	223.051	0.819503	251.753	222.386	195.806	239.498	203.92
2333	0	151.67	389.024	1076.68	159.266	160.315	1077.73	-27.349	313.92	1128.45	-23.1397	225.904	1130.3	101.417	451.998	880.79	138.148	413.141	606.247	52.2441	419.789	500.257	-141.488	384.675	321.61	-188.648	344.455	353.698	-58.3146	363.526	220.844	76.8021	94.0426	896.304	83.7087	148.268	617.502	93.0726	154.607	489.864	42.1921	218.55	222.875	-4.73191	251.673	222.389	190.194	239.602	203.674
2334	0	150.265	388.555	1076.95	158.151	159.767	1077.43	-28.6663	313.178	1128.49	-24.2561	225.238	1130.31	102.323	451.958	881.71	144.328	413.347	608.005	59.7939	419.957	501.133	-131.526	384.911	320.268	-179.07	344.015	350.746	-44.577	365.82	222.065	74.7285	93.6084	896.104	79.6283	147.796	617.187	88.3582	154.271	489.475	36.6126	218.627	222.706	-10.2818	251.609	222.405	184.574	239.732	203.423
2335	0	148.866	388.102	1077.27	157.026	159.236	1077.12	-29.9835	312.439	1128.55	-25.3718	224.572	1130.32	103.162	451.96	882.726	150.328	413.523	609.928	67.3702	420.105	501.998	-120.996	385.134	318.404	-168.967	343.608	347.184	-30.2653	367.858	222.961	72.6624	93.2161	895.884	75.5639	147.383	616.875	83.6533	153.984	489.1	31.0348	218.725	222.545	-15.8305	251.568	222.43	178.949	239.888	203.168
2336	0	147.479	387.665	1077.64	155.893	158.725	1076.79	-31.2939	311.708	1128.63	-26.4823	223.91	1130.33	103.934	452.004	883.826	156.126	413.673	611.993	74.9534	420.237	502.843	-109.924	385.343	316.053	-158.349	343.233	343.065	-15.4779	369.653	223.551	70.6035	92.8665	895.643	71.5119	147.025	616.566	78.9557	153.746	488.737	25.4599	218.843	222.392	-21.3784	251.556	222.458	173.323	240.07	202.912
2337	0	146.113	387.245	1078.05	154.756	158.235	1076.45	-32.5915	310.989	1128.73	-27.5836	223.256	1130.34	104.637	452.089	884.997	161.704	413.8	614.178	82.5248	420.354	503.659	-98.3363	385.534	313.258	-147.229	342.885	338.45	-0.298657	371.234	223.869	68.5512	92.5596	895.382	67.4681	146.721	616.258	74.2626	153.556	488.384	19.8885	218.98	222.246	-26.9261	251.577	222.487	167.701	240.275	202.656
2338	0	144.773	386.842	1078.51	153.62	157.768	1076.09	-33.8702	310.287	1128.85	-28.672	222.616	1130.34	105.27	452.217	886.226	167.046	413.909	616.457	90.0666	420.46	504.437	-86.2645	385.701	310.072	-135.621	342.556	333.403	15.2017	372.643	223.958	66.5041	92.2952	895.103	63.4277	146.468	615.953	69.5713	153.41	488.04	14.3208	219.134	222.106	-32.4744	251.634	222.511	162.089	240.502	202.405
2339	0	143.465	386.458	1078.99	152.489	157.326	1075.7	-35.1245	309.608	1128.98	-29.7441	221.995	1130.35	105.833	452.387	887.498	172.138	414.004	618.802	97.5619	420.557	505.168	-73.7397	385.839	306.551	-123.545	342.232	327.993	30.9648	373.924	223.868	64.4609	92.0724	894.805	59.3856	146.261	615.648	64.8786	153.306	487.702	8.75612	219.305	221.974	-38.0243	251.727	222.529	156.491	240.747	202.163
2340	0	142.197	386.094	1079.49	151.368	156.91	1075.29	-36.3491	308.956	1129.12	-30.7971	221.398	1130.34	106.324	452.6	888.795	176.97	414.089	621.186	104.995	420.649	505.846	-60.7952	385.943	302.759	-111.02	341.903	322.293	46.9422	375.12	223.652	62.4195	91.8902	894.488	55.3371	146.096	615.345	60.1818	153.241	487.368	3.19354	219.489	221.848	-43.5766	251.855	222.539	150.91	241.007	201.931
2341	0	140.974	385.749	1080	150.263	156.522	1074.86	-37.5389	308.337	1129.26	-31.8283	220.83	1130.33	106.745	452.854	890.101	181.532	414.169	623.58	112.349	420.738	506.464	-47.465	386.007	298.761	-98.0726	341.557	316.375	63.0944	376.265	223.365	60.3782	91.7471	894.154	51.2779	145.969	615.043	55.4784	153.209	487.038	-2.36843	219.686	221.729	-49.1319	252.015	222.543	145.347	241.277	201.713
2342	0	139.802	385.424	1080.51	149.178	156.162	1074.41	-38.6892	307.755	1129.4	-32.8353	220.296	1130.3	107.095	453.15	891.399	185.82	414.248	625.958	119.611	420.827	507.019	-33.7847	386.027	294.62	-84.7306	341.189	310.31	79.3886	377.378	223.059	58.3349	91.6415	893.801	47.2047	145.876	614.741	50.7667	153.206	486.709	-7.93155	219.892	221.615	-54.6907	252.2	222.541	139.803	241.555	201.51
2343	0	138.685	385.12	1081.01	148.117	155.831	1073.93	-39.7956	307.215	1129.54	-33.8161	219.801	1130.26	107.375	453.485	892.672	189.83	414.328	628.292	126.766	420.918	507.508	-19.7918	386.002	290.401	-71.028	340.795	304.169	95.7967	378.463	222.782	56.2879	91.5716	893.431	43.1155	145.813	614.441	46.0457	153.228	486.381	-13.4977	220.106	221.506	-60.2528	252.406	222.536	134.273	241.835	201.321
2344	0	137.63	384.835	1081.48	147.085	155.526	1073.42	-40.8539	306.72	1129.67	-34.7687	219.35	1130.21	107.586	453.859	893.904	193.562	414.413	630.558	133.802	421.015	507.93	-5.52555	385.931	286.166	-57.0037	340.376	298.02	112.292	379.509	222.578	54.236	91.5354	893.042	39.0101	145.776	614.141	41.3161	153.271	486.052	-19.0689	220.326	221.402	-65.8181	252.625	222.53	128.754	242.117	201.142
2345	0	136.64	384.57	1081.92	146.082	155.248	1072.89	-41.8602	306.275	1129.78	-35.6915	218.947	1130.13	107.733	454.271	895.079	197.018	414.506	632.732	140.705	421.119	508.285	8.97159	385.816	281.971	-42.7023	339.939	291.928	128.849	380.49	222.483	52.1786	91.5308	892.635	34.89	145.762	613.841	36.5798	153.331	485.723	-24.6467	220.551	221.304	-71.3861	252.854	222.527	123.24	242.396	200.969
2346	0	135.72	384.323	1082.32	145.111	154.995	1072.33	-42.8108	305.883	1129.86	-36.5829	218.594	1130.03	107.819	454.716	896.183	200.202	414.606	634.794	147.464	421.232	508.574	23.6538	385.659	277.87	-28.1743	339.493	285.953	145.435	381.37	222.53	50.1158	91.5561	892.209	30.7591	145.772	613.54	31.8402	153.407	485.391	-30.2325	220.778	221.21	-76.9561	253.086	222.53	117.723	242.675	200.798
2347	0	134.874	384.092	1082.66	144.174	154.764	1071.74	-43.7023	305.547	1129.92	-37.4414	218.296	1129.9	107.849	455.193	897.204	203.121	414.716	636.724	154.069	421.355	508.798	38.4708	385.467	273.91	-13.4765	339.052	280.148	162.014	382.108	222.741	48.0485	91.6092	891.763	26.623	145.803	613.238	27.1023	153.496	485.056	-35.827	221.007	221.121	-82.5273	253.32	222.542	112.197	242.951	200.622
2348	0	134.106	383.875	1082.95	143.269	154.552	1071.12	-44.5315	305.27	1129.94	-38.2657	218.054	1129.74	107.832	455.698	898.13	205.783	414.833	638.506	160.51	421.487	508.958	53.3678	385.245	270.132	1.32854	338.629	274.563	178.541	382.665	223.137	45.9786	91.6884	891.295	22.4894	145.856	612.932	22.3725	153.6	484.716	-41.4302	221.239	221.038	-88.099	253.553	222.566	106.655	243.229	200.436
2349	0	133.419	383.668	1083.17	142.395	154.358	1070.48	-45.2955	305.054	1129.93	-39.0543	217.871	1129.55	107.775	456.227	898.952	208.199	414.958	640.127	166.776	421.629	509.058	68.2844	385.001	266.571	16.1728	338.24	269.239	194.964	383.005	223.728	43.9089	91.7924	890.804	18.3678	145.933	612.621	17.6585	153.719	484.372	-47.0414	221.474	220.961	-93.67	253.786	222.605	101.092	243.511	200.234
2350	0	132.817	383.47	1083.31	141.552	154.177	1069.8	-45.9916	304.9	1129.87	-39.8058	217.748	1129.32	107.69	456.775	899.664	210.381	415.087	641.575	172.858	421.78	509.099	83.1551	384.744	263.255	30.9832	337.898	264.209	211.22	383.103	224.523	41.8429	91.9197	890.289	14.2688	146.037	612.302	12.969	153.856	484.021	-52.6589	221.715	220.891	-99.2391	254.021	222.661	95.5076	243.8	200.014
2351	0	132.302	383.276	1083.38	140.736	154.008	1069.09	-46.6171	304.811	1129.77	-40.5189	217.687	1129.05	107.589	457.337	900.259	212.341	415.218	642.842	178.747	421.936	509.082	97.9088	384.483	260.205	45.6824	337.618	259.5	227.239	382.947	225.521	39.785	92.0693	889.749	10.204	146.171	611.976	8.31287	154.014	483.664	-58.2805	221.962	220.83	-104.805	254.261	222.738	89.8994	244.099	199.774
2352	0	131.879	383.085	1083.38	139.946	153.847	1068.36	-47.1698	304.786	1129.62	-41.192	217.687	1128.73	107.485	457.908	900.736	214.095	415.348	643.923	184.433	422.097	509.01	112.47	384.227	257.432	60.1896	337.409	255.131	242.945	382.539	226.718	37.7397	92.2405	889.182	6.18501	146.337	611.638	3.69946	154.197	483.299	-63.9032	222.218	220.779	-110.366	254.508	222.837	84.2689	244.41	199.514
2353	0	131.55	382.894	1083.29	139.18	153.691	1067.59	-47.6476	304.826	1129.41	-41.8235	217.75	1128.37	107.392	458.481	901.093	215.656	415.474	644.815	189.903	422.258	508.884	126.759	383.985	254.944	74.4218	337.277	251.112	258.255	381.896	228.101	35.7123	92.4326	888.589	2.22324	146.54	611.288	-0.862557	154.408	482.925	-69.5237	222.487	220.739	-115.921	254.768	222.963	78.6188	244.735	199.236
2354	0	131.318	382.7	1083.12	138.436	153.538	1066.79	-48.0485	304.932	1129.16	-42.4115	217.876	1127.97	107.327	459.051	901.331	217.04	415.59	645.517	195.148	422.416	508.706	140.693	383.765	252.739	88.2947	337.228	247.446	273.085	381.052	229.65	33.7077	92.6454	887.968	-1.67098	146.784	610.926	-5.36533	154.652	482.544	-75.1385	222.77	220.714	-121.467	255.045	223.116	72.953	245.073	198.942
2355	0	131.184	382.501	1082.88	137.713	153.385	1065.96	-48.3707	305.103	1128.86	-42.9543	218.064	1127.52	107.305	459.61	901.454	218.262	415.693	646.033	200.154	422.568	508.477	154.188	383.574	250.807	101.724	337.262	244.128	287.351	380.049	231.338	31.731	92.8785	887.319	-5.48881	147.072	610.55	-9.80239	154.931	482.155	-80.7442	223.07	220.704	-127.001	255.34	223.302	67.2761	245.422	198.637
2356	0	131.15	382.295	1082.57	137.01	153.229	1065.11	-48.6128	305.34	1128.5	-43.4496	218.314	1127.03	107.342	460.154	901.467	219.337	415.778	646.365	204.908	422.709	508.198	167.162	383.417	249.134	114.627	337.377	241.147	300.972	378.938	233.132	29.787	93.1318	886.644	-9.22331	147.406	610.16	-14.169	155.247	481.76	-86.3376	223.39	220.713	-132.522	255.658	223.521	61.5936	245.78	198.324
2357	0	131.219	382.081	1082.18	136.329	153.067	1064.23	-48.7735	305.64	1128.1	-43.8953	218.625	1126.5	107.453	460.675	901.375	220.278	415.841	646.523	209.396	422.835	507.87	179.533	383.3	247.698	126.923	337.568	238.486	313.871	377.773	234.991	27.8798	93.4052	885.944	-12.8698	147.787	609.759	-18.4623	155.602	481.361	-91.916	223.731	220.742	-138.027	256	223.778	55.911	246.143	198.008
2358	0	131.39	381.859	1081.73	135.67	152.897	1063.33	-48.8518	306.004	1127.65	-44.2891	218.997	1125.92	107.653	461.167	901.188	221.101	415.876	646.514	213.606	422.942	507.494	191.224	383.222	246.473	138.534	337.829	236.121	325.98	376.604	236.868	26.0133	93.6987	885.22	-16.4259	148.217	609.348	-22.6816	155.997	480.96	-97.4773	224.093	220.794	-143.514	256.368	224.075	50.2339	246.504	197.694
2359	0	131.664	381.627	1081.23	135.036	152.718	1062.4	-48.8468	306.43	1127.15	-44.6285	219.429	1125.3	107.955	461.626	900.914	221.818	415.879	646.349	217.523	423.025	507.07	202.162	383.184	245.429	149.389	338.152	234.026	337.238	375.477	238.714	24.1906	94.0123	884.477	-19.8917	148.695	608.93	-26.8282	156.429	480.561	-103.02	224.478	220.871	-148.98	256.763	224.413	44.5674	246.859	197.385
2360	0	132.04	381.388	1080.67	134.429	152.528	1061.46	-48.7582	306.916	1126.62	-44.911	219.918	1124.65	108.37	462.045	900.563	222.441	415.845	646.04	221.136	423.081	506.598	212.283	383.181	244.533	159.42	338.528	232.173	347.594	374.421	240.475	22.4146	94.3458	883.717	-23.2692	149.22	608.509	-30.9052	156.898	480.169	-108.544	224.885	220.977	-154.426	257.185	224.794	38.9163	247.201	197.087
2361	0	132.518	381.141	1080.07	133.851	152.328	1060.51	-48.5858	307.46	1126.06	-45.1342	220.463	1123.97	108.907	462.421	900.146	222.984	415.77	645.6	224.436	423.104	506.079	221.528	383.209	243.751	168.567	338.946	230.53	357.007	373.456	242.099	20.6876	94.6992	882.946	-26.5622	149.79	608.089	-34.9173	157.4	479.787	-114.049	225.313	221.113	-159.849	257.634	225.22	33.2841	247.523	196.802
2362	0	133.095	380.888	1079.43	133.306	152.118	1059.55	-48.3297	308.06	1125.48	-45.2956	221.062	1123.26	109.572	462.751	899.675	223.456	415.649	645.043	227.414	423.09	505.512	229.847	383.259	243.049	176.777	339.395	229.068	365.441	372.581	243.532	19.0117	95.0721	882.167	-29.7757	150.4	607.676	-38.8698	157.932	479.422	-119.535	225.759	221.283	-165.25	258.109	225.691	27.6735	247.819	196.532
2363	0	133.77	380.631	1078.77	132.797	151.9	1058.59	-47.9906	308.714	1124.88	-45.393	221.712	1122.54	110.369	463.03	899.161	223.868	415.478	644.385	230.067	423.034	504.897	237.2	383.322	242.394	184.005	339.864	227.757	372.871	371.784	244.722	17.3889	95.4643	881.387	-32.915	151.049	607.274	-42.7688	158.49	479.078	-125.003	226.22	221.489	-170.629	258.605	226.207	22.0853	248.086	196.28
2364	0	134.539	380.372	1078.08	132.327	151.677	1057.62	-47.5694	309.417	1124.27	-45.4243	222.409	1121.8	111.3	463.257	898.618	224.229	415.253	643.641	232.393	422.931	504.237	243.556	383.385	241.757	190.216	340.342	226.572	379.277	371.039	245.622	15.8216	95.8753	880.611	-35.9855	151.73	606.892	-46.6198	159.069	478.762	-130.456	226.692	221.734	-175.988	259.121	226.771	16.5191	248.321	196.045
2365	0	135.398	380.114	1077.4	131.901	151.454	1056.66	-47.0675	310.167	1123.66	-45.3876	223.151	1121.07	112.362	463.432	898.058	224.546	414.971	642.827	234.391	422.778	503.532	248.893	383.439	241.113	195.384	340.817	225.489	384.646	370.31	246.188	14.312	96.3048	879.846	-38.9915	152.441	606.533	-50.4278	159.665	478.48	-135.893	227.172	222.022	-181.325	259.65	227.383	10.9726	248.522	195.827
2366	0	136.344	379.861	1076.71	131.522	151.235	1055.71	-46.4866	310.959	1123.06	-45.2813	223.932	1120.33	113.551	463.554	897.492	224.825	414.63	641.959	236.066	422.57	502.785	253.2	383.47	240.441	199.495	341.28	224.491	388.971	369.557	246.381	12.8631	96.7523	879.097	-41.936	153.177	606.205	-54.1961	160.274	478.237	-141.317	227.654	222.358	-186.643	260.187	228.048	5.4424	248.691	195.624
2367	0	137.372	379.614	1076.03	131.195	151.027	1054.77	-45.8289	311.789	1122.47	-45.1044	224.748	1119.62	114.86	463.624	896.932	225.071	414.227	641.054	237.424	422.304	501.999	256.48	383.468	239.728	202.546	341.72	223.564	392.254	368.739	246.17	11.4783	97.2171	878.372	-44.8198	153.933	605.914	-57.9262	160.892	478.04	-146.727	228.133	222.747	-191.941	260.727	228.768	-0.0757202	248.83	195.432
2368	0	138.475	379.377	1075.38	130.926	150.835	1053.86	-45.0969	312.653	1121.92	-44.8558	225.595	1118.92	116.281	463.644	896.391	225.286	413.762	640.125	238.472	421.978	501.18	258.744	383.425	238.966	204.549	342.13	222.7	394.503	367.822	245.533	10.1615	97.6986	877.676	-47.6415	154.707	605.666	-61.6174	161.516	477.894	-152.125	228.605	223.194	-197.221	261.261	229.549	-5.58644	248.941	195.25
2369	0	139.649	379.153	1074.77	130.718	150.666	1052.97	-44.2936	313.545	1121.4	-44.5354	226.466	1118.25	117.802	463.618	895.88	225.47	413.235	639.189	239.218	421.592	500.333	260.017	383.334	238.154	205.527	342.503	221.896	395.74	366.781	244.459	8.91736	98.1963	877.017	-50.3973	155.495	605.465	-65.2668	162.145	477.805	-157.508	229.065	223.706	-202.481	261.785	230.399	-11.0943	249.029	195.073
2370	0	140.887	378.945	1074.19	130.576	150.527	1052.11	-43.4221	314.46	1120.93	-44.1431	227.357	1117.63	119.411	463.55	895.409	225.62	412.649	638.26	239.672	421.147	499.465	260.338	383.19	237.297	205.522	342.833	221.154	395.999	365.605	242.952	7.75061	98.7097	876.399	-53.0807	156.295	605.318	-68.8688	162.777	477.779	-162.876	229.509	224.293	-207.719	262.293	231.326	-16.6031	249.099	194.901
2371	0	142.183	378.758	1073.68	130.505	150.423	1051.3	-42.4862	315.392	1120.51	-43.6796	228.261	1117.05	121.093	463.444	894.987	225.732	412.007	637.349	239.844	420.646	498.584	259.756	382.993	236.404	204.587	343.115	220.475	395.328	364.294	241.034	6.6664	99.2381	875.83	-55.6831	157.107	605.228	-72.4159	163.413	477.822	-168.225	229.936	224.963	-212.934	262.782	232.341	-22.1159	249.156	194.73
2372	0	143.53	378.593	1073.22	130.508	150.361	1050.53	-41.4895	316.336	1120.16	-43.1458	229.172	1116.53	122.832	463.305	894.624	225.797	411.316	636.47	239.742	420.094	497.699	258.335	382.745	235.492	202.791	343.348	219.868	393.792	362.868	238.749	5.66984	99.7812	875.314	-58.1938	157.929	605.201	-75.8985	164.053	477.939	-173.553	230.343	225.726	-218.121	263.249	233.456	-27.6345	249.204	194.559
2373	0	144.923	378.453	1072.84	130.589	150.344	1049.81	-40.4362	317.286	1119.87	-42.5435	230.085	1116.07	124.613	463.141	894.327	225.806	410.583	635.63	239.377	419.5	496.817	256.149	382.451	234.576	200.215	343.53	219.337	391.473	361.356	236.158	4.76573	100.339	874.856	-60.6008	158.761	605.239	-79.3055	164.698	478.136	-178.854	230.73	226.594	-223.276	263.694	234.684	-33.1594	249.249	194.39
2374	0	146.355	378.341	1072.54	130.749	150.374	1049.16	-39.3305	318.236	1119.66	-41.8746	230.994	1115.69	126.416	462.958	894.101	225.747	409.82	634.839	238.756	418.874	495.947	253.281	382.118	233.676	196.953	343.663	218.889	388.464	359.802	233.343	3.95837	100.91	874.462	-62.8909	159.604	605.346	-82.6247	165.349	478.416	-184.124	231.098	227.577	-228.392	264.119	236.039	-38.6896	249.294	194.222
2375	0	147.82	378.26	1072.33	130.989	150.455	1048.58	-38.1767	319.181	1119.54	-41.1418	231.894	1115.38	128.224	462.764	893.951	225.604	409.04	634.103	237.888	418.228	495.098	249.82	381.756	232.808	193.102	343.749	218.527	384.873	358.254	230.395	3.2512	101.496	874.136	-65.0506	160.458	605.525	-85.8433	166.008	478.786	-189.356	231.45	228.686	-233.462	264.527	237.534	-44.2227	249.343	194.06
2376	0	149.311	378.211	1072.21	131.309	150.585	1048.08	-36.9792	320.116	1119.49	-40.3479	232.781	1115.15	130.019	462.566	893.879	225.363	408.256	633.424	236.779	417.577	494.276	245.859	381.376	231.989	188.765	343.794	218.251	380.812	356.763	227.413	2.64662	102.096	873.88	-67.0664	161.323	605.777	-88.9479	166.675	479.248	-194.543	231.786	229.932	-238.478	264.922	239.181	-49.7553	249.398	193.906
2377	0	150.823	378.194	1072.2	131.707	150.765	1047.67	-35.7427	321.036	1119.54	-39.4965	233.649	1115.01	131.78	462.375	893.886	225.006	407.486	632.805	235.435	416.936	493.487	241.49	380.992	231.231	184.042	343.805	218.059	376.389	355.38	224.49	2.1458	102.711	873.697	-68.9251	162.2	606.102	-91.9254	167.35	479.806	-199.677	232.11	231.324	-243.43	265.308	240.991	-55.2826	249.459	193.763
2378	0	152.351	378.211	1072.28	132.182	150.992	1047.34	-34.4717	321.937	1119.67	-38.5916	234.495	1114.96	133.491	462.197	893.972	224.515	406.747	632.245	233.861	416.322	492.735	236.798	380.615	230.542	179.025	343.789	217.945	371.706	354.143	221.706	1.74857	103.34	873.589	-70.6146	163.088	606.501	-94.763	168.032	480.462	-204.75	232.422	232.868	-248.308	265.689	242.974	-60.799	249.528	193.635
2379	0	153.889	378.262	1072.45	132.728	151.262	1047.12	-33.1709	322.815	1119.89	-37.6374	235.317	1115	135.131	462.043	894.132	223.872	406.057	631.741	232.062	415.751	492.023	231.861	380.26	229.928	173.797	343.757	217.901	366.848	353.083	219.127	1.45342	103.984	873.557	-72.1236	163.988	606.97	-97.448	168.719	481.216	-209.751	232.723	234.571	-253.102	266.069	245.136	-66.2985	249.602	193.526
2380	0	155.432	378.345	1072.73	133.342	151.572	1047	-31.845	323.668	1120.2	-36.6388	236.111	1115.13	136.684	461.919	894.362	223.061	405.435	631.288	230.041	415.241	491.352	226.746	379.937	229.388	168.428	343.718	217.915	361.879	352.214	216.797	1.25757	104.643	873.601	-73.4421	164.896	607.508	-99.9688	169.406	482.068	-214.672	233.012	236.434	-257.801	266.449	247.481	-71.7747	249.679	193.437
2381	0	156.977	378.46	1073.1	134.017	151.917	1046.98	-30.499	324.493	1120.59	-35.6011	236.877	1115.35	138.134	461.836	894.655	222.066	404.896	630.881	227.801	414.806	490.721	221.505	379.656	228.918	162.973	343.682	217.976	356.844	351.538	214.743	1.15713	105.317	873.717	-74.5614	165.81	608.109	-102.314	170.089	483.015	-219.503	233.287	238.456	-262.393	266.827	250.009	-77.2219	249.754	193.369
2382	0	158.518	378.603	1073.56	134.748	152.292	1047.07	-29.1379	325.288	1121.06	-34.53	237.613	1115.66	139.464	461.799	895.003	220.872	404.457	630.513	225.343	414.461	490.128	216.18	379.426	228.513	157.472	343.657	218.068	351.769	351.047	212.974	1.14732	106.007	873.904	-75.4739	166.728	608.765	-104.473	170.762	484.053	-224.232	233.543	240.636	-266.868	267.202	252.717	-82.6355	249.824	193.325
2383	0	160.05	378.774	1074.09	135.526	152.692	1047.26	-27.767	326.053	1121.61	-33.4316	238.32	1116.04	140.663	461.817	895.398	219.468	404.132	630.174	222.67	414.216	489.568	210.803	379.251	228.165	151.955	343.65	218.179	346.665	350.722	211.485	1.22283	106.711	874.155	-76.173	167.645	609.47	-106.436	171.416	485.176	-228.851	233.774	242.968	-271.215	267.566	255.6	-88.0125	249.881	193.302
2384	0	161.57	378.969	1074.7	136.343	153.112	1047.55	-26.3917	326.788	1122.23	-32.3126	238.998	1116.5	141.719	461.894	895.829	217.845	403.931	629.859	219.784	414.082	489.039	205.394	379.134	227.865	146.441	343.665	218.296	341.532	350.543	210.259	1.37806	107.43	874.466	-76.653	168.557	610.211	-108.193	172.043	486.376	-233.349	233.973	245.444	-275.424	267.913	258.651	-93.3518	249.919	193.299
2385	0	163.072	379.185	1075.36	137.192	153.548	1047.94	-25.0176	327.494	1122.91	-31.18	239.648	1117.03	142.624	462.034	896.288	215.997	403.864	629.558	216.69	414.065	488.535	199.968	379.077	227.604	140.939	343.707	218.409	336.366	350.489	209.27	1.60755	108.163	874.827	-76.9085	169.459	610.978	-109.735	172.636	487.644	-237.717	234.132	248.055	-279.485	268.234	261.861	-98.6546	249.932	193.313
2386	0	164.551	379.42	1076.06	138.063	153.996	1048.41	-23.6509	328.172	1123.64	-30.0412	240.271	1117.62	143.371	462.241	896.764	213.92	403.935	629.265	213.392	414.169	488.053	194.531	379.077	227.372	135.454	343.775	218.509	331.16	350.535	208.486	1.90622	108.908	875.23	-76.9345	170.344	611.757	-111.055	173.184	488.968	-241.944	234.242	250.79	-283.387	268.519	265.22	-103.925	249.915	193.341
2387	0	166.002	379.67	1076.8	138.947	154.453	1048.96	-22.2978	328.823	1124.42	-28.9042	240.87	1118.26	143.957	462.516	897.248	211.615	404.146	628.974	209.898	414.394	487.587	189.088	379.131	227.162	129.984	343.869	218.59	325.909	350.661	207.873	2.2697	109.663	875.664	-76.726	171.207	612.534	-112.143	173.679	490.338	-246.02	234.296	253.639	-287.122	268.76	268.717	-109.167	249.865	193.376
2388	0	167.42	379.935	1077.55	139.835	154.917	1049.58	-20.9649	329.45	1125.23	-27.777	241.448	1118.94	144.38	462.859	897.732	209.087	404.498	628.68	206.218	414.741	487.134	183.64	379.234	226.966	124.526	343.987	218.649	320.609	350.847	207.394	2.69456	110.427	876.116	-76.2778	172.041	613.294	-112.993	174.113	491.739	-249.937	234.287	256.591	-290.676	268.947	272.342	-114.388	249.782	193.414
2389	0	168.798	380.211	1078.31	140.718	155.386	1050.24	-19.6591	330.055	1126.07	-26.6682	242.006	1119.64	144.641	463.267	898.207	206.341	404.985	628.377	202.361	415.203	486.69	178.185	379.378	226.777	119.075	344.127	218.682	315.26	351.076	207.017	3.17837	111.196	876.573	-75.5843	172.839	614.021	-113.595	174.479	493.159	-253.683	234.21	259.634	-294.041	269.075	276.086	-119.597	249.668	193.447
2390	0	170.131	380.498	1079.06	141.585	155.86	1050.94	-18.3874	330.64	1126.92	-25.5866	242.546	1120.37	144.744	463.738	898.667	203.389	405.601	628.063	198.342	415.775	486.253	172.721	379.557	226.59	113.626	344.284	218.689	309.864	351.333	206.711	3.71986	111.968	877.023	-74.6396	173.594	614.7	-113.942	174.772	494.582	-257.248	234.061	262.76	-297.203	269.141	279.94	-124.8	249.53	193.469
2391	0	171.413	380.795	1079.79	142.429	156.338	1051.66	-17.1574	331.208	1127.78	-24.5409	243.073	1121.1	144.692	464.266	899.104	200.242	406.337	627.735	194.173	416.447	485.819	167.247	379.764	226.401	108.173	344.454	218.672	304.425	351.605	206.45	4.3188	112.739	877.45	-73.4377	174.3	615.314	-114.026	174.986	495.995	-260.621	233.841	265.96	-300.149	269.143	283.898	-130.006	249.377	193.476
2392	0	172.637	381.102	1080.48	143.238	156.82	1052.39	-15.9763	331.761	1128.64	-23.5401	243.587	1121.83	144.492	464.848	899.514	196.917	407.181	627.391	189.871	417.209	485.386	161.761	379.992	226.207	102.712	344.635	218.631	298.95	351.883	206.214	4.97598	113.504	877.842	-71.9724	174.949	615.85	-113.839	175.118	497.383	-263.791	233.553	269.228	-302.866	269.084	287.956	-135.22	249.219	193.463
2393	0	173.797	381.419	1081.12	144.004	157.308	1053.11	-14.8518	332.301	1129.48	-22.5932	244.092	1122.54	144.151	465.475	899.89	193.429	408.123	627.03	185.451	418.049	484.953	156.262	380.233	226.006	97.2398	344.822	218.569	293.444	352.158	205.986	5.69294	114.259	878.185	-70.2377	175.534	616.295	-113.375	175.169	498.732	-266.745	233.201	272.561	-305.34	268.969	292.11	-140.447	249.067	193.432
2394	0	174.886	381.747	1081.72	144.718	157.801	1053.81	-13.7914	332.829	1130.3	-21.7089	244.588	1123.23	143.676	466.141	900.229	189.8	409.147	626.651	180.931	418.954	484.518	150.749	380.482	225.797	91.7536	345.012	218.489	287.914	352.427	205.755	6.47179	115.001	878.467	-68.2286	176.052	616.636	-112.625	175.137	500.029	-269.471	232.794	275.954	-307.556	268.804	296.359	-145.688	248.932	193.388
2395	0	175.899	382.088	1082.26	145.371	158.301	1054.47	-12.8023	333.348	1131.09	-20.8956	245.079	1123.88	143.076	466.838	900.528	186.047	410.239	626.255	176.328	419.912	484.079	145.222	380.736	225.579	86.2524	345.205	218.392	282.366	352.683	205.515	7.31489	115.723	878.679	-65.9408	176.495	616.865	-111.582	175.027	501.264	-271.955	232.341	279.408	-309.5	268.6	300.702	-150.935	248.823	193.34
2396	0	176.828	382.442	1082.73	145.955	158.809	1055.1	-11.8917	333.86	1131.83	-20.1615	245.565	1124.48	142.357	467.559	900.781	182.193	411.386	625.843	171.658	420.908	483.638	139.683	380.989	225.353	80.7365	345.399	218.282	276.807	352.926	205.261	8.22454	116.423	878.81	-63.3716	176.861	616.975	-110.242	174.843	502.425	-274.183	231.856	282.921	-311.158	268.365	305.139	-156.175	248.747	193.307
2397	0	177.669	382.811	1083.13	146.461	159.324	1055.67	-11.0661	334.364	1132.53	-19.5139	246.048	1125.03	141.53	468.295	900.989	178.257	412.572	625.414	166.937	421.929	483.192	134.132	381.241	225.118	75.2069	345.593	218.161	271.24	353.153	204.993	9.20268	117.094	878.856	-60.5203	177.147	616.961	-108.598	174.592	503.504	-276.142	231.35	286.497	-312.518	268.111	309.666	-161.384	248.708	193.312
2398	0	178.415	383.196	1083.46	146.882	159.848	1056.18	-10.3317	334.864	1133.18	-18.96	246.528	1125.53	140.6	469.038	901.148	174.26	413.783	624.971	162.182	422.963	482.742	128.571	381.488	224.876	69.6657	345.788	218.031	265.669	353.363	204.713	10.2505	117.734	878.812	-57.3886	177.351	616.823	-106.647	174.28	504.496	-277.819	230.838	290.135	-313.57	267.849	314.282	-166.523	248.705	193.388
2399	0	179.062	383.599	1083.72	147.212	160.379	1056.63	-9.69392	335.358	1133.78	-18.5057	247.008	1125.97	139.574	469.781	901.258	170.219	415.005	624.516	157.406	423.998	482.288	123.004	381.731	224.628	64.1156	345.985	217.896	260.098	353.558	204.425	11.3683	118.338	878.679	-53.9806	177.473	616.564	-104.388	173.918	505.397	-279.201	230.335	293.837	-314.304	267.589	318.977	-171.541	248.734	193.574
2400	0	179.607	384.02	1083.9	147.444	160.918	1057.02	-9.15769	335.85	1134.31	-18.1564	247.488	1126.34	138.46	470.517	901.318	166.154	416.224	624.05	152.625	425.022	481.831	117.432	381.968	224.377	58.5597	346.184	217.758	254.53	353.736	204.132	12.5549	118.904	878.458	-50.3031	177.516	616.189	-101.82	173.516	506.206	-280.276	229.852	297.602	-314.714	267.342	323.741	-176.372	248.78	193.913
2401	0	180.044	384.46	1084.02	147.573	161.463	1057.35	-8.72703	336.338	1134.78	-17.9165	247.968	1126.65	137.263	471.24	901.328	162.078	417.427	623.576	147.849	426.024	481.371	111.859	382.2	224.123	53.0013	346.386	217.621	248.964	353.898	203.839	13.8079	119.427	878.156	-46.3659	177.483	615.709	-98.9445	173.084	506.925	-281.033	229.404	301.429	-314.797	267.117	328.558	-180.936	248.827	194.453
2402	0	180.372	384.919	1084.06	147.594	162.011	1057.62	-8.40516	336.824	1135.19	-17.7895	248.45	1126.9	135.988	471.943	901.289	158.006	418.605	623.094	143.089	426.996	480.91	106.288	382.425	223.868	47.4437	346.59	217.486	243.403	354.044	203.549	15.1231	119.906	877.781	-42.1809	177.379	615.136	-95.766	172.635	507.558	-281.461	229.002	305.313	-314.548	266.924	333.407	-185.142	248.848	195.24
2403	0	180.588	385.396	1084.04	147.503	162.562	1057.84	-8.19446	337.309	1135.54	-17.7777	248.934	1127.1	134.639	472.623	901.203	153.95	419.745	622.609	138.354	427.928	480.449	100.72	382.644	223.616	41.8899	346.798	217.359	237.847	354.175	203.266	16.4946	120.338	877.343	-37.7623	177.21	614.486	-92.2901	172.177	508.114	-281.551	228.653	309.244	-313.965	266.77	338.261	-188.89	248.814	196.314
2404	0	180.691	385.891	1083.96	147.297	163.112	1058.02	-8.09644	337.793	1135.83	-17.8827	249.42	1127.23	133.219	473.274	901.071	149.92	420.838	622.121	133.65	428.814	479.99	95.1592	382.855	223.367	36.3426	347.008	217.24	232.297	354.292	202.994	17.9151	120.723	876.857	-33.1262	176.983	613.781	-88.5244	171.721	508.602	-281.29	228.365	313.21	-313.045	266.665	343.086	-192.081	248.692	197.705
2405	0	180.68	386.402	1083.82	146.975	163.659	1058.16	-8.11177	338.278	1136.07	-18.1048	249.908	1127.32	131.732	473.894	900.896	145.922	421.877	621.632	128.983	429.647	479.534	89.6061	383.058	223.124	30.804	347.22	217.134	226.754	354.394	202.733	19.3753	121.06	876.337	-28.2898	176.708	613.04	-84.4785	171.275	509.034	-280.666	228.14	317.193	-311.783	266.615	347.845	-194.618	248.448	199.428
2406	0	180.556	386.927	1083.62	146.537	164.199	1058.27	-8.24026	338.762	1136.26	-18.4436	250.401	1127.37	130.179	474.479	900.68	141.962	422.855	621.145	124.354	430.422	479.084	84.0626	383.252	222.889	25.2756	347.431	217.043	221.217	354.483	202.487	20.865	121.347	875.802	-23.2711	176.391	612.288	-80.1634	170.845	509.424	-279.665	227.98	321.167	-310.173	266.625	352.496	-196.413	248.051	201.479
2407	0	180.319	387.462	1083.39	145.982	164.731	1058.37	-8.48095	339.248	1136.39	-18.8975	250.896	1127.39	128.563	475.028	900.425	138.044	423.765	620.66	119.767	431.134	478.641	78.5296	383.437	222.664	19.7582	347.641	216.968	215.687	354.559	202.254	22.3727	121.587	875.269	-18.0887	176.04	611.552	-75.5913	170.435	509.79	-278.27	227.878	325.102	-308.205	266.699	356.99	-197.395	247.469	203.835
2408	0	179.972	388.006	1083.11	145.314	165.25	1058.47	-8.83209	339.736	1136.49	-19.4643	251.397	1127.38	126.885	475.538	900.136	134.167	424.602	620.179	115.219	431.78	478.208	73.008	383.611	222.451	14.2523	347.847	216.912	210.165	354.624	202.036	23.886	121.778	874.757	-12.7613	175.662	610.856	-70.7758	170.046	510.148	-276.464	227.829	328.961	-305.865	266.836	361.279	-197.506	246.679	206.455
2409	0	179.516	388.554	1082.8	144.534	165.754	1058.57	-9.29128	340.227	1136.56	-20.1408	251.901	1127.35	125.145	476.009	899.815	130.331	425.364	619.703	110.711	432.358	477.785	67.4983	383.773	222.252	8.75754	348.048	216.876	204.65	354.678	201.83	25.3925	121.922	874.283	-7.30764	175.263	610.226	-65.7308	169.676	510.514	-274.226	227.82	332.702	-303.138	267.033	365.311	-196.71	245.662	209.282
2410	0	178.954	389.102	1082.46	143.649	166.24	1058.69	-9.85549	340.72	1136.59	-20.9233	252.41	1127.32	123.345	476.439	899.465	126.534	426.047	619.233	106.237	432.867	477.375	62.0007	383.924	222.067	3.27346	348.243	216.86	199.144	354.723	201.637	26.8796	122.021	873.867	-1.74586	174.848	609.688	-60.4708	169.322	510.907	-271.536	227.837	336.278	-300.008	267.281	369.035	-194.986	244.409	212.247
2411	0	178.289	389.647	1082.11	142.662	166.708	1058.84	-10.5211	341.216	1136.6	-21.8073	252.923	1127.28	121.485	476.827	899.09	122.772	426.651	618.769	101.796	433.305	476.979	56.5152	384.062	221.9	-2.20073	348.428	216.864	193.646	354.761	201.453	28.3354	122.077	873.524	3.9062	174.42	609.265	-55.0106	168.979	511.342	-268.375	227.862	339.638	-296.458	267.568	372.4	-192.331	242.917	215.276
2412	0	177.525	390.186	1081.73	141.581	167.154	1059.03	-11.2841	341.716	1136.59	-22.7876	253.44	1127.26	119.566	477.175	898.693	119.041	427.175	618.312	97.3806	433.673	476.598	51.0416	384.187	221.749	-7.66589	348.603	216.888	188.155	354.794	201.276	29.7488	122.09	873.27	9.63139	173.981	608.978	-49.3648	168.639	511.832	-264.725	227.877	342.73	-292.472	267.876	375.358	-188.752	241.194	218.291
2413	0	176.665	390.715	1081.34	140.413	167.578	1059.27	-12.14	342.218	1136.58	-23.8589	253.961	1127.25	117.588	477.481	898.277	115.333	427.62	617.863	92.9865	433.973	476.234	45.5794	384.299	221.617	-13.1229	348.765	216.931	182.671	354.824	201.105	31.1102	122.064	873.117	15.4132	173.532	608.845	-43.5477	168.294	512.389	-260.57	227.864	345.502	-288.035	268.188	377.864	-184.264	239.253	221.221
2414	0	175.715	391.23	1080.95	139.165	167.979	1059.56	-13.084	342.723	1136.55	-25.0151	254.485	1127.26	115.551	477.748	897.845	111.642	427.988	617.423	88.6071	434.208	475.887	40.128	384.396	221.504	-18.5727	348.912	216.993	177.193	354.852	200.938	32.4117	122	873.077	21.236	173.073	608.88	-37.573	167.937	513.02	-255.895	227.806	347.905	-283.136	268.481	379.879	-178.89	237.116	224.001
2415	0	174.678	391.731	1080.56	137.847	168.356	1059.91	-14.1109	343.229	1136.53	-26.2501	255.01	1127.3	113.455	477.975	897.399	107.96	428.283	616.991	84.2353	434.381	475.559	34.6865	384.48	221.41	-24.0159	349.044	217.072	171.719	354.88	200.771	33.6473	121.901	873.158	27.0847	172.603	609.093	-31.4537	167.558	513.729	-250.691	227.687	349.892	-277.765	268.735	381.367	-172.654	234.809	226.576
2416	0	173.559	392.213	1080.16	136.468	168.711	1060.32	-15.2155	343.736	1136.5	-27.5573	255.535	1127.37	111.302	478.164	896.942	104.277	428.507	616.567	79.8641	434.496	475.249	29.2538	384.549	221.335	-29.4533	349.157	217.167	166.247	354.91	200.605	34.8128	121.769	873.364	32.9448	172.121	609.491	-25.2019	167.152	514.515	-244.95	227.494	351.422	-271.916	268.927	382.3	-165.584	232.364	228.901
2417	0	172.363	392.677	1079.78	135.036	169.043	1060.8	-16.3922	344.241	1136.48	-28.9301	256.059	1127.48	109.093	478.317	896.477	100.586	428.667	616.153	75.486	434.558	474.959	23.8285	384.604	221.279	-34.8854	349.252	217.276	160.774	354.943	200.439	35.9064	121.606	873.7	38.8023	171.626	610.075	-18.8284	166.713	515.375	-238.667	227.217	352.46	-265.587	269.04	382.657	-157.707	229.813	230.945
2418	0	171.095	393.121	1079.39	133.56	169.354	1061.34	-17.6355	344.744	1136.47	-30.3615	256.579	1127.62	106.826	478.436	896.004	96.8757	428.767	615.748	71.0935	434.573	474.689	18.4093	384.644	221.241	-40.3126	349.327	217.399	155.298	354.978	200.271	36.9278	121.413	874.165	44.6434	171.116	610.843	-12.3432	166.238	516.3	-231.84	226.848	352.978	-258.775	269.057	382.422	-149.055	227.187	232.686
2419	0	169.76	393.545	1079.02	132.051	169.645	1061.94	-18.9396	345.241	1136.47	-31.8447	257.093	1127.79	104.505	478.523	895.527	93.1377	428.815	615.353	66.6795	434.547	474.438	12.9945	384.67	221.22	-45.7353	349.38	217.534	149.818	355.018	200.102	37.8784	121.193	874.756	50.4543	170.59	611.788	-5.75481	165.724	517.277	-224.469	226.384	352.956	-251.483	268.966	381.589	-139.659	224.519	234.111
2420	0	168.362	393.95	1078.65	130.518	169.917	1062.6	-20.2989	345.731	1136.47	-33.3725	257.599	1127.99	102.128	478.581	895.045	89.363	428.816	614.967	62.2373	434.486	474.206	7.58269	384.681	221.216	-51.1531	349.412	217.679	144.33	355.061	199.933	38.7611	120.945	875.469	56.2212	170.049	612.901	0.928674	165.173	518.291	-216.559	225.823	352.383	-243.712	268.757	380.157	-129.548	221.841	235.215
2421	0	166.906	394.336	1078.3	128.969	170.171	1063.32	-21.7074	346.211	1136.48	-34.9378	258.094	1128.23	99.6978	478.611	894.562	85.5432	428.78	614.592	57.7606	434.395	473.993	2.17229	384.679	221.227	-56.5658	349.421	217.833	138.832	355.108	199.763	39.5793	120.672	876.298	61.9295	169.494	614.168	7.69987	164.585	519.324	-208.113	225.166	351.255	-235.467	268.427	378.131	-118.753	219.183	236.001
2422	0	165.399	394.706	1077.95	127.414	170.411	1064.08	-23.1595	346.678	1136.5	-36.5336	258.575	1128.49	97.2149	478.617	894.076	81.6708	428.712	614.228	53.2443	434.282	473.798	-3.23811	384.662	221.251	-61.9725	349.408	217.995	133.323	355.158	199.592	40.3373	120.374	877.233	67.5641	168.925	615.571	14.5515	163.966	520.356	-199.137	224.417	349.578	-226.752	267.973	375.525	-107.302	216.573	236.476
2423	0	163.844	395.06	1077.6	125.859	170.636	1064.88	-24.6492	347.128	1136.53	-38.1527	259.039	1128.78	94.6805	478.602	893.591	77.7395	428.621	613.875	48.6838	434.152	473.621	-8.64977	384.632	221.288	-67.3724	349.371	218.165	127.801	355.213	199.422	41.0394	120.052	878.263	73.1092	168.347	617.092	21.4757	163.318	521.368	-189.64	223.58	347.365	-217.572	267.398	372.357	-95.2219	214.036	236.654
2424	0	162.248	395.401	1077.26	124.314	170.85	1065.71	-26.1708	347.56	1136.56	-39.7878	259.482	1129.09	92.0962	478.567	893.105	73.7445	428.514	613.533	44.0761	434.011	473.46	-14.0638	384.59	221.335	-72.7653	349.311	218.342	122.266	355.272	199.252	41.6898	119.707	879.375	78.5478	167.765	618.711	28.4642	162.65	522.339	-179.627	222.662	344.635	-207.931	266.708	368.65	-82.5416	211.591	236.555
2425	0	160.615	395.73	1076.93	122.785	171.053	1066.55	-27.7185	347.969	1136.59	-41.432	259.902	1129.41	89.4637	478.517	892.621	69.6824	428.397	613.204	39.419	433.865	473.314	-19.481	384.537	221.392	-78.1515	349.23	218.524	116.717	355.336	199.082	42.292	119.339	880.557	83.8625	167.184	620.403	35.5073	161.967	523.252	-169.106	221.671	341.416	-197.835	265.907	364.434	-69.2882	209.254	236.206
2426	0	158.951	396.05	1076.6	121.279	171.246	1067.4	-29.2865	348.353	1136.62	-43.078	260.294	1129.74	86.7851	478.452	892.138	65.5519	428.279	612.887	34.7119	433.719	473.184	-24.9021	384.475	221.456	-83.5318	349.129	218.713	111.157	355.405	198.912	42.8492	118.949	881.794	89.0352	166.611	622.145	42.5941	161.277	524.091	-158.086	220.615	337.74	-187.288	265.006	359.743	-55.4885	207.038	235.635
2427	0	157.26	396.363	1076.26	119.8	171.432	1068.24	-30.8691	348.707	1136.65	-44.719	260.657	1130.07	84.0632	478.377	891.656	61.3535	428.163	612.584	29.9553	433.577	473.066	-30.3273	384.406	221.525	-88.9081	349.01	218.906	105.587	355.479	198.742	43.3637	118.538	883.069	94.0476	166.054	623.914	49.7122	160.587	524.841	-146.573	219.502	333.647	-176.294	264.013	354.614	-41.169	204.951	234.878
2428	0	155.548	396.669	1075.92	118.355	171.612	1069.06	-32.4607	349.03	1136.68	-46.348	260.986	1130.4	81.301	478.293	891.178	57.0897	428.056	612.295	25.1512	433.443	472.961	-35.7568	384.332	221.599	-94.2824	348.875	219.106	100.012	355.558	198.573	43.837	118.109	884.367	98.8815	165.521	625.685	56.848	159.906	525.493	-134.577	218.341	329.18	-164.858	262.936	349.091	-26.3559	203.004	233.971
2429	0	153.821	396.972	1075.57	116.948	171.787	1069.85	-34.0558	349.317	1136.69	-47.9583	261.277	1130.71	78.5025	478.202	890.702	52.765	427.961	612.02	20.303	433.321	472.867	-41.1902	384.255	221.677	-99.6577	348.729	219.311	94.4365	355.641	198.406	44.2701	117.663	885.672	103.519	165.02	627.434	63.9864	159.24	526.038	-122.108	217.141	324.388	-152.985	261.786	343.219	-11.0757	201.206	232.954
2430	0	152.083	397.272	1075.22	115.581	171.958	1070.59	-35.6488	349.567	1136.69	-49.5432	261.529	1131.02	75.6722	478.106	890.228	48.386	427.883	611.759	15.4153	433.214	472.784	-46.6271	384.178	221.756	-105.037	348.572	219.522	88.8659	355.726	198.242	44.6634	117.202	886.968	107.945	164.559	629.14	71.1116	158.596	526.474	-109.175	215.911	319.325	-140.683	260.57	337.049	4.64395	199.569	231.867
2431	0	150.339	397.571	1074.85	114.257	172.128	1071.27	-37.2346	349.775	1136.67	-51.0965	261.738	1131.3	72.8156	478.007	889.758	43.9609	427.822	611.514	10.494	433.122	472.709	-52.0668	384.102	221.836	-110.423	348.41	219.742	83.3062	355.813	198.083	45.0172	116.728	888.238	112.145	164.144	630.781	78.2069	157.982	526.798	-95.7955	214.658	314.046	-127.961	259.297	330.636	20.7733	198.106	230.755
2432	0	148.595	397.87	1074.47	112.977	172.297	1071.88	-38.8079	349.941	1136.64	-52.6119	261.9	1131.55	69.9388	477.907	889.29	39.4995	427.781	611.283	5.54632	433.048	472.643	-57.5085	384.029	221.917	-115.819	348.245	219.971	77.7622	355.9	197.929	45.3318	116.245	889.468	116.106	163.781	632.337	85.2551	157.404	527.013	-81.986	213.392	308.612	-114.833	257.973	324.036	37.2792	196.829	229.663
2433	0	146.855	398.17	1074.07	111.744	172.468	1072.41	-40.3639	350.06	1136.58	-54.0836	262.014	1131.78	67.0488	477.805	888.826	35.013	427.759	611.067	0.580215	432.991	472.584	-62.9511	383.962	221.999	-121.226	348.08	220.21	72.2372	355.986	197.78	45.6076	115.754	890.643	119.819	163.472	633.79	92.2386	156.867	527.121	-67.7703	212.12	303.084	-101.318	256.606	317.31	54.1239	195.754	228.637
2434	0	145.124	398.471	1073.65	110.556	172.643	1072.84	-41.8975	350.131	1136.5	-55.5061	262.077	1131.96	64.1536	477.704	888.364	30.5134	427.757	610.865	-4.3954	432.952	472.532	-68.3936	383.9	222.084	-126.645	347.919	220.462	66.7325	356.072	197.636	45.8456	115.259	891.75	123.277	163.219	635.124	99.1398	156.377	527.128	-53.1784	210.852	297.527	-87.4433	255.202	310.519	71.2637	194.894	227.723
2435	0	143.408	398.775	1073.21	109.413	172.824	1073.17	-43.4043	350.152	1136.39	-56.8742	262.088	1132.11	61.2617	477.604	887.905	26.0135	427.772	610.677	-9.37112	432.929	472.487	-73.835	383.845	222.171	-132.075	347.763	220.726	61.2476	356.157	197.495	46.048	114.763	892.776	126.478	163.023	636.326	105.941	155.94	527.042	-38.2477	209.596	292.004	-73.2419	253.769	303.728	88.647	194.265	226.967
2436	0	141.71	399.082	1072.76	108.315	173.012	1073.39	-44.8797	350.122	1136.25	-58.183	262.043	1132.22	58.3823	477.505	887.449	21.5261	427.803	610.502	-14.3373	432.921	472.447	-79.2743	383.797	222.263	-137.516	347.617	221.005	55.7795	356.243	197.355	46.2177	114.267	893.712	129.422	162.88	637.386	112.624	155.561	526.869	-23.0251	208.363	286.579	-58.7574	252.316	297.001	106.214	193.882	226.411
2437	0	140.036	399.393	1072.28	107.26	173.209	1073.49	-46.3195	350.039	1136.08	-59.428	261.943	1132.27	55.5251	477.409	886.995	17.0637	427.848	610.338	-19.2842	432.926	472.414	-84.7106	383.758	222.36	-142.964	347.482	221.299	50.3238	356.33	197.213	46.359	113.774	894.548	132.112	162.785	638.295	119.17	155.243	526.618	-7.56699	207.163	281.312	-44.0435	250.851	290.402	123.892	193.755	226.09
2438	0	138.39	399.708	1071.79	106.247	173.418	1073.48	-47.7195	349.903	1135.87	-60.605	261.786	1132.28	52.6999	477.315	886.542	12.6387	427.904	610.186	-24.2025	432.942	472.387	-90.1433	383.726	222.466	-148.417	347.362	221.609	44.8747	356.42	197.067	46.4777	113.285	895.278	134.556	162.734	639.049	125.56	154.99	526.298	8.05893	206.008	276.26	-29.1644	249.389	283.992	141.602	193.896	226.034
2439	0	136.776	400.028	1071.27	105.275	173.639	1073.35	-49.0758	349.712	1135.62	-61.7103	261.572	1132.23	49.9168	477.224	886.09	8.26209	427.967	610.042	-29.0834	432.967	472.365	-95.572	383.703	222.582	-153.871	347.257	221.936	39.4262	356.513	196.917	46.5809	112.802	895.896	136.761	162.717	639.644	131.774	154.807	525.917	23.7736	204.913	271.475	-14.1949	247.944	277.83	159.251	194.306	226.263
2440	0	135.199	400.352	1070.74	104.342	173.874	1073.11	-50.3845	349.466	1135.34	-62.7405	261.301	1132.12	47.1855	477.137	885.639	3.94413	428.036	609.907	-33.9189	432.999	472.349	-100.996	383.689	222.71	-159.323	347.171	222.282	33.9723	356.609	196.762	46.6769	112.325	896.399	138.74	162.729	640.082	137.79	154.694	525.481	39.4868	203.893	267.002	0.77974	246.535	271.968	176.735	194.983	226.788
2441	0	133.664	400.68	1070.19	103.45	174.123	1072.75	-51.6419	349.166	1135.02	-63.6926	260.973	1131.96	44.5154	477.054	885.188	-0.306423	428.108	609.779	-38.7017	433.034	472.34	-106.416	383.684	222.853	-164.771	347.104	222.649	28.5077	356.709	196.603	46.7754	111.857	896.785	140.505	162.761	640.365	143.587	154.654	524.998	55.0973	202.965	262.876	15.665	245.185	266.452	193.944	195.914	227.607
2442	0	132.175	401.013	1069.63	102.597	174.386	1072.28	-52.8445	348.812	1134.65	-64.5638	260.589	1131.74	41.9152	476.976	884.736	-4.48219	428.179	609.656	-43.4258	433.073	472.336	-111.832	383.691	223.011	-170.214	347.059	223.04	23.0282	356.812	196.442	46.8868	111.397	897.055	142.072	162.807	640.498	149.139	154.687	524.472	70.4954	202.147	259.123	30.3582	243.921	261.322	210.761	197.08	228.709
2443	0	130.737	401.349	1069.06	101.785	174.664	1071.72	-53.9889	348.404	1134.25	-65.3518	260.15	1131.46	39.3928	476.903	884.283	-8.5773	428.247	609.538	-48.0863	433.112	472.34	-117.243	383.71	223.188	-175.65	347.037	223.456	17.5306	356.918	196.28	47.0223	110.947	897.211	143.453	162.859	640.489	154.421	154.791	523.908	85.564	201.458	255.758	44.7504	242.77	256.604	227.064	198.453	230.067
2444	0	129.354	401.688	1068.47	101.017	174.954	1071.06	-55.0715	347.944	1133.8	-66.0546	259.657	1131.13	36.955	476.835	883.826	-12.5873	428.31	609.424	-52.6792	433.15	472.351	-122.651	383.742	223.386	-181.077	347.039	223.902	12.0135	357.026	196.119	47.1932	110.508	897.256	144.664	162.914	640.346	159.407	154.967	523.309	100.182	200.916	252.785	58.7287	241.764	252.316	242.733	200	231.642
2445	0	128.031	402.028	1067.88	100.294	175.256	1070.33	-56.0892	347.433	1133.31	-66.6704	259.112	1130.73	34.6076	476.773	883.367	-16.5091	428.366	609.314	-57.2018	433.185	472.371	-128.054	383.788	223.607	-186.496	347.066	224.38	6.47695	357.138	195.961	47.4103	110.08	897.195	145.718	162.968	640.076	164.071	155.21	522.674	114.226	200.539	250.195	72.1781	240.932	248.463	257.651	201.682	233.387
2446	0	126.772	402.366	1067.27	99.6207	175.567	1069.53	-57.0387	346.873	1132.79	-67.1978	258.518	1130.29	32.3551	476.716	882.903	-20.3407	428.413	609.207	-61.6521	433.217	472.4	-133.454	383.85	223.853	-191.907	347.118	224.892	0.922154	357.253	195.805	47.6842	109.665	897.035	146.628	163.019	639.689	168.388	155.518	522.004	127.575	200.342	247.969	84.9843	240.301	245.042	271.708	203.463	235.244
2447	0	125.581	402.702	1066.66	99.0002	175.885	1068.66	-57.9169	346.265	1132.22	-67.6359	257.876	1129.79	30.2005	476.665	882.435	-24.081	428.449	609.103	-66.0292	433.243	472.439	-138.851	383.926	224.128	-197.309	347.194	225.443	-4.64883	357.373	195.653	48.0239	109.265	896.782	147.406	163.07	639.194	172.335	155.886	521.296	140.111	200.339	246.076	97.0361	239.898	242.036	284.803	205.309	237.148
2448	0	124.463	403.032	1066.05	98.437	176.206	1067.75	-58.7209	345.613	1131.62	-67.9839	257.19	1129.25	28.1461	476.617	881.962	-27.7299	428.473	609.002	-70.3328	433.264	472.49	-144.245	384.018	224.434	-202.703	347.295	226.035	-10.2336	357.497	195.503	48.4374	108.883	896.444	148.064	163.122	638.601	175.891	156.311	520.547	151.727	200.539	244.479	108.228	239.739	239.42	296.845	207.189	239.031
2449	0	123.421	403.352	1065.43	97.9355	176.527	1066.8	-59.4479	344.918	1130.99	-68.2413	256.461	1128.67	26.1926	476.572	881.485	-31.2874	428.482	608.905	-74.5629	433.277	472.554	-149.635	384.124	224.774	-208.089	347.419	226.672	-15.8299	357.627	195.357	48.9305	108.519	896.03	148.611	163.178	637.919	179.041	156.788	519.755	162.322	200.946	243.133	118.463	239.835	237.163	307.758	209.082	240.82
2450	0	122.459	403.661	1064.8	97.5004	176.843	1065.82	-60.0951	344.184	1130.33	-68.4083	255.693	1128.05	24.3401	476.529	881.004	-34.7541	428.475	608.812	-78.7203	433.283	472.634	-155.022	384.245	225.15	-213.467	347.564	227.357	-21.4356	357.763	195.215	49.5075	108.179	895.549	149.058	163.246	637.157	181.775	157.315	518.917	171.811	201.559	241.993	127.653	240.188	235.227	317.476	210.971	242.443
2451	0	121.581	403.954	1064.18	97.1363	177.15	1064.82	-60.6602	343.413	1129.65	-68.4852	254.89	1127.4	22.5879	476.484	880.52	-38.1303	428.45	608.724	-82.8056	433.279	472.73	-160.406	384.378	225.565	-218.838	347.727	228.093	-27.0491	357.907	195.075	50.1702	107.862	895.009	149.412	163.331	636.326	184.089	157.888	518.03	180.12	202.371	241.008	135.725	240.792	233.572	325.947	212.85	243.829
2452	0	120.789	404.226	1063.55	96.8477	177.443	1063.8	-61.141	342.61	1128.95	-68.4728	254.054	1126.72	20.9347	476.435	880.034	-41.4164	428.406	608.642	-86.8194	433.266	472.846	-165.786	384.523	226.022	-224.201	347.907	228.882	-32.6689	358.058	194.937	50.9186	107.573	894.421	149.683	163.439	635.437	185.984	158.504	517.095	187.198	203.369	240.133	142.618	241.629	232.156	333.134	214.715	244.913
2453	0	120.086	404.474	1062.92	96.6392	177.716	1062.77	-61.5356	341.777	1128.24	-68.3721	253.189	1126.03	19.3791	476.379	879.549	-44.6122	428.341	608.568	-90.7621	433.242	472.984	-171.161	384.677	226.523	-229.555	348.099	229.73	-38.2944	358.217	194.8	51.7504	107.314	893.793	149.878	163.578	634.502	187.47	159.16	516.113	193.006	204.534	239.326	148.29	242.675	230.939	339.014	216.569	245.638
2454	0	119.475	404.693	1062.3	96.5148	177.964	1061.73	-61.8428	340.919	1127.52	-68.1847	252.299	1125.34	17.9195	476.312	879.065	-47.7171	428.254	608.503	-94.6338	433.206	473.145	-176.53	384.838	227.073	-234.899	348.3	230.638	-43.9249	358.386	194.664	52.6616	107.085	893.136	150.007	163.753	633.532	188.561	159.856	515.088	197.53	205.84	238.55	152.717	243.897	229.883	343.581	218.413	245.956
2455	0	118.957	404.879	1061.67	96.4782	178.182	1060.7	-62.0612	340.04	1126.8	-67.9126	251.388	1124.64	16.5544	476.232	878.587	-50.7295	428.143	608.448	-98.434	433.157	473.334	-181.891	385.006	227.675	-240.232	348.508	231.612	-49.56	358.562	194.528	53.6464	106.888	892.46	150.077	163.969	632.542	189.28	160.588	514.028	200.774	207.259	237.778	155.894	245.255	228.957	346.843	220.247	245.836
2456	0	118.534	405.027	1061.05	96.5325	178.362	1059.68	-62.1905	339.143	1126.1	-67.5581	250.459	1123.96	15.2826	476.134	878.116	-53.6473	428.007	608.404	-102.162	433.094	473.551	-187.242	385.178	228.332	-245.55	348.72	232.655	-55.1994	358.746	194.391	54.6978	106.722	891.774	150.096	164.229	631.545	189.651	161.353	512.942	202.766	208.757	236.992	157.841	246.706	228.135	348.83	222.068	245.263
2457	0	118.207	405.133	1060.44	96.6804	178.5	1058.66	-62.2306	338.232	1125.41	-67.1239	249.516	1123.29	14.1031	476.014	877.656	-56.4674	427.845	608.375	-105.815	433.016	473.802	-192.579	385.352	229.05	-250.851	348.932	233.774	-60.8428	358.935	194.254	55.8073	106.587	891.088	150.072	164.534	630.555	189.704	162.148	511.84	203.555	210.298	236.182	158.599	248.205	227.396	349.592	223.868	244.243
2458	0	117.976	405.192	1059.84	96.9235	178.591	1057.65	-62.1818	337.312	1124.74	-66.613	248.564	1122.65	13.0149	475.869	877.211	-59.1858	427.654	608.362	-109.391	432.922	474.089	-197.898	385.529	229.832	-256.13	349.144	234.973	-66.4898	359.127	194.117	56.9656	106.481	890.412	150.012	164.883	629.585	189.474	162.966	510.735	203.211	211.847	235.349	158.23	249.705	226.729	349.2	225.634	242.8
2459	0	117.841	405.201	1059.25	97.2628	178.629	1056.66	-62.0453	336.386	1124.1	-66.0288	247.606	1122.05	12.0173	475.696	876.786	-61.798	427.435	608.367	-112.888	432.812	474.415	-203.195	385.707	230.684	-261.382	349.353	236.259	-72.1394	359.318	193.982	58.163	106.401	889.757	149.921	165.271	628.65	188.993	163.801	509.641	201.823	213.369	234.498	156.819	251.165	226.126	347.745	227.347	240.979
2460	0	117.8	405.158	1058.67	97.6983	178.611	1055.69	-61.8228	335.458	1123.51	-65.3749	246.645	1121.5	11.1097	475.492	876.384	-64.2988	427.184	608.393	-116.3	432.685	474.785	-208.464	385.885	231.612	-266.601	349.557	237.639	-77.7905	359.504	193.851	59.3889	106.343	889.13	149.804	165.691	627.761	188.297	164.645	508.573	199.499	214.832	233.643	154.47	252.546	225.587	345.34	228.986	238.837
2461	0	117.851	405.06	1058.12	98.229	178.533	1054.75	-61.5165	334.531	1122.97	-64.6553	245.686	1121	10.2911	475.254	876.011	-66.6826	426.903	608.444	-119.624	432.54	475.203	-213.699	386.063	232.621	-271.78	349.756	239.12	-83.4409	359.681	193.728	60.6327	106.302	888.542	149.665	166.133	626.93	187.419	165.486	507.543	196.359	216.208	232.8	151.302	253.817	225.113	342.116	230.529	236.449
2462	0	117.992	404.906	1057.6	98.8527	178.393	1053.84	-61.1293	333.609	1122.47	-63.8739	244.732	1120.55	9.56026	474.981	875.672	-68.9434	426.591	608.522	-122.855	432.379	475.671	-218.892	386.241	233.716	-276.912	349.95	240.708	-89.0881	359.846	193.615	61.8836	106.275	888.001	149.504	166.587	626.164	186.391	166.313	506.562	192.535	217.475	231.987	147.445	254.954	224.707	338.212	231.954	233.891
2463	0	118.218	404.697	1057.11	99.5663	178.192	1052.97	-60.6646	332.695	1122.05	-63.035	243.786	1120.18	8.91566	474.673	875.372	-71.0755	426.249	608.629	-125.988	432.201	476.196	-224.035	386.419	234.903	-281.988	350.137	242.411	-94.7284	359.996	193.517	63.1308	106.255	887.513	149.32	167.039	625.47	185.24	167.114	505.642	188.158	218.617	231.22	143.033	255.942	224.373	333.778	233.246	231.245
2464	0	118.526	404.432	1056.67	100.366	177.929	1052.14	-60.1265	331.79	1121.69	-62.1429	242.851	1119.87	8.35511	474.327	875.117	-73.0729	425.876	608.769	-129.016	432.008	476.779	-229.122	386.599	236.186	-286.999	350.319	244.234	-100.357	360.13	193.438	64.3635	106.238	887.085	149.107	167.476	624.851	183.987	167.878	504.788	183.359	219.623	230.512	138.197	256.774	224.115	328.955	234.396	228.585
2465	0	118.909	404.116	1056.27	101.245	177.606	1051.36	-59.5197	330.898	1121.4	-61.2019	241.93	1119.64	7.87594	473.946	874.912	-74.9299	425.476	608.944	-131.933	431.801	477.424	-234.142	386.782	237.568	-291.937	350.495	246.182	-105.969	360.247	193.379	65.5712	106.217	886.721	148.857	167.884	624.305	182.65	168.591	504.004	178.26	220.489	229.874	133.059	257.447	223.932	323.874	235.406	225.974
2466	0	119.361	403.751	1055.92	102.199	177.229	1050.63	-58.8495	330.021	1121.2	-60.2164	241.024	1119.49	7.4749	473.53	874.762	-76.6409	425.051	609.155	-134.734	431.583	478.134	-239.088	386.968	239.053	-296.791	350.666	248.26	-111.558	360.35	193.343	66.7435	106.188	886.424	148.558	168.251	623.831	181.237	169.244	503.287	172.965	221.217	229.309	127.725	257.97	223.82	318.648	236.286	223.464
2467	0	119.876	403.342	1055.64	103.22	176.801	1049.98	-58.1214	329.159	1121.07	-59.1909	240.135	1119.43	7.14822	473.081	874.671	-78.2003	424.604	609.403	-137.412	431.356	478.909	-243.95	387.16	240.64	-301.551	350.835	250.47	-117.117	360.441	193.328	67.8705	106.146	886.194	148.195	168.565	623.419	179.751	169.827	502.635	167.56	221.813	228.817	122.282	258.351	223.773	313.361	237.052	221.092
2468	0	120.445	402.895	1055.42	104.3	176.329	1049.39	-57.3417	328.313	1121.03	-58.1298	239.265	1119.44	6.89172	472.601	874.642	-79.6024	424.139	609.688	-139.96	431.122	479.751	-248.719	387.36	242.331	-306.209	351.003	252.814	-122.642	360.521	193.334	68.9427	106.088	886.03	147.751	168.819	623.061	178.188	170.333	502.038	162.111	222.287	228.393	116.796	258.608	223.779	308.074	237.721	218.881
2469	0	121.06	402.415	1055.28	105.43	175.821	1048.88	-56.5171	327.485	1121.08	-57.0376	238.415	1119.53	6.7009	472.094	874.678	-80.8415	423.66	610.009	-142.369	430.885	480.657	-253.388	387.568	244.123	-310.755	351.174	255.291	-128.125	360.596	193.358	69.9512	106.011	885.93	147.206	169.006	622.745	176.537	170.757	501.486	156.664	222.653	228.031	111.313	258.758	223.828	302.821	238.312	216.849
2470	0	121.713	401.912	1055.21	106.601	175.285	1048.46	-55.6547	326.675	1121.21	-55.919	237.584	1119.71	6.57118	471.562	874.78	-81.9111	423.172	610.362	-144.633	430.646	481.625	-257.947	387.788	246.014	-315.181	351.351	257.901	-133.563	360.669	193.394	70.8876	105.913	885.89	146.54	169.125	622.459	174.783	171.097	500.969	151.245	222.926	227.72	105.862	258.821	223.906	297.619	238.835	215.004
2471	0	122.393	401.391	1055.23	107.802	174.729	1048.12	-54.7618	325.883	1121.43	-54.7787	236.774	1119.96	6.498	471.01	874.949	-82.8045	422.679	610.744	-146.742	430.409	482.651	-262.389	388.02	248.002	-319.478	351.538	260.643	-138.953	360.742	193.44	71.7445	105.794	885.904	145.732	169.174	622.191	172.91	171.352	500.473	145.869	223.123	227.452	100.454	258.818	224	292.465	239.299	213.347
2472	0	123.092	400.862	1055.34	109.025	174.164	1047.87	-53.8464	325.108	1121.74	-53.6215	235.983	1120.29	6.47714	470.442	875.184	-83.5139	422.187	611.148	-148.687	430.175	483.728	-266.707	388.266	250.085	-323.638	351.739	263.516	-144.294	360.816	193.49	72.5151	105.654	885.965	144.764	169.159	621.93	170.899	171.526	499.988	140.535	223.258	227.215	95.0918	258.77	224.098	287.35	239.71	211.877
2473	0	123.799	400.333	1055.53	110.257	173.597	1047.71	-52.9164	324.35	1122.12	-52.4526	235.211	1120.68	6.50492	469.861	875.481	-84.0308	421.698	611.568	-150.457	429.945	484.85	-270.892	388.528	252.258	-327.653	351.958	266.518	-149.587	360.894	193.539	73.1936	105.496	886.068	143.621	169.083	621.666	168.733	171.622	499.504	135.238	223.348	227.002	89.7698	258.695	224.192	282.256	240.072	210.587
2474	0	124.505	399.81	1055.8	111.489	173.039	1047.65	-51.9798	323.61	1122.58	-51.2772	234.458	1121.15	6.57844	469.271	875.837	-84.3457	421.219	611.995	-152.041	429.72	486.007	-274.939	388.804	254.521	-331.515	352.197	269.648	-154.836	360.973	193.584	73.7749	105.323	886.206	142.29	168.954	621.392	166.398	171.646	499.012	129.967	223.407	226.806	84.4768	258.611	224.274	277.163	240.39	209.468
2475	0	125.201	399.303	1056.17	112.711	172.499	1047.67	-51.0451	322.886	1123.11	-50.1007	233.724	1121.67	6.69576	468.675	876.246	-84.4483	420.752	612.419	-153.424	429.501	487.19	-278.839	389.096	256.87	-335.216	352.458	272.905	-160.044	361.053	193.621	74.2552	105.137	886.371	140.762	168.779	621.103	163.883	171.606	498.508	124.708	223.445	226.62	79.1995	258.53	224.339	272.055	240.668	208.505
2476	0	125.876	398.817	1056.61	113.911	171.984	1047.79	-50.1204	322.178	1123.71	-48.9287	233.007	1122.25	6.85603	468.078	876.702	-84.3274	420.301	612.83	-154.594	429.286	488.386	-282.586	389.4	259.305	-338.746	352.742	276.288	-165.219	361.131	193.648	74.6317	104.943	886.558	139.034	168.568	620.797	161.182	171.511	497.989	119.448	223.474	226.441	73.9244	258.464	224.384	266.914	240.913	207.685
2477	0	126.521	398.36	1057.14	115.08	171.501	1047.98	-49.2139	321.487	1124.37	-47.767	232.308	1122.87	7.05958	467.481	877.197	-83.971	419.871	613.217	-155.535	429.075	489.585	-286.172	389.714	261.825	-342.095	353.045	279.796	-170.366	361.205	193.666	74.9026	104.746	886.762	137.107	168.329	620.472	158.294	171.369	497.455	114.176	223.501	226.267	68.639	258.421	224.407	261.731	241.13	206.991
2478	0	127.129	397.937	1057.74	116.209	171.057	1048.26	-48.3336	320.812	1125.08	-46.6218	231.627	1123.54	7.3079	466.888	877.722	-83.3668	419.462	613.567	-156.232	428.868	490.774	-289.589	390.034	264.43	-345.253	353.365	283.429	-175.491	361.272	193.679	75.0674	104.55	886.975	134.984	168.071	620.132	155.22	171.192	496.907	108.881	223.53	226.095	63.3331	258.405	224.409	256.498	241.327	206.404
2479	0	127.69	397.553	1058.4	117.289	170.658	1048.6	-47.4871	320.152	1125.83	-45.4991	230.963	1124.24	7.60366	466.302	878.266	-82.5023	419.079	613.869	-156.668	428.661	491.94	-292.826	390.355	267.121	-348.206	353.694	287.182	-180.596	361.332	193.693	75.127	104.361	887.195	132.674	167.801	619.777	151.968	170.987	496.348	103.557	223.567	225.925	57.9993	258.417	224.39	251.216	241.508	205.91
2480	0	128.198	397.21	1059.13	118.311	170.306	1049.01	-46.6819	319.51	1126.62	-44.4052	230.317	1124.96	7.95056	465.724	878.821	-81.3652	418.722	614.112	-156.828	428.455	493.071	-295.872	390.669	269.896	-350.941	354.022	291.052	-185.677	361.385	193.721	75.0833	104.181	887.416	130.187	167.526	619.412	148.549	170.764	495.781	98.2004	223.613	225.757	52.6331	258.457	224.354	245.886	241.679	205.491
2481	0	128.647	396.912	1059.91	119.27	170.005	1049.47	-45.9249	318.883	1127.44	-43.3463	229.689	1125.71	8.35317	465.156	879.374	-79.9439	418.393	614.286	-156.697	428.247	494.157	-298.714	390.97	272.757	-353.441	354.337	295.032	-190.723	361.437	193.779	74.9399	104.015	887.634	127.538	167.251	619.04	144.973	170.532	495.212	92.8101	223.668	225.591	47.2331	258.522	224.302	240.516	241.845	205.135
2482	0	129.029	396.658	1060.74	120.158	169.755	1049.98	-45.2223	318.274	1128.27	-42.3287	229.08	1126.46	8.81681	464.601	879.917	-78.2278	418.093	614.381	-156.257	428.037	495.187	-301.336	391.249	275.7	-355.688	354.625	299.11	-195.711	361.495	193.89	74.701	103.865	887.847	124.74	166.98	618.665	141.256	170.297	494.642	87.387	223.733	225.428	41.8002	258.607	224.239	235.111	242.008	204.828
2483	0	129.342	396.449	1061.6	120.97	169.556	1050.52	-44.58	317.683	1129.11	-41.3584	228.491	1127.22	9.34723	464.06	880.439	-76.2078	417.823	614.391	-155.496	427.824	496.153	-303.721	391.495	278.722	-357.662	354.869	303.272	-200.606	361.57	194.082	74.372	103.733	888.051	121.808	166.716	618.289	137.411	170.065	494.076	81.9338	223.806	225.267	36.3377	258.705	224.169	229.682	242.173	204.561
2484	0	129.581	396.284	1062.49	121.703	169.406	1051.09	-44.0031	317.109	1129.95	-40.4414	227.921	1127.97	9.95045	463.535	880.932	-73.8766	417.583	614.31	-154.399	427.606	497.047	-305.846	391.7	281.818	-359.341	355.05	307.498	-205.357	361.677	194.389	73.9585	103.619	888.243	118.756	166.459	617.915	133.452	169.841	493.516	76.4541	223.887	225.108	30.8501	258.811	224.094	224.237	242.34	204.323
2485	0	129.742	396.159	1063.4	122.353	169.302	1051.68	-43.4958	316.554	1130.78	-39.5831	227.371	1128.71	10.6325	463.027	881.389	-71.2288	417.374	614.139	-152.957	427.385	497.865	-307.687	391.853	284.978	-360.701	355.15	311.761	-209.897	361.836	194.845	73.4662	103.524	888.423	115.599	166.208	617.544	129.394	169.627	492.964	70.952	223.974	224.951	25.343	258.918	224.019	218.782	242.512	204.107
2486	0	129.826	396.071	1064.31	122.918	169.24	1052.27	-43.0618	316.017	1131.59	-38.7887	226.842	1129.43	11.3992	462.539	881.804	-68.2615	417.195	613.876	-151.16	427.159	498.604	-309.216	391.946	288.188	-361.715	355.15	316.03	-214.141	362.065	195.487	72.9003	103.446	888.588	112.348	165.962	617.177	125.248	169.424	492.42	65.4317	224.065	224.796	19.822	259.021	223.946	213.323	242.69	203.905
2487	0	129.83	396.015	1065.22	123.399	169.214	1052.86	-42.7039	315.499	1132.39	-38.0631	226.333	1130.13	12.2557	462.072	882.173	-64.9742	417.047	613.526	-149	426.93	499.261	-310.4	391.97	291.431	-362.353	355.032	320.265	-217.992	362.387	196.347	72.2652	103.382	888.737	109.012	165.718	616.815	121.024	169.232	491.886	59.8969	224.159	224.641	14.2925	259.117	223.879	207.861	242.874	203.713
2488	0	129.756	395.987	1066.13	123.795	169.218	1053.44	-42.4241	314.999	1133.15	-37.4104	225.845	1130.8	13.2067	461.628	882.494	-61.3688	416.927	613.098	-146.472	426.697	499.839	-311.205	391.921	294.682	-362.587	354.783	324.424	-221.343	362.821	197.449	71.564	103.331	888.869	105.601	165.473	616.458	116.73	169.048	491.361	54.3508	224.255	224.486	8.75893	259.201	223.82	202.399	243.065	203.525
2489	0	129.605	395.979	1067.02	124.109	169.244	1054	-42.2239	314.518	1133.88	-36.8343	225.378	1131.44	14.2559	461.208	882.768	-57.4495	416.836	612.599	-143.574	426.461	500.34	-311.592	391.795	297.914	-362.384	354.39	328.457	-224.08	363.385	198.807	70.798	103.289	888.984	102.119	165.222	616.105	112.373	168.87	490.846	48.7961	224.351	224.33	3.22457	259.273	223.77	196.936	243.26	203.337
2490	0	129.378	395.986	1067.89	124.345	169.286	1054.52	-42.1036	314.054	1134.57	-36.338	224.932	1132.03	15.406	460.816	882.998	-53.2229	416.773	612.045	-140.305	426.224	500.767	-311.522	391.589	301.092	-361.712	353.849	332.311	-226.092	364.092	200.417	69.9668	103.252	889.08	98.5716	164.963	615.757	107.956	168.693	490.341	43.2347	224.447	224.173	-2.30887	259.332	223.731	191.469	243.459	203.146
2491	0	129.081	396.001	1068.73	124.506	169.335	1055.02	-42.0633	313.608	1135.21	-35.9239	224.505	1132.59	16.6584	460.452	883.188	-48.6973	416.734	611.45	-136.664	425.987	501.127	-310.951	391.308	304.178	-360.538	353.158	335.932	-227.274	364.949	202.26	69.0681	103.218	889.158	94.9591	164.691	615.414	103.483	168.514	489.846	37.6679	224.544	224.014	-7.84094	259.377	223.704	185.999	243.659	202.95
2492	0	128.715	396.018	1069.53	124.599	169.384	1055.48	-42.1021	313.179	1135.82	-35.594	224.098	1133.1	18.0134	460.119	883.345	-43.8828	416.719	610.831	-132.655	425.751	501.426	-309.838	390.954	307.13	-358.831	352.323	339.264	-227.533	365.954	204.301	68.0983	103.182	889.216	91.2821	164.402	615.075	98.9558	168.327	489.36	32.0966	224.64	223.855	-13.3722	259.408	223.689	180.522	243.858	202.747
2493	0	128.288	396.029	1070.3	124.63	169.425	1055.89	-42.2187	312.766	1136.37	-35.3495	223.709	1133.57	19.4699	459.818	883.477	-38.7908	416.725	610.206	-128.28	425.517	501.669	-308.142	390.535	309.903	-356.562	351.357	342.254	-226.794	367.098	206.489	67.0518	103.143	889.256	87.5395	164.095	614.74	94.3755	168.129	488.884	26.5213	224.736	223.695	-18.904	259.428	223.688	175.037	244.053	202.537
2494	0	127.802	396.028	1071.04	124.607	169.452	1056.26	-42.4113	312.368	1136.89	-35.1912	223.338	1133.99	21.0257	459.549	883.593	-33.4338	416.748	609.597	-123.544	425.288	501.864	-305.825	390.06	312.45	-353.703	350.278	344.853	-225	368.361	208.766	65.9225	103.097	889.276	83.7295	163.767	614.411	89.7428	167.916	488.419	20.9425	224.835	223.537	-24.4376	259.437	223.702	169.543	244.241	202.321
2495	0	127.266	396.011	1071.73	124.538	169.456	1056.59	-42.6775	311.986	1137.35	-35.1193	222.985	1134.37	22.6771	459.314	883.704	-27.8252	416.785	609.022	-118.453	425.065	502.017	-302.853	389.543	314.727	-350.231	349.107	347.016	-222.116	369.715	211.069	64.7034	103.043	889.278	79.8497	163.42	614.088	85.0582	167.687	487.965	15.3606	224.937	223.383	-29.9744	259.44	223.729	164.038	244.419	202.098
2496	0	126.683	395.971	1072.38	124.43	169.434	1056.88	-43.0146	311.618	1137.77	-35.1333	222.648	1134.71	24.4195	459.113	883.822	-21.9788	416.832	608.501	-113.01	424.849	502.133	-299.197	388.995	316.693	-346.13	347.873	348.708	-218.128	371.126	213.333	63.3876	102.98	889.261	75.8978	163.053	613.771	80.3222	167.44	487.523	9.77605	225.044	223.233	-35.5152	259.439	223.772	158.522	244.587	201.869
2497	0	126.061	395.905	1073	124.293	169.379	1057.13	-43.4196	311.264	1138.15	-35.2325	222.327	1135	26.2473	458.946	883.956	-15.909	416.886	608.053	-107.223	424.642	502.218	-294.835	388.431	318.31	-341.385	346.603	349.899	-213.039	372.559	215.499	61.9686	102.907	889.225	71.8719	162.669	613.461	75.5358	167.175	487.092	4.18936	225.155	223.091	-41.0602	259.438	223.83	152.994	244.744	201.634
2498	0	125.405	395.809	1073.59	124.133	169.288	1057.34	-43.8892	310.924	1138.49	-35.4155	222.021	1135.25	28.1538	458.812	884.118	-9.63049	416.942	607.696	-101.098	424.443	502.277	-289.752	387.866	319.547	-335.988	345.329	350.57	-206.871	373.978	217.517	60.4411	102.825	889.172	67.7711	162.272	613.16	70.7	166.896	486.675	-1.39877	225.272	222.958	-46.6087	259.443	223.903	147.454	244.891	201.393
2499	0	124.719	395.682	1074.14	123.958	169.159	1057.52	-44.4199	310.599	1138.8	-35.6806	221.731	1135.47	30.1319	458.712	884.319	-3.15837	416.996	607.447	-94.6411	424.255	502.313	-283.942	387.315	320.38	-329.937	344.078	350.711	-199.659	375.353	219.344	58.8009	102.734	889.101	63.5953	161.866	612.867	65.8166	166.604	486.271	-6.98745	225.395	222.838	-52.1595	259.456	223.993	141.901	245.027	201.145
2500	0	124.011	395.521	1074.66	123.775	168.99	1057.68	-45.0082	310.288	1139.07	-36.0259	221.457	1135.65	32.1737	458.643	884.568	3.49181	417.044	607.319	-87.8607	424.077	502.33	-277.403	386.792	320.793	-323.233	342.879	350.319	-191.448	376.658	220.951	57.0458	102.637	889.014	59.3457	161.456	612.584	60.8876	166.303	485.882	-12.5756	225.525	222.731	-57.7105	259.482	224.099	136.338	245.154	200.892
2501	0	123.285	395.327	1075.16	123.591	168.782	1057.81	-45.6502	309.993	1139.31	-36.4489	221.199	1135.79	34.2714	458.604	884.872	10.3039	417.082	607.325	-80.7652	423.909	502.33	-270.142	386.311	320.778	-315.882	341.758	349.402	-182.292	377.876	222.321	55.1754	102.536	888.911	55.0247	161.049	612.312	55.9156	165.999	485.509	-18.1617	225.663	222.64	-63.2595	259.524	224.222	130.765	245.27	200.634
2502	0	122.544	395.102	1075.64	123.411	168.536	1057.92	-46.342	309.715	1139.53	-36.9469	220.957	1135.91	36.4167	458.594	885.239	17.2612	417.107	607.474	-73.3641	423.753	502.317	-262.171	385.884	320.335	-307.894	340.736	347.973	-172.252	378.998	223.446	53.1914	102.434	888.792	50.6355	160.649	612.051	50.9035	165.697	485.152	-23.7442	225.81	222.564	-68.804	259.584	224.362	125.183	245.374	200.372
2503	0	121.794	394.846	1076.1	123.238	168.255	1058.01	-47.0798	309.454	1139.72	-37.5169	220.734	1135.99	38.6013	458.611	885.675	24.3459	417.114	607.776	-65.6684	423.609	502.293	-253.508	385.523	319.471	-299.281	339.832	346.053	-161.389	380.024	224.333	51.0973	102.333	888.66	46.1824	160.264	611.802	45.8542	165.403	484.812	-29.3212	225.969	222.504	-74.3415	259.664	224.521	119.595	245.466	200.108
2504	0	121.039	394.564	1076.54	123.077	167.943	1058.09	-47.8595	309.213	1139.88	-38.1556	220.531	1136.05	40.8173	458.654	886.182	31.5393	417.102	608.234	-57.6908	423.478	502.26	-244.172	385.237	318.201	-290.059	339.062	343.668	-149.767	380.96	224.993	48.8989	102.238	888.515	41.6702	159.9	611.567	40.7706	165.121	484.492	-34.8911	226.142	222.459	-79.8698	259.765	224.699	114.002	245.545	199.845
2505	0	120.283	394.259	1076.98	122.929	167.605	1058.17	-48.6769	308.994	1140.03	-38.8596	220.349	1136.09	43.0568	458.72	886.763	38.8217	417.069	608.851	-49.4454	423.36	502.222	-234.187	385.036	316.544	-280.245	338.44	340.847	-137.447	381.813	225.448	46.6031	102.153	888.359	37.1039	159.562	611.345	35.6556	164.859	484.191	-40.4524	226.33	222.428	-85.3872	259.89	224.893	108.408	245.608	199.583
2506	0	119.528	393.936	1077.41	122.796	167.246	1058.23	-49.5279	308.799	1140.15	-39.625	220.191	1136.1	45.312	458.809	887.418	46.1722	417.013	609.628	-40.9484	423.257	502.182	-223.578	384.928	314.529	-269.859	337.974	337.625	-124.485	382.594	225.723	44.2184	102.081	888.192	32.4885	159.255	611.139	30.5115	164.62	483.912	-46.004	226.537	222.411	-90.8926	260.039	225.105	102.814	245.658	199.326
2507	0	118.778	393.599	1077.83	122.677	166.872	1058.29	-50.4081	308.629	1140.26	-40.4478	220.059	1136.09	47.5753	458.92	888.145	53.5687	416.932	610.563	-32.2177	423.169	502.144	-212.372	384.919	312.183	-258.92	337.673	334.037	-110.934	383.314	225.843	41.7543	102.026	888.017	27.8288	158.984	610.95	25.3404	164.409	483.655	-51.5456	226.763	222.407	-96.3857	260.215	225.331	97.2225	245.693	199.075
2508	0	118.038	393.254	1078.25	122.572	166.491	1058.35	-51.3132	308.488	1140.35	-41.3238	219.956	1136.05	49.8396	459.052	888.942	60.9883	416.827	611.652	-23.273	423.1	502.111	-200.594	385.013	309.541	-247.451	337.541	330.12	-96.8421	383.98	225.839	39.2206	101.992	887.835	23.1292	158.751	610.778	20.144	164.231	483.422	-57.0772	227.008	222.414	-101.867	260.421	225.569	91.6354	245.718	198.831
2509	0	117.31	392.906	1078.66	122.476	166.109	1058.39	-52.2385	308.379	1140.42	-42.2484	219.884	1136	52.0975	459.204	889.802	68.4075	416.697	612.886	-14.1353	423.049	502.089	-188.272	385.213	306.638	-235.473	337.58	325.913	-82.2501	384.599	225.739	36.6276	101.981	887.647	18.3937	158.561	610.625	14.9237	164.087	483.214	-62.5999	227.273	222.434	-107.338	260.659	225.817	86.0546	245.735	198.595
2510	0	116.598	392.559	1079.06	122.386	165.73	1058.43	-53.1793	308.303	1140.47	-43.2171	219.846	1135.92	54.3421	459.375	890.719	75.8019	416.544	614.258	-4.82723	423.019	502.082	-175.43	385.52	303.51	-223.008	337.792	321.453	-67.1963	385.176	225.569	33.9854	101.997	887.454	13.6259	158.413	610.491	9.6806	163.981	483.03	-68.1148	227.556	222.465	-112.799	260.932	226.073	80.4816	245.749	198.367
2511	0	115.905	392.219	1079.46	122.298	165.36	1058.46	-54.1306	308.263	1140.5	-44.2249	219.845	1135.83	56.5666	459.567	891.687	83.1472	416.369	615.755	4.62794	423.01	502.094	-162.093	385.932	300.196	-210.079	338.173	316.779	-51.7147	385.714	225.356	31.3035	102.04	887.257	8.82914	158.311	610.378	4.41597	163.914	482.871	-73.6239	227.859	222.509	-118.254	261.242	226.333	74.918	245.761	198.148
2512	0	115.236	391.887	1079.85	122.204	165.005	1058.47	-55.0874	308.261	1140.5	-45.2668	219.882	1135.72	58.7641	459.778	892.695	90.4193	416.172	617.367	14.2061	423.022	502.13	-148.286	386.444	296.733	-196.708	338.72	311.929	-35.8375	386.213	225.125	28.5909	102.113	887.057	4.00661	158.254	610.284	-0.868853	163.888	482.737	-79.1291	228.181	222.567	-123.703	261.591	226.597	69.3648	245.775	197.939
2513	0	114.593	391.569	1080.23	122.097	164.666	1058.46	-56.0443	308.301	1140.49	-46.3379	219.961	1135.59	60.9285	460.01	893.733	97.5945	415.957	619.076	23.8826	423.058	502.193	-134.032	387.051	293.159	-182.918	339.424	306.941	-19.5958	386.673	224.896	25.8557	102.216	886.853	-0.838425	158.242	610.21	-6.17215	163.903	482.627	-84.6324	228.521	222.637	-129.148	261.98	226.864	63.8224	245.791	197.74
2514	0	113.982	391.265	1080.59	121.968	164.345	1058.43	-56.996	308.383	1140.44	-47.4327	220.084	1135.43	63.0536	460.263	894.791	104.65	415.727	620.869	33.6329	423.115	502.286	-119.353	387.743	289.512	-168.731	340.276	301.854	-3.02053	387.091	224.693	23.105	102.348	886.645	-5.70241	158.274	610.156	-11.4917	163.958	482.54	-90.1356	228.881	222.722	-134.591	262.408	227.134	58.2906	245.81	197.553
2515	0	113.406	390.976	1080.94	121.809	164.044	1058.38	-57.9369	308.51	1140.37	-48.5461	220.252	1135.26	65.1342	460.538	895.858	111.564	415.483	622.726	43.4322	423.194	502.412	-104.274	388.508	285.829	-154.167	341.264	296.704	13.8578	387.459	224.533	20.3451	102.509	886.434	-10.5813	158.349	610.12	-16.8244	164.053	482.476	-95.6405	229.261	222.82	-140.033	262.874	227.408	52.7683	245.832	197.377
2516	0	112.869	390.702	1081.26	121.608	163.761	1058.3	-58.8613	308.683	1140.27	-49.6725	220.467	1135.06	67.1653	460.833	896.921	118.316	415.23	624.63	53.2559	423.292	502.573	-88.8194	389.334	282.148	-139.25	342.374	291.531	31.0084	387.767	224.436	17.5812	102.697	886.218	-15.4703	158.467	610.101	-22.1667	164.186	482.432	-101.148	229.661	222.933	-145.475	263.377	227.687	47.2533	245.855	197.214
2517	0	112.377	390.442	1081.56	121.357	163.495	1058.18	-59.7633	308.904	1140.14	-50.8066	220.729	1134.84	69.1435	461.151	897.969	124.888	414.972	626.561	63.0796	423.409	502.769	-73.0153	390.204	278.503	-124.002	343.591	286.371	48.4003	388	224.419	14.8181	102.911	885.997	-20.3638	158.625	610.097	-27.5136	164.356	482.408	-106.66	230.08	223.061	-150.915	263.912	227.973	41.7426	245.88	197.061
2518	0	111.933	390.195	1081.82	121.046	163.243	1058.03	-60.6371	309.173	1139.97	-51.9428	221.041	1134.6	71.0659	461.49	898.99	131.263	414.712	628.501	72.8788	423.543	503.002	-56.8908	391.104	274.931	-108.448	344.897	281.264	66.0005	388.14	224.499	12.0596	103.148	885.769	-25.2549	158.82	610.107	-32.8592	164.56	482.401	-112.177	230.518	223.203	-156.355	264.476	228.269	36.2321	245.907	196.916
2519	0	111.542	389.956	1082.05	120.665	162.999	1057.84	-61.4768	309.492	1139.77	-53.0755	221.402	1134.33	72.9313	461.851	899.973	137.428	414.455	630.429	82.6292	423.69	503.27	-40.4783	392.015	271.465	-92.6163	346.276	276.246	83.7739	388.163	224.691	9.30961	103.404	885.535	-30.1355	159.052	610.13	-38.1966	164.796	482.411	-117.699	230.973	223.361	-161.794	265.062	228.578	30.7174	245.937	196.777
2520	0	111.209	389.724	1082.23	120.208	162.761	1057.61	-62.2762	309.861	1139.53	-54.1988	221.813	1134.03	74.7399	462.232	900.908	143.368	414.204	632.327	92.3065	423.848	503.572	-23.8145	392.921	268.138	-76.5377	347.707	271.357	101.682	388.047	225.009	6.57184	103.677	885.293	-34.9964	159.315	610.162	-43.5175	165.058	482.436	-123.226	231.444	223.536	-167.232	265.665	228.902	25.1943	245.973	196.638
2521	0	110.938	389.494	1082.37	119.668	162.523	1057.33	-63.0294	310.279	1139.26	-55.3068	222.274	1133.7	76.4935	462.633	901.784	149.075	413.964	634.177	101.886	424.015	503.906	-6.94151	393.805	264.981	-60.2489	349.174	266.633	119.68	387.768	225.465	3.85026	103.963	885.043	-39.827	159.608	610.202	-48.8126	165.344	482.474	-128.757	231.926	223.728	-172.667	266.278	229.245	19.6589	246.02	196.494
2522	0	110.734	389.262	1082.46	119.041	162.279	1057.01	-63.7304	310.747	1138.94	-56.3934	222.785	1133.34	78.1954	463.051	902.594	154.542	413.738	635.959	111.344	424.186	504.269	10.0923	394.651	262.022	-43.7928	350.657	262.108	137.72	387.303	226.067	1.14936	104.259	884.784	-44.6154	159.927	610.25	-54.0717	165.65	482.524	-134.291	232.415	223.94	-178.1	266.895	229.611	14.1083	246.082	196.342
2523	0	110.601	389.024	1082.5	118.328	162.024	1056.65	-64.3731	311.264	1138.57	-57.4523	223.346	1132.96	79.8507	463.485	903.328	159.762	413.529	637.659	120.655	424.358	504.658	27.2317	395.443	259.287	-27.2194	352.139	257.818	155.747	386.634	226.826	-1.52563	104.56	884.516	-49.349	160.266	610.304	-59.2838	165.97	482.587	-139.828	232.908	224.173	-183.53	267.507	230.003	8.54038	246.161	196.178
2524	0	110.545	388.777	1082.47	117.529	161.754	1056.25	-64.9515	311.829	1138.17	-58.4768	223.955	1132.54	81.4661	463.932	903.982	164.735	413.34	639.262	129.793	424.529	505.067	44.4138	396.168	256.796	-10.5864	353.601	253.789	173.699	385.747	227.747	-4.16859	104.863	884.24	-54.0143	160.623	610.362	-64.4375	166.299	482.66	-145.364	233.398	224.431	-188.956	268.11	230.425	2.9543	246.261	195.999
[truncated: 376 more rows]
[truncated: 123 more columns]
