# Supplementary material for: The impact of wide step width on lower limb coordination and its variability in individuals with flat feet
Source: PLoS One. 2025 Apr 24;20(4):e0321901. doi: 10.1371/journal.pone.0321901 (PMC12021241; doi:10.1371/journal.pone.0321901)
Supplement: S4 file — (ZIP) [file pone.0321901.s004.zip › Run16.csv]

Model Outputs
120
		sdk:LAbsAnkleAngle			sdk:LAnkleAngles			sdk:LAnkleForce			sdk:LAnkleMoment			sdk:LAnklePower			sdk:LFE									sdk:LFO									sdk:LFootProgressAngles			sdk:LHipAngles			sdk:LHipForce			sdk:LHipMoment			sdk:LHipPower
Frame	Sub Frame	X	Y	Z	X	Y	Z	X	Y	Z	X	Y	Z	X	Y	Z	RX	RY	RZ	TX	TY	TZ	SX	SY	SZ	RX	RY	RZ	TX	TY	TZ	SX	SY	SZ	X	Y	Z	X	Y	Z	X	Y	Z	X	Y	Z	X	Y	Z
		deg	deg	deg	deg	deg	deg	N/kg	N/kg	N/kg	N.mm/kg	N.mm/kg	N.mm/kg	W/kg	W/kg	W/kg	deg	deg	deg	mm	mm	mm	mm	mm	mm	deg	deg	deg	mm	mm	mm	mm	mm	mm	deg	deg	deg	deg	deg	deg	N/kg	N/kg	N/kg	N.mm/kg	N.mm/kg	N.mm/kg	W/kg	W/kg	W/kg
1
2
3
4
5
6
7
8
9
10
11
12
13	0	21.1853	0	0	21.9559	7.04616	-14.8612										2.36626	-25.2716	2.1035	265.287	372.076	629.279	401.411	401.411	401.411	14.4924	-76.3557	3.4193	165.422	414.732	258.319	194.289	194.289	194.289	-77.4023	-5.95108	-12.4801	46.9129	0.414604	-1.07754
14	0	20.6156	0	0	21.2967	6.84599	-14.2027										2.5046	-25.7404	1.93508	267.246	372.516	637.035	400.731	400.731	400.731	14.599	-79.7748	4.03279	193.512	414.284	258.618	194.289	194.289	194.289	-80.8548	-5.91386	-12.6505	47.4262	0.700111	-0.908978
15	0	19.7397	0	0	20.3098	6.58173	-13.3272										2.61868	-26.0124	1.74346	268.208	372.846	644.235	400.122	400.122	400.122	14.4656	-83.0117	4.51797	221.921	413.312	259.305	194.289	194.289	194.289	-84.0921	-5.81345	-12.5986	47.7541	1.04842	-0.752268
16	0	18.5385	0	0	18.9836	6.24637	-12.2066										2.70155	-26.1075	1.57418	268.327	373.071	650.791	399.634	399.634	399.634	14.0497	-86.0086	4.83571	250.483	411.729	260.389	194.289	194.289	194.289	-87.0472	-5.62417	-12.2861	47.9118	1.43427	-0.63995
17	0	17.0213	0	0	17.3402	5.84102	-10.839	-0.283527	-0.0530363	-0.116803	-10.5191	3.51E-15	-20.3541	0	0	0.0411685	2.74887	-26.0519	1.46581	267.783	373.196	656.646	399.311	399.311	399.311	13.3273	-88.7211	4.95938	278.931	409.475	261.886	194.289	194.289	194.289	-89.6726	-5.32537	-11.6938	47.9225	1.83249	-0.596844	0.0644617	-0.122418	1.29555	306.887	-94.1558	-4.59927	0	0	0.0966784
18	0	15.2373	0	0	15.4433	5.37662	-9.25596	-0.292524	-0.0336143	-0.208819	-11.408	3.84E-15	-16.3181	0	0	0.0249715	2.75933	-25.8768	1.44739	266.771	373.231	661.769	399.188	399.188	399.188	12.3009	-91.1272	4.88141	306.875	406.534	263.823	194.289	194.289	194.289	-91.9509	-4.90769	-10.8282	47.8155	2.21937	-0.639205	-0.0461321	-0.138957	1.25838	413.97	-90.8544	-8.57434	0	0	0.182442
19	0	13.2793	0	0	13.3968	4.87368	-7.52472	-0.29893	-0.00869516	-0.317231	-12.6157	9.55E-15	-10.2184	0	0	-0.00427592	2.73441	-25.6165	1.53698	265.489	373.188	666.158	399.282	399.282	399.283	11.0071	-93.229	4.61629	333.811	402.949	266.224	194.289	194.289	194.289	-93.8979	-4.37853	-9.72575	47.6243	2.57397	-0.774883	-0.201656	-0.145002	1.22218	549.878	-85.2597	-11.9266	0	0	0.283815
20	0	11.2746	0	0	11.3322	4.35975	-5.74074	-0.295229	0.0171412	-0.432329	-12.5909	-3.55E-15	-3.01351	0	0	-0.0336656	2.67755	-25.3063	1.74093	264.13	373.076	669.828	399.592	399.592	399.592	9.51716	-95.0492	4.19922	359.146	398.82	269.084	194.289	194.289	194.289	-95.5554	-3.76327	-8.45229	47.3837	2.87952	-1.00374	-0.392188	-0.14124	1.17364	705.744	-78.1889	-14.8514	0	0	0.383708
21	0	9.35939	0	0	9.38259	3.86506	-4.01246	-0.272992	0.0381324	-0.54347	-9.59228	-5.01E-15	4.01841	0	0	-0.0478184	2.59297	-24.9797	2.05443	262.869	372.902	672.811	400.092	400.092	400.092	7.92883	-96.6151	3.68114	382.259	394.299	272.32	194.289	194.289	194.289	-96.9701	-3.10039	-7.09559	47.1272	3.12433	-1.31853	-0.605022	-0.131075	1.096	870.771	-71.3683	-17.78	0	0	0.457378
22	0	7.64294	0	0	7.64993	3.41712	-2.44079	-0.225468	0.0497026	-0.64064	-2.36983	5.59E-15	9.70503	0	0	-0.0392003	2.48468	-24.6662	2.46236	261.848	372.665	675.144	400.741	400.741	400.741	6.34807	-97.9361	3.12178	402.568	389.56	275.723	194.289	194.289	194.289	-98.1658	-2.4309	-5.75175	46.8833	3.30256	-1.70559	-0.825282	-0.119158	0.981912	1033.49	-66.3865	-21.3529	0	0	0.483403
23	0	6.17394	0	0	6.17508	3.03572	-1.0995	-0.152336	0.0501139	-0.716742	8.94801	-3.73E-15	13.3387	0	0	-0.0122538	2.35584	-24.3887	2.94032	261.172	372.359	676.864	401.481	401.481	401.481	4.86637	-98.9815	2.5815	419.599	384.766	278.921	194.289	194.289	194.289	-99.1175	-1.78677	-4.50774	46.6725	3.41444	-2.14515	-1.04155	-0.107994	0.83253	1184.08	-63.7347	-26.0621	0	0	0.456054
24	0	4.92551	0	0	4.9255	2.73037	-0.0246549	-0.0633536	0.0415204	-0.768839	22.3028	-4.66E-16	14.8895	0	0	0.0221038	2.20889	-24.1617	3.45521	260.899	371.971	677.996	402.252	402.252	402.252	3.54396	-99.6715	2.11418	433.021	380.028	281.394	194.289	194.289	194.289	-99.7439	-1.18387	-3.42695	46.5049	3.46618	-2.61077	-1.24611	-0.0977514	0.663801	1314.75	-62.0998	-31.9569	0	0	0.392333
25	0	3.81151	0	0	3.81186	2.50081	0.783431	0.0222034	0.0286196	-0.796992	33.9679	9.32E-16	14.8581	0	0	0.053816	2.04606	-23.99	3.96598	261.031	371.483	678.549	402.994	402.994	402.994	2.40607	-99.8938	1.76117	442.653	375.399	282.552	194.289	194.289	194.289	-99.927	-0.622853	-2.54301	46.3777	3.469	-3.06882	-1.43048	-0.0838381	0.504752	1417.56	-58.7288	-38.4082	0	0	0.33018
26	0	2.73183	0	0	2.73258	2.34004	1.3492	0.081533	0.0169543	-0.804039	39.7345	2.33E-15	14.006	0	0	0.0736945	1.86996	-23.8687	4.42569	261.52	370.876	678.51	403.656	403.656	403.656	1.45177	-99.546	1.54741	448.431	370.885	281.877	194.289	194.289	194.289	-99.5573	-0.0960574	-1.86234	46.2756	3.43826	-3.47947	-1.58823	-0.0605494	0.385652	1486.35	-50.6915	-44.387	0	0	0.318123
27	0	1.62919	0	0	1.62992	2.239	1.70466	0.096124	0.0116523	-0.792173	36.4594	2.33E-16	13.1282	0	0	0.0713998	1.68411	-23.7845	4.78482	262.272	370.134	677.843	404.202	404.202	404.202	0.669398	-98.5886	1.47981	450.355	366.467	279.077	194.289	194.289	194.289	-98.5894	0.403237	-1.37309	46.1721	3.39182	-3.79921	-1.70741	-0.0217414	0.33285	1513.55	-35.3775	-48.7822	0	0	0.396384
28	0	0.534263	0	0	0.534561	2.1915	1.87169	0.0581496	0.0165112	-0.761283	23.3311	9.32E-16	12.894	0	0	0.0435011	1.49288	-23.7178	4.99621	263.157	369.244	676.496	404.609	404.609	404.609	0.0521255	-97.0864	1.54878	448.469	362.142	274.204	194.289	194.289	194.289	-97.0835	0.872514	-1.05729	46.0331	3.34823	-3.98511	-1.77044	0.0357009	0.355967	1490.46	-11.1716	-50.7646	0	0	0.57663
29	0	-0.419963	0	0	-0.420191	2.1977	1.84989	-0.0255327	0.0327867	-0.709218	2.47792	0	13.6411	0	0	0.00782386	1.30097	-23.6459	5.02066	264.028	368.201	674.412	404.867	404.867	404.867	-0.39169	-95.2192	1.73192	442.875	357.952	267.687	194.289	194.289	194.289	-95.2156	1.29499	-0.902215	45.8216	3.3251	-4.00046	-1.75893	0.110867	0.448244	1410.08	22.4068	-50.1853	0	0	0.827581
30	0	-1.02438	0	0	-1.02479	2.26454	1.61482	-0.134053	0.0580813	-0.634784	-21.4462	-3.15E-15	15.1468	0	0	0.00205231	1.11242	-23.5467	4.83266	264.735	367.014	671.54	404.974	404.974	404.974	-0.63833	-93.2525	1.99873	433.791	354.001	260.259	194.289	194.289	194.289	-93.2486	1.64056	-0.906154	45.5034	3.33741	-3.82046	-1.66222	0.19716	0.587464	1272.77	63.6651	-47.8378	0	0	1.07773
31	0	-1.05521	0	0	-1.05544	2.40297	1.12776	-0.239029	0.0860441	-0.540683	-42.7426	2.10E-15	16.5603	0	0	0.055494	0.929516	-23.4016	4.42512	265.142	365.698	667.85	404.935	404.935	404.935	-0.660414	-91.4735	2.31641	421.591	350.442	252.774	194.289	194.289	194.289	-91.4678	1.87481	-1.07468	45.0524	3.39634	-3.43717	-1.4858	0.283882	0.747011	1089.9	108.629	-45.2804	0	0	1.24214
32	0	-0.349478	0	0	-0.349504	2.62251	0.355056	-0.314725	0.107353	-0.43301	-56.6473	6.18E-15	16.6734	0	0	0.156792	0.751889	-23.1976	3.81285	265.139	364.284	663.346	404.752	404.752	404.752	-0.448765	-90.1138	2.65622	406.786	347.426	245.993	194.289	194.289	194.289	-90.1042	1.97494	-1.40684	44.4552	3.50827	-2.86332	-1.24702	0.358377	0.906759	879.688	150.893	-43.839	0	0	1.25824
33	0	1.13605	0	0	1.13614	2.92448	-0.70798	-0.347818	0.114654	-0.319144	-60.9746	-9.32E-16	14.7017	0	0	0.25528	0.576157	-22.9292	3.03481	264.649	362.809	658.075	404.43	404.43	404.43	-0.0355371	-89.2893	2.99798	389.965	345.044	240.41	194.289	194.289	194.289	-89.2755	1.94649	-1.87701	43.7141	3.67421	-2.13464	-0.967277	0.409854	1.06055	660.011	184.277	-43.6763	0	0	1.10678
34	0	3.30994	0	0	3.312	3.29797	-2.02201	-0.344312	0.108377	-0.207257	-56.9419	3.81E-15	11.0321	0	0	0.302424	0.395988	-22.5983	2.15478	263.633	361.322	652.128	403.969	403.969	403.969	0.498573	-88.9845	3.3312	371.712	343.287	236.183	194.289	194.289	194.289	-88.9684	1.82979	-2.42774	42.848	3.88978	-1.31095	-0.667848	0.436018	1.21918	445.38	207.605	-44.0334	0	0	0.813432
35	0	5.98688	0	0	5.9982	3.72211	-3.51146	-0.319321	0.0958452	-0.105889	-47.7323	-1.72E-15	7.02993	0	0	0.287099	0.203064	-22.2134	1.25894	262.087	359.874	645.642	403.366	403.366	403.366	1.04576	-89.0893	3.65498	352.559	342.067	233.21	194.289	194.289	194.289	-89.0742	1.68916	-2.9856	41.8911	4.14565	-0.473988	-0.37468	0.441517	1.39841	250.156	223.708	-44.048	0	0	0.444321
36	0	8.95175	0	0	8.98746	4.17298	-5.08932	-0.283383	0.0811729	-0.0221887	-36.3934	-1.38E-16	3.70196	0	0	0.228721	-0.0109788	-21.7863	0.447237	260.032	358.517	638.783	402.62	402.62	402.62	1.50906	-89.4562	3.97833	332.963	341.274	231.249	194.289	194.289	194.289	-89.4441	1.59136	-3.49026	40.8889	4.42876	0.280783	-0.120061	0.427144	1.60224	89.9703	231.929	-42.7934	0	0	0.0920992
37	0	12.0028	0	0	12.0859	4.6282	-6.67429	-0.243796	0.063858	0.0406074	-25.3169	4.27E-15	1.26542	0	0	0.155892	-0.251309	-21.329	-0.183201	257.495	357.299	631.736	401.731	401.731	401.731	1.82571	-89.9386	4.31488	313.284	340.817	230.011	194.289	194.289	194.289	-89.9287	1.58784	-3.9088	39.8911	4.72337	0.860581	0.0698066	0.39116	1.82784	-24.4979	228.781	-39.3438	0	0	-0.163634
38	0	14.9725	0	0	15.1306	5.06771	-8.19451	-0.208377	0.0464117	0.0825736	-16.2806	1.29E-15	-0.149228	0	0	0.0932417	-0.516719	-20.8488	-0.558929	254.486	356.266	624.681	400.708	400.708	400.708	1.96983	-90.4118	4.67428	293.789	340.616	229.218	194.289	194.289	194.289	-90.401	1.70586	-4.23159	38.9431	5.01253	1.19604	0.17993	0.336943	2.0651	-88.774	214.999	-33.8367	0	0	-0.285831
39	0	17.7386	0	0	17.9987	5.47488	-9.59223	-0.180984	0.0310321	0.105393	-9.99621	5.30E-15	-0.704314	0	0	0.0511358	-0.797506	-20.3453	-0.64874	250.983	355.452	617.781	399.569	399.569	399.569	1.95053	-90.7869	5.05943	274.657	340.607	228.642	194.289	194.289	194.289	-90.7708	1.94627	-4.46749	38.078	5.27915	1.25976	0.210102	0.269987	2.3029	-104.283	192.918	-27.0596	0	0	-0.284396
40	0	20.2243	0	0	20.6073	5.83731	-10.8264	-0.162148	0.0180833	0.111765	-6.3634	-1.34E-15	-0.797885	0	0	0.0282406	-1.0759	-19.8097	-0.472	246.923	354.885	611.165	398.343	398.343	398.343	1.80351	-91.0134	5.46642	255.981	340.746	228.129	194.289	194.289	194.289	-90.9882	2.28733	-4.63698	37.31	5.50738	1.07455	0.175324	0.195368	2.52691	-78.6266	164.769	-19.8794	0	0	-0.201244
41	0	22.3901	0	0	22.9069	6.14648	-11.8709	-0.151714	0.00822652	0.105596	-4.93957	4.68E-15	-0.701651	0	0	0.0189276	-1.32912	-19.2257	-0.0939178	242.212	354.575	604.933	397.07	397.07	397.07	1.57748	-91.0723	5.88382	237.788	341.001	227.588	194.289	194.289	194.289	-91.0359	2.69277	-4.76266	36.6316	5.68404	0.70858	0.103112	0.11769	2.72522	-25.3452	133.1	-13.1116	0	0	-0.0855746
42	0	24.225	0	0	24.8746	6.39754	-12.713	-0.14765	0.000747183	0.0911918	-4.97768	2.06E-15	-0.688721	0	0	0.0162129	-1.53411	-18.5728	0.390429	236.743	354.514	599.155	395.802	395.802	395.802	1.32262	-90.9681	6.2944	220.048	341.349	226.983	194.289	194.289	194.289	-90.9198	3.12034	-4.86369	36.0141	5.80002	0.259099	0.025655	0.0413198	2.88844	39.6252	99.8716	-7.27337	0	0	0.0298197
43	0	25.7368	0	0	26.5064	6.5887	-13.3504	-0.147576	-0.0045938	0.0724575	-5.72742	9.99E-16	-0.84994	0	0	0.0152524	-1.67249	-17.8293	0.877967	230.419	354.677	593.877	394.595	394.595	394.595	1.08199	-90.717	6.67719	202.696	341.772	226.315	194.289	194.289	194.289	-90.6573	3.52927	-4.95238	35.4121	5.85094	-0.169663	-0.031879	-0.0293497	3.01168	102.371	67.153	-2.75502	0	0	0.134572
44	0	26.9419	0	0	27.8095	6.72127	-13.7904	-0.15003	-0.00856027	0.0524324	-6.65902	-3.40E-15	-1.22807	0	0	0.0137823	-1.73439	-16.9752	1.27843	223.174	355.018	589.133	393.507	393.507	393.507	0.887288	-90.3372	7.01057	185.65	342.253	225.6	194.289	194.289	194.289	-90.2676	3.88524	-5.03415	34.7711	5.83754	-0.487444	-0.0568775	-0.0921488	3.09696	153.211	36.2776	0.332956	0	0	0.2312
45	0	27.8596	0	0	28.7975	6.7995	-14.0492	-0.153488	-0.0115065	0.0330633	-7.39807	-5.59E-16	-1.77827	0	0	0.011223	-1.72003	-15.9948	1.52933	214.979	355.484	584.951	392.594	392.594	392.594	0.757112	-89.843	7.27518	168.821	342.778	224.865	194.289	194.289	194.289	-89.7652	4.16366	-5.10836	34.0372	5.76475	-0.633078	-0.0495313	-0.144173	3.14919	187.37	8.87195	1.97199	0	0	0.322259
46	0	28.5074	0	0	29.4858	6.83027	-14.1508	-0.157469	-0.0139433	0.015803	-7.83581	-1.51E-15	-2.45788	0	0	0.00800915	-1.63909	-14.879	1.60379	205.855	356.017	581.356	391.907	391.907	391.907	0.697277	-89.2405	7.45588	152.125	343.327	224.133	194.289	194.289	194.289	-89.1566	4.35082	-5.1696	33.1663	5.6406	-0.582487	-0.0144951	-0.183256	3.17392	202.649	-14.1822	2.45633	0	0	0.400615
47	0	28.8996	0	0	29.8903	6.82209	-14.1238	-0.161741	-0.0165401	0.00191131	-8.00346	1.92E-15	-3.24367	0	0	0.00472198	-1.50863	-13.6273	1.51159	195.862	356.564	578.379	391.486	391.486	391.486	0.702778	-88.5282	7.54285	135.49	343.881	223.423	194.289	194.289	194.289	-88.4405	4.44331	-5.20942	32.1318	5.47512	-0.349739	0.0424789	-0.207458	3.17604	198.621	-32.6349	2.30668	0	0	0.449017
48	0	29.0481	0	0	30.0264	6.78347	-13.9962	-0.165763	-0.0197781	-0.00746222	-7.9438	5.53E-16	-4.09272	0	0	0.00177332	-1.34972	-12.2479	1.29449	185.101	357.081	576.052	391.358	391.358	391.358	0.760521	-87.6999	7.53128	118.859	344.417	222.752	194.289	194.289	194.289	-87.6108	4.44583	-5.21762	30.9281	5.27954	0.0181733	0.114799	-0.215309	3.15714	176.43	-46.7306	2.13555	0	0	0.447178
49	0	28.9628	0	0	29.9083	6.72108	-13.7898	-0.169381	-0.023633	-0.011629	-7.72107	2.33E-16	-4.90436	0	0	-0.000606391	-1.18376	-10.7573	1.01635	173.703	357.532	574.405	391.532	391.532	391.532	0.853065	-86.7473	7.42011	102.2	344.906	222.136	194.289	194.289	194.289	-86.6591	4.36784	-5.18373	29.5693	5.06582	0.451785	0.196061	-0.204501	3.11894	138.87	-56.1977	2.33478	0	0	0.382791
50	0	28.6525	0	0	29.548	6.63829	-13.5152	-0.172073	-0.0272829	-0.0106889	-7.30286	-2.21E-15	-5.4829	0	0	-0.00236211	-1.02904	-9.17768	0.750448	161.814	357.896	573.469	391.997	391.997	391.997	0.961965	-85.6624	7.21055	85.5058	345.32	221.588	194.289	194.289	194.289	-85.5774	4.22022	-5.09807	28.0852	4.84617	0.872707	0.278126	-0.174432	3.06304	90.8227	-60.547	3.04895	0	0	0.260986
51	0	28.1231	0	0	28.9538	6.53504	-13.1718	-0.172751	-0.0293618	-0.00554838	-6.53993	-4.37E-15	-5.57597	0	0	-0.0034244	-0.897992	-7.53392	0.565918	149.586	358.167	573.262	392.726	392.726	392.726	1.07138	-84.4377	6.9059	68.794	345.634	221.114	194.289	194.289	194.289	-84.358	4.01289	-4.95401	26.5143	4.63184	1.20779	0.352155	-0.124686	2.99154	38.5186	-58.6282	4.1401	0	0	0.104476
52	0	27.3744	0	0	28.1271	6.40895	-12.7512	-0.170738	-0.0287553	0.00240386	-5.30777	-1.86E-15	-4.9889	0	0	-0.00367623	-0.795856	-5.85035	0.515786	137.161	358.354	573.795	393.675	393.675	393.675	1.17104	-83.0638	6.51233	52.0997	345.835	220.709	194.289	194.289	194.289	-82.9911	3.75374	-4.75024	24.8971	4.43204	1.40141	0.411636	-0.0596496	2.90747	-12.0746	-50.229	5.45187	0	0	-0.0570011
53	0	26.3974	0	0	27.061	6.25697	-12.2422	-0.165671	-0.0244266	0.011625	-3.5445	5.24E-16	-3.60681	0	0	-0.00300155	-0.720834	-4.14793	0.629259	124.66	358.48	575.065	394.791	394.791	394.791	1.25769	-81.526	6.04053	35.4658	345.928	220.346	194.289	194.289	194.289	-81.4619	3.44921	-4.49291	23.2703	4.25258	1.42313	0.454462	0.0162116	2.81475	-56.8026	-35.022	6.69433	0	0	-0.198804
54	0	25.1729	0	0	25.7394	6.0774	-11.6382	-0.157542	-0.0161289	0.0204457	-1.29675	1.92E-15	-1.49416	0	0	-0.00116926	-0.665484	-2.44257	0.909198	112.182	358.585	577.057	396.017	396.017	396.017	1.33575	-79.8035	5.50772	18.9324	345.94	219.98	194.289	194.289	194.289	-79.7487	3.10579	-4.19741	21.6628	4.09517	1.26994	0.48214	0.0937819	2.71463	-93.6273	-14.1682	7.61486	0	0	-0.308013
55	0	23.6729	0	0	24.1388	5.87109	-10.9409	-0.1477	-0.00532158	0.0270029	1.16379	2.01E-15	1.01841	0	0	0.00204354	-0.618757	-0.744785	1.33417	99.8006	358.719	579.747	397.301	397.301	397.301	1.4155	-77.8689	4.93807	2.5277	345.92	219.545	194.289	194.289	194.289	-77.8237	2.73206	-3.88755	20.0941	3.95705	0.963723	0.498154	0.162643	2.61072	-122.153	9.64261	8.09396	0	0	-0.382475
56	0	21.8658	0	0	22.2326	5.64148	-10.1608	-0.137208	0.00631849	0.0300071	3.52183	1.63E-15	3.52352	0	0	0.00683567	-0.568429	0.939466	1.86393	87.5695	358.932	583.1	398.595	398.595	398.595	1.50734	-75.6928	4.36082	-13.7384	345.93	218.967	194.289	194.289	194.289	-75.6569	2.34131	-3.5904	18.5745	3.83175	0.545341	0.508907	0.213006	2.50291	-144.515	33.2538	8.00749	0	0	-0.431403
57	0	19.7217	0	0	19.9963	5.39369	-9.3144	-0.126767	0.0169589	0.029309	5.46282	2.56E-15	5.60214	0	0	0.0130752	-0.503416	2.60727	2.44752	75.5316	359.272	587.075	399.868	399.868	399.868	1.6167	-73.2479	3.80681	-29.876	346.029	218.174	194.289	194.289	194.289	-73.2205	1.95254	-3.33015	17.1068	3.71053	0.0661831	0.524246	0.235759	2.38994	-165.359	52.598	7.44009	0	0	-0.4722
58	0	17.2179	0	0	17.4115	5.13341	-8.42077	-0.118234	0.0246968	0.0247991	6.56777	2.80E-15	6.88361	0	0	0.0191301	-0.415537	4.25666	3.03268	63.7295	359.771	591.62	401.097	401.097	401.097	1.74176	-70.5134	3.30538	-45.9132	346.268	217.106	194.289	194.289	194.289	-70.4932	1.58971	-3.12389	15.6889	3.58378	-0.421436	0.552968	0.227621	2.27224	-189.145	64.2782	6.5238	0	0	-0.519894
59	0	14.3448	0	0	14.4711	4.86564	-7.49693	-0.113858	0.0280431	0.016466	6.42339	2.80E-15	7.12676	0	0	0.0216195	-0.300404	5.88447	3.57492	52.2169	360.441	596.673	402.275	402.275	402.275	1.87239	-67.4793	2.88207	-61.8894	346.675	215.73	194.289	194.289	194.289	-67.4648	1.28026	-2.97832	14.3171	3.44315	-0.873416	0.602019	0.188596	2.14875	-219.363	65.6197	5.39744	0	0	-0.584868
60	0	11.1119	0	0	11.1859	4.59351	-6.55383	-0.115054	0.0265403	0.00390522	4.75809	-1.86E-15	6.28529	0	0	0.0162456	-0.157301	7.48456	4.0446	41.067	361.277	602.156	403.408	403.408	403.408	1.99036	-64.1514	2.55702	-77.8458	347.251	214.051	194.289	194.289	194.289	-64.1409	1.05313	-2.88779	12.9893	3.28241	-1.2609	0.673876	0.123407	2.02113	-257.016	55.5603	4.10648	0	0	-0.66863
61	0	7.55187	0	0	7.58825	4.31801	-5.59529	-0.121811	0.0209736	-0.0129489	1.50192	6.99E-16	4.51746	0	0	-0.00073615	0.011423	9.04657	4.4309	30.3781	362.252	607.976	404.505	404.505	404.505	2.0715	-60.5535	2.34421	-93.816	347.964	212.123	194.289	194.289	194.289	-60.5446	0.935478	-2.83445	11.7067	3.0985	-1.57402	0.766698	0.040828	1.88689	-301.378	34.8983	2.62245	0	0	-0.765677
62	0	3.72089	0	0	3.73304	4.03874	-4.62027	-0.134242	0.0127881	-0.0342493	-3.36702	1.16E-15	2.11172	0	0	-0.0320587	0.201311	10.5556	4.74148	20.272	363.324	614.017	405.583	405.583	405.583	2.09048	-56.7263	2.25144	-109.818	348.761	210.045	194.289	194.289	194.289	-56.7161	0.948627	-2.79167	10.4761	2.89225	-1.82145	0.873968	-0.0499098	1.74687	-349.608	5.60051	0.89992	0	0	-0.862418
63	0	-0.300302	0	0	-0.300909	3.75504	-3.62692	-0.152533	0.00305541	-0.0594644	-9.80879	3.15E-15	-0.637713	0	0	-0.0779837	0.406651	11.9923	4.99851	10.8891	364.44	620.144	406.657	406.657	406.657	2.02566	-52.7275	2.27992	-125.844	349.575	207.96	194.289	194.289	194.289	-52.7131	1.10387	-2.72862	9.30939	2.66822	-2.02608	0.988654	-0.141217	1.60202	-398.767	-30.5232	-0.89458	0	0	-0.943285
64	0	-4.40527	0	0	-4.40988	3.46709	-2.61637	-0.175689	-0.0066569	-0.0872193	-17.5697	-2.10E-15	-3.36766	0	0	-0.134437	0.620969	13.3343	5.2319	2.37869	365.541	626.203	407.734	407.734	407.734	1.86294	-48.6328	2.42268	-141.848	350.338	206.051	194.289	194.289	194.289	-48.612	1.39849	-2.61494	8.22332	2.43457	-2.21806	1.10089	-0.226479	1.45358	-445.432	-70.4123	-2.59104	0	0	-0.99048
65	0	-8.46426	0	0	-8.46757	3.17724	-1.59743	-0.201329	-0.0143935	-0.115207	-26.1263	1.86E-15	-5.68851	0	0	-0.192335	0.837014	14.5579	5.4708	-5.113	366.566	632.025	408.817	408.817	408.817	1.59926	-44.5349	2.6619	-157.733	350.991	204.525	194.289	194.289	194.289	-44.5071	1.81183	-2.42623	7.23741	2.20184	-2.42619	1.20249	-0.299723	1.3023	-486.996	-110.326	-3.90932	0	0	-0.989558
66	0	-12.3316	0	0	-12.3323	2.89126	-0.591062	-0.226882	-0.0196388	-0.140741	-34.787	-1.86E-15	-7.39425	0	0	-0.239223	1.04637	15.6402	5.73543	-11.4552	367.457	637.437	409.897	409.897	409.897	1.24618	-40.5377	2.96606	-173.351	351.504	203.587	194.289	194.289	194.289	-40.5048	2.30283	-2.15062	6.37134	1.98221	-2.66962	1.28564	-0.359427	1.14903	-521.008	-147.453	-4.50047	0	0	-0.931706
67	0	-15.8564	0	0	-15.8567	2.61838	0.369597	-0.249307	-0.0233762	-0.161011	-42.6896	5.59E-15	-8.48439	0	0	-0.262146	1.23895	16.5614	6.03105	-16.5438	368.161	642.268	410.957	410.957	410.957	0.827966	-36.7497	3.28779	-188.513	351.879	203.414	194.289	194.289	194.289	-36.7163	2.81114	-1.79062	5.64209	1.78775	-2.95192	1.34568	-0.404311	0.993818	-545.966	-179.519	-4.06372	0	0	-0.817753
68	0	-18.8967	0	0	-18.9013	2.36962	1.24513	-0.264994	-0.027649	-0.17459	-48.8793	-2.80E-15	-9.11957	0	0	-0.252217	1.40311	17.3072	6.34555	-20.3102	368.64	646.359	411.977	411.977	411.977	0.373446	-33.274	3.56558	-203.004	352.136	204.125	194.289	194.289	194.289	-33.2459	3.26355	-1.35893	5.06131	1.62913	-3.25888	1.37879	-0.434959	0.838617	-559.416	-205.174	-2.4905	0	0	-0.656939
69	0	-21.3374	0	0	-21.3511	2.15574	1.99746	-0.271798	-0.0319973	-0.180783	-52.6379	-1.86E-15	-9.24585	0	0	-0.210259	1.52641	17.8696	6.65125	-22.7256	368.867	649.57	412.936	412.936	412.936	-0.0945415	-30.1947	3.7297	-216.623	352.302	205.769	194.289	194.289	194.289	-30.178	3.58396	-0.869766	4.63282	1.51442	-3.56061	1.3832	-0.449531	0.685631	-560.116	-221.135	-0.032371	0	0	-0.468884
70	0	-23.1048	0	0	-23.1298	1.98642	2.59254	-0.270732	-0.0350368	-0.179781	-53.7715	-6.52E-15	-8.72547	0	0	-0.146769	1.59732	18.2482	6.90934	-23.8031	368.831	651.791	413.816	413.816	413.816	-0.563615	-27.5661	3.71296	-229.211	352.396	208.321	194.289	194.289	194.289	-27.5651	3.70435	-0.334053	4.35152	1.44776	-3.81635	1.36188	-0.445064	0.541241	-549.584	-224.054	2.89514	0	0	-0.280931
71	0	-24.1729	0	0	-24.2082	1.87042	2.99989	-0.265043	-0.0346412	-0.171594	-52.5921	0	-7.34212	0	0	-0.0766298	1.60713	18.4495	7.07633	-23.5961	368.54	652.94	414.608	414.608	414.608	-1.03051	-25.4073	3.46271	-240.668	352.431	211.702	194.289	194.289	194.289	-25.4232	3.57513	0.241395	4.20303	1.42907	-3.98127	1.32237	-0.418598	0.410262	-532.908	-210.818	5.67884	0	0	-0.119616
72	0	-24.5628	0	0	-24.6036	1.81551	3.19262	-0.258634	-0.0280483	-0.155801	-49.7512	-2.59E-15	-4.81952	0	0	-0.0125039	1.55211	18.4859	7.11147	-22.1931	368.018	652.966	415.308	415.308	415.308	-1.49632	-23.7044	2.952	-250.946	352.423	215.795	194.289	194.289	194.289	-23.7345	3.17392	0.851395	4.16511	1.45379	-4.01393	1.27536	-0.368978	0.297834	-517.661	-179.675	7.54043	0	0	-0.00153756
73	0	-24.3359	0	0	-24.3751	1.8281	3.14842	-0.254269	-0.0128934	-0.132212	-45.9828	-4.43E-15	-0.96495	0	0	0.0393778	1.43488	18.3744	6.9835	-19.7086	367.306	651.851	415.918	415.918	415.918	-1.95874	-22.4162	2.18725	-260.034	352.404	220.46	194.289	194.289	194.289	-22.4536	2.5108	1.48613	4.2102	1.51317	-3.88324	1.22987	-0.297199	0.207432	-510.619	-130.891	7.57048	0	0	0.0712207
74	0	-23.5839	0	0	-23.6149	1.91248	2.8522	-0.252768	0.0109751	-0.101171	-41.9148	-1.86E-15	4.11678	0	0	0.0790855	1.26497	18.1342	6.67581	-16.2728	366.458	649.604	416.442	416.442	416.442	-2.40449	-21.4825	1.20967	-267.935	352.44	225.541	194.289	194.289	194.289	-21.5166	1.62786	2.12407	4.30886	1.59511	-3.57331	1.18971	-0.209187	0.141166	-515.621	-68.7375	5.17865	0	0	0.108957
75	0	-22.4179	0	0	-22.4369	2.06941	2.30093	-0.253682	0.0402735	-0.0645561	-38.0457	3.73E-15	9.88937	0	0	0.109801	1.05794	17.7846	6.18867	-12.0191	365.539	646.261	416.882	416.882	416.882	-2.80603	-20.8314	0.0892085	-274.654	352.637	230.864	194.289	194.289	194.289	-20.8497	0.592308	2.72851	4.43448	1.68551	-3.0855	1.15366	-0.114855	0.103327	-532.332	-1.12422	0.504474	0	0	0.128403
76	0	-20.9562	0	0	-20.9638	2.29435	1.50995	-0.256715	0.0694722	-0.0255257	-34.8248	-4.66E-15	15.527	0	0	0.134557	0.833639	17.343	5.53843	-7.07323	364.616	641.879	417.234	417.234	417.234	-3.12528	-20.3873	-1.08795	-280.184	353.122	236.246	194.289	194.289	194.289	-20.3783	-0.515341	3.25125	4.56744	1.76965	-2.4374	1.11574	-0.0261206	0.100349	-556.905	62.1518	-5.35981	0	0	0.146266
77	0	-19.3107	0	0	-19.3116	2.57686	0.515743	-0.262664	0.0935647	0.0117193	-32.7096	9.32E-16	20.2458	0	0	0.15503	0.61358	16.8232	4.75347	-1.54357	363.755	636.537	417.483	417.483	417.483	-3.32167	-20.0802	-2.23541	-284.502	354.022	241.501	194.289	194.289	194.289	-20.037	-1.61571	3.64144	4.69898	1.8337	-1.65856	1.06876	0.0485756	0.141792	-583.821	113.542	-10.8898	0	0	0.175806
78	0	-17.5738	0	0	-17.5749	2.9019	-0.628514	-0.2725	0.109536	0.0428966	-32.0411	1.86E-15	23.5161	0	0	0.171719	0.418311	16.2343	3.86797	4.48393	363.015	630.337	417.609	417.609	417.609	-3.35985	-19.8561	-3.28106	-287.558	355.434	246.465	194.289	194.289	194.289	-19.7782	-2.64301	3.85474	4.8335	1.8662	-0.784077	1.00728	0.104819	0.237066	-607.449	148.96	-14.6831	0	0	0.227335
79	0	-15.8083	0	0	-15.8169	3.25301	-1.8639	-0.286187	0.116646	0.0649988	-32.8998	-5.59E-15	25.1369	0	0	0.184725	0.265142	15.5801	2.91551	10.9486	362.443	623.397	417.584	417.584	417.584	-3.21436	-19.6844	-4.17614	-289.275	357.414	251.01	194.289	194.289	194.289	-19.5785	-3.55262	3.85978	4.98902	1.85882	0.151778	0.93047	0.144094	0.39276	-624.044	168.309	-15.9964	0	0	0.31002
80	0	-14.0453	0	0	-14.0668	3.61542	-3.13718	-0.302571	0.11581	0.0768315	-35.083	3.73E-15	25.1831	0	0	0.194548	0.166697	14.8589	1.92483	17.8158	362.075	615.857	417.378	417.378	417.378	-2.87197	-19.5605	-4.89681	-289.554	359.973	255.06	194.289	194.289	194.289	-19.4389	-4.32204	3.64142	5.19619	1.8073	1.11992	0.84248	0.171468	0.609053	-632.337	174.124	-14.8929	0	0	0.432041
81	0	-12.2879	0	0	-12.3249	3.97822	-4.40857	-0.319553	0.108807	0.0793381	-38.1405	-1.86E-15	23.9068	0	0	0.202178	0.13044	14.0633	0.918617	25.0773	361.931	607.873	416.967	416.967	416.967	-2.33239	-19.5022	-5.44044	-288.286	363.079	258.591	194.289	194.289	194.289	-19.3811	-4.94751	3.20135	5.49569	1.71154	2.09767	0.75198	0.192275	0.882045	-633.801	169.44	-11.9136	0	0	0.59911
82	0	-10.5199	0	0	-10.572	4.3352	-5.65518	-0.335054	0.0975522	0.0747293	-41.5282	0	21.6277	0	0	0.208753	0.158867	13.1811	-0.0848729	32.7493	362.017	599.62	416.332	416.332	416.332	-1.60664	-19.5425	-5.81925	-285.364	366.669	261.629	194.289	194.289	194.289	-19.4391	-5.43891	2.5555	5.93442	1.57547	3.06703	0.670108	0.211929	1.20086	-631.512	157.163	-7.7645	0	0	0.81359
83	0	-8.71626	0	0	-8.77979	4.6845	-6.86963	-0.346745	0.0836397	0.0660552	-44.6599	-6.52E-15	18.647	0	0	0.214594	0.250074	12.1963	-1.06811	40.8701	362.325	591.28	415.47	415.47	415.47	-0.714397	-19.7212	-6.0535	-280.7	370.659	264.226	194.289	194.289	194.289	-19.6518	-5.8144	1.7299	6.56076	1.40679	4.01113	0.607282	0.234214	1.55169	-628.465	139.785	-3.12046	0	0	1.07458
84	0	-6.85206	0	0	-6.92067	5.02722	-8.05493	-0.352783	0.0681002	0.0563369	-47.0542	2.33E-15	15.198	0	0	0.218933	0.398482	11.0902	-2.0102	49.4957	362.838	583.045	414.396	414.396	414.396	0.318469	-20.0773	-6.16571	-274.231	374.954	266.455	194.289	194.289	194.289	-20.0563	-6.09572	0.756872	7.41915	1.2163	4.91003	0.569414	0.259205	1.91504	-626.178	118.685	1.67124	0	0	1.37578
85	0	-4.91071	0	0	-4.97513	5.36563	-9.2183	-0.352136	0.0514455	0.0479841	-48.4161	-8.39E-15	11.4358	0	0	0.220158	0.595435	9.84402	-2.88465	58.6911	363.526	575.112	413.145	413.145	413.145	1.46209	-20.6431	-6.17671	-265.933	379.451	268.384	194.289	194.289	194.289	-20.6822	-6.30458	-0.328114	8.54526	1.01678	5.73835	0.55981	0.28489	2.27275	-624.823	94.9198	6.49853	0	0	1.70478
86	0	-2.88877	0	0	-2.93673	5.70159	-10.3654	-0.345097	0.0339074	0.0424237	-48.6984	-5.07E-15	7.46394	0	0	0.216727	0.829598	8.44066	-3.65943	68.5203	364.354	567.674	411.773	411.773	411.773	2.68396	-21.4414	-6.10326	-255.817	384.046	270.067	194.289	194.289	194.289	-21.5494	-6.45989	-1.48851	9.96047	0.821853	6.46533	0.576484	0.307157	2.60694	-622.885	69.4215	11.3888	0	0	2.04042
87	0	-0.796588	0	0	-0.812899	6.03518	-11.4958	-0.332752	0.015591	0.0401339	-48.019	5.13E-15	3.37046	0	0	0.207806	1.08742	6.86785	-4.29969	79.033	365.282	560.921	410.352	410.352	410.352	3.94961	-22.4848	-5.95703	-243.932	388.636	271.54	194.289	194.289	194.289	-22.6682	-6.57584	-2.68746	11.6683	0.644179	7.0573	0.615206	0.32113	2.90265	-618.179	43.1836	16.4651	0	0	2.35411
88	0	1.34437	0	0	1.37755	6.36379	-12.6002	-0.316389	-0.00343006	0.0408783	-46.5552	9.32E-16	-0.738865	0	0	0.193578	1.35386	5.12034	-4.77104	90.2541	366.269	555.032	408.964	408.964	408.964	5.22283	-23.7795	-5.74441	-230.351	393.114	272.814	194.289	194.289	194.289	-24.0419	-6.66065	-3.88823	13.653	0.493978	7.48092	0.669974	0.321426	3.15019	-608.458	17.2474	21.9001	0	0	2.61421
89	0	3.50535	0	0	3.60751	6.68164	-13.659	-0.296674	-0.0227645	0.0438127	-44.4205	1.86E-15	-4.68458	0	0	0.175044	1.61332	3.20133	-5.04196	102.176	367.279	550.177	407.687	407.687	407.687	6.46626	-25.3273	-5.4673	-215.161	397.378	273.88	194.289	194.289	194.289	-25.6698	-6.71641	-5.05454	15.8812	0.377592	7.70547	0.734211	0.303542	3.34268	-591.641	-6.94951	27.7329	0	0	2.79172
90	0	5.65316	0	0	5.84362	6.97999	-14.644	-0.273676	-0.0411666	0.0476999	-41.654	5.59E-15	-8.15703	0	0	0.15386	1.85097	1.12287	-5.08543	114.755	368.283	546.507	406.588	406.588	406.588	7.64262	-27.1271	-5.1251	-198.466	401.327	274.71	194.289	194.289	194.289	-27.5475	-6.74036	-6.1518	18.3058	0.296283	7.70466	0.795875	0.265624	3.47677	-564.602	-27.4267	33.7187	0	0	2.85802
91	0	7.75185	0	0	8.04719	7.24836	-15.5222	-0.247721	-0.0567314	0.0510093	-38.3167	7.45E-15	-10.7612	0	0	0.132075	2.05374	-1.09438	-4.88183	127.91	369.263	544.158	405.706	405.706	405.706	8.71789	-29.1738	-4.71758	-180.378	404.873	275.266	194.289	194.289	194.289	-29.6666	-6.72761	-7.14989	20.8724	0.246289	7.45963	0.842708	0.209827	3.5518	-524.546	-41.7696	39.303	0	0	2.79202
92	0	9.76461	0	0	10.1759	7.47665	-16.2632	-0.220055	-0.0672958	0.0524381	-34.5769	-1.86E-15	-12.1057	0	0	0.111654	2.21133	-3.422	-4.42304	141.518	370.21	543.237	405.056	405.056	405.056	9.66596	-31.4568	-4.24732	-161.022	407.951	275.507	194.289	194.289	194.289	-32.0136	-6.67428	-8.02716	23.5235	0.219273	6.96322	0.860966	0.14181	3.56929	-469.148	-48.0807	43.8693	0	0	2.58151
93	0	11.6564	0	0	12.1869	7.6575	-16.8461	-0.193022	-0.0715002	0.0513941	-30.7348	0	-11.9706	0	0	0.0938437	2.31726	-5.82503	-3.71804	155.417	371.128	543.815	404.623	404.623	404.623	10.4738	-33.9604	-3.72051	-140.532	410.53	275.4	194.289	194.289	194.289	-34.5709	-6.57998	-8.77483	26.2035	0.203872	6.2255	0.841111	0.0690819	3.53267	-398.153	-45.9591	47.0536	0	0	2.23273
94	0	13.3973	0	0	14.042	7.78788	-17.264	-0.169219	-0.0690433	0.0479434	-27.132	1.86E-15	-10.3811	0	0	0.0788547	2.36992	-8.26328	-2.79757	169.408	372.028	545.918	404.367	404.367	404.367	11.1448	-36.6651	-3.14568	-119.044	412.616	274.926	194.289	194.289	194.289	-37.3186	-6.44894	-9.39977	28.8604	0.18775	5.27825	0.77848	0.000445003	3.44761	-313.085	-36.4997	48.6886	0	0	1.7701
95	0	14.965	0	0	15.7118	7.86964	-17.525	-0.151067	-0.0610158	0.0426813	-24.0932	-3.73E-15	-7.646	0	0	0.066204	2.37372	-10.6931	-1.71584	183.258	372.926	549.518	404.239	404.239	404.239	11.6993	-39.5497	-2.53127	-96.688	414.254	274.09	194.289	194.289	194.289	-40.2374	-6.28989	-9.9243	31.4475	0.159898	4.17611	0.678334	-0.0584018	3.32231	-218.326	-22.9694	49.017	0	0	1.24108
96	0	16.3463	0	0	17.1782	7.90878	-17.6497	-0.139916	-0.0496923	0.0367701	-21.8131	0	-4.30515	0	0	0.0551454	2.33949	-13.0692	-0.546881	196.716	373.835	554.529	404.179	404.179	404.179	12.1707	-42.5939	-1.88331	-73.5804	415.515	272.924	194.289	194.289	194.289	-43.3102	-6.11501	-10.3828	33.9227	0.112661	2.99247	0.551711	-0.103058	3.16469	-119.894	-9.29531	48.4151	0	0	0.705115
97	0	17.5359	0	0	18.4342	7.91379	-17.6657	-0.136538	-0.0376421	0.0315535	-20.3809	4.66E-15	-0.981401	0	0	0.0452719	2.28368	-15.3472	0.624227	209.526	374.763	560.81	404.13	404.13	404.13	12.5991	-45.7784	-1.20407	-49.8195	416.485	271.479	194.289	194.289	194.289	-46.5222	-5.93829	-10.8149	36.2494	0.0434785	1.81006	0.416764	-0.131653	2.98264	-25.4587	0.858359	47.1898	0	0	0.225507
98	0	18.5358	0	0	19.482	7.89354	-17.6012	-0.141631	-0.0262453	0.0276638	-19.8098	1.40E-15	1.83325	0	0	0.0365215	2.22594	-17.4855	1.71358	221.451	375.706	568.174	404.044	404.044	404.044	13.0229	-49.0867	-0.492022	-25.4799	417.25	269.822	194.289	194.289	194.289	-49.8613	-5.77344	-11.2583	38.3957	-0.0444161	0.70825	0.289723	-0.141901	2.78608	58.6452	5.97678	45.117	0	0	-0.153489
99	0	19.3538	0	0	20.3312	7.85597	-17.4814	-0.153506	-0.0170728	0.0258222	-19.8015	-2.91E-15	3.69409	0	0	0.0284698	2.18581	-19.4472	2.64989	232.285	376.648	576.395	403.881	403.881	403.881	13.4725	-52.5056	0.257496	-0.61061	417.879	268.041	194.289	194.289	194.289	-53.3184	-5.63209	-11.7421	40.3352	-0.142235	-0.248562	0.180989	-0.135871	2.58182	128.01	5.23791	42.2042	0	0	-0.409916
100	0	19.9993	0	0	20.9936	7.80693	-17.3249	-0.169343	-0.0119685	0.026411	-19.9013	-2.01E-15	4.22377	0	0	0.0207619	2.17925	-21.2012	3.38233	241.864	377.568	585.234	403.613	403.613	403.613	13.9655	-56.0221	1.05011	24.7598	418.423	266.23	194.289	194.289	194.289	-56.8842	-5.52243	-12.2836	42.0474	-0.236816	-1.01869	0.0954518	-0.11856	2.37637	180.557	-1.44902	38.7824	0	0	-0.543721
101	0	20.4763	0	0	21.4739	7.749	-17.1396	-0.18632	-0.0120705	0.0294659	-19.6714	-2.45E-15	3.2205	0	0	0.0133664	2.21604	-22.7228	3.88412	250.075	378.439	594.442	403.226	403.226	403.226	14.5024	-59.6187	1.88884	50.6152	418.903	264.482	194.289	194.289	194.289	-60.5427	-5.448	-12.8834	43.518	-0.312485	-1.58591	0.0327809	-0.0958867	2.17466	216.327	-13.2172	35.1792	0	0	-0.571777
102	0	20.7771	0	0	21.7641	7.68084	-16.921	-0.202168	-0.0173307	0.0345669	-18.8043	4.66E-16	0.705608	0	0	0.00678525	2.29836	-23.994	4.15189	256.847	379.234	603.78	402.718	402.718	402.718	15.0652	-63.2678	2.7705	76.9455	419.303	262.873	194.289	194.289	194.289	-64.2661	-5.40661	-13.5243	44.7386	-0.353125	-1.95739	-0.00761311	-0.0745957	1.98241	236.331	-28.6431	31.5442	0	0	-0.518914
103	0	20.8791	0	0	21.8389	7.59723	-16.6522	-0.215993	-0.0268729	0.0404975	-17.2479	-2.80E-15	-3.10959	0	0	0.00231944	2.42095	-25.0041	4.20283	262.161	379.928	613.023	402.104	402.105	402.104	15.6185	-66.9287	3.68288	103.744	419.579	261.454	194.289	194.289	194.289	-68.0106	-5.38954	-14.1728	45.7072	-0.3445	-2.15885	-0.0293182	-0.0594245	1.80314	243.205	-45.5972	27.7602	0	0	-0.414683
104	0	20.7463	0	0	21.6586	7.48948	-16.3047	-0.228412	-0.0394715	0.0448638	-15.2263	-7.92E-15	-7.85956	0	0	0.00190566	2.57246	-25.7497	4.07017	266.036	380.502	621.973	401.411	401.411	401.411	16.1124	-70.549	4.6034	131.008	419.656	260.256	194.289	194.289	194.289	-71.717	-5.38086	-14.7818	46.4279	-0.276497	-2.22785	-0.0332104	-0.0547567	1.64279	240.048	-62.5253	23.8086	0	0	-0.285835
105	0	20.3356	0	0	21.176	7.34584	-15.8393	-0.23981	-0.0530045	0.0439751	-13.0588	-2.80E-15	-12.9568	0	0	0.00726604	2.73752	-26.2356	3.79898	268.536	380.94	630.46	400.68	400.68	400.68	16.4857	-74.0698	5.49907	158.734	419.44	259.296	194.289	194.289	194.289	-75.3159	-5.35705	-15.2936	46.9109	-0.144688	-2.20793	-0.0227991	-0.0621736	1.50433	231.942	-77.8012	19.4879	0	0	-0.155598
106	0	19.6038	0	0	20.3462	7.15267	-15.2099	-0.250393	-0.0640602	0.0327849	-11.1496	-2.33E-15	-17.5542	0	0	0.0183345	2.89918	-26.4746	3.44213	269.764	381.234	638.344	399.964	399.964	399.964	16.6709	-77.4307	6.328	186.903	418.822	258.587	194.289	194.289	194.289	-78.7327	-5.28834	-15.645	47.1719	0.0482388	-2.14378	-0.00648225	-0.0801819	1.39116	226.649	-90.0707	14.5833	0	0	-0.0389283
107	0	18.5162	0	0	19.1372	6.89722	-14.3717	-0.261371	-0.0684819	0.00592862	-10.0626	-1.86E-15	-20.6435	0	0	0.0311092	3.04127	-26.4877	3.0558	269.862	381.38	645.522	399.324	399.324	399.324	16.603	-80.5747	7.04419	215.455	417.694	258.157	194.289	194.289	194.289	-81.8949	-5.14203	-15.776	47.2321	0.292596	-2.07779	0.00485942	-0.103534	1.30639	233.007	-97.8306	8.81422	0	0	0.0616586
108	0	17.0584	0	0	17.543	6.57114	-13.292	-0.275263	-0.0627043	-0.0411769	-10.4483	-7.45E-15	-21.29	0	0	0.0366969	3.15045	-26.3034	2.69479	269.007	381.381	651.923	398.825	398.825	398.825	16.2305	-83.4546	7.60567	244.251	415.967	258.05	194.289	194.289	194.289	-84.743	-4.88779	-15.6398	47.118	0.572702	-2.04734	-0.0011756	-0.126415	1.24996	259.598	-100.535	2.26563	0	0	0.154815
109	0	15.2528	0	0	15.5999	6.17369	-11.9625	-0.293473	-0.0447759	-0.111039	-12.6294	-5.13E-15	-18.8865	0	0	0.0245999	3.21758	-25.9567	2.40817	267.403	381.245	657.506	398.526	398.526	398.526	15.5269	-86.0444	7.98424	273.045	413.586	258.347	194.289	194.289	194.289	-87.2453	-4.5045	-15.2135	46.8608	0.868738	-2.08331	-0.0353717	-0.142258	1.21999	313.058	-97.8576	-4.84325	0	0	0.253879
110	0	13.1719	0	0	13.3963	5.7139	-10.4073	-0.31394	-0.0155825	-0.202352	-16.1768	-1.86E-15	-13.4297	0	0	-0.00942913	3.23819	-25.4872	2.236	265.277	380.984	662.264	398.472	398.472	398.472	14.5002	-88.3472	8.17341	301.457	410.55	259.163	194.289	194.289	194.289	-89.41	-3.98702	-14.5059	46.4956	1.15904	-2.20942	-0.106286	-0.147007	1.20573	396.437	-90.3855	-12.0969	0	0	0.368296
111	0	10.9409	0	0	11.0694	5.21066	-8.68647	-0.330284	0.0210173	-0.309161	-19.7333	-9.20E-15	-5.62434	0	0	-0.0566012	3.21203	-24.9374	2.20685	262.86	380.614	666.213	398.689	398.689	398.689	13.199	-90.3956	8.19149	328.979	406.922	260.629	194.289	194.289	194.289	-91.2856	-3.35058	-13.5622	46.0598	1.42259	-2.4419	-0.214107	-0.139014	1.19235	507.127	-79.0913	-19.1487	0	0	0.494346
112	0	8.72108	0	0	8.78502	4.69051	-6.89046	-0.332499	0.0583815	-0.422337	-21.2095	-4.18E-15	3.16417	0	0	-0.0965666	3.1419	-24.3497	2.33668	260.381	380.151	669.391	399.176	399.176	399.176	11.7109	-92.2402	8.0789	355.006	402.83	262.839	194.289	194.289	194.289	-92.9455	-2.62975	-12.4617	45.5908	1.64166	-2.78934	-0.357723	-0.122396	1.15964	639.738	-66.6285	-25.7572	0	0	0.615496
113	0	6.67549	0	0	6.70241	4.18356	-5.12627	-0.30962	0.0889774	-0.531479	-18.4275	-4.31E-15	11.26	0	0	-0.109696	3.03252	-23.7642	2.62756	258.053	379.609	671.849	399.907	399.907	399.907	10.1491	-93.9264	7.89019	378.893	398.447	265.783	194.289	194.289	194.289	-94.4572	-1.87064	-11.3056	45.1241	1.80371	-3.25118	-0.529921	-0.104543	1.0895	786.007	-56.4515	-32.111	0	0	0.705429
114	0	4.9245	0	0	4.93369	3.71808	-3.49731	-0.254502	0.106723	-0.627428	-10.0991	5.59E-15	17.1645	0	0	-0.0907309	2.88943	-23.2158	3.06749	256.054	378.997	673.645	400.832	400.832	400.832	8.62889	-95.465	7.68314	400.034	393.955	269.271	194.289	194.289	194.289	-95.847	-1.11829	-10.1979	44.6904	1.90225	-3.81614	-0.720892	-0.0928774	0.972087	936.995	-52.0421	-38.7724	0	0	0.738145
115	0	3.50937	0	0	3.51171	3.31534	-2.08308	-0.169826	0.109329	-0.703731	3.17113	-2.80E-15	20.04	0	0	-0.0511059	2.71812	-22.7324	3.63032	254.52	378.317	674.836	401.884	401.884	401.884	7.24203	-96.8091	7.50834	417.93	389.491	272.894	194.289	194.289	194.289	-97.074	-0.403941	-9.22225	44.3129	1.93753	-4.46111	-0.918377	-0.0894333	0.810948	1083	-54.0815	-46.449	0	0	0.699091
116	0	2.38482	0	0	2.38513	2.98622	-0.925297	-0.0700368	0.0989029	-0.757707	18.6125	-1.86E-15	19.9265	0	0	-0.00766438	2.52348	-22.3321	4.27655	253.535	377.562	675.464	402.988	402.988	402.988	6.03745	-97.8533	7.40098	432.231	385.115	276.054	194.289	194.289	194.289	-98.0301	0.262106	-8.42529	44.005	1.91645	-5.15119	-1.10933	-0.0909062	0.627051	1214.38	-60.3407	-55.2845	0	0	0.597336
117	0	1.44719	0	0	1.4472	2.73069	-0.0257929	0.0230972	0.080993	-0.789419	32.0703	-4.66E-16	17.6427	0	0	0.0281198	2.30939	-22.0224	4.95549	253.124	376.717	675.556	404.067	404.067	404.067	5.01867	-98.4619	7.37555	442.746	380.802	278.079	194.289	194.289	194.289	-98.5731	0.888577	-7.81091	43.7678	1.8521	-5.84185	-1.28375	-0.089138	0.452004	1322.13	-66.0239	-64.4786	0	0	0.469106
118	0	0.586232	0	0	0.58628	2.54076	0.642802	0.0871115	0.0624073	-0.801072	39.3172	0	14.4249	0	0	0.0495151	2.07906	-21.7999	5.60862	253.254	375.763	675.115	405.056	405.056	405.056	4.15726	-98.5176	7.42585	449.408	376.461	278.381	194.289	194.289	194.289	-98.5781	1.493	-7.34882	43.5895	1.76263	-6.48215	-1.43551	-0.074726	0.319214	1399.37	-65.7881	-72.5004	0	0	0.368381
119	0	-0.259969	0	0	-0.260012	2.40578	1.11788	0.105375	0.0501665	-0.794213	37.4402	-6.99E-16	11.6398	0	0	0.0502527	1.83556	-21.6516	6.17406	253.844	374.679	674.121	405.904	405.904	405.904	3.41554	-97.9718	7.52904	452.225	371.989	276.61	194.289	194.289	194.289	-97.9913	2.08699	-6.99142	43.4473	1.6693	-7.01881	-1.55541	-0.037791	0.255561	1438.71	-54.1749	-77.6045	0	0	0.345646
120	0	-1.06646	0	0	-1.06679	2.31853	1.4249	0.0721862	0.0500653	-0.768604	25.8787	2.33E-16	10.4671	0	0	0.0299306	1.58232	-21.5573	6.59223	254.771	373.446	672.537	406.575	406.575	406.575	2.77057	-96.8793	7.65357	451.246	367.324	272.765	194.289	194.289	194.289	-96.8649	2.6623	-6.69472	43.3098	1.59462	-7.40147	-1.62977	0.0287538	0.271629	1432.43	-26.808	-78.4922	0	0	0.425726
121	0	-1.71312	0	0	-1.71376	2.28034	1.55922	-0.00525541	0.0647896	-0.721935	6.73515	9.32E-16	11.5211	0	0	0.00545914	1.32326	-21.4927	6.81189	255.882	372.057	670.315	407.052	407.052	407.052	2.23108	-95.4026	7.76835	446.561	362.498	267.21	194.289	194.289	194.289	-95.3613	3.18361	-6.43778	43.1423	1.55978	-7.58809	-1.64299	0.125537	0.363395	1373.69	17.9767	-74.9202	0	0	0.591546
122	0	-2.01186	0	0	-2.01254	2.30293	1.47977	-0.108339	0.0919954	-0.652991	-15.7308	1.16E-16	14.492	0	0	0.00996642	1.06279	-21.4329	6.79537	257.017	370.513	667.411	407.327	407.327	407.327	1.83987	-93.7822	7.84985	438.351	357.66	260.596	194.289	194.289	194.289	-93.722	3.59324	-6.23266	42.9111	1.58254	-7.54948	-1.58582	0.244219	0.512012	1261.97	77.3092	-68.1301	0	0	0.785115
123	0	-1.76205	0	0	-1.76237	2.40562	1.11844	-0.212373	0.124155	-0.563067	-36.377	6.99E-15	18.1205	0	0	0.0695534	0.805409	-21.3556	6.5226	258.016	368.835	663.794	407.402	407.402	407.402	1.65728	-92.28	7.8864	426.923	353.057	253.711	194.289	194.289	194.289	-92.209	3.82945	-6.11825	42.5897	1.67536	-7.27261	-1.45768	0.369592	0.693716	1104.25	143.869	-60.4482	0	0	0.929112
124	0	-0.816367	0	0	-0.816394	2.60815	0.405581	-0.293979	0.149834	-0.457149	-50.7764	1.92E-15	20.5909	0	0	0.175002	0.555203	-21.2436	5.99431	258.734	367.06	659.461	407.283	407.283	407.283	1.72906	-91.1125	7.88117	412.719	348.962	247.287	194.289	194.289	194.289	-91.0387	3.85357	-6.13801	42.1629	1.84363	-6.76306	-1.27124	0.483331	0.88684	915.417	207.193	-54.1741	0	0	0.96171
125	0	0.866389	0	0	0.866458	2.92096	-0.695606	-0.338421	0.158939	-0.34108	-56.5605	-9.90E-15	20.4684	0	0	0.279384	0.315314	-21.086	5.23393	259.051	365.242	654.446	406.976	406.976	406.976	2.05057	-90.399	7.85178	396.276	345.582	241.843	194.289	194.289	194.289	-90.33	3.67448	-6.30955	41.6294	2.08537	-6.04658	-1.04065	0.567757	1.07866	709.996	256.975	-50.1187	0	0	0.857368
126	0	3.20291	0	0	3.2052	3.33755	-2.16113	-0.345872	0.150289	-0.222967	-54.1973	6.32E-15	17.7259	0	0	0.332804	0.0871324	-20.8789	4.28992	258.879	363.451	648.821	406.487	406.487	406.487	2.54967	-90.1419	7.82669	378.169	342.99	237.611	194.289	194.289	194.289	-90.0854	3.35644	-6.60663	41.0034	2.39147	-5.17124	-0.783133	0.61588	1.26875	502.276	290.196	-47.7528	0	0	0.632605
127	0	6.01416	0	0	6.02821	3.83474	-3.90623	-0.327979	0.131855	-0.112373	-46.3338	2.91E-16	13.7156	0	0	0.320165	-0.130164	-20.6248	3.23678	258.163	361.763	642.698	405.822	405.822	405.822	3.10758	-90.2506	7.83923	358.966	341.135	234.558	194.289	194.289	194.289	-90.2119	3.00063	-6.97046	40.3138	2.74645	-4.20839	-0.51983	0.630475	1.465	306.936	310.116	-46.0199	0	0	0.339636
128	0	9.08485	0	0	9.1322	4.38032	-5.81239	-0.296128	0.109032	-0.0183323	-35.9846	-1.94E-15	9.64311	0	0	0.259783	-0.33962	-20.3306	2.17154	256.884	360.257	636.219	404.984	404.984	404.984	3.60666	-90.5911	7.92268	339.179	339.909	232.497	194.289	194.289	194.289	-90.5711	2.71031	-7.34272	39.5998	3.13054	-3.24977	-0.277629	0.610278	1.6704	139.537	316.465	-43.5836	0	0	0.0547351
129	0	12.2127	0	0	12.3271	4.9397	-7.75287	-0.257293	0.0818296	0.0537977	-25.4828	-3.96E-15	5.92116	0	0	0.180419	-0.54497	-20.0045	1.20226	255.041	358.998	629.547	403.984	403.984	403.984	3.96521	-91.0275	8.10178	319.236	339.2	231.175	194.289	194.289	194.289	-91.0214	2.56174	-7.68567	38.9056	3.52148	-2.39601	-0.0812624	0.553811	1.87989	12.3492	305.914	-39.072	0	0	-0.152313
130	0	15.2317	0	0	15.4536	5.47875	-9.60542	-0.219142	0.0537712	0.10227	-16.6218	4.35E-15	2.93781	0	0	0.108802	-0.748047	-19.6525	0.428647	252.638	358.037	622.847	402.835	402.835	402.835	4.14565	-91.444	8.3823	299.468	338.894	230.33	194.289	194.289	194.289	-91.4423	2.59103	-7.98031	38.2719	3.89668	-1.73769	0.0513159	0.466068	2.08565	-67.1183	279.623	-32.2215	0	0	-0.247201
131	0	18.0234	0	0	18.3901	5.96736	-11.2667	-0.18715	0.0293081	0.127494	-10.3018	-2.62E-16	0.894676	0	0	0.0587191	-0.946212	-19.2739	-0.0797541	249.664	357.404	616.267	401.56	401.56	401.56	4.15364	-91.7578	8.75021	280.105	338.883	229.741	194.289	194.289	194.289	-91.7496	2.79266	-8.22292	37.727	4.23516	-1.33399	0.110377	0.360142	2.28133	-95.4781	242.508	-23.9374	0	0	-0.23827
132	0	20.5182	0	0	21.0539	6.38316	-12.665	-0.162899	0.0103388	0.132498	-6.51804	-1.83E-15	-0.339096	0	0	0.0303763	-1.13107	-18.86	-0.299778	246.074	357.108	609.927	400.194	400.194	400.194	4.02879	-91.9236	9.17815	261.269	339.081	229.244	194.289	194.289	194.289	-91.8998	3.12849	-8.42131	37.2799	4.51936	-1.19762	0.103905	0.248783	2.45902	-77.7621	199.199	-15.3936	0	0	-0.166447
133	0	22.6858	0	0	23.3957	6.7131	-13.7633	-0.147097	-0.00182652	0.122116	-4.89311	1.41E-15	-0.889559	0	0	0.0183415	-1.28962	-18.3942	-0.25789	241.797	357.137	603.914	398.783	398.783	398.783	3.82757	-91.9273	9.63193	242.993	339.425	228.735	194.289	194.289	194.289	-91.8821	3.54294	-8.58799	36.9168	4.73683	-1.29308	0.0532926	0.141944	2.61372	-26.0705	154.068	-7.79698	0	0	-0.0761469
134	0	24.5237	0	0	25.3939	6.95391	-14.5583	-0.139046	-0.0083906	0.102057	-4.80245	2.77E-15	-1.05066	0	0	0.0151345	-1.40741	-17.8545	-0.0200763	236.745	357.459	598.286	397.383	397.383	397.383	3.60838	-91.7758	10.0778	225.236	339.875	228.16	194.289	194.289	194.289	-91.7072	3.97759	-8.73627	36.6025	4.88125	-1.54788	-0.0121319	0.0437444	2.74214	42.9521	109.236	-1.83995	0	0	0.00856444
135	0	26.0466	0	0	27.0487	7.11065	-15.0725	-0.136816	-0.0112573	0.077316	-5.53765	-3.26E-15	-1.10821	0	0	0.0147948	-1.47227	-17.2169	0.326451	230.832	358.021	593.079	396.053	396.053	396.053	3.41988	-91.4871	10.4869	207.909	340.408	227.501	194.289	194.289	194.289	-91.3962	4.38227	-8.8767	36.2855	4.95265	-1.87154	-0.0700193	-0.0449454	2.84426	114.362	65.7136	2.20757	0	0	0.0885506
136	0	27.2765	0	0	28.3744	7.1947	-15.3472	-0.139319	-0.012525	0.0519787	-6.61309	2.72E-15	-1.30094	0	0	0.0143876	-1.47768	-16.4591	0.692537	223.993	358.755	588.315	394.856	394.856	394.856	3.29454	-91.0806	10.8369	190.903	341.008	226.767	194.289	194.289	194.289	-90.9703	4.72094	-9.01488	35.9066	4.95706	-2.17501	-0.103621	-0.123766	2.92417	175.75	24.2834	4.477	0	0	0.174625
137	0	28.2361	0	0	29.3934	7.2212	-15.4337	-0.144927	-0.0139765	0.0286876	-7.64969	-3.73E-15	-1.79148	0	0	0.0128665	-1.42457	-15.5634	1.0037	216.196	359.582	584.016	393.852	393.852	393.852	3.24728	-90.5714	11.1128	174.105	341.661	225.979	194.289	194.289	194.289	-90.4458	4.97351	-9.15086	35.4089	4.90489	-2.38694	-0.105253	-0.189958	2.98668	219.231	-13.6109	5.29427	0	0	0.271923
138	0	28.9455	0	0	30.1301	7.20634	-15.3852	-0.151991	-0.0164922	0.00922079	-8.41488	-2.05E-15	-2.61225	0	0	0.0103447	-1.32166	-14.5196	1.21215	207.452	360.422	580.21	393.09	393.09	393.09	3.2768	-89.9672	11.3052	157.412	342.345	225.168	194.289	194.289	194.289	-89.8309	5.13427	-9.27879	34.7469	4.80961	-2.46519	-0.0721577	-0.240538	3.03481	240.249	-46.45	5.1529	0	0	0.369957
139	0	29.4203	0	0	30.6065	7.16483	-15.2497	-0.159558	-0.0202889	-0.00549589	-8.85327	3.66E-15	-3.69429	0	0	0.00735136	-1.18442	-13.3258	1.30342	197.813	361.203	576.935	392.608	392.608	392.608	3.36973	-89.2684	11.4087	140.745	343.03	224.368	194.289	194.289	194.289	-89.1254	5.20795	-9.38778	33.8925	4.68594	-2.40249	-0.00902902	-0.271211	3.06951	238.363	-72.3799	4.48952	0	0	0.446298
140	0	29.672	0	0	30.8404	7.10773	-15.063	-0.166378	-0.0247946	-0.0146032	-8.9234	-1.83E-15	-4.85717	0	0	0.00429088	-1.0322	-11.99	1.29596	187.374	361.867	574.239	392.424	392.424	392.424	3.50533	-88.4695	11.4192	124.047	343.68	223.611	194.289	194.289	194.289	-88.3237	5.20506	-9.46335	32.8387	4.54856	-2.22504	0.0763319	-0.278761	3.08847	215.438	-90.0252	3.7164	0	0	0.475069
141	0	29.7082	0	0	30.8435	7.0412	-14.845	-0.171764	-0.0291119	-0.0181301	-8.63541	-2.85E-15	-5.86882	0	0	0.0015006	-0.884748	-10.528	1.23425	176.261	362.375	572.177	392.54	392.54	392.54	3.66149	-87.5615	11.3332	107.291	344.255	222.925	194.289	194.289	194.289	-87.4163	5.13696	-9.49017	31.5981	4.41113	-1.98465	0.170792	-0.261804	3.08963	176.825	-98.6016	3.09427	0	0	0.442837
142	0	29.5326	0	0	30.6216	6.96648	-14.5996	-0.175324	-0.0318978	-0.0166763	-7.99654	-4.43E-15	-6.45772	0	0	-0.000780963	-0.758418	-8.96132	1.17629	164.618	362.707	570.801	392.936	392.936	392.936	3.81926	-86.5333	11.1472	90.4763	344.725	222.328	194.289	194.289	194.289	-86.3914	5.01258	-9.45495	30.1988	4.28558	-1.74547	0.260542	-0.222334	3.07098	129.446	-97.923	2.68351	0	0	0.354741
143	0	29.1443	0	0	30.1737	6.88099	-14.3182	-0.176237	-0.0317972	-0.0114156	-6.9359	-1.69E-15	-6.38721	0	0	-0.00233935	-0.663168	-7.31395	1.17889	152.594	362.867	570.156	393.575	393.575	393.574	3.96599	-85.3717	10.8589	73.6221	345.07	221.83	194.289	194.289	194.289	-85.2359	4.83715	-9.34922	28.678	4.18084	-1.56859	0.334944	-0.163006	3.03337	80.2673	-87.9754	2.40804	0	0	0.231517
144	0	28.5355	0	0	29.4917	6.78032	-13.9858	-0.174277	-0.0282771	-0.00388459	-5.43612	2.56E-15	-5.56782	0	0	-0.00296397	-0.601307	-5.60878	1.28472	140.323	362.875	570.273	394.409	394.409	394.409	4.09688	-84.0607	10.4694	56.7617	345.291	221.422	194.289	194.289	194.289	-83.9333	4.61267	-9.17182	27.075	4.10253	-1.49917	0.387617	-0.0912182	2.97758	34.9377	-70.0926	2.2536	0	0	0.0993128
145	0	27.6907	0	0	28.5601	6.66016	-13.5878	-0.169633	-0.0214488	0.00454957	-3.54934	1.40E-15	-4.0517	0	0	-0.00249537	-0.567772	-3.86518	1.51373	127.921	362.771	571.168	395.383	395.383	395.383	4.21434	-82.5794	9.98497	39.9312	345.41	221.079	194.289	194.289	194.289	-82.4629	4.34004	-8.92986	25.4257	4.05167	-1.55794	0.41913	-0.0141001	2.90698	-3.82534	-45.9281	2.21824	0	0	-0.0226687
146	0	26.5871	0	0	27.3575	6.51761	-13.1138	-0.162788	-0.0126208	0.0126898	-1.40188	2.04E-15	-2.07946	0	0	-0.000711979	-0.552034	-2.09769	1.86061	115.479	362.605	572.84	396.445	396.445	396.445	4.32531	-80.9033	9.41841	23.1633	345.47	220.755	194.289	194.289	194.289	-80.7996	4.02174	-8.63792	23.7586	4.02476	-1.73915	0.433984	0.0590259	2.82344	-36.0039	-18.3681	2.40774	0	0	-0.12656
147	0	25.1969	0	0	25.8596	6.35154	-12.5592	-0.154517	-0.00327563	0.0197362	0.80732	4.26E-15	0.0473334	0	0	0.00255115	-0.540538	-0.316352	2.2975	103.066	362.437	575.272	397.548	397.548	397.548	4.43689	-79.0054	8.78856	6.48344	345.521	220.393	194.289	194.289	194.289	-78.9161	3.66467	-8.31479	22.0939	4.01397	-2.01402	0.439662	0.12052	2.72877	-63.9283	9.62393	2.85978	0	0	-0.21555
148	0	23.4913	0	0	24.0417	6.16247	-11.9247	-0.145764	0.00527252	0.0250531	2.83999	2.33E-15	2.03414	0	0	0.00721992	-0.519384	1.47212	2.78059	90.7349	362.328	578.437	398.658	398.658	398.658	4.55223	-76.8597	8.11951	-10.0924	345.613	219.929	194.289	194.289	194.289	-76.7856	3.28208	-7.97996	20.444	4.00812	-2.33786	0.444393	0.16346	2.62437	-91.1855	34.7824	3.56817	0	0	-0.299448
149	0	21.4447	0	0	21.8836	5.95231	-11.2158	-0.137099	0.0121895	0.0283789	4.50164	-3.03E-15	3.65833	0	0	0.0129295	-0.47678	3.26236	3.25862	78.5345	362.334	582.29	399.755	399.755	399.755	4.66861	-74.4448	7.43896	-26.5572	345.79	219.301	194.289	194.289	194.289	-74.3855	2.89385	-7.65045	18.8159	3.99466	-2.65913	0.458479	0.182017	2.50896	-122.414	54.0488	4.44887	0	0	-0.392745
150	0	19.0385	0	0	19.3717	5.72394	-10.4414	-0.128865	0.0168593	0.0295674	5.64082	-6.99E-16	4.75814	0	0	0.0189256	-0.404747	5.04832	3.68266	66.517	362.495	586.778	400.83	400.83	400.83	4.7775	-71.7457	6.77602	-42.9127	346.082	218.454	194.289	194.289	194.289	-71.6997	2.52483	-7.33878	17.2143	3.96109	-2.92946	0.490982	0.176242	2.38317	-161.677	65.7101	5.31984	0	0	-0.507708
151	0	16.2634	0	0	16.5015	5.48031	-9.61078	-0.122281	0.0189043	0.0283223	6.02956	9.32E-16	5.23676	0	0	0.0233067	-0.299889	6.82141	4.01539	54.7517	362.834	591.833	401.884	401.884	401.884	4.86554	-68.7558	6.15837	-59.1675	346.502	217.345	194.289	194.289	194.289	-68.7203	2.20247	-7.05085	15.6442	3.89738	-3.11289	0.550109	0.147472	2.24567	-211.831	68.4748	6.00182	0	0	-0.651229
152	0	13.1236	0	0	13.2802	5.22365	-8.73111	-0.118136	0.0193605	0.0239716	5.47124	-3.26E-15	5.1693	0	0	0.0231575	-0.162926	8.56901	4.23864	43.3324	363.355	597.371	402.925	402.925	402.925	4.9159	-65.4779	5.61052	-75.3347	347.047	215.949	194.289	194.289	194.289	-65.4488	1.95418	-6.78496	14.1139	3.7968	-3.19332	0.639079	0.102215	2.09796	-272.994	63.0162	6.1922	0	0	-0.818155
153	0	9.63788	0	0	9.72891	4.95538	-7.80704	-0.117922	0.0180541	0.0153617	3.66449	3.49E-15	4.51802	0	0	0.0145511	0.00241316	10.2737	4.35684	32.3817	364.039	603.288	403.962	403.962	403.962	4.91171	-61.9248	5.15302	-91.4311	347.704	214.268	194.289	194.289	194.289	-61.897	1.80446	-6.53337	12.6358	3.65714	-3.17759	0.755696	0.0445774	1.94107	-342.509	48.8169	5.82412	0	0	-0.991875
154	0	5.84377	0	0	5.88581	4.67604	-6.84028	-0.123868	0.0146932	0.000758263	0.206018	2.56E-15	3.23184	0	0	-0.00743188	0.190803	11.9131	4.39543	22.0493	364.851	609.457	405.005	405.005	405.005	4.83712	-58.1204	4.80199	-107.473	348.445	212.341	194.289	194.289	194.289	-58.0882	1.77315	-6.28258	11.2275	3.4809	-3.09352	0.890699	-0.0188816	1.78062	-414.612	26.243	4.802	0	0	-1.14434
155	0	1.80243	0	0	1.81181	4.38566	-5.83099	-0.137884	0.00918171	-0.0207635	-5.25237	1.11E-15	1.29879	0	0	-0.0468291	0.396306	13.4611	4.3943	12.5036	365.742	615.73	406.059	406.059	406.059	4.67732	-54.1045	4.56794	-123.465	349.231	210.254	194.289	194.289	194.289	-54.0623	1.87344	-6.01327	9.91043	3.27542	-2.98289	1.03199	-0.0857816	1.61982	-483.247	-4.8622	3.19473	0	0	-1.24831
156	0	-2.39544	0	0	-2.40381	4.08483	-4.7814	-0.160824	0.000989081	-0.0489574	-12.8503	-4.54E-15	-1.27895	0	0	-0.103852	0.612664	14.8892	4.39806	3.91964	366.653	621.938	407.121	407.121	407.121	4.42038	-49.9383	4.45394	-139.387	350.011	208.155	194.289	194.289	194.289	-49.8814	2.10808	-5.70217	8.70866	3.05176	-2.89146	1.16798	-0.152585	1.46447	-543.392	-43.7985	1.22676	0	0	-1.28335
157	0	-6.62632	0	0	-6.64023	3.77572	-3.6994	-0.191338	-0.00973893	-0.0819085	-22.3154	3.73E-15	-4.32401	0	0	-0.17198	0.832897	16.1688	4.44591	-3.53492	367.519	627.896	408.183	408.183	408.184	4.05883	-45.7076	4.45149	-155.167	350.726	206.248	194.289	194.289	194.289	-45.6338	2.46436	-5.32429	7.64598	2.82383	-2.85853	1.2877	-0.217409	1.31675	-591.555	-88.7349	-0.700527	0	0	-1.23909
158	0	-10.7366	0	0	-10.7479	3.46295	-2.60181	-0.225948	-0.0216082	-0.115592	-32.914	5.59E-15	-7.41969	0	0	-0.237464	1.0486	17.2737	4.56313	-9.71323	368.278	633.415	409.231	409.231	409.231	3.59186	-41.5224	4.53554	-170.672	351.313	204.773	194.289	194.289	194.289	-41.4334	2.90874	-4.85706	6.74339	2.60654	-2.90837	1.38692	-0.276963	1.17592	-627.609	-135.812	-2.00668	0	0	-1.11869
159	0	-14.5528	0	0	-14.558	3.1541	-1.516	-0.260031	-0.0328442	-0.145432	-43.5501	-9.32E-16	-10.0566	0	0	-0.28225	1.24927	18.1825	4.75614	-14.5	368.875	638.309	410.245	410.245	410.245	3.02792	-37.5093	4.6615	-185.701	351.726	203.968	194.289	194.289	194.289	-37.4114	3.38454	-4.28664	6.01621	2.41417	-3.04551	1.46068	-0.327406	1.0397	-651.463	-179.946	-2.12632	0	0	-0.931913
160	0	-17.8977	0	0	-17.8983	2.85966	-0.479829	-0.288923	-0.0417393	-0.167862	-52.9467	-4.66E-15	-11.76	0	0	-0.290198	1.42218	18.8806	5.0109	-17.8203	369.266	642.408	411.209	411.209	411.209	2.38476	-33.7995	4.76608	-200.002	351.94	204.027	194.289	194.289	194.289	-33.7031	3.81544	-3.61241	5.47207	2.25904	-3.25332	1.50637	-0.364523	0.906109	-662.775	-215.543	-0.758977	0	0	-0.69667
161	0	-20.611	0	0	-20.6117	2.59245	0.460867	-0.308705	-0.0475648	-0.181013	-59.8668	-8.39E-15	-12.266	0	0	-0.254002	1.55317	19.3614	5.29514	-19.6444	369.42	645.564	412.11	412.11	412.11	1.68572	-30.513	4.77301	-213.311	351.962	205.07	194.289	194.289	194.289	-30.4303	4.11508	-2.84658	5.10892	2.1503	-3.49669	1.5191	-0.384508	0.772615	-659.923	-237.889	1.98401	0	0	-0.439384
162	0	-22.5709	0	0	-22.5767	2.36618	1.25722	-0.317684	-0.0506211	-0.184268	-63.4429	-1.86E-15	-11.5589	0	0	-0.18011	1.62826	19.6273	5.56295	-19.9911	369.323	647.663	412.94	412.94	412.94	0.952487	-27.7428	4.60409	-225.395	351.817	207.128	194.289	194.289	194.289	-27.6845	4.20158	-2.0075	4.91488	2.09302	-3.72717	1.49948	-0.384254	0.641776	-643.563	-243.852	5.63111	0	0	-0.194565
163	0	-23.712	0	0	-23.7253	2.19384	1.86349	-0.316513	-0.0482217	-0.177667	-63.367	4.66E-16	-9.44595	0	0	-0.0873992	1.63612	19.6887	5.76199	-18.9261	368.979	648.627	413.701	413.701	413.701	0.198604	-25.5415	4.19496	-236.087	351.533	210.152	194.289	194.289	194.289	-25.5138	4.01423	-1.11121	4.8687	2.08784	-3.89039	1.45223	-0.359619	0.515926	-617.311	-229.468	9.22832	0	0	0.00594827
164	0	-24.0352	0	0	-24.0547	2.08747	2.23746	-0.307945	-0.0373262	-0.161551	-59.9793	-2.91E-15	-5.7754	0	0	0.00169213	1.57055	19.5634	5.84129	-16.5558	368.408	648.415	414.397	414.397	414.397	-0.566891	-23.913	3.51113	-245.303	351.147	214.031	194.289	194.289	194.289	-23.9153	3.52666	-0.171678	4.94189	2.13083	-3.93426	1.38717	-0.307269	0.40121	-588.031	-192.184	11.5406	0	0	0.143177
165	0	-23.608	0	0	-23.6289	2.05794	2.34124	-0.295213	-0.0159679	-0.135956	-54.1097	-4.66E-15	-0.537984	0	0	0.0711664	1.4326	19.2737	5.75926	-13.0178	367.65	647.023	415.037	415.037	415.037	-1.33109	-22.8127	2.55937	-253.045	350.719	218.614	194.289	194.289	194.289	-22.8366	2.754	0.792961	5.10198	2.21378	-3.81699	1.31586	-0.229451	0.301744	-564.219	-133.357	11.4019	0	0	0.218085
166	0	-22.5541	0	0	-22.5708	2.11335	2.14646	-0.280952	0.0151873	-0.10167	-46.858	-6.52E-15	5.98787	0	0	0.116553	1.23132	18.844	5.48979	-8.46692	366.758	644.479	415.622	415.622	415.622	-2.06942	-22.1546	1.39042	-259.374	350.345	223.717	194.289	194.289	194.289	-22.1849	1.75176	1.75242	5.31697	2.32481	-3.51314	1.24498	-0.132471	0.224908	-551.737	-58.5423	8.09488	0	0	0.249149
167	0	-21.0345	0	0	-21.0436	2.25665	1.64259	-0.267821	0.0518446	-0.0603349	-39.4689	-1.86E-15	13.1195	0	0	0.143072	0.983204	18.298	5.0254	-3.0609	365.798	640.838	416.148	416.148	416.148	-2.74259	-21.8248	0.0900912	-264.382	350.164	229.133	194.289	194.289	194.289	-21.843	0.604517	2.65972	5.5602	2.44959	-3.0164	1.17888	-0.0301461	0.177091	-553.979	21.4832	2.00489	0	0	0.264236
168	0	-19.2231	0	0	-19.2253	2.48297	0.846226	-0.259025	0.0870537	-0.0152754	-33.195	-1.86E-15	19.8692	0	0	0.159497	0.710007	17.6565	4.37695	3.05385	364.84	636.183	416.598	416.598	416.598	-3.30098	-21.7006	-1.23856	-268.154	350.341	234.636	194.289	194.289	194.289	-21.6895	-0.591997	3.45435	5.81475	2.57292	-2.33901	1.11463	0.0631609	0.170142	-569.481	94.4263	-5.30089	0	0	0.288982
169	0	-17.28	0	0	-17.2801	2.77885	-0.195341	-0.25777	0.11444	0.0287255	-29.0914	1.86E-15	25.3012	0	0	0.17248	0.435763	16.9352	3.56921	9.75275	363.955	630.617	416.94	416.94	416.94	-3.69399	-21.6712	-2.4969	-270.736	351.034	239.999	194.289	194.289	194.289	-21.6198	-1.75004	4.07267	6.07716	2.68032	-1.50715	1.04839	0.134931	0.21417	-593.71	150.132	-11.5879	0	0	0.340976
170	0	-15.3296	0	0	-15.3344	3.12428	-1.41109	-0.265508	0.130689	0.0663018	-27.7419	-3.73E-15	28.8351	0	0	0.184363	0.1837	16.1442	2.63472	16.9394	363.205	624.267	417.134	417.134	417.134	-3.87908	-21.6568	-3.60814	-272.113	352.362	245.017	194.289	194.289	194.289	-21.5629	-2.80347	4.45977	6.359	2.7595	-0.554506	0.974105	0.181975	0.321137	-619.513	184.787	-15.0739	0	0	0.429944
171	0	-13.448	0	0	-13.4635	3.49708	-2.72171	-0.28162	0.13543	0.0931233	-29.1775	7.45E-15	30.2867	0	0	0.194657	-0.026261	15.287	1.60748	24.5484	362.641	617.276	417.132	417.132	417.132	-3.82715	-21.6195	-4.5256	-272.205	354.383	249.535	194.289	194.289	194.289	-21.4902	-3.71256	4.57811	6.68664	2.80169	0.484032	0.890394	0.206302	0.496165	-640.592	199.506	-15.0074	0	0	0.562178
172	0	-11.6607	0	0	-11.6904	3.87751	-4.05603	-0.303597	0.130486	0.107532	-32.897	-7.45E-15	29.8185	0	0	0.202703	-0.178886	14.3611	0.518883	32.5447	362.3	609.81	416.892	416.892	416.892	-3.52538	-21.5646	-5.23158	-270.88	357.095	253.466	194.289	194.289	194.289	-21.4143	-4.46126	4.41204	7.09883	2.80196	1.5764	0.801571	0.214841	0.739248	-654.069	198.581	-11.7521	0	0	0.742561
173	0	-9.95139	0	0	-9.99558	4.25117	-5.36222	-0.327498	0.118468	0.110404	-37.9899	-5.59E-15	27.7775	0	0	0.208977	-0.264063	13.3579	-0.603256	40.9225	362.201	602.047	416.379	416.379	416.379	-2.97716	-21.5333	-5.73001	-267.983	360.442	256.796	194.289	194.289	194.289	-21.3809	-5.05043	3.96753	7.6425	2.75942	2.69433	0.71806	0.214741	1.04258	-660.33	186.641	-6.33649	0	0	0.973216
174	0	-8.27674	0	0	-8.33256	4.61034	-6.6123	-0.348723	0.102036	0.104629	-43.3558	-1.86E-15	24.5701	0	0	0.214654	-0.276411	12.2646	-1.73223	49.7024	362.349	594.176	415.58	415.58	415.58	-2.19969	-21.5883	-6.03823	-263.357	364.331	259.566	194.289	194.289	194.289	-21.454	-5.49212	3.26822	8.36725	2.67693	3.81088	0.651206	0.21184	1.39184	-661.528	167.513	0.0135767	0	0	1.25159
175	0	-6.58447	0	0	-6.64624	4.95331	-7.79988	-0.36324	0.0829674	0.093534	-47.9878	1.12E-14	20.5225	0	0	0.220135	-0.214655	11.0649	-2.83833	58.9273	362.735	586.396	414.51	414.51	414.51	-1.2204	-21.7982	-6.18023	-256.873	368.648	261.853	194.289	194.289	194.289	-21.7009	-5.80561	2.34976	9.31925	2.56029	4.89632	0.610072	0.210587	1.76973	-659.43	143.623	6.41633	0	0	1.56748
176	0	-4.82905	0	0	-4.8885	5.28267	-8.9338	-0.368832	0.0623212	0.0806101	-51.2199	-8.39E-15	15.8774	0	0	0.224349	-0.0814207	9.74149	-3.88557	68.6553	363.334	578.903	413.211	413.211	413.211	-0.0738454	-22.2238	-6.18232	-248.453	373.268	263.749	194.289	194.289	194.289	-22.1793	-6.015	1.25485	10.535	2.4179	5.91492	0.600085	0.211854	2.15366	-655.453	116.273	12.4047	0	0	1.90369
177	0	-2.98189	0	0	-3.0282	5.60278	-10.0289	-0.365648	0.0402536	0.0683704	-52.8291	-2.56E-15	10.7813	0	0	0.225139	0.116771	8.27811	-4.83067	78.9497	364.113	571.894	411.756	411.756	411.756	1.20013	-22.9098	-6.06963	-238.075	378.064	265.344	194.289	194.289	194.289	-22.9303	-6.14589	0.0301158	12.0358	2.25928	6.824	0.622045	0.215989	2.52476	-649.72	86.323	18.0454	0	0	2.23518
178	0	-1.03431	0	0	-1.05402	5.91712	-11.0968	-0.35525	0.016799	0.0587966	-52.9056	-7.92E-15	5.37895	0	0	0.2204	0.369175	6.66247	-5.62506	89.867	365.03	565.56	410.239	410.239	410.239	2.55641	-23.8839	-5.86323	-225.771	382.902	266.709	194.289	194.289	194.289	-23.9778	-6.22129	-1.2747	13.8232	2.09474	7.57609	0.671913	0.218986	2.8612	-641.655	54.4422	23.5909	0	0	2.53314
179	0	1.00466	0	0	1.02763	6.22619	-12.1389	-0.338686	-0.00638063	0.0525523	-51.5825	-3.73E-15	0.004104	0	0	0.209007	0.66085	4.88847	-6.21935	101.444	366.04	560.084	408.765	408.765	408.765	3.94503	-25.1601	-5.57806	-211.613	387.648	267.891	194.289	194.289	194.289	-25.3322	-6.25779	-2.60745	15.8781	1.9334	8.12328	0.740611	0.219979	3.14823	-628.988	23.3876	28.7949	0	0	2.76676
180	0	3.11153	0	0	3.19534	6.52707	-13.1453	-0.316715	-0.028276	0.0493786	-48.9928	-7.45E-15	-5.05201	0	0	0.190812	0.973149	2.958	-6.56831	113.689	367.098	555.636	407.434	407.434	407.434	5.31488	-26.7414	-5.223	-195.707	392.168	268.911	194.289	194.289	194.289	-26.9931	-6.26434	-3.91722	18.1615	1.7827	8.42223	0.815545	0.213205	3.37321	-608.832	-5.18259	33.6493	0	0	2.90506
181	0	5.2516	0	0	5.41511	6.81357	-14.0957	-0.289782	-0.0483235	0.0485156	-45.2462	-9.32E-15	-9.53586	0	0	0.166682	1.28503	0.881524	-6.6351	126.573	368.167	552.372	406.327	406.327	406.327	6.61719	-28.622	-4.80256	-178.18	396.344	269.765	194.289	194.289	194.289	-28.9515	-6.24295	-5.15765	20.6206	1.64695	8.4383	0.882442	0.195017	3.52891	-578.342	-29.2702	38.163	0	0	2.92468
182	0	7.38091	0	0	7.64141	7.07669	-14.9613	-0.2581	-0.0656608	0.0485126	-40.458	-3.73E-15	-13.165	0	0	0.138511	1.57494	-1.32216	-6.39511	140.024	369.218	550.429	405.488	405.488	405.488	7.80755	-30.7868	-4.31992	-159.179	400.074	270.426	194.289	194.289	194.289	-31.1887	-6.19077	-6.28857	23.1954	1.52721	8.14916	0.924109	0.162137	3.61285	-533.847	-47.339	42.3023	0	0	2.80639
183	0	9.44771	0	0	9.8179	7.30612	-15.7102	-0.222972	-0.0792125	0.0485083	-34.9227	0	-15.647	0	0	0.10941	1.82293	-3.62677	-5.84083	153.927	370.236	549.916	404.925	404.925	404.925	8.84901	-33.2099	-3.78057	-138.873	403.279	270.849	194.289	194.289	194.289	-33.6754	-6.10353	-7.27838	25.8261	1.42129	7.54946	0.924713	0.114974	3.62565	-472.781	-57.9766	45.9006	0	0	2.5447
184	0	11.3959	0	0	11.8808	7.49198	-16.3127	-0.187578	-0.0877975	0.0479952	-29.2146	3.73E-15	-16.7051	0	0	0.0832491	2.0132	-5.99945	-4.98796	168.122	371.215	550.908	404.608	404.608	404.608	9.7153	-35.8548	-3.19466	-117.441	405.907	270.976	194.289	194.289	194.289	-36.3724	-5.97845	-8.1062	28.4581	1.32455	6.65677	0.873703	0.057681	3.57118	-394.478	-60.6024	48.75	0	0	2.1504
185	0	13.1715	0	0	13.7661	7.62651	-16.7464	-0.156293	-0.0899922	0.0468085	-24.0836	1.86E-15	-16.1084	0	0	0.063161	2.1366	-8.40169	-3.88054	182.4	372.161	553.426	404.48	404.48	404.48	10.3941	-38.6787	-2.57683	-95.062	407.938	270.749	194.289	194.289	194.289	-39.2352	-5.81625	-8.76409	31.0437	1.23105	5.51649	0.77014	-0.00262824	3.46016	-300.839	-55.9286	50.6049	0	0	1.65227
186	0	14.7301	0	0	15.4196	7.70596	-17.0016	-0.134092	-0.0844751	0.0451989	-20.3113	-1.86E-15	-13.7709	0	0	0.0501719	2.19276	-10.7904	-2.59192	196.513	373.085	557.438	404.467	404.467	404.467	10.8915	-41.6394	-1.94355	-71.8938	409.391	270.123	194.289	194.289	194.289	-42.2215	-5.62234	-9.26043	33.5418	1.13529	4.20266	0.625178	-0.0585164	3.30389	-197.215	-46.0134	51.1124	0	0	1.09961
187	0	16.0455	0	0	16.8078	7.73219	-17.0857	-0.125476	-0.0709991	0.0433198	-18.4935	0	-9.8924	0	0	0.0427437	2.19096	-13.1198	-1.21912	210.187	373.995	562.844	404.496	404.496	404.496	11.2355	-44.7041	-1.30831	-48.0542	410.327	269.084	194.289	194.289	194.289	-45.301	-5.40716	-9.62294	35.9155	1.03377	2.81236	0.460263	-0.103281	3.11742	-91.4094	-33.7573	49.9334	0	0	0.554457
188	0	17.1159	0	0	17.9262	7.71284	-17.0237	-0.130976	-0.0522861	0.0410545	-18.6114	1.86E-15	-5.14844	0	0	0.0374754	2.14917	-15.3433	0.129765	223.144	374.889	569.482	404.501	404.501	404.501	11.4739	-47.8578	-0.676657	-23.6101	410.85	267.676	194.289	194.289	194.289	-48.4626	-5.185	-9.89738	38.1302	0.926412	1.45296	0.297455	-0.134268	2.9132	8.69703	-22.8977	47.2596	0	0	0.0768672
189	0	17.962	0	0	18.7974	7.65928	-16.8518	-0.1474	-0.0324029	0.0383699	-20.0591	-3.26E-15	-0.461495	0	0	0.0316973	2.09086	-17.4165	1.35157	235.125	375.756	577.141	404.43	404.43	404.43	11.6645	-51.1027	-0.0448388	1.41551	411.084	265.999	194.289	194.289	194.289	-51.7143	-4.97162	-10.1383	40.1525	0.817162	0.225925	0.154445	-0.150227	2.7018	96.5108	-16.1062	43.5001	0	0	-0.287017
190	0	18.6159	0	0	19.4582	7.58369	-16.6086	-0.169501	-0.0149028	0.0356791	-21.8966	2.80E-15	3.29413	0	0	0.0245878	2.04058	-19.2999	2.36302	245.911	376.572	585.572	404.247	404.247	404.247	11.8616	-54.4498	0.597668	27.0217	411.153	264.196	194.289	194.289	194.289	-55.0722	-4.78183	-10.397	41.952	0.713929	-0.788556	0.0399116	-0.153192	2.49076	167.68	-14.7433	39.094	0	0	-0.514387
191	0	19.1069	0	0	19.9432	7.49673	-16.3281	-0.192597	-0.00314821	0.0334912	-23.2469	1.34E-15	5.37009	0	0	0.0166802	2.01932	-20.961	3.10998	255.339	377.312	594.513	403.936	403.936	403.936	12.1059	-57.9057	1.2635	53.2064	411.158	262.427	194.289	194.289	194.289	-58.5476	-4.62766	-10.7119	43.5036	0.627344	-1.54107	-0.0437593	-0.145949	2.28532	219.927	-18.9456	34.6973	0	0	-0.606282
192	0	19.4503	0	0	20.2711	7.40518	-16.0318	-0.213099	0.000912449	0.0322017	-23.4861	3.67E-15	5.35149	0	0	0.00872021	2.04103	-22.3757	3.57047	263.303	377.948	603.701	403.495	403.495	403.495	12.4164	-61.4631	1.96232	79.9521	411.157	260.841	194.289	194.289	194.289	-62.136	-4.51644	-11.1008	44.79	0.569582	-2.01608	-0.100649	-0.134057	2.09065	253.618	-28.2351	30.812	0	0	-0.586728
193	0	19.6399	0	0	20.4369	7.31043	-15.7242	-0.228731	-0.00299899	0.0318199	-22.3445	-5.82E-16	3.21802	0	0	0.00149962	2.11086	-23.5291	3.75176	269.758	378.46	612.892	402.94	402.94	402.94	12.7865	-65.0946	2.69593	107.223	411.16	259.551	194.289	194.289	194.289	-65.8107	-4.44895	-11.5568	45.8047	0.552513	-2.22854	-0.133855	-0.120798	1.90903	270.148	-40.9821	27.5167	0	0	-0.490238
194	0	19.6478	0	0	20.4104	7.20769	-15.3896	-0.239224	-0.0134324	0.0311526	-19.9964	7.22E-15	-0.662309	0	0	-0.00357403	2.225	-24.4161	3.685	274.71	378.833	621.868	402.302	402.302	402.302	13.184	-68.7521	3.45442	134.968	411.123	258.622	194.289	194.289	194.289	-69.5217	-4.41808	-12.0485	46.5528	0.586343	-2.21739	-0.146884	-0.110765	1.74379	272.721	-55.6598	24.5627	0	0	-0.354705
195	0	19.4291	0	0	20.1431	7.08679	-14.9944	-0.246042	-0.0274348	0.0274817	-17.0004	3.73E-15	-5.59676	0	0	-0.00448881	2.37221	-25.0416	3.41885	278.22	379.059	630.443	401.626	401.626	401.626	13.5563	-72.3711	4.21505	163.131	410.959	258.077	194.289	194.289	194.289	-73.1986	-4.40819	-12.5247	47.0508	0.677949	-2.03771	-0.141791	-0.105993	1.59677	265.895	-70.2726	21.3553	0	0	-0.211885
196	0	18.9333	0	0	19.5805	6.93409	-14.4931	-0.251697	-0.0413703	0.0160622	-14.1509	-1.86E-15	-10.7024	0	0	9.35E-05	2.53598	-25.4198	3.01378	280.392	379.135	638.47	400.966	400.966	400.966	13.8381	-75.8796	4.94417	191.646	410.555	257.908	194.289	194.289	194.289	-76.7607	-4.39548	-12.9229	47.3251	0.829547	-1.75332	-0.122947	-0.10816	1.47298	256.892	-83.5396	17.4278	0	0	-0.0831199
197	0	18.1189	0	0	18.6802	6.73563	-13.8379	-0.259619	-0.0513781	-0.00857501	-12.3452	2.80E-15	-15.0168	0	0	0.00859885	2.69733	-25.5742	2.53682	281.378	379.066	645.839	400.38	400.38	400.38	13.9611	-79.2095	5.60224	220.426	409.787	258.107	194.289	194.289	194.289	-80.1281	-4.35003	-13.1789	47.4097	1.03763	-1.43024	-0.0964444	-0.115729	1.3744	254.021	-94.3341	12.4486	0	0	0.0239734
198	0	16.9708	0	0	17.4305	6.48018	-12.989	-0.272631	-0.0546555	-0.0518082	-12.2687	-3.73E-15	-17.7088	0	0	0.0156285	2.83742	-25.5361	2.05674	281.365	378.856	652.479	399.925	399.925	399.925	13.8632	-82.3091	6.15054	249.332	408.54	258.691	194.289	194.289	194.289	-83.237	-4.23966	-13.2366	47.3429	1.29263	-1.13154	-0.0753904	-0.125931	1.30382	267.432	-102.569	6.52321	0	0	0.112528
199	0	15.5154	0	0	15.8664	6.16211	-11.9235	-0.29067	-0.0489878	-0.116776	-13.9919	8.85E-15	-18.1318	0	0	0.014196	2.93984	-25.3431	1.63889	280.573	378.515	658.35	399.647	399.647	399.647	13.4976	-85.1535	6.55772	278.145	406.718	259.72	194.289	194.289	194.289	-86.0536	-4.03575	-13.0554	47.1648	1.58005	-0.913264	-0.075694	-0.134975	1.25813	306.256	-108.167	-0.210583	0	0	0.190857
200	0	13.8274	0	0	14.0744	5.7839	-10.6451	-0.309962	-0.033885	-0.202886	-16.7634	2.45E-15	-16.0423	0	0	0.00101129	2.99236	-25.0368	1.33999	279.245	378.053	663.445	399.581	399.581	399.581	12.8422	-87.748	6.80494	306.532	404.262	261.297	194.289	194.289	194.289	-88.5799	-3.72056	-12.618	46.916	1.88195	-0.820854	-0.112625	-0.140372	1.22775	376.567	-111.191	-7.51451	0	0	0.263702
201	0	12.0249	0	0	12.1836	5.3572	-9.18941	-0.323428	-0.0115994	-0.305649	-19.0516	-2.91E-15	-11.7773	0	0	-0.0192276	2.98801	-24.6609	1.20375	277.627	377.483	667.78	399.739	399.739	399.739	11.9083	-90.1217	6.88859	334.037	401.16	263.529	194.289	194.289	194.289	-90.8502	-3.29347	-11.9356	46.6353	2.17872	-0.886322	-0.19556	-0.141	1.19738	479.941	-112.065	-15.0038	0	0	0.326026
202	0	10.2498	0	0	10.3421	4.90186	-7.62213	-0.321267	0.0132852	-0.416749	-18.8013	-6.00E-15	-6.20829	0	0	-0.0352903	2.92495	-24.2579	1.25731	275.963	376.818	671.388	400.114	400.114	400.114	10.7429	-92.3106	6.81999	360.098	397.46	266.479	194.289	194.289	194.289	-92.9132	-2.77252	-11.0485	46.3583	2.45132	-1.12633	-0.325065	-0.136601	1.15013	612.347	-111.12	-22.403	0	0	0.3622
203	0	8.63436	0	0	8.68276	4.4426	-6.02922	-0.293743	0.0355544	-0.525967	-14.1003	5.01E-15	-0.472498	0	0	-0.0373593	2.80574	-23.8668	1.50885	274.47	376.07	674.316	400.676	400.676	400.676	9.42061	-94.3352	6.62221	384.101	393.255	270.085	194.289	194.289	194.289	-94.8052	-2.18944	-10.0195	46.115	2.68349	-1.54103	-0.494503	-0.128537	1.06739	765.553	-108.527	-29.7152	0	0	0.352867
204	0	7.26368	0	0	7.28628	4.00479	-4.50153	-0.235633	0.0505523	-0.623494	-4.08123	-1.81E-15	4.31686	0	0	-0.0239224	2.63602	-23.5199	1.94649	273.328	375.247	676.61	401.378	401.377	401.377	8.02842	-96.1742	6.32628	405.451	388.666	274.103	194.289	194.289	194.289	-96.5195	-1.57987	-8.92214	45.9271	2.8636	-2.11343	-0.692219	-0.117471	0.942139	928.562	-104.156	-37.1337	0	0	0.285876
205	0	6.14752	0	0	6.15668	3.6099	-3.11781	-0.150953	0.0556786	-0.702136	10.2879	4.89E-15	7.42115	0	0	-0.000784787	2.42322	-23.2406	2.53845	272.665	374.353	678.313	402.159	402.159	402.159	6.64521	-97.7497	5.96643	423.642	383.812	278.077	194.289	194.289	194.289	-97.9875	-0.972532	-7.82433	45.8058	2.98662	-2.80985	-0.905315	-0.105525	0.778718	1089.48	-98.0945	-44.7848	0	0	0.1676
206	0	5.21895	0	0	5.22191	3.27201	-1.93071	-0.0539293	0.0516201	-0.758181	26.1043	-1.63E-15	8.73663	0	0	0.0259283	2.1757	-23.0416	3.23422	272.547	373.385	679.455	402.958	402.958	402.958	5.32523	-98.9334	5.57519	438.315	378.777	281.38	194.289	194.289	194.289	-99.0847	-0.382626	-6.7749	45.7504	3.05466	-3.58056	-1.12037	-0.0910076	0.598962	1236.61	-89.2995	-52.4682	0	0	0.0279518
207	0	4.36406	0	0	4.36467	2.99632	-0.960841	0.0341752	0.0411898	-0.791685	39.2205	1.40E-15	8.68954	0	0	0.0526329	1.90231	-22.9244	3.96765	272.974	372.333	680.04	403.716	403.716	403.716	4.09279	-99.5785	5.17901	449.264	373.602	283.338	194.289	194.289	194.289	-99.6638	0.187402	-5.7971	45.7473	3.0772	-4.36272	-1.32572	-0.0702386	0.431837	1360.11	-76.5242	-59.5021	0	0	-0.0824342
208	0	3.47306	0	0	3.47308	2.78016	-0.199959	0.0932517	0.0301432	-0.804551	45.6985	-6.99E-16	8.21444	0	0	0.072941	1.61202	-22.8793	4.66283	273.886	371.181	680.053	404.386	404.386	404.386	2.94827	-99.5694	4.79483	456.406	368.285	283.38	194.289	194.289	194.289	-99.6066	0.740929	-4.89049	45.7715	3.06961	-5.08616	-1.50776	-0.0352759	0.307516	1451.2	-57.0136	-64.8956	0	0	-0.106227
209	0	2.49012	0	0	2.49016	2.61679	0.375184	0.109222	0.0251782	-0.798612	42.9674	-9.32E-16	8.39459	0	0	0.0749483	1.31359	-22.8874	5.24195	275.167	369.914	679.451	404.931	404.931	404.931	1.88406	-98.8665	4.43154	459.723	362.82	281.188	194.289	194.289	194.289	-98.8715	1.27759	-4.04275	45.7882	3.05138	-5.68163	-1.65397	0.0210567	0.246712	1502.38	-27.9862	-67.6582	0	0	4.99E-05
210	0	1.44627	0	0	1.4464	2.50123	0.781944	0.0765671	0.0321721	-0.773915	30.5406	0	10.13	0	0	0.0508113	1.01532	-22.9233	5.63371	276.665	368.518	678.175	405.331	405.331	405.331	0.903596	-97.5348	4.09543	459.231	357.238	276.782	194.289	194.289	194.289	-97.5218	1.78537	-3.24738	45.7572	3.04329	-6.08861	-1.74797	0.102359	0.261405	1505.34	12.3185	-67.1675	0	0	0.244326
211	0	0.46763	0	0	0.467692	2.43607	1.0113	-0.000694814	0.0533324	-0.728856	10.2225	-1.40E-15	13.7196	0	0	0.0127742	0.724796	-22.9587	5.7804	278.206	366.989	676.155	405.578	405.578	405.578	0.0357268	-95.747	3.79575	454.993	351.652	270.545	194.289	194.289	194.289	-95.7283	2.23713	-2.51997	45.6379	3.06499	-6.2614	-1.77656	0.203857	0.349492	1453.61	62.6831	-63.5482	0	0	0.585109
212	0	-0.244534	0	0	-0.24457	2.43412	1.01816	-0.107007	0.0855881	-0.662096	-14.0039	-2.33E-15	18.5826	0	0	-0.00347503	0.448647	-22.966	5.64292	279.612	365.334	673.327	405.674	405.674	405.674	-0.662731	-93.7605	3.54578	447.168	346.27	263.161	194.289	194.289	194.289	-93.7445	2.59406	-1.90465	45.3961	3.13249	-6.17176	-1.72809	0.313748	0.497685	1344.89	118.656	-57.882	0	0	0.93555
213	0	-0.46247	0	0	-0.46251	2.51565	0.731207	-0.217546	0.120349	-0.574839	-36.8865	4.89E-15	23.2489	0	0	0.038224	0.191928	-22.9223	5.20467	280.714	363.574	669.649	405.625	405.625	405.625	-1.12234	-91.8655	3.35996	436.064	341.368	255.477	194.289	194.289	194.289	-91.8552	2.81744	-1.46416	45.0091	3.25647	-5.81091	-1.60152	0.415197	0.681742	1185.49	173.022	-51.9721	0	0	1.19232
214	0	0.000376182	0	0	0.000394595	2.70017	0.0816348	-0.305454	0.146401	-0.472104	-53.4618	-2.04E-16	25.8996	0	0	0.139006	-0.0426572	-22.8117	4.4748	281.372	361.744	665.111	405.441	405.441	405.441	-1.29223	-90.3157	3.25114	422.145	337.214	248.303	194.289	194.289	194.289	-90.3089	2.88686	-1.25416	44.4703	3.44118	-5.19135	-1.40875	0.490872	0.878642	990.57	217.57	-47.4697	0	0	1.27883
215	0	1.22591	0	0	1.22607	2.99666	-0.962039	-0.35335	0.154172	-0.360225	-60.8635	8.79E-15	25.1835	0	0	0.253695	-0.255463	-22.6275	3.49085	281.479	359.894	659.751	405.128	405.128	405.128	-1.1732	-89.2635	3.23032	405.978	333.985	242.225	194.289	194.289	194.289	-89.2554	2.81676	-1.29384	43.792	3.68418	-4.34893	-1.16508	0.528453	1.07383	776.152	245.819	-44.8102	0	0	1.17006
216	0	3.16254	0	0	3.16524	3.39623	-2.36737	-0.362049	0.142165	-0.246506	-59.4297	9.55E-15	21.1458	0	0	0.3246	-0.450575	-22.3723	2.32068	280.975	358.082	653.66	404.69	404.69	404.69	-0.834166	-88.7303	3.30587	388.156	331.699	237.509	194.289	194.289	194.289	-88.7176	2.66112	-1.54881	43.0049	3.9768	-3.34552	-0.88621	0.525614	1.27012	555.863	256.892	-43.198	0	0	0.894196
217	0	5.6517	0	0	5.66578	3.87243	-4.03825	-0.344309	0.119372	-0.138852	-51.8268	2.91E-15	15.4391	0	0	0.326645	-0.635757	-22.0571	1.06188	279.844	356.37	646.977	404.124	404.124	404.124	-0.394461	-88.6314	3.48225	369.24	330.236	234.135	194.289	194.289	194.289	-88.6135	2.49983	-1.94226	42.1565	4.30539	-2.26968	-0.591082	0.49206	1.47423	342.846	256.987	-41.6724	0	0	0.522671
218	0	8.48732	0	0	8.53198	4.38958	-5.84464	-0.310489	0.0938664	-0.0458119	-40.9918	-1.46E-16	9.79706	0	0	0.27258	-0.821392	-21.6988	-0.164904	278.11	354.812	639.884	403.423	403.423	403.423	0.0221493	-88.8301	3.76114	349.729	329.413	231.906	194.289	194.289	194.289	-88.8081	2.41216	-2.39049	41.3048	4.65301	-1.23134	-0.308442	0.437514	1.6898	154.591	249.847	-39.2983	0	0	0.1584
219	0	11.4644	0	0	11.5689	4.91153	-7.65556	-0.267656	0.0671949	0.0270196	-29.3854	-5.78E-15	5.028	0	0	0.191898	-1.01794	-21.3153	-1.23161	275.82	353.457	632.585	402.58	402.58	402.58	0.325897	-89.1814	4.13892	330.036	329.055	230.542	194.289	194.289	194.289	-89.1554	2.45345	-2.8302	40.5097	5.00167	-0.347542	-0.0692112	0.367511	1.91127	6.97015	233.891	-34.9925	0	0	-0.106617
220	0	14.4037	0	0	14.6022	5.40611	-9.35693	-0.225071	0.0427823	0.0775618	-19.1256	5.70E-15	1.65175	0	0	0.115295	-1.23246	-20.9204	-2.02706	273.02	352.335	625.284	401.592	401.592	401.592	0.472842	-89.5542	4.60055	310.478	329.013	229.745	194.289	194.289	194.289	-89.5229	2.64454	-3.22263	39.8224	5.33458	0.280069	0.104016	0.291256	2.13257	-89.8548	210.497	-28.7534	0	0	-0.231734
221	0	17.1673	0	0	17.4907	5.84889	-10.8656	-0.189101	0.0231598	0.106094	-11.3826	-2.41E-15	-0.315276	0	0	0.0596174	-1.46504	-20.5193	-2.48216	269.727	351.469	618.163	400.467	400.467	400.467	0.464832	-89.848	5.12129	291.274	329.172	229.247	194.289	194.289	194.289	-89.8092	2.9721	-3.5531	39.2752	5.63712	0.589542	0.199001	0.216407	2.34524	-131.52	182.007	-21.4254	0	0	-0.233683
222	0	19.663	0	0	20.1317	6.22513	-12.1353	-0.162628	0.0082029	0.115291	-6.45805	2.24E-15	-1.29878	0	0	0.0272613	-1.70714	-20.106	-2.58663	265.919	350.869	611.365	399.23	399.23	399.23	0.338198	-89.9995	5.67189	272.544	329.457	228.849	194.289	194.289	194.289	-89.9512	3.39811	-3.82546	38.8739	5.89762	0.575539	0.222456	0.145567	2.53884	-122.924	149.801	-13.9135	0	0	-0.168101
223	0	21.8396	0	0	22.4594	6.52897	-13.1516	-0.146978	-0.00212625	0.109542	-4.17013	1.85E-15	-1.68299	0	0	0.0134637	-1.94265	-19.664	-2.39004	261.531	350.539	604.989	397.92	397.92	397.92	0.144669	-89.9795	6.2228	254.326	329.822	228.418	194.289	194.289	194.289	-89.9207	3.87362	-4.05225	38.5959	6.10758	0.290959	0.19723	0.0797458	2.7079	-77.0729	115.709	-7.09007	0	0	-0.0906114
224	0	23.6794	0	0	24.4422	6.76151	-13.9236	-0.140711	-0.0093634	0.0935325	-3.88274	-2.26E-15	-1.89124	0	0	0.0102011	-2.15173	-19.1694	-1.98754	256.471	350.466	599.094	396.589	396.589	396.589	-0.0645042	-89.7861	6.74775	236.594	330.239	227.892	194.289	194.289	194.289	-89.7166	4.35095	-4.24758	38.392	6.26259	-0.167103	0.14953	0.0160054	2.84714	-10.0114	80.281	-1.44163	0	0	-0.0261787
225	0	25.189	0	0	26.0756	6.92837	-14.4742	-0.141079	-0.0140135	0.0717844	-4.79685	-1.19E-15	-2.10964	0	0	0.010905	-2.31548	-18.5951	-1.49684	250.644	350.624	593.71	395.297	395.297	395.297	-0.249842	-89.4349	7.22499	219.273	330.689	227.26	194.289	194.289	194.289	-89.3549	4.79161	-4.42149	38.1952	6.3624	-0.680242	0.101952	-0.0457192	2.95696	62.8645	45.109	2.59667	0	0	0.0311947
226	0	26.3887	0	0	27.3732	7.03811	-14.8348	-0.145504	-0.016594	0.0479594	-6.21327	-5.68E-16	-2.41301	0	0	0.0117169	-2.42032	-17.9145	-1.03419	243.967	350.968	588.848	394.11	394.11	394.11	-0.386855	-88.9478	7.63775	202.271	331.159	226.544	194.289	194.289	194.289	-88.8582	5.16911	-4.57866	37.9311	6.41095	-1.13297	0.0680952	-0.104405	3.03761	129.52	11.8286	4.82623	0	0	0.101591
227	0	27.3043	0	0	28.3588	7.10125	-15.0417	-0.151304	-0.0179768	0.0249883	-7.56593	-3.71E-15	-2.84987	0	0	0.0109755	-2.46086	-17.1055	-0.694347	236.388	351.443	584.513	393.091	393.091	393.091	-0.465012	-88.3457	7.97443	185.482	331.638	225.784	194.289	194.289	194.289	-88.2474	5.4686	-4.71903	37.5296	6.41529	-1.43267	0.0561427	-0.156417	3.09272	181.138	-17.8529	5.36643	0	0	0.197923
228	0	27.9602	0	0	29.0583	7.12894	-15.1324	-0.156711	-0.0188158	0.00508949	-8.54669	1.16E-15	-3.41636	0	0	0.00866725	-2.44118	-16.1527	-0.537034	227.892	351.987	580.716	392.297	392.297	392.297	-0.485341	-87.6427	8.22689	168.809	332.115	225.02	194.289	194.289	194.289	-87.537	5.68471	-4.83784	36.9346	6.38475	-1.52326	0.0692386	-0.197197	3.124	212.201	-42.3381	4.57758	0	0	0.313332
229	0	28.3756	0	0	29.4947	7.13171	-15.1414	-0.161166	-0.0198174	-0.0100714	-9.10695	-4.72E-15	-4.10174	0	0	0.00545901	-2.37445	-15.0494	-0.580175	218.508	352.544	577.475	391.772	391.772	391.772	-0.45714	-86.8448	8.38907	152.171	332.577	224.283	194.289	194.289	194.289	-86.7332	5.81854	-4.92653	36.1119	6.32998	-1.39163	0.10719	-0.222414	3.13338	220.217	-60.7074	3.08619	0	0	0.420974
230	0	28.565	0	0	29.686	7.11792	-15.0963	-0.164394	-0.021336	-0.019671	-9.29767	2.45E-15	-4.85121	0	0	0.00201077	-2.28052	-13.7981	-0.80053	208.303	353.063	574.819	391.545	391.545	391.545	-0.394231	-85.9516	8.45624	135.507	333.009	223.599	194.289	194.289	194.289	-85.8361	5.87473	-4.97435	35.051	6.26224	-1.06665	0.164532	-0.230077	3.11998	206.272	-72.7202	1.51975	0	0	0.486473
231	0	28.5389	0	0	29.646	7.09255	-15.0133	-0.166686	-0.023311	-0.0238173	-9.22704	2.15E-15	-5.55715	0	0	-0.00120042	-2.18221	-12.4105	-1.14141	197.38	353.507	572.785	391.625	391.625	391.624	-0.311937	-84.9593	8.42413	118.785	333.394	222.985	194.289	194.289	194.289	-84.8423	5.85872	-4.96986	33.7651	6.1927	-0.610695	0.232674	-0.217654	3.08613	174.573	-78.0245	0.312651	0	0	0.484963
232	0	28.3059	0	0	29.3844	7.05647	-14.895	-0.168041	-0.0250178	-0.0230482	-8.92719	-2.10E-15	-6.04271	0	0	-0.00391106	-2.10088	-10.9049	-1.52604	185.862	353.853	571.41	391.999	391.999	391.999	-0.224677	-83.8639	8.28872	102	333.712	222.452	194.289	194.289	194.289	-83.7482	5.77495	-4.90238	32.2856	6.13211	-0.105635	0.300643	-0.186476	3.0312	131.271	-76.7998	-0.325693	0	0	0.412208
233	0	27.8722	0	0	28.9072	7.00686	-14.7323	-0.167706	-0.0252205	-0.0186024	-8.29691	-2.10E-15	-6.0984	0	0	-0.00590433	-2.05236	-9.30377	-1.87401	173.887	354.095	570.726	392.64	392.64	392.64	-0.143407	-82.6616	8.04736	85.1703	333.949	222.004	194.289	194.289	194.289	-82.55	5.6259	-4.76445	30.656	6.08969	0.364269	0.35788	-0.138096	2.95809	83.7541	-68.8323	-0.510574	0	0	0.287375
234	0	27.239	0	0	28.2149	6.93882	-14.5086	-0.16524	-0.0232293	-0.0122486	-7.24363	4.08E-15	-5.6063	0	0	-0.00696379	-2.04431	-7.63022	-2.117	161.583	354.242	570.753	393.505	393.505	393.505	-0.0735335	-81.3461	7.70012	68.3273	334.104	221.635	194.289	194.289	194.289	-81.2416	5.41202	-4.55409	28.9241	6.07214	0.728423	0.396629	-0.077716	2.87135	39.0322	-54.7808	-0.375001	0	0	0.14311
235	0	26.4	0	0	27.3008	6.84714	-14.2065	-0.160684	-0.0190536	-0.00531985	-5.75023	-2.33E-16	-4.56499	0	0	-0.00694407	-2.07541	-5.9052	-2.21021	149.068	354.319	571.5	394.541	394.541	394.541	-0.0150581	-79.9062	7.25135	51.5074	334.187	221.32	194.289	194.289	194.289	-79.8113	5.13321	-4.27568	27.1356	6.08245	0.941322	0.416134	-0.0121355	2.77494	1.09021	-35.9161	0.0231437	0	0	0.00699108
236	0	25.341	0	0	26.1516	6.72758	-13.8113	-0.154083	-0.0133669	0.00118169	-3.86043	3.61E-15	-3.0881	0	0	-0.00568539	-2.13659	-4.14569	-2.13758	136.436	354.366	572.96	395.694	395.694	395.694	0.0355504	-78.3245	6.71068	34.7432	334.221	221.021	194.289	194.289	194.289	-78.2413	4.79093	-3.93945	25.3291	6.1191	0.987352	0.419794	0.0494435	2.67386	-28.6872	-14.5618	0.742373	0	0	-0.104554
237	0	24.0403	0	0	24.7481	6.5776	-13.3135	-0.146117	-0.00697675	0.00688578	-1.74591	2.10E-15	-1.34647	0	0	-0.00317356	-2.21342	-2.36414	-1.91118	123.763	354.431	575.115	396.912	396.912	396.912	0.0828558	-76.5786	6.09332	18.0587	334.236	220.683	194.289	194.289	194.289	-76.5082	4.39012	-3.55986	23.5342	6.17608	0.87971	0.413941	0.0985996	2.57019	-51.7732	6.78177	1.82062	0	0	-0.189875
238	0	22.4722	0	0	23.0689	6.3967	-12.7103	-0.137882	-0.000104212	0.0115329	0.340366	-1.43E-15	0.510044	0	0	0.000284862	-2.28914	-0.569135	-1.56667	111.106	354.57	577.937	398.148	398.148	398.148	0.130482	-74.6431	5.4202	1.4686	334.265	220.244	194.289	194.289	194.289	-74.5857	3.94067	-3.15435	21.7703	6.24331	0.655221	0.405054	0.129674	2.46658	-70.8928	26.1058	3.11672	0	0	-0.255794
239	0	20.6107	0	0	21.0934	6.18676	-12.0064	-0.130335	0.00670422	0.0148135	2.15524	2.56E-15	2.27161	0	0	0.00427604	-2.34779	1.23346	-1.15596	98.5102	354.832	581.392	399.367	399.367	399.367	0.18062	-72.4937	4.71762	-15.0212	334.344	219.643	194.289	194.289	194.289	-72.4488	3.45767	-2.74249	20.0487	6.3085	0.366467	0.40119	0.140349	2.36284	-90.0334	41.8678	4.39573	0	0	-0.315842
240	0	18.4338	0	0	18.8059	5.95175	-11.2139	-0.12388	0.0122531	0.0163457	3.52945	-2.56E-15	3.65758	0	0	0.00853537	-2.37673	3.03878	-0.737801	86.0168	355.257	585.438	400.544	400.544	400.544	0.233047	-70.1104	4.01533	-31.4122	334.507	218.826	194.289	194.289	194.289	-70.0765	2.96105	-2.34371	18.3742	6.35865	0.0720577	0.410782	0.131628	2.25774	-113.501	52.771	5.44094	0	0	-0.384884
241	0	15.9262	0	0	16.1967	5.69648	-10.348	-0.119076	0.0153202	0.0158827	4.29672	0	4.41083	0	0	0.0124244	-2.36812	4.84122	-0.36724	73.6757	355.87	590.026	401.667	401.666	401.666	0.282828	-67.4787	3.34312	-47.7116	334.777	217.753	194.289	194.289	194.289	-67.454	2.4746	-1.97293	16.7481	6.38195	-0.174042	0.443888	0.104115	2.1481	-145.931	56.9596	6.18014	0	0	-0.477706
242	0	13.0829	0	0	13.265	5.425	-9.42159	-0.116505	0.0154184	0.0126599	4.28612	-6.99E-16	4.40427	0	0	0.0144421	-2.31957	6.63267	-0.0853824	61.5552	356.676	595.093	402.735	402.735	402.735	0.318861	-64.5915	2.72775	-63.93	335.161	216.401	194.289	194.289	194.289	-64.5742	2.02448	-1.63678	15.1713	6.36935	-0.332751	0.506541	0.0621426	2.03304	-189.564	53.6684	6.48497	0	0	-0.599336
243	0	9.9111	0	0	10.0208	5.13974	-8.44256	-0.116538	0.0128108	0.00563146	3.31547	9.32E-16	3.65461	0	0	0.0120683	-2.23358	8.40112	0.0879943	49.7505	357.66	600.561	403.76	403.76	403.76	0.324197	-61.4501	2.19171	-80.0808	335.646	214.769	194.289	194.289	194.289	-61.4383	1.63743	-1.33232	13.6474	6.31605	-0.38702	0.600909	0.0106322	1.91041	-244.28	42.8891	6.21825	0	0	-0.744832
244	0	6.4337	0	0	6.48817	4.84139	-7.41306	-0.120312	0.00794565	-0.00681512	1.08538	-1.40E-15	2.2616	0	0	0.00134713	-2.116	10.1299	0.157156	38.3872	358.791	606.335	404.754	404.754	404.754	0.278192	-58.0648	1.75313	-96.1802	336.202	212.884	194.289	194.289	194.289	-58.057	1.33888	-1.04777	12.1841	6.22199	-0.344303	0.720592	-0.0440116	1.78119	-306.126	25.3805	5.28066	0	0	-0.894898
245	0	2.6932	0	0	2.70974	4.52966	-6.33202	-0.129561	0.00174915	-0.0257492	-2.76992	-3.12E-15	0.41954	0	0	-0.0224833	-1.97429	11.7979	0.147338	27.6175	360.017	612.292	405.734	405.734	405.734	0.159027	-54.4583	1.42612	-112.244	336.783	210.811	194.289	194.289	194.289	-54.4533	1.15089	-0.764349	10.794	6.09202	-0.233008	0.857557	-0.0970774	1.6479	-370.516	2.12298	3.70127	0	0	-1.0272
246	0	-1.24219	0	0	-1.24732	4.2046	-5.1997	-0.145917	-0.00492783	-0.0514838	-8.53642	-2.33E-16	-1.65498	0	0	-0.0627032	-1.81633	13.38	0.0977414	17.6118	361.279	618.292	406.711	406.711	406.711	-0.0523899	-50.6702	1.22011	-128.276	337.34	208.665	194.289	194.289	194.289	-50.6677	1.08889	-0.459413	9.49388	5.93549	-0.0950976	0.999274	-0.144834	1.51355	-431.874	-25.3049	1.59541	0	0	-1.11732
247	0	-5.27282	0	0	-5.28588	3.86821	-4.02349	-0.169452	-0.0107538	-0.0823952	-16.1754	9.32E-16	-3.67883	0	0	-0.117723	-1.64964	14.8491	0.0517145	8.54585	362.509	624.172	407.686	407.686	407.686	-0.368073	-46.7635	1.137	-144.249	337.824	206.617	194.289	194.289	194.289	-46.764	1.15695	-0.110262	8.30318	5.76479	0.0239804	1.13578	-0.184262	1.38076	-486.795	-54.6451	-0.737943	0	0	-1.14978
248	0	-9.26689	0	0	-9.27825	3.526	-2.82327	-0.198322	-0.014614	-0.115352	-25.2166	2.33E-15	-5.37767	0	0	-0.178826	-1.48159	16.178	0.0469461	0.58675	363.642	629.755	408.655	408.655	408.655	-0.787655	-42.826	1.16646	-160.085	338.202	204.884	194.289	194.289	194.289	-42.8316	1.34177	0.300265	7.24165	5.59427	0.0854265	1.25862	-0.214405	1.24898	-533.266	-83.2589	-2.87068	0	0	-1.1172
249	0	-13.0669	0	0	-13.0723	3.18754	-1.63364	-0.228645	-0.0165416	-0.146071	-34.7399	-2.33E-15	-6.59209	0	0	-0.230636	-1.32002	17.3415	0.107678	-6.12005	364.615	634.858	409.602	409.602	409.602	-1.29578	-38.9676	1.28075	-175.645	338.469	203.703	194.289	194.289	194.289	-38.9817	1.6083	0.779023	6.32678	5.43838	0.0648503	1.36211	-0.235388	1.11617	-570.607	-108.772	-4.2887	0	0	-1.02129
250	0	-16.5048	0	0	-16.5055	2.86537	-0.499919	-0.255229	-0.018095	-0.171013	-43.527	4.66E-16	-7.3353	0	0	-0.256006	-1.17386	18.3188	0.239929	-11.4619	365.378	639.304	410.511	410.511	410.511	-1.86573	-35.3087	1.43196	-190.729	338.645	203.286	194.289	194.289	194.289	-35.3355	1.90033	1.3221	5.57118	5.31012	-0.0430516	1.43972	-0.248234	0.98101	-597.006	-129.619	-4.60118	0	0	-0.869217
251	0	-19.4234	0	0	-19.4243	2.57268	0.530463	-0.274192	-0.019505	-0.188222	-50.4477	9.32E-16	-7.51111	0	0	-0.244739	-1.05337	19.0952	0.430243	-15.3671	365.891	642.925	411.362	411.362	411.362	-2.46927	-31.9651	1.55461	-205.113	338.763	203.784	194.289	194.289	194.289	-32.0079	2.14725	1.92005	4.98067	5.21969	-0.223451	1.48562	-0.252562	0.844176	-610.057	-143.245	-3.75731	0	0	-0.676164
252	0	-21.697	0	0	-21.7039	2.32191	1.41298	-0.284067	-0.0196459	-0.196984	-54.72	-1.83E-15	-6.92166	0	0	-0.19805	-0.969494	19.6636	0.647783	-17.81	366.135	645.582	412.141	412.141	412.141	-3.08377	-29.031	1.57449	-218.583	338.861	205.268	194.289	194.289	194.289	-29.0906	2.27437	2.56222	4.55265	5.17334	-0.443845	1.49687	-0.24514	0.708487	-608.829	-145.984	-2.03414	0	0	-0.466936
253	0	-23.2455	0	0	-23.2622	2.12444	2.1075	-0.286584	-0.0181893	-0.197466	-56.121	-4.43E-15	-5.48756	0	0	-0.127696	-0.932486	20.0246	0.849388	-18.8123	366.107	647.163	412.841	412.841	412.841	-3.69488	-26.5686	1.42155	-230.97	338.978	207.73	194.289	194.289	194.289	-26.6417	2.21524	3.23913	4.27595	5.17292	-0.659394	1.47446	-0.223497	0.580256	-594.893	-135.567	0.136674	0	0	-0.270705
254	0	-24.0418	0	0	-24.0677	1.99024	2.57911	-0.2829	-0.0111727	-0.18956	-54.6966	4.66E-15	-2.8109	0	0	-0.0504046	-0.949828	20.1866	0.986175	-18.4411	365.825	647.592	413.459	413.459	413.459	-4.29644	-24.6024	1.04389	-242.16	339.148	211.105	194.289	194.289	194.289	-24.6807	1.92389	3.94396	4.13146	5.21547	-0.81984	1.42298	-0.182525	0.464836	-572.374	-107.818	1.87983	0	0	-0.111937
255	0	-24.1153	0	0	-24.1458	1.92896	2.79433	-0.275919	0.00407042	-0.172603	-51.0225	7.45E-15	1.30825	0	0	0.0189275	-1.02436	20.1645	1.01083	-16.803	365.324	646.831	414	414	414	-4.88124	-23.1156	0.419491	-252.106	339.416	215.282	194.289	194.289	194.289	-23.186	1.38319	4.66577	4.09431	5.29372	-0.876924	1.35261	-0.120501	0.367395	-549.018	-61.6165	2.25306	0	0	-0.00260139
256	0	-23.5487	0	0	-23.5769	1.94943	2.72246	-0.268772	0.0282593	-0.145819	-46.0053	7.45E-15	6.78639	0	0	0.0730186	-1.15289	19.9776	0.884456	-14.0333	364.658	644.88	414.47	414.47	414.47	-5.43236	-22.0532	-0.436259	-260.809	339.858	220.114	194.289	194.289	194.289	-22.0983	0.609614	5.38193	4.13713	5.39682	-0.791288	1.27525	-0.0404323	0.291992	-533.568	0.251102	0.442999	0	0	0.062968
257	0	-22.4653	0	0	-22.4851	2.05737	2.34325	-0.263751	0.0592078	-0.110107	-40.6506	6.52E-15	13.1627	0	0	0.112813	-1.3258	19.6472	0.581764	-10.2829	363.89	641.771	414.87	414.87	414.87	-5.91902	-21.3308	-1.47091	-268.295	340.585	225.424	194.289	194.289	194.289	-21.3324	-0.348264	6.05387	4.2342	5.51141	-0.537639	1.19665	0.0478514	0.24608	-530.584	70.07	-3.78144	0	0	0.104126
258	0	-21.0103	0	0	-21.0195	2.2529	1.65575	-0.262935	0.0920263	-0.0676116	-35.9698	-1.86E-15	19.6309	0	0	0.143549	-1.52813	19.1944	0.0930912	-5.70402	363.092	637.568	415.195	415.195	415.195	-6.29769	-20.8501	-2.60516	-274.587	341.733	231.009	194.289	194.289	194.289	-20.7923	-1.41967	6.62799	4.36572	5.62322	-0.10661	1.11963	0.131959	0.234686	-541.593	137.605	-9.7565	0	0	0.144527
259	0	-19.3285	0	0	-19.3299	2.52853	0.685856	-0.267983	0.120201	-0.0228227	-32.7967	-3.73E-15	25.2002	0	0	0.169568	-1.74143	18.6374	-0.576649	-0.437295	362.334	632.365	415.428	415.429	415.428	-6.51937	-20.5154	-3.74952	-279.679	343.44	236.651	194.289	194.289	194.289	-20.3892	-2.52608	7.0434	4.52182	5.71835	0.496386	1.04179	0.198539	0.269112	-562.963	192.154	-15.8748	0	0	0.20348
260	0	-17.5421	0	0	-17.5429	2.86914	-0.513176	-0.279742	0.138885	0.0188001	-31.6386	-1.86E-15	29.0915	0	0	0.19196	-1.94635	17.9902	-1.41145	5.39851	361.68	626.278	415.543	415.543	415.543	-6.54013	-20.2516	-4.82242	-283.519	345.816	242.142	194.289	194.289	194.289	-20.0577	-3.59581	7.24446	4.70495	5.78484	1.25474	0.959857	0.239818	0.357801	-588.725	227.09	-20.304	0	0	0.292563
261	0	-15.737	0	0	-15.7457	3.2549	-1.87055	-0.297056	0.146673	0.0521683	-32.5171	-7.45E-15	30.9669	0	0	0.209506	-2.12493	17.2611	-2.3887	11.7136	361.181	619.446	415.506	415.506	415.506	-6.32883	-20.0151	-5.76346	-286.008	348.915	247.309	194.289	194.289	194.289	-19.7646	-4.57441	7.19115	4.93128	5.81377	2.14522	0.87286	0.254405	0.507558	-612.543	241.373	-21.9013	0	0	0.417807
262	0	-13.958	0	0	-13.9819	3.66587	-3.31421	-0.317417	0.144178	0.0738416	-35.0555	9.32E-15	30.815	0	0	0.220947	-2.26229	16.4523	-3.48297	18.4514	360.87	612.026	415.28	415.28	415.28	-5.87003	-19.7967	-6.53884	-287.012	352.736	252.03	194.289	194.289	194.289	-19.5096	-5.42911	6.86388	5.22963	5.7997	3.14168	0.782932	0.247499	0.720776	-629.796	237.97	-20.4774	0	0	0.582665
263	0	-12.2142	0	0	-12.2576	4.08608	-4.78575	-0.337727	0.133513	0.0834082	-38.6269	3.73E-15	28.8902	0	0	0.226594	-2.3475	15.5595	-4.66759	25.5896	360.765	604.192	414.833	414.833	414.833	-5.16447	-19.616	-7.1401	-286.389	357.222	256.252	194.289	194.289	194.289	-19.3178	-6.14833	6.26452	5.63924	5.74126	4.21681	0.69867	0.225834	0.992231	-640.046	221.328	-16.6714	0	0	0.789895
264	0	-10.4893	0	0	-10.5527	4.50529	-6.24729	-0.354789	0.117192	0.0828586	-42.5071	1.86E-15	25.5681	0	0	0.227938	-2.37357	14.5728	-5.91355	33.1403	360.863	596.127	414.147	414.147	414.147	-4.2281	-19.5115	-7.5778	-284.006	362.279	259.974	194.289	194.289	194.289	-19.2297	-6.73746	5.41436	6.20582	5.64089	5.34092	0.631805	0.198191	1.31057	-645.533	196.395	-11.5907	0	0	1.04166
265	0	-8.75501	0	0	-8.8349	4.91893	-7.68114	-0.366536	0.0970803	0.0757248	-46.0962	2.80E-15	21.2028	0	0	0.22655	-2.33684	13.4777	-7.18622	41.147	361.146	588.021	413.219	413.219	413.219	-3.09003	-19.5293	-7.87425	-279.76	367.785	263.243	194.289	194.289	194.289	-19.2903	-7.2136	4.35025	6.97646	5.50437	6.47882	0.593138	0.168632	1.65783	-649.715	165.786	-5.94454	0	0	1.3371
266	0	-6.98205	0	0	-7.07118	5.32633	-9.08356	-0.372236	0.0744842	0.0660775	-49.0074	-1.86E-15	16.1056	0	0	0.223273	-2.23665	12.2566	-8.44253	49.6776	361.58	580.066	412.072	412.072	412.072	-1.78962	-19.714	-8.05608	-273.59	373.603	266.121	194.289	194.289	194.289	-19.5407	-7.59973	3.11989	7.99394	5.34006	7.58704	0.589227	0.141154	2.01401	-655.143	131.662	-0.0755448	0	0	1.67141
267	0	-5.14809	0	0	-5.23526	5.72819	-10.4558	-0.371971	0.0500788	0.0572848	-51.0366	6.99E-15	10.5245	0	0	0.217933	-2.07534	10.8918	-9.63081	58.8128	362.118	572.449	410.756	410.756	410.756	-0.373638	-20.1038	-8.14798	-265.472	379.582	268.676	194.289	194.289	194.289	-20.0146	-7.91887	1.77753	9.29029	5.1581	8.61394	0.619198	0.116837	2.35718	-661.807	95.447	6.05789	0	0	2.03054
268	0	-3.24147	0	0	-3.31148	6.12422	-11.796	-0.366071	0.0244842	0.0517554	-52.0825	8.15E-15	4.70392	0	0	0.209866	-1.85853	9.36805	-10.6942	68.6306	362.711	565.353	409.344	409.344	409.344	1.10632	-20.7291	-8.16832	-255.421	385.568	270.959	194.289	194.289	194.289	-20.7375	-8.18916	0.380467	10.8814	4.96879	9.50323	0.67725	0.0970087	2.66996	-667.799	59.0439	12.5398	0	0	2.39076
269	0	-1.26232	0	0	-1.29602	6.51133	-13.0929	-0.35437	-0.00171596	0.0502233	-52.037	4.66E-15	-1.09889	0	0	0.198323	-1.59554	7.67577	-11.5764	79.1914	363.307	558.954	407.927	407.927	407.927	2.59609	-21.6134	-8.12715	-243.479	391.4	272.998	194.289	194.289	194.289	-21.7277	-8.42076	-1.01358	12.763	4.78158	10.1998	0.7519	0.0810255	2.93742	-668.974	24.2838	19.3827	0	0	2.7152
270	0	0.777973	0	0	0.802942	6.8827	-14.3238	-0.336343	-0.0274327	0.0521686	-50.7793	-5.59E-15	-6.55087	0	0	0.183068	-1.29935	5.81311	-12.2265	90.5259	363.862	553.418	406.6	406.6	406.6	4.04105	-22.7737	-8.02659	-229.714	396.923	274.789	194.289	194.289	194.289	-22.9971	-8.61516	-2.34879	14.9106	4.6037	10.655	0.830535	0.0666193	3.1509	-661.009	-6.98664	26.4014	0	0	2.96187
271	0	2.85771	0	0	2.96502	7.22814	-15.4563	-0.311101	-0.0508831	0.0559992	-48.1884	-3.73E-15	-11.2353	0	0	0.164444	-0.98579	3.78712	-12.6029	102.627	364.343	548.905	405.446	405.447	405.446	5.38931	-24.2208	-7.86373	-214.224	401.995	276.305	194.289	194.289	194.289	-24.5504	-8.76683	-3.57442	17.2821	4.43924	10.8297	0.89884	0.050684	3.30545	-639.483	-33.0167	33.1867	0	0	3.08919
272	0	4.94494	0	0	5.15666	7.53574	-16.454	-0.278696	-0.0699509	0.0597499	-44.3028	1.86E-15	-14.7199	0	0	0.143542	-0.672463	1.61372	-12.6752	115.448	364.732	545.562	404.526	404.526	404.526	6.59663	-25.9558	-7.63493	-197.133	406.497	277.497	194.289	194.289	194.289	-26.3831	-8.86728	-4.64947	19.8232	4.28862	10.6969	0.94177	0.0310047	3.401	-600.804	-52.0483	39.159	0	0	3.06532
273	0	6.99893	0	0	7.33172	7.79436	-17.2847	-0.241468	-0.0830514	0.0618185	-39.4753	-3.73E-15	-16.6924	0	0	0.122208	-0.37719	-0.683212	-12.428	128.894	365.028	543.517	403.868	403.868	403.868	7.63159	-27.9683	-7.3402	-178.601	410.352	278.307	194.289	194.289	194.289	-28.4797	-8.90959	-5.54721	22.4745	4.14884	10.2446	0.947616	0.00552537	3.43952	-543.746	-63.2555	43.957	0	0	2.87929
274	0	8.97434	0	0	9.43636	7.99595	-17.9268	-0.203785	-0.0894324	0.0610369	-34.333	1.86E-15	-17.036	0	0	0.10256	-0.116335	-3.07318	-11.8646	142.829	365.245	542.871	403.466	403.466	403.466	8.47898	-30.2372	-6.98502	-158.806	413.526	278.68	194.289	194.289	194.289	-30.8159	-8.89131	-6.25764	25.1771	4.01404	9.47984	0.908725	-0.0244371	3.42682	-469.061	-66.3763	47.3881	0	0	2.54182
275	0	10.8285	0	0	11.4178	8.13694	-18.3731	-0.16999	-0.0886335	0.0572146	-29.5159	3.73E-15	-15.794	0	0	0.085996	0.0972447	-5.52068	-11.0116	157.071	365.411	543.689	403.287	403.287	403.288	9.14072	-32.7356	-6.5791	-137.932	416.027	278.577	194.289	194.289	194.289	-33.3635	-8.81508	-6.7875	27.8772	3.87688	8.43251	0.82246	-0.0559811	3.36831	-379.228	-62.1211	49.2927	0	0	2.08131
276	0	12.5279	0	0	13.2331	8.2191	-18.632	-0.144179	-0.0817962	0.0507585	-25.5853	5.59E-15	-13.2855	0	0	0.0728962	0.256186	-7.98684	-9.92092	171.396	365.561	545.987	403.276	403.276	403.276	9.63567	-35.4365	-6.13349	-116.149	417.905	277.982	194.289	194.289	194.289	-36.0966	-8.68795	-7.15941	30.5281	3.72985	7.15728	0.694639	-0.0854824	3.27174	-278.752	-52.723	49.9225	0	0	1.54241
277	0	14.0524	0	0	14.8554	8.24886	-18.7256	-0.12839	-0.0710871	0.0428468	-22.7995	-9.32E-16	-9.99917	0	0	0.0625306	0.360284	-10.431	-8.6678	185.55	365.732	549.726	403.368	403.368	403.368	9.99573	-38.3173	-5.65712	-93.5959	419.235	276.914	194.289	194.289	194.289	-38.9958	-8.51964	-7.40784	33.0902	3.56673	5.73179	0.537482	-0.109613	3.14421	-173.471	-41.349	49.7313	0	0	0.97901
278	0	15.3958	0	0	16.2754	8.23556	-18.6838	-0.122013	-0.0591686	0.0349339	-21.0606	2.80E-15	-6.47907	0	0	0.053624	0.417088	-12.8121	-7.34434	199.265	365.956	554.811	403.498	403.498	403.498	10.2595	-41.3623	-5.1547	-70.3788	420.104	275.425	194.289	194.289	194.289	-42.0493	-8.32057	-7.57317	35.5298	3.38377	4.24999	0.368448	-0.12662	2.99075	-70.0079	-31.3873	49.2029	0	0	0.446939
279	0	16.5614	0	0	17.4963	8.18948	-18.5387	-0.123218	-0.0476538	0.0281042	-20.0982	0	-3.13232	0	0	0.0452526	0.441056	-15.091	-6.04812	212.272	366.254	561.093	403.606	403.606	403.606	10.4657	-44.5594	-4.62711	-46.5725	420.6	273.587	194.289	194.289	194.289	-45.2494	-8.101	-7.69527	37.8176	3.18033	2.811	0.204595	-0.134843	2.81876	25.7185	-24.9914	48.4295	0	0	-0.00847088
280	0	17.555	0	0	18.5255	8.12074	-18.3219	-0.130435	-0.0369368	0.0235891	-19.6645	-2.33E-15	-0.202054	0	0	0.0370998	0.451288	-17.2312	-4.86998	224.328	366.634	568.38	403.647	403.647	403.647	10.6487	-47.8957	-4.07285	-22.2309	420.8	271.486	194.289	194.289	194.289	-48.587	-7.87094	-7.80982	39.9275	2.95872	1.50692	0.0605573	-0.133393	2.63358	108.264	-22.7316	47.0969	0	0	-0.354378
281	0	18.3802	0	0	19.3699	8.03883	-18.0628	-0.143819	-0.0267764	0.02194	-19.7071	-2.80E-15	2.15335	0	0	0.0293672	0.468334	-19.2003	-3.88349	235.225	367.093	576.449	403.585	403.585	403.585	10.8382	-51.3544	-3.48886	2.60877	420.772	269.217	194.289	194.289	194.289	-52.0489	-7.64025	-7.94733	41.8363	2.72367	0.412461	-0.0520938	-0.123184	2.44315	173.319	-24.2006	44.8544	0	0	-0.574202
282	0	19.0393	0	0	20.0351	7.9523	-17.7882	-0.162035	-0.0184582	0.023207	-20.0464	-1.75E-15	3.62438	0	0	0.0220009	0.510767	-20.9707	-3.13828	244.801	367.62	585.059	403.398	403.398	403.398	11.0581	-54.9171	-2.87009	27.9267	420.574	266.879	194.289	194.289	194.289	-55.6196	-7.41773	-8.13266	43.5239	2.48129	-0.421955	-0.129214	-0.107085	2.25353	218.937	-28.9524	41.9057	0	0	-0.670958
283	0	19.5316	0	0	20.5231	7.86724	-17.5174	-0.183099	-0.0139008	0.0269574	-20.4491	3.79E-16	3.8492	0	0	0.0149022	0.592223	-22.5204	-2.65698	252.945	368.2	593.971	403.079	403.079	403.079	11.3229	-58.5632	-2.21071	53.7167	420.249	264.576	194.289	194.289	194.289	-59.2807	-7.20972	-8.38175	44.9739	2.23826	-0.973396	-0.169878	-0.0903931	2.06987	244.863	-36.8631	38.8025	0	0	-0.662914
284	0	19.8508	0	0	20.8289	7.78554	-17.2565	-0.20526	-0.0147307	0.0318851	-20.7208	1.98E-15	2.54906	0	0	0.00808393	0.719478	-23.833	-2.43569	259.597	368.818	602.954	402.629	402.629	402.629	11.6326	-62.2683	-1.50707	79.9794	419.814	262.41	194.289	194.289	194.289	-63.0084	-7.0187	-8.69687	46.175	2.00081	-1.24617	-0.177277	-0.0770002	1.89872	253.052	-47.4196	36.0283	0	0	-0.581071
285	0	19.9836	0	0	20.9379	7.70372	-16.9944	-0.227189	-0.0213518	0.0362952	-20.7465	4.89E-15	-0.321245	0	0	0.00192594	0.891717	-24.8989	-2.44724	264.746	369.462	611.799	402.064	402.064	402.064	11.9687	-66.0014	-0.761447	106.715	419.247	260.471	194.289	194.289	194.289	-66.7707	-6.84176	-9.06276	47.1219	1.77419	-1.26874	-0.156323	-0.0707164	1.74351	246.767	-60.0839	33.7523	0	0	-0.459856
286	0	19.9103	0	0	20.827	7.61255	-16.7015	-0.248093	-0.032819	0.0372309	-20.5235	-4.66E-16	-4.50739	0	0	-0.00250646	1.10102	-25.7155	-2.64618	268.43	370.119	620.323	401.411	401.411	401.411	12.2934	-69.7257	0.014459	133.919	418.489	258.842	194.289	194.289	194.289	-70.5267	-6.66972	-9.44557	47.8173	1.56231	-1.08876	-0.113669	-0.0729017	1.61029	231.356	-74.0259	31.8229	0	0	-0.331117
287	0	19.6084	0	0	20.4691	7.49811	-16.3325	-0.26763	-0.0469129	0.0311703	-20.1415	4.19E-15	-9.43569	0	0	-0.00362716	1.33377	-26.2879	-2.97431	270.728	370.782	628.373	400.71	400.71	400.71	12.5519	-73.3991	0.797515	161.57	417.444	257.598	194.289	194.289	194.289	-74.2281	-6.48688	-9.79516	48.2715	1.36769	-0.767431	-0.0590024	-0.0837127	1.50092	213.781	-88.4867	29.8583	0	0	-0.216233
288	0	19.0586	0	0	19.841	7.34366	-15.8322	-0.285838	-0.0603444	0.0133213	-19.7273	-4.66E-16	-14.2424	0	0	-0.00033634	1.57294	-26.6293	-3.36666	271.764	371.442	635.829	400.01	400.01	400.01	12.6785	-76.9783	1.55361	189.615	415.991	256.808	194.289	194.289	194.289	-77.8228	-6.27188	-10.0505	48.5038	1.19158	-0.373275	-0.00518651	-0.101605	1.41902	203.433	-102.806	27.4451	0	0	-0.122839
289	0	18.2527	0	0	18.9339	7.13262	-15.1444	-0.302051	-0.0688393	-0.0213216	-19.2751	6.06E-15	-17.8381	0	0	0.00646858	1.80042	-26.7606	-3.75697	271.695	372.088	642.604	399.372	399.372	399.372	12.6051	-80.4236	2.24075	217.948	414.005	256.549	194.289	194.289	194.289	-81.2612	-5.99976	-10.1477	48.5414	1.03419	0.0236386	0.0318274	-0.12339	1.36363	211.222	-116.096	24.1279	0	0	-0.0434441
290	0	17.2005	0	0	17.7623	6.85252	-14.2243	-0.314097	-0.0674539	-0.0768548	-18.5228	-3.73E-15	-19.0614	0	0	0.0129294	1.99951	-26.7102	-4.08302	270.715	372.711	648.64	398.857	398.858	398.858	12.273	-83.7015	2.81529	246.375	411.376	256.901	194.289	194.289	194.289	-84.5013	-5.64624	-10.0311	48.4186	0.894816	0.357425	0.0340151	-0.143565	1.33059	248.377	-126.68	19.4329	0	0	0.0394725
291	0	15.933	0	0	16.3674	6.49949	-13.0534	-0.319052	-0.0526806	-0.154812	-17.0201	-6.17E-15	-17.0729	0	0	0.0133435	2.15683	-26.5126	-4.29129	269.039	373.297	653.909	398.525	398.525	398.525	11.648	-86.7827	3.24099	274.583	408.041	257.927	194.289	194.289	194.289	-87.5103	-5.19399	-9.66784	48.1756	0.77219	0.57125	-0.0134616	-0.1569	1.31055	323.446	-132.903	13.2416	0	0	0.141859
292	0	14.5013	0	0	14.8133	6.08157	-11.6523	-0.31424	-0.024034	-0.253379	-14.273	-1.94E-15	-11.706	0	0	0.00370748	2.2636	-26.2065	-4.34094	266.896	373.836	658.407	398.42	398.42	398.42	10.7349	-89.6379	3.49965	302.127	404.018	259.649	194.289	194.289	194.289	-90.263	-4.63881	-9.06075	47.8551	0.664633	0.621546	-0.120819	-0.160247	1.29124	440.461	-133.825	5.85657	0	0	0.266114
293	0	12.9709	0	0	13.1782	5.61978	-10.0868	-0.297387	0.014866	-0.366715	-9.84886	2.82E-15	-3.68614	0	0	-0.0138752	2.316	-25.8319	-4.20708	264.514	374.317	662.152	398.569	398.569	398.569	9.58436	-92.2323	3.60031	328.438	399.422	262.008	194.289	194.289	194.289	-92.7367	-3.99296	-8.25626	47.4998	0.570245	0.481447	-0.28597	-0.152593	1.25855	595.658	-129.432	-2.22144	0	0	0.394557
294	0	11.413	0	0	11.5403	5.14529	-8.46166	-0.267176	0.0561178	-0.485853	-3.54625	-3.90E-15	5.40326	0	0	-0.03018	2.31454	-25.4272	-3.88258	262.103	374.729	665.175	398.973	398.973	398.973	8.28866	-94.5222	3.58229	352.87	394.454	264.839	194.289	194.289	194.289	-94.9039	-3.28382	-7.34047	47.1479	0.487479	0.142548	-0.498391	-0.137081	1.20156	778.54	-121.73	-10.5155	0	0	0.495348
295	0	9.89028	0	0	9.96315	4.69315	-6.89963	-0.22386	0.0899565	-0.600246	4.43544	-2.33E-16	13.5872	0	0	-0.0340948	2.26309	-25.0258	-3.37855	259.844	375.064	667.514	399.605	399.605	399.605	6.96261	-96.454	3.5084	374.771	389.366	267.859	194.289	194.289	194.289	-96.7262	-2.54741	-6.42176	46.8301	0.41537	-0.384533	-0.738608	-0.120303	1.11316	972.852	-114.426	-18.8906	0	0	0.537513
296	0	8.44473	0	0	8.48423	4.29395	-5.51141	-0.169745	0.108642	-0.700359	13.3837	-4.66E-15	19.1979	0	0	-0.0204868	2.16752	-24.6537	-2.72301	257.871	375.311	669.206	400.42	400.42	400.42	5.71566	-97.966	3.4491	393.553	384.396	270.678	194.289	194.289	194.289	-98.1508	-1.81855	-5.60403	46.5658	0.353873	-1.07145	-0.98824	-0.108337	0.994735	1161.78	-111.023	-27.6346	0	0	0.509828
297	0	7.09042	0	0	7.11118	3.96698	-4.36924	-0.10967	0.110478	-0.779451	22.0292	-1.40E-15	21.5278	0	0	0.00586291	2.03473	-24.3277	-1.95837	256.267	375.46	670.279	401.354	401.354	401.354	4.62619	-98.9928	3.46394	408.747	379.705	272.843	194.289	194.289	194.289	-99.1137	-1.12168	-4.96133	46.362	0.304059	-1.87457	-1.23143	-0.102528	0.856589	1330.77	-111.768	-37.2001	0	0	0.430131
298	0	5.81818	0	0	5.82905	3.71771	-3.49603	-0.0517833	0.100199	-0.83349	28.5761	1.86E-15	20.9773	0	0	0.0332656	1.87185	-24.0544	-1.13809	255.056	375.5	670.743	402.339	402.339	402.339	3.72906	-99.4753	3.58716	420.025	375.35	273.895	194.289	194.289	194.289	-99.5519	-0.466718	-4.5241	46.2125	0.268635	-2.73846	-1.45599	-0.0989169	0.71396	1467.94	-113.302	-47.4914	0	0	0.341485
299	0	4.61264	0	0	4.61845	3.5405	-2.87418	-0.00721209	0.0860375	-0.859758	30.9622	1.86E-15	18.6961	0	0	0.0491898	1.68588	-23.8306	-0.322561	254.205	375.416	670.588	403.308	403.308	403.309	3.02113	-99.3777	3.82442	427.193	371.296	273.452	194.289	194.289	194.289	-99.4237	0.148188	-4.28247	46.0993	0.251999	-3.6	-1.64582	-0.0886089	0.587724	1561.24	-109.912	-57.5368	0	0	0.296618
300	0	3.47771	0	0	3.48093	3.42403	-2.46509	0.0110785	0.0747531	-0.856684	27.3102	-9.32E-16	15.911	0	0	0.0455199	1.48345	-23.6455	0.426494	253.637	375.195	669.785	404.205	404.205	404.205	2.47817	-98.7099	4.15861	430.174	367.464	271.295	194.289	194.289	194.289	-98.7338	0.729138	-4.2011	45.9962	0.260308	-4.39423	-1.78192	-0.0643848	0.49984	1599.04	-97.8915	-65.7012	0	0	0.336339
301	0	2.4627	0	0	2.46456	3.35697	-2.22939	-0.00640008	0.0712792	-0.823636	16.8189	1.40E-15	13.6796	0	0	0.0239454	1.27047	-23.4832	1.05213	253.24	374.825	668.293	404.983	404.983	404.984	2.07227	-97.5497	4.55939	428.997	363.778	267.447	194.289	194.289	194.289	-97.5561	1.27792	-4.23628	45.8726	0.301238	-5.06071	-1.84467	-0.0206481	0.46821	1572.13	-74.7979	-70.5224	0	0	0.467854
302	0	1.67592	0	0	1.67711	3.33302	-2.14524	-0.0602584	0.0781597	-0.760832	0.516851	-2.33E-16	12.6472	0	0	0.000774715	1.05186	-23.3259	1.50773	252.886	374.296	666.067	405.612	405.612	405.612	1.7865	-96.052	4.99214	423.807	360.211	262.208	194.289	194.289	194.289	-96.0438	1.78424	-4.35134	45.6986	0.383596	-5.54966	-1.81773	0.0443811	0.499657	1475.8	-39.5822	-71.3387	0	0	0.653819
303	0	1.27402	0	0	1.27497	3.3541	-2.21934	-0.139297	0.0936279	-0.669772	-18.5628	4.89E-15	12.7437	0	0	0.00290697	0.83111	-23.1579	1.76158	252.449	373.609	663.075	406.071	406.071	406.071	1.62287	-94.4342	5.42484	414.885	356.812	256.126	194.289	194.289	194.289	-94.4134	2.22253	-4.52726	45.4507	0.516439	-5.82683	-1.69159	0.126819	0.587417	1312.07	5.91257	-68.5452	0	0	0.820915
304	0	1.42276	0	0	1.42408	3.42911	-2.48293	-0.222646	0.110935	-0.555611	-36.1159	4.66E-15	13.1585	0	0	0.0491938	0.609861	-22.9672	1.8001	251.82	372.772	659.311	406.345	406.345	406.345	1.59685	-92.9335	5.83146	402.665	353.697	249.875	194.289	194.289	194.289	-92.9027	2.55811	-4.76199	45.1153	0.708495	-5.87756	-1.47332	0.215082	0.716086	1094.1	55.624	-63.4034	0	0	0.891023
305	0	2.23997	0	0	2.24298	3.56892	-2.97395	-0.287518	0.121018	-0.427305	-48.0778	8.79E-15	12.7847	0	0	0.129465	0.387744	-22.7479	1.62923	250.915	371.806	654.804	406.426	406.426	406.426	1.71774	-91.7481	6.19265	387.719	351.006	244.096	194.289	194.289	194.289	-91.7107	2.76311	-5.05687	44.6919	0.967058	-5.70847	-1.18448	0.295218	0.871118	843.902	101.293	-57.2901	0	0	0.818633
306	0	3.74491	0	0	3.75279	3.77989	-3.71401	-0.320089	0.118437	-0.296357	-52.3067	4.80E-15	11.021	0	0	0.206117	0.162518	-22.5003	1.27452	249.676	370.742	649.629	406.307	406.307	406.307	1.96548	-90.9845	6.49658	370.699	348.834	239.235	194.289	194.289	194.289	-90.9447	2.83507	-5.3983	44.1945	1.29702	-5.34789	-0.857814	0.356295	1.04491	587.615	136.999	-51.1249	0	0	0.61262
307	0	5.84392	0	0	5.86368	4.06024	-4.69542	-0.322669	0.106256	-0.174835	-49.4987	8.42E-15	8.36139	0	0	0.243905	-0.0695002	-22.2302	0.780297	248.079	369.621	643.9	405.98	405.98	405.98	2.28316	-90.6381	6.74152	352.259	347.195	235.474	194.289	194.289	194.289	-90.6	2.80581	-5.75156	43.6503	1.69942	-4.8451	-0.527023	0.396967	1.24338	349.514	163.266	-45.4374	0	0	0.328398
308	0	8.36485	0	0	8.40954	4.40164	-5.88663	-0.306221	0.0903603	-0.0724743	-42.1574	-4.67E-15	5.73648	0	0	0.234322	-0.312556	-21.9468	0.207519	246.116	368.496	637.769	405.443	405.443	405.443	2.5952	-90.6196	6.94078	332.982	346.04	232.771	194.289	194.289	194.289	-90.5861	2.73346	-6.076	43.0966	2.17044	-4.26766	-0.225582	0.41555	1.46876	149.609	181.651	-40.34	0	0	0.0448228
309	0	11.1116	0	0	11.2021	4.79204	-7.24225	-0.278529	0.0725429	0.00642969	-32.8073	-6.97E-15	3.59828	0	0	0.190856	-0.570145	-21.6598	-0.37161	243.795	367.423	631.409	404.697	404.697	404.697	2.83377	-90.8023	7.12252	313.342	345.302	230.955	194.289	194.289	194.289	-90.7731	2.6846	-6.34447	42.5754	2.69968	-3.69484	0.0228733	0.407136	1.71257	-0.616662	190.527	-35.2639	0	0	-0.169003
310	0	13.9013	0	0	14.0665	5.21549	-8.70308	-0.245752	0.052983	0.0625225	-23.5704	-5.74E-15	2.00646	0	0	0.135328	-0.843192	-21.3753	-0.883425	241.118	366.457	624.997	403.756	403.756	403.756	2.95307	-91.0568	7.32011	293.696	344.91	229.802	194.289	194.289	194.289	-91.0284	2.71688	-6.54816	42.1248	3.26979	-3.20604	0.201501	0.367576	1.9564	-97.0336	188.134	-29.526	0	0	-0.278081
311	0	16.5843	0	0	16.8582	5.65161	-10.1953	-0.214078	0.033977	0.0983084	-15.9928	-1.09E-15	0.988945	0	0	0.0864746	-1.12782	-21.0924	-1.26739	238.064	365.652	618.692	402.642	402.642	402.642	2.93474	-91.2748	7.55994	274.294	344.791	229.083	194.289	194.289	194.289	-91.2416	2.86584	-6.69216	41.7709	3.85608	-2.86411	0.30249	0.29884	2.18307	-140.377	175.527	-23.036	0	0	-0.289015
312	0	19.0545	0	0	19.4704	6.07727	-11.6378	-0.186175	0.0167116	0.115944	-10.6393	1.99E-15	0.337185	0	0	0.0518393	-1.4137	-20.7995	-1.49108	234.576	365.049	612.625	401.393	401.393	401.393	2.78996	-91.3834	7.855	255.297	344.88	228.605	194.289	194.289	194.289	-91.3392	3.13765	-6.79164	41.5187	4.42738	-2.69855	0.324871	0.20725	2.37792	-134.098	154.274	-16.0617	0	0	-0.235601
313	0	21.2479	0	0	21.8308	6.46929	-12.9527	-0.163637	0.00246208	0.118059	-7.49469	-4.15E-15	-0.118976	0	0	0.0314087	-1.68403	-20.4747	-1.5591	230.557	364.679	606.88	400.056	400.056	400.056	2.55311	-91.347	8.20175	236.787	345.122	228.223	194.289	194.289	194.289	-91.2872	3.51093	-6.86506	41.3472	4.9483	-2.6958	0.28307	0.101158	2.53231	-87.8333	126.316	-9.06029	0	0	-0.157633
314	0	23.1357	0	0	23.8956	6.80746	-14.0755	-0.147442	-0.00792897	0.108249	-6.19995	-2.90E-15	-0.486095	0	0	0.0214321	-1.91796	-20.0874	-1.51109	225.877	364.551	601.503	398.686	398.686	398.686	2.27118	-91.1601	8.58207	218.781	345.471	227.838	194.289	194.289	194.289	-91.0821	3.94508	-6.92878	41.2099	5.3834	-2.80228	0.20463	-0.0076679	2.64754	-16.999	94.2499	-2.60059	0	0	-0.0778072
315	0	24.7152	0	0	25.6443	7.07725	-14.9632	-0.137224	-0.0147114	0.0904229	-6.15174	-2.17E-15	-0.866402	0	0	0.0170724	-2.09521	-19.6036	-1.40848	220.403	364.658	596.509	397.343	397.343	397.343	1.99251	-90.8375	8.96887	201.239	345.891	227.396	194.289	194.289	194.289	-90.741	4.3916	-6.9944	41.0411	5.70264	-2.94096	0.118328	-0.107849	2.72956	61.5855	60.4687	2.77813	0	0	0.00514334
316	0	26.0007	0	0	27.074	7.27138	-15.5972	-0.132999	-0.0184718	0.068246	-6.82838	-1.88E-16	-1.29894	0	0	0.0150007	-2.20127	-18.9915	-1.31653	214.016	364.97	591.896	396.093	396.092	396.092	1.75711	-90.4026	9.3324	184.088	346.358	226.873	194.289	194.289	194.289	-90.2887	4.80495	-7.06737	40.7697	5.88753	-3.03428	0.0480054	-0.191418	2.79145	133.297	27.1364	6.61116	0	0	0.102375
317	0	27.0147	0	0	28.1957	7.39031	-15.9836	-0.133969	-0.0205144	0.0449475	-7.75912	-8.24E-16	-1.84017	0	0	0.0132029	-2.23108	-18.2264	-1.28834	206.642	365.44	587.663	394.998	394.998	394.998	1.59082	-89.8783	9.64601	167.233	346.851	226.271	194.289	194.289	194.289	-89.7497	5.15043	-7.14724	40.3329	5.93485	-3.02421	0.0105145	-0.256685	2.84202	187.12	-4.45857	8.75741	0	0	0.215883
318	0	27.7821	0	0	29.0293	7.44123	-16.1486	-0.138461	-0.0216943	0.0230395	-8.55563	1.16E-15	-2.48415	0	0	0.0109177	-2.19015	-17.294	-1.35378	198.258	366.009	583.82	394.12	394.12	394.12	1.5033	-89.2817	9.88932	150.575	347.353	225.609	194.289	194.289	194.289	-89.1412	5.40772	-7.22813	39.6869	5.85582	-2.88412	0.0144866	-0.304792	2.88788	216.826	-33.0396	9.33442	0	0	0.329214
319	0	28.3239	0	0	29.5975	7.43621	-16.1323	-0.145138	-0.0225525	0.0045397	-9.03636	1.64E-15	-3.19797	0	0	0.00822838	-2.09314	-16.1922	-1.51432	188.899	366.613	580.401	393.508	393.509	393.508	1.4906	-88.6189	10.0489	134.022	347.845	224.913	194.289	194.289	194.289	-88.4697	5.57005	-7.30026	38.8117	5.67192	-2.62151	0.0610821	-0.337172	2.92759	220.278	-57.2594	8.70466	0	0	0.411983
320	0	28.655	0	0	29.9214	7.38946	-15.9809	-0.152462	-0.0234967	-0.00912481	-9.1313	2.50E-15	-3.94999	0	0	0.00542357	-1.96059	-14.9303	-1.74335	178.656	367.193	577.455	393.192	393.192	393.192	1.54001	-87.8855	10.1173	117.497	348.309	224.213	194.289	194.289	194.289	-87.7309	5.64042	-7.35198	37.7108	5.40889	-2.27363	0.144005	-0.353189	2.9588	199.305	-75.727	7.34785	0	0	0.434168
321	0	28.7839	0	0	30.0171	7.31433	-15.7369	-0.159453	-0.024718	-0.01716	-8.896	4.08E-15	-4.69462	0	0	0.00282601	-1.81442	-13.5275	-1.99149	167.66	367.697	575.051	393.178	393.178	393.178	1.63457	-87.0688	10.0907	100.943	348.724	223.536	194.289	194.289	194.289	-86.9123	5.62712	-7.37102	36.4064	5.09179	-1.89863	0.250608	-0.34907	2.97599	158.969	-87.0546	5.71612	0	0	0.380686
322	0	28.7141	0	0	29.8947	7.22051	-15.4314	-0.16565	-0.0258738	-0.0197311	-8.44195	-3.20E-15	-5.32708	0	0	0.000611324	-1.67374	-12.0093	-2.19668	156.074	368.086	573.259	393.449	393.449	393.449	1.75643	-86.1522	9.96664	84.3336	349.074	222.906	194.289	194.289	194.289	-85.9968	5.53968	-7.34521	34.9333	4.74206	-1.56397	0.360632	-0.319736	2.97763	107.775	-90.0458	4.07573	0	0	0.263114
323	0	28.446	0	0	29.5589	7.11279	-15.0795	-0.170375	-0.0261791	-0.0176517	-7.80583	1.34E-15	-5.68282	0	0	-0.00119768	-1.55162	-10.4036	-2.29789	144.066	368.344	572.143	393.966	393.967	393.966	1.88892	-85.1187	9.74302	67.6666	349.343	222.34	194.289	194.289	194.289	-84.9675	5.38662	-7.26348	33.3332	4.37775	-1.33311	0.45403	-0.260896	2.96113	54.9471	-83.6756	2.47995	0	0	0.114041
324	0	27.9765	0	0	29.0087	6.99128	-14.6811	-0.172889	-0.0248795	-0.0121665	-6.95093	-1.63E-15	-5.59065	0	0	-0.00260209	-1.45364	-8.7368	-2.249	131.792	368.473	571.754	394.68	394.68	394.68	2.01801	-83.9527	9.41906	50.9624	349.525	221.849	194.289	194.289	194.289	-83.8086	5.17473	-7.1173	31.6488	4.01443	-1.25271	0.516189	-0.175214	2.92574	8.24005	-68.6133	1.05935	0	0	-0.0287807
325	0	27.2984	0	0	28.2379	6.85298	-14.2258	-0.172698	-0.0209796	-0.00481642	-5.81514	4.66E-16	-4.87183	0	0	-0.00364725	-1.37836	-7.03075	-2.02889	119.382	368.499	572.119	395.533	395.533	395.533	2.13349	-82.6397	8.9968	34.2555	349.622	221.433	194.289	194.289	194.289	-82.5053	4.90955	-6.90257	29.9187	3.66654	-1.34357	0.542281	-0.0695538	2.87374	-27.7795	-46.0523	-0.137872	0	0	-0.137408
326	0	26.3984	0	0	27.2344	6.69424	-13.7008	-0.169213	-0.0142553	0.00316403	-4.31269	-4.14E-15	-3.47848	0	0	-0.00421378	-1.31927	-5.30138	-1.64478	106.928	368.467	573.248	396.471	396.471	396.471	2.23041	-81.1644	8.4837	17.585	349.654	221.074	194.289	194.289	194.289	-81.042	4.59645	-6.62218	28.1746	3.34749	-1.59767	0.538473	0.0430366	2.80437	-53.0975	-18.7607	-0.918635	0	0	-0.206128
327	0	25.2569	0	0	25.981	6.51271	-13.0975	-0.162665	-0.00551752	0.010707	-2.46116	3.00E-15	-1.545	0	0	-0.00399598	-1.26724	-3.55876	-1.12876	94.4914	368.431	575.13	397.449	397.449	397.449	2.30977	-79.5087	7.89404	0.986258	349.658	220.735	194.289	194.289	194.289	-79.3998	4.2417	-6.28731	26.4392	3.06882	-1.98171	0.516725	0.148546	2.72085	-70.703	9.78462	-1.08216	0	0	-0.246018
328	0	23.849	0	0	24.4569	6.3084	-12.4147	-0.153844	0.00409873	0.0170367	-0.37754	2.04E-16	0.683592	0	0	-0.00254551	-1.21292	-1.80845	-0.529993	82.1115	368.45	577.739	398.431	398.431	398.431	2.37698	-77.6518	7.2489	-15.5148	349.68	220.363	194.289	194.289	194.289	-77.5574	3.8539	-5.91641	24.7266	2.83885	-2.44485	0.490317	0.232932	2.62321	-85.1762	35.9253	-0.585899	0	0	-0.276599
329	0	22.1481	0	0	22.6403	6.08379	-11.6598	-0.143409	0.0131839	0.0213795	1.78581	3.38E-15	2.8825	0	0	0.000798449	-1.14843	-0.0535759	0.0946878	69.8151	368.576	581.038	399.399	399.399	399.399	2.43914	-75.5718	6.5745	-31.9042	349.774	219.894	194.289	194.289	194.289	-75.4919	3.44501	-5.5322	23.044	2.66119	-2.92843	0.471703	0.286416	2.51283	-101.314	56.6358	0.441981	0	0	-0.317137
330	0	20.1286	0	0	20.5111	5.84324	-10.8465	-0.132132	0.0205894	0.0232852	3.82121	-3.03E-15	4.74537	0	0	0.0064228	-1.06846	1.70303	0.690271	57.6312	368.85	584.977	400.346	400.346	400.346	2.50157	-73.2475	5.89911	-48.1817	349.987	219.258	194.289	194.289	194.289	-73.1814	3.03058	-5.15713	21.3943	2.53406	-3.37579	0.47082	0.303929	2.39151	-123.483	69.7055	1.78455	0	0	-0.382472
331	0	17.7697	0	0	18.0528	5.59199	-9.99208	-0.12134	0.025398	0.022567	5.43609	-1.63E-15	6.01994	0	0	0.0137135	-0.970731	3.45677	1.21187	45.603	369.294	589.496	401.274	401.274	401.274	2.56573	-70.6595	5.25011	-64.3607	350.355	218.391	194.289	194.289	194.289	-70.6059	2.62909	-4.80965	19.7789	2.45085	-3.74104	0.496184	0.286381	2.25849	-155.362	74.1411	3.17242	0	0	-0.481636
332	0	15.0589	0	0	15.256	5.3349	-9.11297	-0.112758	0.0269554	0.0192891	6.28205	-1.40E-15	6.53058	0	0	0.0205575	-0.855622	5.19973	1.6313	33.7967	369.91	594.523	402.194	402.194	402.194	2.62813	-67.7941	4.65184	-80.4658	350.898	217.238	194.289	194.289	194.289	-67.7511	2.26093	-4.50156	18.2009	2.40122	-3.99592	0.553949	0.238352	2.11539	-199.453	69.5758	4.3834	0	0	-0.616673
333	0	11.997	0	0	12.1234	5.07503	-8.21972	-0.108229	0.0252883	0.0128523	5.99217	-1.86E-15	6.22313	0	0	0.0231718	-0.725322	6.9196	1.94121	22.3076	370.684	599.971	403.119	403.119	403.119	2.6797	-64.6466	4.12448	-96.5267	351.612	215.771	194.289	194.289	194.289	-64.6118	1.94749	-4.23611	16.6671	2.37336	-4.13406	0.644586	0.167541	1.96342	-255.13	56.5597	5.15162	0	0	-0.776603
334	0	8.60263	0	0	8.67376	4.81296	-7.31467	-0.108711	0.0208642	0.00220805	4.28387	-1.86E-15	5.13301	0	0	0.0171365	-0.582807	8.59929	2.15544	11.2608	371.582	605.737	404.059	404.059	404.059	2.70598	-61.225	3.68388	-112.572	352.476	213.997	194.289	194.289	194.289	-61.1958	1.71009	-4.00732	15.1896	2.35595	-4.17124	0.762876	0.0819384	1.80542	-318.95	35.986	5.24777	0	0	-0.939721
335	0	4.91466	0	0	4.94548	4.54705	-6.39243	-0.115546	0.0139838	-0.0138692	0.844572	-9.32E-16	3.32534	0	0	-0.00236977	-0.43085	10.2174	2.30513	0.806619	372.56	611.696	405.02	405.02	405.02	2.68832	-57.5515	3.34178	-128.623	353.448	211.963	194.289	194.289	194.289	-57.525	1.56854	-3.8002	13.7852	2.33996	-4.14132	0.898474	-0.0118895	1.64542	-385.257	8.40136	4.61223	0	0	-1.07797
336	0	0.995397	0	0	0.999903	4.27445	-5.4434	-0.130289	0.00468916	-0.0359191	-4.61614	-1.69E-15	0.895851	0	0	-0.0391618	-0.271474	11.7494	2.43117	-8.88893	373.564	617.706	406.003	406.003	406.003	2.60578	-53.6654	3.10593	-144.69	354.471	209.769	194.289	194.289	194.289	-53.6385	1.53893	-3.59222	12.4743	2.31978	-4.08823	1.04113	-0.110798	1.4879	-448.825	-26.1976	3.412	0	0	-1.16811
337	0	-3.06503	0	0	-3.07434	3.9925	-4.45853	-0.153858	-0.00652419	-0.0636107	-12.2182	6.99E-16	-1.94772	0	0	-0.0936338	-0.106031	13.1697	2.57498	-17.6567	374.534	623.609	406.999	407	407	2.43789	-49.6271	2.97906	-160.748	355.474	207.568	194.289	194.289	194.289	-49.5973	1.63019	-3.35555	11.2782	2.29302	-4.05637	1.17936	-0.210461	1.33912	-505.036	-66.7628	1.95626	0	0	-1.1943
338	0	-7.1455	0	0	-7.15844	3.70047	-3.43558	-0.185208	-0.0176362	-0.0948686	-21.6965	-9.32E-16	-4.77637	0	0	-0.159867	0.0639609	14.4534	2.76967	-25.3367	375.407	629.231	408	407.999	407.999	2.16921	-45.522	2.95577	-176.726	356.381	205.57	194.289	194.289	194.289	-45.4879	1.83846	-3.06148	10.2162	2.26052	-4.08123	1.30505	-0.305791	1.20052	-551.717	-110.141	0.618933	0	0	-1.1534
339	0	-11.0958	0	0	-11.1055	3.40166	-2.38647	-0.22116	-0.0264828	-0.126424	-32.3236	2.80E-15	-7.10092	0	0	-0.22444	0.235703	15.5784	3.03338	-31.7901	376.126	634.396	408.989	408.989	408.989	1.79635	-41.4592	3.0179	-192.483	357.133	204.015	194.289	194.289	194.289	-41.4217	2.14056	-2.68829	9.30334	2.22519	-4.18259	1.41048	-0.3893	1.07245	-587.819	-151.891	-0.105931	0	0	-1.05052
340	0	-14.7456	0	0	-14.7497	3.1047	-1.34222	-0.257087	-0.0326288	-0.154407	-42.9823	1.86E-15	-8.61088	0	0	-0.268956	0.403874	16.5267	3.3655	-36.9074	376.639	638.93	409.953	409.953	409.953	1.33303	-37.565	3.12978	-207.814	357.698	203.146	194.289	194.289	194.289	-37.5274	2.48979	-2.22884	8.54884	2.19152	-4.36049	1.4904	-0.456888	0.951354	-613.129	-188.668	0.305638	0	0	-0.897756
341	0	-17.9213	0	0	-17.9216	2.82291	-0.350439	-0.28737	-0.0369255	-0.175556	-52.2865	2.33E-15	-9.18658	0	0	-0.276344	0.560101	17.2859	3.74627	-40.6161	376.908	642.674	410.88	410.88	410.88	0.80716	-33.9698	3.23604	-222.464	358.082	203.164	194.289	194.289	194.289	-33.9376	2.81808	-1.69176	7.95479	2.16459	-4.595	1.53963	-0.50417	0.832165	-626.786	-217.45	2.11724	0	0	-0.710917
342	0	-20.4683	0	0	-20.4692	2.57211	0.532456	-0.308031	-0.0391493	-0.188263	-58.9942	7.92E-15	-8.71494	0	0	-0.239939	0.693415	17.8499	4.13943	-42.885	376.905	645.487	411.759	411.759	411.759	0.251725	-30.791	3.26596	-236.169	358.314	204.192	194.289	194.289	194.289	-30.7701	3.04527	-1.09614	7.51593	2.14927	-4.84896	1.55466	-0.527323	0.712898	-627.692	-234.64	5.10803	0	0	-0.51016
343	0	-22.2728	0	0	-22.2784	2.36889	1.24768	-0.317536	-0.0380874	-0.191519	-62.273	3.49E-15	-7.12311	0	0	-0.167159	0.791677	18.2193	4.49738	-43.7259	376.621	647.257	412.584	412.584	412.584	-0.303255	-28.1163	3.14419	-248.699	358.435	206.269	194.289	194.289	194.289	-28.1107	3.09246	-0.464835	7.21986	2.14945	-5.07351	1.53632	-0.52101	0.593645	-617.135	-235.923	8.60449	0	0	-0.319506
344	0	-23.2776	0	0	-23.2889	2.22932	1.73871	-0.316772	-0.0318744	-0.185074	-61.8682	4.37E-15	-4.3951	0	0	-0.0766795	0.843798	18.4011	4.76819	-43.192	376.061	647.902	413.35	413.35	413.35	-0.834619	-25.9912	2.80633	-259.89	358.494	209.353	194.289	194.289	194.289	-26.0013	2.89716	0.180388	7.04824	2.1674	-5.2153	1.49108	-0.482723	0.47861	-599.359	-218.264	11.6478	0	0	-0.159994
345	0	-23.4916	0	0	-23.5061	2.16812	1.95392	-0.308266	-0.0187538	-0.168772	-58.1473	-4.66E-15	-0.598152	0	0	0.00986797	0.842218	18.4075	4.90328	-41.3726	375.25	647.378	414.056	414.056	414.056	-1.32456	-24.4116	2.21506	-269.664	358.549	213.339	194.289	194.289	194.289	-24.4331	2.42677	0.819731	6.97879	2.20317	-5.22459	1.42764	-0.411146	0.374078	-580.833	-180.219	13.1237	0	0	-0.0422012
346	0	-22.9902	0	0	-23.0029	2.19758	1.85033	-0.295462	0.00201905	-0.142337	-52.0369	-9.32E-16	4.0867	0	0	0.0771585	0.784868	18.2544	4.86428	-38.3845	374.227	645.674	414.696	414.696	414.696	-1.75582	-23.3233	1.3718	-278.022	358.668	218.075	194.289	194.289	194.289	-23.3473	1.68708	1.4321	6.98837	2.25442	-5.06227	1.35638	-0.310727	0.286741	-569.138	-123.811	12.0796	0	0	0.0373981
347	0	-21.9035	0	0	-21.9104	2.32527	1.40117	-0.282248	0.029046	-0.105958	-44.8633	-6.52E-15	9.29966	0	0	0.121248	0.676159	17.9594	4.62814	-34.3606	373.048	642.811	415.264	415.264	415.264	-2.10753	-22.6309	0.319405	-285.022	358.944	223.375	194.289	194.289	194.289	-22.6461	0.72233	1.99082	7.05657	2.31659	-4.70505	1.28471	-0.190778	0.225103	-570.427	-54.8488	8.11234	0	0	0.0949486
348	0	-20.3952	0	0	-20.3964	2.55125	0.605884	-0.272779	0.0583764	-0.0614688	-38.1325	-3.73E-15	14.476	0	0	0.147795	0.52673	17.5392	4.18886	-29.4378	371.779	638.846	415.742	415.742	415.742	-2.35432	-22.2154	-0.866109	-290.741	359.485	229.02	194.289	194.289	194.289	-22.2105	-0.393999	2.46158	7.16944	2.38319	-4.14723	1.21568	-0.0656961	0.1992	-587.21	17.004	1.83379	0	0	0.152859
349	0	-18.6345	0	0	-18.6352	2.86618	-0.502779	-0.271114	0.084559	-0.0124129	-33.253	-8.39E-15	18.9387	0	0	0.165616	0.351895	17.0082	3.55605	-23.7451	370.492	633.866	416.107	416.107	416.107	-2.46898	-21.9573	-2.09253	-295.229	360.408	234.778	194.289	194.289	194.289	-21.9245	-1.57547	2.80479	7.32284	2.44681	-3.39905	1.14826	0.0486196	0.220503	-618.012	80.9482	-5.11938	0	0	0.232897
350	0	-16.7687	0	0	-16.7778	3.2516	-1.85894	-0.279816	0.102911	0.0361068	-31.19	-5.59E-15	22.1121	0	0	0.180661	0.169461	16.377	2.75076	-17.3943	369.258	627.984	416.324	416.324	416.324	-2.42743	-21.7604	-3.27078	-298.481	361.809	240.415	194.289	194.289	194.289	-21.6982	-2.7395	2.98225	7.52461	2.49999	-2.48245	1.07819	0.139915	0.299855	-657.25	128.723	-10.6421	0	0	0.351985
351	0	-14.9025	0	0	-14.929	3.68266	-3.37309	-0.298775	0.111179	0.0787122	-32.2232	0	23.6909	0	0	0.194308	-0.00254328	15.6514	1.8005	-10.4741	368.14	621.345	416.358	416.358	416.358	-2.2133	-21.5694	-4.32898	-300.41	363.743	245.727	194.289	194.289	194.289	-21.4834	-3.81881	2.96487	7.79532	2.53622	-1.42591	1.00272	0.202209	0.445956	-697.626	156.692	-12.9724	0	0	0.521946
352	0	-13.0899	0	0	-13.1398	4.13278	-4.94892	-0.324734	0.109725	0.111212	-35.88	3.73E-15	23.6695	0	0	0.20548	-0.147747	14.832	0.735274	-3.04647	367.191	614.115	416.169	416.169	416.169	-1.81981	-21.3755	-5.21832	-300.866	366.209	250.558	194.289	194.289	194.289	-21.2781	-4.76578	2.73757	8.16686	2.5507	-0.260494	0.921426	0.237557	0.661221	-732.112	166.444	-11.4664	0	0	0.749952
353	0	-11.3387	0	0	-11.413	4.57801	-6.5	-0.352586	0.100473	0.131623	-41.1514	5.59E-15	22.2502	0	0	0.21362	-0.252565	13.9147	-0.414119	4.85465	366.449	606.482	415.729	415.729	415.729	-1.25025	-21.2114	-5.91196	-299.653	369.156	254.812	194.289	194.289	194.289	-21.1194	-5.5516	2.30111	8.67978	2.54112	0.982033	0.839668	0.251624	0.941185	-756.321	162.135	-6.63526	0	0	1.03757
354	0	-9.62314	0	0	-9.71768	4.9999	-7.96067	-0.376929	0.0858719	0.139916	-46.8088	0	19.7433	0	0	0.219653	-0.306707	12.891	-1.61507	13.2232	365.934	598.65	415.022	415.022	415.022	-0.517813	-21.1371	-6.40079	-296.575	372.494	258.45	194.289	194.289	194.289	-21.0691	-6.16354	1.67142	9.37879	2.50779	2.26808	0.765502	0.252056	1.27791	-768.272	148.337	0.289896	0	0	1.37767
355	0	-7.9014	0	0	-8.00712	5.38683	-9.2909	-0.393173	0.0684119	0.137953	-51.703	-2.80E-15	16.5083	0	0	0.224863	-0.303506	11.7491	-2.8307	22.0785	365.647	590.833	414.053	414.053	414.053	0.355904	-21.2236	-6.68952	-291.466	376.11	261.483	194.289	194.289	194.289	-21.1971	-6.60303	0.876484	10.3071	2.454	3.55988	0.708653	0.245399	1.65314	-768.505	128.848	7.81422	0	0	1.75359
356	0	-6.13158	0	0	-6.23592	5.73405	-10.4758	-0.398794	0.0502097	0.12847	-55.0436	-1.05E-14	12.8903	0	0	0.229456	-0.23994	10.4756	-4.01766	31.4594	365.575	583.25	412.854	412.854	412.854	1.34362	-21.5375	-6.79358	-284.218	379.883	263.955	194.289	194.289	194.289	-21.5665	-6.88424	-0.0486228	11.5003	2.38534	4.81329	0.677953	0.237133	2.04765	-758.908	106.221	14.7397	0	0	2.13982
357	0	-4.28375	0	0	-4.372	6.0427	-11.5212	-0.393727	0.0323075	0.114611	-56.5161	-4.51E-15	9.11723	0	0	0.232038	-0.117079	9.05752	-5.12536	41.4162	365.688	576.115	411.484	411.484	411.484	2.41559	-22.1302	-6.73624	-274.796	383.704	265.929	194.289	194.289	194.289	-22.2244	-7.03174	-1.0667	12.9806	2.30938	5.97714	0.678749	0.229405	2.43712	-741.876	81.5364	20.5093	0	0	2.50509
358	0	-2.34557	0	0	-2.40206	6.31795	-12.4467	-0.379724	0.0152325	0.0992739	-56.214	-9.32E-15	5.32976	0	0	0.230556	0.0594778	7.4846	-6.09805	51.9994	365.945	569.636	410.026	410.026	410.026	3.54163	-23.0337	-6.54504	-263.232	387.475	267.479	194.289	194.289	194.289	-23.1983	-7.07635	-2.14157	14.7517	2.23465	6.99538	0.711857	0.222326	2.79831	-719.568	55.4551	25.0739	0	0	2.81785
359	0	-0.322511	0	0	-0.331365	6.5667	-13.2772	-0.35905	-0.00108811	0.0847674	-54.4307	-2.80E-15	1.58185	0	0	0.223237	0.279311	5.75175	-6.87878	63.2483	366.3	564.005	408.58	408.58	408.58	4.69211	-24.2616	-6.24732	-249.615	391.109	268.676	194.289	194.289	194.289	-24.4986	-7.04945	-3.23957	16.7967	2.1695	7.81111	0.77321	0.213905	3.11035	-693.207	28.7563	28.695	0	0	3.05062
360	0	1.76531	0	0	1.81963	6.79502	-14.0344	-0.334087	-0.0174049	0.072566	-51.5245	-5.59E-15	-2.13265	0	0	0.209393	0.527457	3.86074	-7.41351	75.1805	366.704	559.399	407.246	407.246	407.246	5.83736	-25.8131	-5.86626	-234.078	394.53	269.579	194.289	194.289	194.289	-26.1216	-6.97753	-4.32916	19.0781	2.12083	8.3708	0.854323	0.200301	3.35739	-663.194	2.31257	31.9442	0	0	3.18424
361	0	3.88776	0	0	4.02006	7.00564	-14.7283	-0.306702	-0.0342113	0.0629436	-47.7846	-7.45E-15	-5.7442	0	0	0.189553	0.785376	1.82101	-7.65388	87.7849	367.115	555.971	406.112	406.112	406.112	6.94561	-27.6777	-5.41845	-216.774	397.662	270.233	194.289	194.289	194.289	-28.0552	-6.87803	-5.37885	21.5433	2.09305	8.62711	0.94228	0.175302	3.52891	-628.217	-22.7419	35.3498	0	0	3.20546
362	0	6.00904	0	0	6.23231	7.19665	-15.3536	-0.276706	-0.0497692	0.0555838	-43.2619	-5.59E-15	-8.89242	0	0	0.164868	1.03243	-0.350285	-7.56006	101.016	367.499	553.854	405.237	405.237	405.237	7.98206	-29.8396	-4.91445	-197.871	400.427	270.661	194.289	194.289	194.289	-30.2811	-6.75851	-6.35626	24.1305	2.08717	8.54166	1.01661	0.136631	3.62195	-584.315	-43.3319	38.632	0	0	3.10037
363	0	8.08807	0	0	8.41186	7.36277	-15.8943	-0.244361	-0.062088	0.0494691	-38.0628	3.73E-15	-11.1582	0	0	0.137334	1.24758	-2.62863	-7.10634	114.788	367.835	553.15	404.644	404.644	404.644	8.91358	-32.2753	-4.36211	-177.548	402.754	270.866	194.289	194.289	194.289	-32.7737	-6.61995	-7.23223	26.7761	2.10083	8.09069	1.05302	0.0837649	3.63779	-526.322	-56.8283	41.363	0	0	2.85425
364	0	10.0788	0	0	10.5073	7.49793	-16.332	-0.211041	-0.0693724	0.0441375	-32.477	-1.86E-15	-12.1788	0	0	0.10956	1.41167	-4.98277	-6.29026	128.966	368.114	553.928	404.318	404.318	404.318	9.7148	-34.9521	-3.77003	-155.991	404.596	270.836	194.289	194.289	194.289	-35.4985	-6.46118	-7.98609	29.421	2.12856	7.27388	1.02957	0.0213867	3.58378	-450.308	-61.2605	43.0359	0	0	2.463
365	0	11.9323	0	0	12.463	7.59777	-16.654	-0.179488	-0.0704147	0.0395076	-27.0264	5.59E-15	-11.7618	0	0	0.084352	1.5105	-7.37552	-5.14243	143.364	368.343	556.214	404.207	404.207	404.207	10.3738	-37.8289	-3.149	-133.392	405.937	270.549	194.289	194.289	194.289	-38.4131	-6.2825	-8.61025	32.0141	2.16308	6.12391	0.933478	-0.0451939	3.46926	-355.224	-57.108	43.3547	0	0	1.94199
366	0	13.6023	0	0	14.2256	7.66133	-16.8584	-0.153618	-0.0653367	0.0361788	-22.4046	-1.86E-15	-10.0112	0	0	0.0639907	1.53817	-9.76479	-3.73275	157.743	368.532	559.98	404.238	404.238	404.238	10.8956	-40.8594	-2.51102	-109.933	406.797	269.982	194.289	194.289	194.289	-41.4718	-6.08778	-9.11283	34.5133	2.19667	4.71249	0.770564	-0.108394	3.30547	-245.281	-47.0279	42.3947	0	0	1.33959
367	0	15.0521	0	0	15.7533	7.69105	-16.9538	-0.137708	-0.055221	0.0343517	-19.2898	1.86E-15	-7.28539	0	0	0.0494675	1.49939	-12.1053	-2.1675	171.822	368.696	565.138	404.326	404.326	404.326	11.3022	-44.0012	-1.8668	-85.7663	407.234	269.118	194.289	194.289	194.289	-44.6343	-5.88498	-9.5165	36.8837	2.22317	3.14751	0.565427	-0.160008	3.10757	-129.111	-34.887	40.3696	0	0	0.728786
368	0	16.2634	0	0	17.0246	7.69189	-16.9565	-0.134172	-0.0422123	0.0341131	-18.012	9.32E-16	-4.15624	0	0	0.0398622	1.40957	-14.3509	-0.575745	185.304	368.836	571.537	404.395	404.395	404.395	11.6275	-47.2251	-1.223	-60.9959	407.327	267.969	194.289	194.289	194.289	-47.8746	-5.68512	-9.85384	39.0951	2.23971	1.55956	0.349182	-0.195619	2.88757	-17.064	-25.1089	37.6408	0	0	0.185858
369	0	17.2393	0	0	18.0421	7.66961	-16.885	-0.142149	-0.029306	0.0349556	-18.3524	3.73E-15	-1.31303	0	0	0.0330006	1.29214	-16.4577	0.911009	197.902	368.941	578.973	404.376	404.376	404.376	11.9097	-50.5198	-0.58093	-35.674	407.17	266.582	194.289	194.289	194.289	-51.1852	-5.50039	-10.1602	41.1202	2.24758	0.0816929	0.153158	-0.212417	2.65983	81.173	-20.7526	34.6513	0	0	-0.229087
370	0	17.9987	0	0	18.826	7.6292	-16.7551	-0.158273	-0.0194891	0.0366606	-19.6463	-3.96E-15	0.61052	0	0	0.0268778	1.17387	-18.3867	2.17979	209.369	368.988	587.204	404.224	404.224	404.224	12.1822	-53.888	0.0623303	-9.81105	406.842	265.042	194.289	194.289	194.289	-54.5726	-5.34181	-10.4654	42.9345	2.25225	-1.17206	-0.00306816	-0.212591	2.43379	158.948	-23.3707	31.8992	0	0	-0.487738
371	0	18.5653	0	0	19.4018	7.57346	-16.5757	-0.178799	-0.0150383	0.0390303	-21.0949	-6.52E-15	1.17634	0	0	0.0205192	1.07931	-20.1061	3.15104	219.517	368.945	595.971	403.91	403.91	403.91	12.4656	-57.3365	0.710941	16.6041	406.4	263.458	194.289	194.289	194.289	-58.0462	-5.21701	-10.7872	44.5179	2.26203	-2.12203	-0.106882	-0.198383	2.21861	212.194	-32.3952	29.9316	0	0	-0.591797
372	0	18.9566	0	0	19.7877	7.50236	-16.3463	-0.200466	-0.0169934	0.0420908	-21.994	-2.80E-15	0.217347	0	0	0.0138823	1.02606	-21.5925	3.78554	228.224	368.785	605.016	403.424	403.424	403.424	12.7634	-60.8661	1.36701	43.5865	405.861	261.948	194.289	194.289	194.289	-61.6076	-5.12835	-11.127	45.8559	2.28674	-2.73044	-0.15866	-0.175552	2.02039	240.768	-46.311	29.0874	0	0	-0.572178
373	0	19.1747	0	0	19.9855	7.41283	-16.0566	-0.220125	-0.0248268	0.045507	-21.8209	-2.33E-15	-2.14595	0	0	0.00760678	1.02214	-22.8312	4.08295	235.434	368.489	614.102	402.774	402.774	402.774	13.0607	-64.4626	2.02749	71.1435	405.203	260.62	194.289	194.289	194.289	-65.2419	-5.07183	-11.47	46.9413	2.33594	-3.00022	-0.166187	-0.148129	1.84183	247.759	-62.499	29.2823	0	0	-0.474736
374	0	19.2016	0	0	19.9755	7.29918	-15.6877	-0.235742	-0.0364855	0.04837	-20.4078	-1.86E-15	-5.55356	0	0	0.00307878	1.06559	-23.8164	4.07507	241.154	368.049	623.018	401.984	401.984	401.984	13.3277	-68.0921	2.6821	99.2683	404.367	259.557	194.289	194.289	194.289	-68.9114	-5.03689	-11.7877	47.7754	2.4176	-2.96831	-0.139855	-0.120115	1.68512	238.242	-78.2492	29.9283	0	0	-0.344325
375	0	18.9999	0	0	19.718	7.15409	-15.2146	-0.248021	-0.0502618	0.0483903	-18.1107	2.33E-15	-9.63132	0	0	0.00230019	1.14586	-24.5508	3.81738	245.442	367.471	631.588	401.093	401.093	401.093	13.5243	-71.6996	3.31318	127.937	403.27	258.81	194.289	194.289	194.289	-72.556	-5.00691	-12.0433	48.3687	2.53696	-2.6966	-0.091521	-0.0950401	1.55136	218.961	-91.9483	30.5147	0	0	-0.215219
376	0	18.5209	0	0	19.1634	6.96916	-14.6084	-0.258574	-0.0645593	0.0417149	-15.561	1.86E-15	-13.9607	0	0	0.00690113	1.24658	-25.0453	3.37994	248.401	366.769	639.667	400.152	400.152	400.152	13.6043	-75.217	3.89725	157.105	401.814	258.406	194.289	194.289	194.289	-76.0996	-4.95905	-12.1959	48.7398	2.69607	-2.26208	-0.0368711	-0.0786895	1.44171	199.004	-103.641	30.6284	0	0	-0.107002
377	0	17.7183	0	0	18.2663	6.73561	-13.8379	-0.269655	-0.0774341	0.0230496	-13.5222	-4.66E-15	-18	0	0	0.0165382	1.34914	-25.3185	2.83856	250.171	365.965	647.144	399.224	399.224	399.224	13.5169	-78.5724	4.40729	186.703	399.891	258.365	194.289	194.289	194.289	-79.4614	-4.86463	-12.2028	48.9155	2.8927	-1.74656	0.0100824	-0.0726257	1.35718	188.444	-113.427	29.8466	0	0	-0.0224868
378	0	16.5633	0	0	17.0032	6.44542	-12.873	-0.282967	-0.086529	-0.013508	-12.6211	4.66E-15	-21.0655	0	0	0.0275646	1.43597	-25.3955	2.2675	250.924	365.084	653.935	398.377	398.377	398.377	13.2095	-81.7036	4.81567	216.615	397.386	258.717	194.289	194.289	194.289	-82.5699	-4.69093	-12.022	48.9281	3.12039	-1.22836	0.0324699	-0.0785791	1.29667	198.696	-122.077	27.8956	0	0	0.0481367
379	0	15.0605	0	0	15.3874	6.09323	-11.6916	-0.297604	-0.0887816	-0.0724416	-12.9833	-3.96E-15	-22.345	0	0	0.0336357	1.49335	-25.307	1.73335	250.856	364.152	659.981	397.681	397.681	397.681	12.6325	-84.5695	5.09712	246.645	394.188	259.519	194.289	194.289	194.289	-85.3766	-4.40566	-11.616	48.8134	3.36827	-0.774989	0.0159038	-0.0932593	1.25522	239.762	-129.303	24.5213	0	0	0.119772
380	0	13.2555	0	0	13.4762	5.67915	-10.289	-0.31007	-0.0814639	-0.154986	-14.1196	-4.54E-15	-21.1225	0	0	0.02883	1.51293	-25.0874	1.29054	250.179	363.193	665.245	397.199	397.199	397.199	11.7515	-87.1538	5.23322	276.486	390.208	260.85	194.289	194.289	194.289	-87.8634	-3.98409	-10.9605	48.6085	3.62175	-0.438247	-0.0525619	-0.112117	1.22239	318.833	-134.34	19.6635	0	0	0.202468
381	0	11.2352	0	0	11.3674	5.21142	-8.68908	-0.315114	-0.0638175	-0.258164	-14.9776	-6.21E-15	-17.0944	0	0	0.0120233	1.49208	-24.7739	0.978314	249.112	362.227	669.709	396.98	396.98	396.98	10.5609	-89.4618	5.21798	305.702	385.41	262.781	194.289	194.289	194.289	-90.0423	-3.41685	-10.0556	48.3495	3.86419	-0.251777	-0.177343	-0.129082	1.1846	437.525	-135.89	13.4607	0	0	0.293853
382	0	9.11691	0	0	9.18493	4.70728	-6.94859	-0.305906	-0.0376183	-0.374668	-14.0656	9.32E-16	-10.5368	0	0	-0.0105438	1.4329	-24.4039	0.819783	247.873	361.27	673.375	397.051	397.051	397.051	9.09555	-91.511	5.06322	333.733	379.833	265.34	194.289	194.289	194.289	-91.9452	-2.71444	-8.93504	48.0703	4.07895	-0.231608	-0.351331	-0.137811	1.12655	590.724	-132.448	6.13143	0	0	0.378181
383	0	7.02752	0	0	7.05618	4.1913	-5.15329	-0.2755	-0.00720735	-0.494326	-9.87762	-5.15E-15	-2.32692	0	0	-0.0276552	1.34002	-24.0129	0.823156	246.662	360.33	676.257	397.414	397.414	397.414	7.43185	-93.3159	4.80132	359.94	373.604	268.454	194.289	194.289	194.289	-93.6062	-1.90582	-7.66801	47.7997	4.25194	-0.379527	-0.559627	-0.135451	1.03356	768.148	-123.622	-2.09246	0	0	0.434548
384	0	5.07343	0	0	5.08242	3.69159	-3.40442	-0.219456	0.0222994	-0.606528	-1.54025	-4.08E-15	6.32718	0	0	-0.0297551	1.21832	-23.632	0.983198	245.653	359.406	678.379	398.043	398.043	398.043	5.67651	-94.8696	4.48436	383.67	366.924	271.902	194.289	194.289	194.289	-95.0367	-1.03093	-6.3517	47.5589	4.37365	-0.686129	-0.785976	-0.122974	0.899363	957.076	-110.043	-11.17	0	0	0.44923
385	0	3.31134	0	0	3.31297	3.23531	-1.80168	-0.139437	0.0465129	-0.702711	10.473	5.36E-15	14.1947	0	0	-0.0139636	1.07164	-23.2849	1.28184	244.978	358.484	679.77	398.886	398.886	398.886	3.9466	-96.1284	4.17907	404.333	360.031	275.286	194.289	194.289	194.289	-96.2042	-0.130248	-5.095	47.3588	4.44088	-1.13167	-1.01858	-0.106764	0.728088	1144.94	-93.7996	-21.1805	0	0	0.426576
386	0	1.73504	0	0	1.7351	2.84477	-0.427409	-0.0462501	0.0634744	-0.777693	23.9161	-4.66E-16	20.3564	0	0	0.0153893	0.902768	-22.9864	1.6879	244.721	357.544	680.456	399.87	399.87	399.87	2.34749	-97.0084	3.95745	421.457	353.159	278.053	194.289	194.289	194.289	-97.0269	0.763864	-3.9986	47.198	4.45673	-1.68395	-1.24711	-0.09042	0.5387	1319.16	-76.1187	-32.1845	0	0	0.392234
387	0	0.290026	0	0	0.290057	2.53468	0.664202	0.0414601	0.0738115	-0.829854	35.1489	-3.26E-15	24.3354	0	0	0.0487987	0.713953	-22.7409	2.15796	244.903	356.555	680.45	400.915	400.915	400.915	0.957212	-97.4047	3.88444	434.708	346.491	279.583	194.289	194.289	194.289	-97.3943	1.63085	-3.13764	47.0625	4.43054	-2.29721	-1.46144	-0.073232	0.361185	1467.53	-57.2783	-43.8742	0	0	0.389772
388	0	-1.08602	0	0	-1.08636	2.31142	1.4499	0.101704	0.0792405	-0.859711	40.1815	-9.32E-16	26.0059	0	0	0.0722408	0.507381	-22.5439	2.63956	245.494	355.481	679.752	401.938	401.938	401.938	-0.178124	-97.2305	4.00449	443.882	340.146	279.329	194.289	194.289	194.289	-97.21	2.4599	-2.55244	46.9271	4.37666	-2.9145	-1.65042	-0.0504935	0.229368	1578.21	-37.2914	-55.4226	0	0	0.466223
389	0	-2.41122	0	0	-2.41259	2.17427	1.93228	0.116783	0.0830436	-0.867889	36.1686	2.80E-15	25.691	0	0	0.0710757	0.285473	-22.3827	3.07591	246.409	354.288	678.346	402.865	402.865	402.865	-1.03951	-96.4657	4.33064	448.865	334.178	276.979	194.289	194.289	194.289	-96.4442	3.24339	-2.24819	46.7593	4.31273	-3.47331	-1.80319	-0.0141948	0.17359	1640.42	-14.9466	-65.5771	0	0	0.650153
390	0	-3.61936	0	0	-3.62185	2.11903	2.12651	0.0795158	0.0888067	-0.852373	22.5954	2.80E-15	24.0577	0	0	0.0433796	0.050843	-22.24	3.41156	247.53	352.944	676.207	403.638	403.638	403.638	-1.62276	-95.1931	4.8406	449.617	328.608	272.569	194.289	194.289	194.289	-95.1716	3.96723	-2.20445	46.5252	4.25842	-3.91329	-1.90075	0.0429621	0.208449	1641.97	11.6328	-72.8216	0	0	0.928376
391	0	-4.55089	0	0	-4.55381	2.14169	2.04685	-0.00317508	0.0984613	-0.809751	1.78124	1.16E-15	21.8176	0	0	0.0128734	-0.194124	-22.0977	3.59834	248.717	351.431	673.308	404.219	404.219	404.219	-1.92668	-93.6048	5.48166	446.194	323.461	266.512	194.289	194.289	194.289	-93.5789	4.60288	-2.3893	46.1967	4.23311	-4.18513	-1.91927	0.124364	0.330982	1573.11	44.0057	-76.0008	0	0	1.2349
392	0	-4.98428	0	0	-4.98648	2.24058	1.69908	-0.111057	0.111122	-0.737987	-21.5873	1.40E-15	19.3809	0	0	0.020347	-0.448153	-21.9404	3.60205	249.83	349.745	669.632	404.586	404.586	404.586	-1.94965	-91.9688	6.18206	438.802	318.793	259.516	194.289	194.289	194.289	-91.9315	5.10668	-2.76961	45.7572	4.25458	-4.25902	-1.84249	0.224292	0.520598	1432.53	82.1972	-75.0563	0	0	1.46764
393	0	-4.70173	0	0	-4.70257	2.41619	1.08124	-0.216553	0.12326	-0.639203	-41.9079	7.54E-15	16.7048	0	0	0.0898566	-0.711367	-21.7584	3.4078	250.746	347.9	665.193	404.735	404.734	404.735	-1.69765	-90.563	6.86617	427.821	314.687	252.405	194.289	194.289	194.289	-90.5074	5.43065	-3.31202	45.2061	4.3366	-4.12911	-1.66919	0.332359	0.746913	1231.1	124.57	-71.2038	0	0	1.53246
394	0	-3.56601	0	0	-3.56604	2.66914	0.190901	-0.295133	0.129333	-0.519467	-54.6614	-3.49E-15	13.4217	0	0	0.199447	-0.985314	-21.549	3.024	251.367	345.931	660.039	404.666	404.666	404.666	-1.19994	-89.5983	7.47089	413.793	311.219	245.908	194.289	194.289	194.289	-89.5211	5.54325	-3.97533	44.5588	4.48741	-3.81494	-1.40899	0.434977	0.985606	987.349	167.449	-66.148	0	0	1.3855
395	0	-1.57576	0	0	-1.57598	2.99678	-0.962452	-0.335467	0.125026	-0.387251	-58.072	-9.17E-15	9.36256	0	0	0.292623	-1.27238	-21.3162	2.48428	251.634	343.891	654.26	404.387	404.387	404.387	-0.524697	-89.1628	7.95787	397.346	308.416	240.497	194.289	194.289	194.289	-89.0666	5.4514	-4.69996	43.8451	4.70806	-3.3603	-1.08548	0.519519	1.22363	723.356	206.479	-61	0	0	1.05272
396	0	1.1305	0	0	1.13146	3.39067	-2.34784	-0.344024	0.113097	-0.252972	-53.6513	2.18E-15	5.24262	0	0	0.325776	-1.57485	-21.0689	1.84574	251.518	341.855	647.988	403.9	403.9	403.9	0.220345	-89.2146	8.31843	379.133	306.225	236.338	194.289	194.289	194.289	-89.1075	5.2101	-5.40834	43.1051	4.99182	-2.82856	-0.726404	0.580046	1.46645	460.387	241.044	-56.1487	0	0	0.615058
397	0	4.32584	0	0	4.33597	3.83752	-3.91597	-0.332027	0.100394	-0.128405	-44.4071	-7.37E-15	2.22306	0	0	0.295791	-1.89381	-20.8182	1.18429	251.019	339.906	641.382	403.211	403.211	403.211	0.913287	-89.6243	8.57432	359.776	304.556	233.363	194.289	194.289	194.289	-89.5155	4.9105	-6.02707	42.3838	5.32447	-2.29624	-0.372805	0.615258	1.71896	222.869	271.796	-51.8034	0	0	0.185275
398	0	7.76067	0	0	7.79822	4.32188	-5.60878	-0.305744	0.0869016	-0.0227925	-33.0913	-6.77E-15	0.544504	0	0	0.225689	-2.22801	-20.574	0.584631	250.149	338.134	634.625	402.323	402.323	402.323	1.45371	-90.2287	8.77191	339.825	303.331	231.378	194.289	194.289	194.289	-90.124	4.65324	-6.51336	41.7252	5.6856	-1.84292	-0.061923	0.620923	1.97659	31.1224	293.477	-47.5339	0	0	-0.137354
399	0	11.2043	0	0	11.2985	4.82505	-7.35653	-0.271751	0.0708283	0.059428	-22.0785	6.32E-15	-0.103165	0	0	0.146298	-2.57291	-20.3411	0.125483	248.914	336.621	627.898	401.247	401.247	401.247	1.7794	-90.8673	8.96389	319.736	302.493	230.131	194.289	194.289	194.289	-90.7664	4.52282	-6.85741	41.1652	6.05151	-1.53839	0.175214	0.591756	2.22728	-102.462	299.975	-42.5009	0	0	-0.30485
400	0	14.4679	0	0	14.6554	5.32393	-9.07533	-0.237223	0.0541327	0.1162	-13.0881	5.78E-15	0.0231977	0	0	0.0816405	-2.91933	-20.1157	-0.139248	247.293	335.44	621.363	400.003	400.003	400.003	1.87127	-91.4056	9.19016	299.863	301.997	229.369	194.289	194.289	194.289	-91.3031	4.56811	-7.07237	40.724	6.39752	-1.42582	0.31644	0.529532	2.45856	-171.389	290.155	-36.3928	0	0	-0.329207
401	0	17.4174	0	0	17.7344	5.7935	-10.6777	-0.205692	0.0370028	0.147552	-6.77768	-4.62E-15	0.367544	0	0	0.0392849	-3.25238	-19.8832	-0.197133	245.218	334.641	615.153	398.623	398.623	398.623	1.75479	-91.7514	9.46905	280.453	301.802	228.878	194.289	194.289	194.289	-91.6406	4.79292	-7.18666	40.3999	6.70083	-1.50648	0.357452	0.434851	2.65637	-177.273	262.879	-28.8932	0	0	-0.263012
402	0	19.9727	0	0	20.4454	6.21017	-12.0851	-0.179326	0.0211394	0.155265	-3.16493	1.18E-15	0.625448	0	0	0.0172736	-3.5522	-19.6188	-0.0831362	242.576	334.252	609.354	397.155	397.155	397.155	1.48937	-91.8575	9.79572	261.646	301.873	228.496	194.289	194.289	194.289	-91.7328	5.16091	-7.2337	40.1651	6.94269	-1.7348	0.310358	0.312318	2.81052	-129.364	220.47	-20.2401	0	0	-0.165324
403	0	22.1002	0	0	22.7369	6.55561	-13.2403	-0.159559	0.00731915	0.143448	-1.88357	9.14E-16	0.594115	0	0	0.00909431	-3.7968	-19.2898	0.128669	239.216	334.267	604.01	395.656	395.656	395.656	1.15122	-91.7154	10.1477	243.479	302.169	228.115	194.289	194.289	194.289	-91.574	5.61048	-7.24461	39.9683	7.10999	-2.02767	0.207339	0.169124	2.91792	-45.4359	166.684	-11.008	0	0	-0.0693323
404	0	23.8035	0	0	24.5926	6.81925	-14.1145	-0.146181	-0.00414117	0.117791	-2.26465	2.70E-15	0.214082	0	0	0.00768495	-3.96681	-18.8602	0.345871	234.983	334.645	599.128	394.196	394.196	394.196	0.813414	-91.3454	10.4936	225.904	302.648	227.672	194.289	194.289	194.289	-91.1873	6.07409	-7.24264	39.74	7.19645	-2.28625	0.0844876	0.0140131	2.97972	53.8582	106.328	-2.1705	0	0	0.0274771
405	0	25.112	0	0	26.0251	6.99921	-14.7072	-0.138885	-0.0130592	0.0848339	-3.6519	1.01E-15	-0.442926	0	0	0.00833307	-4.05009	-18.2959	0.481945	229.743	335.318	594.695	392.85	392.85	392.85	0.530471	-90.784	10.8021	208.816	303.263	227.139	194.289	194.289	194.289	-90.6109	6.49476	-7.24094	39.4041	7.20201	-2.42094	-0.0227285	-0.141646	3.00498	147.97	44.4636	5.30142	0	0	0.144676
406	0	26.0698	0	0	27.0689	7.10176	-15.0434	-0.136726	-0.0204776	0.0504993	-5.44627	-4.71E-16	-1.35649	0	0	0.00848199	-4.04529	-17.5689	0.476806	223.408	336.194	590.691	391.692	391.692	391.692	0.332627	-90.0724	11.0496	192.075	303.965	226.515	194.289	194.289	194.289	-89.8868	6.83523	-7.24411	38.8902	7.13243	-2.37255	-0.0879136	-0.287503	3.00445	220.565	-15.0713	10.8938	0	0	0.29062
407	0	26.7258	0	0	27.7716	7.1391	-15.1656	-0.138333	-0.0267542	0.0192793	-7.1755	-2.64E-15	-2.4196	0	0	0.00747922	-3.96302	-16.6614	0.30972	215.953	337.171	587.106	390.792	390.792	390.792	0.226808	-89.2477	11.2219	175.54	304.704	225.82	194.289	194.289	194.289	-89.0521	7.07922	-7.24982	38.1446	6.99798	-2.12503	-0.0985262	-0.412448	2.98903	261.985	-68.8045	14.5163	0	0	0.445384
408	0	27.1257	0	0	28.1841	7.12672	-15.1251	-0.142672	-0.0325349	-0.00582932	-8.57991	3.35E-16	-3.56947	0	0	0.00559815	-3.82457	-15.5681	0.00271477	207.423	338.148	583.95	390.206	390.206	390.206	0.203676	-88.3369	11.3137	159.082	305.43	225.082	194.289	194.289	194.289	-88.134	7.22664	-7.25144	37.1396	6.81246	-1.70837	-0.0537539	-0.50644	2.96641	268.882	-114.095	16.5065	0	0	0.564566
409	0	27.3081	0	0	28.3527	7.08015	-14.9727	-0.148316	-0.0376546	-0.0231218	-9.50327	2.91E-15	-4.68774	0	0	0.00328198	-3.65821	-14.2977	-0.384664	197.922	339.034	581.254	389.97	389.97	389.97	0.244921	-87.3556	11.3243	142.604	306.098	224.336	194.289	194.289	194.289	-87.148	7.2866	-7.23932	35.8768	6.59259	-1.19209	0.034925	-0.560646	2.94	244.267	-148.483	17.2618	0	0	0.60291
410	0	27.3016	0	0	28.3141	7.01221	-14.7498	-0.154262	-0.0415166	-0.0320979	-9.91751	-1.86E-15	-5.63097	0	0	0.000881566	-3.49363	-12.871	-0.769037	187.607	339.755	579.068	390.094	390.094	390.094	0.330048	-86.3086	11.254	126.042	306.666	223.617	194.289	194.289	194.289	-86.099	7.27066	-7.20248	34.3849	6.357	-0.670048	0.146249	-0.568938	2.90863	196.412	-169.666	17.0204	0	0	0.541123
411	0	27.1248	0	0	28.0925	6.93132	-14.4839	-0.159902	-0.0431658	-0.0336236	-9.86243	1.05E-15	-6.23198	0	0	-0.00142266	-3.35583	-11.3174	-1.0626	176.66	340.26	577.448	390.56	390.56	390.56	0.440955	-85.1923	11.1019	109.371	307.105	222.955	194.289	194.289	194.289	-84.9835	7.1885	-7.13024	32.7124	6.12462	-0.239225	0.255231	-0.52961	2.87237	137.09	-175.864	15.8245	0	0	0.398917
412	0	26.7856	0	0	27.6992	6.84116	-14.1868	-0.164447	-0.0418795	-0.0293033	-9.34429	2.91E-15	-6.35316	0	0	-0.00349818	-3.26037	-9.6695	-1.19334	165.264	340.53	576.451	391.322	391.322	391.322	0.563832	-83.9968	10.8665	92.5996	307.401	222.373	194.289	194.289	194.289	-83.7917	7.04643	-7.01365	30.918	5.91234	0.0216843	0.340772	-0.445703	2.83003	77.8866	-166.16	13.6685	0	0	0.221896
413	0	26.2819	0	0	27.1331	6.7413	-13.8567	-0.167106	-0.0372563	-0.0210139	-8.34229	1.75E-15	-5.90365	0	0	-0.00516284	-3.21148	-7.95837	-1.12031	153.581	340.577	576.12	392.314	392.314	392.314	0.688862	-82.7076	10.5461	75.759	307.559	221.882	194.289	194.289	194.289	-82.5094	6.84817	-6.84623	29.0605	5.73274	0.0680361	0.39227	-0.326592	2.78212	27.2071	-141.407	10.7034	0	0	0.0560712
414	0	25.6009	0	0	26.3815	6.62855	-13.4828	-0.166895	-0.0288849	-0.0106725	-6.80752	-2.33E-16	-4.82062	0	0	-0.00615039	-3.20306	-6.2093	-0.840071	141.739	340.445	576.482	393.458	393.458	393.458	0.809766	-81.3062	10.1408	58.8956	307.601	221.474	194.289	194.289	194.289	-81.1175	6.59627	-6.62488	27.1905	5.59239	-0.104668	0.408642	-0.186303	2.72694	-10.597	-104.011	7.16978	0	0	-0.0690967
415	0	24.7197	0	0	25.4211	6.49891	-13.0515	-0.163034	-0.0176406	0.000162905	-4.73257	3.79E-15	-3.21497	0	0	-0.00595643	-3.22183	-4.44024	-0.384182	129.827	340.206	577.553	394.676	394.676	394.676	0.924019	-79.7686	9.65481	42.0584	307.568	221.123	194.289	194.289	194.289	-79.5923	6.29355	-6.35149	25.3456	5.49106	-0.464008	0.399402	-0.0429863	2.66492	-36.2132	-58.9828	3.64	0	0	-0.149938
416	0	23.6061	0	0	24.2206	6.34915	-12.5512	-0.155595	-0.00498645	0.010079	-2.24292	-3.99E-15	-1.31071	0	0	-0.00397647	-3.25132	-2.66197	0.189779	117.897	339.947	579.327	395.902	395.902	395.902	1.03219	-78.0664	9.09721	25.2907	307.518	220.777	194.289	194.289	194.289	-77.9045	5.94447	-6.03325	23.5484	5.42219	-0.950565	0.375914	0.0860699	2.59507	-52.7906	-12.0333	0.57468	0	0	-0.196451
417	0	22.2219	0	0	22.7437	6.17759	-11.9755	-0.145995	0.00712066	0.0178827	0.355838	1.56E-15	0.577101	0	0	0.000164948	-3.27543	-0.879705	0.809575	105.977	339.757	581.791	397.087	397.087	397.087	1.1351	-76.1675	8.48206	8.62302	307.51	220.368	194.289	194.289	194.289	-76.0214	5.55665	-5.68061	21.8074	5.37451	-1.49012	0.349676	0.187076	2.51841	-64.9145	31.0614	-1.67359	0	0	-0.225115
418	0	20.5285	0	0	20.955	5.98442	-11.3244	-0.135897	0.0169831	0.0229557	2.71704	-1.11E-15	2.1477	0	0	0.00639186	-3.28111	0.904636	1.3994	94.0848	339.717	584.915	398.206	398.206	398.206	1.23068	-74.0408	7.82762	-7.92851	307.599	219.819	194.289	194.289	194.289	-73.9111	5.14239	-5.30457	20.1202	5.33391	-2.00537	0.331212	0.251399	2.43488	-77.9253	65.7074	-2.98098	0	0	-0.254669
419	0	18.4931	0	0	18.8263	5.7715	-10.603	-0.127177	0.0236139	0.0247543	4.49853	-2.33E-15	3.19681	0	0	0.0137424	-3.26013	2.68985	1.89007	82.237	339.887	588.662	399.254	399.254	399.254	1.31149	-71.6606	7.15508	-24.3617	307.827	219.056	194.289	194.289	194.289	-71.5472	4.71886	-4.91373	18.4784	5.28563	-2.4265	0.330604	0.277062	2.34396	-96.9046	89.3251	-3.45842	0	0	-0.302432
420	0	16.0946	0	0	16.3406	5.54173	-9.82061	-0.120858	0.0266307	0.0230462	5.48949	-1.86E-15	3.63268	0	0	0.0206244	-3.20957	4.47303	2.22843	70.4672	340.305	592.982	400.247	400.247	400.247	1.36451	-69.0106	6.48663	-40.6855	308.215	218.026	194.289	194.289	194.289	-68.9125	4.30682	-4.51223	16.872	5.2163	-2.70088	0.358262	0.267572	2.24486	-126.55	101.26	-3.34993	0	0	-0.384046
421	0	13.3267	0	0	13.4955	5.29811	-8.98676	-0.117075	0.0267836	0.0179116	5.60009	-1.40E-15	3.5315	0	0	0.0249002	-3.13119	6.24754	2.38566	58.8379	340.985	597.812	401.21	401.21	401.21	1.37233	-66.085	5.84301	-56.9169	308.763	216.701	194.289	194.289	194.289	-66.001	3.92794	-4.09843	15.2941	5.11518	-2.80122	0.421735	0.231271	2.13488	-170.108	102.461	-2.92109	0	0	-0.509106
422	0	10.1987	0	0	10.3028	5.04306	-8.10953	-0.11587	0.0243421	0.00949171	4.73874	2.33E-15	2.94879	0	0	0.0240132	-3.03001	8.00139	2.36222	47.4484	341.913	603.073	402.174	402.174	402.174	1.31706	-62.8873	5.24236	-73.0788	309.456	215.078	194.289	194.289	194.289	-62.816	3.60166	-3.66641	13.7447	4.97559	-2.73037	0.52525	0.17472	2.01306	-228.786	93.0743	-2.2369	0	0	-0.678462
423	0	6.73533	0	0	6.78901	4.77786	-7.19316	-0.118315	0.0195488	-0.0025742	2.66498	3.49E-16	1.93134	0	0	0.0142294	-2.91218	9.71669	2.1883	36.4385	343.059	608.669	403.165	403.165	403.165	1.18317	-59.4298	4.70006	-89.1958	310.266	213.183	194.289	194.289	194.289	-59.3697	3.34338	-3.2079	12.2317	4.79554	-2.52136	0.664534	0.106242	1.87816	-300.072	73.9762	-1.44638	0	0	-0.87687
424	0	2.97987	0	0	2.99762	4.50237	-6.23713	-0.126426	0.0124913	-0.0196025	-0.99491	1.11E-15	0.491562	0	0	-0.00904895	-2.78319	11.3699	1.91799	25.9816	344.373	614.476	404.203	404.203	404.203	0.958324	-55.7346	4.22948	-105.288	311.157	211.078	194.289	194.289	194.289	-55.685	3.16452	-2.71338	10.772	4.57806	-2.23111	0.82701	0.030907	1.73518	-377.411	45.6683	-0.729559	0	0	-1.07266
425	0	-1.00101	0	0	-1.00521	4.21565	-5.23827	-0.141921	0.00290475	-0.0421702	-6.56008	-5.82E-16	-1.39376	0	0	-0.0490702	-2.64664	12.9335	1.61839	16.2719	345.794	620.353	405.291	405.291	405.291	0.633007	-51.8398	3.84203	-121.358	312.081	208.87	194.289	194.289	194.289	-51.8007	3.07258	-2.17225	9.38848	4.33059	-1.92893	0.995861	-0.0456361	1.58732	-453.341	9.47141	-0.251413	0	0	-1.22989
426	0	-5.11185	0	0	-5.12562	3.91699	-4.19429	-0.16482	-0.00823458	-0.0697779	-14.052	-1.63E-15	-3.5707	0	0	-0.104845	-2.50432	14.3781	1.35597	7.50621	347.251	626.136	406.423	406.423	406.423	0.200163	-47.8048	3.54524	-137.379	312.984	206.718	194.289	194.289	194.289	-47.7775	3.06976	-1.57252	8.10756	4.06437	-1.68234	1.15461	-0.119901	1.43899	-520.967	-32.1057	-0.086795	0	0	-1.31724
427	0	-9.22678	0	0	-9.24051	3.60769	-3.11006	-0.193595	-0.0190452	-0.0999636	-23.1229	5.13E-15	-5.69081	0	0	-0.169319	-2.35732	15.6754	1.18384	-0.133799	348.675	631.649	407.576	407.575	407.575	-0.341994	-43.7139	3.3388	-153.269	313.812	204.829	194.289	194.289	194.289	-43.7012	3.14858	-0.903179	6.95536	3.79294	-1.54393	1.29102	-0.187264	1.29243	-576.192	-74.6444	-0.0887587	0	0	-1.31774
428	0	-13.1933	0	0	-13.2015	3.29265	-2.00329	-0.224882	-0.0275873	-0.128685	-33.0025	-2.80E-15	-7.29077	0	0	-0.229106	-2.20753	16.8004	1.13269	-6.49695	350.001	636.713	408.721	408.721	408.721	-0.985611	-39.6744	3.20925	-168.889	314.525	203.428	194.289	194.289	194.289	-39.6809	3.28666	-0.158938	5.95437	3.53066	-1.54211	1.39854	-0.243464	1.14724	-617.883	-113.047	0.150773	0	0	-1.23075
429	0	-16.8442	0	0	-16.8463	2.98068	-0.905806	-0.254025	-0.0323292	-0.15214	-42.6042	3.73E-15	-7.8936	0	0	-0.267933	-2.05903	17.7336	1.20695	-11.4732	351.173	641.155	409.829	409.829	409.829	-1.71127	-35.8083	3.12621	-184.034	315.11	202.728	194.289	194.289	194.289	-35.8394	3.4444	0.655776	5.1208	3.29134	-1.67732	1.47323	-0.284196	1.00275	-645.631	-142.375	1.07123	0	0	-1.06659
430	0	-20.0165	0	0	-20.0165	2.68404	0.138449	-0.277537	-0.0312154	-0.16805	-50.883	-4.66E-15	-7.0213	0	0	-0.27363	-1.91867	18.4624	1.38618	-14.9993	352.153	644.816	410.871	410.871	410.871	-2.48928	-32.2382	3.0424	-198.468	315.592	202.882	194.289	194.289	194.289	-32.2982	3.5674	1.52503	4.46285	3.08755	-1.92372	1.5118	-0.303054	0.858801	-658.924	-157.229	2.79118	0	0	-0.844601
431	0	-22.5703	0	0	-22.5745	2.41789	1.07527	-0.294152	-0.0234607	-0.175477	-57.0614	1.40E-15	-4.47238	0	0	-0.242103	-1.79582	18.9818	1.63008	-17.061	352.918	647.562	411.827	411.827	411.827	-3.28144	-29.0722	2.89911	-211.946	316.033	203.97	194.289	194.289	194.289	-29.1621	3.59352	2.42053	3.98041	2.92985	-2.23489	1.51372	-0.29429	0.718292	-658.53	-153.897	5.07454	0	0	-0.59449
432	0	-24.4041	0	0	-24.4176	2.19945	1.84374	-0.304251	-0.00980429	-0.174099	-60.6853	-7.92E-15	-0.401141	0	0	-0.177968	-1.70089	19.2939	1.88608	-17.6909	353.463	649.286	412.686	412.686	412.686	-4.04475	-26.3935	2.63608	-224.256	316.529	205.99	194.289	194.289	194.289	-26.5089	3.46336	3.30422	3.66532	2.8265	-2.55229	1.48575	-0.259193	0.586355	-648.209	-132.196	7.39968	0	0	-0.351406
433	0	-25.4652	0	0	-25.4888	2.04589	2.38359	-0.309436	0.00825825	-0.164067	-61.6659	-9.32E-16	4.77441	0	0	-0.092783	-1.64299	19.4074	2.09858	-16.9627	353.804	649.916	413.443	413.443	413.443	-4.7367	-24.2521	2.20504	-235.227	317.198	208.875	194.289	194.289	194.289	-24.3819	3.1334	4.13423	3.50222	2.78278	-2.81526	1.43904	-0.202172	0.467987	-633.946	-94.1096	9.03308	0	0	-0.144196
434	0	-25.756	0	0	-25.7854	1.97192	2.64346	-0.310364	0.0312144	-0.145501	-60.107	-5.59E-15	10.7182	0	0	-0.00119613	-1.62697	19.3367	2.21821	-14.9816	353.972	649.412	414.1	414.1	414.1	-5.31874	-22.6589	1.5837	-244.748	318.161	212.51	194.289	194.289	194.289	-22.7866	2.58778	4.87001	3.46996	2.79917	-2.97137	1.38467	-0.127272	0.36807	-621.755	-41.7003	9.09784	0	0	0.0125389
435	0	-25.3347	0	0	-25.3624	1.98848	2.5853	-0.308079	0.058477	-0.119068	-56.4407	-5.59E-15	16.963	0	0	0.0833152	-1.65127	19.0994	2.20944	-11.8723	354.015	647.768	414.66	414.66	414.66	-5.7531	-21.5828	0.785208	-252.763	319.54	216.742	194.289	194.289	194.289	-21.6892	1.84406	5.47058	3.54371	2.86999	-2.98467	1.33103	-0.0419278	0.291034	-616.285	20.6232	6.98267	0	0	0.119996
436	0	-24.3077	0	0	-24.3266	2.1011	2.18955	-0.303588	0.0870285	-0.0860772	-51.3374	5.59E-15	22.8472	0	0	0.151598	-1.70705	18.7155	2.05482	-7.76798	353.993	645.007	415.123	415.123	415.123	-6.00003	-20.9532	-0.141516	-259.266	321.46	221.395	194.289	194.289	194.289	-21.0212	0.950882	5.89231	3.69748	2.98176	-2.84047	1.28149	0.0432966	0.242365	-619.341	85.3386	2.7947	0	0	0.192735
437	0	-22.8124	0	0	-22.8203	2.30782	1.46256	-0.298323	0.112412	-0.0490741	-45.6504	3.73E-15	27.6469	0	0	0.199601	-1.77881	18.2042	1.75562	-2.79781	353.976	641.182	415.485	415.485	415.485	-6.02057	-20.6727	-1.12158	-264.282	324.036	226.279	194.289	194.289	194.289	-20.6911	-0.0220503	6.09091	3.90699	3.11244	-2.54587	1.23471	0.114837	0.228064	-629.61	143.261	-2.54713	0	0	0.251969
438	0	-20.9963	0	0	-20.9969	2.5983	0.440267	-0.294241	0.130005	-0.0119197	-40.3085	-3.73E-15	30.7027	0	0	0.227504	-1.84652	17.5834	1.32866	2.92212	354.032	636.37	415.73	415.73	415.73	-5.78233	-20.6334	-2.07144	-267.851	327.358	231.201	194.289	194.289	194.289	-20.6004	-0.999649	6.02696	4.15262	3.23129	-2.12612	1.18453	0.162961	0.258919	-642.814	186.413	-7.52955	0	0	0.316924
439	0	-18.9947	0	0	-18.9967	2.95505	-0.815597	-0.293392	0.136747	0.0212982	-36.1534	-3.73E-15	31.5961	0	0	0.238268	-1.88882	16.8674	0.800334	9.29542	354.226	630.672	415.836	415.836	415.836	-5.26594	-20.7369	-2.9178	-269.998	331.472	235.987	194.289	194.289	194.289	-20.6609	-1.91725	5.67322	4.42198	3.30104	-1.61731	1.125	0.182462	0.341639	-654.375	210.106	-10.6536	0	0	0.399344
440	0	-16.9156	0	0	-16.9288	3.35665	-2.2283	-0.296898	0.132072	0.0472596	-33.7467	1.12E-14	30.251	0	0	0.236262	-1.88601	16.0661	0.199325	16.2481	354.609	624.215	415.777	415.777	415.777	-4.46937	-20.9088	-3.6109	-270.729	336.37	240.499	194.289	194.289	194.289	-20.8065	-2.73101	5.0209	4.71248	3.28113	-1.05747	1.05132	0.174874	0.483329	-660.522	213.545	-10.9317	0	0	0.50205
441	0	-14.8325	0	0	-14.8646	3.78183	-3.72082	-0.304765	0.117436	0.0637432	-33.2964	-1.86E-15	26.8882	0	0	0.226262	-1.8228	15.1842	-0.449906	23.7283	355.215	617.144	415.524	415.524	415.524	-3.40867	-21.1064	-4.12933	-270.02	341.985	244.646	194.289	194.289	194.289	-20.9997	-3.42103	4.08211	5.03299	3.13305	-0.477937	0.963778	0.146148	0.68437	-659.491	199.057	-8.20988	0	0	0.621696
442	0	-12.7841	0	0	-12.8384	4.21314	-5.22952	-0.316115	0.0953626	0.0707433	-34.6643	6.52E-15	21.9234	0	0	0.2127	-1.68966	14.2211	-1.13057	31.7056	356.057	609.624	415.059	415.059	415.059	-2.11587	-21.3186	-4.47745	-267.82	348.205	248.391	194.289	194.289	194.289	-21.2311	-3.98877	2.88892	5.40467	2.82548	0.101663	0.867625	0.106402	0.942413	-652.546	170.867	-3.01498	0	0	0.753499
443	0	-10.7799	0	0	-10.8552	4.63861	-6.71042	-0.329264	0.0685238	0.0700896	-37.4142	-9.32E-16	15.8577	0	0	0.199008	-1.48321	13.1708	-1.83326	40.1694	357.13	601.833	414.374	414.374	414.374	-0.636572	-21.5612	-4.6774	-264.065	354.876	251.744	194.289	194.289	194.289	-21.5154	-4.45024	1.49037	5.8606	2.33993	0.674681	0.77279	0.0660923	1.24737	-643.051	133.476	3.79553	0	0	0.895298
444	0	-8.80871	0	0	-8.89905	5.05144	-8.13845	-0.341895	0.039693	0.0649452	-40.9085	-7.69E-15	9.24656	0	0	0.187395	-1.20595	12.0223	-2.5519	49.128	358.411	593.962	413.482	413.482	413.482	0.972883	-21.869	-4.75994	-258.681	361.82	254.745	194.289	194.289	194.289	-21.8842	-4.82862	-0.0513996	6.44406	1.67533	1.24421	0.691722	0.0354517	1.58411	-635.178	91.5398	11.257	0	0	1.05226
445	0	-6.84823	0	0	-6.94397	5.4486	-9.50235	-0.3517	0.011237	0.0587964	-44.4745	-4.66E-15	2.61822	0	0	0.178818	-0.865355	10.7614	-3.27768	58.6067	359.862	586.203	412.414	412.414	412.414	2.64955	-22.2871	-4.75631	-251.6	368.845	257.445	194.289	194.289	194.289	-22.3787	-5.14778	-1.66678	7.20486	0.851185	1.8171	0.636452	0.021083	1.93296	-632.231	49.0493	18.552	0	0	1.23831
446	0	-4.87507	0	0	-4.96317	5.82904	-10.7983	-0.356899	-0.0150754	0.0540241	-47.5468	7.45E-15	-3.57594	0	0	0.173185	-0.472966	9.37177	-3.99366	68.6432	361.434	578.752	411.219	411.219	411.22	4.32914	-22.8625	-4.69238	-242.765	375.764	259.886	194.289	194.289	194.289	-23.0418	-5.42775	-3.28529	8.19379	-0.0918729	2.39761	0.612381	0.0265618	2.27488	-634.011	9.37535	25.1205	0	0	1.46957
447	0	-2.87133	0	0	-2.93581	6.19216	-12.0246	-0.356392	-0.0379932	0.052074	-49.7276	9.32E-15	-8.978	0	0	0.169707	-0.0436713	7.83787	-4.67229	79.2791	363.073	571.804	409.962	409.962	409.962	5.95111	-23.6385	-4.58568	-232.14	382.404	262.093	194.289	194.289	194.289	-23.9125	-5.6819	-4.84144	9.45599	-1.09392	2.98225	0.621812	0.0492768	2.59041	-638.39	-25.1305	30.6156	0	0	1.75573
448	0	-0.827859	0	0	-0.850248	6.53663	-13.1771	-0.349685	-0.0568753	0.0530715	-50.779	1.86E-15	-13.3538	0	0	0.167182	0.405091	6.14767	-5.27595	90.5502	364.723	565.544	408.714	408.714	408.714	7.46279	-24.652	-4.44448	-219.716	388.622	264.068	194.289	194.289	194.289	-25.0237	-5.91568	-6.27952	11.0226	-2.08242	3.55624	0.66253	0.0793553	2.8677	-641.43	-53.7099	34.9796	0	0	2.08584
449	0	1.25533	0	0	1.29518	6.85953	-14.2474	-0.336752	-0.0717572	0.0563993	-50.5745	1.86E-15	-16.6042	0	0	0.164165	0.854609	4.29547	-5.75982	102.475	366.332	560.15	407.548	407.548	407.548	8.82193	-25.9331	-4.26885	-205.51	394.303	265.794	194.289	194.289	194.289	-26.4008	-6.12682	-7.55622	12.9031	-2.98298	4.09174	0.729778	0.100802	3.09615	-639.266	-77.2225	38.5002	0	0	2.42514
450	0	3.36945	0	0	3.4921	7.15595	-15.2207	-0.317211	-0.0829712	0.0606626	-48.9851	-1.86E-15	-18.7122	0	0	0.158849	1.28656	2.28402	-6.07584	115.048	367.852	555.79	406.529	406.53	406.53	9.99792	-27.504	-4.05309	-189.569	399.369	267.246	194.289	194.289	194.289	-28.0617	-6.30702	-8.64199	15.08	-3.733	4.54822	0.812259	0.1008	3.27283	-627.411	-96.4564	41.6282	0	0	2.7184
451	0	5.49623	0	0	5.72067	7.41915	-16.0771	-0.290936	-0.0912339	0.0640818	-45.9464	-1.86E-15	-19.7296	0	0	0.149482	1.68423	0.12539	-6.17731	128.228	369.245	552.614	405.711	405.711	405.711	10.9718	-29.3772	-3.78967	-171.971	403.772	268.393	194.289	194.289	194.289	-30.0141	-6.44503	-9.52096	17.5093	-4.29169	4.87562	0.891989	0.0739405	3.39659	-601.266	-111.561	44.9015	0	0	2.90144
452	0	7.60645	0	0	7.94749	7.64148	-16.7946	-0.258561	-0.0969655	0.0652738	-41.5512	-3.73E-15	-19.6939	0	0	0.135127	2.03317	-2.15934	-6.02511	141.939	370.483	550.754	405.12	405.12	405.12	11.7352	-31.5512	-3.47369	-152.835	407.492	269.202	194.289	194.289	194.289	-32.2528	-6.53041	-10.1894	20.1273	-4.64436	5.02134	0.946187	0.0246948	3.46583	-556.876	-121.371	48.5878	0	0	2.91847
453	0	9.65936	0	0	10.1247	7.81567	-17.3528	-0.221884	-0.0989856	0.0637238	-36.1351	-3.73E-15	-18.4993	0	0	0.116492	2.32127	-4.54129	-5.59606	156.06	371.554	550.316	404.756	404.756	404.756	12.2898	-34.0077	-3.10651	-132.315	410.528	269.645	194.289	194.289	194.289	-34.7567	-6.55693	-10.654	22.8596	-4.80027	4.94094	0.952099	-0.0339734	3.48147	-491.643	-123.515	52.278	0	0	2.7359
454	0	11.6048	0	0	12.1928	7.93706	-17.7397	-0.185185	-0.0961281	0.0597044	-30.4117	0	-16.0839	0	0	0.0961223	2.53935	-6.98524	-4.89212	170.424	372.457	551.369	404.591	404.591	404.591	12.6491	-36.7112	-2.69704	-110.599	412.906	269.696	194.289	194.289	194.289	-37.4898	-6.5255	-10.9333	25.6327	-4.78532	4.61027	0.895788	-0.0877035	3.44475	-406.092	-116.687	55.4323	0	0	2.35626
455	0	13.3905	0	0	14.09	8.00547	-17.957	-0.154498	-0.0877155	0.0541611	-25.3359	1.86E-15	-12.5096	0	0	0.077324	2.68237	-9.45128	-3.94732	184.815	373.205	553.934	404.572	404.572	404.572	12.8416	-39.6158	-2.25928	-87.8826	414.683	269.34	194.289	194.289	194.289	-40.4081	-6.44489	-11.0586	28.3811	-4.63328	4.03514	0.776959	-0.125832	3.36088	-304.296	-101.702	57.5925	0	0	1.82166
456	0	14.9742	0	0	15.7662	8.02566	-18.0211	-0.135091	-0.0743738	0.048324	-21.7371	-3.73E-15	-8.06243	0	0	0.0622236	2.75146	-11.8963	-2.82889	198.978	373.82	557.977	404.63	404.63	404.63	12.9103	-42.6769	-1.80682	-64.3433	415.94	268.579	194.289	194.289	194.289	-43.4711	-6.33005	-11.0734	31.0518	-4.37846	3.25523	0.611979	-0.14512	3.23593	-193.802	-81.9223	58.6379	0	0	1.20781
457	0	16.3324	0	0	17.1944	8.00638	-17.9599	-0.129424	-0.0577215	0.0429821	-20.0068	-2.80E-15	-3.21905	0	0	0.0509302	2.75553	-14.2755	-1.63029	212.634	374.324	563.396	404.697	404.697	404.697	12.9095	-45.862	-1.34737	-40.1145	416.784	267.452	194.289	194.289	194.289	-46.652	-6.19914	-11.0304	33.6036	-4.05117	2.33994	0.426363	-0.148832	3.07777	-83.3137	-62.0027	58.6077	0	0	0.60004
458	0	17.4641	0	0	18.3736	7.95859	-17.8082	-0.136389	-0.0404258	0.0389183	-19.9694	-1.63E-15	1.3773	0	0	0.0421284	2.71133	-16.5446	-0.456766	225.501	374.735	570.03	404.71	404.71	404.71	12.8978	-49.1555	-0.879901	-15.2783	417.331	266.033	194.289	194.289	194.289	-49.9417	-6.07058	-10.9853	36.003	-3.67646	1.37683	0.247371	-0.142506	2.8945	18.4758	-46.2905	57.732	0	0	0.0756073
459	0	18.3851	0	0	19.3228	7.89315	-17.6	-0.1527	-0.0251495	0.0363655	-21.0443	3.64E-15	5.07262	0	0	0.0344443	2.64122	-18.6618	0.591844	237.32	375.059	577.664	404.62	404.62	404.62	12.9295	-52.5552	-0.395349	10.126	417.692	264.435	194.289	194.289	194.289	-53.3441	-5.96077	-10.9896	38.2217	-3.27379	0.45624	0.0952749	-0.130515	2.69387	105.067	-37.2119	56.1246	0	0	-0.316121
460	0	19.1184	0	0	20.0695	7.81901	-17.3635	-0.17435	-0.0140486	0.0355799	-22.4842	0	7.30825	0	0	0.0270366	2.5692	-20.5898	1.4363	247.879	375.298	586.049	404.393	404.393	404.393	13.0461	-56.0641	0.120306	36.084	417.956	262.793	194.289	194.289	194.289	-56.8673	-5.88248	-11.0827	40.234	-2.85737	-0.343824	-0.0178871	-0.11563	2.48449	172.087	-35.2931	53.865	0	0	-0.55464
461	0	19.6843	0	0	20.6371	7.74173	-17.1163	-0.197738	-0.00927593	0.0363281	-23.6005	3.84E-15	7.61882	0	0	0.0195667	2.51642	-22.2979	2.02718	257.017	375.446	594.918	404.012	404.012	404.012	13.2708	-59.6815	0.681711	62.5894	418.181	261.249	194.289	194.289	194.289	-60.514	-5.84364	-11.2871	42.0172	-2.43635	-0.968517	-0.0893533	-0.100354	2.27495	218.241	-39.9698	51.1818	0	0	-0.648405
462	0	20.0917	0	0	21.036	7.66222	-16.8612	-0.219526	-0.0116786	0.0380758	-23.8393	1.34E-15	5.80673	0	0	0.0120385	2.49742	-23.7627	2.34726	264.639	375.499	604.006	403.477	403.477	403.477	13.6027	-63.3955	1.29918	89.6315	418.379	259.931	194.289	194.289	194.289	-64.274	-5.84593	-11.6031	43.5522	-2.01563	-1.39101	-0.121762	-0.0868756	2.07311	244.549	-49.7181	48.1086	0	0	-0.625637
463	0	20.3325	0	0	21.2568	7.57625	-16.5847	-0.237721	-0.0214394	0.0394897	-22.9378	5.82E-15	1.91152	0	0	0.00533398	2.51819	-24.9687	2.40869	270.708	375.456	613.064	402.802	402.802	402.802	14.0153	-67.1778	1.97389	117.189	418.515	258.941	194.289	194.289	194.289	-68.1177	-5.88359	-12.0071	44.8256	-1.59693	-1.61191	-0.120777	-0.0781952	1.88558	254.074	-63.1395	44.7554	0	0	-0.524204
464	0	20.3813	0	0	21.2704	7.47455	-16.2564	-0.251736	-0.0374814	0.0382054	-20.9418	3.03E-15	-3.71158	0	0	0.00161539	2.57597	-25.9089	2.24714	275.245	375.317	621.871	402.02	402.02	402.02	14.4566	-70.9825	2.69397	145.228	418.503	258.342	194.289	194.289	194.289	-71.9942	-5.94196	-12.4525	45.8308	-1.18026	-1.65511	-0.0930945	-0.077341	1.71925	251.679	-78.9522	41.152	0	0	-0.383106
465	0	20.1999	0	0	21.0334	7.34374	-15.8325	-0.261819	-0.0575517	0.0308507	-18.1338	2.33E-15	-10.3922	0	0	0.00402733	2.6604	-26.5854	1.91545	278.326	375.088	630.239	401.177	401.177	401.177	14.8532	-74.7489	3.43228	173.702	418.214	258.163	194.289	194.289	194.289	-75.8333	-5.99648	-12.8727	46.57	-0.765178	-1.56209	-0.0473155	-0.0874919	1.57769	243.834	-96.4447	37.3822	0	0	-0.234285
466	0	19.7448	0	0	20.4983	7.16812	-15.2604	-0.268429	-0.0776011	0.0128058	-14.9283	-9.32E-15	-17.103	0	0	0.0150534	2.75599	-27.0095	1.47725	280.075	374.776	638.023	400.332	400.332	400.332	15.1171	-78.4076	4.14696	202.544	417.487	258.406	194.289	194.289	194.289	-79.5514	-6.01351	-13.1885	47.0547	-0.352175	-1.38549	0.00552932	-0.108254	1.46505	239.115	-114.38	33.3006	0	0	-0.0985708
467	0	18.9775	0	0	19.626	6.93266	-14.4884	-0.272891	-0.0929062	-0.0207983	-11.8731	-1.40E-15	-22.6266	0	0	0.0339152	2.84473	-27.2021	1.00135	280.662	374.385	645.116	399.553	399.553	399.553	15.1575	-81.8868	4.78532	231.646	416.15	259.057	194.289	194.289	194.289	-83.0596	-5.95384	-13.3189	47.3059	0.0566008	-1.18331	0.0503087	-0.136737	1.37979	247.339	-131.513	28.7708	0	0	0.0188623
468	0	17.8761	0	0	18.4	6.62627	-13.4753	-0.276814	-0.098733	-0.074568	-9.49378	-2.56E-15	-25.7328	0	0	0.0544573	2.90912	-27.1927	0.555967	280.298	373.922	651.455	398.91	398.91	398.91	14.8948	-85.1204	5.29178	260.833	414.045	260.101	194.289	194.289	194.289	-86.2755	-5.77901	-13.1936	47.3538	0.456844	-1.01303	0.0689721	-0.167557	1.32158	279.236	-146.449	23.6675	0	0	0.126143
469	0	16.4486	0	0	16.84	6.2451	-12.2024	-0.280285	-0.0912443	-0.150572	-7.99815	-8.44E-15	-25.4249	0	0	0.0662991	2.93469	-27.0184	0.202948	279.219	373.391	657.009	398.465	398.465	398.465	14.2753	-88.0562	5.61858	289.829	411.052	261.532	194.289	194.289	194.289	-89.1372	-5.45938	-12.7655	47.2367	0.842391	-0.926127	0.0442141	-0.194063	1.28262	343.333	-157.199	17.7868	0	0	0.237115
470	0	14.7406	0	0	15.0067	5.79527	-10.6837	-0.282042	-0.0689006	-0.247767	-7.19318	6.52E-15	-21.2607	0	0	0.0599595	2.91182	-26.721	-0.00745034	277.677	372.798	661.783	398.27	398.27	398.27	13.286	-90.6602	5.73813	318.228	407.12	263.344	194.289	194.289	194.289	-91.6125	-4.98237	-12.0233	46.998	1.20557	-0.963315	-0.0386	-0.210157	1.25343	445.184	-161.524	11.0332	0	0	0.359951
471	0	12.8365	0	0	12.9983	5.29424	-8.97348	-0.27923	-0.034299	-0.36087	-6.43043	1.28E-15	-13.6714	0	0	0.034223	2.83657	-26.3441	-0.0414435	275.921	372.145	665.797	398.354	398.354	398.354	11.9636	-92.917	5.65349	345.497	402.293	265.518	194.289	194.289	194.289	-93.7002	-4.35728	-11.001	46.6832	1.53784	-1.15017	-0.184128	-0.212369	1.22176	583.841	-158.07	3.63622	0	0	0.488391
472	0	10.8503	0	0	10.9367	4.7695	-7.16422	-0.266989	0.00633429	-0.481	-4.65964	8.04E-15	-3.92594	0	0	-0.000478355	2.71031	-25.9296	0.115293	274.175	371.437	669.09	398.719	398.719	398.719	10.3941	-94.825	5.40219	371.006	396.715	267.991	194.289	194.289	194.289	-95.423	-3.61433	-9.77703	46.3358	1.83092	-1.49471	-0.387899	-0.201376	1.17338	752.236	-146.956	-4.09556	0	0	0.601346
473	0	8.90403	0	0	8.94365	4.25464	-5.37431	-0.239467	0.0448241	-0.597011	-0.762063	7.45E-15	6.17561	0	0	-0.027024	2.53863	-25.5141	0.456229	272.627	370.675	671.703	399.34	399.34	399.34	8.69935	-96.3871	5.05147	394.086	390.61	270.623	194.289	194.289	194.289	-96.8095	-2.79768	-8.46445	45.9933	2.07758	-1.98613	-0.634568	-0.180416	1.09646	937.392	-129.886	-12.0042	0	0	0.671427
474	0	7.09807	0	0	7.11318	3.7832	-3.72564	-0.192888	0.0735401	-0.698498	5.83217	2.80E-15	14.8155	0	0	-0.0324704	2.32969	-25.1266	0.955193	271.415	369.858	673.672	400.169	400.169	400.169	7.01326	-97.5961	4.68503	414.116	384.246	273.167	194.289	194.289	194.289	-97.8715	-1.95461	-7.18943	45.6838	2.27291	-2.59614	-0.906684	-0.15508	0.983803	1124.73	-109.988	-20.227	0	0	0.681041
475	0	5.48533	0	0	5.48983	3.38232	-2.31851	-0.128975	0.0884709	-0.777836	14.5492	4.66E-16	20.7475	0	0	-0.0159841	2.09284	-24.7861	1.56874	270.615	368.979	675.022	401.14	401.14	401.14	5.4541	-98.4224	4.38537	430.583	377.871	275.259	194.289	194.289	194.289	-98.5876	-1.12433	-6.06518	45.423	2.4152	-3.28111	-1.18339	-0.130157	0.840613	1299.21	-90.1278	-29.0624	0	0	0.633615
476	0	4.06292	0	0	4.06384	3.06799	-1.21306	-0.0574752	0.0910013	-0.831051	23.3818	-4.66E-16	23.6594	0	0	0.0120421	1.83756	-24.501	2.2401	270.242	368.027	675.759	402.177	402.177	402.177	4.10238	-98.8122	4.21693	443.128	371.662	276.449	194.289	194.289	194.289	-98.902	-0.331094	-5.16955	45.2136	2.50651	-3.98565	-1.4462	-0.105393	0.682892	1447.43	-70.6973	-38.5994	0	0	0.557891
477	0	2.78976	0	0	2.78983	2.84428	-0.425679	0.00451003	0.0870711	-0.856868	29.2314	-2.33E-15	24.1172	0	0	0.0367061	1.57303	-24.2695	2.90393	270.252	366.985	675.869	403.21	403.21	403.21	2.99513	-98.7046	4.21576	451.546	365.709	276.285	194.289	194.289	194.289	-98.7459	0.415789	-4.53583	45.0445	2.5531	-4.64731	-1.67379	-0.075185	0.53801	1555.76	-49.2935	-48.3156	0	0	0.50037
478	0	1.62611	0	0	1.62611	2.70639	0.0597388	0.0377587	0.0836483	-0.856187	28.9692	1.86E-15	23.1187	0	0	0.0453101	1.30796	-24.0808	3.49239	270.55	365.836	675.315	404.171	404.17	404.171	2.13607	-98.0662	4.38782	455.758	360.03	274.435	194.289	194.289	194.289	-98.0769	1.11512	-4.15888	44.8941	2.56495	-5.2026	-1.84779	-0.0316803	0.435221	1613.01	-22.7239	-57.1495	0	0	0.508268
479	0	0.579025	0	0	0.57903	2.646	0.272357	0.0287088	0.0862641	-0.828985	20.8065	-2.80E-15	21.6941	0	0	0.0337074	1.05039	-23.9184	3.94188	271.01	364.566	674.05	405.008	405.008	405.008	1.51369	-96.9314	4.71282	455.784	354.62	270.812	194.289	194.289	194.289	-96.9219	1.76355	-4.00994	44.7332	2.555	-5.59379	-1.9454	0.0321707	0.396497	1607.41	11.7306	-63.865	0	0	0.604275
480	0	-0.269691	0	0	-0.269676	2.65588	0.237576	-0.0240318	0.0976769	-0.7747	5.33329	2.10E-15	20.5961	0	0	0.0136246	0.807208	-23.763	4.20007	271.487	363.168	672.021	405.684	405.684	405.684	1.11717	-95.4254	5.15202	451.743	349.491	265.647	194.289	194.289	194.289	-95.4009	2.34698	-4.05334	44.5313	2.53802	-5.77613	-1.94855	0.119079	0.428498	1531.81	55.2238	-67.6818	0	0	0.76891
481	0	-0.769232	0	0	-0.769246	2.73273	-0.0329777	-0.107758	0.117106	-0.693211	-14.3338	2.10E-15	20.0531	0	0	0.0121956	0.583279	-23.5963	4.23164	271.841	361.648	669.19	406.174	406.174	406.174	0.944086	-93.7553	5.65746	443.876	344.708	259.468	194.289	194.289	194.289	-93.7182	2.83762	-4.25905	44.2616	2.53009	-5.72378	-1.84669	0.226236	0.52196	1386.03	106.904	-68.6932	0	0	0.939196
482	0	-0.741809	0	0	-0.741834	2.87724	-0.541714	-0.199558	0.13911	-0.587842	-33.4898	-6.17E-15	19.5901	0	0	0.0539249	0.380495	-23.4041	4.02229	271.948	360.025	665.539	406.46	406.46	406.46	0.996979	-92.1658	6.18109	432.577	340.392	252.973	194.289	194.289	194.289	-92.1177	3.19987	-4.60639	43.9071	2.54788	-5.43384	-1.64783	0.34368	0.656999	1182.18	162.339	-67.8567	0	0	1.03402
483	0	-0.0450371	0	0	-0.0450529	3.09136	-1.29527	-0.274617	0.154812	-0.46605	-47.5172	-7.45E-15	18.2735	0	0	0.135197	0.197281	-23.178	3.58036	271.712	358.329	661.091	406.536	406.536	406.536	1.26819	-90.8754	6.68137	418.387	336.684	246.853	194.289	194.289	194.289	-90.8186	3.40451	-5.07547	43.4643	2.60813	-4.92753	-1.37453	0.456988	0.81595	941.854	213.896	-66.2568	0	0	0.992291
484	0	1.36926	0	0	1.37036	3.37397	-2.28916	-0.316339	0.156316	-0.338022	-53.6317	4.51E-15	15.3811	0	0	0.219331	0.0284805	-22.9165	2.93691	271.07	356.605	655.91	406.394	406.394	406.394	1.72032	-90.0161	7.12674	401.937	333.684	241.617	194.289	194.289	194.289	-89.9552	3.44612	-5.63146	42.9457	2.72675	-4.24942	-1.05774	0.551901	0.989612	690.142	253.693	-64.2773	0	0	0.802509
485	0	3.43009	0	0	3.43649	3.71786	-3.49653	-0.324628	0.143383	-0.2153	-52.0111	1.07E-14	11.2104	0	0	0.265159	-0.134097	-22.6245	2.14455	269.99	354.905	650.104	406.031	406.031	406.031	2.27694	-89.6063	7.49731	383.88	331.402	237.5	194.289	194.289	194.289	-89.5478	3.35374	-6.21579	42.3793	2.91759	-3.46522	-0.729137	0.619984	1.18301	450.199	278.785	-61.6555	0	0	0.507065
486	0	5.97309	0	0	5.99484	4.11092	-4.87254	-0.311235	0.123455	-0.108514	-45.116	6.20E-15	7.01685	0	0	0.259114	-0.300686	-22.3113	1.27457	268.468	353.287	643.82	405.448	405.447	405.448	2.83768	-89.5687	7.78839	364.813	329.764	234.489	194.289	194.289	194.289	-89.5189	3.18641	-6.75879	41.8051	3.19059	-2.65759	-0.41945	0.659854	1.40507	241.663	291.579	-58.0888	0	0	0.183298
487	0	8.7982	0	0	8.8533	4.54054	-6.36982	-0.286117	0.101644	-0.0241251	-35.7228	3.20E-15	3.75584	0	0	0.214543	-0.481793	-21.988	0.410898	266.515	351.81	637.232	404.647	404.647	404.647	3.3104	-89.7786	8.0151	345.237	328.668	232.423	194.289	194.289	194.289	-89.7404	3.01632	-7.2071	41.2696	3.54995	-1.91862	-0.153928	0.666478	1.65195	78.3149	292.296	-53.0991	0	0	-0.0890035
488	0	11.7145	0	0	11.8296	4.99483	-7.94319	-0.254642	0.0778246	0.0370505	-26.0038	4.41E-17	1.55301	0	0	0.153985	-0.685814	-21.6636	-0.360333	264.147	350.527	630.523	403.645	403.645	403.645	3.63232	-90.1033	8.2093	325.533	328.013	231.08	194.289	194.289	194.289	-90.0746	2.91167	-7.53846	40.8177	3.9916	-1.33734	0.0503704	0.633301	1.90907	-33.9289	278.779	-46.0251	0	0	-0.25763
489	0	14.5605	0	0	14.7694	5.46019	-9.54199	-0.2235	0.0541035	0.077728	-17.725	-3.17E-16	0.399626	0	0	0.0990516	-0.916078	-21.3406	-0.965941	261.36	349.484	623.866	402.467	402.467	402.467	3.77383	-90.4236	8.40732	305.971	327.708	230.222	194.289	194.289	194.289	-90.3977	2.92361	-7.75681	40.4821	4.50135	-0.982755	0.185106	0.560251	2.1566	-95.5912	252.759	-36.9952	0	0	-0.314162
490	0	17.2163	0	0	17.5555	5.9203	-11.1075	-0.196515	0.032158	0.101047	-11.7252	-2.29E-15	-0.00124661	0	0	0.0600001	-1.16828	-21.012	-1.36137	258.119	348.715	617.408	401.152	401.152	401.152	3.7394	-90.6514	8.64021	286.73	327.67	229.644	194.289	194.289	194.289	-90.6195	3.07654	-7.88534	40.2748	5.05363	-0.886444	0.251929	0.452966	2.3777	-111.006	217.216	-26.6743	0	0	-0.286189
491	0	19.606	0	0	20.1084	6.35654	-12.5759	-0.174155	0.012704	0.109686	-7.99018	-4.62E-15	-0.0819676	0	0	0.0365433	-1.42956	-20.6597	-1.54093	254.352	348.24	611.256	399.749	399.749	399.749	3.5628	-90.7367	8.92652	267.912	327.832	229.193	194.289	194.289	194.289	-90.6906	3.36521	-7.95742	40.1789	5.61237	-1.03207	0.258364	0.319316	2.55726	-87.3548	174.863	-15.9285	0	0	-0.215316
492	0	21.6904	0	0	22.3779	6.74957	-13.8841	-0.157264	-0.00255811	0.106388	-6.21857	4.01E-15	-0.0586232	0	0	0.024886	-1.67987	-20.2562	-1.53823	249.952	348.066	605.478	398.316	398.316	398.316	3.29624	-90.6623	9.26757	249.558	328.136	228.764	194.289	194.289	194.289	-90.596	3.75889	-8.00588	40.1476	6.13412	-1.35658	0.223596	0.174553	2.69144	-36.4013	129.843	-5.85131	0	0	-0.135243
493	0	23.4589	0	0	24.3364	7.08212	-14.9791	-0.145814	-0.0132568	0.0943147	-5.85831	-7.97E-16	-0.119177	0	0	0.0197677	-1.89617	-19.7691	-1.41575	244.8	348.178	600.105	396.912	396.912	396.912	2.9991	-90.4349	9.64878	231.656	328.536	228.297	194.289	194.289	194.289	-90.3456	4.21031	-8.05742	40.1097	6.57542	-1.76537	0.16828	0.0330685	2.78304	28.1899	85.2605	2.59882	0	0	-0.0552622
494	0	24.9202	0	0	25.9735	7.34159	-15.8255	-0.139317	-0.0191348	0.0765802	-6.30841	2.37E-15	-0.306167	0	0	0.0172103	-2.05779	-19.1663	-1.2487	238.784	348.544	595.146	395.595	395.595	395.595	2.72651	-90.0747	10.044	214.158	329.002	227.764	194.289	194.289	194.289	-89.9623	4.66666	-8.12888	39.9828	6.90096	-2.1552	0.111761	-0.0912092	2.84286	93.4707	44.2242	8.52647	0	0	0.0325247
495	0	26.0933	0	0	27.2912	7.52234	-16.4108	-0.137552	-0.0211597	0.0562724	-7.11036	2.03E-15	-0.667911	0	0	0.0150173	-2.15129	-18.4213	-1.10835	231.823	349.113	590.603	394.425	394.425	394.425	2.52117	-89.6045	10.4221	196.989	329.512	227.162	194.289	194.289	194.289	-89.471	5.07967	-8.22699	39.6896	7.09066	-2.43764	0.0721174	-0.192603	2.88217	147.852	8.15206	11.5186	0	0	0.136775
496	0	27.0008	0	0	28.3013	7.62629	-16.7457	-0.139386	-0.020869	0.035671	-7.87593	1.75E-16	-1.24442	0	0	0.0122897	-2.17343	-17.5166	-1.04765	223.881	349.82	586.481	393.458	393.458	393.458	2.40823	-89.043	10.7527	180.064	330.053	226.501	194.289	194.289	194.289	-88.8914	5.41297	-8.3489	39.1712	7.14178	-2.55667	0.0620752	-0.270712	2.9093	183.477	-22.5387	11.7416	0	0	0.250973
497	0	27.6637	0	0	29.0214	7.66212	-16.8609	-0.143941	-0.0200157	0.0166818	-8.4164	-1.57E-15	-2.06654	0	0	0.00919805	-2.13164	-16.4465	-1.0913	214.976	350.592	582.797	392.743	392.743	392.743	2.3939	-88.3995	11.0101	163.294	330.616	225.801	194.289	194.289	194.289	-88.234	5.64564	-8.48349	38.3953	7.06597	-2.49744	0.0893716	-0.327413	2.92841	195.91	-47.9981	9.95019	0	0	0.349532
498	0	28.0994	0	0	29.4722	7.64302	-16.7995	-0.150129	-0.0198564	0.000867796	-8.66867	-3.06E-15	-3.1097	0	0	0.00622682	-2.04214	-15.217	-1.23093	205.181	351.359	579.588	392.316	392.316	392.316	2.46761	-87.6742	11.1754	146.601	331.185	225.086	194.289	194.289	194.289	-87.4992	5.77196	-8.61346	37.3577	6.88416	-2.28629	0.153562	-0.364478	2.93878	184.716	-68.3791	7.15358	0	0	0.39827
499	0	28.3215	0	0	29.6745	7.58356	-16.6082	-0.15648	-0.0207551	-0.0107045	-8.61655	-3.90E-15	-4.26326	0	0	0.00372055	-1.9261	-13.8445	-1.42702	194.618	352.055	576.903	392.191	392.191	392.191	2.60717	-86.86	11.2363	129.924	331.739	224.381	194.289	194.289	194.289	-86.6799	5.79791	-8.7182	36.0782	6.62047	-1.98292	0.244853	-0.382064	2.93737	153.672	-83.6535	4.29828	0	0	0.37316
500	0	28.3393	0	0	29.6462	7.49689	-16.3286	-0.162274	-0.0227116	-0.0175603	-8.34079	-2.62E-15	-5.38759	0	0	0.00180529	-1.80477	-12.3533	-1.61784	183.445	352.628	574.798	392.363	392.363	392.363	2.78558	-85.9446	11.1858	113.221	332.253	223.709	194.289	194.289	194.289	-85.7639	5.73577	-8.7773	34.5938	6.29728	-1.66656	0.345409	-0.378217	2.92125	110.01	-93.4692	2.04305	0	0	0.275192
501	0	28.1593	0	0	29.401	7.39238	-15.9903	-0.167212	-0.0251023	-0.020102	-7.9258	1.57E-15	-6.28931	0	0	0.000352826	-1.69499	-10.771	-1.73469	171.832	353.044	573.326	392.804	392.804	392.804	2.97609	-84.915	11.021	96.4761	332.698	223.089	194.289	194.289	194.289	-84.7375	5.5996	-8.77277	32.9502	5.9328	-1.4185	0.432442	-0.350035	2.89164	63.5441	-97.0618	0.627696	0	0	0.135007
502	0	27.7854	0	0	28.9477	7.27489	-15.6086	-0.170475	-0.0267446	-0.0189222	-7.33769	1.28E-15	-6.73352	0	0	-0.000847505	-1.60628	-9.12453	-1.71972	159.938	353.29	572.527	393.473	393.473	393.473	3.15523	-83.7594	10.7421	79.6914	333.05	222.538	194.289	194.289	194.289	-83.5888	5.40246	-8.69055	31.1948	5.54119	-1.30458	0.488619	-0.295685	2.84833	22.5469	-93.2238	-0.0480679	0	0	-0.00526804
503	0	27.2167	0	0	28.2882	7.14552	-15.1866	-0.171259	-0.0262098	-0.0150804	-6.49045	-4.19E-15	-6.49179	0	0	-0.00193874	-1.54023	-7.43655	-1.54039	147.893	353.373	572.425	394.317	394.317	394.317	3.3055	-82.4672	10.3526	62.8868	333.293	222.061	194.289	194.289	194.289	-82.3063	5.15508	-8.52254	29.3712	5.13343	-1.36195	0.505801	-0.218218	2.79421	-7.47167	-81.539	-0.150977	0	0	-0.109271
504	0	26.4454	0	0	27.4168	7.00355	-14.7214	-0.168944	-0.022801	-0.00937652	-5.2989	3.61E-15	-5.46588	0	0	-0.00287215	-1.49182	-5.72328	-1.19626	135.787	353.325	573.025	395.282	395.283	395.283	3.41803	-81.0268	9.86112	46.0896	333.428	221.651	194.289	194.289	194.289	-80.8781	4.8656	-8.26929	27.5147	4.71818	-1.59352	0.489709	-0.126029	2.72979	-26.2678	-62.9289	0.271394	0	0	-0.165342
505	0	25.4557	0	0	26.3196	6.84803	-14.2094	-0.163373	-0.0168837	-0.00261965	-3.7456	4.31E-15	-3.74261	0	0	-0.00336519	-1.4521	-3.99424	-0.71668	123.672	353.194	574.32	396.319	396.319	396.319	3.49362	-79.4236	9.28176	29.3279	333.475	221.281	194.289	194.289	194.289	-79.2888	4.53994	-7.9413	25.6505	4.3021	-1.97097	0.453776	-0.0309939	2.65656	-37.1588	-39.8874	1.30036	0	0	-0.183447
506	0	24.2246	0	0	24.9761	6.67874	-13.6494	-0.155305	-0.00940547	0.00449704	-1.95088	-7.57E-16	-1.55157	0	0	-0.00309488	-1.41095	-2.25351	-0.151963	111.573	353.038	576.295	397.387	397.387	397.387	3.54137	-77.6395	8.63399	12.6264	333.471	220.907	194.289	194.289	194.289	-77.5199	4.1831	-7.55811	23.7936	3.88967	-2.44405	0.414641	0.0545913	2.57542	-45.5666	-15.59	2.91683	0	0	-0.187009
507	0	22.725	0	0	23.362	6.49641	-13.0431	-0.146262	-0.00153212	0.0111286	-0.153912	2.53E-15	0.788281	0	0	-0.00193717	-1.35921	-0.501855	0.437939	99.4988	352.917	578.924	398.457	398.457	398.457	3.57518	-75.6546	7.94159	-3.99593	333.464	220.471	194.289	194.289	194.289	-75.551	3.80093	-7.14548	21.9505	3.48294	-2.95221	0.384592	0.12133	2.48743	-56.3292	6.81674	4.93485	0	0	-0.19916
508	0	20.9308	0	0	21.4548	6.30254	-12.395	-0.137569	0.00587501	0.0164125	1.4074	8.15E-16	2.95932	0	0	-2.54E-05	-1.29028	1.26089	0.994045	87.4599	352.883	582.175	399.514	399.514	399.514	3.60927	-73.4505	7.23089	-20.5263	333.503	219.913	194.289	194.289	194.289	-73.3627	3.402	-6.73117	20.1224	3.08208	-3.43574	0.373797	0.165603	2.39377	-73.6031	25.5896	6.90021	0	0	-0.239095
509	0	18.8215	0	0	19.2372	6.09905	-11.7112	-0.130206	0.0123622	0.0195835	2.53662	2.33E-15	4.70097	0	0	0.00213922	-1.20086	3.03367	1.46735	75.4793	352.977	586.01	400.555	400.555	400.555	3.65376	-71.0124	6.52859	-36.9579	333.634	219.177	194.289	194.289	194.289	-70.9399	2.99885	-6.34017	18.3091	2.68625	-3.84516	0.387479	0.187057	2.29427	-99.991	39.6532	8.35159	0	0	-0.318138
510	0	16.3851	0	0	16.7005	5.88774	-10.9973	-0.125127	0.0171136	0.0199565	3.05997	-3.03E-15	5.77439	0	0	0.00361371	-1.09112	4.81247	1.82534	63.6025	353.224	590.382	401.585	401.585	401.585	3.71195	-68.3316	5.85943	-53.2899	333.89	218.222	194.289	194.289	194.289	-68.2729	2.60793	-5.99074	16.5121	2.29481	-4.14807	0.43037	0.189362	2.18866	-137.357	48.475	9.01275	0	0	-0.441961
511	0	13.6211	0	0	13.8467	5.66952	-10.2562	-0.122695	0.0193719	0.0169619	2.87552	-4.66E-16	6.0319	0	0	0.00318968	-0.96414	6.58898	2.05638	51.9044	353.632	595.232	402.614	402.614	402.614	3.7783	-65.4064	5.24447	-69.5258	334.29	217.026	194.289	194.289	194.289	-65.3596	2.24907	-5.69111	14.737	1.90862	-4.3334	0.502422	0.176864	2.07563	-185.603	51.4946	8.83131	0	0	-0.606007
512	0	10.5422	0	0	10.69	5.44365	-9.48539	-0.122688	0.0189192	0.00978814	1.93277	-2.33E-15	5.47381	0	0	-0.000568264	-0.824797	8.34982	2.17066	40.4909	354.191	600.486	403.653	403.653	403.653	3.83795	-62.2432	4.70034	-85.6722	334.83	215.589	194.289	194.289	194.289	-62.2057	1.94444	-5.43766	12.9956	1.53099	-4.41224	0.599048	0.154354	1.95388	-242.249	48.5713	7.85389	0	0	-0.793338
513	0	7.17413	0	0	7.25765	5.20787	-8.6769	-0.125144	0.0159534	-0.00209927	0.126834	9.32E-16	4.2184	0	0	-0.0096736	-0.678462	10.0766	2.19739	29.4959	354.882	606.049	404.711	404.711	404.711	3.86855	-58.8559	4.23959	-101.739	335.488	213.935	194.289	194.289	194.289	-58.8245	1.71663	-5.21555	11.3059	1.16801	-4.41417	0.712756	0.121828	1.82139	-303.574	38.7171	6.30231	0	0	-0.980707
514	0	3.55738	0	0	3.59082	4.95928	-7.82051	-0.130906	0.0108229	-0.0191392	-2.76167	3.73E-15	2.44053	0	0	-0.0268841	-0.52977	11.7465	2.1786	19.0743	355.669	611.808	405.79	405.79	405.79	3.84414	-55.2669	3.87166	-117.737	336.221	212.118	194.289	194.289	194.289	-55.2375	1.58619	-5.0018	9.69121	0.82777	-4.38005	0.835886	0.0777733	1.67938	-365.36	20.9518	4.44572	0	0	-1.14201
515	0	-0.250506	0	0	-0.252333	4.69559	-6.90808	-0.140842	0.00466878	-0.0416437	-6.97472	9.17E-16	0.397493	0	0	-0.0548624	-0.381928	13.3339	2.16115	9.391	356.51	617.626	406.885	406.885	406.885	3.74025	-51.5095	3.60342	-133.673	336.976	210.221	194.289	194.289	194.289	-51.478	1.56842	-4.7697	8.17789	0.519379	-4.3536	0.95934	0.022376	1.53207	-422.877	-4.18235	2.42437	0	0	-1.2499
516	0	-4.17141	0	0	-4.19399	4.41699	-5.94007	-0.155509	-0.00188694	-0.0689274	-12.6968	-4.43E-15	-1.72211	0	0	-0.0944799	-0.236772	14.812	2.18806	0.610159	357.355	623.347	407.986	407.986	407.986	3.53979	-47.6308	3.43769	-149.537	337.698	208.37	194.289	194.289	194.289	-47.5938	1.66893	-4.4941	6.79272	0.25181	-4.3732	1.07399	-0.0430642	1.38195	-472.5	-35.5087	0.443061	0	0	-1.28553
517	0	-8.10446	0	0	-8.13474	4.12729	-4.92976	-0.175523	-0.00875638	-0.0986097	-19.9995	2.80E-15	-3.78705	0	0	-0.143434	-0.0955674	16.1548	2.29059	-7.11688	358.151	628.803	409.077	409.077	409.077	3.2367	-43.6955	3.3691	-165.286	338.338	206.726	194.289	194.289	194.289	-43.6509	1.87877	-4.15515	5.56052	0.0328504	-4.46447	1.17501	-0.11537	1.23418	-513.481	-71.1377	-1.16055	0	0	-1.24483
518	0	-11.9249	0	0	-11.9531	3.83394	-3.90343	-0.201145	-0.0159355	-0.126966	-28.6968	1.86E-15	-5.65075	0	0	-0.194575	0.0396944	17.3391	2.48286	-13.6613	358.848	633.817	410.14	410.14	410.14	2.83666	-39.7878	3.37936	-180.828	338.857	205.48	194.289	194.289	194.289	-39.7361	2.17068	-3.7405	4.50188	-0.131404	-4.63519	1.26054	-0.190423	1.09185	-547.397	-108.506	-1.94492	0	0	-1.1348
519	0	-15.4872	0	0	-15.5075	3.54703	-2.8971	-0.230949	-0.0229591	-0.149952	-38.1562	-4.19E-15	-7.08744	0	0	-0.235277	0.165068	18.3459	2.75946	-18.9248	359.4	638.216	411.156	411.156	411.156	2.355	-36.0127	3.43378	-196	339.232	204.825	194.289	194.289	194.289	-35.9574	2.49827	-3.24633	3.63121	-0.236685	-4.87326	1.32952	-0.262466	0.95558	-576.072	-143.96	-1.54057	0	0	-0.966541
520	0	-18.6338	0	0	-18.6451	3.27821	-1.95254	-0.260389	-0.0280901	-0.164282	-47.1924	-1.40E-15	-7.74801	0	0	-0.250225	0.274058	19.162	3.09612	-22.8446	359.77	641.84	412.111	412.111	412.111	1.81333	-32.4895	3.48133	-210.566	339.46	204.924	194.289	194.289	194.289	-32.4366	2.79897	-2.6778	2.95537	-0.280485	-5.14836	1.37842	-0.324336	0.823897	-599.339	-172.624	0.124963	0	0	-0.75277
521	0	-21.2165	0	0	-21.2207	3.0401	-1.11489	-0.283323	-0.0296445	-0.168784	-54.3675	4.19E-15	-7.37076	0	0	-0.228794	0.35776	19.7807	3.45301	-25.3977	359.932	644.549	412.992	412.992	412.992	1.23701	-29.3358	3.45939	-224.258	339.557	205.876	194.289	194.289	194.289	-29.292	3.00149	-2.04941	2.47291	-0.26194	-5.41637	1.40301	-0.366929	0.694312	-614.838	-189.262	2.68913	0	0	-0.512009
522	0	-23.1211	0	0	-23.1218	2.84573	-0.430777	-0.296971	-0.0270516	-0.163743	-58.6973	-4.66E-16	-5.93361	0	0	-0.172793	0.406077	20.2017	3.78054	-26.6001	359.87	646.231	413.795	413.795	413.795	0.65175	-26.6453	3.30315	-236.822	339.566	207.695	194.289	194.289	194.289	-26.6163	3.03702	-1.38238	2.17389	-0.181647	-5.62635	1.40262	-0.385456	0.569625	-621.695	-191.002	5.56172	0	0	-0.271936
523	0	-24.2861	0	0	-24.2861	2.70729	0.0565872	-0.302081	-0.0205922	-0.150071	-59.86	-6.87E-15	-3.60727	0	0	-0.0954531	0.409662	20.4314	4.02663	-26.5048	359.584	646.806	414.518	414.518	414.518	0.0794009	-24.4725	2.95895	-248.063	339.541	210.316	194.289	194.289	194.289	-24.4605	2.8532	-0.699229	2.04039	-0.0423394	-5.72852	1.38217	-0.376826	0.454541	-622.391	-176.586	8.01048	0	0	-0.0611238
524	0	-24.7096	0	0	-24.71	2.63402	0.314526	-0.301244	-0.0104171	-0.129125	-58.1289	7.57E-15	-0.577824	0	0	-0.014758	0.362298	20.4808	4.14443	-25.1944	359.088	646.23	415.163	415.163	415.163	-0.465458	-22.8275	2.39819	-257.863	339.536	213.616	194.289	194.289	194.289	-22.8305	2.42675	-0.0182742	2.04822	0.149996	-5.68232	1.3477	-0.341427	0.357007	-620.583	-146.537	9.31551	0	0	0.101675
525	0	-24.4452	0	0	-24.4456	2.63069	0.326234	-0.296342	0.00568008	-0.102078	-54.0976	-5.13E-15	3.25291	0	0	0.0542219	0.262815	20.365	4.09878	-22.7724	358.407	644.493	415.73	415.73	415.73	-0.974251	-21.6781	1.62653	-266.172	339.605	217.437	194.289	194.289	194.289	-21.6901	1.7702	0.646982	2.16916	0.38478	-5.46261	1.30564	-0.281374	0.283708	-620.4	-101.232	8.74189	0	0	0.211482
526	0	-23.5935	0	0	-23.5936	2.69775	0.0901614	-0.288841	0.0285327	-0.0708707	-48.6011	-4.66E-16	7.89913	0	0	0.104163	0.116309	20.1005	3.87052	-19.3531	357.581	641.62	416.213	416.213	416.213	-1.43549	-20.9565	0.684677	-273	339.815	221.603	194.289	194.289	194.289	-20.9682	0.929289	1.2798	2.37397	0.645418	-5.06362	1.25694	-0.20318	0.242588	-623.138	-43.8541	5.91535	0	0	0.277625
527	0	-22.2868	0	0	-22.2873	2.832	-0.382427	-0.281208	0.055862	-0.0379753	-42.7017	-7.45E-15	13.0572	0	0	0.13591	-0.0659271	19.7035	3.4574	-15.0509	356.659	637.665	416.602	416.602	416.602	-1.82695	-20.5693	-0.360634	-278.394	340.258	225.933	194.289	194.289	194.289	-20.5706	-0.0284843	1.852	2.63593	0.908688	-4.49874	1.2025	-0.117598	0.242423	-629.388	18.7014	1.20988	0	0	0.32099
528	0	-20.6684	0	0	-20.6721	3.02675	-1.06793	-0.276732	0.0826449	-0.00634422	-37.5124	6.52E-15	18.0789	0	0	0.15521	-0.267737	19.1886	2.8721	-9.97116	355.695	632.713	416.874	416.874	416.874	-2.11477	-20.4137	-1.43153	-282.414	341.05	230.249	194.289	194.289	194.289	-20.3962	-1.02917	2.32254	2.93436	1.14543	-3.79697	1.13956	-0.038109	0.292519	-637.552	77.0816	-4.19689	0	0	0.366228
529	0	-18.8712	0	0	-18.8823	3.27208	-1.93095	-0.278818	0.103419	0.0207697	-33.9928	9.32E-16	22.1893	0	0	0.168323	-0.470202	18.567	2.13751	-4.20323	354.746	626.875	417.002	417.002	417.002	-2.25951	-20.3959	-2.45465	-285.1	342.311	234.398	194.289	194.289	194.289	-20.3553	-2.00649	2.64395	3.25786	1.32221	-2.9962	1.06736	0.0248385	0.401636	-645.563	122.963	-8.70891	0	0	0.433187
530	0	-16.9996	0	0	-17.0225	3.55562	-2.92726	-0.288545	0.115079	0.040815	-32.6107	1.86E-15	24.8314	0	0	0.178959	-0.653971	17.8458	1.28153	2.18322	353.865	620.284	416.952	416.951	416.952	-2.22529	-20.4466	-3.37257	-286.448	344.132	238.261	194.289	194.289	194.289	-20.3845	-2.91065	2.77279	3.60621	1.40433	-2.13548	0.985263	0.0658109	0.573612	-650.714	151.771	-11.0256	0	0	0.531536
531	0	-15.1211	0	0	-15.1591	3.86448	-4.01042	-0.304314	0.117028	0.0523279	-33.2798	-3.73E-15	25.7594	0	0	0.188062	-0.801408	17.028	0.332395	9.14014	353.094	613.095	416.69	416.69	416.69	-1.98673	-20.5285	-4.14912	-286.406	346.555	241.771	194.289	194.289	194.289	-20.4527	-3.71124	2.67834	3.99138	1.3594	-1.24816	0.894768	0.0869753	0.807373	-650.74	163.256	-10.5619	0	0	0.661519
532	0	-13.2668	0	0	-13.3213	4.18751	-5.14005	-0.322995	0.110639	0.055376	-35.5165	3.73E-15	25.0279	0	0	0.195414	-0.898179	16.1115	-0.683838	16.6413	352.469	605.482	416.194	416.194	416.194	-1.5323	-20.6355	-4.76921	-284.886	349.573	244.911	194.289	194.289	194.289	-20.5585	-4.39598	2.34717	4.43734	1.16201	-0.357528	0.800644	0.0952254	1.09575	-645.057	160.21	-7.57506	0	0	0.818668
533	0	-11.4395	0	0	-11.5097	4.51703	-6.2881	-0.34104	0.0982157	0.0518866	-38.6457	9.32E-16	22.8834	0	0	0.200825	-0.934172	15.0901	-1.74297	24.6814	352.009	597.63	415.454	415.454	415.454	-0.865279	-20.7857	-5.23531	-281.786	353.129	247.71	194.289	194.289	194.289	-20.7231	-4.96734	1.78409	4.97871	0.79826	0.523693	0.710608	0.100905	1.42671	-635.452	146.655	-2.81448	0	0	0.998526
534	0	-9.6251	0	0	-9.70761	4.84936	-7.44064	-0.355489	0.0820227	0.044289	-42.0176	2.80E-15	19.6239	0	0	0.20435	-0.904144	13.9538	-2.82019	33.2733	351.721	589.733	414.482	414.482	414.482	-0.00186	-21.0115	-5.56168	-277.011	357.132	250.228	194.289	194.289	194.289	-20.98	-5.43791	1.00948	5.65829	0.270603	1.39091	0.633954	0.111537	1.78313	-624.215	126.154	2.76969	0	0	1.19787
535	0	-7.80202	0	0	-7.89122	5.1843	-8.59586	-0.364636	0.0636076	0.0356229	-45.1503	-5.59E-15	15.5045	0	0	0.20596	-0.807894	12.6901	-3.88655	42.4447	351.599	581.989	413.312	413.312	413.312	1.03106	-21.351	-5.76894	-270.487	361.469	252.535	194.289	194.289	194.289	-21.3666	-5.8262	0.0559831	6.52322	-0.399359	2.24273	0.579639	0.13333	2.14545	-614.01	101.789	8.40754	0	0	1.41692
536	0	-5.94958	0	0	-6.03723	5.52335	-9.75784	-0.368258	0.0431848	0.0285769	-47.7719	-5.13E-15	10.6788	0	0	0.20529	-0.650323	11.2859	-4.90632	52.2319	351.623	574.595	412.002	412.002	412.002	2.19752	-21.8424	-5.8785	-262.169	366.011	254.701	194.289	194.289	194.289	-21.9197	-6.15178	-1.03451	7.61953	-1.16971	3.07581	0.556423	0.163729	2.4932	-607.025	74.4836	13.9333	0	0	1.65595
537	0	-4.05175	0	0	-4.12672	5.86716	-10.9276	-0.367073	0.0200431	0.0252647	-49.75	2.10E-15	5.25585	0	0	0.201793	-0.44108	9.72936	-5.83616	62.672	351.765	567.741	410.63	410.63	410.63	3.45271	-22.5219	-5.90763	-252.042	370.618	256.774	194.289	194.289	194.289	-22.6728	-6.43023	-2.21211	8.98498	-1.98147	3.88002	0.569952	0.195339	2.80722	-604.223	44.5264	19.6556	0	0	1.9144
538	0	-2.09887	0	0	-2.14653	6.21278	-12.0938	-0.360708	-0.00474038	0.0265501	-50.8646	5.59E-15	-0.414288	0	0	0.195148	-0.193725	8.01317	-6.62654	73.7944	351.99	561.609	409.281	409.281	409.281	4.74232	-23.4236	-5.86601	-240.11	375.134	258.776	194.289	194.289	194.289	-23.6565	-6.66878	-3.41915	10.6415	-2.7657	4.63482	0.62156	0.217597	3.07324	-604.337	13.2479	25.5864	0	0	2.18841
539	0	-0.0890985	0	0	-0.0915295	6.55278	-13.2309	-0.347584	-0.0287774	0.0321632	-50.797	-1.03E-14	-5.80796	0	0	0.185254	0.0757271	6.13633	-7.22387	85.6131	352.262	556.369	408.044	408.044	408.044	6.00679	-24.5788	-5.75539	-226.398	379.398	260.696	194.289	194.289	194.289	-24.8975	-6.86561	-4.59494	12.5882	-3.4547	5.30662	0.705508	0.220189	3.28101	-604.051	-17.0463	31.3844	0	0	2.46337
540	0	1.96847	0	0	2.03145	6.87633	-14.3028	-0.326866	-0.0501374	0.040665	-49.3435	0	-10.4426	0	0	0.17234	0.350556	4.10575	-7.57286	98.121	352.545	552.181	406.993	406.993	406.993	7.1895	-26.0114	-5.57208	-210.96	383.265	262.494	194.289	194.289	194.289	-26.4141	-7.01237	-5.68422	14.7987	-3.99464	5.84784	0.807452	0.19747	3.42701	-598.51	-43.8966	36.8148	0	0	2.7064
541	0	4.05235	0	0	4.20089	7.17077	-15.2691	-0.299192	-0.0678905	0.0497477	-46.5143	0	-13.9741	0	0	0.156942	0.614467	1.93623	-7.62046	111.284	352.811	549.186	406.181	406.181	406.181	8.24363	-27.7341	-5.31105	-193.88	386.62	264.108	194.289	194.289	194.289	-28.2138	-7.09819	-6.64366	17.2246	-4.35398	6.19985	0.904462	0.151183	3.51292	-581.743	-64.7128	41.7907	0	0	2.8672
542	0	6.13041	0	0	6.38136	7.42327	-16.0904	-0.266755	-0.0815466	0.0569994	-42.5584	1.86E-15	-16.1736	0	0	0.139962	0.85187	-0.350224	-7.32339	125.036	353.042	547.511	405.628	405.628	405.628	9.13457	-29.7476	-4.96994	-175.275	389.382	265.466	194.289	194.289	194.289	-30.2918	-7.11331	-7.44388	19.8025	-4.52573	6.3017	0.967624	0.0911206	3.54237	-547.458	-76.7943	46.2072	0	0	2.88816
543	0	8.16358	0	0	8.5272	7.6226	-16.7339	-0.231313	-0.0889885	0.0608127	-37.7602	9.32E-15	-16.7441	0	0	0.122151	1.04799	-2.72557	-6.65951	139.266	353.237	547.26	405.319	405.319	405.319	9.84058	-32.0408	-4.55171	-155.287	391.505	266.502	194.289	194.289	194.289	-32.6333	-7.05182	-8.06932	22.4656	-4.52349	6.10434	0.968263	0.0323878	3.52046	-489.915	-77.2021	49.2895	0	0	2.71809
544	0	10.1087	0	0	10.5862	7.76191	-17.1809	-0.195815	-0.08867	0.0604479	-32.5857	-5.59E-15	-15.5639	0	0	0.104192	1.18986	-5.15681	-5.64035	153.812	353.408	548.502	405.207	405.207	405.207	10.3565	-34.5908	-4.06584	-134.077	392.986	267.163	194.289	194.289	194.289	-35.2136	-6.91447	-8.52075	25.1523	-4.37371	5.58635	0.889834	-0.0117051	3.45311	-406.908	-65.3154	50.4184	0	0	2.33609
545	0	11.9227	0	0	12.5057	7.84073	-17.4328	-0.164385	-0.0809475	0.0566548	-27.6549	1.86E-15	-12.8271	0	0	0.0868174	1.2686	-7.60677	-4.31968	168.457	353.583	551.262	405.222	405.222	405.222	10.6964	-37.3656	-3.52673	-111.818	393.866	267.419	194.289	194.289	194.289	-38.0017	-6.70979	-8.81686	27.8118	-4.10736	4.76549	0.736469	-0.0375501	3.34594	-302.242	-44.7692	49.8284	0	0	1.77505
546	0	13.5682	0	0	14.241	7.86498	-17.5102	-0.140578	-0.067928	0.050669	-23.5313	3.73E-15	-9.01429	0	0	0.0707041	1.28241	-10.0349	-2.79305	182.933	353.79	555.509	405.287	405.287	405.287	10.8929	-40.3296	-2.94982	-88.6762	394.227	267.268	194.289	194.289	194.289	-40.9653	-6.45289	-8.99269	30.4046	-3.75402	3.70165	0.530313	-0.0476813	3.20464	-184.105	-21.4451	48.2321	0	0	1.11222
547	0	15.0184	0	0	15.761	7.84505	-17.4466	-0.126606	-0.0530429	0.0444109	-20.5991	1.86E-15	-4.80729	0	0	0.0564702	1.23896	-12.3988	-1.18664	196.941	354.054	561.145	405.326	405.326	405.326	10.9913	-43.4492	-2.34782	-64.7968	394.175	266.734	194.289	194.289	194.289	-44.0757	-6.16292	-9.0938	32.8993	-3.33915	2.48961	0.304887	-0.0499022	3.03276	-63.9493	-2.01382	46.554	0	0	0.451203
548	0	16.2589	0	0	17.0503	7.79268	-17.2793	-0.123528	-0.0379294	0.0393056	-19.0306	-4.66E-16	-0.712525	0	0	0.0445412	1.1553	-14.6559	0.362609	210.181	354.378	568.007	405.281	405.281	405.281	11.0404	-46.6969	-1.7287	-40.291	393.822	265.866	194.289	194.289	194.289	-47.3108	-5.86011	-9.16765	35.2688	-2.88345	1.2429	0.0938369	-0.0487678	2.83662	46.9502	9.9659	44.7814	0	0	-0.116864
549	0	17.2881	0	0	18.1092	7.71911	-17.0438	-0.13107	-0.0235151	0.0361669	-18.7376	3.73E-15	2.8691	0	0	0.0347203	1.05534	-16.7661	1.72909	222.379	354.751	575.88	405.111	405.111	405.111	11.0869	-50.0538	-1.09492	-15.2305	393.272	264.736	194.289	194.289	194.289	-50.6569	-5.56363	-9.25804	37.487	-2.40319	0.0740069	-0.0786282	-0.0460516	2.62569	139.803	13.6609	42.555	0	0	-0.533391
550	0	18.1153	0	0	18.95	7.6342	-16.7712	-0.146937	-0.0110215	0.035342	-19.3135	-5.82E-16	5.55446	0	0	0.0262574	0.965071	-18.694	2.81614	233.309	355.145	584.513	404.792	404.792	404.792	11.1706	-53.5089	-0.443739	10.3491	392.618	263.44	194.289	194.289	194.289	-54.1073	-5.29017	-9.40156	39.5286	-1.91038	-0.923121	-0.199839	-0.0424654	2.40839	209.266	10.1707	39.5896	0	0	-0.776672
551	0	18.7533	0	0	19.5894	7.54538	-16.4851	-0.167467	-0.00193795	0.0370244	-20.1529	4.66E-15	6.98309	0	0	0.0183738	0.907698	-20.41	3.56549	242.81	355.526	593.638	404.318	404.318	404.318	11.3201	-57.0546	0.231048	36.4372	391.934	262.092	194.289	194.289	194.289	-57.6576	-5.05267	-9.62402	41.3693	-1.41355	-1.68414	-0.269885	-0.0383906	2.19321	253.938	1.30856	36.014	0	0	-0.858172
552	0	19.211	0	0	20.0385	7.45675	-16.1988	-0.189214	0.00216047	0.0405944	-20.691	3.73E-15	6.83598	0	0	0.0106753	0.899604	-21.8917	3.95801	250.783	355.865	602.991	403.698	403.698	403.698	11.5493	-60.6795	0.936004	63.0328	391.267	260.811	194.289	194.289	194.289	-61.2985	-4.85947	-9.93737	42.9878	-0.918075	-2.17794	-0.294116	-0.0356977	1.98739	275.4	-11.0028	32.0702	0	0	-0.81164
553	0	19.4856	0	0	20.2953	7.36801	-15.9113	-0.209376	0.000297846	0.0450032	-20.5293	3.15E-15	4.93559	0	0	0.00330742	0.948237	-23.124	4.00891	257.191	356.133	612.325	402.953	402.953	402.953	11.8537	-64.362	1.67392	90.1337	390.63	259.703	194.289	194.289	194.289	-65.0091	-4.71323	-10.3359	44.3678	-0.427432	-2.40443	-0.280373	-0.0366572	1.79711	277.152	-25.2014	28.0126	0	0	-0.680867
554	0	19.5599	0	0	20.3409	7.27394	-15.6055	-0.226676	-0.00757519	0.0479599	-19.5802	2.56E-15	1.32199	0	0	-0.00271369	1.05172	-24.0996	3.7607	262.055	356.317	621.421	402.116	402.116	402.116	12.2076	-68.0666	2.43983	117.729	389.997	258.851	194.289	194.289	194.289	-68.7529	-4.60958	-10.7943	45.4997	0.0558156	-2.38949	-0.235454	-0.0432729	1.62822	264.21	-39.9958	23.898	0	0	-0.510626
555	0	19.4043	0	0	20.1425	7.16472	-15.2493	-0.241381	-0.0207018	0.0464472	-18.0708	-4.43E-15	-3.71378	0	0	-0.00546965	1.19976	-24.8198	3.27597	265.445	356.406	630.095	401.23	401.23	401.23	12.5647	-71.7451	3.2179	145.794	389.298	258.315	194.289	194.289	194.289	-72.4772	-4.5358	-11.2677	46.3822	0.529114	-2.17886	-0.16734	-0.0584293	1.48294	242.735	-55.1063	19.8178	0	0	-0.33776
556	0	18.9842	0	0	19.6617	7.02671	-14.7975	-0.25466	-0.036882	0.0359289	-16.4272	-4.66E-16	-9.53366	0	0	-0.00294678	1.37586	-25.2943	2.63035	267.48	356.398	638.201	400.344	400.344	400.344	12.8602	-75.3411	3.98014	174.29	388.423	258.135	194.289	194.289	194.289	-76.1184	-4.46994	-11.694	47.0229	0.988847	-1.83161	-0.0859307	-0.0817521	1.36562	221.061	-70.1826	15.7435	0	0	-0.188607
557	0	18.2711	0	0	18.8682	6.84463	-14.1982	-0.268042	-0.0528837	0.0114349	-15.1344	-5.59E-15	-15.2054	0	0	0.0053629	1.55991	-25.5418	1.90567	268.323	356.293	645.631	399.515	399.515	399.515	13.0165	-78.7987	4.68744	203.142	387.234	258.346	194.289	194.289	194.289	-79.6094	-4.38172	-12.0005	47.438	1.42988	-1.41377	-0.00582092	-0.110617	1.27663	209	-85.1071	11.6876	0	0	-0.0734525
558	0	17.2552	0	0	17.7542	6.60451	-13.403	-0.28179	-0.0643267	-0.031918	-14.477	-1.40E-15	-19.5731	0	0	0.016835	1.73125	-25.5891	1.18316	268.173	356.095	652.315	398.799	398.799	398.799	12.9539	-82.0706	5.29364	232.226	385.575	258.993	194.289	194.289	194.289	-82.8901	-4.23608	-12.1126	47.6519	1.84572	-0.992442	0.0574603	-0.140919	1.215	216.867	-99.5813	7.57278	0	0	0.0130958
559	0	15.9549	0	0	16.3452	6.29756	-12.3784	-0.294015	-0.0663778	-0.0972185	-14.3526	5.36E-15	-21.4817	0	0	0.0257359	1.87135	-25.4703	0.537824	267.262	355.805	658.214	398.247	398.247	398.247	12.6043	-85.1232	5.75248	261.323	383.304	260.138	194.289	194.289	194.289	-85.9157	-4.00006	-11.9674	47.6963	2.22847	-0.630632	0.0849992	-0.166263	1.17333	254.586	-112.327	3.14062	0	0	0.0859609
560	0	14.4211	0	0	14.7032	5.92393	-11.1198	-0.302013	-0.0560598	-0.184452	-14.3249	-2.74E-15	-20.1962	0	0	0.0258646	1.96576	-25.2245	0.033623	265.843	355.429	663.319	397.904	397.904	397.904	11.929	-87.937	6.02706	290.098	380.319	261.841	194.289	194.289	194.289	-88.6616	-3.65167	-11.5283	47.608	2.56988	-0.383233	0.0616691	-0.183084	1.14023	328.532	-122.292	-1.72584	0	0	0.160997
561	0	12.7361	0	0	12.9224	5.49472	-9.66004	-0.302356	-0.0340556	-0.289488	-13.6109	6.46E-15	-15.7322	0	0	0.01525	2.00523	-24.8945	-0.280001	264.174	354.971	667.646	397.794	397.794	397.794	10.9329	-90.5025	6.10011	318.082	376.594	264.135	194.289	194.289	194.289	-91.1226	-3.18686	-10.7976	47.4269	2.86166	-0.293337	-0.0215655	-0.189322	1.10268	439.956	-128.536	-6.99565	0	0	0.243616
562	0	11.005	0	0	11.1164	5.03089	-8.06757	-0.290188	-0.00500274	-0.404583	-11.0974	9.20E-15	-8.9225	0	0	-0.000800784	1.98579	-24.5232	-0.370566	262.507	354.439	671.223	397.925	397.925	397.925	9.66758	-92.8148	5.98052	344.692	372.185	266.991	194.289	194.289	194.289	-93.3077	-2.62124	-9.82043	47.1935	3.09698	-0.389437	-0.165662	-0.186756	1.0452	584.528	-130.859	-12.5932	0	0	0.323902
563	0	9.33651	0	0	9.39622	4.55916	-6.43454	-0.259578	0.024309	-0.519836	-5.60797	5.43E-15	-1.13446	0	0	-0.0123848	1.90814	-24.1507	-0.224186	261.067	353.838	674.09	398.281	398.281	398.281	8.22198	-94.8641	5.70339	369.29	367.228	270.281	194.289	194.289	194.289	-95.2254	-1.98517	-8.67663	46.9455	3.27074	-0.682873	-0.363357	-0.178208	0.955862	753.504	-129.611	-18.5216	0	0	0.380559
564	0	7.81423	0	0	7.84257	4.10684	-4.8583	-0.206574	0.047401	-0.625498	3.45282	3.49E-15	6.17685	0	0	-0.011805	1.7763	-23.8114	0.153684	260.035	353.17	676.283	398.828	398.828	398.828	6.703	-96.6205	5.32428	391.248	361.906	273.73	194.289	194.289	194.289	-96.8624	-1.3142	-7.46538	46.7141	3.38094	-1.16686	-0.603077	-0.166102	0.829739	935.851	-125.029	-24.9905	0	0	0.392695
565	0	6.46967	0	0	6.48127	3.69694	-3.42319	-0.132832	0.0607185	-0.713996	15.4317	2.33E-15	11.9507	0	0	0.00210906	1.59641	-23.5304	0.737639	259.532	352.436	677.831	399.515	399.515	399.515	5.21258	-98.0211	4.90947	410.025	356.404	276.91	194.289	194.289	194.289	-98.1665	-0.638913	-6.28535	46.5205	3.4294	-1.81579	-0.871886	-0.151898	0.672221	1120.1	-116.941	-32.2283	0	0	0.354199
566	0	5.27289	0	0	5.27675	3.34523	-2.18816	-0.0487964	0.0641661	-0.780904	28.0244	-1.40E-15	15.7248	0	0	0.0251362	1.3759	-23.3212	1.48189	259.612	351.629	678.746	400.283	400.283	400.283	3.82979	-98.9696	4.52475	425.211	350.878	279.265	194.289	194.289	194.289	-99.0447	0.02121	-5.21729	46.3725	3.42233	-2.58495	-1.15716	-0.134542	0.502959	1294.73	-104.693	-40.1552	0	0	0.283201
567	0	4.15113	0	0	4.15202	3.05953	-1.1833	0.0270334	0.0608	-0.825139	37.6218	-9.32E-16	17.6293	0	0	0.0495362	1.12332	-23.1847	2.32102	260.247	350.737	679.015	401.071	401.07	401.07	2.6032	-99.3575	4.2252	436.537	345.426	280.207	194.289	194.289	194.289	-99.3861	0.658023	-4.3137	46.264	3.37083	-3.4115	-1.44493	-0.110624	0.351275	1448.27	-87.403	-48.2453	0	0	0.221879
568	0	3.03284	0	0	3.03292	2.84125	-0.415006	0.0738474	0.0555812	-0.846875	40.4866	2.33E-15	18.2011	0	0	0.0637868	0.848219	-23.1099	3.17378	261.342	349.74	678.604	401.826	401.826	401.826	1.55468	-99.1063	4.04743	443.851	340.096	279.258	194.289	194.289	194.289	-99.1071	1.26969	-3.59764	46.1761	3.29071	-4.21833	-1.71343	-0.073544	0.24963	1567.26	-64.1012	-55.5368	0	0	0.223885
569	0	1.89923	0	0	1.89925	2.68848	0.122813	0.0759964	0.054042	-0.845793	34.2116	9.32E-16	18.1784	0	0	0.0560142	0.560669	-23.0763	3.95087	262.741	348.614	677.456	402.506	402.506	402.506	0.691443	-98.2143	4.00632	447.078	334.904	276.193	194.289	194.289	194.289	-98.2002	1.85292	-3.0702	46.0803	3.20173	-4.92264	-1.93254	-0.0153351	0.222784	1636.45	-33.8211	-60.8871	0	0	0.331538
570	0	0.820355	0	0	0.82037	2.60015	0.433769	0.0288176	0.0604166	-0.820006	18.8106	-2.33E-16	18.2444	0	0	0.0267163	0.270239	-23.0578	4.56593	264.254	347.337	675.504	403.081	403.081	403.081	0.0207211	-96.7873	4.09668	446.208	329.88	271.142	194.289	194.289	194.289	-96.7661	2.39525	-2.72373	45.9439	3.1268	-5.44794	-2.0709	0.0663143	0.282996	1641.45	3.08278	-63.3305	0	0	0.548642
571	0	-0.0417261	0	0	-0.0417063	2.57961	0.506064	-0.0588194	0.075548	-0.766836	-2.97504	1.86E-15	18.7059	0	0	3.55E-05	-0.0152403	-23.0271	4.94631	265.678	345.892	672.692	403.531	403.531	403.531	-0.439938	-95.037	4.29749	441.325	325.094	264.596	194.289	194.289	194.289	-95.0123	2.87023	-2.55389	45.7361	3.09008	-5.73508	-2.1031	0.168273	0.423468	1572.6	45.0375	-62.5722	0	0	0.824141
572	0	-0.467732	0	0	-0.467746	2.6354	0.309651	-0.165024	0.0965085	-0.685923	-26.2292	6.99E-16	19.3206	0	0	0.0136518	-0.290681	-22.9608	5.04148	266.824	344.274	668.984	403.84	403.84	403.84	-0.664018	-93.2424	4.57691	432.662	320.672	257.311	194.289	194.289	194.289	-93.2142	3.23998	-2.56384	45.4351	3.11532	-5.75013	-2.0166	0.280983	0.624718	1430.52	89.1909	-59.3568	0	0	1.06272
573	0	-0.24874	0	0	-0.248738	2.77865	-0.194626	-0.261789	0.116448	-0.580629	-45.453	-6.76E-15	19.275	0	0	0.0857551	-0.554678	-22.8421	4.82869	267.531	342.496	664.387	403.998	403.998	403.998	-0.630249	-91.6805	4.89927	420.627	316.771	250.117	194.289	194.289	194.289	-91.647	3.46713	-2.75751	45.0332	3.22398	-5.48939	-1.8173	0.392176	0.860024	1227.35	132.048	-55.2115	0	0	1.16405
574	0	0.738835	0	0	0.738929	3.01719	-1.03428	-0.326561	0.12659	-0.458621	-56.6076	-7.95E-15	17.5766	0	0	0.190267	-0.809629	-22.6632	4.31573	267.68	340.591	658.963	403.994	403.994	403.994	-0.346772	-90.5507	5.2333	405.781	313.519	243.708	194.289	194.289	194.289	-90.5101	3.53443	-3.12326	44.5401	3.43353	-4.98043	-1.53183	0.486244	1.10979	985.162	168.921	-51.5082	0	0	1.07294
575	0	2.48467	0	0	2.48652	3.3495	-2.20315	-0.353098	0.12253	-0.32928	-58.6944	-1.03E-15	13.9344	0	0	0.27366	-1.06078	-22.4262	3.54069	267.198	338.614	652.827	403.815	403.815	403.815	0.128514	-89.9261	5.55775	388.762	310.964	238.494	194.289	194.289	194.289	-89.8792	3.46162	-3.61775	43.9841	3.75528	-4.27922	-1.18704	0.554896	1.36924	725.382	198.554	-48.7751	0	0	0.799311
576	0	4.85237	0	0	4.86227	3.76214	-3.65181	-0.351098	0.109447	-0.203313	-53.6802	6.74E-15	9.37508	0	0	0.299908	-1.31493	-22.1412	2.57101	266.059	336.639	646.15	403.449	403.449	403.449	0.690285	-89.7587	5.86438	370.214	309.049	234.582	194.289	194.289	194.289	-89.7086	3.30755	-4.16756	43.4097	4.19275	-3.46669	-0.814033	0.597055	1.64076	469.221	224.823	-47.0841	0	0	0.413726
577	0	7.63551	0	0	7.6685	4.23343	-5.30031	-0.330463	0.0944696	-0.0910781	-44.3804	4.68E-16	5.28253	0	0	0.269073	-1.57877	-21.8236	1.49996	264.28	334.75	639.141	402.886	402.886	402.886	1.21832	-89.9278	6.16019	350.733	307.664	231.871	194.289	194.289	194.289	-89.8782	3.15303	-4.69541	42.8715	4.73963	-2.64294	-0.446846	0.613542	1.92098	238.404	250.392	-46.2025	0	0	0.0224048
578	0	10.6142	0	0	10.6962	4.7383	-7.05612	-0.296198	0.0787098	0.000696159	-33.2266	-1.69E-15	2.26612	0	0	0.203081	-1.85704	-21.49	0.437405	261.901	333.039	632.029	402.126	402.126	402.126	1.61367	-90.2882	6.46363	330.831	306.707	230.146	194.289	194.289	194.289	-90.2399	3.07635	-5.14564	42.425	5.37878	-1.91681	-0.118466	0.598364	2.19461	50.946	270.67	-45.1162	0	0	-0.273493
579	0	13.5866	0	0	13.7525	5.25002	-8.82168	-0.25661	0.0633328	0.0693829	-22.5441	-1.83E-15	0.557794	0	0	0.131441	-2.15002	-21.1518	-0.507263	258.973	331.586	625.036	401.176	401.176	401.176	1.81657	-90.6972	6.79183	310.915	306.097	229.137	194.289	194.289	194.289	-90.6475	3.13303	-5.48946	42.1141	6.08167	-1.38824	0.14236	0.547477	2.44339	-81.554	280.75	-42.86	0	0	-0.421804
580	0	16.3901	0	0	16.6774	5.74194	-10.5026	-0.218619	0.0496999	0.114413	-13.8494	1.08E-15	0.0286226	0	0	0.074351	-2.45097	-20.811	-1.24812	255.525	330.462	618.355	400.059	400.059	400.059	1.81382	-91.0371	7.15197	291.287	305.774	228.578	194.289	194.289	194.289	-90.981	3.3433	-5.7231	41.9592	6.8087	-1.12504	0.318748	0.462123	2.65287	-153.685	277.4	-38.9326	0	0	-0.433652
581	0	18.9108	0	0	19.3513	6.19014	-12.0178	-0.186004	0.0371083	0.136239	-7.73828	1.72E-15	0.15034	0	0	0.0376657	-2.74482	-20.4569	-1.74209	251.546	329.713	612.127	398.813	398.813	398.813	1.63621	-91.2279	7.53912	272.143	305.706	228.246	194.289	194.289	194.289	-91.1604	3.69023	-5.86261	41.9471	7.51155	-1.14367	0.403407	0.343914	2.8112	-165.917	257.539	-33.0218	0	0	-0.361074
582	0	21.0821	0	0	21.6928	6.57557	-13.3068	-0.161654	0.025537	0.137748	-4.29907	-3.52E-15	0.476971	0	0	0.0191081	-3.00923	-20.0667	-1.99739	246.982	329.365	606.438	397.486	397.486	397.486	1.34357	-91.2275	7.93697	253.577	305.869	227.973	194.289	194.289	194.289	-91.1458	4.1289	-5.93374	42.0272	8.13741	-1.40169	0.409855	0.202464	2.91578	-128.879	221.637	-25.2686	0	0	-0.261113
583	0	22.8778	0	0	23.6569	6.88586	-14.3342	-0.146133	0.0141318	0.123448	-3.12555	3.89E-15	0.596422	0	0	0.0119965	-3.21877	-19.6089	-2.06694	241.741	329.414	601.316	396.137	396.137	396.136	1.00609	-91.0272	8.32293	235.595	306.24	227.655	194.289	194.289	194.289	-90.9307	4.60149	-5.9639	42.1166	8.63669	-1.80821	0.358948	0.0495823	2.97446	-58.6365	171.788	-16.1247	0	0	-0.159627
584	0	24.3031	0	0	25.2306	7.11611	-15.0904	-0.138399	0.00303553	0.0989562	-3.5523	-3.19E-15	0.344588	0	0	0.0101117	-3.35072	-19.0494	-2.03136	235.717	329.825	596.752	394.829	394.829	394.829	0.686525	-90.6416	8.67393	218.134	306.787	227.237	194.289	194.289	194.289	-90.5316	5.05292	-5.97592	42.1157	8.97193	-2.24775	0.275088	-0.100226	2.99998	26.3415	112.78	-6.58717	0	0	-0.0523575
585	0	25.3833	0	0	26.4261	7.26888	-15.5891	-0.137143	-0.00802496	0.0698526	-4.92205	-3.33E-16	-0.351045	0	0	0.00945913	-3.39065	-18.3568	-1.97802	228.813	330.536	592.718	393.633	393.633	393.633	0.429377	-90.0983	8.97147	201.087	307.468	226.711	194.289	194.289	194.289	-89.9769	5.44164	-5.98534	41.9285	9.1253	-2.60916	0.186328	-0.236938	3.0054	107.653	49.548	2.30697	0	0	0.0738693
586	0	26.1546	0	0	27.2737	7.35251	-15.861	-0.13991	-0.0185178	0.0409025	-6.57296	3.29E-15	-1.39572	0	0	0.00821141	-3.33628	-17.5075	-1.98043	220.962	331.464	589.18	392.619	392.619	392.619	0.25676	-89.428	9.20342	184.331	308.231	226.097	194.289	194.289	194.289	-89.2974	5.74407	-5.99919	41.4804	9.10016	-2.81079	0.119749	-0.353725	3.00013	169.993	-12.4487	9.55963	0	0	0.214536
587	0	26.655	0	0	27.812	7.37886	-15.9465	-0.144717	-0.0275294	0.0157216	-8.0459	1.75E-16	-2.60897	0	0	0.00615104	-3.19868	-16.4887	-2.08155	212.146	332.508	586.121	391.853	391.853	391.853	0.171404	-88.6569	9.36307	167.747	309.019	225.429	194.289	194.289	194.289	-88.5192	5.9524	-6.01669	40.7285	8.91724	-2.81655	0.0942045	-0.4455	2.98641	203.512	-68.029	14.5401	0	0	0.339872
588	0	26.9185	0	0	28.0801	7.36091	-15.8882	-0.150157	-0.0347127	-0.00346119	-9.09393	-1.02E-16	-3.85257	0	0	0.00365689	-3.00032	-15.3003	-2.28456	202.403	333.569	583.547	391.387	391.387	391.387	0.163929	-87.802	9.44711	151.233	309.778	224.746	194.289	194.289	194.289	-87.6592	6.06897	-6.03181	39.6639	8.60772	-2.64047	0.117789	-0.508182	2.96486	204.683	-113.313	17.1966	0	0	0.406349
589	0	26.9724	0	0	28.1117	7.31008	-15.7231	-0.15487	-0.0398487	-0.0155148	-9.59256	-2.91E-17	-4.99758	0	0	0.00120532	-2.77065	-13.9549	-2.55272	191.828	334.55	581.483	391.249	391.249	391.249	0.21913	-86.871	9.45269	134.717	310.459	224.085	194.289	194.289	194.289	-86.7252	6.10041	-6.03499	38.3082	8.20606	-2.34066	0.184833	-0.536503	2.93298	176.366	-145.331	17.8349	0	0	0.37979
590	0	26.8364	0	0	27.9323	7.23407	-15.4757	-0.158477	-0.0427771	-0.0204998	-9.58157	1.86E-15	-5.91724	0	0	-0.000816749	-2.53994	-12.4757	-2.81932	180.566	335.375	579.973	391.441	391.441	391.441	0.320309	-85.8631	9.37539	118.158	311.026	223.471	194.289	194.289	194.289	-85.7165	6.05332	-6.01443	36.7062	7.74489	-2.00429	0.275794	-0.526328	2.88949	127.441	-162.485	16.9479	0	0	0.258315
591	0	26.5225	0	0	27.5576	7.1361	-15.1558	-0.161012	-0.0432951	-0.0194583	-9.14858	-4.37E-15	-6.47296	0	0	-0.002253	-2.33313	-10.8925	-3.0061	168.787	335.989	579.062	391.939	391.939	391.939	0.451496	-84.7716	9.20933	101.548	311.454	222.92	194.289	194.289	194.289	-84.6269	5.93273	-5.95762	34.9165	7.25224	-1.72638	0.366079	-0.474317	2.83472	69.7245	-163.95	14.9957	0	0	0.0765371
592	0	26.0355	0	0	26.9947	7.01555	-14.7608	-0.162378	-0.0412801	-0.0142919	-8.34181	5.82E-16	-6.53533	0	0	-0.00312777	-2.16543	-9.23727	-3.04417	156.662	336.37	578.791	392.695	392.695	392.695	0.598047	-83.5863	8.94935	84.905	311.731	222.439	194.289	194.289	194.289	-83.4462	5.74293	-5.8533	33.0026	6.75093	-1.58803	0.433586	-0.383455	2.77096	15.0465	-150.662	12.4424	0	0	-0.109899
593	0	25.3726	0	0	26.2422	6.86984	-14.2814	-0.162532	-0.0363646	-0.00693574	-7.19187	-3.03E-15	-5.97797	0	0	-0.00365344	-2.04094	-7.53879	-2.89101	144.341	336.528	579.183	393.648	393.648	393.648	0.74688	-82.2938	8.59417	68.2634	311.86	222.02	194.289	194.289	194.289	-82.1611	5.48934	-5.69347	31.0251	6.25858	-1.63962	0.469212	-0.262419	2.69963	-28.9439	-124.583	9.63322	0	0	-0.254279
594	0	24.5231	0	0	25.2918	6.6965	-13.7083	-0.160439	-0.0280335	0.000692998	-5.62845	-1.63E-15	-4.71779	0	0	-0.00395315	-1.95413	-5.81971	-2.53834	131.943	336.507	580.245	394.729	394.729	394.729	0.887695	-80.8775	8.14933	51.6637	311.863	221.644	194.289	194.289	194.289	-80.7546	5.18	-5.4761	29.0345	5.78777	-1.89332	0.474455	-0.12509	2.62208	-58.9568	-88.825	6.81358	0	0	-0.333338
595	0	23.4679	0	0	24.128	6.49534	-13.0396	-0.155654	-0.0168617	0.00708868	-3.67205	-5.82E-17	-2.85927	0	0	-0.00388146	-1.89302	-4.09509	-2.01085	119.548	336.373	581.97	395.876	395.876	395.876	1.01514	-79.316	7.62854	35.1401	311.777	221.277	194.289	194.289	194.289	-79.2049	4.82548	-5.20731	27.0676	5.3459	-2.32478	0.45934	0.0119791	2.53786	-76.2598	-47.6717	4.21891	0	0	-0.35231
596	0	22.1807	0	0	22.729	6.26892	-12.2823	-0.148783	-0.00428087	0.0112322	-1.49896	-4.27E-15	-0.663377	0	0	-0.00309306	-1.843	-2.37296	-1.35829	107.205	336.206	584.332	397.035	397.035	397.035	1.12831	-77.5829	7.05236	18.713	311.658	220.867	194.289	194.289	194.289	-77.4846	4.43872	-4.9002	25.1461	4.93532	-2.8816	0.435552	0.133864	2.44938	-84.7448	-5.70909	2.0059	0	0	-0.332985
597	0	20.6321	0	0	21.0708	6.02198	-11.4513	-0.1407	0.00809005	0.0127439	0.643388	-3.90E-15	1.54888	0	0	-0.00117102	-1.78997	-0.656191	-0.645238	94.9437	336.087	587.297	398.171	398.171	398.171	1.22793	-75.6501	6.4455	2.38616	311.565	220.354	194.289	194.289	194.289	-75.5649	4.03503	-4.57126	23.2785	4.55395	-3.49442	0.413927	0.227535	2.3566	-89.8319	32.2369	0.322845	0	0	-0.304007
598	0	18.7944	0	0	19.131	5.76068	-10.5663	-0.132131	0.0187637	0.0119244	2.50441	3.15E-15	3.46519	0	0	0.0020989	-1.72281	1.05504	0.0591494	82.7848	336.084	590.822	399.267	399.267	399.267	1.31418	-73.4918	5.83417	-13.8519	311.558	219.678	194.289	194.289	194.289	-73.419	3.63161	-4.23713	21.4636	4.19626	-4.08826	0.404087	0.285229	2.25931	-97.59	62.3594	-0.769386	0	0	-0.292998
599	0	16.6462	0	0	16.8922	5.49162	-9.64941	-0.124237	0.0265594	0.00921316	3.81258	3.03E-15	4.83289	0	0	0.00613288	-1.63469	2.76072	0.690647	70.7525	336.249	594.855	400.323	400.323	400.323	1.38559	-71.0876	5.24353	-30.0236	311.684	218.788	194.289	194.289	194.289	-71.0259	3.24646	-3.91197	19.6948	3.85445	-4.59342	0.414759	0.304501	2.15716	-113.669	82.1749	-1.30133	0	0	-0.321852
600	0	14.176	0	0	14.3454	5.22074	-8.7211	-0.118625	0.0307343	0.00487534	4.29969	-2.33E-15	5.49089	0	0	0.00921541	-1.52357	4.4586	1.19872	58.8873	336.608	599.339	401.35	401.35	401.35	1.43823	-68.4255	4.69533	-46.1563	311.976	217.647	194.289	194.289	194.289	-68.3734	2.89718	-3.60513	17.9654	3.51986	-4.95565	0.452973	0.2892	2.05129	-142.189	90.9133	-1.41246	0	0	-0.403276
601	0	11.3867	0	0	11.4944	4.95225	-7.79623	-0.11624	0.0310587	-0.00103381	3.81538	1.16E-15	5.38085	0	0	0.00910295	-1.39153	6.14225	1.55412	47.2555	337.165	604.205	402.368	402.368	402.368	1.46498	-65.505	4.20651	-62.2751	312.445	216.244	194.289	194.289	194.289	-65.4606	2.60001	-3.31935	16.2722	3.18459	-5.14458	0.525855	0.244876	1.94029	-185.935	88.3333	-1.22882	0	0	-0.542982
602	0	8.29709	0	0	8.35772	4.68781	-6.88108	-0.117101	0.0279051	-0.00906732	2.33249	3.03E-15	4.54391	0	0	0.0036863	-1.24338	7.79977	1.75444	35.9573	337.902	609.374	403.397	403.397	403.397	1.45581	-62.3375	3.78875	-78.3971	313.082	214.593	194.289	194.289	194.289	-62.299	2.36897	-3.05031	14.6182	2.84236	-5.15923	0.633206	0.181282	1.82315	-243.957	75.4599	-0.974606	0	0	-0.730056
603	0	4.94236	0	0	4.96941	4.42636	-5.97271	-0.121451	0.0217587	-0.0201315	-0.19803	-2.56E-15	3.0597	0	0	-0.00907092	-1.08485	9.41345	1.82492	25.1276	338.783	614.75	404.455	404.455	404.455	1.39831	-58.9446	3.44923	-94.5306	313.859	212.739	194.289	194.289	194.289	-58.9104	2.21539	-2.78719	13.0137	2.49018	-5.02807	0.769274	0.107189	1.69903	-312.385	53.1954	-0.826675	0	0	-0.940656
604	0	1.37409	0	0	1.37947	4.16489	-5.06108	-0.129668	0.0134928	-0.0354035	-3.85337	-1.51E-15	1.06422	0	0	-0.0307897	-0.921233	10.9603	1.81351	14.9297	339.759	620.219	405.552	405.552	405.552	1.2787	-55.358	3.1917	-110.674	314.729	210.753	194.289	194.289	194.289	-55.3267	2.14765	-2.51411	11.4763	2.1297	-4.80325	0.91911	0.033106	1.56823	-383.907	23.5945	-1.01466	0	0	-1.13606
605	0	-2.33868	0	0	-2.34478	3.89979	-4.13408	-0.142083	0.00355822	-0.0556263	-8.70654	-2.68E-15	-1.32263	0	0	-0.0618267	-0.756682	12.4138	1.78046	5.54197	340.773	625.646	406.686	406.686	406.686	1.08336	-51.6199	3.01688	-126.81	315.637	208.737	194.289	194.289	194.289	-51.591	2.16991	-2.21186	10.0293	1.76865	-4.54915	1.06565	-0.0352699	1.43246	-450.585	-12.0142	-1.55678	0	0	-1.2771
606	0	-6.10806	0	0	-6.11752	3.62858	-3.18337	-0.158677	-0.00708859	-0.0803913	-14.7372	1.63E-15	-3.88099	0	0	-0.100454	-0.594782	13.7461	1.78554	-2.85912	341.762	630.883	407.846	407.846	407.846	0.800639	-47.7858	2.92056	-142.906	316.523	206.827	194.289	194.289	194.289	-47.7596	2.2792	-1.85963	8.69955	1.42154	-4.3286	1.19164	-0.092841	1.29295	-505.416	-50.7519	-2.3801	0	0	-1.33122
607	0	-9.82709	0	0	-9.83448	3.35154	-2.21031	-0.178818	-0.0172615	-0.107496	-21.7311	1.40E-15	-6.30888	0	0	-0.141819	-0.439609	14.9309	1.87565	-10.1167	342.667	635.769	409.007	409.007	409.007	0.423827	-43.9258	2.89025	-158.894	317.326	205.19	194.289	194.289	194.289	-43.9042	2.46105	-1.43795	7.51459	1.10848	-4.19005	1.28699	-0.1375	1.15138	-545.054	-89.2375	-3.14445	0	0	-1.28483
608	0	-13.3725	0	0	-13.3757	3.0726	-1.22927	-0.200848	-0.0255284	-0.133492	-29.2002	3.73E-15	-8.23851	0	0	-0.177858	-0.297023	15.946	2.07616	-16.1078	343.434	640.146	410.139	410.139	410.139	-0.0458967	-40.1247	2.90145	-174.667	318.002	204.005	194.289	194.289	194.289	-40.1112	2.68562	-0.932716	6.49924	0.853339	-4.15868	1.3471	-0.168898	1.00772	-568.926	-123.154	-3.43329	0	0	-1.14156
609	0	-16.6127	0	0	-16.6129	2.79958	-0.268301	-0.221528	-0.0302611	-0.155226	-36.352	4.66E-15	-9.28846	0	0	-0.198814	-0.175276	16.7753	2.38668	-20.7533	344.025	643.86	411.209	411.209	411.209	-0.597709	-36.4774	2.91585	-190.074	318.529	203.442	194.289	194.289	194.289	-36.4768	2.90674	-0.339172	5.67259	0.680392	-4.23283	1.37179	-0.188354	0.862685	-577.504	-148.195	-2.92389	0	0	-0.919801
610	0	-19.4217	0	0	-19.4229	2.54378	0.632178	-0.237509	-0.0314704	-0.170372	-42.3343	-4.19E-15	-9.30594	0	0	-0.197151	-0.0845619	17.4102	2.78216	-24.0223	344.411	646.773	412.187	412.187	412.187	-1.21149	-33.0779	2.88261	-204.935	318.917	203.63	194.289	194.289	194.289	-33.095	3.06528	0.335696	5.04525	0.610491	-4.38603	1.36411	-0.198652	0.717255	-572.151	-161.598	-1.50528	0	0	-0.652002
611	0	-21.6959	0	0	-21.7029	2.31844	1.4252	-0.248018	-0.0297446	-0.17835	-46.6374	9.32E-16	-8.29003	0	0	-0.171913	-0.035574	17.8501	3.21795	-25.9321	344.584	648.769	413.055	413.055	413.055	-1.86335	-30.0068	2.74401	-219.068	319.202	204.639	194.289	194.289	194.289	-30.0442	3.09759	1.0763	4.61741	0.657275	-4.57326	1.32865	-0.202044	0.576261	-554.983	-161.948	0.648391	0	0	-0.378617
612	0	-23.3651	0	0	-23.3812	2.13687	2.06379	-0.254439	-0.024903	-0.178956	-49.1563	4.22E-15	-6.24993	0	0	-0.128223	-0.037307	18.1018	3.63727	-26.5434	344.549	649.757	413.805	413.804	413.804	-2.53162	-27.3224	2.44489	-232.314	319.433	206.476	194.289	194.289	194.289	-27.3789	2.9467	1.86373	4.37819	0.824192	-4.73921	1.27358	-0.198521	0.447936	-530.906	-148.273	3.08529	0	0	-0.140197
613	0	-24.3984	0	0	-24.4233	2.01127	2.50521	-0.259635	-0.0160131	-0.172527	-50.1626	-3.96E-15	-3.18253	0	0	-0.0740132	-0.0948166	18.1783	3.97978	-25.9525	344.326	649.674	414.438	414.438	414.438	-3.19878	-25.0565	1.94425	-244.543	319.666	209.095	194.289	194.289	194.289	-25.1255	2.57331	2.67829	4.30657	1.10287	-4.82729	1.20969	-0.187022	0.338377	-506.701	-120.232	5.08531	0	0	0.0348667
614	0	-24.8022	0	0	-24.832	1.95175	2.71431	-0.266801	-0.00181593	-0.158909	-50.1427	3.73E-15	0.910446	0	0	-0.016175	-0.207191	18.0963	4.19032	-24.2803	343.951	648.484	414.967	414.967	414.967	-3.84936	-23.216	1.22606	-255.653	319.964	212.415	194.289	194.289	194.289	-23.2855	1.96477	3.49901	4.37384	1.47228	-4.7883	1.15023	-0.16662	0.255346	-490.88	-79.0311	5.86149	0	0	0.139134
615	0	-24.6146	0	0	-24.643	1.96537	2.66646	-0.277882	0.0184956	-0.137574	-49.5465	9.32E-16	5.94467	0	0	0.0414102	-0.366505	17.8749	4.2267	-21.6588	343.469	646.181	415.401	415.401	415.401	-4.46502	-21.7868	0.306197	-265.554	320.405	216.329	194.289	194.289	194.289	-21.8406	1.14016	4.30027	4.54665	1.89961	-4.58786	1.10609	-0.137037	0.203811	-491.038	-27.8015	4.76258	0	0	0.188482
616	0	-23.8985	0	0	-23.9198	2.05516	2.35099	-0.292154	0.0440812	-0.109064	-48.5627	-9.32E-16	11.6206	0	0	0.0967913	-0.558167	17.5325	4.0648	-18.2179	342.935	642.788	415.746	415.746	415.746	-5.01959	-20.7385	-0.766301	-274.157	321.082	220.713	194.289	194.289	194.289	-20.7586	0.14986	5.04783	4.79153	2.34303	-4.21102	1.07975	-0.0999465	0.188735	-509.289	28.0548	1.59237	0	0	0.214083
617	0	-22.7356	0	0	-22.7472	2.21931	1.77389	-0.307183	0.0715834	-0.0752334	-47.1826	1.86E-15	17.3378	0	0	0.147462	-0.762691	17.0856	3.7003	-14.0733	342.408	638.355	415.996	415.996	415.996	-5.47712	-20.0265	-1.91647	-281.371	322.105	225.42	194.289	194.289	194.289	-19.9972	-0.932403	5.69767	5.07994	2.75596	-3.66378	1.06701	-0.0606959	0.216491	-542.572	81.0942	-3.02962	0	0	0.249558
618	0	-21.2202	0	0	-21.2233	2.45061	0.960119	-0.320278	0.0961512	-0.0392974	-45.3681	1.86E-15	22.3228	0	0	0.189344	-0.958231	16.5465	3.14691	-9.31746	341.944	632.961	416.136	416.136	416.136	-5.79563	-19.5956	-3.05723	-287.105	323.582	230.292	194.289	194.289	194.289	-19.5073	-2.02327	6.20008	5.3923	3.09164	-2.97075	1.05818	-0.0270346	0.292872	-583.607	123.812	-7.73814	0	0	0.318219
619	0	-19.4507	0	0	-19.4507	2.73682	-0.0473918	-0.329918	0.113385	-0.00502465	-43.2373	-9.32E-15	25.8725	0	0	0.218336	-1.1232	15.9232	2.43187	-4.01455	341.597	626.712	416.14	416.14	416.14	-5.93474	-19.3841	-4.10654	-291.283	325.603	235.17	194.289	194.289	194.289	-19.2364	-3.04593	6.50779	5.72112	3.30675	-2.16927	1.0434	-0.00415641	0.423741	-624.36	151.222	-10.9125	0	0	0.427591
620	0	-17.5215	0	0	-17.5254	3.06265	-1.19426	-0.336408	0.12114	0.0240625	-41.1533	-9.32E-15	27.5876	0	0	0.232999	-1.23846	15.2183	1.59023	1.80083	341.407	619.742	415.979	415.979	415.979	-5.86308	-19.3305	-5.00223	-293.846	328.219	239.904	194.289	194.289	194.289	-19.1326	-3.94385	6.58409	6.07259	3.36476	-1.30197	1.01657	0.00771029	0.612156	-658.738	162.515	-11.4879	0	0	0.573993
621	0	-15.5143	0	0	-15.5285	3.4125	-2.42455	-0.341104	0.119115	0.0451627	-39.6103	9.32E-15	27.3705	0	0	0.235372	-1.28895	14.429	0.659595	8.12145	341.402	612.206	415.627	415.627	415.627	-5.56327	-19.3828	-5.71022	-294.753	331.434	244.377	194.289	194.289	194.289	-19.1514	-4.68765	6.40853	6.46615	3.23843	-0.409573	0.973249	0.0128356	0.857683	-682.426	159.611	-9.14364	0	0	0.749446
622	0	-13.4901	0	0	-13.5187	3.77341	-3.69132	-0.345401	0.109107	0.0574344	-39.0484	0	25.4587	0	0	0.230034	-1.26467	13.5478	-0.323786	14.9625	341.597	604.282	415.07	415.07	415.07	-5.03406	-19.5055	-6.22512	-293.973	335.208	248.51	194.289	194.289	194.289	-19.2614	-5.27442	5.97978	6.93397	2.91266	0.47484	0.916838	0.0184808	1.15421	-695.189	146.442	-4.47996	0	0	0.949601
623	0	-11.4859	0	0	-11.5297	4.13683	-4.96308	-0.350185	0.093667	0.0619251	-39.712	-5.59E-15	22.2649	0	0	0.221953	-1.16105	12.5628	-1.326	22.3557	341.995	596.159	414.311	414.31	414.311	-4.28946	-19.6845	-6.56373	-291.48	339.461	252.269	194.289	194.289	194.289	-19.4494	-5.7207	5.3147	7.51793	2.38704	1.32828	0.855252	0.0313233	1.48951	-699.289	126.706	1.51172	0	0	1.17417
624	0	-9.5149	0	0	-9.57186	4.49879	-6.22467	-0.355562	0.0753911	0.0609952	-41.5685	6.52E-15	18.261	0	0	0.214858	-0.979014	11.459	-2.31386	30.3436	342.583	588.039	413.37	413.37	413.37	-3.35617	-19.9277	-6.7552	-287.243	344.09	255.658	194.289	194.289	194.289	-19.7213	-6.05304	4.44506	8.26628	1.67877	2.13654	0.799389	0.0575275	1.84794	-698.058	103.862	7.74948	0	0	1.42602
625	0	-7.57048	0	0	-7.63572	4.85875	-7.47311	-0.360714	0.0562937	0.0577557	-44.2976	8.39E-15	13.8714	0	0	0.210557	-0.724817	10.2206	-3.25221	38.9731	343.342	580.127	412.295	412.295	412.295	-2.27009	-20.2627	-6.83124	-281.23	348.973	258.707	194.289	194.289	194.289	-20.1014	-6.29911	3.41301	9.22837	0.82495	2.89069	0.759474	0.0983756	2.20824	-694.359	80.0084	13.5203	0	0	1.70695
626	0	-5.63242	0	0	-5.69835	5.21757	-8.71022	-0.363927	0.0374121	0.0550028	-47.3521	6.06E-15	9.39915	0	0	0.209	-0.410046	8.83261	-4.10236	48.2877	344.241	572.627	411.146	411.146	411.146	-1.07272	-20.7318	-6.81851	-273.403	353.984	261.456	194.289	194.289	194.289	-20.6284	-6.48157	2.26621	10.4481	-0.117824	3.58304	0.741777	0.150331	2.5504	-689.099	56.4211	18.5256	0	0	2.01237
627	0	-3.67574	0	0	-3.73178	5.57538	-9.93542	-0.362869	0.0193549	0.054666	-50.0715	5.82E-16	5.06872	0	0	0.208836	-0.0510011	7.28395	-4.82284	58.319	345.243	565.74	409.996	409.996	409.996	0.19202	-21.3851	-6.73453	-263.729	359	263.939	194.289	194.289	194.289	-21.3487	-6.61514	1.05375	11.9569	-1.07792	4.20367	0.751269	0.201515	2.85354	-682.133	33.2913	22.7734	0	0	2.32824
628	0	-1.67919	0	0	-1.71144	5.92985	-11.1399	-0.355668	0.00221866	0.0575891	-51.8683	-8.39E-15	1.02326	0	0	0.208064	0.332782	5.56981	-5.37092	69.0798	346.31	559.659	408.918	408.918	408.918	1.48057	-22.2734	-6.58681	-252.196	363.902	266.174	194.289	194.289	194.289	-22.3095	-6.70633	-0.177394	13.7661	-1.97912	4.73677	0.79	0.237578	3.10441	-672.781	10.6849	26.5083	0	0	2.63258
629	0	0.368104	0	0	0.376755	6.27514	-12.3032	-0.341543	-0.0138045	0.0630135	-52.3489	-9.32E-15	-2.60397	0	0	0.204777	0.721003	3.69337	-5.70407	80.5586	347.402	554.566	407.976	407.976	407.976	2.75195	-23.4409	-6.37439	-238.815	368.587	268.159	194.289	194.289	194.289	-23.5511	-6.75477	-1.38505	15.8615	-2.75374	5.15744	0.85332	0.245398	3.29619	-658.999	-11.1332	30.04	0	0	2.89374
630	0	2.46393	0	0	2.53287	6.60203	-13.3947	-0.320806	-0.0283761	0.0693026	-51.3291	8.39E-15	-5.67738	0	0	0.197517	1.09478	1.66622	-5.78208	92.7179	348.485	550.624	407.214	407.214	407.214	3.96998	-24.921	-6.09154	-223.635	372.965	269.874	194.289	194.289	194.289	-25.1038	-6.7562	-2.5341	18.2043	-3.35442	5.43092	0.926942	0.221744	3.42658	-637.467	-30.3905	33.4914	0	0	3.07381
631	0	4.59319	0	0	4.74203	6.89901	-14.3776	-0.294432	-0.0409452	0.0742671	-48.7844	-6.52E-15	-8.05539	0	0	0.185371	1.43784	-0.492441	-5.57145	105.49	349.531	547.978	406.655	406.655	406.655	5.10468	-26.7344	-5.73222	-206.738	376.968	271.291	194.289	194.289	194.289	-26.9849	-6.70592	-3.59762	20.7367	-3.75957	5.51639	0.98944	0.171537	3.49839	-603.617	-44.9477	36.8331	0	0	3.12865
632	0	6.72935	0	0	6.975	7.15432	-15.2153	-0.263397	-0.0506449	0.0761308	-44.776	0	-9.59456	0	0	0.16783	1.73674	-2.75714	-5.05278	118.773	350.527	546.747	406.292	406.292	406.292	6.1337	-28.8866	-5.29454	-188.242	380.548	272.382	194.289	194.289	194.289	-29.1973	-6.60252	-4.55758	23.3915	-3.97222	5.37571	1.01425	0.107519	3.51441	-552.291	-52.3494	39.6635	0	0	3.01575
633	0	8.83576	0	0	9.18928	7.35811	-15.8791	-0.22875	-0.0566639	0.0741927	-39.4714	-3.73E-15	-10.2104	0	0	0.144923	1.9809	-5.09757	-4.23021	132.424	351.467	547.015	406.092	406.092	406.092	7.04335	-31.3662	-4.78407	-168.296	383.683	273.126	194.289	194.289	194.289	-31.728	-6.45061	-5.4049	26.1029	-4.01324	4.98554	0.979637	0.0443344	3.47712	-480.023	-51.3787	41.5067	0	0	2.71127
634	0	10.8668	0	0	11.3309	7.50439	-16.3528	-0.192283	-0.0584992	0.0687675	-33.2478	1.86E-15	-9.92569	0	0	0.117909	2.16332	-7.47966	-3.14	146.257	352.359	548.822	406.002	406.002	406.002	7.82992	-34.1433	-4.21484	-147.081	386.374	273.512	194.289	194.289	194.289	-34.5469	-6.26195	-6.13946	28.8141	-3.91242	4.34893	0.87496	-0.00477151	3.39092	-386.35	-42.4043	41.9234	0	0	2.22265
635	0	12.7698	0	0	13.3377	7.59229	-16.6363	-0.156869	-0.0560383	0.0609278	-26.7478	1.86E-15	-8.87439	0	0	0.0897057	2.28231	-9.86617	-1.85402	160.041	353.215	552.153	405.96	405.961	405.961	8.50041	-37.1701	-3.60791	-124.804	388.647	273.528	194.289	194.289	194.289	-37.6075	-6.05468	-6.76972	31.4811	-3.70029	3.50213	0.710169	-0.0359072	3.26154	-275.896	-28.3645	40.6864	0	0	1.59988
636	0	14.4901	0	0	15.1469	7.62627	-16.7457	-0.127157	-0.0506901	0.052219	-20.8826	1.86E-15	-7.38119	0	0	0.0644199	2.34358	-12.2174	-0.474107	173.516	354.045	556.931	405.909	405.909	405.909	9.07159	-40.386	-2.98764	-101.674	390.549	273.166	194.289	194.289	194.289	-40.8516	-5.85061	-7.31105	34.0704	-3.40421	2.51298	0.512359	-0.0521617	3.09607	-158.117	-14.1125	38.2496	0	0	0.929369
637	0	15.9804	0	0	16.705	7.61479	-16.7088	-0.109059	-0.044287	0.0437328	-16.6483	1.86E-15	-5.80293	0	0	0.0456894	2.36096	-14.4925	0.882541	186.409	354.852	563.016	405.8	405.8	405.8	9.56577	-43.7284	-2.37611	-77.8826	392.138	272.418	194.289	194.289	194.289	-44.2194	-5.6703	-7.78187	36.5553	-3.04699	1.47082	0.315985	-0.0604823	2.90384	-44.3823	-4.30204	35.2091	0	0	0.306424
638	0	17.2124	0	0	17.982	7.56833	-16.5591	-0.107672	-0.0372658	0.0360727	-14.7629	1.86E-15	-4.3041	0	0	0.0345047	2.35502	-16.6509	2.10244	198.464	355.627	570.214	405.598	405.598	405.598	10.0045	-47.1469	-1.78778	-53.5708	393.464	271.297	194.289	194.289	194.289	-47.6632	-5.52779	-8.19896	38.9104	-2.6476	0.471165	0.152533	-0.0644404	2.69612	54.6979	-0.813468	31.6844	0	0	-0.191938
639	0	18.1869	0	0	18.9802	7.49794	-16.332	-0.120721	-0.0300396	0.0294853	-14.9147	-2.33E-15	-2.99104	0	0	0.0280174	2.3495	-18.6548	3.09351	209.463	356.354	578.288	405.286	405.286	405.286	10.4047	-50.616	-1.22645	-28.8088	394.57	269.859	194.289	194.289	194.289	-51.1593	-5.42793	-8.57573	41.1095	-2.2215	-0.40034	0.0358289	-0.0641746	2.48242	133.826	-3.06941	27.7571	0	0	-0.532836
640	0	18.9264	0	0	19.7263	7.41414	-16.0609	-0.142124	-0.0234313	0.0249879	-16.1629	-4.19E-15	-1.98415	0	0	0.0228882	2.36664	-20.4708	3.79619	219.238	357.01	586.981	404.855	404.855	404.855	10.7775	-54.1305	-0.68778	-3.61429	395.487	268.206	194.289	194.289	194.289	-54.7033	-5.3682	-8.92155	43.1246	-1.78066	-1.07983	-0.0314967	-0.0583608	2.26861	190.414	-9.21388	23.7469	0	0	-0.711541
641	0	19.4588	0	0	20.2529	7.32553	-15.7733	-0.165603	-0.0180317	0.0237802	-17.4516	3.26E-15	-1.39127	0	0	0.0171697	2.42299	-22.0713	4.18695	227.68	357.575	596.035	404.306	404.306	404.306	11.1274	-57.6918	-0.164706	22.0195	396.237	266.466	194.289	194.289	194.289	-58.2969	-5.34241	-9.24127	44.928	-1.33367	-1.53165	-0.0553678	-0.0467439	2.0606	224.409	-17.3664	20.1531	0	0	-0.747017
642	0	19.8026	0	0	20.5818	7.23771	-15.4875	-0.186398	-0.0145637	0.0269604	-17.9662	3.49E-15	-1.37003	0	0	0.0104311	2.5265	-23.4356	4.27541	234.735	358.037	605.204	403.645	403.645	403.645	11.4547	-61.2942	0.347562	48.1014	396.836	264.764	194.289	194.289	194.289	-61.934	-5.34421	-9.53585	46.4946	-0.88567	-1.74922	-0.0439159	-0.0315619	1.86051	236.674	-26.1725	17.3753	0	0	-0.671406
643	0	19.9557	0	0	20.7126	7.15216	-15.2083	-0.202951	-0.0141515	0.0344333	-17.4493	2.10E-15	-2.14555	0	0	0.00338931	2.67571	-24.5503	4.09772	240.397	358.386	614.267	402.884	402.884	402.884	11.7559	-64.9156	0.84829	74.6325	397.29	263.199	194.289	194.289	194.289	-65.5918	-5.36879	-9.80226	47.8045	-0.439603	-1.75173	-0.0053464	-0.0181234	1.67451	229.325	-35.505	15.7998	0	0	-0.52556
644	0	19.8955	0	0	20.621	7.06521	-14.9237	-0.216029	-0.0176069	0.0443163	-16.1405	5.59E-15	-3.89556	0	0	-0.00264884	2.86071	-25.4104	3.70882	244.705	358.62	623.038	402.04	402.04	402.04	12.0229	-68.5161	1.32952	101.611	397.594	261.832	194.289	194.289	194.289	-69.2293	-5.41227	-10.0316	48.8466	0.0027766	-1.5787	0.0510632	-0.0108641	1.50727	206.381	-45.3396	15.397	0	0	-0.354097
645	0	19.5846	0	0	20.2666	6.96763	-14.6034	-0.227807	-0.0250976	0.0528222	-14.6173	1.86E-15	-6.64445	0	0	-0.00620257	3.06542	-26.0196	3.1744	247.733	358.741	631.363	401.141	401.141	401.141	12.2401	-72.0434	1.77606	129.034	397.721	260.697	194.289	194.289	194.289	-72.7917	-5.46932	-10.2067	49.6206	0.440035	-1.28303	0.118316	-0.0137247	1.36459	173.378	-55.8215	15.7503	0	0	-0.194551
646	0	18.9837	0	0	19.6061	6.84517	-14.2	-0.241165	-0.0357905	0.0541226	-13.6075	4.66E-16	-10.1494	0	0	-0.00636347	3.2708	-26.3906	2.56449	249.593	358.754	639.122	400.224	400.224	400.224	12.3819	-75.4417	2.16701	156.899	397.618	259.815	194.289	194.289	194.289	-76.2191	-5.53005	-10.3012	50.1377	0.869846	-0.924238	0.186729	-0.0271926	1.2521	138.938	-66.7095	16.1755	0	0	-0.072014
647	0	18.0656	0	0	18.6101	6.6804	-13.6549	-0.258321	-0.0478614	0.0411424	-13.714	3.73E-15	-13.8614	0	0	-0.00368728	3.45803	-26.5443	1.94758	250.427	358.664	646.227	399.338	399.338	399.338	12.4107	-78.6631	2.47849	185.183	397.204	259.222	194.289	194.289	194.289	-79.4572	-5.57687	-10.2797	50.4208	1.28863	-0.562031	0.243844	-0.0498397	1.17318	114.307	-77.7402	16.0002	0	0	0.00807843
648	0	16.8309	0	0	17.2807	6.45579	-12.9076	-0.279461	-0.0578393	0.00664552	-15.1422	-1.86E-15	-16.8965	0	0	-0.000698741	3.61132	-26.5096	1.38627	250.405	358.482	652.618	398.537	398.537	398.537	12.2784	-81.6775	2.68733	213.811	396.369	258.992	194.289	194.289	194.289	-82.4683	-5.58329	-10.1006	50.5021	1.69133	-0.250996	0.273861	-0.0776586	1.12704	112.843	-88.3178	14.7002	0	0	0.0592982
649	0	15.3174	0	0	15.663	6.15859	-11.9117	-0.302139	-0.0619266	-0.0546072	-17.5229	-2.33E-15	-18.2931	0	0	-0.000963016	3.71955	-26.3211	0.934111	249.725	358.221	658.259	397.88	397.88	397.88	11.9339	-84.4779	2.77558	242.612	394.997	259.233	194.289	194.289	194.289	-85.2373	-5.51695	-9.72516	50.4213	2.07172	-0.0368621	0.260337	-0.105443	1.10836	147.326	-97.8359	12.1639	0	0	0.106925
650	0	13.6039	0	0	13.8472	5.78586	-10.6518	-0.321149	-0.0580776	-0.143383	-19.8385	1.51E-15	-17.3887	0	0	-0.00643977	3.77703	-26.0185	0.63322	248.603	357.897	663.134	397.417	397.417	397.417	11.338	-87.0775	2.73511	271.277	392.987	260.079	194.289	194.289	194.289	-87.7734	-5.34738	-9.12939	50.2225	2.42278	0.0460944	0.1881	-0.130693	1.10188	226.829	-106.673	8.81649	0	0	0.174146
651	0	11.803	0	0	11.9576	5.34721	-9.15517	-0.328953	-0.0469935	-0.255202	-20.5262	1.58E-15	-14.0649	0	0	-0.0150445	3.78324	-25.6431	0.51233	247.264	357.528	667.245	397.187	397.187	397.187	10.4793	-89.5007	2.57056	299.342	390.284	261.642	194.289	194.289	194.289	-90.1031	-5.0555	-8.31572	49.951	2.73703	-0.0230612	0.0504156	-0.150433	1.0894	353.793	-115.217	5.19549	0	0	0.266695
652	0	10.0413	0	0	10.1287	4.86417	-7.49185	-0.316782	-0.0315857	-0.380782	-17.8303	-3.84E-15	-8.7708	0	0	-0.0213254	3.74167	-25.2364	0.585722	245.93	357.131	670.606	397.209	397.209	397.209	9.3847	-91.7664	2.30085	326.208	386.897	263.953	194.289	194.289	194.289	-92.255	-4.64045	-7.31977	49.651	3.00742	-0.252145	-0.14812	-0.162642	1.04967	522.972	-123.253	1.42036	0	0	0.366266
653	0	8.42858	0	0	8.4717	4.36629	-5.76352	-0.277539	-0.0154181	-0.508399	-10.4856	8.65E-15	-2.33871	0	0	-0.0205312	3.65799	-24.8365	0.852941	244.804	356.721	673.24	397.48	397.48	397.48	8.11913	-93.8659	1.95977	351.193	382.903	266.895	194.289	194.289	194.289	-94.235	-4.11967	-6.20961	49.3613	3.22791	-0.636936	-0.396176	-0.165144	0.967213	723.614	-129.415	-2.94516	0	0	0.438251
654	0	7.02488	0	0	7.04286	3.886	-4.08578	-0.21055	-0.00106657	-0.626537	1.41396	3.20E-15	4.29086	0	0	-0.0116934	3.53827	-24.4745	1.29771	244.051	356.305	675.169	397.971	397.972	397.971	6.77481	-95.745	1.59664	373.615	378.441	270.151	194.289	194.289	194.289	-96.0037	-3.52258	-5.07777	49.1124	3.39484	-1.16161	-0.678572	-0.157521	0.839972	941.021	-131.508	-8.6505	0	0	0.449337
655	0	5.82257	0	0	5.82846	3.45385	-2.56985	-0.12504	0.00977956	-0.726672	15.8861	-1.40E-15	10.2119	0	0	0.00403236	3.38818	-24.1719	1.88619	243.781	355.879	676.412	398.637	398.637	398.637	5.45321	-97.299	1.2748	392.867	373.686	273.203	194.289	194.289	194.289	-97.4674	-2.88136	-4.02742	48.923	3.50799	-1.79727	-0.981099	-0.142626	0.683298	1159.11	-128.122	-16.2162	0	0	0.387511
656	0	4.7573	0	0	4.75854	3.09446	-1.30618	-0.0389468	0.016858	-0.804166	29.373	-9.32E-16	14.7455	0	0	0.0249022	3.21308	-23.9384	2.56593	244.039	355.429	676.973	399.417	399.417	399.417	4.24554	-98.3933	1.06386	408.479	368.815	275.414	194.289	194.289	194.289	-98.4958	-2.22347	-3.15389	48.7981	3.57127	-2.49996	-1.28778	-0.122883	0.525089	1361.2	-118.651	-25.6439	0	0	0.272617
657	0	3.74666	0	0	3.74673	2.82365	-0.353044	0.0273854	0.021111	-0.857501	37.9153	-1.86E-15	17.5159	0	0	0.0459712	3.01827	-23.7719	3.26792	244.8	354.925	676.841	400.247	400.247	400.247	3.21913	-98.9041	1.02465	420.125	363.97	276.168	194.289	194.289	194.289	-98.9634	-1.56858	-2.5271	48.7291	3.59281	-3.21123	-1.57985	-0.0971718	0.399837	1531.05	-102.822	-36.3608	0	0	0.154105
658	0	2.73978	0	0	2.73981	2.64753	0.266979	0.0581041	0.0257657	-0.885456	38.5352	1.40E-15	18.6279	0	0	0.0565485	2.8093	-23.6594	3.91249	245.971	354.329	675.986	401.068	401.068	401.068	2.413	-98.7662	1.19252	427.596	359.245	275.029	194.289	194.289	194.289	-98.7996	-0.930174	-2.18041	48.6951	3.58472	-3.8628	-1.83402	-0.0627549	0.333781	1652.38	-80.3208	-47.2387	0	0	0.0951504
659	0	1.75545	0	0	1.75554	2.56438	0.559663	0.0451879	0.0346962	-0.885815	30.1287	0	18.5543	0	0	0.0473506	2.59216	-23.5807	4.41831	247.412	353.599	674.368	401.825	401.825	401.825	1.84368	-98.0071	1.56782	430.782	354.687	271.862	194.289	194.289	194.289	-98.0257	-0.320713	-2.11147	48.6665	3.5617	-4.38389	-2.02173	-0.0138176	0.342346	1709.39	-50.1284	-56.8488	0	0	0.146482
660	0	0.896279	0	0	0.896317	2.5686	0.544828	-0.00997917	0.051059	-0.85509	13.8392	-6.99E-16	17.9641	0	0	0.024251	2.37312	-23.5118	4.71282	248.952	352.697	671.942	402.479	402.479	402.479	1.51504	-96.7576	2.11693	429.663	350.325	266.882	194.289	194.289	194.289	-96.7672	0.24198	-2.29195	48.6095	3.53986	-4.71055	-2.11194	0.0527278	0.426528	1688.41	-11.5746	-63.8638	0	0	0.31814
661	0	0.334299	0	0	0.334317	2.65461	0.242032	-0.0963839	0.0747472	-0.790649	-7.12061	-2.33E-16	17.3029	0	0	0.0129692	2.15808	-23.4298	4.74214	250.416	351.6	668.676	402.998	402.998	402.998	1.42604	-95.2344	2.78186	424.358	346.209	260.621	194.289	194.289	194.289	-95.2379	0.730465	-2.68067	48.4921	3.5353	-4.7945	-2.08082	0.136928	0.574879	1582.91	35.3581	-67.7211	0	0	0.563331
662	0	0.268905	0	0	0.268906	2.81878	-0.335891	-0.193764	0.102266	-0.693037	-28.106	-2.56E-15	16.5882	0	0	0.0426809	1.9517	-23.3164	4.4786	251.642	350.304	664.565	403.356	403.356	403.356	1.57034	-93.6966	3.49384	415.159	342.419	253.815	194.289	194.289	194.289	-93.6958	1.11013	-3.23245	48.2894	3.563	-4.61007	-1.91796	0.235176	0.767169	1397.02	89.5099	-68.9292	0	0	0.789059
663	0	0.865251	0	0	0.865429	3.05856	-1.17988	-0.278014	0.126667	-0.568139	-44.387	-2.45E-15	15.3623	0	0	0.117632	1.75631	-23.1611	3.92589	252.504	348.832	659.643	403.535	403.535	403.535	1.92794	-92.383	4.18818	402.554	339.059	247.224	194.289	194.289	194.289	-92.3808	1.35034	-3.90007	47.9885	3.63646	-4.15967	-1.63454	0.340833	0.980359	1148.1	147.586	-68.724	0	0	0.895541
664	0	2.19396	0	0	2.19569	3.3697	-2.27414	-0.330649	0.140231	-0.426273	-52.7981	-3.20E-15	13.0769	0	0	0.205775	1.57078	-22.9621	3.12136	252.919	347.233	653.999	403.513	403.513	403.513	2.45242	-91.4508	4.81533	387.18	336.221	241.451	194.289	194.289	194.289	-91.4522	1.44114	-4.62913	47.5924	3.76703	-3.47777	-1.25854	0.44575	1.20156	861.88	204.169	-68.0611	0	0	0.822162
665	0	4.20046	0	0	4.20871	3.74295	-3.58451	-0.348058	0.140646	-0.281534	-52.9949	-8.74E-17	9.84261	0	0	0.262942	1.38993	-22.7255	2.13552	252.854	345.575	647.771	403.273	403.273	403.273	3.06411	-90.9413	5.34645	369.75	333.945	236.827	194.289	194.289	194.289	-90.9529	1.40611	-5.35378	47.1205	3.96354	-2.63288	-0.837394	0.544312	1.43151	569.685	255.699	-67.309	0	0	0.578994
666	0	6.72556	0	0	6.75198	4.16432	-5.05909	-0.339311	0.132807	-0.148985	-47.0793	8.31E-15	6.59715	0	0	0.267972	1.20498	-22.4642	1.06636	252.316	343.943	641.14	402.803	402.803	402.803	3.66288	-90.7934	5.775	350.969	332.215	233.408	194.289	194.289	194.289	-90.8204	1.3001	-6.00579	46.6088	4.23159	-1.72443	-0.420931	0.629695	1.67739	302.042	300.276	-66.3892	0	0	0.241924
667	0	9.56197	0	0	9.62716	4.61857	-6.64086	-0.313723	0.119855	-0.040166	-37.7855	3.80E-15	4.02322	0	0	0.228366	1.00524	-22.1934	0.0297725	251.338	342.423	634.315	402.1	402.1	402.1	4.15757	-90.8888	6.11658	331.457	330.993	231.069	194.289	194.289	194.289	-90.9321	1.19246	-6.53587	46.1045	4.57207	-0.87313	-0.0582459	0.689399	1.93625	85.0793	332.909	-64.6639	0	0	-0.081295
668	0	12.5031	0	0	12.6367	5.0903	-8.27234	-0.278079	0.101482	0.0402127	-27.5439	6.22E-15	2.20189	0	0	0.166279	0.781299	-21.9261	-0.857076	249.96	341.096	627.511	401.175	401.175	401.175	4.48556	-91.0928	6.40099	311.714	330.235	229.588	194.289	194.289	194.289	-91.148	1.14809	-6.92323	45.6569	4.97897	-0.202399	0.214452	0.705075	2.19206	-65.7325	346.139	-60.9479	0	0	-0.302704
669	0	15.3698	0	0	15.6076	5.5625	-9.89149	-0.240484	0.0804278	0.0929373	-18.4132	4.49E-15	1.21509	0	0	0.106174	0.529323	-21.667	-1.498	248.196	340.031	620.917	400.057	400.057	400.057	4.6182	-91.2817	6.65928	292.101	329.887	228.71	194.289	194.289	194.289	-91.3399	1.21296	-7.17088	45.3051	5.43598	0.18811	0.377855	0.668076	2.42587	-145.721	338.221	-54.6887	0	0	-0.391183
670	0	18.0259	0	0	18.4039	6.01683	-11.4338	-0.206032	0.0584289	0.121022	-11.4914	1.04E-15	0.821374	0	0	0.0613071	0.25526	-21.4076	-1.84038	246.01	339.281	614.681	398.791	398.791	398.791	4.56367	-91.3619	6.91621	272.857	329.89	228.195	194.289	194.289	194.289	-91.4127	1.40446	-7.30111	45.0643	5.91427	0.249399	0.428042	0.576575	2.61969	-158.079	309.537	-45.7381	0	0	-0.368451
671	0	20.3822	0	0	20.9289	6.43465	-12.8371	-0.177161	0.036636	0.128715	-7.05284	2.80E-15	0.666531	0	0	0.0338373	-0.0232848	-21.1247	-1.88958	243.309	338.881	608.893	397.434	397.433	397.434	4.36198	-91.2782	7.18581	254.11	330.186	227.852	194.289	194.289	194.289	-91.3128	1.71009	-7.34802	44.9168	6.37265	0.000277799	0.3805	0.438416	2.76178	-114.622	262.871	-34.3555	0	0	-0.280715
672	0	22.3909	0	0	23.1203	6.79854	-14.046	-0.155609	0.0166916	0.120997	-4.93016	5.33E-16	0.522138	0	0	0.0202941	-0.278991	-20.7828	-1.70763	239.943	338.84	603.582	396.049	396.049	396.049	4.07296	-91.011	7.46912	235.899	330.71	227.542	194.289	194.289	194.289	-91.0242	2.09364	-7.34831	44.8105	6.76253	-0.47485	0.266846	0.269814	2.85287	-34.2496	203.179	-21.3494	0	0	-0.163524
673	0	24.0385	0	0	24.9456	7.09418	-15.0186	-0.14123	-0.000702149	0.102859	-4.56548	-1.19E-15	0.18969	0	0	0.0147163	-0.480827	-20.3404	-1.39612	235.741	339.143	598.737	394.707	394.707	394.707	3.76255	-90.5688	7.75574	218.196	331.398	227.18	194.289	194.289	194.289	-90.5591	2.50579	-7.33464	44.6676	7.03721	-1.04854	0.12333	0.0910036	2.90173	61.8702	135.913	-7.91214	0	0	-0.027598
674	0	25.3366	0	0	26.3969	7.31229	-15.7303	-0.133769	-0.014467	0.0787866	-5.35339	1.13E-15	-0.354385	0	0	0.0125541	-0.602149	-19.7572	-1.07069	230.539	339.74	594.32	393.476	393.476	393.476	3.4895	-89.9765	8.02771	200.926	332.187	226.724	194.289	194.289	194.289	-89.9458	2.89605	-7.33103	44.4018	7.16288	-1.58461	-0.0129643	-0.0782596	2.92476	153.595	67.4601	4.23953	0	0	0.126956
675	0	26.3121	0	0	27.4863	7.45031	-16.178	-0.132269	-0.0243386	0.0526898	-6.70025	2.09E-16	-1.09693	0	0	0.0110007	-0.628068	-19.0014	-0.834481	224.213	340.554	590.293	392.426	392.426	392.426	3.29618	-89.2651	8.26494	183.993	333.02	226.17	194.289	194.289	194.289	-89.2172	3.2227	-7.35132	43.9377	7.12623	-1.97231	-0.10936	-0.224478	2.93513	224.447	3.44942	13.4968	0	0	0.29145
676	0	26.999	0	0	28.2409	7.51269	-16.3796	-0.135104	-0.0306248	0.0276575	-8.08691	-2.94E-15	-2.00231	0	0	0.00892664	-0.5596	-18.0542	-0.757159	216.706	341.487	586.638	391.621	391.621	391.621	3.20411	-88.4633	8.44944	167.29	333.846	225.536	194.289	194.289	194.289	-88.4026	3.45889	-7.39894	43.2244	6.93552	-2.14973	-0.144524	-0.340194	2.94124	264.102	-51.5949	18.8484	0	0	0.43983
677	0	27.4317	0	0	28.6956	7.50982	-16.3703	-0.140779	-0.0338411	0.00586159	-9.17808	-3.49E-15	-3.00331	0	0	0.00636975	-0.413604	-16.9121	-0.86274	208.036	342.435	583.363	391.115	391.115	391.115	3.21418	-87.5909	8.56703	150.716	334.621	224.853	194.289	194.289	194.289	-87.5222	3.5936	-7.46757	42.2418	6.61621	-2.11234	-0.109828	-0.422944	2.94367	268.74	-94.7049	20.1842	0	0	0.534396
678	0	27.6399	0	0	28.8871	7.45583	-16.1958	-0.147472	-0.0344224	-0.0111335	-9.76349	-1.22E-15	-3.99773	0	0	0.00370605	-0.218764	-15.5869	-1.12671	198.303	343.292	580.514	390.94	390.94	390.94	3.31149	-86.6569	8.60727	134.188	335.311	224.157	194.289	194.289	194.289	-86.5848	3.6286	-7.54333	40.999	6.20302	-1.90833	-0.0114688	-0.472804	2.93884	240.782	-124.515	18.2195	0	0	0.541035
679	0	27.6465	0	0	28.8478	7.36581	-15.9041	-0.153586	-0.0330861	-0.0225387	-9.77569	-3.96E-15	-4.90484	0	0	0.00131106	-0.00891604	-14.1041	-1.4828	187.67	343.97	578.153	391.103	391.104	391.103	3.47241	-85.659	8.56203	117.642	335.889	223.48	194.289	194.289	194.289	-85.5877	3.5729	-7.60797	39.5269	5.73175	-1.62421	0.132487	-0.488191	2.9217	187.643	-140.652	14.1461	0	0	0.445742
680	0	27.4664	0	0	28.6019	7.2529	-15.537	-0.15841	-0.0303206	-0.0282852	-9.30368	3.55E-15	-5.62508	0	0	-0.000604002	0.184598	-12.4978	-1.83859	176.346	344.399	576.354	391.583	391.583	391.583	3.67084	-84.5861	8.42403	101.04	336.34	222.844	194.289	194.289	194.289	-84.5193	3.43759	-7.64179	37.8696	5.2331	-1.36471	0.291244	-0.467276	2.88877	121.261	-143.47	9.15062	0	0	0.268585
681	0	27.1071	0	0	28.1645	7.12638	-15.124	-0.161788	-0.0265588	-0.0293664	-8.4946	9.32E-16	-6.06623	0	0	-0.00201311	0.339436	-10.8054	-2.09824	164.555	344.536	575.185	392.334	392.334	392.334	3.88238	-83.4216	8.18676	84.3673	336.657	222.263	194.289	194.289	194.289	-83.3627	3.23281	-7.62639	36.0759	4.72953	-1.22949	0.43081	-0.409241	2.84156	55.5093	-133.845	4.15813	0	0	0.060529
682	0	26.5699	0	0	27.5411	6.99116	-14.6807	-0.163918	-0.0221625	-0.0272792	-7.48965	4.54E-15	-6.14546	0	0	-0.00300349	0.445799	-9.06101	-2.18608	152.503	344.371	574.693	393.297	393.297	393.297	4.08582	-82.1473	7.84582	67.6301	336.844	221.739	194.289	194.289	194.289	-82.099	2.96744	-7.54662	34.1922	4.23505	-1.29166	0.523239	-0.31694	2.78257	2.51396	-113.104	-0.246866	0	0	-0.117503
683	0	25.85	0	0	26.7296	6.84846	-14.2109	-0.164698	-0.0169872	-0.0231473	-6.34485	-1.40E-15	-5.74892	0	0	-0.00371201	0.506358	-7.29089	-2.06427	140.351	343.931	574.903	394.406	394.406	394.405	4.26278	-80.7452	7.40085	50.8472	336.909	221.268	194.289	194.289	194.289	-80.7095	2.65036	-7.39161	32.2574	3.75673	-1.58328	0.557646	-0.197631	2.71488	-31.7184	-83.0132	-3.70595	0	0	-0.224983
684	0	24.937	0	0	25.721	6.69738	-13.7112	-0.163153	-0.0107292	-0.017938	-4.99004	-1.63E-15	-4.79167	0	0	-0.00407235	0.533087	-5.51117	-1.73892	128.205	343.274	575.816	395.597	395.597	395.597	4.399	-79.199	6.85781	34.0451	336.871	220.837	194.289	194.289	194.289	-79.1772	2.29129	-7.15694	30.3	3.29693	-2.09147	0.539942	-0.064888	2.63906	-47.4915	-46.6111	-5.98136	0	0	-0.253261
685	0	23.8135	0	0	24.4991	6.53661	-13.1771	-0.158443	-0.00329661	-0.0120829	-3.369	-2.91E-15	-3.27839	0	0	-0.00380976	0.542715	-3.72853	-1.25487	116.113	342.482	577.415	396.818	396.819	396.818	4.48654	-77.4919	6.22965	17.2499	336.758	220.422	194.289	194.289	194.289	-77.4841	1.90042	-6.84661	28.3384	2.85495	-2.76478	0.48749	0.0671764	2.55432	-50.4745	-7.41938	-6.96842	0	0	-0.222954
686	0	22.4548	0	0	23.041	6.36558	-12.6062	-0.150968	0.00530197	-0.00620161	-1.58288	2.04E-15	-1.31131	0	0	-0.00276955	0.552158	-1.94279	-0.682981	104.086	341.648	579.674	398.031	398.031	398.031	4.52565	-75.6049	5.53577	0.483146	336.609	219.982	194.289	194.289	194.289	-75.6108	1.48752	-6.47397	26.3817	2.42894	-3.52619	0.421163	0.184215	2.46101	-48.2987	30.6508	-6.80295	0	0	-0.168196
687	0	20.8326	0	0	21.3205	6.18518	-12.0011	-0.142568	0.0137034	-0.000737444	0.0833767	3.09E-15	0.791211	0	0	-0.00110385	0.575014	-0.150348	-0.105017	92.113	340.863	582.556	399.211	399.211	399.211	4.52433	-73.518	4.80024	-16.2414	336.474	219.466	194.289	194.289	194.289	-73.5366	1.0616	-6.06059	24.4334	2.01678	-4.28801	0.361214	0.276117	2.3607	-49.196	63.7423	-5.67597	0	0	-0.1279
688	0	18.9203	0	0	19.3138	5.99719	-11.3675	-0.134948	0.0205717	0.00395748	1.3435	-1.28E-15	2.67328	0	0	0.000662597	0.619448	1.65231	0.400357	80.1827	340.203	586.02	400.351	400.351	400.351	4.49391	-71.2137	4.04903	-32.9148	336.405	218.82	194.289	194.289	194.289	-71.2439	0.631877	-5.63143	22.4948	1.61731	-4.96562	0.325477	0.335456	2.25471	-60.5238	88.5362	-3.89837	0	0	-0.13754
689	0	16.6992	0	0	17.0042	5.80346	-10.7115	-0.129759	0.0247845	0.00733415	1.93553	4.66E-16	4.01462	0	0	0.00141102	0.687444	3.46568	0.769902	68.3025	339.724	590.018	401.455	401.455	401.455	4.4443	-68.6807	3.30712	-49.5294	336.444	218.001	194.289	194.289	194.289	-68.721	0.20878	-5.20954	20.5692	1.23078	-5.48965	0.32886	0.360703	2.14504	-87.8752	103.355	-1.8969	0	0	-0.222291
690	0	14.1629	0	0	14.3877	5.6049	-10.0361	-0.127876	0.0259851	0.00880456	1.70959	-6.99E-16	4.63388	0	0	-0.000341091	0.775508	5.28499	0.965757	56.5144	339.453	594.495	402.535	402.535	402.535	4.37959	-65.9163	2.5963	-66.0746	336.615	216.984	194.289	194.289	194.289	-65.9651	-0.195228	-4.811	18.6637	0.85898	-5.8158	0.379299	0.352148	2.03121	-133.918	107.336	-0.0638658	0	0	-0.390639
691	0	11.3208	0	0	11.4749	5.40081	-9.33879	-0.128696	0.0246711	0.00724508	0.683288	-3.03E-15	4.5189	0	0	-0.00576021	0.87658	7.09859	0.981287	44.9051	339.395	599.382	403.607	403.607	403.607	4.29627	-62.9276	1.934	-82.5353	336.923	215.765	194.289	194.289	194.289	-62.983	-0.565895	-4.44228	16.7924	0.505004	-5.93099	0.477518	0.314608	1.91312	-197.612	101.026	1.23245	0	0	-0.628412
692	0	8.19679	0	0	8.2909	5.18892	-8.61173	-0.132279	0.0211407	0.00151027	-1.20493	-6.99E-16	3.71075	0	0	-0.016375	0.982463	8.88736	0.841917	33.6077	339.526	604.591	404.685	404.685	404.685	4.18393	-59.7291	1.33308	-98.8955	337.352	214.361	194.289	194.289	194.289	-59.7886	-0.888395	-4.09992	14.9759	0.173105	-5.85456	0.616631	0.251472	1.78958	-274.785	84.0316	1.93852	0	0	-0.903323
693	0	4.83056	0	0	4.87629	4.96602	-7.84375	-0.139529	0.0153336	-0.00950572	-4.13016	-8.15E-16	2.26346	0	0	-0.0341148	1.08618	10.6254	0.599802	22.7958	339.801	610.013	405.778	405.778	405.778	4.02742	-56.342	0.802671	-115.14	337.867	212.812	194.289	194.289	194.289	-56.4028	-1.14865	-3.77231	13.241	-0.131878	-5.63367	0.783475	0.168831	1.66234	-358.698	56.2488	2.12282	0	0	-1.16896
694	0	1.27923	0	0	1.28889	4.72887	-7.02344	-0.151393	0.00727522	-0.0265688	-8.28122	1.28E-15	0.270337	0	0	-0.0604455	1.1833	12.282	0.32316	12.6692	340.156	615.515	406.887	406.887	406.887	3.80897	-52.7971	0.348841	-131.252	338.419	211.188	194.289	194.289	194.289	-52.856	-1.33486	-3.44143	11.6183	-0.404482	-5.33294	0.961437	0.0733797	1.53326	-441.341	18.0717	1.90561	0	0	-1.37576
695	0	-2.37972	0	0	-2.39348	4.47546	-6.14354	-0.167704	-0.00222714	-0.0495083	-13.6896	3.03E-15	-2.08001	0	0	-0.0947248	1.27176	13.8244	0.0824065	3.43437	340.514	620.942	408.004	408.004	408.004	3.51073	-49.138	-0.0263088	-147.203	338.944	209.596	194.289	194.289	194.289	-49.1916	-1.44037	-3.08476	10.1383	-0.638654	-5.02052	1.13171	-0.0257392	1.40441	-514.614	-27.7825	1.30928	0	0	-1.4815
696	0	-6.04794	0	0	-6.07308	4.20635	-5.20582	-0.18732	-0.0116315	-0.0768689	-20.1699	-9.32E-16	-4.51948	0	0	-0.133241	1.35031	15.2216	-0.0642309	-4.71487	340.791	626.125	409.112	409.112	409.112	3.11806	-45.4237	-0.327695	-162.943	339.374	208.179	194.289	194.289	194.289	-45.469	-1.46834	-2.67786	8.82804	-0.827411	-4.75392	1.27548	-0.11791	1.27624	-571.612	-76.7275	0.446473	0	0	-1.46273
697	0	-9.60865	0	0	-9.6351	3.92624	-4.22665	-0.20833	-0.0198718	-0.105174	-27.2831	9.32E-16	-6.82299	0	0	-0.168821	1.41604	16.4468	-0.0826458	-11.6166	340.907	630.889	410.187	410.187	410.187	2.62417	-41.7284	-0.571558	-178.394	339.644	207.104	194.289	194.289	194.289	-41.7634	-1.43728	-2.19883	7.70872	-0.961522	-4.56817	1.38212	-0.195664	1.14764	-609.705	-123.917	-0.35609	0	0	-1.3251
698	0	-12.9331	0	0	-12.9541	3.64417	-3.23807	-0.228412	-0.0273821	-0.130722	-34.3786	6.52E-15	-8.92123	0	0	-0.192128	1.46239	17.4803	0.0308623	-17.1541	340.793	635.065	411.206	411.206	411.206	2.03223	-38.1385	-0.788659	-193.44	339.709	206.541	194.289	194.289	194.289	-38.1628	-1.38389	-1.63229	6.79371	-1.02928	-4.46973	1.4465	-0.255481	1.01569	-628.719	-165.666	-0.649588	0	0	-1.093
699	0	-15.8914	0	0	-15.9043	3.37193	-2.28199	-0.245214	-0.0363772	-0.150386	-40.6999	5.59E-15	-10.9041	0	0	-0.194764	1.47832	18.3111	0.249408	-21.2637	340.395	638.498	412.148	412.148	412.148	1.35064	-34.746	-1.02499	-207.93	339.533	206.635	194.289	194.289	194.289	-34.76	-1.36059	-0.967855	6.08732	-1.01684	-4.4362	1.4698	-0.296434	0.879704	-630.639	-199.869	0.000947557	0	0	-0.80181
700	0	-18.3673	0	0	-18.3729	3.12071	-1.39855	-0.256396	-0.0456664	-0.162237	-45.5008	-4.66E-15	-12.4655	0	0	-0.173701	1.44909	18.9366	0.521428	-23.9354	339.68	641.052	413	413	412.999	0.582808	-31.637	-1.33705	-221.698	339.083	207.479	194.289	194.289	194.289	-31.6411	-1.427	-0.193744	5.5847	-0.909202	-4.42219	1.45904	-0.316356	0.740286	-619.246	-222.486	1.66086	0	0	-0.490048
701	0	-20.2735	0	0	-20.2748	2.89957	-0.620297	-0.262997	-0.0530501	-0.166052	-48.5026	-9.32E-16	-13.1221	0	0	-0.133445	1.35868	19.3619	0.781201	-25.2067	338.636	642.619	413.759	413.759	413.759	-0.276166	-28.879	-1.78129	-234.588	338.322	209.103	194.289	194.289	194.289	-28.8713	-1.63876	0.704045	5.27256	-0.692222	-4.36981	1.42336	-0.310628	0.603077	-599.68	-228.876	4.10579	0	0	-0.19552
702	0	-21.5591	0	0	-21.5591	2.71506	0.0292362	-0.267443	-0.0538025	-0.16205	-49.7643	-3.73E-15	-12.0804	0	0	-0.0829207	1.19314	19.5977	0.961152	-25.1531	337.273	643.116	414.433	414.432	414.432	-1.23728	-26.5151	-2.40116	-246.469	337.221	211.479	194.289	194.289	194.289	-26.4891	-2.0357	1.73906	5.13159	-0.354611	-4.22054	1.37437	-0.272926	0.476138	-578.885	-213.176	6.6677	0	0	0.0465647
703	0	-22.2111	0	0	-22.2121	2.57249	0.53111	-0.272317	-0.0429612	-0.150534	-49.5705	0	-8.55806	0	0	-0.0308881	0.944025	19.6579	1.00299	-23.876	335.62	642.491	415.028	415.028	415.028	-2.3072	-24.5625	-3.21519	-257.241	335.78	214.543	194.289	194.289	194.289	-24.5051	-2.63261	2.91504	5.1387	0.10947	-3.92607	1.32484	-0.203111	0.366958	-564.45	-171.676	8.29442	0	0	0.209829
704	0	-22.2533	0	0	-22.256	2.47765	0.864951	-0.278643	-0.0170123	-0.13175	-48.2229	3.96E-15	-2.09981	0	0	0.0174231	0.611455	19.5576	0.866079	-21.4909	333.733	640.719	415.557	415.557	415.557	-3.47425	-23.0137	-4.20963	-266.823	334.059	218.203	194.289	194.289	194.289	-22.9054	-3.41444	4.2137	5.26874	0.696446	-3.45745	1.28304	-0.105052	0.282701	-562.026	-104.188	7.735	0	0	0.283613
705	0	-21.7439	0	0	-21.7474	2.43788	1.00491	-0.28525	0.0242119	-0.106143	-45.918	6.52E-15	7.11656	0	0	0.0609641	0.205662	19.3118	0.53178	-18.1169	331.682	637.804	416.021	416.021	416.021	-4.69614	-21.8389	-5.33801	-275.147	332.197	222.345	194.289	194.289	194.289	-21.6552	-4.33784	5.58399	5.49651	1.39051	-2.80975	1.2512	0.0104434	0.228915	-573.317	-15.8477	3.96764	0	0	0.279947
706	0	-20.7725	0	0	-20.7753	2.46182	0.920657	-0.290381	0.0753726	-0.0750117	-42.8768	-7.45E-15	18.0293	0	0	0.101241	-0.253518	18.9345	0.00316337	-13.8676	329.556	633.78	416.418	416.418	416.417	-5.89555	-20.9871	-6.52846	-282.149	330.417	226.829	194.289	194.289	194.289	-20.7042	-5.33932	6.93875	5.7981	2.16141	-2.00162	1.22405	0.126286	0.210967	-595.582	81.8981	-3.03386	0	0	0.236283
707	0	-19.4519	0	0	-19.4529	2.55694	0.585877	-0.294108	0.126734	-0.040611	-39.5706	3.73E-15	28.8927	0	0	0.139867	-0.739043	18.4378	-0.699249	-8.8439	327.449	628.708	416.727	416.727	416.727	-6.96905	-20.3903	-7.69755	-287.77	328.994	231.489	194.289	194.289	194.289	-19.9924	-6.34809	8.16446	6.15341	2.96474	-1.06975	1.19643	0.221598	0.235312	-624.308	173.644	-11.9153	0	0	0.206842
708	0	-17.9033	0	0	-17.9033	2.72595	-0.00911658	-0.298695	0.168319	-0.00675871	-36.7343	7.45E-15	37.8804	0	0	0.176695	-1.21999	17.8314	-1.54348	-3.12893	325.451	622.679	416.921	416.921	416.921	-7.80732	-19.9734	-8.76603	-291.949	328.202	236.143	194.289	194.289	194.289	-19.4588	-7.29892	9.14227	6.5477	3.74411	-0.0613653	1.16128	0.279058	0.311757	-653.3	245.483	-20.3849	0	0	0.239653
709	0	-16.2369	0	0	-16.2387	2.96487	-0.850132	-0.306748	0.194009	0.022298	-35.118	-3.73E-15	43.7043	0	0	0.209404	-1.66522	17.123	-2.49309	3.21429	323.643	615.812	416.958	416.958	416.958	-8.31735	-19.6681	-9.67265	-294.617	328.25	240.612	194.289	194.289	194.289	-19.0521	-8.14237	9.77167	6.97338	4.43549	0.974841	1.11324	0.293303	0.447543	-676.683	290.665	-26.4141	0	0	0.355356
710	0	-14.5346	0	0	-14.5428	3.26372	-1.90156	-0.31943	0.202089	0.0429911	-35.1972	3.73E-15	45.8234	0	0	0.234652	-2.04638	16.3168	-3.51373	10.1429	322.087	608.25	416.795	416.795	416.795	-8.43828	-19.4271	-10.382	-295.689	329.255	244.758	194.289	194.289	194.289	-18.7405	-8.8495	9.98782	7.43142	4.97274	1.99755	1.05011	0.268497	0.647625	-690.438	308.875	-28.8788	0	0	0.546256
711	0	-12.841	0	0	-12.8604	3.60911	-3.11504	-0.336142	0.194502	0.05388	-37.0339	1.12E-14	44.4117	0	0	0.250187	-2.33997	15.4136	-4.57716	17.6335	320.825	600.162	416.392	416.392	416.392	-8.14857	-19.232	-10.8848	-295.071	331.223	248.501	194.289	194.289	194.289	-18.5162	-9.41053	9.76951	7.9321	5.29397	2.97918	0.974802	0.215905	0.908574	-693.953	303.995	-27.7071	0	0	0.786906
712	0	-11.164	0	0	-11.198	3.98695	-4.43913	-0.354314	0.1753	0.0559459	-40.2084	-5.59E-15	40.1383	0	0	0.255924	-2.5284	14.4102	-5.6614	25.6807	319.876	591.732	415.725	415.725	415.725	-7.46451	-19.0949	-11.1913	-292.661	334.073	251.828	194.289	194.289	194.289	-18.3953	-9.82941	9.13731	8.49543	5.34832	3.90779	0.895551	0.151997	1.22476	-689.841	282.148	-23.7058	0	0	1.04752
713	0	-9.48388	0	0	-9.53359	4.38433	-5.82634	-0.370286	0.148559	0.0524722	-43.9575	1.12E-14	33.8342	0	0	0.253515	-2.60028	13.2991	-6.74666	34.2975	319.242	583.159	414.791	414.791	414.791	-6.43281	-19.0507	-11.3229	-288.369	337.651	254.776	194.289	194.289	194.289	-18.4104	-10.1182	8.14481	9.1503	5.10319	4.78394	0.82342	0.0942589	1.58037	-682.946	249	-17.8419	0	0	1.30473
714	0	-7.76939	0	0	-7.83213	4.78999	-7.23516	-0.380342	0.117571	0.0470504	-47.4101	-7.45E-15	26.2908	0	0	0.245058	-2.55059	12.0688	-7.80916	43.514	318.906	574.649	413.621	413.621	413.621	-5.12081	-19.1455	-11.3047	-282.124	341.766	257.409	194.289	194.289	194.289	-18.6011	-10.2927	6.86689	9.93332	4.55148	5.61374	0.767698	0.0572764	1.9578	-676.774	209.137	-10.9574	0	0	1.54421
715	0	-5.99231	0	0	-6.06117	5.19403	-8.62932	-0.381997	0.0847924	0.042693	-49.8663	-3.73E-15	18.1764	0	0	0.232124	-2.38135	10.7053	-8.81525	53.3746	318.834	566.412	412.275	412.275	412.275	-3.60734	-19.4243	-11.1612	-273.895	346.205	259.791	194.289	194.289	194.289	-19.0027	-10.3703	5.38904	10.8861	3.71717	6.40042	0.734968	0.0520916	2.33536	-672.925	166.446	-3.66497	0	0	1.76366
716	0	-4.13844	0	0	-4.20209	5.58744	-9.97655	-0.374484	0.0519291	0.0409558	-50.9618	4.66E-16	10.014	0	0	0.215575	-2.10257	9.19359	-9.71872	63.9314	318.985	558.653	410.844	410.844	410.844	-1.97507	-19.9227	-10.9144	-263.694	350.757	261.963	194.289	194.289	194.289	-19.64	-10.3689	3.79878	12.0505	2.65766	7.1374	0.727715	0.0812346	2.69213	-670.171	123.776	3.60169	0	0	1.96804
717	0	-2.21165	0	0	-2.255	5.96178	-11.2478	-0.358612	0.020331	0.0425467	-50.6875	-5.01E-15	2.22988	0	0	0.196236	-1.73298	7.52059	-10.4629	75.2336	319.306	551.578	409.43	409.43	409.43	-0.305243	-20.6637	-10.5839	-251.581	355.219	263.935	194.289	194.289	194.289	-20.5257	-10.3052	2.18005	13.4612	1.45946	7.80476	0.747026	0.136735	3.00809	-666.628	83.0447	10.4683	0	0	2.16527
718	0	-0.232685	0	0	-0.238259	6.30896	-12.4166	-0.33612	-0.00868839	0.0470634	-49.278	-8.39E-15	-4.78365	0	0	0.175553	-1.29921	5.67826	-10.9855	87.3154	319.745	545.385	408.135	408.135	408.135	1.32599	-21.6587	-10.1865	-237.648	359.41	265.683	194.289	194.289	194.289	-21.6621	-10.1932	0.609782	15.1375	0.225879	8.36824	0.792382	0.202305	3.27003	-659.982	45.4879	16.6132	0	0	2.35779
719	0	1.76643	0	0	1.81632	6.6212	-13.4584	-0.309457	-0.0339836	0.053389	-47.1034	-2.80E-15	-10.6584	0	0	0.155666	-0.833484	3.66598	-11.2244	100.187	320.25	540.265	407.042	407.042	407.042	2.85072	-22.9115	-9.73635	-222.015	363.174	267.156	194.289	194.289	194.289	-23.0453	-10.0423	-0.844879	17.0768	-0.940197	8.77957	0.85747	0.259504	3.46979	-647.761	12.3311	21.8369	0	0	2.53795
720	0	3.74961	0	0	3.87056	6.89105	-14.3513	-0.281136	-0.0543195	0.0595346	-44.5247	-3.73E-15	-15.0154	0	0	0.138705	-0.370489	1.49189	-11.1223	113.825	320.781	536.397	406.206	406.206	406.206	4.21176	-24.4228	-9.24383	-204.809	366.39	268.288	194.289	194.289	194.289	-24.67	-9.85608	-2.12883	19.2533	-1.95261	8.97906	0.926908	0.296311	3.60807	-625.943	-14.171	25.9726	0	0	2.68179
721	0	5.68352	0	0	5.88683	7.11212	-15.0773	-0.252425	-0.0672776	0.0637821	-41.7171	-1.86E-15	-17.3785	0	0	0.12561	0.0553602	-0.827245	-10.6335	128.166	321.311	533.943	405.642	405.642	405.642	5.36573	-26.1944	-8.71626	-186.154	368.971	269.014	194.289	194.289	194.289	-26.5333	-9.63285	-3.20176	21.6237	-2.75212	8.90242	0.978331	0.309928	3.68706	-589.842	-30.2116	28.4161	0	0	2.75005
722	0	7.54041	0	0	7.83166	7.28093	-15.6283	-0.224796	-0.0711449	0.0646258	-38.8161	-5.59E-15	-17.4224	0	0	0.11575	0.412326	-3.26692	-9.73208	143.101	321.832	533.04	405.332	405.332	405.332	6.28849	-28.2283	-8.1587	-166.172	370.88	269.284	194.289	194.289	194.289	-28.6351	-9.36862	-4.04335	24.1346	-3.30978	8.49288	0.986522	0.304023	3.71179	-534.541	-32.7523	28.7811	0	0	2.68568
723	0	9.29884	0	0	9.67762	7.39851	-16.0102	-0.19943	-0.0650226	0.062101	-35.8956	3.73E-15	-15.0602	0	0	0.107167	0.673914	-5.79571	-8.42312	158.464	322.357	533.79	405.223	405.223	405.223	6.97971	-30.5259	-7.57481	-144.98	372.135	269.082	194.289	194.289	194.289	-30.9764	-9.06027	-4.65758	26.7318	-3.62452	7.71807	0.931836	0.286394	3.68362	-457.306	-20.4172	26.8841	0	0	2.43644
724	0	10.943	0	0	11.4041	7.47111	-16.2453	-0.177683	-0.0497073	0.0566226	-33.0425	1.86E-15	-10.5932	0	0	0.0978712	0.822172	-8.37586	-6.75299	174.031	322.917	536.247	405.246	405.246	405.246	7.46525	-33.0849	-6.96671	-122.691	372.816	268.425	194.289	194.289	194.289	-33.5579	-8.70841	-5.07477	29.3645	-3.71694	6.586	0.807025	0.264656	3.60736	-357.943	4.85439	23.1054	0	0	1.97585
725	0	12.4621	0	0	12.9976	7.50946	-16.3692	-0.160589	-0.0279078	0.0497159	-30.3316	-3.73E-15	-4.73123	0	0	0.0869106	0.851311	-10.9638	-4.81368	189.52	323.552	540.396	405.324	405.324	405.323	7.79519	-35.8987	-6.33452	-99.4159	373.054	267.367	194.289	194.289	194.289	-36.3784	-8.31939	-5.34909	31.9872	-3.62099	5.1544	0.621165	0.243234	3.4845	-240.654	37.7035	18.373	0	0	1.33294
726	0	13.8493	0	0	14.451	7.5264	-16.4239	-0.148843	-0.00425962	0.0430797	-27.8305	2.33E-15	1.48664	0	0	0.0746722	0.770622	-13.5112	-2.73769	204.604	324.301	546.152	405.383	405.383	405.383	8.03656	-38.9561	-5.67599	-75.2619	373.016	265.985	194.289	194.289	194.289	-39.4338	-7.90604	-5.55076	34.5579	-3.37592	3.5284	0.399299	0.219387	3.31728	-113.982	69.5472	14.209	0	0	0.59896
727	0	15.0998	0	0	15.7603	7.53328	-16.4461	-0.142414	0.0162013	0.0381142	-25.565	-1.34E-15	6.96626	0	0	0.0621273	0.60495	-15.9673	-0.681725	218.94	325.189	553.349	405.365	405.365	405.365	8.26123	-42.2407	-4.98713	-50.3284	372.878	264.367	194.289	194.289	194.289	-42.7149	-7.48695	-5.7533	37.036	-3.01996	1.84569	0.172439	0.190301	3.11159	11.5093	92.5481	11.7754	0	0	-0.103852
728	0	16.2077	0	0	16.9206	7.53698	-16.458	-0.141943	0.0309589	0.035536	-23.6457	-3.26E-15	10.9683	0	0	0.050221	0.391804	-18.2822	1.19703	232.201	326.214	561.752	405.225	405.225	405.225	8.53238	-45.7296	-4.26389	-24.706	372.79	262.598	194.289	194.289	194.289	-46.2052	-7.08446	-6.01971	39.3806	-2.58664	0.2535	-0.0278518	0.156	2.87627	124.356	102.511	10.9563	0	0	-0.662814
729	0	17.1644	0	0	17.9227	7.53897	-16.4645	-0.148251	0.0399467	0.0355852	-22.1926	-1.86E-15	13.1603	0	0	0.0392246	0.175142	-20.4103	2.76517	244.107	327.354	571.08	404.935	404.935	404.935	8.89611	-49.3938	-3.50348	1.52905	372.86	260.754	194.289	194.289	194.289	-49.8804	-6.72188	-6.39387	41.5512	-2.10325	-1.11595	-0.179071	0.121793	2.62671	215.16	100.043	10.4673	0	0	-1.01327
730	0	17.9584	0	0	18.7535	7.53644	-16.4563	-0.162369	0.0436296	0.0378427	-21.3072	-1.86E-15	13.417	0	0	0.0289489	-0.00219887	-22.3122	3.9303	254.445	328.573	581.025	404.479	404.479	404.479	9.3784	-53.1994	-2.70451	28.3212	373.151	258.911	194.289	194.289	194.289	-53.7103	-6.42022	-6.89785	43.5091	-1.59079	-2.16415	-0.270247	0.092862	2.37785	278.08	88.1902	9.05075	0	0	-1.14364
731	0	18.5766	0	0	19.3968	7.52372	-16.4153	-0.182967	0.0420115	0.0416151	-20.8024	-5.59E-15	11.6916	0	0	0.0189325	-0.105685	-23.9569	4.64826	263.08	329.832	591.279	403.855	403.855	403.855	9.98364	-57.1109	-1.86676	55.6383	373.682	257.151	194.289	194.289	194.289	-57.6617	-6.19418	-7.53154	45.2199	-1.06468	-2.83624	-0.30258	0.0724999	2.14355	312.117	70.7998	6.09542	0	0	-1.08791
732	0	19.0019	0	0	19.8321	7.49325	-16.3168	-0.207165	0.0344074	0.0458016	-20.3083	-9.32E-16	7.97579	0	0	0.00938889	-0.114132	-25.3212	4.92143	269.95	331.101	601.558	403.071	403.071	403.071	10.6927	-61.0893	-0.992786	83.4657	374.426	255.561	194.289	194.289	194.289	-61.6966	-6.04892	-8.2724	46.656	-0.535335	-3.1226	-0.283938	0.0587987	1.93366	320.1	50.716	1.84039	0	0	-0.904262
733	0	19.2101	0	0	20.0304	7.43575	-16.1308	-0.231636	0.0201544	0.0492048	-19.4523	-5.36E-15	2.39123	0	0	0.00191289	-0.0220178	-26.3914	4.79192	275.061	332.359	611.607	402.15	402.15	402.15	11.4614	-65.0891	-0.0914217	111.795	375.311	254.229	194.289	194.289	194.289	-65.7681	-5.9776	-9.07507	47.7996	-0.00963846	-3.05413	-0.22406	0.0466034	1.75167	306.948	29.4656	-2.91982	0	0	-0.656282
734	0	19.1669	0	0	19.9529	7.33988	-15.8199	-0.253855	0.000126461	0.049421	-18.066	0	-4.61828	0	0	-0.000530247	0.160723	-27.163	4.33246	278.482	333.594	621.218	401.127	401.127	401.127	12.2201	-69.0552	0.817591	140.617	376.213	253.23	194.289	194.289	194.289	-69.8158	-5.95996	-9.87208	48.6434	0.508007	-2.69458	-0.13468	0.0302486	1.60024	279.868	8.0189	-7.42139	0	0	-0.402718
735	0	18.8301	0	0	19.5536	7.19303	-15.3418	-0.272819	-0.0229733	0.042959	-16.318	6.52E-15	-12.2462	0	0	0.00513131	0.411498	-27.6421	3.63689	280.339	334.8	630.226	400.056	400.056	400.056	12.8786	-72.9235	1.70099	169.909	376.972	252.617	194.289	194.289	194.289	-73.7653	-5.9626	-10.5792	49.1921	1.014	-2.13061	-0.027132	0.00528827	1.47684	246.873	-13.0097	-11.1451	0	0	-0.18426
736	0	18.1568	0	0	18.7897	6.98285	-14.6534	-0.289036	-0.0450158	0.0245346	-14.6906	-5.59E-15	-19.3956	0	0	0.0195171	0.699397	-27.8458	2.81052	280.808	335.971	638.515	399.004	399.004	399.004	13.3365	-76.6255	2.51258	199.628	377.401	252.43	194.289	194.289	194.289	-77.5327	-5.94196	-11.1049	49.4619	1.50395	-1.46142	0.0846063	-0.0287031	1.38191	217.979	-33.0293	-13.7433	0	0	-0.0198744
737	0	17.1171	0	0	17.6361	6.69996	-13.7198	-0.3037	-0.0611694	-0.011527	-13.7822	6.52E-15	-24.8357	0	0	0.0382303	0.990543	-27.8021	1.9609	280.117	337.1	646.009	398.05	398.05	398.05	13.4967	-80.0979	3.19809	229.678	377.313	252.708	194.289	194.289	194.289	-81.0368	-5.85045	-11.3622	49.4795	1.97184	-0.788381	0.182491	-0.0702764	1.31144	204.222	-51.7935	-15.0896	0	0	0.0965073
738	0	15.7098	0	0	16.1029	6.34077	-12.5231	-0.317908	-0.0675278	-0.0702784	-14.0414	-1.40E-15	-27.4941	0	0	0.0518676	1.25353	-27.5496	1.18875	278.531	338.179	652.673	397.273	397.273	397.273	13.282	-83.2928	3.70322	259.885	376.543	253.505	194.289	194.289	194.289	-84.2141	-5.64584	-11.2826	49.2813	2.40914	-0.204986	0.243785	-0.115664	1.26126	217.572	-69.3787	-15.1286	0	0	0.190973
739	0	13.9771	0	0	14.2477	5.9097	-11.0716	-0.330628	-0.06167	-0.153646	-15.3593	1.03E-14	-26.6515	0	0	0.0504054	1.46406	-27.135	0.57932	276.342	339.196	658.502	396.749	396.749	396.749	12.65	-86.1861	3.98302	289.949	374.976	254.898	194.289	194.289	194.289	-87.0338	-5.30172	-10.8265	48.9116	2.80492	0.212034	0.250732	-0.158927	1.22413	266.888	-85.1478	-14.1514	0	0	0.296066
740	0	12.0115	0	0	12.1776	5.42031	-9.40554	-0.338443	-0.0439775	-0.258927	-16.9239	-3.55E-15	-22.1984	0	0	0.0303368	1.60739	-26.6105	0.196274	273.854	340.142	663.516	396.535	396.534	396.534	11.6056	-88.7804	4.01117	319.43	372.564	256.972	194.289	194.289	194.289	-89.504	-4.81564	-9.99311	48.4203	3.14665	0.408062	0.189269	-0.193145	1.18847	356.91	-97.6898	-12.5989	0	0	0.432876
741	0	9.94844	0	0	10.0375	4.89467	-7.5973	-0.335185	-0.0176062	-0.37856	-17.2408	6.64E-15	-14.7037	0	0	-0.00096067	1.67882	-26.0295	0.0774295	271.362	341.009	667.752	396.659	396.659	396.659	10.2062	-91.0983	3.78751	347.751	369.349	259.783	194.289	194.289	194.289	-91.6655	-4.21105	-8.82588	47.8596	3.42169	0.353603	0.0548928	-0.214274	1.14035	486.317	-105.075	-11.0665	0	0	0.597473
742	0	7.94301	0	0	7.98338	4.36099	-5.74505	-0.312818	0.0122056	-0.501188	-14.4974	2.33E-15	-5.32858	0	0	-0.0285803	1.68214	-25.4428	0.233279	269.127	341.794	671.259	397.118	397.118	397.118	8.55728	-93.1679	3.3423	374.242	365.468	263.305	194.289	194.289	194.289	-93.5718	-3.53117	-7.41145	47.2803	3.61891	0.0451092	-0.147645	-0.220385	1.06536	647.797	-105.37	-10.1429	0	0	0.7594
743	0	6.13194	0	0	6.14667	3.84977	-3.9589	-0.264565	0.039314	-0.614958	-7.30532	4.31E-15	4.40436	0	0	-0.0397198	1.62705	-24.8943	0.647567	267.365	342.495	674.09	397.876	397.876	397.876	6.79524	-95.0007	2.73622	398.217	361.141	267.367	194.289	194.289	194.289	-95.2585	-2.82674	-5.87058	46.728	3.73071	-0.495979	-0.404372	-0.212779	0.953263	829.913	-98.0138	-10.3297	0	0	0.87462
744	0	4.59394	0	0	4.59779	3.38949	-2.34369	-0.188996	0.0584081	-0.709881	4.4755	-3.03E-15	12.9858	0	0	-0.0310409	1.52608	-24.4182	1.28002	266.224	343.108	676.289	398.866	398.866	398.866	5.06327	-96.5692	2.05519	419.059	356.634	271.609	194.289	194.289	194.289	-96.7139	-2.14271	-4.34062	46.2394	3.75489	-1.22609	-0.697245	-0.195242	0.803688	1019.15	-84.4652	-12.0219	0	0	0.904766
745	0	3.32674	0	0	3.32721	3.00211	-0.981215	-0.094842	0.0655314	-0.780096	19.0534	-1.86E-15	19.187	0	0	-0.00757192	1.3921	-24.0363	2.06998	265.775	343.628	677.891	400.006	400.006	400.006	3.48518	-97.796	1.39902	436.292	352.208	275.485	194.289	194.289	194.289	-97.8651	-1.5088	-2.95292	45.8382	3.6959	-2.08312	-1.00483	-0.172593	0.628907	1201.16	-68.4022	-15.3933	0	0	0.835188
746	0	2.25666	0	0	2.25666	2.69941	0.0843247	0.00103719	0.0601698	-0.824242	33.0543	2.80E-15	22.4132	0	0	0.0230157	1.23669	-23.7562	2.94166	266.009	344.04	678.907	401.206	401.206	401.206	2.14486	-98.5677	0.86395	449.612	348.059	278.34	194.289	194.289	194.289	-98.594	-0.93639	-1.80967	45.5332	3.56548	-2.992	-1.30618	-0.146135	0.454461	1362.85	-53.1722	-20.353	0	0	0.686761
747	0	1.27816	0	0	1.27829	2.48153	0.851295	0.0787858	0.0461989	-0.844147	42.5283	-4.66E-16	22.8322	0	0	0.0519634	1.06933	-23.5719	3.81095	266.844	344.327	679.328	402.381	402.381	402.381	1.07919	-98.7705	0.524286	458.877	344.289	279.54	194.289	194.289	194.289	-98.7771	-0.420971	-0.969181	45.3167	3.38203	-3.87195	-1.58276	-0.114044	0.307896	1492.91	-40.2339	-26.3574	0	0	0.514928
748	0	0.305721	0	0	0.30579	2.33944	1.35133	0.120031	0.0296648	-0.84253	44.0707	1.86E-15	21.1159	0	0	0.0674195	0.897302	-23.4652	4.59345	268.132	344.467	679.114	403.457	403.457	403.457	0.286175	-98.3358	0.420526	464.052	340.902	278.63	194.289	194.289	194.289	-98.3361	0.0515211	-0.445526	45.1657	3.16898	-4.64474	-1.81475	-0.0721594	0.217444	1580.57	-29.3536	-32.3704	0	0	0.392566
749	0	-0.678742	0	0	-0.67902	2.26047	1.62913	0.112102	0.0161797	-0.821068	35.8602	-1.40E-15	18.1394	0	0	0.05824	0.726043	-23.4093	5.21291	269.685	344.438	678.209	404.379	404.379	404.379	-0.257901	-97.2811	0.557038	465.168	337.841	275.454	194.289	194.289	194.289	-97.2809	0.496581	-0.21899	45.0452	2.95225	-5.24277	-1.98168	-0.0184095	0.203323	1615.47	-20.0661	-37.0855	0	0	0.381486
750	0	-1.59756	0	0	-1.59829	2.23446	1.72063	0.052938	0.00975632	-0.779053	18.4906	-1.16E-15	14.8083	0	0	0.0273987	0.559186	-23.3727	5.60861	271.296	344.225	676.548	405.109	405.109	405.109	-0.581119	-95.7331	0.905631	462.308	335.026	270.228	194.289	194.289	194.289	-95.7335	0.921846	-0.250111	44.9132	2.75796	-5.61554	-2.0626	0.045334	0.27276	1587.79	-11.3061	-39.3831	0	0	0.503211
751	0	-2.28132	0	0	-2.28227	2.258	1.63782	-0.0455929	0.0124562	-0.714645	-4.77635	8.15E-16	11.8784	0	0	0.00157262	0.398537	-23.3241	5.74052	272.756	343.823	674.068	405.622	405.622	405.622	-0.703611	-93.9206	1.41287	455.641	332.397	263.529	194.289	194.289	194.289	-93.9201	1.31848	-0.492627	44.7274	2.60961	-5.73339	-2.03912	0.11499	0.414129	1491.55	-0.874741	-38.8738	0	0	0.721855
752	0	-2.51016	0	0	-2.51087	2.33535	1.36573	-0.159677	0.0231947	-0.628378	-28.7572	1.05E-15	9.63338	0	0	0.0179003	0.243547	-23.2369	5.59222	273.881	343.235	670.732	405.908	405.908	405.908	-0.633987	-92.1298	2.01008	445.475	329.937	256.174	194.289	194.289	194.289	-92.1259	1.6582	-0.902523	44.4516	2.5263	-5.58933	-1.90773	0.18445	0.604855	1331.16	13.8913	-36.3842	0	0	0.952933
753	0	-2.08254	0	0	-2.0828	2.47574	0.871664	-0.260609	0.0384736	-0.524248	-47.9298	1.03E-15	7.87162	0	0	0.0910908	0.0909329	-23.0918	5.17168	274.522	342.478	666.537	405.961	405.961	405.961	-0.377967	-90.6341	2.6259	432.27	327.676	249.023	194.289	194.289	194.289	-90.6245	1.90166	-1.43939	44.0614	2.52139	-5.19852	-1.67888	0.248951	0.817143	1121.14	35.4379	-33.6741	0	0	1.09849
754	0	-0.887158	0	0	-0.887158	2.68843	0.122985	-0.326041	0.0528023	-0.409239	-58.3999	-3.21E-15	6.06907	0	0	0.192574	-0.0654071	-22.8796	4.51126	274.58	341.577	661.53	405.783	405.783	405.783	0.0446282	-89.62	3.20068	416.601	325.665	242.767	194.289	194.289	194.289	-89.6043	2.0183	-2.06109	43.5484	2.60199	-4.59752	-1.37446	0.3037	1.03027	882.066	63.684	-32.4116	0	0	1.08953
755	0	1.05493	0	0	1.05506	2.97714	-0.893318	-0.350093	0.0620824	-0.2909	-59.3719	1.37E-15	3.92962	0	0	0.269954	-0.234078	-22.6008	3.66781	274.007	340.568	655.807	405.378	405.378	405.378	0.583393	-89.1439	3.69797	399.078	323.939	237.788	194.289	194.289	194.289	-89.1244	2.00794	-2.71605	42.9218	2.768	-3.84391	-1.01677	0.347707	1.24003	632.43	97.2956	-33.2261	0	0	0.907768
756	0	3.60149	0	0	3.60404	3.33659	-2.15776	-0.343401	0.0669499	-0.177619	-53.0678	-7.63E-15	1.8288	0	0	0.2899	-0.425501	-22.2654	2.72268	272.813	339.498	649.515	404.753	404.753	404.753	1.15575	-89.1404	4.10814	380.281	322.501	234.155	194.289	194.289	194.289	-89.1212	1.90951	-3.34352	42.2077	3.01248	-3.01671	-0.633309	0.380934	1.45454	389.687	134.824	-35.7404	0	0	0.590312
757	0	6.54519	0	0	6.55835	3.75347	-3.6214	-0.317564	0.069986	-0.0778267	-42.5928	-5.30E-15	0.419483	0	0	0.254697	-0.650148	-21.8889	1.77767	271.048	338.423	642.836	403.918	403.918	403.918	1.66749	-89.4725	4.44558	360.729	321.332	231.718	194.289	194.289	194.289	-89.457	1.78982	-3.8882	41.4452	3.32181	-2.21255	-0.264668	0.402388	1.67724	174.168	173.517	-39.0666	0	0	0.222409
758	0	9.66878	0	0	9.70939	4.20969	-5.21748	-0.280059	0.0698673	0.00284844	-30.6924	1.13E-15	-0.178984	0	0	0.187988	-0.915461	-21.4891	0.942788	268.79	337.4	635.974	402.889	402.889	402.889	2.04001	-89.9812	4.74007	340.852	320.425	230.22	194.289	194.289	194.289	-89.9701	1.72079	-4.31606	40.6801	3.67642	-1.53351	0.0492906	0.405776	1.90282	3.44778	206.001	-41.6925	0	0	-0.0978877
759	0	12.7762	0	0	12.8701	4.68422	-6.86865	-0.240409	0.0657006	0.0621157	-19.827	-2.64E-15	-0.0835915	0	0	0.119006	-1.22214	-21.0798	0.315677	266.109	336.493	629.126	401.689	401.689	401.689	2.22588	-90.5156	5.02312	320.99	319.778	229.363	194.289	194.289	194.289	-90.506	1.75901	-4.61692	39.9566	4.05198	-1.06742	0.273087	0.387707	2.12523	-110.271	226.543	-42.3399	0	0	-0.299807
760	0	15.7127	0	0	15.8916	5.15503	-8.49519	-0.205704	0.0582376	0.100141	-11.5036	-6.30E-16	0.486446	0	0	0.0666661	-1.56089	-20.6656	-0.042628	263.042	335.762	622.463	400.35	400.35	400.35	2.21494	-90.9557	5.31826	301.386	319.39	228.873	194.289	194.289	194.289	-90.9423	1.93264	-4.80082	39.3082	4.42156	-0.864943	0.388003	0.346731	2.33388	-162.264	232.376	-40.3899	0	0	-0.364218
761	0	18.3727	0	0	18.668	5.60144	-10.0243	-0.178608	0.0472404	0.118289	-6.15037	3.85E-15	1.08492	0	0	0.035027	-1.91145	-20.2398	-0.125296	259.566	335.267	616.116	398.914	398.914	398.914	2.03219	-91.2241	5.63761	282.2	319.256	228.537	194.289	194.289	194.289	-91.2018	2.23848	-4.89223	38.7495	4.75783	-0.922964	0.396011	0.283604	2.51937	-155.843	222.415	-35.6186	0	0	-0.318107
762	0	20.6962	0	0	21.1321	6.0054	-11.3952	-0.160055	0.0342301	0.120394	-3.58144	-1.95E-15	1.47581	0	0	0.0204092	-2.24477	-19.7838	0.0173239	255.596	335.053	610.166	397.432	397.432	397.432	1.72589	-91.2852	5.98094	263.506	319.361	228.212	194.289	194.289	194.289	-91.2505	2.64828	-4.92067	38.2717	5.03637	-1.1826	0.324092	0.199217	2.6716	-105.01	197.718	-28.2792	0	0	-0.211956
763	0	22.6606	0	0	23.2487	6.35263	-12.5628	-0.148859	0.020159	0.110812	-3.1334	3.63E-15	1.47806	0	0	0.0155856	-2.52833	-19.2711	0.291351	251.005	335.148	604.65	395.963	395.963	395.963	1.35507	-91.1377	6.33854	245.315	319.674	227.821	194.289	194.289	194.289	-91.0895	3.11885	-4.91499	37.8421	5.23785	-1.54324	0.213412	0.0989173	2.78599	-29.2745	160.898	-19.0016	0	0	-0.0869645
764	0	24.2711	0	0	25.0072	6.63311	-13.498	-0.143161	0.00638311	0.0938202	-3.98953	1.86E-15	1.07682	0	0	0.0144923	-2.733	-18.6713	0.584623	245.651	335.552	599.577	394.568	394.568	394.568	0.977362	-90.8037	6.69445	227.584	320.156	227.336	194.289	194.289	194.289	-90.7426	3.60264	-4.89901	37.4086	5.35022	-1.88847	0.102984	-0.0107908	2.86396	52.0483	115.809	-8.93923	0	0	0.0378391
765	0	25.5497	0	0	26.4146	6.84149	-14.1879	-0.141788	-0.00589027	0.0729765	-5.46424	-1.41E-15	0.352782	0	0	0.0137931	-2.83914	-17.9552	0.793673	239.411	336.237	594.939	393.312	393.312	393.312	0.640178	-90.3151	7.02998	210.244	320.761	226.761	194.289	194.289	194.289	-90.2428	4.05633	-4.88922	36.9083	5.36906	-2.11348	0.0197306	-0.120055	2.91259	123.891	67.2814	0.486062	0	0	0.159083
766	0	26.5268	0	0	27.4901	6.97755	-14.636	-0.143057	-0.015818	0.0510638	-6.96281	2.24E-15	-0.582401	0	0	0.0120953	-2.84044	-17.0988	0.844717	232.204	337.149	590.729	392.258	392.258	392.258	0.375754	-89.7045	7.3271	193.209	321.441	226.118	194.289	194.289	194.289	-89.6229	4.44661	-4.89433	36.2791	5.29735	-2.14645	-0.0218411	-0.219018	2.94011	176.345	20.0188	7.94615	0	0	0.275136
767	0	27.2335	0	0	28.2588	7.0461	-14.861	-0.14616	-0.0232825	0.0301259	-8.15974	1.53E-15	-1.64856	0	0	0.00948721	-2.74499	-16.0865	0.706048	224.003	338.22	586.953	391.461	391.461	391.461	0.199847	-88.9968	7.57056	176.388	322.152	225.435	194.289	194.289	194.289	-88.9077	4.75269	-4.91551	35.4705	5.14419	-1.96085	-0.0172863	-0.298845	2.95547	204.388	-22.4813	12.7156	0	0	0.375991
768	0	27.6973	0	0	28.748	7.05603	-14.8936	-0.150395	-0.0286209	0.0117297	-8.91319	-2.23E-15	-2.7838	0	0	0.00653681	-2.5738	-14.9137	0.391489	214.844	339.372	583.633	390.967	390.967	390.967	0.112777	-88.2064	7.74842	159.698	322.851	224.742	194.289	194.289	194.289	-88.1113	4.96601	-4.94692	34.4521	4.92415	-1.57843	0.0282462	-0.35347	2.9619	207.411	-58.0449	14.725	0	0	0.442525
769	0	27.94	0	0	28.9836	7.01849	-14.7705	-0.154622	-0.0322792	-0.00260816	-9.16527	4.57E-15	-3.91475	0	0	0.00377167	-2.35678	-13.5872	-0.0446291	204.818	340.529	580.809	390.804	390.804	390.804	0.102594	-87.3368	7.85151	143.065	323.503	224.063	194.289	194.289	194.289	-87.2374	5.08774	-4.97676	33.2182	4.65574	-1.06291	0.104449	-0.378506	2.95945	187.698	-85.6272	14.5382	0	0	0.452612
770	0	27.9771	0	0	28.9872	6.94462	-14.5277	-0.158261	-0.0343668	-0.0120236	-8.9884	-4.02E-15	-4.91805	0	0	0.00152904	-2.12723	-12.1248	-0.519608	194.06	341.62	578.535	390.977	390.977	390.977	0.1502	-86.3832	7.87243	126.436	324.075	223.419	194.289	194.289	194.289	-86.2812	5.12466	-4.98954	31.7866	4.36076	-0.506548	0.194302	-0.371982	2.94325	151.114	-104.309	12.8356	0	0	0.397075
771	0	27.8183	0	0	28.7747	6.84361	-14.1949	-0.161036	-0.0345328	-0.0165679	-8.49679	3.49E-15	-5.61661	0	0	-0.000189123	-1.91554	-10.5522	-0.940232	182.731	342.587	576.867	391.468	391.468	391.468	0.234259	-85.3352	7.8049	109.781	324.542	222.821	194.289	194.289	194.289	-85.2327	5.08532	-4.96886	30.1937	4.06219	-0.010665	0.278978	-0.333387	2.91122	105.888	-112.993	10.2245	0	0	0.288733
772	0	27.4679	0	0	28.3558	6.72182	-13.7922	-0.162684	-0.0325205	-0.0169279	-7.77414	-8.15E-16	-5.85715	0	0	-0.00157149	-1.744	-8.89861	-1.2225	170.998	343.39	575.851	392.234	392.234	392.234	0.33525	-84.1802	7.64432	93.0891	324.889	222.276	194.289	194.289	194.289	-84.0795	4.97769	-4.90036	28.4868	3.7818	0.335128	0.343056	-0.265678	2.86239	60.4084	-110.99	7.2049	0	0	0.157045
773	0	26.925	0	0	27.7337	6.58281	-13.3308	-0.163292	-0.0282064	-0.014179	-6.89109	-4.66E-16	-5.53794	0	0	-0.00286386	-1.62378	-7.19221	-1.30828	159.009	344.014	575.522	393.218	393.218	393.218	0.4377	-82.9045	7.38913	76.3696	325.119	221.782	194.289	194.289	194.289	-82.8079	4.80856	-4.77415	26.7158	3.53747	0.469987	0.377814	-0.17706	2.79833	21.4189	-98.8407	4.22008	0	0	0.0345606
774	0	26.184	0	0	26.9059	6.428	-12.8148	-0.162272	-0.0213515	-0.00945994	-5.80539	-1.16E-15	-4.60493	0	0	-0.00415449	-1.55502	-5.45606	-1.17483	146.886	344.472	575.895	394.352	394.352	394.352	0.531458	-81.4948	7.04249	59.6429	325.245	221.328	194.289	194.289	194.289	-81.4045	4.58396	-4.58682	24.925	3.34083	0.371187	0.385258	-0.0780284	2.72316	-8.07892	-77.7589	1.54407	0	0	-0.0591357
775	0	25.2339	0	0	25.8642	6.25783	-12.2451	-0.159228	-0.0127863	-0.00391466	-4.47282	1.34E-15	-3.1807	0	0	-0.0051725	-1.52904	-3.70631	-0.835769	134.715	344.8	576.968	395.569	395.569	395.569	0.612352	-79.9368	6.61335	42.9348	325.3	220.895	194.289	194.289	194.289	-79.8546	4.3098	-4.3426	23.1489	3.19605	0.0542321	0.370878	0.0182569	2.63836	-27.7754	-50.7131	-0.52871	0	0	-0.118547
776	0	24.0581	0	0	24.5946	6.07251	-11.6217	-0.154187	-0.00330288	0.00144307	-2.8999	-1.69E-15	-1.44775	0	0	-0.00545303	-1.53172	-1.95228	-0.335439	122.55	345.052	578.723	396.812	396.812	396.812	0.680658	-78.2145	6.11604	26.2704	325.328	220.451	194.289	194.289	194.289	-78.1418	3.99295	-4.05205	21.4098	3.09981	-0.433688	0.344797	0.100051	2.54874	-40.2275	-21.0733	-1.90422	0	0	-0.151841
777	0	22.6355	0	0	23.079	5.8727	-10.9463	-0.147473	0.00603869	0.00577022	-1.15521	-3.33E-15	0.343418	0	0	-0.00438466	-1.5471	-0.1981	0.260394	110.424	345.292	581.132	398.039	398.039	398.039	0.738826	-76.3102	5.56904	9.6696	325.377	219.953	194.289	194.289	194.289	-76.2475	3.64224	-3.72978	19.7188	3.04242	-1.02397	0.315909	0.158827	2.45439	-49.3053	7.80042	-2.6434	0	0	-0.172769
778	0	20.9429	0	0	21.2971	5.65997	-10.2237	-0.139491	0.0142379	0.00867211	0.643323	9.90E-16	1.93997	0	0	-0.00140597	-1.56032	1.55484	0.874908	98.3536	345.581	584.156	399.227	399.227	399.227	0.788815	-74.2044	4.99353	-6.85682	325.494	219.35	194.289	194.289	194.289	-74.1519	3.26914	-3.39145	18.0783	3.00968	-1.63774	0.295488	0.189041	2.35618	-60.5418	32.7535	-2.86844	0	0	-0.199918
779	0	18.9573	0	0	19.229	5.43686	-9.46216	-0.130945	0.0203211	0.00990837	2.32019	-1.63E-15	3.12006	0	0	0.0036486	-1.55995	3.30518	1.43129	86.3617	345.972	587.75	400.369	400.368	400.368	0.830014	-71.8781	4.41121	-23.3076	325.718	218.59	194.289	194.289	194.289	-71.8352	2.88774	-3.05084	16.4862	2.98504	-2.1973	0.294746	0.189565	2.25258	-79.6955	51.4411	-2.73793	0	0	-0.250846
780	0	16.6605	0	0	16.8588	5.20632	-8.67154	-0.12307	0.0238031	0.00949746	3.63631	2.80E-15	3.7555	0	0	0.0100109	-1.53919	5.04905	1.86391	74.4848	346.499	591.857	401.471	401.471	401.471	0.857611	-69.3147	3.84218	-39.6904	326.073	217.623	194.289	194.289	194.289	-69.2804	2.51394	-2.71691	14.9394	2.95199	-2.63754	0.325927	0.162966	2.14266	-112.354	62.3666	-2.39133	0	0	-0.340711
781	0	14.0426	0	0	14.1786	4.97107	-7.86119	-0.116858	0.0248316	0.00734494	4.37133	-2.10E-15	3.82416	0	0	0.0160209	-1.49608	6.77806	2.12881	62.7892	347.18	596.412	402.55	402.55	402.55	0.862644	-66.5027	3.30354	-56.0183	326.57	216.41	194.289	194.289	194.289	-66.4759	2.16412	-2.39271	13.438	2.89613	-2.91619	0.398175	0.116599	2.02281	-162.197	65.5508	-2.03936	0	0	-0.476009
782	0	11.1064	0	0	11.1918	4.73294	-7.03757	-0.112738	0.0239321	0.00296856	4.34392	-1.86E-15	3.36884	0	0	0.0193608	-1.43231	8.4779	2.21151	51.3796	348.013	601.331	403.624	403.624	403.624	0.833569	-63.438	2.80889	-72.3071	327.204	214.931	194.289	194.289	194.289	-63.4174	1.8535	-2.07572	11.9877	2.80663	-3.02142	0.51507	0.0591124	1.89207	-229.645	61.3106	-1.82363	0	0	-0.649411
783	0	7.86862	0	0	7.91526	4.49269	-6.20347	-0.11158	0.020678	-0.00463626	3.2917	-1.16E-15	2.34227	0	0	0.0168942	-1.35143	10.128	2.12988	40.4017	348.977	606.511	404.709	404.709	404.709	0.758431	-60.1238	2.36855	-88.5741	327.956	213.187	194.289	194.289	194.289	-60.1082	1.59479	-1.75938	10.6015	2.67765	-2.97416	0.670534	-0.00213237	1.7485	-310.868	49.3083	-1.77895	0	0	-0.837074
784	0	4.36174	0	0	4.3809	4.24951	-5.35642	-0.115472	0.0143894	-0.0168409	0.794333	1.46E-15	0.675623	0	0	0.00416175	-1.25713	11.7021	1.93034	30.0357	350.038	611.824	405.817	405.817	405.817	0.624249	-56.5721	1.9896	-104.836	328.799	211.209	194.289	194.289	194.289	-56.5606	1.39799	-1.43256	9.29932	2.50917	-2.82354	0.852397	-0.0615763	1.59633	-399.034	29.0276	-1.92362	0	0	-1.00457
785	0	0.639189	0	0	0.64116	4.00104	-4.48843	-0.126544	0.00539626	-0.0346223	-3.56415	1.98E-15	-1.57089	0	0	-0.0232812	-1.15213	13.1704	1.67836	20.4827	351.149	617.12	406.949	406.949	406.949	0.415485	-52.8088	1.6761	-121.098	329.685	209.069	194.289	194.289	194.289	-52.8007	1.27048	-1.07833	8.1062	2.30732	-2.63672	1.0421	-0.115507	1.43887	-485.497	0.935531	-2.32091	0	0	-1.11433
786	0	-3.21962	0	0	-3.22595	3.74437	-3.58951	-0.145991	-0.00559969	-0.0580521	-10.0094	1.86E-15	-4.2316	0	0	-0.0670492	-1.0382	14.5015	1.4447	11.9461	352.255	622.226	408.097	408.097	408.097	0.115069	-48.8798	1.42856	-137.342	330.555	206.892	194.289	194.289	194.289	-48.8751	1.21533	-0.674873	7.04897	2.08387	-2.48422	1.22037	-0.161117	1.28288	-562.018	-33.2803	-2.92616	0	0	-1.1372
787	0	-7.10616	0	0	-7.11382	3.47753	-2.65303	-0.17365	-0.0169742	-0.0853733	-18.4489	-3.73E-15	-6.9437	0	0	-0.123598	-0.917336	15.6663	1.2913	4.61142	353.298	626.959	409.243	409.243	409.243	-0.292914	-44.8554	1.24182	-153.507	331.342	204.854	194.289	194.289	194.289	-44.855	1.22772	-0.197876	6.15285	1.85522	-2.4253	1.37191	-0.196348	1.1336	-623.283	-70.1928	-3.50551	0	0	-1.06159
788	0	-10.8836	0	0	-10.8883	3.20105	-1.68118	-0.207118	-0.0265869	-0.113496	-28.332	-2.80E-15	-9.18792	0	0	-0.182548	-0.793278	16.64	1.25991	-1.37076	354.222	631.137	410.365	410.365	410.365	-0.818656	-40.8319	1.1018	-169.467	331.984	203.172	194.289	194.289	194.289	-40.8381	1.29047	0.37478	5.43796	1.64077	-2.49633	1.48686	-0.219793	0.993385	-666.749	-105.087	-3.6426	0	0	-0.893154
789	0	-14.3951	0	0	-14.3962	2.9193	-0.689766	-0.241961	-0.0320263	-0.138799	-38.6821	-7.45E-15	-10.3627	0	0	-0.228527	-0.672774	17.4048	1.36578	-5.89659	354.981	634.588	411.437	411.437	411.437	-1.4618	-36.9262	0.982392	-185.033	332.444	202.067	194.289	194.289	194.289	-36.9417	1.37094	1.05679	4.91664	1.46102	-2.70472	1.55885	-0.229461	0.863098	-691.617	-132.249	-2.9475	0	0	-0.651575
790	0	-17.4801	0	0	-17.4803	2.6413	0.288895	-0.27512	-0.0320053	-0.158523	-48.5039	0	-10.0031	0	0	-0.247325	-0.565888	17.9513	1.59614	-8.91591	355.541	637.164	412.44	412.44	412.44	-2.20818	-33.2625	0.844483	-199.959	332.719	201.727	194.289	194.289	194.289	-33.29	1.42157	1.84765	4.59199	1.33588	-3.02818	1.58696	-0.225528	0.744482	-698.932	-147.415	-1.1647	0	0	-0.368804
791	0	-19.9906	0	0	-19.9952	2.38068	1.20621	-0.304408	-0.0260148	-0.170969	-56.8298	-8.39E-15	-7.83729	0	0	-0.229924	-0.48509	18.2789	1.91363	-10.4331	355.883	638.746	413.358	413.358	413.358	-3.03036	-29.9603	0.638493	-213.977	332.852	202.283	194.289	194.289	194.289	-30.0005	1.38541	2.73061	4.45756	1.2828	-3.41937	1.57257	-0.20831	0.640218	-690.753	-147.482	1.54247	0	0	-0.0831027
792	0	-21.8075	0	0	-21.8215	2.15477	2.00085	-0.327984	-0.0138724	-0.175437	-62.7884	-7.45E-15	-3.82047	0	0	-0.175566	-0.443374	18.3951	2.2626	-10.5036	356.007	639.255	414.18	414.18	414.18	-3.89117	-27.1227	0.311468	-226.814	332.923	203.795	194.289	194.289	194.289	-27.1717	1.20588	3.6747	4.49827	1.31511	-3.81372	1.52043	-0.178378	0.55313	-670.331	-130.756	4.50935	0	0	0.167465
793	0	-22.8562	0	0	-22.8811	1.9833	2.60349	-0.344499	0.00458985	-0.171679	-65.7566	6.52E-15	1.85318	0	0	-0.0927377	-0.451766	18.3143	2.57716	-9.22582	355.928	638.648	414.902	414.902	414.902	-4.74714	-24.8236	-0.18211	-238.235	333.04	206.253	194.289	194.289	194.289	-24.8717	0.838306	4.63856	4.69228	1.44035	-4.1392	1.43948	-0.1359	0.48686	-642.935	-97.0226	6.68283	0	0	0.354148
794	0	-23.1197	0	0	-23.152	1.88668	2.94281	-0.35359	0.0294431	-0.158957	-65.5346	0	8.76201	0	0	0.00337045	-0.51676	18.0552	2.79015	-6.72992	355.675	636.927	415.518	415.518	415.518	-5.5497	-23.096	-0.866964	-248.063	333.337	209.587	194.289	194.289	194.289	-23.1271	0.261523	5.5729	5.01373	1.65816	-4.32673	1.34377	-0.0843243	0.444876	-616.596	-48.6722	6.95324	0	0	0.467956
795	0	-22.6463	0	0	-22.6781	1.88346	2.9541	-0.355961	0.0593408	-0.136422	-62.4404	-7.45E-15	16.2145	0	0	0.0963519	-0.638174	17.6387	2.84174	-3.16358	355.292	634.128	416.018	416.018	416.018	-6.24437	-21.9232	-1.73509	-256.194	333.958	213.679	194.289	194.289	194.289	-21.9176	-0.513763	6.421	5.4357	1.95819	-4.31985	1.24906	-0.029713	0.430187	-599.84	8.87146	4.62522	0	0	0.525109
796	0	-21.5446	0	0	-21.5677	1.9866	2.59189	-0.353377	0.0906668	-0.103787	-57.296	-1.86E-15	23.2986	0	0	0.173755	-0.807965	17.0847	2.6869	1.32352	354.831	630.32	416.387	416.387	416.387	-6.77215	-21.2388	-2.741	-262.592	335.057	218.369	194.289	194.289	194.289	-21.1776	-1.44344	7.1199	5.93302	2.31818	-4.08229	1.1661	0.020238	0.446642	-598.584	67.3685	-0.0385169	0	0	0.561687
797	0	-19.9669	0	0	-19.9776	2.19928	1.84436	-0.348597	0.117934	-0.0626085	-51.305	0	29.0369	0	0	0.229445	-1.01053	16.4107	2.29989	6.5937	354.354	625.604	416.602	416.602	416.602	-7.07543	-20.9383	-3.80847	-267.269	336.773	223.464	194.289	194.289	194.289	-20.809	-2.45792	7.6055	6.48563	2.70367	-3.60161	1.10087	0.0570576	0.49926	-614.578	117.377	-5.6151	0	0	0.619599
798	0	-18.0817	0	0	-18.0833	2.51218	0.743418	-0.345111	0.135689	-0.0170158	-45.8266	1.86E-15	32.6379	0	0	0.263044	-1.22437	15.63	1.67659	12.533	353.924	620.107	416.632	416.632	416.632	-7.10769	-20.9006	-4.84768	-270.254	339.207	228.746	194.289	194.289	194.289	-20.7019	-3.47774	7.82182	7.08122	3.06964	-2.88928	1.05189	0.0753149	0.596905	-644.314	151.446	-9.94259	0	0	0.72812
799	0	-16.044	0	0	-16.0451	2.90474	-0.638485	-0.345927	0.141223	0.0275978	-42.0335	-9.32E-15	33.7662	0	0	0.278047	-1.42459	14.7507	0.834215	19.059	353.601	613.976	416.443	416.443	416.443	-6.84171	-21.0149	-5.77664	-271.563	342.4	233.999	194.289	194.289	194.289	-20.758	-4.43131	7.73075	7.71771	3.36454	-1.9774	1.01588	0.0737256	0.747383	-682.098	166.471	-11.0993	0	0	0.89591
800	0	-13.9713	0	0	-13.9818	3.34987	-2.20444	-0.352276	0.13459	0.0652913	-40.6023	-9.32E-15	32.504	0	0	0.279529	-1.58567	13.7759	-0.190771	26.1245	353.436	607.38	416.007	416.007	416.007	-6.2721	-21.2038	-6.53667	-271.174	346.323	239.034	194.289	194.289	194.289	-20.9107	-5.26691	7.31734	8.40468	3.53611	-0.9133	0.986813	0.0567153	0.956563	-719.972	164.005	-8.22893	0	0	1.11147
801	0	-11.9312	0	0	-11.9587	3.82031	-3.85567	-0.363054	0.118159	0.0923743	-41.5519	7.45E-15	29.2601	0	0	0.272691	-1.68426	12.7032	-1.34622	33.716	353.468	600.503	415.307	415.307	415.307	-5.41386	-21.4349	-7.09809	-269.026	350.885	243.716	194.289	194.289	194.289	-21.1348	-5.95651	6.59107	9.16355	3.53869	0.246961	0.960246	0.0314757	1.2247	-751.422	148.087	-1.73024	0	0	1.35638
802	0	-9.9438	0	0	-9.99043	4.29359	-5.51014	-0.375194	0.0951035	0.107843	-44.2901	0	24.5711	0	0	0.262001	-1.70173	11.5263	-2.56905	41.8476	353.715	593.54	414.349	414.349	414.349	-4.29841	-21.7204	-7.45625	-265.031	355.948	247.968	194.289	194.289	194.289	-21.4441	-6.49243	5.58294	10.026	3.34078	1.44505	0.93406	0.00673803	1.5427	-771.964	123.257	7.10092	0	0	1.61349
803	0	-7.99365	0	0	-8.05604	4.75442	-7.11196	-0.384919	0.0686281	0.113388	-47.8591	-3.73E-15	18.983	0	0	0.250778	-1.62639	10.2356	-3.79029	50.5515	354.181	586.696	413.165	413.165	413.165	-2.96949	-22.1046	-7.62354	-259.095	361.349	251.772	194.289	194.289	194.289	-21.8808	-6.88178	4.34054	11.0308	2.9322	2.62551	0.909634	-0.00818115	1.89569	-779.971	93.6996	16.5931	0	0	1.87166
804	0	-6.04774	0	0	-6.11729	5.19471	-8.63166	-0.388887	0.041292	0.11182	-51.2339	-1.86E-15	12.9627	0	0	0.240533	-1.45531	8.82041	-4.9398	59.8668	354.845	580.181	411.818	411.818	411.818	-1.47891	-22.648	-7.6216	-251.143	366.911	255.149	194.289	194.289	194.289	-22.5001	-7.1414	2.92207	12.2195	2.32962	3.73894	0.890296	-0.0073216	2.26091	-775.424	62.25	25.3328	0	0	2.12206
805	0	-4.07218	0	0	-4.13588	5.61208	-10.0606	-0.384978	0.0147271	0.106555	-53.576	3.49E-15	6.8628	0	0	0.230669	-1.1952	7.27079	-5.95055	69.8282	355.674	574.203	410.391	410.391	410.391	0.117399	-23.412	-7.47543	-241.138	372.465	258.138	194.289	194.289	194.289	-23.3563	-7.29374	1.39032	13.6297	1.57776	4.74271	0.883231	0.00967938	2.61171	-760.529	30.4714	32.517	0	0	2.35743
806	0	-2.04456	0	0	-2.08574	6.00705	-11.4008	-0.372552	-0.0103563	0.100431	-54.3677	-7.92E-15	0.932109	0	0	0.2191	-0.862221	5.58015	-6.76123	80.4565	356.623	568.964	408.98	408.98	408.98	1.76252	-24.4469	-7.20881	-229.093	377.854	260.78	194.289	194.289	194.289	-24.4932	-7.3624	-0.192078	15.2871	0.745118	5.5991	0.896374	0.0359484	2.92278	-738.188	-0.988408	38.0188	0	0	2.56873
807	0	0.0399353	0	0	0.0409277	6.38002	-12.6545	-0.35209	-0.0335486	0.0955452	-53.4066	2.80E-15	-4.61356	0	0	0.203629	-0.480064	3.74751	-7.31694	91.7527	357.639	564.652	407.68	407.68	407.68	3.40043	-25.7871	-6.8412	-215.068	382.939	263.104	194.289	194.289	194.289	-25.9386	-7.36777	-1.76575	17.1976	-0.0873677	6.27116	0.938007	0.0569963	3.17205	-711.913	-31.9963	42.1986	0	0	2.7483
808	0	2.16808	0	0	2.2327	6.72852	-13.8144	-0.324682	-0.0544342	0.0927066	-50.7334	-1.86E-15	-9.56175	0	0	0.18316	-0.0768174	1.779	-7.56792	103.696	358.669	561.435	406.572	406.572	406.572	4.97779	-27.4491	-6.38636	-199.168	387.6	265.116	194.289	194.289	194.289	-27.7041	-7.32376	-3.27692	19.3417	-0.842385	6.71801	1.00386	0.060335	3.34606	-682.192	-61.1634	45.4845	0	0	2.88218
809	0	4.31087	0	0	4.46034	7.04601	-14.8608	-0.291393	-0.0723361	0.0913841	-46.5334	3.73E-15	-13.6858	0	0	0.158202	0.318371	-0.311618	-7.47005	116.241	359.665	559.455	405.707	405.707	405.707	6.44623	-29.4333	-5.85372	-181.533	391.737	266.801	194.289	194.289	194.289	-29.7854	-7.23752	-4.67956	21.6755	-1.46113	6.89386	1.07556	0.0383329	3.44153	-645.633	-86.3346	48.195	0	0	2.94075
810	0	6.4266	0	0	6.67886	7.32247	-15.7634	-0.254006	-0.0867094	0.090248	-41.1771	-7.45E-15	-16.7865	0	0	0.130958	0.677821	-2.50324	-6.99041	129.312	360.589	558.825	405.103	405.103	405.103	7.76518	-31.7242	-5.25207	-162.33	395.277	268.125	194.289	194.289	194.289	-32.1634	-7.11211	-5.93745	24.1363	-1.91187	6.75404	1.12036	-0.0045089	3.46198	-595.571	-104.123	50.3608	0	0	2.87883
811	0	8.46498	0	0	8.83083	7.54629	-16.4881	-0.215458	-0.0970711	0.0880632	-35.242	-5.59E-15	-18.6881	0	0	0.104823	0.977405	-4.76796	-6.11885	142.793	361.418	559.624	404.743	404.743	404.743	8.90372	-34.2925	-4.59326	-141.743	398.173	269.039	194.289	194.289	194.289	-34.8057	-6.94971	-7.02485	26.6533	-2.18984	6.26871	1.10492	-0.0578735	3.41544	-525.766	-112.209	51.9276	0	0	2.6541
812	0	10.3728	0	0	10.8526	7.70666	-17.0039	-0.179934	-0.102455	0.0840509	-29.4803	-5.59E-15	-19.2069	0	0	0.0832606	1.19862	-7.07198	-4.88089	156.513	362.148	561.887	404.575	404.575	404.575	9.84166	-37.098	-3.89399	-119.963	400.401	269.493	194.289	194.289	194.289	-37.6701	-6.75396	-7.92624	29.1587	-2.31059	5.43836	1.0075	-0.107152	3.31347	-433.132	-109.537	52.565	0	0	2.25185
813	0	12.1017	0	0	12.6838	7.79621	-17.2906	-0.152129	-0.100979	0.0782875	-24.6798	-1.86E-15	-18.1462	0	0	0.068178	1.33127	-9.37661	-3.3462	170.247	362.789	565.598	404.53	404.53	404.53	10.5718	-40.0957	-3.17476	-97.1682	401.967	269.448	194.289	194.289	194.289	-40.7108	-6.53078	-8.63742	31.5955	-2.30038	4.30495	0.828395	-0.140825	3.16643	-320.163	-97.3148	51.7423	0	0	1.70222
814	0	13.616	0	0	14.2783	7.81387	-17.347	-0.136916	-0.0910044	0.070705	-21.5469	1.86E-15	-15.4555	0	0	0.059016	1.37586	-11.6397	-1.62737	183.723	363.359	570.676	404.528	404.528	404.528	11.1046	-43.244	-2.45567	-73.5067	402.909	268.896	194.289	194.289	194.289	-43.8873	-6.28889	-9.16971	33.9206	-2.18724	2.95347	0.592551	-0.153908	2.98895	-194.836	-78.7702	48.9142	0	0	1.07582
815	0	14.9008	0	0	15.6155	7.76665	-17.1961	-0.135803	-0.0746692	0.061438	-20.2823	2.80E-15	-11.6039	0	0	0.0526868	1.34469	-13.8175	0.134097	196.64	363.869	576.979	404.497	404.497	404.497	11.4708	-46.5133	-1.75125	-49.084	403.307	267.878	194.289	194.289	194.289	-47.1728	-6.0394	-9.55234	36.1033	-1.99561	1.50107	0.338042	-0.150117	2.79194	-68.3197	-59.471	44.5296	0	0	0.464392
816	0	15.9626	0	0	16.7019	7.66813	-16.8802	-0.146891	-0.0554883	0.0510716	-20.5562	-9.32E-16	-7.30965	0	0	0.0462317	1.26023	-15.8679	1.79089	208.703	364.319	584.301	404.379	404.379	404.379	11.7142	-49.889	-1.06745	-23.9655	403.263	266.496	194.289	194.289	194.289	-50.5569	-5.79414	-9.8266	38.121	-1.74424	0.0770066	0.101369	-0.135433	2.58555	48.276	-43.8343	39.2107	0	0	-0.0499136
817	0	16.8219	0	0	17.563	7.5355	-16.4533	-0.166105	-0.0366826	0.0406826	-21.68	-3.26E-15	-3.31118	0	0	0.0383823	1.15101	-17.7528	3.21359	219.655	364.697	592.396	404.137	404.137	404.137	11.8815	-53.3667	-0.402428	1.80788	402.89	264.898	194.289	194.289	194.289	-54.0397	-5.56384	-10.0363	39.9563	-1.44654	-1.19901	-0.091352	-0.113976	2.37753	145.947	-33.7752	33.5566	0	0	-0.414687
818	0	17.5026	0	0	18.2295	7.38645	-15.9711	-0.188916	-0.0206908	0.0317821	-22.8654	9.32E-16	-0.24873	0	0	0.0294374	1.04618	-19.441	4.30775	229.297	364.983	600.994	403.754	403.754	403.754	12.0135	-56.9437	0.250629	28.2015	402.288	263.258	194.289	194.289	194.289	-57.6226	-5.35686	-10.22	41.5945	-1.11132	-2.23398	-0.226913	-0.0895844	2.1744	218.764	-29.333	28.1055	0	0	-0.613314
819	0	18.0214	0	0	18.7247	7.23633	-15.483	-0.211356	-0.00994732	0.0259639	-23.4269	-5.59E-15	1.32006	0	0	0.0203035	0.970392	-20.9089	5.0217	237.501	365.157	609.826	403.235	403.235	403.235	12.1392	-60.6107	0.899937	55.1744	401.538	261.751	194.289	194.289	194.289	-61.299	-5.17841	-10.4058	43.0243	-0.744482	-2.97064	-0.302229	-0.0659285	1.97979	263.765	-30.0832	23.6427	0	0	-0.659277
820	0	18.3795	0	0	19.0543	7.09499	-15.0213	-0.230377	-0.00663009	0.0239151	-22.8904	6.06E-15	0.986781	0	0	0.0117711	0.939943	-22.1415	5.34626	244.21	365.207	618.639	402.597	402.597	402.597	12.2714	-64.3451	1.5511	82.676	400.687	260.522	194.289	194.289	194.289	-65.0478	-5.02948	-10.6068	44.2381	-0.350268	-3.38962	-0.319284	-0.047711	1.79756	280.984	-35.6123	20.7694	0	0	-0.589278
821	0	18.5593	0	0	19.2016	6.96392	-14.5912	-0.243796	-0.0117413	0.0247584	-21.0258	-5.36E-15	-1.37468	0	0	0.0047308	0.960981	-23.1327	5.30976	249.432	365.129	627.213	401.873	401.873	401.873	12.4023	-68.1084	2.20214	110.651	399.738	259.673	194.289	194.289	194.289	-68.8298	-4.9057	-10.8159	45.2336	0.0671179	-3.50623	-0.285328	-0.0393757	1.63024	273.897	-45.5906	19.6528	0	0	-0.452773
822	0	18.5247	0	0	19.1279	6.83494	-14.1663	-0.250733	-0.0243967	0.0254482	-17.9081	-8.85E-15	-5.50164	0	0	0.00110258	1.02945	-23.8857	4.97032	253.24	364.931	635.367	401.103	401.104	401.103	12.5015	-71.8455	2.83888	139.042	398.645	259.25	194.289	194.289	194.289	-72.586	-4.79658	-11.0043	46.0154	0.502684	-3.36429	-0.211121	-0.0432573	1.48141	249.498	-58.9322	19.6681	0	0	-0.298691
823	0	18.2258	0	0	18.7785	6.69135	-13.6912	-0.251907	-0.0417176	0.0209175	-13.9337	-6.52E-15	-10.7104	0	0	0.00401227	1.13264	-24.413	4.40761	255.759	364.623	642.968	400.336	400.336	400.336	12.5199	-75.4866	3.43263	167.791	397.314	259.248	194.289	194.289	194.289	-76.2404	-4.68538	-11.1238	46.596	0.950031	-3.02855	-0.112756	-0.0606638	1.35344	218.401	-74.4817	19.8449	0	0	-0.162753
824	0	17.6099	0	0	18.096	6.51129	-13.0927	-0.249863	-0.0592299	0.00389138	-9.79347	4.66E-15	-15.9539	0	0	0.015867	1.25205	-24.7361	3.71398	257.163	364.219	649.923	399.617	399.617	399.617	12.3962	-78.9538	3.9425	196.821	395.62	259.626	194.289	194.289	194.289	-79.7063	-4.54974	-11.1139	46.9961	1.40115	-2.57613	-0.0112568	-0.0881439	1.25164	194.915	-90.2193	19.1309	0	0	-0.0624974
825	0	16.6367	0	0	17.0391	6.27332	-12.2971	-0.247881	-0.0722639	-0.0332236	-6.26399	4.19E-15	-20.0395	0	0	0.0350604	1.36692	-24.8841	2.98512	257.664	363.732	656.179	398.994	398.994	398.994	12.0675	-82.1711	4.32279	226.013	393.423	260.333	194.289	194.289	194.289	-82.8984	-4.36288	-10.9129	47.2428	1.8466	-2.08742	0.0665816	-0.122308	1.17724	195.272	-105.12	17.1036	0	0	0.00373963
826	0	15.2956	0	0	15.6027	5.96224	-11.2494	-0.247445	-0.0767632	-0.0962634	-3.81714	-1.63E-15	-21.85	0	0	0.0543942	1.4579	-24.8921	2.3105	257.497	363.172	661.712	398.507	398.507	398.507	11.4795	-85.0763	4.5337	255.162	390.596	261.331	194.289	194.289	194.289	-85.7474	-4.09662	-10.4702	47.3683	2.27583	-1.63714	0.0939102	-0.15645	1.12892	234.54	-117.93	13.7938	0	0	0.0482178
827	0	13.6181	0	0	13.8294	5.57422	-9.93146	-0.247112	-0.070692	-0.186518	-2.3798	4.43E-15	-20.6665	0	0	0.0641105	1.51001	-24.7984	1.765	256.908	362.547	666.52	398.19	398.19	398.19	10.599	-87.6287	4.55206	283.94	387.044	262.599	194.289	194.289	194.289	-88.211	-3.72686	-9.75842	47.4069	2.67774	-1.2869	0.0498148	-0.184758	1.09538	322.382	-128.061	9.69383	0	0	0.083365
828	0	11.6804	0	0	11.808	5.11951	-8.37293	-0.242507	-0.0545785	-0.299647	-1.27884	-3.28E-15	-16.3886	0	0	0.0584506	1.51418	-24.6416	1.40319	256.137	361.865	670.612	398.062	398.062	398.062	9.42646	-89.8103	4.37955	311.879	382.733	264.121	194.289	194.289	194.289	-90.2777	-3.24104	-8.78489	47.3925	3.04149	-1.0806	-0.0733015	-0.200029	1.06307	460.015	-133.975	5.16262	0	0	0.111545
829	0	9.59314	0	0	9.65877	4.62176	-6.65192	-0.227511	-0.0317018	-0.426034	0.561329	3.26E-15	-9.62272	0	0	0.0408164	1.46706	-24.4574	1.25656	255.4	361.135	674.005	398.13	398.13	398.13	8.00454	-91.6198	4.046	338.386	377.711	265.849	194.289	194.289	194.289	-91.9602	-2.64385	-7.59717	47.3549	3.35776	-1.0429	-0.270473	-0.1985	1.01417	639.951	-134.086	0.29541	0	0	0.124858
830	0	7.48063	0	0	7.50804	4.1137	-4.88228	-0.197029	-0.00716936	-0.553423	4.11673	4.73E-15	-1.52786	0	0	0.0220388	1.37002	-24.276	1.33312	254.878	360.368	676.713	398.385	398.385	398.385	6.41646	-93.0614	3.60665	362.795	372.104	267.664	194.289	194.289	194.289	-93.2811	-1.95777	-6.27974	47.3175	3.62003	-1.17957	-0.526917	-0.179748	0.938116	848.399	-127.222	-5.10626	0	0	0.113614
831	0	5.45399	0	0	5.46249	3.63093	-3.19161	-0.149234	0.0138287	-0.670106	9.73503	4.08E-16	6.52659	0	0	0.0129901	1.22764	-24.1196	1.61809	254.698	359.572	678.743	398.803	398.803	398.803	4.772	-94.1338	3.1341	384.444	366.104	269.349	194.289	194.289	194.289	-94.2544	-1.21709	-4.9405	47.2941	3.82563	-1.47826	-0.823944	-0.146395	0.830687	1069.05	-113.38	-11.4014	0	0	0.0787498
832	0	3.58834	0	0	3.58992	3.2056	-1.69718	-0.0876684	0.0288131	-0.767281	16.6975	-2.56E-15	13.4466	0	0	0.0170926	1.04649	-24.0008	2.07493	254.927	358.752	680.091	399.35	399.35	399.35	3.18556	-94.8208	2.70703	402.741	359.925	270.581	194.289	194.289	194.289	-94.8722	-0.458502	-3.69087	47.2878	3.97623	-1.90972	-1.14116	-0.100736	0.700973	1285.23	-92.4023	-19.044	0	0	0.0394776
833	0	1.91524	0	0	1.91531	2.8621	-0.488388	-0.0231978	0.0386438	-0.839702	23.0281	9.32E-16	18.6424	0	0	0.0286292	0.834273	-23.9217	2.6475	255.566	357.905	680.734	399.984	399.984	399.984	1.75614	-95.0923	2.39765	417.216	353.764	270.97	194.289	194.289	194.289	-95.1043	0.286679	-2.62678	47.2901	4.0782	-2.42953	-1.45846	-0.0443245	0.56799	1480.55	-64.2427	-28.1602	0	0	0.0338632
834	0	0.437911	0	0	0.437931	2.61542	0.380015	0.0272993	0.0463131	-0.885118	25.9328	1.40E-15	21.9956	0	0	0.0369691	0.599394	-23.8744	3.26403	256.553	357.02	680.632	400.662	400.662	400.662	0.556257	-94.9209	2.26068	427.534	347.784	270.14	194.289	194.289	194.289	-94.9165	0.995129	-1.81615	47.2816	4.14245	-2.98113	-1.75206	0.0222662	0.459619	1638.04	-29.2883	-38.3077	0	0	0.108883
835	0	-0.833887	0	0	-0.833995	2.47163	0.886149	0.0469988	0.0558002	-0.902267	22.9374	-4.66E-16	23.7689	0	0	0.0338297	0.350601	-23.8429	3.84385	257.77	356.078	679.733	401.344	401.344	401.344	-0.369205	-94.3124	2.32437	433.492	342.099	267.847	194.289	194.289	194.289	-94.3054	1.64936	-1.29457	47.2352	4.18372	-3.50093	-1.99375	0.100153	0.400146	1740.28	11.6572	-48.4853	0	0	0.299815
836	0	-1.84808	0	0	-1.84838	2.43002	1.03259	0.0260914	0.0701843	-0.890008	13.0903	9.32E-16	24.3776	0	0	0.0214665	0.0963011	-23.8064	4.30643	259.061	355.058	677.973	401.994	401.994	401.994	-0.997086	-93.3363	2.58698	435.015	336.802	264.084	194.289	194.289	194.289	-93.3314	2.23311	-1.06945	47.1201	4.21982	-3.92569	-2.15211	0.18827	0.407379	1771.3	56.9495	-57.4838	0	0	0.604693
837	0	-2.49322	0	0	-2.49348	2.48604	0.835429	-0.0327909	0.0900866	-0.846914	-2.27177	-2.45E-15	24.1364	0	0	0.0169283	-0.156281	-23.7428	4.58193	260.259	353.937	675.298	402.582	402.582	402.582	-1.31935	-92.1376	3.01948	432.171	331.978	259.129	194.289	194.289	194.289	-92.1331	2.72743	-1.12791	46.9078	4.27027	-4.20088	-2.20374	0.279902	0.481453	1721.36	103.465	-64.3339	0	0	0.968153
838	0	-2.61573	0	0	-2.61578	2.63361	0.315963	-0.113848	0.112885	-0.771713	-19.6894	3.49E-16	23.0735	0	0	0.0431853	-0.401972	-23.6337	4.62057	261.2	352.703	671.676	403.083	403.083	403.083	-1.34099	-90.9172	3.57357	425.187	327.721	253.495	194.289	194.289	194.289	-90.9077	3.11054	-1.44316	46.578	4.35447	-4.28732	-2.12846	0.367176	0.611674	1587.1	147.864	-68.6484	0	0	1.28674
839	0	-2.06989	0	0	-2.06999	2.86525	-0.499504	-0.194466	0.132019	-0.665769	-34.8656	1.85E-15	20.8377	0	0	0.107476	-0.63872	-23.4677	4.40102	261.751	351.356	667.113	403.474	403.474	403.474	-1.08564	-89.8813	4.19345	414.469	324.12	247.796	194.289	194.289	194.289	-89.8612	3.36427	-1.97544	46.1241	4.49048	-4.16827	-1.92426	0.439345	0.776726	1376.55	185.477	-70.5084	0	0	1.44537
840	0	-0.77906	0	0	-0.779368	3.17018	-1.5726	-0.255226	0.139336	-0.53453	-44.3961	4.89E-15	17.0093	0	0	0.187513	-0.868385	-23.242	3.93579	261.821	349.911	661.669	403.73	403.73	403.73	-0.606107	-89.1817	4.82622	400.579	321.232	242.576	194.289	194.289	194.289	-89.148	3.48535	-2.66663	45.5561	4.69287	-3.85445	-1.60427	0.488813	0.963401	1106.95	211.869	-69.965	0	0	1.36694
841	0	1.22417	0	0	1.22569	3.53218	-2.84497	-0.288853	0.131982	-0.388381	-47.1344	2.56E-15	11.8507	0	0	0.246138	-1.09703	-22.9632	3.27258	261.367	348.401	655.461	403.825	403.825	403.825	0.00911689	-88.8761	5.42819	384.187	319.037	238.182	194.289	194.289	194.289	-88.8302	3.49509	-3.436	44.9022	4.97176	-3.38727	-1.20127	0.513799	1.16948	803.622	226.66	-67.015	0	0	1.05263
842	0	3.80446	0	0	3.81494	3.93109	-4.24363	-0.300325	0.115534	-0.242989	-44.2392	0	6.56925	0	0	0.261112	-1.33396	-22.6448	2.49028	260.39	346.878	648.66	403.727	403.727	403.727	0.648514	-88.9298	5.97006	366.008	317.445	234.746	194.289	194.289	194.289	-88.8762	3.43883	-4.19152	44.2063	5.33125	-2.83727	-0.765595	0.520724	1.40485	499.746	234.736	-62.0989	0	0	0.59277
843	0	6.77003	0	0	6.80385	4.34867	-5.70214	-0.294839	0.0962443	-0.114429	-37.5869	-5.53E-16	2.32746	0	0	0.23343	-1.58945	-22.3048	1.68915	258.923	345.4	641.479	403.41	403.41	403.41	1.20882	-89.2505	6.44306	346.726	316.342	232.236	194.289	194.289	194.289	-89.1936	3.37401	-4.8572	43.5244	5.76858	-2.29661	-0.353216	0.512906	1.67183	230.403	238.966	-55.8833	0	0	0.131971
844	0	9.91766	0	0	9.9967	4.77224	-7.17371	-0.275219	0.0745926	-0.0129123	-28.9732	-5.72E-15	-0.614946	0	0	0.177757	-1.87189	-21.9605	0.975494	257.014	344.031	634.15	402.854	402.854	402.854	1.61784	-89.7202	6.85845	326.925	315.628	230.522	194.289	194.289	194.289	-89.6623	3.35638	-5.39066	42.9156	6.27365	-1.86537	-0.0131535	0.485302	1.95869	22.7464	236.341	-48.5648	0	0	-0.199418
845	0	13.0575	0	0	13.2095	5.1925	-8.62403	-0.248105	0.0538831	0.0594248	-20.3158	3.64E-15	-2.09161	0	0	0.116584	-2.18422	-21.6235	0.440784	254.695	342.836	626.901	402.054	402.054	402.054	1.83659	-90.216	7.23687	307.061	315.218	229.417	194.289	194.289	194.289	-90.1557	3.43064	-5.7788	42.4314	6.82856	-1.63057	0.229517	0.435382	2.24725	-111.818	226.539	-40.6253	0	0	-0.351039
846	0	16.0315	0	0	16.2869	5.60111	-10.0232	-0.220121	0.0365166	0.10441	-13.064	-5.97E-15	-2.30812	0	0	0.0670235	-2.5208	-21.2946	0.140449	251.964	341.87	619.927	401.027	401.027	401.027	1.86004	-90.6299	7.6003	287.451	315.043	228.719	194.289	194.289	194.289	-90.5634	3.62193	-6.03234	42.1027	7.40753	-1.64304	0.362484	0.362021	2.51362	-171.49	209.85	-32.66	0	0	-0.351778
847	0	18.7248	0	0	19.112	5.9891	-11.3402	-0.19484	0.02192	0.1258	-7.88372	4.79E-15	-1.85348	0	0	0.0348739	-2.86561	-20.9612	0.0780191	248.763	341.177	613.378	399.805	399.805	399.805	1.71439	-90.8846	7.96581	268.288	315.06	228.25	194.289	194.289	194.289	-90.8076	3.93093	-6.17858	41.9288	7.97738	-1.8986	0.395505	0.264181	2.73806	-165.134	185.212	-24.7588	0	0	-0.274147
848	0	21.0664	0	0	21.6066	6.34541	-12.5387	-0.174383	0.010241	0.128213	-4.89787	-9.10E-18	-1.15763	0	0	0.0186604	-3.19336	-20.5977	0.203068	244.983	340.786	607.345	398.443	398.443	398.443	1.44749	-90.9394	8.33927	249.664	315.236	227.874	194.289	194.289	194.289	-90.8486	4.33478	-6.2503	41.8718	8.4999	-2.3334	0.352802	0.146061	2.90606	-109.21	152.992	-16.9065	0	0	-0.182584
849	0	23.0248	0	0	23.727	6.65803	-13.5807	-0.159026	0.000684392	0.116556	-3.74643	4.42E-15	-0.601919	0	0	0.0125191	-3.47382	-20.169	0.424153	240.48	340.7	601.866	397.004	397.004	397.004	1.11915	-90.7857	8.71419	231.586	315.548	227.501	194.289	194.289	194.289	-90.6798	4.7926	-6.27905	41.8588	8.93647	-2.83693	0.266016	0.0170693	3.01517	-24.4607	114.434	-9.06499	0	0	-0.0990535
850	0	24.599	0	0	25.4568	6.91585	-14.433	-0.148503	-0.00686047	0.0956452	-3.86813	3.52E-15	-0.347034	0	0	0.0108384	-3.67854	-19.6364	0.632859	235.102	340.902	596.937	395.565	395.565	395.565	0.789755	-90.4385	9.07403	214.002	315.974	227.082	194.289	194.289	194.289	-90.3179	5.25496	-6.29035	41.7944	9.2551	-3.28007	0.166955	-0.110675	3.07336	68.3265	72.2865	-1.60304	0	0	-0.00827948
851	0	25.8089	0	0	26.8007	7.11155	-15.0755	-0.142709	-0.0129413	0.0700421	-4.72742	3.78E-15	-0.47365	0	0	0.00997727	-3.78766	-18.9638	0.730231	228.723	341.346	592.532	394.208	394.208	394.208	0.510366	-89.9245	9.39766	196.819	316.493	226.594	194.289	194.289	194.289	-89.7909	5.67459	-6.30196	41.5793	9.43656	-3.54761	0.085233	-0.226051	3.09508	150.607	29.9197	4.82373	0	0	0.112518
852	0	26.6858	0	0	27.7789	7.24337	-15.506	-0.140718	-0.018128	0.0440386	-5.82151	-1.56E-15	-0.993849	0	0	0.00828364	-3.79477	-18.123	0.649019	221.265	341.974	588.624	393.021	393.021	393.021	0.31497	-89.2729	9.66514	179.929	317.079	226.036	194.289	194.289	194.289	-89.1283	6.01549	-6.32306	41.1286	9.47667	-3.56563	0.0457225	-0.324404	3.09291	207.655	-10.179	9.63582	0	0	0.262523
853	0	27.2643	0	0	28.4206	7.31507	-15.7393	-0.141943	-0.0226807	0.0206341	-6.85152	-3.57E-15	-1.85009	0	0	0.00577474	-3.70853	-17.0976	0.368067	212.717	342.715	585.199	392.084	392.084	392.084	0.217907	-88.507	9.86083	163.22	317.704	225.42	194.289	194.289	194.289	-88.3537	6.25712	-6.35438	40.3849	9.38395	-3.31712	0.0618307	-0.402044	3.0759	231.521	-45.4705	12.423	0	0	0.40657
854	0	27.577	0	0	28.7588	7.33437	-15.8021	-0.145434	-0.0269911	0.00206063	-7.6509	7.28E-17	-2.97217	0	0	0.00301752	-3.55074	-15.8856	-0.0830033	203.143	343.499	582.265	391.465	391.465	391.465	0.215413	-87.6414	9.97403	146.597	318.335	224.766	194.289	194.289	194.289	-87.4816	6.39375	-6.38886	39.3246	9.17504	-2.84439	0.135079	-0.457948	3.04721	220.407	-74.9413	13.3875	0	0	0.487744
855	0	27.6526	0	0	28.8261	7.31025	-15.7236	-0.150128	-0.0308636	-0.0105844	-8.15926	1.16E-16	-4.20504	0	0	0.000595358	-3.35151	-14.4993	-0.629365	192.673	344.257	579.857	391.209	391.209	391.209	0.290683	-86.6819	9.99713	129.989	318.933	224.098	194.289	194.289	194.289	-86.518	6.43002	-6.41313	37.9568	8.86996	-2.23937	0.250466	-0.489253	3.00759	179.831	-97.7484	12.9841	0	0	0.459948
856	0	27.5147	0	0	28.6514	7.2505	-15.5292	-0.155239	-0.0340346	-0.0172362	-8.39503	-4.66E-16	-5.36343	0	0	-0.00120531	-3.14228	-12.9635	-1.16747	181.49	344.928	578.024	391.326	391.326	391.326	0.420328	-85.6277	9.924	113.353	319.464	223.443	194.289	194.289	194.289	-85.4624	6.3755	-6.41034	36.3177	8.48875	-1.62301	0.381297	-0.491948	2.95587	120.747	-113.216	11.7637	0	0	0.316577
857	0	27.1816	0	0	28.2585	7.16029	-15.2349	-0.16019	-0.0356538	-0.0189753	-8.38255	4.19E-15	-6.19883	0	0	-0.00245863	-2.94886	-11.3105	-1.58931	169.798	345.463	576.816	391.799	391.799	391.799	0.579662	-84.4742	9.74974	96.6743	319.896	222.823	194.289	194.289	194.289	-84.3108	6.24079	-6.36327	34.4617	8.04995	-1.1188	0.494566	-0.462001	2.89404	57.6025	-120.188	10.0378	0	0	0.102054
858	0	26.6662	0	0	27.6647	7.04221	-14.8483	-0.164034	-0.0348647	-0.0170226	-8.06127	-2.91E-15	-6.48407	0	0	-0.00341662	-2.78663	-9.57477	-1.80845	157.794	345.832	576.276	392.577	392.577	392.577	0.746218	-83.2158	9.47166	79.9635	320.21	222.259	194.289	194.289	194.289	-83.0575	6.03594	-6.25728	32.4515	7.57035	-0.825879	0.564151	-0.397774	2.8227	3.02243	-117.281	7.94222	0	0	-0.113567
859	0	25.9734	0	0	26.8787	6.89748	-14.3725	-0.1656	-0.0305184	-0.0126491	-7.31188	2.33E-15	-6.02008	0	0	-0.00433245	-2.65914	-7.78739	-1.77924	145.64	346.031	576.431	393.595	393.595	393.595	0.902325	-81.8447	9.09149	63.2438	320.401	221.761	194.289	194.289	194.289	-81.6947	5.77031	-6.08333	30.3487	7.06463	-0.799842	0.580157	-0.302733	2.74401	-35.6221	-103.609	5.53218	0	0	-0.270916
860	0	25.0975	0	0	25.8991	6.72759	-13.8113	-0.16424	-0.0226402	-0.00705354	-6.0681	4.89E-15	-4.80726	0	0	-0.00521682	-2.56015	-5.97244	-1.50353	133.447	346.083	577.285	394.774	394.774	394.774	1.03758	-80.3489	8.61699	46.5449	320.487	221.322	194.289	194.289	194.289	-80.2101	5.45268	-5.84071	28.2074	6.54513	-1.04613	0.547614	-0.187735	2.65915	-56.7992	-80.3361	3.02182	0	0	-0.343883
861	0	24.0216	0	0	24.7135	6.53527	-13.1726	-0.159626	-0.0123264	-0.00123211	-4.33224	1.05E-15	-3.03741	0	0	-0.00561877	-2.47759	-4.1461	-1.02591	121.28	346.034	578.829	396.04	396.04	396.04	1.14875	-78.711	8.06201	29.8941	320.504	220.915	194.289	194.289	194.289	-78.5854	5.09176	-5.53699	26.0694	6.02083	-1.52456	0.482832	-0.066444	2.56958	-64.2468	-50.4372	0.766381	0	0	-0.342962
862	0	22.7193	0	0	23.3	6.32454	-12.4688	-0.152455	-0.00107205	0.00383883	-2.2647	4.05E-15	-1.0065	0	0	-0.00487642	-2.39795	-2.31759	-0.421701	109.162	345.949	581.042	397.325	397.325	397.326	1.23766	-76.908	7.44499	13.3116	320.505	220.494	194.289	194.289	194.289	-76.797	4.69675	-5.18589	23.9638	5.49733	-2.16148	0.404785	0.0457427	2.47716	-64.0406	-18.2257	-0.955661	0	0	-0.29889
863	0	21.159	0	0	21.6316	6.10046	-11.7159	-0.144289	0.00944527	0.00736225	-0.159006	3.12E-15	0.945046	0	0	-0.00249551	-2.30987	-0.491307	0.217471	97.0968	345.892	583.892	398.582	398.582	398.582	1.3081	-74.9144	6.78706	-3.19235	320.545	220.001	194.289	194.289	194.289	-74.8183	4.278	-4.80402	21.9075	4.9774	-2.86418	0.332163	0.138304	2.38267	-63.3994	12.4028	-2.04017	0	0	-0.249615
864	0	19.3097	0	0	19.6812	5.86874	-10.9329	-0.136077	0.0179153	0.00902659	1.73653	1.16E-15	2.53209	0	0	0.00175456	-2.20664	1.33051	0.798049	85.0816	345.923	587.344	399.779	399.778	399.778	1.36252	-72.7055	6.11003	-19.6176	320.674	219.375	194.289	194.289	194.289	-72.6241	3.84753	-4.40738	19.909	4.46173	-3.53563	0.282161	0.204467	2.28664	-69.8107	38.2217	-2.51148	0	0	-0.231834
865	0	17.1459	0	0	17.4265	5.63499	-10.1386	-0.128609	0.0233725	0.00915149	3.2031	-2.33E-16	3.54939	0	0	0.00744229	-2.08728	3.14496	1.23803	73.1282	346.09	591.353	400.905	400.905	400.905	1.40006	-70.2605	5.43404	-35.972	320.931	218.565	194.289	194.289	194.289	-70.193	3.41839	-4.00825	17.9719	3.95052	-4.08832	0.271144	0.241565	2.18667	-90.7264	56.8669	-2.41354	0	0	-0.276907
866	0	14.6516	0	0	14.8534	5.40395	-9.34953	-0.12289	0.0254233	0.00797663	4.02709	3.96E-15	3.89674	0	0	0.0130967	-1.95632	4.9458	1.47899	61.2793	346.421	595.867	401.963	401.963	401.963	1.4161	-67.5653	4.77589	-52.2672	321.337	217.531	194.289	194.289	194.289	-67.5102	3.00348	-3.61359	16.0999	3.44469	-4.45664	0.31158	0.250259	2.07993	-131.529	66.9566	-1.85435	0	0	-0.401485
867	0	11.8246	0	0	11.9602	5.17852	-8.57597	-0.119591	0.0244735	0.00546346	4.04487	9.32E-16	3.5901	0	0	0.0164207	-1.82225	6.72143	1.49538	49.6212	346.923	600.818	402.967	402.967	402.967	1.40283	-64.6138	4.14809	-68.5135	321.893	216.251	194.289	194.289	194.289	-64.5697	2.61432	-3.22462	14.3008	2.9471	-4.60674	0.411016	0.23411	1.96543	-194.576	68.1712	-1.02374	0	0	-0.60309
868	0	8.67794	0	0	8.76004	4.95921	-7.82027	-0.119051	0.0205662	0.00097682	3.10974	-1.86E-15	2.62603	0	0	0.0147576	-1.69497	8.45371	1.2993	38.2903	347.588	606.121	403.932	403.932	403.932	1.35048	-61.4095	3.5593	-84.7173	322.584	214.724	194.289	194.289	194.289	-61.3748	2.26017	-2.83768	12.5884	2.46324	-4.54163	0.567042	0.198606	1.83991	-277.713	60.6348	-0.137484	0	0	-0.855413
869	0	5.24117	0	0	5.28148	4.74349	-7.07412	-0.122504	0.0133981	-0.00706116	0.949494	-1.11E-15	0.987794	0	0	0.00455269	-1.58285	10.1182	0.938784	27.4689	348.384	611.666	404.872	404.872	404.872	1.24661	-57.9644	3.01512	-100.879	323.379	212.976	194.289	194.289	194.289	-57.9378	1.94873	-2.44377	10.9834	2.00148	-4.29983	0.766955	0.149101	1.70583	-373.871	44.303	0.60891	0	0	-1.11052
870	0	1.56215	0	0	1.57169	4.52573	-6.31835	-0.131631	0.00334198	-0.0204337	-2.77571	-2.91E-15	-1.22569	0	0	-0.0181404	-1.49038	11.6857	0.488757	17.3713	349.271	617.317	405.795	405.795	405.795	1.07387	-54.3019	2.51963	-116.992	324.228	211.059	194.289	194.289	194.289	-54.282	1.68761	-2.02726	9.51084	1.57311	-3.94671	0.987333	0.090043	1.56393	-472.299	19.8223	0.982436	0	0	-1.30925
871	0	-2.28892	0	0	-2.29962	4.29848	-5.52719	-0.147907	-0.00888604	-0.0403585	-8.35433	-2.10E-15	-3.80695	0	0	-0.055884	-1.41734	13.1254	0.0357904	8.22194	350.191	622.911	406.706	406.706	406.706	0.809891	-50.4609	2.07662	-133.033	325.061	209.071	194.289	194.289	194.289	-50.4468	1.48449	-1.56592	8.19749	1.1914	-3.56022	1.20272	0.0239094	1.42101	-561.903	-12.0235	0.956968	0	0	-1.40249
872	0	-6.21563	0	0	-6.23648	4.05479	-4.67637	-0.171181	-0.0204319	-0.0658702	-15.799	9.32E-16	-6.25524	0	0	-0.107407	-1.35995	14.4077	-0.3389	0.231202	351.086	628.268	407.604	407.604	407.604	0.430718	-46.5012	1.68901	-148.952	325.8	207.158	194.289	194.289	194.289	-46.4925	1.34432	-1.03351	7.06735	0.870605	-3.21487	1.39155	-0.0441865	1.2785	-634.751	-47.4468	0.602698	0	0	-1.36578
873	0	-10.0947	0	0	-10.1167	3.79142	-3.75442	-0.19975	-0.0276985	-0.0943446	-24.7796	-1.86E-15	-7.94229	0	0	-0.165987	-1.31314	15.5074	-0.57413	-6.42549	351.893	633.201	408.486	408.486	408.486	-0.0799237	-42.5056	1.35612	-164.659	326.375	205.508	194.289	194.289	194.289	-42.503	1.26343	-0.407571	6.13819	0.624687	-2.96782	1.53608	-0.107007	1.14001	-685.81	-80.6137	0.174401	0	0	-1.20238
874	0	-13.7804	0	0	-13.7969	3.51185	-2.77358	-0.231136	-0.0291836	-0.121526	-34.6683	3.73E-15	-8.45029	0	0	-0.219535	-1.2733	16.4061	-0.638483	-11.6231	352.558	637.528	409.349	409.349	409.349	-0.720281	-38.5781	1.06859	-180.007	326.755	204.33	194.289	194.289	194.289	-38.5831	1.22314	0.320672	5.41939	0.465874	-2.84938	1.6277	-0.158646	1.00403	-714.804	-106.635	0.175415	0	0	-0.944303
875	0	-17.1145	0	0	-17.1229	3.22663	-1.77112	-0.262132	-0.0258486	-0.143248	-44.5637	-1.40E-15	-7.6527	0	0	-0.25283	-1.24048	17.0931	-0.533636	-15.2951	353.035	641.082	410.191	410.191	410.191	-1.46803	-34.8375	0.803346	-194.795	326.954	203.819	194.289	194.289	194.289	-34.8517	1.18766	1.14233	4.91076	0.403288	-2.85952	1.66529	-0.195329	0.870093	-723.998	-122.253	1.00977	0	0	-0.637094
876	0	-19.9415	0	0	-19.9435	2.95111	-0.801713	-0.290179	-0.0179945	-0.15653	-53.4945	-7.92E-15	-5.43474	0	0	-0.253321	-1.21885	17.5658	-0.291343	-17.4344	353.298	643.727	411.008	411.008	411.008	-2.28725	-31.4064	0.521928	-208.776	327.028	204.123	194.289	194.289	194.289	-31.4305	1.10806	2.03475	4.60256	0.441552	-2.97064	1.65373	-0.212491	0.739181	-717.27	-124.384	2.69707	0	0	-0.328382
877	0	-22.1259	0	0	-22.1259	2.70328	0.0707079	-0.313409	-0.0053729	-0.160139	-60.527	1.86E-15	-1.74605	0	0	-0.215325	-1.21581	17.8295	0.0340411	-18.0885	353.336	645.358	411.801	411.801	411.801	-3.13547	-28.3995	0.175458	-221.685	327.062	205.316	194.289	194.289	194.289	-28.4306	0.930668	2.96585	4.47653	0.580294	-3.13474	1.60309	-0.206789	0.614358	-699.38	-110.801	4.77798	0	0	-0.0596088
878	0	-23.5693	0	0	-23.5716	2.50215	0.778735	-0.330315	0.0124867	-0.154096	-64.8678	4.66E-15	3.32113	0	0	-0.142532	-1.23983	17.8958	0.37583	-17.3503	353.157	645.905	412.566	412.566	412.566	-3.96806	-25.909	-0.284839	-233.269	327.165	207.392	194.289	194.289	194.289	-25.94	0.608045	3.89737	4.50733	0.813511	-3.29324	1.52475	-0.176535	0.499393	-675.438	-80.772	6.4097	0	0	0.14071
879	0	-24.2252	0	0	-24.2313	2.36661	1.25573	-0.339616	0.0357083	-0.13901	-66.0005	-8.39E-15	9.45399	0	0	-0.0476708	-1.29761	17.7816	0.665704	-15.3461	352.786	645.337	413.299	413.299	413.299	-4.73891	-23.9915	-0.894079	-243.322	327.462	210.279	194.289	194.289	194.289	-24.0102	0.110412	4.78607	4.66518	1.12915	-3.38732	1.43302	-0.123318	0.397986	-651.29	-35.6142	6.57071	0	0	0.262495
880	0	-24.1094	0	0	-24.1175	2.31383	1.44141	-0.340579	0.0632398	-0.115377	-63.8426	3.73E-15	16.0781	0	0	0.0511956	-1.39152	17.5065	0.843829	-12.2217	352.265	643.654	413.989	413.989	413.989	-5.3996	-22.6565	-1.66093	-251.707	328.091	213.847	194.289	194.289	194.289	-22.6472	-0.565133	5.58408	4.91874	1.50889	-3.36783	1.34004	-0.0539488	0.313992	-632.468	20.4024	4.47987	0	0	0.31709
881	0	-23.3016	0	0	-23.3079	2.35652	1.29122	-0.33364	0.0919681	-0.0844434	-58.8582	0	22.3883	0	0	0.136577	-1.51781	17.091	0.866428	-8.1277	351.648	640.888	414.62	414.62	414.62	-5.89974	-21.8613	-2.56002	-258.37	329.191	217.926	194.289	194.289	194.289	-21.8083	-1.39066	6.23974	5.23865	1.92787	-3.20277	1.25407	0.0213306	0.252171	-622.335	80.1741	0.0703296	0	0	0.333062
882	0	-21.9337	0	0	-21.9359	2.49953	0.787942	-0.321144	0.117172	-0.0480826	-52.0726	-3.73E-15	27.5257	0	0	0.197104	-1.66627	16.554	0.709982	-3.20711	351	637.094	415.164	415.164	415.164	-6.19118	-21.517	-3.53443	-263.329	330.891	222.319	194.289	194.289	194.289	-21.4092	-2.31193	6.70126	5.60058	2.35533	-2.88103	1.17667	0.0890101	0.220424	-621.493	134.613	-5.69634	0	0	0.346209
883	0	-20.1678	0	0	-20.1678	2.73716	-0.0485554	-0.307297	0.134315	-0.00953352	-44.9044	0	30.8296	0	0	0.230303	-1.82135	15.9117	0.370921	2.41481	350.387	632.353	415.584	415.584	415.584	-6.23515	-21.5047	-4.50799	-266.652	333.286	226.817	194.289	194.289	194.289	-21.3396	-3.26036	6.92301	5.98821	2.75557	-2.41123	1.10542	0.13775	0.228485	-627.985	175.814	-11.126	0	0	0.385936
884	0	-18.1674	0	0	-18.1712	3.05334	-1.16152	-0.297329	0.140932	0.0269009	-38.8613	-1.12E-14	32.0161	0	0	0.24151	-1.96432	15.1763	-0.138076	8.63653	349.875	626.766	415.839	415.839	415.839	-6.00844	-21.7014	-5.40402	-268.42	336.427	231.215	194.289	194.289	194.289	-21.4868	-4.16922	6.87222	6.39535	3.08979	-1.81672	1.03663	0.160473	0.289215	-638.365	199.109	-14.454	0	0	0.467208
885	0	-16.0699	0	0	-16.0853	3.4251	-2.46885	-0.294947	0.136843	0.0566372	-35.0673	5.59E-15	31.1374	0	0	0.239294	-2.07579	14.3555	-0.793809	15.3827	349.52	620.456	415.883	415.883	415.883	-5.50544	-22.0053	-6.16198	-268.689	340.304	235.342	194.289	194.289	194.289	-21.7585	-4.98674	6.53324	6.82667	3.31905	-1.12846	0.965569	0.15643	0.413326	-647.943	203.823	-14.5241	0	0	0.589263
886	0	-13.9693	0	0	-14.0021	3.82802	-3.88267	-0.301219	0.123553	0.0764113	-33.9957	5.59E-15	28.4577	0	0	0.2312	-2.13814	13.4523	-1.56873	22.6035	349.362	613.565	415.676	415.676	415.676	-4.73653	-22.3537	-6.74673	-267.469	344.857	239.077	194.289	194.289	194.289	-22.0985	-5.6827	5.90892	7.29786	3.40759	-0.377653	0.891549	0.12998	0.606702	-653.332	192.284	-11.1168	0	0	0.742233
887	0	-11.911	0	0	-11.9635	4.24098	-5.32667	-0.314245	0.103327	0.0852648	-35.3837	-3.73E-15	24.3288	0	0	0.221832	-2.13723	12.4653	-2.43525	30.2726	349.427	606.255	415.19	415.19	415.19	-3.72578	-22.7277	-7.14819	-264.723	349.978	242.368	194.289	194.289	194.289	-22.4908	-6.24718	5.02011	7.83441	3.32641	0.409519	0.818336	0.0891509	0.865921	-653.393	168.474	-4.89654	0	0	0.914189
888	0	-9.89939	0	0	-9.9691	4.64881	-6.7458	-0.329929	0.0785978	0.0846062	-38.3771	4.66E-15	19.1266	0	0	0.213147	-2.06311	11.3888	-3.36695	38.3847	349.721	598.702	414.418	414.418	414.418	-2.50891	-23.1456	-7.37504	-260.38	355.527	245.227	194.289	194.289	194.289	-22.953	-6.68525	3.90387	8.46973	3.05662	1.21409	0.752472	0.0434871	1.18056	-648.863	136.635	2.96184	0	0	1.09546
889	0	-7.91168	0	0	-7.99206	5.04234	-8.10705	-0.343396	0.0517985	0.0777065	-41.8361	-3.73E-15	13.2502	0	0	0.205411	-1.91035	10.2138	-4.33685	46.954	350.236	591.089	413.381	413.381	413.381	-1.13208	-23.6498	-7.44718	-254.363	361.339	247.708	194.289	194.289	194.289	-23.5237	-7.01116	2.611	9.24274	2.59262	2.023	0.702684	0.0038565	1.5325	-642.012	101.08	11.0914	0	0	1.28276
890	0	-5.91547	0	0	-5.99618	5.41698	-9.39415	-0.350203	0.0248542	0.0683292	-44.6585	9.32E-16	7.08923	0	0	0.19753	-1.67816	8.92874	-5.31394	56.0102	350.946	583.609	412.125	412.125	412.125	0.350008	-24.2905	-7.38935	-246.611	367.239	249.888	194.289	194.289	194.289	-24.2479	-7.2437	1.20231	10.1942	1.94532	2.82545	0.67436	-0.0210823	1.90045	-634.426	64.697	18.5657	0	0	1.47611
891	0	-3.88511	0	0	-3.95268	5.77092	-10.601	-0.347941	-0.000702383	0.0594687	-46.1178	6.06E-15	1.03165	0	0	0.187817	-1.37092	7.5213	-6.26057	65.5931	351.814	576.454	410.724	410.724	410.724	1.87802	-25.1117	-7.22722	-237.1	373.053	251.835	194.289	194.289	194.289	-25.1636	-7.40309	-0.256893	11.3627	1.14495	3.60888	0.671392	-0.0237746	2.2633	-626.807	30.2319	24.7688	0	0	1.67879
892	0	-1.81242	0	0	-1.85106	6.10364	-11.7267	-0.336512	-0.0236468	0.0530966	-45.9938	6.52E-15	-4.55324	0	0	0.174946	-0.998669	5.98034	-7.13148	75.7444	352.794	569.812	409.272	409.272	409.272	3.39257	-26.1418	-6.9849	-225.857	378.622	253.596	194.289	194.289	194.289	-26.2932	-7.50838	-1.70256	12.7794	0.241272	4.35515	0.696107	-0.00448229	2.60099	-619.243	-0.970637	29.542	0	0	1.89205
893	0	0.290457	0	0	0.297826	6.41473	-12.7705	-0.318003	-0.0431645	0.0502613	-44.5548	1.86E-15	-9.35935	0	0	0.159067	-0.577082	4.29813	-7.87462	86.4988	353.836	563.869	407.871	407.871	407.871	4.83875	-27.3913	-6.68333	-212.954	383.812	255.182	194.289	194.289	194.289	-27.642	-7.57483	-3.07704	14.4615	-0.700473	5.03753	0.751159	0.0306384	2.89748	-611.976	-28.0696	33.0118	0	0	2.11446
894	0	2.39546	0	0	2.46596	6.70284	-13.7293	-0.295507	-0.0588091	0.0507793	-42.333	3.73E-15	-13.1579	0	0	0.141984	-0.126649	2.47253	-8.43273	97.8769	354.888	558.798	406.617	406.617	406.617	6.16995	-28.8571	-6.33866	-198.49	388.514	256.577	194.289	194.289	194.289	-29.2022	-7.61175	-4.33298	16.4064	-1.60885	5.61832	0.834695	0.0669101	3.141	-604.154	-51.4668	35.6284	0	0	2.33303
895	0	4.46752	0	0	4.6168	6.96489	-14.5944	-0.2726	-0.0711901	0.0537142	-39.9247	-9.32E-15	-15.8727	0	0	0.126326	0.329066	0.508369	-8.74579	109.878	355.904	554.765	405.588	405.588	405.588	7.35017	-30.5306	-5.96154	-182.577	392.652	257.742	194.289	194.289	194.289	-30.9615	-7.62176	-5.43539	18.588	-2.41882	6.04858	0.93843	0.0920141	3.32583	-593.884	-71.1126	38.1183	0	0	2.52532
896	0	6.4746	0	0	6.71517	7.1954	-15.3495	-0.25169	-0.0808	0.0570856	-37.6988	-3.73E-15	-17.4557	0	0	0.113993	0.765099	-1.58207	-8.7555	122.474	356.845	551.918	404.834	404.834	404.834	8.35357	-32.4063	-5.55715	-165.318	396.174	258.633	194.289	194.289	194.289	-32.911	-7.6012	-6.36086	20.9588	-3.08206	6.27137	1.04233	0.0970432	3.45136	-576.189	-86.5218	41.1107	0	0	2.65137
897	0	8.39355	0	0	8.73322	7.38711	-15.9732	-0.231948	-0.0862709	0.0589402	-35.5467	0	-17.715	0	0	0.104781	1.15668	-3.77918	-8.41403	135.6	357.686	550.387	404.367	404.367	404.367	9.16425	-34.4861	-5.12653	-146.801	399.048	259.214	194.289	194.289	194.289	-35.0496	-7.54249	-7.09702	23.4559	-3.57251	6.23095	1.11514	0.084621	3.5178	-543.32	-94.8766	44.3	0	0	2.65858
898	0	10.2082	0	0	10.6487	7.53357	-16.447	-0.212424	-0.0868815	0.0578801	-33.2481	3.73E-15	-16.5865	0	0	0.0970243	1.48102	-6.05654	-7.69661	149.148	358.418	550.275	404.165	404.165	404.165	9.78009	-36.7746	-4.66913	-127.107	401.27	259.468	194.289	194.289	194.289	-37.3801	-7.4385	-7.64578	26.0109	-3.88563	5.88674	1.12669	0.0614961	3.52647	-488.545	-94.4292	47.3312	0	0	2.49906
899	0	11.9046	0	0	12.4412	7.63138	-16.7621	-0.192576	-0.0819866	0.0536094	-30.6288	0	-14.0903	0	0	0.0886316	1.71966	-8.38147	-6.61398	162.951	359.05	551.645	404.171	404.172	404.172	10.2147	-39.2729	-4.18463	-106.33	402.866	259.401	194.289	194.289	194.289	-39.9037	-7.28606	-8.02486	28.5586	-4.03281	5.22761	1.05625	0.0382285	3.48053	-408.302	-84.3648	49.6089	0	0	2.15218
900	0	13.4678	0	0	14.0897	7.68154	-16.9233	-0.173638	-0.0725795	0.047253	-27.7838	-5.59E-15	-10.5038	0	0	0.0783865	1.86155	-10.716	-5.22046	176.79	359.607	554.512	404.309	404.309	404.309	10.4972	-41.9728	-3.67393	-84.5781	403.897	259.035	194.289	194.289	194.289	-42.6145	-7.08817	-8.26704	31.0448	-4.03385	4.28182	0.903421	0.0212913	3.38182	-305.35	-66.979	51.0771	0	0	1.64664
901	0	14.8803	0	0	15.5725	7.68889	-16.9469	-0.158007	-0.0598629	0.0401937	-25.0386	3.73E-15	-6.22286	0	0	0.0664908	1.90591	-13.0182	-3.6127	190.394	360.123	558.825	404.489	404.489	404.489	10.6693	-44.8565	-3.13865	-61.9748	404.45	258.407	194.289	194.289	194.289	-45.4984	-6.85407	-8.41626	33.4278	-3.91054	3.1181	0.69084	0.011404	3.23787	-187.931	-46.728	51.8017	0	0	1.05446
902	0	16.1257	0	0	16.871	7.66119	-16.8579	-0.149197	-0.0437723	0.0338787	-22.8823	2.33E-15	-1.5949	0	0	0.0542888	1.86368	-15.2442	-1.91709	203.469	360.625	564.466	404.632	404.632	404.632	10.7807	-47.8995	-2.57988	-38.6419	404.628	257.563	194.289	194.289	194.289	-48.5365	-6.59856	-8.52312	35.677	-3.68312	1.83595	0.453276	0.00856086	3.05682	-67.5492	-27.1592	51.1582	0	0	0.464779
903	0	17.1946	0	0	17.9758	7.60834	-16.688	-0.149309	-0.0267088	0.0290642	-21.6122	3.49E-15	2.73398	0	0	0.0428938	1.75641	-17.3508	-0.26967	215.723	361.128	571.253	404.669	404.669	404.67	10.8861	-51.0786	-1.99589	-14.6827	404.549	256.564	194.289	194.289	194.289	-51.7112	-6.34032	-8.64111	37.7692	-3.36917	0.548437	0.229189	0.00838871	2.85178	43.6684	-12.6233	49.3029	0	0	-0.0372888
904	0	18.087	0	0	18.8895	7.54057	-16.4696	-0.157653	-0.0117316	0.0264287	-21.1184	-4.54E-15	6.04715	0	0	0.0327337	1.61237	-19.2982	1.20595	226.893	361.628	578.953	404.558	404.558	404.558	11.0371	-54.3759	-1.38089	9.82739	404.33	255.49	194.289	194.289	194.289	-55.0105	-6.0987	-8.81935	39.6846	-2.98367	-0.637552	0.0425041	0.00824376	2.63178	137.059	-5.42099	46.4345	0	0	-0.399065
905	0	18.809	0	0	19.621	7.46629	-16.2297	-0.171813	-0.001689	0.0261283	-20.9809	0	7.71079	0	0	0.0237008	1.46148	-21.052	2.41463	236.771	362.112	587.305	404.273	404.273	404.273	11.2724	-57.7777	-0.726292	34.8391	404.064	254.435	194.289	194.289	194.289	-58.425	-5.89018	-9.09405	41.4056	-2.53921	-1.63659	-0.0918177	0.0061864	2.41005	206.969	-6.07855	42.8796	0	0	-0.599865
906	0	19.3654	0	0	20.1773	7.39019	-15.9832	-0.188119	0.00111548	0.0284741	-20.586	-9.32E-16	7.27247	0	0	0.0153944	1.33008	-22.5847	3.29838	245.215	362.556	596.037	403.815	403.815	403.815	11.6099	-61.268	-0.0240218	60.3206	403.806	253.495	194.289	194.289	194.289	-61.9419	-5.72553	-9.48146	42.9163	-2.04625	-2.39389	-0.172202	-0.000247846	2.19239	251.517	-13.9293	39.0156	0	0	-0.65105
907	0	19.7505	0	0	20.5528	7.31183	-15.7288	-0.202982	-0.00420237	0.0331389	-19.3823	-3.90E-15	4.60471	0	0	0.00784773	1.23726	-23.8765	3.83699	252.145	362.94	604.888	403.2	403.2	403.199	12.0414	-64.8216	0.728501	86.2489	403.561	252.75	194.289	194.289	194.289	-65.5368	-5.60776	-9.97311	44.2036	-1.514	-2.88687	-0.202775	-0.0117694	1.98638	271.66	-27.0614	35.0381	0	0	-0.586412
908	0	19.941	0	0	20.722	7.22525	-15.4469	-0.213948	-0.0169547	0.0391762	-17.1099	1.86E-15	-0.0649352	0	0	0.00238503	1.19288	-24.9154	4.04379	257.546	363.248	613.621	402.46	402.46	402.46	12.5313	-68.397	1.5235	112.605	403.28	252.248	194.289	194.289	194.289	-69.166	-5.53082	-10.5349	45.2588	-0.950648	-3.12189	-0.190213	-0.0305045	1.79705	270.285	-43.4786	30.9348	0	0	-0.449492
909	0	19.8942	0	0	20.6378	7.11982	-15.1025	-0.221157	-0.0351133	0.0443339	-14.0137	2.33E-15	-6.19955	0	0	0.00187038	1.19735	-25.6984	3.95926	261.461	363.471	622.033	401.642	401.642	401.642	13.0201	-71.9345	2.33981	139.372	402.867	251.994	194.289	194.289	194.289	-72.7644	-5.47868	-11.1104	46.0797	-0.364322	-3.12853	-0.141901	-0.0571634	1.62861	251.945	-61.1523	26.5985	0	0	-0.284214
910	0	19.5542	0	0	20.2395	6.9818	-14.65	-0.226454	-0.055329	0.0444997	-10.7347	5.13E-15	-12.985	0	0	0.00930906	1.2428	-26.2316	3.64426	263.987	363.606	629.963	400.801	400.801	400.801	13.4308	-75.3607	3.14314	166.538	402.19	251.963	194.289	194.289	194.289	-76.2488	-5.42515	-11.628	46.6719	0.236331	-2.95331	-0.068017	-0.0913173	1.48599	223.948	-78.2061	21.8406	0	0	-0.128192
911	0	18.8647	0	0	19.4687	6.79684	-14.0404	-0.233049	-0.0741396	0.0338063	-8.16877	4.19E-15	-19.4818	0	0	0.0252092	1.31512	-26.5307	3.1731	265.268	363.654	637.292	399.998	399.998	399.998	13.6779	-78.5996	3.88944	194.083	401.1	252.12	194.289	194.289	194.289	-79.5302	-5.33526	-12.0091	47.0499	0.841581	-2.65369	0.0176075	-0.131401	1.37381	196.306	-93.7558	16.8239	0	0	-0.00407802
912	0	17.7875	0	0	18.2894	6.55243	-13.2297	-0.243725	-0.0881551	0.0056819	-7.12081	2.33E-15	-24.686	0	0	0.0450984	1.39691	-26.6211	2.62642	265.492	363.618	643.941	399.297	399.297	399.297	13.6765	-81.5866	4.53027	221.955	399.443	252.453	194.289	194.289	194.289	-82.5287	-5.16917	-12.1773	47.2377	1.44017	-2.2923	0.0956035	-0.175075	1.29358	181.65	-107.738	11.8853	0	0	0.0836879
913	0	16.3198	0	0	16.7069	6.24026	-12.1861	-0.258227	-0.093771	-0.0454371	-7.85283	7.45E-15	-27.5682	0	0	0.0599198	1.47052	-26.5362	2.08376	264.884	363.499	649.871	398.757	398.757	398.757	13.3517	-84.2816	5.01833	250.031	397.077	252.993	194.289	194.289	194.289	-85.191	-4.8891	-12.0657	47.2669	2.01908	-1.93099	0.144084	-0.216354	1.24251	193.139	-119.781	7.28051	0	0	0.146039
914	0	14.5046	0	0	14.7771	5.85918	-10.9005	-0.273711	-0.0878816	-0.121857	-9.98826	7.45E-15	-27.2682	0	0	0.0599488	1.52067	-26.3158	1.61643	263.689	363.3	655.071	398.426	398.426	398.426	12.6529	-86.6733	5.31412	278.075	393.887	253.821	194.289	194.289	194.289	-87.4997	-4.46892	-11.6273	47.1754	2.5645	-1.62561	0.142153	-0.249893	1.21134	241.687	-129.175	3.03827	0	0	0.200107
915	0	12.4334	0	0	12.6053	5.41762	-9.39634	-0.285126	-0.069453	-0.221341	-12.5032	3.84E-15	-23.4033	0	0	0.0411106	1.53627	-26.0031	1.28163	262.162	363.02	659.555	398.337	398.337	398.337	11.5694	-88.777	5.39327	305.705	389.817	255.041	194.289	194.289	194.289	-89.4745	-3.90338	-10.8471	47.004	3.06224	-1.42114	0.0781171	-0.267687	1.18704	332.48	-133.953	-0.972314	0	0	0.255183
916	0	10.2378	0	0	10.3328	4.93431	-7.73425	-0.285716	-0.0401408	-0.336856	-13.8757	-1.22E-15	-16.247	0	0	0.00926149	1.51099	-25.6413	1.11877	260.547	362.661	663.35	398.499	398.499	398.499	10.1409	-90.6242	5.25401	332.394	384.898	256.742	194.289	194.289	194.289	-91.1639	-3.21217	-9.75276	46.7933	3.49931	-1.3493	-0.052924	-0.266056	1.15214	464.704	-132.19	-4.96549	0	0	0.306334
917	0	8.0681	0	0	8.11297	4.43671	-6.00871	-0.268675	-0.00495341	-0.458004	-12.5176	-2.97E-15	-6.81867	0	0	-0.0217323	1.44301	-25.27	1.14745	259.066	362.224	666.492	398.9	398.9	398.9	8.45904	-92.2485	4.9223	357.51	379.256	258.941	194.289	194.289	194.289	-92.6252	-2.43651	-8.41789	46.5796	3.86488	-1.42639	-0.244721	-0.243789	1.09132	631.018	-122.559	-9.1486	0	0	0.336698
918	0	6.06241	0	0	6.07987	3.95692	-4.33405	-0.229396	0.0290878	-0.573338	-7.36057	-2.24E-15	3.35429	0	0	-0.0382408	1.33401	-24.9224	1.36713	257.897	361.713	669.015	399.502	399.502	399.502	6.65325	-93.6666	4.452	380.38	373.111	261.528	194.289	194.289	194.289	-93.899	-1.62811	-6.95466	46.3917	4.15146	-1.65264	-0.482483	-0.205388	0.993497	818.985	-105.951	-13.7131	0	0	0.329242
919	0	4.31382	0	0	4.31907	3.52593	-2.82302	-0.168357	0.055677	-0.673344	1.51752	3.73E-15	12.7068	0	0	-0.0351418	1.18801	-24.6223	1.75819	257.167	361.13	670.944	400.251	400.251	400.251	4.86515	-94.8633	3.91941	400.374	366.73	264.236	194.289	194.289	194.289	-94.9853	-0.83524	-5.49435	46.2475	4.35576	-2.01247	-0.748948	-0.157586	0.85956	1014.55	-84.5565	-18.9981	0	0	0.279658
920	0	2.85028	0	0	2.85135	3.16825	-1.5658	-0.0934385	0.0718272	-0.751697	12.5077	0	20.1037	0	0	-0.0172131	1.01033	-24.3827	2.2837	256.937	360.476	672.287	401.081	401.081	401.081	3.22083	-95.7841	3.41224	416.972	360.378	266.641	194.289	194.289	194.289	-95.834	-0.0919093	-4.16329	46.1514	4.47953	-2.47557	-1.02689	-0.107134	0.701832	1203.01	-60.6636	-25.3314	0	0	0.204496
921	0	1.63952	0	0	1.63961	2.89873	-0.617333	-0.0191949	0.0786873	-0.805937	22.6983	9.32E-16	25.0518	0	0	0.0059978	0.807073	-24.2051	2.89233	257.205	359.745	673.033	401.924	401.924	401.924	1.81229	-96.3461	3.01619	429.798	354.268	268.23	194.289	194.289	194.289	-96.3568	0.58565	-3.06305	46.0943	4.52975	-2.99869	-1.30023	-0.0573582	0.54394	1370.33	-35.2903	-32.7694	0	0	0.141528
922	0	0.620247	0	0	0.620239	2.72228	0.00381238	0.0362856	0.0801566	-0.836184	28.6574	-1.40E-15	27.5962	0	0	0.0248361	0.584858	-24.0811	3.52248	257.908	358.929	673.148	402.717	402.717	402.717	0.692939	-96.4672	2.80087	438.617	348.543	268.516	194.289	194.289	194.289	-96.4613	1.19528	-2.25983	46.0549	4.51854	-3.52861	-1.55375	-0.00757216	0.414721	1503.29	-8.40005	-40.8889	0	0	0.14003
923	0	-0.251851	0	0	-0.251866	2.63613	0.307114	0.0567641	0.0809523	-0.84336	27.605	-9.32E-16	28.1071	0	0	0.0318843	0.350925	-23.9938	4.10708	258.929	358.015	672.576	403.41	403.41	403.41	-0.115957	-96.1065	2.80819	443.313	343.279	267.171	194.289	194.289	194.289	-96.0961	1.7414	-1.78344	46.0032	4.46241	-4.00606	-1.7667	0.0457976	0.341757	1588.52	20.2466	-48.8432	0	0	0.241368
924	0	-0.961799	0	0	-0.961812	2.63328	0.317146	0.0337027	0.0848028	-0.827121	18.5482	9.32E-16	27.0743	0	0	0.0266187	0.112824	-23.9218	4.57992	260.117	356.986	671.252	403.968	403.968	403.968	-0.614209	-95.3007	3.0461	443.865	338.51	264.138	194.289	194.289	194.289	-95.2893	2.22714	-1.63278	45.9051	4.38133	-4.37172	-1.91598	0.106517	0.341701	1613.55	50.6469	-55.6555	0	0	0.456027
925	0	-1.41668	0	0	-1.41667	2.70606	0.0609134	-0.0289445	0.093262	-0.785427	2.97142	-1.40E-15	24.9479	0	0	0.0215741	-0.122285	-23.8425	4.88242	261.304	355.827	669.112	404.369	404.369	404.369	-0.813505	-94.1791	3.48893	440.349	334.256	259.68	194.289	194.289	194.289	-94.1647	2.64823	-1.78355	45.7285	4.29747	-4.57321	-1.97533	0.175097	0.417152	1568.26	81.938	-60.5371	0	0	0.746118
926	0	-1.46366	0	0	-1.46369	2.84837	-0.440056	-0.114428	0.104821	-0.716085	-15.4091	1.86E-15	21.9715	0	0	0.0384854	-0.348762	-23.7363	4.97054	262.329	354.531	666.111	404.602	404.602	404.602	-0.733759	-92.9431	4.08379	432.968	330.54	254.329	194.289	194.289	194.289	-92.9215	2.99034	-2.19483	45.4492	4.23377	-4.57248	-1.92834	0.248342	0.554546	1449.83	112.518	-63.2129	0	0	1.02784
927	0	-0.942658	0	0	-0.942866	3.05563	-1.16956	-0.199152	0.114792	-0.61908	-31.9414	3.15E-15	18.1198	0	0	0.0892286	-0.563758	-23.5895	4.82027	263.049	353.097	662.239	404.666	404.666	404.666	-0.406669	-91.8141	4.76141	422.077	327.388	248.741	194.289	194.289	194.289	-91.7815	3.23285	-2.81136	45.0564	4.21283	-4.35204	-1.76873	0.320249	0.732902	1263.93	140.193	-63.9024	0	0	1.19859
928	0	0.247049	0	0	0.247214	3.32251	-2.10827	-0.262265	0.11741	-0.498738	-42.8043	-1.72E-15	13.325	0	0	0.158876	-0.768106	-23.3967	4.43198	263.357	351.542	657.533	404.558	404.558	404.558	0.114568	-90.9675	5.44919	408.184	324.808	243.52	194.289	194.289	194.289	-90.9235	3.36045	-3.56168	44.5559	4.25545	-3.91986	-1.50714	0.384879	0.935273	1025.73	162.722	-62.9286	0	0	1.18099
929	0	2.09922	0	0	2.10256	3.64036	-3.22471	-0.295542	0.109988	-0.364431	-46.5388	-7.98E-15	7.91213	0	0	0.214235	-0.966857	-23.1609	3.83314	263.19	349.895	652.088	404.276	404.276	404.276	0.748438	-90.4859	6.08344	391.909	322.765	239.073	194.289	194.289	194.289	-90.4336	3.3772	-4.35784	43.9719	4.37984	-3.31256	-1.16824	0.438891	1.15442	757.256	180.042	-60.5205	0	0	0.960408
930	0	4.50008	0	0	4.51387	3.99735	-4.47549	-0.304476	0.0971261	-0.230497	-44.2405	-9.55E-15	2.9703	0	0	0.232163	-1.16864	-22.8927	3.07834	262.524	348.202	646.05	403.813	403.813	403.814	1.39255	-90.3526	6.61987	373.92	321.178	235.568	194.289	194.289	194.289	-90.2976	3.31351	-5.10592	43.3446	4.59965	-2.59524	-0.790841	0.486367	1.39696	486.946	196.431	-57.1389	0	0	0.597626
Trajectories
120
		sdk:LASI			sdk:RASI			sdk:LPSI			sdk:RPSI			sdk:LTHI			sdk:LKNE			sdk:LTIB			sdk:LANK			sdk:LHEE			sdk:LTOE			sdk:RTHI			sdk:RKNE			sdk:RTIB			sdk:RANK			sdk:RHEE			sdk:RTOE
Frame	Sub Frame	X	Y	Z	X	Y	Z	X	Y	Z	X	Y	Z	X	Y	Z	X	Y	Z	X	Y	Z	X	Y	Z	X	Y	Z	X	Y	Z	X	Y	Z	X	Y	Z	X	Y	Z	X	Y	Z	X	Y	Z	X	Y	Z
		mm	mm	mm	mm	mm	mm	mm	mm	mm	mm	mm	mm	mm	mm	mm	mm	mm	mm	mm	mm	mm	mm	mm	mm	mm	mm	mm	mm	mm	mm	mm	mm	mm	mm	mm	mm	mm	mm	mm	mm	mm	mm	mm	mm	mm	mm	mm	mm
1	0	187.955	397.085	1018.89				9.64695	339.932	1087.34	5.73382	253.12	1087.52	142.86	463.805	822.258	155.676	418.569	546.694	34.4172	441.693	479.132	-199.938	429.355	375.434	-273.784	390.37	405.949	-151.925	422.287	248.581	112.124	106.329	842.786	171.978	168.048	580.019	156.864	177.878	468.769	23.255	262.411	231.476	-6.2163	303.594	243.66	166.812	237.798	196.425
2	0	184.949	397.458	1019.69				6.96424	338.28	1087.29	3.8816	251.641	1088.26	142.909	464.325	823.208	169.926	419.359	550.3	49.6672	442.098	480.021	-183.718	429.928	371.484	-259.367	390.883	398.823	-129.1	423.56	246.924	108.483	105.695	842.418	160.924	168.611	577.7	143.229	178.507	466.874	6.38774	263.037	232.113	-22.8515	303.993	244.92	149.346	238.104	196.023
3	0	182.088	397.692	1020.99				4.44567	336.645	1087.89	2.18247	250.184	1089.48	142.951	464.865	824.948	183.278	420.172	554.737	64.5196	442.528	481.341	-166.855	430.339	366.912	-244.02	391.172	390.775	-105.679	424.637	245.221	104.575	105.14	842.535	149.552	169.136	576.131	129.442	179.099	465.638	-10.4449	263.466	233.202	-39.505	304.23	246.642	131.811	238.395	195.692
4	0	179.372	397.79	1022.78				2.0921	335.028	1089.12	0.637181	248.747	1091.17	142.989	465.427	827.475	195.726	421.009	559.993	78.9703	442.981	483.084	-149.346	430.588	361.722	-227.738	391.238	381.815	-81.6693	425.527	243.472	100.405	104.662	843.137	137.865	169.621	575.314	115.505	179.65	465.062	-27.2409	263.695	234.744	-56.1743	304.303	248.827	114.209	238.671	195.432
5	0	176.806	397.757	1025.07				-0.0944185	333.429	1090.98	-0.752282	247.328	1093.32	143.032	466.012	830.783	207.257	421.867	566.043	93.0097	443.458	485.233	-131.184	430.677	355.928	-210.508	391.083	371.965	-57.0867	426.253	241.683	95.9862	104.263	844.224	125.875	170.062	575.247	101.43	180.152	465.149	-43.9936	263.718	236.743	-72.852	304.205	251.48	96.5454	238.927	195.247
6	0	174.394	397.608	1027.85				-2.11022	331.845	1093.45	-1.98225	245.922	1095.93	143.089	466.624	834.856	217.848	422.737	572.835	106.621	443.954	487.751	-112.351	430.61	349.562	-192.304	390.712	361.271	-31.9427	426.854	239.881	91.3417	103.943	845.798	113.601	170.447	575.929	87.2334	180.586	465.906	-60.6885	263.526	239.201	-89.5218	303.925	254.604	78.8254	239.159	195.139
7	0	172.144	397.361	1031.12				-3.94972	330.279	1096.48	-3.04731	244.524	1098.98	143.17	467.264	839.663	227.466	423.611	580.288	119.782	444.466	490.585	-92.8194	430.393	342.676	-173.087	390.13	349.812	-6.24325	427.373	238.111	86.5112	103.7	847.854	101.074	170.764	577.354	72.9369	180.929	467.338	-77.299	263.111	242.121	-106.154	303.454	258.207	61.0572	239.367	195.107
8	0	170.067	397.039	1034.88				-5.60515	328.736	1100.04	-3.9406	243.134	1102.43	143.282	467.932	845.152	236.072	424.473	588.29	132.466	444.986	493.668	-72.55	430.038	335.345	-152.811	389.352	337.702	20.009	427.848	236.437	81.5494	103.526	850.389	88.337	170.996	579.514	58.5672	181.151	469.448	-93.7848	262.475	245.503	-122.703	302.788	262.293	43.2497	239.55	195.143
9	0	168.175	396.666	1039.11				-7.06664	327.229	1104.07	-4.65445	241.754	1106.26	143.42	468.627	851.253	243.624	425.306	596.702	144.649	445.507	496.921	-51.4957	429.561	327.673	-131.423	388.399	325.098	46.8097	428.29	234.929	76.5242	103.411	853.389	75.4455	171.123	582.392	44.1532	181.221	472.237	-110.094	261.625	249.341	-139.102	301.93	266.869	25.4111	239.712	195.232
10	0	166.481	396.267	1043.77				-8.32267	325.774	1108.51	-5.18121	240.396	1110.41	143.576	469.342	857.875	250.086	426.091	605.361	156.312	446.019	500.261	-29.6066	428.978	319.788	-108.882	387.304	312.199	74.1485	428.677	233.657	71.5114	103.336	856.834	62.4671	171.133	585.965	29.7284	181.111	475.699	-126.166	260.581	253.625	-155.27	300.895	271.934	7.54942	239.861	195.349
11	0	164.998	395.862	1048.84				-9.36091	324.395	1113.28	-5.51413	239.075	1114.85	143.728	470.07	864.909	255.435	426.811	614.094	167.446	446.511	503.611	-6.83959	428.31	311.848	-85.16	386.111	299.243	102.007	428.949	232.689	66.5888	103.277	860.693	49.4822	171.014	590.201	15.3347	180.804	479.818	-141.936	259.37	258.338	-171.11	299.706	277.481	-10.3262	240.001	195.469
12	0	163.74	395.464	1054.25				-10.1694	323.116	1118.33	-5.64822	237.814	1119.52	143.85	470.8	872.23	259.665	427.449	622.721	178.054	446.973	506.903	16.8284	427.578	304.031	-60.2656	384.88	286.497	130.352	429.012	232.081	61.8297	103.207	864.925	36.5855	170.766	595.056	1.02889	180.293	484.571	-157.34	258.024	263.455	-186.524	298.398	283.492	-28.2049	240.137	195.571
13	0	162.715	395.079	1059.95	169.671	167.79	1049.35	-10.7382	321.958	1123.58	-5.58106	236.635	1124.36	143.912	471.521	879.703	262.796	427.992	631.07	188.151	447.394	510.084	41.3836	426.801	296.533	-34.2574	383.678	274.246	159.13	428.751	231.873	57.2984	103.1	869.477	23.8868	170.398	600.471	-13.1119	179.587	489.92	-172.31	256.576	268.944	-201.41	297.006	289.938	-46.0732	240.263	195.646
14	0	161.93	394.703	1065.85	169.515	167.324	1053.85	-11.0605	320.939	1128.96	-5.31344	235.559	1129.33	143.885	472.216	887.182	264.878	428.432	638.983	197.762	447.761	513.119	66.7563	425.999	289.558	-7.26654	382.58	262.775	188.251	428.034	232.093	53.0466	102.936	874.29	11.5119	169.93	606.371	-26.9863	178.709	495.812	-186.783	255.055	274.768	-215.674	295.561	296.778	-63.9152	240.368	195.694
15	0	161.387	394.329	1071.86	169.543	166.964	1058.29	-11.1343	320.07	1134.41	-4.85002	234.601	1134.37	143.745	472.866	894.522	265.991	428.763	646.326	206.919	448.061	515.987	92.8007	425.184	283.299	20.487	381.654	252.351	217.568	426.736	232.753	49.1133	102.704	879.298	-0.398231	169.39	612.665	-40.4667	177.693	502.173	-200.7	253.483	280.878	-229.236	294.083	303.963	-81.7115	240.438	195.73
16	0	161.085	393.94	1077.88	169.752	166.71	1062.68	-10.9636	319.356	1139.85	-4.19998	233.771	1139.41	143.476	473.448	901.584	266.251	428.989	652.996	215.651	448.279	518.687	119.281	424.362	277.927	48.6868	380.948	243.203	246.863	424.754	233.854	45.5255	102.409	884.429	-11.6897	168.812	619.239	-53.4016	176.586	508.906	-214.004	251.872	287.222	-242.032	292.577	311.434	-99.4376	240.455	195.78
17	0	161.014	393.524	1083.81	170.139	166.561	1066.99	-10.5592	318.795	1145.22	-3.37758	233.07	1144.4	143.076	473.935	908.236	265.8	429.114	658.919	223.984	448.401	521.226	145.864	423.526	273.573	76.9231	380.482	235.497	275.837	422.028	235.4	42.3022	102.066	889.607	-22.2001	168.236	625.96	-65.6205	175.434	515.889	-226.651	250.223	293.743	-254.02	291.036	319.127	-117.063	240.409	195.891
18	0	161.163	393.064	1089.53	170.696	166.513	1071.2	-9.93926	318.38	1150.45	-2.40259	232.496	1149.27	142.559	474.304	914.361	264.806	429.15	664.06	231.926	448.408	523.619	172.124	422.657	270.309	104.706	380.228	229.327	304.103	418.561	237.396	39.4584	101.705	894.753	-31.7647	167.697	632.677	-76.9428	174.286	522.972	-238.607	248.529	300.383	-265.18	289.44	326.973	-134.545	240.298	196.12
19	0	161.515	392.554	1094.93	171.409	166.565	1075.29	-9.12921	318.102	1155.46	-1.30023	232.04	1153.96	141.952	474.542	919.856	263.45	429.106	668.411	239.464	448.282	525.876	197.554	421.721	268.134	131.486	380.112	224.7	331.194	414.429	239.848	37.0099	101.361	899.782	-40.2241	167.232	639.226	-87.1877	173.187	529.986	-249.846	246.779	307.083	-275.512	287.759	334.906	-151.828	240.128	196.538
20	0	162.046	391.993	1099.9	172.26	166.711	1079.2	-8.16097	317.954	1160.18	-0.100499	231.694	1158.39	141.296	474.643	924.636	261.916	428.991	671.99	246.56	448.003	528.001	221.598	420.675	266.972	156.679	380.02	221.535	356.58	409.773	242.739	34.9771	101.077	904.6	-47.4322	166.869	645.433	-96.1845	172.172	536.743	-260.358	244.959	313.793	-285.036	285.962	342.863	-168.833	239.915	197.218
21	0	162.733	391.39	1104.35	173.226	166.947	1082.88	-7.07166	317.925	1164.52	1.16318	231.448	1162.49	140.642	474.621	928.631	260.381	428.81	674.833	253.147	447.552	529.972	243.681	419.463	266.666	179.697	379.808	219.672	379.693	404.776	245.981	33.3874	100.893	909.107	-53.2642	166.629	651.121	-103.783	171.27	543.047	-270.135	243.058	320.464	-293.781	284.016	350.788	-185.449	239.693	198.225
22	0	163.55	390.763	1108.18	174.278	167.263	1086.24	-5.90172	318.011	1168.41	2.45586	231.294	1166.17	140.048	474.505	931.79	259.001	428.562	676.987	259.13	446.912	531.747	263.25	418.029	266.989	199.978	379.321	218.887	399.98	399.629	249.372	32.2755	100.844	913.189	-57.6232	166.525	656.116	-109.863	170.499	548.707	-279.177	241.066	327.058	-301.786	281.895	358.629	-201.525	239.507	199.611
23	0	164.471	390.143	1111.32	175.383	167.652	1089.23	-4.69278	318.206	1171.75	3.74309	231.226	1169.36	139.57	474.341	934.085	257.904	428.24	678.493	264.396	446.069	533.252	279.813	416.318	267.664	217.025	378.414	218.915	416.943	394.489	252.549	31.6812	100.958	916.724	-60.4467	166.558	660.26	-114.341	169.867	553.547	-287.479	238.98	333.542	-309.088	279.582	366.343	-216.868	239.412	201.412
24	0	165.469	389.562	1113.71	176.51	168.1	1091.75	-3.48556	318.506	1174.45	4.99287	231.242	1171.97	139.264	474.18	935.506	257.175	427.829	679.389	268.819	445.014	534.384	292.971	414.282	268.387	230.43	376.972	219.472	430.194	389.454	255.001	31.6452	101.247	919.586	-61.7107	166.722	663.41	-117.178	169.374	557.421	-295.029	236.798	339.887	-315.718	277.072	373.886	-231.252	239.457	203.654
25	0	166.52	389.062	1115.31	177.626	168.595	1093.73	-2.31817	318.909	1176.43	6.17663	231.342	1173.92	139.184	474.066	936.066	256.858	427.315	679.69	272.277	443.75	535.025	302.441	411.885	268.865	239.905	374.922	220.275	439.484	384.561	256.151	32.2036	101.71	921.646	-61.4317	167.005	665.453	-118.383	169.011	560.225	-301.806	234.531	346.062	-321.689	274.372	381.215	-244.425	239.667	206.353
26	0	167.6	388.681	1116.11	178.704	169.124	1095.11	-1.22495	319.407	1177.6	7.26951	231.526	1175.11	139.376	474.023	935.799	256.949	426.682	679.396	274.656	442.285	535.048	308.067	409.111	268.843	245.299	372.245	221.06	444.714	379.804	255.492	33.3817	102.333	922.782	-59.6665	167.384	666.309	-118.015	168.764	561.903	-307.776	232.195	352.035	-326.989	271.513	388.282	-256.139	240.03	209.504
27	0	168.688	388.458	1116.1	179.721	169.676	1095.81	-0.235852	319.993	1177.88	8.24989	231.798	1175.48	139.883	474.042	934.755	257.398	425.918	678.484	275.867	440.639	534.333	309.817	405.969	268.142	246.601	368.981	221.6	445.936	375.168	252.741	35.1883	103.086	922.887	-56.5087	167.837	665.934	-116.178	168.61	562.45	-312.894	229.819	357.766	-331.58	268.546	395.03	-266.174	240.484	213.076
28	0	169.765	388.424	1115.3	180.662	170.242	1095.8	0.623461	320.654	1177.22	9.09845	232.154	1174.94	140.736	474.084	932.997	258.121	425.015	676.917	275.856	438.836	532.783	307.786	402.494	266.67	243.941	365.232	221.713	443.329	370.665	247.943	37.6119	103.933	921.879	-52.0814	168.336	664.321	-113.017	168.526	561.911	-317.104	227.439	363.206	-335.389	265.544	401.391	-274.374	240.913	216.992
29	0	170.811	388.604	1113.71	181.517	170.819	1095.05	1.33125	321.373	1175.55	9.79702	232.593	1173.43	141.953	474.081	930.584	259.007	423.975	674.649	274.613	436.906	530.339	302.18	398.757	264.433	237.577	361.147	221.278	437.186	366.357	241.493	40.6186	104.834	919.709	-46.5284	168.857	661.507	-108.704	168.482	560.37	-320.345	225.092	368.297	-338.317	262.592	407.291	-280.662	241.153	221.128
30	0	171.808	389.013	1111.38	182.282	171.407	1093.52	1.86926	322.126	1172.86	10.3275	233.105	1170.92	143.524	473.956	927.574	259.929	422.807	671.639	272.18	434.877	526.987	293.31	394.86	261.525	227.878	356.912	220.238	427.893	362.369	234.063	44.1542	105.749	916.367	-40.0029	169.376	657.561	-103.423	168.449	557.94	-322.55	222.814	372.978	-340.248	259.785	412.648	-285.046	241.007	225.321
31	0	172.74	389.656	1108.35	182.952	172.013	1091.22	2.2226	322.888	1169.17	10.6713	233.679	1167.4	145.41	473.649	924.005	260.757	421.526	667.862	268.646	432.782	522.765	281.575	390.935	258.103	215.305	352.73	218.603	415.913	358.867	226.453	48.1467	106.645	911.888	-32.6555	169.872	652.587	-97.3497	168.398	554.75	-323.658	220.634	377.191	-341.069	257.208	417.389	-287.6	240.276	229.396
32	0	173.587	390.525	1104.65	183.526	172.645	1088.16	2.38016	323.629	1164.51	10.8098	234.298	1162.88	147.529	473.141	919.904	261.369	420.157	663.317	264.144	430.651	517.764	267.454	387.135	254.366	200.383	348.795	216.45	401.759	356.009	219.407	52.5117	107.499	906.352	-24.6234	170.33	646.716	-90.6392	168.304	550.938	-323.612	218.569	380.889	-340.679	254.928	421.451	-288.42	238.794	233.196
33	0	174.33	391.602	1100.33	183.999	173.315	1084.37	2.33553	324.321	1158.98	10.7256	234.945	1157.43	149.755	472.464	915.283	261.651	418.729	658.037	258.837	428.52	512.114	251.474	383.611	250.518	183.671	345.276	213.911	385.953	353.881	213.443	57.1574	108.295	899.886	-16.0217	170.738	640.104	-83.4073	168.145	546.64	-322.366	216.626	384.041	-339.007	252.985	424.79	-287.593	236.452	236.603
34	0	174.951	392.854	1095.46	184.365	174.03	1079.91	2.08805	324.938	1152.7	10.4046	235.601	1151.14	151.924	471.704	910.153	261.506	417.282	652.095	252.895	426.425	505.979	234.182	380.496	246.747	165.719	342.302	211.155	368.993	352.452	208.771	61.9889	109.032	892.655	-6.93719	171.09	632.921	-75.7237	167.906	541.986	-319.879	214.798	386.636	-336.018	251.379	427.387	-285.163	233.214	239.55
35	0	175.43	394.24	1090.09	184.618	174.795	1074.84	1.64366	325.462	1145.84	9.83829	236.249	1144.16	153.845	470.984	904.535	260.849	415.86	645.6	246.481	424.407	499.536	216.095	377.881	243.205	147.024	339.948	208.365	351.328	351.603	205.332	66.9128	109.712	884.856	2.57284	171.381	625.352	-67.6093	167.577	537.103	-316.121	213.071	388.682	-331.706	250.081	429.246	-281.138	229.128	242.013
36	0	175.75	395.711	1084.32	184.749	175.609	1069.25	1.01496	325.884	1138.61	9.02571	236.876	1136.67	155.309	470.434	898.476	259.607	414.515	638.69	239.722	422.503	492.96	197.655	375.808	240.002	127.999	338.227	205.712	333.317	351.184	202.917	71.8389	110.344	876.712	12.4794	171.609	617.592	-59.0407	167.157	532.111	-311.072	211.422	390.2	-326.096	249.034	430.388	-275.497	224.311	244.009
37	0	175.897	397.212	1078.24	184.749	176.461	1063.27	0.220192	326.207	1131.25	7.97496	237.475	1128.9	156.124	470.159	892.065	257.715	413.299	631.529	232.697	420.751	486.411	179.195	374.263	237.201	108.95	337.091	203.337	315.205	351.055	201.26	76.6804	110.942	868.459	22.7762	171.774	609.843	-49.96	166.654	527.13	-304.725	209.825	391.214	-319.232	248.163	430.849	-268.209	218.939	245.574
38	0	175.861	398.685	1071.96	184.61	177.333	1057.04	-0.718612	326.446	1123.98	6.70299	238.047	1121.07	156.13	470.218	885.44	255.111	412.261	624.286	225.423	419.185	480.021	160.935	373.191	234.826	90.0776	336.445	201.344	297.134	351.096	200.098	81.3545	111.519	860.337	33.4719	171.875	602.313	-40.2894	166.077	522.282	-297.085	208.252	391.747	-311.174	247.39	430.667	-259.248	213.221	246.749
39	0	175.636	400.077	1065.62	184.323	178.199	1050.7	-1.77826	326.628	1117.05	5.23419	238.599	1113.45	155.236	470.61	878.792	251.741	411.443	617.129	217.863	417.838	473.901	142.995	372.51	232.871	71.4867	336.176	199.794	279.168	351.219	199.21	85.782	112.091	852.579	44.5794	171.912	595.21	-29.9487	165.446	517.685	-288.174	206.679	391.815	-301.986	246.638	429.882	-248.61	207.374	247.575
40	0	175.219	401.341	1059.38	183.881	179.026	1044.43	-2.93707	326.791	1110.67	3.59746	239.143	1106.28	153.426	471.283	872.346	247.555	410.873	610.213	209.931	416.738	468.139	125.411	372.133	231.314	53.2104	336.176	198.715	261.324	351.37	198.444	89.8895	112.67	845.396	56.1053	171.885	588.734	-18.8741	164.777	513.457	-278.026	205.086	391.419	-291.738	245.842	428.527	-236.312	201.607	248.081
41	0	174.613	402.44	1053.38	183.276	179.781	1038.4	-4.17694	326.977	1105.02	1.8228	239.695	1099.77	150.774	472.151	866.335	242.518	410.56	603.674	201.519	415.908	462.809	108.162	371.981	230.125	35.2308	336.358	198.112	243.59	351.53	197.711	93.613	113.266	838.964	68.0402	171.797	583.074	-7.03291	164.091	509.708	-266.69	203.462	390.547	-280.497	244.948	426.625	-222.397	196.104	248.285
42	0	173.824	403.347	1047.8	182.508	180.431	1032.81	-5.4842	327.227	1100.23	-0.0618977	240.271	1094.1	147.431	473.113	860.965	236.609	410.493	597.62	192.519	415.36	457.972	91.1901	371.994	229.278	17.5011	336.659	197.973	225.94	351.699	196.977	96.9027	113.884	833.419	80.3508	171.651	578.396	5.56587	163.405	506.542	-254.222	201.804	389.174	-268.328	243.926	424.188	-206.921	191.012	248.199
43	0	172.867	404.051	1042.8	181.581	180.951	1027.81	-6.8488	327.571	1096.37	-2.03245	240.886	1089.39	143.596	474.068	856.397	229.828	410.647	592.136	182.842	415.093	453.684	74.4192	372.131	228.757	-0.0351134	337.044	198.285	208.346	351.891	196.244	99.7277	114.521	828.857	92.9765	171.452	574.836	18.8695	162.734	504.046	-240.687	200.119	387.264	-255.293	242.762	421.214	-189.952	186.442	247.823
44	0	171.766	404.55	1038.52	180.513	181.325	1023.57	-8.26207	328.028	1093.46	-4.06807	241.547	1085.69	139.485	474.932	852.73	222.192	410.979	587.279	172.433	415.088	449.987	57.772	372.369	228.556	-17.4308	337.493	199.037	190.778	352.117	195.53	102.079	115.171	825.331	105.828	171.203	572.502	32.785	162.09	502.297	-226.154	198.427	384.779	-241.455	241.463	417.69	-171.556	182.473	247.157
45	0	170.554	404.857	1035.08	179.336	181.548	1020.21	-9.71397	328.597	1091.48	-6.14927	242.256	1083.03	135.294	475.645	849.997	213.738	411.439	583.084	161.274	415.307	446.913	41.181	372.693	228.68	-34.727	337.994	200.225	173.208	352.389	194.855	103.969	115.819	822.867	118.792	170.91	571.464	47.1875	161.483	501.348	-210.695	196.754	381.682	-226.87	240.055	413.596	-151.801	179.156	246.2
46	0	169.27	404.987	1032.57	178.087	181.62	1017.82	-11.1904	329.261	1090.41	-8.2552	243.008	1081.39	131.165	476.174	848.171	204.512	411.973	579.57	149.387	415.699	444.48	24.5956	373.096	229.144	-51.9518	338.544	201.852	155.614	352.707	194.236	105.434	116.446	821.468	131.731	170.576	571.757	61.9297	160.919	501.23	-194.382	195.135	377.947	-211.589	238.58	408.908	-130.764	176.514	244.956
47	0	167.954	404.965	1031.03	176.807	181.55	1016.45	-12.6713	329.995	1090.19	-10.3611	243.79	1080.72	127.173	476.517	847.183	194.573	412.526	576.744	136.829	416.202	442.7	7.9843	373.572	229.968	-69.1229	339.14	203.931	137.98	353.066	193.682	106.526	117.03	821.121	144.495	170.203	573.379	76.8518	160.402	501.947	-177.283	193.612	373.559	-195.653	237.09	403.604	-108.53	174.541	243.446
48	0	166.644	404.819	1030.47	175.536	181.353	1016.09	-14.1303	330.765	1090.76	-12.4367	244.585	1080.97	123.314	476.693	846.934	183.986	413.051	574.608	123.683	416.752	441.572	-8.66393	374.115	231.177	-86.2491	339.78	206.481	120.3	353.451	193.198	107.31	117.546	821.801	156.923	169.794	576.287	91.7904	159.931	503.474	-159.456	192.228	368.521	-179.089	235.646	397.668	-85.2021	173.187	241.713
49	0	165.376	404.579	1030.85	174.307	181.051	1016.69	-15.5352	331.544	1092.06	-14.4465	245.375	1082.07	119.528	476.73	847.316	172.824	413.511	573.162	110.051	417.295	441.096	-25.3398	374.716	232.793	-103.33	340.464	209.528	102.578	353.839	192.789	107.855	117.965	823.475	168.852	169.351	580.402	106.584	159.504	505.756	-140.947	191.023	362.853	-161.906	234.312	391.097	-60.8959	172.371	239.826
50	0	164.178	404.283	1032.11	173.152	180.679	1018.18	-16.8494	332.308	1094.03	-16.3507	246.146	1083.98	115.713	476.658	848.233	161.164	413.882	572.409	96.0427	417.787	441.27	-42.0151	375.366	234.838	-120.353	341.192	213.1	84.8293	354.201	192.462	108.234	118.262	826.105	180.123	168.876	585.607	121.08	159.114	508.713	-121.786	190.037	356.597	-144.101	233.151	383.906	-35.7325	171.981	237.873
51	0	163.076	403.973	1034.14	172.094	180.275	1020.45	-18.0343	333.045	1096.62	-18.1085	246.891	1086.62	111.761	476.497	849.612	149.092	414.158	572.351	81.7699	418.207	442.094	-58.6455	376.055	237.329	-137.288	341.965	217.223	67.0741	354.508	192.225	108.51	118.415	829.642	190.588	168.374	591.754	135.136	158.753	512.246	-101.985	189.299	349.811	-125.652	232.221	376.127	-9.82828	171.9	235.953
52	0	162.09	403.69	1036.86	171.153	179.888	1023.38	-19.0518	333.75	1099.77	-19.6799	247.605	1089.93	107.584	476.259	851.404	136.697	414.346	572.993	67.3375	418.557	443.575	-75.1739	376.773	240.281	-154.089	342.78	221.924	49.3288	354.741	192.079	108.739	118.41	834.029	200.113	167.85	598.671	148.62	158.409	516.238	-81.5395	188.829	342.576	-106.528	231.566	367.816	16.7142	172.019	234.166
53	0	161.239	403.475	1040.15	170.344	179.565	1026.85	-19.8662	334.425	1103.44	-21.028	248.29	1093.83	103.134	475.949	853.59	124.071	414.472	574.339	52.8414	418.862	445.718	-91.5332	377.515	243.7	-170.69	343.631	227.216	31.5983	354.893	192.019	108.962	118.239	839.198	208.589	167.311	606.167	161.419	158.07	520.565	-60.4259	188.634	334.99	-86.687	231.215	359.052	43.8121	172.255	232.604
54	0	160.538	403.363	1043.91	169.68	179.346	1030.77	-20.4472	335.075	1107.57	-22.1205	248.945	1098.26	98.4146	475.571	856.166	111.308	414.574	576.388	38.368	419.162	448.531	-107.649	378.27	247.586	-187.011	344.499	233.105	13.8737	354.978	192.029	109.207	117.904	845.068	215.929	166.764	614.039	173.436	157.725	525.1	-38.609	188.705	327.17	-66.086	231.177	349.941	71.4026	172.561	231.34
55	0	160.001	403.376	1048.04	169.175	179.26	1035.04	-20.7704	335.701	1112.11	-22.9299	249.565	1103.15	93.4836	475.131	859.141	98.5007	414.7	579.134	23.9969	419.511	452.015	-123.443	379.034	251.927	-202.954	345.358	239.579	-3.86471	355.034	192.078	109.487	117.415	851.541	222.078	166.217	622.082	184.595	157.364	529.714	-16.0468	189.021	319.25	-44.6854	231.437	340.617	99.4394	172.93	230.425
56	0	159.642	403.522	1052.46	168.843	179.32	1039.58	-20.8189	336.301	1116.99	-23.4339	250.143	1108.4	88.4415	474.65	862.524	85.7436	414.9	582.56	9.80472	419.963	456.164	-138.834	379.802	256.698	-218.412	346.169	246.609	-21.6385	355.108	192.13	109.803	116.792	858.51	227.012	165.673	630.093	194.846	156.981	534.285	7.29937	189.55	311.386	-22.4588	231.96	331.239	127.885	173.4	229.892
57	0	159.474	403.795	1057.11	168.696	179.52	1044.31	-20.5831	336.869	1122.16	-23.6154	250.668	1113.96	83.4164	474.16	866.318	73.1298	415.219	586.638	-4.13097	420.566	460.956	-153.74	380.577	261.858	-233.27	346.887	254.149	-39.4639	355.251	192.147	110.149	116.058	865.851	230.737	165.135	637.879	204.168	156.577	538.698	31.4512	190.247	303.748	0.595485	232.693	321.989	156.702	174.044	229.754
58	0	159.511	404.174	1061.91	168.751	179.837	1049.2	-20.0606	337.395	1127.55	-23.463	251.125	1119.74	78.5433	473.709	870.508	60.7545	415.691	591.325	-17.7283	421.353	466.357	-168.086	381.364	267.35	-247.415	347.466	262.137	-57.3434	355.503	192.093	110.514	115.244	873.437	233.298	164.601	645.263	212.571	156.155	542.853	56.3973	191.064	296.521	24.4412	233.571	313.069	185.836	174.969	230.019
59	0	159.765	404.629	1066.82	169.02	180.234	1054.19	-19.2555	337.868	1133.09	-22.9713	251.502	1125.67	73.9442	473.35	875.062	48.7162	416.332	596.559	-30.8998	422.34	472.314	-181.797	382.175	273.099	-260.742	347.87	270.501	-75.2606	355.886	191.943	110.884	114.381	881.131	234.768	164.065	652.088	220.095	155.724	546.668	82.0745	191.954	289.897	48.9895	234.52	304.69	215.207	176.293	230.701
60	0	160.245	405.121	1071.79	169.516	180.67	1059.24	-18.1777	338.278	1138.73	-22.1415	251.789	1131.68	69.7137	473.132	879.924	37.1184	417.137	602.261	-43.553	423.521	478.754	-194.813	383.024	279.025	-273.161	348.08	279.156	-93.1804	356.399	191.687	111.25	113.505	888.797	235.257	163.519	658.224	226.814	155.299	550.084	108.35	192.875	284.06	74.0864	235.471	297.059	244.686	178.127	231.828
61	0	160.955	405.615	1076.77	170.246	181.101	1064.31	-16.8421	338.619	1144.38	-20.9823	251.982	1137.7	65.9118	473.095	885.017	26.0705	418.085	608.328	-55.5923	424.867	485.585	-207.087	383.923	285.043	-284.61	348.101	288.018	-111.055	357.009	191.345	111.604	112.648	896.297	234.899	162.95	663.572	232.824	154.891	553.068	135.004	193.796	279.173	99.5035	236.367	290.367	274.083	180.549	233.441
62	0	161.895	406.076	1081.7	171.211	181.489	1069.35	-15.2681	338.887	1149.99	-19.5099	252.078	1143.66	62.5657	473.255	890.251	15.6873	419.132	614.638	-66.922	426.337	492.694	-218.598	384.884	291.079	-295.063	347.963	297.002	-128.828	357.669	190.965	111.946	111.84	903.498	233.856	162.348	668.065	238.232	154.515	555.616	161.728	194.702	275.356	124.936	237.175	284.766	303.131	183.581	235.592
63	0	163.056	406.481	1086.54	172.406	181.806	1074.31	-13.4795	339.081	1155.46	-17.7489	252.081	1149.46	59.6764	473.603	895.527	6.08688	420.227	621.047	-77.4496	427.873	499.948	-229.345	385.916	297.07	-304.539	347.729	306.036	-146.435	358.318	190.625	112.284	111.107	910.272	232.303	161.707	671.674	243.146	154.185	557.749	188.121	195.6	272.665	150.01	237.896	280.352	331.479	187.169	238.321
64	0	164.421	406.814	1091.22	173.815	182.037	1079.12	-11.5041	339.205	1160.74	-15.7323	251.995	1155.05	57.2296	474.106	900.738	-2.61143	421.306	627.395	-87.0886	429.412	507.198	-239.359	387.023	302.976	-313.105	347.481	315.062	-163.795	358.899	190.432	112.63	110.47	916.497	230.423	161.027	674.407	247.659	153.914	559.506	213.711	196.516	271.083	174.295	238.568	277.149	358.699	191.183	241.635
65	0	165.968	407.071	1095.66	175.411	182.181	1083.71	-9.37399	339.263	1165.74	-13.5007	251.83	1160.31	55.2085	474.716	905.776	-10.2912	422.307	633.508	-95.7612	430.888	514.276	-248.688	388.206	308.778	-320.871	347.324	324.041	-180.802	359.366	190.525	113.003	109.94	922.059	228.399	160.317	676.301	251.834	153.713	560.932	237.977	197.497	270.504	197.327	239.265	275.104	384.305	195.421	245.472
66	0	167.664	407.259	1099.79	177.163	182.244	1087.99	-7.12494	339.261	1170.38	-11.1015	251.593	1165.17	53.6052	475.369	910.523	-16.8433	423.169	639.205	-103.4	432.239	521.009	-257.398	389.46	314.478	-327.974	347.368	332.944	-197.324	359.702	191.054	113.425	109.523	926.86	226.396	159.595	677.423	255.696	153.595	562.066	260.385	198.603	270.74	218.639	240.086	274.082	407.786	199.641	249.664
67	0	169.472	407.386	1103.53	179.029	182.244	1091.88	-4.7958	339.205	1174.56	-8.58682	251.293	1169.52	52.4298	476	914.86	-22.1718	423.841	644.305	-109.949	433.412	527.221	-265.559	390.775	320.099	-334.568	347.719	341.75	-213.201	359.924	192.169	113.922	109.217	930.81	224.563	158.891	677.855	259.229	153.571	562.923	280.422	199.897	271.527	237.781	241.141	273.882	428.645	203.598	253.914
68	0	171.354	407.469	1106.78	180.966	182.197	1095.28	-2.42736	339.1	1178.21	-6.01183	250.938	1173.27	51.7142	476.542	918.664	-26.1998	424.283	648.635	-115.368	434.367	532.749	-273.233	392.137	325.667	-340.793	348.46	350.436	-228.253	360.069	193.993	114.518	109.015	933.841	223.016	158.243	677.682	262.377	153.653	563.485	297.638	201.438	272.556	254.352	242.532	274.253	446.442	207.091	257.796
69	0	173.272	407.521	1109.47	182.933	182.125	1098.12	-0.0608822	338.953	1181.23	-3.43223	250.535	1176.32	51.5093	476.938	921.807	-28.8758	424.474	652.039	-119.629	435.082	537.445	-280.469	393.531	331.208	-346.766	349.642	358.971	-242.307	360.182	196.605	115.238	108.903	935.898	221.84	157.695	676.98	265.057	153.851	563.697	311.667	203.276	273.496	268.018	244.34	274.91	460.832	210.006	260.806
70	0	175.191	407.554	1111.52	184.891	182.042	1100.32	2.2634	338.77	1183.52	-0.902179	250.094	1178.57	51.8758	477.144	924.167	-30.1793	424.406	654.387	-122.725	435.552	541.191	-287.291	394.944	336.738	-352.561	351.276	367.312	-255.219	360.304	200.012	116.1	108.867	936.948	221.084	157.291	675.809	267.167	154.176	563.478	322.25	205.443	274.04	278.523	246.611	275.566	471.586	212.34	262.437
71	0	177.082	407.576	1112.88	186.811	181.959	1101.82	4.50754	338.56	1185.01	1.52747	249.626	1179.92	52.8716	477.133	925.626	-30.1248	424.095	655.582	-124.669	435.789	543.907	-293.699	396.365	342.255	-358.203	353.327	375.409	-266.893	360.469	204.149	117.12	108.893	936.979	220.757	157.073	674.211	268.604	154.635	562.727	329.239	207.954	273.93	285.697	249.353	275.951	478.597	214.198	262.279
72	0	178.925	407.585	1113.47	188.672	181.876	1102.55	6.63664	338.329	1185.61	3.81036	249.146	1180.32	54.5371	476.899	926.079	-28.763	423.57	655.563	-125.494	435.825	545.552	-299.664	397.791	347.733	-363.661	355.724	383.201	-277.285	360.706	208.877	118.31	108.974	936.001	220.838	157.073	672.206	269.282	155.24	561.344	332.598	210.81	272.99	289.458	252.539	275.838	481.871	215.767	260.111
73	0	180.707	407.575	1113.27	190.462	181.789	1102.49	8.61907	338.091	1185.24	5.90519	248.672	1179.68	56.8833	476.455	925.443	-26.1777	422.876	654.31	-125.256	435.703	546.126	-305.129	399.224	353.132	-368.85	358.365	390.634	-286.386	361.053	214.009	119.672	109.108	934.048	221.28	157.315	669.796	269.148	156.002	559.247	332.393	214	271.14	289.81	256.112	275.063	481.519	217.278	255.956
74	0	182.419	407.532	1112.25	192.178	181.682	1101.61	10.4261	337.858	1183.86	7.77596	248.229	1177.97	59.8852	475.827	923.661	-22.4803	422.068	651.84	-124.029	435.477	545.671	-310.016	400.67	358.391	-373.642	361.132	397.654	-294.212	361.562	219.335	121.202	109.299	931.174	222.021	157.807	666.971	268.2	156.94	556.389	328.788	217.502	268.401	286.844	259.99	273.539	477.745	218.962	250.091
75	0	184.059	407.438	1110.39	193.82	181.535	1099.9	12.0311	337.647	1181.42	9.39209	247.844	1175.18	63.4822	475.052	920.711	-17.8002	421.206	648.207	-121.901	435.204	544.263	-314.233	402.142	363.443	-377.879	363.906	404.219	-300.782	362.309	224.646	122.883	109.555	927.45	222.986	158.549	663.72	266.495	158.071	552.769	322.027	221.283	264.885	280.744	264.08	271.265	470.841	221.003	243.015
76	0	185.623	407.267	1107.69	195.389	181.32	1097.36	13.4096	337.477	1177.92	10.7288	247.549	1171.33	67.5838	474.171	916.607	-12.2733	420.351	643.492	-118.963	434.947	542.003	-317.678	403.655	368.223	-381.392	366.576	410.293	-306.111	363.386	229.755	124.683	109.881	922.963	224.104	159.527	660.033	264.149	159.418	548.437	312.428	225.297	260.779	271.776	268.28	268.315	461.166	223.5	235.362
77	0	187.103	406.996	1104.16	196.883	181.006	1094	14.5386	337.366	1173.37	11.7679	247.373	1166.48	72.082	473.221	911.404	-6.03034	419.56	637.804	-115.304	434.76	539.011	-320.254	405.222	372.669	-384.02	369.059	415.851	-310.2	364.879	234.512	126.557	110.276	917.809	225.304	160.719	655.913	261.326	160.999	543.491	300.369	229.478	256.31	260.294	272.49	264.834	449.13	226.434	227.804
78	0	188.488	406.601	1099.84	198.29	180.566	1089.84	15.3978	337.332	1167.84	12.4994	247.346	1160.71	76.8643	472.238	905.192	0.814217	418.886	631.271	-110.993	434.694	535.414	-321.864	406.852	376.736	-385.624	371.302	420.874	-313.023	366.857	238.81	128.444	110.724	912.09	226.517	162.096	651.38	258.215	162.823	538.066	286.277	233.744	251.722	246.727	276.622	261.014	435.17	229.671	220.917
79	0	189.755	406.066	1094.75	199.591	179.976	1084.92	15.9708	337.388	1161.42	12.923	247.485	1154.16	81.8259	471.25	898.099	8.17021	418.371	624.037	-106.082	434.789	531.344	-322.42	408.548	380.395	-386.096	373.289	425.347	-314.523	369.356	242.594	130.269	111.201	905.917	227.673	163.619	646.47	255.005	164.884	532.317	270.614	238.001	247.239	231.554	280.602	257.069	419.736	232.997	215.086
80	0	190.879	405.384	1088.98	200.758	179.221	1079.31	16.2473	337.539	1154.24	13.0492	247.798	1146.99	86.8771	470.284	890.286	15.9769	418.044	616.26	-100.59	435.07	526.926	-321.844	410.307	383.631	-385.365	375.039	429.262	-314.613	372.379	245.855	131.951	111.672	899.403	228.695	165.243	641.237	251.841	167.153	526.401	253.851	242.15	243.055	215.273	284.374	253.214	403.271	236.18	210.458
81	0	191.824	404.56	1082.61	201.754	178.303	1073.08	16.225	337.783	1146.46	12.8993	248.279	1139.41	91.9452	469.367	881.947	24.2041	417.924	608.109	-94.5094	435.549	522.283	-320.071	412.118	386.445	-383.396	376.589	432.609	-313.187	375.895	248.62	133.405	112.097	892.672	229.494	166.913	635.749	248.803	169.579	520.456	236.434	246.106	239.321	198.352	287.904	249.638	386.184	239.039	206.984
82	0	192.554	403.618	1075.76	202.538	177.242	1066.34	15.9113	338.105	1138.28	12.5035	248.907	1131.61	96.9726	468.524	873.304	32.8493	418.016	599.764	-87.8079	436.217	517.523	-317.054	413.967	388.842	-380.184	377.989	435.38	-310.132	379.849	250.943	134.549	112.44	885.855	229.962	168.569	630.081	245.874	172.089	514.586	218.745	249.804	236.138	181.187	291.177	246.488	368.803	241.477	204.492
83	0	193.029	402.597	1068.56	203.069	176.079	1059.23	15.3238	338.481	1129.93	11.898	249.643	1123.83	101.91	467.783	864.602	41.932	418.315	591.412	-80.4332	437.052	512.749	-312.759	415.833	390.833	-375.756	379.286	437.559	-305.348	384.163	252.881	135.315	112.67	879.087	229.977	170.153	624.313	242.937	174.6	508.862	201.072	253.201	233.552	164.071	294.189	243.861	351.354	243.475	202.754
84	0	193.214	401.553	1061.18	203.308	174.875	1051.92	14.4894	338.876	1121.64	11.1211	250.439	1116.3	106.711	467.171	856.098	51.4853	418.802	583.243	-72.3245	438.02	508.053	-307.172	417.695	392.424	-370.151	380.517	439.124	-298.756	388.75	254.49	135.649	112.767	872.505	229.402	171.612	618.526	239.784	177.023	503.323	183.6	256.271	231.556	147.181	296.939	241.797	333.963	245.067	201.537
85	0	193.076	400.553	1053.8	203.221	173.705	1044.58	13.4408	339.249	1113.66	10.2091	251.231	1109.2	111.321	466.707	848.048	61.5453	419.452	575.449	-63.4241	439.081	503.522	-300.298	419.529	393.614	-363.424	381.705	440.046	-290.314	393.517	255.813	135.518	112.723	866.245	228.098	172.909	612.797	236.149	179.272	497.99	166.415	258.994	230.1	130.59	299.417	240.29	316.674	246.315	200.643
86	0	192.593	399.671	1046.6	202.783	172.654	1037.41	12.2131	339.554	1106.2	9.19268	251.953	1102.72	115.679	466.406	840.685	72.1411	420.234	568.219	-53.6895	440.194	499.235	-292.157	421.309	394.392	-355.631	382.863	440.284	-280.017	398.365	256.873	134.911	112.544	860.428	225.929	174.019	607.199	231.746	181.27	492.88	149.528	261.355	229.11	114.286	301.602	239.295	299.475	247.291	199.925
87	0	191.749	398.974	1039.78	201.979	171.801	1030.63	10.8388	339.745	1099.45	8.09467	252.54	1096.98	119.717	466.268	834.2	83.2848	421.114	561.729	-43.1038	441.319	495.268	-282.783	423.015	394.732	-346.826	383.991	439.792	-267.896	403.197	257.673	133.841	112.245	855.16	222.783	174.937	601.805	226.321	182.96	488.02	132.891	263.34	228.497	98.2021	303.469	238.745	282.327	248.062	199.283
88	0	190.544	398.518	1033.53	200.807	171.215	1024.42	9.34468	339.783	1093.57	6.9302	252.932	1092.08	123.367	466.285	828.722	94.9643	422.059	556.144	-31.6818	442.421	491.694	-272.225	424.623	394.601	-337.06	385.085	438.516	-254.009	407.913	258.193	132.336	111.846	850.521	218.579	175.668	596.681	219.687	184.309	483.441	116.425	264.952	228.177	82.245	305	238.563	265.181	248.68	198.665
89	0	188.986	398.337	1027.99	199.278	170.938	1018.96	7.75008	339.636	1088.63	5.70822	253.089	1088.04	126.567	466.438	824.323	107.138	423.04	551.613	-19.4716	443.474	488.588	-260.541	426.115	393.952	-326.381	386.134	436.398	-238.429	412.411	258.401	130.435	111.372	846.566	213.277	176.231	591.889	211.752	185.32	479.186	100.043	266.209	228.078	66.3231	306.197	238.679	248.002	249.182	198.051
90	0	187.102	398.439	1023.32	197.421	170.979	1014.42	6.06853	339.281	1084.68	4.43428	252.987	1084.89	129.271	466.709	821.019	119.736	424.033	548.265	-6.55286	444.457	486.02	-247.795	427.472	392.738	-314.829	387.125	433.379	-221.242	416.59	258.263	128.178	110.848	843.322	206.877	176.653	587.488	202.522	186.029	475.3	83.6682	267.154	228.15	50.3606	307.085	239.04	230.77	249.598	197.445
91	0	184.93	398.803	1019.61	195.276	171.316	1010.88	4.31071	338.71	1081.73	3.11377	252.625	1082.6	131.46	467.075	818.791	132.655	425.024	546.208	6.96755	445.362	484.058	-234.061	428.677	390.909	-302.442	388.039	429.402	-202.548	420.354	257.75	125.596	110.295	840.79	199.417	176.966	583.533	192.09	186.5	471.829	67.2398	267.844	228.368	34.3047	307.713	239.613	213.478	249.95	196.859
92	0	182.523	399.379	1016.93	192.902	171.891	1008.43	2.48804	337.928	1079.75	1.75469	252.02	1081.16	133.14	467.517	817.6	145.768	426.002	545.523	20.9615	446.185	482.76	-219.414	429.717	388.418	-289.252	388.851	424.416	-182.463	423.625	256.848	122.703	109.735	838.952	190.962	177.203	580.072	180.612	186.812	468.812	50.7222	268.345	228.732	18.1242	308.138	240.39	196.13	250.258	196.313
93	0	179.947	400.097	1015.28	190.366	172.62	1007.07	0.615816	336.954	1078.69	0.369608	251.203	1080.53	134.353	468.018	817.401	158.927	426.964	546.258	35.2862	446.932	482.165	-203.932	430.578	385.228	-275.285	389.53	418.382	-161.121	426.357	255.568	119.495	109.184	837.774	181.593	177.396	577.155	168.272	187.047	466.283	34.1017	268.717	229.26	1.80714	308.416	241.386	178.732	250.54	195.823
94	0	177.273	400.876	1014.67	187.742	173.407	1006.78	-1.2851	335.814	1078.5	-1.0236	250.214	1080.67	135.168	468.562	818.155	171.965	427.913	548.421	49.7904	447.611	482.292	-187.688	431.25	381.314	-260.555	390.035	411.275	-138.669	428.543	253.946	115.954	108.662	837.217	171.401	177.574	574.826	155.253	187.274	464.273	17.3827	269.008	229.993	-14.6445	308.592	242.637	161.283	250.81	195.403
95	0	174.577	401.632	1015.04	185.105	174.151	1007.5	-3.18799	334.541	1079.15	-2.40183	249.094	1081.53	135.679	469.138	819.828	184.709	428.853	551.979	64.3216	448.234	483.129	-170.747	431.723	376.666	-245.063	390.325	403.092	-115.259	430.216	252.04	112.054	108.185	837.242	160.476	177.757	573.129	141.718	187.546	462.811	0.582181	269.242	230.985	-31.2176	308.692	244.196	143.781	251.079	195.064
96	0	171.935	402.292	1016.35	182.527	174.765	1009.15	-5.06131	333.168	1080.57	-3.73757	247.878	1083.08	135.99	469.74	822.395	196.986	429.786	556.856	78.7319	448.811	484.637	-153.157	431.987	371.293	-228.79	390.36	393.853	-91.0344	431.445	249.926	107.773	107.772	837.819	148.908	177.954	572.106	127.799	187.883	461.93	-16.2751	269.42	232.295	-47.8901	308.722	246.12	126.22	251.349	194.813
97	0	169.416	402.796	1018.52	180.066	175.18	1011.62	-6.87052	331.728	1082.72	-5.0003	246.599	1085.28	136.206	470.367	825.835	208.627	430.716	562.934	92.8838	449.353	486.748	-134.949	432.033	365.22	-211.7	390.104	383.603	-66.1265	432.317	247.683	103.103	107.437	838.926	136.786	178.165	571.795	113.595	188.279	461.671	-33.1588	269.524	233.986	-64.632	308.673	248.472	108.595	251.618	194.656
98	0	167.084	403.107	1021.48	177.774	175.352	1014.81	-8.58015	330.25	1085.55	-6.15847	245.278	1088.08	136.416	471.019	830.119	219.474	431.639	570.061	106.655	449.866	489.371	-116.126	431.854	358.493	-193.735	389.537	372.418	-40.6367	432.926	245.386	98.0581	107.194	840.549	124.197	178.375	572.231	99.1744	188.699	462.075	-50.0332	269.52	236.113	-81.4046	308.522	251.305	90.903	251.881	194.592
99	0	164.993	403.209	1025.17	175.686	175.265	1018.61	-10.1555	328.764	1089	-7.18154	243.936	1091.44	136.688	471.701	835.208	229.387	432.549	578.055	119.944	450.352	492.396	-96.6685	431.45	351.176	-174.822	388.65	360.404	-14.6311	433.354	243.107	92.6814	107.048	842.686	111.231	178.56	573.438	84.5865	189.087	463.187	-66.8563	269.373	238.723	-98.1596	308.243	254.663	73.1455	252.132	194.615
100	0	163.186	403.105	1029.52	173.825	174.928	1022.9	-11.564	327.3	1093.02	-8.04204	242.589	1095.3	137.065	472.41	841.047	238.247	433.432	586.71	132.671	450.811	495.703	-76.5324	430.829	343.356	-154.877	387.452	347.696	11.8561	433.667	240.913	87.0455	106.994	845.333	97.9811	178.69	575.431	69.8697	189.377	465.042	-83.5782	269.048	241.844	-114.836	307.81	258.576	55.3249	252.369	194.707
101	0	161.697	402.814	1034.45	172.206	174.371	1027.58	-12.7759	325.887	1097.54	-8.7172	241.255	1099.63	137.56	473.139	847.565	245.957	434.271	595.807	144.782	451.238	499.169	-55.6574	430.006	335.137	-133.816	385.971	334.468	38.8125	433.898	238.864	81.2483	107.016	848.485	84.5462	178.731	578.21	55.0613	189.502	467.666	-100.14	268.521	245.49	-131.358	307.206	263.057	37.4455	252.591	194.843
102	0	160.545	402.365	1039.91	170.83	173.639	1032.52	-13.765	324.559	1102.5	-9.19002	239.955	1104.36	138.159	473.872	854.668	252.448	435.044	605.122	156.246	451.622	502.677	-33.974	429.004	326.65	-111.566	384.25	320.924	66.2372	434.042	237.006	75.4046	107.089	852.132	71.031	178.654	581.759	40.2066	189.406	471.064	-116.474	267.78	249.657	-147.634	306.422	268.109	19.5138	252.797	194.991
103	0	159.739	401.789	1045.81	169.693	172.784	1037.64	-14.5092	323.345	1107.83	-9.44954	238.717	1109.42	138.829	474.589	862.247	257.679	435.731	614.431	167.059	451.954	506.121	-11.4166	427.852	318.046	-88.0792	382.348	307.303	94.1319	434.061	235.371	69.6358	107.178	856.247	57.5473	178.435	586.046	25.3666	189.049	475.222	-132.503	266.826	254.328	-163.56	305.461	273.716	1.53965	252.986	195.12
104	0	159.274	401.118	1052.07	168.79	171.863	1042.83	-14.9908	322.274	1113.47	-9.49051	237.566	1114.76	139.52	475.266	870.17	261.64	436.308	623.523	177.234	452.223	509.413	12.0609	426.583	309.502	-63.3454	380.341	293.871	122.493	433.881	233.977	64.0587	107.249	860.794	44.2141	178.064	591.018	10.623	188.414	480.105	-148.142	265.674	259.468	-179.027	304.34	279.85	-16.4628	253.158	195.204
105	0	159.137	400.377	1058.6	168.111	170.931	1048.04	-15.1972	321.366	1119.35	-9.31269	236.528	1120.3	140.176	475.883	878.286	264.354	436.756	632.205	186.8	452.415	512.486	36.4653	425.234	301.216	-37.4148	378.313	280.91	151.302	433.399	232.841	58.7762	107.265	865.72	31.1583	177.544	596.607	-3.91935	187.51	485.659	-163.305	264.35	265.034	-193.921	303.084	286.471	-34.4752	253.311	195.225
106	0	159.304	399.585	1065.3	167.65	170.036	1053.21	-15.1216	320.635	1125.38	-8.92017	235.623	1125.98	140.739	476.421	886.435	265.879	437.064	640.312	195.8	452.52	515.298	61.7431	423.841	293.397	-10.415	376.349	268.713	180.509	432.489	231.989	53.8705	107.198	870.961	18.5146	176.889	602.726	-18.1331	186.368	491.809	-177.907	262.884	270.969	-208.136	301.722	293.523	-52.4742	253.444	195.175
107	0	159.746	398.754	1072.06	167.402	169.216	1058.3	-14.7639	320.084	1131.51	-8.32079	234.864	1131.72	141.159	476.862	894.447	266.309	437.225	647.709	204.278	452.528	517.832	87.7601	422.435	286.256	17.4336	374.526	257.557	210.007	431.019	231.454	49.3998	107.032	876.442	6.42488	176.129	609.27	-31.8714	185.036	498.458	-191.872	261.306	277.213	-221.58	300.279	300.944	-70.4302	253.556	195.062
108	0	160.429	397.89	1078.75	167.362	168.499	1063.3	-14.1307	319.707	1137.66	-7.52578	234.258	1137.46	141.399	477.187	902.155	265.772	437.237	654.298	212.277	452.428	520.09	114.286	421.035	279.986	45.8116	372.899	247.685	239.608	428.876	231.284	45.3993	106.764	882.082	-4.96375	175.3	616.119	-44.9734	183.575	505.495	-205.138	259.641	283.7	-234.185	298.771	308.665	-88.3046	253.646	194.915
109	0	161.32	396.993	1085.27	167.523	167.901	1068.18	-13.2369	319.494	1143.73	-6.5498	233.8	1143.12	141.441	477.381	909.402	264.431	437.11	660.018	219.832	452.211	522.094	140.986	419.649	274.745	74.3051	371.487	239.286	269.024	425.995	231.557	41.8852	106.407	887.798	-15.502	174.443	623.135	-57.2705	182.048	512.784	-217.665	257.902	290.364	-245.912	297.198	316.611	-106.048	253.708	194.788
110	0	162.384	396.066	1091.51	167.877	167.428	1072.94	-12.1048	319.427	1149.66	-5.4113	233.484	1148.64	141.285	477.429	916.041	262.472	436.854	664.845	226.96	451.867	523.874	167.429	418.264	270.635	102.421	370.266	232.471	297.87	422.382	232.375	38.8603	105.987	893.502	-25.0429	173.601	630.168	-68.5946	180.519	520.175	-229.434	256.095	297.143	-256.759	295.548	324.711	-123.595	253.737	194.763
111	0	163.589	395.113	1097.33	168.412	167.082	1077.55	-10.7647	319.49	1155.35	-4.13289	233.298	1153.93	140.953	477.325	921.946	260.099	436.486	668.79	233.657	451.386	525.465	193.101	416.851	267.686	129.607	369.161	227.266	325.661	418.128	233.855	36.3217	105.541	899.103	-33.4471	172.816	637.056	-78.7855	179.042	527.498	-240.449	254.213	303.981	-266.756	293.792	332.897	-140.865	253.723	194.948
112	0	164.906	394.146	1102.66	169.11	166.86	1081.96	-9.25388	319.669	1160.71	-2.74134	233.23	1158.92	140.483	477.077	927.011	257.525	436.022	671.89	239.894	450.756	526.889	217.434	415.362	265.845	155.279	368.061	223.602	351.842	413.402	236.076	34.2671	105.113	904.503	-40.5886	172.122	643.629	-87.6979	177.658	534.573	-250.732	252.244	310.834	-275.963	291.896	341.105	-157.754	253.664	195.458
113	0	166.305	393.18	1107.4	169.952	166.757	1086.12	-7.61521	319.952	1165.65	-1.26716	233.269	1163.54	139.929	476.712	931.155	254.954	435.473	674.201	245.621	449.963	528.153	239.849	413.737	264.97	178.853	366.83	221.325	375.821	408.415	239.021	32.7003	104.749	909.597	-46.3615	171.546	649.715	-95.2077	176.398	541.21	-260.314	250.173	317.666	-284.457	289.824	349.282	-174.136	253.566	196.406
114	0	167.757	392.237	1111.47	170.912	166.769	1089.96	-5.89559	320.334	1170.07	0.256448	233.407	1167.7	139.351	476.275	934.318	252.575	434.848	675.791	250.767	448.995	529.238	259.795	411.908	264.845	199.771	365.333	220.208	397.019	403.371	242.497	31.634	104.49	914.27	-50.6849	171.105	655.146	-101.218	175.281	547.228	-269.231	247.987	324.455	-292.323	287.546	357.38	-189.861	253.443	197.883
115	0	169.231	391.343	1114.81	171.965	166.89	1093.41	-4.14358	320.811	1173.87	1.79499	233.636	1171.32	138.817	475.833	936.473	250.548	434.144	676.726	255.254	447.837	530.096	276.786	409.81	265.192	217.537	363.45	219.977	414.927	398.417	246.099	31.0893	104.367	918.396	-53.5086	170.805	659.762	-105.666	174.313	552.458	-277.51	245.679	331.182	-299.635	285.046	365.361	-204.756	253.312	199.96
116	0	170.695	390.527	1117.36	173.084	167.115	1096.38	-2.40705	321.386	1176.97	3.31434	233.954	1174.32	138.392	475.456	937.618	248.991	433.355	677.062	258.997	446.477	530.65	290.432	407.387	265.703	231.747	361.097	220.326	429.148	393.604	249.236	31.0934	104.402	921.841	-54.8173	170.642	663.42	-108.527	173.494	556.758	-285.165	243.252	337.83	-306.441	282.328	373.19	-218.637	253.169	202.676
117	0	172.125	389.82	1119.09	174.241	167.439	1098.79	-0.730978	322.059	1179.27	4.78229	234.356	1176.61	138.145	475.205	937.783	247.978	432.466	676.836	261.918	444.907	530.8	300.458	404.599	266.071	242.104	358.239	220.946	439.427	388.892	251.246	31.6735	104.6	924.469	-54.6334	170.602	666.001	-109.824	172.814	560.027	-292.189	240.72	344.381	-312.752	279.417	380.832	-231.318	252.987	206.039
118	0	173.504	389.258	1119.98	175.412	167.852	1100.55	0.844274	322.829	1180.69	6.16954	234.841	1178.12	138.142	475.119	937.023	247.532	431.462	676.065	263.942	443.128	530.432	306.707	401.429	266.025	248.438	354.892	221.539	445.662	384.182	251.55	32.8506	104.951	926.151	-53.017	170.662	667.417	-109.625	172.258	562.206	-298.551	238.109	350.809	-318.538	276.364	388.247	-242.63	252.702	210.015
119	0	174.82	388.875	1120.02	176.574	168.347	1101.59	2.28406	323.688	1181.15	7.45005	235.404	1178.76	138.45	475.194	935.414	247.631	430.329	674.744	265.016	441.146	529.433	309.143	397.886	265.361	250.708	351.125	221.848	447.895	379.379	249.807	34.6324	105.434	926.771	-50.0635	170.796	667.613	-108.044	171.804	563.29	-304.2	235.458	357.077	-323.721	273.244	395.386	-252.434	252.214	214.521
120	0	176.069	388.704	1119.23	177.706	168.915	1101.86	3.55973	324.622	1180.61	8.60065	236.039	1178.47	139.128	475.386	933.049	248.206	429.059	672.847	265.106	438.982	527.706	307.844	394.014	263.964	249.002	347.058	221.667	446.29	374.449	246.012	37.0076	106.015	926.24	-45.8978	170.975	666.573	-105.233	171.424	563.319	-309.063	232.808	363.137	-328.19	270.145	402.187	-260.637	251.391	219.422
121	0	177.25	388.771	1117.62	178.792	169.549	1101.3	4.64846	325.609	1179.01	9.60029	236.734	1177.19	140.221	475.608	930.022	249.156	427.651	670.343	264.214	436.659	525.19	302.994	389.89	261.818	243.532	342.844	220.866	441.111	369.461	240.499	39.9425	106.658	924.502	-40.6651	171.17	664.319	-101.37	171.085	562.372	-313.056	230.203	368.928	-331.807	267.163	408.577	-267.204	250.087	224.543
122	0	178.362	389.094	1115.22	179.812	170.243	1099.88	5.53289	326.616	1176.36	10.4292	237.477	1174.88	141.753	475.753	926.427	250.353	426.115	667.197	262.372	434.211	521.864	294.879	385.63	258.993	234.627	338.657	219.393	432.704	364.598	233.877	43.3819	107.323	921.542	-34.5194	171.355	660.91	-96.6401	170.753	560.556	-316.088	227.68	374.385	-334.427	264.385	414.474	-272.153	248.154	229.692
123	0	179.4	389.678	1112.08	180.749	170.99	1097.59	6.20081	327.605	1172.66	11.0688	238.246	1171.53	143.712	475.721	922.34	251.656	424.471	663.388	259.65	431.682	517.761	283.87	381.379	255.634	222.713	334.672	217.279	421.484	360.128	226.883	47.2519	107.975	917.39	-27.6115	171.51	656.437	-91.2178	170.393	557.988	-318.068	225.262	379.436	-335.918	261.876	419.797	-275.535	245.473	234.684
124	0	180.355	390.515	1108.25	181.581	171.787	1094.44	6.64539	328.534	1167.99	11.5013	239.02	1167.16	146.037	475.448	917.822	252.92	422.754	658.918	256.142	429.122	512.958	270.417	377.299	251.929	208.295	331.047	214.632	407.924	356.327	220.227	51.4654	108.589	912.123	-20.0773	171.619	651.018	-85.2475	169.974	554.793	-318.913	222.963	384.013	-336.173	259.674	424.469	-277.405	241.976	239.357
125	0	181.211	391.582	1103.76	182.283	172.629	1090.46	6.86567	329.36	1162.44	11.7118	239.774	1161.84	148.611	474.931	912.917	254.001	421.01	653.817	251.959	426.591	507.579	255.025	373.551	248.086	191.925	327.907	211.62	392.53	353.387	214.441	55.9289	109.145	905.86	-12.0282	171.672	644.795	-78.8294	169.471	551.087	-318.547	220.776	388.054	-335.12	257.781	428.422	-277.797	237.666	243.588
[truncated: 849 more rows]
[truncated: 123 more columns]
