# Supplementary material for: The impact of wide step width on lower limb coordination and its variability in individuals with flat feet
Source: PLoS One. 2025 Apr 24;20(4):e0321901. doi: 10.1371/journal.pone.0321901 (PMC12021241; doi:10.1371/journal.pone.0321901)
Supplement: S4 file — (ZIP) [file pone.0321901.s004.zip › Run17.csv]

	sdk:LAbsAnkleAngle			sdk:LAnkleAngles			sdk:LAnkleForce			sdk:LAnkleMoment			sdk:LAnklePower			sdk:LFE									sdk:LFO									sdk:LFootProgressAngles			sdk:LHipAngles			sdk:LHipForce			sdk:LHipMoment			sdk:LHipPower			sdk:LKneeAngles
Sub Frame	X	Y	Z	X	Y	Z	X	Y	Z	X	Y	Z	X	Y	Z	RX	RY	RZ	TX	TY	TZ	SX	SY	SZ	RX	RY	RZ	TX	TY	TZ	SX	SY	SZ	X	Y	Z	X	Y	Z	X	Y	Z	X	Y	Z	X	Y	Z	X
	deg	deg	deg	deg	deg	deg	N/kg	N/kg	N/kg	N.mm/kg	N.mm/kg	N.mm/kg	W/kg	W/kg	W/kg	deg	deg	deg	mm	mm	mm	mm	mm	mm	deg	deg	deg	mm	mm	mm	mm	mm	mm	deg	deg	deg	deg	deg	deg	N/kg	N/kg	N/kg	N.mm/kg	N.mm/kg	N.mm/kg	W/kg	W/kg	W/kg	deg
0	19.701	0	0	20.5908	7.56723	-16.5556										2.85957	-23.7429	3.27186	232.653	382.974	624.989	400.056	400.056	400.056	16.7393	-69.2485	5.68458	96.8888	417.675	262.581	194.224	194.224	194.224	-70.4269	-4.73661	-15.941	48.1463	0.00445974	-1.86803										63.3019
0	19.3437	0	0	20.1961	7.51064	-16.373										3.00786	-24.2661	2.74515	235.616	382.886	633.579	399.266	399.266	399.266	17.2454	-72.5914	6.6909	123.752	417.257	262.406	194.224	194.224	194.224	-73.8683	-4.71581	-16.6363	48.7051	0.172254	-1.48281										60.0088
0	18.7016	0	0	19.4954	7.4268	-16.1019										3.15433	-24.5735	2.07758	237.419	382.633	641.589	398.455	398.455	398.455	17.5586	-75.7936	7.62506	150.958	416.52	262.439	194.224	194.224	194.224	-77.1494	-4.66265	-17.1594	49.1208	0.400927	-0.997764										56.3422
0	17.7639	0	0	18.4759	7.30055	-15.6921										3.28299	-24.6897	1.3536	238.234	382.224	648.923	397.668	397.668	397.668	17.6119	-78.8225	8.43483	178.485	415.344	262.706	194.224	194.224	194.224	-80.2214	-4.54998	-17.4419	49.4096	0.662399	-0.483748										52.3561
0	16.5394	0	0	17.1488	7.11865	-15.0987	-0.254878	-0.0558306	-0.0418595	-13.4084	-3.73E-15	-22.892	0	0	0.0139282	3.37735	-24.6454	0.655783	238.265	381.674	655.52	396.953	396.953	396.953	17.3545	-81.6577	9.06691	206.248	413.623	263.26	194.224	194.224	194.224	-83.0504	-4.35747	-17.4276	49.5924	0.932944	-0.010485	0.0807241	-0.0825839	1.01956	185.83	-86.7528	-11.9777	0	0	-0.00168101	48.1269
0	15.0664	0	0	15.5594	6.87229	-14.2895	-0.269027	-0.045657	-0.0957443	-15.6053	1.16E-15	-22.2468	0	0	0.0113924	3.42291	-24.4763	0.059651	237.735	380.997	661.352	396.357	396.357	396.357	16.7594	-84.2949	9.47589	234.074	411.282	264.188	194.224	194.224	194.224	-85.6251	-4.07508	-17.0803	49.6923	1.19424	0.357152	0.125235	-0.0861021	0.979608	202.692	-88.0736	-15.3066	0	0	0.0199554	43.7553
0	13.417	0	0	13.7912	6.55945	-13.2531	-0.282883	-0.0248818	-0.16704	-18.1954	-6.06E-15	-18.7589	0	0	-0.000741814	3.4088	-24.2206	-0.370674	236.88	380.212	666.421	395.924	395.924	395.924	15.8296	-86.747	9.6337	261.674	408.284	265.598	194.224	194.224	194.224	-87.9604	-3.70495	-16.3924	49.7329	1.43438	0.562532	0.135656	-0.0775968	0.965395	246.687	-86.4616	-18.8214	0	0	0.0275361	39.3627
0	11.6947	0	0	11.96	6.18606	-12.004	-0.291507	0.00443179	-0.251656	-20.0283	-4.15E-16	-12.7556	0	0	-0.0198183	3.32896	-23.9172	-0.585961	235.935	379.339	670.747	395.693	395.693	395.693	14.6011	-89.039	9.53673	288.643	404.65	267.596	194.224	194.224	194.224	-90.0931	-3.26072	-15.3896	49.7367	1.64758	0.560744	0.101814	-0.0589272	0.965213	319.855	-81.3036	-22.5207	0	0	0.0249785	35.0826
0	10.0213	0	0	10.1966	5.76573	-10.5834	-0.28808	0.0377467	-0.343132	-19.595	-2.33E-15	-5.12763	0	0	-0.0384458	3.18244	-23.603	-0.554594	235.121	378.401	674.37	395.688	395.688	395.688	13.1409	-91.1981	9.20814	314.481	400.461	270.239	194.224	194.224	194.224	-92.0688	-2.76402	-14.1312	49.7233	1.83298	0.32198	0.0193142	-0.0332869	0.957092	420.302	-71.7974	-26.3449	0	0	0.0120522	31.049
0	8.51141	0	0	8.6196	5.31773	-9.05408	-0.264842	0.0694466	-0.433687	-15.3871	6.49E-15	2.88097	0	0	-0.0489611	2.97317	-23.3111	-0.264755	234.633	377.426	677.332	395.918	395.918	395.918	11.5368	-93.2363	8.69412	338.637	395.856	273.483	194.224	194.224	194.224	-93.9202	-2.23924	-12.7028	49.7085	1.99289	-0.165353	-0.112198	-0.00550937	0.92122	543.542	-57.7659	-30.2321	0	0	-0.0132405	27.3844
0	7.24159	0	0	7.30425	4.86387	-7.49081	-0.216856	0.09384	-0.516123	-6.6082	-5.47E-15	9.93676	0	0	-0.0483169	2.7094	-23.0685	0.273248	234.624	376.438	679.678	396.371	396.371	396.371	9.88468	-95.1321	8.0555	360.573	391.006	277.13	194.224	194.224	194.224	-95.6428	-1.70816	-11.2024	49.7033	2.13066	-0.891331	-0.288804	0.0186015	0.843312	683.192	-40.5148	-34.1473	0	0	-0.0502162	24.1911
0	6.22489	0	0	6.25892	4.425	-5.96798	-0.145504	0.106917	-0.585304	6.20202	-5.13E-15	14.9963	0	0	-0.0382187	2.40288	-22.8937	1.02522	235.193	375.458	681.443	397.017	397.017	397.017	8.27158	-96.8161	7.35732	379.827	386.084	280.798	194.224	194.224	194.224	-97.1787	-1.18593	-9.72393	49.7122	2.24923	-1.82215	-0.50409	0.0349883	0.721404	832.086	-22.0494	-38.2053	0	0	-0.0913398	21.5449
0	5.40468	0	0	5.42179	4.01784	-4.54718	-0.0610871	0.107405	-0.639148	20.8503	-3.73E-15	17.5735	0	0	-0.0209979	2.06801	-22.7961	1.93239	236.377	374.502	682.646	397.809	397.809	397.809	6.76139	-98.1741	6.65824	396.056	381.228	283.95	194.224	194.224	194.224	-98.4177	-0.679459	-8.34033	49.7325	2.35075	-2.89931	-0.749697	0.0420004	0.568893	983.002	-4.76804	-42.4987	0	0	-0.118838	19.4924
0	4.6764	0	0	4.68403	3.65309	-3.26936	0.020109	0.0974077	-0.678221	34.0194	-9.32E-16	17.857	0	0	0.00241307	1.7209	-22.7743	2.91339	238.147	373.569	683.281	398.691	398.691	398.691	5.38714	-99.0707	6.00217	409.047	376.512	285.976	194.224	194.224	194.224	-99.2234	-0.188547	-7.09323	49.753	2.43699	-4.04164	-1.01481	0.0417394	0.410879	1128.69	9.66689	-46.9098	0	0	-0.104286	18.0502
0	3.92813	0	0	3.93093	3.3359	-2.15534	0.0808968	0.0815355	-0.704763	42.2466	-9.32E-16	16.5565	0	0	0.0283589	1.37818	-22.8174	3.86993	240.41	372.65	683.319	399.6	399.6	399.6	4.15402	-99.3877	5.41489	418.69	371.95	286.323	194.224	194.224	194.224	-99.4737	0.29016	-5.9927	49.7543	2.51046	-5.15136	-1.28459	0.0400442	0.277418	1261.81	20.7327	-51.0051	0	0	-0.012769	17.2069
0	3.08489	0	0	3.08556	3.06855	-1.21503	0.107299	0.0646416	-0.720394	42.8742	6.99E-16	14.5524	0	0	0.0463743	1.05572	-22.906	4.69668	243.025	371.717	682.708	400.48	400.48	400.48	3.05145	-99.0625	4.90472	424.923	367.509	284.612	194.224	194.224	194.224	-99.1015	0.757171	-5.02622	49.7104	2.5759	-6.1245	-1.53852	0.04261	0.195344	1373.09	28.365	-54.0666	0	0	0.187025	16.9267
0	2.14264	0	0	2.14272	2.85379	-0.45915	0.0913428	0.0514297	-0.724942	34.7658	-3.49E-15	12.7491	0	0	0.0437867	0.767294	-23.015	5.29332	245.815	370.734	681.377	401.279	401.279	401.279	2.06766	-98.1168	4.46592	427.698	363.145	280.742	194.224	194.224	194.224	-98.1251	1.204	-4.17132	49.5909	2.64032	-6.86325	-1.75232	0.054411	0.185721	1451.5	33.2277	-55.2709	0	0	0.507779	17.1554
0	1.18462	0	0	1.18462	2.69826	0.0883574	0.0329807	0.0461701	-0.715932	18.6898	-4.66E-16	11.9535	0	0	0.0194448	0.523185	-23.1167	5.57604	248.589	369.663	679.251	401.959	401.959	401.959	1.20357	-96.6679	4.08352	426.972	358.839	274.927	194.224	194.224	194.224	-96.6586	1.60842	-3.40979	49.3653	2.71306	-7.28782	-1.89976	0.0771873	0.2572	1484.66	37.3291	-54.0449	0	0	0.926953	17.8278
0	0.373812	0	0	0.37382	2.61489	0.38187	-0.0586428	0.0505918	-0.689556	-2.66679	-2.56E-15	12.5473	0	0	-0.00582208	0.32923	-23.1836	5.48692	251.16	368.467	676.262	402.491	402.491	402.491	0.48098	-94.9176	3.73878	422.748	354.629	267.684	194.224	194.224	194.224	-94.9012	1.934	-2.73946	49.007	2.8041	-7.34541	-1.95879	0.106869	0.404436	1461.99	42.143	-50.3635	0	0	1.37851	18.8753
0	-0.0785862	0	0	-0.0785936	2.62215	0.356326	-0.165669	0.0633125	-0.643026	-25.1628	-3.96E-15	14.3068	0	0	0.00274893	0.186085	-23.1923	4.99992	253.358	367.123	672.365	402.859	402.859	402.859	-0.0611845	-93.1191	3.4149	415.127	350.617	259.747	194.224	194.224	194.224	-93.1026	2.13825	-2.17778	48.4984	2.9224	-7.01541	-1.91858	0.137346	0.610888	1379.36	49.3531	-45.1229	0	0	1.76387	20.2316
0	0.0340662	0	0	0.0340765	2.73998	-0.0584886	-0.265337	0.0803416	-0.575431	-44.2363	1.51E-15	16.4493	0	0	0.0673331	0.0891273	-23.1261	4.12404	255.045	365.623	667.55	403.054	403.054	403.054	-0.384542	-91.5232	3.10363	404.351	346.953	251.918	194.224	194.224	194.224	-91.5097	2.18972	-1.75385	47.8353	3.07394	-6.31102	-1.78072	0.161792	0.851567	1240.07	60.1372	-39.8719	0	0	1.98174	21.836
0	0.854242	0	0	0.854342	2.98306	-0.914172	-0.337198	0.0955332	-0.487496	-56.2815	-2.77E-15	17.8862	0	0	0.173552	0.0286721	-22.9774	2.90506	256.123	363.977	661.858	403.074	403.074	403.073	-0.475801	-90.3202	2.81353	390.802	343.784	244.889	194.224	194.224	194.224	-90.3094	2.08849	-1.49289	47.0308	3.26045	-5.27904	-1.55179	0.177282	1.10313	1051.67	74.88	-36.0027	0	0	1.95994	23.6352
0	2.41435	0	0	2.41615	3.353	-2.21546	-0.371264	0.102881	-0.38118	-59.8684	6.00E-15	17.7519	0	0	0.27521	-0.00977707	-22.7494	1.427	256.541	362.214	655.387	402.917	402.917	402.917	-0.367294	-89.595	2.57421	374.96	341.208	239.107	194.224	194.224	194.224	-89.5856	1.87955	-1.39963	46.1168	3.4793	-4.00077	-1.24116	0.183876	1.34906	822.994	92.7491	-33.8538	0	0	1.67757	25.5831
0	4.62815	0	0	4.63891	3.8327	-3.8991	-0.372359	0.100787	-0.261957	-56.1945	6.81E-15	16.0048	0	0	0.328833	-0.0449101	-22.4551	-0.188066	256.3	360.378	648.288	402.585	402.585	402.585	-0.139439	-89.3213	2.43064	357.366	339.24	234.726	194.224	194.224	194.224	-89.3123	1.6476	-1.45119	45.1425	3.72394	-2.59217	-0.86621	0.187249	1.5882	567.106	113.908	-32.766	0	0	1.18341	27.6402
0	7.3256	0	0	7.36399	4.38743	-5.83716	-0.350118	0.0927241	-0.140912	-47.708	-5.82E-17	13.4002	0	0	0.320955	-0.0979615	-22.1151	-1.7869	255.442	358.522	640.763	402.075	402.075	402.075	0.104331	-89.3958	2.42938	338.581	337.829	231.668	194.224	194.224	194.224	-89.3867	1.491	-1.60743	44.169	3.98537	-1.19854	-0.469139	0.195819	1.82356	309.399	139.376	-31.9624	0	0	0.606956	29.7744
0	10.3031	0	0	10.4021	4.97247	-7.86602	-0.311814	0.0795763	-0.032036	-36.8144	8.71E-15	10.4443	0	0	0.264321	-0.188862	-21.7524	-3.20395	254.039	356.706	633.045	401.383	401.383	401.383	0.276868	-89.6841	2.60293	319.155	336.897	229.71	194.224	194.224	194.224	-89.6742	1.48724	-1.83056	43.2613	4.25319	0.0231513	-0.108071	0.210817	2.05425	83.0784	164.88	-30.5163	0	0	0.111956	31.9589
0	13.3604	0	0	13.5628	5.54131	-9.81917	-0.265785	0.0620507	0.0531924	-25.7292	-6.83E-15	7.42687	0	0	0.185425	-0.331059	-21.3862	-4.29085	252.158	354.987	625.368	400.508	400.508	400.508	0.330748	-90.0529	2.95405	299.57	336.363	228.568	194.224	194.224	194.224	-90.0403	1.66925	-2.09158	42.4768	4.51641	0.93288	0.164372	0.22976	2.27831	-83.0228	184.892	-27.863	0	0	-0.188137	34.1675
0	16.3235	0	0	16.671	6.05305	-11.5561	-0.220931	0.0441039	0.109277	-16.1791	5.90E-15	4.74322	0	0	0.110919	-0.526568	-21.0259	-4.94863	249.834	353.429	617.944	399.455	399.455	399.455	0.261601	-90.3882	3.4502	280.203	336.143	227.949	194.224	194.224	194.224	-90.3707	2.02061	-2.36752	41.8547	4.76356	1.43917	0.32222	0.251321	2.49018	-174.208	197.361	-24.3182	0	0	-0.282519	36.3663
0	19.0586	0	0	19.5787	6.47852	-12.9835	-0.183546	0.0282768	0.136481	-9.09004	2.20E-15	2.5455	0	0	0.0559699	-0.763823	-20.6675	-5.14942	247.05	352.098	610.937	398.245	398.245	398.245	0.0998494	-90.6073	4.03359	261.306	336.164	227.597	194.224	194.224	194.224	-90.583	2.48758	-2.64058	41.4069	4.98286	1.52041	0.368368	0.269104	2.68133	-191.404	200.412	-20.3209	0	0	-0.241642	38.5058
0	21.4761	0	0	22.174	6.80294	-14.0606	-0.15735	0.016275	0.139318	-4.73881	-2.59E-15	0.930992	0	0	0.0242458	-1.01913	-20.2939	-4.9407	243.735	351.058	604.458	396.916	396.916	396.916	-0.107067	-90.6604	4.63787	243.003	336.366	227.32	194.224	194.224	194.224	-90.6282	3.00056	-2.89681	41.1145	5.16283	1.2289	0.330136	0.276216	2.845	-148.839	193.334	-16.2064	0	0	-0.155478	40.5221
0	23.5283	0	0	24.3863	7.02537	-14.793	-0.142979	0.0076834	0.124257	-2.8575	1.02E-15	-0.165098	0	0	0.0108581	-1.26149	-19.8778	-4.43124	239.778	350.359	598.561	395.525	395.525	395.525	-0.311649	-90.5273	5.20491	225.31	336.705	226.996	194.224	194.224	194.224	-90.487	3.49485	-3.12682	40.9293	5.2942	0.676563	0.243967	0.26242	2.97781	-67.6042	174.654	-11.8899	0	0	-0.0766992	42.3447
0	25.202	0	0	26.1863	7.15608	-15.2211	-0.138255	0.00127716	0.0980678	-2.79764	-3.67E-16	-0.888903	0	0	0.00777904	-1.45908	-19.3867	-3.76531	235.053	350.025	593.257	394.14	394.14	394.14	-0.477886	-90.2097	5.69526	208.16	337.149	226.568	194.224	194.224	194.224	-90.1618	3.92401	-3.32634	40.7807	5.3715	0.00906489	0.142536	0.221524	3.07855	30.7452	144.154	-7.28614	0	0	-0.00748522	43.9079
0	26.5086	0	0	27.5788	7.21288	-15.4065	-0.140544	-0.00428029	0.0666065	-3.87887	2.31E-16	-1.43106	0	0	0.00842584	-1.58565	-18.7874	-3.09368	229.438	350.043	588.531	392.84	392.84	392.84	-0.585415	-89.7225	6.09094	191.436	337.671	226.024	194.224	194.224	194.224	-89.6677	4.26412	-3.49612	40.5868	5.3941	-0.623454	0.0499537	0.153814	3.15211	127.85	103.544	-2.54975	0	0	0.0783942	45.1602
0	27.4734	0	0	28.5919	7.21739	-15.4212	-0.146759	-0.00991098	0.0348097	-5.45738	-1.53E-16	-1.97715	0	0	0.00886927	-1.62552	-18.0501	-2.54807	222.836	350.37	584.359	391.703	391.703	391.703	-0.628564	-89.0851	6.39165	174.996	338.245	225.389	194.224	194.224	194.224	-89.0244	4.51103	-3.64004	40.2663	5.36623	-1.092	-0.0166095	0.0665778	3.20203	209.151	56.7052	1.86276	0	0	0.203319	46.0683
0	28.1281	0	0	29.2651	7.19112	-15.3356	-0.154074	-0.0157877	0.00647165	-7.02745	-2.52E-15	-2.64267	0	0	0.00766344	-1.5766	-17.1517	-2.22163	215.19	350.933	580.725	390.8	390.8	390.8	-0.61292	-88.3166	6.60702	158.702	338.842	224.704	194.224	194.224	194.224	-88.2508	4.67369	-3.76189	39.7501	5.29624	-1.30819	-0.0446598	-0.0268456	3.23232	264.054	9.2405	5.32654	0	0	0.363592	46.6172
0	28.5036	0	0	29.639	7.15221	-15.2084	-0.160452	-0.0215393	-0.0154534	-8.27292	3.74E-15	-3.45268	0	0	0.00487425	-1.45107	-16.0789	-2.15639	206.494	351.647	577.631	390.188	390.188	390.188	-0.550708	-87.4319	6.74836	142.43	339.427	224.017	194.224	194.224	194.224	-87.3617	4.76617	-3.86247	38.9899	5.19516	-1.23653	-0.026028	-0.1131	3.24245	285.721	-33.5256	7.43197	0	0	0.523697	46.8089
0	28.6271	0	0	29.7484	7.11278	-15.0795	-0.164395	-0.0266235	-0.02899	-9.01248	-5.53E-16	-4.35137	0	0	0.0011812	-1.27346	-14.8304	-2.33814	196.801	352.42	575.101	389.904	389.904	389.904	-0.456034	-86.4408	6.82233	126.092	339.966	223.369	194.224	194.224	194.224	-86.3672	4.80066	-3.93836	37.9641	5.07563	-0.898908	0.0421365	-0.1809	3.22944	271.562	-67.5489	8.16656	0	0	0.626926	46.6605
0	28.5202	0	0	29.6188	7.07742	-14.9637	-0.165454	-0.0306894	-0.0337122	-9.21173	4.54E-15	-5.23367	0	0	-0.00254171	-1.07597	-13.4174	-2.70012	186.218	353.169	573.183	389.961	389.961	389.961	-0.340682	-85.3483	6.82767	109.64	340.425	222.788	194.224	194.224	194.224	-85.2727	4.78255	-3.98252	36.6779	4.95074	-0.369899	0.151463	-0.224254	3.18942	225.274	-91.1018	7.92253	0	0	0.622531	46.2038
0	28.1989	0	0	29.2659	7.04295	-14.8507	-0.164248	-0.0329942	-0.0307862	-8.94536	1.40E-15	-5.90364	0	0	-0.00554519	-0.891808	-11.8627	-3.1375	174.904	353.823	571.929	390.351	390.351	390.351	-0.212289	-84.1559	6.75511	93.0695	340.778	222.288	194.224	194.224	194.224	-84.0796	4.70898	-3.98564	35.1599	4.83326	0.238626	0.280856	-0.239871	3.1212	156.953	-103.503	7.04584	0	0	0.495766	45.4834
0	27.674	0	0	28.6971	7.00005	-14.7099	-0.161611	-0.0328724	-0.0227216	-8.28827	-4.31E-15	-6.15658	0	0	-0.00737316	-0.747935	-10.1968	-3.53104	163.043	354.326	571.391	391.042	391.042	391.042	-0.074457	-82.8616	6.59086	76.4077	341.009	221.866	194.224	194.224	194.224	-82.7867	4.57097	-3.9386	33.455	4.73465	0.80215	0.403558	-0.228288	3.02802	80.7002	-105.274	5.77475	0	0	0.278984	44.552
0	26.9504	0	0	27.9131	6.93651	-14.501	-0.158294	-0.0294314	-0.0125275	-7.28923	2.80E-15	-5.78893	0	0	-0.0080058	-0.65965	-8.45246	-3.77436	150.824	354.644	571.6	391.991	391.991	391.991	0.0714495	-81.4609	6.32195	59.7059	341.117	221.506	194.224	194.224	194.224	-81.3897	4.35807	-3.83479	31.616	4.66374	1.21123	0.494015	-0.191541	2.91508	10.8213	-96.9063	4.07508	0	0	0.036527	43.4636
0	26.0268	0	0	26.9103	6.84121	-14.1869	-0.154319	-0.0221409	-0.00275711	-5.92808	-2.56E-15	-4.69289	0	0	-0.00773802	-0.628514	-6.65944	-3.79709	138.412	354.769	572.566	393.142	393.142	393.142	0.22484	-79.9449	5.94219	43.0205	341.118	221.183	194.224	194.224	194.224	-79.8798	4.06343	-3.67275	29.6953	4.62539	1.3946	0.540097	-0.134594	2.78953	-43.1464	-79.4194	1.94069	0	0	-0.171646	42.2641
0	24.8936	0	0	25.68	6.70756	-13.7449	-0.149249	-0.0117867	0.00492014	-4.18154	3.03E-15	-2.97866	0	0	-0.0067887	-0.644177	-4.84111	-3.57723	125.937	354.718	574.274	394.434	394.434	394.433	0.385623	-78.2992	5.45597	26.4003	341.048	220.857	194.224	194.224	194.224	-78.242	3.6871	-3.4582	27.7388	4.61969	1.33097	0.542125	-0.0673476	2.65666	-77.818	-55.4431	-0.33747	0	0	-0.312481	40.9851
0	23.5334	0	0	24.2093	6.53496	-13.1716	-0.142838	-1.55E-05	0.00968216	-2.11526	-3.20E-16	-0.927996	0	0	-0.0050018	-0.688831	-3.01344	-3.14112	113.486	354.531	576.689	395.809	395.809	395.809	0.55363	-76.5026	4.87857	9.87694	340.958	220.48	194.224	194.224	194.224	-76.4549	3.23698	-3.20348	25.7835	4.64185	1.0482	0.512418	-0.00158528	2.52134	-95.9794	-28.6898	-2.29764	0	0	-0.38611	39.642
0	21.9219	0	0	22.4812	6.32852	-12.4821	-0.135109	0.0111475	0.0114371	0.104645	2.33E-16	1.07905	0	0	-0.00175986	-0.7427	-1.18618	-2.55317	101.115	354.264	579.763	397.218	397.218	397.218	0.72786	-74.5289	4.2337	-6.53848	340.905	219.995	194.224	194.224	194.224	-74.4913	2.72796	-2.92537	23.8568	4.68336	0.612334	0.467959	0.0514693	2.38676	-104.235	-3.25217	-3.53262	0	0	-0.414651	38.2377
0	20.032	0	0	20.4764	6.09749	-11.7059	-0.127407	0.0195712	0.0104804	2.12948	-1.98E-15	2.63748	0	0	0.00321474	-0.788745	0.634625	-1.90049	88.8581	353.97	583.441	398.619	398.619	398.619	0.905556	-72.3496	3.54929	-22.854	340.942	219.343	194.224	194.224	194.224	-72.3221	2.17973	-2.64164	21.9783	4.73378	0.111533	0.427573	0.0845435	2.25426	-111.028	17.4366	-3.85545	0	0	-0.430191	36.7689
0	17.8397	0	0	18.1775	5.85282	-10.879	-0.121326	0.0236398	0.00718189	3.58348	1.40E-15	3.43575	0	0	0.0093102	-0.815704	2.44393	-1.27585	76.7461	353.698	587.662	399.982	399.982	399.982	1.08028	-69.939	2.85316	-39.0911	341.104	218.473	194.224	194.224	194.224	-69.9209	1.61472	-2.36678	20.1622	4.78229	-0.361128	0.408714	0.0945229	2.12666	-124.567	30.943	-3.30333	0	0	-0.463108	35.2334
0	15.3301	0	0	15.5743	5.60477	-10.0356	-0.118126	0.0228386	0.00217315	4.1582	1.63E-15	3.34362	0	0	0.0146359	-0.819176	4.23509	-0.761564	64.8233	353.482	592.36	401.291	401.291	401.291	1.24057	-67.2792	2.1691	-55.2764	341.404	217.353	194.224	194.224	194.224	-67.2697	1.05574	-2.10821	18.42	4.81915	-0.723876	0.427966	0.0824412	2.00188	-152.371	36.1715	-2.09851	0	0	-0.537538	33.6355
0	12.503	0	0	12.6687	5.36092	-9.20216	-0.118567	0.0178291	-0.00446341	3.63741	-2.80E-15	2.42434	0	0	0.0161466	-0.800907	5.99776	-0.415645	53.162	353.34	597.459	402.536	402.536	402.536	1.37038	-64.3641	1.51457	-71.433	341.826	215.98	194.224	194.224	194.224	-64.3619	0.523506	-1.86473	16.7635	4.8369	-0.920095	0.495048	0.0520197	1.87995	-198.491	33.1951	-0.616628	0	0	-0.659228	31.99
0	9.37538	0	0	9.4778	5.12534	-8.39301	-0.122328	0.0104624	-0.0128653	1.93556	-9.90E-16	0.91131	0	0	0.0105797	-0.766731	7.71647	-0.262289	41.8722	353.275	602.871	403.719	403.719	403.719	1.45137	-61.2004	0.900373	-87.5752	342.33	214.377	194.224	194.224	194.224	-61.2041	0.0344285	-1.62755	15.2063	4.83093	-0.927582	0.612706	0.00957916	1.7554	-263.567	23.2696	0.697373	0	0	-0.815766	30.3243
0	5.98228	0	0	6.03563	4.89846	-7.6104	-0.130302	0.00117391	-0.0240124	-1.1608	-1.98E-15	-1.08429	0	0	-0.0056244	-0.7237	9.37016	-0.288812	31.1042	353.271	608.489	404.845	404.845	404.845	1.46587	-57.8064	0.331958	-103.706	342.865	212.599	194.224	194.224	194.224	-57.8144	-0.400505	-1.38324	13.7647	4.79979	-0.761501	0.773387	-0.0403329	1.6276	-343.494	6.45278	1.64954	0	0	-0.975245	28.6797
0	2.37905	0	0	2.39614	4.67715	-6.84413	-0.144182	-0.00948577	-0.0389437	-5.94847	-3.49E-15	-3.4327	0	0	-0.0357711	-0.677681	10.9327	-0.450265	21.0417	353.299	614.182	405.921	405.921	405.921	1.39587	-54.2138	-0.188819	-119.811	343.365	210.728	194.224	194.224	194.224	-54.224	-0.774565	-1.11379	12.4576	4.74561	-0.469462	0.961566	-0.093753	1.49591	-431.005	-16.9858	2.12749	0	0	-1.09791	27.1108
0	-1.35461	0	0	-1.36227	4.45572	-6.07487	-0.165411	-0.0207304	-0.058231	-12.6503	-3.26E-15	-5.96503	0	0	-0.0807969	-0.631904	12.375	-0.681115	11.8857	353.319	619.793	406.956	406.956	406.956	1.22191	-50.4718	-0.662036	-135.853	343.758	208.887	194.224	194.224	194.224	-50.4817	-1.08404	-0.796608	11.3049	4.6737	-0.119552	1.15564	-0.147299	1.36259	-516.957	-46.1552	2.14312	0	0	-1.14755	25.6828
0	-5.11158	0	0	-5.13343	4.22794	-5.28118	-0.193981	-0.0307278	-0.0811519	-21.1986	4.66E-15	-8.37327	0	0	-0.136641	-0.587403	13.6674	-0.911388	3.83394	353.281	625.149	407.957	407.957	407.957	0.924304	-46.6511	-1.08966	-151.752	343.966	207.241	194.224	194.224	194.224	-46.6582	-1.32918	-0.405807	10.3241	4.59218	0.216143	1.33422	-0.19665	1.22956	-593.052	-78.1627	1.78306	0	0	-1.10433	24.4675
0	-8.75766	0	0	-8.78433	3.9899	-4.44945	-0.228153	-0.0377053	-0.105483	-31.1085	-3.73E-15	-10.2878	0	0	-0.19273	-0.544673	14.783	-1.0829	-2.94073	353.13	630.064	408.928	408.928	408.928	0.487953	-42.8461	-1.47776	-167.379	343.921	205.984	194.224	194.224	194.224	-42.8475	-1.51793	0.0835613	9.52811	4.51081	0.478081	1.48001	-0.236196	1.09853	-653.416	-108.708	1.33777	0	0	-0.969764	23.5357
0	-12.1377	0	0	-12.1618	3.74222	-3.58197	-0.26434	-0.0408809	-0.127803	-41.4324	5.59E-15	-11.371	0	0	-0.233294	-0.505836	15.7004	-1.16124	-8.30742	352.814	634.356	409.872	409.872	409.872	-0.0925082	-39.1709	-1.84047	-182.542	343.577	205.323	194.224	194.224	194.224	-39.1641	-1.67006	0.690422	8.92244	4.43998	0.631403	1.58459	-0.261019	0.969591	-695.81	-133.166	1.2272	0	0	-0.764917	22.9505
0	-15.0893	0	0	-15.1065	3.49035	-2.69806	-0.297152	-0.0406942	-0.144865	-50.8269	1.86E-15	-11.3637	0	0	-0.242469	-0.476021	16.4056	-1.14047	-12.1869	352.29	637.855	410.792	410.792	410.792	-0.811857	-35.7497	-2.20279	-197.004	342.914	205.441	194.224	194.224	194.224	-35.732	-1.81776	1.42524	8.50371	4.38919	0.670615	1.64348	-0.266783	0.84198	-719.189	-147.411	1.80416	0	0	-0.52063	22.7609
0	-17.4636	0	0	-17.4728	3.24334	-1.82989	-0.321207	-0.0351143	-0.154314	-57.8938	4.19E-15	-9.77868	0	0	-0.213021	-0.463301	16.8929	-1.04115	-14.5545	351.531	640.421	411.687	411.687	411.687	-1.65741	-32.7	-2.59952	-210.504	341.943	206.462	194.224	194.224	194.224	-32.6677	-2.00132	2.29044	8.25947	4.36587	0.617432	1.65823	-0.248256	0.715258	-724.384	-146.07	2.95538	0	0	-0.272607	22.9972
0	-19.1486	0	0	-19.1518	3.0134	-1.02094	-0.333929	-0.0221384	-0.155249	-61.6769	7.92E-15	-6.24778	0	0	-0.150888	-0.477188	17.1651	-0.903024	-15.4373	350.528	641.945	412.556	412.556	412.556	-2.60751	-30.1128	-3.06804	-222.812	340.709	208.432	194.224	194.224	194.224	-30.0604	-2.26126	3.27633	8.16896	4.37447	0.513125	1.63401	-0.201038	0.590948	-713.984	-124.903	4.12428	0	0	-0.0544169	23.6695
0	-20.0871	0	0	-20.0874	2.81563	-0.324826	-0.335455	-0.000475646	-0.147452	-61.8486	7.45E-15	-0.674037	0	0	-0.0720811	-0.526189	17.2324	-0.775429	-14.907	349.298	642.359	413.397	413.397	413.397	-3.62841	-28.0386	-3.63776	-233.753	339.301	211.319	194.224	194.224	194.224	-27.9571	-2.6284	4.35665	8.20508	4.4157	0.408545	1.58002	-0.125363	0.476037	-693.273	-82.9272	4.48285	0	0	0.110365	24.7677
0	-20.2859	0	0	-20.286	2.66712	0.197991	-0.328126	0.0295664	-0.130789	-58.7662	-7.45E-15	6.64823	0	0	0.00545118	-0.615329	17.111	-0.707755	-13.0699	347.878	641.629	414.201	414.201	414.201	-4.67121	-26.4798	-4.31929	-243.233	337.86	215.027	194.224	194.224	194.224	-26.3575	-3.11502	5.48513	8.33717	4.48645	0.354274	1.50743	-0.0245329	0.376005	-669.599	-22.4816	3.13878	0	0	0.215204	26.2639
0	-19.8155	0	0	-19.8162	2.58463	0.488392	-0.315739	0.0652609	-0.105533	-53.3646	0	14.9953	0	0	0.0697932	-0.744307	16.8207	-0.741705	-10.0556	346.324	639.764	414.955	414.955	414.955	-5.67161	-25.3922	-5.09691	-251.226	336.567	219.404	194.224	194.224	194.224	-25.2155	-3.70958	6.59533	8.5348	4.58013	0.392756	1.42672	0.0908619	0.298926	-650.215	49.0297	-0.289081	0	0	0.271605	28.1148
0	-18.7969	0	0	-18.7977	2.58125	0.500298	-0.302134	0.102142	-0.0729698	-46.8624	5.59E-15	23.3883	0	0	0.117819	-0.906939	16.3826	-0.906123	-6.0035	344.71	636.805	415.632	415.632	415.632	-6.55389	-24.6942	-5.92816	-257.753	335.628	224.264	194.224	194.224	194.224	-24.4517	-4.37815	7.60505	8.77182	4.68743	0.553088	1.34327	0.206424	0.250502	-639.296	121.474	-5.42285	0	0	0.3022	30.2667
0	-17.3799	0	0	-17.38	2.6631	0.212159	-0.291367	0.134006	-0.0359479	-40.579	3.73E-15	30.7	0	0	0.152569	-1.09192	15.8165	-1.21506	-1.05234	343.117	632.822	416.199	416.199	416.199	-7.23944	-24.2834	-6.75218	-262.85	335.246	229.392	194.224	194.224	194.224	-23.9695	-5.07267	8.42572	9.03055	4.79734	0.849168	1.25789	0.305936	0.239385	-637.137	183.567	-10.9108	0	0	0.331315	32.6594
0	-15.7156	0	0	-15.7159	2.82734	-0.36604	-0.285641	0.156581	0.00113393	-35.5444	-3.73E-15	36.0965	0	0	0.178305	-1.28459	15.1397	-1.66844	4.66995	341.625	627.914	416.611	416.611	416.611	-7.65857	-24.0569	-7.50415	-266.54	335.586	234.571	194.224	194.224	194.224	-23.6756	-5.74276	8.97619	9.30504	4.89879	1.28062	1.16712	0.37619	0.274152	-639.908	227.433	-15.1418	0	0	0.377755	35.2317
0	-13.9334	0	0	-13.9365	3.06373	-1.19806	-0.286358	0.167719	0.0336469	-32.481	-7.45E-15	39.0898	0	0	0.197969	-1.46909	14.3648	-2.25502	11.0531	340.303	622.201	416.822	416.822	416.822	-7.75854	-23.9293	-8.13068	-268.82	336.755	239.605	194.224	194.224	194.224	-23.4948	-6.34796	9.19352	9.60317	4.98185	1.83583	1.06805	0.412266	0.3641	-642.925	250.354	-16.846	0	0	0.454109	37.9261
0	-12.1265	0	0	-12.1359	3.3585	-2.23478	-0.293816	0.166908	0.0577089	-31.7184	0	39.4935	0	0	0.212627	-1.63041	13.4992	-2.95671	18.0084	339.204	615.82	416.784	416.784	416.784	-7.50756	-23.8453	-8.59983	-269.652	338.79	244.346	194.224	194.224	194.224	-23.3805	-6.86465	9.03945	9.94715	5.0387	2.49638	0.960902	0.413714	0.516086	-642.281	253.051	-15.3954	0	0	0.567957	40.6928
0	-10.3459	0	0	-10.3646	3.69836	-3.42817	-0.306968	0.155236	0.071379	-33.1565	-5.59E-15	37.4168	0	0	0.222266	-1.75569	12.5452	-3.75285	25.4709	338.363	608.929	416.458	416.458	416.458	-6.89697	-23.784	-8.90311	-268.971	341.659	248.712	194.224	194.224	194.224	-23.3177	-7.28639	8.50384	10.3721	5.064	3.24127	0.850584	0.387224	0.73389	-636.473	239.612	-11.0788	0	0	0.723287	43.4923
0	-8.60367	0	0	-8.63342	4.073	-4.74003	-0.323301	0.134736	0.0756246	-36.2858	-5.59E-15	33.1823	0	0	0.226628	-1.83483	11.4998	-4.62278	33.3992	337.795	601.702	415.819	415.819	415.819	-5.94193	-23.7571	-9.05052	-266.694	345.27	252.686	194.224	194.224	194.224	-23.3203	-7.6191	7.60485	10.9227	5.05501	4.04964	0.749208	0.341579	1.01231	-627.761	214.757	-4.71088	0	0	0.922508	46.2959
0	-6.88342	0	0	-6.92337	4.4754	-6.14333	-0.339503	0.107855	0.0734062	-40.3254	-9.32E-15	27.2528	0	0	0.225704	-1.86028	10.3557	-5.54567	41.7762	337.501	594.326	414.86	414.86	414.86	-4.68014	-23.8004	-9.06215	-262.735	349.481	256.306	194.224	194.224	194.224	-23.4229	-7.87466	6.38603	11.6488	5.01113	4.90045	0.670719	0.285496	1.34105	-619.979	182.774	2.70573	0	0	1.16689	49.0852
0	-5.15395	0	0	-5.19996	4.90044	-7.61725	-0.351964	0.077361	0.0690313	-44.3818	-1.03E-14	20.2002	0	0	0.219742	-1.82669	9.10279	-6.49786	50.6078	337.467	586.999	413.601	413.601	413.601	-3.16881	-23.9624	-8.95988	-257.018	354.109	259.639	194.224	194.224	194.224	-23.6706	-8.06523	4.91121	12.5991	4.93334	5.76997	0.630638	0.22919	1.70022	-617.811	147.929	10.1363	0	0	1.46024	51.8494
0	-3.38352	0	0	-3.42708	5.34245	-9.13884	-0.358066	0.0454402	0.0659527	-47.7004	-1.03E-14	12.5937	0	0	0.20914	-1.73075	7.72933	-7.44871	59.9208	337.671	579.924	412.087	412.087	412.087	-1.47984	-24.2936	-8.76118	-249.493	358.951	262.747	194.224	194.224	194.224	-24.1084	-8.1993	3.25788	13.8148	4.82408	6.62776	0.637078	0.177826	2.06971	-622.9	112.357	17.0646	0	0	1.8011	54.5817
0	-1.5509	0	0	-1.57823	5.79332	-10.6771	-0.35626	0.0141469	0.0662666	-49.7745	2.01E-15	5.01447	0	0	0.194675	-1.57154	6.2247	-8.35798	69.7558	338.081	573.307	410.394	410.394	410.394	0.306941	-24.8382	-8.47635	-240.139	363.795	265.669	194.224	194.224	194.224	-24.774	-8.28002	1.50924	15.3228	4.6866	7.43433	0.691717	0.135103	2.42504	-634.185	77.703	23.2015	0	0	2.17816	57.2753
0	0.349279	0	0	0.357339	6.24163	-12.1907	-0.346473	-0.0147839	0.0702708	-50.4271	-6.06E-15	-1.99804	0	0	0.177863	-1.35162	4.58171	-9.17563	80.1566	338.658	567.344	408.619	408.619	408.619	2.11113	-25.63	-8.10878	-228.971	368.441	268.405	194.224	194.224	194.224	-25.6938	-8.30542	-0.253648	17.1291	4.52496	8.14117	0.786792	0.100851	2.74807	-647.486	44.6619	28.5142	0	0	2.56089	59.9195
0	2.30644	0	0	2.37332	6.67299	-13.6304	-0.329612	-0.0396991	0.0767312	-49.7376	-9.32E-16	-7.9674	0	0	0.160873	-1.07824	2.79897	-9.84473	91.1582	339.355	562.224	406.877	406.877	406.877	3.85895	-26.6921	-7.65773	-216.034	372.715	270.92	194.224	194.224	194.224	-26.8831	-8.27038	-1.95875	19.2158	4.34361	8.69378	0.909325	0.073839	3.02253	-657.528	14.1115	32.9525	0	0	2.90362	62.4957
0	4.29842	0	0	4.44918	7.07145	-14.9441	-0.307392	-0.0594186	0.0836018	-47.949	-5.59E-15	-12.5576	0	0	0.145789	-0.764155	0.88225	-10.3055	102.776	340.124	558.118	405.278	405.278	405.278	5.48907	-28.0385	-7.12196	-201.398	376.483	273.153	194.224	194.224	194.224	-28.349	-8.16962	-3.5483	21.5412	4.14713	9.0356	1.04228	0.0513747	3.2412	-658.993	-12.9682	36.4959	0	0	3.15463	64.9754
0	6.29692	0	0	6.55456	7.42136	-16.0842	-0.281765	-0.073483	0.0886498	-45.3245	-3.73E-15	-15.619	0	0	0.133578	-0.427517	-1.15539	-10.4993	114.999	340.913	555.183	403.918	403.918	403.918	6.95634	-29.6772	-6.50305	-185.15	379.655	275.038	194.224	194.224	194.224	-30.0934	-8.00072	-4.98152	24.045	3.93956	9.11187	1.16713	0.0304044	3.39865	-647.44	-35.3249	39.2017	0	0	3.27018	67.3196
0	8.27231	0	0	8.6537	7.70938	-17.0126	-0.254694	-0.0820952	0.0896118	-42.0731	-3.73E-15	-17.1782	0	0	0.123671	-0.0907828	-3.29446	-10.3739	127.781	341.679	553.552	402.856	402.856	402.856	8.23279	-31.6105	-5.80733	-167.392	382.186	276.519	194.224	194.224	194.224	-32.1146	-7.76604	-6.23494	26.6569	3.72365	8.8741	1.26395	0.00807728	3.49867	-618.481	-51.6201	41.1784	0	0	3.21897	69.4808
0	10.196	0	0	10.7088	7.92654	-17.7063	-0.227272	-0.0855858	0.0852379	-38.2711	0	-17.3469	0	0	0.114166	0.221302	-5.51017	-9.89085	141.041	342.392	553.332	402.112	402.112	402.112	9.30635	-33.8349	-5.04629	-148.237	384.068	277.566	194.224	194.224	194.224	-34.4072	-7.47325	-7.30045	29.305	3.50051	8.28729	1.31038	-0.0175374	3.54175	-567.818	-60.6231	42.4315	0	0	2.9852	71.4059
0	12.0398	0	0	12.6813	8.06975	-18.1607	-0.200108	-0.0844312	0.0754535	-33.9616	-1.86E-15	-16.2789	0	0	0.102914	0.484878	-7.77304	-9.03723	154.653	343.037	554.599	401.662	401.662	401.662	10.1791	-36.3376	-4.23552	-127.817	385.322	278.178	194.224	194.224	194.224	-36.9589	-7.13446	-8.1832	31.9236	3.26954	7.34121	1.28477	-0.0461753	3.53033	-491.764	-61.7517	42.8713	0	0	2.57003	73.0407
0	13.7738	0	0	14.531	8.14251	-18.3906	-0.174178	-0.0793939	0.0617254	-29.304	0	-14.1653	0	0	0.0888017	0.68122	-10.0489	-7.83901	168.436	343.619	557.384	401.451	401.451	401.451	10.8647	-39.0932	-3.3927	-106.285	385.991	278.377	194.224	194.224	194.224	-39.7463	-6.76435	-8.89927	34.4564	3.02895	6.06345	1.17519	-0.0743076	3.46461	-390.029	-55.5969	42.4725	0	0	2.00341	74.3341
0	15.3652	0	0	16.2179	8.15404	-18.427	-0.151942	-0.0702806	0.0464352	-24.7062	0	-11.1285	0	0	0.0725925	0.801369	-12.2987	-6.36934	182.157	344.156	561.658	401.402	401.402	401.402	11.3864	-42.0627	-2.53477	-83.8133	386.136	278.205	194.224	194.224	194.224	-42.7337	-6.37784	-9.47329	36.8578	2.77718	4.52762	0.986433	-0.0979028	3.34744	-267.302	-44.2856	41.0858	0	0	1.34629	75.2409
0	16.7824	0	0	17.7066	8.11833	-18.3143	-0.136761	-0.0563764	0.0320997	-20.7183	9.32E-16	-7.307	0	0	0.0561386	0.84947	-14.4796	-4.74621	195.54	344.673	567.323	401.434	401.434	401.434	11.7767	-45.1992	-1.67456	-60.5752	385.835	277.708	194.224	194.224	194.224	-45.8784	-5.98877	-9.93846	39.0911	2.51489	2.85108	0.74341	-0.11229	3.18443	-133.8	-30.692	38.3886	0	0	0.684276	75.7246
0	18.0014	0	0	18.9742	8.05281	-18.1071	-0.130175	-0.0390524	0.0206368	-17.6686	1.40E-15	-3.14531	0	0	0.0409635	0.843126	-16.5468	-3.11642	208.285	345.187	574.213	401.475	401.475	401.475	12.078	-48.4564	-0.817887	-36.7261	385.186	276.947	194.224	194.224	194.224	-49.1389	-5.61004	-10.3369	41.1272	2.24669	1.17883	0.481311	-0.115409	2.98439	-2.51797	-18.621	34.5509	0	0	0.105052	75.758
0	19.0087	0	0	20.0115	7.97579	-17.8628	-0.131509	-0.021756	0.0133318	-15.5484	2.33E-15	0.627723	0	0	0.0280279	0.809889	-18.4577	-1.62985	220.107	345.7	582.103	401.467	401.467	401.467	12.338	-51.7951	0.0369261	-12.3894	384.302	275.991	194.224	194.224	194.224	-52.4811	-5.25379	-10.7152	42.9434	1.98203	-0.342383	0.236696	-0.108769	2.75885	113.409	-11.5661	30.1447	0	0	-0.322764	75.3231
0	19.7987	0	0	20.8186	7.90295	-17.6312	-0.138113	-0.0079152	0.0111126	-14.0256	2.21E-15	3.28324	0	0	0.0175489	0.78093	-20.1751	-0.412868	230.765	346.199	590.728	401.371	401.371	401.371	12.5992	-55.1833	0.896271	12.3463	383.288	274.914	194.224	194.224	194.224	-55.8776	-4.93058	-11.1142	44.5241	1.73449	-1.59066	0.0350587	-0.0936617	2.51819	204.179	-10.692	25.5581	0	0	-0.570049	74.4106
0	20.3666	0	0	21.3955	7.84431	-17.4442	-0.146872	-6.78E-05	0.014034	-12.6622	-3.38E-15	4.26812	0	0	0.00921805	0.784027	-21.6698	0.450027	240.08	346.663	599.813	401.168	401.168	401.168	12.8902	-58.5919	1.76674	37.4246	382.227	273.779	194.224	194.224	194.224	-59.3027	-4.64821	-11.5608	45.8611	1.52009	-2.48734	-0.111898	-0.0740381	2.27434	265.071	-15.712	21.0676	0	0	-0.649277	73.0184
0	20.7015	0	0	21.7324	7.80265	-17.3112	-0.155523	0.000873797	0.0213087	-11.1595	-3.84E-15	3.34866	0	0	0.00267428	0.838139	-22.9226	0.922579	247.949	347.066	609.09	400.854	400.854	400.854	13.2193	-61.9882	2.65002	62.8156	381.164	272.627	194.224	194.224	194.224	-62.7254	-4.41047	-12.0611	46.954	1.35503	-3.00278	-0.205797	-0.0532839	2.03594	296.587	-24.7211	16.6059	0	0	-0.602448	71.1502
0	20.7815	0	0	21.8052	7.77353	-17.2181	-0.163592	-0.00455039	0.0311081	-9.54072	5.82E-17	0.617036	0	0	-0.00196222	0.950802	-23.9234	1.01263	254.331	347.39	618.319	400.442	400.442	400.442	13.5729	-65.3323	3.53864	88.5126	380.098	271.474	194.224	194.224	194.224	-66.1053	-4.21598	-12.5989	47.8104	1.2538	-3.15139	-0.254197	-0.0364256	1.81288	302.723	-36.0068	12.1494	0	0	-0.481219	68.8137
0	20.5751	0	0	21.5771	7.74648	-17.1315	-0.172303	-0.014586	0.0404162	-8.1653	5.36E-15	-3.55005	0	0	-0.00412071	1.11801	-24.6717	0.762308	259.247	347.62	627.289	399.955	399.955	399.955	13.917	-68.5775	4.41373	114.529	378.992	270.313	194.224	194.224	194.224	-69.3923	-4.05759	-13.1371	48.4452	1.2277	-2.9806	-0.265352	-0.0270107	1.61241	289.4	-47.6878	7.52551	0	0	-0.332329	66.0207
0	20.0487	0	0	21.0076	7.70699	-17.0049	-0.183978	-0.0271096	0.0451729	-7.61616	-4.66E-16	-8.59696	0	0	-0.003549	1.32603	-25.1758	0.237778	262.766	347.747	635.831	399.431	399.431	399.431	14.2023	-71.6769	5.24551	140.895	377.772	269.137	194.224	194.224	194.224	-72.5335	-3.922	-13.6226	48.8807	1.2838	-2.5594	-0.24616	-0.028868	1.43994	263.371	-59.0632	2.89406	0	0	-0.189922	62.7895
0	19.1787	0	0	20.0678	7.63825	-16.7842	-0.20058	-0.0396092	0.0402996	-8.45583	-9.32E-16	-13.8146	0	0	-0.00131226	1.55449	-25.4528	-0.479482	265.001	347.764	643.81	398.911	398.911	398.911	14.3689	-74.5932	5.996	167.64	376.343	267.965	194.224	194.224	194.224	-75.4827	-3.79035	-13.9915	49.1452	1.42333	-1.96836	-0.205629	-0.0429736	1.29971	233.094	-69.9033	-1.51444	0	0	-0.0741236	59.1495
0	17.9636	0	0	18.7545	7.52308	-16.4132	-0.222837	-0.0492122	0.0207409	-11.0172	6.06E-15	-18.3725	0	0	-0.000132818	1.77983	-25.5281	-1.30027	266.105	347.664	651.131	398.442	398.442	398.442	14.3528	-77.3078	6.62303	194.769	374.594	266.862	194.224	194.224	194.224	-78.2111	-3.64006	-14.1764	49.2717	1.64083	-1.29177	-0.15346	-0.0682389	1.1927	207.44	-80.5636	-5.48375	0	0	0.0095057	55.1485
0	16.434	0	0	17.1022	7.34608	-15.8401	-0.249727	-0.0529076	-0.0175879	-15.2316	6.06E-15	-21.3954	0	0	-0.00348142	1.97891	-25.4344	-2.13413	266.266	347.442	657.731	398.069	398.069	398.069	14.0934	-79.8264	7.08519	222.228	372.411	265.95	194.224	194.224	194.224	-80.7137	-3.44825	-14.1135	49.2961	1.92323	-0.611566	-0.10196	-0.100335	1.11672	195.653	-91.4022	-8.95373	0	0	0.0651276	50.859
0	14.6581	0	0	15.1892	7.09617	-15.0251	-0.279372	-0.0484229	-0.0766927	-20.6174	4.19E-15	-22.14	0	0	-0.0137882	2.13201	-25.2103	-2.89522	265.703	347.093	663.578	397.831	397.831	397.831	13.5435	-82.1783	7.34781	249.866	369.692	265.405	194.224	194.224	194.224	-83.0132	-3.19608	-13.7532	49.2554	2.25021	-0.0032368	-0.0650475	-0.133098	1.06798	206.258	-102.576	-11.9971	0	0	0.0997763	46.3827
0	12.7434	0	0	13.1374	6.76907	-13.9486	-0.307435	-0.0348713	-0.155837	-26.0669	-7.45E-15	-20.1627	0	0	-0.029726	2.22478	-24.8983	-3.50778	264.656	346.617	668.664	397.758	397.758	397.758	12.6791	-84.4134	7.38897	277.409	366.368	265.442	194.224	194.224	194.224	-85.1586	-2.87264	-13.0691	49.1858	2.59632	0.467559	-0.0548266	-0.159505	1.03808	245.813	-113.518	-14.7881	0	0	0.115961	41.8481
0	10.8292	0	0	11.1006	6.36915	-12.6181	-0.326572	-0.0130806	-0.251278	-29.8453	-8.50E-15	-15.4491	0	0	-0.0456307	2.24894	-24.5416	-3.91006	263.374	346.016	673.003	397.864	397.864	397.864	11.5083	-86.5909	7.20427	304.447	362.42	266.269	194.224	194.224	194.224	-87.2157	-2.47728	-12.0673	49.1205	2.93422	0.747305	-0.08354	-0.17421	1.01409	318.992	-122.67	-17.5916	0	0	0.107794	37.4013
0	9.06617	0	0	9.23962	5.90993	-11.0724	-0.32759	0.014067	-0.356466	-29.9255	-8.10E-15	-8.50178	0	0	-0.0550221	2.20212	-24.1817	-4.0577	262.103	345.3	676.623	398.146	398.146	398.146	10.075	-88.7601	6.80868	330.45	357.895	268.034	194.224	194.224	194.224	-89.2473	-2.01976	-10.79	49.0876	3.238	0.797229	-0.160362	-0.174208	0.979168	427.359	-127.925	-20.5366	0	0	0.0626791	33.1931
0	7.58455	0	0	7.68797	5.41316	-9.38106	-0.301808	0.0423385	-0.462877	-24.5983	-6.78E-15	-0.270048	0	0	-0.0559993	2.08715	-23.8558	-3.92675	261.066	344.486	679.562	398.584	398.584	398.585	8.4567	-90.9368	6.23609	354.803	352.913	270.742	194.224	194.224	194.224	-91.2857	-1.51797	-9.31375	49.1086	3.48598	0.596391	-0.28738	-0.15817	0.916923	568.084	-126.98	-23.6426	0	0	-0.0317713	29.3644
0	6.45831	0	0	6.51638	4.90634	-7.63763	-0.245127	0.0674281	-0.561382	-13.289	-2.10E-15	8.06377	0	0	-0.0527445	1.91089	-23.5931	-3.51642	260.45	343.594	681.858	399.144	399.144	399.144	6.75472	-93.0805	5.53705	376.872	347.651	274.189	194.224	194.224	194.224	-93.3059	-0.994405	-7.73975	49.195	3.66327	0.144698	-0.461056	-0.127427	0.815685	733.75	-118.293	-26.8918	0	0	-0.176937	26.0343
0	5.68016	0	0	5.711	4.41943	-5.94856	-0.162632	0.085714	-0.644066	2.72995	-4.43E-15	15.323	0	0	-0.0497461	1.68312	-23.4129	-2.85156	260.384	342.65	683.544	399.776	399.776	399.776	5.0792	-95.0843	4.77624	396.084	342.32	277.932	194.224	194.224	194.224	-95.2121	-0.472389	-6.18022	49.3466	3.76299	-0.534288	-0.669558	-0.0855403	0.678279	911.874	-101.978	-30.2494	0	0	-0.352988	23.2916
0	5.16281	0	0	5.17822	3.98056	-4.41676	-0.0693693	0.0934938	-0.706079	20.3309	0	20.4449	0	0	-0.0444076	1.41554	-23.3221	-1.98373	260.928	341.677	684.638	400.43	400.43	400.43	3.53131	-96.7883	4.02779	411.994	337.131	281.335	194.224	194.224	194.224	-96.8483	0.0276335	-4.7415	49.5495	3.78716	-1.3923	-0.90118	-0.0396658	0.522244	1088.37	-81.3425	-33.6315	0	0	-0.515566	21.1909
0	4.77122	0	0	4.77833	3.61092	-3.12138	0.0159602	0.0892813	-0.746558	35.5764	-2.33E-15	22.8462	0	0	-0.0296197	1.12129	-23.3144	-0.98961	262.066	340.695	685.133	401.053	401.053	401.053	2.18459	-98.0173	3.36453	424.324	332.241	283.69	194.224	194.224	194.224	-98.0368	0.491926	-3.50545	49.7757	3.74632	-2.35785	-1.14353	0.00148604	0.373346	1250.34	-61.4289	-36.9652	0	0	-0.603158	19.7506
0	4.37006	0	0	4.37302	3.32109	-2.10328	0.076633	0.0748247	-0.767405	44.8768	-1.86E-15	22.5641	0	0	-0.00419856	0.814555	-23.3715	0.0346925	263.705	339.711	684.999	401.599	401.6	401.599	1.07445	-98.627	2.84331	432.946	327.729	284.373	194.224	194.224	194.224	-98.6269	0.915392	-2.51663	49.9851	3.65781	-3.34171	-1.38637	0.0338332	0.25988	1387.99	-46.1235	-40.103	0	0	-0.552009	18.9547
0	3.86845	0	0	3.86955	3.11099	-1.36436	0.101631	0.0549294	-0.77147	45.9073	1.40E-15	20.2211	0	0	0.0212779	0.510042	-23.4652	0.982813	265.687	338.722	684.175	402.036	402.036	402.036	0.20006	-98.5438	2.49368	437.825	323.586	282.979	194.224	194.224	194.224	-98.5371	1.30037	-1.78029	50.1302	3.54407	-4.24549	-1.61651	0.0571462	0.203812	1493.24	-37.2321	-42.6596	0	0	-0.314004	18.7558
0	3.24952	0	0	3.24993	2.97413	-0.882725	0.0858418	0.0359414	-0.759465	37.9611	2.33E-16	16.8414	0	0	0.0312984	0.222126	-23.5617	1.74968	267.809	337.712	682.586	402.342	402.342	402.342	-0.462775	-97.7872	2.31512	438.975	319.745	279.397	194.224	194.224	194.224	-97.7808	1.65197	-1.2716	50.161	3.43024	-4.97234	-1.81215	0.0738499	0.217336	1555.79	-34.254	-43.9558	0	0	0.123027	19.0825
0	2.58101	0	0	2.58115	2.90375	-0.63502	0.0297711	0.0232583	-0.730493	21.9887	0	13.514	0	0	0.0203626	-0.0364907	-23.6254	2.24341	269.846	336.658	680.144	402.51	402.51	402.51	-0.944413	-96.4743	2.28372	436.443	316.126	273.844	194.224	194.224	194.224	-96.4709	1.9718	-0.951934	50.0322	3.34105	-5.43779	-1.94597	0.0871856	0.307848	1564.72	-35.0672	-43.3468	0	0	0.713811	19.8483
0	2.00721	0	0	2.00733	2.89828	-0.61575	-0.0591441	0.0200726	-0.682243	0.567351	-2.33E-16	11.0941	0	0	0.00330164	-0.256749	-23.6241	2.39576	271.577	335.532	676.776	402.546	402.546	402.546	-1.26728	-94.8067	2.36244	430.338	312.675	266.834	194.224	194.224	194.224	-94.8064	2.25273	-0.784263	49.7094	3.29857	-5.57952	-1.99129	0.0971525	0.468577	1510.36	-36.4828	-40.6611	0	0	1.34823	20.9615
0	1.7223	0	0	1.72248	2.96332	-0.844687	-0.16472	0.0266947	-0.613588	-22.3085	4.89E-15	9.93249	0	0	0.009606	-0.434923	-23.5326	2.16991	272.807	334.31	672.435	402.459	402.459	402.459	-1.4405	-93.0391	2.51137	420.876	309.393	259.097	194.224	194.224	194.224	-93.0403	2.47847	-0.74283	49.1745	3.31956	-5.36426	-1.92968	0.103572	0.685951	1389.51	-34.2739	-36.5767	0	0	1.87335	22.3341
0	1.92268	0	0	1.92323	3.10982	-1.36023	-0.264183	0.0404465	-0.525301	-42.0428	3.09E-15	9.77137	0	0	0.0607308	-0.574008	-23.3361	1.56633	273.385	332.978	667.124	402.261	402.261	402.261	-1.4652	-91.4291	2.69748	408.412	306.334	251.434	194.224	194.224	194.224	-91.4296	2.63097	-0.814803	48.43	3.41415	-4.79315	-1.75596	0.107211	0.934653	1207.19	-23.9482	-32.4946	0	0	2.14283	23.8883
0	2.74921	0	0	2.75122	3.34817	-2.19848	-0.335484	0.0558387	-0.420901	-54.7929	6.87E-15	9.87264	0	0	0.147416	-0.68426	-23.0323	0.627058	273.22	331.531	660.908	401.963	401.963	401.963	-1.34945	-90.1788	2.90356	393.431	303.584	244.548	194.224	194.224	194.224	-90.176	2.70485	-0.993267	47.5011	3.58472	-3.90595	-1.47771	0.109727	1.19196	975.972	-3.20649	-29.7389	0	0	2.07218	25.5601
0	4.2399	0	0	4.24724	3.68078	-3.36649	-0.36798	0.0671331	-0.306821	-58.9575	9.93E-15	9.49199	0	0	0.231927	-0.782748	-22.6322	-0.561094	272.287	329.982	653.919	401.567	401.567	401.567	-1.1246	-89.3873	3.13243	376.497	301.219	238.89	194.224	194.224	194.224	-89.3795	2.72098	-1.26557	46.4353	3.82586	-2.78477	-1.11713	0.113844	1.44515	714.482	27.3238	-28.7939	0	0	1.67515	27.303
0	6.32049	0	0	6.34304	4.09685	-4.8234	-0.367021	0.0723796	-0.191941	-55.6945	-1.13E-14	8.44604	0	0	0.277608	-0.891237	-22.1579	-1.86894	270.629	328.358	646.351	401.068	401.068	401.068	-0.849924	-89.0418	3.40341	358.187	299.274	234.615	194.224	194.224	194.224	-89.0282	2.72771	-1.60647	45.2983	4.12555	-1.55271	-0.710632	0.12371	1.69685	445.698	65.7938	-29.3472	0	0	1.06517	29.088
0	8.83911	0	0	8.89641	4.57252	-6.48093	-0.342968	0.0729105	-0.0869039	-47.4695	-6.90E-15	7.05149	0	0	0.271916	-1.03219	-21.6383	-3.13765	268.337	326.696	638.444	400.452	400.452	400.452	-0.597392	-89.0508	3.74228	339.046	297.744	231.643	194.224	194.224	194.224	-89.0313	2.78597	-1.98344	44.1665	4.4671	-0.362202	-0.310612	0.14339	1.95113	198.401	108.992	-30.7907	0	0	0.425375	30.9034
0	11.6128	0	0	11.7351	5.0755	-8.22136	-0.303689	0.0683413	0.000236606	-36.735	-6.09E-15	5.47871	0	0	0.224656	-1.22317	-21.1028	-4.20387	265.525	325.045	630.461	399.703	399.703	399.703	-0.427821	-89.2874	4.16822	319.547	296.607	229.752	194.224	194.224	194.224	-89.2618	2.94646	-2.36671	43.1159	4.83138	0.629382	0.0272972	0.170837	2.20279	-0.467662	150.07	-32.1299	0	0	-0.0714138	32.7478
0	14.4585	0	0	14.6827	5.57013	-9.91751	-0.258456	0.0596282	0.0651663	-25.8283	-7.05E-15	3.93016	0	0	0.158923	-1.47115	-20.5733	-4.93323	262.29	323.462	622.654	398.805	398.805	398.805	-0.376035	-89.6203	4.68076	300.069	295.827	228.654	194.224	194.224	194.224	-89.5876	3.23241	-2.73188	42.2092	5.19812	1.29282	0.26323	0.201231	2.44464	-133.021	182.862	-32.533	0	0	-0.338659	34.6167
0	17.2144	0	0	17.5755	6.02302	-11.4548	-0.215843	0.049335	0.106304	-16.4917	5.11E-15	2.63175	0	0	0.0971326	-1.769	-20.0584	-5.25069	258.679	322.016	615.237	397.754	397.754	397.754	-0.444925	-89.935	5.25599	280.889	295.362	228.056	194.224	194.224	194.224	-89.894	3.63328	-3.06071	41.4842	5.54695	1.55766	0.378424	0.229172	2.66581	-191.567	203.879	-31.6756	0	0	-0.393231	36.4874
0	19.7539	0	0	20.2749	6.40862	-12.7501	-0.180968	0.0383598	0.12449	-9.58472	3.01E-15	1.56271	0	0	0.0513673	-2.0955	-19.5508	-5.15793	254.666	320.784	608.367	396.56	396.56	396.56	-0.608369	-90.1469	5.85397	262.183	295.173	227.708	194.224	194.224	194.224	-90.0969	4.11053	-3.34285	40.9455	5.85844	1.43004	0.379651	0.245354	2.85871	-180.317	209.798	-29.1829	0	0	-0.318611	38.3109
0	21.9891	0	0	22.6744	6.71212	-13.7601	-0.156836	0.0278048	0.123117	-5.35294	3.83E-15	0.720635	0	0	0.0245082	-2.41906	-19.0287	-4.73155	250.158	319.841	602.137	395.257	395.257	395.257	-0.823531	-90.2046	6.42963	244.026	295.222	227.424	194.224	194.224	194.224	-90.1457	4.61163	-3.57456	40.5623	6.11601	0.990951	0.295096	0.240774	3.01669	-114.55	199.493	-24.9238	0	0	-0.201933	40.0151
0	23.8707	0	0	24.7052	6.93006	-14.4798	-0.143608	0.0173437	0.10726	-3.49231	-2.60E-15	-0.0171447	0	0	0.0123861	-2.70426	-18.46	-4.10295	245.012	319.245	596.584	393.895	393.895	393.895	-1.04465	-90.0866	6.94441	226.407	295.472	227.086	194.224	194.224	194.224	-90.0194	5.08539	-3.75791	40.273	6.30779	0.375984	0.163453	0.20858	3.13831	-15.9838	173.037	-18.9124	0	0	-0.0855368	41.5181
0	25.3817	0	0	26.3358	7.06842	-14.9342	-0.139345	0.00697482	0.0824145	-3.36457	9.60E-17	-0.727973	0	0	0.00861659	-2.91909	-17.8078	-3.4277	239.063	319.018	591.704	392.546	392.546	392.546	-1.23483	-89.7938	7.37302	209.256	295.884	226.642	194.224	194.224	194.224	-89.7194	5.4934	-3.89853	39.9952	6.4282	-0.256042	0.0203539	0.148147	3.22658	93.378	133.133	-11.7413	0	0	0.0357505	42.7433
0	26.5284	0	0	27.5656	7.13984	-15.168	-0.141653	-0.00321619	0.0540745	-4.2912	-2.28E-15	-1.47114	0	0	0.00791593	-3.04121	-17.0362	-2.85421	232.157	319.148	587.469	391.288	391.288	391.288	-1.37161	-89.34	7.70483	192.459	296.415	226.087	194.224	194.224	194.224	-89.2598	5.8146	-4.00343	39.6393	6.47836	-0.755125	-0.101888	0.0651251	3.28543	192.916	84.4833	-4.3686	0	0	0.184184	43.6312
0	27.3311	0	0	28.4152	7.16048	-15.2355	-0.147579	-0.0126512	0.026724	-5.62255	-3.09E-15	-2.2533	0	0	0.0070893	-3.06229	-16.1148	-2.49713	224.179	319.587	583.851	390.206	390.206	390.206	-1.4469	-88.7434	7.94107	175.893	297.02	225.446	194.224	194.224	194.224	-88.6583	6.04393	-4.07918	39.1227	6.46491	-1.00724	-0.178268	-0.0291346	3.32078	266.448	33.2023	2.10087	0	0	0.365469	44.1444
0	27.8158	0	0	28.916	7.14705	-15.1916	-0.154661	-0.0207971	0.00364044	-6.88762	2.72E-15	-3.07086	0	0	0.00501931	-2.98989	-15.023	-2.41834	215.075	320.262	580.836	389.379	389.379	389.379	-1.463	-88.0193	8.08972	159.438	297.652	224.763	194.224	194.224	194.224	-87.9303	6.18694	-4.13062	38.382	6.39867	-0.953656	-0.190146	-0.120818	3.33456	302.687	-14.4487	6.77352	0	0	0.549572	44.2691
0	28.0089	0	0	29.1018	7.11374	-15.0826	-0.16094	-0.0273229	-0.0129333	-7.7959	1.51E-15	-3.90627	0	0	0.0018834	-2.84648	-13.7538	-2.6162	204.87	321.089	578.433	388.869	388.869	388.869	-1.42836	-87.1776	8.15898	142.996	298.269	224.082	194.224	194.224	194.224	-87.0858	6.25326	-4.15899	37.3819	6.29315	-0.601501	-0.129802	-0.198561	3.32541	296.471	-54.1139	9.40338	0	0	0.675823	44.0152
0	27.9352	0	0	29.0032	7.06952	-14.9378	-0.164927	-0.0317767	-0.0217156	-8.19552	3.47E-15	-4.68362	0	0	-0.00155387	-2.66521	-12.3156	-3.02545	193.67	321.98	576.679	388.718	388.718	388.718	-1.35341	-86.2224	8.15225	126.505	298.836	223.442	194.224	194.224	194.224	-86.1288	6.25059	-4.1612	36.1191	6.16324	-0.0230441	-0.00519489	-0.252263	3.28824	250.182	-82.8494	10.1789	0	0	0.681542	43.4169
0	27.6167	0	0	28.645	7.01657	-14.7641	-0.166189	-0.0341315	-0.0226502	-8.08516	6.41E-16	-5.32089	0	0	-0.00442431	-2.48267	-10.7314	-3.5305	181.656	322.854	575.621	388.942	388.942	388.942	-1.24722	-85.1527	8.06571	109.934	299.324	222.867	194.224	194.224	194.224	-85.0587	6.18094	-4.1305	34.6193	6.0245	0.658788	0.160059	-0.277883	3.21975	173.637	-100.437	9.76173	0	0	0.538026	42.5298
0	27.071	0	0	28.0451	6.95051	-14.5471	-0.165445	-0.0342322	-0.0173494	-7.57251	-1.57E-15	-5.68873	0	0	-0.00617155	-2.33045	-9.03517	-3.9915	169.055	323.639	575.306	389.528	389.528	389.528	-1.11629	-83.9643	7.88991	93.2947	299.717	222.364	194.224	194.224	194.224	-83.8718	6.04055	-4.05854	32.9305	5.89207	1.29781	0.328546	-0.271893	3.12112	83.5837	-106.8	8.60384	0	0	0.278134	41.4252
0	26.3112	0	0	27.2152	6.86259	-14.2575	-0.163562	-0.0320724	-0.00848886	-6.74611	-4.43E-15	-5.66445	0	0	-0.00665478	-2.22805	-7.2652	-4.27774	156.107	324.284	575.764	390.437	390.437	390.437	-0.966107	-82.6509	7.61449	76.6225	300.009	221.929	194.224	194.224	194.224	-82.5621	5.82375	-3.93742	31.1125	5.77903	1.75887	0.464359	-0.234954	2.99797	-2.13378	-102.555	7.01372	0	0	-0.0204334	40.1785
0	25.3442	0	0	26.1611	6.7429	-13.862	-0.160983	-0.0275597	0.00106685	-5.61954	2.80E-15	-5.13809	0	0	-0.00605136	-2.17968	-5.45738	-4.29759	143.024	324.766	576.998	391.611	391.611	391.611	-0.803699	-81.2043	7.2339	59.9694	300.207	221.54	194.224	194.224	194.224	-81.1214	5.5284	-3.76163	29.2262	5.6945	1.94816	0.545581	-0.171109	2.86008	-69.8494	-88.456	5.14874	0	0	-0.276137	38.8549
0	24.1689	0	0	24.8832	6.58373	-13.3339	-0.156942	-0.0205803	0.00951188	-4.08515	-3.49E-16	-4.04751	0	0	-0.00447467	-2.17579	-3.6402	-4.01597	129.972	325.095	578.986	392.978	392.978	392.978	-0.638867	-79.6132	6.7521	43.3877	300.327	221.171	194.224	194.224	194.224	-79.5386	5.15996	-3.52963	27.3262	5.64198	1.83022	0.569964	-0.0910088	2.7132	-114.174	-66.5286	3.27634	0	0	-0.443695	37.4986
0	22.7741	0	0	23.3749	6.38187	-12.6607	-0.150423	-0.0115962	0.0156653	-2.05448	2.27E-15	-2.45828	0	0	-0.00171192	-2.19797	-1.8329	-3.45591	117.058	325.313	581.686	394.462	394.462	394.462	-0.482311	-77.8615	6.18407	26.9182	300.397	220.776	194.224	194.224	194.224	-77.7968	4.73189	-3.24568	25.4557	5.61883	1.42884	0.550337	-0.00762442	2.56508	-136.849	-39.869	1.7265	0	0	-0.519426	36.1294
0	21.1379	0	0	21.6209	6.13962	-11.8478	-0.140992	-0.00129171	0.0189662	0.417811	-1.89E-15	-0.535977	0	0	0.00275042	-2.22516	-0.0463163	-2.68796	104.341	325.482	585.044	395.991	395.991	395.991	-0.343177	-75.9262	5.55445	10.5821	300.455	220.298	194.224	194.224	194.224	-75.8722	4.26372	-2.92022	23.6454	5.61756	0.815656	0.505774	0.0647157	2.41876	-144.263	-12.3122	0.701772	0	0	-0.527944	34.7461
0	19.2293	0	0	19.5981	5.86447	-10.9184	-0.130241	0.00851539	0.0189855	2.97248	1.28E-15	1.37475	0	0	0.00920071	-2.23895	1.71464	-1.81322	91.8438	325.667	589.001	397.502	397.502	397.502	-0.227314	-73.7774	4.89401	-5.62332	300.546	219.662	194.224	194.224	194.224	-73.734	3.77801	-2.56878	21.9143	5.6274	0.0926004	0.456041	0.115176	2.27911	-144.753	11.9789	0.333163	0	0	-0.504158	33.3364
0	17.0146	0	0	17.2803	5.56737	-9.9081	-0.120283	0.0162069	0.0156091	5.11538	2.80E-15	2.91763	0	0	0.0171405	-2.22731	3.44792	-0.944707	79.5765	325.928	593.494	398.948	398.948	398.948	-0.138688	-71.3837	4.23537	-21.7231	300.713	218.796	194.224	194.224	194.224	-71.3502	3.29835	-2.20836	20.2726	5.63688	-0.627008	0.420926	0.136181	2.14742	-147.379	29.5815	0.538839	0	0	-0.483213	31.8856
0	14.4664	0	0	14.6449	5.26066	-8.85822	-0.113211	0.0202777	0.00862315	6.32117	6.99E-16	3.7638	0	0	0.0246055	-2.18596	5.15134	-0.189127	67.5535	326.305	598.46	400.3	400.3	400.3	-0.0810394	-68.7182	3.60874	-37.759	300.989	217.642	194.224	194.224	194.224	-68.6933	2.84733	-1.85356	18.7248	5.63526	-1.23686	0.416639	0.127273	2.02472	-159.788	38.5877	1.11597	0	0	-0.490039	30.3854
0	11.5709	0	0	11.6807	4.95591	-7.80886	-0.11122	0.0198903	-0.00182829	6.07173	-1.40E-15	3.70873	0	0	0.0273769	-2.11789	6.8201	0.369578	55.8132	326.816	603.829	401.545	401.545	401.545	-0.0596145	-65.7646	3.0383	-53.7817	301.385	216.178	194.224	194.224	194.224	-65.7467	2.44471	-1.51293	17.2732	5.61424	-1.65403	0.457066	0.0912527	1.90767	-188.29	38.3134	1.78689	0	0	-0.53884	28.8384
0	8.3369	0	0	8.39625	4.66189	-6.79118	-0.115772	0.0151059	-0.0154663	3.98023	-2.56E-15	2.72433	0	0	0.0197466	-2.03099	8.4447	0.683427	44.4324	327.459	609.518	402.685	402.685	402.685	-0.082502	-62.5234	2.53981	-69.8378	301.892	214.426	194.224	194.224	194.224	-62.5113	2.10582	-1.18642	15.9213	5.56805	-1.83211	0.551396	0.036833	1.79442	-236.643	29.6691	2.26616	0	0	-0.629116	27.2622
0	4.80156	0	0	4.8265	4.3832	-5.82242	-0.12728	0.00704444	-0.0318853	-0.157115	6.99E-16	0.971548	0	0	-0.00368086	-1.9347	10.0097	0.748471	33.5348	328.211	615.426	403.733	403.733	403.733	-0.160579	-59.0165	2.12037	-85.9557	302.475	212.462	194.224	194.224	194.224	-59.009	1.84055	-0.865121	14.6756	5.49417	-1.76923	0.69906	-0.0286153	1.68037	-304.624	13.6162	2.35503	0	0	-0.743744	25.6903
0	1.0333	0	0	1.03709	4.12	-4.90428	-0.145912	-0.0031548	-0.0506613	-6.41972	2.33E-16	-1.31935	0	0	-0.0458921	-1.83667	11.4934	0.604744	23.2885	329.036	621.427	404.71	404.71	404.71	-0.306475	-55.2884	1.77963	-102.132	303.083	210.413	194.224	194.224	194.224	-55.2851	1.65278	-0.532952	13.5466	5.39326	-1.50778	0.889969	-0.0980727	1.56148	-387.971	-9.02162	2.0334	0	0	-0.853375	24.1731
0	-2.86693	0	0	-2.87403	3.86873	-4.02529	-0.172104	-0.0137899	-0.0713027	-14.7717	-6.99E-16	-3.81347	0	0	-0.10564	-1.74048	12.8692	0.327	13.8934	329.887	627.368	405.641	405.641	405.641	-0.533338	-51.4083	1.51197	-118.318	303.653	208.451	194.224	194.224	194.224	-51.4092	1.54075	-0.169421	12.5481	5.26909	-1.12495	1.10147	-0.165335	1.43841	-477.933	-36.8321	1.39784	0	0	-0.922179	22.7763
0	-6.76599	0	0	-6.7764	3.62433	-3.16844	-0.204923	-0.0230197	-0.092607	-24.8433	4.66E-15	-6.12626	0	0	-0.174424	-1.64569	14.1079	0.00667133	5.5582	330.706	633.074	406.548	406.548	406.548	-0.852105	-47.4706	1.30764	-134.404	304.126	206.782	194.224	194.224	194.224	-47.4767	1.49635	0.246431	11.6948	5.12844	-0.714384	1.30766	-0.225049	1.31056	-564.629	-67.3233	0.672659	0	0	-0.922685	21.5758
0	-10.5031	0	0	-10.5118	3.38316	-2.32145	-0.24123	-0.0291586	-0.112615	-35.8079	4.19E-15	-7.85335	0	0	-0.236237	-1.54965	15.1814	-0.269522	-1.52547	331.429	638.355	407.452	407.452	407.452	-1.26745	-43.5936	1.15116	-150.215	304.457	205.627	194.224	194.224	194.224	-43.6064	1.50272	0.731318	10.9984	4.98034	-0.364337	1.48351	-0.271037	1.18017	-638.604	-96.5318	0.172585	0	0	-0.843065	20.65
0	-13.9019	0	0	-13.9066	3.1456	-1.48612	-0.276026	-0.0310942	-0.128629	-46.4344	-6.06E-15	-8.62805	0	0	-0.27177	-1.45049	16.0663	-0.437713	-7.20625	331.996	643.027	408.368	408.368	408.368	-1.77402	-39.9111	1.01785	-165.512	304.625	205.188	194.224	194.224	194.224	-39.9325	1.5311	1.29338	10.465	4.835	-0.139234	1.61343	-0.298897	1.04411	-693.857	-119.959	0.225239	0	0	-0.692322	20.0702
0	-16.7902	0	0	-16.7914	2.91688	-0.681222	-0.303946	-0.0293043	-0.138733	-55.3314	7.69E-15	-8.26009	0	0	-0.266193	-1.34948	16.7462	-0.466844	-11.3875	332.356	646.917	409.302	409.302	409.302	-2.35615	-36.5569	0.871563	-180.025	304.645	205.619	194.224	194.224	194.224	-36.5886	1.54079	1.93045	10.093	4.70221	-0.0696586	1.68872	-0.306064	0.904016	-726.402	-134.149	1.04879	0	0	-0.494206	19.8917
0	-19.023	0	0	-19.023	2.70616	0.0605471	-0.321167	-0.0229817	-0.141899	-61.3043	-2.97E-15	-6.506	0	0	-0.217179	-1.25209	17.2136	-0.360163	-14.0327	332.475	649.882	410.257	410.257	410.257	-2.99192	-33.6469	0.66696	-193.487	304.555	206.993	194.224	194.224	194.224	-33.6888	1.48405	2.63222	9.87185	4.59008	-0.150934	1.70882	-0.289764	0.759909	-735.593	-135.006	2.48197	0	0	-0.281659	20.1478
0	-20.5028	0	0	-20.5044	2.52571	0.695781	-0.326654	-0.0113272	-0.138174	-63.6692	-8.15E-15	-3.25473	0	0	-0.136442	-1.16727	17.47	-0.149812	-15.1642	332.338	651.815	411.229	411.229	411.229	-3.65527	-31.2617	0.357429	-205.684	304.418	209.304	194.224	194.224	194.224	-31.311	1.31449	3.38103	9.78332	4.504	-0.348869	1.67889	-0.248497	0.617417	-723.66	-119.612	4.03541	0	0	-0.0881606	20.8472
0	-21.1928	0	0	-21.1974	2.38996	1.17357	-0.321665	0.0063127	-0.127691	-62.3474	1.86E-15	1.43413	0	0	-0.0443036	-1.10537	17.5255	0.112603	-14.8553	331.953	652.646	412.208	412.208	412.208	-4.31596	-29.4364	-0.0936009	-216.477	304.318	212.475	194.224	194.224	194.224	-29.4863	0.997217	4.15175	9.80295	4.44615	-0.609564	1.61079	-0.182077	0.481208	-696.85	-86.7089	5.00234	0	0	0.06123	21.975
0	-21.1213	0	0	-21.1283	2.31422	1.44006	-0.30891	0.0299008	-0.110706	-57.8397	8.39E-15	7.29847	0	0	0.0393249	-1.07533	17.3968	0.367094	-13.2204	331.352	652.344	413.177	413.177	413.177	-4.93801	-28.156	-0.700918	-225.817	304.363	216.381	194.224	194.224	194.224	-28.1958	0.518055	4.91025	9.90273	4.41519	-0.870891	1.51817	-0.0941682	0.359109	-663.104	-37.9957	4.67954	0	0	0.156806	23.4958
0	-20.3778	0	0	-20.3845	2.31286	1.44484	-0.292083	0.0581289	-0.0873114	-51.1289	-1.86E-15	13.8622	0	0	0.102515	-1.08214	17.1051	0.555645	-10.4012	330.584	650.914	414.111	414.111	414.111	-5.47759	-27.3584	-1.45009	-233.728	304.684	220.858	194.224	194.224	194.224	-27.375	-0.111787	5.61144	10.0544	4.40644	-1.07317	1.41617	0.00866507	0.25666	-631.465	22.0139	2.62605	0	0	0.205408	25.3594
0	-19.0979	0	0	-19.1019	2.3963	1.15126	-0.274748	0.0877343	-0.0580446	-43.4342	-1.86E-15	20.4223	0	0	0.143498	-1.12516	16.6734	0.630911	-6.55238	329.716	648.389	414.979	414.979	414.979	-5.88371	-26.9447	-2.29682	-240.281	305.424	225.722	194.224	194.224	194.224	-26.9253	-0.856804	6.19931	10.2335	4.4125	-1.16795	1.31519	0.115349	0.179447	-608.463	85.6712	-1.02928	0	0	0.225353	27.5068
0	-17.442	0	0	-17.4428	2.56785	0.547451	-0.260449	0.114218	-0.0246074	-36.0463	7.45E-15	26.1622	0	0	0.167388	-1.1977	16.1234	0.561833	-1.82698	328.823	644.826	415.74	415.74	415.74	-6.10313	-26.7959	-3.1754	-245.565	306.73	230.775	194.224	194.224	194.224	-26.7316	-1.66511	6.61161	10.4225	4.42382	-1.12372	1.22025	0.213328	0.13563	-597.044	144.032	-5.45727	0	0	0.238585	29.8763
0	-15.57	0	0	-15.5703	2.82177	-0.346437	-0.252141	0.133133	0.0101303	-30.0953	0	30.3214	0	0	0.180756	-1.28783	15.4734	0.335751	3.63534	327.985	640.303	416.348	416.348	416.348	-6.08788	-26.7936	-4.01303	-249.647	308.724	235.82	194.224	194.224	194.224	-26.6823	-2.48011	6.78832	10.6149	4.42984	-0.927814	1.13118	0.290685	0.13286	-596.352	189.036	-9.30437	0	0	0.264206	32.4089
0	-13.6188	0	0	-13.6234	3.14374	-1.47958	-0.251834	0.141213	0.0417336	-26.3822	3.73E-15	32.3449	0	0	0.187854	-1.38029	14.7368	-0.0432579	9.71705	327.278	634.914	416.755	416.755	416.755	-5.80247	-26.8385	-4.74533	-252.558	311.486	240.678	194.224	194.224	194.224	-26.6865	-3.25186	6.68122	10.8169	4.42006	-0.584635	1.04277	0.338186	0.182552	-601.288	215.431	-11.17	0	0	0.315337	35.0516
0	-11.6869	0	0	-11.7009	3.51395	-2.78093	-0.25987	0.137341	0.065966	-25.2323	-7.45E-15	32.0143	0	0	0.190061	-1.45871	13.9213	-0.558886	16.3267	326.766	628.771	416.913	416.913	416.913	-5.22957	-26.865	-5.32791	-254.277	315.033	245.214	194.224	194.224	194.224	-26.6868	-3.9447	6.26266	11.048	4.38491	-0.110979	0.950298	0.353287	0.293132	-606.055	222.385	-10.1883	0	0	0.40013	37.7602
0	-9.82801	0	0	-9.85443	3.91137	-4.17462	-0.273779	0.123962	0.0800171	-26.3734	-7.45E-15	29.6071	0	0	0.18769	-1.50767	13.029	-1.18788	23.4	326.496	622.002	416.779	416.78	416.779	-4.37293	-26.8472	-5.74059	-254.742	319.317	249.355	194.224	194.224	194.224	-26.663	-4.53927	5.5307	11.34	4.31673	0.469426	0.852335	0.339702	0.470126	-605.841	213.517	-6.5838	0	0	0.523099	40.5008
0	-8.05621	0	0	-8.09507	4.31858	-5.59727	-0.290289	0.104342	0.0841029	-29.1955	7.45E-15	25.6009	0	0	0.181649	-1.5141	12.0565	-1.90464	30.8986	326.499	614.754	416.326	416.326	416.326	-3.25452	-26.7935	-5.98543	-253.864	324.238	253.089	194.224	194.224	194.224	-26.6267	-5.03154	4.5069	11.7345	4.21001	1.13062	0.753049	0.304452	0.712522	-599.743	193.586	-1.19328	0	0	0.686005	43.2506
0	-6.35801	0	0	-6.40607	4.72441	-7.00797	-0.306676	0.0809929	0.0805416	-32.9905	5.59E-15	20.4699	0	0	0.173527	-1.46802	10.9962	-2.68452	38.8069	326.783	607.194	415.54	415.54	415.54	-1.91033	-26.7367	-6.08063	-251.552	329.661	256.452	194.224	194.224	194.224	-26.6108	-5.42958	3.23135	12.2787	4.06171	1.84786	0.663321	0.256035	1.01326	-590.534	166.532	5.11183	0	0	0.888403	45.9962
0	-4.70535	0	0	-4.75636	5.12405	-8.38857	-0.320775	0.055739	0.0731781	-37.0694	4.66E-15	14.6448	0	0	0.164798	-1.36283	9.83731	-3.50454	47.1299	327.342	599.501	414.432	414.432	414.432	-0.386895	-26.7223	-6.05295	-247.723	335.429	259.512	194.224	194.224	194.224	-26.6588	-5.74865	1.75741	13.0211	3.87116	2.59834	0.597028	0.202932	1.36005	-582.905	135.347	11.6324	0	0	1.13024	48.7317
0	-3.06722	0	0	-3.11209	5.51711	-9.73651	-0.331069	0.0298351	0.0654965	-40.8676	6.06E-15	8.49199	0	0	0.156185	-1.19516	8.56717	-4.34165	55.8891	328.154	591.872	413.037	413.037	413.037	1.2615	-26.7994	-5.93048	-242.31	341.374	262.337	194.224	194.224	194.224	-26.8164	-6.00619	0.146876	14.0064	3.64003	3.35972	0.566954	0.152823	1.73595	-580.711	102.338	17.9	0	0	1.41233	51.4549
0	-1.41784	0	0	-1.44465	5.9049	-11.0554	-0.336477	0.00421121	0.0605796	-43.9709	-1.40E-15	2.33308	0	0	0.147631	-0.964823	7.17327	-5.16997	65.1187	329.186	584.51	411.418	411.418	411.418	2.97578	-27.0144	-5.73722	-235.262	347.326	264.982	194.224	194.224	194.224	-27.1261	-6.21742	-1.53452	15.269	3.37185	4.10734	0.581683	0.111931	2.11934	-586.041	69.4158	23.6497	0	0	1.73471	54.1635
0	0.258565	0	0	0.264684	6.28762	-12.345	-0.33641	-0.020228	0.0600161	-46.1291	8.39E-15	-3.5228	0	0	0.138854	-0.674865	5.64525	-5.95824	74.8584	330.398	577.619	409.662	409.662	409.662	4.6951	-27.4079	-5.48941	-226.55	353.114	267.469	194.224	194.224	194.224	-27.6238	-6.39182	-3.22123	16.8278	3.07184	4.81194	0.64371	0.0834359	2.48807	-598.257	37.9715	28.7588	0	0	2.08949	56.8516
0	1.96637	0	0	2.02308	6.6624	-13.5952	-0.330492	-0.0425755	0.0640581	-47.2064	0	-8.78034	0	0	0.129768	-0.331985	3.97718	-6.66878	85.1456	331.743	571.4	407.88	407.88	407.88	6.36056	-28.0141	-5.19448	-216.163	358.586	269.789	194.224	194.224	194.224	-28.3386	-6.53174	-4.85205	18.6812	2.74643	5.43865	0.746363	0.0669904	2.82031	-613.814	8.80784	33.2243	0	0	2.45228	59.5061
0	3.69906	0	0	3.8259	7.02252	-14.7837	-0.318713	-0.0620066	0.071589	-47.1608	9.32E-15	-13.1769	0	0	0.120685	0.0530123	2.16945	-7.25866	96.0056	333.171	566.045	406.186	406.186	406.186	7.91916	-28.8602	-4.85256	-204.108	363.608	271.897	194.224	194.224	194.224	-29.2926	-6.63334	-6.374	20.8047	2.40293	5.94812	0.876538	0.0597038	3.09949	-627.65	-17.4983	37.1127	0	0	2.78259	62.1032
0	5.44125	0	0	5.65778	7.35779	-15.8781	-0.301344	-0.0779382	0.080555	-46.0031	3.73E-15	-16.5119	0	0	0.112004	0.465119	0.229636	-7.68141	107.444	334.632	561.727	404.693	404.693	404.693	9.32732	-29.9673	-4.4596	-190.411	368.078	273.727	194.224	194.224	194.224	-30.5011	-6.68924	-7.74544	23.1521	2.04878	6.29796	1.01829	0.0553331	3.31482	-634.53	-40.758	40.624	0	0	3.0324	64.6083
0	7.17097	0	0	7.49407	7.65569	-16.8403	-0.278922	-0.0899341	0.088569	-43.7827	5.59E-15	-18.6475	0	0	0.103813	0.885484	-1.82781	-7.88817	119.44	336.074	558.604	403.483	403.483	403.483	10.5531	-31.3494	-4.01148	-175.121	371.929	275.203	194.224	194.224	194.224	-31.9733	-6.69204	-8.93759	25.6617	1.69092	6.44348	1.15228	0.0487303	3.46303	-629.151	-60.0208	43.8858	0	0	3.15668	66.9759
0	8.86121	0	0	9.30184	7.90346	-17.6328	-0.252233	-0.0974214	0.0930265	-40.5986	1.86E-15	-19.4812	0	0	0.0957183	1.29238	-3.98271	-7.83075	131.947	337.455	556.808	402.606	402.606	402.606	11.5776	-33.0118	-3.50763	-158.313	375.122	276.256	194.224	194.224	194.224	-33.7105	-6.63771	-9.93511	28.264	1.33532	6.34012	1.25611	0.0340743	3.54612	-605.567	-74.2428	46.8764	0	0	3.11711	69.1535
0	10.4804	0	0	11.0408	8.09094	-18.2277	-0.223041	-0.0998626	0.0924376	-36.6983	-1.86E-15	-18.9606	0	0	0.0871677	1.66282	-6.20999	-7.46948	144.879	338.74	556.445	402.065	402.065	402.065	12.3956	-34.9484	-2.95368	-140.087	377.656	276.832	194.224	194.224	194.224	-35.7045	-6.52814	-10.7361	30.8896	0.986198	5.95086	1.30619	0.010468	3.56888	-558.687	-81.5929	49.2757	0	0	2.89452	71.0846
0	11.9939	0	0	12.6665	8.21304	-18.6129	-0.194588	-0.0968826	0.086693	-32.5393	0	-17.101	0	0	0.0779143	1.9753	-8.47972	-6.78629	158.107	339.91	557.587	401.823	401.823	401.823	13.0161	-37.1407	-2.36086	-120.575	379.553	276.903	194.224	194.224	194.224	-37.9369	-6.37126	-11.3516	33.475	0.645964	5.2588	1.28296	-0.0203996	3.53376	-485.78	-80.92	50.6522	0	0	2.49501	72.7124
0	13.3686	0	0	14.1368	8.27098	-18.7951	-0.170709	-0.0878755	0.0767057	-28.6774	-7.45E-15	-13.9582	0	0	0.0680377	2.21391	-10.7568	-5.79862	171.448	340.96	560.257	401.808	401.808	401.808	13.4611	-39.561	-1.74285	-99.924	380.866	276.473	194.224	194.224	194.224	-40.3821	-6.17904	-11.8049	35.9663	0.315466	4.28069	1.17829	-0.0532596	3.44737	-387.658	-72.2338	50.5071	0	0	1.95226	73.9838
0	14.5787	0	0	15.42	8.27235	-18.7994	-0.154701	-0.072981	0.0643892	-25.6007	0	-9.74195	0	0	0.0576446	2.37249	-13.0006	-4.56763	184.667	341.902	564.416	401.932	401.932	401.932	13.7655	-42.1786	-1.11095	-78.2808	381.672	275.577	194.224	194.224	194.224	-43.0129	-5.96531	-12.1311	38.3193	-0.00469051	3.07506	0.999487	-0.0823997	3.31308	-269.974	-57.5706	48.6127	0	0	1.32842	74.852
0	15.6108	0	0	16.5016	8.22974	-18.6655	-0.147789	-0.0540505	0.0516965	-23.5153	2.80E-15	-4.91942	0	0	0.0467491	2.45757	-15.1664	-3.19551	197.487	342.753	569.959	402.101	402.101	402.101	13.9753	-44.9664	-0.470366	-55.7792	382.075	274.287	194.224	194.224	194.224	-45.8073	-5.7442	-12.3758	40.4989	-0.312769	1.73937	0.76942	-0.104472	3.13951	-142.413	-41.2577	45.394	0	0	0.703805	75.2788
0	16.4646	0	0	17.3833	8.15814	-18.44	-0.14929	-0.0339273	0.0404029	-22.3288	2.80E-15	-0.124396	0	0	0.0356573	2.48813	-17.2078	-1.81039	209.615	343.525	576.71	402.232	402.232	402.232	14.1424	-47.9033	0.180791	-32.5305	382.191	272.703	194.224	194.224	194.224	-48.75	-5.52957	-12.59	42.4776	-0.603995	0.394985	0.520813	-0.117576	2.93409	-17.2705	-27.7367	41.4222	0	0	0.160773	75.2355
0	17.1478	0	0	18.0778	8.07203	-18.1679	-0.157135	-0.0150697	0.0314494	-21.7239	-2.21E-15	4.01677	0	0	0.0249432	2.49174	-19.081	-0.542881	220.773	344.221	584.439	402.26	402.26	402.26	14.3172	-50.973	0.849825	-8.62337	382.139	270.942	194.224	194.224	194.224	-51.8302	-5.33466	-12.823	44.2346	-0.870112	-0.83622	0.286168	-0.118798	2.70952	94.1793	-19.3435	36.8741	0	0	-0.242177	74.7035
0	17.6701	0	0	18.5996	7.98338	-17.8869	-0.168901	0.000311011	0.0252482	-21.3241	-5.47E-15	6.92573	0	0	0.0152015	2.49811	-20.7478	0.497147	230.726	344.834	592.878	402.143	402.143	402.143	14.5412	-54.159	1.54646	15.8703	382.025	269.128	194.224	194.224	194.224	-55.0367	-5.17157	-13.1153	45.7555	-1.09957	-1.8548	0.0907428	-0.106808	2.47692	183.215	-16.4567	31.7558	0	0	-0.479623	73.673
0	18.0362	0	0	18.9573	7.90053	-17.6235	-0.182279	0.010605	0.0216762	-20.8214	-9.32E-16	8.15734	0	0	0.00673811	2.53258	-22.1788	1.23652	239.306	345.348	601.748	401.862	401.862	401.862	14.8413	-57.4408	2.27996	40.8889	381.928	267.374	194.224	194.224	194.224	-58.3531	-5.04957	-13.4929	47.0318	-1.27905	-2.59903	-0.0555821	-0.0841253	2.24706	246.178	-18.2871	26.0209	0	0	-0.563158	72.1424
0	18.2414	0	0	19.1483	7.82749	-17.3906	-0.195817	0.0143788	0.0198932	-20.1032	2.80E-15	7.39999	0	0	-0.000384316	2.61126	-23.3543	1.64347	246.41	345.747	610.778	401.422	401.422	401.422	15.2248	-60.7893	3.05605	66.3768	381.894	265.774	194.224	194.224	194.224	-61.7527	-4.97318	-13.9627	48.0608	-1.39539	-3.04847	-0.152498	-0.056698	2.02821	283.368	-23.9415	19.8817	0	0	-0.527066	70.1171
0	18.2706	0	0	19.157	7.76343	-17.1858	-0.209343	0.011079	0.0183413	-19.2948	2.77E-15	4.58595	0	0	-0.00613996	2.73911	-24.2644	1.72387	252.008	346.021	619.722	400.848	400.848	400.848	15.6753	-64.1677	3.87361	92.2844	381.923	264.398	194.224	194.224	194.224	-65.1985	-4.93972	-14.5091	48.8463	-1.43734	-3.21869	-0.204594	-0.0329848	1.8278	297.745	-32.8967	13.6738	0	0	-0.4151	67.6083
0	18.1031	0	0	18.9601	7.70255	-16.9907	-0.223662	0.00111881	0.0145091	-18.6811	-3.26E-15	-0.0642529	0	0	-0.0102565	2.91047	-24.9095	1.51329	256.128	346.164	628.367	400.185	400.185	400.185	16.1514	-67.5347	4.72127	118.57	381.966	263.295	194.224	194.224	194.224	-68.6454	-4.93778	-15.0929	49.3985	-1.39742	-3.15143	-0.217761	-0.019624	1.65161	294.011	-44.723	7.8049	0	0	-0.26978	64.6343
0	17.7201	0	0	18.5354	7.63435	-16.7717	-0.238867	-0.01376	0.00517563	-18.4674	4.66E-16	-5.99172	0	0	-0.0120327	3.11105	-25.3001	1.06869	258.856	346.17	636.54	399.488	399.488	399.488	16.5883	-70.8521	5.5749	145.199	381.925	262.509	194.224	194.224	194.224	-72.0468	-4.94701	-15.6522	49.7346	-1.27303	-2.90457	-0.199436	-0.0218674	1.50171	278.323	-59.3993	2.67597	0	0	-0.124963	61.2232
0	17.1132	0	0	17.8707	7.54466	-16.4828	-0.254083	-0.0305596	-0.0135051	-18.6837	8.85E-15	-12.3299	0	0	-0.0104721	3.32096	-25.4572	0.460956	260.329	346.04	644.11	398.824	398.824	398.824	16.9048	-74.0903	6.39607	172.131	381.662	262.089	194.224	194.224	194.224	-75.3596	-4.94059	-16.1083	49.8796	-1.06728	-2.54368	-0.159223	-0.0393612	1.37823	258.548	-76.4817	-1.50896	0	0	-0.00131636	57.4181
0	16.2891	0	0	16.9714	7.41782	-16.0728	-0.267503	-0.0449921	-0.0448427	-19.1423	3.73E-15	-17.975	0	0	-0.00502655	3.51789	-25.4118	-0.231471	260.733	345.772	650.988	398.259	398.259	398.259	17.0142	-77.23	7.13335	199.296	381.014	262.094	194.224	194.224	194.224	-78.5484	-4.88974	-16.3756	49.8661	-0.789269	-2.13575	-0.107663	-0.0681346	1.27711	242.874	-95.2278	-4.85618	0	0	0.0950232	53.2842
0	15.2732	0	0	15.8641	7.23959	-15.4936	-0.277376	-0.0526983	-0.0919134	-19.5085	-1.03E-14	-21.825	0	0	0.00340467	3.68027	-25.204	-0.928415	260.292	345.365	657.127	397.856	397.856	397.856	16.8407	-80.26	7.72752	226.562	379.816	262.596	194.224	194.224	194.224	-81.586	-4.76981	-16.3745	49.7333	-0.45351	-1.74495	-0.0587862	-0.100703	1.19513	240.984	-114.445	-7.72574	0	0	0.168025	48.9141
0	14.1104	0	0	14.5991	7.00048	-14.7113	-0.281637	-0.050507	-0.155938	-19.2596	-2.33E-15	-23.0346	0	0	0.0123052	3.79001	-24.8805	-1.55406	259.267	344.819	662.511	397.662	397.662	397.662	16.3333	-83.1732	8.12043	253.7	377.931	263.662	194.224	194.224	194.224	-84.4542	-4.56555	-16.0459	49.5249	-0.0792736	-1.42911	-0.0268699	-0.129841	1.12582	261.576	-132.964	-10.517	0	0	0.224494	44.4288
0	12.8635	0	0	13.2477	6.69813	-13.7137	-0.278374	-0.0377306	-0.235937	-17.7635	-2.33E-16	-21.2545	0	0	0.018474	3.83419	-24.4916	-2.0426	257.932	344.137	667.157	397.703	397.703	397.703	15.4765	-85.9608	8.26543	280.369	375.268	265.335	194.224	194.224	194.224	-87.142	-4.27417	-15.3624	49.2856	0.31094	-1.23701	-0.0261181	-0.150644	1.06324	311.643	-149.897	-13.4451	0	0	0.265658	39.9732
0	11.6068	0	0	11.8934	6.33859	-12.5158	-0.264902	-0.0162467	-0.32772	-14.2845	6.68E-15	-16.7076	0	0	0.019782	3.80578	-24.0873	-2.34333	256.565	343.324	671.1	397.98	397.98	397.98	14.2943	-88.6054	8.13756	306.113	371.805	267.604	194.224	194.224	194.224	-89.6398	-3.90477	-14.3344	49.0578	0.693108	-1.20575	-0.0658573	-0.159798	0.998435	393.881	-163.625	-16.6567	0	0	0.281103	35.7048
0	10.4137	0	0	10.6167	5.93579	-11.16	-0.238	0.0103955	-0.424629	-8.1733	-5.18E-15	-10.0972	0	0	0.016121	3.70317	-23.7131	-2.42373	255.423	342.389	674.391	398.465	398.465	398.465	12.8468	-91.0732	7.74017	330.388	367.588	270.37	194.224	194.224	194.224	-91.9302	-3.47493	-13.011	48.8775	1.04398	-1.35906	-0.151431	-0.156875	0.922467	506.885	-171.868	-20.217	0	0	0.252007	31.778
0	9.3379	0	0	9.47487	5.50974	-9.71134	-0.195758	0.0375806	-0.518692	0.747907	9.03E-16	-2.476	0	0	0.00943587	3.52912	-23.4068	-2.27086	254.728	341.346	677.085	399.109	399.109	399.109	11.2207	-93.3054	7.10703	352.617	362.736	273.413	194.224	194.224	194.224	-93.9747	-3.00606	-11.4735	48.7705	1.34312	-1.70594	-0.283205	-0.142216	0.826894	645.069	-172.026	-24.0446	0	0	0.161756	28.3298
0	8.39721	0	0	8.48563	5.08345	-8.24875	-0.139959	0.060883	-0.60274	11.8019	2.04E-15	5.00926	0	0	0.00319766	3.28961	-23.1951	-1.89234	254.643	340.209	679.229	399.846	399.846	399.846	9.51584	-95.2155	6.29904	372.254	357.426	276.381	194.224	194.224	194.224	-95.7069	-2.51918	-9.82411	48.7501	1.575	-2.23901	-0.458885	-0.117537	0.711925	800.519	-162.348	-27.9633	0	0	0.00979362	25.4683
0	7.56872	0	0	7.6235	4.67943	-6.85204	-0.0771989	0.0767075	-0.671708	23.3412	0	11.3391	0	0	0.00163141	2.99316	-23.0918	-1.3178	255.262	338.997	680.853	400.606	400.606	400.606	7.82988	-96.6969	5.39526	388.838	351.858	278.818	194.224	194.224	194.224	-97.0349	-2.03236	-8.16984	48.8144	1.73085	-2.93198	-0.67443	-0.0859931	0.58395	964.027	-142.924	-31.7508	0	0	-0.179726	23.2655
0	6.7993	0	0	6.83193	4.31616	-5.58884	-0.0175074	0.0832318	-0.723381	33.063	-1.86E-15	15.8414	0	0	0.00741998	2.65083	-23.0962	-0.600091	256.596	337.724	681.96	401.322	401.322	401.322	6.24353	-97.6423	4.47954	402.03	346.229	280.231	194.224	194.224	194.224	-97.8589	-1.55956	-6.60536	48.9463	1.80952	-3.73729	-0.925876	-0.0516599	0.457664	1126.91	-116.076	-35.2025	0	0	-0.358116	21.7547
0	6.02919	0	0	6.04796	4.00593	-4.50553	0.0281724	0.0813345	-0.757349	38.5838	4.66E-16	18.3501	0	0	0.018387	2.27647	-23.1937	0.185303	258.572	336.404	682.516	401.946	401.946	401.946	4.81124	-97.9694	3.62493	411.608	340.691	280.182	194.224	194.224	194.224	-98.0978	-1.11083	-5.19877	49.1142	1.81811	-4.58589	-1.20249	-0.0167347	0.351597	1279.4	-84.9295	-38.1368	0	0	-0.460767	20.9306
0	5.22019	0	0	5.23069	3.75503	-3.62689	0.0503938	0.0752049	-0.773571	38.0517	-4.66E-16	19.2723	0	0	0.0266375	1.8868	-23.3575	0.944959	261.041	335.043	682.455	402.445	402.445	402.445	3.56043	-97.6471	2.88232	417.441	335.343	278.379	194.224	194.224	194.224	-97.7162	-0.693563	-3.98619	49.2752	1.77113	-5.39154	-1.48709	0.0194545	0.283027	1410.46	-51.8911	-40.3638	0	0	-0.422548	20.7528
0	4.37916	0	0	4.38504	3.56655	-2.96565	0.0418265	0.0704323	-0.771796	30.5223	0	19.3601	0	0	0.0235037	1.50085	-23.5525	1.57634	263.791	333.639	681.676	402.808	402.808	402.808	2.49987	-96.7129	2.27695	419.469	330.243	274.747	194.224	194.224	194.224	-96.7454	-0.315337	-2.97727	49.3808	1.68892	-6.05969	-1.75328	0.061299	0.268961	1507.33	-18.0803	-41.7041	0	0	-0.199527	21.153
0	3.57372	0	0	3.57723	3.44456	-2.5372	-0.000927396	0.0715438	-0.750566	16.3194	1.40E-15	19.3783	0	0	0.00887757	1.13824	-23.7397	1.97989	266.574	332.185	680.065	403.039	403.039	403.039	1.63203	-95.2816	1.81164	417.691	325.436	269.47	194.224	194.224	194.224	-95.2938	0.0128099	-2.16686	49.3832	1.59564	-6.49993	-1.96931	0.109789	0.318086	1556.01	15.1071	-42.0394	0	0	0.205995	22.0437
0	2.93389	0	0	2.93641	3.39705	-2.37028	-0.0738228	0.0806005	-0.707765	-2.64229	-9.32E-16	19.8126	0	0	-0.00206684	0.81681	-23.8811	2.07141	269.131	330.674	677.504	403.155	403.155	403.155	0.962385	-93.5407	1.47349	412.193	320.984	262.989	194.224	194.224	194.224	-93.5435	0.274917	-1.54663	49.2423	1.51646	-6.63842	-2.1008	0.165775	0.432906	1543.75	47.1039	-41.6041	0	0	0.72806	23.3286
0	2.63291	0	0	2.63543	3.43604	-2.50727	-0.162851	0.0961404	-0.641717	-22.9026	2.21E-15	20.6115	0	0	0.0155136	0.549607	-23.944	1.79305	271.218	329.104	673.904	403.179	403.179	403.179	0.500633	-91.7269	1.24216	403.188	316.978	255.942	194.224	194.224	194.224	-91.7262	0.45342	-1.11184	48.9322	1.47564	-6.4292	-2.12265	0.223854	0.601304	1463.81	76.5901	-40.9961	0	0	1.24376	24.9111
0	2.84383	0	0	2.8477	3.57405	-2.99196	-0.24684	0.11334	-0.553642	-40.2854	-5.74E-15	21.1835	0	0	0.0759417	0.342023	-23.9049	1.12179	272.629	327.479	669.219	403.13	403.13	403.13	0.25216	-90.0794	1.09897	391.039	313.528	249.039	194.224	194.224	194.224	-90.0779	0.538417	-0.860362	48.446	1.49474	-5.86267	-2.02397	0.278554	0.804435	1319.02	102.74	-40.9935	0	0	1.61118	26.7005
0	3.68395	0	0	3.69228	3.8185	-3.84934	-0.305922	0.124508	-0.447842	-51.3433	5.24E-16	20.6061	0	0	0.16428	0.189596	-23.7515	0.0753306	273.212	325.818	663.466	403.024	403.024	403.024	0.202606	-88.7839	1.03469	376.247	310.731	242.888	194.224	194.224	194.224	-88.7824	0.539616	-0.784272	47.7977	1.59157	-4.97132	-1.81353	0.321114	1.02415	1121.23	123.382	-41.757	0	0	1.72243	28.6153
0	5.17178	0	0	5.19208	4.16554	-5.06334	-0.331576	0.123518	-0.331482	-54.7609	-4.19E-15	18.287	0	0	0.24224	0.0776079	-23.4838	-1.28522	272.877	324.148	656.741	402.863	402.863	402.863	0.303691	-87.9291	1.05142	359.393	308.627	237.871	194.224	194.224	194.224	-87.9278	0.493955	-0.85812	47.0235	1.77899	-3.83114	-1.51051	0.345149	1.25333	886.625	137.07	-42.545	0	0	1.54347	30.5864
0	7.22224	0	0	7.27017	4.59712	-6.56637	-0.329768	0.111517	-0.214291	-51.7162	-8.04E-15	14.6424	0	0	0.278059	-0.0175683	-23.1141	-2.85579	271.605	322.505	649.21	402.639	402.639	402.639	0.474114	-87.5017	1.15895	341.077	307.169	234.099	194.224	194.224	194.224	-87.5006	0.461257	-1.03594	46.1792	2.06383	-2.55919	-1.14448	0.350152	1.49438	634.852	145.848	-42.4344	0	0	1.13056	32.5597
0	9.68339	0	0	9.78568	5.08436	-8.25188	-0.309192	0.0941189	-0.107406	-44.3673	4.08E-16	10.7018	0	0	0.265012	-0.124823	-22.6642	-4.49634	269.435	320.923	641.101	402.337	402.337	402.337	0.623145	-87.4191	1.36989	321.862	306.257	231.48	194.224	194.224	194.224	-87.418	0.506937	-1.26542	45.3345	2.44568	-1.30428	-0.75525	0.34046	1.75087	390.311	152.956	-40.9131	0	0	0.617048	34.4998
0	12.38	0	0	12.5741	5.59442	-10.0004	-0.27587	0.0733266	-0.0194797	-34.7958	-6.12E-15	7.05584	0	0	0.215522	-0.27284	-22.1609	-6.04721	266.453	319.434	632.683	401.936	401.936	401.936	0.680664	-87.5678	1.69358	302.236	305.776	229.807	194.224	194.224	194.224	-87.5655	0.68072	-1.50603	44.563	2.91592	-0.228473	-0.385561	0.314361	2.01593	176.856	156.255	-37.3102	0	0	0.158731	36.3901
0	15.1413	0	0	15.4703	6.09512	-11.6979	-0.23785	0.051323	0.0451231	-25.0466	-3.38E-15	4.06116	0	0	0.151902	-0.483366	-21.629	-7.35497	262.762	318.065	624.234	401.415	401.415	401.415	0.61119	-87.8284	2.12637	282.584	305.615	228.815	194.224	194.224	194.224	-87.8229	1.00269	-1.733	43.93	3.45662	0.520612	-0.0704664	0.272848	2.28012	12.3723	153.997	-31.6127	0	0	-0.13607	38.2256
0	17.8194	0	0	18.3238	6.55858	-13.2502	-0.202534	0.0315468	0.0861971	-16.6431	4.57E-15	1.93455	0	0	0.0940114	-0.765182	-21.0849	-8.30229	258.454	316.84	616.01	400.763	400.762	400.762	0.415465	-88.0937	2.64758	263.18	305.678	228.243	194.224	194.224	194.224	-88.0833	1.46009	-1.93469	43.4781	4.04001	0.840746	0.167059	0.219092	2.52857	-92.9831	146.632	-24.7277	0	0	-0.246871	40.0005
0	20.3006	0	0	21.0087	6.96421	-14.5921	-0.174244	0.0153816	0.105851	-10.3483	-8.26E-16	0.545216	0	0	0.0516804	-1.11044	-20.5317	-8.83265	253.584	315.789	608.223	399.975	399.975	399.975	0.124159	-88.2821	3.22394	244.194	305.891	227.87	194.224	194.224	194.224	-88.2657	2.01373	-2.11005	43.216	4.62845	0.700343	0.316833	0.157848	2.74729	-136.857	134.928	-17.714	0	0	-0.229067	41.6954
0	22.5067	0	0	23.4286	7.29976	-15.6895	-0.15532	0.00394165	0.108166	-6.38595	-2.13E-15	-0.253913	0	0	0.0266689	-1.49512	-19.9586	-8.96191	248.158	314.948	601.028	399.067	399.067	399.067	-0.216126	-88.3402	3.81592	225.703	306.2	227.537	194.224	194.224	194.224	-88.3178	2.61068	-2.26292	43.113	5.17833	0.148754	0.384222	0.0926965	2.92586	-126.26	119.804	-11.4742	0	0	-0.16414	43.2716
0	24.3927	0	0	25.5187	7.56115	-16.536	-0.145591	-0.00327517	0.0978322	-4.49482	-2.16E-15	-0.696871	0	0	0.014919	-1.88369	-19.3431	-8.77278	242.138	314.356	594.514	398.066	398.066	398.066	-0.556561	-88.2415	4.38561	207.709	306.573	227.148	194.224	194.224	194.224	-88.2134	3.19743	-2.39872	43.1018	5.6465	-0.692686	0.384671	0.0264869	3.06213	-74.7698	101.357	-6.40004	0	0	-0.103307	44.6752
0	25.941	0	0	27.2447	7.7511	-17.1463	-0.142981	-0.00717064	0.0795167	-4.10724	1.99E-15	-0.981031	0	0	0.0106182	-2.23665	-18.6563	-8.39441	235.448	314.045	588.72	397.016	397.016	397.016	-0.856694	-87.9798	4.90195	190.162	306.992	226.662	194.224	194.224	194.224	-87.9469	3.72966	-2.52187	43.0904	5.99885	-1.65697	0.339809	-0.0390433	3.15983	0.524375	79.6672	-2.63772	0	0	-0.0484974	45.8474
0	27.1527	0	0	28.5967	7.87748	-17.5501	-0.145457	-0.00888501	0.057111	-4.65582	-7.94E-16	-1.26511	0	0	0.00916849	-2.51866	-17.8685	-7.97412	228.002	314.026	583.645	395.974	395.974	395.974	-1.08974	-87.5616	5.34293	172.977	307.45	226.08	194.224	194.224	194.224	-87.5243	4.17695	-2.63455	42.9776	6.21613	-2.56551	0.27263	-0.103078	3.2262	82.6467	55.3317	-0.263023	0	0	0.0290586	46.7356
0	28.0402	0	0	29.5832	7.95163	-17.7861	-0.150526	-0.00958588	0.0339965	-5.60029	-1.30E-15	-1.67256	0	0	0.00776264	-2.70505	-16.9527	-7.64796	219.715	314.29	579.272	395.008	395.008	395.008	-1.24389	-86.9978	5.69525	156.054	307.945	225.426	194.224	194.224	194.224	-86.9566	4.5234	-2.73583	42.6692	6.2945	-3.26136	0.207923	-0.163535	3.26802	155.693	29.799	0.776909	0	0	0.154428	47.3008
0	28.6205	0	0	30.2226	7.98632	-17.8963	-0.156337	-0.0103607	0.01271	-6.57847	2.68E-15	-2.28834	0	0	0.00543898	-2.78615	-15.8881	-7.51511	210.53	314.805	575.581	394.187	394.187	394.187	-1.32049	-86.2986	5.95186	139.293	308.472	224.734	194.224	194.224	194.224	-86.2539	4.76504	-2.82109	42.0901	6.24258	-3.63601	0.169133	-0.217958	3.29075	206.683	4.92333	0.687641	0	0	0.321335	47.5211
0	28.9115	0	0	30.5376	7.99343	-17.9188	-0.161718	-0.0121334	-0.0047334	-7.40565	-4.16E-15	-3.14789	0	0	0.00231182	-2.76858	-14.6626	-7.61903	200.434	315.524	572.569	393.573	393.573	393.574	-1.33091	-85.471	6.10877	122.605	309.021	224.042	194.224	194.224	194.224	-85.4235	4.90569	-2.8817	41.193	6.07595	-3.64705	0.17284	-0.262529	3.29481	226.838	-17.7917	-0.0090625	0	0	0.483972	47.3928
0	28.9315	0	0	30.5518	7.98148	-17.8809	-0.165671	-0.015309	-0.0167484	-7.97814	-3.61E-15	-4.19393	0	0	-0.001093	-2.67349	-13.2749	-7.93876	189.472	316.386	570.25	393.216	393.216	393.216	-1.29218	-84.5192	6.16207	105.921	309.573	223.383	194.224	194.224	194.224	-84.4698	4.95229	-2.90571	39.9623	5.81324	-3.32482	0.225029	-0.292285	3.2794	212.845	-37.3736	-0.656134	0	0	0.57223	46.9312
0	28.6988	0	0	30.2867	7.95368	-17.7926	-0.167712	-0.019892	-0.0222253	-8.24956	-3.03E-15	-5.28754	0	0	-0.00413204	-2.53173	-11.7354	-8.39322	177.75	317.326	568.66	393.146	393.146	393.146	-1.22229	-83.4457	6.10598	89.2013	310.102	222.784	194.224	194.224	194.224	-83.3962	4.91035	-2.87955	38.4142	5.47454	-2.76589	0.316306	-0.303091	3.24037	167.936	-53.9359	-0.515701	0	0	0.526101	46.1708
0	28.2311	0	0	29.7608	7.90704	-17.6442	-0.16806	-0.0248108	-0.0216344	-8.20347	1.40E-15	-6.16007	0	0	-0.00628171	-2.37668	-10.0655	-8.86036	165.424	318.274	567.838	393.372	393.372	393.372	-1.13624	-82.2532	5.93278	72.4365	310.576	222.262	194.224	194.224	194.224	-82.2054	4.7814	-2.79069	36.5932	5.08236	-2.11184	0.420198	-0.289581	3.17762	103.525	-66.6864	0.561535	0	0	0.341275	45.1625
0	27.5439	0	0	28.9883	7.83369	-17.4104	-0.166647	-0.0284387	-0.0163772	-7.74559	2.33E-16	-6.50531	0	0	-0.00723567	-2.23653	-8.29438	-9.20817	152.678	319.168	567.821	393.883	393.883	393.883	-1.04457	-80.9438	5.63538	55.6471	310.965	221.823	194.224	194.224	194.224	-80.9001	4.56372	-2.63037	34.5641	4.6629	-1.5159	0.505571	-0.248969	3.09072	34.4506	-74.4213	2.3215	0	0	0.0746517	43.9669
0	26.6472	0	0	27.9783	7.72401	-17.0595	-0.16323	-0.0286707	-0.00853811	-6.74806	-6.99E-16	-6.0394	0	0	-0.00702308	-2.12862	-6.45375	-9.32821	139.689	319.961	568.626	394.649	394.649	394.649	-0.952674	-79.5169	5.21168	38.8719	311.249	221.459	194.224	194.224	194.224	-79.4793	4.25527	-2.39658	32.4013	4.24565	-1.10695	0.549019	-0.179829	2.98244	-25.5581	-74.4297	4.02648	0	0	-0.184498	42.6428
0	25.54	0	0	26.7317	7.57057	-16.5663	-0.157541	-0.0243482	0.000156582	-5.11647	3.15E-15	-4.67886	0	0	-0.0058655	-2.05752	-4.57277	-9.16014	126.606	320.635	570.247	395.625	395.625	395.625	-0.86071	-77.9646	4.66876	22.1554	311.428	221.141	194.224	194.224	194.224	-77.9347	3.85705	-2.09667	30.1788	3.86082	-0.962635	0.545348	-0.0883563	2.85614	-69.1847	-65.2577	5.18723	0	0	-0.370294	41.2359
0	24.2093	0	0	25.2411	7.37082	-15.9204	-0.149448	-0.016264	0.00835492	-2.84846	-6.99E-16	-2.64908	0	0	-0.00361199	-2.01684	-2.67475	-8.70047	113.54	321.202	572.656	396.758	396.758	396.758	-0.763988	-76.27	4.02478	5.53583	311.528	220.821	194.224	194.224	194.224	-76.2483	3.37528	-1.74816	27.9613	3.53492	-1.099	0.50611	0.0134757	2.7178	-96.2608	-47.5168	5.70854	0	0	-0.466203	39.7724
0	22.6298	0	0	23.4899	7.12748	-15.1276	-0.139393	-0.00639207	0.0152877	-0.0995489	-3.52E-15	-0.372352	0	0	0.000496557	-1.99378	-0.776244	-7.99608	100.559	321.702	575.809	397.991	397.991	397.991	-0.656302	-74.4067	3.30701	-10.9609	311.591	220.431	194.224	194.224	194.224	-74.3926	2.82255	-1.37512	25.8005	3.28724	-1.47661	0.452973	0.109075	2.57188	-112.438	-24.28	5.78837	0	0	-0.499915	38.2592
0	20.7682	0	0	21.4552	6.84696	-14.2059	-0.128352	0.00327542	0.0202642	2.82558	-9.90E-16	1.71017	0	0	0.0074307	-1.97378	1.11157	-7.12778	87.7104	322.19	579.651	399.27	399.27	399.27	-0.534388	-72.3418	2.54793	-27.3242	311.669	219.889	194.224	194.224	194.224	-72.3339	2.21788	-1.00252	23.7328	3.12699	-2.0175	0.406773	0.183603	2.42436	-125.08	0.379947	5.59605	0	0	-0.512133	36.6914
0	18.5886	0	0	19.1108	6.5376	-13.1804	-0.117512	0.0111651	0.0222639	5.52327	6.99E-16	3.2436	0	0	0.0175449	-1.94436	2.98081	-6.1913	75.0285	322.725	584.119	400.549	400.549	400.549	-0.401183	-70.0401	1.78139	-43.5588	311.806	219.114	194.224	194.224	194.224	-70.0366	1.5859	-0.651318	21.7811	3.05273	-2.62565	0.382069	0.227427	2.27831	-140.505	22.5967	5.15619	0	0	-0.533919	35.0602
0	16.058	0	0	16.4317	6.20823	-12.0785	-0.108599	0.0162514	0.0202329	7.47519	-1.86E-15	4.01393	0	0	0.0292474	-1.89735	4.82433	-5.28016	62.5537	323.353	589.146	401.792	401.792	401.793	-0.267388	-67.4684	1.03936	-59.6863	312.036	218.03	194.224	194.224	194.224	-67.4674	0.955343	-0.334686	19.9577	3.05348	-3.20574	0.389459	0.237781	2.13604	-163.759	39.4793	4.44093	0	0	-0.582036	33.3615
0	13.1537	0	0	13.4011	5.86703	-10.9271	-0.103882	0.0181174	0.0132083	8.07062	4.66E-16	3.95754	0	0	0.0379885	-1.82958	6.63375	-4.4717	50.344	324.103	594.657	402.978	402.978	402.978	-0.151273	-64.6005	0.349812	-75.7439	312.369	216.59	194.224	194.224	194.224	-64.6006	0.35688	-0.0559827	18.2679	3.11161	-3.67854	0.433667	0.216739	1.99876	-197.673	49.0287	3.44563	0	0	-0.657025	31.6007
0	9.87189	0	0	10.018	5.52088	-9.74941	-0.105591	0.0169429	0.000699557	6.69718	-2.33E-16	3.13662	0	0	0.0364112	-1.74232	8.39769	-3.81727	38.4845	324.982	600.562	404.096	404.096	404.096	-0.0760767	-61.4247	-0.264439	-91.7776	312.798	214.786	194.224	194.224	194.224	-61.4245	-0.179596	0.191	16.7138	3.20599	-3.99168	0.518044	0.169765	1.86654	-244.008	49.962	2.2348	0	0	-0.751057	29.7958
0	6.23595	0	0	6.30655	5.175	-8.56388	-0.116042	0.0129729	-0.017305	2.78773	-9.32E-16	1.65312	0	0	0.0157064	-1.63967	10.1008	-3.33601	27.0924	325.974	606.757	405.144	405.144	405.144	-0.0659442	-57.9499	-0.786077	-107.831	313.298	212.669	194.224	194.224	194.224	-57.9484	-0.628151	0.420028	15.2975	3.31557	-4.12631	0.640556	0.103462	1.73983	-302.376	41.2174	0.932121	0	0	-0.847733	27.9791
0	2.30495	0	0	2.32424	4.83254	-7.38243	-0.137294	0.00603846	-0.0402232	-4.05097	3.41E-15	-0.424201	0	0	-0.0310168	-1.52671	11.7232	-3.014	16.3162	327.043	613.117	406.13	406.129	406.129	-0.142561	-54.2131	-1.20359	-123.922	313.829	210.36	194.224	194.224	194.224	-54.2095	-0.969327	0.650391	14.0237	3.42229	-4.09815	0.795596	0.0241982	1.61771	-370.855	21.8829	-0.305073	0	0	-0.927435	26.197
0	-1.81935	0	0	-1.83009	4.49435	-6.20926	-0.169936	-0.00328831	-0.0666647	-13.8037	-2.80E-15	-2.94101	0	0	-0.103853	-1.40767	13.2412	-2.80911	6.3283	328.135	619.492	407.062	407.062	407.061	-0.324282	-50.2857	-1.51167	-140.019	314.334	208.051	194.224	194.224	194.224	-50.2792	-1.19162	0.906049	12.8999	3.51293	-3.95226	0.969635	-0.0601979	1.49932	-444.901	-7.29629	-1.39521	0	0	-0.96767	24.5095
0	-5.98997	0	0	-6.01334	4.15981	-5.04335	-0.211683	-0.0138452	-0.0943758	-25.8243	-3.73E-15	-5.63717	0	0	-0.191281	-1.28529	14.6289	-2.66283	-2.68987	329.185	625.713	407.951	407.951	407.951	-0.624725	-46.2767	-1.71241	-156.013	314.747	205.995	194.224	194.224	194.224	-46.2668	-1.29349	1.21368	11.9359	3.58038	-3.75081	1.14621	-0.142437	1.3812	-518.673	-43.889	-2.214	0	0	-0.95028	22.9871
0	-10.0209	0	0	-10.0442	3.82845	-3.8842	-0.256313	-0.0243717	-0.120255	-38.7224	6.06E-15	-8.16004	0	0	-0.269683	-1.1614	15.8603	-2.51512	-10.5659	330.122	631.593	408.809	408.809	408.809	-1.05061	-42.3279	-1.81785	-171.707	315.002	204.469	194.224	194.224	194.224	-42.3145	-1.28648	1.59902	11.1413	3.62337	-3.55742	1.30742	-0.214677	1.25824	-585.372	-83.5939	-2.54111	0	0	-0.864976	21.705
0	-13.7055	0	0	-13.7215	3.50156	-2.73741	-0.294952	-0.0337902	-0.141638	-50.5848	-9.32E-16	-10.0863	0	0	-0.311442	-1.03835	16.9121	-2.31878	-17.1543	330.879	636.942	409.647	409.647	409.647	-1.60037	-38.5985	-1.85357	-186.831	315.04	203.723	194.224	194.224	194.224	-38.5825	-1.19795	2.08303	10.523	3.64557	-3.42224	1.43711	-0.271996	1.12462	-637.509	-121.775	-2.06007	0	0	-0.712737	20.7363
0	-16.8454	0	0	-16.8523	3.18326	-1.61861	-0.32032	-0.0397578	-0.157244	-59.5844	9.32E-15	-10.837	0	0	-0.29956	-0.920873	17.7662	-2.04939	-22.3492	331.399	641.575	410.476	410.476	410.476	-2.26409	-35.2409	-1.86025	-201.093	314.824	203.937	194.224	194.224	194.224	-35.2234	-1.07114	2.67819	10.0824	3.6541	-3.37142	1.52343	-0.308215	0.981029	-668.372	-151.912	-0.67533	0	0	-0.50923	20.1444
0	-19.2787	0	0	-19.2796	2.88163	-0.557165	-0.329374	-0.0403108	-0.166766	-64.4741	-4.66E-16	-9.94994	0	0	-0.236449	-0.816786	18.4112	-1.7089	-26.0919	331.643	645.324	411.306	411.305	411.306	-3.02278	-32.3761	-1.89095	-214.237	314.348	205.194	194.224	194.224	194.224	-32.358	-0.961168	3.38457	9.81362	3.65771	-3.40344	1.56171	-0.318114	0.831033	-674.858	-167.87	1.48749	0	0	-0.284664	19.9766
0	-20.9009	0	0	-20.9014	2.60897	0.402695	-0.322859	-0.0337498	-0.170074	-64.751	-8.12E-15	-7.17225	0	0	-0.14236	-0.736466	18.8439	-1.32263	-28.3721	331.591	648.055	412.144	412.144	412.144	-3.84874	-30.0786	-2.00338	-226.094	313.648	207.486	194.224	194.224	194.224	-30.0589	-0.926502	4.18818	9.70254	3.66494	-3.49215	1.5556	-0.297791	0.683712	-659.146	-164.6	3.9898	0	0	-0.0753095	20.2599
0	-21.6779	0	0	-21.683	2.38141	1.20363	-0.304022	-0.018799	-0.166854	-60.6701	-8.85E-15	-2.52697	0	0	-0.0452876	-0.690849	19.069	-0.931676	-29.2252	331.247	649.669	412.994	412.994	412.994	-4.70562	-28.3675	-2.24812	-236.598	312.799	210.741	194.224	194.224	194.224	-28.3419	-1.01789	5.06084	9.72686	3.68254	-3.59492	1.51455	-0.245763	0.545238	-627.851	-139.324	6.1137	0	0	0.0890074	20.9998
0	-21.6505	0	0	-21.6615	2.21795	1.77869	-0.27765	0.00475908	-0.156511	-53.1791	-3.73E-15	3.64746	0	0	0.0319065	-0.688902	19.0982	-0.583437	-28.7252	330.636	650.108	413.856	413.856	413.856	-5.54727	-27.2047	-2.65592	-245.787	311.921	214.837	194.224	194.224	194.224	-27.1645	-1.26807	5.95968	9.858	3.7146	-3.66249	1.45064	-0.164246	0.423527	-590.185	-92.3433	6.95561	0	0	0.194316	22.1803
0	-20.9281	0	0	-20.9423	2.13825	2.05895	-0.249509	0.0353144	-0.138085	-43.7678	9.32E-16	10.7168	0	0	0.0804359	-0.735144	18.9488	-0.323082	-26.977	329.808	649.353	414.719	414.719	414.719	-6.31757	-26.5009	-3.22814	-253.774	311.172	219.617	194.224	194.224	194.224	-26.434	-1.68506	6.82747	10.0637	3.76162	-3.64816	1.37655	-0.0589551	0.323282	-556.501	-27.7129	5.73948	0	0	0.245385	23.7671
0	-19.6705	0	0	-19.6829	2.15856	1.98753	-0.22548	0.0689281	-0.110971	-34.1849	5.59E-15	17.8167	0	0	0.105891	-0.828063	18.6416	-0.186507	-24.1053	328.828	647.424	415.564	415.564	415.564	-6.95449	-26.1306	-3.93381	-260.707	310.736	224.895	194.224	194.224	194.224	-26.0232	-2.25069	7.59624	10.312	3.82061	-3.51502	1.30424	0.058131	0.247753	-536.198	46.0456	2.23838	0	0	0.261651	25.7114
0	-18.0605	0	0	-18.0672	2.28665	1.53704	-0.210938	0.100152	-0.0760558	-26.1284	7.45E-15	24.0206	0	0	0.120665	-0.959565	18.1976	-0.195355	-20.2434	327.778	644.368	416.36	416.36	416.36	-7.39853	-25.9533	-4.71518	-266.718	310.798	230.465	194.224	194.224	194.224	-25.794	-2.92471	8.19547	10.5755	3.88534	-3.24111	1.23886	0.17151	0.200551	-534.066	117.782	-2.94857	0	0	0.266899	27.9553
0	-16.2725	0	0	-16.2739	2.51796	0.723083	-0.208985	0.124156	-0.0358743	-20.8384	-5.59E-15	28.5946	0	0	0.134481	-1.11589	17.6367	-0.355264	-15.5223	326.744	640.259	417.066	417.066	417.066	-7.60275	-25.8393	-5.5008	-271.88	311.51	236.113	194.224	194.224	194.224	-25.623	-3.65363	8.563	10.8363	3.9472	-2.82111	1.17968	0.267028	0.188378	-549.697	177.468	-8.53034	0	0	0.280733	30.4365
0	-14.4476	0	0	-14.448	2.83546	-0.394609	-0.219905	0.138227	0.00507475	-18.8973	-7.45E-15	31.1562	0	0	0.149955	-1.27951	16.9748	-0.657436	-10.061	325.813	635.192	417.633	417.633	417.633	-7.53903	-25.6911	-6.22137	-276.179	312.968	241.641	194.224	194.224	194.224	-25.4213	-4.3815	8.65428	11.0891	3.99654	-2.26451	1.11845	0.333124	0.217889	-576.622	218.349	-12.9235	0	0	0.315787	33.0929
0	-12.6793	0	0	-12.6852	3.21378	-1.72595	-0.241251	0.141922	0.0420081	-20.2034	-1.86E-15	31.6675	0	0	0.164354	-1.43166	16.2235	-1.08341	-3.96231	325.061	629.278	418.004	418.004	418.004	-7.19842	-25.456	-6.82263	-279.516	315.201	246.884	194.224	194.224	194.224	-25.1453	-5.05938	8.44641	11.3437	4.02372	-1.59072	1.04601	0.365694	0.296219	-606.242	238.667	-14.8653	0	0	0.381717	35.8666
0	-11.0113	0	0	-11.0284	3.62528	-3.17178	-0.269045	0.136314	0.0707566	-24.1427	5.59E-15	30.3325	0	0	0.174237	-1.55474	15.3887	-1.61075	2.69063	324.55	622.651	418.126	418.126	418.126	-6.58824	-25.1272	-7.27132	-281.728	318.173	251.733	194.224	194.224	194.224	-24.7958	-5.65072	7.9381	11.6254	4.0205	-0.823108	0.954691	0.366753	0.431977	-629.921	240.668	-13.8603	0	0	0.487671	38.7072
0	-9.44428	0	0	-9.47569	4.04581	-4.645	-0.299007	0.123483	0.0896498	-29.82	7.45E-15	27.5131	0	0	0.17878	-1.63416	14.4711	-2.21847	9.83425	324.323	615.459	417.95	417.95	417.95	-5.72888	-24.737	-7.55528	-282.618	321.8	256.129	194.224	194.224	194.224	-24.4097	-6.13338	7.14756	11.9735	3.9809	0.0165027	0.847274	0.342943	0.628034	-644.004	228.585	-10.1899	0	0	0.64257	41.5744
0	-7.94916	0	0	-7.99448	4.4583	-6.08385	-0.327359	0.10549	0.0991547	-36.2643	-3.73E-15	23.5903	0	0	0.179859	-1.65912	13.466	-2.88992	17.4252	324.4	607.87	417.443	417.443	417.443	-4.65069	-24.344	-7.67895	-281.987	325.96	260.068	194.224	194.224	194.224	-24.0464	-6.49868	6.10856	12.438	3.90173	0.910772	0.734971	0.30166	0.88767	-649.039	206.478	-4.62551	0	0	0.851373	44.4385
0	-6.48043	0	0	-6.53593	4.8537	-7.45564	-0.35113	0.0842601	0.101689	-42.5734	0	18.9288	0	0	0.180318	-1.62271	12.3649	-3.61199	25.4419	324.785	600.069	416.592	416.592	416.592	-3.39173	-24.02	-7.65806	-279.655	330.516	263.573	194.224	194.224	194.224	-23.7753	-6.74946	4.86628	13.0741	3.78279	1.8461	0.638003	0.251674	1.20345	-649.95	177.868	1.92466	0	0	1.11607	47.2801
0	-4.98907	0	0	-5.04799	5.22952	-8.75128	-0.367949	0.0612732	0.100264	-47.983	7.45E-15	13.8268	0	0	0.181846	-1.5213	11.1553	-4.37049	33.8873	325.462	592.254	415.411	415.411	415.411	-1.99549	-23.8383	-7.51332	-275.475	335.318	266.689	194.224	194.224	194.224	-23.6653	-6.89653	3.47273	13.9358	3.62679	2.80807	0.576773	0.202097	1.56502	-651.929	145.667	8.66617	0	0	1.43633	50.0879
0	-3.43338	0	0	-3.48615	5.58733	-9.9762	-0.37589	0.0376417	0.0974414	-51.9164	7.45E-15	8.5173	0	0	0.183997	-1.35408	9.8237	-5.14403	42.7891	326.401	584.634	413.945	413.946	413.945	-0.508436	-23.8647	-7.26571	-269.345	340.217	269.456	194.224	194.224	194.224	-23.7761	-6.95522	1.98229	15.069	3.4393	3.77546	0.56453	0.159378	1.95206	-657.613	111.769	15.0953	0	0	1.80642	52.8558
0	-1.78667	0	0	-1.82099	5.92995	-11.1402	-0.374143	0.0141374	0.0948982	-54.0723	-7.11E-15	3.19046	0	0	0.184736	-1.12303	8.35651	-5.89945	52.1952	327.563	577.421	412.272	412.272	412.272	1.02206	-24.1507	-6.93311	-261.213	345.069	271.904	194.224	194.224	194.224	-24.1534	-6.94181	0.448333	16.5043	3.22805	4.71578	0.602954	0.130016	2.3433	-665.994	78.1369	20.8922	0	0	2.20866	55.5791
0	-0.0413196	0	0	-0.0422906	6.25916	-12.2496	-0.363194	-0.00883994	0.0934024	-54.4369	5.59E-15	-1.9855	0	0	0.18178	-0.833669	6.74333	-6.59134	62.1629	328.898	570.822	410.498	410.498	410.498	2.54881	-24.7313	-6.52892	-251.084	349.744	274.04	194.224	194.224	194.224	-24.8267	-6.87069	-1.07862	18.2511	3.00298	5.58496	0.685542	0.114165	2.71279	-673.973	45.5473	26.0195	0	0	2.60941	58.2508
0	1.79194	0	0	1.84135	6.57392	-13.3012	-0.345027	-0.030837	0.0931475	-53.2692	-7.45E-15	-6.80341	0	0	0.174122	-0.495799	4.97918	-7.16487	72.7451	330.355	565.038	408.747	408.747	408.747	4.02504	-25.6253	-6.06176	-239.007	354.12	275.854	194.224	194.224	194.224	-25.81	-6.75202	-2.55113	20.2943	2.77495	6.33002	0.798845	0.109087	3.0396	-677.693	14.698	30.5513	0	0	2.96311	60.8573
0	3.68835	0	0	3.80613	6.86954	-14.2804	-0.32108	-0.0498078	0.0936786	-50.8414	-3.73E-15	-10.8647	0	0	0.162334	-0.123822	3.06641	-7.56023	83.9753	331.882	560.257	407.143	407.143	407.143	5.40517	-26.8397	-5.53632	-225.07	358.09	277.319	194.224	194.224	194.224	-27.1062	-6.59069	-3.92542	22.5941	2.55488	6.89344	0.928063	0.110464	3.3054	-673.673	-12.7427	34.2045	0	0	3.22454	63.3747
0	5.61325	0	0	5.81644	7.13868	-15.1642	-0.293506	-0.0645413	0.0942531	-47.5167	-3.73E-15	-13.8521	0	0	0.148051	0.263429	1.01549	-7.71654	95.8578	333.431	556.649	405.795	405.795	405.795	6.64987	-28.3716	-4.95557	-209.387	361.57	278.4	194.224	194.224	194.224	-28.7091	-6.38801	-5.16581	25.0906	2.35207	7.21678	1.05666	0.11104	3.5017	-659.263	-35.6859	37.0894	0	0	3.35758	65.7682
0	7.52693	0	0	7.82923	7.37265	-15.9263	-0.26436	-0.074387	0.0937357	-43.6306	-1.86E-15	-15.5447	0	0	0.132949	0.643446	-1.15584	-7.57524	108.362	334.963	554.363	404.776	404.776	404.776	7.7304	-30.2113	-4.32294	-192.085	364.508	279.059	194.224	194.224	194.224	-30.6064	-6.14416	-6.24828	27.7119	2.17361	7.24369	1.16737	0.103273	3.62422	-631.653	-52.6622	39.3368	0	0	3.33857	67.9924
0	9.38896	0	0	9.79827	7.5631	-16.5423	-0.235338	-0.078875	0.0910075	-39.4448	-5.59E-15	-15.8091	0	0	0.118038	0.991497	-3.42369	-7.08558	121.419	336.447	553.521	404.115	404.115	404.115	8.63092	-32.3434	-3.64426	-173.303	366.88	279.27	194.224	194.224	194.224	-32.7816	-5.86069	-7.16189	30.3833	2.02314	6.92511	1.23862	0.0831973	3.67474	-586.662	-61.6691	40.9743	0	0	3.15091	69.995
0	11.1612	0	0	11.6778	7.70388	-16.995	-0.208218	-0.0778813	0.0855595	-35.2016	1.86E-15	-14.6379	0	0	0.103579	1.28291	-5.75862	-6.21579	134.913	337.869	554.215	403.787	403.787	403.787	9.35	-34.748	-2.92839	-153.182	368.699	279.025	194.224	194.224	194.224	-35.2148	-5.54236	-7.90955	33.0352	1.90072	6.23036	1.24809	0.050875	3.6552	-519.969	-61.0774	41.9228	0	0	2.78861	71.7197
0	12.8096	0	0	13.4261	7.79252	-17.2788	-0.184504	-0.0715301	0.0776448	-31.1134	0	-12.1359	0	0	0.0892599	1.49667	-8.12527	-4.96866	148.67	339.226	556.493	403.727	403.727	403.727	9.90119	-37.4006	-2.18602	-131.868	370.004	278.338	194.224	194.224	194.224	-37.8833	-5.19764	-8.50797	35.6067	1.80307	5.16272	1.17449	0.0083875	3.56995	-427.839	-51.0728	42.0222	0	0	2.25852	73.1101
0	14.3055	0	0	15.0074	7.83093	-17.4015	-0.165285	-0.0604967	0.0685737	-27.3663	-1.86E-15	-8.54837	0	0	0.0746658	1.62055	-10.4819	-3.39667	162.457	340.531	560.345	403.838	403.838	403.838	10.3124	-40.2727	-1.42772	-109.503	370.864	277.243	194.224	194.224	194.224	-40.7616	-4.83848	-8.98679	38.0464	1.72449	3.7747	1.01107	-0.0396303	3.42236	-310.995	-34.3353	41.3008	0	0	1.60213	74.1127
0	15.6256	0	0	16.3939	7.82492	-17.3824	-0.152202	-0.0464086	0.0595118	-24.2143	-1.86E-15	-4.30311	0	0	0.05998	1.65595	-12.7805	-1.60723	175.977	341.8	565.688	404.015	404.015	404.015	10.6243	-43.3318	-0.661807	-86.2244	371.371	275.792	194.224	194.224	194.224	-43.8213	-4.4799	-9.38653	40.3112	1.65879	2.17358	0.77436	-0.0888774	3.22361	-176.402	-16.166	40.1183	0	0	0.901742	74.68
0	16.7532	0	0	17.5672	7.78315	-17.2489	-0.147359	-0.0300049	0.0514389	-21.9406	-5.13E-15	0.186177	0	0	0.0459344	1.62031	-14.9693	0.248479	188.9	343.041	572.359	404.156	404.156	404.156	10.8856	-46.545	0.107144	-62.1584	371.631	274.053	194.224	194.224	194.224	-47.0343	-4.13918	-9.75411	42.3642	1.60147	0.510402	0.499962	-0.132901	2.98698	-36.7718	-1.2761	38.3093	0	0	0.262073	74.7728
0	17.6813	0	0	18.5214	7.71619	-17.0344	-0.151243	-0.0129638	0.0444661	-20.6096	9.43E-16	4.36556	0	0	0.0330496	1.54493	-16.9967	2.00168	200.894	344.243	580.124	404.182	404.182	404.182	11.1489	-49.8827	0.879705	-37.4062	371.759	272.106	194.224	194.224	194.224	-50.3761	-3.83485	-10.1385	44.173	1.55149	-1.04623	0.230657	-0.165871	2.73013	93.2106	7.07298	35.6637	0	0	-0.225316	74.3617
0	18.4109	0	0	19.2607	7.63547	-16.7753	-0.162708	0.00241319	0.0386587	-20.0467	6.99E-16	7.62308	0	0	0.0216633	1.46839	-18.8163	3.49853	211.668	345.379	588.698	404.037	404.037	404.037	11.4636	-53.3205	1.66176	-12.046	371.865	270.053	194.224	194.224	194.224	-53.8272	-3.58452	-10.5844	45.7115	1.51146	-2.34321	0.00375906	-0.182402	2.4719	200.235	8.3409	32.0164	0	0	-0.509307	73.4288
0	18.9465	0	0	19.794	7.55168	-16.5054	-0.179494	0.0136903	0.0341988	-19.9148	-2.80E-15	9.40421	0	0	0.01188	1.42791	-20.3912	4.62738	221.001	346.411	597.773	403.695	403.695	403.695	11.8666	-56.8356	2.46332	13.8611	372.04	268.008	194.224	194.224	194.224	-57.3695	-3.40178	-11.1244	46.9616	1.48667	-3.27096	-0.160179	-0.181167	2.22555	275.979	3.80848	27.4869	0	0	-0.592506	71.9684
0	19.29	0	0	20.1267	7.47279	-16.2507	-0.198926	0.0187248	0.0312674	-19.8412	3.73E-15	9.30086	0	0	0.00352879	1.45137	-21.696	5.33248	228.761	347.305	607.05	403.159	403.158	403.159	12.3751	-60.4036	3.29568	40.2649	372.343	266.086	194.224	194.224	194.224	-60.9822	-3.29305	-11.7732	47.9152	1.48307	-3.77778	-0.257172	-0.164115	2.00087	318.226	-4.56429	22.556	0	0	-0.521377	69.9851
0	19.4361	0	0	20.2553	7.40209	-16.0218	-0.218451	0.0168585	0.0294209	-19.5353	0	7.20314	0	0	-0.00367261	1.55252	-22.7177	5.61306	234.901	348.038	616.258	402.456	402.456	402.456	12.9809	-63.9947	4.16721	67.1217	372.785	264.392	194.224	194.224	194.224	-64.6371	-3.25535	-12.5223	48.5753	1.50587	-3.86928	-0.297129	-0.13677	1.80381	330.666	-15.0306	17.5779	0	0	-0.364447	67.4924
0	19.3703	0	0	20.1643	7.33707	-15.8108	-0.236369	0.00893464	0.0272419	-18.8946	-3.44E-15	3.31603	0	0	-0.00959758	1.7299	-23.4552	5.5122	239.446	348.6	625.165	401.638	401.638	401.638	13.6496	-67.5722	5.07837	94.3916	373.327	263.01	194.224	194.224	194.224	-68.2966	-3.27585	-13.34	48.9572	1.55886	-3.59704	-0.29433	-0.104385	1.63586	320.409	-26.003	12.5404	0	0	-0.185623	64.5105
0	19.0713	0	0	19.8297	7.26942	-15.5908	-0.252435	-0.00369455	0.0218234	-18.0492	-1.63E-15	-1.93875	0	0	-0.0133281	1.96899	-23.9191	5.10213	242.487	348.994	633.589	400.77	400.77	400.77	14.3244	-71.0941	6.01778	122.036	373.888	262.004	194.224	194.224	194.224	-71.9145	-3.33263	-14.174	49.0878	1.64442	-3.0433	-0.264206	-0.0739994	1.49798	296.668	-37.1941	7.39983	0	0	-0.0284872	61.0666
0	18.5185	0	0	19.2269	7.1858	-15.3182	-0.266457	-0.01861	0.00869637	-17.1762	-6.06E-15	-7.87033	0	0	-0.0134503	2.24615	-24.1309	4.47038	244.164	349.227	641.392	399.929	399.929	399.929	14.9303	-74.5187	6.95964	150.01	374.352	261.421	194.224	194.224	194.224	-75.4395	-3.39618	-14.9552	49.0057	1.76343	-2.30579	-0.220605	-0.0503821	1.38886	269.955	-48.5019	1.95784	0	0	0.0888794	57.1994
0	17.7003	0	0	18.3411	7.06988	-14.939	-0.277768	-0.0319342	-0.0173455	-16.3953	7.45E-15	-13.5117	0	0	-0.00905909	2.53326	-24.1227	3.70915	244.665	349.31	648.481	399.194	399.194	399.194	15.3824	-77.809	7.86332	178.248	374.573	261.305	194.224	194.224	194.224	-78.8209	-3.43236	-15.6038	48.7587	1.91509	-1.48564	-0.176911	-0.0366683	1.3045	251.43	-59.9351	-4.04895	0	0	0.170304	52.9655
0	16.6215	0	0	17.1772	6.90592	-14.4003	-0.285593	-0.0392705	-0.0607686	-15.7483	-5.13E-15	-17.7978	0	0	-0.00111691	2.8023	-23.9355	2.90803	244.214	349.252	654.802	398.638	398.638	398.638	15.5978	-80.9358	8.67669	206.625	374.403	261.701	194.224	194.224	194.224	-82.0129	-3.40736	-16.0399	48.4012	2.09619	-0.678631	-0.142652	-0.0320442	1.24008	250.748	-71.3959	-10.6908	0	0	0.22955	48.4472
0	15.309	0	0	15.7663	6.683	-13.6636	-0.289419	-0.037045	-0.124383	-15.1767	4.19E-15	-19.8282	0	0	0.00705795	3.0286	-23.6177	2.14983	243.068	349.06	660.338	398.318	398.318	398.318	15.5108	-83.8771	9.34355	234.932	373.703	262.647	194.224	194.224	194.224	-84.978	-3.29414	-16.1966	47.9906	2.3006	0.0297885	-0.129108	-0.0357927	1.18763	276.544	-83.5095	-17.7542	0	0	0.277511	43.7581
0	13.8159	0	0	14.1704	6.39851	-12.7163	-0.288456	-0.0241906	-0.207415	-14.4078	7.11E-15	-19.1743	0	0	0.0116236	3.19308	-23.2223	1.50795	241.505	348.742	665.101	398.269	398.269	398.269	15.0873	-86.6175	9.81374	262.845	372.374	264.172	194.224	194.224	194.224	-87.6912	-3.07866	-16.0327	47.5836	2.51872	0.56709	-0.142854	-0.0434671	1.13862	333.013	-96.398	-24.9284	0	0	0.309888	39.0427
0	12.2219	0	0	12.4797	6.05895	-11.576	-0.281016	-0.00302104	-0.305706	-12.8639	-3.20E-15	-16.0573	0	0	0.011359	3.28276	-22.8028	1.04495	239.813	348.303	669.126	398.497	398.497	398.497	14.3319	-89.1468	10.0531	289.918	370.367	266.27	194.224	194.224	194.224	-90.1427	-2.7634	-15.5411	47.2318	2.73852	0.873808	-0.188094	-0.0543287	1.08222	420.413	-110.84	-31.8523	0	0	0.306107	34.4675
0	10.626	0	0	10.8016	5.67802	-10.2852	-0.263183	0.0218185	-0.411489	-9.60326	5.88E-15	-11.235	0	0	0.00914083	3.29017	-22.4101	0.811034	238.271	347.753	672.466	398.976	398.976	398.976	13.2868	-91.4564	10.0493	315.612	367.685	268.881	194.224	194.224	194.224	-92.3333	-2.36589	-14.7489	46.9785	2.94666	0.904064	-0.264375	-0.0649048	1.00734	534.554	-125.303	-38.5349	0	0	0.235826	30.206
0	9.12659	0	0	9.23878	5.27278	-8.89986	-0.229956	0.0445466	-0.515689	-3.64341	-4.48E-15	-5.76892	0	0	0.00952436	3.21243	-22.0876	0.841754	237.129	347.099	675.181	399.653	399.653	399.653	12.0205	-93.529	9.81378	339.34	364.379	271.853	194.224	194.224	194.224	-94.2618	-1.91193	-13.7106	46.854	3.13053	0.627471	-0.373145	-0.0752337	0.90337	670.071	-137.731	-45.0062	0	0	0.0756983	26.4194
0	7.7942	0	0	7.86145	4.85975	-7.47657	-0.177913	0.0603305	-0.609863	5.46393	4.29E-15	-0.653434	0	0	0.0147584	3.0504	-21.8676	1.15338	236.587	346.35	677.33	400.456	400.456	400.456	10.6116	-95.325	9.37739	360.532	360.53	274.907	194.224	194.224	194.224	-95.9054	-1.42618	-12.4954	46.8724	3.27974	0.0342841	-0.515995	-0.0845129	0.766473	821.035	-144.763	-51.2479	0	0	-0.17611	23.2401
0	6.64778	0	0	6.68534	4.45243	-6.06341	-0.10882	0.067548	-0.688476	17.0073	1.16E-16	3.5597	0	0	0.0235551	2.80854	-21.768	1.73716	236.775	345.514	678.953	401.299	401.299	401.299	9.13213	-96.7721	8.78421	378.696	356.226	277.632	194.224	194.224	194.224	-97.2056	-0.92459	-11.174	47.029	3.3877	-0.857347	-0.697711	-0.0926626	0.60004	982.934	-142.76	-57.0725	0	0	-0.489705	20.7594
0	5.64937	0	0	5.66849	4.06132	-4.6992	-0.0325769	0.0680191	-0.749041	28.7725	1.51E-15	6.85612	0	0	0.0333063	2.49533	-21.7902	2.55372	237.738	344.595	680.066	402.096	402.096	402.096	7.63807	-97.7686	8.08506	393.455	351.547	279.508	194.224	194.224	194.224	-98.0701	-0.413234	-9.80846	47.2983	3.45291	-1.99389	-0.92195	-0.0991648	0.418861	1150.6	-128.637	-62.0367	0	0	-0.80048	19.022
0	4.7248	0	0	4.73325	3.69581	-3.41921	0.0340949	0.0646811	-0.791348	37.4468	-1.86E-15	9.49266	0	0	0.0413461	2.12435	-21.919	3.5301	239.427	343.592	680.647	402.768	402.768	402.768	6.17047	-98.2067	7.33274	404.545	346.567	279.999	194.224	194.224	194.224	-98.3968	0.10654	-8.44933	47.6353	3.47895	-3.28124	-1.18385	-0.1035	0.248274	1315.63	-102.08	-65.4718	0	0	-1.01231	18.0266
0	3.80508	0	0	3.80805	3.36606	-2.26137	0.0732322	0.0610593	-0.815496	39.7306	5.13E-15	11.852	0	0	0.0424434	1.71502	-22.1245	4.5629	241.705	342.496	680.634	403.248	403.248	403.248	4.76171	-98.0131	6.57723	411.796	341.355	278.679	194.224	194.224	194.224	-98.1157	0.630032	-7.13623	47.9778	3.47436	-4.58656	-1.46591	-0.104033	0.116868	1464.73	-64.8578	-66.7982	0	0	-1.0141	17.7304
0	2.87083	0	0	2.87154	3.08456	-1.27137	0.0718311	0.061421	-0.819979	33.5817	4.66E-16	14.38	0	0	0.0297306	1.29251	-22.3663	5.52886	244.363	341.287	679.93	403.486	403.486	403.486	3.44474	-97.1889	5.8608	415.098	335.992	275.359	194.224	194.224	194.224	-97.2288	1.14182	-5.90197	48.2529	3.45101	-5.74862	-1.73427	-0.0970716	0.0497742	1578.86	-19.5917	-65.6927	0	0	-0.713055	18.0573
0	1.98167	0	0	1.98175	2.86729	-0.506661	0.0258505	0.0693549	-0.801349	19.0369	0	17.4015	0	0	0.0046977	0.885981	-22.5985	6.30185	247.146	339.938	678.414	403.45	403.45	403.45	2.26324	-95.8334	5.21477	414.402	330.594	270.171	194.224	194.224	194.224	-95.8345	1.61167	-4.78056	48.3838	3.42149	-6.59635	-1.94383	-0.0799027	0.0630083	1635.92	30.5733	-62.2821	0	0	-0.0840542	18.9099
0	1.27904	0	0	1.27904	2.7336	-0.0360511	-0.0571418	0.0856353	-0.755533	-1.49757	-2.33E-16	20.868	0	0	-0.0127593	0.525341	-22.7762	6.77239	249.787	338.424	675.963	403.121	403.121	403.121	1.27518	-94.1426	4.65844	409.754	325.327	263.573	194.224	194.224	194.224	-94.1248	1.99678	-3.81382	48.2988	3.39448	-6.97187	-2.05075	-0.0534793	0.15912	1617.17	81.5197	-57.282	0	0	0.787442	20.1812
0	0.957291	0	0	0.957298	2.70361	0.0695524	-0.15835	0.107156	-0.68107	-23.7219	1.75E-15	24.2019	0	0	0.00856798	0.236998	-22.8602	6.86543	252.037	336.73	672.477	402.501	402.501	402.501	0.543763	-92.3751	4.20041	401.352	320.406	256.271	194.224	194.224	194.224	-92.3521	2.25285	-3.05002	47.941	3.36952	-6.75381	-2.02489	-0.0219666	0.330321	1514.64	128.659	-51.9766	0	0	1.70658	21.7653
0	1.20811	0	0	1.20813	2.79274	-0.244243	-0.252928	0.127444	-0.580134	-42.7192	-1.03E-14	26.3919	0	0	0.0845852	0.0392535	-22.8208	6.55373	253.686	334.864	667.908	401.604	401.604	401.605	0.115487	-90.7939	3.84373	389.581	316.058	249.052	194.224	194.224	194.224	-90.772	2.35225	-2.53187	47.2754	3.33267	-5.87793	-1.85886	0.0104838	0.560974	1333.92	168.078	-47.6875	0	0	2.43151	23.5643
0	2.1561	0	0	2.15643	3.00483	-0.990794	-0.319039	0.138839	-0.458804	-54.6052	1.05E-14	26.4037	0	0	0.193447	-0.0612692	-22.641	5.86554	254.587	332.855	662.278	400.465	400.465	400.465	-0.00529096	-89.5993	3.59368	374.992	312.459	242.591	194.224	194.224	194.224	-89.5795	2.30194	-2.2784	46.2968	3.25446	-4.35312	-1.56559	0.0433017	0.836724	1091.67	197.178	-44.9234	0	0	2.76335	25.4907
0	3.81297	0	0	3.81559	3.3266	-2.12266	-0.347939	0.136103	-0.326407	-57.9875	3.03E-15	23.7678	0	0	0.285819	-0.0717741	-22.3173	4.8865	254.667	330.759	655.694	399.133	399.133	399.133	0.129113	-88.8818	3.46127	358.234	309.686	237.305	194.224	194.224	194.224	-88.8632	2.14978	-2.27075	45.0328	3.09222	-2.27183	-1.17777	0.0822966	1.15167	811.788	215.651	-42.9765	0	0	2.61924	27.4701
0	6.07585	0	0	6.08744	3.72748	-3.53027	-0.345959	0.12172	-0.195329	-54.1798	7.28E-15	19.1888	0	0	0.322936	-0.0126333	-21.8604	3.75274	253.92	328.645	648.344	397.673	397.673	397.673	0.419572	-88.6194	3.45902	339.978	307.699	233.321	194.224	194.224	194.224	-88.6014	1.97163	-2.45354	43.5441	2.79756	0.190041	-0.746058	0.139255	1.50274	523.645	227.558	-40.7946	0	0	2.07068	29.4439
0	8.76926	0	0	8.80396	4.16691	-5.06813	-0.322476	0.101713	-0.0791928	-45.5946	4.72E-15	13.9456	0	0	0.298498	0.0865887	-21.2928	2.6326	252.404	326.594	640.481	396.161	396.161	396.161	0.755279	-88.7146	3.59307	320.851	306.381	230.545	194.224	194.224	194.224	-88.6972	1.84383	-2.75603	41.9166	2.32729	2.79025	-0.33694	0.224089	1.87845	261.406	236.991	-37.7439	0	0	1.32966	31.3723
0	11.693	0	0	11.7719	4.60459	-6.59234	-0.285119	0.0783465	0.012042	-34.6747	-4.83E-15	8.85463	0	0	0.231319	0.194167	-20.6446	1.69612	250.206	324.68	632.392	394.676	394.676	394.676	1.04925	-89.0375	3.8557	301.383	305.595	228.756	194.224	194.224	194.224	-89.02	1.81778	-3.11441	40.2477	1.65593	5.25732	-0.0173021	0.334298	2.25394	55.1445	242.629	-33.4145	0	0	0.647	33.2347
0	14.6534	0	0	14.8001	5.00715	-7.98571	-0.24381	0.0554437	0.0745732	-23.8143	-6.24E-15	4.60797	0	0	0.151921	0.284251	-19.9469	1.07819	247.412	322.976	624.361	393.288	393.288	393.288	1.25124	-89.4524	4.21984	281.979	305.206	227.673	194.224	194.224	194.224	-89.4333	1.91004	-3.47826	38.6288	0.783138	7.34059	0.169999	0.460709	2.60165	-78.5675	243.655	-28.2553	0	0	0.199762	35.0208
0	17.4852	0	0	17.7191	5.3522	-9.17227	-0.206701	0.0366566	0.109718	-14.7055	1.10E-15	1.58625	0	0	0.0845609	0.342725	-19.2259	0.848056	244.071	321.544	616.636	392.052	392.052	392.052	1.34714	-89.8401	4.64408	262.914	305.099	227.023	194.224	194.224	194.224	-89.8172	2.1064	-3.8124	37.1306	-0.266013	8.85631	0.215851	0.589523	2.89511	-137.657	240.052	-23.1989	0	0	0.037526	36.7201
0	20.0642	0	0	20.3952	5.62947	-10.1198	-0.177993	0.0233036	0.121338	-8.12904	-2.80E-15	-0.237201	0	0	0.0394965	0.368546	-18.4978	0.99619	240.176	320.438	609.408	391.006	391.006	391.007	1.35037	-90.1112	5.08395	244.338	305.189	226.579	194.224	194.224	194.224	-90.0822	2.37412	-4.09708	35.7936	-1.44586	9.71451	0.140187	0.70254	3.11611	-130.937	231.015	-18.9183	0	0	0.0980872	38.3118
0	22.3088	0	0	22.736	5.83909	-10.8324	-0.159554	0.0154117	0.114822	-4.24312	2.29E-15	-1.06476	0	0	0.0161594	0.370786	-17.7674	1.44077	235.668	319.698	602.803	390.168	390.168	390.168	1.28877	-90.2093	5.50161	226.298	305.421	226.176	194.224	194.224	194.224	-90.1729	2.67513	-4.32515	34.6277	-2.69735	9.92159	-0.0134831	0.783504	3.26027	-75.7462	215.862	-15.6358	0	0	0.262819	39.7642
0	24.1774	0	0	24.6905	5.98875	-11.339	-0.150519	0.0109152	0.0956255	-2.66986	6.44E-16	-1.30317	0	0	0.00762312	0.363148	-17.028	2.0503	230.449	319.338	596.888	389.536	389.536	389.536	1.19374	-90.109	5.87109	208.76	305.766	225.72	194.224	194.224	194.224	-90.0646	2.97559	-4.49866	33.6158	-3.95396	9.56139	-0.197261	0.820941	3.33824	8.55719	193.412	-13.0595	0	0	0.425697	41.0394
0	25.6603	0	0	26.244	6.09051	-11.6824	-0.148739	0.00788357	0.0690987	-2.77368	1.95E-16	-1.31648	0	0	0.00631212	0.358092	-16.2642	2.67299	224.402	319.344	591.686	389.102	389.102	389.102	1.09167	-89.8085	6.1783	191.633	306.21	225.171	194.224	194.224	194.224	-89.7566	3.25094	-4.62413	32.7231	-5.14517	8.76522	-0.369201	0.812238	3.36773	103.676	163.938	-10.884	0	0	0.531809	42.1012
0	26.7698	0	0	27.4077	6.15851	-11.9114	-0.1521	0.00436143	0.0399207	-3.91362	-2.92E-15	-1.4255	0	0	0.00679964	0.362586	-15.4545	3.16436	217.421	319.668	587.19	388.855	388.855	388.855	0.999965	-89.3211	6.41856	174.795	306.738	224.531	194.224	194.224	194.224	-89.2624	3.48706	-4.70894	31.9062	-6.19882	7.68185	-0.498916	0.758981	3.36943	194.305	128.213	-8.78415	0	0	0.576599	42.9198
0	27.5317	0	0	28.2095	6.20707	-12.0747	-0.157983	-0.000380672	0.0122349	-5.46885	3.57E-15	-1.78154	0	0	0.00617664	0.376134	-14.5755	3.40839	209.423	320.241	583.382	388.794	388.794	388.794	0.926118	-88.6666	6.5933	158.116	307.331	223.83	194.224	194.224	194.224	-88.6022	3.67919	-4.75866	31.1229	-7.04415	6.45426	-0.567883	0.667117	3.35544	267.952	88.6771	-6.69772	0	0	0.584804	43.4736
0	27.976	0	0	28.6835	6.24913	-12.2159	-0.164391	-0.00647388	-0.0110077	-7.00071	3.13E-15	-2.42892	0	0	0.00363117	0.391144	-13.6051	3.33141	200.368	320.983	580.245	388.924	388.924	388.924	0.869868	-87.8648	6.70661	141.475	307.964	223.113	194.224	194.224	194.224	-87.7958	3.82877	-4.77607	30.341	-7.6168	5.20503	-0.566699	0.543714	3.33273	315.183	48.3763	-4.64599	0	0	0.582035	43.7496
0	28.1324	0	0	28.8629	6.29469	-12.3687	-0.169854	-0.0133837	-0.0275632	-8.24732	-1.51E-15	-3.30302	0	0	-0.00051069	0.394811	-12.5274	2.91012	190.264	321.814	577.771	389.256	389.256	389.256	0.826257	-86.9314	6.76196	124.778	308.599	222.426	194.224	194.224	194.224	-86.8589	3.9397	-4.76075	29.5443	-7.86604	4.02793	-0.490541	0.398292	3.29952	328.662	10.8881	-2.67512	0	0	0.574825	43.7439
0	28.0274	0	0	28.7767	6.34902	-12.5507	-0.173129	-0.020797	-0.0359158	-9.05734	2.10E-15	-4.31722	0	0	-0.00544126	0.371752	-11.3357	2.17512	179.179	322.665	575.965	389.803	389.803	389.804	0.788905	-85.8771	6.75931	107.963	309.199	221.809	194.224	194.224	194.224	-85.8023	4.01436	-4.70917	28.7338	-7.76228	2.98219	-0.341167	0.239235	3.24938	304.557	-21.6695	-0.535347	0	0	0.551098	43.4635
0	27.684	0	0	28.4476	6.41096	-12.7579	-0.173927	-0.0279136	-0.0356939	-9.41161	4.43E-15	-5.29805	0	0	-0.0101498	0.307278	-10.0339	1.20819	167.241	323.479	574.845	390.571	390.571	390.571	0.753035	-84.7083	6.69338	91.0075	309.724	221.289	194.224	194.224	194.224	-84.6325	4.05042	-4.61566	27.9229	-7.30342	2.08946	-0.129663	0.0778662	3.17332	244.605	-47.257	1.8835	0	0	0.495212	42.9283
0	27.1223	0	0	27.8924	6.47226	-12.9626	-0.172358	-0.0336028	-0.0281233	-9.31751	1.98E-15	-6.01281	0	0	-0.0136607	0.191281	-8.63596	0.131066	154.629	324.214	574.434	391.549	391.549	391.549	0.717223	-83.4292	6.55416	73.9322	310.14	220.882	194.224	194.224	194.224	-83.3542	4.0399	-4.4741	27.1287	-6.51805	1.33575	0.11865	-0.0726045	3.06692	158.191	-64.3053	4.48346	0	0	0.402994	42.1715
0	26.3589	0	0	27.1222	6.5188	-13.1177	-0.168532	-0.0363935	-0.0156997	-8.74763	-3.03E-15	-6.19639	0	0	-0.0152283	0.0218059	-7.16147	-0.915411	141.554	324.84	574.747	392.708	392.708	392.708	0.683489	-82.042	6.32981	56.7897	310.421	220.584	194.224	194.224	194.224	-81.9698	3.97087	-4.28006	26.3615	-5.46417	0.680851	0.368982	-0.197503	2.93007	60.506	-71.1956	6.80137	0	0	0.280364	41.2365
0	25.4051	0	0	26.1421	6.5337	-13.1674	-0.162487	-0.0347722	-0.00146298	-7.64698	-4.08E-15	-5.61734	0	0	-0.0146319	-0.192697	-5.63086	-1.79788	128.23	325.343	575.788	393.997	393.997	393.997	0.656222	-80.5462	6.01128	39.6521	310.559	220.373	194.224	194.224	194.224	-80.4791	3.83147	-4.03308	25.6169	-4.22315	0.0744327	0.586248	-0.282043	2.77111	-31.7115	-66.5435	8.24278	0	0	0.13364	40.1698
0	24.2632	0	0	24.9509	6.50152	-13.0602	-0.154538	-0.027918	0.0116492	-6.00624	-6.99E-16	-4.18582	0	0	-0.0123779	-0.433922	-4.06058	-2.41583	114.846	325.724	577.539	395.354	395.354	395.354	0.640902	-78.9357	5.59729	22.593	310.571	220.209	194.224	194.224	194.224	-78.8756	3.61435	-3.73874	24.8735	-2.88918	-0.526191	0.743946	-0.318722	2.60243	-104.779	-50.3613	8.31938	0	0	-0.0313059	39.011
0	22.9254	0	0	23.5406	6.41216	-12.7619	-0.144918	-0.0162584	0.0217052	-3.86709	1.11E-15	-2.02587	0	0	-0.00925563	-0.676609	-2.46082	-2.71812	101.548	326.007	579.967	396.711	396.711	396.711	0.642799	-77.1972	5.09736	5.67179	310.494	220.03	194.224	194.224	194.224	-77.1456	3.32016	-3.40939	24.0969	-1.55817	-1.14272	0.831533	-0.306827	2.4375	-152.347	-24.3715	6.97431	0	0	-0.203137	37.7857
0	21.3733	0	0	21.8977	6.263	-12.2625	-0.134177	-0.00137202	0.0274478	-1.38649	1.86E-15	0.54133	0	0	-0.00573642	-0.893419	-0.835925	-2.70753	88.4307	326.235	583.02	398.012	398.012	398.012	0.665662	-75.3095	4.53186	-11.0763	310.389	219.762	194.224	194.224	194.224	-75.2672	2.95884	-3.06282	23.249	-0.316499	-1.7708	0.850631	-0.254815	2.2872	-174.681	7.76002	4.50354	0	0	-0.357162	36.5027
0	19.5806	0	0	20.0044	6.05922	-11.5769	-0.123521	0.0142839	0.0283295	1.13133	-2.56E-15	3.05472	0	0	-0.00170651	-1.0602	0.812979	-2.43438	75.5458	326.463	586.64	399.223	399.223	399.223	0.710246	-73.2459	3.92905	-27.6451	310.331	219.324	194.224	194.224	194.224	-73.2127	2.54874	-2.71911	22.2985	0.76759	-2.38278	0.813511	-0.177653	2.1561	-177.768	40.9633	1.47419	0	0	-0.46513	35.1579
0	17.5185	0	0	17.8414	5.81227	-10.7414	-0.114044	0.0280854	0.0243776	3.33774	9.32E-16	5.02901	0	0	0.00339508	-1.16042	2.48464	-1.98289	62.9133	326.746	590.763	400.334	400.334	400.334	0.773047	-70.977	3.32047	-44.0556	310.392	218.64	194.224	194.224	194.224	-70.9522	2.1142	-2.39647	21.2295	1.64924	-2.93558	0.742522	-0.0917361	2.04349	-171.512	70.5178	-1.59366	0	0	-0.516416	33.742
0	15.1616	0	0	15.3919	5.53732	-9.80554	-0.10695	0.0375151	0.0162773	4.85014	4.66E-16	6.03123	0	0	0.00953888	-1.18758	4.17461	-1.45319	50.542	327.133	595.322	401.358	401.358	401.358	0.845404	-68.4767	2.73563	-60.3507	310.632	217.654	194.224	194.224	194.224	-68.4591	1.68198	-2.10708	20.0458	2.3088	-3.38177	0.666829	-0.0159205	1.94239	-167.624	91.5766	-4.20668	0	0	-0.527798	32.2489
0	12.4944	0	0	12.6464	5.24991	-8.82132	-0.103461	0.0407496	0.00512922	5.28884	-1.40E-15	5.78177	0	0	0.0149896	-1.14524	5.87335	-0.941734	38.4512	327.652	600.248	402.322	402.322	402.322	0.913271	-65.7264	2.19715	-76.5849	311.086	216.337	194.224	194.224	194.224	-65.7146	1.27744	-1.85362	18.77	2.74915	-3.68102	0.617725	0.0362656	1.8446	-177.16	101.06	-6.12089	0	0	-0.539778	30.6824
0	9.51749	0	0	9.60794	4.96259	-7.83191	-0.104703	0.0369976	-0.00832392	4.3109	2.80E-15	4.21758	0	0	0.015912	-1.04458	7.5653	-0.523349	26.69	328.31	605.463	403.258	403.258	403.258	0.956842	-62.7197	1.71788	-92.8117	311.751	214.697	194.224	194.224	194.224	-62.7124	0.921474	-1.62687	17.4385	2.99052	-3.81121	0.617386	0.0581301	1.74407	-206.79	97.3815	-7.2754	0	0	-0.589588	29.0605
0	6.25248	0	0	6.29779	4.68263	-6.86313	-0.111836	0.0268618	-0.0237192	1.6125	-1.05E-15	1.53289	0	0	0.00692974	-0.900957	9.22875	-0.239046	15.3498	329.096	610.878	404.195	404.195	404.195	0.950622	-59.466	1.30045	-109.071	312.586	212.781	194.224	194.224	194.224	-59.462	0.628722	-1.40531	16.0958	3.06472	-3.77586	0.67546	0.0497983	1.63641	-258.019	80.6859	-7.80147	0	0	-0.690863	27.4168
0	2.746	0	0	2.76073	4.41119	-5.91988	-0.126177	0.0122803	-0.041291	-3.05242	-2.21E-15	-1.84987	0	0	-0.0171393	-0.730188	10.8365	-0.0921543	4.56581	329.978	616.381	405.157	405.157	405.157	0.864555	-55.993	0.939518	-125.376	313.516	210.68	194.224	194.224	194.224	-55.9911	0.407104	-1.15704	14.7897	3.00951	-3.60546	0.788036	0.0153899	1.52281	-327.085	52.2119	-7.87901	0	0	-0.825202	25.8005
0	-0.926683	0	0	-0.930198	4.14441	-4.98956	-0.148332	-0.00353703	-0.0612899	-9.73858	1.86E-15	-5.33344	0	0	-0.0583184	-0.545697	12.3571	-0.0532149	-5.49048	330.913	621.84	406.154	406.154	406.154	0.667523	-52.3498	0.62559	-141.705	314.443	208.533	194.224	194.224	194.224	-52.349	0.257806	-0.844904	13.567	2.86436	-3.35186	0.939883	-0.0375142	1.40393	-406.469	15.0919	-7.7371	0	0	-0.95097	24.2742
0	-4.6595	0	0	-4.67121	3.87632	-4.05187	-0.177258	-0.0172168	-0.0833639	-18.1625	2.33E-15	-8.31028	0	0	-0.112488	-0.357213	13.7577	-0.0720057	-14.6291	331.842	627.1	407.189	407.189	407.189	0.33342	-48.6088	0.347959	-157.985	315.268	206.515	194.224	194.224	194.224	-48.6084	0.174548	-0.433792	12.4692	2.66668	-3.07715	1.10857	-0.0989886	1.28362	-486.762	-26.1719	-7.47709	0	0	-1.02098	22.9103
0	-8.31819	0	0	-8.33039	3.60228	-3.09104	-0.209988	-0.0264374	-0.106138	-27.645	2.80E-15	-10.3198	0	0	-0.168581	-0.171248	15.0064	-0.0932686	-22.663	332.703	631.989	408.254	408.254	408.254	-0.152088	-44.8643	0.0945841	-174.094	315.911	204.836	194.224	194.224	194.224	-44.8644	0.141775	0.101837	11.5298	2.44947	-2.8398	1.27128	-0.159516	1.16161	-559.075	-66.6182	-7.01683	0	0	-1.00223	21.7844
0	-11.7485	0	0	-11.7566	3.32181	-2.10582	-0.242328	-0.0306179	-0.127277	-37.196	-1.86E-15	-11.1288	0	0	-0.211294	0.00721079	16.0759	-0.0717944	-29.4294	333.433	636.333	409.334	409.334	409.334	-0.787241	-41.2267	-0.150964	-189.854	316.33	203.705	194.224	194.224	194.224	-41.2283	0.132956	0.773052	10.7711	2.23948	-2.68198	1.40811	-0.21085	1.03903	-616.445	-101.882	-6.09525	0	0	-0.887145	20.9682
0	-14.7918	0	0	-14.7946	3.03961	-1.1132	-0.269671	-0.0305236	-0.144484	-45.667	-2.80E-15	-10.6883	0	0	-0.226448	0.172523	16.9456	0.0168775	-34.8063	333.975	639.962	410.412	410.412	410.412	-1.55478	-37.8115	-0.413115	-205.056	316.522	203.303	194.224	194.224	194.224	-37.8155	0.110958	1.57578	10.2034	2.05677	-2.62128	1.50567	-0.247386	0.915251	-654.233	-128.465	-4.49093	0	0	-0.693636	20.5221
0	-17.3037	0	0	-17.3038	2.76508	-0.146876	-0.288897	-0.0260844	-0.155854	-52.0577	2.33E-15	-8.91682	0	0	-0.207655	0.317106	17.6038	0.172426	-38.7235	334.282	642.729	411.47	411.47	411.47	-2.42665	-34.7248	-0.725322	-219.479	316.519	203.758	194.224	194.224	194.224	-34.731	0.0315273	2.49393	9.82386	1.91449	-2.6489	1.55738	-0.261491	0.791067	-670.962	-141.608	-2.29541	0	0	-0.457757	20.4886
0	-19.1724	0	0	-19.1741	2.51123	0.746757	-0.299136	-0.0169608	-0.160274	-55.7259	4.80E-15	-5.77088	0	0	-0.158745	0.431548	18.0479	0.371878	-41.1654	334.329	644.512	412.493	412.493	412.493	-3.3688	-32.0507	-1.12618	-232.924	316.38	205.124	194.224	194.224	194.224	-32.0562	-0.150313	3.50269	9.61773	1.81935	-2.7335	1.56421	-0.247909	0.669804	-668.517	-137.668	0.162428	0	0	-0.222778	20.8895
0	-20.3321	0	0	-20.3395	2.29354	1.51281	-0.300953	-0.00220199	-0.156788	-56.4292	-1.86E-15	-1.2353	0	0	-0.0916319	0.506147	18.2844	0.576216	-42.1687	334.109	645.227	413.47	413.47	413.47	-4.34379	-29.8415	-1.65104	-245.238	316.189	207.39	194.224	194.224	194.224	-29.8388	-0.471897	4.57036	9.56026	1.77252	-2.8289	1.53401	-0.204472	0.554471	-652.652	-114.365	2.27816	0	0	-0.0256954	21.725
0	-20.7723	0	0	-20.7869	2.1285	2.09322	-0.296555	0.0188555	-0.144949	-54.4212	9.32E-16	4.57701	0	0	-0.0210739	0.53314	18.3268	0.739197	-41.8144	333.641	644.824	414.392	414.392	414.392	-5.31083	-28.1114	-2.32097	-256.323	316.053	210.481	194.224	194.224	194.224	-28.088	-0.95397	5.65823	9.62005	1.77021	-2.88367	1.47882	-0.131516	0.451456	-631.341	-71.779	3.30359	0	0	0.113595	22.9752
0	-20.5404	0	0	-20.5598	2.03187	2.43286	-0.289105	0.0460563	-0.124354	-50.383	1.86E-15	11.3867	0	0	0.0415373	0.508968	18.194	0.816121	-40.2167	332.967	643.29	415.249	415.249	415.249	-6.22393	-26.8341	-3.13311	-266.135	316.103	214.275	194.224	194.224	194.224	-26.7733	-1.59418	6.71875	9.76294	1.80488	-2.84997	1.41152	-0.0348735	0.36682	-613.493	-13.3863	2.58912	0	0	0.195719	24.6036
0	-19.7341	0	0	-19.7535	2.01617	2.48801	-0.282002	0.0777152	-0.0953046	-45.2721	-5.59E-15	18.7108	0	0	0.0916594	0.435708	17.9072	0.77078	-37.5097	332.149	640.645	416.028	416.028	416.028	-7.03054	-25.9473	-4.05593	-274.667	316.49	218.61	194.224	194.224	194.224	-25.8312	-2.36509	7.69407	9.95673	1.86613	-2.69042	1.34258	0.0753946	0.306194	-606.143	54.0357	-0.108552	0	0	0.237523	26.5607
0	-18.4856	0	0	-18.5002	2.088	2.23556	-0.277745	0.110206	-0.0596733	-40.0738	-5.59E-15	25.8525	0	0	0.130547	0.321349	17.4873	0.579889	-33.8336	331.261	636.941	416.705	416.705	416.705	-7.67258	-25.3642	-5.03263	-281.923	317.374	223.296	194.224	194.224	194.224	-25.1782	-3.21881	8.51716	10.1758	1.94187	-2.38209	1.27574	0.184913	0.276818	-611.382	121.167	-4.37815	0	0	0.262738	28.7893
0	-16.9396	0	0	-16.9471	2.24612	1.67961	-0.277896	0.139046	-0.0208357	-35.6569	1.12E-14	32.0237	0	0	0.161455	0.178915	16.9531	0.234488	-29.3227	330.386	632.255	417.251	417.251	417.251	-8.09122	-24.989	-5.99309	-287.894	318.911	228.129	194.224	194.224	194.224	-24.726	-4.09772	9.11778	10.4052	2.01943	-1.91741	1.20965	0.280078	0.285213	-626.936	178.874	-9.15553	0	0	0.294225	31.2289
0	-15.2317	0	0	-15.2334	2.48146	0.851553	-0.283184	0.159863	0.0162941	-32.6842	1.12E-14	36.4496	0	0	0.186413	0.0244475	16.319	-0.261313	-24.0949	329.604	626.688	417.626	417.626	417.626	-8.23342	-24.7335	-6.8696	-292.545	321.224	232.911	194.224	194.224	194.224	-24.397	-4.94731	9.4311	10.6439	2.08709	-1.30239	1.13801	0.348833	0.341615	-646.358	219.999	-13.0509	0	0	0.349899	33.8212
0	-13.4704	0	0	-13.4705	2.77977	-0.198568	-0.293569	0.169896	0.0471049	-31.559	0	38.5593	0	0	0.205408	-0.125152	15.594	-0.894135	-18.2457	328.985	620.359	417.788	417.788	417.788	-8.05847	-24.5309	-7.61134	-295.808	324.391	237.476	194.224	194.224	194.224	-24.1354	-5.72722	9.40709	10.9063	2.13484	-0.552479	1.05758	0.386592	0.455357	-663.631	241.63	-14.8886	0	0	0.443637	36.5139
0	-11.7283	0	0	-11.7319	3.12536	-1.41491	-0.308657	0.167137	0.0679037	-32.4274	0	37.972	0	0	0.217261	-0.254189	14.7814	-1.64523	-11.8436	328.58	613.407	417.696	417.696	417.696	-7.54338	-24.3432	-8.19179	-297.595	328.428	241.708	194.224	194.224	194.224	-23.913	-6.41601	9.0179	11.2216	2.15562	0.311714	0.96782	0.392093	0.632883	-673.915	243.428	-13.8807	0	0	0.584277	39.2644
0	-10.0391	0	0	-10.0507	3.50385	-2.74547	-0.328098	0.150844	0.0776172	-35.1946	5.59E-15	34.6145	0	0	0.22136	-0.349333	13.8784	-2.49389	-4.92918	328.423	605.99	417.315	417.315	417.315	-6.68919	-24.1636	-8.60829	-297.802	333.282	245.559	194.224	194.224	194.224	-23.7291	-7.00898	8.26477	11.6324	2.14519	1.26784	0.876301	0.369874	0.877826	-676.774	227.36	-9.66219	0	0	0.775819	42.0415
0	-8.40088	0	0	-8.42308	3.90319	-4.14598	-0.349543	0.123571	0.0776977	-39.3266	-5.59E-15	28.9481	0	0	0.218662	-0.400144	12.8773	-3.41883	2.4845	328.528	598.281	416.626	416.626	416.626	-5.52614	-24.0146	-8.87534	-296.319	338.822	249.049	194.224	194.224	194.224	-23.6088	-7.51164	7.18229	12.1892	2.10242	2.29342	0.794759	0.327226	1.1829	-674.69	197.75	-2.6753	0	0	1.01817	44.8256
0	-6.786	0	0	-6.81848	4.31416	-5.58187	-0.368751	0.0904826	0.071725	-43.924	-3.73E-15	21.85	0	0	0.211493	-0.398924	11.7667	-4.3973	10.4099	328.891	590.467	415.631	415.632	415.631	-4.11056	-23.9401	-9.01572	-293.046	344.855	252.24	194.224	194.224	194.224	-23.5945	-7.93362	5.83362	12.9451	2.02849	3.36486	0.737719	0.276142	1.53548	-671.94	160.916	5.88934	0	0	1.31062	47.6067
0	-5.15671	0	0	-5.19589	4.73085	-7.03031	-0.382149	0.055753	0.0640999	-48.0949	0	14.1553	0	0	0.202003	-0.340282	10.5325	-5.40202	18.8817	329.495	582.749	414.358	414.358	414.358	-2.51385	-23.9925	-9.05311	-287.899	351.155	255.214	194.224	194.224	194.224	-23.7345	-8.28556	4.29776	13.9488	1.92656	4.45456	0.718666	0.225788	1.91659	-672.897	121.405	14.993	0	0	1.65239	50.3812
0	-3.47972	0	0	-3.51821	5.14976	-8.47705	-0.387584	0.021922	0.0587721	-51.1648	7.22E-15	6.50276	0	0	0.191024	-0.221038	9.16091	-6.39749	27.9518	330.313	575.331	412.862	412.862	412.862	-0.812102	-24.2222	-9.0067	-280.831	357.489	258.038	194.224	194.224	194.224	-24.0728	-8.57653	2.6575	15.2375	1.80114	5.52728	0.745485	0.181511	2.30128	-680.046	81.7743	23.9786	0	0	2.03926	53.1478
0	-1.736	0	0	-1.76231	5.56774	-9.90936	-0.383998	-0.00958654	0.0581717	-52.7421	-3.26E-15	-0.661359	0	0	0.178178	-0.0406743	7.63977	-7.33759	37.6805	331.31	568.423	411.224	411.224	411.224	0.92073	-24.6691	-8.88827	-271.829	363.636	260.749	194.224	194.224	194.224	-24.6424	-8.81165	0.991411	16.8308	1.65765	6.53785	0.817261	0.146266	2.66628	-692.357	43.6454	32.385	0	0	2.45542	55.9023
0	0.0751405	0	0	0.076631	5.97989	-11.309	-0.37168	-0.0380672	0.0631632	-52.7655	1.21E-14	-7.03689	0	0	0.163118	0.19747	5.96169	-8.16587	48.1241	332.443	562.23	409.548	409.548	409.548	2.61646	-25.361	-8.70189	-260.921	369.4	263.335	194.224	194.224	194.224	-25.4634	-8.99066	-0.630474	18.7257	1.50212	7.43162	0.924533	0.119123	2.98726	-706.445	7.61291	40.0223	0	0	2.86921	58.6336
0	1.93697	0	0	1.98515	6.37805	-12.6479	-0.351742	-0.0627949	0.0729583	-51.4095	3.73E-15	-12.3651	0	0	0.146547	0.484831	4.12584	-8.81886	59.3218	333.662	556.946	407.944	407.944	407.944	4.21484	-26.3143	-8.44572	-248.165	374.616	265.744	194.224	194.224	194.224	-26.5445	-9.1081	-2.14882	20.8947	1.341	8.14764	1.0509	0.0979815	3.24948	-717.058	-25.4728	46.7449	0	0	3.23395	61.3195
0	3.81967	0	0	3.93486	6.75061	-13.8875	-0.325734	-0.0827618	0.0856542	-48.9703	-1.86E-15	-16.3902	0	0	0.130219	0.806554	2.13901	-9.23083	71.285	334.917	552.754	406.519	406.519	406.519	5.66572	-27.5366	-8.1154	-233.642	379.155	267.889	194.224	194.224	194.224	-27.8861	-9.15542	-3.51671	23.2885	1.18073	8.62323	1.17692	0.0803542	3.44273	-718.844	-53.9957	52.3841	0	0	3.50037	63.9247
0	5.68596	0	0	5.8868	7.08353	-14.9837	-0.295516	-0.0969647	0.0982778	-45.7828	-5.59E-15	-18.9015	0	0	0.115997	1.14149	0.0152027	-9.33857	83.9896	336.155	549.819	405.351	405.351	405.351	6.932	-29.0299	-7.70785	-217.449	382.934	269.667	194.224	194.224	194.224	-29.4838	-9.12462	-4.70166	25.8431	1.0275	8.79829	1.28428	0.0602784	3.5671	-706.432	-76.3745	56.8034	0	0	3.62404	66.4012
0	7.49686	0	0	7.79666	7.36269	-15.894	-0.263388	-0.10455	0.10781	-42.1809	-1.86E-15	-19.7794	0	0	0.104853	1.46371	-2.22506	-9.08719	97.3717	337.332	548.286	404.483	404.482	404.483	7.99224	-30.7927	-7.22461	-199.694	385.916	270.975	194.224	194.224	194.224	-31.331	-9.01207	-5.68719	28.488	0.886363	8.62045	1.35088	0.0342564	3.62353	-673.901	-90.1907	59.7075	0	0	3.56845	68.6911
0	9.21653	0	0	9.6204	7.57676	-16.5863	-0.232107	-0.105317	0.111774	-38.4778	0	-19.0632	0	0	0.0963501	1.74541	-4.55509	-8.44036	111.32	338.419	548.268	403.911	403.911	403.911	8.84188	-32.8202	-6.67285	-180.491	388.107	271.738	194.224	194.224	194.224	-33.4209	-8.82075	-6.47311	31.1549	0.760028	8.05487	1.35373	0.002419	3.61846	-615.426	-93.3281	60.8527	0	0	3.30791	70.7302
0	10.8162	0	0	11.3196	7.71973	-17.0458	-0.204128	-0.0996484	0.109423	-34.8935	1.86E-15	-16.9378	0	0	0.0888876	1.96127	-6.94173	-7.39468	125.666	339.404	549.842	403.593	403.592	403.593	9.4925	-35.1055	-6.06403	-159.955	389.554	271.916	194.224	194.224	194.224	-35.747	-8.55995	-7.0743	33.782	0.648588	7.09825	1.27433	-0.0340976	3.5549	-527.655	-85.6672	60.2203	0	0	2.84004	72.4533
0	12.2751	0	0	12.8648	7.79198	-17.2771	-0.181294	-0.0892297	0.101294	-31.5542	3.73E-15	-13.7782	0	0	0.0805743	2.09364	-9.3448	-5.99368	140.179	340.298	553.026	403.454	403.454	403.454	9.96983	-37.6385	-5.41084	-138.209	390.336	271.516	194.224	194.224	194.224	-38.3018	-8.24346	-7.51882	36.3171	0.549902	5.79251	1.10782	-0.0718227	3.43769	-411.463	-69.6963	58.2176	0	0	2.19722	73.7987
0	13.5798	0	0	14.2366	7.79958	-17.3014	-0.164741	-0.0759531	0.0890314	-28.5286	-3.73E-15	-10.0016	0	0	0.0702872	2.13775	-11.7174	-4.33396	154.567	341.126	557.769	403.408	403.408	403.408	10.3091	-40.4041	-4.72458	-115.372	390.55	270.587	194.224	194.224	194.224	-41.0748	-7.88708	-7.84359	38.7164	0.461328	4.2311	0.866403	-0.108077	3.27193	-273.108	-50.4646	55.4638	0	0	1.45184	74.7132
0	14.7221	0	0	15.424	7.75275	-17.1516	-0.154572	-0.0610669	0.0746205	-25.8313	3.73E-15	-5.96443	0	0	0.0578921	2.10476	-14.0078	-2.55798	168.495	341.916	563.939	403.369	403.369	403.369	10.5506	-43.382	-4.01386	-91.5663	390.3	269.206	194.224	194.224	194.224	-44.0504	-7.50728	-8.08992	40.943	0.381998	2.55185	0.581198	-0.137651	3.06707	-124.289	-32.8683	52.1793	0	0	0.706627	75.1543
0	15.6957	0	0	16.4209	7.66454	-16.8687	-0.151144	-0.0450245	0.0598158	-23.5598	-4.19E-15	-1.94548	0	0	0.0442798	2.02077	-16.1633	-0.831751	181.621	342.683	571.327	403.269	403.269	403.269	10.7359	-46.5444	-3.28467	-66.9089	389.691	267.475	194.224	194.224	194.224	-47.2064	-7.12098	-8.30001	42.9653	0.314877	0.9149	0.293927	-0.155858	2.83571	19.8726	-20.4307	48.1536	0	0	0.0677899	75.092
0	16.4943	0	0	17.2244	7.5502	-16.5007	-0.155285	-0.0279041	0.0464124	-21.8977	-4.66E-15	1.8005	0	0	0.0308452	1.92135	-18.1353	0.685945	193.635	343.426	579.663	403.059	403.059	403.059	10.9068	-49.858	-2.53984	-41.512	388.827	265.502	194.224	194.224	194.224	-50.5141	-6.74515	-8.51486	44.757	0.267512	-0.527937	0.0451625	-0.157809	2.59298	144.017	-13.7269	42.7885	0	0	-0.385326	74.5097
0	17.1135	0	0	17.835	7.42619	-16.0999	-0.166971	-0.0113903	0.0355031	-20.9407	2.21E-15	4.83864	0	0	0.0188631	1.84325	-19.8834	1.87179	204.289	344.127	588.643	402.717	402.717	402.717	11.102	-53.2877	-1.77765	-15.4721	387.811	263.411	194.224	194.224	194.224	-53.9431	-6.3952	-8.77209	46.2984	0.251068	-1.66118	-0.141006	-0.143358	2.3521	237.841	-12.1939	36.1679	0	0	-0.624562	73.4026
0	17.5505	0	0	18.2557	7.30798	-15.7163	-0.184176	0.00214329	0.0278195	-20.5527	4.08E-15	6.66894	0	0	0.00895101	1.81636	-21.3778	2.65411	213.421	344.763	597.961	402.246	402.246	402.246	11.3517	-56.8004	-0.991689	11.1329	386.732	261.327	194.224	194.224	194.224	-57.4638	-6.08243	-9.10111	47.5777	0.278144	-2.42126	-0.257226	-0.117163	2.12434	297.086	-14.7527	28.9229	0	0	-0.670828	71.7764
0	17.8019	0	0	18.4873	7.20716	-15.3879	-0.20429	0.010234	0.0234213	-20.5038	5.13E-15	6.83502	0	0	0.000983938	1.85835	-22.6002	3.01504	220.952	345.314	607.33	401.667	401.667	401.667	11.671	-60.3644	-0.17358	38.2425	385.655	259.378	194.224	194.224	194.224	-61.0469	-5.81222	-9.51734	48.5911	0.36036	-2.79771	-0.312059	-0.0869974	1.91454	323.703	-20.4859	21.9095	0	0	-0.580079	69.644
0	17.8608	0	0	18.5251	7.12837	-15.1305	-0.224926	0.0113342	0.0211077	-20.5684	-9.32E-16	5.09004	0	0	-0.00571785	1.97289	-23.5437	2.98192	226.878	345.766	616.498	401.015	401.015	401.015	12.0537	-63.9478	0.681973	65.8091	384.605	257.675	194.224	194.224	194.224	-64.6607	-5.5831	-10.0165	49.3441	0.506209	-2.8231	-0.317163	-0.0613118	1.7275	323.052	-28.8134	15.74	0	0	-0.417851	67.0225
0	17.7163	0	0	18.3571	7.06759	-14.9315	-0.244297	0.00562992	0.0180498	-20.589	5.24E-15	1.53342	0	0	-0.011607	2.15088	-24.2122	2.61509	231.259	346.112	625.26	400.338	400.338	400.339	12.4696	-67.5182	1.57131	93.7936	383.562	256.313	194.224	194.224	194.224	-68.2704	-5.3866	-10.5709	49.8513	0.719697	-2.55925	-0.286376	-0.0472106	1.56494	303.335	-39.254	10.4732	0	0	-0.241658	63.9333
0	17.3565	0	0	17.9678	7.0123	-14.7501	-0.261491	-0.00519128	0.00997389	-20.5119	-4.66E-16	-3.38696	0	0	-0.0160495	2.37336	-24.6203	1.99602	234.21	346.348	633.458	399.69	399.69	399.69	12.8657	-71.0427	2.47714	122.155	382.455	255.373	194.224	194.224	194.224	-71.8384	-5.20799	-11.1305	50.1359	0.999444	-2.08399	-0.231273	-0.0471785	1.42912	273.945	-51.0662	5.7652	0	0	-0.0883043	60.4044
0	16.7733	0	0	17.3443	6.94357	-14.5243	-0.276033	-0.0182761	-0.00796198	-20.3255	4.66E-16	-8.91639	0	0	-0.0173078	2.61545	-24.7928	1.21754	235.891	346.471	640.98	399.123	399.123	399.124	13.1726	-74.4904	3.36676	150.835	381.177	254.919	194.224	194.224	194.224	-75.3253	-5.02754	-11.627	50.2298	1.33862	-1.48097	-0.165611	-0.061351	1.31922	245.488	-64.0915	1.26724	0	0	0.028028	56.4777
0	15.9695	0	0	16.4856	6.83968	-14.1819	-0.287413	-0.0304891	-0.0405182	-19.9826	0	-14.1318	0	0	-0.0135894	2.85025	-24.7645	0.375913	236.508	346.475	647.757	398.689	398.689	398.689	13.3138	-77.8339	4.19396	179.732	379.594	255.017	194.224	194.224	194.224	-78.693	-4.82269	-11.9834	50.1725	1.72558	-0.832331	-0.103015	-0.0868821	1.2332	228.831	-78.5872	-3.2229	0	0	0.111325	52.217
0	14.9632	0	0	15.409	6.68025	-13.6544	-0.294702	-0.0382711	-0.0915688	-19.3313	-1.86E-15	-18.0172	0	0	-0.0047689	3.0525	-24.5783	-0.435638	236.296	346.353	653.757	398.427	398.427	398.427	13.2171	-81.0492	4.90409	208.675	377.566	255.722	194.224	194.224	194.224	-81.9065	-4.5709	-12.124	50.0091	2.14468	-0.214088	-0.0583914	-0.117869	1.16791	234.918	-94.7227	-7.83086	0	0	0.173902	47.716
0	13.7918	0	0	14.1557	6.45079	-12.8909	-0.296407	-0.0383829	-0.162762	-18.0666	-9.32E-16	-19.6638	0	0	0.00658953	3.20112	-24.2826	-1.13235	235.519	346.097	658.98	398.365	398.365	398.365	12.8274	-84.115	5.44223	237.398	374.967	257.079	194.224	194.224	194.224	-84.9357	-4.25351	-11.9878	49.7882	2.57784	0.30616	-0.0462698	-0.147225	1.11573	272.996	-112.015	-12.6944	0	0	0.224471	43.1001
0	12.5116	0	0	12.7896	6.14649	-11.8709	-0.290693	-0.0292383	-0.252681	-15.7366	8.74E-15	-18.5413	0	0	0.0160711	3.28079	-23.9281	-1.64246	234.453	345.7	663.446	398.512	398.512	398.512	12.1188	-87.0093	5.76383	265.514	371.709	259.1	194.224	194.224	194.224	-87.7554	-3.85996	-11.5407	49.5574	3.00534	0.670881	-0.0769905	-0.167933	1.06826	348.523	-129.199	-17.8219	0	0	0.25806	38.5212
0	11.1939	0	0	11.3913	5.77412	-10.6119	-0.275054	-0.0118118	-0.356344	-11.7423	-3.23E-15	-14.6948	0	0	0.0200626	3.28204	-23.5635	-1.91041	233.367	345.161	667.198	398.857	398.857	398.857	11.1035	-89.7057	5.8452	292.527	367.765	261.737	194.224	194.224	194.224	-90.3442	-3.39072	-10.7855	49.3593	3.4078	0.833506	-0.156961	-0.175747	1.01363	462.149	-144.223	-23.1442	0	0	0.254999	34.1447
0	9.91407	0	0	10.0437	5.35114	-9.16863	-0.246213	0.0104307	-0.465625	-5.44807	2.80E-15	-8.76403	0	0	0.0181562	3.20071	-23.2319	-1.8997	232.508	344.485	670.283	399.364	399.364	399.364	9.83205	-92.1682	5.69085	317.854	363.18	264.856	194.224	194.224	194.224	-92.6783	-2.8574	-9.7647	49.2275	3.76791	0.76039	-0.28567	-0.167156	0.940987	608.829	-153.733	-28.5851	0	0	0.189949	30.1325
0	8.73398	0	0	8.81248	4.90226	-7.62354	-0.201114	0.0328206	-0.570897	3.50261	-4.60E-15	-1.78463	0	0	0.01329	3.03711	-22.9671	-1.59575	232.081	343.681	672.751	399.987	399.987	399.987	8.38585	-94.3441	5.33507	340.886	358.066	268.205	194.224	194.224	194.224	-94.7216	-2.27953	-8.55453	49.183	4.0725	0.434065	-0.459458	-0.142827	0.843661	779.628	-154.594	-34.0197	0	0	0.0498959	26.6265
0	7.68173	0	0	7.72532	4.45502	-6.07242	-0.13999	0.0511327	-0.663518	14.6459	-6.99E-16	5.11944	0	0	0.00996937	2.79536	-22.7907	-1.00962	232.231	342.767	674.643	400.664	400.664	400.664	6.8619	-96.1579	4.83769	361.052	352.585	271.401	194.224	194.224	194.224	-96.414	-1.6794	-7.2519	49.2307	4.31395	-0.141687	-0.673911	-0.104271	0.720792	963.904	-144.022	-39.3795	0	0	-0.15106	23.7353
0	6.7398	0	0	6.76177	4.03541	-4.60861	-0.0693532	0.0628359	-0.737726	26.2984	-2.33E-16	11.0337	0	0	0.012227	2.48324	-22.7101	-0.181351	233.027	341.761	675.982	401.335	401.335	401.335	5.3555	-97.5116	4.2742	377.881	346.92	273.952	194.224	194.224	194.224	-97.6682	-1.07721	-5.95727	49.3584	4.49107	-0.9368	-0.920726	-0.0552536	0.584016	1149.66	-121.396	-44.4999	0	0	-0.365303	21.5272
0	5.8538	0	0	5.86361	3.66473	-3.31018	-0.00269939	0.0677664	-0.791023	35.6488	-1.40E-15	15.4399	0	0	0.0209693	2.11209	-22.7178	0.819581	234.453	340.681	676.76	401.946	401.946	401.945	3.94599	-98.3008	3.72304	391.033	341.238	275.32	194.224	194.224	194.224	-98.3844	-0.488425	-4.75837	49.5367	4.60929	-1.89278	-1.19037	-0.000110959	0.45367	1324.91	-88.3187	-49.1436	0	0	-0.518356	20.0277
0	4.96292	0	0	4.96669	3.35795	-2.23283	0.0429094	0.0675692	-0.823259	39.5399	-9.32E-16	18.2017	0	0	0.0310798	1.69679	-22.7933	1.8977	236.41	339.538	676.942	402.453	402.453	402.453	2.68955	-98.4467	3.25199	400.29	335.671	275.042	194.224	194.224	194.224	-98.4826	0.0757352	-3.71878	49.7215	4.68028	-2.92459	-1.46699	0.0576994	0.355454	1476.78	-48.1781	-52.9848	0	0	-0.52644	19.2217
0	4.042	0	0	4.04322	3.12374	-1.40922	0.0536093	0.0665275	-0.834464	35.7214	-2.33E-15	19.6524	0	0	0.0323003	1.25548	-22.9056	2.94014	238.73	338.333	676.459	402.83	402.83	402.83	1.61982	-97.9347	2.90683	405.526	330.307	272.851	194.224	194.224	194.224	-97.9433	0.605733	-2.87392	49.8596	4.72029	-3.92789	-1.72641	0.118582	0.312315	1591.02	-4.03783	-55.6271	0	0	-0.323378	19.0591
0	3.13455	0	0	3.13491	2.96716	-0.858201	0.0231396	0.0692117	-0.823327	23.743	-1.40E-15	20.3397	0	0	0.0189528	0.808304	-23.0185	3.82953	241.199	337.06	675.22	403.066	403.066	403.066	0.757039	-96.8407	2.70737	406.688	325.211	268.777	194.224	194.224	194.224	-96.8363	1.08935	-2.23729	49.8951	4.74877	-4.79134	-1.93729	0.182116	0.337756	1652.28	40.9602	-56.6618	0	0	0.10802	19.4637
0	2.36254	0	0	2.36266	2.8932	-0.597877	-0.0447191	0.0778642	-0.787464	5.32091	1.16E-15	20.6934	0	0	0.00176045	0.37572	-23.0955	4.45825	243.578	335.704	673.13	403.164	403.164	403.164	0.118132	-95.335	2.6497	403.808	320.453	263.165	194.224	194.224	194.224	-95.326	1.50819	-1.81115	49.7771	4.78579	-5.41038	-2.06746	0.246296	0.43351	1647.23	83.6351	-55.9255	0	0	0.710066	20.3444
0	1.90694	0	0	1.90706	2.90877	-0.652678	-0.135211	0.0918243	-0.724725	-15.8686	-6.99E-16	20.843	0	0	0.00689272	-0.0239377	-23.1046	4.74137	245.64	334.257	670.103	403.14	403.14	403.14	-0.280673	-93.6571	2.7117	397.038	316.122	256.631	194.224	194.224	194.224	-93.647	1.8384	-1.59331	49.467	4.84969	-5.70038	-2.09154	0.305307	0.587293	1568.37	121.319	-53.798	0	0	1.34962	21.6054
0	1.96039	0	0	1.96073	3.02162	-1.04988	-0.226408	0.107323	-0.635485	-35.2274	-5.82E-16	20.5052	0	0	0.0556501	-0.376895	-23.0227	4.62684	247.182	332.717	666.092	403.013	403.013	403.013	-0.431081	-92.0654	2.86178	386.695	312.322	249.913	194.224	194.224	194.224	-92.0542	2.05801	-1.577	48.945	4.95468	-5.60705	-1.99651	0.352596	0.779822	1417.37	152.682	-51.2262	0	0	1.85498	23.1543
0	2.66573	0	0	2.66705	3.23649	-1.80582	-0.296711	0.118109	-0.523086	-48.7245	6.00E-15	19.1052	0	0	0.140536	-0.676002	-22.8376	4.10348	248.052	331.1	661.101	402.8	402.801	402.801	-0.34759	-90.774	3.06967	373.257	309.144	243.703	194.224	194.224	194.224	-90.7605	2.16003	-1.74425	48.2135	5.10922	-5.11482	-1.78464	0.380878	0.98931	1204.49	176.653	-49.0789	0	0	2.07738	24.9072
0	4.06473	0	0	4.06997	3.54952	-2.90585	-0.33398	0.119096	-0.394409	-54.3348	2.15E-15	16.3003	0	0	0.224778	-0.922087	-22.5496	3.20689	248.157	329.441	655.203	402.511	402.511	402.511	-0.081672	-89.9021	3.31569	357.326	306.628	238.483	194.224	194.224	194.224	-89.8854	2.16555	-2.05733	47.2981	5.31459	-4.25342	-1.4687	0.389743	1.20461	945.785	194.211	-47.6225	0	0	1.94485	26.7902
0	6.08427	0	0	6.10143	3.94467	-4.29119	-0.340615	0.111031	-0.260112	-52.686	3.87E-15	12.5419	0	0	0.271042	-1.12459	-22.1701	2.02315	247.469	327.791	648.537	402.142	402.142	402.142	0.278088	-89.4584	3.59452	339.559	304.742	234.462	194.224	194.224	194.224	-89.4389	2.12633	-2.45836	46.2466	5.56532	-3.10344	-1.07464	0.384078	1.42614	662.61	208.792	-46.591	0	0	1.49238	28.7412
0	8.56868	0	0	8.61412	4.3955	-5.86526	-0.324525	0.0985387	-0.133892	-45.8602	-7.86E-16	8.79113	0	0	0.266186	-1.30063	-21.7192	0.687001	246.025	326.213	641.305	401.68	401.68	401.68	0.629027	-89.3687	3.9133	320.607	303.404	231.618	194.224	194.224	194.224	-89.3471	2.11077	-2.88429	45.1244	5.84998	-1.79607	-0.648721	0.37057	1.65853	384.335	223.208	-45.5115	0	0	0.864506	30.7132
0	11.3286	0	0	11.4281	4.87093	-7.51523	-0.292089	0.0831062	-0.0277487	-36.1346	-7.21E-16	5.58906	0	0	0.220088	-1.47159	-21.2219	-0.631797	243.91	324.77	633.751	401.103	401.103	401.103	0.886511	-89.5175	4.2845	301.059	302.525	229.777	194.224	194.224	194.224	-89.4935	2.18073	-3.28635	44.0062	6.15371	-0.50009	-0.251061	0.347253	1.89806	142.805	233.706	-43.4443	0	0	0.259896	32.6763
0	14.1759	0	0	14.3617	5.33997	-9.13035	-0.251566	0.0653009	0.051582	-25.8004	5.74E-15	3.11496	0	0	0.155477	-1.6572	-20.7013	-1.75694	241.227	323.515	626.131	400.388	400.388	400.388	1.00197	-89.7778	4.71377	281.392	302.021	228.685	194.224	194.224	194.224	-89.7493	2.37285	-3.63576	42.9653	6.45964	0.607799	0.0674194	0.312472	2.13853	-37.8262	235.094	-39.5594	0	0	-0.163919	34.614
0	16.9467	0	0	17.251	5.77518	-10.6155	-0.211874	0.0476802	0.102212	-16.7278	-1.39E-17	1.4668	0	0	0.094923	-1.86928	-20.1726	-2.54236	238.061	322.492	618.684	399.519	399.519	399.519	0.966382	-90.0341	5.19222	261.959	301.82	228.072	194.224	194.224	194.224	-89.9983	2.69092	-3.92073	42.0601	6.75101	1.38102	0.269724	0.268846	2.37234	-142.856	225.823	-33.961	0	0	-0.347586	36.5118
0	19.5151	0	0	19.9619	6.15591	-11.9026	-0.178582	0.0311857	0.126105	-9.90901	-3.19E-15	0.427893	0	0	0.0503543	-2.10705	-19.6377	-2.90613	234.439	321.733	611.603	398.496	398.496	398.496	0.805097	-90.1986	5.69877	242.981	301.86	227.696	194.224	194.224	194.224	-90.1532	3.10945	-4.1433	41.3224	7.01184	1.73826	0.346746	0.218076	2.58872	-170.833	205.499	-27.0267	0	0	-0.335914	38.343
0	21.7955	0	0	22.3949	6.46934	-12.9528	-0.154967	0.0171328	0.127604	-5.67376	4.55E-15	-0.179544	0	0	0.0243948	-2.3564	-19.084	-2.84776	230.321	321.269	605.027	397.337	397.337	397.337	0.563884	-90.2171	6.20586	224.56	302.088	227.377	194.224	194.224	194.224	-90.1607	3.58517	-4.31346	40.7494	7.22739	1.68154	0.313151	0.161825	2.78131	-132.033	175.946	-19.4262	0	0	-0.223562	40.0612
0	23.74	0	0	24.4861	6.71046	-13.7546	-0.141489	0.00550356	0.112691	-3.77666	1.95E-15	-0.591182	0	0	0.012878	-2.59313	-18.4864	-2.4441	225.601	321.117	599.034	396.08	396.08	396.08	0.294555	-90.0663	6.68629	206.702	302.461	227	194.224	194.224	194.224	-89.9989	4.07	-4.44468	40.3039	7.3858	1.29171	0.205086	0.0984309	2.94331	-47.0076	138.626	-11.6282	0	0	-0.0896406	41.6031
0	25.3313	0	0	26.2039	6.88082	-14.3176	-0.136377	-0.00385833	0.0876407	-3.5994	2.21E-15	-0.972975	0	0	0.00945311	-2.78943	-17.8123	-1.82548	220.134	321.276	593.657	394.785	394.785	394.785	0.0430636	-89.7464	7.11763	189.338	302.94	226.51	194.224	194.224	194.224	-89.6689	4.5214	-4.55004	39.9198	7.47965	0.70393	0.0660812	0.0286851	3.07376	59.8775	95.9191	-4.19892	0	0	0.0388569	42.9004
0	26.5735	0	0	27.543	6.98702	-14.6671	-0.137571	-0.0113132	0.0583634	-4.48413	3.14E-15	-1.43554	0	0	0.00898244	-2.92132	-17.027	-1.14272	213.767	321.721	588.898	393.522	393.522	393.522	-0.157219	-89.2715	7.48404	172.354	303.49	225.899	194.224	194.224	194.224	-89.1851	4.90798	-4.63978	39.514	7.50749	0.0734211	-0.0659541	-0.0449222	3.17474	165.818	50.7362	2.20482	0	0	0.176407	43.8923
0	27.4837	0	0	28.5168	7.03914	-14.8382	-0.142848	-0.0172882	0.0294564	-5.83351	-4.37E-16	-2.04257	0	0	0.00841349	-2.9744	-16.0991	-0.535812	206.373	322.399	584.751	392.374	392.374	392.374	-0.287744	-88.6602	7.776	155.621	304.078	225.192	194.224	194.224	194.224	-88.5663	5.21131	-4.71993	38.9996	7.47389	-0.45696	-0.165906	-0.117052	3.24852	253.576	6.63524	6.93026	0	0	0.34445	44.5346
0	28.0849	0	0	29.1497	7.0489	-14.8702	-0.150059	-0.0220753	0.00463255	-7.18257	4.22E-16	-2.80002	0	0	0.00660979	-2.94714	-15.0047	-0.110411	197.872	323.241	581.212	391.42	391.42	391.42	-0.344505	-87.93	7.98857	139.014	304.673	224.43	194.224	194.224	194.224	-87.8299	5.42475	-4.79103	38.3006	7.38853	-0.781049	-0.21494	-0.180392	3.29829	310.329	-32.5817	9.60777	0	0	0.53844	44.8033
0	28.4004	0	0	29.469	7.02773	-14.8008	-0.157681	-0.0259753	-0.0137454	-8.25814	4.95E-16	-3.67829	0	0	0.00367268	-2.85137	-13.7307	0.076954	188.248	324.169	578.296	390.735	390.735	390.735	-0.334861	-87.0929	8.11903	122.428	305.244	223.659	194.224	194.224	194.224	-86.988	5.55025	-4.84819	37.3621	7.2644	-0.844375	-0.205341	-0.228184	3.32304	329.52	-63.8256	10.3152	0	0	0.71907	44.6955
0	28.4509	0	0	29.5009	6.98489	-14.6601	-0.164268	-0.0290001	-0.0242457	-8.8885	3.81E-15	-4.58648	0	0	0.000203467	-2.70984	-12.2777	0.0246398	177.555	325.11	576.033	390.378	390.378	390.378	-0.273306	-86.1542	8.1649	105.792	305.763	222.925	194.224	194.224	194.224	-86.046	5.59429	-4.88213	36.1577	7.11587	-0.649554	-0.135298	-0.255035	3.32105	309.163	-85.0457	9.50366	0	0	0.821826	44.2278
0	28.2535	0	0	29.2664	6.92563	-14.4652	-0.168814	-0.0309229	-0.0265703	-8.99139	-2.85E-15	-5.38367	0	0	-0.00303954	-2.55157	-10.6602	-0.216064	165.92	326.003	574.471	390.382	390.382	390.382	-0.176763	-85.1132	8.12223	89.0721	306.205	222.262	194.224	194.224	194.224	-85.0037	5.56369	-4.88099	34.6915	6.95745	-0.253562	-0.0132038	-0.257997	3.28818	253.095	-95.5148	7.78141	0	0	0.787722	43.436
0	27.822	0	0	28.7815	6.85008	-14.2162	-0.17087	-0.0312329	-0.0217233	-8.5414	2.68E-15	-5.89103	0	0	-0.00536871	-2.40547	-8.90524	-0.552565	153.531	326.803	573.661	390.758	390.758	390.758	-0.0608341	-83.965	7.98516	72.2728	306.552	221.692	194.224	194.224	194.224	-83.8565	5.46276	-4.83243	32.9945	6.80256	0.245008	0.138365	-0.238038	3.22227	171.905	-96.0763	5.71803	0	0	0.600217	42.372
0	27.1658	0	0	28.056	6.75361	-13.8974	-0.169988	-0.0290279	-0.0118802	-7.49489	-4.19E-15	-5.9058	0	0	-0.00627202	-2.29367	-7.04869	-0.872665	140.611	327.483	573.647	391.484	391.484	391.484	0.0623102	-82.7011	7.74724	55.4308	306.798	221.218	194.224	194.224	194.224	-82.5963	5.29268	-4.72607	31.1176	6.6626	0.728766	0.290802	-0.196728	3.12514	80.1927	-87.7048	3.55897	0	0	0.298407	41.0986
0	26.2882	0	0	27.0933	6.62897	-13.4843	-0.166062	-0.0235387	-0.000124768	-5.83954	2.56E-15	-5.28199	0	0	-0.00550074	-2.227	-5.12887	-1.07154	127.393	328.037	574.451	392.516	392.516	392.516	0.184673	-81.3091	7.4044	38.6015	306.948	220.822	194.224	194.224	194.224	-81.2104	5.05316	-4.55586	29.1213	6.54619	1.08913	0.414949	-0.138686	3.002	-6.29944	-71.8032	1.33763	0	0	-0.0370844	39.6806
0	25.1831	0	0	25.8886	6.46962	-12.9538	-0.159521	-0.0147755	0.010899	-3.64587	-1.16E-16	-4.01526	0	0	-0.00306811	-2.20371	-3.18104	-1.07656	114.085	328.474	576.069	393.789	393.789	393.789	0.301536	-79.7695	6.95856	21.8427	307.029	220.464	194.224	194.224	194.224	-79.6796	4.74562	-4.32179	27.0669	6.45788	1.25139	0.495917	-0.0691725	2.86043	-77.0456	-49.6985	-0.925897	0	0	-0.331033	38.1746
0	23.8345	0	0	24.4299	6.27218	-12.2932	-0.150967	-0.00390934	0.0193721	-1.05786	2.80E-15	-2.28502	0	0	0.00105754	-2.212	-1.23345	-0.861736	100.852	328.827	578.474	395.228	395.228	395.228	0.409489	-78.0569	6.4201	5.19994	307.081	220.081	194.224	194.224	194.224	-77.9777	4.37632	-4.02994	25.0086	6.3977	1.18877	0.533447	0.00268923	2.70868	-128.307	-23.9417	-2.97623	0	0	-0.542023	36.6216
0	22.2183	0	0	22.6989	6.03774	-11.5044	-0.141314	0.0070385	0.0247411	1.67985	-1.09E-15	-0.411156	0	0	0.0070779	-2.23485	0.69359	-0.449046	87.8142	329.139	581.616	396.757	396.757	396.757	0.504243	-76.1404	5.80833	-11.3011	307.154	219.601	194.224	194.224	194.224	-76.073	3.95822	-3.69105	22.9911	6.36117	0.923219	0.541445	0.0654983	2.55248	-163.759	1.73655	-4.38537	0	0	-0.672369	35.0453
0	20.3058	0	0	20.6745	5.77149	-10.603	-0.131489	0.01617	0.0267999	4.25816	-4.08E-16	1.26995	0	0	0.0151309	-2.25526	2.58626	0.101713	75.0542	329.462	585.432	398.307	398.307	398.307	0.579125	-73.9876	5.14955	-27.6558	307.296	218.945	194.224	194.224	194.224	-73.9323	3.51071	-3.31802	21.0487	6.34044	0.51458	0.540178	0.108357	2.39776	-190.909	23.3352	-4.86243	0	0	-0.748946	33.4556
0	18.0691	0	0	18.3356	5.48154	-9.61498	-0.122763	0.0222155	0.0254312	6.29031	-1.51E-15	2.48463	0	0	0.0244861	-2.26043	4.43456	0.709852	62.6341	329.843	589.848	399.821	399.821	399.821	0.624904	-71.5674	4.47387	-43.8787	307.545	218.041	194.224	194.224	194.224	-71.5237	3.05751	-2.92325	19.207	6.32612	0.0432642	0.548989	0.124268	2.24728	-218.073	37.7691	-4.4236	0	0	-0.803604	31.8562
0	15.4862	0	0	15.6657	5.17753	-8.57257	-0.116778	0.0243641	0.0204123	7.33277	3.49E-16	3.0319	0	0	0.0327847	-2.24377	6.22929	1.29203	50.6154	330.318	594.784	401.256	401.256	401.256	0.630507	-68.8547	3.8112	-60.0002	307.921	216.836	194.224	194.224	194.224	-68.8214	2.62355	-2.51631	17.4858	6.30892	-0.408198	0.584672	0.111344	2.10339	-252.597	43.1884	-3.31651	0	0	-0.860708	30.2524
0	12.5486	0	0	12.6589	4.86892	-7.50828	-0.115838	0.0225797	0.0118242	6.8859	2.80E-15	2.83279	0	0	0.0352933	-2.20483	7.95947	1.77893	39.0768	330.905	600.148	402.585	402.585	402.585	0.583842	-65.8347	3.18763	-76.06	308.426	215.305	194.224	194.224	194.224	-65.8102	2.23164	-2.10186	15.9011	6.28119	-0.771867	0.659689	0.0726805	1.96653	-300.019	39.1737	-1.90949	0	0	-0.931013	28.6571
0	9.26862	0	0	9.32815	4.56336	-6.44912	-0.121907	0.0169431	-0.000169038	4.51912	2.45E-15	1.8715	0	0	0.0259276	-2.14749	9.6106	2.12795	28.1261	331.603	605.837	403.794	403.794	403.794	0.472844	-62.5089	2.62299	-92.0955	309.04	213.471	194.224	194.224	194.224	-62.4917	1.89978	-1.67873	14.468	6.23767	-1.00703	0.779498	0.0133495	1.83545	-362.728	25.702	-0.510379	0	0	-1.00727	27.0946
0	5.68568	0	0	5.7112	4.26517	-5.41106	-0.136024	0.00807884	-0.0157001	-0.0395621	2.42E-15	0.240991	0	0	-0.000959379	-2.07722	11.1638	2.3301	17.9056	332.394	611.726	404.884	404.884	404.884	0.285825	-58.9	2.12987	-108.127	309.725	211.41	194.224	194.224	194.224	-58.8888	1.63982	-1.23967	13.2008	6.17587	-1.10702	0.939165	-0.0604935	1.7091	-438.387	3.19106	0.661313	0	0	-1.06438	25.6024
0	1.86989	0	0	1.87541	3.97505	-4.3975	-0.158713	-0.00312282	-0.0350518	-6.91	-3.49E-16	-1.89114	0	0	-0.0484099	-1.99855	12.596	2.40945	8.58638	333.249	617.669	405.862	405.862	405.862	0.0117714	-55.054	1.71425	-124.143	310.426	209.256	194.224	194.224	194.224	-55.0481	1.4572	-0.772148	12.1139	6.09628	-1.09839	1.12501	-0.143319	1.58479	-520.782	-27.5213	1.50478	0	0	-1.07079	24.2303
0	-2.0763	0	0	-2.07997	3.69098	-3.40227	-0.189958	-0.0150533	-0.0582113	-16.0096	2.56E-15	-4.2392	0	0	-0.114478	-1.91347	13.882	2.41474	0.354174	334.124	623.499	406.745	406.745	406.745	-0.358906	-51.0426	1.3765	-140.085	311.08	207.196	194.224	194.224	194.224	-51.042	1.35108	-0.260362	11.2199	6.00193	-1.03235	1.31425	-0.228451	1.46373	-600.462	-64.0762	2.01136	0	0	-1.00006	23.0382
0	-6.01784	0	0	-6.02322	3.41059	-2.41783	-0.22754	-0.0251976	-0.0835917	-26.8278	-3.26E-15	-6.37349	0	0	-0.189236	-1.82178	14.9968	2.40442	-6.61194	334.969	629.035	407.553	407.553	407.553	-0.831804	-46.9642	1.11087	-155.836	311.623	205.458	194.224	194.224	194.224	-46.97	1.31285	0.311331	10.5274	5.89799	-0.969328	1.48474	-0.307736	1.34247	-668.999	-102.077	2.30999	0	0	-0.845753	22.0911
0	-9.79201	0	0	-9.79516	3.13412	-1.44572	-0.267344	-0.0317749	-0.108393	-38.4242	-2.33E-15	-7.88946	0	0	-0.255252	-1.72281	15.9186	2.42977	-12.1617	335.729	634.088	408.31	408.31	408.31	-1.40357	-42.9415	0.903039	-171.211	312.013	204.29	194.224	194.224	194.224	-42.9555	1.32279	0.952842	10.0383	5.79072	-0.961842	1.616	-0.371311	1.21824	-719.505	-135.941	2.66052	0	0	-0.621575	21.452
0	-13.2206	0	0	-13.2212	2.86626	-0.503058	-0.303784	-0.0339215	-0.129011	-49.4842	5.59E-15	-8.4336	0	0	-0.292209	-1.61799	16.6316	2.52099	-16.1916	336.356	638.479	409.043	409.043	409.043	-2.06001	-39.113	0.72562	-185.964	312.235	203.917	194.224	194.224	194.224	-39.1372	1.34725	1.66528	9.74686	5.68695	-1.04025	1.69662	-0.412233	1.08861	-748.543	-160.752	3.39151	0	0	-0.35828	21.1751
0	-16.1296	0	0	-16.13	2.6162	0.377241	-0.331413	-0.0314035	-0.142021	-58.5737	-3.26E-15	-7.71696	0	0	-0.285192	-1.51259	17.1274	2.68059	-18.655	336.808	642.049	409.776	409.776	409.776	-2.77795	-35.6181	0.536469	-199.815	312.309	204.504	194.224	194.224	194.224	-35.6538	1.33954	2.44069	9.63819	5.59308	-1.20618	1.72515	-0.424676	0.950382	-756.581	-172.114	4.64076	0	0	-0.0936073	21.2997
0	-18.3732	0	0	-18.377	2.39602	1.15223	-0.347654	-0.0243966	-0.145856	-64.5919	-7.69E-15	-5.5637	0	0	-0.232618	-1.41559	17.4061	2.88479	-19.5628	337.058	644.67	410.531	410.531	410.531	-3.53046	-32.578	0.283599	-212.49	312.283	206.126	194.224	194.224	194.224	-32.6238	1.24715	3.26442	9.68953	5.5142	-1.43408	1.70573	-0.404905	0.806559	-746.001	-167.092	6.23242	0	0	0.137795	21.8456
0	-19.8548	0	0	-19.8647	2.21895	1.77516	-0.35158	-0.0106356	-0.140282	-66.8506	0	-1.69849	0	0	-0.147051	-1.338	17.476	3.09074	-18.9791	337.098	646.25	411.322	411.322	411.322	-4.29087	-30.0785	-0.0835703	-223.766	312.223	208.761	194.224	194.224	194.224	-30.1292	1.02313	4.11755	9.87141	5.45363	-1.67874	1.6479	-0.349727	0.661119	-721.69	-142.328	7.43368	0	0	0.311625	22.812
0	-20.5423	0	0	-20.5581	2.09918	2.19629	-0.344819	0.0114251	-0.125868	-65.3311	-2.80E-15	3.88884	0	0	-0.0495295	-1.29001	17.3523	3.24668	-17.0116	336.94	646.735	412.155	412.155	412.155	-5.02893	-28.1569	-0.600163	-233.499	312.226	212.309	194.224	194.224	194.224	-28.2027	0.637099	4.97322	10.15	5.41218	-1.88591	1.56493	-0.260185	0.520535	-690.742	-97.3714	7.29192	0	0	0.419062	24.178
0	-20.4731	0	0	-20.4914	2.05122	2.36483	-0.330666	0.0412299	-0.103202	-60.6595	7.45E-15	10.8145	0	0	0.0401141	-1.2783	17.0555	3.30237	-13.7993	336.619	646.107	413.025	413.025	413.025	-5.70503	-26.7963	-1.27375	-241.634	312.417	216.609	194.224	194.224	194.224	-26.8236	0.0835564	5.79171	10.4902	5.38794	-2.00313	1.47058	-0.142779	0.392494	-661.259	-35.7714	5.00753	0	0	0.468222	25.9053
0	-19.747	0	0	-19.7626	2.08791	2.23589	-0.312775	0.0757911	-0.0729194	-53.9058	-3.73E-15	18.3358	0	0	0.11049	-1.30395	16.6087	3.21766	-9.4989	336.186	644.384	413.91	413.91	413.91	-6.26811	-25.9307	-2.0788	-248.191	312.953	221.463	194.224	194.224	194.224	-25.9241	-0.61524	6.5187	10.8592	5.37637	-1.98854	1.37625	-0.00989123	0.283354	-640.098	35.0316	0.352192	0	0	0.479455	27.9422
0	-18.5081	0	0	-18.5174	2.21674	1.78296	-0.294795	0.109874	-0.03666	-46.3795	-3.73E-15	25.4599	0	0	0.159642	-1.36189	16.0353	2.96801	-4.27022	335.707	641.608	414.776	414.776	414.776	-6.65957	-25.4577	-2.95992	-253.235	314.006	226.646	194.224	194.224	194.224	-25.4042	-1.41328	7.08904	11.23	5.37076	-1.81649	1.28609	0.122294	0.20016	-630.001	104.957	-5.98636	0	0	0.475619	30.2286
0	-16.9194	0	0	-16.9221	2.43659	1.00945	-0.280065	0.13775	0.00255111	-39.3888	-5.59E-15	31.2064	0	0	0.191209	-1.44155	15.3563	2.54633	1.73581	335.258	637.847	415.574	415.574	415.574	-6.82193	-25.2588	-3.84419	-256.84	315.734	231.926	194.224	194.224	194.224	-25.1514	-2.25145	7.43556	11.5857	5.36294	-1.47928	1.2002	0.237088	0.151617	-629.996	164.189	-12.5392	0	0	0.475614	32.7011
0	-15.1356	0	0	-15.1356	2.7366	-0.0465918	-0.271415	0.155209	0.0403889	-34.0348	-5.59E-15	34.8631	0	0	0.209968	-1.52854	14.5889	1.96152	8.38685	334.912	633.189	416.245	416.245	416.245	-6.70881	-25.2212	-4.65816	-259.062	318.258	237.078	194.224	194.224	194.224	-25.0622	-3.07103	7.50046	11.9216	5.34412	-0.985651	1.11235	0.32215	0.148865	-635.209	206.143	-17.6146	0	0	0.491657	35.2982
0	-13.2811	0	0	-13.2847	3.0983	-1.3197	-0.270263	0.160866	0.0720425	-31.0032	7.45E-15	36.1287	0	0	0.219425	-1.60684	13.7452	1.23389	15.5744	334.738	627.74	416.725	416.725	416.725	-6.29151	-25.2579	-5.34343	-259.92	321.639	241.915	194.224	194.224	194.224	-25.059	-3.82521	7.2445	12.2475	5.30591	-0.355979	1.01762	0.371616	0.201431	-639.82	228.867	-20.0529	0	0	0.532635	37.9644
0	-11.437	0	0	-11.4502	3.50025	-2.73285	-0.276389	0.155331	0.0939522	-30.4906	0	35.0202	0	0	0.221678	-1.66079	12.8316	0.389415	23.2155	334.788	621.623	416.949	416.949	416.949	-5.56125	-25.3192	-5.86548	-259.388	325.877	246.305	194.224	194.224	194.224	-25.1001	-4.48522	6.65178	12.5877	5.24096	0.383558	0.913779	0.385457	0.319489	-639.264	233.709	-19.4841	0	0	0.606593	40.6538
0	-9.64051	0	0	-9.66691	3.92267	-4.21419	-0.288078	0.140064	0.10441	-32.2255	0	31.754	0	0	0.218282	-1.67671	11.8489	-0.545325	31.2532	335.099	614.979	416.863	416.863	416.863	-4.52876	-25.3943	-6.21419	-257.408	330.911	250.184	194.224	194.224	194.224	-25.1797	-5.04032	5.73085	12.9793	5.14367	1.20613	0.804684	0.367222	0.506286	-631.685	223.269	-16.1451	0	0	0.719485	43.3318
0	-7.89157	0	0	-7.93115	4.35047	-5.70841	-0.303169	0.11684	0.104643	-35.6294	9.32E-15	26.6786	0	0	0.211245	-1.64358	10.7929	-1.54612	39.655	335.687	607.964	416.426	416.426	416.426	-3.22336	-25.5047	-6.39881	-253.903	336.629	253.559	194.224	194.224	194.224	-25.321	-5.49393	4.51339	13.4697	5.01048	2.08733	0.70135	0.322548	0.761974	-619.413	200.318	-10.582	0	0	0.874397	45.9759
0	-6.16499	0	0	-6.21388	4.77363	-7.17852	-0.319128	0.0876379	0.0974905	-39.9214	7.45E-15	20.2472	0	0	0.202868	-1.55331	9.65482	-2.59155	48.412	336.551	600.751	415.621	415.621	415.621	-1.69204	-25.6942	-6.43997	-248.792	342.876	256.486	194.224	194.224	194.224	-25.5667	-5.85791	3.05197	14.1121	4.83989	3.00567	0.618326	0.259948	1.07737	-606.608	168.023	-3.48291	0	0	1.07135	48.5745
0	-4.42295	0	0	-4.47338	5.18612	-8.6021	-0.332293	0.0561401	0.0866593	-44.1553	-6.52E-15	13.1368	0	0	0.195099	-1.4005	8.42311	-3.66076	57.5368	337.671	593.526	414.458	414.458	414.458	0.00297916	-26.0182	-6.36237	-241.999	349.462	259.051	194.224	194.224	194.224	-25.9686	-6.14747	1.41574	14.9594	4.63235	3.94048	0.569342	0.190512	1.43833	-597.195	130.791	4.08456	0	0	1.31003	51.1239
0	-2.62835	0	0	-2.66864	5.58471	-9.96725	-0.339782	0.0251046	0.075188	-47.5182	8.18E-15	5.93941	0	0	0.188363	-1.18226	7.08467	-4.72955	67.0606	339.016	586.484	412.98	412.98	412.98	1.79166	-26.5322	-6.18944	-233.472	356.183	261.343	194.224	194.224	194.224	-26.5776	-6.37814	-0.318452	16.0581	4.38988	4.8682	0.563882	0.124305	1.82624	-592.961	91.9994	11.3835	0	0	1.58611	53.6249
0	-0.754889	0	0	-0.769729	5.96788	-11.2685	-0.340058	-0.00377689	0.0654628	-49.4595	-5.13E-15	-0.88968	0	0	0.181491	-0.898409	5.62712	-5.7668	77.0274	340.543	579.823	411.261	411.261	411.261	3.60368	-27.2832	-5.9404	-223.191	362.838	263.433	194.224	194.224	194.224	-27.4352	-6.56372	-2.07473	17.441	4.11595	5.75899	0.605524	0.067422	2.21989	-593.834	53.4321	18.1523	0	0	1.88819	56.079
0	1.20658	0	0	1.23588	6.33418	-12.5011	-0.332727	-0.0300745	0.0587021	-49.7079	-3.73E-15	-7.07438	0	0	0.172345	-0.552261	4.0411	-6.73287	87.4849	342.203	573.744	409.405	409.405	409.405	5.37376	-28.304	-5.6286	-211.17	369.249	265.367	194.224	194.224	194.224	-28.5691	-6.71407	-3.78438	19.1215	3.8153	6.57529	0.690748	0.0230194	2.59533	-597.588	15.9923	24.4507	0	0	2.19316	58.4842
0	3.24642	0	0	3.34098	6.68068	-13.6559	-0.3181	-0.0537595	0.0551233	-48.2348	-7.45E-15	-12.4377	0	0	0.159106	-0.151566	2.32249	-7.58051	98.4734	343.937	568.437	407.536	407.536	407.536	7.04383	-29.6115	-5.26197	-197.462	375.257	267.158	194.224	194.224	194.224	-29.9909	-6.8336	-5.38835	21.0885	3.49361	7.27286	0.808275	-0.00943724	2.93263	-600.365	-20.0157	30.4955	0	0	2.46497	60.8311
0	5.33708	0	0	5.51864	7.0019	-14.716	-0.296192	-0.0740549	0.0544921	-45.1332	-5.59E-15	-16.7715	0	0	0.141157	0.290727	0.474081	-8.25775	110.015	345.687	564.082	405.783	405.783	405.783	8.56375	-31.2069	-4.84503	-182.151	380.732	268.791	194.224	194.224	194.224	-31.6967	-6.92134	-6.83801	23.306	3.15731	7.80353	0.942913	-0.0318869	3.21166	-598.327	-53.4107	36.1892	0	0	2.66587	63.1003
0	7.43493	0	0	7.72319	7.29001	-15.6578	-0.268093	-0.0904854	0.0560891	-40.7269	-1.86E-15	-19.9349	0	0	0.11966	0.756269	-1.494	-8.71065	122.105	347.392	560.841	404.26	404.26	404.26	9.89382	-33.0752	-4.38225	-165.355	385.575	270.221	194.224	194.224	194.224	-33.6664	-6.97328	-8.09709	25.7163	2.81292	8.11752	1.07708	-0.0486602	3.4224	-588.174	-83.0331	41.5422	0	0	2.76449	65.2607
0	9.48449	0	0	9.89349	7.53571	-16.4539	-0.23636	-0.103062	0.0586501	-35.5705	3.73E-15	-21.8773	0	0	0.0973283	1.2218	-3.56514	-8.88588	134.708	348.994	558.854	403.055	403.055	403.055	11.0067	-35.1874	-3.88146	-147.211	389.718	271.386	194.224	194.224	194.224	-35.8665	-6.98558	-9.14248	28.2475	2.4669	8.16553	1.19199	-0.0661075	3.55927	-566.711	-107.793	46.6578	0	0	2.74052	67.2709
0	11.4256	0	0	11.9602	7.72972	-17.0778	-0.204226	-0.111096	0.0607684	-30.3182	0	-22.5252	0	0	0.0774214	1.66056	-5.71741	-8.73614	147.756	350.447	558.235	402.209	402.209	402.209	11.8877	-37.5055	-3.35549	-127.872	393.125	272.212	194.224	194.224	194.224	-38.2555	-6.95709	-9.96346	30.8233	2.12484	7.90352	1.26591	-0.0875837	3.62455	-529.932	-125.656	51.2454	0	0	2.58365	69.0816
0	13.2014	0	0	13.8553	7.86506	-17.5104	-0.175707	-0.11361	0.0611474	-25.6721	-7.45E-15	-21.8294	0	0	0.0624365	2.04487	-7.92419	-8.23096	161.138	351.713	559.069	401.718	401.718	401.718	12.5363	-39.9885	-2.82137	-107.483	395.791	272.632	194.224	194.224	194.224	-40.7905	-6.89074	-10.5617	33.3713	1.79122	7.30292	1.27567	-0.113855	3.62112	-473.348	-134.876	54.7755	0	0	2.29049	70.6392
0	14.7669	0	0	15.5228	7.93915	-17.7464	-0.15424	-0.110409	0.0590746	-22.182	0	-19.8757	0	0	0.0527175	2.35026	-10.1538	-7.37138	174.694	352.775	561.396	401.534	401.534	401.534	12.9667	-42.5995	-2.29648	-86.1772	397.738	272.598	194.224	194.224	194.224	-43.4347	-6.79289	-10.952	35.8291	1.4692	6.36498	1.20536	-0.143348	3.555	-394.286	-135.342	56.8981	0	0	1.87247	71.8888
0	16.0952	0	0	16.9277	7.95466	-17.7957	-0.142359	-0.1016	0.0545652	-20.1672	-1.86E-15	-16.8307	0	0	0.0467365	2.56044	-12.3692	-6.202	188.21	353.63	565.203	401.579	401.579	401.579	13.2063	-45.3119	-1.79397	-64.0617	399.015	272.101	194.224	194.224	194.224	-46.1635	-6.67147	-11.1609	38.1462	1.16117	5.13261	1.0518	-0.171562	3.43366	-293.47	-128.445	57.3425	0	0	1.36187	72.7785
0	17.1798	0	0	18.0603	7.91892	-17.682	-0.140106	-0.0886595	0.0486	-19.5456	-3.73E-15	-13.0404	0	0	0.0418033	2.67167	-14.5277	-4.81418	201.424	354.289	570.412	401.757	401.757	401.757	13.2927	-48.113	-1.31959	-41.2152	399.694	271.179	194.224	194.224	194.224	-48.9672	-6.53439	-11.2246	40.2843	0.86994	3.69362	0.830245	-0.195054	3.26521	-176.842	-117.837	56.4225	0	0	0.816999	73.2624
0	18.032	0	0	18.9329	7.84227	-17.4378	-0.145829	-0.0735766	0.042318	-19.9388	4.66E-15	-8.92797	0	0	0.0357796	2.69458	-16.5834	-3.33599	214.044	354.767	576.874	401.973	401.973	401.973	13.2692	-51.0013	-0.871856	-17.6915	399.861	269.911	194.224	194.224	194.224	-51.8487	-6.38916	-11.1848	42.2149	0.600241	2.17078	0.572339	-0.211245	3.06061	-54.8144	-107.744	54.6877	0	0	0.311439	73.3031
0	18.6732	0	0	19.5711	7.7363	-17.0989	-0.157021	-0.0579399	0.0366558	-20.8201	2.80E-15	-4.88747	0	0	0.0278466	2.65192	-18.4906	-1.9099	225.778	355.073	584.378	402.145	402.145	402.145	13.1796	-53.9818	-0.444308	6.47167	399.608	268.407	194.224	194.224	194.224	-54.8173	-6.24341	-11.084	43.9176	0.359816	0.699753	0.314674	-0.217824	2.83306	60.6999	-100.915	52.4395	0	0	-0.089798	72.8732
0	19.1262	0	0	20.0037	7.61268	-16.702	-0.171261	-0.0428784	0.0323472	-21.6853	-2.33E-15	-1.26945	0	0	0.0183715	2.57312	-20.2082	-0.666491	236.366	355.206	592.67	402.208	402.208	402.208	13.0656	-57.0584	-0.0279621	31.2426	399.025	266.795	194.224	194.224	194.224	-57.8812	-6.1053	-10.9625	45.3791	0.159386	-0.597035	0.0890063	-0.212593	2.59571	158.887	-97.7231	49.6733	0	0	-0.347862	71.9554
0	19.4079	0	0	20.2535	7.48241	-16.2818	-0.186687	-0.0296425	0.0295939	-22.1707	-2.56E-15	1.56606	0	0	0.00835076	2.48723	-21.703	0.29697	245.608	355.159	601.475	402.122	402.122	402.122	12.9642	-60.2277	0.387049	56.5868	398.198	265.202	194.224	194.224	194.224	-61.0412	-5.98317	-10.8559	46.5931	0.0116087	-1.63145	-0.0856831	-0.196683	2.36208	232.793	-97.3436	46.4745	0	0	-0.458685	70.5427
0	19.524	0	0	20.331	7.35487	-15.8686	-0.202299	-0.0197717	0.0284976	-22.1234	-4.02E-15	3.24007	0	0	-0.00116232	2.41708	-22.9526	0.926989	253.374	354.926	610.524	401.87	401.87	401.87	12.9045	-63.4754	0.810514	82.463	397.199	263.747	194.224	194.224	194.224	-64.2862	-5.88412	-10.7926	47.5606	-0.0709369	-2.35934	-0.202767	-0.172808	2.13986	279.418	-98.269	43.0427	0	0	-0.446366	68.6371
0	19.4682	0	0	20.2327	7.23625	-15.4827	-0.217748	-0.0147793	0.0282397	-21.5788	2.88E-15	3.40918	0	0	-0.00944518	2.37604	-23.9449	1.21351	259.607	354.505	619.566	401.462	401.462	401.462	12.9031	-66.7751	1.25071	108.824	396.077	262.529	194.224	194.224	194.224	-67.5917	-5.81185	-10.7894	48.2893	-0.0776851	-2.77908	-0.266607	-0.147792	1.9363	300.344	-100.044	39.7914	0	0	-0.353319	66.2482
0	19.2238	0	0	19.9427	7.12802	-15.1293	-0.232993	-0.015645	0.0272262	-20.7013	-1.40E-15	1.85582	0	0	-0.0160983	2.36754	-24.6782	1.18224	264.314	353.905	628.383	400.924	400.924	400.924	12.9598	-70.0903	1.71214	135.621	394.851	261.628	194.224	194.224	194.224	-70.9214	-5.76466	-10.8482	48.7943	-0.00187294	-2.92236	-0.284286	-0.126933	1.75336	299.537	-102.381	36.8925	0	0	-0.22414	63.3931
0	18.7687	0	0	19.4376	7.0257	-14.7941	-0.248018	-0.0228696	0.0226585	-19.7138	-2.33E-15	-1.46261	0	0	-0.0206303	2.38641	-25.1605	0.88507	267.561	353.144	636.793	400.305	400.305	400.305	13.054	-73.3781	2.1926	162.801	393.497	261.105	194.224	194.224	194.224	-74.2303	-5.73373	-10.9524	49.0971	0.158447	-2.84321	-0.267246	-0.11642	1.59276	283.781	-106.075	34.3737	0	0	-0.0955216	60.0972
0	18.0824	0	0	18.694	6.91863	-14.4422	-0.262471	-0.0357424	0.0107808	-18.8123	-2.80E-15	-6.28841	0	0	-0.022016	2.42175	-25.4092	0.390414	269.465	352.246	644.654	399.663	399.663	399.663	13.1432	-76.5943	2.68013	190.303	391.942	261.012	194.224	194.224	194.224	-77.4685	-5.70209	-11.0656	49.2258	0.398854	-2.60696	-0.22616	-0.118317	1.4541	261.204	-111.701	31.9138	0	0	0.0115568	56.398
0	17.1533	0	0	17.6971	6.7908	-14.0205	-0.275942	-0.0523473	-0.012912	-18.1474	2.33E-15	-12.0359	0	0	-0.0187089	2.45973	-25.4503	-0.224522	270.191	351.239	651.858	399.067	399.067	399.067	13.1646	-79.6975	3.15088	218.044	390.07	261.391	194.224	194.224	194.224	-80.586	-5.64473	-11.1327	49.2142	0.708247	-2.28228	-0.175008	-0.133493	1.3359	241.933	-120.08	29.076	0	0	0.0921274	52.3501
0	15.9857	0	0	16.4502	6.62322	-13.4651	-0.287335	-0.0690524	-0.0529109	-17.7132	-9.32E-16	-17.7611	0	0	-0.0094844	2.48657	-25.318	-0.880507	269.945	350.153	658.335	398.582	398.582	398.582	13.0405	-82.6537	3.569	245.898	387.726	262.286	194.224	194.224	194.224	-83.5378	-5.53048	-11.0845	49.1	1.06826	-1.93517	-0.130176	-0.157822	1.23704	237.552	-130.964	25.2909	0	0	0.152338	48.0306
0	14.6057	0	0	14.9813	6.39777	-12.7138	-0.294798	-0.0815408	-0.112349	-17.2884	2.10E-15	-22.3431	0	0	0.00521776	2.49075	-25.0525	-1.5023	268.965	349.012	664.045	398.267	398.267	398.267	12.6895	-85.4388	3.8899	273.667	384.74	263.732	194.224	194.224	194.224	-86.2881	-5.32655	-10.8475	48.9232	1.45411	-1.62531	-0.109689	-0.186303	1.15368	259.537	-143.853	20.2606	0	0	0.200547	43.5419
0	13.0623	0	0	13.3455	6.10177	-11.7204	-0.295826	-0.0861198	-0.191909	-16.4035	3.84E-15	-24.7494	0	0	0.0224606	2.4644	-24.6979	-2.02432	267.509	347.841	668.976	398.165	398.165	398.165	12.0422	-88.0366	4.06666	301.053	380.955	265.751	194.224	194.224	194.224	-88.8124	-5.0052	-10.3569	48.7233	1.83695	-1.40319	-0.129147	-0.212802	1.07962	316.941	-157.596	14.0341	0	0	0.237363	39.0098
0	11.4246	0	0	11.6206	5.73196	-10.4687	-0.28717	-0.0806612	-0.289249	-14.3284	-4.66E-16	-24.2827	0	0	0.0375919	2.40365	-24.2989	-2.39562	265.838	346.656	673.138	398.297	398.297	398.297	11.0569	-90.4345	4.05914	327.649	376.259	268.327	194.224	194.224	194.224	-91.0977	-4.55087	-9.57118	48.5361	2.18718	-1.30719	-0.197661	-0.23191	1.00728	414.229	-170.296	6.9013	0	0	0.251054	34.5761
0	9.77295	0	0	9.89546	5.29641	-8.98094	-0.264804	-0.0653208	-0.398268	-10.1538	-5.13E-15	-20.7704	0	0	0.0465361	2.30789	-23.8975	-2.58315	264.202	345.469	676.556	398.658	398.658	398.658	9.73252	-92.6164	3.84306	352.935	370.617	271.378	194.224	194.224	194.224	-93.137	-3.96522	-8.48317	48.3911	2.47846	-1.36161	-0.316126	-0.238778	0.926045	549.475	-179.086	-0.736542	0	0	0.221724	30.3879
0	8.18487	0	0	8.25255	4.81399	-7.31826	-0.224952	-0.0423923	-0.510091	-3.10101	-2.33E-15	-14.6042	0	0	0.0478714	2.17822	-23.5298	-2.57298	262.82	344.282	679.268	399.219	399.219	399.219	8.11308	-94.5531	3.41803	376.324	364.09	274.724	194.224	194.224	194.224	-94.9192	-3.268	-7.12609	48.3083	2.69149	-1.57592	-0.480082	-0.23042	0.826729	715.301	-180.556	-8.54266	0	0	0.134527	26.585
0	6.71482	0	0	6.74685	4.31175	-5.57345	-0.16608	-0.0156477	-0.614495	6.98902	1.86E-15	-6.6378	0	0	0.0437176	2.01643	-23.2233	-2.37114	261.863	343.086	681.312	399.928	399.928	399.928	6.28323	-96.1923	2.812	397.21	356.839	278.059	194.224	194.224	194.224	-96.4142	-2.49342	-5.57148	48.2956	2.81645	-1.94357	-0.68046	-0.206805	0.70434	899.54	-172.083	-16.229	0	0	-0.005488	23.2883
0	5.37703	0	0	5.38926	3.82076	-3.85725	-0.0914803	0.0112397	-0.702236	19.1559	0	2.07797	0	0	0.0390421	1.8245	-22.9942	-2.00452	261.442	341.865	682.721	400.722	400.722	400.722	4.35497	-97.4546	2.08113	415.045	349.104	280.942	194.224	194.224	194.224	-97.5621	-1.68358	-3.91942	48.3473	2.85409	-2.44031	-0.904831	-0.170457	0.562631	1087.1	-152.46	-23.599	0	0	-0.165074	20.5899
0	4.14053	0	0	4.14382	3.37154	-2.28062	-0.0122629	0.0347535	-0.767614	30.9992	6.99E-16	10.433	0	0	0.0393538	1.60488	-22.846	-1.52053	261.593	340.595	683.513	401.535	401.534	401.534	2.44975	-98.2399	1.30392	429.398	341.178	282.84	194.224	194.224	194.224	-98.2741	-0.881661	-2.28319	48.4435	2.8153	-3.02353	-1.14204	-0.126209	0.417485	1263.32	-123.439	-30.4364	0	0	-0.286027	18.5468
0	2.94692	0	0	2.94731	2.98979	-0.937839	0.0542211	0.052534	-0.809293	39.1419	0	17.468	0	0	0.0458051	1.36137	-22.77	-0.984748	262.282	339.249	683.679	402.302	402.302	402.302	0.680017	-98.4517	0.568526	439.976	333.351	283.222	194.224	194.224	194.224	-98.4543	-0.126655	-0.770942	48.5517	2.71922	-3.63364	-1.38069	-0.0791583	0.294175	1415.41	-89.1668	-36.5292	0	0	-0.300644	17.1776
0	1.74807	0	0	1.74805	2.69376	0.104232	0.0900389	0.064508	-0.828645	40.3802	1.86E-15	22.5819	0	0	0.0511091	1.09978	-22.7468	-0.475675	263.401	337.797	683.186	402.976	402.976	402.976	-0.863941	-98.0347	-0.0447871	446.609	325.878	281.681	194.224	194.224	194.224	-98.0388	0.5496	0.529784	48.6298	2.59023	-4.19887	-1.60827	-0.0317941	0.219354	1532.61	-54.1246	-41.633	0	0	-0.1529	16.4648
0	0.548124	0	0	0.548172	2.49462	0.805216	0.0830313	0.072691	-0.826433	32.9344	1.40E-15	25.6079	0	0	0.0440152	0.828262	-22.7491	-0.0768045	264.79	336.214	681.978	403.522	403.522	403.522	-2.11775	-97.0119	-0.479218	449.218	318.954	278.072	194.224	194.224	194.224	-97.0372	1.12292	1.55875	48.6315	2.45481	-4.64268	-1.80283	0.0159444	0.212168	1602.62	-21.69	-45.3283	0	0	0.17957	16.3597
0	-0.569513	0	0	-0.569627	2.39866	1.14293	0.0308664	0.0792244	-0.801721	17.2254	4.66E-16	26.6945	0	0	0.023353	0.5564	-22.7467	0.13341	266.255	334.483	679.982	403.926	403.926	403.926	-3.04036	-95.5049	-0.709936	447.8	312.719	272.578	194.224	194.224	194.224	-95.5568	1.57622	2.2817	48.5123	2.33847	-4.89336	-1.9368	0.0643957	0.279357	1613	6.18902	-47.137	0	0	0.663704	16.7914
0	-1.44327	0	0	-1.44355	2.40936	1.10529	-0.0566668	0.085708	-0.752466	-3.94341	-2.10E-15	26.207	0	0	0.00841565	0.293877	-22.7104	0.0916277	267.595	332.598	677.125	404.188	404.188	404.188	-3.61232	-93.726	-0.745107	442.457	307.266	265.71	194.224	194.224	194.224	-93.7989	1.89919	2.6876	48.2359	2.26329	-4.89344	-1.98041	0.112072	0.414377	1553.59	29.2407	-46.8247	0	0	1.20203	17.6765
0	-1.86734	0	0	-1.86749	2.52814	0.687225	-0.159806	0.0926672	-0.677693	-26.0935	1.05E-15	24.5128	0	0	0.0292429	0.0483681	-22.6167	-0.240988	268.624	330.567	673.359	404.315	404.315	404.315	-3.83716	-91.9395	-0.618491	433.432	302.65	258.203	194.224	194.224	194.224	-92.0213	2.0893	2.78709	47.7808	2.24587	-4.60864	-1.91341	0.157183	0.598272	1421.71	49.5933	-44.8652	0	0	1.65206	18.929
0	-1.65037	0	0	-1.65039	2.75348	-0.106022	-0.254245	0.0990975	-0.579237	-44.3959	-3.20E-16	21.8042	0	0	0.0991146	-0.176596	-22.4513	-0.871169	269.196	328.413	668.671	404.319	404.319	404.319	-3.74609	-90.3992	-0.375236	421.138	298.886	250.849	194.224	194.224	194.224	-90.477	2.15509	2.61247	47.144	2.29624	-4.03502	-1.73002	0.19814	0.809713	1224.33	70.4522	-42.3845	0	0	1.87491	20.4676
0	-0.679048	0	0	-0.679222	3.07858	-1.2503	-0.31962	0.102447	-0.461698	-55.2572	8.21E-15	18.1316	0	0	0.19514	-0.383319	-22.2108	-1.76818	269.215	326.17	663.108	404.207	404.207	404.207	-3.40206	-89.2851	-0.0559448	406.125	295.948	244.305	194.224	194.224	194.224	-89.3494	2.12147	2.21743	46.3445	2.4179	-3.2043	-1.44097	0.236622	1.0296	976.492	95.0119	-40.5377	0	0	1.78958	22.2199
0	1.03983	0	0	1.041	3.48878	-2.69254	-0.348431	0.0997287	-0.332658	-57.6302	-2.27E-15	13.6247	0	0	0.271653	-0.580487	-21.9033	-2.86123	268.647	323.883	656.78	403.975	403.975	403.975	-2.89909	-88.662	0.313524	389.02	293.756	238.966	194.224	194.224	194.224	-88.7088	2.03305	1.67439	45.4219	2.60834	-2.18655	-1.07079	0.272765	1.25372	698.324	123.534	-39.6651	0	0	1.40673	24.1251
0	3.38362	0	0	3.39337	3.96043	-4.34633	-0.348087	0.0915687	-0.202883	-53.1737	1.28E-15	8.91284	0	0	0.296804	-0.782398	-21.5462	-4.04127	267.518	321.606	649.858	403.609	403.609	403.609	-2.35128	-88.4834	0.722224	370.464	292.19	234.936	194.224	194.224	194.224	-88.5136	1.95003	1.06628	44.4341	2.8602	-1.0888	-0.658605	0.309457	1.48757	414.785	155.968	-39.4544	0	0	0.833206	26.136
0	6.16125	0	0	6.19651	4.46347	-6.10185	-0.327652	0.0814468	-0.0850596	-44.4446	4.02E-15	4.89492	0	0	0.26941	-1.00633	-21.163	-5.1701	265.894	319.392	642.561	403.088	403.088	403.088	-1.86855	-88.6346	1.16885	351.062	291.113	232.116	194.224	194.224	194.224	-88.6523	1.93451	0.469708	43.4509	3.16241	-0.0460984	-0.257444	0.34728	1.73504	156.478	190.25	-39.3998	0	0	0.242807	28.2202
0	9.16511	0	0	9.25245	4.9666	-7.84575	-0.29308	0.0697015	0.0102022	-33.7769	-3.11E-15	1.92583	0	0	0.207951	-1.26856	-20.7776	-6.09911	263.866	317.297	635.133	402.387	402.387	402.387	-1.53011	-88.9781	1.65463	331.339	290.408	230.288	194.224	194.224	194.224	-88.9872	2.03297	-0.0615019	42.5446	3.50112	0.796931	0.0767033	0.381094	1.9906	-47.0073	219.869	-38.7351	0	0	-0.197709	30.3572
0	12.2013	0	0	12.3728	5.44095	-9.47618	-0.253077	0.0566829	0.0776733	-23.382	2.64E-16	0.0446785	0	0	0.138315	-1.57911	-20.4077	-6.69752	261.507	315.379	627.813	401.486	401.486	401.486	-1.37355	-89.3795	2.17421	311.71	289.989	229.18	194.224	194.224	194.224	-89.3829	2.26459	-0.498329	41.7784	3.86049	1.31396	0.302266	0.404819	2.24614	-176.356	238.955	-36.7992	0	0	-0.408557	32.529
0	15.1095	0	0	15.3946	5.86301	-10.9135	-0.215534	0.0441692	0.116793	-14.7905	4.76E-15	-0.823636	0	0	0.0802753	-1.93713	-20.0584	-6.88362	258.843	313.7	620.808	400.381	400.381	400.381	-1.39665	-89.7276	2.71225	292.46	289.789	228.526	194.224	194.224	194.224	-89.7273	2.61946	-0.831974	41.1937	4.22336	1.42805	0.39672	0.413397	2.48982	-223.351	245.021	-33.4837	0	0	-0.416162	34.7055
0	17.7715	0	0	18.1899	6.21723	-12.1088	-0.1846	0.0327375	0.130452	-8.62677	-3.48E-15	-0.987659	0	0	0.0412849	-2.32787	-19.7192	-6.64928	255.828	312.329	614.271	399.091	399.091	399.091	-1.56602	-89.9451	3.24756	273.751	289.767	228.102	194.224	194.224	194.224	-89.9428	3.06533	-1.06932	40.801	4.57158	1.1363	0.365608	0.40215	2.71057	-193.458	237.129	-28.8121	0	0	-0.316148	36.8334
0	20.1092	0	0	20.666	6.49703	-13.0452	-0.162767	0.0229678	0.123922	-4.99358	3.25E-15	-0.732639	0	0	0.0206076	-2.72371	-19.3642	-6.06659	252.335	311.335	608.29	397.656	397.656	397.656	-1.83127	-89.9885	3.75835	255.635	289.892	227.742	194.224	194.224	194.224	-89.9857	3.55867	-1.22675	40.5742	4.88793	0.516268	0.240608	0.365431	2.89867	-104.967	215.411	-22.88	0	0	-0.200905	38.8361
0	22.0801	0	0	22.7658	6.70407	-13.7334	-0.150026	0.0142729	0.103866	-3.53061	4.03E-15	-0.384925	0	0	0.0124932	-3.08918	-18.9564	-5.27248	248.182	310.767	602.896	396.14	396.14	396.14	-2.13788	-89.8428	4.22731	238.072	290.145	227.344	194.224	194.224	194.224	-89.8412	4.05547	-1.32552	40.4539	5.15844	-0.289671	0.0711454	0.298794	3.04858	14.9516	180.413	-15.8047	0	0	-0.105685	40.6256
0	23.6708	0	0	24.4651	6.84598	-14.2027	-0.144585	0.00591955	0.0769288	-3.61412	-2.01E-15	-0.203798	0	0	0.0104722	-3.38876	-18.4543	-4.4359	243.162	310.641	598.078	394.623	394.623	394.623	-2.43756	-89.5141	4.6433	220.967	290.509	226.858	194.224	194.224	194.224	-89.5147	4.51879	-1.38732	40.3567	5.37435	-1.10795	-0.092977	0.202745	3.15909	138.195	134.122	-8.02707	0	0	-0.00901036	42.1193
0	24.8896	0	0	25.7662	6.93355	-14.4913	-0.144758	-0.00236528	0.048391	-4.64632	1.17E-15	-0.324434	0	0	0.0100686	-3.59507	-17.8188	-3.72005	237.091	310.933	593.806	393.195	393.195	393.195	-2.69423	-89.0204	5.00059	204.195	290.966	226.276	194.224	194.224	194.224	-89.0236	4.92221	-1.43054	40.1889	5.53336	-1.77246	-0.215402	0.0850033	3.23451	242.441	80.7873	-0.440249	0	0	0.12537	43.2534
0	25.7593	0	0	26.6907	6.97859	-14.6394	-0.148268	-0.0103743	0.0221326	-6.04186	-3.13E-15	-0.769698	0	0	0.0088409	-3.69472	-17.018	-3.2511	229.839	311.58	590.055	391.945	391.945	391.945	-2.88608	-88.3847	5.29716	187.626	291.49	225.618	194.224	194.224	194.224	-88.39	5.2504	-1.46805	39.8617	5.63853	-2.15646	-0.272223	-0.0409842	3.28185	312.345	26.1832	5.95445	0	0	0.306979	43.9889
0	26.3097	0	0	27.2704	6.99248	-14.6851	-0.153149	-0.0174993	0.000833691	-7.35826	3.75E-15	-1.47064	0	0	0.0061761	-3.6913	-16.0314	-3.0975	221.352	312.496	586.821	390.958	390.958	390.958	-3.00448	-87.6283	5.53254	171.145	292.053	224.923	194.224	194.224	194.224	-87.6344	5.49716	-1.50625	39.304	5.69703	-2.1937	-0.253629	-0.158482	3.30438	339.998	-23.2738	10.3364	0	0	0.502732	44.3116
0	26.5707	0	0	27.5391	6.98483	-14.6599	-0.157921	-0.0232638	-0.0139662	-8.3248	-3.84E-15	-2.3316	0	0	0.00248755	-3.60457	-14.8524	-3.26065	211.66	313.587	584.126	390.301	390.3	390.3	-3.05055	-86.7657	5.70568	154.664	292.623	224.228	194.224	194.224	194.224	-86.7716	5.66213	-1.54532	38.4724	5.71837	-1.88746	-0.161328	-0.253487	3.30477	324.148	-62.8887	12.4789	0	0	0.648625	44.2315
0	26.5697	0	0	27.5278	6.96197	-14.5848	-0.161269	-0.0274353	-0.0214665	-8.78873	-4.51E-15	-3.25161	0	0	-0.00142312	-3.46655	-13.4892	-3.67622	200.88	314.759	582.02	390.017	390.017	390.017	-3.03154	-85.8046	5.81282	138.126	293.172	223.569	194.224	194.224	194.224	-85.809	5.74695	-1.58001	37.3554	5.71335	-1.30842	-0.00806685	-0.316065	3.28009	269.34	-90.3126	12.7412	0	0	0.677622	43.7806
0	26.3294	0	0	27.2614	6.92561	-14.4652	-0.163055	-0.0300501	-0.0221353	-8.77818	-4.43E-15	-4.1332	0	0	-0.00473857	-3.31456	-11.964	-4.2271	189.201	315.93	580.569	390.124	390.124	390.124	-2.95715	-84.7452	5.84642	121.509	293.674	222.967	194.224	194.224	194.224	-84.7476	5.75202	-1.6011	35.972	5.69395	-0.580797	0.178053	-0.342822	3.22647	187.108	-105.629	11.7537	0	0	0.558116	43.0118
0	25.8677	0	0	26.7581	6.87233	-14.2896	-0.163665	-0.0310217	-0.0174433	-8.38734	1.98E-15	-4.84717	0	0	-0.00693081	-3.18267	-10.3096	-4.76812	176.857	317.031	579.839	390.608	390.608	390.608	-2.83797	-83.5836	5.79563	104.824	294.112	222.434	194.224	194.224	194.224	-83.5839	5.67572	-1.59681	34.3655	5.67233	0.143802	0.362927	-0.333757	3.1446	93.0937	-109.998	10.0976	0	0	0.313607	41.9937
0	25.1978	0	0	26.03	6.79474	-14.0335	-0.163329	-0.0301444	-0.00974436	-7.67113	-5.82E-16	-5.24524	0	0	-0.00778762	-3.09406	-8.56346	-5.15815	164.093	318.011	579.88	391.429	391.429	391.429	-2.68537	-82.3128	5.64959	88.1057	294.47	221.968	194.224	194.224	194.224	-82.3116	5.51619	-1.55508	32.5933	5.66006	0.719442	0.509012	-0.291824	3.03546	4.9943	-104.475	8.02025	0	0	0.0188285	40.801
0	24.3264	0	0	25.0834	6.68395	-13.6667	-0.162188	-0.0270358	-0.0013772	-6.64642	1.40E-15	-5.17788	0	0	-0.00742232	-3.05683	-6.76155	-5.29157	151.132	318.847	580.711	392.525	392.525	392.524	-2.51254	-80.9232	5.40138	71.4035	294.746	221.557	194.224	194.224	194.224	-80.9217	5.27459	-1.46517	30.7169	5.66598	1.03778	0.595635	-0.222845	2.90775	-64.2792	-90.0612	5.66882	0	0	-0.244771	39.5019
0	23.2526	0	0	23.9187	6.53262	-13.1638	-0.159561	-0.0211015	0.00595957	-5.23624	2.33E-15	-4.5228	0	0	-0.0060541	-3.06432	-4.93329	-5.11826	138.145	319.547	582.325	393.82	393.82	393.82	-2.3345	-79.4024	5.05228	54.7665	294.943	221.18	194.224	194.224	194.224	-79.402	4.95809	-1.32009	28.7925	5.69463	1.04781	0.617165	-0.136262	2.76568	-108.39	-67.7085	3.10611	0	0	-0.422399	38.1458
0	21.966	0	0	22.5294	6.33748	-12.5121	-0.154426	-0.012415	0.0115724	-3.35099	-3.73E-15	-3.29733	0	0	-0.00365757	-3.09942	-3.09954	-4.64845	125.248	320.148	584.685	395.234	395.234	395.234	-2.16588	-77.7335	4.61384	38.2343	295.082	220.8	194.224	194.224	194.224	-77.7355	4.58024	-1.11887	26.8666	5.74498	0.760225	0.588813	-0.0443559	2.61784	-129.837	-39.6547	0.634126	0	0	-0.507721	36.7585
0	20.4463	0	0	20.9014	6.10045	-11.7159	-0.146305	-0.00214594	0.0152394	-1.01082	-3.20E-15	-1.71075	0	0	0.000279368	-3.14063	-1.27313	-3.94351	112.504	320.71	587.742	396.694	396.694	396.694	-2.01822	-75.8939	4.10701	21.8302	295.196	220.365	194.224	194.224	194.224	-75.8994	4.15923	-0.867743	24.9739	5.81115	0.237206	0.531657	0.0391961	2.46605	-135.752	-9.21615	-1.47866	0	0	-0.524458	35.3443
0	18.6646	0	0	19.0135	5.82784	-10.7942	-0.135828	0.00777402	0.0168627	1.58206	2.80E-15	-0.110492	0	0	0.00656719	-3.16758	0.53887	-3.09904	99.9397	321.302	591.432	398.135	398.135	398.135	-1.90006	-73.8559	3.55876	5.55904	295.329	219.809	194.224	194.224	194.224	-73.8652	3.71597	-0.577739	23.1383	5.88344	-0.424872	0.469554	0.102707	2.31582	-135.72	19.4522	-3.00064	0	0	-0.510189	33.8942
0	16.5885	0	0	16.8402	5.52873	-9.77619	-0.124075	0.0160815	0.0162091	4.10808	3.55E-15	1.20545	0	0	0.0156273	-3.16524	2.33226	-2.22577	87.5651	321.987	595.691	399.511	399.511	399.511	-1.8189	-71.5894	2.99783	-10.592	295.521	219.057	194.224	194.224	194.224	-71.6026	3.27236	-0.260745	21.3743	5.95039	-1.11511	0.421597	0.138378	2.16802	-138.694	43.0548	-3.98537	0	0	-0.499227	32.3951
0	14.1876	0	0	14.3562	5.21327	-8.69544	-0.112777	0.021505	0.0130253	6.13009	-2.68E-15	1.97169	0	0	0.0266023	-3.12592	4.10284	-1.43129	75.3931	322.812	600.448	400.794	400.794	400.794	-1.78242	-69.0661	2.45105	-26.6521	295.805	218.036	194.224	194.224	194.224	-69.0829	2.84944	0.0738077	19.6914	6.00055	-1.72647	0.405462	0.143648	2.02306	-152.747	59.102	-4.51924	0	0	-0.518673	30.8387
0	11.4406	0	0	11.543	4.89093	-7.58437	-0.104438	0.0229397	0.00688788	7.10985	2.91E-15	2.01381	0	0	0.0362921	-3.0495	5.84385	-0.803671	63.4591	323.802	605.625	401.973	401.973	401.973	-1.79989	-66.2639	1.94061	-42.6626	296.197	216.691	194.224	194.224	194.224	-66.284	2.46593	0.42173	18.0972	6.02406	-2.1723	0.433976	0.120368	1.88283	-183.426	66.0083	-4.69064	0	0	-0.581385	29.2268
0	8.34267	0	0	8.3965	4.56884	-6.46817	-0.101495	0.0204368	-0.00226521	6.51979	7.57E-16	1.35603	0	0	0.0389644	-2.94179	7.54411	-0.398026	51.8364	324.957	611.136	403.052	403.053	403.053	-1.88307	-63.1721	1.48262	-58.67	296.693	214.999	194.224	194.224	194.224	-63.1954	2.13725	0.785902	16.6006	6.01382	-2.39963	0.517237	0.0726401	1.74539	-234.481	63.0346	-4.58195	0	0	-0.68819	27.5748
0	4.91342	0	0	4.93507	4.25081	-5.36097	-0.106046	0.0150192	-0.0149208	3.90273	2.30E-15	0.175882	0	0	0.0274505	-2.81158	9.18675	-0.227559	40.6451	326.256	616.877	404.049	404.049	404.049	-2.04492	-59.7972	1.08768	-74.7144	297.271	212.984	194.224	194.224	194.224	-59.8241	1.87472	1.17516	15.2141	5.96585	-2.39808	0.655404	0.00849193	1.612	-305.05	50.6944	-4.33432	0	0	-0.819588	25.9146
0	1.20258	0	0	1.20591	3.93742	-4.26581	-0.119624	0.00798913	-0.031472	-1.06315	1.51E-15	-1.30462	0	0	-0.00442759	-2.66746	10.7489	-0.262048	30.0514	327.657	622.721	404.983	404.983	404.983	-2.29696	-56.1666	0.762535	-90.816	297.895	210.727	194.224	194.224	194.224	-56.1982	1.68521	1.60123	13.9543	5.87994	-2.20104	0.838551	-0.0646349	1.48161	-390.308	29.6102	-4.03332	0	0	-0.942044	24.2944
0	-2.70587	0	0	-2.71003	3.62709	-3.17813	-0.143125	0.000629467	-0.052325	-8.491	3.03E-15	-2.87757	0	0	-0.0588071	-2.51534	12.203	-0.435599	20.2563	329.104	628.517	405.88	405.88	405.88	-2.64628	-52.3327	0.511496	-106.96	298.526	208.369	194.224	194.224	194.224	-52.3704	1.57094	2.07518	12.8409	5.75977	-1.87766	1.04495	-0.137457	1.35562	-481.038	1.64737	-3.78292	0	0	-1.01405	22.7785
0	-6.69097	0	0	-6.69546	3.31815	-2.09294	-0.175792	-0.00636913	-0.0767901	-18.1189	2.33E-16	-4.39045	0	0	-0.130174	-2.35764	13.5185	-0.663224	11.4739	330.527	634.092	406.762	406.762	406.762	-3.09324	-48.3761	0.335574	-123.078	299.132	206.113	194.224	194.224	194.224	-48.4224	1.52849	2.60467	11.894	5.61246	-1.51584	1.24838	-0.20256	1.23528	-566.906	-31.0551	-3.50948	0	0	-1.0036	21.4428
0	-10.5974	0	0	-10.5991	3.01107	-1.01276	-0.214018	-0.0125546	-0.102582	-29.1493	0	-5.6607	0	0	-0.203711	-2.19471	14.6657	-0.861624	3.90604	331.855	639.259	407.646	407.646	407.646	-3.62979	-44.4063	0.228453	-139.035	299.69	204.199	194.224	194.224	194.224	-44.4639	1.54584	3.19236	11.1308	5.44807	-1.20099	1.42371	-0.254108	1.11937	-638.699	-65.372	-2.98774	0	0	-0.898607	20.3681
0	-14.2465	0	0	-14.2465	2.70998	0.0471199	-0.251719	-0.0179605	-0.126704	-40.2992	-4.19E-15	-6.4619	0	0	-0.258454	-2.02745	15.619	-0.968063	-2.28222	333.017	643.834	408.543	408.543	408.543	-4.23941	-40.5549	0.170644	-154.625	300.194	202.875	194.224	194.224	194.224	-40.6265	1.59848	3.83548	10.5619	5.27837	-0.996784	1.55388	-0.288134	1.00471	-689.838	-97.6917	-1.87333	0	0	-0.710007	19.6304
0	-17.4562	0	0	-17.4592	2.42284	1.05783	-0.283219	-0.0211397	-0.146028	-50.175	5.91E-15	-6.35402	0	0	-0.276362	-1.85974	16.3598	-0.951086	-6.97813	333.956	647.646	409.458	409.458	409.458	-4.89932	-36.9605	0.125657	-169.596	300.653	202.35	194.224	194.224	194.224	-37.0477	1.64759	4.52639	10.1882	5.11525	-0.934301	1.63098	-0.300256	0.889604	-717.436	-122.755	0.0688699	0	0	-0.467156	19.2922
0	-20.0635	0	0	-20.076	2.16134	1.97777	-0.305016	-0.0197286	-0.158515	-57.5917	-2.33E-15	-4.84462	0	0	-0.249767	-1.6994	16.8783	-0.811664	-10.1281	334.632	650.551	410.39	410.39	410.39	-5.58164	-33.7513	0.0420523	-183.685	301.093	202.76	194.224	194.224	194.224	-33.8529	1.64244	5.25119	10.0007	4.96959	-1.01096	1.65612	-0.288145	0.772201	-721.997	-135.156	2.78806	0	0	-0.208925	19.3957
0	-21.9453	0	0	-21.972	1.94059	2.75352	-0.315955	-0.0120246	-0.163069	-61.7631	-6.52E-15	-1.6845	0	0	-0.1839	-1.55741	17.174	-0.57739	-11.7366	335.025	652.439	411.334	411.334	411.334	-6.25299	-31.0288	-0.138174	-196.658	301.567	204.154	194.224	194.224	194.224	-31.1391	1.5278	5.98711	9.98007	4.84974	-1.19679	1.63498	-0.248784	0.656036	-706.778	-130.407	5.84059	0	0	0.0261714	19.96
0	-23.0344	0	0	-23.0754	1.7785	3.32244	-0.31698	0.00262195	-0.15945	-62.4319	1.86E-15	3.00809	0	0	-0.0943145	-1.44586	17.2558	-0.293483	-11.861	335.14	653.236	412.281	412.281	412.281	-6.87459	-28.8543	-0.466999	-208.34	302.157	206.502	194.224	194.224	194.224	-28.9622	1.25497	6.70179	10.0987	4.7611	-1.44377	1.57669	-0.18279	0.544788	-677.345	-106.472	8.39486	0	0	0.208515	20.9803
0	-23.3289	0	0	-23.3783	1.69422	3.61802	-0.310569	0.0235035	-0.147244	-59.9016	-1.12E-14	8.74333	0	0	-0.000209137	-1.37512	17.1399	-0.0131742	-10.603	335.005	652.909	413.22	413.22	413.22	-7.40324	-27.2411	-0.976532	-218.635	302.968	209.712	194.224	194.224	194.224	-27.3303	0.793668	7.35465	10.3233	4.7053	-1.69602	1.49416	-0.094141	0.442353	-642.036	-64.6983	9.53844	0	0	0.324892	22.4295
0	-22.8927	0	0	-22.94	1.70505	3.58005	-0.299967	0.048508	-0.126402	-54.9584	3.73E-15	14.7865	0	0	0.082643	-1.35135	16.8484	0.211045	-8.09878	334.669	651.46	414.132	414.132	414.132	-7.7935	-26.1521	-1.667	-227.515	304.122	213.643	194.224	194.224	194.224	-26.2037	0.142027	7.89938	10.6179	4.68008	-1.89893	1.39928	0.00967002	0.354524	-609.177	-9.68342	8.56744	0	0	0.380522	24.2617
0	-21.8435	0	0	-21.8787	1.82229	3.1688	-0.288669	0.0740919	-0.0973018	-48.7154	9.32E-15	20.3274	0	0	0.145799	-1.37488	16.4064	0.334408	-4.5054	334.198	648.922	414.991	414.991	414.991	-8.00188	-25.5071	-2.502	-235.009	305.739	218.122	194.224	194.224	194.224	-25.5038	-0.66964	8.28788	10.9486	4.67971	-2.00624	1.30271	0.116695	0.286265	-585.872	50.6529	5.45454	0	0	0.394704	26.4172
0	-20.3328	0	0	-20.3511	2.04691	2.38	-0.279955	0.0964322	-0.0611672	-42.3873	-7.45E-15	24.7079	0	0	0.187951	-1.43973	15.8391	0.324681	0.0130015	333.671	645.356	415.762	415.762	415.762	-7.9927	-25.1978	-3.41349	-241.166	307.923	222.957	194.224	194.224	194.224	-25.1284	-1.58312	8.47554	11.2879	4.6955	-1.98494	1.20948	0.214807	0.243759	-575.875	107.763	0.9432	0	0	0.391902	28.8285
0	-18.5194	0	0	-18.524	2.3673	1.25329	-0.276455	0.112067	-0.0211923	-37.0579	-5.59E-15	27.4979	0	0	0.212087	-1.53436	15.1688	0.163778	5.29857	333.172	640.846	416.401	416.401	416.401	-7.74303	-25.1089	-4.31646	-246.03	310.744	227.946	194.224	194.224	194.224	-24.9726	-2.5245	8.42654	11.6192	4.71674	-1.81677	1.11966	0.291216	0.237561	-578.334	153.469	-3.50674	0	0	0.393766	31.4262
0	-16.5454	0	0	-16.5455	2.76082	-0.131871	-0.279205	0.119372	0.0180391	-33.4392	-3.73E-15	28.574	0	0	0.222447	-1.64344	14.4134	-0.152954	11.2108	332.783	635.494	416.857	416.857	416.857	-7.24448	-25.1399	-5.12792	-249.607	314.228	232.896	194.224	194.224	194.224	-24.947	-3.42027	8.11785	11.9402	4.73195	-1.49734	1.02921	0.338219	0.2776	-588.472	183.348	-6.40725	0	0	0.416313	34.1444
0	-14.52	0	0	-14.5264	3.19898	-1.67389	-0.287308	0.118228	0.051568	-31.7702	-7.45E-15	28.0016	0	0	0.222707	-1.74985	13.5846	-0.619537	17.6343	332.576	629.421	417.077	417.077	417.077	-6.50089	-25.2205	-5.78363	-251.862	318.358	237.645	194.224	194.224	194.224	-24.9909	-4.21195	7.54033	12.2648	4.72979	-1.03315	0.933148	0.353528	0.37506	-599.489	196.651	-6.755	0	0	0.471218	36.9252
0	-12.5138	0	0	-12.5345	3.6539	-3.27219	-0.298565	0.109524	0.075529	-31.8875	-5.59E-15	25.9321	0	0	0.215806	-1.83663	12.6876	-1.22328	24.4821	332.606	622.764	417.01	417.01	417.01	-5.52496	-25.315	-6.247	-252.728	323.076	242.076	194.224	194.224	194.224	-25.0745	-4.86443	6.69843	12.6228	4.70033	-0.437548	0.83059	0.338917	0.536969	-605.811	195.282	-4.36219	0	0	0.567597	39.7215
0	-10.5616	0	0	-10.6	4.10361	-4.84702	-0.31083	0.0943464	0.0882369	-33.4078	-3.73E-15	22.5341	0	0	0.204431	-1.88843	11.7213	-1.948	31.697	332.913	615.68	416.617	416.617	416.617	-4.33658	-25.4189	-6.50988	-252.122	328.297	246.127	194.224	194.224	194.224	-25.1949	-5.36734	5.60977	13.0574	4.63538	0.272657	0.726872	0.300354	0.766157	-605.238	182.346	0.296724	0	0	0.71098	42.4988
0	-8.67116	0	0	-8.72509	4.53452	-6.34891	-0.322538	0.0737236	0.0909477	-35.8564	-5.59E-15	18.0072	0	0	0.191131	-1.89219	10.679	-2.7756	39.2514	333.512	608.337	415.878	415.878	415.878	-2.96384	-25.5505	-6.58717	-249.965	333.91	249.79	194.224	194.224	194.224	-25.3685	-5.7305	4.30559	13.6211	4.52911	1.07882	0.636537	0.243024	1.05839	-600.605	160.013	6.56924	0	0	0.903567	45.2353
0	-6.83123	0	0	-6.89462	4.94085	-7.75686	-0.332509	0.0489702	0.0866803	-38.7302	-6.52E-15	12.6469	0	0	0.178021	-1.83737	9.55008	-3.68456	47.146	334.403	600.918	414.799	414.799	414.799	-1.44506	-25.7427	-6.50782	-246.189	339.78	253.097	194.224	194.224	194.224	-25.6236	-5.97595	2.83079	14.3695	4.37791	1.95915	0.575309	0.175399	1.40183	-596.564	130.704	13.7557	0	0	1.14513	47.9204
0	-5.02143	0	0	-5.08518	5.32243	-9.07022	-0.338594	0.023327	0.079174	-41.4436	6.76E-15	6.99864	0	0	0.166372	-1.71611	8.32106	-4.6471	55.408	335.566	593.614	413.414	413.415	413.415	0.171528	-26.0347	-6.30576	-240.747	345.754	256.098	194.224	194.224	194.224	-25.9942	-6.12991	1.24148	15.3544	4.18085	2.88598	0.555512	0.107864	1.77981	-596.617	98.0788	20.7939	0	0	1.43485	50.5518
0	-3.22154	0	0	-3.27437	5.68292	-10.3019	-0.339335	-0.000487605	0.0720486	-43.5652	-1.00E-14	1.55804	0	0	0.156283	-1.52368	6.97798	-5.62622	64.0849	336.969	586.622	411.793	411.793	411.793	1.83381	-26.4651	-6.01318	-233.614	351.674	258.845	194.224	194.224	194.224	-26.5133	-6.2178	-0.402836	16.617	3.93944	3.82297	0.583579	0.0505964	2.16771	-602.562	65.337	26.8403	0	0	1.76925	53.1315
0	-1.41834	0	0	-1.44724	6.0276	-11.4702	-0.334552	-0.0213872	0.0676567	-44.908	-1.86E-15	-3.39007	0	0	0.147031	-1.2593	5.50871	-6.57449	73.2354	338.565	580.137	410.034	410.034	410.034	3.49236	-27.0668	-5.65593	-224.789	357.399	261.372	194.224	194.224	194.224	-27.2088	-6.26069	-2.04688	18.1804	3.65789	4.72414	0.659652	0.00915637	2.54338	-613.685	33.9162	31.6029	0	0	2.13427	55.6616
0	0.391485	0	0	0.401132	6.36101	-12.5909	-0.325189	-0.0397039	0.0672381	-45.4943	4.66E-15	-7.76352	0	0	0.13789	-0.927299	3.90561	-7.43525	82.9174	340.302	574.351	408.255	408.255	408.255	5.10338	-27.8655	-5.25134	-214.291	362.809	263.688	194.224	194.224	194.224	-28.1027	-6.27306	-3.64316	20.0439	3.34287	5.53506	0.77665	-0.0153118	2.88163	-627.655	4.07871	35.2816	0	0	2.50231	58.139
0	2.20286	0	0	2.26709	6.68421	-13.6676	-0.312797	-0.0565734	0.0709158	-45.4471	0	-11.6014	0	0	0.128664	-0.538061	2.16745	-8.14547	93.1763	342.12	569.444	406.586	406.587	406.586	6.628	-28.8824	-4.80783	-202.155	367.803	265.775	194.224	194.224	194.224	-29.213	-6.26123	-5.15148	22.1804	3.00291	6.19568	0.923596	-0.0243534	3.16529	-641.556	-24.1035	38.4159	0	0	2.83652	60.5513
0	4.00594	0	0	4.14147	6.99271	-14.6858	-0.297688	-0.0718497	0.077534	-44.7468	9.32E-15	-14.8121	0	0	0.119582	-0.10857	0.300409	-8.63835	104.035	343.957	565.582	405.145	405.145	405.145	8.02968	-30.1379	-4.3261	-188.418	372.297	267.596	194.224	194.224	194.224	-30.5566	-6.22342	-6.5363	24.5384	2.64811	6.6427	1.08503	-0.0236741	3.38005	-651.242	-49.9449	41.3409	0	0	3.09466	62.874
0	5.78748	0	0	6.01004	7.27652	-15.6139	-0.278964	-0.0843425	0.0850001	-43.222	-3.73E-15	-17.1801	0	0	0.110772	0.337894	-1.68233	-8.84555	115.491	345.757	562.915	404.021	404.021	404.021	9.2757	-31.6509	-3.80281	-173.124	376.221	269.098	194.224	194.224	194.224	-32.1488	-6.15282	-7.76773	27.0485	2.28881	6.81128	1.24057	-0.0190683	3.52237	-651.048	-71.6029	44.078	0	0	3.23366	65.0701
0	7.52897	0	0	7.85074	7.52268	-16.4119	-0.25623	-0.0931862	0.0908088	-40.7614	-3.73E-15	-18.5246	0	0	0.102022	0.772856	-3.76155	-8.70231	127.508	347.469	561.572	403.26	403.26	403.26	10.3415	-33.4342	-3.2353	-156.328	379.53	270.228	194.224	194.224	194.224	-33.9993	-6.04267	-8.82517	29.633	1.93481	6.63958	1.36022	-0.0178428	3.59142	-633.144	-87.3272	46.5403	0	0	3.20924	67.0916
0	9.20493	0	0	9.63162	7.71852	-17.0419	-0.23044	-0.0975867	0.0930049	-37.4554	-7.45E-15	-18.7073	0	0	0.0930192	1.16507	-5.91276	-8.15987	140.009	349.055	561.655	402.856	402.856	402.856	11.2138	-35.4889	-2.62561	-138.111	382.204	270.938	194.224	194.224	194.224	-36.1068	-5.89027	-9.69937	32.2149	1.59391	6.08075	1.41228	-0.0239529	3.59123	-590.031	-95.1398	48.3699	0	0	2.99258	68.8823
0	10.7838	0	0	11.3124	7.85466	-17.4773	-0.204171	-0.0967825	0.0907878	-33.6547	-1.86E-15	-17.6627	0	0	0.0836495	1.48471	-8.10605	-7.20267	152.864	350.499	563.232	402.757	402.757	402.757	11.892	-37.802	-1.98179	-118.58	384.255	271.197	194.224	194.224	194.224	-38.4577	-5.69858	-10.3929	34.7264	1.27145	5.1197	1.37201	-0.0388022	3.52607	-516.861	-93.9123	48.9446	0	0	2.58225	70.3818
0	12.2322	0	0	12.8507	7.92688	-17.7074	-0.18091	-0.0904147	0.0845283	-29.8798	1.86E-15	-15.4445	0	0	0.0739685	1.70921	-10.3054	-5.8642	165.877	351.8	566.318	402.875	402.875	402.875	12.3879	-40.3486	-1.31609	-97.8634	385.718	270.997	194.224	194.224	194.224	-41.0281	-5.47542	-10.9196	37.1121	0.969841	3.789	1.22908	-0.0624902	3.40296	-413.346	-84.9237	47.8924	0	0	2.01068	71.5304
0	13.5215	0	0	14.2103	7.93683	-17.739	-0.164256	-0.0787689	0.075461	-26.6797	-3.73E-15	-12.2415	0	0	0.0640662	1.82913	-12.4687	-4.23446	178.79	352.973	570.865	403.104	403.104	403.104	12.725	-43.0978	-0.641647	-76.094	386.656	270.359	194.224	194.224	194.224	-43.7894	-5.23193	-11.3037	39.3297	0.689405	2.1767	0.997327	-0.0931522	3.2305	-285.877	-71.6133	45.2406	0	0	1.3499	72.2741
0	14.6331	0	0	15.3686	7.89158	-17.595	-0.15608	-0.0635058	0.0647015	-24.3802	6.52E-15	-8.43885	0	0	0.0537538	1.85165	-14.5493	-2.45252	191.298	354.033	576.747	403.34	403.34	403.34	12.9372	-46.0194	0.0309559	-53.3969	387.154	269.335	194.224	194.224	194.224	-46.7149	-4.98105	-11.578	41.348	0.429689	0.419558	0.710583	-0.129258	3.02161	-145.983	-59.1853	41.6103	0	0	0.69507	72.5691
0	15.5603	0	0	16.3186	7.80232	-17.3102	-0.156472	-0.0467404	0.0535314	-23.0391	-1.86E-15	-4.50498	0	0	0.0429721	1.7999	-16.4992	-0.684105	203.082	354.986	583.77	403.495	403.495	403.495	13.0645	-49.0874	0.695221	-29.88	387.307	268.01	194.224	194.224	194.224	-49.7829	-4.73667	-11.7804	43.1438	0.19119	-1.3187	0.413891	-0.167081	2.78959	-8.59715	-51.612	37.587	0	0	0.141463	72.3836
0	16.3055	0	0	17.066	7.68252	-16.9264	-0.164416	-0.0304085	0.0427547	-22.51	-5.59E-15	-0.893704	0	0	0.0320405	1.70762	-18.2744	0.909318	213.845	355.816	591.682	403.504	403.504	403.504	13.1478	-52.2807	1.34887	-5.63321	387.214	266.492	194.224	194.224	194.224	-52.9767	-4.51252	-11.9486	44.6997	-0.0238163	-2.87791	0.150326	-0.200863	2.54858	112.021	-50.0678	33.4916	0	0	-0.245721	71.6992
0	16.8766	0	0	17.6236	7.54634	-16.4882	-0.178035	-0.0161843	0.0333914	-22.4982	1.86E-15	1.99828	0	0	0.0215111	1.61142	-19.8377	2.19929	223.35	356.495	600.201	403.331	403.331	403.331	13.2236	-55.581	1.99343	19.2674	386.966	264.91	194.224	194.224	194.224	-56.2816	-4.32067	-12.1156	46.003	-0.211873	-4.13012	-0.0510006	-0.225488	2.31097	205.095	-53.2342	29.5169	0	0	-0.444898	70.5099
0	17.2814	0	0	18.0047	7.40687	-16.0373	-0.195291	-0.00575064	0.0259312	-22.6812	0	3.82266	0	0	0.0119447	1.54301	-21.1624	3.10776	231.439	356.993	609.041	402.967	402.967	402.967	13.3204	-58.9698	2.63359	44.7555	386.635	263.396	194.224	194.224	194.224	-59.6826	-4.16966	-12.3068	47.0448	-0.369759	-4.99701	-0.180082	-0.239202	2.08606	265.941	-58.9131	25.9917	0	0	-0.47843	68.8197
0	17.5236	0	0	18.2174	7.27407	-15.6059	-0.213578	0.000338295	0.0207344	-22.7119	-4.48E-15	4.39669	0	0	0.00350489	1.52411	-22.232	3.61037	238.035	357.286	617.938	402.425	402.425	402.425	13.4534	-62.4259	3.27536	70.7698	386.269	262.078	194.224	194.224	194.224	-63.1601	-4.06281	-12.536	47.8206	-0.495967	-5.45356	-0.243803	-0.241955	1.8796	295.547	-64.4901	22.962	0	0	-0.397126	66.6411
0	17.5993	0	0	18.2604	7.15307	-15.2112	-0.230931	0.0021991	0.0171927	-22.3628	-1.90E-15	3.65511	0	0	-0.00383501	1.56469	-23.0406	3.72862	243.134	357.365	626.656	401.74	401.74	401.74	13.6235	-65.9225	3.92333	97.2512	385.886	261.069	194.224	194.224	194.224	-66.6877	-3.99772	-12.804	48.3322	-0.591477	-5.5206	-0.255979	-0.235604	1.69383	298.838	-68.2483	20.2959	0	0	-0.259265	63.992
0	17.4967	0	0	18.1221	7.04328	-14.8518	-0.246435	-0.000375569	0.0136313	-21.5693	-8.15E-16	1.55681	0	0	-0.00988563	1.66374	-23.5924	3.51752	246.793	357.239	635	400.964	400.964	400.964	13.8169	-69.4259	4.57769	124.139	385.479	260.457	194.224	194.224	194.224	-70.2303	-3.96653	-13.0986	48.5896	-0.66013	-5.25269	-0.230353	-0.22165	1.53191	282.587	-69.7701	17.8532	0	0	-0.114372	60.8965
0	17.199	0	0	17.7838	6.93785	-14.5054	-0.259277	-0.00731987	0.00698201	-20.3164	-4.89E-15	-1.82588	0	0	-0.0138873	1.81136	-23.9009	3.05317	249.124	356.928	642.817	400.164	400.164	400.164	14.0041	-72.8974	5.23101	151.37	385.006	260.309	194.224	194.224	194.224	-73.7456	-3.95585	-13.3931	48.6121	-0.707367	-4.72602	-0.181609	-0.202982	1.39358	255.501	-69.9184	15.3528	0	0	0.00509582	57.3865
0	16.6887	0	0	17.2255	6.82405	-14.1303	-0.268295	-0.0177079	-0.00671616	-18.5687	6.29E-15	-6.20615	0	0	-0.0142432	1.99182	-23.9886	2.42166	250.278	356.461	649.991	399.412	399.412	399.412	14.1403	-76.2957	5.86535	178.867	384.395	260.67	194.224	194.224	194.224	-77.1858	-3.94668	-13.6462	48.4295	-0.739365	-4.02743	-0.125934	-0.182393	1.27803	227.794	-70.0508	12.352	0	0	0.0886381	53.5063
0	15.953	0	0	16.431	6.68505	-13.6703	-0.272504	-0.029624	-0.0321474	-16.3041	3.96E-15	-11.0403	0	0	-0.00892062	2.18706	-23.8866	1.70952	250.444	355.871	656.443	398.782	398.782	398.782	14.1675	-79.5776	6.45095	206.529	383.541	261.561	194.224	194.224	194.224	-80.4988	-3.91506	-13.8034	48.0823	-0.762317	-3.2447	-0.0820101	-0.162482	1.18342	211.183	-71.7841	8.45844	0	0	0.145894	49.3181
0	14.9873	0	0	15.3953	6.503	-13.0651	-0.271163	-0.0407021	-0.0732099	-13.515	3.96E-15	-15.5925	0	0	0.00337334	2.37994	-23.6332	0.995764	249.839	355.191	662.128	398.343	398.343	398.343	14.0208	-82.7002	6.94732	234.205	382.315	262.981	194.224	194.224	194.224	-83.6302	-3.83373	-13.8028	47.6211	-0.781333	-2.45863	-0.0634732	-0.146636	1.10383	215.792	-77.0876	3.54656	0	0	0.195415	44.9077
0	13.7999	0	0	14.1287	6.26275	-12.2616	-0.262987	-0.0477302	-0.132565	-10.1299	6.52E-15	-18.9701	0	0	0.0217296	2.55653	-23.2729	0.347078	248.699	354.45	667.027	398.146	398.146	398.146	13.6369	-85.6206	7.30744	261.674	380.578	264.898	194.224	194.224	194.224	-86.5262	-3.67534	-13.5829	47.1043	-0.80049	-1.73785	-0.0772206	-0.133959	1.03222	249.527	-86.6453	-2.42209	0	0	0.250178	40.385
0	12.4137	0	0	12.6599	5.95574	-11.2274	-0.247148	-0.0478398	-0.210358	-6.0976	6.99E-16	-20.3643	0	0	0.0423225	2.70638	-22.8528	-0.183301	247.272	353.673	671.145	398.22	398.22	398.22	12.9669	-88.2954	7.48553	288.627	378.201	267.24	194.224	194.224	194.224	-89.1361	-3.41764	-13.0944	46.5927	-0.821871	-1.13753	-0.122546	-0.121651	0.960203	316.027	-99.7987	-9.40079	0	0	0.304428	35.8817
0	10.8676	0	0	11.0359	5.58259	-9.96001	-0.223345	-0.0399595	-0.304048	-1.37194	5.24E-16	-19.3232	0	0	0.0597626	2.82164	-22.42	-0.554228	245.807	352.88	674.512	398.56	398.56	398.56	11.9887	-90.6808	7.44701	314.66	375.092	269.884	194.224	194.224	194.224	-91.416	-3.04897	-12.3119	46.1432	-0.845246	-0.700501	-0.198561	-0.107403	0.881987	415.837	-115.178	-17.1717	0	0	0.332935	31.543
0	9.21573	0	0	9.31876	5.15363	-8.49037	-0.191466	-0.0254346	-0.408137	4.12279	-9.32E-16	-15.8898	0	0	0.0699206	2.89591	-22.0176	-0.735942	244.542	352.081	677.17	399.132	399.132	399.132	10.7149	-92.7337	7.17789	339.281	371.22	272.648	194.224	194.224	194.224	-93.3315	-2.57179	-11.2419	45.8019	-0.867905	-0.457812	-0.306114	-0.0906666	0.792808	546.072	-130.615	-25.4608	0	0	0.30038	27.5167
0	7.52272	0	0	7.57758	4.68718	-6.87891	-0.151003	-0.007262	-0.514904	10.4775	4.66E-16	-10.5301	0	0	0.0720646	2.92364	-21.6816	-0.71129	243.685	351.281	679.172	399.875	399.875	399.875	9.19257	-94.4124	6.69018	361.946	366.618	275.286	194.224	194.224	194.224	-94.8574	-2.00258	-9.9237	45.599	-0.885072	-0.42755	-0.446941	-0.0717931	0.691876	700.948	-143.22	-33.9438	0	0	0.178806	23.9411
0	5.85158	0	0	5.87592	4.2065	-5.20635	-0.101971	0.0111313	-0.615498	17.5622	-4.08E-16	-3.96067	0	0	0.0684827	2.9001	-21.4378	-0.478754	243.397	350.472	680.567	400.714	400.714	400.714	7.49597	-95.6756	6.02202	382.1	361.388	277.493	194.224	194.224	194.224	-95.972	-1.36815	-8.42426	45.5453	-0.890329	-0.611965	-0.62066	-0.0512641	0.580399	871.579	-149.617	-42.2369	0	0	-0.034456	20.9331
0	4.25007	0	0	4.25829	3.73645	-3.56174	-0.0468522	0.02788	-0.70212	24.6787	9.90E-16	3.12439	0	0	0.0618856	2.82177	-21.2999	-0.0555865	243.777	349.642	681.392	401.569	401.569	401.569	5.71568	-96.48	5.23341	399.232	355.68	278.911	194.224	194.224	194.224	-96.6495	-0.700114	-6.82898	45.6316	-0.876231	-0.99438	-0.824937	-0.027604	0.465977	1047.8	-146.082	-49.9268	0	0	-0.305592	18.5784
0	2.74283	0	0	2.74456	3.30114	-2.03313	0.00675129	0.0425718	-0.769023	30.2637	-6.99E-16	10.0987	0	0	0.0531853	2.68704	-21.2677	0.51999	244.85	348.77	681.665	402.367	402.367	402.367	3.94778	-96.7828	4.39955	412.911	349.687	279.164	194.224	194.224	194.224	-96.8587	-0.0302872	-5.23226	45.8288	-0.834839	-1.53704	-1.05514	0.000181982	0.363242	1218.23	-130.62	-56.4842	0	0	-0.566401	16.9258
0	1.33946	0	0	1.33955	2.92263	-0.701484	0.0460934	0.0552498	-0.813536	32.0815	0	16.3495	0	0	0.0409292	2.4971	-21.3278	1.18845	246.561	347.829	681.374	403.047	403.047	403.047	2.28599	-96.556	3.60138	422.809	343.617	277.923	194.224	194.224	194.224	-96.5748	0.61126	-3.72856	46.0912	-0.758004	-2.18078	-1.30188	0.0341584	0.292538	1370.95	-103.605	-61.4218	0	0	-0.72956	15.9848
0	0.0579353	0	0	0.0579424	2.62027	0.362914	0.0572644	0.0662638	-0.83471	28.0387	4.66E-16	21.3355	0	0	0.0230685	2.25691	-21.4554	1.87184	248.779	346.791	680.481	403.569	403.569	403.569	0.815733	-95.81	2.9126	428.707	337.68	274.997	194.224	194.224	194.224	-95.8042	1.19589	-2.40337	46.362	-0.637888	-2.84781	-1.54783	0.0748672	0.275814	1492.59	-68.1715	-64.3161	0	0	-0.713528	15.7274
0	-1.04581	0	0	-1.04601	2.41042	1.10155	0.0310578	0.076022	-0.831894	17.2351	0	24.6701	0	0	0.00237057	1.97553	-21.6175	2.48034	251.314	345.624	678.923	403.91	403.91	403.91	-0.389804	-94.6203	2.38545	430.488	332.072	270.423	194.224	194.224	194.224	-94.6129	1.69496	-1.32551	46.5798	-0.467412	-3.44825	-1.76642	0.122711	0.325203	1568.57	-28.4242	-64.8899	0	0	-0.472939	16.0941
0	-1.86071	0	0	-1.86131	2.30625	1.46808	-0.0317442	0.0847621	-0.803375	0.753527	9.32E-16	26.1845	0	0	-0.00767128	1.66582	-21.7774	2.92239	253.94	344.304	676.625	404.066	404.066	404.066	-1.27414	-93.139	2.04027	428.156	326.959	264.516	194.224	194.224	194.224	-93.1412	2.07992	-0.541281	46.6863	-0.241526	-3.89003	-1.92253	0.174393	0.442965	1583.96	10.8046	-63.0209	0	0	-0.0263607	17.0029
0	-2.2301	0	0	-2.2308	2.31683	1.43085	-0.118337	0.0923822	-0.747636	-18.2812	-4.43E-15	25.9041	0	0	0.0139642	1.34278	-21.9003	3.11711	256.418	342.816	673.516	404.048	404.048	404.048	-1.8044	-91.5788	1.86475	421.859	322.471	257.832	194.224	194.224	194.224	-91.5911	2.32619	-0.0705878	46.6335	0.0420646	-4.09114	-1.98423	0.225415	0.614648	1529.05	46.467	-59.1364	0	0	0.531175	18.359
0	-1.99229	0	0	-1.99256	2.44564	0.977611	-0.207625	0.0984093	-0.66477	-35.6377	2.61E-15	23.9837	0	0	0.0785247	1.02123	-21.9575	3.00659	258.524	341.162	669.549	403.87	403.87	403.87	-1.98091	-90.1678	1.8236	411.913	318.691	251.053	194.224	194.224	194.224	-90.1845	2.42116	0.0962132	46.3903	0.382067	-3.99209	-1.93052	0.270693	0.816672	1402.43	78.045	-54.3019	0	0	1.04968	20.0651
0	-1.03761	0	0	-1.03761	2.68886	0.121484	-0.278336	0.101019	-0.557168	-47.5124	1.16E-15	20.5969	0	0	0.169784	0.713108	-21.9303	2.56657	260.077	339.361	664.716	403.547	403.547	403.547	-1.84551	-89.0896	1.87543	398.79	315.647	244.813	194.224	194.224	194.224	-89.1035	2.37397	-0.000515123	45.9463	0.772855	-3.56651	-1.75881	0.306309	1.02749	1211.55	106.661	-49.7695	0	0	1.37627	22.0276
0	0.642839	0	0	0.642955	3.03365	-1.0922	-0.318117	0.0983998	-0.430256	-51.9878	-3.90E-15	16.1032	0	0	0.248778	0.425525	-21.8114	1.81377	260.948	337.458	659.069	403.088	403.088	403.088	-1.48383	-88.4346	1.98771	383.077	313.301	239.553	194.224	194.224	194.224	-88.4412	2.22238	-0.291795	45.3145	1.20425	-2.82873	-1.48153	0.330473	1.23503	970.439	134.222	-46.2948	0	0	1.41166	24.1609
0	2.94552	0	0	2.94852	3.4578	-2.5837	-0.329374	0.0918394	-0.293874	-49.7676	-1.46E-15	11.328	0	0	0.28321	0.159769	-21.6059	0.809601	261.074	335.513	652.715	402.499	402.499	402.499	-1.01416	-88.1869	2.14375	365.418	311.557	235.457	194.224	194.224	194.224	-88.1859	2.03018	-0.690203	44.5315	1.66184	-1.83795	-1.12215	0.346729	1.44267	698.561	163.983	-44.0217	0	0	1.14763	26.3907
0	5.69017	0	0	5.7059	3.93261	-4.24898	-0.32017	0.0848079	-0.16203	-42.968	2.80E-15	7.30369	0	0	0.267624	-0.0886632	-21.3292	-0.34078	260.459	333.604	645.82	401.775	401.775	401.775	-0.559669	-88.2547	2.34189	346.466	310.299	232.491	194.224	194.224	194.224	-88.2481	1.87204	-1.11087	43.6541	2.12788	-0.697503	-0.720198	0.360774	1.65821	423.67	197.622	-42.7197	0	0	0.682808	28.6582
0	8.67216	0	0	8.71995	4.42828	-5.97937	-0.29579	0.076943	-0.0483208	-33.7117	-2.50E-15	4.42794	0	0	0.216196	-0.328559	-21.0036	-1.49789	259.16	331.812	638.59	400.912	400.912	400.912	-0.216303	-88.5138	2.58992	326.821	309.432	230.495	194.224	194.224	194.224	-88.5036	1.8125	-1.49297	42.752	2.58347	0.454306	-0.328401	0.369226	1.88183	177.329	229.524	-41.4848	0	0	0.187683	30.9236
0	11.6981	0	0	11.8054	4.91707	-7.6747	-0.262376	0.066422	0.0387543	-23.9897	5.34E-15	2.57786	0	0	0.150992	-0.569511	-20.6524	-2.50924	257.27	330.212	631.25	399.907	399.907	399.906	-0.0375435	-88.8356	2.8942	306.99	308.889	229.239	194.224	194.224	194.224	-88.8226	1.89032	-1.80442	41.8974	3.01014	1.46569	0.0027339	0.367179	2.10878	-14.6778	251.8	-39.1399	0	0	-0.181659	33.1641
0	14.6054	0	0	14.8022	5.37499	-9.25036	-0.227743	0.0546439	0.0966844	-15.4735	2.08E-15	1.63083	0	0	0.0923651	-0.817227	-20.2934	-3.24039	254.877	328.872	624.02	398.763	398.762	398.763	-0.0346788	-89.1061	3.25107	287.353	308.622	228.476	194.224	194.224	194.224	-89.0898	2.1126	-2.03542	41.1531	3.39137	2.20282	0.237808	0.353545	2.33159	-137.269	260.579	-35.2213	0	0	-0.352892	35.3647
0	17.2722	0	0	17.5844	5.78374	-10.6446	-0.196992	0.042132	0.126717	-9.06135	5.18E-15	1.21531	0	0	0.0500488	-1.06934	-19.9334	-3.60646	252.031	327.845	617.083	397.498	397.498	397.498	-0.182548	-89.2397	3.6472	268.158	308.591	227.984	194.224	194.224	194.224	-89.2193	2.45769	-2.19321	40.559	3.71286	2.58202	0.358204	0.32777	2.53978	-185.381	254.105	-29.7418	0	0	-0.346899	37.5041
0	19.619	0	0	20.0621	6.13144	-11.8203	-0.173215	0.029653	0.132833	-5.06631	3.20E-15	1.00269	0	0	0.0253188	-1.31356	-19.5651	-3.59323	248.722	327.176	610.575	396.145	396.145	396.145	-0.433561	-89.184	4.06275	249.533	308.766	227.59	194.224	194.224	194.224	-89.1597	2.88513	-2.29417	40.1239	3.96314	2.59121	0.370838	0.289425	2.72426	-166.321	233.135	-23.0656	0	0	-0.244775	39.5454
0	21.6038	0	0	22.1797	6.41237	-12.7626	-0.157403	0.017701	0.120891	-3.32717	3.57E-15	0.747068	0	0	0.0141246	-1.5294	-19.1679	-3.25876	244.874	326.891	604.579	394.752	394.752	394.752	-0.733158	-88.9191	4.4757	231.5	309.114	227.177	194.224	194.224	194.224	-88.8914	3.34779	-2.35694	39.822	4.13412	2.29156	0.304337	0.235988	2.87816	-97.8351	199.156	-15.5775	0	0	-0.125729	41.4347
0	23.2158	0	0	23.9132	6.62603	-13.4745	-0.148363	0.00623412	0.0976016	-3.306	-2.90E-15	0.269539	0	0	0.0104526	-1.69305	-18.7112	-2.71548	240.368	326.996	599.13	393.381	393.381	393.381	-1.03196	-88.4511	4.8655	214.002	309.601	226.684	194.224	194.224	194.224	-88.4208	3.80188	-2.398	39.5975	4.22221	1.79899	0.196752	0.167825	2.99751	-2.73009	154.853	-7.77828	0	0	-0.0247519	43.1097
0	24.4664	0	0	25.2637	6.77584	-13.971	-0.144845	-0.00431816	0.0690101	-4.41249	1.42E-15	-0.451268	0	0	0.00967384	-1.78351	-18.1603	-2.10117	235.062	327.464	594.23	392.098	392.098	392.098	-1.29346	-87.8027	5.21499	196.937	310.186	226.092	194.224	194.224	194.224	-87.7706	4.2132	-2.42886	39.3737	4.22957	1.2542	0.0815928	0.0869782	3.08352	97.5779	103.757	-0.398646	0	0	0.0679678	44.5104
0	25.3819	0	0	26.2512	6.86819	-14.276	-0.145246	-0.0137312	0.039829	-6.05583	8.95E-16	-1.37833	0	0	0.00893725	-1.78788	-17.481	-1.54944	228.828	328.239	589.868	390.977	390.977	390.977	-1.49629	-87.0049	5.51144	180.18	310.828	225.414	194.224	194.224	194.224	-86.9713	4.5594	-2.45556	39.0666	4.16394	0.792329	-0.0153503	0.000782428	3.14016	185.929	50.5488	5.73472	0	0	0.178519	45.5884
0	25.995	0	0	26.9073	6.91166	-14.4192	-0.147734	-0.0215221	0.0133976	-7.71399	-3.76E-15	-2.40012	0	0	0.00711455	-1.70493	-16.6448	-1.16566	221.57	329.242	586.029	390.084	390.084	390.084	-1.63354	-86.0892	5.74628	163.611	311.484	224.682	194.224	194.224	194.224	-86.0544	4.82954	-2.47866	38.599	4.03774	0.518213	-0.0754559	-0.0811876	3.17384	249.937	0.308564	9.93178	0	0	0.318875	46.3113
0	26.3386	0	0	27.2668	6.91598	-14.4334	-0.151254	-0.0273567	-0.00824246	-9.06527	2.36E-15	-3.39061	0	0	0.00425294	-1.54644	-15.6327	-1.01007	213.245	330.381	582.713	389.478	389.478	389.478	-1.70911	-85.0818	5.91397	147.122	312.114	223.935	194.224	194.224	194.224	-85.0458	5.02126	-2.4942	37.9119	3.86666	0.489393	-0.0870608	-0.149275	3.18826	282.181	-42.3213	11.877	0	0	0.471184	46.6655
0	26.4417	0	0	27.3631	6.89071	-14.3502	-0.154433	-0.0309628	-0.0237622	-9.87707	5.82E-17	-4.21658	0	0	0.000814622	-1.3361	-14.4385	-1.08873	203.874	331.563	579.942	389.202	389.202	389.202	-1.7336	-84	6.01025	130.63	312.683	223.21	194.224	194.224	194.224	-83.9631	5.13706	-2.49479	36.9728	3.66805	0.707387	-0.045364	-0.196649	3.18353	279.699	-74.3057	11.8165	0	0	0.590259	46.6566
0	26.3267	0	0	27.223	6.8436	-14.1948	-0.156457	-0.0321772	-0.0325504	-10.0721	5.82E-16	-4.7583	0	0	-0.00260263	-1.10585	-13.0705	-1.35307	193.545	332.704	577.757	389.275	389.275	389.275	-1.71935	-82.8512	6.03057	114.08	313.167	222.536	194.224	194.224	194.224	-82.814	5.18017	-2.47142	35.7785	3.45956	1.11804	0.0441555	-0.219886	3.15707	244.82	-94.3081	10.3413	0	0	0.624739	46.3104
0	26.009	0	0	26.8657	6.77917	-13.982	-0.1571	-0.030948	-0.0346457	-9.69552	-4.19E-15	-4.92723	0	0	-0.00551255	-0.889477	-11.5504	-1.71016	182.405	333.734	576.212	389.695	389.695	389.695	-1.67638	-81.634	5.96927	97.4473	313.554	221.929	194.224	194.224	194.224	-81.5973	5.15147	-2.41572	34.3527	3.25782	1.62305	0.165596	-0.218121	3.10617	184.851	-102.548	8.18612	0	0	0.544612	45.6704
0	25.4971	0	0	26.3016	6.69814	-13.7137	-0.156488	-0.0275543	-0.0312752	-8.84626	1.16E-16	-4.70371	0	0	-0.00760862	-0.715428	-9.9101	-2.04367	170.643	334.602	575.36	390.437	390.437	390.437	-1.61002	-80.3397	5.82043	80.734	313.847	221.391	194.224	194.224	194.224	-80.3047	5.04858	-2.32222	32.7395	3.07732	2.10184	0.293091	-0.192739	3.02899	112.014	-100.091	5.8646	0	0	0.363856	44.7939
0	24.7933	0	0	25.5341	6.59794	-13.3811	-0.154895	-0.0223305	-0.0244957	-7.62527	2.33E-15	-4.11591	0	0	-0.00874841	-0.600496	-8.18544	-2.24124	158.463	335.281	575.242	391.456	391.456	391.456	-1.52196	-78.9545	5.57969	63.9646	314.059	220.907	194.224	194.224	194.224	-78.9225	4.86776	-2.18911	30.9936	2.92881	2.43965	0.400183	-0.146624	2.92978	40.0248	-88.2631	3.58011	0	0	0.134692	43.7428
0	23.8936	0	0	24.5598	6.4742	-12.969	-0.152442	-0.0157217	-0.0164964	-6.09568	1.75E-15	-3.23932	0	0	-0.00883603	-0.5471	-6.41055	-2.22038	146.053	335.769	575.874	392.694	392.694	392.694	-1.41335	-77.4615	5.24662	47.176	314.215	220.455	194.224	194.224	194.224	-77.4333	4.60733	-2.01761	29.1716	2.81804	2.5534	0.467733	-0.0853935	2.81371	-19.7244	-68.8007	1.38847	0	0	-0.079807	42.5729
0	22.7876	0	0	23.3697	6.32266	-12.4625	-0.14846	-0.00841847	-0.00865858	-4.23167	9.90E-16	-2.20128	0	0	-0.00750441	-0.544462	-4.61282	-1.94487	133.563	336.091	577.249	394.085	394.085	394.085	-1.28752	-75.8408	4.82668	30.4082	314.345	220.001	194.224	194.224	194.224	-75.8173	4.27091	-1.81118	27.3238	2.74493	2.40763	0.492991	-0.0171025	2.68709	-62.3731	-43.9512	-0.608644	0	0	-0.240082	41.3248
0	21.4573	0	0	21.9486	6.14048	-11.8507	-0.142072	-0.00122185	-0.00179025	-2.00398	2.21E-15	-1.15254	0	0	-0.00404358	-0.572959	-2.81086	-1.4277	121.101	336.296	579.34	395.562	395.562	395.562	-1.15141	-74.0697	4.33179	13.6953	314.48	219.5	194.224	194.224	194.224	-74.0513	3.86867	-1.57457	25.4902	2.70363	2.01668	0.48356	0.0479703	2.55372	-88.4764	-16.8803	-2.21606	0	0	-0.335827	40.0195
0	19.8769	0	0	20.2745	5.92687	-11.1298	-0.133195	0.0052241	0.00365566	0.49186	3.52E-15	-0.231616	0	0	0.00223063	-0.609654	-1.01507	-0.7229	108.73	336.447	582.105	397.067	397.066	397.067	-1.01566	-72.1216	3.77949	-2.93968	314.648	218.892	194.224	194.224	194.224	-72.1083	3.41692	-1.31282	23.698	2.68368	1.43589	0.453787	0.100852	2.41788	-102.764	9.32421	-3.36653	0	0	-0.380821	38.6604
0	18.0146	0	0	18.3201	5.68296	-10.302	-0.122704	0.0102385	0.00730365	3.01428	-3.35E-16	0.425223	0	0	0.0115647	-0.63336	0.770217	0.0884988	96.4812	336.612	585.492	398.551	398.551	398.551	-0.894404	-69.9672	3.19133	-19.488	314.869	218.11	194.224	194.224	194.224	-69.9589	2.93687	-1.03002	21.9632	2.67196	0.747048	0.417952	0.134221	2.28246	-111.442	31.5236	-4.07895	0	0	-0.398276	37.2401
0	15.8375	0	0	16.0577	5.41134	-9.37485	-0.112137	0.0136547	0.00871471	5.21968	-2.24E-15	0.75342	0	0	0.0231725	-0.628282	2.54382	0.913897	84.3698	336.847	589.444	399.983	399.983	399.983	-0.805365	-67.5787	2.59099	-35.9557	315.154	217.081	194.224	194.224	194.224	-67.5749	2.45309	-0.727691	20.2928	2.65475	0.0427843	0.389687	0.144308	2.14914	-121.009	47.3782	-4.47839	0	0	-0.412753	35.7468
0	13.3177	0	0	13.4634	5.1158	-8.36015	-0.103894	0.0150743	0.00713716	6.65214	-1.63E-15	0.703316	0	0	0.0345958	-0.586058	4.30494	1.6635	72.4108	337.194	593.9	401.348	401.348	401.348	-0.768375	-64.9325	2.0026	-52.3618	315.507	215.742	194.224	194.224	194.224	-64.9326	1.99137	-0.404291	18.6884	2.6199	-0.587856	0.380358	0.129661	2.02079	-136.851	54.8953	-4.6066	0	0	-0.443139	34.172
0	10.438	0	0	10.5236	4.80081	-7.27261	-0.0995663	0.0141422	0.001963	6.91328	-2.03E-15	0.280155	0	0	0.0419755	-0.50623	6.05066	2.26282	60.6339	337.67	598.792	402.645	402.645	402.645	-0.803749	-62.014	1.44908	-68.7346	315.919	214.057	194.224	194.224	194.224	-62.0173	1.57639	-0.054865	17.15	2.55843	-1.07172	0.401649	0.0921173	1.89712	-163.807	53.0512	-4.44853	0	0	-0.503794	32.5148
0	7.19761	0	0	7.23921	4.47083	-6.12745	-0.1008	0.0108221	-0.0079316	5.56979	1.78E-15	-0.432481	0	0	0.0395265	-0.395039	7.77383	2.6635	49.0981	338.272	604.042	403.884	403.884	403.884	-0.930567	-58.8195	0.950466	-85.1063	316.369	212.024	194.224	194.224	194.224	-58.8255	1.22927	0.32896	15.6798	2.46545	-1.36205	0.462532	0.0367711	1.78015	-204.564	41.8061	-3.97758	0	0	-0.598484	30.7859
0	3.61761	0	0	3.63112	4.12998	-4.93915	-0.11005	0.00615012	-0.0232494	2.09471	2.56E-15	-1.23067	0	0	0.0193875	-0.263034	9.4614	2.85076	37.9021	338.973	609.56	405.08	405.08	405.08	-1.16393	-55.359	0.523254	-101.506	316.83	209.691	194.224	194.224	194.224	-55.3676	0.96551	0.757319	14.2843	2.34063	-1.4457	0.568016	-0.029752	1.67008	-260.395	22.021	-3.20176	0	0	-0.72199	29.0108
0	-0.251197	0	0	-0.251735	3.78221	-3.72216	-0.130053	0.000887361	-0.0442745	-4.00426	-1.75E-15	-1.97338	0	0	-0.0256498	-0.122014	11.0936	2.84586	27.1884	339.73	615.236	406.25	406.25	406.25	-1.51037	-51.662	0.180892	-117.944	317.272	207.167	194.224	194.224	194.224	-51.6735	0.793537	1.23763	12.9764	2.18811	-1.34526	0.717029	-0.101917	1.56824	-330.255	-5.85081	-2.0501	0	0	-0.857344	27.2317
0	-4.31829	0	0	-4.32238	3.43208	-2.49336	-0.162086	-0.00450738	-0.0705812	-12.9073	3.03E-15	-2.61704	0	0	-0.097194	0.01776	12.6439	2.70183	17.1394	340.491	620.935	407.404	407.404	407.404	-1.96429	-47.7855	-0.0665926	-134.387	317.673	204.634	194.224	194.224	194.224	-47.8011	0.71389	1.77048	11.775	2.01614	-1.11458	0.897687	-0.173855	1.47438	-409.614	-40.723	-0.529866	0	0	-0.974432	25.5085
0	-8.44712	0	0	-8.44922	3.08577	-1.2756	-0.203762	-0.0103278	-0.100083	-24.1592	2.45E-15	-3.24571	0	0	-0.1855	0.149071	14.0816	2.49165	7.96184	341.192	626.502	408.544	408.544	408.544	-2.50656	-43.8218	-0.215964	-150.73	318.021	202.337	194.224	194.224	194.224	-43.8434	0.717741	2.34775	10.7029	1.83642	-0.826753	1.09184	-0.241242	1.38347	-492.008	-81.2257	1.38722	0	0	-1.03948	23.9164
0	-12.4596	0	0	-12.4596	2.75184	-0.100244	-0.248595	-0.0176212	-0.129497	-36.5715	-6.87E-15	-4.00897	0	0	-0.268417	0.26776	15.374	2.29182	-0.134131	341.768	631.764	409.665	409.665	409.665	-3.10664	-39.8966	-0.276954	-166.784	318.315	200.559	194.224	194.224	194.224	-39.9265	0.784444	2.95401	9.78349	1.66272	-0.557629	1.27674	-0.298889	1.28851	-568.87	-124.73	3.71593	0	0	-1.02198	22.5404
0	-16.1534	0	0	-16.1558	2.44107	0.993708	-0.289354	-0.0272072	-0.154778	-48.5858	7.40E-15	-4.94866	0	0	-0.319405	0.371134	16.491	2.16538	-6.9592	342.16	636.537	410.754	410.754	410.754	-3.72909	-36.1575	-0.278236	-182.285	318.556	199.562	194.224	194.224	194.224	-36.1975	0.879515	3.57112	9.03629	1.50929	-0.368816	1.43205	-0.344832	1.18213	-632.217	-168.332	6.56608	0	0	-0.908791	21.4659
0	-19.3263	0	0	-19.3381	2.16518	1.96426	-0.319949	-0.0386011	-0.172881	-58.5794	4.89E-15	-5.87721	0	0	-0.318359	0.455722	17.4083	2.14898	-12.3656	342.318	640.641	411.797	411.797	411.797	-4.34215	-32.756	-0.268959	-196.933	318.741	199.543	194.224	194.224	194.224	-32.8064	0.955477	4.18391	8.47346	1.3892	-0.295017	1.54207	-0.3765	1.06112	-675.143	-207.281	9.89957	0	0	-0.708577	20.7688
0	-21.8024	0	0	-21.8292	1.9354	2.77173	-0.336696	-0.049315	-0.181692	-65.1741	-2.33E-16	-6.35668	0	0	-0.261185	0.515484	18.1101	2.24711	-16.2611	342.208	643.911	412.78	412.78	412.78	-4.92507	-29.8278	-0.313399	-210.437	318.851	200.605	194.224	194.224	194.224	-29.886	0.956837	4.78495	8.09702	1.31295	-0.338412	1.60067	-0.390708	0.92675	-694.824	-235.391	13.5061	0	0	-0.453739	20.5061
0	-23.4569	0	0	-23.5003	1.76193	3.38059	-0.337852	-0.0542816	-0.180721	-67.417	2.33E-15	-5.74262	0	0	-0.16271	0.541598	18.5907	2.43423	-18.6153	341.817	646.214	413.697	413.697	413.697	-5.46915	-27.472	-0.478365	-222.572	318.864	202.75	194.224	194.224	194.224	-27.5317	0.829395	5.37411	7.89759	1.28741	-0.471182	1.60869	-0.381484	0.783275	-691.974	-244.593	16.7583	0	0	-0.190003	20.7099
0	-24.2369	0	0	-24.2925	1.65474	3.75642	-0.325849	-0.0502357	-0.170113	-65.2235	-9.32E-16	-3.70016	0	0	-0.0512812	0.52406	18.8546	2.66282	-19.4573	341.15	647.449	414.543	414.543	414.543	-5.97077	-25.7336	-0.817247	-233.208	318.769	205.894	194.224	194.224	194.224	-25.7847	0.531539	5.95226	7.8548	1.31501	-0.644014	1.57627	-0.345004	0.638288	-673.074	-229.823	18.9178	0	0	0.0365236	21.3859
0	-24.17	0	0	-24.2286	1.62354	3.86576	-0.30466	-0.0345876	-0.149774	-59.2475	-5.59E-15	-0.0916366	0	0	0.04464	0.454411	18.9147	2.87467	-18.8687	340.231	647.559	415.32	415.32	415.32	-6.42412	-24.5952	-1.35458	-242.33	318.589	209.894	194.224	194.224	194.224	-24.6245	0.0461466	6.51485	7.93954	1.39348	-0.797688	1.51728	-0.279281	0.501287	-647.983	-188.985	19.0843	0	0	0.196326	22.5135
0	-23.3607	0	0	-23.4119	1.67648	3.68022	-0.27979	-0.0080582	-0.119667	-50.8537	-8.39E-15	4.82947	0	0	0.10897	0.328551	18.7906	3.01214	-16.9706	339.108	646.525	416.028	416.028	416.028	-6.81425	-23.9794	-2.07603	-250.013	318.39	214.56	194.224	194.224	194.224	-23.9724	-0.611894	7.04512	8.11747	1.51624	-0.874522	1.44773	-0.188953	0.379313	-627.978	-125.825	16.6164	0	0	0.284842	24.0499
0	-21.9727	0	0	-22.0085	1.81694	3.18759	-0.257785	0.025027	-0.0804986	-41.8703	0	10.4653	0	0	0.142483	0.148929	18.5049	3.02784	-13.909	337.84	644.365	416.661	416.661	416.661	-7.11577	-23.7632	-2.92802	-256.386	318.282	219.668	194.224	194.224	194.224	-23.707	-1.39588	7.51165	8.35384	1.67255	-0.828168	1.38011	-0.0843392	0.283757	-621.904	-49.8153	11.6101	0	0	0.319834	25.9355
0	-20.1969	0	0	-20.2155	2.03935	2.40656	-0.24487	0.0586858	-0.0346615	-34.1353	1.86E-15	16.1087	0	0	0.157156	-0.0747285	18.0808	2.89136	-9.83772	336.502	641.13	417.205	417.205	417.205	-7.29831	-23.8037	-3.82824	-261.573	318.398	224.972	194.224	194.224	194.224	-23.6906	-2.23594	7.8727	8.61829	1.84879	-0.629994	1.32169	0.0186516	0.223819	-633.786	26.3951	5.09143	0	0	0.329695	28.1006
0	-18.2157	0	0	-18.2213	2.32745	1.3935	-0.24398	0.0887876	0.013066	-28.9015	-3.73E-15	21.2684	0	0	0.165761	-0.326239	17.5394	2.59186	-4.90361	335.177	636.9	417.63	417.63	417.63	-7.3327	-23.9694	-4.68453	-265.64	318.872	230.223	194.224	194.224	194.224	-23.7993	-3.05454	8.08361	8.88961	2.02964	-0.271429	1.26949	0.106872	0.21126	-659.696	92.751	-1.46561	0	0	0.339404	30.4719
0	-16.1752	0	0	-16.1753	2.65744	0.232062	-0.254485	0.11265	0.0564521	-26.6341	-9.32E-15	25.5744	0	0	0.174967	-0.585338	16.8974	2.13637	0.765263	333.943	631.775	417.896	417.897	417.897	-7.19173	-24.1631	-5.41517	-268.57	319.815	235.197	194.224	194.224	194.224	-23.9445	-3.78365	8.10109	9.15927	2.19974	0.238185	1.21515	0.171043	0.253086	-690.409	143.115	-6.59309	0	0	0.366969	32.9794
0	-14.1706	0	0	-14.1727	3.00415	-0.988383	-0.272974	0.128688	0.0889581	-27.0667	-3.73E-15	28.7101	0	0	0.185131	-0.830633	16.1661	1.54486	7.06602	332.87	625.875	417.958	417.958	417.958	-6.84905	-24.3329	-5.9634	-270.269	321.312	239.72	194.224	194.224	194.224	-24.0816	-4.37726	7.88653	9.43335	2.3452	0.876892	1.14631	0.20959	0.35947	-713.688	176.12	-9.39095	0	0	0.424579	35.5617
0	-12.2462	0	0	-12.2553	3.34761	-2.19651	-0.294835	0.136343	0.106773	-29.4669	-9.32E-15	30.4136	0	0	0.19419	-1.04243	15.3513	0.843748	13.9234	332.011	619.339	417.767	417.767	417.767	-6.27978	-24.4699	-6.30358	-270.595	323.42	243.693	194.224	194.224	194.224	-24.2067	-4.81663	7.40955	9.73298	2.45513	1.61681	1.0579	0.225446	0.533506	-721.523	193.206	-9.73312	0	0	0.522367	38.1705
0	-10.4057	0	0	-10.4238	3.67738	-3.35457	-0.316032	0.135186	0.108621	-32.9861	5.59E-15	30.4296	0	0	0.200903	-1.20485	14.453	0.0600976	21.2896	331.401	612.318	417.285	417.285	417.285	-5.46394	-24.5966	-6.43929	-269.399	326.163	247.1	194.224	194.224	194.224	-24.3438	-5.10875	6.65179	10.0928	2.52245	2.43007	0.948652	0.22588	0.777642	-709.797	196.829	-8.01933	0	0	0.663897	40.7735
0	-8.62599	0	0	-8.65242	3.9938	-4.4631	-0.333784	0.125551	0.0970767	-36.8733	9.32E-15	28.6309	0	0	0.205558	-1.30719	13.4655	-0.782951	29.1419	331.056	604.979	416.487	416.487	416.487	-4.39204	-24.7538	-6.39722	-266.557	329.533	250	194.224	194.224	194.224	-24.5324	-5.28097	5.61094	10.5583	2.54468	3.29332	0.828322	0.216577	1.08411	-681.838	188.778	-4.8267	0	0	0.844944	43.3542
0	-6.87098	0	0	-6.90354	4.30608	-5.55371	-0.346605	0.108366	0.0769548	-40.5656	1.86E-15	25.0441	0	0	0.208574	-1.34409	12.3789	-1.66703	37.4792	330.973	597.503	415.369	415.369	415.369	-3.06989	-24.9874	-6.21768	-261.985	333.479	252.507	194.224	194.224	194.224	-24.8157	-5.37251	4.30302	11.1807	2.52355	4.18836	0.714904	0.201188	1.44073	-645.624	170.308	-0.646579	0	0	1.05494	45.9095
0	-5.10316	0	0	-5.13806	4.6281	-6.67392	-0.353926	0.0850974	0.0545967	-43.6795	-5.59E-15	19.8596	0	0	0.209122	-1.31441	11.1801	-2.57502	46.3194	331.139	590.08	413.957	413.957	413.957	-1.52159	-25.341	-5.94415	-255.647	337.911	254.766	194.224	194.224	194.224	-25.2341	-5.42479	2.76266	12.0105	2.46476	5.09866	0.631184	0.18158	1.8256	-611.701	142.858	4.15038	0	0	1.28633	48.445
0	-3.29135	0	0	-3.32266	4.973	-7.86787	-0.355583	0.0575341	0.035635	-45.9556	3.73E-15	13.4094	0	0	0.204996	-1.21984	9.85513	-3.48474	55.6955	331.528	582.902	412.306	412.306	412.306	0.209791	-25.8515	-5.61346	-247.545	342.693	256.918	194.224	194.224	194.224	-25.8222	-5.47183	1.04168	13.0906	2.37628	6.00281	0.592207	0.161158	2.21576	-587.286	108.995	9.22711	0	0	1.5366	50.97
0	-1.41617	0	0	-1.43446	5.34856	-9.15979	-0.351439	0.0272347	0.0242222	-47.2169	-2.34E-15	6.10463	0	0	0.193714	-1.06409	8.39135	-4.36393	65.6498	332.109	576.16	410.505	410.505	410.505	2.06371	-26.5477	-5.24944	-237.711	347.655	259.068	194.224	194.224	194.224	-26.6073	-5.53367	-0.793843	14.449	2.26732	6.86956	0.605867	0.141484	2.5857	-575.848	71.1754	14.4522	0	0	1.80682	53.4912
0	0.526506	0	0	0.535553	5.75426	-10.5445	-0.341368	-0.00406789	0.0219412	-47.3695	9.32E-16	-1.54207	0	0	0.174391	-0.85309	6.78019	-5.16806	76.2239	332.844	570.041	408.667	408.667	408.667	3.96644	-27.4511	-4.86096	-226.195	352.602	261.268	194.224	194.224	194.224	-27.6091	-5.61389	-2.66843	16.0933	2.14738	7.6556	0.667203	0.123158	2.91551	-575.198	32.3252	19.566	0	0	2.08867	56.0082
0	2.52474	0	0	2.58104	6.18066	-11.9859	-0.325451	-0.0346767	0.0284662	-46.4214	-1.86E-15	-8.96381	0	0	0.148855	-0.595732	5.01949	-5.84217	87.4481	333.692	564.723	406.919	406.919	406.919	5.83691	-28.5767	-4.44454	-213.058	357.332	263.505	194.224	194.224	194.224	-28.8396	-5.7014	-4.5029	18.0075	2.02525	8.30748	0.765274	0.105187	3.18641	-580.945	-4.93027	24.3981	0	0	2.36263	58.5086
0	4.55277	0	0	4.68089	6.61028	-13.4221	-0.303856	-0.0625384	0.0417873	-44.4554	1.86E-15	-15.5426	0	0	0.121442	-0.304679	3.11492	-6.32455	99.3313	334.611	560.373	405.38	405.38	405.38	7.59382	-29.9346	-3.98957	-198.368	361.656	265.707	194.224	194.224	194.224	-30.3039	-5.77515	-6.22089	20.153	1.9081	8.76519	0.884117	0.086449	3.38816	-587.221	-37.7045	28.7046	0	0	2.59786	60.9657
0	6.57524	0	0	6.80114	7.02005	-14.7756	-0.277432	-0.0858921	0.0585489	-41.6577	-5.59E-15	-20.7308	0	0	0.0973306	0.00340173	1.07993	-6.55051	111.856	335.557	557.143	404.146	404.146	404.146	9.16399	-31.531	-3.48467	-182.196	365.416	267.758	194.224	194.224	194.224	-32.0012	-5.81051	-7.75615	22.4734	1.80091	8.96589	1.00507	0.0623276	3.51686	-587.816	-64.3082	32.574	0	0	2.75708	63.3385
0	8.55198	0	0	8.89781	7.38474	-15.9656	-0.247768	-0.103185	0.0747386	-38.2916	-1.86E-15	-24.0995	0	0	0.0804125	0.308129	-1.06539	-6.45747	124.973	336.496	555.17	403.271	403.271	403.271	10.4901	-33.3679	-2.92347	-164.618	368.497	269.518	194.224	194.224	194.224	-33.9258	-5.78615	-9.05884	24.9032	1.7057	8.84871	1.105	0.0309177	3.57561	-575.598	-82.6607	36.026	0	0	2.80067	65.5733
0	10.4427	0	0	10.921	7.68119	-16.9222	-0.217121	-0.113136	0.0871474	-34.6684	0	-25.3866	0	0	0.0717306	0.586621	-3.29562	-5.99411	138.601	337.399	554.569	402.76	402.76	402.76	11.5362	-35.4426	-2.30823	-145.717	370.838	270.858	194.224	194.224	194.224	-36.0684	-5.68915	-10.0998	27.3763	1.62152	8.36381	1.1577	-0.0092521	3.56851	-543.484	-91.2012	38.9232	0	0	2.69454	67.6082
0	12.2109	0	0	12.8203	7.89222	-17.597	-0.188477	-0.114877	0.0933753	-31.1405	-3.73E-15	-24.5273	0	0	0.0693596	0.815975	-5.58063	-5.13488	152.61	338.251	555.425	402.57	402.57	402.57	12.2912	-37.7466	-1.65006	-125.581	372.426	271.678	194.224	194.224	194.224	-38.417	-5.51743	-10.8725	29.8327	1.54427	7.48675	1.13854	-0.0548374	3.50442	-485.173	-88.7973	40.844	0	0	2.41628	69.3769
0	13.8268	0	0	14.5512	8.00974	-17.9706	-0.164947	-0.108311	0.0926878	-28.0391	-5.59E-15	-21.6743	0	0	0.0694242	0.97738	-7.88558	-3.89631	166.817	339.051	557.777	402.62	402.62	402.62	12.7682	-40.2667	-0.96586	-104.307	373.296	271.925	194.224	194.224	194.224	-40.9579	-5.27896	-11.3926	32.222	1.46747	6.23484	1.03089	-0.102243	3.3913	-397.399	-76.6299	41.3983	0	0	1.96712	70.8145
0	15.2705	0	0	16.0821	8.03604	-18.054	-0.14913	-0.0943411	0.0857681	-25.6127	-3.73E-15	-17.187	0	0	0.0678666	1.06119	-10.1706	-2.34917	180.98	339.808	561.607	402.81	402.81	402.81	13.0026	-42.9865	-0.273521	-81.9961	373.526	271.604	194.224	194.224	194.224	-43.6781	-4.98905	-11.695	34.5032	1.38375	4.67939	0.83361	-0.147883	3.23741	-281.904	-58.3785	40.4687	0	0	1.3833	71.8622
0	16.5326	0	0	17.3982	7.98307	-17.8859	-0.141734	-0.0748923	0.0743318	-23.8935	3.73E-15	-11.5962	0	0	0.0618779	1.07135	-12.3916	-0.619371	194.803	340.533	566.826	403.034	403.034	403.034	13.0463	-45.8892	0.412639	-58.7492	373.222	270.777	194.224	194.224	194.224	-46.5662	-4.66713	-11.8299	36.6439	1.28688	2.94682	0.568143	-0.187154	3.05216	-147.133	-39.1373	38.3203	0	0	0.740798	72.4716
0	17.6127	0	0	18.5004	7.8702	-17.5268	-0.141977	-0.0522922	0.0605264	-22.7492	2.80E-15	-5.51364	0	0	0.0510089	1.02684	-14.5028	1.12777	207.962	341.223	573.27	403.203	403.203	403.203	12.9622	-48.958	1.08446	-34.6666	372.516	269.549	194.224	194.224	194.224	-49.6119	-4.33442	-11.8567	38.6176	1.17431	1.20304	0.274323	-0.216218	2.84466	-7.08619	-23.871	35.3976	0	0	0.137407	72.6075
0	18.5151	0	0	19.3997	7.72135	-17.051	-0.148439	-0.0287397	0.0468105	-21.9835	2.80E-15	0.433931	0	0	0.0370548	0.95849	-16.4602	2.71688	220.143	341.859	580.713	403.247	403.247	403.248	12.8176	-52.174	1.74059	-9.84886	371.548	268.058	194.224	194.224	194.224	-52.8038	-4.01252	-11.8385	40.4029	1.04881	-0.375961	-0.00508481	-0.230261	2.62502	122.474	-14.8836	31.8247	0	0	-0.340621	72.2488
0	19.2445	0	0	20.11	7.56175	-16.5379	-0.159762	-0.00658198	0.0350836	-21.4214	1.86E-15	5.59354	0	0	0.0229752	0.902404	-18.2258	3.99468	231.077	342.404	588.886	403.128	403.128	403.128	12.6782	-55.5155	2.38647	15.604	370.458	266.448	194.224	194.224	194.224	-56.1263	-3.72185	-11.8363	41.9835	0.91842	-1.63675	-0.232848	-0.226546	2.40457	227.737	-12.3331	27.8001	0	0	-0.641798	71.3877
0	19.8021	0	0	20.6425	7.41471	-16.0627	-0.174419	0.0115761	0.0270911	-20.9019	2.80E-15	9.30401	0	0	0.0112804	0.891762	-19.7701	4.85495	240.568	342.816	597.505	402.831	402.831	402.831	12.6011	-58.9565	3.03339	41.5962	369.376	264.862	194.224	194.224	194.224	-59.5589	-3.47959	-11.9029	43.3488	0.794972	-2.47378	-0.389262	-0.20454	2.19073	300.229	-14.6757	23.6297	0	0	-0.760764	70.0273
0	20.1832	0	0	20.9999	7.298	-15.6838	-0.190712	0.022735	0.0233617	-20.2796	4.19E-15	10.936	0	0	0.00281569	0.950046	-21.0735	5.24889	248.502	343.061	606.295	402.365	402.365	402.365	12.6273	-62.4662	3.69607	68.0421	368.404	263.423	194.224	194.224	194.224	-63.075	-3.29747	-12.0763	44.4945	0.691958	-2.84014	-0.470876	-0.168937	1.98965	338.046	-20.6255	19.9272	0	0	-0.731453	68.1775
0	20.3754	0	0	21.1733	7.22043	-15.4312	-0.207049	0.0249604	0.0233831	-19.4491	6.06E-15	10.1136	0	0	-0.00344634	1.08728	-22.1258	5.18264	254.843	343.12	615.011	401.756	401.756	401.756	12.7732	-66.009	4.38723	94.8724	367.598	262.229	194.224	194.224	194.224	-66.6411	-3.17977	-12.3713	45.4223	0.622452	-2.74504	-0.481669	-0.125001	1.80679	343.604	-28.7807	17.0205	0	0	-0.606854	65.8517
0	20.3586	0	0	21.1416	7.17963	-15.298	-0.22257	0.0177148	0.0251366	-18.409	2.56E-15	6.80611	0	0	-0.00906536	1.29904	-22.9264	4.70776	259.625	342.993	623.445	401.048	401.048	401.048	13.0248	-69.5445	5.11081	122.037	366.957	261.35	194.224	194.224	194.224	-70.2167	-3.12225	-12.7738	46.1396	0.598183	-2.24401	-0.432541	-0.0804534	1.6457	323.201	-38.7114	14.9471	0	0	-0.442732	63.065
0	20.1085	0	0	20.875	7.16182	-15.2398	-0.236765	0.0026767	0.0251101	-17.2275	4.40E-15	1.43174	0	0	-0.0143011	1.5681	-23.4834	3.90866	262.944	342.692	631.435	400.291	400.291	400.291	13.3375	-73.0296	5.85607	149.505	366.414	260.828	194.224	194.224	194.224	-73.7554	-3.11196	-13.2401	46.6596	0.628703	-1.42578	-0.337281	-0.0416077	1.5087	285.46	-49.9542	13.1706	0	0	-0.282037	59.8363
0	19.6022	0	0	20.3418	7.14417	-15.1822	-0.248764	-0.0165063	0.0184448	-15.9677	2.80E-15	-5.18891	0	0	-0.017125	1.86778	-23.8145	2.89024	264.948	342.239	638.864	399.543	399.543	399.543	13.6426	-76.4211	6.59468	177.253	365.85	260.695	194.224	194.224	194.224	-77.2068	-3.12824	-13.7014	47.0009	0.720883	-0.399083	-0.214846	-0.0132577	1.398	241.648	-62.1758	10.8728	0	0	-0.149081	56.1943
0	18.8238	0	0	19.5175	7.09915	-15.0349	-0.258797	-0.0358226	-0.00068959	-14.8072	4.66E-15	-12.0526	0	0	-0.0144008	2.16645	-23.946	1.76623	265.832	341.653	645.655	398.865	398.865	398.865	13.8573	-79.678	7.28258	205.239	365.109	260.971	194.224	194.224	194.224	-80.5189	-3.14454	-14.0747	47.1875	0.878579	0.719528	-0.0879441	0.00200017	1.31209	204.577	-75.5713	7.46223	0	0	-0.0491971	52.1872
0	17.7733	0	0	18.3967	6.99959	-14.7084	-0.267391	-0.0516084	-0.0375591	-13.9053	9.32E-16	-18.1196	0	0	-0.00436977	2.43241	-23.9126	0.649199	265.826	340.952	651.769	398.315	398.315	398.315	13.8962	-82.7649	7.86548	233.375	364.016	261.682	194.224	194.224	194.224	-83.6425	-3.13035	-14.2735	47.2488	1.10194	1.81624	0.0221918	0.0038938	1.24823	186.456	-91.1432	2.86265	0	0	0.0254059	47.892
0	16.4739	0	0	17.0031	6.82341	-14.1282	-0.274033	-0.0608061	-0.0958352	-13.1963	3.03E-15	-22.4268	0	0	0.0116259	2.63796	-23.7556	-0.357429	265.191	340.148	657.193	397.946	397.946	397.946	13.6815	-85.6557	8.28682	261.49	362.401	262.855	194.224	194.224	194.224	-86.5372	-3.05431	-14.2191	47.219	1.38714	2.78781	0.0950917	-0.00616996	1.20077	198.303	-110.06	-2.67213	0	0	0.0861034	43.4204
0	14.9755	0	0	15.3949	6.55778	-13.2476	-0.276693	-0.0614429	-0.176195	-12.2793	-1.81E-15	-24.2324	0	0	0.0293433	2.76214	-23.5206	-1.16513	264.201	339.252	661.938	397.798	397.798	397.798	13.1539	-88.3331	8.49675	289.301	360.107	264.51	194.224	194.224	194.224	-89.175	-2.88891	-13.8519	47.1356	1.7267	3.5467	0.112826	-0.0252919	1.15783	248.506	-132.603	-8.78325	0	0	0.137898	38.9163
0	13.3521	0	0	13.6591	6.20166	-12.0565	-0.271583	-0.0534235	-0.275358	-10.3865	9.09E-15	-23.1855	0	0	0.043854	2.7919	-23.2541	-1.70436	263.134	338.271	666.031	397.892	397.892	397.892	12.2838	-90.7845	8.46058	316.403	357.022	266.642	194.224	194.224	194.224	-91.5403	-2.61606	-13.1411	47.0371	2.10966	4.02431	0.0659642	-0.049166	1.10663	340.333	-157.198	-15.1229	0	0	0.171483	34.5446
0	11.6923	0	0	11.8976	5.76588	-10.5839	-0.25383	-0.0381195	-0.386388	-6.55982	9.09E-15	-19.3549	0	0	0.0517604	2.72169	-23.0002	-1.92687	262.25	337.215	669.504	398.227	398.226	398.227	11.0778	-92.9944	8.16561	342.274	353.088	269.18	194.224	194.224	194.224	-93.6242	-2.23117	-12.092	46.9595	2.52218	4.17264	-0.0491803	-0.0714517	1.03208	472.479	-179.424	-21.5039	0	0	0.162966	30.4736
0	10.0803	0	0	10.2043	5.27121	-8.89446	-0.218491	-0.0177783	-0.499911	0.00503925	-4.66E-16	-13.1937	0	0	0.0522848	2.55235	-22.7966	-1.80802	261.77	336.098	672.393	398.776	398.776	398.776	9.58098	-94.9325	7.62545	366.317	348.323	271.951	194.224	194.224	194.224	-95.4125	-1.7438	-10.7475	46.9329	2.94839	3.96616	-0.23024	-0.0853675	0.923176	639.245	-192.679	-27.7959	0	0	0.084442	26.856
0	8.57403	0	0	8.64041	4.74525	-7.08021	-0.163815	0.00525545	-0.606124	9.33925	2.21E-15	-5.42077	0	0	0.0468732	2.28979	-22.6707	-1.34971	261.864	334.932	674.724	399.492	399.492	399.492	7.87185	-96.5437	6.88227	387.923	342.825	274.653	194.224	194.224	194.224	-96.871	-1.17462	-9.18477	46.977	3.37116	3.40503	-0.470646	-0.0848269	0.777174	831.487	-190.012	-33.7949	0	0	-0.0777204	23.8145
0	7.18846	0	0	7.21891	4.21916	-5.25054	-0.0950653	0.0280876	-0.697684	20.1206	1.75E-16	3.02475	0	0	0.0389409	1.94416	-22.637	-0.584219	262.626	333.73	676.506	400.314	400.314	400.314	6.0519	-97.7448	6.0053	406.531	336.77	276.854	194.224	194.224	194.224	-97.937	-0.550742	-7.50693	47.0972	3.77347	2.51959	-0.761591	-0.0686009	0.605013	1038.16	-168.005	-39.1514	0	0	-0.304387	21.4326
0	5.89695	0	0	5.90812	3.72431	-3.51917	-0.0255377	0.0478554	-0.769961	29.6486	9.32E-16	11.1425	0	0	0.0322612	1.52959	-22.6947	0.422996	264.061	332.502	677.72	401.171	401.171	401.171	4.23051	-98.4378	5.08334	421.684	330.384	278.043	194.224	194.224	194.224	-98.5271	0.0985781	-5.82782	47.2822	4.13989	1.37421	-1.08903	-0.038706	0.429197	1245.41	-127.741	-43.5797	0	0	-0.537043	19.7511
0	4.6565	0	0	4.6593	3.28888	-1.99002	0.0271422	0.0632362	-0.820913	34.6345	-9.32E-16	18.1105	0	0	0.0271216	1.06424	-22.8285	1.57454	266.088	331.249	678.318	401.996	401.996	401.996	2.51024	-98.5417	4.21074	433.039	323.909	277.74	194.224	194.224	194.224	-98.5659	0.744162	-4.25513	47.5034	4.45839	0.0670146	-1.4317	0.00145445	0.281241	1437.2	-74.1947	-46.9693	0	0	-0.687353	18.7692
0	3.44718	0	0	3.44747	2.93585	-0.747994	0.0469469	0.0751356	-0.849414	32.4203	-1.40E-15	23.44	0	0	0.0186405	0.570067	-23.0106	2.74813	268.545	329.956	678.217	402.73	402.73	402.73	0.978738	-98.0318	3.47021	440.364	317.572	275.631	194.224	194.224	194.224	-98.0257	1.35673	-2.87794	47.7175	4.72197	-1.27665	-1.75953	0.0486215	0.191277	1595.17	-14.4751	-49.2685	0	0	-0.661896	18.4488
0	2.30898	0	0	2.30899	2.68296	0.142236	0.0252489	0.0856462	-0.853646	22.1075	-1.40E-15	26.9695	0	0	0.00347344	0.0716668	-23.2052	3.81004	271.21	328.602	677.315	403.33	403.33	403.33	-0.292088	-96.9706	2.91842	443.518	311.573	271.674	194.224	194.224	194.224	-96.9596	1.90541	-1.76226	47.8719	4.92992	-2.51802	-2.03521	0.101149	0.180159	1699.82	44.1907	-50.368	0	0	-0.398582	18.7221
0	1.35765	0	0	1.35773	2.54372	0.632399	-0.0353574	0.0962661	-0.83057	5.13574	1.86E-15	28.7363	0	0	-0.00908544	-0.405838	-23.3742	4.63189	273.835	327.154	675.501	403.768	403.768	403.768	-1.24483	-95.5164	2.57781	442.462	306.086	266.153	194.224	194.224	194.224	-95.5141	2.35766	-0.951762	47.9122	5.08789	-3.52305	-2.21854	0.155409	0.254502	1732.86	95.0433	-50.1189	0	0	0.0951341	19.5028
0	0.768262	0	0	0.768321	2.52777	0.688557	-0.120946	0.106925	-0.777399	-14.9838	-4.89E-15	28.8226	0	0	0.00342173	-0.839771	-23.4825	5.10779	276.171	325.582	672.679	404.032	404.032	404.032	-1.84038	-93.9002	2.43741	437.296	301.257	259.631	194.224	194.224	194.224	-93.9087	2.68306	-0.468324	47.7915	5.20678	-4.1808	-2.27641	0.205595	0.404888	1682.2	133.505	-48.659	0	0	0.721818	20.6969
0	0.728233	0	0	0.728238	2.63966	0.294654	-0.210525	0.115689	-0.693902	-33.7607	1.63E-15	27.2264	0	0	0.0585296	-1.213	-23.5032	5.16822	277.999	323.869	668.793	404.12	404.12	404.12	-2.0681	-92.3737	2.46249	428.295	297.198	252.819	194.224	194.224	194.224	-92.3873	2.86184	-0.309374	47.4777	5.30041	-4.41796	-2.19207	0.246181	0.611684	1546.39	158.621	-46.6305	0	0	1.31483	22.2116
0	1.37597	0	0	1.37602	2.87652	-0.539148	-0.282966	0.118915	-0.582985	-47.1828	-5.36E-15	23.8707	0	0	0.14657	-1.51638	-23.4198	4.78942	279.15	322.021	663.849	404.034	404.034	404.034	-1.95849	-91.1458	2.60989	415.911	293.962	246.398	194.224	194.224	194.224	-91.1563	2.89593	-0.442881	46.96	5.38271	-4.20812	-1.9652	0.272994	0.854524	1333.84	172.243	-44.7887	0	0	1.69666	23.9608
0	2.74938	0	0	2.75068	3.22523	-1.7662	-0.32532	0.113841	-0.450866	-53.1042	7.31E-15	18.937	0	0	0.230505	-1.75062	-23.2291	3.9995	279.519	320.067	657.928	403.775	403.775	403.775	-1.59067	-90.3313	2.84193	400.737	291.524	240.869	194.224	194.224	194.224	-90.333	2.81728	-0.804274	46.2513	5.46568	-3.57762	-1.60963	0.286806	1.1179	1060.2	179.054	-43.5198	0	0	1.74478	25.8672
0	4.77035	0	0	4.77828	3.66171	-3.29961	-0.338688	0.102065	-0.308435	-51.9917	6.16E-15	13.2364	0	0	0.274189	-1.92663	-22.94	2.88131	279.073	318.066	651.189	403.339	403.339	403.339	-1.08389	-89.9358	3.13382	383.446	289.783	236.472	194.224	194.224	194.224	-89.9275	2.68634	-1.30372	45.3889	5.55771	-2.60785	-1.15748	0.293615	1.39782	749.402	185.749	-42.8067	0	0	1.44448	27.8648
0	7.27598	0	0	7.30419	4.1544	-5.02444	-0.330276	0.0887192	-0.170507	-45.8454	-5.96E-15	7.98963	0	0	0.266937	-2.06435	-22.5724	1.56943	277.854	316.09	643.865	402.717	402.717	402.717	-0.56856	-89.8826	3.47467	364.731	288.598	233.223	194.224	194.224	194.224	-89.866	2.57701	-1.84784	44.4302	5.66315	-1.4318	-0.658965	0.300615	1.69386	434.204	197.768	-42.5012	0	0	0.905913	29.9022
0	10.0696	0	0	10.1421	4.67013	-6.81977	-0.305517	0.0745099	-0.0515421	-36.8469	-3.69E-15	3.78169	0	0	0.220083	-2.18907	-22.1526	0.23643	275.959	314.216	636.234	401.897	401.897	401.897	-0.150946	-90.0551	3.86313	345.235	287.842	230.992	194.224	194.224	194.224	-90.0326	2.55468	-2.36395	43.4457	5.78259	-0.220192	-0.181701	0.3068	1.99584	152.523	212.2	-41.8707	0	0	0.322898	31.9458
0	12.9583	0	0	13.1073	5.17774	-8.57331	-0.271071	0.0585621	0.0394364	-27.1226	-1.37E-16	0.697952	0	0	0.155862	-2.32545	-21.7072	-0.935152	273.512	312.514	628.59	400.872	400.872	400.872	0.10381	-90.3281	4.29599	325.501	287.414	229.565	194.224	194.224	194.224	-90.3004	2.65977	-2.80613	42.5069	5.9134	0.846625	0.211158	0.305366	2.28975	-64.536	221.924	-39.9998	0	0	-0.124917	33.9775
0	15.7755	0	0	16.035	5.64991	-10.1895	-0.234504	0.0435854	0.099609	-18.3959	2.92E-15	-1.13406	0	0	0.0961745	-2.49048	-21.2557	-1.79077	270.624	311.04	621.205	399.648	399.648	399.648	0.172756	-90.5888	4.75938	305.942	287.235	228.702	194.224	194.224	194.224	-90.555	2.90113	-3.15002	41.6729	6.04976	1.61651	0.47266	0.293351	2.55803	-197.938	223.602	-36.8158	0	0	-0.349712	35.9836
0	18.3935	0	0	18.7911	6.06563	-11.5985	-0.200878	0.0305229	0.130488	-11.5986	3.41E-15	-1.93806	0	0	0.0522777	-2.68759	-20.8042	-2.23986	267.347	309.841	614.292	398.248	398.248	398.248	0.0713713	-90.7515	5.23053	286.827	287.247	228.182	194.224	194.224	194.224	-90.7106	3.25824	-3.39013	40.9772	6.18243	2.00164	0.580328	0.265772	2.78322	-242.354	214.539	-32.3584	0	0	-0.37244	37.9393
0	20.7246	0	0	21.2745	6.41131	-12.7591	-0.173636	0.0200449	0.136791	-7.08407	1.10E-15	-1.98506	0	0	0.0264137	-2.90444	-20.3427	-2.27658	263.657	308.951	607.986	396.72	396.72	396.72	-0.157768	-90.7623	5.68309	268.294	287.413	227.821	194.224	194.224	194.224	-90.7141	3.69048	-3.53505	40.4201	6.29882	1.99944	0.54822	0.220283	2.95563	-208.932	194.461	-26.7169	0	0	-0.280406	39.7992
0	22.7187	0	0	23.4184	6.68069	-13.6559	-0.1542	0.0113813	0.124711	-4.7269	-8.34E-16	-1.63973	0	0	0.0145818	-3.11563	-19.8471	-1.9762	259.449	308.394	602.345	395.134	395.134	395.134	-0.458665	-90.5981	6.09302	250.368	287.707	227.487	194.224	194.224	194.224	-90.5434	4.14884	-3.60269	39.968	6.38452	1.68862	0.414222	0.154691	3.0703	-119.753	163.385	-19.7877	0	0	-0.151736	41.4986
0	24.3566	0	0	25.188	6.87385	-14.2946	-0.142085	0.00379283	0.100961	-4.0623	1.49E-15	-1.20823	0	0	0.0107508	-3.28952	-19.2836	-1.47034	254.568	308.175	597.36	393.578	393.578	393.578	-0.774676	-90.2598	6.44244	232.992	288.112	227.098	194.224	194.224	194.224	-90.2002	4.58635	-3.61547	39.5589	6.42597	1.20395	0.229687	0.0715103	3.13454	-2.43851	123.018	-11.7881	0	0	-0.016319	42.965
0	25.6425	0	0	26.5765	6.99621	-14.6973	-0.136816	-0.00355497	0.0715902	-4.59545	1.34E-15	-0.944785	0	0	0.0100512	-3.39655	-18.6151	-0.911823	248.841	308.27	592.979	392.147	392.147	392.147	-1.05775	-89.7635	6.72093	216.056	288.612	226.613	194.224	194.224	194.224	-89.7009	4.96521	-3.59613	39.1144	6.4132	0.700158	0.0417985	-0.0235743	3.15853	117.185	76.0292	-3.33564	0	0	0.135846	44.1328
0	26.5966	0	0	27.5989	7.05731	-14.8978	-0.137018	-0.0109339	0.0415602	-5.78915	1.47E-15	-0.990684	0	0	0.00943446	-3.41665	-17.8075	-0.441299	242.117	308.63	589.141	390.933	390.933	390.933	-1.27461	-89.1329	6.92535	199.428	289.183	226.027	194.224	194.224	194.224	-89.0686	5.26107	-3.56413	38.5544	6.34152	0.31777	-0.113194	-0.120086	3.15768	218.678	26.7068	4.5325	0	0	0.318413	44.9532
0	27.2477	0	0	28.2845	7.06937	-14.9373	-0.140988	-0.0179787	0.0146042	-7.17199	-2.10E-15	-1.36581	0	0	0.00770291	-3.34394	-16.8346	-0.162629	234.289	309.186	585.793	390.016	390.016	390.016	-1.40881	-88.3921	7.05776	182.974	289.797	225.361	194.224	194.224	194.224	-88.3267	5.46354	-3.53268	37.8114	6.21247	0.157781	-0.209751	-0.206416	3.14361	287.706	-20.0626	10.7649	0	0	0.519099	45.3992
0	27.6254	0	0	28.668	7.04571	-14.8598	-0.147122	-0.0244276	-0.00686027	-8.40795	1.66E-15	-2.04629	0	0	0.00485355	-3.18835	-15.6824	-0.127923	225.319	309.856	582.914	389.456	389.456	389.456	-1.45871	-87.5591	7.12291	166.579	290.421	224.651	194.224	194.224	194.224	-87.4929	5.57359	-3.50786	36.8415	6.03321	0.266594	-0.23617	-0.272592	3.12258	317.032	-60.1017	14.7725	0	0	0.694997	45.467
0	27.757	0	0	28.783	6.99862	-14.7052	-0.153662	-0.0299537	-0.0213789	-9.26356	3.79E-15	-2.95437	0	0	0.00139983	-2.97374	-14.3516	-0.33209	215.245	310.563	580.519	389.281	389.281	389.281	-1.43363	-86.6444	7.12513	150.155	291.02	223.937	194.224	194.224	194.224	-86.5775	5.59908	-3.48849	35.6309	5.81539	0.631164	-0.191791	-0.31069	3.09519	305.673	-90.1565	16.4747	0	0	0.788474	45.1748
0	27.6645	0	0	28.6576	6.93697	-14.5026	-0.159141	-0.0341089	-0.028204	-9.62414	0	-3.96084	0	0	-0.0019999	-2.73279	-12.8577	-0.716985	204.18	311.238	578.655	389.494	389.493	389.493	-1.3492	-85.6504	7.06552	133.647	291.559	223.257	194.224	194.224	194.224	-85.583	5.54992	-3.46703	34.1963	5.57382	1.18435	-0.0883772	-0.317078	3.05637	258.57	-108.515	16.219	0	0	0.755193	44.5609
0	27.3644	0	0	28.3117	6.86438	-14.2634	-0.162923	-0.0362222	-0.0280169	-9.50282	3.49E-16	-4.8832	0	0	-0.00478506	-2.49963	-11.2291	-1.1855	192.3	311.828	577.386	390.063	390.063	390.063	-1.22278	-84.5729	6.94058	117.04	292.008	222.639	194.224	194.224	194.224	-84.5057	5.43395	-3.43159	32.5783	5.32481	1.82059	0.0488949	-0.290755	3.00078	187.153	-114.378	14.4362	0	0	0.593878	43.68
0	26.8675	0	0	27.7573	6.77913	-13.9819	-0.165035	-0.0361924	-0.0227295	-8.97694	2.33E-15	-5.57373	0	0	-0.00658346	-2.3021	-9.5017	-1.62467	179.816	312.3	576.778	390.936	390.936	390.936	-1.07086	-83.4033	6.74324	100.349	292.347	222.098	194.224	194.224	194.224	-83.3375	5.25571	-3.36841	30.8329	5.08396	2.42038	0.189252	-0.235117	2.92917	106.513	-108.511	11.6547	0	0	0.349837	42.5959
0	26.1794	0	0	26.9996	6.67544	-13.6385	-0.165595	-0.0337384	-0.0146196	-8.10393	-2.91E-15	-5.85575	0	0	-0.00727992	-2.15622	-7.71265	-1.93192	166.943	312.642	576.879	392.043	392.043	392.043	-0.909398	-82.1305	6.4655	83.6132	292.565	221.634	194.224	194.224	194.224	-82.0677	5.01814	-3.26345	29.0193	4.86404	2.87734	0.306941	-0.155807	2.84203	30.6459	-92.0288	8.26278	0	0	0.0900094	41.3725
0	25.2996	0	0	26.0377	6.54581	-13.2077	-0.164366	-0.0281651	-0.00585924	-6.87547	1.75E-15	-5.52288	0	0	-0.00701742	-2.06456	-5.89462	-2.03643	153.875	312.867	577.714	393.307	393.307	393.307	-0.75434	-80.7416	6.10211	66.8817	292.664	221.237	194.224	194.224	194.224	-80.6837	4.72522	-3.10428	27.1911	4.67329	3.11947	0.386848	-0.0610084	2.74406	-30.5763	-66.4322	4.57471	0	0	-0.127663	40.0639
0	24.2213	0	0	24.866	6.384	-12.6678	-0.160617	-0.0194341	0.0022823	-5.22702	2.45E-15	-4.48388	0	0	-0.00594614	-2.01812	-4.07217	-1.91006	140.764	313.011	579.279	394.655	394.655	394.655	-0.619715	-79.2212	5.65463	50.2042	292.661	220.879	194.224	194.224	194.224	-79.17	4.38376	-2.88374	25.3896	4.51418	3.11946	0.429762	0.0385629	2.6378	-74.3526	-34.2045	1.01124	0	0	-0.279196	38.707
0	22.9296	0	0	23.4729	6.18706	-12.0074	-0.153714	-0.00792618	0.00903206	-3.12854	2.45E-15	-2.76856	0	0	-0.00407061	-2.00046	-2.26092	-1.5666	127.717	313.129	581.549	396.024	396.024	396.024	-0.515446	-77.55	5.1334	33.6195	292.591	220.519	194.224	194.224	194.224	-77.5069	4.00365	-2.60255	23.6424	4.38342	2.89298	0.443389	0.130861	2.52491	-102.489	1.27741	-2.03831	0	0	-0.366918	37.3209
0	21.402	0	0	21.8409	5.95632	-11.2294	-0.143915	0.00518281	0.0139873	-0.691679	1.76E-15	-0.584101	0	0	-0.00114309	-1.99238	-0.469182	-1.05328	114.805	313.284	584.481	397.371	397.371	397.371	-0.445335	-75.7039	4.5573	17.151	292.508	220.094	194.224	194.224	194.224	-75.6696	3.59714	-2.2704	21.9643	4.27292	2.48925	0.440987	0.204187	2.40789	-120.318	35.8367	-4.27593	0	0	-0.410566	35.909
0	19.6106	0	0	19.9486	5.69696	-10.3496	-0.132494	0.0177064	0.0166208	1.80913	-1.69E-15	1.67412	0	0	0.003295	-1.97598	1.29962	-0.43857	102.069	313.538	588.019	398.67	398.67	398.67	-0.407662	-73.6556	3.95151	0.803804	292.472	219.532	194.224	194.224	194.224	-73.63	3.17811	-1.90423	20.3601	4.17167	1.97821	0.433072	0.249056	2.28718	-133.363	64.8334	-5.53631	0	0	-0.430909	34.4662
0	17.5274	0	0	17.7735	5.4167	-9.3932	-0.120989	0.0279011	0.0164235	4.02418	1.86E-15	3.61095	0	0	0.0093813	-1.9375	3.044	0.200111	89.5391	313.944	592.098	399.913	399.913	399.913	-0.39855	-71.3779	3.34407	-15.4341	292.546	218.757	194.224	194.224	194.224	-71.3601	2.76189	-1.52381	18.8286	4.06755	1.43792	0.432616	0.259535	2.16587	-147.868	84.3418	-5.86616	0	0	-0.449951	32.9848
0	15.1296	0	0	15.2973	5.12455	-8.39029	-0.111411	0.0341866	0.012783	5.532	1.86E-15	4.8549	0	0	0.0161317	-1.86916	4.76175	0.788447	77.2485	314.53	596.647	401.107	401.107	401.107	-0.41462	-68.8474	2.76211	-31.5903	292.779	217.702	194.224	194.224	194.224	-68.8364	2.36448	-1.14731	17.3663	3.94978	0.942404	0.450364	0.233568	2.0435	-168.888	91.4503	-5.44225	0	0	-0.484153	31.4612
0	12.4053	0	0	12.5104	4.82937	-7.37147	-0.105928	0.0353412	0.00518491	5.88888	-1.86E-15	5.12325	0	0	0.0208004	-1.76956	6.44765	1.26619	65.2466	315.304	601.589	402.265	402.265	402.265	-0.455492	-66.049	2.22842	-47.7033	293.2	216.326	194.224	194.224	194.224	-66.0433	2.00142	-0.787216	15.9714	3.81023	0.550842	0.496383	0.175684	1.92293	-200.372	85.1634	-4.54724	0	0	-0.544183	29.9006
0	9.36023	0	0	9.41877	4.53847	-6.36264	-0.10612	0.0310432	-0.00668465	4.71334	-9.32E-16	4.30254	0	0	0.0189906	-1.64278	8.09183	1.59628	53.6126	316.246	606.836	403.406	403.406	403.406	-0.525743	-62.9797	1.75892	-63.8161	293.808	214.628	194.224	194.224	194.224	-62.9782	1.68652	-0.447128	14.646	3.64491	0.298819	0.577811	0.0934355	1.80159	-244.636	65.901	-3.50845	0	0	-0.632055	28.3203
0	6.02231	0	0	6.04907	4.25659	-5.38111	-0.11308	0.0220114	-0.0228294	1.68502	-1.40E-15	2.45995	0	0	0.00536192	-1.49631	9.67882	1.77048	42.4623	317.314	612.288	404.547	404.547	404.547	-0.635012	-59.6524	1.36157	-79.966	294.574	212.652	194.224	194.224	194.224	-59.6541	1.43034	-0.120709	13.3984	3.45401	0.192966	0.697221	-0.00310925	1.67966	-301.957	35.4697	-2.65815	0	0	-0.738803	26.752
0	2.44562	0	0	2.45296	3.98538	-4.43364	-0.1281	0.00939858	-0.043219	-3.48604	2.33E-15	-0.223798	0	0	-0.0249459	-1.33869	11.1875	1.80995	31.9478	318.453	617.825	405.697	405.697	405.697	-0.796863	-56.0983	1.03664	-96.1727	295.44	210.499	194.224	194.224	194.224	-56.1028	1.2387	0.207256	12.2431	3.24192	0.210776	0.849408	-0.103714	1.55647	-369.592	-3.6643	-2.22435	0	0	-0.842712	25.242
0	-1.28544	0	0	-1.28787	3.72372	-3.51711	-0.152208	-0.00527294	-0.0672442	-10.9293	-9.32E-16	-3.45722	0	0	-0.0734207	-1.17756	12.592	1.75959	22.2495	319.594	623.305	406.86	406.86	406.86	-1.02751	-52.371	0.777723	-112.422	296.333	208.323	194.224	194.224	194.224	-52.3785	1.1117	0.558867	11.1997	3.0168	0.306613	1.02193	-0.199475	1.43235	-442.586	-48.4325	-2.25673	0	0	-0.915034	23.8505
0	-5.05265	0	0	-5.05797	3.46866	-2.62187	-0.184916	-0.0204072	-0.0931952	-20.3948	5.13E-15	-6.8622	0	0	-0.134539	-1.01881	13.8641	1.67685	13.5599	320.665	628.57	408.031	408.031	408.031	-1.3441	-48.5511	0.572193	-128.644	297.169	206.332	194.224	194.224	194.224	-48.5624	1.04245	0.96058	10.29	2.78955	0.423022	1.1971	-0.282651	1.30784	-514.642	-94.9779	-2.57301	0	0	-0.927671	22.648
0	-8.70546	0	0	-8.70948	3.21701	-1.73729	-0.222841	-0.0337786	-0.118665	-31.0604	3.73E-15	-9.91153	0	0	-0.194236	-0.867119	14.9758	1.61722	6.06286	321.596	633.444	409.195	409.195	409.195	-1.76265	-44.747	0.400168	-144.702	297.866	204.765	194.224	194.224	194.224	-44.7633	1.01498	1.44026	9.53503	2.57264	0.505347	1.35569	-0.346518	1.18114	-578.832	-138.19	-2.82754	0	0	-0.861081	21.7083
0	-12.0719	0	0	-12.0732	2.96778	-0.860383	-0.259378	-0.0421504	-0.140338	-41.5291	-4.66E-15	-11.9221	0	0	-0.233332	-0.727296	15.9029	1.62108	-0.0871197	322.323	637.754	410.337	410.337	410.337	-2.29336	-41.087	0.23277	-160.386	298.359	203.861	194.224	194.224	194.224	-41.1101	1.00149	2.0217	8.95087	2.37848	0.514864	1.48252	-0.385526	1.04885	-629.637	-171.797	-2.64032	0	0	-0.712832	21.1008
0	-14.9806	0	0	-14.9806	2.72442	-0.00371339	-0.288174	-0.0444317	-0.156051	-50.307	0	-12.4448	0	0	-0.236538	-0.605597	16.6276	1.70529	-4.78115	322.796	641.33	411.437	411.437	411.437	-2.93497	-37.7016	0.0314872	-175.448	298.621	203.815	194.224	194.224	194.224	-37.7325	0.961457	2.71751	8.54594	2.21815	0.436972	1.56582	-0.396989	0.908226	-662.007	-190.953	-1.74055	0	0	-0.49899	20.8824
0	-17.2859	0	0	-17.2876	2.4954	0.802461	-0.30621	-0.0401443	-0.16388	-56.3014	1.86E-15	-11.1947	0	0	-0.200854	-0.510015	17.1406	1.8611	-7.96571	322.986	644.024	412.482	412.482	412.482	-3.67453	-34.7029	-0.24975	-189.643	298.664	204.74	194.224	194.224	194.224	-34.7406	0.845856	3.52706	8.31915	2.09968	0.282916	1.6028	-0.380132	0.761086	-675.285	-192.22	-0.12101	0	0	-0.253666	21.091
0	-18.887	0	0	-18.8939	2.29332	1.51359	-0.31356	-0.0289796	-0.162844	-58.9807	6.41E-16	-8.07351	0	0	-0.136026	-0.449415	17.4413	2.05797	-9.64527	322.882	645.715	413.463	413.463	413.463	-4.49011	-32.17	-0.657139	-202.764	298.54	206.666	194.224	194.224	194.224	-32.21	0.606464	4.43736	8.25922	2.02724	0.0855604	1.5962	-0.334537	0.612471	-672.074	-173.331	1.78982	0	0	-0.016332	21.7425
0	-19.7402	0	0	-19.7537	2.13356	2.07542	-0.312179	-0.0104158	-0.152141	-58.382	-2.33E-15	-3.15661	0	0	-0.0590527	-0.43164	17.538	2.25128	-9.87887	322.502	646.316	414.38	414.38	414.381	-5.35251	-30.1412	-1.22608	-214.666	298.333	209.54	194.224	194.224	194.224	-30.1737	0.207101	5.42404	8.34584	2.00058	-0.108735	1.55479	-0.260988	0.46843	-658.713	-133.788	3.20613	0	0	0.180661	22.8295
0	-19.8642	0	0	-19.8828	2.03277	2.42967	-0.304958	0.0157335	-0.131082	-55.0548	9.32E-16	3.28476	0	0	0.0137555	-0.461247	17.4458	2.39137	-8.77211	321.883	645.775	415.235	415.235	415.235	-6.22448	-28.6102	-1.96935	-225.266	298.158	213.246	194.224	194.224	194.224	-28.6202	-0.366287	6.45054	8.55194	2.01498	-0.249406	1.49036	-0.162331	0.338189	-643.617	-75.6118	3.19451	0	0	0.322661	24.3235
0	-19.3378	0	0	-19.3573	2.00634	2.52253	-0.295353	0.0483442	-0.0997282	-49.9668	-1.86E-15	10.7464	0	0	0.0730378	-0.537619	17.1852	2.43204	-6.46483	321.086	644.081	416.026	416.026	416.026	-7.05918	-27.5285	-2.86856	-234.535	298.159	217.614	194.224	194.224	194.224	-27.4969	-1.0996	7.46647	8.84726	2.06175	-0.29024	1.41619	-0.0458523	0.229402	-635.354	-4.37478	1.07081	0	0	0.415547	26.1781
0	-18.2876	0	0	-18.3031	2.065	2.3164	-0.28687	0.0839955	-0.0592853	-44.3197	5.59E-15	18.4614	0	0	0.117814	-0.65405	16.7784	2.33745	-3.11553	320.191	641.256	416.746	416.746	416.746	-7.80058	-26.8135	-3.87306	-242.474	298.499	222.43	194.224	194.224	194.224	-26.7212	-1.95126	8.40787	9.20272	2.12901	-0.19621	1.34148	0.0770426	0.15351	-639.281	70.9062	-3.13064	0	0	0.479595	28.3341
0	-16.8656	0	0	-16.8742	2.21101	1.80309	-0.282557	0.11739	-0.0132028	-39.317	9.32E-15	25.5019	0	0	0.151951	-0.798195	16.2475	2.08635	1.11532	319.287	637.357	417.375	417.375	417.375	-8.38884	-26.3651	-4.90833	-249.082	299.344	227.453	194.224	194.224	194.224	-26.1976	-2.8602	9.20295	9.59492	2.20313	0.052644	1.26942	0.192073	0.120404	-655.598	139.599	-8.43862	0	0	0.538464	30.7245
0	-15.2225	0	0	-15.2249	2.43624	1.01068	-0.284869	0.143312	0.032918	-35.9712	-1.86E-15	31.0117	0	0	0.179428	-0.953713	15.6115	1.67273	6.08022	318.467	632.475	417.88	417.88	417.88	-8.76863	-26.086	-5.89221	-254.331	300.836	232.438	194.224	194.224	194.224	-25.8376	-3.75911	9.78226	10.0103	2.2702	0.460842	1.19625	0.286191	0.144763	-678.974	192.614	-13.1911	0	0	0.609973	33.2811
0	-13.4822	0	0	-13.4822	2.72379	-0.00151047	-0.294967	0.158464	0.0731235	-34.8995	-3.73E-15	34.4094	0	0	0.201892	-1.1027	14.8846	1.10351	11.6561	317.817	626.726	418.216	418.216	418.216	-8.89652	-25.9013	-6.75255	-258.152	303.068	237.164	194.224	194.224	194.224	-25.5775	-4.58825	10.0893	10.4484	2.31778	1.02014	1.11984	0.350283	0.235803	-703.126	224.931	-15.753	0	0	0.706287	35.9398
0	-11.7263	0	0	-11.7287	3.05232	-1.1579	-0.312214	0.161761	0.102441	-36.1985	-3.73E-15	35.442	0	0	0.21916	-1.22796	14.0751	0.395454	17.7521	317.408	620.254	418.33	418.33	418.33	-8.7452	-25.7713	-7.43905	-260.435	306.072	241.469	194.224	194.224	194.224	-25.3885	-5.30416	10.0876	10.923	2.33607	1.71273	1.0387	0.381933	0.402795	-721.791	236.246	-15.1626	0	0	0.834913	38.646
0	-9.98943	0	0	-9.99818	3.4011	-2.38451	-0.334442	0.15351	0.118347	-39.4653	3.73E-15	34.1173	0	0	0.231064	-1.31486	13.1845	-0.427847	24.3134	317.291	613.225	418.174	418.174	418.174	-8.3055	-25.6944	-7.92682	-261.044	309.82	245.267	194.224	194.224	194.224	-25.277	-5.88213	9.76469	11.4624	2.319	2.51442	0.956861	0.383111	0.646537	-731.664	229.195	-11.3101	0	0	1.00166	41.3581
0	-8.26519	0	0	-8.28184	3.75354	-3.62166	-0.35815	0.135033	0.120789	-43.8761	1.86E-15	30.6687	0	0	0.238517	-1.35213	12.2082	-1.33822	31.3216	317.491	605.822	417.709	417.709	417.709	-7.58825	-25.7021	-8.21323	-259.832	314.228	248.553	194.224	194.224	194.224	-25.2784	-6.31388	9.13354	12.1068	2.2643	3.39682	0.880801	0.360074	0.962571	-731.62	208.118	-4.81896	0	0	1.20875	44.0491
0	-6.51922	0	0	-6.54255	4.09872	-4.82994	-0.378111	0.109899	0.11247	-48.2636	-5.59E-15	25.6617	0	0	0.242972	-1.332	11.1361	-2.30402	38.7908	318.013	598.246	416.916	416.916	416.916	-6.62435	-25.8466	-8.31191	-256.672	319.163	251.39	194.224	194.224	194.224	-25.4445	-6.60395	8.23097	12.9033	2.17308	4.32847	0.81946	0.321474	1.33522	-723.238	178.425	3.01528	0	0	1.45485	46.706
0	-4.7088	0	0	-4.73473	4.432	-5.99234	-0.389632	0.0814777	0.0971514	-51.5038	0	19.7054	0	0	0.244565	-1.24985	9.95468	-3.29005	46.7606	318.84	590.705	415.803	415.803	415.803	-5.45907	-26.1838	-8.24666	-251.476	324.466	253.887	194.224	194.224	194.224	-25.8274	-6.76742	7.10992	13.9004	2.04887	5.27467	0.780558	0.276534	1.74431	-708.465	144.713	10.9148	0	0	1.73094	49.327
0	-2.80074	0	0	-2.82248	4.75438	-7.11184	-0.38985	0.0524698	0.0792233	-52.8046	-9.32E-16	13.3538	0	0	0.241183	-1.10382	8.64915	-4.2571	55.2868	319.944	583.415	414.415	414.415	414.415	-4.14532	-26.7586	-8.04658	-244.221	329.972	256.166	194.224	194.224	194.224	-26.4657	-6.82738	5.8307	15.1408	1.89666	6.19709	0.770634	0.230374	2.16569	-689.846	109.516	18.0251	0	0	2.02102	51.9168
0	-0.784012	0	0	-0.792121	5.07037	-8.20368	-0.377996	0.0247872	0.0628914	-51.8525	-1.03E-14	7.05252	0	0	0.229416	-0.894809	7.20604	-5.1616	64.4302	321.286	576.587	412.827	412.827	412.827	-2.73847	-27.5942	-7.74152	-234.955	335.519	258.336	194.224	194.224	194.224	-27.3758	-6.81072	4.45446	16.6538	1.72183	7.05351	0.792114	0.186627	2.57212	-669.655	74.2392	23.9498	0	0	2.30403	54.4809
0	1.32457	0	0	1.34216	5.3853	-9.28568	-0.355105	-0.000543642	0.0516426	-48.8352	-6.25E-15	1.09908	0	0	0.206926	-0.627071	5.61597	-5.9566	74.2438	322.816	570.428	411.144	411.144	411.144	-1.29259	-28.6889	-7.35825	-223.793	340.96	260.469	194.224	194.224	194.224	-28.5501	-6.74286	3.03857	18.4499	1.52971	7.79879	0.84224	0.146236	2.93529	-649.373	39.384	28.7038	0	0	2.55653	57.0208
0	3.48162	0	0	3.53949	5.70239	-10.3681	-0.324045	-0.0231419	0.0472439	-44.3874	-1.40E-15	-4.32005	0	0	0.174864	-0.309014	3.87605	-6.59391	84.7604	324.484	565.132	409.485	409.485	409.486	0.141602	-30.0191	-6.91793	-210.897	346.165	262.588	194.224	194.224	194.224	-29.9603	-6.64317	1.63437	20.5168	1.32529	8.38718	0.914579	0.108939	3.23519	-629.67	5.55925	32.5073	0	0	2.75748	59.5274
0	5.62546	0	0	5.73997	6.02024	-11.4454	-0.289268	-0.0434151	0.0501529	-39.4276	-2.80E-15	-9.11083	0	0	0.138232	0.0464109	1.99119	-7.02616	95.9837	326.233	560.874	407.974	407.974	407.974	1.51746	-31.5478	-6.43579	-196.457	351.022	264.66	194.224	194.224	194.224	-31.566	-6.52266	0.286905	22.8189	1.11283	8.77411	1.00319	0.0729509	3.45805	-611.696	-26.5669	35.904	0	0	2.89745	61.9786
0	7.68949	0	0	7.8771	6.33126	-12.4913	-0.255927	-0.0619725	0.0584953	-34.9016	-4.66E-15	-13.1897	0	0	0.103959	0.421926	-0.0260446	-7.20703	107.886	328.009	557.808	406.712	406.712	406.712	2.79207	-33.2373	-5.92241	-180.655	355.436	266.604	194.224	194.224	194.224	-33.3266	-6.38396	-0.963931	25.3025	0.895594	8.9164	1.09861	0.0351212	3.60395	-594.343	-55.9601	39.5121	0	0	2.96882	64.3384
0	9.61708	0	0	9.8914	6.62164	-13.4599	-0.226951	-0.0777078	0.0691596	-31.3478	1.86E-15	-16.291	0	0	0.077548	0.796688	-2.15676	-7.09173	120.408	329.763	556.068	405.765	405.765	405.765	3.92605	-35.0618	-5.38593	-163.636	359.319	268.316	194.224	194.224	194.224	-35.2139	-6.22359	-2.08215	27.9036	0.675786	8.77233	1.18219	-0.00724034	3.67555	-572.587	-80.4267	43.362	0	0	2.95391	66.5586
0	11.3699	0	0	11.7384	6.87444	-14.2966	-0.202813	-0.088359	0.0785561	-28.8175	-3.73E-15	-18.0586	0	0	0.0610167	1.14749	-4.37724	-6.64233	133.458	331.454	555.763	405.152	405.152	405.152	4.88795	-37.0131	-4.83441	-145.501	362.606	269.696	194.224	194.224	194.224	-37.2169	-6.03645	-3.03906	30.5568	0.45436	8.30662	1.22858	-0.0535507	3.68056	-538.188	-97.0525	46.8628	0	0	2.82212	68.5832
0	12.9278	0	0	13.3892	7.07432	-14.9536	-0.18322	-0.0924562	0.084014	-27.093	3.73E-15	-18.2793	0	0	0.0528739	1.45087	-6.65948	-5.83923	146.903	333.054	556.97	404.843	404.843	404.843	5.66116	-39.0963	-4.27685	-126.319	365.259	270.663	194.224	194.224	194.224	-39.3394	-5.82038	-3.81937	33.2022	0.231494	7.50141	1.21113	-0.10093	3.62545	-482.833	-103.889	49.3443	0	0	2.5431	70.3523
0	14.2847	0	0	14.8289	7.21148	-15.402	-0.167866	-0.0903557	0.0844029	-25.875	1.86E-15	-17.0031	0	0	0.0494672	1.68661	-8.97078	-4.6957	160.559	334.549	559.725	404.77	404.769	404.769	6.24757	-41.3233	-3.72253	-106.141	367.284	271.181	194.224	194.224	194.224	-41.5931	-5.57809	-4.42488	35.7889	0.00713107	6.37047	1.11503	-0.145274	3.51713	-402.206	-101.251	50.5914	0	0	2.11074	71.8066
0	15.4432	0	0	16.0524	7.28318	-15.6356	-0.15635	-0.0835228	0.0802169	-24.8874	0	-14.4804	0	0	0.0469113	1.84225	-11.2732	-3.26831	174.189	335.936	564.01	404.839	404.839	404.839	6.66573	-43.7047	-3.17944	-85.0184	368.72	271.25	194.224	194.224	194.224	-43.99	-5.31647	-4.87301	38.2747	-0.218076	4.96925	0.940685	-0.182132	3.36164	-297.339	-91.5557	50.73	0	0	1.55289	72.8916
0	16.4096	0	0	17.0619	7.29313	-15.668	-0.149043	-0.0724212	0.0729074	-24.0205	2.80E-15	-10.9373	0	0	0.0426948	1.91686	-13.5237	-1.65725	187.511	337.22	569.735	404.952	404.951	404.952	6.94596	-46.2455	-2.65327	-63.0116	369.632	270.907	194.224	194.224	194.224	-46.5373	-5.04514	-5.19238	40.6241	-0.441235	3.39505	0.70794	-0.207403	3.16685	-175.569	-78.0994	49.737	0	0	0.93385	73.5608
0	17.1921	0	0	17.8651	7.25082	-15.5302	-0.146972	-0.0563682	0.064191	-23.3111	1.86E-15	-6.56255	0	0	0.0358134	1.92268	-15.6764	0.00623225	200.219	338.405	576.743	405.018	405.018	405.018	7.1288	-48.9431	-2.14635	-40.1873	370.109	270.216	194.224	194.224	194.224	-49.2359	-4.77594	-5.4213	42.8066	-0.655986	1.7743	0.449027	-0.217303	2.94321	-48.5384	-63.5401	47.1525	0	0	0.336308	73.7777
0	17.8007	0	0	18.4752	7.17087	-15.2694	-0.15019	-0.0375424	0.0553506	-22.7348	-4.66E-16	-1.91396	0	0	0.0265103	1.88286	-17.686	1.5825	212.016	339.484	584.813	404.967	404.967	404.967	7.26471	-51.7904	-1.65597	-16.6141	370.262	269.263	194.224	194.224	194.224	-52.0822	-4.52293	-5.60734	44.7953	-0.851754	0.239949	0.202638	-0.210965	2.70286	70.2591	-50.8635	43.3399	0	0	-0.156466	73.5173
0	18.2465	0	0	18.9088	7.07058	-14.9413	-0.157386	-0.0189511	0.0477016	-22.1307	-3.67E-15	2.30372	0	0	0.0161257	1.82601	-19.5112	2.94906	222.645	340.441	593.679	404.753	404.753	404.753	7.40783	-54.7758	-1.17415	7.64089	370.218	268.154	194.224	194.224	194.224	-55.0687	-4.30093	-5.80147	46.5673	-1.01421	-1.09402	-0.00369695	-0.189869	2.45638	169.979	-41.7167	38.8091	0	0	-0.490573	72.7652
0	18.5364	0	0	19.1787	6.96666	-14.6002	-0.166873	-0.00371602	0.0421803	-21.2937	2.56E-15	5.36097	0	0	0.00631133	1.77976	-21.1184	4.01925	231.912	341.256	603.055	404.355	404.355	404.355	7.60724	-57.882	-0.688752	32.5113	370.095	266.992	194.224	194.224	194.224	-58.1816	-4.12345	-6.04986	48.1045	-1.12686	-2.15087	-0.155572	-0.158808	2.21243	244.158	-36.7814	34.176	0	0	-0.65161	71.5172
0	18.6695	0	0	19.2886	6.87199	-14.2885	-0.177188	0.00553166	0.0391783	-20.0561	-3.03E-15	6.64212	0	0	-0.00190117	1.76536	-22.4826	4.74942	239.695	341.911	612.659	403.778	403.778	403.778	7.898	-61.0833	-0.186225	57.9322	369.986	265.873	194.224	194.224	194.224	-61.3981	-4.00035	-6.38551	49.3946	-1.17381	-2.8973	-0.253559	-0.122818	1.97804	291.533	-35.7247	29.9219	0	0	-0.662866	69.7771
0	18.6333	0	0	19.2281	6.79261	-14.0264	-0.187394	0.00725859	0.0380781	-18.3577	1.16E-15	5.79649	0	0	-0.00831405	1.79492	-23.5881	5.13548	245.942	342.397	622.225	403.045	403.045	403.045	8.29319	-64.3441	0.34419	83.8417	369.942	264.87	194.224	194.224	194.224	-64.6845	-3.93565	-6.82078	50.4324	-1.14173	-3.33879	-0.304031	-0.0890466	1.75953	314.359	-38.2958	26.305	0	0	-0.568442	67.5545
0	18.4043	0	0	18.9724	6.72606	-13.8062	-0.197015	0.00131027	0.0372331	-16.2715	3.84E-15	2.82438	0	0	-0.012838	1.87106	-24.4282	5.20388	250.659	342.714	631.518	402.198	402.198	402.198	8.77925	-67.6189	0.905774	110.184	369.958	264.029	194.224	194.224	194.224	-67.9959	-3.9258	-7.34288	51.2198	-1.02212	-3.50867	-0.317113	-0.0618905	1.56107	317.426	-43.5424	23.0909	0	0	-0.418085	64.8643
0	17.95	0	0	18.4856	6.66135	-13.5917	-0.206336	-0.0112448	0.0334148	-14.0435	-3.26E-15	-1.91128	0	0	-0.0145981	1.98818	-25.0053	5.00183	253.906	342.871	640.34	401.291	401.291	401.291	9.31538	-70.8545	1.49068	136.907	369.976	263.377	194.224	194.224	194.224	-71.2771	-3.95836	-7.91353	51.7668	-0.81268	-3.45652	-0.30127	-0.0461132	1.38712	306.995	-50.9358	19.8847	0	0	-0.253819	61.7271
0	17.2362	0	0	17.7286	6.58095	-13.3246	-0.215999	-0.0278138	0.0223575	-12.039	-2.80E-15	-7.66622	0	0	-0.0120292	2.13483	-25.3307	4.58951	255.79	342.886	648.531	400.389	400.389	400.389	9.8373	-73.9941	2.07863	163.961	369.888	262.926	194.224	194.224	194.224	-74.4665	-4.01124	-8.47302	52.0913	-0.518373	-3.23897	-0.268079	-0.0438418	1.24054	291.254	-59.5782	16.1219	0	0	-0.1043	58.1729
0	16.2359	0	0	16.6709	6.46424	-12.9358	-0.226932	-0.0444785	-0.0015156	-10.6873	4.19E-15	-13.4	0	0	-0.00445419	2.29636	-25.4254	4.03339	256.46	342.778	655.97	399.558	399.558	399.558	10.2649	-76.984	2.63883	191.274	369.552	262.688	194.224	194.224	194.224	-77.5024	-4.05334	-8.9484	52.2197	-0.151679	-2.91243	-0.230554	-0.0532325	1.12419	280.358	-68.2167	11.373	0	0	0.0180701	54.247
0	14.9416	0	0	15.3047	6.29247	-12.3613	-0.239058	-0.0563848	-0.0433637	-10.258	2.80E-15	-17.9294	0	0	0.00606796	2.45745	-25.3193	3.40119	256.105	342.568	662.576	398.866	398.866	398.866	10.514	-79.7812	3.13491	218.732	368.813	262.696	194.224	194.224	194.224	-80.3312	-4.04775	-9.26492	52.1862	0.268343	-2.52946	-0.201899	-0.0684092	1.0387	284.89	-75.1278	5.38187	0	0	0.114971	50.0161
0	13.3743	0	0	13.6564	6.05378	-11.5586	-0.251214	-0.0594764	-0.106357	-10.7219	-3.73E-15	-20.247	0	0	0.0146183	2.60386	-25.0505	2.75796	254.946	342.276	668.302	398.368	398.367	398.367	10.5113	-82.3587	3.5315	246.142	367.532	263.004	194.224	194.224	194.224	-82.9153	-3.95833	-9.35955	52.0316	0.717749	-2.13757	-0.194056	-0.0828033	0.978423	313.929	-79.3342	-1.62872	0	0	0.194931	45.5726
0	11.5919	0	0	11.7928	5.74682	-10.5192	-0.260702	-0.0523022	-0.189836	-11.5877	-5.82E-15	-19.8441	0	0	0.0165166	2.72346	-24.6631	2.16364	253.231	341.92	673.136	398.104	398.104	398.104	10.2099	-84.7087	3.80129	273.201	365.614	263.684	194.224	194.224	194.224	-85.2404	-3.7584	-9.19356	51.8003	1.17015	-1.77983	-0.213246	-0.0921472	0.93354	372.059	-81.2124	-9.04808	0	0	0.263247	41.0361
0	9.68749	0	0	9.81699	5.38115	-9.27145	-0.262351	-0.0364339	-0.289026	-11.7845	8.97E-15	-16.8344	0	0	0.0117169	2.80657	-24.2042	1.67109	251.219	341.512	677.094	398.092	398.092	398.092	9.60038	-86.8402	3.92968	299.49	363.023	264.806	194.224	194.224	194.224	-87.3156	-3.43829	-8.76023	51.5365	1.59914	-1.49568	-0.264816	-0.0957782	0.889816	459.906	-82.0974	-16.2646	0	0	0.315647	36.5477
0	7.77691	0	0	7.8514	4.97497	-7.87467	-0.249154	-0.0154432	-0.395902	-9.8722	-3.64E-15	-11.8505	0	0	0.00560994	2.84619	-23.7208	1.32392	249.172	341.061	680.214	398.321	398.321	398.321	8.71415	-88.7685	3.91714	324.493	359.792	266.394	194.224	194.224	194.224	-89.1639	-3.00807	-8.08667	51.2806	1.98079	-1.31986	-0.349098	-0.0941504	0.832795	573.887	-82.7973	-23.047	0	0	0.33798	32.2602
0	5.97213	0	0	6.00979	4.55124	-6.407	-0.21506	0.00584553	-0.501002	-4.63835	-3.16E-15	-5.88019	0	0	0.00483353	2.83778	-23.2563	1.15405	247.33	340.571	682.548	398.756	398.756	398.756	7.61741	-90.4975	3.77922	347.635	356.016	268.373	194.224	194.224	194.224	-90.8018	-2.49399	-7.22901	51.0653	2.29616	-1.28046	-0.463422	-0.0894557	0.750473	707.48	-83.7305	-29.4357	0	0	0.314398	28.3242
0	4.35185	0	0	4.36815	4.13319	-4.95037	-0.158195	0.0234622	-0.595957	4.2078	4.13E-15	0.0878951	0	0	0.0119455	2.77899	-22.8466	1.17933	245.898	340.039	684.152	399.342	399.342	399.342	6.39644	-92.0013	3.54522	368.347	351.832	270.518	194.224	194.224	194.224	-92.2168	-1.9295	-6.262	50.9119	2.5328	-1.39578	-0.604588	-0.0830135	0.639606	853.29	-84.0613	-35.6917	0	0	0.238411	24.8737
0	2.94061	0	0	2.94635	3.74086	-3.5772	-0.0840755	0.0352904	-0.675446	15.4698	2.39E-15	5.30856	0	0	0.0243633	2.66929	-22.5173	1.40084	245.029	339.458	685.077	400.01	400.01	400.01	5.13977	-93.2155	3.25557	386.122	347.39	272.45	194.224	194.224	194.224	-93.3542	-1.34565	-5.26554	50.8279	2.68588	-1.67079	-0.772579	-0.0752955	0.508233	1004.77	-82.1813	-42.0104	0	0	0.122455	22.0146
0	1.71002	0	0	1.71145	3.38928	-2.34298	-0.00665026	0.040949	-0.737209	26.4205	6.99E-16	9.3603	0	0	0.0370729	2.51019	-22.2816	1.79988	244.803	338.819	685.36	400.692	400.692	400.692	3.92353	-94.0458	2.95723	400.552	342.833	273.673	194.224	194.224	194.224	-94.1249	-0.765121	-4.31234	50.8057	2.75826	-2.093	-0.965906	-0.0641123	0.377852	1154.71	-76.1991	-48.2686	0	0	0.000728765	19.8182
0	0.605752	0	0	0.605909	3.08826	-1.28438	0.0555098	0.0419076	-0.781326	33.594	6.99E-16	12.1749	0	0	0.0443645	2.30546	-22.1388	2.33603	245.229	338.107	685.012	401.327	401.327	401.327	2.80373	-94.3979	2.6966	411.339	338.271	273.687	194.224	194.224	194.224	-94.4357	-0.201525	-3.45875	50.8232	2.76036	-2.6297	-1.18297	-0.0464092	0.274225	1295.67	-64.6339	-54.0153	0	0	-0.0742014	18.3175
0	-0.409822	0	0	-0.40984	2.84372	-0.423688	0.0854491	0.0413704	-0.80803	34.03	1.75E-15	13.9964	0	0	0.040193	2.06157	-22.0756	2.94759	246.234	337.307	684.018	401.868	401.868	401.868	1.81722	-94.22	2.51133	418.283	333.78	272.119	194.224	194.224	194.224	-94.232	0.336404	-2.74156	50.8463	2.70906	-3.22778	-1.41134	-0.0171597	0.224357	1417.02	-45.99	-58.5708	0	0	-0.0429819	17.5088
0	-1.31821	0	0	-1.31822	2.6602	0.222348	0.0736765	0.0434449	-0.816047	26.4315	3.49E-16	15.2668	0	0	0.0226013	1.78795	-22.0675	3.55604	247.678	336.404	682.336	402.288	402.288	402.288	0.989842	-93.538	2.42369	421.262	329.415	268.847	194.224	194.224	194.224	-93.5363	0.838152	-2.18136	50.8327	2.62604	-3.8174	-1.62979	0.0257644	0.242247	1505.47	-19.8629	-61.1728	0	0	0.140984	17.3551
0	-2.02643	0	0	-2.02655	2.54401	0.631359	0.0212996	0.0511203	-0.802105	11.7443	4.66E-16	16.3795	0	0	0.0020024	1.49679	-22.0831	4.07452	249.366	335.383	679.903	402.578	402.578	402.578	0.346986	-92.4713	2.43788	420.237	325.236	264.055	194.224	194.224	194.224	-92.4637	1.28505	-1.79041	50.737	2.53471	-4.31909	-1.80661	0.0835394	0.331506	1545.69	12.9572	-61.2725	0	0	0.486185	17.7925
0	-2.37929	0	0	-2.37949	2.50497	0.768789	-0.0596912	0.0649001	-0.762829	-6.98527	-1.81E-15	17.4573	0	0	0.00211532	1.20203	-22.088	4.41903	251.075	334.233	676.653	402.742	402.742	402.742	-0.0814313	-91.2165	2.54116	415.281	321.325	258.208	194.224	194.224	194.224	-91.207	1.64826	-1.57887	50.5171	2.4578	-4.65425	-1.91091	0.153297	0.482618	1525.72	50.3805	-58.9938	0	0	0.943065	18.7383
0	-2.20105	0	0	-2.20115	2.55575	0.590062	-0.149909	0.0822581	-0.695683	-25.5387	4.94E-15	18.2243	0	0	0.0445893	0.917486	-22.0498	4.52009	252.575	332.953	672.536	402.791	402.791	402.792	-0.266542	-90.004	2.70885	406.614	317.792	251.942	194.224	194.224	194.224	-89.9933	1.89434	-1.55481	50.1399	2.41455	-4.75644	-1.91848	0.228874	0.678427	1439.35	89.351	-55.1915	0	0	1.40554	20.0992
0	-1.35358	0	0	-1.35358	2.70787	0.0545335	-0.229151	0.0975285	-0.601009	-39.9314	4.19E-15	18.0418	0	0	0.126919	0.654632	-21.9422	4.33337	253.653	331.557	667.532	402.737	402.737	402.737	-0.196691	-89.0386	2.91409	394.613	314.749	245.902	194.224	194.224	194.224	-89.0257	1.99967	-1.71709	49.5877	2.41888	-4.58207	-1.8171	0.301004	0.900705	1288.24	126.014	-51.0668	0	0	1.74065	21.7775
0	0.211436	0	0	0.211463	2.96547	-0.852251	-0.282722	0.105222	-0.482308	-47.6369	-5.18E-15	16.4008	0	0	0.216834	0.420403	-21.7478	3.84872	254.131	330.076	661.676	402.582	402.582	402.582	0.102328	-88.4473	3.13862	379.79	312.267	240.593	194.224	194.224	194.224	-88.4318	1.96837	-2.04423	48.8612	2.47799	-4.11981	-1.60779	0.362771	1.13692	1080.88	158.287	-47.5329	0	0	1.83467	23.6758
0	2.42936	0	0	2.431	3.32005	-2.09963	-0.308051	0.103436	-0.347909	-48.4812	6.00E-15	13.3988	0	0	0.274703	0.21564	-21.46	3.09723	253.882	328.56	655.064	402.321	402.321	402.321	0.558267	-88.2554	3.37955	362.748	310.353	236.291	194.224	194.224	194.224	-88.2387	1.84219	-2.48935	47.982	2.59173	-3.3982	-1.30423	0.41212	1.38614	832.338	186.711	-44.8295	0	0	1.63804	25.7014
0	5.14364	0	0	5.15391	3.74999	-3.6092	-0.310368	0.0960087	-0.21065	-44.0285	3.26E-15	9.92301	0	0	0.281621	0.0342908	-21.083	2.15528	252.836	327.077	647.854	401.939	401.939	401.939	1.067	-88.403	3.64885	344.132	308.95	233.051	194.224	194.224	194.224	-88.3877	1.69242	-2.99013	46.9913	2.75346	-2.49078	-0.936855	0.451209	1.64976	565.685	214.437	-42.8642	0	0	1.19558	27.7715
0	8.15426	0	0	8.18913	4.22509	-5.2712	-0.294131	0.0851898	-0.0853502	-36.2354	-9.03E-16	6.69665	0	0	0.243117	-0.135847	-20.6297	1.142	250.986	325.704	640.263	401.412	401.412	401.412	1.52628	-88.7842	3.96717	324.571	307.983	230.774	194.224	194.224	194.224	-88.7717	1.59631	-3.49045	45.9459	2.9511	-1.51437	-0.550337	0.47808	1.92635	310.496	239.883	-40.9931	0	0	0.640173	29.8207
0	11.2594	0	0	11.3441	4.7115	-6.96324	-0.264729	0.0700863	0.0164973	-27.096	6.04E-16	3.90076	0	0	0.179212	-0.310096	-20.1186	0.205562	248.374	324.515	632.541	400.717	400.717	400.717	1.86275	-89.2789	4.35106	304.629	307.382	229.27	194.224	194.224	194.224	-89.2682	1.61263	-3.9524	44.9102	3.16952	-0.616047	-0.198547	0.483822	2.20496	95.7137	256.145	-38.0907	0	0	0.136773	31.8035
0	14.2816	0	0	14.4461	5.1753	-8.56489	-0.230472	0.053465	0.0886826	-18.4814	-2.46E-15	1.7882	0	0	0.114128	-0.501395	-19.5672	-0.505167	245.064	323.573	624.941	399.838	399.838	399.838	2.04178	-89.7743	4.80031	284.757	307.083	228.308	194.224	194.224	194.224	-89.7619	1.76685	-4.35449	43.9456	3.3921	0.0555802	0.0710289	0.464999	2.47554	-56.399	259.587	-33.7777	0	0	-0.191849	33.6907
0	17.0842	0	0	17.3547	5.58717	-9.97564	-0.198307	0.0376129	0.129835	-11.5924	-2.52E-15	0.352607	0	0	0.0633158	-0.714179	-18.9861	-0.876869	241.111	322.927	617.693	398.775	398.775	398.775	2.06908	-90.1814	5.29633	265.274	307.029	227.667	194.224	194.224	194.224	-90.1629	2.04791	-4.6899	43.0976	3.6019	0.387511	0.224756	0.42224	2.72346	-132.757	249.092	-28.3673	0	0	-0.309617	35.4573
0	19.5758	0	0	19.9666	5.92604	-11.127	-0.172659	0.0241595	0.142802	-6.92444	-3.43E-15	-0.526443	0	0	0.0315009	-0.940493	-18.3742	-0.863003	236.521	322.609	610.976	397.552	397.552	397.552	1.98061	-90.4426	5.80764	246.364	307.175	227.17	194.224	194.224	194.224	-90.4142	2.41711	-4.96186	42.385	3.78245	0.334521	0.257578	0.357891	2.93847	-134.161	225.491	-22.4197	0	0	-0.266088	37.0706
0	21.7055	0	0	22.2147	6.18079	-11.9863	-0.155879	0.0139035	0.133593	-4.4558	-1.68E-15	-0.991086	0	0	0.0160168	-1.16054	-17.7171	-0.496291	231.247	322.633	604.906	396.214	396.214	396.214	1.82653	-90.5297	6.2987	228.084	307.483	226.692	194.224	194.224	194.224	-90.4893	2.82294	-5.17861	41.7937	3.91929	-0.0681962	0.194599	0.274319	3.11276	-75.7809	190.889	-16.4382	0	0	-0.144248	38.4856
0	23.4545	0	0	24.0649	6.35031	-12.555	-0.147634	0.0058405	0.1098	-3.73307	3.85E-15	-1.28711	0	0	0.0104948	-1.34773	-16.9899	0.122822	225.192	322.992	599.54	394.828	394.828	394.828	1.65692	-90.4379	6.73828	210.392	307.923	226.163	194.224	194.224	194.224	-90.3853	3.21541	-5.35043	41.2781	4.00153	-0.716804	0.0796437	0.173187	3.24389	17.8779	146.915	-10.5529	0	0	-0.00157678	39.6493
0	24.8269	0	0	25.5108	6.44174	-12.8607	-0.146808	-0.00103168	0.0787089	-4.20078	-3.03E-15	-1.58999	0	0	0.00934104	-1.47614	-16.1624	0.854877	218.242	323.645	594.894	393.478	393.478	393.478	1.51125	-90.1761	7.104	193.178	308.467	225.559	194.224	194.224	194.224	-90.1125	3.55573	-5.48673	40.7684	4.02395	-1.4685	-0.0442001	0.0583739	3.33426	121.38	96.2079	-4.98591	0	0	0.149369	40.5118
0	25.8409	0	0	26.5672	6.4681	-12.9487	-0.151285	-0.00776191	0.046433	-5.27249	4.02E-15	-2.02793	0	0	0.00884274	-1.52728	-15.2049	1.55474	210.295	324.526	590.957	392.254	392.254	392.254	1.41367	-89.7594	7.38382	176.303	309.083	224.89	194.224	194.224	194.224	-89.6867	3.8206	-5.59459	40.1836	3.98775	-2.17566	-0.144277	-0.0629339	3.38885	213.347	42.0194	0.0509054	0	0	0.318346	41.0353
0	26.5217	0	0	27.2613	6.44559	-12.8736	-0.158523	-0.0146012	0.0175326	-6.43474	2.66E-15	-2.616	0	0	0.00735847	-1.49468	-14.0932	2.09976	201.285	325.545	587.715	391.249	391.249	391.249	1.37323	-89.202	7.57461	159.622	309.734	224.189	194.224	194.224	194.224	-89.1225	4.00157	-5.67804	39.4459	3.90006	-2.71481	-0.198745	-0.178023	3.41315	278.324	-10.7169	4.20616	0	0	0.503636	41.2003
0	26.8949	0	0	27.625	6.39082	-12.6906	-0.166463	-0.0212654	-0.00497986	-7.35174	3.79E-15	-3.29034	0	0	0.00469509	-1.38535	-12.8129	2.40952	191.204	326.603	585.159	390.544	390.544	390.544	1.38734	-88.5134	7.6791	143.008	310.38	223.498	194.224	194.224	194.224	-88.4293	4.10129	-5.738	38.4938	3.77248	-3.00663	-0.196926	-0.272161	3.4118	307.336	-56.5316	7.19491	0	0	0.6747	41.0063
0	26.9834	0	0	27.6878	6.31817	-12.4474	-0.172859	-0.0270246	-0.0191264	-7.77703	-2.88E-15	-3.92753	0	0	0.0013078	-1.21854	-11.3625	2.45697	180.113	327.609	583.298	390.202	390.202	390.202	1.44632	-87.6958	7.70235	126.367	310.98	222.86	194.224	194.224	194.224	-87.6094	4.12841	-5.77256	37.2917	3.61895	-3.02686	-0.136005	-0.33323	3.38419	296.743	-91.0656	9.01236	0	0	0.775522	40.4715
0	26.8052	0	0	27.4734	6.23747	-12.1768	-0.176232	-0.0309623	-0.0242355	-7.61418	-1.19E-15	-4.38353	0	0	-0.00202351	-1.02189	-9.75468	2.27101	168.135	328.49	582.155	390.261	390.261	390.261	1.5391	-86.7452	7.64878	109.643	311.497	222.304	194.224	194.224	194.224	-86.6583	4.09222	-5.77856	35.8345	3.45439	-2.80833	-0.0240439	-0.352915	3.32682	249.089	-111.295	9.76892	0	0	0.750424	39.6315
0	26.3728	0	0	26.9975	6.1526	-11.8915	-0.176133	-0.032275	-0.0209545	-6.8985	-5.13E-15	-4.53574	0	0	-0.00451977	-0.82524	-8.01525	1.92883	155.452	329.199	581.763	390.723	390.723	390.723	1.65733	-85.652	7.52096	92.823	311.909	221.844	194.224	194.224	194.224	-85.5664	3.99899	-5.75352	34.1465	3.29311	-2.43228	0.12054	-0.329656	3.23566	172.85	-116.4	9.6531	0	0	0.575193	38.5368
0	25.6944	0	0	26.2689	6.06123	-11.5837	-0.172818	-0.030656	-0.0113744	-5.72314	3.79E-15	-4.32575	0	0	-0.00559307	-0.653829	-6.17958	1.53783	142.282	329.716	582.147	391.56	391.56	391.56	1.79665	-84.4035	7.31975	75.9304	312.207	221.473	194.224	194.224	194.224	-84.3211	3.85121	-5.69665	32.2744	3.14765	-2.00949	0.270098	-0.267321	3.111	81.7466	-107.282	8.7858	0	0	0.278774	37.2482
0	24.7732	0	0	25.2903	5.95607	-11.2285	-0.16701	-0.0260384	0.00150169	-4.19996	2.91E-15	-3.73643	0	0	-0.00497831	-0.522906	-4.28688	1.20984	128.853	330.047	583.315	392.717	392.717	392.717	1.95429	-82.986	7.04594	59.0159	312.402	221.163	194.224	194.224	194.224	-82.9087	3.64998	-5.60854	30.2787	3.02777	-1.6539	0.398687	-0.176172	2.95847	-9.36978	-86.6387	7.27414	0	0	-0.0688395	35.8295
0	23.6079	0	0	24.0596	5.82748	-10.793	-0.159465	-0.0185284	0.0145513	-2.42917	3.32E-15	-2.78424	0	0	-0.00272809	-0.435643	-2.3742	1.03544	115.372	330.223	585.253	394.116	394.116	394.116	2.12568	-81.3854	6.70283	42.1422	312.516	220.87	194.224	194.224	194.224	-81.3148	3.39884	-5.49047	28.2234	2.93965	-1.45691	0.489451	-0.0678487	2.78728	-88.4189	-57.3471	5.14459	0	0	-0.38902	34.3389
0	22.1909	0	0	22.5702	5.66665	-10.2465	-0.150534	-0.00871431	0.0252682	-0.488343	-7.57E-16	-1.54766	0	0	0.000998847	-0.384619	-0.471877	1.06624	102.009	330.291	587.923	395.671	395.671	395.671	2.30212	-79.5859	6.29922	25.3687	312.585	220.538	194.224	194.224	194.224	-79.5235	3.10733	-5.34432	26.1674	2.88527	-1.46989	0.540789	0.0429641	2.60804	-149.501	-23.4233	2.62966	0	0	-0.630906	32.8202
0	20.5088	0	0	20.8116	5.46835	-9.56988	-0.140681	0.00192384	0.0321344	1.48228	1.88E-15	-0.207336	0	0	0.00599112	-0.355979	1.39848	1.30938	88.8865	330.308	591.266	397.293	397.293	397.293	2.4705	-77.5704	5.85099	8.73831	312.649	220.099	194.224	194.224	194.224	-77.5168	2.79246	-5.17277	24.1593	2.86253	-1.69928	0.563329	0.140033	2.43055	-193.171	10.0848	0.144812	0	0	-0.783441	31.3008
0	18.5439	0	0	18.7709	5.23203	-8.75989	-0.131281	0.0115671	0.0343571	3.18884	-1.75E-16	1.00961	0	0	0.0115505	-0.334298	3.22318	1.73342	76.0921	330.336	595.216	398.904	398.904	398.904	2.61377	-75.32	5.38025	-7.72966	312.753	219.481	194.224	194.224	194.224	-75.275	2.47806	-4.97838	22.2355	2.86587	-2.11284	0.573814	0.209704	2.26248	-224.401	38.0162	-1.87687	0	0	-0.864649	29.7928
0	16.2795	0	0	16.437	4.96164	-7.82863	-0.123982	0.0189254	0.0315605	4.26633	1.75E-15	1.92151	0	0	0.0162044	-0.306715	4.99391	2.28109	63.6884	330.426	599.695	400.44	400.44	400.44	2.71244	-72.8177	4.91305	-24.0404	312.93	218.621	194.224	194.224	194.224	-72.7803	2.19216	-4.76234	20.421	2.88797	-2.65276	0.587729	0.241367	2.10988	-249.456	55.8013	-3.16693	0	0	-0.901758	28.3002
0	13.7068	0	0	13.8059	4.66508	-6.80227	-0.120235	0.0235205	0.0236568	4.35893	2.68E-15	2.42539	0	0	0.0175502	-0.265511	6.70468	2.88369	51.7324	330.612	604.624	401.855	401.855	401.855	2.74786	-70.0532	4.47604	-40.2201	313.203	217.479	194.224	194.224	194.224	-70.0212	1.96274	-4.52428	18.7317	2.92134	-3.25016	0.616286	0.23238	1.97266	-274.105	61.2078	-3.7337	0	0	-0.918566	26.8254
0	10.8311	0	0	10.8859	4.35339	-5.71858	-0.12115	0.0245549	0.0107795	3.17424	-8.15E-16	2.3922	0	0	0.0126987	-0.208892	8.34916	3.47432	40.2892	330.905	609.915	403.125	403.125	403.125	2.70638	-67.0265	4.09266	-56.3094	313.58	216.048	194.224	194.224	194.224	-66.9973	1.81235	-4.26273	17.1777	2.95953	-3.83828	0.666339	0.185408	1.85169	-302.569	53.2183	-3.66762	0	0	-0.929152	25.3759
0	7.67648	0	0	7.70167	4.0393	-4.62223	-0.127258	0.0217183	-0.00621843	0.538907	1.05E-15	1.756	0	0	-0.00125123	-0.140277	9.91858	3.99857	29.4425	331.295	615.471	404.24	404.24	404.24	2.58163	-63.7512	3.77861	-72.3527	314.056	214.37	194.224	194.224	194.224	-63.7222	1.7534	-3.97474	15.7661	2.9982	-4.36311	0.743617	0.107181	1.7406	-338.618	32.3383	-3.12663	0	0	-0.940604	23.9687
0	4.2894	0	0	4.2977	3.73544	-3.55818	-0.138928	0.0149413	-0.0264367	-3.6247	2.71E-15	0.495415	0	0	-0.0264755	-0.066406	11.4003	4.42229	19.3001	331.752	621.182	405.208	405.208	405.208	2.37513	-60.2561	3.53843	-88.3841	314.608	212.53	194.224	194.224	194.224	-60.2255	1.78487	-3.65596	14.5034	3.03499	-4.79104	0.848309	0.00803641	1.63549	-383.284	0.33434	-2.30907	0	0	-0.94683	22.6323
0	0.740783	0	0	0.741526	3.4525	-2.56511	-0.155915	0.00493259	-0.0484787	-9.24158	-4.43E-15	-1.31261	0	0	-0.0630716	0.0049449	12.7774	4.73511	9.99382	332.234	626.919	406.046	406.046	406.046	2.0948	-56.5879	3.36409	-104.411	315.2	210.663	194.224	194.224	194.224	-56.5549	1.89163	-3.3007	13.3971	3.06969	-5.11238	0.97768	-0.101766	1.52883	-436.043	-40.0016	-1.4198	0	0	-0.935082	21.408
0	-2.8743	0	0	-2.87553	3.19793	-1.67021	-0.176825	-0.0070925	-0.0715638	-16.0253	4.89E-15	-3.51491	0	0	-0.107509	0.0668653	14.0293	4.94858	1.6724	332.694	632.534	406.782	406.782	406.782	1.75167	-52.8106	3.23544	-120.402	315.785	208.935	194.224	194.224	194.224	-52.7761	2.04596	-2.90208	12.4553	3.1037	-5.33946	1.1179	-0.211802	1.41698	-491.524	-85.0664	-0.618598	0	0	-0.883763	20.3477
0	-6.44082	0	0	-6.4416	2.9759	-0.888977	-0.19963	-0.0197826	-0.0941695	-23.5249	4.66E-16	-5.92007	0	0	-0.152623	0.114091	15.1336	5.08825	-5.51278	333.081	637.859	407.448	407.448	407.448	1.35684	-49.0037	3.12207	-136.277	316.31	207.532	194.224	194.224	194.224	-48.9703	2.21043	-2.45269	11.6864	3.13982	-5.49861	1.25452	-0.314226	1.29508	-544.018	-131.18	0.106918	0	0	-0.779468	19.51
0	-9.83138	0	0	-9.83145	2.78812	-0.227982	-0.222496	-0.032689	-0.114752	-31.2052	-6.06E-15	-8.39641	0	0	-0.189042	0.142552	16.0689	5.18241	-11.4255	333.345	642.72	408.079	408.079	408.079	0.918901	-45.2574	2.98607	-151.913	316.724	206.636	194.224	194.224	194.224	-45.2285	2.34136	-1.94523	11.096	3.18171	-5.61878	1.3692	-0.402686	1.16301	-586.636	-174.947	0.911207	0	0	-0.61939	18.9544
0	-12.9153	0	0	-12.9155	2.63474	0.311975	-0.243752	-0.0451065	-0.130932	-38.4569	-2.80E-15	-10.734	0	0	-0.207631	0.14815	16.8176	5.25063	-15.9623	333.444	646.941	408.709	408.709	408.709	0.440716	-41.6669	2.7846	-167.147	316.976	206.405	194.224	194.224	194.224	-41.6464	2.3926	-1.37132	10.6848	3.2334	-5.71999	1.45241	-0.470976	1.02043	-616.193	-212.307	2.01768	0	0	-0.418425	18.7338
0	-15.5696	0	0	-15.5709	2.51498	0.733563	-0.261834	-0.0560001	-0.140952	-44.6384	3.73E-15	-12.623	0	0	-0.202259	0.12568	17.3687	5.29641	-19.0659	333.341	650.358	409.372	409.372	409.372	-0.0827041	-38.3257	2.4739	-181.792	317.02	206.949	194.224	194.224	194.224	-38.317	2.32022	-0.720258	10.4467	3.29891	-5.80574	1.49737	-0.513606	0.870027	-630.675	-238.949	3.58947	0	0	-0.201254	18.8883
0	-17.6912	0	0	-17.6942	2.4278	1.04041	-0.274896	-0.0631444	-0.143615	-49.116	1.86E-15	-13.5738	0	0	-0.172147	0.0686878	17.7191	5.3051	-20.7309	333.013	652.832	410.096	410.096	410.096	-0.664066	-35.3166	2.01449	-195.65	316.809	208.325	194.224	194.224	194.224	-35.321	2.08759	0.0212817	10.367	3.38126	-5.86109	1.50621	-0.524216	0.715082	-631.408	-249.529	5.54019	0	0	0.00188966	19.4406
0	-19.2097	0	0	-19.2143	2.37257	1.23474	-0.282465	-0.0625269	-0.13903	-51.5273	6.52E-15	-12.8932	0	0	-0.123187	-0.0294524	17.8738	5.24787	-21.0024	332.451	654.253	410.903	410.903	410.903	-1.32045	-32.7006	1.37794	-208.544	316.313	210.524	194.224	194.224	194.224	-32.7162	1.67119	0.867097	10.4231	3.48207	-5.85678	1.48473	-0.497276	0.562438	-621.493	-238.42	7.40027	0	0	0.164038	20.3945
0	-20.0959	0	0	-20.1014	2.35046	1.31255	-0.285979	-0.0505775	-0.127294	-51.9129	5.59E-15	-9.98716	0	0	-0.0651887	-0.173543	17.8452	5.08956	-19.9683	331.663	654.547	411.805	411.805	411.805	-2.06405	-30.5094	0.553853	-220.337	315.53	213.485	194.224	194.224	194.224	-30.5298	1.06514	1.82373	10.5855	3.60089	-5.75716	1.44516	-0.429667	0.420233	-607.754	-201.819	8.31883	0	0	0.269207	21.7357
0	-20.363	0	0	-20.3682	2.36494	1.26159	-0.287621	-0.025486	-0.10854	-50.622	1.22E-15	-4.57996	0	0	-0.00722917	-0.364166	17.6508	4.79773	-17.7464	330.677	653.676	412.801	412.801	412.801	-2.89214	-28.7435	-0.444341	-230.935	314.516	217.105	194.224	194.224	194.224	-28.7569	0.284818	2.88145	10.8208	3.73458	-5.52961	1.40088	-0.324764	0.296905	-598.164	-140.352	7.296	0	0	0.318147	23.4344
0	-20.0639	0	0	-20.0675	2.42119	1.06367	-0.289137	0.0119137	-0.0830145	-48.1535	4.19E-15	3.13456	0	0	0.0455007	-0.596108	17.3112	4.35076	-14.4706	329.54	651.637	413.874	413.874	413.874	-3.77945	-27.3751	-1.57666	-240.275	313.392	221.252	194.224	194.224	194.224	-27.3645	-0.63215	4.0068	11.0947	3.87718	-5.15275	1.36184	-0.191456	0.19985	-599.195	-59.2963	3.54988	0	0	0.326036	25.4478
0	-19.2827	0	0	-19.2842	2.52441	0.700381	-0.291114	0.0576392	-0.0515131	-45.0058	-4.66E-15	12.4287	0	0	0.0916793	-0.857975	16.8476	3.74288	-10.2759	328.316	648.457	414.986	414.986	414.986	-4.67505	-26.3529	-2.77924	-248.312	312.344	225.769	194.224	194.224	194.224	-26.2994	-1.62945	5.13945	11.3762	4.02015	-4.62134	1.33124	-0.0444375	0.134868	-613.354	31.6446	-2.97559	0	0	0.314768	27.7244
0	-18.1251	0	0	-18.1251	2.67751	0.161411	-0.293181	0.104835	-0.0166103	-41.6203	0	22.119	0	0	0.131514	-1.13324	16.2793	2.98532	-5.28685	327.079	644.196	416.082	416.082	416.082	-5.50627	-25.6105	-3.97301	-255.001	311.604	230.484	194.224	194.224	194.224	-25.4973	-2.64043	6.19641	11.6423	4.153	-3.94744	1.30267	0.099305	0.107574	-636.765	120.495	-11.2939	0	0	0.303989	30.2072
0	-16.704	0	0	-16.7048	2.87931	-0.548971	-0.29536	0.146389	0.0180972	-38.4642	7.45E-15	30.9186	0	0	0.164945	-1.40243	15.6223	2.10334	0.390908	325.91	638.938	417.088	417.088	417.088	-6.18941	-25.0748	-5.07793	-260.293	311.409	235.21	194.224	194.224	194.224	-24.8924	-3.60031	7.08375	11.8814	4.26455	-3.15713	1.26433	0.224043	0.12596	-662.199	196.488	-19.6566	0	0	0.308684	32.839
0	-15.1264	0	0	-15.1311	3.12423	-1.41092	-0.298582	0.17695	0.0485498	-36.0539	-3.73E-15	37.7425	0	0	0.191494	-1.64579	14.888	1.12987	6.67328	324.886	632.794	417.92	417.92	417.92	-6.64268	-24.6774	-6.02748	-264.131	311.971	239.77	194.224	194.224	194.224	-24.4269	-4.45783	7.71132	12.0962	4.34401	-2.28402	1.20527	0.318553	0.197415	-681.928	252.453	-26.2022	0	0	0.34074	35.5662
0	-13.4788	0	0	-13.4908	3.40401	-2.39473	-0.304173	0.193661	0.0712947	-34.8683	0	41.8742	0	0	0.210906	-1.84581	14.0828	0.0976289	13.4969	324.074	625.898	418.493	418.493	418.493	-6.79764	-24.3651	-6.77936	-266.45	313.439	244.016	194.224	194.224	194.224	-24.0588	-5.18291	8.00599	12.3048	4.38221	-1.36128	1.11866	0.376885	0.329514	-690.302	285.336	-29.592	0	0	0.41064	38.343
0	-11.8199	0	0	-11.842	3.71027	-3.46993	-0.31321	0.195905	0.0844134	-35.2389	3.73E-15	43.002	0	0	0.223683	-1.98906	13.2078	-0.968105	20.8157	323.525	618.403	418.728	418.728	418.728	-6.6076	-24.1082	-7.31905	-267.181	315.889	247.849	194.224	194.224	194.224	-23.7677	-5.76787	7.92103	12.5403	4.37254	-0.414219	1.00699	0.398715	0.526328	-686.056	295.592	-29.3176	0	0	0.526384	41.1331
0	-10.1773	0	0	-10.2107	4.0367	-4.61311	-0.325701	0.18488	0.0879933	-37.2196	3.73E-15	41.1968	0	0	0.230968	-2.06673	12.2591	-2.05333	28.5978	323.269	610.483	418.563	418.563	418.563	-6.0529	-23.903	-7.65656	-266.249	319.32	251.233	194.224	194.224	194.224	-23.5553	-6.22322	7.44127	12.8482	4.31105	0.543306	0.881694	0.388709	0.787814	-672.176	286.073	-25.6474	0	0	0.691132	43.911
0	-8.55074	0	0	-8.59523	4.38001	-5.81131	-0.340705	0.163081	0.0842623	-40.5663	1.49E-14	36.8397	0	0	0.234229	-2.07414	11.2283	-3.15416	36.8257	323.319	602.323	417.967	417.967	417.967	-5.1425	-23.7696	-7.81859	-263.579	323.654	254.194	194.224	194.224	194.224	-23.4438	-6.57059	6.5834	13.2819	4.19665	1.50788	0.761567	0.35466	1.10608	-655.281	260.892	-19.3625	0	0	0.904246	46.6606
0	-6.91918	0	0	-6.9723	4.73936	-7.05979	-0.356075	0.133337	0.0767793	-44.7247	-7.45E-15	30.4797	0	0	0.234483	-2.00978	10.103	-4.27145	45.4977	323.668	594.121	416.939	416.939	416.939	-3.91228	-23.7469	-7.83894	-259.096	328.749	256.799	194.224	194.224	194.224	-23.4706	-6.83518	5.39243	13.8981	4.03074	2.48098	0.667732	0.306963	1.46913	-642.642	224.62	-11.37	0	0	1.16504	49.3742
0	-5.25025	0	0	-5.30674	5.11466	-8.35621	-0.368795	0.0986728	0.0692245	-48.9255	9.32E-15	22.7651	0	0	0.231945	-1.87417	8.86822	-5.40259	54.6306	324.294	586.077	415.519	415.519	415.519	-2.42052	-23.8848	-7.74998	-252.735	334.416	259.137	194.224	194.224	194.224	-23.6823	-7.03983	3.93559	14.7503	3.81711	3.46088	0.617207	0.254677	1.85704	-639.236	181.48	-2.54656	0	0	1.47484	52.0494
0	-3.51113	0	0	-3.56205	5.50447	-9.69335	-0.375691	0.0617435	0.0645155	-52.3572	-2.80E-15	14.3396	0	0	0.225893	-1.66945	7.50813	-6.53376	64.2587	325.161	578.394	413.788	413.788	413.788	-0.741718	-24.2353	-7.57681	-244.447	340.428	261.286	194.224	194.224	194.224	-24.1263	-7.2014	2.29463	15.8818	3.56153	4.43502	0.619151	0.20566	2.25003	-646.103	135.072	6.44045	0	0	1.8322	54.6863
0	-1.6791	0	0	-1.71084	5.90445	-11.0539	-0.374254	0.0247501	0.064004	-54.3608	-6.48E-16	5.80301	0	0	0.215138	-1.39986	6.00828	-7.63521	74.4288	326.223	571.27	411.861	411.861	411.861	1.04102	-24.845	-7.33494	-234.208	346.548	263.297	194.224	194.224	194.224	-24.8436	-7.32939	0.557519	17.3194	3.27172	5.3754	0.672636	0.164139	2.62632	-660.169	87.9522	15.1353	0	0	2.22264	57.2837
0	0.25081	0	0	0.2568	6.30649	-12.4083	-0.363435	-0.0104201	0.0676877	-54.595	7.45E-15	-2.29628	0	0	0.199051	-1.07266	4.3584	-8.66082	85.1896	327.423	564.897	409.879	409.879	409.879	2.84315	-25.7482	-7.03119	-222.035	352.543	265.178	194.224	194.224	194.224	-25.8627	-7.42642	-1.18918	19.0672	2.95704	6.23836	0.769016	0.132106	2.9665	-676.159	42.1864	23.1887	0	0	2.61416	59.8351
0	2.26284	0	0	2.32932	6.69899	-13.7166	-0.343687	-0.0420451	0.0740365	-53.067	-9.32E-15	-9.46654	0	0	0.178427	-0.699533	2.55482	-9.55126	96.579	328.699	559.458	407.995	407.995	407.995	4.58523	-26.9638	-6.66681	-207.983	358.204	266.895	194.224	194.224	194.224	-27.1959	-7.48984	-2.86673	21.104	2.62786	6.96761	0.893614	0.107683	3.25543	-687.833	-0.810668	30.3554	0	0	2.95881	62.3244
0	4.32334	0	0	4.47475	7.06792	-14.9326	-0.317014	-0.068567	0.0814632	-50.0962	7.45E-15	-15.2908	0	0	0.155705	-0.297345	0.601759	-10.2382	108.614	329.986	555.126	406.347	406.347	406.347	6.19805	-28.4958	-6.24189	-192.145	363.357	268.384	194.224	194.224	194.224	-28.8409	-7.51433	-4.40885	23.385	2.29476	7.49817	1.03119	0.0868399	3.48329	-690.772	-39.5307	36.4938	0	0	3.2121	64.7242
0	6.38715	0	0	6.64599	7.39821	-16.0092	-0.286139	-0.0889692	0.0878542	-46.1463	1.86E-15	-19.4783	0	0	0.133877	0.111525	-1.48872	-10.6481	121.283	331.22	552.063	405.042	405.042	405.042	7.6267	-30.3368	-5.75892	-174.641	367.872	269.563	194.224	194.224	194.224	-30.7842	-7.49456	-5.76484	25.848	1.96778	7.75994	1.16268	0.063503	3.64483	-680.583	-72.4043	41.6353	0	0	3.33641	66.9949
0	8.4052	0	0	8.78772	7.67559	-16.9042	-0.253892	-0.102837	0.0913901	-41.6838	-5.59E-15	-21.8772	0	0	0.115162	0.499886	-3.69773	-10.7089	134.539	332.347	550.414	404.135	404.135	404.135	8.8329	-32.4719	-5.22526	-155.602	371.666	270.356	194.224	194.224	194.224	-33.0061	-7.42759	-6.90099	28.4228	1.6551	7.68324	1.26498	0.0326394	3.73851	-652.661	-97.4346	45.9423	0	0	3.3055	69.0865
0	10.3305	0	0	10.8429	7.88857	-17.5854	-0.222544	-0.109704	0.0909267	-37.0735	3.73E-15	-22.406	0	0	0.100195	0.83773	-6.00036	-10.3606	148.293	333.325	550.302	403.626	403.626	403.626	9.79618	-34.8815	-4.65345	-135.171	374.7	270.701	194.224	194.224	194.224	-35.4834	-7.3142	-7.80081	31.0407	1.36196	7.20964	1.31125	-0.00727704	3.76429	-601.666	-112.049	49.3493	0	0	3.10124	70.9413
0	12.1212	0	0	12.7579	8.03036	-18.0359	-0.194328	-0.109442	0.0862762	-32.6407	-9.32E-15	-21.0874	0	0	0.0882131	1.09593	-8.36565	-9.57261	162.402	334.134	551.815	403.462	403.462	403.462	10.5149	-37.5415	-4.05938	-113.489	376.974	270.566	194.224	194.224	194.224	-38.191	-7.15902	-8.46565	33.6402	1.08989	6.30847	1.27717	-0.0533664	3.72411	-523.193	-114.34	51.7358	0	0	2.71662	72.4981
0	13.7429	0	0	14.4868	8.10024	-18.2571	-0.171519	-0.10246	0.0783998	-28.7059	1.86E-15	-18.0755	0	0	0.0777155	1.25178	-10.7559	-8.36072	176.66	334.781	554.99	403.55	403.55	403.55	11.0069	-40.4243	-3.45878	-90.6999	378.53	269.953	194.224	194.224	194.224	-41.102	-6.96966	-8.91513	36.1694	0.836466	4.99439	1.15061	-0.100968	3.62127	-416.174	-104.763	53.0913	0	0	2.16573	73.6961
0	15.1692	0	0	15.9952	8.10353	-18.2675	-0.156435	-0.0895377	0.0685679	-25.5897	1.86E-15	-13.6541	0	0	0.0672859	1.29517	-13.1262	-6.79894	190.793	335.297	559.793	403.777	403.777	403.777	11.3079	-43.4994	-2.86339	-66.941	379.441	268.898	194.224	194.224	194.224	-44.1893	-6.75561	-9.1861	38.5846	0.59647	3.33945	0.93738	-0.145081	3.46348	-284.097	-86.5747	53.4919	0	0	1.49223	74.4794
0	16.3845	0	0	17.2636	8.05077	-18.1006	-0.151593	-0.0710382	0.0582667	-23.6018	9.32E-16	-8.17209	0	0	0.0561638	1.23337	-15.4249	-5.01804	204.474	335.72	566.107	404.03	404.03	404.03	11.4689	-46.7375	-2.27821	-42.3351	379.812	267.467	194.224	194.224	194.224	-47.4282	-6.52789	-9.32985	40.8456	0.36383	1.47259	0.665411	-0.18131	3.26017	-136.852	-64.6736	52.8033	0	0	0.778711	74.7996
0	17.3864	0	0	18.2909	7.95661	-17.8019	-0.157057	-0.0490392	0.0486358	-22.7307	-3.26E-15	-2.25548	0	0	0.0439275	1.09219	-17.5966	-3.18779	217.347	336.089	573.73	404.209	404.209	404.209	11.5528	-50.1149	-1.69973	-16.9819	379.77	265.767	194.224	194.224	194.224	-50.8014	-6.29939	-9.40873	42.9132	0.13392	-0.437448	0.375155	-0.206986	3.02412	11.5667	-44.6906	51.1818	0	0	0.129392	74.6176
0	18.1837	0	0	19.0912	7.83784	-17.4236	-0.170733	-0.0264897	0.0405584	-22.6492	-1.63E-15	3.30897	0	0	0.031019	0.911803	-19.5875	-1.48639	229.074	336.423	582.388	404.24	404.24	404.24	11.6272	-53.6151	-1.11639	9.04239	379.458	263.932	194.224	194.224	194.224	-54.299	-6.08473	-9.4892	44.7487	-0.0947252	-2.21233	0.107534	-0.221002	2.76799	146.068	-30.558	48.7112	0	0	-0.360174	73.905
0	18.7899	0	0	19.6849	7.71099	-17.0178	-0.189881	-0.00672535	0.0341615	-22.8902	3.96E-15	7.68317	0	0	0.0185919	0.73857	-21.3498	-0.0675884	239.366	336.724	591.758	404.074	404.074	404.074	11.7549	-57.2237	-0.510594	35.6755	379.015	262.116	194.224	194.224	194.224	-57.9132	-5.89885	-9.63305	46.3164	-0.320548	-3.69723	-0.104833	-0.223081	2.50816	254.164	-23.4386	45.4521	0	0	-0.634742	72.6443
0	19.215	0	0	20.0889	7.58982	-16.6284	-0.211202	0.0071995	0.0296543	-22.9184	7.45E-15	10.1222	0	0	0.00757322	0.615479	-22.8461	0.963946	248.02	336.981	601.507	403.692	403.692	403.692	11.984	-60.9233	0.138162	62.859	378.554	260.475	194.224	194.224	194.224	-61.6322	-5.75405	-9.88783	47.5864	-0.540538	-4.78594	-0.248118	-0.215362	2.25567	328.865	-22.4667	41.5504	0	0	-0.694949	70.8295
0	19.4587	0	0	20.3069	7.48284	-16.2832	-0.231801	0.0131443	0.0265256	-22.308	4.66E-15	10.1191	0	0	-0.00175139	0.574489	-24.0504	1.56233	254.921	337.186	611.312	403.105	403.105	403.105	12.3379	-64.6868	0.849021	90.5307	378.146	259.148	194.224	194.224	194.224	-65.4326	-5.65668	-10.2788	48.5374	-0.752285	-5.43116	-0.32316	-0.201592	2.0224	369.52	-25.868	37.2372	0	0	-0.589262	68.4643
0	19.5055	0	0	20.3242	7.39156	-15.9877	-0.249609	0.0100143	0.0239823	-20.848	-1.86E-15	7.47574	0	0	-0.00927238	0.632272	-24.9488	1.73666	260.046	337.337	620.891	402.348	402.348	402.348	12.8095	-68.4732	1.63404	118.622	377.807	258.241	194.224	194.224	194.224	-69.2745	-5.60422	-10.8031	49.1592	-0.955229	-5.64123	-0.341666	-0.186003	1.81363	380.254	-32.1241	32.7266	0	0	-0.389561	65.5615
0	19.3251	0	0	20.1079	7.30943	-15.721	-0.263747	-0.0017705	0.0199482	-18.5974	3.87E-15	2.38273	0	0	-0.0139859	0.789832	-25.5395	1.53898	263.451	337.442	630.005	401.48	401.48	401.48	13.3581	-72.2272	2.4922	147.061	377.487	257.817	194.224	194.224	194.224	-73.1004	-5.58314	-11.4273	49.4552	-1.151	-5.46854	-0.316802	-0.172835	1.63413	368.165	-40.5872	28.0847	0	0	-0.166564	62.1423
0	18.8776	0	0	19.6124	7.22204	-15.4364	-0.274158	-0.0199957	0.0112452	-15.8304	-1.86E-15	-4.54395	0	0	-0.0133673	1.03456	-25.8331	1.0503	265.258	337.515	638.473	400.579	400.579	400.579	13.9113	-75.8834	3.40436	175.777	377.077	257.897	194.224	194.224	194.224	-76.8372	-5.56812	-12.0886	49.4444	-1.34266	-4.99573	-0.263802	-0.163584	1.48425	342.557	-50.762	23.0254	0	0	0.0285222	58.239
0	18.122	0	0	18.7909	7.10912	-15.0675	-0.281785	-0.0409972	-0.00690611	-13.0053	1.86E-15	-12.3212	0	0	-0.00431469	1.34423	-25.8526	0.367403	265.649	337.573	646.169	399.736	399.736	399.736	14.3732	-79.3725	4.3313	204.694	376.42	258.473	194.224	194.224	194.224	-80.4024	-5.52313	-12.7017	49.162	-1.53377	-4.32235	-0.198671	-0.157875	1.36491	314.641	-62.648	17.249	0	0	0.174047	53.9004
0	17.0282	0	0	17.6096	6.94787	-14.5384	-0.287164	-0.0600066	-0.0399183	-10.5543	-7.45E-15	-19.6978	0	0	0.0143963	1.69127	-25.6337	-0.408332	264.856	337.63	653.015	399.042	399.042	399.042	14.6356	-82.6301	5.21574	233.716	375.327	259.525	194.224	194.224	194.224	-83.7133	-5.40508	-13.1687	48.6592	-1.72698	-3.55336	-0.13907	-0.154246	1.27254	296.897	-76.4178	10.4768	0	0	0.277746	49.1993
0	15.5871	0	0	16.0612	6.71757	-13.7781	-0.290004	-0.0716472	-0.0930229	-8.74891	3.49E-15	-25.3134	0	0	0.0394881	2.04713	-25.2227	-1.17992	263.15	337.691	658.982	398.582	398.583	398.583	14.5936	-85.6037	5.98871	262.692	373.608	261.031	194.224	194.224	194.224	-86.6974	-5.17058	-13.3916	47.9997	-1.92327	-2.78952	-0.104233	-0.149585	1.20206	302.386	-92.0534	2.55648	0	0	0.365938	44.2388
0	13.819	0	0	14.1748	6.40482	-12.7374	-0.289508	-0.0717598	-0.168865	-7.62546	4.08E-16	-28.0241	0	0	0.0628421	2.38564	-24.6743	-1.86189	260.826	337.755	664.077	398.421	398.421	398.421	14.1643	-88.2563	6.58047	291.377	371.097	262.973	194.224	194.224	194.224	-89.302	-4.7852	-13.2887	47.255	-2.12118	-2.11977	-0.108339	-0.14217	1.14526	340.778	-109.518	-6.48127	0	0	0.460322	39.1541
0	11.7795	0	0	12.0202	6.00737	-11.4019	-0.284074	-0.059176	-0.266365	-6.8643	6.99E-15	-27.2193	0	0	0.0752373	2.68535	-24.0473	-2.38537	258.19	337.815	668.336	398.59	398.59	398.59	13.3036	-90.5676	6.9334	319.403	367.683	265.324	194.224	194.224	194.224	-91.5018	-4.23297	-12.8088	46.4985	-2.31708	-1.61566	-0.162031	-0.131261	1.09163	417.619	-128.388	-16.4385	0	0	0.55938	34.1073
0	9.5601	0	0	9.70294	5.53497	-9.79753	-0.270099	-0.0357781	-0.379539	-5.66214	-5.36E-15	-22.9298	0	0	0.0723152	2.93029	-23.4008	-2.70123	255.542	337.853	671.819	399.086	399.086	399.086	12.0167	-92.533	7.01308	346.268	363.331	268.035	194.224	194.224	194.224	-93.3022	-3.52218	-11.941	45.799	-2.50545	-1.32798	-0.263753	-0.116012	1.02848	530.833	-146.645	-27.1371	0	0	0.629527	29.2752
0	7.27852	0	0	7.35019	5.00721	-7.98589	-0.242716	-0.00531167	-0.498666	-2.93081	1.86E-15	-15.7425	0	0	0.0572881	3.10927	-22.7888	-2.78032	253.154	337.849	674.597	399.865	399.865	399.865	10.3592	-94.1573	6.81476	371.372	358.097	271.004	194.224	194.224	194.224	-94.7312	-2.68497	-10.718	45.2141	-2.67932	-1.28666	-0.405174	-0.0953859	0.943827	672.954	-160.619	-38.3174	0	0	0.621229	24.8323
0	5.05812	0	0	5.08658	4.45012	-6.05538	-0.197434	0.0278732	-0.612236	2.27607	-5.47E-15	-6.6357	0	0	0.0384246	3.21455	-22.2559	-2.61256	251.254	337.775	676.744	400.854	400.854	400.854	8.43049	-95.4429	6.36611	394.072	352.128	274.038	194.224	194.224	194.224	-95.8214	-1.77019	-9.21384	44.785	-2.83069	-1.50186	-0.577981	-0.0701975	0.830384	833.559	-166.109	-49.5012	0	0	0.495507	20.9344
0	3.00037	0	0	3.0081	3.89297	-4.11017	-0.133694	0.0592592	-0.70995	10.1053	2.33E-16	3.1718	0	0	0.0235187	3.2412	-21.8341	-2.20756	250.012	337.602	678.326	401.96	401.96	401.96	6.35934	-96.3776	5.72552	413.755	345.655	276.832	194.224	194.224	194.224	-96.5881	-0.832664	-7.53581	44.5323	-2.95129	-1.96366	-0.774813	-0.0423107	0.68957	1001.4	-160.187	-59.9724	0	0	0.246626	17.705
0	1.1631	0	0	1.16402	3.36497	-2.25752	-0.0574935	0.0844649	-0.784486	19.4388	1.16E-15	12.3918	0	0	0.0162704	3.18701	-21.5401	-1.5963	249.521	337.297	679.393	403.085	403.085	403.085	4.28417	-96.9271	4.97488	429.912	338.96	278.974	194.224	194.224	194.224	-97.0152	0.0769925	-5.80863	44.455	-3.03299	-2.64073	-0.988838	-0.0155489	0.533522	1164.81	-143.177	-68.9268	0	0	-0.0889035	15.2271
0	-0.443548	0	0	-0.443573	2.89223	-0.594453	0.0180177	0.100236	-0.832716	27.8807	-1.40E-15	19.8953	0	0	0.0156075	3.05331	-21.3747	-0.832356	249.795	336.828	679.964	404.14	404.14	404.14	2.3323	-97.0424	4.20647	442.175	332.332	279.991	194.224	194.224	194.224	-97.0585	0.918721	-4.15461	44.5311	-3.06845	-3.47922	-1.21346	0.00544087	0.382956	1312.96	-118.805	-75.7135	0	0	-0.436778	13.5388
0	-1.83933	0	0	-1.83951	2.49559	0.801826	0.0759394	0.106065	-0.854913	32.4436	-9.32E-16	24.9869	0	0	0.0166414	2.84576	-21.3239	0.00922273	250.765	336.168	680.027	405.057	405.057	405.057	0.604995	-96.6814	3.50604	450.326	326.016	279.452	194.224	194.224	194.224	-96.6695	1.66391	-2.67551	44.7203	-3.05133	-4.40408	-1.43978	0.0211083	0.26535	1435.71	-91.1989	-79.86	0	0	-0.702681	12.6337
0	-3.04035	0	0	-3.04199	2.19054	1.87508	0.100182	0.103832	-0.852797	30.5378	1.40E-15	27.4665	0	0	0.0131295	2.57501	-21.3613	0.836589	252.288	335.29	679.537	405.792	405.792	405.792	-0.826603	-95.8391	2.93763	454.276	320.192	277.079	194.224	194.224	194.224	-95.8299	2.29172	-1.44324	44.9695	-2.97668	-5.3235	-1.65115	0.0356467	0.204163	1522.08	-63.9114	-80.8698	0	0	-0.798238	12.4654
0	-4.02384	0	0	-4.02795	1.98846	2.58536	0.0800422	0.0959622	-0.827285	20.9346	-2.33E-15	27.517	0	0	0.00342851	2.25645	-21.4527	1.54981	254.171	334.178	678.422	406.327	406.327	406.326	-1.91741	-94.5761	2.53292	454.039	314.967	272.855	194.224	194.224	194.224	-94.5851	2.78375	-0.499316	45.218	-2.84111	-6.13753	-1.81996	0.0534352	0.216028	1558.77	-39.9202	-78.177	0	0	-0.670098	12.9554
0	-4.70666	0	0	-4.71272	1.8974	2.90516	0.0156598	0.0853196	-0.778334	4.56767	-1.16E-15	25.6818	0	0	-0.00209771	1.9089	-21.5604	2.0526	256.187	332.828	676.596	406.664	406.664	406.664	-2.64418	-93.0328	2.28786	449.735	310.394	267.071	194.224	194.224	194.224	-93.062	3.12158	0.141852	45.4052	-2.64338	-6.74955	-1.91495	0.0771813	0.303512	1533.8	-20.5106	-71.5337	0	0	-0.328314	14.004
0	-4.95176	0	0	-4.95777	1.92234	2.8176	-0.0799812	0.0747939	-0.70594	-15.4059	-1.86E-15	22.675	0	0	0.0179803	1.55229	-21.649	2.26499	258.109	331.249	673.977	406.822	406.822	406.822	-3.005	-91.4158	2.16919	441.609	306.481	260.298	194.224	194.224	194.224	-91.4579	3.28915	0.488585	45.4776	-2.38464	-7.07877	-1.90745	0.1072	0.456121	1440.41	-4.50003	-61.5747	0	0	0.141732	15.5023
0	-4.60602	0	0	-4.6098	2.06489	2.3168	-0.184208	0.0670678	-0.612186	-34.4736	4.52E-15	19.1641	0	0	0.0795814	1.20465	-21.6892	2.13443	259.729	329.465	670.508	406.821	406.821	406.821	-3.02263	-89.9554	2.13011	430.054	303.208	253.266	194.224	194.224	194.224	-89.9993	3.28057	0.568411	45.3938	-2.0689	-7.07123	-1.78942	0.142591	0.651036	1283.21	12.1153	-50.1496	0	0	0.601546	17.3421
0	-3.55743	0	0	-3.55851	2.32287	1.40961	-0.271794	0.0632895	-0.500922	-48.2448	5.30E-15	15.5695	0	0	0.172154	0.879749	-21.6607	1.64282	260.879	327.521	666.174	406.68	406.68	406.68	-2.74854	-88.8444	2.13087	415.593	300.532	246.689	194.224	194.224	194.224	-88.8801	3.11075	0.42481	45.1299	-1.70341	-6.70696	-1.56985	0.181766	0.864556	1075.29	34.1559	-39.7159	0	0	0.91352	19.4225
0	-1.78791	0	0	-1.78791	2.68863	0.122292	-0.32544	0.0622854	-0.377767	-54.1348	-2.10E-15	12.0642	0	0	0.25791	0.585402	-21.5538	0.810313	261.443	325.476	661.014	406.409	406.409	406.409	-2.26444	-88.1837	2.15492	398.832	298.392	241.089	194.224	194.224	194.224	-88.2059	2.82401	0.114273	44.6827	-1.29885	-6.00385	-1.26564	0.225973	1.07986	832.986	65.3181	-32.221	0	0	0.989462	21.6534
0	0.606953	0	0	0.607159	3.14668	-1.48991	-0.34418	0.0620172	-0.250158	-52.444	4.54E-15	8.80051	0	0	0.299673	0.322286	-21.37	-0.301841	261.36	323.402	655.127	406.006	406.006	406.006	-1.67679	-87.961	2.21205	380.398	296.713	236.711	194.224	194.224	194.224	-87.9698	2.49326	-0.298317	44.071	-0.868578	-5.02105	-0.900902	0.274528	1.29404	573.306	105.979	-28.2706	0	0	0.815564	23.9585
0	3.44706	0	0	3.45293	3.67271	-3.33818	-0.336971	0.0624213	-0.127654	-45.4561	4.95E-15	6.15681	0	0	0.287374	0.0838127	-21.1207	-1.59086	260.634	321.379	648.666	405.463	405.463	405.463	-1.09964	-88.0767	2.32893	360.894	295.413	233.548	194.224	194.224	194.224	-88.0755	2.20549	-0.749293	43.3349	-0.428113	-3.85944	-0.507814	0.327517	1.51132	315.807	154.363	-27.3787	0	0	0.455992	26.2793
0	6.5226	0	0	6.55082	4.23554	-5.30769	-0.311464	0.0621529	-0.0209764	-35.7046	6.99E-16	4.26805	0	0	0.234983	-0.142667	-20.8248	-2.91792	259.32	319.488	641.83	404.766	404.766	404.766	-0.628375	-88.3926	2.53469	340.87	294.429	231.435	194.224	194.224	194.224	-88.3851	2.03832	-1.18971	42.5318	0.00660658	-2.65668	-0.133611	0.375986	1.73069	85.7452	202.64	-28.2472	0	0	0.0418072	28.5789
0	9.63673	0	0	9.7156	4.80045	-7.27139	-0.274589	0.0576647	0.0616146	-25.4258	-1.32E-15	2.8287	0	0	0.165564	-0.372616	-20.5042	-4.12471	257.506	317.796	634.838	403.903	403.903	403.903	-0.321153	-88.7703	2.84552	320.791	293.726	230.127	194.224	194.224	194.224	-88.7584	2.03927	-1.58988	41.7293	0.420645	-1.57055	0.172447	0.407521	1.94531	-92.9571	239.509	-29.0179	0	0	-0.285804	30.8407
0	12.6278	0	0	12.7916	5.33245	-9.10455	-0.235078	0.0497507	0.115898	-16.4583	2.06E-15	1.76858	0	0	0.101624	-0.619345	-20.1773	-5.0618	255.278	316.362	627.902	402.873	402.873	402.873	-0.195755	-89.0929	3.25421	301.013	293.271	229.359	194.224	194.224	194.224	-89.0768	2.21683	-1.93365	40.9938	0.801456	-0.750536	0.370615	0.415894	2.15146	-202.646	258.923	-28.5634	0	0	-0.440669	33.0594
0	15.3802	0	0	15.6595	5.80157	-10.7051	-0.198925	0.0406268	0.141574	-9.7431	-2.21E-15	1.06011	0	0	0.0550347	-0.88853	-19.8526	-5.62208	252.685	315.227	621.203	401.687	401.686	401.686	-0.233082	-89.2792	3.73251	281.768	293.038	228.89	194.224	194.224	194.224	-89.258	2.5435	-2.21547	40.3774	1.13909	-0.303762	0.438623	0.40071	2.3423	-234.649	259.602	-26.6463	0	0	-0.422607	35.2256
0	17.8226	0	0	18.2354	6.18797	-12.0105	-0.170045	0.0314638	0.141825	-5.5519	-4.21E-15	0.584209	0	0	0.0276011	-1.17457	-19.5244	-5.76779	249.704	314.426	614.87	400.374	400.374	400.374	-0.388455	-89.2848	4.24148	263.165	293.002	228.53	194.224	194.224	194.224	-89.258	2.96867	-2.43833	39.9066	1.42625	-0.267619	0.383937	0.363016	2.51526	-193.917	242.798	-23.4505	0	0	-0.302825	37.3121
0	19.9205	0	0	20.4678	6.48414	-13.0022	-0.150811	0.0233095	0.123028	-3.73748	-3.87E-15	0.279128	0	0	0.0155829	-1.46057	-19.1725	-5.53916	246.241	313.985	608.977	398.981	398.981	398.981	-0.608877	-89.0971	4.7423	245.202	293.141	228.146	194.224	194.224	194.224	-89.0646	3.43575	-2.60972	39.5756	1.65849	-0.600784	0.243129	0.304496	2.66745	-99.4316	211.555	-19.313	0	0	-0.166367	39.2695
0	21.6677	0	0	22.3358	6.69406	-13.7002	-0.140808	0.015485	0.0931839	-3.75854	2.03E-15	-0.031928	0	0	0.0124143	-1.72242	-18.7655	-5.04097	242.145	313.912	603.55	397.569	397.569	397.569	-0.846842	-88.7267	5.20485	227.791	293.433	227.665	194.224	194.224	194.224	-88.6891	3.89626	-2.73922	39.346	1.83499	-1.19692	0.0686352	0.224392	2.79763	21.3404	168.065	-14.3218	0	0	-0.0551911	41.0331
0	23.0778	0	0	23.8438	6.82981	-14.1493	-0.138311	0.00745643	0.0596443	-4.9495	-2.99E-15	-0.469662	0	0	0.0125996	-1.93534	-18.2669	-4.41336	237.244	314.19	598.584	396.205	396.205	396.205	-1.06836	-88.1985	5.61075	210.798	293.851	227.064	194.224	194.224	194.224	-88.1565	4.3168	-2.83609	39.1541	1.95963	-1.91433	-0.091251	0.124867	2.90597	141.518	115.399	-8.73125	0	0	0.0415477	42.5366
0	24.1765	0	0	25.0142	6.90754	-14.4056	-0.141099	-0.00120863	0.0278148	-6.67225	-3.68E-15	-1.11078	0	0	0.0127706	-2.08039	-17.6415	-3.79921	231.379	314.77	594.063	394.959	394.959	394.959	-1.25402	-87.5424	5.95216	194.075	294.365	226.359	194.224	194.224	194.224	-87.4968	4.67928	-2.90807	38.9225	2.04072	-2.60897	-0.203451	0.0118643	2.99623	240.707	57.3672	-2.93521	0	0	0.156197	43.7244
0	24.994	0	0	25.8792	6.94395	-14.5255	-0.146328	-0.0101417	0.00115414	-8.33724	3.71E-15	-1.92914	0	0	0.0114476	-2.14906	-16.8604	-3.31741	224.437	315.578	589.981	393.899	393.899	393.899	-1.39608	-86.7869	6.22802	177.485	294.935	225.589	194.224	194.224	194.224	-86.7383	4.97702	-2.96041	38.573	2.09015	-3.16142	-0.251975	-0.103905	3.07001	306.54	-0.566057	2.401	0	0	0.304438	44.5592
0	25.5587	0	0	26.4711	6.95386	-14.5581	-0.152193	-0.0186932	-0.018489	-9.59121	-1.60E-15	-2.84799	0	0	0.00859903	-2.14521	-15.9044	-3.04532	216.365	316.523	586.354	393.082	393.082	393.082	-1.49435	-85.9531	6.43938	160.916	295.522	224.803	194.224	194.224	194.224	-85.9021	5.20948	-2.99527	38.0389	2.12103	-3.49429	-0.233404	-0.208666	3.12825	333.656	-52.4225	6.68542	0	0	0.467848	45.0244
0	25.8927	0	0	26.8167	6.94857	-14.5407	-0.157229	-0.0258538	-0.0304598	-10.2414	-2.13E-15	-3.73729	0	0	0.00477179	-2.0844	-14.7671	-3.00952	207.183	317.511	583.222	392.554	392.554	392.554	-1.55231	-85.0521	6.58602	144.291	296.084	224.045	194.224	194.224	194.224	-84.9992	5.37768	-3.01159	37.2742	2.14544	-3.58106	-0.152922	-0.28884	3.16888	322.162	-92.6506	9.48279	0	0	0.599696	45.1232
0	26.0106	0	0	26.9335	6.93474	-14.4952	-0.16045	-0.0308742	-0.0349475	-10.2418	-8.74E-16	-4.47911	0	0	0.000718759	-1.99096	-13.4549	-3.18407	196.978	318.46	580.648	392.343	392.343	392.343	-1.57401	-84.0849	6.66445	127.568	296.586	223.348	194.224	194.224	194.224	-84.0309	5.48102	-3.00571	36.258	2.17277	-3.4474	-0.0237888	-0.336315	3.18535	276.923	-118.165	10.765	0	0	0.646952	44.8782
0	25.9198	0	0	26.8299	6.91389	-14.4266	-0.161936	-0.0331753	-0.0329788	-9.71247	3.09E-15	-4.96452	0	0	-0.00283543	-1.89285	-11.9863	-3.49733	185.897	319.305	578.706	392.459	392.459	392.459	-1.56215	-83.0437	6.66729	110.737	297.005	222.73	194.224	194.224	194.224	-82.9896	5.51546	-2.97242	34.995	2.20825	-3.16391	0.132604	-0.345424	3.17227	207.378	-127.585	10.658	0	0	0.577789	44.3286
0	25.622	0	0	26.5069	6.88251	-14.3232	-0.162122	-0.0327298	-0.0261575	-8.8145	2.68E-15	-5.13615	0	0	-0.00541334	-1.81553	-10.3888	-3.84774	174.131	320.002	577.468	392.891	392.891	392.891	-1.51793	-81.9156	6.58467	93.8197	297.328	222.193	194.224	194.224	194.224	-81.8624	5.47418	-2.90612	33.5111	2.25289	-2.83032	0.291172	-0.318583	3.12677	125.711	-122.574	9.5447	0	0	0.398198	43.5264
0	25.1158	0	0	25.9605	6.83331	-14.1609	-0.161345	-0.0297486	-0.0165481	-7.66873	-3.49E-16	-4.96658	0	0	-0.00682019	-1.77624	-8.69463	-4.12646	161.885	320.534	576.99	393.606	393.606	393.606	-1.44237	-80.6847	6.40686	76.8553	297.556	221.726	194.224	194.224	194.224	-80.6338	5.34985	-2.80182	31.8465	2.30345	-2.55292	0.424406	-0.260586	3.0485	45.6905	-105.6	7.68763	0	0	0.15458	42.5299
0	24.3965	0	0	25.184	6.75728	-13.9096	-0.159855	-0.0243892	-0.00644926	-6.34321	2.33E-16	-4.43853	0	0	-0.00711551	-1.78041	-6.93522	-4.24226	149.354	320.905	577.302	394.56	394.56	394.56	-1.33855	-79.3344	6.12775	59.8962	297.704	221.31	194.224	194.224	194.224	-79.2873	5.13838	-2.65585	30.0474	2.35289	-2.42028	0.513804	-0.179589	2.94464	-21.3606	-79.7478	5.28668	0	0	-0.0893981	41.3941
0	23.4558	0	0	24.1687	6.6464	-13.5421	-0.157096	-0.0169443	0.00245522	-4.79403	-1.05E-15	-3.57148	0	0	-0.00633317	-1.82159	-5.13709	-4.14083	136.703	321.148	578.404	395.695	395.695	395.695	-1.21317	-77.8477	5.74811	42.9944	297.793	220.916	194.224	194.224	194.224	-77.8056	4.84201	-2.46663	28.1591	2.39147	-2.48462	0.55173	-0.0854026	2.8207	-69.011	-48.0599	2.52583	0	0	-0.28022	40.1621
0	22.2807	0	0	22.9037	6.49569	-13.0407	-0.152256	-0.00818199	0.0092225	-2.94638	2.15E-15	-2.4586	0	0	-0.00422395	-1.88436	-3.31979	-3.81393	124.05	321.316	580.27	396.954	396.954	396.954	-1.07652	-76.2057	5.27719	26.1929	297.853	220.504	194.224	194.224	194.224	-76.1699	4.47064	-2.23521	26.2218	2.40819	-2.75335	0.544739	0.00992362	2.68451	-97.2289	-14.1968	-0.249516	0	0	-0.39517	38.8597
0	20.8523	0	0	21.3746	6.3042	-12.4006	-0.145058	0.000821526	0.0135794	-0.804795	-2.21E-15	-1.24867	0	0	-0.000278676	-1.9493	-1.49606	-3.29718	111.47	321.475	582.858	398.279	398.278	398.279	-0.941764	-74.3872	4.7318	9.51965	297.918	220.025	194.224	194.224	194.224	-74.3583	4.04098	-1.9648	24.2683	2.39315	-3.19179	0.507272	0.0957469	2.54293	-110.73	18.2827	-2.67309	0	0	-0.441631	37.4962
0	19.1462	0	0	19.5637	6.0749	-11.6298	-0.135966	0.00913729	0.0155877	1.50312	-9.97E-16	-0.0978712	0	0	0.00598899	-1.99818	0.326396	-2.65907	99.0059	321.694	586.111	399.621	399.621	399.621	-0.823961	-72.3681	4.13405	-7.01546	298.02	219.418	194.224	194.224	194.224	-72.3465	3.57447	-1.65973	22.3256	2.3405	-3.73396	0.45691	0.162803	2.39951	-116.85	46.0846	-4.48133	0	0	-0.447172	36.0691
0	17.1357	0	0	17.4513	5.81392	-10.747	-0.125542	0.0163434	0.0152881	3.78295	1.25E-15	0.874926	0	0	0.0147738	-2.01812	2.14235	-1.98554	86.6806	322.03	589.968	400.943	400.943	400.943	-0.738432	-70.1236	3.50868	-23.4198	298.19	218.618	194.224	194.224	194.224	-70.109	3.0945	-1.32462	20.4163	2.25024	-4.29723	0.411561	0.20741	2.25726	-123.504	67.48	-5.65595	0	0	-0.44628	34.5713
0	14.7947	0	0	15.0179	5.52967	-9.7794	-0.11513	0.021722	0.0127405	5.70732	-2.45E-15	1.52608	0	0	0.0252961	-2.00382	3.9466	-1.36315	74.5164	322.525	594.365	402.22	402.22	402.22	-0.698707	-67.6294	2.88028	-39.7173	298.45	217.56	194.224	194.224	194.224	-67.6214	2.62328	-0.964028	18.5615	2.1291	-4.79782	0.388485	0.22875	2.11711	-138.248	81.4761	-6.24157	0	0	-0.471029	32.9977
0	12.103	0	0	12.248	5.23106	-8.75659	-0.107089	0.0240354	0.00764833	6.80076	-1.28E-15	1.68708	0	0	0.0349518	-1.95765	5.73178	-0.86356	62.5519	323.199	599.232	403.438	403.437	403.438	-0.716353	-64.865	2.27083	-55.9444	298.815	216.193	194.224	194.224	194.224	-64.8627	2.17991	-0.581033	16.7823	1.98949	-5.16522	0.402276	0.227204	1.98017	-166.833	87.1734	-6.25275	0	0	-0.540843	31.3509
0	9.0534	0	0	9.13657	4.92537	-7.70338	-0.103746	0.0224155	-0.000458073	6.55505	-3.49E-16	1.26911	0	0	0.0390368	-1.88757	7.48658	-0.531299	50.8558	324.05	604.49	404.592	404.592	404.592	-0.802934	-61.8186	1.69815	-72.1429	299.286	214.491	194.224	194.224	194.224	-61.8211	1.78005	-0.174683	15.1012	1.84685	-5.35414	0.4617	0.202696	1.84563	-212.175	83.4238	-5.674	0	0	-0.656286	29.6451
0	5.65774	0	0	5.696	4.61667	-6.63427	-0.106911	0.0175065	-0.0124799	4.49653	2.02E-15	0.372719	0	0	0.0309949	-1.80406	9.19458	-0.376645	39.536	325.058	610.045	405.685	405.686	405.686	-0.971194	-58.4914	1.17601	-88.351	299.844	212.471	194.224	194.224	194.224	-58.498	1.43629	0.261091	13.5421	1.71633	-5.35197	0.569095	0.158239	1.71494	-273.741	70.4187	-4.67741	0	0	-0.796645	27.9083
0	1.95339	0	0	1.96261	4.30599	-5.55339	-0.118808	0.0102694	-0.0294274	0.145632	2.68E-15	-0.854445	0	0	0.00357705	-1.71672	10.8341	-0.374915	28.7397	326.188	615.783	406.726	406.726	406.726	-1.23313	-54.902	0.716013	-104.594	300.455	210.199	194.224	194.224	194.224	-54.9121	1.1584	0.73523	12.1294	1.61021	-5.18039	0.716764	0.0968978	1.58909	-347.202	48.3009	-3.41684	0	0	-0.924843	26.1839
0	-1.99003	0	0	-1.99607	3.99269	-4.45921	-0.141223	0.00128608	-0.0517071	-6.81244	-3.61E-15	-2.31513	0	0	-0.0477149	-1.63163	12.3792	-0.473269	18.6452	327.39	621.568	407.721	407.721	407.721	-1.59692	-51.0919	0.329262	-120.867	301.076	207.806	194.224	194.224	194.224	-51.1057	0.953571	1.25612	10.8862	1.53601	-4.88968	0.890047	0.0246426	1.47083	-426.016	17.9924	-2.03316	0	0	-1.00097	24.5299
0	-6.06435	0	0	-6.07477	3.67625	-3.35061	-0.174032	-0.0088655	-0.0784559	-16.2879	3.73E-15	-3.91441	0	0	-0.120237	-1.5505	13.8016	-0.603777	9.44547	328.61	627.241	408.676	408.676	408.676	-2.06484	-47.1325	0.0254675	-137.118	301.665	205.488	194.224	194.224	194.224	-47.1506	0.825507	1.82971	9.83167	1.4966	-4.54665	1.06887	-0.0524778	1.36046	-502.419	-18.8039	-0.592344	0	0	-0.994516	23.0157
0	-10.1215	0	0	-10.1293	3.35829	-2.23406	-0.213661	-0.0193318	-0.106672	-27.5665	-6.99E-16	-5.48333	0	0	-0.200869	-1.47172	15.0735	-0.699879	1.32705	329.788	632.63	409.596	409.596	409.596	-2.6312	-43.1281	-0.191481	-153.222	302.177	203.493	194.224	194.224	194.224	-43.152	0.771127	2.45826	8.97924	1.49115	-4.21852	1.23463	-0.127006	1.25534	-570.203	-58.7518	0.978966	0	0	-0.896528	21.7163
0	-13.9829	0	0	-13.9857	3.04381	-1.12795	-0.253639	-0.0297317	-0.13246	-39.3645	-2.10E-15	-6.8042	0	0	-0.267916	-1.3928	16.1705	-0.711652	-5.5493	330.87	637.558	410.481	410.481	410.481	-3.28135	-39.2103	-0.329808	-168.974	302.581	202.08	194.224	194.224	194.224	-39.2421	0.776049	3.13948	8.33415	1.51658	-3.95763	1.37257	-0.193375	1.14974	-624.303	-98.0312	2.9016	0	0	-0.718506	20.7042
0	-17.4587	0	0	-17.4587	2.7409	-0.0617192	-0.287898	-0.038149	-0.152145	-50.2359	4.89E-15	-7.40762	0	0	-0.30028	-1.31298	17.0741	-0.615592	-11.0633	331.808	641.854	411.332	411.332	411.332	-3.99422	-35.5236	-0.41486	-184.114	302.852	201.474	194.224	194.224	194.224	-35.5653	0.811986	3.86748	7.89251	1.56836	-3.7912	1.47461	-0.244386	1.03824	-662.058	-130.888	5.33891	0	0	-0.489102	20.0421
0	-20.3706	0	0	-20.3734	2.46003	0.926973	-0.3123	-0.0411406	-0.163254	-58.8599	2.10E-15	-6.65714	0	0	-0.285793	-1.23506	17.7729	-0.416948	-15.1427	332.57	645.364	412.15	412.15	412.15	-4.74459	-32.2074	-0.488287	-198.356	302.986	201.821	194.224	194.224	194.224	-32.2596	0.838367	4.63197	7.64086	1.64194	-3.71821	1.538	-0.273749	0.918387	-682.778	-150.704	8.20787	0	0	-0.245258	19.777
0	-22.5734	0	0	-22.585	2.21369	1.79367	-0.325464	-0.0358491	-0.164672	-64.2869	-1.86E-15	-4.09581	0	0	-0.225832	-1.1655	18.2633	-0.145362	-17.7643	333.136	647.96	412.938	412.938	412.938	-5.50248	-29.379	-0.6011	-211.436	303.009	203.171	194.224	194.224	194.224	-29.4398	0.808447	5.41488	7.5569	1.73262	-3.71315	1.5665	-0.27488	0.791071	-689.055	-151.806	11.1217	0	0	-0.0235659	19.9366
0	-23.9738	0	0	-23.9979	2.01576	2.48945	-0.327962	-0.0207287	-0.156424	-66.0202	3.73E-15	0.369463	0	0	-0.134413	-1.11296	18.5493	0.15436	-18.9506	333.502	649.54	413.7	413.7	413.7	-6.2325	-27.1185	-0.801784	-223.145	302.988	205.484	194.224	194.224	194.224	-27.1821	0.679518	6.18824	7.61144	1.83613	-3.73477	1.56658	-0.244281	0.661301	-685.413	-131.242	13.3571	0	0	0.149606	20.5284
0	-24.5437	0	0	-24.5788	1.88059	2.96417	-0.32147	0.00397478	-0.139472	-64.0573	9.32E-15	6.39222	0	0	-0.032704	-1.08586	18.641	0.432686	-18.7623	333.68	650.038	414.441	414.441	414.441	-6.89295	-25.4579	-1.12286	-233.354	303.032	208.647	194.224	194.224	194.224	-25.5147	0.423982	6.91349	7.77078	1.94841	-3.73631	1.54558	-0.181468	0.535579	-677.237	-89.3703	13.9969	0	0	0.263191	21.5392
0	-24.3253	0	0	-24.365	1.82142	3.17185	-0.308572	0.0358793	-0.114398	-58.9269	3.73E-15	13.2462	0	0	0.0586819	-1.08995	18.5538	0.644599	-17.2904	333.701	649.42	415.158	415.158	415.158	-7.43589	-24.3747	-1.57012	-242.018	303.286	212.494	194.224	194.224	194.224	-24.4126	0.0373375	7.54248	7.99992	2.06529	-3.67482	1.51263	-0.0914044	0.419584	-671.124	-30.8939	12.3807	0	0	0.322402	22.9378
0	-23.426	0	0	-23.4619	1.84745	3.08051	-0.292318	0.0701009	-0.0826833	-51.6104	-1.86E-15	19.9492	0	0	0.126264	-1.12639	18.3056	0.756692	-14.6452	333.608	647.686	415.843	415.843	415.843	-7.80988	-23.7937	-2.11743	-249.168	303.917	216.826	194.224	194.224	194.224	-23.8008	-0.458876	8.02067	8.26631	2.18238	-3.51831	1.47236	0.0147109	0.322558	-670.697	35.496	8.46453	0	0	0.343535	24.6777
0	-22.0008	0	0	-22.0263	1.96037	2.68402	-0.276537	0.100596	-0.0463991	-43.441	-3.73E-15	25.5327	0	0	0.16629	-1.19118	17.9154	0.750963	-10.9458	333.461	644.864	416.474	416.473	416.474	-7.96721	-23.5996	-2.71162	-254.88	305.086	221.425	194.224	194.224	194.224	-23.5677	-1.02194	8.29423	8.54359	2.29488	-3.24978	1.42595	0.122671	0.253094	-677.026	99.4155	3.06291	0	0	0.346707	26.7021
0	-20.2252	0	0	-20.2382	2.15215	2.01007	-0.264364	0.123371	-0.00967209	-35.77	1.86E-15	29.4156	0	0	0.183109	-1.27567	17.4004	0.625083	-6.30986	333.322	641.009	417.016	417.016	417.016	-7.87235	-23.658	-3.2859	-259.248	306.922	226.071	194.224	194.224	194.224	-23.5851	-1.59908	8.31875	8.81531	2.39795	-2.86755	1.36813	0.218565	0.223685	-686.135	152.759	-2.61129	0	0	0.348993	28.9502
0	-18.2666	0	0	-18.2702	2.40667	1.11477	-0.258993	0.136431	0.0233409	-29.8483	0	31.3664	0	0	0.185526	-1.36821	16.7753	0.38918	-0.845815	333.259	636.204	417.426	417.426	417.426	-7.50539	-23.8403	-3.77847	-262.348	309.508	230.563	194.224	194.224	194.224	-23.7317	-2.14247	8.06429	9.07751	2.4869	-2.3822	1.29488	0.293193	0.243585	-694.016	190.887	-7.23891	0	0	0.365716	31.3633
0	-16.2611	0	0	-16.2612	2.70419	0.0674938	-0.262399	0.139413	0.0482504	-26.5487	-1.86E-15	31.3963	0	0	0.182205	-1.45608	16.0503	0.0600199	5.35243	333.33	630.553	417.649	417.648	417.648	-6.86085	-24.0455	-4.14692	-264.216	312.876	234.747	194.224	194.224	194.224	-23.9123	-2.62007	7.51687	9.34048	2.55775	-1.81081	1.20134	0.339646	0.324124	-695.471	211.945	-9.83231	0	0	0.409893	33.8898
0	-14.2998	0	0	-14.3023	3.02689	-1.0684	-0.274834	0.133394	0.0625275	-26.2239	5.59E-15	29.6845	0	0	0.17892	-1.52743	15.2307	-0.345792	12.2076	333.584	624.181	417.629	417.629	417.629	-5.94526	-24.2126	-4.37499	-264.836	317.012	238.532	194.224	194.224	194.224	-24.0696	-3.02003	6.67833	9.62889	2.60731	-1.17018	1.08892	0.357781	0.470243	-688.214	217.25	-10.0186	0	0	0.493118	36.4884
0	-12.4249	0	0	-12.4347	3.36291	-2.25027	-0.294583	0.119748	0.0657032	-28.6612	3.73E-15	26.443	0	0	0.177963	-1.57251	14.3169	-0.817106	19.66	334.059	617.235	417.317	417.317	417.317	-4.77507	-24.3244	-4.47052	-264.145	321.86	241.901	194.224	194.224	194.224	-24.1878	-3.34819	5.56526	9.98038	2.63377	-0.471665	0.963424	0.34834	0.683895	-672.246	208.729	-7.88841	0	0	0.622521	39.1299
0	-10.6361	0	0	-10.6558	3.708	-3.46197	-0.318751	0.0997851	0.0600469	-33.2108	-5.59E-15	21.8853	0	0	0.179439	-1.58403	13.3046	-1.35059	27.6672	334.772	609.877	416.677	416.677	416.677	-3.37665	-24.4011	-4.4582	-262.043	327.325	244.905	194.224	194.224	194.224	-24.2872	-3.62222	4.20834	10.4425	2.63657	0.281189	0.83775	0.315392	0.958595	-651.456	188.747	-3.77731	0	0	0.800433	41.7964
0	-8.90147	0	0	-8.93186	4.06396	-4.70843	-0.34382	0.074668	0.0494787	-38.9431	-8.39E-15	16.2408	0	0	0.182471	-1.55675	12.1855	-1.94906	36.2047	335.731	602.285	415.694	415.694	415.694	-1.78788	-24.4905	-4.36983	-258.41	333.278	247.642	194.224	194.224	194.224	-24.4148	-3.86408	2.65216	11.0683	2.6164	1.09087	0.729675	0.263806	1.28402	-631.854	159.514	1.91274	0	0	1.02663	44.4791
0	-7.17196	0	0	-7.21173	4.43544	-6.0043	-0.365438	0.0465987	0.0385289	-44.7492	6.52E-15	9.89137	0	0	0.185734	-1.48642	10.9487	-2.61583	45.2665	336.926	594.649	414.381	414.381	414.381	-0.0588851	-24.6556	-4.23515	-253.122	339.555	250.228	194.224	194.224	194.224	-24.6327	-4.09343	0.95393	11.9107	2.57491	1.96024	0.654718	0.202603	1.64271	-618.609	124.636	8.4627	0	0	1.30161	47.175
0	-5.39671	0	0	-5.4417	4.82661	-7.36194	-0.38047	0.0172248	0.0309632	-49.6753	-1.00E-14	3.21463	0	0	0.187557	-1.36916	9.582	-3.34765	54.8635	338.342	587.164	412.785	412.785	412.785	1.75028	-24.9627	-4.07501	-246.07	345.968	252.765	194.224	194.224	194.224	-25.0061	-4.32295	-0.820429	13.0163	2.5147	2.88551	0.624623	0.139678	2.01631	-614.725	87.039	15.2749	0	0	1.62616	49.883
0	-3.53505	0	0	-3.57704	5.23823	-8.78119	-0.386387	-0.0113648	0.028964	-52.9666	5.59E-15	-3.32799	0	0	0.185967	-1.20135	8.07415	-4.12828	65.0202	339.95	580.03	410.986	410.986	410.986	3.57292	-25.4722	-3.89755	-237.175	352.32	255.318	194.224	194.224	194.224	-25.5936	-4.55515	-2.60072	14.419	2.43926	3.84999	0.644338	0.0829785	2.38426	-619.724	49.7775	21.6579	0	0	1.99517	52.6002
0	-1.56545	0	0	-1.59083	5.66621	-10.245	-0.380967	-0.036568	0.033213	-54.1097	-5.59E-15	-9.20954	0	0	0.17918	-0.980573	6.41713	-4.92487	75.767	341.717	573.441	409.096	409.096	409.096	5.34147	-26.2317	-3.69801	-226.397	358.42	257.902	194.224	194.224	194.224	-26.4399	-4.78177	-4.31875	16.134	2.35285	4.82061	0.710478	0.0388537	2.72717	-629.905	15.6971	26.8131	0	0	2.38885	55.3177
0	0.508998	0	0	0.519833	6.10187	-11.7207	-0.364074	-0.057491	0.0428506	-53.032	5.59E-15	-14.0901	0	0	0.166358	-0.70719	4.60853	-5.68769	87.1314	343.603	567.59	407.244	407.244	407.244	6.99466	-27.2713	-3.4623	-213.746	364.105	260.48	194.224	194.224	194.224	-27.5709	-4.98631	-5.91562	18.1533	2.26065	5.74793	0.813946	0.00999414	3.02852	-640.409	-14.1468	30.5587	0	0	2.76947	58.0182
0	2.66085	0	0	2.73269	6.53238	-13.163	-0.337166	-0.0741809	0.0561951	-50.0147	-9.32E-15	-17.7659	0	0	0.148288	-0.386267	2.65313	-6.35251	99.1281	345.564	562.66	405.564	405.564	405.564	8.48178	-28.6024	-3.17259	-199.283	369.256	262.975	194.224	194.224	194.224	-28.992	-5.14784	-7.3456	20.4441	2.16845	6.56856	0.943547	-0.00485964	3.27445	-647.27	-39.675	33.2492	0	0	3.09235	60.6733
0	4.84362	0	0	5.00376	6.94143	-14.5172	-0.303119	-0.0868815	0.0709403	-45.6008	-3.73E-15	-20.117	0	0	0.127479	-0.0291961	0.563207	-6.84386	111.753	347.551	558.823	404.17	404.17	404.17	9.76427	-30.2201	-2.81367	-183.11	373.791	265.277	194.224	194.224	194.224	-30.6921	-5.24588	-8.57702	22.9517	2.08251	7.20846	1.08423	-0.0105138	3.45774	-646.839	-60.7958	35.5149	0	0	3.3139	63.2428
0	6.9999	0	0	7.27353	7.3108	-15.7254	-0.26498	-0.0950878	0.0845338	-40.3844	-3.73E-15	-21.0304	0	0	0.107034	0.345527	-1.64251	-7.07996	124.979	349.519	556.238	403.14	403.14	403.14	10.8173	-32.1082	-2.3784	-165.358	377.671	267.266	194.224	194.224	194.224	-32.6491	-5.26569	-9.59237	25.6069	2.00871	7.5875	1.21749	-0.0124785	3.57504	-635.218	-76.2774	37.7892	0	0	3.39911	65.6762
0	9.06913	0	0	9.47388	7.62317	-16.7357	-0.226375	-0.0985423	0.0946515	-34.9849	-1.86E-15	-20.5061	0	0	0.0893664	0.712719	-3.94031	-6.98125	138.75	351.428	555.047	402.499	402.499	402.499	11.6323	-34.2424	-1.87087	-146.17	380.892	268.829	194.224	194.224	194.224	-34.8347	-5.20291	-10.3893	28.3348	1.95205	7.62772	1.31707	-0.01758	3.62656	-606.898	-84.7539	40.3364	0	0	3.31733	67.9142
0	10.9944	0	0	11.5358	7.86524	-17.511	-0.191168	-0.097182	0.0998012	-29.9844	-3.73E-15	-18.6498	0	0	0.0755373	1.04291	-6.30226	-6.48576	152.968	353.249	555.365	402.221	402.221	402.221	12.2188	-36.5939	-1.30576	-125.696	383.484	269.874	194.224	194.224	194.224	-37.2191	-5.06498	-10.9808	31.0629	1.91547	7.26819	1.35356	-0.0298015	3.61409	-555.899	-84.703	42.9788	0	0	3.04843	69.892
0	12.7284	0	0	13.3981	8.02999	-18.0348	-0.162722	-0.0911733	0.099759	-25.8477	3.73E-15	-15.6582	0	0	0.0651513	1.30724	-8.69573	-5.56886	167.481	354.971	557.266	402.232	402.232	402.232	12.6027	-39.1333	-0.70357	-104.076	385.504	270.347	194.224	194.224	194.224	-39.7746	-4.86868	-11.3933	33.7271	1.89899	6.48451	1.30426	-0.0503614	3.541	-478.074	-75.9409	45.2612	0	0	2.59318	71.5433
0	14.2381	0	0	15.015	8.11747	-18.3116	-0.143507	-0.0807552	0.0952323	-22.8849	-1.86E-15	-11.778	0	0	0.0568814	1.48406	-11.0823	-4.26056	182.073	356.601	560.765	402.429	402.429	402.429	12.8238	-41.8336	-0.0843376	-81.4402	387.027	270.237	194.224	194.224	194.224	-42.4782	-4.63547	-11.6643	36.2733	1.89971	5.30627	1.16074	-0.0764992	3.41325	-373.003	-60.0577	46.5754	0	0	1.98209	72.8046
0	15.5072	0	0	16.362	8.13404	-18.3639	-0.134904	-0.0664911	0.0876721	-21.2248	1.86E-15	-7.30619	0	0	0.0490796	1.56544	-13.4173	-2.6527	196.465	358.156	565.806	402.698	402.698	402.698	12.9305	-44.6742	0.537674	-57.8944	388.145	269.579	194.224	194.224	194.224	-45.3144	-4.38719	-11.8388	38.6563	1.91307	3.82469	0.936494	-0.105126	3.23693	-246.358	-41.0953	46.5762	0	0	1.28571	73.6199
0	16.5364	0	0	17.4372	8.09072	-18.227	-0.136614	-0.0494942	0.0785194	-20.7489	9.32E-16	-2.60322	0	0	0.040336	1.56084	-15.651	-0.889694	210.329	359.654	572.245	402.932	402.932	402.932	12.9751	-47.6417	1.15642	-33.5223	388.961	268.449	194.224	194.224	194.224	-48.2754	-4.14367	-11.9653	40.8368	1.93498	2.18393	0.663146	-0.133343	3.02406	-109.113	-24.2952	45.2891	0	0	0.603108	73.9444
0	17.3403	0	0	18.2573	8.00154	-17.9446	-0.146973	-0.0314453	0.0689937	-21.1365	-1.86E-15	1.89951	0	0	0.0301451	1.49623	-17.7322	0.856288	223.332	361.097	579.861	403.044	403.044	403.044	13.01	-50.7296	1.77379	-8.38646	389.581	266.965	194.224	194.224	194.224	-51.3598	-3.92248	-12.0923	42.7809	1.96411	0.556427	0.380403	-0.158915	2.78603	24.6302	-13.9419	42.8502	0	0	0.0353099	73.7456
0	17.9401	0	0	18.8496	7.88201	-17.5645	-0.163431	-0.013948	0.0596613	-21.9488	3.49E-15	5.75987	0	0	0.0190413	1.40844	-19.6137	2.41819	235.167	362.466	588.373	402.974	402.974	402.974	13.0838	-53.9336	2.39786	17.4631	390.113	265.27	194.224	194.224	194.224	-54.5683	-3.73897	-12.2646	44.4601	2.00255	-0.890222	0.125498	-0.178355	2.5412	141.536	-11.3381	39.2111	0	0	-0.349253	73.0043
0	18.3566	0	0	19.242	7.74792	-17.1361	-0.183376	0.00117157	0.0508856	-22.7646	-4.43E-15	8.50668	0	0	0.00821634	1.33644	-21.2566	3.6638	245.593	363.729	597.469	402.695	402.695	402.694	13.2363	-57.2461	3.04046	43.9782	390.653	263.522	194.224	194.224	194.224	-57.898	-3.60587	-12.5192	45.8538	2.05538	-2.02374	-0.0781588	-0.187986	2.30165	232.208	-15.0099	34.3886	0	0	-0.532151	71.7146
0	18.6034	0	0	19.4553	7.61352	-16.7047	-0.204457	0.0117901	0.042717	-23.2614	1.86E-15	9.6589	0	0	-0.00119514	1.31299	-22.6333	4.51305	254.454	364.847	606.834	402.209	402.209	402.209	13.4935	-60.6523	3.71495	71.104	391.274	261.876	194.224	194.224	194.224	-61.3377	-3.53152	-12.88	46.9515	2.12857	-2.76507	-0.220851	-0.187273	2.07951	292.537	-22.7666	28.8409	0	0	-0.540584	69.8823
0	18.6837	0	0	19.4975	7.48934	-16.3042	-0.224771	0.0161153	0.0347183	-23.2495	-6.99E-16	8.83749	0	0	-0.00866499	1.35856	-23.7288	4.9415	261.678	365.791	616.177	401.549	401.549	401.549	13.8618	-64.1281	4.43293	98.776	392.019	260.475	194.224	194.224	194.224	-64.8657	-3.51778	-13.3535	47.7537	2.22763	-3.09236	-0.304576	-0.178043	1.88049	323.657	-32.584	23.1709	0	0	-0.431147	67.5228
0	18.5898	0	0	19.3631	7.37974	-15.9493	-0.243081	0.0129913	0.025708	-22.6761	5.82E-15	5.86156	0	0	-0.0141285	1.47889	-24.5397	4.97322	267.273	366.542	625.246	400.769	400.769	400.769	14.323	-67.64	5.19981	126.921	392.88	259.436	194.224	194.224	194.224	-68.4487	-3.55811	-13.9237	48.2724	2.35665	-3.03387	-0.3401	-0.165952	1.70817	331.136	-43.8331	17.9455	0	0	-0.267681	64.6596
0	18.3062	0	0	19.0355	7.28117	-15.6291	-0.258621	0.00218513	0.0134964	-21.572	5.59E-15	0.842674	0	0	-0.0171908	1.66603	-25.0743	4.66791	271.315	367.098	633.835	399.943	399.943	399.943	14.832	-71.1478	6.00946	155.459	393.798	258.847	194.224	194.224	194.224	-72.0431	-3.63656	-14.5493	48.5317	2.51752	-2.65459	-0.341184	-0.156708	1.56328	323.086	-56.9276	13.5177	0	0	-0.101491	61.324
0	17.8148	0	0	18.4931	7.18149	-15.3041	-0.270321	-0.0147091	-0.00521715	-19.947	6.99E-16	-5.68129	0	0	-0.0163221	1.90151	-25.3525	4.10747	273.936	367.462	641.79	399.151	399.151	399.151	15.3174	-74.6086	6.83903	184.304	394.656	258.765	194.224	194.224	194.224	-75.5981	-3.728	-15.1643	48.5671	2.71027	-2.04218	-0.319994	-0.153774	1.4437	308.843	-72.2011	9.69632	0	0	0.0385696	57.5585
0	17.1004	0	0	17.7157	7.06149	-14.9115	-0.276857	-0.0338807	-0.0344075	-17.7902	-3.73E-15	-12.7197	0	0	-0.0090631	2.16064	-25.4042	3.38466	275.316	367.647	649.004	398.479	398.479	398.48	15.6877	-77.9791	7.64631	213.353	395.289	259.225	194.224	194.224	194.224	-79.0563	-3.79986	-15.6822	48.4241	2.93283	-1.29453	-0.287975	-0.157391	1.34564	298.473	-89.5087	5.91136	0	0	0.146093	53.4223
0	16.1539	0	0	16.6912	6.89879	-14.3768	-0.277485	-0.0502365	-0.077588	-15.1573	-2.33E-15	-19.0084	0	0	0.00608242	2.41669	-25.2687	2.59436	275.675	367.666	655.416	398.003	398.003	398.003	15.8456	-81.2153	8.3716	242.462	395.505	260.23	194.224	194.224	194.224	-82.3556	-3.81622	-16.008	48.1555	3.18085	-0.510001	-0.255784	-0.166039	1.26315	301.321	-108.366	1.54525	0	0	0.228328	48.9979
0	14.9776	0	0	15.4223	6.67317	-13.6309	-0.272513	-0.0587521	-0.137727	-12.1976	-5.59E-15	-23.2906	0	0	0.0271022	2.64454	-24.9921	1.82695	275.265	367.533	661.002	397.778	397.778	397.778	15.7042	-84.2721	8.94623	271.424	395.113	261.76	194.224	194.224	194.224	-85.4322	-3.74356	-16.0543	47.8165	3.44743	0.219664	-0.237679	-0.176602	1.19218	326.951	-127.985	-3.77462	0	0	0.294211	44.3952
0	13.5903	0	0	13.9339	6.37197	-12.6275	-0.262512	-0.0562099	-0.215812	-9.02241	-1.51E-15	-24.6586	0	0	0.0479878	2.82337	-24.6241	1.16274	274.356	367.261	665.773	397.839	397.839	397.839	15.2051	-87.105	9.3057	299.939	393.955	263.763	194.224	194.224	194.224	-88.228	-3.55714	-15.7579	47.4618	3.72299	0.814537	-0.245344	-0.184558	1.12662	382.3	-147.049	-10.1034	0	0	0.342456	39.7508
0	12.0338	0	0	12.2777	5.99359	-11.3554	-0.247615	-0.0428621	-0.310074	-5.57183	-5.36E-15	-22.8539	0	0	0.0616603	2.93798	-24.2151	0.668132	273.222	366.862	669.764	398.187	398.187	398.187	14.3295	-89.6727	9.40384	327.599	391.929	266.159	194.224	194.224	194.224	-90.6984	-3.24628	-15.0924	47.1403	3.99571	1.2094	-0.291026	-0.188237	1.06042	471.398	-164.844	-17.0388	0	0	0.357946	35.2202
0	10.3729	0	0	10.5296	5.54822	-9.84274	-0.225878	-0.0218378	-0.415004	-1.44172	1.75E-15	-18.2633	0	0	0.0645268	2.97888	-23.8117	0.392477	272.124	366.346	673.027	398.798	398.798	398.798	13.1018	-91.9394	9.22319	353.897	389.007	268.824	194.224	194.224	194.224	-92.8168	-2.81657	-14.0732	46.8923	4.25277	1.35626	-0.377023	-0.185836	0.985165	592.006	-179.618	-24.1319	0	0	0.314973	30.9643
0	8.68709	0	0	8.77648	5.05573	-8.15322	-0.194063	0.00207221	-0.522385	3.93489	6.99E-16	-11.7544	0	0	0.0585351	2.94165	-23.4541	0.366534	271.294	365.725	675.62	399.618	399.618	399.618	11.5848	-93.8722	8.77887	378.26	385.229	271.576	194.224	194.224	194.224	-94.5701	-2.288	-12.7542	46.7455	4.48178	1.22606	-0.504149	-0.177102	0.891993	738.482	-189.041	-30.9795	0	0	0.193088	27.1339
0	7.05229	0	0	7.09639	4.54208	-6.37517	-0.149513	0.0237656	-0.623036	10.8869	3.55E-15	-4.41825	0	0	0.0493223	2.826	-23.172	0.600132	270.916	365.007	677.598	400.578	400.578	400.578	9.86812	-95.4342	8.11597	400.101	380.707	274.152	194.224	194.224	194.224	-95.9455	-1.68949	-11.2193	46.7122	4.67239	0.811514	-0.667487	-0.162489	0.776804	901.6	-190.541	-37.2561	0	0	-0.00707754	23.8554
0	5.52038	0	0	5.53833	4.03501	-4.6072	-0.0930478	0.0401597	-0.708894	18.9911	-2.10E-15	2.81369	0	0	0.041792	2.63521	-22.9828	1.07982	271.112	364.198	679.003	401.597	401.597	401.597	8.05323	-96.5784	7.30198	418.883	375.592	276.203	194.224	194.224	194.224	-96.9184	-1.05197	-9.56777	46.7874	4.81752	0.130465	-0.862021	-0.142795	0.642306	1071.19	-181.663	-42.7532	0	0	-0.253166	21.2207
0	4.10771	0	0	4.11313	3.56055	-2.94456	-0.0318746	0.0507137	-0.775095	26.6951	2.56E-15	9.33311	0	0	0.0372178	2.37601	-22.89	1.76659	271.929	363.302	679.854	402.595	402.595	402.595	6.23844	-97.2474	6.41659	434.168	370.063	277.32	194.224	194.224	194.224	-97.4467	-0.403205	-7.90077	46.9477	4.91457	-0.771133	-1.08202	-0.118536	0.50232	1237.08	-161.109	-47.2745	0	0	-0.48215	19.282
0	2.80275	0	0	2.80368	3.14105	-1.47012	0.0202656	0.0572758	-0.819399	31.484	4.66E-16	14.8783	0	0	0.0327372	2.05865	-22.8834	2.59559	273.34	362.313	680.14	403.502	403.502	403.502	4.51011	-97.3871	5.54109	445.635	364.3	277.093	194.224	194.224	194.224	-97.4835	0.233219	-6.30965	47.1536	4.96611	-1.81891	-1.31741	-0.0888925	0.37962	1387.68	-129.109	-50.5628	0	0	-0.612676	18.0519
0	1.59406	0	0	1.59407	2.79481	-0.251527	0.0472639	0.0625681	-0.841182	30.7378	9.32E-16	19.3765	0	0	0.0233941	1.69689	-22.9411	3.47934	275.241	361.219	679.819	404.265	404.265	404.265	2.941	-96.9747	4.74792	453.075	358.475	275.223	194.224	194.224	194.224	-97.0058	0.834914	-4.87044	47.3534	4.98011	-2.91466	-1.55158	-0.0508916	0.30264	1509.7	-87.7964	-52.3016	0	0	-0.566812	17.506
0	0.505359	0	0	0.505387	2.53701	0.656002	0.0370727	0.0694237	-0.839481	22.9005	-4.66E-16	22.8611	0	0	0.0071405	1.30749	-23.033	4.31485	277.472	360.001	678.822	404.849	404.849	404.849	1.59428	-96.0502	4.09173	456.377	352.754	271.621	194.224	194.224	194.224	-96.0472	1.37641	-3.64368	47.4903	4.96935	-3.94583	-1.75639	-0.0021213	0.291995	1587.12	-40.742	-52.2179	0	0	-0.299066	17.5897
0	-0.380011	0	0	-0.380096	2.3807	1.20614	-0.0126891	0.0792936	-0.813261	8.39211	-9.32E-16	25.3296	0	0	-0.00755879	0.909035	-23.125	4.99509	279.83	358.633	677.066	405.239	405.239	405.239	0.526987	-94.7342	3.60297	455.531	347.3	266.486	194.224	194.224	194.224	-94.7193	1.82723	-2.67645	47.5089	4.94997	-4.79895	-1.90121	0.0563609	0.356589	1605.81	7.29886	-50.3034	0	0	0.174161	18.2263
0	-0.920345	0	0	-0.920597	2.33694	1.36011	-0.0923096	0.0918207	-0.761406	-10.1786	1.63E-15	26.6806	0	0	-0.00032159	0.520101	-23.1841	5.42226	282.101	357.095	674.471	405.438	405.438	405.438	-0.212752	-93.2212	3.28566	450.65	342.275	260.292	194.224	194.224	194.224	-93.206	2.15476	-2.00224	47.3628	4.93889	-5.37365	-1.95786	0.121574	0.489881	1556.38	52.3868	-47.0528	0	0	0.762745	19.3269
0	-0.947817	0	0	-0.947993	2.41355	1.09053	-0.182436	0.104875	-0.683754	-28.7309	3.61E-15	26.6847	0	0	0.0477729	0.157064	-23.1827	5.52061	284.078	355.375	670.979	405.455	405.455	405.455	-0.596673	-91.7419	3.12141	441.998	337.827	253.695	194.224	194.224	194.224	-91.7293	2.33275	-1.63613	47.0206	4.9511	-5.59538	-1.90932	0.187332	0.673515	1437.28	91.9298	-43.4679	0	0	1.32155	20.7992
0	-0.323155	0	0	-0.323172	2.61236	0.390779	-0.260636	0.114941	-0.58217	-43.0885	1.05E-15	25.0598	0	0	0.132979	-0.168092	-23.1018	5.24712	285.583	353.482	666.573	405.306	405.306	405.305	-0.631562	-90.5057	3.08036	429.999	334.065	247.368	194.224	194.224	194.224	-90.4936	2.35358	-1.5674	46.4707	4.99719	-5.42503	-1.75177	0.248565	0.88518	1255.3	125.889	-40.7753	0	0	1.69721	22.5541
0	1.00922	0	0	1.00932	2.926	-0.713331	-0.31073	0.117968	-0.461006	-50.5429	-3.32E-15	21.6711	0	0	0.222686	-0.449502	-22.9328	4.59984	286.481	351.448	661.293	404.999	404.999	404.999	-0.371168	-89.6449	3.13376	415.204	331.035	241.844	194.224	194.224	194.224	-89.6308	2.23896	-1.75317	45.7235	5.08149	-4.86588	-1.49537	0.301614	1.10763	1023.46	155.288	-39.6532	0	0	1.78165	24.5086
0	2.99364	0	0	2.99576	3.33582	-2.15506	-0.330408	0.112823	-0.328105	-50.9013	6.41E-16	16.9463	0	0	0.277838	-0.688416	-22.6786	3.62315	286.69	349.33	655.242	404.539	404.539	404.539	0.0843905	-89.1876	3.26172	398.242	328.701	237.407	194.224	194.224	194.224	-89.1712	2.04221	-2.11976	44.8122	5.20151	-3.96786	-1.15758	0.346382	1.33578	758.538	183.011	-40.0315	0	0	1.54868	26.588
0	5.48195	0	0	5.49426	3.81315	-3.83058	-0.326806	0.103413	-0.195879	-45.8981	7.54E-15	12.0022	0	0	0.281548	-0.893241	-22.352	2.40989	286.188	347.209	648.585	403.92	403.92	403.92	0.608992	-89.0737	3.4544	379.766	326.969	234.109	194.224	194.224	194.224	-89.0571	1.83694	-2.57762	43.79	5.34837	-2.82878	-0.773766	0.386945	1.57131	485.334	213.044	-41.4758	0	0	1.07645	28.7287
0	8.28288	0	0	8.32318	4.32515	-5.62017	-0.305984	0.0925875	-0.0781182	-37.6546	-3.49E-15	7.78256	0	0	0.241818	-1.07802	-21.973	1.09537	285.007	345.177	641.53	403.134	403.134	403.134	1.08599	-89.1967	3.70961	360.398	325.732	231.84	194.224	194.224	194.224	-89.1816	1.69557	-3.04686	42.7246	5.50861	-1.58809	-0.391751	0.420414	1.81191	234.065	243.683	-43.0733	0	0	0.52506	30.8826
0	11.2041	0	0	11.2997	4.84027	-7.40919	-0.273103	0.0793427	0.0153426	-28.1547	-3.06E-15	4.54404	0	0	0.178959	-1.25909	-21.5636	-0.159995	283.214	343.324	634.312	402.171	402.172	402.171	1.43464	-89.4371	4.02628	340.678	324.902	230.399	194.224	194.224	194.224	-89.4232	1.67002	-3.47287	41.6891	5.66619	-0.40922	-0.0611734	0.438712	2.04927	31.5676	267.591	-43.426	0	0	0.0629205	33.0181
0	14.0756	0	0	14.2587	5.33073	-9.09867	-0.236062	0.0650293	0.0804559	-19.2483	-4.22E-15	2.41509	0	0	0.115881	-1.44984	-21.1422	-1.20011	280.886	341.729	627.159	401.031	401.031	401.031	1.61677	-89.6821	4.39612	321.027	324.411	229.542	194.224	194.224	194.224	-89.6668	1.78241	-3.82572	40.7503	5.80464	0.550329	0.179651	0.435444	2.2733	-104.784	279.041	-41.6623	0	0	-0.206809	35.1144
0	16.7643	0	0	17.065	5.77483	-10.6143	-0.201434	0.0507706	0.117691	-12.1307	6.68E-15	1.22774	0	0	0.0667795	-1.65557	-20.7171	-1.90705	278.072	340.456	620.266	399.727	399.727	399.727	1.63514	-89.8417	4.80308	301.734	324.204	229.033	194.224	194.224	194.224	-89.8212	2.02463	-4.09721	39.9556	5.90801	1.17343	0.3121	0.408927	2.47571	-168.892	275.344	-37.5785	0	0	-0.276677	37.1499
0	19.1792	0	0	19.6182	6.15799	-11.9096	-0.173298	0.0368327	0.130462	-7.30651	-2.81E-15	0.629364	0	0	0.0355988	-1.87026	-20.2836	-2.22722	274.771	339.549	613.776	398.293	398.293	398.293	1.52303	-89.8568	5.22686	282.963	324.239	228.675	194.224	194.224	194.224	-89.8278	2.36609	-4.29527	39.3234	5.96159	1.40953	0.336214	0.357418	2.64806	-165.136	255.605	-31.3211	0	0	-0.211377	39.0916
0	21.2686	0	0	21.8529	6.47227	-12.9626	-0.153892	0.0238449	0.124079	-4.78646	-2.99E-16	0.33738	0	0	0.0198943	-2.07679	-19.8241	-2.18084	270.92	339.037	607.772	396.783	396.783	396.783	1.32899	-89.6994	5.64672	264.77	324.477	228.328	194.224	194.224	194.224	-89.6601	2.765	-4.4363	38.839	5.95258	1.28354	0.27868	0.282863	2.78769	-109.356	221.697	-23.4016	0	0	-0.0966554	40.8915
0	23.0134	0	0	23.7357	6.71554	-13.7714	-0.142762	0.0118111	0.104708	-4.12017	1.08E-15	0.0846029	0	0	0.0138167	-2.25098	-19.3111	-1.85055	266.415	338.924	602.286	395.266	395.266	395.266	1.10363	-89.3678	6.04479	247.125	324.881	227.907	194.224	194.224	194.224	-89.3177	3.17876	-4.53948	38.4564	5.87159	0.883469	0.176965	0.18808	2.8948	-22.8046	176.217	-14.4858	0	0	0.013351	42.4921
0	24.419	0	0	25.2595	6.89032	-14.3489	-0.138358	0.00128329	0.0783337	-4.68585	1.50E-15	-0.250888	0	0	0.0120543	-2.36787	-18.7126	-1.35655	261.128	339.187	597.315	393.823	393.823	393.823	0.890234	-88.8774	6.40707	229.942	325.408	227.378	194.224	194.224	194.224	-88.817	3.57088	-4.6223	38.1066	5.71415	0.33425	0.0676674	0.0801019	2.97368	73.0281	123.35	-5.61478	0	0	0.109302	43.8365
0	25.5053	0	0	26.4365	7.00306	-14.7198	-0.139023	-0.00764359	0.0499037	-5.89436	1.82E-15	-0.75438	0	0	0.0111413	-2.40805	-17.9968	-0.8281	254.94	339.773	592.839	392.533	392.533	392.533	0.720355	-88.2513	6.72361	213.105	326.02	226.742	194.224	194.224	194.224	-88.1817	3.9143	-4.69829	37.7082	5.48196	-0.231956	-0.0233638	-0.032961	3.03084	160.82	67.4742	2.09899	0	0	0.208176	44.8778
0	26.2989	0	0	27.2907	7.06305	-14.9166	-0.142541	-0.0147203	0.023114	-7.21091	-2.47E-15	-1.43238	0	0	0.00944197	-2.36211	-17.1364	-0.379518	247.761	340.604	588.842	391.471	391.471	391.471	0.612073	-87.5127	6.9872	196.489	326.677	226.026	194.224	194.224	194.224	-87.4352	4.19204	-4.77508	37.1813	5.18282	-0.70061	-0.0797227	-0.139793	3.07078	228.031	13.5743	7.67886	0	0	0.32461	45.5846
0	26.8262	0	0	27.8496	7.08107	-14.9757	-0.147523	-0.0201396	0.000407712	-8.32757	-5.82E-17	-2.28242	0	0	0.00676624	-2.2332	-16.1122	-0.0920717	239.549	341.586	585.319	390.702	390.702	390.702	0.570947	-86.6795	7.19147	179.984	327.342	225.265	194.224	194.224	194.224	-86.5953	4.39566	-4.85351	36.4596	4.82972	-0.993193	-0.0918022	-0.229901	3.09845	266.733	-34.2014	10.7283	0	0	0.451276	45.9431
0	27.1094	0	0	28.1393	7.06772	-14.9319	-0.152763	-0.0242448	-0.0165093	-9.08755	3.81E-15	-3.2723	0	0	0.00351957	-2.03717	-14.9162	-0.00258524	230.314	342.619	582.292	390.272	390.272	390.272	0.592376	-85.761	7.32947	163.495	327.98	224.496	194.224	194.224	194.224	-85.6716	4.52279	-4.92777	35.5003	4.43956	-1.07829	-0.0572696	-0.293098	3.11195	273.4	-72.3465	11.4039	0	0	0.556115	45.9573
0	27.1659	0	0	28.1814	7.03151	-14.8132	-0.15744	-0.0273837	-0.0267676	-9.45939	-6.41E-16	-4.33118	0	0	0.000258351	-1.80009	-13.553	-0.0993085	220.13	343.613	579.802	390.207	390.207	390.207	0.66485	-84.7595	7.39294	146.961	328.562	223.754	194.224	194.224	194.224	-84.6666	4.57449	-4.9868	34.2888	4.03146	-0.97477	0.0202784	-0.323906	3.10932	248.787	-99.08	10.3409	0	0	0.59461	45.6484
0	27.0087	0	0	27.9924	6.97725	-14.635	-0.161292	-0.0296386	-0.0303101	-9.49645	1.16E-16	-5.33083	0	0	-0.00256221	-1.55339	-12.0396	-0.326293	209.123	344.492	577.906	390.509	390.509	390.509	0.773015	-83.6718	7.37222	130.348	329.06	223.064	194.224	194.224	194.224	-83.5773	4.55291	-5.01611	32.8384	3.625	-0.74599	0.12844	-0.320187	3.08537	198.447	-113.799	8.29814	0	0	0.534395	45.0529
0	26.6478	0	0	27.584	6.90521	-14.398	-0.164105	-0.0305078	-0.0280725	-9.22899	-4.31E-15	-6.0692	0	0	-0.00468767	-1.32738	-10.4033	-0.597266	197.461	345.201	576.668	391.155	391.155	391.155	0.900416	-82.4922	7.25715	113.658	329.451	222.444	194.224	194.224	194.224	-82.3985	4.45996	-5.00017	31.1859	3.23874	-0.484593	0.245308	-0.284887	3.03735	132.747	-117.165	5.89788	0	0	0.378411	44.2196
0	26.0906	0	0	26.9642	6.81189	-14.0902	-0.165447	-0.0293709	-0.0218853	-8.61162	-2.80E-15	-6.34228	0	0	-0.00600155	-1.14502	-8.67707	-0.817395	185.333	345.711	576.139	392.099	392.099	392.098	1.03169	-81.2142	7.03935	96.9176	329.723	221.905	194.224	194.224	194.224	-81.1238	4.29725	-4.92527	29.3828	2.88843	-0.289674	0.347274	-0.223713	2.9659	64.158	-110.488	3.53329	0	0	0.166804	43.2026
0	25.3396	0	0	26.136	6.69216	-13.6939	-0.164655	-0.0254053	-0.0139061	-7.53869	6.99E-16	-5.9663	0	0	-0.00648712	-1.01803	-6.89392	-0.906998	172.92	346.015	576.356	393.277	393.277	393.277	1.15419	-79.8292	6.71501	80.1698	329.875	221.443	194.224	194.224	194.224	-79.7448	4.06714	-4.78237	27.4862	2.58568	-0.242761	0.414149	-0.143627	2.87272	4.28962	-94.8905	1.27583	0	0	-0.0410335	42.0536
0	24.39	0	0	25.0964	6.54186	-13.1945	-0.161225	-0.018279	-0.00609276	-5.92717	-3.73E-15	-4.87478	0	0	-0.00613842	-0.946292	-5.08234	-0.820194	160.373	346.135	577.327	394.619	394.619	394.619	1.2592	-78.3247	6.28741	63.4603	329.923	221.036	194.224	194.224	194.224	-78.2486	3.77414	-4.56939	25.5505	2.33658	-0.389466	0.44126	-0.0538638	2.76476	-40.5434	-72.0978	-0.797759	0	0	-0.201158	40.8134
0	23.2274	0	0	23.8344	6.3599	-12.5872	-0.154687	-0.00869346	0.0003929	-3.75332	-1.40E-15	-3.18532	0	0	-0.00465012	-0.920354	-3.26329	-0.552519	147.807	346.109	579.042	396.048	396.049	396.049	1.34276	-76.6818	5.76808	46.8252	329.901	220.646	194.224	194.224	194.224	-76.6158	3.42558	-4.29232	23.6212	2.14167	-0.732646	0.435107	0.0343063	2.64626	-69.6879	-44.7063	-2.51689	0	0	-0.298995	39.5076
0	21.8276	0	0	22.3308	6.14904	-11.8795	-0.145325	0.00205157	0.00516818	-1.15263	2.39E-15	-1.14942	0	0	-0.00145099	-0.925567	-1.45003	-0.137911	135.294	345.992	581.472	397.5	397.5	397.5	1.40506	-74.874	5.17578	30.2848	329.857	220.215	194.224	194.224	194.224	-74.8193	3.03173	-3.96434	21.7327	1.99571	-1.23622	0.41049	0.110245	2.52272	-87.494	-15.8722	-3.67358	0	0	-0.348031	38.1471
0	20.1592	0	0	20.56	5.9152	-11.0903	-0.134649	0.0123658	0.00808562	1.54258	-2.33E-16	0.902209	0	0	0.00388016	-0.946444	0.350255	0.361825	122.884	345.846	584.575	398.919	398.919	398.919	1.44886	-72.87	4.53425	13.8416	329.844	219.671	194.224	194.224	194.224	-72.8267	2.60546	-3.60322	19.9075	1.88943	-1.8364	0.385494	0.164043	2.39769	-100.965	10.9146	-4.1673	0	0	-0.375727	36.7322
0	18.1899	0	0	18.4952	5.66626	-10.2451	-0.124261	0.0207442	0.00910779	3.94799	-2.56E-15	2.63065	0	0	0.0113138	-0.969993	2.13362	0.871295	110.611	345.727	588.3	400.268	400.268	400.268	1.47682	-70.638	3.8695	-2.51628	329.913	218.942	194.224	194.224	194.224	-70.6056	2.16178	-3.22786	18.1589	1.81058	-2.45645	0.376047	0.189393	2.27328	-117.531	32.3509	-3.98226	0	0	-0.40981	35.259
0	15.8925	0	0	16.1133	5.41068	-9.37259	-0.115614	0.0259426	0.00821855	5.68687	0	3.74018	0	0	0.0198379	-0.987735	3.8964	1.31619	98.5146	345.678	592.586	401.527	401.527	401.527	1.48979	-68.1509	3.20675	-18.8106	330.107	217.963	194.224	194.224	194.224	-68.1283	1.71683	-2.85497	16.4941	1.74616	-3.0215	0.397981	0.182296	2.14962	-144.418	45.5834	-3.22456	0	0	-0.473368	33.7259
0	13.2505	0	0	13.4003	5.15606	-8.49871	-0.110276	0.0270921	0.00502208	6.38309	2.80E-15	4.02099	0	0	0.0268434	-0.996081	5.63254	1.63682	86.6543	345.728	597.365	402.691	402.691	402.691	1.48529	-65.3899	2.56766	-35.0672	330.446	216.691	194.224	194.224	194.224	-65.3755	1.2865	-2.49604	14.9168	1.68357	-3.47204	0.461011	0.144631	2.02571	-186.227	49.1134	-2.11468	0	0	-0.575588	32.1388
0	10.2632	0	0	10.3562	4.90772	-7.6424	-0.109795	0.0235631	-0.000969924	5.67437	2.33E-16	3.36051	0	0	0.0280805	-0.995346	7.33149	1.79858	75.1231	345.883	602.552	403.77	403.77	403.77	1.45624	-62.3475	1.9683	-51.3107	330.931	215.116	194.224	194.224	194.224	-62.3398	0.8853	-2.15469	13.431	1.61205	-3.77416	0.572046	0.0805992	1.90047	-245.515	41.845	-0.819339	0	0	-0.714727	30.5148
0	6.95058	0	0	7.00022	4.66758	-6.81093	-0.115622	0.0154867	-0.0106716	3.21384	-2.33E-15	1.79895	0	0	0.0180675	-0.987917	8.97706	1.79842	64.0531	346.132	608.042	404.784	404.784	404.784	1.38971	-59.031	1.41854	-67.5572	331.532	213.261	194.224	194.224	194.224	-59.0282	0.525884	-1.82492	12.0431	1.52365	-3.92561	0.727808	-0.0026326	1.77223	-320.542	23.7493	0.451297	0	0	-0.872343	28.8847
0	3.35684	0	0	3.37536	4.43379	-5.99856	-0.129155	0.00395512	-0.0249907	-1.31944	-3.12E-15	-0.463402	0	0	-0.0086955	-0.975947	10.5473	1.66477	53.6138	346.445	613.709	405.754	405.754	405.754	1.26695	-55.4647	0.92318	-83.8066	332.195	211.2	194.224	194.224	194.224	-55.4652	0.218795	-1.49115	10.763	1.41371	-3.95541	0.917695	-0.0966655	1.64205	-406.304	-4.47106	1.5463	0	0	-1.01958	27.294
0	-0.444678	0	0	-0.446524	4.2018	-5.18995	-0.151656	-0.0090589	-0.0444619	-8.15424	-3.96E-15	-3.10365	0	0	-0.055488	-0.960073	12.0155	1.45094	44.0012	346.78	619.399	406.705	406.705	406.706	1.066	-51.6943	0.484005	-100.032	332.842	209.055	194.224	194.224	194.224	-51.6963	-0.0282046	-1.13108	9.60443	1.28197	-3.91658	1.1223	-0.193158	1.50978	-494.84	-41.0618	2.36594	0	0	-1.1219	25.8016
0	-4.34832	0	0	-4.36102	3.96675	-4.36845	-0.183346	-0.0219749	-0.0685956	-17.2492	4.66E-15	-5.82969	0	0	-0.119772	-0.939236	13.3528	1.22187	35.4193	347.083	624.938	407.657	407.657	407.657	0.766889	-47.7901	0.100726	-116.163	333.391	207.005	194.224	194.224	194.224	-47.7921	-0.212279	-0.720636	8.5833	1.13274	-3.87248	1.31767	-0.283216	1.37739	-577.152	-83.1723	2.94456	0	0	-1.14897	24.4763
0	-8.21491	0	0	-8.23059	3.72592	-3.52481	-0.222134	-0.0335559	-0.0950423	-28.0852	5.59E-15	-8.36772	0	0	-0.190471	-0.912176	14.5311	1.03801	28.0572	347.293	630.137	408.619	408.619	408.619	0.356014	-43.8508	-0.231299	-132.071	333.764	205.27	194.224	194.224	194.224	-43.8517	-0.33909	-0.237984	7.71607	0.974899	-3.88014	1.48331	-0.357391	1.24474	-646.268	-126.542	3.46462	0	0	-1.08428	23.3906
0	-11.878	0	0	-11.891	3.48042	-2.66317	-0.263048	-0.0429436	-0.120423	-39.5786	3.73E-15	-10.4454	0	0	-0.248735	-0.879737	15.5259	0.940672	22.0686	347.35	634.808	409.597	409.597	409.597	-0.17107	-39.9995	-0.525673	-147.558	333.896	204.091	194.224	194.224	194.224	-39.9986	-0.426679	0.333665	7.01716	0.821869	-3.97538	1.60236	-0.408348	1.10938	-696.614	-166.07	4.17974	0	0	-0.925665	22.6133
0	-15.1592	0	0	-15.1669	3.23546	-1.80217	-0.29948	-0.0499166	-0.140854	-50.2588	5.59E-15	-11.8019	0	0	-0.274293	-0.84699	16.3191	0.942915	17.5567	347.204	638.771	410.585	410.585	410.585	-0.810369	-36.3732	-0.809356	-162.371	333.743	203.684	194.224	194.224	194.224	-36.37	-0.507413	1.00541	6.49733	0.690535	-4.16382	1.66929	-0.430633	0.968699	-726.159	-196.594	5.36136	0	0	-0.688902	22.2017
0	-17.8906	0	0	-17.8933	2.99915	-0.970778	-0.326101	-0.0527439	-0.153691	-58.6945	6.52E-15	-11.9901	0	0	-0.255552	-0.82385	16.9002	1.02851	14.5676	346.816	641.872	411.571	411.571	411.571	-1.55355	-33.1042	-1.12257	-176.232	333.281	204.201	194.224	194.224	194.224	-33.0975	-0.624852	1.7839	6.16131	0.600187	-4.42048	1.68327	-0.420945	0.821985	-734.216	-212.429	7.00524	0	0	-0.402804	22.1967
0	-19.9376	0	0	-19.9377	2.78166	-0.205234	-0.340332	-0.049095	-0.15763	-63.8315	6.06E-15	-10.535	0	0	-0.195279	-0.82406	17.2675	1.15714	13.0903	346.166	643.986	412.544	412.544	412.544	-2.3893	-30.3016	-1.51249	-188.885	332.514	205.704	194.224	194.224	194.224	-30.2884	-0.826208	2.67012	6.00672	0.570639	-4.69616	1.6503	-0.377235	0.674461	-723.016	-208.407	8.7516	0	0	-0.107839	22.619
0	-21.2163	0	0	-21.217	2.59497	0.451984	-0.342424	-0.0368906	-0.152763	-65.1908	3.15E-15	-7.09441	0	0	-0.109402	-0.862588	17.4272	1.2735	13.063	345.254	645.027	413.486	413.486	413.486	-3.30171	-28.037	-2.02232	-200.136	331.479	208.171	194.224	194.224	194.224	-28.0108	-1.15196	3.65636	6.02333	0.620285	-4.92818	1.57924	-0.301044	0.532781	-696.901	-181.551	9.89797	0	0	0.152455	23.469
0	-21.7062	0	0	-21.7094	2.45266	0.952894	-0.334378	-0.0144574	-0.139062	-62.8971	-9.32E-16	-1.52574	0	0	-0.019529	-0.952416	17.3927	1.3172	14.3808	344.099	644.948	414.383	414.383	414.383	-4.26604	-26.3348	-2.67884	-209.873	330.254	211.512	194.224	194.224	194.224	-26.2846	-1.62523	4.72186	6.19359	0.763597	-5.05187	1.48416	-0.196445	0.40534	-663.817	-131.292	9.48616	0	0	0.343186	24.7275
0	-21.4536	0	0	-21.459	2.36906	1.24711	-0.319471	0.018373	-0.117175	-57.6639	-2.80E-15	5.99165	0	0	0.0566929	-1.10123	17.1821	1.23254	16.9084	342.742	643.741	415.215	415.215	415.215	-5.2432	-25.1689	-3.48151	-218.068	328.97	215.582	194.224	194.224	194.224	-25.0798	-2.24385	5.8276	6.49394	1.00811	-5.01186	1.3782	-0.0706438	0.300719	-631.788	-60.5433	6.62582	0	0	0.449399	26.3582
0	-20.5651	0	0	-20.5706	2.35749	1.28781	-0.301579	0.0593975	-0.0877732	-50.6348	-1.86E-15	14.8994	0	0	0.112187	-1.30916	16.8161	0.97619	20.4933	341.238	641.431	415.959	415.959	415.959	-6.17601	-24.4676	-4.39804	-224.758	327.808	220.202	194.224	194.224	194.224	-24.3231	-2.97909	6.91261	6.89744	1.35193	-4.77038	1.27328	0.063412	0.226233	-608.13	23.1887	1.02912	0	0	0.482013	28.3115
0	-19.19	0	0	-19.1933	2.42765	1.04093	-0.284926	0.10333	-0.0528183	-43.1785	5.59E-15	24.2274	0	0	0.150314	-1.56803	16.3156	0.521675	24.98	339.662	638.077	416.583	416.583	416.583	-6.99014	-24.1267	-5.36854	-230.013	326.988	225.162	194.224	194.224	194.224	-23.9129	-3.78183	7.89481	7.37691	1.78152	-4.31142	1.17549	0.190361	0.190998	-596.083	109.045	-6.60218	0	0	0.473188	30.5287
0	-17.4934	0	0	-17.4941	2.58304	0.493976	-0.273584	0.143376	-0.0154499	-36.6303	5.59E-15	32.7858	0	0	0.179089	-1.86219	15.6994	-0.139393	30.2229	338.094	633.765	417.05	417.05	417.05	-7.60185	-24.0295	-6.31869	-233.9	326.743	230.241	194.224	194.224	194.224	-23.7398	-4.59487	8.67957	7.90864	2.27141	-3.64042	1.08776	0.292899	0.204015	-595.469	185.107	-14.6241	0	0	0.465152	32.9472
0	-15.6289	0	0	-15.6291	2.81978	-0.339427	-0.270134	0.173467	0.0202027	-31.9925	1.12E-14	39.4308	0	0	0.204443	-2.17036	14.983	-0.998261	36.0971	336.617	628.602	417.316	417.316	417.316	-7.93002	-24.0691	-7.17621	-236.45	327.28	235.226	194.224	194.224	194.224	-23.7078	-5.36599	9.17377	8.47553	2.78476	-2.78096	1.00952	0.35951	0.272681	-602.756	242.536	-21.0805	0	0	0.493664	35.5047
0	-13.7161	0	0	-13.7205	3.12775	-1.42333	-0.275159	0.189621	0.0495266	-29.7762	7.45E-15	43.284	0	0	0.227077	-2.46807	14.1775	-2.03178	42.5052	335.308	622.716	417.336	417.336	417.335	-7.90791	-24.1657	-7.88505	-237.645	328.747	239.938	194.224	194.224	194.224	-23.7486	-6.05727	9.30037	9.06964	3.27607	-1.76923	0.938544	0.383638	0.404796	-612.55	276.621	-24.3972	0	0	0.577878	38.1441
0	-11.8311	0	0	-11.8445	3.49347	-2.70902	-0.287596	0.189702	0.0694649	-29.9948	0	43.814	0	0	0.243625	-2.73005	13.2893	-3.206	49.3813	334.231	616.249	417.068	417.068	417.068	-7.4926	-24.2754	-8.4128	-237.423	331.212	244.262	194.224	194.224	194.224	-23.8288	-6.64838	9.01022	9.69351	3.6947	-0.647862	0.874105	0.366836	0.60444	-620.731	286.643	-23.6745	0	0	0.719086	40.8164
0	-10.0056	0	0	-10.0321	3.90234	-4.14299	-0.305331	0.173424	0.0789002	-32.2493	-3.73E-15	40.9133	0	0	0.250088	-2.93257	12.3198	-4.47996	56.6916	333.432	609.362	416.485	416.485	416.485	-6.67307	-24.3903	-8.74993	-235.695	334.65	248.153	194.224	194.224	194.224	-23.9472	-7.13339	8.29082	10.3607	3.99027	0.539962	0.818052	0.315124	0.869073	-625.397	274.574	-18.8144	0	0	0.904214	43.4839
0	-8.23512	0	0	-8.2759	4.3397	-5.67088	-0.32347	0.14487	0.0797273	-35.6449	-5.59E-15	35.1644	0	0	0.244876	-3.0551	11.2663	-5.80828	64.4318	332.937	602.23	415.574	415.574	415.574	-5.47529	-24.5331	-8.90401	-232.364	338.94	251.636	194.224	194.224	194.224	-24.1292	-7.51493	7.17056	11.0953	4.11834	1.75429	0.774885	0.241061	1.1885	-627.383	246.035	-10.9136	0	0	1.11426	46.121
0	-6.49488	0	0	-6.54735	4.79209	-7.24242	-0.336498	0.109887	0.0749658	-39.1464	0	27.5129	0	0	0.229514	-3.08162	10.1218	-7.14236	72.6239	332.75	595.038	414.349	414.349	414.349	-3.95641	-24.7436	-8.89286	-227.353	343.888	254.78	194.224	194.224	194.224	-24.413	-7.80068	5.71139	11.9297	4.0464	2.95966	0.749593	0.16177	1.54843	-627.845	208.424	-1.81479	0	0	1.33272	48.7138
0	-4.75777	0	0	-4.8148	5.24848	-8.8164	-0.341881	0.0726065	0.0682293	-42.0583	9.32E-16	18.832	0	0	0.207308	-3.00152	8.87652	-8.43001	81.3096	332.86	587.984	412.852	412.852	412.852	-2.19276	-25.0646	-8.73961	-220.618	349.267	257.664	194.224	194.224	194.224	-24.8363	-8.00255	3.9953	12.9013	3.759	4.12361	0.745997	0.0917337	1.92991	-628.526	166.792	7.20456	0	0	1.55012	51.2581
0	-3.00528	0	0	-3.05513	5.69997	-10.3599	-0.340188	0.035124	0.0626908	-44.1114	2.33E-15	9.81091	0	0	0.18186	-2.81076	7.51963	-9.61549	90.5422	333.235	581.269	411.156	411.156	411.156	-0.270259	-25.5331	-8.46865	-212.16	354.836	260.349	194.224	194.224	194.224	-25.429	-8.13459	2.11347	14.0476	3.26233	5.2146	0.767069	0.040696	2.31179	-630.826	124.097	15.5787	0	0	1.76263	53.7554
0	-1.22993	0	0	-1.25668	6.13788	-11.842	-0.33363	-0.00147796	0.0604075	-45.33	-6.06E-15	1.00823	0	0	0.156505	-2.51308	6.04097	-10.6406	100.375	333.834	575.093	409.362	409.362	409.362	1.72054	-26.1804	-8.10181	-202.006	360.356	262.865	194.224	194.224	194.224	-26.2141	-8.20891	0.160409	15.4004	2.58625	6.19984	0.812263	0.0133585	2.6717	-634.749	82.142	23.2393	0	0	1.96894	56.2078
0	0.566654	0	0	0.582096	6.55219	-13.2289	-0.322109	-0.0340005	0.062183	-45.6049	4.66E-15	-6.85668	0	0	0.134008	-2.12083	4.43354	-11.4474	110.85	334.606	569.652	407.588	407.588	407.588	3.6889	-27.0341	-7.65576	-190.201	365.601	265.204	194.224	194.224	194.224	-27.2107	-8.23231	-1.77101	16.9796	1.78259	7.04416	0.877412	0.00949331	2.98665	-638.018	43.7216	29.5327	0	0	2.16883	58.6126
0	2.37314	0	0	2.45111	6.93195	-14.486	-0.305609	-0.060258	0.0676491	-44.9016	-9.32E-15	-13.2378	0	0	0.116047	-1.65462	2.69565	-11.9811	121.985	335.496	565.128	405.952	405.952	405.952	5.55334	-28.1166	-7.14249	-176.796	370.378	267.321	194.224	194.224	194.224	-28.4328	-8.20716	-3.59895	18.7869	0.917991	7.70864	0.957765	0.0222822	3.24111	-638.124	10.4686	34.1097	0	0	2.35669	60.9565
0	4.16884	0	0	4.32818	7.2664	-15.581	-0.285077	-0.079414	0.0752391	-43.3353	0	-17.8364	0	0	0.103148	-1.14177	0.832034	-12.1908	133.773	336.448	561.688	404.556	404.556	404.556	7.24942	-29.4431	-6.57115	-161.852	374.544	269.145	194.224	194.224	194.224	-29.8881	-8.1337	-5.26014	20.8037	0.0628699	8.14849	1.04457	0.040533	3.42689	-631.953	-16.9876	37.029	0	0	2.5153	63.213
0	5.92676	0	0	6.18185	7.54588	-16.4867	-0.262109	-0.0915297	0.0827531	-41.1219	3.73E-15	-20.5903	0	0	0.0947231	-0.613913	-1.14604	-12.0305	146.175	337.414	559.479	403.47	403.47	403.47	8.73293	-31.0211	-5.95	-145.438	378.014	270.597	194.224	194.224	194.224	-31.5787	-8.01201	-6.71255	22.9927	-0.720348	8.31295	1.12137	0.0548101	3.54388	-614.984	-37.9141	38.5312	0	0	2.61403	65.3418
0	7.61823	0	0	7.97645	7.76291	-17.1841	-0.238386	-0.0967748	0.0879583	-38.4927	0	-21.6027	0	0	0.0893366	-0.104505	-3.22145	-11.465	159.119	338.353	558.628	402.717	402.717	402.717	9.97967	-32.8528	-5.28772	-127.629	380.752	271.605	194.224	194.224	194.224	-33.5026	-7.8435	-7.9346	25.304	-1.38566	8.15093	1.16277	0.0603466	3.59435	-580.917	-51.1821	38.7371	0	0	2.60907	67.2914
0	9.21638	0	0	9.67675	7.91368	-17.6653	-0.21599	-0.096477	0.0891608	-35.699	-1.86E-15	-21.1983	0	0	0.0851781	0.35413	-5.37147	-10.4805	172.49	339.242	559.228	402.278	402.278	402.278	10.9841	-34.9349	-4.59374	-108.508	382.77	272.122	194.224	194.224	194.224	-35.6552	-7.63166	-8.92335	27.6836	-1.90667	7.62429	1.14253	0.0569084	3.58465	-523.791	-56.4767	38.0231	0	0	2.45551	69.0034
0	10.6985	0	0	11.2519	7.99862	-17.9353	-0.196493	-0.0926633	0.0859318	-32.924	-5.59E-15	-19.8001	0	0	0.0806148	0.734366	-7.56738	-9.09979	186.118	340.075	561.335	402.098	402.098	402.098	11.7548	-37.2601	-3.87739	-88.164	384.107	272.132	194.224	194.224	194.224	-38.0291	-7.3813	-9.69014	30.0793	-2.27479	6.72519	1.0437	0.0461579	3.5188	-440.597	-54.9458	36.952	0	0	2.12914	70.4166
0	12.0461	0	0	12.6767	8.02156	-18.0081	-0.180457	-0.0875018	0.0789608	-30.253	-1.86E-15	-17.8079	0	0	0.0745937	1.01762	-9.7738	-7.39286	199.775	340.863	564.95	402.097	402.097	402.097	12.3087	-39.8159	-3.14707	-66.6899	384.817	271.653	194.224	194.224	194.224	-40.6135	-7.097	-10.2547	32.4447	-2.4947	5.48975	0.867181	0.029238	3.40064	-332.948	-49.6072	36.2281	0	0	1.64408	71.4726
0	13.2434	0	0	13.9305	7.98827	-17.9024	-0.168631	-0.0812386	0.069721	-27.8158	-3.73E-15	-15.3589	0	0	0.0669777	1.19826	-11.9488	-5.47632	213.18	341.624	570.007	402.189	402.189	402.189	12.6654	-42.5833	-2.41079	-44.1857	384.954	270.73	194.224	194.224	194.224	-43.3912	-6.78265	-10.6397	34.7387	-2.57934	4.00153	0.633577	0.00606201	3.23549	-207.85	-44.018	36.0087	0	0	1.05854	72.1199
0	14.2764	0	0	14.997	7.90604	-17.641	-0.162985	-0.0723739	0.0597208	-25.8866	0	-12.3557	0	0	0.0580415	1.28546	-14.0455	-3.50011	226.02	342.37	576.367	402.296	402.296	402.296	12.8471	-45.5374	-1.67684	-20.7512	384.573	269.424	194.224	194.224	194.224	-46.3399	-6.44268	-10.87	36.9228	-2.54603	2.38206	0.378632	-0.021147	3.03082	-77.15	-40.5587	35.7813	0	0	0.462783	72.3172
0	15.1365	0	0	15.868	7.78418	-17.2522	-0.164449	-0.0602622	0.0496549	-24.6315	-4.66E-15	-8.7795	0	0	0.0476827	1.30169	-16.0154	-1.62322	237.983	343.097	583.826	402.353	402.353	402.353	12.882	-48.6521	-0.952868	3.52347	383.737	267.82	194.224	194.224	194.224	-49.4369	-6.08385	-10.9754	38.9598	-2.41324	0.770188	0.136275	-0.0500215	2.80002	47.0749	-40.718	35.0718	0	0	-0.0547114	72.0342
0	15.8212	0	0	16.5439	7.6343	-16.7715	-0.172561	-0.0449527	0.0402758	-24.0549	-9.32E-16	-4.73246	0	0	0.0358071	1.27772	-17.813	0.0129064	248.796	343.783	592.127	402.316	402.316	402.316	12.8053	-51.9033	-0.24448	28.5601	382.522	266.028	194.224	194.224	194.224	-52.6621	-5.71598	-10.9909	40.8142	-2.19877	-0.70216	-0.064916	-0.0751524	2.55594	153.351	-43.672	33.3859	0	0	-0.425558	71.2524
0	16.3327	0	0	17.0318	7.4698	-16.241	-0.186334	-0.0271016	0.0319914	-24.0797	1.40E-15	-0.469466	0	0	0.0228721	1.24573	-19.4004	1.30555	258.247	344.394	600.987	402.158	402.158	402.158	12.6589	-55.2688	0.44646	54.2894	381.022	264.178	194.224	194.224	194.224	-55.9982	-5.35133	-10.9564	42.4548	-1.91808	-1.93154	-0.212209	-0.091885	2.31326	234.565	-47.3907	30.4947	0	0	-0.624322	69.9646
0	16.6754	0	0	17.3422	7.30471	-15.7057	-0.204274	-0.00811664	0.0249333	-24.557	1.16E-15	3.58148	0	0	0.00992512	1.23286	-20.7493	2.20011	266.201	344.895	610.123	401.874	401.874	401.874	12.4879	-58.7279	1.12342	80.6458	379.34	262.413	194.224	194.224	194.224	-59.4295	-5.00318	-10.9147	43.857	-1.58389	-2.85448	-0.30384	-0.0978747	2.08268	287.839	-49.7094	26.5072	0	0	-0.664761	68.1737
0	16.8546	0	0	17.4855	7.15168	-15.2067	-0.225014	0.00927491	0.0185487	-25.344	-5.36E-15	6.80128	0	0	-0.00171459	1.25707	-21.8424	2.68857	272.599	345.257	619.269	401.472	401.472	401.472	12.3359	-62.2606	1.79529	107.562	377.586	260.886	194.224	194.224	194.224	-62.9405	-4.68396	-10.9068	45.0062	-1.20657	-3.44881	-0.347167	-0.0962138	1.87147	314.686	-50.3058	22.1127	0	0	-0.588026	65.8902
0	16.876	0	0	17.4711	7.01916	-14.7726	-0.247061	0.0224856	0.0111516	-26.265	-9.32E-16	8.59466	0	0	-0.0112658	1.32563	-22.6735	2.80065	277.446	345.463	628.19	400.979	400.979	400.979	12.237	-65.8479	2.47416	134.964	375.855	259.746	194.224	194.224	194.224	-66.5156	-4.40299	-10.9648	45.8982	-0.795032	-3.72727	-0.353349	-0.0904569	1.68507	320.289	-49.5269	17.8567	0	0	-0.447662	63.1318
0	16.7467	0	0	17.3076	6.90924	-14.4112	-0.268587	0.0293911	6.88E-05	-27.056	-5.59E-15	8.51182	0	0	-0.0186003	1.43596	-23.2471	2.59256	280.811	345.508	636.692	400.434	400.434	400.434	12.2069	-69.4713	3.17121	162.768	374.208	259.135	194.224	194.224	194.224	-70.138	-4.16429	-11.1042	46.5412	-0.357398	-3.72793	-0.332851	-0.0868208	1.52493	311.824	-49.0414	14.0749	0	0	-0.290781	59.9239
0	16.4766	0	0	17.0042	6.81657	-14.1056	-0.287607	0.0285753	-0.0179887	-27.3525	6.17E-15	6.36359	0	0	-0.023603	1.57786	-23.5783	2.13714	282.811	345.397	644.62	399.887	399.887	399.887	12.2377	-73.1128	3.89125	190.864	372.66	259.183	194.224	194.224	194.224	-73.7892	-3.96492	-11.318	46.9554	0.0978472	-3.50498	-0.296079	-0.0893279	1.39153	297.878	-50.8831	10.8633	0	0	-0.148806	56.3027
0	16.08	0	0	16.5725	6.72839	-13.814	-0.301013	0.0205358	-0.0464853	-26.5981	4.82E-15	2.40371	0	0	-0.0253125	1.73635	-23.6919	1.51568	283.609	345.141	651.86	399.392	399.392	399.392	12.2942	-76.7534	4.62719	219.111	371.165	259.993	194.224	194.224	194.224	-77.4466	-3.79385	-11.5732	47.1718	0.561292	-3.12127	-0.253628	-0.0993134	1.28102	288.002	-56.4628	7.81025	0	0	-0.0348053	52.321
0	15.5736	0	0	16.0262	6.62645	-13.4759	-0.30541	0.00735633	-0.0879702	-24.1957	6.64E-15	-2.70429	0	0	-0.0217203	1.89477	-23.6221	0.811577	283.412	344.753	658.342	399.002	399.002	399.002	12.3174	-80.3679	5.35556	247.314	369.616	261.628	194.224	194.224	194.224	-81.0788	-3.63243	-11.8134	47.2306	1.02179	-2.64279	-0.217212	-0.115804	1.18783	291.636	-66.88	4.41648	0	0	0.0533233	48.0544
0	14.9726	0	0	15.3775	6.49038	-13.023	-0.297771	-0.00709281	-0.143827	-19.6831	7.11E-15	-7.94413	0	0	-0.0110095	2.03732	-23.4099	0.1049	282.457	344.252	664.027	398.766	398.766	398.766	12.2342	-83.9179	6.03528	275.218	367.863	264.09	194.224	194.224	194.224	-84.6379	-3.45672	-11.9665	47.1779	1.46674	-2.13462	-0.198381	-0.135153	1.10373	317.252	-81.9559	0.0524991	0	0	0.122697	43.6049
0	14.2847	0	0	14.6331	6.3024	-12.3946	-0.277064	-0.0181248	-0.213638	-12.9986	-6.06E-15	-12.1802	0	0	0.00655362	2.15091	-23.1011	-0.532295	281.007	343.653	668.908	398.718	398.717	398.717	11.972	-87.3441	6.61168	302.499	365.738	267.287	194.224	194.224	194.224	-88.0544	-3.24131	-11.9582	47.0619	1.88257	-1.65739	-0.204788	-0.153037	1.0209	370.184	-100.482	-5.70258	0	0	0.174955	39.1002
0	13.508	0	0	13.7928	6.05188	-11.5522	-0.245561	-0.0219887	-0.295795	-4.64693	-1.75E-15	-14.4879	0	0	0.0277215	2.22593	-22.7428	-1.03921	279.33	342.973	673.005	398.873	398.873	398.873	11.4758	-90.5641	7.02694	328.77	363.089	271.031	194.224	194.224	194.224	-91.2374	-2.96402	-11.7284	46.9283	2.25603	-1.2649	-0.243919	-0.165963	0.934693	453.483	-120.656	-12.8584	0	0	0.20105	34.6871
0	12.6355	0	0	12.8539	5.73848	-10.4908	-0.207588	-0.017415	-0.38727	4.47568	-3.03E-15	-14.4271	0	0	0.047548	2.25614	-22.3801	-1.36922	277.687	342.227	676.352	399.227	399.227	399.227	10.7203	-93.4784	7.23424	353.593	359.811	275.039	194.224	194.224	194.224	-94.084	-2.61003	-11.2442	46.8173	2.57547	-1.00148	-0.318146	-0.1726	0.842464	565.979	-140.637	-20.9955	0	0	0.183746	30.52
0	11.6633	0	0	11.8188	5.3723	-9.24114	-0.166924	-0.00592545	-0.48353	13.453	4.89E-15	-12.1124	0	0	0.0619477	2.23783	-22.0525	-1.49126	276.315	341.424	678.999	399.75	399.75	399.75	9.71428	-95.9847	7.21066	376.503	355.862	278.961	194.224	194.224	194.224	-96.4955	-2.17443	-10.5067	46.7586	2.83243	-0.900411	-0.42976	-0.172175	0.744118	703.682	-158.12	-29.5511	0	0	0.107194	26.7472
0	10.5977	0	0	10.6995	4.97143	-7.86242	-0.125605	0.00880257	-0.578417	21.576	-2.33E-16	-8.1139	0	0	0.069571	2.16889	-21.7913	-1.39154	275.406	340.567	680.993	400.394	400.394	400.394	8.49642	-97.9917	6.96364	397.024	351.27	282.414	194.224	194.224	194.224	-98.3905	-1.66284	-9.54828	46.7693	3.02277	-0.981562	-0.577164	-0.16625	0.640325	858.779	-171.237	-37.8703	0	0	-0.0303117	23.4977
0	9.45549	0	0	9.51591	4.55792	-6.43022	-0.0847902	0.0226428	-0.665269	28.301	-1.16E-15	-3.20902	0	0	0.0715308	2.04821	-21.6167	-1.0752	275.093	339.655	682.376	401.102	401.102	401.102	7.12589	-99.4282	6.52939	414.704	346.113	285.009	194.224	194.224	194.224	-99.7116	-1.08966	-8.42456	46.8515	3.14779	-1.24864	-0.760212	-0.156064	0.534913	1022.59	-177.905	-45.4535	0	0	-0.206972	20.8709
0	8.25976	0	0	8.29182	4.1539	-5.0227	-0.0456576	0.0333354	-0.737503	33.1314	-6.70E-16	1.93519	0	0	0.0694825	1.87578	-21.5359	-0.56839	275.438	338.677	683.174	401.812	401.812	401.812	5.67108	-100.248	5.96467	429.142	340.505	286.381	194.224	194.224	194.224	-100.426	-0.474936	-7.20264	46.9921	3.21425	-1.68582	-0.970997	-0.141667	0.434283	1183.8	-176.038	-51.8364	0	0	-0.375006	18.9304
0	7.03628	0	0	7.05115	3.77915	-3.71141	-0.0113561	0.0408527	-0.789878	35.3652	9.32E-16	6.8649	0	0	0.0637619	1.65326	-21.5437	0.0811483	276.425	337.616	683.384	402.473	402.473	402.473	4.20152	-100.432	5.33663	440.01	334.577	286.222	194.224	194.224	194.224	-100.524	0.158545	-5.95224	47.1633	3.23428	-2.2562	-1.20292	-0.120838	0.347399	1332.05	-163.882	-56.6205	0	0	-0.468601	17.7004
0	5.81319	0	0	5.81901	3.45089	-2.55944	0.0119802	0.0465432	-0.818444	33.9995	-6.99E-16	11.2975	0	0	0.0528326	1.38489	-21.6221	0.804844	277.964	336.451	682.978	403.043	403.043	403.043	2.78406	-99.9893	4.71314	447.064	328.47	284.318	194.224	194.224	194.224	-100.022	0.786733	-4.74012	47.3252	3.22424	-2.90172	-1.43818	-0.0917115	0.288174	1454.27	-141.8	-59.3261	0	0	-0.419767	17.1667
0	4.62801	0	0	4.62986	3.18469	-1.62363	0.0149166	0.0520018	-0.821272	27.8445	4.66E-16	15.0461	0	0	0.0346046	1.07838	-21.7437	1.51777	279.896	335.156	681.898	403.498	403.498	403.498	1.48198	-98.9666	4.15442	450.155	322.328	280.595	194.224	194.224	194.224	-98.9648	1.38448	-3.62742	47.4307	3.20324	-3.54693	-1.65423	-0.0531874	0.271417	1537.28	-112.032	-59.6081	0	0	-0.183603	17.2798
0	3.5428	0	0	3.5433	2.9953	-0.957246	-0.0118371	0.0586662	-0.797419	16.1248	-9.32E-16	18.0219	0	0	0.0108206	0.744955	-21.8751	2.12679	282.017	333.708	680.067	403.827	403.827	403.827	0.354132	-97.4579	3.70493	449.236	316.297	275.174	194.224	194.224	194.224	-97.4427	1.92511	-2.66717	47.4308	3.19131	-4.10649	-1.82093	-0.00653628	0.31226	1566.98	-77.9967	-57.2991	0	0	0.236719	17.962
0	2.65948	0	0	2.65962	2.89667	-0.610075	-0.0715003	0.067619	-0.746535	-0.678539	-2.56E-15	20.2358	0	0	-0.0071939	0.398389	-21.982	2.54161	284.102	332.087	677.405	404.032	404.032	404.032	-0.547604	-95.6162	3.38823	444.379	310.524	268.412	194.224	194.224	194.224	-95.6015	2.3812	-1.90235	47.2815	3.20727	-4.49551	-1.90734	0.0458745	0.415374	1531.34	-42.2221	-52.6457	0	0	0.772209	19.1184
0	2.12019	0	0	2.12031	2.90093	-0.625094	-0.15617	0.0794458	-0.669593	-20.2795	-6.99E-16	21.7416	0	0	0.00143267	0.053347	-22.034	2.68659	285.93	330.286	673.845	404.122	404.122	404.122	-1.18355	-93.6481	3.20689	435.8	305.152	260.886	194.224	194.224	194.224	-93.6399	2.72839	-1.36424	46.9502	3.26665	-4.64082	-1.88974	0.100734	0.575357	1424.83	-5.22797	-46.5826	0	0	1.29446	20.6465
0	2.08292	0	0	2.08325	3.01676	-1.03278	-0.247221	0.0938623	-0.569821	-38.9223	2.80E-15	22.521	0	0	0.0541937	-0.277044	-22.0086	2.51216	287.306	328.312	669.353	404.104	404.104	404.104	-1.53427	-91.7842	3.14947	423.887	300.319	253.304	194.224	194.224	194.224	-91.7818	2.95266	-1.07009	46.4213	3.37975	-4.49191	-1.75847	0.156315	0.772608	1251.8	34.9013	-40.802	0	0	1.65408	22.4472
0	2.67561	0	0	2.67698	3.24685	-1.84225	-0.322093	0.108089	-0.452652	-52.6268	2.68E-15	22.3092	0	0	0.145408	-0.58348	-21.8943	2.00487	288.084	326.19	663.946	403.981	403.981	403.981	-1.60938	-90.2287	3.20212	409.179	296.143	246.352	194.224	194.224	194.224	-90.2275	3.05936	-1.01969	45.6992	3.55042	-4.03103	-1.51946	0.2104	0.986475	1025.57	79.1984	-37.0002	0	0	1.73747	24.4309
0	3.94706	0	0	3.9526	3.58474	-3.0295	-0.364013	0.117376	-0.326052	-58.7471	-9.96E-15	20.7328	0	0	0.240425	-0.862447	-21.6913	1.19508	288.178	323.968	657.706	403.748	403.748	403.748	-1.45372	-89.1079	3.35885	392.315	292.702	240.537	194.224	194.224	194.224	-89.1027	3.07968	-1.19158	44.8101	3.77543	-3.28148	-1.19189	0.261479	1.20172	766.062	126.507	-35.997	0	0	1.51318	26.5221
0	5.84109	0	0	5.85944	4.01234	-4.52795	-0.370357	0.118073	-0.200533	-57.1301	-1.51E-15	17.7116	0	0	0.297211	-1.11724	-21.4111	0.160727	287.569	321.713	650.772	403.391	403.391	403.391	-1.14531	-88.4426	3.62299	373.961	290.012	236.089	194.224	194.224	194.224	-88.43	3.06824	-1.54157	43.8001	4.04537	-2.31285	-0.810238	0.307569	1.4177	497.864	173.477	-37.3251	0	0	1.04817	28.662
0	8.21265	0	0	8.26178	4.50052	-6.2307	-0.349414	0.110636	-0.0878722	-49.6967	8.74E-15	13.7483	0	0	0.295799	-1.35732	-21.073	-0.976963	286.299	319.502	643.34	402.89	402.89	402.89	-0.780339	-88.1612	3.99884	354.735	288.026	232.979	194.224	194.224	194.224	-88.14	3.0889	-2.00839	42.7308	4.34653	-1.23852	-0.420421	0.347882	1.63919	248.194	216.633	-39.8141	0	0	0.486936	30.8111
0	10.8733	0	0	10.9817	5.01372	-8.00837	-0.311488	0.0973425	0.00213839	-39.0873	-1.98E-15	9.55135	0	0	0.245456	-1.59541	-20.7001	-2.06908	284.452	317.417	635.636	402.227	402.227	402.227	-0.448421	-88.1412	4.48166	335.161	286.658	231.003	194.224	194.224	194.224	-88.111	3.19478	-2.52711	41.6728	4.66282	-0.201442	-0.0756936	0.378508	1.86873	43.8911	250.952	-42.0631	0	0	-0.00290498	32.9488
0	13.6329	0	0	13.836	5.51632	-9.73382	-0.265794	0.0799063	0.0654472	-27.7868	5.30E-15	5.63495	0	0	0.171743	-1.84283	-20.3133	-2.9668	282.127	315.532	627.896	401.386	401.387	401.386	-0.212284	-88.2469	5.0508	315.642	285.806	229.869	194.224	194.224	194.224	-88.2072	3.413	-3.04073	40.6949	4.97777	0.65303	0.182428	0.393182	2.1	-97.4693	270.901	-42.7202	0	0	-0.30807	35.0674
0	16.3251	0	0	16.6572	5.97763	-11.3014	-0.221836	0.0614246	0.102669	-17.8636	2.21E-15	2.44449	0	0	0.10166	-2.10427	-19.9255	-3.55437	279.394	313.912	620.334	400.367	400.367	400.367	-0.10048	-88.3552	5.66948	296.452	285.366	229.272	194.224	194.224	194.224	-88.3048	3.74062	-3.50511	39.8522	5.27559	1.21083	0.331158	0.387513	2.32193	-168.879	274.243	-41.183	0	0	-0.405995	37.159
0	18.8216	0	0	19.3075	6.37584	-12.6405	-0.185878	0.0439894	0.116756	-10.48	-5.20E-15	0.143412	0	0	0.0507502	-2.37428	-19.5376	-3.776	276.274	312.612	613.12	399.184	399.184	399.184	-0.10939	-88.3721	6.29325	277.747	285.244	228.943	194.224	194.224	194.224	-88.31	4.15072	-3.89242	39.1754	5.54111	1.41734	0.371242	0.361414	2.52617	-173.729	261.355	-37.3707	0	0	-0.351914	39.2018
0	21.0381	0	0	21.6866	6.69961	-13.7186	-0.160116	0.0285776	0.112002	-5.89927	2.36E-15	-1.32276	0	0	0.0217218	-2.63741	-19.1373	-3.64686	272.721	311.673	606.371	397.874	397.874	397.874	-0.213456	-88.2398	6.88097	259.584	285.362	228.681	194.224	194.224	194.224	-88.1656	4.60432	-4.19088	38.6639	5.76103	1.2891	0.322513	0.314312	2.70131	-124.211	233.688	-31.4911	0	0	-0.229947	41.1541
0	22.929	0	0	23.733	6.94742	-14.5369	-0.144945	0.015358	0.0940999	-3.88559	3.49E-15	-2.13167	0	0	0.0098305	-2.87149	-18.7015	-3.24512	268.634	311.12	600.148	396.492	396.492	396.492	-0.377605	-87.9333	7.40235	241.936	285.653	228.359	194.224	194.224	194.224	-87.8477	5.06226	-4.40181	38.2846	5.92504	0.906115	0.220656	0.246408	2.8442	-40.1908	193.292	-23.8497	0	0	-0.104215	42.9584
0	24.482	0	0	25.4211	7.12524	-15.1203	-0.138431	0.00359634	0.069098	-3.80228	-2.56E-15	-2.5696	0	0	0.00744873	-3.05355	-18.2004	-2.6886	263.882	310.949	594.468	395.11	395.11	395.11	-0.566766	-87.4533	7.84162	224.721	286.067	227.917	194.224	194.224	194.224	-87.3578	5.49295	-4.53639	37.9781	6.02743	0.388141	0.102486	0.160417	2.95295	56.9003	142.946	-14.9897	0	0	0.00606312	44.5525
0	25.7079	0	0	26.7544	7.24332	-15.5058	-0.137856	-0.00706964	0.0418083	-4.89527	2.27E-15	-2.87627	0	0	0.00832004	-3.16541	-17.6025	-2.10637	258.329	311.128	589.321	393.808	393.808	393.808	-0.751678	-86.8177	8.19571	207.826	286.557	227.346	194.224	194.224	194.224	-86.7142	5.87524	-4.61111	37.6678	6.06822	-0.134404	-0.00552732	0.0604635	3.03205	149.903	86.2595	-5.85346	0	0	0.115016	45.8803
0	26.631	0	0	27.755	7.31345	-15.734	-0.14089	-0.0165208	0.0160029	-6.50323	2.65E-15	-3.20509	0	0	0.00892246	-3.19807	-16.8784	-1.61367	251.86	311.593	584.691	392.667	392.668	392.667	-0.911299	-86.0517	8.46911	191.133	287.082	226.67	194.224	194.224	194.224	-85.942	6.19721	-4.64307	37.2735	6.05305	-0.546112	-0.0845971	-0.0442567	3.08661	225.824	28.39	2.36438	0	0	0.241581	46.8989
0	27.2813	0	0	28.4543	7.34685	-15.8426	-0.145072	-0.0241267	-0.00606543	-8.04938	1.63E-15	-3.60095	0	0	0.00790681	-3.1539	-16.0045	-1.29375	244.397	312.264	580.565	391.761	391.761	391.761	-1.03293	-85.1818	8.66849	174.534	287.604	225.932	194.224	194.224	194.224	-85.0675	6.45336	-4.64615	36.7226	5.99208	-0.765083	-0.123796	-0.141241	3.12144	276.607	-24.6498	8.49226	0	0	0.38927	47.5816
0	27.687	0	0	28.8838	7.35287	-15.8621	-0.148829	-0.0293366	-0.0229024	-9.1706	9.32E-16	-4.0468	0	0	0.0054002	-3.04671	-14.9657	-1.18653	235.912	313.048	576.95	391.148	391.148	391.148	-1.11116	-84.2289	8.79791	157.94	288.089	225.179	194.224	194.224	194.224	-84.1114	6.6412	-4.6283	35.9603	5.89851	-0.754265	-0.117204	-0.218682	3.13922	297.789	-67.6586	11.8672	0	0	0.537673	47.9182
0	27.8705	0	0	29.0691	7.33812	-15.8142	-0.151194	-0.0319681	-0.0336859	-9.68657	-2.10E-15	-4.49998	0	0	0.00212605	-2.8998	-13.7578	-1.28396	226.434	313.857	573.874	390.865	390.865	390.865	-1.1458	-83.2057	8.85644	141.29	288.514	224.448	194.224	194.224	194.224	-83.0863	6.75844	-4.59098	34.9567	5.78696	-0.525778	-0.0634179	-0.268777	3.14001	288.289	-97.5861	12.5566	0	0	0.646944	47.9154
0	27.8464	0	0	29.0273	7.30588	-15.7094	-0.151626	-0.0323203	-0.0380102	-9.54632	1.16E-16	-4.91831	0	0	-0.00106965	-2.74199	-12.3881	-1.5322	216.046	314.616	571.386	390.922	390.922	390.922	-1.13968	-82.1161	8.83768	124.549	288.862	223.762	194.224	194.224	194.224	-81.9964	6.80119	-4.53024	33.7085	5.67222	-0.138042	0.0306343	-0.288351	3.11889	251.098	-113.612	11.1687	0	0	0.674883	47.5956
0	27.6218	0	0	28.7663	7.25561	-15.5458	-0.150685	-0.0309836	-0.0364927	-8.85461	-1.63E-15	-5.25524	0	0	-0.00346024	-2.60178	-10.8741	-1.84247	204.884	315.266	569.548	391.308	391.308	391.308	-1.09701	-80.9557	8.73086	107.708	289.127	223.127	194.224	194.224	194.224	-80.8376	6.76342	-4.43846	32.2363	5.56768	0.315935	0.148289	-0.278673	3.07515	194.082	-116.999	8.58191	0	0	0.601484	46.9954
0	27.1974	0	0	28.2861	7.18317	-15.3096	-0.149392	-0.0286261	-0.0306353	-7.7722	9.32E-16	-5.4514	0	0	-0.00462557	-2.50139	-9.24075	-2.11091	193.114	315.771	568.416	391.988	391.987	391.987	-1.02392	-79.7146	8.52324	90.7863	289.31	222.534	194.224	194.224	194.224	-79.6003	6.63855	-4.30568	30.5786	5.48439	0.72918	0.263989	-0.243838	3.00932	129.19	-110.097	5.59219	0	0	0.445581	46.1611
0	26.5689	0	0	27.5813	7.08221	-14.9794	-0.147869	-0.0250785	-0.0225712	-6.37039	1.98E-15	-5.35981	0	0	-0.0044456	-2.45196	-7.51563	-2.24421	180.909	316.117	568.036	392.909	392.909	392.909	-0.929477	-78.3789	8.20388	73.8199	289.414	221.964	194.224	194.224	194.224	-78.2713	6.42242	-4.12119	28.7836	5.42988	1.00679	0.35593	-0.190652	2.92578	68.1986	-95.3442	2.65813	0	0	0.253888	45.1403
0	25.7253	0	0	26.6416	6.94661	-14.5343	-0.145657	-0.019723	-0.0147049	-4.6846	-1.40E-15	-4.80994	0	0	-0.00307843	-2.45203	-5.72424	-2.18211	168.428	316.316	568.431	394.01	394.01	394.01	-0.825262	-76.9304	7.76774	56.8518	289.451	221.392	194.224	194.224	194.224	-76.8323	6.11583	-3.87619	26.9004	5.40717	1.08836	0.409588	-0.125856	2.83025	20.2255	-74.5598	-0.0385332	0	0	0.0793565	43.9742
0	24.6486	0	0	25.4516	6.77316	-13.9621	-0.142442	-0.0123922	-0.00841742	-2.80484	3.73E-15	-3.7298	0	0	-0.000917282	-2.4895	-3.88701	-1.90999	155.795	316.401	569.603	395.228	395.228	395.228	-0.723244	-75.3453	7.21896	39.9189	289.439	220.781	194.224	194.224	194.224	-75.2593	5.72575	-3.56696	24.9732	5.4144	0.9602	0.425357	-0.0587963	2.72678	-12.2053	-49.8781	-2.30317	0	0	-0.0492192	42.6911
0	23.3145	0	0	23.993	6.56274	-13.264	-0.138384	-0.0035225	-0.00406966	-0.893558	-1.28E-15	-2.18634	0	0	0.00155792	-2.54594	-2.01851	-1.45884	143.1	316.42	571.534	396.502	396.502	396.502	-0.633842	-73.5954	6.57197	23.044	289.407	220.085	194.224	194.224	194.224	-73.5235	5.26516	-3.19675	23.0369	5.44486	0.654583	0.413497	0.00205635	2.61986	-32.1986	-23.5523	-3.9198	0	0	-0.131699	41.3049
0	21.6969	0	0	22.2474	6.3202	-12.4542	-0.134484	0.00599255	-0.00103296	0.823954	-5.82E-16	-0.378702	0	0	0.00388061	-2.60177	-0.128609	-0.89486	130.405	316.433	574.193	397.782	397.782	397.782	-0.564661	-71.6527	5.85045	6.2358	289.395	219.259	194.224	194.224	194.224	-71.5956	4.75178	-2.77609	21.1172	5.48828	0.238785	0.390846	0.0489172	2.51111	-47.1672	1.94897	-4.75962	0	0	-0.191224	39.8189
0	19.7733	0	0	20.2001	6.05306	-11.5561	-0.131458	0.0149394	0.00161956	2.20671	-1.11E-15	1.39626	0	0	0.00603754	-2.6407	1.77529	-0.303516	117.753	316.496	577.539	399.03	399.03	399.03	-0.520331	-69.4934	5.0843	-10.5042	289.445	218.263	194.224	194.224	194.224	-69.451	4.20621	-2.32097	19.2321	5.53248	-0.201409	0.375593	0.076323	2.40047	-65.9576	24.1335	-4.82252	0	0	-0.259292	38.2311
0	17.528	0	0	17.8423	5.76977	-10.5971	-0.12902	0.0217397	0.00428221	3.25371	-1.28E-15	2.78855	0	0	0.00875085	-2.65251	3.68569	0.228112	105.19	316.655	581.522	400.226	400.226	400.226	-0.503715	-67.1013	4.30512	-27.1737	289.601	217.065	194.224	194.224	194.224	-67.0722	3.64975	-1.84909	17.3947	5.56514	-0.57956	0.384785	0.0823025	2.28761	-96.4449	40.6956	-4.18648	0	0	-0.362916	36.5409
0	14.9516	0	0	15.1691	5.47794	-9.60267	-0.125439	0.0252127	0.00666813	4.074	-1.86E-15	3.51795	0	0	0.0131917	-2.63391	5.59266	0.627615	92.7784	316.943	586.082	401.36	401.36	401.36	-0.518042	-64.4653	3.54162	-43.7674	289.895	215.646	194.224	194.224	194.224	-64.4477	3.10254	-1.37525	15.6165	5.57555	-0.824881	0.431069	0.0681086	2.16647	-143.868	50.116	-3.07856	0	0	-0.51599	34.7544
0	12.0379	0	0	12.1766	5.18287	-8.59093	-0.121697	0.0244818	0.00697867	4.38854	9.32E-16	3.40408	0	0	0.0179154	-2.58742	7.48196	0.850008	80.6094	317.371	591.145	402.436	402.436	402.436	-0.56928	-61.5748	2.81629	-60.2818	290.336	213.982	194.224	194.224	194.224	-61.5665	2.5823	-0.907254	13.9107	5.55564	-0.8949	0.521154	0.0374242	2.03814	-209.172	51.2383	-1.73504	0	0	-0.711829	32.8885
0	8.78719	0	0	8.86503	4.88651	-7.5691	-0.121532	0.0193458	0.00302315	3.49523	2.56E-15	2.41755	0	0	0.0171754	-2.51902	9.33392	0.885372	68.8144	317.934	596.617	403.465	403.465	403.465	-0.668713	-58.4202	2.14575	-76.7206	290.911	212.059	194.224	194.224	194.224	-58.4192	2.10519	-0.443688	12.2936	5.50096	-0.782866	0.654406	-0.00634761	1.90161	-289.827	42.8804	-0.333253	0	0	-0.926874	30.9733
0	5.21726	0	0	5.25144	4.58734	-6.53241	-0.129278	0.00997907	-0.00777283	0.551418	1.86E-15	0.633523	0	0	0.00227346	-2.43531	11.1233	0.759103	57.5628	318.611	602.375	404.463	404.463	404.463	-0.833696	-55.0023	1.54359	-93.0893	291.58	209.897	194.224	194.224	194.224	-55.0068	1.68756	0.0256359	10.7855	5.41102	-0.517684	0.820614	-0.0594117	1.76314	-379.188	24.1728	0.962253	0	0	-1.12199	29.0545
0	1.37634	0	0	1.38263	4.28152	-5.46807	-0.14761	-0.00224485	-0.0269135	-5.05912	1.05E-15	-1.70263	0	0	-0.0347188	-2.34149	12.8203	0.52414	47.0526	319.363	608.271	405.445	405.445	405.445	-1.0862	-51.3434	1.02276	-109.381	292.278	207.576	194.224	194.224	194.224	-51.3523	1.34629	0.518074	9.40944	5.28968	-0.155711	1.00379	-0.118186	1.62502	-469.162	-4.56526	1.97482	0	0	-1.25706	27.1924
0	-2.64738	0	0	-2.65509	3.96549	-4.36405	-0.177055	-0.0148705	-0.0545456	-13.5149	2.33E-15	-4.20148	0	0	-0.0962506	-2.24059	14.3925	0.246941	37.4933	320.14	614.128	406.42	406.42	406.42	-1.44692	-47.4964	0.595105	-125.559	292.931	205.25	194.224	194.224	194.224	-47.5093	1.09556	1.05386	8.18899	5.14474	0.233681	1.18475	-0.176604	1.49012	-551.272	-40.4222	2.51838	0	0	-1.3	25.4599
0	-6.72095	0	0	-6.73163	3.63921	-3.22064	-0.215585	-0.0259766	-0.0882451	-24.3931	3.73E-15	-6.48804	0	0	-0.174486	-2.13439	15.8077	-0.00844701	29.0864	320.88	619.75	407.394	407.394	407.394	-1.92733	-43.5498	0.266853	-141.53	293.468	203.149	194.224	194.224	194.224	-43.5674	0.94008	1.6503	7.14533	4.98707	0.584491	1.34746	-0.228711	1.36047	-619.776	-79.2957	2.70988	0	0	-1.23925	23.9377
0	-10.6704	0	0	-10.6773	3.30799	-2.05724	-0.257956	-0.0337871	-0.123471	-36.5591	-6.06E-15	-8.14797	0	0	-0.250026	-2.02524	17.0365	-0.19409	22.0073	321.521	624.931	408.364	408.365	408.365	-2.52417	-39.627	0.0305036	-157.131	293.842	201.546	194.224	194.224	194.224	-39.6508	0.867361	2.3174	6.29432	4.82944	0.848028	1.48146	-0.269059	1.23261	-671.968	-115.882	2.89125	0	0	-1.08285	22.7077
0	-14.2958	0	0	-14.2976	2.98273	-0.913012	-0.297535	-0.0376419	-0.15505	-48.4129	-7.92E-15	-8.8533	0	0	-0.297663	-1.91799	18.0547	-0.286298	16.3917	322.001	629.47	409.325	409.325	409.325	-3.2182	-35.8749	-0.142146	-172.128	294.035	200.711	194.224	194.224	194.224	-35.9067	0.84303	3.05488	5.64452	4.68476	1.00111	1.58104	-0.291966	1.10483	-706.955	-144.657	3.4755	0	0	-0.852507	21.8455
0	-17.3951	0	0	-17.3952	2.67802	0.159631	-0.328167	-0.0373261	-0.17865	-58.2195	3.96E-15	-8.34753	0	0	-0.297163	-1.82078	18.8452	-0.287282	12.3288	322.271	633.184	410.268	410.268	410.268	-3.97967	-32.4462	-0.301453	-186.24	294.066	200.861	194.224	194.224	194.224	-32.4864	0.813093	3.85321	5.19562	4.56494	1.04757	1.64422	-0.293753	0.97332	-724.892	-160.75	4.67602	0	0	-0.578957	21.4137
0	-19.7932	0	0	-19.797	2.40968	1.10417	-0.344406	-0.0309984	-0.192063	-64.3567	1.16E-15	-6.31033	0	0	-0.243403	-1.74456	19.3992	-0.2213	9.85856	322.297	635.914	411.182	411.182	411.182	-4.77621	-29.4761	-0.512592	-199.194	293.981	202.116	194.224	194.224	194.224	-29.5225	0.71373	4.697	4.93815	4.47929	1.01396	1.66855	-0.267965	0.838238	-725.178	-158.27	6.13634	0	0	-0.29706	21.4567
0	-21.3716	0	0	-21.3835	2.19367	1.86406	-0.345896	-0.0187301	-0.195028	-66.021	-2.33E-15	-2.77468	0	0	-0.151116	-1.70124	19.7161	-0.127904	8.97174	322.066	637.54	412.061	412.061	412.061	-5.57628	-27.0585	-0.841162	-210.774	293.853	204.495	194.224	194.224	194.224	-27.1037	0.484767	5.56605	4.85387	4.43353	0.942306	1.65535	-0.212715	0.705668	-709.629	-134.99	7.28084	0	0	-0.0439333	21.9968
0	-22.0879	0	0	-22.1081	2.04505	2.38653	-0.334743	0.000432388	-0.18756	-63.1889	1.86E-15	2.16811	0	0	-0.047431	-1.7011	19.8039	-0.0540916	9.61267	321.59	637.984	412.897	412.897	412.897	-6.35102	-25.2294	-1.33598	-220.862	293.777	207.926	194.224	194.224	194.224	-25.2609	0.0844792	6.43709	4.91688	4.42938	0.881821	1.60949	-0.12744	0.581722	-683.132	-89.8363	7.19087	0	0	0.152245	23.0326
0	-21.9841	0	0	-22.0083	1.9774	2.62421	-0.314676	0.0277118	-0.169626	-56.6398	-7.45E-15	8.34891	0	0	0.0415435	-1.7501	19.6778	-0.0466758	11.6843	320.906	637.212	413.682	413.682	413.682	-7.07011	-23.9598	-2.01424	-229.448	293.865	212.271	194.224	194.224	194.224	-23.9607	-0.499793	7.28086	5.09603	4.46383	0.880789	1.53899	-0.0148824	0.474672	-653.059	-24.2186	4.8936	0	0	0.281339	24.5387
0	-21.1811	0	0	-21.2029	2.00197	2.53788	-0.291392	0.0612593	-0.141276	-47.9322	-5.59E-15	15.259	0	0	0.102729	-1.84803	19.3586	-0.145826	15.0562	320.075	635.235	414.403	414.403	414.403	-7.6948	-23.1596	-2.85457	-236.608	294.259	217.343	194.224	194.224	194.224	-23.111	-1.24883	8.05576	5.3582	4.52968	0.980055	1.4522	0.114973	0.391879	-627.484	54.9752	-0.00504283	0	0	0.354004	26.4683
0	-19.8572	0	0	-19.8712	2.12485	2.10606	-0.271683	0.0962206	-0.103444	-39.0686	-1.86E-15	22.1209	0	0	0.138898	-1.98776	18.87	-0.380765	19.576	319.177	632.107	415.039	415.039	415.039	-8.17705	-22.6946	-3.8007	-242.462	295.12	222.918	194.224	194.224	194.224	-22.5801	-2.11645	8.70658	5.67268	4.61612	1.20869	1.35747	0.245977	0.34229	-613.163	136.366	-6.90975	0	0	0.395841	28.7572
0	-18.2126	0	0	-18.2178	2.34333	1.33765	-0.26176	0.126897	-0.0592475	-31.9953	3.73E-15	28.1198	0	0	0.161544	-2.15594	18.2366	-0.767551	25.0823	318.306	627.915	415.557	415.557	415.557	-8.46592	-22.4168	-4.77492	-247.118	296.607	228.753	194.224	194.224	194.224	-22.2264	-3.0406	9.17078	6.01565	4.7099	1.582	1.2583	0.361071	0.334627	-612.201	207.89	-14.2936	0	0	0.434665	31.3304
0	-16.4298	0	0	-16.43	2.64471	0.27689	-0.265096	0.149076	-0.013705	-28.0686	0	32.6319	0	0	0.180671	-2.33491	17.4807	-1.30963	31.4182	317.557	622.781	415.915	415.915	415.915	-8.51582	-22.1975	-5.69719	-250.619	298.845	234.606	194.224	194.224	194.224	-21.9313	-3.95726	9.38867	6.3746	4.79694	2.1024	1.15413	0.446208	0.379045	-621.675	260.566	-20.2412	0	0	0.49104	34.1087
0	-14.6435	0	0	-14.6458	3.0087	-1.0044	-0.281477	0.160669	0.0272821	-27.7538	3.73E-15	35.2898	0	0	0.199483	-2.50523	16.6203	-2.0003	38.4426	317.019	616.851	416.059	416.059	416.059	-8.29247	-21.9536	-6.50175	-252.916	301.907	240.265	194.224	194.224	194.224	-21.6231	-4.81186	9.31298	6.75136	4.86413	2.7622	1.04365	0.492542	0.481137	-635.621	289.903	-23.0785	0	0	0.5769	37.016
0	-12.9269	0	0	-12.9387	3.41258	-2.42483	-0.306727	0.161802	0.0589186	-30.5657	-1.12E-14	35.9886	0	0	0.21583	-2.64815	15.6676	-2.82613	46.0387	316.764	610.29	415.936	415.936	415.936	-7.77473	-21.6581	-7.14577	-253.876	305.806	245.58	194.224	194.224	194.224	-21.2851	-5.56494	8.91428	7.16341	4.90041	3.54711	0.926275	0.499905	0.6469	-647.348	296.922	-22.1712	0	0	0.698565	39.9848
0	-11.2969	0	0	-11.3236	3.83644	-3.91219	-0.334946	0.153763	0.0788423	-35.4154	-7.45E-15	34.777	0	0	0.226833	-2.74751	14.6283	-3.76977	54.1196	316.839	603.282	415.501	415.501	415.501	-6.9554	-21.3334	-7.61002	-253.312	310.499	250.466	194.224	194.224	194.224	-20.9473	-6.19342	8.18331	7.64304	4.89804	4.43926	0.80902	0.474589	0.874531	-653.522	285.915	-18.0106	0	0	0.861393	42.9614
0	-9.72968	0	0	-9.77371	4.26617	-5.41452	-0.359745	0.138327	0.0875271	-40.9577	3.73E-15	31.7855	0	0	0.231381	-2.79041	13.5014	-4.81024	62.6319	317.267	596.017	414.724	414.724	414.724	-5.84211	-21.0354	-7.89459	-251.031	315.899	254.902	194.224	194.224	194.224	-20.6694	-6.68933	7.13145	8.23436	4.85304	5.41741	0.703311	0.424478	1.15702	-654.058	261.664	-11.814	0	0	1.06914	45.9072
0	-8.18135	0	0	-8.24149	4.69376	-6.90174	-0.376763	0.11683	0.087009	-46.0695	1.86E-15	27.1419	0	0	0.230031	-2.76731	12.2798	-5.92067	71.5581	318.047	588.693	413.6	413.6	413.6	-4.45841	-20.8331	-8.01346	-246.87	321.884	258.914	194.224	194.224	194.224	-20.52	-7.05814	5.78972	8.98856	4.76497	6.45474	0.624543	0.358659	1.48298	-651.549	227.914	-4.75678	0	0	1.32253	48.8
0	-6.60634	0	0	-6.67762	5.11583	-8.36025	-0.384077	0.0900959	0.0805661	-50.0228	6.52E-15	21.0045	0	0	0.223537	-2.67182	10.9517	-7.06448	80.9153	319.152	581.511	412.156	412.156	412.156	-2.84398	-20.7925	-7.98907	-240.721	328.307	262.553	194.224	194.224	194.224	-20.5612	-7.31616	4.20666	9.95764	4.6367	7.51497	0.586452	0.283751	1.83626	-649.454	186.693	2.55323	0	0	1.61748	51.6319
0	-4.96941	0	0	-5.04292	5.53087	-9.78351	-0.38264	0.0583693	0.0714245	-52.5641	9.32E-15	13.5897	0	0	0.212378	-2.50075	9.50256	-8.19249	90.7503	320.536	574.663	410.454	410.454	410.454	-1.05439	-20.9669	-7.8471	-232.547	334.997	265.876	194.224	194.224	194.224	-20.8401	-7.48612	2.44603	11.1871	4.47387	8.54968	0.597571	0.205522	2.19731	-650.151	139.37	10.1634	0	0	1.94329	54.4057
[truncated: 2,808 more rows]
[truncated: 122 more columns]
