# Supplementary material for: The impact of wide step width on lower limb coordination and its variability in individuals with flat feet
Source: PLoS One. 2025 Apr 24;20(4):e0321901. doi: 10.1371/journal.pone.0321901 (PMC12021241; doi:10.1371/journal.pone.0321901)
Supplement: S4 file — (ZIP) [file pone.0321901.s004.zip › Run18.csv]

Model Outputs
120
		sdk:LAbsAnkleAngle			sdk:LAnkleAngles			sdk:LAnkleForce			sdk:LAnkleMoment			sdk:LAnklePower			sdk:LFE									sdk:LFO									sdk:LFootProgressAngles			sdk:LHipAngles			sdk:LHipForce			sdk:LHipMoment			sdk:LHipPower
Frame	Sub Frame	X	Y	Z	X	Y	Z	X	Y	Z	X	Y	Z	X	Y	Z	RX	RY	RZ	TX	TY	TZ	SX	SY	SZ	RX	RY	RZ	TX	TY	TZ	SX	SY	SZ	X	Y	Z	X	Y	Z	X	Y	Z	X	Y	Z	X	Y	Z
		deg	deg	deg	deg	deg	deg	N/kg	N/kg	N/kg	N.mm/kg	N.mm/kg	N.mm/kg	W/kg	W/kg	W/kg	deg	deg	deg	mm	mm	mm	mm	mm	mm	deg	deg	deg	mm	mm	mm	mm	mm	mm	deg	deg	deg	deg	deg	deg	N/kg	N/kg	N/kg	N.mm/kg	N.mm/kg	N.mm/kg	W/kg	W/kg	W/kg
1906	0	2.84945	0	0	2.85335	3.57602	-2.99888	-0.313783	0.140354	-0.425499	-49.6767	2.36E-15	21.4487	0	0	0.19335	0.751613	-24.4638	4.1474	268.847	350.351	657.651	404.668	404.668	404.668	1.66831	-90.4991	4.20814	391.438	334.86	241.826	194.289	194.289	194.289	-90.4884	1.59951	-3.74346	47.665	3.01952	-4.73839	-1.4782	0.41071	1.12211	949.39	200.415	-52.8203	0	0	1.18936
1907	0	4.64423	0	0	4.6567	3.91475	-4.18645	-0.33655	0.138039	-0.282907	-51.9984	-5.52E-15	18.6861	0	0	0.26119	0.660374	-24.2207	2.86752	268.973	348.964	651.32	404.538	404.538	404.538	1.89109	-89.799	4.33583	374.118	332.555	237.228	194.289	194.289	194.289	-89.79	1.56491	-3.9632	47.0486	3.19134	-3.60278	-1.06592	0.467896	1.34896	656.151	231.295	-51.1424	0	0	0.927953
1908	0	6.95061	0	0	6.98417	4.32139	-5.60708	-0.331119	0.124433	-0.150393	-47.9375	3.32E-15	14.6474	0	0	0.279428	0.577289	-23.9252	1.51017	268.419	347.635	644.438	404.183	404.183	404.183	2.18781	-89.4685	4.52686	355.455	330.922	233.798	194.289	194.289	194.289	-89.4629	1.5116	-4.27299	46.3695	3.40393	-2.38316	-0.63348	0.506127	1.58301	376.912	254.509	-49.2784	0	0	0.539858
1909	0	9.58937	0	0	9.66543	4.76787	-7.15857	-0.306296	0.105289	-0.0403095	-39.8746	9.87E-15	10.4238	0	0	0.248844	0.480263	-23.5934	0.22429	267.223	346.435	637.232	403.583	403.583	403.583	2.46534	-89.4143	4.78515	336.086	329.881	231.439	194.289	194.289	194.289	-89.412	1.50329	-4.61445	45.6746	3.65155	-1.2248	-0.234336	0.523676	1.82589	140.712	269.219	-46.6006	0	0	0.150476
1910	0	12.3708	0	0	12.5183	5.22471	-8.73476	-0.268962	0.08211	0.0407592	-30.0974	3.43E-15	6.5303	0	0	0.188061	0.349236	-23.2412	-0.839879	265.441	345.426	629.943	402.727	402.727	402.727	2.65568	-89.5191	5.11362	316.523	329.333	229.936	194.289	194.289	194.289	-89.5173	1.58823	-4.94495	45.0109	3.92443	-0.272392	0.082139	0.518833	2.06965	-30.7263	271.969	-42.3224	0	0	-0.13437
1911	0	15.1215	0	0	15.3722	5.66444	-10.239	-0.228988	0.0586706	0.0922634	-20.8399	-2.80E-15	3.43421	0	0	0.122965	0.1721	-22.8769	-1.56258	263.116	344.66	622.793	401.622	401.622	401.622	2.72445	-89.6662	5.50516	297.138	329.176	229.028	194.289	194.289	194.289	-89.6604	1.78824	-5.23786	44.4158	4.20959	0.360612	0.2851	0.492822	2.30682	-127.981	262.563	-36.4631	0	0	-0.271957
1912	0	17.7036	0	0	18.085	6.06451	-11.5947	-0.1937	0.0378215	0.117061	-13.5135	-5.86E-15	1.26893	0	0	0.0711425	-0.0503888	-22.4981	-1.88366	260.249	344.178	615.961	400.297	400.297	400.297	2.67057	-89.7613	5.94198	278.162	329.314	228.463	194.289	194.289	194.289	-89.7465	2.09728	-5.48134	43.9087	4.49214	0.619936	0.365933	0.446808	2.52391	-152.638	242.48	-29.6166	0	0	-0.281915
1913	0	20.0235	0	0	20.5523	6.40876	-12.7506	-0.166445	0.0208837	0.120269	-8.60485	2.38E-15	-0.0836878	0	0	0.0380842	-0.302899	-22.0891	-1.81697	256.788	344.009	609.567	398.808	398.808	398.808	2.51811	-89.7436	6.39974	259.707	329.667	228.04	194.289	194.289	194.289	-89.7156	2.4884	-5.6747	43.4858	4.75574	0.524665	0.344557	0.38085	2.71104	-118.097	213.145	-22.2784	0	0	-0.216302
1914	0	22.0283	0	0	22.7067	6.68775	-13.6793	-0.148698	0.0085185	0.108213	-6.04508	-4.24E-15	-0.793543	0	0	0.0214735	-0.558631	-21.624	-1.44357	252.632	344.17	603.674	397.23	397.23	397.23	2.30481	-89.5839	6.85256	241.79	330.17	227.622	194.289	194.289	194.289	-89.5404	2.92351	-5.82424	43.1193	4.98481	0.16002	0.259471	0.294068	2.86006	-45.8105	176.185	-14.8889	0	0	-0.119735
1915	0	23.6998	0	0	24.5153	6.89848	-14.3758	-0.139723	-0.00076926	0.0870113	-5.3273	3.39E-15	-1.20427	0	0	0.0149621	-0.78569	-21.0718	-0.888128	247.658	344.65	598.297	395.652	395.652	395.652	2.07248	-89.2782	7.27777	224.356	330.78	227.131	194.289	194.289	194.289	-89.2187	3.3625	-5.9407	42.7612	5.16626	-0.346535	0.152888	0.186065	2.97142	41.2916	132.336	-7.62126	0	0	-0.00977306
1916	0	25.0438	0	0	25.9726	7.04338	-14.8521	-0.13784	-0.00810328	0.0619418	-5.79671	1.51E-15	-1.56743	0	0	0.012852	-0.954442	-20.4018	-0.288964	241.751	345.414	593.426	394.168	394.168	394.168	1.858	-88.8379	7.65758	207.311	331.46	226.54	194.289	194.289	194.289	-88.7634	3.77045	-6.03529	42.3523	5.29111	-0.855805	0.0595421	0.0625246	3.04889	123.712	84.051	-0.962894	0	0	0.112986
1917	0	26.0803	0	0	27.0921	7.12899	-15.1325	-0.141151	-0.0144962	0.0370698	-6.84301	9.97E-16	-2.06088	0	0	0.0115965	-1.04386	-19.5883	0.229534	234.825	346.4	589.044	392.863	392.863	392.863	1.68759	-88.2807	7.97915	190.544	332.18	225.861	194.289	194.289	194.289	-88.193	4.12169	-6.11634	41.8317	5.35539	-1.24477	0.0026687	-0.0662198	3.10003	187.415	34.8156	4.51654	0	0	0.246201
1918	0	26.8353	0	0	27.898	7.16437	-15.2482	-0.146914	-0.0201933	0.0153265	-7.90099	2.77E-16	-2.72652	0	0	0.00961581	-1.04546	-18.614	0.576975	226.844	347.528	585.143	391.813	391.813	391.813	1.5744	-87.6231	8.23328	173.949	332.908	225.126	194.289	194.289	194.289	-87.5243	4.40098	-6.18701	41.1468	5.35982	-1.42666	-0.0063164	-0.186021	3.13112	224.138	-11.0793	8.33129	0	0	0.373805
1919	0	27.3324	0	0	28.4161	7.15959	-15.2326	-0.153322	-0.0249546	-0.0018158	-8.65383	2.94E-15	-3.50484	0	0	0.00683681	-0.964641	-17.472	0.708343	217.824	348.712	581.739	391.07	391.07	391.07	1.52017	-86.8749	8.41296	157.437	333.612	224.373	194.289	194.289	194.289	-86.7676	4.60182	-6.24492	40.2621	5.30961	-1.36236	0.0330424	-0.283589	3.14658	231.39	-49.6845	10.2477	0	0	0.467942
1920	0	27.5904	0	0	28.669	7.12421	-15.1169	-0.158938	-0.0283212	-0.013579	-8.96082	1.46E-16	-4.27659	0	0	0.00369964	-0.819209	-16.1667	0.627562	207.84	349.868	578.869	390.663	390.663	390.663	1.51856	-86.0376	8.51198	140.938	334.261	223.641	194.289	194.289	194.289	-85.9243	4.72352	-6.28323	39.164	5.21362	-1.06339	0.116163	-0.348282	3.14785	210.282	-78.1784	10.4315	0	0	0.497023
1921	0	27.6214	0	0	28.6734	7.06585	-14.9258	-0.162846	-0.0303951	-0.0198122	-8.82589	-2.97E-15	-4.9583	0	0	0.000731599	-0.635659	-14.7139	0.384366	197.018	350.926	576.588	390.598	390.598	390.598	1.55953	-85.1054	8.52418	124.41	334.83	222.956	194.289	194.289	194.289	-84.9887	4.76774	-6.29274	37.8616	5.08378	-0.588017	0.229691	-0.376762	3.13129	166.005	-96.1571	9.49203	0	0	0.441177
1922	0	27.4326	0	0	28.4399	6.98886	-14.6731	-0.165124	-0.0313698	-0.0210474	-8.38389	2.21E-15	-5.46711	0	0	-0.00168058	-0.443466	-13.1381	0.0630232	185.521	351.829	574.964	390.855	390.855	390.855	1.63236	-84.0674	8.44299	107.836	335.301	222.334	194.289	194.289	194.289	-83.95	4.73616	-6.26362	36.3834	4.93394	-0.0287254	0.355129	-0.369605	3.09479	107.005	-104.324	8.08415	0	0	0.304508
1923	0	27.0282	0	0	27.9749	6.89368	-14.36	-0.166044	-0.0309863	-0.0184014	-7.75546	-1.63E-15	-5.67262	0	0	-0.00344693	-0.268809	-11.4693	-0.235977	173.535	352.541	574.057	391.395	391.395	391.395	1.72678	-82.9113	8.26235	91.2223	335.662	221.78	194.289	194.289	194.289	-82.7962	4.62989	-6.18686	34.7701	4.77852	0.507229	0.468931	-0.331521	3.03628	44.2435	-103.884	6.64373	0	0	0.119562
1924	0	26.4107	0	0	27.2822	6.77769	-13.9771	-0.165715	-0.0290706	-0.0133108	-6.97467	-2.91E-15	-5.46154	0	0	-0.00466432	-0.129355	-9.73799	-0.418553	161.238	353.043	573.91	392.167	392.167	392.167	1.83357	-81.6267	7.97882	74.5907	335.912	221.29	194.289	194.289	194.289	-81.5168	4.45044	-6.05606	33.0666	4.63073	0.921248	0.550819	-0.269274	2.95605	-11.801	-96.058	5.40926	0	0	-0.0665939
1925	0	25.5802	0	0	26.3634	6.63687	-13.5105	-0.164113	-0.0249679	-0.00733321	-5.99791	3.15E-15	-4.69972	0	0	-0.00555579	-0.0316936	-7.97051	-0.417404	148.785	353.339	574.541	393.113	393.113	393.113	1.94441	-80.2045	7.59436	57.9749	336.056	220.854	194.289	194.289	194.289	-80.1026	4.20167	-5.86902	31.314	4.50048	1.14396	0.59082	-0.189826	2.85887	-53.9375	-81.3286	4.33375	0	0	-0.213496
1926	0	24.5326	0	0	25.2168	6.46806	-12.9486	-0.160358	-0.0182193	-0.00166455	-4.67202	1.63E-15	-3.32434	0	0	-0.00609798	0.0282384	-6.18598	-0.20419	136.292	353.457	575.944	394.177	394.177	394.177	2.05272	-78.6353	7.11855	41.4089	336.114	220.449	194.289	194.289	194.289	-78.5438	3.89127	-5.62939	29.5447	4.39294	1.14705	0.59049	-0.102553	2.74875	-79.9037	-60.6888	3.38572	0	0	-0.303123
1927	0	23.2569	0	0	23.8356	6.27073	-12.2884	-0.153644	-0.00909192	0.00304767	-2.88298	-3.73E-15	-1.41672	0	0	-0.00583423	0.0620894	-4.39559	0.209028	123.832	353.438	578.089	395.311	395.311	395.311	2.15505	-76.9066	6.56892	24.9191	336.119	220.042	194.289	194.289	194.289	-76.827	3.53075	-5.34769	27.7805	4.30804	0.943903	0.560405	-0.0183106	2.6287	-92.1684	-36.1267	2.63697	0	0	-0.341231
1928	0	21.7333	0	0	22.2052	6.04762	-11.5378	-0.143965	0.00132177	0.0064762	-0.676489	-3.61E-15	0.784538	0	0	-0.00395558	0.0853553	-2.6039	0.777096	111.441	353.34	580.933	396.478	396.478	396.478	2.252	-74.9993	5.96966	8.51816	336.118	219.58	194.289	194.289	194.289	-74.9325	3.13469	-5.04092	26.0328	4.24057	0.581546	0.515152	0.0520484	2.50129	-96.204	-10.7296	2.22425	0	0	-0.347966
1929	0	19.9356	0	0	20.3047	5.80413	-10.7138	-0.132601	0.0112271	0.00842938	1.67925	-3.73E-15	2.91686	0	0	0.000217195	0.113454	-0.811397	1.43389	99.1377	353.219	584.421	397.656	397.656	397.656	2.34696	-72.8895	5.34894	-7.79662	336.163	218.997	194.289	194.289	194.289	-72.8354	2.72003	-4.73004	24.3054	4.18178	0.127725	0.469341	0.100178	2.36999	-98.5064	12.0113	2.22725	0	0	-0.347535
1930	0	17.8354	0	0	18.1108	5.5471	-9.83892	-0.121191	0.0192035	0.00836574	3.80838	-1.63E-15	4.63984	0	0	0.00665832	0.15895	0.982671	2.10531	86.9301	353.127	588.492	398.835	398.835	398.835	2.44304	-70.5519	4.73606	-24.0413	336.306	218.222	194.289	194.289	194.289	-70.5098	2.30597	-4.43592	22.5984	4.12103	-0.34253	0.434972	0.12175	2.23647	-104.682	29.278	2.5091	0	0	-0.360396
1931	0	15.4084	0	0	15.6025	5.28343	-8.93639	-0.111857	0.0241836	0.0055466	5.25779	-2.33E-15	5.67956	0	0	0.0138569	0.229693	2.77777	2.7209	74.8347	353.1	593.082	400.015	400.015	400.015	2.53999	-67.9642	4.15827	-40.2427	336.582	217.192	194.289	194.289	194.289	-67.9326	1.91347	-4.17487	20.911	4.04769	-0.758818	0.421185	0.117094	2.1043	-118.915	39.2868	2.82418	0	0	-0.401314
1932	0	12.6405	0	0	12.7676	5.01896	-8.02645	-0.106898	0.0255543	-0.000541689	5.56735	-2.80E-15	5.86979	0	0	0.0184494	0.328251	4.56996	3.22352	62.8873	353.159	598.121	401.204	401.204	401.204	2.63201	-65.1119	3.63852	-56.4346	337.01	215.87	194.289	194.289	194.289	-65.0891	1.56441	-3.95508	19.2445	3.9528	-1.06494	0.436594	0.0889935	1.97474	-144.701	40.8528	2.9822	0	0	-0.481443
1933	0	9.53461	0	0	9.60948	4.75762	-7.12305	-0.107547	0.0232257	-0.0103674	4.41354	-1.40E-15	5.16698	0	0	0.0160863	0.452235	6.35036	3.57697	51.1532	353.308	603.532	402.413	402.413	402.413	2.70723	-61.9938	3.19403	-72.6496	337.585	214.254	194.289	194.289	194.289	-61.9777	1.28007	-3.77478	17.6051	3.83031	-1.22645	0.487129	0.0421436	1.84883	-183.935	33.2868	2.8773	0	0	-0.603878
1934	0	6.11565	0	0	6.15215	4.50115	-6.23289	-0.114213	0.0179163	-0.0245323	1.58186	2.80E-15	3.66306	0	0	0.00216494	0.595467	8.10404	3.77061	39.7346	353.532	609.227	403.649	403.649	403.649	2.74945	-58.6246	2.83577	-88.9118	338.279	212.388	194.289	194.289	194.289	-58.6125	1.07886	-3.62266	16.0051	3.67813	-1.2349	0.574129	-0.0161772	1.72554	-236.271	17.0859	2.3665	0	0	-0.759824
1935	0	2.4325	0	0	2.44318	4.24961	-5.35679	-0.127844	0.00963313	-0.0434826	-3.16582	2.56E-15	1.41726	0	0	-0.0274452	0.749619	9.80957	3.81996	28.7716	353.8	615.102	404.915	404.915	404.915	2.74083	-55.0352	2.56835	-105.23	339.044	210.361	194.289	194.289	194.289	-55.0245	0.973637	-3.47986	14.4637	3.49888	-1.10819	0.695153	-0.0816532	1.60612	-299.761	-8.34242	1.5616	0	0	-0.930831
1936	0	-1.43796	0	0	-1.4424	4.00187	-4.49133	-0.149496	-0.00145862	-0.0669822	-10.0067	-1.16E-16	-1.45579	0	0	-0.0746384	0.905833	11.4396	3.76283	18.4387	354.072	621.033	406.207	406.207	406.207	2.66368	-51.2759	2.38969	-121.583	339.819	208.315	194.289	194.289	194.289	-51.2638	0.969395	-3.32184	13.0061	3.30001	-0.886236	0.843687	-0.149829	1.49026	-371.32	-42.8284	0.610513	0	0	-1.09061
1937	0	-5.38721	0	0	-5.39808	3.75623	-3.6311	-0.179211	-0.0149585	-0.0938125	-18.8604	9.32E-16	-4.75579	0	0	-0.135924	1.05602	12.9622	3.65176	8.93417	354.293	626.874	407.507	407.507	407.507	2.50158	-47.4198	2.29014	-137.907	340.528	206.437	194.289	194.289	194.289	-47.4042	1.06074	-3.12035	11.6615	3.09307	-0.623087	1.0089	-0.216494	1.3781	-446.847	-85.3302	-0.21725	0	0	-1.20799
1938	0	-9.27361	0	0	-9.28456	3.51137	-2.77187	-0.214914	-0.0295623	-0.121661	-29.1806	1.86E-15	-8.12019	0	0	-0.199957	1.19315	14.3436	3.54368	0.464206	354.408	632.463	408.792	408.792	408.792	2.24102	-43.5652	2.25058	-154.074	341.088	204.951	194.289	194.289	194.289	-43.5455	1.22892	-2.8463	10.46	2.8931	-0.376241	1.1772	-0.277781	1.26641	-521.389	-132.934	-0.612789	0	0	-1.25188
1939	0	-12.9278	0	0	-12.9352	3.26758	-1.91513	-0.251981	-0.0430157	-0.146782	-39.8668	-9.32E-16	-11.0388	0	0	-0.248529	1.31084	15.551	3.48919	-6.77481	354.358	637.622	410.029	410.029	410.029	1.87401	-39.8333	2.24016	-169.887	341.422	204.092	194.289	194.289	194.289	-39.8106	1.43911	-2.47433	9.4293	2.71659	-0.195903	1.3346	-0.327143	1.15112	-590.019	-180.138	-0.250079	0	0	-1.19956
1940	0	-16.1684	0	0	-16.1713	3.02815	-1.07286	-0.283796	-0.0528456	-0.166095	-49.3825	-2.80E-15	-12.9941	0	0	-0.262808	1.4024	16.5559	3.52319	-12.6151	354.092	642.172	411.188	411.188	411.188	1.40151	-36.3558	2.21557	-185.095	341.474	204.062	194.289	194.289	194.289	-36.3336	1.64047	-1.9888	8.59066	2.57986	-0.115638	1.46471	-0.360701	1.02611	-645.673	-220.877	1.09507	0	0	-1.04074
1941	0	-18.8266	0	0	-18.8268	2.80058	-0.27183	-0.304032	-0.0588526	-0.178071	-56.1655	-8.39E-15	-13.7929	0	0	-0.233001	1.45994	17.3373	3.65857	-16.9345	353.569	645.94	412.239	412.239	412.239	0.835104	-33.2555	2.12301	-199.437	341.219	204.995	194.289	194.289	194.289	-33.2383	1.77047	-1.38786	7.95625	2.49703	-0.146336	1.55173	-0.375787	0.888934	-680.465	-250.104	3.44482	0	0	-0.788528
1942	0	-20.7741	0	0	-20.7747	2.5961	0.448011	-0.310186	-0.0613494	-0.182461	-59.2256	9.32E-16	-13.4297	0	0	-0.165938	1.47438	17.8839	3.88405	-19.6695	352.77	648.775	413.166	413.166	413.166	0.19206	-30.624	1.90374	-212.692	340.661	206.942	194.289	194.289	194.289	-30.6163	1.76434	-0.679747	7.5268	2.47798	-0.274531	1.58448	-0.371493	0.74178	-689.226	-263.85	6.54658	0	0	-0.483794
1943	0	-21.9427	0	0	-21.9465	2.42843	1.03818	-0.303394	-0.0596953	-0.179466	-58.3411	4.66E-15	-11.9195	0	0	-0.0819055	1.43613	18.1953	4.16597	-20.8228	351.691	650.558	413.963	413.963	413.963	-0.511138	-28.5074	1.50398	-224.718	339.82	209.871	194.289	194.289	194.289	-28.5109	1.56725	0.123771	7.29098	2.52744	-0.464561	1.56141	-0.346959	0.591368	-672.272	-258.564	9.82499	0	0	-0.184072
1944	0	-22.3338	0	0	-22.3413	2.31256	1.44588	-0.287889	-0.0521619	-0.168874	-54.1033	-1.40E-15	-9.21914	0	0	-0.00429131	1.33693	18.2822	4.45392	-20.4633	350.353	651.205	414.637	414.637	414.637	-1.26087	-26.9011	0.886932	-235.472	338.725	213.688	194.289	194.289	194.289	-26.9128	1.14544	1.01055	7.2263	2.64428	-0.664556	1.49124	-0.301334	0.446572	-636.601	-231.595	12.4209	0	0	0.0575635
1945	0	-22.015	0	0	-22.0243	2.26318	1.61961	-0.269604	-0.0365635	-0.14985	-47.7261	-2.21E-15	-5.21777	0	0	0.0518188	1.17205	18.1642	4.68878	-18.7174	348.793	650.675	415.205	415.205	415.206	-2.04394	-25.7533	0.044213	-244.988	337.422	218.259	194.289	194.289	194.289	-25.7645	0.494647	1.96599	7.3017	2.8217	-0.814732	1.39188	-0.234972	0.316511	-594.655	-182.433	13.2798	0	0	0.212639
1946	0	-21.1064	0	0	-21.1141	2.2923	1.51716	-0.254221	-0.0117976	-0.121721	-40.6759	6.76E-15	0.125913	0	0	0.0850047	0.942433	17.8669	4.812	-15.7546	347.068	648.965	415.683	415.683	415.683	-2.84201	-24.9775	-0.997389	-253.348	335.99	223.42	194.289	194.289	194.289	-24.974	-0.356539	2.96682	7.48174	3.04788	-0.856667	1.28235	-0.153069	0.212247	-559.657	-114.928	11.4819	0	0	0.285682
1947	0	-19.7592	0	0	-19.7632	2.40644	1.11558	-0.245281	0.0208347	-0.0848331	-34.268	5.59E-15	6.60441	0	0	0.104083	0.655813	17.4189	4.77396	-11.7664	345.243	646.109	416.079	416.079	416.079	-3.62671	-24.4692	-2.17718	-260.634	334.546	228.987	194.289	194.289	194.289	-24.4333	-1.35065	3.9751	7.73187	3.30735	-0.741556	1.17941	-0.0638562	0.140497	-541.911	-36.8176	6.64463	0	0	0.306772
1948	0	-18.1331	0	0	-18.1336	2.6039	0.420542	-0.244075	0.0572334	-0.0413182	-29.466	2.80E-15	13.6555	0	0	0.119827	0.326793	16.8473	4.54043	-6.94572	343.392	642.174	416.391	416.391	416.39	-4.35797	-24.1229	-3.41059	-266.891	333.243	234.754	194.289	194.289	194.289	-24.0375	-2.41193	4.93669	8.02396	3.58233	-0.436364	1.09059	0.020205	0.110998	-545.049	40.6758	-0.492123	0	0	0.315568
1949	0	-16.3745	0	0	-16.3753	2.8738	-0.529596	-0.251004	0.0919732	0.00469212	-26.8869	-5.59E-15	20.4874	0	0	0.138464	-0.0245996	16.1753	4.09546	-1.46693	341.59	637.254	416.596	416.596	416.596	-4.9868	-23.8472	-4.6055	-272.105	332.251	240.509	194.289	194.289	194.289	-23.6999	-3.46113	5.786	8.34116	3.85457	0.0733999	1.01735	0.0885002	0.132038	-566.773	107.062	-8.14593	0	0	0.34611
1950	0	-14.5999	0	0	-14.6063	3.19762	-1.66909	-0.266044	0.119556	0.0477162	-26.7893	1.86E-15	26.2303	0	0	0.159821	-0.374973	15.4196	3.44153	4.52836	339.909	631.469	416.658	416.658	416.658	-5.46051	-23.5766	-5.67903	-276.196	331.728	246.046	194.289	194.289	194.289	-23.3636	-4.42904	6.45467	8.68126	4.10678	0.783748	0.955241	0.133791	0.212575	-599.882	154.803	-13.9699	0	0	0.41951
1951	0	-12.8825	0	0	-12.8996	3.55276	-2.91723	-0.288091	0.135713	0.081742	-29.0193	-5.59E-15	30.13	0	0	0.179696	-0.700095	14.5899	2.5972	10.9403	338.414	624.955	416.531	416.532	416.532	-5.73079	-23.2817	-6.56932	-279.025	331.789	251.195	194.289	194.289	194.289	-23.0095	-5.26423	6.88309	9.05839	4.32419	1.67459	0.898163	0.156443	0.361611	-634.594	181.721	-16.0769	0	0	0.544415
1952	0	-11.2486	0	0	-11.2793	3.91708	-4.19462	-0.312708	0.140806	0.103267	-32.8462	0	31.9618	0	0	0.194143	-0.977286	13.6877	1.59367	17.7135	337.156	617.871	416.167	416.167	416.167	-5.76244	-22.9705	-7.24	-280.413	332.487	255.84	194.289	194.289	194.289	-22.6553	-5.93459	7.03118	9.50212	4.49573	2.71316	0.84108	0.164721	0.579053	-662.687	191.78	-14.2297	0	0	0.723568
1953	0	-9.68688	0	0	-9.73113	4.27349	-5.44007	-0.334924	0.136764	0.111578	-37.3327	-3.73E-15	31.7809	0	0	0.202032	-1.18745	12.7079	0.471126	24.835	336.176	610.389	415.525	415.525	415.525	-5.53564	-22.6799	-7.6788	-280.178	333.817	259.933	194.289	194.289	194.289	-22.3445	-6.42622	6.8806	10.055	4.61514	3.85769	0.783977	0.169222	0.85985	-679.61	190.608	-9.43573	0	0	0.95729
1954	0	-8.16406	0	0	-8.21924	4.61258	-6.62005	-0.351951	0.12476	0.109026	-41.713	1.86E-15	29.7131	0	0	0.204747	-1.31643	11.6393	-0.724046	32.3279	335.496	602.692	414.584	414.584	414.584	-5.04609	-22.4611	-7.89331	-278.167	335.734	263.482	194.289	194.289	194.289	-22.1315	-6.7417	6.43327	10.7673	4.68129	5.06015	0.735129	0.173972	1.19214	-686.192	181.146	-2.86286	0	0	1.24293
1955	0	-6.63843	0	0	-6.69951	4.93147	-7.72446	-0.362945	0.105379	0.099806	-45.461	9.32E-15	25.975	0	0	0.204392	-1.35531	10.4668	-1.94036	40.2429	335.123	594.974	413.349	413.349	413.349	-4.30754	-22.3691	-7.9048	-274.273	338.152	266.537	194.289	194.289	194.289	-22.0705	-6.89578	5.7114	11.6904	4.69756	6.26754	0.707388	0.178737	1.55881	-686.644	163.973	4.8079	0	0	1.57231
1956	0	-5.07015	0	0	-5.1301	5.23091	-8.75605	-0.365868	0.0823116	0.0878478	-48.0417	-1.86E-15	21.2068	0	0	0.2023	-1.30034	9.17372	-3.121	48.6493	335.052	587.429	411.859	411.859	411.859	-3.3529	-22.4559	-7.74126	-268.44	340.956	269.17	194.289	194.289	194.289	-22.2089	-6.91005	4.75625	12.8688	4.67078	7.42197	0.709187	0.187447	1.94027	-683.573	142.235	12.3458	0	0	1.93048
1957	0	-3.43155	0	0	-3.48165	5.51398	-9.72584	-0.360332	0.0586492	0.0767749	-49.2203	-3.73E-15	16.0399	0	0	0.198437	-1.15307	7.74466	-4.20413	57.6233	335.263	580.253	410.189	410.189	410.189	-2.22653	-22.7624	-7.43318	-260.663	344.012	271.452	194.289	194.289	194.289	-22.5816	-6.8106	3.61911	14.3324	4.60972	8.46128	0.744334	0.201836	2.31437	-678.806	118.093	19.0641	0	0	2.29556
1958	0	-1.71316	0	0	-1.74319	5.78519	-10.6495	-0.347578	0.0362156	0.0687525	-49.058	-4.19E-15	10.9566	0	0	0.191892	-0.920867	6.16827	-5.12517	67.2353	335.726	573.64	408.441	408.441	408.441	-0.975565	-23.3149	-7.00996	-250.983	347.193	273.438	194.289	194.289	194.289	-23.2082	-6.62539	2.35198	16.09	4.52396	9.32162	0.811653	0.221446	2.66183	-672.684	93.2466	24.6758	0	0	2.63897
1959	0	0.0765628	0	0	0.0781403	6.04903	-11.5425	-0.329202	0.015931	0.0650225	-47.7636	5.36E-15	6.2703	0	0	0.181656	-0.617276	4.43963	-5.82059	77.5379	336.405	567.774	406.732	406.732	406.732	0.355062	-24.1261	-6.49696	-239.48	350.382	275.158	194.289	194.289	194.289	-24.0959	-6.38068	1.00246	18.1263	4.42256	9.94144	0.903367	0.243072	2.96352	-664.393	69.0172	29.1625	0	0	2.92871
1960	0	1.91444	0	0	1.96029	6.30853	-12.4151	-0.306451	-0.0016917	0.0655487	-45.5994	-1.86E-15	2.14161	0	0	0.167345	-0.261869	2.5617	-6.2324	88.5558	337.263	562.833	405.18	405.18	405.18	1.72519	-25.1989	-5.91327	-226.255	353.483	276.616	194.289	194.289	194.289	-25.2436	-6.09789	-0.388572	20.4019	4.31309	10.2658	1.00665	0.261058	3.20515	-651.968	46.8636	32.4357	0	0	3.13314
1961	0	3.76705	0	0	3.87053	6.56405	-13.2684	-0.280331	-0.0163896	0.0693344	-42.8416	-2.80E-15	-1.3828	0	0	0.149536	0.120868	0.545409	-6.31157	100.279	338.26	558.98	403.88	403.88	403.88	3.09987	-26.5296	-5.27157	-211.422	356.415	277.791	194.289	194.289	194.289	-26.645	-5.79236	-1.78716	22.859	4.20102	10.2494	1.10399	0.269075	3.37731	-632.336	28.4152	34.3431	0	0	3.22316
1962	0	5.59574	0	0	5.76997	6.81277	-14.093	-0.252758	-0.0285057	0.0745803	-39.8261	-6.52E-15	-4.34536	0	0	0.129898	0.503613	-1.59116	-6.02151	112.66	339.364	556.364	402.892	402.892	402.892	4.44886	-28.1112	-4.57937	-195.106	359.119	278.639	194.289	194.289	194.289	-28.2914	-5.47381	-3.16524	25.4298	4.08887	9.85979	1.1778	0.26224	3.48011	-602.25	14.8839	35.0417	0	0	3.17776
1963	0	7.36201	0	0	7.6186	7.04898	-14.8705	-0.226635	-0.038815	0.0796093	-36.9134	5.59E-15	-6.82316	0	0	0.110712	0.858702	-3.82365	-5.3435	125.607	340.549	555.109	402.231	402.231	402.231	5.74534	-29.9364	-3.84089	-177.427	361.55	279.111	194.289	194.289	194.289	-30.1745	-5.14752	-4.49896	28.0454	3.97644	9.08217	1.20801	0.236064	3.51511	-558.019	6.46717	34.9589	0	0	2.98397
1964	0	9.03422	0	0	9.38162	7.26433	-15.5742	-0.204293	-0.0476177	0.0828907	-34.3117	-9.32E-16	-8.82128	0	0	0.093812	1.16135	-6.12217	-4.28553	138.978	341.8	555.307	401.869	401.869	401.869	6.96384	-32.0009	-3.05822	-158.495	363.674	279.159	194.289	194.289	194.289	-32.2899	-4.81488	-5.76647	30.6419	3.86067	7.92801	1.17782	0.192443	3.48896	-496.108	3.30662	34.3795	0	0	2.64086
1965	0	10.5911	0	0	11.0328	7.44887	-16.1733	-0.184872	-0.0530137	0.0839344	-31.8403	4.66E-15	-10.0995	0	0	0.0796758	1.39329	-8.45162	-2.89139	152.58	343.11	557.008	401.744	401.744	401.744	8.08004	-34.3052	-2.2329	-138.399	365.463	278.751	194.289	194.289	194.289	-34.6372	-4.47485	-6.94752	33.1653	3.73693	6.4441	1.07613	0.136597	3.40521	-414.015	5.10771	32.9283	0	0	2.161
1966	0	12.0177	0	0	12.5513	7.59327	-16.6395	-0.167913	-0.0547396	0.0825218	-29.3586	0	-10.5814	0	0	0.0679789	1.54632	-10.772	-1.24551	166.166	344.474	560.201	401.775	401.775	401.775	9.07623	-36.8471	-1.3685	-117.224	366.904	277.875	194.289	194.289	194.289	-37.2143	-4.12767	-8.02829	35.5709	3.60053	4.71743	0.906761	0.07504	3.27199	-313.004	9.51577	30.7043	0	0	1.58367
1967	0	13.3011	0	0	13.9172	7.69023	-16.9512	-0.154205	-0.0540855	0.0790148	-26.913	1.86E-15	-10.378	0	0	0.0581488	1.62475	-13.0395	0.531188	179.45	345.88	564.813	401.876	401.876	401.876	9.94306	-39.6171	-0.472825	-95.0509	368.006	276.537	194.289	194.289	194.289	-40.0121	-3.77741	-9.00223	37.8226	3.44847	2.87126	0.687088	0.0112216	3.09731	-199.008	12.25	28.2991	0	0	0.975558
1968	0	14.4285	0	0	15.1109	7.73493	-17.0945	-0.145881	-0.0506709	0.0735085	-24.7607	4.66E-15	-9.48504	0	0	0.049857	1.64564	-15.2089	2.29508	192.13	347.306	570.699	401.972	401.972	401.972	10.678	-42.5956	0.441317	-71.962	368.788	274.76	194.289	194.289	194.289	-43.0125	-3.43207	-9.86763	39.8906	3.28122	1.05129	0.447459	-0.0491584	2.89584	-81.5404	10.9315	25.4484	0	0	0.412152
1969	0	15.3881	0	0	16.1159	7.72676	-17.0683	-0.145926	-0.0428002	0.0662436	-23.2881	2.80E-15	-7.83468	0	0	0.0426201	1.63595	-17.2362	3.90117	203.918	348.708	577.653	402.004	402.004	402.004	11.2859	-45.7561	1.35764	-48.0331	369.282	272.594	194.289	194.289	194.289	-46.1907	-3.10303	-10.6278	41.7503	3.10332	-0.595769	0.223735	-0.0975243	2.68238	27.733	6.12039	21.1729	0	0	-0.0397113
1970	0	16.1735	0	0	16.9241	7.67117	-16.89	-0.155463	-0.031153	0.0578133	-22.6685	-9.32E-16	-5.66811	0	0	0.0354077	1.62705	-19.0824	5.22603	214.569	350.033	585.427	401.939	401.939	401.939	11.7816	-49.0707	2.26029	-23.3264	369.537	270.12	194.289	194.289	194.289	-49.5214	-2.80342	-11.2932	43.3816	2.9232	-1.9455	0.0421178	-0.129287	2.46959	119.122	-1.01996	15.2345	0	0	-0.339794
1971	0	16.7845	0	0	17.5371	7.5791	-16.5938	-0.172756	-0.0176923	0.0493164	-22.7198	9.32E-16	-3.41295	0	0	0.0273768	1.64845	-20.715	6.18426	223.896	351.222	593.753	401.76	401.76	401.76	12.186	-52.5136	3.1373	2.10986	369.619	267.459	194.289	194.289	194.289	-52.9817	-2.5454	-11.8797	44.7693	2.75172	-2.91264	-0.0846134	-0.143028	2.26768	186.663	-8.88836	8.14286	0	0	-0.480361
1972	0	17.223	0	0	17.9611	7.46453	-16.224	-0.194671	-0.00490227	0.0421471	-23.0637	1.40E-15	-1.57923	0	0	0.0184659	1.72234	-22.1098	6.73546	231.783	352.225	602.364	401.473	401.473	401.473	12.5207	-56.0601	3.98117	28.2345	369.599	264.759	194.289	194.289	194.289	-56.5495	-2.33799	-12.4029	45.9039	2.60088	-3.45878	-0.152509	-0.140877	2.07949	227.508	-16.2142	0.930239	0	0	-0.481774
1973	0	17.4869	0	0	18.1992	7.34092	-15.8233	-0.217799	0.00446247	0.0371513	-23.2951	-6.99E-16	-0.68536	0	0	0.00924436	1.85995	-23.2517	6.88347	238.182	353.006	611.016	401.095	401.095	401.095	12.802	-59.6832	4.78705	55.0063	369.536	262.174	194.289	194.289	194.289	-60.1992	-2.18573	-12.8737	46.7825	2.48227	-3.59161	-0.164208	-0.12673	1.90747	241.954	-22.5905	-5.08519	0	0	-0.386836
1974	0	17.5656	0	0	18.2443	7.21741	-15.4213	-0.239318	0.00860816	0.0343422	-23.1285	2.10E-15	-1.05943	0	0	0.00043814	2.06003	-24.1349	6.67004	243.108	353.545	619.493	400.655	400.655	400.655	13.0349	-63.3494	5.54897	82.3805	369.469	259.847	194.289	194.289	194.289	-63.898	-2.08814	-13.292	47.4098	2.40659	-3.35875	-0.129513	-0.106339	1.75103	233.464	-28.3204	-9.0234	0	0	-0.249066
1975	0	17.4392	0	0	18.0774	7.09605	-15.0247	-0.258321	0.00687411	0.031712	-22.5501	6.76E-15	-2.75282	0	0	-0.00720672	2.30976	-24.7633	6.16556	246.629	353.84	627.624	400.184	400.184	400.184	13.211	-67.0181	6.25569	110.308	369.404	257.897	194.289	194.289	194.289	-67.6035	-2.03964	-13.6444	47.7998	2.38309	-2.83801	-0.0583725	-0.083835	1.61268	207.612	-33.8304	-10.6229	0	0	-0.115851
1976	0	17.0824	0	0	17.672	6.97068	-14.6134	-0.275129	6.98E-06	0.0255034	-21.7261	-5.59E-15	-5.47565	0	0	-0.0129068	2.58711	-25.1508	5.45933	248.866	353.898	635.277	399.721	399.721	399.721	13.3071	-70.644	6.88792	138.734	369.308	256.415	194.289	194.289	194.289	-71.2667	-2.02964	-13.9024	47.9759	2.41916	-2.12689	0.035347	-0.06313	1.49464	172.668	-39.7936	-10.2735	0	0	-0.0169373
1977	0	16.4745	0	0	17.0049	6.82775	-14.1425	-0.289796	-0.00922153	0.00984218	-20.8086	4.19E-15	-8.54411	0	0	-0.0159719	2.86488	-25.3209	4.6496	249.979	353.732	642.364	399.301	399.301	399.301	13.2883	-74.1827	7.41817	167.589	369.114	255.48	194.289	194.289	194.289	-74.8375	-2.04273	-14.0259	47.9705	2.51946	-1.33154	0.131191	-0.0460037	1.3998	140.792	-46.4797	-8.96098	0	0	0.0420841
1978	0	15.6085	0	0	16.0676	6.64997	-13.554	-0.30165	-0.0163467	-0.0215056	-19.839	-5.13E-15	-10.9847	0	0	-0.0164372	3.11518	-25.3061	3.83368	250.167	353.364	648.829	398.962	398.962	398.962	13.1154	-77.5951	7.81444	196.762	368.727	255.165	194.289	194.289	194.289	-78.2688	-2.05989	-13.9713	47.824	2.68477	-0.555714	0.205	-0.0325324	1.33029	126.156	-53.4845	-8.02881	0	0	0.0772667
1979	0	14.4976	0	0	14.8752	6.42203	-12.7949	-0.30968	-0.0179492	-0.0734703	-18.7384	4.43E-15	-11.9302	0	0	-0.0155964	3.31396	-25.1456	3.09922	249.652	352.814	654.646	398.738	398.738	398.738	12.7561	-80.8469	8.04799	226.059	368.05	255.539	194.289	194.289	194.289	-81.5194	-2.06041	-13.7035	47.5825	2.91031	0.108772	0.235372	-0.0214679	1.28202	141.868	-60.817	-8.2538	0	0	0.111101
1980	0	13.1802	0	0	13.4718	6.13575	-11.8348	-0.313272	-0.0126759	-0.147967	-17.3427	-5.13E-15	-10.8598	0	0	-0.015841	3.44394	-24.8834	2.51831	248.673	352.111	659.809	398.658	398.658	398.658	12.1944	-83.9093	8.1023	255.181	367.002	256.656	194.289	194.289	194.289	-84.5558	-2.02438	-13.208	47.2947	3.18526	0.58814	0.206662	-0.0114156	1.24656	197.366	-68.7664	-9.82089	0	0	0.155269
1981	0	11.7216	0	0	11.9311	5.79307	-10.6763	-0.309536	-0.00115004	-0.242725	-15.1244	3.26E-15	-7.70242	0	0	-0.018455	3.49596	-24.5652	2.14428	247.474	351.288	664.327	398.743	398.743	398.743	11.4362	-86.7588	7.98029	283.701	365.531	258.538	194.289	194.289	194.289	-87.3542	-1.93533	-12.4972	47.0089	3.49302	0.829465	0.111871	-0.000499309	1.20892	296.467	-77.065	-12.6041	0	0	0.199412
1982	0	10.2073	0	0	10.3465	5.40628	-9.35752	-0.293739	0.0143764	-0.351513	-11.2867	-3.19E-16	-2.86014	0	0	-0.021956	3.46836	-24.2348	2.011	246.29	350.385	668.215	399	399	399	10.5123	-89.3739	7.70748	311.084	363.627	261.141	194.289	194.289	194.289	-89.8979	-1.78309	-11.6131	46.7688	3.81288	0.800534	-0.0476544	0.0133209	1.15253	437.012	-84.303	-16.4656	0	0	0.211873
1983	0	8.72547	0	0	8.81074	4.99595	-7.94707	-0.261224	0.0307047	-0.465281	-5.09198	8.50E-15	2.88234	0	0	-0.0227039	3.36544	-23.9311	2.13332	245.328	349.446	671.491	399.42	399.42	399.42	9.47601	-91.7267	7.33082	336.724	361.322	264.321	194.289	194.289	194.289	-92.1671	-1.56505	-10.6235	46.6103	4.12204	0.488628	-0.263221	0.030494	1.06252	611.454	-88.3738	-21.346	0	0	0.153265
1984	0	7.34529	0	0	7.39355	4.58694	-6.53102	-0.210112	0.0445391	-0.57432	3.67948	5.82E-16	8.54362	0	0	-0.017272	3.19557	-23.6852	2.5069	244.759	348.518	674.17	399.979	399.979	399.979	8.39586	-93.7731	6.91337	360.002	358.685	267.804	194.289	194.289	194.289	-94.128	-1.28486	-9.61369	46.5574	4.39814	-0.0994384	-0.520797	0.0501806	0.932251	808.203	-87.0214	-27.2613	0	0	-0.0028037
1985	0	6.09987	0	0	6.12514	4.20384	-5.19706	-0.143071	0.053242	-0.67073	14.3737	1.63E-15	13.1733	0	0	-0.004303	2.96993	-23.5171	3.10681	244.697	347.642	676.252	400.641	400.641	400.641	7.34286	-95.4489	6.52606	380.348	355.803	271.177	194.289	194.289	194.289	-95.7247	-0.948956	-8.67243	46.6185	4.62157	-0.935269	-0.807549	0.0684117	0.766759	1014.84	-79.3347	-34.2225	0	0	-0.25022
1986	0	4.98098	0	0	4.9933	3.86706	-4.01944	-0.0678204	0.0557622	-0.749209	25.3563	-1.16E-15	16.1106	0	0	0.014853	2.70183	-23.4341	3.88541	245.188	346.846	677.725	401.36	401.36	401.36	6.37655	-96.6734	6.23562	397.297	352.758	273.933	194.289	194.289	194.289	-96.8817	-0.562803	-7.8757	46.7842	4.77746	-1.96578	-1.10893	0.08189	0.582124	1217.9	-65.3847	-42.1677	0	0	-0.542522
1987	0	3.95044	0	0	3.95603	3.59029	-3.04896	0.0034099	0.0533777	-0.807019	34.2047	4.66E-16	17.1867	0	0	0.0357337	2.40642	-23.4301	4.77211	246.207	346.145	678.55	402.089	402.089	402.089	5.53486	-97.365	6.09157	410.506	349.598	275.538	194.289	194.289	194.289	-97.5182	-0.129362	-7.27252	47.0267	4.85734	-3.11217	-1.41047	0.0887374	0.403307	1403.88	-46.1752	-50.8136	0	0	-0.797808
1988	0	2.96501	0	0	2.96742	3.38032	-2.31147	0.0560329	0.0497362	-0.842382	38.2521	2.33E-15	16.7839	0	0	0.0504847	2.10054	-23.4872	5.67664	247.664	345.527	678.669	402.783	402.783	402.783	4.83217	-97.4645	6.11572	419.748	346.331	275.528	194.289	194.289	194.289	-97.5737	0.348832	-6.87777	47.3025	4.86037	-4.27322	-1.69082	0.0921868	0.257292	1556.91	-22.2318	-59.5285	0	0	-0.916924
1989	0	2.00904	0	0	2.01004	3.23873	-1.8137	0.0758096	0.0497646	-0.853825	35.2996	-1.86E-15	15.7055	0	0	0.0500994	1.80215	-23.5784	6.49762	249.41	344.964	678.005	403.402	403.401	403.401	4.2667	-96.9645	6.29893	424.897	342.937	273.624	194.289	194.289	194.289	-97.0377	0.86421	-6.67524	47.5569	4.79317	-5.33458	-1.92352	0.0982987	0.171454	1660.21	5.99998	-67.3148	0	0	-0.815735
1990	0	1.12375	0	0	1.12417	3.16524	-1.5552	0.0535256	0.0580126	-0.839147	24.4911	9.32E-16	14.8978	0	0	0.0322279	1.52886	-23.6724	7.13476	251.268	344.41	676.473	403.912	403.912	403.912	3.83378	-95.9336	6.60647	425.908	339.407	269.817	194.289	194.289	194.289	-95.9763	1.39695	-6.63057	47.7322	4.66886	-6.18316	-2.07642	0.116653	0.165337	1696.61	39.0298	-73.0919	0	0	-0.464233
1991	0	0.421109	0	0	0.421256	3.16105	-1.54047	-0.0104594	0.0761831	-0.796002	6.97062	1.16E-15	15.0016	0	0	0.0105369	1.29574	-23.7387	7.50296	253.052	343.814	673.998	404.292	404.292	404.292	3.53851	-94.5252	6.98942	422.837	335.774	264.41	194.289	194.289	194.289	-94.5419	1.91014	-6.70857	47.7761	4.50532	-6.72449	-2.11917	0.152604	0.245692	1652.78	76.6532	-76.1306	0	0	0.0825661
1992	0	0.0710221	0	0	0.0710535	3.23064	-1.78525	-0.103361	0.102299	-0.723483	-13.9867	1.05E-15	16.0504	0	0	0.0134215	1.11297	-23.7514	7.54537	254.592	343.135	670.53	404.526	404.526	404.526	3.39967	-92.9616	7.39769	415.866	332.149	257.986	194.289	194.289	194.289	-92.9573	2.35238	-6.88704	47.6495	4.32242	-6.89774	-2.03282	0.205804	0.400111	1524.58	117.845	-76.4923	0	0	0.686092
1993	0	0.259271	0	0	0.259481	3.38077	-2.31305	-0.202797	0.129797	-0.623634	-33.8102	-2.68E-15	17.3052	0	0	0.0641368	0.983735	-23.6937	7.24343	255.751	342.349	666.062	404.603	404.603	404.603	3.44114	-91.4891	7.79143	405.34	328.708	251.278	194.289	194.289	194.289	-91.4705	2.67081	-7.15984	47.3324	4.13932	-6.68596	-1.8168	0.270784	0.607358	1320.07	159.872	-74.9248	0	0	1.16976
1994	0	1.12755	0	0	1.12925	3.61638	-3.14054	-0.284245	0.149001	-0.502337	-48.1256	-3.01E-15	17.5689	0	0	0.155446	0.903179	-23.5597	6.62274	256.441	341.454	660.644	404.516	404.516	404.516	3.67166	-90.3181	8.14845	391.764	325.653	244.997	194.289	194.289	194.289	-90.2937	2.83196	-7.52622	46.8276	3.97222	-6.12058	-1.49286	0.337414	0.841988	1059.44	197.715	-72.1795	0	0	1.39091
1995	0	2.71935	0	0	2.72689	3.93514	-4.25781	-0.331279	0.15204	-0.368441	-54.3872	1.16E-16	15.9514	0	0	0.247043	0.858655	-23.3544	5.75349	256.621	340.477	654.389	404.256	404.256	404.256	4.06293	-89.5692	8.46513	375.755	323.137	239.663	194.289	194.289	194.289	-89.5489	2.84066	-7.97225	46.1611	3.83293	-5.2802	-1.0962	0.39524	1.0891	768.837	226.195	-68.3258	0	0	1.29821
1996	0	4.95982	0	0	4.98379	4.32385	-5.61566	-0.343647	0.138988	-0.233599	-52.9114	1.46E-15	12.6503	0	0	0.296184	0.831293	-23.0932	4.74542	256.3	339.465	647.466	403.812	403.811	403.812	4.5428	-89.2532	8.75228	357.982	321.22	235.519	194.289	194.289	194.289	-89.2457	2.74456	-8.46029	45.3797	3.72849	-4.28366	-0.67408	0.440154	1.34549	477.614	244.494	-63.1256	0	0	0.952893
1997	0	7.68422	0	0	7.74449	4.76027	-7.13225	-0.329888	0.117204	-0.110494	-45.8862	4.38E-15	8.81315	0	0	0.287802	0.79911	-22.7976	3.7357	255.515	338.477	640.092	403.172	403.172	403.172	5.0158	-89.2934	9.02994	339.093	319.869	232.559	194.289	194.289	194.289	-89.3033	2.61867	-8.93985	44.5449	3.66121	-3.27645	-0.277512	0.471407	1.61539	215.659	254.575	-56.5721	0	0	0.500545
1998	0	10.689	0	0	10.8153	5.21884	-8.7146	-0.298122	0.09111	-0.00997897	-35.8722	-8.93E-15	5.25522	0	0	0.234068	0.74102	-22.4911	2.86952	254.316	337.574	632.505	402.328	402.328	402.328	5.39836	-89.568	9.32282	319.662	319.015	230.617	194.289	194.289	194.289	-89.5939	2.53899	-9.37085	43.7248	3.62961	-2.4105	0.041239	0.484756	1.89457	10.8904	255.069	-48.6452	0	0	0.104807
1999	0	13.7715	0	0	14.0005	5.67463	-10.2736	-0.257396	0.0628556	0.062455	-25.3588	7.12E-15	2.31702	0	0	0.161341	0.641933	-22.192	2.2731	252.732	336.814	624.944	401.28	401.28	401.28	5.63958	-89.9437	9.65107	300.147	318.573	229.438	194.289	194.289	194.289	-89.9785	2.56118	-9.73317	42.9822	3.62851	-1.81641	0.245074	0.473866	2.17259	-119.136	243.512	-39.3705	0	0	-0.130231
2000	0	16.7563	0	0	17.1247	6.10495	-11.731	-0.217159	0.0370917	0.106281	-16.3424	2.64E-15	0.306056	0	0	0.0955453	0.497468	-21.9072	2.02476	250.748	336.245	617.615	400.044	400.044	400.044	5.72499	-90.3019	10.0217	280.875	318.455	228.75	194.289	194.289	194.289	-90.3346	2.70994	-10.0232	42.363	3.64903	-1.57408	0.321372	0.441401	2.43654	-169.484	222.562	-29.6465	0	0	-0.192896
2001	0	19.5111	0	0	20.0483	6.49144	-13.0265	-0.182777	0.0162387	0.124577	-9.78883	1.50E-16	-0.857942	0	0	0.0494006	0.316599	-21.628	2.13401	248.28	335.905	610.672	398.653	398.653	398.653	5.67393	-90.5559	10.4281	262.047	318.579	228.314	194.289	194.289	194.289	-90.5755	2.97781	-10.2503	41.8859	3.67929	-1.69175	0.282558	0.388013	2.66946	-147.698	194.486	-20.3467	0	0	-0.143976
2002	0	21.9508	0	0	22.6721	6.82097	-14.1201	-0.157423	0.00178523	0.122689	-5.93819	4.37E-15	-1.34096	0	0	0.0244214	0.12097	-21.3296	2.53706	245.186	335.811	604.209	397.162	397.162	397.162	5.52864	-90.6568	10.8529	243.751	318.88	227.951	194.289	194.289	194.289	-90.6547	3.33236	-10.4299	41.5373	3.70554	-2.10166	0.16723	0.317691	2.85974	-73.2773	162.117	-12.1594	0	0	-0.059878
2003	0	24.0333	0	0	24.9367	7.08592	-14.9915	-0.141957	-0.00704835	0.106988	-4.4605	2.43E-15	-1.43949	0	0	0.0148477	-0.0597289	-20.9751	3.11302	241.285	335.961	598.263	395.641	395.641	395.641	5.34152	-90.5894	11.2721	225.982	319.31	227.546	194.289	194.289	194.289	-90.561	3.72732	-10.5788	41.2724	3.7149	-2.67722	0.0265681	0.230613	3.00154	27.7557	126.23	-5.27173	0	0	0.0192185
2004	0	25.7517	0	0	26.8189	7.28376	-15.6375	-0.135061	-0.0118255	0.083369	-4.64509	3.41E-15	-1.42858	0	0	0.013011	-0.194809	-20.5218	3.71458	236.396	336.322	592.829	394.172	394.172	394.172	5.16303	-90.3634	11.6605	208.673	319.836	227.045	194.289	194.289	194.289	-90.3081	4.11404	-10.7114	41.023	3.69715	-3.2647	-0.0951606	0.131729	3.09711	130.992	88.1467	0.157167	0	0	0.0987963
2005	0	27.1227	0	0	28.3227	7.41704	-16.0702	-0.13521	-0.0140895	0.0565044	-5.77243	2.56E-15	-1.49718	0	0	0.0133292	-0.259703	-19.9291	4.20109	230.374	336.839	587.883	392.837	392.837	392.837	5.03252	-90.0008	11.9953	191.721	320.434	226.44	194.289	194.289	194.289	-89.9213	4.45116	-10.8372	40.709	3.64616	-3.71787	-0.169755	0.0277264	3.1557	218.14	49.7502	3.86806	0	0	0.202452
2006	0	28.1753	0	0	29.4712	7.49316	-16.3165	-0.14038	-0.0152822	0.0300946	-7.20263	-2.68E-15	-1.77048	0	0	0.0128461	-0.241402	-19.1636	4.46484	223.134	337.441	583.405	391.714	391.714	391.714	4.97304	-89.5256	12.2597	175.007	321.082	225.752	194.289	194.289	194.289	-89.4267	4.71094	-10.9603	40.2527	3.55965	-3.92543	-0.18542	-0.0713693	3.18873	277.728	13.7246	5.68559	0	0	0.339765
2007	0	28.9419	0	0	30.2971	7.52347	-16.4144	-0.147993	-0.0162977	0.00684421	-8.42951	-3.51E-15	-2.28732	0	0	0.0107202	-0.140913	-18.2043	4.4467	214.66	338.056	579.39	390.866	390.866	390.866	4.99008	-88.9559	12.4435	158.419	321.758	225.021	194.289	194.289	194.289	-88.8434	4.88151	-11.0784	39.5911	3.43864	-3.82761	-0.142424	-0.15589	3.20621	304.291	-17.3424	5.70832	0	0	0.490661
2008	0	29.4506	0	0	30.8335	7.52131	-16.4075	-0.156011	-0.0176888	-0.0111124	-9.19915	-3.57E-15	-3.03456	0	0	0.00738704	0.0268849	-17.0452	4.14231	205.011	338.615	575.861	390.343	390.343	390.343	5.07462	-88.3	12.5418	141.858	322.436	224.288	194.289	194.289	194.289	-88.1795	4.96435	-11.184	38.6853	3.28682	-3.42264	-0.0498009	-0.219132	3.21195	297.082	-41.9485	4.45547	0	0	0.609731
2009	0	29.7224	0	0	31.1083	7.49929	-16.3363	-0.162794	-0.0197075	-0.0225166	-9.44217	-1.40E-15	-3.95625	0	0	0.00361755	0.23626	-15.696	3.60001	194.309	339.064	572.868	390.169	390.169	390.169	5.20907	-87.5561	12.5521	125.253	323.086	223.59	194.289	194.289	194.289	-87.4325	4.96869	-11.2653	37.5267	3.11033	-2.76439	0.079628	-0.255202	3.2055	259.288	-59.2594	2.64704	0	0	0.645938
2010	0	29.7718	0	0	31.1417	7.46638	-16.23	-0.167455	-0.0223221	-0.0271728	-9.23117	-6.70E-16	-4.9562	0	0	0.000124328	0.455667	-14.1809	2.91152	182.729	339.363	570.48	390.347	390.347	390.347	5.3736	-86.715	12.4711	108.563	323.68	222.955	194.289	194.289	194.289	-86.5926	4.90506	-11.3086	36.1354	2.91782	-1.95196	0.226028	-0.263366	3.18216	198.625	-69.7096	0.971079	0	0	0.570646
2011	0	29.6076	0	0	30.9456	7.426	-16.0993	-0.170331	-0.0250144	-0.0261711	-8.74677	-2.21E-15	-5.87305	0	0	-0.00262396	0.654366	-12.5345	2.19435	170.477	339.483	568.772	390.85	390.851	390.851	5.55046	-85.7646	12.2928	91.7818	324.192	222.4	194.289	194.289	194.289	-85.6469	4.78051	-11.2999	34.5542	2.72024	-1.11046	0.365519	-0.243852	3.13949	126.694	-73.5414	-0.256808	0	0	0.397834
2012	0	29.2361	0	0	30.5261	7.37575	-15.9364	-0.171639	-0.0268567	-0.0212201	-8.08539	2.21E-15	-6.49023	0	0	-0.00443189	0.808829	-10.7957	1.56812	157.765	339.409	567.813	391.634	391.634	391.634	5.72568	-84.6931	12.009	74.9282	324.6	221.932	194.289	194.289	194.289	-84.5835	4.59747	-11.2261	32.8387	2.52982	-0.365934	0.473638	-0.200297	3.0745	56.4265	-71.0624	-1.0077	0	0	0.179071
2013	0	28.6608	0	0	29.8849	7.30891	-15.7193	-0.171375	-0.0270431	-0.0142365	-7.23863	-1.51E-15	-6.60432	0	0	-0.00527089	0.907046	-9.00144	1.13064	144.787	339.14	567.645	392.637	392.637	392.637	5.88881	-83.4912	11.6119	58.0396	324.892	221.55	194.289	194.289	194.289	-83.393	4.35538	-11.0773	31.0468	2.35787	0.179674	0.538608	-0.136618	2.99056	-2.40198	-62.145	-1.3627	0	0	-0.0269819
2014	0	27.8814	0	0	29.0194	7.21705	-15.4201	-0.16925	-0.0246883	-0.00666087	-6.12078	2.33E-15	-6.03137	0	0	-0.00526956	0.94935	-7.18119	0.941367	131.694	338.693	568.287	393.789	393.789	393.789	6.03221	-82.15	11.0987	41.1604	325.066	221.246	194.289	194.289	194.289	-82.0663	4.05417	-10.8486	29.2294	2.21266	0.46523	0.560378	-0.0597369	2.89037	-45.0769	-47.0481	-1.32906	0	0	-0.181182
2015	0	26.8907	0	0	27.9225	7.093	-15.0148	-0.164925	-0.0195625	0.000569124	-4.64655	2.91E-15	-4.71723	0	0	-0.00462272	0.946335	-5.35497	1.0158	118.596	338.104	569.73	395.027	395.027	395.027	6.15167	-80.6585	10.4753	24.3321	325.138	220.994	194.289	194.289	194.289	-80.5919	3.69718	-10.543	27.4254	2.09765	0.475593	0.550477	0.0220354	2.77864	-72.3264	-26.6383	-0.846835	0	0	-0.274752
2016	0	25.6742	0	0	26.5825	6.93297	-14.4894	-0.158173	-0.0124488	0.00703251	-2.79755	4.66E-15	-2.79381	0	0	-0.00336095	0.915226	-3.5336	1.33028	105.56	337.427	571.945	396.297	396.297	396.297	6.24665	-79.0013	9.7582	7.58586	325.135	220.757	194.289	194.289	194.289	-78.9537	3.29296	-10.1724	25.6599	2.0105	0.236049	0.524998	0.0976753	2.65867	-88.9005	-3.62503	0.307321	0	0	-0.32273
2017	0	24.2103	0	0	24.9833	6.7373	-13.8435	-0.149559	-0.00444284	0.0123891	-0.713272	4.08E-16	-0.503789	0	0	-0.0014262	0.875723	-1.72118	1.83256	92.6254	336.726	574.885	397.562	397.562	397.562	6.31978	-77.1577	8.97375	-9.05981	325.1	220.479	194.289	194.289	194.289	-77.13	2.8557	-9.75688	23.9456	1.94379	-0.199146	0.498224	0.156506	2.53417	-100.628	18.4144	2.20243	0	0	-0.347428
2018	0	22.4731	0	0	23.1068	6.51031	-13.0894	-0.14048	0.00290952	0.016382	1.31955	-6.99E-16	1.81093	0	0	0.00121235	0.846403	0.0818965	2.45352	79.8188	336.065	578.495	398.801	398.801	398.801	6.3754	-75.1042	8.15557	-25.599	325.077	220.098	194.289	194.289	194.289	-75.0961	2.40467	-9.32172	22.2857	1.88665	-0.75921	0.479963	0.191133	2.40801	-112.988	35.933	4.70374	0	0	-0.370057
2019	0	20.4376	0	0	20.9359	6.2593	-12.25	-0.132347	0.00877056	0.018452	2.98232	-9.32E-16	3.86457	0	0	0.00424257	0.842061	1.87613	3.11779	67.1626	335.499	582.71	400.011	400.011	400.011	6.41726	-72.818	7.34071	-42.0357	325.108	219.55	194.289	194.289	194.289	-72.8278	1.96326	-8.89302	20.678	1.82691	-1.36788	0.476121	0.197685	2.28395	-129.894	46.2871	7.4178	0	0	-0.405878
2020	0	18.0844	0	0	18.4584	5.99344	-11.3548	-0.12622	0.0130621	0.0181687	3.98757	-4.66E-16	5.4632	0	0	0.00670599	0.87181	3.66071	3.75325	54.687	335.068	587.461	401.198	401.198	401.198	6.44716	-70.2815	6.56538	-58.3813	325.225	218.784	194.289	194.289	194.289	-70.3063	1.55665	-8.49371	19.1178	1.75327	-1.953	0.491027	0.177619	2.16116	-154.422	48.6306	9.79957	0	0	-0.466324
2021	0	15.4041	0	0	15.6699	5.72264	-10.437	-0.122728	0.0159401	0.0149616	4.09485	0	6.46544	0	0	0.00688237	0.938437	5.43171	4.29952	42.4391	334.79	592.675	402.374	402.374	402.374	6.46562	-67.4848	5.86092	-74.652	325.45	217.769	194.289	194.289	194.289	-67.5207	1.2087	-8.14118	17.6016	1.65685	-2.45497	0.528069	0.135867	2.04092	-188.212	43.193	11.3634	0	0	-0.556051
2022	0	12.4007	0	0	12.577	5.45632	-9.52876	-0.122131	0.0173882	0.00827275	3.09688	2.33E-15	6.74501	0	0	0.00229805	1.03862	7.18097	4.71507	30.4895	334.661	598.272	403.553	403.553	403.553	6.47252	-64.4284	5.25034	-90.8666	325.793	216.5	194.289	194.289	194.289	-64.4708	0.938737	-7.84556	16.1291	1.53288	-2.83349	0.590066	0.0781201	1.92046	-231.763	30.4273	11.819	0	0	-0.673052
2023	0	9.09416	0	0	9.19987	5.20205	-8.65688	-0.125965	0.0168807	-0.00282964	0.656482	-2.33E-15	6.1543	0	0	-0.0110105	1.16434	8.89533	4.98183	18.9372	334.659	604.163	404.745	404.745	404.745	6.46697	-61.1236	4.74612	-107.043	326.251	215.004	194.289	194.289	194.289	-61.1676	0.759344	-7.6084	14.7053	1.381	-3.07183	0.675501	0.011957	1.79987	-283.243	11.1793	11.0171	0	0	-0.804721
2024	0	5.52581	0	0	5.57808	4.9642	-7.83747	-0.13617	0.013706	-0.0190552	-3.5684	-2.33E-15	4.56474	0	0	-0.0373138	1.30459	10.5566	5.10559	7.90949	334.742	610.246	405.954	405.954	405.954	6.44441	-57.5975	4.34927	-123.19	326.806	213.347	194.289	194.289	194.289	-57.6379	0.675733	-7.42038	13.3409	1.20572	-3.17673	0.782029	-0.0568493	1.67914	-339.989	-14.1989	9.01302	0	0	-0.933607
2025	0	1.76446	0	0	1.77801	4.74326	-7.07331	-0.154048	0.00734367	-0.0406872	-9.74841	-1.16E-15	1.92209	0	0	-0.0786204	1.44745	12.1421	5.11229	-2.44259	334.857	616.403	407.173	407.173	407.173	6.39365	-53.8976	4.05001	-139.292	327.418	211.641	194.289	194.289	194.289	-53.9292	0.685548	-7.25988	12.0519	1.0156	-3.17446	0.901875	-0.123543	1.5586	-397.945	-45.3797	6.01297	0	0	-1.03758
2026	0	-2.08941	0	0	-2.10233	4.53635	-6.35524	-0.178999	-0.00241944	-0.0665243	-17.6803	-3.26E-15	-1.72031	0	0	-0.131304	1.58137	13.6262	5.0405	-11.9536	334.944	622.497	408.391	408.391	408.391	6.29576	-50.0963	3.8289	-155.296	328.025	210.048	194.289	194.289	194.289	-50.1146	0.777779	-7.09351	10.8575	0.822566	-3.10298	1.02938	-0.185931	1.43872	-454.44	-82.1045	2.42185	0	0	-1.09966
2027	0	-5.90562	0	0	-5.93472	4.33818	-5.66557	-0.20815	-0.0156806	-0.0943499	-26.7061	-3.73E-15	-6.19621	0	0	-0.184588	1.69568	14.9819	4.93217	-20.4553	334.943	628.373	409.586	409.586	409.586	6.12509	-46.2894	3.65773	-171.096	328.545	208.763	194.289	194.289	194.289	-46.2914	0.931022	-6.87897	9.77853	0.640644	-3.00273	1.15455	-0.243656	1.31626	-506.219	-123.772	-1.19904	0	0	-1.1046
2028	0	-9.53363	0	0	-9.57015	4.14245	-4.9827	-0.236993	-0.0321815	-0.12146	-35.7946	5.59E-15	-11.1899	0	0	-0.222948	1.78046	16.1831	4.82288	-27.7899	334.794	633.865	410.736	410.736	410.736	5.85102	-42.5891	3.50001	-186.535	328.88	207.987	194.289	194.289	194.289	-42.5742	1.11224	-6.56876	8.83433	0.484595	-2.90693	1.26857	-0.295774	1.18865	-550.214	-168.335	-4.24298	0	0	-1.04295
2029	0	-12.8179	0	0	-12.8545	3.94318	-4.28597	-0.26076	-0.0509005	-0.145356	-43.7608	-3.73E-15	-16.2044	0	0	-0.232161	1.82594	17.2071	4.73418	-33.824	334.443	638.8	411.817	411.817	411.817	5.43993	-39.1104	3.3117	-201.421	328.92	207.893	194.289	194.289	194.289	-39.0815	1.27749	-6.11407	8.04048	0.368197	-2.8343	1.36141	-0.341369	1.05345	-582.742	-212.479	-6.10162	0	0	-0.912569
2030	0	-15.6157	0	0	-15.6467	3.73611	-3.56055	-0.27572	-0.0691202	-0.164091	-49.5206	3.73E-15	-20.5068	0	0	-0.206155	1.8222	18.0366	4.66927	-38.4594	333.849	643.011	412.811	412.811	412.811	4.85762	-35.9567	3.04331	-215.558	328.555	208.601	194.289	194.289	194.289	-35.9204	1.37534	-5.46873	7.40664	0.303004	-2.7851	1.42566	-0.377348	0.90961	-600.675	-250.525	-6.36242	0	0	-0.723655
2031	0	-17.8129	0	0	-17.835	3.52057	-2.80418	-0.280035	-0.0828156	-0.176655	-52.3208	7.45E-15	-23.2304	0	0	-0.150762	1.75939	18.6611	4.61301	-41.6419	332.983	646.345	413.705	413.705	413.705	4.07436	-33.206	2.64398	-228.779	327.686	210.168	194.289	194.289	194.289	-33.1713	1.35256	-4.5948	6.93457	0.296866	-2.74158	1.45469	-0.39694	0.759431	-601.485	-274.825	-4.94556	0	0	-0.499901
2032	0	-19.3364	0	0	-19.3491	3.30148	-2.03433	-0.274485	-0.0884315	-0.182143	-51.9457	0	-23.6236	0	0	-0.0819658	1.62881	19.0781	4.53524	-43.3668	331.835	648.671	414.5	414.5	414.5	3.07145	-30.9012	2.06719	-240.978	326.248	212.596	194.289	194.289	194.289	-30.8766	1.16113	-3.46861	6.61706	0.353246	-2.67165	1.44729	-0.394447	0.607165	-586.114	-278.691	-2.10836	0	0	-0.277535
2033	0	-20.1621	0	0	-20.1675	3.09017	-1.2911	-0.261666	-0.082852	-0.179377	-48.7204	0	-21.1197	0	0	-0.0187931	1.42458	19.2934	4.3968	-43.6801	330.41	649.888	415.204	415.204	415.204	1.84643	-29.0458	1.27838	-252.122	324.224	215.839	194.289	194.289	194.289	-29.0356	0.766514	-2.08546	6.4379	0.470548	-2.53527	1.40927	-0.362466	0.458567	-559.987	-256.305	1.34576	0	0	-0.0937879
2034	0	-20.3176	0	0	-20.3189	2.90352	-0.634189	-0.246152	-0.0624875	-0.167222	-43.5277	1.86E-15	-15.3131	0	0	0.0252922	1.14558	19.3196	4.15736	-42.6737	328.732	649.931	415.837	415.837	415.837	0.417438	-27.6064	0.26444	-262.242	321.665	219.82	194.289	194.289	194.289	-27.6059	0.155692	-0.463957	6.37349	0.642348	-2.29235	1.35263	-0.296728	0.320845	-532.534	-204.247	4.0183	0	0	0.0268485
2035	0	-19.8781	0	0	-19.8782	2.76222	-0.1368	-0.232353	-0.024766	-0.144742	-37.5087	-2.80E-15	-6.15759	0	0	0.0489342	0.797228	19.1749	3.78365	-40.4756	326.844	648.767	416.418	416.418	416.418	-1.17047	-26.5191	-0.9581	-271.405	318.708	224.431	194.289	194.289	194.289	-26.5129	-0.658287	1.3469	6.3959	0.857706	-1.91089	1.29186	-0.196096	0.20219	-514.542	-122.776	4.10325	0	0	0.0820766
2036	0	-18.9566	0	0	-18.9566	2.68811	0.124107	-0.223498	0.0283354	-0.111613	-31.8093	-1.40E-15	5.66987	0	0	0.0623127	0.392165	18.8801	3.2562	-37.235	324.809	646.398	416.962	416.962	416.962	-2.84009	-25.7014	-2.33988	-279.68	315.586	229.532	194.289	194.289	194.289	-25.6635	-1.63733	3.26153	6.47691	1.10206	-1.37354	1.23773	-0.0688579	0.110181	-514.589	-19.6239	0.231803	0	0	0.0925242
2037	0	-17.6888	0	0	-17.6888	2.69935	0.0845444	-0.221848	0.0889763	-0.0690626	-27.4309	3.73E-15	18.6846	0	0	0.0795229	-0.0503094	18.4566	2.57307	-33.1057	322.7	642.859	417.471	417.471	417.471	-4.48597	-25.0635	-3.80342	-287.095	312.618	234.946	194.289	194.289	194.289	-24.9626	-2.72401	5.1615	6.59272	1.35862	-0.680821	1.19468	0.0696821	0.053233	-536.184	90.7241	-7.59296	0	0	0.0919851
2038	0	-16.2137	0	0	-16.2139	2.8048	-0.286701	-0.229111	0.146601	-0.0204789	-25.1274	0	31.0206	0	0	0.109058	-0.506094	17.9238	1.74969	-28.2319	320.603	638.213	417.934	417.933	417.934	-5.98955	-24.5224	-5.2555	-293.614	310.152	240.461	194.289	194.289	194.289	-24.329	-3.85049	6.91198	6.72824	1.60987	0.149313	1.15948	0.199545	0.040215	-576.429	191.167	-17.6407	0	0	0.113186
2039	0	-14.6526	0	0	-14.6547	3.0004	-0.975195	-0.245856	0.191834	0.028079	-25.2652	1.86E-14	40.9805	0	0	0.149047	-0.948895	17.2973	0.815317	-22.7364	318.607	632.553	418.314	418.314	418.314	-7.23882	-24.0145	-6.60359	-299.119	308.498	245.842	194.289	194.289	194.289	-23.7097	-4.94805	8.38442	6.88067	1.83888	1.08525	1.12157	0.30556	0.0835798	-625.701	268.441	-27.0716	0	0	0.177606
2040	0	-13.0909	0	0	-13.0984	3.27003	-1.92376	-0.270396	0.219119	0.0694768	-27.6977	-3.73E-15	47.4524	0	0	0.189889	-1.35339	16.5879	-0.193226	-16.7137	316.796	625.999	418.563	418.563	418.563	-8.14464	-23.5064	-7.77105	-303.423	307.875	250.871	194.289	194.289	194.289	-23.0876	-5.95553	9.47659	7.06149	2.03139	2.08835	1.06874	0.377838	0.192339	-671.165	316.283	-33.2319	0	0	0.295203
2041	0	-11.5712	0	0	-11.5878	3.59019	-3.0486	-0.299232	0.227395	0.0979923	-31.8497	1.86E-14	50.0716	0	0	0.221567	-1.69774	15.8006	-1.23878	-10.228	315.247	618.696	418.62	418.62	418.62	-8.6507	-22.9987	-8.70647	-306.3	308.383	255.381	194.289	194.289	194.289	-22.481	-6.82488	10.1254	7.29644	2.17645	3.12009	0.994274	0.416272	0.375128	-702.228	335.826	-34.6917	0	0	0.468261
2042	0	-10.0957	0	0	-10.124	3.93598	-4.26078	-0.3281	0.219547	0.111569	-36.9006	0	49.1711	0	0	0.239538	-1.96557	14.9344	-2.28957	-3.31321	314.018	610.814	418.424	418.424	418.424	-8.73645	-22.5212	-9.38577	-307.522	310.01	259.283	194.289	194.289	194.289	-21.9351	-7.52381	10.3105	7.62314	2.26763	4.14799	0.90249	0.426208	0.631487	-715.236	332.932	-31.7212	0	0	0.694764
2043	0	-8.6389	0	0	-8.67895	4.28625	-5.48457	-0.353131	0.200195	0.111263	-41.9981	3.73E-15	45.4876	0	0	0.245401	-2.14629	13.9829	-3.32155	4.02573	313.149	602.543	417.922	417.922	417.922	-8.41336	-22.1225	-9.80871	-306.897	312.657	262.566	194.289	194.289	194.289	-21.5082	-8.03697	10.0495	8.08759	2.30251	5.14775	0.804146	0.418206	0.95602	-711.815	315.039	-25.7245	0	0	0.967603
2044	0	-7.16229	0	0	-7.21134	4.62657	-6.66864	-0.371371	0.173569	0.100732	-46.4048	3.73E-15	39.8454	0	0	0.24362	-2.2349	12.9342	-4.31734	11.8103	312.659	594.09	417.078	417.078	417.078	-7.71763	-21.8582	-9.99377	-304.285	316.176	265.288	194.289	194.289	194.289	-21.2583	-8.36647	9.38798	8.73904	2.28272	6.10227	0.715645	0.401542	1.33277	-697.935	287.827	-18.244	0	0	1.27613
2045	0	-5.628	0	0	-5.68056	4.94986	-7.78796	-0.380949	0.143093	0.0842919	-49.5888	7.45E-15	33.0083	0	0	0.238017	-2.23107	11.7729	-5.26204	20.0847	312.55	585.672	415.887	415.887	415.887	-6.70229	-21.7799	-9.9722	-299.607	320.391	267.544	194.289	194.289	194.289	-21.2327	-8.53031	8.38947	9.62429	2.2129	6.99726	0.651363	0.383424	1.74546	-679.494	254.98	-10.4172	0	0	1.60597
2046	0	-4.00921	0	0	-4.0575	5.25534	-8.83998	-0.381075	0.111044	0.0666505	-51.2685	-1.86E-15	25.5708	0	0	0.229933	-2.13833	10.4818	-6.1381	28.9104	312.807	577.509	414.378	414.378	414.378	-5.42983	-21.9278	-9.78259	-292.85	325.118	269.449	194.289	194.289	194.289	-21.4633	-8.5589	7.126	10.7814	2.10005	7.81619	0.623275	0.367098	2.16924	-661.893	218.32	-2.74793	0	0	1.94274
2047	0	-2.29655	0	0	-2.33083	5.54649	-9.83685	-0.372658	0.0787863	0.0514562	-51.4787	1.86E-15	17.9511	0	0	0.2188	-1.96363	9.04405	-6.92165	38.357	313.401	569.822	412.618	412.618	412.618	-3.96657	-22.3261	-9.46527	-284.058	330.176	271.107	194.289	194.289	194.289	-21.9643	-8.48916	5.67139	12.2333	1.9521	8.5366	0.635434	0.354287	2.58117	-647.538	179.176	4.67851	0	0	2.26943
2048	0	-0.498807	0	0	-0.507792	5.82841	-10.7962	-0.35739	0.0469335	0.0413155	-50.4516	6.99E-15	10.4189	0	0	0.203393	-1.7173	7.44644	-7.58185	48.4899	314.293	562.819	410.711	410.711	410.711	-2.37926	-22.9841	-9.05683	-273.32	335.387	272.595	194.289	194.289	194.289	-22.7355	-8.35734	4.09737	13.9833	1.77726	9.12974	0.685533	0.343052	2.95551	-636.649	138.432	11.9963	0	0	2.56599
2049	0	1.35943	0	0	1.38845	6.1053	-11.7322	-0.336979	0.0159978	0.0372262	-48.4946	-4.43E-15	3.19761	0	0	0.183208	-1.41305	5.68209	-8.08314	59.3569	315.441	556.697	408.787	408.787	408.787	-0.733555	-23.8993	-8.58597	-260.756	340.58	273.956	194.289	194.289	194.289	-23.767	-8.19236	2.47207	16.0117	1.58261	9.56279	0.765295	0.330254	3.27402	-627.139	97.516	19.1933	0	0	2.80793
2050	0	3.24296	0	0	3.32372	6.37834	-12.6488	-0.312909	-0.0132367	0.0388372	-45.9144	-1.40E-15	-3.45748	0	0	0.159228	-1.06776	3.75254	-8.38777	70.9767	316.796	551.638	406.983	406.983	406.983	0.906547	-25.0629	-8.07138	-246.5	345.591	275.188	194.289	194.289	194.289	-25.0444	-8.01172	0.85954	18.2775	1.37344	9.80153	0.862473	0.31112	3.52182	-615.854	58.2087	26.0883	0	0	2.97001
2051	0	5.11183	0	0	5.25828	6.64456	-13.536	-0.28637	-0.03946	0.0448739	-42.968	-9.32E-16	-9.21166	0	0	0.133856	-0.700792	1.66852	-8.45741	83.3326	318.315	547.802	405.423	405.423	405.423	2.48003	-26.4646	-7.52223	-230.69	350.264	276.251	194.289	194.289	194.289	-26.553	-7.82073	-0.681227	20.7231	1.15289	9.81189	0.96374	0.281121	3.69191	-599.595	22.8456	32.3459	0	0	3.03343
2052	0	6.92633	0	0	7.15121	6.89707	-14.3711	-0.258643	-0.0608871	0.0529409	-39.876	3.73E-15	-13.6679	0	0	0.11021	-0.333002	-0.55066	-8.25462	96.3696	319.96	545.33	404.203	404.203	404.203	3.93212	-28.0958	-6.94079	-213.456	354.468	277.077	194.289	194.289	194.289	-28.2805	-7.61498	-2.09927	23.2821	0.921849	9.56114	1.0503	0.238104	3.78434	-573.593	-5.77076	37.5214	0	0	2.97994
2053	0	8.65105	0	0	8.96398	7.12664	-15.1248	-0.231121	-0.0757783	0.0609726	-36.8102	-1.86E-15	-16.459	0	0	0.0908463	0.014409	-2.87831	-7.74762	109.992	321.698	544.337	403.368	403.368	403.368	5.2191	-29.9511	-6.32594	-194.92	358.104	277.586	194.289	194.289	194.289	-30.2183	-7.38487	-3.35588	25.8883	0.679764	9.02215	1.10151	0.183147	3.80102	-533.202	-24.9512	41.2204	0	0	2.79874
2054	0	10.2575	0	0	10.6632	7.32398	-15.7683	-0.205466	-0.0828956	0.0669304	-33.9105	7.45E-15	-17.3515	0	0	0.0768048	0.321565	-5.28176	-6.91961	124.057	323.511	544.909	402.915	402.916	402.915	6.31325	-32.028	-5.67608	-175.189	361.118	277.703	194.289	194.289	194.289	-32.3615	-7.12037	-4.42888	28.4823	0.425353	8.18191	1.09612	0.12228	3.74981	-473.683	-32.6558	43.1383	0	0	2.48352
2055	0	11.7254	0	0	12.2226	7.48182	-16.2799	-0.18302	-0.0819678	0.0698359	-31.2416	0	-16.3447	0	0	0.0672063	0.57244	-7.7234	-5.78101	138.374	325.391	547.087	402.793	402.793	402.793	7.20615	-34.3255	-4.99061	-154.359	363.503	277.374	194.289	194.289	194.289	-34.7081	-6.81461	-5.3154	31.0155	0.158011	7.05281	1.02004	0.0624273	3.63895	-392.526	-29.19	43.3118	0	0	2.04148
2056	0	13.0429	0	0	13.6244	7.59614	-16.6487	-0.164774	-0.0737028	0.0697358	-28.819	-1.86E-15	-13.6809	0	0	0.0599974	0.75804	-10.1613	-4.37992	152.698	327.342	550.862	402.915	402.915	402.915	7.90955	-36.8423	-4.2705	-132.518	365.301	276.58	194.289	194.289	194.289	-37.2576	-6.4664	-6.03209	33.4503	-0.120886	5.6822	0.872846	0.0107316	3.47863	-291.085	-17.1599	41.9796	0	0	1.50117
2057	0	14.2033	0	0	14.8568	7.66646	-16.8749	-0.151684	-0.0603715	0.0673618	-26.6779	5.59E-15	-9.86843	0	0	0.0530909	0.879507	-12.5502	-2.80523	166.743	329.371	556.158	403.182	403.182	403.182	8.45341	-39.5733	-3.51818	-109.745	366.596	275.334	194.289	194.289	194.289	-40.0074	-6.08168	-6.61264	35.7575	-0.40668	4.15494	0.670624	-0.0297847	3.27931	-175.342	-2.00677	39.877	0	0	0.915192
2058	0	15.203	0	0	15.9128	7.69516	-16.967	-0.144869	-0.0451772	0.0633481	-24.9068	2.80E-15	-5.5676	0	0	0.0452552	0.949507	-14.8423	-1.17859	180.196	331.479	562.832	403.493	403.493	403.493	8.88036	-42.5074	-2.73734	-86.116	367.497	273.68	194.289	194.289	194.289	-42.9506	-5.67327	-7.1017	37.9118	-0.690455	2.58531	0.441621	-0.0575077	3.05487	-54.6982	10.5231	37.715	0	0	0.351246
2059	0	16.0392	0	0	16.7877	7.68636	-16.9387	-0.145432	-0.0293646	0.0584127	-23.6176	-2.80E-15	-1.24837	0	0	0.0362856	0.990758	-16.9901	0.364091	192.743	333.652	570.678	403.762	403.762	403.762	9.23726	-45.6269	-1.93229	-61.6995	368.121	271.686	194.289	194.289	194.289	-46.0741	-5.25885	-7.54621	39.8896	-0.958717	1.09876	0.21879	-0.0709243	2.81664	59.6186	17.1752	35.2598	0	0	-0.123639
2060	0	16.7104	0	0	17.4797	7.64593	-16.8089	-0.154802	-0.0124945	0.0527361	-22.9453	5.82E-16	2.79831	0	0	0.026549	1.03142	-18.9492	1.69641	204.105	335.861	579.441	403.92	403.92	403.92	9.5704	-48.9099	-1.10631	-36.5538	368.581	269.445	194.289	194.289	194.289	-49.3608	-4.85843	-7.99059	41.6682	-1.19416	-0.191272	0.0331759	-0.0674886	2.5798	157.022	18.3063	31.4735	0	0	-0.459832
2061	0	17.2174	0	0	17.9915	7.58218	-16.6038	-0.171322	0.00411964	0.0468237	-22.6816	-2.21E-15	6.10723	0	0	0.0163362	1.09873	-20.6814	2.72294	214.062	338.064	588.842	403.923	403.923	403.923	9.92301	-52.3332	-0.259097	-10.7255	368.986	267.076	194.289	194.289	194.289	-52.792	-4.49158	-8.47495	43.2267	-1.37764	-1.20383	-0.0991804	-0.0488845	2.35213	230.869	15.2219	26.0609	0	0	-0.637453
2062	0	17.5603	0	0	18.3264	7.50472	-16.3539	-0.19181	0.0179298	0.0410949	-22.4361	4.19E-15	8.09821	0	0	0.00621533	1.21296	-22.1567	3.39156	222.462	340.22	598.596	403.748	403.748	403.748	10.3302	-55.871	0.613622	15.7428	369.435	264.716	194.289	194.289	194.289	-56.3461	-4.17468	-9.03104	44.5468	-1.49107	-1.90125	-0.174892	-0.0216046	2.14082	278.948	9.14257	19.5417	0	0	-0.666823
2063	0	17.7326	0	0	18.4808	7.42206	-16.0865	-0.212894	0.0258476	0.0360828	-21.8116	4.66E-16	8.19314	0	0	-0.00307082	1.38345	-23.3542	3.69576	229.23	342.292	608.436	403.393	403.393	403.393	10.8114	-59.4906	1.51752	42.8029	369.999	262.506	194.289	194.289	194.289	-59.9934	-3.91832	-9.67563	45.6148	-1.52002	-2.28945	-0.200664	0.00453241	1.94786	302.547	0.37225	12.9875	0	0	-0.581291
2064	0	17.7166	0	0	18.4381	7.33829	-15.8148	-0.232079	0.0252963	0.031551	-20.5666	-6.52E-15	6.01287	0	0	-0.0106428	1.6073	-24.263	3.66852	234.36	344.25	618.123	402.878	402.878	402.878	11.363	-63.1489	2.45462	70.3973	370.708	260.567	194.289	194.289	194.289	-63.6927	-3.72502	-10.4034	46.4225	-1.45569	-2.40983	-0.187335	0.0195346	1.77478	305.5	-11.3677	7.34043	0	0	-0.426342
2065	0	17.4823	0	0	18.1673	7.25022	-15.5283	-0.247792	0.0158896	0.0263512	-18.6679	3.90E-15	1.64706	0	0	-0.0151716	1.87085	-24.8825	3.37228	237.907	346.073	627.455	402.239	402.239	402.239	11.9519	-66.792	3.417	98.4626	371.529	258.987	194.289	194.289	194.289	-67.389	-3.58716	-11.1814	46.9687	-1.29602	-2.32731	-0.146628	0.016571	1.61969	293.021	-26.1168	2.83064	0	0	-0.246318
2066	0	16.9914	0	0	17.6262	7.14631	-15.1892	-0.259746	0.000184303	0.0175424	-16.3486	2.10E-15	-4.22434	0	0	-0.0146943	2.15283	-25.2229	2.88779	239.979	347.746	636.272	401.53	401.53	401.53	12.5167	-70.3579	4.38165	126.933	372.37	257.816	194.289	194.289	194.289	-71.0154	-3.48621	-11.9486	47.261	-1.04573	-2.11819	-0.0908911	-0.00568807	1.48382	272.311	-42.7596	-1.1777	0	0	-0.0756747
2067	0	16.2044	0	0	16.7717	7.00861	-14.738	-0.268706	-0.0167808	0.000513958	-14.073	-1.86E-15	-10.4196	0	0	-0.00778151	2.42852	-25.3047	2.30343	240.733	349.255	644.45	400.816	400.816	400.816	12.975	-73.7821	5.30939	155.737	373.092	257.077	194.289	194.289	194.289	-74.4981	-3.3941	-12.6241	47.3167	-0.715622	-1.85975	-0.033373	-0.0443553	1.36627	252.333	-59.3357	-5.71135	0	0	0.0674295
2068	0	15.0925	0	0	15.5736	6.81738	-14.1083	-0.275962	-0.0289378	-0.03058	-12.4161	-1.86E-15	-15.5248	0	0	0.00394354	2.67414	-25.1586	1.70633	240.365	350.587	651.901	400.171	400.171	400.171	13.2388	-77.0055	6.1497	184.778	373.541	256.784	194.289	194.289	194.289	-77.7649	-3.27677	-13.121	47.1626	-0.32243	-1.62255	0.0113087	-0.0918451	1.26925	243.935	-73.4195	-11.5425	0	0	0.182033
2069	0	13.6502	0	0	14.0308	6.55721	-13.2456	-0.283209	-0.0308802	-0.0810303	-11.9212	5.13E-15	-18.2467	0	0	0.013983	2.87049	-24.8236	1.17511	239.107	351.732	658.568	399.671	399.671	399.671	13.2321	-79.9817	6.85056	213.898	373.575	256.958	194.289	194.289	194.289	-80.756	-3.10013	-13.3638	46.8345	0.112244	-1.46553	0.0277473	-0.140043	1.19185	258.042	-83.1671	-18.8256	0	0	0.281098
2070	0	11.9097	0	0	12.1856	6.22241	-12.1262	-0.291836	-0.0204617	-0.153273	-12.8463	-3.49E-15	-17.8621	0	0	0.0133758	3.00539	-24.3456	0.774681	237.216	352.684	664.421	399.382	399.382	399.382	12.9069	-82.6857	7.37037	242.845	373.097	257.648	194.289	194.289	194.289	-83.4367	-2.83784	-13.3049	46.3751	0.562722	-1.43331	0.00473895	-0.182219	1.13064	302.276	-88.4193	-26.8191	0	0	0.381542
2071	0	9.95189	0	0	10.1321	5.8196	-10.7663	-0.299691	0.0010583	-0.245431	-14.6801	-6.99E-16	-14.3777	0	0	-0.00216171	3.07439	-23.774	0.552993	234.96	353.444	669.453	399.353	399.353	399.353	12.2554	-85.1204	7.687	271.243	372.069	258.928	194.289	194.289	194.289	-85.8083	-2.47896	-12.9337	45.832	1.00096	-1.5555	-0.0635979	-0.212848	1.07585	379.609	-89.6523	-34.5852	0	0	0.491084
2072	0	7.90373	0	0	8.00792	5.36694	-9.22276	-0.300454	0.02904	-0.350964	-16.0475	5.82E-17	-8.57397	0	0	-0.0263777	3.07998	-23.1595	0.53971	232.609	354.018	673.678	399.61	399.61	399.61	11.3135	-87.3143	7.80112	298.601	370.523	260.876	194.289	194.289	194.289	-87.9073	-2.03292	-12.2795	45.2537	1.39893	-1.84732	-0.175716	-0.229542	1.0141	487.299	-88.1307	-41.3225	0	0	0.599979
2073	0	5.91799	0	0	5.97038	4.89071	-7.5836	-0.285172	0.0573205	-0.460287	-15.0404	2.08E-15	-1.74346	0	0	-0.0451606	3.02957	-22.5501	0.745984	230.418	354.422	677.123	400.144	400.144	400.144	10.1567	-89.3077	7.73337	324.337	368.549	263.519	194.289	194.289	194.289	-89.7886	-1.52857	-11.406	44.6866	1.73135	-2.31046	-0.325126	-0.231717	0.930625	618.833	-84.8219	-46.8487	0	0	0.68274
2074	0	4.13754	0	0	4.15999	4.42023	-5.95135	-0.24601	0.0788293	-0.563114	-9.96033	-1.32E-15	4.56574	0	0	-0.0465471	2.93322	-21.9879	1.1645	228.608	354.675	679.829	400.921	400.921	400.921	8.88509	-91.1282	7.51821	347.844	366.272	266.767	194.289	194.289	194.289	-91.4967	-1.00613	-10.3982	44.1709	1.97825	-2.93335	-0.50162	-0.223451	0.814855	765.062	-81.9345	-51.3845	0	0	0.708794
2075	0	2.65659	0	0	2.66451	3.9821	-4.42215	-0.179909	0.088497	-0.650745	-0.123142	-1.92E-15	9.09082	0	0	-0.0298022	2.80159	-21.5066	1.76978	227.355	354.795	681.839	401.879	401.879	401.879	7.60031	-92.7676	7.19614	368.554	363.823	270.359	194.289	194.289	194.289	-93.0356	-0.504275	-9.34351	43.7368	2.12718	-3.69088	-0.692318	-0.208535	0.665759	915.646	-80.7443	-55.5907	0	0	0.654821
2076	0	1.49392	0	0	1.49605	3.59524	-3.06635	-0.0923137	0.0846707	-0.717951	13.4545	-1.40E-15	11.218	0	0	-0.00412827	2.64424	-21.1286	2.51967	226.777	354.8	683.194	402.944	402.944	402.944	6.38181	-94.1658	6.80672	386.004	361.292	273.841	194.289	194.289	194.289	-94.3514	-0.0480204	-8.31283	43.402	2.17476	-4.54457	-0.88746	-0.190811	0.493607	1061.2	-81.6564	-60.0084	0	0	0.519236
2077	0	0.592874	0	0	0.593213	3.26834	-1.91782	0.00252865	0.0698049	-0.762992	28.011	-1.28E-15	11.1533	0	0	0.0205615	2.46896	-20.8645	3.3577	226.926	354.699	683.925	404.035	404.035	404.035	5.27187	-95.2164	6.38329	399.874	358.711	276.621	194.289	194.289	194.289	-95.3379	0.357076	-7.34824	43.1698	2.12729	-5.44356	-1.07893	-0.170283	0.321598	1192.97	-82.8924	-64.6083	0	0	0.328445
2078	0	-0.149817	0	0	-0.14984	3.00037	-0.975088	0.0848636	0.048742	-0.787068	39.7095	-1.28E-15	9.69424	0	0	0.0393678	2.28181	-20.7126	4.21667	227.788	354.496	684.047	405.079	405.079	405.079	4.27574	-95.7944	5.9506	409.986	356.049	278.069	194.289	194.289	194.289	-95.8672	0.721894	-6.46215	43.0294	2.00009	-6.32712	-1.26187	-0.145193	0.178558	1303.6	-82.4351	-68.5516	0	0	0.134369
2079	0	-0.837179	0	0	-0.837196	2.78411	-0.213858	0.134727	0.0276906	-0.792753	44.7691	1.16E-16	7.94204	0	0	0.0487107	2.08784	-20.6605	5.02314	229.285	354.187	683.552	406.019	406.019	406.019	3.37514	-95.7988	5.52552	416.273	353.239	277.671	194.289	194.289	194.289	-95.835	1.06418	-5.64662	42.9572	1.81554	-7.12862	-1.42963	-0.110492	0.094327	1386.07	-77.6861	-70.5779	0	0	-0.000479508
2080	0	-1.52261	0	0	-1.52264	2.61149	0.393832	0.137584	0.0128679	-0.782499	40.6948	3.38E-15	6.96375	0	0	0.0429138	1.89182	-20.6866	5.70305	231.288	353.763	682.416	406.812	406.812	406.812	2.54835	-95.1975	5.12002	418.738	350.215	275.162	194.289	194.289	194.289	-95.2068	1.39648	-4.88798	42.92	1.60092	-7.78097	-1.57413	-0.0609297	0.0902455	1434.06	-66.5204	-69.5166	0	0	-0.0237654
2081	0	-2.17498	0	0	-2.17522	2.47971	0.857718	0.0892965	0.00911044	-0.756381	27.2486	-5.82E-16	7.50547	0	0	0.0213404	1.69871	-20.7637	6.18725	233.626	353.216	680.597	407.436	407.436	407.436	1.79077	-94.0573	4.74449	417.423	346.96	270.619	194.289	194.289	194.289	-94.0483	1.7158	-4.18259	42.8795	1.38591	-8.22231	-1.68021	0.00707495	0.174575	1439.85	-47.5383	-64.7456	0	0	0.086557
2082	0	-2.67218	0	0	-2.67273	2.39585	1.15282	-0.00163004	0.0179789	-0.712613	6.76093	2.91E-16	9.71313	0	0	0.000233334	1.51353	-20.8615	6.41698	236.102	352.54	678.049	407.879	407.879	407.879	1.12777	-92.547	4.40921	412.422	343.532	264.478	194.289	194.289	194.289	-92.5278	1.99892	-3.54835	42.7972	1.20063	-8.40192	-1.73147	0.0917877	0.337692	1397.23	-21.2318	-56.6027	0	0	0.30863
2083	0	-2.82861	0	0	-2.82924	2.37788	1.21608	-0.114891	0.0368044	-0.649436	-16.3394	3.99E-15	12.992	0	0	0.0104512	1.34075	-20.9502	6.34845	238.51	351.732	674.733	408.137	408.137	408.137	0.613331	-90.9085	4.12332	403.929	340.076	257.447	194.289	194.289	194.289	-90.8855	2.20675	-3.02624	42.6394	1.07339	-8.285	-1.716	0.185768	0.555957	1305.04	9.96776	-46.553	0	0	0.578896
2084	0	-2.45077	0	0	-2.45111	2.45011	0.961886	-0.224182	0.0589968	-0.566892	-36.8706	-3.44E-15	16.1166	0	0	0.0733374	1.18322	-21.0032	5.95699	240.648	350.803	670.629	408.208	408.208	408.208	0.310544	-89.3992	3.89327	392.273	336.794	250.347	194.289	194.289	194.289	-89.3764	2.29895	-2.66782	42.3823	1.02922	-7.85713	-1.63017	0.277452	0.798641	1168.76	42.1152	-36.7784	0	0	0.813168
2085	0	-1.4039	0	0	-1.40394	2.63441	0.313165	-0.30514	0.0767902	-0.46768	-50.5306	-5.01E-15	17.7576	0	0	0.174713	1.04099	-20.9995	5.24122	242.331	349.769	665.746	408.088	408.089	408.088	0.259387	-88.2256	3.7256	377.915	333.882	243.911	194.289	194.289	194.289	-88.2039	2.25584	-2.51274	42.0155	1.08824	-7.12819	-1.48081	0.357027	1.03842	999.68	72.1723	-29.3303	0	0	0.938135
2086	0	0.336052	0	0	0.336073	2.9404	-0.764024	-0.345055	0.0840305	-0.356715	-55.4097	8.85E-15	17.0711	0	0	0.267947	0.910333	-20.9257	4.22732	243.405	348.664	660.136	407.772	407.772	407.772	0.447151	-87.4898	3.63183	361.4	331.462	238.624	194.289	194.289	194.289	-87.4692	2.09688	-2.56664	41.5444	1.26433	-6.13626	-1.28072	0.415849	1.25792	810.369	98.0968	-25.1339	0	0	0.914718
2087	0	2.67118	0	0	2.67322	3.35924	-2.23738	-0.348401	0.0817112	-0.241258	-52.605	6.99E-16	14.4143	0	0	0.310822	0.783426	-20.7763	2.97306	243.754	347.53	653.891	407.253	407.253	407.253	0.800067	-87.1769	3.6295	343.295	329.557	234.659	194.289	194.289	194.289	-87.1582	1.88336	-2.79297	40.9909	1.56328	-4.95057	-1.04115	0.454587	1.45987	611.591	122.849	-24.0621	0	0	0.743775
2088	0	5.42086	0	0	5.43421	3.86506	-4.01244	-0.327684	0.076181	-0.131528	-44.907	7.80E-15	11.0549	0	0	0.295075	0.648543	-20.5539	1.56973	243.311	346.42	647.139	406.528	406.528	406.528	1.20823	-87.1901	3.73807	324.151	328.109	231.934	194.289	194.289	194.289	-87.1741	1.69921	-3.12888	40.3917	1.98209	-3.67239	-0.785286	0.475258	1.64962	418.801	150.241	-25.5203	0	0	0.470575
2089	0	8.38204	0	0	8.42794	4.42283	-5.96042	-0.291746	0.0697274	-0.037562	-34.9694	-3.44E-15	7.88784	0	0	0.238654	0.491922	-20.2669	0.136613	242.054	345.389	640.04	405.605	405.605	405.605	1.56855	-87.4036	3.97323	304.465	327.047	230.226	194.289	194.289	194.289	-87.3899	1.6211	-3.51364	39.7934	2.5081	-2.428	-0.539859	0.474984	1.83161	249.367	177.795	-28.2606	0	0	0.172151
2090	0	11.3701	0	0	11.4818	4.99492	-7.94351	-0.247916	0.0604514	0.0344936	-24.9475	1.19E-15	5.13435	0	0	0.167336	0.30114	-19.9261	-1.19462	239.995	344.489	632.764	404.502	404.502	404.502	1.81165	-87.697	4.33719	284.647	326.313	229.249	194.289	194.289	194.289	-87.683	1.69634	-3.90228	39.2447	3.11909	-1.35184	-0.33236	0.446188	2.00327	117.682	197.929	-30.5053	0	0	-0.0722978
2091	0	14.2374	0	0	14.4541	5.54482	-9.83115	-0.205302	0.0503455	0.0826604	-16.5403	3.84E-15	3.07739	0	0	0.104348	0.0696099	-19.5394	-2.30425	237.162	343.762	625.476	403.251	403.251	403.251	1.90695	-87.9725	4.81154	265.011	325.856	228.712	194.289	194.289	194.289	-87.9537	1.93516	-4.26382	38.7859	3.78332	-0.560872	-0.176877	0.39008	2.16561	30.8979	207.321	-31.2894	0	0	-0.219337
2092	0	16.8825	0	0	17.2402	6.04167	-11.5177	-0.170036	0.0408969	0.107779	-10.526	-5.10E-16	1.71549	0	0	0.0601266	-0.199963	-19.1077	-3.10884	233.573	343.24	618.318	401.899	401.899	401.899	1.86142	-88.1652	5.36152	245.765	325.64	228.367	194.289	194.289	194.289	-88.1367	2.31371	-4.58141	38.4381	4.46097	-0.129678	-0.0769745	0.312536	2.319	-9.63214	204.733	-30.3331	0	0	-0.267354
2093	0	19.2487	0	0	19.7702	6.46336	-12.9329	-0.144975	0.0323727	0.112688	-6.93267	-1.66E-15	0.855661	0	0	0.0344477	-0.494632	-18.6233	-3.57666	229.229	342.944	611.405	400.501	400.501	400.501	1.70887	-88.2427	5.94471	227.018	325.636	228.034	194.289	194.289	194.289	-88.2008	2.78566	-4.84998	38.1962	5.10685	-0.0751784	-0.0224724	0.218095	2.46361	-9.48975	189.518	-27.6725	0	0	-0.242353
2094	0	21.3136	0	0	22.0041	6.79807	-14.0445	-0.131708	0.0250288	0.102201	-5.45599	-1.10E-15	0.327906	0	0	0.0226969	-0.793211	-18.0707	-3.7289	224.111	342.883	604.82	399.114	399.114	399.114	1.49483	-88.1967	6.519	208.79	325.822	227.6	194.289	194.289	194.289	-88.1397	3.29661	-5.07144	38.0266	5.6744	-0.35616	0.00440631	0.114845	2.60299	19.9527	162.929	-23.5691	0	0	-0.17523
2095	0	23.079	0	0	23.9261	7.04464	-14.8563	-0.129071	0.0174459	0.0817316	-5.47032	-1.25E-15	-0.173481	0	0	0.0184112	-1.07092	-17.4304	-3.62917	218.19	343.053	598.626	397.797	397.797	397.797	1.26415	-88.0336	7.05009	191.033	326.181	227.019	194.289	194.289	194.289	-87.9614	3.79667	-5.25207	37.8717	6.12292	-0.886641	0.017526	0.00894585	2.73976	66.2397	126.213	-18.267	0	0	-0.0836329
2096	0	24.5596	0	0	25.5386	7.21098	-15.4004	-0.134295	0.00886876	0.0567986	-6.27109	-2.18E-15	-0.842851	0	0	0.0167626	-1.30452	-16.6829	-3.36819	211.435	343.431	592.876	396.603	396.603	396.603	1.05144	-87.7648	7.51436	173.654	326.685	226.298	194.289	194.289	194.289	-87.6786	4.24876	-5.39859	37.6616	6.42489	-1.55547	0.0261314	-0.0918858	2.87555	117.529	82.3626	-12.2237	0	0	0.0243043
2097	0	25.7731	0	0	26.854	7.31122	-15.7268	-0.144769	-0.00109579	0.0316785	-7.31985	6.48E-16	-1.788	0	0	0.0152634	-1.47677	-15.8116	-3.0477	203.828	343.978	587.617	395.578	395.578	395.578	0.877435	-87.3993	7.89864	156.544	327.3	225.475	194.289	194.289	194.289	-87.301	4.63111	-5.51578	37.3267	6.57153	-2.24643	0.035886	-0.183089	3.00749	164.433	35.1057	-6.06602	0	0	0.143175
2098	0	26.7347	0	0	27.8876	7.36211	-15.8921	-0.156771	-0.0118321	0.0098616	-8.12777	-3.19E-15	-2.97283	0	0	0.012797	-1.57898	-14.8052	-2.76477	195.365	344.644	582.901	394.767	394.767	394.767	0.749001	-86.9395	8.19731	139.593	327.977	224.611	194.289	194.289	194.289	-86.8312	4.93563	-5.60451	36.8087	6.57232	-2.85489	0.0538693	-0.258138	3.12726	198.793	-10.2501	-0.564631	0	0	0.26252
2099	0	27.4523	0	0	28.6504	7.37939	-15.9482	-0.167501	-0.0218767	-0.00663501	-8.44687	4.22E-15	-4.23542	0	0	0.00941059	-1.61198	-13.6583	-2.5966	186.063	345.372	578.783	394.201	394.201	394.201	0.662678	-86.3792	8.40783	122.708	328.664	223.765	194.289	194.289	194.289	-86.2632	5.16295	-5.66095	36.0668	6.45034	-3.30144	0.0874597	-0.311236	3.22529	214.825	-48.2631	3.52319	0	0	0.365621
2100	0	27.9257	0	0	29.1462	7.3752	-15.9346	-0.175101	-0.0295116	-0.0165686	-8.22972	3.84E-15	-5.35761	0	0	0.00565812	-1.58543	-12.3722	-2.58748	175.97	346.11	575.324	393.902	393.902	393.902	0.609928	-85.7043	8.52718	105.823	329.307	222.985	194.289	194.289	194.289	-85.5829	5.31677	-5.6776	35.0802	6.23521	-3.54184	0.141066	-0.336679	3.2898	209.213	-74.4901	5.73601	0	0	0.430216
2101	0	28.1495	0	0	29.372	7.3566	-15.8742	-0.178746	-0.0339363	-0.0198778	-7.5684	7.57E-16	-6.19076	0	0	0.00225423	-1.51568	-10.9548	-2.74127	165.164	346.815	572.587	393.878	393.878	393.878	0.58235	-84.896	8.55038	88.9004	329.864	222.303	194.289	194.289	194.289	-84.7716	5.39911	-5.64592	33.8472	5.95611	-3.5717	0.214674	-0.330438	3.31538	182.034	-86.8115	6.0895	0	0	0.433767
2102	0	28.1158	0	0	29.3202	7.32485	-15.7711	-0.178992	-0.0352206	-0.0174759	-6.66543	-1.40E-15	-6.64889	0	0	-0.000186447	-1.42256	-9.42007	-3.02158	153.757	347.458	570.63	394.121	394.121	394.121	0.573925	-83.9353	8.46952	71.9326	330.31	221.726	194.289	194.289	194.289	-83.8108	5.40798	-5.55743	32.3841	5.63839	-3.42535	0.299927	-0.291968	3.29908	137.422	-85.8375	5.06829	0	0	0.363964
2103	0	27.8182	0	0	28.9826	7.27586	-15.6118	-0.176925	-0.033562	-0.0111129	-5.69396	1.28E-15	-6.63949	0	0	-0.00147642	-1.3256	-7.78724	-3.36177	141.882	348.026	569.5	394.61	394.61	394.61	0.580318	-82.807	8.27503	54.9385	330.637	221.25	194.289	194.289	194.289	-82.6854	5.33811	-5.40442	30.7226	5.30293	-3.16677	0.382893	-0.22415	3.24394	82.8266	-73.9393	3.32863	0	0	0.22879
2104	0	27.2533	0	0	28.3538	7.20221	-15.3717	-0.173031	-0.0291082	-0.0027207	-4.67174	-5.82E-16	-6.07143	0	0	-0.00181804	-1.24049	-6.07844	-3.68253	129.685	348.516	569.223	395.313	395.313	395.313	0.597755	-81.5012	7.95927	37.9549	330.851	220.856	194.289	194.289	194.289	-81.3858	5.18379	-5.1816	28.906	4.9677	-2.87358	0.448523	-0.134628	3.15398	26.7338	-54.4182	1.46534	0	0	0.0559413
2105	0	26.4196	0	0	27.4316	7.09605	-15.0247	-0.167412	-0.0219221	0.00594245	-3.51547	-9.32E-16	-4.88632	0	0	-0.00156293	-1.17665	-4.31639	-3.91173	117.307	348.941	569.804	396.196	396.196	396.196	0.622743	-80.012	7.52072	21.0266	330.973	220.516	194.289	194.289	194.289	-79.9059	4.94215	-4.88843	26.984	4.64914	-2.61846	0.489185	-0.034224	3.03615	-24.4083	-30.6463	-0.065764	0	0	-0.121183
2106	0	25.3142	0	0	26.2159	6.9522	-14.5526	-0.160084	-0.0126642	0.0136501	-2.12739	-2.33E-15	-3.16666	0	0	-0.000869661	-1.13658	-2.522	-3.99978	104.872	349.323	571.223	397.219	397.219	397.219	0.653218	-78.3335	6.9677	4.19542	331.038	220.189	194.289	194.289	194.289	-78.2396	4.61556	-4.53192	25.0073	4.36234	-2.454	0.504716	0.0643186	2.89751	-67.323	-5.70308	-0.981209	0	0	-0.276883
2107	0	23.9303	0	0	24.7055	6.7699	-13.9513	-0.151187	-0.00271958	0.0193232	-0.46946	4.95E-16	-1.16327	0	0	0.000604019	-1.11684	-0.713235	-3.9271	92.4833	349.69	573.437	398.347	398.347	398.347	0.688922	-76.4568	6.31904	-12.5072	331.093	219.823	194.289	194.289	194.289	-76.3768	4.2127	-4.12695	23.0229	4.11994	-2.40467	0.501744	0.148177	2.74593	-101.649	17.679	-1.20046	0	0	-0.399422
2108	0	22.2559	0	0	22.8967	6.55279	-13.2309	-0.141022	0.00668058	0.0225244	1.40384	1.11E-15	0.824268	0	0	0.00360593	-1.10988	1.09524	-3.70317	80.2235	350.079	576.389	399.544	399.544	399.544	0.729603	-74.368	5.60152	-29.0661	331.188	219.357	194.289	194.289	194.289	-74.3025	3.7485	-3.69299	21.0707	3.92988	-2.4671	0.490079	0.20714	2.58756	-129.615	37.5757	-0.861615	0	0	-0.491741
2109	0	20.2756	0	0	20.783	6.30747	-12.4116	-0.130507	0.0139936	0.0236542	3.30839	8.15E-16	2.46005	0	0	0.00884897	-1.10635	2.89143	-3.35951	68.1603	350.523	580.01	400.779	400.779	400.779	0.77278	-72.0498	4.84548	-45.4824	331.366	218.723	194.289	194.289	194.289	-71.9985	3.24272	-3.24959	19.1821	3.79384	-2.61649	0.481584	0.235052	2.42724	-155.645	52.146	-0.0478134	0	0	-0.568333
2110	0	17.9741	0	0	18.3565	6.0416	-11.5175	-0.120166	0.018301	0.0232353	5.05281	-2.33E-16	3.51538	0	0	0.0166385	-1.09702	4.66501	-2.94004	56.3537	351.049	584.225	402.026	402.026	402.026	0.812022	-69.4847	4.08104	-61.7699	331.658	217.856	194.289	194.289	194.289	-69.4463	2.71821	-2.81245	17.3799	3.7068	-2.81599	0.485421	0.230441	2.26659	-183.983	60.1996	1.06198	0	0	-0.642194
2111	0	15.3378	0	0	15.6093	5.76197	-10.5706	-0.110778	0.0197207	0.0213149	6.38574	4.66E-16	3.93503	0	0	0.025946	-1.07427	6.40613	-2.49127	44.8637	351.675	588.953	403.261	403.261	403.261	0.836326	-66.6576	3.335	-77.9506	332.077	216.703	194.289	194.289	194.289	-66.6304	2.19879	-2.39054	15.6804	3.65797	-3.02635	0.508396	0.199456	2.10754	-217.817	62.165	2.15784	0	0	-0.719677
2112	0	12.3586	0	0	12.5364	5.47328	-9.58673	-0.103443	0.0191843	0.0171569	6.98146	-1.86E-15	3.80611	0	0	0.033909	-1.03281	8.10422	-2.05377	33.7572	352.405	594.105	404.469	404.469	404.469	0.831318	-63.5579	2.62989	-94.0522	332.619	215.22	194.289	194.289	194.289	-63.5399	1.70752	-1.98596	14.095	3.63327	-3.21425	0.553225	0.148983	1.94907	-258.114	58.6489	2.92657	0	0	-0.797493
2113	0	9.0369	0	0	9.13989	5.17778	-8.57344	-0.099879	0.0170134	0.00906507	6.39088	-3.03E-15	3.18777	0	0	0.0357033	-0.969938	9.7471	-1.65592	23.1137	353.233	599.584	405.635	405.634	405.635	0.781266	-60.1815	1.98473	-110.107	333.266	213.39	194.289	194.289	194.289	-60.1704	1.26568	-1.59523	12.633	3.61761	-3.35836	0.619373	0.0868541	1.79328	-303.572	49.8435	3.20092	0	0	-0.864641
2114	0	5.38752	0	0	5.43453	4.8754	-7.5307	-0.10273	0.0127943	-0.00477457	4.011	1.63E-15	2.07416	0	0	0.0243889	-0.885111	11.3204	-1.31066	13.0275	354.137	605.28	406.751	406.751	406.751	0.669544	-56.5342	1.41624	-126.151	333.993	211.229	194.289	194.289	194.289	-56.5282	0.893077	-1.20987	11.3029	3.59757	-3.45227	0.703869	0.0178662	1.64176	-351.76	35.0318	2.95447	0	0	-0.908407
2115	0	1.44766	0	0	1.45689	4.5642	-6.45203	-0.114884	0.00665637	-0.0259256	-0.785181	5.53E-16	0.515761	0	0	-0.00789472	-0.779357	12.8072	-1.01545	3.60779	355.084	611.068	407.816	407.816	407.816	0.478138	-52.6384	0.939877	-142.212	334.761	208.811	194.289	194.289	194.289	-52.6355	0.608544	-0.815866	10.1137	3.56252	-3.50432	0.801589	-0.0519749	1.50038	-399.494	14.1754	2.2029	0	0	-0.91689
2116	0	-2.71315	0	0	-2.72495	4.24193	-5.32997	-0.138811	-0.000815505	-0.0545417	-8.45633	-3.15E-15	-1.37474	0	0	-0.0664859	-0.654829	14.1887	-0.755573	-5.02474	356.036	616.808	408.83	408.829	408.829	0.189952	-48.5404	0.569857	-158.291	335.522	206.277	194.289	194.289	194.289	-48.5394	0.428338	-0.395317	9.07483	3.50631	-3.53386	0.907699	-0.120062	1.37161	-444.739	-12.583	1.09295	0	0	-0.884739
2117	0	-6.9833	0	0	-7.00186	3.9081	-4.16314	-0.174767	-0.00895291	-0.0886195	-18.9697	2.10E-15	-3.41311	0	0	-0.148462	-0.514638	15.4446	-0.509658	-12.7439	356.944	622.343	409.793	409.793	409.793	-0.206552	-44.3198	0.316331	-174.332	336.223	203.845	194.289	194.289	194.289	-44.3202	0.361698	0.0701952	8.19596	3.42689	-3.56572	1.01712	-0.183242	1.25797	-486.729	-44.0582	-0.03007	0	0	-0.811977
2118	0	-11.2044	0	0	-11.2196	3.56565	-2.96248	-0.218895	-0.0167347	-0.124016	-31.5109	4.66E-16	-5.27772	0	0	-0.238104	-0.363163	16.5543	-0.256328	-19.4256	357.759	627.508	410.711	410.711	410.711	-0.712525	-40.0942	0.179072	-190.195	336.821	201.793	194.289	194.289	194.289	-40.0968	0.404117	0.59563	7.48536	3.32641	-3.62319	1.12639	-0.239807	1.1549	-525.782	-78.0146	-0.662894	0	0	-0.702029
2119	0	-15.1802	0	0	-15.1875	3.22182	-1.75421	-0.263151	-0.0233222	-0.155632	-44.4779	3.73E-15	-6.56772	0	0	-0.308672	-0.20647	17.4988	0.0195556	-24.9569	358.433	632.134	411.587	411.587	411.587	-1.31581	-36.0126	0.139701	-205.644	337.285	200.41	194.289	194.289	194.289	-36.0197	0.530865	1.18837	6.94804	3.21006	-3.72182	1.2286	-0.287236	1.05479	-560.527	-111.131	-0.2948	0	0	-0.557823
2120	0	-18.6996	0	0	-18.7006	2.88792	-0.579281	-0.299736	-0.0265515	-0.179788	-56.0313	-3.26E-15	-6.72549	0	0	-0.334538	-0.0526164	18.262	0.322155	-29.2447	358.922	636.056	412.426	412.426	412.426	-1.99174	-32.2367	0.156733	-220.376	337.61	199.933	194.289	194.289	194.289	-32.2511	0.694566	1.84529	6.58381	3.08475	-3.86479	1.31572	-0.32146	0.950104	-587.719	-138.457	1.30294	0	0	-0.385485
2121	0	-21.5663	0	0	-21.5671	2.57921	0.507477	-0.323915	-0.0253522	-0.194318	-64.5668	-6.52E-15	-5.41378	0	0	-0.302529	0.0884682	18.8328	0.642708	-32.2244	359.19	639.123	413.234	413.234	413.234	-2.70454	-28.9172	0.167103	-234.075	337.826	200.511	194.289	194.289	194.289	-28.9409	0.828885	2.54976	6.38555	2.95791	-4.04114	1.37933	-0.338192	0.83855	-603.971	-155.492	4.03069	0	0	-0.199317
2122	0	-23.626	0	0	-23.6339	2.31389	1.44121	-0.334021	-0.0196114	-0.19921	-68.949	4.19E-15	-2.63329	0	0	-0.218081	0.205735	19.2065	0.960064	-33.8661	359.214	641.206	414.019	414.019	414.019	-3.41246	-26.1723	0.0954989	-246.466	337.993	202.185	194.289	194.289	194.289	-26.2045	0.859296	3.2734	6.33848	2.83628	-4.22671	1.41385	-0.334724	0.721578	-607.03	-159.233	7.39419	0	0	-0.0208625
2123	0	-24.7895	0	0	-24.8082	2.11187	2.15169	-0.330465	-0.00926536	-0.194908	-68.6383	3.73E-15	1.31737	0	0	-0.103718	0.288487	19.3849	1.24369	-34.1789	358.985	642.206	414.787	414.787	414.788	-4.07322	-24.0715	-0.130722	-257.361	338.195	204.908	194.289	194.289	194.289	-24.1065	0.717713	3.98132	6.42016	2.72481	-4.38761	1.41716	-0.30803	0.603273	-597.562	-147.323	10.5029	0	0	0.12767
2124	0	-25.0483	0	0	-25.0752	1.9933	2.56835	-0.315082	0.00560166	-0.182012	-63.7984	-4.66E-15	5.90819	0	0	0.00984069	0.328161	19.3771	1.45809	-33.2113	358.513	642.06	415.546	415.546	415.546	-4.64693	-22.6222	-0.56386	-266.686	338.523	208.568	194.289	194.289	194.289	-22.6491	0.357483	4.63692	6.6021	2.62595	-4.48514	1.39173	-0.257034	0.489538	-579.141	-119.203	12.323	0	0	0.231778
2125	0	-24.479	0	0	-24.5064	1.97661	2.627	-0.291503	0.0244489	-0.159858	-55.3932	-4.66E-15	10.5384	0	0	0.0964492	0.320016	19.1977	1.56818	-31.0473	357.827	640.74	416.293	416.293	416.293	-5.09678	-21.7649	-1.22113	-274.479	339.072	213.013	194.289	194.289	194.289	-21.7693	-0.235474	5.20423	6.85245	2.5397	-4.48139	1.34567	-0.184158	0.384914	-559.293	-76.4366	11.9781	0	0	0.29125
2126	0	-23.233	0	0	-23.2525	2.07465	2.28249	-0.264925	0.0450655	-0.127943	-45.0748	5.59E-15	14.6074	0	0	0.144988	0.264493	18.8657	1.54454	-27.7987	356.972	638.257	417.02	417.02	417.02	-5.39054	-21.3803	-2.07719	-280.869	339.933	218.055	194.289	194.289	194.289	-21.3471	-1.03765	5.64921	7.13965	2.46333	-4.34489	1.28653	-0.0961925	0.29741	-545.607	-24.0907	9.20365	0	0	0.318354
2127	0	-21.5101	0	0	-21.5181	2.29012	1.52484	-0.242048	0.0645349	-0.086661	-34.934	7.45E-15	17.7049	0	0	0.161252	0.167573	18.4015	1.36747	-23.5937	356.007	634.654	417.706	417.706	417.706	-5.50484	-21.3104	-3.0689	-286.03	341.185	223.477	194.289	194.289	194.289	-21.2283	-1.99268	5.9421	7.43668	2.39208	-4.05454	1.22226	-0.0032238	0.235016	-545.002	30.8518	4.47708	0	0	0.331795
2128	0	-19.5216	0	0	-19.5221	2.61194	0.392266	-0.22958	0.080064	-0.0386615	-27.0211	1.86E-15	19.6649	0	0	0.160742	0.0401978	17.8249	1.02884	-18.5647	354.999	630.008	418.317	418.317	418.317	-5.42978	-21.3909	-4.11104	-290.113	342.885	229.04	194.289	194.289	194.289	-21.2558	-3.02427	6.06085	7.72527	2.31966	-3.60163	1.15568	0.0836335	0.209743	-560.084	80.6654	-0.926473	0	0	0.348147
2129	0	-17.4529	0	0	-17.4558	3.01573	-1.02916	-0.231884	0.0897452	0.0107959	-22.7983	3.73E-15	20.5291	0	0	0.157792	-0.103198	17.1526	0.531458	-12.8373	354.021	624.421	418.808	418.808	418.808	-5.1692	-21.4858	-5.11671	-293.195	345.057	234.499	194.289	194.289	194.289	-21.3023	-4.05297	5.99305	7.99954	2.23912	-2.98889	1.08659	0.154991	0.235914	-588.279	119.057	-5.29521	0	0	0.379077
2130	0	-15.4358	0	0	-15.4524	3.46848	-2.62124	-0.249195	0.0931903	0.0556406	-22.7615	7.45E-15	20.4898	0	0	0.159131	-0.246756	16.3969	-0.113506	-6.52021	353.139	618.022	419.125	419.125	419.125	-4.73648	-21.5121	-6.0138	-295.248	347.689	239.635	194.289	194.289	194.289	-21.2928	-5.00984	5.73577	8.26822	2.14398	-2.22783	1.01106	0.206157	0.325104	-622.662	143.263	-7.15579	0	0	0.434289
2131	0	-13.5385	0	0	-13.5767	3.93549	-4.25903	-0.277633	0.0911399	0.0902347	-26.4031	2.80E-15	19.7743	0	0	0.164747	-0.375127	15.5643	-0.890109	0.301127	352.41	610.964	419.212	419.212	419.212	-4.14843	-21.4479	-6.75232	-296.139	350.739	244.281	194.289	194.289	194.289	-21.2116	-5.84331	5.29386	8.55556	2.02915	-1.33493	0.927069	0.23678	0.485028	-654.866	153.977	-5.83606	0	0	0.525233
2132	0	-11.77	0	0	-11.8322	4.38719	-5.83632	-0.311343	0.0849358	0.111611	-32.5433	4.66E-15	18.5693	0	0	0.17273	-0.474896	14.6549	-1.77984	7.56957	351.88	603.418	419.015	419.015	419.015	-3.42105	-21.3257	-7.3046	-295.664	354.138	248.341	194.289	194.289	194.289	-21.0941	-6.52077	4.67823	8.89987	1.8915	-0.329385	0.837222	0.251374	0.718804	-678.92	154.548	-1.69873	0	0	0.665331
2133	0	-10.0959	0	0	-10.1789	4.80354	-7.28208	-0.344044	0.0757167	0.119497	-39.7043	-7.45E-15	16.9632	0	0	0.182245	-0.535141	13.663	-2.76204	15.2584	351.577	595.571	418.494	418.494	418.494	-2.56851	-21.2142	-7.66148	-293.595	357.807	251.786	194.289	194.289	194.289	-21.0094	-7.02716	3.90476	9.34998	1.73013	0.767482	0.751184	0.254674	1.01993	-692.844	148.301	4.23811	0	0	0.864847
2134	0	-8.4579	0	0	-8.554	5.17538	-8.56517	-0.370504	0.0644989	0.115856	-46.4934	4.66E-15	14.9946	0	0	0.193654	-0.547325	12.5777	-3.81153	23.3721	351.515	587.623	417.632	417.632	417.632	-1.60428	-21.1989	-7.82818	-289.72	361.659	254.644	194.289	194.289	194.289	-21.0405	-7.36312	2.99357	9.96004	1.546	1.92987	0.681622	0.251919	1.37836	-697.534	137.867	10.7232	0	0	1.12601
2135	0	-6.79268	0	0	-6.89147	5.50345	-9.68985	-0.387175	0.0519287	0.104013	-51.8461	-5.13E-15	12.6649	0	0	0.206669	-0.504977	11.3839	-4.89514	31.9446	351.692	579.781	416.44	416.44	416.44	-0.542471	-21.3638	-7.82047	-283.876	365.612	256.987	194.289	194.289	194.289	-21.2673	-7.54287	1.96764	10.783	1.34151	3.1242	0.641114	0.246741	1.7757	-695.49	124.422	16.7818	0	0	1.44059
2136	0	-5.04684	0	0	-5.13612	5.79567	-10.6851	-0.392798	0.0381095	0.0877576	-55.1749	3.49E-15	9.94551	0	0	0.219202	-0.403678	10.065	-5.96862	41.0329	352.094	572.251	414.963	414.963	414.963	0.600951	-21.7785	-7.66103	-275.966	369.586	258.909	194.289	194.289	194.289	-21.7544	-7.59096	0.851616	11.8633	1.11989	4.30623	0.637882	0.240131	2.19088	-689.043	107.555	22.0757	0	0	1.78832
2137	0	-3.18667	0	0	-3.25309	6.06343	-11.5911	-0.387559	0.0231138	0.0710724	-56.2974	-7.86E-15	6.84051	0	0	0.227617	-0.241703	8.60492	-6.97615	50.7069	352.694	565.239	413.283	413.283	413.283	1.80716	-22.4906	-7.37498	-265.97	373.508	260.51	194.289	194.289	194.289	-22.545	-7.5373	-0.329029	13.2302	0.884531	5.42083	0.674808	0.232929	2.59727	-680.05	87.1081	26.5872	0	0	2.14131
2138	0	-1.20287	0	0	-1.23183	6.31764	-12.4457	-0.372839	0.00715627	0.0566918	-55.3672	-5.13E-15	3.4179	0	0	0.228266	-0.0212455	6.99176	-7.85264	61.035	353.456	558.942	411.508	411.508	411.508	3.05319	-23.5244	-6.98556	-253.935	377.305	261.88	194.289	194.289	194.289	-23.6591	-7.41116	-1.54754	14.8918	0.639017	6.40456	0.746446	0.22389	2.97049	-668.139	63.2249	30.4741	0	0	2.46272
2139	0	0.890146	0	0	0.91458	6.56571	-13.2739	-0.350364	-0.00913257	0.0466981	-52.7188	-5.59E-15	-0.153814	0	0	0.218994	0.250355	5.22012	-8.52864	72.0685	354.337	553.547	409.767	409.767	409.767	4.31141	-24.8832	-6.51114	-239.966	380.904	263.087	194.289	194.289	194.289	-25.097	-7.23645	-2.77552	16.8317	0.386413	7.19075	0.842254	0.212934	3.28809	-652.562	37.6086	33.7856	0	0	2.71774
2140	0	3.05791	0	0	3.15276	6.80962	-14.0826	-0.32218	-0.0249801	0.0416258	-48.7948	1.86E-15	-3.63598	0	0	0.200113	0.559842	3.29302	-8.93605	83.8295	355.292	549.228	408.185	408.185	408.185	5.55008	-26.5542	-5.9644	-224.208	384.232	264.166	194.289	194.289	194.289	-26.8433	-7.02919	-3.98317	19.0105	0.129373	7.71507	0.949286	0.19877	3.53608	-632.09	12.7105	36.5317	0	0	2.87905
2141	0	5.252	0	0	5.43425	7.04553	-14.8592	-0.290172	-0.0393189	0.040925	-44.0374	-6.52E-15	-6.72569	0	0	0.174177	0.888437	1.22216	-9.01274	96.3037	356.279	546.144	406.861	406.861	406.861	6.73545	-28.5142	-5.35378	-206.831	387.221	265.118	194.289	194.289	194.289	-28.8727	-6.79771	-5.14061	21.3708	-0.130187	7.91985	1.04926	0.178493	3.70686	-604.412	-8.86495	38.7423	0	0	2.92722
2142	0	7.41632	0	0	7.70078	7.26499	-15.5764	-0.256357	-0.0507158	0.0429005	-38.875	-3.73E-15	-9.08109	0	0	0.145179	1.213	-0.973063	-8.70782	109.435	357.265	544.438	405.856	405.856	405.856	7.83562	-30.7342	-4.68625	-188.013	389.814	265.913	194.289	194.289	194.289	-31.1546	-6.54547	-6.22084	23.847	-0.390813	7.75867	1.12034	0.151853	3.79962	-565.721	-23.8347	40.1988	0	0	2.84849
2143	0	9.49355	0	0	9.88997	7.45721	-16.2003	-0.223045	-0.0581279	0.0457557	-33.7235	-5.59E-15	-10.4234	0	0	0.117159	1.50813	-3.26682	-7.98985	123.123	358.228	544.228	405.18	405.18	405.18	8.82499	-33.183	-3.97023	-167.928	391.977	266.504	194.289	194.289	194.289	-33.6561	-6.27464	-7.20307	26.374	-0.651051	7.2036	1.13738	0.11954	3.81751	-511.125	-29.987	40.7704	0	0	2.63107
2144	0	11.4309	0	0	11.9414	7.61165	-16.6986	-0.19278	-0.060994	0.0480121	-28.9896	-1.86E-15	-10.5649	0	0	0.0931082	1.74937	-5.6277	-6.85853	137.209	359.165	545.601	404.792	404.792	404.792	9.68774	-35.8291	-3.21655	-146.741	393.695	266.837	194.289	194.289	194.289	-36.3454	-5.98864	-8.07532	28.8948	-0.908863	6.25593	1.08004	0.0863521	3.76804	-436.522	-26.3414	40.395	0	0	2.27138
2145	0	13.1844	0	0	13.802	7.72012	-17.047	-0.167371	-0.0587516	0.0493729	-24.9806	-9.32E-16	-9.38991	0	0	0.0741081	1.91733	-8.01902	-5.35628	151.48	360.084	548.596	404.617	404.617	404.617	10.4202	-38.6432	-2.43768	-124.597	394.984	266.867	194.289	194.289	194.289	-39.1936	-5.69319	-8.83614	31.3645	-1.16062	4.95653	0.940987	0.056267	3.65735	-341.068	-14.4219	39.0778	0	0	1.78395
2146	0	14.7212	0	0	15.43	7.77843	-17.2338	-0.148983	-0.0507052	0.0496396	-21.999	0	-6.88218	0	0	0.0597756	2.00202	-10.399	-3.57345	165.66	361.005	553.191	404.563	404.563	404.563	11.033	-41.5982	-1.64577	-101.621	395.885	266.566	194.289	194.289	194.289	-42.1753	-5.397	-9.4966	33.7484	-1.40013	3.39064	0.731417	0.0349536	3.49719	-227.969	2.80746	36.6647	0	0	1.20499
2147	0	16.0225	0	0	16.8002	7.78759	-17.2631	-0.140702	-0.0364178	0.0489811	-20.3591	9.32E-16	-3.19812	0	0	0.0488051	2.00587	-12.7217	-1.6422	179.435	361.944	559.291	404.536	404.536	404.536	11.5529	-44.6725	-0.849931	-77.911	396.472	265.937	194.289	194.289	194.289	-45.2719	-5.11209	-10.0818	36.0195	-1.61767	1.68152	0.48227	0.0243069	3.29844	-106.116	21.0578	32.9165	0	0	0.59869
2148	0	17.0877	0	0	17.9098	7.75425	-17.1564	-0.143048	-0.0178542	0.0470385	-19.9959	-4.19E-15	1.10454	0	0	0.039068	1.94418	-14.9395	0.282313	192.472	362.904	566.726	404.459	404.459	404.459	12.0219	-47.8546	-0.0528658	-53.5344	396.851	265.022	194.289	194.289	194.289	-48.4766	-4.85333	-10.6302	38.1539	-1.79976	-0.0276221	0.231841	0.0229373	3.07319	13.724	35.7039	27.9707	0	0	0.0381796
2149	0	17.9328	0	0	18.7768	7.68957	-16.949	-0.154085	0.00150758	0.0436198	-20.4742	2.36E-15	5.1894	0	0	0.0292582	1.84208	-17.006	2.04807	204.463	363.865	575.265	404.274	404.274	404.274	12.49	-51.1426	0.750421	-28.533	397.142	263.912	194.289	194.289	194.289	-51.7932	-4.63685	-11.1879	40.1289	-1.93014	-1.59873	0.0150454	0.0276682	2.83425	120.923	43.7257	22.1061	0	0	-0.40893
2150	0	18.581	0	0	19.4296	7.60693	-16.6835	-0.170271	0.0181649	0.0393474	-21.1318	1.40E-15	8.17436	0	0	0.0193911	1.72898	-18.8801	3.53119	215.151	364.795	584.632	403.949	403.949	403.949	13.004	-54.5373	1.57096	-2.93986	397.464	262.728	194.289	194.289	194.289	-55.2282	-4.47748	-11.7973	41.9222	-1.99179	-2.92238	-0.146562	0.0353214	2.59075	207.431	44.6102	15.5753	0	0	-0.699041
2151	0	19.0519	0	0	19.8933	7.51927	-16.4009	-0.188204	0.0284873	0.0354709	-21.3509	1.86E-15	9.2253	0	0	0.0102514	1.63241	-20.5278	4.65173	224.354	365.654	594.534	403.473	403.474	403.474	13.5961	-58.0325	2.42206	23.2066	397.908	261.606	194.289	194.289	194.289	-58.7809	-4.38587	-12.4879	43.5122	-1.96969	-3.93187	-0.247703	0.0424396	2.35007	269.021	39.1621	8.97506	0	0	-0.821167
2152	0	19.3516	0	0	20.1785	7.43601	-16.1317	-0.205225	0.0294877	0.033305	-20.7193	-6.99E-16	7.73747	0	0	0.00253725	1.57306	-21.9241	5.37734	231.966	366.405	604.679	402.858	402.858	402.858	14.274	-61.6077	3.31433	49.8588	398.518	260.665	194.289	194.289	194.289	-62.4344	-4.36504	-13.2662	44.8802	-1.85358	-4.60512	-0.293487	0.0448719	2.11741	304.803	28.393	3.12977	0	0	-0.79463
2153	0	19.4673	0	0	20.2735	7.36022	-15.886	-0.21985	0.0198415	0.0337918	-19.1284	-1.70E-15	3.51476	0	0	-0.00309582	1.56236	-23.0533	5.71741	237.956	367.022	614.797	402.129	402.129	402.129	15.0137	-65.225	4.24963	76.9677	399.274	259.991	194.289	194.289	194.289	-66.1509	-4.40712	-14.1099	46.0115	-1.63967	-4.95726	-0.292059	0.0394005	1.89647	315.871	13.5498	-1.45464	0	0	-0.659585
2154	0	19.3669	0	0	20.1439	7.28684	-15.6475	-0.232354	6.63E-05	0.0365419	-16.8392	-4.66E-15	-3.17739	0	0	-0.00516508	1.60227	-23.909	5.71299	242.357	367.496	624.65	401.327	401.327	401.327	15.7576	-68.8298	5.21508	104.497	400.09	259.622	194.289	194.289	194.289	-69.8711	-4.49134	-14.9656	46.898	-1.33163	-5.02917	-0.25254	0.023162	1.69075	305.152	-4.5295	-4.58083	0	0	-0.465882
2155	0	19.0045	0	0	19.7383	7.20238	-15.3723	-0.243398	-0.0272833	0.0392123	-14.3178	4.66E-16	-11.5873	0	0	-0.000944334	1.68666	-24.4944	5.4262	245.256	367.829	634.038	400.507	400.506	400.506	16.4182	-72.3576	6.1787	132.438	400.818	259.559	194.289	194.289	194.289	-73.518	-4.58394	-15.7525	47.5392	-0.940115	-4.87653	-0.182767	-0.00228057	1.50602	277.355	-24.1674	-6.60101	0	0	-0.262437
2156	0	18.329	0	0	18.9993	7.08664	-14.9939	-0.25405	-0.0570847	0.0369735	-12.1898	-2.80E-15	-20.4597	0	0	0.0121389	1.8036	-24.8224	4.93115	246.79	368.031	642.802	399.729	399.729	399.729	16.8878	-75.7412	7.08823	160.806	401.265	259.785	194.289	194.289	194.289	-77.005	-4.64091	-16.3703	47.9441	-0.481681	-4.56125	-0.0966435	-0.035218	1.34669	240.983	-43.5645	-8.21047	0	0	-0.0880002
2157	0	17.2945	0	0	17.877	6.91672	-14.4359	-0.266265	-0.0831807	0.0230568	-11.2103	-7.45E-15	-28.2738	0	0	0.0330579	1.93827	-24.9159	4.3062	247.138	368.123	650.827	399.059	399.059	399.059	17.0545	-78.9192	7.87513	189.618	401.218	260.289	194.289	194.289	194.289	-80.2458	-4.61407	-16.7129	48.1321	0.0221559	-4.14489	-0.0091731	-0.0713392	1.21977	206.969	-60.9201	-9.95095	0	0	0.0390453
2158	0	15.8754	0	0	16.348	6.67222	-13.6278	-0.281824	-0.0984712	-0.0097938	-12.0166	2.80E-15	-33.3829	0	0	0.0537746	2.07575	-24.8072	3.62774	246.515	368.126	658.041	398.559	398.559	398.559	16.8199	-81.8452	8.46418	218.848	400.473	261.098	194.289	194.289	194.289	-83.1703	-4.46006	-16.6842	48.1334	0.546974	-3.6844	0.0602597	-0.105954	1.12868	188.402	-74.4032	-12.2919	0	0	0.121704
2159	0	14.0831	0	0	14.4337	6.34103	-12.524	-0.301323	-0.097791	-0.0668852	-14.8422	-3.26E-15	-34.4727	0	0	0.060551	2.20335	-24.5369	2.96521	245.167	368.061	664.407	398.281	398.281	398.281	16.1186	-84.4964	8.78732	248.365	398.866	262.293	194.289	194.289	194.289	-85.7415	-4.15103	-16.2153	47.9881	1.06681	-3.22905	0.0941812	-0.134478	1.07178	197.174	-83.0318	-15.2225	0	0	0.178083
2160	0	11.9809	0	0	12.2135	5.92344	-11.1181	-0.322529	-0.0791826	-0.149152	-19.1723	-2.33E-16	-30.8777	0	0	0.0417294	2.31185	-24.152	2.37783	243.356	367.95	669.927	398.259	398.259	398.259	14.9344	-86.8799	8.79758	277.886	396.3	264.011	194.289	194.289	194.289	-87.9689	-3.68387	-15.2788	47.7439	1.55583	-2.81976	0.0821605	-0.150881	1.04068	240.709	-85.6138	-18.5845	0	0	0.224884
2161	0	9.69065	0	0	9.82527	5.43314	-9.44945	-0.339091	-0.0440913	-0.252062	-23.5379	-8.07E-15	-22.7458	0	0	-0.00212501	2.39532	-23.703	1.91355	241.354	367.807	674.628	398.503	398.503	398.503	13.3096	-89.0323	8.4794	306.956	392.776	266.422	194.289	194.289	194.289	-89.9099	-3.08402	-13.8988	47.4527	1.99034	-2.49059	0.0196085	-0.151901	1.01696	320.958	-81.1153	-22.1721	0	0	0.264125
2162	0	7.38192	0	0	7.44772	4.89573	-7.60094	-0.341227	0.00259723	-0.3661	-25.7195	7.63E-15	-11.1002	0	0	-0.0548892	2.45024	-23.2404	1.60908	239.427	367.643	678.562	398.992	398.992	398.992	11.3462	-91.0087	7.85396	334.967	388.412	269.664	194.289	194.289	194.289	-91.6538	-2.40122	-12.1551	47.166	2.35053	-2.27017	-0.0862741	-0.13393	0.980125	433.094	-68.1695	-25.7775	0	0	0.27816
2163	0	5.23951	0	0	5.26549	4.3447	-5.6883	-0.318019	0.052881	-0.479492	-23.3427	3.48E-15	2.26842	0	0	-0.093592	2.47405	-22.8113	1.49062	237.82	367.462	681.795	399.68	399.68	399.68	9.19519	-92.8611	6.97969	361.226	383.447	273.775	194.289	194.289	194.289	-93.2884	-1.69728	-10.1781	46.9302	2.62269	-2.18315	-0.226995	-0.100057	0.907399	569.289	-47.6821	-29.1641	0	0	0.241016
2164	0	3.41606	0	0	3.42376	3.81588	-3.84015	-0.261927	0.0971096	-0.581285	-14.8358	-4.66E-16	15.1493	0	0	-0.103694	2.46423	-22.4562	1.57313	236.746	367.258	684.401	400.5	400.5	400.499	7.03172	-94.6098	5.94722	385.044	378.217	278.6	194.289	194.289	194.289	-94.861	-1.02995	-8.13148	46.7823	2.80002	-2.24864	-0.391762	-0.0576997	0.788962	719.897	-23.2256	-32.3236	0	0	0.131066
2165	0	1.98605	0	0	1.98747	3.34097	-2.17317	-0.173687	0.126915	-0.663774	-0.357731	9.32E-16	25.4841	0	0	-0.0869845	2.41804	-22.2057	1.85834	236.365	367.024	686.444	401.37	401.37	401.37	5.02149	-96.2185	4.86856	405.83	373.086	283.742	194.289	194.289	194.289	-96.3461	-0.439258	-6.18425	46.7455	2.88361	-2.47666	-0.57376	-0.0160325	0.62403	875.757	0.47814	-35.7078	0	0	-0.0576891
2166	0	0.923595	0	0	0.923676	2.94174	-0.768752	-0.0647214	0.138096	-0.7237	17.8261	-9.32E-16	31.9311	0	0	-0.0549481	2.33307	-22.0783	2.33207	236.776	366.746	687.975	402.213	402.213	402.213	3.28932	-97.585	3.86086	423.16	368.371	288.574	194.289	194.289	194.289	-97.6378	0.0587772	-4.48009	46.827	2.88191	-2.86349	-0.767352	0.0198909	0.431621	1028.34	19.9475	-39.894	0	0	-0.30826
2167	0	0.118269	0	0	0.11828	2.62699	0.339272	0.0453211	0.130708	-0.761828	35.8434	-3.73E-15	34.0207	0	0	-0.0168878	2.20803	-22.0789	2.96231	238.003	366.412	689.019	402.961	402.961	402.961	1.902	-98.559	3.02792	436.794	364.278	292.336	194.289	194.289	194.289	-98.5738	0.470069	-3.11553	47.0164	2.81	-3.38823	-0.972086	0.0491144	0.239195	1170.87	33.564	-45.1077	0	0	-0.577533
2168	0	-0.577616	0	0	-0.577742	2.39271	1.16388	0.135485	0.108242	-0.78158	49.4444	-5.59E-15	32.0621	0	0	0.0222944	2.04403	-22.1988	3.69842	239.999	366.013	689.567	403.564	403.565	403.564	0.867471	-98.9846	2.44198	446.645	360.875	294.286	194.289	194.289	194.289	-98.9839	0.815717	-2.1302	47.286	2.68786	-4.01103	-1.18634	0.0754799	0.0796627	1297.64	41.1601	-50.9368	0	0	-0.801114
2169	0	-1.29233	0	0	-1.29293	2.22609	1.75006	0.189362	0.0765326	-0.786419	55.1899	-6.99E-15	26.9489	0	0	0.0549971	1.84563	-22.4168	4.47294	242.643	365.544	689.576	403.998	403.998	403.998	0.147899	-98.7488	2.13197	452.713	358.098	293.858	194.289	194.289	194.289	-98.7439	1.12385	-1.50995	47.5943	2.53873	-4.67431	-1.40429	0.10272	-0.021332	1402.42	42.932	-56.3257	0	0	-0.906154
2170	0	-2.08974	0	0	-2.09122	2.11205	2.15104	0.196502	0.0416788	-0.777485	51.0811	-5.13E-15	19.8943	0	0	0.0679995	1.62149	-22.7019	5.20661	245.759	365.003	688.974	404.255	404.255	404.255	-0.319579	-97.8218	2.08211	455.028	355.788	290.781	194.289	194.289	194.289	-97.8164	1.42091	-1.20002	47.89	2.38712	-5.30748	-1.60697	0.133449	-0.0431008	1474.88	38.8471	-59.7152	0	0	-0.830225
2171	0	-2.94428	0	0	-2.94688	2.03967	2.40543	0.151847	0.00928763	-0.75318	36.8065	-3.49E-15	12.3271	0	0	0.0517147	1.38368	-23.0173	5.81668	249.131	364.393	687.667	404.348	404.348	404.348	-0.601763	-96.2775	2.23949	453.626	353.74	285.146	194.289	194.289	194.289	-96.272	1.7221	-1.12248	48.1184	2.25751	-5.83513	-1.76784	0.165974	0.023157	1501.59	28.9627	-59.4086	0	0	-0.548503
2172	0	-3.73525	0	0	-3.73889	2.00637	2.52242	0.0581758	-0.0149546	-0.7103	14.0582	5.82E-17	5.82109	0	0	0.0159935	1.14612	-23.3249	6.22688	252.527	363.716	685.554	404.299	404.299	404.299	-0.75165	-94.2965	2.52674	448.582	351.753	277.42	194.289	194.289	194.289	-94.2899	2.02199	-1.19486	48.2292	2.17291	-6.18696	-1.85503	0.198418	0.176721	1468.75	16.0523	-54.2975	0	0	-0.0995898
2173	0	-4.26361	0	0	-4.2676	2.01937	2.47675	-0.0706793	-0.0261064	-0.646883	-13.3423	6.12E-16	1.70829	0	0	-0.00429258	0.92208	-23.5898	6.37713	255.722	362.977	682.546	404.134	404.134	404.134	-0.796696	-92.1454	2.85794	440.072	349.684	268.394	194.289	194.289	194.289	-92.1366	2.28989	-1.34851	48.1828	2.15405	-6.30761	-1.84688	0.229649	0.397896	1369.98	6.02578	-44.8442	0	0	0.407741
2174	0	-4.29499	0	0	-4.29821	2.09448	2.21281	-0.20917	-0.0208923	-0.564857	-39.9184	1.27E-16	0.633676	0	0	0.0319427	0.721704	-23.7845	6.23155	258.516	362.182	678.583	403.878	403.878	403.878	-0.737098	-90.1299	3.15714	428.427	347.486	259.048	194.289	194.289	194.289	-90.1178	2.47687	-1.5429	47.9569	2.218	-6.16462	-1.73891	0.261695	0.657574	1211.88	6.86372	-33.5693	0	0	0.829513
2175	0	-3.62465	0	0	-3.62618	2.25284	1.65598	-0.326478	-0.000566944	-0.469423	-60.0149	8.05E-15	2.15445	0	0	0.135968	0.54982	-23.8912	5.78422	260.75	361.34	673.646	403.553	403.553	403.553	-0.555843	-88.5254	3.37818	414.128	345.216	250.34	194.289	194.289	194.289	-88.5095	2.53657	-1.77042	47.5512	2.37738	-5.75477	-1.54479	0.295939	0.923164	1012.41	23.8905	-24.1588	0	0	1.04863
2176	0	-2.14535	0	0	-2.14552	2.51455	0.735084	-0.397519	0.0272031	-0.366621	-69.6989	-8.44E-15	4.82743	0	0	0.268716	0.404605	-23.9041	5.0633	262.317	360.467	667.772	403.176	403.176	403.176	-0.240836	-87.5058	3.51955	397.735	343.013	242.997	194.289	194.289	194.289	-87.4866	2.45363	-2.04648	46.9896	2.63906	-5.10904	-1.28716	0.328562	1.17255	793.097	55.0712	-19.3978	0	0	1.02229
2177	0	0.110685	0	0	0.110683	2.88965	-0.585392	-0.415468	0.0515772	-0.261126	-68.4206	-1.25E-14	6.97824	0	0	0.364759	0.277069	-23.8296	4.13276	263.166	359.584	661.057	402.76	402.76	402.76	0.189085	-87.1012	3.62393	379.8	341.026	237.377	194.289	194.289	194.289	-87.0799	2.2634	-2.38732	46.3202	3.0033	-4.29579	-0.987033	0.350806	1.39977	569.919	92.1994	-19.5996	0	0	0.784868
2178	0	2.98227	0	0	2.98464	3.37039	-2.27658	-0.394729	0.0662092	-0.157011	-59.1495	5.82E-15	7.76162	0	0	0.384013	0.15246	-23.6843	3.08975	263.302	358.719	653.652	402.309	402.309	402.309	0.671992	-87.209	3.75929	360.82	339.356	233.462	194.289	194.289	194.289	-87.1878	2.04774	-2.79035	45.6106	3.46308	-3.41862	-0.664921	0.354321	1.61449	353.227	127.369	-23.0638	0	0	0.425069
2179	0	6.24026	0	0	6.25746	3.93023	-4.24063	-0.352004	0.0724358	-0.0605519	-45.8046	-8.68E-15	7.46572	0	0	0.332189	0.0138648	-23.4915	2.05331	262.767	357.9	645.758	401.819	401.819	401.819	1.12001	-87.6563	3.99165	341.234	338.041	230.99	194.289	194.289	194.289	-87.6365	1.90575	-3.2337	44.9395	4.00304	-2.60408	-0.351357	0.34013	1.82652	157.598	157.749	-27.867	0	0	0.0637439
2180	0	9.64926	0	0	9.70913	4.53084	-6.3361	-0.297895	0.0708368	0.0208436	-31.5931	-1.81E-15	6.41966	0	0	0.240722	-0.152732	-23.275	1.14349	261.623	357.158	637.598	401.28	401.28	401.279	1.45571	-88.2609	4.36387	321.429	337.084	229.592	194.289	194.289	194.289	-88.2413	1.91642	-3.69124	44.3845	4.59945	-1.97923	-0.080938	0.308667	2.03594	0.752972	179.366	-32.0757	0	0	-0.188981
2181	0	13.0022	0	0	13.1461	5.13011	-8.40941	-0.24356	0.0621176	0.0813581	-19.1096	9.17E-16	4.86433	0	0	0.145985	-0.353352	-23.0516	0.455467	259.913	356.519	629.4	400.675	400.675	400.675	1.63663	-88.8647	4.8823	301.732	336.466	228.882	194.289	194.289	194.289	-88.8413	2.11454	-4.14024	44.0071	5.2207	-1.64381	0.122486	0.260872	2.24196	-104.13	188.804	-34.1896	0	0	-0.286629
2182	0	16.1397	0	0	16.4127	5.68916	-10.3231	-0.197807	0.0503361	0.1178	-9.86129	-1.30E-15	3.21971	0	0	0.0729733	-0.582614	-22.8263	0.0371318	257.647	356.011	621.365	399.991	399.991	399.991	1.661	-89.3517	5.5165	282.389	336.156	228.52	194.289	194.289	194.289	-89.3193	2.48648	-4.56197	43.8388	5.82824	-1.64495	0.248714	0.200243	2.43934	-150.829	186.39	-33.949	0	0	-0.260556
2183	0	18.9564	0	0	19.3951	6.17885	-11.9798	-0.164562	0.0379094	0.130299	-4.17407	-4.45E-15	1.65629	0	0	0.0286336	-0.822995	-22.5895	-0.122471	254.785	355.658	613.658	399.216	399.216	399.216	1.56163	-89.6536	6.21259	263.554	336.113	228.253	194.289	194.289	194.289	-89.6075	2.98177	-4.94365	43.8718	6.37912	-1.9626	0.304334	0.130986	2.62221	-142.466	173.142	-31.6233	0	0	-0.184342
2184	0	21.397	0	0	22.0201	6.58306	-13.3317	-0.14563	0.0264792	0.123195	-1.75735	3.10E-16	0.288466	0	0	0.00911259	-1.04776	-22.3183	-0.0897389	251.249	355.476	606.394	398.348	398.348	398.348	1.38822	-89.743	6.90931	245.283	336.296	227.925	194.289	194.289	194.289	-89.6803	3.53371	-5.27667	44.0577	6.83143	-2.51198	0.308675	0.0560638	2.78378	-92.4204	150.41	-27.6516	0	0	-0.11891
2185	0	23.4471	0	0	24.253	6.89876	-14.3767	-0.139576	0.0163528	0.102879	-1.82465	-3.58E-15	-0.862375	0	0	0.00509458	-1.22616	-21.9821	0.0292934	246.937	355.472	599.641	397.404	397.404	397.404	1.18957	-89.6233	7.5535	227.547	336.667	227.464	194.289	194.289	194.289	-89.5431	4.07972	-5.55619	44.3151	7.15113	-3.16168	0.285308	-0.0192768	2.92154	-18.9824	120.275	-22.5383	0	0	-0.0801276
2186	0	25.1219	0	0	26.0928	7.13349	-15.1472	-0.142182	0.00689197	0.0758746	-3.32302	-3.90E-15	-1.86485	0	0	0.0072074	-1.33015	-21.5477	0.112594	241.75	355.632	593.431	396.417	396.416	396.416	1.00213	-89.3168	8.10932	210.26	337.183	226.867	194.289	194.289	194.289	-89.2199	4.57436	-5.78091	44.5457	7.31895	-3.76262	0.256875	-0.0923447	3.03444	59.2839	84.6589	-16.7498	0	0	-0.0465551
2187	0	26.452	0	0	27.5615	7.30138	-15.6948	-0.149708	-0.00218015	0.0477604	-5.38528	7.86E-16	-2.76534	0	0	0.00982363	-1.34044	-20.9847	0.04765	235.613	355.929	587.775	395.439	395.439	395.439	0.846099	-88.8515	8.55939	193.306	337.803	226.171	194.289	194.289	194.289	-88.7399	4.99295	-5.95202	44.6508	7.33258	-4.17872	0.243525	-0.160105	3.12154	126.231	46.5528	-10.8902	0	0	0.0093019
2188	0	27.4739	0	0	28.6933	7.419	-16.0766	-0.158242	-0.0108497	0.022554	-7.30478	2.85E-15	-3.606	0	0	0.0103797	-1.25091	-20.2692	-0.244996	228.487	356.323	582.675	394.539	394.539	394.539	0.728041	-88.2535	8.90113	176.566	338.483	225.436	194.289	194.289	194.289	-88.1296	5.32818	-6.07234	44.544	7.20392	-4.31328	0.262325	-0.219554	3.18254	169.676	9.49881	-5.60511	0	0	0.0947598
2189	0	28.2217	0	0	29.5247	7.50162	-16.3439	-0.164909	-0.0187225	0.00273736	-8.65503	-1.72E-15	-4.40138	0	0	0.00862857	-1.07068	-19.3861	-0.793656	220.383	356.767	578.137	393.789	393.789	393.789	0.646041	-87.5415	9.13957	159.934	339.179	224.717	194.289	194.289	194.289	-87.4079	5.58284	-6.1446	44.161	6.95298	-4.12727	0.323144	-0.267576	3.21719	182.656	-23.2781	-1.38409	0	0	0.186516
2190	0	28.7233	0	0	30.0866	7.56053	-16.534	-0.168336	-0.0253966	-0.0103839	-9.30214	-3.70E-15	-5.15256	0	0	0.0054513	-0.823312	-18.3317	-1.56637	211.369	357.213	574.186	393.253	393.253	393.253	0.595186	-86.7257	9.28026	143.331	339.85	224.058	194.289	194.289	194.289	-86.5849	5.76208	-6.1701	43.464	6.6018	-3.6475	0.423076	-0.301817	3.2244	164.442	-50.0815	1.68284	0	0	0.238929
2191	0	28.9995	0	0	30.4016	7.6013	-16.6653	-0.167923	-0.0306173	-0.0169339	-9.26678	-4.02E-15	-5.84465	0	0	0.00194436	-0.542951	-17.1142	-2.47412	201.561	357.611	570.861	392.981	392.981	392.981	0.571905	-85.8087	9.32411	126.709	340.462	223.483	194.289	194.289	194.289	-85.6635	5.86728	-6.14818	42.4439	6.17101	-2.96252	0.546203	-0.319301	3.2056	120.864	-70.4518	3.76367	0	0	0.209136
2192	0	29.0636	0	0	30.4821	7.62362	-16.7372	-0.164505	-0.0343704	-0.0179044	-8.73767	3.15E-15	-6.4422	0	0	-0.000917736	-0.267727	-15.7534	-3.38806	191.114	357.91	568.211	392.997	392.997	392.997	0.575786	-84.7879	9.26498	110.048	340.988	222.996	194.289	194.289	194.289	-84.6414	5.89318	-6.07603	41.1195	5.67928	-2.2051	0.664933	-0.317015	3.16057	63.1424	-84.795	5.15711	0	0	0.0860226
2193	0	28.9229	0	0	30.3324	7.62224	-16.7327	-0.159944	-0.0366208	-0.0151844	-7.98406	-1.75E-15	-6.86539	0	0	-0.00261737	-0.0318704	-14.2766	-4.16816	180.199	358.06	566.286	393.303	393.303	393.303	0.608204	-83.6582	9.09109	93.3561	341.406	222.583	194.289	194.289	194.289	-83.5138	5.82915	-5.94908	39.5326	5.14497	-1.52344	0.749718	-0.292657	3.09471	5.15927	-93.43	6.0311	0	0	-0.0956674
2194	0	28.581	0	0	29.9521	7.58927	-16.6266	-0.155484	-0.0369877	-0.010797	-7.1609	2.56E-15	-6.97405	0	0	-0.00318531	0.1411	-12.714	-4.69526	168.972	358.019	565.121	393.879	393.879	393.879	0.669303	-82.415	8.78966	76.6564	341.704	222.222	194.289	194.289	194.289	-82.2766	5.66394	-5.76206	37.7412	4.58766	-1.04826	0.780976	-0.245238	3.01096	-41.2108	-95.8053	6.3664	0	0	-0.272447
2195	0	28.0374	0	0	29.3385	7.51709	-16.3939	-0.151995	-0.0351503	-0.00648612	-6.33381	-2.56E-15	-6.63385	0	0	-0.00310085	0.24189	-11.093	-4.89594	157.559	357.765	564.732	394.688	394.688	394.688	0.755686	-81.0539	8.35293	59.9797	341.878	221.891	194.289	194.289	194.289	-80.9254	5.39104	-5.51115	35.8098	4.02821	-0.866328	0.755296	-0.17775	2.91612	-69.0954	-91.331	6.22228	0	0	-0.386413
2196	0	27.2879	0	0	28.4884	7.401	-16.0183	-0.149551	-0.0310545	-0.00312308	-5.45641	-3.73E-15	-5.76887	0	0	-0.00300528	0.274885	-9.43447	-4.75288	146.04	357.301	565.115	395.679	395.679	395.679	0.860085	-79.5699	7.78304	43.355	341.93	221.563	194.289	194.289	194.289	-79.455	5.01244	-5.19637	33.8013	3.48776	-1.00797	0.687121	-0.0968629	2.81371	-78.5367	-79.7456	5.79683	0	0	-0.415281
2197	0	26.324	0	0	27.3985	7.24056	-15.4968	-0.147045	-0.0247216	-0.0011107	-4.36301	-1.40E-15	-4.3635	0	0	-0.00321114	0.25468	-7.75137	-4.3004	134.459	356.657	566.25	396.796	396.797	396.797	0.972939	-77.9563	7.09383	26.8039	341.878	221.216	194.289	194.289	194.289	-77.8576	4.53944	-4.82328	31.7703	2.98583	-1.44947	0.59729	-0.0130322	2.70888	-73.6864	-61.9487	5.33677	0	0	-0.370466
2198	0	25.1317	0	0	26.0629	7.04	-14.841	-0.143058	-0.0165187	-0.000212933	-2.89333	-4.66E-16	-2.49683	0	0	-0.0033885	0.201353	-6.04967	-3.61058	122.83	355.884	568.109	397.984	397.984	397.984	1.08536	-76.2015	6.30911	10.3371	341.748	220.821	194.289	194.289	194.289	-76.1207	3.99018	-4.40348	29.7585	2.53864	-2.1252	0.505514	0.0624124	2.60111	-61.0984	-40.0052	5.08034	0	0	-0.285262
2199	0	23.6904	0	0	24.4709	6.80745	-14.0755	-0.137323	-0.00713627	-0.000385124	-1.06542	-2.17E-15	-0.337739	0	0	-0.00281594	0.136117	-4.33021	-2.7771	111.152	355.045	570.656	399.191	399.191	399.191	1.19214	-74.2877	5.45895	-6.04693	341.579	220.339	194.289	194.289	194.289	-74.2249	3.38583	-3.95427	27.7933	2.15769	-2.94302	0.425208	0.121184	2.49332	-46.9277	-16.2536	5.04261	0	0	-0.194196
2200	0	21.9745	0	0	22.6067	6.55367	-13.2339	-0.129771	0.00258039	-0.00123791	1.00991	-1.75E-15	1.88558	0	0	-0.000439913	0.0780692	-2.59104	-1.90078	99.4189	354.205	573.853	400.38	400.38	400.38	1.29224	-72.1917	4.57573	-22.3617	341.413	219.726	194.289	194.289	194.289	-72.1461	2.74776	-3.4968	25.8888	1.84925	-3.79887	0.365141	0.157445	2.38413	-37.2045	6.53778	5.20745	0	0	-0.128323
2201	0	19.9564	0	0	20.4503	6.29044	-12.3545	-0.120961	0.0117478	-0.00256724	3.09488	-6.99E-16	3.91189	0	0	0.00447181	0.0418352	-0.829587	-1.07777	87.6316	353.419	577.66	401.526	401.526	401.526	1.38878	-69.8879	3.69049	-38.6302	341.301	218.931	194.289	194.289	194.289	-69.8576	2.09525	-3.05402	24.0475	1.61408	-4.5898	0.330354	0.170425	2.27351	-36.8715	26.3256	5.41875	0	0	-0.108475
2202	0	17.6095	0	0	17.9808	6.02896	-11.4748	-0.112418	0.0192649	-0.00434893	4.81155	-2.56E-15	5.45346	0	0	0.0114292	0.0362453	0.955165	-0.389639	75.8051	352.73	582.031	402.622	402.622	402.622	1.48739	-67.3506	2.83007	-54.8814	341.287	217.905	194.289	194.289	194.289	-67.3336	1.44446	-2.64807	22.2647	1.44805	-5.22566	0.326505	0.161708	2.15945	-50.4274	41.1783	5.56709	0	0	-0.148969
2203	0	14.9147	0	0	15.1811	5.77785	-10.6246	-0.106168	0.0238055	-0.00712128	5.70931	1.40E-15	6.22482	0	0	0.0181085	0.0639802	2.76069	0.105506	63.9788	352.167	586.914	403.673	403.673	403.673	1.59287	-64.5598	2.01527	-71.1452	341.411	216.61	194.289	194.289	194.289	-64.5537	0.808925	-2.29677	20.5325	1.34259	-5.64002	0.35821	0.135548	2.04197	-80.6469	49.434	5.58918	0	0	-0.254425
2204	0	11.8659	0	0	12.0449	5.54132	-9.81919	-0.104193	0.024123	-0.0119391	5.32798	1.86E-15	6.00713	0	0	0.0201697	0.122021	4.57923	0.379708	52.2246	351.735	592.246	404.696	404.696	404.696	1.70432	-61.5053	1.25994	-87.4462	341.688	215.032	194.289	194.289	194.289	-61.5083	0.20127	-2.00909	18.8442	1.28589	-5.79874	0.427581	0.0963334	1.92054	-128.105	49.3863	5.48356	0	0	-0.419689
2205	0	8.47532	0	0	8.58308	5.31815	-9.05553	-0.108392	0.0199103	-0.0202448	3.20895	1.86E-15	4.75928	0	0	0.0114652	0.203274	6.39655	0.437919	40.6525	351.426	597.947	405.717	405.717	405.717	1.81088	-58.1907	0.572308	-103.799	342.111	213.19	194.289	194.289	194.289	-58.2014	-0.364526	-1.78168	17.1979	1.26414	-5.70388	0.532938	0.0485316	1.79607	-190.869	39.7249	5.24505	0	0	-0.628754
2206	0	4.77888	0	0	4.82975	5.10224	-8.31347	-0.121031	0.0113321	-0.0336747	-1.12111	-3.03E-15	2.56899	0	0	-0.0148048	0.298384	8.19152	0.315415	29.4096	351.209	603.919	406.759	406.759	406.759	1.8906	-54.6366	-0.0423638	-120.2	342.638	211.145	194.289	194.289	194.289	-54.6535	-0.87168	-1.598	15.5997	1.26389	-5.39154	0.666418	-0.0035307	1.67034	-264.369	19.7973	4.85901	0	0	-0.854027
2207	0	0.842372	0	0	0.849755	4.88428	-7.5614	-0.143913	-0.000322933	-0.0532394	-7.99109	1.51E-15	-0.300834	0	0	-0.0631977	0.397512	9.93683	0.0694845	18.6734	351.042	610.038	407.841	407.841	407.841	1.91189	-50.886	-0.578838	-136.621	343.197	209.015	194.289	194.289	194.289	-50.9072	-1.30066	-1.42951	14.0645	1.27456	-4.92306	0.817209	-0.0553798	1.54514	-343.047	-9.57099	4.25841	0	0	-1.06221
2208	0	-3.23188	0	0	-3.25458	4.65478	-6.76653	-0.176796	-0.012599	-0.0786723	-17.3114	3.26E-15	-3.43742	0	0	-0.131437	0.491533	11.6006	-0.232351	8.63923	350.866	616.159	408.968	408.968	408.968	1.8394	-47.0098	-1.03098	-152.99	343.696	206.973	194.289	194.289	194.289	-47.0325	-1.63265	-1.23987	12.6151	1.29031	-4.37237	0.973152	-0.103219	1.42167	-421.237	-45.8896	3.39716	0	0	-1.21927
2209	0	-7.30224	0	0	-7.34145	4.40767	-5.90764	-0.216987	-0.0241344	-0.107636	-28.4329	3.26E-15	-6.52384	0	0	-0.207097	0.572315	13.1489	-0.524782	-0.494571	350.617	622.114	410.134	410.134	410.134	1.6437	-43.1093	-1.3948	-169.173	344.037	205.247	194.289	194.289	194.289	-43.1303	-1.85683	-0.992262	11.2802	1.31092	-3.81221	1.12372	-0.144983	1.2983	-494.6	-86.1502	2.48868	0	0	-1.29875
2210	0	-11.1927	0	0	-11.2357	4.1424	-4.98252	-0.258121	-0.0345555	-0.136448	-39.9958	5.59E-15	-9.32792	0	0	-0.268059	0.632549	14.5485	-0.755276	-8.54198	350.226	627.723	411.318	411.318	411.318	1.30778	-39.3134	-1.67535	-184.973	344.135	204.083	194.289	194.289	194.289	-39.3291	-1.97839	-0.654771	10.09	1.34106	-3.30243	1.25969	-0.180197	1.17177	-558.821	-127.015	1.91867	0	0	-1.28206
2211	0	-14.7107	0	0	-14.7476	3.86389	-4.00835	-0.291349	-0.0440641	-0.161414	-50.1389	7.45E-15	-11.6611	0	0	-0.29067	0.665108	15.7698	-0.891159	-15.3427	349.632	632.799	412.49	412.49	412.49	0.828049	-35.7634	-1.89398	-200.141	343.921	203.709	194.289	194.289	194.289	-35.7708	-2.02352	-0.203052	9.0717	1.38871	-2.88193	1.37055	-0.209787	1.03623	-608.286	-164.882	2.05435	0	0	-1.16109
2212	0	-17.6749	0	0	-17.7003	3.58126	-3.01726	-0.310073	-0.0522609	-0.18028	-57.1766	1.86E-15	-13.2718	0	0	-0.263416	0.662653	16.7897	-0.923117	-20.7738	348.786	637.164	413.615	413.615	413.615	0.210585	-32.5896	-2.09135	-214.425	343.344	204.28	194.289	194.289	194.289	-32.5864	-2.0387	0.379479	8.24563	1.46267	-2.5647	1.44643	-0.232252	0.892371	-637.019	-195.093	3.06054	0	0	-0.946558
2213	0	-19.9435	0	0	-19.9569	3.30621	-2.05097	-0.312098	-0.0582784	-0.192338	-60.0604	4.66E-15	-13.8816	0	0	-0.193724	0.617622	17.5935	-0.865026	-24.7591	347.653	640.656	414.664	414.664	414.664	-0.534141	-29.8888	-2.32321	-227.623	342.376	205.866	194.289	194.289	194.289	-29.873	-2.08329	1.10242	7.62125	1.57063	-2.33982	1.48051	-0.246598	0.743654	-641.414	-213.412	4.93815	0	0	-0.673172
2214	0	-21.4336	0	0	-21.4382	3.0521	-1.15715	-0.299076	-0.0602676	-0.197673	-58.5455	6.52E-15	-13.1606	0	0	-0.10445	0.522835	18.1759	-0.750581	-27.2745	346.221	643.14	415.613	415.613	415.613	-1.39474	-27.71	-2.64988	-239.626	341.007	208.458	194.289	194.289	194.289	-27.6781	-2.21779	1.96901	7.19538	1.71705	-2.17514	1.47118	-0.246605	0.598729	-621.917	-214.605	7.34115	0	0	-0.391991
2215	0	-22.1312	0	0	-22.1318	2.83359	-0.388044	-0.275727	-0.054978	-0.195953	-53.2321	8.39E-15	-10.7058	0	0	-0.0227722	0.372865	18.5413	-0.62713	-28.3488	344.498	644.518	416.45	416.45	416.45	-2.35823	-26.0488	-3.12247	-250.426	339.257	211.985	194.289	194.289	194.289	-25.9941	-2.49108	2.97475	6.9521	1.90208	-2.0239	1.42416	-0.224269	0.465161	-584.946	-193.614	9.57477	0	0	-0.15451
2216	0	-22.0918	0	0	-22.092	2.66672	0.199412	-0.248394	-0.039256	-0.186279	-45.4016	1.05E-15	-6.2128	0	0	0.0330628	0.165704	18.7022	-0.547843	-28.0595	342.518	644.729	417.172	417.172	417.172	-3.40382	-24.8498	-3.76946	-260.107	337.182	216.341	194.289	194.289	194.289	-24.761	-2.93016	4.1014	6.86478	2.12134	-1.83314	1.35037	-0.171048	0.350214	-541.059	-147.04	10.5963	0	0	0.00705531
2217	0	-21.4293	0	0	-21.4303	2.56818	0.546314	-0.224001	-0.0114781	-0.167393	-36.758	0	0.360592	0	0	0.0611581	-0.0958992	18.6772	-0.563218	-26.524	340.335	643.754	417.782	417.782	417.782	-4.49556	-24.0183	-4.58755	-268.803	334.896	221.391	194.289	194.289	194.289	-23.8793	-3.53476	5.30995	6.89999	2.36643	-1.55257	1.26494	-0.0838136	0.260602	-503.303	-76.0396	9.32919	0	0	0.0900946
2218	0	-20.2965	0	0	-20.2977	2.55284	0.600288	-0.208317	0.0266415	-0.138313	-29.0111	-2.80E-15	8.59429	0	0	0.0736546	-0.403667	18.4884	-0.71318	-23.8857	338.024	641.606	418.281	418.281	418.281	-5.57809	-23.438	-5.53936	-276.648	332.576	226.977	194.289	194.289	194.289	-23.2301	-4.27751	6.53631	7.02248	2.62617	-1.14278	1.18453	0.0278099	0.200212	-483.757	11.5082	5.14538	0	0	0.11961
2219	0	-18.859	0	0	-18.8593	2.62972	0.329663	-0.205312	0.0695725	-0.0999022	-23.5503	6.52E-15	17.562	0	0	0.0866036	-0.743577	18.1582	-1.02105	-20.2977	335.675	638.335	418.667	418.667	418.667	-6.57966	-22.9916	-6.55912	-283.722	330.445	232.914	194.289	194.289	194.289	-22.6978	-5.10931	7.69487	7.20035	2.8874	-0.581287	1.11921	0.147194	0.173006	-488.766	102.59	-1.51953	0	0	0.132886
2220	0	-17.2685	0	0	-17.2686	2.79814	-0.26323	-0.216308	0.110107	-0.0548343	-21.1616	-1.12E-14	26.0874	0	0	0.109461	-1.09672	17.7073	-1.49105	-15.9074	333.381	634.011	418.927	418.927	418.927	-7.42207	-22.5815	-7.5656	-290.014	328.736	239	194.289	194.289	194.289	-22.1917	-5.9684	8.69057	7.40933	3.13617	0.135076	1.07058	0.255319	0.183545	-517.801	182.953	-9.00165	0	0	0.161643
2221	0	-15.6417	0	0	-15.6449	3.04658	-1.13772	-0.239246	0.142221	-0.00835047	-21.8748	-5.59E-15	33.1061	0	0	0.141153	-1.44127	17.1528	-2.10938	-10.8444	331.238	628.73	419.044	419.044	419.044	-8.03232	-22.1443	-8.47757	-295.415	327.648	245.03	194.289	194.289	194.289	-21.6597	-6.79023	9.43408	7.63682	3.35894	0.991412	1.03188	0.339308	0.23838	-562.763	242.871	-15.1262	0	0	0.22243
2222	0	-14.0506	0	0	-14.0614	3.35543	-2.224	-0.269567	0.16264	0.0340019	-25.0959	-1.86E-15	37.9059	0	0	0.173975	-1.7549	16.5068	-2.84785	-5.21088	329.328	622.605	418.991	418.991	418.991	-8.35146	-21.6559	-9.22742	-299.728	327.313	250.816	194.289	194.289	194.289	-21.092	-7.51658	9.85434	7.88445	3.54401	1.95847	0.994622	0.394053	0.342088	-613.122	278.898	-18.0979	0	0	0.321677
2223	0	-12.5223	0	0	-12.5453	3.70185	-3.44041	-0.301763	0.170422	0.0668946	-29.8875	5.59E-15	40.1502	0	0	0.200142	-2.0171	15.7754	-3.66864	0.924048	327.721	615.764	418.742	418.741	418.742	-8.3394	-21.1291	-9.7687	-302.717	327.786	256.211	194.289	194.289	194.289	-20.5142	-8.10168	9.90565	8.16916	3.68251	2.99752	0.949201	0.422831	0.499873	-657.494	293.268	-17.2367	0	0	0.463013
2224	0	-11.048	0	0	-11.0859	4.06493	-4.71183	-0.331018	0.166829	0.0882259	-35.2771	-7.45E-15	39.8883	0	0	0.216209	-2.21118	14.9586	-4.5296	7.52571	326.468	608.354	418.267	418.267	418.267	-7.97754	-20.6036	-10.0788	-304.143	329.052	261.12	194.289	194.289	194.289	-19.9757	-8.51612	9.57048	8.52227	3.76937	4.06565	0.894239	0.432385	0.712119	-690.275	290.767	-13.0263	0	0	0.653431
2225	0	-9.59584	0	0	-9.64887	4.42892	-5.98159	-0.353929	0.154018	0.0977863	-40.4523	9.32E-15	37.4081	0	0	0.223124	-2.32556	14.0502	-5.38773	14.5923	325.596	600.537	417.549	417.549	417.549	-7.26875	-20.1344	-10.1565	-303.802	331.039	265.499	194.289	194.289	194.289	-19.5351	-8.74827	8.85785	8.9868	3.80391	5.11926	0.832352	0.430411	0.975509	-709.202	276.468	-6.71792	0	0	0.898738
2226	0	-8.12458	0	0	-8.18989	4.78452	-7.21622	-0.368819	0.134484	0.0980465	-44.8633	-9.32E-15	33.1393	0	0	0.224008	-2.35434	13.0385	-6.20096	22.1508	325.117	592.487	416.579	416.579	416.579	-6.23564	-19.7807	-10.0179	-301.546	333.642	269.352	194.289	194.289	194.289	-19.2492	-8.80397	7.79922	9.61318	3.7902	6.11583	0.773557	0.421235	1.2806	-716.923	253.825	0.398115	0	0	1.20063
2227	0	-6.59435	0	0	-6.66624	5.12828	-8.40312	-0.375361	0.110263	0.0919893	-48.2066	3.73E-15	27.5253	0	0	0.221603	-2.29719	11.9077	-6.92786	30.251	325.018	584.39	415.368	415.368	415.368	-4.91718	-19.5977	-9.69109	-297.289	336.731	272.714	194.289	194.289	194.289	-19.1655	-8.70382	6.44271	10.4535	3.73603	7.01355	0.7299	0.407565	1.61612	-717.061	225.248	7.35384	0	0	1.55258
2228	0	-4.97431	0	0	-5.04432	5.46083	-9.54416	-0.374057	0.0832096	0.0830518	-50.3625	-7.45E-15	21.0108	0	0	0.217142	-2.15852	10.64	-7.52652	38.9581	325.275	576.44	413.948	413.948	413.948	-3.36522	-19.6313	-9.21016	-291.002	340.165	275.636	194.289	194.289	194.289	-19.3196	-8.47826	4.84799	11.5546	3.65205	7.77036	0.711782	0.388973	1.96491	-713.072	192.221	13.6411	0	0	1.93992
2229	0	-3.24724	0	0	-3.3042	5.78471	-10.6479	-0.365905	0.0548151	0.0738122	-51.334	6.52E-15	14.0037	0	0	0.210364	-1.94689	9.21831	-7.95477	48.342	325.851	568.834	412.377	412.377	412.377	-1.64088	-19.9165	-8.60961	-282.705	343.793	278.17	194.289	194.289	194.289	-19.7353	-8.16169	3.08169	12.9506	3.54963	8.34418	0.722389	0.366937	2.31026	-705.805	156.706	19.0246	0	0	2.33713
2230	0	-1.41101	0	0	-1.44109	6.10251	-11.7228	-0.351992	0.0264072	0.0661836	-51.1786	-2.33E-16	6.89106	0	0	0.200295	-1.67486	7.62951	-8.17288	58.4636	326.702	561.771	410.733	410.733	410.733	0.18887	-20.4768	-7.91991	-272.458	347.463	280.358	194.289	194.289	194.289	-20.4267	-7.78652	1.21381	14.6572	3.43945	8.69577	0.758445	0.341077	2.63435	-694.44	120.527	23.4137	0	0	2.70924
2231	0	0.521711	0	0	0.534943	6.41528	-12.7723	-0.333058	-0.000473594	0.0612277	-49.953	3.73E-15	0.0851739	0	0	0.186166	-1.35867	5.86713	-8.14801	69.3616	327.783	555.444	409.109	409.109	409.109	2.05448	-21.3258	-7.16426	-260.348	351.025	282.22	194.289	194.289	194.289	-21.3999	-7.37839	-0.685574	16.6674	3.33031	8.79328	0.813571	0.311625	2.92105	-677.538	86.1123	26.5666	0	0	3.01796
2232	0	2.5256	0	0	2.60061	6.72138	-13.7908	-0.309269	-0.0240469	0.0595309	-47.6879	6.52E-15	-5.97226	0	0	0.167996	-1.01744	3.93351	-7.85751	81.0419	329.053	550.037	407.599	407.599	407.599	3.88761	-22.4685	-6.35717	-246.485	354.34	283.756	194.289	194.289	194.289	-22.655	-6.95326	-2.54994	18.9522	3.22785	8.61549	0.877574	0.278745	3.15714	-653.437	56.1898	28.0732	0	0	3.22706
2233	0	4.56523	0	0	4.72142	7.01606	-14.7625	-0.281334	-0.0428948	0.0605603	-44.5066	3.73E-15	-10.8813	0	0	0.14702	-0.671621	1.84035	-7.28962	93.4722	330.477	545.725	406.287	406.287	406.287	5.62535	-23.9033	-5.50544	-230.993	357.292	284.939	194.289	194.289	194.289	-24.1868	-6.51733	-4.32024	21.4635	3.13417	8.15256	0.940683	0.241334	3.33544	-620.867	32.7679	27.7557	0	0	3.3088
2234	0	6.59854	0	0	6.85425	7.2919	-15.664	-0.250404	-0.0558698	0.0629978	-40.6175	-3.73E-15	-14.3014	0	0	0.12531	-0.341262	-0.391993	-6.44232	106.581	332.027	542.664	405.232	405.232	405.232	7.21445	-25.6221	-4.61118	-214.009	359.796	285.722	194.289	194.289	194.289	-25.9851	-6.06963	-5.9487	24.1413	3.04766	7.40482	0.990034	0.198951	3.4534	-577.9	17.3593	25.6479	0	0	3.24213
2235	0	8.58065	0	0	8.95067	7.5402	-16.4684	-0.218575	-0.0622674	0.0652572	-36.3516	-1.86E-15	-16.0032	0	0	0.105173	-0.0445268	-2.73594	-5.32373	120.256	333.686	540.984	404.461	404.461	404.461	8.61526	-27.6114	-3.67558	-195.675	361.807	286.054	194.289	194.289	194.289	-28.0353	-5.60605	-7.40208	26.921	2.96387	6.38315	1.01159	0.150776	3.51178	-522.28	10.3353	22.089	0	0	3.01487
2236	0	10.4679	0	0	10.961	7.75297	-17.1523	-0.188654	-0.0618632	0.0660953	-32.1202	-1.86E-15	-15.9083	0	0	0.0882998	0.203713	-5.15807	-3.95632	134.345	335.442	540.785	403.964	403.964	403.964	9.80518	-29.8531	-2.70222	-176.134	363.322	285.887	194.289	194.289	194.289	-30.3191	-5.12361	-8.66409	29.7386	2.87661	5.11308	0.990977	0.100276	3.51363	-451.761	11.7144	17.4341	0	0	2.62632
2237	0	12.2225	0	0	12.8399	7.92459	-17.7001	-0.162965	-0.0549773	0.0651118	-28.2741	-3.73E-15	-14.1161	0	0	0.0749974	0.393596	-7.62006	-2.38394	148.651	337.288	542.124	403.705	403.705	403.705	10.7801	-32.3266	-1.69817	-155.52	364.375	285.192	194.289	194.289	194.289	-32.8171	-4.62337	-9.73588	32.5349	2.77973	3.64165	0.919234	0.0508371	3.46135	-365.666	19.7531	12.1623	0	0	2.09629
2238	0	13.8155	0	0	14.5507	8.05272	-18.1068	-0.143248	-0.0425163	0.0625248	-25.0826	-1.86E-15	-10.9042	0	0	0.0645005	0.522371	-10.0794	-0.677436	162.933	339.214	545	403.625	403.625	403.625	11.5545	-35.0102	-0.673587	-133.957	365.039	283.966	194.289	194.289	194.289	-35.5104	-4.11213	-10.6354	35.2563	2.66878	2.0428	0.797674	0.00700485	3.3601	-266.046	31.4614	6.71732	0	0	1.47112
2239	0	15.2278	0	0	16.0678	8.13851	-18.378	-0.130477	-0.0264214	0.0591129	-22.7026	3.73E-15	-6.7558	0	0	0.0555309	0.596248	-12.4906	1.06611	176.916	341.205	549.354	403.653	403.653	403.653	12.1599	-37.8827	0.35956	-111.548	365.415	282.238	194.289	194.289	194.289	-38.3821	-3.60295	-11.395	37.8545	2.54265	0.416385	0.641048	-0.0284173	3.21612	-158.906	42.5929	1.67839	0	0	0.825682
2240	0	16.4498	0	0	17.3768	8.18579	-18.5271	-0.125431	-0.00872924	0.0555237	-21.2131	-9.32E-16	-2.22736	0	0	0.0471307	0.630463	-14.8067	2.73376	190.314	343.231	555.057	403.72	403.72	403.72	12.6399	-40.9235	1.38933	-88.3832	365.62	280.059	194.289	194.289	194.289	-41.417	-3.11431	-12.0562	40.2853	2.40472	-1.1226	0.476668	-0.0513864	3.03914	-53.4235	50.1183	-2.82233	0	0	0.246351
2241	0	17.4809	0	0	18.4749	8.19997	-18.5718	-0.129388	0.00927057	0.0520442	-20.6665	2.33E-16	2.17517	0	0	0.0389665	0.646799	-16.9819	4.21517	202.853	345.25	561.928	403.765	403.765	403.765	13.0436	-44.115	2.40571	-64.5283	365.78	277.507	194.289	194.289	194.289	-44.6033	-2.66779	-12.6632	42.5079	2.26301	-2.46269	0.333396	-0.0595231	2.84068	40.4541	52.6138	-7.01986	0	0	-0.194536
2242	0	18.3293	0	0	19.3706	8.18755	-18.5327	-0.141385	0.0257301	0.048897	-20.8122	-4.08E-16	5.89993	0	0	0.0306599	0.668796	-18.9742	5.42199	214.298	347.212	569.742	403.734	403.734	403.734	13.4198	-47.4438	3.40294	-40.0289	366.01	274.683	194.289	194.289	194.289	-47.9337	-2.28518	-13.2581	44.485	2.12949	-3.51599	0.229134	-0.0519973	2.63217	115.642	50.533	-11.184	0	0	-0.462507
2243	0	19.0076	0	0	20.0783	8.1553	-18.431	-0.158317	0.0387545	0.0466611	-21.1473	4.66E-16	8.43057	0	0	0.0220127	0.716418	-20.7479	6.30105	224.475	349.063	578.253	403.589	403.589	403.589	13.8105	-50.8984	4.37987	-14.9145	366.415	271.711	194.289	194.289	194.289	-51.4023	-1.98552	-13.8751	46.1847	2.01872	-4.23208	0.165552	-0.0313024	2.42175	169.316	45.1789	-15.3638	0	0	-0.564001
2244	0	19.5238	0	0	20.6079	8.10911	-18.2852	-0.177125	0.0459437	0.0459652	-21.2093	-1.40E-15	9.27319	0	0	0.0132543	0.802021	-22.2753	6.83759	233.267	350.76	587.212	403.302	403.302	403.302	14.2442	-54.4618	5.3378	10.7897	367.071	268.719	194.289	194.289	194.289	-54.9969	-1.78267	-14.5348	47.5834	1.94594	-4.60211	0.132226	-0.00285111	2.21749	202.391	37.6156	-19.1672	0	0	-0.534732
2245	0	19.8739	0	0	20.9566	8.05236	-18.1057	-0.195297	0.0460571	0.0473344	-20.7045	9.32E-16	8.1619	0	0	0.00485947	0.928681	-23.5376	7.04974	240.618	352.269	596.381	402.867	402.867	402.867	14.7297	-58.1062	6.27681	37.057	368.013	265.819	194.289	194.289	194.289	-58.6931	-1.68301	-15.2384	48.6683	1.92561	-4.65377	0.115853	0.0279941	2.02396	217.567	28.9199	-22.3214	0	0	-0.422622
2246	0	20.0385	0	0	21.1041	7.98464	-17.8909	-0.211991	0.0384872	0.0503849	-19.6722	4.08E-15	5.05189	0	0	-0.00228408	1.09085	-24.5254	6.9786	246.519	353.571	605.538	402.294	402.294	402.294	15.2527	-61.7907	7.19163	63.8616	369.229	263.101	194.289	194.289	194.289	-62.4508	-1.68355	-15.9648	49.4397	1.97007	-4.44112	0.105262	0.0543923	1.84549	218.327	19.2813	-24.5179	0	0	-0.274755
2247	0	19.9859	0	0	21.0157	7.90091	-17.6247	-0.228145	0.0242934	0.0531245	-18.4886	1.86E-15	0.257252	0	0	-0.00696881	1.27665	-25.239	6.67772	251.003	354.66	614.485	401.617	401.616	401.616	15.7747	-65.4644	8.06825	91.1857	370.658	260.624	194.289	194.289	194.289	-66.2166	-1.77042	-16.6705	49.9119	2.08851	-4.033	0.0961769	0.0709505	1.68777	208.327	8.8462	-25.6989	0	0	-0.128807
2248	0	19.6793	0	0	20.6505	7.7918	-17.2765	-0.245304	0.00609975	0.0521324	-17.6848	2.33E-15	-5.54548	0	0	-0.00819801	1.47085	-25.688	6.20493	254.142	355.535	623.053	400.889	400.889	400.889	16.2369	-69.0738	8.88237	119.022	372.195	258.433	194.289	194.289	194.289	-69.929	-1.91867	-17.2935	50.113	2.28609	-3.50301	0.08714	0.0742738	1.55333	192.045	-1.82251	-26.1235	0	0	-0.00892088
2249	0	19.0879	0	0	19.9749	7.64503	-16.806	-0.265215	-0.0125176	0.0425425	-17.8109	-4.66E-16	-11.4091	0	0	-0.00620662	1.65788	-25.8915	5.61721	256.041	356.208	631.097	400.184	400.184	400.184	16.5667	-72.5715	9.60023	147.366	373.703	256.58	194.289	194.289	194.289	-73.5279	-2.09419	-17.7607	50.0831	2.56279	-2.92183	0.0809369	0.0626824	1.44583	174.845	-12.343	-25.945	0	0	0.0762385
2250	0	18.1991	0	0	18.9767	7.44775	-16.1697	-0.288566	-0.0267206	0.0189115	-19.1949	-7.92E-15	-16.1613	0	0	-0.0035469	1.82426	-25.8775	4.96892	256.845	356.697	638.506	399.586	399.586	399.586	16.6885	-75.9247	10.1817	176.19	375.028	255.146	194.289	194.289	194.289	-76.9635	-2.25827	-17.9985	49.8718	2.91228	-2.3529	0.077634	0.0380351	1.36374	164.074	-21.6455	-25.5386	0	0	0.131872
2251	0	17.0294	0	0	17.6782	7.19015	-15.3324	-0.314434	-0.0319824	-0.0234293	-21.772	1.40E-15	-18.6889	0	0	-0.00469494	1.96007	-25.6821	4.31181	256.735	357.025	645.201	399.177	399.177	399.177	16.5374	-79.1205	10.5864	205.401	376.022	254.259	194.289	194.289	194.289	-80.206	-2.37449	-17.9446	49.534	3.32116	-1.85002	0.0766525	0.00424898	1.3043	167.527	-29.1373	-25.018	0	0	0.171668
2252	0	15.6313	0	0	16.143	6.86906	-14.2788	-0.339839	-0.0254725	-0.086691	-24.9533	9.32E-16	-18.2369	0	0	-0.0135236	2.05951	-25.3474	3.6958	255.931	357.222	651.135	399.026	399.026	399.026	16.074	-82.1656	10.7806	234.801	376.564	254.083	194.289	194.289	194.289	-83.2502	-2.41666	-17.5611	49.1247	3.76919	-1.45671	0.0701026	-0.0334564	1.25987	193.107	-34.6114	-24.3958	0	0	0.20961
2253	0	14.0937	0	0	14.4738	6.49043	-13.0232	-0.359855	-0.00722209	-0.169558	-27.6291	4.19E-15	-14.6613	0	0	-0.0298116	2.12094	-24.9194	3.16837	254.678	357.322	656.294	399.176	399.176	399.176	15.2957	-85.0804	10.7451	264.052	376.578	254.797	194.289	194.289	194.289	-86.1135	-2.37477	-16.8442	48.6949	4.23064	-1.20558	0.0463142	-0.0710083	1.21907	246.667	-38.8207	-23.5586	0	0	0.251808
2254	0	12.5329	0	0	12.7991	6.0696	-11.6119	-0.367428	0.019556	-0.266606	-28.2764	1.51E-15	-8.52912	0	0	-0.0476926	2.14627	-24.4453	2.77268	253.238	357.358	660.694	399.634	399.634	399.634	14.2418	-87.8885	10.4807	292.673	376.055	256.543	194.289	194.289	194.289	-88.8268	-2.25662	-15.829	48.2881	4.67674	-1.1174	-0.00377469	-0.104458	1.16889	329.446	-42.4994	-22.5808	0	0	0.290417
2255	0	11.0708	0	0	11.2479	5.6289	-10.1179	-0.354925	0.0487199	-0.369473	-25.3753	-9.08E-15	-1.05789	0	0	-0.0587176	2.1402	-23.9709	2.54484	251.872	357.362	664.372	400.371	400.371	400.371	12.989	-90.5992	10.0107	320.075	375.047	259.363	194.289	194.289	194.289	-91.4149	-2.08334	-14.5864	47.9381	5.07856	-1.20029	-0.0855463	-0.130887	1.09435	438.201	-46.8673	-21.6386	0	0	0.307207
2256	0	9.80538	0	0	9.9187	5.19314	-8.62625	-0.317359	0.0737449	-0.469057	-18.0377	5.65E-15	6.28504	0	0	-0.0580699	2.10863	-23.5377	2.51103	250.82	357.362	667.384	401.327	401.327	401.327	11.6356	-93.1908	9.37897	345.625	373.659	263.132	194.289	194.289	194.289	-93.8736	-1.88038	-13.211	47.6683	5.41023	-1.45058	-0.199438	-0.146174	0.988859	566.317	-52.2624	-21.247	0	0	0.280647
2257	0	8.78378	0	0	8.85449	4.78476	-7.21705	-0.256411	0.0893741	-0.557935	-6.62148	-6.99E-16	12.1633	0	0	-0.0473808	2.05698	-23.1809	2.68441	250.289	357.378	669.793	402.418	402.418	402.418	10.281	-95.5976	8.64573	368.722	372.016	267.523	194.289	194.289	194.289	-96.1525	-1.66796	-11.8055	47.492	5.65228	-1.85521	-0.345683	-0.147533	0.855709	706.636	-58.6555	-22.0169	0	0	0.195746
2258	0	7.99255	0	0	8.03613	4.41973	-5.94962	-0.181058	0.0922274	-0.631389	7.19775	-2.33E-15	15.6477	0	0	-0.0314216	1.98884	-22.927	3.06123	250.429	357.425	671.657	403.551	403.551	403.551	9.00588	-97.7146	7.87862	388.878	370.236	272.032	194.289	194.289	194.289	-98.1557	-1.4553	-10.4626	47.4143	5.79472	-2.39339	-0.522338	-0.13532	0.70957	851.819	-66.0716	-24.3394	0	0	0.0499345
2259	0	7.37037	0	0	7.39701	4.10491	-4.85157	-0.103139	0.0818995	-0.687814	21.0518	-5.13E-15	16.4496	0	0	-0.0135225	1.90559	-22.7917	3.61751	251.322	357.506	673.026	404.637	404.637	404.637	7.85803	-99.4167	7.14142	405.747	368.39	276.051	194.289	194.289	194.289	-99.7623	-1.23952	-9.24978	47.4323	5.83855	-3.03658	-0.727656	-0.112588	0.566486	996.193	-74.1838	-28.2285	0	0	-0.142767
2260	0	6.83342	0	0	6.8495	3.83776	-3.9168	-0.0329063	0.0615721	-0.727824	32.5995	-1.40E-15	14.9876	0	0	0.00523255	1.80705	-22.7788	4.30757	252.973	357.617	673.921	405.602	405.602	405.602	6.84841	-100.587	6.48238	419.13	366.486	278.979	194.289	194.289	194.289	-100.854	-1.00856	-8.20064	47.5347	5.79545	-3.74657	-0.957636	-0.0817598	0.441736	1135.4	-81.4325	-33.2261	0	0	-0.349558
2261	0	6.30078	0	0	6.31015	3.60931	-3.11574	0.0219463	0.0375343	-0.752843	39.8736	2.80E-15	12.2485	0	0	0.0232494	1.69259	-22.8789	5.06584	255.309	357.74	674.339	406.391	406.391	406.391	5.95847	-101.136	5.92766	428.934	364.47	280.303	194.289	194.289	194.289	-101.339	-0.74644	-7.31566	47.7002	5.68604	-4.47407	-1.20375	-0.043923	0.34694	1264.66	-85.1857	-38.4169	0	0	-0.519111
2262	0	5.71457	0	0	5.71969	3.41015	-2.41631	0.0534051	0.0161398	-0.764239	41.2008	1.16E-15	9.3424	0	0	0.0357036	1.56257	-23.071	5.81204	258.19	357.848	674.242	406.969	406.969	406.969	5.15634	-101.023	5.48305	435.128	362.259	279.673	194.289	194.289	194.289	-101.172	-0.440199	-6.57293	47.8962	5.53691	-5.15899	-1.45104	0.000782008	0.294095	1377.08	-83.4847	-42.6312	0	0	-0.588639
2263	0	5.05949	0	0	5.062	3.23645	-1.80569	0.0526658	0.00292171	-0.762162	35.3635	-1.16E-15	7.28311	0	0	0.0352544	1.41916	-23.3242	6.45949	261.422	357.907	673.562	407.32	407.32	407.32	4.41426	-100.262	5.14011	437.701	359.773	276.946	194.289	194.289	194.289	-100.367	-0.0870963	-5.9418	48.0803	5.37721	-5.73423	-1.67715	0.0527726	0.297558	1462.22	-75.0069	-44.8289	0	0	-0.500462
2264	0	4.38078	0	0	4.38191	3.09443	-1.30608	0.0136647	0.00157844	-0.744307	22.1502	1.16E-16	6.77967	0	0	0.0192659	1.26652	-23.6016	6.92504	264.778	357.876	672.213	407.443	407.443	407.443	3.7237	-98.9429	4.88324	436.652	356.978	272.245	194.289	194.289	194.289	-99.0104	0.298896	-5.39693	48.204	5.23543	-6.13261	-1.85152	0.111158	0.367699	1505.35	-59.3029	-44.4073	0	0	-0.226818
2265	0	3.79335	0	0	3.79391	3.00117	-0.977893	-0.0617608	0.0125093	-0.706617	2.97996	6.99E-16	8.0008	0	0	-0.00041958	1.11	-23.8647	7.13886	268.023	357.715	670.103	407.344	407.344	407.344	3.10411	-97.2312	4.69526	432.012	353.912	265.977	194.289	194.289	194.289	-97.2694	0.684079	-4.92943	48.2194	5.13692	-6.29526	-1.94422	0.17097	0.50399	1491.81	-37.4877	-41.4922	0	0	0.203785
2266	0	3.46884	0	0	3.4693	2.98141	-0.90835	-0.159742	0.0334573	-0.645713	-18.8185	-4.66E-16	10.578	0	0	0.0027078	0.954693	-24.0776	7.05255	270.931	357.394	667.152	407.038	407.038	407.038	2.59943	-95.3556	4.56015	423.898	350.693	258.8	194.289	194.289	194.289	-95.3732	1.02013	-4.55072	48.0852	5.10165	-6.17946	-1.93236	0.226941	0.690954	1412.58	-10.435	-37.1727	0	0	0.698326
2267	0	3.59535	0	0	3.59612	3.06113	-1.1889	-0.25777	0.0591393	-0.561111	-38.8008	-7.22E-15	13.5948	0	0	0.0519111	0.803861	-24.2112	6.64521	273.307	356.894	663.31	406.54	406.54	406.54	2.26083	-93.5662	4.46666	412.574	347.506	251.496	194.289	194.289	194.289	-93.5711	1.25965	-4.28695	47.774	5.14333	-5.76552	-1.81076	0.271737	0.902913	1269.48	20.1797	-33.1748	0	0	1.12412
2268	0	4.31996	0	0	4.32231	3.2595	-1.88671	-0.332371	0.0823836	-0.456379	-52.8225	5.13E-15	15.871	0	0	0.142642	0.657501	-24.2458	5.92735	274.997	356.213	658.571	405.87	405.87	405.87	2.12015	-92.0766	4.41404	398.465	344.55	244.802	194.289	194.289	194.289	-92.0758	1.37832	-4.16453	47.2766	5.26839	-5.06153	-1.58942	0.299556	1.11514	1074.26	52.2666	-31.0565	0	0	1.35925
2269	0	5.69775	0	0	5.7057	3.58142	-3.01782	-0.368951	0.0965978	-0.338235	-58.5751	-8.91E-15	16.4588	0	0	0.237849	0.511577	-24.1727	4.94351	275.901	355.367	652.985	405.046	405.046	405.046	2.16619	-91.0132	4.4162	382.117	341.991	239.238	194.289	194.289	194.289	-91.0115	1.39249	-4.19265	46.6054	5.47599	-4.10732	-1.28903	0.305754	1.31358	844.074	83.18	-31.2951	0	0	1.33849
2270	0	7.6715	0	0	7.6957	4.01349	-4.53196	-0.367793	0.100206	-0.216259	-56.3956	4.19E-15	15.2512	0	0	0.294459	0.358086	-23.9945	3.77274	275.973	354.393	646.658	404.089	404.089	404.089	2.33918	-90.3936	4.49921	364.137	339.915	235.025	194.289	194.289	194.289	-90.394	1.35941	-4.35393	45.7938	5.75798	-2.97609	-0.937967	0.291281	1.49989	598.989	112.268	-33.3593	0	0	1.07652
2271	0	10.0952	0	0	10.1575	4.52618	-6.31993	-0.339598	0.0958985	-0.102071	-48.5959	-4.11E-15	12.87	0	0	0.293889	0.186412	-23.7234	2.52419	275.219	353.337	639.75	403.017	403.017	403.017	2.55237	-90.1465	4.69184	345.123	338.338	232.115	194.289	194.289	194.289	-90.1495	1.35616	-4.61179	44.8932	6.10006	-1.77125	-0.57406	0.259943	1.68295	362.405	139.441	-36.2038	0	0	0.666019
2272	0	12.783	0	0	12.9186	5.08076	-8.23949	-0.295885	0.0851462	-0.00650917	-37.9607	6.46E-15	9.89656	0	0	0.245771	-0.0135427	-23.3773	1.3242	273.689	352.254	632.458	401.849	401.849	401.849	2.72576	-90.1555	5.01305	325.611	337.232	230.288	194.289	194.289	194.289	-90.159	1.44951	-4.92665	43.966	6.48291	-0.61394	-0.240763	0.21385	1.87041	158.739	161.495	-38.3895	0	0	0.243376
2273	0	15.5512	0	0	15.8045	5.63597	-10.142	-0.246646	0.0691108	0.0639247	-26.959	-1.82E-16	6.75761	0	0	0.174893	-0.246912	-22.9743	0.294486	271.447	351.198	624.996	400.603	400.603	400.603	2.80795	-90.2958	5.45947	306.04	336.548	229.242	194.289	194.289	194.289	-90.2952	1.67426	-5.2636	43.0742	6.88369	0.378828	0.025861	0.15388	2.06213	6.45771	174.019	-38.6124	0	0	-0.0741314
2274	0	18.2426	0	0	18.6576	6.15379	-11.8955	-0.201434	0.0518815	0.107471	-17.5092	5.13E-15	3.97455	0	0	0.107241	-0.509872	-22.527	-0.472993	268.55	350.22	617.569	399.296	399.296	399.296	2.78234	-90.4572	6.00112	286.731	336.22	228.672	194.289	194.289	194.289	-90.447	2.02645	-5.59341	42.2685	7.27777	1.11965	0.207531	0.086299	2.25626	-85.5096	176.284	-36.6398	0	0	-0.235916
2275	0	20.7399	0	0	21.3488	6.60507	-13.4048	-0.16603	0.0357568	0.125837	-10.5753	1.46E-15	1.74566	0	0	0.0572226	-0.788023	-22.0389	-0.9351	265.026	349.363	610.352	397.948	397.948	397.948	2.66459	-90.5573	6.58969	267.885	336.182	228.32	194.289	194.289	194.289	-90.5327	2.4699	-5.89517	41.577	7.64064	1.57017	0.303252	0.0151724	2.44436	-117.568	167.721	-32.6029	0	0	-0.258842
2276	0	22.9677	0	0	23.7828	6.97289	-14.6207	-0.143277	0.0221763	0.123445	-6.38759	-9.70E-16	0.132713	0	0	0.0280175	-1.05782	-21.503	-1.10462	260.862	348.664	603.483	396.583	396.583	396.583	2.49054	-90.5444	7.17176	249.589	336.373	227.998	194.289	194.289	194.289	-90.5026	2.95164	-6.1565	40.9995	7.94962	1.74857	0.32991	-0.0543335	2.62138	-99.5431	149.419	-26.9541	0	0	-0.198114
2277	0	24.8879	0	0	25.9004	7.25307	-15.5375	-0.133314	0.0108367	0.106472	-4.65089	-2.82E-17	-0.986542	0	0	0.0152028	-1.29109	-20.9034	-1.04362	256.017	348.145	597.056	395.232	395.232	395.232	2.3014	-90.3937	7.70166	231.834	336.74	227.593	194.289	194.289	194.289	-90.3344	3.41897	-6.37282	40.5057	8.18622	1.72262	0.309386	-0.120961	2.78029	-46.9334	122.327	-20.089	0	0	-0.103927
2278	0	26.4919	0	0	27.6763	7.45189	-16.1831	-0.133269	0.0008795	0.0814585	-4.66202	-2.86E-15	-1.80404	0	0	0.0115657	-1.46049	-20.2186	-0.846816	250.426	347.812	591.129	393.934	393.934	393.934	2.13192	-90.1013	8.14936	214.547	337.235	227.064	194.289	194.289	194.289	-90.0257	3.83179	-6.54561	40.0414	8.33755	1.59236	0.264582	-0.182928	2.91951	22.4766	88.3956	-12.5252	0	0	-0.0010138
2279	0	27.79	0	0	29.112	7.5822	-16.6038	-0.139626	-0.00811241	0.0541756	-5.6701	-1.42E-16	-2.47849	0	0	0.0112986	-1.54507	-19.4259	-0.619517	244.023	347.651	585.736	392.737	392.737	392.737	2.00465	-89.675	8.50146	197.617	337.812	226.421	194.289	194.289	194.289	-89.5856	4.16717	-6.68001	39.5396	8.39743	1.46685	0.21626	-0.234468	3.03717	92.0747	51.3338	-5.07514	0	0	0.107122
2280	0	28.8015	0	0	30.2248	7.65934	-16.852	-0.148656	-0.0162562	0.0292804	-6.98862	-1.08E-15	-3.1383	0	0	0.0109467	-1.53473	-18.5048	-0.45465	236.757	347.634	580.898	391.699	391.699	391.699	1.92998	-89.127	8.75728	180.924	338.428	225.704	194.289	194.289	194.289	-89.0266	4.4173	-6.78236	38.9327	8.36634	1.44017	0.183125	-0.267639	3.13252	147.927	15.552	1.37295	0	0	0.220176
2281	0	29.5473	0	0	31.0378	7.69739	-16.9741	-0.157231	-0.0229288	0.00940047	-8.10627	3.71E-15	-3.81812	0	0	0.00927205	-1.43284	-17.4406	-0.413463	228.604	347.719	576.639	390.877	390.877	390.877	1.90912	-88.4676	8.92192	164.36	339.039	224.964	194.289	194.289	194.289	-88.359	4.5837	-6.85743	38.1642	8.25113	1.57165	0.174322	-0.275261	3.20483	182.313	-14.6528	5.93701	0	0	0.329858
2282	0	30.0443	0	0	31.5714	7.70703	-17.0051	-0.163783	-0.02776	-0.00436361	-8.78402	2.71E-15	-4.53261	0	0	0.00644734	-1.25595	-16.2269	-0.51532	219.577	347.865	572.99	390.319	390.319	390.319	1.9378	-87.7023	8.99997	147.844	339.608	224.249	194.289	194.289	194.289	-87.5883	4.67115	-6.90642	37.1963	8.06424	1.87568	0.189312	-0.254649	3.25135	193.271	-36.6083	8.15791	0	0	0.418169
2283	0	30.3042	0	0	31.8398	7.69439	-16.9645	-0.167617	-0.0304015	-0.01222	-8.95694	-2.10E-15	-5.2342	0	0	0.00317055	-1.03041	-14.8661	-0.738451	209.728	348.029	569.994	390.059	390.059	390.059	2.0083	-86.8313	8.99132	131.322	340.105	223.592	194.289	194.289	194.289	-86.7148	4.68359	-6.92563	36.0141	7.82244	2.32326	0.219566	-0.207204	3.26977	183.831	-49.21	8.04762	0	0	0.466388
2284	0	30.3327	0	0	31.85	7.66121	-16.858	-0.168981	-0.0310779	-0.0151267	-8.6976	3.84E-15	-5.86134	0	0	0.000186651	-0.787014	-13.3696	-1.03018	199.14	348.176	567.699	390.112	390.112	390.112	2.1109	-85.8506	8.89033	114.771	340.508	223.014	194.289	194.289	194.289	-85.7344	4.62246	-6.90661	34.6245	7.54551	2.85338	0.255033	-0.139773	3.25735	159.274	-53.3063	6.16457	0	0	0.462322
2285	0	30.1318	0	0	31.6036	7.60563	-16.6793	-0.168573	-0.0297128	-0.0143768	-8.12421	1.40E-15	-6.2607	0	0	-0.00203568	-0.555085	-11.7559	-1.32255	187.919	348.277	566.152	390.471	390.471	390.471	2.23399	-84.7535	8.68731	98.1892	340.804	222.519	194.289	194.289	194.289	-84.6408	4.48722	-6.83741	33.053	7.25432	3.39001	0.287012	-0.0597462	3.21516	125.712	-49.9812	3.21351	0	0	0.406514
2286	0	29.7009	0	0	31.0995	7.52374	-16.4153	-0.166939	-0.0264893	-0.0112431	-7.30975	1.28E-15	-6.27627	0	0	-0.00338741	-0.357616	-10.048	-1.5484	176.184	348.316	565.392	391.111	391.111	391.111	2.36498	-83.5327	8.37238	81.5929	340.988	222.101	194.289	194.289	194.289	-83.4266	4.27696	-6.70555	31.3367	6.96881	3.85941	0.310904	0.0240926	3.14443	88.4169	-40.9307	0.0380384	0	0	0.309854
2287	0	29.0376	0	0	30.3363	7.4113	-16.0517	-0.164226	-0.0214355	-0.00683958	-6.25111	-1.86E-15	-5.75586	0	0	-0.00402596	-0.208318	-8.27001	-1.65454	164.053	348.286	565.441	391.993	391.993	391.993	2.49162	-82.1802	7.9399	65.0073	341.069	221.743	194.289	194.289	194.289	-82.0838	3.99246	-6.50167	29.5183	6.70554	4.20396	0.326908	0.104463	3.05141	51.1821	-27.5675	-2.67138	0	0	0.188936
2288	0	28.1371	0	0	29.3121	7.2655	-15.578	-0.160019	-0.0142451	-0.0021427	-4.87299	4.43E-15	-4.581	0	0	-0.00415022	-0.110941	-6.44452	-1.60956	151.64	348.193	566.304	393.067	393.067	393.067	2.60436	-80.6865	7.39197	48.4601	341.064	221.422	194.289	194.289	194.289	-80.6028	3.63739	-6.22308	27.64	6.47604	4.39009	0.336931	0.175079	2.94105	16.4968	-11.0244	-4.5254	0	0	0.0614701
2289	0	26.9902	0	0	28.0234	7.0864	-14.9931	-0.15447	-0.00578952	0.00208762	-3.17517	-2.33E-15	-2.8497	0	0	-0.0037442	-0.0604091	-4.59091	-1.40662	139.05	348.059	567.969	394.284	394.284	394.284	2.69877	-79.0382	6.74041	31.9738	341.007	221.102	194.289	194.289	194.289	-78.9692	3.21867	-5.87665	25.7394	6.28538	4.41069	0.344643	0.229762	2.82118	-14.7443	6.72584	-5.19743	0	0	-0.0598054
2290	0	25.5829	0	0	26.464	6.87725	-14.3058	-0.147235	0.00300793	0.00552873	-1.15982	-1.16E-15	-0.763333	0	0	-0.00228225	-0.0452361	-2.72449	-1.06215	126.376	347.914	570.408	395.596	395.596	395.596	2.77555	-77.2172	6.00611	15.5623	340.939	220.739	194.289	194.289	194.289	-77.1641	2.74668	-5.47823	23.8474	6.13223	4.28306	0.353262	0.263898	2.6954	-43.1414	23.7821	-4.66525	0	0	-0.169465
2291	0	23.8961	0	0	24.6232	6.64386	-13.5337	-0.138746	0.0108986	0.0081214	1.02614	-2.15E-15	1.37011	0	0	0.000934943	-0.0504641	-0.856899	-0.611714	113.698	347.794	573.582	396.961	396.961	396.961	2.83926	-75.2002	5.21644	-0.771355	340.909	220.277	194.289	194.289	194.289	-75.1635	2.23483	-5.05026	21.9871	6.00956	4.04397	0.36664	0.27349	2.56685	-70.6711	37.8904	-3.08876	0	0	-0.269988
2292	0	21.9078	0	0	22.4867	6.39324	-12.6987	-0.129702	0.0170802	0.0100985	3.1492	1.40E-15	3.25474	0	0	0.00631999	-0.0606284	1.00299	-0.103681	101.093	347.737	577.442	398.346	398.346	398.346	2.89551	-72.9616	4.40177	-17.0331	340.96	219.657	194.289	194.289	194.289	-72.9405	1.69906	-4.61758	20.1746	5.9062	3.74269	0.389817	0.258141	2.43617	-100.62	47.5859	-0.882862	0	0	-0.370932
2293	0	19.5967	0	0	20.0394	6.13212	-11.8226	-0.121328	0.0211991	0.01128	4.89326	3.26E-15	4.65016	0	0	0.0133195	-0.0623294	2.84752	0.408631	88.6305	347.773	581.927	399.727	399.727	399.727	2.94821	-70.4768	3.59225	-33.2345	341.127	218.821	194.289	194.289	194.289	-70.4701	1.15739	-4.20336	18.4207	5.80903	3.43265	0.428587	0.220283	2.30341	-136.242	51.9991	1.42652	0	0	-0.48234
2294	0	16.9466	0	0	17.269	5.86582	-10.923	-0.115162	0.0227906	0.0108377	5.8958	-1.40E-15	5.34554	0	0	0.0200692	-0.0459358	4.66862	0.875256	76.3888	347.922	586.97	401.09	401.09	401.09	2.99735	-67.7263	2.81546	-49.39	341.429	217.724	194.289	194.289	194.289	-67.7324	0.629524	-3.82553	16.7326	5.70506	3.16298	0.486255	0.163883	2.16738	-179.432	50.4668	3.37143	0	0	-0.608488
2295	0	13.9516	0	0	14.1718	5.59743	-10.0106	-0.1128	0.0214119	0.00754721	5.77627	6.99E-16	5.19742	0	0	0.023173	-0.00632058	6.45625	1.25683	64.4568	348.189	592.491	402.426	402.426	402.426	3.03647	-64.6997	2.09463	-65.5145	341.872	216.338	194.289	194.289	194.289	-64.7165	0.136715	-3.49321	15.117	5.58341	2.97123	0.567247	0.0936408	2.02899	-231.307	42.1861	4.70197	0	0	-0.749014
2296	0	10.6205	0	0	10.7571	5.32758	-9.08784	-0.115246	0.016913	-0.000126723	4.18989	-9.32E-16	4.16025	0	0	0.0181053	0.0572005	8.19722	1.53062	52.9423	348.563	598.395	403.735	403.735	403.735	3.05147	-61.3981	1.44807	-81.6212	342.435	214.668	194.289	194.289	194.289	-61.4232	-0.298754	-3.20439	13.5818	5.43699	2.87766	0.671519	0.0149069	1.88734	-290.854	26.735	5.27659	0	0	-0.894014
2297	0	6.98104	0	0	7.05263	5.05477	-8.14991	-0.124152	0.00955753	-0.0137072	0.709758	-2.33E-15	2.2941	0	0	-0.00100477	0.141837	9.87435	1.69387	41.975	349.015	604.568	405.018	405.018	405.018	3.02119	-57.8365	0.889168	-97.7197	343.078	212.759	194.289	194.289	194.289	-57.8671	-0.654936	-2.94538	12.1378	5.26361	2.88227	0.797665	-0.0658337	1.7435	-355.866	4.4274	5.03779	0	0	-1.02767
2298	0	3.08611	0	0	3.11057	4.77638	-7.18804	-0.141595	8.02E-05	-0.0339576	-5.10044	1.78E-15	-0.238641	0	0	-0.0398494	0.242865	11.4664	1.76372	31.7061	349.508	610.877	406.276	406.276	406.276	2.91972	-54.0482	0.426937	-113.807	343.737	210.705	194.289	194.289	194.289	-54.081	-0.912528	-2.69221	10.7999	5.06603	2.96524	0.938394	-0.142701	1.60005	-422.606	-24.1108	4.08106	0	0	-1.12856
2299	0	-0.978175	0	0	-0.983916	4.4902	-6.19481	-0.168937	-0.0108174	-0.0602597	-13.4655	3.96E-15	-3.23237	0	0	-0.100137	0.354778	12.9489	1.77237	22.301	349.993	617.166	407.508	407.508	407.508	2.72096	-50.0918	0.0655077	-129.851	344.335	208.662	194.289	194.289	194.289	-50.1232	-1.0589	-2.41396	9.58624	4.85192	3.09228	1.08426	-0.211782	1.45863	-487.353	-58.05	2.6718	0	0	-1.17681
2300	0	-5.08665	0	0	-5.10748	4.19581	-5.16901	-0.205039	-0.0220074	-0.0902519	-24.0902	-1.40E-15	-6.38357	0	0	-0.174904	0.471817	14.2955	1.75863	13.9276	350.415	623.263	408.709	408.709	408.709	2.40333	-46.0569	-0.198705	-145.764	344.789	206.845	194.289	194.289	194.289	-46.0833	-1.09362	-2.07688	8.51703	4.63293	3.22335	1.22332	-0.270105	1.31865	-546.446	-95.4408	1.17759	0	0	-1.15649
2301	0	-9.07638	0	0	-9.10009	3.8957	-4.11976	-0.245989	-0.0322397	-0.119957	-36.0406	-9.32E-16	-9.30468	0	0	-0.246872	0.587576	15.4809	1.75788	6.74074	350.721	628.983	409.869	409.869	409.869	1.95426	-42.0642	-0.381567	-161.385	345.019	205.506	194.289	194.289	194.289	-42.0832	-1.03427	-1.64936	7.61171	4.42318	3.32289	1.34429	-0.313677	1.17978	-596.849	-132.625	0.0291574	0	0	-1.0596
2302	0	-12.7575	0	0	-12.7761	3.59543	-3.06701	-0.285247	-0.0406569	-0.14488	-47.7713	5.59E-15	-11.577	0	0	-0.292203	0.694282	16.4829	1.79344	0.867907	350.86	634.138	410.978	410.978	410.978	1.37192	-38.2578	-0.515342	-176.477	344.963	204.893	194.289	194.289	194.289	-38.2688	-0.919289	-1.1064	6.88608	4.23811	3.36855	1.43871	-0.340986	1.03608	-636.041	-165.552	-0.305651	0	0	-0.888695
2303	0	-15.9359	0	0	-15.9463	3.30257	-2.03817	-0.315052	-0.0463238	-0.161899	-57.41	-7.45E-15	-12.7383	0	0	-0.290937	0.782324	17.2848	1.87154	-3.60265	350.791	638.552	412.023	412.023	412.023	0.662643	-34.7871	-0.648623	-190.757	344.584	205.199	194.289	194.289	194.289	-34.7909	-0.804575	-0.431722	6.34947	4.0922	3.35595	1.49866	-0.349272	0.885925	-660.193	-189.214	0.423749	0	0	-0.656703
2304	0	-18.4434	0	0	-18.4467	3.02596	-1.06515	-0.329919	-0.0465779	-0.170128	-63.3615	-7.45E-15	-12.1988	0	0	-0.239444	0.840602	17.8771	1.98038	-6.62901	350.484	642.069	412.996	412.996	412.996	-0.162302	-31.7811	-0.840207	-203.95	343.873	206.527	194.289	194.289	194.289	-31.7792	-0.753916	0.381209	6.00256	3.99735	3.29923	1.51833	-0.335391	0.731341	-665.615	-197.661	2.03651	0	0	-0.391168
2305	0	-20.1654	0	0	-20.1655	2.77645	-0.18688	-0.3288	-0.0391236	-0.170176	-64.803	6.52E-15	-9.54679	0	0	-0.153424	0.857674	18.2587	2.09258	-8.21859	349.925	644.56	413.893	413.893	413.893	-1.08545	-29.3261	-1.1483	-215.846	342.855	208.881	194.289	194.289	194.289	-29.3184	-0.827164	1.32615	5.83607	3.96151	3.22823	1.49823	-0.297508	0.577155	-652.054	-186.251	3.99623	0	0	-0.132178
2306	0	-21.0583	0	0	-21.0593	2.56778	0.547696	-0.314137	-0.0220666	-0.162556	-61.8006	2.27E-15	-4.62537	0	0	-0.059435	0.823851	18.4364	2.17059	-8.42597	349.12	645.936	414.715	414.715	414.715	-2.07958	-27.4524	-1.61772	-226.342	341.605	212.186	194.289	194.289	194.289	-27.4349	-1.0683	2.38101	5.83103	3.98743	3.18249	1.44547	-0.234181	0.433827	-624.047	-152.125	5.43077	0	0	0.0812147
2307	0	-21.1553	0	0	-21.1592	2.4168	1.07912	-0.290822	0.00544684	-0.147637	-55.2675	-5.13E-15	2.38743	0	0	0.0191123	0.733488	18.4242	2.17372	-7.34604	348.095	646.145	415.463	415.463	415.463	-3.10298	-26.1311	-2.2684	-235.444	340.242	216.312	194.289	194.289	194.289	-26.095	-1.49672	3.50462	5.96016	4.07221	3.20395	1.37264	-0.147587	0.308679	-590.092	-95.7452	5.30746	0	0	0.226342
2308	0	-20.5588	0	0	-20.5647	2.34197	1.34243	-0.264865	0.0419663	-0.124731	-46.721	0	10.8971	0	0	0.0727351	0.587014	18.2412	2.06547	-5.10301	346.895	645.175	416.14	416.14	416.14	-4.09625	-25.282	-3.0881	-243.238	338.945	221.093	194.289	194.289	194.289	-25.2137	-2.10359	4.63418	6.19099	4.2074	3.3295	1.29511	-0.0437783	0.210526	-561.143	-22.1572	2.86307	0	0	0.305318
2309	0	-19.4219	0	0	-19.427	2.35972	1.27995	-0.242589	0.0824704	-0.0939377	-37.9619	1.86E-15	19.8598	0	0	0.106633	0.391924	17.9089	1.81999	-1.83651	345.58	643.047	416.739	416.739	416.739	-4.98421	-24.7892	-4.0319	-249.851	337.93	226.336	194.289	194.289	194.289	-24.6731	-2.85387	5.68709	6.48979	4.37986	3.5846	1.22514	0.0647539	0.144569	-545.967	58.1087	-1.85508	0	0	0.340829
2310	0	-17.92	0	0	-17.9221	2.4793	0.859155	-0.229352	0.120141	-0.0563536	-30.6677	7.45E-15	28.0604	0	0	0.132352	0.162485	17.4494	1.42631	2.31282	344.227	639.818	417.245	417.245	417.245	-5.68577	-24.5233	-5.02977	-255.393	337.43	231.829	194.289	194.289	194.289	-24.3468	-3.69339	6.57034	6.8263	4.57312	3.97935	1.16922	0.164328	0.118009	-549.309	132.452	-7.79639	0	0	0.362579
2311	0	-16.2197	0	0	-16.2197	2.69859	0.0872234	-0.228473	0.148667	-0.0155633	-26.0463	-3.73E-15	34.4246	0	0	0.158075	-0.082036	16.882	0.889552	7.21603	342.915	635.567	417.631	417.631	417.631	-6.12729	-24.3657	-6.00096	-259.916	337.647	237.353	194.289	194.289	194.289	-24.1241	-4.55947	7.19525	7.17825	4.76964	4.50755	1.12341	0.242103	0.136131	-568.537	189.658	-13.1473	0	0	0.3925
2312	0	-14.4532	0	0	-14.4554	3.0039	-0.987504	-0.240107	0.164504	0.0233345	-24.5863	-1.86E-15	38.293	0	0	0.184493	-0.320309	16.2225	0.228402	12.764	341.721	630.398	417.86	417.86	417.86	-6.25363	-24.2296	-6.87075	-263.391	338.716	242.71	194.289	194.289	194.289	-23.929	-5.39234	7.49145	7.53528	4.953	5.14962	1.07648	0.294131	0.206061	-595.687	224.579	-16.1763	0	0	0.44089
2313	0	-12.7038	0	0	-12.7141	3.37373	-2.28832	-0.261522	0.167123	0.0547521	-26.0636	5.59E-15	39.4655	0	0	0.207402	-0.532186	15.4814	-0.530526	18.8706	340.713	624.436	417.886	417.886	417.886	-6.03335	-24.0709	-7.58314	-265.712	340.691	247.746	194.289	194.289	194.289	-23.7294	-6.14379	7.41576	7.90152	5.11013	5.87823	1.01434	0.32372	0.332845	-620.153	237.999	-15.8945	0	0	0.511597
2314	0	-11.0047	0	0	-11.0284	3.78482	-3.73131	-0.287645	0.158186	0.0754625	-29.6719	-9.32E-15	38.1048	0	0	0.222461	-0.701467	14.6634	-1.35921	25.473	339.944	617.823	417.663	417.663	417.663	-5.45877	-23.8889	-8.10633	-266.722	343.545	252.374	194.289	194.289	194.289	-23.5339	-6.78166	6.95461	8.29665	5.23297	6.66488	0.930756	0.335115	0.519597	-634.626	234.012	-12.3635	0	0	0.610014
2315	0	-9.35015	0	0	-9.3898	4.21702	-5.24307	-0.31317	0.140382	0.0848033	-34.3664	-1.86E-15	34.5888	0	0	0.228334	-0.816974	13.7676	-2.2327	32.53	339.449	610.721	417.151	417.15	417.151	-4.54376	-23.7163	-8.43113	-266.25	347.185	256.568	194.289	194.289	194.289	-23.3808	-7.29012	6.12214	8.7545	5.31871	7.48418	0.828294	0.333508	0.762949	-636.505	217.93	-6.50775	0	0	0.742771
2316	0	-7.71063	0	0	-7.7651	4.65576	-6.76993	-0.333685	0.116348	0.0842704	-39.1244	1.86E-15	29.3699	0	0	0.2263	-0.872421	12.7876	-3.13053	40.0208	339.248	603.307	416.319	416.319	416.319	-3.32118	-23.6041	-8.56569	-264.146	351.47	260.359	194.289	194.289	194.289	-23.3221	-7.66782	4.95609	9.32012	5.3692	8.31508	0.71721	0.323031	1.05908	-627.202	194.211	0.433029	0	0	0.913524
2317	0	-6.0489	0	0	-6.11284	5.09201	-8.27824	-0.346489	0.0885954	0.0775266	-43.1499	3.73E-15	22.9452	0	0	0.218602	-0.865578	11.7124	-4.03455	47.9446	339.342	595.768	415.16	415.16	415.16	-1.84032	-23.6083	-8.52966	-260.3	356.231	263.806	194.289	194.289	194.289	-23.4102	-7.92496	3.5131	10.0447	5.38993	9.13865	0.614169	0.306514	1.39434	-612.146	165.85	7.39743	0	0	1.12303
2318	0	-4.33259	0	0	-4.39618	5.52055	-9.74827	-0.350413	0.059137	0.068308	-45.9387	4.66E-15	15.8047	0	0	0.20685	-0.797159	10.5278	-4.92458	56.3183	339.721	588.304	413.692	413.692	413.692	-0.163512	-23.7793	-8.34794	-254.659	361.283	266.979	194.289	194.289	194.289	-23.6895	-8.07894	1.86318	10.9793	5.38879	9.93367	0.535049	0.287308	1.75543	-596.408	135.086	13.6848	0	0	1.36766
2319	0	-2.5422	0	0	-2.59129	5.93782	-11.1668	-0.34598	0.0295467	0.0602691	-47.3166	7.45E-15	8.42253	0	0	0.19192	-0.669948	9.21864	-5.77363	65.1733	340.36	581.113	411.965	411.965	411.965	1.63814	-24.1563	-8.04593	-247.219	366.435	269.932	194.289	194.289	194.289	-24.1914	-8.14977	0.0837306	12.1685	5.37466	10.6719	0.494368	0.267041	2.12332	-584.784	103.027	19.1702	0	0	1.64339
2320	0	-0.675142	0	0	-0.691601	6.33998	-12.5205	-0.334682	0.00109408	0.0556576	-47.3543	-4.66E-15	1.24922	0	0	0.174498	-0.488732	7.77041	-6.54507	74.5498	341.225	574.393	410.058	410.058	410.058	3.49023	-24.7651	-7.64569	-238.019	371.503	272.69	194.289	194.289	194.289	-24.9337	-8.15554	-1.74669	13.6429	5.35629	11.3156	0.500554	0.247134	2.47989	-579.207	70.9185	23.9396	0	0	1.94282
2321	0	1.25509	0	0	1.29237	6.72168	-13.7917	-0.318296	-0.0250396	0.0554954	-46.258	4.66E-15	-5.29305	0	0	0.155641	-0.260629	6.17249	-7.19278	84.4877	342.279	568.337	408.079	408.079	408.079	5.32025	-25.6192	-7.16406	-227.13	376.316	275.246	194.289	194.289	194.289	-25.9226	-8.10934	-3.55399	15.4139	5.34115	11.8178	0.553191	0.228903	2.80598	-578.578	40.3641	28.0877	0	0	2.25049
2322	0	3.22272	0	0	3.33588	7.0757	-14.9581	-0.297971	-0.0478321	0.0593814	-44.2297	0	-10.8357	0	0	0.136649	0.00427041	4.42047	-7.66457	95.0167	343.476	563.123	406.15	406.15	406.15	7.06235	-26.7236	-6.61258	-214.637	380.729	277.558	194.289	194.289	194.289	-27.1564	-8.01818	-5.27297	17.4695	5.33441	12.1261	0.644475	0.213276	3.0854	-579.483	13.2645	31.618	0	0	2.53985
2323	0	5.19361	0	0	5.40334	7.39346	-15.9938	-0.274429	-0.0664121	0.0661672	-41.4572	-1.86E-15	-15.0844	0	0	0.118808	0.292428	2.51796	-7.90676	106.147	344.778	558.918	404.392	404.392	404.392	8.66132	-28.0772	-5.99903	-200.63	384.627	279.559	194.289	194.289	194.289	-28.6282	-7.884	-6.85092	19.7745	5.33835	12.1878	0.759419	0.19907	3.30477	-577.325	-8.72444	34.5037	0	0	2.7747
2324	0	7.12895	0	0	7.45146	7.666	-16.8734	-0.248152	-0.0799952	0.0737029	-38.1137	5.59E-15	-17.8314	0	0	0.102942	0.58699	0.476979	-7.86872	117.864	346.147	555.873	402.907	402.906	402.906	10.0756	-29.6734	-5.32964	-185.208	387.93	281.167	194.289	194.289	194.289	-30.327	-7.70598	-8.25007	22.2754	5.35213	11.9542	0.876903	0.184762	3.45804	-566.214	-23.9285	36.6178	0	0	2.91054
2325	0	8.98824	0	0	9.43233	7.88574	-17.5764	-0.220283	-0.0875617	0.0797349	-34.438	1.86E-15	-18.9408	0	0	0.0894558	0.86846	-1.68241	-7.50854	130.117	347.56	554.117	401.763	401.763	401.763	11.2798	-31.5013	-4.61133	-168.47	390.601	282.303	194.289	194.289	194.289	-32.2381	-7.4834	-9.44911	24.9072	5.37217	11.3861	0.97195	0.167304	3.54273	-540.115	-31.1679	37.7681	0	0	2.90346
2326	0	10.7325	0	0	11.298	8.04861	-18.0938	-0.193196	-0.0888906	0.0826009	-30.7814	0	-18.4659	0	0	0.0782783	1.1163	-3.93289	-6.80135	142.818	349.001	553.751	400.988	400.988	400.988	12.2659	-33.5452	-3.8524	-150.525	392.641	282.901	194.289	194.289	194.289	-34.3448	-7.21783	-10.4443	27.602	5.39272	10.4622	1.02439	0.141652	3.5603	-495.061	-30.383	37.841	0	0	2.72729
2327	0	12.329	0	0	13.007	8.15505	-18.4302	-0.169672	-0.0846748	0.0818286	-27.5092	0	-16.6477	0	0	0.0688953	1.312	-6.24054	-5.74842	155.832	350.468	554.846	400.563	400.563	400.563	13.0432	-35.7882	-3.06138	-131.48	394.085	282.921	194.289	194.289	194.289	-36.6306	-6.91339	-11.2484	30.2942	5.406	9.18777	1.01873	0.10344	3.51453	-429.369	-23.1023	37.0193	0	0	2.38059
2328	0	13.7551	0	0	14.5296	8.20968	-18.6024	-0.151668	-0.0761958	0.0778561	-24.8679	3.73E-15	-13.8448	0	0	0.0605165	1.44291	-8.56556	-4.38533	168.97	351.972	557.419	400.436	400.436	400.436	13.6344	-38.2145	-2.24495	-111.441	395	282.359	194.289	194.289	194.289	-39.082	-6.57598	-11.887	32.9248	5.40297	7.60286	0.944498	0.0533148	3.4098	-343.118	-11.5964	35.5085	0	0	1.88625
2329	0	14.9987	0	0	15.8498	8.22002	-18.6349	-0.140193	-0.0652195	0.0715556	-22.9636	-7.45E-15	-10.4792	0	0	0.0524385	1.50577	-10.8636	-2.78604	181.999	353.522	561.435	400.526	400.526	400.526	14.0712	-40.8108	-1.40698	-90.4991	395.462	281.241	194.289	194.289	194.289	-41.6892	-6.21263	-12.3945	35.4421	5.37482	5.78629	0.806071	-0.00544362	3.2559	-239.988	0.632911	33.7068	0	0	1.29904
2330	0	16.0572	0	0	16.9635	8.19462	-18.5549	-0.135697	-0.052938	0.0643541	-21.799	1.86E-15	-6.90365	0	0	0.0442941	1.50874	-13.0875	-1.05789	194.647	355.125	566.792	400.748	400.748	400.748	14.3889	-43.5652	-0.549214	-68.7349	395.559	279.627	194.289	194.289	194.289	-44.4443	-5.83143	-12.808	37.8019	5.31445	3.85087	0.622977	-0.0651115	3.06401	-127.752	10.6344	31.7128	0	0	0.698971
2331	0	16.9351	0	0	17.8763	8.14186	-18.3886	-0.138804	-0.0392755	0.0574064	-21.3516	-2.80E-15	-3.32748	0	0	0.0360199	1.47079	-15.1901	0.672349	206.63	356.774	573.323	401.018	401.018	401.018	14.6219	-46.4669	0.327549	-46.2129	395.373	277.597	194.289	194.289	194.289	-47.3409	-5.44198	-13.1634	39.9644	5.21834	1.92942	0.423189	-0.119494	2.84801	-16.394	16.132	29.2295	0	0	0.167888
2332	0	17.6425	0	0	18.6005	8.07006	-18.1617	-0.148165	-0.024733	0.0519922	-21.3717	3.73E-15	-0.0108754	0	0	0.0274163	1.41851	-17.1267	2.27773	217.679	358.441	580.813	401.266	401.266	401.266	14.8045	-49.5064	1.22288	-22.9806	394.99	275.254	194.289	194.289	194.289	-50.3738	-5.05609	-13.4945	41.8945	5.0871	0.155482	0.232828	-0.162833	2.61939	84.1236	16.2884	25.9724	0	0	-0.230692
2333	0	18.1899	0	0	19.1502	7.98725	-17.8992	-0.161908	-0.0114893	0.0486265	-21.5581	-4.66E-16	2.62267	0	0	0.0186327	1.38113	-18.8584	3.64949	227.563	360.085	589.008	401.441	401.441	401.441	14.9689	-52.6726	2.13639	0.927221	394.496	272.717	194.289	194.289	194.289	-53.5364	-4.68749	-13.8322	43.5614	4.92541	-1.35571	0.0739565	-0.193661	2.38984	165.458	10.6791	22.2696	0	0	-0.463073
2334	0	18.5824	0	0	19.5335	7.89992	-17.6215	-0.177864	-0.00148192	0.0479982	-21.6284	3.15E-15	4.19967	0	0	0.00997003	1.38496	-20.3535	4.71074	236.109	361.655	597.645	401.512	401.512	401.512	15.14	-55.9489	3.06667	25.4823	393.965	270.106	194.289	194.289	194.289	-56.8161	-4.34964	-14.1986	44.9406	4.74079	-2.5216	-0.0408419	-0.210363	2.1676	221.98	0.66777	18.3733	0	0	-0.532154
2335	0	18.8152	0	0	19.7472	7.8113	-17.3388	-0.194771	0.00426207	0.0498173	-21.4723	-2.58E-15	4.49302	0	0	0.00174405	1.44868	-21.5897	5.42299	243.207	363.099	606.466	401.467	401.467	401.467	15.3308	-59.3105	4.00971	50.6604	393.451	267.532	194.289	194.289	194.289	-60.1908	-4.05314	-14.6031	46.0155	4.54243	-3.29973	-0.108421	-0.214312	1.96059	252.072	-12.027	14.5497	0	0	-0.473835
2336	0	18.8719	0	0	19.7745	7.72045	-17.0481	-0.212686	0.00573309	0.0530406	-21.2019	-4.19E-15	3.46439	0	0	-0.00578629	1.58041	-22.5539	5.78554	248.813	364.376	615.236	401.313	401.313	401.313	15.5393	-62.7233	4.95754	76.4409	392.979	265.089	194.289	194.289	194.289	-63.6274	-3.80359	-15.0397	46.7801	4.33998	-3.68799	-0.13239	-0.206648	1.77544	257.385	-25.2272	10.8292	0	0	-0.341205
2337	0	18.7285	0	0	19.5895	7.62203	-16.732	-0.232511	0.0035434	0.0554876	-21.0678	3.73E-15	1.25329	0	0	-0.0123826	1.77685	-23.2437	5.83028	252.945	365.456	623.755	401.072	401.072	401.072	15.7488	-66.1479	5.89748	102.808	392.547	262.863	194.289	194.289	194.289	-67.0852	-3.60016	-15.4879	47.2405	4.14302	-3.72017	-0.118627	-0.188993	1.61803	242.161	-37.15	7.11841	0	0	-0.188137
2338	0	18.3606	0	0	19.1649	7.50644	-16.3594	-0.254648	-0.00160157	0.053472	-21.2705	2.10E-15	-1.85986	0	0	-0.0177049	2.02413	-23.6675	5.61429	255.672	366.32	631.859	400.781	400.781	400.781	15.9285	-69.5451	6.81172	129.75	392.127	260.941	194.289	194.289	194.289	-70.5214	-3.43474	-15.9138	47.4176	3.9609	-3.45885	-0.0803895	-0.162917	1.49192	214.583	-46.796	3.33913	0	0	-0.0565402
2339	0	17.751	0	0	18.481	7.36071	-15.8876	-0.277893	-0.00782334	0.0424739	-21.8127	3.26E-15	-5.33905	0	0	-0.0214156	2.30045	-23.8445	5.21067	257.113	366.962	639.426	400.486	400.486	400.486	16.0349	-72.8808	7.67674	157.24	391.658	259.424	194.289	194.289	194.289	-73.8952	-3.29187	-16.272	47.3465	3.80305	-2.9861	-0.0349169	-0.13125	1.39881	185.476	-53.8137	-0.800985	0	0	0.0360743
2340	0	16.8944	0	0	17.5323	7.17082	-15.2693	-0.300141	-0.0119788	0.0174561	-22.5501	4.66E-16	-8.41117	0	0	-0.0236779	2.57991	-23.8041	4.69897	257.428	367.384	646.368	400.24	400.24	400.24	16.0165	-76.1276	8.46362	185.218	391.062	258.428	194.289	194.289	194.289	-77.1701	-3.15013	-16.5102	47.0768	3.67864	-2.39337	0.0019541	-0.09401	1.33618	166.591	-57.6721	-5.67502	0	0	0.0973227
2341	0	15.8015	0	0	16.333	6.92549	-14.4647	-0.319694	-0.0109216	-0.0255601	-23.3118	1.00E-14	-10.2776	0	0	-0.0257721	2.83628	-23.5849	4.15739	256.813	367.594	652.633	400.093	400.093	400.093	15.8223	-79.2632	9.14076	213.55	390.249	258.079	194.289	194.289	194.289	-80.3137	-2.98548	-16.5778	46.6694	3.59652	-1.77253	0.0212464	-0.0524681	1.29814	167.488	-58.8573	-11.2934	0	0	0.146068
2342	0	14.5037	0	0	14.9223	6.61998	-13.4544	-0.334777	-0.00249499	-0.0884256	-23.821	-3.03E-15	-10.3388	0	0	-0.0296609	3.04583	-23.2324	3.65806	255.493	367.605	658.199	400.085	400.085	400.085	15.4139	-82.2701	9.67894	242.002	389.137	258.503	194.289	194.289	194.289	-83.3001	-2.77615	-16.4368	46.1917	3.56443	-1.20955	0.0148087	-0.00874541	1.27491	195.551	-58.3711	-17.4121	0	0	0.195825
2343	0	13.057	0	0	13.3667	6.25851	-12.2474	-0.342526	0.0133726	-0.1698	-23.5504	-5.36E-15	-8.42691	0	0	-0.035943	3.18944	-22.7964	3.26404	253.717	367.438	663.07	400.238	400.238	400.238	14.7758	-85.135	10.0572	270.219	387.67	259.799	194.289	194.289	194.289	-86.112	-2.50818	-16.0708	45.7125	3.58784	-0.779925	-0.0223993	0.0315242	1.25193	254.138	-57.9536	-23.6704	0	0	0.241424
2344	0	11.5404	0	0	11.7547	5.85394	-10.8828	-0.338926	0.0335486	-0.264703	-21.7171	4.48E-15	-4.9839	0	0	-0.0418873	3.25386	-22.3279	3.02828	251.746	367.116	667.275	400.552	400.552	400.552	13.9217	-87.8463	10.2674	297.736	385.824	262.019	194.289	194.289	194.289	-88.74	-2.17939	-15.491	45.2959	3.66802	-0.546171	-0.0863314	0.0619716	1.21445	340.744	-59.6228	-29.7148	0	0	0.255751
2345	0	10.0444	0	0	10.1832	5.42453	-9.41997	-0.31877	0.0534443	-0.365321	-17.3626	1.07E-14	-0.850907	0	0	-0.0424598	3.23177	-21.8762	2.9941	249.842	366.665	670.857	401.007	401.007	401.007	12.8925	-90.3878	10.3156	324.004	383.609	265.122	194.289	194.289	194.289	-91.176	-1.79887	-14.7326	44.9962	3.80091	-0.556885	-0.169278	0.0754864	1.14341	448.942	-64.4438	-35.5971	0	0	0.202536
2346	0	8.65112	0	0	8.73515	4.98917	-7.92367	-0.2781	0.0683625	-0.463702	-9.77696	-5.94E-15	2.99679	0	0	-0.0340085	3.12143	-21.485	3.19513	248.255	366.116	673.868	401.56	401.56	401.56	11.7453	-92.7279	10.2203	348.446	381.056	268.936	194.289	194.289	194.289	-93.3988	-1.38163	-13.8469	44.8521	3.97603	-0.844739	-0.265492	0.0674996	1.02982	572.125	-72.2187	-41.5879	0	0	0.0551549
2347	0	7.41115	0	0	7.45862	4.56357	-6.44987	-0.216576	0.0749157	-0.553481	1.04636	-6.41E-16	5.76574	0	0	-0.0169361	2.92597	-21.1896	3.65245	247.202	365.496	676.36	402.155	402.155	402.155	10.5385	-94.8095	10.009	370.52	378.199	273.131	194.289	194.289	194.289	-95.3611	-0.940695	-12.8891	44.8822	4.17741	-1.4223	-0.379964	0.0396557	0.873667	706.603	-80.6612	-48.0117	0	0	-0.191466
2348	0	6.32992	0	0	6.35455	4.15811	-5.0374	-0.138638	0.072364	-0.630897	14.1434	-6.06E-15	7.12837	0	0	0.00529609	2.65292	-21.0133	4.36749	246.851	364.827	678.377	402.73	402.73	402.73	9.3175	-96.5478	9.71203	389.768	375.054	277.235	194.289	194.289	194.289	-96.9844	-0.480832	-11.9051	45.0832	4.386	-2.27606	-0.526939	-0.000847501	0.687405	851.552	-86.0447	-54.9071	0	0	-0.518289
2349	0	5.36803	0	0	5.37934	3.77821	-3.70815	-0.0533366	0.0631148	-0.694362	27.5776	-6.99E-16	7.326	0	0	0.0290813	2.31366	-20.9652	5.3131	247.295	364.126	679.938	403.223	403.223	403.223	8.10619	-97.8372	9.35709	405.843	371.607	280.67	194.289	194.289	194.289	-98.1669	0.00261822	-10.924	45.4307	4.58313	-3.36093	-0.720612	-0.0413804	0.491153	1006.03	-83.3759	-61.9084	0	0	-0.882415
2350	0	4.45793	0	0	4.4621	3.42673	-2.47457	0.0267485	0.0517632	-0.743951	38.7104	9.32E-16	7.02013	0	0	0.0513327	1.9231	-21.0404	6.42677	248.542	363.398	681.036	403.588	403.588	403.588	6.91034	-98.571	8.96629	418.506	367.821	282.843	194.289	194.289	194.289	-98.803	0.519127	-9.95703	45.8832	4.75432	-4.59815	-0.966283	-0.0695853	0.308852	1166.3	-68.6004	-68.2465	0	0	-1.21712
2351	0	3.53161	0	0	3.53261	3.1075	-1.35207	0.0872646	0.0431602	-0.77932	44.7099	-1.86E-15	6.98498	0	0	0.0668115	1.49941	-21.22	7.61097	250.51	362.632	681.625	403.794	403.794	403.794	5.72884	-98.6672	8.55608	427.59	363.659	283.236	194.289	194.289	194.289	-98.812	1.07414	-9.00421	46.3867	4.89165	-5.87823	-1.25238	-0.0738708	0.16483	1322.12	-39.6557	-72.9305	0	0	-1.4358
2352	0	2.55353	0	0	2.55359	2.82835	-0.369596	0.114228	0.0414222	-0.798478	43.2072	-2.33E-16	7.8944	0	0	0.0666709	1.06356	-21.4747	8.74222	253.04	361.801	681.628	403.835	403.835	403.835	4.56839	-98.0977	8.1386	432.969	359.107	281.513	194.289	194.289	194.289	-98.1684	1.65926	-8.06388	46.8808	4.99461	-7.07134	-1.5468	-0.0472982	0.0808036	1455.6	2.51203	-75.0026	0	0	-1.44917
2353	0	1.55022	0	0	1.55027	2.60277	0.42454	0.0972021	0.049379	-0.79781	33.0406	-5.71E-15	10.1956	0	0	0.0448402	0.638102	-21.7682	9.68831	255.917	360.87	680.939	403.725	403.725	403.725	3.45669	-96.9145	7.72283	434.546	354.212	277.614	194.289	194.289	194.289	-96.9272	2.24448	-7.14354	47.3046	5.06913	-8.04425	-1.80606	0.0140064	0.0727016	1545.04	55.2842	-73.9126	0	0	-1.20185
2354	0	0.627699	0	0	0.627787	2.44979	0.963017	0.0343142	0.0683282	-0.772659	15.0013	2.33E-15	14.0214	0	0	0.0109485	0.245341	-22.0625	10.328	258.9	359.8	679.436	403.491	403.491	403.491	2.44894	-95.2635	7.31493	432.27	349.102	271.808	194.289	194.289	194.289	-95.2369	2.77664	-6.26918	47.6027	5.12532	-8.67934	-1.98585	0.106777	0.144661	1569.99	114.611	-69.8099	0	0	-0.708312
2355	0	-0.0356005	0	0	-0.0356129	2.39222	1.16561	-0.0640668	0.0963199	-0.719946	-7.88454	1.86E-15	18.9295	0	0	-0.00396536	-0.094708	-22.3216	10.5682	261.743	358.567	677.005	403.171	403.17	403.17	1.62331	-93.3752	6.91949	426.199	343.998	264.68	194.289	194.289	194.289	-93.3272	3.188	-5.48937	47.7309	5.17445	-8.89002	-2.05455	0.220433	0.286601	1519.08	174.982	-63.8065	0	0	-0.0677231
2356	0	-0.226824	0	0	-0.226871	2.45273	0.952652	-0.175646	0.128065	-0.640477	-30.8719	0	23.843	0	0	0.0357642	-0.366434	-22.515	10.354	264.224	357.169	673.554	402.799	402.799	402.799	1.06148	-91.5237	6.54309	416.559	339.19	257.022	194.289	194.289	194.289	-91.4683	3.41644	-4.86844	47.6606	5.22652	-8.62997	-2.00264	0.338061	0.47687	1394.97	230.221	-57.818	0	0	0.56479
2357	0	0.239523	0	0	0.239526	2.64839	0.263944	-0.273901	0.154931	-0.538913	-49.0233	-2.75E-15	27.204	0	0	0.137351	-0.560594	-22.6206	9.67492	266.151	355.633	669.033	402.404	402.404	402.404	0.819139	-89.9631	6.20086	403.759	334.979	249.651	194.289	194.289	194.289	-89.9082	3.43133	-4.46754	47.3822	5.28836	-7.89674	-1.83808	0.442179	0.69166	1211.53	274.505	-53.6856	0	0	1.03711
2358	0	1.459	0	0	1.45918	2.98352	-0.915789	-0.338232	0.167282	-0.421686	-58.9202	-1.15E-14	27.5746	0	0	0.262171	-0.67599	-22.6262	8.56621	267.383	354.011	663.453	402.001	402.001	402.001	0.895542	-88.8625	5.92111	388.347	331.595	243.216	194.289	194.289	194.289	-88.8116	3.25416	-4.31853	46.9069	5.36316	-6.73323	-1.57694	0.516926	0.914356	986.161	302.286	-51.8512	0	0	1.24891
2359	0	3.40242	0	0	3.40574	3.44345	-2.5333	-0.362997	0.159729	-0.296032	-59.9302	-3.96E-15	24.4888	0	0	0.349991	-0.720984	-22.5304	7.11148	267.836	352.38	656.895	401.588	401.588	401.588	1.21828	-88.2704	5.74174	370.946	329.128	238.076	194.289	194.289	194.289	-88.2251	2.96123	-4.40423	46.268	5.45105	-5.22922	-1.23604	0.553375	1.14026	734.299	311.237	-51.0444	0	0	1.17151
2360	0	5.92956	0	0	5.94763	3.99335	-4.46153	-0.35662	0.137194	-0.171289	-54.0117	3.96E-15	19.0887	0	0	0.365805	-0.713792	-22.3432	5.44222	267.492	350.827	649.514	401.147	401.147	401.147	1.65827	-88.1263	5.69883	352.184	327.516	234.295	194.289	194.289	194.289	-88.088	2.66302	-4.66101	45.519	5.54992	-3.52104	-0.840266	0.554494	1.37641	472.813	305.63	-49.4964	0	0	0.857484
2361	0	8.841	0	0	8.89915	4.58596	-6.52762	-0.327581	0.108802	-0.0587585	-43.7863	-2.50E-15	13.182	0	0	0.31522	-0.680851	-22.0841	3.73007	266.396	349.433	641.529	400.649	400.649	400.649	2.07712	-88.308	5.81614	332.653	326.607	231.73	194.289	194.289	194.289	-88.276	2.46679	-5.00882	44.7289	5.65683	-1.78394	-0.430843	0.530074	1.62571	225.409	291.489	-45.9733	0	0	0.436203
2362	0	11.9261	0	0	12.0624	5.17295	-8.55682	-0.284724	0.0775551	0.0312158	-31.9253	3.15E-15	7.75478	0	0	0.227729	-0.652257	-21.7779	2.16581	264.635	348.261	633.205	400.056	400.056	400.056	2.37519	-88.6714	6.09793	312.864	326.236	230.118	194.289	194.289	194.289	-88.6421	2.44287	-5.38273	43.9732	5.76905	-0.21116	-0.0610979	0.484067	1.88759	19.3505	268.397	-39.4589	0	0	0.0636588
2363	0	14.994	0	0	15.2506	5.71279	-10.4035	-0.239427	0.0465325	0.0926085	-20.8937	5.33E-15	3.36041	0	0	0.138165	-0.654521	-21.4478	0.92476	262.308	347.351	624.82	399.33	399.33	399.33	2.50885	-89.0784	6.52234	293.218	326.251	229.153	194.289	194.289	194.289	-89.0455	2.61038	-5.74067	43.3209	5.88378	1.02137	0.221871	0.424382	2.15876	-123.515	237.294	-30.2486	0	0	-0.151843
2364	0	17.8933	0	0	18.3049	6.17591	-11.9699	-0.199888	0.0205831	0.124565	-12.1996	-3.71E-15	0.341615	0	0	0.069578	-0.703204	-21.1087	0.128127	259.483	346.725	616.631	398.442	398.442	398.442	2.48495	-89.4174	7.0454	273.988	326.519	228.551	194.289	194.289	194.289	-89.3738	2.94272	-6.05998	42.8215	5.99694	1.79438	0.389679	0.361798	2.42856	-191.639	202.596	-20.1456	0	0	-0.196009
2365	0	20.5183	0	0	21.1027	6.54775	-13.2142	-0.170581	0.00216424	0.130913	-6.43507	1.60E-15	-1.37298	0	0	0.0286277	-0.79852	-20.7616	-0.184545	256.17	346.389	608.85	397.383	397.383	397.383	2.34509	-89.6119	7.6141	255.314	326.942	228.09	194.289	194.289	194.289	-89.5525	3.38503	-6.33357	42.4932	6.10239	2.07299	0.441161	0.302687	2.68231	-187.674	168.249	-11.1174	0	0	-0.137412
2366	0	22.8063	0	0	23.5615	6.82792	-14.1431	-0.153005	-0.00770147	0.118559	-3.53225	-1.65E-15	-1.98569	0	0	0.0110815	-0.925373	-20.3922	-0.061975	252.313	346.345	601.624	396.169	396.169	396.169	2.14454	-89.6208	8.17935	237.225	327.454	227.626	194.289	194.289	194.289	-89.5426	3.87501	-6.56405	42.3187	6.19175	1.91303	0.400065	0.247588	2.90451	-127.488	136.672	-4.52372	0	0	-0.0629879
2367	0	24.7302	0	0	25.6387	7.02652	-14.7968	-0.14508	-0.011191	0.0952176	-2.85892	-1.38E-15	-1.95364	0	0	0.00723829	-1.05802	-19.9739	0.375433	247.805	346.582	595.037	394.843	394.843	394.843	1.93619	-89.4327	8.70476	219.663	328.022	227.08	194.289	194.289	194.289	-89.3353	4.35814	-6.75993	42.2473	6.25608	1.44331	0.307052	0.190374	3.08203	-35.3286	106.904	-0.519843	0	0	-0.0160864
2368	0	26.2903	0	0	27.3252	7.15876	-15.2299	-0.143911	-0.0110923	0.0674055	-3.63603	-4.36E-15	-1.73283	0	0	0.0086521	-1.16731	-19.4732	0.968557	242.515	347.072	589.118	393.472	393.472	393.472	1.76091	-89.0576	9.16761	202.518	328.637	226.432	194.289	194.289	194.289	-88.942	4.79462	-6.93124	42.2034	6.28758	0.831354	0.200719	0.126624	3.21266	65.0817	77.43	1.33095	0	0	0.0166814
2369	0	27.5044	0	0	28.6357	7.24049	-15.4966	-0.146992	-0.0104651	0.0398093	-5.15585	-3.79E-15	-1.73737	0	0	0.0102249	-1.22819	-18.8558	1.55613	236.32	347.768	583.865	392.142	392.142	392.142	1.6441	-88.5169	9.55537	185.664	329.302	225.696	194.289	194.289	194.289	-88.3851	5.15967	-7.08579	42.1006	6.28161	0.24532	0.110979	0.0553118	3.29696	154.785	47.0998	1.73745	0	0	0.0736888
2370	0	28.4004	0	0	29.5988	7.28529	-15.6424	-0.151761	-0.0112396	0.0153202	-6.79589	1.37E-15	-2.19708	0	0	0.0098705	-1.22539	-18.0918	2.00581	229.132	348.608	579.256	390.945	390.945	390.945	1.59537	-87.8362	9.86086	168.979	330.012	224.906	194.289	194.289	194.289	-87.6906	5.44118	-7.22582	41.855	6.23699	-0.178026	0.0571774	-0.0189996	3.34379	221.432	16.3497	1.31043	0	0	0.179072
2371	0	29.0084	0	0	30.2473	7.3033	-15.7011	-0.15667	-0.0137412	-0.00438704	-8.16868	-1.46E-16	-3.108	0	0	0.00762922	-1.15699	-17.1596	2.2349	220.909	349.521	575.275	389.972	389.972	389.972	1.61008	-87.0381	10.0781	152.363	330.753	224.104	194.289	194.289	194.289	-86.8815	5.6364	-7.34605	41.3975	6.15627	-0.35454	0.0514768	-0.0869244	3.36013	257.977	-12.5618	0.393851	0	0	0.321938
2372	0	29.3557	0	0	30.6115	7.30126	-15.6944	-0.160687	-0.0175516	-0.0185238	-9.07648	2.91E-16	-4.3333	0	0	0.00432764	-1.03491	-16.0486	2.2198	211.668	350.436	571.921	389.295	389.295	389.295	1.6737	-86.1392	10.2005	135.738	331.497	223.329	194.289	194.289	194.289	-85.9746	5.74829	-7.43464	40.6814	6.04561	-0.262172	0.0928608	-0.140867	3.35278	263.319	-37.6289	-0.670154	0	0	0.461601
2373	0	29.464	0	0	30.7154	7.28275	-15.6342	-0.163343	-0.022225	-0.0268014	-9.48333	3.73E-15	-5.69255	0	0	0.000908996	-0.882131	-14.7604	1.99356	201.483	351.291	569.212	388.963	388.963	388.963	1.76679	-85.1477	10.2205	119.06	332.21	222.611	194.289	194.289	194.289	-84.9783	5.78204	-7.47595	39.6875	5.91434	0.0619722	0.174568	-0.175761	3.32505	239.981	-57.6591	-1.4353	0	0	0.546147
2374	0	29.3484	0	0	30.5754	7.24828	-15.5219	-0.165172	-0.0276274	-0.0297717	-9.50541	-4.31E-15	-7.01011	0	0	-0.00189096	-0.727474	-13.3085	1.63395	190.475	352.034	567.186	388.996	388.996	388.996	1.86962	-84.0647	10.13	102.307	332.853	221.969	194.289	194.289	194.289	-83.8942	5.74235	-7.45342	38.4232	5.77432	0.534661	0.27888	-0.19114	3.27708	195.108	-72.6853	-1.40992	0	0	0.540045
2375	0	29.0197	0	0	30.2021	7.195	-15.3482	-0.166538	-0.0330184	-0.0284278	-9.23003	1.51E-15	-8.03776	0	0	-0.00370863	-0.598809	-11.716	1.24327	178.8	352.627	565.888	389.385	389.385	389.385	1.96405	-82.8878	9.92082	85.4882	333.389	221.415	194.289	194.289	194.289	-82.7199	5.63246	-7.35163	36.9181	5.63888	1.04787	0.384702	-0.187416	3.2085	138.124	-82.2358	-0.479381	0	0	0.440575
2376	0	28.4858	0	0	29.6028	7.11729	-15.0943	-0.166954	-0.0367486	-0.0239977	-8.61184	4.66E-16	-8.44415	0	0	-0.00450056	-0.516686	-10.0113	0.925034	166.628	353.048	565.359	390.097	390.097	390.097	2.03484	-81.613	9.58758	68.628	333.783	220.954	194.289	194.289	194.289	-81.4517	5.45462	-7.15846	35.2167	5.52095	1.49342	0.471817	-0.166384	3.11883	78.91	-85.2661	1.08907	0	0	0.277378
2377	0	27.7499	0	0	28.7804	7.00858	-14.7379	-0.165402	-0.0367124	-0.0176733	-7.51376	-2.56E-15	-7.89675	0	0	-0.00450252	-0.490154	-8.22331	0.762535	154.122	353.293	565.625	391.078	391.078	391.078	2.07198	-80.2337	9.13003	51.7636	334.015	220.582	194.289	194.289	194.289	-80.0829	5.21094	-6.86854	33.3712	5.43069	1.78501	0.525543	-0.131199	3.00913	25.8006	-80.4901	2.81749	0	0	0.0960248
2378	0	26.8075	0	0	27.732	6.86402	-14.2622	-0.161063	-0.0318847	-0.0100304	-5.81588	-2.80E-15	-6.25738	0	0	-0.00404973	-0.515533	-6.37829	0.804443	141.421	353.379	566.691	392.268	392.268	392.268	2.07383	-78.7377	8.55665	34.9321	334.088	220.277	194.289	194.289	194.289	-78.6008	4.90436	-6.48744	31.4347	5.37325	1.87263	0.544696	-0.0871046	2.88236	-17.5603	-67.6839	4.4333	0	0	-0.0694154
2379	0	25.6433	0	0	26.4469	6.68227	-13.6611	-0.153513	-0.0227257	-0.0015843	-3.48213	-4.08E-15	-3.65619	0	0	-0.0031406	-0.578459	-4.49728	1.06003	128.635	353.344	568.544	393.601	393.601	393.601	2.04848	-77.1049	7.88587	18.1643	334.035	219.997	194.289	194.289	194.289	-76.9843	4.5395	-6.03349	29.4555	5.34747	1.74686	0.534604	-0.0422077	2.74391	-50.6328	-48.6441	5.94365	0	0	-0.201058
2380	0	24.232	0	0	24.9059	6.46605	-12.9419	-0.143453	-0.0106252	0.00700806	-0.667181	-3.52E-15	-0.440879	0	0	-0.00129022	-0.657884	-2.59593	1.50187	115.845	353.241	571.151	395.016	395.016	395.016	2.01188	-75.3069	7.14507	1.48144	333.913	219.676	194.289	194.289	194.289	-75.2041	4.12366	-5.53604	27.4747	5.34606	1.43541	0.505183	-0.00340474	2.59877	-75.3688	-25.8725	7.28117	0	0	-0.297531
2381	0	22.5395	0	0	23.083	6.22151	-12.1232	-0.13186	0.00285358	0.0148202	2.36359	-3.61E-15	2.93363	0	0	0.00251166	-0.730824	-0.685165	2.07347	103.103	353.13	574.467	396.459	396.459	396.459	1.98338	-73.3097	6.36776	-15.1057	333.795	219.234	194.289	194.289	194.289	-73.2248	3.66793	-5.03084	25.5235	5.35687	0.994817	0.469169	0.0238177	2.45454	-95.4937	-2.55193	8.35107	0	0	-0.36982
2382	0	20.5279	0	0	20.9475	5.95733	-11.2328	-0.120143	0.0159088	0.0206193	5.23703	4.66E-16	5.9527	0	0	0.00921284	-0.777081	1.22734	2.70013	90.4466	353.071	578.442	397.888	397.888	397.888	1.98135	-71.0767	5.59016	-31.5981	333.761	218.584	194.289	194.289	194.289	-71.0087	3.18769	-4.55475	23.6238	5.36527	0.499308	0.438309	0.0355987	2.31441	-115.216	18.2449	8.94272	0	0	-0.433444
2383	0	18.1601	0	0	18.4684	5.68327	-10.303	-0.110407	0.0261435	0.0230644	7.47121	-2.33E-15	8.07149	0	0	0.0186012	-0.782591	3.13531	3.30114	77.9087	353.108	583.019	399.272	399.272	399.272	2.01831	-68.573	4.84704	-48.0088	333.884	217.646	194.289	194.289	194.289	-68.52	2.70264	-4.13957	21.7887	5.35661	0.0283721	0.424722	0.0299832	2.18347	-139.125	33.1973	9.02048	0	0	-0.505272
2384	0	15.4074	0	0	15.6208	5.40809	-9.36372	-0.104848	0.0315979	0.0211326	8.55084	-1.86E-15	8.88509	0	0	0.0280895	-0.741441	5.03186	3.80308	65.5318	353.269	588.136	400.592	400.592	400.592	2.09597	-65.7711	4.16788	-64.3616	334.213	216.36	194.289	194.289	194.289	-65.7308	2.23649	-3.80539	20.0258	5.31893	-0.346484	0.441202	0.00682343	2.06258	-172.01	39.7097	8.56505	0	0	-0.601073
2385	0	12.257	0	0	12.3931	5.13762	-8.43528	-0.105174	0.0306251	0.0141074	7.99515	-9.32E-16	8.16368	0	0	0.0324685	-0.655699	6.90734	4.15271	53.3835	353.563	593.725	401.846	401.846	401.846	2.20234	-62.6561	3.57435	-80.6846	334.763	214.706	194.289	194.289	194.289	-62.6262	1.81595	-3.55584	18.3396	5.24418	-0.574436	0.497722	-0.0321432	1.9512	-217.599	35.352	7.75566	0	0	-0.729492
2386	0	8.71778	0	0	8.79408	4.8732	-7.52309	-0.112618	0.0228858	0.000937744	5.36708	-9.32E-16	5.95906	0	0	0.0242472	-0.533659	8.74745	4.32666	41.568	353.973	599.703	403.037	403.037	403.037	2.31101	-59.2305	3.07984	-97.0031	335.509	212.713	194.289	194.289	194.289	-59.2083	1.46905	-3.37577	16.7362	5.12983	-0.634814	0.597926	-0.0840202	1.8478	-276.517	18.7976	6.68357	0	0	-0.884765
2387	0	4.82696	0	0	4.8594	4.61155	-6.61649	-0.129611	0.00999221	-0.0191942	0.149675	2.33E-15	2.64177	0	0	-0.00586658	-0.387098	10.532	4.33535	30.2319	354.469	605.969	404.178	404.178	404.178	2.38342	-55.5173	2.69074	-113.329	336.378	210.465	194.289	194.289	194.289	-55.5002	1.22266	-3.23223	15.2247	4.97907	-0.5407	0.737495	-0.143333	1.75072	-346.713	-9.61357	5.38876	0	0	-1.04847
2388	0	0.658516	0	0	0.661786	4.34664	-5.69506	-0.157559	-0.00499037	-0.0462146	-7.94142	-3.15E-15	-1.21713	0	0	-0.0639148	-0.228556	12.2348	4.21912	19.5602	355.001	612.396	405.28	405.28	405.28	2.37656	-51.5675	2.40953	-129.645	337.27	208.117	194.289	194.289	194.289	-51.5523	1.09861	-3.08144	13.8197	4.80093	-0.334756	0.906305	-0.204304	1.66008	-424.253	-47.9873	3.89498	0	0	-1.19307
2389	0	-3.66928	0	0	-3.68191	4.07307	-4.74028	-0.196279	-0.020329	-0.0788126	-18.7806	5.59E-15	-5.18303	0	0	-0.14703	-0.0694935	13.8242	4.03813	9.76506	355.512	618.832	406.351	406.351	406.351	2.25417	-47.465	2.23542	-145.881	338.074	205.893	194.289	194.289	194.289	-47.4489	1.10749	-2.87913	12.5406	4.60976	-0.0787044	1.0898	-0.262107	1.57303	-504.122	-94.1215	2.44139	0	0	-1.28707
2390	0	-7.9918	0	0	-8.00902	3.78884	-3.7454	-0.241884	-0.0343881	-0.113717	-31.5142	0	-8.85621	0	0	-0.238898	0.0802541	15.266	3.85831	1.06778	355.934	625.101	407.392	407.392	407.392	1.99455	-43.3299	2.16036	-161.889	338.69	204.072	194.289	194.289	194.289	-43.3111	1.24196	-2.58836	11.4097	4.42384	0.160958	1.27061	-0.313073	1.48369	-580.732	-144.37	1.33016	0	0	-1.30031
2391	0	-12.1063	0	0	-12.1201	3.49702	-2.72149	-0.287162	-0.0465758	-0.146576	-44.5743	-4.66E-15	-11.9553	0	0	-0.311849	0.211905	16.5261	3.73678	-6.32194	356.201	631.011	408.393	408.393	408.393	1.59462	-39.3112	2.16178	-177.441	339.043	202.949	194.289	194.289	194.289	-39.2902	1.47077	-2.18523	10.4495	4.2632	0.327606	1.43088	-0.353355	1.38444	-647.555	-193.925	0.92769	0	0	-1.2098
2392	0	-15.793	0	0	-15.8001	3.20565	-1.69735	-0.323228	-0.0566736	-0.173177	-55.9472	-5.59E-15	-14.2328	0	0	-0.337584	0.316269	17.574	3.70972	-12.2267	356.253	636.367	409.341	409.341	409.341	1.06743	-35.5714	2.1961	-192.247	339.088	202.779	194.289	194.289	194.289	-35.5515	1.73728	-1.66008	9.67866	4.14752	0.386518	1.55316	-0.38148	1.26626	-697.081	-237.637	1.55023	0	0	-1.00867
2393	0	-18.8471	0	0	-18.8486	2.92637	-0.714621	-0.342575	-0.064697	-0.191078	-63.705	-5.59E-15	-15.4665	0	0	-0.302181	0.38257	18.3866	3.78505	-16.5189	356.044	640.984	410.22	410.22	410.22	0.434396	-32.2602	2.19837	-206.009	338.807	203.726	194.289	194.289	194.289	-32.2468	1.96512	-1.01439	9.1091	4.09355	0.331846	1.62356	-0.395752	1.12619	-721.888	-270.143	3.30408	0	0	-0.715353
2394	0	-21.1121	0	0	-21.1122	2.67275	0.178186	-0.342724	-0.0687465	-0.2001	-66.6635	4.66E-15	-15.2888	0	0	-0.216167	0.398084	18.9506	3.94085	-19.1335	355.543	644.699	411.02	411.02	411.02	-0.284035	-29.4889	2.08995	-218.489	338.203	205.847	194.289	194.289	194.289	-29.4876	2.0704	-0.254404	8.74286	4.1133	0.187686	1.63381	-0.393215	0.967038	-717.42	-284.993	5.88746	0	0	-0.376829
2395	0	-22.5036	0	0	-22.5067	2.46008	0.926806	-0.326278	-0.0653011	-0.200499	-64.6482	-4.66E-15	-13.2677	0	0	-0.109131	0.349382	19.2637	4.12929	-20.0743	354.74	647.382	411.737	411.737	411.737	-1.07184	-27.3125	1.79279	-229.556	337.295	209.097	194.289	194.289	194.289	-27.3261	1.97642	0.612254	8.57078	4.21266	0.00371796	1.58787	-0.368238	0.797591	-686.348	-275.27	8.57638	0	0	-0.0585917
2396	0	-23.0203	0	0	-23.0283	2.30596	1.4691	-0.299362	-0.0503984	-0.192068	-58.48	-6.29E-15	-9.06041	0	0	-0.0134818	0.224801	19.3349	4.28525	-19.412	353.645	648.945	412.381	412.381	412.381	-1.9132	-25.7232	1.24634	-239.203	336.129	213.366	194.289	194.289	194.289	-25.7489	1.62765	1.5742	8.57238	4.39061	-0.153878	1.50066	-0.314767	0.627578	-638.844	-235.508	10.172	0	0	0.180962
2397	0	-22.7402	0	0	-22.7512	2.23024	1.73545	-0.269725	-0.0214955	-0.173777	-49.7437	1.63E-15	-2.59705	0	0	0.0522635	0.0178437	19.1825	4.33786	-17.2751	352.29	649.339	412.964	412.964	412.964	-2.78408	-24.6552	0.423477	-247.527	334.799	218.498	194.289	194.289	194.289	-24.6829	1.00116	2.60905	8.718	4.63926	-0.214296	1.39353	-0.229334	0.468919	-589.97	-164.563	9.16172	0	0	0.314919
2398	0	-21.8061	0	0	-21.8156	2.25265	1.65663	-0.244724	0.0206687	-0.143851	-40.3756	1.86E-15	5.75658	0	0	0.090135	-0.26985	18.831	4.22282	-13.8344	350.727	648.556	413.501	413.501	413.501	-3.64473	-23.9989	-0.659025	-254.678	333.462	224.311	194.289	194.289	194.289	-24.0108	0.112714	3.67508	8.97252	4.94474	-0.114289	1.292	-0.116384	0.327353	-556.8	-68.1613	4.18388	0	0	0.359205
2399	0	-20.4001	0	0	-20.4047	2.38742	1.18249	-0.229947	0.0704927	-0.101585	-32.2284	-3.73E-15	15.0731	0	0	0.115531	-0.626598	18.3083	3.89357	-9.28212	349.027	646.621	413.998	413.998	413.998	-4.43886	-23.621	-1.93896	-260.797	332.334	230.59	194.289	194.289	194.289	-23.5945	-0.984027	4.70811	9.30053	5.28798	0.190654	1.21206	0.0118239	0.212152	-550.686	40.4788	-5.07885	0	0	0.361858
2400	0	-18.7125	0	0	-18.7127	2.63664	0.305316	-0.228338	0.11949	-0.0487734	-26.6928	5.59E-15	24.1034	0	0	0.142851	-1.03107	17.6414	3.32845	-3.81143	347.276	643.589	414.447	414.447	414.447	-5.10168	-23.3894	-3.3193	-265.964	331.663	237.09	194.289	194.289	194.289	-23.3028	-2.20695	5.6283	9.67189	5.64708	0.719744	1.16016	0.135465	0.128674	-574.841	143.72	-17.225	0	0	0.377703
2401	0	-16.911	0	0	-16.9132	2.98624	-0.925358	-0.239893	0.159315	0.00940947	-24.4603	0	31.6378	0	0	0.17562	-1.45463	16.8546	2.53305	2.40253	345.57	639.538	414.82	414.82	414.82	-5.57101	-23.1959	-4.68795	-270.154	331.677	243.551	194.289	194.289	194.289	-23.0348	-3.461	6.35314	10.0669	5.99921	1.46479	1.12858	0.236382	0.086884	-621.946	225.911	-29.2792	0	0	0.442038
2402	0	-15.1193	0	0	-15.133	3.40767	-2.4076	-0.262362	0.183786	0.0646886	-25.5202	-7.45E-15	36.7573	0	0	0.207188	-1.86522	15.9672	1.53729	9.21558	344.002	634.568	415.069	415.069	415.069	-5.79575	-22.9725	-5.93957	-273.246	332.544	249.72	194.289	194.289	194.289	-22.7353	-4.65482	6.81062	10.4801	6.32309	2.39357	1.10121	0.302076	0.0984745	-677.131	277.72	-37.7223	0	0	0.562897
2403	0	-13.405	0	0	-13.4385	3.86423	-4.00955	-0.291794	0.190738	0.109081	-29.2561	5.59E-15	39.0613	0	0	0.228914	-2.23158	14.9925	0.388533	16.5212	342.657	628.799	415.135	415.135	415.135	-5.74213	-22.6996	-6.99201	-275.034	334.336	255.388	194.289	194.289	194.289	-22.3993	-5.713	6.95086	10.9227	6.60119	3.45685	1.06272	0.330917	0.174944	-724.806	298.718	-40.1253	0	0	0.731738
2404	0	-11.7811	0	0	-11.8384	4.31933	-5.59989	-0.321186	0.183925	0.136991	-34.444	-1.30E-14	38.8723	0	0	0.237561	-2.52692	13.9377	-0.857539	24.2513	341.603	622.37	414.952	414.952	414.952	-5.39646	-22.4032	-7.79295	-275.283	337.034	260.416	194.289	194.289	194.289	-22.0653	-6.58166	6.75221	11.4213	6.82105	4.59764	1.00273	0.331306	0.322785	-752.576	296.565	-36.5916	0	0	0.937125
2405	0	-10.2208	0	0	-10.3001	4.74483	-7.07874	-0.344974	0.168059	0.147055	-39.8756	3.73E-15	36.7122	0	0	0.23631	-2.73144	12.8038	-2.14631	32.372	340.882	615.438	414.464	414.464	414.464	-4.76065	-22.1393	-8.3209	-273.772	340.55	264.745	194.289	194.289	194.289	-21.7974	-7.23254	6.21741	12.0161	6.97597	5.76051	0.922175	0.315361	0.544569	-756.088	280.365	-28.9979	0	0	1.17207
2406	0	-8.6772	0	0	-8.7719	5.12562	-8.39397	-0.360362	0.146482	0.141753	-44.6476	-1.12E-14	33.0297	0	0	0.230898	-2.83317	11.5865	-3.43084	40.8782	340.517	608.176	413.634	413.634	413.634	-3.84829	-21.977	-8.58226	-270.338	344.763	268.389	194.289	194.289	194.289	-21.6663	-7.66437	5.36767	12.7557	7.06473	6.89824	0.834304	0.292404	0.833462	-739.296	255.991	-19.4924	0	0	1.43078
2407	0	-7.09944	0	0	-7.19951	5.45949	-9.53958	-0.366725	0.121101	0.125185	-48.2042	-3.73E-15	28.1603	0	0	0.225612	-2.82754	10.2771	-4.67341	49.7881	340.508	600.772	412.452	412.452	412.452	-2.68345	-21.9832	-8.60537	-264.887	349.54	271.418	194.289	194.289	194.289	-21.7355	-7.89994	4.2384	13.6913	7.09073	7.97323	0.75635	0.268429	1.17906	-709.62	226.277	-9.65921	0	0	1.70261
2408	0	-5.44413	0	0	-5.53792	5.75423	-10.5443	-0.364611	0.0931436	0.10251	-50.2725	-1.12E-14	22.3804	0	0	0.221454	-2.71603	8.86375	-5.84243	59.1388	340.841	593.42	410.943	410.943	410.943	-1.30058	-22.2142	-8.43288	-257.396	354.74	273.936	194.289	194.289	194.289	-22.0544	-7.97979	2.87612	14.8702	7.06064	8.95451	0.70692	0.246911	1.56291	-676.067	192.289	-0.218102	0	0	1.97653
2409	0	-3.68293	0	0	-3.75789	6.02316	-11.4552	-0.354895	0.0633982	0.0781908	-50.7614	-3.73E-15	15.9368	0	0	0.2163	-2.50511	7.33385	-6.9071	68.9807	341.486	586.321	409.169	409.169	409.169	0.256315	-22.7096	-8.11244	-247.907	360.216	276.061	194.289	194.289	194.289	-22.6545	-7.95273	1.33542	16.3291	6.98329	9.81242	0.695537	0.229048	1.964	-644.233	154.671	8.72133	0	0	2.23871
2410	0	-1.80699	0	0	-1.84962	6.28083	-12.3223	-0.338562	0.0329576	0.0565208	-49.7192	-2.80E-15	9.1311	0	0	0.206643	-2.20534	5.67597	-7.83338	79.3689	342.404	579.675	407.228	407.228	407.228	1.93515	-23.4905	-7.68848	-236.512	365.811	277.903	194.289	194.289	194.289	-23.55	-7.86614	-0.32368	18.088	6.86836	10.5146	0.723835	0.215676	2.35535	-617.254	115.084	17.096	0	0	2.47823
2411	0	0.171303	0	0	0.175942	6.53916	-13.1856	-0.316364	0.00313348	0.040175	-47.2965	3.26E-15	2.31992	0	0	0.189567	-1.83099	3.88247	-8.58284	90.3518	343.552	573.676	405.238	405.238	405.238	3.67811	-24.5596	-7.19562	-223.345	371.365	279.544	194.289	194.289	194.289	-24.7383	-7.75747	-2.03879	20.1459	6.72517	11.0248	0.784803	0.206381	2.71402	-594.369	75.7282	24.7239	0	0	2.67956
2412	0	2.21944	0	0	2.28808	6.80491	-14.0671	-0.289497	-0.0245952	0.0310816	-43.8009	-3.73E-15	-4.08284	0	0	0.164773	-1.3999	1.95166	-9.11395	101.959	344.883	568.511	403.329	403.329	403.329	5.42461	-25.9038	-6.65592	-208.569	376.719	281.024	194.289	194.289	194.289	-26.2025	-7.64935	-3.74814	22.4792	6.5616	11.3042	0.867949	0.200079	3.01735	-573.941	39.3442	31.2474	0	0	2.82917
2413	0	4.28973	0	0	4.44064	7.07804	-14.9657	-0.260206	-0.049068	0.0289238	-39.7152	0	-9.6658	0	0	0.135277	-0.933401	-0.110758	-9.38463	114.19	346.356	564.353	401.624	401.624	401.624	7.1146	-27.4996	-6.07929	-192.357	381.727	282.334	194.289	194.289	194.289	-27.9163	-7.54843	-5.39375	25.0432	6.38354	11.3142	0.960233	0.192924	3.2564	-552.852	7.85928	36.547	0	0	2.90884
2414	0	6.32803	0	0	6.57948	7.35173	-15.8584	-0.231074	-0.0687878	0.0323336	-35.5562	1.86E-15	-13.9877	0	0	0.106191	-0.455812	-2.29126	-9.35531	127.011	347.932	561.361	400.221	400.221	400.221	8.69216	-29.3213	-5.4669	-174.877	386.263	283.422	194.289	194.289	194.289	-29.8503	-7.44822	-6.92438	27.7763	6.19469	11.0189	1.04783	0.181768	3.42576	-527.764	-16.4947	40.4217	0	0	2.90204
2415	0	8.2829	0	0	8.65065	7.61395	-16.7061	-0.203646	-0.0815913	0.0386141	-31.6635	-1.86E-15	-16.6055	0	0	0.0821178	0.00661553	-4.56885	-8.99365	140.345	349.577	559.672	399.179	399.18	399.18	10.1107	-31.3469	-4.8157	-156.273	390.233	284.209	194.289	194.289	194.289	-31.9785	-7.33484	-8.29968	30.6074	5.99639	10.3903	1.11227	0.165013	3.52801	-493.329	-31.6494	42.567	0	0	2.78328
2416	0	10.1116	0	0	10.6059	7.85109	-17.4659	-0.179473	-0.0866847	0.0450705	-28.264	-1.86E-15	-17.3515	0	0	0.0652511	0.427653	-6.91571	-8.28289	154.074	351.271	559.397	398.516	398.516	398.516	11.3399	-33.5614	-4.12288	-136.662	393.592	284.613	194.289	194.289	194.289	-34.2821	-7.19432	-9.4961	33.4627	5.78785	9.41574	1.13454	0.141153	3.56688	-444.62	-37.1268	43.0742	0	0	2.53119
2417	0	11.7826	0	0	12.4057	8.05124	-18.1021	-0.15916	-0.0842993	0.0500669	-25.3901	5.59E-15	-16.3317	0	0	0.054762	0.784303	-9.29768	-7.23261	168.029	352.999	560.609	398.202	398.202	398.202	12.3706	-35.955	-3.3881	-116.136	396.341	284.572	194.289	194.289	194.289	-36.7492	-7.01792	-10.51	36.2715	5.56694	8.10927	1.09756	0.108773	3.54339	-378.182	-34.2517	42.1897	0	0	2.13978
2418	0	13.2744	0	0	14.0198	8.20636	-18.5919	-0.143302	-0.0764088	0.0527465	-23.0261	3.73E-15	-13.9777	0	0	0.0481518	1.06107	-11.6752	-5.88828	181.993	354.758	563.331	398.173	398.173	398.173	13.2144	-38.5201	-2.61385	-94.7704	398.528	284.052	194.289	194.289	194.289	-39.3719	-6.80473	-11.3573	38.9707	5.33089	6.52023	0.99354	0.0676211	3.46134	-293.477	-26.4028	40.474	0	0	1.63105
2419	0	14.5735	0	0	15.4264	8.31231	-18.9248	-0.132466	-0.0660903	0.0529645	-21.1577	0	-10.9216	0	0	0.0428471	1.25388	-14.0045	-4.3343	195.703	356.547	567.524	398.34	398.34	398.34	13.8987	-41.2476	-1.80489	-72.6318	400.231	283.056	194.289	194.289	194.289	-42.1435	-6.56143	-12.0678	41.5071	5.07774	4.73637	0.830261	0.0189201	3.32581	-194.268	-18.2433	38.6275	0	0	1.06117
2420	0	15.6724	0	0	16.611	8.36782	-19.0986	-0.127724	-0.0545979	0.0510114	-19.8431	2.80E-15	-7.6229	0	0	0.037428	1.37198	-16.2398	-2.68655	208.874	358.36	573.079	398.61	398.61	398.61	14.4573	-44.1247	-0.967961	-49.7791	401.536	281.61	194.289	194.289	194.289	-45.0549	-6.30005	-12.6757	43.8376	4.80757	2.87636	0.630031	-0.0321373	3.14708	-87.9418	-13.0384	36.5098	0	0	0.504731
2421	0	16.5691	0	0	17.567	8.37443	-19.1193	-0.130819	-0.0416926	0.0473628	-19.2145	-2.80E-15	-4.35907	0	0	0.0313769	1.43636	-18.3361	-1.07539	221.22	360.178	579.819	398.894	398.894	398.894	14.925	-47.136	-0.110746	-26.2629	402.528	279.771	194.289	194.289	194.289	-48.095	-6.03576	-13.2144	45.9283	4.52362	1.07299	0.424311	-0.079687	2.93854	15.5847	-12.373	33.4354	0	0	0.0347325
2422	0	17.2685	0	0	18.2981	8.33739	-19.0033	-0.14137	-0.0281413	0.042711	-19.1721	-3.73E-15	-1.47347	0	0	0.0243138	1.47539	-20.2516	0.375573	232.484	361.967	587.513	399.122	399.122	399.122	15.3354	-50.2659	0.760419	-2.1218	403.291	277.624	194.289	194.289	194.289	-51.2535	-5.78455	-13.7148	47.753	4.23232	-0.547957	0.237091	-0.118945	2.71367	107.93	-16.3099	28.9166	0	0	-0.302249
2423	0	17.7797	0	0	18.8157	8.26547	-18.7778	-0.157009	-0.0157876	0.0380729	-19.3959	1.40E-15	0.614231	0	0	0.0163747	1.519	-21.9508	1.56707	242.458	363.685	595.899	399.241	399.241	399.241	15.7179	-53.4994	1.64171	22.6151	403.9	275.28	194.289	194.289	194.289	-54.5196	-5.56058	-14.2024	49.2927	3.94238	-1.88548	0.0841351	-0.148982	2.48264	182.669	-24.3559	23.1421	0	0	-0.487171
2424	0	18.1094	0	0	19.1306	8.16937	-18.4754	-0.174895	-0.00685527	0.0344097	-19.5318	3.73E-15	1.4841	0	0	0.0083317	1.59323	-23.4059	2.43462	250.998	365.285	604.701	399.223	399.223	399.223	16.0917	-56.8177	2.53092	47.9209	404.416	272.862	194.289	194.289	194.289	-57.8781	-5.3738	-14.6936	50.5355	3.66314	-2.874	-0.0289075	-0.170204	2.25536	236.483	-35.2898	16.7551	0	0	-0.530038
2425	0	18.2562	0	0	19.246	8.05903	-18.1268	-0.192726	-0.00333782	0.0321605	-19.3413	-2.33E-16	0.807686	0	0	0.00122205	1.71617	-24.5973	2.95126	258.024	366.722	613.651	399.062	399.062	399.062	16.4613	-60.1948	3.4247	73.7669	404.875	270.485	194.289	194.289	194.289	-61.3043	-5.22782	-15.1905	51.477	3.4032	-3.48648	-0.100835	-0.185287	2.03693	268.225	-48.104	10.7158	0	0	-0.461562
2426	0	18.2077	0	0	19.1525	7.94077	-17.7515	-0.209421	-0.00585383	0.0307997	-18.8082	2.33E-16	-1.48357	0	0	-0.00407227	1.89568	-25.5148	3.12538	263.518	367.967	622.503	398.773	398.773	398.773	16.8124	-63.596	4.31495	100.124	405.275	268.245	194.289	194.289	194.289	-64.7621	-5.11857	-15.6778	52.1201	3.16926	-3.73225	-0.130973	-0.19545	1.83417	278.531	-61.4444	5.71224	0	0	-0.325205
2427	0	17.9421	0	0	18.8289	7.81527	-17.3515	-0.22526	-0.0135483	0.0288987	-18.1516	-7.45E-15	-5.14407	0	0	-0.00696565	2.12845	-26.157	2.99652	267.517	368.998	631.047	398.388	398.388	398.388	17.1115	-66.9793	5.18536	126.965	405.575	266.213	194.289	194.289	194.289	-68.2047	-5.03417	-16.1221	52.4757	2.966	-3.65292	-0.122278	-0.202134	1.65221	269.94	-74.171	1.98905	0	0	-0.167412
2428	0	17.4337	0	0	18.2485	7.67669	-16.9077	-0.241171	-0.0251172	0.0234216	-17.7204	-2.33E-15	-9.69406	0	0	-0.00709794	2.40103	-26.5329	2.62903	270.113	369.807	639.11	397.954	397.954	397.954	17.3092	-70.3014	6.00926	154.267	405.703	264.446	194.289	194.289	194.289	-71.5798	-4.95626	-16.4744	52.5638	2.79629	-3.31596	-0.0855066	-0.207584	1.49679	248.597	-86.1849	-0.312497	0	0	-0.0273047
2429	0	16.662	0	0	17.3888	7.51299	-16.3806	-0.257947	-0.0373602	0.0100156	-17.8663	-2.80E-15	-14.2877	0	0	-0.0048812	2.69284	-26.6613	2.1026	271.443	370.395	646.566	397.529	397.529	397.529	17.3457	-73.5226	6.74931	182.001	405.553	263	194.289	194.289	194.289	-74.8362	-4.86217	-16.6743	52.4146	2.6613	-2.80525	-0.035143	-0.210746	1.37331	223.389	-96.8878	-1.6569	0	0	0.0760852
2430	0	15.6193	0	0	16.2424	7.30843	-15.7177	-0.276055	-0.045612	-0.0162847	-18.8589	-3.73E-15	-17.8241	0	0	-0.00235143	2.98014	-26.5711	1.50218	271.683	370.767	653.326	397.176	397.176	397.176	17.1596	-76.6123	7.36061	210.109	405.006	261.952	194.289	194.289	194.289	-77.9303	-4.72832	-16.6585	52.0693	2.56084	-2.21048	0.0118062	-0.209234	1.28534	205.243	-105.377	-2.87362	0	0	0.147294
2431	0	14.3204	0	0	14.8277	7.04817	-14.8678	-0.296072	-0.0450866	-0.0601767	-20.8407	-2.33E-15	-19.2102	0	0	-0.00367317	3.2403	-26.2994	0.908411	271.038	370.937	659.34	396.957	396.957	396.957	16.7011	-79.5523	7.79838	238.468	403.947	261.403	194.289	194.289	194.289	-80.8331	-4.53455	-16.3735	51.5775	2.49318	-1.61702	0.0386471	-0.199226	1.23378	205.534	-110.525	-4.73546	0	0	0.207115
2432	0	12.8117	0	0	13.1991	6.72342	-13.7975	-0.317396	-0.0330018	-0.124094	-23.5865	-3.26E-15	-17.728	0	0	-0.0132306	3.45498	-25.8897	0.390541	269.733	370.921	664.588	396.926	396.926	396.926	15.9449	-82.3398	8.02845	266.853	402.295	261.488	194.289	194.289	194.289	-83.5372	-4.26844	-15.7893	50.9948	2.45493	-1.09822	0.0323941	-0.178152	1.21255	233.385	-111.549	-7.64184	0	0	0.276357
2433	0	11.1764	0	0	11.4515	6.33495	-12.5036	-0.336512	-0.00996325	-0.206943	-26.2511	2.80E-15	-13.305	0	0	-0.0315184	3.61179	-25.3888	0.00290221	268.004	370.741	669.077	397.118	397.118	397.117	14.8989	-84.9886	8.03665	294.91	400.021	262.362	194.289	194.289	194.289	-86.0603	-3.92843	-14.9091	50.3779	2.44056	-0.711227	-0.0114515	-0.145742	1.20901	293.043	-108.529	-11.4516	0	0	0.359334
2434	0	9.53055	0	0	9.71124	5.89393	-11.0183	-0.346242	0.020013	-0.303559	-27.333	-7.75E-15	-6.57779	0	0	-0.0526382	3.70428	-24.8443	-0.215173	266.092	370.421	672.839	397.545	397.545	397.545	13.6074	-87.5234	7.83347	322.159	397.162	264.166	194.289	194.289	194.289	-88.4393	-3.5245	-13.7732	49.7799	2.44257	-0.49678	-0.0952724	-0.105692	1.2025	384.461	-102.295	-15.8299	0	0	0.440167
2435	0	8.00235	0	0	8.1121	5.41992	-9.40419	-0.336922	0.0510979	-0.405592	-25.0062	-5.32E-15	1.30947	0	0	-0.0674075	3.73109	-24.3013	-0.238127	264.226	369.992	675.92	398.193	398.193	398.193	12.1455	-89.9645	7.45267	348.022	393.815	266.96	194.289	194.289	194.289	-90.7119	-3.07556	-12.4543	49.2463	2.45112	-0.480359	-0.21374	-0.0627842	1.17202	502.555	-93.9886	-20.4544	0	0	0.487821
2436	0	6.69884	0	0	6.76079	4.93719	-7.74421	-0.30036	0.0775884	-0.503655	-17.8638	-1.86E-15	9.02861	0	0	-0.0702352	3.69457	-23.8003	-0.0526131	262.619	369.483	678.377	399.024	399.024	399.024	10.6076	-92.3055	6.94608	371.879	390.129	270.652	194.289	194.289	194.289	-92.8893	-2.60423	-11.0473	48.8119	2.45529	-0.674282	-0.358815	-0.021112	1.09857	639.339	-84.3424	-25.2731	0	0	0.47123
2437	0	5.67252	0	0	5.7052	4.47062	-6.12671	-0.235022	0.0951366	-0.589727	-5.7706	-7.69E-15	15.3745	0	0	-0.0623822	3.59949	-23.3744	0.34231	261.448	368.925	680.269	399.978	399.978	399.978	9.09141	-94.493	6.377	393.147	386.275	274.94	194.289	194.289	194.289	-94.9318	-2.13079	-9.65441	48.4979	2.44454	-1.07792	-0.523274	0.0156373	0.976508	785.858	-74.1382	-30.3931	0	0	0.374473
2438	0	4.90486	0	0	4.92097	4.0418	-4.63095	-0.148608	0.101443	-0.658395	9.73832	3.26E-15	19.516	0	0	-0.0480054	3.45215	-23.0468	0.932899	260.844	368.342	681.65	400.985	400.985	400.985	7.68115	-96.4228	5.8128	411.346	382.414	279.313	194.289	194.289	194.289	-96.7423	-1.66824	-8.36938	48.3106	2.41079	-1.67577	-0.69926	0.0448801	0.815068	932.209	-63.9861	-35.9257	0	0	0.205833
2439	0	4.3166	0	0	4.32385	3.66573	-3.31369	-0.0553279	0.0965505	-0.707717	25.8585	-1.40E-15	21.1358	0	0	-0.0286231	3.26006	-22.8289	1.68778	260.881	367.756	682.555	401.974	401.974	401.974	6.43316	-97.9565	5.3161	426.149	378.663	283.119	194.289	194.289	194.289	-98.1837	-1.2199	-7.26258	48.2402	2.35019	-2.43487	-0.885719	0.0647004	0.636512	1070.96	-54.5265	-41.8277	0	0	0.0012531
2440	0	3.79796	0	0	3.80076	3.34929	-2.20241	0.0292164	0.0826152	-0.738312	39.3652	2.33E-15	20.424	0	0	-0.00353728	3.03201	-22.7198	2.55561	261.561	367.176	682.997	402.878	402.878	402.878	5.36994	-98.9535	4.93491	437.377	375.074	285.684	194.289	194.289	194.289	-99.1121	-0.780086	-6.37133	48.2622	2.26404	-3.30281	-1.08054	0.0758752	0.467271	1195.8	-46.0977	-47.753	0	0	-0.18321
2441	0	3.24525	0	0	3.24608	3.09199	-1.29749	0.0917531	0.0640197	-0.752369	47.3945	-9.32E-16	18.0329	0	0	0.0244222	2.7784	-22.7061	3.46558	262.819	366.605	682.958	403.646	403.646	403.646	4.48345	-99.3057	4.69486	444.973	371.63	286.435	194.289	194.289	194.289	-99.414	-0.337566	-5.69836	48.339	2.15864	-4.20862	-1.28317	0.0819998	0.331914	1302.5	-38.295	-53.0918	0	0	-0.283654
2442	0	2.59177	0	0	2.59189	2.88948	-0.584779	0.121464	0.0456886	-0.752038	47.8241	1.40E-15	14.8383	0	0	0.0454644	2.51127	-22.7646	4.33164	264.527	366.03	682.391	404.241	404.241	404.241	3.74735	-98.9641	4.59695	448.942	368.261	285.002	194.289	194.289	194.289	-99.0348	0.118167	-5.2186	48.4238	2.04465	-5.06716	-1.48303	0.089071	0.251284	1384.96	-30.3342	-57.0075	0	0	-0.243976
2443	0	1.83121	0	0	1.83119	2.73827	-0.0524858	0.109746	0.0324683	-0.737636	39.543	9.32E-16	11.8173	0	0	0.0470578	2.24401	-22.8642	5.06081	266.507	365.43	681.223	404.645	404.645	404.645	3.13291	-97.9578	4.62072	449.314	364.884	281.285	194.289	194.289	194.289	-97.9996	0.589019	-4.89136	48.4655	1.93577	-5.78736	-1.65965	0.103126	0.240517	1433.44	-20.9885	-58.5925	0	0	-0.0343676
2444	0	1.03334	0	0	1.03335	2.63997	0.293569	0.0528242	0.0279693	-0.707536	22.8948	3.49E-16	9.85076	0	0	0.0262016	1.99011	-22.9709	5.56433	268.554	364.78	679.367	404.857	404.857	404.857	2.62407	-96.4048	4.73102	446.138	361.434	275.504	194.289	194.289	194.289	-96.4237	1.06039	-4.67508	48.4148	1.84704	-6.28309	-1.78404	0.127621	0.307637	1435.34	-8.82694	-57.2024	0	0	0.329054
2445	0	0.34627	0	0	0.346276	2.60345	0.422151	-0.0432042	0.0342489	-0.658861	0.182923	4.66E-16	9.53463	0	0	0.00094849	1.76148	-23.0517	5.76949	270.458	364.053	676.734	404.886	404.886	404.886	2.2274	-94.5098	4.88625	439.514	357.905	268.196	194.289	194.289	194.289	-94.5108	1.49716	-4.54118	48.2299	1.79275	-6.48457	-1.82681	0.162766	0.445238	1379.31	8.24122	-52.9334	0	0	0.771978
2446	0	-0.0258189	0	0	-0.0258146	2.64392	0.279671	-0.159547	0.0507938	-0.589716	-24.3278	3.26E-15	10.8844	0	0	0.00617975	1.56645	-23.0784	5.63024	272.028	363.231	673.255	404.749	404.749	404.749	1.97138	-92.5378	5.04762	429.647	354.372	260.142	194.289	194.289	194.289	-92.526	1.84881	-4.48287	47.8822	1.78447	-6.3485	-1.76977	0.20584	0.631719	1261.58	32.3605	-46.9733	0	0	1.17516
2447	0	0.126862	0	0	0.126853	2.77912	-0.196304	-0.269117	0.0736641	-0.50159	-45.4622	5.77E-15	13.1781	0	0	0.0674603	1.40807	-23.0314	5.1354	273.107	362.308	668.891	404.465	404.465	404.466	1.89323	-90.7609	5.18991	416.887	350.981	252.212	194.289	194.289	194.289	-90.7414	2.06663	-4.51458	47.3608	1.8291	-5.86572	-1.61174	0.251158	0.837531	1089.6	64.005	-41.3184	0	0	1.41796
2448	0	0.954922	0	0	0.955093	3.02309	-1.05504	-0.346477	0.0950987	-0.399202	-58.8773	-5.62E-15	15.1059	0	0	0.172548	1.28313	-22.9017	4.31397	273.585	361.295	663.655	404.057	404.057	404.057	2.01544	-89.3921	5.31128	401.717	347.911	245.159	194.289	194.289	194.289	-89.3704	2.12783	-4.65955	46.675	1.92787	-5.06637	-1.36894	0.29006	1.03822	879.916	99.9698	-37.6479	0	0	1.42836
2449	0	2.49764	0	0	2.49967	3.37878	-2.30607	-0.3787	0.106525	-0.288742	-62.6959	3.03E-15	15.4094	0	0	0.272845	1.18206	-22.6915	3.23728	273.411	360.218	657.611	403.54	403.54	403.54	2.32187	-88.534	5.43533	384.69	345.313	239.458	194.289	194.289	194.289	-88.5153	2.05406	-4.92937	45.8553	2.07595	-4.0219	-1.0641	0.314055	1.22234	650.362	134.524	-36.2331	0	0	1.20523
2450	0	4.67026	0	0	4.68112	3.83236	-3.89788	-0.37104	0.104962	-0.177802	-58.1719	-8.74E-16	13.7688	0	0	0.321	1.08996	-22.4134	2.01704	272.586	359.117	650.879	402.928	402.928	402.928	2.7482	-88.1661	5.60156	366.366	343.254	235.247	194.289	194.289	194.289	-88.1549	1.91125	-5.30849	44.9509	2.26326	-2.8433	-0.723787	0.31929	1.39749	418.065	163.551	-36.1106	0	0	0.814899
2451	0	7.30081	0	0	7.33754	4.35371	-5.71969	-0.338151	0.0949918	-0.0753628	-48.4235	4.83E-15	10.977	0	0	0.304758	0.988787	-22.0873	0.796569	271.156	358.037	643.626	402.229	402.229	402.229	3.2006	-88.1812	5.84949	347.269	341.716	232.393	194.289	194.289	194.289	-88.1798	1.78655	-5.75834	44.0248	2.4761	-1.67237	-0.383309	0.311239	1.57696	202.624	187.326	-36.2699	0	0	0.37433
2452	0	10.1879	0	0	10.2798	4.90346	-7.62769	-0.291903	0.0803391	0.00927069	-36.5305	-2.91E-17	7.84476	0	0	0.242496	0.860989	-21.7355	-0.268081	269.191	357.021	636.052	401.441	401.441	401.441	3.59267	-88.4388	6.20509	327.856	340.64	230.612	194.289	194.289	194.289	-88.4457	1.75549	-6.23683	43.1448	2.69916	-0.663068	-0.0860337	0.29328	1.76942	26.7416	203.816	-35.7682	0	0	0.0127674
2453	0	13.142	0	0	13.3271	5.44079	-9.47562	-0.241606	0.0628606	0.0701736	-24.9507	-3.49E-16	4.857	0	0	0.163837	0.694277	-21.3762	-1.03625	266.755	356.11	628.368	400.562	400.562	400.562	3.87076	-88.8029	6.67034	308.494	339.956	229.573	194.289	194.289	194.289	-88.8129	1.85875	-6.71027	42.3725	2.91681	0.0467717	0.128889	0.268718	1.9775	-91.2615	210.383	-33.9514	0	0	-0.188968
2454	0	16.0048	0	0	16.3206	5.92981	-11.1397	-0.197177	0.0457904	0.105541	-15.5396	2.48E-15	2.4135	0	0	0.0951756	0.486279	-21.0173	-1.41349	263.877	355.338	620.774	399.588	399.588	399.588	4.01992	-89.16	7.22062	289.446	339.597	228.957	194.289	194.289	194.289	-89.166	2.09613	-7.15455	41.7518	3.11409	0.366146	0.2445	0.240352	2.2006	-143.675	206.58	-30.8447	0	0	-0.23156
2455	0	18.6602	0	0	19.1336	6.34508	-12.5375	-0.164311	0.0311569	0.117324	-9.08067	3.83E-15	0.635395	0	0	0.048604	0.246738	-20.6536	-1.37336	260.527	354.738	613.439	398.521	398.521	398.521	4.05818	-89.4304	7.81341	270.863	339.498	228.507	194.289	194.289	194.289	-89.4256	2.43477	-7.55526	41.2995	3.27731	0.272783	0.267698	0.211349	2.43054	-134.249	193.644	-26.8591	0	0	-0.17682
2456	0	21.0351	0	0	21.6754	6.67411	-13.6341	-0.144894	0.019726	0.110414	-5.53547	-4.33E-15	-0.517224	0	0	0.0240372	-0.00363971	-20.2658	-0.962728	256.621	354.34	606.492	397.379	397.379	397.379	4.02201	-89.5688	8.40132	252.798	339.608	228.053	194.289	194.289	194.289	-89.5484	2.82576	-7.90559	41.0004	3.3953	-0.181749	0.225263	0.178663	2.65657	-77.4502	172.254	-22.2752	0	0	-0.0965346
2457	0	23.0921	0	0	23.8911	6.91708	-14.4371	-0.138176	0.0113651	0.0913274	-4.38407	-2.20E-15	-1.16325	0	0	0.0150654	-0.237299	-19.8247	-0.289459	252.037	354.157	600.023	396.19	396.19	396.19	3.95175	-89.5576	8.94404	235.219	339.882	227.503	194.289	194.289	194.289	-89.5193	3.22059	-8.2048	40.8077	3.46032	-0.884803	0.153763	0.138163	2.86655	5.7971	143.333	-17.2923	0	0	-0.0280791
2458	0	24.8218	0	0	25.7583	7.08388	-14.9849	-0.14038	0.00464221	0.0662242	-4.74669	-1.60E-15	-1.55539	0	0	0.0134492	-0.425837	-19.2964	0.502781	246.639	354.184	594.086	395.001	395.001	395.001	3.88218	-89.3982	9.41533	218.041	340.284	226.839	194.289	194.289	194.289	-89.3421	3.58158	-8.45737	40.6505	3.46923	-1.68861	0.08272	0.0842	3.05074	95.4951	107.197	-12.0062	0	0	0.0346924
2459	0	26.2308	0	0	27.2774	7.19015	-15.3324	-0.147615	-0.00125531	0.0402302	-5.80911	-4.42E-15	-1.89963	0	0	0.0135084	-0.545972	-18.6473	1.2633	240.309	354.391	588.717	393.873	393.873	393.873	3.83818	-89.1	9.80293	201.151	340.784	226.082	194.289	194.289	194.289	-89.028	3.88523	-8.6707	40.4452	3.42372	-2.43997	0.0311199	0.0181881	3.20182	175.683	66.3769	-6.88401	0	0	0.116734
2460	0	27.3329	0	0	28.4621	7.25329	-15.5383	-0.156777	-0.00695674	0.0169352	-6.9792	7.06E-16	-2.39212	0	0	0.0125165	-0.584181	-17.8492	1.86037	232.963	354.726	583.938	392.874	392.874	392.875	3.83443	-88.6725	10.1044	184.432	341.348	225.278	194.289	194.289	194.289	-88.5873	4.1204	-8.85245	40.1081	3.32968	-3.00676	0.0110894	-0.0524395	3.31779	234.905	24.9977	-2.59842	0	0	0.2332
2461	0	28.143	0	0	29.3303	7.28905	-15.6547	-0.165172	-0.0125277	-0.00137371	-7.85535	-1.91E-15	-3.14783	0	0	0.00980639	-0.539518	-16.8814	2.20126	224.564	355.123	579.772	392.079	392.079	392.079	3.87576	-88.1214	10.3211	167.783	341.943	224.478	194.289	194.289	194.289	-88.0259	4.28453	-9.00683	39.5672	3.19581	-3.29798	0.0281852	-0.115389	3.39788	266.21	-11.7908	0.185963	0	0	0.373273
2462	0	28.6735	0	0	29.8983	7.30913	-15.72	-0.171775	-0.01772	-0.013798	-8.3278	-2.97E-15	-4.18343	0	0	0.00598654	-0.424075	-15.7344	2.24464	215.129	355.516	576.252	391.552	391.552	391.552	3.9585	-87.4465	10.4524	151.128	342.533	223.725	194.289	194.289	194.289	-87.3441	4.37955	-9.13183	38.7715	3.03248	-3.27609	0.0838202	-0.160638	3.44303	266.804	-39.905	1.13109	0	0	0.500104
2463	0	28.9343	0	0	30.1782	7.31973	-15.7545	-0.176027	-0.0222949	-0.0200444	-8.40113	-5.30E-15	-5.42197	0	0	0.0019436	-0.261018	-14.4107	2.00555	204.734	355.849	573.421	391.342	391.342	391.342	4.07196	-86.6438	10.4932	134.422	343.081	223.053	194.289	194.289	194.289	-86.5375	4.40854	-9.21809	37.6977	2.85063	-2.96141	0.173633	-0.180387	3.45121	237.662	-56.9116	0.402718	0	0	0.56391
2464	0	28.9341	0	0	30.1786	7.32089	-15.7582	-0.177808	-0.0257684	-0.0208306	-8.13042	4.02E-15	-6.66215	0	0	-0.00144855	-0.0801495	-12.926	1.55121	193.508	356.08	571.334	391.475	391.475	391.475	4.20076	-85.7075	10.4326	117.653	343.552	222.482	194.289	194.289	194.289	-85.6003	4.37327	-9.24981	36.3515	2.66148	-2.42724	0.284611	-0.173204	3.42112	184.732	-62.765	-1.4579	0	0	0.526781
2465	0	28.6811	0	0	29.9052	7.30717	-15.7136	-0.177361	-0.027392	-0.017215	-7.57494	9.32E-16	-7.60366	0	0	-0.00354165	0.0883316	-11.3073	0.986435	181.618	356.181	570.043	391.947	391.947	391.947	4.32754	-84.6317	10.2554	100.834	343.916	222.02	194.289	194.289	194.289	-84.5267	4.27306	-9.20763	34.765	2.47622	-1.78427	0.397701	-0.141924	3.35025	117.324	-59.0782	-3.71116	0	0	0.382461
2466	0	28.1832	0	0	29.3626	7.26956	-15.5913	-0.174915	-0.0265697	-0.0108549	-6.74572	-3.15E-15	-7.94579	0	0	-0.004103	0.220183	-9.58827	0.430898	169.259	356.141	569.592	392.731	392.731	392.731	4.43641	-83.411	9.94722	83.9984	344.155	221.661	194.289	194.289	194.289	-83.3117	4.10518	-9.07366	32.9896	2.30565	-1.15692	0.492615	-0.0926408	3.24137	46.7329	-48.246	-5.69577	0	0	0.163933
2467	0	27.4463	0	0	28.5541	7.19833	-15.3591	-0.170354	-0.0227644	-0.00344316	-5.58846	1.86E-15	-7.44568	0	0	-0.00336066	0.301939	-7.80451	-0.00672338	156.617	355.962	569.998	393.776	393.776	393.776	4.5153	-82.0404	9.49921	67.1896	344.267	221.387	194.289	194.289	194.289	-81.9499	3.86703	-8.83637	31.0868	2.15912	-0.656847	0.554915	-0.0328463	3.10214	-16.9826	-32.6133	-6.93546	0	0	-0.0729448
2468	0	26.471	0	0	27.481	7.08638	-14.9931	-0.163908	-0.0160287	0.00371185	-4.09177	-3.26E-15	-6.02739	0	0	-0.00193623	0.332486	-5.98792	-0.250107	143.858	355.66	571.254	395.018	395.018	395.018	4.55793	-80.5113	8.91316	50.4475	344.271	221.164	194.289	194.289	194.289	-80.4329	3.55882	-8.49491	29.1189	2.04311	-0.361438	0.581398	0.0300137	2.94213	-67.7678	-14.0792	-7.14637	0	0	-0.277468
2469	0	25.2507	0	0	26.1411	6.93146	-14.4844	-0.155977	-0.00735344	0.00991858	-2.30226	3.73E-15	-3.84352	0	0	-0.00039297	0.321462	-4.16329	-0.266379	131.112	355.268	573.33	396.385	396.385	396.385	4.56469	-78.811	8.20421	33.8019	344.202	220.946	194.289	194.289	194.289	-78.7472	3.18562	-8.06123	27.1412	1.95966	-0.302986	0.579464	0.0872836	2.77363	-104.527	5.09436	-6.11226	0	0	-0.424128
2470	0	23.7718	0	0	24.5287	6.73669	-13.8414	-0.147065	0.00153986	0.0148428	-0.334318	-2.97E-15	-1.23816	0	0	0.00124535	0.285469	-2.34724	-0.0659145	118.47	354.828	576.174	397.807	397.807	397.807	4.54167	-76.9219	7.39984	17.269	344.11	220.675	194.289	194.289	194.289	-76.8744	2.75813	-7.55882	25.1972	1.90582	-0.469514	0.560853	0.131082	2.60645	-129.738	22.4846	-3.79224	0	0	-0.512715
2471	0	22.015	0	0	22.6341	6.50945	-13.0866	-0.137976	0.00927297	0.0184739	1.61205	3.38E-15	1.40653	0	0	0.00332863	0.243561	-0.549125	0.306089	105.993	354.391	579.728	399.223	399.223	399.223	4.49812	-74.8236	6.53618	0.852842	344.049	220.287	194.289	194.289	194.289	-74.7929	2.29224	-7.01846	23.3168	1.87389	-0.813887	0.53845	0.155683	2.4462	-148.313	36.0091	-0.434963	0	0	-0.561434
2472	0	19.9593	0	0	20.445	6.25955	-12.2509	-0.129717	0.0150155	0.020447	3.28411	2.80E-15	3.74792	0	0	0.00610296	0.213205	1.22668	0.782255	93.7195	354.007	583.922	400.589	400.589	400.589	4.44379	-72.4951	5.65289	-15.4519	344.067	219.72	194.289	194.289	194.289	-72.4808	1.80764	-6.473	21.5167	1.85296	-1.26711	0.522492	0.159199	2.29799	-165.172	44.4399	3.41581	0	0	-0.592367
2473	0	17.5854	0	0	17.9492	5.99747	-11.3685	-0.123199	0.018276	0.0204674	4.4212	-9.32E-16	5.51023	0	0	0.00920337	0.207522	2.97809	1.28664	81.6808	353.716	588.686	401.876	401.876	401.876	4.3866	-69.9184	4.78838	-31.6575	344.201	218.924	194.289	194.289	194.289	-69.919	1.326	-5.95256	19.8034	1.83067	-1.75237	0.520546	0.142576	2.15963	-185.105	47.0338	7.18656	0	0	-0.626802
2474	0	14.8807	0	0	15.1387	5.7327	-10.4712	-0.119357	0.0189046	0.0178625	4.74099	-9.32E-16	6.50981	0	0	0.0110075	0.233732	4.70276	1.74745	69.9122	353.546	593.945	403.074	403.074	403.074	4.33102	-67.0811	3.97601	-47.7798	344.469	217.863	194.289	194.289	194.289	-67.0945	0.869249	-5.48061	18.177	1.79522	-2.19786	0.539831	0.109464	2.03092	-211.911	43.6668	10.3471	0	0	-0.679386
2475	0	11.8434	0	0	12.0135	5.47258	-9.58436	-0.118674	0.0171495	0.0115714	3.97688	1.40E-15	6.66491	0	0	0.00858127	0.293148	6.39578	2.10831	58.4652	353.509	599.616	404.19	404.19	404.19	4.27705	-63.9799	3.24188	-63.8365	344.876	216.53	194.289	194.289	194.289	-64.0036	0.458209	-5.07149	16.6346	1.73695	-2.54805	0.584816	0.0655951	1.90669	-247.532	34.9117	12.4483	0	0	-0.75436
2476	0	8.48713	0	0	8.58722	5.22157	-8.72397	-0.122529	0.0131704	0.000356822	1.73659	3.26E-15	5.94347	0	0	-0.00290428	0.382146	8.04804	2.33684	47.416	353.602	605.608	405.241	405.241	405.241	4.21974	-60.6219	2.60386	-79.8459	345.403	214.945	194.289	194.289	194.289	-60.6531	0.111572	-4.72892	15.1746	1.64963	-2.77194	0.656629	0.0179133	1.78488	-291.759	21.5577	13.2161	0	0	-0.845311
2477	0	4.8462	0	0	4.89268	4.98081	-7.89481	-0.132992	0.00660945	-0.0166179	-2.4475	0	4.3163	0	0	-0.0292247	0.494136	9.64522	2.42859	36.8698	353.806	611.813	406.25	406.25	406.25	4.14813	-57.029	2.07214	-95.8209	346.015	213.169	194.289	194.289	194.289	-57.0646	-0.154414	-4.44504	13.7991	1.53107	-2.86676	0.753238	-0.0298935	1.66232	-342.91	3.15087	12.6968	0	0	-0.9393
2478	0	0.983677	0	0	0.991252	4.74811	-7.09011	-0.152014	-0.00232167	-0.0393605	-8.95489	1.75E-15	1.87181	0	0	-0.0747384	0.621453	11.1678	2.40557	26.9588	354.093	618.105	407.243	407.243	407.243	4.04429	-53.2438	1.65049	-111.755	346.656	211.315	194.289	194.289	194.289	-53.2805	-0.326245	-4.19991	12.5157	1.38344	-2.85601	0.867901	-0.0750108	1.53936	-397.813	-20.4768	11.0599	0	0	-1.01836
2479	0	-3.00163	0	0	-3.01986	4.51905	-6.29511	-0.179959	-0.0126464	-0.0665926	-17.8166	9.32E-16	-1.14373	0	0	-0.138103	0.756792	12.5921	2.30871	17.8333	354.423	624.336	408.242	408.242	408.242	3.88497	-49.3372	1.33724	-127.601	347.25	209.552	194.289	194.289	194.289	-49.3713	-0.395163	-3.96323	11.3369	1.21302	-2.78164	0.990252	-0.115199	1.41348	-452.677	-48.6263	8.61199	0	0	-1.06387
2480	0	-6.97254	0	0	-7.00488	4.28892	-5.49388	-0.214781	-0.0233246	-0.0955179	-28.5167	4.66E-15	-4.37996	0	0	-0.208669	0.893493	13.8925	2.18655	9.64854	354.753	630.342	409.259	409.259	409.259	3.64607	-45.4109	1.12438	-143.253	347.713	208.096	194.289	194.289	194.289	-45.4389	-0.361539	-3.69877	10.2786	1.02955	-2.69236	1.1106	-0.149872	1.2838	-504.394	-79.9959	5.87102	0	0	-1.06177
2481	0	-10.7591	0	0	-10.7954	4.05472	-4.67612	-0.251715	-0.0326476	-0.122529	-39.911	3.73E-15	-7.33827	0	0	-0.266968	1.02515	15.0437	2.08356	2.54933	355.035	635.948	410.3	410.3	410.3	3.30789	-41.5941	0.994576	-158.531	347.966	207.179	194.289	194.289	194.289	-41.6134	-0.240011	-3.37026	9.3579	0.845193	-2.63184	1.21964	-0.17755	1.14689	-549.887	-111.457	3.38505	0	0	-1.00223
2482	0	-14.1738	0	0	-14.2064	3.81669	-3.843	-0.284238	-0.0386507	-0.143833	-50.3814	0	-9.46557	0	0	-0.291221	1.14477	16.0236	2.03096	-3.3425	355.221	640.976	411.361	411.361	411.361	2.86008	-38.0303	0.918007	-173.199	347.946	207.012	194.289	194.289	194.289	-38.0404	-0.0630634	-2.94828	8.58971	0.672961	-2.62954	1.3105	-0.197523	1.00078	-586.381	-139.14	1.6778	0	0	-0.883046
2483	0	-17.0358	0	0	-17.06	3.5795	-3.01108	-0.305567	-0.0398333	-0.157259	-58.1601	0	-10.3145	0	0	-0.267767	1.24405	16.8151	2.04189	-7.93818	355.269	645.258	412.43	412.43	412.43	2.30553	-34.8577	0.851475	-186.997	347.629	207.744	194.289	194.289	194.289	-34.8604	0.119921	-2.41703	7.98414	0.525264	-2.69607	1.37567	-0.208762	0.843446	-609.801	-158.786	0.981467	0	0	-0.710286
2484	0	-19.1988	0	0	-19.2137	3.35216	-2.2125	-0.310979	-0.0368084	-0.162437	-61.8224	9.32E-16	-9.78302	0	0	-0.199863	1.31355	17.4086	2.11057	-11.1885	355.144	648.643	413.492	413.492	413.493	1.65946	-32.1846	0.741744	-199.695	347.027	209.436	194.289	194.289	194.289	-32.1834	0.249429	-1.77646	7.54424	0.412407	-2.8227	1.4091	-0.211545	0.679709	-616.275	-167.774	1.24095	0	0	-0.503154
2485	0	-20.5764	0	0	-20.5837	3.14682	-1.4904	-0.300278	-0.0296928	-0.159815	-60.7992	4.66E-15	-7.87766	0	0	-0.108645	1.34358	17.8021	2.21504	-13.0869	354.821	651.009	414.531	414.531	414.531	0.943351	-30.0701	0.53311	-211.149	346.186	212.06	194.289	194.289	194.289	-30.0686	0.267077	-1.03735	7.26405	0.341142	-2.98464	1.40874	-0.204612	0.515299	-605.409	-163.64	2.07173	0	0	-0.292124
2486	0	-21.1564	0	0	-21.1591	2.97737	-0.894152	-0.276706	-0.0174475	-0.150241	-55.4449	7.45E-15	-4.62864	0	0	-0.0222286	1.32574	18.0018	2.32167	-13.6697	354.289	652.267	415.528	415.528	415.528	0.180982	-28.5131	0.179154	-221.324	345.173	215.514	194.289	194.289	194.289	-28.5129	0.127738	-0.217268	7.1286	0.313964	-3.14588	1.37713	-0.184522	0.360923	-580.384	-143.678	2.75688	0	0	-0.108373
2487	0	-21.0015	0	0	-21.0023	2.85879	-0.476765	-0.246007	0.00131582	-0.134147	-46.9662	2.27E-15	-0.117558	0	0	0.0384692	1.25464	18.0212	2.39072	-13.0128	353.553	652.367	416.469	416.469	416.469	-0.60038	-27.4544	-0.34636	-230.291	344.076	219.653	194.289	194.289	194.289	-27.4536	-0.192153	0.659074	7.11494	0.328695	-3.26521	1.3214	-0.148183	0.225034	-548.121	-106.378	2.43539	0	0	0.0268963
2488	0	-20.2365	0	0	-20.2368	2.80592	-0.290632	-0.215094	0.0269387	-0.111747	-37.1364	3.73E-15	5.43764	0	0	0.068753	1.12943	17.879	2.38236	-11.2235	352.633	651.295	417.335	417.335	417.335	-1.36648	-26.7884	-1.04251	-238.195	343.011	224.3	194.289	194.289	194.289	-26.781	-0.691417	1.55651	7.19497	0.37857	-3.30239	1.25208	-0.0943243	0.116411	-517.629	-52.9985	0.356153	0	0	0.10972
2489	0	-19.0246	0	0	-19.025	2.83107	-0.379165	-0.190954	0.05683	-0.0832933	-27.9194	3.73E-15	11.5188	0	0	0.0787778	0.954598	17.5968	2.26244	-8.43035	351.566	649.069	418.107	418.107	418.107	-2.07434	-26.3841	-1.88056	-245.203	342.128	229.262	194.289	194.289	194.289	-26.3608	-1.34627	2.42703	7.33924	0.453289	-3.22376	1.17949	-0.0291715	0.0418863	-497.589	10.0682	-3.68114	0	0	0.153126
2490	0	-17.538	0	0	-17.5396	2.94036	-0.763874	-0.179487	0.0863539	-0.0499678	-21.0596	5.59E-15	17.4145	0	0	0.0839469	0.739992	17.1964	2.00681	-4.77034	350.4	645.74	418.757	418.757	418.757	-2.67652	-26.1101	-2.80992	-251.449	341.592	234.344	194.289	194.289	194.289	-26.0606	-2.11623	3.21352	7.52169	0.539843	-3.00653	1.11314	0.0376751	0.008027	-494.236	73.2289	-9.08007	0	0	0.179529
2491	0	-15.9299	0	0	-15.935	3.13053	-1.43311	-0.183827	0.111044	-0.0143477	-17.6766	-5.59E-15	22.4641	0	0	0.0948158	0.499651	16.6972	1.60362	-0.375916	349.191	641.38	419.255	419.255	419.255	-3.12847	-25.8576	-3.76832	-256.986	341.56	239.361	194.289	194.289	194.289	-25.7737	-2.95159	3.85801	7.72375	0.624334	-2.6406	1.05452	0.095847	0.0228854	-507.915	127.141	-14.6266	0	0	0.210048
2492	0	-14.3128	0	0	-14.325	3.38854	-2.34036	-0.203619	0.128229	0.0196766	-18.066	-5.59E-15	26.239	0	0	0.113273	0.250082	16.1146	1.05271	4.63545	347.996	636.083	419.563	419.563	419.563	-3.39461	-25.5575	-4.69334	-261.766	342.152	244.153	194.289	194.289	194.289	-25.436	-3.80094	4.31019	7.938	0.693378	-2.12771	1.00177	0.138848	0.091827	-534.344	165.905	-18.9178	0	0	0.25923
2493	0	-12.7494	0	0	-12.7724	3.69433	-3.41403	-0.235106	0.136976	0.0476673	-21.7086	-1.86E-15	28.5481	0	0	0.135282	0.00821404	15.4584	0.363357	10.1696	346.868	629.961	419.641	419.641	419.641	-3.45053	-25.1875	-5.53121	-265.642	343.436	248.607	194.289	194.289	194.289	-25.0316	-4.61701	4.53291	8.1704	0.735269	-1.47906	0.947913	0.167417	0.223049	-565.022	188.484	-20.8876	0	0	0.335699
2494	0	-11.2531	0	0	-11.2896	4.02593	-4.57548	-0.272607	0.137888	0.0666429	-27.5222	0	29.4094	0	0	0.156248	-0.210339	14.7323	-0.44905	16.1603	345.855	623.148	419.451	419.451	419.451	-3.28276	-24.7677	-6.24221	-268.4	345.427	252.666	194.289	194.289	194.289	-24.5878	-5.36083	4.50461	8.44035	0.741493	-0.711534	0.89053	0.184243	0.4166	-593.133	196.777	-20.0618	0	0	0.446768
2495	0	-9.80079	0	0	-9.85096	4.36433	-5.75669	-0.309703	0.132204	0.075398	-34.1635	-3.73E-15	28.9425	0	0	0.173985	-0.39239	13.9339	-1.36559	22.5722	344.993	615.79	418.956	418.956	418.956	-2.88718	-24.3489	-6.80192	-269.801	348.089	256.325	194.289	194.289	194.289	-24.1611	-6.00429	4.21872	8.77953	0.706867	0.154768	0.829048	0.196476	0.672859	-613.472	195.01	-16.7338	0	0	0.598313
2496	0	-8.34904	0	0	-8.41062	4.69701	-6.913	-0.340908	0.121514	0.074996	-40.3872	7.45E-15	27.323	0	0	0.188578	-0.527716	13.0553	-2.36512	29.3998	344.311	608.052	418.137	418.137	418.137	-2.26761	-23.9956	-7.2013	-269.618	351.356	259.624	194.289	194.289	194.289	-23.8198	-6.53251	3.68188	9.22872	0.630078	1.09815	0.770386	0.208964	0.983723	-625.254	186.968	-11.6786	0	0	0.794559
2497	0	-6.8515	0	0	-6.91961	5.01895	-8.0264	-0.362394	0.107128	0.0680261	-45.2765	1.86E-15	24.7083	0	0	0.200324	-0.60899	12.084	-3.42346	36.666	343.828	600.115	416.988	416.988	416.988	-1.43529	-23.7707	-7.44495	-267.677	355.134	262.63	194.289	194.289	194.289	-23.6284	-6.94475	2.91172	9.8332	0.513371	2.09463	0.722913	0.225758	1.33895	-629.906	175.603	-5.84709	0	0	1.03526
2498	0	-5.27189	0	0	-5.33931	5.3315	-9.1013	-0.372824	0.090169	0.0577657	-48.4086	-1.03E-14	21.2397	0	0	0.208568	-0.631416	11.0042	-4.51148	44.4179	343.555	592.166	415.531	415.531	415.531	-0.408873	-23.7247	-7.54829	-263.865	359.322	265.423	194.289	194.289	194.289	-23.6362	-7.25308	1.93482	10.6372	0.362256	3.11619	0.696712	0.246459	1.72119	-630.475	161.801	0.0816693	0	0	1.31503
2499	0	-3.59136	0	0	-3.64861	5.6401	-10.1561	-0.373171	0.0709766	0.0474246	-49.8177	1.86E-15	16.9985	0	0	0.21167	-0.592581	9.79936	-5.593	52.7193	343.493	584.401	413.813	413.813	413.813	0.785817	-23.8904	-7.53315	-258.145	363.807	268.075	194.289	194.289	194.289	-23.8737	-7.47835	0.784684	11.6779	0.184825	4.12887	0.698458	0.26901	2.11328	-629.553	145.291	5.86118	0	0	1.62228
2500	0	-1.80984	0	0	-1.84507	5.95138	-11.2127	-0.365704	0.0492227	0.0397124	-49.8259	2.33E-15	12.0289	0	0	0.207927	-0.492584	8.45421	-6.62447	61.6402	343.633	577.021	411.912	411.912	411.912	2.11565	-24.2843	-7.42229	-250.534	368.471	270.639	194.289	194.289	194.289	-24.3541	-7.64398	-0.499415	12.9797	-0.00893969	5.0925	0.732033	0.289086	2.49202	-629.15	124.976	11.708	0	0	1.9404
2501	0	0.0569273	0	0	0.058278	6.26984	-12.2854	-0.353209	0.0244544	0.036477	-48.8789	-8.85E-15	6.41142	0	0	0.196639	-0.334657	6.95771	-7.55648	71.2441	343.961	570.217	409.933	409.933	409.933	3.53877	-24.9105	-7.23433	-241.095	373.183	273.145	194.289	194.289	194.289	-25.0784	-7.76911	-1.87178	14.5493	-0.207679	5.96222	0.79516	0.302616	2.83639	-629.426	100.572	17.8601	0	0	2.24751
2502	0	1.98298	0	0	2.03826	6.59513	-13.3718	-0.335839	-0.00127083	0.038507	-47.1505	-2.80E-15	0.552996	0	0	0.17835	-0.125732	5.3053	-8.33729	81.5753	344.452	564.176	407.995	407.995	407.995	5.00355	-25.7684	-6.98061	-229.911	377.798	275.586	194.289	194.289	194.289	-26.0417	-7.86381	-3.27946	16.3732	-0.39969	6.69153	0.879898	0.307341	3.12633	-628.396	73.9293	23.8925	0	0	2.51728
2503	0	3.93436	0	0	4.06314	6.92159	-14.4519	-0.314217	-0.0264289	0.0454948	-44.813	7.45E-15	-5.11784	0	0	0.155288	0.123024	3.50058	-8.91641	92.6494	345.079	559.07	406.218	406.218	406.218	6.45352	-26.8541	-6.66581	-217.077	382.17	277.918	194.289	194.289	194.289	-27.2359	-7.92908	-4.66708	18.4183	-0.573583	7.23549	0.976816	0.302063	3.34891	-623.94	47.501	29.4003	0	0	2.72458
2504	0	5.8729	0	0	6.09508	7.23841	-15.4898	-0.289442	-0.0497152	0.0558142	-42.0342	1.12E-14	-10.151	0	0	0.130851	0.39671	1.55536	-9.24739	104.449	345.809	555.054	404.706	404.706	404.706	7.83184	-28.163	-6.29031	-202.697	386.161	280.065	194.289	194.289	194.289	-28.6509	-7.95893	-5.98081	20.6357	-0.719602	7.55274	1.07399	0.284773	3.50048	-613.26	23.4244	34.1993	0	0	2.84562
2505	0	7.76074	0	0	8.09363	7.53083	-16.4382	-0.261562	-0.0679256	0.0668109	-38.8339	7.45E-15	-13.9262	0	0	0.10838	0.677555	-0.511225	-9.2901	116.924	346.614	552.266	403.53	403.53	403.53	9.0855	-29.6922	-5.85343	-186.871	389.657	281.928	194.289	194.289	194.289	-30.278	-7.94369	-7.17198	22.968	-0.830853	7.6072	1.15367	0.257882	3.58165	-591.418	5.39731	37.4332	0	0	2.854
2506	0	9.56216	0	0	10.0171	7.7838	-17.2509	-0.231568	-0.0785884	0.0757219	-35.305	-3.73E-15	-15.9995	0	0	0.0899583	0.946404	-2.67419	-9.01589	129.989	347.47	550.823	402.715	402.715	402.715	10.1737	-31.4384	-5.35716	-169.704	392.579	283.404	194.289	194.289	194.289	-32.1084	-7.87534	-8.20432	25.3568	-0.904452	7.37264	1.19567	0.222719	3.59981	-553.319	-4.70188	38.6862	0	0	2.72563
2507	0	11.2444	0	0	11.8242	7.98614	-17.8957	-0.201854	-0.0812065	0.0804618	-31.6777	-1.86E-15	-16.29	0	0	0.0758302	1.18471	-4.90387	-8.41636	143.519	348.364	550.814	402.238	402.238	402.238	11.0756	-33.395	-4.80783	-151.304	394.904	284.406	194.289	194.289	194.289	-34.1322	-7.75165	-9.06086	27.7485	-0.942232	6.84094	1.1816	0.182903	3.56301	-495.163	-6.40503	37.967	0	0	2.44906
2508	0	12.7794	0	0	13.4774	8.13278	-18.3599	-0.175208	-0.0773947	0.0807983	-28.2347	-1.86E-15	-15.0924	0	0	0.0648176	1.37734	-7.16657	-7.51341	157.345	349.293	552.292	402.043	402.043	402.043	11.7912	-35.5517	-4.21509	-131.786	396.654	284.878	194.289	194.289	194.289	-36.338	-7.57676	-9.74458	30.0978	-0.950519	6.0321	1.10203	0.140406	3.47811	-416.72	-1.79324	35.9032	0	0	2.03923
2509	0	14.1458	0	0	14.9474	8.22429	-18.6483	-0.153452	-0.0693017	0.0772558	-25.1935	0	-12.8567	0	0	0.0554347	1.51563	-9.42526	-6.36559	171.251	350.262	555.259	402.044	402.044	402.044	12.3371	-37.8954	-3.5895	-111.262	397.886	284.799	194.289	194.289	194.289	-38.714	-7.35934	-10.2737	32.3685	-0.938491	5.00039	0.959529	0.0979384	3.3539	-320.755	5.83431	33.182	0	0	1.53462
2510	0	15.3289	0	0	16.2138	8.26539	-18.7775	-0.137735	-0.059606	0.0712461	-22.7276	0	-10.1022	0	0	0.0467109	1.59996	-11.6404	-5.06647	184.987	351.283	559.665	402.153	402.153	402.153	12.7396	-40.4104	-2.941	-89.84	398.677	284.181	194.289	194.289	194.289	-41.2475	-7.11054	-10.6757	34.5311	-0.915186	3.83267	0.771282	0.0563261	3.19708	-214.208	12.1877	30.5669	0	0	0.997151
2511	0	16.32	0	0	17.2645	8.26279	-18.7694	-0.129472	-0.0490559	0.0638955	-21.0341	-9.32E-16	-7.11389	0	0	0.0384595	1.64061	-13.7716	-3.7334	198.278	352.357	565.396	402.287	402.287	402.287	13.0282	-43.0788	-2.27829	-67.6145	399.104	283.062	194.289	194.289	194.289	-43.924	-6.84217	-10.9798	36.5618	-0.886531	2.63681	0.56389	0.0181839	3.01789	-105.966	14.6459	28.0161	0	0	0.491268
2512	0	17.1172	0	0	18.0975	8.22431	-18.6484	-0.130535	-0.0364265	0.0562536	-20.3121	0	-3.9295	0	0	0.0306351	1.65607	-15.7796	-2.48891	210.857	353.477	572.285	402.382	402.382	402.382	13.2318	-45.8833	-1.60841	-44.6626	399.241	281.503	194.289	194.289	194.289	-46.73	-6.56594	-11.2146	38.4396	-0.853785	1.52283	0.367245	-0.0122517	2.82645	-5.98879	13.0439	24.769	0	0	0.0723654
2513	0	17.7282	0	0	18.7229	8.15961	-18.4446	-0.139625	-0.0218041	0.0494684	-20.3705	-4.66E-16	-0.710129	0	0	0.0226739	1.66917	-17.6289	-1.4401	222.486	354.624	580.123	402.396	402.396	402.396	13.3811	-48.8116	-0.934959	-21.036	399.164	279.594	194.289	194.289	194.289	-49.6569	-6.29332	-11.4092	40.1456	-0.813941	0.582813	0.204745	-0.0327328	2.62953	77.5143	8.14964	20.4619	0	0	-0.224962
2514	0	18.1667	0	0	19.1588	8.07974	-18.1923	-0.153933	-0.00724399	0.0445303	-20.8019	4.66E-16	2.15649	0	0	0.0144084	1.70179	-19.2896	-0.661958	232.977	355.769	588.677	402.309	402.309	402.309	13.5073	-51.855	-0.257869	3.23288	398.956	277.454	194.289	194.289	194.289	-52.7	-6.03554	-11.5931	41.6629	-0.761075	-0.124293	0.0878045	-0.0423357	2.43129	139.697	1.19487	15.4705	0	0	-0.391199
2515	0	18.4459	0	0	19.4236	7.99516	-17.9243	-0.170241	0.00509587	0.042325	-21.1421	-3.79E-15	4.24046	0	0	0.0061355	1.76996	-20.7386	-0.189523	242.203	356.88	597.706	402.117	402.117	402.117	13.6381	-55.0037	0.425061	28.1216	398.694	275.207	194.289	194.289	194.289	-55.8529	-5.80277	-11.7917	42.9769	-0.687551	-0.577916	0.0168157	-0.0438038	2.23356	179.213	-6.75858	10.4252	0	0	-0.440011
2516	0	18.571	0	0	19.5264	7.91354	-17.6649	-0.186072	0.0134038	0.0431959	-21.0592	-9.03E-16	5.14177	0	0	-0.00169361	1.88102	-21.9599	-0.0191129	250.091	357.929	606.982	401.831	401.831	401.831	13.7926	-58.2409	1.11557	53.609	398.442	272.973	194.289	194.289	194.289	-59.1017	-5.60339	-12.022	44.0763	-0.585599	-0.79216	-0.0167945	-0.0413168	2.03796	197.914	-14.9749	5.93175	0	0	-0.401692
2517	0	18.5354	0	0	19.4618	7.83796	-17.424	-0.2006	0.0160999	0.0466533	-20.5118	3.92E-15	4.53115	0	0	-0.00868956	2.03311	-22.9448	-0.11631	256.624	358.892	616.29	401.47	401.47	401.47	13.9781	-61.5397	1.81205	79.673	398.239	270.848	194.289	194.289	194.289	-62.4206	-5.44298	-12.2889	44.9538	-0.448406	-0.806077	-0.0225394	-0.0406289	1.84714	198.867	-23.5969	2.48268	0	0	-0.310988
2518	0	18.3203	0	0	19.21	7.76547	-17.1923	-0.214559	0.0126136	0.0510991	-19.7489	-5.94E-15	2.27979	0	0	-0.014529	2.21657	-23.6917	-0.426156	261.825	359.751	625.439	401.064	401.064	401.064	14.186	-64.8626	2.50692	106.293	398.091	268.902	194.289	194.289	194.289	-65.772	-5.32294	-12.5814	45.608	-0.271114	-0.672556	-0.00838642	-0.0462161	1.66546	185.86	-33.029	0.187109	0	0	-0.200495
2519	0	17.9006	0	0	18.7421	7.68683	-16.9402	-0.229794	0.00337139	0.0535343	-19.2183	-3.73E-15	-1.50152	0	0	-0.0187375	2.41643	-24.2063	-0.882717	265.756	360.494	634.265	400.644	400.644	400.644	14.391	-68.1665	3.18481	133.455	397.964	267.189	194.289	194.289	194.289	-69.11	-5.23867	-12.8713	46.0444	-0.051593	-0.448851	0.0189727	-0.0616766	1.49834	163.665	-43.8357	-1.23297	0	0	-0.0957669
2520	0	17.2528	0	0	18.0302	7.58715	-16.6198	-0.247936	-0.0101149	0.0497608	-19.3599	3.73E-15	-6.42394	0	0	-0.02059	2.61533	-24.5016	-1.41683	268.511	361.109	642.625	400.251	400.251	400.251	14.5497	-71.4097	3.82208	161.147	397.784	265.76	194.289	194.289	194.289	-72.387	-5.17809	-13.1137	46.2761	0.208347	-0.189599	0.0529915	-0.0859367	1.35206	138.521	-56.0275	-2.2681	0	0	-0.012062
2521	0	16.3658	0	0	17.0601	7.44787	-16.1701	-0.269345	-0.025546	0.0344242	-20.4225	-2.80E-15	-11.847	0	0	-0.0192884	2.79625	-24.5978	-1.96168	270.215	361.59	650.403	399.929	399.929	399.929	14.6037	-74.5601	4.3877	189.346	397.436	264.688	194.289	194.289	194.289	-75.562	-5.12094	-13.2497	46.3245	0.502878	0.0571924	0.0851036	-0.116597	1.23241	118.783	-69.7716	-3.33095	0	0	0.0477607
2522	0	15.2485	0	0	15.841	7.2499	-15.5272	-0.292707	-0.0396255	0.00225813	-22.3538	-2.33E-15	-16.887	0	0	-0.0145998	2.94468	-24.522	-2.457	271.023	361.934	657.507	399.723	399.723	399.723	14.4845	-77.5995	4.84504	217.987	396.78	264.076	194.289	194.289	194.289	-78.6052	-5.04003	-13.2124	46.2183	0.822382	0.25218	0.102464	-0.150061	1.14271	114.746	-85.1891	-4.69347	0	0	0.0928302
2523	0	13.9347	0	0	14.412	6.97784	-14.637	-0.315443	-0.0490656	-0.0503896	-24.7803	-6.52E-15	-20.5898	0	0	-0.00748616	3.05024	-24.3069	-2.85208	271.117	362.14	663.872	399.676	399.676	399.676	14.123	-80.5242	5.15517	246.931	395.658	264.058	194.289	194.289	194.289	-81.5015	-4.90533	-12.9358	45.9932	1.15375	0.365335	0.0925264	-0.182278	1.08099	135.974	-102.129	-6.42443	0	0	0.138368
2524	0	12.4846	0	0	12.8436	6.62382	-13.4671	-0.33467	-0.0519734	-0.124566	-27.0571	-1.86E-15	-22.1761	0	0	-0.000123083	3.10732	-23.99	-3.10754	270.699	362.217	669.458	399.819	399.819	399.819	13.4632	-83.342	5.28112	275.922	393.924	264.78	194.289	194.289	194.289	-84.2504	-4.69029	-12.3666	45.6895	1.48112	0.375264	0.0459345	-0.210516	1.04152	189.403	-120.749	-8.22389	0	0	0.195501
2525	0	10.9835	0	0	11.2327	6.18982	-12.0167	-0.345161	-0.0470515	-0.217728	-28.0657	-2.33E-15	-21.0856	0	0	0.00509813	3.11474	-23.6118	-3.19581	269.987	362.174	674.249	400.173	400.173	400.173	12.4743	-86.0666	5.19289	304.575	391.464	266.375	194.289	194.289	194.289	-86.8644	-4.37829	-11.4744	45.3499	1.78735	0.267629	-0.0423299	-0.230699	1.01168	278.143	-139.177	-10.1003	0	0	0.260657
2526	0	9.5314	0	0	9.68961	5.68838	-10.3204	-0.34028	-0.0343306	-0.323914	-26.4155	-1.81E-15	-17.1745	0	0	0.00631548	3.07479	-23.2131	-3.10084	269.2	362.026	678.254	400.735	400.735	400.735	11.1622	-88.7073	4.87336	332.376	388.221	268.92	194.289	194.289	194.289	-89.3609	-3.96765	-10.2618	45.0168	2.05565	0.0340527	-0.170403	-0.237574	0.975224	400.583	-153.973	-12.1471	0	0	0.313149
2527	0	8.22421	0	0	8.31508	5.14179	-8.44963	-0.313578	-0.0150917	-0.434291	-20.8278	-3.67E-15	-10.7867	0	0	0.00233412	2.99174	-22.8332	-2.81765	268.552	361.791	681.501	401.482	401.482	401.482	9.57658	-91.2534	4.32538	358.711	384.221	272.372	194.289	194.289	194.289	-91.7456	-3.47262	-8.7716	44.7281	2.27215	-0.328609	-0.332207	-0.227658	0.916689	550.591	-160.867	-14.5246	0	0	0.322607
2528	0	7.12894	0	0	7.17539	4.57988	-6.50651	-0.261482	0.00783719	-0.538745	-10.6915	-6.29E-15	-2.77393	0	0	-0.00661432	2.87071	-22.5064	-2.35323	268.234	361.484	684.035	402.373	402.373	402.373	7.80727	-93.6595	3.57829	382.927	379.59	276.521	194.289	194.289	194.289	-93.9939	-2.92009	-7.08643	44.5138	2.42772	-0.816768	-0.51786	-0.199738	0.825132	717.943	-156.533	-17.2415	0	0	0.263671
2529	0	6.26211	0	0	6.28254	4.03642	-4.61216	-0.186901	0.0298139	-0.628147	3.33912	-1.05E-15	5.58509	0	0	-0.0170747	2.71692	-22.2595	-1.72845	268.4	361.116	685.906	403.35	403.35	403.35	5.97202	-95.8378	2.69144	404.418	374.539	280.958	194.289	194.289	194.289	-96.0375	-2.34338	-5.32043	44.3923	2.51934	-1.41723	-0.716985	-0.158046	0.700103	889.99	-140.929	-20.1735	0	0	0.131125
2530	0	5.58291	0	0	5.59002	3.544	-2.88646	-0.0991334	0.0459204	-0.696042	19.3061	-1.16E-15	12.9288	0	0	-0.0217121	2.53562	-22.1091	-0.980048	269.146	360.697	687.16	404.347	404.347	404.347	4.19417	-97.665	1.74967	422.699	369.33	285.105	194.289	194.289	194.289	-97.765	-1.77505	-3.60041	44.3679	2.55059	-2.10351	-0.918679	-0.110071	0.554501	1053.37	-117.443	-23.2089	0	0	-0.0523547
2531	0	5.00512	0	0	5.00666	3.12825	-1.42506	-0.011617	0.0525917	-0.740293	34.3585	-4.66E-16	18.1614	0	0	-0.0126774	2.33213	-22.0599	-0.161012	270.508	360.225	687.829	405.299	405.299	405.299	2.57944	-99.0027	0.850106	437.455	364.219	288.302	194.289	194.289	194.289	-99.0408	-1.24124	-2.04299	44.4294	2.5316	-2.83407	-1.11878	-0.0642358	0.407382	1198.7	-91.3446	-26.4002	0	0	-0.238968
2532	0	4.42429	0	0	4.42434	2.80328	-0.281352	0.0613947	0.0485395	-0.762542	45.4364	-1.40E-15	20.6642	0	0	0.0117588	2.11252	-22.1045	0.661328	272.448	359.697	687.924	406.148	406.148	406.148	1.19854	-99.7263	0.0823065	448.537	359.402	289.918	194.289	194.289	194.289	-99.7343	-0.758373	-0.733932	44.5509	2.47781	-3.55292	-1.31552	-0.0254376	0.282902	1320.39	-67.9708	-29.7696	0	0	-0.367746
2533	0	3.75134	0	0	3.75151	2.57026	0.538978	0.107818	0.0362563	-0.767097	49.9761	-9.32E-16	20.5034	0	0	0.042204	1.88405	-22.2243	1.41006	274.86	359.101	687.428	406.846	406.846	406.846	0.0810288	-99.7546	-0.491016	455.915	354.982	289.47	194.289	194.289	194.289	-99.7543	-0.332371	0.283939	44.6943	2.40795	-4.19356	-1.50878	0.00553106	0.201558	1416.64	-50.6844	-33.1511	0	0	-0.379912
2534	0	2.9428	0	0	2.94331	2.42086	1.06481	0.118305	0.0206821	-0.75803	46.3155	1.40E-15	18.3144	0	0	0.0610577	1.65523	-22.3916	2.0058	277.582	358.424	686.297	407.363	407.363	407.363	-0.777784	-99.0737	-0.843805	459.613	350.971	286.712	194.289	194.289	194.289	-99.0769	0.0388888	1.00911	44.8131	2.34192	-4.68554	-1.69055	0.0330012	0.180056	1484.29	-40.0346	-36.0368	0	0	-0.233241
2535	0	2.02382	0	0	2.02435	2.34398	1.33535	0.0861605	0.00646684	-0.737231	33.9368	-1.16E-15	15.0153	0	0	0.053685	1.43523	-22.5735	2.37548	280.413	357.652	684.467	407.681	407.681	407.681	-1.40216	-97.7531	-0.985383	459.675	347.321	281.689	194.289	194.289	194.289	-97.764	0.360592	1.46976	44.8588	2.29905	-4.96312	-1.84276	0.0591427	0.231514	1516.59	-36.0291	-37.5989	0	0	0.0821582
2536	0	1.10131	0	0	1.10163	2.332	1.37748	0.0113314	-0.00218491	-0.703666	13.9789	-6.99E-16	11.6904	0	0	0.0231144	1.23225	-22.7356	2.46135	283.131	356.775	681.862	407.794	407.794	407.794	-1.82149	-95.9529	-0.952522	456.157	343.958	274.769	194.289	194.289	194.289	-95.9713	0.635059	1.70944	44.7859	2.29643	-4.97429	-1.93817	0.0849388	0.359093	1502.93	-36.6623	-37.0838	0	0	0.528554
2537	0	0.358427	0	0	0.358491	2.38445	1.19294	-0.0952214	-0.00235653	-0.654217	-10.4263	1.05E-15	9.27535	0	0	-0.00319559	1.05139	-22.8464	2.22898	285.525	355.786	678.417	407.705	407.705	407.705	-2.05969	-93.9137	-0.797959	449.181	340.826	266.615	194.289	194.289	194.289	-93.9371	0.857082	1.77354	44.5588	2.34817	-4.68911	-1.94872	0.109517	0.55082	1433.09	-38.1046	-34.3479	0	0	1.01456
2538	0	0.0203957	0	0	0.0204023	2.50793	0.758369	-0.211187	0.00741882	-0.586637	-34.5261	3.49E-15	8.27295	0	0	0.0124886	0.892527	-22.881	1.67359	287.41	354.684	674.091	407.421	407.422	407.422	-2.13161	-91.919	-0.576301	438.984	337.903	258.077	194.289	194.289	194.289	-91.944	1.0146	1.699	44.1568	2.46493	-4.10614	-1.8562	0.131538	0.781662	1303.55	-34.6972	-30.3483	0	0	1.41423
2539	0	0.294927	0	0	0.294932	2.71274	0.0373931	-0.309547	0.0253898	-0.501558	-53.3035	-6.68E-15	8.47618	0	0	0.0868194	0.748903	-22.8244	0.824764	288.648	353.472	668.884	406.954	406.954	406.954	-2.04777	-90.2335	-0.328283	425.951	335.219	250.013	194.289	194.289	194.289	-90.2567	1.09749	1.50937	43.5779	2.65328	-3.25703	-1.66094	0.149981	1.01904	1121.45	-21.7456	-26.8277	0	0	1.61246
2540	0	1.30702	0	0	1.30723	3.00724	-0.999251	-0.369398	0.0455227	-0.402036	-63.2603	3.47E-15	9.01901	0	0	0.1944	0.606802	-22.673	-0.25104	289.162	352.159	662.848	406.317	406.317	406.317	-1.82628	-89.038	-0.0688002	410.581	332.837	243.092	194.289	194.289	194.289	-89.0565	1.11144	1.21842	42.841	2.91549	-2.20897	-1.37644	0.161932	1.24079	900.328	1.09987	-25.151	0	0	1.54804
2541	0	3.05758	0	0	3.06016	3.39094	-2.34878	-0.385202	0.0605772	-0.293197	-63.7356	-1.00E-14	8.9571	0	0	0.283345	0.447004	-22.4351	-1.45146	288.936	350.761	656.092	405.523	405.523	405.523	-1.50707	-88.3891	0.214426	393.422	330.815	237.669	194.289	194.289	194.289	-88.4017	1.0885	0.841344	41.9859	3.24876	-1.06335	-1.02838	0.165143	1.43969	657.203	30.6213	-25.4602	0	0	1.2367
2542	0	5.42859	0	0	5.44163	3.85006	-3.95989	-0.368087	0.0680703	-0.183054	-56.9498	-2.27E-15	8.04455	0	0	0.316122	0.248068	-22.1289	-2.64589	288.016	349.295	648.773	404.59	404.59	404.59	-1.15519	-88.2257	0.549946	375.016	329.175	233.77	194.289	194.289	194.289	-88.2328	1.08398	0.403694	41.069	3.64512	0.0522145	-0.65309	0.161797	1.62655	412.462	64.3998	-27.136	0	0	0.769282
2543	0	8.23219	0	0	8.27393	4.35901	-5.73815	-0.331569	0.0698273	-0.0820247	-46.0459	-3.20E-16	6.66115	0	0	0.289624	-0.00847356	-21.7773	-3.69241	286.482	347.786	641.082	403.533	403.533	403.533	-0.844569	-88.4181	0.967204	355.864	327.9	231.199	194.289	194.289	194.289	-88.4207	1.15869	-0.0624005	40.1567	4.0913	1.00118	-0.29899	0.157499	1.81307	192.006	100.901	-29.5884	0	0	0.28677
2544	0	11.2634	0	0	11.3637	4.88634	-7.5685	-0.284506	0.066305	0.000766773	-33.7118	-4.27E-15	5.07666	0	0	0.22389	-0.33231	-21.4026	-4.46318	284.426	346.27	633.227	402.369	402.369	402.369	-0.634078	-88.8167	1.4833	336.402	326.961	229.654	194.289	194.289	194.289	-88.8156	1.35728	-0.528169	39.3146	4.56898	1.66341	-0.012379	0.153061	2.0045	20.0645	135.447	-32.0691	0	0	-0.0812435
2545	0	14.331	0	0	14.5276	5.40012	-9.33642	-0.23643	0.0590274	0.0610187	-22.2344	1.19E-15	3.56689	0	0	0.147726	-0.719709	-21.0195	-4.87152	281.914	344.794	625.407	401.113	401.113	401.113	-0.555041	-89.2813	2.09302	316.977	326.321	228.797	194.289	194.289	194.289	-89.2763	1.69486	-0.970159	38.5966	5.05545	1.96193	0.180855	0.148927	2.20028	-90.3618	163.99	-33.9196	0	0	-0.278647
2546	0	17.2764	0	0	17.6068	5.87236	-10.9452	-0.195607	0.0506992	0.0981639	-13.1333	-2.22E-15	2.3961	0	0	0.0838682	-1.15203	-20.6317	-4.89191	278.971	343.422	617.794	399.787	399.787	399.787	-0.608663	-89.698	2.76862	297.84	325.943	228.322	194.289	194.289	194.289	-89.6884	2.15538	-1.37033	38.0344	5.52529	1.88192	0.277978	0.143132	2.39809	-137.754	183.375	-34.6282	0	0	-0.325434
2547	0	19.9829	0	0	20.4755	6.28276	-12.3287	-0.166091	0.0418041	0.114118	-6.95772	-1.81E-15	1.53105	0	0	0.0412838	-1.5981	-20.2308	-4.56588	275.566	342.223	610.523	398.417	398.417	398.417	-0.769881	-89.9883	3.46915	279.146	325.796	227.988	194.289	194.289	194.289	-89.9734	2.69923	-1.71808	37.6314	5.95298	1.47552	0.294426	0.13095	2.59114	-129.891	190.071	-33.4775	0	0	-0.280296
2548	0	22.3763	0	0	23.0436	6.62018	-13.4551	-0.149252	0.0327054	0.112815	-3.6387	2.18E-16	0.91701	0	0	0.0192137	-2.01982	-19.7986	-3.99225	271.62	341.266	603.688	397.036	397.036	397.036	-0.998063	-90.1079	4.15118	260.959	325.854	227.636	194.289	194.289	194.289	-90.0873	3.2759	-2.00975	37.3607	6.31643	0.850853	0.25806	0.106017	2.77165	-81.9163	181.857	-29.8926	0	0	-0.199319
2549	0	24.4194	0	0	25.2568	6.88268	-14.3237	-0.143654	0.0225673	0.0991396	-2.64032	-3.83E-15	0.376516	0	0	0.0111518	-2.37915	-19.3109	-3.30521	267.027	340.597	597.347	395.689	395.689	395.689	-1.24796	-90.04	4.77882	243.269	326.093	227.186	194.289	194.289	194.289	-90.014	3.83634	-2.24874	37.1697	6.59951	0.149445	0.197014	0.0655622	2.93359	-11.2071	158.488	-23.6451	0	0	-0.110749
2550	0	26.1039	0	0	27.0928	7.07577	-14.9583	-0.145677	0.0110961	0.0781789	-3.15778	1.83E-15	-0.230619	0	0	0.00977426	-2.64489	-18.7414	-2.64766	261.674	340.236	591.535	394.425	394.425	394.425	-1.47942	-89.7875	5.32912	226.01	326.484	226.619	194.289	194.289	194.289	-89.7565	4.34211	-2.44377	36.9881	6.79379	-0.481202	0.13392	0.0107841	3.07104	65.9096	122.458	-15.2658	0	0	-0.0178562
2551	0	27.4402	0	0	28.5533	7.20985	-15.3967	-0.151853	-0.00112172	0.0544062	-4.45809	4.30E-15	-0.970201	0	0	0.0100669	-2.79768	-18.0649	-2.14591	255.461	340.174	586.268	393.301	393.301	393.301	-1.66297	-89.363	5.79232	209.086	326.991	225.961	194.289	194.289	194.289	-89.3274	4.76907	-2.60608	36.7393	6.89841	-0.913257	0.0832733	-0.0499545	3.18132	136.425	79.261	-6.06658	0	0	0.0858441
2552	0	28.4485	0	0	29.6557	7.29745	-15.682	-0.158737	-0.0129403	0.0314726	-5.91448	-1.65E-15	-1.85318	0	0	0.00941181	-2.83298	-17.2596	-1.88981	248.318	340.377	581.564	392.373	392.373	392.373	-1.78168	-88.7825	6.16857	192.39	327.571	225.255	194.289	194.289	194.289	-88.7424	5.1067	-2.74646	36.3512	6.91921	-1.05859	0.056577	-0.107278	3.26333	190.001	34.9981	2.38455	0	0	0.202229
2553	0	29.1517	0	0	30.4235	7.35074	-15.8552	-0.164203	-0.0231167	0.0120632	-7.14645	-2.39E-15	-2.85354	0	0	0.00723753	-2.76176	-16.3093	-1.91908	240.213	340.796	577.443	391.691	391.691	391.691	-1.82967	-88.0601	6.46263	175.823	328.176	224.549	194.289	194.289	194.289	-88.0155	5.35418	-2.87239	35.7668	6.86712	-0.882247	0.0619498	-0.151306	3.31658	219.553	-4.51879	8.68361	0	0	0.319625
2554	0	29.5712	0	0	30.881	7.37917	-15.9475	-0.167403	-0.0310821	-0.00218931	-7.99873	3.84E-15	-3.95526	0	0	0.00401608	-2.60894	-15.2058	-2.21682	231.162	341.373	573.941	391.291	391.291	391.291	-1.80978	-87.2066	6.67831	159.305	328.759	223.882	194.289	194.289	194.289	-87.1572	5.51541	-2.9858	34.9509	6.75674	-0.408294	0.102833	-0.17769	3.33923	221.768	-36.2232	12.2366	0	0	0.411669
2555	0	29.7265	0	0	31.0495	7.38772	-15.9752	-0.167943	-0.0362208	-0.0106389	-8.41564	2.91E-15	-5.06268	0	0	0.000553044	-2.40934	-13.9507	-2.71212	221.232	342.048	571.106	391.19	391.19	391.19	-1.7309	-86.2298	6.81452	142.782	329.279	223.28	194.289	194.289	194.289	-86.1759	5.59465	-3.08199	33.8934	6.60538	0.283662	0.173868	-0.184652	3.32929	198.308	-58.4942	12.9963	0	0	0.447769
2556	0	29.6344	0	0	30.946	7.37621	-15.9379	-0.166268	-0.0384421	-0.0137857	-8.43862	4.31E-15	-6.05143	0	0	-0.00236199	-2.20134	-12.5559	-3.29352	210.535	342.761	568.994	391.387	391.387	391.387	-1.60515	-85.1354	6.86338	126.229	329.703	222.756	194.289	194.289	194.289	-85.0777	5.59329	-3.15023	32.6089	6.43206	1.07319	0.260865	-0.173934	3.28514	155.78	-71.5711	11.5131	0	0	0.410346
2557	0	29.3087	0	0	30.5831	7.33997	-15.8202	-0.163447	-0.0377265	-0.0129131	-8.15899	-5.01E-15	-6.74314	0	0	-0.00424969	-2.01938	-11.0415	-3.83232	199.213	343.457	567.654	391.862	391.862	391.862	-1.44615	-83.927	6.8118	109.648	330.009	222.31	194.289	194.289	194.289	-83.867	5.50942	-3.17579	31.1308	6.2561	1.82371	0.344396	-0.147505	3.20868	104.167	-76.0247	8.50537	0	0	0.307895
2558	0	28.7605	0	0	29.97	7.27171	-15.5983	-0.16018	-0.0341945	-0.00967004	-7.60612	1.63E-15	-6.95377	0	0	-0.00505162	-1.88737	-9.4321	-4.21023	187.423	344.089	567.121	392.581	392.581	392.581	-1.2682	-82.6068	6.64585	93.0609	330.188	221.93	194.289	194.289	194.289	-82.5467	5.34002	-3.1432	29.5041	6.09503	2.41126	0.408298	-0.108553	3.10614	53.4275	-72.6628	4.72898	0	0	0.170229
2559	0	27.9964	0	0	29.1136	7.16413	-15.2474	-0.156378	-0.0275669	-0.00561849	-6.71887	2.91E-15	-6.48855	0	0	-0.00505147	-1.8152	-7.75257	-4.34298	175.31	344.629	567.407	393.503	393.503	393.503	-1.08571	-81.1738	6.356	76.4954	330.245	221.6	194.289	194.289	194.289	-81.1163	5.08415	-3.03983	27.7773	5.96239	2.74846	0.443554	-0.0604294	2.98498	11.0936	-61.8907	0.773869	0	0	0.0337311
2560	0	27.017	0	0	28.0174	7.0128	-14.7518	-0.152179	-0.0183872	-0.00169786	-5.46836	1.16E-16	-5.3106	0	0	-0.0047074	-1.79889	-6.02453	-4.19337	162.999	345.068	568.502	394.581	394.581	394.581	-0.910956	-79.6222	5.9422	59.9808	330.203	221.289	194.289	194.289	194.289	-79.57	4.74535	-2.86015	25.9957	5.86555	2.79744	0.45186	-0.00851197	2.85386	-20.0577	-44.9482	-2.71265	0	0	-0.0780496
2561	0	25.8155	0	0	26.6808	6.81772	-14.1094	-0.147148	-0.00789435	0.00172067	-3.79749	1.63E-15	-3.55095	0	0	-0.00406037	-1.82377	-4.26473	-3.77236	150.588	345.423	570.374	395.769	395.769	395.769	-0.75272	-77.9399	5.41598	43.5391	330.099	220.961	194.289	194.289	194.289	-77.8952	4.33277	-2.60781	24.1979	5.80485	2.5701	0.440888	0.0401994	2.72061	-41.1428	-24.0531	-5.16085	0	0	-0.158033
2562	0	24.377	0	0	25.0982	6.58351	-13.3331	-0.140913	0.00253844	0.00475581	-1.70505	1.81E-15	-1.45057	0	0	-0.00250454	-1.86915	-2.48519	-3.13119	138.147	345.729	572.982	397.026	397.026	397.026	-0.615741	-76.1079	4.79937	27.1828	329.982	220.571	194.289	194.289	194.289	-76.072	3.86068	-2.29516	22.4139	5.77405	2.11927	0.422028	0.0768561	2.5892	-56.4739	-2.52605	-6.18209	0	0	-0.21451
2563	0	22.6792	0	0	23.2568	6.31838	-12.4481	-0.133211	0.0119088	0.00768191	0.732604	1.34E-15	0.711169	0	0	0.00111046	-1.91333	-0.694519	-2.34855	125.732	346.031	576.274	398.313	398.313	398.313	-0.500676	-74.1009	4.1216	10.9154	329.902	220.063	194.289	194.289	194.289	-74.074	3.34669	-1.94123	20.6654	5.76179	1.52509	0.406924	0.0960272	2.46202	-71.7621	17.0017	-5.85487	0	0	-0.263985
2564	0	20.6938	0	0	21.1367	6.0324	-11.4864	-0.124139	0.0197424	0.0103419	3.33048	2.68E-15	2.67246	0	0	0.00789915	-1.9376	1.1003	-1.51609	113.387	346.378	580.199	399.6	399.6	399.6	-0.405071	-71.8883	3.41471	-5.26797	329.907	219.376	194.289	194.289	194.289	-71.8698	2.80956	-1.56849	18.9672	5.75391	0.879953	0.406369	0.0947236	2.3382	-92.5972	32.4655	-4.57736	0	0	-0.324208
2565	0	18.3894	0	0	18.713	5.7358	-10.4817	-0.114609	0.0251483	0.0121586	5.75264	-2.33E-15	4.13477	0	0	0.0181463	-1.92893	2.89203	-0.724014	101.161	346.807	584.701	400.864	400.864	400.864	-0.325232	-69.4372	2.7097	-21.3801	330.039	218.444	194.289	194.289	194.289	-69.4256	2.26772	-1.19922	17.3289	5.7356	0.273728	0.429573	0.0747277	2.21554	-123.665	42.5587	-2.81724	0	0	-0.409446
2566	0	15.7373	0	0	15.9601	5.437	-9.46265	-0.106798	0.0271444	0.0121424	7.48322	-1.86E-15	4.83204	0	0	0.0299461	-1.88103	4.67152	-0.0477055	89.1188	347.343	589.718	402.09	402.09	402.09	-0.259735	-66.7162	2.03364	-37.4416	330.322	217.208	194.289	194.289	194.289	-66.71	1.73921	-0.851194	15.7575	5.69359	-0.219588	0.484291	0.038269	2.09201	-168.07	45.8705	-0.953026	0	0	-0.526582
2567	0	12.7184	0	0	12.8603	5.14097	-8.44678	-0.103283	0.0251183	0.00898547	7.92908	-9.32E-16	4.60279	0	0	0.0386126	-1.79374	6.42643	0.462675	77.3492	347.997	595.18	403.274	403.274	403.274	-0.2132	-63.7018	1.40889	-53.4776	330.764	215.627	194.289	194.289	194.289	-63.6991	1.24287	-0.533859	14.2601	5.61737	-0.552186	0.574445	-0.00870361	1.96596	-226.592	41.9428	0.662988	0	0	-0.671865
2568	0	9.33234	0	0	9.41222	4.84827	-7.43687	-0.10597	0.0188617	0.00115803	6.54537	2.33E-16	3.40287	0	0	0.0373536	-1.67131	8.14022	0.788175	65.9724	348.761	600.996	404.418	404.418	404.418	-0.198853	-60.3843	0.853666	-69.5133	331.343	213.699	194.289	194.289	194.289	-60.3837	0.799628	-0.245684	12.8451	5.50056	-0.708139	0.698592	-0.0623033	1.835	-297.196	29.9225	1.82777	0	0	-0.829864
2569	0	5.6032	0	0	5.63868	4.55537	-6.42136	-0.116642	0.00914442	-0.0132853	2.80901	-2.56E-15	1.35721	0	0	0.0179533	-1.52041	9.79182	0.941503	55.1396	349.613	607.055	405.532	405.532	405.532	-0.238823	-56.7731	0.383651	-85.5671	332.012	211.473	194.289	194.289	194.289	-56.7734	0.432835	0.0265918	11.5249	5.34134	-0.703497	0.847796	-0.116559	1.70185	-374.388	10.1031	2.34134	0	0	-0.973477
2570	0	1.58666	0	0	1.59368	4.25653	-5.38092	-0.137545	-0.00247052	-0.0354893	-3.76849	-2.33E-15	-1.27142	0	0	-0.0272532	-1.34833	11.3561	0.961165	45.0264	350.519	613.223	406.626	406.626	406.626	-0.36077	-52.9009	0.0131343	-101.641	332.699	209.059	194.289	194.289	194.289	-52.9016	0.166397	0.306007	10.315	5.1433	-0.579927	1.00896	-0.168352	1.5682	-451.748	-16.8678	2.13316	0	0	-1.07471
2571	0	-2.62198	0	0	-2.62939	3.94687	-4.29888	-0.170235	-0.0143149	-0.0646655	-13.4031	-4.66E-16	-4.15151	0	0	-0.100541	-1.16212	12.8052	0.900804	35.8198	351.431	619.339	407.707	407.707	407.707	-0.591268	-48.8319	-0.245977	-117.701	333.326	206.644	194.289	194.289	194.289	-48.8325	0.0198176	0.620869	9.23379	4.91471	-0.393609	1.16845	-0.212665	1.44042	-524.05	-49.0402	1.36333	0	0	-1.11255
2572	0	-6.88127	0	0	-6.89187	3.62512	-3.1712	-0.213679	-0.0245928	-0.0975437	-25.7175	9.32E-16	-6.85468	0	0	-0.193069	-0.96867	14.1103	0.816425	27.7034	352.294	625.226	408.779	408.779	408.779	-0.948111	-44.6677	-0.389125	-133.644	333.815	204.481	194.289	194.289	194.289	-44.6688	0.000352563	0.9991	8.29992	4.66831	-0.201988	1.31551	-0.248338	1.31682	-588.636	-83.8461	0.458266	0	0	-1.07743
2573	0	-11.0046	0	0	-11.0114	3.29519	-2.01222	-0.262879	-0.0320255	-0.128927	-39.5243	6.06E-15	-8.90485	0	0	-0.282233	-0.775496	15.2444	0.754797	20.8407	353.05	630.7	409.836	409.836	409.836	-1.43406	-40.5489	-0.426985	-149.273	334.109	202.87	194.289	194.289	194.289	-40.5524	0.0944484	1.4622	7.53007	4.41935	-0.0520203	1.44301	-0.272194	1.19687	-644.547	-117.366	0.0594103	0	0	-0.968527
2574	0	-14.7756	0	0	-14.7773	2.96626	-0.855044	-0.308899	-0.0360617	-0.153865	-52.8672	1.40E-15	-9.83407	0	0	-0.337121	-0.591609	16.1845	0.745543	15.3634	353.643	635.576	410.869	410.869	410.869	-2.03504	-36.6433	-0.392462	-164.297	334.184	202.093	194.289	194.289	194.289	-36.6519	0.262795	2.02038	6.93595	4.18421	0.027807	1.54372	-0.284147	1.07265	-689.403	-145.764	0.761583	0	0	-0.790649
2575	0	-17.9784	0	0	-17.9785	2.65166	0.252418	-0.343159	-0.0347361	-0.169427	-63.6288	-1.07E-14	-9.07936	0	0	-0.334268	-0.427668	16.9134	0.797763	11.362	354.023	639.687	411.867	411.867	411.867	-2.72313	-33.121	-0.341999	-178.374	334.051	202.358	194.289	194.289	194.289	-33.1375	0.442604	2.67005	6.52233	3.97795	0.0304956	1.61079	-0.280444	0.940322	-719.217	-163.293	2.65331	0	0	-0.557735
2576	0	-20.4312	0	0	-20.4363	2.36833	1.24968	-0.360694	-0.0268972	-0.175116	-70.1388	-6.87E-15	-6.36586	0	0	-0.270127	-0.295429	17.4218	0.901063	8.88026	354.157	642.884	412.817	412.816	412.817	-3.45942	-30.1263	-0.348448	-191.178	333.767	203.76	194.289	194.289	194.289	-30.1519	0.557028	3.39161	6.2853	3.81286	-0.0308176	1.63938	-0.258987	0.800044	-730.296	-165.376	5.30197	0	0	-0.298005
2577	0	-22.0157	0	0	-22.0308	2.13609	2.06654	-0.360269	-0.0124953	-0.171544	-71.4924	-5.13E-15	-1.85202	0	0	-0.163207	-0.206142	17.7089	1.03002	7.9133	354.026	645.054	413.71	413.71	413.71	-4.19788	-27.7545	-0.487139	-202.465	333.425	206.281	194.289	194.289	194.289	-27.7862	0.530081	4.15118	6.21174	3.69673	-0.127952	1.62812	-0.218126	0.655984	-721.757	-149.45	7.85492	0	0	-0.0497768
2578	0	-22.696	0	0	-22.7212	1.97644	2.6276	-0.343785	0.0079589	-0.159719	-67.7275	-6.52E-15	3.93915	0	0	-0.0451904	-0.168564	17.7821	1.15021	8.40896	353.635	646.117	414.541	414.541	414.541	-4.88907	-26.0368	-0.818015	-212.114	333.146	209.812	194.289	194.289	194.289	-26.0658	0.303155	4.90512	6.28009	3.63231	-0.224032	1.58169	-0.158507	0.514687	-696.89	-115.206	9.21282	0	0	0.151667
2579	0	-22.5256	0	0	-22.5553	1.91043	2.8594	-0.315866	0.0331959	-0.139657	-59.8556	5.59E-15	10.2562	0	0	0.0543119	-0.186933	17.6567	1.22511	10.2725	353.011	646.035	415.306	415.306	415.306	-5.48237	-24.9337	-1.36888	-220.138	333.069	214.188	194.289	194.289	194.289	-24.9464	-0.151391	5.60411	6.4621	3.61678	-0.2808	1.50895	-0.0820614	0.383146	-663.272	-64.802	8.42831	0	0	0.287684
2580	0	-21.6378	0	0	-21.6631	1.95494	2.70312	-0.283467	0.0603212	-0.111449	-49.6948	3.73E-15	16.2623	0	0	0.12035	-0.25959	17.3534	1.22204	13.3752	352.199	644.804	415.997	415.997	415.997	-5.92867	-24.3424	-2.12515	-226.655	333.334	219.2	194.289	194.289	194.289	-24.3222	-0.823104	6.19651	6.72617	3.64249	-0.264559	1.42148	0.0032216	0.269055	-630.292	-4.52463	5.2101	0	0	0.361875
2581	0	-20.2183	0	0	-20.2329	2.11754	2.13174	-0.254776	0.085234	-0.0753773	-39.4669	5.59E-15	21.2393	0	0	0.155186	-0.378602	16.8964	1.1168	17.5664	351.264	642.455	416.603	416.603	416.603	-6.18565	-24.1177	-3.0313	-231.841	334.071	224.619	194.289	194.289	194.289	-24.05	-1.66556	6.63263	7.0413	3.69788	-0.150771	1.33054	0.0874519	0.181064	-607.045	56.9237	0.177913	0	0	0.395474
2582	0	-18.4674	0	0	-18.4714	2.39235	1.16516	-0.236835	0.104019	-0.0340892	-31.2011	3.73E-15	24.751	0	0	0.170848	-0.530602	16.3103	0.895922	22.687	350.278	639.046	417.106	417.106	417.106	-6.22417	-24.1045	-4.00386	-235.861	335.38	230.202	194.289	194.289	194.289	-23.9812	-2.60722	6.87036	7.38165	3.76884	0.0739183	1.242	0.159122	0.128634	-597.697	110.135	-5.20529	0	0	0.413976
2583	0	-16.5628	0	0	-16.5629	2.75952	-0.127287	-0.233477	0.114725	0.00850709	-26.2191	0	26.7296	0	0	0.17911	-0.698517	15.6176	0.55663	28.5836	349.319	634.662	417.476	417.476	417.476	-6.0309	-24.1702	-4.95175	-238.808	337.315	235.716	194.289	194.289	194.289	-23.9928	-3.56776	6.87929	7.73088	3.84043	0.411923	1.15744	0.211078	0.122969	-601.718	148.806	-9.19987	0	0	0.43793
2584	0	-14.6338	0	0	-14.6399	3.18943	-1.64029	-0.243935	0.117449	0.0467881	-24.832	-1.86E-15	27.3578	0	0	0.185831	-0.863755	14.8366	0.105227	35.1193	348.462	629.406	417.677	417.677	417.677	-5.60553	-24.2283	-5.79437	-240.682	339.885	240.964	194.289	194.289	194.289	-24.0083	-4.47329	6.64165	8.08537	3.89858	0.856539	1.07265	0.240075	0.172156	-612.807	170.794	-10.4781	0	0	0.479515
2585	0	-12.7521	0	0	-12.7731	3.64974	-3.2576	-0.263876	0.113634	0.0760456	-26.4527	-1.86E-15	26.8987	0	0	0.191682	-1.00832	13.9796	-0.445925	42.1822	347.771	623.4	417.666	417.666	417.666	-4.95463	-24.2458	-6.4728	-241.395	343.053	245.804	194.289	194.289	194.289	-24.0033	-5.26657	6.15043	8.45613	3.93123	1.395	0.982078	0.248299	0.282482	-623.015	178.005	-8.6056	0	0	0.546854
2586	0	-10.9379	0	0	-10.9782	4.11227	-4.87729	-0.286797	0.104803	0.0933965	-29.8907	-1.86E-15	25.5304	0	0	0.195205	-1.11644	13.0531	-1.08182	49.6889	347.297	616.782	417.401	417.401	417.401	-4.08723	-24.2357	-6.95302	-240.801	346.757	250.161	194.289	194.289	194.289	-23.996	-5.91152	5.40756	8.86879	3.92936	2.01202	0.883477	0.241253	0.456103	-625.799	174.397	-4.09467	0	0	0.646766
2587	0	-9.17602	0	0	-9.23459	4.55745	-6.42858	-0.306631	0.0925144	0.0987475	-33.8482	-9.32E-15	23.3543	0	0	0.195539	-1.17565	12.0569	-1.78737	57.5857	347.077	609.704	416.848	416.848	416.848	-3.01402	-24.2401	-7.22438	-238.748	350.917	254.023	194.289	194.289	194.289	-24.0304	-6.39386	4.4233	9.36136	3.8874	2.69237	0.780183	0.224866	0.689717	-618.759	163.933	1.90159	0	0	0.784262
2588	0	-7.43578	0	0	-7.50702	4.97575	-7.87735	-0.319576	0.0775944	0.0942494	-37.3324	7.45E-15	20.363	0	0	0.192626	-1.17706	10.9852	-2.54803	65.8478	347.128	602.334	415.987	415.987	415.987	-1.74876	-24.3111	-7.29601	-235.113	355.443	257.423	194.289	194.289	194.289	-24.1567	-6.71959	3.21615	9.9809	3.80326	3.42146	0.682831	0.203428	0.976629	-604.013	148.952	8.22362	0	0	0.960749
2589	0	-5.68687	0	0	-5.76157	5.3665	-9.22125	-0.324501	0.0602981	0.0832283	-39.8409	1.86E-15	16.5103	0	0	0.1866	-1.11517	9.82781	-3.3481	74.4771	347.454	594.847	414.818	414.818	414.818	-0.311018	-24.4956	-7.19174	-229.825	360.243	260.424	194.289	194.289	194.289	-24.418	-6.91089	1.8132	10.7783	3.67785	4.18368	0.603462	0.180003	1.30561	-585.839	130.304	14.1111	0	0	1.17303
2590	0	-3.90887	0	0	-3.97527	5.73482	-10.4784	-0.32251	0.0405502	0.0699242	-41.3334	2.80E-15	11.7966	0	0	0.177539	-0.987511	8.57126	-4.16782	83.4986	348.042	587.428	413.368	413.368	413.368	1.27081	-24.8286	-6.944	-222.871	365.216	263.1	194.289	194.289	194.289	-24.8444	-6.99966	0.251027	11.8024	3.51466	4.95953	0.556785	0.156244	1.66181	-570.171	107.941	19.3624	0	0	1.41826
2591	0	-2.09425	0	0	-2.13849	6.08771	-11.673	-0.315821	0.0182936	0.0579285	-42.0457	-5.01E-15	6.3373	0	0	0.165693	-0.794258	7.2013	-4.9801	92.9536	348.867	580.266	411.693	411.693	411.693	2.95734	-25.3324	-6.58666	-214.28	370.247	265.515	194.289	194.289	194.289	-25.4529	-7.01912	-1.42378	13.0932	3.31891	5.72244	0.550138	0.133295	2.02616	-560.485	81.8976	24.168	0	0	1.6912
2592	0	-0.245994	0	0	-0.252297	6.4302	-12.8222	-0.307515	-0.00648773	0.0499763	-42.3536	4.66E-15	0.371152	0	0	0.152017	-0.538361	5.70516	-5.74928	102.891	349.896	573.548	409.876	409.876	409.876	4.69727	-26.0216	-6.14872	-204.108	375.204	267.71	194.289	194.289	194.289	-26.2537	-6.99602	-3.15474	14.6753	3.09678	6.43771	0.589882	0.112457	2.38116	-559.204	52.7329	28.9831	0	0	1.98776
2593	0	1.62713	0	0	1.67643	6.76269	-13.9275	-0.297695	-0.030841	0.0473967	-42.3055	-9.32E-16	-5.48195	0	0	0.137883	-0.225961	4.07426	-6.43143	113.355	351.086	567.461	408.02	408.02	408.02	6.42919	-26.9099	-5.6499	-192.41	379.938	269.7	194.289	194.289	194.289	-27.2557	-6.9455	-4.8778	16.5528	2.85448	7.0629	0.670738	0.0973179	2.70654	-564.206	23.6061	33.401	0	0	2.29414
2594	0	3.51205	0	0	3.63568	7.08095	-14.9753	-0.285772	-0.0525199	0.0499649	-41.8239	-7.45E-15	-10.6615	0	0	0.124573	0.13306	2.30613	-6.97673	124.377	352.392	562.18	406.239	406.239	406.239	8.09066	-28.0116	-5.10045	-179.236	384.308	271.465	194.289	194.289	194.289	-28.4686	-6.87168	-6.53038	18.7061	2.59779	7.55036	0.783572	0.0895878	2.989	-571.482	-2.82347	37.1435	0	0	2.58359
2595	0	5.39132	0	0	5.60762	7.37727	-15.9413	-0.271068	-0.0700407	0.056161	-40.7834	0	-14.7477	0	0	0.112926	0.524623	0.405622	-7.33213	135.968	353.771	557.874	404.643	404.643	404.643	9.62673	-29.341	-4.50353	-164.632	388.193	272.96	194.289	194.289	194.289	-29.9019	-6.77119	-8.05943	21.0931	2.33146	7.84985	0.912741	0.0879198	3.21688	-575.664	-24.7694	40.1218	0	0	2.81633
2596	0	7.24349	0	0	7.56811	7.64185	-16.7958	-0.253213	-0.0830052	0.0635538	-39.0762	0	-17.5274	0	0	0.102983	0.930402	-1.6151	-7.44489	148.111	355.181	554.697	403.318	403.318	403.318	10.9953	-30.9098	-3.85878	-148.644	391.509	274.125	194.289	194.289	194.289	-31.5631	-6.63741	-9.42635	23.6541	2.05902	7.91195	1.0392	0.0899908	3.38794	-570.792	-41.0616	42.4753	0	0	2.94652
2597	0	9.04311	0	0	9.48639	7.86459	-17.509	-0.23242	-0.0914648	0.0696535	-36.6817	-3.73E-15	-18.9223	0	0	0.0942246	1.32843	-3.73721	-7.26825	160.755	356.586	552.788	402.316	402.316	402.316	12.1692	-32.7244	-3.1662	-131.328	394.208	274.9	194.289	194.289	194.289	-33.455	-6.46438	-10.6081	26.319	1.78301	7.69323	1.13776	0.0917609	3.49927	-550.28	-51.167	44.3812	0	0	2.92913
2598	0	10.7613	0	0	11.3259	8.03685	-18.0565	-0.209893	-0.0955403	0.0727845	-33.7366	1.12E-14	-18.9172	0	0	0.0859975	1.69461	-5.93581	-6.77121	173.812	357.962	552.262	401.65	401.65	401.65	13.1351	-34.7832	-2.42879	-112.754	396.277	275.234	194.289	194.289	194.289	-35.5739	-6.24937	-11.5961	29.0152	1.50491	7.16567	1.1849	0.0915043	3.55191	-509.081	-54.442	45.844	0	0	2.73884
2599	0	12.3671	0	0	13.0467	8.153	-18.4238	-0.187432	-0.0941917	0.0722549	-30.5104	-5.59E-15	-17.4343	0	0	0.0777399	2.00577	-8.18038	-5.94992	187.143	359.297	553.2	401.291	401.291	401.291	13.893	-37.0754	-1.65339	-93.013	397.729	275.096	194.289	194.289	194.289	-37.9083	-5.9937	-12.3941	31.6746	1.22605	6.32728	1.16645	0.086371	3.54602	-445.163	-50.8282	46.3995	0	0	2.37992
2600	0	13.8296	0	0	14.6091	8.21227	-18.6105	-0.168019	-0.0856086	0.0685071	-27.4465	1.86E-15	-14.4035	0	0	0.0691449	2.24388	-10.4349	-4.83591	200.56	360.588	555.638	401.18	401.18	401.18	14.4572	-39.581	-0.849576	-72.2078	398.606	274.478	194.289	194.289	194.289	-40.4393	-5.70326	-13.0195	34.2375	0.947732	5.20998	1.07957	0.0759017	3.483	-360.1	-40.8571	45.274	0	0	1.88685
2601	0	15.1234	0	0	15.9818	8.22005	-18.635	-0.155502	-0.0697349	0.0626446	-25.0748	3.73E-15	-10.0524	0	0	0.0600465	2.40022	-12.6583	-3.4981	213.828	361.842	559.551	401.239	401.239	401.239	14.8594	-42.2746	-0.0265022	-50.4477	398.987	273.405	194.289	194.289	194.289	-43.1452	-5.38871	-13.5057	36.6536	0.671802	3.88159	0.935135	0.0621422	3.3685	-259.672	-26.5756	42.1976	0	0	1.32188
2602	0	16.2347	0	0	17.1493	8.18741	-18.5322	-0.151948	-0.0497279	0.0558404	-23.6778	4.66E-15	-5.05686	0	0	0.0502841	2.47779	-14.8063	-2.0363	226.684	363.062	564.848	401.383	401.383	401.383	15.1477	-45.1339	0.81104	-27.8318	398.988	271.942	194.289	194.289	194.289	-46.0089	-5.06451	-13.9008	38.8826	0.401851	2.43938	0.750958	0.0435913	3.20889	-151.786	-12.6194	37.9089	0	0	0.758314
2603	0	17.1643	0	0	18.1143	8.1281	-18.3452	-0.156729	-0.0292673	0.0490729	-23.1582	-3.26E-15	-0.221429	0	0	0.0400659	2.49096	-16.8342	-0.567362	238.852	364.246	571.371	401.534	401.534	401.534	15.3768	-48.1429	1.66409	-4.44032	398.736	270.186	194.289	194.289	194.289	-49.0211	-4.7468	-14.2586	40.8933	0.144257	0.996156	0.550312	0.0213577	3.01537	-45.2749	-2.81955	33.1456	0	0	0.265972
2604	0	17.9224	0	0	18.8915	8.05548	-18.1156	-0.167624	-0.0114138	0.0434048	-23.1644	-2.10E-15	3.71548	0	0	0.029963	2.46239	-18.6999	0.793362	250.078	365.377	578.908	401.63	401.63	401.63	15.5975	-51.2908	2.53808	19.6642	398.356	268.261	194.289	194.289	194.289	-52.177	-4.4514	-14.6283	42.6635	-0.0915264	-0.337977	0.357037	-0.00175769	2.79941	51.1306	0.757933	28.4214	0	0	-0.103486
2605	0	18.5212	0	0	19.4978	7.98039	-17.8774	-0.181945	0.00188288	0.0396226	-23.2632	3.73E-15	6.2051	0	0	0.0204923	2.41787	-20.3675	1.94949	260.145	366.43	587.208	401.625	401.625	401.625	15.8489	-54.5659	3.44007	44.4301	397.95	266.296	194.289	194.289	194.289	-55.4705	-4.1921	-15.0473	44.1794	-0.293222	-1.47287	0.189733	-0.0216485	2.57353	130.858	-1.52569	23.7782	0	0	-0.329189
2606	0	18.9669	0	0	19.9429	7.90979	-17.653	-0.197515	0.00898589	0.0383542	-23.1121	3.38E-15	6.85651	0	0	0.0119017	2.38103	-21.8082	2.83523	268.89	367.373	596.008	401.497	401.497	401.497	16.1524	-57.9505	4.37548	69.8114	397.59	264.413	194.289	194.289	194.289	-58.8878	-3.97894	-15.5353	45.4338	-0.446786	-2.34931	0.0580856	-0.0365188	2.34738	190.021	-8.53936	19.3726	0	0	-0.418164
2607	0	19.2551	0	0	20.2233	7.84557	-17.4483	-0.213173	0.00918481	0.039061	-22.5542	4.54E-15	5.51257	0	0	0.0042482	2.36928	-23.0016	3.41871	276.21	368.176	605.044	401.241	401.241	401.241	16.5081	-61.4175	5.34481	95.7674	397.305	262.713	194.289	194.289	194.289	-62.4039	-3.81612	-16.0911	46.4261	-0.537831	-2.94163	-0.0355047	-0.0460861	2.13096	228.182	-18.5127	15.2353	0	0	-0.399285
2608	0	19.3691	0	0	20.3208	7.78411	-17.2519	-0.228157	0.00279913	0.0407506	-21.5582	-1.63E-15	2.27191	0	0	-0.00219077	2.39197	-23.9359	3.69907	282.058	368.814	614.072	400.873	400.873	400.873	16.893	-64.9311	6.34063	122.265	397.08	261.275	194.289	194.289	194.289	-65.9817	-3.70009	-16.6909	47.1619	-0.55332	-3.25361	-0.0908817	-0.0517293	1.93008	246.569	-29.8087	11.3252	0	0	-0.309253
2609	0	19.2823	0	0	20.2047	7.71622	-17.0345	-0.241964	-0.00920003	0.0408684	-20.1795	-4.19E-15	-2.53132	0	0	-0.00635226	2.45002	-24.6077	3.70081	286.442	369.275	622.876	400.421	400.421	400.421	17.2621	-68.4482	7.34477	149.278	396.858	260.153	194.289	194.289	194.289	-69.5731	-3.6186	-17.2896	47.6517	-0.482955	-3.31172	-0.114359	-0.0561977	1.75109	249.757	-41.1936	7.53353	0	0	-0.186597
2610	0	18.9621	0	0	19.8367	7.62787	-16.7508	-0.25392	-0.0244531	0.036233	-18.5031	-2.80E-15	-8.24043	0	0	-0.00643492	2.53712	-25.0222	3.46725	289.419	369.555	631.273	399.931	399.931	399.931	17.5512	-71.9211	8.326	176.787	396.54	259.388	194.289	194.289	194.289	-73.1209	-3.55068	-17.8231	47.9124	-0.320899	-3.15745	-0.112385	-0.0624246	1.59582	243.289	-51.7505	3.61064	0	0	-0.0604585
2611	0	18.3748	0	0	19.1782	7.50168	-16.3441	-0.263555	-0.0388703	0.0221889	-16.6839	6.52E-15	-13.8594	0	0	-0.00102211	2.64175	-25.194	3.05512	291.094	369.659	639.121	399.457	399.457	399.457	17.6842	-75.3007	9.23949	204.758	396.002	259.01	194.289	194.289	194.289	-76.5619	-3.46845	-18.2152	47.9669	-0.0673445	-2.84136	-0.0954988	-0.0707761	1.46768	235.46	-60.2834	-0.883943	0	0	0.0517952
2612	0	17.4926	0	0	18.199	7.32038	-15.7566	-0.270641	-0.047321	-0.00565839	-14.9633	-3.73E-15	-18.1919	0	0	0.00890001	2.74956	-25.1469	2.52965	291.618	369.6	646.315	399.058	399.058	399.058	17.5842	-78.5381	10.0301	233.12	395.106	259.048	194.289	194.289	194.289	-79.8302	-3.34099	-18.3873	47.8446	0.270268	-2.41855	-0.074842	-0.0804579	1.36561	234.786	-65.9607	-6.28019	0	0	0.14682
2613	0	16.3008	0	0	16.8881	7.07098	-14.9426	-0.275967	-0.0452426	-0.0512723	-13.729	-7.45E-15	-20.1317	0	0	0.0182678	2.84566	-24.914	1.96009	291.187	369.395	652.79	398.794	398.794	398.794	17.1887	-81.5869	10.6406	261.73	393.73	259.536	194.289	194.289	194.289	-82.8644	-3.1404	-18.2729	47.5814	0.67701	-1.94567	-0.0599531	-0.0868038	1.28888	249.402	-67.9897	-12.6356	0	0	0.22964
2614	0	14.8094	0	0	15.2656	6.74872	-13.8813	-0.281059	-0.0299061	-0.116556	-13.3998	4.89E-15	-18.9473	0	0	0.0187946	2.91642	-24.5363	1.4155	290.031	369.063	658.515	398.719	398.719	398.719	16.4637	-84.4075	11.0228	290.341	391.79	260.51	194.289	194.289	194.289	-85.616	-2.84834	-17.8318	47.2176	1.1322	-1.47951	-0.064941	-0.0870554	1.23201	286.552	-66.4718	-19.7133	0	0	0.307198
2615	0	13.0654	0	0	13.3929	6.35932	-12.5852	-0.287203	-0.00204523	-0.200571	-14.1748	-1.81E-15	-14.5815	0	0	0.00376969	2.95107	-24.0599	0.95942	288.404	368.626	663.492	398.868	398.868	398.868	15.4143	-86.9747	11.1495	318.584	389.259	262.012	194.289	194.289	194.289	-88.062	-2.4617	-17.0604	46.7972	1.61158	-1.07409	-0.0983961	-0.0798043	1.18866	349.502	-62.3157	-26.9559	0	0	0.379281
2616	0	11.1613	0	0	11.377	5.91873	-11.1022	-0.293094	0.0336734	-0.298519	-15.6388	-2.26E-15	-7.75847	0	0	-0.0253028	2.9426	-23.5338	0.645384	286.572	368.103	667.749	399.257	399.257	399.257	14.0867	-89.2855	11.0224	345.973	386.179	264.088	194.289	194.289	194.289	-90.2126	-1.99494	-15.9951	46.3649	2.08981	-0.777881	-0.164181	-0.0655108	1.14694	436.821	-57.0138	-33.7091	0	0	0.433381
2617	0	9.23163	0	0	9.36134	5.44998	-9.50708	-0.293617	0.0701083	-0.402308	-16.5838	8.62E-15	0.215657	0	0	-0.0566833	2.88775	-23.0061	0.513531	284.798	367.514	671.329	399.873	399.873	399.873	12.5617	-91.3602	10.6716	371.936	382.653	266.764	194.289	194.289	194.289	-92.109	-1.47738	-14.7065	45.9644	2.54314	-0.631454	-0.259068	-0.0466986	1.09453	542.736	-52.0787	-39.5654	0	0	0.446736
2618	0	7.43007	0	0	7.50143	4.97828	-7.88609	-0.280133	0.0999368	-0.502188	-15.1903	5.24E-15	7.83137	0	0	-0.0748144	2.78613	-22.5213	0.588902	283.32	366.877	674.289	400.678	400.678	400.678	10.9393	-93.2324	10.1478	395.873	378.827	270.011	194.289	194.289	194.289	-93.8063	-0.94558	-13.2863	45.6345	2.95172	-0.665292	-0.377544	-0.0273732	1.01716	659.75	-48.7383	-44.51	0	0	0.396076
2619	0	5.8922	0	0	5.92835	4.52614	-6.31977	-0.243554	0.118092	-0.588908	-9.69566	-1.40E-15	13.8254	0	0	-0.0717404	2.63925	-22.1172	0.880556	282.343	366.204	676.687	401.613	401.613	401.613	9.31959	-94.9259	9.51137	417.219	374.856	273.69	194.289	194.289	194.289	-95.3446	-0.433002	-11.8299	45.4059	3.30147	-0.897717	-0.51092	-0.00949798	0.90454	780.165	-46.6841	-48.9152	0	0	0.26768
2620	0	4.69388	0	0	4.71091	4.10976	-4.86851	-0.179714	0.122865	-0.656544	0.616296	9.32E-16	17.4819	0	0	-0.0526772	2.4495	-21.8219	1.38096	282.019	365.507	678.574	402.607	402.607	402.607	7.78408	-96.4272	8.8215	435.509	370.873	277.505	194.289	194.289	194.289	-96.7185	0.0393254	-10.4198	45.297	3.58497	-1.33246	-0.656628	0.00527569	0.754857	899.572	-44.9739	-53.1864	0	0	0.0674476
2621	0	3.82615	0	0	3.83358	3.73779	-3.56644	-0.0943781	0.115074	-0.702584	14.5909	1.86E-15	18.659	0	0	-0.0291697	2.2201	-21.6515	2.06427	282.438	364.791	679.99	403.587	403.587	403.587	6.38355	-97.6673	8.12889	450.42	366.963	280.981	194.289	194.289	194.289	-97.8596	0.467131	-9.11386	45.3112	3.80158	-1.95487	-0.812495	0.0169125	0.580248	1014.04	-42.4359	-57.378	0	0	-0.176954
2622	0	3.20085	0	0	3.20372	3.41172	-2.42181	-0.00269925	0.0982916	-0.728335	29.26	-4.66E-16	17.8169	0	0	-0.00795069	1.95528	-21.6092	2.88512	283.617	364.056	680.951	404.482	404.482	404.483	5.13425	-98.5291	7.47094	461.778	363.15	283.524	194.289	194.289	194.289	-98.6468	0.860937	-7.94012	45.4348	3.95694	-2.72885	-0.980364	0.0273079	0.403608	1121.34	-37.6288	-61.1306	0	0	-0.417537
2623	0	2.68621	0	0	2.68705	3.12852	-1.42604	0.0750623	0.0772199	-0.737388	40.647	9.32E-16	15.759	0	0	0.0112182	1.66121	-21.6843	3.77881	285.501	363.3	681.445	405.239	405.239	405.239	4.0249	-98.8793	6.87067	469.539	359.406	284.529	194.289	194.289	194.289	-98.9419	1.23873	-6.89942	45.6375	4.06149	-3.59559	-1.16013	0.0400832	0.255009	1218.69	-29.7921	-63.6932	0	0	-0.592855
2624	0	2.15861	0	0	2.15871	2.88457	-0.567499	0.119166	0.0564944	-0.734104	44.9696	4.66E-16	13.3707	0	0	0.026947	1.34652	-21.854	4.66451	287.962	362.512	681.429	405.817	405.817	405.817	3.03075	-98.6154	6.33818	473.732	355.67	283.524	194.289	194.289	194.289	-98.6376	1.61632	-5.97482	45.8744	4.12919	-4.47642	-1.34647	0.0595951	0.164175	1301.84	-18.769	-64.2465	0	0	-0.639868
2625	0	1.55312	0	0	1.55311	2.67957	0.154164	0.1163	0.0406995	-0.720302	39.898	-9.32E-16	11.5142	0	0	0.0309493	1.02255	-22.0862	5.45203	290.817	361.678	680.834	406.195	406.195	406.195	2.12947	-97.7102	5.87358	474.408	351.882	280.301	194.289	194.289	194.289	-97.7041	1.99817	-5.14338	46.0908	4.17572	-5.27996	-1.52121	0.089176	0.151496	1361.49	-4.56564	-62.0628	0	0	-0.509374
2626	0	0.896267	0	0	0.896341	2.51976	0.716735	0.0632094	0.0337873	-0.694784	25.3526	-1.63E-15	10.8955	0	0	0.0173535	0.702617	-22.343	6.05184	293.847	360.782	679.572	406.368	406.368	406.368	1.31633	-96.2399	5.47082	471.613	348.015	274.995	194.289	194.289	194.289	-96.2163	2.37069	-4.38972	46.2282	4.21657	-5.91284	-1.65888	0.13099	0.22399	1385.31	13.2824	-56.8641	0	0	-0.18854
2627	0	0.311308	0	0	0.311376	2.41956	1.06938	-0.0310952	0.0379246	-0.65412	3.77109	-5.82E-16	11.8643	0	0	-0.00166651	0.400492	-22.585	6.38591	296.816	359.807	677.55	406.343	406.343	406.343	0.613735	-94.3852	5.12132	465.42	344.111	268.092	194.289	194.289	194.289	-94.3532	2.70046	-3.71765	46.2312	4.26546	-6.29186	-1.73283	0.181967	0.371947	1361.35	34.7459	-49.1393	0	0	0.279672
2628	0	-0.00879901	0	0	-0.0088024	2.40068	1.13582	-0.146363	0.0520392	-0.595469	-20.3776	-3.96E-15	14.1577	0	0	0.00485857	0.128449	-22.7756	6.39684	299.495	358.744	674.683	406.134	406.133	406.133	0.0694793	-92.4004	4.81697	455.989	340.291	260.347	194.289	194.289	194.289	-92.3673	2.94085	-3.15467	46.0543	4.33262	-6.35425	-1.72532	0.235465	0.572146	1284.04	59.118	-40.376	0	0	0.795962
2629	0	0.144341	0	0	0.144349	2.48753	0.830187	-0.25608	0.0711858	-0.51833	-41.8262	1.60E-15	16.8153	0	0	0.0630553	-0.104893	-22.8843	6.05503	301.679	357.591	670.917	405.758	405.758	405.758	-0.260769	-90.5578	4.55419	443.617	336.736	252.618	194.289	194.289	194.289	-90.527	3.04902	-2.74416	45.668	4.42394	-6.0658	-1.6318	0.281199	0.7942	1156.31	84.301	-32.6447	0	0	1.23416
2630	0	0.928754	0	0	0.928755	2.69929	0.0847344	-0.335633	0.0876725	-0.425552	-56.1351	-1.51E-15	18.4932	0	0	0.164752	-0.296172	-22.8896	5.36382	303.199	356.36	666.236	405.235	405.235	405.235	-0.342788	-89.0801	4.34008	428.742	333.634	245.67	194.289	194.289	194.289	-89.0517	3.00904	-2.52594	45.0633	4.54005	-5.42651	-1.46285	0.308763	1.01097	989.341	107.198	-27.6428	0	0	1.48737
2631	0	2.39775	0	0	2.39822	3.04117	-1.11866	-0.371454	0.0942356	-0.321625	-61.1659	-6.17E-15	18.1195	0	0	0.265018	-0.448225	-22.7808	4.36325	303.937	355.075	660.677	404.584	404.584	404.584	-0.191884	-88.0861	4.196	411.888	331.111	240.004	194.289	194.289	194.289	-88.0586	2.84933	-2.51311	44.2543	4.6761	-4.47463	-1.23033	0.31095	1.20921	794.582	124.559	-25.603	0	0	1.49639
2632	0	4.48187	0	0	4.48696	3.49855	-2.72685	-0.368023	0.0892571	-0.21316	-57.8936	3.15E-15	15.6476	0	0	0.316934	-0.570462	-22.5591	3.13249	303.832	353.772	654.334	403.822	403.822	403.822	0.118848	-87.5729	4.15393	393.604	329.19	235.793	194.289	194.289	194.289	-87.5453	2.64186	-2.68007	43.2793	4.82279	-3.28937	-0.952483	0.287781	1.39177	584.267	136.218	-25.5382	0	0	1.26516
2633	0	7.02092	0	0	7.04393	4.03857	-4.61967	-0.339347	0.0780251	-0.109362	-49.2072	-7.45E-15	12.1295	0	0	0.306285	-0.677772	-22.2363	1.78724	302.882	352.494	647.353	402.963	402.963	402.963	0.481666	-87.4468	4.24597	374.417	327.804	232.935	194.289	194.289	194.289	-87.4185	2.47885	-2.97304	42.198	4.96794	-1.98796	-0.653196	0.24784	1.57107	373.975	145.385	-26.2421	0	0	0.867098
2634	0	9.8213	0	0	9.88832	4.61868	-6.64124	-0.296378	0.0641127	-0.020126	-38.0108	-2.33E-16	8.5288	0	0	0.249043	-0.787822	-21.8324	0.468607	301.13	351.283	639.922	402.016	402.016	402.016	0.796946	-87.5759	4.49347	354.797	326.853	231.17	194.289	194.289	194.289	-87.546	2.43925	-3.33608	41.0844	5.09865	-0.714035	-0.369649	0.198906	1.75311	185.214	152.008	-26.473	0	0	0.432236
2635	0	12.6981	0	0	12.8461	5.19513	-8.63307	-0.247367	0.0480211	0.048126	-26.6646	-5.04E-15	5.27008	0	0	0.172666	-0.916779	-21.3697	-0.67866	298.65	350.175	632.251	400.989	400.989	400.989	1.00219	-87.8281	4.89665	335.135	326.243	230.18	194.289	194.289	194.289	-87.7942	2.56491	-3.72625	40.0168	5.20339	0.385036	-0.135259	0.145713	1.94055	36.41	153.014	-25.1852	0	0	0.0851064
2636	0	15.4955	0	0	15.764	5.72846	-10.4568	-0.201584	0.033191	0.0930039	-17.0322	1.28E-15	2.74449	0	0	0.103261	-1.07438	-20.8676	-1.53398	295.509	349.197	624.548	399.886	399.886	399.886	1.07819	-88.0905	5.42896	315.722	325.89	229.643	194.289	194.289	194.289	-88.0489	2.85371	-4.11379	39.0639	5.27285	1.18685	0.0309818	0.0953695	2.13201	-61.412	148.48	-22.561	0	0	-0.107771
2637	0	18.0984	0	0	18.5181	6.18858	-12.0125	-0.165089	0.0214458	0.11499	-10.0289	2.16E-15	0.95408	0	0	0.0537253	-1.26056	-20.3369	-2.02503	291.754	348.369	616.999	398.717	398.717	398.717	1.04465	-88.2808	6.04355	296.749	325.734	229.293	194.289	194.289	194.289	-88.2278	3.26634	-4.48161	38.2724	5.29975	1.61883	0.127237	0.0537624	2.32554	-105.191	139.218	-19.3798	0	0	-0.153391
2638	0	20.4334	0	0	21.0179	6.55737	-13.2462	-0.140943	0.0132513	0.116815	-5.81856	3.28E-15	-0.272118	0	0	0.0254866	-1.46511	-19.7779	-2.13983	287.394	347.708	609.757	397.498	397.498	397.498	0.944179	-88.3504	6.68386	278.306	325.732	228.936	194.289	194.289	194.289	-88.2836	3.74259	-4.8207	37.6575	5.27837	1.67067	0.166421	0.0227784	2.51742	-100.112	126.045	-16.4398	0	0	-0.109703
2639	0	22.4639	0	0	23.2069	6.82927	-14.1475	-0.130171	0.00841387	0.103036	-4.11283	-2.00E-15	-1.09176	0	0	0.0138083	-1.67029	-19.1801	-1.92491	282.4	347.225	602.938	396.258	396.258	396.258	0.823053	-88.2788	7.29481	260.398	325.86	228.458	194.289	194.289	194.289	-88.1972	4.2201	-5.12483	37.1995	5.2049	1.39209	0.16572	-0.0028124	2.70249	-57.1445	108.873	-14.1655	0	0	-0.0396791
2640	0	24.1813	0	0	25.0604	7.01039	-14.7439	-0.130257	0.00507303	0.0794158	-4.17795	3.37E-15	-1.74415	0	0	0.0111731	-1.85473	-18.5247	-1.47238	276.724	346.918	596.622	395.038	395.038	395.038	0.717741	-88.0656	7.83281	242.963	326.101	227.821	194.289	194.289	194.289	-87.9697	4.64908	-5.38886	36.8471	5.07749	0.879249	0.14661	-0.0304707	2.87535	8.06589	86.7453	-12.311	0	0	0.0222353
2641	0	25.5948	0	0	26.5788	7.11545	-15.0882	-0.137778	0.00179202	0.0515174	-5.23863	2.66E-15	-2.36498	0	0	0.0117581	-1.99813	-17.789	-0.899566	270.304	346.775	590.864	393.887	393.887	393.887	0.648161	-87.7202	8.27036	225.894	326.438	227.041	194.289	194.289	194.289	-87.6117	4.99946	-5.60779	36.5273	4.89724	0.253158	0.123376	-0.0658052	3.02898	80.6398	59.6933	-10.5152	0	0	0.0788735
2642	0	26.721	0	0	27.7781	7.16373	-15.2461	-0.149118	-0.00263646	0.0240833	-6.63228	3.86E-15	-3.0454	0	0	0.0121585	-2.0851	-16.9492	-0.327473	263.085	346.763	585.697	392.865	392.865	392.865	0.618487	-87.2534	8.59546	209.07	326.852	226.166	194.289	194.289	194.289	-87.1345	5.26051	-5.77691	36.1578	4.66796	-0.362621	0.106656	-0.108941	3.15736	147.403	28.9581	-8.37801	0	0	0.150164
2643	0	27.5779	0	0	28.6805	7.17486	-15.2824	-0.160447	-0.00793897	0.000461795	-7.82536	-9.03E-16	-3.74532	0	0	0.0109634	-2.10812	-15.9851	0.13911	255.029	346.841	581.149	392.032	392.032	392.032	0.621935	-86.6728	8.80772	192.371	327.312	225.259	194.289	194.289	194.289	-86.5461	5.43548	-5.89209	35.6594	4.39604	-0.862547	0.102993	-0.152928	3.25664	198.58	-1.92245	-5.97525	0	0	0.249017
2644	0	28.1793	0	0	29.306	7.16577	-15.2528	-0.169561	-0.0136134	-0.0170038	-8.58319	-9.03E-16	-4.42732	0	0	0.00821527	-2.0689	-14.8818	0.42724	246.125	346.963	577.245	391.445	391.445	391.445	0.647635	-85.9799	8.91286	175.697	327.787	224.38	194.289	194.289	194.289	-85.848	5.53409	-5.95051	34.9678	4.08979	-1.17505	0.116921	-0.18873	3.32142	227.331	-29.237	-3.51298	0	0	0.36516
2645	0	28.5339	0	0	29.6688	7.14837	-15.1959	-0.175425	-0.0190141	-0.0272663	-8.86652	-2.74E-15	-5.05531	0	0	0.00454936	-1.97824	-13.6326	0.505707	236.397	347.083	574.015	391.147	391.147	391.147	0.685809	-85.1707	8.91783	158.979	328.242	223.576	194.289	194.289	194.289	-85.0363	5.56616	-5.95074	34.0407	3.75882	-1.2722	0.149897	-0.207193	3.34972	230.738	-49.7077	-1.29672	0	0	0.466656
2646	0	28.6464	0	0	29.7765	7.12815	-15.1298	-0.177718	-0.0239232	-0.0303439	-8.71958	6.41E-16	-5.62405	0	0	0.000750544	-1.85407	-12.24	0.387587	225.905	347.17	571.495	391.167	391.167	391.167	0.730074	-84.239	8.82711	142.179	328.65	222.878	194.289	194.289	194.289	-84.1047	5.53744	-5.89213	32.8626	3.41366	-1.17182	0.199529	-0.203202	3.33878	209.673	-61.8723	0.559335	0	0	0.513473
2647	0	28.519	0	0	29.6307	7.10373	-15.0499	-0.177332	-0.0279929	-0.0275444	-8.2733	-1.98E-15	-6.07605	0	0	-0.00246647	-1.71787	-10.7159	0.12464	214.741	347.201	569.723	391.509	391.509	391.509	0.777082	-83.1778	8.64062	125.294	328.984	222.296	194.289	194.289	194.289	-83.0461	5.44833	-5.77342	31.444	3.06529	-0.931005	0.257481	-0.17488	3.29124	169.47	-65.5038	2.00743	0	0	0.480241
2648	0	28.1531	0	0	29.2302	7.06785	-14.9324	-0.174877	-0.0303793	-0.0207492	-7.57098	-4.78E-15	-6.25446	0	0	-0.00464208	-1.59037	-9.07998	-0.206071	203.027	347.17	568.733	392.159	392.159	392.159	0.824516	-81.9818	8.35442	108.35	329.225	221.829	194.289	194.289	194.289	-81.8556	5.29527	-5.59213	29.8179	2.72506	-0.631919	0.310995	-0.124148	3.20945	118.355	-61.2988	3.03369	0	0	0.370091
2649	0	27.5497	0	0	28.5719	7.00983	-14.742	-0.170192	-0.0299316	-0.0120099	-6.53292	-1.75E-15	-5.94642	0	0	-0.00551463	-1.48763	-7.35672	-0.520894	190.896	347.082	568.548	393.08	393.08	393.08	0.870295	-80.647	7.96416	91.3902	329.362	221.461	194.289	194.289	194.289	-80.5291	5.07351	-5.34615	28.0329	2.40398	-0.362413	0.351633	-0.0591189	3.09807	64.4379	-50.7461	3.57397	0	0	0.209486
2650	0	26.7064	0	0	27.651	6.91895	-14.4432	-0.163373	-0.0259221	-0.00298843	-5.10061	3.73E-15	-4.99855	0	0	-0.00510362	-1.418	-5.57209	-0.748022	178.48	346.951	569.172	394.224	394.224	394.224	0.913116	-79.1673	7.46919	74.4635	329.396	221.162	194.289	194.289	194.289	-79.0605	4.77985	-5.03662	26.1444	2.11114	-0.196959	0.374453	0.0103737	2.96438	14.3043	-35.7172	3.68684	0	0	0.0352803
2651	0	25.6151	0	0	26.4603	6.78763	-14.01	-0.154718	-0.0185069	0.0052807	-3.26989	2.33E-15	-3.40786	0	0	-0.00361305	-1.38141	-3.75011	-0.84129	165.9	346.8	570.593	395.531	395.531	395.531	0.953515	-77.5318	6.87648	57.6128	329.35	220.883	194.289	194.289	194.289	-77.4383	4.41513	-4.67081	24.2075	1.85222	-0.182824	0.383322	0.0753473	2.81672	-29.2224	-17.9219	3.4972	0	0	-0.125407
2652	0	24.2619	0	0	24.9902	6.61326	-13.432	-0.144948	-0.00867609	0.0119043	-1.13811	2.45E-15	-1.33723	0	0	-0.00120894	-1.37087	-1.91097	-0.786077	153.258	346.659	572.778	396.943	396.943	396.943	0.993638	-75.7243	6.20224	40.8688	329.26	220.561	194.289	194.289	194.289	-75.6455	3.98593	-4.26288	22.2703	1.62822	-0.334564	0.382278	0.1287	2.66531	-65.0649	1.04243	3.13617	0	0	-0.255702
2653	0	22.6277	0	0	23.2295	6.39858	-12.7165	-0.134767	0.00228861	0.0164707	1.13049	-2.24E-15	0.951412	0	0	0.00222551	-1.37532	-0.0704462	-0.59825	140.64	346.561	575.685	398.404	398.404	398.404	1.03576	-73.7238	5.47069	24.2469	329.176	220.127	194.289	194.289	194.289	-73.66	3.50511	-3.83174	20.3715	1.43564	-0.635758	0.381362	0.164139	2.51662	-95.6495	19.4173	2.73081	0	0	-0.358261
2654	0	20.691	0	0	21.1658	6.15089	-11.8857	-0.124939	0.0130812	0.0187235	3.31111	-2.10E-15	3.15365	0	0	0.00697348	-1.38276	1.75934	-0.316843	128.118	346.536	579.261	399.867	399.867	399.867	1.08097	-71.5066	4.71117	7.74681	329.153	219.507	194.289	194.289	194.289	-71.4571	2.99077	-3.39827	18.5391	1.26707	-1.04689	0.388415	0.177946	2.37454	-124.245	35.6108	2.32712	0	0	-0.442667
2655	0	18.4308	0	0	18.7868	5.88066	-10.9733	-0.116294	0.0224474	0.018433	5.13498	1.16E-15	4.96268	0	0	0.0130476	-1.38274	3.56856	0.00632719	115.763	346.609	583.444	401.295	401.295	401.295	1.12871	-69.0488	3.9544	-8.64576	329.241	218.638	194.289	194.289	194.289	-69.0122	2.46411	-2.98225	16.7912	1.11235	-1.51609	0.412991	0.169826	2.23996	-155.213	48.2378	1.93043	0	0	-0.523332
2656	0	15.8309	0	0	16.0826	5.59971	-10.0184	-0.10987	0.0292506	0.0153704	6.27995	1.40E-15	6.09742	0	0	0.019426	-1.36784	5.34798	0.318594	103.647	346.794	588.167	402.665	402.666	402.665	1.17667	-66.3296	3.22869	-24.9563	329.483	217.47	194.289	194.289	194.289	-66.304	1.94685	-2.59992	15.1385	0.960401	-1.99106	0.462548	0.14097	2.11021	-192.484	55.7902	1.51103	0	0	-0.611592
2657	0	12.8841	0	0	13.0496	5.3189	-9.05809	-0.106983	0.0321523	0.00897418	6.36053	-1.40E-15	6.28725	0	0	0.0233907	-1.33407	7.08731	0.577429	91.8579	347.095	593.35	403.967	403.967	403.967	1.22005	-63.3351	2.55655	-41.2165	329.908	215.977	194.289	194.289	194.289	-63.3184	1.45891	-2.26107	13.5862	0.800878	-2.42979	0.542044	0.093258	1.98193	-238.567	56.0349	1.11889	0	0	-0.711932
2658	0	9.59818	0	0	9.69631	5.04606	-8.1199	-0.108742	0.030016	-0.00142362	4.96821	2.80E-15	5.32769	0	0	0.0203647	-1.28031	8.77385	0.758878	80.5035	347.501	598.901	405.199	405.199	405.199	1.24999	-60.0624	1.95284	-57.4584	330.518	214.169	194.289	194.289	194.289	-60.0527	1.01726	-1.96645	12.138	0.625773	-2.80839	0.652039	0.0300807	1.85167	-293.921	46.6924	0.781795	0	0	-0.820687
2659	0	6.00006	0	0	6.04814	4.78429	-7.21544	-0.117372	0.0216669	-0.0166852	1.55063	2.33E-15	3.08276	0	0	0.00355074	-1.2075	10.3916	0.861509	69.7146	347.988	604.706	406.372	406.372	406.372	1.25114	-56.5228	1.42449	-73.7063	331.288	212.097	194.289	194.289	194.289	-56.5183	0.635854	-1.70531	10.7983	0.431044	-3.12432	0.788848	-0.044252	1.7191	-356.852	25.5381	0.550242	0	0	-0.926944
2660	0	2.14248	0	0	2.15566	4.53114	-6.33717	-0.135665	0.00703709	-0.0376091	-4.46736	1.60E-15	-0.364522	0	0	-0.0342781	-1.11772	11.9212	0.904949	59.6422	348.52	610.629	407.498	407.498	407.498	1.19891	-52.7481	0.972445	-89.9634	332.153	209.862	194.289	194.289	194.289	-52.747	0.326836	-1.45348	9.5739	0.217756	-3.3941	0.940582	-0.121843	1.58643	-422.888	-7.63164	0.371822	0	0	-1.0112
2661	0	-1.88772	0	0	-1.89633	4.27944	-5.46082	-0.165751	-0.0123458	-0.0642875	-13.4276	-4.66E-16	-4.6296	0	0	-0.0963131	-1.01406	13.3403	0.922638	50.4483	349.047	616.514	408.592	408.592	408.592	1.05876	-48.7978	0.594324	-106.191	333.01	207.629	194.289	194.289	194.289	-48.7985	0.100766	-1.17348	8.47538	-0.00721334	-3.64551	1.09276	-0.193865	1.45707	-486.783	-50.8366	0.256688	0	0	-1.05186
2662	0	-5.96206	0	0	-5.98103	4.02009	-4.55505	-0.207225	-0.0327023	-0.0947596	-25.086	4.66E-15	-8.9713	0	0	-0.175941	-0.901309	14.6253	0.951256	42.293	349.518	622.19	409.659	409.658	409.658	0.791307	-44.7668	0.285388	-122.283	333.729	205.625	194.289	194.289	194.289	-44.7678	-0.0365104	-0.819149	7.51692	-0.231243	-3.90657	1.23309	-0.251647	1.33309	-544.809	-98.8448	0.279158	0	0	-1.03079
2663	0	-9.90934	0	0	-9.92909	3.74612	-3.59566	-0.255528	-0.0489643	-0.12533	-38.3453	-4.66E-15	-12.4387	0	0	-0.253622	-0.786833	15.753	1.02032	35.3214	349.876	627.478	410.697	410.697	410.697	0.363345	-40.7866	0.0366228	-138.05	334.184	204.12	194.289	194.289	194.289	-40.787	-0.0903501	-0.345918	6.71441	-0.436674	-4.19518	1.35255	-0.288576	1.2124	-594.317	-144.184	0.654541	0	0	-0.934855
2664	0	-13.5263	0	0	-13.5403	3.45695	-2.58073	-0.301847	-0.0566271	-0.151561	-51.2756	-4.66E-15	-14.1564	0	0	-0.301511	-0.68104	16.7033	1.14471	29.6511	350.072	632.201	411.699	411.699	411.699	-0.238403	-37.016	-0.170288	-153.217	334.283	203.381	194.289	194.289	194.289	-37.0158	-0.0843189	0.27528	6.08263	-0.602987	-4.51225	1.4435	-0.297594	1.08834	-632.328	-177.974	1.57399	0	0	-0.759972
2665	0	-16.6043	0	0	-16.6105	3.16064	-1.53904	-0.33525	-0.0566641	-0.170351	-61.5193	6.52E-15	-13.9255	0	0	-0.295788	-0.597137	17.4604	1.32123	25.3636	350.066	636.19	412.652	412.652	412.652	-0.999535	-33.6174	-0.368027	-167.466	334.002	203.623	194.289	194.289	194.289	-33.6178	-0.0623595	1.04807	5.63218	-0.709101	-4.83966	1.49933	-0.282876	0.954474	-654.142	-196.623	3.30118	0	0	-0.519523
2666	0	-18.9667	0	0	-18.9676	2.87215	-0.523798	-0.350068	-0.0509037	-0.180404	-67.337	-2.80E-15	-11.8254	0	0	-0.234003	-0.549524	18.0154	1.52963	22.4985	349.834	639.302	413.543	413.543	413.543	-1.88585	-30.7259	-0.604099	-180.508	333.375	204.96	194.289	194.289	194.289	-30.7275	-0.0818802	1.95489	5.36626	-0.736417	-5.14312	1.51632	-0.249478	0.810592	-656.658	-198.116	5.73248	0	0	-0.2477
2667	0	-20.4993	0	0	-20.4998	2.61014	0.398579	-0.346026	-0.0395824	-0.18175	-67.9327	5.94E-15	-7.98614	0	0	-0.136475	-0.551482	18.3662	1.7365	21.0507	349.368	641.415	414.363	414.363	414.363	-2.85508	-28.4256	-0.932113	-192.141	332.478	207.4	194.289	194.289	194.289	-28.4268	-0.200531	2.96591	5.27873	-0.671299	-5.37835	1.49621	-0.202585	0.6636	-640.452	-180.976	8.2788	0	0	0.00844111
2668	0	-21.1674	0	0	-21.1719	2.39502	1.15574	-0.32626	-0.0215559	-0.174392	-63.4761	-4.19E-15	-2.57516	0	0	-0.0349326	-0.612537	18.5184	1.90133	20.9723	348.682	642.444	415.109	415.109	415.109	-3.86213	-26.7377	-1.39742	-202.285	331.413	210.864	194.289	194.289	194.289	-26.7327	-0.462701	4.04364	5.35285	-0.507495	-5.49926	1.44418	-0.14354	0.521285	-610.284	-143.744	9.9436	0	0	0.204425
2669	0	-21.0214	0	0	-21.0308	2.24758	1.67448	-0.295919	0.00439755	-0.157593	-55.0252	-4.66E-15	4.15782	0	0	0.0436577	-0.736173	18.484	1.98285	22.176	347.808	642.34	415.784	415.784	415.784	-4.85791	-25.6183	-2.02232	-210.981	330.31	215.211	194.289	194.289	194.289	-25.5962	-0.889128	5.14219	5.56241	-0.247675	-5.46577	1.37067	-0.0732565	0.392739	-575.172	-87.1435	9.67206	0	0	0.315146
2670	0	-20.1899	0	0	-20.2013	2.18686	1.88803	-0.261479	0.0376028	-0.130661	-44.3364	0	11.7544	0	0	0.0891809	-0.918439	18.2803	1.94519	24.543	346.794	641.091	416.386	416.386	416.386	-5.78594	-24.9647	-2.79608	-218.363	329.332	220.25	194.289	194.289	194.289	-24.9109	-1.47209	6.20375	5.87418	0.0963064	-5.25016	1.28781	0.0057511	0.284731	-545.525	-15.5378	6.73284	0	0	0.345158
2671	0	-18.8569	0	0	-18.866	2.22651	1.74857	-0.230504	0.0741902	-0.0942349	-33.586	-9.32E-15	19.4656	0	0	0.109501	-1.14774	17.9277	1.763	27.934	345.707	638.719	416.912	416.912	416.912	-6.58256	-24.6334	-3.67421	-224.612	328.67	225.752	194.289	194.289	194.289	-24.5324	-2.1778	7.15823	6.25239	0.503822	-4.84148	1.20531	0.0859809	0.205758	-529.447	61.819	1.27906	0	0	0.325641
2672	0	-17.2281	0	0	-17.2323	2.37064	1.24152	-0.210566	0.108259	-0.0509554	-24.935	1.86E-15	26.3966	0	0	0.120938	-1.40607	17.4472	1.42431	32.2021	344.62	635.281	417.348	417.348	417.347	-7.18336	-24.4678	-4.58882	-229.889	328.517	231.457	194.289	194.289	194.289	-24.3077	-2.95573	7.92953	6.66393	0.946769	-4.24703	1.12805	0.159055	0.166556	-530.611	133.726	-5.47977	0	0	0.298303
2673	0	-15.4911	0	0	-15.4915	2.61146	0.393946	-0.207023	0.134455	-0.0058099	-19.9918	-7.45E-15	31.7742	0	0	0.135909	-1.67147	16.8584	0.930694	37.2056	343.613	630.862	417.666	417.666	417.666	-7.53231	-24.3309	-5.4655	-234.281	329.042	237.107	194.289	194.289	194.289	-24.107	-3.75052	8.44666	7.08366	1.39223	-3.49058	1.05541	0.2147	0.177889	-546.7	190.242	-11.6495	0	0	0.296761
2674	0	-13.7836	0	0	-13.7847	2.93089	-0.730529	-0.221024	0.149832	0.0351692	-19.3969	1.86E-15	35.1399	0	0	0.156822	-1.92074	16.1777	0.294809	42.8185	342.759	625.569	417.831	417.831	417.831	-7.58865	-24.1329	-6.23972	-237.768	330.357	242.478	194.289	194.289	194.289	-23.8501	-4.51203	8.65423	7.49846	1.80459	-2.6077	0.983904	0.246435	0.249963	-571.117	226.186	-15.425	0	0	0.337296
2675	0	-12.1772	0	0	-12.1851	3.30541	-2.04814	-0.249058	0.154045	0.0669524	-22.7187	7.45E-15	36.371	0	0	0.1788	-2.13178	15.4169	-0.463073	48.938	342.126	619.534	417.8	417.8	417.8	-7.32923	-23.8436	-6.86567	-240.22	332.504	247.411	194.289	194.289	194.289	-23.5168	-5.19984	8.51849	7.90907	2.14737	-1.63956	0.910744	0.25141	0.386799	-596.236	241.12	-15.749	0	0	0.422401
2676	0	-10.6801	0	0	-10.7	3.71172	-3.47503	-0.284195	0.148134	0.0868153	-28.6836	-3.73E-15	35.5527	0	0	0.196112	-2.28513	14.5822	-1.31806	55.4906	341.765	612.905	417.528	417.528	417.528	-6.74798	-23.4892	-7.31711	-241.432	335.459	251.828	194.289	194.289	194.289	-23.1417	-5.78362	8.02872	8.33032	2.38489	-0.627031	0.836822	0.232413	0.589273	-616.158	238.11	-12.5701	0	0	0.54792
2677	0	-9.25432	0	0	-9.28916	4.13081	-4.94205	-0.3185	0.133939	0.0952116	-35.6475	5.59E-15	32.9085	0	0	0.206489	-2.36488	13.6744	-2.24225	62.4348	341.708	605.845	416.984	416.984	416.984	-5.85479	-23.134	-7.58372	-241.17	339.145	255.723	194.289	194.289	194.289	-22.7947	-6.24275	7.1959	8.78909	2.48439	0.393538	0.766037	0.194189	0.850266	-628.477	221.079	-6.63604	0	0	0.7081
2678	0	-7.84004	0	0	-7.88952	4.54932	-6.40034	-0.345579	0.113557	0.0939873	-42.1181	1.30E-14	28.7392	0	0	0.210899	-2.35915	12.6885	-3.20553	69.7606	341.968	598.529	416.149	416.149	416.149	-4.6744	-22.8578	-7.66716	-239.224	343.442	259.144	194.289	194.289	194.289	-22.5569	-6.56719	6.04992	9.32162	2.41894	1.39307	0.704506	0.146675	1.16074	-633.146	194.631	0.780629	0	0	0.895771
2679	0	-6.37759	0	0	-6.43771	4.95926	-7.82042	-0.361824	0.0891848	0.0865546	-47.0853	-1.86E-15	23.4104	0	0	0.211081	-2.2606	11.6154	-4.17493	77.4875	342.539	591.14	415.031	415.031	415.031	-3.24497	-22.7363	-7.57872	-235.441	348.206	262.164	194.289	194.289	194.289	-22.5013	-6.75906	4.63603	9.97009	2.17171	2.34975	0.657763	0.100138	1.50651	-632.219	162.341	8.47819	0	0	1.1036
2680	0	-4.82273	0	0	-4.88556	5.3565	-9.18701	-0.366721	0.0629273	0.0761836	-50.1434	-9.32E-15	17.3303	0	0	0.207924	-2.067	10.4422	-5.11386	85.6577	343.396	583.868	413.664	413.664	413.664	-1.61564	-22.8288	-7.33718	-229.74	353.28	264.861	194.289	194.289	194.289	-22.6815	-6.83232	3.01046	10.7793	1.74092	3.24732	0.631029	0.0664018	1.87284	-628.132	127.597	15.492	0	0	1.32565
2681	0	-3.15294	0	0	-3.20662	5.73919	-10.4932	-0.361839	0.0365138	0.0658292	-51.3643	9.78E-15	10.8997	0	0	0.201337	-1.78194	9.15432	-5.98158	94.3277	344.5	576.905	412.111	412.111	412.111	0.156707	-23.1745	-6.96611	-222.111	358.504	267.303	194.289	194.289	194.289	-23.1293	-6.80966	1.23598	11.7923	1.14443	4.07212	0.627441	0.0514705	2.23937	-622.716	92.3682	21.3376	0	0	1.55696
2682	0	-1.36653	0	0	-1.39571	6.10617	-11.7352	-0.349782	0.0110646	0.0576808	-51.0941	-6.87E-15	4.45972	0	0	0.191041	-1.41534	7.73777	-6.73373	103.557	345.801	570.44	410.456	410.456	410.456	2.01099	-23.7951	-6.49049	-212.6	363.724	269.535	194.289	194.289	194.289	-23.8593	-6.71748	-0.622128	13.0453	0.420946	4.8098	0.649597	0.0566015	2.58876	-617.238	57.8424	25.995	0	0	1.79349
2683	0	0.52073	0	0	0.534224	6.45582	-12.9077	-0.332673	-0.012899	0.0529447	-49.6947	1.86E-15	-1.72438	0	0	0.177043	-0.983579	6.18153	-7.32401	113.398	347.242	564.661	408.8	408.8	408.8	3.88572	-24.6992	-5.93337	-201.287	368.795	271.578	194.289	194.289	194.289	-24.8743	-6.58074	-2.49995	14.5613	-0.372515	5.44237	0.698724	0.0743525	2.90062	-611.833	24.2367	29.6972	0	0	2.02852
2684	0	2.48023	0	0	2.55622	6.78507	-14.0015	-0.31214	-0.0354502	0.0519064	-47.4668	1.03E-14	-7.46805	0	0	0.159968	-0.508342	4.48015	-7.70562	123.884	348.765	559.745	407.243	407.243	407.243	5.72167	-25.8867	-5.31357	-188.27	373.583	273.426	194.289	194.289	194.289	-26.1697	-6.41903	-4.33755	16.3445	-1.16945	5.94497	0.774521	0.0925302	3.1596	-606.14	-8.50667	32.8636	0	0	2.25273
2685	0	4.47551	0	0	4.63372	7.08838	-14.9996	-0.289052	-0.0565038	0.0540614	-44.5969	-5.59E-15	-12.5881	0	0	0.141024	-0.0146897	2.63519	-7.83149	135.024	350.31	555.856	405.873	405.873	405.873	7.46294	-27.352	-4.64488	-173.659	377.972	275.045	194.289	194.289	194.289	-27.7371	-6.2444	-6.07986	18.3766	-1.90575	6.28272	0.870074	0.0996033	3.35655	-598.211	-39.6091	35.7963	0	0	2.45113
2686	0	6.4663	0	0	6.72393	7.35751	-15.8772	-0.26322	-0.0744294	0.0576911	-41.1305	3.73E-15	-16.7576	0	0	0.121732	0.470779	0.655756	-7.65513	146.8	351.825	553.142	404.752	404.752	404.752	9.05826	-29.0869	-3.93731	-157.562	381.856	276.384	194.289	194.289	194.289	-29.5653	-6.06164	-7.67777	20.6184	-2.53027	6.40976	0.96718	0.0907766	3.4878	-582.862	-66.3457	38.2245	0	0	2.59433
2687	0	8.41026	0	0	8.77921	7.58341	-16.6077	-0.235213	-0.0880573	0.0609053	-37.1784	3.73E-15	-19.711	0	0	0.103566	0.921434	-1.44206	-7.13545	159.162	353.268	551.733	403.91	403.91	403.911	10.4655	-31.0785	-3.1998	-140.096	385.158	277.379	194.289	194.289	194.289	-31.6392	-5.87122	-9.09203	23.0161	-3.01095	6.2741	1.03879	0.0668611	3.55622	-553.403	-85.8769	39.9477	0	0	2.63806
2688	0	10.2647	0	0	10.749	7.75835	-17.1695	-0.206923	-0.0970415	0.0621968	-33.0067	1.86E-15	-21.2969	0	0	0.0877229	1.31168	-3.63559	-6.24761	172.017	354.609	551.732	403.342	403.342	403.342	11.6545	-33.309	-2.44221	-121.381	387.827	277.968	194.289	194.289	194.289	-33.9387	-5.67186	-10.2958	25.5098	-3.3351	5.82999	1.05565	0.0335233	3.56474	-503.418	-96.0731	40.9775	0	0	2.53493
2689	0	11.9894	0	0	12.5841	7.87751	-17.5501	-0.180394	-0.100573	0.0608467	-28.9386	-5.59E-15	-21.3764	0	0	0.0747238	1.61877	-5.89575	-4.99755	185.219	355.836	553.21	403.006	403.005	403.005	12.6084	-35.7554	-1.67553	-101.542	389.842	278.103	194.289	194.289	194.289	-36.4396	-5.46158	-11.2752	28.0419	-3.50511	5.05505	0.995332	-0.00138228	3.51905	-428.433	-95.8576	41.1463	0	0	2.25067
2690	0	13.5492	0	0	14.2404	7.94034	-17.7502	-0.157887	-0.0977474	0.057126	-25.3523	3.73E-15	-19.8951	0	0	0.0643588	1.82606	-8.18676	-3.43492	198.563	356.949	556.193	402.837	402.837	402.837	13.3254	-38.3912	-0.910759	-80.7034	391.213	277.753	194.289	194.289	194.289	-39.1145	-5.23868	-12.031	30.5618	-3.53263	3.966	0.852469	-0.0343924	3.4224	-328.526	-86.8726	40.355	0	0	1.7856
2691	0	14.9167	0	0	15.6842	7.95128	-17.7849	-0.14241	-0.0887716	0.0517333	-22.6893	3.73E-15	-17.0252	0	0	0.0559842	1.92707	-10.4663	-1.65719	211.786	357.956	560.644	402.764	402.764	402.764	13.8209	-41.1887	-0.157372	-58.9836	391.98	276.92	194.289	194.289	194.289	-41.9363	-5.00332	-12.5809	33.0264	-3.43409	2.62671	0.645476	-0.0642379	3.28215	-209.923	-72.9509	38.8148	0	0	1.19021
2692	0	16.077	0	0	16.8976	7.91906	-17.6825	-0.136381	-0.0754185	0.0458203	-21.2484	0	-13.2008	0	0	0.0486098	1.92852	-12.6865	0.199671	224.581	358.861	566.459	402.714	402.714	402.714	14.1267	-44.1247	0.578524	-36.4817	392.216	275.637	194.289	194.289	194.289	-44.884	-4.75858	-12.9576	35.3973	-3.22765	1.14352	0.408394	-0.0950451	3.10367	-83.8062	-59.8123	37.1073	0	0	0.557779
2693	0	17.0308	0	0	17.8822	7.85479	-17.4777	-0.139886	-0.0601667	0.0399519	-20.9599	-2.80E-15	-8.9947	0	0	0.0411747	1.8507	-14.7975	1.98231	236.637	359.654	573.466	402.632	402.632	402.632	14.2857	-47.185	1.2951	-13.2697	392.014	273.977	194.289	194.289	194.289	-47.9469	-4.51085	-13.2036	37.637	-2.93205	-0.351295	0.179214	-0.126377	2.89797	37.4495	-51.444	35.6708	0	0	-0.00928219
2694	0	17.7916	0	0	18.6552	7.76998	-17.2067	-0.15091	-0.0451824	0.0348477	-21.409	2.80E-15	-4.9623	0	0	0.0330623	1.72402	-16.7508	3.54636	247.663	360.311	581.436	402.476	402.476	402.476	14.3444	-50.3644	1.99425	10.6058	391.469	272.047	194.289	194.289	194.289	-51.1243	-4.26897	-13.3643	39.7075	-2.56515	-1.72342	-0.0140838	-0.155877	2.67381	142.995	-49.3145	34.5632	0	0	-0.431261
2695	0	18.3782	0	0	19.2398	7.67498	-16.9022	-0.166315	-0.0320164	0.0311364	-21.9932	-1.40E-15	-1.56201	0	0	0.0242161	1.58306	-18.5041	4.77895	257.426	360.801	590.105	402.223	402.223	402.223	14.3462	-53.6605	2.68016	35.1137	390.675	269.974	194.289	194.289	194.289	-54.4179	-4.0428	-13.4812	41.5716	-2.1429	-2.85924	-0.153919	-0.176667	2.44462	224.834	-51.8954	33.6137	0	0	-0.669509
2696	0	18.8044	0	0	19.6541	7.57805	-16.5904	-0.183045	-0.0218527	0.0294045	-22.1427	3.96E-15	0.845707	0	0	0.0149635	1.45965	-20.0238	5.61206	265.76	361.093	599.199	401.867	401.867	401.867	14.3269	-57.0651	3.3578	60.2253	389.71	267.891	194.289	194.289	194.289	-57.8232	-3.84139	-13.5879	43.1958	-1.67843	-3.68195	-0.239335	-0.185128	2.21916	279.819	-56.9898	32.741	0	0	-0.732341
2697	0	19.0709	0	0	19.9013	7.48449	-16.2885	-0.19896	-0.0159885	0.0298717	-21.5054	5.01E-15	1.9576	0	0	0.00582658	1.37759	-21.2863	6.02414	272.572	361.168	608.453	401.414	401.414	401.414	14.3115	-60.5577	4.03128	85.9061	388.632	265.917	194.289	194.289	194.289	-61.3223	-3.67115	-13.7076	44.554	-1.1822	-4.15686	-0.275406	-0.179599	2.00645	308.046	-62.5377	32.0409	0	0	-0.65877
2698	0	19.1611	0	0	19.9655	7.39562	-16.0008	-0.212918	-0.0149651	0.0319312	-20.0077	-8.15E-16	1.62164	0	0	-0.00254028	1.34956	-22.2787	6.03436	277.833	361.025	617.628	400.884	400.884	400.884	14.311	-64.1014	4.70176	112.115	387.474	264.145	194.289	194.289	194.289	-64.8796	-3.53414	-13.8499	45.6301	-0.662388	-4.28924	-0.273503	-0.163418	1.81157	313.102	-67.3978	31.3933	0	0	-0.50487
2699	0	19.0418	0	0	19.8116	7.30791	-15.7161	-0.224943	-0.0182822	0.0335555	-17.8757	-3.15E-15	-0.110887	0	0	-0.00918987	1.37684	-22.9981	5.69265	281.572	360.675	626.517	400.309	400.309	400.309	14.3205	-67.6443	5.36492	138.808	386.236	262.638	194.289	194.289	194.289	-68.4423	-3.42682	-14.0089	46.4205	-0.126092	-4.11642	-0.244911	-0.141323	1.63875	300.833	-70.9211	30.3817	0	0	-0.325003
2700	0	18.6699	0	0	19.3932	7.21309	-15.4072	-0.236241	-0.0247798	0.0314093	-15.5959	-3.49E-15	-2.99462	0	0	-0.0129922	1.451	-23.4519	5.0693	283.868	360.143	634.951	399.73	399.73	399.73	14.3184	-71.1243	6.00918	165.936	384.889	261.433	194.289	194.289	194.289	-71.9448	-3.33941	-14.1631	46.9354	0.419529	-3.69796	-0.198864	-0.118329	1.49101	278.063	-72.9621	28.4676	0	0	-0.158555
2701	0	18.0024	0	0	18.6635	7.09877	-15.0336	-0.248334	-0.0324022	0.0205443	-13.7671	3.03E-15	-6.54633	0	0	-0.0133758	1.55682	-23.6575	4.24608	284.842	359.461	642.8	399.195	399.195	399.195	14.2684	-74.4764	6.61525	193.443	383.374	260.556	194.289	194.289	194.289	-75.3166	-3.25553	-14.2768	47.1985	0.966445	-3.10658	-0.144537	-0.0988637	1.37042	253.309	-73.6829	25.1073	0	0	-0.0260873
2702	0	17.0098	0	0	17.5912	6.95034	-14.5465	-0.262328	-0.0384316	-0.00395122	-12.9435	-2.80E-15	-10.0774	0	0	-0.0113361	1.67557	-23.6417	3.30983	284.661	358.66	649.971	398.755	398.755	398.755	14.1225	-77.6432	7.15746	221.249	381.608	260.043	194.289	194.289	194.289	-78.4923	-3.15267	-14.3043	47.2455	1.50502	-2.4207	-0.0907664	-0.0851379	1.27621	235.175	-73.4881	19.9747	0	0	0.0708371
2703	0	15.6887	0	0	16.1746	6.75361	-13.8974	-0.278356	-0.0398797	-0.0465722	-13.4604	2.33E-16	-12.7901	0	0	-0.00987818	1.788	-23.4403	2.34762	283.527	357.774	656.404	398.457	398.457	398.457	13.8274	-80.583	7.60731	249.219	379.498	259.951	194.289	194.289	194.289	-81.4214	-3.00447	-14.1962	47.1217	2.02407	-1.71889	-0.0506283	-0.0784962	1.20624	233.246	-73.0862	13.0049	0	0	0.142875
2704	0	14.0725	0	0	14.4536	6.4981	-13.0488	-0.296002	-0.0347567	-0.109709	-15.3392	-3.96E-15	-14.0004	0	0	-0.0129825	1.87711	-23.0961	1.44209	281.681	356.828	662.073	398.338	398.339	398.338	13.3341	-83.2769	7.93841	277.141	376.952	260.366	194.289	194.289	194.289	-84.0773	-2.78507	-13.9084	46.8788	2.51077	-1.07458	-0.0374141	-0.0795336	1.15484	255.735	-73.8996	4.61996	0	0	0.203535
2705	0	12.2383	0	0	12.5153	6.17986	-11.9832	-0.312163	-0.0223577	-0.192777	-17.9459	8.15E-16	-13.2856	0	0	-0.0222525	1.93022	-22.6575	0.666843	279.382	355.846	666.976	398.423	398.423	398.423	12.6073	-85.7327	8.1314	304.695	373.9	261.395	194.289	194.289	194.289	-86.4638	-2.47487	-13.4106	46.5722	2.95147	-0.551617	-0.0623283	-0.0864312	1.11351	308.71	-76.8214	-4.62696	0	0	0.257381
2706	0	10.304	0	0	10.4887	5.80306	-10.7102	-0.320299	-0.00368225	-0.291635	-19.8769	-7.69E-15	-10.6217	0	0	-0.0339635	1.93964	-22.175	0.0823705	276.904	354.843	671.136	398.713	398.713	398.713	11.6361	-87.9808	8.177	331.452	370.305	263.144	194.289	194.289	194.289	-88.6139	-2.06644	-12.6934	46.2569	3.33282	-0.201107	-0.130036	-0.0951959	1.06701	394.362	-81.7881	-14.1716	0	0	0.292941
2707	0	8.41076	0	0	8.52281	5.38013	-9.26798	-0.311687	0.018396	-0.39872	-19.2256	6.12E-16	-6.44405	0	0	-0.0404033	1.90209	-21.6974	-0.266799	274.511	353.827	674.59	399.189	399.189	399.189	10.4396	-90.0601	8.07673	356.884	366.18	265.665	194.289	194.289	194.289	-90.5751	-1.56788	-11.7731	45.9823	3.6433	-0.0599717	-0.235514	-0.101264	1.00088	509.516	-87.908	-23.5189	0	0	0.284497
2708	0	6.693	0	0	6.75448	4.92985	-7.71884	-0.277787	0.0399359	-0.504543	-14.1652	5.33E-15	-1.5326	0	0	-0.0356746	1.81707	-21.2683	-0.353848	272.443	352.804	677.383	399.81	399.81	399.81	9.06699	-91.9951	7.842	380.408	361.584	268.893	194.289	194.289	194.289	-92.3846	-1.00133	-10.6899	45.7876	3.87527	-0.15079	-0.37336	-0.10208	0.90003	648.058	-93.4102	-32.4702	0	0	0.205202
2709	0	5.2416	0	0	5.27192	4.47392	-6.13819	-0.213763	0.0571127	-0.599739	-3.77093	2.01E-15	3.22305	0	0	-0.0205944	1.68543	-20.9221	-0.171097	270.9	351.77	679.566	400.518	400.518	400.518	7.58764	-93.7699	7.49221	401.442	356.619	272.584	194.289	194.289	194.289	-94.0401	-0.396226	-9.50081	45.6979	4.02619	-0.480568	-0.536795	-0.097483	0.759835	801.435	-96.3378	-40.9942	0	0	0.0424755
2710	0	4.07414	0	0	4.08732	4.03334	-4.60137	-0.12313	0.0673376	-0.677609	11.1249	-2.68E-15	7.10037	0	0	-0.000910745	1.50874	-20.682	0.267583	270.023	350.718	681.182	401.246	401.246	401.246	6.07597	-95.3116	7.05345	419.478	351.398	276.284	194.289	194.289	194.289	-95.4786	0.219544	-8.26745	45.7214	4.09973	-1.03761	-0.723238	-0.0880047	0.586568	961.282	-94.6034	-49.1292	0	0	-0.189631
2711	0	3.12821	0	0	3.13302	3.62527	-3.17173	-0.0203169	0.0696146	-0.735019	27.5913	1.05E-15	9.72876	0	0	0.0194254	1.28945	-20.5575	0.923672	269.88	349.633	682.258	401.932	401.932	401.932	4.59507	-96.492	6.55571	434.13	346.028	279.364	194.289	194.289	194.289	-96.5775	0.82635	-7.04304	45.8486	4.10556	-1.78737	-0.928672	-0.0734164	0.400853	1118.46	-86.8938	-56.6458	0	0	-0.446388
2712	0	2.28842	0	0	2.28968	3.26125	-1.89289	0.0722997	0.065297	-0.772917	41.245	-6.99E-16	11.213	0	0	0.0397056	1.03143	-20.5442	1.73275	270.461	348.499	682.796	402.52	402.52	402.52	3.18649	-97.1592	6.02934	445.155	340.581	281.128	194.289	194.289	194.289	-97.1862	1.41418	-5.86285	46.0525	4.05867	-2.6705	-1.15238	-0.0530698	0.235574	1265.54	-72.8927	-63.0089	0	0	-0.658917
2713	0	1.43881	0	0	1.43894	2.9478	-0.790068	0.131719	0.0581726	-0.793806	47.6978	-3.73E-15	12.0727	0	0	0.0554464	0.740975	-20.624	2.6064	271.671	347.291	682.77	402.972	402.972	402.972	1.87139	-97.1889	5.50116	452.418	335.097	280.982	194.289	194.289	194.289	-97.1792	1.97761	-4.74328	46.2914	3.97835	-3.60395	-1.38886	-0.0255052	0.124266	1394.31	-52.9154	-67.3929	0	0	-0.748672
2714	0	0.52008	0	0	0.52008	2.68951	0.119185	0.141178	0.0532892	-0.798867	44.0432	9.32E-16	13.005	0	0	0.0549214	0.427555	-20.7681	3.43896	273.347	345.982	682.123	403.265	403.265	403.265	0.663181	-96.5374	4.99284	455.848	329.603	278.596	194.289	194.289	194.289	-96.5106	2.50712	-3.6914	46.5139	3.88618	-4.48676	-1.61941	0.0142172	0.0904073	1492.79	-27.0071	-68.8863	0	0	-0.648612
2715	0	-0.429667	0	0	-0.429712	2.49316	0.810354	0.0957653	0.0548846	-0.786074	29.9721	4.66E-16	14.5801	0	0	0.0313292	0.10347	-20.9408	4.11971	275.277	344.545	680.775	403.396	403.396	403.396	-0.415809	-95.277	4.52137	455.409	324.155	274.013	194.289	194.289	194.289	-95.2496	2.9815	-2.71977	46.6651	3.80427	-5.21191	-1.81036	0.0688628	0.145048	1544.63	3.70113	-66.7761	0	0	-0.331987
2716	0	-1.26752	0	0	-1.26782	2.37096	1.24043	0.00500059	0.0649558	-0.751147	8.10798	5.82E-16	17.0091	0	0	0.000666014	-0.217812	-21.1048	4.54801	277.224	342.957	678.637	403.374	403.374	403.374	-1.32337	-93.5985	4.09967	451.124	318.864	267.674	194.289	194.289	194.289	-93.5825	3.36592	-1.85856	46.6937	3.75349	-5.68164	-1.92679	0.136546	0.278235	1534.61	37.4358	-61.0879	0	0	0.159086
2717	0	-1.77763	0	0	-1.77813	2.34079	1.34658	-0.109983	0.0812175	-0.691102	-16.7315	-3.73E-15	19.8442	0	0	0.000467011	-0.523736	-21.2258	4.64682	278.956	341.205	675.629	403.217	403.217	403.217	-2.00059	-91.7762	3.73635	443.139	313.909	260.319	194.289	194.289	194.289	-91.7764	3.61908	-1.15686	46.5593	3.75146	-5.821	-1.94312	0.208046	0.469247	1455.34	70.6499	-52.911	0	0	0.709775
2718	0	-1.7334	0	0	-1.7337	2.42243	1.05931	-0.222383	0.0981056	-0.605927	-38.9839	3.55E-15	22.0818	0	0	0.0604226	-0.804641	-21.2764	4.37266	280.263	339.294	671.699	402.944	402.944	402.944	-2.39189	-90.102	3.43708	431.773	309.495	252.816	194.289	194.289	194.289	-90.1157	3.70912	-0.669176	46.2382	3.81073	-5.58765	-1.8489	0.271536	0.689848	1309.33	100.252	-44.2054	0	0	1.16882
2719	0	-0.969788	0	0	-0.969834	2.62975	0.329571	-0.30742	0.109054	-0.499332	-54.0222	-1.63E-15	22.6031	0	0	0.169605	-1.05547	-21.2398	3.72214	280.984	337.251	666.841	402.57	402.57	402.57	-2.47526	-88.8117	3.20958	417.512	305.796	245.95	194.289	194.289	194.289	-88.8308	3.63371	-0.431872	45.7276	3.93703	-4.97805	-1.64628	0.316324	0.91547	1107.6	124.462	-36.9298	0	0	1.40563
2720	0	0.559671	0	0	0.559732	2.96276	-0.842705	-0.351099	0.109225	-0.377537	-59.6259	-7.34E-15	20.7562	0	0	0.276713	-1.27682	-21.1102	2.73672	281.011	335.122	661.107	402.102	402.102	402.102	-2.28595	-88.026	3.06961	400.947	302.892	240.248	194.289	194.289	194.289	-88.0418	3.43329	-0.442737	45.0471	4.12807	-4.03215	-1.35096	0.336272	1.13119	865.879	143.477	-32.0918	0	0	1.357
2721	0	2.76755	0	0	2.76997	3.4031	-2.39152	-0.357189	0.099648	-0.249018	-56.775	-1.86E-15	16.9557	0	0	0.330746	-1.47491	-20.8935	1.50445	280.304	332.973	654.612	401.54	401.54	401.54	-1.91805	-87.7342	3.04039	382.707	300.746	235.912	194.289	194.289	194.289	-87.7415	3.18696	-0.65579	44.2377	4.37327	-2.83509	-0.985275	0.333951	1.34264	601.253	160.406	-29.5299	0	0	1.04473
2722	0	5.4706	0	0	5.4853	3.91625	-4.19169	-0.337979	0.086455	-0.125441	-48.3239	5.36E-15	12.4916	0	0	0.317334	-1.66071	-20.6055	0.156565	278.885	330.878	647.529	400.873	400.873	400.873	-1.49542	-87.8298	3.14524	363.402	299.237	232.874	194.289	194.289	194.289	-87.8278	2.98891	-0.999399	43.3585	4.65568	-1.51482	-0.586784	0.317541	1.55737	337.31	179.021	-28.5942	0	0	0.577531
2723	0	8.45202	0	0	8.50032	4.4597	-6.08872	-0.302367	0.0719661	-0.0193234	-37.1128	-7.57E-16	8.27364	0	0	0.25394	-1.84783	-20.2677	-1.14523	276.831	328.91	640.074	400.086	400.086	400.086	-1.12775	-88.1672	3.3979	343.586	298.23	230.909	194.289	194.289	194.289	-88.1569	2.91661	-1.40501	42.4798	4.9548	-0.230585	-0.208872	0.292119	1.7813	104.076	196.945	-28.2144	0	0	0.11909
2724	0	11.5059	0	0	11.6184	4.9906	-7.9286	-0.258558	0.0558157	0.060716	-25.6127	-1.54E-15	4.6554	0	0	0.171067	-2.04865	-19.9021	-2.23448	274.238	327.131	632.482	399.165	399.165	399.165	-0.884266	-88.6007	3.79077	323.722	297.605	229.725	194.289	194.289	194.289	-88.5831	3.00892	-1.81975	41.6731	5.25006	0.851816	0.095972	0.258248	2.01112	-72.1979	207.941	-27.2226	0	0	-0.191243
2725	0	14.4596	0	0	14.6686	5.47153	-9.58077	-0.216356	0.0414916	0.111001	-15.8181	3.85E-15	2.02916	0	0	0.0974736	-2.26936	-19.5251	-2.97482	271.194	325.59	624.979	398.105	398.105	398.105	-0.789042	-89.0059	4.28984	304.154	297.265	229.022	194.289	194.289	194.289	-88.9812	3.26089	-2.20551	40.9988	5.52269	1.59524	0.291034	0.222918	2.24361	-174.769	210.608	-25.5199	0	0	-0.302881
2726	0	17.1862	0	0	17.5156	5.87649	-10.9592	-0.181894	0.0301313	0.132661	-8.70348	4.34E-15	0.330301	0	0	0.0465391	-2.50606	-19.1424	-3.29236	267.737	324.324	617.757	396.911	396.911	396.911	-0.825659	-89.2927	4.84441	285.096	297.138	228.547	194.289	194.289	194.289	-89.2606	3.63255	-2.54001	40.4936	5.75662	1.92478	0.365517	0.18922	2.46979	-200.141	203.888	-23.2842	0	0	-0.261515
2727	0	19.6044	0	0	20.0631	6.19327	-12.0283	-0.158644	0.0219733	0.130385	-4.51221	-2.57E-15	-0.638056	0	0	0.0192892	-2.74392	-18.7461	-3.19346	263.839	323.363	610.962	395.606	395.606	395.606	-0.953679	-89.4078	5.40053	266.639	297.181	228.115	194.289	194.289	194.289	-89.3683	4.06693	-2.8135	40.1614	5.93847	1.84676	0.337883	0.157548	2.68189	-159.061	188.083	-20.7304	0	0	-0.160537
2728	0	21.6728	0	0	22.254	6.42255	-12.7966	-0.147284	0.0158179	0.111057	-2.93859	-1.17E-15	-1.16872	0	0	0.00941038	-2.96002	-18.3162	-2.76074	259.41	322.727	604.684	394.231	394.231	394.231	-1.12727	-89.3301	5.91266	248.767	297.367	227.614	194.289	194.289	194.289	-89.2838	4.50845	-3.02445	39.97	6.05849	1.44519	0.244488	0.121541	2.87193	-72.5144	162.759	-17.7095	0	0	-0.0711439
2729	0	23.3821	0	0	24.067	6.57465	-13.3037	-0.145074	0.00993218	0.0821902	-3.21304	-3.26E-15	-1.55944	0	0	0.00833413	-3.12879	-17.8239	-2.13057	254.321	322.417	598.972	392.845	392.845	392.845	-1.30871	-89.0632	6.35054	231.392	297.679	227.003	194.289	194.289	194.289	-89.0111	4.91511	-3.17613	39.8559	6.11126	0.859065	0.126126	0.0758638	3.03415	34.7066	128.22	-13.9681	0	0	-0.00708182
2730	0	24.7435	0	0	25.5082	6.66536	-13.605	-0.149033	0.0032885	0.0504719	-4.55164	-3.22E-15	-1.99139	0	0	0.00982165	-3.22824	-17.2368	-1.46097	248.43	322.406	593.843	391.516	391.516	391.516	-1.47409	-88.6247	6.69937	214.383	298.094	226.29	194.289	194.289	194.289	-88.5682	5.26235	-3.27373	39.7351	6.09698	0.249182	0.0165604	0.0176952	3.16471	140.037	86.1966	-9.50303	0	0	0.0612506
2731	0	25.7802	0	0	26.6007	6.71205	-13.7598	-0.155752	-0.00446313	0.0212089	-6.21408	-1.32E-15	-2.54636	0	0	0.0103617	-3.24502	-16.5233	-0.89964	241.612	322.646	589.297	390.324	390.324	390.324	-1.6122	-88.0373	6.9567	197.597	298.586	225.513	194.289	194.289	194.289	-87.9778	5.54064	-3.32305	39.5176	6.02069	-0.234668	-0.0595199	-0.04892	3.26248	225.717	40.4411	-4.6278	0	0	0.167051
2732	0	26.5184	0	0	27.3741	6.73062	-13.8213	-0.162228	-0.0125747	-0.00224585	-7.62838	3.90E-15	-3.17665	0	0	0.00883916	-3.17763	-15.6574	-0.558392	233.785	323.071	585.338	389.345	389.345	389.345	-1.72065	-87.322	7.12692	180.909	299.121	224.724	194.289	194.289	194.289	-87.2609	5.74995	-3.32927	39.1216	5.89151	-0.480201	-0.087322	-0.114926	3.32841	280.329	-3.58656	-0.00322576	0	0	0.314967
2733	0	26.9814	0	0	27.8558	6.73338	-13.8305	-0.167027	-0.0200675	-0.0180226	-8.52652	-4.48E-15	-3.79632	0	0	0.00565341	-3.03719	-14.6219	-0.496351	224.921	323.608	581.981	388.646	388.646	388.646	-1.80087	-86.4928	7.21595	164.22	299.662	223.969	194.289	194.289	194.289	-86.4316	5.89362	-3.29621	38.4845	5.7208	-0.429786	-0.0602533	-0.170599	3.36185	297.959	-40.757	3.80492	0	0	0.471477
2734	0	27.1867	0	0	28.0665	6.72776	-13.8119	-0.169237	-0.0259865	-0.0255843	-8.8136	2.39E-15	-4.31084	0	0	0.00169534	-2.84562	-13.4112	-0.712483	215.057	324.191	579.256	388.279	388.279	388.279	-1.85464	-85.556	7.22751	147.467	300.174	223.285	194.289	194.289	194.289	-85.4959	5.97378	-3.22616	37.5711	5.52063	-0.0877485	0.0220522	-0.20746	3.36249	277.733	-67.3581	6.49617	0	0	0.576924
2735	0	27.1456	0	0	28.0186	6.7157	-13.7719	-0.168901	-0.0298814	-0.0254904	-8.5672	-3.38E-15	-4.6603	0	0	-0.0020761	-2.63169	-12.0327	-1.14724	204.296	324.766	577.208	388.273	388.273	388.273	-1.88157	-84.5101	7.16115	130.627	300.632	222.687	194.289	194.289	194.289	-84.4524	5.98862	-3.12017	36.3756	5.30294	0.481804	0.148068	-0.220557	3.32896	224.591	-82.1529	8.16073	0	0	0.57413
2736	0	26.8644	0	0	27.7174	6.69365	-13.6989	-0.167214	-0.0315812	-0.0195193	-7.99959	-1.63E-15	-4.79195	0	0	-0.00501855	-2.42519	-10.5061	-1.69532	192.797	325.295	575.889	388.629	388.629	388.629	-1.87906	-83.3483	7.0124	113.708	301.018	222.176	194.289	194.289	194.289	-83.2944	5.93209	-2.97858	34.92	5.07921	1.16861	0.293329	-0.206249	3.2608	149.62	-85.3624	8.96783	0	0	0.442535
2737	0	26.348	0	0	27.1653	6.65356	-13.5659	-0.16476	-0.0310635	-0.0102473	-7.22291	-1.63E-15	-4.64841	0	0	-0.00688834	-2.25048	-8.8603	-2.22912	180.753	325.754	575.344	389.326	389.325	389.326	-1.84447	-82.063	6.77511	96.7498	301.326	221.74	194.289	194.289	194.289	-82.0139	5.79664	-2.80125	33.2476	4.86023	1.8406	0.426269	-0.16481	3.16122	67.7453	-78.6171	9.08198	0	0	0.213644
2738	0	25.6003	0	0	26.3637	6.58493	-13.3379	-0.161763	-0.0282387	-9.76E-05	-6.25345	1.28E-15	-4.1554	0	0	-0.00771179	-2.1217	-7.12849	-2.62802	168.363	326.135	575.598	390.321	390.321	390.321	-1.77829	-80.6467	6.44477	79.8036	301.559	221.358	194.289	194.289	194.289	-80.6036	5.57723	-2.58765	31.415	4.65572	2.37369	0.520543	-0.101109	3.03512	-6.9978	-64.174	8.61177	0	0	-0.046376
2739	0	24.6228	0	0	25.3134	6.47795	-12.9816	-0.157804	-0.0226864	0.0088285	-5.00297	-3.38E-15	-3.22283	0	0	-0.00759976	-2.04065	-5.34283	-2.80439	155.806	326.45	576.652	391.56	391.56	391.56	-1.68514	-79.0917	6.02284	62.9254	301.728	221.004	194.289	194.289	194.289	-79.0554	5.27498	-2.3385	29.4825	4.47325	2.67816	0.562704	-0.022081	2.89028	-64.6719	-43.8661	7.58293	0	0	-0.26916
2740	0	23.4111	0	0	24.0125	6.32673	-12.4761	-0.151907	-0.0146934	0.0153969	-3.33227	4.14E-15	-1.87991	0	0	-0.00636775	-1.99845	-3.53037	-2.71876	143.22	326.726	578.48	392.976	392.976	392.976	-1.57256	-77.3869	5.51987	46.1614	301.857	220.638	194.289	194.289	194.289	-77.3579	4.89891	-2.05806	27.507	4.31689	2.71369	0.557153	0.0610352	2.73378	-102.344	-19.8229	6.10994	0	0	-0.417747
2741	0	21.9527	0	0	22.4537	6.13073	-11.8179	-0.143277	-0.00512089	0.0194726	-1.17797	-3.84E-15	-0.280155	0	0	-0.0033726	-1.97915	-1.71114	-2.38118	130.702	327.007	581.036	394.504	394.504	394.504	-1.4493	-75.5153	4.95532	29.5397	301.977	220.209	194.289	194.289	194.289	-75.4937	4.46527	-1.75463	25.536	4.18623	2.49032	0.520303	0.134861	2.57173	-123.259	5.10121	4.47544	0	0	-0.493025
2742	0	20.2261	0	0	20.6231	5.89445	-11.02	-0.132486	0.00482	0.0211756	1.2953	-2.68E-15	1.32389	0	0	0.00208143	-1.96438	0.101636	-1.84208	118.308	327.341	584.264	396.082	396.082	396.082	-1.32428	-73.4534	4.35497	13.068	302.128	219.648	194.289	194.289	194.289	-73.4388	3.99534	-1.43937	23.6055	4.07628	2.05906	0.469741	0.189439	2.40932	-133.352	28.3474	2.86281	0	0	-0.516711
2743	0	18.2039	0	0	18.5012	5.62597	-10.1079	-0.120778	0.0134353	0.0205282	3.76326	5.82E-16	2.60225	0	0	0.0104571	-1.93749	1.89982	-1.17873	106.071	327.776	588.096	397.661	397.661	397.661	-1.20654	-71.1739	3.74731	-3.26611	302.35	218.881	194.289	194.289	194.289	-71.1653	3.51318	-1.12391	21.74	3.97852	1.49772	0.421707	0.217339	2.25209	-139.572	46.9178	1.4612	0	0	-0.518075
2744	0	15.8581	0	0	16.0663	5.33496	-9.11315	-0.110166	0.0188335	0.0171926	5.75386	-2.21E-15	3.22928	0	0	0.0210107	-1.88667	3.67794	-0.480313	94.0126	328.351	592.465	399.203	399.203	399.203	-1.10683	-68.6491	3.15992	-19.4916	302.674	217.835	194.289	194.289	194.289	-68.6456	3.04379	-0.816835	19.9549	3.88281	0.89563	0.390526	0.214938	2.10278	-148.573	58.0716	0.392866	0	0	-0.523859
2745	0	13.1661	0	0	13.3001	5.0306	-8.06658	-0.103172	0.0198338	0.0106588	6.70014	1.05E-15	3.01944	0	0	0.0306339	-1.80642	5.43074	0.166714	82.159	329.084	597.297	400.686	400.687	400.687	-1.03975	-65.8565	2.61635	-35.6496	303.113	216.456	194.289	194.289	194.289	-65.8571	2.61171	-0.519846	18.2591	3.77916	0.338906	0.387806	0.182732	1.96293	-165.979	60.0621	-0.325451	0	0	-0.553293
2746	0	10.1189	0	0	10.1955	4.71993	-6.99246	-0.102204	0.0163964	4.69E-06	6.03116	-1.28E-15	1.9931	0	0	0.0335216	-1.6975	7.15086	0.691828	70.5578	329.976	602.515	402.101	402.101	402.101	-1.02464	-62.7841	2.13457	-51.7858	303.655	214.725	194.289	194.289	194.289	-62.7881	2.2397	-0.225641	16.6589	3.65927	-0.102858	0.422861	0.125981	1.83324	-195.55	52.6237	-0.786046	0	0	-0.61448
2747	0	6.72933	0	0	6.7654	4.40733	-5.90646	-0.10885	0.00992755	-0.0155446	3.27203	4.37E-17	0.395896	0	0	0.0221366	-1.56548	8.82702	1.05131	59.2881	331.008	608.03	403.449	403.449	403.449	-1.08344	-59.4364	1.72703	-67.9421	304.267	212.673	194.289	194.289	194.289	-59.4437	1.94686	0.0809248	15.1608	3.51772	-0.387228	0.500644	0.0538436	1.71253	-239.025	37.3051	-1.20954	0	0	-0.703923
2748	0	3.03899	0	0	3.04978	4.095	-4.81694	-0.124726	0.00182692	-0.0366297	-1.98148	2.45E-15	-1.48181	0	0	-0.0108546	-1.41819	10.4427	1.23471	48.4684	332.145	613.735	404.74	404.74	404.74	-1.23607	-55.8383	1.4018	-84.145	304.899	210.393	194.289	194.289	194.289	-55.8494	1.74637	0.418661	13.7743	3.35256	-0.505235	0.620321	-0.0258085	1.60055	-295.499	15.2845	-1.67839	0	0	-0.806152
2749	0	-0.873716	0	0	-0.875564	3.78392	-3.72813	-0.15088	-0.0062501	-0.0627987	-9.90757	-1.16E-15	-3.31405	0	0	-0.0689147	-1.26323	11.976	1.26535	38.255	333.34	619.506	405.983	405.983	405.983	-1.49598	-52.0414	1.16298	-100.388	305.503	208.045	194.289	194.289	194.289	-52.0575	1.64362	0.805598	12.5125	3.16537	-0.481652	0.774342	-0.105093	1.49546	-362.025	-11.6791	-2.21548	0	0	-0.897883
2750	0	-4.88734	0	0	-4.89257	3.47504	-2.64427	-0.186593	-0.0127442	-0.0921046	-20.2478	2.56E-15	-4.78785	0	0	-0.146929	-1.10611	13.4005	1.19378	28.8328	334.538	625.193	407.191	407.191	407.191	-1.8667	-48.1295	1.00953	-116.61	306.035	205.854	194.289	194.289	194.289	-48.1527	1.63424	1.25487	11.3918	2.96139	-0.368074	0.94907	-0.177482	1.39498	-434.033	-41.5011	-2.68965	0	0	-0.952907
2751	0	-8.83742	0	0	-8.84079	3.17093	-1.57521	-0.227669	-0.0162066	-0.121088	-32.0876	-2.80E-15	-5.61152	0	0	-0.228152	-0.949767	14.6873	1.08499	20.3976	335.677	630.63	408.368	408.368	408.368	-2.33879	-44.2205	0.932319	-132.67	306.478	204.091	194.289	194.289	194.289	-44.2537	1.70173	1.77078	10.4296	2.7489	-0.229952	1.12683	-0.237589	1.29317	-505.734	-71.2421	-2.87852	0	0	-0.947678
2752	0	-12.5288	0	0	-12.5294	2.87703	-0.54097	-0.266778	-0.0162316	-0.146036	-43.893	5.36E-15	-5.59059	0	0	-0.287384	-0.795611	15.8084	1.00279	13.1355	336.696	635.639	409.515	409.515	409.515	-2.88906	-40.4574	0.909549	-148.351	306.841	203.025	194.289	194.289	194.289	-40.5038	1.81534	2.34634	9.64106	2.53819	-0.130742	1.28831	-0.281586	1.18322	-569.875	-97.8539	-2.49854	0	0	-0.866986
2753	0	-15.7607	0	0	-15.7612	2.60233	0.426088	-0.297997	-0.0129756	-0.164051	-54.0682	-8.39E-15	-4.60066	0	0	-0.302716	-0.645363	16.7397	0.995772	7.20184	337.538	640.041	410.63	410.63	410.63	-3.48286	-36.9895	0.903845	-163.385	307.165	202.873	194.289	194.289	194.289	-37.0513	1.93011	2.96338	9.03607	2.34012	-0.117824	1.41746	-0.307596	1.06102	-619.87	-118.422	-1.34784	0	0	-0.712607
2754	0	-18.3535	0	0	-18.3583	2.35875	1.28339	-0.31856	-0.00858898	-0.17387	-61.3089	3.26E-15	-2.78115	0	0	-0.265175	-0.502797	17.4636	1.088	2.70568	338.153	643.67	411.707	411.707	411.707	-4.08032	-33.952	0.863924	-177.495	307.515	203.764	194.289	194.289	194.289	-34.0293	1.99129	3.59611	8.61607	2.16476	-0.213252	1.50299	-0.314819	0.928019	-650.856	-131.036	0.589643	0	0	-0.504801
2755	0	-20.1717	0	0	-20.1843	2.15954	1.98409	-0.324836	-0.00119269	-0.175398	-64.4213	-1.86E-15	0.00333133	0	0	-0.182678	-0.374518	17.9714	1.27605	-0.300263	338.513	646.383	412.74	412.74	412.74	-4.64536	-31.4488	0.731701	-190.445	307.962	205.733	194.289	194.289	194.289	-31.5378	1.94284	4.21864	8.37275	2.01968	-0.411133	1.54049	-0.301136	0.785456	-660.394	-131.465	2.80202	0	0	-0.276476
2756	0	-21.147	0	0	-21.1677	2.01954	2.47616	-0.316531	0.0104357	-0.168982	-62.9719	3.73E-15	3.65316	0	0	-0.0788736	-0.269263	18.264	1.53238	-1.82123	338.606	648.07	413.726	413.726	413.726	-5.14515	-29.5328	0.454238	-202.08	308.579	208.729	194.289	194.289	194.289	-29.6254	1.73619	4.80475	8.28789	1.90911	-0.681363	1.53268	-0.266291	0.638727	-650.6	-117.157	4.61267	0	0	-0.0653461
2757	0	-21.2919	0	0	-21.3168	1.95477	2.7037	-0.296968	0.025936	-0.154596	-57.458	-8.39E-15	7.78215	0	0	0.0178978	-0.196146	18.3507	1.81308	-1.91595	338.442	648.655	414.662	414.662	414.662	-5.54791	-28.194	-0.0029743	-212.356	309.449	212.632	194.289	194.289	194.289	-28.2781	1.33969	5.32664	8.33511	1.83359	-0.977715	1.48926	-0.211999	0.495521	-628.311	-88.203	5.37823	0	0	0.100043
2758	0	-20.6969	0	0	-20.7195	1.98005	2.61489	-0.271964	0.0438294	-0.131923	-49.1885	-5.59E-15	11.8848	0	0	0.0877384	-0.162232	18.2483	2.06694	-0.687341	338.051	648.101	415.543	415.543	415.543	-5.82368	-27.3607	-0.645222	-221.329	310.655	217.272	194.289	194.289	194.289	-27.4219	0.747002	5.75563	8.48289	1.78986	-1.24733	1.42272	-0.142484	0.365338	-603.06	-47.3976	4.66714	0	0	0.210054
2759	0	-19.5134	0	0	-19.528	2.10506	2.1756	-0.248388	0.0618052	-0.100663	-39.9823	-3.73E-15	15.478	0	0	0.126108	-0.170501	17.978	2.24386	1.72983	337.48	646.406	416.36	416.36	416.36	-5.94722	-26.9138	-1.44454	-229.12	312.273	222.45	194.289	194.289	194.289	-26.9381	-0.0194177	6.06393	8.69857	1.77138	-1.43921	1.34632	-0.0645795	0.256495	-584.636	-0.0684257	2.46001	0	0	0.273812
2760	0	-17.924	0	0	-17.9294	2.3301	1.3842	-0.232547	0.0774358	-0.0616437	-31.7212	0	18.243	0	0	0.141239	-0.218596	17.5632	2.30171	5.18362	336.792	643.602	417.093	417.093	417.093	-5.90188	-26.7114	-2.34459	-235.853	314.366	227.944	194.289	194.289	194.289	-26.6888	-0.911691	6.22699	8.95312	1.76909	-1.51117	1.27035	0.0127955	0.178699	-580.207	46.951	-0.737675	0	0	0.311483
2761	0	-16.1105	0	0	-16.1107	2.64369	0.280479	-0.228529	0.0888199	-0.0176081	-25.8931	0	20.0663	0	0	0.145644	-0.298801	17.0261	2.21067	9.51981	336.056	639.75	417.713	417.713	417.713	-5.68166	-26.6176	-3.27344	-241.61	316.97	233.531	194.289	194.289	194.289	-26.5449	-1.86654	6.22557	9.22565	1.77258	-1.434	1.19777	0.0806817	0.140967	-591.248	86.99	-3.9437	0	0	0.344091
2762	0	-14.2254	0	0	-14.2279	3.02387	-1.05779	-0.237144	0.0951536	0.0266058	-23.2817	1.86E-15	21.0045	0	0	0.148496	-0.399216	16.3856	1.95422	14.5947	335.342	634.935	418.177	418.177	418.177	-5.28933	-26.5273	-4.15927	-246.395	320.094	238.997	194.289	194.289	194.289	-26.4087	-2.81836	6.04638	9.50752	1.77136	-1.19229	1.12597	0.132762	0.153715	-613.493	115.778	-6.05517	0	0	0.388497
2763	0	-12.3753	0	0	-12.3876	3.44284	-2.53116	-0.256528	0.0962089	0.0653217	-23.9448	1.86E-15	21.1418	0	0	0.153144	-0.505569	15.6553	1.5277	20.2852	334.719	629.268	418.439	418.439	418.439	-4.73199	-26.38	-4.94348	-250.124	323.721	244.168	194.289	194.289	194.289	-26.2269	-3.71101	5.6816	9.80451	1.75598	-0.782724	1.04957	0.166713	0.227078	-639.281	131.858	-6.13522	0	0	0.45801
2764	0	-10.6152	0	0	-10.642	3.87323	-4.04106	-0.28299	0.0922085	0.0938858	-27.3288	5.59E-15	20.5276	0	0	0.159051	-0.602987	14.8428	0.936121	26.4957	334.242	622.88	418.444	418.444	418.444	-4.01703	-26.1628	-5.58718	-252.646	327.807	248.921	194.289	194.289	194.289	-25.9922	-4.5043	5.12838	10.1377	1.71883	-0.211751	0.966323	0.183211	0.368452	-661.451	136.079	-3.73147	0	0	0.564411
2765	0	-8.95336	0	0	-8.99526	4.29338	-5.50941	-0.312266	0.0834473	0.110086	-32.5083	7.45E-15	19.1425	0	0	0.164957	-0.677508	13.9492	0.192297	33.1628	333.955	615.922	418.146	418.146	418.146	-3.15118	-25.903	-6.07137	-253.773	332.293	253.2	194.289	194.289	194.289	-25.735	-5.1753	4.38947	10.5422	1.6548	0.506521	0.879644	0.184596	0.580731	-675.91	130.424	1.0271	0	0	0.717487
2766	0	-7.36347	0	0	-7.41733	4.69012	-6.88909	-0.339884	0.0704842	0.114376	-38.3784	-1.86E-15	16.959	0	0	0.170501	-0.716996	12.9695	-0.684111	40.2564	333.886	608.563	417.509	417.509	417.509	-2.14271	-25.6553	-6.39362	-253.313	337.097	257.006	194.289	194.289	194.289	-25.5111	-5.71641	3.47516	11.0633	1.56124	1.35139	0.797869	0.175541	0.860691	-681.956	117.546	7.47294	0	0	0.922697
2767	0	-5.79995	0	0	-5.85954	5.0591	-8.16483	-0.361856	0.0541098	0.109622	-43.8809	-7.45E-15	13.9915	0	0	0.175906	-0.711679	11.8937	-1.66655	47.7785	334.046	600.985	416.518	416.518	416.518	-1.00494	-25.4872	-6.56369	-251.097	342.126	260.386	194.289	194.289	194.289	-25.3867	-6.13244	2.40498	11.7519	1.43787	2.29586	0.733074	0.160669	1.19711	-682	99.6948	14.716	0	0	1.18035
2768	0	-4.21394	0	0	-4.27074	5.40285	-9.34578	-0.375038	0.0352407	0.0994857	-48.1699	-6.99E-15	10.3261	0	0	0.180718	-0.654302	10.7082	-2.72082	55.7591	334.431	593.384	415.188	415.188	415.188	0.241524	-25.465	-6.59886	-247.002	347.269	263.413	194.289	194.289	194.289	-25.425	-6.43712	1.20781	12.6577	1.2862	3.30612	0.696472	0.145315	1.57451	-678.805	78.7737	21.9264	0	0	1.48397
2769	0	-2.56683	0	0	-2.61019	5.7279	-10.4548	-0.377927	0.0149444	0.0878872	-50.7663	9.78E-15	6.13722	0	0	0.183364	-0.540399	9.39827	-3.80398	64.2491	335.024	585.962	413.564	413.564	413.564	1.56819	-25.643	-6.51962	-240.961	352.409	266.158	194.289	194.289	194.289	-25.6767	-6.6492	-0.0797374	13.8221	1.10909	4.34087	0.695655	0.13227	1.97115	-674.781	55.8498	28.5455	0	0	1.82023
2770	0	-0.838402	0	0	-0.855631	6.04157	-11.5174	-0.370953	-0.00556204	0.0778319	-51.5985	-6.99E-15	1.6819	0	0	0.181879	-0.368641	7.95037	-4.8645	73.3099	335.798	578.923	411.729	411.729	411.729	2.94011	-26.0579	-6.34573	-232.971	357.425	268.681	194.289	194.289	194.289	-26.174	-6.78806	-1.41626	15.2719	0.910173	5.35177	0.733399	0.123873	2.36469	-670.785	32.042	34.2112	0	0	2.16784
2771	0	0.97127	0	0	0.995051	6.34933	-12.5518	-0.355973	-0.0253819	0.0713238	-50.905	0	-2.76567	0	0	0.175004	-0.141722	6.35502	-5.84397	83.0006	336.717	572.47	409.792	409.792	409.792	4.31812	-26.7295	-6.09304	-223.079	362.199	271.012	194.289	194.289	194.289	-26.9326	-6.86964	-2.75862	17.0129	0.693497	6.28538	0.805026	0.120688	2.73144	-666.037	8.17277	38.868	0	0	2.49622
2772	0	2.84514	0	0	2.92682	6.65282	-13.5634	-0.335615	-0.0439059	0.0693586	-49.0896	6.52E-15	-6.93477	0	0	0.16303	0.13282	4.60925	-6.68092	93.3649	337.737	566.798	407.882	407.882	407.882	5.66112	-27.6647	-5.77178	-211.371	366.622	273.148	194.289	194.289	194.289	-27.9554	-6.90356	-4.0645	19.0267	0.463835	7.08691	0.903817	0.121044	3.04983	-659.736	-14.9755	42.6679	0	0	2.77339
2773	0	4.75464	0	0	4.91235	6.94865	-14.541	-0.311518	-0.0602105	0.0716451	-46.4702	5.59E-15	-10.5219	0	0	0.147421	0.442282	2.71819	-7.31452	104.42	338.816	562.088	406.127	406.127	406.127	6.92864	-28.8635	-5.38654	-197.95	370.6	275.062	194.289	194.289	194.289	-29.2384	-6.89227	-5.29472	21.2713	0.226479	7.70354	1.01913	0.123277	3.30383	-650.107	-36.0117	45.7822	0	0	2.96864
2774	0	6.66447	0	0	6.91581	7.22877	-15.4584	-0.284804	-0.0735138	0.0768881	-43.2748	3.73E-15	-13.2657	0	0	0.130182	0.768989	0.695391	-7.68728	116.151	339.909	558.507	404.636	404.636	404.636	8.08485	-30.3222	-4.93834	-182.926	374.058	276.7	194.289	194.289	194.289	-30.774	-6.83317	-6.41673	23.6846	-0.0123898	8.08626	1.13791	0.12437	3.48386	-634.926	-53.2528	48.3549	0	0	3.05872
2775	0	8.53601	0	0	8.89539	7.48177	-16.2797	-0.256377	-0.0831167	0.0827777	-39.6651	-3.73E-15	-14.9766	0	0	0.113089	1.09119	-1.43818	-7.74725	128.51	340.981	556.197	403.482	403.482	403.482	9.10234	-32.0339	-4.42793	-166.413	376.943	277.997	194.289	194.289	194.289	-32.5519	-6.7224	-7.40753	26.193	-0.245553	8.19082	1.23982	0.120497	3.58857	-609.796	-65.0929	50.4153	0	0	3.02169
2776	0	10.3303	0	0	10.806	7.69543	-16.9678	-0.227258	-0.0881728	0.0871979	-35.7875	5.59E-15	-15.5415	0	0	0.0972256	1.38465	-3.65573	-7.45352	141.414	342.005	555.276	402.693	402.693	402.693	9.96463	-33.9884	-3.85905	-148.526	379.236	278.889	194.289	194.289	194.289	-34.5593	-6.55878	-8.25507	28.7209	-0.464446	7.98151	1.29839	0.108904	3.6193	-569.051	-69.8937	51.6127	0	0	2.84093
2777	0	12.0104	0	0	12.6021	7.85955	-17.4929	-0.198969	-0.0880557	0.0884567	-31.8469	3.73E-15	-14.9639	0	0	0.0829764	1.62532	-5.92594	-6.78685	154.736	342.968	555.831	402.245	402.246	402.246	10.6678	-36.1711	-3.23997	-129.382	380.943	279.325	194.289	194.289	194.289	-36.7811	-6.34628	-8.95908	31.2004	-0.659495	7.43987	1.2896	0.090638	3.58332	-507.63	-66.6742	51.4711	0	0	2.51247
2778	0	13.5429	0	0	14.2411	7.96857	-17.8399	-0.173774	-0.0832876	0.0861131	-28.1569	-1.86E-15	-13.4271	0	0	0.0703407	1.79289	-8.21355	-5.76243	168.3	343.872	557.901	402.076	402.076	402.076	11.2209	-38.5627	-2.58268	-109.106	382.1	279.273	194.289	194.289	194.289	-39.1986	-6.09428	-9.5306	33.5772	-0.820425	6.57578	1.19725	0.0677685	3.48785	-423.177	-56.4282	49.8003	0	0	2.05242
2779	0	14.9004	0	0	15.6874	8.02208	-18.0097	-0.15395	-0.0754394	0.0807554	-25.0522	-1.86E-15	-11.2396	0	0	0.0591686	1.87492	-10.4797	-4.43936	181.881	344.73	561.472	402.095	402.095	402.095	11.6422	-41.14	-1.90043	-87.819	382.766	278.729	194.289	194.289	194.289	-41.7908	-5.81552	-9.98878	35.8127	-0.936715	5.43616	1.02316	0.0423857	3.34276	-318.106	-42.2855	46.8789	0	0	1.50386
2780	0	16.0642	0	0	16.9167	8.02394	-18.0156	-0.142181	-0.0653803	0.0736063	-22.8853	-2.80E-15	-8.6325	0	0	0.0494816	1.87047	-12.6828	-2.92062	195.207	345.559	566.466	402.204	402.205	402.205	11.9548	-43.8793	-1.20528	-65.6332	383.008	277.713	194.289	194.289	194.289	-44.537	-5.52313	-10.3561	37.8828	-0.998492	4.10559	0.786829	0.0145284	3.1577	-199.579	-28.5097	43.0048	0	0	0.930105
2781	0	17.0277	0	0	17.9204	7.98117	-17.8799	-0.140443	-0.0525159	0.0656694	-21.8575	3.73E-15	-5.68396	0	0	0.0409029	1.79161	-14.7805	-1.34099	207.983	346.368	572.736	402.316	402.316	402.316	12.183	-46.7612	-0.505941	-42.6395	382.898	276.277	194.289	194.289	194.289	-47.4206	-5.22905	-10.6559	39.7741	-0.997757	2.69668	0.523637	-0.0144423	2.946	-78.4041	-18.0201	37.9386	0	0	0.400438
2782	0	17.7982	0	0	18.7074	7.90378	-17.6338	-0.14754	-0.0371514	0.0578292	-21.7371	4.19E-15	-2.57998	0	0	0.0324311	1.66163	-16.7325	0.155211	219.922	347.152	580.074	402.361	402.361	402.361	12.3538	-49.7745	0.193379	-18.9012	382.513	274.504	194.289	194.289	194.289	-50.4336	-4.94409	-10.9135	41.4796	-0.929562	1.33196	0.269937	-0.0432755	2.71788	34.165	-12.6006	31.6703	0	0	-0.0279806
2783	0	18.3917	0	0	19.2985	7.80403	-17.3156	-0.16058	-0.0213041	0.0509191	-22.033	-2.80E-15	0.275954	0	0	0.0235558	1.5104	-18.5033	1.43922	230.771	347.89	588.23	402.291	402.291	402.291	12.4956	-52.9127	0.892398	5.53755	381.939	272.511	194.289	194.289	194.289	-53.5727	-4.67872	-11.1549	42.9958	-0.792643	0.122732	0.0558481	-0.068816	2.48483	128.453	-12.2464	24.6126	0	0	-0.319653
2784	0	18.8237	0	0	19.7147	7.69467	-16.9654	-0.176143	-0.00707774	0.0459623	-22.1887	-3.49E-16	2.42602	0	0	0.0144791	1.36795	-20.0648	2.41744	240.336	348.55	596.933	402.087	402.087	402.087	12.6338	-56.1672	1.59259	30.6397	381.261	270.431	194.289	194.289	194.289	-56.8323	-4.44277	-11.4034	44.3197	-0.589103	-0.848245	-0.100183	-0.0889536	2.25378	197.808	-15.761	17.3403	0	0	-0.466389
2785	0	19.0999	0	0	19.967	7.5866	-16.618	-0.191358	0.00329395	0.043668	-21.7838	-3.49E-15	3.39059	0	0	0.00579933	1.25851	-21.3972	3.04113	248.494	349.101	605.913	401.744	401.745	401.744	12.7868	-59.5202	2.29463	56.3653	380.549	268.39	194.289	194.289	194.289	-60.197	-4.24455	-11.6743	45.449	-0.323837	-1.53603	-0.192186	-0.101241	2.03211	239.715	-21.3476	10.5735	0	0	-0.48676
2786	0	19.2117	0	0	20.0494	7.4864	-16.2947	-0.204501	0.00771429	0.0440324	-20.6626	-7.57E-16	2.76311	0	0	-0.00183049	1.19658	-22.489	3.30576	255.193	349.515	614.922	401.279	401.28	401.279	12.9607	-62.9405	2.99557	82.6698	379.851	266.49	194.289	194.289	194.289	-63.6368	-4.0893	-11.9706	46.3817	-0.00321951	-1.93393	-0.22503	-0.108013	1.82235	255.479	-28.2439	5.02866	0	0	-0.416771
2787	0	19.1346	0	0	19.9373	7.39407	-15.9958	-0.215649	0.00494954	0.0454945	-19.0041	-5.82E-15	0.362992	0	0	-0.00770595	1.18563	-23.3365	3.24374	260.443	349.776	623.74	400.719	400.719	400.719	13.1452	-66.3835	3.68564	109.508	379.177	264.803	194.289	194.289	194.289	-67.1066	-3.97732	-12.2785	47.1179	0.365093	-2.06742	-0.208059	-0.111545	1.63055	249.446	-36.0406	1.10873	0	0	-0.299074
2788	0	18.8348	0	0	19.5935	7.30174	-15.696	-0.226053	-0.00466303	0.0449037	-17.2228	-2.33E-15	-3.63656	0	0	-0.0109016	1.21898	-23.9442	2.91426	264.312	349.878	632.185	400.101	400.101	400.101	13.3104	-69.796	4.34555	136.839	378.492	263.368	194.289	194.289	194.289	-70.5499	-3.90216	-12.5646	47.661	0.772764	-1.98528	-0.154789	-0.116091	1.45981	228.453	-44.848	-1.30438	0	0	-0.172129
2789	0	18.278	0	0	18.9791	7.19424	-15.3457	-0.23691	-0.0186242	0.0372437	-15.785	-6.99E-15	-8.63118	0	0	-0.0103964	1.28248	-24.3244	2.39324	266.915	349.823	640.112	399.472	399.472	399.472	13.408	-73.1236	4.94538	164.626	377.715	262.213	194.289	194.289	194.289	-73.906	-3.84959	-12.7771	48.0195	1.21012	-1.75011	-0.0825597	-0.124282	1.31573	202.369	-54.4298	-2.83162	0	0	-0.0631138
2790	0	17.4414	0	0	18.0671	7.05201	-14.8804	-0.248521	-0.0328315	0.0165331	-15.0464	-3.26E-15	-13.6708	0	0	-0.00586631	1.35794	-24.4974	1.764	268.409	349.621	647.413	398.883	398.883	398.883	13.3768	-76.3188	5.44668	192.812	376.727	261.372	194.289	194.289	194.289	-77.1184	-3.79826	-12.8523	48.2091	1.66572	-1.42979	-0.0111978	-0.136484	1.20039	183.068	-64.2354	-4.22474	0	0	0.0174964
2791	0	16.3233	0	0	16.8556	6.85583	-14.2352	-0.261382	-0.0428901	-0.0231966	-15.2604	-5.13E-15	-17.68	0	0	0.000930797	1.4266	-24.4916	1.10951	268.988	349.284	654.011	398.39	398.39	398.39	13.1528	-79.346	5.80756	221.294	375.391	260.895	194.289	194.289	194.289	-80.1414	-3.72235	-12.7252	48.2533	2.12624	-1.09086	0.0392772	-0.151308	1.11597	183.157	-73.8378	-5.91795	0	0	0.0747828
2792	0	14.9537	0	0	15.3799	6.59197	-13.3613	-0.275522	-0.0460085	-0.0858811	-16.3902	-8.39E-15	-19.7761	0	0	0.00620956	1.47231	-24.3425	0.505682	268.874	348.828	659.86	398.045	398.045	398.045	12.681	-82.187	5.99018	249.876	373.577	260.86	194.289	194.289	194.289	-82.9478	-3.59561	-12.3411	48.1828	2.57653	-0.793008	0.0485801	-0.167515	1.05825	214.105	-83.879	-7.67897	0	0	0.122669
2793	0	13.4015	0	0	13.7193	6.25617	-12.2395	-0.288211	-0.0408261	-0.17148	-17.775	-5.59E-15	-19.3908	0	0	0.00666411	1.48367	-24.0902	0.0155158	268.307	348.27	664.937	397.894	397.894	397.894	11.9259	-84.8431	5.96754	278.246	371.176	261.367	194.289	194.289	194.289	-85.5348	-3.39681	-11.6665	48.0343	3.00033	-0.584704	0.00728715	-0.181728	1.01977	281.83	-94.389	-9.1795	0	0	0.1708
2794	0	11.7706	0	0	11.9895	5.85557	-10.8883	-0.293615	-0.0283468	-0.275332	-18.0962	6.99E-15	-16.4804	0	0	0.00262271	1.45473	-23.7775	-0.314351	267.531	347.629	669.237	397.97	397.97	397.97	10.882	-87.3298	5.72844	305.957	368.129	262.508	194.289	194.289	194.289	-87.921	-3.11561	-10.6972	47.847	3.38133	-0.50117	-0.0912804	-0.192834	0.984938	387.739	-105.405	-10.1321	0	0	0.215569
2795	0	10.182	0	0	10.321	5.408	-9.36341	-0.283786	-0.0112434	-0.388471	-15.6567	3.25E-15	-11.5059	0	0	-0.00197756	1.38475	-23.4471	-0.456054	266.784	346.925	672.774	398.283	398.283	398.283	9.58045	-89.6622	5.28033	332.446	364.433	264.319	194.289	194.289	194.289	-90.1319	-2.75594	-9.4636	47.6602	3.70456	-0.562511	-0.239251	-0.197709	0.936579	525.678	-115.097	-10.7139	0	0	0.236275
2796	0	8.74389	0	0	8.82513	4.93869	-7.7494	-0.251098	0.00673146	-0.500125	-8.99967	-4.66E-16	-5.32831	0	0	-0.00293834	1.27673	-23.1385	-0.400626	266.279	346.173	675.576	398.821	398.821	398.821	8.08712	-91.8334	4.64988	357.084	360.16	266.715	194.289	194.289	194.289	-92.176	-2.33465	-8.029	47.509	3.95761	-0.773891	-0.423995	-0.192875	0.859848	685.769	-120.921	-11.3557	0	0	0.205559
2797	0	7.51716	0	0	7.56084	4.47584	-6.14489	-0.192541	0.0217892	-0.600035	2.21203	3.01E-15	1.0181	0	0	0.00120949	1.13544	-22.8852	-0.157361	266.194	345.385	677.674	399.546	399.546	399.546	6.49162	-93.7936	3.88204	379.248	355.44	269.43	194.289	194.289	194.289	-94.0191	-1.8761	-6.4809	47.421	4.13261	-1.12657	-0.628027	-0.177682	0.749635	854.996	-120.771	-12.5733	0	0	0.104727
2798	0	6.49233	0	0	6.51381	4.04572	-4.64469	-0.114201	0.0313895	-0.681342	16.4633	5.82E-16	6.62999	0	0	0.0102248	0.965968	-22.7118	0.247012	266.655	344.566	679.107	400.398	400.398	400.398	4.8898	-95.4404	3.03643	398.393	350.441	272.008	194.289	194.289	194.289	-95.5706	-1.40546	-4.91608	47.4121	4.2274	-1.59843	-0.839155	-0.153833	0.615415	1021.41	-114.013	-14.6807	0	0	-0.0623675
2799	0	5.59444	0	0	5.6039	3.66888	-3.32474	-0.0322445	0.0347958	-0.742016	30.3784	9.32E-16	10.9371	0	0	0.024297	0.77288	-22.6323	0.76902	267.731	343.71	679.904	401.307	401.307	401.307	3.36676	-96.6324	2.18092	414.111	345.337	273.858	194.289	194.289	194.289	-96.6949	-0.944431	-3.42473	47.4846	4.24685	-2.15384	-1.05017	-0.125132	0.481431	1175.38	-101.618	-17.6887	0	0	-0.265486
2800	0	4.71996	0	0	4.72357	3.35833	-2.2342	0.031774	0.0323498	-0.783795	39.7124	-1.40E-15	13.6883	0	0	0.041213	0.560321	-22.6491	1.34999	269.426	342.802	680.082	402.198	402.198	402.198	1.9859	-97.2285	1.38161	426.133	340.278	274.382	194.289	194.289	194.289	-97.2503	-0.510263	-2.07746	47.6264	4.2029	-2.74389	-1.25749	-0.0932964	0.379243	1309.8	-85.6839	-21.2538	0	0	-0.453859
2801	0	3.79243	0	0	3.79357	3.11966	-1.39485	0.0595562	0.0268449	-0.809689	40.9893	-6.99E-16	15.0758	0	0	0.0512878	0.332484	-22.7537	1.91947	271.678	341.82	679.638	403.004	403.004	403.004	0.785225	-97.141	0.690827	434.293	335.371	273.145	194.289	194.289	194.289	-97.1443	-0.116436	-0.917662	47.8124	4.11408	-3.30872	-1.45805	-0.0570936	0.336887	1419.22	-67.4423	-24.863	0	0	-0.56899
2802	0	2.81128	0	0	2.81157	2.95364	-0.810605	0.0426317	0.0230916	-0.820441	32.8417	4.66E-16	15.6623	0	0	0.0427756	0.0943278	-22.928	2.40061	274.365	340.736	678.55	403.672	403.671	403.672	-0.217314	-96.3794	0.139345	438.487	330.683	270.003	194.289	194.289	194.289	-96.3796	0.225867	0.036348	48.0074	4.00374	-3.78176	-1.64165	-0.0121865	0.367766	1496.26	-46.5822	-27.8772	0	0	-0.559209
2803	0	1.87349	0	0	1.87355	2.86095	-0.484347	-0.0155617	0.025812	-0.812676	16.508	2.33E-16	16.1227	0	0	0.0177496	-0.148148	-23.1475	2.71749	277.322	339.523	676.776	404.164	404.164	404.164	-1.01257	-95.0669	-0.264035	438.652	326.268	265.167	194.289	194.289	194.289	-95.0727	0.505705	0.78104	48.1714	3.89767	-4.09614	-1.78761	0.0449611	0.469451	1530.05	-22.4933	-29.6853	0	0	-0.398018
2804	0	1.1597	0	0	1.15974	2.84615	-0.432244	-0.100745	0.0371164	-0.780858	-4.50341	3.03E-15	16.8761	0	0	0.00045192	-0.388266	-23.3838	2.8035	280.354	338.16	674.266	404.459	404.459	404.459	-1.59045	-93.4236	-0.527046	434.814	322.198	259.164	194.289	194.289	194.289	-93.4376	0.711179	1.31612	48.2649	3.82147	-4.19266	-1.87293	0.113304	0.622393	1510.27	4.47978	-30.1077	0	0	-0.102673
2805	0	0.887893	0	0	0.887954	2.91847	-0.686824	-0.19121	0.0552237	-0.720444	-25.4258	9.32E-16	17.8071	0	0	0.0223901	-0.619786	-23.6085	2.60966	283.25	336.637	670.969	404.55	404.55	404.55	-1.93892	-91.718	-0.666742	427.137	318.568	252.71	194.289	194.289	194.289	-91.7385	0.831559	1.63955	48.2547	3.79791	-4.02787	-1.87931	0.186947	0.799576	1431.76	32.8264	-29.6865	0	0	0.261133
2806	0	1.24733	0	0	1.24764	3.0884	-1.28486	-0.265155	0.0744977	-0.630324	-41.7954	2.65E-15	18.2474	0	0	0.0931317	-0.838509	-23.7957	2.11196	285.807	334.963	666.852	404.435	404.435	404.435	-2.05468	-90.2015	-0.701402	415.969	315.485	246.53	194.289	194.289	194.289	-90.2242	0.864587	1.75205	48.1183	3.845	-3.58135	-1.80093	0.255128	0.973715	1296.93	59.9758	-29.4447	0	0	0.597786
2807	0	2.33655	0	0	2.33834	3.36102	-2.24365	-0.308198	0.0877386	-0.513977	-50.8437	-5.53E-15	17.3716	0	0	0.186199	-1.04358	-23.9242	1.31719	287.835	333.162	661.911	404.118	404.118	404.118	-1.96057	-89.0474	-0.643349	401.82	313.023	241.186	194.289	194.289	194.289	-89.068	0.826969	1.66825	47.8479	3.97401	-2.86102	-1.64036	0.308531	1.12928	1114.18	83.6403	-30.1423	0	0	0.815188
2808	0	4.13231	0	0	4.1402	3.72955	-3.53754	-0.319474	0.0908622	-0.380167	-52.3537	-6.17E-15	14.876	0	0	0.258127	-1.23881	-23.9792	0.267514	289.179	331.279	656.18	403.608	403.608	403.608	-1.71773	-88.3203	-0.495708	385.31	311.188	236.968	194.289	194.289	194.289	-88.3361	0.760468	1.42592	47.4519	4.18879	-1.9075	-1.40828	0.342337	1.2677	896.82	104.089	-31.9305	0	0	0.85657
2809	0	6.50605	0	0	6.53192	4.17342	-5.09086	-0.307419	0.086042	-0.242685	-48.0647	6.46E-15	11.3757	0	0	0.281451	-1.43342	-23.9529	-0.957071	289.723	329.373	649.737	402.912	402.912	402.912	-1.41878	-87.9889	-0.254555	367.108	309.916	233.91	194.289	194.289	194.289	-87.9999	0.725914	1.08318	46.9549	4.48531	-0.796568	-1.12568	0.357428	1.40402	664.3	124.56	-34.5875	0	0	0.722479
2810	0	9.27302	0	0	9.33917	4.66271	-6.79405	-0.279291	0.0772902	-0.11749	-40.1357	1.11E-15	7.81849	0	0	0.255883	-1.64151	-23.8441	-2.24125	289.403	327.512	642.704	402.041	402.041	402.041	-1.16086	-87.9669	0.0864436	347.864	309.102	231.872	194.289	194.289	194.289	-87.9743	0.785599	0.701283	46.3958	4.85224	0.36311	-0.823072	0.354487	1.55312	441.369	146.135	-37.4557	0	0	0.473383
2811	0	12.2372	0	0	12.3762	5.16503	-8.52956	-0.241456	0.0652144	-0.0171598	-30.6413	-1.16E-16	4.70585	0	0	0.199098	-1.87975	-23.6567	-3.44505	288.2	325.761	635.242	401.012	401.012	401.012	-1.0174	-88.1464	0.529058	328.148	308.646	230.613	194.289	194.289	194.289	-88.1518	0.98365	0.328169	45.822	5.27243	1.44001	-0.533582	0.330203	1.72439	250.949	164.291	-39.1395	0	0	0.201899
2812	0	15.2205	0	0	15.4704	5.65013	-10.1902	-0.203203	0.0519342	0.0528097	-21.5893	2.43E-15	2.42627	0	0	0.135884	-2.16269	-23.3962	-4.42538	286.13	324.182	627.53	399.846	399.846	399.846	-1.02664	-88.4192	1.06223	308.407	308.457	229.859	194.289	194.289	194.289	-88.4235	1.33496	-0.00438092	45.2817	5.72467	2.30023	-0.281502	0.285242	1.92223	107.069	175.216	-38.6378	0	0	-0.0135333
2813	0	18.0819	0	0	18.4788	6.09362	-11.6929	-0.171651	0.0399566	0.0934894	-14.2774	3.84E-15	1.13268	0	0	0.0840023	-2.49683	-23.0658	-5.0649	283.227	322.822	619.753	398.571	398.571	398.571	-1.19001	-88.6937	1.66234	288.945	308.469	229.359	194.289	194.289	194.289	-88.6976	1.82478	-0.280922	44.8146	6.18527	2.83534	-0.0836924	0.223702	2.14243	15.5805	177.195	-35.7816	0	0	-0.135389
2814	0	20.7243	0	0	21.2944	6.47929	-12.986	-0.150181	0.0291212	0.109551	-9.20337	1.95E-15	0.548151	0	0	0.0493165	-2.87526	-22.6645	-5.29988	279.521	321.723	612.084	397.224	397.224	397.224	-1.47843	-88.904	2.29978	269.935	308.637	228.921	194.289	194.289	194.289	-88.9084	2.41638	-0.501316	44.4429	6.62956	2.9896	0.0532429	0.148644	2.37336	-24.9536	168.601	-30.6321	0	0	-0.168142
2815	0	23.0891	0	0	23.8443	6.79901	-14.0476	-0.140124	0.0193858	0.107454	-6.36888	-3.19E-15	0.372772	0	0	0.0304667	-3.27578	-22.1852	-5.13705	275.019	320.919	604.667	395.844	395.844	395.844	-1.84548	-89.0089	2.94466	251.441	308.932	228.426	194.289	194.289	194.289	-89.015	3.06252	-0.675246	44.1651	7.03309	2.77667	0.138198	0.0634193	2.6037	-23.6731	149.552	-23.6352	0	0	-0.142049
2816	0	25.1481	0	0	26.0849	7.05151	-14.8788	-0.139601	0.00956861	0.0936749	-5.28893	-2.87E-15	0.225138	0	0	0.021758	-3.66375	-21.6167	-4.6526	269.709	320.433	597.618	394.478	394.478	394.478	-2.23988	-88.9879	3.57148	233.444	309.337	227.822	194.289	194.289	194.289	-88.997	3.71568	-0.817511	43.9547	7.37363	2.27849	0.186575	-0.0305786	2.82071	6.24551	120.221	-15.1879	0	0	-0.0862662
2817	0	26.8931	0	0	27.9949	7.24053	-15.4967	-0.145202	-0.000660216	0.0743137	-5.29122	-3.42E-15	-0.123667	0	0	0.0177321	-3.99931	-20.9461	-3.97447	263.562	320.272	591.027	393.171	393.171	393.171	-2.61545	-88.8335	4.15984	215.875	309.83	227.11	194.289	194.289	194.289	-88.8461	4.33472	-0.94269	43.7629	7.63366	1.62712	0.219399	-0.130466	3.01335	49.0062	82.3052	-5.97601	0	0	-0.0182635
2818	0	28.3267	0	0	29.567	7.37289	-15.9271	-0.153849	-0.0109681	0.0536701	-5.79747	3.70E-15	-0.753717	0	0	0.0150186	-4.24606	-20.161	-3.25418	256.548	320.419	584.965	391.973	391.973	391.973	-2.93613	-88.5434	4.69355	198.64	310.39	226.325	194.289	194.289	194.289	-88.5593	4.8874	-1.06186	43.5268	7.80226	0.97619	0.249024	-0.226793	3.17413	92.0623	40.0418	2.88299	0	0	0.0547751
2819	0	29.4557	0	0	30.8028	7.45711	-16.2	-0.162457	-0.020324	0.0345942	-6.33029	3.60E-15	-1.60311	0	0	0.0120147	-4.37878	-19.2511	-2.63698	248.648	320.836	579.489	390.932	390.932	390.932	-3.17817	-88.1164	5.15934	181.644	310.985	225.513	194.289	194.289	194.289	-88.1343	5.35099	-1.18063	43.1791	7.87613	0.470521	0.28425	-0.307153	3.29842	125.603	-1.04691	10.1491	0	0	0.128004
2820	0	30.2868	0	0	31.7068	7.50236	-16.3463	-0.169315	-0.0277669	0.0186468	-6.66436	2.59E-15	-2.56007	0	0	0.00855335	-4.38831	-18.2093	-2.23519	239.869	321.468	574.652	390.098	390.098	390.097	-3.32972	-87.5484	5.54588	164.799	311.583	224.72	194.289	194.289	194.289	-87.5664	5.71143	-1.29893	42.6597	7.85913	0.219196	0.329209	-0.357373	3.38339	143.39	-35.0538	14.7827	0	0	0.193544
2821	0	30.8254	0	0	32.2855	7.51704	-16.3937	-0.173529	-0.0326339	0.00660194	-6.74357	1.63E-15	-3.50077	0	0	0.00500707	-4.28338	-17.0323	-2.10871	230.244	322.258	570.505	389.515	389.515	389.515	-3.38958	-86.8325	5.84316	148.036	312.155	223.98	194.289	194.289	194.289	-86.8488	5.96203	-1.41129	41.9247	7.76126	0.27609	0.388032	-0.369852	3.42973	141.74	-58.3232	16.4092	0	0	0.237211
2822	0	31.0769	0	0	32.5461	7.50753	-16.363	-0.174545	-0.0348113	-0.00126792	-6.58518	3.99E-15	-4.32596	0	0	0.00180476	-4.08888	-15.7229	-2.25497	219.847	323.15	567.097	389.22	389.22	389.22	-3.36492	-85.9617	6.04204	131.306	312.675	223.315	194.289	194.289	194.289	-85.9746	6.10144	-1.50826	40.953	7.59753	0.630222	0.460679	-0.344866	3.43508	120.261	-70.085	15.375	0	0	0.23988
2823	0	31.0479	0	0	32.4971	7.47706	-16.2645	-0.172947	-0.0345827	-0.00552357	-6.31507	1.98E-15	-4.95557	0	0	-0.000735714	-3.84101	-14.2904	-2.61029	208.787	324.095	564.478	389.231	389.231	389.231	-3.26771	-84.9301	6.13377	114.58	313.126	222.729	194.289	194.289	194.289	-84.939	6.13094	-1.57824	39.7483	7.38656	1.20828	0.54155	-0.291745	3.40021	82.6153	-72.5744	12.5714	0	0	0.186619
2824	0	30.7475	0	0	32.1487	7.4254	-16.0973	-0.169336	-0.0323037	-0.00686339	-6.01009	3.15E-15	-5.30371	0	0	-0.00259051	-3.57986	-12.7509	-3.0642	197.207	325.052	562.693	389.55	389.55	389.55	-3.11211	-83.7356	6.11025	97.8512	313.5	222.218	194.289	194.289	194.289	-83.7404	6.05264	-1.60953	38.3356	7.14922	1.89039	0.617175	-0.223727	3.3248	35.9421	-69.2712	9.01148	0	0	0.0789384
2825	0	30.1877	0	0	31.5142	7.34929	-15.8505	-0.164501	-0.028347	-0.006315	-5.6918	-6.99E-16	-5.29313	0	0	-0.00393611	-3.34111	-11.1258	-3.48501	185.261	325.985	561.767	390.161	390.161	390.161	-2.9124	-82.3802	5.96521	81.1247	313.796	221.766	194.289	194.289	194.289	-82.3817	5.86889	-1.5923	36.7551	6.90669	2.53727	0.671047	-0.151498	3.21466	-10.5343	-62.8389	5.45388	0	0	-0.0586338
2826	0	29.382	0	0	30.6083	7.24393	-15.5078	-0.159153	-0.0227586	-0.00486349	-5.31238	-2.68E-15	-4.84561	0	0	-0.00504732	-3.14929	-9.43776	-3.75024	173.096	326.867	561.707	391.031	391.031	391.031	-2.68244	-80.8695	5.6965	64.4165	314.023	221.355	194.289	194.289	194.289	-80.8691	5.58353	-1.52014	35.0532	6.67809	3.02155	0.689071	-0.0819537	3.07769	-48.1991	-54.3133	2.2495	0	0	-0.187728
2827	0	28.3423	0	0	29.4463	7.10493	-15.0538	-0.152935	-0.015543	-0.0031111	-4.69102	-2.10E-15	-3.93706	0	0	-0.00591938	-3.01432	-7.70749	-3.77284	160.836	327.683	562.492	392.12	392.12	392.12	-2.43531	-79.2101	5.30879	47.7459	314.198	220.958	194.289	194.289	194.289	-79.2093	5.2038	-1.39156	33.2755	6.47781	3.25427	0.667152	-0.017675	2.92209	-72.2409	-43.2773	-0.508658	0	0	-0.277448
2828	0	27.0747	0	0	28.0398	6.93011	-14.48	-0.14522	-0.00739485	-0.00125001	-3.64792	0	-2.68238	0	0	-0.00605785	-2.9321	-5.9509	-3.51563	148.563	328.436	564.079	393.38	393.38	393.38	-2.18223	-77.4054	4.81484	31.1303	314.348	220.543	194.289	194.289	194.289	-77.4055	4.74116	-1.21103	31.4615	6.31364	3.19872	0.612614	0.0380253	2.75746	-82.6703	-29.866	-2.6608	0	0	-0.318147
2829	0	25.5758	0	0	26.3921	6.7201	-13.7865	-0.135954	0.000445868	0.000768112	-2.14095	-9.32E-16	-1.3119	0	0	-0.00465789	-2.88806	-4.17834	-2.99202	136.324	329.146	566.411	394.763	394.763	394.763	-1.93221	-75.4516	4.23464	14.5812	314.505	220.065	194.289	194.289	194.289	-75.4533	4.21115	-0.988142	29.642	6.1861	2.87013	0.539112	0.0809102	2.59044	-83.2602	-15.3428	-3.99933	0	0	-0.319749
2830	0	23.8319	0	0	24.4974	6.4777	-12.9807	-0.125879	0.00658929	0.00275246	-0.309555	-2.58E-15	-0.108848	0	0	-0.000965231	-2.86237	-2.39567	-2.25673	124.137	329.849	569.424	396.223	396.223	396.223	-1.69348	-73.3369	3.59302	-1.8965	314.7	219.464	194.289	194.289	194.289	-73.3407	3.63283	-0.735031	27.839	6.08932	2.32541	0.46177	0.105638	2.42932	-79.3442	-2.11744	-4.42219	0	0	-0.301322
2831	0	21.8217	0	0	22.3416	6.20673	-12.0735	-0.116081	0.0105877	0.00432167	1.57924	-1.60E-15	0.7402	0	0	0.00517538	-2.83506	-0.605905	-1.3918	112.002	330.584	573.055	397.717	397.717	397.717	-1.476	-71.0436	2.91682	-18.3051	314.955	218.679	194.289	194.289	194.289	-71.0493	3.02841	-0.462648	26.0671	6.01318	1.64829	0.394829	0.109386	2.27659	-76.8612	7.84917	-4.15182	0	0	-0.28533
2832	0	19.5208	0	0	19.9069	5.91138	-11.0773	-0.108343	0.0124261	0.00475165	3.12393	-1.51E-15	1.12639	0	0	0.0126767	-2.78997	1.1887	-0.491189	99.9179	331.385	577.243	399.208	399.208	399.208	-1.29252	-68.5515	2.23321	-34.6533	315.279	217.649	194.289	194.289	194.289	-68.5585	2.4225	-0.178699	24.3347	5.94545	0.933595	0.350608	0.0907878	2.1374	-81.1557	12.6895	-3.47541	0	0	-0.29173
2833	0	16.9078	0	0	17.1769	5.59588	-10.0053	-0.104378	0.0115042	0.00313071	3.89848	2.10E-15	0.938471	0	0	0.0193188	-2.71743	2.98487	0.35362	87.8946	332.274	581.931	400.667	400.667	400.667	-1.15876	-65.8422	1.56845	-50.9545	315.671	216.328	194.289	194.289	194.289	-65.85	1.841	0.113639	22.6463	5.87437	0.272619	0.340633	0.0507539	2.01022	-97.0663	10.9016	-2.59887	0	0	-0.337223
2834	0	13.9709	0	0	14.1434	5.26379	-8.86897	-0.105501	0.00814174	-0.00164549	3.50322	5.31E-16	0.226563	0	0	0.0212917	-2.61503	4.7767	1.06681	75.9685	333.254	587.062	402.073	402.073	402.073	-1.09397	-62.9041	0.946502	-67.2239	316.112	214.697	194.289	194.289	194.289	-62.912	1.3101	0.417561	21.0048	5.79008	-0.25984	0.374163	-0.00667481	1.89551	-128.004	2.2018	-1.74469	0	0	-0.431205
2835	0	10.7138	0	0	10.8119	4.91798	-7.67784	-0.112897	0.00283084	-0.0107172	1.54702	1.40E-15	-0.880758	0	0	0.0134161	-2.48677	6.5542	1.59873	64.213	334.312	592.57	403.416	403.416	403.416	-1.11891	-59.7353	0.388426	-83.4751	316.57	212.776	194.289	194.289	194.289	-59.7428	0.854156	0.742102	19.4141	5.68601	-0.615811	0.455431	-0.0773415	1.78979	-175.325	-13.4933	-0.994314	0	0	-0.572884
2836	0	7.1618	0	0	7.20752	4.56087	-6.44048	-0.127755	-0.00352398	-0.0252524	-2.33365	3.49E-16	-2.177	0	0	-0.010104	-2.34108	8.30219	1.93219	52.7462	335.417	598.376	404.695	404.695	404.695	-1.25256	-56.3474	-0.0881508	-99.7138	317.004	210.631	194.289	194.289	194.289	-56.3543	0.49331	1.10013	17.8815	5.55937	-0.780143	0.583329	-0.154758	1.69109	-237.958	-35.4132	-0.391173	0	0	-0.749497
2837	0	3.3687	0	0	3.38245	4.19513	-5.16665	-0.150998	-0.00968649	-0.045579	-8.39111	-6.99E-16	-3.43021	0	0	-0.0535508	-2.1883	9.99971	2.08344	41.7299	336.524	604.378	405.914	405.914	405.914	-1.50811	-52.7705	-0.469658	-115.928	317.37	208.383	194.289	194.289	194.289	-52.7769	0.240855	1.50516	16.4193	5.41177	-0.771279	0.750382	-0.232985	1.59594	-312.911	-62.6021	0.0947101	0	0	-0.938205
2838	0	-0.576205	0	0	-0.577527	3.82484	-3.87153	-0.182527	-0.0144397	-0.0708451	-16.6215	4.66E-15	-4.46463	0	0	-0.116278	-2.03812	11.6203	2.09718	31.3624	337.577	610.446	407.08	407.079	407.08	-1.88792	-49.0589	-0.748047	-132.07	317.633	206.212	194.289	194.289	194.289	-49.0656	0.100253	1.9667	15.0458	5.24909	-0.635897	0.943361	-0.304662	1.50102	-395.517	-93.0726	0.457864	0	0	-1.10802
2839	0	-4.54502	0	0	-4.54965	3.45684	-2.58036	-0.219544	-0.0173282	-0.0988228	-26.5314	-2.33E-15	-5.24803	0	0	-0.188804	-1.89809	13.1337	2.03587	21.8625	338.516	616.427	408.198	408.197	408.198	-2.37961	-45.2951	-0.924347	-148.038	317.776	204.349	194.289	194.289	194.289	-45.3037	0.0617917	2.48609	13.7832	5.08081	-0.437979	1.14318	-0.365406	1.40122	-479.258	-125.093	0.806144	0	0	-1.22357
2840	0	-8.377	0	0	-8.37927	3.10137	-1.33051	-0.257152	-0.0202578	-0.126162	-37.1733	9.32E-16	-6.02562	0	0	-0.253081	-1.77333	14.508	1.96528	13.4485	339.275	622.141	409.268	409.268	409.268	-2.95633	-41.5876	-1.01409	-163.669	317.804	203.043	194.289	194.289	194.289	-41.6003	0.0996278	3.05562	12.6556	4.91898	-0.244183	1.3285	-0.412379	1.29045	-556.728	-157.331	1.37401	0	0	-1.25425
2841	0	-11.8932	0	0	-11.8933	2.77041	-0.165618	-0.290578	-0.0248867	-0.149305	-47.3827	7.69E-15	-6.98698	0	0	-0.289118	-1.66774	15.7131	1.93985	6.31488	339.796	627.401	410.287	410.287	410.287	-3.58575	-38.0612	-1.05218	-178.742	317.732	202.525	194.289	194.289	194.289	-38.0799	0.172009	3.66455	11.6855	4.77677	-0.108978	1.48032	-0.444411	1.1646	-620.879	-187.643	2.31535	0	0	-1.18341
2842	0	-14.9156	0	0	-14.9174	2.47525	0.873406	-0.315475	-0.0311553	-0.165143	-55.8574	-1.05E-15	-8.03092	0	0	-0.282053	-1.5857	16.724	1.99132	0.612762	340.032	632.018	411.247	411.247	411.247	-4.24185	-34.8449	-1.09251	-193.006	317.569	202.967	194.289	194.289	194.289	-34.87	0.22524	4.30717	10.8901	4.66669	-0.0634309	1.58611	-0.458434	1.02172	-666.606	-211.702	3.60986	0	0	-1.01546
2843	0	-17.2885	0	0	-17.2969	2.2246	1.75531	-0.329375	-0.0378208	-0.172161	-61.4352	6.03E-15	-8.78999	0	0	-0.229334	-1.53329	17.5231	2.12388	-3.5636	339.949	635.819	412.139	412.139	412.139	-4.91312	-32.0554	-1.20051	-206.214	317.31	204.457	194.289	194.289	194.289	-32.0846	0.201444	4.98785	10.2782	4.59916	-0.110341	1.63946	-0.452159	0.864598	-690.797	-224.568	5.14641	0	0	-0.775876
2844	0	-18.8987	0	0	-18.9168	2.02379	2.46123	-0.330901	-0.0412852	-0.170377	-63.2163	4.19E-15	-8.5615	0	0	-0.143514	-1.51823	18.102	2.31551	-6.18319	339.536	638.654	412.959	412.959	412.959	-5.60512	-29.7808	-1.44013	-218.163	316.937	206.996	194.289	194.289	194.289	-29.8083	0.0494518	5.72197	9.84872	4.58075	-0.226034	1.64149	-0.420901	0.699115	-693.438	-220	6.55567	0	0	-0.506493
2845	0	-19.6937	0	0	-19.7214	1.87659	2.97822	-0.318564	-0.0342274	-0.16045	-60.6812	4.66E-16	-6.30529	0	0	-0.048699	-1.54841	18.4616	2.52472	-7.27687	338.804	640.409	413.705	413.705	413.705	-6.33153	-28.0643	-1.85898	-228.729	316.434	210.509	194.289	194.289	194.289	-28.0799	-0.265051	6.52759	9.59018	4.61335	-0.367426	1.59891	-0.356984	0.533716	-677.801	-189.835	6.88938	0	0	-0.254191
2846	0	-19.6982	0	0	-19.732	1.78916	3.28505	-0.29535	-0.0124892	-0.142517	-54.3409	7.45E-15	-1.47992	0	0	0.0301351	-1.62936	18.6113	2.69989	-6.92946	337.791	641.008	414.382	414.382	414.382	-7.09372	-26.8888	-2.47591	-237.899	315.836	214.857	194.289	194.289	194.289	-26.8782	-0.753537	7.40649	9.48182	4.69333	-0.481822	1.52573	-0.257835	0.379792	-652.727	-131.299	5.20355	0	0	-0.0564323
2847	0	-19.0142	0	0	-19.0479	1.77123	3.34798	-0.267781	0.0227446	-0.116211	-45.6579	3.73E-15	5.66313	0	0	0.0806951	-1.76186	18.567	2.7892	-5.26676	336.556	640.415	414.992	414.992	414.992	-7.86606	-26.1769	-3.27413	-245.752	315.251	219.855	194.289	194.289	194.289	-26.1227	-1.40194	8.32985	9.49685	4.81202	-0.517022	1.43946	-0.131063	0.248556	-629.822	-49.8663	0.936078	0	0	0.0754985
2848	0	-17.802	0	0	-17.8295	1.83293	3.13147	-0.243815	0.0656447	-0.0816849	-36.6369	5.59E-15	14.1671	0	0	0.107702	-1.94026	18.3486	2.74904	-2.43971	335.182	638.633	415.533	415.533	415.533	-8.59483	-25.8066	-4.20218	-252.419	314.859	225.28	194.289	194.289	194.289	-25.6906	-2.17244	9.23632	9.60625	4.9562	-0.429877	1.35405	0.00891176	0.153844	-618.803	42.5139	-5.7516	0	0	0.158157
2849	0	-16.2483	0	0	-16.2658	1.97914	2.61809	-0.23027	0.108117	-0.0408859	-29.2379	5.59E-15	22.709	0	0	0.125065	-2.15238	17.9772	2.54947	1.39228	333.765	635.703	415.993	415.993	415.993	-9.20925	-25.6388	-5.18377	-258.015	314.879	230.886	194.289	194.289	194.289	-25.4464	-3.01065	10.0426	9.78331	5.10988	-0.191441	1.27707	0.141868	0.106062	-623.9	130.386	-13.6822	0	0	0.222675
2850	0	-14.5294	0	0	-14.5369	2.20524	1.82339	-0.231284	0.143074	0.00197901	-24.8775	-1.86E-15	30.0682	0	0	0.144136	-2.38081	17.4729	2.1763	6.07664	332.41	631.697	416.345	416.345	416.345	-9.63675	-25.5477	-6.13458	-262.588	315.518	236.431	194.289	194.289	194.289	-25.2719	-3.85687	10.6602	10.008	5.25593	0.21117	1.20714	0.250899	0.116564	-642.393	201.021	-21.0035	0	0	0.297124
2851	0	-12.7809	0	0	-12.7822	2.49702	0.796787	-0.246817	0.166328	0.0414232	-24.0652	-3.73E-15	35.4197	0	0	0.167573	-2.60528	16.8525	1.63005	11.4798	331.212	626.719	416.554	416.554	416.554	-9.81541	-25.4457	-6.97971	-266.089	316.934	241.7	194.289	194.289	194.289	-25.0897	-4.65695	11.0118	10.271	5.37818	0.776193	1.13851	0.325934	0.192031	-667.043	247.658	-25.8466	0	0	0.397832
2852	0	-11.0829	0	0	-11.0832	2.83474	-0.392073	-0.273243	0.176645	0.0721986	-26.4241	-3.73E-15	38.3835	0	0	0.191543	-2.80528	16.128	0.922858	17.4959	330.257	620.898	416.575	416.575	416.575	-9.70033	-25.2947	-7.66539	-268.383	319.212	246.543	194.289	194.289	194.289	-24.873	-5.36922	11.0411	10.5763	5.46312	1.49045	1.06277	0.365044	0.337786	-688.495	269.943	-27.0293	0	0	0.530735
2853	0	-9.46028	0	0	-9.46435	3.19909	-1.67427	-0.304378	0.174963	0.0912058	-30.8988	0	38.945	0	0	0.211151	-2.96224	15.3062	0.0738851	24.0499	329.611	614.386	416.362	416.362	416.362	-9.26559	-25.1045	-8.163	-269.275	322.365	250.882	194.289	194.289	194.289	-24.641	-5.96726	10.7172	10.9424	5.50116	2.33406	0.975217	0.372182	0.549525	-699.959	271.661	-24.4119	0	0	0.697536
2854	0	-7.89615	0	0	-7.90706	3.5759	-2.99847	-0.333529	0.16314	0.0981938	-36.1565	3.73E-15	37.2964	0	0	0.223904	-3.06095	14.3878	-0.894891	31.0981	329.315	607.354	415.873	415.873	415.873	-8.50393	-24.9189	-8.46673	-268.562	326.347	254.716	194.289	194.289	194.289	-24.4436	-6.43996	10.0344	11.4016	5.48692	3.2845	0.878811	0.354991	0.822195	-699.06	257.976	-18.7227	0	0	0.898106
2855	0	-6.35199	0	0	-6.37032	3.95824	-4.33867	-0.35511	0.143649	0.0956364	-40.9675	3.73E-15	33.7623	0	0	0.229612	-3.08992	13.3678	-1.9598	38.6264	329.392	599.991	415.083	415.083	415.083	-7.42577	-24.7966	-8.58836	-266.071	331.062	258.1	194.289	194.289	194.289	-24.3417	-6.7904	9.00923	11.9971	5.41921	4.31766	0.787502	0.324206	1.14168	-689.354	234.134	-11.2402	0	0	1.13284
2856	0	-4.78651	0	0	-4.81028	4.3456	-5.69144	-0.365957	0.118597	0.0875545	-44.5167	0	28.6669	0	0	0.228456	-3.04104	12.2373	-3.0924	46.6491	329.842	592.494	413.99	413.99	413.99	-6.05756	-24.794	-8.55082	-261.692	336.386	261.119	194.289	194.289	194.289	-24.3903	-7.03352	7.67648	12.7767	5.30058	5.405	0.718588	0.287772	1.49492	-676.802	203.335	-3.06841	0	0	1.40104
2857	0	-3.17015	0	0	-3.19445	4.74133	-7.06664	-0.365795	0.0895818	0.0781366	-46.5377	7.45E-15	22.3127	0	0	0.220055	-2.90932	10.9841	-4.25458	55.2062	330.649	585.064	412.621	412.621	412.621	-4.43991	-24.9542	-8.38209	-255.386	342.168	263.861	194.289	194.289	194.289	-24.628	-7.19187	6.08498	13.7867	5.13644	6.50871	0.68611	0.251587	1.86277	-667.154	167.663	5.03717	0	0	1.70149
2858	0	-1.49148	0	0	-1.50795	5.14921	-8.47513	-0.356908	0.0575127	0.0707437	-47.2551	-6.52E-15	14.9904	0	0	0.204099	-2.69289	9.59528	-5.39497	64.357	331.782	577.905	411.036	411.036	411.036	-2.62639	-25.3027	-8.10948	-247.181	348.24	266.397	194.289	194.289	194.289	-25.0753	-7.2897	4.29485	15.0643	4.9343	7.57841	0.694998	0.216779	2.22654	-663.044	127.902	12.8885	0	0	2.02719
2859	0	0.244403	0	0	0.248119	5.57	-9.91706	-0.343182	0.0231116	0.0674948	-47.1838	-8.39E-15	7.05217	0	0	0.181736	-2.39377	8.05948	-6.44945	74.1681	333.198	571.218	409.324	409.324	409.324	-0.682938	-25.8529	-7.75505	-237.15	354.417	268.763	194.289	194.289	194.289	-25.7398	-7.34637	2.37609	16.6316	4.7031	8.5516	0.744255	0.182852	2.56631	-664.72	85.1115	20.5646	0	0	2.36516
2860	0	2.0227	0	0	2.06323	5.99885	-11.3731	-0.327609	-0.0117458	0.0694356	-46.751	1.40E-15	-0.949362	0	0	0.156103	-2.019	6.36906	-7.34552	84.6987	334.845	565.194	407.597	407.597	407.597	1.31321	-26.6142	-7.3326	-225.381	360.495	270.956	194.289	194.289	194.289	-26.6251	-7.37117	0.407384	18.4903	4.45184	9.3581	0.826036	0.151143	2.86581	-669.711	42.0329	27.9121	0	0	2.69442
2861	0	3.82536	0	0	3.92305	6.42454	-12.8033	-0.31061	-0.0433116	0.0760257	-46.0334	-4.66E-15	-8.22831	0	0	0.131551	-1.58164	4.52256	-8.00933	95.9856	336.662	560.018	405.972	405.972	405.972	3.27921	-27.6	-6.84725	-211.957	366.271	272.936	194.289	194.289	194.289	-27.7384	-7.36232	-1.52948	20.6195	4.18896	9.92701	0.927044	0.122293	3.1117	-673.063	2.53446	34.273	0	0	2.98306
2862	0	5.6334	0	0	5.81038	6.83136	-14.1544	-0.291615	-0.0689862	0.0855654	-44.8946	0	-14.1444	0	0	0.11164	-1.10102	2.52606	-8.37272	108.033	338.592	555.862	404.56	404.56	404.56	5.13804	-28.8286	-6.29812	-196.944	371.563	274.631	194.289	194.289	194.289	-29.0912	-7.31095	-3.36041	22.9764	3.92118	10.1937	1.03094	0.0951158	3.29696	-669.116	-30.4035	39.2827	0	0	3.19038
2863	0	7.42691	0	0	7.70401	7.2015	-15.3694	-0.26981	-0.0875565	0.0954619	-43.1049	0	-18.3044	0	0	0.0977643	-0.60173	0.39341	-8.37868	120.804	340.581	552.882	403.443	403.443	403.443	6.82781	-30.3199	-5.68215	-180.402	376.239	275.954	194.289	194.289	194.289	-30.6968	-7.20644	-5.02773	25.5022	3.65282	10.1047	1.12054	0.0668066	3.41856	-652.428	-54.8638	42.9331	0	0	3.27541
2864	0	9.18368	0	0	9.57654	7.51756	-16.3954	-0.244755	-0.0989563	0.102845	-40.4826	3.73E-15	-20.5752	0	0	0.0889432	-0.111576	-1.85442	-7.98646	134.222	342.585	551.217	402.666	402.666	402.666	8.30679	-32.0902	-4.99821	-162.392	380.219	276.822	194.289	194.289	194.289	-32.5658	-7.0413	-6.49458	28.1296	3.38517	9.62301	1.17552	0.033907	3.47992	-617.182	-69.971	45.4602	0	0	3.20011
2865	0	10.8769	0	0	11.3922	7.7651	-17.1911	-0.217339	-0.103798	0.106076	-37.0686	5.59E-15	-21.0241	0	0	0.0829619	0.341342	-4.19003	-7.17904	148.161	344.576	550.978	402.226	402.226	402.226	9.55448	-34.145	-4.25057	-142.995	383.479	277.164	194.289	194.289	194.289	-34.7002	-6.81474	-7.74529	30.7903	3.11653	8.73457	1.1765	-0.00620737	3.48322	-559.334	-75.8288	47.1839	0	0	2.94532
2866	0	12.4745	0	0	13.1075	7.93454	-17.7317	-0.190308	-0.103119	0.104262	-33.2109	3.73E-15	-19.8453	0	0	0.077739	0.732274	-6.57993	-5.97281	162.447	346.54	552.241	402.079	402.079	402.079	10.57	-36.4751	-3.44997	-122.313	386.035	276.939	194.289	194.289	194.289	-37.09	-6.53359	-8.78298	33.4207	2.84282	7.45826	1.10817	-0.0526627	3.43372	-476.468	-73.3991	48.2819	0	0	2.51302
2867	0	13.9419	0	0	14.676	8.02236	-18.0106	-0.167276	-0.0967823	0.097974	-29.4403	1.86E-15	-17.1648	0	0	0.0719338	1.04415	-8.98476	-4.42667	176.847	348.476	555.033	402.146	402.146	402.146	11.3687	-39.0578	-2.61208	-100.465	387.938	276.133	194.289	194.289	194.289	-39.7136	-6.21091	-9.62547	35.9645	2.55901	5.8546	0.965676	-0.101917	3.33486	-369.772	-64.5757	48.4495	0	0	1.93511
2868	0	15.2486	0	0	16.0577	8.03179	-18.0405	-0.152255	-0.0838431	0.0878248	-26.356	3.73E-15	-13.0839	0	0	0.0646757	1.27164	-11.3597	-2.64478	191.077	350.386	559.315	402.334	402.334	402.334	11.9804	-41.8621	-1.75376	-77.5766	389.264	274.771	194.289	194.289	194.289	-42.5436	-5.86381	-10.3034	38.373	2.26092	4.0288	0.760447	-0.146178	3.19534	-244.445	-51.5813	46.9155	0	0	1.2713
2869	0	16.3749	0	0	17.2287	7.97333	-17.855	-0.147646	-0.0640064	0.0748263	-24.339	0	-7.85265	0	0	0.0550762	1.42339	-13.6558	-0.768104	204.82	352.267	564.977	402.546	402.546	402.546	12.4494	-44.8572	-0.888418	-53.7602	390.118	272.921	194.289	194.289	194.289	-45.5543	-5.51187	-10.8596	40.6042	1.94754	2.12228	0.519205	-0.180049	3.02404	-110.217	-37.8895	43.1694	0	0	0.605848
2870	0	17.3163	0	0	18.1862	7.86452	-17.5087	-0.153064	-0.0392222	0.0600356	-23.3819	9.32E-16	-2.05725	0	0	0.0429241	1.52101	-15.8234	1.04603	217.751	354.098	571.836	402.696	402.696	402.696	12.8325	-48.018	-0.0221845	-29.1145	390.63	270.699	194.289	194.289	194.289	-48.7273	-5.17601	-11.3479	42.6217	1.62252	0.292568	0.278005	-0.198232	2.83195	20.354	-26.482	37.2701	0	0	0.0308449
2871	0	18.0797	0	0	18.944	7.72785	-17.0718	-0.166546	-0.0136551	0.0449876	-23.2139	3.49E-15	3.38855	0	0	0.0296872	1.59422	-17.8157	2.65092	229.577	355.844	579.652	402.721	402.721	402.721	13.1928	-51.3247	0.847503	-3.72762	390.95	268.263	194.289	194.289	194.289	-52.0499	-4.87704	-11.8273	44.3947	1.29483	-1.31389	0.0693251	-0.199504	2.62898	134.89	-19.7216	30.0487	0	0	-0.379888
2872	0	18.6774	0	0	19.5239	7.58707	-16.6195	-0.184845	0.00864409	0.0315855	-23.3772	5.13E-15	7.54373	0	0	0.0176217	1.67387	-19.5922	3.93455	240.062	357.457	588.153	402.576	402.576	402.576	13.5884	-54.7588	1.73098	22.316	391.222	265.789	194.289	194.289	194.289	-55.5109	-4.63278	-12.3524	45.899	0.977747	-2.58592	-0.0850569	-0.183582	2.42223	223.831	-17.7148	22.3517	0	0	-0.592984
2873	0	19.1188	0	0	19.9441	7.46279	-16.2184	-0.204711	0.0236354	0.0215851	-23.4238	9.32E-16	9.53452	0	0	0.00829362	1.78498	-21.1217	4.83354	249.05	358.893	597.054	402.243	402.243	402.243	14.0614	-58.2987	2.64301	48.931	391.559	263.452	194.289	194.289	194.289	-59.0944	-4.45543	-12.9628	47.1179	0.687221	-3.46181	-0.182305	-0.155786	2.21914	283.236	-20.3546	15.2674	0	0	-0.624186
2874	0	19.4046	0	0	20.2107	7.36807	-15.9115	-0.223663	0.0278853	0.0161418	-23.0459	-1.40E-15	8.72399	0	0	0.0015859	1.9422	-22.3836	5.33392	256.461	360.118	606.087	401.724	401.724	401.724	14.6275	-61.9158	3.59714	76.0348	392.028	261.398	194.289	194.289	194.289	-62.7759	-4.34887	-13.6739	48.0438	0.439692	-3.93041	-0.229005	-0.12428	2.02428	313.166	-27.6363	9.74305	0	0	-0.52248
2875	0	19.523	0	0	20.3128	7.3046	-15.7053	-0.240034	0.0203374	0.0149924	-22.0973	-5.18E-15	4.98533	0	0	-0.0036549	2.14836	-23.368	5.46281	262.285	361.111	615.01	401.045	401.045	401.045	15.2675	-65.5732	4.59779	103.558	392.622	259.731	194.289	194.289	194.289	-66.5191	-4.30661	-14.4683	48.6791	0.250452	-4.02269	-0.236821	-0.0964098	1.8425	317.277	-39.0643	5.97214	0	0	-0.351877
2876	0	19.4501	0	0	20.2222	7.26144	-15.5648	-0.253581	0.00254471	0.0159167	-20.656	-5.82E-15	-1.23234	0	0	-0.0075074	2.3955	-24.0759	5.27635	266.574	361.867	623.615	400.253	400.253	400.253	15.9266	-69.227	5.63294	131.454	393.266	258.506	194.289	194.289	194.289	-70.2757	-4.31112	-15.2942	49.0376	0.132349	-3.79937	-0.217227	-0.0793094	1.679	301.732	-54.0322	3.4765	0	0	-0.169993
2877	0	19.1542	0	0	19.899	7.21679	-15.4193	-0.264541	-0.0218869	0.014486	-18.9261	6.06E-15	-8.97228	0	0	-0.0076951	2.66771	-24.5194	4.8479	269.429	362.39	631.735	399.414	399.414	399.414	16.5201	-72.8287	6.66957	159.7	393.818	257.74	194.289	194.289	194.289	-73.9865	-4.33483	-16.0702	49.1444	0.0946768	-3.33834	-0.179746	-0.0757899	1.53882	274.837	-71.2112	1.41276	0	0	-0.0141478
2878	0	18.6027	0	0	19.301	7.14223	-15.1758	-0.273213	-0.0469896	0.00467148	-17.1847	-9.32E-15	-16.8063	0	0	-0.000984859	2.9444	-24.7214	4.25912	271	362.691	639.243	398.608	398.608	398.608	16.946	-76.3296	7.65361	188.285	394.097	257.435	194.289	194.289	194.289	-77.5854	-4.34249	-16.6964	49.0356	0.1424	-2.72493	-0.133379	-0.085841	1.42486	246.865	-88.9208	-1.13353	0	0	0.103436
2879	0	17.7697	0	0	18.3956	7.00916	-14.7398	-0.280536	-0.0659543	-0.020091	-15.816	2.33E-15	-23.1237	0	0	0.0130187	3.2036	-24.7144	3.59368	271.476	362.784	646.05	397.921	397.921	397.921	17.1023	-79.6829	8.51606	217.171	393.906	257.591	194.289	194.289	194.289	-81.0041	-4.29582	-17.0705	48.7567	0.275083	-2.04467	-0.0846991	-0.1047	1.339	228.526	-105.199	-4.76836	0	0	0.190752
2880	0	16.6464	0	0	17.1744	6.79571	-14.0367	-0.287831	-0.072782	-0.0653317	-15.212	-2.80E-15	-26.4791	0	0	0.0286368	3.42459	-24.5399	2.93316	271.084	362.68	652.105	397.429	397.429	397.429	16.9065	-82.8478	9.18496	246.25	393.066	258.225	194.289	194.289	194.289	-84.1813	-4.16024	-17.107	48.3591	0.486316	-1.37878	-0.0465209	-0.127241	1.27744	231.297	-119.074	-9.52892	0	0	0.265154
2881	0	15.254	0	0	15.6673	6.49249	-13.03	-0.29583	-0.0638488	-0.134207	-15.5459	6.29E-15	-25.941	0	0	0.0354526	3.58993	-24.2453	2.35322	270.082	362.392	657.396	397.194	397.194	397.194	16.313	-85.7944	9.60049	275.296	391.451	259.376	194.289	194.289	194.289	-87.0741	-3.9127	-16.754	47.897	0.764024	-0.800635	-0.0343546	-0.1461	1.23591	265.216	-129.712	-15.1295	0	0	0.340023
2882	0	13.654	0	0	13.9512	6.10557	-11.7332	-0.303704	-0.0397535	-0.225583	-16.5293	2.17E-15	-21.4331	0	0	0.0253035	3.68678	-23.8813	1.91934	268.744	361.933	661.938	397.248	397.247	397.248	15.325	-88.5083	9.72912	303.931	389.001	261.1	194.289	194.289	194.289	-89.6693	-3.5486	-16.0065	47.4232	1.0916	-0.372825	-0.0649364	-0.155768	1.20398	336.476	-137.063	-21.0152	0	0	0.412805
2883	0	11.9518	0	0	12.1469	5.65564	-10.209	-0.307666	-0.00566067	-0.333302	-17.1951	-9.55E-15	-13.8243	0	0	0.000156528	3.70734	-23.4981	1.6827	267.344	361.315	665.768	397.592	397.592	397.592	13.9975	-90.9926	9.57167	331.631	385.743	263.444	194.289	194.289	194.289	-91.9855	-3.08452	-14.9085	46.9871	1.45022	-0.144643	-0.145172	-0.15394	1.16848	444.093	-141.597	-26.613	0	0	0.459469
2884	0	10.2843	0	0	10.4013	5.17331	-8.55806	-0.300269	0.0302797	-0.44718	-15.9271	-5.01E-15	-4.69386	0	0	-0.0271426	3.64828	-23.1419	1.6773	266.137	360.553	668.94	398.2	398.2	398.2	12.4285	-93.2624	9.1633	357.764	381.783	266.408	194.289	194.289	194.289	-94.0628	-2.55436	-13.5475	46.6318	1.82119	-0.15031	-0.274514	-0.140728	1.11199	581.338	-143.648	-31.637	0	0	0.443631
2885	0	8.78829	0	0	8.85286	4.69246	-6.89723	-0.27245	0.0598707	-0.555614	-10.9895	-4.54E-15	4.15213	0	0	-0.0421795	3.50971	-22.8519	1.91817	265.34	359.66	671.51	399.017	399.017	399.017	10.7407	-95.3275	8.56614	381.663	377.285	269.889	194.289	194.289	194.289	-95.9375	-1.9989	-12.0376	46.391	2.18806	-0.407911	-0.444386	-0.118785	1.02018	737.977	-143.123	-36.233	0	0	0.333327
2886	0	7.55847	0	0	7.59155	4.24345	-5.33529	-0.218067	0.0770326	-0.648449	-1.43276	-2.80E-15	11.1551	0	0	-0.0396048	3.29401	-22.6567	2.40029	265.117	358.651	673.53	399.972	399.972	399.972	9.0561	-97.1684	7.85821	402.714	372.432	273.619	194.289	194.289	194.289	-97.6098	-1.45275	-10.5	46.2859	2.53811	-0.918187	-0.644316	-0.0913847	0.885799	903.157	-139.298	-40.7918	0	0	0.117925
2887	0	6.61249	0	0	6.62831	3.84779	-3.95196	-0.139327	0.0799746	-0.719461	11.9916	-4.19E-15	15.4623	0	0	-0.0245311	3.00525	-22.5722	3.09734	265.563	357.541	675.037	400.986	400.986	400.986	7.4717	-98.7168	7.12111	420.431	367.389	277.147	194.289	194.289	194.289	-99.0212	-0.934048	-9.0404	46.3223	2.86323	-1.66226	-0.865227	-0.0611496	0.713761	1067.41	-130.466	-45.6491	0	0	-0.181482
2888	0	5.88458	0	0	5.89157	3.51556	-2.78659	-0.0501183	0.0703401	-0.767298	26.4381	-3.26E-15	16.9799	0	0	-0.00417524	2.64951	-22.5996	3.96096	266.698	356.339	676.042	401.981	401.981	401.981	6.04426	-99.8557	6.42793	434.498	362.262	279.872	194.289	194.289	194.289	-100.055	-0.441933	-7.7336	46.4876	3.16013	-2.59905	-1.09979	-0.0297485	0.526661	1222.8	-115.38	-50.6459	0	0	-0.50952
2889	0	5.25665	0	0	5.25935	3.24593	-1.83902	0.0283985	0.052891	-0.794028	37.7744	9.32E-16	16.3282	0	0	0.0171433	2.23555	-22.7263	4.92163	268.461	355.051	676.525	402.891	402.891	402.891	4.78828	-100.45	5.83228	444.763	357.09	281.157	194.289	194.289	194.289	-100.573	0.0379021	-6.61463	46.7515	3.43038	-3.66384	-1.34019	0.00312071	0.355238	1361.79	-93.1179	-55.1435	0	0	-0.784617
2890	0	4.61386	0	0	4.61467	3.03086	-1.08241	0.0753965	0.0352525	-0.803168	42.0301	-4.66E-16	14.6849	0	0	0.0334852	1.77585	-22.9265	5.89237	270.721	353.675	676.432	403.663	403.664	403.664	3.68738	-100.397	5.36243	451.185	351.849	280.49	194.289	194.289	194.289	-100.463	0.522979	-5.68186	47.0668	3.67954	-4.76985	-1.57547	0.0416659	0.232646	1476.43	-62.224	-58.3113	0	0	-0.916974
2891	0	3.90103	0	0	3.90118	2.86172	-0.487066	0.0764867	0.0257659	-0.796526	36.7475	2.10E-15	13.4076	0	0	0.0347238	1.28706	-23.1658	6.77563	273.29	352.204	675.681	404.263	404.263	404.263	2.71565	-99.6724	5.02315	453.771	346.499	277.625	194.289	194.289	194.289	-99.6995	1.02245	-4.91133	47.3744	3.91612	-5.81412	-1.785	0.0913645	0.183857	1555.3	-21.4513	-59.4143	0	0	-0.833291
2892	0	3.15941	0	0	3.15942	2.73659	-0.0465621	0.0276616	0.031207	-0.772549	21.8716	6.99E-16	13.6533	0	0	0.0169718	0.789436	-23.4053	7.47282	275.943	350.626	674.171	404.669	404.669	404.669	1.86097	-98.3655	4.80372	452.542	341.035	272.674	194.289	194.289	194.289	-98.3657	1.52717	-4.27744	47.6098	4.15038	-6.68761	-1.94123	0.156906	0.222624	1583.96	29.6711	-58.1861	0	0	-0.509441
2893	0	2.53144	0	0	2.53145	2.66524	0.204616	-0.0625687	0.0538123	-0.727065	0.00707935	-1.86E-15	15.9	0	0	-0.00219752	0.304951	-23.6072	7.89492	278.449	348.929	671.802	404.874	404.874	404.874	1.14195	-96.6738	4.68678	447.557	335.54	266.115	194.289	194.289	194.289	-96.6573	2.00455	-3.77255	47.7124	4.39277	-7.2885	-2.01051	0.238504	0.346507	1547.05	89.3091	-55.1293	0	0	0.00181175
2894	0	2.22959	0	0	2.22959	2.66881	0.192062	-0.173369	0.0896306	-0.656712	-24.0612	1.63E-15	19.6084	0	0	0.0133839	-0.146058	-23.7398	7.97422	280.588	347.108	668.495	404.884	404.884	404.884	0.608817	-94.8702	4.65448	438.977	330.21	258.704	194.289	194.289	194.289	-94.8448	2.40326	-3.41575	47.6343	4.65265	-7.53773	-1.97001	0.327382	0.537007	1437.34	152.45	-51.6683	0	0	0.568136
2895	0	2.47356	0	0	2.47357	2.77354	-0.176655	-0.277161	0.128534	-0.562064	-44.7713	-5.82E-15	23.2438	0	0	0.0886086	-0.547999	-23.7815	7.67388	282.176	345.172	664.212	404.708	404.709	404.708	0.3228	-93.2385	4.69252	427.122	325.315	251.303	194.289	194.289	194.289	-93.2087	2.67079	-3.2442	47.3488	4.9367	-7.39101	-1.81527	0.409473	0.763978	1260.24	211.871	-49.6009	0	0	1.02255
2896	0	3.41612	0	0	3.41661	3.00026	-0.97471	-0.349389	0.156815	-0.447941	-57.6491	-2.91E-15	24.8446	0	0	0.205077	-0.8922	-23.7234	6.99475	283.083	343.148	658.971	404.366	404.366	404.366	0.318934	-91.9988	4.7941	412.473	321.124	244.663	194.289	194.289	194.289	-91.9664	2.77983	-3.28798	46.8548	5.24715	-6.84571	-1.55779	0.46889	1.0026	1031.39	258.976	-49.8372	0	0	1.23288
2897	0	5.08677	0	0	5.09057	3.35333	-2.2166	-0.378546	0.164534	-0.322081	-60.8884	1.51E-15	23.1749	0	0	0.306085	-1.17796	-23.5693	5.97976	283.24	341.085	652.858	403.873	403.873	403.873	0.57035	-91.2525	4.961	395.617	317.808	239.261	194.289	194.289	194.289	-91.2183	2.74996	-3.54062	46.1777	5.58115	-5.94444	-1.21889	0.496954	1.23963	770.474	288.767	-51.8003	0	0	1.14977
2898	0	7.38189	0	0	7.39858	3.81516	-3.83764	-0.37141	0.153101	-0.194798	-55.9483	-1.86E-15	18.7211	0	0	0.342956	-1.41242	-23.335	4.71519	282.642	339.049	646.022	403.244	403.245	403.245	0.98005	-90.9716	5.19953	377.187	315.385	235.246	194.289	194.289	194.289	-90.9373	2.64858	-3.94705	45.3677	5.9309	-4.77537	-0.824842	0.496891	1.47599	498.27	303.753	-54.1452	0	0	0.818551
2899	0	10.1093	0	0	10.1602	4.351	-5.71026	-0.341601	0.131877	-0.0784533	-45.9695	6.41E-16	13.2071	0	0	0.309622	-1.60909	-23.0446	3.32623	281.345	337.119	638.669	402.49	402.49	402.49	1.41484	-91.0396	5.51566	357.792	313.749	232.508	194.289	194.289	194.289	-91.0065	2.56643	-4.42411	44.4926	6.28457	-3.46706	-0.414109	0.478574	1.71732	240.012	309.827	-55.662	0	0	0.368638
2900	0	13.0511	0	0	13.1715	4.91976	-7.68401	-0.299695	0.105686	0.0163445	-34.055	5.62E-15	7.91262	0	0	0.232293	-1.78481	-22.7253	1.96281	279.446	335.37	631.04	401.611	401.611	401.612	1.75659	-91.3059	5.91094	337.974	312.758	230.799	194.289	194.289	194.289	-91.2731	2.58351	-4.89526	43.6285	6.62823	-2.17358	-0.036292	0.445202	1.96027	22.7638	306.846	-54.9605	0	0	-0.0373179
2901	0	16.0077	0	0	16.2421	5.48204	-9.61669	-0.254443	0.077445	0.0839431	-22.7499	2.88E-15	3.58137	0	0	0.146215	-1.95505	-22.401	0.773439	277.054	333.867	623.381	400.611	400.611	400.611	1.93127	-91.6247	6.37541	318.172	312.264	229.821	194.289	194.289	194.289	-91.5883	2.7465	-5.3064	42.8466	6.9476	-1.04734	0.262102	0.396592	2.19717	-132.337	292.514	-51.1263	0	0	-0.28258
2902	0	18.8201	0	0	19.2131	6.00509	-11.3942	-0.21345	0.0522847	0.123464	-13.7753	5.02E-16	0.737287	0	0	0.0779904	-2.12876	-22.0855	-0.126714	274.248	332.66	615.918	399.492	399.492	399.492	1.91545	-91.8772	6.88579	298.697	312.137	229.29	194.289	194.289	194.289	-91.8315	3.06236	-5.62781	42.2	7.22932	-0.205678	0.450554	0.337729	2.41592	-214.173	268.417	-44.6217	0	0	-0.343192
2903	0	21.3794	0	0	21.9654	6.46658	-12.9436	-0.18022	0.03168	0.13736	-7.74407	2.20E-15	-0.767402	0	0	0.0357978	-2.30519	-21.7784	-0.681455	271.05	331.779	608.826	398.267	398.267	398.267	1.73165	-91.9844	7.41309	279.737	312.277	228.977	194.289	194.289	194.289	-91.9242	3.50428	-5.85432	41.7128	7.46175	0.29573	0.521489	0.270004	2.60451	-223.348	235.295	-36.1735	0	0	-0.276171
2904	0	23.6242	0	0	24.4201	6.85491	-14.2321	-0.156312	0.0159358	0.131126	-4.589	6.84E-16	-1.28464	0	0	0.0163054	-2.47382	-21.4636	-0.903022	267.414	331.239	602.219	396.964	396.964	396.964	1.43119	-91.9077	7.92956	261.361	312.612	228.713	194.289	194.289	194.289	-91.8301	4.02561	-5.99816	41.3745	7.63572	0.47255	0.493174	0.192986	2.754	-173.38	194.447	-26.579	0	0	-0.16727
2905	0	25.5319	0	0	26.5361	7.16729	-15.2577	-0.141372	0.00358169	0.111711	-3.77723	1.14E-15	-1.30646	0	0	0.0109854	-2.61735	-21.1125	-0.862619	263.234	331.033	596.151	395.625	395.625	395.625	1.07567	-91.6432	8.41306	243.542	313.093	228.398	194.289	194.289	194.289	-91.5475	4.5743	-6.08103	41.1407	7.74506	0.401693	0.398088	0.104421	2.86038	-85.5316	146.572	-16.3283	0	0	-0.0717177
2906	0	27.1091	0	0	28.3033	7.40682	-16.0371	-0.133288	-0.0067057	0.085682	-4.49213	-7.12E-16	-1.23305	0	0	0.0115801	-2.71683	-20.6887	-0.667072	258.367	331.131	590.622	394.306	394.306	394.306	0.722401	-91.2115	8.84872	226.197	313.68	227.983	194.289	194.289	194.289	-91.0992	5.10347	-6.12724	40.9419	7.78752	0.196536	0.275061	0.004812	2.92739	16.8224	93.4319	-5.99999	0	0	0.00496832
2907	0	28.3792	0	0	29.7337	7.58013	-16.5972	-0.130619	-0.0156153	0.0583467	-6.0154	1.91E-16	-1.30407	0	0	0.0130911	-2.75707	-20.1542	-0.430609	252.672	331.48	585.606	393.072	393.072	393.072	0.416736	-90.6457	9.22752	209.213	314.338	227.458	194.289	194.289	194.289	-90.519	5.57658	-6.15883	40.6955	7.76525	-0.0229544	0.155667	-0.101902	2.96255	113.769	37.9947	3.63453	0	0	0.087263
2908	0	29.3739	0	0	30.8527	7.69573	-16.9688	-0.131868	-0.0236068	0.0331402	-7.73574	1.55E-15	-1.65555	0	0	0.0132144	-2.73093	-19.4753	-0.250143	246.028	332.007	581.063	391.988	391.988	391.988	0.189619	-89.9812	9.54483	192.471	315.034	226.837	194.289	194.289	194.289	-89.8423	5.96871	-6.19317	40.3213	7.68433	-0.156357	0.0642865	-0.207096	2.97948	190.639	-15.5684	11.6758	0	0	0.195889
2909	0	30.1249	0	0	31.6908	7.76273	-17.1835	-0.135627	-0.0304407	0.012088	-9.2088	-2.19E-15	-2.2871	0	0	0.0115823	-2.64161	-18.6275	-0.187688	238.36	332.629	576.966	391.118	391.118	391.118	0.0571415	-89.2473	9.79753	175.866	315.732	226.151	194.289	194.289	194.289	-89.0984	6.26572	-6.2403	39.7544	7.55419	-0.141472	0.0162047	-0.299012	2.98676	238.605	-62.5151	17.3007	0	0	0.326227
2910	0	30.6591	0	0	32.2764	7.78987	-17.2703	-0.140965	-0.0359706	-0.00369266	-10.2124	-2.18E-15	-3.15627	0	0	0.00876152	-2.5029	-17.5988	-0.261178	229.652	333.26	573.311	390.515	390.515	390.515	0.0223479	-88.4628	9.98157	159.311	316.398	225.435	194.289	194.289	194.289	-88.3057	6.4618	-6.30198	38.9551	7.38664	0.0363108	0.0212693	-0.368012	2.99172	253.414	-99.5862	20.2467	0	0	0.445118
2911	0	30.9959	0	0	32.6319	7.78437	-17.2528	-0.146621	-0.0397957	-0.0137598	-10.6381	-1.75E-16	-4.15425	0	0	0.00549574	-2.33726	-16.3914	-0.443413	219.952	333.824	570.123	390.212	390.212	390.212	0.0785347	-87.6343	10.0905	142.749	316.999	224.722	194.289	194.289	194.289	-87.4709	6.55636	-6.37201	37.9129	7.19525	0.343634	0.0746354	-0.406957	2.99375	237.171	-124.753	20.6428	0	0	0.510107
2912	0	31.1464	0	0	32.771	7.7511	-17.1463	-0.151741	-0.0418645	-0.0184449	-10.5171	-2.24E-15	-5.16936	0	0	0.00247827	-2.17126	-15.0213	-0.670872	209.367	334.256	567.454	390.222	390.222	390.222	0.213169	-86.7573	10.1147	126.144	317.507	224.041	194.289	194.289	194.289	-86.5899	6.55082	-6.43823	36.6455	6.99476	0.709183	0.162057	-0.411523	2.99057	196.869	-137.301	18.972	0	0	0.493193
2913	0	31.1142	0	0	32.6994	7.69193	-16.9566	-0.156399	-0.0421393	-0.0186799	-10.0093	-1.40E-15	-6.06089	0	0	0.00018223	-2.02955	-13.5145	-0.860459	198.044	334.514	565.372	390.532	390.531	390.532	0.410513	-85.8192	10.0421	109.489	317.899	223.411	194.289	194.289	194.289	-85.6507	6.44716	-6.48459	35.1923	6.79986	1.04208	0.259934	-0.381368	2.97714	143.677	-137.439	15.7863	0	0	0.399687
2914	0	30.8984	0	0	32.4167	7.60577	-16.6797	-0.160586	-0.0403012	-0.0160264	-9.24382	-3.84E-15	-6.63881	0	0	-0.00128492	-1.92901	-11.9023	-0.931385	186.154	334.577	563.945	391.106	391.106	391.106	0.652189	-84.8033	9.86045	92.7946	318.164	222.844	194.289	194.289	194.289	-84.6373	6.24841	-6.49317	33.6055	6.62342	1.25521	0.345652	-0.319357	2.95251	89.6111	-125.887	11.6149	0	0	0.264269
2915	0	30.4945	0	0	31.9192	7.48993	-16.3061	-0.163922	-0.0359861	-0.0120646	-8.26212	-4.08E-15	-6.70851	0	0	-0.00212497	-1.87536	-10.2155	-0.825522	173.86	334.449	563.231	391.894	391.894	391.894	0.917844	-83.6925	9.56095	76.0858	318.298	222.345	194.289	194.289	194.289	-83.533	5.96033	-6.44687	31.9392	6.47478	1.28643	0.402551	-0.232947	2.91482	44.4755	-104.143	7.00023	0	0	0.131261
2916	0	29.8946	0	0	31.2013	7.34215	-15.8273	-0.165583	-0.0288176	-0.00793302	-7.01886	-3.49E-15	-6.10979	0	0	-0.00268972	-1.86301	-8.48001	-0.520597	161.301	334.165	563.266	392.836	392.836	392.836	1.18707	-82.4688	9.1418	59.3908	318.309	221.913	194.289	194.289	194.289	-82.3199	5.59264	-6.33293	30.2416	6.35806	1.11192	0.42796	-0.132714	2.86478	12.6102	-74.3984	2.49521	0	0	0.0296924
2917	0	29.0855	0	0	30.2541	7.16236	-15.2416	-0.1645	-0.0193505	-0.00411959	-5.42954	-2.10E-15	-4.84648	0	0	-0.00308314	-1.87777	-6.7143	-0.0323273	148.58	333.78	564.066	393.871	393.871	393.871	1.44282	-81.1127	8.6106	42.7344	318.222	221.533	194.289	194.289	194.289	-80.9778	5.15879	-6.14651	28.5487	6.2716	0.747841	0.42848	-0.0319319	2.80235	-6.79676	-40.0761	-1.29126	0	0	-0.0336096
2918	0	28.0482	0	0	29.0654	6.95339	-14.5566	-0.160029	-0.00846735	-0.000632108	-3.46827	-3.61E-15	-3.04768	0	0	-0.00299352	-1.90091	-4.92957	0.591949	135.772	333.362	565.626	394.95	394.95	394.95	1.67375	-79.6014	7.98416	26.1332	318.077	221.176	194.289	194.289	194.289	-79.4829	4.67468	-5.89206	26.8824	6.20829	0.243112	0.414542	0.0562474	2.72615	-17.9335	-5.16215	-3.9442	0	0	-0.0680517
2919	0	26.758	0	0	27.6185	6.72058	-13.7881	-0.15288	0.00249493	0.00246083	-1.27736	-1.34E-15	-0.974907	0	0	-0.00185159	-1.91335	-3.13127	1.28424	122.921	332.985	567.923	396.037	396.037	396.037	1.8751	-77.9091	7.28635	9.59475	317.922	220.794	194.289	194.289	194.289	-77.8086	4.15717	-5.5826	25.2515	6.15676	-0.332396	0.397465	0.12293	2.63801	-26.3709	26.8252	-5.3873	0	0	-0.0902484
2920	0	25.1883	0	0	25.8944	6.47074	-12.9575	-0.143991	0.0126486	0.00508344	0.944503	-9.03E-16	1.10047	0	0	0.000936756	-1.89897	-1.3215	1.968	110.062	332.716	570.921	397.116	397.116	397.116	2.04668	-76.0099	6.54491	-6.88089	317.81	220.33	194.289	194.289	194.289	-75.9273	3.6233	-5.23643	23.6547	6.10334	-0.900767	0.38628	0.162924	2.53771	-37.656	53.16	-5.86197	0	0	-0.118029
2921	0	23.3134	0	0	23.8744	6.21102	-12.0879	-0.134239	0.0212654	0.00727093	2.98571	0	2.91211	0	0	0.00572054	-1.84685	0.498377	2.56958	97.2235	332.608	574.573	398.186	398.186	398.186	2.19038	-73.8792	5.7879	-23.2997	317.789	219.723	194.289	194.289	194.289	-73.8139	3.08956	-4.87332	22.0851	6.03426	-1.38793	0.391649	0.176177	2.42624	-57.6505	72.2714	-5.74586	0	0	-0.171002
2922	0	21.1119	0	0	21.5421	5.94777	-11.2005	-0.124821	0.0277919	0.00907418	4.60517	4.66E-16	4.238	0	0	0.0120494	-1.75243	2.32536	3.02883	84.4485	332.693	578.82	399.26	399.26	399.26	2.30793	-71.4966	5.04059	-39.6711	317.903	218.913	194.289	194.289	194.289	-71.4469	2.57117	-4.51075	20.5347	5.93756	-1.73459	0.423709	0.16584	2.30404	-91.3816	83.3969	-5.39714	0	0	-0.266259
2923	0	18.5705	0	0	18.8868	5.68547	-10.3105	-0.117488	0.0314568	0.010454	5.52303	-1.16E-15	4.8884	0	0	0.0182902	-1.6173	4.15267	3.30831	71.8026	332.983	583.596	400.358	400.358	400.358	2.39862	-68.8476	4.32347	-56.0048	318.178	217.85	194.289	194.289	194.289	-68.8117	2.08191	-4.16097	18.999	5.80473	-1.90527	0.491481	0.135787	2.17264	-142.334	85.5393	-4.92324	0	0	-0.41522
2924	0	15.6877	0	0	15.908	5.42567	-9.42387	-0.113654	0.0317667	0.0107279	5.50204	9.32E-16	4.76179	0	0	0.0218323	-1.44802	5.96824	3.39949	59.3851	333.469	588.825	401.499	401.499	401.499	2.45719	-65.927	3.65174	-72.3055	318.628	216.505	194.289	194.289	194.289	-65.9027	1.63457	-3.82867	17.4801	5.63188	-1.89435	0.598471	0.0919601	2.03337	-210.742	78.4456	-4.40519	0	0	-0.616114
2925	0	12.4767	0	0	12.6187	5.1665	-8.53465	-0.113839	0.0285772	0.00831374	4.37415	-4.66E-16	3.84378	0	0	0.0196616	-1.25411	7.75396	3.3242	47.3326	334.121	594.411	402.697	402.697	402.697	2.47223	-62.7401	3.03594	-88.5711	319.243	214.869	194.289	194.289	194.289	-62.725	1.24179	-3.50947	15.9886	5.42062	-1.72697	0.739907	0.0397461	1.8878	-292.49	62.0572	-3.88566	0	0	-0.848605
2926	0	8.96589	0	0	9.0466	4.90339	-7.62744	-0.118895	0.0221921	0.000925635	1.88588	-5.82E-16	2.20071	0	0	0.00791135	-1.04566	9.48607	3.1302	35.8151	334.893	600.247	403.955	403.955	403.955	2.4261	-59.3017	2.48378	-104.794	319.991	212.966	194.289	194.289	194.289	-59.2934	0.91657	-3.19015	14.5428	5.17753	-1.45402	0.903134	-0.0149245	1.73857	-379.942	37.01	-3.45006	0	0	-1.07619
2927	0	5.20082	0	0	5.23649	4.63072	-6.68305	-0.130465	0.0133048	-0.0138963	-2.34605	-2.18E-15	-0.0399974	0	0	-0.0180418	-0.831671	11.1364	2.88129	25.0243	335.73	606.201	405.265	405.265	405.265	2.29682	-55.6375	2.00178	-120.964	320.821	210.854	194.289	194.289	194.289	-55.6333	0.671671	-2.85038	13.1678	4.9139	-1.14181	1.06902	-0.0681572	1.58992	-463.082	4.24554	-3.19443	0	0	-1.2537
2928	0	1.24934	0	0	1.25551	4.34433	-5.68702	-0.150468	0.00190587	-0.037252	-8.72125	-2.33E-15	-2.79662	0	0	-0.061672	-0.619483	12.6749	2.64418	15.1566	336.568	612.125	406.605	406.605	406.605	2.06195	-51.7879	1.59526	-137.063	321.665	208.643	194.289	194.289	194.289	-51.7854	0.516754	-2.46561	11.8916	4.6444	-0.858415	1.2194	-0.117164	1.44628	-533.485	-35.0348	-3.08735	0	0	-1.34542
2929	0	-2.79127	0	0	-2.80045	4.04323	-4.63596	-0.179478	-0.0112764	-0.0678057	-17.3686	-2.33E-15	-5.86397	0	0	-0.121967	-0.415203	14.0721	2.47545	6.39496	337.342	617.857	407.944	407.944	407.944	1.70212	-47.8163	1.26521	-153.046	322.445	206.504	194.289	194.289	194.289	-47.8136	0.453485	-2.0093	10.7424	4.38527	-0.660598	1.34072	-0.161067	1.31008	-586.333	-78.5341	-2.99416	0	0	-1.33487
2930	0	-6.78984	0	0	-6.80289	3.7307	-3.54159	-0.215767	-0.0249661	-0.101518	-27.9069	2.80E-15	-8.90125	0	0	-0.189989	-0.224967	15.3022	2.41121	-1.10793	337.995	623.226	409.245	409.245	409.245	1.20543	-43.8144	1.00274	-168.817	323.08	204.667	194.289	194.289	194.289	-43.8111	0.46902	-1.4564	9.74468	4.15243	-0.583505	1.42778	-0.198439	1.18055	-621.453	-122.368	-2.60763	0	0	-1.22749
2931	0	-10.5841	0	0	-10.5937	3.41424	-2.43067	-0.255314	-0.0377253	-0.133014	-39.3711	5.59E-15	-11.4652	0	0	-0.248685	-0.0561876	16.345	2.46157	-7.241	338.478	628.062	410.473	410.473	410.473	0.570462	-39.9021	0.783801	-184.208	323.498	203.387	194.289	194.289	194.289	-39.8994	0.531247	-0.787522	8.91673	3.95999	-0.635329	1.47993	-0.229526	1.05378	-640.84	-162.004	-1.51927	0	0	-1.0424
2932	0	-13.9934	0	0	-13.9973	3.10449	-1.34148	-0.291645	-0.0475463	-0.156854	-50.2395	-9.32E-16	-13.0091	0	0	-0.277472	0.0818995	17.1878	2.60998	-11.9419	338.756	632.208	411.6	411.6	411.599	-0.193922	-36.2187	0.566978	-198.98	323.649	202.904	194.289	194.289	194.289	-36.219	0.589242	0.0079487	8.26842	3.81838	-0.797086	1.4992	-0.253033	0.92384	-646.931	-192.143	0.539971	0	0	-0.806398
2933	0	-16.842	0	0	-16.8423	2.81395	-0.318916	-0.317896	-0.0520114	-0.170018	-58.8111	3.73E-15	-12.9871	0	0	-0.262114	0.178538	17.826	2.81683	-15.1995	338.807	635.521	412.607	412.608	412.607	-1.07105	-32.904	0.297189	-212.854	323.511	203.387	194.289	194.289	194.289	-32.9097	0.580362	0.930106	7.79974	3.73373	-1.02656	1.48655	-0.265935	0.787022	-640.232	-207.261	3.39626	0	0	-0.549778
2934	0	-18.9881	0	0	-18.9891	2.55613	0.588728	-0.330725	-0.0489119	-0.171393	-63.8454	-1.40E-15	-11.0143	0	0	-0.203793	0.222881	18.2634	3.0265	-17.0517	338.626	637.885	413.493	413.492	413.493	-2.03883	-30.0747	-0.0843676	-225.565	323.097	204.905	194.289	194.289	194.289	-30.0855	0.442606	1.9681	7.50058	3.70727	-1.26572	1.44767	-0.264288	0.643841	-623.183	-202.999	6.4428	0	0	-0.30768
2935	0	-20.3458	0	0	-20.3515	2.34475	1.33265	-0.330197	-0.0364143	-0.161758	-64.7916	-5.39E-15	-6.94507	0	0	-0.11849	0.20632	18.5108	3.17722	-17.5794	338.219	639.214	414.262	414.262	414.262	-3.07089	-27.8057	-0.625923	-236.912	322.46	207.424	194.289	194.289	194.289	-27.816	0.129313	3.10066	7.35147	3.73531	-1.45091	1.39013	-0.244033	0.500255	-599.861	-176.915	8.68633	0	0	-0.110083
2936	0	-20.8983	0	0	-20.9099	2.19317	1.86584	-0.318877	-0.0133137	-0.141867	-61.8534	-5.13E-15	-0.89663	0	0	-0.0288255	0.124991	18.5845	3.21147	-16.895	337.609	639.449	414.931	414.931	414.931	-4.13463	-26.1195	-1.35096	-246.787	321.69	210.827	194.289	194.289	194.289	-26.1177	-0.378678	4.29553	7.32591	3.80965	-1.52348	1.32713	-0.202813	0.365585	-578.168	-129.429	9.04004	0	0	0.027489
2937	0	-20.7002	0	0	-20.7154	2.11308	2.14742	-0.300413	0.0197145	-0.113032	-55.8686	-2.80E-15	6.68698	0	0	0.0466139	-0.0183322	18.5036	3.08583	-15.1296	336.83	638.565	415.515	415.515	415.515	-5.18733	-24.9839	-2.24788	-255.171	320.922	214.938	194.289	194.289	194.289	-24.9527	-1.06646	5.5067	7.39362	3.91844	-1.43961	1.26928	-0.142385	0.249581	-565.463	-65.0294	6.73983	0	0	0.11015
2938	0	-19.8681	0	0	-19.8827	2.1125	2.14948	-0.279103	0.0591692	-0.0770102	-48.1399	5.59E-15	15.0282	0	0	0.0997836	-0.213583	18.2881	2.77742	-12.418	335.928	636.568	416.024	416.024	416.024	-6.17355	-24.3179	-3.26851	-262.119	320.331	219.539	194.289	194.289	194.289	-24.2378	-1.88748	6.67235	7.52471	4.04727	-1.17675	1.2209	-0.0678615	0.163441	-566.101	8.0875	1.79955	0	0	0.158025
2939	0	-18.5607	0	0	-18.5709	2.19309	1.86612	-0.260033	0.0986522	-0.0368639	-40.2298	-5.59E-15	23.0823	0	0	0.13295	-0.444642	17.9562	2.2854	-8.88618	334.959	633.492	416.455	416.455	416.455	-7.02831	-24.0063	-4.33756	-267.718	320.114	224.383	194.289	194.289	194.289	-23.8603	-2.77477	7.71781	7.69443	4.18086	-0.734916	1.1794	0.0121614	0.119035	-579.737	79.0595	-4.67762	0	0	0.195471
2940	0	-16.9487	0	0	-16.9534	2.34844	1.31965	-0.24845	0.13156	0.00283994	-33.6531	-1.86E-15	29.8503	0	0	0.153566	-0.691906	17.5225	1.62773	-4.64286	333.982	629.4	416.791	416.791	416.791	-7.68573	-23.9233	-5.37031	-272.05	320.465	229.222	194.289	194.289	194.289	-23.7024	-3.65751	8.56505	7.88737	4.30496	-0.133312	1.1353	0.0892636	0.129212	-601.048	138.399	-10.9134	0	0	0.241411
2941	0	-15.1844	0	0	-15.1852	2.56494	0.557694	-0.247581	0.153783	0.0370083	-29.4547	-1.86E-15	34.6754	0	0	0.168513	-0.935559	16.9976	0.834193	0.225951	333.058	624.383	416.997	416.997	416.997	-8.08905	-23.9586	-6.29231	-275.153	321.535	233.833	194.289	194.289	194.289	-23.6639	-4.47673	9.1449	8.10105	4.40808	0.596856	1.08176	0.155098	0.204937	-623.096	180.62	-15.2578	0	0	0.308014
2942	0	-13.3791	0	0	-13.3794	2.82567	-0.360175	-0.257314	0.164015	0.0610044	-27.9678	-9.32E-15	37.2869	0	0	0.181252	-1.15793	16.3867	-0.0616393	5.65855	332.24	618.557	417.03	417.03	417.03	-8.19659	-24.0365	-7.05304	-277.004	323.42	238.05	194.289	194.289	194.289	-23.6799	-5.19458	9.40628	8.34682	4.4823	1.42063	1.01183	0.204667	0.351476	-637.925	204.965	-16.8089	0	0	0.402586
2943	0	-11.5958	0	0	-11.5992	3.11552	-1.38029	-0.274596	0.163268	0.0728408	-28.8547	-3.73E-15	37.7478	0	0	0.192446	-1.3449	15.69	-1.03002	11.6165	331.574	612.064	416.84	416.84	416.84	-7.98388	-24.123	-7.63066	-277.527	326.147	241.783	194.289	194.289	194.289	-23.7244	-5.79627	9.32052	8.64934	4.5229	2.30696	0.925524	0.237852	0.567069	-641.343	213.923	-15.5076	0	0	0.53034
2944	0	-9.85496	0	0	-9.86421	3.42498	-2.4684	-0.294908	0.153633	0.0729899	-31.3573	-1.86E-15	36.3038	0	0	0.201692	-1.4865	14.9034	-2.04929	18.0821	331.097	605.065	416.385	416.385	416.385	-7.44311	-24.2193	-8.02836	-276.618	329.691	245.028	194.289	194.289	194.289	-23.8039	-6.28621	8.88115	9.04408	4.52838	3.23321	0.829135	0.255356	0.842873	-633.125	210.84	-11.9511	0	0	0.693451
2945	0	-8.14846	0	0	-8.1648	3.75143	-3.61426	-0.313835	0.137558	0.0646352	-34.6108	1.86E-15	33.2657	0	0	0.208466	-1.57634	14.0186	-3.10556	25.0569	330.832	597.734	415.632	415.632	415.632	-6.58151	-24.3498	-8.26653	-274.174	333.983	247.844	194.289	194.289	194.289	-23.9447	-6.68197	8.10094	9.57386	4.49952	4.18474	0.736419	0.260089	1.16275	-617.964	198.96	-7.02031	0	0	0.891943
2946	0	-6.4544	0	0	-6.47747	4.09783	-4.82683	-0.328499	0.116824	0.0515216	-37.9287	3.73E-15	28.8834	0	0	0.21202	-1.6104	13.0244	-4.18847	32.5598	330.792	590.257	414.577	414.577	414.577	-5.41986	-24.5478	-8.37368	-270.117	338.919	250.337	194.289	194.289	194.289	-24.1797	-7.00757	7.00825	10.2843	4.43886	5.15076	0.66252	0.253577	1.51208	-601.549	180.032	-1.43259	0	0	1.12341
2947	0	-4.74882	0	0	-4.77614	4.46984	-6.12398	-0.338211	0.0923505	0.0384065	-40.9518	5.59E-15	23.3228	0	0	0.211248	-1.58583	11.9075	-5.28453	40.626	330.978	582.817	413.239	413.239	413.239	-3.9917	-24.8463	-8.37884	-264.402	344.372	252.623	194.289	194.289	194.289	-24.5406	-7.28749	5.64431	11.2182	4.34961	6.11768	0.622115	0.237477	1.86992	-590.778	154.605	4.55262	0	0	1.38821
2948	0	-3.01184	0	0	-3.03798	4.87172	-7.51794	-0.343938	0.0639016	0.0287625	-43.6005	-9.32E-16	16.6741	0	0	0.204855	-1.50055	10.6548	-6.37097	49.3023	331.38	575.6	411.673	411.673	411.673	-2.3444	-25.2748	-8.3051	-257.014	350.184	254.812	194.289	194.289	194.289	-25.0544	-7.54044	4.0627	12.4099	4.23558	7.0631	0.62313	0.213307	2.22045	-589.269	122.834	11.05	0	0	1.6854
[truncated: 2,695 more rows]
[truncated: 123 more columns]
