# Supplementary material for: The impact of wide step width on lower limb coordination and its variability in individuals with flat feet
Source: PLoS One. 2025 Apr 24;20(4):e0321901. doi: 10.1371/journal.pone.0321901 (PMC12021241; doi:10.1371/journal.pone.0321901)
Supplement: S4 file — (ZIP) [file pone.0321901.s004.zip › Run19.csv]

Model Outputs
120
		sdk:LAbsAnkleAngle			sdk:LAnkleAngles			sdk:LAnkleForce			sdk:LAnkleMoment			sdk:LAnklePower			sdk:LFE									sdk:LFO									sdk:LFootProgressAngles			sdk:LHipAngles			sdk:LHipForce			sdk:LHipMoment			sdk:LHipPower
Frame	Sub Frame	X	Y	Z	X	Y	Z	X	Y	Z	X	Y	Z	X	Y	Z	RX	RY	RZ	TX	TY	TZ	SX	SY	SZ	RX	RY	RZ	TX	TY	TZ	SX	SY	SZ	X	Y	Z	X	Y	Z	X	Y	Z	X	Y	Z	X	Y	Z
		deg	deg	deg	deg	deg	deg	N/kg	N/kg	N/kg	N.mm/kg	N.mm/kg	N.mm/kg	W/kg	W/kg	W/kg	deg	deg	deg	mm	mm	mm	mm	mm	mm	deg	deg	deg	mm	mm	mm	mm	mm	mm	deg	deg	deg	deg	deg	deg	N/kg	N/kg	N/kg	N.mm/kg	N.mm/kg	N.mm/kg	W/kg	W/kg	W/kg
1908	0	2.91754	0	0	2.92356	3.76841	-3.67378	-0.309903	0.0631637	-0.394579	-44.3573	-3.84E-15	11.3856	0	0	0.173579	-0.863516	-21.5657	-1.84103	307.369	318.343	659.581	404.967	404.967	404.967	-1.3258	-88.2311	3.39709	412.582	286.428	242.245	194.224	194.224	194.224	-88.2237	3.03943	-1.27743	45.5755	4.7144	-1.84566	-1.30646	0.139748	1.36482	879.812	-15.8087	-27.1622	0	0	1.2992
1909	0	4.85827	0	0	4.87578	4.10521	-4.8526	-0.33155	0.0674837	-0.271584	-46.1874	-9.90E-16	9.48991	0	0	0.220499	-1.12681	-21.4417	-2.46792	307.752	316.88	652.836	404.221	404.221	404.222	-1.01868	-87.5895	3.76293	395.141	284.566	237.87	194.224	194.224	194.224	-87.5738	3.09797	-1.6921	44.8259	4.8994	-1.22113	-0.990561	0.173709	1.58901	644.939	30.9135	-26.4696	0	0	1.06285
1910	0	7.18705	0	0	7.23105	4.52261	-6.30751	-0.328743	0.0674464	-0.154195	-43.0492	-7.11E-15	7.15334	0	0	0.23061	-1.38196	-21.2515	-3.25581	307.413	315.42	645.66	403.286	403.286	403.286	-0.67863	-87.213	4.17492	376.503	283.11	234.612	194.224	194.224	194.224	-87.1885	3.16437	-2.16387	44.0081	5.1214	-0.459906	-0.639663	0.197452	1.80323	411.972	78.0821	-28.0768	0	0	0.707455
1911	0	9.75454	0	0	9.8498	4.99272	-7.93593	-0.307193	0.0634976	-0.054118	-36.6351	6.00E-15	4.72568	0	0	0.205519	-1.6401	-21.0042	-4.08559	306.37	314.008	638.232	402.17	402.17	402.17	-0.379531	-87.0299	4.64117	357.226	282.027	232.377	194.224	194.224	194.224	-86.9965	3.28945	-2.64726	43.1622	5.36029	0.319707	-0.304718	0.206719	2.00662	208.382	120.633	-30.9497	0	0	0.338801
1912	0	12.4072	0	0	12.587	5.4831	-9.62029	-0.272455	0.055864	0.0218208	-28.6581	5.30E-15	2.44587	0	0	0.158404	-1.91182	-20.7096	-4.82705	304.671	312.69	630.741	400.893	400.893	400.893	-0.177098	-86.9524	5.16291	337.771	281.276	230.973	194.224	194.224	194.224	-86.9098	3.50945	-3.10404	42.3297	5.59255	0.990544	-0.0338919	0.19659	2.19472	55.3935	152.48	-33.7096	0	0	0.0518554
1913	0	15.006	0	0	15.3068	5.96104	-11.2453	-0.232811	0.0466379	0.0722064	-20.8308	-3.33E-15	0.594631	0	0	0.107268	-2.20215	-20.3735	-5.36746	302.361	311.506	623.364	399.483	399.483	399.483	-0.100204	-86.8949	5.72679	318.478	280.812	230.157	194.224	194.224	194.224	-86.842	3.83549	-3.50478	41.5451	5.79413	1.44507	0.143647	0.167524	2.36502	-37.1491	170.527	-35.3465	0	0	-0.107977
1914	0	17.4405	0	0	17.8935	6.3979	-12.7142	-0.195492	0.0372544	0.0982916	-14.3504	1.90E-15	-0.739136	0	0	0.0650641	-2.50704	-19.994	-5.63769	299.456	310.496	616.245	397.983	397.983	397.983	-0.148479	-86.7886	6.30594	299.566	280.591	229.687	194.224	194.224	194.224	-86.7246	4.25228	-3.83091	40.8289	5.94329	1.62084	0.215234	0.121192	2.51537	-67.7075	173.186	-35.2488	0	0	-0.143697
1915	0	19.6347	0	0	20.258	6.77228	-13.9592	-0.164724	0.0283229	0.103548	-9.73589	1.26E-15	-1.60718	0	0	0.0366597	-2.81232	-19.5604	-5.62779	295.929	309.69	609.482	396.449	396.449	396.449	-0.298745	-86.5896	6.86592	281.146	280.576	229.356	194.224	194.224	194.224	-86.5141	4.72508	-4.07422	40.1823	6.02264	1.51532	0.195273	0.059882	2.64674	-45.429	160.311	-33.0231	0	0	-0.0926014
1916	0	21.5447	0	0	22.3389	7.07187	-14.9455	-0.143513	0.0201481	0.0930381	-7.12293	3.39E-15	-2.10335	0	0	0.0214131	-3.09643	-19.0546	-5.38545	291.708	309.109	603.135	394.942	394.942	394.942	-0.515696	-86.2768	7.37234	263.235	280.734	229.014	194.224	194.224	194.224	-86.1909	5.21059	-4.23463	39.5853	6.02071	1.18335	0.113718	-0.0135169	2.76121	13.527	133.438	-28.6003	0	0	0.00436285
1917	0	23.1541	0	0	24.1034	7.29394	-15.6706	-0.132184	0.0119704	0.0723006	-6.22595	-3.06E-15	-2.42846	0	0	0.0150428	-3.33549	-18.4549	-5.00012	286.695	308.757	597.232	393.53	393.53	393.53	-0.761965	-85.8484	7.79815	245.781	281.036	228.571	194.224	194.224	194.224	-85.7542	5.6679	-4.3187	38.9997	5.93287	0.720139	0.00667852	-0.0950913	2.86308	90.4234	95.0685	-22.1717	0	0	0.121776
1918	0	24.4668	0	0	25.5437	7.44415	-16.158	-0.129327	0.00335461	0.0465102	-6.54408	-2.62E-15	-2.7413	0	0	0.0130097	-3.50885	-17.7393	-4.58009	280.789	308.617	591.785	392.276	392.276	392.276	-1.00636	-85.3146	8.12763	228.688	281.451	227.99	194.224	194.224	194.224	-85.2149	6.06636	-4.33692	38.3754	5.7617	0.237305	-0.0964544	-0.178012	2.95604	168.723	49.4778	-14.4485	0	0	0.251357
1919	0	25.4988	0	0	26.6708	7.53422	-16.4491	-0.133123	-0.00598283	0.020173	-7.57765	2.71E-15	-3.16666	0	0	0.0121351	-3.60373	-16.8885	-4.23031	273.901	308.655	586.807	391.237	391.237	391.237	-1.22804	-84.6905	8.35641	211.844	281.944	227.283	194.224	194.224	194.224	-84.588	6.38869	-4.30093	37.6592	5.51617	-0.159761	-0.17539	-0.2535	3.04197	235.431	1.7835	-6.37134	0	0	0.390457
1920	0	26.271	0	0	27.5065	7.57867	-16.5924	-0.140669	-0.0154661	-0.00323137	-8.79528	5.82E-17	-3.71778	0	0	0.0106315	-3.61774	-15.8883	-4.03471	265.973	308.826	582.321	390.456	390.456	390.456	-1.41726	-83.991	8.4887	195.137	282.476	226.489	194.224	194.224	194.224	-83.8884	6.62999	-4.22098	36.803	5.21004	-0.389602	-0.216486	-0.31052	3.1199	281.073	-41.934	0.932229	0	0	0.529941
1921	0	26.8036	0	0	28.075	7.59158	-16.634	-0.149123	-0.0241922	-0.0213418	-9.7693	4.02E-15	-4.33889	0	0	0.00796704	-3.55978	-14.7312	-4.04264	256.989	309.08	578.367	389.965	389.965	389.965	-1.57284	-83.2266	8.53251	178.469	283.004	225.666	194.224	194.224	194.224	-83.1262	6.79333	-4.10408	35.7714	4.85997	-0.407762	-0.212986	-0.340328	3.18636	299.96	-76.6346	6.62298	0	0	0.648523
1922	0	27.1112	0	0	28.3959	7.58398	-16.6096	-0.15643	-0.0308957	-0.0326721	-10.2488	2.27E-15	-4.90158	0	0	0.00442661	-3.44906	-13.4181	-4.25999	246.981	309.374	575.004	389.776	389.776	389.776	-1.69799	-82.4004	8.49479	161.773	283.489	224.866	194.224	194.224	194.224	-82.3043	6.88411	-3.95349	34.5469	4.48407	-0.214805	-0.163013	-0.33779	3.23375	289.682	-98.6599	10.1753	0	0	0.714344
1923	0	27.2021	0	0	28.4805	7.56203	-16.5388	-0.161098	-0.0345156	-0.037021	-10.1178	-4.66E-16	-5.26745	0	0	0.000646231	-3.31202	-11.9587	-4.64648	236.034	309.671	572.307	389.886	389.886	389.886	-1.79607	-81.5083	8.37812	145.009	283.902	224.132	194.224	194.224	194.224	-81.4183	6.9051	-3.76946	33.1318	4.1004	0.142058	-0.073583	-0.303352	3.2543	252.706	-106.836	11.5289	0	0	0.699199
1924	0	27.0779	0	0	28.331	7.52631	-16.4236	-0.162878	-0.0349966	-0.03525	-9.43716	-4.66E-15	-5.37468	0	0	-0.00264266	-3.17733	-10.3713	-5.12212	224.284	309.948	570.352	390.276	390.276	390.276	-1.86801	-80.5393	8.1792	128.166	284.226	223.485	194.224	194.224	194.224	-80.4572	6.8536	-3.55017	31.5467	3.72587	0.57661	0.0395389	-0.2423	3.24221	196.128	-102.571	11.1155	0	0	0.594203
1925	0	26.7354	0	0	27.9428	7.47233	-16.2492	-0.1624	-0.0325763	-0.0290539	-8.36979	-2.56E-15	-5.17311	0	0	-0.00494405	-3.06985	-8.68025	-5.58368	211.898	310.19	569.206	390.915	390.915	390.915	-1.91278	-79.478	7.88995	111.262	284.46	222.926	194.224	194.224	194.224	-79.4055	6.72225	-3.29247	29.8257	3.37528	0.981059	0.153598	-0.163185	3.19524	130.82	-88.6812	9.50347	0	0	0.420958
1926	0	26.1686	0	0	27.3074	7.39233	-15.9902	-0.160528	-0.0278334	-0.0207578	-7.07507	-3.26E-15	-4.63743	0	0	-0.00614651	-3.0053	-6.91249	-5.92879	199.058	310.393	568.913	391.763	391.763	391.763	-1.92952	-78.3073	7.50149	94.3283	284.615	222.438	194.224	194.224	194.224	-78.2459	6.50265	-2.99317	28.0093	3.06002	1.25058	0.245107	-0.0750812	3.11668	68.8191	-68.3548	7.26146	0	0	0.22567
1927	0	25.3699	0	0	26.4162	7.27806	-15.6189	-0.157951	-0.0211686	-0.0123683	-5.64971	1.16E-15	-3.73589	0	0	-0.00648385	-2.9875	-5.0932	-6.08009	185.931	310.568	569.49	392.781	392.781	392.781	-1.91996	-77.01	7.00928	77.4079	284.711	221.994	194.224	194.224	194.224	-76.9611	6.19037	-2.65044	26.1385	2.78676	1.30738	0.300613	0.0137884	3.01186	18.858	-44.0137	4.79126	0	0	0.0543245
1928	0	24.3304	0	0	25.2622	7.12346	-15.1144	-0.154482	-0.0129192	-0.00529779	-4.06503	7.57E-16	-2.46731	0	0	-0.00616324	-3.00897	-3.2429	-6.00156	172.652	310.742	570.919	393.927	393.927	393.927	-1.88975	-75.5697	6.41738	60.5402	284.777	221.559	194.224	194.224	194.224	-75.5339	5.7887	-2.26538	24.2485	2.55657	1.1163	0.317317	0.0959747	2.88923	-15.1137	-17.6265	2.43258	0	0	-0.0648886
1929	0	23.0386	0	0	23.8392	6.92683	-14.4692	-0.148983	-0.00347676	0.000176253	-2.18911	-4.22E-15	-0.896802	0	0	-0.00485287	-3.05435	-1.37627	-5.7033	159.322	310.955	573.162	395.167	395.167	395.167	-1.84702	-73.9693	5.74011	43.756	284.847	221.092	194.224	194.224	194.224	-73.9466	5.30935	-1.84348	22.3668	2.36488	0.688791	0.304367	0.163444	2.75311	-35.2629	8.68625	0.513679	0	0	-0.132633
1930	0	21.4775	0	0	22.1383	6.69147	-13.6916	-0.1411	0.0059822	0.00408322	-0.00159071	-1.75E-15	0.763865	0	0	-0.00169003	-3.10518	0.496992	-5.23508	146.004	311.255	576.162	396.472	396.472	396.472	-1.79939	-72.188	5.00042	27.0723	284.961	220.542	194.224	194.224	194.224	-72.1777	4.77001	-1.39538	20.5123	2.20236	0.0756815	0.27754	0.210104	2.61096	-47.4924	32.5554	-0.706681	0	0	-0.168446
1931	0	19.6241	0	0	20.1459	6.42477	-12.804	-0.131567	0.0139785	0.00680193	2.34566	1.16E-16	2.22494	0	0	0.00427717	-3.14464	2.37017	-4.6724	132.74	311.69	579.854	397.819	397.819	397.819	-1.75319	-70.201	4.22601	10.4911	285.158	219.847	194.224	194.224	194.224	-70.2014	4.19139	-0.934919	18.6971	2.05678	-0.64733	0.252693	0.230744	2.46492	-59.1973	51.3548	-1.14081	0	0	-0.199377
1932	0	17.453	0	0	17.8446	6.13588	-11.8352	-0.121584	0.0194245	0.00837685	4.58358	-2.91E-15	3.2277	0	0	0.0134374	-3.16077	4.23732	-4.09989	119.565	312.297	584.169	399.191	399.191	399.191	-1.71493	-67.9816	3.44494	-5.99701	285.47	218.939	194.224	194.224	194.224	-67.9905	3.59506	-0.475405	16.9293	1.91491	-1.39633	0.245573	0.225642	2.3201	-77.4009	63.5215	-0.951139	0	0	-0.250568
1933	0	14.94	0	0	15.2165	5.8336	-10.8138	-0.112511	0.0218497	0.0082782	6.35623	-6.99E-16	3.61068	0	0	0.0247729	-3.14808	6.09128	-3.59545	106.52	313.097	589.038	400.572	400.572	400.572	-1.69313	-65.5046	2.68235	-22.4098	285.916	217.759	194.224	194.224	194.224	-65.5196	3.0019	-0.0261649	15.2155	1.7646	-2.09492	0.265616	0.197441	2.17707	-106.467	68.2843	-0.446596	0	0	-0.335713
1934	0	12.0675	0	0	12.2475	5.52478	-9.76271	-0.106184	0.0211316	0.00540233	7.19571	9.32E-16	3.31337	0	0	0.0349621	-3.10736	7.92232	-3.21811	93.6678	314.091	594.385	401.951	401.951	401.951	-1.69947	-62.7497	1.95864	-38.7717	286.495	216.259	194.224	194.224	194.224	-62.7684	2.43122	0.409665	13.5633	1.5963	-2.68584	0.31968	0.150866	2.03654	-148.471	65.3814	0.119711	0	0	-0.457642
1935	0	8.83013	0	0	8.93365	5.21338	-8.69582	-0.104521	0.0173469	-0.00164358	6.57488	-1.16E-16	2.36212	0	0	0.0382629	-3.04417	9.71729	-3.00024	81.0958	315.259	600.128	403.316	403.316	403.316	-1.74928	-59.7053	1.28958	-55.1113	287.192	214.421	194.224	194.224	194.224	-59.7259	1.90059	0.835919	11.9828	1.40413	-3.13811	0.409226	0.0919633	1.89896	-202.924	55.1068	0.543612	0	0	-0.606989
1936	0	5.24187	0	0	5.28866	4.90024	-7.61655	-0.110274	0.0108032	-0.0140954	3.86785	2.27E-15	0.852803	0	0	0.0264835	-2.96648	11.4593	-2.9446	68.9246	316.563	606.17	404.656	404.656	404.656	-1.86126	-56.3738	0.687532	-71.4561	287.972	212.269	194.224	194.224	194.224	-56.3949	1.42627	1.26314	10.4878	1.18631	-3.44935	0.534046	0.0274619	1.76605	-268.247	37.8742	0.742998	0	0	-0.767515
1937	0	1.34467	0	0	1.35342	4.58366	-6.51965	-0.126422	0.00189042	-0.032917	-1.50572	2.68E-15	-1.09593	0	0	-0.00874319	-2.88219	13.1275	-3.02593	57.3038	317.952	612.398	405.959	405.959	405.959	-2.05569	-52.7779	0.163865	-87.8201	288.789	209.885	194.224	194.224	194.224	-52.7986	1.02375	1.70663	9.09556	0.945546	-3.64335	0.6874	-0.0387468	1.6414	-340.858	13.513	0.729554	0	0	-0.914979
1938	0	-2.78178	0	0	-2.79418	4.26089	-5.39611	-0.1544	-0.00865675	-0.0577536	-9.78318	4.43E-15	-3.33048	0	0	-0.0710609	-2.79741	14.698	-3.19781	46.4059	319.362	618.672	407.212	407.212	407.212	-2.35147	-48.9694	-0.270098	-104.182	289.585	207.423	194.224	194.224	194.224	-48.9896	0.707249	2.18392	7.82693	0.689018	-3.76252	0.860344	-0.103784	1.52493	-417.054	-17.6341	0.556229	0	0	-1.0244
1939	0	-7.01331	0	0	-7.03266	3.93004	-4.23998	-0.192743	-0.0195571	-0.0869025	-20.6113	-3.73E-15	-5.61801	0	0	-0.154193	-2.71604	16.1447	-3.40344	36.4142	320.724	624.837	408.398	408.398	408.398	-2.76187	-45.0353	-0.605102	-120.458	290.3	205.108	194.224	194.224	194.224	-45.0557	0.486574	2.71187	6.7044	0.427957	-3.85664	1.03905	-0.163407	1.41759	-492.007	-53.5677	0.319631	0	0	-1.06924
1940	0	-11.1826	0	0	-11.1987	3.5924	-3.05637	-0.235924	-0.0298504	-0.116884	-32.8803	7.45E-15	-7.69426	0	0	-0.239171	-2.64068	17.4416	-3.58822	27.5087	321.965	630.719	409.503	409.503	409.503	-3.28978	-41.0975	-0.839898	-136.488	290.882	203.209	194.224	194.224	194.224	-41.1197	0.361157	3.30329	5.75034	0.177631	-3.96976	1.21081	-0.214248	1.31225	-561.373	-91.1831	0.274557	0	0	-1.02965
1941	0	-15.0924	0	0	-15.1006	3.2534	-1.86528	-0.275762	-0.038656	-0.143797	-44.9072	-6.52E-15	-9.21742	0	0	-0.299641	-2.57407	18.5642	-3.71124	19.8506	323.016	636.137	410.513	410.513	410.513	-3.92591	-37.3032	-0.988987	-152.035	291.292	201.993	194.224	194.224	194.224	-37.3292	0.313937	3.96502	4.98458	-0.0439897	-4.12912	1.36106	-0.251728	1.2022	-619.415	-125.992	0.729601	0	0	-0.893485
1942	0	-18.5397	0	0	-18.5411	2.92248	-0.70096	-0.304964	-0.0438754	-0.164464	-54.9248	4.19E-15	-9.67856	0	0	-0.31402	-2.52087	19.4922	-3.75315	13.5695	323.816	640.909	411.419	411.419	411.419	-4.65082	-33.8046	-1.08795	-166.821	291.512	201.671	194.224	194.224	194.224	-33.8365	0.308211	4.69727	4.42189	-0.217048	-4.33781	1.47666	-0.271407	1.08356	-660.298	-152.282	1.89728	0	0	-0.665631
1943	0	-21.3431	0	0	-21.3437	2.61264	0.389786	-0.319521	-0.0433278	-0.176898	-61.5201	-6.87E-15	-8.62528	0	0	-0.275574	-2.48868	20.2111	-3.71934	8.75281	324.32	644.872	412.217	412.217	412.217	-5.43703	-30.7379	-1.19239	-180.577	291.552	202.364	194.224	194.224	194.224	-30.7756	0.289795	5.49206	4.06953	-0.32083	-4.57307	1.54878	-0.267284	0.95405	-680.344	-163.673	3.72571	0	0	-0.374288
1944	0	-23.3682	0	0	-23.375	2.33955	1.35093	-0.318958	-0.0354569	-0.180533	-63.8766	9.32E-16	-5.852	0	0	-0.195348	-2.48778	20.7136	-3.63787	5.43911	324.504	647.883	412.914	412.914	412.914	-6.25187	-28.2042	-1.36908	-193.092	291.459	204.094	194.224	194.224	194.224	-28.2441	0.19588	6.3325	3.92553	-0.335382	-4.79047	1.5742	-0.234311	0.819231	-679.114	-155.153	5.84246	0	0	-0.0675437
1945	0	-24.5463	0	0	-24.5642	2.12062	2.12093	-0.305647	-0.0195989	-0.175419	-61.8948	-7.45E-15	-1.48355	0	0	-0.0969552	-2.52949	21.0002	-3.55322	3.61661	324.366	649.834	413.522	413.522	413.522	-7.0594	-26.2552	-1.68141	-204.245	291.313	206.797	194.224	194.224	194.224	-26.2879	-0.0318253	7.19339	3.97753	-0.24298	-4.93261	1.55684	-0.169104	0.684689	-660.758	-123.753	7.54299	0	0	0.199303
1946	0	-24.8863	0	0	-24.9145	1.97361	2.63751	-0.283831	0.00393833	-0.161586	-56.1996	-1.86E-15	4.06756	0	0	-0.00582463	-2.62341	21.079	-3.51712	3.22645	323.93	650.654	414.056	414.056	414.056	-7.82113	-24.8846	-2.17281	-214.015	291.225	210.345	194.224	194.224	194.224	-24.8955	-0.433184	8.04197	4.20331	-0.0302308	-4.94085	1.50791	-0.0727634	0.559511	-633.433	-69.6133	7.93324	0	0	0.382389
1947	0	-24.4736	0	0	-24.5058	1.91431	2.84578	-0.258866	0.0333608	-0.138879	-48.0395	9.32E-15	10.1964	0	0	0.0614627	-2.77434	20.964	-3.57844	4.17086	323.245	650.311	414.531	414.531	414.531	-8.49641	-24.0285	-2.85313	-222.468	291.33	214.565	194.224	194.224	194.224	-23.9985	-1.01891	8.83889	4.57206	0.3096	-4.76712	1.44215	0.0480134	0.449361	-607.171	3.10561	6.24877	0	0	0.464713
1948	0	-23.4554	0	0	-23.4833	1.95283	2.7105	-0.236555	0.065279	-0.10762	-39.0613	3.73E-15	16.2431	0	0	0.101946	-2.97955	20.6737	-3.77384	6.3255	322.385	648.809	414.957	414.957	414.957	-9.04462	-23.5759	-3.69293	-229.721	291.775	219.255	194.224	194.224	194.224	-23.4853	-1.76647	9.53984	5.04733	0.773934	-4.38395	1.37484	0.180032	0.360821	-591.326	85.8967	2.25934	0	0	0.461496
1949	0	-22.0131	0	0	-22.0306	2.08973	2.22948	-0.221986	0.0955549	-0.0694685	-30.9367	-5.59E-15	21.6463	0	0	0.123111	-3.22772	20.2286	-4.12066	9.5543	321.442	646.183	415.335	415.335	415.335	-9.42905	-23.3894	-4.62857	-235.896	292.703	224.188	194.224	194.224	194.224	-23.2226	-2.62453	10.0988	5.59091	1.34901	-3.79057	1.31482	0.306302	0.301247	-590.631	168.025	-3.53984	0	0	0.410598
1950	0	-20.3297	0	0	-20.3364	2.3138	1.44151	-0.218323	0.120593	-0.0278071	-24.9777	-3.73E-15	26.0427	0	0	0.135211	-3.49968	19.6492	-4.61416	13.7238	320.516	642.492	415.656	415.656	415.656	-9.62082	-23.3324	-5.57688	-241.075	294.23	229.136	194.224	194.224	194.224	-23.0822	-3.52461	10.4724	6.16708	2.00863	-3.01365	1.26623	0.408039	0.275449	-604.984	238.806	-9.93669	0	0	0.356918
1951	0	-18.561	0	0	-18.5615	2.60352	0.421901	-0.226	0.138344	0.0119905	-21.8672	5.59E-15	29.2741	0	0	0.144986	-3.77054	18.9541	-5.22868	18.7152	319.705	637.814	415.894	415.894	415.894	-9.59966	-23.2933	-6.45382	-245.269	296.437	233.885	194.224	194.224	194.224	-22.9632	-4.39598	10.6237	6.74667	2.71335	-2.10343	1.22242	0.47088	0.293572	-627.271	290.626	-15.4323	0	0	0.333345
1952	0	-16.8165	0	0	-16.818	2.93226	-0.735381	-0.242879	0.148385	0.0445359	-21.6095	-5.59E-15	31.309	0	0	0.15418	-4.01322	18.1591	-5.92376	24.4308	319.095	632.248	416.016	416.016	416.016	-9.35153	-23.2022	-7.19123	-248.413	299.366	238.264	194.224	194.224	194.224	-22.8065	-5.17933	10.5234	7.31006	3.4123	-1.12408	1.17646	0.486826	0.360678	-648.887	320.136	-18.7987	0	0	0.357313
1953	0	-15.1549	0	0	-15.1638	3.27506	-1.94144	-0.265211	0.150947	0.0654062	-23.681	-5.59E-15	32.103	0	0	0.161694	-4.20183	17.2759	-6.65261	30.7972	318.751	625.908	415.98	415.98	415.98	-8.86511	-23.0337	-7.74601	-250.389	303.021	242.162	194.224	194.224	194.224	-22.5957	-5.8349	10.1507	7.849	4.04571	-0.142006	1.11831	0.457067	0.483885	-660.823	327.735	-19.4352	0	0	0.430158
1954	0	-13.5901	0	0	-13.6108	3.61419	-3.13284	-0.289016	0.146294	0.0728181	-27.3025	9.32E-15	31.5479	0	0	0.166465	-4.31472	16.3117	-7.37132	37.7634	318.713	618.928	415.742	415.742	415.742	-8.13126	-22.8006	-8.10271	-251.048	307.383	245.539	194.224	194.224	194.224	-22.3491	-6.34569	9.49402	8.36795	4.55023	0.786385	1.04524	0.388323	0.665954	-658.778	315.829	-17.4207	0	0	0.545397
1955	0	-12.1037	0	0	-12.1381	3.9417	-4.28079	-0.311145	0.13474	0.0677448	-31.6947	-3.73E-15	29.526	0	0	0.1688	-4.33631	15.269	-8.04602	45.2987	318.993	611.456	415.266	415.266	415.266	-7.14644	-22.5409	-8.27087	-250.248	312.402	248.426	194.224	194.224	194.224	-22.1061	-6.71626	8.55383	8.88377	4.8651	1.62388	0.958614	0.292138	0.905672	-643.156	287.603	-13.2188	0	0	0.690053
1956	0	-10.6598	0	0	-10.7077	4.25893	-5.38928	-0.329763	0.116754	0.0536665	-36.2419	-3.73E-15	25.9806	0	0	0.1698	-4.25804	14.1446	-8.65636	53.3895	319.581	603.659	414.531	414.531	414.531	-5.91773	-22.3047	-8.27929	-247.871	318.006	250.907	194.224	194.224	194.224	-21.9151	-6.96877	7.34598	9.42546	4.93945	2.35714	0.868643	0.182481	1.19769	-619.709	246.588	-7.41485	0	0	0.84799
1957	0	-9.2165	0	0	-9.27635	4.57344	-6.48412	-0.344107	0.0930801	0.035284	-40.5218	5.59E-15	20.9795	0	0	0.170096	-4.07794	12.9307	-9.1938	62.0381	320.446	595.713	413.535	413.535	413.535	-4.46722	-22.1438	-8.16788	-243.833	324.088	253.098	194.224	194.224	194.224	-21.8238	-7.1362	5.90332	10.0326	4.73965	2.99439	0.787264	0.0760439	1.53107	-595.839	196.898	-0.512041	0	0	1.00338
1958	0	-7.73505	0	0	-7.804	4.89491	-7.59813	-0.353789	0.0650278	0.0176329	-44.2412	-1.03E-14	14.7681	0	0	0.169202	-3.79994	11.6152	-9.65641	71.2611	321.543	587.807	412.305	412.305	412.305	-2.83425	-22.1058	-7.97864	-238.083	330.506	255.126	194.224	194.224	194.224	-21.8747	-7.25407	4.27566	10.7531	4.256	3.55828	0.725852	-0.0116012	1.88776	-578.142	142.978	7.05794	0	0	1.14953
1959	0	-6.18593	0	0	-6.25917	5.23103	-8.75646	-0.358389	0.0343889	0.00467713	-47.1816	-4.19E-15	7.7593	0	0	0.16588	-3.43312	10.1833	-10.0421	81.0862	322.821	580.135	410.893	410.893	410.893	-1.07474	-22.2313	-7.7474	-230.601	337.085	257.097	194.224	194.224	194.224	-22.1032	-7.35249	2.52747	11.6402	3.50751	4.07587	0.691664	-0.0676889	2.24916	-569.687	89.4563	14.8501	0	0	1.29477
1960	0	-4.5524	0	0	-4.62231	5.58467	-9.96713	-0.35764	0.00328686	-0.00141765	-49.204	-6.06E-15	0.493576	0	0	0.159246	-2.99148	8.62018	-10.343	91.5458	324.226	572.893	409.376	409.376	409.376	0.742778	-22.5533	-7.49836	-221.386	343.629	259.08	194.224	194.224	194.224	-22.5378	-7.45065	0.733106	12.7463	2.54371	4.56857	0.686794	-0.0883412	2.59379	-569.49	39.8875	22.3976	0	0	1.45785
1961	0	-2.8317	0	0	-2.88691	5.9529	-11.2178	-0.35137	-0.0260772	-0.000132874	-50.2325	4.66E-15	-6.43081	0	0	0.149583	-2.49341	6.91366	-10.5425	102.668	325.704	566.276	407.851	407.851	407.851	2.54361	-23.098	-7.24217	-210.458	349.932	261.094	194.224	194.224	194.224	-23.2003	-7.55443	-1.02987	14.1152	1.44039	5.04422	0.711569	-0.0775213	2.90473	-574.305	-3.21115	29.2215	0	0	1.65753
1962	0	-1.03372	0	0	-1.05873	6.32726	-12.4779	-0.339716	-0.0516668	0.0074271	-50.2594	3.73E-15	-12.4389	0	0	0.138471	-1.96074	5.05729	-10.6146	114.465	327.208	560.474	406.415	406.415	406.415	4.25467	-23.887	-6.97682	-197.85	355.805	263.107	194.224	194.224	194.224	-24.1071	-7.65705	-2.68835	15.7727	0.289404	5.49168	0.763088	-0.0491997	3.16838	-579.599	-39.2261	35.0177	0	0	1.8953
1963	0	0.822051	0	0	0.846141	6.69518	-13.7039	-0.322891	-0.0721589	0.0191528	-49.2983	0	-17.092	0	0	0.127836	-1.41705	3.05241	-10.5239	126.929	328.697	555.668	405.162	405.162	405.162	5.8123	-24.9382	-6.69106	-183.608	361.09	265.05	194.224	194.224	194.224	-25.2706	-7.74231	-4.18107	17.7196	-0.816667	5.87825	0.836689	-0.0196106	3.37852	-581.092	-68.2813	39.7764	0	0	2.15143
1964	0	2.7099	0	0	2.80356	7.04162	-14.8464	-0.301035	-0.0869513	0.0321995	-47.3481	0	-20.1324	0	0	0.118814	-0.885994	0.908882	-10.2275	140.026	330.137	552.03	404.163	404.163	404.163	7.16816	-26.2664	-6.36897	-167.793	365.672	266.834	194.224	194.224	194.224	-26.6995	-7.78912	-5.46414	19.9295	-1.79961	6.14971	0.921222	-0.00115011	3.53292	-573.984	-90.3261	43.7479	0	0	2.38465
1965	0	4.60002	0	0	4.78237	7.35095	-15.8559	-0.274264	-0.0959893	0.0436667	-44.3925	-3.73E-15	-21.484	0	0	0.111107	-0.390458	-1.35562	-9.67804	153.693	331.508	549.714	403.456	403.456	403.456	8.29236	-27.8817	-5.9951	-150.482	369.488	268.365	194.224	194.224	194.224	-28.3984	-7.77698	-6.51366	22.3528	-2.60548	6.23541	0.996294	0.00120052	3.63236	-552.384	-104.373	47.1668	0	0	2.53689
1966	0	6.45916	0	0	6.74455	7.60912	-16.6905	-0.243398	-0.0996084	0.0511833	-40.4923	-1.86E-15	-21.2278	0	0	0.10336	0.0478855	-3.71673	-8.83312	167.833	332.798	548.855	403.046	403.046	403.046	9.17398	-29.7861	-5.55924	-131.774	372.52	269.562	194.224	194.224	194.224	-30.3653	-7.69087	-7.32554	24.9256	-3.20823	6.06065	1.03522	-0.00928446	3.67727	-510.071	-108.814	50.1483	0	0	2.54415
1967	0	8.25086	0	0	8.6457	7.80552	-17.3204	-0.210079	-0.0982014	0.0539381	-35.8376	5.59E-15	-19.5298	0	0	0.0940862	0.409406	-6.14432	-7.67064	182.306	334.012	549.556	402.9	402.9	402.9	9.81941	-31.9707	-5.05917	-111.795	374.793	270.367	194.224	194.224	194.224	-32.5897	-7.52436	-7.91304	27.5789	-3.60675	5.56577	1.01117	-0.0258182	3.66518	-442.336	-102.832	52.6613	0	0	2.35486
1968	0	9.93602	0	0	10.437	7.93431	-17.731	-0.177212	-0.092557	0.0521389	-30.8316	3.73E-15	-16.6252	0	0	0.0826943	0.678738	-8.60262	-6.20552	196.922	335.168	551.874	402.952	402.952	402.952	10.2502	-34.4139	-4.50094	-90.6966	376.362	270.746	194.224	194.224	194.224	-35.051	-7.28063	-8.30383	30.2472	-3.81829	4.72716	0.908444	-0.0418228	3.5957	-348.024	-87.7648	54.7624	0	0	1.95272
1969	0	11.4753	0	0	12.0692	7.99485	-17.9233	-0.148304	-0.0834244	0.0473127	-26.0304	-7.45E-15	-12.7589	0	0	0.0696938	0.848601	-11.0504	-4.50139	211.431	336.294	555.807	403.122	403.122	403.122	10.5006	-37.0828	-3.89676	-68.6411	377.307	270.688	194.224	194.224	194.224	-37.7198	-6.97144	-8.53657	32.8723	-3.87073	3.57287	0.731931	-0.0546515	3.46845	-231.865	-67.4858	56.5002	0	0	1.37812
1970	0	12.8334	0	0	13.4992	7.99113	-17.9115	-0.127248	-0.0704806	0.0410538	-22.0724	-3.73E-15	-8.09186	0	0	0.0562693	0.923519	-13.4416	-2.66953	225.538	337.416	561.275	403.323	403.323	403.322	10.6147	-39.9381	-3.26137	-45.7887	377.725	270.199	194.224	194.224	194.224	-40.5618	-6.615	-8.65756	35.4045	-3.79565	2.18515	0.506499	-0.0645085	3.28942	-103.52	-46.8213	57.4241	0	0	0.718912
1971	0	13.9862	0	0	14.6984	7.9317	-17.7227	-0.11796	-0.0524182	0.0346288	-19.5558	9.32E-16	-2.74416	0	0	0.0433933	0.92145	-15.7276	-0.85313	238.927	338.548	568.118	403.476	403.476	403.476	10.6459	-42.9418	-2.60772	-22.2753	377.729	269.313	194.224	194.224	194.224	-43.5454	-6.23399	-8.71977	37.8002	-3.62359	0.687821	0.270123	-0.0707386	3.07051	23.7155	-29.4427	56.4618	0	0	0.0859716
1972	0	14.9269	0	0	15.6605	7.82988	-17.3982	-0.121518	-0.0307814	0.0284204	-18.6658	-2.10E-15	2.78522	0	0	0.0312445	0.871554	-17.8608	0.798549	251.295	339.681	576.11	403.52	403.52	403.52	10.657	-46.0667	-1.94182	1.80369	377.452	268.095	194.224	194.224	194.224	-46.65	-5.85327	-8.78311	40.0203	-3.38043	-0.777892	0.0563831	-0.074891	2.82617	137.793	-18.5878	53.2176	0	0	-0.425264
1973	0	15.6669	0	0	16.4016	7.70245	-16.9904	-0.13572	-0.00863418	0.0223411	-19.0924	1.40E-15	7.76314	0	0	0.0201243	0.808648	-19.7978	2.1564	262.383	340.79	584.971	403.412	403.412	403.412	10.7134	-49.2986	-1.26016	26.3932	377.037	266.651	194.224	194.224	194.224	-49.8679	-5.49673	-8.90881	42.0304	-3.08567	-2.07989	-0.112027	-0.0766702	2.57388	230.086	-14.9865	47.6502	0	0	-0.758049
1974	0	16.2284	0	0	16.951	7.56718	-16.5554	-0.156676	0.0106776	0.0162809	-20.223	-1.86E-15	11.4064	0	0	0.0108393	0.766252	-21.5028	3.13041	272	341.837	594.402	403.132	403.132	403.132	10.872	-52.632	-0.550666	51.4637	376.621	265.117	194.224	194.224	194.224	-53.1994	-5.18428	-9.15022	43.8012	-2.75217	-3.11624	-0.228093	-0.0764324	2.32681	296.703	-17.8039	40.2594	0	0	-0.901392
1975	0	16.6348	0	0	17.339	7.44021	-16.1453	-0.180272	0.023645	0.00987378	-21.3747	-3.26E-15	12.978	0	0	0.00406397	0.770364	-22.9493	3.67725	280.028	342.784	604.105	402.677	402.677	402.677	11.1714	-56.0619	0.203522	76.991	376.31	263.645	194.224	194.224	194.224	-56.6436	-4.92967	-9.5438	45.3102	-2.38677	-3.82609	-0.296058	-0.0763653	2.09652	338.277	-25.6818	32.0439	0	0	-0.88171
1976	0	16.9014	0	0	17.5862	7.33327	-15.7985	-0.202483	0.0280631	0.00307897	-21.9319	3.73E-15	12.03	0	0	-0.000526777	0.835694	-24.1201	3.79803	286.419	343.599	613.802	402.065	402.065	402.065	11.6226	-59.577	1.01831	102.941	376.16	262.382	194.224	194.224	194.224	-60.1917	-4.73867	-10.1007	46.5431	-1.99208	-4.19037	-0.326477	-0.0784645	1.88765	358.183	-36.9324	23.9405	0	0	-0.74633
1977	0	17.0299	0	0	17.6964	7.25157	-15.5327	-0.220641	0.0229745	-0.00457359	-21.5436	-3.49E-15	8.45994	0	0	-0.00391825	0.964547	-25.0081	3.52993	291.189	344.261	623.253	401.329	401.329	401.329	12.2043	-63.1534	1.90202	129.261	376.167	261.447	194.224	194.224	194.224	-63.8204	-4.60795	-10.802	47.4949	-1.56793	-4.22574	-0.328669	-0.0859705	1.70188	360.721	-50.5068	16.7081	0	0	-0.546379
1978	0	17.0063	0	0	17.6548	7.19265	-15.3405	-0.233228	0.00891492	-0.013797	-20.1161	3.29E-15	2.55804	0	0	-0.00658693	1.14814	-25.6162	2.93611	294.406	344.763	632.255	400.521	400.521	400.521	12.862	-66.7541	2.84902	155.882	376.258	260.919	194.224	194.224	194.224	-67.4898	-4.52438	-11.5976	48.1715	-1.11301	-3.97549	-0.309451	-0.100771	1.53678	350.171	-65.5244	10.6485	0	0	-0.327134
1979	0	16.805	0	0	17.4324	7.14619	-15.1888	-0.240016	-0.0117796	-0.0264327	-17.7974	1.40E-15	-4.97198	0	0	-0.00736224	1.36945	-25.9578	2.09623	296.19	345.103	640.649	399.705	399.705	399.705	13.5128	-70.3308	3.83485	182.725	376.299	260.829	194.224	194.224	194.224	-71.1448	-4.46537	-12.4091	48.5904	-0.626491	-3.50008	-0.273337	-0.124821	1.38831	331.22	-81.715	5.74872	0	0	-0.122589
1980	0	16.3968	0	0	16.9943	7.09538	-15.0225	-0.241504	-0.0351172	-0.0455808	-14.8673	0	-13.0804	0	0	-0.00356386	1.60666	-26.0569	1.09862	296.707	345.288	648.318	398.954	398.954	398.954	14.0546	-73.8299	4.81387	209.705	376.111	261.168	194.224	194.224	194.224	-74.7197	-4.40107	-13.138	48.7804	-0.109406	-2.86875	-0.225434	-0.157357	1.25499	309.977	-98.5806	1.63191	0	0	0.0469525
1981	0	15.7572	0	0	16.3108	7.01976	-14.7746	-0.23772	-0.055675	-0.0752362	-11.555	4.66E-15	-20.4746	0	0	0.00732867	1.83694	-25.9479	0.0335385	296.166	345.325	655.187	398.342	398.342	398.342	14.3808	-77.1975	5.72106	236.718	375.492	261.902	194.224	194.224	194.224	-78.1445	-4.299	-13.6776	48.7806	0.43393	-2.15255	-0.176268	-0.19386	1.13424	295.135	-115.151	-2.28563	0	0	0.175958
1982	0	14.8738	0	0	15.3665	6.89945	-14.379	-0.228957	-0.0681988	-0.119177	-8.05878	-9.32E-16	-25.8858	0	0	0.025264	2.0397	-25.6741	-1.01301	294.812	345.223	661.217	397.937	397.937	397.937	14.3975	-80.3822	6.47897	263.62	374.251	262.977	194.224	194.224	194.224	-81.3506	-4.13036	-13.9283	48.6381	0.994915	-1.41908	-0.137566	-0.228977	1.02601	296.122	-130.75	-6.42979	0	0	0.271073
1983	0	13.7522	0	0	14.1684	6.71951	-13.7846	-0.216519	-0.0693054	-0.180123	-4.57264	3.26E-15	-28.3569	0	0	0.0461949	2.19902	-25.2847	-1.96447	292.915	344.989	666.401	397.788	397.788	397.788	14.0405	-83.3364	7.00938	290.193	372.234	264.334	194.224	194.224	194.224	-84.2775	-3.87642	-13.8132	48.4039	1.56	-0.729033	-0.123772	-0.258145	0.930553	322.346	-145.675	-10.7656	0	0	0.342601
1984	0	12.4211	0	0	12.7515	6.47327	-12.9659	-0.201016	-0.0578839	-0.258045	-1.0966	3.96E-15	-27.388	0	0	0.0634751	2.3047	-24.8317	-2.75796	290.755	344.629	670.757	397.923	397.923	397.923	13.2857	-86.0182	7.24776	316.122	369.346	265.9	194.224	194.224	194.224	-86.879	-3.53255	-13.2904	48.1296	2.11146	-0.134085	-0.14425	-0.277121	0.84652	379.733	-159.906	-15.1475	0	0	0.393022
1985	0	10.9333	0	0	11.1776	6.16387	-11.9294	-0.182079	-0.0355064	-0.350126	2.56869	9.90E-16	-23.0537	0	0	0.0712781	2.3517	-24.3657	-3.34631	288.604	344.149	674.321	398.338	398.338	398.338	12.1536	-88.3916	7.15699	340.985	365.571	267.586	194.224	194.224	194.224	-89.1264	-3.10916	-12.3602	47.8624	2.62916	0.323667	-0.206944	-0.28253	0.770668	471.05	-172.711	-19.4006	0	0	0.412809
1986	0	9.36051	0	0	9.52809	5.80395	-10.7132	-0.1584	-0.00630144	-0.449904	6.73665	-3.20E-15	-16.0098	0	0	0.0678608	2.3385	-23.9317	-3.69875	286.707	343.551	677.142	398.999	399	398.999	10.7063	-90.4252	6.73652	364.269	360.974	269.269	194.224	194.224	194.224	-91.0053	-2.6288	-11.0672	47.6411	3.09359	0.611593	-0.310817	-0.271277	0.698021	592.748	-182.126	-23.3551	0	0	0.383323
1987	0	7.78188	0	0	7.888	5.41315	-9.38102	-0.128368	0.0241993	-0.548662	11.6314	1.05E-15	-7.32862	0	0	0.0561572	2.26515	-23.5658	-3.80031	285.268	342.839	679.271	399.85	399.85	399.85	9.03729	-92.0889	6.02486	385.412	355.698	270.775	194.224	194.224	194.224	-92.508	-2.12053	-9.49419	47.4921	3.48915	0.706376	-0.452997	-0.243884	0.622463	737.168	-185.804	-26.8568	0	0	0.291259
1988	0	6.26721	0	0	6.32923	5.01448	-8.01097	-0.0915383	0.050845	-0.637803	17.0931	2.04E-15	1.78672	0	0	0.0413134	2.13222	-23.2923	-3.65232	284.431	342.016	680.753	400.816	400.816	400.816	7.25734	-93.3501	5.09529	403.862	349.952	271.875	194.224	194.224	194.224	-93.6228	-1.61317	-7.75162	47.4272	3.80591	0.596089	-0.630624	-0.202553	0.540999	895.02	-181.311	-29.8308	0	0	0.142121
1989	0	4.86372	0	0	4.89707	4.63052	-6.68234	-0.0511733	0.0698862	-0.710495	22.2495	5.82E-16	10.233	0	0	0.0272342	1.94104	-23.1221	-3.27435	284.273	341.086	681.617	401.818	401.818	401.818	5.47833	-94.1728	4.04503	419.134	343.977	272.288	194.224	194.224	194.224	-94.3285	-1.13005	-5.96213	47.4422	4.04041	0.284247	-0.838647	-0.151219	0.458633	1055.7	-167.27	-32.2095	0	0	-0.0337747
1990	0	3.59366	0	0	3.61009	4.28021	-5.46349	-0.0149488	0.0803075	-0.763308	25.5357	-2.10E-15	17.2449	0	0	0.0146702	1.69469	-23.0523	-2.70615	284.791	340.057	681.867	402.784	402.784	402.784	3.79881	-94.5244	2.98075	430.847	338.015	271.728	194.224	194.224	194.224	-94.5987	-0.686145	-4.24405	47.5181	4.19547	-0.205716	-1.0714	-0.0941185	0.386324	1209.36	-143.784	-33.9673	0	0	-0.18477
1991	0	2.46814	0	0	2.47544	3.97743	-4.40581	0.00694196	0.084133	-0.794704	25.1613	-1.40E-15	22.4876	0	0	0.00206272	1.39924	-23.0672	-2.00773	285.906	338.937	681.48	403.654	403.654	403.654	2.29521	-94.3929	2.00312	438.742	332.277	269.963	194.224	194.224	194.224	-94.419	-0.288234	-2.69794	47.6224	4.27954	-0.82832	-1.31652	-0.0340006	0.341433	1344.74	-111.877	-35.0846	0	0	-0.249966
1992	0	1.51045	0	0	1.51334	3.73207	-3.54636	0.00493894	0.0849027	-0.804362	19.7969	2.56E-15	25.9284	0	0	-0.0111264	1.06464	-23.1406	-1.25664	287.468	337.737	680.403	404.384	404.384	404.384	1.0213	-93.807	1.19447	442.67	326.936	266.897	194.224	194.224	194.224	-93.8113	0.0626889	-1.40041	47.7132	4.30571	-1.51727	-1.55511	0.0280802	0.341247	1449.68	-73.5939	-35.5347	0	0	-0.176455
1993	0	0.778036	0	0	0.779036	3.5522	-2.91525	-0.0252109	0.0861423	-0.791407	9.34359	1.86E-15	27.7024	0	0	-0.0200318	0.705124	-23.2396	-0.542583	289.274	336.465	678.57	404.946	404.946	404.946	0.0122124	-92.8531	0.60976	442.593	322.122	262.629	194.224	194.224	194.224	-92.8526	0.367886	-0.402512	47.7447	4.29065	-2.19009	-1.76023	0.0906491	0.395814	1510.66	-31.9181	-35.31	0	0	0.0594187
1994	0	0.368753	0	0	0.36912	3.4459	-2.5419	-0.0798017	0.0896525	-0.75446	-4.74102	-2.45E-15	27.9427	0	0	-0.0131639	0.33852	-23.3288	0.0412451	291.088	335.131	675.904	405.326	405.326	405.327	-0.711299	-91.6753	0.271953	438.591	317.933	257.468	194.224	194.224	194.224	-91.6779	0.627446	0.269417	47.6728	4.25267	-2.75651	-1.89958	0.15148	0.507431	1514.68	9.46809	-34.5102	0	0	0.432587
1995	0	0.404556	0	0	0.404911	3.42151	-2.4562	-0.147307	0.0946272	-0.692418	-19.7223	-5.27E-15	26.6757	0	0	0.0210473	-0.0158177	-23.3752	0.409176	292.67	333.746	672.348	405.52	405.52	405.52	-1.14227	-90.4539	0.172093	430.875	314.436	251.881	194.224	194.224	194.224	-90.4611	0.838323	0.613606	47.4621	4.21021	-3.13021	-1.9463	0.20558	0.666398	1453.71	46.8614	-33.4899	0	0	0.863458
1996	0	0.994816	0	0	0.99591	3.48583	-2.68217	-0.211861	0.097814	-0.605104	-32.4337	4.66E-16	23.8389	0	0	0.0819259	-0.33973	-23.3528	0.494707	293.797	332.324	667.875	405.525	405.525	405.525	-1.29307	-89.3662	0.274909	419.8	311.663	246.391	194.224	194.224	194.224	-89.3754	0.996156	0.654616	47.0912	4.17974	-3.24119	-1.8811	0.247412	0.859825	1325.34	77.3404	-32.6469	0	0	1.2348
1997	0	2.1927	0	0	2.19619	3.64037	-3.22473	-0.259246	0.0955133	-0.494515	-40.3765	6.23E-15	19.4962	0	0	0.15025	-0.619522	-23.2446	0.261358	294.287	330.888	662.51	405.34	405.34	405.34	-1.20446	-88.5419	0.529439	405.848	309.597	241.448	194.224	194.224	194.224	-88.5497	1.10211	0.44521	46.5568	4.17427	-3.04776	-1.69598	0.27343	1.07181	1133.77	100.245	-32.2136	0	0	1.42853
1998	0	3.9653	0	0	3.97529	3.87767	-4.0566	-0.284052	0.0870495	-0.367732	-42.7422	7.22E-15	14.1758	0	0	0.199	-0.848797	-23.0449	-0.287418	294.017	329.473	656.342	404.957	404.957	404.957	-0.950141	-88.033	0.882548	389.603	308.158	237.339	194.224	194.224	194.224	-88.0369	1.17122	0.0633043	45.8749	4.20196	-2.54755	-1.39901	0.286497	1.29615	892.118	118.824	-32.2897	0	0	1.37271
1999	0	6.19889	0	0	6.22379	4.18122	-5.11811	-0.289858	0.0760653	-0.237368	-40.4353	-2.33E-15	8.92276	0	0	0.212625	-1.03027	-22.7586	-1.10091	292.93	328.121	649.523	404.367	404.367	404.367	-0.626053	-87.8146	1.29045	371.696	307.225	234.158	194.224	194.224	194.224	-87.8143	1.23425	-0.401695	45.0808	4.2655	-1.78557	-1.01789	0.293808	1.53424	623.781	138.365	-32.9196	0	0	1.0798
2000	0	8.73465	0	0	8.78869	4.52967	-6.33206	-0.280555	0.0652363	-0.118257	-34.9207	4.78E-15	4.59064	0	0	0.192436	-1.17575	-22.4003	-2.0803	291.042	326.883	642.26	403.562	403.562	403.562	-0.325771	-87.8136	1.72597	352.748	306.674	231.859	194.224	194.224	194.224	-87.8096	1.32981	-0.870762	44.2252	4.36287	-0.855678	-0.60071	0.297541	1.78208	360.367	159.79	-33.7428	0	0	0.650521
2001	0	11.4051	0	0	11.5081	4.90096	-7.61903	-0.259455	0.0535855	-0.0215429	-27.7347	3.96E-15	1.40646	0	0	0.150662	-1.3034	-21.9902	-3.08888	288.427	325.805	634.792	402.538	402.538	402.538	-0.119646	-87.9353	2.1761	333.311	306.406	230.303	194.224	194.224	194.224	-87.928	1.49223	-1.28885	43.3677	4.48808	0.109708	-0.202264	0.292746	2.032	132.076	177.753	-33.7336	0	0	0.225195
2002	0	14.0573	0	0	14.2323	5.27399	-8.90401	-0.23271	0.0422526	0.0478626	-20.4983	-3.77E-15	-0.506644	0	0	0.104437	-1.43256	-21.5489	-3.97618	285.193	324.927	627.36	401.31	401.31	401.31	-0.0475841	-88.0826	2.63305	313.822	306.346	229.3	194.224	194.224	194.224	-88.0717	1.74194	-1.62443	42.5672	4.63275	0.963821	0.125528	0.273005	2.26797	-38.5331	187.106	-32.2562	0	0	-0.0810385
2003	0	16.5683	0	0	16.838	5.63034	-10.1228	-0.205448	0.0318956	0.0904444	-14.3537	5.88E-15	-1.33256	0	0	0.065922	-1.57734	-21.091	-4.61092	281.438	324.275	620.18	399.909	399.909	399.909	-0.116805	-88.1728	3.08952	294.59	306.443	228.656	194.224	194.224	194.224	-88.1579	2.08043	-1.86762	41.8702	4.78639	1.57894	0.349178	0.235255	2.47769	-140.216	184.482	-29.1299	0	0	-0.224822
2004	0	18.8522	0	0	19.2341	5.95489	-11.2245	-0.18071	0.0225257	0.109271	-9.851	2.95E-15	-1.44298	0	0	0.0396379	-1.7417	-20.6205	-4.91097	277.224	323.865	613.411	398.389	398.389	398.389	-0.306323	-88.1483	3.53715	275.797	306.666	228.201	194.224	194.224	194.224	-88.1293	2.4911	-2.02566	41.3005	4.93698	1.87638	0.45512	0.178109	2.64891	-171.907	168.493	-24.4942	0	0	-0.233391
2005	0	20.8571	0	0	21.36	6.23613	-12.1723	-0.160958	0.0142707	0.108868	-7.16963	1.91E-15	-1.19746	0	0	0.0249834	-1.91811	-20.1277	-4.85971	272.547	323.702	607.152	396.817	396.817	396.817	-0.576756	-87.9789	3.96608	257.521	306.994	227.8	194.224	194.224	194.224	-87.9564	2.94426	-2.11621	40.852	5.0718	1.84293	0.455045	0.102235	2.77994	-143.318	140.017	-18.7167	0	0	-0.169823
2006	0	22.561	0	0	23.183	6.46629	-12.9427	-0.146958	0.00643422	0.0944035	-6.08968	-3.84E-15	-0.971779	0	0	0.0181313	-2.08962	-19.5909	-4.50464	267.345	323.779	601.444	395.272	395.272	395.272	-0.881314	-87.6595	4.36542	239.756	307.414	227.363	194.224	194.224	194.224	-87.6345	3.40414	-2.161	40.488	5.17888	1.52928	0.375191	0.0105366	2.8746	-70.8998	100.968	-12.1536	0	0	-0.0839714
2007	0	23.9642	0	0	24.6928	6.64146	-13.5257	-0.138495	-0.00111573	0.0714943	-6.17526	-3.63E-15	-0.976251	0	0	0.0151503	-2.23472	-18.9801	-3.94169	261.505	324.073	596.284	393.832	393.832	393.833	-1.17667	-87.2032	4.72334	222.432	307.912	226.842	194.224	194.224	194.224	-87.177	3.83582	-2.17958	40.147	5.24916	1.03393	0.249437	-0.0914717	2.93995	25.2195	54.6515	-5.36921	0	0	0.0108866
2008	0	25.0808	0	0	25.8954	6.76177	-13.9245	-0.135368	-0.00858239	0.0449701	-6.98122	3.25E-15	-1.3122	0	0	0.0133752	-2.33272	-18.2617	-3.29245	254.895	324.54	591.646	392.569	392.569	392.569	-1.42984	-86.6332	5.02803	205.448	308.466	226.223	194.224	194.224	194.224	-86.6064	4.21041	-2.18588	39.7536	5.2778	0.480002	0.109537	-0.194583	2.98772	126.078	5.15941	1.01041	0	0	0.130637
2009	0	25.9316	0	0	26.8072	6.8313	-14.1542	-0.136293	-0.0156306	0.0189254	-8.02296	-5.68E-16	-1.93568	0	0	0.0113411	-2.36878	-17.4043	-2.6804	247.384	325.121	587.502	391.543	391.543	391.543	-1.6215	-85.9741	5.26884	188.688	309.049	225.516	194.224	194.224	194.224	-85.9473	4.50808	-2.18674	39.2313	5.26506	-0.00901042	-0.0159016	-0.286663	3.02558	214.805	-42.4076	6.28963	0	0	0.291585
2010	0	26.5371	0	0	27.4478	6.85729	-14.24	-0.140211	-0.0218031	-0.00383897	-8.9641	-8.44E-16	-2.73273	0	0	0.00867165	-2.33768	-16.383	-2.20969	238.871	325.743	583.838	390.801	390.801	390.801	-1.74512	-85.2455	5.43708	172.043	309.629	224.751	194.224	194.224	194.224	-85.2188	4.71822	-2.18255	38.5158	5.21587	-0.330904	-0.104112	-0.355607	3.06021	278.816	-83.0119	9.97176	0	0	0.486746
2011	0	26.913	0	0	27.8352	6.84907	-14.2129	-0.145984	-0.0266861	-0.021395	-9.60342	-5.24E-16	-3.57202	0	0	0.0054692	-2.24573	-15.1838	-1.94847	229.303	326.336	580.664	390.374	390.374	390.373	-1.80393	-84.4575	5.52653	155.417	310.175	223.964	194.224	194.224	194.224	-84.4309	4.83789	-2.16899	37.5649	5.13882	-0.421389	-0.139897	-0.39124	3.09138	310.036	-112.195	11.8509	0	0	0.677558
2012	0	27.0694	0	0	27.9833	6.81609	-14.104	-0.152404	-0.0302835	-0.0325708	-9.85097	-1.28E-15	-4.36156	0	0	0.00202256	-2.11013	-13.8054	-1.91815	218.694	326.839	578.022	390.272	390.272	390.272	-1.80743	-83.6102	5.53306	138.741	310.659	223.189	194.224	194.224	194.224	-83.5839	4.86946	-2.13877	36.3641	5.04457	-0.264455	-0.116277	-0.38906	3.11421	305.3	-127.519	12.1595	0	0	0.805306
2013	0	27.011	0	0	27.9005	6.76573	-13.9376	-0.158751	-0.0324982	-0.0370943	-9.73631	-3.26E-15	-5.00238	0	0	-0.00131097	-1.9556	-12.2605	-2.0905	207.123	327.212	575.976	390.492	390.492	390.492	-1.76832	-82.695	5.45372	121.976	311.057	222.46	194.224	194.224	194.224	-82.6696	4.81798	-2.08292	34.9266	4.94426	0.105537	-0.0389813	-0.349171	3.12198	267.484	-128.393	11.3354	0	0	0.818721
2014	0	26.7394	0	0	27.5911	6.70161	-13.7252	-0.164278	-0.0328693	-0.0354918	-9.29523	1.51E-15	-5.361	0	0	-0.00423471	-1.80872	-10.5734	-2.3947	194.733	327.439	574.601	391.01	391.01	391.009	-1.70003	-81.6984	5.28637	105.111	311.351	221.8	194.224	194.224	194.224	-81.6746	4.68917	-1.99233	33.2884	4.8482	0.612044	0.0742324	-0.276857	3.10613	204.892	-115.972	9.78858	0	0	0.700463
2015	0	26.2545	0	0	27.056	6.62305	-13.4646	-0.168167	-0.0309844	-0.0292447	-8.51941	-4.54E-15	-5.31424	0	0	-0.00648556	-1.69147	-8.77625	-2.73467	181.712	327.525	573.968	391.787	391.787	391.787	-1.61459	-80.6041	5.02991	88.1656	311.536	221.226	194.224	194.224	194.224	-80.583	4.4882	-1.8594	31.5003	4.76449	1.15452	0.19849	-0.178785	3.0635	129.653	-92.3031	7.81239	0	0	0.478092
2016	0	25.5547	0	0	26.2938	6.52602	-13.1418	-0.169669	-0.0263006	-0.0201873	-7.36014	-6.99E-16	-4.74487	0	0	-0.00784532	-1.61608	-6.9041	-3.01222	168.265	327.499	574.129	392.777	392.777	392.777	-1.52183	-79.3952	4.68547	71.1782	311.614	220.739	194.224	194.224	194.224	-79.3777	4.21998	-1.67956	29.6183	4.69828	1.63203	0.307858	-0.0647967	2.99304	54.6243	-60.0719	5.52732	0	0	0.210713
2017	0	24.6346	0	0	25.2994	6.40513	-12.7384	-0.167761	-0.0183966	-0.010081	-5.71306	3.49E-15	-3.58851	0	0	-0.00802797	-1.5829	-4.98948	-3.14981	154.584	327.41	575.105	393.928	393.928	393.928	-1.42884	-78.0529	4.25833	54.1973	311.606	220.324	194.224	194.224	194.224	-78.04	3.89011	-1.45272	27.6957	4.65077	1.96596	0.386541	0.0557765	2.89827	-10.7154	-21.7971	2.98623	0	0	-0.0423507
2018	0	23.4825	0	0	24.0627	6.25591	-12.2387	-0.161782	-0.0078229	-0.00016967	-3.52249	-5.82E-17	-1.93859	0	0	-0.00654677	-1.58161	-3.05899	-3.10534	140.834	327.319	576.887	395.192	395.192	395.192	-1.33926	-76.5555	3.75939	37.2703	311.547	219.947	194.224	194.224	194.224	-76.5475	3.50588	-1.18466	25.7768	4.61905	2.11425	0.430142	0.170748	2.78177	-62.0303	19.0719	0.396136	0	0	-0.244068
2019	0	22.0786	0	0	22.5669	6.07613	-11.6339	-0.151987	0.00404721	0.0087155	-0.872938	3.30E-15	-0.0311584	0	0	-0.00275901	-1.59509	-1.132	-2.87617	127.141	327.299	579.442	396.525	396.525	396.525	-1.25411	-74.8769	3.20524	20.4354	311.487	219.547	194.224	194.224	194.224	-74.8737	3.07699	-0.886463	23.895	4.59617	2.07477	0.446661	0.26847	2.65071	-100.439	58.5103	-1.90333	0	0	-0.387062
2020	0	20.3957	0	0	20.7894	5.86603	-10.9237	-0.139615	0.0153631	0.0159596	1.98571	3.73E-15	1.80788	0	0	0.00389743	-1.60419	0.778551	-2.49349	113.592	327.421	582.715	397.893	397.893	397.893	-1.17363	-72.9872	2.61698	3.71685	311.48	219.046	194.224	194.224	194.224	-72.9882	2.61618	-0.572404	22.0725	4.57253	1.87895	0.448797	0.337691	2.51001	-130.213	91.9871	-3.57781	0	0	-0.483059
2021	0	18.4034	0	0	18.7046	5.62767	-10.1137	-0.126535	0.0242636	0.0207574	4.67465	-2.80E-15	3.2416	0	0	0.0134264	-1.59205	2.66405	-2.01086	100.25	327.745	586.64	399.273	399.273	399.273	-1.10004	-70.8557	2.01863	-12.8767	311.579	218.357	194.224	194.224	194.224	-70.8597	2.13983	-0.256773	20.3228	4.53757	1.58001	0.45026	0.371126	2.36603	-156.546	115.639	-4.48316	0	0	-0.550933
2022	0	16.0726	0	0	16.2885	5.36403	-9.21279	-0.114862	0.0294532	0.0222793	6.74612	2.33E-15	4.02051	0	0	0.0245848	-1.547	4.51794	-1.49078	87.1658	328.312	591.143	400.648	400.648	400.648	-1.04063	-68.4545	1.43507	-29.3523	311.82	217.395	194.224	194.224	194.224	-68.4603	1.66834	0.0500286	18.6538	4.48158	1.23941	0.463143	0.366496	2.22195	-184.349	126.951	-4.67731	0	0	-0.609611
2023	0	13.3821	0	0	13.524	5.0782	-8.23067	-0.10696	0.0304038	0.0195773	7.70641	6.99E-16	4.02795	0	0	0.0341504	-1.46365	6.33357	-0.992202	74.3912	329.137	596.147	402.009	402.009	402.009	-1.00896	-65.7624	0.890697	-45.7314	312.217	216.094	194.224	194.224	194.224	-65.769	1.22582	0.344064	17.07	4.39691	0.914443	0.497376	0.327471	2.08197	-217.424	125.213	-4.37756	0	0	-0.673187
2024	0	10.3245	0	0	10.4069	4.77307	-7.17658	-0.105266	0.0270259	0.0117673	7.0575	-2.33E-15	3.25859	0	0	0.0368029	-1.34264	8.10252	-0.560323	61.9936	330.21	601.566	403.349	403.349	403.349	-1.0242	-62.7694	0.408521	-62.0462	312.762	214.423	194.224	194.224	194.224	-62.7758	0.838723	0.628973	15.5758	4.27941	0.648312	0.560324	0.258879	1.94892	-258.201	110.242	-3.76746	0	0	-0.748681
2025	0	6.91404	0	0	6.95308	4.45104	-6.0586	-0.111243	0.019953	-0.00168229	4.42897	-1.40E-15	1.83807	0	0	0.0262699	-1.18928	9.81325	-0.219805	50.0646	331.494	607.306	404.664	404.664	404.664	-1.10875	-59.4812	0.00940116	-78.3309	313.421	212.405	194.224	194.224	194.224	-59.4872	0.533512	0.915568	14.177	4.1288	0.463644	0.655418	0.168691	1.82164	-307.647	83.1804	-3.05362	0	0	-0.834888
2026	0	3.19221	0	0	3.20386	4.11431	-4.8844	-0.125599	0.010616	-0.0211811	-0.403915	3.25E-15	0.00169552	0	0	-0.00310647	-1.01172	11.4503	0.0280498	38.7244	332.933	613.258	405.948	405.948	405.948	-1.28396	-55.9236	-0.288996	-94.61	314.143	210.118	194.224	194.224	194.224	-55.9295	0.333246	1.21976	12.882	3.9488	0.359965	0.780952	0.0658273	1.701	-364.456	46.2521	-2.46295	0	0	-0.920197
2027	0	-0.767387	0	0	-0.768949	3.76562	-3.66402	-0.148661	0.000543573	-0.0461222	-7.50177	1.28E-15	-2.00803	0	0	-0.0539613	-0.818998	12.9944	0.203846	28.1206	334.453	619.294	407.196	407.196	407.196	-1.56513	-52.1455	-0.473975	-110.884	314.87	207.709	194.224	194.224	194.224	-52.1524	0.253297	1.55902	11.7019	3.74706	0.315418	0.93058	-0.0407386	1.58412	-426.304	2.22085	-2.09065	0	0	-0.987913
2028	0	-4.85509	0	0	-4.8594	3.40939	-2.41364	-0.179274	-0.00894279	-0.0749553	-16.6016	2.33E-15	-3.99419	0	0	-0.122428	-0.619595	14.423	0.343884	18.4199	335.971	625.269	408.399	408.399	408.399	-1.95627	-48.2222	-0.540544	-127.108	315.546	205.384	194.224	194.224	194.224	-48.2321	0.297016	1.94768	10.65	3.53422	0.293193	1.093	-0.143424	1.46861	-489.425	-45.8222	-1.89951	0	0	-1.01812
2029	0	-8.9259	0	0	-8.92775	3.05277	-1.15948	-0.213992	-0.0173937	-0.104855	-27.0064	4.66E-15	-5.86441	0	0	-0.196022	-0.420945	15.7118	0.490142	9.79435	337.401	631.016	409.548	409.548	409.548	-2.44715	-44.256	-0.496054	-143.176	316.13	203.389	194.224	194.224	194.224	-44.2722	0.451261	2.39315	9.73967	3.32278	0.25158	1.25347	-0.236646	1.35019	-549.222	-94.8641	-1.68509	0	0	-0.993351
2030	0	-12.8086	0	0	-12.8086	2.7057	0.0621802	-0.247471	-0.0261124	-0.132365	-37.6157	-5.59E-15	-7.66764	0	0	-0.255439	-0.230134	16.8375	0.678657	2.40506	338.661	636.356	410.634	410.634	410.634	-3.01501	-40.3702	-0.365849	-158.915	316.602	201.976	194.224	194.224	194.224	-40.3967	0.683448	2.89516	8.98264	3.12598	0.155669	1.39666	-0.317598	1.22239	-600.67	-142.733	-1.08705	0	0	-0.903905
2031	0	-16.3224	0	0	-16.3261	2.37944	1.21057	-0.275321	-0.0359483	-0.154427	-47.2538	-2.80E-15	-9.32428	0	0	-0.282466	-0.0550816	17.7796	0.929484	-3.61464	339.68	641.108	411.65	411.65	411.65	-3.63287	-36.6977	-0.196384	-174.102	316.949	201.361	194.224	194.224	194.224	-36.7381	0.942453	3.45001	8.38639	2.95626	-0.0127873	1.50783	-0.382971	1.08365	-638.689	-186.247	0.196748	0	0	-0.751008
2032	0	-19.2966	0	0	-19.3121	2.08463	2.24743	-0.294829	-0.0462458	-0.168871	-54.8355	7.45E-15	-10.5143	0	0	-0.266877	0.0943718	18.5232	1.24047	-8.17267	340.401	645.097	412.595	412.595	412.595	-4.27929	-33.3663	-0.0526867	-188.491	317.161	201.687	194.224	194.224	194.224	-33.4228	1.16392	4.05593	7.95239	2.82427	-0.249274	1.57838	-0.429034	0.934857	-660.324	-220.933	2.33218	0	0	-0.550377
2033	0	-21.5894	0	0	-21.6235	1.83044	3.1402	-0.303413	-0.0523742	-0.174893	-59.3548	5.71E-15	-10.5018	0	0	-0.210569	0.206459	19.0607	1.58687	-11.2263	340.788	648.167	413.47	413.469	413.469	-4.94329	-30.4855	-0.00932262	-201.85	317.223	203.014	194.224	194.224	194.224	-30.5569	1.27912	4.71511	7.67481	2.73782	-0.526472	1.60379	-0.447563	0.779692	-664.034	-238.859	5.03942	0	0	-0.328353
2034	0	-23.1076	0	0	-23.1631	1.62634	3.85596	-0.301479	-0.0500501	-0.172328	-60.3495	-9.32E-16	-8.68941	0	0	-0.12828	0.268903	19.3922	1.92644	-12.7847	340.829	650.192	414.281	414.281	414.281	-5.6183	-28.1293	-0.136981	-214	317.137	205.321	194.224	194.224	194.224	-28.2097	1.22484	5.42757	7.54027	2.70103	-0.799718	1.58906	-0.432597	0.623686	-653.151	-233.663	7.76889	0	0	-0.118925
2035	0	-23.8215	0	0	-23.8948	1.48347	4.35622	-0.291928	-0.036836	-0.161502	-58.0056	-3.26E-15	-4.8685	0	0	-0.0408787	0.271465	19.5251	2.2088	-12.905	340.533	651.083	415.037	415.037	415.037	-6.29361	-26.3248	-0.48729	-224.844	316.94	208.516	194.224	194.224	194.224	-26.4027	0.955359	6.18393	7.5286	2.71389	-1.01687	1.54368	-0.380313	0.476741	-634.083	-201.977	9.65136	0	0	0.0492017
2036	0	-23.7687	0	0	-23.8502	1.41466	4.59692	-0.278801	-0.0125154	-0.142171	-53.0864	-7.45E-15	0.732916	0	0	0.0342298	0.208845	19.4729	2.3855	-11.6846	339.936	650.786	415.745	415.745	415.745	-6.94793	-25.0487	-1.07956	-234.36	316.711	212.462	194.224	194.224	194.224	-25.1074	0.453343	6.96069	7.61485	2.77208	-1.12861	1.48014	-0.293435	0.347532	-615.756	-145.508	9.75152	0	0	0.162694
2037	0	-23.0488	0	0	-23.1254	1.43185	4.53683	-0.266392	0.0202662	-0.114374	-46.7788	-9.32E-16	7.46424	0	0	0.0896228	0.0825527	19.2532	2.41823	-9.24992	339.095	649.289	416.407	416.407	416.407	-7.54737	-24.2319	-1.89256	-242.581	316.577	216.987	194.224	194.224	194.224	-24.2511	-0.263401	7.71862	7.77249	2.86733	-1.0968	1.41013	-0.180959	0.245665	-606.291	-71.2641	7.42921	0	0	0.227591
2038	0	-21.8059	0	0	-21.8662	1.54183	4.15196	-0.258656	0.0563136	-0.0790273	-40.4439	-1.86E-15	14.4115	0	0	0.127634	-0.0984258	18.8854	2.28431	-5.74303	338.085	646.617	417.013	417.013	417.012	-8.0487	-23.7721	-2.86558	-249.568	316.69	221.896	194.224	194.224	194.224	-23.7319	-1.14317	8.40549	7.97726	2.98816	-0.899911	1.34093	-0.0573859	0.181216	-610.354	9.46823	2.81485	0	0	0.264305
2039	0	-20.2034	0	0	-20.2417	1.74196	3.45062	-0.258506	0.0895605	-0.0388221	-35.307	0	20.6617	0	0	0.154855	-0.31868	18.3882	1.97853	-1.3076	336.992	642.832	417.536	417.536	417.536	-8.40708	-23.5537	-3.91002	-255.361	317.208	226.976	194.224	194.224	194.224	-23.4394	-2.1102	8.96346	8.21109	3.12125	-0.534558	1.27384	0.0606177	0.163297	-627.426	84.2724	-3.02136	0	0	0.297319
2040	0	-18.3956	0	0	-18.4135	2.01852	2.47974	-0.26695	0.115312	0.00193061	-32.171	1.86E-15	25.5572	0	0	0.176444	-0.558516	17.7778	1.51152	3.92373	335.907	638.026	417.935	417.935	417.935	-8.58381	-23.4703	-4.92842	-259.956	318.262	232.023	194.224	194.224	194.224	-23.2767	-3.08062	9.33802	8.46568	3.25297	-0.0134704	1.20518	0.159692	0.199882	-652.085	143.784	-8.44379	0	0	0.34661
2041	0	-16.5057	0	0	-16.5102	2.34922	1.3169	-0.282907	0.131082	0.0375945	-31.286	1.86E-15	28.7654	0	0	0.19404	-0.796752	17.0665	0.905293	9.83838	334.916	632.322	418.158	418.158	418.158	-8.55033	-23.4431	-5.83442	-263.291	319.935	236.854	194.224	194.224	194.224	-23.1763	-3.97912	9.48519	8.74485	3.37058	0.639209	1.12708	0.231637	0.298336	-675.135	183.311	-11.8434	0	0	0.424433
2042	0	-14.6137	0	0	-14.6137	2.70905	0.0503955	-0.303288	0.136901	0.0639032	-32.346	-1.86E-15	30.2777	0	0	0.207119	-1.0135	16.2617	0.187262	16.3484	334.092	625.866	418.145	418.145	418.145	-8.28847	-23.4304	-6.56697	-265.254	322.263	241.337	194.224	194.224	194.224	-23.1068	-4.7512	9.37534	9.06523	3.46367	1.39423	1.03549	0.275077	0.460902	-688.96	203.317	-12.3285	0	0	0.537575
2043	0	-12.7571	0	0	-12.7601	3.07633	-1.24241	-0.324164	0.13405	0.0780192	-34.6813	0	30.2506	0	0	0.215187	-1.19222	15.3657	-0.615184	23.3914	333.492	618.821	417.843	417.843	417.843	-7.7889	-23.4264	-7.09539	-265.709	325.233	245.402	194.224	194.224	194.224	-23.0696	-5.36802	8.9939	9.45533	3.52502	2.22288	0.932012	0.293531	0.686448	-688.701	207.259	-9.92837	0	0	0.6875
2044	0	-10.94	0	0	-10.9507	3.43734	-2.51184	-0.341613	0.124749	0.0802943	-37.4741	5.59E-15	28.9453	0	0	0.218782	-1.32059	14.3763	-1.47782	30.9307	333.153	611.366	417.215	417.215	417.215	-7.05001	-23.4518	-7.41734	-264.524	328.8	249.041	194.224	194.224	194.224	-23.0887	-5.82578	8.34036	9.95288	3.5506	3.10006	0.826919	0.292431	0.969817	-675.351	199.359	-5.41495	0	0	0.872118
2045	0	-9.14675	0	0	-9.16646	3.78795	-3.74228	-0.35264	0.111018	0.0730606	-40.003	-7.45E-15	26.5835	0	0	0.218844	-1.39043	13.2872	-2.37948	38.9542	333.093	603.69	416.247	416.247	416.247	-6.07662	-23.5407	-7.55204	-261.601	332.898	252.299	194.224	194.224	194.224	-23.1977	-6.14121	7.42547	10.6007	3.53952	4.00433	0.734682	0.277881	1.30029	-653.239	183.193	0.128375	0	0	1.08571
2046	0	-7.35578	0	0	-7.38347	4.13291	-4.94939	-0.355933	0.0942843	0.060445	-41.8439	7.45E-15	23.2869	0	0	0.215833	-1.39695	12.0892	-3.29907	47.4738	333.312	595.984	414.956	414.956	414.956	-4.87975	-23.7279	-7.5323	-256.886	337.45	255.254	194.224	194.224	194.224	-23.4283	-6.34539	6.26873	11.4421	3.49346	4.91489	0.669572	0.254959	1.66126	-628.979	160.809	5.82969	0	0	1.32257
2047	0	-5.55013	0	0	-5.58256	4.48264	-6.16853	-0.352112	0.0750633	0.0470969	-42.9395	4.66E-15	19.0682	0	0	0.209357	-1.33817	10.7715	-4.21161	56.5211	333.795	588.443	413.392	413.392	413.392	-3.4777	-24.0409	-7.39595	-250.382	342.367	257.994	194.224	194.224	194.224	-23.8042	-6.47584	4.89735	12.5154	3.41615	5.8076	0.642612	0.227828	2.03209	-608.996	133.097	11.3073	0	0	1.57943
2048	0	-3.72237	0	0	-3.75401	4.84875	-7.43853	-0.344103	0.0525906	0.0367965	-43.59	-8.39E-15	13.8523	0	0	0.198671	-1.21491	9.32344	-5.08462	66.1419	334.512	581.259	411.632	411.632	411.632	-1.89859	-24.4977	-7.1779	-242.131	347.546	260.598	194.224	194.224	194.224	-24.3396	-6.56786	3.34712	13.8494	3.31305	6.65136	0.660754	0.198797	2.39407	-598.073	100.154	16.7988	0	0	1.85568
2049	0	-1.87344	0	0	-1.89568	5.23907	-8.78407	-0.335629	0.0254525	0.0322172	-44.2091	-9.32E-16	7.60303	0	0	0.183295	-1.03116	7.73655	-5.87673	76.3858	335.426	574.616	409.782	409.782	409.782	-0.18477	-25.1113	-6.90367	-232.197	352.857	263.118	194.224	194.224	194.224	-25.0448	-6.64629	1.66569	15.4574	3.19108	7.40669	0.724531	0.167369	2.72752	-598.152	61.905	22.989	0	0	2.14899
2050	0	-0.00753585	0	0	-0.00765335	5.6534	-10.2014	-0.327467	-0.00471073	0.0345549	-44.861	-2.80E-15	0.724729	0	0	0.163851	-0.794719	6.00669	-6.53906	87.296	336.49	568.692	407.958	407.958	407.958	1.60362	-25.898	-6.58556	-220.639	358.135	265.574	194.224	194.224	194.224	-25.9329	-6.71983	-0.0844308	17.3336	3.05763	8.0271	0.827283	0.137646	3.01662	-607.34	21.9869	29.6384	0	0	2.45121
2051	0	1.8698	0	0	1.90918	6.08263	-11.6558	-0.31727	-0.0340469	0.0432252	-45.2075	-4.66E-15	-6.04839	0	0	0.142309	-0.517719	4.13591	-7.0182	98.8985	337.658	563.658	406.276	406.276	406.276	3.39344	-26.8804	-6.22316	-207.499	363.189	267.943	194.224	194.224	194.224	-27.0228	-6.78165	-1.83078	19.4509	2.91991	8.462	0.95183	0.109304	3.24758	-619.386	-15.4591	35.9031	0	0	2.73448
2052	0	3.74895	0	0	3.84913	6.51084	-13.0912	-0.303052	-0.0599097	0.0562789	-44.8823	0	-12.067	0	0	0.121467	-0.216575	2.13316	-7.25981	111.194	338.881	559.672	404.834	404.834	404.834	5.11064	-28.0846	-5.80804	-192.808	367.839	270.165	194.224	194.224	194.224	-28.3355	-6.81557	-3.5024	21.7633	2.78379	8.66006	1.07985	0.0818599	3.41473	-627.763	-46.8179	41.2037	0	0	2.96156
2053	0	5.61406	0	0	5.79782	6.91801	-14.4401	-0.283918	-0.0811372	0.0707229	-43.6211	-7.45E-15	-16.8758	0	0	0.103721	0.088731	0.0137487	-7.21197	124.153	340.118	556.883	403.697	403.697	403.697	6.68976	-29.535	-5.32936	-176.601	371.936	272.153	194.224	194.224	194.224	-29.8889	-6.80265	-5.03879	24.212	2.65331	8.57229	1.18761	0.0491557	3.51592	-624.897	-70.6259	45.4924	0	0	3.08522
2054	0	7.44319	0	0	7.73085	7.28263	-15.6338	-0.259862	-0.0966891	0.0832846	-41.2924	-3.73E-15	-20.1371	0	0	0.0902889	0.376153	-2.20189	-6.83129	137.71	341.337	555.422	402.889	402.889	402.889	8.07924	-31.2496	-4.77921	-158.927	375.373	273.804	194.224	194.224	194.224	-31.6949	-6.72657	-6.39436	26.7342	2.52961	8.15772	1.25078	0.00879945	3.55503	-603.224	-85.2107	48.6072	0	0	3.06152
2055	0	9.20904	0	0	9.61388	7.58486	-16.6124	-0.231735	-0.105514	0.0915702	-37.9323	-5.59E-15	-21.6347	0	0	0.0808168	0.623877	-4.489	-6.09305	151.759	342.517	555.394	402.389	402.389	402.389	9.2443	-33.2365	-4.1568	-139.854	378.09	275.027	194.224	194.224	194.224	-33.756	-6.57791	-7.54056	29.2706	2.41085	7.39315	1.24617	-0.0389489	3.5357	-556.178	-89.7151	50.3213	0	0	2.85848
2056	0	10.8798	0	0	11.4042	7.8098	-17.3341	-0.201876	-0.107407	0.0944	-33.8262	5.59E-15	-21.3411	0	0	0.0737806	0.813434	-6.81849	-5.00467	166.142	343.654	556.868	402.147	402.147	402.147	10.1695	-35.49	-3.47038	-119.479	380.075	275.749	194.224	194.224	194.224	-36.0634	-6.35648	-8.46729	31.7699	2.2926	6.28647	1.15957	-0.0907815	3.46354	-480.413	-85.0038	50.6647	0	0	2.47008
2057	0	12.421	0	0	13.0547	7.9498	-17.7802	-0.17334	-0.102699	0.091895	-29.4277	-7.45E-15	-19.3751	0	0	0.0672632	0.933474	-9.15633	-3.6171	180.645	344.754	559.862	402.089	402.089	402.089	10.8591	-37.9895	-2.73617	-97.9205	381.36	275.926	194.224	194.224	194.224	-38.5963	-6.07135	-9.18242	34.1898	2.16933	4.88807	0.993681	-0.140225	3.3436	-377.708	-73.4264	49.7607	0	0	1.92697
2058	0	13.7984	0	0	14.5201	8.00525	-17.9563	-0.150024	-0.0922239	0.085206	-25.3414	-3.73E-15	-15.9915	0	0	0.0598942	0.983119	-11.4633	-2.02756	195.002	345.828	564.329	402.136	402.136	402.136	11.3353	-40.7026	-1.97503	-75.3142	382.01	275.55	194.224	194.224	194.224	-41.3244	-5.73883	-9.70959	36.4948	2.03675	3.29356	0.766939	-0.182157	3.18129	-255.143	-59.0694	47.8639	0	0	1.29393
2059	0	14.9842	0	0	15.7647	7.98425	-17.8897	-0.136182	-0.0759244	0.0756463	-22.2133	-3.73E-15	-11.4395	0	0	0.051122	0.973658	-13.6961	-0.369959	208.913	346.881	570.151	402.213	402.213	402.213	11.6362	-43.5912	-1.20752	-51.7929	382.119	274.645	194.224	194.224	194.224	-44.214	-5.37961	-10.0855	38.6544	1.89434	1.63431	0.514437	-0.211161	2.98714	-124.7	-45.4597	44.76	0	0	0.658978
2060	0	15.9627	0	0	16.7718	7.90204	-17.6283	-0.133592	-0.0551014	0.0644005	-20.3768	9.32E-16	-6.18432	0	0	0.0406085	0.927133	-15.81	1.20678	222.074	347.904	577.141	402.259	402.259	402.259	11.8132	-46.6207	-0.448362	-27.4716	381.807	273.277	194.224	194.224	194.224	-47.2363	-5.01601	-10.3583	40.6406	1.74729	0.0556082	0.273432	-0.223911	2.77107	0.434345	-35.1962	40.2979	0	0	0.107259
2061	0	16.7332	0	0	17.5448	7.77908	-17.2358	-0.141723	-0.0322714	0.0525022	-19.8325	4.66E-16	-0.882826	0	0	0.028896	0.871817	-17.7626	2.5653	234.211	348.869	585.058	402.227	402.227	402.227	11.9263	-49.7646	0.297068	-2.44079	381.208	271.553	194.224	194.224	194.224	-50.3711	-4.66942	-10.5834	42.4284	1.60643	-1.31008	0.0750117	-0.218586	2.54626	108.44	-29.1097	34.5567	0	0	-0.297764
2062	0	17.3063	0	0	18.1025	7.63822	-16.7841	-0.158081	-0.0103367	0.0412081	-20.2911	-6.99E-16	3.73362	0	0	0.0173898	0.835954	-19.5167	3.60236	245.106	349.741	593.632	402.089	402.089	402.088	12.0346	-53.0044	1.03321	23.2294	380.46	269.616	194.224	194.224	194.224	-53.606	-4.35787	-10.8157	43.9963	1.4871	-2.36565	-0.0659237	-0.197542	2.32176	191.657	-26.7684	27.845	0	0	-0.529863
2063	0	17.6982	0	0	18.4697	7.50118	-16.3424	-0.179501	0.00771244	0.0317681	-21.3467	3.26E-15	6.94281	0	0	0.00764709	0.841992	-21.0429	4.26027	254.611	350.485	602.588	401.827	401.827	401.827	12.1878	-56.3261	1.77197	49.4816	379.686	267.627	194.224	194.224	194.224	-56.9317	-4.09434	-11.1018	45.328	1.40639	-3.06038	-0.14948	-0.165478	2.10495	247.054	-27.1572	20.772	0	0	-0.59961
2064	0	17.9239	0	0	18.6691	7.38486	-15.966	-0.203089	0.0189139	0.0245616	-22.6237	3.26E-15	8.1178	0	0	0.000343576	0.903063	-22.3208	4.52626	262.648	351.072	611.66	401.44	401.44	401.44	12.4172	-59.7161	2.52822	76.2658	378.98	265.748	194.224	194.224	194.224	-60.3381	-3.88566	-11.4717	46.4137	1.38053	-3.38841	-0.187443	-0.131458	1.9022	276.297	-30.1676	14.2087	0	0	-0.546402
2065	0	17.9939	0	0	18.7151	7.2981	-15.6841	-0.226486	0.0214627	0.0188374	-23.8214	1.86E-15	6.91425	0	0	-0.00514976	1.02215	-23.3393	4.42387	269.204	351.487	620.612	400.943	400.943	400.943	12.7286	-63.159	3.31371	103.536	378.387	264.126	194.224	194.224	194.224	-63.8113	-3.73159	-11.9319	47.2517	1.42252	-3.37888	-0.191819	-0.104027	1.71704	283.33	-35.7881	8.68086	0	0	-0.420279
2066	0	17.9132	0	0	18.613	7.23968	-15.4939	-0.248058	0.0151058	0.0124738	-24.7193	7.11E-15	3.36407	0	0	-0.00984839	1.19324	-24.0977	4.00254	274.321	351.725	629.239	400.364	400.364	400.364	13.0976	-66.6376	4.1305	131.249	377.891	262.89	194.224	194.224	194.224	-67.333	-3.62436	-12.4599	47.8494	1.5401	-3.08381	-0.171918	-0.0900806	1.55297	273.67	-44.2124	4.3315	0	0	-0.268327
2067	0	17.6838	0	0	18.3617	7.19846	-15.3595	-0.266261	0.00143655	0.00210557	-25.0857	1.40E-15	-2.07305	0	0	-0.0136563	1.40343	-24.6054	3.32856	278.09	351.791	637.376	399.746	399.746	399.746	13.4712	-70.1334	4.96556	159.357	377.418	262.142	194.224	194.224	194.224	-70.8803	-3.54895	-13.0049	48.2236	1.73471	-2.56767	-0.134843	-0.0928437	1.41132	254.309	-55.2816	0.858501	0	0	-0.1251
2068	0	17.3074	0	0	17.9575	7.15542	-15.2189	-0.278721	-0.0165241	-0.0164612	-24.5731	-3.26E-15	-8.56998	0	0	-0.0145217	1.63551	-24.882	2.47837	280.652	351.692	644.897	399.144	399.144	399.144	13.7732	-73.6269	5.78743	187.796	376.838	261.965	194.224	194.224	194.224	-74.4254	-3.48442	-13.4919	48.4003	2.00084	-1.89993	-0.0884593	-0.111566	1.29132	233.895	-68.7938	-2.13698	0	0	-0.00813017
2069	0	16.7876	0	0	17.398	7.08733	-14.9962	-0.283217	-0.0348849	-0.0474764	-22.8352	3.73E-15	-15.059	0	0	-0.00938952	1.87046	-24.9573	1.53321	282.191	351.44	651.716	398.619	398.619	398.619	13.9161	-77.0947	6.54614	216.463	375.985	262.416	194.224	194.224	194.224	-77.9332	-3.40642	-13.8319	48.4134	2.32626	-1.15022	-0.0418289	-0.141565	1.19044	221.973	-84.6893	-4.95264	0	0	0.0811814
2070	0	16.13	0	0	16.6849	6.97137	-14.6157	-0.278338	-0.0489655	-0.0947562	-19.6317	-5.59E-15	-20.3433	0	0	0.00336751	2.08945	-24.8701	0.574665	282.931	351.043	657.784	398.229	398.229	398.229	13.8149	-80.5047	7.17694	245.188	374.679	263.513	194.224	194.224	194.224	-81.3583	-3.29053	-13.9344	48.3038	2.6937	-0.386022	-0.00791805	-0.174795	1.10646	229.006	-102.596	-7.90017	0	0	0.150992
2071	0	15.3436	0	0	15.8268	6.79017	-14.0184	-0.264307	-0.0550114	-0.160128	-14.9471	5.59E-15	-23.3887	0	0	0.021878	2.27565	-24.666	-0.320284	283.126	350.512	663.087	398.023	398.023	398.023	13.4032	-83.8115	7.60921	273.711	372.753	265.227	194.224	194.224	194.224	-84.6432	-3.11621	-13.7233	48.1172	3.08312	0.329491	-0.000903699	-0.205327	1.03514	263.728	-122.85	-11.0219	0	0	0.209371
2072	0	14.4428	0	0	14.842	6.53582	-13.1744	-0.242951	-0.0513014	-0.243194	-9.00518	1.40E-15	-23.5513	0	0	0.0407735	2.41545	-24.3946	-1.08404	283.049	349.851	667.637	398.032	398.032	398.032	12.6466	-86.9547	7.77952	301.663	370.079	267.469	194.224	194.224	194.224	-87.7215	-2.87051	-13.1509	47.9022	3.47447	0.939854	-0.0342717	-0.226832	0.973978	332.419	-145.072	-14.3106	0	0	0.253366
2073	0	13.4499	0	0	13.7609	6.2116	-12.0899	-0.216477	-0.0382944	-0.340554	-2.13831	-6.67E-15	-20.6776	0	0	0.0536458	2.49887	-24.1063	-1.66254	282.97	349.066	671.47	398.267	398.267	398.267	11.55	-89.8615	7.64593	328.577	366.592	270.084	194.224	194.224	194.224	-90.5229	-2.55021	-12.2082	47.7068	3.85033	1.39766	-0.114813	-0.234901	0.918593	436.388	-167.885	-17.7375	0	0	0.263436
2074	0	12.3962	0	0	12.6237	5.83153	-10.8068	-0.186564	-0.018423	-0.445943	5.30685	-3.38E-15	-15.1347	0	0	0.0564591	2.51915	-23.848	-2.01772	283.138	348.165	674.633	398.716	398.716	398.716	10.1581	-92.4522	7.20054	353.904	362.299	272.854	194.224	194.224	194.224	-92.9795	-2.16222	-10.9291	47.5747	4.19786	1.66606	-0.243902	-0.225902	0.864795	572.262	-188.113	-21.3425	0	0	0.207878
2075	0	11.3181	0	0	11.4741	5.41777	-9.39686	-0.153835	0.0041416	-0.551408	13.0013	4.31E-15	-7.77242	0	0	0.0499107	2.47187	-23.6594	-2.12905	283.766	347.152	677.18	399.343	399.343	399.343	8.54945	-94.6463	6.47614	377.059	357.288	275.497	194.224	194.224	194.224	-95.0293	-1.72184	-9.38806	47.5406	4.51019	1.7202	-0.418244	-0.198991	0.808613	732.837	-202.148	-25.0257	0	0	0.0577593
2076	0	10.2489	0	0	10.3494	4.99691	-7.95038	-0.118133	0.0247058	-0.648052	20.5549	-4.51E-15	0.278049	0	0	0.0389089	2.35402	-23.5694	-1.9938	285.005	346.038	679.159	400.098	400.098	400.098	6.82434	-96.3668	5.54454	397.471	351.719	277.688	194.224	194.224	194.224	-96.6152	-1.24943	-7.69019	47.6265	4.7868	1.54836	-0.628272	-0.155759	0.747389	906.831	-206.474	-28.5943	0	0	-0.195303
2077	0	9.20907	0	0	9.2703	4.59539	-6.56037	-0.0808667	0.038678	-0.728489	27.2378	2.33E-16	7.79675	0	0	0.0295066	2.16354	-23.5938	-1.62707	286.94	344.831	680.603	400.922	400.922	400.922	5.08927	-97.5444	4.50528	414.637	345.795	279.072	194.224	194.224	194.224	-97.6833	-0.766205	-5.95545	47.8379	5.03305	1.15341	-0.866572	-0.101361	0.680932	1083.06	-199.764	-31.7396	0	0	-0.525414
2078	0	8.20286	0	0	8.23841	4.23525	-5.30668	-0.0455573	0.0443872	-0.787555	31.9497	-6.99E-16	13.9022	0	0	0.0248503	1.89993	-23.7332	-1.06258	289.573	343.54	681.521	401.754	401.754	401.754	3.43989	-98.1233	3.46784	428.162	339.725	279.308	194.224	194.224	194.224	-98.1855	-0.290274	-4.299	48.1621	5.25861	0.555915	-1.12337	-0.0407435	0.613757	1250.09	-181.702	-34.2492	0	0	-0.871723
2079	0	7.22468	0	0	7.24465	3.93167	-4.24569	-0.0190071	0.043615	-0.823469	33.2436	-1.40E-15	18.2187	0	0	0.0231546	1.56562	-23.9734	-0.353867	292.826	342.175	681.888	402.541	402.541	402.541	1.94983	-98.0726	2.53271	437.771	333.692	278.119	194.224	194.224	194.224	-98.0904	0.165496	-2.81521	48.5684	5.47611	-0.202395	-1.38894	0.0225903	0.556392	1398.45	-152.894	-36.0374	0	0	-1.14939
2080	0	6.27637	0	0	6.28753	3.69361	-3.41149	-0.00967169	0.040819	-0.836059	29.7374	4.66E-16	20.8678	0	0	0.0192891	1.16779	-24.2863	0.426273	296.541	340.743	681.643	403.244	403.244	403.244	0.667915	-97.4008	1.77712	443.301	327.836	275.353	194.224	194.224	194.224	-97.4004	0.593203	-1.56967	49.0097	5.69919	-1.05694	-1.64751	0.0877728	0.520753	1517.92	-114.416	-37.0814	0	0	-1.26726
2081	0	5.38902	0	0	5.39561	3.52661	-2.82538	-0.0250725	0.0412842	-0.825211	20.6587	-1.86E-15	22.3069	0	0	0.00984458	0.719606	-24.6339	1.18945	300.501	339.246	680.691	403.833	403.833	403.833	-0.377029	-96.1724	1.24753	444.689	322.263	271.046	194.224	194.224	194.224	-96.1709	0.98771	-0.599824	49.427	5.94094	-1.92249	-1.87381	0.1543	0.521231	1596.19	-68.4791	-37.3754	0	0	-1.1525
2082	0	4.63936	0	0	4.6438	3.43644	-2.5087	-0.0683543	0.0485415	-0.790135	6.39104	-2.33E-16	23.0271	0	0	-0.000311413	0.240026	-24.9721	1.8395	304.448	337.686	678.916	404.292	404.292	404.292	-1.16797	-94.5165	0.959357	441.973	317.062	265.453	194.224	194.224	194.224	-94.5222	1.34353	0.0784059	49.7562	6.21256	-2.7007	-2.03852	0.220357	0.565595	1620.5	-18.3565	-37.1166	0	0	-0.781875
2083	0	4.15077	0	0	4.1547	3.43126	-2.49047	-0.134572	0.0636053	-0.729443	-11.158	-2.56E-15	23.363	0	0	0.0040746	-0.247818	-25.2573	2.28282	308.111	336.063	676.201	404.615	404.615	404.615	-1.69429	-92.6216	0.900906	435.32	312.325	259.046	194.224	194.224	194.224	-92.6359	1.65279	0.464021	49.9352	6.52215	-3.29165	-2.10878	0.280537	0.654099	1578.94	32.0196	-36.8478	0	0	-0.206614
2084	0	4.07267	0	0	4.07756	3.52074	-2.80479	-0.209939	0.0839308	-0.643187	-28.7743	4.08E-15	23.2583	0	0	0.0399234	-0.719958	-25.4509	2.44125	311.233	334.376	672.45	404.798	404.798	404.798	-1.95281	-90.7102	1.04131	425.048	308.154	252.437	194.224	194.224	194.224	-90.7296	1.90652	0.567208	49.9128	6.87419	-3.60837	-2.06438	0.327383	0.775518	1467.45	79.1709	-37.5508	0	0	0.444241
2085	0	4.53828	0	0	4.54668	3.71254	-3.4779	-0.275335	0.104062	-0.534125	-42.8034	4.14E-15	22.2943	0	0	0.108654	-1.1555	-25.5242	2.26438	313.598	332.636	667.611	404.839	404.839	404.839	-1.95603	-88.9932	1.34108	411.642	304.646	246.253	194.224	194.224	194.224	-89.012	2.10053	0.410588	49.6546	7.26814	-3.59063	-1.89948	0.354401	0.916566	1291	120.501	-40.1091	0	0	1.00197
2086	0	5.61553	0	0	5.63302	4.007	-4.50927	-0.314876	0.116882	-0.408951	-50.5366	-3.49E-16	19.9092	0	0	0.186806	-1.54046	-25.4609	1.74031	315.048	330.863	661.7	404.736	404.736	404.736	-1.74325	-87.62	1.76239	395.715	301.867	240.981	194.224	194.224	194.224	-87.6329	2.24402	0.0341166	49.1489	7.69838	-3.2173	-1.62644	0.357321	1.06731	1064.17	154.049	-44.5759	0	0	1.31962
2087	0	7.27639	0	0	7.31474	4.39276	-5.85571	-0.325072	0.117976	-0.278048	-51.4521	8.85E-15	15.9587	0	0	0.240072	-1.87039	-25.2577	0.902946	315.496	329.09	654.806	404.481	404.481	404.481	-1.38663	-86.6466	2.27472	377.943	299.82	236.872	194.224	194.224	194.224	-86.6502	2.36483	-0.500968	48.4082	8.15402	-2.51475	-1.26682	0.337194	1.23252	806.452	179.377	-49.9444	0	0	1.323
2088	0	9.40626	0	0	9.48665	4.84619	-7.42966	-0.312536	0.109164	-0.15505	-46.9656	-1.98E-15	11.1027	0	0	0.248762	-2.15136	-24.9236	-0.165811	314.929	327.363	647.096	404.065	404.065	404.065	-0.982051	-86.0421	2.85489	358.99	298.439	233.938	194.224	194.224	194.224	-86.0354	2.50546	-1.11748	47.469	8.6202	-1.55992	-0.861715	0.300124	1.42282	544.664	198.181	-54.9786	0	0	1.04433
2089	0	11.844	0	0	11.9978	5.3365	-9.11845	-0.284588	0.0941862	-0.0520548	-39.1277	-4.54E-15	6.2455	0	0	0.216168	-2.39795	-24.4765	-1.34457	313.398	325.73	638.799	403.475	403.475	403.475	-0.624507	-85.7222	3.48461	339.447	297.616	232.025	194.224	194.224	194.224	-85.7055	2.70923	-1.73895	46.3869	9.08002	-0.472033	-0.458713	0.251865	1.6432	306.373	210.296	-58.3128	0	0	0.607212
2090	0	14.4198	0	0	14.686	5.83181	-10.8077	-0.248141	0.074802	0.0234289	-30.025	2.68E-15	1.95579	0	0	0.160382	-2.62839	-23.9385	-2.49241	310.998	324.235	630.18	402.703	402.703	402.703	-0.3853	-85.5815	4.14486	319.789	297.236	230.888	194.224	194.224	194.224	-85.5548	3.00558	-2.30368	45.2286	9.51687	0.607818	-0.112984	0.191035	1.88712	116.588	211.429	-58.5078	0	0	0.175838
2091	0	16.9811	0	0	17.3993	6.3035	-12.3983	-0.211323	0.0547977	0.0706509	-21.5579	1.23E-15	-1.24161	0	0	0.103701	-2.85783	-23.3304	-3.47902	307.834	322.912	621.507	401.745	401.745	401.745	-0.303274	-85.5163	4.81073	300.346	297.185	230.258	194.224	194.224	194.224	-85.4792	3.40197	-2.76818	44.0607	9.91604	1.54801	0.140038	0.120466	2.14176	-11.6596	200.125	-55.2453	0	0	-0.129058
2092	0	19.4086	0	0	20.0114	6.72964	-13.8181	-0.179251	0.0373111	0.0924121	-14.8454	-4.05E-15	-3.13471	0	0	0.0602215	-3.09281	-22.6664	-4.2134	303.99	321.78	613.022	400.609	400.609	400.609	-0.382949	-85.4422	5.45367	281.32	297.366	229.891	194.224	194.224	194.224	-85.3947	3.88388	-3.10986	42.938	10.2658	2.2562	0.281159	0.0430999	2.38636	-74.1243	176.766	-49.036	0	0	-0.258232
2093	0	21.6217	0	0	22.4281	7.09685	-15.0273	-0.154185	0.0227298	0.0939313	-10.2772	-1.75E-16	-3.94542	0	0	0.0333925	-3.32897	-21.9515	-4.66208	299.502	320.852	604.915	399.32	399.321	399.32	-0.599977	-85.3023	6.04742	262.792	297.706	229.597	194.224	194.224	194.224	-85.2455	4.42072	-3.32675	41.8943	10.5575	2.6987	0.316028	-0.0372099	2.6038	-77.1921	142.844	-40.4831	0	0	-0.235154
2094	0	23.5747	0	0	24.588	7.39974	-16.0142	-0.137577	0.0107988	0.0812107	-7.84163	-2.50E-15	-4.01712	0	0	0.0206413	-3.55302	-21.1805	-4.85083	294.357	320.126	597.312	397.927	397.927	397.927	-0.913179	-85.0673	6.57199	244.756	298.154	229.247	194.224	194.224	194.224	-85.0034	4.97506	-3.43205	40.936	10.7859	2.9025	0.270046	-0.115754	2.78385	-35.3361	101.42	-30.3502	0	0	-0.119051
2095	0	25.2518	0	0	26.4609	7.63925	-16.7874	-0.128759	0.000592763	0.0603411	-7.11259	-3.09E-15	-3.75697	0	0	0.0163998	-3.7475	-20.3395	-4.85113	288.497	319.594	590.287	396.492	396.491	396.491	-1.27656	-84.7317	7.0162	227.145	298.676	228.774	194.224	194.224	194.224	-84.6639	5.51124	-3.44812	40.0414	10.9492	2.94144	0.174734	-0.188019	2.92473	33.5706	56.1904	-19.4833	0	0	0.0370561
2096	0	26.6581	0	0	28.0407	7.82034	-17.3677	-0.126011	-0.00852679	0.0365715	-7.48134	2.39E-15	-3.49107	0	0	0.0156029	-3.89629	-19.4091	-4.75812	281.838	319.237	583.865	395.091	395.091	395.091	-1.6484	-84.3066	7.37672	209.86	299.243	228.158	194.224	194.224	194.224	-84.2382	6.00061	-3.40023	39.1671	11.0494	2.91351	0.0626713	-0.248647	3.03134	111.362	11.3707	-8.88579	0	0	0.203628
2097	0	27.8094	0	0	29.3363	7.95002	-17.781	-0.128241	-0.0167302	0.0137558	-8.42799	-1.98E-15	-3.41396	0	0	0.015272	-3.9894	-18.3683	-4.6663	274.291	319.028	578.052	393.806	393.806	393.806	-1.99621	-83.8096	7.65497	192.793	299.831	227.414	194.224	194.224	194.224	-83.7436	6.42294	-3.31144	38.2579	11.0917	2.91553	-0.0397431	-0.293749	3.11255	182.801	-29.2266	0.414119	0	0	0.370651
2098	0	28.7246	0	0	30.3635	8.03549	-18.0522	-0.133708	-0.024031	-0.00566656	-9.45631	8.15E-16	-3.61114	0	0	0.0139246	-4.02601	-17.198	-4.64881	265.785	318.934	572.848	392.711	392.711	392.711	-2.29854	-83.2585	7.8534	175.846	300.414	226.581	194.224	194.224	194.224	-83.1969	6.7655	-3.19872	37.259	11.0843	3.02155	-0.112178	-0.320499	3.17705	236.459	-62.7662	7.68778	0	0	0.530382
2099	0	29.4202	0	0	31.1371	8.08303	-18.2027	-0.14066	-0.0301626	-0.0202665	-10.1997	-1.86E-15	-4.05364	0	0	0.0113129	-4.01522	-15.8854	-4.74349	256.28	318.921	568.267	391.868	391.869	391.869	-2.5443	-82.6646	7.97217	158.939	300.968	225.706	194.224	194.224	194.224	-82.6088	7.02065	-3.07094	36.1273	11.0375	3.26826	-0.14353	-0.32776	3.22915	265.545	-87.447	12.5656	0	0	0.665654
2100	0	29.9054	0	0	31.6662	8.0973	-18.2478	-0.148308	-0.0348852	-0.0297399	-10.5185	-1.46E-15	-4.64298	0	0	0.00792392	-3.97433	-14.4266	-4.94812	245.785	318.955	564.344	391.319	391.319	391.319	-2.7304	-82.0298	8.00735	142.015	301.469	224.834	194.224	194.224	194.224	-81.9806	7.18314	-2.92897	34.8393	10.9629	3.6503	-0.132577	-0.31603	3.27086	268.611	-102.666	15.1147	0	0	0.75211
2101	0	30.1829	0	0	31.9533	8.08116	-18.1968	-0.15587	-0.0382254	-0.0340696	-10.3686	1.86E-15	-5.25446	0	0	0.00436318	-3.92484	-12.8277	-5.22515	234.361	319.009	561.134	391.081	391.081	391.081	-2.85929	-81.3465	7.95125	125.04	301.896	224.007	194.224	194.224	194.224	-81.3047	7.24871	-2.76735	33.3939	10.8726	4.12541	-0.0854401	-0.28776	3.29967	247.944	-109.088	15.8698	0	0	0.766537
2102	0	30.2488	0	0	31.9946	8.03557	-18.0525	-0.162766	-0.0401895	-0.0337514	-9.77258	8.15E-16	-5.73312	0	0	0.00118631	-3.88758	-11.1038	-5.51367	222.112	319.064	558.703	391.147	391.147	391.147	-2.9367	-80.5999	7.79394	108.006	302.233	223.257	194.224	194.224	194.224	-80.5662	7.21346	-2.57683	31.8102	10.7782	4.62728	-0.0132677	-0.246989	3.31161	208.894	-107.96	15.5077	0	0	0.70025
2103	0	30.0953	0	0	31.7818	7.95975	-17.8119	-0.168533	-0.0404547	-0.0296065	-8.76988	-2.10E-15	-5.89007	0	0	-0.00124164	-3.878	-9.27678	-5.74492	209.181	319.106	557.121	391.494	391.494	391.494	-2.96968	-79.7695	7.52573	90.9232	302.469	222.603	194.224	194.224	194.224	-79.7449	7.07412	-2.34741	30.1222	10.6898	5.08209	0.0715309	-0.196729	3.30397	158.344	-100.248	14.6159	0	0	0.564418
2104	0	29.7107	0	0	31.3044	7.85202	-17.4688	-0.172132	-0.0383906	-0.0225023	-7.32346	-3.96E-15	-5.53938	0	0	-0.00271964	-3.90322	-7.37177	-5.85768	195.727	319.137	556.443	392.083	392.083	392.083	-2.96456	-78.8316	7.14035	73.8177	302.599	222.056	194.224	194.224	194.224	-78.8169	6.82881	-2.0719	28.3709	10.6148	5.42442	0.156611	-0.140366	3.27383	103.232	-86.5507	13.5192	0	0	0.385619
2105	0	29.0796	0	0	30.5491	7.71075	-17.017	-0.172313	-0.033398	-0.0133401	-5.35817	-6.99E-16	-4.56346	0	0	-0.00299834	-3.96099	-5.41377	-5.80945	181.916	319.169	556.706	392.871	392.871	392.871	-2.92508	-77.759	6.63738	56.7259	302.635	221.608	194.224	194.224	194.224	-77.7548	6.47761	-1.74885	26.5976	10.5565	5.60881	0.234562	-0.0800898	3.22037	48.7154	-67.1147	12.3282	0	0	0.1928
2106	0	28.1805	0	0	29.4993	7.53543	-16.453	-0.168658	-0.0255571	-0.00274985	-2.88238	3.03E-15	-2.9988	0	0	-0.00164349	-4.04094	-3.42527	-5.58192	167.903	319.229	557.921	393.814	393.814	393.814	-2.85124	-76.5205	6.02378	39.6872	302.598	221.226	194.224	194.224	194.224	-76.5266	6.02305	-1.38439	24.8382	10.5138	5.61498	0.301741	-0.0203742	3.14381	-2.44482	-43.1919	11.1482	0	0	0.00797513
2107	0	26.9863	0	0	28.1345	7.32688	-15.7777	-0.161196	-0.0155725	0.00877047	0.0309849	2.97E-15	-1.03542	0	0	0.00211676	-4.1271	-1.42503	-5.18118	153.827	319.356	560.077	394.871	394.871	394.87	-2.74016	-75.0813	5.31428	22.7398	302.527	220.856	194.224	194.224	194.224	-75.0965	5.47103	-0.992186	23.1206	10.481	5.44753	0.360053	0.0348292	3.04434	-50.2949	-16.381	9.94886	0	0	-0.159398
2108	0	25.4655	0	0	26.4313	7.08685	-14.9946	-0.150405	-0.00469049	0.0202418	3.22569	-1.16E-16	1.01826	0	0	0.00933117	-4.20106	0.571797	-4.63448	139.809	319.597	563.138	396.008	396.008	396.008	-2.58891	-73.4046	4.53052	5.91785	302.469	220.422	194.224	194.224	194.224	-73.4264	4.83226	-0.590928	21.4641	10.4488	5.13228	0.411574	0.0797357	2.92491	-95.5245	10.4566	8.71392	0	0	-0.305339
2109	0	23.5835	0	0	24.3638	6.81751	-14.1087	-0.137357	0.00553926	0.0304297	6.43005	3.73E-15	2.80763	0	0	0.02081	-4.24536	2.55296	-3.98534	125.95	320	567.048	397.199	397.199	397.199	-2.39871	-71.4531	3.69924	-10.7527	302.473	219.832	194.224	194.224	194.224	-71.4786	4.12368	-0.200219	19.88	10.4061	4.71089	0.460893	0.10885	2.78819	-139.882	33.9232	7.44078	0	0	-0.432403
2110	0	21.3055	0	0	21.906	6.52088	-13.1247	-0.124066	0.0130783	0.0376901	9.21168	-9.32E-16	3.96932	0	0	0.0361716	-4.24639	4.50812	-3.28652	112.338	320.602	571.74	398.425	398.425	398.425	-2.17891	-69.191	2.85047	-27.2589	302.576	218.984	194.224	194.224	194.224	-69.2169	3.36974	0.164028	18.3736	10.3417	4.23376	0.512806	0.118491	2.63819	-185.111	50.4698	6.21004	0	0	-0.545122
2111	0	18.6011	0	0	19.0357	6.19805	-12.0444	-0.1132	0.016637	0.0404283	11.0019	-1.63E-15	4.29773	0	0	0.0524697	-4.19647	6.42738	-2.5913	99.0543	321.425	577.132	399.672	399.672	399.672	-1.95053	-66.5875	2.01596	-43.6047	302.8	217.789	194.224	194.224	194.224	-66.6112	2.60338	0.494318	16.9467	10.2468	3.75132	0.575799	0.106322	2.47933	-233.702	56.9997	5.1159	0	0	-0.651289
2112	0	15.4517	0	0	15.741	5.84875	-10.8652	-0.107772	0.0158763	0.0368164	11.1371	-1.63E-15	3.77594	0	0	0.0632904	-4.09479	8.3	-1.94361	86.1853	322.469	583.129	400.928	400.928	400.928	-1.74656	-63.6221	1.22876	-59.8117	303.137	216.181	194.224	194.224	194.224	-63.642	1.8656	0.793933	15.6003	10.1166	3.30432	0.655504	0.0728916	2.31608	-286.519	51.7318	4.16896	0	0	-0.75344
2113	0	11.8587	0	0	12.029	5.47185	-9.58185	-0.110839	0.0118895	0.0250572	8.93357	8.15E-16	2.60193	0	0	0.0587318	-3.94678	10.113	-1.37052	73.8324	323.708	589.627	402.183	402.183	402.183	-1.60824	-60.2906	0.523603	-75.9151	303.557	214.147	194.224	194.224	194.224	-60.3061	1.20326	1.07634	14.3371	9.95169	2.91662	0.754028	0.0223633	2.15383	-342.707	34.9258	3.23659	0	0	-0.84758
2114	0	7.85311	0	0	7.93459	5.06702	-8.19214	-0.125152	0.00593699	0.00392321	3.80803	3.15E-15	1.01805	0	0	0.0277979	-3.76253	11.8504	-0.878954	62.1169	325.093	596.502	403.429	403.429	403.429	-1.5772	-56.6116	-0.0634171	-91.9539	304.01	211.742	194.224	194.224	194.224	-56.6229	0.664392	1.36162	13.1635	9.75833	2.59222	0.870382	-0.0408994	1.99683	-400.256	7.503	2.27346	0	0	-0.924124
2115	0	3.50574	0	0	3.52991	4.63668	-6.70371	-0.153044	-0.00107115	-0.0265463	-4.59807	2.91E-16	-0.787858	0	0	-0.0374492	-3.55478	13.4931	-0.457059	51.1808	326.553	603.613	404.651	404.651	404.651	-1.68615	-52.6342	-0.497439	-107.949	304.443	209.114	194.224	194.224	194.224	-52.6425	0.291301	1.67164	12.0893	9.54748	2.31688	1.00006	-0.111944	1.85119	-456.862	-29.0438	1.35303	0	0	-0.970619
2116	0	-1.06388	0	0	-1.06817	4.18775	-5.14088	-0.193793	-0.00782562	-0.0643026	-16.0513	-3.49E-16	-2.61676	0	0	-0.134869	-3.33709	15.0192	-0.080203	41.1815	328.008	610.801	405.836	405.836	405.836	-1.95004	-48.445	-0.751072	-123.872	304.803	206.508	194.224	194.224	194.224	-48.4521	0.111851	2.02489	11.1279	9.33388	2.0644	1.13793	-0.186235	1.71638	-511.103	-71.967	0.563687	0	0	-0.975301
2117	0	-5.68542	0	0	-5.69638	3.733	-3.54964	-0.242219	-0.0136013	-0.105679	-29.5268	-3.03E-15	-4.33609	0	0	-0.246843	-3.12266	16.4049	0.280154	32.2819	329.37	617.885	406.967	406.967	406.967	-2.35874	-44.1697	-0.814381	-139.61	305.058	204.244	194.224	194.224	194.224	-44.1792	0.129179	2.4306	10.2943	9.13379	1.80548	1.27471	-0.259086	1.58926	-560.633	-117.625	0.103424	0	0	-0.925614
2118	0	-10.1478	0	0	-10.1541	3.29072	-1.99649	-0.289675	-0.0199798	-0.145636	-43.3313	6.99E-16	-6.02333	0	0	-0.34239	-2.92421	17.6264	0.646655	24.638	330.557	624.675	408.027	408.027	408.027	-2.87716	-39.9659	-0.706405	-154.956	305.199	202.672	194.224	194.224	194.224	-39.9824	0.313413	2.88594	9.60314	8.96323	1.51748	1.40049	-0.327363	1.46135	-602.667	-162.929	0.319092	0	0	-0.814055
2119	0	-14.2225	0	0	-14.2232	2.88143	-0.556447	-0.327614	-0.0287437	-0.179247	-55.5641	-2.80E-15	-7.73893	0	0	-0.389981	-2.75419	18.6621	1.02813	18.3857	331.497	630.974	409.003	409.003	409.003	-3.45731	-36.0052	-0.482044	-169.631	305.234	202.098	194.224	194.224	194.224	-36.0339	0.601107	3.38062	9.06629	8.83618	1.19226	1.50496	-0.389159	1.32375	-633.637	-205.144	1.53049	0	0	-0.641814
2120	0	-17.6935	0	0	-17.6948	2.52376	0.702669	-0.349496	-0.039583	-0.203417	-64.4721	3.49E-15	-9.31712	0	0	-0.371506	-2.62512	19.4944	1.41522	13.6275	332.134	636.592	409.886	409.886	409.886	-4.05552	-32.4504	-0.227718	-183.329	305.173	202.732	194.224	194.224	194.224	-32.4946	0.904196	3.90464	8.69031	8.76292	0.840264	1.57757	-0.438407	1.1721	-649.066	-239.349	3.68648	0	0	-0.422065
2121	0	-20.388	0	0	-20.3977	2.23171	1.73029	-0.353526	-0.0509204	-0.216992	-68.9248	-1.78E-15	-10.4769	0	0	-0.291671	-2.5493	20.112	1.78041	10.4234	332.434	641.355	410.674	410.674	410.674	-4.64533	-29.4309	-0.0461479	-195.789	305.012	204.661	194.224	194.224	194.224	-29.4906	1.1258	4.45484	8.47491	8.74933	0.490328	1.61115	-0.467053	1.00832	-646.184	-260.009	6.48207	0	0	-0.183218
2122	0	-22.1984	0	0	-22.2206	2.01408	2.49534	-0.341742	-0.0590906	-0.21997	-68.5267	8.15E-16	-10.7567	0	0	-0.176068	-2.53791	20.5112	2.08213	8.78361	332.384	645.118	411.374	411.374	411.374	-5.22247	-27.0253	-0.0352265	-206.839	304.736	207.863	194.224	194.224	194.224	-27.0957	1.17892	5.03854	8.41172	8.79659	0.185303	1.6068	-0.468222	0.838027	-626.703	-261.332	9.32281	0	0	0.0371839
2123	0	-23.0949	0	0	-23.128	1.87607	2.98004	-0.318024	-0.0586567	-0.21252	-63.5806	2.10E-15	-9.553	0	0	-0.0595432	-2.59879	20.6959	2.27264	8.66821	331.996	647.77	412.001	412.001	412.001	-5.79874	-25.2521	-0.267402	-216.42	304.321	212.232	194.224	194.224	194.224	-25.3232	1.0028	5.67028	8.48403	8.90093	-0.0261019	1.57149	-0.433671	0.669007	-596.324	-237.143	11.2449	0	0	0.205514
2124	0	-23.1285	0	0	-23.166	1.82203	3.16973	-0.287033	-0.0447352	-0.19419	-55.0528	2.33E-15	-6.35483	0	0	0.0292363	-2.73404	20.6778	2.30745	9.99098	331.305	649.237	412.572	412.572	412.572	-6.38702	-24.0665	-0.774724	-224.587	303.77	217.609	194.224	194.224	194.224	-24.1235	0.573402	6.3609	8.66741	9.05391	-0.0988231	1.51724	-0.358041	0.508286	-564.393	-183.853	11.0293	0	0	0.304729
2125	0	-22.4243	0	0	-22.4579	1.85668	3.04813	-0.254261	-0.0164657	-0.164421	-44.5014	-1.40E-15	-1.0981	0	0	0.0794351	-2.93806	20.4747	2.15445	12.6286	330.369	649.487	413.101	413.101	413.101	-6.98614	-23.3668	-1.54198	-231.481	303.14	223.793	194.224	194.224	194.224	-23.3912	-0.0932563	7.10413	8.93183	9.2431	-0.000636783	1.4583	-0.244239	0.361346	-541.464	-104.252	7.61013	0	0	0.341863
2126	0	-21.1623	0	0	-21.1853	1.98281	2.60522	-0.225133	0.0226151	-0.123344	-33.7737	5.59E-15	5.7777	0	0	0.0991432	-3.19685	20.1088	1.80114	16.4343	329.265	648.521	413.597	413.598	413.598	-7.57478	-23.0113	-2.50973	-237.281	302.55	230.544	194.224	194.224	194.224	-22.9832	-0.945431	7.86987	9.24505	9.45289	0.28063	1.40479	-0.104404	0.235861	-535.605	-8.04049	0.632335	0	0	0.342904
2127	0	-19.5466	0	0	-19.5572	2.19712	1.85194	-0.204573	0.0664513	-0.0734738	-24.6674	-5.59E-15	13.4989	0	0	0.106129	-3.48906	19.6042	1.25783	21.2529	328.08	646.375	414.057	414.057	414.057	-8.11438	-22.8432	-3.58755	-242.153	302.172	237.588	194.224	194.224	194.224	-22.745	-1.90795	8.60588	9.5766	9.66591	0.734149	1.35978	0.0433432	0.139661	-549.257	91.3207	-9.20375	0	0	0.337136
2128	0	-17.7722	0	0	-17.7742	2.48745	0.830442	-0.196276	0.108291	-0.0199543	-18.5816	3.73E-15	21.1399	0	0	0.115496	-3.78867	18.9848	0.555925	26.9351	326.912	643.109	414.462	414.462	414.462	-8.55602	-22.719	-4.67458	-246.196	302.198	244.632	194.224	194.224	194.224	-22.539	-2.89959	9.24555	9.90229	9.86465	1.328	1.31742	0.179276	0.0836174	-578.005	180.059	-20.0495	0	0	0.34326
2129	0	-15.9951	0	0	-15.9955	2.83388	-0.389076	-0.202033	0.142699	0.0300061	-16.2605	1.86E-15	27.8435	0	0	0.13265	-4.0686	18.272	-0.258823	33.3474	325.851	638.808	414.781	414.781	414.781	-8.847	-22.5334	-5.68033	-249.413	302.811	251.397	194.224	194.224	194.224	-22.269	-3.84923	9.71798	10.2079	10.033	2.01615	1.26524	0.28766	0.0791744	-611.591	248.285	-29.5558	0	0	0.366569
2130	0	-14.3129	0	0	-14.3195	3.21321	-1.72393	-0.220511	0.166526	0.0696063	-17.6148	-1.86E-15	32.954	0	0	0.154203	-4.30455	17.4831	-1.13674	40.3764	324.98	633.579	414.969	414.97	414.969	-8.93614	-22.2348	-6.53854	-251.707	304.154	257.651	194.224	194.224	194.224	-21.8936	-4.70478	9.95786	10.4919	10.1574	2.74893	1.18897	0.360029	0.137137	-637.959	291.791	-35.8013	0	0	0.407403
2131	0	-12.7614	0	0	-12.7804	3.60451	-3.09888	-0.247347	0.178495	0.0942753	-21.8053	1.30E-14	36.0258	0	0	0.17379	-4.47795	16.6304	-2.03578	47.9296	324.364	627.547	414.98	414.98	414.98	-8.77911	-21.8263	-7.21132	-252.905	306.315	263.245	194.224	194.224	194.224	-21.4259	-5.43423	9.91368	10.7671	10.228	3.4847	1.08005	0.394873	0.26258	-647.661	311.191	-37.9491	0	0	0.469232
2132	0	-11.3254	0	0	-11.3603	3.99329	-4.46131	-0.27691	0.179145	0.103028	-27.5842	1.86E-15	36.8737	0	0	0.187569	-4.57757	15.7196	-2.93055	55.9334	324.045	620.859	414.767	414.767	414.767	-8.34418	-21.3537	-7.68659	-252.799	309.328	268.118	194.224	194.224	194.224	-20.9194	-6.02295	9.55413	11.0607	10.2389	4.19874	0.939406	0.396218	0.45653	-637.417	310.233	-36.4031	0	0	0.558834
2133	0	-9.95832	0	0	-10.0099	4.37299	-5.78686	-0.30389	0.170095	0.0982363	-33.659	0	35.5434	0	0	0.195358	-4.59941	14.7503	-3.81658	64.3319	324.047	613.674	414.29	414.29	414.29	-7.61717	-20.8861	-7.9727	-251.185	313.173	272.291	194.224	194.224	194.224	-20.4479	-6.47102	8.87137	11.4127	10.1883	4.8873	0.779941	0.370533	0.711046	-611.071	293.556	-32.3278	0	0	0.680947
2134	0	-8.60265	0	0	-8.66918	4.74397	-7.07577	-0.324546	0.15321	0.084153	-38.9995	-7.45E-15	32.2445	0	0	0.198588	-4.5452	13.7157	-4.70761	73.0891	324.372	606.169	413.526	413.526	413.526	-6.60421	-20.4971	-8.09274	-247.9	317.782	275.845	194.224	194.224	194.224	-20.0853	-6.79142	7.88123	11.8728	10.0779	5.56466	0.622929	0.325812	1.01512	-577.264	265.35	-26.9072	0	0	0.834999
2135	0	-7.20671	0	0	-7.28422	5.11084	-8.34307	-0.337025	0.130304	0.0659123	-42.9803	-9.32E-15	27.3122	0	0	0.198022	-4.42011	12.6033	-5.62658	82.1921	325.004	598.525	412.473	412.473	412.473	-5.33195	-20.25	-8.07855	-242.84	323.049	278.896	194.224	194.224	194.224	-19.8922	-7.00735	6.62078	12.4963	9.91272	6.254	0.493562	0.269004	1.35343	-546.523	228.701	-20.8554	0	0	1.01923
2136	0	-5.73537	0	0	-5.81724	5.47943	-9.60776	-0.341194	0.103318	0.0483955	-45.3954	7.45E-15	21.1859	0	0	0.193171	-4.23021	11.3965	-6.59324	91.6564	325.911	590.925	411.152	411.152	411.152	-3.84469	-20.19	-7.96466	-235.962	328.839	281.562	194.224	194.224	194.224	-19.9084	-7.1478	5.14354	13.3381	9.70006	6.97486	0.414522	0.207544	1.70764	-528.058	186.576	-14.4883	0	0	1.23828
2137	0	-4.17426	0	0	-4.25084	5.854	-10.8829	-0.338067	0.0738963	0.0351072	-46.3641	5.59E-15	14.3199	0	0	0.183023	-3.98077	10.0764	-7.61221	101.527	327.049	583.55	409.616	409.616	409.616	-2.19951	-20.3423	-7.78244	-227.277	334.989	283.944	194.224	194.224	194.224	-20.1536	-7.24158	3.51341	14.4464	9.44889	7.73143	0.399544	0.146928	2.05997	-526.279	141.557	-7.86284	0	0	1.50221
2138	0	-2.52839	0	0	-2.58655	6.23521	-12.1692	-0.329357	0.0434592	0.028409	-46.2122	-1.63E-15	7.15158	0	0	0.167413	-3.67564	8.62419	-8.66512	111.873	328.366	576.577	407.942	407.942	407.942	-0.461302	-20.7164	-7.55613	-216.836	341.321	286.11	194.224	194.224	194.224	-20.6314	-7.31193	1.79954	15.8557	9.16881	8.50498	0.452148	0.0909648	2.39249	-541.246	95.9654	-0.949053	0	0	1.82049
2139	0	-0.817488	0	0	-0.840551	6.61892	-13.4509	-0.316544	0.0130629	0.0283086	-45.298	4.19E-15	0.0596968	0	0	0.147556	-3.31788	7.02421	-9.70852	122.778	329.803	570.172	406.235	406.235	406.235	1.30207	-21.3121	-7.30091	-204.715	347.651	288.082	194.224	194.224	194.224	-21.3371	-7.37301	0.0717103	17.5806	8.8692	9.25232	0.56313	0.0388914	2.69322	-567.209	51.0434	6.28619	0	0	2.18185
2140	0	0.929739	0	0	0.96119	6.99636	-14.6978	-0.30073	-0.0163367	0.0337638	-43.9263	4.66E-15	-6.61866	0	0	0.125954	-2.91142	5.26653	-10.6775	134.326	331.295	564.497	404.611	404.611	404.611	3.02376	-22.1262	-7.02419	-190.998	353.798	289.837	194.224	194.224	194.224	-22.2629	-7.42984	-1.60302	19.612	8.55814	9.90988	0.716992	-0.0118156	2.95263	-596.766	7.689	13.7937	0	0	2.5534
2141	0	2.68066	0	0	2.78696	7.35503	-15.8691	-0.282604	-0.0438426	0.0423836	-42.3005	1.86E-15	-12.5781	0	0	0.105604	-2.46305	3.34913	-11.492	146.584	332.777	559.713	403.184	403.184	403.184	4.64131	-23.1573	-6.72815	-175.767	359.592	291.32	194.224	194.224	194.224	-23.4031	-7.4803	-3.16314	21.917	8.24162	10.4005	0.892306	-0.0647511	3.16881	-621.304	-33.5212	21.5156	0	0	2.88037
2142	0	4.40233	0	0	4.60194	7.68056	-16.9201	-0.262697	-0.0682194	0.0514976	-40.5343	5.59E-15	-17.5002	0	0	0.0891595	-1.98425	1.27868	-12.0653	159.587	334.186	555.976	402.051	402.051	402.051	6.09986	-24.4072	-6.41316	-159.104	364.886	292.451	194.224	194.224	194.224	-24.7549	-7.51832	-4.5553	24.4425	7.92315	10.6418	1.06313	-0.121502	3.33979	-632.704	-71.2084	29.1823	0	0	3.1027
2143	0	6.06394	0	0	6.37039	7.95901	-17.8095	-0.241779	-0.0880829	0.0586038	-38.6968	0	-21.0699	0	0	0.0781319	-1.49249	-0.929663	-12.3146	173.331	335.463	553.444	401.276	401.276	401.276	7.35502	-25.8809	-6.08031	-141.087	369.556	293.148	194.224	194.224	194.224	-26.3184	-7.5368	-5.73681	27.1223	7.60355	10.5564	1.19867	-0.179408	3.46829	-623.269	-103.148	36.4876	0	0	3.16617
2144	0	7.63861	0	0	8.05789	8.17936	-18.5069	-0.221034	-0.101885	0.0621169	-36.85	1.86E-15	-22.9853	0	0	0.0724923	-1.01123	-3.25316	-12.1754	187.755	336.565	552.265	400.876	400.876	400.876	8.37588	-27.5847	-5.73272	-121.794	373.513	293.344	194.224	194.224	194.224	-28.0961	-7.52959	-6.67843	29.8854	7.28198	10.0858	1.27234	-0.234589	3.55153	-588.18	-126.671	42.986	0	0	3.04315
2145	0	9.10492	0	0	9.63425	8.33539	-18.9971	-0.201775	-0.108601	0.0616983	-35.0426	1.86E-15	-23.0559	0	0	0.0705763	-0.567649	-5.66238	-11.616	202.733	337.465	552.571	400.821	400.821	400.821	9.14819	-29.5248	-5.37484	-101.304	376.709	292.997	194.224	194.224	194.224	-30.0914	-7.492	-7.36754	32.6632	6.95642	9.20391	1.26461	-0.282295	3.58663	-525.341	-139.885	48.4122	0	0	2.73263
2146	0	10.4477	0	0	11.0762	8.42647	-19.2819	-0.185226	-0.107813	0.0576546	-33.3066	-5.59E-15	-21.2485	0	0	0.0697693	-0.188111	-8.1218	-10.6495	218.072	338.158	554.457	401.04	401.04	401.04	9.67648	-31.7058	-5.01084	-79.6979	379.134	292.103	194.224	194.224	194.224	-32.3076	-7.42095	-7.81051	35.3946	6.62465	7.92888	1.16494	-0.317255	3.57037	-434.96	-142.309	52.6262	0	0	2.25453
2147	0	11.6584	0	0	12.3692	8.45741	-19.3784	-0.172088	-0.100113	0.0511776	-31.6261	0	-17.7547	0	0	0.0674284	0.107691	-10.5903	-9.34121	233.508	338.661	557.965	401.433	401.433	401.433	9.98495	-34.1292	-4.64309	-57.0552	380.824	290.695	194.224	194.224	194.224	-34.7471	-7.31529	-8.03366	38.0282	6.28528	6.32961	0.978856	-0.335989	3.49996	-321.092	-135.909	55.8687	0	0	1.654
2148	0	12.7332	0	0	13.5067	8.43728	-19.3156	-0.162755	-0.0871913	0.0434874	-29.9715	-5.59E-15	-12.9952	0	0	0.0619207	0.311872	-13.0224	-7.80537	248.721	339.001	563.064	401.888	401.888	401.888	10.1163	-36.7919	-4.27143	-33.4574	381.851	288.839	194.224	194.224	194.224	-37.4103	-7.17698	-8.08187	40.5217	5.93911	4.52277	0.729357	-0.339843	3.37693	-191.642	-125.153	58.6763	0	0	0.998404
2149	0	13.6719	0	0	14.488	8.37768	-19.1294	-0.157315	-0.0715562	0.0358318	-28.3117	2.80E-15	-7.55722	0	0	0.0530269	0.431043	-15.3698	-6.18953	263.364	339.208	569.643	402.3	402.299	402.299	10.1275	-39.6855	-3.8934	-8.98629	382.319	286.624	194.224	194.224	194.224	-40.2935	-7.01239	-8.01407	42.8404	5.59024	2.65745	0.454505	-0.33264	3.20492	-58.188	-115.012	61.4773	0	0	0.371161
2150	0	14.4748	0	0	15.3152	8.29076	-18.8572	-0.15583	-0.0551022	0.0285278	-26.6502	0	-2.00775	0	0	0.0417256	0.48502	-17.5846	-4.6492	277.092	339.299	577.514	402.578	402.578	402.578	10.083	-42.7952	-3.50454	16.2765	382.346	284.153	194.224	194.224	194.224	-43.3881	-6.83258	-7.89574	44.9543	5.24606	0.890082	0.191595	-0.318349	2.99604	68.0687	-108.913	64.1222	0	0	-0.156263
2151	0	15.1402	0	0	15.9901	8.18849	-18.5356	-0.158735	-0.0384532	0.0218576	-25.0649	3.26E-15	3.19681	0	0	0.0296016	0.501984	-19.6221	-3.32139	289.6	339.279	586.429	402.658	402.658	402.658	10.0476	-46.0991	-3.09835	42.2492	382.053	281.533	194.224	194.224	194.224	-46.6783	-6.6525	-7.79211	46.8365	4.91649	-0.641741	-0.0306679	-0.296874	2.76267	177.474	-106.771	65.6265	0	0	-0.534324
2152	0	15.6639	0	0	16.512	8.08273	-18.2018	-0.167108	-0.0217395	0.0155067	-23.7271	-3.49E-15	7.63088	0	0	0.0182783	0.511928	-21.4439	-2.30526	300.65	339.142	596.101	402.501	402.501	402.501	10.0828	-49.569	-2.66495	68.8512	381.56	278.871	194.224	194.224	194.224	-50.142	-6.4891	-7.76389	48.4631	4.61218	-1.83854	-0.196446	-0.268994	2.52062	263.728	-106.833	64.9748	0	0	-0.742469
2153	0	16.0399	0	0	16.8789	7.98526	-17.8929	-0.180819	-0.00669313	0.00906216	-22.706	2.33E-15	10.684	0	0	0.00882235	0.540474	-23.0191	-1.65339	310.077	338.881	606.23	402.092	402.092	402.092	10.2418	-53.1722	-2.18939	96.0054	380.977	276.282	194.224	194.224	194.224	-53.7519	-6.35839	-7.86383	49.8131	4.34265	-2.64775	-0.303645	-0.237457	2.28114	324.612	-107.432	61.9207	0	0	-0.788006
2154	0	16.2603	0	0	17.0868	7.90626	-17.6417	-0.198677	0.00338066	0.00190092	-21.9728	-1.40E-15	11.6013	0	0	0.00141446	0.604806	-24.3255	-1.37298	317.792	338.493	616.521	401.441	401.441	401.441	10.5616	-56.8727	-1.65224	123.636	380.39	273.882	194.224	194.224	194.224	-57.4764	-6.27182	-8.12994	50.8697	4.11444	-3.06234	-0.359278	-0.207566	2.054	361.389	-108.408	57.1907	0	0	-0.700794
2155	0	16.3155	0	0	17.1279	7.85132	-17.4666	-0.219029	0.00481713	-0.00668413	-21.4502	6.52E-15	9.70759	0	0	-0.00469315	0.712049	-25.3489	-1.43361	323.777	337.986	626.701	400.585	400.585	400.585	11.0519	-60.6312	-1.03403	151.666	379.843	271.784	194.224	194.224	194.224	-61.2789	-6.23259	-8.57574	51.622	3.93061	-3.11325	-0.375148	-0.185103	1.8437	377.505	-110.88	51.908	0	0	-0.524854
2156	0	16.1938	0	0	16.9896	7.81817	-17.3608	-0.240655	-0.00517835	-0.0176114	-21.0861	-7.05E-15	4.66635	0	0	-0.0102287	0.85972	-26.0846	-1.77768	328.075	337.375	636.524	399.58	399.58	399.58	11.6849	-64.4049	-0.322831	180.013	379.309	270.088	194.224	194.224	194.224	-65.1162	-6.23243	-9.18057	52.0671	3.79058	-2.85887	-0.361733	-0.175823	1.6536	376.951	-117.114	47.2186	0	0	-0.307835
2157	0	15.8842	0	0	16.6567	7.79419	-17.2842	-0.262016	-0.0267257	-0.0323791	-20.766	-2.80E-15	-3.23068	0	0	-0.0140795	1.03732	-26.5373	-2.33025	330.784	336.682	645.784	398.506	398.506	398.506	12.3887	-68.151	0.476551	208.599	378.673	268.875	194.224	194.224	194.224	-68.9406	-6.24939	-9.88327	52.2134	3.69087	-2.37529	-0.327767	-0.18216	1.4857	364.39	-128.853	43.5912	0	0	-0.0921727
2158	0	15.3801	0	0	16.116	7.75635	-17.1631	-0.280628	-0.056076	-0.0531542	-20.2489	-6.52E-15	-12.9271	0	0	-0.0120659	1.22891	-26.7224	-3.00765	332.053	335.928	654.312	397.458	397.458	397.458	13.0516	-71.8297	1.33515	237.343	377.74	268.205	194.224	194.224	194.224	-72.7005	-6.24863	-10.5845	52.0826	3.62608	-1.74779	-0.280567	-0.202109	1.34055	345.542	-146.031	40.4701	0	0	0.0941439
2159	0	14.6804	0	0	15.359	7.67453	-16.9008	-0.293427	-0.0866137	-0.0830988	-19.2209	0	-22.7974	0	0	0.00147343	1.41588	-26.6664	-3.72463	332.079	335.132	661.984	396.54	396.54	396.54	13.5371	-75.405	2.19718	266.153	376.256	268.118	194.224	194.224	194.224	-76.3417	-6.18697	-11.1593	51.711	3.58987	-1.06353	-0.230241	-0.229387	1.21732	328.712	-166.669	36.7049	0	0	0.243067
2160	0	13.7887	0	0	14.3855	7.51757	-16.3954	-0.297733	-0.110787	-0.126241	-17.4013	-6.52E-15	-31.0139	0	0	0.0291691	1.57995	-26.4068	-4.40046	331.101	334.306	668.723	395.856	395.856	395.856	13.7083	-78.8417	2.98455	294.901	373.956	268.632	194.224	194.224	194.224	-79.8073	-6.02063	-11.4782	51.1486	3.57561	-0.40536	-0.189612	-0.256491	1.11633	324.713	-188.018	31.3089	0	0	0.365831
2161	0	12.7139	0	0	13.2063	7.2606	-15.5621	-0.292419	-0.121933	-0.186431	-14.6554	8.39E-15	-35.9287	0	0	0.0661388	1.70551	-25.9905	-4.96411	329.388	333.455	674.494	395.492	395.492	395.492	13.4532	-82.1007	3.6083	323.382	370.61	269.737	194.224	194.224	194.224	-83.0395	-5.71408	-11.4293	50.4559	3.5769	0.153624	-0.175137	-0.27594	1.0369	345.869	-207.049	23.878	0	0	0.483899
2162	0	11.4732	0	0	11.8481	6.89178	-14.3537	-0.278591	-0.116721	-0.265676	-11.0348	1.40E-15	-36.4964	0	0	0.0998608	1.78123	-25.4707	-5.35913	327.23	332.575	679.304	395.506	395.506	395.506	12.7053	-85.1368	3.98522	351.283	366.067	271.39	194.224	194.224	194.224	-85.9841	-5.24772	-10.9384	49.6997	3.58798	0.554997	-0.202855	-0.283672	0.977558	402.651	-221.886	14.9836	0	0	0.611296
2163	0	10.0983	0	0	10.3574	6.41618	-12.7753	-0.257075	-0.0952433	-0.361924	-6.51262	3.96E-15	-32.4186	0	0	0.115973	1.80083	-24.9023	-5.54817	324.913	331.66	683.193	395.918	395.918	395.918	11.4558	-87.9001	4.05547	378.161	360.283	273.509	194.224	194.224	194.224	-88.5978	-4.62253	-9.98216	48.9458	3.60396	0.759633	-0.282265	-0.27766	0.931509	499.64	-230.455	5.54233	0	0	0.738293
2164	0	8.6381	0	0	8.79775	5.85593	-10.8895	-0.227041	-0.0607049	-0.468616	-0.886988	-4.83E-15	-24.1841	0	0	0.106632	1.76256	-24.3371	-5.51563	322.702	330.695	686.228	396.702	396.702	396.702	9.75669	-90.3391	3.79657	403.459	353.335	275.96	194.224	194.224	194.224	-90.8518	-3.86122	-8.59332	48.2529	3.62079	0.750226	-0.41453	-0.255094	0.888135	633.997	-229.7	-3.58012	0	0	0.830379
2165	0	7.15297	0	0	7.23884	5.24705	-8.81149	-0.186639	-0.0180964	-0.574995	6.05705	1.98E-15	-12.9262	0	0	0.0755594	1.66797	-23.819	-5.26786	320.817	329.664	688.487	397.793	397.793	397.793	7.71642	-92.4016	3.2314	426.549	345.432	278.538	194.224	194.224	194.224	-92.7261	-3.00568	-6.85982	47.6663	3.63568	0.531196	-0.589268	-0.216938	0.832028	794.212	-216.684	-11.8004	0	0	0.843622
2166	0	5.7004	0	0	5.73964	4.63371	-6.69341	-0.135884	0.0252611	-0.66923	14.1292	7.91E-16	-0.360069	0	0	0.0369064	1.52057	-23.3801	-4.83113	319.421	328.549	690.053	399.095	399.095	399.095	5.48712	-94.0343	2.42846	446.812	336.898	280.949	194.224	194.224	194.224	-94.2	-2.1107	-4.91578	47.2131	3.6466	0.126644	-0.787778	-0.166486	0.755895	962.94	-190.908	-18.656	0	0	0.753491
2167	0	4.32108	0	0	4.33567	4.06054	-4.69649	-0.078261	0.0613308	-0.741378	22.4828	6.99E-16	11.5733	0	0	0.00736984	1.32478	-23.0392	-4.24771	318.609	327.33	690.996	400.498	400.498	400.498	3.24093	-95.1852	1.49203	463.718	328.131	282.827	194.224	194.224	194.224	-95.2435	-1.23442	-2.9215	46.9001	3.65268	-0.423905	-0.990782	-0.112721	0.658329	1121.81	-156.229	-23.9133	0	0	0.576265
2168	0	3.03172	0	0	3.03577	3.56442	-2.95815	-0.0205867	0.0843917	-0.786653	29.6592	-2.80E-15	21.2293	0	0	-0.00341682	1.08574	-22.8008	-3.57199	318.403	325.99	691.362	401.894	401.894	401.894	1.1395	-95.811	0.543112	476.893	319.534	283.772	194.224	194.224	194.224	-95.8183	-0.427385	-1.03557	46.7134	3.65403	-1.06937	-1.18742	-0.063763	0.549987	1258.07	-118.55	-27.7633	0	0	0.368745
2169	0	1.82921	0	0	1.82989	3.16889	-1.56805	0.0279318	0.0935584	-0.804844	33.8564	0	27.6899	0	0	0.00222035	0.809992	-22.656	-2.86757	318.756	324.514	691.168	403.19	403.189	403.189	-0.691949	-95.886	-0.303361	486.132	311.443	283.416	194.224	194.224	194.224	-95.8887	0.275566	0.611136	46.6217	3.65162	-1.74981	-1.37175	-0.0225337	0.445416	1363.96	-82.4493	-30.6324	0	0	0.205758
2170	0	0.706568	0	0	0.706599	2.88279	-0.561225	0.0567555	0.0919273	-0.799712	33.3159	1.40E-15	30.7917	0	0	0.0130019	0.506433	-22.5851	-2.20397	319.555	322.895	690.393	404.316	404.316	404.316	-2.17689	-95.4145	-0.957332	491.378	304.084	281.496	194.224	194.224	194.224	-95.4408	0.85876	1.93029	46.5796	3.64699	-2.39931	-1.53901	0.0141573	0.364895	1435.98	-50.1173	-32.8489	0	0	0.155205
2171	0	-0.323129	0	0	-0.323127	2.70331	0.0705938	0.0565798	0.0844054	-0.77567	26.87	3.26E-15	30.9551	0	0	0.0170608	0.186566	-22.5605	-1.65148	320.64	321.137	688.988	405.231	405.231	405.231	-3.28541	-94.4453	-1.36473	492.682	297.573	277.925	194.224	194.224	194.224	-94.505	1.32388	2.87853	46.5342	3.64222	-2.95057	-1.67996	0.0501905	0.325196	1470.81	-22.4379	-34.3971	0	0	0.256995
2172	0	-1.20513	0	0	-1.20516	2.6216	0.358243	0.0223925	0.0758383	-0.736137	14.4569	6.99E-16	28.9618	0	0	0.0114781	-0.136198	-22.5507	-1.27429	321.82	319.254	686.879	405.917	405.917	405.917	-4.0231	-93.0842	-1.51022	490.169	291.935	272.844	194.224	194.224	194.224	-93.1732	1.68441	3.45108	46.431	3.63981	-3.34117	-1.77853	0.0896284	0.340731	1463.81	1.15661	-35.0695	0	0	0.509525
2173	0	-1.83355	0	0	-1.83359	2.6284	0.33431	-0.0429774	0.0699878	-0.682558	-2.46625	-2.10E-15	25.72	0	0	0.00769844	-0.448138	-22.5246	-1.12382	322.893	317.274	683.988	406.375	406.375	406.375	-4.41789	-91.4956	-1.41328	484.037	287.142	266.626	194.224	194.224	194.224	-91.6024	1.958	3.672	46.2206	3.64292	-3.51997	-1.81645	0.132712	0.41639	1410.41	21.9709	-34.7683	0	0	0.863747
2174	0	-2.06385	0	0	-2.06386	2.71776	0.0197168	-0.127171	0.0693202	-0.615019	-20.9306	-1.36E-16	22.0368	0	0	0.0261249	-0.737372	-22.4549	-1.23306	323.671	315.23	680.248	406.618	406.618	406.617	-4.50922	-89.8853	-1.11893	474.575	283.14	259.835	194.224	194.224	194.224	-89.9964	2.15937	3.58424	45.8644	3.65511	-3.45271	-1.77847	0.179098	0.545622	1308.46	43.0522	-33.9248	0	0	1.2307
2175	0	-1.74856	0	0	-1.74865	2.88767	-0.5784	-0.21108	0.0734439	-0.533401	-37.1808	-2.80E-15	18.3038	0	0	0.0790172	-0.995939	-22.3207	-1.61221	323.992	313.162	675.626	406.659	406.659	406.659	-4.3429	-88.4629	-0.68467	462.17	279.875	253.109	194.224	194.224	194.224	-88.5664	2.29749	3.24153	45.3397	3.68011	-3.12693	-1.65532	0.225869	0.713469	1159.98	66.7445	-33.4129	0	0	1.50479
2176	0	-0.786624	0	0	-0.786884	3.1373	-1.45691	-0.275155	0.0791555	-0.438789	-47.877	1.98E-15	14.5053	0	0	0.15444	-1.2217	-22.1098	-2.24454	323.736	311.111	670.134	406.511	406.511	406.511	-3.9734	-87.3922	-0.16651	447.297	277.299	247.018	194.224	194.224	194.224	-87.4797	2.37984	2.70499	44.6424	3.72127	-2.55664	-1.44946	0.269255	0.902022	972.44	93.9495	-34.0983	0	0	1.59734
2177	0	0.834027	0	0	0.834869	3.46244	-2.60001	-0.308036	0.0816871	-0.333909	-51.3992	5.36E-15	10.4659	0	0	0.219729	-1.41937	-21.8198	-3.08262	322.834	309.117	663.843	406.178	406.178	406.178	-3.47064	-86.7504	0.39118	430.483	275.351	241.94	194.224	194.224	194.224	-86.8175	2.42162	2.04366	43.7887	3.78053	-1.78657	-1.17016	0.305234	1.10036	755.791	122.845	-36.0083	0	0	1.46287
2178	0	3.02451	0	0	3.03178	3.85128	-3.96419	-0.313097	0.0791935	-0.224835	-48.6144	-5.53E-15	6.38529	0	0	0.246982	-1.60062	-21.4574	-4.04612	321.272	307.217	656.88	405.66	405.66	405.66	-2.92223	-86.5158	0.959467	412.262	273.947	238.004	194.224	194.224	194.224	-86.5629	2.45249	1.33405	42.8144	3.85806	-0.894572	-0.837173	0.33198	1.31064	523.65	151.694	-38.4555	0	0	1.11868
2179	0	5.62623	0	0	5.65211	4.28403	-5.47683	-0.300097	0.0739358	-0.121103	-41.766	-1.86E-15	2.91211	0	0	0.23182	-1.78242	-21.0372	-5.02461	319.088	305.445	649.424	404.949	404.949	404.949	-2.42178	-86.5975	1.52386	393.148	272.983	235.141	194.224	194.224	194.224	-86.6279	2.51383	0.650534	41.7717	3.95181	0.0111487	-0.484732	0.350786	1.53743	296.429	179.292	-40.5831	0	0	0.653406
2180	0	8.45854	0	0	8.52347	4.73685	-7.05111	-0.275288	0.0668772	-0.0328342	-32.9669	-1.00E-15	0.440383	0	0	0.187264	-1.98335	-20.5786	-5.88913	316.357	303.827	641.691	404.04	404.04	404.04	-2.04607	-86.8771	2.08123	373.602	272.367	233.17	194.224	194.224	194.224	-86.895	2.64637	0.0491776	40.7227	4.05745	0.803938	-0.160209	0.357358	1.77936	99.5066	200.735	-41.4012	0	0	0.201589
2181	0	11.3513	0	0	11.4821	5.18601	-8.60172	-0.244319	0.0570047	0.0336881	-24.0288	-1.74E-15	-1.08463	0	0	0.132253	-2.21849	-20.1007	-6.5146	313.165	302.387	633.903	402.932	402.932	402.932	-1.8396	-87.2365	2.63303	354.003	272.027	231.861	194.224	194.224	194.224	-87.2458	2.8772	-0.439456	39.7307	4.1683	1.36129	0.0945554	0.347153	2.02778	-46.8362	210.403	-40.0129	0	0	-0.121951
2182	0	14.1608	0	0	14.3864	5.61021	-10.0542	-0.214186	0.0456732	0.0767149	-16.4144	2.79E-15	-1.73438	0	0	0.0837534	-2.49387	-19.6169	-6.80837	309.581	301.149	626.269	401.639	401.639	401.639	-1.81269	-87.5732	3.17817	334.626	271.908	230.98	194.224	194.224	194.224	-87.577	3.21315	-0.806688	38.8488	4.2755	1.59351	0.249876	0.319041	2.27241	-130.622	206.724	-36.3403	0	0	-0.267588
2183	0	16.7795	0	0	17.1246	5.99303	-11.3535	-0.18888	0.0336469	0.0979323	-10.8004	-7.28E-17	-1.79529	0	0	0.0492772	-2.8028	-19.1307	-6.73614	305.624	300.143	618.958	400.19	400.19	400.19	-1.94544	-87.8119	3.71207	315.646	271.967	230.33	194.224	194.224	194.224	-87.8129	3.64111	-1.06148	38.1107	4.36794	1.46966	0.299619	0.273448	2.50122	-150.926	190.035	-30.6707	0	0	-0.26105
2184	0	19.135	0	0	19.6157	6.32389	-12.4666	-0.170209	0.0214681	0.101187	-7.29677	3.93E-16	-1.59196	0	0	0.0290032	-3.1261	-18.6341	-6.33304	301.254	299.401	612.092	398.634	398.634	398.634	-2.19784	-87.9067	4.22759	297.14	272.172	229.764	194.224	194.224	194.224	-87.9076	4.13368	-1.22374	37.5226	4.43363	1.02819	0.260105	0.211305	2.70271	-117.547	162.141	-23.4834	0	0	-0.171301
2185	0	21.1863	0	0	21.8072	6.59759	-13.38	-0.158662	0.00992865	0.0917611	-5.66948	1.15E-15	-1.34639	0	0	0.0194576	-3.43633	-18.1088	-5.6949	296.375	298.951	605.74	397.035	397.035	397.035	-2.52156	-87.8383	4.71606	279.114	272.492	229.188	194.224	194.224	194.224	-87.8414	4.65657	-1.31732	37.0624	4.46153	0.367926	0.167563	0.133889	2.86969	-49.1498	125.485	-15.315	0	0	-0.064296
2186	0	22.9175	0	0	23.6714	6.81311	-14.0942	-0.152673	-0.000793705	0.0747421	-5.37377	1.26E-15	-1.24328	0	0	0.0156627	-3.7044	-17.5306	-4.95382	290.861	298.804	599.933	395.468	395.468	395.468	-2.86891	-87.6075	5.16839	261.516	272.899	228.561	194.224	194.224	194.224	-87.6149	5.17483	-1.36553	36.6825	4.44387	-0.377144	0.0573533	0.0445568	2.99906	34.6466	82.7293	-6.79365	0	0	0.0297147
2187	0	24.3301	0	0	25.2	6.97258	-14.6197	-0.150794	-0.0102105	0.0544704	-5.87834	-1.01E-15	-1.34407	0	0	0.0139804	-3.90608	-16.8729	-4.24893	284.58	298.947	594.677	394.009	394.009	394.009	-3.1987	-87.2269	5.57532	244.268	273.367	227.872	194.224	194.224	194.224	-87.2399	5.65681	-1.388	36.3184	4.3776	-1.06755	-0.0409807	-0.0509048	3.0924	116.594	37.2927	1.21601	0	0	0.112414
2188	0	25.4362	0	0	26.398	7.08062	-14.9742	-0.151842	-0.0180257	0.0338477	-6.74914	3.46E-15	-1.65991	0	0	0.012348	-4.02665	-16.1108	-3.70081	277.422	299.341	589.967	392.735	392.735	392.735	-3.47937	-86.7135	5.92786	227.277	273.871	227.135	194.224	194.224	194.224	-86.7321	6.07686	-1.39918	35.899	4.26442	-1.58418	-0.109998	-0.141757	3.15631	184.712	-6.44666	7.77183	0	0	0.198863
2189	0	26.2528	0	0	27.2792	7.1439	-15.1813	-0.154327	-0.0239467	0.014802	-7.62215	1.16E-15	-2.15654	0	0	0.00990734	-4.06343	-15.2239	-3.39365	269.313	299.931	585.804	391.712	391.712	391.712	-3.69107	-86.0834	6.21807	210.453	274.388	226.376	194.224	194.224	194.224	-86.1067	6.41702	-1.40756	35.3577	4.11047	-1.84618	-0.139064	-0.218977	3.19577	231.083	-44.5443	12.1264	0	0	0.296924
2190	0	26.7977	0	0	27.8615	7.17037	-15.2678	-0.157538	-0.0282055	-0.00129792	-8.32327	2.82E-15	-2.8141	0	0	0.00673686	-4.02599	-14.199	-3.36417	260.231	300.656	582.197	390.991	390.991	390.991	-3.82566	-85.3477	6.43888	193.715	274.897	225.623	194.224	194.224	194.224	-85.3742	6.66728	-1.4151	34.642	3.92458	-1.82163	-0.122053	-0.273907	3.21628	250.899	-73.9602	14.0642	0	0	0.395831
2191	0	27.0879	0	0	28.1641	7.16793	-15.2598	-0.160657	-0.0310952	-0.0133509	-8.75581	-4.60E-15	-3.58237	0	0	0.00323333	-3.93471	-13.0317	-3.59675	250.207	301.454	579.176	390.606	390.606	390.606	-3.88599	-84.5123	6.58379	176.999	275.378	224.903	194.224	194.224	194.224	-84.5403	6.82462	-1.41734	33.7201	3.71772	-1.53191	-0.0592078	-0.303168	3.21764	242.701	-93.5299	13.911	0	0	0.466701
2192	0	27.1388	0	0	28.2053	7.1427	-15.1774	-0.162611	-0.0327732	-0.0206312	-8.84962	-5.82E-17	-4.36211	0	0	-0.000120981	-3.81715	-11.7275	-4.02566	239.333	302.269	576.783	390.568	390.568	390.568	-3.88294	-83.5782	6.64606	160.26	275.814	224.24	194.224	194.224	194.224	-83.6068	6.89062	-1.40453	32.5844	3.50175	-1.0486	0.0420836	-0.305935	3.19814	208.844	-103.463	12.3803	0	0	0.475538
2193	0	26.9634	0	0	28.0007	7.09765	-15.03	-0.163294	-0.0331443	-0.0231094	-8.64734	1.16E-16	-5.00316	0	0	-0.0029042	-3.70285	-10.3013	-4.54583	227.747	303.056	575.067	390.868	390.868	390.868	-3.83108	-82.5431	6.61824	143.478	276.187	223.646	194.224	194.224	194.224	-82.5718	6.8682	-1.3641	31.2496	3.28901	-0.481829	0.164825	-0.284323	3.15405	156.243	-104.792	10.2079	0	0	0.404526
2194	0	26.5728	0	0	27.5625	7.03197	-14.8147	-0.162744	-0.0321304	-0.0214661	-8.18362	-3.73E-15	-5.35034	0	0	-0.00491305	-3.61709	-8.77443	-5.03296	215.618	303.78	574.077	391.478	391.478	391.478	-3.74512	-81.4026	6.49302	126.653	276.487	223.124	194.224	194.224	194.224	-81.4319	6.7598	-1.2836	29.7479	3.09105	0.0405607	0.285406	-0.241395	3.08609	95.5083	-98.8547	8.00471	0	0	0.266851
2195	0	25.9751	0	0	26.8996	6.94183	-14.5185	-0.161132	-0.0293693	-0.0171019	-7.46911	-8.15E-16	-5.24524	0	0	-0.00617152	-3.57572	-7.17105	-5.36917	203.122	304.421	573.842	392.355	392.355	392.355	-3.6378	-80.1515	6.26526	109.806	276.709	222.667	194.224	194.224	194.224	-80.1823	6.56744	-1.15338	28.1205	2.91762	0.399051	0.380327	-0.181388	2.99617	38.2963	-86.5826	6.02404	0	0	0.103048
2196	0	25.1737	0	0	26.0161	6.82221	-14.1242	-0.158462	-0.0244283	-0.0113222	-6.47125	-1.40E-15	-4.5795	0	0	-0.00685526	-3.58246	-5.51339	-5.46725	190.417	304.979	574.376	393.444	393.444	393.444	-3.51915	-78.7828	5.93472	92.9661	276.86	222.261	194.224	194.224	194.224	-78.8163	6.29431	-0.968744	26.4105	2.77497	0.506543	0.435432	-0.108855	2.88994	-6.76468	-68.4185	4.28796	0	0	-0.0422861
2197	0	24.165	0	0	24.9108	6.66907	-13.6173	-0.154063	-0.0170496	-0.00519148	-5.08583	4.08E-15	-3.34493	0	0	-0.00697915	-3.62943	-3.81884	-5.28607	177.622	305.474	575.668	394.686	394.686	394.686	-3.39598	-77.2868	5.50871	76.1681	276.958	221.877	194.224	194.224	194.224	-77.3239	5.94653	-0.731754	24.6562	2.66465	0.323185	0.449137	-0.0309298	2.7716	-36.162	-45.1164	2.72258	0	0	-0.141635
2198	0	22.9375	0	0	23.5759	6.48097	-12.9917	-0.147422	-0.0079223	0.000608253	-3.25155	1.16E-16	-1.71231	0	0	-0.00612891	-3.70028	-2.09895	-4.83421	164.819	305.948	577.69	396.023	396.023	396.023	-3.27155	-75.6491	5.00258	59.4404	277.036	221.474	194.224	194.224	194.224	-75.6901	5.5338	-0.451565	22.8878	2.58303	-0.140753	0.430195	0.0421876	2.64583	-51.4536	-18.8731	1.37613	0	0	-0.191576
2199	0	21.4701	0	0	21.9962	6.25955	-12.2509	-0.138819	0.00163639	0.00573129	-1.03728	-8.04E-16	0.0226458	0	0	-0.00350814	-3.77474	-0.360307	-4.16323	152.052	306.457	580.404	397.401	397.401	397.401	-3.14691	-73.8491	4.43809	42.8032	277.135	220.996	194.224	194.224	194.224	-73.8939	5.06941	-0.142374	21.1269	2.5216	-0.83239	0.394165	0.101056	2.51642	-58.3094	7.47016	0.284734	0	0	-0.208981
2200	0	19.7353	0	0	20.1501	6.00878	-11.4067	-0.129067	0.00999091	0.00975538	1.37191	-8.74E-16	1.50842	0	0	0.00185853	-3.83314	1.39336	-3.35441	139.342	307.061	583.761	398.777	398.777	398.777	-3.02382	-71.8621	3.84053	26.2661	277.298	220.377	194.224	194.224	194.224	-71.9096	4.57015	0.180465	19.3879	2.46882	-1.66996	0.356268	0.135365	2.38511	-63.5665	29.9994	-0.506593	0	0	-0.217756
2201	0	17.7029	0	0	18.0131	5.73377	-10.4748	-0.118857	0.016315	0.0121525	3.73682	-3.49E-15	2.49761	0	0	0.010559	-3.86005	3.15864	-2.50322	126.702	307.809	587.71	400.119	400.119	400.119	-2.90798	-69.6611	3.23546	9.82792	277.558	219.545	194.224	194.224	194.224	-69.7101	4.05581	0.504933	17.6803	2.41174	-2.55852	0.332779	0.141161	2.25438	-74.4848	46.2585	-1.1426	0	0	-0.243699
2202	0	15.3434	0	0	15.5609	5.44009	-9.47322	-0.109477	0.0199474	0.0122652	5.69849	2.91E-15	2.82226	0	0	0.0218828	-3.84656	4.93026	-1.70395	114.154	308.734	592.195	401.405	401.405	401.405	-2.81023	-67.2194	2.64638	-6.524	277.935	218.433	194.224	194.224	194.224	-67.2687	3.54794	0.824938	16.0122	2.3382	-3.40529	0.335999	0.117654	2.12341	-96.874	54.3537	-1.70734	0	0	-0.306096
2203	0	12.6341	0	0	12.7741	5.13303	-8.41946	-0.103205	0.0198153	0.00908631	6.7476	-2.45E-15	2.35642	0	0	0.0329083	-3.79089	6.69919	-1.0364	101.745	309.845	597.154	402.628	402.628	402.628	-2.7464	-64.5135	2.0934	-22.8135	278.433	216.989	194.224	194.224	194.224	-64.5624	3.06838	1.14153	14.3931	2.23827	-4.13256	0.377559	0.0676733	1.99409	-134.928	52.913	-2.15045	0	0	-0.415553
2204	0	9.566	0	0	9.64552	4.81677	-7.32787	-0.102297	0.0155812	0.00176146	6.33806	-1.16E-15	1.12995	0	0	0.0381792	-3.69744	8.4514	-0.554854	89.5601	311.128	602.511	403.787	403.787	403.787	-2.73751	-61.5286	1.5926	-39.0714	279.032	215.191	194.224	194.224	194.224	-61.5771	2.63834	1.46396	12.8359	2.10539	-4.68821	0.464413	-0.00207458	1.86657	-190.542	41.6955	-2.40935	0	0	-0.569823
2205	0	6.15142	0	0	6.18784	4.49389	-6.20765	-0.108396	0.00840901	-0.0108302	3.97523	-1.57E-15	-0.622002	0	0	0.0303182	-3.57483	10.1672	-0.280877	77.7257	312.547	608.172	404.889	404.889	404.889	-2.80779	-58.2639	1.15622	-55.3281	279.695	213.06	194.224	194.224	194.224	-58.3128	2.27669	1.8086	11.3586	1.93731	-5.05217	0.59624	-0.0818395	1.74015	-262.051	22.173	-2.5831	0	0	-0.748616
2206	0	2.43131	0	0	2.44083	4.16587	-5.06448	-0.123069	-4.03E-05	-0.0292122	-0.77754	2.33E-16	-2.60127	0	0	0.00175936	-3.43317	11.8212	-0.201664	66.4128	314.051	614.021	405.942	405.942	405.942	-2.97963	-54.7379	0.793349	-71.6032	280.37	210.677	194.224	194.224	194.224	-54.7888	1.99754	2.19492	9.98475	1.73626	-5.23744	0.766055	-0.160285	1.6145	-345.315	-3.28651	-2.77584	0	0	-0.918638
2207	0	-1.518	0	0	-1.52154	3.83414	-3.90412	-0.147773	-0.00838784	-0.053245	-8.19446	4.66E-16	-4.55699	0	0	-0.0519111	-3.28152	13.3835	-0.274976	55.8244	315.577	619.91	406.958	406.958	406.958	-3.26803	-50.9947	0.510044	-87.8887	281.008	208.187	194.224	194.224	194.224	-51.05	1.80771	2.64028	8.74191	1.50886	-5.28453	0.957688	-0.227178	1.49061	-433.41	-32.1451	-3.02365	0	0	-1.03829
2208	0	-5.57889	0	0	-5.58527	3.50138	-2.73678	-0.182385	-0.0157772	-0.0812374	-18.1331	1.86E-15	-6.30276	0	0	-0.127067	-3.12672	14.8216	-0.440488	46.1779	317.056	625.668	407.943	407.943	407.943	-3.6767	-47.11	0.307404	-104.125	281.569	205.802	194.224	194.224	194.224	-47.1727	1.70433	3.15605	7.65918	1.26594	-5.24954	1.15206	-0.27591	1.36832	-519.071	-61.9216	-3.23209	0	0	-1.07219
2209	0	-9.59217	0	0	-9.59586	3.17242	-1.58046	-0.223521	-0.0219297	-0.109868	-29.7995	-3.26E-15	-7.68557	0	0	-0.208549	-2.97341	16.1034	-0.634479	37.6814	318.423	631.105	408.901	408.901	408.901	-4.19685	-43.1946	0.177177	-120.178	282.032	203.781	194.224	194.224	194.224	-43.2681	1.6723	3.74591	6.76337	1.0214	-5.18942	1.3294	-0.303202	1.24599	-595.542	-90.0512	-3.15152	0	0	-1.00004
2210	0	-13.3676	0	0	-13.368	2.85426	-0.460811	-0.264373	-0.026548	-0.135005	-41.7368	-4.43E-15	-8.47723	0	0	-0.272222	-2.82566	17.2003	-0.80415	30.5123	319.616	636.022	409.832	409.832	409.832	-4.80983	-39.3881	0.0966118	-135.831	282.395	202.39	194.224	194.224	194.224	-39.4754	1.68252	4.40689	6.07533	0.791287	-5.14777	1.47422	-0.30867	1.11913	-657.21	-113.345	-2.49987	0	0	-0.822171
2211	0	-16.7065	0	0	-16.7074	2.55551	0.590904	-0.297608	-0.0277028	-0.153204	-52.2252	-7.44E-15	-8.22516	0	0	-0.295499	-2.68865	18.0898	-0.917393	24.8006	320.588	640.23	410.735	410.735	410.735	-5.4915	-35.8416	0.0262336	-150.81	282.672	201.852	194.224	194.224	194.224	-35.9444	1.69259	5.13113	5.60628	0.592225	-5.14582	1.57568	-0.29202	0.984475	-699.497	-127.109	-1.15182	0	0	-0.560282
2212	0	-19.4304	0	0	-19.4377	2.28627	1.53836	-0.318985	-0.0239925	-0.162516	-59.841	0	-6.55904	0	0	-0.268346	-2.56953	18.7582	-0.966252	20.6193	321.306	643.559	411.61	411.61	411.61	-6.21442	-32.6951	-0.0863083	-164.827	282.9	202.297	194.224	194.224	194.224	-32.8118	1.65125	5.90521	5.35559	0.439644	-5.18016	1.62902	-0.253674	0.844284	-720.226	-127.109	0.796231	0	0	-0.256576
2213	0	-21.4057	0	0	-21.4245	2.05801	2.341	-0.32667	-0.0128435	-0.162144	-63.6135	-9.32E-16	-3.14305	0	0	-0.197538	-2.47696	19.2008	-0.964743	17.9821	321.754	645.873	412.456	412.456	412.456	-6.9494	-30.0567	-0.296786	-177.635	283.139	203.755	194.224	194.224	194.224	-30.1815	1.50701	6.70973	5.3096	0.345984	-5.22637	1.63658	-0.192818	0.701083	-720.665	-108.751	2.80573	0	0	0.0367964
2214	0	-22.5633	0	0	-22.5949	1.88372	2.95318	-0.321843	0.00667608	-0.152618	-63.2825	-6.52E-15	1.96038	0	0	-0.103129	-2.41935	19.4228	-0.9427	16.847	321.942	647.074	413.276	413.276	413.276	-7.66313	-27.9876	-0.651403	-189.064	283.479	206.162	194.224	194.224	194.224	-28.1093	1.21861	7.51681	5.44213	0.318573	-5.24706	1.60342	-0.110283	0.564371	-704.597	-70.3891	4.07519	0	0	0.272136
2215	0	-22.9083	0	0	-22.9492	1.77764	3.32549	-0.307914	0.0334511	-0.134606	-59.3225	-1.86E-15	8.26884	0	0	-0.00880892	-2.40267	19.4378	-0.93826	17.1237	321.899	647.108	414.068	414.068	414.068	-8.31589	-26.4927	-1.17446	-199.036	284.042	209.381	194.224	194.224	194.224	-26.5951	0.764227	8.28872	5.71665	0.358535	-5.20061	1.54051	-0.00995031	0.441747	-679.37	-14.209	3.78221	0	0	0.421827
2216	0	-22.5189	0	0	-22.5611	1.75298	3.41199	-0.289428	0.0646411	-0.108763	-52.8038	1.86E-15	15.0318	0	0	0.0680214	-2.42833	19.2657	-0.990172	18.6858	321.677	645.967	414.828	414.828	414.828	-8.86202	-25.5208	-1.85951	-207.562	284.97	213.225	194.224	194.224	194.224	-25.5852	0.147967	8.97894	6.09009	0.459752	-5.04974	1.45914	0.100923	0.344224	-653.215	53.7602	1.42092	0	0	0.486596
2217	0	-21.531	0	0	-21.566	1.81825	3.18299	-0.271319	0.095941	-0.0761375	-45.1727	-5.59E-15	21.398	0	0	0.121014	-2.49229	18.9306	-1.13138	21.3845	321.346	643.679	415.539	415.539	415.539	-9.25397	-24.9756	-2.66754	-214.707	286.412	217.482	194.224	194.224	194.224	-24.984	-0.599342	9.53585	6.51809	0.609575	-4.76764	1.36948	0.212855	0.279184	-633.19	124.701	-2.87853	0	0	0.49075
2218	0	-20.1136	0	0	-20.1359	1.97347	2.638	-0.258201	0.122901	-0.0388905	-37.953	5.59E-15	26.6458	0	0	0.153174	-2.58529	18.4573	-1.38467	25.0638	320.987	640.313	416.173	416.173	416.173	-9.44851	-24.7343	-3.53429	-220.555	288.502	221.924	194.224	194.224	194.224	-24.6741	-1.42629	9.90839	6.96122	0.790383	-4.34132	1.27751	0.313194	0.255392	-622.948	188.537	-8.21785	0	0	0.468119
2219	0	-18.4378	0	0	-18.4473	2.20847	1.81203	-0.253272	0.141994	-0.000878808	-32.4055	5.59E-15	30.3022	0	0	0.171444	-2.6941	17.8687	-1.76068	29.5747	320.684	635.964	416.685	416.685	416.685	-9.41236	-24.6731	-4.38478	-225.169	291.34	226.331	194.224	194.224	194.224	-24.5404	-2.27245	10.0522	7.39112	0.981912	-3.77187	1.18504	0.391664	0.279413	-621.649	237.283	-13.2381	0	0	0.447825
2220	0	-16.6498	0	0	-16.6514	2.50465	0.769905	-0.257832	0.151518	0.0330178	-29.3077	-1.86E-15	32.1831	0	0	0.182006	-2.80361	17.1835	-2.25833	34.7869	320.517	630.754	417.024	417.024	417.024	-9.12492	-24.6904	-5.15054	-228.562	294.98	230.512	194.224	194.224	194.224	-24.4909	-3.08169	9.93462	7.79497	1.16413	-3.07232	1.08916	0.43863	0.358442	-624.718	265.771	-16.5243	0	0	0.448744
2221	0	-14.8536	0	0	-14.8539	2.83991	-0.410281	-0.270744	0.151646	0.0582005	-28.8236	-1.86E-15	32.3373	0	0	0.188369	-2.89904	16.4142	-2.86738	40.5957	320.549	624.822	417.132	417.132	417.132	-8.57758	-24.7219	-5.78269	-230.692	299.427	234.327	194.224	194.224	194.224	-24.4705	-3.81258	9.53719	8.17842	1.31979	-2.26344	0.986973	0.452386	0.496454	-626.278	273.87	-17.273	0	0	0.481573
2222	0	-13.1045	0	0	-13.1101	3.19441	-1.65783	-0.289413	0.143427	0.0716823	-30.616	5.59E-15	30.9067	0	0	0.192125	-2.96755	15.5672	-3.57216	46.9251	320.826	618.319	416.958	416.958	416.958	-7.77151	-24.7448	-6.25761	-231.472	304.643	237.708	194.224	194.224	194.224	-24.4627	-4.4432	8.85591	8.56573	1.4363	-1.369	0.878601	0.434289	0.695269	-622.069	263.843	-15.3368	0	0	0.553565
2223	0	-11.4155	0	0	-11.4306	3.55499	-2.92503	-0.310492	0.127964	0.072761	-34.0025	-1.86E-15	28.038	0	0	0.1941	-2.99918	14.6417	-4.35485	53.729	321.368	611.41	416.462	416.462	416.462	-6.71646	-24.7717	-6.57546	-230.789	310.555	240.656	194.224	194.224	194.224	-24.4834	-4.97072	7.90095	8.9977	1.50621	-0.411976	0.769796	0.388209	0.954225	-610.757	238.804	-11.0426	0	0	0.668763
2224	0	-9.76834	0	0	-9.79482	3.91668	-4.19322	-0.330864	0.106636	0.0637695	-38.1765	-3.73E-15	23.9159	0	0	0.195052	-2.98698	13.6314	-5.19706	60.9896	322.177	604.264	415.627	415.627	415.627	-5.43171	-24.8392	-6.75453	-228.536	317.057	243.239	194.224	194.224	194.224	-24.5697	-5.40768	6.69668	9.52708	1.52704	0.58671	0.671967	0.32053	1.26456	-595.363	202.154	-4.93878	0	0	0.828392
2225	0	-8.12777	0	0	-8.16517	4.28158	-5.46828	-0.347885	0.0808759	0.0486681	-42.3594	5.59E-15	18.755	0	0	0.195136	-2.92663	12.5248	-6.07905	68.7153	323.234	597.059	414.459	414.459	414.459	-3.947	-24.9946	-6.82318	-224.62	324.015	245.567	194.224	194.224	194.224	-24.7671	-5.77596	5.28077	10.2129	1.5008	1.60708	0.600466	0.237905	1.61313	-580.914	156.99	2.41113	0	0	1.03161
2226	0	-6.4552	0	0	-6.50072	4.65583	-6.77016	-0.359643	0.0524672	0.0324577	-45.9279	-1.12E-14	12.8381	0	0	0.193539	-2.81593	11.3075	-6.97691	76.9372	324.503	589.975	412.997	412.997	412.997	-2.30291	-25.2851	-6.81192	-218.981	331.271	247.767	194.224	194.224	194.224	-25.1206	-6.10038	3.70243	11.1127	1.4329	2.62659	0.568468	0.148612	1.98126	-572.562	106.801	10.4348	0	0	1.27904
2227	0	-4.71959	0	0	-4.76748	5.04606	-8.11987	-0.365104	0.0231429	0.0193685	-48.4881	5.82E-15	6.47538	0	0	0.188642	-2.65445	9.96452	-7.85944	85.7028	325.939	583.191	411.311	411.311	411.311	-0.549127	-25.7501	-6.74646	-211.594	338.646	249.954	194.224	194.224	194.224	-25.6669	-6.40236	2.01892	12.2754	1.33132	3.6165	0.585698	0.0598923	2.34787	-573.326	54.9865	18.5701	0	0	1.5723
2228	0	-2.90404	0	0	-2.9447	5.45602	-9.52771	-0.364092	-0.00578448	0.0124346	-49.8735	8.85E-15	-0.0225364	0	0	0.178929	-2.44355	8.48269	-8.68602	95.0673	327.486	576.883	409.498	409.498	409.498	1.2579	-26.4183	-6.64297	-202.464	345.95	252.211	194.224	194.224	194.224	-26.4316	-6.69486	0.291864	13.7329	1.20538	4.53922	0.652807	-0.0217131	2.69253	-582.965	4.72684	26.3502	0	0	1.90756
2229	0	-1.00797	0	0	-1.02679	5.88412	-10.985	-0.357169	-0.0336866	0.0128503	-50.0979	9.32E-15	-6.3631	0	0	0.164075	-2.18701	6.85391	-9.4071	105.083	329.084	571.224	407.677	407.677	407.677	3.05757	-27.3083	-6.50641	-191.624	352.997	254.57	194.224	194.224	194.224	-27.4301	-6.97956	-1.41601	15.494	1.06482	5.34848	0.764468	-0.0929412	2.99652	-598.824	-41.9247	33.6108	0	0	2.26876
2230	0	0.955128	0	0	0.978163	6.32179	-12.4596	-0.34496	-0.0602603	0.0202063	-49.2406	9.32E-15	-12.2398	0	0	0.145377	-1.89193	5.07727	-9.9667	115.788	330.674	566.379	405.975	405.975	405.975	4.78727	-28.4319	-6.33161	-179.121	359.604	257.016	194.224	194.224	194.224	-28.6697	-7.24644	-3.04318	17.5406	0.918988	5.99142	0.90543	-0.152918	3.2461	-615.751	-83.4867	40.4028	0	0	2.62128
2231	0	2.96092	0	0	3.05029	6.75348	-13.897	-0.326426	-0.0835562	0.0325786	-47.2358	-7.45E-15	-17.1628	0	0	0.125316	-1.56945	3.16036	-10.3061	127.196	332.202	562.506	404.504	404.504	404.504	6.38555	-29.7978	-6.10707	-165.011	365.609	259.483	194.224	194.224	194.224	-30.1524	-7.47659	-4.53221	19.8294	0.775829	6.41215	1.05613	-0.20148	3.43256	-627.307	-117.861	46.5203	0	0	2.91685
2232	0	4.97532	0	0	5.15691	7.15903	-15.2307	-0.301203	-0.101834	0.0472439	-44.0939	-3.73E-15	-20.7104	0	0	0.106495	-1.23502	1.11885	-10.3677	139.294	333.62	559.754	403.35	403.35	403.35	7.79998	-31.4087	-5.82081	-149.368	370.882	261.875	194.224	194.224	194.224	-31.8738	-7.64862	-5.83677	22.2975	0.641411	6.55506	1.19142	-0.239511	3.55291	-626.449	-143.171	51.8147	0	0	3.10079
2233	0	6.95598	0	0	7.25233	7.51721	-16.3942	-0.270586	-0.114081	0.0607205	-40.004	7.45E-15	-22.6518	0	0	0.0905829	-0.908108	-1.0248	-10.1006	152.03	334.895	558.259	402.554	402.554	402.554	8.99448	-33.2599	-5.46626	-132.28	375.341	264.077	194.224	194.224	194.224	-33.8217	-7.74563	-6.92766	24.872	0.519769	6.37083	1.28436	-0.26915	3.61032	-605.984	-158.369	56.289	0	0	3.12148
2234	0	8.85612	0	0	9.28105	7.80952	-17.3331	-0.236997	-0.120076	0.0703971	-35.2971	-7.45E-15	-22.982	0	0	0.0778331	-0.610772	-3.24273	-9.47205	165.311	336.007	558.138	402.108	402.108	402.108	9.95293	-35.3376	-5.04563	-113.857	378.954	265.98	194.224	194.224	194.224	-35.9771	-7.76008	-7.79492	27.4792	0.412759	5.82686	1.30884	-0.291749	3.6084	-559.981	-163.034	59.9164	0	0	2.94538
2235	0	10.6287	0	0	11.1834	8.02313	-18.013	-0.203265	-0.120536	0.0750116	-30.3945	-1.86E-15	-21.912	0	0	0.0675078	-0.364611	-5.50242	-8.48083	178.994	336.959	559.478	401.96	401.96	401.96	10.679	-37.6199	-4.56984	-94.227	381.735	267.49	194.224	194.224	194.224	-38.3156	-7.69498	-8.44661	30.0518	0.320007	4.9213	1.24725	-0.306878	3.55006	-485.585	-157.912	62.7053	0	0	2.57031
2236	0	12.23	0	0	12.9016	8.1521	-18.4209	-0.172485	-0.116996	0.0747942	-25.7798	-3.73E-15	-19.7938	0	0	0.0587965	-0.186437	-7.76714	-7.16988	192.873	337.77	562.32	402.023	402.023	402.023	11.1924	-40.0782	-4.05558	-73.5273	383.732	268.545	194.224	194.224	194.224	-40.8091	-7.56182	-8.90447	32.5324	0.239848	3.6954	1.09676	-0.31516	3.43838	-384.588	-145.78	64.7917	0	0	2.03311
2237	0	13.6226	0	0	14.3859	8.19693	-18.5622	-0.148547	-0.10977	0.0706307	-22.0138	-1.86E-15	-16.861	0	0	0.0514802	-0.0835977	-9.99649	-5.63037	206.691	338.472	566.642	402.199	402.199	402.199	11.5229	-42.6797	-3.52113	-51.8966	385.008	269.107	194.224	194.224	194.224	-43.4276	-7.37656	-9.19848	34.8743	0.17006	2.23821	0.874453	-0.314996	3.27921	-264.104	-129.78	65.8884	0	0	1.40589
2238	0	14.7822	0	0	15.6038	8.16407	-18.4586	-0.135756	-0.097885	0.0633729	-19.639	-3.73E-15	-13.2043	0	0	0.0451187	-0.0509734	-12.148	-3.99289	220.15	339.099	572.351	402.393	402.393	402.393	11.7067	-45.3946	-2.9816	-29.4579	385.642	269.176	194.224	194.224	194.224	-46.1451	-7.15585	-9.36381	37.0405	0.109426	0.678122	0.612666	-0.306609	3.08299	-135.262	-113.277	65.3437	0	0	0.777211
2239	0	15.7039	0	0	16.549	8.06582	-18.1483	-0.13438	-0.0818616	0.053416	-18.6839	9.32E-16	-9.0678	0	0	0.0380538	-0.0712231	-14.18	-2.40665	232.948	339.676	579.283	402.526	402.526	402.526	11.7861	-48.2041	-2.44462	-6.30442	385.725	268.799	194.224	194.224	194.224	-48.9476	-6.91471	-9.4407	39.0017	0.0586639	-0.837253	0.347222	-0.290982	2.8628	-9.8353	-99.1614	62.8128	0	0	0.227436
2240	0	16.4005	0	0	17.2387	7.91963	-17.6843	-0.142056	-0.0634551	0.0416571	-18.8007	9.32E-16	-4.84302	0	0	0.0292187	-0.118461	-16.0547	-1.01287	244.805	340.207	587.213	402.543	402.543	402.543	11.8057	-51.1	-1.90935	17.4967	385.358	268.069	194.224	194.224	194.224	-51.8319	-6.66563	-9.47227	40.7366	0.0206588	-2.16739	0.108587	-0.26947	2.63021	101.378	-88.7385	58.274	0	0	-0.185582
2241	0	16.8948	0	0	17.7044	7.74625	-17.1308	-0.155898	-0.0449176	0.0291412	-19.526	-1.86E-15	-1.0037	0	0	0.0190985	-0.163996	-17.7416	0.0784665	255.496	340.689	595.88	402.416	402.416	402.416	11.8081	-54.0794	-1.36801	41.8907	384.645	267.116	194.224	194.224	194.224	-54.7996	-6.41824	-9.5006	42.2316	-0.000532792	-3.20205	-0.086163	-0.244542	2.39556	191.217	-81.9769	52.1308	0	0	-0.439292
2242	0	17.2113	0	0	17.9806	7.56723	-16.5556	-0.172873	-0.0282636	0.0173127	-20.3951	1.86E-15	1.98551	0	0	0.00914457	-0.182136	-19.2187	0.801428	264.864	341.107	605.009	402.141	402.141	402.141	11.8289	-57.1383	-0.808479	66.824	383.686	266.087	194.224	194.224	194.224	-57.8504	-6.17905	-9.56213	43.4812	-0.00103324	-3.87427	-0.231186	-0.219778	2.16605	256.096	-78.0022	44.9671	0	0	-0.543071
2243	0	17.3705	0	0	18.0962	7.40192	-16.0213	-0.190427	-0.0154453	0.00713482	-21.074	-6.41E-15	3.69679	0	0	0.00076381	-0.154193	-20.4726	1.13556	272.824	341.449	614.331	401.735	401.735	401.735	11.8923	-60.2676	-0.217556	92.2384	382.559	265.126	194.224	194.224	194.224	-60.9777	-5.95147	-9.6835	44.4884	0.0213485	-4.162	-0.331373	-0.199142	1.94674	296.679	-76.2883	37.6519	0	0	-0.531168
2244	0	17.3839	0	0	18.069	7.26461	-15.5751	-0.207017	-0.00815041	-0.0012997	-21.431	1.75E-16	3.80487	0	0	-0.0055272	-0.0703077	-21.4989	1.09833	279.353	341.709	623.599	401.232	401.233	401.232	12.0076	-63.4509	0.415214	118.07	381.321	264.363	194.224	194.224	194.224	-64.1664	-5.73577	-9.87737	45.2642	0.0668397	-4.08101	-0.393379	-0.187132	1.74132	315.872	-76.9929	30.9671	0	0	-0.447065
2245	0	17.2549	0	0	17.9048	7.16212	-15.2408	-0.222114	-0.00727242	-0.00892718	-21.5056	4.66E-15	2.18982	0	0	-0.0102283	0.070825	-22.3004	0.734405	284.481	341.882	632.593	400.677	400.677	400.677	12.165	-66.6652	1.09325	144.251	379.988	263.899	194.224	194.224	194.224	-67.3928	-5.52868	-10.1381	45.8275	0.133508	-3.6743	-0.421766	-0.185414	1.55399	317.52	-80.3643	25.3809	0	0	-0.332008
2246	0	16.9813	0	0	17.6006	7.09248	-15.013	-0.235336	-0.0122431	-0.0178217	-21.3687	6.76E-15	-0.957959	0	0	-0.0141126	0.263163	-22.8872	0.106091	288.285	341.972	641.131	400.119	400.119	400.119	12.3344	-69.8842	1.80905	170.715	378.537	263.812	194.224	194.224	194.224	-70.6277	-5.32303	-10.4392	46.2048	0.218175	-3.00292	-0.420401	-0.193729	1.38739	306.707	-86.4548	20.8971	0	0	-0.218209
2247	0	16.5603	0	0	17.1506	7.04526	-14.8583	-0.246167	-0.0213877	-0.0308316	-21.0413	-5.59E-15	-5.1613	0	0	-0.0171483	0.495026	-23.2762	-0.714036	290.88	341.979	649.07	399.61	399.61	399.61	12.4679	-73.0817	2.54166	197.388	376.902	264.161	194.224	194.224	194.224	-73.84	-5.10828	-10.7347	46.4292	0.31703	-2.13861	-0.392411	-0.208731	1.24287	289.158	-94.9006	17.258	0	0	-0.124553
2248	0	15.9933	0	0	16.5514	7.00324	-14.7204	-0.253521	-0.0316085	-0.0514725	-20.4092	6.52E-15	-9.64777	0	0	-0.0181285	0.750838	-23.4908	-1.64834	292.418	341.907	656.305	399.195	399.195	399.195	12.5058	-76.234	3.25637	224.184	374.988	264.988	194.224	194.224	194.224	-76.9988	-4.87177	-10.9646	46.5391	0.426696	-1.15872	-0.345641	-0.224712	1.12194	272.762	-104.648	13.9221	0	0	-0.0577054
2249	0	15.2892	0	0	15.8074	6.94557	-14.5308	-0.256382	-0.0393284	-0.0830965	-19.2675	2.80E-15	-13.5105	0	0	-0.0154215	1.01285	-23.5597	-2.61832	293.08	341.755	662.771	398.912	398.911	398.912	12.3862	-79.3195	3.90743	250.978	372.684	266.326	194.224	194.224	194.224	-80.0751	-4.60084	-11.0631	46.5755	0.544969	-0.141982	-0.290423	-0.236458	1.02298	265.857	-114.821	10.4022	0	0	-0.0156629
2250	0	14.466	0	0	14.9338	6.85161	-14.2213	-0.253372	-0.0410034	-0.128105	-17.2916	2.10E-15	-15.8635	0	0	-0.00840384	1.26294	-23.516	-3.54829	293.074	341.521	668.438	398.785	398.785	398.785	12.0564	-82.317	4.44396	277.589	369.891	268.188	194.224	194.224	194.224	-83.041	-4.28513	-10.9698	46.5801	0.671095	0.835297	-0.24217	-0.239399	0.943846	277.422	-124.449	6.2605	0	0	0.00494045
2251	0	13.5511	0	0	13.958	6.70488	-13.7361	-0.243053	-0.0341427	-0.187495	-14.1003	3.96E-15	-16.0577	0	0	0.00149086	1.48414	-23.3959	-4.36905	292.624	341.198	673.305	398.822	398.822	398.822	11.483	-85.202	4.81835	303.759	366.537	270.559	194.224	194.224	194.224	-85.8685	-3.91883	-10.6413	46.5924	0.806081	1.70284	-0.215068	-0.231097	0.879208	314.701	-132.935	1.33337	0	0	0.00192421
2252	0	12.5776	0	0	12.9164	6.49671	-13.0441	-0.22435	-0.0185973	-0.259866	-9.36276	7.57E-16	-13.9112	0	0	0.0112127	1.6618	-23.2359	-5.02106	291.955	340.783	677.398	399.016	399.016	399.016	10.6605	-87.9412	4.9957	329.143	362.605	273.373	194.224	194.224	194.224	-88.5254	-3.50233	-10.0605	46.6467	0.952209	2.39968	-0.221113	-0.210866	0.821552	381.757	-139.933	-4.24503	0	0	-0.0353593
2253	0	11.5793	0	0	11.8482	6.22812	-12.1454	-0.196684	0.00313039	-0.341669	-2.90457	6.41E-16	-9.79118	0	0	0.0179891	1.78407	-23.0713	-5.45701	291.288	340.269	680.757	399.342	399.342	399.342	9.61439	-90.4877	4.96188	353.318	358.136	276.496	194.224	194.224	194.224	-90.9716	-3.04245	-9.24225	46.7694	1.11263	2.87666	-0.265468	-0.180225	0.763332	478.105	-145.4	-10.1191	0	0	-0.121753
2254	0	10.5839	0	0	10.787	5.90931	-11.0703	-0.159703	0.0265353	-0.42742	5.21662	-5.24E-16	-4.51473	0	0	0.0213945	1.84197	-22.933	-5.64372	290.82	339.654	683.43	399.763	399.763	399.763	8.39635	-92.7788	4.72748	375.817	353.231	279.709	194.224	194.224	194.224	-93.1545	-2.55118	-8.23075	46.9761	1.29086	3.09843	-0.350684	-0.14185	0.696192	599.83	-149.087	-15.9451	0	0	-0.266796
2255	0	9.60502	0	0	9.7508	5.55707	-9.87293	-0.114157	0.0465661	-0.510829	14.5405	2.08E-15	0.913303	0	0	0.0236868	1.82953	-22.8454	-5.5648	290.713	338.941	685.465	400.236	400.236	400.236	7.07475	-94.7365	4.32647	396.167	348.027	282.705	194.224	194.224	194.224	-95.0075	-2.04331	-7.09115	47.2698	1.48986	3.0461	-0.47564	-0.0997733	0.615662	740.06	-150.675	-21.4568	0	0	-0.463999
2256	0	8.63702	0	0	8.73641	5.19081	-8.61825	-0.0634245	0.0586566	-0.586868	24.0339	-2.33E-15	5.56055	0	0	0.0281992	1.74393	-22.824	-5.22356	291.082	338.136	686.898	400.715	400.715	400.715	5.72115	-96.2726	3.8099	413.936	342.674	285.101	194.224	194.224	194.224	-96.4519	-1.53339	-5.89669	47.6393	1.7116	2.72036	-0.639748	-0.0576788	0.523906	891.95	-149.875	-26.5047	0	0	-0.685557
2257	0	7.65809	0	0	7.72226	4.8286	-7.3688	-0.0136549	0.0611647	-0.651803	32.1581	6.99E-16	8.93578	0	0	0.0363015	1.58598	-22.8736	-4.64578	291.978	337.252	687.742	401.159	401.159	401.159	4.3963	-97.3	3.23577	428.763	337.303	286.484	194.224	194.224	194.224	-97.4063	-1.03263	-4.71401	48.0599	1.95652	2.14454	-0.840922	-0.019243	0.427935	1048.24	-145.969	-31.0269	0	0	-0.882376
2258	0	6.64258	0	0	6.68152	4.4846	-6.17535	0.0276329	0.0563681	-0.703537	37.1769	9.32E-16	11.1217	0	0	0.0451814	1.36062	-22.9876	-3.88091	293.388	336.305	687.987	401.536	401.536	401.536	3.14175	-97.751	2.65931	440.365	332.002	286.47	194.224	194.224	194.224	-97.8046	-0.547214	-3.5932	48.4944	2.2233	1.36617	-1.07426	0.0162152	0.341436	1201.79	-136.844	-34.9852	0	0	-0.991601
2259	0	5.57836	0	0	5.60041	4.16967	-5.07778	0.0523723	0.0495984	-0.740606	37.4756	1.40E-15	12.6334	0	0	0.0479877	1.07727	-23.1487	-3.00057	295.227	335.309	687.589	401.825	401.825	401.825	1.98163	-97.5953	2.12739	448.524	326.823	284.774	194.224	194.224	194.224	-97.6152	-0.079611	-2.56709	48.8958	2.50907	0.455946	-1.32915	0.0500275	0.279516	1343.94	-120.411	-38.2191	0	0	-0.947354
2260	0	4.48505	0	0	4.49665	3.89413	-4.11426	0.0524821	0.0461664	-0.760894	31.8781	0	14.0265	0	0	0.037717	0.749777	-23.3302	-2.0941	297.351	334.276	686.476	402.019	402.019	402.019	0.932801	-96.8559	1.67712	453.076	321.806	281.277	194.224	194.224	194.224	-96.8584	0.367332	-1.6584	49.2118	2.80991	-0.496333	-1.58239	0.0842549	0.258678	1461.38	-96.0149	-40.4136	0	0	-0.696459
2261	0	3.42888	0	0	3.43469	3.67079	-3.33146	0.0215901	0.049132	-0.762327	20.0452	-4.66E-16	15.6058	0	0	0.014167	0.395711	-23.5001	-1.26058	299.572	333.208	684.553	402.123	402.123	402.123	0.0163521	-95.6204	1.33593	453.915	317.006	276.073	194.224	194.224	194.224	-95.618	0.785919	-0.888642	49.3892	3.12122	-1.3895	-1.80259	0.117843	0.293543	1538.73	-65.8094	-41.3014	0	0	-0.224807
2262	0	2.53092	0	0	2.53393	3.51629	-2.78914	-0.041074	0.0585604	-0.742111	2.98129	-2.33E-16	17.3181	0	0	-0.00948654	0.0344837	-23.6251	-0.597712	301.677	332.098	681.723	402.147	402.147	402.147	-0.737162	-94.0445	1.11938	451.009	312.508	269.501	194.224	194.224	194.224	-94.0454	1.16106	-0.282098	49.3811	3.43834	-2.12215	-1.95407	0.146493	0.392304	1559.92	-33.9378	-40.8146	0	0	0.418974
2263	0	1.95841	0	0	1.96035	3.44968	-2.5552	-0.126598	0.0724741	-0.697951	-16.6706	3.84E-15	18.8334	0	0	-0.00851198	-0.315061	-23.6753	-0.189831	303.455	330.934	677.901	402.107	402.107	402.107	-1.2919	-92.3397	1.02862	444.448	308.424	262.119	194.224	194.224	194.224	-92.3471	1.47205	0.136559	49.1519	3.75676	-2.60502	-2.00597	0.164965	0.549887	1513.48	-4.08938	-39.3512	0	0	1.11578
2264	0	1.89259	0	0	1.89466	3.48868	-2.6922	-0.217236	0.0871619	-0.628563	-35.1216	-7.57E-16	19.6052	0	0	0.0374171	-0.637716	-23.6283	-0.0961372	304.721	329.701	673.041	402.013	402.014	402.014	-1.61942	-90.7381	1.05187	434.472	304.876	254.611	194.224	194.224	194.224	-90.7509	1.69991	0.349574	48.6838	4.07226	-2.77335	-1.93793	0.16827	0.751942	1394.99	21.3412	-37.6559	0	0	1.70152
2265	0	2.47747	0	0	2.48144	3.64408	-3.23775	-0.291827	0.0979297	-0.53441	-48.5657	-8.36E-15	19.0574	0	0	0.123074	-0.924577	-23.4725	-0.340468	305.334	328.388	667.155	401.869	401.869	401.869	-1.71637	-89.4401	1.1719	421.479	301.958	247.641	194.224	194.224	194.224	-89.4545	1.83948	0.355868	47.98	4.38075	-2.59788	-1.74326	0.155153	0.978013	1208.02	41.956	-36.428	0	0	2.01813
2266	0	3.76815	0	0	3.77824	3.91416	-4.18439	-0.335588	0.100447	-0.419544	-54.6798	8.04E-15	16.855	0	0	0.213674	-1.17493	-23.2084	-0.903537	305.211	326.991	660.325	401.665	401.665	401.665	-1.61888	-88.5631	1.3756	405.995	299.712	241.696	194.224	194.224	194.224	-88.5751	1.91072	0.17919	47.0678	4.67794	-2.09347	-1.43077	0.128936	1.21599	964.662	58.7785	-35.8217	0	0	1.97188
2267	0	5.70717	0	0	5.73335	4.28204	-5.46987	-0.348384	0.09392	-0.292402	-53.6808	4.66E-15	13.283	0	0	0.269392	-1.39666	-22.8488	-1.7188	304.334	325.522	652.711	401.381	401.381	401.381	-1.40309	-88.1188	1.65831	388.618	298.102	237.008	194.224	194.224	194.224	-88.1259	1.96	-0.131177	45.9967	4.95905	-1.32411	-1.0268	0.0975696	1.46511	684.916	74.3849	-35.413	0	0	1.57452
2268	0	8.1474	0	0	8.20875	4.71792	-6.98549	-0.338109	0.0820398	-0.166457	-47.4807	4.37E-15	9.24633	0	0	0.272893	-1.6045	-22.4159	-2.67575	302.744	324.006	644.54	400.984	400.984	400.984	-1.16527	-88.0338	2.02179	369.964	297.035	233.571	194.224	194.224	194.224	-88.0355	2.04743	-0.512829	44.8345	5.21836	-0.400136	-0.57981	0.0713296	1.73198	399.443	91.9767	-34.8008	0	0	0.958924
2269	0	10.8995	0	0	11.025	5.18626	-8.60259	-0.311345	0.0669598	-0.055912	-38.2656	4.66E-16	5.43882	0	0	0.231551	-1.81617	-21.9367	-3.63392	300.529	322.477	636.088	400.433	400.433	400.433	-0.990119	-88.1912	2.46783	350.614	296.4	231.228	194.224	194.224	194.224	-88.1876	2.22547	-0.909778	43.6589	5.44954	0.536055	-0.15459	0.0542852	2.0141	144.499	110.336	-33.507	0	0	0.332299
2270	0	13.77	0	0	13.9955	5.65208	-10.1969	-0.275088	0.0492763	0.0292236	-28.1616	6.77E-15	2.16958	0	0	0.166976	-2.04647	-21.4368	-4.44928	297.788	320.981	627.646	399.691	399.691	399.691	-0.930934	-88.4631	2.98828	331.059	296.092	229.742	194.224	194.224	194.224	-88.4544	2.52166	-1.28079	42.5457	5.64583	1.33776	0.187053	0.0449596	2.30188	-49.1317	125.115	-31.085	0	0	-0.124382
2271	0	16.5861	0	0	16.9463	6.08531	-11.6649	-0.23724	0.0328625	0.0856949	-18.9537	-4.59E-15	-0.18066	0	0	0.103144	-2.30163	-20.9338	-5.0069	294.599	319.569	619.483	398.734	398.734	398.734	-1.00602	-88.732	3.55858	311.673	296.016	228.85	194.224	194.224	194.224	-88.7184	2.93277	-1.59748	41.5562	5.80028	1.888	0.406347	0.0436133	2.57878	-164.865	135.163	-27.9154	0	0	-0.337611
2272	0	19.2092	0	0	19.7299	6.46423	-12.9358	-0.203017	0.0195835	0.114866	-11.6565	3.96E-15	-1.59986	0	0	0.054233	-2.57595	-20.432	-5.24844	290.99	318.298	611.821	397.56	397.56	397.56	-1.20118	-88.9058	4.14263	292.697	296.098	228.311	194.224	194.224	194.224	-88.8878	3.42898	-1.8447	40.7252	5.90561	2.12806	0.491769	0.0467922	2.82741	-200.539	138.969	-24.3233	0	0	-0.343349
2273	0	21.5407	0	0	22.2321	6.77658	-13.9734	-0.176057	0.0103983	0.121292	-6.72689	-1.03E-15	-2.20901	0	0	0.0246246	-2.852	-19.9213	-5.18458	286.92	317.232	604.809	396.198	396.198	396.198	-1.48019	-88.9228	4.70116	274.256	296.289	227.932	194.224	194.224	194.224	-88.9015	3.96488	-2.01852	40.0547	5.95477	2.07001	0.460627	0.050222	3.03225	-168.006	136.015	-20.511	0	0	-0.236439
2274	0	23.5205	0	0	24.3754	7.01834	-14.77	-0.157743	0.00423228	0.110817	-4.11575	1.75E-16	-2.30379	0	0	0.0110618	-3.10439	-19.3793	-4.88846	282.289	316.427	598.524	394.707	394.707	394.707	-1.7975	-88.7522	5.1999	256.37	296.561	227.575	194.224	194.224	194.224	-88.7295	4.49179	-2.12367	39.5127	5.94184	1.78967	0.350622	0.0463411	3.18669	-88.6407	124.929	-16.2282	0	0	-0.100672
2275	0	25.1235	0	0	26.1198	7.19163	-15.3372	-0.14734	-0.000584804	0.0894781	-3.38987	3.03E-15	-2.2042	0	0	0.00711054	-3.30565	-18.7751	-4.47342	276.959	315.921	592.984	393.174	393.174	393.174	-2.10982	-88.3896	5.6145	238.988	296.903	227.157	194.224	194.224	194.224	-88.3672	4.96769	-2.17023	39.0388	5.86299	1.40347	0.202631	0.0318001	3.29263	13.9961	105.647	-11.3195	0	0	0.0304035
2276	0	26.3517	0	0	27.4568	7.30256	-15.6986	-0.143675	-0.00531018	0.0628348	-4.00585	1.32E-15	-2.14488	0	0	0.00705717	-3.4326	-18.075	-4.06434	270.783	315.733	588.162	391.702	391.702	391.702	-2.38417	-87.8486	5.93201	222.011	297.306	226.647	194.224	194.224	194.224	-87.8281	5.36321	-2.17017	38.5551	5.71791	1.03844	0.052823	0.00485844	3.35651	118.152	79.0892	-5.92662	0	0	0.164661
2277	0	27.2261	0	0	28.4027	7.35975	-15.8845	-0.14469	-0.0103784	0.035517	-5.34621	-2.71E-15	-2.23734	0	0	0.0071148	-3.47158	-17.2473	-3.77017	263.634	315.853	584.017	390.398	390.398	390.398	-2.60136	-87.1533	6.1498	205.319	297.756	226.047	194.224	194.224	194.224	-87.1356	5.66349	-2.13472	37.9796	5.50986	0.804017	-0.0684392	-0.0295935	3.38854	205.872	48.2471	-0.598839	0	0	0.318596
2278	0	27.7769	0	0	28.9887	7.37309	-15.9278	-0.148214	-0.0156734	0.0109368	-6.86247	2.36E-15	-2.49987	0	0	0.00569772	-3.42198	-16.2668	-3.66279	255.423	316.249	580.511	389.361	389.361	389.361	-2.75517	-86.3299	6.27286	188.795	298.235	225.386	194.224	194.224	194.224	-86.3156	5.86632	-2.07271	37.2404	5.24598	0.770096	-0.139946	-0.0661163	3.39604	264.592	16.3191	4.08778	0	0	0.487854
2279	0	28.0366	0	0	29.2512	7.35251	-15.861	-0.152641	-0.0207956	-0.00847464	-8.18107	1.25E-15	-2.88795	0	0	0.00278959	-3.29721	-15.1189	-3.76402	246.124	316.876	577.627	388.671	388.671	388.671	-2.8487	-85.4004	6.30976	172.335	298.722	224.702	194.224	194.224	194.224	-85.3896	5.9776	-1.98972	36.2864	4.93706	0.954066	-0.148698	-0.0976688	3.38259	286.842	-13.3773	7.73108	0	0	0.635895
2280	0	28.0346	0	0	29.2254	7.30641	-15.7112	-0.156534	-0.025408	-0.0213048	-9.06155	-3.47E-15	-3.33495	0	0	-0.000933659	-3.12267	-13.8023	-4.04165	235.782	317.674	575.374	388.378	388.379	388.378	-2.88972	-84.3797	6.26887	155.864	299.192	224.032	194.224	194.224	194.224	-84.3723	6.00619	-1.88817	35.0949	4.59703	1.3175	-0.0946246	-0.119347	3.34784	271.625	-38.6905	10.3082	0	0	0.708681
2281	0	27.7951	0	0	28.9404	7.24	-15.495	-0.159086	-0.0289994	-0.0270631	-9.41442	-2.50E-15	-3.73452	0	0	-0.00464374	-2.93078	-12.3299	-4.41591	224.507	318.581	573.787	388.504	388.504	388.504	-2.8867	-83.2747	6.15541	139.335	299.621	223.407	194.224	194.224	194.224	-83.2706	5.95937	-1.76785	33.6726	4.24226	1.77369	0.00978705	-0.127018	3.28884	224.234	-57.9615	11.9343	0	0	0.664355
2282	0	27.3368	0	0	28.4181	7.15427	-15.2152	-0.16021	-0.0309247	-0.0265613	-9.26338	8.15E-16	-3.95159	0	0	-0.00773306	-2.75368	-10.7264	-4.77676	212.471	319.535	572.911	389.036	389.036	389.036	-2.84624	-82.0855	5.97046	122.736	299.991	222.845	194.224	194.224	194.224	-82.0848	5.84058	-1.62701	32.0518	3.89015	2.20641	0.139661	-0.119206	3.20463	156.178	-70.2286	12.7207	0	0	0.502811
2283	0	26.6723	0	0	27.6729	7.04634	-14.8618	-0.159951	-0.0305562	-0.0214254	-8.6465	-7.57E-16	-3.85248	0	0	-0.00989546	-2.61574	-9.02392	-5.0096	199.873	320.482	572.79	389.933	389.933	389.933	-2.77279	-80.8076	5.71255	106.081	300.29	222.351	194.224	194.224	194.224	-80.8102	5.65008	-1.46377	30.2811	3.55689	2.49676	0.26517	-0.0949281	3.09604	82.0453	-74.4258	12.6303	0	0	0.269678
2284	0	25.8077	0	0	26.7121	6.91105	-14.4172	-0.158398	-0.0273491	-0.0139146	-7.59443	-3.79E-15	-3.33183	0	0	-0.0110837	-2.52842	-7.25589	-5.0224	186.913	321.385	573.447	391.13	391.131	391.131	-2.66989	-79.4318	5.38078	89.4064	300.517	221.915	194.224	194.224	194.224	-79.4378	5.38776	-1.27736	28.4158	3.255	2.55082	0.361316	-0.0561542	2.96934	15.5877	-69.8975	11.5666	0	0	0.0329719
2285	0	24.7415	0	0	25.5363	6.74339	-13.8636	-0.155106	-0.0209092	-0.00585685	-6.08341	3.67E-15	-2.33892	0	0	-0.0112745	-2.48908	-5.45118	-4.76553	173.762	322.232	574.885	392.552	392.552	392.552	-2.54147	-77.9448	4.97835	72.7533	300.686	221.515	194.224	194.224	194.224	-77.9539	5.05651	-1.06923	26.508	2.99088	2.31912	0.415391	-0.00845893	2.82879	-34.5002	-56.9367	9.57094	0	0	-0.152725
2286	0	23.4627	0	0	24.1384	6.54069	-13.1907	-0.149402	-0.0119143	0.00138878	-4.08865	3.44E-15	-0.97845	0	0	-0.0101138	-2.4836	-3.63114	-4.23949	160.55	323.036	577.084	394.115	394.115	394.115	-2.39193	-76.3277	4.51495	56.1618	300.824	221.111	194.224	194.224	194.224	-76.3397	4.66398	-0.844341	24.6013	2.76375	1.8035	0.429278	0.0385563	2.68101	-66.0092	-37.816	7.01381	0	0	-0.265884
2287	0	21.9509	0	0	22.5034	6.30364	-12.3987	-0.141293	-0.00190708	0.00697868	-1.69478	1.16E-15	0.519136	0	0	-0.00694172	-2.49145	-1.80902	-3.49059	147.36	323.829	580.003	395.744	395.744	395.744	-2.22635	-74.5562	4.00662	39.6602	300.967	220.648	194.224	194.224	194.224	-74.5702	4.22299	-0.610738	22.7272	2.56614	1.05175	0.413779	0.0742134	2.53017	-81.9609	-16.2824	4.41154	0	0	-0.3146
2288	0	20.1785	0	0	20.6103	6.03589	-11.4982	-0.131712	0.00723488	0.010433	0.874125	1.51E-15	1.87325	0	0	-0.00109843	-2.49112	0.00854457	-2.59907	134.24	324.656	583.593	397.374	397.374	397.374	-2.05192	-72.6015	3.47401	23.2618	301.158	220.06	194.224	194.224	194.224	-72.6169	3.75116	-0.377211	20.9056	2.38558	0.144934	0.384253	0.0909305	2.38204	-88.5965	3.5325	2.24689	0	0	-0.323963
2289	0	18.1145	0	0	18.4345	5.74319	-10.5068	-0.12176	0.0143807	0.0112974	3.33088	-3.03E-15	2.88444	0	0	0.00760124	-2.46492	1.8191	-1.66361	121.211	325.554	587.794	398.957	398.957	398.957	-1.87934	-70.434	2.94002	6.96407	301.43	219.274	194.224	194.224	194.224	-70.4499	3.27022	-0.150658	19.1457	2.20736	-0.818593	0.354934	0.0868804	2.24051	-92.8527	18.7863	0.70604	0	0	-0.321915
2290	0	15.7295	0	0	15.9516	5.43279	-9.44825	-0.112755	0.0192004	0.00911025	5.32447	1.16E-15	3.45676	0	0	0.0181537	-2.40208	3.6216	-0.785379	108.29	326.555	592.546	400.464	400.464	400.464	-1.72238	-68.0258	2.42785	-9.25162	301.807	218.226	194.224	194.224	194.224	-68.0417	2.80417	0.0652168	17.4501	2.01722	-1.73918	0.337692	0.0668526	2.10769	-100.975	28.5603	-0.279213	0	0	-0.331775
2291	0	13	0	0	13.1417	5.11292	-8.35024	-0.106384	0.0212383	0.00366554	6.425	-2.80E-15	3.51063	0	0	0.0278333	-2.30024	5.41382	-0.0531584	95.5003	327.672	597.784	401.883	401.883	401.883	-1.59569	-65.3537	1.95924	-25.4179	302.299	216.868	194.224	194.224	194.224	-65.3692	2.37677	0.269835	15.8181	1.80401	-2.53045	0.34782	0.0348305	1.98279	-119.663	32.2456	-0.82034	0	0	-0.375665
2292	0	9.91438	0	0	9.99487	4.79139	-7.23999	-0.104625	0.0199811	-0.00522686	6.13322	2.10E-15	2.98296	0	0	0.0317362	-2.16445	7.1903	0.470308	82.8922	328.9	603.436	403.216	403.216	403.216	-1.5136	-62.4027	1.55278	-41.5756	302.904	215.182	194.224	194.224	194.224	-62.4179	2.00949	0.466152	14.2501	1.56099	-3.13239	0.398799	-0.00596096	1.86459	-154.108	28.8607	-0.952686	0	0	-0.467058
2293	0	6.48081	0	0	6.51833	4.47385	-6.13794	-0.109466	0.0154145	-0.0180418	3.93008	2.33E-16	1.87039	0	0	0.0229914	-2.00484	8.94053	0.75843	70.554	330.222	609.421	404.473	404.473	404.473	-1.48983	-59.1719	1.22301	-57.7642	303.603	213.19	194.224	194.224	194.224	-59.1871	1.72032	0.661232	12.7502	1.28686	-3.52052	0.498723	-0.0516117	1.75105	-206.696	18.0424	-0.854583	0	0	-0.605647
2294	0	2.73444	0	0	2.74512	4.16275	-5.05359	-0.123048	0.00792473	-0.0353475	-0.680009	-9.90E-16	0.213528	0	0	-0.00587314	-1.83353	10.6479	0.825064	58.6192	331.605	615.638	405.671	405.67	405.671	-1.53751	-55.6795	0.980565	-74.0079	304.364	210.969	194.224	194.224	194.224	-55.6955	1.52359	0.8664	11.3285	0.986152	-3.70927	0.645703	-0.0965471	1.64285	-275.857	-0.129974	-0.726837	0	0	-0.773542
2295	0	-1.25418	0	0	-1.25722	3.85751	-3.986	-0.146968	-0.00179661	-0.0573183	-7.99391	2.45E-15	-1.90681	0	0	-0.0593713	-1.66157	12.2894	0.720676	47.2633	333.006	621.963	406.822	406.822	406.822	-1.66839	-51.9699	0.83314	-90.2979	305.139	208.658	194.224	194.224	194.224	-51.9879	1.42989	1.09603	10.0016	0.66966	-3.74716	0.828326	-0.138121	1.53859	-356.725	-25.461	-0.763741	0	0	-0.939103
2296	0	-5.37252	0	0	-5.37956	3.55585	-2.92805	-0.181009	-0.013108	-0.0830515	-17.8587	3.73E-15	-4.3759	0	0	-0.133993	-1.49705	13.8371	0.520444	36.6913	334.373	628.251	407.934	407.934	407.934	-1.89171	-48.1196	0.784679	-106.571	305.875	206.461	194.224	194.224	194.224	-48.1418	1.44472	1.36624	8.79141	0.353473	-3.7041	1.02788	-0.172749	1.43776	-442.172	-56.9515	-0.974426	0	0	-1.06309
2297	0	-9.4649	0	0	-9.47001	3.25589	-1.87402	-0.221635	-0.0248456	-0.110135	-29.445	1.40E-15	-6.9472	0	0	-0.214753	-1.34514	15.2604	0.306909	27.1175	335.649	634.332	409.009	409.009	409.009	-2.21193	-44.2403	0.831855	-122.688	306.514	204.627	194.224	194.224	194.224	-44.2695	1.56453	1.69279	7.72261	0.0586228	-3.65357	1.2223	-0.200388	1.33524	-524.211	-92.6011	-1.19674	0	0	-1.1083
2298	0	-13.3419	0	0	-13.3433	2.95844	-0.827519	-0.261638	-0.0355219	-0.135119	-41.2249	5.13E-15	-9.24068	0	0	-0.277358	-1.20941	16.5289	0.151832	18.7423	336.776	640.027	410.036	410.036	410.036	-2.62588	-40.4718	0.957891	-138.436	307.011	203.419	194.224	194.224	194.224	-40.5119	1.7706	2.08796	6.81923	-0.191161	-3.65448	1.39178	-0.218985	1.22544	-594.971	-128.405	-1.12904	0	0	-1.04857
2299	0	-16.8027	0	0	-16.8028	2.6685	0.193152	-0.292118	-0.0442336	-0.15476	-51.2959	3.26E-15	-10.8616	0	0	-0.298058	-1.09405	17.6163	0.102195	11.732	337.701	645.15	411.002	411.002	411.002	-3.12102	-36.9645	1.12687	-153.546	307.336	203.058	194.224	194.224	194.224	-37.0198	2.02419	2.55718	6.1008	-0.3714	-3.73794	1.52084	-0.229486	1.10192	-647.253	-160.305	-0.431265	0	0	-0.878581
2300	0	-19.6664	0	0	-19.6706	2.39499	1.15587	-0.307943	-0.0500685	-0.167249	-58.1382	3.03E-15	-11.4215	0	0	-0.267608	-1.00552	18.5029	0.173521	6.20424	338.384	649.53	411.889	411.889	411.889	-3.67808	-33.8538	1.28311	-167.755	307.483	203.682	194.224	194.224	194.224	-33.928	2.26767	3.09853	5.57924	-0.459595	-3.90194	1.60089	-0.232737	0.965409	-676.291	-183.994	1.09132	0	0	-0.620107
2301	0	-21.7982	0	0	-21.8125	2.14996	2.01777	-0.308339	-0.0513295	-0.171826	-60.9045	-5.47E-15	-10.5583	0	0	-0.195532	-0.952717	19.177	0.3506	2.22097	338.797	653.015	412.686	412.686	412.686	-4.27508	-31.2391	1.35783	-180.85	307.463	205.329	194.224	194.224	194.224	-31.3335	2.43229	3.70384	5.25601	-0.437797	-4.11415	1.63096	-0.228543	0.819866	-681.51	-194.544	3.32342	0	0	-0.319511
2302	0	-23.1263	0	0	-23.1541	1.94779	2.72821	-0.29589	-0.0458134	-0.168394	-59.5016	6.99E-15	-8.03269	0	0	-0.104671	-0.945643	19.6365	0.594379	-0.2132	338.931	655.484	413.385	413.385	413.385	-4.88919	-29.1715	1.28206	-192.709	307.313	207.952	194.224	194.224	194.224	-29.2835	2.45079	4.35953	5.12043	-0.295273	-4.3213	1.61808	-0.214509	0.671993	-667.282	-187.128	5.82707	0	0	-0.0356884
2303	0	-23.6492	0	0	-23.6892	1.80456	3.23101	-0.27484	-0.0312176	-0.156656	-54.5153	3.73E-15	-3.78016	0	0	-0.0198778	-0.992705	19.8874	0.85242	-1.14661	338.797	656.851	413.987	413.987	413.987	-5.4954	-27.6488	1.00246	-203.302	307.09	211.438	194.224	194.224	194.224	-27.7706	2.27122	5.04557	5.14945	-0.0306157	-4.46195	1.57391	-0.186188	0.528399	-641.67	-157.703	7.80092	0	0	0.177899
2304	0	-23.4345	0	0	-23.4801	1.73697	3.46812	-0.250429	-0.00655046	-0.135951	-47.1224	5.59E-15	1.98399	0	0	0.0429564	-1.09766	19.9436	1.06996	-0.672388	338.424	657.063	414.503	414.503	414.503	-6.06289	-26.6174	0.495546	-212.685	306.888	215.627	194.224	194.224	194.224	-26.7358	1.86852	5.73262	5.30907	0.346408	-4.47941	1.51512	-0.141418	0.395585	-615.967	-106.07	8.32576	0	0	0.291428
2305	0	-22.6079	0	0	-22.6497	1.75964	3.38863	-0.228216	0.02645	-0.105739	-38.8883	5.59E-15	8.69139	0	0	0.0819628	-1.25733	19.8238	1.20023	1.08376	337.86	656.101	414.946	414.946	414.946	-6.55272	-25.9812	-0.223256	-220.964	306.838	220.328	194.224	194.224	194.224	-26.0791	1.25145	6.37933	5.55762	0.814459	-4.33274	1.45679	-0.0805595	0.281192	-601.066	-36.7446	6.61867	0	0	0.308899
2306	0	-21.3319	0	0	-21.3619	1.8807	2.9638	-0.213642	0.0628118	-0.0669547	-31.4772	0	15.4763	0	0	0.105725	-1.46078	19.5499	1.21219	3.97846	337.167	653.978	415.327	415.327	415.327	-6.92021	-25.6183	-1.1	-228.251	307.096	225.32	194.224	194.224	194.224	-25.6779	0.461948	6.93349	5.85106	1.34206	-4.00399	1.41008	-0.0114861	0.193271	-604.419	39.9234	2.57689	0	0	0.264607
2307	0	-19.777	0	0	-19.7923	2.09714	2.20345	-0.211353	0.0951711	-0.0226846	-26.3105	-5.59E-15	21.3369	0	0	0.124387	-1.69016	19.1439	1.09511	7.86663	336.419	650.73	415.646	415.646	415.646	-7.12236	-25.4045	-2.05267	-234.616	307.827	230.367	194.224	194.224	194.224	-25.4118	-0.432892	7.3389	6.1493	1.88968	-3.50162	1.37736	0.0542065	0.14261	-626.954	110.743	-2.87897	0	0	0.204184
2308	0	-18.0902	0	0	-18.0941	2.3922	1.16567	-0.223437	0.117228	0.0216443	-24.1707	1.86E-15	25.5145	0	0	0.142615	-1.92316	18.6259	0.858118	12.6146	335.691	646.42	415.892	415.892	415.892	-7.12821	-25.2391	-2.98869	-240.051	309.159	235.248	194.224	194.224	194.224	-25.1878	-1.3535	7.54723	6.42169	2.4133	-2.85812	1.34933	0.103535	0.140324	-661.399	164.289	-8.02122	0	0	0.162468
2309	0	-16.3733	0	0	-16.3733	2.73787	-0.0510604	-0.245308	0.129538	0.0601265	-24.7116	-3.73E-15	28.0575	0	0	0.159218	-2.13608	18.0122	0.52498	18.1085	335.055	641.133	416.04	416.04	416.04	-6.92409	-25.0634	-3.82338	-244.456	311.157	239.779	194.224	194.224	194.224	-24.9567	-2.22235	7.52713	6.65151	2.86742	-2.12249	1.31347	0.132261	0.192508	-696.263	197.928	-11.5234	0	0	0.153599
2310	0	-14.6822	0	0	-14.6863	3.1031	-1.33661	-0.271042	0.133642	0.0872228	-27.0806	5.59E-15	29.1635	0	0	0.171426	-2.30686	17.3148	0.126744	24.2586	334.574	634.976	416.054	416.054	416.054	-6.50538	-24.8587	-4.49331	-247.673	313.84	243.834	194.224	194.224	194.224	-24.7089	-2.97786	7.26039	6.83818	3.20845	-1.3505	1.25337	0.140012	0.306046	-718.386	212.85	-12.5422	0	0	0.18261
2311	0	-13.0363	0	0	-13.05	3.46268	-2.60086	-0.295913	0.130618	0.099793	-30.3533	1.86E-15	28.9609	0	0	0.178027	-2.41768	16.5402	-0.307316	30.9987	334.296	628.077	415.892	415.892	415.892	-5.86851	-24.6366	-4.96402	-249.528	317.192	247.353	194.224	194.224	194.224	-24.4622	-3.58442	6.7369	6.99769	3.39813	-0.593174	1.16161	0.129446	0.482555	-720.044	212.15	-10.9196	0	0	0.253219
2312	0	-11.4309	0	0	-11.4564	3.8023	-3.79257	-0.316757	0.121365	0.0977289	-33.7641	3.73E-15	27.5086	0	0	0.17988	-2.45647	15.6894	-0.757877	38.2826	334.253	620.584	415.518	415.518	415.518	-5.01034	-24.4254	-5.23115	-249.871	321.175	250.343	194.224	194.224	194.224	-24.2477	-4.03507	5.95436	7.16105	3.40617	0.113602	1.03822	0.105401	0.720824	-699.569	199.208	-7.10128	0	0	0.365442
2313	0	-9.84895	0	0	-9.8855	4.1199	-4.90394	-0.332326	0.106755	0.0836801	-36.8742	-3.73E-15	24.8256	0	0	0.178883	-2.41743	14.7585	-1.21998	46.081	334.46	612.662	414.904	414.904	414.904	-3.93185	-24.259	-5.31623	-248.591	325.731	252.872	194.224	194.224	194.224	-24.0988	-4.34832	4.92039	7.37168	3.21337	0.755431	0.897305	0.0741908	1.01528	-662.993	176.928	-1.85545	0	0	0.512204
2314	0	-8.26977	0	0	-8.31509	4.42356	-5.96293	-0.342705	0.087832	0.0625335	-39.5362	-3.73E-15	20.9724	0	0	0.176543	-2.30037	13.739	-1.701	54.381	334.916	604.489	414.04	414.04	414.04	-2.64293	-24.1692	-5.25859	-245.629	330.785	255.046	194.224	194.224	194.224	-24.0447	-4.56029	3.65496	7.6813	2.81426	1.33868	0.757696	0.0430424	1.35328	-620.292	147.648	4.0683	0	0	0.680165
2315	0	-6.67477	0	0	-6.72537	4.72712	-7.01739	-0.348952	0.0656181	0.0400268	-41.811	-2.80E-15	16.0844	0	0	0.173236	-2.10948	12.6185	-2.21379	63.1867	335.606	596.254	412.938	412.938	412.938	-1.16635	-24.1823	-5.10467	-240.965	336.231	256.996	194.224	194.224	194.224	-24.1088	-4.71391	2.19157	8.1462	2.21946	1.88412	0.642048	0.0202803	1.71772	-582.841	113.725	10.115	0	0	0.859968
2316	0	-5.04926	0	0	-5.10047	5.04488	-8.11582	-0.352314	0.0410633	0.0213224	-43.8224	2.33E-15	10.3862	0	0	0.16832	-1.85206	11.3819	-2.76719	72.5198	336.504	588.149	411.634	411.634	411.634	0.460173	-24.32	-4.89733	-234.607	341.94	258.843	194.224	194.224	194.224	-24.3104	-4.84786	0.577314	8.82225	1.45771	2.41686	0.56712	0.0119778	2.08738	-558.782	77.1979	16.0607	0	0	1.05472
2317	0	-3.38333	0	0	-3.42836	5.38709	-9.29179	-0.353621	0.015208	0.00997666	-45.6436	-7.45E-15	4.19574	0	0	0.160956	-1.53772	10.0136	-3.3582	82.4157	337.576	580.365	410.188	410.188	410.188	2.18529	-24.6022	-4.66769	-226.57	347.758	260.682	194.224	194.224	194.224	-24.6678	-4.98836	-1.12978	9.75957	0.575773	2.95639	0.54224	0.0214395	2.44243	-551.354	40.539	21.7471	0	0	1.28189
2318	0	-1.67187	0	0	-1.70066	5.75707	-10.554	-0.352482	-0.0106326	0.00783889	-47.1877	9.32E-15	-2.08283	0	0	0.150883	-1.17795	8.49982	-3.96743	92.9165	338.782	573.09	408.68	408.68	408.68	3.94755	-25.0502	-4.43101	-216.868	353.511	262.56	194.224	194.224	194.224	-25.2011	-5.14528	-2.86481	10.9962	-0.364512	3.50869	0.567991	0.045418	2.76313	-558.862	5.93333	26.9787	0	0	1.56172
2319	0	0.0851469	0	0	0.0870045	6.15014	-11.8832	-0.347818	-0.0351911	0.014518	-48.2558	-6.52E-15	-8.02416	0	0	0.138908	-0.785768	6.83104	-4.55854	104.061	340.081	566.505	407.202	407.202	407.202	5.68082	-25.6886	-4.18695	-205.505	359.026	264.474	194.224	194.224	194.224	-25.9326	-5.31285	-4.56133	12.5519	-1.29349	4.0614	0.637975	0.0748949	3.03723	-575.73	-25.1682	31.6046	0	0	1.89874
2320	0	1.88207	0	0	1.93344	6.55418	-13.2356	-0.337949	-0.0572609	0.0281151	-48.5615	1.86E-15	-13.2196	0	0	0.126541	-0.375223	5.00443	-5.08044	115.873	341.43	560.785	405.846	405.846	405.846	7.32047	-26.5452	-3.9233	-192.485	364.143	266.372	194.224	194.224	194.224	-26.8859	-5.47361	-6.15703	14.4226	-2.14415	4.58213	0.740839	0.0978958	3.25698	-594.786	-52.0636	35.5876	0	0	2.27135
2321	0	3.70655	0	0	3.82956	6.95149	-14.5503	-0.321483	-0.0757383	0.0454804	-47.8432	-7.45E-15	-17.315	0	0	0.115336	0.0390322	3.02498	-5.47111	128.357	342.79	556.096	404.693	404.693	404.693	8.80961	-27.6481	-3.62172	-177.818	368.727	268.16	194.224	194.224	194.224	-28.0837	-5.60439	-7.59933	16.5795	-2.86259	5.01974	0.856398	0.106731	3.42077	-607.36	-73.7292	38.9333	0	0	2.62767
2322	0	5.53859	0	0	5.75566	7.32153	-15.7603	-0.298045	-0.0898113	0.0628763	-45.9637	-5.59E-15	-20.0569	0	0	0.106104	0.441647	0.905595	-5.6645	141.485	344.124	552.595	403.801	403.801	403.801	10.104	-29.0209	-3.26446	-161.533	372.685	269.728	194.224	194.224	194.224	-29.5433	-5.68278	-8.84944	18.9731	-3.4143	5.30995	0.961666	0.0983475	3.53126	-605.331	-89.2065	41.7735	0	0	2.8974
2323	0	7.35051	0	0	7.68028	7.64416	-16.8032	-0.26883	-0.0988665	0.0769022	-42.9902	-1.86E-15	-21.303	0	0	0.0986719	0.816229	-1.33359	-5.60037	155.196	345.401	550.427	403.195	403.195	403.195	11.1752	-30.679	-2.84012	-143.688	375.965	270.96	194.224	194.224	194.224	-31.2742	-5.69266	-9.88474	21.5407	-3.78546	5.38559	1.03097	0.0750205	3.59075	-581.794	-97.4748	44.2131	0	0	3.00948
2324	0	9.1083	0	0	9.56135	7.90296	-17.6312	-0.23636	-0.102535	0.0853754	-39.1837	-1.86E-15	-21.0337	0	0	0.0920525	1.1456	-3.66604	-5.2374	169.38	346.603	549.715	402.862	402.862	402.862	12.0121	-32.6257	-2.34699	-124.375	378.555	271.761	194.224	194.224	194.224	-33.2757	-5.62756	-10.6994	24.2153	-3.98023	5.19096	1.04176	0.0433064	3.6017	-532.268	-97.7073	46.2054	0	0	2.91255
2325	0	10.7742	0	0	11.3501	8.08769	-18.2174	-0.2043	-0.10088	0.0875422	-34.9788	-5.59E-15	-19.3616	0	0	0.0851025	1.41341	-6.05937	-4.567	183.877	347.721	550.55	402.756	402.756	402.756	12.6205	-34.8511	-1.79318	-103.712	380.477	272.064	194.224	194.224	194.224	-35.5367	-5.49117	-11.3031	26.9334	-4.01527	4.69753	0.981613	0.00984292	3.56508	-455.987	-90.4311	47.6928	0	0	2.59215
2326	0	12.3108	0	0	12.9975	8.19543	-18.5575	-0.176439	-0.0942301	0.0842506	-30.8702	0	-16.4942	0	0	0.0769981	1.60728	-8.47581	-3.6233	198.469	348.757	552.975	402.807	402.807	402.807	13.0218	-37.3343	-1.19348	-81.8387	381.784	271.841	194.224	194.224	194.224	-38.0376	-5.29533	-11.7196	29.6394	-3.91405	3.91645	0.852796	-0.0213299	3.48159	-356.484	-77.7905	48.5195	0	0	2.07845
2327	0	13.686	0	0	14.462	8.23021	-18.6669	-0.155961	-0.0833438	0.0768674	-27.3104	3.73E-15	-12.7296	0	0	0.0673868	1.72272	-10.8728	-2.48423	212.888	349.721	556.969	402.933	402.933	402.933	13.2498	-40.0472	-0.564944	-58.8941	382.55	271.101	194.224	194.224	194.224	-40.7537	-5.05696	-11.9832	32.286	-3.70248	2.90288	0.673299	-0.0494653	3.35419	-241.123	-63.508	48.6229	0	0	1.44122
2328	0	14.8764	0	0	15.7147	8.20173	-18.5773	-0.144318	-0.0690972	0.0670185	-24.5611	4.66E-15	-8.40822	0	0	0.0562224	1.7658	-13.2043	-1.2614	226.839	350.619	562.438	403.055	403.055	403.055	13.3477	-42.9596	0.0772857	-35.0098	382.862	269.892	194.224	194.224	194.224	-43.6596	-4.7952	-12.1361	34.8323	-3.40573	1.74949	0.470804	-0.0748297	3.18893	-119.671	-51.1967	47.7666	0	0	0.772389
2329	0	15.8688	0	0	16.7415	8.12387	-18.3318	-0.142635	-0.0523178	0.0562681	-22.8077	0	-3.88447	0	0	0.0440569	1.75322	-15.4234	-0.0808027	240.022	351.447	569.219	403.109	403.109	403.109	13.3638	-46.0416	0.722627	-10.3003	382.82	268.293	194.224	194.224	194.224	-46.7305	-4.52941	-12.2241	37.2405	-3.0462	0.570223	0.274875	-0.0967536	2.99426	-2.89598	-43.2524	45.6889	0	0	0.165931
2330	0	16.66	0	0	17.5426	8.0133	-17.9819	-0.150383	-0.0346917	0.0458606	-22.0162	-3.26E-15	0.387423	0	0	0.0316235	1.70922	-17.4852	0.939515	252.163	352.193	577.087	403.044	403.044	403.044	13.3479	-49.2663	1.36706	15.141	382.53	266.414	194.224	194.224	194.224	-49.9453	-4.27758	-12.2939	39.4739	-2.64177	-0.520578	0.10846	-0.113552	2.78147	99.978	-40.4218	42.3624	0	0	-0.305756
2331	0	17.2546	0	0	18.1287	7.88754	-17.5821	-0.165275	-0.018289	0.0369523	-21.9378	5.47E-15	3.91786	0	0	0.0197678	1.6604	-19.3497	1.70819	263.038	352.834	585.78	402.831	402.831	402.831	13.3458	-52.6106	2.01333	41.2409	382.092	264.385	194.224	194.224	194.224	-53.2853	-4.05458	-12.3883	41.4976	-2.20498	-1.42743	-0.0174908	-0.123408	2.55968	182.765	-42.0377	38.0797	0	0	-0.604964
2332	0	17.6593	0	0	18.5136	7.76281	-17.1838	-0.184842	-0.00508097	0.0302043	-22.2998	4.19E-15	6.25626	0	0	0.009264	1.63008	-20.9841	2.17115	272.484	353.347	595.018	402.457	402.457	402.457	13.3937	-56.0523	2.6693	67.9403	381.597	262.35	194.224	194.224	194.224	-56.732	-3.87102	-12.5414	43.2796	-1.74296	-2.08651	-0.100381	-0.126198	2.33891	242.418	-46.7135	33.3336	0	0	-0.729368
2333	0	17.8789	0	0	18.7075	7.65141	-16.8265	-0.207015	0.00304476	0.0256335	-22.8891	6.29E-15	7.02184	0	0	0.000362644	1.63397	-22.3636	2.31357	280.402	353.711	604.522	401.925	401.925	401.925	13.5129	-59.5674	3.34473	95.1894	381.109	260.448	194.224	194.224	194.224	-60.2644	-3.73232	-12.7733	44.7934	-1.25841	-2.47024	-0.147218	-0.124101	2.1254	279.439	-53.2142	28.7474	0	0	-0.707461
2334	0	17.914	0	0	18.7144	7.55951	-16.5307	-0.230282	0.00516093	0.022045	-23.5746	3.73E-15	6.03098	0	0	-0.00734693	1.67821	-23.4724	2.15458	286.753	353.915	614.033	401.254	401.254	401.254	13.7049	-63.1307	4.04724	122.945	380.657	258.812	194.224	194.224	194.224	-63.8578	-3.63789	-13.0861	46.0201	-0.751479	-2.58412	-0.165809	-0.120796	1.92562	296.614	-60.6622	24.742	0	0	-0.584323
2335	0	17.7621	0	0	18.5317	7.48586	-16.293	-0.253572	0.00137872	0.0173702	-24.2744	7.43E-15	3.33729	0	0	-0.0143954	1.75957	-24.304	1.73897	291.554	353.956	623.316	400.48	400.48	400.48	13.9497	-66.7157	4.77794	151.165	380.229	257.56	194.224	194.224	194.224	-67.4845	-3.58087	-13.4615	46.951	-0.221581	-2.45976	-0.164636	-0.120374	1.74381	298.357	-68.4389	21.339	0	0	-0.408911
2336	0	17.4199	0	0	18.1539	7.42168	-16.0853	-0.275993	-0.00729075	0.00832124	-24.8901	7.92E-15	-0.759778	0	0	-0.0205903	1.86752	-24.8614	1.12808	294.87	353.838	632.171	399.653	399.653	399.653	14.2061	-70.2967	5.52781	179.807	379.771	256.803	194.224	194.224	194.224	-71.115	-3.5482	-13.8609	47.5893	0.330295	-2.14596	-0.150488	-0.125909	1.58366	290.527	-76.3179	18.3212	0	0	-0.223133
2337	0	16.888	0	0	17.5775	7.35172	-15.8584	-0.295618	-0.0190343	-0.0088922	-25.1648	6.52E-15	-5.71895	0	0	-0.024431	1.9873	-25.158	0.392019	296.816	353.572	640.434	398.837	398.837	398.837	14.4155	-73.8506	6.27519	208.806	379.186	256.646	194.224	194.224	194.224	-74.7193	-3.52123	-14.2283	47.9506	0.900044	-1.70075	-0.129954	-0.139366	1.4458	280.251	-84.5766	15.3389	0	0	-0.0543469
2338	0	16.173	0	0	16.8052	7.25639	-15.5484	-0.309449	-0.0307518	-0.0382264	-24.6861	-4.19E-15	-10.7354	0	0	-0.0235125	2.10311	-25.2173	-0.396462	297.55	353.174	647.979	398.104	398.104	398.104	14.5078	-77.3558	6.98493	238.062	378.35	257.183	194.224	194.224	194.224	-78.2658	-3.47711	-14.4952	48.0632	1.47927	-1.18484	-0.112818	-0.159817	1.32771	276.46	-93.2099	11.7953	0	0	0.087005
2339	0	15.2877	0	0	15.8476	7.11523	-15.0875	-0.314813	-0.0386038	-0.0830976	-23.0595	-1.86E-15	-14.8581	0	0	-0.0161587	2.20104	-25.0725	-1.1672	297.273	352.662	654.722	397.53	397.53	397.53	14.411	-80.7874	7.61018	267.408	377.121	258.482	194.224	194.224	194.224	-81.7179	-3.39138	-14.5898	47.9667	2.05472	-0.656209	-0.107763	-0.183295	1.22549	288.166	-102.044	7.17544	0	0	0.205748
2340	0	14.2509	0	0	14.7246	6.91128	-14.418	-0.310444	-0.0391548	-0.145507	-20.054	4.66E-16	-17.2025	0	0	-0.00328111	2.27098	-24.7657	-1.85625	296.223	352.057	660.611	397.182	397.182	397.182	14.0642	-84.1123	8.09795	296.587	375.367	260.568	194.224	194.224	194.224	-85.0313	-3.24151	-14.4486	47.7096	2.60925	-0.167142	-0.124085	-0.20436	1.13435	323.45	-110.9	1.27834	0	0	0.312763
2341	0	13.0886	0	0	13.4676	6.63515	-13.5048	-0.296234	-0.0305209	-0.2258	-15.5949	7.80E-15	-17.1781	0	0	0.0113275	2.30735	-24.3449	-2.40897	294.666	351.382	665.633	397.111	397.111	397.111	13.4295	-87.2864	8.39845	325.239	372.985	263.402	194.224	194.224	194.224	-88.1547	-3.01066	-14.0283	47.3467	3.12356	0.23757	-0.168486	-0.21753	1.05009	388.203	-119.704	-5.715	0	0	0.413713
2342	0	11.8354	0	0	12.1198	6.28773	-12.3454	-0.272428	-0.0133111	-0.321223	-9.6855	-2.15E-15	-14.6741	0	0	0.0229461	2.30858	-23.8616	-2.78184	292.882	350.659	669.804	397.343	397.343	397.343	12.5	-90.2545	8.47569	352.904	369.924	266.871	194.224	194.224	194.224	-91.0325	-2.69086	-13.3152	46.935	3.57872	0.520847	-0.244164	-0.219747	0.966961	483.84	-128.659	-13.3116	0	0	0.499499
2343	0	10.5341	0	0	10.7325	5.88042	-10.9725	-0.239443	0.00951979	-0.426245	-2.40228	6.99E-16	-10.0871	0	0	0.0286745	2.27574	-23.3672	-2.94393	291.147	349.907	673.168	397.873	397.873	397.873	11.3029	-92.9523	8.31656	379.039	366.193	270.772	194.224	194.224	194.224	-93.6081	-2.28448	-12.3294	46.5296	3.95887	0.653426	-0.351956	-0.20958	0.87968	607.715	-137.441	-21.0691	0	0	0.545369
2344	0	9.2291	0	0	9.3572	5.43306	-9.44916	-0.197328	0.0332801	-0.532719	6.11006	3.38E-15	-4.22808	0	0	0.0292792	2.2108	-22.9083	-2.87824	289.716	349.145	675.785	398.663	398.663	398.663	9.89526	-95.3084	7.93587	403.061	361.859	274.81	194.224	194.224	194.224	-95.8241	-1.80353	-11.1223	46.1783	4.25366	0.614652	-0.488042	-0.188547	0.783534	752.189	-145.428	-28.6648	0	0	0.519508
2345	0	7.9575	0	0	8.0334	4.96984	-7.85696	-0.146509	0.053451	-0.631505	15.4817	3.90E-15	1.96794	0	0	0.0281942	2.11507	-22.5238	-2.58276	288.799	348.381	677.726	399.65	399.65	399.65	8.35382	-97.2466	7.37555	424.407	357.043	278.604	194.224	194.224	194.224	-97.6208	-1.2664	-9.76842	45.9179	4.45986	0.393769	-0.647452	-0.157276	0.678634	907.068	-150.437	-36.0403	0	0	0.400047
2346	0	6.73826	0	0	6.77911	4.51474	-6.28016	-0.0897087	0.0665774	-0.714838	24.8564	2.80E-15	7.65248	0	0	0.028986	1.98825	-22.2407	-2.07174	288.546	347.618	679.056	400.753	400.753	400.753	6.76154	-98.6884	6.69806	442.582	351.887	281.71	194.224	194.224	194.224	-98.935	-0.693465	-8.35262	45.7696	4.58233	-0.00789298	-0.825437	-0.118639	0.568031	1061.79	-150.672	-43.0813	0	0	0.191989
2347	0	5.56931	0	0	5.5889	4.08761	-4.79111	-0.0329849	0.0719259	-0.777388	32.7963	-4.66E-16	12.3237	0	0	0.0325762	1.82852	-22.0721	-1.37747	289.032	346.851	679.825	401.886	401.886	401.886	5.1938	-99.5609	5.97584	457.202	346.539	283.664	194.224	194.224	194.224	-99.7035	-0.102937	-6.95597	45.7367	4.63368	-0.573702	-1.01975	-0.0745424	0.46292	1207.04	-144.142	-49.5529	0	0	-0.0671096
2348	0	4.4358	0	0	4.44383	3.70252	-3.44277	0.0144414	0.0717172	-0.816595	37.4376	-1.40E-15	15.8813	0	0	0.036012	1.63376	-22.0165	-0.551763	290.245	346.064	680.058	402.972	402.972	402.972	3.71058	-99.8097	5.28011	468.003	341.128	284.049	194.224	194.224	194.224	-99.8761	0.490809	-5.64586	45.8041	4.6331	-1.26835	-1.22505	-0.0261792	0.376595	1334.01	-129.592	-54.9588	0	0	-0.312688
2349	0	3.32814	0	0	3.33074	3.36899	-2.27166	0.0417912	0.0694887	-0.831694	36.9138	-4.66E-16	18.4519	0	0	0.0335406	1.40324	-22.0583	0.334837	292.095	345.237	679.746	403.944	403.944	403.944	2.35707	-99.4173	4.67263	474.828	335.759	282.574	194.224	194.224	194.224	-99.4347	1.07569	-4.4735	45.9398	4.60418	-2.03695	-1.43039	0.0256649	0.324894	1433.42	-107.211	-58.6237	0	0	-0.468732
2350	0	2.2648	0	0	2.26538	3.09487	-1.30763	0.0390961	0.0686567	-0.823029	29.9209	-9.32E-16	20.2414	0	0	0.0203893	1.13926	-22.1707	1.19744	294.421	344.343	678.851	404.758	404.758	404.758	1.16991	-98.4224	4.19932	477.612	330.527	279.147	194.224	194.224	194.224	-98.4136	1.63808	-3.47625	46.0988	4.57164	-2.80783	-1.61526	0.0802532	0.321913	1494.63	-78.9751	-59.8551	0	0	-0.469896
2351	0	1.31196	0	0	1.31203	2.88952	-0.584935	0.000517274	0.0708671	-0.790771	16.3265	9.32E-16	21.3827	0	0	-0.000371863	0.84783	-22.3198	1.94498	297.014	343.355	677.309	405.386	405.386	405.386	0.184502	-96.9336	3.88562	476.371	325.526	273.931	194.224	194.224	194.224	-96.9153	2.15842	-2.68208	46.2293	4.55866	-3.49965	-1.75456	0.134258	0.376655	1506.77	-48.4339	-58.1722	0	0	-0.286413
2352	0	0.590252	0	0	0.59025	2.76558	-0.148605	-0.0714337	0.0766104	-0.734954	-2.31399	-6.99E-16	21.9824	0	0	-0.0127541	0.538465	-22.4695	2.49024	299.644	342.246	675.043	405.816	405.816	405.816	-0.562257	-95.1304	3.73322	471.221	320.858	267.361	194.224	194.224	194.224	-95.1123	2.60888	-2.1121	46.279	4.58406	-4.03049	-1.81948	0.182815	0.488049	1460.38	-18.6559	-53.5997	0	0	0.0555589
2353	0	0.260013	0	0	0.260013	2.7383	-0.052576	-0.163581	0.0848865	-0.656206	-22.7283	2.56E-15	22.0093	0	0	0.00706977	0.222788	-22.5865	2.76106	302.083	340.999	671.987	406.048	406.048	406.048	-1.03571	-93.2433	3.72171	462.411	316.633	260.087	194.224	194.224	194.224	-93.2283	2.95599	-1.78081	46.202	4.66005	-4.32848	-1.79098	0.22116	0.64357	1352.43	9.09314	-47.0253	0	0	0.470663
2354	0	0.482311	0	0	0.482332	2.82238	-0.34857	-0.254674	0.0935312	-0.55735	-40.7074	1.63E-15	21.2596	0	0	0.07201	-0.0873965	-22.6445	2.70978	304.131	339.606	668.097	406.084	406.084	406.084	-1.21554	-91.5098	3.81684	450.343	312.956	252.853	194.224	194.224	194.224	-91.4958	3.17035	-1.69191	45.9648	4.79112	-4.34135	-1.66246	0.247457	0.821698	1188.53	35.7564	-40.1832	0	0	0.839437
2355	0	1.36578	0	0	1.36603	3.02705	-1.06899	-0.322489	0.0988967	-0.443507	-52.4726	-1.05E-14	19.3791	0	0	0.165636	-0.382341	-22.6265	2.32102	305.63	338.079	663.37	405.927	405.927	405.927	-1.1119	-90.1185	3.98444	435.556	309.907	246.325	194.224	194.224	194.224	-90.1013	3.24202	-1.83146	45.5502	4.97379	-4.04521	-1.44189	0.260566	1.00268	981.954	62.2951	-34.8952	0	0	1.05317
2356	0	2.92082	0	0	2.92298	3.35099	-2.2084	-0.354198	0.0976839	-0.321809	-56.2145	2.04E-15	16.1877	0	0	0.246922	-0.65647	-22.526	1.61791	306.476	336.446	657.856	405.577	405.577	405.577	-0.778017	-89.1608	4.2029	418.664	307.508	240.945	194.224	194.224	194.224	-89.1372	3.19384	-2.16116	44.9603	5.19712	-3.45257	-1.1473	0.264273	1.17782	749.728	89.9916	-32.1947	0	0	1.05314
2357	0	5.04879	0	0	5.05944	3.7793	-3.71197	-0.353506	0.0899238	-0.201321	-52.9301	2.80E-15	12.0709	0	0	0.281207	-0.910022	-22.3464	0.666039	306.624	334.757	651.657	405.033	405.033	405.033	-0.308241	-88.619	4.46688	400.296	305.712	236.869	194.224	194.224	194.224	-88.5885	3.08272	-2.61885	44.2169	5.44467	-2.61856	-0.805605	0.262154	1.35179	510.488	119.498	-31.9802	0	0	0.848089
2358	0	7.57843	0	0	7.61342	4.28488	-5.47979	-0.331379	0.0791666	-0.09235	-45.1737	2.10E-15	7.91865	0	0	0.263269	-1.14935	-22.099	-0.428018	306.083	333.072	644.923	404.293	404.293	404.293	0.184344	-88.3984	4.78266	381.038	304.428	234.019	194.224	194.224	194.224	-88.3625	2.98408	-3.13226	43.359	5.69673	-1.6411	-0.454713	0.257845	1.53606	286.028	150.462	-33.4618	0	0	0.513637
2359	0	10.3197	0	0	10.407	4.83371	-7.3865	-0.29597	0.0668375	-0.00400811	-35.4439	1.16E-15	4.3418	0	0	0.210313	-1.38529	-21.7989	-1.52768	304.903	331.455	637.842	403.359	403.359	403.359	0.60046	-88.3768	5.16007	361.399	303.554	232.182	194.224	194.224	194.224	-88.3363	2.96779	-3.63919	42.4385	5.93332	-0.650727	-0.143995	0.2474	1.73067	100.215	177.611	-35.2541	0	0	0.16805
2360	0	13.1005	0	0	13.2782	5.38977	-9.30098	-0.25406	0.0525174	0.0595579	-25.7747	6.12E-16	1.52676	0	0	0.14608	-1.62909	-21.4604	-2.48947	303.147	329.968	630.612	402.236	402.236	402.236	0.875217	-88.4373	5.60195	341.777	303.006	231.09	194.224	194.224	194.224	-88.3912	3.0791	-4.09654	41.512	6.13592	0.212873	0.0866735	0.226235	1.93286	-30.4797	194.256	-35.7216	0	0	-0.0866761
2361	0	15.783	0	0	16.0921	5.91858	-11.1017	-0.213147	0.0385139	0.0980224	-17.6659	-5.30E-15	-0.338589	0	0	0.0905076	-1.88749	-21.0915	-3.19279	300.856	328.66	623.421	400.941	400.941	400.941	0.983104	-88.4858	6.09754	322.457	302.708	230.472	194.224	194.224	194.224	-88.4316	3.33056	-4.47946	40.6306	6.28938	0.831367	0.210654	0.193844	2.1347	-97.3778	198.064	-34.1932	0	0	-0.200053
2362	0	18.2701	0	0	18.7446	6.39144	-12.6926	-0.177755	0.0264481	0.113382	-11.7337	-1.23E-15	-1.32583	0	0	0.0518884	-2.1585	-20.6905	-3.56735	298.027	327.576	616.424	399.506	399.506	399.505	0.936159	-88.46	6.62493	303.607	302.604	230.091	194.224	194.224	194.224	-88.3946	3.70378	-4.78074	39.8301	6.38196	1.13619	0.226478	0.152438	2.32833	-101.79	189.36	-30.7084	0	0	-0.182968
2363	0	20.5017	0	0	21.1603	6.78853	-14.0129	-0.150803	0.0168099	0.110066	-8.04638	2.42E-15	-1.67643	0	0	0.0299044	-2.43009	-20.2449	-3.60683	294.603	326.747	609.734	397.974	397.974	397.974	0.773132	-88.3272	7.15636	285.292	302.655	229.768	194.224	194.224	194.224	-88.2485	4.15879	-5.00655	39.1233	6.40542	1.12272	0.157624	0.104175	2.5064	-55.8931	169.976	-25.6823	0	0	-0.0863161
2364	0	22.4481	0	0	23.29	7.10004	-15.0378	-0.1341	0.0095383	0.0939269	-6.37264	4.12E-15	-1.65765	0	0	0.0202163	-2.68223	-19.7335	-3.36527	290.48	326.197	603.418	396.405	396.405	396.405	0.544222	-88.0784	7.66369	267.494	302.833	229.381	194.224	194.224	194.224	-87.9859	4.64689	-5.17018	38.4975	6.355	0.846729	0.0467824	0.0485943	2.66418	19.9608	141.839	-19.6383	0	0	0.0365315
2365	0	24.1025	0	0	25.1095	7.3256	-15.7736	-0.127018	0.00343461	0.0709006	-6.18629	1.49E-15	-1.59383	0	0	0.0170601	-2.89176	-19.1308	-2.93886	285.534	325.927	597.513	394.868	394.868	394.868	0.298344	-87.7209	8.12328	250.136	303.118	228.867	194.224	194.224	194.224	-87.6153	5.12204	-5.28734	37.9164	6.22984	0.405563	-0.0648584	-0.0149129	2.7994	104.703	106.811	-13.1587	0	0	0.157406
2366	0	25.4734	0	0	26.6146	7.47223	-16.2489	-0.127824	-0.00224461	0.0460574	-6.90844	6.77E-16	-1.69044	0	0	0.0161876	-3.03771	-18.4116	-2.4419	279.653	325.921	592.036	393.434	393.434	393.434	0.0737042	-87.269	8.51797	233.114	303.494	228.214	194.224	194.224	194.224	-87.1518	5.54841	-5.37173	37.3269	6.03317	-0.0865999	-0.146615	-0.085883	2.91284	180.722	67.0683	-6.89779	0	0	0.271143
2367	0	26.5772	0	0	27.8159	7.55167	-16.5054	-0.13423	-0.00784109	0.0227679	-8.01386	1.16E-16	-2.0421	0	0	0.0152391	-3.10601	-17.5544	-1.98399	272.754	326.136	587.001	392.176	392.176	392.176	-0.105513	-86.7375	8.83705	216.318	303.94	227.445	194.224	194.224	194.224	-86.6108	5.90287	-5.43277	36.6689	5.77193	-0.522032	-0.184556	-0.15844	3.00726	237.079	26.084	-1.59803	0	0	0.381039
2368	0	27.432	0	0	28.7315	7.57788	-16.5899	-0.143026	-0.0132766	0.00316109	-9.01088	2.97E-15	-2.64284	0	0	0.0132099	-3.09255	-16.5449	-1.65217	264.8	326.517	582.433	391.158	391.158	391.158	-0.22896	-86.1368	9.07445	199.648	304.431	226.604	194.224	194.224	194.224	-86.0025	6.17413	-5.47429	35.8861	5.45625	-0.817595	-0.175926	-0.224446	3.0829	268.072	-12.3525	2.21007	0	0	0.482665
2369	0	28.053	0	0	29.3805	7.5647	-16.5474	-0.152067	-0.0180739	-0.0119553	-9.63991	-3.49E-15	-3.39644	0	0	0.0102136	-3.00425	-15.3776	-1.4984	255.808	326.998	578.369	390.43	390.43	390.43	-0.297562	-85.4697	9.2262	183.022	304.941	225.743	194.224	194.224	194.224	-85.3299	6.35943	-5.49418	34.9352	5.09853	-0.926987	-0.1263	-0.273172	3.14118	272.935	-44.1458	4.2181	0	0	0.561185
2370	0	28.451	0	0	29.7788	7.5241	-16.4165	-0.159513	-0.0217327	-0.0220458	-9.77209	-3.79E-15	-4.16779	0	0	0.0066949	-2.85809	-14.0564	-1.5327	245.844	327.513	574.865	390.025	390.025	390.025	-0.319717	-84.7315	9.28839	166.382	305.44	224.908	194.224	194.224	194.224	-84.5885	6.46097	-5.48535	33.7924	4.71259	-0.847029	-0.0433398	-0.296284	3.17772	253.121	-66.5048	4.56942	0	0	0.592935
2371	0	28.6314	0	0	29.937	7.46473	-16.2246	-0.164203	-0.0241216	-0.0271201	-9.40753	2.27E-15	-4.83778	0	0	0.00321425	-2.67814	-12.5947	-1.72249	235.025	328.009	571.985	389.956	389.956	389.956	-0.306999	-83.9111	9.25618	149.691	305.905	224.132	194.224	194.224	194.224	-83.7674	6.48225	-5.4379	32.4555	4.31279	-0.617316	0.0599356	-0.290916	3.18832	213.446	-78.8888	3.81803	0	0	0.559051
2372	0	28.5956	0	0	29.8597	7.39106	-15.986	-0.166175	-0.0252602	-0.0276197	-8.68412	4.19E-15	-5.29613	0	0	0.000267262	-2.49087	-11.0136	-1.99982	223.501	328.442	569.798	390.215	390.215	390.215	-0.270617	-82.9937	9.12342	132.935	306.317	223.433	194.224	194.224	194.224	-82.852	6.42539	-5.34131	30.9428	3.91325	-0.311978	0.16742	-0.258723	3.16942	161.146	-82.4771	2.69014	0	0	0.457151
2373	0	28.3424	0	0	29.5473	7.30337	-15.7013	-0.1661	-0.0253092	-0.0246132	-7.77232	-3.96E-15	-5.45704	0	0	-0.00191501	-2.31993	-9.33906	-2.27686	211.44	328.787	568.36	390.777	390.777	390.777	-0.219259	-81.9633	8.88407	116.122	306.666	222.811	194.224	194.224	194.224	-81.8267	6.29044	-5.18703	29.2879	3.52717	-0.0233278	0.260109	-0.20599	3.12093	105.674	-79.6005	1.8174	0	0	0.309522
2374	0	27.8695	0	0	28.9979	7.19882	-15.3607	-0.164665	-0.0242961	-0.019732	-6.78525	-3.61E-15	-5.25006	0	0	-0.00338724	-2.18165	-7.59802	-2.46702	199.008	329.031	567.71	391.599	391.599	391.599	-0.158817	-80.8057	8.53454	99.2731	306.946	222.258	194.224	194.224	194.224	-80.6772	6.07665	-4.97036	27.5318	3.16573	0.159701	0.320456	-0.13898	3.04594	56.7351	-72.0232	1.47674	0	0	0.157307
2375	0	27.1736	0	0	28.2089	7.07317	-14.9498	-0.162404	-0.0220506	-0.0144772	-5.76312	3.84E-15	-4.62577	0	0	-0.004397	-2.08273	-5.8143	-2.50561	186.346	329.18	567.861	392.634	392.634	392.634	-0.0935358	-79.509	8.07647	82.4164	307.163	221.755	194.224	194.224	194.224	-79.3916	5.78506	-4.69142	25.7165	2.83696	0.17203	0.341307	-0.0648724	2.95135	20.6415	-60.9455	1.68222	0	0	0.0376751
2376	0	26.2496	0	0	27.1771	6.92278	-14.4558	-0.158889	-0.0182875	-0.00959234	-4.61359	-6.99E-16	-3.57326	0	0	-0.00505073	-2.02062	-4.00609	-2.3631	173.56	329.255	568.806	393.828	393.828	393.828	-0.0266666	-78.0635	7.51878	65.5817	307.324	221.28	194.224	194.224	194.224	-77.9594	5.42059	-4.35576	23.8785	2.54483	-0.0147271	0.325696	0.0101211	2.84158	-1.10809	-46.8179	2.29065	0	0	-0.032152
2377	0	25.0885	0	0	25.8972	6.74609	-13.8726	-0.153621	-0.0133484	-0.00541469	-3.23802	1.16E-15	-2.19365	0	0	-0.00508953	-1.9861	-2.18507	-2.0487	160.714	329.293	570.516	395.133	395.133	395.133	0.0399092	-76.4583	6.87808	48.7931	307.45	220.803	194.224	194.224	194.224	-76.369	4.99264	-3.97466	22.0463	2.2887	-0.389603	0.286752	0.0787244	2.72244	-11.6741	-30.5098	3.17089	0	0	-0.0592366
2378	0	23.6759	0	0	24.3596	6.5439	-13.2014	-0.146714	-0.00776859	-0.0015826	-1.63434	3.15E-15	-0.64606	0	0	-0.00405852	-1.9667	-0.357472	-1.60419	147.847	329.339	572.95	396.506	396.506	396.506	0.105213	-74.6796	6.17681	32.0666	307.564	220.282	194.224	194.224	194.224	-74.6056	4.51458	-3.56337	20.2392	2.06354	-0.909129	0.241464	0.134084	2.5976	-17.4741	-13.4031	4.22414	0	0	-0.0675154
2379	0	21.9929	0	0	22.5512	6.31879	-12.4495	-0.138678	-0.00193823	0.00216137	0.112511	-1.19E-15	0.903727	0	0	-0.00150425	-1.95027	1.47379	-1.09216	134.978	329.442	576.063	397.913	397.913	397.913	0.168298	-72.7113	5.44074	15.4118	307.694	219.669	194.224	194.224	194.224	-72.6521	4.00273	-3.13879	18.4697	1.86157	-1.50973	0.207674	0.170193	2.47044	-25.8321	2.98292	5.22765	0	0	-0.0849847
2380	0	20.019	0	0	20.457	6.07426	-11.6276	-0.130248	0.00406467	0.0055428	1.84597	-2.33E-16	2.31996	0	0	0.00271864	-1.92742	3.30659	-0.582079	122.125	329.643	579.804	399.329	399.329	399.329	0.227597	-70.5357	4.69646	-1.16697	307.865	218.908	194.224	194.224	194.224	-70.4899	3.47521	-2.71735	16.7451	1.67334	-2.12192	0.198308	0.183839	2.3427	-42.6496	17.2289	5.93111	0	0	-0.132434
2381	0	17.7346	0	0	18.0621	5.81431	-10.7483	-0.122544	0.00946616	0.00785802	3.33113	-1.86E-15	3.41766	0	0	0.00822357	-1.89281	5.13737	-0.137403	109.324	329.972	584.117	400.736	400.736	400.736	0.280305	-68.1351	3.96952	-17.6703	308.104	217.944	194.224	194.224	194.224	-68.101	2.95099	-2.31321	15.0714	1.48963	-2.68319	0.224474	0.175194	2.21716	-72.4702	28.0031	6.19302	0	0	-0.22273
2382	0	15.1252	0	0	15.3557	5.54265	-9.82372	-0.116751	0.0135387	0.00789624	4.28554	-1.63E-15	4.04423	0	0	0.0136675	-1.84515	6.95929	0.195224	96.633	330.442	588.944	402.122	402.122	402.122	0.32087	-65.4941	3.28292	-34.1038	308.432	216.733	194.224	194.224	194.224	-65.4696	2.4496	-1.93587	13.4549	1.30303	-3.14853	0.290667	0.146008	2.0927	-116.949	33.931	5.96885	0	0	-0.355568
2383	0	12.1854	0	0	12.335	5.26218	-8.86344	-0.114026	0.0155609	0.00445483	4.3746	9.32E-16	4.07427	0	0	0.0164445	-1.78624	8.76115	0.393147	84.1476	331.051	594.214	403.479	403.479	403.479	0.339832	-62.6021	2.65629	-50.479	308.858	215.247	194.224	194.224	194.224	-62.5852	1.99088	-1.5884	11.9048	1.10889	-3.49719	0.399406	0.100784	1.96997	-176.246	33.8607	5.30406	0	0	-0.52246
2384	0	8.92404	0	0	9.00967	4.97457	-7.87329	-0.115527	0.0150704	-0.00383306	3.20361	2.33E-15	3.42908	0	0	0.0124786	-1.71923	10.5268	0.460897	71.9993	331.778	599.841	404.801	404.801	404.801	0.323952	-59.456	2.10592	-66.8118	309.381	213.486	194.224	194.224	194.224	-59.4449	1.59445	-1.26685	10.434	0.906306	-3.73523	0.546626	0.0431468	1.84752	-247.777	26.1352	4.31135	0	0	-0.703661
2385	0	5.36769	0	0	5.40645	4.68049	-6.85573	-0.123196	0.0111793	-0.0183222	0.263456	-3.15E-15	2.00514	0	0	-0.00372732	-1.64711	12.235	0.427954	60.3549	332.588	605.718	406.082	406.082	406.082	0.257552	-56.0636	1.64507	-83.1198	309.982	211.489	194.224	194.224	194.224	-56.0566	1.27866	-0.960979	9.05948	0.69848	-3.89265	0.720877	-0.0219659	1.72788	-326.281	9.12062	3.11951	0	0	-0.870135
2386	0	1.56786	0	0	1.57596	4.37989	-5.8109	-0.139823	0.00308497	-0.0397662	-5.00049	-3.35E-15	-0.25788	0	0	-0.0379746	-1.57203	13.8607	0.341186	49.4061	333.434	611.714	407.315	407.315	407.315	0.122963	-52.4493	1.28343	-99.4106	310.623	209.348	194.224	194.224	194.224	-52.4454	1.05912	-0.654019	7.80177	0.493249	-4.01517	0.906833	-0.0901009	1.61343	-405.556	-18.2798	1.84275	0	0	-0.991087
2387	0	-2.39069	0	0	-2.3989	4.07268	-4.73893	-0.166543	-0.00862249	-0.0675797	-12.8149	3.03E-15	-3.21364	0	0	-0.0920904	-1.49576	15.376	0.253412	39.3548	334.258	617.678	408.489	408.489	408.489	-0.0987409	-48.6637	1.02525	-115.661	311.246	207.218	194.224	194.224	194.224	-48.6623	0.945833	-0.322546	6.68373	0.302731	-4.15223	1.08594	-0.155436	1.50592	-479.127	-54.8336	0.55192	0	0	-1.03808
2388	0	-6.38523	0	0	-6.39822	3.76026	-3.64521	-0.201892	-0.0222521	-0.0992956	-22.8577	3.26E-15	-6.51655	0	0	-0.159727	-1.42114	16.7523	0.21064	30.3962	334.996	623.441	409.589	409.589	409.589	-0.423921	-44.789	0.865345	-131.791	311.778	205.321	194.224	194.224	194.224	-44.7905	0.937293	0.0606837	5.72884	0.14253	-4.34388	1.24622	-0.21468	1.40407	-543.145	-97.1845	-0.594718	0	0	-0.995242
2389	0	-10.257	0	0	-10.2672	3.44685	-2.54524	-0.241729	-0.0353282	-0.13089	-34.1768	-2.80E-15	-9.64549	0	0	-0.225092	-1.35337	17.9629	0.242112	22.703	335.586	628.826	410.595	410.595	410.595	-0.861429	-40.9391	0.78398	-147.65	312.145	203.912	194.224	194.224	194.224	-40.9451	1.01387	0.521566	4.95805	0.0297921	-4.61077	1.38006	-0.265668	1.30356	-595.371	-140.025	-1.29251	0	0	-0.859105
2390	0	-13.8226	0	0	-13.8272	3.1403	-1.46748	-0.279295	-0.0454716	-0.157855	-45.23	-9.32E-16	-12.0388	0	0	-0.266429	-1.30062	18.9852	0.354607	16.4124	335.97	633.658	411.491	411.491	411.491	-1.40876	-37.2511	0.742745	-163.01	312.292	203.248	194.224	194.224	194.224	-37.2642	1.13372	1.07843	4.38628	-0.0194305	-4.94892	1.48217	-0.30675	1.19724	-633.924	-177.131	-1.20826	0	0	-0.640474
2391	0	-16.8969	0	0	-16.8975	2.85161	-0.451461	-0.307518	-0.0527529	-0.176894	-54.2735	7.45E-15	-13.4056	0	0	-0.265565	-1.27398	19.8027	0.531079	11.6165	336.102	637.77	412.266	412.266	412.266	-2.05323	-33.8666	0.684415	-177.603	312.191	203.528	194.224	194.224	194.224	-33.8894	1.23504	1.7391	4.01929	0.0072412	-5.32928	1.54936	-0.338901	1.0776	-656.656	-204.323	-0.0894407	0	0	-0.366787
2392	0	-19.3213	0	0	-19.3219	2.59276	0.459766	-0.321826	-0.0551952	-0.186626	-59.8755	8.39E-15	-13.3429	0	0	-0.219243	-1.28605	20.4065	0.734057	8.35707	335.95	641.01	412.922	412.922	412.922	-2.77969	-30.9084	0.539701	-191.167	311.841	204.862	194.224	194.224	194.224	-30.9418	1.24658	2.50447	3.85149	0.116086	-5.70247	1.57999	-0.357887	0.943518	-662.097	-215.798	1.83263	0	0	-0.0808199
2393	0	-20.9888	0	0	-20.9938	2.37597	1.22278	-0.321931	-0.0507986	-0.18688	-61.3396	9.55E-15	-11.5842	0	0	-0.141263	-1.34885	20.7958	0.912367	6.6241	335.498	643.253	413.474	413.475	413.475	-3.57398	-28.4592	0.240362	-203.5	311.262	207.261	194.224	194.224	194.224	-28.5008	1.10165	3.37004	3.86495	0.306224	-6.00692	1.57607	-0.357641	0.798518	-651.816	-206.644	3.94491	0	0	0.167274
2394	0	-21.8596	0	0	-21.8709	2.21341	1.79465	-0.311005	-0.0380733	-0.177576	-58.8015	-7.69E-15	-8.05332	0	0	-0.0551393	-1.47087	20.9775	1.01009	6.35978	334.753	644.401	413.948	413.948	413.948	-4.42209	-26.5504	-0.26502	-214.492	310.503	210.651	194.224	194.224	194.224	-26.5919	0.752661	4.3256	4.03049	0.568678	-6.17954	1.54657	-0.330096	0.65096	-632.39	-173.87	5.38105	0	0	0.337731
2395	0	-21.9655	0	0	-21.9815	2.11644	2.13561	-0.293144	-0.0150921	-0.158446	-53.0303	-7.45E-15	-2.72558	0	0	0.017686	-1.65463	20.9647	0.976455	7.46643	333.739	644.39	414.373	414.373	414.373	-5.30656	-25.1587	-0.996493	-224.127	309.642	214.9	194.224	194.224	194.224	-25.1857	0.183083	5.35289	4.31023	0.887527	-6.16676	1.5021	-0.268331	0.51112	-612.487	-116.345	5.02269	0	0	0.416042
2396	0	-21.4046	0	0	-21.4214	2.09462	2.2123	-0.272991	0.017952	-0.129218	-45.3065	0	4.15392	0	0	0.0669598	-1.89493	20.7754	0.77449	9.81805	332.505	643.19	414.778	414.778	414.778	-6.19966	-24.2104	-1.93452	-232.46	308.798	219.826	194.224	194.224	194.224	-24.2032	-0.588013	6.41944	4.66189	1.24141	-5.93372	1.45298	-0.172763	0.388689	-601.053	-38.0525	1.99138	0	0	0.41832
2397	0	-20.3264	0	0	-20.3394	2.15337	2.00577	-0.255019	0.0577507	-0.0906652	-37.1586	-2.80E-15	12.0059	0	0	0.0951967	-2.17855	20.4298	0.386834	13.2738	331.12	640.809	415.176	415.176	415.176	-7.05947	-23.5946	-3.02138	-239.585	308.132	225.211	194.224	194.224	194.224	-23.531	-1.50985	7.4745	5.04436	1.60554	-5.4697	1.40552	-0.0508708	0.294541	-603.844	52.2642	-3.92138	0	0	0.38174
2398	0	-18.9063	0	0	-18.9133	2.29091	1.52204	-0.243257	0.0985817	-0.0455582	-30.0934	-1.86E-15	20.0019	0	0	0.112037	-2.48559	19.9489	-0.18216	17.6921	329.669	637.285	415.567	415.567	415.567	-7.83254	-23.1826	-4.17292	-245.587	307.831	230.809	194.224	194.224	194.224	-23.0431	-2.51173	8.4515	5.42307	1.95413	-4.78927	1.35869	0.0812517	0.239176	-621.184	141.817	-11.7699	0	0	0.346642
2399	0	-17.3166	0	0	-17.3184	2.49688	0.797268	-0.240793	0.13447	0.000788047	-25.3302	-5.59E-15	27.2756	0	0	0.126538	-2.79206	19.3516	-0.908609	22.9422	328.246	632.692	415.929	415.929	415.929	-8.46012	-22.8525	-5.29728	-250.508	308.083	236.36	194.224	194.224	194.224	-22.6245	-3.51911	9.27585	5.7755	2.26289	-3.92858	1.30487	0.205915	0.235306	-647.248	218.692	-19.751	0	0	0.339674
2400	0	-15.6991	0	0	-15.6991	2.75422	-0.108639	-0.249135	0.1613	0.0418967	-23.5836	3.73E-15	33.1439	0	0	0.142766	-3.07339	18.6538	-1.75542	28.9125	326.943	627.134	416.221	416.221	416.221	-8.88501	-22.5112	-6.31435	-254.322	309.044	241.626	194.224	194.224	194.224	-22.1926	-4.46847	9.87519	6.09476	2.51134	-2.93757	1.2324	0.30758	0.29193	-672.516	274.685	-25.8287	0	0	0.371596
2401	0	-14.1462	0	0	-14.149	3.044	-1.12865	-0.267577	0.177105	0.0717268	-24.9395	-7.45E-15	37.1592	0	0	0.16013	-3.30797	17.8667	-2.68185	35.5133	325.843	620.741	416.39	416.39	416.39	-9.05649	-22.1098	-7.16872	-256.931	310.821	246.417	194.224	194.224	194.224	-21.7102	-5.31574	10.1881	6.39199	2.68469	-1.86873	1.13231	0.37795	0.41759	-687.308	307.193	-28.6338	0	0	0.444474
2402	0	-12.6957	0	0	-12.7053	3.35084	-2.20784	-0.293234	0.18179	0.0869135	-28.8897	1.12E-14	39.1088	0	0	0.176519	-3.47973	16.9963	-3.6531	42.6763	325.013	613.669	416.376	416.376	416.376	-8.93441	-21.6472	-7.83367	-258.183	313.467	250.626	194.224	194.224	194.224	-21.1868	-6.03744	10.1708	6.6956	2.77456	-0.766372	1.00388	0.414226	0.613742	-686.23	317.321	-27.7766	0	0	0.559168
2403	0	-11.3366	0	0	-11.3559	3.66648	-3.31632	-0.321834	0.176168	0.087521	-34.5142	3.73E-15	38.9422	0	0	0.190921	-3.57922	16.0426	-4.64642	50.3532	324.494	606.096	416.123	416.123	416.123	-8.49299	-21.1631	-8.30777	-257.894	316.978	254.232	194.224	194.224	194.224	-20.6699	-6.62763	9.8005	7.04904	2.77905	0.340356	0.855424	0.419467	0.876219	-669.422	308.432	-23.7565	0	0	0.714726
2404	0	-10.0248	0	0	-10.0555	3.99037	-4.4511	-0.348966	0.161716	0.07658	-40.7481	0	36.7541	0	0	0.203835	-3.60326	15.0002	-5.65222	58.515	324.309	598.214	415.589	415.589	415.589	-7.72421	-20.7223	-8.60766	-255.886	321.303	257.291	194.224	194.224	194.224	-20.2286	-7.09342	9.07762	7.50672	2.70217	1.4387	0.705269	0.399002	1.19201	-642.691	284.295	-17.5031	0	0	0.907279
2405	0	-8.70044	0	0	-8.74292	4.32769	-5.62902	-0.370785	0.140185	0.0589813	-46.5932	0	32.745	0	0	0.215681	-3.55342	13.8586	-6.6693	67.1525	324.456	590.224	414.748	414.748	414.748	-6.63943	-20.3987	-8.76012	-252.009	326.346	259.913	194.224	194.224	194.224	-19.9377	-7.45112	8.0244	8.1287	2.55266	2.52717	0.574436	0.360167	1.54402	-614.032	248.818	-10.0075	0	0	1.13136
2406	0	-7.30444	0	0	-7.35762	4.68572	-6.87386	-0.384885	0.11327	0.039982	-51.306	1.86E-15	27.1868	0	0	0.225347	-3.43406	12.6036	-7.69682	76.2776	324.914	582.332	413.605	413.605	413.605	-5.26958	-20.2613	-8.79448	-246.158	331.972	262.235	194.224	194.224	194.224	-19.8637	-7.72213	6.68258	8.97442	2.34285	3.60686	0.484548	0.308418	1.91137	-591.548	205.107	-1.94832	0	0	1.38502
2407	0	-5.79085	0	0	-5.85091	5.0701	-8.20274	-0.389925	0.0827028	0.0238708	-54.4132	-7.45E-15	20.4306	0	0	0.229977	-3.2504	11.2194	-8.72515	85.9218	325.645	574.738	412.193	412.193	412.193	-3.66319	-20.365	-8.73615	-238.285	338.015	264.388	194.224	194.224	194.224	-20.0569	-7.92807	5.10965	10.0956	2.08699	4.67167	0.450322	0.249019	2.27413	-579.706	156.328	6.17328	0	0	1.66978
2408	0	-4.13386	0	0	-4.19287	5.48184	-9.61602	-0.385597	0.0503045	0.013657	-55.7123	7.45E-15	12.9097	0	0	0.226366	-3.00766	9.69097	-9.72922	96.1313	326.598	567.635	410.58	410.58	410.58	-1.88345	-20.7472	-8.60252	-228.397	344.281	266.473	194.224	194.224	194.224	-20.5493	-8.08653	3.37473	11.5284	1.79986	5.70101	0.476633	0.185874	2.61261	-579.025	105.526	13.9666	0	0	1.98534
2409	0	-2.33022	0	0	-2.3746	5.91566	-11.0918	-0.372156	0.0176946	0.0103845	-55.2014	8.50E-15	5.10267	0	0	0.212633	-2.71112	8.00703	-10.6665	106.958	327.713	561.203	408.862	408.862	408.862	-0.00393112	-21.4286	-8.40175	-216.549	350.566	268.548	194.224	194.224	194.224	-21.3552	-8.20792	1.55412	13.2876	1.4956	6.65743	0.558429	0.12079	2.91186	-585.961	55.1562	21.1779	0	0	2.31743
2410	0	-0.398453	0	0	-0.408269	6.35994	-12.5873	-0.35041	-0.0136004	0.0137256	-53.0503	-8.39E-15	-2.48377	0	0	0.189511	-2.36727	6.16278	-11.4794	118.448	328.923	555.612	407.156	407.156	407.156	1.8969	-22.4154	-8.13469	-202.841	356.666	270.616	194.224	194.224	194.224	-22.4748	-8.29516	-0.274005	15.3621	1.18622	7.48835	0.684147	0.0542738	3.16164	-595.525	7.21238	27.6982	0	0	2.63703
2411	0	1.62451	0	0	1.67459	6.79794	-14.044	-0.321633	-0.0422883	0.0220033	-49.5622	9.32E-16	-9.37017	0	0	0.160297	-1.98508	4.16151	-12.0992	130.632	330.162	551.023	405.58	405.58	405.58	3.74191	-23.7032	-7.79891	-187.402	362.393	272.631	194.224	194.224	194.224	-23.8965	-8.34557	-2.03525	17.7152	0.88113	8.13016	0.835864	-0.0135203	3.35616	-601.95	-36.4514	33.522	0	0	2.90299
2412	0	3.68834	0	0	3.82584	7.20995	-15.397	-0.28768	-0.067107	0.0327007	-45.1435	0	-15.1222	0	0	0.129863	-1.57737	2.01494	-12.4522	143.513	331.364	547.583	404.237	404.237	404.237	5.46158	-25.2787	-7.39333	-170.384	367.588	274.506	194.224	194.224	194.224	-25.6003	-8.35418	-3.66444	20.2894	0.586159	8.51345	0.989882	-0.0813466	3.49547	-599.016	-73.7934	38.6838	0	0	3.06908
2413	0	5.73556	0	0	5.9854	7.57617	-16.5844	-0.251601	-0.0869759	0.0429851	-40.3159	1.86E-15	-19.396	0	0	0.103191	-1.16177	-0.257534	-12.4678	157.063	332.474	545.433	403.2	403.2	403.2	6.99917	-27.1226	-6.92218	-151.948	372.129	276.132	194.224	194.224	194.224	-27.5606	-8.31732	-5.10976	23.0143	0.303982	8.57109	1.11715	-0.145518	3.58062	-580.477	-102.311	43.1785	0	0	3.09335
2414	0	7.70955	0	0	8.08869	7.8797	-17.5571	-0.21722	-0.101206	0.0506831	-35.6256	1.86E-15	-21.9795	0	0	0.0836141	-0.760579	-2.63013	-12.0907	171.21	333.452	544.698	402.495	402.495	402.495	8.31406	-29.2131	-6.39604	-132.254	375.938	277.398	194.224	194.224	194.224	-29.7504	-8.23436	-6.33515	25.8154	0.0344057	8.25019	1.1915	-0.203545	3.6141	-541.692	-120.208	47.0393	0	0	2.95069
2415	0	9.56216	0	0	10.0758	8.10876	-18.2841	-0.187273	-0.108457	0.0546731	-31.4269	1.86E-15	-22.7034	0	0	0.0716314	-0.398544	-5.07156	-11.2958	185.831	334.279	545.479	402.106	402.106	402.106	9.38319	-31.5294	-5.82971	-111.448	378.973	278.212	194.224	194.224	194.224	-32.1455	-8.10726	-7.32127	28.6218	-0.224967	7.52633	1.193	-0.251394	3.59611	-479.771	-126.004	49.8974	0	0	2.63574
2416	0	11.2575	0	0	11.8978	8.25863	-18.7563	-0.163279	-0.10845	0.0549416	-27.8752	-1.12E-14	-21.6235	0	0	0.0649751	-0.0983543	-7.5455	-10.1009	200.739	334.959	547.837	401.976	401.976	401.976	10.2037	-34.0534	-5.23872	-89.6543	381.235	278.519	194.224	194.224	194.224	-34.7264	-7.93987	-8.06803	31.3704	-0.478231	6.41658	1.11036	-0.287469	3.52666	-393.926	-120.884	51.6509	0	0	2.16158
2417	0	12.7723	0	0	13.5206	8.33187	-18.986	-0.145668	-0.102149	0.0516075	-24.972	0	-19.0301	0	0	0.0602476	0.124768	-10.0109	-8.57435	215.69	335.516	551.779	402.024	402.024	402.024	10.793	-36.7684	-4.63593	-66.9793	382.763	278.301	194.224	194.224	194.224	-37.4774	-7.73734	-8.59505	34.0077	-0.730055	4.9872	0.945277	-0.311335	3.4081	-285.929	-108.584	52.5229	0	0	1.56381
2418	0	14.094	0	0	14.9246	8.33704	-19.0023	-0.134218	-0.0919767	0.0461291	-22.6521	0	-15.4271	0	0	0.0546959	0.267717	-12.4229	-6.83262	230.388	335.982	557.241	402.157	402.157	402.157	11.1851	-39.6579	-4.03016	-43.5152	383.627	277.585	194.224	194.224	194.224	-40.3848	-7.50622	-8.93789	36.4892	-0.983999	3.35168	0.716765	-0.326209	3.24361	-162.801	-95.0416	53.1494	0	0	0.913808
2419	0	15.217	0	0	16.1014	8.28606	-18.8424	-0.128796	-0.0796768	0.0394283	-20.8852	-3.73E-15	-11.273	0	0	0.0472006	0.341419	-14.7343	-5.0254	244.508	336.387	564.086	402.288	402.288	402.288	11.4233	-42.7037	-3.42665	-19.3436	383.914	276.424	194.224	194.224	194.224	-43.435	-7.25479	-9.14111	38.7773	-1.24083	1.6565	0.456872	-0.331318	3.04238	-34.7662	-84.6459	53.6501	0	0	0.297276
2420	0	16.1404	0	0	17.051	8.19249	-18.5482	-0.129808	-0.0655776	0.0325034	-19.7199	9.32E-16	-6.86906	0	0	0.037926	0.368862	-16.899	-3.31086	257.729	336.74	572.108	402.338	402.338	402.338	11.5551	-45.8858	-2.82795	5.46298	383.717	274.893	194.224	194.224	194.224	-46.6127	-6.99334	-9.25219	40.8408	-1.49744	0.0567451	0.203086	-0.325805	2.81706	85.8488	-79.3958	53.4739	0	0	-0.205974
2421	0	16.8663	0	0	17.7797	8.07098	-18.1646	-0.138373	-0.0492491	0.0258395	-19.284	9.32E-16	-2.42995	0	0	0.0276611	0.379668	-18.8756	-1.82824	269.768	337.035	581.049	402.251	402.251	402.251	11.6289	-49.1832	-2.23362	30.8435	383.134	273.085	194.224	194.224	194.224	-49.902	-6.73389	-9.3188	42.6546	-1.74726	-1.31096	-0.0146298	-0.306235	2.58205	188.317	-78.053	51.7221	0	0	-0.546454
2422	0	17.4015	0	0	18.3002	7.93723	-17.7403	-0.153783	-0.0316447	0.0199496	-19.5112	-2.33E-15	1.6726	0	0	0.0172417	0.40318	-20.63	-0.677695	280.406	337.251	590.627	401.989	401.989	401.989	11.6931	-52.5768	-1.63838	56.7507	382.267	271.116	194.224	194.224	194.224	-53.2893	-6.48894	-9.388	44.2009	-1.98162	-2.34871	-0.17947	-0.274223	2.35026	265.754	-78.8707	48.148	0	0	-0.711503
2423	0	17.7544	0	0	18.6284	7.80671	-17.3242	-0.174309	-0.015164	0.015124	-20.2148	3.49E-16	4.88676	0	0	0.00762573	0.462564	-22.137	0.0883717	289.496	337.365	600.554	401.536	401.536	401.536	11.7924	-56.0494	-1.03165	83.147	381.221	269.119	194.224	194.224	194.224	-56.7619	-6.26968	-9.50311	45.4694	-2.19193	-3.00604	-0.289375	-0.233351	2.1303	316.046	-80.2233	43.3204	0	0	-0.722173
2424	0	17.9329	0	0	18.7778	7.69223	-16.9576	-0.198081	-0.00284269	0.0111606	-21.1801	-3.49E-15	6.5881	0	0	-0.000553715	0.57119	-23.381	0.462748	296.967	337.359	610.559	400.897	400.897	400.897	11.9603	-59.5832	-0.399147	109.999	380.082	267.234	194.224	194.224	194.224	-60.3058	-6.08391	-9.69793	46.4579	-2.371	-3.27759	-0.349102	-0.192605	1.92794	340.592	-81.9243	38.1963	0	0	-0.62122
2425	0	17.9415	0	0	18.7568	7.60113	-16.6648	-0.223186	0.00264718	0.00735945	-22.1804	4.54E-15	6.25511	0	0	-0.00740077	0.732155	-24.3553	0.474814	302.81	337.225	620.399	400.098	400.098	400.098	12.2121	-63.1582	0.273203	137.272	378.907	265.601	194.224	194.224	194.224	-63.9032	-5.93387	-9.98927	47.172	-2.51473	-3.19437	-0.36552	-0.160078	1.74555	342.926	-84.5015	33.6301	0	0	-0.459601
2426	0	17.7813	0	0	18.5668	7.53277	-16.4444	-0.247708	-0.000303732	0.00202565	-22.9801	1.43E-15	3.63748	0	0	-0.0133263	0.939512	-25.0621	0.180443	307.078	336.965	629.864	399.187	399.187	399.187	12.5365	-66.7517	0.993744	164.926	377.703	264.349	194.224	194.224	194.224	-67.5312	-5.81452	-10.3702	47.6248	-2.62217	-2.81366	-0.347074	-0.142827	1.58346	328.522	-89.0192	30.017	0	0	-0.284858
2427	0	17.4517	0	0	18.2043	7.47741	-16.2656	-0.269411	-0.0115688	-0.00737472	-23.302	-9.32E-16	-1.10222	0	0	-0.0178693	1.18087	-25.5123	-0.347728	309.872	336.589	638.78	398.227	398.227	398.227	12.8934	-70.339	1.759	192.914	376.415	263.586	194.224	194.224	194.224	-71.1613	-5.71242	-10.8059	47.8374	-2.69589	-2.20898	-0.302544	-0.141272	1.44202	304.254	-95.9078	27.1954	0	0	-0.130405
2428	0	16.9514	0	0	17.6629	7.41695	-16.07	-0.285783	-0.0288848	-0.0241751	-22.8452	-2.33E-15	-7.32956	0	0	-0.0187975	1.44014	-25.7257	-1.02857	311.342	336.114	647.015	397.296	397.296	397.296	13.2147	-73.8923	2.54877	221.167	374.932	263.402	194.224	194.224	194.224	-74.7582	-5.60599	-11.2353	47.8387	-2.74086	-1.46178	-0.242675	-0.153054	1.32086	278.546	-105.222	24.5019	0	0	-0.010695
2429	0	16.2799	0	0	16.9364	7.32777	-15.7806	-0.294355	-0.0478686	-0.0521436	-21.3422	8.85E-15	-13.9782	0	0	-0.0127918	1.70022	-25.7303	-1.77954	311.679	335.556	654.47	396.478	396.478	396.478	13.4135	-77.3798	3.3239	249.585	373.094	263.854	194.224	194.224	194.224	-78.2785	-5.46752	-11.577	47.6651	-2.76375	-0.654284	-0.182941	-0.172441	1.21725	261.77	-116.325	21.0554	0	0	0.0784049
2430	0	15.4382	0	0	16.0218	7.18557	-15.3174	-0.293653	-0.0630399	-0.094846	-18.6791	2.80E-15	-19.744	0	0	0.00206443	1.94541	-25.5618	-2.52306	311.111	334.931	661.086	395.856	395.856	395.856	13.3979	-80.7627	4.02844	278.008	370.725	264.958	194.224	194.224	194.224	-81.6697	-5.26736	-11.7423	47.3595	-2.7716	0.136856	-0.136601	-0.191692	1.13053	263.797	-128.059	16.1482	0	0	0.151873
2431	0	14.4308	0	0	14.9243	6.97088	-14.6141	-0.284414	-0.0699285	-0.15502	-15.0107	3.73E-15	-23.423	0	0	0.0235626	2.16279	-25.2621	-3.19141	309.888	334.251	666.833	395.501	395.501	395.501	13.088	-83.994	4.59715	306.201	367.661	266.691	194.224	194.224	194.224	-84.8724	-4.97918	-11.6505	46.9702	-2.77059	0.845254	-0.121008	-0.206687	1.05749	294.424	-140.318	9.74575	0	0	0.223971
2432	0	13.2723	0	0	13.6644	6.67369	-13.6327	-0.268098	-0.0654931	-0.233335	-10.5705	3.49E-16	-24.089	0	0	0.0449045	2.34318	-24.8772	-3.73101	308.278	333.526	671.717	395.461	395.461	395.461	12.4316	-87.021	4.96725	333.832	363.781	268.978	194.224	194.224	194.224	-87.8268	-4.58527	-11.2431	46.5479	-2.76533	1.41892	-0.147538	-0.212345	0.995312	359.786	-152.413	2.16819	0	0	0.296326
2433	0	11.9914	0	0	12.281	6.29629	-12.3741	-0.246155	-0.0488007	-0.327841	-5.55266	8.74E-16	-21.2986	0	0	0.0574091	2.48081	-24.4544	-4.10449	306.545	332.756	675.764	395.755	395.755	395.755	11.4152	-89.7888	5.09225	360.468	359.035	271.701	194.224	194.224	194.224	-90.4798	-4.08087	-10.4969	46.1429	-2.75785	1.82192	-0.224274	-0.205181	0.93892	462.388	-162.999	-6.14821	0	0	0.352551
2434	0	10.6335	0	0	10.8306	5.8539	-10.8826	-0.218819	-0.021512	-0.432682	0.0206967	3.49E-15	-15.2416	0	0	0.0555073	2.57214	-24.0388	-4.29098	304.935	331.942	679.023	396.366	396.366	396.366	10.0709	-92.2435	4.95461	385.583	353.459	274.688	194.224	194.224	194.224	-92.7902	-3.47667	-9.43132	45.8004	-2.74737	2.03445	-0.349323	-0.183534	0.881264	597.81	-169.886	-14.7677	0	0	0.359887
2435	0	9.2563	0	0	9.37912	5.37257	-9.24206	-0.185143	0.0123991	-0.539059	6.25134	3.15E-15	-6.73962	0	0	0.0405238	2.61461	-23.6696	-4.28489	303.66	331.074	681.555	397.245	397.245	397.245	8.47491	-94.3347	4.57349	408.594	347.189	277.712	194.224	194.224	194.224	-94.7273	-2.79823	-8.11005	45.5565	-2.73013	2.05144	-0.515492	-0.146873	0.814013	756.633	-170.424	-23.3161	0	0	0.284896
2436	0	7.91779	0	0	7.98774	4.88498	-7.5638	-0.144573	0.0466021	-0.636463	13.1042	2.21E-15	2.81711	0	0	0.0205062	2.60563	-23.3774	-4.09474	302.882	330.142	683.423	398.314	398.314	398.314	6.73839	-96.0142	4.00542	428.921	340.448	280.484	194.224	194.224	194.224	-96.2652	-2.0818	-6.63442	45.4336	-2.69975	1.88128	-0.710045	-0.100832	0.73164	924.646	-163.906	-31.3534	0	0	0.112732
2437	0	6.66295	0	0	6.69938	4.42445	-5.96606	-0.0984218	0.0740059	-0.715665	20.1563	-3.03E-15	11.7926	0	0	0.00544922	2.54276	-23.1813	-3.74228	302.703	329.133	684.679	399.482	399.482	399.482	4.98866	-97.2365	3.33575	446.049	333.515	282.663	194.224	194.224	194.224	-97.3746	-1.36682	-5.12723	45.4382	-2.6484	1.54499	-0.918175	-0.0530586	0.63537	1086.77	-152.003	-38.4731	0	0	-0.136972
2438	0	5.51397	0	0	5.53146	4.01859	-4.5498	-0.0504614	0.0897823	-0.770799	26.4905	-2.80E-15	18.8143	0	0	0.00112948	2.42433	-23.0876	-3.26149	303.155	328.03	685.359	400.654	400.654	400.654	3.34519	-97.96	2.66246	459.586	326.67	283.886	194.224	194.224	194.224	-98.0216	-0.687465	-3.71005	45.5598	-2.56773	1.07542	-1.12811	-0.0105949	0.532551	1230.61	-137.467	-44.4598	0	0	-0.409581
2439	0	4.47032	0	0	4.47812	3.68512	-3.38174	-0.00731832	0.092872	-0.800002	30.7138	1.40E-15	23.1049	0	0	0.00614579	2.25053	-23.09	-2.69772	304.198	326.822	685.469	401.745	401.745	401.745	1.89964	-98.1536	2.07678	469.283	320.141	283.812	194.224	194.224	194.224	-98.1721	-0.0665278	-2.48182	45.7714	-2.44981	0.516448	-1.33068	0.0233698	0.436074	1347.64	-122.483	-49.2044	0	0	-0.629864
2440	0	3.52001	0	0	3.52334	3.43105	-2.48974	0.0222025	0.0865037	-0.804692	31.2095	4.66E-16	24.6524	0	0	0.0133338	2.02453	-23.1704	-2.1058	305.728	325.5	684.985	402.688	402.689	402.689	0.705638	-97.8062	1.64678	475.027	314.07	282.183	194.224	194.224	194.224	-97.8067	0.486254	-1.50526	46.0318	-2.28817	-0.0784253	-1.51833	0.0513084	0.360502	1432.54	-107.13	-52.5545	0	0	-0.723949
2441	0	2.66051	0	0	2.66192	3.25528	-1.87188	0.0284795	0.0761215	-0.787423	26.5465	2.33E-15	24.0366	0	0	0.014715	1.75318	-23.3011	-1.54681	307.586	324.063	683.854	403.439	403.439	403.439	-0.21869	-96.9426	1.40866	476.816	308.515	278.889	194.224	194.224	194.224	-96.9401	0.971357	-0.804882	46.29	-2.07832	-0.649084	-1.67822	0.0794779	0.322984	1479.88	-89.8084	-54.2115	0	0	-0.640557
2442	0	1.92208	0	0	1.92273	3.15312	-1.51258	0.00372015	0.0672183	-0.750726	16.0321	-4.66E-16	22.1595	0	0	0.00791066	1.44691	-23.4489	-1.08291	309.576	322.514	682	403.973	403.973	403.973	-0.880493	-95.6394	1.3663	474.734	303.47	274.019	194.224	194.224	194.224	-95.6404	1.39387	-0.374048	46.49	-1.81799	-1.13374	-1.79641	0.112831	0.336608	1484.55	-68.6247	-53.9135	0	0	-0.36985
2443	0	1.38405	0	0	1.38448	3.12122	-1.40034	-0.0530374	0.0643933	-0.695571	0.401756	-2.33E-16	20.0022	0	0	0.00172744	1.11887	-23.5786	-0.77152	311.482	320.866	679.338	404.286	404.286	404.286	-1.29917	-94.0356	1.4968	468.946	298.911	267.895	194.224	194.224	194.224	-94.041	1.75701	-0.186661	46.5781	-1.50743	-1.47455	-1.85049	0.153724	0.408548	1439.54	-41.5487	-51.7176	0	0	0.0456377
2444	0	1.17229	0	0	1.17272	3.16057	-1.53877	-0.132723	0.0700377	-0.621967	-17.9042	1.16E-15	18.2708	0	0	0.0148969	0.782856	-23.6575	-0.657995	313.095	319.139	675.792	404.389	404.389	404.389	-1.49548	-92.3242	1.76106	459.72	294.823	261.044	194.224	194.224	194.224	-92.3315	2.05768	-0.210052	46.509	-1.14912	-1.62502	-1.8221	0.200916	0.53275	1340.68	-6.87844	-48.3875	0	0	0.510983
2445	0	1.43079	0	0	1.43162	3.27659	-1.94681	-0.217159	0.0831039	-0.531292	-35.196	-3.67E-15	17.1001	0	0	0.0630816	0.450995	-23.6592	-0.768498	314.227	317.356	671.315	404.298	404.298	404.298	-1.48737	-90.7203	2.11626	447.444	291.23	254.113	194.224	194.224	194.224	-90.7257	2.28757	-0.414221	46.252	-0.747961	-1.55715	-1.70022	0.250586	0.695815	1189.9	35.5738	-45.3373	0	0	0.903364
2446	0	2.27514	0	0	2.27757	3.4759	-2.64731	-0.285385	0.098005	-0.427186	-47.7477	-1.34E-15	15.9519	0	0	0.141011	0.131438	-23.5665	-1.10312	314.735	315.545	665.902	404.036	404.036	404.036	-1.29526	-89.412	2.52757	432.614	288.185	247.718	194.224	194.224	194.224	-89.4118	2.44107	-0.773187	45.795	-0.310974	-1.26867	-1.48774	0.294633	0.881564	996.692	82.2826	-43.8279	0	0	1.11539
2447	0	3.74561	0	0	3.75323	3.76076	-3.64698	-0.323003	0.106847	-0.316082	-53.2688	4.14E-15	14.0155	0	0	0.218693	-0.173339	-23.3728	-1.63047	314.529	313.74	659.61	403.619	403.619	403.619	-0.955226	-88.5122	2.97386	415.799	285.74	242.302	194.224	194.224	194.224	-88.504	2.52679	-1.25692	45.1471	0.152726	-0.788699	-1.2008	0.323883	1.08163	776.443	126.94	-44.1119	0	0	1.09477
2448	0	5.78552	0	0	5.80695	4.12362	-4.91694	-0.329609	0.105191	-0.205457	-51.895	-3.90E-15	10.9717	0	0	0.262092	-0.466824	-23.0828	-2.28547	313.576	311.976	652.558	403.061	403.061	403.061	-0.529775	-88.036	3.44598	397.573	283.901	238.063	194.224	194.224	194.224	-88.0192	2.57477	-1.82114	44.3388	0.632005	-0.180207	-0.860398	0.333265	1.29729	544.93	164.226	-45.2989	0	0	0.855534
2449	0	8.25964	0	0	8.3116	4.54537	-6.3866	-0.314324	0.0955314	-0.104475	-45.5902	-3.49E-15	7.38656	0	0	0.257953	-0.757412	-22.7102	-2.97212	311.901	310.292	644.926	402.368	402.368	402.368	-0.102562	-87.9169	3.94183	378.476	282.615	234.971	194.224	194.224	194.224	-87.8924	2.6324	-2.40848	43.4182	1.11424	0.462638	-0.501945	0.326063	1.53597	322.612	192.821	-46.3816	0	0	0.479082
2450	0	10.9979	0	0	11.1062	4.99954	-7.95943	-0.285593	0.0815621	-0.0210453	-36.6604	-4.75E-15	3.99715	0	0	0.21577	-1.05541	-22.2743	-3.57596	309.57	308.723	636.935	401.541	401.541	401.541	0.24535	-88.0468	4.46226	358.971	281.794	232.855	194.224	194.224	194.224	-88.0153	2.74915	-2.96402	42.4454	1.58614	1.02687	-0.169106	0.306701	1.7969	131.522	211.239	-46.3558	0	0	0.088573
2451	0	13.8306	0	0	14.0283	5.45789	-9.53412	-0.250314	0.0644289	0.0405107	-27.1592	7.13E-15	1.14847	0	0	0.155817	-1.3685	-21.7945	-3.98684	306.661	307.306	628.827	400.58	400.58	400.58	0.45742	-88.3073	5.00617	339.429	281.35	231.475	194.224	194.224	194.224	-88.2685	2.96052	-3.44835	41.4826	2.03478	1.40357	0.0960853	0.276851	2.07032	-10.1385	216.838	-44.3289	0	0	-0.203082
2452	0	16.6087	0	0	16.93	5.89425	-11.0193	-0.216228	0.0467951	0.0798355	-18.7966	-5.01E-15	-0.888807	0	0	0.098973	-1.69684	-21.2844	-4.12686	303.237	306.078	620.836	399.489	399.489	399.489	0.50904	-88.5907	5.56481	320.112	281.195	230.582	194.224	194.224	194.224	-88.5431	3.27933	-3.83897	40.5828	2.44797	1.51639	0.263036	0.238682	2.34223	-91.923	209.631	-40.1906	0	0	-0.340187
2453	0	19.2158	0	0	19.6892	6.28771	-12.3453	-0.187832	0.0307053	0.0988356	-12.4427	2.68E-15	-2.10095	0	0	0.0566484	-2.03023	-20.748	-3.97341	299.312	305.075	613.158	398.282	398.282	398.282	0.407143	-88.8136	6.12238	301.187	281.255	229.959	194.224	194.224	194.224	-88.7556	3.69493	-4.12963	39.7799	2.81469	1.34485	0.323663	0.195398	2.59708	-113.138	191.59	-34.416	0	0	-0.334025
2454	0	21.5709	0	0	22.2129	6.62428	-13.4686	-0.166835	0.0168547	0.101239	-8.2798	-2.32E-15	-2.68524	0	0	0.0307862	-2.3487	-20.1777	-3.56763	294.844	304.329	605.941	396.988	396.988	396.988	0.182265	-88.9218	6.65906	282.729	281.472	229.441	194.224	194.224	194.224	-88.8528	4.17876	-4.32622	39.0821	3.12622	0.932655	0.29284	0.145827	2.8177	-83.5064	164.218	-27.441	0	0	-0.23718
2455	0	23.625	0	0	24.437	6.89667	-14.3698	-0.153562	0.00591216	0.092002	-6.09612	-3.35E-16	-2.81958	0	0	0.0181984	-2.627	-19.5567	-3.00419	289.74	303.862	599.278	395.651	395.651	395.651	-0.122528	-88.8881	7.15402	264.741	281.8	228.924	194.224	194.224	194.224	-88.8085	4.69268	-4.44149	38.4712	3.37693	0.37727	0.20554	0.0919603	2.99512	-21.1812	130.453	-19.8337	0	0	-0.106644
2456	0	25.356	0	0	26.3242	7.10343	-15.0489	-0.146579	-0.00258065	0.0757501	-5.37447	-3.78E-15	-2.74332	0	0	0.0133697	-2.84098	-18.8628	-2.40676	283.884	303.676	593.216	394.333	394.333	394.333	-0.460735	-88.706	7.58877	247.178	282.207	228.352	194.224	194.224	194.224	-88.6176	5.19653	-4.49176	37.9062	3.56571	-0.195324	0.0977704	0.0346035	3.1258	54.8428	92.7186	-12.1337	0	0	0.0267127
2457	0	26.761	0	0	27.8597	7.24767	-15.52	-0.144644	-0.00906064	0.056203	-5.60257	3.28E-15	-2.63476	0	0	0.0118337	-2.97361	-18.0723	-1.89915	277.162	303.75	587.775	393.098	393.098	393.098	-0.789847	-88.3817	7.94868	229.962	282.671	227.705	194.224	194.224	194.224	-88.2869	5.65405	-4.49374	37.3321	3.69615	-0.660062	-0.00173805	-0.0226625	3.21497	128.759	54.2604	-5.08608	0	0	0.156306
2458	0	27.8494	0	0	29.0459	7.336	-15.8073	-0.146756	-0.0142909	0.0359979	-6.35	2.72E-15	-2.64945	0	0	0.0108013	-3.01874	-17.1639	-1.58086	269.482	304.045	582.957	392.015	392.015	392.015	-1.07678	-87.9273	8.22388	213.004	283.176	226.993	194.224	194.224	194.224	-87.8286	6.03739	-4.46195	36.6902	3.77573	-0.917548	-0.0734555	-0.0758961	3.27169	189.269	18.1827	0.614905	0	0	0.28515
2459	0	28.6381	0	0	29.8972	7.37729	-15.9414	-0.151248	-0.0184829	0.0170263	-7.2119	2.05E-15	-2.83831	0	0	0.00894672	-2.98215	-16.1214	-1.51087	260.795	304.511	578.769	391.142	391.142	391.142	-1.3018	-87.3557	8.40904	196.214	283.705	226.239	194.224	194.224	194.224	-87.2551	6.32969	-4.40607	35.9274	3.81416	-0.910183	-0.105423	-0.119649	3.30489	228.972	-12.4355	4.44389	0	0	0.410183
2460	0	29.1457	0	0	30.434	7.38142	-15.9548	-0.156736	-0.0218618	0.000903714	-7.92166	1.16E-16	-3.20173	0	0	0.00612205	-2.88076	-14.936	-1.69891	251.103	305.095	575.226	390.528	390.528	390.528	-1.45868	-86.676	8.50213	179.511	284.243	225.478	194.224	194.224	194.224	-86.5753	6.52465	-4.32978	35.0045	3.82221	-0.630748	-0.0881766	-0.150702	3.31996	242.554	-36.023	6.39852	0	0	0.512237
2461	0	29.3895	0	0	30.6778	7.35766	-15.8777	-0.161814	-0.0245796	-0.0110898	-8.31069	1.75E-16	-3.68616	0	0	0.00274058	-2.73998	-13.6085	-2.10353	240.464	305.749	572.361	390.202	390.202	390.202	-1.55175	-85.8914	8.50265	162.829	284.769	224.742	194.224	194.224	194.224	-85.7923	6.62361	-4.23117	33.9014	3.81067	-0.123792	-0.0236304	-0.166985	3.31726	229.05	-52.4023	6.93761	0	0	0.562366
2462	0	29.3841	0	0	30.6477	7.31293	-15.7324	-0.165241	-0.0269852	-0.0179045	-8.29846	4.37E-15	-4.21919	0	0	-0.000577442	-2.58921	-12.1494	-2.63912	228.989	306.427	570.216	390.178	390.178	390.178	-1.59123	-84.9996	8.40967	146.123	285.268	224.058	194.224	194.224	194.224	-84.9035	6.63124	-4.10432	32.6185	3.79016	0.521882	0.0778305	-0.169055	3.29323	191.153	-62.8938	6.8658	0	0	0.533823
2463	0	29.1404	0	0	30.358	7.25033	-15.5286	-0.166845	-0.0288846	-0.0194866	-7.94344	2.50E-15	-4.65386	0	0	-0.00330203	-2.45622	-10.5781	-3.19191	216.835	307.091	568.84	390.451	390.451	390.451	-1.5887	-83.9935	8.22067	129.371	285.719	223.44	194.224	194.224	194.224	-83.9023	6.55176	-3.94149	31.1745	3.77085	1.18973	0.194321	-0.155256	3.24576	136.803	-68.1586	6.73707	0	0	0.423882
2464	0	28.6667	0	0	29.8183	7.16885	-15.2628	-0.167	-0.0297945	-0.0169782	-7.34308	-7.57E-16	-4.81521	0	0	-0.00523635	-2.36162	-8.91987	-3.64348	204.182	307.713	568.269	391.003	391.003	391.003	-1.55429	-82.8645	7.93253	112.577	286.109	222.895	194.224	194.224	194.224	-82.7799	6.38755	-3.73572	29.6025	3.76209	1.75936	0.301032	-0.125764	3.17428	77.0155	-68.7294	6.81921	0	0	0.259841
2465	0	27.9677	0	0	29.0347	7.06461	-14.9217	-0.166052	-0.0289314	-0.0119766	-6.54599	-4.54E-15	-4.52549	0	0	-0.00649606	-2.31522	-7.20108	-3.89562	191.205	308.275	568.524	391.801	391.801	391.801	-1.496	-81.6031	7.54423	95.7626	286.428	222.416	194.224	194.224	194.224	-81.5271	6.14053	-3.48312	27.9421	3.77147	2.13164	0.376722	-0.0799089	3.08262	22.7115	-63.9771	7.00803	0	0	0.0869153
2466	0	27.0447	0	0	28.0098	6.93302	-14.4896	-0.163898	-0.0255231	-0.0058931	-5.51164	-3.38E-15	-3.66458	0	0	-0.00728626	-2.31528	-5.44557	-3.89004	178.056	308.781	569.604	392.807	392.807	392.807	-1.41986	-80.2	7.06026	78.9595	286.679	221.989	194.224	194.224	194.224	-80.1341	5.81465	-3.18484	26.2332	3.80371	2.24816	0.411624	-0.0220077	2.97326	-18.9974	-53.7948	7.16193	0	0	-0.0559056
2467	0	25.8935	0	0	26.7424	6.77103	-13.9551	-0.159811	-0.0194073	0.000312268	-4.12139	-3.32E-15	-2.25342	0	0	-0.0074891	-2.35082	-3.67178	-3.61719	164.849	309.251	571.486	393.975	393.975	393.975	-1.32952	-78.6445	6.4929	62.2013	286.877	221.591	194.224	194.224	194.224	-78.5896	5.41757	-2.84855	24.5114	3.85975	2.0998	0.410174	0.0416778	2.85004	-46.5269	-38.4761	7.18218	0	0	-0.152326
2468	0	24.5025	0	0	25.2261	6.5784	-13.3162	-0.152859	-0.0111586	0.00602298	-2.26701	3.28E-15	-0.469575	0	0	-0.0063831	-2.4057	-1.89212	-3.11299	151.657	309.723	574.131	395.255	395.255	395.255	-1.22593	-76.9222	5.86205	45.5164	287.052	221.181	194.224	194.224	194.224	-76.8784	4.96098	-2.48839	22.8048	3.93674	1.723	0.385291	0.100037	2.71549	-62.7409	-19.963	7.09912	0	0	-0.20762
2469	0	22.8514	0	0	23.4467	6.35806	-12.581	-0.14334	-0.00230562	0.0109304	-0.0332411	1.86E-15	1.3587	0	0	-0.00297467	-2.46286	-0.11395	-2.44711	138.525	310.243	577.491	396.602	396.602	396.602	-1.10808	-75.0128	5.19277	28.9234	287.244	220.705	194.224	194.224	194.224	-74.9794	4.45975	-2.12268	21.1342	4.02842	1.1878	0.355168	0.142192	2.57316	-73.6393	-1.01926	6.97618	0	0	-0.241514
2470	0	20.9131	0	0	21.3837	6.11502	-11.765	-0.132827	0.00530684	0.0144233	2.28635	-1.86E-15	2.86743	0	0	0.00332724	-2.50774	1.65862	-1.70757	125.48	310.856	581.508	397.973	397.973	397.973	-0.975993	-72.8911	4.51192	12.4291	287.493	220.093	194.224	194.224	194.224	-72.8667	3.93164	-1.76977	19.5134	4.12618	0.582129	0.33556	0.15715	2.42706	-85.2793	14.802	6.87722	0	0	-0.273995
2471	0	18.6592	0	0	19.0142	5.85503	-10.8865	-0.122998	0.0103619	0.0160278	4.32475	-3.03E-15	3.79583	0	0	0.0121716	-2.53015	3.42273	-0.985239	112.545	311.596	586.124	399.335	399.335	399.335	-0.834509	-70.531	3.84522	-3.97065	287.832	219.275	194.224	194.224	194.224	-70.5139	3.39732	-1.44327	17.9511	4.22002	-0.00360786	0.34115	0.138986	2.28049	-103.759	24.9318	6.77719	0	0	-0.323678
2472	0	16.0658	0	0	16.3185	5.58316	-9.96195	-0.115516	0.012477	0.0152889	5.68208	2.80E-15	4.05463	0	0	0.0215779	-2.52484	5.175	-0.360112	99.7554	312.481	591.272	400.662	400.662	400.662	-0.69542	-67.9098	3.21518	-20.2891	288.273	218.188	194.224	194.224	194.224	-67.8983	2.87978	-1.14879	16.4525	4.2997	-0.49029	0.382861	0.0859228	2.13509	-133.996	27.6636	6.65415	0	0	-0.402694
2473	0	13.1195	0	0	13.2861	5.30299	-9.00352	-0.111745	0.0122024	0.0116735	5.97268	-9.32E-16	3.71599	0	0	0.0277845	-2.49079	6.9098	0.110198	87.1724	313.509	596.878	401.941	401.941	401.941	-0.576279	-65.0125	2.64081	-36.5453	288.812	216.798	194.224	194.224	194.224	-65.0052	2.40293	-0.883856	15.0218	4.35559	-0.821499	0.469566	0.00470412	1.99193	-179.611	23.4036	6.3738	0	0	-0.516269
2474	0	9.82271	0	0	9.92065	5.01645	-8.01777	-0.11283	0.0100946	0.00441329	4.82076	1.86E-15	2.87976	0	0	0.0256638	-2.42945	8.61787	0.399241	74.8913	314.656	602.856	403.164	403.164	403.164	-0.497147	-61.835	2.1384	-52.7604	289.432	215.097	194.224	194.224	194.224	-61.8311	1.99005	-0.640048	13.6637	4.37928	-0.972304	0.602442	-0.0929818	1.85283	-241.262	13.0646	5.84111	0	0	-0.657546
2475	0	6.19835	0	0	6.24517	4.7238	-7.00589	-0.120291	0.00587249	-0.00741548	1.80313	-1.16E-16	1.54407	0	0	0.00924594	-2.34249	10.2853	0.515515	63.0465	315.888	609.104	404.335	404.335	404.335	-0.477665	-58.3873	1.72286	-68.9523	290.105	213.121	194.224	194.224	194.224	-58.3859	1.66283	-0.405278	12.3853	4.36443	-0.953036	0.774472	-0.193796	1.71591	-316.356	-3.05385	5.03056	0	0	-0.808345
2476	0	2.29539	0	0	2.30787	4.42372	-5.96352	-0.136019	-0.000641405	-0.0249687	-3.50684	2.91E-17	-0.308341	0	0	-0.0271537	-2.23016	11.893	0.499596	51.8073	317.158	615.495	405.461	405.461	405.461	-0.536717	-54.6972	1.40831	-85.1252	290.792	210.956	194.224	194.224	194.224	-54.6982	1.44125	-0.163886	11.1974	4.30734	-0.806464	0.965727	-0.283763	1.58491	-397.702	-24.8155	3.91778	0	0	-0.938584
2477	0	-1.80445	0	0	-1.81103	4.1144	-4.88472	-0.161173	-0.00907837	-0.0486857	-11.3342	3.26E-15	-2.62709	0	0	-0.0856909	-2.0914	13.4176	0.413057	41.3645	318.415	621.883	406.548	406.548	406.548	-0.691408	-50.8175	1.2069	-101.254	291.445	208.745	194.224	194.224	194.224	-50.8211	1.34181	0.103184	10.1143	4.20859	-0.596571	1.14871	-0.349443	1.46022	-475.821	-51.207	2.4921	0	0	-1.01651
2478	0	-5.98124	0	0	-5.99426	3.79563	-3.76919	-0.195003	-0.0186498	-0.0770038	-21.4638	-4.66E-15	-5.23751	0	0	-0.160851	-1.92601	14.8324	0.321626	31.9097	319.602	628.104	407.601	407.601	407.601	-0.954309	-46.8316	1.12452	-117.264	292.011	206.695	194.224	194.224	194.224	-46.8391	1.37222	0.416918	9.15372	4.0743	-0.391365	1.30217	-0.385656	1.34201	-543.551	-80.9505	0.930502	0	0	-1.02276
2479	0	-10.0769	0	0	-10.0876	3.47069	-2.62902	-0.233874	-0.0281097	-0.106128	-33.0591	1.40E-15	-7.7827	0	0	-0.237139	-1.73716	16.1095	0.278941	23.6163	320.666	633.984	408.618	408.618	408.618	-1.32939	-42.8556	1.1534	-133.009	292.437	205.051	194.224	194.224	194.224	-42.8695	1.52336	0.797107	8.33391	3.91621	-0.246165	1.41617	-0.39382	1.228	-597.666	-111.622	-0.370601	0	0	-0.953519
2480	0	-13.9048	0	0	-13.9096	3.14706	-1.49126	-0.271242	-0.0357604	-0.131101	-44.6731	8.39E-15	-9.74333	0	0	-0.29191	-1.5329	17.2228	0.315646	16.6243	321.556	639.347	409.591	409.591	409.591	-1.80922	-39.0314	1.2651	-148.272	292.689	204.065	194.224	194.224	194.224	-39.0554	1.7626	1.25772	7.67042	3.75005	-0.192178	1.49176	-0.380507	1.1115	-637.991	-139.626	-0.931724	0	0	-0.816973
2481	0	-17.2718	0	0	-17.2722	2.83574	-0.395622	-0.299699	-0.0398644	-0.148321	-54.5783	4.66E-16	-10.5751	0	0	-0.304573	-1.32611	18.1508	0.435973	11.0315	322.23	644.031	410.511	410.511	410.511	-2.37499	-35.5092	1.40816	-162.782	292.756	203.934	194.224	194.224	194.224	-35.5479	2.03319	1.80277	7.17244	3.59267	-0.233007	1.53083	-0.35171	0.987313	-663.413	-160.618	-0.428919	0	0	-0.627308
2482	0	-20.0063	0	0	-20.0075	2.55012	0.60988	-0.315052	-0.0388771	-0.156224	-61.3872	-7.92E-15	-9.87107	0	0	-0.267845	-1.13329	18.8785	0.619963	6.8895	322.658	647.886	411.368	411.368	411.368	-2.99982	-32.4236	1.51302	-176.265	292.661	204.768	194.224	194.224	194.224	-32.4806	2.26147	2.42462	6.84031	3.45964	-0.346998	1.53717	-0.311219	0.853807	-673.276	-170.216	1.09869	0	0	-0.407867
2483	0	-21.983	0	0	-21.9906	2.30493	1.47272	-0.317026	-0.0319123	-0.155123	-64.3446	5.47E-15	-7.51097	0	0	-0.191013	-0.97241	19.3988	0.82983	4.20367	322.824	650.791	412.159	412.159	412.159	-3.65257	-29.8737	1.50395	-188.501	292.457	206.574	194.224	194.224	194.224	-29.9497	2.37019	3.1049	6.66464	3.36324	-0.49409	1.51454	-0.260859	0.715369	-668.16	-165.112	3.21518	0	0	-0.188928
2484	0	-23.1382	0	0	-23.1553	2.11551	2.13887	-0.308014	-0.0187235	-0.14579	-63.3751	4.66E-15	-3.67091	0	0	-0.0949627	-0.860092	19.7129	1.01837	2.93566	322.726	652.651	412.882	412.882	412.882	-4.30096	-27.9113	1.31458	-199.35	292.222	209.275	194.224	194.224	194.224	-28.0019	2.29409	3.81762	6.62728	3.31147	-0.624681	1.47245	-0.200428	0.57737	-652.472	-143.398	5.20842	0	0	-0.000597938
2485	0	-23.4774	0	0	-23.5022	1.99655	2.55695	-0.291855	3.31E-05	-0.129295	-59.0335	-6.52E-15	1.23076	0	0	-0.00272012	-0.808572	19.8299	1.1385	3.00955	322.379	653.406	413.541	413.541	413.541	-4.91285	-26.5351	0.903896	-208.765	292.053	212.738	194.224	194.224	194.224	-26.6307	1.99418	4.53227	6.70268	3.30739	-0.689713	1.41787	-0.129293	0.450027	-631.532	-105.272	6.27024	0	0	0.13726
2486	0	-23.0713	0	0	-23.0981	1.96037	2.68404	-0.272205	0.0242588	-0.106029	-52.2852	9.32E-16	6.81558	0	0	0.0694522	-0.823404	19.7647	1.15095	4.32013	321.814	653.026	414.141	414.141	414.141	-5.45668	-25.6939	0.267235	-216.78	292.055	216.793	194.224	194.224	194.224	-25.7799	1.46643	5.21584	6.86062	3.3489	-0.64881	1.36072	-0.0461329	0.339521	-612.522	-51.9781	5.65651	0	0	0.219606
2487	0	-22.0446	0	0	-22.0666	2.01475	2.49301	-0.253112	0.0522613	-0.0763562	-44.4159	0	12.6402	0	0	0.116566	-0.902128	19.5365	1.03028	6.74402	321.08	651.514	414.687	414.687	414.687	-5.89978	-25.2941	-0.56026	-223.483	292.344	221.251	194.224	194.224	194.224	-25.3543	0.742724	5.83132	7.06942	3.42941	-0.476385	1.3084	0.0442939	0.252228	-601.793	11.2434	3.11363	0	0	0.255736
2488	0	-20.5545	0	0	-20.5674	2.16014	1.98196	-0.23828	0.0805342	-0.0414636	-36.757	5.59E-15	18.2056	0	0	0.143143	-1.03444	19.1659	0.768237	10.1519	320.236	648.898	415.176	415.176	415.176	-6.20858	-25.2171	-1.50971	-228.98	293.041	225.908	194.224	194.224	194.224	-25.2366	-0.116123	6.33693	7.30017	3.53866	-0.164974	1.26405	0.133877	0.194037	-602.76	76.4461	-0.961953	0	0	0.263246
2489	0	-18.7649	0	0	-18.769	2.38768	1.1816	-0.230324	0.105396	-0.00393404	-30.4148	1.86E-15	23.0868	0	0	0.157494	-1.20361	18.6725	0.373922	14.4205	319.353	645.232	415.595	415.595	415.595	-6.35164	-25.3394	-2.4933	-233.357	294.26	230.559	194.224	194.224	194.224	-25.3087	-1.03399	6.68884	7.53102	3.66393	0.27486	1.22525	0.21232	0.172495	-614.47	134.836	-5.53157	0	0	0.260775
2490	0	-16.8231	0	0	-16.8232	2.67978	0.153425	-0.230365	0.124009	0.0318312	-26.0991	-1.86E-15	26.9566	0	0	0.166477	-1.38917	18.0734	-0.128874	19.4415	318.5	640.589	415.921	415.921	415.921	-6.30139	-25.5532	-3.42264	-236.655	296.098	235.008	194.224	194.224	194.224	-25.4706	-1.93548	6.8444	7.75093	3.79196	0.81758	1.18424	0.270979	0.195889	-631.353	179.718	-9.33972	0	0	0.263987
2491	0	-14.8435	0	0	-14.8459	3.01412	-1.02348	-0.237793	0.135012	0.0606715	-24.0488	1.86E-15	29.5907	0	0	0.173359	-1.56977	17.3813	-0.707404	25.1272	317.745	635.064	416.119	416.119	416.119	-6.03398	-25.7796	-4.22542	-238.859	298.62	239.096	194.224	194.224	194.224	-25.6517	-2.7603	6.76525	7.962	3.91002	1.42865	1.12876	0.306846	0.273474	-644.51	208.336	-11.4283	0	0	0.285589
2492	0	-12.8999	0	0	-12.9102	3.36909	-2.27199	-0.250982	0.13813	0.0783944	-24.1235	-3.73E-15	30.8124	0	0	0.178739	-1.72623	16.6042	-1.32766	31.4115	317.144	628.772	416.146	416.146	416.146	-5.5289	-25.975	-4.85582	-239.909	301.862	242.72	194.224	194.224	194.224	-25.8156	-3.47177	6.42047	8.18047	4.00763	2.07263	1.05159	0.319663	0.411004	-646.669	220.653	-11.3643	0	0	0.337115
2493	0	-11.0272	0	0	-11.0485	3.72881	-3.53493	-0.267767	0.133611	0.0825849	-25.9177	7.45E-15	30.4567	0	0	0.182247	-1.84346	15.745	-1.96158	38.2478	316.739	621.848	415.957	415.957	415.957	-4.77034	-26.1289	-5.29708	-239.719	305.825	245.846	194.224	194.224	194.224	-25.9569	-4.05846	5.79001	8.43561	4.07691	2.72035	0.949189	0.312641	0.611877	-633.24	218.53	-9.30451	0	0	0.425508
2494	0	-9.22787	0	0	-9.26043	4.08581	-4.78481	-0.285817	0.121982	0.0743183	-28.8707	-7.45E-15	28.4063	0	0	0.183598	-1.91165	14.8018	-2.59205	45.6068	316.556	614.445	415.509	415.509	415.51	-3.75134	-26.2569	-5.55799	-238.197	310.477	248.515	194.224	194.224	194.224	-26.0939	-4.53046	4.86884	8.76768	4.1132	3.35405	0.830425	0.289876	0.873292	-606.302	204.094	-5.67667	0	0	0.551252
2495	0	-7.4831	0	0	-7.52486	4.44061	-6.02228	-0.303398	0.103533	0.0566577	-32.4146	0	24.605	0	0	0.182594	-1.92607	13.7683	-3.21329	53.4742	316.608	606.733	414.775	414.775	414.775	-2.47892	-26.3906	-5.66528	-235.266	315.75	250.828	194.224	194.224	194.224	-26.2585	-4.91206	3.67057	9.22421	4.11522	3.96772	0.70983	0.25374	1.18709	-571.663	178.523	-0.77586	0	0	0.707514
2496	0	-5.76348	0	0	-5.8103	4.79907	-7.26659	-0.318871	0.0788902	0.0349799	-35.9934	1.86E-15	19.1592	0	0	0.178531	-1.88619	12.6344	-3.82723	61.8506	316.892	598.895	413.743	413.743	413.743	-0.978873	-26.5687	-5.65478	-230.869	321.529	252.925	194.224	194.224	194.224	-26.4888	-5.23355	2.22981	9.85556	4.08468	4.56337	0.605647	0.210379	1.53727	-537.965	144.08	5.16211	0	0	0.887324
2497	0	-4.0397	0	0	-4.08508	5.16833	-8.54092	-0.330092	0.0501602	0.0147189	-39.067	4.19E-15	12.4688	0	0	0.17021	-1.79456	11.3879	-4.4377	70.7498	317.39	591.12	412.427	412.427	412.427	0.702099	-26.8286	-5.56263	-224.97	327.655	254.952	194.224	194.224	194.224	-26.8208	-5.52302	0.602081	10.7099	4.02618	5.1451	0.534015	0.16517	1.9049	-512.418	104.01	11.7197	0	0	1.08945
2498	0	-2.2918	0	0	-2.32619	5.55345	-9.86059	-0.335671	0.0193696	0.0003996	-41.2918	2.45E-15	5.05271	0	0	0.156613	-1.65563	10.0155	-5.04403	80.1958	318.08	583.6	410.869	410.869	410.869	2.49972	-27.2012	-5.41869	-217.557	333.936	257.027	194.224	194.224	194.224	-27.2833	-5.80068	-1.14139	11.8275	3.94639	5.71269	0.505441	0.123904	2.26788	-499.414	61.9107	18.5331	0	0	1.31978
2499	0	-0.514341	0	0	-0.524369	5.95505	-11.2251	-0.335422	-0.011576	-0.00542259	-42.5897	-9.32E-16	-2.49985	0	0	0.138147	-1.47507	8.50561	-5.63663	90.2169	318.927	576.523	409.143	409.143	409.143	4.33843	-27.7079	-5.24253	-208.64	340.157	259.218	194.224	194.224	194.224	-27.8952	-6.07531	-2.92096	13.2348	3.85342	6.25704	0.524918	0.0895065	2.6078	-499.813	21.0031	25.2353	0	0	1.5856
2500	0	1.28429	0	0	1.31606	6.36805	-12.6144	-0.33	-0.0409828	-0.00212611	-43.0889	-5.59E-15	-9.59503	0	0	0.117219	-1.25936	6.85052	-6.19464	100.839	319.899	570.072	407.347	407.347	407.347	6.1384	-28.3633	-5.04215	-198.236	346.104	261.532	194.224	194.224	194.224	-28.6664	-6.343	-4.65594	14.9392	3.75542	6.75801	0.589353	0.0633759	2.90813	-511.173	-16.0523	31.5367	0	0	1.88563
2501	0	3.08659	0	0	3.18104	6.78146	-13.9896	-0.320066	-0.0668644	0.00900027	-42.9776	-1.86E-15	-15.6492	0	0	0.0977429	-1.01596	5.04837	-6.68627	112.077	320.958	564.416	405.596	405.596	405.596	7.82297	-29.1799	-4.81511	-186.369	351.583	263.915	194.224	194.224	194.224	-29.6031	-6.58861	-6.27178	16.9261	3.65973	7.18462	0.691041	0.0449613	3.15726	-528.871	-47.0347	37.0814	0	0	2.2033
2502	0	4.87197	0	0	5.0514	7.17968	-15.2982	-0.306157	-0.0878027	0.0250726	-42.4037	-1.86E-15	-20.2219	0	0	0.0834309	-0.753494	3.10447	-7.06922	123.932	322.073	559.713	404.006	404.006	404.006	9.32651	-30.1722	-4.5516	-173.058	356.434	266.268	194.224	194.224	194.224	-30.7117	-6.78992	-7.70731	19.1592	3.57146	7.49564	0.817317	0.0315337	3.3517	-546.805	-70.9115	41.8294	0	0	2.5033
2503	0	6.62109	0	0	6.90619	7.54464	-16.4827	-0.288532	-0.102993	0.0427833	-41.3961	-1.86E-15	-23.0492	0	0	0.0761362	-0.482318	1.03122	-7.292	136.386	323.213	556.111	402.677	402.677	402.677	10.6009	-31.3587	-4.23861	-158.322	360.545	268.472	194.224	194.224	194.224	-32.002	-6.92325	-8.92005	21.5848	3.49328	7.64088	0.951618	0.0182618	3.48717	-558.53	-87.3037	45.908	0	0	2.73883
2504	0	8.31791	0	0	8.7241	7.85834	-17.489	-0.267377	-0.112287	0.0584588	-39.8728	-3.73E-15	-24.0575	0	0	0.0750144	-0.214811	-1.1528	-7.29778	149.398	324.358	553.742	401.679	401.679	401.679	11.6185	-32.7602	-3.86422	-142.186	363.855	270.41	194.224	194.224	194.224	-33.487	-6.96885	-9.88853	24.1388	3.42459	7.56502	1.07224	0.000498505	3.56756	-556.455	-96.1696	49.5579	0	0	2.85484
2505	0	9.94862	0	0	10.4829	8.10577	-18.2746	-0.242725	-0.115248	0.0696414	-37.6772	7.45E-15	-23.264	0	0	0.0769666	0.0344111	-3.42359	-7.03352	162.9	325.491	552.721	401.041	401.041	401.041	12.3725	-34.3956	-3.42131	-124.687	366.351	271.983	194.224	194.224	194.224	-35.1806	-6.91507	-10.6113	26.7541	3.36187	7.21675	1.15577	-0.0245683	3.59188	-533.923	-97.0074	52.6129	0	0	2.80703
2506	0	11.4984	0	0	12.1573	8.27777	-18.8164	-0.215307	-0.111626	0.07494	-34.7455	0	-20.8116	0	0	0.0779847	0.24996	-5.75217	-6.46328	176.787	326.61	553.138	400.748	400.748	400.748	12.8757	-36.2761	-2.90967	-105.894	368.064	273.124	194.224	194.224	194.224	-37.0923	-6.76065	-11.1061	29.3657	3.29868	6.56208	1.17962	-0.0562865	3.56315	-485.616	-89.6847	54.6964	0	0	2.56973
2507	0	12.9484	0	0	13.7184	8.37309	-19.1151	-0.187171	-0.101696	0.074325	-31.2465	0	-16.9799	0	0	0.0749974	0.418305	-8.10458	-5.58325	190.906	327.722	555.045	400.751	400.751	400.751	13.1598	-38.3996	-2.33575	-85.904	369.064	273.8	194.224	194.224	194.224	-39.2221	-6.51489	-11.4076	31.9151	3.22678	5.59931	1.12722	-0.0916043	3.48229	-409.359	-75.1853	55.3531	0	0	2.14833
2508	0	14.2756	0	0	15.1355	8.39859	-19.1948	-0.161463	-0.0868719	0.0689415	-27.5837	-5.59E-15	-12.2142	0	0	0.067085	0.531824	-10.4419	-4.43344	205.051	328.841	558.443	400.971	400.971	400.971	13.2712	-40.7497	-1.71021	-64.8448	369.452	274.01	194.224	194.224	194.224	-41.5592	-6.19553	-11.5641	34.351	3.1375	4.37071	0.997805	-0.126224	3.35472	-308.34	-56.3931	54.5231	0	0	1.59038
2509	0	15.4564	0	0	16.3812	8.36732	-19.097	-0.14206	-0.0691795	0.0608056	-24.32	1.86E-15	-7.04104	0	0	0.0556234	0.59236	-12.7213	-3.09881	218.968	329.986	563.272	401.318	401.318	401.318	13.2654	-43.2999	-1.04435	-42.8582	369.352	273.779	194.224	194.224	194.224	-44.0838	-5.82513	-11.6312	36.6301	3.02409	2.96358	0.80875	-0.156366	3.18546	-191.584	-37.5169	52.4431	0	0	0.980468
2510	0	16.4726	0	0	17.4374	8.29526	-18.8713	-0.132234	-0.0496494	0.0518246	-21.9618	3.73E-15	-1.87674	0	0	0.0429566	0.612647	-14.8981	-1.69756	232.374	331.168	569.401	401.702	401.702	401.702	13.1996	-46.0207	-0.346679	-20.0792	368.893	273.157	194.224	194.224	194.224	-46.7737	-5.42745	-11.6654	38.7162	2.88391	1.49833	0.589342	-0.178173	2.98574	-71.1028	-22.2148	49.1326	0	0	0.411192
2511	0	17.3167	0	0	18.3004	8.1991	-18.569	-0.132326	-0.0296437	0.0436108	-20.6476	9.32E-16	2.84972	0	0	0.0308248	0.614388	-16.929	-0.359584	244.989	332.381	576.642	402.04	402.04	402.04	13.129	-48.8868	0.379445	3.38207	368.206	272.217	194.224	194.224	194.224	-49.6103	-5.02518	-11.7196	40.5804	2.72006	0.106421	0.37137	-0.188834	2.76554	40.7832	-12.7924	44.5761	0	0	-0.042357
2512	0	17.9917	0	0	18.9788	8.09432	-18.2384	-0.14029	-0.011127	0.0373614	-20.1744	2.33E-16	6.67369	0	0	0.0202056	0.623295	-18.7754	0.798034	256.56	333.605	584.759	402.27	402.27	402.27	13.1023	-51.8794	1.13577	27.4449	367.412	271.055	194.224	194.224	194.224	-52.5804	-4.63889	-11.8403	42.2019	2.54166	-1.0947	0.17982	-0.186647	2.53619	134.362	-9.77163	38.8881	0	0	-0.340617
2513	0	18.5056	0	0	19.486	7.99339	-17.9187	-0.15348	0.0041247	0.0335984	-20.2076	-2.33E-15	9.18208	0	0	0.0114754	0.662995	-20.406	1.69	266.89	334.804	593.494	402.347	402.347	402.347	13.157	-54.9828	1.92713	52.0526	366.621	269.779	194.224	194.224	194.224	-55.6726	-4.2861	-12.0622	43.5684	2.36294	-2.02114	0.0269515	-0.172605	2.30747	204.493	-12.1655	32.2065	0	0	-0.483448
2514	0	18.8647	0	0	19.833	7.90444	-17.6359	-0.169603	0.0142538	0.032325	-20.4376	2.33E-15	10.0032	0	0	0.00448906	0.74987	-21.798	2.27143	275.841	335.942	602.584	402.247	402.247	402.247	13.3147	-58.1801	2.75855	77.1649	365.913	268.497	194.224	194.224	194.224	-58.8735	-3.98023	-12.4042	44.6767	2.2013	-2.63127	-0.0833865	-0.150312	2.08779	249.714	-18.6636	24.9611	0	0	-0.497104
2515	0	19.07	0	0	20.0225	7.83026	-17.3994	-0.187036	0.0181895	0.0324642	-20.667	-2.33E-16	8.92191	0	0	-0.00127953	0.890219	-22.9376	2.53621	283.341	336.98	611.783	401.969	401.969	401.969	13.5767	-61.451	3.63194	102.752	365.334	267.306	194.224	194.224	194.224	-62.1641	-3.72915	-12.8656	45.5323	2.07559	-2.92386	-0.157687	-0.125426	1.88399	273.204	-27.9899	17.5121	0	0	-0.424775
2516	0	19.1155	0	0	20.0479	7.76791	-17.2001	-0.204628	0.0155444	0.0324339	-20.8014	-1.86E-15	5.90459	0	0	-0.00624679	1.08015	-23.8193	2.50858	289.372	337.885	620.867	401.527	401.527	401.527	13.9225	-64.7703	4.54263	128.792	364.887	266.294	194.224	194.224	194.224	-65.519	-3.53394	-13.4236	46.1488	2.00428	-2.92876	-0.202987	-0.104357	1.69924	279.55	-39.287	10.1079	0	0	-0.307694
2517	0	18.9899	0	0	19.8945	7.70888	-17.011	-0.221768	0.00674076	0.0294599	-20.8223	1.16E-15	1.14366	0	0	-0.0101101	1.30745	-24.4462	2.23283	293.966	338.633	629.64	400.955	400.955	400.956	14.3086	-68.1096	5.47603	155.263	364.527	265.536	194.224	194.224	194.224	-68.9072	-3.38802	-14.0333	46.5472	2.00366	-2.69524	-0.225925	-0.0917987	1.53658	274.818	-51.9033	2.87697	0	0	-0.178721
2518	0	18.6809	0	0	19.5457	7.63994	-16.7896	-0.237635	-0.00685883	0.0199877	-20.6723	9.32E-16	-4.90344	0	0	-0.0115343	1.55443	-24.8294	1.76446	297.198	339.202	637.94	400.302	400.302	400.302	14.6708	-71.4404	6.40481	182.142	364.165	265.1	194.224	194.224	194.224	-72.2939	-3.2768	-14.6289	46.7547	2.08656	-2.28198	-0.23161	-0.0917126	1.39552	265.663	-65.6538	-4.09987	0	0	-0.0579274
2519	0	18.1808	0	0	18.9891	7.54475	-16.4831	-0.250263	-0.0226621	2.72E-06	-20.1427	2.33E-15	-11.4834	0	0	-0.00847315	1.80101	-24.9881	1.16391	299.188	339.58	645.636	399.625	399.625	399.625	14.9283	-74.7368	7.28713	209.381	363.67	265.05	194.224	194.224	194.224	-75.6431	-3.17865	-15.1274	46.8037	2.26041	-1.74944	-0.223827	-0.104443	1.27392	259.067	-80.2973	-10.745	0	0	0.0467502
2520	0	17.4886	0	0	18.221	7.4066	-16.0364	-0.257161	-0.0368472	-0.0344254	-18.9511	-6.99E-15	-17.5903	0	0	0.000575036	2.02734	-24.9494	0.4931	300.096	339.757	652.628	398.993	398.993	398.993	14.9932	-77.9737	8.06682	236.891	362.882	265.446	194.224	194.224	194.224	-78.9162	-3.06784	-15.4368	46.7302	2.52593	-1.15592	-0.206644	-0.127703	1.16866	262.292	-95.6603	-16.9699	0	0	0.135794
2521	0	16.6117	0	0	17.2497	7.21209	-15.404	-0.256621	-0.045504	-0.0862094	-16.9009	-1.40E-15	-22.1694	0	0	0.0149081	2.21587	-24.7479	-0.18656	300.128	339.729	658.852	398.473	398.473	398.473	14.7847	-81.1226	8.67726	264.507	361.637	266.324	194.224	194.224	194.224	-82.0705	-2.91934	-15.4687	46.5714	2.87639	-0.555899	-0.190754	-0.155963	1.07452	283.205	-111.54	-22.6088	0	0	0.213079
2522	0	15.5676	0	0	16.0979	6.95451	-14.5603	-0.248734	-0.0455785	-0.156637	-13.9887	1.86E-15	-24.3302	0	0	0.0307681	2.35276	-24.4239	-0.816943	299.523	339.499	664.274	398.123	398.123	398.123	14.2434	-84.1482	9.04941	291.966	359.784	267.691	194.224	194.224	194.224	-85.059	-2.71425	-15.1517	46.3645	3.29835	0.00106619	-0.185104	-0.182765	0.987872	327.519	-127.802	-27.4461	0	0	0.279718
2523	0	14.3886	0	0	14.8072	6.63602	-13.5076	-0.234888	-0.0359883	-0.244324	-10.3282	5.59E-15	-23.5764	0	0	0.0426576	2.42855	-24.0217	-1.3459	298.546	339.074	668.886	397.989	397.989	397.989	13.3443	-87.0083	9.12371	318.888	357.212	269.505	194.224	194.224	194.224	-87.8354	-2.44443	-14.4443	46.1451	3.7735	0.470888	-0.202523	-0.201802	0.904604	399.03	-143.836	-31.363	0	0	0.329423
2524	0	13.1259	0	0	13.4389	6.26793	-12.279	-0.216281	-0.0179887	-0.344838	-5.96437	3.92E-15	-19.929	0	0	0.0463403	2.43834	-23.5869	-1.73074	297.474	338.467	672.704	398.094	398.094	398.094	12.103	-89.6568	8.86262	344.791	353.871	271.677	194.224	194.224	194.224	-90.3595	-2.11466	-13.3442	45.9455	4.28091	0.816646	-0.252589	-0.209448	0.819975	497.703	-158.461	-34.3495	0	0	0.347316
2525	0	11.8472	0	0	12.0695	5.86913	-10.9342	-0.192772	0.00500901	-0.450495	-0.769599	-9.32E-16	-13.9385	0	0	0.0414243	2.38135	-23.1631	-1.94116	296.57	337.694	675.762	398.437	398.437	398.437	10.5748	-92.0472	8.26095	369.108	349.785	274.056	194.224	194.224	194.224	-92.5998	-1.7414	-11.8901	45.794	4.79921	1.01072	-0.33846	-0.202203	0.730029	618.843	-169.207	-36.4767	0	0	0.313391
2526	0	10.6263	0	0	10.7774	5.46292	-9.5513	-0.162848	0.0282594	-0.551935	5.47084	0	-6.55504	0	0	0.0314266	2.25975	-22.7889	-1.96128	296.07	336.776	678.099	398.992	398.992	398.992	8.84598	-94.1324	7.35063	391.245	345.051	276.428	194.224	194.224	194.224	-94.5291	-1.34795	-10.1584	45.7126	5.30894	1.03634	-0.460038	-0.17948	0.633022	755.143	-173.398	-37.8061	0	0	0.21336
2527	0	9.52375	0	0	9.62338	5.07306	-8.21295	-0.125142	0.0470072	-0.639545	12.757	2.37E-15	1.12436	0	0	0.0211978	2.0777	-22.4944	-1.79136	296.157	335.732	679.756	399.713	399.713	399.713	7.01933	-95.8605	6.19872	410.641	339.833	278.508	194.224	194.224	194.224	-96.1154	-0.957964	-8.25247	45.7147	5.79427	0.889397	-0.614719	-0.141986	0.527769	897.537	-168.547	-38.355	0	0	0.0487489
2528	0	8.5692	0	0	8.63387	4.71954	-6.99111	-0.0817451	0.0574195	-0.706525	20.4114	8.15E-16	8.09661	0	0	0.0139885	1.84077	-22.2984	-1.44976	296.946	334.585	680.76	400.544	400.544	400.544	5.19716	-97.1715	4.89828	426.829	334.33	279.948	194.224	194.224	194.224	-97.3129	-0.589643	-6.28746	45.8023	6.24377	0.581114	-0.798863	-0.0927508	0.419709	1037.51	-153.951	-38.0683	0	0	-0.155998
2529	0	7.75483	0	0	7.79684	4.4151	-5.93351	-0.038925	0.0593863	-0.749772	26.9973	-2.33E-15	13.8412	0	0	0.0101257	1.55604	-22.2065	-0.973924	298.469	333.358	681.121	401.424	401.424	401.424	3.46535	-98.0012	3.55397	439.475	328.745	280.376	194.224	194.224	194.224	-98.0638	-0.252919	-4.37279	45.9642	6.65033	0.140334	-1.00737	-0.0357113	0.321654	1167.7	-129.952	-36.9704	0	0	-0.356233
2530	0	7.04676	0	0	7.07444	4.16437	-5.05927	-0.00623082	0.0563832	-0.769452	30.5837	-1.86E-15	18.3364	0	0	0.00774662	1.23236	-22.2103	-0.419366	300.672	332.075	680.821	402.302	402.302	402.302	1.88662	-98.2954	2.26782	448.388	323.257	279.457	194.224	194.224	194.224	-98.313	0.0493124	-2.60073	46.1756	7.01113	-0.38605	-1.23021	0.0265277	0.249106	1280.7	-97.4152	-35.1451	0	0	-0.495515
2531	0	6.40997	0	0	6.42871	3.96621	-4.36657	0.00586937	0.05348	-0.768239	29.3134	-1.86E-15	21.8169	0	0	0.00405157	0.880627	-22.2897	0.1444	303.422	330.757	679.818	403.133	403.133	403.133	0.503597	-98.0308	1.12929	453.493	318.017	276.974	194.224	194.224	194.224	-98.0312	0.318102	-1.04369	46.3993	7.3266	-0.935504	-1.45308	0.0935005	0.221995	1369.53	-57.8481	-32.7895	0	0	-0.518468
2532	0	5.83792	0	0	5.85116	3.81824	-3.84844	-0.0106885	0.0545832	-0.749123	22.1061	1.40E-15	24.4546	0	0	-0.00227927	0.513941	-22.4153	0.640135	306.523	329.422	678.049	403.884	403.884	403.884	-0.653794	-97.2375	0.209175	454.803	313.154	272.897	194.224	194.224	194.224	-97.2396	0.556044	0.243383	46.59	7.59966	-1.43504	-1.65451	0.16218	0.254512	1426	-14.6463	-30.1764	0	0	-0.385811
2533	0	5.37444	0	0	5.38455	3.72129	-3.50856	-0.0578983	0.0612663	-0.714287	9.27115	-4.66E-16	26.2347	0	0	-0.00709249	0.14714	-22.5528	0.991061	309.735	328.084	675.446	404.53	404.53	404.529	-1.56309	-96.0122	-0.445375	452.399	308.791	267.428	194.224	194.224	194.224	-96.0259	0.766333	1.22118	46.6987	7.83406	-1.80856	-1.80829	0.228593	0.357042	1441.52	27.8715	-27.6729	0	0	-0.092497
2534	0	5.11758	0	0	5.12647	3.682	-3.37079	-0.129297	0.0721655	-0.663661	-7.26694	-1.86E-15	26.9204	0	0	0.00110402	-0.204517	-22.6682	1.12962	312.807	326.758	671.947	405.046	405.046	405.046	-2.20777	-94.515	-0.814477	446.437	305.038	260.999	194.224	194.224	194.224	-94.5421	0.952018	1.86661	46.6792	8.03406	-1.98604	-1.88729	0.284438	0.526738	1407.56	64.693	-25.6478	0	0	0.320261
2535	0	5.19887	0	0	5.20849	3.71193	-3.47577	-0.210463	0.0832252	-0.595794	-24.3344	3.96E-15	26.1193	0	0	0.0347484	-0.527541	-22.7312	1.0062	315.499	325.455	667.522	405.41	405.41	405.41	-2.58129	-92.943	-0.907135	437.166	301.988	254.197	194.224	194.224	194.224	-92.9797	1.11529	2.17675	46.4953	8.20374	-1.91338	-1.86714	0.320459	0.75037	1317.58	91.558	-24.3811	0	0	0.763714
2536	0	5.74258	0	0	5.7557	3.82273	-3.86417	-0.2829	0.0893824	-0.509641	-38.4127	-2.80E-15	23.5043	0	0	0.0940374	-0.812733	-22.7199	0.59775	317.609	324.189	662.186	405.593	405.593	405.593	-2.6963	-91.4878	-0.757519	424.951	299.69	247.647	194.224	194.224	194.224	-91.5277	1.25908	2.17436	46.1253	8.34669	-1.56263	-1.73426	0.329295	1.00593	1170.22	106.514	-23.9798	0	0	1.12115
2537	0	6.8187	0	0	6.84037	4.01948	-4.5529	-0.331162	0.08648	-0.406465	-46.8583	-6.39E-15	19.0408	0	0	0.159907	-1.05758	-22.6222	-0.0839451	318.987	322.973	656.014	405.564	405.564	405.564	-2.59518	-90.2882	-0.416031	410.264	298.126	241.873	194.224	194.224	194.224	-90.3254	1.39186	1.91179	45.5672	8.46574	-0.941639	-1.48775	0.307634	1.27099	970.685	110.13	-24.1565	0	0	1.28499
2538	0	8.41275	0	0	8.45217	4.29542	-5.51653	-0.349528	0.075044	-0.292812	-48.8654	-2.71E-15	13.3537	0	0	0.204921	-1.26762	-22.4374	-0.98568	319.554	321.824	649.144	405.291	405.291	405.291	-2.35303	-89.4014	0.0624484	393.66	297.204	237.195	194.224	194.224	194.224	-89.4321	1.53273	1.46798	44.8392	8.56238	-0.101235	-1.14853	0.263477	1.53226	734.87	107.903	-24.6427	0	0	1.20426
2539	0	10.4294	0	0	10.5017	4.63233	-6.68862	-0.342133	0.0603417	-0.179838	-45.4645	5.53E-15	7.63507	0	0	0.213142	-1.45616	-22.1743	-2.01174	319.3	320.761	641.771	404.745	404.745	404.745	-2.06392	-88.805	0.629319	375.719	296.777	233.705	194.224	194.224	194.224	-88.8282	1.71	0.933474	43.9784	8.63669	0.86356	-0.757461	0.20903	1.78508	488.325	106.616	-25.3293	0	0	0.915102
2540	0	12.7246	0	0	12.8513	5.00618	-7.98236	-0.316091	0.0455843	-0.0805557	-38.5273	-7.70E-15	2.76938	0	0	0.186848	-1.6414	-21.8481	-3.0337	318.27	319.801	634.128	403.906	403.906	403.906	-1.81418	-88.4254	1.24854	356.992	296.694	231.317	194.224	194.224	194.224	-88.4417	1.95194	0.388056	43.0353	8.68701	1.82402	-0.375418	0.154784	2.02744	264.109	108.805	-25.9855	0	0	0.533176
2541	0	15.1415	0	0	15.3485	5.39269	-9.31099	-0.278416	0.0313678	-0.00379899	-30.0263	6.68E-15	-0.878829	0	0	0.140498	-1.84108	-21.4751	-3.91372	316.542	318.962	626.455	402.773	402.773	402.773	-1.66411	-88.1679	1.89368	337.949	296.83	229.829	194.224	194.224	194.224	-88.1784	2.27676	-0.11061	42.0646	8.71031	2.64192	-0.0621852	0.100772	2.25247	90.3006	111.187	-26.0497	0	0	0.190781
2542	0	17.5339	0	0	17.8485	5.77043	-10.5994	-0.237371	0.0197322	0.0475581	-21.813	-6.28E-15	-3.09761	0	0	0.0923953	-2.0662	-21.0666	-4.53576	314.188	318.259	618.966	401.373	401.373	401.373	-1.64309	-87.9388	2.54162	318.94	297.092	228.989	194.224	194.224	194.224	-87.9447	2.68686	-0.526787	41.1154	8.70182	3.20183	0.141858	0.0481293	2.4504	-17.5734	111.616	-25.489	0	0	-0.0259612
2543	0	19.7847	0	0	20.2296	6.12252	-11.7902	-0.199283	0.0112594	0.075719	-15.1192	-1.38E-15	-4.04778	0	0	0.0546539	-2.31632	-20.625	-4.83305	311.243	317.708	611.827	399.761	399.761	399.761	-1.75066	-87.6629	3.1711	300.196	297.417	228.545	194.224	194.224	194.224	-87.6655	3.16837	-0.84508	40.2219	8.65488	3.43933	0.226133	-0.00304471	2.61196	-59.0074	107.968	-24.2438	0	0	-0.102115
2544	0	21.8125	0	0	22.4021	6.4364	-12.8429	-0.167388	0.0057714	0.0852399	-10.4417	-4.22E-15	-4.05963	0	0	0.0309342	-2.57882	-20.142	-4.80131	307.693	317.328	605.138	398.018	398.018	398.018	-1.96354	-87.2927	3.76309	281.839	297.775	228.285	194.224	194.224	194.224	-87.2938	3.69504	-1.06629	39.3975	8.56168	3.35399	0.208089	-0.0545529	2.72945	-45.4115	98.539	-22.1334	0	0	-0.0728211
2545	0	23.5714	0	0	24.3088	6.70296	-13.7297	-0.143571	0.00273356	0.081047	-7.81533	-4.08E-16	-3.49623	0	0	0.0193111	-2.83192	-19.6007	-4.4942	303.473	317.135	598.937	396.247	396.247	396.247	-2.24428	-86.8088	4.30136	263.906	298.157	228.046	194.224	194.224	194.224	-86.8106	4.23327	-1.2025	38.633	8.41444	3.0041	0.121852	-0.107071	2.80543	5.598	82.5925	-18.9562	0	0	0.0151711
2546	0	25.0463	0	0	25.9221	6.91625	-14.4343	-0.128385	-3.25E-05	0.0673354	-6.92776	-2.10E-15	-2.8382	0	0	0.0150397	-3.05046	-18.9792	-4.0052	298.492	317.131	593.221	394.557	394.557	394.557	-2.54963	-86.215	4.77305	246.373	298.568	227.725	194.224	194.224	194.224	-86.2195	4.74742	-1.27273	37.8998	8.20751	2.48733	0.00508314	-0.162471	2.84882	75.845	59.0219	-14.3746	0	0	0.129427
2547	0	26.2449	0	0	27.2391	7.07355	-14.951	-0.121152	-0.0038473	0.0478908	-7.25631	3.61E-15	-2.4063	0	0	0.0137793	-3.21189	-18.2545	-3.44429	292.651	317.305	587.959	393.048	393.048	393.048	-2.84025	-85.5305	5.16873	229.177	299.017	227.268	194.224	194.224	194.224	-85.5391	5.20596	-1.29694	37.1557	7.93914	1.9162	-0.111032	-0.218516	2.87232	149.843	29.0435	-8.63103	0	0	0.255477
2548	0	27.1891	0	0	28.2737	7.17561	-15.2849	-0.120845	-0.00926014	0.0259657	-8.26653	-3.38E-15	-2.35918	0	0	0.0129071	-3.30122	-17.4056	-2.91615	285.861	317.626	583.12	391.805	391.805	391.805	-3.08751	-84.7804	5.48243	212.233	299.503	226.668	194.224	194.224	194.224	-84.7938	5.586	-1.29165	36.3532	7.61223	1.39569	-0.203544	-0.270391	2.88966	215.521	-4.61906	-2.36348	0	0	0.387009
2549	0	27.9053	0	0	29.0494	7.22689	-15.4522	-0.125392	-0.0157542	0.00462933	-9.41483	2.71E-15	-2.67061	0	0	0.0112822	-3.31385	-16.4165	-2.50345	278.063	318.053	578.688	390.885	390.885	390.885	-3.27617	-83.9878	5.71192	195.45	300.011	225.946	194.224	194.224	194.224	-84.0059	5.87546	-1.2677	35.4485	7.23449	1.00605	-0.258354	-0.312715	2.90837	263.912	-38.2708	3.55811	0	0	0.514556
2550	0	28.4174	0	0	29.5907	7.23487	-15.4782	-0.132848	-0.0227489	-0.0138357	-10.308	1.51E-15	-3.24726	0	0	0.00879858	-3.25637	-15.2781	-2.25563	269.234	318.534	574.67	390.32	390.32	390.32	-3.40278	-83.1677	5.85797	178.74	300.518	225.147	194.224	194.224	194.224	-83.1897	6.07165	-1.23016	34.4092	6.81738	0.791937	-0.267115	-0.339997	2.93227	289.244	-68.3881	8.48508	0	0	0.620208
2551	0	28.7416	0	0	29.9174	7.20865	-15.3927	-0.141448	-0.0292186	-0.02779	-10.7202	2.21E-15	-3.92007	0	0	0.00576952	-3.1453	-13.9901	-2.1839	259.4	319.021	571.105	390.111	390.111	390.111	-3.47223	-82.3233	5.9226	162.03	300.996	224.319	194.224	194.224	194.224	-82.3486	6.17812	-1.17881	33.2201	6.37505	0.757861	-0.229109	-0.348892	2.95917	289.318	-92.0279	11.9899	0	0	0.680631
2552	0	28.8851	0	0	30.0413	7.15709	-15.2244	-0.149286	-0.0340001	-0.0361421	-10.539	8.74E-16	-4.50369	0	0	0.00256016	-3.00374	-12.5612	-2.26217	248.636	319.468	568.056	390.236	390.236	390.236	-3.49323	-81.4463	5.90745	145.27	301.413	223.507	194.224	194.224	194.224	-81.4743	6.20065	-1.11004	31.8844	5.923	0.870331	-0.147757	-0.337813	2.98186	264.712	-107.071	13.9075	0	0	0.6738
2553	0	28.8455	0	0	29.9641	7.08713	-14.9955	-0.155344	-0.0365114	-0.0388209	-9.82671	-1.28E-15	-4.88618	0	0	-0.000418823	-2.85669	-11.0083	-2.43376	237.062	319.843	565.6	390.656	390.656	390.656	-3.47372	-80.5187	5.8125	128.429	301.746	222.743	194.224	194.224	194.224	-80.549	6.14345	-1.01917	30.4215	5.47633	1.06573	-0.0350782	-0.308372	2.99353	220.217	-112.833	14.3504	0	0	0.593135
2554	0	28.6136	0	0	29.6795	7.0025	-14.718	-0.15948	-0.0364993	-0.0365901	-8.76063	-4.78E-15	-5.00294	0	0	-0.00282598	-2.72579	-9.35369	-2.62395	224.832	320.124	563.815	391.317	391.317	391.317	-3.41897	-79.5157	5.63561	111.504	301.984	222.044	194.224	194.224	194.224	-79.5481	6.00754	-0.901858	28.8614	5.04797	1.26405	0.0920208	-0.263326	2.988	163.464	-109.38	13.5192	0	0	0.452416
2555	0	28.1767	0	0	29.1758	6.90326	-14.3915	-0.161804	-0.0339044	-0.0310426	-7.51047	2.45E-15	-4.81677	0	0	-0.00447919	-2.62504	-7.62196	-2.75644	212.117	320.304	562.77	392.163	392.163	392.163	-3.3326	-78.4111	5.37331	94.5102	302.123	221.414	194.224	194.224	194.224	-78.4454	5.79159	-0.754365	27.2384	4.64732	1.38588	0.21197	-0.204762	2.96331	104.287	-96.9578	11.5704	0	0	0.285146
2556	0	27.5214	0	0	28.4399	6.78628	-14.0055	-0.162316	-0.0287962	-0.023661	-6.16517	-6.99E-16	-4.30381	0	0	-0.00534155	-2.55836	-5.83602	-2.7705	199.082	320.393	562.509	393.143	393.143	393.143	-3.2187	-77.1803	5.02279	77.4785	302.173	220.842	194.224	194.224	194.224	-77.2165	5.49448	-0.573644	25.5843	4.27879	1.36959	0.307928	-0.135233	2.91914	50.713	-76.2597	8.72526	0	0	0.125643
2557	0	26.6346	0	0	27.4595	6.6467	-13.5431	-0.160499	-0.0211377	-0.0157698	-4.68285	2.91E-15	-3.43437	0	0	-0.00535926	-2.51997	-4.01465	-2.63319	185.872	320.419	563.05	394.21	394.21	394.21	-3.08331	-75.803	4.58471	60.4477	302.155	220.311	194.224	194.224	194.224	-75.8408	5.11803	-0.358015	23.924	3.94141	1.18287	0.369733	-0.0565516	2.85751	7.86219	-48.0653	5.1941	0	0	-0.00118634
2558	0	25.5024	0	0	26.222	6.47971	-12.9874	-0.155594	-0.011443	-0.00808724	-2.94238	-4.66E-16	-2.25607	0	0	-0.00416775	-2.49702	-2.17156	-2.34394	172.6	320.429	564.391	395.33	395.33	395.33	-2.93438	-74.2611	4.06535	43.4566	302.096	219.787	194.224	194.224	194.224	-74.3002	4.66861	-0.10831	22.2746	3.62942	0.826374	0.396425	0.0264548	2.77843	-23.4402	-14.4307	1.33106	0	0	-0.0882626
2559	0	24.1075	0	0	24.7139	6.28193	-12.3259	-0.147237	-0.000430452	-0.00083187	-0.853302	2.91E-15	-0.875744	0	0	-0.00107395	-2.47346	-0.315969	-1.9315	159.347	320.481	566.506	396.481	396.481	396.481	-2.78128	-72.5369	3.47725	26.5382	302.036	219.223	194.224	194.224	194.224	-72.5768	4.15756	0.17187	20.6454	3.33317	0.329821	0.398099	0.105047	2.68342	-46.6824	21.2552	-2.4912	0	0	-0.145833
2560	0	22.4284	0	0	22.9183	6.05215	-11.5531	-0.13598	0.0107624	0.00579904	1.54735	-3.04E-15	0.517768	0	0	0.00477087	-2.43378	1.54608	-1.44471	146.167	320.635	569.356	397.651	397.651	397.651	-2.63413	-70.6109	2.8384	9.71536	302.017	218.553	194.224	194.224	194.224	-70.6508	3.60046	0.47653	19.0399	3.04117	-0.257808	0.388158	0.168471	2.57448	-67.0473	54.4193	-5.87366	0	0	-0.191141
2561	0	20.4394	0	0	20.8155	5.79123	-10.67	-0.123079	0.0204433	0.0116618	4.08341	-3.15E-15	1.66324	0	0	0.0140974	-2.36604	3.40981	-0.941023	133.102	320.945	572.892	398.836	398.836	398.836	-2.50396	-68.4613	2.17047	-7.00068	302.082	217.701	194.224	194.224	194.224	-68.5001	3.01613	0.798803	17.4584	2.74212	-0.880006	0.381743	0.208131	2.45247	-90.5214	80.4153	-8.45446	0	0	-0.244719
2562	0	18.113	0	0	18.3841	5.50125	-9.68234	-0.110418	0.02696	0.0160966	6.43257	-1.40E-15	2.3216	0	0	0.0267613	-2.26382	5.26988	-0.475098	120.192	321.447	577.055	400.038	400.038	400.038	-2.40414	-66.0646	1.49665	-23.6105	302.264	216.581	194.224	194.224	194.224	-66.1012	2.42591	1.13371	15.9011	2.4269	-1.484	0.392898	0.219388	2.32199	-122.033	95.3349	-9.97455	0	0	-0.324132
2563	0	15.4243	0	0	15.604	5.18451	-8.59657	-0.100444	0.029434	0.0181074	8.12123	2.33E-16	2.37597	0	0	0.0406025	-2.12701	7.11855	-0.0892661	107.489	322.151	581.779	401.26	401.26	401.26	-2.35208	-63.3978	0.840141	-40.1258	302.58	215.118	194.224	194.224	194.224	-63.4312	1.85324	1.48096	14.3712	2.09076	-2.02993	0.434621	0.201722	2.18572	-165.343	96.978	-10.4155	0	0	-0.442276
2564	0	12.3561	0	0	12.4621	4.8428	-7.41792	-0.0957201	0.0280579	0.0160393	8.56857	1.40E-15	1.86557	0	0	0.0506415	-1.96102	8.94437	0.1934	95.0725	323.043	586.989	402.502	402.502	402.502	-2.3692	-60.442	0.223713	-56.5678	303.025	213.258	194.224	194.224	194.224	-60.4715	1.32303	1.84586	12.8765	1.73428	-2.49705	0.514079	0.158353	2.04737	-221.426	84.745	-9.91667	0	0	-0.599795
2565	0	8.90607	0	0	8.95808	4.4777	-6.15134	-0.0989043	0.0232194	0.00767193	7.1164	2.68E-15	0.869011	0	0	0.0490942	-1.77521	10.7313	0.371806	83.0549	324.082	592.592	403.759	403.759	403.759	-2.47786	-57.1867	-0.329572	-72.9639	303.575	210.989	194.224	194.224	194.224	-57.2121	0.860357	2.23757	11.4308	1.36378	-2.88576	0.633292	0.0934035	1.9125	-288.702	58.6523	-8.64815	0	0	-0.784033
2566	0	5.09515	0	0	5.11316	4.09152	-4.80478	-0.113287	0.0150175	-0.00899345	3.04297	1.22E-15	-0.594876	0	0	0.026161	-1.58103	12.4587	0.465547	71.5826	325.205	598.477	405.019	405.019	405.019	-2.69727	-53.6357	-0.796487	-89.34	304.193	208.361	194.224	194.224	194.224	-53.6574	0.488373	2.66649	10.0538	0.991266	-3.21544	0.787245	0.0111223	1.78554	-363.568	18.9819	-6.77934	0	0	-0.969953
2567	0	0.979272	0	0	0.980993	3.68828	-3.39279	-0.141327	0.00376118	-0.0349185	-4.18164	1.63E-15	-2.54497	0	0	-0.0262394	-1.39038	14.1011	0.50932	60.8331	326.333	604.51	406.264	406.264	406.264	-3.03941	-49.8172	-1.15557	-105.702	304.829	205.506	194.224	194.224	194.224	-49.8363	0.225369	3.14211	8.7701	0.633487	-3.51822	0.966199	-0.0836286	1.66934	-441.538	-33.0055	-4.55022	0	0	-1.12406
2568	0	-3.33917	0	0	-3.3411	3.27488	-1.9408	-0.182097	-0.0101201	-0.0690323	-14.5088	0	-5.01697	0	0	-0.107673	-1.21477	15.6301	0.544137	51.0037	327.374	610.534	407.467	407.467	407.467	-3.50525	-45.7941	-1.39226	-122.004	305.428	202.652	194.224	194.224	194.224	-45.8127	0.0797267	3.67113	7.60814	0.310802	-3.82975	1.15667	-0.183571	1.56575	-517.927	-94.0509	-2.22278	0	0	-1.20906
2569	0	-7.70803	0	0	-7.70832	2.86191	-0.487743	-0.230838	-0.0275463	-0.107891	-27.1581	5.59E-15	-8.11449	0	0	-0.204105	-1.0652	17.0159	0.606923	42.2968	328.235	616.37	408.601	408.601	408.601	-4.08282	-41.6692	-1.50755	-138.126	305.935	200.1	194.224	194.224	194.224	-41.6903	0.0430238	4.25671	6.59735	0.0450939	-4.17873	1.34293	-0.283504	1.46839	-588.086	-160.812	0.268082	0	0	-1.19226
2570	0	-11.9325	0	0	-11.934	2.46246	0.918424	-0.280697	-0.0488996	-0.146381	-40.7429	-1.86E-15	-11.7038	0	0	-0.290157	-0.952858	18.23	0.720401	34.9026	328.829	621.825	409.635	409.635	409.635	-4.75259	-37.5812	-1.52742	-153.854	306.287	198.184	194.224	194.224	194.224	-37.6081	0.0845365	4.90221	5.76517	-0.142518	-4.57714	1.50742	-0.376956	1.36983	-646.933	-228.08	3.17638	0	0	-1.05177
2571	0	-15.7921	0	0	-15.8043	2.08978	2.22932	-0.323282	-0.0719121	-0.179011	-53.3769	5.13E-15	-15.1608	0	0	-0.336647	-0.890156	19.2474	0.885471	28.9806	329.08	626.706	410.544	410.544	410.544	-5.49683	-33.6935	-1.50732	-168.899	306.41	197.21	194.224	194.224	194.224	-33.7282	0.15008	5.6159	5.1339	-0.233608	-5.01346	1.63541	-0.458913	1.25938	-689.588	-288.316	6.73998	0	0	-0.787817
2572	0	-19.0678	0	0	-19.1027	1.7558	3.40211	-0.351045	-0.0912251	-0.201946	-63.0821	-4.19E-15	-17.4241	0	0	-0.323849	-0.890813	20.0497	1.07864	24.6445	328.932	630.825	411.317	411.317	411.316	-6.30608	-30.1728	-1.52779	-182.937	306.23	197.394	194.224	194.224	194.224	-30.214	0.166747	6.41155	4.71738	-0.214877	-5.45128	1.71642	-0.519268	1.12931	-711.572	-330.561	10.8756	0	0	-0.431649
2573	0	-21.5744	0	0	-21.6413	1.47164	4.3976	-0.359943	-0.0997493	-0.213849	-68.3254	-3.93E-15	-17.3526	0	0	-0.252992	-0.968319	20.6262	1.2553	21.9519	328.355	634.014	411.955	411.955	411.955	-7.17758	-27.1626	-1.68075	-195.674	305.689	198.836	194.224	194.224	194.224	-27.2031	0.0538953	7.30259	4.51802	-0.080438	-5.83424	1.74469	-0.545308	0.979696	-710.649	-342.812	14.9719	0	0	-0.0487977
2574	0	-23.1915	0	0	-23.2919	1.25002	5.17215	-0.351236	-0.0923395	-0.214705	-68.5096	-1.12E-14	-14.3162	0	0	-0.146962	-1.13318	20.9743	1.35742	20.9002	327.345	636.134	412.48	412.48	412.48	-8.10631	-24.7582	-2.05045	-206.915	304.78	201.518	194.224	194.224	194.224	-24.7829	-0.261568	8.29248	4.52507	0.166418	-6.09535	1.72533	-0.525364	0.817427	-690.933	-316.537	17.9204	0	0	0.277946
2575	0	-23.8837	0	0	-24.0086	1.10659	5.67238	-0.330453	-0.0671342	-0.204342	-64.1028	6.52E-15	-8.38803	0	0	-0.0378475	-1.38945	21.0997	1.32451	21.4302	325.932	637.083	412.925	412.925	412.925	-9.07559	-22.9908	-2.69277	-216.582	303.57	205.335	194.224	194.224	194.224	-22.975	-0.827649	9.36692	4.71484	0.512295	-6.16929	1.67344	-0.453523	0.654608	-663.61	-249.724	18.2291	0	0	0.486743
2576	0	-23.708	0	0	-23.8394	1.0582	5.84096	-0.305259	-0.0267473	-0.182029	-56.4759	-1.03E-14	-0.326027	0	0	0.0500967	-1.73182	21.0142	1.10509	23.4354	324.176	636.797	413.328	413.328	413.328	-10.0521	-21.8219	-3.61669	-224.714	302.198	210.113	194.224	194.224	194.224	-21.7332	-1.65137	10.4905	5.05302	0.934162	-6.00473	1.60767	-0.332452	0.505436	-642.747	-148.898	14.5248	0	0	0.569266
2577	0	-22.8022	0	0	-22.9192	1.11729	5.63511	-0.28368	0.022654	-0.146811	-47.5474	-5.59E-15	8.75956	0	0	0.109662	-2.14445	20.7339	0.666423	26.7778	322.168	635.258	413.719	413.719	413.719	-10.9889	-21.152	-4.77476	-231.418	300.86	215.632	194.224	194.224	194.224	-20.9553	-2.69065	11.6097	5.49932	1.40119	-5.57417	1.5444	-0.175483	0.382456	-640.877	-28.5923	6.31349	0	0	0.573527
2578	0	-21.3574	0	0	-21.4448	1.28469	5.05112	-0.270265	0.0753364	-0.0997111	-39.0821	-1.86E-15	17.9792	0	0	0.147398	-2.60207	20.2774	0.000244669	31.3038	320.019	632.485	414.113	414.113	414.113	-11.8339	-20.8409	-6.06847	-236.807	299.777	221.63	194.224	194.224	194.224	-20.5061	-3.85951	12.6595	6.0137	1.87837	-4.8787	1.48758	-0.0025541	0.297337	-661.611	94.1722	-5.6841	0	0	0.569458
2579	0	-19.5832	0	0	-19.6365	1.54639	4.13599	-0.267101	0.125065	-0.0452694	-32.4804	-3.73E-15	26.569	0	0	0.173844	-3.0735	19.6635	-0.877129	36.8607	317.853	628.543	414.497	414.497	414.497	-12.534	-20.7356	-7.37145	-240.951	299.163	227.816	194.224	194.224	194.224	-20.2457	-5.04967	13.5686	6.56286	2.33073	-3.94648	1.43058	0.164438	0.260937	-698.917	203.095	-19.2731	0	0	0.610751
2580	0	-17.6723	0	0	-17.697	1.87598	2.98037	-0.274052	0.166526	0.00842247	-28.5919	0	33.9123	0	0	0.195756	-3.52642	18.9098	-1.93006	43.3089	315.79	623.532	414.837	414.837	414.837	-13.0375	-20.6992	-8.56177	-243.847	299.202	233.892	194.224	194.224	194.224	-20.0557	-6.15901	14.2647	7.12567	2.72715	-2.82575	1.35714	0.308452	0.285799	-738.598	287.254	-31.5231	0	0	0.713032
2581	0	-15.7723	0	0	-15.7793	2.24247	1.69246	-0.289695	0.196386	0.0523601	-27.714	3.73E-15	39.5409	0	0	0.214715	-3.9322	18.0313	-3.11335	50.5286	313.935	617.592	415.071	415.071	415.071	-13.2946	-20.6361	-9.54975	-245.413	300.033	239.592	194.224	194.224	194.224	-19.859	-7.11459	14.6811	7.69717	3.04353	-1.57336	1.2529	0.420404	0.384611	-765.34	342.869	-39.9863	0	0	0.863521
2582	0	-13.9709	0	0	-13.9712	2.61954	0.365484	-0.311833	0.212964	0.0798766	-29.6483	1.12E-14	43.0768	0	0	0.229808	-4.26943	17.0385	-4.38324	58.4229	312.373	610.892	415.13	415.13	415.13	-13.259	-20.5046	-10.2908	-245.505	301.747	244.726	194.224	194.224	194.224	-19.6289	-7.88154	14.763	8.28992	3.26478	-0.242542	1.11404	0.497502	0.56337	-769.211	371.513	-43.5794	0	0	1.04293
2583	0	-12.2943	0	0	-12.296	2.99176	-0.944804	-0.337304	0.215534	0.0888601	-33.7437	3.73E-15	44.2285	0	0	0.240552	-4.52541	15.9372	-5.70603	66.9177	311.16	603.631	414.938	414.938	414.938	-12.8937	-20.3163	-10.7822	-243.944	304.381	249.203	194.224	194.224	194.224	-19.3863	-8.45794	14.475	8.93288	3.38516	1.1264	0.949013	0.540479	0.819894	-748.588	376.724	-42.4892	0	0	1.23713
2584	0	-10.7178	0	0	-10.726	3.35593	-2.22576	-0.360575	0.206239	0.0817671	-38.8642	-3.73E-15	43.0557	0	0	0.247979	-4.69532	14.7275	-7.06123	75.9612	310.33	596.025	414.436	414.436	414.436	-12.1796	-20.1242	-11.0509	-240.554	307.919	253.038	194.224	194.224	194.224	-19.1873	-8.86369	13.8071	9.66848	3.40746	2.50954	0.777913	0.553157	1.14174	-709.49	363.714	-38.122	0	0	1.43892
2585	0	-9.18775	0	0	-9.20508	3.71919	-3.50121	-0.377023	0.187241	0.0643387	-43.8668	7.45E-15	39.7148	0	0	0.253334	-4.77975	13.4043	-8.43767	85.5262	309.893	588.301	413.587	413.587	413.587	-11.1174	-20.0009	-11.1392	-235.191	312.299	256.326	194.224	194.224	194.224	-19.1026	-9.13136	12.7735	10.5476	3.3409	3.89505	0.628176	0.539625	1.50705	-663.428	336.32	-31.808	0	0	1.64655
2586	0	-7.64359	0	0	-7.67082	4.09436	-4.8147	-0.38405	0.160356	0.0431508	-47.8661	-1.49E-14	34.4235	0	0	0.255996	-4.78153	11.9582	-9.82414	95.6115	309.839	580.684	412.389	412.389	412.389	-9.72888	-20.0187	-11.0933	-227.776	317.422	259.211	194.224	194.224	194.224	-19.1984	-9.29886	11.4092	11.6237	3.19886	5.27328	0.525612	0.501948	1.8928	-621.981	296.822	-24.286	0	0	1.86125
2587	0	-6.03441	0	0	-6.07015	4.49423	-6.20884	-0.380936	0.127272	0.0242008	-50.3337	1.86E-15	27.4789	0	0	0.252821	-4.70333	10.3776	-11.1986	106.242	310.141	573.389	410.885	410.885	410.885	-8.05577	-20.2358	-10.9534	-218.297	323.145	261.845	194.224	194.224	194.224	-19.5255	-9.40242	9.76737	12.945	2.99629	6.62543	0.488018	0.442864	2.27301	-593.407	247.373	-15.7988	0	0	2.08777
2588	0	-4.32927	0	0	-4.36882	4.92665	-7.70782	-0.368456	0.0898046	0.0115779	-51.1161	-9.32E-15	19.2789	0	0	0.239799	-4.54687	8.65108	-12.5202	117.462	310.759	566.619	409.156	409.156	409.156	-6.15865	-20.6906	-10.7479	-206.811	329.288	264.357	194.224	194.224	194.224	-20.1143	-9.4706	7.91574	14.5478	2.74788	7.91507	0.522466	0.365312	2.62655	-580.702	190.599	-6.47126	0	0	2.33047
2589	0	-2.5213	0	0	-2.55495	5.39161	-9.30728	-0.348271	0.0498917	0.00746296	-50.3561	0	10.3291	0	0	0.214758	-4.31393	6.77114	-13.7267	129.327	311.636	560.561	407.324	407.324	407.324	-4.11342	-21.4025	-10.4916	-193.43	335.639	266.829	194.224	194.224	194.224	-20.9767	-9.52035	5.93354	16.4483	2.46653	9.08515	0.621912	0.27341	2.93472	-581.505	129.844	3.46922	0	0	2.58413
2590	0	-0.626708	0	0	-0.63838	5.88036	-10.9723	-0.32247	0.0099691	0.0118975	-48.3855	5.01E-15	1.26819	0	0	0.179556	-4.0087	4.73668	-14.7379	141.886	312.71	555.391	405.529	405.529	405.529	-2.00627	-22.3761	-10.1873	-178.3	341.964	269.277	194.224	194.224	194.224	-22.1104	-9.55611	3.90661	18.639	2.16229	10.0613	0.769889	0.17305	3.1867	-590.009	69.4259	13.4761	0	0	2.83022
2591	0	1.32061	0	0	1.35342	6.37636	-12.6422	-0.293227	-0.0274945	0.0233207	-45.6129	3.73E-15	-7.21559	0	0	0.139943	-3.64044	2.55498	-15.4628	155.167	313.908	551.27	403.913	403.913	403.913	0.0729753	-23.6083	-9.83032	-161.583	348.029	271.657	194.224	194.224	194.224	-23.505	-9.57176	1.92164	21.0871	1.84231	10.7587	0.944599	0.0687077	3.37638	-599.267	13.5965	22.9518	0	0	3.03923
2592	0	3.27662	0	0	3.38061	6.85731	-14.2401	-0.262244	-0.0598806	0.0389	-42.3934	2.80E-15	-14.4326	0	0	0.103398	-3.22538	0.241954	-15.8074	169.169	315.165	548.354	402.593	402.593	402.593	2.03877	-25.0942	-9.41349	-143.435	353.62	273.87	194.224	194.224	194.224	-25.1479	-9.55454	0.0591091	23.7392	1.51012	11.0891	1.11881	-0.0349271	3.50541	-601.384	-33.2979	31.2622	0	0	3.17232
2593	0	5.19463	0	0	5.39614	7.29843	-15.6852	-0.23129	-0.0851123	0.0546633	-39.025	-5.59E-15	-19.8181	0	0	0.0761363	-2.78722	-2.17893	-15.6849	183.851	316.42	546.788	401.644	401.644	401.644	3.81809	-26.8305	-8.93201	-123.996	358.566	275.785	194.224	194.224	194.224	-27.0282	-9.49005	-1.61394	26.5285	1.16579	10.9709	1.25939	-0.132431	3.5789	-587.494	-67.4409	37.9655	0	0	3.1819
2594	0	7.03113	0	0	7.35046	7.67638	-16.9067	-0.202088	-0.101635	0.0674675	-35.7192	-5.59E-15	-22.9832	0	0	0.0608324	-2.35577	-4.6782	-15.0312	199.123	317.637	546.703	401.084	401.084	401.084	5.35733	-28.8156	-8.38625	-103.387	362.749	277.271	194.224	194.224	194.224	-29.1373	-9.36668	-3.04999	29.3836	0.806136	10.344	1.33191	-0.217659	3.60131	-549.603	-86.0338	42.7241	0	0	3.0244
2595	0	8.74974	0	0	9.19616	7.97281	-17.8534	-0.176625	-0.108801	0.0750646	-32.6453	3.73E-15	-23.7877	0	0	0.0560799	-1.96275	-7.2214	-13.8248	214.832	318.805	548.206	400.876	400.876	400.876	6.62646	-31.0484	-7.78199	-81.709	366.113	278.219	194.224	194.224	194.224	-31.469	-9.17795	-4.22468	32.2348	0.425431	9.18913	1.3068	-0.285221	3.57533	-481.713	-88.8144	45.4631	0	0	2.66951
2596	0	10.3236	0	0	10.8927	8.17682	-18.4989	-0.156236	-0.106879	0.0771961	-29.8689	1.86E-15	-22.3462	0	0	0.0573803	-1.63507	-9.7695	-12.1062	230.755	319.942	551.358	400.934	400.934	400.934	7.62037	-33.5254	-7.12863	-59.0472	368.661	278.565	194.224	194.224	194.224	-34.018	-8.92304	-5.13804	35.0187	0.0166619	7.54741	1.17011	-0.330883	3.50011	-382.6	-78.8409	46.4739	0	0	2.12258
2597	0	11.7349	0	0	12.4097	8.28577	-18.8415	-0.141672	-0.097558	0.0744522	-27.3919	0	-19.0537	0	0	0.0593376	-1.38737	-12.279	-9.98846	246.592	321.091	556.154	401.143	401.143	401.143	8.35843	-36.2398	-6.43688	-35.4756	370.446	278.299	194.224	194.224	194.224	-36.7783	-8.60689	-5.81372	37.6796	-0.425943	5.53053	0.931441	-0.355533	3.37643	-256.871	-63.1242	46.6012	0	0	1.43559
2598	0	12.9736	0	0	13.727	8.30438	-18.8999	-0.133354	-0.0836881	0.0680585	-25.2084	0	-14.5176	0	0	0.0578405	-1.21683	-14.7031	-7.64881	261.985	322.292	562.507	401.383	401.383	401.383	8.88022	-39.1787	-5.71764	-11.0616	371.563	277.458	194.224	194.224	194.224	-39.7413	-8.24075	-6.29445	40.1686	-0.903715	3.31311	0.62757	-0.361779	3.20912	-115.966	-49.7263	46.762	0	0	0.708323
2599	0	14.0341	0	0	14.8343	8.24295	-18.707	-0.131395	-0.0671482	0.0586957	-23.3203	-1.86E-15	-9.30159	0	0	0.0511201	-1.10298	-16.9941	-5.30082	276.554	323.564	570.242	401.547	401.547	401.547	9.23862	-42.3233	-4.98182	14.13	372.128	276.12	194.224	194.224	194.224	-42.894	-7.84209	-6.63418	42.4436	-1.41101	1.10473	0.311758	-0.352519	3.00963	24.9948	-44.2973	47.0012	0	0	0.0518227
2600	0	14.9124	0	0	15.7276	8.11673	-18.3092	-0.136006	-0.0481972	0.0470578	-21.7852	-9.32E-16	-3.84112	0	0	0.0395876	-1.01354	-19.107	-3.15308	289.944	324.891	579.111	401.549	401.549	401.549	9.49398	-45.6477	-4.23948	40.0332	372.265	274.391	194.224	194.224	194.224	-46.2176	-7.43376	-6.89193	44.4693	-1.93459	-0.890921	0.0349143	-0.327938	2.79232	151.07	-47.1767	46.0766	0	0	-0.447712
2601	0	15.6044	0	0	16.4076	7.94602	-17.7682	-0.147886	-0.0272299	0.0338376	-20.7485	1.16E-15	1.38362	0	0	0.025336	-0.913405	-21.0029	-1.37108	301.872	326.226	588.824	401.335	401.335	401.335	9.7107	-49.1198	-3.4966	66.5785	372.106	272.407	194.224	194.224	194.224	-49.6874	-7.04125	-7.12846	46.2172	-2.45622	-2.51396	-0.170009	-0.290049	2.57201	251.529	-55.219	42.7018	0	0	-0.746543
2602	0	16.1069	0	0	16.8792	7.75518	-17.1594	-0.166311	-0.00668174	0.0201858	-20.2357	-1.28E-15	5.66674	0	0	0.0112789	-0.773036	-22.6503	-0.0555164	312.145	327.508	599.073	400.879	400.879	400.879	9.95174	-52.7043	-2.75112	93.6936	371.784	270.32	194.224	194.224	194.224	-53.2745	-6.68802	-7.40235	47.665	-2.95682	-3.66955	-0.297926	-0.244366	2.35598	322.445	-64.8987	36.9138	0	0	-0.844436
2603	0	16.4171	0	0	17.1491	7.56907	-16.5615	-0.189156	0.00932412	0.00736925	-20.1352	5.36E-15	8.15753	0	0	4.00E-05	-0.573865	-24.026	0.759689	320.661	328.681	609.558	400.185	400.185	400.185	10.2688	-56.3642	-1.99172	121.304	371.417	268.295	194.224	194.224	194.224	-56.9478	-6.39068	-7.76229	48.7963	-3.42049	-4.32931	-0.360338	-0.198648	2.14965	364.927	-74.1085	30.0059	0	0	-0.773621
2604	0	16.5313	0	0	17.2214	7.40772	-16.0401	-0.213911	0.0168356	-0.00371654	-20.2818	-6.52E-15	8.14216	0	0	-0.00746297	-0.30994	-25.1149	1.09607	327.399	329.706	619.999	399.282	399.282	399.282	10.6894	-60.0617	-1.20218	149.332	371.083	266.49	194.224	194.224	194.224	-60.6728	-6.15551	-8.23601	49.6006	-3.83652	-4.51981	-0.375638	-0.162256	1.95358	382.819	-82.9927	23.7102	0	0	-0.588279
2605	0	16.4439	0	0	17.0943	7.28142	-15.6299	-0.238236	0.0135131	-0.013261	-20.5034	3.38E-15	5.30044	0	0	-0.0122367	0.012972	-25.9104	1.0146	332.404	330.565	630.153	398.222	398.222	398.222	11.2074	-63.7588	-0.369315	177.704	370.796	265.043	194.224	194.224	194.224	-64.4121	-5.977	-8.82073	50.0755	-4.19994	-4.30633	-0.360504	-0.142074	1.76841	381.097	-92.6023	19.1535	0	0	-0.350466
2606	0	16.148	0	0	16.7606	7.1878	-15.3247	-0.260267	-0.000312665	-0.0228739	-20.6608	9.32E-16	-0.112902	0	0	-0.0156022	0.380041	-26.4153	0.600753	335.773	331.255	639.809	397.076	397.076	397.076	11.778	-67.4185	0.507726	206.352	370.495	264.06	194.224	194.224	194.224	-68.1256	-5.838	-9.47815	50.2288	-4.51106	-3.7777	-0.326057	-0.139931	1.59722	364.875	-103.674	16.451	0	0	-0.114684
2607	0	15.6376	0	0	16.2102	7.11204	-15.0771	-0.278266	-0.0214156	-0.0357981	-20.6278	4.19E-15	-7.24631	0	0	-0.0171215	0.770662	-26.6427	-0.0479155	337.648	331.785	648.799	395.933	395.933	395.933	12.3222	-71.0068	1.41057	235.21	370.047	263.618	194.224	194.224	194.224	-71.7715	-5.7117	-10.137	50.0815	-4.77385	-3.03397	-0.282472	-0.153523	1.44236	340.986	-115.978	14.7512	0	0	0.0832774
2608	0	14.9109	0	0	15.4357	7.03008	-14.8085	-0.290995	-0.0443572	-0.0564545	-20.3374	-2.80E-15	-14.8035	0	0	-0.0143568	1.16214	-26.6174	-0.831285	338.215	332.169	656.995	394.891	394.891	394.891	12.7401	-74.4936	2.29943	264.208	369.27	263.768	194.224	194.224	194.224	-75.3078	-5.56544	-10.7035	49.6695	-4.99481	-2.17658	-0.240161	-0.176784	1.30645	318.02	-128.36	12.789	0	0	0.233593
2609	0	13.9736	0	0	14.4383	6.91435	-14.4281	-0.297937	-0.063054	-0.0900008	-19.7873	-5.59E-15	-21.3301	0	0	-0.00517114	1.53329	-26.3747	-1.65498	337.696	332.425	664.313	394.05	394.05	394.05	12.9282	-77.8528	3.11692	293.241	367.965	264.544	194.224	194.224	194.224	-78.6935	-5.36587	-11.0774	49.0432	-5.18179	-1.29989	-0.213194	-0.200985	1.19293	307.275	-139.197	9.48577	0	0	0.351505
2610	0	12.8441	0	0	13.2358	6.74031	-13.8534	-0.29952	-0.0722863	-0.140889	-19.0098	6.06E-15	-25.5063	0	0	0.00921817	1.86727	-25.9595	-2.4374	336.339	332.568	670.701	393.504	393.504	393.504	12.7984	-81.0613	3.79677	322.138	365.954	265.966	194.224	194.224	194.224	-81.8919	-5.08453	-11.169	48.2658	-5.34258	-0.484193	-0.213133	-0.219309	1.10204	319.494	-147.694	4.44932	0	0	0.463012
2611	0	11.5596	0	0	11.8694	6.49216	-13.029	-0.29643	-0.0692631	-0.211327	-17.9335	9.78E-15	-26.4345	0	0	0.0235105	2.153	-25.4234	-3.11397	334.41	332.615	676.146	393.325	393.325	393.325	12.2936	-84.1005	4.2758	350.63	363.106	268.047	194.224	194.224	194.224	-84.876	-4.70305	-10.9144	47.408	-5.48393	0.208417	-0.249573	-0.228751	1.03204	363.295	-154.309	-1.96916	0	0	0.585964
2612	0	10.1799	0	0	10.4074	6.16651	-11.9383	-0.288002	-0.0536097	-0.29967	-16.1839	3.49E-15	-23.7491	0	0	0.0309559	2.38516	-24.8211	-3.63917	332.183	332.576	680.661	393.554	393.554	393.554	11.3979	-86.9559	4.50558	378.328	359.365	270.779	194.224	194.224	194.224	-87.6321	-4.21708	-10.2863	46.5432	-5.61124	0.735955	-0.324002	-0.227658	0.974953	441.738	-159.511	-9.10163	0	0	0.712146
2613	0	8.78442	0	0	8.93844	5.77346	-10.6097	-0.271394	-0.0272547	-0.400232	-13.0485	1.82E-15	-17.6857	0	0	0.0275544	2.56266	-24.2064	-3.98592	329.919	332.457	684.286	394.193	394.193	394.193	10.142	-89.6139	4.4632	404.731	354.762	274.115	194.224	194.224	194.224	-90.1577	-3.63803	-9.30127	45.7399	-5.72759	1.07519	-0.433705	-0.215701	0.919883	552.615	-162.819	-16.4136	0	0	0.806642
2614	0	7.45915	0	0	7.55507	5.33509	-9.11362	-0.242579	0.00568708	-0.503528	-7.72358	-5.53E-15	-9.08882	0	0	0.0146263	2.68688	-23.628	-4.14391	327.859	332.259	687.081	395.206	395.206	395.206	8.60285	-92.0536	4.15829	429.254	349.424	277.932	194.224	194.224	194.224	-92.4513	-2.99182	-8.0213	45.0558	-5.83365	1.2197	-0.569547	-0.193917	0.85136	687.363	-163.18	-23.4906	0	0	0.819766
2615	0	6.27656	0	0	6.3317	4.88149	-7.55173	-0.198793	0.0393632	-0.598577	0.23284	3.41E-15	0.693133	0	0	-0.00192698	2.75982	-23.1255	-4.11723	326.204	331.975	689.116	396.516	396.516	396.516	6.89457	-94.2376	3.63602	451.298	343.571	281.996	194.224	194.224	194.224	-94.4971	-2.31387	-6.5488	44.5325	-5.92778	1.17698	-0.71514	-0.162861	0.760131	832.184	-159.464	-30.0414	0	0	0.713089
2616	0	5.27545	0	0	5.30496	4.44478	-6.03679	-0.141179	0.0669524	-0.67585	10.4596	-9.32E-16	10.0344	0	0	-0.0146552	2.78272	-22.7272	-3.92151	325.105	331.594	690.464	398.024	398.024	398.024	5.1501	-96.1063	2.97355	470.324	337.483	285.945	194.224	194.224	194.224	-96.2531	-1.64152	-5.01189	44.1907	-6.00606	0.965219	-0.858753	-0.128717	0.643164	973.095	-153.008	-35.8621	0	0	0.486281
2617	0	4.45083	0	0	4.46568	4.05259	-4.6687	-0.0751228	0.0833371	-0.728895	21.7137	-1.40E-15	17.4955	0	0	-0.0180985	2.75583	-22.4476	-3.58169	324.655	331.1	691.188	399.614	399.614	399.614	3.4968	-97.5802	2.26852	485.927	331.449	289.319	194.224	194.224	194.224	-97.6485	-1.00607	-3.54224	44.0288	-6.06314	0.610931	-0.989606	-0.0963974	0.509744	1096.81	-145.569	-40.9354	0	0	0.182856
2618	0	3.75845	0	0	3.76555	3.72243	-3.51257	-0.00923873	0.0860414	-0.756143	32.0892	-1.40E-15	22.0902	0	0	-0.0106933	2.67864	-22.2878	-3.12907	324.879	330.479	691.335	401.173	401.173	401.173	2.03407	-98.572	1.62202	497.868	325.713	291.61	194.224	194.224	194.224	-98.595	-0.426755	-2.25233	44.0238	-6.09287	0.145858	-1.10797	-0.0694714	0.374093	1196.18	-138.986	-45.3526	0	0	-0.120985
2619	0	3.1332	0	0	3.1364	3.4586	-2.58651	0.0467989	0.0767421	-0.7602	39.4732	-1.40E-15	23.551	0	0	0.00432769	2.55083	-22.2363	-2.59963	325.737	329.723	690.928	402.599	402.599	402.599	0.818622	-99.0054	1.11946	506.065	320.424	292.355	194.224	194.224	194.224	-99.0086	0.0919225	-1.21715	44.134	-6.0892	-0.39458	-1.22147	-0.0452611	0.254603	1270.07	-133.009	-49.1631	0	0	-0.343321
2620	0	2.51352	0	0	2.51486	3.25373	-1.86642	0.0834854	0.0595641	-0.746177	41.9456	2.33E-15	22.2101	0	0	0.0197798	2.37361	-22.2711	-2.03464	327.128	328.829	689.957	403.811	403.811	403.811	-0.136994	-98.835	0.815639	510.553	315.629	291.208	194.224	194.224	194.224	-98.8342	0.558844	-0.466987	44.3041	-6.04663	-0.970626	-1.33754	-0.0195607	0.170076	1320.4	-126.812	-52.1542	0	0	-0.419621
2621	0	1.86607	0	0	1.86653	3.09445	-1.30617	0.0916303	0.0397153	-0.718473	38.0475	1.86E-15	18.8599	0	0	0.0267377	2.15074	-22.3616	-1.48116	328.895	327.803	688.387	404.755	404.755	404.755	-0.854896	-98.0646	0.728758	511.433	311.284	288.007	194.224	194.224	194.224	-98.0674	0.991132	0.00899739	44.4708	-5.96049	-1.53742	-1.4537	0.0115498	0.138297	1346.55	-119.201	-53.7878	0	0	-0.314412
2622	0	1.20598	0	0	1.20615	2.96857	-0.863163	0.0641081	0.0220582	-0.67981	27.165	-9.32E-16	14.5669	0	0	0.0196156	1.88896	-22.4726	-0.990495	330.84	326.657	686.159	405.398	405.398	405.398	-1.37648	-96.7621	0.842491	508.833	307.29	282.828	194.224	194.224	194.224	-96.7707	1.40643	0.251687	44.569	-5.82721	-2.04621	-1.55414	0.0499782	0.174911	1343.62	-109.05	-53.3513	0	0	-0.0291396
2623	0	0.610388	0	0	0.610411	2.871	-0.519717	-0.000675306	0.0113195	-0.630322	10.0088	-2.33E-16	10.5674	0	0	0.00313516	1.59718	-22.5683	-0.613568	332.749	325.407	683.208	405.732	405.732	405.732	-1.74543	-95.0668	1.11434	502.914	303.539	276.005	194.224	194.224	194.224	-95.0808	1.81385	0.316725	44.54	-5.64439	-2.4486	-1.61289	0.0958822	0.287887	1303	-94.0854	-50.3318	0	0	0.388191
2624	0	0.21522	0	0	0.215203	2.80719	-0.295101	-0.0947166	0.0110606	-0.569245	-11.0111	-1.75E-16	7.93046	0	0	-0.00413634	1.28498	-22.6166	-0.394191	334.411	324.071	679.473	405.764	405.764	405.764	-1.99188	-93.1818	1.48764	493.889	299.955	268.118	194.224	194.224	194.224	-93.1995	2.20607	0.257072	44.337	-5.41088	-2.70304	-1.60554	0.147126	0.469935	1217.85	-71.3294	-44.9955	0	0	0.841767
2625	0	0.190871	0	0	0.190874	2.79293	-0.244901	-0.199989	0.0224902	-0.49653	-32.0348	1.83E-15	7.16359	0	0	0.0217725	0.960842	-22.5925	-0.362301	335.643	322.668	674.924	405.517	405.517	405.517	-2.12367	-91.3446	1.9046	482.067	296.531	259.905	194.224	194.224	194.224	-91.3637	2.55761	0.108599	43.931	-5.12729	-2.78115	-1.51625	0.201076	0.702373	1087.49	-37.9992	-38.7156	0	0	1.20979
2626	0	0.696712	0	0	0.696738	2.85051	-0.44762	-0.292939	0.0432438	-0.414335	-48.7616	6.87E-15	7.95839	0	0	0.0903572	0.630516	-22.4815	-0.52735	336.306	321.215	669.566	405.019	405.019	405.019	-2.12986	-89.7784	2.31925	467.851	293.336	252.118	194.224	194.224	194.224	-89.7956	2.83401	-0.115598	43.3148	-4.7962	-2.67418	-1.34475	0.253652	0.957868	920.08	6.32305	-33.615	0	0	1.38859
2627	0	1.82871	0	0	1.82898	3.002	-0.980836	-0.3533	0.0664462	-0.325904	-57.9432	-5.71E-15	9.2325	0	0	0.181593	0.295866	-22.2799	-0.872266	336.317	319.733	663.456	404.305	404.305	404.305	-1.99754	-88.6372	2.70798	451.714	290.493	245.362	194.224	194.224	194.224	-88.6489	3.01035	-0.418357	42.5031	-4.42268	-2.3989	-1.10211	0.298097	1.21371	728.546	57.4425	-31.3293	0	0	1.33109
2628	0	3.58266	0	0	3.58462	3.26047	-1.89016	-0.373801	0.0833591	-0.235472	-58.7282	-6.81E-15	9.71009	0	0	0.255168	-0.0451154	-21.9949	-1.35042	335.652	318.247	656.704	403.409	403.409	403.409	-1.736	-87.9694	3.07231	434.14	288.12	239.975	194.224	194.224	194.224	-87.9725	3.09032	-0.800417	41.5323	-4.01472	-2.0005	-0.813512	0.326705	1.46023	528.526	107.85	-32.0636	0	0	1.06219
2629	0	5.85398	0	0	5.86294	3.62293	-3.16352	-0.362749	0.089759	-0.147431	-52.8928	6.70E-15	8.83339	0	0	0.28047	-0.396725	-21.642	-1.88888	334.339	316.789	649.466	402.361	402.361	402.361	-1.39258	-87.7193	3.43119	415.581	286.276	236.005	194.224	194.224	194.224	-87.7127	3.11286	-1.24317	40.4561	-3.5834	-1.54946	-0.506913	0.336753	1.70091	333.948	151.774	-34.7422	0	0	0.659757
2630	0	8.47554	0	0	8.50468	4.06937	-4.72734	-0.332998	0.0877333	-0.067724	-43.3201	6.41E-15	6.99269	0	0	0.255233	-0.762783	-21.2412	-2.3992	332.438	315.396	641.931	401.187	401.187	401.187	-1.04411	-87.767	3.8094	396.439	284.953	233.292	194.224	194.224	194.224	-87.7511	3.14034	-1.70876	39.3394	-3.14254	-1.131	-0.221135	0.331498	1.94004	162.301	187.224	-38.1308	0	0	0.23877
2631	0	11.2644	0	0	11.3375	4.56861	-6.46736	-0.293022	0.079415	-0.00149349	-32.5173	-3.41E-15	4.73241	0	0	0.197472	-1.14302	-20.8119	-2.79595	330.018	314.11	634.305	399.909	399.909	399.909	-0.768777	-87.975	4.22736	377.057	284.094	231.574	194.224	194.224	194.224	-87.9508	3.2351	-2.15529	38.2491	-2.708	-0.826929	0.00606624	0.311557	2.17152	29.9503	211.427	-40.8666	0	0	-0.0906706
2632	0	14.0514	0	0	14.2015	5.08511	-8.25446	-0.250569	0.066201	0.0482896	-22.5171	-3.23E-15	2.46597	0	0	0.131632	-1.53002	-20.3669	-3.01826	327.124	312.983	626.78	398.546	398.546	398.546	-0.622727	-88.217	4.69235	357.714	283.627	230.554	194.224	194.224	194.224	-88.185	3.43907	-2.54818	37.2433	-2.29685	-0.694357	0.148904	0.276491	2.38682	-52.8859	221.677	-41.708	0	0	-0.268057
2633	0	16.6975	0	0	16.961	5.58443	-9.96629	-0.212232	0.0508866	0.0808182	-14.6308	3.55E-15	0.572618	0	0	0.0767303	-1.90809	-19.9097	-3.04703	323.758	312.065	619.522	397.12	397.12	397.12	-0.630052	-88.3948	5.19463	338.616	283.475	229.957	194.224	194.224	194.224	-88.3552	3.76416	-2.86402	36.3615	-1.92598	-0.74888	0.202705	0.226835	2.57569	-84.9155	217.372	-40.0007	0	0	-0.298481
2634	0	19.1037	0	0	19.511	6.03751	-11.5037	-0.181093	0.0348247	0.0968091	-9.25942	3.20E-15	-0.871614	0	0	0.0398602	-2.25523	-19.4324	-2.90998	319.871	311.399	612.651	395.663	395.663	395.663	-0.782283	-88.4464	5.71103	319.902	283.565	229.559	194.224	194.224	194.224	-88.3994	4.19316	-3.0921	35.6171	-1.61002	-0.95998	0.184869	0.162205	2.73228	-73.4896	198.077	-35.3541	0	0	-0.23065
2635	0	21.21	0	0	21.7776	6.42317	-12.7987	-0.1587	0.0196336	0.0988845	-6.28003	-3.98E-15	-1.83893	0	0	0.0201794	-2.54759	-18.918	-2.6721	315.371	311.015	606.243	394.216	394.216	394.216	-1.04664	-88.3432	6.21182	301.639	283.832	229.204	194.224	194.224	194.224	-88.2899	4.68844	-3.23298	34.9959	-1.3596	-1.2609	0.124491	0.0837528	2.85256	-32.1486	165.459	-28.0186	0	0	-0.122589
2636	0	22.9903	0	0	23.7166	6.72926	-13.8169	-0.14535	0.00611031	0.0900708	-5.25385	3.70E-15	-2.40171	0	0	0.012547	-2.76435	-18.344	-2.41743	310.151	310.919	600.336	392.83	392.83	392.829	-1.37705	-88.0828	6.66837	283.836	284.222	228.797	194.224	194.224	194.224	-88.0252	5.20337	-3.29648	34.4594	-1.18024	-1.56706	0.0514943	-0.0032888	2.94198	24.7031	122.838	-18.8144	0	0	-0.0126514
2637	0	24.4449	0	0	25.3113	6.95258	-14.5539	-0.139335	-0.00540435	0.0737632	-5.50048	-3.07E-15	-2.67695	0	0	0.0108413	-2.89234	-17.6863	-2.22866	304.11	311.09	594.947	391.559	391.559	391.559	-1.7257	-87.68	7.05861	266.454	284.691	228.296	194.224	194.224	194.224	-87.6205	5.69324	-3.29834	33.953	-1.0714	-1.79669	-0.0110816	-0.0909697	3.00582	84.31	74.7821	-9.00802	0	0	0.0854885
2638	0	25.59	0	0	26.5661	7.09785	-15.0306	-0.138929	-0.0144005	0.053307	-6.41794	3.48E-15	-2.75261	0	0	0.0107918	-2.92866	-16.9227	-2.17077	297.172	311.486	590.082	390.46	390.46	390.46	-2.0518	-87.1557	7.36925	249.423	285.206	227.699	194.224	194.224	194.224	-87.0969	6.12277	-3.25637	33.4147	-1.02702	-1.88705	-0.0509729	-0.169543	3.05205	137.225	26.6489	-0.0687564	0	0	0.174613
2639	0	26.4496	0	0	27.4998	7.17596	-15.286	-0.142178	-0.0211621	0.0317793	-7.51578	7.86E-16	-2.77553	0	0	0.0100569	-2.88156	-16.0355	-2.28048	289.298	312.05	585.747	389.583	389.583	389.583	-2.3258	-86.53	7.5958	232.652	285.739	227.027	194.224	194.224	194.224	-86.4736	6.46926	-3.18758	32.7865	-1.03627	-1.8048	-0.0613313	-0.23163	3.08534	176.281	-17.2398	6.92121	0	0	0.259719
2640	0	27.0481	0	0	28.1384	7.20131	-15.3688	-0.146886	-0.0258867	0.0116206	-8.42336	2.39E-15	-2.84784	0	0	0.00797344	-2.76929	-15.0139	-2.56057	280.49	312.718	581.96	388.968	388.968	388.968	-2.53077	-85.8169	7.73983	216.048	286.271	226.313	194.224	194.224	194.224	-85.7638	6.72204	-3.10529	32.0215	-1.08506	-1.55109	-0.0420404	-0.271575	3.10765	197.339	-53.4578	11.3701	0	0	0.338596
2641	0	27.4071	0	0	28.5084	7.18875	-15.3278	-0.151747	-0.0290668	-0.0052509	-8.9861	-2.07E-15	-3.04866	0	0	0.00492168	-2.61772	-13.8555	-2.97871	270.795	313.424	578.749	388.643	388.643	388.643	-2.66116	-85.0227	7.80494	199.526	286.784	225.591	194.224	194.224	194.224	-84.973	6.87922	-3.01686	31.0917	-1.15719	-1.16224	0.00534031	-0.287252	3.11755	198.294	-80.2409	13.3505	0	0	0.397205
2642	0	27.5438	0	0	28.633	7.15068	-15.2035	-0.155496	-0.0309956	-0.017324	-9.1345	2.82E-15	-3.37901	0	0	0.00154465	-2.45636	-12.5672	-3.47078	260.301	314.112	576.154	388.618	388.618	388.618	-2.7202	-84.147	7.79339	183.015	287.265	224.889	194.224	194.224	194.224	-84.1004	6.94365	-2.92309	29.9894	-1.23579	-0.705688	0.0740771	-0.280439	3.10969	180.035	-97.3879	13.4152	0	0	0.416206
2643	0	27.4707	0	0	28.5298	7.09511	-15.0216	-0.157514	-0.0318545	-0.0240574	-8.89813	-3.96E-15	-3.77533	0	0	-0.00155583	-2.31358	-11.1639	-3.95051	249.129	314.731	574.218	388.888	388.888	388.888	-2.71635	-83.1844	7.70418	166.471	287.699	224.23	194.224	194.224	194.224	-83.141	6.91921	-2.81933	28.7264	-1.30484	-0.269768	0.151293	-0.253447	3.08127	147.315	-105.343	12.2776	0	0	0.385116
2644	0	27.1957	0	0	28.2095	7.02489	-14.7915	-0.158092	-0.0315834	-0.0258964	-8.39297	2.10E-15	-4.11321	0	0	-0.0040259	-2.21164	-9.66622	-4.32525	237.418	315.245	572.98	389.435	389.435	389.435	-2.66021	-82.127	7.53309	149.871	288.076	223.621	194.224	194.224	194.224	-82.0868	6.80872	-2.69753	27.33	-1.3502	0.0523858	0.222314	-0.210457	3.02996	107.41	-104.956	10.5472	0	0	0.310622
2645	0	26.7229	0	0	27.6769	6.93843	-14.5073	-0.157811	-0.030062	-0.0241613	-7.72412	-2.68E-15	-4.25146	0	0	-0.00580168	-2.16279	-8.0966	-4.5147	225.31	315.637	572.465	390.228	390.228	390.228	-2.56313	-80.9654	7.27497	133.217	288.388	223.062	194.224	194.224	194.224	-80.9289	6.61426	-2.54881	25.8359	-1.36136	0.181552	0.271182	-0.154395	2.95872	69.1819	-96.8919	8.63851	0	0	0.217798
2646	0	26.0523	0	0	26.9326	6.83137	-14.1545	-0.156991	-0.027123	-0.0203798	-6.92147	-3.03E-15	-4.06401	0	0	-0.00699337	-2.16793	-6.4757	-4.46773	212.926	315.909	572.681	391.23	391.23	391.23	-2.43679	-79.6906	6.92706	116.529	288.635	222.546	194.224	194.224	194.224	-79.6586	6.33921	-2.36573	24.2827	-1.33238	0.0688057	0.290506	-0.0894426	2.87201	39.1168	-81.8817	6.77119	0	0	0.133557
2647	0	25.1801	0	0	25.9735	6.69882	-13.716	-0.155454	-0.0224835	-0.0157187	-5.92976	4.66E-16	-3.45741	0	0	-0.00772359	-2.21747	-4.81961	-4.17189	200.363	316.084	573.621	392.397	392.397	392.397	-2.29302	-78.2931	6.49214	99.8311	288.823	222.057	194.224	194.224	194.224	-78.2668	5.99031	-2.14421	22.7061	-1.26284	-0.295519	0.281883	-0.0212971	2.77494	19.8187	-61.1901	5.11116	0	0	0.074037
2648	0	24.0978	0	0	24.793	6.53736	-13.1796	-0.152149	-0.0160412	-0.0109137	-4.59821	-1.92E-15	-2.41835	0	0	-0.00778621	-2.29473	-3.13892	-3.65393	187.682	316.208	575.263	393.683	393.683	393.683	-2.14237	-76.7625	5.98036	83.1531	288.968	221.575	194.224	194.224	194.224	-76.7425	5.5784	-1.88538	21.1345	-1.1577	-0.881977	0.254042	0.04298	2.67182	9.90509	-36.6659	3.73835	0	0	0.0401336
2649	0	22.7897	0	0	23.3795	6.34642	-12.542	-0.1464	-0.00846982	-0.00633423	-2.84247	8.44E-16	-1.07608	0	0	-0.00657063	-2.37994	-1.43946	-2.97264	174.922	316.338	577.575	395.045	395.045	395.045	-1.9926	-75.0837	5.40856	66.5182	289.095	221.064	194.224	194.224	194.224	-75.0705	5.11745	-1.59591	19.588	-1.02632	-1.62965	0.218696	0.0956897	2.56479	5.18036	-11.113	2.74778	0	0	0.0215373
2650	0	21.2328	0	0	21.715	6.12829	-11.8097	-0.138732	-0.000453634	-0.00232166	-0.75491	-2.71E-15	0.385106	0	0	-0.00344797	-2.4544	0.276048	-2.20735	162.1	316.534	580.524	396.447	396.447	396.447	-1.84887	-73.2365	4.79802	49.9414	289.236	220.476	194.224	194.224	194.224	-73.2299	4.62344	-1.28643	18.0788	-0.880888	-2.45795	0.188383	0.130997	2.45713	0.171917	12.794	2.06665	0	0	0.00297638
2651	0	19.3996	0	0	19.7775	5.8876	-10.9968	-0.129675	0.00748522	0.000995308	1.50701	1.22E-15	1.76964	0	0	0.00221608	-2.50362	2.00575	-1.44446	149.232	316.847	584.071	397.859	397.859	397.859	-1.71497	-71.1966	4.17188	33.4283	289.426	219.752	194.224	194.224	194.224	-71.1958	4.11339	-0.969077	16.6127	-0.734509	-3.28019	0.174867	0.147607	2.3485	-11.0162	33.4962	1.4559	0	0	-0.0320013
2652	0	17.2616	0	0	17.5433	5.63025	-10.1225	-0.119961	0.0145493	0.00332374	3.70307	1.28E-15	2.85616	0	0	0.0106592	-2.51908	3.74673	-0.764353	136.343	317.318	588.176	399.259	399.259	399.259	-1.59458	-68.9383	3.55281	16.9753	289.696	218.829	194.224	194.224	194.224	-68.9424	3.60447	-0.655224	15.1923	-0.599624	-4.01654	0.189647	0.144388	2.23821	-33.6834	49.119	0.796081	0	0	-0.0966302
2653	0	14.7931	0	0	14.9906	5.3621	-9.20621	-0.11096	0.0195933	0.00403865	5.47282	-1.86E-15	3.41678	0	0	0.0209197	-2.4987	5.49335	-0.22971	123.479	317.966	592.796	400.632	400.632	400.632	-1.49302	-66.437	2.96076	0.570163	290.074	217.648	194.224	194.224	194.224	-66.4447	3.11328	-0.352706	13.8187	-0.48656	-4.60548	0.240102	0.123542	2.12507	-70.9901	58.3532	0.0398725	0	0	-0.196301
2654	0	11.9765	0	0	12.104	5.0876	-8.26305	-0.104284	0.0219291	0.00203469	6.37963	0	3.31804	0	0	0.0301289	-2.44591	7.23618	0.122655	110.719	318.79	597.877	401.972	401.972	401.972	-1.41947	-63.6725	2.41182	-15.8062	290.574	216.159	194.224	194.224	194.224	-63.6829	2.65595	-0.0631893	12.4947	-0.402523	-5.0117	0.330484	0.0869282	2.00689	-123.817	59.919	-0.786753	0	0	-0.328305
2655	0	8.80797	0	0	8.88056	4.80899	-7.30095	-0.102108	0.0207027	-0.00410156	5.88432	-9.32E-16	2.46209	0	0	0.0331002	-2.36778	8.96122	0.285976	98.1769	319.772	603.347	403.276	403.276	403.276	-1.38781	-60.6335	1.91846	-32.178	291.193	214.343	194.224	194.224	194.224	-60.646	2.24822	0.218834	11.2257	-0.351209	-5.22985	0.459234	0.0394495	1.88528	-190.363	52.9168	-1.586	0	0	-0.480774
2656	0	5.30396	0	0	5.33648	4.52607	-6.31953	-0.107188	0.015058	-0.0157421	3.37702	2.33E-16	0.795605	0	0	0.022617	-2.27284	10.6496	0.282538	86.004	320.876	609.117	404.546	404.546	404.546	-1.41675	-57.3223	1.49052	-48.5695	291.91	212.217	194.224	194.224	194.224	-57.3366	1.90562	0.506311	10.0216	-0.332181	-5.28325	0.620236	-0.0159693	1.7615	-266.955	36.0508	-2.24652	0	0	-0.635379
2657	0	1.50899	0	0	1.51549	4.23654	-5.31117	-0.122196	0.00540515	-0.0338761	-1.67471	1.75E-15	-1.57229	0	0	-0.00872811	-2.16915	12.2777	0.157936	74.3817	322.05	615.071	405.785	405.785	405.785	-1.52923	-53.761	1.13628	-64.9922	292.678	209.858	194.224	194.224	194.224	-53.7775	1.64321	0.819221	8.89708	-0.341102	-5.21785	0.802361	-0.0755601	1.63942	-348.35	9.11373	-2.77767	0	0	-0.76865
2658	0	-2.49623	0	0	-2.50316	3.93764	-4.26656	-0.148322	-0.00693507	-0.0585035	-9.4701	2.33E-15	-4.41573	0	0	-0.0640416	-2.06322	13.8184	-0.0286665	63.5105	323.236	621.067	406.99	406.99	406.99	-1.74823	-49.9996	0.862589	-81.4267	293.434	207.412	194.224	194.224	194.224	-50.0195	1.47306	1.18136	7.87063	-0.369688	-5.09214	0.990715	-0.136147	1.5206	-428.597	-26.7905	-3.24741	0	0	-0.855757
2659	0	-6.58923	0	0	-6.59945	3.62827	-3.18225	-0.184212	-0.0205083	-0.088152	-19.6616	-4.66E-15	-7.45483	0	0	-0.137377	-1.96015	15.2429	-0.216572	53.5937	324.366	626.941	408.156	408.156	408.156	-2.09089	-46.1211	0.671874	-97.7993	294.106	205.094	194.224	194.224	194.224	-46.1463	1.39915	1.61593	6.96303	-0.406286	-4.96491	1.16905	-0.195281	1.40619	-501.853	-69.2957	-3.62612	0	0	-0.875378
2660	0	-10.6073	0	0	-10.6143	3.3107	-2.06675	-0.224622	-0.0336072	-0.119377	-31.1711	9.32E-16	-10.3209	0	0	-0.211446	-1.86476	16.5227	-0.355576	44.8209	325.37	632.516	409.273	409.273	409.273	-2.56396	-42.2417	0.555811	-113.965	294.628	203.168	194.224	194.224	194.224	-42.2752	1.4107	2.14183	6.19492	-0.436709	-4.88308	1.32386	-0.248968	1.29155	-563.617	-114.032	-3.74463	0	0	-0.815285
2661	0	-14.3608	0	0	-14.3628	2.99114	-0.942603	-0.261632	-0.0453643	-0.148113	-42.3577	-4.66E-15	-12.665	0	0	-0.262251	-1.78305	17.6323	-0.415209	37.3521	326.181	637.606	410.328	410.328	410.328	-3.16199	-38.5008	0.488844	-129.711	294.951	201.901	194.224	194.224	194.224	-38.5463	1.47725	2.77075	5.58414	-0.445336	-4.87253	1.44468	-0.295495	1.17043	-609.787	-156.418	-3.3058	0	0	-0.67441
2662	0	-17.6572	0	0	-17.6573	2.67884	0.15675	-0.288555	-0.0543541	-0.171109	-51.55	4.66E-15	-14.0496	0	0	-0.270943	-1.72309	18.5511	-0.389335	31.3059	326.74	642.034	411.309	411.309	411.309	-3.87081	-35.0414	0.425316	-144.787	295.044	201.51	194.224	194.224	194.224	-35.1021	1.54885	3.50728	5.14313	-0.417168	-4.93386	1.52357	-0.331379	1.03935	-636.695	-190.879	-2.08526	0	0	-0.466216
2663	0	-20.3277	0	0	-20.3323	2.385	1.19103	-0.301738	-0.0586021	-0.18649	-57.4237	4.66E-16	-14.0163	0	0	-0.232924	-1.69531	19.2654	-0.296281	26.7524	327.001	645.633	412.209	412.209	412.209	-4.67192	-31.9887	0.303592	-158.953	294.901	202.128	194.224	194.224	194.224	-32.0656	1.56238	4.34958	4.87675	-0.338983	-5.04273	1.55775	-0.352584	0.897619	-642.582	-211.391	-0.11526	0	0	-0.22095
2664	0	-22.2499	0	0	-22.2659	2.12224	2.11522	-0.300848	-0.0557383	-0.193741	-59.2402	-7.22E-15	-12.1807	0	0	-0.160159	-1.71131	19.7691	-0.174368	23.7092	326.935	648.266	413.027	413.027	413.027	-5.54537	-29.4325	0.0564679	-172.023	294.543	203.795	194.224	194.224	194.224	-29.5223	1.45245	5.28959	4.78065	-0.201183	-5.15524	1.54908	-0.35301	0.749516	-628.555	-212.034	2.22564	0	0	0.0191595
2665	0	-23.3641	0	0	-23.3954	1.90463	2.87977	-0.288046	-0.0434723	-0.192659	-56.9368	-6.06E-15	-8.33144	0	0	-0.0753661	-1.78185	20.0642	-0.0743755	22.1433	326.533	649.821	413.771	413.771	413.771	-6.46915	-27.4153	-0.374899	-183.897	294.021	206.472	194.224	194.224	194.224	-27.5084	1.16394	6.31231	4.8407	0.000979371	-5.21621	1.50565	-0.325846	0.601765	-599.929	-188.186	4.20604	0	0	0.211252
2666	0	-23.6823	0	0	-23.7274	1.74772	3.43042	-0.267383	-0.0200369	-0.182919	-51.1551	1.86E-15	-2.48521	0	0	-0.00121633	-1.91403	20.16	-0.0499302	21.9767	325.805	650.225	414.45	414.45	414.45	-7.41536	-25.9256	-1.02658	-194.566	293.427	210.056	194.224	194.224	194.224	-26.005	0.663382	7.39274	5.03375	0.266267	-5.16966	1.44197	-0.265001	0.463517	-566.171	-137.652	4.80634	0	0	0.327341
2667	0	-23.2877	0	0	-23.3395	1.6675	3.71169	-0.244064	0.0143483	-0.16366	-43.1461	0	4.99946	0	0	0.0501056	-2.10882	20.0714	-0.1473	23.0971	324.789	649.44	415.078	415.078	415.078	-8.34535	-24.8989	-1.90056	-204.1	292.898	214.397	194.224	194.224	194.224	-24.9409	-0.0533341	8.49152	5.32964	0.587246	-4.96937	1.37427	-0.169312	0.34227	-538.727	-62.9634	3.01254	0	0	0.366197
2668	0	-22.3223	0	0	-22.3708	1.67756	3.67644	-0.223664	0.0561215	-0.134711	-34.5484	3.73E-15	13.3497	0	0	0.0804357	-2.35946	19.8175	-0.396984	25.3713	323.544	647.462	415.658	415.658	415.658	-9.2074	-24.227	-2.95996	-212.612	292.617	219.306	194.224	194.224	194.224	-24.204	-0.958861	9.55182	5.69489	0.950469	-4.58741	1.31408	-0.0445328	0.248139	-526.658	27.3795	-1.69143	0	0	0.352651
2669	0	-20.9631	0	0	-20.9995	1.78481	3.30032	-0.211351	0.0989379	-0.0973759	-27.0615	-5.59E-15	21.5222	0	0	0.100261	-2.65166	19.4184	-0.808775	28.6598	322.149	644.32	416.184	416.184	416.184	-9.94063	-23.7772	-4.13465	-220.208	292.794	224.561	194.224	194.224	194.224	-23.663	-1.99981	10.5023	6.0975	1.33841	-4.01855	1.26654	0.0938842	0.187896	-534.204	120.032	-8.8694	0	0	0.324997
2670	0	-19.3899	0	0	-19.4107	1.98549	2.59581	-0.211004	0.134923	-0.0556126	-22.0856	3.73E-15	28.3983	0	0	0.119222	-2.96538	18.8941	-1.37147	32.8286	320.699	640.073	416.635	416.635	416.635	-10.4845	-23.4179	-5.33587	-226.946	293.627	229.926	194.224	194.224	194.224	-23.1932	-3.10763	11.2667	6.51172	1.7312	-3.27975	1.22416	0.226503	0.172625	-557.416	200.312	-16.9051	0	0	0.315437
2671	0	-17.7539	0	0	-17.7613	2.26383	1.6173	-0.22462	0.158264	-0.0149634	-20.4477	-3.73E-15	33.1898	0	0	0.14038	-3.27813	18.2619	-2.05755	37.7582	319.294	634.807	416.974	416.974	416.974	-10.7908	-23.0448	-6.47569	-232.799	295.265	235.179	194.224	194.224	194.224	-22.7025	-4.21144	11.7795	6.92256	2.10933	-2.40469	1.17534	0.337412	0.211719	-587.89	257.649	-23.5079	0	0	0.340121
2672	0	-16.1551	0	0	-16.1556	2.5955	0.45014	-0.249167	0.169246	0.0187432	-22	1.86E-15	35.8476	0	0	0.161158	-3.56858	17.5356	-2.83112	43.3481	318.028	628.633	417.153	417.153	417.153	-10.8305	-22.6004	-7.48282	-237.654	297.778	240.142	194.224	194.224	194.224	-22.1478	-5.2482	11.9961	7.32925	2.45661	-1.43521	1.10577	0.419053	0.314072	-614.192	290.112	-27.071	0	0	0.399761
2673	0	-14.639	0	0	-14.6405	2.95534	-0.816599	-0.279864	0.1698	0.0412066	-26.0025	5.59E-15	36.5739	0	0	0.17812	-3.81961	16.7244	-3.65727	49.5173	316.982	621.691	417.117	417.117	417.117	-10.5888	-22.076	-8.31148	-241.332	301.164	244.706	194.224	194.224	194.224	-21.534	-6.1708	11.8925	7.74667	2.76204	-0.411953	1.00797	0.468513	0.483682	-627.563	300.196	-26.8799	0	0	0.492188
2674	0	-13.2062	0	0	-13.2154	3.32463	-2.11573	-0.311748	0.161673	0.0509485	-31.4289	5.59E-15	35.583	0	0	0.189934	-4.01972	15.832	-4.50963	56.2039	316.22	614.142	416.814	416.814	416.814	-10.0602	-21.5024	-8.94316	-243.627	305.371	248.831	194.224	194.224	194.224	-20.9026	-6.95207	11.4619	8.2048	3.02029	0.63348	0.884694	0.485723	0.720781	-624.948	291.82	-23.0347	0	0	0.617089
2675	0	-11.8268	0	0	-11.8481	3.69422	-3.41364	-0.340474	0.146322	0.0493989	-37.2307	0	33.0518	0	0	0.197428	-4.16303	14.8566	-5.37419	63.3643	315.784	606.167	416.199	416.199	416.2	-9.24756	-20.9349	-9.38264	-244.34	310.312	252.545	194.224	194.224	194.224	-20.3149	-7.58446	10.713	8.74587	3.23131	1.68265	0.750247	0.472758	1.0177	-609.454	269.181	-16.2957	0	0	0.774993
2676	0	-10.4571	0	0	-10.4929	4.06419	-4.70923	-0.362908	0.125067	0.0402469	-42.5561	-3.73E-15	29.1339	0	0	0.201911	-4.24796	13.7917	-6.24775	70.9743	315.695	597.965	415.251	415.251	415.251	-8.16453	-20.4371	-9.6517	-243.307	315.87	255.918	194.224	194.224	194.224	-19.8356	-8.07739	9.66936	9.41998	3.39857	2.7286	0.623917	0.43498	1.36208	-588.126	236.176	-7.64554	0	0	0.965958
2677	0	-9.05348	0	0	-9.10416	4.44061	-6.0223	-0.37757	0.0992196	0.028135	-46.8749	-3.73E-15	24.0103	0	0	0.203696	-4.27552	12.626	-7.13216	79.0311	315.957	589.738	413.974	413.974	413.974	-6.83754	-20.0685	-9.781	-240.415	321.904	259.048	194.224	194.224	194.224	-19.5215	-8.45183	8.36896	10.28	3.52818	3.77023	0.528398	0.379171	1.73456	-569.709	196.299	1.98191	0	0	1.19331
2678	0	-7.58166	0	0	-7.64533	4.83137	-7.37839	-0.384096	0.0701511	0.0174033	-49.9437	3.73E-15	17.9357	0	0	0.201735	-4.24763	11.3457	-8.02628	87.5536	316.555	581.692	412.404	412.404	412.404	-5.30696	-19.8768	-9.80187	-235.602	328.251	262.027	194.224	194.224	194.224	-19.4148	-8.7331	6.86245	11.3752	3.62771	4.80407	0.479796	0.311295	2.11552	-560.271	152.399	11.8894	0	0	1.46242
2679	0	-6.02157	0	0	-6.09347	5.24213	-8.79461	-0.383038	0.0395595	0.0116174	-51.7592	-2.80E-15	11.2772	0	0	0.194725	-4.16603	9.93628	-8.91887	96.5796	317.462	574.025	410.617	410.617	410.617	-3.62592	-19.8961	-9.73921	-228.859	334.726	264.927	194.224	194.224	194.224	-19.5427	-8.94353	5.21052	12.7448	3.70502	5.81704	0.490849	0.235591	2.48093	-563.626	107.079	21.4775	0	0	1.782
2680	0	-4.3683	0	0	-4.43957	5.67354	-10.2699	-0.375344	0.00910689	0.0125774	-52.4593	-4.43E-15	4.46444	0	0	0.182326	-4.0317	8.38551	-9.78384	106.16	318.638	566.924	408.719	408.719	408.719	-1.85665	-20.1486	-9.60711	-220.212	341.137	267.779	194.224	194.224	194.224	-19.9205	-9.09682	3.47967	14.411	3.76718	6.78181	0.563767	0.154602	2.81221	-578.952	62.3803	30.298	0	0	2.15096
2681	0	-2.63016	0	0	-2.6868	6.11989	-11.7814	-0.362287	-0.0195521	0.0204545	-52.2614	-9.55E-15	-2.03897	0	0	0.166044	-3.84529	6.68662	-10.5791	116.348	320.035	560.565	406.84	406.84	406.84	-0.0656579	-20.649	-9.40796	-209.719	347.292	270.567	194.224	194.224	194.224	-20.5554	-9.19592	1.73746	16.3736	3.81938	7.65577	0.693571	0.0707337	3.09259	-602.96	20.1839	37.9563	0	0	2.55368
2682	0	-0.824596	0	0	-0.847273	6.56929	-13.2859	-0.344733	-0.0450077	0.0337042	-51.3363	-8.39E-15	-7.80134	0	0	0.148664	-3.60822	4.8405	-11.2471	127.191	321.597	555.11	405.118	405.118	405.118	1.68204	-21.4093	-9.13474	-197.447	353.016	273.231	194.224	194.224	194.224	-21.4522	-9.23411	0.0472741	18.6072	3.86413	8.3819	0.865615	-0.0147783	3.31294	-629.688	-18.3314	44.263	0	0	2.95182
2683	0	1.02556	0	0	1.0604	7.00517	-14.7267	-0.323172	-0.0660697	0.0494512	-49.7736	-5.59E-15	-12.4634	0	0	0.133096	-3.32438	2.85644	-11.7176	138.723	323.269	550.71	403.677	403.677	403.677	3.32851	-22.442	-8.77548	-183.472	358.164	275.678	194.224	194.224	194.224	-22.6156	-9.19912	-1.53664	21.064	3.90098	8.89136	1.05595	-0.0986781	3.47203	-651.422	-51.6892	49.0981	0	0	3.28828
2684	0	2.89493	0	0	3.01237	7.40885	-16.0437	-0.297989	-0.0820132	0.0645183	-47.5878	7.45E-15	-15.7912	0	0	0.121035	-3.00223	0.751233	-11.9119	150.954	324.993	547.506	402.602	402.602	402.602	4.8275	-23.7605	-8.31895	-167.876	362.631	277.8	194.224	194.224	194.224	-24.0521	-9.07871	-2.97305	23.6809	3.92726	9.10808	1.23286	-0.177501	3.57129	-659.668	-78.5003	52.5225	0	0	3.49859
2685	0	4.75691	0	0	4.97969	7.76247	-17.1827	-0.26972	-0.0922372	0.0759917	-44.7483	-1.12E-14	-17.6568	0	0	0.112382	-2.65653	-1.45284	-11.7529	163.864	326.72	545.632	401.931	401.931	401.931	6.14708	-25.3766	-7.75927	-150.745	366.357	279.496	194.224	194.224	194.224	-25.7678	-8.86556	-4.2358	26.3894	3.93906	8.95828	1.36126	-0.247475	3.61541	-645.913	-97.0444	54.4783	0	0	3.52524
2686	0	6.58396	0	0	6.92851	8.05173	-18.1036	-0.239288	-0.0965183	0.0819471	-41.234	0	-18.0639	0	0	0.105414	-2.30834	-3.72972	-11.1811	177.386	328.414	545.208	401.642	401.642	401.642	7.27055	-27.2974	-7.0987	-132.18	369.326	280.688	194.224	194.224	194.224	-27.7664	-8.5603	-5.31411	29.1244	3.93224	8.38583	1.4085	-0.303584	3.60834	-603.029	-105.68	54.8598	0	0	3.3311
2687	0	8.34751	0	0	8.82083	8.26783	-18.7852	-0.208196	-0.095116	0.0818882	-37.0997	0	-17.1455	0	0	0.09778	-1.98234	-6.05028	-10.1739	191.395	330.057	546.328	401.669	401.669	401.669	8.19581	-29.5214	-6.34778	-112.294	371.564	281.329	194.224	194.224	194.224	-30.0453	-8.17192	-6.21156	31.8295	3.90324	7.37105	1.35075	-0.341545	3.55313	-526.915	-104.111	53.7296	0	0	2.90909
2688	0	10.0176	0	0	10.6159	8.40821	-19.2249	-0.178367	-0.0889697	0.0763585	-32.5112	3.73E-15	-15.1495	0	0	0.0876931	-1.70162	-8.38204	-8.76315	205.691	331.652	549.041	401.908	401.908	401.908	8.93397	-32.0348	-5.52336	-91.2224	373.128	281.409	194.224	194.224	194.224	-32.5923	-7.71618	-6.94425	34.4586	3.84974	5.94806	1.18315	-0.35749	3.4545	-418.28	-93.9116	51.4579	0	0	2.29032
2689	0	11.5627	0	0	12.272	8.47622	-19.437	-0.151778	-0.079554	0.0672605	-27.75	-1.86E-15	-12.3827	0	0	0.0747378	-1.48138	-10.6885	-7.04287	220.005	333.218	553.338	402.244	402.244	402.244	9.50709	-34.8106	-4.64593	-69.1118	374.097	280.944	194.224	194.224	194.224	-35.3839	-7.21345	-7.53809	36.9742	3.77168	4.21233	0.924249	-0.352953	3.31361	-284.376	-79.1907	48.7102	0	0	1.54918
2690	0	12.9505	0	0	13.7489	8.47938	-19.4468	-0.130816	-0.068653	0.0566703	-23.2444	-9.32E-16	-9.17259	0	0	0.0599991	-1.32385	-12.929	-5.1606	234.007	334.778	559.133	402.568	402.568	402.568	9.9445	-37.8092	-3.73699	-46.1168	374.563	279.972	194.224	194.224	194.224	-38.385	-6.68634	-8.02459	39.3441	3.67225	2.31244	0.616013	-0.333339	3.1355	-138.634	-65.1892	46.1589	0	0	0.792663
2691	0	14.1506	0	0	15.0111	8.42768	-19.2856	-0.118086	-0.055937	0.0467025	-19.4989	0	-5.63369	0	0	0.0452522	-1.21691	-15.0606	-3.29144	247.35	336.342	566.262	402.792	402.791	402.792	10.2789	-40.9834	-2.81695	-22.3833	374.62	278.541	194.224	194.224	194.224	-41.5535	-6.15765	-8.43636	41.5388	3.55862	0.424558	0.309533	-0.30242	2.92678	2.319	-54.8932	43.4237	0	0	0.129444
2692	0	15.139	0	0	16.0333	8.33351	-18.9912	-0.116519	-0.0397511	0.0385463	-17.0273	4.19E-15	-1.78307	0	0	0.0318484	-1.13734	-17.0411	-1.60346	259.704	337.901	574.496	402.853	402.853	402.853	10.5472	-44.2851	-1.90187	1.96778	374.362	276.709	194.224	194.224	194.224	-44.8462	-5.64907	-8.80776	43.5305	3.44147	-1.28178	0.0506434	-0.262853	2.69876	123.009	-48.5596	39.4048	0	0	-0.360701
2693	0	15.903	0	0	16.8058	8.21229	-18.6106	-0.126226	-0.0217106	0.0326515	-15.9693	1.98E-15	1.96246	0	0	0.0201138	-1.0576	-18.8329	-0.227083	270.799	339.431	583.566	402.719	402.719	402.719	10.7923	-47.674	-0.999338	26.8545	373.895	274.558	194.224	194.224	194.224	-48.2277	-5.17972	-9.17753	45.2947	3.33341	-2.67438	-0.136854	-0.219739	2.4646	214.165	-45.8888	33.9513	0	0	-0.645446
2694	0	16.4422	0	0	17.3343	8.08064	-18.1952	-0.144416	-0.00499267	0.0290506	-16.0623	1.63E-15	4.97183	0	0	0.0100401	-0.953041	-20.4056	0.761736	280.448	340.896	593.182	402.383	402.383	402.383	11.0569	-51.1201	-0.106841	52.2332	373.331	272.195	194.224	194.224	194.224	-51.6727	-4.76392	-9.58419	46.8113	3.24689	-3.67538	-0.252104	-0.179674	2.23308	273.663	-46.2157	27.6351	0	0	-0.738997
2695	0	16.7627	0	0	17.6314	7.95308	-17.7907	-0.167509	0.00752091	0.0273216	-16.8878	1.86E-15	6.64786	0	0	0.00159468	-0.806856	-21.7366	1.34215	288.541	342.266	603.061	401.86	401.86	401.86	11.3738	-54.6015	0.785535	78.0861	372.763	269.741	194.224	194.224	194.224	-55.1625	-4.4096	-10.0577	48.0656	3.19208	-4.26204	-0.307338	-0.148058	2.01176	304.402	-48.5911	21.1766	0	0	-0.686133
2696	0	16.8712	0	0	17.709	7.83893	-17.4271	-0.192712	0.0138416	0.0261671	-18.0927	-3.73E-15	6.57624	0	0	-0.00547492	-0.612162	-22.8119	1.53832	295.043	343.516	612.943	401.181	401.182	401.181	11.7575	-58.0985	1.68972	104.408	372.253	267.326	194.224	194.224	194.224	-58.6795	-4.11773	-10.6115	49.0486	3.17582	-4.45685	-0.319322	-0.128757	1.80595	312.294	-52.4727	15.1878	0	0	-0.543928
2697	0	16.7718	0	0	17.5733	7.74041	-17.112	-0.218356	0.0134507	0.0236728	-19.4795	-2.45E-15	4.66889	0	0	-0.011672	-0.371416	-23.6252	1.40493	299.976	344.632	622.594	400.396	400.396	400.396	12.1986	-61.5911	2.6137	131.193	371.82	265.074	194.224	194.224	194.224	-62.2038	-3.88212	-11.2372	49.7589	3.20112	-4.31316	-0.30358	-0.123288	1.62053	304.251	-57.5889	9.88914	0	0	-0.365298
2698	0	16.467	0	0	17.2263	7.65223	-16.8291	-0.243525	0.00778859	0.0165903	-20.971	2.45E-15	1.24354	0	0	-0.0173238	-0.0943349	-24.179	1.01328	303.413	345.605	631.814	399.562	399.562	399.562	12.6629	-65.0597	3.55632	158.433	371.432	263.104	194.224	194.224	194.224	-65.7135	-3.68971	-11.9032	50.2031	3.26746	-3.90125	-0.272426	-0.129716	1.46001	287.926	-63.3721	5.04682	0	0	-0.189856
2699	0	15.962	0	0	16.6709	7.56322	-16.5427	-0.26726	-0.000426821	0.00127915	-22.4862	-5.59E-15	-3.06428	0	0	-0.022047	0.204736	-24.4842	0.440544	305.465	346.433	640.44	398.748	398.748	398.748	13.0953	-68.4868	4.50436	186.096	371.017	261.536	194.224	194.224	194.224	-69.1864	-3.52179	-12.5572	50.398	3.3715	-3.29787	-0.235327	-0.143725	1.32633	270.957	-69.0332	0.241309	0	0	-0.0388943
2700	0	15.2699	0	0	15.9182	7.45885	-16.2056	-0.288167	-0.00801483	-0.0257234	-23.8351	6.99E-15	-7.43739	0	0	-0.0247764	0.509481	-24.5609	-0.237093	306.286	347.116	648.343	398.026	398.026	398.026	13.4282	-71.8603	5.43147	214.114	370.471	260.493	194.224	194.224	194.224	-72.6025	-3.35636	-13.1339	50.3709	3.50731	-2.5792	-0.199122	-0.160222	1.21982	260.482	-74.2389	-4.67519	0	0	0.0828088
2701	0	14.4162	0	0	14.993	7.32443	-15.7697	-0.303712	-0.011884	-0.0672238	-24.6051	-6.52E-15	-11.0191	0	0	-0.0243397	0.803729	-24.4381	-0.948255	306.065	347.655	655.433	397.469	397.469	397.469	13.5921	-75.1731	6.29997	242.36	369.682	260.102	194.224	194.224	194.224	-75.9455	-3.17166	-13.5638	50.159	3.66695	-1.81715	-0.172547	-0.17427	1.13619	263.939	-79.0772	-9.65282	0	0	0.181928
2702	0	13.4391	0	0	13.9356	7.14802	-15.1948	-0.310671	-0.00928076	-0.124619	-24.198	-3.73E-15	-13.0361	0	0	-0.0203601	1.0732	-24.1535	-1.62872	305.024	348.053	661.656	397.138	397.138	397.138	13.528	-78.4196	7.06452	270.618	368.543	260.475	194.224	194.224	194.224	-79.2009	-2.95013	-13.7842	49.8084	3.84082	-1.07719	-0.164987	-0.182226	1.06815	288.181	-83.8885	-14.6437	0	0	0.269997
2703	0	12.387	0	0	12.7988	6.92303	-14.4567	-0.306077	0.0011464	-0.197217	-21.9635	-6.99E-16	-13.0005	0	0	-0.0137343	1.30666	-23.7515	-2.22292	303.413	348.318	666.992	397.082	397.082	397.082	13.1987	-81.5887	7.67813	298.571	366.974	261.684	194.224	194.224	194.224	-82.3509	-2.68192	-13.7495	49.3712	4.01791	-0.416714	-0.182644	-0.181267	1.0077	337.628	-89.1499	-19.5739	0	0	0.35333
2704	0	11.3116	0	0	11.64	6.64953	-13.5525	-0.288515	0.0186701	-0.281719	-17.4199	-9.32E-16	-10.8524	0	0	-0.00641427	1.49642	-23.2808	-2.68484	301.498	348.458	671.453	397.319	397.319	397.319	12.597	-84.6552	8.10003	325.795	364.937	263.727	194.224	194.224	194.224	-85.3684	-2.36644	-13.4398	48.9018	4.1862	0.115742	-0.228196	-0.169629	0.945428	413.142	-95.1382	-24.4202	0	0	0.425032
2705	0	10.2606	0	0	10.5125	6.33399	-12.5004	-0.257102	0.0409539	-0.372989	-10.2807	8.74E-15	-6.94187	0	0	-0.000204441	1.63782	-22.7911	-2.9786	299.546	348.483	675.078	397.84	397.84	397.84	11.747	-87.5735	8.30381	351.784	362.439	266.498	194.224	194.224	194.224	-88.2114	-2.01115	-12.8644	48.4523	4.3338	0.481266	-0.300154	-0.147343	0.874384	512.27	-101.615	-29.2703	0	0	0.465147
2706	0	9.26698	0	0	9.45305	5.98804	-11.3366	-0.212215	0.0641128	-0.464468	-0.668817	-4.60E-15	-1.99218	0	0	0.00444437	1.72847	-22.3289	-3.07889	297.806	348.406	677.928	398.602	398.603	398.602	10.7004	-90.2737	8.28405	375.991	359.539	269.769	194.224	194.224	194.224	-90.8178	-1.62855	-12.0609	48.0668	4.44965	0.651382	-0.393465	-0.116452	0.78947	629.114	-108.046	-34.1697	0	0	0.448648
2707	0	8.33959	0	0	8.47206	5.62632	-10.1091	-0.156481	0.0838229	-0.549985	10.6862	1.46E-15	3.10581	0	0	0.00884461	1.76697	-21.9336	-2.9709	296.498	348.24	680.072	399.537	399.537	399.537	9.52621	-92.661	8.05899	397.88	356.327	273.185	194.224	194.224	194.224	-93.1029	-1.23213	-11.0889	47.7773	4.5248	0.608545	-0.503996	-0.0802414	0.691166	756.854	-113.489	-39.135	0	0	0.359943
2708	0	7.46043	0	0	7.55123	5.26359	-8.86828	-0.0952471	0.0962611	-0.624594	22.4062	8.15E-16	7.52546	0	0	0.0154113	1.75217	-21.635	-2.65099	295.788	348	681.583	400.556	400.556	400.556	8.29745	-94.6239	7.66835	416.98	352.914	276.29	194.224	194.224	194.224	-94.9651	-0.832684	-10.019	47.5998	4.55357	0.347497	-0.63294	-0.0444966	0.582883	889.212	-117.204	-44.0525	0	0	0.203852
2709	0	6.59192	0	0	6.65148	4.91187	-7.65672	-0.0361446	0.0992029	-0.685891	32.6269	9.32E-16	10.7251	0	0	0.0255727	1.6836	-21.45	-2.12921	295.78	347.697	682.519	401.567	401.567	401.567	7.07678	-96.0509	7.16587	432.916	349.398	278.587	194.224	194.224	194.224	-96.3002	-0.4358	-8.9191	47.5324	4.53407	-0.121605	-0.786364	-0.013274	0.476622	1022.21	-118.352	-48.6994	0	0	0.0091783
2710	0	5.69328	0	0	5.73026	4.57878	-6.50268	0.0128174	0.0934244	-0.732995	39.4111	-2.33E-16	12.6306	0	0	0.0372362	1.56228	-21.382	-1.43285	296.505	347.343	682.915	402.488	402.488	402.488	5.90676	-96.8526	6.60888	445.415	345.847	279.616	194.224	194.224	194.224	-97.0231	-0.0412249	-7.84333	47.5562	4.46893	-0.769348	-0.968947	0.0110374	0.383721	1152.11	-115.85	-52.7139	0	0	-0.17591
2711	0	4.74054	0	0	4.76189	4.26809	-5.42123	0.0444674	0.0830722	-0.765417	41.1413	2.10E-15	13.6369	0	0	0.0439955	1.39191	-21.4208	-0.609013	297.911	346.947	682.776	403.254	403.254	403.254	4.80882	-96.9833	6.04947	454.287	342.293	279.024	194.224	194.224	194.224	-97.0896	0.35505	-6.82726	47.6372	4.36524	-1.54451	-1.17978	0.0328305	0.318667	1273.95	-107.155	-55.6473	0	0	-0.291252
2712	0	3.74377	0	0	3.75498	3.98305	-4.42547	0.0519236	0.0729951	-0.782099	36.722	2.33E-16	14.2717	0	0	0.0382237	1.17977	-21.5445	0.27535	299.875	346.512	682.068	403.824	403.824	403.824	3.79242	-96.4553	5.53046	459.403	338.745	276.636	194.224	194.224	194.224	-96.512	0.755954	-5.89256	47.7306	4.23459	-2.37474	-1.40681	0.0568219	0.295303	1379.2	-91.2791	-56.908	0	0	-0.277352
2713	0	2.7608	0	0	2.76607	3.73073	-3.54167	0.0293964	0.0673735	-0.780584	25.8657	-1.40E-15	14.9982	0	0	0.0175375	0.936826	-21.7216	1.13739	302.212	346.038	680.731	404.182	404.182	404.182	2.86847	-95.3493	5.08395	460.682	335.222	272.496	194.224	194.224	194.224	-95.37	1.15701	-5.05574	47.7857	4.09285	-3.17172	-1.62464	0.0875652	0.326068	1454.54	-68.4928	-56.0057	0	0	-0.0941683
2714	0	1.90356	0	0	1.90588	3.52489	-2.81937	-0.0246314	0.0677588	-0.757523	9.49784	8.15E-16	15.9829	0	0	-0.00794691	0.677129	-21.9156	1.88638	304.692	345.515	678.682	404.332	404.332	404.332	2.0599	-93.8161	4.72959	458.111	331.772	266.893	194.224	194.224	194.224	-93.8132	1.54103	-4.33582	47.7528	3.95891	-3.84043	-1.79746	0.127626	0.418802	1484.08	-41.2132	-52.7151	0	0	0.255331
2715	0	1.3304	0	0	1.3315	3.38576	-2.33059	-0.103208	0.0732908	-0.709687	-9.94146	2.68E-15	17.0788	0	0	-0.0155262	0.415875	-22.0893	2.43472	307.072	344.932	675.836	404.294	404.294	404.294	1.40381	-92.0657	4.47272	451.789	328.482	260.346	194.224	194.224	194.224	-92.0492	1.87768	-3.75674	47.5893	3.85391	-4.29204	-1.89099	0.173537	0.567793	1454.48	-13.1578	-47.3539	0	0	0.708343
2716	0	1.21591	0	0	1.21676	3.33642	-2.15716	-0.190152	0.0809794	-0.636137	-28.8051	3.47E-15	17.842	0	0	0.0167934	0.166912	-22.2089	2.70934	309.114	344.276	672.126	404.091	404.091	404.091	0.941577	-90.3349	4.30502	441.964	325.469	253.518	194.224	194.224	194.224	-90.312	2.13091	-3.34342	47.2655	3.79912	-4.45647	-1.88254	0.219889	0.758861	1360.53	12.6339	-40.9122	0	0	1.15096
2717	0	1.70231	0	0	1.70377	3.39683	-2.36948	-0.264957	0.0868317	-0.539372	-43.3004	-2.27E-15	17.7132	0	0	0.0897295	-0.0597115	-22.2476	2.66162	310.608	343.542	667.524	403.746	403.746	403.746	0.699702	-88.8372	4.21117	429.049	322.849	247.074	194.224	194.224	194.224	-88.8119	2.27446	-3.11181	46.7694	3.81382	-4.29283	-1.76982	0.258668	0.969844	1207.95	34.3136	-34.7258	0	0	1.45641
2718	0	2.84942	0	0	2.85334	3.57725	-3.00319	-0.312056	0.0868582	-0.424844	-50.93	-8.85E-15	16.2531	0	0	0.175336	-0.259502	-22.1884	2.27497	311.388	342.733	662.051	403.277	403.277	403.276	0.669509	-87.7113	4.17938	413.586	320.7	241.528	194.224	194.224	194.224	-87.6851	2.30918	-3.0578	46.1099	3.91321	-3.79657	-1.56269	0.284748	1.18698	1008.92	52.0988	-29.8049	0	0	1.53144
2719	0	4.6097	0	0	4.62121	3.87332	-4.04137	-0.328925	0.0800655	-0.301578	-51.5417	-3.38E-15	13.554	0	0	0.23596	-0.43435	-22.0257	1.57075	311.34	341.869	655.79	402.695	402.695	402.695	0.797797	-86.9941	4.20938	396.187	319.033	237.148	194.224	194.224	194.224	-86.9677	2.27184	-3.15143	45.318	4.10649	-3.00453	-1.28283	0.296363	1.40549	780.88	68.2178	-26.502	0	0	1.35301
2720	0	6.84697	0	0	6.87779	4.26594	-5.41373	-0.3226	0.0702759	-0.181064	-46.8439	6.06E-15	10.4036	0	0	0.2516	-0.592304	-21.7649	0.611306	310.412	340.983	648.881	402.008	402.008	402.008	0.999593	-86.6348	4.3132	377.47	317.802	233.96	194.224	194.224	194.224	-86.6083	2.22662	-3.34474	44.4447	4.39529	-1.99687	-0.957808	0.29843	1.62991	544.623	87.3634	-24.8614	0	0	0.978161
2721	0	9.38338	0	0	9.45478	4.72617	-7.0141	-0.299466	0.0598657	-0.0749523	-38.9354	4.08E-15	7.47619	0	0	0.225485	-0.7462	-21.4205	-0.502105	308.607	340.121	641.516	401.22	401.22	401.22	1.1883	-86.5348	4.50995	358.004	316.938	231.83	194.224	194.224	194.224	-86.5071	2.24287	-3.59066	43.5558	4.77329	-0.893684	-0.626973	0.289392	1.85709	324.776	109.228	-24.3491	0	0	0.529491
2722	0	12.0398	0	0	12.1827	5.22056	-8.72048	-0.264638	0.0478686	0.00898274	-29.7363	1.51E-15	4.94512	0	0	0.174055	-0.910265	-21.0119	-1.64115	305.974	339.333	633.913	400.337	400.337	400.337	1.30039	-86.5815	4.81417	338.271	316.378	230.531	194.224	194.224	194.224	-86.5504	2.37268	-3.8545	42.7222	5.22537	0.15969	-0.326611	0.262319	2.07816	141.766	127.882	-23.7352	0	0	0.138806
2723	0	14.6582	0	0	14.9091	5.7145	-10.4093	-0.225992	0.0356449	0.0677915	-21.0475	-4.83E-15	2.97292	0	0	0.118123	-1.0957	-20.5574	-2.67231	302.581	338.665	626.291	399.368	399.368	399.368	1.30455	-86.6691	5.22379	318.638	316.067	229.801	194.224	194.224	194.224	-86.6313	2.63751	-4.11322	42.0068	5.72762	1.01797	-0.080616	0.214056	2.28416	7.8898	138.778	-22.2755	0	0	-0.110586
2724	0	17.1164	0	0	17.509	6.17612	-11.9706	-0.190012	0.0245585	0.101497	-14.0198	3.26E-15	1.53291	0	0	0.0718417	-1.30657	-20.0685	-3.48289	298.495	338.153	618.851	398.33	398.33	398.33	1.20334	-86.714	5.71768	299.359	315.958	229.387	194.224	194.224	194.224	-86.666	3.02519	-4.3545	41.4504	6.24741	1.5659	0.094504	0.146606	2.46474	-70.2426	139.284	-19.864	0	0	-0.204854
2725	0	19.3329	0	0	19.8895	6.57949	-13.3198	-0.160733	0.0152119	0.11292	-9.11982	1.89E-16	0.472974	0	0	0.0403734	-1.53765	-19.5463	-4.00328	293.758	337.822	611.753	397.247	397.247	397.247	1.02542	-86.6621	6.25966	280.574	316.016	229.084	194.224	194.224	194.224	-86.6014	3.49691	-4.57341	41.0612	6.74516	1.7427	0.199096	0.0656266	2.61601	-94.9737	128.669	-16.713	0	0	-0.190571
2726	0	21.2629	0	0	21.9883	6.90689	-14.4035	-0.141093	0.00831546	0.106338	-6.40447	2.54E-15	-0.295487	0	0	0.0230823	-1.77508	-18.9805	-4.2176	288.375	337.683	605.111	396.148	396.148	396.148	0.811973	-86.4872	6.80608	262.329	316.211	228.746	194.224	194.224	194.224	-86.4127	4.00034	-4.76823	40.8109	7.17896	1.55198	0.241953	-0.0209013	2.73738	-74.7246	108.355	-13.3136	0	0	-0.130546
2727	0	22.8924	0	0	23.7726	7.15029	-15.2022	-0.131213	0.00306028	0.0872298	-5.47817	-2.79E-15	-0.93889	0	0	0.015414	-1.99953	-18.3524	-4.16166	282.324	337.732	598.993	395.07	395.07	395.07	0.603664	-86.1854	7.31505	244.59	316.522	228.289	194.224	194.224	194.224	-86.0973	4.48355	-4.93827	40.639	7.51114	1.05595	0.2404	-0.105413	2.83686	-23.2695	80.0255	-9.87127	0	0	-0.0646267
2728	0	24.228	0	0	25.2348	7.31123	-15.7268	-0.129591	-0.00116412	0.0609451	-5.75096	-1.41E-15	-1.53901	0	0	0.0126748	-2.1909	-17.6389	-3.91039	275.559	337.95	593.435	394.057	394.057	394.057	0.430679	-85.7662	7.75322	227.272	316.928	227.685	194.224	194.224	194.224	-85.6659	4.90577	-5.08205	40.4654	7.71659	0.357028	0.209183	-0.183259	2.9204	45.3484	46.1565	-6.64684	0	0	0.00244291
2729	0	25.2874	0	0	26.3852	7.39965	-16.0139	-0.1343	-0.00514815	0.0324996	-6.6704	-1.05E-15	-2.15913	0	0	0.0115505	-2.33259	-16.8166	-3.56058	268.032	338.304	588.449	393.157	393.157	393.157	0.308874	-85.2436	8.09919	210.26	317.408	226.95	194.224	194.224	194.224	-85.133	5.24236	-5.19696	40.2045	7.7867	-0.424	0.166323	-0.251375	2.99481	116.675	9.52991	-3.72221	0	0	0.0862881
2730	0	26.0908	0	0	27.2442	7.43115	-16.1159	-0.142381	-0.00927693	0.00590199	-7.71656	-1.19E-15	-2.81844	0	0	0.0101404	-2.41473	-15.8654	-3.21162	259.697	338.745	584.043	392.42	392.421	392.421	0.24086	-84.6293	8.34334	193.431	317.935	226.123	194.224	194.224	194.224	-84.5106	5.48436	-5.27966	39.7782	7.72935	-1.16987	0.127999	-0.307997	3.06081	178.298	-26.5353	-1.19987	0	0	0.199988
2731	0	26.655	0	0	27.834	7.42356	-16.0914	-0.151396	-0.0137356	-0.0157772	-8.5723	-1.22E-15	-3.52372	0	0	0.00785809	-2.43595	-14.7709	-2.94697	250.531	339.219	580.226	391.895	391.895	391.895	0.220099	-83.9286	8.48457	176.674	318.483	225.258	194.224	194.224	194.224	-83.8044	5.63412	-5.32617	39.1248	7.56428	-1.78528	0.109241	-0.350101	3.11513	220.214	-58.4474	0.87888	0	0	0.336487
2732	0	26.9912	0	0	28.1725	7.39325	-15.9931	-0.159674	-0.018485	-0.0306438	-9.11407	9.32E-16	-4.26571	0	0	0.0048315	-2.40363	-13.526	-2.81871	240.537	339.675	577.022	391.616	391.616	391.616	0.235658	-83.1395	8.52594	159.899	319.022	224.405	194.224	194.224	194.224	-83.0123	5.69957	-5.33214	38.2045	7.31651	-2.21068	0.119695	-0.374833	3.15205	236.301	-83.2701	2.54207	0	0	0.464945
2733	0	27.1054	0	0	28.2719	7.35181	-15.8587	-0.16577	-0.0233711	-0.0377192	-9.28943	-2.91E-15	-5.01456	0	0	0.00146411	-2.33242	-12.1321	-2.83799	229.76	340.068	574.466	391.607	391.607	391.607	0.275945	-82.2557	8.47081	143.051	319.522	223.608	194.224	194.224	194.224	-82.1281	5.68921	-5.29284	37.001	7.01023	-2.43028	0.162562	-0.377281	3.16587	224.545	-98.6905	3.8549	0	0	0.540454
2734	0	27.0005	0	0	28.1381	7.30384	-15.7028	-0.169274	-0.027845	-0.0374619	-9.13212	5.82E-16	-5.67348	0	0	-0.00171035	-2.24134	-10.5991	-2.97344	218.283	340.366	572.602	391.872	391.872	391.872	0.330873	-81.2691	8.32003	126.111	319.956	222.898	194.224	194.224	194.224	-81.1436	5.6085	-5.20306	35.5212	6.66542	-2.47313	0.230407	-0.355722	3.15224	188.653	-104.231	4.91853	0	0	0.527116
2735	0	26.6778	0	0	27.772	7.24652	-15.5162	-0.170103	-0.0309294	-0.0312842	-8.64842	8.15E-16	-6.07138	0	0	-0.0042031	-2.14957	-8.94457	-3.1595	206.226	340.552	571.478	392.401	392.401	392.401	0.392813	-80.1723	8.0713	109.094	320.298	222.29	194.224	194.224	194.224	-80.0517	5.45878	-5.05758	33.7922	6.29684	-2.4051	0.30739	-0.309924	3.109	136.953	-100.26	5.70083	0	0	0.418957
2736	0	26.1377	0	0	27.1713	7.17108	-15.2701	-0.168087	-0.0314659	-0.0215678	-7.76996	-9.32E-16	-6.00355	0	0	-0.00563143	-2.07206	-7.1905	-3.31416	193.726	340.624	571.131	393.168	393.168	393.169	0.456648	-78.9594	7.72115	92.0426	320.534	221.781	194.224	194.224	194.224	-78.8464	5.23834	-4.85257	31.8562	5.91474	-2.31163	0.372269	-0.243492	3.03661	81.0491	-88.0697	6.07464	0	0	0.248997
2737	0	25.3773	0	0	26.3302	7.06614	-14.9267	-0.163024	-0.0281888	-0.0108897	-6.39863	-3.49E-16	-5.27101	0	0	-0.00583275	-2.01609	-5.3602	-3.36142	180.921	340.597	571.581	394.141	394.141	394.141	0.519414	-77.6233	7.26837	75.01	320.661	221.351	194.224	194.224	194.224	-77.5206	4.94524	-4.58742	29.7632	5.52585	-2.27529	0.407773	-0.161981	2.9387	31.6856	-68.8423	5.8168	0	0	0.0721824
2738	0	24.3873	0	0	25.2391	6.92167	-14.4522	-0.155264	-0.0209691	-0.00116072	-4.51813	4.19E-15	-3.83696	0	0	-0.00489715	-1.98019	-3.47467	-3.25108	167.929	340.497	572.828	395.277	395.277	395.277	0.580435	-76.1527	6.71796	58.0477	320.697	220.958	194.224	194.224	194.224	-76.0625	4.5804	-4.26702	27.5644	5.1338	-2.35526	0.408789	-0.0735462	2.82073	-5.3257	-44.3068	4.94393	0	0	-0.0671577
2739	0	23.1507	0	0	23.8837	6.73194	-13.8257	-0.145394	-0.0106263	0.00651418	-2.20726	2.39E-15	-1.82921	0	0	-0.00294754	-1.95549	-1.5509	-2.96943	154.842	340.367	574.851	396.535	396.535	396.535	0.640503	-74.53	6.08354	41.1929	320.677	220.539	194.224	194.224	194.224	-74.4536	4.15018	-3.90253	25.3062	4.73926	-2.57591	0.384143	0.0120689	2.68823	-30.4614	-16.6889	3.67881	0	0	-0.156067
2740	0	21.6437	0	0	22.2471	6.49653	-13.0435	-0.134724	0.00118825	0.0114976	0.292931	-3.52E-15	0.475654	0	0	-4.92E-05	-1.92901	0.398204	-2.53856	141.725	340.254	577.612	397.876	397.876	397.876	0.700527	-72.731	5.38761	24.4634	320.65	220.021	194.224	194.224	194.224	-72.6689	3.66771	-3.51029	23.028	4.33984	-2.92645	0.347949	0.084524	2.54802	-47.8601	10.9647	2.37318	0	0	-0.206849
2741	0	19.8394	0	0	20.3113	6.2202	-12.1188	-0.124699	0.0129506	0.0134738	2.6488	3.49E-15	2.77037	0	0	0.00368711	-1.88722	2.36222	-2.00778	128.629	340.208	581.062	399.266	399.266	399.267	0.759911	-70.7282	4.65988	7.857	320.674	219.324	194.224	194.224	194.224	-70.6797	3.15291	-3.10941	20.7621	3.93029	-3.36885	0.317918	0.135224	2.40562	-64.2373	35.4245	1.31409	0	0	-0.249657
2742	0	17.7129	0	0	18.0607	5.91168	-11.0783	-0.117059	0.0226966	0.0119899	4.44908	-2.33E-15	4.6951	0	0	0.00775208	-1.81948	4.33122	-1.44068	115.606	340.271	585.141	400.678	400.678	400.678	0.815888	-68.494	3.93431	-8.64504	320.803	218.381	194.224	194.224	194.224	-68.4577	2.63095	-2.71912	18.5346	3.50376	-3.85034	0.306287	0.159119	2.26594	-85.2469	53.2904	0.74048	0	0	-0.311739
2743	0	15.2472	0	0	15.4862	5.58212	-9.9584	-0.113339	0.0290189	0.00668176	5.27952	-1.40E-15	5.96744	0	0	0.0105581	-1.72014	6.29367	-0.902005	102.719	340.471	589.783	402.09	402.09	402.09	0.862889	-66.0054	3.24526	-25.0739	321.079	217.147	194.224	194.224	194.224	-65.9792	2.12996	-2.35553	16.3688	3.05381	-4.31625	0.324515	0.15495	2.13107	-116.012	61.952	0.707135	0	0	-0.415692
2744	0	12.4391	0	0	12.5897	5.24333	-8.79872	-0.114651	0.0309296	-0.0027109	4.76602	-1.40E-15	6.38434	0	0	0.00916276	-1.58939	8.23489	-0.445401	90.0546	340.815	594.909	403.488	403.488	403.488	0.892932	-63.2489	2.62333	-41.4666	321.528	215.609	194.224	194.224	194.224	-63.2308	1.67775	-2.02893	14.287	2.5765	-4.72188	0.377773	0.125951	2.00132	-159.166	59.7059	1.16143	0	0	-0.568006
2745	0	9.30434	0	0	9.38838	4.9063	-7.63748	-0.121819	0.0282781	-0.0161656	2.58363	-2.80E-15	5.86682	0	0	-0.000729348	-1.43267	10.1359	-0.104454	77.7311	341.29	600.426	404.86	404.86	404.86	0.896807	-60.2244	2.09208	-57.8574	322.149	213.802	194.224	194.224	194.224	-60.2122	1.29835	-1.74241	12.313	2.07274	-5.04083	0.470647	0.078368	1.87574	-216.176	46.2965	1.8737	0	0	-0.762534
2746	0	5.88207	0	0	5.92033	4.57993	-6.50668	-0.135917	0.0213846	-0.0337729	-1.56002	2.80E-15	4.42283	0	0	-0.0239595	-1.25879	11.9734	0.112418	65.8989	341.865	606.22	406.196	406.196	406.196	0.865739	-56.9491	1.66587	-74.2674	322.92	211.808	194.224	194.224	194.224	-56.9408	1.009	-1.49197	10.4728	1.54933	-5.26945	0.599886	0.0195593	1.75359	-284.995	22.3386	2.55231	0	0	-0.971766
2747	0	2.23997	0	0	2.25007	4.27048	-5.42957	-0.157667	0.0101786	-0.055073	-7.80329	9.32E-16	2.06727	0	0	-0.0632811	-1.07772	13.7197	0.221356	54.7363	342.494	612.157	407.485	407.485	407.485	0.791939	-53.462	1.34909	-90.6899	323.793	209.761	194.224	194.224	194.224	-53.4562	0.818331	-1.26694	8.79407	1.01898	-5.42542	0.757979	-0.0441315	1.63477	-361.855	-11.3096	3.00347	0	0	-1.15859
2748	0	-1.52218	0	0	-1.52673	3.98108	-4.41859	-0.186249	-0.00456521	-0.0788365	-15.9403	-2.68E-15	-1.03087	0	0	-0.116342	-0.898756	15.3452	0.256973	44.4377	343.121	618.08	408.713	408.713	408.713	0.666914	-49.8282	1.13535	-107.073	324.702	207.844	194.224	194.224	194.224	-49.8237	0.725439	-1.0493	7.30442	0.499625	-5.5412	0.931148	-0.107233	1.51659	-441.014	-52.6225	3.12066	0	0	-1.28034
2749	0	-5.27413	0	0	-5.2839	3.71222	-3.47678	-0.218851	-0.0210613	-0.10292	-25.326	3.73E-15	-4.5154	0	0	-0.173757	-0.729997	16.8197	0.261896	35.1967	343.686	623.81	409.863	409.863	409.863	0.480857	-46.1389	1.00746	-123.306	325.562	206.273	194.224	194.224	194.224	-46.1352	0.718716	-0.81472	6.02885	0.0129473	-5.65335	1.10451	-0.164011	1.39592	-516.52	-97.581	2.92185	0	0	-1.30125
2750	0	-8.86323	0	0	-8.87244	3.46309	-2.60229	-0.251037	-0.0368766	-0.12485	-34.9165	4.66E-16	-7.88739	0	0	-0.220548	-0.57873	18.1158	0.275058	27.189	344.128	629.16	410.918	410.918	410.918	0.223922	-42.5054	0.937497	-139.219	326.282	205.269	194.224	194.224	194.224	-42.5027	0.774538	-0.536017	4.98693	-0.417762	-5.79101	1.26227	-0.211449	1.27008	-582.057	-141.359	2.62691	0	0	-1.20136
2751	0	-12.1292	0	0	-12.1352	3.23344	-1.79508	-0.277278	-0.0490056	-0.142098	-43.4052	4.66E-15	-10.5537	0	0	-0.241335	-0.452616	19.211	0.321549	20.5557	344.394	633.941	411.864	411.864	411.864	-0.110969	-39.0474	0.88734	-154.599	326.782	205.018	194.224	194.224	194.224	-39.0468	0.856605	-0.188262	4.19003	-0.770196	-5.96638	1.39317	-0.246	1.1366	-632.806	-177.772	2.49781	0	0	-0.985558
2752	0	-14.9242	0	0	-14.9268	3.0252	-1.06249	-0.293293	-0.0556652	-0.152977	-49.6076	4.66E-15	-12.0733	0	0	-0.227821	-0.360434	20.0897	0.4071	15.3937	344.441	637.975	412.693	412.693	412.693	-0.525283	-35.8761	0.810578	-169.222	327.01	205.644	194.224	194.224	194.224	-35.8789	0.917799	0.246017	3.63888	-1.02542	-6.17027	1.48931	-0.266556	0.994824	-665.415	-201.852	2.77013	0	0	-0.685275
2753	0	-17.133	0	0	-17.1335	2.84296	-0.421019	-0.297258	-0.0562192	-0.156767	-52.7574	-5.59E-15	-12.2027	0	0	-0.183165	-0.312004	20.7445	0.517652	11.7499	344.236	641.104	413.406	413.406	413.406	-1.01512	-33.0772	0.656691	-182.895	326.948	207.191	194.224	194.224	194.224	-33.0846	0.905845	0.775263	3.3223	-1.1703	-6.37332	1.54643	-0.270956	0.847611	-678.817	-209.634	3.45745	0	0	-0.35169
2754	0	-18.6882	0	0	-18.6882	2.69337	0.105581	-0.29101	-0.0497652	-0.153181	-52.7669	4.66E-15	-10.7785	0	0	-0.120744	-0.317036	21.1763	0.623181	9.6215	343.764	643.199	414.017	414.017	414.017	-1.57357	-30.6994	0.378048	-195.484	326.609	209.628	194.224	194.224	194.224	-30.7108	0.771966	1.40041	3.21735	-1.1988	-6.53172	1.56779	-0.256067	0.700893	-676.483	-197.963	4.29117	0	0	-0.0423067
2755	0	-19.5759	0	0	-19.5767	2.58451	0.488806	-0.278972	-0.0354244	-0.142412	-50.1841	3.03E-15	-7.75183	0	0	-0.0568058	-0.383047	21.3933	0.684752	8.96009	343.029	644.166	414.546	414.546	414.546	-2.19083	-28.7503	-0.0609524	-206.924	326.04	212.86	194.224	194.224	194.224	-28.7626	0.480084	2.11497	3.29061	-1.1128	-6.59638	1.55906	-0.217726	0.56368	-664.475	-164.958	4.69067	0	0	0.196853
2756	0	-19.8335	0	0	-19.8351	2.5251	0.697938	-0.26631	-0.0128001	-0.12408	-45.9672	4.31E-15	-3.22533	0	0	-0.00288358	-0.513219	21.4097	0.662539	9.67988	342.052	643.944	415.016	415.016	415.016	-2.85138	-27.2004	-0.675361	-217.209	325.325	216.754	194.224	194.224	194.224	-27.2066	0.0140933	2.90278	3.50151	-0.922038	-6.52255	1.53178	-0.15424	0.443155	-651.969	-111.546	3.93086	0	0	0.343776
2757	0	-19.5401	0	0	-19.5416	2.52296	0.705459	-0.257429	0.0167997	-0.0984099	-41.2032	-1.86E-15	2.46093	0	0	0.0375822	-0.704689	21.2436	0.52372	11.6681	340.874	642.515	415.449	415.449	415.449	-3.53074	-25.9923	-1.45385	-226.356	324.582	221.153	194.224	194.224	194.224	-25.9816	-0.617828	3.73499	3.80634	-0.643125	-6.27803	1.49353	-0.0690642	0.348024	-646.028	-42.5727	1.37198	0	0	0.404508
2758	0	-18.8027	0	0	-18.8034	2.58279	0.49485	-0.25529	0.0494834	-0.0661792	-36.8801	3.73E-15	8.68056	0	0	0.0673603	-0.947946	20.915	0.248076	14.7966	339.553	639.89	415.853	415.853	415.853	-4.1946	-25.052	-2.35825	-234.383	323.961	225.883	194.224	194.224	194.224	-25.0114	-1.38366	4.56932	4.16369	-0.29845	-5.84835	1.44962	0.0294988	0.283886	-651.141	33.0522	-3.04207	0	0	0.407392
2759	0	-17.7399	0	0	-17.7399	2.70316	0.0711111	-0.260653	0.0796111	-0.0300216	-33.6742	9.32E-16	14.6494	0	0	0.0907442	-1.22775	20.4438	-0.169273	18.9334	338.159	636.12	416.221	416.22	416.221	-4.8034	-24.3025	-3.3291	-241.275	323.618	230.764	194.224	194.224	194.224	-24.219	-2.23216	5.35519	4.54018	0.0863957	-5.23813	1.39728	0.128473	0.256895	-665.539	104.279	-8.53015	0	0	0.389092
2760	0	-16.4652	0	0	-16.4659	2.87485	-0.533273	-0.270911	0.104752	0.0059017	-31.7557	-7.45E-15	19.9516	0	0	0.110226	-1.52526	19.8475	-0.718952	23.9523	336.767	631.281	416.528	416.528	416.528	-5.31934	-23.6754	-4.29663	-246.978	323.688	235.618	194.224	194.224	194.224	-23.5395	-3.10194	6.04215	4.91563	0.485361	-4.46863	1.32588	0.219736	0.274222	-681.713	164.317	-14.0022	0	0	0.379616
2761	0	-15.0773	0	0	-15.0811	3.08342	-1.26736	-0.283915	0.123765	0.0369444	-31.1579	-3.73E-15	24.3396	0	0	0.12669	-1.82107	19.1399	-1.38214	29.7398	335.453	625.48	416.733	416.733	416.733	-5.70656	-23.116	-5.19482	-251.408	324.276	240.281	194.224	194.224	194.224	-22.9244	-3.9347	6.58274	5.28706	0.875384	-3.57142	1.22612	0.293566	0.341493	-691.386	208.631	-18.2132	0	0	0.401842
2762	0	-13.6518	0	0	-13.661	3.31414	-2.07886	-0.298933	0.135809	0.0590803	-31.8864	3.73E-15	27.6063	0	0	0.140604	-2.09785	18.3302	-2.13733	36.1982	334.281	618.851	416.785	416.785	416.785	-5.9294	-22.589	-5.97372	-254.462	325.456	244.623	194.224	194.224	194.224	-22.3453	-4.6868	6.93323	5.67024	1.23806	-2.58033	1.09438	0.343991	0.468642	-688.55	235.541	-20.1735	0	0	0.470825
2763	0	-12.2357	0	0	-12.2519	3.55652	-2.93042	-0.315599	0.140519	0.0700767	-33.8337	-3.73E-15	29.584	0	0	0.152683	-2.34213	17.4226	-2.96691	43.2474	333.305	611.55	416.626	416.626	416.626	-5.95351	-22.0817	-6.60623	-256.03	327.271	248.56	194.224	194.224	194.224	-21.7967	-5.33503	7.05633	6.09829	1.56076	-1.5234	0.935249	0.367273	0.659588	-671.352	245.221	-19.4219	0	0	0.593296
2764	0	-10.8458	0	0	-10.8701	3.80704	-3.80919	-0.332614	0.13798	0.0702099	-36.6806	-3.73E-15	30.1399	0	0	0.163689	-2.54507	16.4159	-3.86117	50.8255	332.56	603.756	416.208	416.208	416.208	-5.7497	-21.6053	-7.0882	-256	329.733	252.067	194.224	194.224	194.224	-21.2949	-5.87598	6.92518	6.61877	1.83688	-0.418155	0.763091	0.364465	0.91475	-642.8	239.793	-16.1824	0	0	0.767533
2765	0	-9.4745	0	0	-9.50714	4.06938	-4.72737	-0.347914	0.128815	0.0620091	-39.9504	5.59E-15	29.2145	0	0	0.173992	-2.7019	15.3041	-4.81807	58.8905	332.065	595.662	415.493	415.493	415.493	-5.29907	-21.1889	-7.43374	-254.265	332.819	255.173	194.224	194.224	194.224	-20.8727	-6.3215	6.52721	7.2885	2.06532	0.728177	0.598584	0.339161	1.2267	-609.409	222.142	-11.1319	0	0	0.986807
2766	0	-8.10021	0	0	-8.14093	4.35219	-5.71439	-0.359392	0.113944	0.0496137	-43.1427	-9.32E-15	26.8255	0	0	0.182985	-2.81045	14.0772	-5.83841	67.4231	331.818	587.474	414.467	414.467	414.467	-4.59712	-20.8713	-7.66753	-250.742	336.474	257.941	194.224	194.224	194.224	-20.5702	-6.69218	5.86633	8.16759	2.24936	1.91339	0.467776	0.295985	1.58122	-580.188	195.092	-5.02845	0	0	1.24809
2767	0	-6.69839	0	0	-6.74613	4.66561	-6.80409	-0.365809	0.094386	0.0372905	-45.8942	1.12E-14	23.0616	0	0	0.188941	-2.8692	12.7221	-6.91756	76.4287	331.808	579.404	413.148	413.148	413.148	-3.65565	-20.6912	-7.81658	-245.376	340.609	260.454	194.224	194.224	194.224	-20.4259	-7.01065	4.96277	9.31214	2.39537	3.13155	0.393892	0.238531	1.96009	-562.684	160.884	1.56046	0	0	1.55598
2768	0	-5.24986	0	0	-5.30186	5.01731	-8.02075	-0.366683	0.0712086	0.0288294	-48.0033	4.66E-15	18.092	0	0	0.189492	-2.87574	11.2252	-8.03669	85.9374	332.006	571.659	411.586	411.586	411.586	-2.50293	-20.6816	-7.90301	-238.143	345.103	262.786	194.224	194.224	194.224	-20.4719	-7.29539	3.85167	10.7666	2.51125	4.36371	0.393273	0.170626	2.34051	-561.359	121.828	8.22882	0	0	1.92121
2769	0	-3.74454	0	0	-3.79521	5.40908	-9.36709	-0.362561	0.0446798	0.0264548	-49.4508	-7.45E-15	12.0973	0	0	0.182725	-2.82642	9.5747	-9.15686	95.999	332.374	564.445	409.87	409.87	409.87	-1.18269	-20.8693	-7.93941	-229.053	349.807	264.986	194.224	194.224	194.224	-20.7328	-7.55627	2.58143	12.5563	2.60461	5.5716	0.469593	0.0943598	2.70095	-575.769	79.0492	15.1267	0	0	2.34504
2770	0	-2.1817	0	0	-2.22118	5.83445	-10.8167	-0.354286	0.0151582	0.0307562	-50.2832	-1.57E-15	5.3759	0	0	0.168523	-2.71759	7.76423	-10.2181	106.673	332.866	557.954	408.116	408.116	408.116	0.246716	-21.2772	-7.92725	-218.135	354.547	267.063	194.224	194.224	194.224	-21.2284	-7.7923	1.21254	14.681	2.68187	6.69661	0.615082	0.0118422	3.02147	-601.705	33.8714	22.5232	0	0	2.80807
2771	0	-0.568493	0	0	-0.581877	6.27835	-12.314	-0.341619	-0.0151958	0.0402823	-50.4302	6.52E-15	-1.48868	0	0	0.149355	-2.54776	5.79496	-11.1429	118.015	333.427	552.37	406.456	406.456	406.456	1.71543	-21.9277	-7.85863	-205.43	359.133	268.986	194.224	194.224	194.224	-21.9765	-7.99245	-0.185226	17.1124	2.74721	7.66344	0.808023	-0.0708488	3.28978	-630.929	-10.6841	30.2165	0	0	3.25988
2772	0	1.08082	0	0	1.11287	6.71919	-13.7835	-0.324386	-0.0439857	0.0527856	-49.8059	2.80E-15	-7.82672	0	0	0.129389	-2.32033	3.67686	-11.8427	130.064	334.001	547.868	405.015	405.015	405.015	3.14994	-22.8429	-7.72062	-190.995	363.373	270.69	194.224	194.224	194.224	-22.9925	-8.13974	-1.54034	19.7965	2.80246	8.3865	1.01935	-0.147107	3.49764	-654.619	-51.1879	37.8844	0	0	3.63377
2773	0	2.74592	0	0	2.84477	7.13218	-15.143	-0.30215	-0.068011	0.0656896	-48.2871	1.86E-15	-12.9002	0	0	0.112696	-2.04595	1.42795	-12.2257	142.834	334.534	544.613	403.888	403.888	403.888	4.48217	-24.0433	-7.5005	-174.895	367.096	272.085	194.224	194.224	194.224	-24.2899	-8.2165	-2.78806	22.6612	2.84752	8.77746	1.21169	-0.209182	3.64231	-663.248	-83.3006	44.7982	0	0	3.85768
2774	0	4.40067	0	0	4.58577	7.49368	-16.3182	-0.275512	-0.084832	0.0764028	-45.8724	1.86E-15	-16.1534	0	0	0.101278	-1.7439	-0.927579	-12.2079	156.297	334.986	542.761	403.123	403.123	403.123	5.65893	-25.5447	-7.1907	-157.214	370.178	273.079	194.224	194.224	194.224	-25.8771	-8.20981	-3.87951	25.6269	2.8811	8.75594	1.34919	-0.253672	3.72478	-648.585	-103.793	50.3164	0	0	3.87377
2775	0	6.01443	0	0	6.29901	7.78522	-17.2555	-0.246619	-0.0932137	0.0827942	-42.7552	1.86E-15	-17.3414	0	0	0.094485	-1.44112	-3.36108	-11.7279	170.376	335.332	542.452	402.712	402.712	402.712	6.64878	-27.3543	-6.79175	-138.051	372.551	273.593	194.224	194.224	194.224	-27.7563	-8.11522	-4.78782	28.617	2.90139	8.26382	1.40069	-0.278629	3.74742	-604.36	-110.634	53.9755	0	0	3.64869
2776	0	7.55534	0	0	7.94335	7.99626	-17.9278	-0.218449	-0.0931185	0.084125	-39.251	0	-16.5585	0	0	0.0898343	-1.16847	-5.84015	-10.7654	184.928	335.574	543.794	402.598	402.598	402.598	7.44427	-29.4697	-6.31146	-117.522	374.206	273.578	194.224	194.224	194.224	-29.9228	-7.93715	-5.51003	31.5644	2.90654	7.28291	1.3456	-0.282678	3.71254	-527.43	-103.566	55.4879	0	0	3.18067
2777	0	8.99432	0	0	9.47968	8.12489	-18.335	-0.193954	-0.0861743	0.0804368	-35.7014	-5.59E-15	-14.2423	0	0	0.0845589	-0.954247	-8.32836	-9.35764	199.736	335.738	546.847	402.687	402.687	402.687	8.06035	-31.8803	-5.76161	-95.7471	375.188	273.024	194.224	194.224	194.224	-32.3666	-7.68675	-6.06518	34.4142	2.89493	5.8516	1.1795	-0.267878	3.62213	-418.501	-85.8593	55.209	0	0	2.50254
2778	0	10.3083	0	0	10.8765	8.17637	-18.4974	-0.175105	-0.0754804	0.0727471	-32.3659	-1.86E-15	-11.065	0	0	0.0769236	-0.816811	-10.7845	-7.60815	214.505	335.868	551.598	402.87	402.87	402.87	8.52833	-34.5686	-5.15408	-72.8488	375.579	271.961	194.224	194.224	194.224	-35.0733	-7.37884	-6.48833	37.1221	2.86639	4.07339	0.921655	-0.241663	3.47858	-284.089	-64.2067	54.078	0	0	1.69295
2779	0	11.4812	0	0	12.1121	8.15988	-18.4454	-0.162599	-0.064519	0.0621884	-29.3842	-2.80E-15	-7.71474	0	0	0.0667129	-0.758738	-13.1631	-5.67803	228.884	336.011	557.95	403.04	403.04	403.04	8.88624	-37.5122	-4.49906	-48.9436	375.474	270.45	194.224	194.224	194.224	-38.0244	-7.02946	-6.82084	39.6515	2.82354	2.10904	0.611814	-0.215042	3.28684	-135.944	-46.6773	53.1482	0	0	0.865047
2780	0	12.502	0	0	13.1728	8.08586	-18.2117	-0.157142	-0.0535383	0.0499934	-26.8995	9.32E-16	-4.46431	0	0	0.0549013	-0.765112	-15.4163	-3.75969	242.502	336.194	565.717	403.114	403.114	403.114	9.17017	-40.6831	-3.80564	-24.1423	374.965	268.578	194.224	194.224	194.224	-41.1961	-6.65492	-7.1014	41.97	2.77284	0.150955	0.298083	-0.193723	3.05574	11.1738	-37.5366	52.005	0	0	0.132901
2781	0	13.3638	0	0	14.0517	7.96592	-17.8315	-0.159486	-0.0421715	0.0368212	-25.056	-2.33E-15	-1.42899	0	0	0.0425667	-0.807028	-17.498	-2.04081	255.009	336.417	574.637	403.031	403.031	403.031	9.41227	-44.0491	-3.08212	1.4539	374.13	266.444	194.224	194.224	194.224	-44.5598	-6.27175	-7.36353	44.0486	2.72429	-1.61246	0.0215092	-0.178873	2.80059	143.617	-37.2451	49.7774	0	0	-0.419991
2782	0	14.0631	0	0	14.7481	7.81395	-17.3473	-0.169796	-0.0293914	0.0235631	-23.9308	-2.56E-15	1.3879	0	0	0.0304426	-0.84895	-19.3672	-0.6714	266.121	336.657	584.399	402.76	402.76	402.76	9.64114	-47.5759	-2.3347	27.7549	373.044	264.17	194.224	194.224	194.224	-48.0848	-5.89571	-7.63596	45.8625	2.68969	-3.02941	-0.188025	-0.167573	2.53716	250.035	-42.5591	45.492	0	0	-0.74927
2783	0	14.5994	0	0	15.2667	7.64661	-16.8111	-0.186643	-0.0157903	0.0110881	-23.4291	1.57E-15	3.80968	0	0	0.0190641	-0.857238	-20.9907	0.256817	275.636	336.881	594.673	402.294	402.294	402.294	9.88287	-51.2299	-1.56507	54.6822	371.779	261.891	194.224	194.224	194.224	-51.7404	-5.54013	-7.94423	47.3911	2.68007	-4.00558	-0.324701	-0.159344	2.27849	325.609	-49.9997	39.2784	0	0	-0.859746
2784	0	14.9728	0	0	15.6138	7.48187	-16.2801	-0.207594	-0.0032404	0.000301308	-23.3447	1.57E-15	5.4905	0	0	0.00898766	-0.806818	-22.3443	0.714199	283.443	337.056	605.135	401.646	401.646	401.646	10.1591	-54.9778	-0.769639	82.163	370.403	259.758	194.224	194.224	194.224	-55.4956	-5.21433	-8.3099	48.6185	2.70343	-4.50802	-0.394885	-0.155309	2.03358	369.857	-57.1289	32.174	0	0	-0.790116
2785	0	15.1808	0	0	15.7927	7.33574	-15.8065	-0.230584	0.00541114	-0.00844031	-23.5101	-4.89E-15	5.97579	0	0	0.000587067	-0.684727	-23.4127	0.725111	289.514	337.16	615.494	400.846	400.846	400.846	10.4821	-58.7859	0.0587095	110.126	368.975	257.917	194.224	194.224	194.224	-59.3186	-4.9225	-8.74642	49.5359	2.76352	-4.55756	-0.411243	-0.158197	1.80737	385.668	-63.7321	25.7445	0	0	-0.601981
2786	0	15.2179	0	0	15.8011	7.21832	-15.4243	-0.253623	0.00849269	-0.0157727	-23.7739	5.82E-16	4.97633	0	0	-0.00647231	-0.490886	-24.1904	0.354171	293.888	337.182	625.495	399.938	399.938	399.938	10.8487	-62.62	0.926502	138.499	367.522	256.503	194.224	194.224	194.224	-63.1757	-4.66279	-9.25326	50.1426	2.85981	-4.21542	-0.384803	-0.167731	1.60577	377.387	-70.0813	20.8569	0	0	-0.363594
2787	0	15.0768	0	0	15.6325	7.1313	-15.1401	-0.274972	0.0057331	-0.0235265	-24.0149	7.57E-16	2.45373	0	0	-0.0128021	-0.23664	-24.6819	-0.308185	296.664	337.12	634.933	398.98	398.98	398.98	11.2368	-66.4468	1.83441	167.21	366.035	255.634	194.224	194.224	194.224	-67.0321	-4.42751	-9.81213	50.449	2.98864	-3.56936	-0.330117	-0.18187	1.42893	351.729	-76.7125	17.5317	0	0	-0.134993
2788	0	14.751	0	0	15.2787	7.06713	-14.93	-0.293471	-0.00185817	-0.0350913	-24.1506	6.52E-15	-1.35483	0	0	-0.018401	0.058274	-24.9028	-1.1594	297.994	336.976	643.65	398.039	398.039	398.039	11.6058	-70.2343	2.77243	196.179	364.464	255.407	194.224	194.224	194.224	-70.8529	-4.2041	-10.3863	50.4789	3.14402	-2.7202	-0.258456	-0.193941	1.28211	316.575	-83.3781	15.0757	0	0	0.0465024
2789	0	14.2407	0	0	14.7363	7.01025	-14.7434	-0.307819	-0.0122169	-0.0545751	-24.03	-7.92E-15	-5.94784	0	0	-0.0220128	0.369404	-24.88	-2.09554	298.073	336.753	651.539	397.191	397.191	397.191	11.8997	-73.9546	3.71699	225.307	362.723	255.901	194.224	194.224	194.224	-74.6044	-3.97627	-10.9224	50.2705	3.31903	-1.77138	-0.183888	-0.201885	1.16235	281.812	-90.6051	12.5343	0	0	0.171042
2790	0	13.5567	0	0	14.0125	6.93977	-14.5117	-0.316636	-0.0224026	-0.086266	-23.4102	1.86E-15	-10.5986	0	0	-0.0214421	0.671834	-24.6512	-3.01937	297.137	336.453	658.535	396.511	396.511	396.511	12.0535	-77.5841	4.6303	254.461	360.7	257.179	194.224	194.224	194.224	-78.2554	-3.72553	-11.3558	49.8747	3.50596	-0.820718	-0.116911	-0.202625	1.06835	257.435	-98.5867	9.01867	0	0	0.251478
2791	0	12.7233	0	0	13.1291	6.83339	-14.1612	-0.318176	-0.0293184	-0.133447	-21.9252	-4.19E-15	-14.4823	0	0	-0.0148555	0.943489	-24.2633	-3.84535	295.45	336.075	664.613	396.066	396.066	396.066	12.002	-81.1019	5.46305	283.446	358.274	259.281	194.224	194.224	194.224	-81.7764	-3.43326	-11.6181	49.3519	3.69626	0.0448102	-0.0715509	-0.196642	0.993464	254.046	-108.103	4.03239	0	0	0.31156
2792	0	11.7774	0	0	12.1236	6.67184	-13.6265	-0.310244	-0.0299761	-0.197802	-19.097	6.52E-15	-16.7896	0	0	-0.00243842	1.16755	-23.7693	-4.50339	293.298	335.622	669.779	395.906	395.906	395.906	11.69	-84.4856	6.15962	311.986	355.33	262.207	194.224	194.224	194.224	-85.1374	-3.08359	-11.6472	48.7674	3.88017	0.753199	-0.0597653	-0.184313	0.931	280.854	-119.409	-2.57041	0	0	0.369316
2793	0	10.764	0	0	11.0446	6.44305	-12.8651	-0.291062	-0.0224329	-0.278303	-14.4784	-1.57E-15	-16.9306	0	0	0.0127875	1.33314	-23.2253	-4.94078	290.978	335.093	674.071	396.05	396.05	396.05	11.0836	-87.7054	6.66604	339.711	351.783	265.898	194.224	194.224	194.224	-88.304	-2.66659	-11.3982	48.1862	4.04716	1.24902	-0.0930975	-0.168866	0.869654	344.05	-132.398	-10.6051	0	0	0.422813
2794	0	9.72998	0	0	9.94458	6.14495	-11.8658	-0.259668	-0.00695908	-0.370943	-7.77878	-3.73E-15	-14.7512	0	0	0.0261642	1.43498	-22.6866	-5.12325	288.773	334.49	677.544	396.488	396.488	396.488	10.1787	-90.7171	6.93957	366.16	347.598	270.207	194.224	194.224	194.224	-91.2337	-2.18107	-10.8527	47.6685	4.18593	1.49484	-0.175236	-0.151811	0.800768	444.338	-145.862	-19.5916	0	0	0.4443
2795	0	8.71536	0	0	8.86939	5.78596	-10.6521	-0.215902	0.0141055	-0.468973	1.03412	-1.75E-15	-10.5618	0	0	0.0339925	1.4719	-22.203	-5.03502	286.945	333.81	680.267	397.179	397.178	397.178	9.00507	-93.4591	6.95833	390.814	342.8	274.88	194.224	194.224	194.224	-93.8722	-1.6353	-10.0245	47.2649	4.28562	1.47123	-0.301592	-0.13409	0.716218	576.388	-157.531	-28.9429	0	0	0.391025
2796	0	7.74388	0	0	7.84715	5.38296	-9.27765	-0.161262	0.0364907	-0.564823	11.5466	-1.75E-15	-5.09565	0	0	0.0358935	1.44492	-21.8155	-4.67865	285.705	333.05	682.313	398.053	398.053	398.053	7.62243	-95.8503	6.72793	413.135	337.477	279.551	194.224	194.224	194.224	-96.1513	-1.04538	-8.95876	47.0109	4.33725	1.17701	-0.466997	-0.116914	0.613289	731.986	-164.995	-38.0824	0	0	0.229375
2797	0	6.81693	0	0	6.88115	4.95779	-7.81536	-0.0993957	0.0553889	-0.650932	22.7871	-3.13E-16	0.718776	0	0	0.0350842	1.35624	-21.5519	-4.07628	285.205	332.204	683.747	399.028	399.028	399.028	6.10928	-97.7957	6.28226	432.628	331.764	283.756	194.224	194.224	194.224	-97.9899	-0.431795	-7.72328	46.923	4.33507	0.631339	-0.663218	-0.101232	0.497053	899.894	-166.37	-46.4714	0	0	-0.0451489
2798	0	5.91367	0	0	5.95024	4.53303	-6.34371	-0.0360066	0.0676702	-0.72168	33.2591	-1.63E-15	6.08604	0	0	0.0359708	1.20887	-21.425	-3.27089	285.517	331.261	684.615	400.018	400.018	400.018	4.54848	-99.1968	5.67792	448.881	325.817	286.982	194.224	194.224	194.224	-99.3013	0.184628	-6.3961	46.997	4.2785	-0.12453	-0.88293	-0.0871061	0.376052	1068.89	-160.313	-53.6946	0	0	-0.396041
2799	0	4.99971	0	0	5.01836	4.12876	-4.93487	0.0209815	0.0725857	-0.773941	41.0603	-1.16E-15	10.4965	0	0	0.0405097	1.00715	-21.4317	-2.32627	286.632	330.207	684.938	400.945	400.945	400.945	3.01486	-99.9675	4.98441	461.589	319.787	288.729	194.224	194.224	194.224	-100.007	0.785318	-5.05286	47.2078	4.17301	-1.02669	-1.11891	-0.0720251	0.266957	1228.82	-146.386	-59.3733	0	0	-0.750182
2800	0	4.04395	0	0	4.05218	3.76151	-3.64958	0.0618284	0.071122	-0.806723	44.1654	1.16E-15	13.7073	0	0	0.0454657	0.75755	-21.5547	-1.32411	288.459	329.027	684.706	401.746	401.746	401.746	1.56861	-100.054	4.27252	470.545	313.805	288.59	194.224	194.224	194.224	-100.055	1.35437	-3.75815	47.5124	4.03055	-1.99161	-1.36084	-0.0528406	0.187688	1369.79	-125.715	-63.1091	0	0	-1.01404
2801	0	3.04053	0	0	3.04351	3.44478	-2.53799	0.0763406	0.06569	-0.819124	40.8761	2.80E-15	15.745	0	0	0.0429466	0.469516	-21.7645	-0.358086	290.837	327.705	683.874	402.382	402.381	402.381	0.254512	-99.4544	3.60296	475.621	307.97	286.328	194.224	194.224	194.224	-99.4407	1.87729	-2.56114	47.8547	3.86826	-2.92311	-1.59149	-0.0264908	0.15766	1480.23	-100.656	-64.4052	0	0	-1.09595
2802	0	2.02969	0	0	2.03053	3.19074	-1.6449	0.0561318	0.0596442	-0.809246	30.3481	1.86E-15	16.8884	0	0	0.0265973	0.155856	-22.024	0.47473	293.557	326.228	682.373	402.833	402.833	402.833	-0.894059	-98.2373	3.01893	476.751	302.363	281.949	194.224	194.224	194.224	-98.2281	2.33893	-1.49692	48.1711	3.70628	-3.72216	-1.78263	0.00980164	0.19157	1545.34	-73.6891	-62.7085	0	0	-0.933565
2803	0	1.11095	0	0	1.11112	3.01202	-1.01608	-0.00189936	0.0560811	-0.774957	13.1308	-9.32E-16	17.544	0	0	0.00165609	-0.168072	-22.2931	1.08446	296.38	324.589	680.12	403.103	403.103	403.103	-1.84871	-96.5489	2.54407	473.945	297.056	275.741	194.224	194.224	194.224	-96.5559	2.72202	-0.592256	48.3983	3.56503	-4.2984	-1.90354	0.0569513	0.295793	1551.23	-46.7949	-57.7451	0	0	-0.526229
2804	0	0.440738	0	0	0.440762	2.92277	-0.70195	-0.0912498	0.0574679	-0.714734	-8.42263	3.26E-15	18.1206	0	0	-0.00998834	-0.486466	-22.5328	1.39878	299.064	322.791	677.032	403.203	403.203	403.203	-2.5827	-94.6067	2.18397	467.327	292.13	268.268	194.224	194.224	194.224	-94.6341	3.00806	0.129508	48.4794	3.46327	-4.58103	-1.92736	0.111835	0.464799	1488.32	-20.3544	-49.9767	0	0	0.0467045
2805	0	0.206897	0	0	0.206915	2.93796	-0.755435	-0.194733	0.0646819	-0.629566	-30.3818	5.13E-15	18.7793	0	0	0.0198476	-0.785464	-22.7094	1.37113	301.385	320.852	673.047	403.153	403.153	403.153	-3.07364	-92.6693	1.9324	457.177	287.68	260.285	194.224	194.224	194.224	-92.7145	3.18251	0.646794	48.3704	3.41581	-4.52653	-1.8437	0.16865	0.679865	1357.18	6.7748	-40.9353	0	0	0.639839
2806	0	0.580411	0	0	0.580539	3.07043	-1.22165	-0.288456	0.0758856	-0.523508	-48.2497	8.74E-16	19.2531	0	0	0.101224	-1.05564	-22.798	0.986939	303.154	318.799	668.145	402.968	402.968	402.968	-3.313	-90.9842	1.78189	443.946	283.809	252.589	194.224	194.224	194.224	-91.0397	3.24449	0.943254	48.0458	3.43223	-4.12377	-1.65405	0.220718	0.916932	1167.39	36.2081	-32.8452	0	0	1.09149
2807	0	1.65887	0	0	1.66001	3.32584	-2.11999	-0.350675	0.0863043	-0.403435	-58.4931	7.03E-15	18.9413	0	0	0.208568	-1.29393	-22.784	0.268722	304.233	316.675	662.36	402.657	402.657	402.657	-3.31944	-89.7275	1.73458	428.218	280.598	245.834	194.224	194.224	194.224	-89.7843	3.21763	1.01589	47.5018	3.51586	-3.39803	-1.37569	0.261959	1.15464	936.461	67.9298	-27.5118	0	0	1.28363
2808	0	3.42693	0	0	3.43308	3.69719	-3.42404	-0.373173	0.0903843	-0.27801	-60.0836	7.86E-15	17.3142	0	0	0.293804	-1.50507	-22.6649	-0.719745	304.541	314.53	655.788	402.22	402.22	402.22	-3.14777	-88.9621	1.80582	410.635	278.08	240.398	194.224	194.224	194.224	-89.0128	3.15377	0.8838	46.7586	3.66392	-2.41441	-1.03206	0.286604	1.38496	683.522	99.5051	-25.252	0	0	1.17912
2809	0	5.76031	0	0	5.78284	4.16191	-5.05066	-0.363787	0.0872055	-0.156996	-54.7392	9.32E-15	14.5424	0	0	0.322865	-1.70152	-22.4493	-1.8725	304.063	312.42	648.591	401.648	401.648	401.648	-2.88369	-88.6396	2.01716	391.827	276.217	236.357	194.224	194.224	194.224	-88.6804	3.12337	0.589556	45.859	3.86797	-1.27846	-0.654527	0.293771	1.61194	428.662	129.345	-25.1912	0	0	0.830538
2810	0	8.47235	0	0	8.53409	4.68473	-6.87041	-0.333373	0.0793785	-0.0513095	-45.1836	-1.22E-15	11.2789	0	0	0.293804	-1.90132	-22.1548	-3.04836	302.841	310.4	640.976	400.93	400.93	400.93	-2.61919	-88.6437	2.38482	372.361	274.925	233.57	194.224	194.224	194.224	-88.674	3.19384	0.186695	44.8648	4.11512	-0.129381	-0.287629	0.285493	1.84071	196.788	155.681	-26.1293	0	0	0.37073
2811	0	11.3647	0	0	11.4999	5.22507	-8.73598	-0.290028	0.067272	0.0308989	-33.9483	4.08E-16	7.87291	0	0	0.226583	-2.12347	-21.8032	-4.09052	300.955	308.516	633.181	400.054	400.054	400.054	-2.42332	-88.8371	2.90876	352.71	274.111	231.781	194.224	194.224	194.224	-88.8575	3.40665	-0.276012	43.848	4.38983	0.879003	0.0185743	0.261534	2.06693	12.3582	173.875	-26.7633	0	0	-0.0405464
2812	0	14.2571	0	0	14.5055	5.74343	-10.5076	-0.243677	0.0520121	0.086118	-23.3396	5.50E-15	4.56411	0	0	0.149561	-2.38143	-21.4141	-4.85772	298.489	306.808	625.441	399.013	399.013	399.013	-2.32998	-89.0902	3.56342	333.23	273.679	230.687	194.224	194.224	194.224	-89.1017	3.76586	-0.757658	42.8793	4.67473	1.6093	0.226796	0.227198	2.28688	-108.051	181.581	-26.4075	0	0	-0.291708
2813	0	17.0058	0	0	17.4026	6.20671	-12.0734	-0.202953	0.0368849	0.114798	-14.9064	3.86E-15	1.65915	0	0	0.0851688	-2.6773	-20.9995	-5.25766	295.498	305.31	617.961	397.816	397.816	397.815	-2.34077	-89.3007	4.29919	314.157	273.538	230.002	194.224	194.224	194.224	-89.3035	4.24153	-1.22355	42.0148	4.95203	1.97362	0.319479	0.188862	2.49417	-157.722	179.795	-25.3071	0	0	-0.358019
2814	0	19.511	0	0	20.077	6.59248	-13.363	-0.17204	0.0234479	0.120283	-9.18399	4.86E-15	-0.742023	0	0	0.0422341	-2.99905	-20.5596	-5.27042	291.98	304.058	610.893	396.487	396.487	396.487	-2.43512	-89.4022	5.05447	295.615	273.608	229.499	194.224	194.224	194.224	-89.3967	4.78341	-1.64554	41.2849	5.20407	1.9571	0.302582	0.149968	2.68163	-141.149	169.754	-23.7749	0	0	-0.289829
2815	0	21.714	0	0	22.4506	6.8904	-14.3492	-0.152649	0.0132083	0.10847	-6.09211	2.07E-15	-2.49155	0	0	0.0200753	-3.32194	-20.083	-4.95274	287.877	303.087	604.333	395.069	395.069	395.069	-2.58505	-89.3616	5.76915	277.625	273.826	229.025	194.224	194.224	194.224	-89.3486	5.33789	-2.00104	40.6893	5.41463	1.62194	0.209145	0.110327	2.84317	-75.34	152.952	-21.9365	0	0	-0.165506
2816	0	23.59	0	0	24.4808	7.10153	-15.0427	-0.143848	0.00572189	0.0860415	-5.10206	-2.68E-15	-3.59934	0	0	0.012199	-3.61429	-19.5496	-4.42092	283.083	302.42	598.324	393.62	393.62	393.62	-2.76518	-89.1716	6.39657	260.135	274.143	228.494	194.224	194.224	194.224	-89.1526	5.86094	-2.27475	40.1967	5.57085	1.08966	0.0814196	0.0656288	2.975	16.9769	129.413	-19.4573	0	0	-0.0364753
2817	0	25.1388	0	0	26.1554	7.23584	-15.4814	-0.142477	0.000266839	0.0591756	-5.43708	3.33E-15	-4.12652	0	0	0.0111649	-3.84506	-18.9348	-3.82073	277.476	302.065	592.874	392.208	392.208	392.208	-2.95707	-88.8408	6.90951	243.044	274.525	227.877	194.224	194.224	194.224	-88.818	6.32416	-2.46011	39.7524	5.66472	0.510229	-0.0425884	0.0134343	3.07582	113.713	99.8456	-16.1329	0	0	0.0862726
2818	0	26.3748	0	0	27.484	7.30901	-15.7196	-0.146029	-0.00432473	0.0326518	-6.46958	3.20E-16	-4.23716	0	0	0.0118434	-3.99051	-18.2138	-3.29563	270.942	302.005	587.97	390.906	390.906	390.906	-3.14834	-88.3842	7.29972	226.231	274.953	227.183	194.224	194.224	194.224	-88.3601	6.71405	-2.5596	39.2881	5.69392	0.0295259	-0.135987	-0.0460257	3.14842	197.265	65.5954	-11.9552	0	0	0.213056
2819	0	27.3189	0	0	28.4898	7.33888	-15.8167	-0.151771	-0.00898873	0.00979718	-7.66494	-3.79E-16	-4.13613	0	0	0.0114945	-4.039	-17.3651	-2.9606	263.398	302.203	583.6	389.785	389.785	389.786	-3.33035	-87.817	7.57334	209.578	275.414	226.442	194.224	194.224	194.224	-87.7942	7.02806	-2.58302	38.7346	5.66116	-0.237282	-0.183407	-0.106245	3.19671	255.752	29.8315	-7.29427	0	0	0.348317
2820	0	27.9931	0	0	29.2	7.34208	-15.8271	-0.157421	-0.0141055	-0.00732983	-8.64901	2.68E-15	-4.00397	0	0	0.00939704	-3.99304	-16.3732	-2.88384	254.807	302.609	579.762	388.909	388.909	388.909	-3.4964	-87.151	7.74387	192.981	275.897	225.693	194.224	194.224	194.224	-87.1318	7.26933	-2.5439	38.0328	5.57327	-0.224289	-0.176012	-0.15986	3.22332	281.971	-3.99681	-2.63025	0	0	0.47484
2821	0	28.417	0	0	29.6402	7.3313	-15.7921	-0.161582	-0.0195317	-0.0177339	-9.2318	8.74E-16	-3.95672	0	0	0.00598468	-3.86913	-15.2312	-3.07617	245.191	303.167	576.476	388.324	388.324	388.324	-3.64028	-86.3927	7.82522	176.367	276.388	224.972	194.224	194.224	194.224	-86.379	7.44167	-2.45578	37.1431	5.43986	0.0748338	-0.11207	-0.198938	3.2292	273.469	-32.6399	1.59247	0	0	0.556144
2822	0	28.6064	0	0	29.8299	7.31323	-15.7333	-0.163138	-0.0247703	-0.0214272	-9.31391	7.28E-16	-4.0278	0	0	0.00206596	-3.69492	-13.9426	-3.48865	234.631	303.823	573.78	388.063	388.064	388.063	-3.75528	-85.5439	7.82642	159.693	276.874	224.306	194.224	194.224	194.224	-85.5369	7.5456	-2.32953	36.05	5.27276	0.605116	0.00286947	-0.219955	3.21216	232.569	-54.6798	5.20415	0	0	0.552326
2823	0	28.5728	0	0	29.7813	7.2878	-15.6506	-0.162152	-0.02933	-0.0193609	-8.9502	2.10E-15	-4.19496	0	0	-0.00149937	-3.50397	-12.5214	-4.02093	223.265	304.526	571.729	388.135	388.135	388.135	-3.83337	-84.6018	7.7491	142.951	277.337	223.706	194.224	194.224	194.224	-84.6021	7.57603	-2.17244	34.7624	5.08534	1.25967	0.149375	-0.221936	3.17018	167.766	-70.0482	8.18091	0	0	0.446173
2824	0	28.3245	0	0	29.5003	7.24876	-15.5235	-0.159707	-0.0327056	-0.0134278	-8.30629	-1.81E-15	-4.3849	0	0	-0.00412938	-3.32866	-10.9902	-4.54162	211.274	305.228	570.376	388.528	388.529	388.529	-3.86623	-83.5604	7.58796	126.157	277.761	223.17	194.224	194.224	194.224	-83.5682	7.52299	-1.98811	33.3091	4.89197	1.90124	0.298977	-0.20567	3.10399	92.3461	-79.3201	10.463	0	0	0.259477
2825	0	27.8669	0	0	28.9886	7.18578	-15.3181	-0.156935	-0.0343666	-0.0060379	-7.53446	2.39E-15	-4.49003	0	0	-0.00565044	-3.19322	-9.37637	-4.91734	198.852	305.891	569.766	389.214	389.214	389.214	-3.84771	-82.4129	7.33458	109.348	278.133	222.684	194.224	194.224	194.224	-82.4279	7.3755	-1.77744	31.7322	4.70673	2.39213	0.420149	-0.173635	3.01613	21.5884	-83.0476	11.8711	0	0	0.0484278
2826	0	27.203	0	0	28.2464	7.08763	-14.9971	-0.154838	-0.0340839	0.000480201	-6.73931	-1.16E-16	-4.41825	0	0	-0.00626233	-3.1092	-7.70715	-5.04274	186.176	306.489	569.92	390.147	390.148	390.148	-3.77711	-81.1516	6.98265	92.5664	278.444	222.228	194.224	194.224	194.224	-81.1733	7.12692	-1.53973	30.0781	4.54162	2.62472	0.491434	-0.128159	2.91282	-32.1226	-81.0195	12.1768	0	0	-0.125195
2827	0	26.3331	0	0	27.2739	6.94526	-14.5298	-0.153647	-0.0315284	0.00466337	-5.91168	-3.96E-15	-4.06303	0	0	-0.00637385	-3.07457	-6.00501	-4.86181	173.387	307.015	570.834	391.276	391.276	391.276	-3.66196	-79.7684	6.53275	75.8511	278.689	221.784	194.224	194.224	194.224	-79.7962	6.77986	-1.27332	28.3902	4.40456	2.54262	0.506071	-0.0742141	2.80018	-62.4832	-73.0739	11.3399	0	0	-0.222999
2828	0	25.254	0	0	26.0721	6.75419	-13.8994	-0.152102	-0.0265531	0.00634227	-4.87145	1.51E-15	-3.35131	0	0	-0.00612802	-3.07645	-4.28551	-4.37535	160.579	307.485	572.483	392.544	392.544	392.544	-3.51771	-78.2545	5.99477	59.2309	278.872	221.33	194.224	194.224	194.224	-78.2879	6.34775	-0.976823	26.7043	4.29812	2.14756	0.474675	-0.0180931	2.68151	-70.9901	-59.4351	9.59192	0	0	-0.244328
2829	0	23.9574	0	0	24.6402	6.5155	-13.1067	-0.148666	-0.019155	0.00593402	-3.42167	-3.49E-16	-2.2622	0	0	-0.00523769	-3.09596	-2.55721	-3.63449	147.799	307.935	574.826	393.897	393.897	393.897	-3.36381	-76.5982	5.38745	42.7201	279.003	220.844	194.224	194.224	194.224	-76.6368	5.85238	-0.650657	25.0458	4.21948	1.49215	0.414939	0.0323998	2.56069	-63.8018	-41.3237	7.30691	0	0	-0.21225
2830	0	22.4268	0	0	22.9717	6.23581	-12.1712	-0.142171	-0.00953841	0.00465753	-1.45472	2.62E-16	-0.854846	0	0	-0.00291717	-3.11325	-0.823234	-2.72606	135.06	308.409	577.815	395.286	395.286	395.286	-3.21848	-74.7822	4.73543	26.3173	279.106	220.287	194.224	194.224	194.224	-74.8255	5.31909	-0.298569	23.4298	4.16135	0.664667	0.348601	0.0708606	2.43765	-50.6431	-20.5671	4.86924	0	0	-0.162566
2831	0	20.6383	0	0	21.0522	5.92592	-11.1265	-0.13282	0.000877896	0.00310402	0.918863	-2.15E-15	0.621662	0	0	0.00199574	-3.11165	0.916386	-1.75513	122.36	308.952	581.398	396.676	396.676	396.676	-3.09414	-72.783	4.06591	10.008	279.216	219.609	194.224	194.224	194.224	-72.8305	4.77189	0.0713196	21.8622	4.11377	-0.228825	0.291867	0.0939577	2.31543	-40.046	0.579844	2.55315	0	0	-0.123568
2832	0	18.5619	0	0	18.8599	5.5985	-10.0143	-0.121652	0.0102906	0.00168584	3.41505	-1.05E-15	1.83985	0	0	0.0104534	-3.0801	2.66218	-0.828627	109.692	309.601	585.524	398.043	398.043	398.043	-2.99797	-70.5725	3.40465	-6.23274	279.374	218.746	194.224	194.224	194.224	-70.6233	4.23122	0.448951	20.3433	4.06582	-1.0811	0.261083	0.100427	2.194	-40.2812	19.7615	0.541102	0	0	-0.119165
2833	0	16.1671	0	0	16.3684	5.26536	-8.87438	-0.11086	0.016612	0.000122455	5.56438	2.56E-15	2.45398	0	0	0.0220066	-3.01407	4.41318	-0.0409448	97.0684	310.384	590.139	399.372	399.372	399.372	-2.93533	-68.1216	2.77326	-22.4362	279.617	217.632	194.224	194.224	194.224	-68.1746	3.71375	0.826239	18.8698	4.00676	-1.79818	0.26675	0.0917457	2.07567	-56.6623	34.8118	-1.04566	0	0	-0.161911
2834	0	13.4286	0	0	13.5543	4.935	-7.73665	-0.103015	0.0184594	-0.00224844	6.81407	-1.05E-15	2.25032	0	0	0.0337587	-2.91502	6.16513	0.537644	84.5253	311.314	595.189	400.662	400.662	400.663	-2.91452	-65.4052	2.18763	-38.6355	279.962	216.212	194.224	194.224	194.224	-65.4598	3.23368	1.20148	17.4386	3.92733	-2.31085	0.316999	0.0685456	1.95959	-92.3917	43.5357	-2.12582	0	0	-0.257478
2835	0	10.3345	0	0	10.4045	4.61097	-6.61449	-0.100257	0.015851	-0.00658363	6.63498	-2.04E-15	1.25077	0	0	0.0401866	-2.78897	7.90931	0.869299	72.1381	312.392	600.609	401.919	401.918	401.918	-2.94997	-62.4086	1.65855	-54.8599	280.406	214.457	194.224	194.224	194.224	-62.4644	2.80432	1.58179	16.0492	3.82056	-2.58278	0.414525	0.0334673	1.84685	-147.592	44.8282	-2.75434	0	0	-0.401621
2836	0	6.89261	0	0	6.9247	4.29194	-5.5044	-0.104262	0.00965186	-0.0147824	4.54962	-2.91E-16	-0.353729	0	0	0.034006	-2.64412	9.63162	0.952593	60.0243	313.605	606.322	403.15	403.15	403.15	-3.0615	-59.1313	1.19413	-71.1301	280.919	212.379	194.224	194.224	194.224	-59.1888	2.43882	1.9819	14.7054	3.68221	-2.61431	0.55504	-0.010475	1.73621	-218.901	38.1593	-3.0565	0	0	-0.578405
2837	0	3.13658	0	0	3.14581	3.9731	-4.39067	-0.117364	0.000846229	-0.0288553	0.0659822	-9.32E-16	-2.31442	0	0	0.00725463	-2.48849	11.3124	0.821011	48.3421	314.93	612.229	404.367	404.367	404.367	-3.27123	-55.5907	0.802558	-87.4546	281.454	210.042	194.224	194.224	194.224	-55.6514	2.1503	2.421	13.4165	3.51136	-2.44072	0.727909	-0.0595898	1.62987	-300.447	23.4232	-3.15362	0	0	-0.762897
2838	0	-0.86588	0	0	-0.867275	3.64864	-3.25374	-0.14118	-0.00860807	-0.0499157	-7.0998	2.10E-15	-4.28174	0	0	-0.0452202	-2.32801	12.9266	0.535515	37.2819	316.328	618.209	405.576	405.576	405.576	-3.59923	-51.8288	0.493575	-103.817	281.957	207.574	194.224	194.224	194.224	-51.8951	1.95093	2.91875	12.1972	3.31074	-2.12449	0.917051	-0.110872	1.52664	-385.016	1.48952	-3.19611	0	0	-0.925329
2839	0	-5.00517	0	0	-5.00848	3.31501	-2.08189	-0.175004	-0.0162401	-0.0770524	-16.7695	-2.80E-15	-5.8711	0	0	-0.120756	-2.16576	14.4459	0.172067	27.051	317.749	624.116	406.781	406.781	406.781	-4.05628	-47.918	0.276588	-120.157	282.379	205.173	194.224	194.224	194.224	-47.9937	1.8479	3.48965	11.0664	3.08633	-1.74258	1.10492	-0.159663	1.42589	-466.065	-25.146	-3.24152	0	0	-1.03852
2840	0	-9.12861	0	0	-9.12969	2.97399	-0.882232	-0.214977	-0.0207425	-0.107086	-28.1497	-1.63E-15	-6.81629	0	0	-0.205323	-2.00266	15.84	-0.193097	17.8548	319.133	629.782	407.978	407.978	407.978	-4.63621	-43.9645	0.154327	-136.352	282.698	203.095	194.224	194.224	194.224	-44.0542	1.83679	4.13695	10.0448	2.84706	-1.37155	1.27584	-0.201756	1.32227	-538.474	-53.3173	-3.13156	0	0	-1.08309
2841	0	-13.0496	0	0	-13.0498	2.63382	0.315242	-0.254035	-0.0222356	-0.13554	-39.826	-1.51E-15	-6.9807	0	0	-0.275198	-1.839	17.0798	-0.496995	9.87758	320.415	635.027	409.159	409.159	409.159	-5.31344	-40.1025	0.113976	-152.206	282.924	201.614	194.224	194.224	194.224	-40.2109	1.8954	4.8504	9.15185	2.60364	-1.07375	1.41627	-0.233953	1.20826	-597.827	-79.7842	-2.57495	0	0	-1.04904
2842	0	-16.5688	0	0	-16.5743	2.30787	1.46239	-0.285774	-0.0211803	-0.158307	-50.2414	2.21E-15	-6.26607	0	0	-0.307195	-1.67635	18.1399	-0.699652	3.2665	321.534	639.666	410.313	410.313	410.313	-6.04833	-36.4791	0.120565	-167.468	283.099	200.962	194.224	194.224	194.224	-36.6094	1.98177	5.60901	8.40331	2.36707	-0.887692	1.51733	-0.253246	1.08105	-640.706	-100.979	-1.37221	0	0	-0.938536
2843	0	-19.5001	0	0	-19.5195	2.01215	2.50214	-0.305339	-0.0166954	-0.172395	-57.9353	4.66E-15	-4.48994	0	0	-0.288311	-1.51896	19.0008	-0.787986	-1.87895	322.437	643.527	411.427	411.427	411.427	-6.79629	-33.235	0.117799	-181.871	283.288	201.294	194.224	194.224	194.224	-33.3871	2.03833	6.38616	7.80854	2.14742	-0.824258	1.57498	-0.256634	0.939684	-665.257	-112.472	0.377035	0	0	-0.766826
2844	0	-21.6967	0	0	-21.7364	1.76327	3.37587	-0.310978	-0.0076769	-0.17667	-61.8949	-3.73E-15	-1.56619	0	0	-0.22198	-1.37402	19.6506	-0.773886	-5.51174	323.086	646.458	412.491	412.491	412.491	-7.51458	-30.4849	0.0375155	-195.178	283.569	202.661	194.224	194.224	194.224	-30.6531	2.00122	7.15292	7.36901	1.95262	-0.868899	1.58992	-0.240631	0.788498	-671.579	-110.036	2.24533	0	0	-0.560342
2845	0	-23.0715	0	0	-23.1319	1.57702	4.02873	-0.304634	0.00522395	-0.171287	-61.8137	5.59E-15	2.26478	0	0	-0.12679	-1.25057	20.0859	-0.688213	-7.63736	323.462	648.339	413.494	413.494	413.494	-8.16656	-28.3	-0.185209	-207.221	284.032	205.015	194.224	194.224	194.224	-28.4724	1.81308	7.88113	7.07741	1.7875	-0.988069	1.56814	-0.2056	0.636475	-663.134	-92.6742	3.72266	0	0	-0.352002
2846	0	-23.6093	0	0	-23.6838	1.46666	4.41503	-0.288417	0.0235176	-0.157015	-57.8807	0	6.86338	0	0	-0.0281536	-1.1576	20.3117	-0.572739	-8.3097	323.566	649.086	414.431	414.431	414.431	-8.72417	-26.6978	-0.595404	-217.924	284.767	208.235	194.224	194.224	194.224	-26.8565	1.43645	8.5464	6.91801	1.65356	-1.1376	1.51842	-0.150047	0.493409	-645.197	-58.8137	4.04747	0	0	-0.168876
2847	0	-23.3716	0	0	-23.4481	1.44275	4.49869	-0.266668	0.0469663	-0.134869	-51.0333	3.73E-15	11.8897	0	0	0.0523198	-1.10178	20.3404	-0.472026	-7.62316	323.422	648.657	415.295	415.295	415.295	-9.16283	-25.6354	-1.2056	-227.302	285.866	212.15	194.224	194.224	194.224	-25.7593	0.86176	9.12444	6.86828	1.54872	-1.27117	1.45153	-0.076288	0.368741	-624.859	-10.4211	2.66492	0	0	-0.0266633
2848	0	-22.4859	0	0	-22.5516	1.51166	4.25755	-0.245294	0.0729453	-0.105396	-42.7905	5.59E-15	16.8395	0	0	0.10524	-1.08549	20.19	-0.426149	-5.70166	323.071	647.047	416.076	416.076	416.076	-9.45749	-25.017	-1.99128	-235.438	287.431	216.554	194.224	194.224	194.224	-25.0851	0.109454	9.58742	6.90188	1.46747	-1.34782	1.37778	0.0112723	0.272027	-609.771	47.2536	-0.521957	0	0	0.0739167
2849	0	-21.1214	0	0	-21.1675	1.67258	3.69389	-0.230201	0.0976336	-0.0700189	-34.8636	7.45E-15	21.2172	0	0	0.133969	-1.10577	19.8819	-0.46556	-2.68581	322.571	644.289	416.761	416.761	416.761	-9.58453	-24.7134	-2.89564	-242.443	289.558	221.227	194.224	194.224	194.224	-24.7088	-0.77378	9.90484	6.99246	1.40166	-1.337	1.30579	0.102412	0.210954	-605.59	105.679	-4.95662	0	0	0.144115
2850	0	-19.4568	0	0	-19.4817	1.91524	2.84254	-0.225492	0.117663	-0.0312691	-28.7114	1.86E-15	24.6695	0	0	0.14825	-1.15434	19.4375	-0.607962	1.28097	321.994	640.445	417.326	417.326	417.326	-9.52505	-24.5895	-3.84265	-248.401	292.327	225.953	194.224	194.224	194.224	-24.5034	-1.72496	10.0466	7.11823	1.34099	-1.22165	1.23862	0.185733	0.192544	-613.722	156.12	-9.55458	0	0	0.20009
2851	0	-17.651	0	0	-17.6597	2.22055	1.76954	-0.232329	0.130815	0.00638923	-25.2022	5.59E-15	26.9954	0	0	0.156738	-1.21901	18.8761	-0.85805	6.06558	321.414	635.601	417.743	417.743	417.743	-9.26612	-24.5304	-4.75419	-253.336	295.789	230.532	194.224	194.224	194.224	-24.3636	-2.67806	9.98559	7.26646	1.27458	-0.9981	1.17261	0.25022	0.225313	-629.795	191.781	-13.0435	0	0	0.256945
2852	0	-15.8229	0	0	-15.8236	2.56463	0.558796	-0.24922	0.136209	0.0380924	-24.5396	-1.86E-15	28.104	0	0	0.163615	-1.28582	18.2125	-1.20986	11.5548	320.903	629.867	417.976	417.976	417.976	-8.7996	-24.4584	-5.5656	-257.196	299.959	234.807	194.224	194.224	194.224	-24.2217	-3.57677	9.70033	7.43648	1.19225	-0.673348	1.09994	0.289507	0.31406	-646.377	209.589	-14.3515	0	0	0.327416
2853	0	-14.0438	0	0	-14.0449	2.92438	-0.70762	-0.272799	0.133578	0.0596205	-26.361	9.32E-15	27.9133	0	0	0.169378	-1.34149	17.4559	-1.65178	17.6604	320.519	623.37	417.985	417.985	417.985	-8.1204	-24.3391	-6.23514	-259.872	304.821	238.678	194.224	194.224	194.224	-24.0516	-4.38262	9.17624	7.64184	1.08575	-0.259776	1.01333	0.302819	0.463633	-655.678	210.024	-12.9194	0	0	0.422012
2854	0	-12.3412	0	0	-12.3486	3.28258	-1.96788	-0.299481	0.123201	0.0687563	-30.0067	1.86E-15	26.3604	0	0	0.173656	-1.37524	16.6098	-2.17218	24.3198	320.306	616.253	417.732	417.732	417.732	-7.22702	-24.1759	-6.74652	-261.218	310.321	242.115	194.224	194.224	194.224	-23.862	-5.07792	8.4083	7.91014	0.949472	0.230732	0.911663	0.293597	0.674778	-653.381	195.799	-8.74592	0	0	0.548353
2855	0	-10.7079	0	0	-10.7247	3.63064	-3.19059	-0.325921	0.105735	0.0658484	-34.6955	5.59E-15	23.4347	0	0	0.17665	-1.37968	15.6715	-2.76333	31.4953	320.288	608.677	417.19	417.19	417.19	-6.12455	-24	-7.10595	-261.085	316.377	245.15	194.224	194.224	194.224	-23.6865	-5.66393	7.4041	8.28114	0.780907	0.790791	0.800636	0.266514	0.945116	-639.437	170.354	-2.27702	0	0	0.708558
2856	0	-9.1145	0	0	-9.14137	3.96872	-4.37535	-0.349578	0.0825748	0.053971	-39.6914	5.59E-15	19.264	0	0	0.179161	-1.35058	14.6337	-3.42203	39.1721	320.474	600.814	416.344	416.344	416.344	-4.82877	-23.8584	-7.33612	-259.337	322.873	247.872	194.224	194.224	194.224	-23.5718	-6.15639	6.18639	8.80293	0.580191	1.41809	0.694567	0.227783	1.26682	-618.9	137.185	5.85213	0	0	0.900928
2857	0	-7.52146	0	0	-7.55702	4.3035	-5.54471	-0.368559	0.0555554	0.0376914	-44.3653	-1.12E-14	14.11	0	0	0.181487	-1.28596	13.4851	-4.14629	47.3566	320.859	592.847	415.2	415.2	415.2	-3.36829	-23.803	-7.46792	-255.87	329.662	250.397	194.224	194.224	194.224	-23.5676	-6.57889	4.793	9.52663	0.350147	2.11217	0.612457	0.18239	1.62603	-599.218	99.2809	14.9582	0	0	1.12468
2858	0	-5.88967	0	0	-5.93071	4.6447	-6.73156	-0.381472	0.026824	0.022545	-48.222	7.92E-15	8.35081	0	0	0.182802	-1.18469	12.2122	-4.92893	56.0752	321.428	584.969	413.79	413.79	413.79	-1.78394	-23.8828	-7.53178	-250.611	336.573	252.846	194.224	194.224	194.224	-23.7199	-6.95557	3.27398	10.5002	0.0954433	2.86776	0.571673	0.135207	2.00295	-587.67	59.5312	24.3639	0	0	1.38568
2859	0	-4.18909	0	0	-4.22998	5.00112	-7.9649	-0.387306	-0.00159971	0.0126603	-50.9143	8.27E-15	2.41092	0	0	0.181424	-1.04555	10.8013	-5.75097	65.3699	322.155	577.372	412.176	412.176	412.177	-0.125774	-24.1387	-7.55011	-243.523	343.419	255.318	194.224	194.224	194.224	-24.0657	-7.30414	1.68674	11.7615	-0.177825	3.66831	0.581683	0.0899809	2.3769	-587.364	20.5848	33.4058	0	0	1.69134
2860	0	-2.40388	0	0	-2.43563	5.37739	-9.25859	-0.3852	-0.0279999	0.0103824	-52.2307	-9.78E-15	-3.29074	0	0	0.175693	-0.86736	9.24107	-6.5778	75.2907	323.012	570.249	410.448	410.448	410.448	1.55113	-24.6015	-7.53296	-234.601	350.012	257.865	194.224	194.224	194.224	-24.6321	-7.63141	0.0908132	13.332	-0.462575	4.48196	0.641314	0.0484563	2.72581	-596.758	-15.474	41.5125	0	0	2.03919
2861	0	-0.534835	0	0	-0.544127	5.77227	-10.6056	-0.374798	-0.0511929	0.0158916	-52.1288	3.73E-15	-8.40022	0	0	0.165002	-0.649923	7.52481	-7.35972	85.8847	323.962	563.789	408.714	408.714	408.714	3.19161	-25.2923	-7.4777	-223.866	356.18	260.488	194.224	194.224	194.224	-25.4355	-7.9324	-1.45753	15.2115	-0.751473	5.26198	0.739383	0.0133791	3.03329	-610.478	-46.6807	48.2407	0	0	2.40578
2862	0	1.40114	0	0	1.43233	6.17828	-11.9779	-0.356292	-0.0703585	0.0278433	-50.7168	-7.45E-15	-12.6418	0	0	0.15022	-0.395701	5.65316	-8.0364	97.1829	324.966	558.174	407.095	407.095	407.095	4.74502	-26.2238	-7.37212	-211.37	361.776	263.135	194.224	194.224	194.224	-26.483	-8.19266	-2.90964	17.3759	-1.03696	5.95107	0.859559	-0.0153789	3.28544	-622.146	-71.8738	53.3342	0	0	2.74844
2863	0	3.37412	0	0	3.46764	6.58255	-13.33	-0.330627	-0.0853471	0.0435972	-48.2237	7.45E-15	-15.8602	0	0	0.133319	-0.110974	3.63497	-8.54284	109.19	325.985	553.58	405.699	405.699	405.699	6.16893	-27.4026	-7.1996	-197.188	366.69	265.714	194.224	194.224	194.224	-27.7749	-8.39289	-4.22756	19.7791	-1.31225	6.48683	0.984452	-0.0384128	3.47702	-625.855	-90.4563	56.9299	0	0	3.01554
2864	0	5.34597	0	0	5.52505	6.96834	-14.6057	-0.299731	-0.0964386	0.0602638	-44.9638	1.86E-15	-18.0012	0	0	0.116698	0.193454	1.48705	-8.81465	121.881	326.985	550.171	404.607	404.607	404.607	7.43136	-28.8311	-6.94474	-181.413	370.854	268.107	194.224	194.224	194.224	-29.3073	-8.51437	-5.3854	22.3591	-1.57179	6.80673	1.09546	-0.0586875	3.60457	-616.958	-102.324	59.4384	0	0	3.16095
2865	0	7.27609	0	0	7.56136	7.31685	-15.7451	-0.266188	-0.103867	0.0746171	-41.2573	-5.59E-15	-19.0626	0	0	0.102266	0.502537	-0.767356	-8.79426	135.193	327.938	548.098	403.858	403.858	403.858	8.51099	-30.5099	-6.59798	-164.152	374.238	270.192	194.224	194.224	194.224	-31.0749	-8.54348	-6.3684	25.0462	-1.81206	6.85386	1.17308	-0.0780749	3.67071	-590.851	-107.162	61.2903	0	0	3.14815
2866	0	9.12642	0	0	9.53158	7.60975	-16.6925	-0.232339	-0.106903	0.0842313	-37.3228	-3.73E-15	-19.002	0	0	0.0907367	0.797985	-3.09996	-8.43971	149.025	328.831	547.489	403.445	403.445	403.445	9.39684	-32.438	-6.15824	-145.519	376.841	271.861	194.224	194.224	194.224	-33.0727	-8.47466	-7.17163	27.7715	-2.03192	6.58547	1.19754	-0.0960822	3.67686	-543.517	-104.114	62.4508	0	0	2.95714
2867	0	10.8635	0	0	11.3916	7.83252	-17.4066	-0.200402	-0.10524	0.0878923	-33.3163	1.86E-15	-17.8599	0	0	0.081376	1.06087	-5.47845	-7.73633	163.226	329.661	548.44	403.315	403.315	403.315	10.09	-34.6115	-5.63315	-125.633	378.693	273.035	194.224	194.224	194.224	-35.2948	-8.31174	-7.80094	30.4728	-2.23301	5.98456	1.15194	-0.110864	3.62751	-472.001	-93.3811	62.8148	0	0	2.58502
2868	0	12.4582	0	0	13.1004	7.97693	-17.8664	-0.172169	-0.0996235	0.0859712	-29.3583	0	-15.7942	0	0	0.0726109	1.2753	-7.86675	-6.7087	177.595	330.445	550.996	403.383	403.383	403.383	10.6039	-37.0198	-5.03715	-104.618	379.849	273.671	194.224	194.224	194.224	-37.7315	-8.067	-8.2731	33.0976	-2.41921	5.072	1.03008	-0.120951	3.52355	-376.759	-77.0248	62.4133	0	0	2.0577
2869	0	13.8855	0	0	14.6216	8.04157	-18.0715	-0.149027	-0.0916243	0.0797629	-25.584	-1.86E-15	-13.0472	0	0	0.0630585	1.43274	-10.2251	-5.42652	191.881	331.207	555.143	403.55	403.551	403.55	10.9618	-39.6442	-4.38825	-82.5984	380.38	273.763	194.224	194.224	194.224	-40.3669	-7.75824	-8.61308	35.6023	-2.59565	3.91295	0.840456	-0.12631	3.37186	-262.228	-58.9967	61.4948	0	0	1.43047
2870	0	15.1231	0	0	15.925	8.03098	-18.0379	-0.132243	-0.0805686	0.0710459	-22.1933	9.32E-16	-9.65019	0	0	0.052201	1.53512	-12.5106	-3.9994	205.79	331.973	560.789	403.719	403.719	403.719	11.1922	-42.4574	-3.70521	-59.7006	380.367	273.332	194.224	194.224	194.224	-43.1775	-7.40557	-8.84979	37.951	-2.76705	2.61226	0.607851	-0.125906	3.17847	-137.309	-42.5103	59.5645	0	0	0.782603
2871	0	16.1529	0	0	16.9889	7.95557	-17.7986	-0.123851	-0.0643055	0.0613166	-19.5149	-4.66E-15	-5.53796	0	0	0.0400882	1.59527	-14.6794	-2.55964	219.018	332.762	567.773	403.804	403.804	403.804	11.3301	-45.426	-3.00425	-36.0406	379.897	272.424	194.224	194.224	194.224	-46.1352	-7.02997	-9.01714	40.1114	-2.93609	1.29797	0.365332	-0.11785	2.95629	-13.3482	-29.0167	55.5166	0	0	0.196882
2872	0	16.9641	0	0	17.8047	7.83217	-17.4055	-0.124664	-0.0439074	0.051721	-17.76	4.66E-16	-1.06022	0	0	0.0270578	1.63411	-16.6894	-1.23813	231.278	333.573	575.869	403.746	403.746	403.746	11.4199	-48.5167	-2.29518	-11.7177	379.082	271.113	194.224	194.224	194.224	-49.2119	-6.65253	-9.15733	42.0547	-3.10266	0.0975941	0.144659	-0.102936	2.71731	98.2831	-19.7814	49.2233	0	0	-0.256241
2873	0	17.5545	0	0	18.3769	7.68197	-16.9247	-0.133724	-0.0227884	0.0431723	-16.9303	-1.75E-15	3.1071	0	0	0.014241	1.67539	-18.503	-0.141194	242.325	334.391	584.808	403.508	403.508	403.508	11.5115	-51.6993	-1.57874	13.1898	378.048	269.496	194.224	194.224	194.224	-52.3834	-6.2924	-9.31739	43.7543	-3.26412	-0.884829	-0.034477	-0.0844411	2.47266	189.433	-15.3849	41.3797	0	0	-0.537953
2874	0	17.928	0	0	18.7183	7.52648	-16.4241	-0.148911	-0.00440489	0.0361731	-16.8692	0	6.24571	0	0	0.00311119	1.74014	-20.0896	0.664044	251.983	335.19	594.299	403.082	403.082	403.082	11.6499	-54.9482	-0.847583	38.6225	376.916	267.693	194.224	194.224	194.224	-55.6288	-5.96413	-9.54018	45.1881	-3.41649	-1.58361	-0.164081	-0.0667477	2.23193	255.978	-15.442	32.9349	0	0	-0.646318
2875	0	18.0917	0	0	18.8439	7.38351	-15.9616	-0.167998	0.00871534	0.0305913	-17.3801	-3.26E-15	7.77548	0	0	-0.00548709	1.84247	-21.427	1.15344	260.141	335.942	604.055	402.478	402.478	402.478	11.8652	-58.2405	-0.0896988	64.535	375.786	265.826	194.224	194.224	194.224	-58.9287	-5.67602	-9.85561	46.3394	-3.55577	-1.97541	-0.249236	-0.0538567	2.00243	298.556	-18.9008	24.6802	0	0	-0.612912
2876	0	18.0528	0	0	18.7659	7.26407	-15.5734	-0.189358	0.014906	0.0255218	-18.322	5.13E-15	7.33634	0	0	-0.0118356	1.98789	-22.5017	1.33995	266.756	336.622	613.806	401.73	401.731	401.73	12.1664	-61.5546	0.706311	90.8911	374.716	264.017	194.224	194.224	194.224	-62.263	-5.42941	-10.274	47.1993	-3.67905	-2.07366	-0.297997	-0.0504836	1.78957	320.078	-25.2834	17.262	0	0	-0.48448
2877	0	17.8184	0	0	18.4935	7.17037	-15.2678	-0.212024	0.0141092	0.0189419	-19.6144	-1.86E-15	4.92053	0	0	-0.0169903	2.17369	-23.3092	1.26335	271.841	337.21	623.31	400.886	400.886	400.886	12.5368	-64.8713	1.54556	117.659	373.714	262.38	194.224	194.224	194.224	-65.6116	-5.21865	-10.7816	47.7681	-3.78492	-1.91851	-0.319896	-0.0580139	1.59873	325.55	-33.7733	10.7628	0	0	-0.31088
2878	0	17.3978	0	0	18.0343	7.09568	-15.0235	-0.235254	0.00710199	0.00799718	-21.1698	6.99E-16	0.811757	0	0	-0.0215659	2.3908	-23.8538	0.979326	275.461	337.693	632.359	400.008	400.008	400.008	12.9345	-68.1743	2.42215	144.806	372.738	261.027	194.224	194.224	194.224	-68.9546	-5.03159	-11.3402	48.0575	-3.87334	-1.56604	-0.323496	-0.0767691	1.4334	321.063	-44.199	5.12091	0	0	-0.132739
2879	0	16.8052	0	0	17.3994	7.02558	-14.7937	-0.257889	-0.00390237	-0.0109605	-22.7995	6.99E-15	-4.36907	0	0	-0.0248503	2.62617	-24.1495	0.55048	277.723	338.061	640.782	399.169	399.169	399.169	13.2962	-71.4526	3.31602	172.284	371.697	260.072	194.224	194.224	194.224	-72.2746	-4.85059	-11.8898	48.0917	-3.94517	-1.07924	-0.316025	-0.103524	1.29646	313.74	-55.8851	-0.0920353	0	0	0.0251796
2880	0	16.0625	0	0	16.6072	6.94076	-14.515	-0.277744	-0.0154161	-0.0412397	-24.1409	5.59E-15	-9.72675	0	0	-0.0249036	2.86523	-24.2193	0.0398544	278.778	338.308	648.449	398.444	398.444	398.444	13.5443	-74.7001	4.19203	200.012	370.464	259.633	194.224	194.224	194.224	-75.556	-4.65451	-12.3547	47.9072	-4.00183	-0.521329	-0.304704	-0.132382	1.18757	311.121	-67.7842	-5.41369	0	0	0.155334
2881	0	15.1999	0	0	15.6855	6.82103	-14.1203	-0.29178	-0.0236711	-0.0857185	-24.6805	4.66E-16	-14.2733	0	0	-0.019872	3.09373	-24.0955	-0.492819	278.812	338.43	655.268	397.909	397.91	397.909	13.5999	-77.9122	5.00217	227.848	368.897	259.82	194.224	194.224	194.224	-78.7833	-4.42211	-12.6549	47.5521	-4.04469	0.0480408	-0.297536	-0.15736	1.10288	321.076	-79.0238	-11.2263	0	0	0.262517
2882	0	14.2536	0	0	14.6709	6.64966	-13.5529	-0.297519	-0.0254814	-0.145867	-23.9212	-6.52E-15	-17.1103	0	0	-0.00987302	3.29918	-23.8178	-0.993627	278.046	338.426	661.185	397.629	397.629	397.629	13.3958	-81.0793	5.69041	255.566	366.863	260.725	194.224	194.224	194.224	-81.9368	-4.13603	-12.718	47.0829	-4.07482	0.575581	-0.302996	-0.172325	1.03812	350.601	-88.8527	-17.664	0	0	0.35466
2883	0	13.2638	0	0	13.607	6.41698	-12.778	-0.293848	-0.0195736	-0.221016	-21.5064	-7.69E-15	-17.6606	0	0	0.00228183	3.47146	-23.4323	-1.41597	276.727	338.299	666.186	397.646	397.646	397.646	12.8894	-84.1807	6.2004	282.837	364.259	262.39	194.224	194.224	194.224	-84.9895	-3.78623	-12.4915	46.5612	-4.0924	1.01569	-0.326128	-0.175613	0.985553	403.502	-97.634	-24.492	0	0	0.430662
2884	0	12.2732	0	0	12.5419	6.12222	-11.7892	-0.279571	-0.00604738	-0.307897	-17.1367	2.56E-15	-15.6928	0	0	0.0122208	3.60318	-22.9881	-1.72149	275.114	338.053	670.289	397.978	397.978	397.978	12.07	-87.1814	6.48481	309.232	361.03	264.793	194.224	194.224	194.224	-87.906	-3.3718	-11.9512	46.0482	-4.09692	1.33147	-0.370723	-0.166196	0.938082	480.505	-105.119	-31.5187	0	0	0.4754
2885	0	11.3219	0	0	11.5216	5.77382	-10.6109	-0.253801	0.0137358	-0.400494	-10.689	3.86E-15	-11.3567	0	0	0.016046	3.68937	-22.5347	-1.88063	273.469	337.694	673.543	398.611	398.611	398.611	10.963	-90.0282	6.51521	334.243	357.181	267.819	194.224	194.224	194.224	-90.64	-2.90114	-11.1073	45.6009	-4.08713	1.49494	-0.43502	-0.144055	0.885366	577.841	-110.048	-38.5975	0	0	0.461482
2886	0	10.4405	0	0	10.581	5.38813	-9.29535	-0.217226	0.0368763	-0.491818	-2.41201	4.08E-15	-5.21625	0	0	0.0124403	3.72696	-22.1182	-1.8728	272.037	337.23	676.019	399.498	399.498	399.498	9.6281	-92.6487	6.29116	357.324	352.786	271.244	194.224	194.224	194.224	-93.1316	-2.39023	-10.0056	45.2658	-4.0612	1.48703	-0.516618	-0.11003	0.821056	689.755	-110.991	-45.4413	0	0	0.363149
2887	0	9.64431	0	0	9.73799	4.98687	-7.91572	-0.172264	0.0597156	-0.574666	7.03653	-1.86E-15	1.88086	0	0	0.00358664	3.714	-21.7772	-1.68724	271.031	336.67	677.799	400.565	400.565	400.565	8.15084	-94.9558	5.84461	377.946	347.981	274.739	194.224	194.224	194.224	-95.3094	-1.85953	-8.72324	45.0744	-4.01685	1.2982	-0.612673	-0.0659066	0.741817	808.891	-106.593	-51.6863	0	0	0.171204
2888	0	8.93257	0	0	8.99181	4.59375	-6.55467	-0.122917	0.0780976	-0.642908	16.6423	0	8.91321	0	0	-0.00565639	3.64922	-21.5394	-1.32469	270.61	336.023	678.963	401.721	401.721	401.721	6.62941	-96.8574	5.23824	395.652	342.949	277.902	194.224	194.224	194.224	-97.0952	-1.33013	-7.35801	45.039	-3.95149	0.929938	-0.721603	-0.0147472	0.649407	927.683	-96.7691	-56.8797	0	0	-0.0957358
2889	0	8.29024	0	0	8.32594	4.2303	-5.28942	-0.0739865	0.0887486	-0.692453	25.2043	4.66E-16	14.9236	0	0	-0.010392	3.53199	-21.4188	-0.799443	270.866	335.298	679.577	402.873	402.873	402.873	5.15905	-98.269	4.55602	410.098	337.883	280.301	194.224	194.224	194.224	-98.4141	-0.820056	-6.01322	45.1507	-3.86199	0.396736	-0.847402	0.0384406	0.550358	1040.61	-82.6513	-60.7202	0	0	-0.390672
2890	0	7.69403	0	0	7.71465	3.91246	-4.17841	-0.0299992	0.090784	-0.722245	31.5509	1.40E-15	19.2678	0	0	-0.00840146	3.36297	-21.4146	-0.142341	271.815	334.506	679.679	403.932	403.932	403.932	3.81808	-99.1266	3.88834	421.06	332.96	281.534	194.224	194.224	194.224	-99.2052	-0.34133	-4.78218	45.3803	-3.74494	-0.270935	-0.995235	0.089266	0.454267	1144.59	-65.9225	-63.1099	0	0	-0.648987
2891	0	7.11915	0	0	7.13073	3.64953	-3.25685	0.00403559	0.0855576	-0.733647	34.5559	0	21.6786	0	0	-0.00129041	3.14523	-21.5119	0.597713	273.391	333.659	679.273	404.827	404.827	404.827	2.66058	-99.3947	3.31596	428.432	328.306	281.279	194.224	194.224	194.224	-99.4307	0.100667	-3.7364	45.6821	-3.59686	-1.02494	-1.16632	0.136474	0.373434	1237.42	-47.9758	-64.0783	0	0	-0.802789
2892	0	6.54916	0	0	6.55563	3.44584	-2.5417	0.0212473	0.0757925	-0.728994	33.1018	0	22.238	0	0	0.00615682	2.88497	-21.6832	1.35511	275.453	332.764	678.325	405.511	405.511	405.511	1.7159	-99.0731	2.89738	432.19	323.992	279.338	194.224	194.224	194.224	-99.0847	0.505618	-2.91972	45.9984	-3.41389	-1.8008	-1.35225	0.17936	0.322276	1314.86	-30.4486	-63.5703	0	0	-0.793458
2893	0	5.98951	0	0	5.99333	3.30378	-2.04242	0.0138386	0.064855	-0.710177	26.3091	1.40E-15	21.3279	0	0	0.00866233	2.59189	-21.8923	2.05278	277.8	331.828	676.767	405.962	405.962	405.962	0.993456	-98.2046	2.66239	432.37	320.037	275.678	194.224	194.224	194.224	-98.204	0.875193	-2.34865	46.2665	-3.19235	-2.5225	-1.53494	0.217742	0.318093	1369.57	-14.5136	-61.457	0	0	-0.586271
2894	0	5.48323	0	0	5.48586	3.22671	-1.77142	-0.0236245	0.056154	-0.677434	14.0318	4.66E-16	19.5407	0	0	0.00532257	2.27869	-22.0989	2.61015	280.199	330.853	674.511	406.175	406.175	406.175	0.489816	-96.8845	2.6119	429.051	316.427	270.467	194.224	194.224	194.224	-96.8782	1.2093	-2.01733	46.4254	-2.92904	-3.11018	-1.68452	0.252306	0.373827	1389.87	0.0303479	-57.6569	0	0	-0.18805
2895	0	5.12029	0	0	5.12267	3.22038	-1.74917	-0.0897062	0.052047	-0.629426	-2.58428	0	17.4734	0	0	0.00428703	1.9595	-22.2636	2.95343	282.403	329.839	671.464	406.165	406.165	406.165	0.195212	-95.2638	2.7239	422.369	313.138	264.094	194.224	194.224	194.224	-95.2545	1.50342	-1.90542	46.4231	-2.62164	-3.49031	-1.77052	0.280168	0.492626	1363.83	13.6125	-52.3668	0	0	0.33728
2896	0	5.0297	0	0	5.03278	3.29225	-2.00188	-0.173241	0.0533904	-0.564473	-20.899	4.78E-15	15.5421	0	0	0.021006	1.64779	-22.352	3.02575	284.184	328.784	667.554	405.951	405.951	405.951	0.0966208	-93.5366	2.96303	412.545	310.157	257.129	194.224	194.224	194.224	-93.5246	1.74905	-1.98595	46.2225	-2.26978	-3.60555	-1.76719	0.299274	0.665732	1282.81	28.0147	-46.3544	0	0	0.871488
2897	0	5.35006	0	0	5.35541	3.449	-2.5528	-0.255546	0.0593142	-0.482606	-37.3453	-1.51E-15	13.8658	0	0	0.0664769	1.35396	-22.3395	2.79631	285.349	327.69	662.744	405.56	405.56	405.56	0.175527	-91.9079	3.29268	399.912	307.493	250.223	194.224	194.224	194.224	-91.8924	1.93895	-2.23025	45.807	-1.87542	-3.42406	-1.6636	0.308053	0.872252	1146.6	45.7205	-40.9247	0	0	1.27455
2898	0	6.18552	0	0	6.19653	3.69327	-3.4103	-0.317206	0.0666191	-0.386262	-48.6174	-7.32E-15	12.2233	0	0	0.133401	1.08341	-22.2131	2.26847	285.761	326.566	657.049	405.015	405.015	405.015	0.402198	-90.5478	3.68573	384.917	305.171	243.975	194.224	194.224	194.224	-90.5284	2.07589	-2.60882	45.183	-1.44385	-2.94764	-1.46076	0.306087	1.09221	962.161	68.0937	-37.1985	0	0	1.43423
2899	0	7.56644	0	0	7.59053	4.01976	-4.55389	-0.346746	0.071446	-0.280723	-52.97	1.46E-17	10.3168	0	0	0.196217	0.835057	-21.9729	1.48627	285.345	325.43	650.549	404.338	404.338	404.338	0.729503	-89.5524	4.12982	368.081	303.214	238.791	194.224	194.224	194.224	-89.529	2.18015	-3.08811	44.3807	-0.983707	-2.21853	-1.1744	0.294501	1.3119	743.369	94.935	-35.5302	0	0	1.30973
2900	0	9.43624	0	0	9.4874	4.41286	-5.92569	-0.344991	0.0722227	-0.174358	-50.8079	-2.30E-15	8.13921	0	0	0.228998	0.601434	-21.6313	0.536679	284.097	324.312	643.384	403.547	403.547	403.547	1.09431	-88.9297	4.62516	349.955	301.629	234.835	194.224	194.224	194.224	-88.9024	2.28899	-3.62886	43.4526	-0.506833	-1.32184	-0.831164	0.277139	1.53134	509.576	125.125	-35.5079	0	0	0.949764
2901	0	11.672	0	0	11.7724	4.84786	-7.43545	-0.320576	0.0694492	-0.0773768	-44.0363	6.32E-15	5.93274	0	0	0.22247	0.370356	-21.21	-0.455973	282.073	323.244	635.75	402.653	402.653	402.653	1.43114	-88.6185	5.17691	331.06	300.403	232.05	194.224	194.224	194.224	-88.5866	2.4452	-4.19104	42.4668	-0.0271382	-0.380273	-0.474216	0.256768	1.75364	286.013	155.578	-36.2828	0	0	0.482957
2902	0	14.122	0	0	14.3009	5.29531	-8.97715	-0.282507	0.0630547	0.00109161	-34.8749	-2.39E-15	3.8348	0	0	0.184464	0.128703	-20.7353	-1.34714	279.368	322.263	627.873	401.661	401.661	401.661	1.68999	-88.5218	5.7859	311.849	299.517	230.238	194.224	194.224	194.224	-88.4833	2.68089	-4.74128	41.4983	0.440675	0.463	-0.15035	0.234931	1.9802	98.3471	181.19	-36.8642	0	0	0.0627654
2903	0	16.635	0	0	16.9238	5.72564	-10.4472	-0.239476	0.0536547	0.0561941	-25.3603	4.92E-15	1.94798	0	0	0.132186	-0.132768	-20.2303	-1.99914	276.085	321.406	619.989	400.575	400.575	400.575	1.84544	-88.5347	6.43972	292.674	298.946	229.135	194.224	194.224	194.224	-88.4863	3.00634	-5.2541	40.6152	0.882368	1.07158	0.0994038	0.211955	2.20715	-33.9973	197.384	-36.5333	0	0	-0.20434
2904	0	19.0787	0	0	19.5042	6.11363	-11.7603	-0.199967	0.0435999	0.0874779	-17.1055	-3.48E-15	0.451058	0	0	0.0830375	-0.41509	-19.7091	-2.31156	272.302	320.705	612.314	399.403	399.403	399.402	1.89673	-88.5626	7.11073	273.776	298.656	228.47	194.224	194.224	194.224	-88.5007	3.40792	-5.71057	39.8667	1.28488	1.34657	0.253934	0.187326	2.42725	-102.554	202.329	-35.1784	0	0	-0.298882
2905	0	21.3503	0	0	21.9278	6.44206	-12.8618	-0.169022	0.0338686	0.0977214	-10.934	-4.00E-15	-0.661157	0	0	0.046517	-0.708927	-19.1727	-2.24406	268.045	320.195	605.022	398.159	398.159	398.159	1.863	-88.5328	7.76255	255.29	298.612	228.01	194.224	194.224	194.224	-88.4547	3.85433	-6.09891	39.2723	1.63663	1.24967	0.312496	0.159133	2.63278	-109.862	195.246	-32.7312	0	0	-0.269753
2906	0	23.3783	0	0	24.1089	6.70307	-13.7301	-0.14902	0.0247999	0.0919867	-7.06451	3.91E-15	-1.45245	0	0	0.0246179	-0.99564	-18.6085	-1.82435	263.283	319.901	598.237	396.875	396.875	396.875	1.77353	-88.3976	8.35914	237.253	298.78	227.585	194.224	194.224	194.224	-88.3019	4.30752	-6.41372	38.8173	1.92842	0.811059	0.297268	0.123792	2.81499	-69.599	176.303	-29.0333	0	0	-0.185958
2907	0	25.1206	0	0	25.9916	6.89733	-14.372	-0.140035	0.0157856	0.0758155	-5.278	3.84E-15	-2.06842	0	0	0.014293	-1.25132	-17.9934	-1.13902	257.938	319.838	592.031	395.597	395.597	395.597	1.65876	-88.1316	8.8725	219.638	299.123	227.091	194.224	194.224	194.224	-88.0185	4.73266	-6.65549	38.4546	2.15446	0.120052	0.238289	0.0790008	2.9716	-0.20171	146.492	-23.9375	0	0	-0.0889021
2908	0	26.5593	0	0	27.5482	7.03154	-14.8133	-0.139465	0.00621787	0.0545251	-4.9932	1.28E-15	-2.65396	0	0	0.0105018	-1.45215	-17.2989	-0.312413	251.908	320.001	586.442	394.382	394.382	394.382	1.54387	-87.727	9.28628	202.369	299.603	226.489	194.224	194.224	194.224	-87.5981	5.10436	-6.82908	38.1135	2.31362	-0.696637	0.160772	0.0239091	3.09889	80.1493	107.851	-17.6051	0	0	0.0169264
2909	0	27.6931	0	0	28.7722	7.11549	-15.0883	-0.14416	-0.00340203	0.0324195	-5.5794	7.28E-16	-3.24468	0	0	0.00917594	-1.57946	-16.4959	0.518414	245.085	320.363	581.48	393.297	393.297	393.297	1.44596	-87.1864	9.5945	185.353	300.177	225.785	194.224	194.224	194.224	-87.0442	5.40779	-6.94138	37.7128	2.40977	-1.50044	0.0837715	-0.0357995	3.19718	156.407	64.7666	-10.8043	0	0	0.144025
2910	0	28.5303	0	0	29.6707	7.15955	-15.2324	-0.151099	-0.0121059	0.012513	-6.48628	-3.41E-15	-3.82833	0	0	0.00788608	-1.62352	-15.5592	1.22741	237.384	320.877	577.148	392.408	392.408	392.408	1.37484	-86.5169	9.79805	168.495	300.799	225.013	194.224	194.224	194.224	-86.3642	5.63644	-6.99962	37.1743	2.45147	-2.16521	0.0208992	-0.0902534	3.26641	217.392	22.8016	-4.59546	0	0	0.298231
2911	0	29.0825	0	0	30.2566	7.17314	-15.2768	-0.157746	-0.0190543	-0.00344563	-7.3064	4.43E-15	-4.39135	0	0	0.00570213	-1.586	-14.4708	1.71915	228.75	321.485	573.451	391.775	391.776	391.776	1.33493	-85.7248	9.9008	151.714	301.427	224.218	194.224	194.224	194.224	-85.5646	5.78873	-7.00982	36.4352	2.45064	-2.59691	-0.0145774	-0.128606	3.30775	255.099	-12.6483	0.0826721	0	0	0.464341
2912	0	29.3604	0	0	30.5431	7.16356	-15.2455	-0.163009	-0.0242092	-0.014661	-7.86755	8.15E-16	-4.96289	0	0	0.00276497	-1.48025	-13.2222	1.94313	219.176	322.129	570.407	391.447	391.447	391.447	1.32638	-84.8131	9.90595	134.947	302.028	223.442	194.224	194.224	194.224	-84.6485	5.86529	-6.97523	35.4559	2.42112	-2.7478	-0.0159946	-0.143973	3.32094	265.853	-38.0845	2.8194	0	0	0.608044
2913	0	29.3735	0	0	30.5418	7.13495	-15.152	-0.16657	-0.0276982	-0.0210615	-8.12927	-5.01E-15	-5.52848	0	0	-0.000385036	-1.32923	-11.8158	1.90022	208.704	322.762	568.044	391.45	391.45	391.45	1.34497	-83.7819	9.81426	118.156	302.572	222.716	194.224	194.224	194.224	-83.616	5.8676	-6.89488	34.2235	2.37714	-2.62223	0.018319	-0.135186	3.30592	249.711	-52.2455	3.72314	0	0	0.687167
2914	0	29.1309	0	0	30.2632	7.08776	-14.9976	-0.168195	-0.0298483	-0.0227828	-8.07035	-1.05E-15	-6.02168	0	0	-0.00316368	-1.16116	-10.2649	1.6405	197.431	323.347	566.403	391.788	391.788	391.788	1.38211	-82.6297	9.62357	101.326	303.037	222.063	194.224	194.224	194.224	-82.4659	5.7975	-6.76334	32.7521	2.33202	-2.27381	0.0826394	-0.106499	3.25999	210.27	-56.2886	3.40763	0	0	0.669027
2915	0	28.6414	0	0	29.7165	7.01876	-14.7714	-0.167651	-0.0303541	-0.0204439	-7.65284	-3.49E-16	-6.25338	0	0	-0.00510805	-1.00379	-8.59242	1.25222	185.493	323.867	565.527	392.441	392.441	392.441	1.42593	-81.355	9.33	84.4648	303.405	221.49	194.224	194.224	194.224	-81.1966	5.65694	-6.57209	31.0772	2.29732	-1.7937	0.165746	-0.0654194	3.18376	154.285	-52.6652	2.5929	0	0	0.546789
2916	0	27.9128	0	0	28.9096	6.92229	-14.4542	-0.164551	-0.0286144	-0.0150577	-6.8047	-1.75E-15	-5.99406	0	0	-0.00596236	-0.878754	-6.82702	0.842847	173.058	324.314	565.447	393.371	393.371	393.371	1.46446	-79.9552	8.93056	67.599	303.668	220.993	194.224	194.224	194.224	-79.8056	5.44784	-6.31321	29.2492	2.2821	-1.29115	0.250178	-0.0196799	3.07814	91.0987	-44.1076	1.87957	0	0	0.347453
2917	0	26.9482	0	0	27.847	6.79247	-14.026	-0.158896	-0.0242146	-0.00812656	-5.49451	-4.19E-15	-5.08471	0	0	-0.00575203	-0.797554	-4.99891	0.51551	160.295	324.692	566.179	394.524	394.523	394.524	1.48937	-78.4244	8.42699	50.7627	303.829	220.548	194.224	194.224	194.224	-78.2868	5.17269	-5.98409	27.3241	2.29245	-0.869786	0.320898	0.0243055	2.95015	30.0992	-32.7594	1.56654	0	0	0.119861
2918	0	25.7444	0	0	26.5288	6.62551	-13.4727	-0.151195	-0.0170027	-0.000880545	-3.77057	2.33E-16	-3.49008	0	0	-0.00474916	-0.760327	-3.13535	0.347895	147.364	325.014	567.716	395.839	395.839	395.839	1.49775	-76.751	7.82859	33.9892	303.91	220.113	194.224	194.224	194.224	-76.6281	4.83592	-5.59048	25.3556	2.33061	-0.606765	0.368133	0.0631894	2.80648	-21.9639	-19.5985	1.67161	0	0	-0.0886885
2919	0	24.2905	0	0	24.9504	6.42112	-12.7919	-0.142608	-0.0082735	0.00554944	-1.78938	-3.15E-15	-1.43087	0	0	-0.00312479	-0.75761	-1.25775	0.378872	134.393	325.301	570.029	397.257	397.257	397.257	1.49238	-74.9185	7.15371	17.3039	303.949	219.631	194.224	194.224	194.224	-74.8119	4.44545	-5.14737	23.3898	2.39485	-0.539848	0.391955	0.0931284	2.65719	-62.3667	-5.9669	2.21962	0	0	-0.250546
2920	0	22.5703	0	0	23.1026	6.18241	-11.9918	-0.133782	0.000885855	0.0106506	0.302038	2.33E-15	0.811354	0	0	-0.000661869	-0.773914	0.619011	0.605986	121.48	325.582	573.073	398.719	398.719	398.719	1.47833	-72.9062	6.42849	0.720928	303.992	219.037	194.224	194.224	194.224	-72.8165	4.01411	-4.67591	21.4624	2.47953	-0.665466	0.398702	0.112746	2.50792	-92.5192	7.67527	3.00574	0	0	-0.362963
2921	0	20.5639	0	0	20.9735	5.91492	-11.0893	-0.125211	0.0096632	0.0137924	2.34206	-4.66E-16	2.95266	0	0	0.00307061	-0.792031	2.48555	0.991828	108.693	325.89	576.793	400.178	400.178	400.178	1.45997	-70.6917	5.68406	-15.7565	304.088	218.266	194.224	194.224	194.224	-70.6184	3.55983	-4.19922	19.5987	2.57581	-0.945515	0.398422	0.120014	2.3628	-116.167	20.4295	3.78601	0	0	-0.438824
2922	0	18.2508	0	0	18.5489	5.62561	-10.1067	-0.117515	0.0171927	0.0146292	4.12661	3.03E-15	4.71921	0	0	0.00827579	-0.796812	4.3358	1.47628	96.0861	326.258	581.128	401.596	401.596	401.596	1.4389	-68.2526	4.95303	-32.1369	304.282	217.26	194.224	194.224	194.224	-68.1942	3.10447	-3.73844	17.8153	2.67317	-1.31987	0.403841	0.113209	2.22482	-138.93	30.8877	4.39447	0	0	-0.499913
2923	0	15.6127	0	0	15.8155	5.32172	-9.06776	-0.111561	0.0225139	0.0127694	5.38666	4.66E-16	5.87512	0	0	0.0142528	-0.777731	6.16457	1.99125	83.7088	326.71	586.009	402.945	402.945	402.945	1.41284	-65.5688	4.26625	-48.4388	304.607	215.971	194.224	194.224	194.224	-65.5231	2.67218	-3.30954	16.1225	2.76105	-1.72119	0.426587	0.0919471	2.09348	-166.34	37.2551	4.78038	0	0	-0.565358
2924	0	12.6377	0	0	12.7638	5.00979	-7.99481	-0.10813	0.0249118	0.0075114	5.7993	1.86E-15	6.26075	0	0	0.0188106	-0.729849	7.96516	2.47473	71.6221	327.261	591.362	404.211	404.211	404.211	1.37524	-62.6244	3.65075	-64.6888	305.083	214.372	194.224	194.224	194.224	-62.5889	2.28774	-2.92119	14.5273	2.83044	-2.08885	0.476636	0.0572756	1.9666	-202.68	37.8396	4.90892	0	0	-0.645968
2925	0	9.32464	0	0	9.3934	4.69486	-6.90555	-0.109121	0.0234956	-0.00220402	4.85938	-4.66E-16	5.74545	0	0	0.0171896	-0.653296	9.72754	2.88243	59.9095	327.91	597.101	405.39	405.39	405.39	1.31558	-59.4108	3.12852	-80.9183	305.71	212.462	194.224	194.224	194.224	-59.3829	1.9751	-2.57371	13.0356	2.87493	-2.38039	0.559822	0.0106965	1.84362	-249.889	30.6943	4.81594	0	0	-0.740925
2926	0	5.69048	0	0	5.71998	4.37984	-5.81072	-0.117069	0.0176304	-0.0174377	1.96193	3.49E-15	4.263	0	0	0.00236038	-0.551735	11.4371	3.19487	48.6845	328.643	603.121	406.483	406.483	406.483	1.21921	-55.9318	2.71633	-97.1564	306.466	210.282	194.224	194.224	194.224	-55.9092	1.75635	-2.25823	11.6549	2.89158	-2.57841	0.676866	-0.046178	1.72331	-307.472	13.9661	4.55232	0	0	-0.839403
2927	0	1.77914	0	0	1.78518	4.06549	-4.71379	-0.134471	0.00738497	-0.0390609	-3.44869	-9.32E-16	1.85249	0	0	-0.0329911	-0.43048	13.0741	3.41842	38.0906	329.436	609.299	407.501	407.501	407.501	1.06818	-52.2106	2.42585	-113.415	307.302	207.93	194.224	194.224	194.224	-52.1914	1.65033	-1.95709	10.395	2.88109	-2.69136	0.821109	-0.110648	1.60632	-372.006	-13.0756	4.08527	0	0	-0.921689
2928	0	-2.32902	0	0	-2.33367	3.75145	-3.61432	-0.16256	-0.00612302	-0.0667749	-11.6269	-8.15E-16	-1.29344	0	0	-0.0921659	-0.294979	14.6149	3.57988	28.2944	330.251	615.483	408.456	408.456	408.456	0.843898	-48.2988	2.26291	-129.669	308.149	205.569	194.224	194.224	194.224	-48.2817	1.6695	-1.64592	9.26783	2.84769	-2.74786	0.980121	-0.179199	1.49256	-438.636	-49.6083	3.40938	0	0	-0.966376
2929	0	-6.51026	0	0	-6.51655	3.43807	-2.51441	-0.200016	-0.0215951	-0.0981495	-22.2613	-3.73E-15	-4.88734	0	0	-0.16903	-0.150455	16.0329	3.71583	19.4719	331.044	621.5	409.359	409.359	409.359	0.531867	-44.2825	2.22432	-145.83	308.925	203.428	194.224	194.224	194.224	-44.2676	1.81413	-1.29796	8.2866	2.79878	-2.78582	1.14087	-0.248208	1.37897	-503.269	-93.4207	2.70968	0	0	-0.957931
2930	0	-10.5986	0	0	-10.6019	3.12794	-1.424	-0.242177	-0.0374836	-0.129182	-34.3287	-5.13E-15	-8.52392	0	0	-0.2457	-0.00250995	17.3014	3.86054	11.7927	331.768	627.161	410.222	410.222	410.222	0.125827	-40.2831	2.29243	-161.726	309.549	201.777	194.224	194.224	194.224	-40.2723	2.06586	-0.888829	7.46378	2.74402	-2.84019	1.29052	-0.313838	1.262	-562.072	-140.713	2.32241	0	0	-0.886762
2931	0	-14.3983	0	0	-14.3986	2.82649	-0.363046	-0.281438	-0.051915	-0.155465	-46.1705	-5.59E-15	-11.6896	0	0	-0.296792	0.141747	18.3959	4.0357	5.4035	332.375	632.269	411.051	411.051	411.051	-0.371021	-36.4477	2.42974	-177.106	309.955	200.874	194.224	194.224	194.224	-36.4449	2.38325	-0.400607	6.80882	2.69409	-2.93255	1.41701	-0.370997	1.13559	-610.891	-186.119	2.60643	0	0	-0.750794
2932	0	-17.7087	0	0	-17.7098	2.54166	0.639653	-0.309676	-0.0629642	-0.173514	-55.8861	1.86E-15	-13.8595	0	0	-0.300731	0.272668	19.2965	4.24446	0.416403	332.82	636.634	411.85	411.85	411.85	-0.947786	-32.9293	2.57779	-191.673	310.1	200.916	194.224	194.224	194.224	-32.9397	2.70316	0.175658	6.3262	2.65984	-3.06519	1.51134	-0.41475	0.994749	-645.537	-223.64	3.75532	0	0	-0.559276
2933	0	-20.3552	0	0	-20.363	2.28297	1.54997	-0.322581	-0.0689973	-0.182261	-62.0024	8.39E-15	-14.6269	0	0	-0.252408	0.378145	19.99	4.4708	-3.0998	333.066	640.084	412.624	412.624	412.624	-1.59018	-29.8606	2.66328	-205.144	309.971	202.003	194.224	194.224	194.224	-29.8894	2.94968	0.840166	6.01365	2.65084	-3.22065	1.56672	-0.439055	0.841846	-662.335	-247.258	5.64006	0	0	-0.334662
2934	0	-22.2153	0	0	-22.2347	2.06085	2.33102	-0.320454	-0.0683492	-0.18195	-63.7957	2.33E-15	-13.7423	0	0	-0.166178	0.444818	20.4707	4.68339	-5.12356	333.09	642.473	413.372	413.372	413.373	-2.28469	-27.3332	2.61007	-217.308	309.58	204.127	194.224	194.224	194.224	-27.3837	3.04777	1.58719	5.86102	2.67445	-3.36597	1.5819	-0.437139	0.683778	-661.164	-251.408	7.77432	0	0	-0.110622
2935	0	-23.2347	0	0	-23.2673	1.88632	2.94405	-0.30649	-0.0594936	-0.173023	-61.308	5.71E-15	-11.1444	0	0	-0.0683606	0.460377	20.7412	4.84188	-5.68116	332.881	643.693	414.1	414.1	414.1	-3.01943	-25.3858	2.35467	-228.052	308.964	207.203	194.224	194.224	194.224	-25.4569	2.93833	2.40715	5.85001	2.73481	-3.45933	1.56258	-0.404747	0.530054	-646.61	-232.503	9.40151	0	0	0.0790139
2936	0	-23.4343	0	0	-23.4768	1.77075	3.34966	-0.285487	-0.0414212	-0.155888	-55.2973	-6.99E-16	-6.94328	0	0	0.0151521	0.416154	20.8116	4.9044	-4.84254	332.449	643.677	414.807	414.807	414.807	-3.78146	-24	1.86126	-237.37	308.186	211.088	194.224	194.224	194.224	-24.0851	2.59092	3.28632	5.95559	2.83229	-3.45801	1.51869	-0.340102	0.390836	-626.324	-189.495	9.59397	0	0	0.212852
2937	0	-22.9059	0	0	-22.9514	1.72476	3.51096	-0.262375	-0.0141658	-0.130304	-47.0322	-6.52E-15	-1.38808	0	0	0.0698657	0.309429	20.6976	4.83495	-2.71301	331.822	642.4	415.492	415.492	415.492	-4.55236	-23.1039	1.1316	-245.341	307.341	215.608	194.224	194.224	194.224	-23.1906	2.01073	4.2038	6.14838	2.96312	-3.32602	1.46221	-0.24623	0.275609	-609.495	-125.119	7.54529	0	0	0.288799
2938	0	-21.7986	0	0	-21.839	1.75588	3.40182	-0.24174	0.0199325	-0.0968128	-38.0734	0	5.07182	0	0	0.0963898	0.14479	20.4191	4.60964	0.578423	331.047	639.877	416.144	416.144	416.144	-5.30485	-22.5843	0.207223	-252.092	306.554	220.562	194.224	194.224	194.224	-22.6557	1.23796	5.12763	6.39823	3.11996	-3.04032	1.4016	-0.132201	0.191007	-602.89	-46.5408	2.93334	0	0	0.321834
2939	0	-20.2943	0	0	-20.3237	1.86538	3.01759	-0.227963	0.0565879	-0.0572025	-30.049	5.59E-15	11.8455	0	0	0.105989	-0.0658674	19.9971	4.22016	4.89225	330.185	636.161	416.743	416.743	416.743	-6.00349	-22.305	-0.838839	-257.754	305.98	225.729	194.224	194.224	194.224	-22.3435	0.338401	6.01409	6.67869	3.29238	-2.59416	1.34065	-0.0122337	0.14574	-609.496	35.4602	-3.67058	0	0	0.335749
2940	0	-18.5777	0	0	-18.5944	2.0461	2.38284	-0.224526	0.0906361	-0.0153297	-24.3404	-3.73E-15	18.2899	0	0	0.111786	-0.304965	19.4514	3.6736	10.0911	329.309	631.337	417.256	417.256	417.256	-6.60803	-22.1323	-1.91848	-262.419	305.779	230.879	194.224	194.224	194.224	-22.1223	-0.611955	6.81082	6.97099	3.46816	-1.99666	1.27612	0.0986671	0.148736	-626.83	109.692	-10.843	0	0	0.352892
2941	0	-16.8071	0	0	-16.8134	2.28313	1.54944	-0.233142	0.118279	0.0236056	-21.8071	1.86E-15	23.9036	0	0	0.121773	-0.551923	18.799	2.98862	16.0498	328.492	625.519	417.637	417.637	417.637	-7.07735	-21.9577	-2.94769	-266.107	306.101	235.798	194.224	194.224	194.224	-21.8896	-1.54304	7.46278	7.26789	3.63483	-1.26859	1.20167	0.188432	0.209903	-648.467	167.907	-16.8098	0	0	0.389406
2942	0	-15.0931	0	0	-15.094	2.55753	0.583794	-0.253119	0.13753	0.0543908	-22.6304	9.32E-15	28.3539	0	0	0.137174	-0.786182	18.0521	2.18964	22.6628	327.804	618.843	417.834	417.834	417.834	-7.37159	-21.7161	-3.86111	-268.751	307.061	240.309	194.224	194.224	194.224	-21.5879	-2.40164	7.91775	7.57571	3.78101	-0.436294	1.11096	0.251613	0.336666	-666.609	206.575	-20.1223	0	0	0.455995
2943	0	-13.4909	0	0	-13.4913	2.85182	-0.45221	-0.281554	0.148065	0.0733652	-26.3487	-3.73E-15	31.457	0	0	0.155417	-0.98976	17.218	1.30067	29.8472	327.301	611.469	417.792	417.792	417.792	-7.45324	-21.3913	-4.6189	-270.207	308.737	244.3	194.224	194.224	194.224	-21.2086	-3.15532	8.13048	7.91497	3.89778	0.474641	1.0029	0.287433	0.533116	-675.255	226.007	-20.1419	0	0	0.560116
2944	0	-12.0031	0	0	-12.0074	3.15441	-1.51711	-0.313831	0.150367	0.0795155	-32.017	-9.32E-15	33.0987	0	0	0.173858	-1.14876	16.2979	0.341353	37.5456	327.025	603.571	417.465	417.465	417.465	-7.289	-21.0112	-5.20576	-270.286	311.167	247.733	194.224	194.224	194.224	-20.7865	-3.79032	8.06602	8.31906	3.97918	1.44328	0.884101	0.300459	0.797258	-672.605	229.166	-17.1442	0	0	0.706403
2945	0	-10.594	0	0	-10.6051	3.46163	-2.59719	-0.344882	0.145433	0.074524	-38.4977	-1.86E-15	33.2174	0	0	0.191672	-1.25378	15.2874	-0.673371	45.7264	326.999	595.34	416.82	416.82	416.82	-6.85348	-20.6343	-5.62601	-268.78	314.349	250.639	194.224	194.224	194.224	-20.3852	-4.30755	7.70266	8.83123	4.02296	2.45379	0.768522	0.295834	1.12047	-661.164	219.349	-11.9815	0	0	0.895853
2946	0	-9.20709	0	0	-9.22653	3.7769	-3.70355	-0.370601	0.134038	0.0616685	-44.7573	-5.59E-15	31.7579	0	0	0.209053	-1.29924	14.1772	-1.72989	54.3855	327.231	586.973	415.85	415.85	415.85	-6.13284	-20.3327	-5.89684	-265.502	318.249	253.102	194.224	194.224	194.224	-20.0797	-4.71844	7.03383	9.49992	4.0302	3.49189	0.673538	0.280039	1.48868	-646.019	199.501	-5.58356	0	0	1.12599
2947	0	-7.78155	0	0	-7.80982	4.10782	-4.86172	-0.388974	0.116412	0.0453014	-50.0885	-5.59E-15	28.674	0	0	0.225512	-1.28241	12.9545	-2.81012	63.5452	327.711	578.669	414.576	414.576	414.576	-5.12839	-20.1776	-6.04165	-260.305	322.799	255.235	194.224	194.224	194.224	-19.9422	-5.04095	6.06945	10.3731	4.00499	4.53903	0.616912	0.256105	1.88421	-633.355	170.794	1.6385	0	0	1.3933
2948	0	-6.26467	0	0	-6.30046	4.46205	-6.09689	-0.399477	0.0928205	0.0292878	-54.0957	1.86E-15	24.0157	0	0	0.238897	-1.20269	11.6041	-3.88551	73.2514	328.417	570.63	413.057	413.057	413.057	-3.85969	-20.2301	-6.08332	-253.097	327.893	257.161	194.224	194.224	194.224	-20.0328	-5.29479	4.83714	11.4919	3.95368	5.56653	0.609161	0.227536	2.28609	-627.013	134.592	9.57561	0	0	1.69253
2949	0	-4.619	0	0	-4.6581	4.84382	-7.42145	-0.401576	0.0651791	0.0166838	-56.5395	-1.21E-14	18.1006	0	0	0.246007	-1.06166	10.1117	-4.91443	83.5659	329.313	563.049	411.381	411.381	411.381	-2.36567	-20.5374	-6.03917	-243.838	333.385	258.995	194.224	194.224	194.224	-20.3968	-5.49693	3.38199	12.884	3.88445	6.533	0.651064	0.196296	2.67251	-627.257	93.2409	17.8786	0	0	2.0139
[truncated: 2,862 more rows]
[truncated: 123 more columns]
